# Supplementary material for: Noncanonical usage of stop codons in ciliates expands proteins with structurally flexible Q-rich motifs
Source: eLife. 2024 Feb 23;12:RP91405. doi: 10.7554/eLife.91405 (PMC10942620; doi:10.7554/eLife.91405)
Supplement: Figure 1—source data 1. [file elife-91405-fig1-data1.zip]

Archive with 50 entries (44 files):
- Figure1/
- __MACOSX/._Figure1
- Figure1/.DS_Store
- __MACOSX/Figure1/._.DS_Store
- Figure1/A/
- __MACOSX/Figure1/._A
- Figure1/Figure1_source_data_labelled.pdf
- __MACOSX/Figure1/._Figure1_source_data_labelled.pdf
- Figure1/C/
- __MACOSX/Figure1/._C
- Figure1/D/
- __MACOSX/Figure1/._D
- Figure1/A/right/
- __MACOSX/Figure1/A/._right
- Figure1/A/.DS_Store
- __MACOSX/Figure1/A/._.DS_Store
- Figure1/A/left/
- __MACOSX/Figure1/A/._left
- Figure1/C/anti-V5.tif
- __MACOSX/Figure1/C/._anti-V5.tif
- Figure1/C/anti-GST.tif
- __MACOSX/Figure1/C/._anti-GST.tif
- Figure1/C/anti-GFP.tif
- __MACOSX/Figure1/C/._anti-GFP.tif
- Figure1/C/anti-Hsp.tif
- __MACOSX/Figure1/C/._anti-Hsp.tif
- Figure1/D/anti-Rad51-P12 3min044.tif
- __MACOSX/Figure1/D/._anti-Rad51-P12 3min044.tif
- Figure1/D/anti-Hsp104 10sec045.tif
- __MACOSX/Figure1/D/._anti-Hsp104 10sec045.tif
- Figure1/D/anti-Rad51 1min039.tif
- __MACOSX/Figure1/D/._anti-Rad51 1min039.tif
- Figure1/D/anti-Rad51 10min040.tif
- __MACOSX/Figure1/D/._anti-Rad51 10min040.tif
- Figure1/A/right/Sup35 New1 Ure2 anti-V5 .tif
- __MACOSX/Figure1/A/right/._Sup35 New1 Ure2 anti-V5 .tif
- Figure1/A/right/Sml1-anti-Hsp104.tif
- __MACOSX/Figure1/A/right/._Sml1-anti-Hsp104.tif
- Figure1/A/right/Sml1-anti-V5.tif
- __MACOSX/Figure1/A/right/._Sml1-anti-V5.tif
- Figure1/A/right/Sup35 New1 Ure2 anti-hsp104 .tif
- __MACOSX/Figure1/A/right/._Sup35 New1 Ure2 anti-hsp104 .tif
- Figure1/A/left/anti-V5 30sec008.tif
- __MACOSX/Figure1/A/left/._anti-V5 30sec008.tif
- Figure1/A/left/anti-Hsp104 5sec011.tif
- __MACOSX/Figure1/A/left/._anti-Hsp104 5sec011.tif
- Figure1/A/left/anti-Hop1-T318 2min012.tif
- __MACOSX/Figure1/A/left/._anti-Hop1-T318 2min012.tif
- Figure1/A/left/anti-p-Rad51 1min047.tif
- __MACOSX/Figure1/A/left/._anti-p-Rad51 1min047.tif
