# Supplementary material for: Noncanonical usage of stop codons in ciliates expands proteins with structurally flexible Q-rich motifs
Source: eLife. 2024 Feb 23;12:RP91405. doi: 10.7554/eLife.91405 (PMC10942620; doi:10.7554/eLife.91405)
Supplement: Figure 3—source data 1. [file elife-91405-fig3-data1.zip]

Archive with 8 entries (7 files):
- Figure3/
- __MACOSX/._Figure3
- Figure3/anti-V5.tif
- __MACOSX/Figure3/._anti-V5.tif
- Figure3/Figure3_source_data_labelled.pdf
- __MACOSX/Figure3/._Figure3_source_data_labelled.pdf
- Figure3/anti-Hexokinase.tif
- __MACOSX/Figure3/._anti-Hexokinase.tif
