# Supplementary material for: Noncanonical usage of stop codons in ciliates expands proteins with structurally flexible Q-rich motifs
Source: eLife. 2024 Feb 23;12:RP91405. doi: 10.7554/eLife.91405 (PMC10942620; doi:10.7554/eLife.91405)
Supplement: Figure 5—source data 1. [file elife-91405-fig5-data1.zip]

Archive with 22 entries (18 files):
- Figure5/
- __MACOSX/._Figure5
- Figure5/A/
- __MACOSX/Figure5/._A
- Figure5/Figure5_source_data_labelled.pdf
- __MACOSX/Figure5/._Figure5_source_data_labelled.pdf
- Figure5/C/
- __MACOSX/Figure5/._C
- Figure5/B/
- __MACOSX/Figure5/._B
- Figure5/A/anti-Hsp104.tif
- __MACOSX/Figure5/A/._anti-Hsp104.tif
- Figure5/A/anti-V5.tif
- __MACOSX/Figure5/A/._anti-V5.tif
- Figure5/C/anti-Hsp104.tif
- __MACOSX/Figure5/C/._anti-Hsp104.tif
- Figure5/C/anti-V5.tif
- __MACOSX/Figure5/C/._anti-V5.tif
- Figure5/B/anti-V5-Hsp104.tif
- __MACOSX/Figure5/B/._anti-V5-Hsp104.tif
- Figure5/B/anti-V5-Hsp104-2.tif
- __MACOSX/Figure5/B/._anti-V5-Hsp104-2.tif
