# Supplementary material for: Noncanonical usage of stop codons in ciliates expands proteins with structurally flexible Q-rich motifs
Source: eLife. 2024 Feb 23;12:RP91405. doi: 10.7554/eLife.91405 (PMC10942620; doi:10.7554/eLife.91405)
Supplement: Figure 6—source data 6. — The percentages and numbers of SCD and polyX proteins in our search that belong to each indicated Gene Ontology (GO) group are shown. GOfuncR (Huttenhower et al., 2009) was applied for GO enrichment and statistical analysis. The p values adjusted according to the Family-wise error rate (FWER) are shown. The overrepresented GO groups (adjusted p-values ≤0.001) are highlighted in red font. [file elife-91405-fig6-data6.xlsx]

## Sheet: SCD
GO domain	GO ID	GO term	SCD protein	total number	number / total	raw p-value under-representation	raw p-value over-representation	FWER under-representation	FWER over-representation	Gene Name
biological_process	GO:0032197	transposition, RNA-mediated	82	92	0.891304	1	1.35644e-42	1	0	YM12B_YEAST	YM13A_YEAST	YM13B_YEAST	YD21A_YEAST	YG12A_YEAST	YE12A_YEAST	YO22A_YEAST	YO22B_YEAST	YL21B_YEAST	YE12B_YEAST	YG13B_YEAST	YC21A_YEAST	YP14A_YEAST	YM11A_YEAST	YP12B_YEAST	YE11A_YEAST	YG13A_YEAST	YD11B_YEAST	YD15B_YEAST	YD12B_YEAST	YD13A_YEAST	YE11B_YEAST	YM14B_YEAST	YP12A_YEAST	YB11B_YEAST	YB21A_YEAST	YL13A_YEAST	YD11A_YEAST	YM11B_YEAST	YM14A_YEAST	YB12B_YEAST	YD14A_YEAST	YD22A_YEAST	YH11A_YEAST	YN12A_YEAST	YO12B_YEAST	YG11A_YEAST	YF21B_YEAST	YD21B_YEAST	YJ12B_YEAST
biological_process	GO:0045944	positive regulation of transcription by RNA polymerase II	77	229	0.336245	1	1.17963e-07	1	0	PDR1_YEAST	PDR3_YEAST	PDC2_YEAST	SOK2_YEAST	RDS2_YEAST	REB1_YEAST	TAF5_YEAST	TAF6_YEAST	TAF8_YEAST	TAF9_YEAST	T2AG_YEAST	SNF5_YEAST	RTG1_YEAST	RTG3_YEAST	SFL1_YEAST	SNF12_YEAST	SNF2_YEAST	RFX1_YEAST	SWI1_YEAST	HCM1_YEAST	ACE2_YEAST	MED2_YEAST	MED1_YEAST	MED8_YEAST	MCE1_YEAST	BAS1_YEAST	CYC8_YEAST	HAA1_YEAST	CBF1_YEAST	MIG1_YEAST	MGA2_YEAST	GTR2_YEAST	LEUR_YEAST	RLM1_YEAST	ACA2_YEAST	POG1_YEAST	NUP84_YEAST	MED14_YEAST	SET1_YEAST	LYS14_YEAST
biological_process	GO:0006357	regulation of transcription by RNA polymerase II	62	177	0.350282	1	1.36569e-07	1	0	SPT7_YEAST	REB1_YEAST	TAF5_YEAST	TAF6_YEAST	TAF9_YEAST	SNF5_YEAST	RTG1_YEAST	RTG3_YEAST	SFL1_YEAST	SNT1_YEAST	SNF12_YEAST	SNF2_YEAST	RFX1_YEAST	SWI1_YEAST	HCM1_YEAST	HAP2_YEAST	MOT1_YEAST	ACE2_YEAST	FUN19_YEAST	MED8_YEAST	CYC8_YEAST	EPL1_YEAST	FKH2_YEAST	CBF1_YEAST	HMAL1_YEAST	HMAL2_YEAST	CUP9_YEAST	FCP1_YEAST	MTAL2_YEAST	MET28_YEAST	NOT1_YEAST	RLM1_YEAST	MED5_YEAST	MED14_YEAST	SGF73_YEAST	SIF2_YEAST	SKO1_YEAST	SPT3_YEAST	SUS1_YEAST	STP2_YEAST
biological_process	GO:0006310	DNA recombination	55	76	0.723684	1	1.59477e-13	1	0	RDH54_YEAST	PIF1_YEAST	MSH3_YEAST	NSE4_YEAST	MHR1_YEAST	NMD2_YEAST	NSE5_YEAST	DNLI1_YEAST	HPR1_YEAST	SGS1_YEAST	YM12B_YEAST	YM13B_YEAST	YO22B_YEAST	YL21B_YEAST	YE12B_YEAST	YG13B_YEAST	YP12B_YEAST	YD11B_YEAST	YD15B_YEAST	YD12B_YEAST	YE11B_YEAST	YM14B_YEAST	YB11B_YEAST	YM11B_YEAST	YB12B_YEAST	YO12B_YEAST	YF21B_YEAST	YD21B_YEAST	YJ12B_YEAST	YC21B_YEAST	YH11B_YEAST	YN11B_YEAST	YL12B_YEAST	YD22B_YEAST	YD13B_YEAST	YL13B_YEAST	YO11B_YEAST	NUC1_YEAST	THO2_YEAST	YG12B_YEAST
biological_process	GO:0015074	DNA integration	40	47	0.851064	1	1.07257e-20	1	0	YM12B_YEAST	YM13B_YEAST	YO22B_YEAST	YL21B_YEAST	YE12B_YEAST	YG13B_YEAST	YP12B_YEAST	YD11B_YEAST	YD15B_YEAST	YD12B_YEAST	YE11B_YEAST	YM14B_YEAST	YB11B_YEAST	YM11B_YEAST	YB12B_YEAST	YO12B_YEAST	YF21B_YEAST	YD21B_YEAST	YJ12B_YEAST	YC21B_YEAST	YH11B_YEAST	YN11B_YEAST	YL12B_YEAST	YD22B_YEAST	YD13B_YEAST	YL13B_YEAST	YO11B_YEAST	YG12B_YEAST	YP14B_YEAST	YN12B_YEAST	YD14B_YEAST	YG22B_YEAST	YD23B_YEAST	YJ11B_YEAST	YB21B_YEAST	YP11B_YEAST	YL11B_YEAST	YG11B_YEAST	YO21B_YEAST	YP13B_YEAST
biological_process	GO:0007049	cell cycle	23	95	0.242105	1	1.16525e-08	1	0	SYP1_YEAST	RIF1_YEAST	SLG1_YEAST	SDA1_YEAST	STE50_YEAST	CDC13_YEAST	MMS1_YEAST	DIA2_YEAST	EGT2_YEAST	EPL1_YEAST	KIP2_YEAST	CENPT_YEAST	LDB19_YEAST	MOB2_YEAST	PAT1_YEAST	TBF1_YEAST	WHI3_YEAST	NUP59_YEAST	RAD53_YEAST	BNI5_YEAST	MCM1_YEAST	NDE1_YEAST	DBF2_YEAST
biological_process	GO:0006355	regulation of transcription, DNA-templated	20	69	0.289855	1	1.22949e-08	1	0	REB1_YEAST	RSC30_YEAST	RSC3_YEAST	SNT1_YEAST	MHR1_YEAST	BAS1_YEAST	CHS5_YEAST	DPO5_YEAST	PFD5_YEAST	FHL1_YEAST	LEUR_YEAST	NUP84_YEAST	SIF2_YEAST	SWI4_YEAST	SET3_YEAST	SEF1_YEAST	RSF2_YEAST	NUP59_YEAST	ARP5_YEAST	ARP9_YEAST
biological_process	GO:0006366	transcription by RNA polymerase II	13	53	0.245283	1	1.72931e-07	1	0	TAF5_YEAST	TAF6_YEAST	TAF8_YEAST	TAF9_YEAST	MED5_YEAST	SPT3_YEAST	RPB1_YEAST	TAF12_YEAST	TAF1_YEAST	TAF10_YEAST	TAF11_YEAST	RAD2_YEAST	INO80_YEAST
biological_process	GO:0006351	transcription, DNA-templated	10	28	0.357143	1	1.8666e-08	1	0	PDR1_YEAST	PDR3_YEAST	STB4_YEAST	SEF1_YEAST	RSF2_YEAST	YP022_YEAST	YL278_YEAST	YKW2_YEAST	HAL9_YEAST	GAL4_YEAST
biological_process	GO:0045893	positive regulation of transcription, DNA-templated	7	18	0.388889	1	5.46101e-09	1	0	NUP85_YEAST	NU100_YEAST	NUP84_YEAST	STP1_YEAST	WHI3_YEAST	YAK1_YEAST	NU145_YEAST
biological_process	GO:0080090	regulation of primary metabolic process	2	5	0.4	1	1.85484e-08	1	0	MDG1_YEAST	SIP1_YEAST
biological_process	GO:0051252	regulation of RNA metabolic process	1	2	0.5	1	1.1712e-08	1	0	PBP2_YEAST
biological_process	GO:0019222	regulation of metabolic process	1	2	0.5	1	6.08318e-09	1	0	INO80_YEAST
biological_process	GO:0006259	DNA metabolic process	1	4	0.25	1	3.43801e-10	1	0	DPOD_YEAST
biological_process	GO:0032196	transposition	0	3	0	1	2.37861e-39	1	0
biological_process	GO:0051173	positive regulation of nitrogen compound metabolic process	0	1	0	1	7.12548e-08	1	0
biological_process	GO:0032774	RNA biosynthetic process	0	2	0	1	3.69868e-08	1	0
biological_process	GO:0035556	intracellular signal transduction	19	61	0.311475	1	5.28105e-07	1	0.001	HSL1_YEAST	NNK1_YEAST	ELM1_YEAST	FRK1_YEAST	KIN1_YEAST	KIN2_YEAST	KIN4_YEAST	DCK1_YEAST	SCH9_YEAST	PKH1_YEAST	SNF1_YEAST	YP150_YEAST	NPR1_YEAST	CBK1_YEAST	CLA4_YEAST	GCN2_YEAST	DBF20_YEAST	CDC24_YEAST	DBF2_YEAST
biological_process	GO:0000280	nuclear division	1	6	0.166667	1	2.32824e-07	1	0.001	DBF2_YEAST
biological_process	GO:0007165	signal transduction	10	45	0.222222	0.999999	1.60255e-06	1	0.002	PDE2_YEAST	MDG1_YEAST	KCC1_YEAST	GPA2_YEAST	CSS1_YEAST	MOB2_YEAST	RLM1_YEAST	SIP1_YEAST	MCK1_YEAST	YHY2_YEAST
biological_process	GO:0010468	regulation of gene expression	3	19	0.157895	0.999999	1.59178e-06	1	0.002	CYC8_YEAST	PBP2_YEAST	CLA4_YEAST
biological_process	GO:0018105	peptidyl-serine phosphorylation	21	47	0.446809	0.999998	6.2453e-06	1	0.003	MPS1_YEAST	HSL1_YEAST	HRR25_YEAST	NNK1_YEAST	KC11_YEAST	KC12_YEAST	KC13_YEAST	KIN1_YEAST	KIN2_YEAST	SCH9_YEAST	PDK1_YEAST	PKH1_YEAST	TDA1_YEAST	YAK1_YEAST	MCK1_YEAST	ATG1_YEAST	NPR1_YEAST	CDC15_YEAST	CBK1_YEAST	DBF20_YEAST	DBF2_YEAST
biological_process	GO:0045005	DNA-dependent DNA replication maintenance of fidelity	2	3	0.666667	0.999999	4.89971e-06	1	0.003	SEN1_YEAST	DPOD_YEAST
biological_process	GO:0006139	nucleobase-containing compound metabolic process	1	5	0.2	0.999998	2.84905e-06	1	0.003	KCY_YEAST
biological_process	GO:0051276	chromosome organization	3	11	0.272727	0.999995	8.27136e-06	1	0.004	PIF1_YEAST	SGS1_YEAST	SWC4_YEAST
biological_process	GO:0006302	double-strand break repair	14	38	0.368421	0.999992	1.7776e-05	1	0.013	RT107_YEAST	SNF2_YEAST	MMS22_YEAST	MMS4_YEAST	FUMH_YEAST	NUP84_YEAST	PDS5_YEAST	RAD50_YEAST	RAD51_YEAST	RAD57_YEAST	RAD9_YEAST	NU145_YEAST	DPOE_YEAST	ATM_YEAST
biological_process	GO:0000278	mitotic cell cycle	8	24	0.333333	0.999989	1.92863e-05	1	0.013	TOM1_YEAST	CTF4_YEAST	DNLI1_YEAST	SAC3_YEAST	SPC97_YEAST	DYHC_YEAST	KAR3_YEAST	DPOE_YEAST
biological_process	GO:0006607	NLS-bearing protein import into nucleus	11	17	0.647059	0.999997	3.17142e-05	1	0.026	IMB5_YEAST	IMB1_YEAST	IMB4_YEAST	NUP1_YEAST	NUP49_YEAST	IMA1_YEAST	NU100_YEAST	NUP2_YEAST	NUP57_YEAST	NUP59_YEAST	NU145_YEAST
biological_process	GO:0000920	septum digestion after cytokinesis	10	18	0.555556	0.999995	4.0461e-05	1	0.036	CHIT_YEAST	CHS1_YEAST	EGT2_YEAST	MOB2_YEAST	ENG1_YEAST	SDS24_YEAST	BOB1_YEAST	CBK1_YEAST	BOI2_YEAST	DSE2_YEAST
biological_process	GO:0006725	cellular aromatic compound metabolic process	0	2	0	0.999967	4.54541e-05	1	0.037
biological_process	GO:0006281	DNA repair	27	105	0.257143	0.999974	4.6364e-05	1	0.038	SMC5_YEAST	RDH54_YEAST	DNA2_YEAST	MMS4_YEAST	CTF4_YEAST	HRR25_YEAST	NSE4_YEAST	NSE5_YEAST	EPL1_YEAST	HIM1_YEAST	NSE2_YEAST	SGS1_YEAST	SWC4_YEAST	SRS2_YEAST	RRM3_YEAST	PDS5_YEAST	YEN1_YEAST	TOF1_YEAST	MSH1_YEAST	RAD53_YEAST	RAD9_YEAST	INO80_YEAST	MRC1_YEAST	EAF3_YEAST	DDC1_YEAST	ATM_YEAST	2A5D_YEAST
biological_process	GO:0046777	protein autophosphorylation	12	25	0.48	0.999991	4.80918e-05	1	0.041	MPS1_YEAST	HSL1_YEAST	NNK1_YEAST	ELM1_YEAST	KIN1_YEAST	KIN2_YEAST	PRK1_YEAST	SSK2_YEAST	ATG1_YEAST	GCN2_YEAST	ARK1_YEAST	AKL1_YEAST
biological_process	GO:0006897	endocytosis	33	100	0.33	0.999937	0.000138454	1	0.101	SYP1_YEAST	INP53_YEAST	EDE1_YEAST	HRR25_YEAST	BRE4_YEAST	ENT1_YEAST	IRS4_YEAST	KC11_YEAST	KC12_YEAST	KC13_YEAST	AP18A_YEAST	ENT2_YEAST	KES1_YEAST	INP51_YEAST	SLA1_YEAST	PAN1_YEAST	PKH1_YEAST	SCD5_YEAST	OSH2_YEAST	PAL1_YEAST	SDS24_YEAST	SVL3_YEAST	VPS33_YEAST	RHO5_YEAST	VPS1_YEAST	PIK1_YEAST	MYO5_YEAST	GVP36_YEAST	HES1_YEAST	INP52_YEAST	CLH_YEAST	AGE2_YEAST	DSC3_YEAST
biological_process	GO:0006606	protein import into nucleus	22	55	0.4	0.999953	0.000139094	1	0.102	PBS2_YEAST	SYO1_YEAST	PO152_YEAST	IMB5_YEAST	KA122_YEAST	IMB1_YEAST	IMB4_YEAST	NUP1_YEAST	NUP49_YEAST	IMA1_YEAST	NUP85_YEAST	NU116_YEAST	NTF2_YEAST	NU100_YEAST	NUP84_YEAST	NUP57_YEAST	POM34_YEAST	RTP1_YEAST	NUP82_YEAST	MTR10_YEAST	NU145_YEAST	NU170_YEAST
biological_process	GO:0031297	replication fork processing	4	8	0.5	0.99998	0.000188694	1	0.132	MMS1_YEAST	MMS22_YEAST	MMS4_YEAST	YEN1_YEAST
biological_process	GO:0140014	mitotic nuclear division	1	1	1	0.999868	0.000257636	1	0.199	NIS1_YEAST
biological_process	GO:0051301	cell division	38	167	0.227545	0.999839	0.000274376	1	0.206	STU1_YEAST	NKP1_YEAST	CDC13_YEAST	CDT1_YEAST	MMS1_YEAST	MMS22_YEAST	BUB2_YEAST	NUD1_YEAST	CDC27_YEAST	DNLI1_YEAST	CDC4_YEAST	CDC20_YEAST	BIM1_YEAST	KIP1_YEAST	KIP2_YEAST	CENPT_YEAST	DSN1_YEAST	MOB2_YEAST	POG1_YEAST	PAT1_YEAST	SCC3_YEAST	SMC2_YEAST	SPC72_YEAST	SMC4_YEAST	PDS5_YEAST	MAD1_YEAST	VPS1_YEAST	NUP59_YEAST	ACL4_YEAST	MPC70_YEAST	NDC80_YEAST	NDE1_YEAST	NDT80_YEAST	KAR3_YEAST	MPIP_YEAST	CND1_YEAST	AMN1_YEAST	DAM1_YEAST
biological_process	GO:0016192	vesicle-mediated transport	5	69	0.0724638	0.99981	0.000296112	1	0.215	KC13_YEAST	VPS45_YEAST	SEC39_YEAST	VPS41_YEAST	VPS33_YEAST
biological_process	GO:0006974	cellular response to DNA damage stimulus	11	59	0.186441	0.999801	0.000324932	1	0.24	DNA2_YEAST	MMS22_YEAST	MMS4_YEAST	FUMH_YEAST	DEF1_YEAST	SLX4_YEAST	UMP1_YEAST	UBA1_YEAST	YEN1_YEAST	UFO1_YEAST	ATM_YEAST
biological_process	GO:0006261	DNA-dependent DNA replication	8	26	0.307692	0.999833	0.000352676	1	0.245	SNF2_YEAST	SLD5_YEAST	SWI1_YEAST	DNA2_YEAST	CTF4_YEAST	SLX4_YEAST	DPOD_YEAST	DPOE_YEAST
biological_process	GO:0000147	actin cortical patch assembly	9	15	0.6	0.999949	0.00039513	1	0.267	SYP1_YEAST	ENT1_YEAST	ENT2_YEAST	PRK1_YEAST	SLA1_YEAST	PAN1_YEAST	ARK1_YEAST	AKL1_YEAST	AIM3_YEAST
biological_process	GO:0007059	chromosome segregation	11	52	0.211538	0.99977	0.000416256	1	0.27	CBF3A_YEAST	MPS1_YEAST	RSC2_YEAST	CBF1_YEAST	CENPT_YEAST	DSN1_YEAST	CENPW_YEAST	NU170_YEAST	NDC80_YEAST	GIP3_YEAST	AFT1_YEAST
biological_process	GO:0044396	actin cortical patch organization	5	12	0.416667	0.999917	0.000420451	1	0.275	EDE1_YEAST	SLA1_YEAST	PAN1_YEAST	TWF1_YEAST	ARPC5_YEAST
biological_process	GO:0000819	sister chromatid segregation	0	1	0	0.999764	0.000469006	1	0.294
biological_process	GO:0051321	meiotic cell cycle	22	65	0.338462	0.999693	0.000504738	1	0.328	NKP1_YEAST	RIM4_YEAST	MDS3_YEAST	CDC4_YEAST	GAC1_YEAST	SPO22_YEAST	PACC_YEAST	SET3_YEAST	SSN3_YEAST	SPC97_YEAST	PDS5_YEAST	TOF1_YEAST	VPS1_YEAST	MCK1_YEAST	RAD50_YEAST	IDS2_YEAST	NPR3_YEAST	MPC70_YEAST	NDT80_YEAST	KAR3_YEAST	IME1_YEAST	DDC1_YEAST
biological_process	GO:0051726	regulation of cell cycle	3	19	0.157895	0.999687	0.000525222	1	0.332	HSL1_YEAST	NOT1_YEAST	RAD9_YEAST
biological_process	GO:0008104	protein localization	3	14	0.214286	0.99962	0.000530844	1	0.336	EXO84_YEAST	PUF4_YEAST	RAD53_YEAST
biological_process	GO:0032392	DNA geometric change	2	2	1	0.999871	0.000530472	1	0.336	RDH54_YEAST	RAD54_YEAST
biological_process	GO:1901987	regulation of cell cycle phase transition	0	3	0	0.99971	0.00057451	1	0.341
biological_process	GO:0051170	import into nucleus	0	1	0	0.999746	0.000657996	1	0.349
biological_process	GO:0034504	protein localization to nucleus	0	4	0	0.999713	0.000671575	1	0.359
biological_process	GO:0006260	DNA replication	8	28	0.285714	0.999643	0.000703456	1	0.382	PIF1_YEAST	RIR3_YEAST	RRM3_YEAST	RIR1_YEAST	SLX4_YEAST	TOF1_YEAST	MRC1_YEAST	DPOD_YEAST
biological_process	GO:0036228	protein localization to nuclear inner membrane	6	8	0.75	0.999954	0.000753926	1	0.43	NUP49_YEAST	NU100_YEAST	NUP2_YEAST	NUP57_YEAST	NU145_YEAST	NU170_YEAST
biological_process	GO:0007127	meiosis I	0	3	0	0.999644	0.000807722	1	0.452
biological_process	GO:0045132	meiotic chromosome segregation	5	11	0.454545	0.999672	0.000830089	1	0.457	NUD1_YEAST	CSM2_YEAST	SGS1_YEAST	CSM1_YEAST	AFT1_YEAST
biological_process	GO:0006468	protein phosphorylation	45	138	0.326087	0.999526	0.000832664	1	0.459	MPS1_YEAST	PBS2_YEAST	KCC1_YEAST	HSL1_YEAST	HRR25_YEAST	NNK1_YEAST	KC11_YEAST	KC12_YEAST	KC13_YEAST	ELM1_YEAST	FRK1_YEAST	KIN1_YEAST	KIN2_YEAST	KIN4_YEAST	KIN82_YEAST	PHO80_YEAST	MOB2_YEAST	PRK1_YEAST	CHK1_YEAST	SCH9_YEAST	SIP1_YEAST	PDK1_YEAST	SSN3_YEAST	SNF1_YEAST	SPS1_YEAST	SDS24_YEAST	SSK2_YEAST	YP150_YEAST	TDA1_YEAST	YGK3_YEAST	YAK1_YEAST	MCK1_YEAST	RAD53_YEAST	AAKG_YEAST	ATG1_YEAST	BUB1_YEAST	NPR1_YEAST	CDC15_YEAST	CBK1_YEAST	CLA4_YEAST
biological_process	GO:0051028	mRNA transport	12	32	0.375	0.999562	0.00097894	1	0.474	PML39_YEAST	TOM1_YEAST	PO152_YEAST	IMB5_YEAST	IMB1_YEAST	IMB4_YEAST	NUP57_YEAST	POM34_YEAST	SHE3_YEAST	NU170_YEAST	APQ12_YEAST	DHH1_YEAST
biological_process	GO:0000070	mitotic sister chromatid segregation	9	26	0.346154	0.999503	0.00099392	1	0.477	KIP1_YEAST	KIP3_YEAST	DSN1_YEAST	SGS1_YEAST	SMC2_YEAST	SMC4_YEAST	MCK1_YEAST	DYHC_YEAST	CND1_YEAST
biological_process	GO:0045930	negative regulation of mitotic cell cycle	0	1	0	0.999564	0.00104015	1	0.492
biological_process	GO:0001927	exocyst assembly	4	4	1	1	0.0011307	1	0.636	SEC3_YEAST	EXO84_YEAST	EXO70_YEAST	SEC5_YEAST
biological_process	GO:0006999	nuclear pore organization	7	14	0.5	0.99975	0.00128616	1	0.678	PO152_YEAST	LNP_YEAST	NUP49_YEAST	NU116_YEAST	NUP57_YEAST	POM34_YEAST	NUP59_YEAST
biological_process	GO:0032508	DNA duplex unwinding	9	13	0.692308	0.999651	0.00134456	1	0.692	RDH54_YEAST	PIF1_YEAST	HRQ1_YEAST	SGS1_YEAST	SRS2_YEAST	RRM3_YEAST	RAD50_YEAST	INO80_YEAST	CHL1_YEAST
biological_process	GO:0000725	recombinational repair	6	16	0.375	0.999328	0.00149898	1	0.705	SMC5_YEAST	MMS1_YEAST	MMS22_YEAST	CSM2_YEAST	SRS2_YEAST	DDC1_YEAST
biological_process	GO:0060627	regulation of vesicle-mediated transport	1	3	0.333333	0.99945	0.00150199	1	0.707	KEL1_YEAST
biological_process	GO:0007010	cytoskeleton organization	2	13	0.153846	0.998868	0.00183449	1	0.742	SYP1_YEAST	BBC1_YEAST
biological_process	GO:0060963	positive regulation of ribosomal protein gene transcription by RNA polymerase II	6	9	0.666667	0.999824	0.00191033	1	0.771	FHL1_YEAST	SCH9_YEAST	HOT1_YEAST	MSN1_YEAST	GCR1_YEAST	GCR2_YEAST
biological_process	GO:0048278	vesicle docking	4	13	0.307692	0.99947	0.00193251	1	0.773	PEP12_YEAST	STX8_YEAST	SED5_YEAST	VPS33_YEAST
biological_process	GO:0007346	regulation of mitotic cell cycle	2	7	0.285714	0.998947	0.00199656	1	0.776	SMI1_YEAST	SIS2_YEAST
biological_process	GO:0016070	RNA metabolic process	0	6	0	0.998441	0.00201335	1	0.776
biological_process	GO:0007163	establishment or maintenance of cell polarity	3	10	0.3	0.998923	0.00220234	1	0.783	BUD2_YEAST	MOB2_YEAST	CBK1_YEAST
biological_process	GO:0000729	DNA double-strand break processing	5	8	0.625	0.999691	0.00230554	1	0.825	RIF1_YEAST	DNA2_YEAST	COM1_YEAST	SGS1_YEAST	EXO1_YEAST
biological_process	GO:0007120	axial cellular bud site selection	8	15	0.533333	0.999605	0.00237591	1	0.842	RSR1_YEAST	BUD4_YEAST	BUD2_YEAST	PAN1_YEAST	NIS1_YEAST	RAX2_YEAST	BUD3_YEAST	AXL2_YEAST
biological_process	GO:0043937	regulation of sporulation	2	3	0.666667	0.999605	0.00237591	1	0.842	PTP3_YEAST	PTP2_YEAST
biological_process	GO:0051123	RNA polymerase II preinitiation complex assembly	18	46	0.391304	0.999059	0.00244021	1	0.845	TAF5_YEAST	TAF6_YEAST	TAF8_YEAST	TAF9_YEAST	T2AG_YEAST	MED2_YEAST	MED1_YEAST	MED8_YEAST	DAL81_YEAST	MED5_YEAST	MED14_YEAST	TAF12_YEAST	TAF1_YEAST	TAF10_YEAST	MED11_YEAST	TAF11_YEAST	HOT1_YEAST	MED16_YEAST
biological_process	GO:0000282	cellular bud site selection	7	15	0.466667	0.999202	0.00249672	1	0.848	CHS5_YEAST	HKR1_YEAST	MSB2_YEAST	RAX2_YEAST	BUD8_YEAST	AFI1_YEAST	CDC24_YEAST
biological_process	GO:0000724	double-strand break repair via homologous recombination	11	33	0.333333	0.998722	0.00284395	1	0.862	SMC5_YEAST	RDH54_YEAST	SNF5_YEAST	RSC2_YEAST	MMS22_YEAST	CTF18_YEAST	NSE2_YEAST	SGS1_YEAST	RAD1_YEAST	RAD51_YEAST	DUF1_YEAST
biological_process	GO:0007532	regulation of mating-type specific transcription, DNA-templated	2	3	0.666667	0.999777	0.00312455	1	0.899	HMAL1_YEAST	MTAL1_YEAST
biological_process	GO:2000369	regulation of clathrin-dependent endocytosis	1	1	1	0.999777	0.00312455	1	0.899	ARK1_YEAST
biological_process	GO:0045184	establishment of protein localization	2	8	0.25	0.997444	0.00350233	1	0.923	RSR1_YEAST	NIS1_YEAST
biological_process	GO:0015031	protein transport	42	153	0.27451	0.997104	0.00397506	1	0.939	TIP20_YEAST	SDA1_YEAST	SBE22_YEAST	SEC16_YEAST	SEC3_YEAST	GYL1_YEAST	INP53_YEAST	BRE4_YEAST	CHS5_YEAST	EXO84_YEAST	EXO70_YEAST	LDB19_YEAST	GTR2_YEAST	INP51_YEAST	NMD3_YEAST	SUS1_YEAST	SBE2_YEAST	SEC8_YEAST	SEC5_YEAST	SEC9_YEAST	SEC7_YEAST	VID22_YEAST	OPT1_YEAST	LST4_YEAST	SEC39_YEAST	VPS41_YEAST	VPS38_YEAST	VPS60_YEAST	MSO1_YEAST	WDR59_YEAST	VTS1_YEAST	UFE1_YEAST	VAC14_YEAST	RAV1_YEAST	NPR2_YEAST	NPR3_YEAST	GLO3_YEAST	INP52_YEAST	GFD1_YEAST	GGPPS_YEAST
biological_process	GO:0099022	vesicle tethering	3	8	0.375	0.999243	0.00399501	1	0.946	VPS41_YEAST	VPS33_YEAST	VPS8_YEAST
biological_process	GO:0045892	negative regulation of transcription, DNA-templated	5	9	0.555556	0.997434	0.00404446	1	0.957	MOT1_YEAST	CYC8_YEAST	SAS2_YEAST	SAS3_YEAST	EAF3_YEAST
biological_process	GO:0048309	endoplasmic reticulum inheritance	7	13	0.538462	0.999327	0.00420979	1	0.963	RTN1_YEAST	RTN2_YEAST	SEC3_YEAST	SHE3_YEAST	SEY1_YEAST	SEC8_YEAST	SEC5_YEAST
biological_process	GO:2000785	regulation of autophagosome assembly	3	4	0.75	0.999327	0.00420979	1	0.963	HRR25_YEAST	NPR2_YEAST	NPR3_YEAST
biological_process	GO:0030010	establishment of cell polarity	7	27	0.259259	0.998014	0.00448583	1	0.966	SLG1_YEAST	ROM2_YEAST	HKR1_YEAST	MSB2_YEAST	ZDS1_YEAST	BEM4_YEAST	CDC24_YEAST
biological_process	GO:0080135	regulation of cellular response to stress	0	2	0	0.997559	0.00540821	1	0.986
biological_process	GO:0016573	histone acetylation	16	54	0.296296	0.997523	0.0057048	1	0.988	SPT7_YEAST	TAF5_YEAST	TAF6_YEAST	TAF9_YEAST	EPL1_YEAST	SGF73_YEAST	SAS4_YEAST	SWC4_YEAST	SPT3_YEAST	SUS1_YEAST	SAS2_YEAST	SAS3_YEAST	TAF12_YEAST	TAF10_YEAST	CHD1_YEAST	EAF3_YEAST
biological_process	GO:0006997	nucleus organization	1	4	0.25	0.997534	0.00556628	1	0.988	TOM1_YEAST
biological_process	GO:0030100	regulation of endocytosis	0	4	0	0.998427	0.00555762	1	0.988
biological_process	GO:0090329	regulation of DNA-dependent DNA replication	0	1	0	0.997697	0.00591995	1	0.989
biological_process	GO:0071400	cellular response to oleic acid	3	3	1	1	0.00617406	1	0.997	RTG1_YEAST	RTG3_YEAST	ACA2_YEAST
biological_process	GO:0031954	positive regulation of protein autophosphorylation	3	3	1	1	0.00617406	1	0.997	ELM1_YEAST	SSP2_YEAST	SSK1_YEAST
biological_process	GO:0031860	telomeric 3' overhang formation	3	3	1	1	0.00617406	1	0.997	COM1_YEAST	SGS1_YEAST	EXO1_YEAST
biological_process	GO:0010811	positive regulation of cell-substrate adhesion	2	2	1	1	0.00617406	1	0.997	WHI3_YEAST	YAK1_YEAST
biological_process	GO:0045895	positive regulation of mating-type specific transcription, DNA-templated	1	1	1	1	0.00617406	1	0.997	HMAL1_YEAST
biological_process	GO:0045806	negative regulation of endocytosis	1	1	1	1	0.00617406	1	0.997	NPR1_YEAST
biological_process	GO:0006891	intra-Golgi vesicle-mediated transport	12	31	0.387097	0.997283	0.00834412	1	0.999	COG4_YEAST	COG6_YEAST	CASP_YEAST	COPG_YEAST	SEC18_YEAST	SED5_YEAST	TRS65_YEAST	SEC7_YEAST	COG5_YEAST	COG2_YEAST	COG1_YEAST	AGE2_YEAST
biological_process	GO:0006378	mRNA polyadenylation	10	24	0.416667	0.997287	0.00940509	1	0.999	SEN1_YEAST	HRP1_YEAST	MPE1_YEAST	FIR1_YEAST	PTI1_YEAST	PCF11_YEAST	RNA14_YEAST	YSH1_YEAST	CFT2_YEAST	NAB2_YEAST
biological_process	GO:0031578	mitotic spindle orientation checkpoint signaling	7	14	0.5	0.998681	0.00710009	1	0.999	BUD2_YEAST	BUB2_YEAST	BIM1_YEAST	KIN4_YEAST	SPC72_YEAST	AMN1_YEAST	2A5D_YEAST
biological_process	GO:0090522	vesicle tethering involved in exocytosis	5	8	0.625	0.999246	0.00707558	1	0.999	SEC3_YEAST	EXO84_YEAST	EXO70_YEAST	SEC8_YEAST	SEC5_YEAST
biological_process	GO:0090110	COPII-coated vesicle cargo loading	4	6	0.666667	0.998948	0.0123733	1	0.999	SFB2_YEAST	SFB3_YEAST	SEC31_YEAST	NEL1_YEAST
biological_process	GO:0016233	telomere capping	3	6	0.5	0.998859	0.00751197	1	0.999	RIF1_YEAST	CDC13_YEAST	DPOA2_YEAST
biological_process	GO:0001100	negative regulation of exit from mitosis	3	10	0.3	0.996843	0.0115009	1	0.999	KEL1_YEAST	AMN1_YEAST	2ABA_YEAST
biological_process	GO:0000972	transcription-dependent tethering of RNA polymerase II gene DNA at nuclear periphery	3	11	0.272727	0.996843	0.0115009	1	0.999	NUP1_YEAST	NUP2_YEAST	NU170_YEAST
biological_process	GO:0061025	membrane fusion	3	6	0.5	0.996931	0.00724049	1	0.999	MGM1_YEAST	MSO1_YEAST	USO1_YEAST
biological_process	GO:0007019	microtubule depolymerization	3	4	0.75	0.999246	0.00707558	1	0.999	BIM1_YEAST	KIP1_YEAST	KIP3_YEAST
biological_process	GO:0016310	phosphorylation	2	8	0.25	0.992535	0.0112148	1	0.999	LCB4_YEAST	ATM_YEAST
biological_process	GO:0070192	chromosome organization involved in meiotic cell cycle	2	3	0.666667	0.997148	0.00738247	1	0.999	RAD50_YEAST	RAD51_YEAST
biological_process	GO:0030029	actin filament-based process	2	2	1	0.993524	0.0109834	1	0.999	SAC3_YEAST	VPS52_YEAST
biological_process	GO:0007533	mating type switching	2	7	0.285714	0.996843	0.0115009	1	0.999	SHE3_YEAST	ULS1_YEAST
biological_process	GO:0032106	positive regulation of response to extracellular stimulus	2	2	1	0.998681	0.00710009	1	0.999	WHI3_YEAST	YAK1_YEAST
biological_process	GO:2000104	negative regulation of DNA-dependent DNA replication	1	1	1	0.998681	0.00710009	1	0.999	CHD1_YEAST
biological_process	GO:0035825	homologous recombination	1	1	1	0.995514	0.00955596	1	0.999	NEJ1_YEAST
biological_process	GO:0018394	peptidyl-lysine acetylation	0	2	0	0.996936	0.00691037	1	0.999
biological_process	GO:0009991	response to extracellular stimulus	0	1	0	0.994263	0.00981258	1	0.999
biological_process	GO:0006903	vesicle targeting	0	1	0	0.996721	0.0103459	1	0.999
biological_process	GO:0033365	protein localization to organelle	0	1	0	0.992828	0.00992018	1	0.999
biological_process	GO:0018393	internal peptidyl-lysine acetylation	0	1	0	0.996936	0.00691037	1	0.999
biological_process	GO:0031505	fungal-type cell wall organization	31	135	0.22963	0.81434	0.237974	1	1	PIR5_YEAST	SLG1_YEAST	SBE22_YEAST	GPI14_YEAST	IRS4_YEAST	CHS1_YEAST	HKR1_YEAST	PIR3_YEAST	CRH2_YEAST	NCW2_YEAST	SBE2_YEAST	PIR1_YEAST	TAX4_YEAST	TCO89_YEAST	EXG2_YEAST	TSC11_YEAST	YKS7_YEAST	WSC2_YEAST	MSB2_YEAST	YL413_YEAST	YPS3_YEAST	ZRG8_YEAST	BIT61_YEAST	BAR1_YEAST	HRD1_YEAST	KPR5_YEAST	MYO5_YEAST	HS150_YEAST	KIC1_YEAST	HPF1_YEAST	DAN4_YEAST
biological_process	GO:0000122	negative regulation of transcription by RNA polymerase II	30	118	0.254237	0.972015	0.0435726	1	1	SFL1_YEAST	RFX1_YEAST	ACE2_YEAST	MED2_YEAST	MED1_YEAST	MED8_YEAST	IXR1_YEAST	CYC8_YEAST	CBF1_YEAST	CUP9_YEAST	PHO80_YEAST	MIG1_YEAST	LEUR_YEAST	MED14_YEAST	SET1_YEAST	SWC4_YEAST	SKO1_YEAST	PACC_YEAST	RGT1_YEAST	SSN3_YEAST	MFG1_YEAST	MED11_YEAST	UME6_YEAST	RAD23_YEAST	MCM1_YEAST	GIS1_YEAST	MED16_YEAST	AFT1_YEAST	CLA4_YEAST	GCR2_YEAST
biological_process	GO:0006338	chromatin remodeling	23	91	0.252747	0.94574	0.0764058	1	1	SNF5_YEAST	RSC2_YEAST	RSC3_YEAST	RSC4_YEAST	SNF12_YEAST	SNF2_YEAST	SWI1_YEAST	FUN19_YEAST	CYC8_YEAST	FKH2_YEAST	CBF1_YEAST	ECM5_YEAST	SWC4_YEAST	MRN1_YEAST	TTI1_YEAST	YO338_YEAST	UME6_YEAST	RAD54_YEAST	ARP5_YEAST	ARP9_YEAST	CHD1_YEAST	INO80_YEAST	GIS1_YEAST
biological_process	GO:0006886	intracellular protein transport	21	98	0.214286	0.939552	0.0766683	1	1	PEP12_YEAST	PEP8_YEAST	BUB2_YEAST	MSB4_YEAST	GOSR1_YEAST	COPG_YEAST	SFB2_YEAST	SNX4_YEAST	PIR1_YEAST	SFB3_YEAST	STX8_YEAST	SEC31_YEAST	SED5_YEAST	VPS45_YEAST	VPS17_YEAST	VPS33_YEAST	USO1_YEAST	VPS35_YEAST	NEL1_YEAST	BET1_YEAST	CLH_YEAST
biological_process	GO:0006511	ubiquitin-dependent protein catabolic process	19	96	0.197917	0.430997	0.634954	1	1	TOM1_YEAST	DIA2_YEAST	MPE1_YEAST	CDC4_YEAST	CUE5_YEAST	BSD2_YEAST	DEF1_YEAST	UBP7_YEAST	RMD5_YEAST	UMP1_YEAST	UBA1_YEAST	UBP5_YEAST	YBR2_YEAST	UFO1_YEAST	YL352_YEAST	RAD16_YEAST	HRD1_YEAST	LTN1_YEAST	BRO1_YEAST
biological_process	GO:0071555	cell wall organization	18	53	0.339623	0.987833	0.0181275	1	1	RDS2_YEAST	SHC1_YEAST	CHIT_YEAST	FIG2_YEAST	GTO2_YEAST	ECM5_YEAST	GPI13_YEAST	SCW4_YEAST	SMI1_YEAST	SLA1_YEAST	PAN1_YEAST	TRS65_YEAST	SCW10_YEAST	SCW11_YEAST	WSC4_YEAST	ZDS1_YEAST	FKS1_YEAST	DSE2_YEAST
biological_process	GO:0006623	protein targeting to vacuole	18	60	0.3	0.987022	0.0227938	1	1	BECN1_YEAST	AP3D_YEAST	BSD2_YEAST	SNX4_YEAST	SPL2_YEAST	VPS45_YEAST	VPS64_YEAST	VPS41_YEAST	VPS33_YEAST	VPS52_YEAST	VPS25_YEAST	VPS28_YEAST	VPS13_YEAST	VPS10_YEAST	VPS8_YEAST	VPS1_YEAST	YPP1_YEAST	VPS36_YEAST
biological_process	GO:0016567	protein ubiquitination	18	80	0.225	0.49072	0.597111	1	1	SKP2_YEAST	TOM1_YEAST	DIA2_YEAST	MPE1_YEAST	CDC27_YEAST	CDC4_YEAST	LEE1_YEAST	PIB1_YEAST	HRD3_YEAST	DEF1_YEAST	UBA1_YEAST	UBR1_YEAST	UFO1_YEAST	YL352_YEAST	RAD16_YEAST	ACL4_YEAST	LTN1_YEAST	DSC3_YEAST
biological_process	GO:0031509	subtelomeric heterochromatin assembly	16	63	0.253968	0.942015	0.101977	1	1	DIA2_YEAST	HST3_YEAST	NUP2_YEAST	NUP84_YEAST	SIR3_YEAST	SIR4_YEAST	SET1_YEAST	SAS4_YEAST	SAS2_YEAST	SAS3_YEAST	SWD3_YEAST	YP216_YEAST	INO80_YEAST	NU145_YEAST	MRC1_YEAST	LTN1_YEAST
biological_process	GO:0006364	rRNA processing	16	108	0.148148	0.00135864	0.999251	0.332	1	SEN1_YEAST	MOT1_YEAST	IPI1_YEAST	ERB1_YEAST	DPO5_YEAST	ESF1_YEAST	PRP43_YEAST	DBP3_YEAST	RIX1_YEAST	SSF2_YEAST	UTP21_YEAST	CBT1_YEAST	NAF1_YEAST	MDN1_YEAST	DRS1_YEAST	DBP10_YEAST
biological_process	GO:0006325	chromatin organization	16	64	0.25	0.97072	0.0398301	1	1	SPT7_YEAST	TAF5_YEAST	TAF6_YEAST	TAF9_YEAST	SGF73_YEAST	SIF2_YEAST	SPT3_YEAST	SUS1_YEAST	SET3_YEAST	TAF12_YEAST	RXT3_YEAST	TAF1_YEAST	TAF10_YEAST	ARP9_YEAST	LTN1_YEAST	ATM_YEAST
biological_process	GO:0007131	reciprocal meiotic recombination	15	51	0.294118	0.978669	0.0412855	1	1	MLH3_YEAST	MSC1_YEAST	RE107_YEAST	RE114_YEAST	RDH54_YEAST	MSC3_YEAST	RIM4_YEAST	MMS4_YEAST	MSH3_YEAST	MLH1_YEAST	SKI8_YEAST	ZIP1_YEAST	RAD51_YEAST	RAD54_YEAST	MSH5_YEAST
biological_process	GO:0000723	telomere maintenance	15	43	0.348837	0.982824	0.0319114	1	1	PIF1_YEAST	RIF1_YEAST	CDC13_YEAST	DNA2_YEAST	COM1_YEAST	DEF1_YEAST	PBP2_YEAST	SGS1_YEAST	SET1_YEAST	RRM3_YEAST	SWD3_YEAST	RAD50_YEAST	MRC1_YEAST	ATM_YEAST	EXO1_YEAST
biological_process	GO:0006887	exocytosis	15	42	0.357143	0.990838	0.0205836	1	1	SEC3_YEAST	GYL1_YEAST	MSB4_YEAST	EXO84_YEAST	KIN1_YEAST	KIN2_YEAST	EXO70_YEAST	KES1_YEAST	OSH2_YEAST	SEC8_YEAST	SEC5_YEAST	STX8_YEAST	SEC9_YEAST	MYO5_YEAST	HES1_YEAST
biological_process	GO:0016236	macroautophagy	14	72	0.194444	0.970023	0.0466925	1	1	PEP12_YEAST	SEC16_YEAST	COG4_YEAST	BECN1_YEAST	SEC18_YEAST	VPS41_YEAST	VPS38_YEAST	VPS36_YEAST	ATG13_YEAST	ATG1_YEAST	BUB1_YEAST	NAA35_YEAST	NACB1_YEAST	COG2_YEAST
biological_process	GO:0007124	pseudohyphal growth	14	51	0.27451	0.927238	0.120201	1	1	SOK2_YEAST	MDS3_YEAST	GPA2_YEAST	ELM1_YEAST	PAM1_YEAST	NOT1_YEAST	SPT3_YEAST	MGA1_YEAST	WHI3_YEAST	UME6_YEAST	NPR3_YEAST	IME1_YEAST	BUD8_YEAST	DSE2_YEAST
biological_process	GO:0006368	transcription elongation from RNA polymerase II promoter	13	76	0.171053	0.549677	0.541252	1	1	RSC2_YEAST	RSC30_YEAST	RSC3_YEAST	RSC4_YEAST	HPR1_YEAST	NOT1_YEAST	SUS1_YEAST	RPB1_YEAST	THO2_YEAST	TEA1_YEAST	ARP9_YEAST	CHD1_YEAST	EAF3_YEAST
biological_process	GO:0032258	cytoplasm to vacuole transport by the Cvt pathway	13	48	0.270833	0.98348	0.0344401	1	1	PEP12_YEAST	COG4_YEAST	BECN1_YEAST	ATG11_YEAST	COG6_YEAST	SNX4_YEAST	COG5_YEAST	VPS45_YEAST	VPS41_YEAST	VPS36_YEAST	ATG1_YEAST	COG2_YEAST	COG1_YEAST
biological_process	GO:0030466	silent mating-type cassette heterochromatin assembly	13	46	0.282609	0.889898	0.181546	1	1	RIF1_YEAST	DIA2_YEAST	MGA2_YEAST	NUP2_YEAST	NUP84_YEAST	SIR1_YEAST	SIR3_YEAST	SIR4_YEAST	SET1_YEAST	SAS2_YEAST	SAS3_YEAST	MRC1_YEAST	CND1_YEAST
biological_process	GO:0006888	endoplasmic reticulum to Golgi vesicle-mediated transport	13	86	0.151163	0.781719	0.299171	1	1	GYL1_YEAST	BUG1_YEAST	GOSR1_YEAST	COPG_YEAST	SMY2_YEAST	SED5_YEAST	SEC7_YEAST	USO1_YEAST	UIP5_YEAST	COG2_YEAST	GLO3_YEAST	BET1_YEAST	AGE2_YEAST
biological_process	GO:0032968	positive regulation of transcription elongation from RNA polymerase II promoter	13	68	0.191176	0.614043	0.508144	1	1	MED2_YEAST	MED1_YEAST	MED8_YEAST	FKH2_YEAST	PFD5_YEAST	NOT1_YEAST	CET1_YEAST	CF130_YEAST	MED5_YEAST	MED14_YEAST	MED11_YEAST	MED16_YEAST	EAF3_YEAST
biological_process	GO:0055085	transmembrane transport	12	96	0.125	1.45367e-07	1	0	1	ALR2_YEAST	SGE1_YEAST	STE6_YEAST	STL1_YEAST	YB8B_YEAST	YO365_YEAST	YMC2_YEAST	YBT1_YEAST	YNJ5_YEAST	ATU1_YEAST	BPT1_YEAST	DTR1_YEAST
biological_process	GO:0007064	mitotic sister chromatid cohesion	11	30	0.366667	0.972481	0.0595984	1	1	CTF4_YEAST	BIM1_YEAST	CTF18_YEAST	SCC3_YEAST	PDS5_YEAST	TOF1_YEAST	VIK1_YEAST	KAR3_YEAST	MRC1_YEAST	DPOE_YEAST	CHL1_YEAST
biological_process	GO:0000002	mitochondrial genome maintenance	11	41	0.268293	0.912134	0.156705	1	1	PIF1_YEAST	ABF2_YEAST	MHR1_YEAST	DML1_YEAST	EXO5_YEAST	MDM34_YEAST	MDV1_YEAST	RRM3_YEAST	MGM1_YEAST	THI4_YEAST	MSH1_YEAST
biological_process	GO:0007015	actin filament organization	11	39	0.282051	0.958813	0.0703238	1	1	PBS2_YEAST	ENT1_YEAST	LAS17_YEAST	ENT2_YEAST	PRK1_YEAST	TWF1_YEAST	BOB1_YEAST	MYO5_YEAST	ARK1_YEAST	BOI2_YEAST	AKL1_YEAST
biological_process	GO:0006406	mRNA export from nucleus	11	32	0.34375	0.987674	0.0249712	1	1	HPR1_YEAST	NUP85_YEAST	NU116_YEAST	NU100_YEAST	NUP84_YEAST	SGF73_YEAST	SAC3_YEAST	NUP82_YEAST	THO2_YEAST	ZDS1_YEAST	GFD1_YEAST
biological_process	GO:0034727	piecemeal microautophagy of the nucleus	11	41	0.268293	0.940402	0.116924	1	1	BECN1_YEAST	HSV2_YEAST	ATG11_YEAST	KES1_YEAST	SNX4_YEAST	OSH2_YEAST	VPS41_YEAST	VPS33_YEAST	ATG13_YEAST	ATG1_YEAST	HES1_YEAST
biological_process	GO:0006914	autophagy	10	45	0.222222	0.966314	0.0482965	1	1	TIP20_YEAST	BECN1_YEAST	ATG11_YEAST	IRS4_YEAST	CUE5_YEAST	SNX4_YEAST	TAX4_YEAST	AAKG_YEAST	ATG13_YEAST	ATG1_YEAST
biological_process	GO:0000398	mRNA splicing, via spliceosome	10	86	0.116279	0.12874	0.918271	1	1	SNU56_YEAST	RIM4_YEAST	MUD2_YEAST	CWC22_YEAST	RU1A_YEAST	MRN1_YEAST	SYF2_YEAST	USA1_YEAST	PRP16_YEAST	PRP4_YEAST
biological_process	GO:0006470	protein dephosphorylation	9	43	0.209302	0.591616	0.530896	1	1	PDP1_YEAST	PTP3_YEAST	PSR1_YEAST	PPS1_YEAST	PTP2_YEAST	PP2C3_YEAST	2A5D_YEAST	2AAA_YEAST	2ABA_YEAST
biological_process	GO:0007005	mitochondrion organization	9	41	0.219512	0.0366309	0.974887	1	1	HCM1_YEAST	MDM34_YEAST	MDM36_YEAST	NGR1_YEAST	PUF3_YEAST	MGM1_YEAST	VPS13_YEAST	ZIM17_YEAST	MSH1_YEAST
biological_process	GO:0030435	sporulation resulting in formation of a cellular spore	9	51	0.176471	0.443254	0.636508	1	1	RSC2_YEAST	SS100_YEAST	RIM4_YEAST	MDS3_YEAST	CDC4_YEAST	SPO22_YEAST	SEF1_YEAST	TGL4_YEAST	IME1_YEAST
biological_process	GO:0032543	mitochondrial translation	9	102	0.0882353	0.00530301	0.997622	0.793	1	SYRM_YEAST	RTPT_YEAST	RT09_YEAST	SLS1_YEAST	SYKM_YEAST	MHR1_YEAST	NAM9_YEAST	RM06_YEAST	GATB_YEAST
biological_process	GO:0060261	positive regulation of transcription initiation from RNA polymerase II promoter	9	28	0.321429	0.937003	0.1263	1	1	T2AG_YEAST	DCP2_YEAST	MED2_YEAST	MED1_YEAST	MED8_YEAST	MED5_YEAST	MED14_YEAST	MED11_YEAST	MED16_YEAST
biological_process	GO:0006270	DNA replication initiation	9	32	0.28125	0.950156	0.0932286	1	1	RIF1_YEAST	CTF4_YEAST	CTF18_YEAST	MCM4_YEAST	RAD53_YEAST	KAD2_YEAST	MCM6_YEAST	DPOA2_YEAST	CDC45_YEAST
biological_process	GO:0042273	ribosomal large subunit biogenesis	9	53	0.169811	0.458867	0.634747	1	1	SYO1_YEAST	SDA1_YEAST	MAK21_YEAST	HRR25_YEAST	ERB1_YEAST	IF4F1_YEAST	PRP43_YEAST	ALB1_YEAST	ACL4_YEAST
biological_process	GO:0030437	ascospore formation	9	52	0.173077	0.503671	0.594422	1	1	SHC1_YEAST	GPA2_YEAST	SET1_YEAST	PACC_YEAST	SSP2_YEAST	SPS1_YEAST	PMD1_YEAST	YO338_YEAST	MCK1_YEAST
biological_process	GO:0006303	double-strand break repair via nonhomologous end joining	9	28	0.321429	0.985803	0.0355235	1	1	RSC2_YEAST	RSC30_YEAST	SIR3_YEAST	SIR4_YEAST	SRS2_YEAST	MCK1_YEAST	RAD50_YEAST	NEJ1_YEAST	DPOE_YEAST
biological_process	GO:0008361	regulation of cell size	9	27	0.333333	0.97766	0.0568604	1	1	TOM1_YEAST	HXKB_YEAST	KA122_YEAST	GPA2_YEAST	SCH9_YEAST	YCV1_YEAST	WHI4_YEAST	WHI3_YEAST	FKS1_YEAST
biological_process	GO:0007094	mitotic spindle assembly checkpoint signaling	8	24	0.333333	0.963867	0.0838775	1	1	MPS1_YEAST	SP105_YEAST	CDC20_YEAST	GAC1_YEAST	MAD1_YEAST	BUB1_YEAST	AMN1_YEAST	2AAA_YEAST
biological_process	GO:0009060	aerobic respiration	8	47	0.170213	0.0211629	0.990291	0.999	1	SLS1_YEAST	NCA2_YEAST	FABG_YEAST	ADT1_YEAST	PUF3_YEAST	RMD9L_YEAST	JAC1_YEAST	GDS1_YEAST
biological_process	GO:0005975	carbohydrate metabolic process	8	36	0.222222	0.115612	0.914476	1	1	MIG1_YEAST	CRH2_YEAST	SCW4_YEAST	SCW10_YEAST	SNF1_YEAST	MNL2_YEAST	SCW11_YEAST	AAKG_YEAST
biological_process	GO:0006896	Golgi to vacuole transport	8	30	0.266667	0.916122	0.171025	1	1	PEP12_YEAST	AP3D_YEAST	STX8_YEAST	VPS45_YEAST	VPS33_YEAST	VPS52_YEAST	VPS10_YEAST	GGA2_YEAST
biological_process	GO:0042147	retrograde transport, endosome to Golgi	8	34	0.235294	0.580911	0.573924	1	1	PEP8_YEAST	BECN1_YEAST	SNX4_YEAST	VPS17_YEAST	VPS52_YEAST	VPS35_YEAST	BOB1_YEAST	BOI2_YEAST
biological_process	GO:0034599	cellular response to oxidative stress	8	88	0.0909091	0.0227102	0.988849	0.999	1	HCM1_YEAST	KCC1_YEAST	GLRX4_YEAST	IRA2_YEAST	MHR1_YEAST	ECM5_YEAST	GRE3_YEAST	TDA1_YEAST
biological_process	GO:0016973	poly(A)+ mRNA export from nucleus	8	37	0.216216	0.772864	0.366531	1	1	NUP1_YEAST	NUP49_YEAST	NU116_YEAST	NUP2_YEAST	SUS1_YEAST	PIN4_YEAST	NAB2_YEAST	NU145_YEAST
biological_process	GO:0000727	double-strand break repair via break-induced replication	8	25	0.32	0.971886	0.0723608	1	1	PIF1_YEAST	SLD5_YEAST	CDT1_YEAST	CTF4_YEAST	MCM4_YEAST	SLX4_YEAST	MCM6_YEAST	CDC45_YEAST
biological_process	GO:0043161	proteasome-mediated ubiquitin-dependent protein catabolic process	8	68	0.117647	0.240987	0.819155	1	1	TOM1_YEAST	FYV10_YEAST	PSA1_YEAST	PSB2_YEAST	PSA6_YEAST	UBP14_YEAST	RMD5_YEAST	RAD23_YEAST
biological_process	GO:0000184	nuclear-transcribed mRNA catabolic process, nonsense-mediated decay	8	21	0.380952	0.977262	0.0526535	1	1	DCP2_YEAST	HRP1_YEAST	ESL1_YEAST	NMD2_YEAST	DCP1_YEAST	EBS1_YEAST	ECM32_YEAST	ESL2_YEAST
biological_process	GO:0000027	ribosomal large subunit assembly	8	38	0.210526	0.693683	0.45751	1	1	RSA1_YEAST	MAK21_YEAST	IPI1_YEAST	DPO5_YEAST	RIX1_YEAST	SSF2_YEAST	MDN1_YEAST	DRS1_YEAST
biological_process	GO:0030433	ubiquitin-dependent ERAD pathway	8	45	0.177778	0.468878	0.677512	1	1	DFM1_YEAST	EPS1_YEAST	HRD3_YEAST	USA1_YEAST	MNL2_YEAST	UBR1_YEAST	RAD23_YEAST	HRD1_YEAST
biological_process	GO:0000722	telomere maintenance via recombination	7	32	0.21875	0.778089	0.370848	1	1	PIF1_YEAST	SGS1_YEAST	RAD50_YEAST	RAD51_YEAST	RAD54_YEAST	RAD57_YEAST	INO80_YEAST
biological_process	GO:0000422	autophagy of mitochondrion	7	37	0.189189	0.825054	0.279826	1	1	RTG3_YEAST	HSV2_YEAST	ATG11_YEAST	DCK1_YEAST	SNX4_YEAST	ATG13_YEAST	ATG1_YEAST
biological_process	GO:0098789	pre-mRNA cleavage required for polyadenylation	7	21	0.333333	0.973241	0.0744035	1	1	HRP1_YEAST	MPE1_YEAST	PTI1_YEAST	PCF11_YEAST	RNA14_YEAST	YSH1_YEAST	CFT2_YEAST
biological_process	GO:0032880	regulation of protein localization	7	28	0.25	0.956611	0.0727434	1	1	BNI1_YEAST	EDE1_YEAST	HRR25_YEAST	PHO80_YEAST	SCH9_YEAST	SUS1_YEAST	ZDS1_YEAST
biological_process	GO:0000462	maturation of SSU-rRNA from tricistronic rRNA transcript (SSU-rRNA, 5.8S rRNA, LSU-rRNA)	7	71	0.0985915	0.0403228	0.979077	1	1	UTP8_YEAST	BUD21_YEAST	FAF1_YEAST	PRP43_YEAST	TSR1_YEAST	UTP17_YEAST	BMS1_YEAST
biological_process	GO:0006890	retrograde vesicle-mediated transport, Golgi to endoplasmic reticulum	7	33	0.212121	0.8428	0.27754	1	1	TIP20_YEAST	COPG_YEAST	SEC39_YEAST	UFE1_YEAST	GLO3_YEAST	BET1_YEAST	GET1_YEAST
biological_process	GO:0000472	endonucleolytic cleavage to generate mature 5'-end of SSU-rRNA from (SSU-rRNA, 5.8S rRNA, LSU-rRNA)	7	34	0.205882	0.72246	0.436273	1	1	TOM1_YEAST	BUD21_YEAST	CDC4_YEAST	NOP9_YEAST	UTP18_YEAST	UTP20_YEAST	BMS1_YEAST
biological_process	GO:0043547	positive regulation of GTPase activity	7	26	0.269231	0.958119	0.0874271	1	1	BUB2_YEAST	IRA2_YEAST	GTR2_YEAST	LST4_YEAST	IRA1_YEAST	BUD3_YEAST	BEM4_YEAST
biological_process	GO:0030036	actin cytoskeleton organization	7	27	0.259259	0.985379	0.0236788	1	1	SLG1_YEAST	SDA1_YEAST	GLRX4_YEAST	ENG2_YEAST	VPS1_YEAST	BEM2_YEAST	BBC1_YEAST
biological_process	GO:0016575	histone deacetylation	7	21	0.333333	0.97766	0.0568604	1	1	SNT1_YEAST	HST3_YEAST	SIF2_YEAST	SET3_YEAST	RXT3_YEAST	HOS4_YEAST	EAF3_YEAST
biological_process	GO:0006893	Golgi to plasma membrane transport	7	22	0.318182	0.920792	0.1572	1	1	SEC3_YEAST	CHS5_YEAST	EXO84_YEAST	EXO70_YEAST	SEC8_YEAST	SEC5_YEAST	BCH1_YEAST
biological_process	GO:0043328	protein transport to vacuole involved in ubiquitin-dependent protein catabolic process via the multivesicular body sorting pathway	7	28	0.25	0.873796	0.243973	1	1	LSB1_YEAST	COS9_YEAST	VPS25_YEAST	VPS28_YEAST	VPS36_YEAST	GGA2_YEAST	BRO1_YEAST
biological_process	GO:0000055	ribosomal large subunit export from nucleus	7	32	0.21875	0.750775	0.403593	1	1	SDA1_YEAST	NUP1_YEAST	NUP49_YEAST	NUP85_YEAST	NU116_YEAST	NMD3_YEAST	NUP82_YEAST
biological_process	GO:0000973	posttranscriptional tethering of RNA polymerase II gene DNA at nuclear periphery	7	18	0.388889	0.990383	0.0335214	1	1	NU116_YEAST	NU100_YEAST	NUP2_YEAST	NUP84_YEAST	SAC3_YEAST	SUS1_YEAST	NU145_YEAST
biological_process	GO:0000077	DNA damage checkpoint signaling	7	19	0.368421	0.994572	0.0144256	1	1	CHK1_YEAST	PIN4_YEAST	RAD53_YEAST	RAD9_YEAST	DDC1_YEAST	GCN2_YEAST	ATM_YEAST
biological_process	GO:0016579	protein deubiquitination	7	24	0.291667	0.991656	0.0227402	1	1	BRE5_YEAST	UBP14_YEAST	UBP7_YEAST	UBP5_YEAST	UBP6_YEAST	DUF1_YEAST	BRO1_YEAST
biological_process	GO:0031573	mitotic intra-S DNA damage checkpoint signaling	6	13	0.461538	0.99579	0.0200115	1	1	MMS4_YEAST	SGS1_YEAST	RAD9_YEAST	MRC1_YEAST	DPOE_YEAST	DDC1_YEAST
biological_process	GO:0030174	regulation of DNA-dependent DNA replication initiation	6	20	0.3	0.954236	0.106392	1	1	CDT1_YEAST	IPI1_YEAST	MCM4_YEAST	RIX1_YEAST	MCM6_YEAST	EAF3_YEAST
biological_process	GO:0007118	budding cell apical bud growth	6	20	0.3	0.925597	0.173562	1	1	BNI1_YEAST	MOB2_YEAST	BOB1_YEAST	KIC1_YEAST	CBK1_YEAST	BOI2_YEAST
biological_process	GO:0006906	vesicle fusion	6	23	0.26087	0.99416	0.0142986	1	1	PEP12_YEAST	GOSR1_YEAST	STX8_YEAST	SED5_YEAST	SEC9_YEAST	BET1_YEAST
biological_process	GO:0042144	vacuole fusion, non-autophagic	6	34	0.176471	0.426076	0.722604	1	1	IVY1_YEAST	PHO80_YEAST	SEC18_YEAST	VPS41_YEAST	VPS33_YEAST	BPT1_YEAST
biological_process	GO:0045053	protein retention in Golgi apparatus	6	15	0.4	0.988766	0.0420026	1	1	PEP8_YEAST	BRE5_YEAST	VPS13_YEAST	VPS35_YEAST	VPS1_YEAST	VPS36_YEAST
biological_process	GO:0006409	tRNA export from nucleus	6	15	0.4	0.975775	0.0750099	1	1	UTP8_YEAST	NUP49_YEAST	CEX1_YEAST	NU116_YEAST	XPOT_YEAST	NU145_YEAST
biological_process	GO:0006913	nucleocytoplasmic transport	6	15	0.4	0.980395	0.0300539	1	1	TOM1_YEAST	PO152_YEAST	NTF2_YEAST	POM34_YEAST	MAD1_YEAST	NU170_YEAST
biological_process	GO:0001403	invasive growth in response to glucose limitation	6	43	0.139535	0.430963	0.703156	1	1	DIA2_YEAST	FIG2_YEAST	GPA2_YEAST	SPT3_YEAST	SNF1_YEAST	WHI3_YEAST
biological_process	GO:0030476	ascospore wall assembly	6	48	0.125	0.195753	0.897844	1	1	CHS5_YEAST	GIP1_YEAST	SSP2_YEAST	SPS1_YEAST	DTR1_YEAST	FKS2_YEAST
biological_process	GO:0045943	positive regulation of transcription by RNA polymerase I	6	22	0.272727	0.725422	0.446349	1	1	UTP8_YEAST	HPR1_YEAST	SCH9_YEAST	RRN9_YEAST	THO2_YEAST	UTP17_YEAST
biological_process	GO:0000480	endonucleolytic cleavage in 5'-ETS of tricistronic rRNA transcript (SSU-rRNA, 5.8S rRNA, LSU-rRNA)	6	33	0.181818	0.596407	0.58157	1	1	TOM1_YEAST	CDC4_YEAST	NOP9_YEAST	UTP18_YEAST	UTP20_YEAST	BMS1_YEAST
biological_process	GO:0006879	cellular iron ion homeostasis	6	44	0.136364	0.341696	0.782823	1	1	FRE1_YEAST	GLRX4_YEAST	HAA1_YEAST	MMT2_YEAST	JAC1_YEAST	CTH2_YEAST
biological_process	GO:0006397	mRNA processing	6	45	0.133333	0.424098	0.645327	1	1	DCP2_YEAST	DCP1_YEAST	PAT1_YEAST	PAN2_YEAST	CBT1_YEAST	DHH1_YEAST
biological_process	GO:0031146	SCF-dependent proteasomal ubiquitin-dependent protein catabolic process	6	20	0.3	0.941478	0.145231	1	1	DIA2_YEAST	CDC4_YEAST	MET30_YEAST	UFO1_YEAST	YL352_YEAST	AMN1_YEAST
biological_process	GO:0006268	DNA unwinding involved in DNA replication	6	18	0.333333	0.966479	0.0957542	1	1	PIF1_YEAST	SLD5_YEAST	MCM4_YEAST	SGS1_YEAST	MCM6_YEAST	CDC45_YEAST
biological_process	GO:0030242	autophagy of peroxisome	6	23	0.26087	0.852215	0.274578	1	1	SLG1_YEAST	COG4_YEAST	BECN1_YEAST	HRR25_YEAST	ATG11_YEAST	COG2_YEAST
biological_process	GO:0016584	nucleosome positioning	6	13	0.461538	0.99579	0.0200115	1	1	RSC3_YEAST	CYC8_YEAST	ARP9_YEAST	CHD1_YEAST	INO80_YEAST	NU170_YEAST
biological_process	GO:0006508	proteolysis	6	28	0.214286	0.39552	0.657978	1	1	TM108_YEAST	NNK1_YEAST	PFF1_YEAST	YGK3_YEAST	DPP3_YEAST	DUG2_YEAST
biological_process	GO:0034063	stress granule assembly	6	14	0.428571	0.9929	0.0296951	1	1	DCP2_YEAST	IF4F1_YEAST	IF4F2_YEAST	BRE5_YEAST	THO2_YEAST	DHH1_YEAST
biological_process	GO:0018107	peptidyl-threonine phosphorylation	6	17	0.352941	0.966479	0.0957542	1	1	PRK1_YEAST	PKH1_YEAST	YAK1_YEAST	CDC15_YEAST	ARK1_YEAST	AKL1_YEAST
biological_process	GO:0030473	nuclear migration along microtubule	6	14	0.428571	0.980354	0.058522	1	1	BIM1_YEAST	KIP2_YEAST	KIP3_YEAST	NUM1_YEAST	DYHC_YEAST	NDE1_YEAST
biological_process	GO:0000045	autophagosome assembly	6	25	0.24	0.9821	0.0400899	1	1	BECN1_YEAST	ATG11_YEAST	SEC18_YEAST	SEC7_YEAST	ATG13_YEAST	ATG1_YEAST
biological_process	GO:0019236	response to pheromone	6	11	0.545455	0.576128	0.531409	1	1	FIG2_YEAST	STE6_YEAST	YPP1_YEAST	RCE1_YEAST	CLA4_YEAST	BEM4_YEAST
biological_process	GO:0000447	endonucleolytic cleavage in ITS1 to separate SSU-rRNA from 5.8S rRNA and LSU-rRNA from tricistronic rRNA transcript (SSU-rRNA, 5.8S rRNA, LSU-rRNA)	5	44	0.113636	0.155918	0.926867	1	1	TOM1_YEAST	BUD21_YEAST	NOP9_YEAST	UTP18_YEAST	UTP20_YEAST
biological_process	GO:0009408	response to heat	5	20	0.25	0.797739	0.29625	1	1	SLG1_YEAST	GAC1_YEAST	WSC4_YEAST	WSC2_YEAST	AP1_YEAST
biological_process	GO:0009086	methionine biosynthetic process	5	23	0.217391	0.41843	0.75095	1	1	MET30_YEAST	MET28_YEAST	MET16_YEAST	MET4_YEAST	MTHR1_YEAST
biological_process	GO:0007121	bipolar cellular bud site selection	5	18	0.277778	0.904246	0.223776	1	1	RSR1_YEAST	BUD2_YEAST	PAN1_YEAST	RAX2_YEAST	MYO5_YEAST
biological_process	GO:0000001	mitochondrion inheritance	5	25	0.2	0.695896	0.496348	1	1	ABF2_YEAST	MDM36_YEAST	NUM1_YEAST	MGM1_YEAST	ARPC5_YEAST
biological_process	GO:0006457	protein folding	5	80	0.0625	0.000938405	0.999678	0.236	1	HCH1_YEAST	ERJ5_YEAST	PFD5_YEAST	ZIM17_YEAST	CIN1_YEAST
biological_process	GO:0000710	meiotic mismatch repair	5	11	0.454545	0.992488	0.0359573	1	1	MLH3_YEAST	MSH3_YEAST	MLH1_YEAST	RAD1_YEAST	MSH5_YEAST
biological_process	GO:0006298	mismatch repair	5	20	0.25	0.941798	0.135527	1	1	MLH3_YEAST	MSH3_YEAST	MLH1_YEAST	MSH1_YEAST	EXO1_YEAST
biological_process	GO:0006289	nucleotide-excision repair	5	33	0.151515	0.925214	0.126753	1	1	DNLI1_YEAST	HRQ1_YEAST	RAD23_YEAST	RAD51_YEAST	RAD9_YEAST
biological_process	GO:0007035	vacuolar acidification	5	29	0.172414	0.553651	0.637251	1	1	NHX1_YEAST	VPS45_YEAST	VMA22_YEAST	RAV1_YEAST	DBF2_YEAST
biological_process	GO:0009651	response to salt stress	5	15	0.333333	0.982901	0.0457644	1	1	PSR1_YEAST	SIS2_YEAST	TCO89_YEAST	MYO5_YEAST	HAL9_YEAST
biological_process	GO:0034501	protein localization to kinetochore	5	11	0.454545	0.992488	0.0359573	1	1	MPS1_YEAST	SP105_YEAST	PLC1_YEAST	BUB1_YEAST	NDC80_YEAST
biological_process	GO:0000288	nuclear-transcribed mRNA catabolic process, deadenylation-dependent decay	5	12	0.416667	0.963676	0.0712517	1	1	JSN1_YEAST	NOT1_YEAST	PUF2_YEAST	PUF3_YEAST	PUF4_YEAST
biological_process	GO:0006267	pre-replicative complex assembly involved in nuclear cell cycle DNA replication	5	19	0.263158	0.880782	0.261118	1	1	CDT1_YEAST	IPI1_YEAST	MCM4_YEAST	RIX1_YEAST	MCM6_YEAST
biological_process	GO:0006369	termination of RNA polymerase II transcription	5	17	0.294118	0.839908	0.304104	1	1	REB1_YEAST	SEN1_YEAST	PCF11_YEAST	YSH1_YEAST	CHD1_YEAST
biological_process	GO:0007130	synaptonemal complex assembly	5	20	0.25	0.925597	0.173562	1	1	SET1_YEAST	SMC2_YEAST	SMC4_YEAST	HOP1_YEAST	CND1_YEAST
biological_process	GO:0007264	small GTPase mediated signal transduction	5	19	0.263158	0.762687	0.337735	1	1	RSR1_YEAST	ROM2_YEAST	DCK1_YEAST	ROM1_YEAST	BEM2_YEAST
biological_process	GO:0000209	protein polyubiquitination	5	36	0.138889	0.255042	0.859332	1	1	TOM1_YEAST	MPE1_YEAST	MET30_YEAST	UBR1_YEAST	BUL2_YEAST
biological_process	GO:0006970	response to osmotic stress	5	22	0.227273	0.987333	0.0243003	1	1	SLG1_YEAST	NAH1_YEAST	MSB2_YEAST	PTPA2_YEAST	MYO5_YEAST
biological_process	GO:0031929	TOR signaling	5	18	0.277778	0.99416	0.0142986	1	1	KOG1_YEAST	MDS3_YEAST	TCO89_YEAST	VPS64_YEAST	TSC11_YEAST
biological_process	GO:0007266	Rho protein signal transduction	5	8	0.625	0.986011	0.0449155	1	1	SLG1_YEAST	EXO70_YEAST	WSC2_YEAST	RHO5_YEAST	BEM4_YEAST
biological_process	GO:0008360	regulation of cell shape	5	22	0.227273	0.887026	0.236038	1	1	FIG2_YEAST	HBT1_YEAST	KEL1_YEAST	FKS2_YEAST	FKS1_YEAST
biological_process	GO:0000463	maturation of LSU-rRNA from tricistronic rRNA transcript (SSU-rRNA, 5.8S rRNA, LSU-rRNA)	5	38	0.131579	0.441976	0.700827	1	1	IPI1_YEAST	ERB1_YEAST	PRP43_YEAST	DBP10_YEAST	DBP6_YEAST
biological_process	GO:0000755	cytogamy	5	11	0.454545	0.987282	0.0525565	1	1	RSR1_YEAST	FIG2_YEAST	STE3_YEAST	KEL1_YEAST	BUD3_YEAST
biological_process	GO:0031507	heterochromatin assembly	5	18	0.277778	0.729403	0.351095	1	1	SIR1_YEAST	SIR3_YEAST	ZDS1_YEAST	NU170_YEAST	EAF3_YEAST
biological_process	GO:0006337	nucleosome disassembly	5	19	0.263158	0.880782	0.261118	1	1	RSC2_YEAST	RSC30_YEAST	RSC3_YEAST	RSC4_YEAST	ARP9_YEAST
biological_process	GO:0006283	transcription-coupled nucleotide-excision repair	5	11	0.454545	0.904246	0.223776	1	1	SEN1_YEAST	HPR1_YEAST	DEF1_YEAST	SAC3_YEAST	THO2_YEAST
biological_process	GO:0070481	nuclear-transcribed mRNA catabolic process, non-stop decay	5	23	0.217391	0.763962	0.418658	1	1	MTR3_YEAST	SIR3_YEAST	SKI3_YEAST	SKI8_YEAST	SSN3_YEAST
biological_process	GO:0042766	nucleosome mobilization	5	12	0.416667	0.987282	0.0525565	1	1	SNF2_YEAST	ARP5_YEAST	ARP9_YEAST	CHD1_YEAST	INO80_YEAST
biological_process	GO:0009267	cellular response to starvation	5	17	0.294118	0.980139	0.0363298	1	1	KOG1_YEAST	IRS4_YEAST	GTR2_YEAST	TAX4_YEAST	VPS41_YEAST
biological_process	GO:0071472	cellular response to salt stress	5	10	0.5	0.987282	0.0525565	1	1	HPH1_YEAST	PSR1_YEAST	YGK3_YEAST	MCK1_YEAST	HPH2_YEAST
biological_process	GO:0046854	phosphatidylinositol phosphate biosynthetic process	5	14	0.357143	0.957997	0.124346	1	1	BECN1_YEAST	FAB1_YEAST	MSS4_YEAST	VPS38_YEAST	PIK1_YEAST
biological_process	GO:0034398	telomere tethering at nuclear periphery	5	13	0.384615	0.970305	0.0968982	1	1	NUP84_YEAST	SIR3_YEAST	SIR4_YEAST	NU145_YEAST	NU170_YEAST
biological_process	GO:1904262	negative regulation of TORC1 signaling	5	11	0.454545	0.992488	0.0359573	1	1	PSR1_YEAST	NPR2_YEAST	NPR3_YEAST	GCN2_YEAST	ATM_YEAST
biological_process	GO:0042138	meiotic DNA double-strand break formation	4	17	0.235294	0.963791	0.0884281	1	1	RE114_YEAST	COM1_YEAST	SET1_YEAST	PDS5_YEAST
biological_process	GO:0000022	mitotic spindle elongation	4	12	0.333333	0.864473	0.269541	1	1	CBF3A_YEAST	KIP1_YEAST	SP110_YEAST	YHS7_YEAST
biological_process	GO:0000921	septin ring assembly	4	16	0.25	0.845081	0.33646	1	1	CBF3A_YEAST	ELM1_YEAST	CDC3_YEAST	BNI5_YEAST
biological_process	GO:0042274	ribosomal small subunit biogenesis	4	31	0.129032	0.0153717	0.992018	0.996	1	HRR25_YEAST	SAC3_YEAST	UTP21_YEAST	NAT10_YEAST
biological_process	GO:0030447	filamentous growth	4	15	0.266667	0.983403	0.0280099	1	1	BUD2_YEAST	SNF1_YEAST	VPS60_YEAST	AAKG_YEAST
biological_process	GO:0000011	vacuole inheritance	4	19	0.210526	0.738882	0.471617	1	1	PEP12_YEAST	VPS45_YEAST	VAC17_YEAST	CLA4_YEAST
biological_process	GO:0006895	Golgi to endosome transport	4	25	0.16	0.362749	0.806762	1	1	VPS45_YEAST	VPS10_YEAST	CLH_YEAST	GGA2_YEAST
biological_process	GO:0007033	vacuole organization	4	16	0.25	0.846339	0.216748	1	1	VPS45_YEAST	VPS41_YEAST	VPS33_YEAST	GVP36_YEAST
biological_process	GO:0006656	phosphatidylcholine biosynthetic process	4	11	0.363636	0.811786	0.382074	1	1	EKI1_YEAST	CHO2_YEAST	IMB1_YEAST	KICH_YEAST
biological_process	GO:0000079	regulation of cyclin-dependent protein serine/threonine kinase activity	4	26	0.153846	0.430221	0.757804	1	1	PCL6_YEAST	PHO80_YEAST	PP2C3_YEAST	MPIP_YEAST
biological_process	GO:0016239	positive regulation of macroautophagy	4	15	0.266667	0.978621	0.0582019	1	1	EPL1_YEAST	SNF1_YEAST	VPS52_YEAST	GCN2_YEAST
biological_process	GO:0031124	mRNA 3'-end processing	4	23	0.173913	0.96178	0.0763056	1	1	SEN1_YEAST	HPR1_YEAST	SAC3_YEAST	THO2_YEAST
biological_process	GO:0051568	histone H3-K4 methylation	4	12	0.333333	0.738882	0.471617	1	1	SKI8_YEAST	SET1_YEAST	SUS1_YEAST	SWD3_YEAST
biological_process	GO:0048280	vesicle fusion with Golgi apparatus	4	10	0.4	0.992488	0.0359573	1	1	SEC18_YEAST	SED5_YEAST	USO1_YEAST	BET1_YEAST
biological_process	GO:0007062	sister chromatid cohesion	4	14	0.285714	0.973636	0.0506487	1	1	SMC5_YEAST	RSC2_YEAST	SCC3_YEAST	CHD1_YEAST
biological_process	GO:0042149	cellular response to glucose starvation	4	13	0.307692	0.966479	0.0957542	1	1	ELM1_YEAST	REG1_YEAST	SDS24_YEAST	AAKG_YEAST
biological_process	GO:0000747	conjugation with cellular fusion	4	15	0.266667	0.770429	0.306561	1	1	SPT7_YEAST	CHS5_YEAST	SCW4_YEAST	SCW10_YEAST
biological_process	GO:0007232	osmosensory signaling pathway via Sho1 osmosensor	4	7	0.571429	0.996875	0.0247049	1	1	STE50_YEAST	HKR1_YEAST	MSB2_YEAST	YD073_YEAST
biological_process	GO:0001402	signal transduction involved in filamentous growth	4	13	0.307692	0.927103	0.203838	1	1	PLC1_YEAST	STE50_YEAST	HKR1_YEAST	MSB2_YEAST
biological_process	GO:0006367	transcription initiation from RNA polymerase II promoter	4	38	0.105263	0.970252	0.0508265	1	1	TAF5_YEAST	T2AG_YEAST	RPB1_YEAST	TAF10_YEAST
biological_process	GO:0071902	positive regulation of protein serine/threonine kinase activity	4	14	0.285714	0.875654	0.291074	1	1	KOG1_YEAST	PKH1_YEAST	CDC3_YEAST	BNI5_YEAST
biological_process	GO:0002098	tRNA wobble uridine modification	4	28	0.142857	0.553651	0.637251	1	1	HRR25_YEAST	ELP5_YEAST	MSS1_YEAST	ELP4_YEAST
biological_process	GO:0031134	sister chromatid biorientation	4	8	0.5	0.880782	0.261118	1	1	MPS1_YEAST	SP105_YEAST	BUB1_YEAST	2A5D_YEAST
biological_process	GO:0000290	deadenylation-dependent decapping of nuclear-transcribed mRNA	4	20	0.2	0.700253	0.514585	1	1	DCP2_YEAST	DCP1_YEAST	PAT1_YEAST	DHH1_YEAST
biological_process	GO:0006972	hyperosmotic response	4	10	0.4	0.942914	0.154919	1	1	PBS2_YEAST	CYC8_YEAST	HKR1_YEAST	MSB2_YEAST
biological_process	GO:0030491	heteroduplex formation	4	8	0.5	0.992924	0.0423342	1	1	RDH54_YEAST	RAD51_YEAST	RAD54_YEAST	RAD57_YEAST
biological_process	GO:0045144	meiotic sister chromatid segregation	4	9	0.444444	0.966479	0.0957542	1	1	RDH54_YEAST	MMS22_YEAST	KIP3_YEAST	CSM1_YEAST
biological_process	GO:0098781	ncRNA transcription	4	5	0.8	0.614043	0.508144	1	1	PIF1_YEAST	HST3_YEAST	CBF1_YEAST	RRM3_YEAST
biological_process	GO:0006312	mitotic recombination	4	18	0.222222	0.720646	0.404557	1	1	MSH3_YEAST	RAD1_YEAST	RAD51_YEAST	RAD57_YEAST
biological_process	GO:0042254	ribosome biogenesis	4	38	0.105263	0.00492513	0.996806	0.755	1	TM108_YEAST	RPA2_YEAST	ARB1_YEAST	NAF1_YEAST
biological_process	GO:0045807	positive regulation of endocytosis	4	10	0.4	0.986011	0.0449155	1	1	SYP1_YEAST	SLG1_YEAST	ROM2_YEAST	FKS1_YEAST
biological_process	GO:0034976	response to endoplasmic reticulum stress	4	15	0.266667	0.810457	0.269581	1	1	RTN1_YEAST	RTN2_YEAST	LNP_YEAST	SNF1_YEAST
biological_process	GO:0006612	protein targeting to membrane	4	23	0.173913	0.374959	0.744652	1	1	IMB1_YEAST	IMA1_YEAST	WSC4_YEAST	VPS28_YEAST
biological_process	GO:0016197	endosomal transport	4	10	0.4	0.66109	0.428865	1	1	EDE1_YEAST	IRS4_YEAST	SLA1_YEAST	PAN1_YEAST
biological_process	GO:0030950	establishment or maintenance of actin cytoskeleton polarity	4	15	0.266667	0.875654	0.291074	1	1	TSC11_YEAST	BIT61_YEAST	GVP36_YEAST	CBK1_YEAST
biological_process	GO:0001558	regulation of cell growth	4	11	0.363636	0.693683	0.45751	1	1	KOG1_YEAST	TCO89_YEAST	TSC11_YEAST	BIT61_YEAST
biological_process	GO:0045835	negative regulation of meiotic nuclear division	4	9	0.444444	0.964522	0.0925687	1	1	SNT1_YEAST	SIF2_YEAST	SET3_YEAST	HOS4_YEAST
biological_process	GO:1904669	ATP export	4	17	0.235294	0.811786	0.382074	1	1	VPS25_YEAST	VPS28_YEAST	VPS36_YEAST	BRO1_YEAST
biological_process	GO:0042790	nucleolar large rRNA transcription by RNA polymerase I	4	34	0.117647	0.225214	0.894576	1	1	RPA2_YEAST	MOT1_YEAST	RRN6_YEAST	RRN9_YEAST
biological_process	GO:0016559	peroxisome fission	4	11	0.363636	0.964043	0.126551	1	1	RTG1_YEAST	RTG3_YEAST	MDV1_YEAST	VPS1_YEAST
biological_process	GO:0007029	endoplasmic reticulum organization	4	11	0.363636	0.957294	0.0817686	1	1	RTN1_YEAST	SEY1_YEAST	SEC31_YEAST	UIP5_YEAST
biological_process	GO:0032581	ER-dependent peroxisome organization	4	9	0.444444	0.986468	0.0653758	1	1	RTN1_YEAST	RTN2_YEAST	PEX3_YEAST	SEC39_YEAST
biological_process	GO:0010498	proteasomal protein catabolic process	4	16	0.25	0.281111	0.783082	1	1	PSA1_YEAST	PSB2_YEAST	PSA6_YEAST	LTN1_YEAST
biological_process	GO:0000350	generation of catalytic spliceosome for second transesterification step	4	10	0.4	0.976972	0.0936079	1	1	PRP22_YEAST	SLU7_YEAST	PRP16_YEAST	PRP8_YEAST
biological_process	GO:0009306	protein secretion	4	19	0.210526	0.887026	0.236038	1	1	BUG1_YEAST	COPG_YEAST	RTP1_YEAST	SCD5_YEAST
biological_process	GO:0000086	G2/M transition of mitotic cell cycle	4	23	0.173913	0.96794	0.0657712	1	1	HSL1_YEAST	CDC4_YEAST	PIN4_YEAST	MPIP_YEAST
biological_process	GO:0008033	tRNA processing	4	31	0.129032	0.019072	0.990116	0.999	1	SEN1_YEAST	SYKM_YEAST	MCE1_YEAST	STP1_YEAST
biological_process	GO:0030150	protein import into mitochondrial matrix	4	26	0.153846	0.466281	0.729948	1	1	TOM40_YEAST	PAM17_YEAST	SAM50_YEAST	ZIM17_YEAST
biological_process	GO:0050790	regulation of catalytic activity	4	12	0.333333	0.923085	0.104635	1	1	NUP2_YEAST	TRS65_YEAST	SDS24_YEAST	AAKG_YEAST
biological_process	GO:0090630	activation of GTPase activity	4	14	0.285714	0.903102	0.246614	1	1	ROM2_YEAST	BUB2_YEAST	MSB4_YEAST	ROM1_YEAST
biological_process	GO:0070478	nuclear-transcribed mRNA catabolic process, 3'-5' exonucleolytic nonsense-mediated decay	4	17	0.235294	0.811786	0.382074	1	1	NMD2_YEAST	MTR3_YEAST	SKI3_YEAST	SKI8_YEAST
biological_process	GO:0017148	negative regulation of translation	4	17	0.235294	0.919376	0.126774	1	1	SNF1_YEAST	PUF4_YEAST	DHH1_YEAST	EBS1_YEAST
biological_process	GO:0006749	glutathione metabolic process	4	16	0.25	0.864473	0.269541	1	1	GTO2_YEAST	OPLA_YEAST	URE2_YEAST	EF1G1_YEAST
biological_process	GO:0051666	actin cortical patch localization	4	17	0.235294	0.811786	0.382074	1	1	LAS17_YEAST	MYO5_YEAST	BBC1_YEAST	AFI1_YEAST
biological_process	GO:0000706	meiotic DNA double-strand break processing	4	7	0.571429	0.996875	0.0247049	1	1	DNA2_YEAST	COM1_YEAST	SGS1_YEAST	EXO1_YEAST
biological_process	GO:0070550	rDNA condensation	4	13	0.307692	0.927103	0.203838	1	1	SMC2_YEAST	SMC4_YEAST	CSM1_YEAST	CND1_YEAST
biological_process	GO:0000466	maturation of 5.8S rRNA from tricistronic rRNA transcript (SSU-rRNA, 5.8S rRNA, LSU-rRNA)	4	19	0.210526	0.122796	0.927597	1	1	ERB1_YEAST	PRP43_YEAST	DBP10_YEAST	DBP6_YEAST
biological_process	GO:0034613	cellular protein localization	4	27	0.148148	0.977089	0.0291484	1	1	RAX2_YEAST	RAD16_YEAST	CDC3_YEAST	2A5D_YEAST
biological_process	GO:0000132	establishment of mitotic spindle orientation	4	13	0.307692	0.927103	0.203838	1	1	BNI1_YEAST	KIP3_YEAST	SNF1_YEAST	DYHC_YEAST
biological_process	GO:0000281	mitotic cytokinesis	4	12	0.333333	0.989711	0.0198613	1	1	ELM1_YEAST	CDC3_YEAST	CDC15_YEAST	DBF20_YEAST
biological_process	GO:0046686	response to cadmium ion	4	10	0.4	0.927103	0.203838	1	1	MET30_YEAST	MET4_YEAST	ATU1_YEAST	AP1_YEAST
biological_process	GO:0030011	maintenance of cell polarity	4	13	0.307692	0.927103	0.203838	1	1	KES1_YEAST	OSH2_YEAST	CDC3_YEAST	HES1_YEAST
biological_process	GO:0000433	carbon catabolite repression of transcription from RNA polymerase II promoter by glucose	4	11	0.363636	0.964043	0.126551	1	1	MIG1_YEAST	VPS25_YEAST	VPS36_YEAST	GCR1_YEAST
biological_process	GO:0006405	RNA export from nucleus	4	10	0.4	0.949173	0.0827554	1	1	NUP1_YEAST	NU116_YEAST	NU100_YEAST	NU170_YEAST
biological_process	GO:2000786	positive regulation of autophagosome assembly	4	9	0.444444	0.986468	0.0653758	1	1	ATG11_YEAST	PIK1_YEAST	2A5D_YEAST	2ABA_YEAST
biological_process	GO:0019344	cysteine biosynthetic process	4	9	0.444444	0.976972	0.0936079	1	1	MET30_YEAST	MET28_YEAST	MET16_YEAST	MET4_YEAST
biological_process	GO:0007076	mitotic chromosome condensation	4	11	0.363636	0.964043	0.126551	1	1	SMC2_YEAST	SMC4_YEAST	PDS5_YEAST	CND1_YEAST
biological_process	GO:0015918	sterol transport	4	14	0.285714	0.785469	0.37506	1	1	KES1_YEAST	OSH2_YEAST	PRY2_YEAST	HES1_YEAST
biological_process	GO:0007018	microtubule-based movement	4	7	0.571429	0.984115	0.0459277	1	1	KIP1_YEAST	KIP2_YEAST	KIP3_YEAST	DYHC_YEAST
biological_process	GO:0007129	homologous chromosome pairing at meiosis	4	13	0.307692	0.963867	0.0838775	1	1	PDS5_YEAST	ZIP1_YEAST	RAD50_YEAST	HOP1_YEAST
biological_process	GO:0045721	negative regulation of gluconeogenesis	4	11	0.363636	0.964043	0.126551	1	1	FYV10_YEAST	PIB1_YEAST	UBP14_YEAST	RMD5_YEAST
biological_process	GO:0006986	response to unfolded protein	4	10	0.4	0.906771	0.161049	1	1	SNF1_YEAST	REG1_YEAST	ZIM17_YEAST	LHS1_YEAST
biological_process	GO:0031990	mRNA export from nucleus in response to heat stress	4	10	0.4	0.964043	0.126551	1	1	NU100_YEAST	NUP2_YEAST	NUP84_YEAST	NUP59_YEAST
biological_process	GO:0051664	nuclear pore localization	4	10	0.4	0.976972	0.0936079	1	1	NUP85_YEAST	NUP84_YEAST	SYH1_YEAST	NU145_YEAST
biological_process	GO:0032259	methylation	3	20	0.15	0.00524497	0.997717	0.79	1	CHO2_YEAST	YM91_YEAST	ERG6_YEAST
biological_process	GO:0006506	GPI anchor biosynthetic process	3	26	0.115385	0.152655	0.942042	1	1	GPI14_YEAST	GPI13_YEAST	GPI18_YEAST
biological_process	GO:0071786	endoplasmic reticulum tubular network organization	3	7	0.428571	0.975295	0.120893	1	1	RTN1_YEAST	RTN2_YEAST	LNP_YEAST
biological_process	GO:0006006	glucose metabolic process	3	17	0.176471	0.680187	0.438561	1	1	HXKB_YEAST	PDK1_YEAST	RGT1_YEAST
biological_process	GO:0005978	glycogen biosynthetic process	3	13	0.230769	0.581342	0.632328	1	1	GAC1_YEAST	PIG1_YEAST	GDE_YEAST
biological_process	GO:1990961	xenobiotic detoxification by transmembrane export across the plasma membrane	3	19	0.157895	0.528383	0.705512	1	1	PDR10_YEAST	SNQ2_YEAST	DTR1_YEAST
biological_process	GO:0009410	response to xenobiotic stimulus	3	21	0.142857	0.362749	0.806762	1	1	ELM1_YEAST	AP1_YEAST	NPR2_YEAST
biological_process	GO:0016126	sterol biosynthetic process	3	17	0.176471	0.131575	0.945233	1	1	MVD1_YEAST	HES1_YEAST	ERG6_YEAST
biological_process	GO:2000251	positive regulation of actin cytoskeleton reorganization	3	7	0.428571	0.975295	0.120893	1	1	BNI1_YEAST	SSK2_YEAST	SSK1_YEAST
biological_process	GO:0045324	late endosome to vacuole transport	3	19	0.157895	0.680187	0.438561	1	1	BECN1_YEAST	VPS38_YEAST	VPS13_YEAST
biological_process	GO:0031106	septin ring organization	3	11	0.272727	0.863445	0.249225	1	1	BUD4_YEAST	CLA4_YEAST	CDC24_YEAST
biological_process	GO:0005979	regulation of glycogen biosynthetic process	3	7	0.428571	0.836452	0.383162	1	1	PCL6_YEAST	GAC1_YEAST	PIG1_YEAST
biological_process	GO:0006629	lipid metabolic process	3	12	0.25	0.00633089	0.995944	0.864	1	IRS4_YEAST	TAX4_YEAST	PHO81_YEAST
biological_process	GO:0006569	tryptophan catabolic process	3	7	0.428571	0.906392	0.273247	1	1	PDC6_YEAST	KMO_YEAST	ARO10_YEAST
biological_process	GO:0006273	lagging strand elongation	3	9	0.333333	0.873449	0.328258	1	1	DNA2_YEAST	DNLI1_YEAST	DPOA2_YEAST
biological_process	GO:0035753	maintenance of DNA trinucleotide repeats	3	11	0.272727	0.873449	0.328258	1	1	DNLI1_YEAST	CTF18_YEAST	RAD50_YEAST
biological_process	GO:0031126	sno(s)RNA 3'-end processing	3	10	0.3	0.357496	0.796833	1	1	SEN1_YEAST	PTI1_YEAST	YSH1_YEAST
biological_process	GO:0045454	cell redox homeostasis	3	23	0.130435	0.367672	0.822081	1	1	SEN1_YEAST	MDS3_YEAST	PMD1_YEAST
biological_process	GO:0016042	lipid catabolic process	3	13	0.230769	0.0777595	0.963369	1	1	ROG1_YEAST	SPO14_YEAST	YEH1_YEAST
biological_process	GO:0000750	pheromone-dependent signal transduction involved in conjugation with cellular fusion	3	23	0.130435	0.242196	0.89682	1	1	STE50_YEAST	MDG1_YEAST	STE3_YEAST
biological_process	GO:0000226	microtubule cytoskeleton organization	3	13	0.230769	0.954197	0.0732816	1	1	STU1_YEAST	NUM1_YEAST	CIN1_YEAST
biological_process	GO:0090307	mitotic spindle assembly	3	6	0.5	0.811786	0.382074	1	1	STU1_YEAST	KIP1_YEAST	KIP3_YEAST
biological_process	GO:0032120	ascospore-type prospore membrane formation	3	14	0.214286	0.880782	0.261118	1	1	MSO1_YEAST	VPS13_YEAST	MPC70_YEAST
biological_process	GO:0006915	apoptotic process	3	24	0.125	0.302216	0.835798	1	1	MCA1_YEAST	NUC1_YEAST	YSP2_YEAST
biological_process	GO:0000436	carbon catabolite activation of transcription from RNA polymerase II promoter	3	9	0.333333	0.978621	0.0582019	1	1	SNF5_YEAST	SWI1_YEAST	HAP2_YEAST
biological_process	GO:0051225	spindle assembly	3	5	0.6	0.964522	0.0925687	1	1	MPS1_YEAST	BIM1_YEAST	SPC97_YEAST
biological_process	GO:0030474	spindle pole body duplication	3	16	0.1875	0.66354	0.584904	1	1	MPS1_YEAST	PO152_YEAST	POM34_YEAST
biological_process	GO:0000082	G1/S transition of mitotic cell cycle	3	30	0.1	0.347117	0.762961	1	1	CDC4_YEAST	MET30_YEAST	SWI4_YEAST
biological_process	GO:0031087	deadenylation-independent decapping of nuclear-transcribed mRNA	3	7	0.428571	0.975295	0.120893	1	1	DCP2_YEAST	DCP1_YEAST	EDC3_YEAST
biological_process	GO:0000289	nuclear-transcribed mRNA poly(A) tail shortening	3	10	0.3	0.875654	0.291074	1	1	NOT1_YEAST	PAN2_YEAST	VTS1_YEAST
biological_process	GO:0000749	response to pheromone triggering conjugation with cellular fusion	3	10	0.3	0.311151	0.796151	1	1	KIN82_YEAST	NOT1_YEAST	AFB1_YEAST
biological_process	GO:0030968	endoplasmic reticulum unfolded protein response	3	17	0.176471	0.920792	0.1572	1	1	EDE1_YEAST	DFM1_YEAST	HRD1_YEAST
biological_process	GO:0006363	termination of RNA polymerase I transcription	3	19	0.157895	0.528383	0.705512	1	1	REB1_YEAST	RPA2_YEAST	CHD1_YEAST
biological_process	GO:0071932	replication fork reversal	3	4	0.75	0.998869	0.0213041	1	1	PIF1_YEAST	DNA2_YEAST	RRM3_YEAST
biological_process	GO:0007004	telomere maintenance via telomerase	3	15	0.2	0.763962	0.418658	1	1	CDC13_YEAST	TERT_YEAST	RAD50_YEAST
biological_process	GO:0030543	2-micrometer plasmid partitioning	3	7	0.428571	0.975295	0.120893	1	1	REP2_YEAST	BIM1_YEAST	KIP1_YEAST
biological_process	GO:0032511	late endosome to vacuole transport via multivesicular body sorting pathway	3	26	0.115385	0.595443	0.543779	1	1	PKH1_YEAST	VPS60_YEAST	VPS8_YEAST
biological_process	GO:0072671	mitochondria-associated ubiquitin-dependent protein catabolic process	3	13	0.230769	0.796162	0.436959	1	1	UBR1_YEAST	UBP6_YEAST	BRO1_YEAST
biological_process	GO:0043162	ubiquitin-dependent protein catabolic process via the multivesicular body sorting pathway	3	18	0.166667	0.54249	0.620445	1	1	VPS25_YEAST	VPS28_YEAST	VPS36_YEAST
biological_process	GO:0043966	histone H3 acetylation	3	9	0.333333	0.845081	0.33646	1	1	TAF9_YEAST	MED5_YEAST	SAS2_YEAST
biological_process	GO:0000956	nuclear-transcribed mRNA catabolic process	3	16	0.1875	0.948606	0.0787402	1	1	PUF3_YEAST	VTS1_YEAST	CTH2_YEAST
biological_process	GO:0007052	mitotic spindle organization	3	17	0.176471	0.848633	0.254935	1	1	KIP3_YEAST	STU2_YEAST	PTPA2_YEAST
biological_process	GO:0043618	regulation of transcription from RNA polymerase II promoter in response to stress	3	8	0.375	0.994065	0.0136847	1	1	ACA2_YEAST	SET1_YEAST	INO80_YEAST
biological_process	GO:0034198	cellular response to amino acid starvation	3	12	0.25	0.925597	0.173562	1	1	NPR2_YEAST	NPR3_YEAST	GCN2_YEAST
biological_process	GO:1904263	positive regulation of TORC1 signaling	3	11	0.272727	0.873449	0.328258	1	1	GTR2_YEAST	LST4_YEAST	WDR59_YEAST
biological_process	GO:1903432	regulation of TORC1 signaling	3	9	0.333333	0.984115	0.0459277	1	1	WDR59_YEAST	NPR2_YEAST	NPR3_YEAST
biological_process	GO:0010255	glucose mediated signaling pathway	3	8	0.375	0.836452	0.383162	1	1	GPA2_YEAST	KC11_YEAST	KC12_YEAST
biological_process	GO:0061709	reticulophagy	3	15	0.2	0.708926	0.538321	1	1	LNP_YEAST	ATG11_YEAST	ATG1_YEAST
biological_process	GO:0000056	ribosomal small subunit export from nucleus	3	14	0.214286	0.753386	0.488871	1	1	NOP9_YEAST	NUP82_YEAST	ARB1_YEAST
biological_process	GO:0044257	cellular protein catabolic process	3	8	0.375	0.376069	0.681984	1	1	SKP2_YEAST	HSL1_YEAST	MCK1_YEAST
biological_process	GO:0034605	cellular response to heat	3	26	0.115385	0.671345	0.46523	1	1	YGK3_YEAST	MCK1_YEAST	FLO1_YEAST
biological_process	GO:0007034	vacuolar transport	3	18	0.166667	0.830945	0.220109	1	1	VPS10_YEAST	VPS1_YEAST	BRO1_YEAST
biological_process	GO:0010508	positive regulation of autophagy	3	11	0.272727	0.981907	0.0435125	1	1	SFL1_YEAST	NPR2_YEAST	NPR3_YEAST
biological_process	GO:0060628	regulation of ER to Golgi vesicle-mediated transport	3	4	0.75	0.947444	0.163548	1	1	TIP20_YEAST	HRR25_YEAST	BRE5_YEAST
biological_process	GO:0043486	histone exchange	3	18	0.166667	0.581342	0.632328	1	1	SWC4_YEAST	SAS2_YEAST	INO80_YEAST
biological_process	GO:0042173	regulation of sporulation resulting in formation of a cellular spore	3	4	0.75	0.997694	0.0127184	1	1	RSC2_YEAST	UME6_YEAST	IME1_YEAST
biological_process	GO:0070301	cellular response to hydrogen peroxide	3	9	0.333333	0.753386	0.488871	1	1	IRA2_YEAST	FLO1_YEAST	GCN2_YEAST
biological_process	GO:0061587	transfer RNA gene-mediated silencing	3	14	0.214286	0.753386	0.488871	1	1	MOD5_YEAST	REG1_YEAST	HOS1_YEAST
biological_process	GO:0007030	Golgi organization	3	21	0.142857	0.890809	0.202609	1	1	SEC16_YEAST	UIP5_YEAST	COG1_YEAST
biological_process	GO:0051292	nuclear pore complex assembly	3	6	0.5	0.987627	0.0796697	1	1	RTN1_YEAST	IMB1_YEAST	NU170_YEAST
biological_process	GO:0006487	protein N-linked glycosylation	3	46	0.0652174	0.00844246	0.997984	0.939	1	OCH1_YEAST	OST3_YEAST	ALG8_YEAST
biological_process	GO:0010499	proteasomal ubiquitin-independent protein catabolic process	3	17	0.176471	0.617926	0.628368	1	1	PSA1_YEAST	PSB2_YEAST	PSA6_YEAST
biological_process	GO:0000390	spliceosomal complex disassembly	3	6	0.5	0.987627	0.0796697	1	1	PRP22_YEAST	PRP43_YEAST	SP382_YEAST
biological_process	GO:0061408	positive regulation of transcription from RNA polymerase II promoter in response to heat stress	3	15	0.2	0.708926	0.538321	1	1	PSR1_YEAST	SWI4_YEAST	YAK1_YEAST
biological_process	GO:0060237	regulation of fungal-type cell wall organization	3	21	0.142857	0.444143	0.769763	1	1	ROM2_YEAST	AZF1_YEAST	CBK1_YEAST
biological_process	GO:0007096	regulation of exit from mitosis	3	13	0.230769	0.992931	0.0181036	1	1	CDC15_YEAST	CLA4_YEAST	CDC24_YEAST
biological_process	GO:0006614	SRP-dependent cotranslational protein targeting to membrane	3	10	0.3	0.485415	0.739205	1	1	SRP68_YEAST	SRPR_YEAST	SRP72_YEAST
biological_process	GO:0006386	termination of RNA polymerase III transcription	3	17	0.176471	0.617926	0.628368	1	1	RPC3_YEAST	RPC2_YEAST	RPC1_YEAST
biological_process	GO:0006383	transcription by RNA polymerase III	3	27	0.111111	0.155918	0.926867	1	1	RPC3_YEAST	RPC2_YEAST	RPC1_YEAST
biological_process	GO:0006384	transcription initiation from RNA polymerase III promoter	3	19	0.157895	0.300241	0.863902	1	1	RPC3_YEAST	RPC2_YEAST	RPC1_YEAST
biological_process	GO:0042797	tRNA transcription by RNA polymerase III	3	18	0.166667	0.572698	0.668581	1	1	RPC3_YEAST	RPC2_YEAST	RPC1_YEAST
biological_process	GO:0034427	nuclear-transcribed mRNA catabolic process, exonucleolytic, 3'-5'	3	14	0.214286	0.776224	0.427302	1	1	MTR3_YEAST	SKI3_YEAST	SKI8_YEAST
biological_process	GO:0061412	positive regulation of transcription from RNA polymerase II promoter in response to amino acid starvation	3	5	0.6	0.995174	0.0460215	1	1	SNF12_YEAST	SNF2_YEAST	SWI1_YEAST
biological_process	GO:0006979	response to oxidative stress	3	11	0.272727	0.0343639	0.980928	1	1	SNF2_YEAST	FCP1_YEAST	SSN3_YEAST
biological_process	GO:0042148	strand invasion	3	4	0.75	0.987627	0.0796697	1	1	SNF2_YEAST	RAD51_YEAST	RAD57_YEAST
biological_process	GO:0045727	positive regulation of translation	3	12	0.25	0.341696	0.782823	1	1	PUF3_YEAST	WHI3_YEAST	DHH1_YEAST
biological_process	GO:0032079	positive regulation of endodeoxyribonuclease activity	3	5	0.6	0.995174	0.0460215	1	1	SRS2_YEAST	VTS1_YEAST	RAD54_YEAST
biological_process	GO:0051601	exocyst localization	3	4	0.75	0.987627	0.0796697	1	1	SEC3_YEAST	EXO84_YEAST	EXO70_YEAST
biological_process	GO:0006995	cellular response to nitrogen starvation	3	13	0.230769	0.572698	0.668581	1	1	BECN1_YEAST	SNF1_YEAST	NPR2_YEAST
biological_process	GO:0033962	P-body assembly	3	6	0.5	0.942914	0.154919	1	1	PAT1_YEAST	DHH1_YEAST	EDC3_YEAST
biological_process	GO:0035066	positive regulation of histone acetylation	3	8	0.375	0.934624	0.219356	1	1	FUN19_YEAST	SET1_YEAST	YO338_YEAST
biological_process	GO:0010629	negative regulation of gene expression	3	8	0.375	0.971399	0.0424582	1	1	SET1_YEAST	SPP41_YEAST	CLA4_YEAST
biological_process	GO:0071469	cellular response to alkaline pH	3	5	0.6	0.975295	0.120893	1	1	HPH1_YEAST	PACC_YEAST	HPH2_YEAST
biological_process	GO:0043248	proteasome assembly	3	19	0.157895	0.119517	0.95699	1	1	SPG5_YEAST	POC2_YEAST	UMP1_YEAST
biological_process	GO:0051455	monopolar spindle attachment to meiosis I kinetochore	3	6	0.5	0.975295	0.120893	1	1	HRR25_YEAST	DSN1_YEAST	CSM1_YEAST
biological_process	GO:0034316	negative regulation of Arp2/3 complex-mediated actin nucleation	3	7	0.428571	0.975295	0.120893	1	1	LSB1_YEAST	SLA1_YEAST	BBC1_YEAST
biological_process	GO:0051016	barbed-end actin filament capping	3	8	0.375	0.976972	0.0936079	1	1	BNI1_YEAST	TWF1_YEAST	AIM3_YEAST
biological_process	GO:0006413	translational initiation	3	26	0.115385	0.0461203	0.980906	1	1	EIF3A_YEAST	IF4F1_YEAST	IF4F2_YEAST
biological_process	GO:0006000	fructose metabolic process	3	7	0.428571	0.975295	0.120893	1	1	HXKB_YEAST	6P22_YEAST	6P21_YEAST
biological_process	GO:0046855	inositol phosphate dephosphorylation	3	9	0.333333	0.934624	0.219356	1	1	INP53_YEAST	INP51_YEAST	INP52_YEAST
biological_process	GO:0031145	anaphase-promoting complex-dependent catabolic process	3	18	0.166667	0.572698	0.668581	1	1	CDC27_YEAST	CDC20_YEAST	ACL4_YEAST
biological_process	GO:0009272	fungal-type cell wall biogenesis	3	17	0.176471	0.205496	0.867307	1	1	PMT1_YEAST	PACC_YEAST	YO365_YEAST
biological_process	GO:0051315	attachment of mitotic spindle microtubules to kinetochore	3	6	0.5	0.904246	0.223776	1	1	CSM1_YEAST	MAD1_YEAST	NDC80_YEAST
biological_process	GO:0000742	karyogamy involved in conjugation with cellular fusion	3	15	0.2	0.708926	0.538321	1	1	PRM2_YEAST	SP110_YEAST	KAR3_YEAST
biological_process	GO:0032465	regulation of cytokinesis	3	10	0.3	0.661732	0.515767	1	1	FIR1_YEAST	KEL1_YEAST	DBF2_YEAST
biological_process	GO:0000301	retrograde transport, vesicle recycling within Golgi	3	6	0.5	0.987627	0.0796697	1	1	COG4_YEAST	COG2_YEAST	COG1_YEAST
biological_process	GO:0006644	phospholipid metabolic process	3	13	0.230769	0.276238	0.789282	1	1	SPO14_YEAST	TGL4_YEAST	EMC4_YEAST
biological_process	GO:0006400	tRNA modification	3	28	0.107143	0.107958	0.940421	1	1	MOD5_YEAST	ELP5_YEAST	MTU1_YEAST
biological_process	GO:0000753	cell morphogenesis involved in conjugation with cellular fusion	3	8	0.375	0.708926	0.538321	1	1	FIG2_YEAST	HBT1_YEAST	SPO14_YEAST
biological_process	GO:0043570	maintenance of DNA repeat elements	3	7	0.428571	0.954236	0.106392	1	1	MSH3_YEAST	TOF1_YEAST	MRC1_YEAST
biological_process	GO:0034497	protein localization to phagophore assembly site	3	16	0.1875	0.66354	0.584904	1	1	HSV2_YEAST	ATG11_YEAST	ATG13_YEAST
biological_process	GO:0046856	phosphatidylinositol dephosphorylation	3	7	0.428571	0.753386	0.488871	1	1	INP53_YEAST	INP51_YEAST	INP52_YEAST
biological_process	GO:0000730	DNA recombinase assembly	3	9	0.333333	0.873449	0.328258	1	1	CSM2_YEAST	RAD51_YEAST	RAD57_YEAST
biological_process	GO:0006537	glutamate biosynthetic process	3	9	0.333333	0.934624	0.219356	1	1	PUT1_YEAST	PUT2_YEAST	GLT1_YEAST
biological_process	GO:0036003	positive regulation of transcription from RNA polymerase II promoter in response to stress	3	9	0.333333	0.989027	0.0286237	1	1	HAA1_YEAST	RLM1_YEAST	AP1_YEAST
biological_process	GO:0048017	inositol lipid-mediated signaling	3	6	0.5	0.992488	0.0359573	1	1	IRS4_YEAST	SPO14_YEAST	TAX4_YEAST
biological_process	GO:0007534	gene conversion at mating-type locus	3	5	0.6	0.995174	0.0460215	1	1	COM1_YEAST	SGS1_YEAST	EXO1_YEAST
biological_process	GO:0046822	regulation of nucleocytoplasmic transport	3	6	0.5	0.826438	0.33918	1	1	IMB1_YEAST	SGF73_YEAST	NU145_YEAST
biological_process	GO:0006898	receptor-mediated endocytosis	3	7	0.428571	0.996066	0.0128243	1	1	YPP1_YEAST	MYO5_YEAST	CLH_YEAST
biological_process	GO:0006611	protein export from nucleus	3	12	0.25	0.708926	0.538321	1	1	NUP2_YEAST	SAC3_YEAST	NUP82_YEAST
biological_process	GO:2000601	positive regulation of Arp2/3 complex-mediated actin nucleation	3	8	0.375	0.957666	0.168029	1	1	LAS17_YEAST	PAN1_YEAST	MYO5_YEAST
biological_process	GO:0045842	positive regulation of mitotic metaphase/anaphase transition	3	9	0.333333	0.873449	0.328258	1	1	CDC27_YEAST	CDC20_YEAST	ACL4_YEAST
biological_process	GO:0006284	base-excision repair	3	14	0.214286	0.738882	0.471617	1	1	DNLI1_YEAST	RAD50_YEAST	DPOE_YEAST
biological_process	GO:0000902	cell morphogenesis	3	10	0.3	0.825054	0.279826	1	1	KC11_YEAST	KC12_YEAST	ELM1_YEAST
biological_process	GO:0035621	ER to Golgi ceramide transport	3	5	0.6	0.995174	0.0460215	1	1	KES1_YEAST	NVJ2_YEAST	OSH2_YEAST
biological_process	GO:0000076	DNA replication checkpoint signaling	3	8	0.375	0.845081	0.33646	1	1	TOF1_YEAST	MRC1_YEAST	DDC1_YEAST
biological_process	GO:0048478	replication fork protection	3	6	0.5	0.987627	0.0796697	1	1	CHK1_YEAST	TOF1_YEAST	MRC1_YEAST
biological_process	GO:0051307	meiotic chromosome separation	3	5	0.6	0.975775	0.0750099	1	1	SMC2_YEAST	SMC4_YEAST	CND1_YEAST
biological_process	GO:0010032	meiotic chromosome condensation	3	4	0.75	0.998869	0.0213041	1	1	SMC2_YEAST	SMC4_YEAST	CND1_YEAST
biological_process	GO:0070058	tRNA gene clustering	3	7	0.428571	0.975295	0.120893	1	1	SMC2_YEAST	SMC4_YEAST	CND1_YEAST
biological_process	GO:0001198	negative regulation of mating-type specific transcription from RNA polymerase II promoter	3	5	0.6	0.995174	0.0460215	1	1	HMAL2_YEAST	MTAL2_YEAST	MCM1_YEAST
biological_process	GO:0032456	endocytic recycling	3	13	0.230769	0.796162	0.436959	1	1	GTR2_YEAST	SNX4_YEAST	VPS52_YEAST
biological_process	GO:0048211	Golgi vesicle docking	3	5	0.6	0.995174	0.0460215	1	1	CASP_YEAST	SEC18_YEAST	USO1_YEAST
biological_process	GO:0000266	mitochondrial fission	3	8	0.375	0.934624	0.219356	1	1	MDM36_YEAST	NUM1_YEAST	MDV1_YEAST
biological_process	GO:0036297	interstrand cross-link repair	3	8	0.375	0.976972	0.0936079	1	1	EXO5_YEAST	SLX4_YEAST	CHL1_YEAST
biological_process	GO:0031122	cytoplasmic microtubule organization	3	8	0.375	0.992488	0.0359573	1	1	SPC72_YEAST	SPC97_YEAST	DYHC_YEAST
biological_process	GO:0006075	(1->3)-beta-D-glucan biosynthetic process	3	5	0.6	0.873449	0.328258	1	1	HKR1_YEAST	FKS2_YEAST	FKS1_YEAST
biological_process	GO:0051646	mitochondrion localization	3	4	0.75	0.945075	0.117411	1	1	MDM36_YEAST	NUM1_YEAST	PUF3_YEAST
biological_process	GO:0051607	defense response to virus	3	5	0.6	0.995174	0.0460215	1	1	SKI3_YEAST	SKI8_YEAST	NUC1_YEAST
biological_process	GO:0044818	mitotic G2/M transition checkpoint	3	3	1	0.988766	0.0420026	1	1	SGS1_YEAST	EXO1_YEAST	2ABA_YEAST
biological_process	GO:1903833	positive regulation of cellular response to amino acid starvation	3	8	0.375	0.957666	0.168029	1	1	NPR2_YEAST	NPR3_YEAST	GCN2_YEAST
biological_process	GO:0035493	SNARE complex assembly	3	6	0.5	0.988766	0.0420026	1	1	SEC9_YEAST	VPS38_YEAST	USO1_YEAST
biological_process	GO:0030866	cortical actin cytoskeleton organization	3	8	0.375	0.963676	0.0712517	1	1	SCD5_YEAST	MSS4_YEAST	CLH_YEAST
biological_process	GO:0010971	positive regulation of G2/M transition of mitotic cell cycle	3	4	0.75	0.998869	0.0213041	1	1	ZDS1_YEAST	MPIP_YEAST	2ABA_YEAST
biological_process	GO:0000423	mitophagy	3	5	0.6	0.979988	0.0728971	1	1	VPS10_YEAST	ATG13_YEAST	GET1_YEAST
biological_process	GO:0031571	mitotic G1 DNA damage checkpoint signaling	2	5	0.4	0.953979	0.22949	1	1	RAD9_YEAST	DDC1_YEAST
biological_process	GO:0006665	sphingolipid metabolic process	2	9	0.222222	0.147627	0.926954	1	1	LCB4_YEAST	KES1_YEAST
biological_process	GO:0006096	glycolytic process	2	26	0.0769231	0.193238	0.922395	1	1	PFKA1_YEAST	HXKB_YEAST
biological_process	GO:1902600	proton transmembrane transport	2	38	0.0526316	0.00079529	0.999851	0.194	1	PFKA1_YEAST	YD183_YEAST
biological_process	GO:0051453	regulation of intracellular pH	2	6	0.333333	0.596407	0.58157	1	1	PFKA1_YEAST	NHX1_YEAST
biological_process	GO:2000222	positive regulation of pseudohyphal growth	2	9	0.222222	0.726753	0.572907	1	1	SIP1_YEAST	SNF1_YEAST
biological_process	GO:0070262	peptidyl-serine dephosphorylation	2	9	0.222222	0.780644	0.512975	1	1	PDP1_YEAST	2ABA_YEAST
biological_process	GO:1990414	replication-born double-strand break repair via sister chromatid exchange	2	14	0.142857	0.511129	0.758026	1	1	PDR10_YEAST	HST3_YEAST
biological_process	GO:0015914	phospholipid transport	2	22	0.0909091	0.0478053	0.98548	1	1	MDM34_YEAST	EMC4_YEAST
biological_process	GO:0060548	negative regulation of cell death	2	5	0.4	0.927103	0.203838	1	1	PDR1_YEAST	VPS35_YEAST
biological_process	GO:2001040	positive regulation of cellular response to drug	2	3	0.666667	0.993826	0.0887032	1	1	PDR1_YEAST	PDR3_YEAST
biological_process	GO:0007032	endosome organization	2	11	0.181818	0.444143	0.769763	1	1	BOB1_YEAST	BOI2_YEAST
biological_process	GO:0035542	regulation of SNARE complex assembly	2	6	0.333333	0.934624	0.219356	1	1	VPS41_YEAST	VPS33_YEAST
biological_process	GO:0032889	regulation of vacuole fusion, non-autophagic	2	14	0.142857	0.511129	0.758026	1	1	VPS33_YEAST	VPS8_YEAST
biological_process	GO:0006904	vesicle docking involved in exocytosis	2	9	0.222222	0.99579	0.0200115	1	1	SEC8_YEAST	MSO1_YEAST
biological_process	GO:0005977	glycogen metabolic process	2	13	0.153846	0.225214	0.894576	1	1	PCL6_YEAST	GAC1_YEAST
biological_process	GO:0043433	negative regulation of DNA-binding transcription factor activity	2	7	0.285714	0.934624	0.219356	1	1	PHO80_YEAST	REG1_YEAST
biological_process	GO:0000083	regulation of transcription involved in G1/S transition of mitotic cell cycle	2	17	0.117647	0.661732	0.515767	1	1	ACE2_YEAST	MET30_YEAST
biological_process	GO:0000949	aromatic amino acid family catabolic process to alcohol via Ehrlich pathway	2	4	0.5	0.978696	0.156102	1	1	PDC6_YEAST	ARO10_YEAST
biological_process	GO:0006559	L-phenylalanine catabolic process	2	5	0.4	0.953979	0.22949	1	1	PDC6_YEAST	ARO10_YEAST
biological_process	GO:0006812	cation transport	2	7	0.285714	3.70496e-05	0.999986	0.013	1	ALR2_YEAST	ALR1_YEAST
biological_process	GO:0051304	chromosome separation	2	3	0.666667	0.989331	0.0224299	1	1	SMC5_YEAST	MPS1_YEAST
biological_process	GO:0051085	chaperone cofactor-dependent protein refolding	2	18	0.111111	0.331419	0.86944	1	1	JJJ2_YEAST	LHS1_YEAST
biological_process	GO:0042026	protein refolding	2	28	0.0714286	0.089567	0.975366	1	1	JJJ2_YEAST	LHS1_YEAST
biological_process	GO:0009263	deoxyribonucleotide biosynthetic process	2	6	0.333333	0.726753	0.572907	1	1	RIR3_YEAST	RIR1_YEAST
biological_process	GO:0000161	osmosensory signaling MAPK cascade	2	5	0.4	0.953979	0.22949	1	1	STE50_YEAST	SSK2_YEAST
biological_process	GO:0008608	attachment of spindle microtubules to kinetochore	2	14	0.142857	0.981907	0.0435125	1	1	STU1_YEAST	DAM1_YEAST
biological_process	GO:0000435	positive regulation of transcription from RNA polymerase II promoter by galactose	2	6	0.333333	0.92033	0.3044	1	1	SSN3_YEAST	GAL4_YEAST
biological_process	GO:0006486	protein glycosylation	2	25	0.08	0.00430773	0.99862	0.723	1	OST3_YEAST	MNL2_YEAST
biological_process	GO:0006875	cellular metal ion homeostasis	2	6	0.333333	0.0373549	0.979871	1	1	PHO80_YEAST	ATU1_YEAST
biological_process	GO:0043619	regulation of transcription from RNA polymerase II promoter in response to oxidative stress	2	9	0.222222	0.726753	0.572907	1	1	SCH9_YEAST	AP1_YEAST
biological_process	GO:0071028	nuclear mRNA surveillance	2	16	0.125	0.518587	0.668419	1	1	MTR3_YEAST	PIN4_YEAST
biological_process	GO:0006417	regulation of translation	2	22	0.0909091	0.389094	0.682561	1	1	MRN1_YEAST	2AAA_YEAST
biological_process	GO:0007089	traversing start control point of mitotic cell cycle	2	13	0.153846	0.563041	0.719575	1	1	SDA1_YEAST	WHI3_YEAST
biological_process	GO:0006265	DNA topological change	2	12	0.166667	0.616838	0.676096	1	1	MMS4_YEAST	SGS1_YEAST
biological_process	GO:0000712	resolution of meiotic recombination intermediates	2	9	0.222222	0.780644	0.512975	1	1	MMS4_YEAST	RAD1_YEAST
biological_process	GO:0000754	adaptation of signaling pathway by response to pheromone involved in conjugation with cellular fusion	2	14	0.142857	0.581342	0.632328	1	1	CSI1_YEAST	BAR1_YEAST
biological_process	GO:0043007	maintenance of rDNA	2	10	0.2	0.726753	0.572907	1	1	CSM2_YEAST	CND1_YEAST
biological_process	GO:0071474	cellular hyperosmotic response	2	3	0.666667	0.92033	0.3044	1	1	PBS2_YEAST	SSK2_YEAST
biological_process	GO:0006207	'de novo' pyrimidine nucleobase biosynthetic process	2	9	0.222222	0.780644	0.512975	1	1	KCY_YEAST	CARA_YEAST
biological_process	GO:0006807	nitrogen compound metabolic process	2	8	0.25	0.15844	0.858682	1	1	DHE2_YEAST	CARA_YEAST
biological_process	GO:0007021	tubulin complex assembly	2	10	0.2	0.726753	0.572907	1	1	PFD5_YEAST	CIN1_YEAST
biological_process	GO:0007031	peroxisome organization	2	19	0.105263	0.720646	0.404557	1	1	VPS1_YEAST	AAKG_YEAST
biological_process	GO:0044806	G-quadruplex DNA unwinding	2	2	1	1	0.0336838	1	1	PIF1_YEAST	RRM3_YEAST
biological_process	GO:0032211	negative regulation of telomere maintenance via telomerase	2	4	0.5	0.978696	0.156102	1	1	PIF1_YEAST	TBF1_YEAST
biological_process	GO:0050821	protein stabilization	2	20	0.1	0.260795	0.90534	1	1	REP2_YEAST	ZIM17_YEAST
biological_process	GO:0043087	regulation of GTPase activity	2	13	0.153846	0.938336	0.114095	1	1	BUD2_YEAST	BEM2_YEAST
biological_process	GO:0006513	protein monoubiquitination	2	15	0.133333	0.415096	0.821387	1	1	UBR1_YEAST	BUL2_YEAST
biological_process	GO:0006808	regulation of nitrogen utilization	2	5	0.4	0.875654	0.291074	1	1	URE2_YEAST	NPR1_YEAST
biological_process	GO:0007117	budding cell bud growth	2	11	0.181818	0.882589	0.221911	1	1	SYP1_YEAST	ELM1_YEAST
biological_process	GO:0008643	carbohydrate transport	2	32	0.0625	0.0153326	0.996056	0.995	1	GAL2_YEAST	STL1_YEAST
biological_process	GO:0000448	cleavage in ITS2 between 5.8S rRNA and LSU-rRNA of tricistronic rRNA transcript (SSU-rRNA, 5.8S rRNA, LSU-rRNA)	2	9	0.222222	0.780644	0.512975	1	1	TOM1_YEAST	LAS1_YEAST
biological_process	GO:0000479	endonucleolytic cleavage of tricistronic rRNA transcript (SSU-rRNA, 5.8S rRNA, LSU-rRNA)	2	4	0.5	0.493906	0.640917	1	1	TSR1_YEAST	BMS1_YEAST
biological_process	GO:0033617	mitochondrial cytochrome c oxidase assembly	2	29	0.0689655	0.077605	0.97929	1	1	COX18_YEAST	PT309_YEAST
biological_process	GO:0051017	actin filament bundle assembly	2	15	0.133333	0.58919	0.604337	1	1	BNI1_YEAST	BBC1_YEAST
biological_process	GO:0070941	eisosome assembly	2	11	0.181818	0.671742	0.627273	1	1	SEG1_YEAST	EIS1_YEAST
biological_process	GO:0038203	TORC2 signaling	2	6	0.333333	0.92033	0.3044	1	1	TSC11_YEAST	BIT61_YEAST
biological_process	GO:2000219	positive regulation of invasive growth in response to glucose limitation	2	7	0.285714	0.879107	0.377802	1	1	SNF5_YEAST	SNF2_YEAST
biological_process	GO:0006900	vesicle budding from membrane	2	6	0.333333	0.971348	0.0695541	1	1	AP18A_YEAST	VPS60_YEAST
biological_process	GO:0045722	positive regulation of gluconeogenesis	2	3	0.666667	0.993826	0.0887032	1	1	SNF1_YEAST	AAKG_YEAST
biological_process	GO:0031335	regulation of sulfur amino acid metabolic process	2	4	0.5	0.995174	0.0460215	1	1	SKP2_YEAST	MET28_YEAST
biological_process	GO:0043666	regulation of phosphoprotein phosphatase activity	2	10	0.2	0.485415	0.739205	1	1	GIP1_YEAST	GIP3_YEAST
biological_process	GO:1903024	positive regulation of ascospore-type prospore membrane formation	2	4	0.5	0.978696	0.156102	1	1	SPS1_YEAST	CDC15_YEAST
biological_process	GO:0010526	negative regulation of transposition, RNA-mediated	2	8	0.25	0.831971	0.447726	1	1	RT107_YEAST	MMS1_YEAST
biological_process	GO:1990683	DNA double-strand break attachment to nuclear envelope	2	5	0.4	0.953979	0.22949	1	1	RT107_YEAST	NSE2_YEAST
biological_process	GO:2000001	regulation of DNA damage checkpoint	2	3	0.666667	0.879107	0.377802	1	1	RT107_YEAST	SLX4_YEAST
biological_process	GO:1903775	regulation of DNA double-strand break processing	2	2	1	1	0.0336838	1	1	RT107_YEAST	SLX4_YEAST
biological_process	GO:0006276	plasmid maintenance	2	6	0.333333	0.970305	0.0968982	1	1	RSC2_YEAST	DML1_YEAST
biological_process	GO:0033262	regulation of nuclear cell cycle DNA replication	2	4	0.5	0.986468	0.0653758	1	1	RSC3_YEAST	MRC1_YEAST
biological_process	GO:2001209	positive regulation of transcription elongation from RNA polymerase I promoter	2	9	0.222222	0.780644	0.512975	1	1	HPR1_YEAST	THO2_YEAST
biological_process	GO:0031930	mitochondria-nucleus signaling pathway	2	7	0.285714	0.879107	0.377802	1	1	RTG1_YEAST	RTG3_YEAST
biological_process	GO:0071788	endoplasmic reticulum tubular network maintenance	2	2	1	1	0.0336838	1	1	RTN1_YEAST	RTN2_YEAST
biological_process	GO:0006099	tricarboxylic acid cycle	2	30	0.0666667	0.0671218	0.982605	1	1	FUMH_YEAST	SDHX_YEAST
biological_process	GO:0071931	positive regulation of transcription involved in G1/S transition of mitotic cell cycle	2	6	0.333333	0.92033	0.3044	1	1	MBP1_YEAST	SWI4_YEAST
biological_process	GO:0006449	regulation of translational termination	2	8	0.25	0.671742	0.627273	1	1	ECM32_YEAST	EF1G1_YEAST
biological_process	GO:0035269	protein O-linked mannosylation	2	12	0.166667	0.616838	0.676096	1	1	PMT1_YEAST	OST3_YEAST
biological_process	GO:2000217	regulation of invasive growth in response to glucose limitation	2	5	0.4	0.875654	0.291074	1	1	SNF1_YEAST	AAKG_YEAST
biological_process	GO:0031333	negative regulation of protein-containing complex assembly	2	6	0.333333	0.963791	0.0884281	1	1	PRK1_YEAST	SP382_YEAST
biological_process	GO:2001159	regulation of protein localization by the Cvt pathway	2	5	0.4	0.953979	0.22949	1	1	SFL1_YEAST	HRR25_YEAST
biological_process	GO:0006370	7-methylguanosine mRNA capping	2	8	0.25	0.831971	0.447726	1	1	MCE1_YEAST	CET1_YEAST
biological_process	GO:0008298	intracellular mRNA localization	2	19	0.105263	0.230237	0.919611	1	1	SHE3_YEAST	PUF3_YEAST
biological_process	GO:0045040	protein insertion into mitochondrial outer membrane	2	16	0.125	0.415096	0.821387	1	1	TOM40_YEAST	SAM50_YEAST
biological_process	GO:0043254	regulation of protein-containing complex assembly	2	7	0.285714	0.984272	0.027422	1	1	SIP1_YEAST	RAV1_YEAST
biological_process	GO:0070072	vacuolar proton-transporting V-type ATPase complex assembly	2	8	0.25	0.831971	0.447726	1	1	VMA22_YEAST	RAV1_YEAST
biological_process	GO:0006031	chitin biosynthetic process	2	4	0.5	0.485415	0.739205	1	1	SHC1_YEAST	CHS1_YEAST
biological_process	GO:0030847	termination of RNA polymerase II transcription, exosome-dependent	2	7	0.285714	0.879107	0.377802	1	1	PTI1_YEAST	PCF11_YEAST
biological_process	GO:1903341	regulation of meiotic DNA double-strand break formation	2	3	0.666667	0.995963	0.0230276	1	1	SET1_YEAST	SWD3_YEAST
biological_process	GO:0045047	protein targeting to ER	2	10	0.2	0.352171	0.790211	1	1	SRPR_YEAST	WSC4_YEAST
biological_process	GO:0045945	positive regulation of transcription by RNA polymerase III	2	3	0.666667	0.993826	0.0887032	1	1	SCH9_YEAST	NAB2_YEAST
biological_process	GO:0006361	transcription initiation from RNA polymerase I promoter	2	18	0.111111	0.294488	0.888726	1	1	RPA2_YEAST	RRN3_YEAST
biological_process	GO:0070651	nonfunctional rRNA decay	2	24	0.0833333	0.155795	0.951209	1	1	MMS1_YEAST	MTR3_YEAST
biological_process	GO:0071035	nuclear polyadenylation-dependent rRNA catabolic process	2	19	0.105263	0.294488	0.888726	1	1	MTR3_YEAST	AIR1_YEAST
biological_process	GO:0071038	nuclear polyadenylation-dependent tRNA catabolic process	2	16	0.125	0.415096	0.821387	1	1	MTR3_YEAST	AIR1_YEAST
biological_process	GO:0006401	RNA catabolic process	2	20	0.1	0.986224	0.0218847	1	1	MTR3_YEAST	NUC1_YEAST
biological_process	GO:0008380	RNA splicing	2	14	0.142857	0.0266043	0.985087	1	1	SLU7_YEAST	YSH1_YEAST
biological_process	GO:0032874	positive regulation of stress-activated MAPK cascade	2	3	0.666667	0.993826	0.0887032	1	1	SNT1_YEAST	SIF2_YEAST
biological_process	GO:1990758	mitotic sister chromatid biorientation	2	12	0.166667	0.616838	0.676096	1	1	SP105_YEAST	DAM1_YEAST
biological_process	GO:0031496	positive regulation of mating type switching	2	4	0.5	0.978696	0.156102	1	1	SNF2_YEAST	SWI1_YEAST
biological_process	GO:0048015	phosphatidylinositol-mediated signaling	2	4	0.5	0.953979	0.22949	1	1	PLC1_YEAST	PIK1_YEAST
biological_process	GO:0043171	peptide catabolic process	2	7	0.285714	0.836452	0.383162	1	1	TM108_YEAST	BAR1_YEAST
biological_process	GO:0071071	regulation of phospholipid biosynthetic process	2	4	0.5	0.371632	0.847123	1	1	NTE1_YEAST	GIS1_YEAST
biological_process	GO:0042407	cristae formation	2	10	0.2	0.726753	0.572907	1	1	MIC60_YEAST	MIC19_YEAST
biological_process	GO:0000183	rDNA heterochromatin assembly	2	23	0.0869565	0.0499651	0.98776	1	1	IRS4_YEAST	SET1_YEAST
biological_process	GO:0006402	mRNA catabolic process	2	7	0.285714	0.9866	0.0221426	1	1	SKI3_YEAST	SKI8_YEAST
biological_process	GO:0000736	double-strand break repair via single-strand annealing, removal of nonhomologous ends	2	4	0.5	0.978696	0.156102	1	1	SLX4_YEAST	RAD1_YEAST
biological_process	GO:0031321	ascospore-type prospore assembly	2	6	0.333333	0.927639	0.160092	1	1	SPO14_YEAST	MSS4_YEAST
biological_process	GO:0045333	cellular respiration	2	31	0.0645161	0.0445275	0.975598	1	1	COX10_YEAST	SDHX_YEAST
biological_process	GO:0009117	nucleotide metabolic process	2	8	0.25	0.000169285	0.999933	0.059	1	ISN1_YEAST	KAD2_YEAST
biological_process	GO:0006446	regulation of translational initiation	2	13	0.153846	0.484233	0.697775	1	1	PAT1_YEAST	GCN2_YEAST
biological_process	GO:0071930	negative regulation of transcription involved in G1/S transition of mitotic cell cycle	2	8	0.25	0.831971	0.447726	1	1	FKH2_YEAST	YOX1_YEAST
biological_process	GO:0048255	mRNA stabilization	2	5	0.4	0.92033	0.3044	1	1	MGA2_YEAST	CBT1_YEAST
biological_process	GO:0006826	iron ion transport	2	12	0.166667	0.252965	0.868425	1	1	FRE1_YEAST	SMF2_YEAST
biological_process	GO:0061157	mRNA destabilization	2	6	0.333333	0.96636	0.0615203	1	1	WHI4_YEAST	WHI3_YEAST
biological_process	GO:1990116	ribosome-associated ubiquitin-dependent protein catabolic process	2	13	0.153846	0.563041	0.719575	1	1	UBR1_YEAST	LTN1_YEAST
biological_process	GO:0006696	ergosterol biosynthetic process	2	25	0.08	0.0671218	0.982605	1	1	ERG10_YEAST	ERG6_YEAST
biological_process	GO:0071039	nuclear polyadenylation-dependent CUT catabolic process	2	10	0.2	0.726753	0.572907	1	1	MTR3_YEAST	AIR1_YEAST
biological_process	GO:0045143	homologous chromosome segregation	2	8	0.25	0.9821	0.0400899	1	1	CSM1_YEAST	2ABA_YEAST
biological_process	GO:0045010	actin nucleation	2	4	0.5	0.971886	0.0723608	1	1	BNI1_YEAST	LAS17_YEAST
biological_process	GO:0070649	formin-nucleated actin cable assembly	2	5	0.4	0.66354	0.584904	1	1	BNI1_YEAST	MSB4_YEAST
biological_process	GO:0043457	regulation of cellular respiration	2	7	0.285714	0.873449	0.328258	1	1	HAP2_YEAST	RIR3_YEAST
biological_process	GO:0010737	protein kinase A signaling	2	6	0.333333	0.92033	0.3044	1	1	GPA2_YEAST	YAK1_YEAST
biological_process	GO:0006631	fatty acid metabolic process	2	15	0.133333	0.0701697	0.967417	1	1	CACP_YEAST	FABG_YEAST
biological_process	GO:0010520	regulation of reciprocal meiotic recombination	2	5	0.4	0.934624	0.219356	1	1	MMS4_YEAST	SGS1_YEAST
biological_process	GO:0010961	cellular magnesium ion homeostasis	2	3	0.666667	0.993826	0.0887032	1	1	ALR2_YEAST	ALR1_YEAST
biological_process	GO:0015824	proline transport	2	4	0.5	0.978696	0.156102	1	1	AVT3_YEAST	NPR2_YEAST
biological_process	GO:0060196	positive regulation of antisense RNA transcription	2	2	1	1	0.0336838	1	1	ACE2_YEAST	GCR2_YEAST
biological_process	GO:0015693	magnesium ion transport	2	5	0.4	0.953979	0.22949	1	1	ALR2_YEAST	ALR1_YEAST
biological_process	GO:0007039	protein catabolic process in the vacuole	2	12	0.166667	0.616838	0.676096	1	1	VID22_YEAST	REG1_YEAST
biological_process	GO:1904750	negative regulation of protein localization to nucleolus	2	7	0.285714	0.879107	0.377802	1	1	SPS1_YEAST	CDC15_YEAST
biological_process	GO:0040020	regulation of meiotic nuclear division	2	7	0.285714	0.93364	0.136555	1	1	CDC20_YEAST	IME1_YEAST
biological_process	GO:0007026	negative regulation of microtubule depolymerization	2	4	0.5	0.978696	0.156102	1	1	BIM1_YEAST	KIP2_YEAST
biological_process	GO:0071230	cellular response to amino acid stimulus	2	7	0.285714	0.934624	0.219356	1	1	KOG1_YEAST	GTR2_YEAST
biological_process	GO:0010506	regulation of autophagy	2	5	0.4	0.942015	0.101977	1	1	KOG1_YEAST	GTR2_YEAST
biological_process	GO:0043967	histone H4 acetylation	2	8	0.25	0.906392	0.273247	1	1	SWC4_YEAST	EAF3_YEAST
biological_process	GO:0044879	mitotic morphogenesis checkpoint signaling	2	5	0.4	0.953979	0.22949	1	1	HSL1_YEAST	BEM2_YEAST
biological_process	GO:1902935	protein localization to septin ring	2	2	1	1	0.0336838	1	1	HSL1_YEAST	ELM1_YEAST
biological_process	GO:1901195	positive regulation of formation of translation preinitiation complex	2	6	0.333333	0.92033	0.3044	1	1	IF4F1_YEAST	IF4F2_YEAST
biological_process	GO:0007020	microtubule nucleation	2	5	0.4	0.987627	0.0796697	1	1	SPC72_YEAST	SPC97_YEAST
biological_process	GO:0001934	positive regulation of protein phosphorylation	2	8	0.25	0.981896	0.0418806	1	1	ATG11_YEAST	MOB2_YEAST
biological_process	GO:0006646	phosphatidylethanolamine biosynthetic process	2	7	0.285714	0.879107	0.377802	1	1	EKI1_YEAST	KICH_YEAST
biological_process	GO:2000370	positive regulation of clathrin-dependent endocytosis	2	4	0.5	0.978696	0.156102	1	1	HRR25_YEAST	SCD5_YEAST
biological_process	GO:0006661	phosphatidylinositol biosynthetic process	2	4	0.5	0.482003	0.658304	1	1	BECN1_YEAST	VAC14_YEAST
biological_process	GO:0000321	re-entry into mitotic cell cycle after pheromone arrest	2	9	0.222222	0.780644	0.512975	1	1	POG1_YEAST	VPS64_YEAST
biological_process	GO:0018027	peptidyl-lysine dimethylation	2	6	0.333333	0.92033	0.3044	1	1	EFM1_YEAST	SET1_YEAST
biological_process	GO:0007155	cell adhesion	2	4	0.5	0.993272	0.0213791	1	1	FIG2_YEAST	SNF1_YEAST
biological_process	GO:0030148	sphingolipid biosynthetic process	2	21	0.0952381	0.190423	0.907001	1	1	TSC11_YEAST	KEI1_YEAST
biological_process	GO:0006012	galactose metabolic process	2	6	0.333333	0.796162	0.436959	1	1	GAL2_YEAST	GAL4_YEAST
biological_process	GO:0006783	heme biosynthetic process	2	13	0.153846	0.371632	0.847123	1	1	ADT1_YEAST	COX10_YEAST
biological_process	GO:0046580	negative regulation of Ras protein signal transduction	2	6	0.333333	0.845081	0.33646	1	1	IRA2_YEAST	IRA1_YEAST
biological_process	GO:0044804	autophagy of nucleus	2	11	0.181818	0.923694	0.139496	1	1	HSV2_YEAST	CND1_YEAST
biological_process	GO:0034085	establishment of sister chromatid cohesion	2	2	1	0.528383	0.705512	1	1	CTF4_YEAST	CHL1_YEAST
biological_process	GO:0031116	positive regulation of microtubule polymerization	2	13	0.153846	0.753386	0.488871	1	1	BIM1_YEAST	DAM1_YEAST
biological_process	GO:0042759	long-chain fatty acid biosynthetic process	2	4	0.5	0.978696	0.156102	1	1	FAS1_YEAST	FAS2_YEAST
biological_process	GO:0072423	response to DNA damage checkpoint signaling	2	3	0.666667	0.993826	0.0887032	1	1	HRP1_YEAST	RNA14_YEAST
biological_process	GO:0000735	removal of nonhomologous ends	2	4	0.5	0.987627	0.0796697	1	1	MSH3_YEAST	RAD1_YEAST
biological_process	GO:0043111	replication fork arrest	2	5	0.4	0.92033	0.3044	1	1	MSH3_YEAST	TOF1_YEAST
biological_process	GO:0051598	meiotic recombination checkpoint signaling	2	9	0.222222	0.780644	0.512975	1	1	HOP1_YEAST	DDC1_YEAST
biological_process	GO:0000128	flocculation	2	6	0.333333	0.976972	0.0936079	1	1	FLO1_YEAST	FLO9_YEAST
biological_process	GO:0045033	peroxisome inheritance	2	5	0.4	0.953979	0.22949	1	1	INP1_YEAST	PEX3_YEAST
biological_process	GO:0071456	cellular response to hypoxia	2	2	1	0.995174	0.0460215	1	1	IXR1_YEAST	UPC2_YEAST
biological_process	GO:1902280	regulation of RNA helicase activity	2	3	0.666667	0.978696	0.156102	1	1	IF4F1_YEAST	IF4F2_YEAST
biological_process	GO:0007193	adenylate cyclase-inhibiting G protein-coupled receptor signaling pathway	2	2	1	1	0.0336838	1	1	IRA2_YEAST	IRA1_YEAST
biological_process	GO:0051654	establishment of mitochondrion localization	2	5	0.4	0.987627	0.0796697	1	1	JSN1_YEAST	NUM1_YEAST
biological_process	GO:0031503	protein-containing complex localization	2	14	0.142857	0.954012	0.0679037	1	1	JSN1_YEAST	ATG11_YEAST
biological_process	GO:0016237	lysosomal microautophagy	2	13	0.153846	0.923882	0.133286	1	1	GTR2_YEAST	2ABA_YEAST
biological_process	GO:0016071	mRNA metabolic process	2	5	0.4	0.834001	0.203599	1	1	NCA2_YEAST	SGN1_YEAST
biological_process	GO:0030953	astral microtubule organization	2	3	0.666667	0.998869	0.0213041	1	1	NUD1_YEAST	SPC72_YEAST
biological_process	GO:0051293	establishment of spindle localization	2	3	0.666667	0.904246	0.223776	1	1	NUD1_YEAST	DYHC_YEAST
biological_process	GO:0000073	initial mitotic spindle pole body separation	2	4	0.5	0.563041	0.719575	1	1	NUD1_YEAST	KIP1_YEAST
biological_process	GO:0007091	metaphase/anaphase transition of mitotic cell cycle	2	6	0.333333	0.952304	0.0944465	1	1	CDC27_YEAST	ACL4_YEAST
biological_process	GO:0071897	DNA biosynthetic process	2	3	0.666667	0.721477	0.397999	1	1	DNLI1_YEAST	DPOA2_YEAST
biological_process	GO:0006003	fructose 2,6-bisphosphate metabolic process	2	4	0.5	0.978696	0.156102	1	1	6P22_YEAST	6P21_YEAST
biological_process	GO:0034315	regulation of Arp2/3 complex-mediated actin nucleation	2	2	1	0.9929	0.0296951	1	1	LAS17_YEAST	SLA1_YEAST
biological_process	GO:0097695	establishment of protein-containing complex localization to telomere	2	5	0.4	0.953979	0.22949	1	1	SIR3_YEAST	SIR4_YEAST
biological_process	GO:0061136	regulation of proteasomal protein catabolic process	2	3	0.666667	0.873449	0.328258	1	1	OAZ_YEAST	UBP6_YEAST
biological_process	GO:2001020	regulation of response to DNA damage stimulus	2	7	0.285714	0.93364	0.136555	1	1	CYC8_YEAST	DEF1_YEAST
biological_process	GO:0051229	meiotic spindle disassembly	2	3	0.666667	0.993826	0.0887032	1	1	SPS1_YEAST	CDC15_YEAST
biological_process	GO:0046685	response to arsenic-containing substance	2	6	0.333333	0.836452	0.383162	1	1	MET30_YEAST	MET4_YEAST
biological_process	GO:0090282	positive regulation of transcription involved in G2/M transition of mitotic cell cycle	2	3	0.666667	0.993826	0.0887032	1	1	FKH2_YEAST	NDD1_YEAST
biological_process	GO:1902275	regulation of chromatin organization	2	5	0.4	0.468878	0.677512	1	1	SET1_YEAST	CHD1_YEAST
biological_process	GO:0009749	response to glucose	2	4	0.5	0.708926	0.538321	1	1	KC11_YEAST	KC12_YEAST
biological_process	GO:0015886	heme transport	2	7	0.285714	0.831971	0.447726	1	1	ADT1_YEAST	MGM1_YEAST
biological_process	GO:0006839	mitochondrial transport	2	9	0.222222	0.00350655	0.998618	0.658	1	ADT1_YEAST	YMC2_YEAST
biological_process	GO:1903342	negative regulation of meiotic DNA double-strand break formation	2	3	0.666667	0.978696	0.156102	1	1	SMC2_YEAST	CND1_YEAST
biological_process	GO:0044805	late nucleophagy	2	17	0.117647	0.371632	0.847123	1	1	ATG13_YEAST	ATG1_YEAST
biological_process	GO:0009098	leucine biosynthetic process	2	7	0.285714	0.879107	0.377802	1	1	LEUR_YEAST	LEU1_YEAST
biological_process	GO:0016320	endoplasmic reticulum membrane fusion	2	3	0.666667	0.993826	0.0887032	1	1	SEY1_YEAST	UFE1_YEAST
biological_process	GO:1900182	positive regulation of protein localization to nucleus	2	5	0.4	0.934624	0.219356	1	1	CET1_YEAST	2ABA_YEAST
biological_process	GO:0030970	retrograde protein transport, ER to cytosol	2	9	0.222222	0.906392	0.273247	1	1	HRD3_YEAST	HRD1_YEAST
biological_process	GO:0008152	metabolic process	2	2	1	0.00189715	0.998529	0.435	1	ENG2_YEAST	ENG1_YEAST
biological_process	GO:0034247	snoRNA splicing	2	4	0.5	0.978696	0.156102	1	1	PRP4_YEAST	YSH1_YEAST
biological_process	GO:0045921	positive regulation of exocytosis	2	4	0.5	0.978696	0.156102	1	1	KIN1_YEAST	KIN2_YEAST
biological_process	GO:1903896	positive regulation of IRE1-mediated unfolded protein response	2	2	1	1	0.0336838	1	1	KIN1_YEAST	KIN2_YEAST
biological_process	GO:0046785	microtubule polymerization	2	2	1	0.984115	0.0459277	1	1	KIP2_YEAST	STU2_YEAST
biological_process	GO:0008053	mitochondrial fusion	2	4	0.5	0.831971	0.447726	1	1	FZO1_YEAST	MGM1_YEAST
biological_process	GO:1990627	mitochondrial inner membrane fusion	2	3	0.666667	0.993826	0.0887032	1	1	FZO1_YEAST	MGM1_YEAST
biological_process	GO:1990626	mitochondrial outer membrane fusion	2	3	0.666667	0.993826	0.0887032	1	1	FZO1_YEAST	MGM1_YEAST
biological_process	GO:0048193	Golgi vesicle transport	2	2	1	0.984314	0.023778	1	1	CASP_YEAST	GOSR1_YEAST
biological_process	GO:0006817	phosphate ion transport	2	11	0.181818	0.461679	0.791826	1	1	PHO90_YEAST	PHO91_YEAST
biological_process	GO:1903778	protein localization to vacuolar membrane	2	4	0.5	0.831971	0.447726	1	1	GTR2_YEAST	VAC14_YEAST
biological_process	GO:0000741	karyogamy	2	7	0.285714	0.796066	0.378958	1	1	SPC72_YEAST	DYHC_YEAST
biological_process	GO:0030004	cellular monovalent inorganic cation homeostasis	2	3	0.666667	0.483097	0.674014	1	1	NAH1_YEAST	NHX1_YEAST
biological_process	GO:0035725	sodium ion transmembrane transport	2	2	1	1	0.0336838	1	1	NAH1_YEAST	NHX1_YEAST
biological_process	GO:0010608	posttranscriptional regulation of gene expression	2	3	0.666667	0.537474	0.536367	1	1	PUF3_YEAST	PUF4_YEAST
biological_process	GO:0006892	post-Golgi vesicle-mediated transport	2	12	0.166667	0.886211	0.174496	1	1	KES1_YEAST	VPS10_YEAST
biological_process	GO:1900436	positive regulation of filamentous growth of a population of unicellular organisms in response to starvation	2	4	0.5	0.978696	0.156102	1	1	MIG1_YEAST	SNF1_YEAST
biological_process	GO:0030488	tRNA methylation	2	23	0.0869565	0.177919	0.942292	1	1	MSS1_YEAST	TR732_YEAST
biological_process	GO:0036086	positive regulation of transcription from RNA polymerase II promoter in response to iron ion starvation	2	3	0.666667	0.993826	0.0887032	1	1	MGA2_YEAST	AFT1_YEAST
biological_process	GO:0033260	nuclear DNA replication	2	4	0.5	0.992721	0.0179001	1	1	PPS1_YEAST	MCM4_YEAST
biological_process	GO:0006271	DNA strand elongation involved in DNA replication	2	9	0.222222	0.756027	0.41081	1	1	MCM4_YEAST	MCM6_YEAST
biological_process	GO:0009231	riboflavin biosynthetic process	2	7	0.285714	0.879107	0.377802	1	1	RISA_YEAST	RIB2_YEAST
biological_process	GO:0007095	mitotic G2 DNA damage checkpoint signaling	2	4	0.5	0.978696	0.156102	1	1	CHK1_YEAST	DDC1_YEAST
biological_process	GO:1900186	negative regulation of clathrin-dependent endocytosis	2	2	1	1	0.0336838	1	1	PRK1_YEAST	AKL1_YEAST
biological_process	GO:0006797	polyphosphate metabolic process	2	11	0.181818	0.511129	0.758026	1	1	PHO90_YEAST	PHO91_YEAST
biological_process	GO:0006421	asparaginyl-tRNA aminoacylation	2	2	1	1	0.0336838	1	1	SYNM_YEAST	SYNC_YEAST
biological_process	GO:0010133	proline catabolic process to glutamate	2	2	1	0.993826	0.0887032	1	1	PUT1_YEAST	PUT2_YEAST
biological_process	GO:0016578	histone deubiquitination	2	7	0.285714	0.879107	0.377802	1	1	SGF73_YEAST	SUS1_YEAST
biological_process	GO:0090153	regulation of sphingolipid biosynthetic process	2	3	0.666667	0.726753	0.572907	1	1	SCH9_YEAST	NPR1_YEAST
biological_process	GO:0006479	protein methylation	2	4	0.5	0.182937	0.901155	1	1	SET1_YEAST	SET3_YEAST
biological_process	GO:1900101	regulation of endoplasmic reticulum unfolded protein response	2	6	0.333333	0.9929	0.0296951	1	1	PMT1_YEAST	AP1_YEAST
biological_process	GO:0098656	anion transmembrane transport	2	3	0.666667	0.0405014	0.984724	1	1	PHO90_YEAST	PHO91_YEAST
biological_process	GO:2000185	regulation of phosphate transmembrane transport	2	4	0.5	0.978696	0.156102	1	1	PHO90_YEAST	PHO91_YEAST
biological_process	GO:0043968	histone H2A acetylation	2	4	0.5	0.978696	0.156102	1	1	SWC4_YEAST	EAF3_YEAST
biological_process	GO:1904547	regulation of cellular response to glucose starvation	2	3	0.666667	0.993826	0.0887032	1	1	SNF1_YEAST	AAKG_YEAST
biological_process	GO:0033235	positive regulation of protein sumoylation	2	5	0.4	0.953979	0.22949	1	1	SPO22_YEAST	ZIP1_YEAST
biological_process	GO:0036010	protein localization to endosome	2	6	0.333333	0.92033	0.3044	1	1	SNX4_YEAST	BRO1_YEAST
biological_process	GO:0034728	nucleosome organization	2	3	0.666667	0.520338	0.592743	1	1	CHD1_YEAST	GCR1_YEAST
biological_process	GO:0001197	positive regulation of mating-type specific transcription from RNA polymerase II promoter	2	2	1	1	0.0336838	1	1	MTAL1_YEAST	MCM1_YEAST
biological_process	GO:0015691	cadmium ion transport	2	3	0.666667	0.993826	0.0887032	1	1	ATU1_YEAST	BPT1_YEAST
biological_process	GO:0090083	regulation of inclusion body assembly	2	2	1	1	0.0336838	1	1	SED5_YEAST	VPS13_YEAST
biological_process	GO:2001033	negative regulation of double-strand break repair via nonhomologous end joining	2	3	0.666667	0.993826	0.0887032	1	1	SP382_YEAST	ULS1_YEAST
biological_process	GO:0007234	osmosensory signaling via phosphorelay pathway	2	4	0.5	0.978696	0.156102	1	1	SSK2_YEAST	SSK1_YEAST
biological_process	GO:0032147	activation of protein kinase activity	2	4	0.5	0.978696	0.156102	1	1	ATG13_YEAST	DDC1_YEAST
biological_process	GO:0034058	endosomal vesicle fusion	2	4	0.5	0.978696	0.156102	1	1	VPS41_YEAST	VPS8_YEAST
biological_process	GO:0061013	regulation of mRNA catabolic process	2	2	1	0.985214	0.0279093	1	1	WHI3_YEAST	DBF20_YEAST
biological_process	GO:0043504	mitochondrial DNA repair	2	4	0.5	0.978696	0.156102	1	1	MSH1_YEAST	RAD51_YEAST
biological_process	GO:0000715	nucleotide-excision repair, DNA damage recognition	2	5	0.4	0.953979	0.22949	1	1	RAD16_YEAST	RAD1_YEAST
biological_process	GO:0031107	septin ring disassembly	2	2	1	1	0.0336838	1	1	CDC3_YEAST	2A5D_YEAST
biological_process	GO:0051754	meiotic sister chromatid cohesion, centromeric	2	3	0.666667	0.978696	0.156102	1	1	BUB1_YEAST	2A5D_YEAST
biological_process	GO:0001881	receptor recycling	2	2	1	0.831971	0.447726	1	1	BOB1_YEAST	BOI2_YEAST
biological_process	GO:0051278	fungal-type cell wall polysaccharide biosynthetic process	2	3	0.666667	0.563041	0.719575	1	1	FKS2_YEAST	FKS1_YEAST
biological_process	GO:0032007	negative regulation of TOR signaling	2	3	0.666667	0.992488	0.0359573	1	1	NPR2_YEAST	NPR3_YEAST
biological_process	GO:0006287	base-excision repair, gap-filling	2	2	1	1	0.0336838	1	1	DPOD_YEAST	DPOE_YEAST
biological_process	GO:0045004	DNA replication proofreading	2	2	1	1	0.0336838	1	1	DPOD_YEAST	DPOE_YEAST
biological_process	GO:0006297	nucleotide-excision repair, DNA gap filling	2	3	0.666667	0.993826	0.0887032	1	1	DPOD_YEAST	DPOE_YEAST
biological_process	GO:0015986	ATP synthesis coupled proton transport	1	18	0.0555556	0.0577079	0.990692	1	1	ATPD_YEAST
biological_process	GO:0006353	DNA-templated transcription, termination	1	10	0.1	0.374959	0.744652	1	1	SEN1_YEAST
biological_process	GO:0070816	phosphorylation of RNA polymerase II C-terminal domain	1	18	0.0555556	0.0487909	0.992409	1	1	SSN3_YEAST
biological_process	GO:0051382	kinetochore assembly	1	12	0.0833333	0.461679	0.791826	1	1	CBF3A_YEAST
biological_process	GO:0006627	protein processing involved in protein targeting to mitochondrion	1	6	0.166667	0.6956	0.70413	1	1	MPPB_YEAST
biological_process	GO:0006796	phosphate-containing compound metabolic process	1	6	0.166667	0.130495	0.89068	1	1	PHO81_YEAST
biological_process	GO:0019722	calcium-mediated signaling	1	7	0.142857	0.671742	0.627273	1	1	LCB4_YEAST
biological_process	GO:0046512	sphingosine biosynthetic process	1	4	0.25	0.843898	0.555904	1	1	LCB4_YEAST
biological_process	GO:0034389	lipid droplet organization	1	8	0.125	0.487025	0.839159	1	1	UME6_YEAST
biological_process	GO:0000096	sulfur amino acid metabolic process	1	5	0.2	0.390219	0.744097	1	1	MET4_YEAST
biological_process	GO:0061621	canonical glycolysis	1	2	0.5	0.966316	0.333537	1	1	PFKA1_YEAST
biological_process	GO:0030388	fructose 1,6-bisphosphate metabolic process	1	3	0.333333	0.911297	0.455954	1	1	PFKA1_YEAST
biological_process	GO:0006002	fructose 6-phosphate metabolic process	1	6	0.166667	0.6956	0.70413	1	1	PFKA1_YEAST
biological_process	GO:0030026	cellular manganese ion homeostasis	1	11	0.0909091	0.372727	0.892889	1	1	SMF2_YEAST
biological_process	GO:1904184	positive regulation of pyruvate dehydrogenase activity	1	2	0.5	0.966316	0.333537	1	1	PDP1_YEAST
biological_process	GO:1901524	regulation of mitophagy	1	4	0.25	0.831971	0.447726	1	1	PDK1_YEAST
biological_process	GO:0061024	membrane organization	1	7	0.142857	0.597226	0.472575	1	1	SEY1_YEAST
biological_process	GO:0019388	galactose catabolic process	1	3	0.333333	0.552274	0.802916	1	1	GRE3_YEAST
biological_process	GO:0051156	glucose 6-phosphate metabolic process	1	8	0.125	0.0803892	0.986008	1	1	HXKB_YEAST
biological_process	GO:0005992	trehalose biosynthetic process	1	7	0.142857	0.622198	0.758518	1	1	TSL1_YEAST
biological_process	GO:0030003	cellular cation homeostasis	1	9	0.111111	0.0585806	0.963555	1	1	SNQ2_YEAST
biological_process	GO:0035376	sterol import	1	6	0.166667	0.6956	0.70413	1	1	CLA4_YEAST
biological_process	GO:0015849	organic acid transport	1	1	1	0.0692286	0.963912	1	1	PDR12_YEAST
biological_process	GO:0043001	Golgi to plasma membrane protein transport	1	12	0.0833333	0.563041	0.719575	1	1	SEC18_YEAST
biological_process	GO:0055092	sterol homeostasis	1	4	0.25	0.77051	0.637508	1	1	SET1_YEAST
biological_process	GO:0071409	cellular response to cycloheximide	1	2	0.5	0.966316	0.333537	1	1	PDR1_YEAST
biological_process	GO:0046677	response to antibiotic	1	7	0.142857	0.622198	0.758518	1	1	PBS2_YEAST
biological_process	GO:0019933	cAMP-mediated signaling	1	2	0.5	0.966316	0.333537	1	1	PDE2_YEAST
biological_process	GO:0016242	negative regulation of macroautophagy	1	8	0.125	0.616838	0.676096	1	1	PHO80_YEAST
biological_process	GO:0031647	regulation of protein stability	1	5	0.2	0.466281	0.729948	1	1	PIB1_YEAST
biological_process	GO:0005981	regulation of glycogen catabolic process	1	2	0.5	0.843898	0.555904	1	1	PCL6_YEAST
biological_process	GO:0009083	branched-chain amino acid catabolic process	1	7	0.142857	0.726753	0.572907	1	1	PDC6_YEAST
biological_process	GO:2001172	positive regulation of glycolytic fermentation to ethanol	1	1	1	1	0.18361	1	1	PDC2_YEAST
biological_process	GO:0090180	positive regulation of thiamine biosynthetic process	1	3	0.333333	0.911297	0.455954	1	1	PDC2_YEAST
biological_process	GO:0006067	ethanol metabolic process	1	4	0.25	0.427093	0.868742	1	1	PDC6_YEAST
biological_process	GO:0070987	error-free translesion synthesis	1	12	0.0833333	0.323904	0.912598	1	1	CSM2_YEAST
biological_process	GO:0034087	establishment of mitotic sister chromatid cohesion	1	17	0.0588235	0.152877	0.9684	1	1	AFT1_YEAST
biological_process	GO:0006272	leading strand elongation	1	12	0.0833333	0.323904	0.912598	1	1	DPOE_YEAST
biological_process	GO:1905779	positive regulation of exonuclease activity	1	2	0.5	0.911297	0.455954	1	1	COM1_YEAST
biological_process	GO:0006301	postreplication repair	1	13	0.0769231	0.518587	0.668419	1	1	PAN2_YEAST
biological_process	GO:0019985	translesion synthesis	1	3	0.333333	0.572698	0.668581	1	1	RPB1_YEAST
biological_process	GO:0071466	cellular response to xenobiotic stimulus	1	3	0.333333	0.552274	0.802916	1	1	RDS2_YEAST
biological_process	GO:0006635	fatty acid beta-oxidation	1	13	0.0769231	0.178613	0.961266	1	1	ERG10_YEAST
biological_process	GO:1900364	negative regulation of mRNA polyadenylation	1	2	0.5	0.966316	0.333537	1	1	NAB2_YEAST
biological_process	GO:1903501	positive regulation of mitotic actomyosin contractile ring assembly	1	6	0.166667	0.6956	0.70413	1	1	ROM2_YEAST
biological_process	GO:0030846	termination of RNA polymerase II transcription, poly(A)-coupled	1	6	0.166667	0.622198	0.758518	1	1	PCF11_YEAST
biological_process	GO:0035494	SNARE complex disassembly	1	3	0.333333	0.911297	0.455954	1	1	SEC18_YEAST
biological_process	GO:0071139	resolution of recombination intermediates	1	2	0.5	0.966316	0.333537	1	1	SMC5_YEAST
biological_process	GO:0000494	box C/D RNA 3'-end processing	1	8	0.125	0.552274	0.802916	1	1	YM8F_YEAST
biological_process	GO:0000470	maturation of LSU-rRNA	1	20	0.05	0.21904	0.872903	1	1	LAS1_YEAST
biological_process	GO:0030490	maturation of SSU-rRNA	1	20	0.05	0.0244019	0.987632	0.999	1	PRP43_YEAST
biological_process	GO:2000221	negative regulation of pseudohyphal growth	1	9	0.111111	0.487025	0.839159	1	1	FKH2_YEAST
biological_process	GO:0000349	generation of catalytic spliceosome for first transesterification step	1	9	0.111111	0.487025	0.839159	1	1	SP382_YEAST
biological_process	GO:0000244	spliceosomal tri-snRNP complex assembly	1	6	0.166667	0.6956	0.70413	1	1	PRP8_YEAST
biological_process	GO:0051083	'de novo' cotranslational protein folding	1	5	0.2	0.77051	0.637508	1	1	ACL4_YEAST
biological_process	GO:0034620	cellular response to unfolded protein	1	11	0.0909091	0.78853	0.331444	1	1	LHS1_YEAST
biological_process	GO:0043085	positive regulation of catalytic activity	1	4	0.25	0.984272	0.027422	1	1	DCP1_YEAST
biological_process	GO:0071590	nicotinamide riboside biosynthetic process	1	2	0.5	0.966316	0.333537	1	1	ISN1_YEAST
biological_process	GO:0071592	nicotinic acid riboside biosynthetic process	1	2	0.5	0.966316	0.333537	1	1	ISN1_YEAST
biological_process	GO:0046020	negative regulation of transcription from RNA polymerase II promoter by pheromones	1	10	0.1	0.427093	0.868742	1	1	YP216_YEAST
biological_process	GO:2000220	regulation of pseudohyphal growth	1	6	0.166667	0.503652	0.699759	1	1	IMB4_YEAST
biological_process	GO:0000196	cell wall integrity MAPK cascade	1	10	0.1	0.427093	0.868742	1	1	PKH1_YEAST
biological_process	GO:0060172	astral microtubule depolymerization	1	1	1	1	0.18361	1	1	STU1_YEAST
biological_process	GO:0030163	protein catabolic process	1	14	0.0714286	0.310015	0.742503	1	1	LTN1_YEAST
biological_process	GO:0006816	calcium ion transport	1	9	0.111111	0.208174	0.952524	1	1	YBT1_YEAST
biological_process	GO:0006811	ion transport	1	8	0.125	7.38224e-06	0.999997	0	1	TOM40_YEAST
biological_process	GO:0042307	positive regulation of protein import into nucleus	1	3	0.333333	0.911297	0.455954	1	1	CLA4_YEAST
biological_process	GO:0046034	ATP metabolic process	1	3	0.333333	0.000959504	0.999707	0.237	1	KAD2_YEAST
biological_process	GO:0000425	pexophagy	1	6	0.166667	0.6956	0.70413	1	1	VPS10_YEAST
biological_process	GO:0007114	cell budding	1	7	0.142857	0.991178	0.0189596	1	1	TGL4_YEAST
biological_process	GO:0032447	protein urmylation	1	7	0.142857	0.622198	0.758518	1	1	URE2_YEAST
biological_process	GO:0002143	tRNA wobble position uridine thiolation	1	6	0.166667	0.6956	0.70413	1	1	MTU1_YEAST
biological_process	GO:0019674	NAD metabolic process	1	4	0.25	0.371632	0.847123	1	1	KMO_YEAST
biological_process	GO:0006878	cellular copper ion homeostasis	1	18	0.0555556	0.13056	0.974221	1	1	HAA1_YEAST
biological_process	GO:0030007	cellular potassium ion homeostasis	1	5	0.2	0.77051	0.637508	1	1	NAH1_YEAST
biological_process	GO:0070131	positive regulation of mitochondrial translation	1	13	0.0769231	0.511129	0.758026	1	1	PT494_YEAST
biological_process	GO:0006813	potassium ion transport	1	6	0.166667	0.708926	0.538321	1	1	YD183_YEAST
biological_process	GO:0032979	protein insertion into mitochondrial inner membrane from matrix	1	9	0.111111	0.487025	0.839159	1	1	COX18_YEAST
biological_process	GO:0033316	meiotic spindle assembly checkpoint signaling	1	1	1	1	0.18361	1	1	MPS1_YEAST
biological_process	GO:0051988	regulation of attachment of spindle microtubules to kinetochore	1	1	1	0.616838	0.676096	1	1	MPS1_YEAST
biological_process	GO:0042594	response to starvation	1	6	0.166667	0.982372	0.0317972	1	1	ATG1_YEAST
biological_process	GO:2000815	regulation of mRNA stability involved in response to oxidative stress	1	4	0.25	0.843898	0.555904	1	1	PIN4_YEAST
biological_process	GO:0000372	Group I intron splicing	1	10	0.1	0.427093	0.868742	1	1	MNE1_YEAST
biological_process	GO:0000737	DNA catabolic process, endonucleolytic	1	2	0.5	0.978696	0.156102	1	1	COM1_YEAST
biological_process	GO:0000395	mRNA 5'-splice site recognition	1	6	0.166667	0.6956	0.70413	1	1	PRP8_YEAST
biological_process	GO:0033314	mitotic DNA replication checkpoint signaling	1	9	0.111111	0.487025	0.839159	1	1	DPOE_YEAST
biological_process	GO:0000165	MAPK cascade	1	4	0.25	0.930446	0.147785	1	1	PBS2_YEAST
biological_process	GO:0007231	osmosensory signaling pathway	1	5	0.2	0.993652	0.0242252	1	1	PBS2_YEAST
biological_process	GO:0006541	glutamine metabolic process	1	21	0.047619	0.136098	0.958801	1	1	CARA_YEAST
biological_process	GO:0007023	post-chaperonin tubulin folding pathway	1	5	0.2	0.77051	0.637508	1	1	CIN1_YEAST
biological_process	GO:0061415	negative regulation of transcription from RNA polymerase II promoter by a nonfermentable carbon source	1	2	0.5	0.966316	0.333537	1	1	RDS2_YEAST
biological_process	GO:0061414	positive regulation of transcription from RNA polymerase II promoter by a nonfermentable carbon source	1	4	0.25	0.843898	0.555904	1	1	RDS2_YEAST
biological_process	GO:0000245	spliceosomal complex assembly	1	14	0.0714286	0.242196	0.89682	1	1	EXO84_YEAST
biological_process	GO:0001174	transcriptional start site selection at RNA polymerase II promoter	1	7	0.142857	0.726753	0.572907	1	1	REB1_YEAST
biological_process	GO:0015976	carbon utilization	1	5	0.2	0.77051	0.637508	1	1	PDK1_YEAST
biological_process	GO:0010906	regulation of glucose metabolic process	1	2	0.5	0.956487	0.0934863	1	1	PDK1_YEAST
biological_process	GO:0007189	adenylate cyclase-activating G protein-coupled receptor signaling pathway	1	3	0.333333	0.911297	0.455954	1	1	GPA2_YEAST
biological_process	GO:0097271	protein localization to bud neck	1	12	0.0833333	0.323904	0.912598	1	1	BUD4_YEAST
biological_process	GO:0010833	telomere maintenance via telomere lengthening	1	5	0.2	0.730459	0.457899	1	1	TBF1_YEAST
biological_process	GO:0006412	translation	1	33	0.030303	7.01385e-10	1	0	1	GCN2_YEAST
biological_process	GO:0006333	chromatin assembly or disassembly	1	15	0.0666667	0.557047	0.520986	1	1	ULS1_YEAST
biological_process	GO:0045732	positive regulation of protein catabolic process	1	6	0.166667	0.726753	0.572907	1	1	TOM1_YEAST
biological_process	GO:0051865	protein autoubiquitination	1	7	0.142857	0.66354	0.584904	1	1	HRD1_YEAST
biological_process	GO:2000232	regulation of rRNA processing	1	5	0.2	0.622198	0.758518	1	1	BMS1_YEAST
biological_process	GO:0010795	regulation of ubiquinone biosynthetic process	1	3	0.333333	0.911297	0.455954	1	1	PUF3_YEAST
biological_process	GO:0034517	ribophagy	1	7	0.142857	0.622198	0.758518	1	1	BRE5_YEAST
biological_process	GO:0070086	ubiquitin-dependent endocytosis	1	12	0.0833333	0.323904	0.912598	1	1	LDB19_YEAST
biological_process	GO:2000144	positive regulation of DNA-templated transcription, initiation	1	1	1	0.965435	0.0745807	1	1	TAF6_YEAST
biological_process	GO:0006420	arginyl-tRNA aminoacylation	1	2	0.5	0.966316	0.333537	1	1	SYRM_YEAST
biological_process	GO:0070144	mitochondrial arginyl-tRNA aminoacylation	1	1	1	1	0.18361	1	1	SYRM_YEAST
biological_process	GO:0070184	mitochondrial tyrosyl-tRNA aminoacylation	1	1	1	1	0.18361	1	1	SYYM_YEAST
biological_process	GO:0043039	tRNA aminoacylation	1	2	0.5	0.352171	0.790211	1	1	SYYM_YEAST
biological_process	GO:0043086	negative regulation of catalytic activity	1	1	1	0.408068	0.747035	1	1	SYP1_YEAST
biological_process	GO:0032185	septin cytoskeleton organization	1	5	0.2	0.855229	0.252698	1	1	SYP1_YEAST
biological_process	GO:0009826	unidimensional cell growth	1	2	0.5	0.843898	0.555904	1	1	SYP1_YEAST
biological_process	GO:1902626	assembly of large subunit precursor of preribosome	1	8	0.125	0.552274	0.802916	1	1	DBP10_YEAST
biological_process	GO:0016558	protein import into peroxisome matrix	1	16	0.0625	0.0681611	0.988588	1	1	PEX5_YEAST
biological_process	GO:0051220	cytoplasmic sequestering of protein	1	1	1	0.993826	0.0887032	1	1	PTP3_YEAST
biological_process	GO:0032297	negative regulation of DNA-dependent DNA replication initiation	1	2	0.5	0.966316	0.333537	1	1	RIF1_YEAST
biological_process	GO:0101018	negative regulation of mitotic DNA replication initiation from late origin	1	1	1	1	0.18361	1	1	RIF1_YEAST
biological_process	GO:0070198	protein localization to chromosome, telomeric region	1	1	1	0.966316	0.333537	1	1	RIF1_YEAST
biological_process	GO:0097752	regulation of DNA stability	1	2	0.5	0.966316	0.333537	1	1	RIF1_YEAST
biological_process	GO:0032008	positive regulation of TOR signaling	1	5	0.2	0.836452	0.383162	1	1	GTR2_YEAST
biological_process	GO:0007097	nuclear migration	1	6	0.166667	0.941798	0.135527	1	1	DYHC_YEAST
biological_process	GO:0031536	positive regulation of exit from mitosis	1	6	0.166667	0.6956	0.70413	1	1	NUD1_YEAST
biological_process	GO:0072659	protein localization to plasma membrane	1	12	0.0833333	0.270052	0.881374	1	1	YPP1_YEAST
biological_process	GO:0010507	negative regulation of autophagy	1	9	0.111111	0.485415	0.739205	1	1	GTR2_YEAST
biological_process	GO:2001108	positive regulation of Rho guanyl-nucleotide exchange factor activity	1	2	0.5	0.966316	0.333537	1	1	RSR1_YEAST
biological_process	GO:0035025	positive regulation of Rho protein signal transduction	1	3	0.333333	0.911297	0.455954	1	1	RSR1_YEAST
biological_process	GO:0038202	TORC1 signaling	1	4	0.25	0.963791	0.0884281	1	1	NPR3_YEAST
biological_process	GO:0071454	cellular response to anoxia	1	3	0.333333	0.911297	0.455954	1	1	PACC_YEAST
biological_process	GO:0070676	intralumenal vesicle formation	1	7	0.142857	0.622198	0.758518	1	1	BRO1_YEAST
biological_process	GO:0034975	protein folding in endoplasmic reticulum	1	14	0.0714286	0.241974	0.941811	1	1	EMC4_YEAST
biological_process	GO:0071465	cellular response to desiccation	1	3	0.333333	0.911297	0.455954	1	1	TREA_YEAST
biological_process	GO:0006865	amino acid transport	1	16	0.0625	0.0457025	0.982472	1	1	LST4_YEAST
biological_process	GO:0016311	dephosphorylation	1	12	0.0833333	0.594687	0.504469	1	1	TSL1_YEAST
biological_process	GO:0036267	invasive filamentous growth	1	4	0.25	0.469134	0.663376	1	1	BUD2_YEAST
biological_process	GO:0032507	maintenance of protein location in cell	1	2	0.5	0.971795	0.0629971	1	1	RSR1_YEAST
biological_process	GO:2000114	regulation of establishment of cell polarity	1	2	0.5	0.993826	0.0887032	1	1	RSR1_YEAST
biological_process	GO:0006473	protein acetylation	1	5	0.2	0.993752	0.0126667	1	1	SCC3_YEAST
biological_process	GO:0000492	box C/D snoRNP assembly	1	9	0.111111	0.487025	0.839159	1	1	RSA1_YEAST
biological_process	GO:0006335	DNA replication-dependent chromatin assembly	1	8	0.125	0.552274	0.802916	1	1	EAF3_YEAST
biological_process	GO:0045332	phospholipid translocation	1	13	0.0769231	0.0946604	0.982846	1	1	KIN82_YEAST
biological_process	GO:0070914	UV-damage excision repair	1	3	0.333333	0.911297	0.455954	1	1	RSC2_YEAST
biological_process	GO:0009303	rRNA transcription	1	6	0.166667	0.12667	0.942867	1	1	DPO5_YEAST
biological_process	GO:0070911	global genome nucleotide-excision repair	1	8	0.125	0.552274	0.802916	1	1	RAD16_YEAST
biological_process	GO:0001015	snoRNA transcription by RNA polymerase II	1	4	0.25	0.843898	0.555904	1	1	TBF1_YEAST
biological_process	GO:0016560	protein import into peroxisome matrix, docking	1	6	0.166667	0.6956	0.70413	1	1	PEX5_YEAST
biological_process	GO:0051237	maintenance of RNA location	1	4	0.25	0.843898	0.555904	1	1	PML39_YEAST
biological_process	GO:0006013	mannose metabolic process	1	4	0.25	0.953979	0.22949	1	1	HXKB_YEAST
biological_process	GO:0035335	peptidyl-tyrosine dephosphorylation	1	2	0.5	0.966316	0.333537	1	1	PTP2_YEAST
biological_process	GO:0061186	negative regulation of silent mating-type cassette heterochromatin assembly	1	11	0.0909091	0.372727	0.892889	1	1	FKH2_YEAST
biological_process	GO:0061163	endoplasmic reticulum polarization	1	3	0.333333	0.911297	0.455954	1	1	YM11_YEAST
biological_process	GO:1902953	positive regulation of ER to Golgi vesicle-mediated transport	1	5	0.2	0.77051	0.637508	1	1	SEC31_YEAST
biological_process	GO:0070863	positive regulation of protein exit from endoplasmic reticulum	1	5	0.2	0.77051	0.637508	1	1	SEC31_YEAST
biological_process	GO:0031204	posttranslational protein targeting to membrane, translocation	1	12	0.0833333	0.241974	0.941811	1	1	LHS1_YEAST
biological_process	GO:1902977	mitotic DNA replication preinitiation complex assembly	1	3	0.333333	0.911297	0.455954	1	1	CDC45_YEAST
biological_process	GO:0016925	protein sumoylation	1	13	0.0769231	0.572698	0.668581	1	1	NSE2_YEAST
biological_process	GO:0017157	regulation of exocytosis	1	6	0.166667	0.906392	0.273247	1	1	GYL1_YEAST
biological_process	GO:0035543	positive regulation of SNARE complex assembly	1	2	0.5	0.966316	0.333537	1	1	VPS45_YEAST
biological_process	GO:0060257	negative regulation of flocculation	1	1	1	1	0.18361	1	1	SEN1_YEAST
biological_process	GO:1990248	regulation of transcription from RNA polymerase II promoter in response to DNA damage	1	1	1	1	0.18361	1	1	SEN1_YEAST
biological_process	GO:0016180	snRNA processing	1	1	1	0.230237	0.919611	1	1	SEN1_YEAST
biological_process	GO:0010458	exit from mitosis	1	8	0.125	0.982459	0.0382198	1	1	DBF20_YEAST
biological_process	GO:0070940	dephosphorylation of RNA polymerase II C-terminal domain	1	6	0.166667	0.6956	0.70413	1	1	FCP1_YEAST
biological_process	GO:0045899	positive regulation of RNA polymerase II transcription preinitiation complex assembly	1	11	0.0909091	0.372727	0.892889	1	1	SGF73_YEAST
biological_process	GO:0070417	cellular response to cold	1	2	0.5	0.843898	0.555904	1	1	IRA2_YEAST
biological_process	GO:0006073	cellular glucan metabolic process	1	4	0.25	0.294221	0.813835	1	1	EXG2_YEAST
biological_process	GO:0009251	glucan catabolic process	1	4	0.25	0.873449	0.328258	1	1	EXG2_YEAST
biological_process	GO:0031144	proteasome localization	1	2	0.5	0.966316	0.333537	1	1	IMA1_YEAST
biological_process	GO:0050708	regulation of protein secretion	1	3	0.333333	0.978696	0.156102	1	1	CBK1_YEAST
biological_process	GO:0016485	protein processing	1	14	0.0714286	0.0390027	0.986771	1	1	DSC3_YEAST
biological_process	GO:0043200	response to amino acid	1	3	0.333333	0.947444	0.163548	1	1	PTR3_YEAST
biological_process	GO:0075297	negative regulation of ascospore formation	1	2	0.5	0.966316	0.333537	1	1	MDS3_YEAST
biological_process	GO:0018026	peptidyl-lysine monomethylation	1	7	0.142857	0.622198	0.758518	1	1	EFM1_YEAST
biological_process	GO:0002092	positive regulation of receptor internalization	1	3	0.333333	0.911297	0.455954	1	1	LDB19_YEAST
biological_process	GO:0006360	transcription by RNA polymerase I	1	19	0.0526316	0.458173	0.65848	1	1	RPA2_YEAST
biological_process	GO:0006362	transcription elongation from RNA polymerase I promoter	1	18	0.0555556	0.332787	0.844205	1	1	RPA2_YEAST
biological_process	GO:0000467	exonucleolytic trimming to generate mature 3'-end of 5.8S rRNA from tricistronic rRNA transcript (SSU-rRNA, 5.8S rRNA, LSU-rRNA)	1	18	0.0555556	0.13056	0.974221	1	1	MTR3_YEAST
biological_process	GO:0071042	nuclear polyadenylation-dependent mRNA catabolic process	1	15	0.0666667	0.208174	0.952524	1	1	MTR3_YEAST
biological_process	GO:0071051	polyadenylation-dependent snoRNA 3'-end processing	1	15	0.0666667	0.208174	0.952524	1	1	MTR3_YEAST
biological_process	GO:0006396	RNA processing	1	18	0.0555556	0.00109316	0.999278	0.274	1	MTR3_YEAST
biological_process	GO:0034475	U4 snRNA 3'-end processing	1	15	0.0666667	0.208174	0.952524	1	1	MTR3_YEAST
biological_process	GO:1900153	positive regulation of nuclear-transcribed mRNA catabolic process, deadenylation-dependent decay	1	4	0.25	0.843898	0.555904	1	1	EDC3_YEAST
biological_process	GO:0045903	positive regulation of translational fidelity	1	9	0.111111	0.487025	0.839159	1	1	NAM9_YEAST
biological_process	GO:0051457	maintenance of protein location in nucleus	1	5	0.2	0.77051	0.637508	1	1	PTP2_YEAST
biological_process	GO:0048208	COPII vesicle coating	1	1	1	0.6956	0.70413	1	1	SEC16_YEAST
biological_process	GO:0070973	protein localization to endoplasmic reticulum exit site	1	4	0.25	0.843898	0.555904	1	1	SEC16_YEAST
biological_process	GO:0006620	posttranslational protein targeting to endoplasmic reticulum membrane	1	9	0.111111	0.20267	0.931839	1	1	NACB1_YEAST
biological_process	GO:0035973	aggrephagy	1	1	1	1	0.18361	1	1	SNF2_YEAST
biological_process	GO:1900189	positive regulation of cell adhesion involved in single-species biofilm formation	1	1	1	1	0.18361	1	1	SNF2_YEAST
biological_process	GO:0032958	inositol phosphate biosynthetic process	1	5	0.2	0.77051	0.637508	1	1	PLC1_YEAST
biological_process	GO:0009395	phospholipid catabolic process	1	3	0.333333	0.671742	0.627273	1	1	PLC1_YEAST
biological_process	GO:0009116	nucleoside metabolic process	1	9	0.111111	0.171954	0.932878	1	1	KPR5_YEAST
biological_process	GO:0006164	purine nucleotide biosynthetic process	1	18	0.0555556	0.0057311	0.998274	0.823	1	KPR5_YEAST
biological_process	GO:0006379	mRNA cleavage	1	5	0.2	0.893608	0.214531	1	1	CFT2_YEAST
biological_process	GO:2000765	regulation of cytoplasmic translation	1	1	1	0.796162	0.436959	1	1	TM108_YEAST
biological_process	GO:0006998	nuclear envelope organization	1	7	0.142857	0.427093	0.868742	1	1	APQ12_YEAST
biological_process	GO:0032781	positive regulation of ATP-dependent activity	1	12	0.0833333	0.461679	0.791826	1	1	HCH1_YEAST
biological_process	GO:0019287	isopentenyl diphosphate biosynthetic process, mevalonate pathway	1	4	0.25	0.77051	0.637508	1	1	MVD1_YEAST
biological_process	GO:0006493	protein O-linked glycosylation	1	16	0.0625	0.332787	0.844205	1	1	MNT4_YEAST
biological_process	GO:0032298	positive regulation of DNA-dependent DNA replication initiation	1	4	0.25	0.77051	0.637508	1	1	FKH2_YEAST
biological_process	GO:0043137	DNA replication, removal of RNA primer	1	8	0.125	0.552274	0.802916	1	1	DPOD_YEAST
biological_process	GO:0016075	rRNA catabolic process	1	11	0.0909091	0.0815567	0.972795	1	1	MTR3_YEAST
biological_process	GO:0048279	vesicle fusion with endoplasmic reticulum	1	4	0.25	0.843898	0.555904	1	1	UFE1_YEAST
biological_process	GO:0009097	isoleucine biosynthetic process	1	11	0.0909091	0.372727	0.892889	1	1	THDH_YEAST
biological_process	GO:0006567	threonine catabolic process	1	3	0.333333	0.911297	0.455954	1	1	THDH_YEAST
biological_process	GO:0030031	cell projection assembly	1	3	0.333333	0.487025	0.839159	1	1	RHO5_YEAST
biological_process	GO:0003333	amino acid transmembrane transport	1	25	0.04	0.0416657	0.987623	1	1	AVT3_YEAST
biological_process	GO:0006430	lysyl-tRNA aminoacylation	1	2	0.5	0.966316	0.333537	1	1	SYKM_YEAST
biological_process	GO:0070154	mitochondrial lysyl-tRNA aminoacylation	1	1	1	1	0.18361	1	1	SYKM_YEAST
biological_process	GO:0010603	regulation of cytoplasmic mRNA processing body assembly	1	3	0.333333	0.873449	0.328258	1	1	DHH1_YEAST
biological_process	GO:0042780	tRNA 3'-end processing	1	4	0.25	0.622198	0.758518	1	1	PT309_YEAST
biological_process	GO:0061406	positive regulation of transcription from RNA polymerase II promoter in response to glucose starvation	1	4	0.25	0.843898	0.555904	1	1	YAK1_YEAST
biological_process	GO:0006279	premeiotic DNA replication	1	8	0.125	0.552274	0.802916	1	1	RIM4_YEAST
biological_process	GO:0042276	error-prone translesion synthesis	1	11	0.0909091	0.372727	0.892889	1	1	DPOE_YEAST
biological_process	GO:0060988	lipid tube assembly	1	3	0.333333	0.911297	0.455954	1	1	VPS1_YEAST
biological_process	GO:1903475	mitotic actomyosin contractile ring assembly	1	11	0.0909091	0.260795	0.90534	1	1	BNI1_YEAST
biological_process	GO:0072741	protein localization to cell division site	1	4	0.25	0.511129	0.758026	1	1	BNI5_YEAST
biological_process	GO:0006404	RNA import into nucleus	1	2	0.5	0.622198	0.758518	1	1	MTR10_YEAST
biological_process	GO:0006121	mitochondrial electron transport, succinate to ubiquinone	1	9	0.111111	0.487025	0.839159	1	1	SDHX_YEAST
biological_process	GO:0000464	endonucleolytic cleavage in ITS1 upstream of 5.8S rRNA from tricistronic rRNA transcript (SSU-rRNA, 5.8S rRNA, LSU-rRNA)	1	3	0.333333	0.911297	0.455954	1	1	DBP3_YEAST
biological_process	GO:0031167	rRNA methylation	1	8	0.125	0.178613	0.961266	1	1	YM8F_YEAST
biological_process	GO:0000461	endonucleolytic cleavage to generate mature 3'-end of SSU-rRNA from (SSU-rRNA, 5.8S rRNA, LSU-rRNA)	1	5	0.2	0.77051	0.637508	1	1	TSR1_YEAST
biological_process	GO:0045947	negative regulation of translational initiation	1	4	0.25	0.843898	0.555904	1	1	PAT1_YEAST
biological_process	GO:0072583	clathrin-dependent endocytosis	1	9	0.111111	0.983136	0.0570859	1	1	AP18A_YEAST
biological_process	GO:0006032	chitin catabolic process	1	4	0.25	0.953979	0.22949	1	1	CHIT_YEAST
biological_process	GO:0000272	polysaccharide catabolic process	1	7	0.142857	0.854769	0.299747	1	1	CHIT_YEAST
biological_process	GO:0051974	negative regulation of telomerase activity	1	5	0.2	0.77051	0.637508	1	1	CDC13_YEAST
biological_process	GO:0032210	regulation of telomere maintenance via telomerase	1	4	0.25	0.906392	0.273247	1	1	CDC13_YEAST
biological_process	GO:0071166	ribonucleoprotein complex localization	1	1	1	0.874765	0.176678	1	1	CDC13_YEAST
biological_process	GO:0071470	cellular response to osmotic stress	1	6	0.166667	0.994572	0.0144256	1	1	GRE3_YEAST
biological_process	GO:0007535	donor selection	1	6	0.166667	0.6956	0.70413	1	1	FDO1_YEAST
biological_process	GO:0033567	DNA replication, Okazaki fragment processing	1	3	0.333333	0.978696	0.156102	1	1	DNA2_YEAST
biological_process	GO:0006624	vacuolar protein processing	1	8	0.125	0.552274	0.802916	1	1	VPS41_YEAST
biological_process	GO:0015677	copper ion import	1	11	0.0909091	0.372727	0.892889	1	1	FRE1_YEAST
biological_process	GO:0000105	histidine biosynthetic process	1	9	0.111111	0.427093	0.868742	1	1	HIS2_YEAST
biological_process	GO:0072344	rescue of stalled ribosome	1	11	0.0909091	0.372727	0.892889	1	1	LTN1_YEAST
biological_process	GO:0051300	spindle pole body organization	1	4	0.25	0.596407	0.58157	1	1	HCM1_YEAST
biological_process	GO:0008299	isoprenoid biosynthetic process	1	7	0.142857	0.260795	0.90534	1	1	GGPPS_YEAST
biological_process	GO:0000460	maturation of 5.8S rRNA	1	9	0.111111	0.113496	0.933761	1	1	LAS1_YEAST
biological_process	GO:0044255	cellular lipid metabolic process	1	14	0.0714286	0.00316455	0.998081	0.606	1	ROG1_YEAST
biological_process	GO:0034503	protein localization to nucleolar rDNA repeats	1	5	0.2	0.77051	0.637508	1	1	CSM1_YEAST
biological_process	GO:0006108	malate metabolic process	1	5	0.2	0.77051	0.637508	1	1	FUMH_YEAST
biological_process	GO:0009313	oligosaccharide catabolic process	1	8	0.125	0.753386	0.488871	1	1	MAN1_YEAST
biological_process	GO:0005987	sucrose catabolic process	1	8	0.125	0.552274	0.802916	1	1	INV2_YEAST
biological_process	GO:0034221	fungal-type cell wall chitin biosynthetic process	1	16	0.0625	0.178613	0.961266	1	1	BCH1_YEAST
biological_process	GO:0043066	negative regulation of apoptotic process	1	5	0.2	0.92033	0.3044	1	1	FYV10_YEAST
biological_process	GO:0010688	negative regulation of ribosomal protein gene transcription by RNA polymerase II	1	2	0.5	0.843898	0.555904	1	1	FHL1_YEAST
biological_process	GO:0090156	cellular sphingolipid homeostasis	1	7	0.142857	0.622198	0.758518	1	1	VPS52_YEAST
biological_process	GO:0010607	negative regulation of cytoplasmic mRNA processing body assembly	1	4	0.25	0.843898	0.555904	1	1	NOT1_YEAST
biological_process	GO:0009085	lysine biosynthetic process	1	3	0.333333	0.241974	0.941811	1	1	LYS14_YEAST
biological_process	GO:0006572	tyrosine catabolic process	1	2	0.5	0.911297	0.455954	1	1	ARO10_YEAST
biological_process	GO:0006414	translational elongation	1	14	0.0714286	0.0915006	0.960997	1	1	EF1G1_YEAST
biological_process	GO:0034551	mitochondrial respiratory chain complex III assembly	1	10	0.1	0.427093	0.868742	1	1	CBP4_YEAST
biological_process	GO:0035999	tetrahydrofolate interconversion	1	7	0.142857	0.622198	0.758518	1	1	MTHR1_YEAST
biological_process	GO:0006491	N-glycan processing	1	8	0.125	0.552274	0.802916	1	1	MNL2_YEAST
biological_process	GO:0070933	histone H4 deacetylation	1	4	0.25	0.77051	0.637508	1	1	HOS1_YEAST
biological_process	GO:0001731	formation of translation preinitiation complex	1	13	0.0769231	0.528383	0.705512	1	1	PAT1_YEAST
biological_process	GO:0001678	cellular glucose homeostasis	1	5	0.2	0.776224	0.427302	1	1	HXKB_YEAST
biological_process	GO:0032445	fructose import	1	2	0.5	0.966316	0.333537	1	1	HXKB_YEAST
biological_process	GO:0046323	glucose import	1	3	0.333333	0.911297	0.455954	1	1	HXKB_YEAST
biological_process	GO:2001234	negative regulation of apoptotic signaling pathway	1	1	1	1	0.18361	1	1	HXKB_YEAST
biological_process	GO:0046015	regulation of transcription by glucose	1	1	1	0.99579	0.0200115	1	1	HXKB_YEAST
biological_process	GO:0006190	inosine salvage	1	1	1	1	0.18361	1	1	ISN1_YEAST
biological_process	GO:0016226	iron-sulfur cluster assembly	1	22	0.0454545	0.136098	0.958801	1	1	NAR1_YEAST
biological_process	GO:0106035	protein maturation by [4Fe-4S] cluster transfer	1	11	0.0909091	0.372727	0.892889	1	1	JAC1_YEAST
biological_process	GO:0097428	protein maturation by iron-sulfur cluster transfer	1	9	0.111111	0.208174	0.952524	1	1	JAC1_YEAST
biological_process	GO:0045898	regulation of RNA polymerase II transcription preinitiation complex assembly	1	2	0.5	0.511129	0.758026	1	1	MOT1_YEAST
biological_process	GO:0000917	division septum assembly	1	9	0.111111	0.581342	0.632328	1	1	DBF20_YEAST
biological_process	GO:0006172	ADP biosynthetic process	1	2	0.5	0.966316	0.333537	1	1	KAD2_YEAST
biological_process	GO:0046033	AMP metabolic process	1	3	0.333333	0.552274	0.802916	1	1	KAD2_YEAST
biological_process	GO:0090139	mitochondrial DNA packaging	1	1	1	1	0.18361	1	1	ABF2_YEAST
biological_process	GO:0032974	amino acid transmembrane export from vacuole	1	4	0.25	0.843898	0.555904	1	1	AVT3_YEAST
biological_process	GO:0055088	lipid homeostasis	1	16	0.0625	0.105424	0.96303	1	1	APQ12_YEAST
biological_process	GO:1902543	negative regulation of protein localization to mitotic spindle pole body	1	1	1	1	0.18361	1	1	BUB2_YEAST
biological_process	GO:0031030	negative regulation of septation initiation signaling	1	5	0.2	0.77051	0.637508	1	1	BUB2_YEAST
biological_process	GO:2001043	positive regulation of septum digestion after cytokinesis	1	1	1	1	0.18361	1	1	ACE2_YEAST
biological_process	GO:1905786	positive regulation of anaphase-promoting complex-dependent catabolic process	1	3	0.333333	0.911297	0.455954	1	1	CDC20_YEAST
biological_process	GO:1904668	positive regulation of ubiquitin protein ligase activity	1	4	0.25	0.843898	0.555904	1	1	CDC20_YEAST
biological_process	GO:0071432	peptide mating pheromone maturation involved in positive regulation of conjugation with cellular fusion	1	5	0.2	0.77051	0.637508	1	1	RCE1_YEAST
biological_process	GO:0006474	N-terminal protein amino acid acetylation	1	8	0.125	0.427093	0.868742	1	1	NAA35_YEAST
biological_process	GO:0015793	glycerol transport	1	5	0.2	0.622198	0.758518	1	1	STL1_YEAST
biological_process	GO:0006526	arginine biosynthetic process	1	9	0.111111	0.372727	0.892889	1	1	CARA_YEAST
biological_process	GO:0015937	coenzyme A biosynthetic process	1	7	0.142857	0.622198	0.758518	1	1	SIS2_YEAST
biological_process	GO:0106034	protein maturation by [2Fe-2S] cluster transfer	1	4	0.25	0.843898	0.555904	1	1	JAC1_YEAST
biological_process	GO:0030307	positive regulation of cell growth	1	4	0.25	0.708926	0.538321	1	1	KOG1_YEAST
biological_process	GO:0065003	protein-containing complex assembly	1	9	0.111111	0.658314	0.383822	1	1	SP110_YEAST
biological_process	GO:0045041	protein import into mitochondrial intermembrane space	1	8	0.125	0.552274	0.802916	1	1	MIC60_YEAST
biological_process	GO:0006824	cobalt ion transport	1	2	0.5	0.966316	0.333537	1	1	SMF2_YEAST
biological_process	GO:0001732	formation of cytoplasmic translation initiation complex	1	10	0.1	0.427093	0.868742	1	1	EIF3A_YEAST
biological_process	GO:0009757	hexose mediated signaling	1	2	0.5	0.836452	0.383162	1	1	GPA2_YEAST
biological_process	GO:0006654	phosphatidic acid biosynthetic process	1	8	0.125	0.552274	0.802916	1	1	SPO14_YEAST
biological_process	GO:0046705	CDP biosynthetic process	1	1	1	1	0.18361	1	1	KCY_YEAST
biological_process	GO:0006225	UDP biosynthetic process	1	1	1	1	0.18361	1	1	KCY_YEAST
biological_process	GO:0032366	intracellular sterol transport	1	9	0.111111	0.487025	0.839159	1	1	YSP2_YEAST
biological_process	GO:0006275	regulation of DNA replication	1	3	0.333333	0.99276	0.0159182	1	1	DIA2_YEAST
biological_process	GO:0043577	chemotropism	1	4	0.25	0.843898	0.555904	1	1	CDC24_YEAST
biological_process	GO:0040001	establishment of mitotic spindle localization	1	4	0.25	0.845081	0.33646	1	1	DYHC_YEAST
biological_process	GO:0006633	fatty acid biosynthetic process	1	9	0.111111	0.242196	0.89682	1	1	FABG_YEAST
biological_process	GO:0006621	protein retention in ER lumen	1	10	0.1	0.427093	0.868742	1	1	EPS1_YEAST
biological_process	GO:0032049	cardiolipin biosynthetic process	1	4	0.25	0.843898	0.555904	1	1	PGPS1_YEAST
biological_process	GO:0006015	5-phosphoribose 1-diphosphate biosynthetic process	1	5	0.2	0.77051	0.637508	1	1	KPR5_YEAST
biological_process	GO:0009156	ribonucleoside monophosphate biosynthetic process	1	5	0.2	0.00501619	0.999466	0.767	1	KPR5_YEAST
biological_process	GO:0032888	regulation of mitotic spindle elongation	1	3	0.333333	0.911297	0.455954	1	1	KIP3_YEAST
biological_process	GO:0007006	mitochondrial membrane organization	1	4	0.25	0.167446	0.910955	1	1	MGM1_YEAST
biological_process	GO:0044182	filamentous growth of a population of unicellular organisms	1	2	0.5	0.939635	0.0945596	1	1	FIG2_YEAST
biological_process	GO:0009299	mRNA transcription	1	2	0.5	0.77051	0.637508	1	1	HST3_YEAST
biological_process	GO:0046459	short-chain fatty acid metabolic process	1	2	0.5	0.92033	0.3044	1	1	HST3_YEAST
biological_process	GO:0090266	regulation of mitotic cell cycle spindle assembly checkpoint	1	3	0.333333	0.879107	0.377802	1	1	2ABA_YEAST
biological_process	GO:0070681	glutaminyl-tRNAGln biosynthesis via transamidation	1	3	0.333333	0.911297	0.455954	1	1	GATB_YEAST
biological_process	GO:2001125	negative regulation of translational frameshifting	1	2	0.5	0.966316	0.333537	1	1	OAZ_YEAST
biological_process	GO:0006497	protein lipidation	1	6	0.166667	0.0390027	0.986771	1	1	HSV2_YEAST
biological_process	GO:1900152	negative regulation of nuclear-transcribed mRNA catabolic process, deadenylation-dependent decay	1	3	0.333333	0.911297	0.455954	1	1	NAB2_YEAST
biological_process	GO:0060303	regulation of nucleosome density	1	6	0.166667	0.6956	0.70413	1	1	CHD1_YEAST
biological_process	GO:0045050	protein insertion into ER membrane by stop-transfer membrane-anchor sequence	1	7	0.142857	0.622198	0.758518	1	1	EMC4_YEAST
biological_process	GO:0032467	positive regulation of cytokinesis	1	2	0.5	0.726753	0.572907	1	1	EDE1_YEAST
biological_process	GO:0045901	positive regulation of translational elongation	1	4	0.25	0.843898	0.555904	1	1	WHI3_YEAST
biological_process	GO:0045337	farnesyl diphosphate biosynthetic process	1	3	0.333333	0.6956	0.70413	1	1	GGPPS_YEAST
biological_process	GO:0033384	geranyl diphosphate biosynthetic process	1	2	0.5	0.966316	0.333537	1	1	GGPPS_YEAST
biological_process	GO:0000338	protein deneddylation	1	6	0.166667	0.6956	0.70413	1	1	CSI1_YEAST
biological_process	GO:0051987	positive regulation of attachment of spindle microtubules to kinetochore	1	10	0.1	0.372727	0.892889	1	1	DAM1_YEAST
biological_process	GO:0000709	meiotic joint molecule formation	1	5	0.2	0.92033	0.3044	1	1	RAD51_YEAST
biological_process	GO:0002188	translation reinitiation	1	5	0.2	0.77051	0.637508	1	1	EIF3A_YEAST
biological_process	GO:0006750	glutathione biosynthetic process	1	3	0.333333	0.911297	0.455954	1	1	MET16_YEAST
biological_process	GO:0019679	propionate metabolic process, methylcitrate cycle	1	2	0.5	0.966316	0.333537	1	1	PRPD_YEAST
biological_process	GO:0034354	'de novo' NAD biosynthetic process from tryptophan	1	6	0.166667	0.6956	0.70413	1	1	KMO_YEAST
biological_process	GO:0043420	anthranilate metabolic process	1	3	0.333333	0.911297	0.455954	1	1	KMO_YEAST
biological_process	GO:0019805	quinolinate biosynthetic process	1	3	0.333333	0.911297	0.455954	1	1	KMO_YEAST
biological_process	GO:0016125	sterol metabolic process	1	12	0.0833333	0.0651111	0.973705	1	1	YEH1_YEAST
biological_process	GO:0006828	manganese ion transport	1	6	0.166667	0.622198	0.758518	1	1	SMF2_YEAST
biological_process	GO:0005980	glycogen catabolic process	1	3	0.333333	0.879107	0.377802	1	1	GDE_YEAST
biological_process	GO:0061640	cytoskeleton-dependent cytokinesis	1	7	0.142857	0.987968	0.0228627	1	1	CDC3_YEAST
biological_process	GO:0061395	positive regulation of transcription from RNA polymerase II promoter in response to arsenic-containing substance	1	4	0.25	0.843898	0.555904	1	1	AP1_YEAST
biological_process	GO:0000256	allantoin catabolic process	1	6	0.166667	0.622198	0.758518	1	1	ALLA_YEAST
biological_process	GO:0006144	purine nucleobase metabolic process	1	7	0.142857	0.0803892	0.986008	1	1	ALLA_YEAST
biological_process	GO:0051096	positive regulation of helicase activity	1	4	0.25	0.843898	0.555904	1	1	MSH3_YEAST
biological_process	GO:0000743	nuclear migration involved in conjugation with cellular fusion	1	6	0.166667	0.6956	0.70413	1	1	KAR3_YEAST
biological_process	GO:2000678	negative regulation of transcription regulatory region DNA binding	1	2	0.5	0.966316	0.333537	1	1	GLRX4_YEAST
biological_process	GO:0031065	positive regulation of histone deacetylation	1	3	0.333333	0.911297	0.455954	1	1	GLRX4_YEAST
biological_process	GO:0038083	peptidyl-tyrosine autophosphorylation	1	1	1	1	0.18361	1	1	HRR25_YEAST
biological_process	GO:0018108	peptidyl-tyrosine phosphorylation	1	1	1	1	0.18361	1	1	HRR25_YEAST
biological_process	GO:0106214	regulation of vesicle fusion with Golgi apparatus	1	1	1	1	0.18361	1	1	HRR25_YEAST
biological_process	GO:0000707	meiotic DNA recombinase assembly	1	4	0.25	0.843898	0.555904	1	1	RAD57_YEAST
biological_process	GO:0032186	cellular bud neck septin ring organization	1	9	0.111111	0.487025	0.839159	1	1	2A5D_YEAST
biological_process	GO:0045910	negative regulation of DNA recombination	1	8	0.125	0.461679	0.791826	1	1	SRS2_YEAST
biological_process	GO:0034729	histone H3-K79 methylation	1	5	0.2	0.6956	0.70413	1	1	SUS1_YEAST
biological_process	GO:2000819	regulation of nucleotide-excision repair	1	1	1	0.552274	0.802916	1	1	IXR1_YEAST
biological_process	GO:0090069	regulation of ribosome biogenesis	1	1	1	1	0.0336838	1	1	IXR1_YEAST
biological_process	GO:0072718	response to cisplatin	1	1	1	1	0.18361	1	1	IXR1_YEAST
biological_process	GO:0060188	regulation of protein desumoylation	1	4	0.25	0.843898	0.555904	1	1	IMB1_YEAST
biological_process	GO:0016577	histone demethylation	1	4	0.25	0.843898	0.555904	1	1	GIS1_YEAST
biological_process	GO:0070189	kynurenine metabolic process	1	1	1	0.6956	0.70413	1	1	KMO_YEAST
biological_process	GO:0042994	cytoplasmic sequestering of transcription factor	1	2	0.5	0.966316	0.333537	1	1	URE2_YEAST
biological_process	GO:0010942	positive regulation of cell death	1	1	1	0.77051	0.637508	1	1	IF4F1_YEAST
biological_process	GO:1900103	positive regulation of endoplasmic reticulum unfolded protein response	1	3	0.333333	0.995174	0.0460215	1	1	IF4F1_YEAST
biological_process	GO:0032268	regulation of cellular protein metabolic process	1	1	1	0.67233	0.380206	1	1	IF4F1_YEAST
biological_process	GO:0071248	cellular response to metal ion	1	1	1	0.92033	0.3044	1	1	IRA2_YEAST
biological_process	GO:0090606	single-species surface biofilm formation	1	3	0.333333	0.911297	0.455954	1	1	SNF1_YEAST
biological_process	GO:0006857	oligopeptide transport	1	3	0.333333	0.671742	0.627273	1	1	OPT1_YEAST
biological_process	GO:0009411	response to UV	1	6	0.166667	0.563041	0.719575	1	1	RAD16_YEAST
biological_process	GO:0007188	adenylate cyclase-modulating G protein-coupled receptor signaling pathway	1	4	0.25	0.957666	0.168029	1	1	GPA2_YEAST
biological_process	GO:0110136	protein-RNA complex remodeling	1	3	0.333333	0.911297	0.455954	1	1	MDN1_YEAST
biological_process	GO:0048203	vesicle targeting, trans-Golgi to endosome	1	5	0.2	0.77051	0.637508	1	1	VPS10_YEAST
biological_process	GO:0006975	DNA damage induced protein phosphorylation	1	2	0.5	0.966316	0.333537	1	1	ATM_YEAST
biological_process	GO:0016572	histone phosphorylation	1	2	0.5	0.953979	0.22949	1	1	ATM_YEAST
biological_process	GO:1901857	positive regulation of cellular respiration	1	3	0.333333	0.911297	0.455954	1	1	RAD53_YEAST
biological_process	GO:0071629	cytoplasm protein quality control by the ubiquitin-proteasome system	1	10	0.1	0.427093	0.868742	1	1	UBR1_YEAST
biological_process	GO:0019433	triglyceride catabolic process	1	7	0.142857	0.552274	0.802916	1	1	TGL4_YEAST
biological_process	GO:0090297	positive regulation of mitochondrial DNA replication	1	3	0.333333	0.911297	0.455954	1	1	MHR1_YEAST
biological_process	GO:0018279	protein N-linked glycosylation via asparagine	1	6	0.166667	0.6956	0.70413	1	1	OST3_YEAST
biological_process	GO:0071528	tRNA re-export from nucleus	1	2	0.5	0.966316	0.333537	1	1	XPOT_YEAST
biological_process	GO:0042176	regulation of protein catabolic process	1	5	0.2	0.796066	0.378958	1	1	PIB1_YEAST
biological_process	GO:2000200	regulation of ribosomal subunit export from nucleus	1	2	0.5	0.911297	0.455954	1	1	MDN1_YEAST
biological_process	GO:0006530	asparagine catabolic process	1	6	0.166667	0.6956	0.70413	1	1	ASPG1_YEAST
biological_process	GO:0140255	regulation of cellular response to phosphate starvation	1	1	1	1	0.18361	1	1	ATG11_YEAST
biological_process	GO:0009437	carnitine metabolic process	1	3	0.333333	0.843898	0.555904	1	1	CACP_YEAST
biological_process	GO:0006037	cell wall chitin metabolic process	1	3	0.333333	0.444143	0.769763	1	1	CRH2_YEAST
biological_process	GO:0007017	microtubule-based process	1	6	0.166667	0.955866	0.0696907	1	1	VIK1_YEAST
biological_process	GO:1901925	negative regulation of protein import into nucleus during spindle assembly checkpoint	1	4	0.25	0.843898	0.555904	1	1	MAD1_YEAST
biological_process	GO:0007584	response to nutrient	1	4	0.25	0.9597	0.076118	1	1	BRO1_YEAST
biological_process	GO:0006071	glycerol metabolic process	1	6	0.166667	0.241974	0.941811	1	1	TCO89_YEAST
biological_process	GO:0006266	DNA ligation	1	1	1	0.978696	0.156102	1	1	DNLI1_YEAST
biological_process	GO:1903461	Okazaki fragment processing involved in mitotic DNA replication	1	1	1	1	0.18361	1	1	DNLI1_YEAST
biological_process	GO:0006552	leucine catabolic process	1	2	0.5	0.911297	0.455954	1	1	ARO10_YEAST
biological_process	GO:0006538	glutamate catabolic process	1	2	0.5	0.911297	0.455954	1	1	DHE2_YEAST
biological_process	GO:0019551	glutamate catabolic process to 2-oxoglutarate	1	1	1	1	0.18361	1	1	DHE2_YEAST
biological_process	GO:0034498	early endosome to Golgi transport	1	11	0.0909091	0.372727	0.892889	1	1	SNX4_YEAST
biological_process	GO:0043631	RNA polyadenylation	1	3	0.333333	0.993766	0.0177915	1	1	FIR1_YEAST
biological_process	GO:0044774	mitotic DNA integrity checkpoint signaling	1	5	0.2	0.916122	0.171025	1	1	MAD1_YEAST
biological_process	GO:0051228	mitotic spindle disassembly	1	4	0.25	0.843898	0.555904	1	1	KIP3_YEAST
biological_process	GO:0006673	inositol phosphoceramide metabolic process	1	5	0.2	0.552274	0.802916	1	1	KEI1_YEAST
biological_process	GO:0030041	actin filament polymerization	1	3	0.333333	0.981907	0.0435125	1	1	LAS17_YEAST
biological_process	GO:0032233	positive regulation of actin filament bundle assembly	1	1	1	0.6956	0.70413	1	1	LAS17_YEAST
biological_process	GO:0097552	mitochondrial double-strand break repair via homologous recombination	1	4	0.25	0.843898	0.555904	1	1	RAD50_YEAST
biological_process	GO:1900191	negative regulation of single-species biofilm formation	1	1	1	1	0.18361	1	1	CYC8_YEAST
biological_process	GO:0030042	actin filament depolymerization	1	4	0.25	0.947444	0.163548	1	1	TWF1_YEAST
biological_process	GO:0051014	actin filament severing	1	3	0.333333	0.843898	0.555904	1	1	TWF1_YEAST
biological_process	GO:0030836	positive regulation of actin filament depolymerization	1	3	0.333333	0.953979	0.22949	1	1	TWF1_YEAST
biological_process	GO:0090141	positive regulation of mitochondrial fission	1	3	0.333333	0.911297	0.455954	1	1	MDV1_YEAST
biological_process	GO:0030833	regulation of actin filament polymerization	1	7	0.142857	0.981907	0.0435125	1	1	ARPC5_YEAST
biological_process	GO:0045761	regulation of adenylate cyclase activity	1	2	0.5	0.77051	0.637508	1	1	IRA1_YEAST
biological_process	GO:1903457	lactate catabolic process	1	2	0.5	0.966316	0.333537	1	1	DLD2_YEAST
biological_process	GO:0071712	ER-associated misfolded protein catabolic process	1	7	0.142857	0.622198	0.758518	1	1	PMT1_YEAST
biological_process	GO:0006515	protein quality control for misfolded or incompletely synthesized proteins	1	13	0.0769231	0.152655	0.942042	1	1	MCA1_YEAST
biological_process	GO:0080182	histone H3-K4 trimethylation	1	5	0.2	0.77051	0.637508	1	1	SET1_YEAST
biological_process	GO:0006039	cell wall chitin catabolic process	1	1	1	1	0.18361	1	1	CHS5_YEAST
biological_process	GO:1990258	histone glutamine methylation	1	2	0.5	0.966316	0.333537	1	1	YM8F_YEAST
biological_process	GO:0000348	mRNA branch site recognition	1	3	0.333333	0.911297	0.455954	1	1	MUD2_YEAST
biological_process	GO:0090337	regulation of formin-nucleated actin cable assembly	1	6	0.166667	0.372727	0.892889	1	1	KEL1_YEAST
biological_process	GO:0032515	negative regulation of phosphoprotein phosphatase activity	1	3	0.333333	0.6956	0.70413	1	1	SIS2_YEAST
biological_process	GO:0090419	negative regulation of transcription involved in G2/M transition of mitotic cell cycle	1	2	0.5	0.966316	0.333537	1	1	FKH2_YEAST
biological_process	GO:1903468	positive regulation of DNA replication initiation	1	3	0.333333	0.911297	0.455954	1	1	FKH2_YEAST
biological_process	GO:0042128	nitrate assimilation	1	3	0.333333	0.911297	0.455954	1	1	URE2_YEAST
biological_process	GO:0001080	nitrogen catabolite activation of transcription from RNA polymerase II promoter	1	6	0.166667	0.6956	0.70413	1	1	DAL81_YEAST
biological_process	GO:1900050	negative regulation of histone exchange	1	2	0.5	0.966316	0.333537	1	1	CHD1_YEAST
biological_process	GO:0001178	regulation of transcriptional start site selection at RNA polymerase II promoter	1	3	0.333333	0.911297	0.455954	1	1	CHD1_YEAST
biological_process	GO:0061402	positive regulation of transcription from RNA polymerase II promoter in response to acidic pH	1	3	0.333333	0.911297	0.455954	1	1	HAA1_YEAST
biological_process	GO:0140021	mitochondrial ADP transmembrane transport	1	5	0.2	0.77051	0.637508	1	1	ADT1_YEAST
biological_process	GO:1990544	mitochondrial ATP transmembrane transport	1	5	0.2	0.77051	0.637508	1	1	ADT1_YEAST
biological_process	GO:0006525	arginine metabolic process	1	4	0.25	0.415096	0.821387	1	1	MCM1_YEAST
biological_process	GO:0032446	protein modification by small protein conjugation	1	7	0.142857	0.399754	0.677077	1	1	UBA1_YEAST
biological_process	GO:0046713	borate transport	1	2	0.5	0.911297	0.455954	1	1	ATR1_YEAST
biological_process	GO:1990344	secondary cell septum biogenesis	1	3	0.333333	0.843898	0.555904	1	1	CYK3_YEAST
biological_process	GO:0071211	protein targeting to vacuole involved in autophagy	1	3	0.333333	0.911297	0.455954	1	1	ATG13_YEAST
biological_process	GO:1904825	protein localization to microtubule plus-end	1	1	1	1	0.18361	1	1	BIM1_YEAST
biological_process	GO:0031110	regulation of microtubule polymerization or depolymerization	1	1	1	0.880782	0.261118	1	1	BIM1_YEAST
biological_process	GO:0090070	positive regulation of ribosome biogenesis	1	1	1	1	0.18361	1	1	DPO5_YEAST
biological_process	GO:0045048	protein insertion into ER membrane	1	6	0.166667	0.563041	0.719575	1	1	GET1_YEAST
biological_process	GO:1904828	positive regulation of hydrogen sulfide biosynthetic process	1	2	0.5	0.966316	0.333537	1	1	SCH9_YEAST
biological_process	GO:0045471	response to ethanol	1	4	0.25	0.780644	0.512975	1	1	ETP1_YEAST
biological_process	GO:1901525	negative regulation of mitophagy	1	4	0.25	0.843898	0.555904	1	1	BRE5_YEAST
biological_process	GO:2000156	regulation of retrograde vesicle-mediated transport, Golgi to ER	1	1	1	1	0.18361	1	1	BRE5_YEAST
biological_process	GO:0048311	mitochondrion distribution	1	1	1	0.785469	0.37506	1	1	DML1_YEAST
biological_process	GO:1904152	regulation of retrograde protein transport, ER to cytosol	1	1	1	1	0.18361	1	1	DFM1_YEAST
biological_process	GO:0030071	regulation of mitotic metaphase/anaphase transition	1	6	0.166667	0.966619	0.0700853	1	1	SDS24_YEAST
biological_process	GO:0120174	stress-induced homeostatically regulated protein degradation pathway	1	5	0.2	0.77051	0.637508	1	1	UBR1_YEAST
biological_process	GO:0006751	glutathione catabolic process	1	5	0.2	0.77051	0.637508	1	1	DUG2_YEAST
biological_process	GO:0015940	pantothenate biosynthetic process	1	10	0.1	0.427093	0.868742	1	1	PANC_YEAST
biological_process	GO:0048268	clathrin coat assembly	1	4	0.25	0.843898	0.555904	1	1	AP18A_YEAST
biological_process	GO:0010674	negative regulation of transcription from RNA polymerase II promoter involved in meiotic cell cycle	1	4	0.25	0.843898	0.555904	1	1	UME6_YEAST
biological_process	GO:0071988	protein localization to spindle pole body	1	3	0.333333	0.986468	0.0653758	1	1	KIN4_YEAST
biological_process	GO:0031115	negative regulation of microtubule polymerization	1	2	0.5	0.966316	0.333537	1	1	KIP3_YEAST
biological_process	GO:0070462	plus-end specific microtubule depolymerization	1	1	1	1	0.18361	1	1	KIP3_YEAST
biological_process	GO:0061912	selective autophagy	1	5	0.2	0.848633	0.254935	1	1	SNX4_YEAST
biological_process	GO:1901720	negative regulation of NMS complex assembly	1	1	1	1	0.18361	1	1	CENPT_YEAST
biological_process	GO:0032065	maintenance of protein location in cell cortex	1	2	0.5	0.966316	0.333537	1	1	NUM1_YEAST
biological_process	GO:1901717	positive regulation of gamma-aminobutyric acid catabolic process	1	1	1	1	0.18361	1	1	DAL81_YEAST
biological_process	GO:1901714	positive regulation of urea catabolic process	1	1	1	1	0.18361	1	1	DAL81_YEAST
biological_process	GO:0070814	hydrogen sulfide biosynthetic process	1	6	0.166667	0.831971	0.447726	1	1	MET16_YEAST
biological_process	GO:0010606	positive regulation of cytoplasmic mRNA processing body assembly	1	4	0.25	0.843898	0.555904	1	1	PKH1_YEAST
biological_process	GO:0006106	fumarate metabolic process	1	1	1	1	0.0336838	1	1	FUMH_YEAST
biological_process	GO:0019568	arabinose catabolic process	1	4	0.25	0.77051	0.637508	1	1	GRE3_YEAST
biological_process	GO:0042843	D-xylose catabolic process	1	4	0.25	0.843898	0.555904	1	1	GRE3_YEAST
biological_process	GO:0006221	pyrimidine nucleotide biosynthetic process	1	6	0.166667	0.230237	0.919611	1	1	CARA_YEAST
biological_process	GO:0006113	fermentation	1	3	0.333333	0.461679	0.791826	1	1	CSF1_YEAST
biological_process	GO:0051604	protein maturation	1	6	0.166667	0.000959504	0.999707	0.237	1	CSF1_YEAST
biological_process	GO:1902499	positive regulation of protein autoubiquitination	1	7	0.142857	0.622198	0.758518	1	1	USA1_YEAST
biological_process	GO:0019379	sulfate assimilation, phosphoadenylyl sulfate reduction by phosphoadenylyl-sulfate reductase (thioredoxin)	1	3	0.333333	0.911297	0.455954	1	1	MET16_YEAST
biological_process	GO:1990456	mitochondrion-endoplasmic reticulum membrane tethering	1	5	0.2	0.77051	0.637508	1	1	MDM34_YEAST
biological_process	GO:0097466	ubiquitin-dependent glycoprotein ERAD pathway	1	4	0.25	0.77051	0.637508	1	1	RAD23_YEAST
biological_process	GO:0006850	mitochondrial pyruvate transmembrane transport	1	4	0.25	0.843898	0.555904	1	1	YIA6_YEAST
biological_process	GO:0034214	protein hexamerization	1	4	0.25	0.843898	0.555904	1	1	MCM4_YEAST
biological_process	GO:0097623	potassium ion export across plasma membrane	1	1	1	1	0.18361	1	1	NAH1_YEAST
biological_process	GO:0036376	sodium ion export across plasma membrane	1	1	1	1	0.18361	1	1	NAH1_YEAST
biological_process	GO:0031398	positive regulation of protein ubiquitination	1	3	0.333333	0.66354	0.584904	1	1	BSD2_YEAST
biological_process	GO:0051205	protein insertion into membrane	1	2	0.5	0.102156	0.95564	1	1	COX18_YEAST
biological_process	GO:1903450	regulation of G1 to G0 transition	1	3	0.333333	0.622198	0.758518	1	1	RLM1_YEAST
biological_process	GO:0010791	DNA double-strand break processing involved in repair via synthesis-dependent strand annealing	1	2	0.5	0.966316	0.333537	1	1	COM1_YEAST
biological_process	GO:0035306	positive regulation of dephosphorylation	1	1	1	0.726753	0.572907	1	1	COM1_YEAST
biological_process	GO:0031589	cell-substrate adhesion	1	2	0.5	0.986468	0.0653758	1	1	FLO9_YEAST
biological_process	GO:0042256	mature ribosome assembly	1	6	0.166667	0.6956	0.70413	1	1	RIA1_YEAST
biological_process	GO:0050849	negative regulation of calcium-mediated signaling	1	2	0.5	0.966316	0.333537	1	1	PHO80_YEAST
biological_process	GO:0045936	negative regulation of phosphate metabolic process	1	2	0.5	0.164202	0.928461	1	1	PHO80_YEAST
biological_process	GO:0045003	double-strand break repair via synthesis-dependent strand annealing	1	3	0.333333	0.942914	0.154919	1	1	RAD54_YEAST
biological_process	GO:0010922	positive regulation of phosphatase activity	1	2	0.5	0.622198	0.758518	1	1	KES1_YEAST
biological_process	GO:0042546	cell wall biogenesis	1	4	0.25	0.0182573	0.990979	0.999	1	SMI1_YEAST
biological_process	GO:0090615	mitochondrial mRNA processing	1	8	0.125	0.552274	0.802916	1	1	MNE1_YEAST
biological_process	GO:0070202	regulation of establishment of protein localization to chromosome	1	3	0.333333	0.911297	0.455954	1	1	MED16_YEAST
biological_process	GO:0032527	protein exit from endoplasmic reticulum	1	5	0.2	0.880782	0.261118	1	1	PMT1_YEAST
biological_process	GO:0045046	protein import into peroxisome membrane	1	2	0.5	0.966316	0.333537	1	1	PEX3_YEAST
biological_process	GO:0061987	negative regulation of transcription from RNA polymerase II promoter by glucose	1	1	1	0.964043	0.126551	1	1	MIG1_YEAST
biological_process	GO:0071805	potassium ion transmembrane transport	1	4	0.25	0.780644	0.512975	1	1	NHX1_YEAST
biological_process	GO:2000679	positive regulation of transcription regulatory region DNA binding	1	3	0.333333	0.911297	0.455954	1	1	MET28_YEAST
biological_process	GO:0006086	acetyl-CoA biosynthetic process from pyruvate	1	4	0.25	0.843898	0.555904	1	1	ODPX_YEAST
biological_process	GO:0060211	regulation of nuclear-transcribed mRNA poly(A) tail shortening	1	4	0.25	0.77051	0.637508	1	1	PKH1_YEAST
biological_process	GO:0030001	metal ion transport	1	3	0.333333	0.572729	0.591932	1	1	BSD2_YEAST
biological_process	GO:0015757	galactose transmembrane transport	1	1	1	1	0.18361	1	1	GAL2_YEAST
biological_process	GO:0090305	nucleic acid phosphodiester bond hydrolysis	1	7	0.142857	0.682957	0.390702	1	1	RAD50_YEAST
biological_process	GO:1905524	negative regulation of protein autoubiquitination	1	2	0.5	0.966316	0.333537	1	1	HRD3_YEAST
biological_process	GO:0061399	positive regulation of transcription from RNA polymerase II promoter in response to cobalt ion	1	1	1	1	0.18361	1	1	MGA2_YEAST
biological_process	GO:0061419	positive regulation of transcription from RNA polymerase II promoter in response to hypoxia	1	1	1	1	0.18361	1	1	MGA2_YEAST
biological_process	GO:0035652	clathrin-coated vesicle cargo loading	1	1	1	1	0.18361	1	1	MIL1_YEAST
biological_process	GO:0000713	meiotic heteroduplex formation	1	1	1	1	0.18361	1	1	MLH1_YEAST
biological_process	GO:0071406	cellular response to methylmercury	1	4	0.25	0.843898	0.555904	1	1	UFO1_YEAST
biological_process	GO:0010973	positive regulation of division septum assembly	1	3	0.333333	0.911297	0.455954	1	1	PACC_YEAST
biological_process	GO:0035024	negative regulation of Rho protein signal transduction	1	5	0.2	0.77051	0.637508	1	1	BEM2_YEAST
biological_process	GO:0015908	fatty acid transport	1	4	0.25	0.726753	0.572907	1	1	PRY2_YEAST
biological_process	GO:0061635	regulation of protein complex stability	1	2	0.5	0.966316	0.333537	1	1	DEF1_YEAST
biological_process	GO:2001278	positive regulation of leucine biosynthetic process	1	1	1	1	0.18361	1	1	LEUR_YEAST
biological_process	GO:1902975	mitotic DNA replication initiation	1	5	0.2	0.934624	0.219356	1	1	MCM4_YEAST
biological_process	GO:0043629	ncRNA polyadenylation	1	5	0.2	0.6956	0.70413	1	1	AIR1_YEAST
biological_process	GO:0071031	nuclear mRNA surveillance of mRNA 3'-end processing	1	5	0.2	0.77051	0.637508	1	1	AIR1_YEAST
biological_process	GO:0000292	RNA fragment catabolic process	1	2	0.5	0.966316	0.333537	1	1	UTP18_YEAST
biological_process	GO:1990799	mitochondrial tRNA wobble position uridine thiolation	1	1	1	1	0.18361	1	1	MTU1_YEAST
biological_process	GO:0070899	mitochondrial tRNA wobble uridine modification	1	2	0.5	0.993826	0.0887032	1	1	MSS1_YEAST
biological_process	GO:0043488	regulation of mRNA stability	1	4	0.25	0.978939	0.0388321	1	1	NAB2_YEAST
biological_process	GO:0120133	negative regulation of actin cortical patch assembly	1	1	1	1	0.18361	1	1	PRK1_YEAST
biological_process	GO:0060256	regulation of flocculation	1	3	0.333333	0.978696	0.156102	1	1	RLM1_YEAST
biological_process	GO:0001172	transcription, RNA-templated	1	12	0.0833333	0.323904	0.912598	1	1	RPB1_YEAST
biological_process	GO:0071244	cellular response to carbon dioxide	1	2	0.5	0.966316	0.333537	1	1	ACA2_YEAST
biological_process	GO:0061429	positive regulation of transcription from RNA polymerase II promoter by oleic acid	1	4	0.25	0.843898	0.555904	1	1	ACA2_YEAST
biological_process	GO:0098507	polynucleotide 5' dephosphorylation	1	2	0.5	0.966316	0.333537	1	1	CET1_YEAST
biological_process	GO:0098501	obsolete polynucleotide dephosphorylation	1	1	1	1	0.18361	1	1	CET1_YEAST
biological_process	GO:0006517	protein deglycosylation	1	2	0.5	0.77051	0.637508	1	1	RAD23_YEAST
biological_process	GO:0035977	protein deglycosylation involved in glycoprotein catabolic process	1	3	0.333333	0.77051	0.637508	1	1	RAD23_YEAST
biological_process	GO:1900102	negative regulation of endoplasmic reticulum unfolded protein response	1	3	0.333333	0.911297	0.455954	1	1	VPS35_YEAST
biological_process	GO:0048313	Golgi inheritance	1	4	0.25	0.843898	0.555904	1	1	SEC8_YEAST
biological_process	GO:0006784	heme A biosynthetic process	1	3	0.333333	0.911297	0.455954	1	1	COX10_YEAST
biological_process	GO:0048034	heme O biosynthetic process	1	1	1	1	0.18361	1	1	COX10_YEAST
biological_process	GO:0070932	histone H3 deacetylation	1	3	0.333333	0.843898	0.555904	1	1	HOS1_YEAST
biological_process	GO:0045128	negative regulation of reciprocal meiotic recombination	1	3	0.333333	0.911297	0.455954	1	1	ZIP1_YEAST
biological_process	GO:0016479	negative regulation of transcription by RNA polymerase I	1	7	0.142857	0.487025	0.839159	1	1	RXT3_YEAST
biological_process	GO:0070145	mitochondrial asparaginyl-tRNA aminoacylation	1	1	1	1	0.18361	1	1	SYNM_YEAST
biological_process	GO:0030989	dynein-driven meiotic oscillatory nuclear movement	1	1	1	1	0.18361	1	1	NUM1_YEAST
biological_process	GO:0031119	tRNA pseudouridine synthesis	1	7	0.142857	0.622198	0.758518	1	1	RIB2_YEAST
biological_process	GO:0000455	enzyme-directed rRNA pseudouridine synthesis	1	6	0.166667	0.6956	0.70413	1	1	RIB2_YEAST
biological_process	GO:0001522	pseudouridine synthesis	1	3	0.333333	0.331419	0.86944	1	1	NAF1_YEAST
biological_process	GO:0032995	regulation of fungal-type cell wall biogenesis	1	1	1	1	0.18361	1	1	SMI1_YEAST
biological_process	GO:1905634	regulation of protein localization to chromatin	1	2	0.5	0.843898	0.555904	1	1	SGF73_YEAST
biological_process	GO:1904802	RITS complex assembly	1	1	1	1	0.18361	1	1	SGF73_YEAST
biological_process	GO:0031453	positive regulation of heterochromatin assembly	1	1	1	0.911297	0.455954	1	1	SIR4_YEAST
biological_process	GO:0034508	centromere complex assembly	1	3	0.333333	0.485415	0.739205	1	1	BUB1_YEAST
biological_process	GO:0070199	establishment of protein localization to chromosome	1	2	0.5	0.780644	0.512975	1	1	2A5D_YEAST
biological_process	GO:0065004	protein-DNA complex assembly	1	2	0.5	0.967882	0.0500456	1	1	SKI8_YEAST
biological_process	GO:0010947	negative regulation of meiotic joint molecule formation	1	1	1	1	0.18361	1	1	SGS1_YEAST
biological_process	GO:1901494	regulation of cysteine metabolic process	1	1	1	1	0.18361	1	1	SCH9_YEAST
biological_process	GO:0047484	regulation of response to osmotic stress	1	2	0.5	0.843898	0.555904	1	1	SCH9_YEAST
biological_process	GO:0009228	thiamine biosynthetic process	1	12	0.0833333	0.461679	0.791826	1	1	THI4_YEAST
biological_process	GO:0000493	box H/ACA snoRNP assembly	1	3	0.333333	0.911297	0.455954	1	1	NAF1_YEAST
biological_process	GO:0044648	histone H3-K4 dimethylation	1	1	1	1	0.18361	1	1	SET1_YEAST
biological_process	GO:0097692	histone H3-K4 monomethylation	1	1	1	1	0.18361	1	1	SET1_YEAST
biological_process	GO:0090241	negative regulation of histone H4 acetylation	1	1	1	1	0.18361	1	1	SET1_YEAST
biological_process	GO:1905088	positive regulation of synaptonemal complex assembly	1	1	1	1	0.18361	1	1	SET1_YEAST
biological_process	GO:2001196	positive regulation of lysine biosynthetic process via alpha-aminoadipate and saccharopine	1	1	1	1	0.18361	1	1	LYS14_YEAST
biological_process	GO:0061158	3'-UTR-mediated mRNA destabilization	1	1	1	1	0.18361	1	1	NGR1_YEAST
biological_process	GO:0043408	regulation of MAPK cascade	1	3	0.333333	0.875654	0.291074	1	1	CLA4_YEAST
biological_process	GO:0000304	response to singlet oxygen	1	3	0.333333	0.911297	0.455954	1	1	AP1_YEAST
biological_process	GO:0042262	DNA protection	1	2	0.5	0.966316	0.333537	1	1	SRS2_YEAST
biological_process	GO:1990986	DNA recombinase disassembly	1	1	1	1	0.18361	1	1	SRS2_YEAST
biological_process	GO:2000042	negative regulation of double-strand break repair via homologous recombination	1	1	1	1	0.18361	1	1	SRS2_YEAST
biological_process	GO:0090173	regulation of synaptonemal complex assembly	1	1	1	1	0.0336838	1	1	SPO22_YEAST
biological_process	GO:1990575	mitochondrial L-ornithine transmembrane transport	1	3	0.333333	0.911297	0.455954	1	1	YMC2_YEAST
biological_process	GO:0090114	COPII-coated vesicle budding	1	4	0.25	0.970305	0.0968982	1	1	SEC31_YEAST
biological_process	GO:0110120	gamma-tubulin complex localization to nuclear side of mitotic spindle pole body	1	1	1	1	0.18361	1	1	SP110_YEAST
biological_process	GO:0090063	positive regulation of microtubule nucleation	1	1	1	1	0.18361	1	1	SP110_YEAST
biological_process	GO:1902440	protein localization to mitotic spindle pole body	1	1	1	0.987627	0.0796697	1	1	SP110_YEAST
biological_process	GO:0019619	3,4-dihydroxybenzoate catabolic process	1	1	1	1	0.18361	1	1	RRAAH_YEAST
biological_process	GO:0097046	replication fork progression beyond termination site	1	2	0.5	0.966316	0.333537	1	1	RRM3_YEAST
biological_process	GO:1990734	astral microtubule anchoring at mitotic spindle pole body	1	1	1	1	0.18361	1	1	SPC72_YEAST
biological_process	GO:0110121	gamma-tubulin complex localization to cytoplasmic side of mitotic spindle pole body	1	1	1	1	0.18361	1	1	SPC72_YEAST
biological_process	GO:0006877	cellular cobalt ion homeostasis	1	1	1	1	0.18361	1	1	SMF2_YEAST
biological_process	GO:0030951	establishment or maintenance of microtubule cytoskeleton polarity	1	1	1	1	0.18361	1	1	STU2_YEAST
biological_process	GO:0010673	positive regulation of transcription from RNA polymerase II promoter involved in meiotic cell cycle	1	2	0.5	0.966316	0.333537	1	1	UME6_YEAST
biological_process	GO:0048219	inter-Golgi cisterna vesicle-mediated transport	1	1	1	1	0.18361	1	1	SEC18_YEAST
biological_process	GO:0031123	RNA 3'-end processing	1	3	0.333333	0.654262	0.450987	1	1	RNA14_YEAST
biological_process	GO:0032012	regulation of ARF protein signal transduction	1	5	0.2	0.6956	0.70413	1	1	SEC7_YEAST
biological_process	GO:0071036	nuclear polyadenylation-dependent snoRNA catabolic process	1	5	0.2	0.77051	0.637508	1	1	AIR1_YEAST
biological_process	GO:0071037	nuclear polyadenylation-dependent snRNA catabolic process	1	5	0.2	0.77051	0.637508	1	1	AIR1_YEAST
biological_process	GO:0006403	RNA localization	1	1	1	0.96918	0.0475998	1	1	MTR10_YEAST
biological_process	GO:0061015	snRNA import into nucleus	1	2	0.5	0.966316	0.333537	1	1	MTR10_YEAST
biological_process	GO:0051031	tRNA transport	1	1	1	0.964522	0.0925687	1	1	MTR10_YEAST
biological_process	GO:0060195	negative regulation of antisense RNA transcription	1	4	0.25	0.843898	0.555904	1	1	EAF3_YEAST
biological_process	GO:0071441	negative regulation of histone H3-K14 acetylation	1	2	0.5	0.966316	0.333537	1	1	CHD1_YEAST
biological_process	GO:2000616	negative regulation of histone H3-K9 acetylation	1	2	0.5	0.966316	0.333537	1	1	CHD1_YEAST
biological_process	GO:0035404	histone-serine phosphorylation	1	2	0.5	0.966316	0.333537	1	1	CLA4_YEAST
biological_process	GO:0015794	glycerol-3-phosphate transmembrane transport	1	2	0.5	0.966316	0.333537	1	1	PHO91_YEAST
biological_process	GO:0071586	CAAX-box protein processing	1	2	0.5	0.966316	0.333537	1	1	RCE1_YEAST
biological_process	GO:0000770	peptide pheromone export	1	1	1	1	0.18361	1	1	STE6_YEAST
biological_process	GO:0060258	negative regulation of filamentous growth	1	1	1	0.671742	0.627273	1	1	SSN3_YEAST
biological_process	GO:0031648	protein destabilization	1	1	1	1	0.18361	1	1	SSN3_YEAST
biological_process	GO:0042989	sequestering of actin monomers	1	2	0.5	0.966316	0.333537	1	1	TWF1_YEAST
biological_process	GO:1904876	negative regulation of DNA ligase activity	1	1	1	1	0.18361	1	1	SP382_YEAST
biological_process	GO:0032091	negative regulation of protein binding	1	1	1	1	0.18361	1	1	SP382_YEAST
biological_process	GO:0051274	beta-glucan biosynthetic process	1	1	1	0.466281	0.729948	1	1	TRS65_YEAST
biological_process	GO:0071255	Cvt vesicle assembly	1	3	0.333333	0.911297	0.455954	1	1	ATG13_YEAST
biological_process	GO:0140504	microlipophagy	1	3	0.333333	0.911297	0.455954	1	1	PIK1_YEAST
biological_process	GO:0006605	protein targeting	1	2	0.5	0.431102	0.633496	1	1	SRPR_YEAST
biological_process	GO:0140588	chromatin looping	1	3	0.333333	0.911297	0.455954	1	1	PDS5_YEAST
biological_process	GO:0010992	ubiquitin recycling	1	5	0.2	0.323904	0.912598	1	1	RFU1_YEAST
biological_process	GO:0010044	response to aluminum ion	1	1	1	1	0.18361	1	1	URE2_YEAST
biological_process	GO:0052837	thiazole biosynthetic process	1	1	1	1	0.18361	1	1	THI4_YEAST
biological_process	GO:0032048	cardiolipin metabolic process	1	7	0.142857	0.461679	0.791826	1	1	AFT1_YEAST
biological_process	GO:0071940	fungal-type cell wall assembly	1	1	1	0.299173	0.821484	1	1	SNF1_YEAST
biological_process	GO:1905261	regulation of meiotic DNA double-strand break formation involved in reciprocal meiotic recombination	1	1	1	0.911297	0.455954	1	1	SLX4_YEAST
biological_process	GO:0000432	positive regulation of transcription from RNA polymerase II promoter by glucose	1	1	1	1	0.18361	1	1	STB3_YEAST
biological_process	GO:0048210	Golgi vesicle fusion to target membrane	1	1	1	1	0.18361	1	1	VPS45_YEAST
biological_process	GO:0061504	cyclic threonylcarbamoyladenosine biosynthetic process	1	2	0.5	0.966316	0.333537	1	1	TCD2_YEAST
biological_process	GO:0000378	RNA exon ligation	1	1	1	1	0.18361	1	1	PRP16_YEAST
biological_process	GO:0016073	snRNA metabolic process	1	1	1	0.24905	0.880483	1	1	PRP16_YEAST
biological_process	GO:0040031	snRNA modification	1	1	1	0.427093	0.868742	1	1	PRP16_YEAST
biological_process	GO:0030154	cell differentiation	1	3	0.333333	0.918793	0.111796	1	1	YOX1_YEAST
biological_process	GO:0000393	spliceosomal conformational changes to generate catalytic conformation	1	1	1	0.925597	0.173562	1	1	PRP4_YEAST
biological_process	GO:0070536	protein K63-linked deubiquitination	1	1	1	1	0.18361	1	1	RFU1_YEAST
biological_process	GO:0034488	basic amino acid transmembrane export from vacuole	1	3	0.333333	0.911297	0.455954	1	1	YPQ2_YEAST
biological_process	GO:0015909	long-chain fatty acid transport	1	1	1	0.622198	0.758518	1	1	YKS7_YEAST
biological_process	GO:0019413	acetate biosynthetic process	1	4	0.25	0.843898	0.555904	1	1	TDA9_YEAST
biological_process	GO:0005993	trehalose catabolic process	1	3	0.333333	0.843898	0.555904	1	1	TREA_YEAST
biological_process	GO:0090363	regulation of proteasome core complex assembly	1	1	1	1	0.18361	1	1	UMP1_YEAST
biological_process	GO:0000389	mRNA 3'-splice site recognition	1	3	0.333333	0.911297	0.455954	1	1	PRP8_YEAST
biological_process	GO:1990549	mitochondrial NAD transmembrane transport	1	2	0.5	0.966316	0.333537	1	1	YIA6_YEAST
biological_process	GO:0035352	NAD transmembrane transport	1	2	0.5	0.966316	0.333537	1	1	YIA6_YEAST
biological_process	GO:0071596	ubiquitin-dependent protein catabolic process via the N-end rule pathway	1	4	0.25	0.843898	0.555904	1	1	UBR1_YEAST
biological_process	GO:0006642	triglyceride mobilization	1	2	0.5	0.966316	0.333537	1	1	TGL4_YEAST
biological_process	GO:0090268	activation of mitotic cell cycle spindle assembly checkpoint	1	1	1	1	0.18361	1	1	MAD1_YEAST
biological_process	GO:0019541	propionate metabolic process	1	1	1	0.843898	0.555904	1	1	PRPD_YEAST
biological_process	GO:0090089	regulation of dipeptide transport	1	2	0.5	0.966316	0.333537	1	1	UBR1_YEAST
biological_process	GO:0033674	positive regulation of kinase activity	1	3	0.333333	0.873796	0.243973	1	1	VAC14_YEAST
biological_process	GO:0070134	positive regulation of mitochondrial translational initiation	1	1	1	1	0.18361	1	1	PT309_YEAST
biological_process	GO:0045022	early endosome to late endosome transport	1	3	0.333333	0.911297	0.455954	1	1	RAV1_YEAST
biological_process	GO:0051469	vesicle fusion with vacuole	1	2	0.5	0.966316	0.333537	1	1	VPS33_YEAST
biological_process	GO:0002130	wobble position ribose methylation	1	3	0.333333	0.911297	0.455954	1	1	TR732_YEAST
biological_process	GO:0140469	GCN2-mediated signaling	1	3	0.333333	0.911297	0.455954	1	1	GCN2_YEAST
biological_process	GO:0045056	transcytosis	1	2	0.5	0.966316	0.333537	1	1	USO1_YEAST
biological_process	GO:0071554	cell wall organization or biogenesis	1	1	1	0.932208	0.089288	1	1	WHI3_YEAST
biological_process	GO:0045793	positive regulation of cell size	1	1	1	1	0.18361	1	1	WHI3_YEAST
biological_process	GO:1990166	protein localization to site of double-strand break	1	2	0.5	0.966316	0.333537	1	1	ZIP1_YEAST
biological_process	GO:1901799	negative regulation of proteasomal protein catabolic process	1	1	1	0.911297	0.455954	1	1	UBP6_YEAST
biological_process	GO:0032434	regulation of proteasomal ubiquitin-dependent protein catabolic process	1	1	1	0.780644	0.512975	1	1	UBP6_YEAST
biological_process	GO:1904377	positive regulation of protein localization to cell periphery	1	1	1	1	0.0336838	1	1	VPS35_YEAST
biological_process	GO:0001081	nitrogen catabolite repression of transcription from RNA polymerase II promoter	1	1	1	1	0.18361	1	1	UME6_YEAST
biological_process	GO:0009847	spore germination	1	1	1	1	0.18361	1	1	UME6_YEAST
biological_process	GO:0044571	[2Fe-2S] cluster assembly	1	3	0.333333	0.911297	0.455954	1	1	JAC1_YEAST
biological_process	GO:0006309	apoptotic DNA fragmentation	1	2	0.5	0.966316	0.333537	1	1	NUC1_YEAST
biological_process	GO:0006308	DNA catabolic process	1	1	1	0.953979	0.22949	1	1	NUC1_YEAST
biological_process	GO:0032488	Cdc42 protein signal transduction	1	4	0.25	0.843898	0.555904	1	1	RHO5_YEAST
biological_process	GO:0042275	error-free postreplication DNA repair	1	5	0.2	0.77051	0.637508	1	1	RAD57_YEAST
biological_process	GO:0061420	regulation of transcription from RNA polymerase II promoter in response to biotin starvation	1	1	1	1	0.18361	1	1	VHR1_YEAST
biological_process	GO:0030837	negative regulation of actin filament polymerization	1	3	0.333333	0.947444	0.163548	1	1	AIM21_YEAST
biological_process	GO:2000813	negative regulation of barbed-end actin filament capping	1	2	0.5	0.966316	0.333537	1	1	AIM21_YEAST
biological_process	GO:0070936	protein K48-linked ubiquitination	1	2	0.5	0.966316	0.333537	1	1	HRD1_YEAST
biological_process	GO:0006110	regulation of glycolytic process	1	2	0.5	0.911297	0.455954	1	1	6P22_YEAST
biological_process	GO:0051260	protein homooligomerization	1	2	0.5	0.966316	0.333537	1	1	YD132_YEAST
biological_process	GO:0090218	positive regulation of lipid kinase activity	1	1	1	0.966316	0.333537	1	1	VAC14_YEAST
biological_process	GO:0015718	monocarboxylic acid transport	1	2	0.5	0.511129	0.758026	1	1	YBT1_YEAST
biological_process	GO:0015723	bilirubin transport	1	2	0.5	0.966316	0.333537	1	1	BPT1_YEAST
biological_process	GO:0042998	positive regulation of Golgi to plasma membrane protein transport	1	1	1	1	0.18361	1	1	PIK1_YEAST
biological_process	GO:0050714	positive regulation of protein secretion	1	1	1	1	0.18361	1	1	PIK1_YEAST
biological_process	GO:0071108	protein K48-linked deubiquitination	1	2	0.5	0.966316	0.333537	1	1	YP191_YEAST
biological_process	GO:0043407	negative regulation of MAP kinase activity	1	1	1	1	0.18361	1	1	YD073_YEAST
biological_process	GO:0019309	mannose catabolic process	1	1	1	1	0.18361	1	1	MAN1_YEAST
biological_process	GO:0061161	positive regulation of establishment of bipolar cell polarity regulating cell shape	1	1	1	1	0.18361	1	1	RAX2_YEAST
biological_process	GO:0006277	DNA amplification	1	5	0.2	0.622198	0.758518	1	1	RAD1_YEAST
biological_process	GO:0006296	nucleotide-excision repair, DNA incision, 5'-to lesion	1	4	0.25	0.843898	0.555904	1	1	RAD1_YEAST
biological_process	GO:1901255	nucleotide-excision repair involved in interstrand cross-link repair	1	2	0.5	0.966316	0.333537	1	1	RAD1_YEAST
biological_process	GO:0006295	nucleotide-excision repair, DNA incision, 3'-to lesion	1	1	1	1	0.18361	1	1	RAD2_YEAST
biological_process	GO:0032078	negative regulation of endodeoxyribonuclease activity	1	1	1	1	0.18361	1	1	RAD50_YEAST
biological_process	GO:1990426	mitotic recombination-dependent replication fork processing	1	1	1	1	0.18361	1	1	RAD51_YEAST
biological_process	GO:0045002	double-strand break repair via single-strand annealing	1	3	0.333333	0.975295	0.120893	1	1	NEJ1_YEAST
biological_process	GO:0009202	deoxyribonucleoside triphosphate biosynthetic process	1	1	1	0.911297	0.455954	1	1	RAD53_YEAST
biological_process	GO:0042326	negative regulation of phosphorylation	1	2	0.5	0.331419	0.86944	1	1	RAD53_YEAST
biological_process	GO:1903112	positive regulation of single-strand break repair via homologous recombination	1	2	0.5	0.966316	0.333537	1	1	RAD57_YEAST
biological_process	GO:0110027	negative regulation of DNA strand resection involved in replication fork processing	1	1	1	1	0.18361	1	1	RAD9_YEAST
biological_process	GO:0006490	oligosaccharide-lipid intermediate biosynthetic process	1	6	0.166667	0.208174	0.952524	1	1	ALG8_YEAST
biological_process	GO:1901900	regulation of protein localization to cell division site	1	4	0.25	0.622198	0.758518	1	1	DBF2_YEAST
biological_process	GO:0009164	nucleoside catabolic process	1	3	0.333333	0.552274	0.802916	1	1	HNT2_YEAST
biological_process	GO:0034314	Arp2/3 complex-mediated actin nucleation	1	7	0.142857	0.980354	0.058522	1	1	ARPC5_YEAST
biological_process	GO:0072697	protein localization to cell cortex	1	2	0.5	0.957666	0.168029	1	1	CDC24_YEAST
biological_process	GO:0071322	cellular response to carbohydrate stimulus	1	1	1	0.903102	0.246614	1	1	AZF1_YEAST
biological_process	GO:0017004	cytochrome complex assembly	1	1	1	0.0929988	0.963738	1	1	CBT1_YEAST
biological_process	GO:0071894	histone H2B conserved C-terminal lysine ubiquitination	1	1	1	0.6956	0.70413	1	1	CHD1_YEAST
biological_process	GO:0071361	cellular response to ethanol	1	2	0.5	0.77051	0.637508	1	1	FLO1_YEAST
biological_process	GO:0051259	protein complex oligomerization	1	2	0.5	0.957666	0.168029	1	1	JAC1_YEAST
biological_process	GO:0034983	peptidyl-lysine deacetylation	1	1	1	1	0.18361	1	1	HOS1_YEAST
biological_process	GO:0006747	FAD biosynthetic process	1	1	1	1	0.18361	1	1	FAD1_YEAST
biological_process	GO:0072382	minus-end-directed vesicle transport along microtubule	1	1	1	1	0.18361	1	1	DYHC_YEAST
biological_process	GO:0010147	fructan catabolic process	1	1	1	1	0.18361	1	1	INV2_YEAST
biological_process	GO:1902927	inulin catabolic process	1	1	1	1	0.18361	1	1	INV2_YEAST
biological_process	GO:0034484	raffinose catabolic process	1	1	1	1	0.18361	1	1	INV2_YEAST
biological_process	GO:0017196	N-terminal peptidyl-methionine acetylation	1	6	0.166667	0.6956	0.70413	1	1	NAA35_YEAST
biological_process	GO:0030050	vesicle transport along actin filament	1	4	0.25	0.843898	0.555904	1	1	MYO5_YEAST
biological_process	GO:0016556	mRNA modification	1	1	1	0.372727	0.892889	1	1	NAT10_YEAST
biological_process	GO:1904812	rRNA acetylation involved in maturation of SSU-rRNA	1	1	1	1	0.18361	1	1	NAT10_YEAST
biological_process	GO:0051391	tRNA acetylation	1	1	1	1	0.18361	1	1	NAT10_YEAST
biological_process	GO:0035065	regulation of histone acetylation	1	1	1	0.992488	0.0359573	1	1	INO80_YEAST
biological_process	GO:0032006	regulation of TOR signaling	1	1	1	0.990595	0.0281144	1	1	INO80_YEAST
biological_process	GO:0031494	regulation of mating type switching	1	1	1	0.995174	0.0460215	1	1	MCM1_YEAST
biological_process	GO:0022898	regulation of transmembrane transporter activity	1	1	1	0.966316	0.333537	1	1	NPR1_YEAST
biological_process	GO:0033138	positive regulation of peptidyl-serine phosphorylation	1	1	1	1	0.18361	1	1	NPR2_YEAST
biological_process	GO:0015840	urea transport	1	2	0.5	0.966316	0.333537	1	1	NPR2_YEAST
biological_process	GO:0051058	negative regulation of small GTPase mediated signal transduction	1	2	0.5	0.904246	0.223776	1	1	NPR3_YEAST
biological_process	GO:0034638	phosphatidylcholine catabolic process	1	1	1	1	0.18361	1	1	NTE1_YEAST
biological_process	GO:0016458	obsolete gene silencing	1	1	1	0.503652	0.699759	1	1	NU170_YEAST
biological_process	GO:0043633	polyadenylation-dependent RNA catabolic process	1	1	1	0.404832	0.79733	1	1	NGL3_YEAST
biological_process	GO:0060236	regulation of mitotic spindle organization	1	2	0.5	0.6956	0.70413	1	1	KAR3_YEAST
biological_process	GO:0048205	COPI coating of Golgi vesicle	1	1	1	1	0.18361	1	1	GLO3_YEAST
biological_process	GO:0110032	positive regulation of G2/MI transition of meiotic cell cycle	1	1	1	1	0.18361	1	1	MPIP_YEAST
biological_process	GO:0006278	RNA-dependent DNA biosynthetic process	1	5	0.2	0.756027	0.41081	1	1	DPOD_YEAST
biological_process	GO:0015837	amine transport	1	1	1	0.966316	0.333537	1	1	DTR1_YEAST
biological_process	GO:0019676	ammonia assimilation cycle	1	1	1	1	0.18361	1	1	GLT1_YEAST
biological_process	GO:0097054	L-glutamate biosynthetic process	1	1	1	1	0.18361	1	1	GLT1_YEAST
biological_process	GO:1902969	mitotic DNA replication	1	1	1	0.996005	0.0168639	1	1	MCM6_YEAST
biological_process	GO:0034758	positive regulation of iron ion transport	1	1	1	1	0.18361	1	1	AFT1_YEAST
biological_process	GO:1990641	response to iron ion starvation	1	1	1	1	0.18361	1	1	AFT1_YEAST
biological_process	GO:0045900	negative regulation of translational elongation	1	1	1	0.993826	0.0887032	1	1	DHH1_YEAST
biological_process	GO:0035822	gene conversion	1	1	1	0.986468	0.0653758	1	1	DPOE_YEAST
biological_process	GO:0043487	regulation of RNA stability	1	1	1	0.987333	0.0243003	1	1	EAF3_YEAST
biological_process	GO:0000950	branched-chain amino acid catabolic process to alcohol via Ehrlich pathway	1	1	1	1	0.18361	1	1	ARO10_YEAST
biological_process	GO:0000951	methionine catabolic process to 3-methylthiopropanol	1	1	1	1	0.18361	1	1	ARO10_YEAST
biological_process	GO:0071479	cellular response to ionizing radiation	1	1	1	0.911297	0.455954	1	1	DDC1_YEAST
biological_process	GO:0071816	tail-anchored membrane protein insertion into ER membrane	1	1	1	1	0.18361	1	1	GET1_YEAST
biological_process	GO:0072755	cellular response to benomyl	1	2	0.5	0.966316	0.333537	1	1	GCN2_YEAST
biological_process	GO:1990451	cellular stress response to acidic pH	1	2	0.5	0.966316	0.333537	1	1	GCN2_YEAST
biological_process	GO:0071264	positive regulation of translational initiation in response to starvation	1	3	0.333333	0.911297	0.455954	1	1	GCN2_YEAST
biological_process	GO:0071232	cellular response to histidine	1	2	0.5	0.966316	0.333537	1	1	GCN2_YEAST
biological_process	GO:0100002	negative regulation of protein kinase activity by protein phosphorylation	1	1	1	1	0.18361	1	1	GCN2_YEAST
biological_process	GO:0061435	positive regulation of transcription from a mobile element promoter	1	1	1	1	0.18361	1	1	GCR1_YEAST
biological_process	GO:0033386	geranylgeranyl diphosphate biosynthetic process	1	1	1	1	0.18361	1	1	GGPPS_YEAST
biological_process	GO:0016114	terpenoid biosynthetic process	1	1	1	0.552274	0.802916	1	1	GGPPS_YEAST
biological_process	GO:2001042	negative regulation of septum digestion after cytokinesis	1	1	1	1	0.18361	1	1	AMN1_YEAST
biological_process	GO:0000431	regulation of transcription from RNA polymerase II promoter by galactose	1	2	0.5	0.92033	0.3044	1	1	GAL4_YEAST
biological_process	GO:1905477	positive regulation of protein localization to membrane	1	1	1	1	0.0336838	1	1	2ABA_YEAST
biological_process	GO:0061586	positive regulation of transcription by transcription factor localization	1	1	1	1	0.18361	1	1	2ABA_YEAST
biological_process	GO:2000158	positive regulation of ubiquitin-specific protease activity	1	1	1	1	0.18361	1	1	BRO1_YEAST
biological_process	GO:0034642	mitochondrion migration along actin filament	1	1	1	1	0.18361	1	1	AIM21_YEAST
biological_process	GO:0019265	glycine biosynthetic process, by transamination of glyoxylate	1	1	1	1	0.18361	1	1	AGX1_YEAST
biological_process	GO:0010390	histone monoubiquitination	0	2	0	0.666463	1	1	1
biological_process	GO:0016574	histone ubiquitination	0	7	0	0.152877	0.9684	1	1
biological_process	GO:0070534	protein K63-linked ubiquitination	0	5	0	0.362492	1	1	1
biological_process	GO:0032786	positive regulation of DNA-templated transcription, elongation	0	5	0	0.686182	0.423647	1	1
biological_process	GO:0051571	positive regulation of histone H3-K4 methylation	0	2	0	0.666463	1	1	1
biological_process	GO:0033184	positive regulation of histone ubiquitination	0	1	0	0.666463	1	1	1
biological_process	GO:0033108	mitochondrial respiratory chain complex assembly	0	8	0	0.011401	0.997176	0.98	1
biological_process	GO:0006465	signal peptide processing	0	10	0	0.131258	1	1	1
biological_process	GO:0051444	negative regulation of ubiquitin-protein transferase activity	0	1	0	0.29587	1	1	1
biological_process	GO:0046513	ceramide biosynthetic process	0	9	0	0.107111	1	1	1
biological_process	GO:0140042	lipid droplet formation	0	5	0	0.362492	1	1	1
biological_process	GO:0090155	negative regulation of sphingolipid biosynthetic process	0	5	0	0.362492	1	1	1
biological_process	GO:1990044	protein localization to lipid droplet	0	2	0	0.666463	1	1	1
biological_process	GO:0048026	positive regulation of mRNA splicing, via spliceosome	0	2	0	0.666463	1	1	1
biological_process	GO:0045490	pectin catabolic process	0	1	0	0.81639	1	1	1
biological_process	GO:0019255	glucose 1-phosphate metabolic process	0	2	0	0.666463	1	1	1
biological_process	GO:0006011	UDP-glucose metabolic process	0	4	0	0.444096	1	1	1
biological_process	GO:0006874	cellular calcium ion homeostasis	0	16	0	0.00759122	1	0.917	1
biological_process	GO:0046115	guanosine catabolic process	0	2	0	0.666463	1	1	1
biological_process	GO:0006148	inosine catabolic process	0	2	0	0.666463	1	1	1
biological_process	GO:0006166	purine ribonucleoside salvage	0	6	0	0.622198	0.758518	1	1
biological_process	GO:0043942	negative regulation of sexual sporulation resulting in formation of a cellular spore	0	1	0	0.911297	0.455954	1	1
biological_process	GO:0008654	phospholipid biosynthetic process	0	19	0	0.263967	0.810051	1	1
biological_process	GO:1901352	negative regulation of phosphatidylglycerol biosynthetic process	0	3	0	0.544046	1	1	1
biological_process	GO:0006658	phosphatidylserine metabolic process	0	2	0	0.362492	1	1	1
biological_process	GO:2001247	positive regulation of phosphatidylcholine biosynthetic process	0	3	0	0.544046	1	1	1
biological_process	GO:0009094	L-phenylalanine biosynthetic process	0	4	0	0.444096	1	1	1
biological_process	GO:0046898	response to cycloheximide	0	3	0	0.77051	0.637508	1	1
biological_process	GO:0042631	cellular response to water deprivation	0	3	0	0.6956	0.70413	1	1
biological_process	GO:0031384	regulation of initiation of mating projection growth	0	4	0	0.444096	1	1	1
biological_process	GO:0031385	regulation of termination of mating projection growth	0	4	0	0.444096	1	1	1
biological_process	GO:0007007	inner mitochondrial membrane organization	0	5	0	0.331581	0.828046	1	1
biological_process	GO:0070584	mitochondrion morphogenesis	0	2	0	0.666463	1	1	1
biological_process	GO:0045861	negative regulation of proteolysis	0	2	0	0.552274	0.802916	1	1
biological_process	GO:0048284	organelle fusion	0	2	0	0.963115	0.0603646	1	1
biological_process	GO:0046475	glycerophospholipid catabolic process	0	6	0	0.552274	0.802916	1	1
biological_process	GO:0034478	phosphatidylglycerol catabolic process	0	1	0	0.81639	1	1	1
biological_process	GO:0036205	histone catabolic process	0	5	0	0.362492	1	1	1
biological_process	GO:0006657	CDP-choline pathway	0	2	0	0.666463	1	1	1
biological_process	GO:0003400	regulation of COPII vesicle coating	0	5	0	0.362492	1	1	1
biological_process	GO:0009443	pyridoxal 5'-phosphate salvage	0	3	0	0.544046	1	1	1
biological_process	GO:0008615	pyridoxine biosynthetic process	0	6	0	0.29587	1	1	1
biological_process	GO:0006198	cAMP catabolic process	0	1	0	0.81639	1	1	1
biological_process	GO:0046069	cGMP catabolic process	0	1	0	0.81639	1	1	1
biological_process	GO:1902660	negative regulation of glucose mediated signaling pathway	0	4	0	0.444096	1	1	1
biological_process	GO:0045719	negative regulation of glycogen biosynthetic process	0	5	0	0.362492	1	1	1
biological_process	GO:0051302	regulation of cell division	0	2	0	0.596407	0.58157	1	1
biological_process	GO:0032878	regulation of establishment or maintenance of cell polarity	0	4	0	0.879107	0.377802	1	1
biological_process	GO:0006672	ceramide metabolic process	0	4	0	0.0713169	1	1	1
biological_process	GO:0019915	lipid storage	0	5	0	0.160841	1	1	1
biological_process	GO:0055091	phospholipid homeostasis	0	3	0	0.544046	1	1	1
biological_process	GO:0019432	triglyceride biosynthetic process	0	3	0	0.362492	1	1	1
biological_process	GO:0019655	glycolytic fermentation to ethanol	0	4	0	0.622198	0.758518	1	1
biological_process	GO:0006090	pyruvate metabolic process	0	10	0	0.104597	0.958334	1	1
biological_process	GO:0045069	regulation of viral genome replication	0	2	0	0.666463	1	1	1
biological_process	GO:0045739	positive regulation of DNA repair	0	1	0	0.622198	0.758518	1	1
biological_process	GO:0045740	positive regulation of DNA replication	0	4	0	0.511129	0.758026	1	1
biological_process	GO:1902394	positive regulation of exodeoxyribonuclease activity	0	1	0	0.81639	1	1	1
biological_process	GO:1903022	positive regulation of phosphodiesterase activity, acting on 3'-phosphoglycolate-terminated DNA strands	0	1	0	0.81639	1	1	1
biological_process	GO:0010821	regulation of mitochondrion organization	0	2	0	0.572698	0.668581	1	1
biological_process	GO:0042391	regulation of membrane potential	0	2	0	0.362492	1	1	1
biological_process	GO:0006637	acyl-CoA metabolic process	0	1	0	0.20267	0.931839	1	1
biological_process	GO:0009062	fatty acid catabolic process	0	3	0	0.041199	0.993809	1	1
biological_process	GO:0019395	fatty acid oxidation	0	2	0	0.111274	0.978971	1	1
biological_process	GO:0001682	tRNA 5'-leader removal	0	11	0	0.107111	1	1	1
biological_process	GO:0001561	fatty acid alpha-oxidation	0	2	0	0.666463	1	1	1
biological_process	GO:1901901	regulation of protein localization to cell division site involved in cytokinesis	0	2	0	0.666463	1	1	1
biological_process	GO:0097745	mitochondrial tRNA 5'-end processing	0	5	0	0.362492	1	1	1
biological_process	GO:0002181	cytoplasmic translation	0	148	0	8.88489e-12	1	0	1
biological_process	GO:0006564	L-serine biosynthetic process	0	5	0	0.362492	1	1	1
biological_process	GO:0009070	serine family amino acid biosynthetic process	0	3	0	0.695896	0.496348	1	1
biological_process	GO:1905216	positive regulation of RNA binding	0	2	0	0.544046	1	1	1
biological_process	GO:0000452	snoRNA guided rRNA 2'-O-methylation	0	4	0	0.444096	1	1	1
biological_process	GO:0009113	purine nucleobase biosynthetic process	0	4	0	0.131258	1	1	1
biological_process	GO:0080009	mRNA methylation	0	4	0	0.444096	1	1	1
biological_process	GO:0009051	pentose-phosphate shunt, oxidative branch	0	7	0	0.241482	1	1	1
biological_process	GO:0000388	spliceosome conformational change to release U4 (or U4atac) and U1 (or U11)	0	3	0	0.544046	1	1	1
biological_process	GO:0006450	regulation of translational fidelity	0	13	0	0.0681611	0.988588	1	1
biological_process	GO:0000054	ribosomal subunit export from nucleus	0	11	0	0.620947	0.517997	1	1
biological_process	GO:0006452	translational frameshifting	0	6	0	0.552274	0.802916	1	1
biological_process	GO:0006662	glycerol ether metabolic process	0	2	0	0.666463	1	1	1
biological_process	GO:0080058	protein deglutathionylation	0	2	0	0.666463	1	1	1
biological_process	GO:0071266	'de novo' L-methionine biosynthetic process	0	1	0	0.81639	1	1	1
biological_process	GO:0019343	cysteine biosynthetic process via cystathionine	0	3	0	0.544046	1	1	1
biological_process	GO:0019346	transsulfuration	0	10	0	0.131258	1	1	1
biological_process	GO:0007329	positive regulation of transcription from RNA polymerase II promoter by pheromones	0	6	0	0.29587	1	1	1
biological_process	GO:0019953	sexual reproduction	0	1	0	0.525397	0.54405	1	1
biological_process	GO:0035405	histone-threonine phosphorylation	0	1	0	0.81639	1	1	1
biological_process	GO:0071507	pheromone response MAPK cascade	0	3	0	0.544046	1	1	1
biological_process	GO:0010525	regulation of transposition, RNA-mediated	0	6	0	0.461679	0.791826	1	1
biological_process	GO:0015802	basic amino acid transport	0	7	0	0.241974	0.941811	1	1
biological_process	GO:0070183	mitochondrial tryptophanyl-tRNA aminoacylation	0	1	0	0.81639	1	1	1
biological_process	GO:0006436	tryptophanyl-tRNA aminoacylation	0	2	0	0.666463	1	1	1
biological_process	GO:0070588	calcium ion transmembrane transport	0	7	0	0.160841	1	1	1
biological_process	GO:0051027	DNA transport	0	2	0	0.666463	1	1	1
biological_process	GO:1902906	proteasome storage granule assembly	0	4	0	0.444096	1	1	1
biological_process	GO:0034227	tRNA thio-modification	0	5	0	0.622198	0.758518	1	1
biological_process	GO:0006741	NADP biosynthetic process	0	3	0	0.544046	1	1	1
biological_process	GO:0019408	dolichol biosynthetic process	0	4	0	0.362492	1	1	1
biological_process	GO:0007618	mating	0	2	0	0.666463	1	1	1
biological_process	GO:1904659	glucose transmembrane transport	0	7	0	0.178613	0.961266	1	1
biological_process	GO:0019509	L-methionine salvage from methylthioadenosine	0	9	0	0.160841	1	1	1
biological_process	GO:0006555	methionine metabolic process	0	4	0	0.468108	0.697784	1	1
biological_process	GO:0034462	small-subunit processome assembly	0	2	0	0.666463	1	1	1
biological_process	GO:0000373	Group II intron splicing	0	1	0	0.81639	1	1	1
biological_process	GO:0000963	mitochondrial RNA processing	0	3	0	0.300241	0.863902	1	1
biological_process	GO:0034337	RNA folding	0	2	0	0.666463	1	1	1
biological_process	GO:0006392	transcription elongation from mitochondrial promoter	0	1	0	0.81639	1	1	1
biological_process	GO:0009435	NAD biosynthetic process	0	6	0	0.241974	0.941811	1	1
biological_process	GO:0051097	negative regulation of helicase activity	0	1	0	0.544046	1	1	1
biological_process	GO:0044154	histone H3-K14 acetylation	0	4	0	0.6956	0.70413	1	1
biological_process	GO:0097720	calcineurin-mediated signaling	0	2	0	0.666463	1	1	1
biological_process	GO:0006873	cellular ion homeostasis	0	13	0	0.0214764	0.987675	0.999	1
biological_process	GO:0071072	negative regulation of phospholipid biosynthetic process	0	3	0	0.160841	1	1	1
biological_process	GO:0044205	'de novo' UMP biosynthetic process	0	6	0	0.29587	1	1	1
biological_process	GO:0019240	citrulline biosynthetic process	0	3	0	0.544046	1	1	1
biological_process	GO:0045984	negative regulation of pyrimidine nucleobase metabolic process	0	1	0	0.81639	1	1	1
biological_process	GO:0006228	UTP biosynthetic process	0	3	0	0.544046	1	1	1
biological_process	GO:0051177	meiotic sister chromatid cohesion	0	3	0	0.671742	0.627273	1	1
biological_process	GO:1905339	positive regulation of cohesin unloading	0	3	0	0.544046	1	1	1
biological_process	GO:0071459	protein localization to chromosome, centromeric region	0	7	0	0.880782	0.261118	1	1
biological_process	GO:1904183	negative regulation of pyruvate dehydrogenase activity	0	1	0	0.81639	1	1	1
biological_process	GO:0045762	positive regulation of adenylate cyclase activity	0	3	0	0.544046	1	1	1
biological_process	GO:0007265	Ras protein signal transduction	0	12	0	0.743032	0.379053	1	1
biological_process	GO:0010828	positive regulation of glucose transmembrane transport	0	5	0	0.362492	1	1	1
biological_process	GO:0071169	establishment of protein localization to chromatin	0	4	0	0.444096	1	1	1
biological_process	GO:0070200	establishment of protein localization to telomere	0	1	0	0.81639	1	1	1
biological_process	GO:0071919	G-quadruplex DNA formation	0	2	0	0.666463	1	1	1
biological_process	GO:0001207	obsolete histone displacement	0	4	0	0.362492	1	1	1
biological_process	GO:0031848	protection from non-homologous end joining at telomere	0	2	0	0.666463	1	1	1
biological_process	GO:0000469	cleavage involved in rRNA processing	0	5	0	0.152648	0.909277	1	1
biological_process	GO:0042255	ribosome assembly	0	5	0	0.0953829	0.949817	1	1
biological_process	GO:0006407	rRNA export from nucleus	0	18	0	0.0257786	1	1	1
biological_process	GO:0002109	maturation of SSU-rRNA from tricistronic rRNA transcript (SSU-rRNA, LSU-rRNA,5S)	0	1	0	0.81639	1	1	1
biological_process	GO:0019941	modification-dependent protein catabolic process	0	5	0	0.36007	0.70142	1	1
biological_process	GO:0000028	ribosomal small subunit assembly	0	23	0	0.00504867	1	0.785	1
biological_process	GO:0034644	cellular response to UV	0	2	0	0.6956	0.70413	1	1
biological_process	GO:0045723	positive regulation of fatty acid biosynthetic process	0	1	0	0.81639	1	1	1
biological_process	GO:0032436	positive regulation of proteasomal ubiquitin-dependent protein catabolic process	0	3	0	0.6956	0.70413	1	1
biological_process	GO:0048260	positive regulation of receptor-mediated endocytosis	0	1	0	0.957666	0.168029	1	1
biological_process	GO:0032956	regulation of actin cytoskeleton organization	0	12	0	0.915713	0.140342	1	1
biological_process	GO:0010794	regulation of dolichol biosynthetic process	0	1	0	0.81639	1	1	1
biological_process	GO:0032443	regulation of ergosterol biosynthetic process	0	3	0	0.362492	1	1	1
biological_process	GO:0010793	regulation of mRNA export from nucleus	0	2	0	0.544046	1	1	1
biological_process	GO:0010796	regulation of multivesicular body size	0	1	0	0.81639	1	1	1
biological_process	GO:0019220	regulation of phosphate metabolic process	0	2	0	0.504981	0.580188	1	1
biological_process	GO:2000203	regulation of ribosomal large subunit export from nucleus	0	1	0	0.81639	1	1	1
biological_process	GO:2000238	regulation of tRNA export from nucleus	0	1	0	0.81639	1	1	1
biological_process	GO:2000235	regulation of tRNA processing	0	1	0	0.81639	1	1	1
biological_process	GO:0032014	positive regulation of ARF protein signal transduction	0	1	0	0.81639	1	1	1
biological_process	GO:0034067	protein localization to Golgi apparatus	0	5	0	0.941478	0.145231	1	1
biological_process	GO:0006437	tyrosyl-tRNA aminoacylation	0	1	0	0.966316	0.333537	1	1
biological_process	GO:0006435	threonyl-tRNA aminoacylation	0	2	0	0.666463	1	1	1
biological_process	GO:0070159	mitochondrial threonyl-tRNA aminoacylation	0	1	0	0.81639	1	1	1
biological_process	GO:0006433	prolyl-tRNA aminoacylation	0	2	0	0.666463	1	1	1
biological_process	GO:0000017	alpha-glucoside transport	0	4	0	0.444096	1	1	1
biological_process	GO:0000023	maltose metabolic process	0	6	0	0.0713169	1	1	1
biological_process	GO:0000154	rRNA modification	0	5	0	0.193238	0.922395	1	1
biological_process	GO:0045292	mRNA cis splicing, via spliceosome	0	8	0	0.208174	0.952524	1	1
biological_process	GO:0042789	mRNA transcription by RNA polymerase II	0	3	0	0.544046	1	1	1
biological_process	GO:0018230	peptidyl-L-cysteine S-palmitoylation	0	6	0	0.29587	1	1	1
biological_process	GO:0018345	protein palmitoylation	0	8	0	0.197084	1	1	1
biological_process	GO:0006094	gluconeogenesis	0	14	0	0.693905	0.481413	1	1
biological_process	GO:0046166	glyceraldehyde-3-phosphate biosynthetic process	0	1	0	0.81639	1	1	1
biological_process	GO:0019563	glycerol catabolic process	0	6	0	0.29587	1	1	1
biological_process	GO:0034968	histone lysine methylation	0	2	0	0.466281	0.729948	1	1
biological_process	GO:0098653	centromere clustering	0	3	0	0.544046	1	1	1
biological_process	GO:0051594	detection of glucose	0	3	0	0.544046	1	1	1
biological_process	GO:0015755	fructose transmembrane transport	0	1	0	0.911297	0.455954	1	1
biological_process	GO:0015761	mannose transmembrane transport	0	2	0	0.666463	1	1	1
biological_process	GO:1905356	regulation of snRNA pseudouridine synthesis	0	2	0	0.666463	1	1	1
biological_process	GO:1904902	ESCRT III complex assembly	0	2	0	0.666463	1	1	1
biological_process	GO:2000218	negative regulation of invasive growth in response to glucose limitation	0	3	0	0.544046	1	1	1
biological_process	GO:0044262	cellular carbohydrate metabolic process	0	6	0	0.193496	0.86092	1	1
biological_process	GO:0072657	protein localization to membrane	0	3	0	0.554685	0.527006	1	1
biological_process	GO:0051180	vitamin transport	0	2	0	0.160841	1	1	1
biological_process	GO:1902047	polyamine transmembrane transport	0	1	0	0.666463	1	1	1
biological_process	GO:0015847	putrescine transport	0	5	0	0.362492	1	1	1
biological_process	GO:0015848	spermidine transport	0	5	0	0.362492	1	1	1
biological_process	GO:0000296	spermine transport	0	6	0	0.29587	1	1	1
biological_process	GO:0015846	polyamine transport	0	2	0	0.0874021	1	1	1
biological_process	GO:0035970	peptidyl-threonine dephosphorylation	0	4	0	0.444096	1	1	1
biological_process	GO:0070413	trehalose metabolism in response to stress	0	1	0	0.666463	1	1	1
biological_process	GO:0046939	nucleotide phosphorylation	0	1	0	0.135218	0.950035	1	1
biological_process	GO:0009968	negative regulation of signal transduction	0	5	0	0.881006	0.197073	1	1
biological_process	GO:0071497	cellular response to freezing	0	1	0	0.666463	1	1	1
biological_process	GO:1902657	protein localization to prospore membrane	0	1	0	0.81639	1	1	1
biological_process	GO:0031382	mating projection formation	0	2	0	0.241482	1	1	1
biological_process	GO:0036261	7-methylguanosine cap hypermethylation	0	9	0	0.160841	1	1	1
biological_process	GO:0043972	histone H3-K23 acetylation	0	2	0	0.666463	1	1	1
biological_process	GO:0043974	histone H3-K27 acetylation	0	1	0	0.81639	1	1	1
biological_process	GO:0097043	histone H3-K56 acetylation	0	4	0	0.444096	1	1	1
biological_process	GO:0043970	histone H3-K9 acetylation	0	3	0	0.6956	0.70413	1	1
biological_process	GO:0006334	nucleosome assembly	0	20	0	0.0347467	0.994951	1	1
biological_process	GO:2001032	regulation of double-strand break repair via nonhomologous end joining	0	1	0	0.879107	0.377802	1	1
biological_process	GO:0006336	DNA replication-independent chromatin assembly	0	6	0	0.241482	1	1	1
biological_process	GO:1905329	sphingoid long-chain base transport	0	3	0	0.544046	1	1	1
biological_process	GO:0000387	spliceosomal snRNP assembly	0	11	0	0.178613	0.961266	1	1
biological_process	GO:0070124	mitochondrial translational initiation	0	7	0	0.552274	0.802916	1	1
biological_process	GO:0045116	protein neddylation	0	6	0	0.29587	1	1	1
biological_process	GO:0030162	regulation of proteolysis	0	5	0	0.58919	0.604337	1	1
biological_process	GO:2001165	positive regulation of phosphorylation of RNA polymerase II C-terminal domain serine 2 residues	0	4	0	0.444096	1	1	1
biological_process	GO:0034402	recruitment of 3'-end processing factors to RNA polymerase II holoenzyme complex	0	3	0	0.444096	1	1	1
biological_process	GO:2001173	regulation of histone H2B conserved C-terminal lysine ubiquitination	0	5	0	0.362492	1	1	1
biological_process	GO:2001166	regulation of histone H2B ubiquitination	0	2	0	0.29587	1	1	1
biological_process	GO:0051569	regulation of histone H3-K4 methylation	0	3	0	0.362492	1	1	1
biological_process	GO:2001160	regulation of histone H3-K79 methylation	0	1	0	0.81639	1	1	1
biological_process	GO:2001163	regulation of phosphorylation of RNA polymerase II C-terminal domain serine 2 residues	0	2	0	0.444096	1	1	1
biological_process	GO:0090262	regulation of transcription-coupled nucleotide-excision repair	0	7	0	0.241482	1	1	1
biological_process	GO:0001079	nitrogen catabolite regulation of transcription from RNA polymerase II promoter	0	1	0	0.831971	0.447726	1	1
biological_process	GO:0006103	2-oxoglutarate metabolic process	0	6	0	0.622198	0.758518	1	1
biological_process	GO:0034220	ion transmembrane transport	0	6	0	6.01969e-06	0.999998	0	1
biological_process	GO:0120029	proton export across plasma membrane	0	2	0	0.666463	1	1	1
biological_process	GO:0009298	GDP-mannose biosynthetic process	0	3	0	0.544046	1	1	1
biological_process	GO:0043409	negative regulation of MAPK cascade	0	6	0	0.622198	0.758518	1	1
biological_process	GO:0043709	cell adhesion involved in single-species biofilm formation	0	4	0	0.77051	0.637508	1	1
biological_process	GO:0061188	negative regulation of ribosomal DNA heterochromatin assembly	0	8	0	0.197084	1	1	1
biological_process	GO:0009166	nucleotide catabolic process	0	3	0	0.131258	1	1	1
biological_process	GO:0006206	pyrimidine nucleobase metabolic process	0	2	0	0.461679	0.791826	1	1
biological_process	GO:0090158	endoplasmic reticulum membrane organization	0	6	0	0.780644	0.512975	1	1
biological_process	GO:0061817	endoplasmic reticulum-plasma membrane tethering	0	5	0	0.362492	1	1	1
biological_process	GO:0042308	negative regulation of protein import into nucleus	0	1	0	0.81639	1	1	1
biological_process	GO:0032377	regulation of intracellular lipid transport	0	1	0	0.81639	1	1	1
biological_process	GO:0060304	regulation of phosphatidylinositol dephosphorylation	0	7	0	0.241482	1	1	1
biological_process	GO:0000752	agglutination involved in conjugation with cellular fusion	0	4	0	0.444096	1	1	1
biological_process	GO:0098609	cell-cell adhesion	0	2	0	0.903102	0.246614	1	1
biological_process	GO:0006616	SRP-dependent cotranslational protein targeting to membrane, translocation	0	13	0	0.0713169	1	1	1
biological_process	GO:0006882	cellular zinc ion homeostasis	0	12	0	0.0874021	1	1	1
biological_process	GO:1901856	negative regulation of cellular respiration	0	1	0	0.81639	1	1	1
biological_process	GO:0051091	positive regulation of DNA-binding transcription factor activity	0	2	0	0.666463	1	1	1
biological_process	GO:0036091	positive regulation of transcription from RNA polymerase II promoter in response to oxidative stress	0	1	0	0.666463	1	1	1
biological_process	GO:0015680	protein maturation by copper ion transfer	0	5	0	0.362492	1	1	1
biological_process	GO:0019430	removal of superoxide radicals	0	6	0	0.29587	1	1	1
biological_process	GO:0006801	superoxide metabolic process	0	1	0	0.29587	1	1	1
biological_process	GO:0043934	sporulation	0	5	0	0.516137	0.563899	1	1
biological_process	GO:0071163	DNA replication preinitiation complex assembly	0	1	0	0.911297	0.455954	1	1
biological_process	GO:0046488	phosphatidylinositol metabolic process	0	5	0	0.268091	0.822393	1	1
biological_process	GO:0015931	nucleobase-containing compound transport	0	1	0	0.948102	0.0748004	1	1
biological_process	GO:0061091	regulation of phospholipid translocation	0	3	0	0.29587	1	1	1
biological_process	GO:0046578	regulation of Ras protein signal transduction	0	5	0	0.596407	0.58157	1	1
biological_process	GO:2001208	negative regulation of transcription elongation by RNA polymerase I	0	2	0	0.666463	1	1	1
biological_process	GO:0034243	regulation of transcription elongation from RNA polymerase II promoter	0	2	0	0.546643	0.575339	1	1
biological_process	GO:0098787	mRNA cleavage involved in mRNA processing	0	2	0	0.954072	0.112974	1	1
biological_process	GO:0000379	tRNA-type intron splice site recognition and cleavage	0	4	0	0.444096	1	1	1
biological_process	GO:0090502	RNA phosphodiester bond hydrolysis, endonucleolytic	0	9	0	0.272462	0.82599	1	1
biological_process	GO:0016031	tRNA import into mitochondrion	0	1	0	0.81639	1	1	1
biological_process	GO:2000766	negative regulation of cytoplasmic translation	0	4	0	0.444096	1	1	1
biological_process	GO:0009302	sno(s)RNA transcription	0	1	0	0.77051	0.637508	1	1
biological_process	GO:0031564	transcription antitermination	0	3	0	0.544046	1	1	1
biological_process	GO:0034724	DNA replication-independent chromatin organization	0	3	0	0.131258	1	1	1
biological_process	GO:0007063	regulation of sister chromatid cohesion	0	1	0	0.131258	1	1	1
biological_process	GO:0016094	polyprenol biosynthetic process	0	2	0	0.362492	1	1	1
biological_process	GO:0036498	IRE1-mediated unfolded protein response	0	5	0	0.879107	0.377802	1	1
biological_process	GO:0120236	negative regulation of posttranslational protein targeting to membrane, translocation	0	2	0	0.666463	1	1	1
biological_process	GO:0071630	nuclear protein quality control by the ubiquitin-proteasome system	0	5	0	0.362492	1	1	1
biological_process	GO:0032509	endosome transport via multivesicular body sorting pathway	0	7	0	0.444782	0.685008	1	1
biological_process	GO:0016540	protein autoprocessing	0	3	0	0.544046	1	1	1
biological_process	GO:0051053	negative regulation of DNA metabolic process	0	1	0	0.956487	0.0934863	1	1
biological_process	GO:0070898	RNA polymerase III preinitiation complex assembly	0	6	0	0.29587	1	1	1
biological_process	GO:0006617	SRP-dependent cotranslational protein targeting to membrane, signal sequence recognition	0	1	0	0.81639	1	1	1
biological_process	GO:0071333	cellular response to glucose stimulus	0	1	0	0.796162	0.436959	1	1
biological_process	GO:0001188	RNA polymerase I preinitiation complex assembly	0	2	0	0.666463	1	1	1
biological_process	GO:0071034	CUT catabolic process	0	4	0	0.511129	0.758026	1	1
biological_process	GO:0043928	exonucleolytic catabolism of deadenylated mRNA	0	6	0	0.29587	1	1	1
biological_process	GO:0043628	ncRNA 3'-end processing	0	7	0	0.255903	0.852373	1	1
biological_process	GO:0006314	intron homing	0	6	0	0.197084	1	1	1
biological_process	GO:0015990	electron transport coupled proton transport	0	4	0	0.444096	1	1	1
biological_process	GO:0006123	mitochondrial electron transport, cytochrome c to oxygen	0	18	0	0.0257786	1	1	1
biological_process	GO:0022904	respiratory electron transport chain	0	7	0	0.00116641	0.999896	0.285	1
biological_process	GO:1905183	negative regulation of protein serine/threonine phosphatase activity	0	4	0	0.444096	1	1	1
biological_process	GO:0070096	mitochondrial outer membrane translocase complex assembly	0	9	0	0.160841	1	1	1
biological_process	GO:0070583	spore membrane bending pathway	0	3	0	0.544046	1	1	1
biological_process	GO:0018188	peptidyl-proline di-hydroxylation	0	1	0	0.81639	1	1	1
biological_process	GO:0019511	peptidyl-proline hydroxylation	0	1	0	0.81639	1	1	1
biological_process	GO:0006415	translational termination	0	12	0	0.177919	0.942292	1	1
biological_process	GO:0006189	'de novo' IMP biosynthetic process	0	9	0	0.160841	1	1	1
biological_process	GO:0051881	regulation of mitochondrial membrane potential	0	2	0	0.666463	1	1	1
biological_process	GO:0032790	ribosome disassembly	0	7	0	0.241482	1	1	1
biological_process	GO:0019323	pentose catabolic process	0	1	0	0.552274	0.802916	1	1
biological_process	GO:0006098	pentose-phosphate shunt	0	5	0	0.0713169	1	1	1
biological_process	GO:0009052	pentose-phosphate shunt, non-oxidative branch	0	4	0	0.444096	1	1	1
biological_process	GO:0051788	response to misfolded protein	0	1	0	0.20267	0.931839	1	1
biological_process	GO:0018216	peptidyl-arginine methylation	0	3	0	0.444096	1	1	1
biological_process	GO:1990536	phosphoenolpyruvate transmembrane import into Golgi lumen	0	2	0	0.666463	1	1	1
biological_process	GO:1903740	positive regulation of phosphatidate phosphatase activity	0	2	0	0.666463	1	1	1
biological_process	GO:0032055	negative regulation of translation in response to stress	0	1	0	0.81639	1	1	1
biological_process	GO:0016562	protein import into peroxisome matrix, receptor recycling	0	5	0	0.362492	1	1	1
biological_process	GO:0097749	membrane tubulation	0	2	0	0.666463	1	1	1
biological_process	GO:1900063	regulation of peroxisome organization	0	2	0	0.666463	1	1	1
biological_process	GO:1904524	negative regulation of DNA amplification	0	2	0	0.666463	1	1	1
biological_process	GO:0019358	nicotinate nucleotide salvage	0	4	0	0.444096	1	1	1
biological_process	GO:0006518	peptide metabolic process	0	2	0	8.2555e-10	1	0	1
biological_process	GO:0000964	mitochondrial RNA 5'-end processing	0	1	0	0.29587	1	1	1
biological_process	GO:0044208	'de novo' AMP biosynthetic process	0	2	0	0.666463	1	1	1
biological_process	GO:0016072	rRNA metabolic process	0	3	0	0.00089254	0.99951	0.227	1
biological_process	GO:0034473	U1 snRNA 3'-end processing	0	6	0	0.29587	1	1	1
biological_process	GO:0034476	U5 snRNA 3'-end processing	0	11	0	0.107111	1	1	1
biological_process	GO:0045860	positive regulation of protein kinase activity	0	8	0	0.864473	0.269541	1	1
biological_process	GO:0006428	isoleucyl-tRNA aminoacylation	0	2	0	0.666463	1	1	1
biological_process	GO:0070152	mitochondrial isoleucyl-tRNA aminoacylation	0	1	0	0.81639	1	1	1
biological_process	GO:0046967	cytosol to endoplasmic reticulum transport	0	1	0	0.81639	1	1	1
biological_process	GO:0000103	sulfate assimilation	0	7	0	0.487025	0.839159	1	1
biological_process	GO:0006565	L-serine catabolic process	0	3	0	0.544046	1	1	1
biological_process	GO:0007190	activation of adenylate cyclase activity	0	1	0	0.81639	1	1	1
biological_process	GO:0000411	positive regulation of transcription by galactose	0	4	0	0.726753	0.572907	1	1
biological_process	GO:0006112	energy reserve metabolic process	0	2	0	0.182853	0.918443	1	1
biological_process	GO:1990180	mitochondrial tRNA 3'-end processing	0	1	0	0.81639	1	1	1
biological_process	GO:0072684	mitochondrial tRNA 3'-trailer cleavage, endonucleolytic	0	1	0	0.81639	1	1	1
biological_process	GO:0034414	tRNA 3'-trailer cleavage, endonucleolytic	0	1	0	0.81639	1	1	1
biological_process	GO:0000160	phosphorelay signal transduction system	0	2	0	0.953979	0.22949	1	1
biological_process	GO:1903452	positive regulation of G1 to G0 transition	0	4	0	0.444096	1	1	1
biological_process	GO:1901992	positive regulation of mitotic cell cycle phase transition	0	3	0	0.8737	0.227136	1	1
biological_process	GO:0051039	positive regulation of transcription involved in meiotic cell cycle	0	1	0	0.911297	0.455954	1	1
biological_process	GO:1990145	maintenance of translational fidelity	0	5	0	0.362492	1	1	1
biological_process	GO:0042779	tRNA 3'-trailer cleavage	0	1	0	0.544046	1	1	1
biological_process	GO:0097320	plasma membrane tubulation	0	3	0	0.444096	1	1	1
biological_process	GO:0042776	mitochondrial ATP synthesis coupled proton transport	0	8	0	0.197084	1	1	1
biological_process	GO:0045039	protein insertion into mitochondrial inner membrane	0	12	0	0.0874021	1	1	1
biological_process	GO:0034463	90S preribosome assembly	0	1	0	0.81639	1	1	1
biological_process	GO:0006424	glutamyl-tRNA aminoacylation	0	2	0	0.666463	1	1	1
biological_process	GO:0070149	mitochondrial glutamyl-tRNA aminoacylation	0	1	0	0.81639	1	1	1
biological_process	GO:0072318	clathrin coat disassembly	0	2	0	0.666463	1	1	1
biological_process	GO:0019354	siroheme biosynthetic process	0	2	0	0.666463	1	1	1
biological_process	GO:0006425	glutaminyl-tRNA aminoacylation	0	1	0	0.81639	1	1	1
biological_process	GO:0008655	pyrimidine-containing compound salvage	0	6	0	0.29587	1	1	1
biological_process	GO:0044206	UMP salvage	0	4	0	0.444096	1	1	1
biological_process	GO:0019858	cytosine metabolic process	0	2	0	0.666463	1	1	1
biological_process	GO:0006212	uracil catabolic process	0	1	0	0.81639	1	1	1
biological_process	GO:0060962	regulation of ribosomal protein gene transcription by RNA polymerase II	0	8	0	0.955085	0.119218	1	1
biological_process	GO:0006356	regulation of transcription by RNA polymerase I	0	6	0	0.483097	0.674014	1	1
biological_process	GO:0006359	regulation of transcription by RNA polymerase III	0	7	0	0.461679	0.791826	1	1
biological_process	GO:0002183	cytoplasmic translational initiation	0	4	0	0.430221	0.757804	1	1
biological_process	GO:1903574	negative regulation of cellular response to amino acid starvation	0	1	0	0.81639	1	1	1
biological_process	GO:1900039	positive regulation of cellular response to hypoxia	0	1	0	0.81639	1	1	1
biological_process	GO:2000640	positive regulation of SREBP signaling pathway	0	1	0	0.81639	1	1	1
biological_process	GO:0071218	cellular response to misfolded protein	0	4	0	0.20267	0.931839	1	1
biological_process	GO:0071500	cellular response to nitrosative stress	0	2	0	0.544046	1	1	1
biological_process	GO:1902170	cellular response to reactive nitrogen species	0	1	0	0.81639	1	1	1
biological_process	GO:0046210	nitric oxide catabolic process	0	2	0	0.666463	1	1	1
biological_process	GO:0009636	response to toxic substance	0	5	0	0.071539	0.976706	1	1
biological_process	GO:0000947	amino acid catabolic process to alcohol via Ehrlich pathway	0	6	0	0.726753	0.572907	1	1
biological_process	GO:0006069	ethanol oxidation	0	1	0	0.81639	1	1	1
biological_process	GO:0046294	formaldehyde catabolic process	0	2	0	0.666463	1	1	1
biological_process	GO:0033859	furaldehyde metabolic process	0	2	0	0.666463	1	1	1
biological_process	GO:1905268	negative regulation of chromatin organization	0	4	0	0.332787	0.844205	1	1
biological_process	GO:0016480	negative regulation of transcription by RNA polymerase III	0	5	0	0.362492	1	1	1
biological_process	GO:0070935	3'-UTR-mediated mRNA stabilization	0	2	0	0.666463	1	1	1
biological_process	GO:1903873	negative regulation of DNA recombinase mediator complex assembly	0	1	0	0.81639	1	1	1
biological_process	GO:0045950	negative regulation of mitotic recombination	0	3	0	0.544046	1	1	1
biological_process	GO:0006458	'de novo' protein folding	0	6	0	0.105424	0.96303	1	1
biological_process	GO:0015936	coenzyme A metabolic process	0	2	0	0.427093	0.868742	1	1
biological_process	GO:1901917	regulation of exoribonuclease activity	0	1	0	0.666463	1	1	1
biological_process	GO:0055072	iron ion homeostasis	0	9	0	0.186165	0.895101	1	1
biological_process	GO:0002182	cytoplasmic translational elongation	0	4	0	0.0874021	1	1	1
biological_process	GO:0006469	negative regulation of protein kinase activity	0	6	0	0.372727	0.892889	1	1
biological_process	GO:0016571	histone methylation	0	2	0	0.484233	0.697775	1	1
biological_process	GO:0019243	methylglyoxal catabolic process to D-lactate via S-lactoyl-glutathione	0	4	0	0.444096	1	1	1
biological_process	GO:0006520	cellular amino acid metabolic process	0	4	0	0.00314015	0.998258	0.602	1
biological_process	GO:0006285	base-excision repair, AP site formation	0	4	0	0.362492	1	1	1
biological_process	GO:0006307	DNA dealkylation involved in DNA repair	0	2	0	0.666463	1	1	1
biological_process	GO:0035551	protein initiator methionine removal involved in protein maturation	0	2	0	0.666463	1	1	1
biological_process	GO:0046352	disaccharide catabolic process	0	6	0	0.563041	0.719575	1	1
biological_process	GO:0015768	maltose transport	0	1	0	0.81639	1	1	1
biological_process	GO:0015771	trehalose transport	0	1	0	0.81639	1	1	1
biological_process	GO:0000025	maltose catabolic process	0	7	0	0.241482	1	1	1
biological_process	GO:0006097	glyoxylate cycle	0	8	0	0.197084	1	1	1
biological_process	GO:0006735	NADH regeneration	0	1	0	0.911297	0.455954	1	1
biological_process	GO:0140053	mitochondrial gene expression	0	1	0	0.00255515	0.998828	0.53	1
biological_process	GO:0033615	mitochondrial proton-transporting ATP synthase complex assembly	0	11	0	0.107111	1	1	1
biological_process	GO:0070842	aggresome assembly	0	1	0	0.81639	1	1	1
biological_process	GO:1904667	negative regulation of ubiquitin protein ligase activity	0	5	0	0.362492	1	1	1
biological_process	GO:0070873	regulation of glycogen metabolic process	0	3	0	0.617926	0.628368	1	1
biological_process	GO:0000413	protein peptidyl-prolyl isomerization	0	11	0	0.0874021	1	1	1
biological_process	GO:0018022	peptidyl-lysine methylation	0	4	0	0.252965	0.868425	1	1
biological_process	GO:0098718	serine import across plasma membrane	0	2	0	0.666463	1	1	1
biological_process	GO:0016241	regulation of macroautophagy	0	3	0	0.929915	0.133545	1	1
biological_process	GO:0051403	stress-activated MAPK cascade	0	1	0	0.904246	0.223776	1	1
biological_process	GO:0009107	lipoate biosynthetic process	0	2	0	0.666463	1	1	1
biological_process	GO:0009249	protein lipoylation	0	5	0	0.362492	1	1	1
biological_process	GO:0019594	mannitol metabolic process	0	2	0	0.666463	1	1	1
biological_process	GO:0051131	chaperone-mediated protein complex assembly	0	10	0	0.131258	1	1	1
biological_process	GO:0006626	protein targeting to mitochondrion	0	10	0	0.0325833	0.987097	1	1
biological_process	GO:0035719	tRNA import into nucleus	0	3	0	0.544046	1	1	1
biological_process	GO:0019878	lysine biosynthetic process via aminoadipic acid	0	11	0	0.323904	0.912598	1	1
biological_process	GO:0035601	protein deacylation	0	1	0	0.971348	0.0695541	1	1
biological_process	GO:0002084	protein depalmitoylation	0	1	0	0.81639	1	1	1
biological_process	GO:1901089	acetate ester metabolic process involved in fermentation	0	2	0	0.666463	1	1	1
biological_process	GO:0008202	steroid metabolic process	0	1	0	0.0579496	0.977002	1	1
biological_process	GO:0034209	sterol acetylation	0	1	0	0.81639	1	1	1
biological_process	GO:0009074	aromatic amino acid family catabolic process	0	3	0	0.796162	0.436959	1	1
biological_process	GO:0070125	mitochondrial translational elongation	0	3	0	0.544046	1	1	1
biological_process	GO:0002926	tRNA wobble base 5-methoxycarbonylmethyl-2-thiouridinylation	0	2	0	0.666463	1	1	1
biological_process	GO:0046655	folic acid metabolic process	0	2	0	0.197084	1	1	1
biological_process	GO:0019264	glycine biosynthetic process from serine	0	2	0	0.666463	1	1	1
biological_process	GO:0006730	one-carbon metabolic process	0	14	0	0.111274	0.978971	1	1
biological_process	GO:0046653	tetrahydrofolate metabolic process	0	2	0	0.323904	0.912598	1	1
biological_process	GO:0070880	fungal-type cell wall beta-glucan biosynthetic process	0	5	0	0.131258	1	1	1
biological_process	GO:0000271	polysaccharide biosynthetic process	0	1	0	0.468878	0.677512	1	1
biological_process	GO:0010043	response to zinc ion	0	1	0	0.81639	1	1	1
biological_process	GO:0008645	hexose transmembrane transport	0	14	0	0.089567	0.975366	1	1
biological_process	GO:0009102	biotin biosynthetic process	0	6	0	0.29587	1	1	1
biological_process	GO:0006177	GMP biosynthetic process	0	4	0	0.29587	1	1	1
biological_process	GO:0006183	GTP biosynthetic process	0	4	0	0.444096	1	1	1
biological_process	GO:0015798	myo-inositol transport	0	2	0	0.666463	1	1	1
biological_process	GO:0006021	inositol biosynthetic process	0	3	0	0.544046	1	1	1
biological_process	GO:0006020	inositol metabolic process	0	5	0	0.241482	1	1	1
biological_process	GO:0000032	cell wall mannoprotein biosynthetic process	0	20	0	0.0171535	1	0.997	1
biological_process	GO:0046354	mannan biosynthetic process	0	2	0	0.666463	1	1	1
biological_process	GO:0035268	protein mannosylation	0	2	0	0.511129	0.758026	1	1
biological_process	GO:0097502	mannosylation	0	11	0	0.136098	0.958801	1	1
biological_process	GO:0010994	free ubiquitin chain polymerization	0	5	0	0.362492	1	1	1
biological_process	GO:0044395	protein targeting to vacuolar membrane	0	4	0	0.444096	1	1	1
biological_process	GO:0046039	GTP metabolic process	0	1	0	0.362492	1	1	1
biological_process	GO:0046041	ITP metabolic process	0	1	0	0.81639	1	1	1
biological_process	GO:0009142	nucleoside triphosphate biosynthetic process	0	2	0	0.0232936	0.994984	0.999	1
biological_process	GO:0046711	GDP biosynthetic process	0	1	0	0.81639	1	1	1
biological_process	GO:0006163	purine nucleotide metabolic process	0	2	0	0.000823744	0.99972	0.219	1
biological_process	GO:0043603	cellular amide metabolic process	0	1	0	7.13424e-12	1	0	1
biological_process	GO:0042180	cellular ketone metabolic process	0	2	0	0.214235	0.886145	1	1
biological_process	GO:0046177	D-gluconate catabolic process	0	3	0	0.544046	1	1	1
biological_process	GO:0044778	meiotic DNA integrity checkpoint signaling	0	2	0	0.666463	1	1	1
biological_process	GO:0045117	azole transmembrane transport	0	1	0	0.29587	1	1	1
biological_process	GO:0046656	folic acid biosynthetic process	0	6	0	0.29587	1	1	1
biological_process	GO:0008153	para-aminobenzoic acid biosynthetic process	0	1	0	0.81639	1	1	1
biological_process	GO:0046654	tetrahydrofolate biosynthetic process	0	5	0	0.362492	1	1	1
biological_process	GO:0018002	N-terminal peptidyl-glutamic acid acetylation	0	1	0	0.81639	1	1	1
biological_process	GO:0017198	N-terminal peptidyl-serine acetylation	0	2	0	0.666463	1	1	1
biological_process	GO:0061606	N-terminal protein amino acid propionylation	0	1	0	0.81639	1	1	1
biological_process	GO:0006833	water transport	0	4	0	0.444096	1	1	1
biological_process	GO:0006592	ornithine biosynthetic process	0	4	0	0.444096	1	1	1
biological_process	GO:0019547	arginine catabolic process to ornithine	0	1	0	0.81639	1	1	1
biological_process	GO:0090368	regulation of ornithine metabolic process	0	1	0	0.81639	1	1	1
biological_process	GO:0000050	urea cycle	0	2	0	0.666463	1	1	1
biological_process	GO:0072334	UDP-galactose transmembrane transport	0	1	0	0.81639	1	1	1
biological_process	GO:0015786	UDP-glucose transmembrane transport	0	3	0	0.544046	1	1	1
biological_process	GO:0015797	mannitol transport	0	4	0	0.444096	1	1	1
biological_process	GO:0015795	sorbitol transport	0	4	0	0.444096	1	1	1
biological_process	GO:1902341	xylitol transport	0	2	0	0.666463	1	1	1
biological_process	GO:1902596	negative regulation of DNA replication origin binding	0	2	0	0.666463	1	1	1
biological_process	GO:0046907	intracellular transport	0	2	0	0.925083	0.0902999	1	1
biological_process	GO:0006078	(1->6)-beta-D-glucan biosynthetic process	0	7	0	0.160841	1	1	1
biological_process	GO:0070525	tRNA threonylcarbamoyladenosine metabolic process	0	4	0	0.671742	0.627273	1	1
biological_process	GO:0071577	zinc ion transmembrane transport	0	7	0	0.241482	1	1	1
biological_process	GO:0006829	zinc ion transport	0	6	0	0.131258	1	1	1
biological_process	GO:0009731	detection of sucrose stimulus	0	1	0	0.81639	1	1	1
biological_process	GO:0007186	G protein-coupled receptor signaling pathway	0	5	0	0.836452	0.383162	1	1
biological_process	GO:0009745	sucrose mediated signaling	0	1	0	0.81639	1	1	1
biological_process	GO:0006488	dolichol-linked oligosaccharide biosynthetic process	0	10	0	0.131258	1	1	1
biological_process	GO:0048254	snoRNA localization	0	3	0	0.544046	1	1	1
biological_process	GO:1901565	organonitrogen compound catabolic process	0	2	0	0.136578	0.890746	1	1
biological_process	GO:0035965	cardiolipin acyl-chain remodeling	0	5	0	0.362492	1	1	1
biological_process	GO:0034453	microtubule anchoring	0	1	0	0.966316	0.333537	1	1
biological_process	GO:0045931	positive regulation of mitotic cell cycle	0	2	0	0.866455	0.230849	1	1
biological_process	GO:0098662	inorganic cation transmembrane transport	0	1	0	3.51042e-05	0.999992	0.013	1
biological_process	GO:0072710	response to hydroxyurea	0	1	0	0.81639	1	1	1
biological_process	GO:0000957	mitochondrial RNA catabolic process	0	2	0	0.544046	1	1	1
biological_process	GO:0061951	establishment of protein localization to plasma membrane	0	1	0	0.511129	0.758026	1	1
biological_process	GO:1903260	protein localization to mating projection tip	0	1	0	0.81639	1	1	1
biological_process	GO:0019284	L-methionine salvage from S-adenosylmethionine	0	4	0	0.444096	1	1	1
biological_process	GO:0016024	CDP-diacylglycerol biosynthetic process	0	5	0	0.362492	1	1	1
biological_process	GO:0034411	cell wall (1->3)-beta-D-glucan biosynthetic process	0	5	0	0.241482	1	1	1
biological_process	GO:0071970	fungal-type cell wall (1->3)-beta-D-glucan biosynthetic process	0	5	0	0.362492	1	1	1
biological_process	GO:0006074	(1->3)-beta-D-glucan metabolic process	0	1	0	0.873449	0.328258	1	1
biological_process	GO:0034396	negative regulation of transcription from RNA polymerase II promoter in response to iron	0	2	0	0.666463	1	1	1
biological_process	GO:1901684	arsenate ion transmembrane transport	0	2	0	0.666463	1	1	1
biological_process	GO:0098706	iron ion import across cell outer membrane	0	2	0	0.666463	1	1	1
biological_process	GO:0034755	iron ion transmembrane transport	0	5	0	0.160841	1	1	1
biological_process	GO:0006869	lipid transport	0	5	0	0.191179	0.882466	1	1
biological_process	GO:0044387	negative regulation of protein kinase activity by regulation of protein phosphorylation	0	2	0	0.666463	1	1	1
biological_process	GO:0061092	positive regulation of phospholipid translocation	0	1	0	0.81639	1	1	1
biological_process	GO:0032263	GMP salvage	0	2	0	0.666463	1	1	1
biological_process	GO:0046100	hypoxanthine metabolic process	0	2	0	0.544046	1	1	1
biological_process	GO:0032264	IMP salvage	0	3	0	0.544046	1	1	1
biological_process	GO:0032265	XMP salvage	0	2	0	0.666463	1	1	1
biological_process	GO:0006740	NADPH regeneration	0	4	0	0.0387337	1	1	1
biological_process	GO:0042542	response to hydrogen peroxide	0	6	0	0.485415	0.739205	1	1
biological_process	GO:0009396	folic acid-containing compound biosynthetic process	0	6	0	0.0874021	1	1	1
biological_process	GO:0046838	phosphorylated carbohydrate dephosphorylation	0	2	0	0.873449	0.328258	1	1
biological_process	GO:0010731	protein glutathionylation	0	3	0	0.544046	1	1	1
biological_process	GO:0015916	fatty-acyl-CoA transport	0	3	0	0.544046	1	1	1
biological_process	GO:0015910	long-chain fatty acid import into peroxisome	0	3	0	0.544046	1	1	1
biological_process	GO:0001676	long-chain fatty acid metabolic process	0	4	0	0.726753	0.572907	1	1
biological_process	GO:0042760	very long-chain fatty acid catabolic process	0	3	0	0.544046	1	1	1
biological_process	GO:0044772	mitotic cell cycle phase transition	0	9	0	0.976458	0.0356125	1	1
biological_process	GO:0035308	negative regulation of protein dephosphorylation	0	4	0	0.552274	0.802916	1	1
biological_process	GO:0045737	positive regulation of cyclin-dependent protein serine/threonine kinase activity	0	1	0	0.81639	1	1	1
biological_process	GO:0010696	positive regulation of mitotic spindle pole body separation	0	7	0	0.241482	1	1	1
biological_process	GO:0006744	ubiquinone biosynthetic process	0	13	0	0.152877	0.9684	1	1
biological_process	GO:0042773	ATP synthesis coupled electron transport	0	1	0	0.00242915	0.999764	0.517	1
biological_process	GO:0018063	cytochrome c-heme linkage	0	3	0	0.544046	1	1	1
biological_process	GO:0046281	cinnamic acid catabolic process	0	2	0	0.666463	1	1	1
biological_process	GO:1901067	ferulate catabolic process	0	1	0	0.81639	1	1	1
biological_process	GO:0033494	ferulate metabolic process	0	1	0	0.81639	1	1	1
biological_process	GO:1903424	fluoride transmembrane transport	0	2	0	0.666463	1	1	1
biological_process	GO:0034258	nicotinamide riboside transport	0	2	0	0.666463	1	1	1
biological_process	GO:0015851	nucleobase transport	0	7	0	0.131258	1	1	1
biological_process	GO:0015858	nucleoside transport	0	1	0	0.444096	1	1	1
biological_process	GO:0009594	detection of nutrient	0	2	0	0.666463	1	1	1
biological_process	GO:0031047	gene silencing by RNA	0	4	0	0.362492	1	1	1
biological_process	GO:0010621	negative regulation of transcription by transcription factor localization	0	1	0	0.81639	1	1	1
biological_process	GO:0006574	valine catabolic process	0	2	0	0.666463	1	1	1
biological_process	GO:1990383	cellular response to biotin starvation	0	1	0	0.81639	1	1	1
biological_process	GO:0071572	histone H3-K56 deacetylation	0	1	0	0.81639	1	1	1
biological_process	GO:1990679	histone H4-K12 deacetylation	0	1	0	0.81639	1	1	1
biological_process	GO:1990678	histone H4-K16 deacetylation	0	1	0	0.81639	1	1	1
biological_process	GO:0031508	pericentric heterochromatin assembly	0	1	0	0.81639	1	1	1
biological_process	GO:0006282	regulation of DNA repair	0	3	0	0.796066	0.378958	1	1
biological_process	GO:0009143	nucleoside triphosphate catabolic process	0	1	0	0.666463	1	1	1
biological_process	GO:0009217	purine deoxyribonucleoside triphosphate catabolic process	0	1	0	0.666463	1	1	1
biological_process	GO:0009213	pyrimidine deoxyribonucleoside triphosphate catabolic process	0	2	0	0.666463	1	1	1
biological_process	GO:0030149	sphingolipid catabolic process	0	2	0	0.362492	1	1	1
biological_process	GO:0006688	glycosphingolipid biosynthetic process	0	3	0	0.544046	1	1	1
biological_process	GO:0006676	mannosyl diphosphorylinositol ceramide metabolic process	0	4	0	0.444096	1	1	1
biological_process	GO:0051999	mannosyl-inositol phosphorylceramide biosynthetic process	0	2	0	0.666463	1	1	1
biological_process	GO:0046835	carbohydrate phosphorylation	0	1	0	0.666463	1	1	1
biological_process	GO:0033499	galactose catabolic process via UDP-galactose	0	5	0	0.362492	1	1	1
biological_process	GO:1990542	mitochondrial transmembrane transport	0	2	0	0.0680158	0.967064	1	1
biological_process	GO:0140300	serine import into mitochondrion	0	1	0	0.81639	1	1	1
biological_process	GO:0018283	iron incorporation into metallo-sulfur cluster	0	1	0	0.81639	1	1	1
biological_process	GO:0010040	response to iron(II) ion	0	1	0	0.81639	1	1	1
biological_process	GO:0007580	extrachromosomal circular DNA accumulation involved in cell aging	0	1	0	0.81639	1	1	1
biological_process	GO:0008156	negative regulation of DNA replication	0	3	0	0.996005	0.0168639	1	1
biological_process	GO:0045911	positive regulation of DNA recombination	0	1	0	0.6956	0.70413	1	1
biological_process	GO:0090342	regulation of cell aging	0	4	0	0.241482	1	1	1
biological_process	GO:0031582	replication fork arrest at rDNA repeats	0	1	0	0.81639	1	1	1
biological_process	GO:0006782	protoporphyrinogen IX biosynthetic process	0	7	0	0.241482	1	1	1
biological_process	GO:0070370	cellular heat acclimation	0	2	0	0.666463	1	1	1
biological_process	GO:0043335	protein unfolding	0	6	0	0.29587	1	1	1
biological_process	GO:0035617	stress granule disassembly	0	4	0	0.444096	1	1	1
biological_process	GO:0070414	trehalose metabolism in response to heat stress	0	1	0	0.81639	1	1	1
biological_process	GO:0006080	substituted mannan metabolic process	0	1	0	0.81639	1	1	1
biological_process	GO:1905184	positive regulation of protein serine/threonine phosphatase activity	0	2	0	0.666463	1	1	1
biological_process	GO:0032232	negative regulation of actin filament bundle assembly	0	1	0	0.666463	1	1	1
biological_process	GO:0001933	negative regulation of protein phosphorylation	0	5	0	0.208174	0.952524	1	1
biological_process	GO:0036149	phosphatidylinositol acyl-chain remodeling	0	2	0	0.666463	1	1	1
biological_process	GO:0033539	fatty acid beta-oxidation using acyl-CoA dehydrogenase	0	1	0	0.81639	1	1	1
biological_process	GO:0070452	positive regulation of ergosterol biosynthetic process	0	1	0	0.81639	1	1	1
biological_process	GO:0055074	calcium ion homeostasis	0	1	0	0.0061909	1	0.859	1
biological_process	GO:0071476	cellular hypotonic response	0	1	0	0.81639	1	1	1
biological_process	GO:0015883	FAD transport	0	4	0	0.444096	1	1	1
biological_process	GO:0006231	dTMP biosynthetic process	0	2	0	0.666463	1	1	1
biological_process	GO:0006226	dUMP biosynthetic process	0	2	0	0.666463	1	1	1
biological_process	GO:0032042	mitochondrial DNA metabolic process	0	4	0	0.726753	0.572907	1	1
biological_process	GO:0006102	isocitrate metabolic process	0	5	0	0.362492	1	1	1
biological_process	GO:0022900	electron transport chain	0	1	0	0.000969817	0.999915	0.24	1
biological_process	GO:0006556	S-adenosylmethionine biosynthetic process	0	3	0	0.544046	1	1	1
biological_process	GO:0061077	chaperone-mediated protein folding	0	8	0	0.0317347	0.992818	1	1
biological_process	GO:0010106	cellular response to iron ion starvation	0	3	0	0.92033	0.3044	1	1
biological_process	GO:0033215	reductive iron assimilation	0	6	0	0.29587	1	1	1
biological_process	GO:0046688	response to copper ion	0	5	0	0.362492	1	1	1
biological_process	GO:0000751	mitotic cell cycle G1 arrest in response to pheromone	0	3	0	0.544046	1	1	1
biological_process	GO:0072593	reactive oxygen species metabolic process	0	4	0	0.0474762	1	1	1
biological_process	GO:0016255	attachment of GPI anchor to protein	0	5	0	0.362492	1	1	1
biological_process	GO:0006542	glutamine biosynthetic process	0	1	0	0.81639	1	1	1
biological_process	GO:1990417	snoRNA release from pre-rRNA	0	1	0	0.81639	1	1	1
biological_process	GO:0008204	ergosterol metabolic process	0	4	0	0.0369699	0.991415	1	1
biological_process	GO:0006694	steroid biosynthetic process	0	1	0	0.117425	0.952195	1	1
biological_process	GO:0000162	tryptophan biosynthetic process	0	6	0	0.29587	1	1	1
biological_process	GO:0032917	polyamine acetylation	0	1	0	0.81639	1	1	1
biological_process	GO:0006083	acetate metabolic process	0	2	0	0.552274	0.802916	1	1
biological_process	GO:0046874	quinolinate metabolic process	0	1	0	0.843898	0.555904	1	1
biological_process	GO:0006880	intracellular sequestering of iron ion	0	3	0	0.544046	1	1	1
biological_process	GO:0006529	asparagine biosynthetic process	0	3	0	0.444096	1	1	1
biological_process	GO:0070981	L-asparagine biosynthetic process	0	2	0	0.666463	1	1	1
biological_process	GO:0090374	oligopeptide export from mitochondrion	0	2	0	0.666463	1	1	1
biological_process	GO:0071585	detoxification of cadmium ion	0	2	0	0.666463	1	1	1
biological_process	GO:0010273	detoxification of copper ion	0	2	0	0.666463	1	1	1
biological_process	GO:2000617	positive regulation of histone H3-K9 acetylation	0	2	0	0.666463	1	1	1
biological_process	GO:0098841	protein localization to cell division site after cytokinesis	0	2	0	0.666463	1	1	1
biological_process	GO:0044211	CTP salvage	0	2	0	0.666463	1	1	1
biological_process	GO:0002184	cytoplasmic translational termination	0	2	0	0.666463	1	1	1
biological_process	GO:0009134	nucleoside diphosphate catabolic process	0	2	0	0.666463	1	1	1
biological_process	GO:0034394	protein localization to cell surface	0	3	0	0.544046	1	1	1
biological_process	GO:0006048	UDP-N-acetylglucosamine biosynthetic process	0	5	0	0.29587	1	1	1
biological_process	GO:0071701	regulation of MAPK export from nucleus	0	2	0	0.666463	1	1	1
biological_process	GO:0030261	chromosome condensation	0	3	0	0.796066	0.378958	1	1
[truncated: 4,055 more rows]
[truncated: 400 more columns]

## Sheet: polyQ
GO domain	GO ID	GO term	polyQ protein	total number	number / total	raw p-value under-representation	raw p-value over-representation	FWER under-representation	FWER over-representation	Gene Name
biological_process	GO:0045944	positive regulation of transcription by RNA polymerase II	55	229	0.240175	1	4.21955e-21	1	0	SOK2_YEAST	SSN2_YEAST	OPI1_YEAST	REB1_YEAST	TAF5_YEAST	SNF5_YEAST	SIP4_YEAST	SNF6_YEAST	SFL1_YEAST	SFP1_YEAST	SNF2_YEAST	SWI1_YEAST	HOG1_YEAST	HDA1_YEAST	MED2_YEAST	CYC8_YEAST	ASG1_YEAST	ATAD2_YEAST	MOT3_YEAST	MSS11_YEAST	MED15_YEAST	MIG1_YEAST	GTS1_YEAST	RLM1_YEAST	ACA2_YEAST	POG1_YEAST	MED3_YEAST	RPN4_YEAST	SKS1_YEAST	SIN3_YEAST	SET1_YEAST	SWI6_YEAST	PACC_YEAST	RGT1_YEAST	TAF12_YEAST	MSN2_YEAST	TAF1_YEAST	STP1_YEAST	PHO2_YEAST	YHX7_YEAST
biological_process	GO:0006357	regulation of transcription by RNA polymerase II	48	177	0.271186	1	2.2542e-24	1	0	SSL1_YEAST	SSN2_YEAST	USV1_YEAST	OPI1_YEAST	REB1_YEAST	TAF5_YEAST	SNF5_YEAST	RT102_YEAST	SNF6_YEAST	SFL1_YEAST	SPT20_YEAST	SNF2_YEAST	SWI1_YEAST	HAP2_YEAST	HOG1_YEAST	GAT2_YEAST	IFH1_YEAST	CYC8_YEAST	CCR4_YEAST	EPL1_YEAST	FKH2_YEAST	CAF4_YEAST	GTS1_YEAST	HMS2_YEAST	NOT1_YEAST	ROX1_YEAST	RLM1_YEAST	SGF73_YEAST	SWI5_YEAST	SKN7_YEAST	STP4_YEAST	TAF12_YEAST	MGA1_YEAST	MSN2_YEAST	RSF2_YEAST	STP1_YEAST	PHO2_YEAST	YP022_YEAST	TAF10_YEAST	UPC2_YEAST
biological_process	GO:0000122	negative regulation of transcription by RNA polymerase II	28	118	0.237288	1	8.51046e-08	1	0	SSN2_YEAST	OPI1_YEAST	SFL1_YEAST	BMH1_YEAST	HDA1_YEAST	MED2_YEAST	DATI_YEAST	IXR1_YEAST	CYC8_YEAST	ATAD2_YEAST	MOT3_YEAST	MED15_YEAST	MIG1_YEAST	ROX1_YEAST	MED3_YEAST	RPN4_YEAST	SIN3_YEAST	SET1_YEAST	SWC4_YEAST	PACC_YEAST	RGT1_YEAST	SSN3_YEAST	YC16_YEAST	TUP1_YEAST	UME6_YEAST	MCM1_YEAST	MIG2_YEAST	CLA4_YEAST
biological_process	GO:0007124	pseudohyphal growth	15	51	0.294118	1	8.71094e-08	1	0	SOK2_YEAST	BMH1_YEAST	MDS3_YEAST	GPA2_YEAST	HMS1_YEAST	PAM1_YEAST	HMS2_YEAST	NOT1_YEAST	SKS1_YEAST	MGA1_YEAST	OSH3_YEAST	WHI3_YEAST	UME6_YEAST	IME1_YEAST	BMH2_YEAST
biological_process	GO:0006355	regulation of transcription, DNA-templated	12	69	0.173913	1	4.88778e-26	1	0	REB1_YEAST	PFD5_YEAST	T2FB_YEAST	SWI4_YEAST	SWI6_YEAST	SET3_YEAST	SEF1_YEAST	RSF2_YEAST	NUP53_YEAST	NUP59_YEAST	HAP5_YEAST	CRZ1_YEAST
biological_process	GO:0006351	transcription, DNA-templated	9	28	0.321429	1	1.18217e-25	1	0	ASG1_YEAST	CHA4_YEAST	SEF1_YEAST	RSF2_YEAST	YP022_YEAST	YL278_YEAST	HAL9_YEAST	HAP1_YEAST	GAL4_YEAST
biological_process	GO:0006366	transcription by RNA polymerase II	8	53	0.150943	1	1.24064e-25	1	0	SSL1_YEAST	TAF5_YEAST	TAF12_YEAST	TAF1_YEAST	RSF1_YEAST	TAF10_YEAST	TAF11_YEAST	RAD25_YEAST
biological_process	GO:0000436	carbon catabolite activation of transcription from RNA polymerase II promoter	6	9	0.666667	1	1.89961e-07	1	0	USV1_YEAST	SNF5_YEAST	SWI1_YEAST	HAP2_YEAST	HAP5_YEAST	HAP1_YEAST
biological_process	GO:0045893	positive regulation of transcription, DNA-templated	6	18	0.333333	1	3.16588e-23	1	0	CHA4_YEAST	NU100_YEAST	STP1_YEAST	WHI3_YEAST	NUP53_YEAST	YAK1_YEAST
biological_process	GO:0043618	regulation of transcription from RNA polymerase II promoter in response to stress	2	8	0.25	1	4.44593e-07	1	0	ACA2_YEAST	SET1_YEAST
biological_process	GO:0010468	regulation of gene expression	2	19	0.105263	1	1.24999e-30	1	0	CYC8_YEAST	CLA4_YEAST
biological_process	GO:0006402	mRNA catabolic process	2	7	0.285714	1	3.69732e-07	1	0	SSD1_YEAST	EAP1_YEAST
biological_process	GO:0010629	negative regulation of gene expression	2	8	0.25	1	3.0524e-07	1	0	SET1_YEAST	CLA4_YEAST
biological_process	GO:0030447	filamentous growth	1	15	0.0666667	1	9.52485e-11	1	0	GAL83_YEAST
biological_process	GO:0080090	regulation of primary metabolic process	1	5	0.2	1	3.50853e-27	1	0	GAL83_YEAST
biological_process	GO:0040008	regulation of growth	1	2	0.5	1	5.03423e-08	1	0	EAP1_YEAST
biological_process	GO:0006139	nucleobase-containing compound metabolic process	0	5	0	1	3.80228e-09	1	0
biological_process	GO:0051252	regulation of RNA metabolic process	0	2	0	1	1.81006e-29	1	0
biological_process	GO:0016070	RNA metabolic process	0	6	0	1	2.53649e-16	1	0
biological_process	GO:0006725	cellular aromatic compound metabolic process	0	2	0	1	2.63384e-08	1	0
biological_process	GO:0044182	filamentous growth of a population of unicellular organisms	0	2	0	1	5.44208e-11	1	0
biological_process	GO:0043620	regulation of DNA-templated transcription in response to stress	0	1	0	1	5.87425e-07	1	0
biological_process	GO:0007584	response to nutrient	0	4	0	1	1.29722e-07	1	0
biological_process	GO:0000429	carbon catabolite regulation of transcription from RNA polymerase II promoter	0	1	0	1	5.00942e-08	1	0
biological_process	GO:0019222	regulation of metabolic process	0	2	0	1	2.70762e-29	1	0
biological_process	GO:0010570	regulation of filamentous growth	0	2	0	1	4.72381e-07	1	0
biological_process	GO:0051173	positive regulation of nitrogen compound metabolic process	0	1	0	1	2.44476e-23	1	0
biological_process	GO:0032774	RNA biosynthetic process	0	2	0	1	2.6593e-25	1	0
biological_process	GO:0044271	cellular nitrogen compound biosynthetic process	0	1	0	1	2.6618e-11	1	0
biological_process	GO:0031670	cellular response to nutrient	0	1	0	1	1.83876e-07	1	0
biological_process	GO:0006897	endocytosis	21	100	0.21	1	1.167e-06	1	0.001	RV167_YEAST	EDE1_YEAST	HRR25_YEAST	AP3M_YEAST	ENT1_YEAST	KC11_YEAST	KC12_YEAST	AP18A_YEAST	ATC5_YEAST	ENT2_YEAST	GTS1_YEAST	SLA1_YEAST	SLA2_YEAST	PAN1_YEAST	SCD5_YEAST	OSH3_YEAST	UBP4_YEAST	SVL3_YEAST	TLG2_YEAST	WHI2_YEAST	AP18B_YEAST
biological_process	GO:0051028	mRNA transport	5	32	0.15625	1	6.88047e-07	1	0.001	NUP57_YEAST	PABP_YEAST	NUP53_YEAST	NU170_YEAST	DHH1_YEAST
biological_process	GO:0007049	cell cycle	20	95	0.210526	0.999999	1.54232e-06	1	0.002	SLD7_YEAST	SPC25_YEAST	CDC13_YEAST	EPL1_YEAST	LDB19_YEAST	MOB2_YEAST	NET1_YEAST	MCM10_YEAST	SML1_YEAST	PAT1_YEAST	SSD1_YEAST	WHI3_YEAST	WHI2_YEAST	NUP53_YEAST	NUP59_YEAST	RAD53_YEAST	MCM1_YEAST	CKS1_YEAST	GID8_YEAST	DBF2_YEAST
biological_process	GO:0006406	mRNA export from nucleus	9	32	0.28125	1	1.73382e-06	1	0.002	MLP1_YEAST	MEX67_YEAST	NU116_YEAST	NU100_YEAST	SGF73_YEAST	SAC3_YEAST	XPO1_YEAST	ZDS1_YEAST	GFD1_YEAST
biological_process	GO:0000956	nuclear-transcribed mRNA catabolic process	2	16	0.125	1	1.64887e-06	1	0.002	PUF3_YEAST	VTS1_YEAST
biological_process	GO:2000217	regulation of invasive growth in response to glucose limitation	2	5	0.4	1	2.2625e-06	1	0.003	TUP1_YEAST	GAL83_YEAST
biological_process	GO:0051726	regulation of cell cycle	1	19	0.0526316	0.999998	4.13668e-06	1	0.004	NOT1_YEAST
biological_process	GO:0000288	nuclear-transcribed mRNA catabolic process, deadenylation-dependent decay	6	12	0.5	0.999999	6.4441e-06	1	0.005	JSN1_YEAST	CCR4_YEAST	NOT1_YEAST	PUF2_YEAST	PUF3_YEAST	ERF3_YEAST
biological_process	GO:0043488	regulation of mRNA stability	2	4	0.5	0.999999	4.77471e-06	1	0.005	PUB1_YEAST	NAB2_YEAST
biological_process	GO:0061013	regulation of mRNA catabolic process	1	2	0.5	0.999998	7.00227e-06	1	0.005	WHI3_YEAST
biological_process	GO:0009058	biosynthetic process	0	4	0	0.999996	6.52013e-06	1	0.005
biological_process	GO:0043487	regulation of RNA stability	0	1	0	0.999999	5.79283e-06	1	0.005
biological_process	GO:0034613	cellular protein localization	7	27	0.259259	0.999996	8.31411e-06	1	0.007	BMH1_YEAST	HAL5_YEAST	PPZ1_YEAST	SML1_YEAST	RAX1_YEAST	DIF1_YEAST	BMH2_YEAST
biological_process	GO:0008104	protein localization	3	14	0.214286	0.999995	8.99489e-06	1	0.007	STI1_YEAST	RAX1_YEAST	RAD53_YEAST
biological_process	GO:0045892	negative regulation of transcription, DNA-templated	2	9	0.222222	0.999997	8.46982e-06	1	0.007	CYC8_YEAST	TUP1_YEAST
biological_process	GO:0036003	positive regulation of transcription from RNA polymerase II promoter in response to stress	2	9	0.222222	0.999999	8.26734e-06	1	0.007	RLM1_YEAST	RPN4_YEAST
biological_process	GO:0061157	mRNA destabilization	1	6	0.166667	0.999997	1.24463e-05	1	0.01	WHI3_YEAST
biological_process	GO:0009991	response to extracellular stimulus	1	1	1	0.999994	1.72693e-05	1	0.011	WHI5_YEAST
biological_process	GO:0006401	RNA catabolic process	0	20	0	0.999995	1.49838e-05	1	0.011
biological_process	GO:0006468	protein phosphorylation	27	138	0.195652	0.99999	2.6331e-05	1	0.016	SSN2_YEAST	PBS2_YEAST	HRK1_YEAST	HOG1_YEAST	KAPB_YEAST	HAL5_YEAST	HRR25_YEAST	IFH1_YEAST	KC11_YEAST	KC12_YEAST	KIN1_YEAST	KIN2_YEAST	KIN3_YEAST	MOB2_YEAST	DBF4_YEAST	SKS1_YEAST	SSN3_YEAST	SLT2_YEAST	YAK1_YEAST	RAD53_YEAST	ATG1_YEAST	ALK1_YEAST	CBK1_YEAST	CLA4_YEAST	GAL83_YEAST	AKL1_YEAST	DBF2_YEAST
biological_process	GO:0016192	vesicle-mediated transport	5	69	0.0724638	0.999986	2.80977e-05	1	0.016	SYT1_YEAST	RV167_YEAST	AP3M_YEAST	RAEP_YEAST	RCR1_YEAST
biological_process	GO:0000147	actin cortical patch assembly	7	15	0.466667	0.999998	3.10629e-05	1	0.022	ENT1_YEAST	ENT2_YEAST	SLA1_YEAST	SLA2_YEAST	PAN1_YEAST	AKL1_YEAST	AIM3_YEAST
biological_process	GO:0061408	positive regulation of transcription from RNA polymerase II promoter in response to heat stress	7	15	0.466667	0.999998	3.10629e-05	1	0.022	PSR1_YEAST	SIN3_YEAST	SWI4_YEAST	SWI6_YEAST	MSN2_YEAST	WHI2_YEAST	YAK1_YEAST
biological_process	GO:0006999	nuclear pore organization	6	14	0.428571	0.999997	3.23821e-05	1	0.023	NUP49_YEAST	NU116_YEAST	NU188_YEAST	NUP57_YEAST	NUP53_YEAST	NUP59_YEAST
biological_process	GO:0017148	negative regulation of translation	3	17	0.176471	0.999991	3.32229e-05	1	0.023	SSD1_YEAST	DHH1_YEAST	EAP1_YEAST
biological_process	GO:0006403	RNA localization	0	1	0	0.999988	3.53512e-05	1	0.023
biological_process	GO:0060258	negative regulation of filamentous growth	1	1	1	0.999998	3.90953e-05	1	0.026	SSN3_YEAST
biological_process	GO:0006405	RNA export from nucleus	4	10	0.4	0.99998	7.1256e-05	1	0.04	NU116_YEAST	NU188_YEAST	NU100_YEAST	NU170_YEAST
biological_process	GO:0007165	signal transduction	7	45	0.155556	0.999963	7.38706e-05	1	0.047	BMH1_YEAST	GPA2_YEAST	MOB2_YEAST	RLM1_YEAST	SLT2_YEAST	BMH2_YEAST	GAL83_YEAST
biological_process	GO:0032268	regulation of cellular protein metabolic process	0	1	0	0.999961	8.24952e-05	1	0.055
biological_process	GO:0031494	regulation of mating type switching	1	1	1	0.999998	0.00011266	1	0.08	MCM1_YEAST
biological_process	GO:0006807	nitrogen compound metabolic process	0	8	0	0.999924	0.000120559	1	0.08
biological_process	GO:0031669	cellular response to nutrient levels	0	5	0	0.99996	0.00011736	1	0.08
biological_process	GO:0006606	protein import into nucleus	11	55	0.2	0.999964	0.000146289	1	0.097	PBS2_YEAST	KA122_YEAST	NUP49_YEAST	MLP1_YEAST	GSP1_YEAST	NU116_YEAST	NU188_YEAST	NU100_YEAST	NUP57_YEAST	NUP53_YEAST	NU170_YEAST
biological_process	GO:0044396	actin cortical patch organization	3	12	0.25	0.999981	0.000147292	1	0.098	EDE1_YEAST	SLA1_YEAST	PAN1_YEAST
biological_process	GO:0030866	cortical actin cytoskeleton organization	2	8	0.25	0.999967	0.000153914	1	0.102	SCD5_YEAST	STT4_YEAST
biological_process	GO:0045787	positive regulation of cell cycle	0	1	0	0.999955	0.000155448	1	0.102
biological_process	GO:0007015	actin filament organization	7	39	0.179487	0.999954	0.000165291	1	0.113	PBS2_YEAST	ENT1_YEAST	ENT2_YEAST	SLA2_YEAST	WHI2_YEAST	BOI2_YEAST	AKL1_YEAST
biological_process	GO:0019439	aromatic compound catabolic process	0	1	0	0.99989	0.000257878	1	0.147
biological_process	GO:0030865	cortical cytoskeleton organization	0	4	0	0.999937	0.000274442	1	0.15
biological_process	GO:0015931	nucleobase-containing compound transport	0	1	0	0.999885	0.000287145	1	0.159
biological_process	GO:0001403	invasive growth in response to glucose limitation	5	43	0.116279	0.999922	0.00032928	1	0.218	KAPB_YEAST	GPA2_YEAST	OSH3_YEAST	WHI3_YEAST	GAL83_YEAST
biological_process	GO:0010608	posttranscriptional regulation of gene expression	1	3	0.333333	0.999857	0.000339969	1	0.236	PUF3_YEAST
biological_process	GO:0097201	negative regulation of transcription from RNA polymerase II promoter in response to stress	2	2	1	1	0.000342685	1	0.29	ROX1_YEAST	RPN4_YEAST
biological_process	GO:0010811	positive regulation of cell-substrate adhesion	2	2	1	1	0.000342685	1	0.29	WHI3_YEAST	YAK1_YEAST
biological_process	GO:0034976	response to endoplasmic reticulum stress	3	15	0.2	0.999883	0.000382465	1	0.297	SYT1_YEAST	RTN1_YEAST	SLT2_YEAST
biological_process	GO:0051170	import into nucleus	0	1	0	0.999894	0.000383535	1	0.297
biological_process	GO:1900430	positive regulation of filamentous growth of a population of unicellular organisms	0	1	0	0.999951	0.000387941	1	0.3
biological_process	GO:0000278	mitotic cell cycle	2	24	0.0833333	0.999795	0.000397328	1	0.303	SAC3_YEAST	ALK1_YEAST
biological_process	GO:0035556	intracellular signal transduction	11	61	0.180328	0.999772	0.00046639	1	0.316	HRK1_YEAST	HOG1_YEAST	HAL5_YEAST	KIN1_YEAST	KIN2_YEAST	SKS1_YEAST	SLT2_YEAST	ALK1_YEAST	CBK1_YEAST	CLA4_YEAST	DBF2_YEAST
biological_process	GO:0045931	positive regulation of mitotic cell cycle	0	2	0	0.999897	0.000492717	1	0.324
biological_process	GO:0072583	clathrin-dependent endocytosis	3	9	0.333333	0.999948	0.00050074	1	0.333	AP2A_YEAST	AP18A_YEAST	AP18B_YEAST
biological_process	GO:0018105	peptidyl-serine phosphorylation	10	47	0.212766	0.999875	0.000539298	1	0.359	HOG1_YEAST	HRR25_YEAST	KC11_YEAST	KC12_YEAST	KIN1_YEAST	KIN2_YEAST	YAK1_YEAST	ATG1_YEAST	CBK1_YEAST	DBF2_YEAST
biological_process	GO:0016310	phosphorylation	0	8	0	0.999723	0.000582868	1	0.365
biological_process	GO:0046907	intracellular transport	0	2	0	0.999624	0.000625445	1	0.368
biological_process	GO:0036267	invasive filamentous growth	0	4	0	0.999832	0.000650717	1	0.381
biological_process	GO:2000219	positive regulation of invasive growth in response to glucose limitation	4	7	0.571429	0.999969	0.000703724	1	0.424	SNF5_YEAST	SNF2_YEAST	ATAD2_YEAST	MED15_YEAST
biological_process	GO:0030847	termination of RNA polymerase II transcription, exosome-dependent	4	7	0.571429	0.999969	0.000703724	1	0.424	NRD1_YEAST	PTI1_YEAST	PCF11_YEAST	NAB3_YEAST
biological_process	GO:0034316	negative regulation of Arp2/3 complex-mediated actin nucleation	4	7	0.571429	0.999969	0.000703724	1	0.424	LSB1_YEAST	SLA1_YEAST	SLA2_YEAST	PIN3_YEAST
biological_process	GO:0036498	IRE1-mediated unfolded protein response	2	5	0.4	0.999969	0.000703724	1	0.424	SPT20_YEAST	SLT2_YEAST
biological_process	GO:0006417	regulation of translation	2	22	0.0909091	0.999685	0.000732261	1	0.435	SLF1_YEAST	SRO9_YEAST
biological_process	GO:0016973	poly(A)+ mRNA export from nucleus	9	37	0.243243	0.99984	0.000796019	1	0.445	NUP49_YEAST	MLP1_YEAST	GSP1_YEAST	MEX67_YEAST	NU116_YEAST	PIN4_YEAST	THO1_YEAST	RAD25_YEAST	NAB2_YEAST
biological_process	GO:0010033	response to organic substance	0	1	0	0.999587	0.000858234	1	0.453
biological_process	GO:0042173	regulation of sporulation resulting in formation of a cellular spore	3	4	0.75	0.999926	0.000867226	1	0.469	RSC2_YEAST	UME6_YEAST	IME1_YEAST
biological_process	GO:0007155	cell adhesion	1	4	0.25	0.999853	0.000960788	1	0.478	GAL83_YEAST
biological_process	GO:0000082	G1/S transition of mitotic cell cycle	5	30	0.166667	0.999718	0.00097288	1	0.479	MSA1_YEAST	GRR1_YEAST	SWI4_YEAST	SWI6_YEAST	SA155_YEAST
biological_process	GO:0006997	nucleus organization	1	4	0.25	0.999718	0.00097288	1	0.479	GSP1_YEAST
biological_process	GO:0030029	actin filament-based process	1	2	0.5	0.999606	0.000974465	1	0.479	SAC3_YEAST
biological_process	GO:0000083	regulation of transcription involved in G1/S transition of mitotic cell cycle	3	17	0.176471	0.999812	0.0010227	1	0.492	MSA1_YEAST	SWI5_YEAST	MSA2_YEAST
biological_process	GO:0044772	mitotic cell cycle phase transition	0	9	0	0.999555	0.00102864	1	0.492
biological_process	GO:0006886	intracellular protein transport	10	98	0.102041	0.999353	0.00115722	1	0.517	SEC24_YEAST	AP2A_YEAST	ATC5_YEAST	COPB2_YEAST	SFB2_YEAST	STX8_YEAST	YPT11_YEAST	TLG2_YEAST	VAM7_YEAST	VAM3_YEAST
biological_process	GO:0006325	chromatin organization	9	64	0.140625	0.999367	0.00121218	1	0.523	TAF5_YEAST	SPT20_YEAST	HDA1_YEAST	SGF73_YEAST	SET3_YEAST	TAF12_YEAST	TAF1_YEAST	TAF10_YEAST	EAF1_YEAST
biological_process	GO:0031496	positive regulation of mating type switching	3	4	0.75	0.999976	0.00129917	1	0.63	SNF2_YEAST	SWI1_YEAST	SWI5_YEAST
biological_process	GO:0048268	clathrin coat assembly	3	4	0.75	0.999976	0.00129917	1	0.63	AP18A_YEAST	SLA2_YEAST	AP18B_YEAST
biological_process	GO:0060256	regulation of flocculation	3	3	1	0.999976	0.00129917	1	0.63	RLM1_YEAST	SLT2_YEAST	TUP1_YEAST
biological_process	GO:0007089	traversing start control point of mitotic cell cycle	5	13	0.384615	0.999871	0.00132885	1	0.641	MSA1_YEAST	CCR4_YEAST	WHI5_YEAST	WHI3_YEAST	GID8_YEAST
biological_process	GO:0036228	protein localization to nuclear inner membrane	4	8	0.5	0.999922	0.00132981	1	0.668	NUP49_YEAST	NU100_YEAST	NUP57_YEAST	NU170_YEAST
biological_process	GO:0051126	negative regulation of actin nucleation	0	1	0	0.999922	0.00132981	1	0.668
biological_process	GO:0016071	mRNA metabolic process	0	5	0	0.999244	0.00143298	1	0.68
biological_process	GO:0016050	vesicle organization	0	11	0	0.999499	0.00143182	1	0.68
biological_process	GO:0060627	regulation of vesicle-mediated transport	0	3	0	0.999607	0.00146915	1	0.684
biological_process	GO:0006898	receptor-mediated endocytosis	1	7	0.142857	0.999724	0.00161598	1	0.704	AP2A_YEAST
biological_process	GO:0034504	protein localization to nucleus	0	4	0	0.999437	0.00164809	1	0.705
biological_process	GO:0030036	actin cytoskeleton organization	2	27	0.0740741	0.999185	0.0019412	1	0.728	SLM2_YEAST	SLM1_YEAST
biological_process	GO:0034315	regulation of Arp2/3 complex-mediated actin nucleation	1	2	0.5	0.999788	0.00194938	1	0.751	SLA1_YEAST
biological_process	GO:0006913	nucleocytoplasmic transport	1	15	0.0666667	0.999124	0.00195893	1	0.754	NU170_YEAST
biological_process	GO:0051123	RNA polymerase II preinitiation complex assembly	10	46	0.217391	0.999447	0.00197937	1	0.756	TAF5_YEAST	MED2_YEAST	DAL81_YEAST	MED15_YEAST	MED3_YEAST	T2FB_YEAST	TAF12_YEAST	TAF1_YEAST	TAF10_YEAST	TAF11_YEAST
biological_process	GO:0043933	protein-containing complex organization	0	1	0	0.998724	0.00204355	1	0.756
biological_process	GO:0006338	chromatin remodeling	17	91	0.186813	0.999026	0.00209227	1	0.768	SNF5_YEAST	RSC2_YEAST	RSC4_YEAST	RT102_YEAST	SNF6_YEAST	SNF2_YEAST	SWI1_YEAST	DLS1_YEAST	IOC2_YEAST	CYC8_YEAST	FKH2_YEAST	ATAD2_YEAST	SWC4_YEAST	MSN2_YEAST	PHO2_YEAST	SWC5_YEAST	UME6_YEAST
biological_process	GO:2000221	negative regulation of pseudohyphal growth	4	9	0.444444	0.999835	0.00226193	1	0.793	FKH2_YEAST	IME4_YEAST	MUM2_YEAST	DIG1_YEAST
biological_process	GO:0030041	actin filament polymerization	0	3	0	0.999488	0.00238274	1	0.802
biological_process	GO:0030833	regulation of actin filament polymerization	0	7	0	0.999488	0.00238274	1	0.802
biological_process	GO:0034605	cellular response to heat	0	26	0	0.999355	0.00242703	1	0.806
biological_process	GO:0008361	regulation of cell size	7	27	0.259259	0.999515	0.00257483	1	0.824	SFP1_YEAST	KA122_YEAST	GPA2_YEAST	SKN7_YEAST	SLT2_YEAST	WHI5_YEAST	WHI3_YEAST
biological_process	GO:0033365	protein localization to organelle	0	1	0	0.998441	0.0026667	1	0.825
biological_process	GO:0000289	nuclear-transcribed mRNA poly(A) tail shortening	4	10	0.4	0.999668	0.00275786	1	0.842	CCR4_YEAST	NOT1_YEAST	POP2_YEAST	VTS1_YEAST
biological_process	GO:0043937	regulation of sporulation	0	3	0	0.999668	0.00275786	1	0.842
biological_process	GO:0015031	protein transport	10	153	0.0653595	0.998182	0.00292731	1	0.848	TIP20_YEAST	SEC16_YEAST	SEC3_YEAST	LDB19_YEAST	SEC9_YEAST	SEC7_YEAST	SCJ1_YEAST	VTS1_YEAST	GFD1_YEAST	CSR2_YEAST
biological_process	GO:0032386	regulation of intracellular transport	0	2	0	0.999268	0.00293023	1	0.848
biological_process	GO:0061412	positive regulation of transcription from RNA polymerase II promoter in response to amino acid starvation	3	5	0.6	0.999887	0.00307893	1	0.904	SNF2_YEAST	SWI1_YEAST	MSN2_YEAST
biological_process	GO:0071456	cellular response to hypoxia	2	2	1	0.999887	0.00307893	1	0.904	IXR1_YEAST	UPC2_YEAST
biological_process	GO:0000117	regulation of transcription involved in G2/M transition of mitotic cell cycle	1	2	0.5	0.999887	0.00307893	1	0.904	SIN3_YEAST
biological_process	GO:0051301	cell division	18	167	0.107784	0.998303	0.00319711	1	0.906	SMC1_YEAST	SPC25_YEAST	CDC13_YEAST	AMA1_YEAST	CDC27_YEAST	DSN1_YEAST	MOB2_YEAST	DBF4_YEAST	NET1_YEAST	POG1_YEAST	SIN3_YEAST	PAT1_YEAST	SSD1_YEAST	NUP53_YEAST	NUP59_YEAST	APC1_YEAST	CKS1_YEAST	CIN8_YEAST
biological_process	GO:0006900	vesicle budding from membrane	2	6	0.333333	0.99937	0.00319367	1	0.906	AP18A_YEAST	AP18B_YEAST
biological_process	GO:0006914	autophagy	3	45	0.0666667	0.99834	0.00338125	1	0.913	TIP20_YEAST	ATG13_YEAST	ATG1_YEAST
biological_process	GO:0071166	ribonucleoprotein complex localization	1	1	1	0.998653	0.00329596	1	0.913	CDC13_YEAST
biological_process	GO:0045184	establishment of protein localization	0	8	0	0.99792	0.00330617	1	0.913
biological_process	GO:1901992	positive regulation of mitotic cell cycle phase transition	0	3	0	0.999204	0.00345526	1	0.916
biological_process	GO:0008154	actin polymerization or depolymerization	0	1	0	0.999204	0.00345526	1	0.916
biological_process	GO:0008152	metabolic process	0	2	0	0.997581	0.00358253	1	0.925
biological_process	GO:0006972	hyperosmotic response	5	10	0.5	0.999499	0.00378383	1	0.934	PBS2_YEAST	HOG1_YEAST	CYC8_YEAST	MSB2_YEAST	TUP1_YEAST
biological_process	GO:0033962	P-body assembly	3	6	0.5	0.999499	0.00378383	1	0.934	PAT1_YEAST	DHH1_YEAST	EDC3_YEAST
biological_process	GO:0009306	protein secretion	5	19	0.263158	0.999276	0.00414698	1	0.945	HSE1_YEAST	GRH1_YEAST	SCD5_YEAST	TLG2_YEAST	VPS27_YEAST
biological_process	GO:0031124	mRNA 3'-end processing	3	23	0.130435	0.998735	0.00467381	1	0.949	NRD1_YEAST	SAC3_YEAST	NAB3_YEAST
biological_process	GO:0031503	protein-containing complex localization	2	14	0.142857	0.99776	0.00489971	1	0.954	JSN1_YEAST	TRS33_YEAST
biological_process	GO:0006607	NLS-bearing protein import into nucleus	5	17	0.294118	0.999271	0.00505683	1	0.99	NUP49_YEAST	NU100_YEAST	NUP57_YEAST	NUP53_YEAST	NUP59_YEAST
biological_process	GO:1903896	positive regulation of IRE1-mediated unfolded protein response	2	2	1	1	0.0049096	1	0.99	KIN1_YEAST	KIN2_YEAST
biological_process	GO:0071483	cellular response to blue light	2	2	1	1	0.0049096	1	0.99	MSN2_YEAST	CRZ1_YEAST
biological_process	GO:0061909	autophagosome-lysosome fusion	2	2	1	1	0.0049096	1	0.99	STT4_YEAST	VAM7_YEAST
biological_process	GO:0051351	positive regulation of ligase activity	1	1	1	1	0.0049096	1	0.99	ARC1_YEAST
biological_process	GO:0006367	transcription initiation from RNA polymerase II promoter	5	38	0.131579	0.997944	0.00545289	1	0.992	SSL1_YEAST	TAF5_YEAST	T2FB_YEAST	TAF10_YEAST	RAD25_YEAST
biological_process	GO:0007346	regulation of mitotic cell cycle	4	7	0.571429	0.997481	0.00567976	1	0.992	BMH1_YEAST	SIS2_YEAST	CKS1_YEAST	BMH2_YEAST
biological_process	GO:0043457	regulation of cellular respiration	3	7	0.428571	0.999463	0.00529229	1	0.992	HAP2_YEAST	HAP5_YEAST	HAP1_YEAST
biological_process	GO:0051168	nuclear export	2	2	1	0.997673	0.00540928	1	0.992	MEX67_YEAST	XPO1_YEAST
biological_process	GO:0031397	negative regulation of protein ubiquitination	0	2	0	0.999463	0.00529229	1	0.992
biological_process	GO:0001558	regulation of cell growth	3	11	0.272727	0.99855	0.0057232	1	0.993	SLM2_YEAST	SLM1_YEAST	KOG1_YEAST
biological_process	GO:0000435	positive regulation of transcription from RNA polymerase II promoter by galactose	3	6	0.5	0.999681	0.00583861	1	0.994	SSN2_YEAST	SSN3_YEAST	GAL4_YEAST
biological_process	GO:0071931	positive regulation of transcription involved in G1/S transition of mitotic cell cycle	3	6	0.5	0.999681	0.00583861	1	0.994	MBP1_YEAST	SWI4_YEAST	SWI6_YEAST
biological_process	GO:0010737	protein kinase A signaling	3	6	0.5	0.999681	0.00583861	1	0.994	KAPB_YEAST	GPA2_YEAST	YAK1_YEAST
biological_process	GO:0000431	regulation of transcription from RNA polymerase II promoter by galactose	1	2	0.5	0.999681	0.00583861	1	0.994	GAL4_YEAST
biological_process	GO:0006378	mRNA polyadenylation	6	24	0.25	0.998745	0.0064576	1	0.995	PFS2_YEAST	HRP1_YEAST	PTI1_YEAST	PCF11_YEAST	RNA15_YEAST	NAB2_YEAST
biological_process	GO:0045010	actin nucleation	1	4	0.25	0.998745	0.0064576	1	0.995	BNR1_YEAST
biological_process	GO:0030968	endoplasmic reticulum unfolded protein response	3	17	0.176471	0.998045	0.00812858	1	0.997	OPI1_YEAST	EDE1_YEAST	SLT2_YEAST
biological_process	GO:0060628	regulation of ER to Golgi vesicle-mediated transport	2	4	0.5	0.999133	0.00750482	1	0.997	TIP20_YEAST	HRR25_YEAST
biological_process	GO:0030100	regulation of endocytosis	1	4	0.25	0.997948	0.0095837	1	0.997	RV167_YEAST
biological_process	GO:0010628	positive regulation of gene expression	1	2	0.5	0.99729	0.00792358	1	0.997	WHI2_YEAST
biological_process	GO:0098789	pre-mRNA cleavage required for polyadenylation	5	21	0.238095	0.997488	0.0131852	1	0.999	PFS2_YEAST	HRP1_YEAST	PTI1_YEAST	PCF11_YEAST	RNA15_YEAST
biological_process	GO:0060237	regulation of fungal-type cell wall organization	5	21	0.238095	0.997488	0.0131852	1	0.999	STT4_YEAST	SSD1_YEAST	SLT2_YEAST	AZF1_YEAST	CBK1_YEAST
biological_process	GO:0051276	chromosome organization	2	11	0.181818	0.993567	0.00988283	1	0.999	SWC4_YEAST	YTM1_YEAST
biological_process	GO:1903450	regulation of G1 to G0 transition	2	3	0.666667	0.999296	0.00968977	1	0.999	RLM1_YEAST	SSD1_YEAST
biological_process	GO:0034314	Arp2/3 complex-mediated actin nucleation	0	7	0	0.998095	0.0106441	1	0.999
biological_process	GO:2000369	regulation of clathrin-dependent endocytosis	0	1	0	0.999296	0.00968977	1	0.999
biological_process	GO:0006368	transcription elongation from RNA polymerase II promoter	9	76	0.118421	0.979898	0.0397812	1	1	RSC2_YEAST	RSC4_YEAST	RT102_YEAST	CCR4_YEAST	NOT1_YEAST	POP2_YEAST	T2FB_YEAST	SKN7_YEAST	THO1_YEAST
biological_process	GO:0032968	positive regulation of transcription elongation from RNA polymerase II promoter	9	68	0.132353	0.978989	0.0502904	1	1	MED2_YEAST	CCR4_YEAST	FKH2_YEAST	MED15_YEAST	PFD5_YEAST	NOT1_YEAST	POP2_YEAST	MED3_YEAST	NOT4_YEAST
biological_process	GO:0007059	chromosome segregation	8	52	0.153846	0.853723	0.21197	1	1	CBF3A_YEAST	RSC2_YEAST	RT102_YEAST	SPC25_YEAST	KIN3_YEAST	DSN1_YEAST	DBF4_YEAST	NU170_YEAST
biological_process	GO:0051321	meiotic cell cycle	8	65	0.123077	0.663081	0.420754	1	1	MDS3_YEAST	IME4_YEAST	PACC_YEAST	SET3_YEAST	SSN3_YEAST	MUM2_YEAST	IDS2_YEAST	IME1_YEAST
biological_process	GO:0016573	histone acetylation	8	54	0.148148	0.994365	0.0157021	1	1	TAF5_YEAST	SPT20_YEAST	EPL1_YEAST	SGF73_YEAST	SWC4_YEAST	TAF12_YEAST	TAF10_YEAST	EAF1_YEAST
biological_process	GO:0006887	exocytosis	8	42	0.190476	0.990743	0.0269357	1	1	SYT1_YEAST	SEC3_YEAST	KIN1_YEAST	KIN2_YEAST	SLA2_YEAST	OSH3_YEAST	STX8_YEAST	SEC9_YEAST
biological_process	GO:0006281	DNA repair	7	105	0.0666667	0.676674	0.407974	1	1	SMC6_YEAST	HRR25_YEAST	MLP1_YEAST	EPL1_YEAST	SWC4_YEAST	RAD53_YEAST	EAF1_YEAST
biological_process	GO:0030435	sporulation resulting in formation of a cellular spore	7	51	0.137255	0.885122	0.180138	1	1	RSC2_YEAST	MDS3_YEAST	IME4_YEAST	PRTB_YEAST	SEF1_YEAST	MUM2_YEAST	IME1_YEAST
biological_process	GO:0030433	ubiquitin-dependent ERAD pathway	7	45	0.155556	0.98278	0.0481114	1	1	JEM1_YEAST	HLJ1_YEAST	LCL2_YEAST	HRD3_YEAST	SCJ1_YEAST	MNL2_YEAST	DOA10_YEAST
biological_process	GO:0016236	macroautophagy	6	72	0.0833333	0.987899	0.0243252	1	1	SEC24_YEAST	SEC16_YEAST	STT4_YEAST	VAM7_YEAST	ATG13_YEAST	ATG1_YEAST
biological_process	GO:0006888	endoplasmic reticulum to Golgi vesicle-mediated transport	6	86	0.0697674	0.976687	0.0489465	1	1	GRH1_YEAST	COPB2_YEAST	GTS1_YEAST	SEC7_YEAST	TRS33_YEAST	RAEP_YEAST
biological_process	GO:0006623	protein targeting to vacuole	6	60	0.1	0.956978	0.0826722	1	1	AP3M_YEAST	HSE1_YEAST	VPS64_YEAST	STP22_YEAST	VPS53_YEAST	VPS27_YEAST
biological_process	GO:0030437	ascospore formation	6	52	0.115385	0.613535	0.532727	1	1	BMH1_YEAST	AMA1_YEAST	GPA2_YEAST	SET1_YEAST	PACC_YEAST	BMH2_YEAST
biological_process	GO:0031509	subtelomeric heterochromatin assembly	5	63	0.0793651	0.720949	0.455967	1	1	DLS1_YEAST	IFH1_YEAST	MPS3_YEAST	MCM10_YEAST	SET1_YEAST
biological_process	GO:0009060	aerobic respiration	5	47	0.106383	0.315101	0.8211	1	1	MBR1_YEAST	MIX17_YEAST	PUF3_YEAST	RSF1_YEAST	QCR6_YEAST
biological_process	GO:0071555	cell wall organization	5	53	0.0943396	0.229362	0.844178	1	1	SLA1_YEAST	PAN1_YEAST	ZDS1_YEAST	RCR1_YEAST	ECM30_YEAST
biological_process	GO:0006896	Golgi to vacuole transport	5	30	0.166667	0.983904	0.055171	1	1	AP3M_YEAST	STX8_YEAST	VPS53_YEAST	TLG2_YEAST	VAM3_YEAST
biological_process	GO:0006906	vesicle fusion	5	23	0.217391	0.98655	0.0393832	1	1	STX8_YEAST	SEC9_YEAST	TLG2_YEAST	VAM7_YEAST	VAM3_YEAST
biological_process	GO:0016567	protein ubiquitination	5	80	0.0625	0.606603	0.524814	1	1	CDC27_YEAST	HRD3_YEAST	DEF1_YEAST	NOT4_YEAST	APC1_YEAST
biological_process	GO:0006511	ubiquitin-dependent protein catabolic process	5	96	0.0520833	0.946465	0.0843915	1	1	GRR1_YEAST	DEF1_YEAST	RPN10_YEAST	UBP4_YEAST	UBP7_YEAST
biological_process	GO:0016197	endosomal transport	5	10	0.5	0.927771	0.128236	1	1	SLM2_YEAST	SLM1_YEAST	EDE1_YEAST	SLA1_YEAST	PAN1_YEAST
biological_process	GO:0031929	TOR signaling	5	18	0.277778	0.98655	0.0393832	1	1	SLM2_YEAST	SLM1_YEAST	KOG1_YEAST	MDS3_YEAST	VPS64_YEAST
biological_process	GO:0006446	regulation of translational initiation	5	13	0.384615	0.981185	0.0621625	1	1	EI2BG_YEAST	EI2BD_YEAST	PAT1_YEAST	PABP_YEAST	IF2P_YEAST
biological_process	GO:0034727	piecemeal microautophagy of the nucleus	5	41	0.121951	0.935944	0.156914	1	1	OSH3_YEAST	VAM7_YEAST	VAM3_YEAST	ATG13_YEAST	ATG1_YEAST
biological_process	GO:0000724	double-strand break repair via homologous recombination	4	33	0.121212	0.636141	0.531513	1	1	SNF5_YEAST	RSC2_YEAST	SMC6_YEAST	RAD52_YEAST
biological_process	GO:0006364	rRNA processing	4	108	0.037037	0.0038871	0.998473	0.446	1	YTM1_YEAST	YC16_YEAST	POP1_YEAST	NAF1_YEAST
biological_process	GO:0006470	protein dephosphorylation	4	43	0.0930233	0.782072	0.367587	1	1	HAL5_YEAST	PSR1_YEAST	PPZ1_YEAST	WHI2_YEAST
biological_process	GO:0000422	autophagy of mitochondrion	4	37	0.108108	0.74171	0.453714	1	1	STT4_YEAST	WHI2_YEAST	ATG13_YEAST	ATG1_YEAST
biological_process	GO:0007121	bipolar cellular bud site selection	4	18	0.222222	0.993394	0.0332255	1	1	PEF1_YEAST	SLA2_YEAST	PAN1_YEAST	RAX1_YEAST
biological_process	GO:0007118	budding cell apical bud growth	4	20	0.2	0.986815	0.0551123	1	1	MOB2_YEAST	TAO3_YEAST	CBK1_YEAST	BOI2_YEAST
biological_process	GO:0007005	mitochondrion organization	4	41	0.097561	0.35845	0.728375	1	1	MIX17_YEAST	SML1_YEAST	NGR1_YEAST	PUF3_YEAST
biological_process	GO:0048278	vesicle docking	4	13	0.307692	0.981185	0.0621625	1	1	STX8_YEAST	TLG2_YEAST	VAM7_YEAST	VAM3_YEAST
biological_process	GO:0009651	response to salt stress	4	15	0.266667	0.962934	0.116762	1	1	PSR1_YEAST	SIS2_YEAST	WHI2_YEAST	HAL9_YEAST
biological_process	GO:0046777	protein autophosphorylation	4	25	0.16	0.986339	0.0486585	1	1	KIN1_YEAST	KIN2_YEAST	ATG1_YEAST	AKL1_YEAST
biological_process	GO:0006270	DNA replication initiation	4	32	0.125	0.989518	0.0298607	1	1	DBF4_YEAST	MCM10_YEAST	RAD53_YEAST	BMH2_YEAST
biological_process	GO:0043161	proteasome-mediated ubiquitin-dependent protein catabolic process	4	68	0.0588235	0.91756	0.133642	1	1	PSA4_YEAST	RPN10_YEAST	UBX5_YEAST	GID8_YEAST
biological_process	GO:0043162	ubiquitin-dependent protein catabolic process via the multivesicular body sorting pathway	4	18	0.222222	0.980372	0.0579439	1	1	HSE1_YEAST	UBP4_YEAST	STP22_YEAST	VPS27_YEAST
biological_process	GO:0000070	mitotic sister chromatid segregation	4	26	0.153846	0.377337	0.748559	1	1	SMC1_YEAST	FIN1_YEAST	DSN1_YEAST	CIN8_YEAST
biological_process	GO:1904669	ATP export	4	17	0.235294	0.994943	0.02731	1	1	HSE1_YEAST	UBP4_YEAST	STP22_YEAST	VPS27_YEAST
biological_process	GO:0043328	protein transport to vacuole involved in ubiquitin-dependent protein catabolic process via the multivesicular body sorting pathway	4	28	0.142857	0.957376	0.129119	1	1	LSB1_YEAST	HSE1_YEAST	VPS27_YEAST	GID8_YEAST
biological_process	GO:0000055	ribosomal large subunit export from nucleus	4	32	0.125	0.922428	0.197966	1	1	NUP49_YEAST	MEX67_YEAST	NU116_YEAST	XPO1_YEAST
biological_process	GO:0045727	positive regulation of translation	4	12	0.333333	0.970139	0.0749791	1	1	SLF1_YEAST	PUF3_YEAST	WHI3_YEAST	DHH1_YEAST
biological_process	GO:0000920	septum digestion after cytokinesis	4	18	0.222222	0.989356	0.0471262	1	1	MOB2_YEAST	MYO1_YEAST	CBK1_YEAST	BOI2_YEAST
biological_process	GO:0000077	DNA damage checkpoint signaling	4	19	0.210526	0.875935	0.275267	1	1	BMH1_YEAST	PIN4_YEAST	RAD53_YEAST	BMH2_YEAST
biological_process	GO:0000045	autophagosome assembly	4	25	0.16	0.971649	0.077372	1	1	SEC7_YEAST	YPT11_YEAST	ATG13_YEAST	ATG1_YEAST
biological_process	GO:0016579	protein deubiquitination	4	24	0.166667	0.99426	0.0218328	1	1	OTU2_YEAST	UBP4_YEAST	UBP7_YEAST	UBP6_YEAST
biological_process	GO:0070816	phosphorylation of RNA polymerase II C-terminal domain	3	18	0.166667	0.916893	0.235043	1	1	SSL1_YEAST	SSN3_YEAST	RAD25_YEAST
biological_process	GO:0005975	carbohydrate metabolic process	3	36	0.0833333	0.115549	0.929495	1	1	MIG1_YEAST	MNL2_YEAST	MIG2_YEAST
biological_process	GO:0032880	regulation of protein localization	3	28	0.107143	0.992193	0.019009	1	1	EDE1_YEAST	HRR25_YEAST	ZDS1_YEAST
biological_process	GO:0006457	protein folding	3	80	0.0375	0.426389	0.715257	1	1	PFD5_YEAST	STI1_YEAST	APJ1_YEAST
biological_process	GO:0032258	cytoplasm to vacuole transport by the Cvt pathway	3	48	0.0625	0.912223	0.185792	1	1	TLG2_YEAST	VAM7_YEAST	ATG1_YEAST
biological_process	GO:0045324	late endosome to vacuole transport	3	19	0.157895	0.82204	0.316545	1	1	HSE1_YEAST	STP22_YEAST	VPS27_YEAST
biological_process	GO:0042144	vacuole fusion, non-autophagic	3	34	0.0882353	0.627114	0.605602	1	1	YD089_YEAST	VAM7_YEAST	VAM3_YEAST
biological_process	GO:0007120	axial cellular bud site selection	3	15	0.2	0.982499	0.0830285	1	1	PEF1_YEAST	PAN1_YEAST	RAX1_YEAST
biological_process	GO:0016239	positive regulation of macroautophagy	3	15	0.2	0.916893	0.235043	1	1	EPL1_YEAST	TRS33_YEAST	CLG1_YEAST
biological_process	GO:0006289	nucleotide-excision repair	3	33	0.0909091	0.831505	0.303946	1	1	SSL1_YEAST	SNF6_YEAST	RAD25_YEAST
biological_process	GO:0031126	sno(s)RNA 3'-end processing	3	10	0.3	0.905156	0.22813	1	1	NRD1_YEAST	PTI1_YEAST	NAB3_YEAST
biological_process	GO:0001402	signal transduction involved in filamentous growth	3	13	0.230769	0.98975	0.0578474	1	1	BMH1_YEAST	MSB2_YEAST	BMH2_YEAST
biological_process	GO:0031505	fungal-type cell wall organization	3	135	0.0222222	0.095052	0.948584	1	1	SLA2_YEAST	MSB2_YEAST	CSR2_YEAST
biological_process	GO:0055085	transmembrane transport	3	96	0.03125	0.000973259	0.999599	0.104	1	GNP1_YEAST	ATC2_YEAST	MEX67_YEAST
biological_process	GO:0060261	positive regulation of transcription initiation from RNA polymerase II promoter	3	28	0.107143	0.8861	0.259351	1	1	MED2_YEAST	MED15_YEAST	MED3_YEAST
biological_process	GO:0034501	protein localization to kinetochore	3	11	0.272727	0.994708	0.0370237	1	1	FIN1_YEAST	XPO1_YEAST	NUP53_YEAST
biological_process	GO:0071028	nuclear mRNA surveillance	3	16	0.1875	0.983904	0.055171	1	1	NRD1_YEAST	PIN4_YEAST	NAB3_YEAST
biological_process	GO:0006397	mRNA processing	3	45	0.0666667	0.745245	0.345691	1	1	PAT1_YEAST	PABP_YEAST	DHH1_YEAST
biological_process	GO:0006974	cellular response to DNA damage stimulus	3	59	0.0508475	0.877649	0.16865	1	1	DEF1_YEAST	SML1_YEAST	ALK1_YEAST
biological_process	GO:0000290	deadenylation-dependent decapping of nuclear-transcribed mRNA	3	20	0.15	0.952874	0.161461	1	1	PAT1_YEAST	DHH1_YEAST	EAP1_YEAST
biological_process	GO:0006369	termination of RNA polymerase II transcription	3	17	0.176471	0.993542	0.0273483	1	1	REB1_YEAST	NRD1_YEAST	PCF11_YEAST
biological_process	GO:0007265	Ras protein signal transduction	3	12	0.25	0.925021	0.16467	1	1	BMH1_YEAST	KAPB_YEAST	BMH2_YEAST
biological_process	GO:0000723	telomere maintenance	3	43	0.0697674	0.318736	0.830382	1	1	CDC13_YEAST	DEF1_YEAST	SET1_YEAST
biological_process	GO:0042273	ribosomal large subunit biogenesis	3	53	0.0566038	0.143195	0.931449	1	1	HRR25_YEAST	JIP5_YEAST	YTM1_YEAST
biological_process	GO:0006612	protein targeting to membrane	3	23	0.130435	0.849735	0.279051	1	1	STP22_YEAST	RAEP_YEAST	NACA_YEAST
biological_process	GO:0051017	actin filament bundle assembly	3	15	0.2	0.870881	0.31314	1	1	SLM2_YEAST	SLM1_YEAST	BNR1_YEAST
biological_process	GO:0030950	establishment or maintenance of actin cytoskeleton polarity	3	15	0.2	0.982499	0.0830285	1	1	SLM2_YEAST	SLM1_YEAST	CBK1_YEAST
biological_process	GO:0010255	glucose mediated signaling pathway	3	8	0.375	0.992495	0.0468633	1	1	GPA2_YEAST	KC11_YEAST	KC12_YEAST
biological_process	GO:0043486	histone exchange	3	18	0.166667	0.980572	0.0731176	1	1	SWC4_YEAST	SWC5_YEAST	TUP1_YEAST
biological_process	GO:0006303	double-strand break repair via nonhomologous end joining	3	28	0.107143	0.787103	0.430386	1	1	RSC2_YEAST	SIN3_YEAST	NEJ1_YEAST
biological_process	GO:0006337	nucleosome disassembly	3	19	0.157895	0.96017	0.14431	1	1	RSC2_YEAST	RSC4_YEAST	RT102_YEAST
biological_process	GO:0016584	nucleosome positioning	3	13	0.230769	0.98975	0.0578474	1	1	CYC8_YEAST	TUP1_YEAST	NU170_YEAST
biological_process	GO:0048309	endoplasmic reticulum inheritance	3	13	0.230769	0.98975	0.0578474	1	1	RTN1_YEAST	SEC3_YEAST	YPT11_YEAST
biological_process	GO:0016575	histone deacetylation	3	21	0.142857	0.870881	0.31314	1	1	HDA1_YEAST	SIN3_YEAST	SET3_YEAST
biological_process	GO:0008298	intracellular mRNA localization	3	19	0.157895	0.944888	0.179185	1	1	COPB2_YEAST	PUF3_YEAST	SSD1_YEAST
biological_process	GO:0060963	positive regulation of ribosomal protein gene transcription by RNA polymerase II	3	9	0.333333	0.997738	0.0209277	1	1	SFP1_YEAST	IFH1_YEAST	MSN1_YEAST
biological_process	GO:0006891	intra-Golgi vesicle-mediated transport	3	31	0.0967742	0.816628	0.391812	1	1	COPB2_YEAST	GTS1_YEAST	SEC7_YEAST
biological_process	GO:1903475	mitotic actomyosin contractile ring assembly	3	11	0.272727	0.952874	0.161461	1	1	RV167_YEAST	BNR1_YEAST	MYO1_YEAST
biological_process	GO:0018107	peptidyl-threonine phosphorylation	3	17	0.176471	0.966775	0.127814	1	1	HOG1_YEAST	YAK1_YEAST	AKL1_YEAST
biological_process	GO:0000973	posttranscriptional tethering of RNA polymerase II gene DNA at nuclear periphery	3	18	0.166667	0.966775	0.127814	1	1	NU116_YEAST	NU100_YEAST	SAC3_YEAST
biological_process	GO:0007163	establishment or maintenance of cell polarity	3	10	0.3	0.95423	0.0871452	1	1	ATC5_YEAST	MOB2_YEAST	CBK1_YEAST
biological_process	GO:0001100	negative regulation of exit from mitosis	3	10	0.3	0.983894	0.0637803	1	1	HOG1_YEAST	DBF4_YEAST	NET1_YEAST
biological_process	GO:0006626	protein targeting to mitochondrion	3	10	0.3	0.321228	0.844794	1	1	STI1_YEAST	TOM71_YEAST	TOM70_YEAST
biological_process	GO:0031145	anaphase-promoting complex-dependent catabolic process	3	18	0.166667	0.966775	0.127814	1	1	AMA1_YEAST	CDC27_YEAST	APC1_YEAST
biological_process	GO:0000321	re-entry into mitotic cell cycle after pheromone arrest	3	9	0.333333	0.997738	0.0209277	1	1	POG1_YEAST	VPS64_YEAST	FAR7_YEAST
biological_process	GO:0000753	cell morphogenesis involved in conjugation with cellular fusion	3	8	0.375	0.982499	0.0830285	1	1	SPO14_YEAST	MDY2_YEAST	BEM1_YEAST
biological_process	GO:0000433	carbon catabolite repression of transcription from RNA polymerase II promoter by glucose	3	11	0.272727	0.994708	0.0370237	1	1	MIG1_YEAST	TUP1_YEAST	MIG2_YEAST
biological_process	GO:0016237	lysosomal microautophagy	3	13	0.230769	0.995057	0.0148927	1	1	HSE1_YEAST	YD089_YEAST	VPS27_YEAST
biological_process	GO:0034398	telomere tethering at nuclear periphery	3	13	0.230769	0.98643	0.0699231	1	1	MLP1_YEAST	MPS3_YEAST	NU170_YEAST
biological_process	GO:2001020	regulation of response to DNA damage stimulus	3	7	0.428571	0.974839	0.077572	1	1	CYC8_YEAST	DEF1_YEAST	TUP1_YEAST
biological_process	GO:0000902	cell morphogenesis	3	10	0.3	0.947097	0.125835	1	1	KC11_YEAST	KC12_YEAST	TAO3_YEAST
biological_process	GO:0009749	response to glucose	3	4	0.75	0.997242	0.0175015	1	1	KC11_YEAST	KC12_YEAST	SKS1_YEAST
biological_process	GO:0031990	mRNA export from nucleus in response to heat stress	3	10	0.3	0.994708	0.0370237	1	1	NU188_YEAST	NU100_YEAST	NUP59_YEAST
biological_process	GO:0006797	polyphosphate metabolic process	3	11	0.272727	0.98643	0.0699231	1	1	PPN1_YEAST	PHO91_YEAST	YD089_YEAST
biological_process	GO:0030174	regulation of DNA-dependent DNA replication initiation	2	20	0.1	0.962934	0.116762	1	1	SLD7_YEAST	SIN3_YEAST
biological_process	GO:0000022	mitotic spindle elongation	2	12	0.166667	0.764957	0.50995	1	1	CBF3A_YEAST	CIN8_YEAST
biological_process	GO:0042274	ribosomal small subunit biogenesis	2	31	0.0645161	0.0257666	0.991381	0.986	1	HRR25_YEAST	SAC3_YEAST
biological_process	GO:0006006	glucose metabolic process	2	17	0.117647	0.91128	0.17796	1	1	GRR1_YEAST	RGT1_YEAST
biological_process	GO:0006874	cellular calcium ion homeostasis	2	16	0.125	0.97683	0.0831071	1	1	ATC2_YEAST	CSG2_YEAST
biological_process	GO:1990961	xenobiotic detoxification by transmembrane export across the plasma membrane	2	19	0.105263	0.85569	0.389211	1	1	TPO2_YEAST	TPO3_YEAST
biological_process	GO:0030010	establishment of cell polarity	2	27	0.0740741	0.750173	0.406138	1	1	MSB2_YEAST	ZDS1_YEAST
biological_process	GO:0000011	vacuole inheritance	2	19	0.105263	0.85569	0.389211	1	1	VAC7_YEAST	CLA4_YEAST
biological_process	GO:0042147	retrograde transport, endosome to Golgi	2	34	0.0588235	0.394398	0.825241	1	1	VPS53_YEAST	BOI2_YEAST
biological_process	GO:0000079	regulation of cyclin-dependent protein serine/threonine kinase activity	2	26	0.0769231	0.706577	0.574534	1	1	PCL8_YEAST	CLG1_YEAST
biological_process	GO:0007064	mitotic sister chromatid cohesion	2	30	0.0666667	0.4432	0.793754	1	1	SMC1_YEAST	MPS3_YEAST
biological_process	GO:0030466	silent mating-type cassette heterochromatin assembly	2	46	0.0434783	0.600633	0.602296	1	1	MCM10_YEAST	SET1_YEAST
biological_process	GO:0000462	maturation of SSU-rRNA from tricistronic rRNA transcript (SSU-rRNA, 5.8S rRNA, LSU-rRNA)	2	71	0.028169	0.0195172	0.995682	0.959	1	RS20_YEAST	IF2P_YEAST
biological_process	GO:0007062	sister chromatid cohesion	2	14	0.142857	0.358137	0.820828	1	1	SMC1_YEAST	RSC2_YEAST
biological_process	GO:0000398	mRNA splicing, via spliceosome	2	86	0.0232558	0.0853874	0.965797	1	1	CWC21_YEAST	NAM8_YEAST
biological_process	GO:0080009	mRNA methylation	2	4	0.5	0.998701	0.0267877	1	1	IME4_YEAST	MUM2_YEAST
biological_process	GO:0006409	tRNA export from nucleus	2	15	0.133333	0.887951	0.337252	1	1	NUP49_YEAST	NU116_YEAST
biological_process	GO:0051085	chaperone cofactor-dependent protein refolding	2	18	0.111111	0.872186	0.363432	1	1	HLJ1_YEAST	JJJ2_YEAST
biological_process	GO:0006890	retrograde vesicle-mediated transport, Golgi to endoplasmic reticulum	2	33	0.0606061	0.569614	0.700365	1	1	TIP20_YEAST	COPB2_YEAST
biological_process	GO:0032543	mitochondrial translation	2	102	0.0196078	0.0414981	0.98517	1	1	RM28_YEAST	RSM28_YEAST
biological_process	GO:0006915	apoptotic process	2	24	0.0833333	0.8861	0.259351	1	1	MCA1_YEAST	WWM1_YEAST
biological_process	GO:0071902	positive regulation of protein serine/threonine kinase activity	2	14	0.142857	0.916971	0.28405	1	1	KOG1_YEAST	DBF4_YEAST
biological_process	GO:0045943	positive regulation of transcription by RNA polymerase I	2	22	0.0909091	0.667112	0.614031	1	1	SNF6_YEAST	TAP42_YEAST
biological_process	GO:0034599	cellular response to oxidative stress	2	88	0.0227273	0.105742	0.956004	1	1	HOG1_YEAST	ASK10_YEAST
biological_process	GO:0002098	tRNA wobble uridine modification	2	28	0.0714286	0.667112	0.614031	1	1	HRR25_YEAST	TRM9_YEAST
biological_process	GO:0070131	positive regulation of mitochondrial translation	2	13	0.153846	0.930077	0.257247	1	1	PET54_YEAST	PT122_YEAST
biological_process	GO:0043619	regulation of transcription from RNA polymerase II promoter in response to oxidative stress	2	9	0.222222	0.97163	0.152163	1	1	SKN7_YEAST	MSN2_YEAST
biological_process	GO:0042594	response to starvation	2	6	0.333333	0.951193	0.097552	1	1	MSN2_YEAST	ATG1_YEAST
biological_process	GO:0000727	double-strand break repair via break-induced replication	2	25	0.08	0.745687	0.532179	1	1	MCM10_YEAST	RAD52_YEAST
biological_process	GO:0031087	deadenylation-independent decapping of nuclear-transcribed mRNA	2	7	0.285714	0.99031	0.0814835	1	1	NOT4_YEAST	EDC3_YEAST
biological_process	GO:0000749	response to pheromone triggering conjugation with cellular fusion	2	10	0.2	0.91128	0.17796	1	1	ATC5_YEAST	NOT1_YEAST
biological_process	GO:0007231	osmosensory signaling pathway	2	5	0.4	0.97269	0.112049	1	1	PBS2_YEAST	HOG1_YEAST
biological_process	GO:0006541	glutamine metabolic process	2	21	0.0952381	0.745687	0.532179	1	1	ADCS_YEAST	TRPE_YEAST
biological_process	GO:0001174	transcriptional start site selection at RNA polymerase II promoter	2	7	0.285714	0.97163	0.152163	1	1	REB1_YEAST	T2FB_YEAST
biological_process	GO:0007130	synaptonemal complex assembly	2	20	0.1	0.820815	0.439288	1	1	AMA1_YEAST	SET1_YEAST
biological_process	GO:0006260	DNA replication	2	28	0.0714286	0.937556	0.106791	1	1	SLD7_YEAST	CCR4_YEAST
biological_process	GO:0043547	positive regulation of GTPase activity	2	26	0.0769231	0.70866	0.522336	1	1	EI2BG_YEAST	EI2BD_YEAST
biological_process	GO:0000209	protein polyubiquitination	2	36	0.0555556	0.794506	0.389217	1	1	GRR1_YEAST	NOT4_YEAST
biological_process	GO:0070086	ubiquitin-dependent endocytosis	2	12	0.166667	0.953137	0.203927	1	1	LDB19_YEAST	CSR2_YEAST
biological_process	GO:0000184	nuclear-transcribed mRNA catabolic process, nonsense-mediated decay	2	21	0.0952381	0.53195	0.730139	1	1	HRP1_YEAST	PUB1_YEAST
biological_process	GO:0033617	mitochondrial cytochrome c oxidase assembly	2	29	0.0689655	0.667112	0.614031	1	1	COX20_YEAST	PT122_YEAST
biological_process	GO:0006302	double-strand break repair	2	38	0.0526316	0.578933	0.552606	1	1	SMC1_YEAST	SNF2_YEAST
biological_process	GO:0070941	eisosome assembly	2	11	0.181818	0.962976	0.177749	1	1	SLM2_YEAST	SLM1_YEAST
biological_process	GO:0072659	protein localization to plasma membrane	2	12	0.166667	0.726206	0.553711	1	1	SLM2_YEAST	SLM1_YEAST
biological_process	GO:0038203	TORC2 signaling	2	6	0.333333	0.994161	0.060971	1	1	SLM2_YEAST	SLM1_YEAST
biological_process	GO:0061709	reticulophagy	2	15	0.133333	0.916971	0.28405	1	1	STP22_YEAST	ATG1_YEAST
biological_process	GO:0034975	protein folding in endoplasmic reticulum	2	14	0.142857	0.930077	0.257247	1	1	JEM1_YEAST	SCJ1_YEAST
biological_process	GO:0000056	ribosomal small subunit export from nucleus	2	14	0.142857	0.930077	0.257247	1	1	MEX67_YEAST	XPO1_YEAST
biological_process	GO:0030242	autophagy of peroxisome	2	23	0.0869565	0.858008	0.332888	1	1	HRR25_YEAST	SLT2_YEAST
biological_process	GO:2000218	negative regulation of invasive growth in response to glucose limitation	2	3	0.666667	0.999657	0.0140434	1	1	SIP4_YEAST	DIG1_YEAST
biological_process	GO:0000296	spermine transport	2	6	0.333333	0.994161	0.060971	1	1	TPO2_YEAST	TPO3_YEAST
biological_process	GO:0042790	nucleolar large rRNA transcription by RNA polymerase I	2	34	0.0588235	0.569614	0.700365	1	1	IFH1_YEAST	RRN7_YEAST
biological_process	GO:0000463	maturation of LSU-rRNA from tricistronic rRNA transcript (SSU-rRNA, 5.8S rRNA, LSU-rRNA)	2	38	0.0526316	0.321312	0.868233	1	1	YTM1_YEAST	URB1_YEAST
biological_process	GO:0031507	heterochromatin assembly	2	18	0.111111	0.740096	0.380605	1	1	ZDS1_YEAST	NU170_YEAST
biological_process	GO:0007030	Golgi organization	2	21	0.0952381	0.895845	0.243627	1	1	SEC16_YEAST	GRH1_YEAST
biological_process	GO:0032581	ER-dependent peroxisome organization	2	9	0.222222	0.979072	0.127404	1	1	RTN1_YEAST	PEX3_YEAST
biological_process	GO:0051292	nuclear pore complex assembly	2	6	0.333333	0.994161	0.060971	1	1	RTN1_YEAST	NU170_YEAST
biological_process	GO:0010498	proteasomal protein catabolic process	2	16	0.125	0.930548	0.113593	1	1	PSA4_YEAST	NOT4_YEAST
biological_process	GO:0061186	negative regulation of silent mating-type cassette heterochromatin assembly	2	11	0.181818	0.962976	0.177749	1	1	FKH2_YEAST	SIN3_YEAST
biological_process	GO:0090110	COPII-coated vesicle cargo loading	2	6	0.333333	0.994161	0.060971	1	1	SEC24_YEAST	SFB2_YEAST
biological_process	GO:0006261	DNA-dependent DNA replication	2	26	0.0769231	0.914668	0.144588	1	1	SNF2_YEAST	SWI1_YEAST
biological_process	GO:2001159	regulation of protein localization by the Cvt pathway	2	5	0.4	0.996921	0.0425936	1	1	SFL1_YEAST	HRR25_YEAST
biological_process	GO:0006283	transcription-coupled nucleotide-excision repair	2	11	0.181818	0.872186	0.363432	1	1	DEF1_YEAST	SAC3_YEAST
biological_process	GO:0008033	tRNA processing	2	31	0.0645161	0.170785	0.910281	1	1	STP1_YEAST	POP1_YEAST
biological_process	GO:0071034	CUT catabolic process	2	4	0.5	0.930077	0.257247	1	1	NRD1_YEAST	NAB3_YEAST
biological_process	GO:0070481	nuclear-transcribed mRNA catabolic process, non-stop decay	2	23	0.0869565	0.783949	0.487041	1	1	SSN3_YEAST	YP199_YEAST
biological_process	GO:0006620	posttranslational protein targeting to endoplasmic reticulum membrane	2	9	0.222222	0.802593	0.463477	1	1	MDY2_YEAST	NACA_YEAST
biological_process	GO:0006979	response to oxidative stress	2	11	0.181818	0.55153	0.586118	1	1	SNF2_YEAST	SSN3_YEAST
biological_process	GO:0000183	rDNA heterochromatin assembly	2	23	0.0869565	0.816628	0.391812	1	1	NET1_YEAST	SET1_YEAST
biological_process	GO:0042780	tRNA 3'-end processing	2	4	0.5	0.99031	0.0814835	1	1	NRD1_YEAST	NAB3_YEAST
biological_process	GO:0009267	cellular response to starvation	2	17	0.117647	0.784757	0.352132	1	1	KOG1_YEAST	PRTB_YEAST
biological_process	GO:0061406	positive regulation of transcription from RNA polymerase II promoter in response to glucose starvation	2	4	0.5	0.998701	0.0267877	1	1	MSN2_YEAST	YAK1_YEAST
biological_process	GO:0006279	premeiotic DNA replication	2	8	0.25	0.985294	0.103743	1	1	DBF4_YEAST	MUM2_YEAST
biological_process	GO:0034063	stress granule assembly	2	14	0.142857	0.930077	0.257247	1	1	PUB1_YEAST	DHH1_YEAST
biological_process	GO:0071930	negative regulation of transcription involved in G1/S transition of mitotic cell cycle	2	8	0.25	0.985294	0.103743	1	1	FKH2_YEAST	WHI5_YEAST
biological_process	GO:0051455	monopolar spindle attachment to meiosis I kinetochore	2	6	0.333333	0.99031	0.0814835	1	1	HRR25_YEAST	DSN1_YEAST
biological_process	GO:0046854	phosphatidylinositol phosphate biosynthetic process	2	14	0.142857	0.916971	0.28405	1	1	FAB1_YEAST	STT4_YEAST
biological_process	GO:0000466	maturation of 5.8S rRNA from tricistronic rRNA transcript (SSU-rRNA, 5.8S rRNA, LSU-rRNA)	2	19	0.105263	0.109102	0.959641	1	1	YTM1_YEAST	URB1_YEAST
biological_process	GO:0034221	fungal-type cell wall chitin biosynthetic process	2	16	0.125	0.902905	0.310758	1	1	BMH1_YEAST	BMH2_YEAST
biological_process	GO:0043066	negative regulation of apoptotic process	2	5	0.4	0.994161	0.060971	1	1	BMH1_YEAST	BMH2_YEAST
biological_process	GO:1904667	negative regulation of ubiquitin protein ligase activity	2	5	0.4	0.996921	0.0425936	1	1	BMH1_YEAST	BMH2_YEAST
biological_process	GO:0070873	regulation of glycogen metabolic process	2	3	0.666667	0.97269	0.112049	1	1	BMH1_YEAST	BMH2_YEAST
biological_process	GO:0051016	barbed-end actin filament capping	2	8	0.25	0.996437	0.0283697	1	1	BNR1_YEAST	AIM3_YEAST
biological_process	GO:0090156	cellular sphingolipid homeostasis	2	7	0.285714	0.99031	0.0814835	1	1	GNP1_YEAST	VPS53_YEAST
biological_process	GO:0010607	negative regulation of cytoplasmic mRNA processing body assembly	2	4	0.5	0.998701	0.0267877	1	1	KAPB_YEAST	NOT1_YEAST
biological_process	GO:0015937	coenzyme A biosynthetic process	2	7	0.285714	0.99031	0.0814835	1	1	CAB3_YEAST	SIS2_YEAST
biological_process	GO:0009272	fungal-type cell wall biogenesis	2	17	0.117647	0.387625	0.767276	1	1	PACC_YEAST	SLT2_YEAST
biological_process	GO:0000742	karyogamy involved in conjugation with cellular fusion	2	15	0.133333	0.916971	0.28405	1	1	JEM1_YEAST	OSH3_YEAST
biological_process	GO:2000370	positive regulation of clathrin-dependent endocytosis	2	4	0.5	0.998701	0.0267877	1	1	HRR25_YEAST	SCD5_YEAST
biological_process	GO:0006012	galactose metabolic process	2	6	0.333333	0.942153	0.230486	1	1	RBS1_YEAST	GAL4_YEAST
biological_process	GO:0034497	protein localization to phagophore assembly site	2	16	0.125	0.902905	0.310758	1	1	TRS33_YEAST	ATG13_YEAST
biological_process	GO:0000730	DNA recombinase assembly	2	9	0.222222	0.962976	0.177749	1	1	PSY3_YEAST	RAD52_YEAST
biological_process	GO:0072423	response to DNA damage checkpoint signaling	2	3	0.666667	0.999657	0.0140434	1	1	HRP1_YEAST	RNA15_YEAST
biological_process	GO:0061395	positive regulation of transcription from RNA polymerase II promoter in response to arsenic-containing substance	2	4	0.5	0.998701	0.0267877	1	1	RPN4_YEAST	MSN2_YEAST
biological_process	GO:0046822	regulation of nucleocytoplasmic transport	2	6	0.333333	0.986815	0.0551123	1	1	GSP1_YEAST	SGF73_YEAST
biological_process	GO:0071985	multivesicular body sorting pathway	2	4	0.5	0.757302	0.41361	1	1	HSE1_YEAST	VPS27_YEAST
biological_process	GO:1903319	positive regulation of protein maturation	2	2	1	0.999657	0.0140434	1	1	HSE1_YEAST	VPS27_YEAST
biological_process	GO:0006611	protein export from nucleus	2	12	0.166667	0.916971	0.28405	1	1	SAC3_YEAST	XPO1_YEAST
biological_process	GO:1905117	regulation of ribonucleoside-diphosphate reductase activity	2	3	0.666667	0.996921	0.0425936	1	1	SML1_YEAST	DIF1_YEAST
biological_process	GO:0007091	metaphase/anaphase transition of mitotic cell cycle	2	6	0.333333	0.627114	0.605602	1	1	CDC27_YEAST	APC1_YEAST
biological_process	GO:1903468	positive regulation of DNA replication initiation	2	3	0.666667	0.999657	0.0140434	1	1	FKH2_YEAST	DBF4_YEAST
biological_process	GO:0090282	positive regulation of transcription involved in G2/M transition of mitotic cell cycle	2	3	0.666667	0.999657	0.0140434	1	1	FKH2_YEAST	NDD1_YEAST
biological_process	GO:0044805	late nucleophagy	2	17	0.117647	0.887951	0.337252	1	1	ATG13_YEAST	ATG1_YEAST
biological_process	GO:0001198	negative regulation of mating-type specific transcription from RNA polymerase II promoter	2	5	0.4	0.996921	0.0425936	1	1	TUP1_YEAST	MCM1_YEAST
biological_process	GO:0030970	retrograde protein transport, ER to cytosol	2	9	0.222222	0.97163	0.152163	1	1	HRD3_YEAST	DOA10_YEAST
biological_process	GO:0045921	positive regulation of exocytosis	2	4	0.5	0.998701	0.0267877	1	1	KIN1_YEAST	KIN2_YEAST
biological_process	GO:0007129	homologous chromosome pairing at meiosis	2	13	0.153846	0.944829	0.155349	1	1	MPS3_YEAST	ZIP1_YEAST
biological_process	GO:1901987	regulation of cell cycle phase transition	2	3	0.666667	0.989256	0.0214456	1	1	GSP1_YEAST	DBF4_YEAST
biological_process	GO:0071041	antisense RNA transcript catabolic process	2	3	0.666667	0.996921	0.0425936	1	1	NRD1_YEAST	NAB3_YEAST
biological_process	GO:0034472	snRNA 3'-end processing	2	2	1	0.838539	0.414517	1	1	NRD1_YEAST	NAB3_YEAST
biological_process	GO:1904262	negative regulation of TORC1 signaling	2	11	0.181818	0.962976	0.177749	1	1	PSR1_YEAST	WHI2_YEAST
biological_process	GO:1900436	positive regulation of filamentous growth of a population of unicellular organisms in response to starvation	2	4	0.5	0.998701	0.0267877	1	1	MIG1_YEAST	MIG2_YEAST
biological_process	GO:0010973	positive regulation of division septum assembly	2	3	0.666667	0.999657	0.0140434	1	1	PACC_YEAST	SLT2_YEAST
biological_process	GO:0051646	mitochondrion localization	2	4	0.5	0.930369	0.183372	1	1	PUF3_YEAST	YPT11_YEAST
biological_process	GO:0001111	promoter clearance from RNA polymerase II promoter	2	4	0.5	0.998701	0.0267877	1	1	T2FB_YEAST	RAD25_YEAST
biological_process	GO:0006479	protein methylation	2	4	0.5	0.247445	0.906939	1	1	SET1_YEAST	SET3_YEAST
biological_process	GO:0140504	microlipophagy	2	3	0.666667	0.999657	0.0140434	1	1	STT4_YEAST	VPS27_YEAST
biological_process	GO:0007036	vacuolar calcium ion homeostasis	2	4	0.5	0.998701	0.0267877	1	1	VAM7_YEAST	VAM3_YEAST
biological_process	GO:0032106	positive regulation of response to extracellular stimulus	2	2	1	0.998051	0.0135698	1	1	WHI3_YEAST	YAK1_YEAST
biological_process	GO:0045002	double-strand break repair via single-strand annealing	2	3	0.666667	0.99031	0.0814835	1	1	RAD52_YEAST	NEJ1_YEAST
biological_process	GO:0042138	meiotic DNA double-strand break formation	1	17	0.0588235	0.726206	0.553711	1	1	SET1_YEAST
biological_process	GO:0000722	telomere maintenance via recombination	1	32	0.03125	0.332079	0.903188	1	1	RAD52_YEAST
biological_process	GO:0051382	kinetochore assembly	1	12	0.0833333	0.916971	0.28405	1	1	CBF3A_YEAST
biological_process	GO:0000921	septin ring assembly	1	16	0.0625	0.689242	0.688268	1	1	CBF3A_YEAST
biological_process	GO:0006465	signal peptide processing	1	10	0.1	0.847837	0.517159	1	1	PCP1_YEAST
biological_process	GO:0019722	calcium-mediated signaling	1	7	0.142857	0.822251	0.5511	1	1	RCN1_YEAST
biological_process	GO:0009408	response to heat	1	20	0.05	0.991171	0.0230411	1	1	WHI2_YEAST
biological_process	GO:0034389	lipid droplet organization	1	8	0.125	0.872596	0.48066	1	1	UME6_YEAST
biological_process	GO:0000280	nuclear division	1	6	0.166667	0.900448	0.145398	1	1	DBF2_YEAST
biological_process	GO:0048026	positive regulation of mRNA splicing, via spliceosome	1	2	0.5	0.99509	0.135407	1	1	NAM8_YEAST
biological_process	GO:0007131	reciprocal meiotic recombination	1	51	0.0196078	0.321228	0.844794	1	1	ZIP1_YEAST
biological_process	GO:1902600	proton transmembrane transport	1	38	0.0263158	0.0453335	0.992599	1	1	QCR6_YEAST
biological_process	GO:2000222	positive regulation of pseudohyphal growth	1	9	0.111111	0.847837	0.517159	1	1	GAL83_YEAST
biological_process	GO:0071786	endoplasmic reticulum tubular network organization	1	7	0.142857	0.918516	0.399201	1	1	RTN1_YEAST
biological_process	GO:0061024	membrane organization	1	7	0.142857	0.946083	0.0866345	1	1	MIC10_YEAST
biological_process	GO:0005992	trehalose biosynthetic process	1	7	0.142857	0.918516	0.399201	1	1	TSL1_YEAST
biological_process	GO:0030003	cellular cation homeostasis	1	9	0.111111	0.451886	0.672425	1	1	HAL5_YEAST
biological_process	GO:0035376	sterol import	1	6	0.166667	0.939029	0.353813	1	1	CLA4_YEAST
biological_process	GO:0008654	phospholipid biosynthetic process	1	19	0.0526316	0.77287	0.342172	1	1	OPI1_YEAST
biological_process	GO:0055092	sterol homeostasis	1	4	0.25	0.957406	0.305006	1	1	SET1_YEAST
biological_process	GO:2001040	positive regulation of cellular response to drug	1	3	0.333333	0.985957	0.196089	1	1	CRZ1_YEAST
biological_process	GO:0046677	response to antibiotic	1	7	0.142857	0.918516	0.399201	1	1	PBS2_YEAST
biological_process	GO:2000251	positive regulation of actin cytoskeleton reorganization	1	7	0.142857	0.918516	0.399201	1	1	BNR1_YEAST
biological_process	GO:0000001	mitochondrion inheritance	1	25	0.04	0.467821	0.838446	1	1	YPT11_YEAST
biological_process	GO:0007032	endosome organization	1	11	0.0909091	0.820815	0.439288	1	1	BOI2_YEAST
biological_process	GO:0045053	protein retention in Golgi apparatus	1	15	0.0666667	0.71595	0.664674	1	1	VPS27_YEAST
biological_process	GO:0006656	phosphatidylcholine biosynthetic process	1	11	0.0909091	0.662748	0.710207	1	1	PSD2_YEAST
biological_process	GO:0003400	regulation of COPII vesicle coating	1	5	0.2	0.957406	0.305006	1	1	PEF1_YEAST
biological_process	GO:0005977	glycogen metabolic process	1	13	0.0769231	0.787103	0.430386	1	1	PCL8_YEAST
biological_process	GO:0045719	negative regulation of glycogen biosynthetic process	1	5	0.2	0.957406	0.305006	1	1	PCL8_YEAST
biological_process	GO:0031106	septin ring organization	1	11	0.0909091	0.588804	0.684484	1	1	CLA4_YEAST
biological_process	GO:0070987	error-free translesion synthesis	1	12	0.0833333	0.796073	0.582661	1	1	PSY3_YEAST
biological_process	GO:0034087	establishment of mitotic sister chromatid cohesion	1	17	0.0588235	0.662748	0.710207	1	1	MPS3_YEAST
biological_process	GO:0006301	postreplication repair	1	13	0.0769231	0.647386	0.632703	1	1	RAD52_YEAST
biological_process	GO:0010821	regulation of mitochondrion organization	1	2	0.5	0.636568	0.730605	1	1	PCP1_YEAST
biological_process	GO:0071466	cellular response to xenobiotic stimulus	1	3	0.333333	0.896257	0.441409	1	1	TRM9_YEAST
biological_process	GO:0001682	tRNA 5'-leader removal	1	11	0.0909091	0.822251	0.5511	1	1	POP1_YEAST
biological_process	GO:1900364	negative regulation of mRNA polyadenylation	1	2	0.5	0.99509	0.135407	1	1	NAB2_YEAST
biological_process	GO:0030846	termination of RNA polymerase II transcription, poly(A)-coupled	1	6	0.166667	0.918516	0.399201	1	1	PCF11_YEAST
biological_process	GO:0007035	vacuolar acidification	1	29	0.0344828	0.385969	0.879419	1	1	DBF2_YEAST
biological_process	GO:0002181	cytoplasmic translation	1	148	0.00675676	0.0151667	0.994289	0.916	1	RS20_YEAST
biological_process	GO:0051568	histone H3-K4 methylation	1	12	0.0833333	0.610789	0.749571	1	1	SET1_YEAST
biological_process	GO:0051304	chromosome separation	1	3	0.333333	0.572198	0.628964	1	1	SMC6_YEAST
biological_process	GO:0000725	recombinational repair	1	16	0.0625	0.530531	0.634014	1	1	PSY3_YEAST
biological_process	GO:0071139	resolution of recombination intermediates	1	2	0.5	0.99509	0.135407	1	1	SMC6_YEAST
biological_process	GO:0000494	box C/D RNA 3'-end processing	1	8	0.125	0.896257	0.441409	1	1	SRO9_YEAST
biological_process	GO:0000470	maturation of LSU-rRNA	1	20	0.05	0.397704	0.793789	1	1	SNF6_YEAST
biological_process	GO:0042026	protein refolding	1	28	0.0357143	0.405358	0.870268	1	1	JJJ2_YEAST
biological_process	GO:0000054	ribosomal subunit export from nucleus	1	11	0.0909091	0.83533	0.313863	1	1	GSP1_YEAST
biological_process	GO:0000747	conjugation with cellular fusion	1	15	0.0666667	0.966616	0.0648464	1	1	BEM1_YEAST
biological_process	GO:0045454	cell redox homeostasis	1	23	0.0434783	0.512959	0.813019	1	1	MDS3_YEAST
biological_process	GO:0016042	lipid catabolic process	1	13	0.0769231	0.162868	0.945596	1	1	SPO14_YEAST
biological_process	GO:0046020	negative regulation of transcription from RNA polymerase II promoter by pheromones	1	10	0.1	0.847837	0.517159	1	1	DIG1_YEAST
biological_process	GO:0000196	cell wall integrity MAPK cascade	1	10	0.1	0.847837	0.517159	1	1	SLT2_YEAST
biological_process	GO:0007232	osmosensory signaling pathway via Sho1 osmosensor	1	7	0.142857	0.918516	0.399201	1	1	MSB2_YEAST
biological_process	GO:0000750	pheromone-dependent signal transduction involved in conjugation with cellular fusion	1	23	0.0434783	0.425466	0.860424	1	1	GBG_YEAST
biological_process	GO:0010525	regulation of transposition, RNA-mediated	1	6	0.166667	0.71595	0.664674	1	1	RAD25_YEAST
biological_process	GO:0090307	mitotic spindle assembly	1	6	0.166667	0.662748	0.710207	1	1	CIN8_YEAST
biological_process	GO:0030476	ascospore wall assembly	1	48	0.0208333	0.139504	0.970047	1	1	AMA1_YEAST
biological_process	GO:0030163	protein catabolic process	1	14	0.0714286	0.947035	0.0803086	1	1	SUE1_YEAST
biological_process	GO:0006816	calcium ion transport	1	9	0.111111	0.71595	0.664674	1	1	ATC2_YEAST
biological_process	GO:0042307	positive regulation of protein import into nucleus	1	3	0.333333	0.985957	0.196089	1	1	CLA4_YEAST
biological_process	GO:0000425	pexophagy	1	6	0.166667	0.939029	0.353813	1	1	PRTB_YEAST
biological_process	GO:0007114	cell budding	1	7	0.142857	0.977274	0.0565472	1	1	TAO3_YEAST
biological_process	GO:0032447	protein urmylation	1	7	0.142857	0.918516	0.399201	1	1	URE2_YEAST
biological_process	GO:0006879	cellular iron ion homeostasis	1	44	0.0227273	0.104603	0.979256	1	1	MTM1_YEAST
biological_process	GO:0006486	protein glycosylation	1	25	0.04	0.0690599	0.981006	1	1	MNL2_YEAST
biological_process	GO:0006878	cellular copper ion homeostasis	1	18	0.0555556	0.636568	0.730605	1	1	SLF1_YEAST
biological_process	GO:0030007	cellular potassium ion homeostasis	1	5	0.2	0.957406	0.305006	1	1	TRK1_YEAST
biological_process	GO:0030474	spindle pole body duplication	1	16	0.0625	0.689242	0.688268	1	1	MPS3_YEAST
biological_process	GO:2000815	regulation of mRNA stability involved in response to oxidative stress	1	4	0.25	0.973212	0.252523	1	1	PIN4_YEAST
biological_process	GO:0000372	Group I intron splicing	1	10	0.1	0.847837	0.517159	1	1	PET54_YEAST
biological_process	GO:0006873	cellular ion homeostasis	1	13	0.0769231	0.584976	0.53563	1	1	HRK1_YEAST
biological_process	GO:0071072	negative regulation of phospholipid biosynthetic process	1	3	0.333333	0.979072	0.127404	1	1	OPI1_YEAST
biological_process	GO:0033314	mitotic DNA replication checkpoint signaling	1	9	0.111111	0.872596	0.48066	1	1	DBF4_YEAST
biological_process	GO:0006267	pre-replicative complex assembly involved in nuclear cell cycle DNA replication	1	19	0.0526316	0.610789	0.749571	1	1	BMH2_YEAST
biological_process	GO:0071474	cellular hyperosmotic response	1	3	0.333333	0.939029	0.353813	1	1	PBS2_YEAST
biological_process	GO:0000165	MAPK cascade	1	4	0.25	0.951341	0.141992	1	1	PBS2_YEAST
biological_process	GO:0007021	tubulin complex assembly	1	10	0.1	0.847837	0.517159	1	1	PFD5_YEAST
biological_process	GO:0061414	positive regulation of transcription from RNA polymerase II promoter by a nonfermentable carbon source	1	4	0.25	0.973212	0.252523	1	1	SIP4_YEAST
biological_process	GO:0006363	termination of RNA polymerase I transcription	1	19	0.0526316	0.610789	0.749571	1	1	REB1_YEAST
biological_process	GO:0007189	adenylate cyclase-activating G protein-coupled receptor signaling pathway	1	3	0.333333	0.985957	0.196089	1	1	GPA2_YEAST
biological_process	GO:0032508	DNA duplex unwinding	1	13	0.0769231	0.367297	0.887927	1	1	RAD25_YEAST
biological_process	GO:0006310	DNA recombination	1	76	0.0131579	0.0849457	0.95101	1	1	YP41B_YEAST
biological_process	GO:0045144	meiotic sister chromatid segregation	1	9	0.111111	0.636568	0.730605	1	1	CIN8_YEAST
biological_process	GO:0010828	positive regulation of glucose transmembrane transport	1	5	0.2	0.957406	0.305006	1	1	GRR1_YEAST
biological_process	GO:0031146	SCF-dependent proteasomal ubiquitin-dependent protein catabolic process	1	20	0.05	0.585483	0.767206	1	1	GRR1_YEAST
biological_process	GO:0071169	establishment of protein localization to chromatin	1	4	0.25	0.973212	0.252523	1	1	HAP1_YEAST
biological_process	GO:0006312	mitotic recombination	1	18	0.0555556	0.25873	0.901325	1	1	RAD52_YEAST
biological_process	GO:0007004	telomere maintenance via telomerase	1	15	0.0666667	0.512959	0.813019	1	1	CDC13_YEAST
biological_process	GO:0043087	regulation of GTPase activity	1	13	0.0769231	0.728021	0.469517	1	1	TRS33_YEAST
biological_process	GO:0007264	small GTPase mediated signal transduction	1	19	0.0526316	0.870371	0.239033	1	1	RAEP_YEAST
biological_process	GO:0006412	translation	1	33	0.030303	0.201126	0.848446	1	1	ERF3_YEAST
biological_process	GO:0042254	ribosome biogenesis	1	38	0.0263158	0.0155107	0.991627	0.921	1	NAF1_YEAST
biological_process	GO:0042255	ribosome assembly	1	5	0.2	0.0276725	0.995899	0.99	1	IF2P_YEAST
biological_process	GO:0032511	late endosome to vacuole transport via multivesicular body sorting pathway	1	26	0.0384615	0.8249	0.328022	1	1	COPB2_YEAST
biological_process	GO:0072671	mitochondria-associated ubiquitin-dependent protein catabolic process	1	13	0.0769231	0.769514	0.612009	1	1	UBP6_YEAST
biological_process	GO:0045807	positive regulation of endocytosis	1	10	0.1	0.991541	0.0398298	1	1	HAL5_YEAST
biological_process	GO:0045732	positive regulation of protein catabolic process	1	6	0.166667	0.847837	0.517159	1	1	AMA1_YEAST
biological_process	GO:0006808	regulation of nitrogen utilization	1	5	0.2	0.982499	0.0830285	1	1	URE2_YEAST
biological_process	GO:0010795	regulation of ubiquinone biosynthetic process	1	3	0.333333	0.985957	0.196089	1	1	PUF3_YEAST
biological_process	GO:0043966	histone H3 acetylation	1	9	0.111111	0.689242	0.688268	1	1	HOG1_YEAST
biological_process	GO:0032014	positive regulation of ARF protein signal transduction	1	1	1	1	0.0701585	1	1	SYT1_YEAST
biological_process	GO:0034067	protein localization to Golgi apparatus	1	5	0.2	0.838539	0.414517	1	1	SYT1_YEAST
biological_process	GO:0045292	mRNA cis splicing, via spliceosome	1	8	0.125	0.71595	0.664674	1	1	LOT5_YEAST
biological_process	GO:0006970	response to osmotic stress	1	22	0.0454545	0.979008	0.0480569	1	1	MSB2_YEAST
biological_process	GO:0007052	mitotic spindle organization	1	17	0.0588235	0.643476	0.589735	1	1	FIN1_YEAST
biological_process	GO:0016233	telomere capping	1	6	0.166667	0.822251	0.5511	1	1	CDC13_YEAST
biological_process	GO:0098653	centromere clustering	1	3	0.333333	0.985957	0.196089	1	1	SPC25_YEAST
biological_process	GO:0045835	negative regulation of meiotic nuclear division	1	9	0.111111	0.802593	0.463477	1	1	SET3_YEAST
biological_process	GO:0071454	cellular response to anoxia	1	3	0.333333	0.985957	0.196089	1	1	PACC_YEAST
biological_process	GO:0070676	intralumenal vesicle formation	1	7	0.142857	0.918516	0.399201	1	1	UBP4_YEAST
biological_process	GO:0045722	positive regulation of gluconeogenesis	1	3	0.333333	0.985957	0.196089	1	1	SIP4_YEAST
biological_process	GO:0044257	cellular protein catabolic process	1	8	0.125	0.946379	0.0817829	1	1	ASK10_YEAST
biological_process	GO:0007034	vacuolar transport	1	18	0.0555556	0.933404	0.108073	1	1	YD089_YEAST
biological_process	GO:0006865	amino acid transport	1	16	0.0625	0.093061	0.982093	1	1	GNP1_YEAST
biological_process	GO:0010508	positive regulation of autophagy	1	11	0.0909091	0.905156	0.22813	1	1	SFL1_YEAST
biological_process	GO:0016311	dephosphorylation	1	12	0.0833333	0.783898	0.335571	1	1	TSL1_YEAST
biological_process	GO:0009968	negative regulation of signal transduction	1	5	0.2	0.814208	0.342245	1	1	TAP42_YEAST
biological_process	GO:0043666	regulation of phosphoprotein phosphatase activity	1	10	0.1	0.838539	0.414517	1	1	SA155_YEAST
biological_process	GO:1903024	positive regulation of ascospore-type prospore membrane formation	1	4	0.25	0.973212	0.252523	1	1	AMA1_YEAST
biological_process	GO:0032196	transposition	1	3	0.333333	0.0378487	0.988382	0.999	1	YP41B_YEAST
biological_process	GO:1990683	DNA double-strand break attachment to nuclear envelope	1	5	0.2	0.957406	0.305006	1	1	SMC6_YEAST
biological_process	GO:0045332	phospholipid translocation	1	13	0.0769231	0.585483	0.767206	1	1	ATC5_YEAST
biological_process	GO:0006276	plasmid maintenance	1	6	0.166667	0.742753	0.639299	1	1	RSC2_YEAST
biological_process	GO:0070914	UV-damage excision repair	1	3	0.333333	0.985957	0.196089	1	1	RSC2_YEAST
biological_process	GO:0033262	regulation of nuclear cell cycle DNA replication	1	4	0.25	0.997738	0.0209277	1	1	HOG1_YEAST
biological_process	GO:0061587	transfer RNA gene-mediated silencing	1	14	0.0714286	0.742753	0.639299	1	1	SIN3_YEAST
biological_process	GO:0070124	mitochondrial translational initiation	1	7	0.142857	0.896257	0.441409	1	1	RSM28_YEAST
biological_process	GO:0071400	cellular response to oleic acid	1	3	0.333333	0.985957	0.196089	1	1	ACA2_YEAST
biological_process	GO:0016559	peroxisome fission	1	11	0.0909091	0.822251	0.5511	1	1	CAF4_YEAST
biological_process	GO:0007029	endoplasmic reticulum organization	1	11	0.0909091	0.845484	0.299788	1	1	RTN1_YEAST
biological_process	GO:0071788	endoplasmic reticulum tubular network maintenance	1	2	0.5	0.99509	0.135407	1	1	RTN1_YEAST
biological_process	GO:0016560	protein import into peroxisome matrix, docking	1	6	0.166667	0.939029	0.353813	1	1	PEX17_YEAST
biological_process	GO:0006487	protein N-linked glycosylation	1	46	0.0217391	0.11086	0.977674	1	1	ANP1_YEAST
biological_process	GO:0010499	proteasomal ubiquitin-independent protein catabolic process	1	17	0.0588235	0.662748	0.710207	1	1	PSA4_YEAST
biological_process	GO:0061188	negative regulation of ribosomal DNA heterochromatin assembly	1	8	0.125	0.896257	0.441409	1	1	SIN3_YEAST
biological_process	GO:0009166	nucleotide catabolic process	1	3	0.333333	0.847837	0.517159	1	1	YH02_YEAST
biological_process	GO:0061163	endoplasmic reticulum polarization	1	3	0.333333	0.985957	0.196089	1	1	YM11_YEAST
biological_process	GO:1902953	positive regulation of ER to Golgi vesicle-mediated transport	1	5	0.2	0.957406	0.305006	1	1	SEC24_YEAST
biological_process	GO:0070863	positive regulation of protein exit from endoplasmic reticulum	1	5	0.2	0.957406	0.305006	1	1	SEC24_YEAST
biological_process	GO:0006616	SRP-dependent cotranslational protein targeting to membrane, translocation	1	13	0.0769231	0.769514	0.612009	1	1	SRP54_YEAST
biological_process	GO:0006893	Golgi to plasma membrane transport	1	22	0.0454545	0.299635	0.916375	1	1	SEC3_YEAST
biological_process	GO:0016925	protein sumoylation	1	13	0.0769231	0.872186	0.363432	1	1	APJ1_YEAST
biological_process	GO:0000086	G2/M transition of mitotic cell cycle	1	23	0.0434783	0.960617	0.100046	1	1	PIN4_YEAST
biological_process	GO:0090502	RNA phosphodiester bond hydrolysis, endonucleolytic	1	9	0.111111	0.0426447	0.993125	1	1	POP1_YEAST
biological_process	GO:0030150	protein import into mitochondrial matrix	1	26	0.0384615	0.446289	0.849836	1	1	TOM70_YEAST
biological_process	GO:0045040	protein insertion into mitochondrial outer membrane	1	16	0.0625	0.689242	0.688268	1	1	TOM70_YEAST
biological_process	GO:0010458	exit from mitosis	1	8	0.125	0.984749	0.0436064	1	1	APC1_YEAST
biological_process	GO:2000766	negative regulation of cytoplasmic translation	1	4	0.25	0.973212	0.252523	1	1	KAPB_YEAST
biological_process	GO:0007096	regulation of exit from mitosis	1	13	0.0769231	0.947803	0.134634	1	1	CLA4_YEAST
biological_process	GO:0043254	regulation of protein-containing complex assembly	1	7	0.142857	0.983371	0.0354761	1	1	GAL83_YEAST
biological_process	GO:0045899	positive regulation of RNA polymerase II transcription preinitiation complex assembly	1	11	0.0909091	0.822251	0.5511	1	1	SGF73_YEAST
biological_process	GO:1903341	regulation of meiotic DNA double-strand break formation	1	3	0.333333	0.97163	0.152163	1	1	SET1_YEAST
biological_process	GO:0006614	SRP-dependent cotranslational protein targeting to membrane	1	10	0.1	0.585483	0.767206	1	1	SRP54_YEAST
biological_process	GO:0050708	regulation of protein secretion	1	3	0.333333	0.973212	0.252523	1	1	CBK1_YEAST
biological_process	GO:0016540	protein autoprocessing	1	3	0.333333	0.985957	0.196089	1	1	PSD2_YEAST
biological_process	GO:0016485	protein processing	1	14	0.0714286	0.546286	0.678688	1	1	COX20_YEAST
biological_process	GO:0075297	negative regulation of ascospore formation	1	2	0.5	0.99509	0.135407	1	1	MDS3_YEAST
biological_process	GO:0045945	positive regulation of transcription by RNA polymerase III	1	3	0.333333	0.985957	0.196089	1	1	NAB2_YEAST
biological_process	GO:0090630	activation of GTPase activity	1	14	0.0714286	0.742753	0.639299	1	1	RAEP_YEAST
biological_process	GO:0002092	positive regulation of receptor internalization	1	3	0.333333	0.985957	0.196089	1	1	LDB19_YEAST
biological_process	GO:0043928	exonucleolytic catabolism of deadenylated mRNA	1	6	0.166667	0.939029	0.353813	1	1	POP2_YEAST
biological_process	GO:0000467	exonucleolytic trimming to generate mature 3'-end of 5.8S rRNA from tricistronic rRNA transcript (SSU-rRNA, 5.8S rRNA, LSU-rRNA)	1	18	0.0555556	0.636568	0.730605	1	1	GSP1_YEAST
biological_process	GO:1900153	positive regulation of nuclear-transcribed mRNA catabolic process, deadenylation-dependent decay	1	4	0.25	0.973212	0.252523	1	1	EDC3_YEAST
biological_process	GO:0048208	COPII vesicle coating	1	1	1	0.994161	0.060971	1	1	SEC16_YEAST
biological_process	GO:0070973	protein localization to endoplasmic reticulum exit site	1	4	0.25	0.973212	0.252523	1	1	SEC16_YEAST
biological_process	GO:0006415	translational termination	1	12	0.0833333	0.512959	0.813019	1	1	ERF3_YEAST
biological_process	GO:0035973	aggrephagy	1	1	1	1	0.0701585	1	1	SNF2_YEAST
biological_process	GO:0042766	nucleosome mobilization	1	12	0.0833333	0.796073	0.582661	1	1	SNF2_YEAST
biological_process	GO:1900189	positive regulation of cell adhesion involved in single-species biofilm formation	1	1	1	1	0.0701585	1	1	SNF2_YEAST
biological_process	GO:0042148	strand invasion	1	4	0.25	0.939029	0.353813	1	1	SNF2_YEAST
biological_process	GO:0048015	phosphatidylinositol-mediated signaling	1	4	0.25	0.957406	0.305006	1	1	STT4_YEAST
biological_process	GO:0006508	proteolysis	1	28	0.0357143	0.931421	0.0990771	1	1	AMA1_YEAST
biological_process	GO:0006998	nuclear envelope organization	1	7	0.142857	0.847837	0.517159	1	1	MPS3_YEAST
biological_process	GO:0071071	regulation of phospholipid biosynthetic process	1	4	0.25	0.994943	0.02731	1	1	NTE1_YEAST
biological_process	GO:0042407	cristae formation	1	10	0.1	0.847837	0.517159	1	1	MIC10_YEAST
biological_process	GO:0032298	positive regulation of DNA-dependent DNA replication initiation	1	4	0.25	0.996921	0.0425936	1	1	FKH2_YEAST
biological_process	GO:0045860	positive regulation of protein kinase activity	1	8	0.125	0.916893	0.235043	1	1	DBF4_YEAST
biological_process	GO:0032079	positive regulation of endodeoxyribonuclease activity	1	5	0.2	0.957406	0.305006	1	1	VTS1_YEAST
biological_process	GO:0001927	exocyst assembly	1	4	0.25	0.973212	0.252523	1	1	SEC3_YEAST
biological_process	GO:0051601	exocyst localization	1	4	0.25	0.939029	0.353813	1	1	SEC3_YEAST
biological_process	GO:0090522	vesicle tethering involved in exocytosis	1	8	0.125	0.896257	0.441409	1	1	SEC3_YEAST
biological_process	GO:0006749	glutathione metabolic process	1	16	0.0625	0.49005	0.826196	1	1	URE2_YEAST
biological_process	GO:0006565	L-serine catabolic process	1	3	0.333333	0.985957	0.196089	1	1	GLYC_YEAST
biological_process	GO:0031321	ascospore-type prospore assembly	1	6	0.166667	0.745687	0.532179	1	1	SPO14_YEAST
biological_process	GO:0003333	amino acid transmembrane transport	1	25	0.04	0.206246	0.949934	1	1	GNP1_YEAST
biological_process	GO:0010603	regulation of cytoplasmic mRNA processing body assembly	1	3	0.333333	0.994708	0.0370237	1	1	DHH1_YEAST
biological_process	GO:1903452	positive regulation of G1 to G0 transition	1	4	0.25	0.973212	0.252523	1	1	WHI2_YEAST
biological_process	GO:0051666	actin cortical patch localization	1	17	0.0588235	0.662748	0.710207	1	1	RV167_YEAST
biological_process	GO:0060988	lipid tube assembly	1	3	0.333333	0.985957	0.196089	1	1	RV167_YEAST
biological_process	GO:0097320	plasma membrane tubulation	1	3	0.333333	0.973212	0.252523	1	1	RV167_YEAST
biological_process	GO:0072741	protein localization to cell division site	1	4	0.25	0.98643	0.0699231	1	1	RV167_YEAST
biological_process	GO:0045333	cellular respiration	1	31	0.0322581	0.704776	0.427523	1	1	QCR6_YEAST
biological_process	GO:0045039	protein insertion into mitochondrial inner membrane	1	12	0.0833333	0.796073	0.582661	1	1	TOM70_YEAST
biological_process	GO:0045947	negative regulation of translational initiation	1	4	0.25	0.973212	0.252523	1	1	PAT1_YEAST
biological_process	GO:0051974	negative regulation of telomerase activity	1	5	0.2	0.957406	0.305006	1	1	CDC13_YEAST
biological_process	GO:0032210	regulation of telomere maintenance via telomerase	1	4	0.25	0.847837	0.517159	1	1	CDC13_YEAST
biological_process	GO:0071470	cellular response to osmotic stress	1	6	0.166667	0.953188	0.124065	1	1	ROX1_YEAST
biological_process	GO:0060962	regulation of ribosomal protein gene transcription by RNA polymerase II	1	8	0.125	0.96017	0.14431	1	1	IFH1_YEAST
biological_process	GO:0002183	cytoplasmic translational initiation	1	4	0.25	0.883238	0.293423	1	1	EI2BG_YEAST
biological_process	GO:1903574	negative regulation of cellular response to amino acid starvation	1	1	1	1	0.0701585	1	1	EI2BG_YEAST
biological_process	GO:0071218	cellular response to misfolded protein	1	4	0.25	0.536523	0.798846	1	1	HLJ1_YEAST
biological_process	GO:0035066	positive regulation of histone acetylation	1	8	0.125	0.872596	0.48066	1	1	SET1_YEAST
biological_process	GO:0071469	cellular response to alkaline pH	1	5	0.2	0.99031	0.0814835	1	1	PACC_YEAST
biological_process	GO:0071472	cellular response to salt stress	1	10	0.1	0.796073	0.582661	1	1	PSR1_YEAST
biological_process	GO:0043248	proteasome assembly	1	19	0.0526316	0.588804	0.684484	1	1	RPN10_YEAST
biological_process	GO:0006696	ergosterol biosynthetic process	1	25	0.04	0.647386	0.632703	1	1	ERG13_YEAST
biological_process	GO:0070550	rDNA condensation	1	13	0.0769231	0.769514	0.612009	1	1	SIN3_YEAST
biological_process	GO:0070842	aggresome assembly	1	1	1	1	0.0701585	1	1	BMH1_YEAST
biological_process	GO:0031578	mitotic spindle orientation checkpoint signaling	1	14	0.0714286	0.742753	0.639299	1	1	BMH1_YEAST
biological_process	GO:0070649	formin-nucleated actin cable assembly	1	5	0.2	0.689242	0.688268	1	1	BNR1_YEAST
biological_process	GO:0098718	serine import across plasma membrane	1	2	0.5	0.99509	0.135407	1	1	GNP1_YEAST
biological_process	GO:0016241	regulation of macroautophagy	1	3	0.333333	0.831413	0.340158	1	1	HOG1_YEAST
biological_process	GO:0051403	stress-activated MAPK cascade	1	1	1	0.872186	0.363432	1	1	HOG1_YEAST
biological_process	GO:0046655	folic acid metabolic process	1	2	0.5	0.985294	0.103743	1	1	GLYC_YEAST
biological_process	GO:0019264	glycine biosynthetic process from serine	1	2	0.5	0.99509	0.135407	1	1	GLYC_YEAST
biological_process	GO:0006730	one-carbon metabolic process	1	14	0.0714286	0.610789	0.749571	1	1	GLYC_YEAST
biological_process	GO:0035999	tetrahydrofolate interconversion	1	7	0.142857	0.918516	0.399201	1	1	GLYC_YEAST
biological_process	GO:0046653	tetrahydrofolate metabolic process	1	2	0.5	0.953137	0.203927	1	1	GLYC_YEAST
biological_process	GO:0006491	N-glycan processing	1	8	0.125	0.896257	0.441409	1	1	MNL2_YEAST
biological_process	GO:0001731	formation of translation preinitiation complex	1	13	0.0769231	0.610789	0.749571	1	1	PAT1_YEAST
biological_process	GO:0009102	biotin biosynthetic process	1	6	0.166667	0.939029	0.353813	1	1	BIOD_YEAST
biological_process	GO:0000032	cell wall mannoprotein biosynthetic process	1	20	0.05	0.585483	0.767206	1	1	ANP1_YEAST
biological_process	GO:0031030	negative regulation of septation initiation signaling	1	5	0.2	0.957406	0.305006	1	1	NET1_YEAST
biological_process	GO:0007127	meiosis I	1	3	0.333333	0.859457	0.238711	1	1	AMA1_YEAST
biological_process	GO:0045132	meiotic chromosome segregation	1	11	0.0909091	0.862737	0.249827	1	1	AMA1_YEAST
biological_process	GO:0044778	meiotic DNA integrity checkpoint signaling	1	2	0.5	0.99509	0.135407	1	1	AMA1_YEAST
biological_process	GO:1905786	positive regulation of anaphase-promoting complex-dependent catabolic process	1	3	0.333333	0.985957	0.196089	1	1	AMA1_YEAST
biological_process	GO:1904668	positive regulation of ubiquitin protein ligase activity	1	4	0.25	0.973212	0.252523	1	1	AMA1_YEAST
biological_process	GO:0046656	folic acid biosynthetic process	1	6	0.166667	0.939029	0.353813	1	1	ADCS_YEAST
biological_process	GO:0008153	para-aminobenzoic acid biosynthetic process	1	1	1	1	0.0701585	1	1	ADCS_YEAST
biological_process	GO:0046654	tetrahydrofolate biosynthetic process	1	5	0.2	0.957406	0.305006	1	1	ADCS_YEAST
biological_process	GO:0007039	protein catabolic process in the vacuole	1	12	0.0833333	0.796073	0.582661	1	1	PRTB_YEAST
biological_process	GO:0040020	regulation of meiotic nuclear division	1	7	0.142857	0.974839	0.077572	1	1	IME1_YEAST
biological_process	GO:0071230	cellular response to amino acid stimulus	1	7	0.142857	0.872596	0.48066	1	1	KOG1_YEAST
biological_process	GO:0030307	positive regulation of cell growth	1	4	0.25	0.916971	0.28405	1	1	KOG1_YEAST
biological_process	GO:0010506	regulation of autophagy	1	5	0.2	0.849735	0.279051	1	1	KOG1_YEAST
biological_process	GO:0000282	cellular bud site selection	1	15	0.0666667	0.947803	0.134634	1	1	MSB2_YEAST
biological_process	GO:0001732	formation of cytoplasmic translation initiation complex	1	10	0.1	0.847837	0.517159	1	1	IF2P_YEAST
biological_process	GO:0043967	histone H4 acetylation	1	8	0.125	0.97163	0.152163	1	1	SWC4_YEAST
biological_process	GO:0007186	G protein-coupled receptor signaling pathway	1	5	0.2	0.953137	0.203927	1	1	GBG_YEAST
biological_process	GO:0009757	hexose mediated signaling	1	2	0.5	0.992495	0.0468633	1	1	GPA2_YEAST
biological_process	GO:0006654	phosphatidic acid biosynthetic process	1	8	0.125	0.896257	0.441409	1	1	SPO14_YEAST
biological_process	GO:0001934	positive regulation of protein phosphorylation	1	8	0.125	0.865366	0.29134	1	1	MOB2_YEAST
biological_process	GO:0032465	regulation of cytokinesis	1	10	0.1	0.937838	0.169155	1	1	DBF2_YEAST
biological_process	GO:0006275	regulation of DNA replication	1	3	0.333333	0.97946	0.0520377	1	1	UBP4_YEAST
biological_process	GO:0006644	phospholipid metabolic process	1	13	0.0769231	0.618717	0.501314	1	1	SPO14_YEAST
biological_process	GO:0006400	tRNA modification	1	28	0.0357143	0.0727843	0.97977	1	1	TRM9_YEAST
biological_process	GO:0006646	phosphatidylethanolamine biosynthetic process	1	7	0.142857	0.918516	0.399201	1	1	PSD2_YEAST
biological_process	GO:0042542	response to hydrogen peroxide	1	6	0.166667	0.838539	0.414517	1	1	WHI2_YEAST
biological_process	GO:0018027	peptidyl-lysine dimethylation	1	6	0.166667	0.939029	0.353813	1	1	SET1_YEAST
biological_process	GO:0019236	response to pheromone	1	11	0.0909091	0.891065	0.194568	1	1	CLA4_YEAST
biological_process	GO:0009594	detection of nutrient	1	2	0.5	0.99509	0.135407	1	1	HAL5_YEAST
biological_process	GO:0031047	gene silencing by RNA	1	4	0.25	0.957406	0.305006	1	1	HDA1_YEAST
biological_process	GO:0010621	negative regulation of transcription by transcription factor localization	1	1	1	1	0.0701585	1	1	HDA1_YEAST
biological_process	GO:0006282	regulation of DNA repair	1	3	0.333333	0.802593	0.463477	1	1	RPN4_YEAST
biological_process	GO:0006688	glycosphingolipid biosynthetic process	1	3	0.333333	0.985957	0.196089	1	1	CSG2_YEAST
biological_process	GO:0006676	mannosyl diphosphorylinositol ceramide metabolic process	1	4	0.25	0.973212	0.252523	1	1	CSG2_YEAST
biological_process	GO:0008156	negative regulation of DNA replication	1	3	0.333333	0.902905	0.310758	1	1	SML1_YEAST
biological_process	GO:0044804	autophagy of nucleus	1	11	0.0909091	0.956394	0.108305	1	1	SIN3_YEAST
biological_process	GO:1900152	negative regulation of nuclear-transcribed mRNA catabolic process, deadenylation-dependent decay	1	3	0.333333	0.985957	0.196089	1	1	NAB2_YEAST
biological_process	GO:0060303	regulation of nucleosome density	1	6	0.166667	0.939029	0.353813	1	1	CKS1_YEAST
biological_process	GO:0032467	positive regulation of cytokinesis	1	2	0.5	0.847837	0.517159	1	1	EDE1_YEAST
biological_process	GO:0045901	positive regulation of translational elongation	1	4	0.25	0.973212	0.252523	1	1	WHI3_YEAST
biological_process	GO:0000709	meiotic joint molecule formation	1	5	0.2	0.939029	0.353813	1	1	RAD52_YEAST
biological_process	GO:0000751	mitotic cell cycle G1 arrest in response to pheromone	1	3	0.333333	0.985957	0.196089	1	1	GRR1_YEAST
biological_process	GO:0016255	attachment of GPI anchor to protein	1	5	0.2	0.957406	0.305006	1	1	GAA1_YEAST
biological_process	GO:0000162	tryptophan biosynthetic process	1	6	0.166667	0.939029	0.353813	1	1	TRPE_YEAST
biological_process	GO:0030011	maintenance of cell polarity	1	13	0.0769231	0.769514	0.612009	1	1	OSH3_YEAST
biological_process	GO:0002184	cytoplasmic translational termination	1	2	0.5	0.99509	0.135407	1	1	ERF3_YEAST
biological_process	GO:0048017	inositol lipid-mediated signaling	1	6	0.166667	0.962976	0.177749	1	1	SPO14_YEAST
biological_process	GO:0000743	nuclear migration involved in conjugation with cellular fusion	1	6	0.166667	0.939029	0.353813	1	1	MPS3_YEAST
biological_process	GO:0038083	peptidyl-tyrosine autophosphorylation	1	1	1	1	0.0701585	1	1	HRR25_YEAST
biological_process	GO:0018108	peptidyl-tyrosine phosphorylation	1	1	1	1	0.0701585	1	1	HRR25_YEAST
biological_process	GO:2000785	regulation of autophagosome assembly	1	4	0.25	0.769514	0.612009	1	1	HRR25_YEAST
biological_process	GO:0106214	regulation of vesicle fusion with Golgi apparatus	1	1	1	1	0.0701585	1	1	HRR25_YEAST
biological_process	GO:0045033	peroxisome inheritance	1	5	0.2	0.957406	0.305006	1	1	PEX3_YEAST
biological_process	GO:2000819	regulation of nucleotide-excision repair	1	1	1	0.896257	0.441409	1	1	IXR1_YEAST
biological_process	GO:0090069	regulation of ribosome biogenesis	1	1	1	0.99509	0.135407	1	1	IXR1_YEAST
biological_process	GO:0072718	response to cisplatin	1	1	1	1	0.0701585	1	1	IXR1_YEAST
biological_process	GO:0060188	regulation of protein desumoylation	1	4	0.25	0.973212	0.252523	1	1	NUP53_YEAST
biological_process	GO:0042994	cytoplasmic sequestering of transcription factor	1	2	0.5	0.99509	0.135407	1	1	URE2_YEAST
biological_process	GO:0051654	establishment of mitochondrion localization	1	5	0.2	0.994161	0.060971	1	1	JSN1_YEAST
biological_process	GO:0000972	transcription-dependent tethering of RNA polymerase II gene DNA at nuclear periphery	1	11	0.0909091	0.983894	0.0637803	1	1	NU170_YEAST
biological_process	GO:0007188	adenylate cyclase-modulating G protein-coupled receptor signaling pathway	1	4	0.25	0.896257	0.441409	1	1	GPA2_YEAST
biological_process	GO:0110136	protein-RNA complex remodeling	1	3	0.333333	0.985957	0.196089	1	1	YTM1_YEAST
biological_process	GO:0000073	initial mitotic spindle pole body separation	1	4	0.25	0.769514	0.612009	1	1	CIN8_YEAST
biological_process	GO:1901857	positive regulation of cellular respiration	1	3	0.333333	0.985957	0.196089	1	1	RAD53_YEAST
biological_process	GO:0006147	guanine catabolic process	1	1	1	1	0.0701585	1	1	GUAD_YEAST
biological_process	GO:0046098	guanine metabolic process	1	1	1	0.99509	0.135407	1	1	GUAD_YEAST
biological_process	GO:0018344	protein geranylgeranylation	1	5	0.2	0.957406	0.305006	1	1	RAEP_YEAST
biological_process	GO:0034965	intronic box C/D RNA processing	1	9	0.111111	0.872596	0.48066	1	1	POP1_YEAST
biological_process	GO:0000294	nuclear-transcribed mRNA catabolic process, endonucleolytic cleavage-dependent decay	1	10	0.1	0.847837	0.517159	1	1	POP1_YEAST
biological_process	GO:0048024	regulation of mRNA splicing, via spliceosome	1	3	0.333333	0.994161	0.060971	1	1	SRO9_YEAST
biological_process	GO:2000601	positive regulation of Arp2/3 complex-mediated actin nucleation	1	8	0.125	0.896257	0.441409	1	1	PAN1_YEAST
biological_process	GO:1901925	negative regulation of protein import into nucleus during spindle assembly checkpoint	1	4	0.25	0.973212	0.252523	1	1	MLP1_YEAST
biological_process	GO:0090204	protein localization to nuclear pore	1	1	1	1	0.0701585	1	1	MLP1_YEAST
biological_process	GO:0010447	response to acidic pH	1	5	0.2	0.962976	0.177749	1	1	SLT2_YEAST
biological_process	GO:0045842	positive regulation of mitotic metaphase/anaphase transition	1	9	0.111111	0.962976	0.177749	1	1	CDC27_YEAST
biological_process	GO:1902426	deactivation of mitotic spindle assembly checkpoint	1	3	0.333333	0.985957	0.196089	1	1	FIN1_YEAST
biological_process	GO:0045104	intermediate filament cytoskeleton organization	1	1	1	1	0.0701585	1	1	FIN1_YEAST
biological_process	GO:0006673	inositol phosphoceramide metabolic process	1	5	0.2	0.985294	0.103743	1	1	TLG2_YEAST
biological_process	GO:0061136	regulation of proteasomal protein catabolic process	1	3	0.333333	0.962976	0.177749	1	1	UBP6_YEAST
biological_process	GO:1900191	negative regulation of single-species biofilm formation	1	1	1	1	0.0701585	1	1	CYC8_YEAST
biological_process	GO:0006515	protein quality control for misfolded or incompletely synthesized proteins	1	13	0.0769231	0.349336	0.895835	1	1	MCA1_YEAST
biological_process	GO:0035621	ER to Golgi ceramide transport	1	5	0.2	0.957406	0.305006	1	1	OSH3_YEAST
biological_process	GO:0080182	histone H3-K4 trimethylation	1	5	0.2	0.957406	0.305006	1	1	SET1_YEAST
biological_process	GO:0000076	DNA replication checkpoint signaling	1	8	0.125	0.902905	0.310758	1	1	CCR4_YEAST
biological_process	GO:0048478	replication fork protection	1	6	0.166667	0.939029	0.353813	1	1	CCR4_YEAST
biological_process	GO:0006122	mitochondrial electron transport, ubiquinol to cytochrome c	1	13	0.0769231	0.769514	0.612009	1	1	QCR6_YEAST
biological_process	GO:0032515	negative regulation of phosphoprotein phosphatase activity	1	3	0.333333	0.939029	0.353813	1	1	SIS2_YEAST
biological_process	GO:0090419	negative regulation of transcription involved in G2/M transition of mitotic cell cycle	1	2	0.5	0.99509	0.135407	1	1	FKH2_YEAST
biological_process	GO:0042128	nitrate assimilation	1	3	0.333333	0.985957	0.196089	1	1	URE2_YEAST
biological_process	GO:0001080	nitrogen catabolite activation of transcription from RNA polymerase II promoter	1	6	0.166667	0.939029	0.353813	1	1	DAL81_YEAST
biological_process	GO:0036278	positive regulation of transcription from RNA polymerase II promoter in response to nitrogen starvation	1	5	0.2	0.957406	0.305006	1	1	MSN2_YEAST
biological_process	GO:1902275	regulation of chromatin organization	1	5	0.2	0.562239	0.664914	1	1	SET1_YEAST
biological_process	GO:0061402	positive regulation of transcription from RNA polymerase II promoter in response to acidic pH	1	3	0.333333	0.985957	0.196089	1	1	MSN2_YEAST
biological_process	GO:0010513	positive regulation of phosphatidylinositol biosynthetic process	1	3	0.333333	0.985957	0.196089	1	1	VAC7_YEAST
biological_process	GO:0006525	arginine metabolic process	1	4	0.25	0.689242	0.688268	1	1	MCM1_YEAST
biological_process	GO:0071211	protein targeting to vacuole involved in autophagy	1	3	0.333333	0.985957	0.196089	1	1	ATG13_YEAST
biological_process	GO:0007019	microtubule depolymerization	1	4	0.25	0.896257	0.441409	1	1	CIN8_YEAST
biological_process	GO:0045048	protein insertion into ER membrane	1	6	0.166667	0.769514	0.612009	1	1	MDY2_YEAST
biological_process	GO:0015918	sterol transport	1	14	0.0714286	0.706577	0.574534	1	1	OSH3_YEAST
biological_process	GO:0097352	autophagosome maturation	1	4	0.25	0.973212	0.252523	1	1	VAM3_YEAST
biological_process	GO:1905561	positive regulation of kinetochore assembly	1	2	0.5	0.99509	0.135407	1	1	DBF4_YEAST
biological_process	GO:0060903	positive regulation of meiosis I	1	2	0.5	0.99509	0.135407	1	1	DBF4_YEAST
biological_process	GO:1903343	positive regulation of meiotic DNA double-strand break formation	1	2	0.5	0.99509	0.135407	1	1	DBF4_YEAST
biological_process	GO:0006418	tRNA aminoacylation for protein translation	1	2	0.5	0.255937	0.932874	1	1	ARC1_YEAST
biological_process	GO:0034080	CENP-A containing chromatin assembly	1	1	1	1	0.0701585	1	1	ATAD2_YEAST
biological_process	GO:0010674	negative regulation of transcription from RNA polymerase II promoter involved in meiotic cell cycle	1	4	0.25	0.973212	0.252523	1	1	UME6_YEAST
biological_process	GO:0007018	microtubule-based movement	1	7	0.142857	0.783949	0.487041	1	1	CIN8_YEAST
biological_process	GO:0045141	meiotic telomere clustering	1	4	0.25	0.973212	0.252523	1	1	MPS3_YEAST
biological_process	GO:0045721	negative regulation of gluconeogenesis	1	11	0.0909091	0.822251	0.5511	1	1	GID8_YEAST
biological_process	GO:0045185	maintenance of protein location	1	3	0.333333	0.643476	0.589735	1	1	BEM1_YEAST
biological_process	GO:1901717	positive regulation of gamma-aminobutyric acid catabolic process	1	1	1	1	0.0701585	1	1	DAL81_YEAST
biological_process	GO:1901714	positive regulation of urea catabolic process	1	1	1	1	0.0701585	1	1	DAL81_YEAST
biological_process	GO:0006084	acetyl-CoA metabolic process	1	1	1	0.71595	0.664674	1	1	ERG13_YEAST
biological_process	GO:0010142	farnesyl diphosphate biosynthetic process, mevalonate pathway	1	3	0.333333	0.985957	0.196089	1	1	ERG13_YEAST
biological_process	GO:0000266	mitochondrial fission	1	8	0.125	0.872596	0.48066	1	1	CAF4_YEAST
biological_process	GO:0015074	DNA integration	1	47	0.0212766	0.117462	0.975972	1	1	YP41B_YEAST
biological_process	GO:0006817	phosphate ion transport	1	11	0.0909091	0.71595	0.664674	1	1	PHO91_YEAST
biological_process	GO:1903778	protein localization to vacuolar membrane	1	4	0.25	0.896257	0.441409	1	1	VAC7_YEAST
biological_process	GO:0010895	negative regulation of ergosterol biosynthetic process	1	1	1	1	0.0701585	1	1	MOT3_YEAST
biological_process	GO:0000741	karyogamy	1	7	0.142857	0.93622	0.197407	1	1	MPS3_YEAST
biological_process	GO:0006986	response to unfolded protein	1	10	0.1	0.989518	0.0298607	1	1	SCJ1_YEAST
biological_process	GO:0006390	mitochondrial transcription	1	3	0.333333	0.973212	0.252523	1	1	RSF1_YEAST
biological_process	GO:0043069	negative regulation of programmed cell death	1	1	1	0.99867	0.0147057	1	1	COX20_YEAST
biological_process	GO:1902884	positive regulation of response to oxidative stress	1	1	1	0.99509	0.135407	1	1	COX20_YEAST
biological_process	GO:0042256	mature ribosome assembly	1	6	0.166667	0.939029	0.353813	1	1	IF2P_YEAST
biological_process	GO:0007088	regulation of mitotic nuclear division	1	5	0.2	0.643476	0.589735	1	1	NUP53_YEAST
biological_process	GO:0010922	positive regulation of phosphatase activity	1	2	0.5	0.918516	0.399201	1	1	OSH3_YEAST
biological_process	GO:0090615	mitochondrial mRNA processing	1	8	0.125	0.896257	0.441409	1	1	PET54_YEAST
biological_process	GO:0070202	regulation of establishment of protein localization to chromosome	1	3	0.333333	0.985957	0.196089	1	1	MED15_YEAST
biological_process	GO:0032527	protein exit from endoplasmic reticulum	1	5	0.2	0.991541	0.0398298	1	1	TLG2_YEAST
biological_process	GO:0045046	protein import into peroxisome membrane	1	2	0.5	0.99509	0.135407	1	1	PEX3_YEAST
biological_process	GO:0061987	negative regulation of transcription from RNA polymerase II promoter by glucose	1	1	1	0.994708	0.0370237	1	1	MIG1_YEAST
biological_process	GO:2000679	positive regulation of transcription regulatory region DNA binding	1	3	0.333333	0.985957	0.196089	1	1	PHO2_YEAST
biological_process	GO:0001113	transcription open complex formation at RNA polymerase II promoter	1	5	0.2	0.957406	0.305006	1	1	RAD25_YEAST
biological_process	GO:0030488	tRNA methylation	1	23	0.0434783	0.512959	0.813019	1	1	TRM9_YEAST
biological_process	GO:0060211	regulation of nuclear-transcribed mRNA poly(A) tail shortening	1	4	0.25	0.957406	0.305006	1	1	PABP_YEAST
biological_process	GO:1905524	negative regulation of protein autoubiquitination	1	2	0.5	0.99509	0.135407	1	1	HRD3_YEAST
biological_process	GO:0071406	cellular response to methylmercury	1	4	0.25	0.973212	0.252523	1	1	GRR1_YEAST
biological_process	GO:0010512	negative regulation of phosphatidylinositol biosynthetic process	1	1	1	0.99509	0.135407	1	1	GTS1_YEAST
biological_process	GO:0061635	regulation of protein complex stability	1	2	0.5	0.99509	0.135407	1	1	DEF1_YEAST
biological_process	GO:0010571	positive regulation of nuclear cell cycle DNA replication	1	2	0.5	0.998701	0.0267877	1	1	DBF4_YEAST
biological_process	GO:0031671	primary cell septum biogenesis	1	2	0.5	0.99509	0.135407	1	1	MYO1_YEAST
biological_process	GO:0009063	cellular amino acid catabolic process	1	1	1	0.572198	0.628964	1	1	CHA4_YEAST
biological_process	GO:0007000	nucleolus organization	1	2	0.5	0.918516	0.399201	1	1	NET1_YEAST
biological_process	GO:1904751	positive regulation of protein localization to nucleolus	1	1	1	1	0.0701585	1	1	NET1_YEAST
biological_process	GO:0045859	regulation of protein kinase activity	1	3	0.333333	0.849735	0.279051	1	1	GAL83_YEAST
biological_process	GO:0006271	DNA strand elongation involved in DNA replication	1	9	0.111111	0.405358	0.870268	1	1	MCM10_YEAST
biological_process	GO:1902974	meiotic DNA replication initiation	1	1	1	1	0.0701585	1	1	IME4_YEAST
biological_process	GO:1900186	negative regulation of clathrin-dependent endocytosis	1	2	0.5	0.99509	0.135407	1	1	AKL1_YEAST
biological_process	GO:0022618	ribonucleoprotein complex assembly	1	2	0.5	0.0366166	0.984736	0.998	1	THO1_YEAST
biological_process	GO:0071244	cellular response to carbon dioxide	1	2	0.5	0.99509	0.135407	1	1	ACA2_YEAST
biological_process	GO:0061429	positive regulation of transcription from RNA polymerase II promoter by oleic acid	1	4	0.25	0.973212	0.252523	1	1	ACA2_YEAST
biological_process	GO:0070979	protein K11-linked ubiquitination	1	4	0.25	0.973212	0.252523	1	1	APC1_YEAST
biological_process	GO:0006883	cellular sodium ion homeostasis	1	3	0.333333	0.985957	0.196089	1	1	PPZ1_YEAST
biological_process	GO:0006376	mRNA splice site selection	1	3	0.333333	0.822251	0.5511	1	1	NAM8_YEAST
biological_process	GO:0031921	pyridoxal phosphate transport	1	1	1	1	0.0701585	1	1	MTM1_YEAST
biological_process	GO:0006798	polyphosphate catabolic process	1	4	0.25	0.973212	0.252523	1	1	PPN1_YEAST
biological_process	GO:0048313	Golgi inheritance	1	4	0.25	0.973212	0.252523	1	1	YPT11_YEAST
biological_process	GO:0051645	Golgi localization	1	2	0.5	0.99509	0.135407	1	1	YPT11_YEAST
biological_process	GO:0045128	negative regulation of reciprocal meiotic recombination	1	3	0.333333	0.985957	0.196089	1	1	ZIP1_YEAST
biological_process	GO:0016479	negative regulation of transcription by RNA polymerase I	1	7	0.142857	0.872596	0.48066	1	1	SIN3_YEAST
biological_process	GO:0051038	negative regulation of transcription involved in meiotic cell cycle	1	3	0.333333	0.99031	0.0814835	1	1	SIN3_YEAST
biological_process	GO:0001522	pseudouridine synthesis	1	3	0.333333	0.636568	0.730605	1	1	NAF1_YEAST
biological_process	GO:0010827	regulation of glucose transmembrane transport	1	1	1	0.994161	0.060971	1	1	SKS1_YEAST
biological_process	GO:0016578	histone deubiquitination	1	7	0.142857	0.918516	0.399201	1	1	SGF73_YEAST
biological_process	GO:1905634	regulation of protein localization to chromatin	1	2	0.5	0.973212	0.252523	1	1	SGF73_YEAST
biological_process	GO:1904802	RITS complex assembly	1	1	1	1	0.0701585	1	1	SGF73_YEAST
biological_process	GO:1902413	negative regulation of mitotic cytokinesis	1	2	0.5	0.985957	0.196089	1	1	SKG6_YEAST
biological_process	GO:0000493	box H/ACA snoRNP assembly	1	3	0.333333	0.985957	0.196089	1	1	NAF1_YEAST
biological_process	GO:0044648	histone H3-K4 dimethylation	1	1	1	1	0.0701585	1	1	SET1_YEAST
biological_process	GO:0097692	histone H3-K4 monomethylation	1	1	1	1	0.0701585	1	1	SET1_YEAST
biological_process	GO:0090241	negative regulation of histone H4 acetylation	1	1	1	1	0.0701585	1	1	SET1_YEAST
biological_process	GO:1905088	positive regulation of synaptonemal complex assembly	1	1	1	1	0.0701585	1	1	SET1_YEAST
biological_process	GO:0061158	3'-UTR-mediated mRNA destabilization	1	1	1	1	0.0701585	1	1	NGR1_YEAST
biological_process	GO:1900101	regulation of endoplasmic reticulum unfolded protein response	1	6	0.166667	0.98643	0.0699231	1	1	SKN7_YEAST
biological_process	GO:0098656	anion transmembrane transport	1	3	0.333333	0.236557	0.912254	1	1	PHO91_YEAST
biological_process	GO:2000185	regulation of phosphate transmembrane transport	1	4	0.25	0.973212	0.252523	1	1	PHO91_YEAST
biological_process	GO:0043968	histone H2A acetylation	1	4	0.25	0.973212	0.252523	1	1	SWC4_YEAST
biological_process	GO:0007074	positive regulation of transcription involved in exit from mitosis, from RNA polymerase II promoter	1	1	1	1	0.0701585	1	1	SWI5_YEAST
biological_process	GO:0010845	positive regulation of reciprocal meiotic recombination	1	1	1	1	0.0701585	1	1	SWI6_YEAST
biological_process	GO:0043388	positive regulation of DNA binding	1	2	0.5	0.957406	0.305006	1	1	PHO2_YEAST
biological_process	GO:0043408	regulation of MAPK cascade	1	3	0.333333	0.71595	0.664674	1	1	CLA4_YEAST
biological_process	GO:0000304	response to singlet oxygen	1	3	0.333333	0.985957	0.196089	1	1	SKN7_YEAST
biological_process	GO:0033235	positive regulation of protein sumoylation	1	5	0.2	0.957406	0.305006	1	1	ZIP1_YEAST
biological_process	GO:0006675	mannosyl-inositol phosphorylceramide metabolic process	1	2	0.5	0.985957	0.196089	1	1	TLG2_YEAST
biological_process	GO:0035493	SNARE complex assembly	1	6	0.166667	0.71595	0.664674	1	1	SEC9_YEAST
biological_process	GO:0010673	positive regulation of transcription from RNA polymerase II promoter involved in meiotic cell cycle	1	2	0.5	0.99509	0.135407	1	1	UME6_YEAST
biological_process	GO:0032012	regulation of ARF protein signal transduction	1	5	0.2	0.994161	0.060971	1	1	SEC7_YEAST
biological_process	GO:0001197	positive regulation of mating-type specific transcription from RNA polymerase II promoter	1	2	0.5	0.99509	0.135407	1	1	MCM1_YEAST
biological_process	GO:0080144	amino acid homeostasis	1	1	1	1	0.0701585	1	1	MSN2_YEAST
biological_process	GO:0061422	positive regulation of transcription from RNA polymerase II promoter in response to alkaline pH	1	1	1	1	0.0701585	1	1	MSN2_YEAST
biological_process	GO:0061411	positive regulation of transcription from RNA polymerase II promoter in response to cold	1	1	1	1	0.0701585	1	1	MSN2_YEAST
biological_process	GO:0061410	positive regulation of transcription from RNA polymerase II promoter in response to ethanol	1	3	0.333333	0.985957	0.196089	1	1	MSN2_YEAST
biological_process	GO:0061409	positive regulation of transcription from RNA polymerase II promoter in response to freezing	1	1	1	1	0.0701585	1	1	MSN2_YEAST
biological_process	GO:0061407	positive regulation of transcription from RNA polymerase II promoter in response to hydrogen peroxide	1	1	1	1	0.0701585	1	1	MSN2_YEAST
biological_process	GO:0061405	positive regulation of transcription from RNA polymerase II promoter in response to hydrostatic pressure	1	1	1	1	0.0701585	1	1	MSN2_YEAST
biological_process	GO:0061403	positive regulation of transcription from RNA polymerase II promoter in response to nitrosative stress	1	1	1	1	0.0701585	1	1	MSN2_YEAST
biological_process	GO:0035404	histone-serine phosphorylation	1	2	0.5	0.99509	0.135407	1	1	CLA4_YEAST
biological_process	GO:0015794	glycerol-3-phosphate transmembrane transport	1	2	0.5	0.99509	0.135407	1	1	PHO91_YEAST
biological_process	GO:0000019	regulation of mitotic recombination	1	4	0.25	0.918516	0.399201	1	1	RAD25_YEAST
biological_process	GO:0031648	protein destabilization	1	1	1	1	0.0701585	1	1	SSN3_YEAST
biological_process	GO:0032197	transposition, RNA-mediated	1	92	0.0108696	0.0164396	0.996454	0.929	1	YH41A_YEAST
biological_process	GO:0071255	Cvt vesicle assembly	1	3	0.333333	0.985957	0.196089	1	1	ATG13_YEAST
biological_process	GO:0006799	polyphosphate biosynthetic process	1	5	0.2	0.957406	0.305006	1	1	YD089_YEAST
biological_process	GO:1990573	potassium ion import across plasma membrane	1	4	0.25	0.973212	0.252523	1	1	TRK1_YEAST
biological_process	GO:0010995	free ubiquitin chain depolymerization	1	3	0.333333	0.985957	0.196089	1	1	UBP4_YEAST
biological_process	GO:0010992	ubiquitin recycling	1	5	0.2	0.796073	0.582661	1	1	UBP4_YEAST
biological_process	GO:0010044	response to aluminum ion	1	1	1	1	0.0701585	1	1	URE2_YEAST
biological_process	GO:0032147	activation of protein kinase activity	1	4	0.25	0.973212	0.252523	1	1	ATG13_YEAST
biological_process	GO:0090364	regulation of proteasome assembly	1	1	1	0.99509	0.135407	1	1	SLT2_YEAST
biological_process	GO:0042306	regulation of protein import into nucleus	1	1	1	0.996921	0.0425936	1	1	SLT2_YEAST
biological_process	GO:0006464	cellular protein modification process	1	4	0.25	0.989842	0.0146316	1	1	STP22_YEAST
biological_process	GO:0030154	cell differentiation	1	3	0.333333	0.981855	0.0327023	1	1	PHO2_YEAST
biological_process	GO:0045937	positive regulation of phosphate metabolic process	1	2	0.5	0.928469	0.150265	1	1	PHO2_YEAST
biological_process	GO:0120213	regulation of histidine biosynthetic process	1	1	1	1	0.0701585	1	1	PHO2_YEAST
biological_process	GO:0006141	regulation of purine nucleobase metabolic process	1	1	1	1	0.0701585	1	1	PHO2_YEAST
biological_process	GO:1902915	negative regulation of protein polyubiquitination	1	1	1	1	0.0701585	1	1	STP22_YEAST
biological_process	GO:0010971	positive regulation of G2/M transition of mitotic cell cycle	1	4	0.25	0.973212	0.252523	1	1	ZDS1_YEAST
biological_process	GO:0006448	regulation of translational elongation	1	3	0.333333	0.97269	0.112049	1	1	TRM9_YEAST
biological_process	GO:0030643	cellular phosphate ion homeostasis	1	1	1	1	0.0701585	1	1	YD089_YEAST
biological_process	GO:0033674	positive regulation of kinase activity	1	3	0.333333	0.957376	0.129119	1	1	VAC7_YEAST
biological_process	GO:0051469	vesicle fusion with vacuole	1	2	0.5	0.99509	0.135407	1	1	VAM3_YEAST
biological_process	GO:0071554	cell wall organization or biogenesis	1	1	1	0.441607	0.648961	1	1	WHI3_YEAST
biological_process	GO:0045793	positive regulation of cell size	1	1	1	1	0.0701585	1	1	WHI3_YEAST
biological_process	GO:1990166	protein localization to site of double-strand break	1	2	0.5	0.99509	0.135407	1	1	ZIP1_YEAST
biological_process	GO:1901799	negative regulation of proteasomal protein catabolic process	1	1	1	0.985957	0.196089	1	1	UBP6_YEAST
biological_process	GO:0032434	regulation of proteasomal ubiquitin-dependent protein catabolic process	1	1	1	0.979072	0.127404	1	1	UBP6_YEAST
biological_process	GO:1900192	positive regulation of single-species biofilm formation	1	1	1	1	0.0701585	1	1	TUP1_YEAST
biological_process	GO:0000423	mitophagy	1	5	0.2	0.769514	0.612009	1	1	ATG13_YEAST
biological_process	GO:0001081	nitrogen catabolite repression of transcription from RNA polymerase II promoter	1	1	1	1	0.0701585	1	1	UME6_YEAST
biological_process	GO:0009847	spore germination	1	1	1	1	0.0701585	1	1	UME6_YEAST
biological_process	GO:0072417	response to spindle checkpoint signaling	1	1	1	0.996921	0.0425936	1	1	NUP53_YEAST
biological_process	GO:0030837	negative regulation of actin filament polymerization	1	3	0.333333	0.992495	0.0468633	1	1	AIM21_YEAST
biological_process	GO:2000813	negative regulation of barbed-end actin filament capping	1	2	0.5	0.99509	0.135407	1	1	AIM21_YEAST
biological_process	GO:0035303	regulation of dephosphorylation	1	1	1	0.905156	0.22813	1	1	TAP42_YEAST
biological_process	GO:0071108	protein K48-linked deubiquitination	1	2	0.5	0.99509	0.135407	1	1	YP191_YEAST
biological_process	GO:0043504	mitochondrial DNA repair	1	4	0.25	0.973212	0.252523	1	1	RAD52_YEAST
biological_process	GO:0006277	DNA amplification	1	5	0.2	0.918516	0.399201	1	1	RAD52_YEAST
biological_process	GO:0033683	nucleotide-excision repair, DNA incision	1	3	0.333333	0.896257	0.441409	1	1	RAD25_YEAST
biological_process	GO:0006033	chitin localization	1	1	1	1	0.0701585	1	1	RCR1_YEAST
biological_process	GO:1990115	RNA polymerase III assembly	1	2	0.5	0.99509	0.135407	1	1	RBS1_YEAST
biological_process	GO:1904877	positive regulation of DNA ligase activity	1	1	1	1	0.0701585	1	1	RAD52_YEAST
biological_process	GO:0009202	deoxyribonucleoside triphosphate biosynthetic process	1	1	1	0.985957	0.196089	1	1	RAD53_YEAST
biological_process	GO:0042326	negative regulation of phosphorylation	1	2	0.5	0.636568	0.730605	1	1	RAD53_YEAST
biological_process	GO:0090372	positive regulation of glycerol transport	1	2	0.5	0.99509	0.135407	1	1	ASK10_YEAST
biological_process	GO:1901900	regulation of protein localization to cell division site	1	4	0.25	0.918516	0.399201	1	1	DBF2_YEAST
biological_process	GO:1900240	negative regulation of phenotypic switching	1	1	1	1	0.0701585	1	1	DIG1_YEAST
biological_process	GO:0071322	cellular response to carbohydrate stimulus	1	1	1	0.998051	0.0135698	1	1	AZF1_YEAST
biological_process	GO:0001881	receptor recycling	1	2	0.5	0.896257	0.441409	1	1	BOI2_YEAST
biological_process	GO:1902404	mitotic actomyosin contractile ring contraction	1	2	0.5	0.957406	0.305006	1	1	MYO1_YEAST
biological_process	GO:1904498	protein localization to mitotic actomyosin contractile ring	1	1	1	1	0.0701585	1	1	MYO1_YEAST
biological_process	GO:0035825	homologous recombination	1	1	1	0.411096	0.763878	1	1	NEJ1_YEAST
biological_process	GO:0034638	phosphatidylcholine catabolic process	1	1	1	1	0.0701585	1	1	NTE1_YEAST
biological_process	GO:0016458	obsolete gene silencing	1	1	1	0.906272	0.254313	1	1	NU170_YEAST
biological_process	GO:0061428	negative regulation of transcription from RNA polymerase II promoter in response to hypoxia	1	1	1	1	0.0701585	1	1	HAP1_YEAST
biological_process	GO:0006038	cell wall chitin biosynthetic process	1	1	1	0.97269	0.112049	1	1	CRZ1_YEAST
biological_process	GO:0050801	ion homeostasis	1	2	0.5	0.583795	0.532299	1	1	CRZ1_YEAST
biological_process	GO:0045900	negative regulation of translational elongation	1	1	1	0.985957	0.196089	1	1	DHH1_YEAST
biological_process	GO:0033047	regulation of mitotic sister chromatid segregation	1	1	1	0.62773	0.650664	1	1	CIN8_YEAST
biological_process	GO:0006523	alanine biosynthetic process	1	1	1	1	0.0701585	1	1	ALAM_YEAST
biological_process	GO:0006524	alanine catabolic process	1	1	1	0.99509	0.135407	1	1	ALAM_YEAST
biological_process	GO:0042853	L-alanine catabolic process	1	2	0.5	0.99509	0.135407	1	1	ALAM_YEAST
biological_process	GO:0034642	mitochondrion migration along actin filament	1	1	1	1	0.0701585	1	1	AIM21_YEAST
biological_process	GO:0015986	ATP synthesis coupled proton transport	0	18	0	0.186981	1	1	1
biological_process	GO:0010390	histone monoubiquitination	0	2	0	0.864593	1	1	1
biological_process	GO:0016574	histone ubiquitination	0	7	0	0.289793	1	1	1
biological_process	GO:0031571	mitotic G1 DNA damage checkpoint signaling	0	5	0	0.694994	1	1	1
biological_process	GO:0031573	mitotic intra-S DNA damage checkpoint signaling	0	13	0	0.387991	1	1	1
biological_process	GO:0070534	protein K63-linked ubiquitination	0	5	0	0.694994	1	1	1
biological_process	GO:0006353	DNA-templated transcription, termination	0	10	0	0.720949	0.455967	1	1
biological_process	GO:0032786	positive regulation of DNA-templated transcription, elongation	0	5	0	0.961715	0.0827791	1	1
biological_process	GO:0051571	positive regulation of histone H3-K4 methylation	0	2	0	0.864593	1	1	1
biological_process	GO:0033184	positive regulation of histone ubiquitination	0	1	0	0.864593	1	1	1
biological_process	GO:0007094	mitotic spindle assembly checkpoint signaling	0	24	0	0.367297	0.887927	1	1
biological_process	GO:0033108	mitochondrial respiratory chain complex assembly	0	8	0	0.30796	0.875574	1	1
biological_process	GO:0006627	protein processing involved in protein targeting to mitochondrion	0	6	0	0.646187	1	1	1
biological_process	GO:0006796	phosphate-containing compound metabolic process	0	6	0	0.841313	0.198603	1	1
biological_process	GO:0000447	endonucleolytic cleavage in ITS1 to separate SSU-rRNA from 5.8S rRNA and LSU-rRNA from tricistronic rRNA transcript (SSU-rRNA, 5.8S rRNA, LSU-rRNA)	0	44	0	0.040176	1	1	1
biological_process	GO:0006665	sphingolipid metabolic process	0	9	0	0.29503	0.882538	1	1
biological_process	GO:0046512	sphingosine biosynthetic process	0	4	0	0.747477	1	1	1
biological_process	GO:0051444	negative regulation of ubiquitin-protein transferase activity	0	1	0	0.994161	0.060971	1	1
biological_process	GO:0046513	ceramide biosynthetic process	0	9	0	0.4489	1	1	1
biological_process	GO:0140042	lipid droplet formation	0	5	0	0.694994	1	1	1
biological_process	GO:0090155	negative regulation of sphingolipid biosynthetic process	0	5	0	0.694994	1	1	1
biological_process	GO:1990044	protein localization to lipid droplet	0	2	0	0.864593	1	1	1
biological_process	GO:0009086	methionine biosynthetic process	0	23	0	0.089978	1	1	1
biological_process	GO:0032259	methylation	0	20	0	0.123004	0.94272	1	1
biological_process	GO:0000096	sulfur amino acid metabolic process	0	5	0	0.0240284	1	0.983	1
biological_process	GO:0061621	canonical glycolysis	0	2	0	0.864593	1	1	1
biological_process	GO:0030388	fructose 1,6-bisphosphate metabolic process	0	3	0	0.803911	1	1	1
biological_process	GO:0006002	fructose 6-phosphate metabolic process	0	6	0	0.646187	1	1	1
biological_process	GO:0006096	glycolytic process	0	26	0	0.120581	1	1	1
biological_process	GO:0051453	regulation of intracellular pH	0	6	0	0.315516	0.910022	1	1
biological_process	GO:0030026	cellular manganese ion homeostasis	0	11	0	0.4489	1	1	1
biological_process	GO:0006506	GPI anchor biosynthetic process	0	26	0	0.349336	0.895835	1	1
biological_process	GO:0045490	pectin catabolic process	0	1	0	0.929842	1	1	1
biological_process	GO:0070262	peptidyl-serine dephosphorylation	0	9	0	0.51934	1	1	1
biological_process	GO:1904184	positive regulation of pyruvate dehydrogenase activity	0	2	0	0.864593	1	1	1
biological_process	GO:1901524	regulation of mitophagy	0	4	0	0.558591	1	1	1
biological_process	GO:0019388	galactose catabolic process	0	3	0	0.558591	1	1	1
biological_process	GO:0019255	glucose 1-phosphate metabolic process	0	2	0	0.864593	1	1	1
biological_process	GO:0051156	glucose 6-phosphate metabolic process	0	8	0	0.216398	1	1	1
biological_process	GO:0005978	glycogen biosynthetic process	0	13	0	0.512959	0.813019	1	1
biological_process	GO:0006011	UDP-glucose metabolic process	0	4	0	0.747477	1	1	1
biological_process	GO:0046115	guanosine catabolic process	0	2	0	0.864593	1	1	1
biological_process	GO:0006148	inosine catabolic process	0	2	0	0.864593	1	1	1
biological_process	GO:0006166	purine ribonucleoside salvage	0	6	0	0.600799	1	1	1
biological_process	GO:1990414	replication-born double-strand break repair via sister chromatid exchange	0	14	0	0.360701	1	1	1
biological_process	GO:0015849	organic acid transport	0	1	0	0.0147413	0.998042	0.914	1
biological_process	GO:0009410	response to xenobiotic stimulus	0	21	0	0.385969	0.879419	1	1
biological_process	GO:0043942	negative regulation of sexual sporulation resulting in formation of a cellular spore	0	1	0	0.985957	0.196089	1	1
biological_process	GO:0015914	phospholipid transport	0	22	0	0.217805	0.946125	1	1
biological_process	GO:0016126	sterol biosynthetic process	0	17	0	0.477664	0.770073	1	1
biological_process	GO:0043001	Golgi to plasma membrane protein transport	0	12	0	0.387991	1	1	1
biological_process	GO:1901352	negative regulation of phosphatidylglycerol biosynthetic process	0	3	0	0.803911	1	1	1
biological_process	GO:0006658	phosphatidylserine metabolic process	0	2	0	0.694994	1	1	1
biological_process	GO:2001247	positive regulation of phosphatidylcholine biosynthetic process	0	3	0	0.803911	1	1	1
biological_process	GO:0009094	L-phenylalanine biosynthetic process	0	4	0	0.747477	1	1	1
biological_process	GO:0071409	cellular response to cycloheximide	0	2	0	0.864593	1	1	1
biological_process	GO:0060548	negative regulation of cell death	0	5	0	0.98975	0.0578474	1	1
biological_process	GO:0046898	response to cycloheximide	0	3	0	0.694994	1	1	1
biological_process	GO:0042631	cellular response to water deprivation	0	3	0	0.646187	1	1	1
biological_process	GO:0031384	regulation of initiation of mating projection growth	0	4	0	0.747477	1	1	1
biological_process	GO:0031385	regulation of termination of mating projection growth	0	4	0	0.747477	1	1	1
biological_process	GO:0007007	inner mitochondrial membrane organization	0	5	0	0.647386	0.632703	1	1
biological_process	GO:0070584	mitochondrion morphogenesis	0	2	0	0.864593	1	1	1
biological_process	GO:0045861	negative regulation of proteolysis	0	2	0	0.896257	0.441409	1	1
biological_process	GO:0006895	Golgi to endosome transport	0	25	0	0.120581	1	1	1
biological_process	GO:0048284	organelle fusion	0	2	0	0.937494	0.116406	1	1
biological_process	GO:0035542	regulation of SNARE complex assembly	0	6	0	0.51934	1	1	1
biological_process	GO:0032889	regulation of vacuole fusion, non-autophagic	0	14	0	0.360701	1	1	1
biological_process	GO:0007033	vacuole organization	0	16	0	0.912855	0.153609	1	1
biological_process	GO:0006904	vesicle docking involved in exocytosis	0	9	0	0.769514	0.612009	1	1
biological_process	GO:0099022	vesicle tethering	0	8	0	0.689242	0.688268	1	1
biological_process	GO:0046475	glycerophospholipid catabolic process	0	6	0	0.896257	0.441409	1	1
biological_process	GO:0034478	phosphatidylglycerol catabolic process	0	1	0	0.929842	1	1	1
biological_process	GO:0036205	histone catabolic process	0	5	0	0.694994	1	1	1
biological_process	GO:0006657	CDP-choline pathway	0	2	0	0.864593	1	1	1
biological_process	GO:0009443	pyridoxal 5'-phosphate salvage	0	3	0	0.803911	1	1	1
biological_process	GO:0008615	pyridoxine biosynthetic process	0	6	0	0.646187	1	1	1
biological_process	GO:0006198	cAMP catabolic process	0	1	0	0.929842	1	1	1
biological_process	GO:0046069	cGMP catabolic process	0	1	0	0.929842	1	1	1
biological_process	GO:1902660	negative regulation of glucose mediated signaling pathway	0	4	0	0.747477	1	1	1
biological_process	GO:0051302	regulation of cell division	0	2	0	0.922428	0.197966	1	1
biological_process	GO:0032878	regulation of establishment or maintenance of cell polarity	0	4	0	0.600799	1	1	1
biological_process	GO:0019933	cAMP-mediated signaling	0	2	0	0.864593	1	1	1
biological_process	GO:0043433	negative regulation of DNA-binding transcription factor activity	0	7	0	0.872596	0.48066	1	1
biological_process	GO:0016242	negative regulation of macroautophagy	0	8	0	0.417339	1	1	1
biological_process	GO:0031647	regulation of protein stability	0	5	0	0.446289	0.849836	1	1
biological_process	GO:0005979	regulation of glycogen biosynthetic process	0	7	0	0.796073	0.582661	1	1
biological_process	GO:0005981	regulation of glycogen catabolic process	0	2	0	0.747477	1	1	1
biological_process	GO:0006672	ceramide metabolic process	0	4	0	0.387991	1	1	1
biological_process	GO:0006629	lipid metabolic process	0	12	0	0.00501869	0.997701	0.53	1
biological_process	GO:0019915	lipid storage	0	5	0	0.51934	1	1	1
biological_process	GO:0055091	phospholipid homeostasis	0	3	0	0.803911	1	1	1
biological_process	GO:0019432	triglyceride biosynthetic process	0	3	0	0.694994	1	1	1
biological_process	GO:0000949	aromatic amino acid family catabolic process to alcohol via Ehrlich pathway	0	4	0	0.747477	1	1	1
biological_process	GO:0009083	branched-chain amino acid catabolic process	0	7	0	0.482841	1	1	1
biological_process	GO:0019655	glycolytic fermentation to ethanol	0	4	0	0.600799	1	1	1
biological_process	GO:0006559	L-phenylalanine catabolic process	0	5	0	0.694994	1	1	1
biological_process	GO:0006090	pyruvate metabolic process	0	10	0	0.0500662	1	1	1
biological_process	GO:0045069	regulation of viral genome replication	0	2	0	0.864593	1	1	1
biological_process	GO:0006569	tryptophan catabolic process	0	7	0	0.482841	1	1	1
biological_process	GO:2001172	positive regulation of glycolytic fermentation to ethanol	0	1	0	0.929842	1	1	1
biological_process	GO:0090180	positive regulation of thiamine biosynthetic process	0	3	0	0.803911	1	1	1
biological_process	GO:0006067	ethanol metabolic process	0	4	0	0.482841	1	1	1
biological_process	GO:0006273	lagging strand elongation	0	9	0	0.4489	1	1	1
biological_process	GO:0006272	leading strand elongation	0	12	0	0.417339	1	1	1
biological_process	GO:0035753	maintenance of DNA trinucleotide repeats	0	11	0	0.4489	1	1	1
biological_process	GO:0000710	meiotic mismatch repair	0	11	0	0.4489	1	1	1
biological_process	GO:0006298	mismatch repair	0	20	0	0.173804	1	1	1
biological_process	GO:0045739	positive regulation of DNA repair	0	1	0	0.600799	1	1	1
biological_process	GO:0045740	positive regulation of DNA replication	0	4	0	0.930077	0.257247	1	1
biological_process	GO:1902394	positive regulation of exodeoxyribonuclease activity	0	1	0	0.929842	1	1	1
biological_process	GO:1905779	positive regulation of exonuclease activity	0	2	0	0.803911	1	1	1
biological_process	GO:1903022	positive regulation of phosphodiesterase activity, acting on 3'-phosphoglycolate-terminated DNA strands	0	1	0	0.929842	1	1	1
biological_process	GO:0019985	translesion synthesis	0	3	0	0.636568	0.730605	1	1
biological_process	GO:0006812	cation transport	0	7	0	0.00910198	0.996748	0.734	1
biological_process	GO:0042391	regulation of membrane potential	0	2	0	0.694994	1	1	1
biological_process	GO:0006637	acyl-CoA metabolic process	0	1	0	0.536523	0.798846	1	1
biological_process	GO:0006635	fatty acid beta-oxidation	0	13	0	0.311732	1	1	1
biological_process	GO:0009062	fatty acid catabolic process	0	3	0	0.161554	1	1	1
biological_process	GO:0019395	fatty acid oxidation	0	2	0	0.250429	1	1	1
biological_process	GO:0001561	fatty acid alpha-oxidation	0	2	0	0.864593	1	1	1
biological_process	GO:1903501	positive regulation of mitotic actomyosin contractile ring assembly	0	6	0	0.646187	1	1	1
biological_process	GO:1901901	regulation of protein localization to cell division site involved in cytokinesis	0	2	0	0.864593	1	1	1
biological_process	GO:0000002	mitochondrial genome maintenance	0	41	0	0.139504	0.970047	1	1
biological_process	GO:0097745	mitochondrial tRNA 5'-end processing	0	5	0	0.694994	1	1	1
biological_process	GO:0035494	SNARE complex disassembly	0	3	0	0.803911	1	1	1
biological_process	GO:0048280	vesicle fusion with Golgi apparatus	0	10	0	0.822251	0.5511	1	1
biological_process	GO:0006564	L-serine biosynthetic process	0	5	0	0.694994	1	1	1
biological_process	GO:0009070	serine family amino acid biosynthetic process	0	3	0	0.467821	0.838446	1	1
biological_process	GO:0030490	maturation of SSU-rRNA	0	20	0	0.00974802	0.998045	0.783	1
biological_process	GO:1905216	positive regulation of RNA binding	0	2	0	0.803911	1	1	1
biological_process	GO:0000452	snoRNA guided rRNA 2'-O-methylation	0	4	0	0.747477	1	1	1
biological_process	GO:0009113	purine nucleobase biosynthetic process	0	4	0	0.482841	1	1	1
biological_process	GO:0009051	pentose-phosphate shunt, oxidative branch	0	7	0	0.600799	1	1	1
biological_process	GO:0000349	generation of catalytic spliceosome for first transesterification step	0	9	0	0.51934	1	1	1
biological_process	GO:0000244	spliceosomal tri-snRNP complex assembly	0	6	0	0.646187	1	1	1
biological_process	GO:0000388	spliceosome conformational change to release U4 (or U4atac) and U1 (or U11)	0	3	0	0.803911	1	1	1
biological_process	GO:0051083	'de novo' cotranslational protein folding	0	5	0	0.694994	1	1	1
biological_process	GO:0042149	cellular response to glucose starvation	0	13	0	0.872186	0.363432	1	1
biological_process	GO:0034620	cellular response to unfolded protein	0	11	0	0.98655	0.0393832	1	1
biological_process	GO:0006450	regulation of translational fidelity	0	13	0	0.201154	1	1	1
biological_process	GO:0006452	translational frameshifting	0	6	0	0.558591	1	1	1
biological_process	GO:0009263	deoxyribonucleotide biosynthetic process	0	6	0	0.482841	1	1	1
biological_process	GO:0006662	glycerol ether metabolic process	0	2	0	0.864593	1	1	1
biological_process	GO:0080058	protein deglutathionylation	0	2	0	0.864593	1	1	1
biological_process	GO:0043085	positive regulation of catalytic activity	0	4	0	0.964524	0.0701358	1	1
biological_process	GO:0071266	'de novo' L-methionine biosynthetic process	0	1	0	0.929842	1	1	1
biological_process	GO:0019343	cysteine biosynthetic process via cystathionine	0	3	0	0.803911	1	1	1
biological_process	GO:0019346	transsulfuration	0	10	0	0.482841	1	1	1
biological_process	GO:0071590	nicotinamide riboside biosynthetic process	0	2	0	0.864593	1	1	1
biological_process	GO:0071592	nicotinic acid riboside biosynthetic process	0	2	0	0.864593	1	1	1
biological_process	GO:0007329	positive regulation of transcription from RNA polymerase II promoter by pheromones	0	6	0	0.646187	1	1	1
biological_process	GO:2000220	regulation of pseudohyphal growth	0	6	0	0.993542	0.0273483	1	1
biological_process	GO:0019953	sexual reproduction	0	1	0	0.873725	0.184968	1	1
biological_process	GO:0035405	histone-threonine phosphorylation	0	1	0	0.929842	1	1	1
biological_process	GO:0000161	osmosensory signaling MAPK cascade	0	5	0	0.694994	1	1	1
biological_process	GO:0071507	pheromone response MAPK cascade	0	3	0	0.803911	1	1	1
biological_process	GO:0060172	astral microtubule depolymerization	0	1	0	0.929842	1	1	1
biological_process	GO:0008608	attachment of spindle microtubules to kinetochore	0	14	0	0.550652	0.715578	1	1
biological_process	GO:0000226	microtubule cytoskeleton organization	0	13	0	0.119861	0.948949	1	1
biological_process	GO:0032120	ascospore-type prospore membrane formation	0	14	0	0.610789	0.749571	1	1
biological_process	GO:0015802	basic amino acid transport	0	7	0	0.360701	1	1	1
biological_process	GO:0070183	mitochondrial tryptophanyl-tRNA aminoacylation	0	1	0	0.929842	1	1	1
biological_process	GO:0006436	tryptophanyl-tRNA aminoacylation	0	2	0	0.864593	1	1	1
biological_process	GO:0070588	calcium ion transmembrane transport	0	7	0	0.51934	1	1	1
biological_process	GO:0051027	DNA transport	0	2	0	0.864593	1	1	1
biological_process	GO:0006811	ion transport	0	8	0	0.0191676	0.990487	0.955	1
biological_process	GO:0046034	ATP metabolic process	0	3	0	0.00560823	0.999356	0.569	1
biological_process	GO:1902906	proteasome storage granule assembly	0	4	0	0.747477	1	1	1
biological_process	GO:0000480	endonucleolytic cleavage in 5'-ETS of tricistronic rRNA transcript (SSU-rRNA, 5.8S rRNA, LSU-rRNA)	0	33	0	0.089978	1	1	1
biological_process	GO:0000472	endonucleolytic cleavage to generate mature 5'-end of SSU-rRNA from (SSU-rRNA, 5.8S rRNA, LSU-rRNA)	0	34	0	0.0836247	1	1	1
biological_process	GO:0034227	tRNA thio-modification	0	5	0	0.600799	1	1	1
biological_process	GO:0002143	tRNA wobble position uridine thiolation	0	6	0	0.646187	1	1	1
biological_process	GO:0019674	NAD metabolic process	0	4	0	0.289793	1	1	1
biological_process	GO:0006741	NADP biosynthetic process	0	3	0	0.803911	1	1	1
biological_process	GO:0019408	dolichol biosynthetic process	0	4	0	0.694994	1	1	1
biological_process	GO:0007618	mating	0	2	0	0.864593	1	1	1
biological_process	GO:0006875	cellular metal ion homeostasis	0	6	0	0.551988	0.593441	1	1
biological_process	GO:0006813	potassium ion transport	0	6	0	0.71595	0.664674	1	1
biological_process	GO:0032979	protein insertion into mitochondrial inner membrane from matrix	0	9	0	0.51934	1	1	1
biological_process	GO:0033316	meiotic spindle assembly checkpoint signaling	0	1	0	0.929842	1	1	1
biological_process	GO:0051988	regulation of attachment of spindle microtubules to kinetochore	0	1	0	0.417339	1	1	1
biological_process	GO:0031134	sister chromatid biorientation	0	8	0	0.250429	1	1	1
biological_process	GO:0051225	spindle assembly	0	5	0	0.536523	0.798846	1	1
biological_process	GO:1904659	glucose transmembrane transport	0	7	0	0.902905	0.310758	1	1
biological_process	GO:0019509	L-methionine salvage from methylthioadenosine	0	9	0	0.51934	1	1	1
biological_process	GO:0006555	methionine metabolic process	0	4	0	0.0671262	1	1	1
biological_process	GO:0034462	small-subunit processome assembly	0	2	0	0.864593	1	1	1
biological_process	GO:0000373	Group II intron splicing	0	1	0	0.929842	1	1	1
biological_process	GO:0000963	mitochondrial RNA processing	0	3	0	0.467821	0.838446	1	1
biological_process	GO:0034337	RNA folding	0	2	0	0.864593	1	1	1
biological_process	GO:0006392	transcription elongation from mitochondrial promoter	0	1	0	0.929842	1	1	1
biological_process	GO:0009435	NAD biosynthetic process	0	6	0	0.360701	1	1	1
biological_process	GO:0000737	DNA catabolic process, endonucleolytic	0	2	0	0.747477	1	1	1
biological_process	GO:0006265	DNA topological change	0	12	0	0.417339	1	1	1
biological_process	GO:0051097	negative regulation of helicase activity	0	1	0	0.803911	1	1	1
biological_process	GO:0000712	resolution of meiotic recombination intermediates	0	9	0	0.51934	1	1	1
biological_process	GO:0000395	mRNA 5'-splice site recognition	0	6	0	0.646187	1	1	1
biological_process	GO:0044154	histone H3-K14 acetylation	0	4	0	0.646187	1	1	1
biological_process	GO:0000754	adaptation of signaling pathway by response to pheromone involved in conjugation with cellular fusion	0	14	0	0.926882	0.216051	1	1
biological_process	GO:0097720	calcineurin-mediated signaling	0	2	0	0.864593	1	1	1
biological_process	GO:0043007	maintenance of rDNA	0	10	0	0.482841	1	1	1
biological_process	GO:0006207	'de novo' pyrimidine nucleobase biosynthetic process	0	9	0	0.51934	1	1	1
biological_process	GO:0044205	'de novo' UMP biosynthetic process	0	6	0	0.646187	1	1	1
biological_process	GO:0019240	citrulline biosynthetic process	0	3	0	0.803911	1	1	1
biological_process	GO:0045984	negative regulation of pyrimidine nucleobase metabolic process	0	1	0	0.929842	1	1	1
biological_process	GO:0006228	UTP biosynthetic process	0	3	0	0.803911	1	1	1
biological_process	GO:0007023	post-chaperonin tubulin folding pathway	0	5	0	0.694994	1	1	1
biological_process	GO:0007031	peroxisome organization	0	19	0	0.671978	0.530868	1	1
biological_process	GO:0061415	negative regulation of transcription from RNA polymerase II promoter by a nonfermentable carbon source	0	2	0	0.864593	1	1	1
biological_process	GO:0000245	spliceosomal complex assembly	0	14	0	0.425466	0.860424	1	1
biological_process	GO:0051177	meiotic sister chromatid cohesion	0	3	0	0.4489	1	1	1
biological_process	GO:1905339	positive regulation of cohesin unloading	0	3	0	0.803911	1	1	1
biological_process	GO:0071459	protein localization to chromosome, centromeric region	0	7	0	0.96017	0.14431	1	1
biological_process	GO:0015976	carbon utilization	0	5	0	0.694994	1	1	1
biological_process	GO:1904183	negative regulation of pyruvate dehydrogenase activity	0	1	0	0.929842	1	1	1
biological_process	GO:0010906	regulation of glucose metabolic process	0	2	0	0.967208	0.0948437	1	1
biological_process	GO:0045762	positive regulation of adenylate cyclase activity	0	3	0	0.803911	1	1	1
biological_process	GO:0097271	protein localization to bud neck	0	12	0	0.417339	1	1	1
biological_process	GO:0032392	DNA geometric change	0	2	0	0.349336	0.895835	1	1
biological_process	GO:0030491	heteroduplex formation	0	8	0	0.558591	1	1	1
biological_process	GO:0006268	DNA unwinding involved in DNA replication	0	18	0	0.269395	1	1	1
biological_process	GO:0044806	G-quadruplex DNA unwinding	0	2	0	0.864593	1	1	1
biological_process	GO:0098781	ncRNA transcription	0	5	0	0.1276	0.959891	1	1
biological_process	GO:0032211	negative regulation of telomere maintenance via telomerase	0	4	0	0.747477	1	1	1
biological_process	GO:0071932	replication fork reversal	0	4	0	0.747477	1	1	1
biological_process	GO:0070200	establishment of protein localization to telomere	0	1	0	0.929842	1	1	1
biological_process	GO:0071919	G-quadruplex DNA formation	0	2	0	0.864593	1	1	1
biological_process	GO:0001207	obsolete histone displacement	0	4	0	0.694994	1	1	1
biological_process	GO:0031848	protection from non-homologous end joining at telomere	0	2	0	0.864593	1	1	1
biological_process	GO:0010833	telomere maintenance via telomere lengthening	0	5	0	0.49005	0.826196	1	1
biological_process	GO:0030543	2-micrometer plasmid partitioning	0	7	0	0.600799	1	1	1
biological_process	GO:0050821	protein stabilization	0	20	0	0.232794	1	1	1
biological_process	GO:0000469	cleavage involved in rRNA processing	0	5	0	0.017831	0.997555	0.939	1
biological_process	GO:0006407	rRNA export from nucleus	0	18	0	0.269395	1	1	1
biological_process	GO:0002109	maturation of SSU-rRNA from tricistronic rRNA transcript (SSU-rRNA, LSU-rRNA,5S)	0	1	0	0.929842	1	1	1
biological_process	GO:0019941	modification-dependent protein catabolic process	0	5	0	0.932787	0.103381	1	1
biological_process	GO:0000028	ribosomal small subunit assembly	0	23	0	0.150164	1	1	1
biological_process	GO:0034644	cellular response to UV	0	2	0	0.939029	0.353813	1	1
biological_process	GO:0006333	chromatin assembly or disassembly	0	15	0	0.877632	0.187642	1	1
biological_process	GO:0045723	positive regulation of fatty acid biosynthetic process	0	1	0	0.929842	1	1	1
biological_process	GO:0032436	positive regulation of proteasomal ubiquitin-dependent protein catabolic process	0	3	0	0.939029	0.353813	1	1
biological_process	GO:0048260	positive regulation of receptor-mediated endocytosis	0	1	0	0.99867	0.0147057	1	1
biological_process	GO:0051865	protein autoubiquitination	0	7	0	0.689242	0.688268	1	1
biological_process	GO:0006513	protein monoubiquitination	0	15	0	0.311732	1	1	1
biological_process	GO:0032956	regulation of actin cytoskeleton organization	0	12	0	0.960575	0.0887197	1	1
biological_process	GO:0010794	regulation of dolichol biosynthetic process	0	1	0	0.929842	1	1	1
biological_process	GO:0032443	regulation of ergosterol biosynthetic process	0	3	0	0.957406	0.305006	1	1
biological_process	GO:0010793	regulation of mRNA export from nucleus	0	2	0	0.803911	1	1	1
biological_process	GO:0010796	regulation of multivesicular body size	0	1	0	0.929842	1	1	1
biological_process	GO:0019220	regulation of phosphate metabolic process	0	2	0	0.983222	0.03253	1	1
biological_process	GO:2000203	regulation of ribosomal large subunit export from nucleus	0	1	0	0.929842	1	1	1
biological_process	GO:2000232	regulation of rRNA processing	0	5	0	0.600799	1	1	1
biological_process	GO:2000238	regulation of tRNA export from nucleus	0	1	0	0.929842	1	1	1
biological_process	GO:2000235	regulation of tRNA processing	0	1	0	0.929842	1	1	1
biological_process	GO:0034517	ribophagy	0	7	0	0.600799	1	1	1
biological_process	GO:2000144	positive regulation of DNA-templated transcription, initiation	0	1	0	0.875935	0.275267	1	1
biological_process	GO:0006420	arginyl-tRNA aminoacylation	0	2	0	0.864593	1	1	1
biological_process	GO:0070144	mitochondrial arginyl-tRNA aminoacylation	0	1	0	0.929842	1	1	1
biological_process	GO:0006437	tyrosyl-tRNA aminoacylation	0	1	0	0.864593	1	1	1
biological_process	GO:0070184	mitochondrial tyrosyl-tRNA aminoacylation	0	1	0	0.929842	1	1	1
biological_process	GO:0043039	tRNA aminoacylation	0	2	0	0.206246	0.949934	1	1
biological_process	GO:0006435	threonyl-tRNA aminoacylation	0	2	0	0.864593	1	1	1
biological_process	GO:0007117	budding cell bud growth	0	11	0	0.930369	0.183372	1	1
biological_process	GO:0007010	cytoskeleton organization	0	13	0	0.953248	0.0728205	1	1
biological_process	GO:0043086	negative regulation of catalytic activity	0	1	0	0.865366	0.29134	1	1
biological_process	GO:0032185	septin cytoskeleton organization	0	5	0	0.495433	0.757368	1	1
biological_process	GO:0009826	unidimensional cell growth	0	2	0	0.747477	1	1	1
biological_process	GO:0070159	mitochondrial threonyl-tRNA aminoacylation	0	1	0	0.929842	1	1	1
biological_process	GO:0006433	prolyl-tRNA aminoacylation	0	2	0	0.864593	1	1	1
biological_process	GO:0000017	alpha-glucoside transport	0	4	0	0.747477	1	1	1
biological_process	GO:0008643	carbohydrate transport	0	32	0	0.562239	0.664914	1	1
biological_process	GO:0000023	maltose metabolic process	0	6	0	0.387991	1	1	1
biological_process	GO:0000154	rRNA modification	0	5	0	0.120581	1	1	1
biological_process	GO:1902626	assembly of large subunit precursor of preribosome	0	8	0	0.558591	1	1	1
biological_process	GO:0042789	mRNA transcription by RNA polymerase II	0	3	0	0.803911	1	1	1
biological_process	GO:0018230	peptidyl-L-cysteine S-palmitoylation	0	6	0	0.646187	1	1	1
biological_process	GO:0018345	protein palmitoylation	0	8	0	0.558591	1	1	1
biological_process	GO:0016558	protein import into peroxisome matrix	0	16	0	0.536523	0.798846	1	1
biological_process	GO:0051220	cytoplasmic sequestering of protein	0	1	0	0.985957	0.196089	1	1
biological_process	GO:0000729	DNA double-strand break processing	0	8	0	0.417339	1	1	1
biological_process	GO:0032297	negative regulation of DNA-dependent DNA replication initiation	0	2	0	0.864593	1	1	1
biological_process	GO:0101018	negative regulation of mitotic DNA replication initiation from late origin	0	1	0	0.929842	1	1	1
biological_process	GO:0070198	protein localization to chromosome, telomeric region	0	1	0	0.864593	1	1	1
biological_process	GO:0097752	regulation of DNA stability	0	2	0	0.864593	1	1	1
biological_process	GO:0000448	cleavage in ITS2 between 5.8S rRNA and LSU-rRNA of tricistronic rRNA transcript (SSU-rRNA, 5.8S rRNA, LSU-rRNA)	0	9	0	0.51934	1	1	1
biological_process	GO:0000479	endonucleolytic cleavage of tricistronic rRNA transcript (SSU-rRNA, 5.8S rRNA, LSU-rRNA)	0	4	0	0.0143604	1	0.909	1
biological_process	GO:0034198	cellular response to amino acid starvation	0	12	0	0.986815	0.0551123	1	1
biological_process	GO:0032008	positive regulation of TOR signaling	0	5	0	0.417339	1	1	1
biological_process	GO:1904263	positive regulation of TORC1 signaling	0	11	0	0.4489	1	1	1
biological_process	GO:1903432	regulation of TORC1 signaling	0	9	0	0.783949	0.487041	1	1
biological_process	GO:0006094	gluconeogenesis	0	14	0	0.647386	0.632703	1	1
biological_process	GO:0046166	glyceraldehyde-3-phosphate biosynthetic process	0	1	0	0.929842	1	1	1
biological_process	GO:0019563	glycerol catabolic process	0	6	0	0.646187	1	1	1
biological_process	GO:0034968	histone lysine methylation	0	2	0	0.446289	0.849836	1	1
biological_process	GO:0007097	nuclear migration	0	6	0	0.49005	0.826196	1	1
biological_process	GO:0031536	positive regulation of exit from mitosis	0	6	0	0.646187	1	1	1
biological_process	GO:0051594	detection of glucose	0	3	0	0.803911	1	1	1
biological_process	GO:0015755	fructose transmembrane transport	0	1	0	0.803911	1	1	1
biological_process	GO:0015761	mannose transmembrane transport	0	2	0	0.864593	1	1	1
biological_process	GO:0010507	negative regulation of autophagy	0	9	0	0.232794	1	1	1
biological_process	GO:2001108	positive regulation of Rho guanyl-nucleotide exchange factor activity	0	2	0	0.864593	1	1	1
biological_process	GO:0035025	positive regulation of Rho protein signal transduction	0	3	0	0.803911	1	1	1
biological_process	GO:1905356	regulation of snRNA pseudouridine synthesis	0	2	0	0.864593	1	1	1
biological_process	GO:0038202	TORC1 signaling	0	4	0	0.726206	0.553711	1	1
biological_process	GO:1904902	ESCRT III complex assembly	0	2	0	0.864593	1	1	1
biological_process	GO:0007266	Rho protein signal transduction	0	8	0	0.250429	1	1	1
biological_process	GO:0031335	regulation of sulfur amino acid metabolic process	0	4	0	0.694994	1	1	1
biological_process	GO:0044262	cellular carbohydrate metabolic process	0	6	0	0.070525	0.967906	1	1
biological_process	GO:0071465	cellular response to desiccation	0	3	0	0.803911	1	1	1
biological_process	GO:0072657	protein localization to membrane	0	3	0	0.831626	0.252101	1	1
biological_process	GO:0051180	vitamin transport	0	2	0	0.872596	0.48066	1	1
biological_process	GO:1902047	polyamine transmembrane transport	0	1	0	0.864593	1	1	1
biological_process	GO:0015847	putrescine transport	0	5	0	0.694994	1	1	1
biological_process	GO:0015848	spermidine transport	0	5	0	0.694994	1	1	1
biological_process	GO:0015846	polyamine transport	0	2	0	0.953137	0.203927	1	1
biological_process	GO:0035970	peptidyl-threonine dephosphorylation	0	4	0	0.747477	1	1	1
biological_process	GO:0070413	trehalose metabolism in response to stress	0	1	0	0.864593	1	1	1
biological_process	GO:0046939	nucleotide phosphorylation	0	1	0	0.0968125	1	1	1
biological_process	GO:0071497	cellular response to freezing	0	1	0	0.99509	0.135407	1	1
biological_process	GO:1902657	protein localization to prospore membrane	0	1	0	0.929842	1	1	1
biological_process	GO:0031382	mating projection formation	0	2	0	0.600799	1	1	1
biological_process	GO:0008360	regulation of cell shape	0	22	0	0.186981	1	1	1
biological_process	GO:0000027	ribosomal large subunit assembly	0	38	0	0.0538755	1	1	1
biological_process	GO:0036261	7-methylguanosine cap hypermethylation	0	9	0	0.51934	1	1	1
biological_process	GO:0000755	cytogamy	0	11	0	0.417339	1	1	1
biological_process	GO:0032507	maintenance of protein location in cell	0	2	0	0.255937	0.932874	1	1
biological_process	GO:2000114	regulation of establishment of cell polarity	0	2	0	0.803911	1	1	1
biological_process	GO:0043972	histone H3-K23 acetylation	0	2	0	0.864593	1	1	1
biological_process	GO:0043974	histone H3-K27 acetylation	0	1	0	0.929842	1	1	1
biological_process	GO:0097043	histone H3-K56 acetylation	0	4	0	0.747477	1	1	1
biological_process	GO:0043970	histone H3-K9 acetylation	0	3	0	0.646187	1	1	1
biological_process	GO:0010526	negative regulation of transposition, RNA-mediated	0	8	0	0.558591	1	1	1
biological_process	GO:0006334	nucleosome assembly	0	20	0	0.446289	0.849836	1	1
biological_process	GO:0018394	peptidyl-lysine acetylation	0	2	0	0.993669	0.0173461	1	1
biological_process	GO:0006473	protein acetylation	0	5	0	0.979008	0.0480569	1	1
biological_process	GO:2001032	regulation of double-strand break repair via nonhomologous end joining	0	1	0	0.600799	1	1	1
biological_process	GO:0000492	box C/D snoRNP assembly	0	9	0	0.51934	1	1	1
biological_process	GO:0006335	DNA replication-dependent chromatin assembly	0	8	0	0.558591	1	1	1
biological_process	GO:0006336	DNA replication-independent chromatin assembly	0	6	0	0.918516	0.399201	1	1
biological_process	GO:2000001	regulation of DNA damage checkpoint	0	3	0	0.600799	1	1	1
biological_process	GO:1903775	regulation of DNA double-strand break processing	0	2	0	0.864593	1	1	1
biological_process	GO:1905329	sphingoid long-chain base transport	0	3	0	0.803911	1	1	1
biological_process	GO:0070301	cellular response to hydrogen peroxide	0	9	0	0.742753	0.639299	1	1
biological_process	GO:0009303	rRNA transcription	0	6	0	0.363902	0.843767	1	1
biological_process	GO:0000387	spliceosomal snRNP assembly	0	11	0	0.311732	1	1	1
biological_process	GO:0045116	protein neddylation	0	6	0	0.646187	1	1	1
biological_process	GO:0030162	regulation of proteolysis	0	5	0	0.870881	0.31314	1	1
biological_process	GO:0070911	global genome nucleotide-excision repair	0	8	0	0.558591	1	1	1
biological_process	GO:2001165	positive regulation of phosphorylation of RNA polymerase II C-terminal domain serine 2 residues	0	4	0	0.747477	1	1	1
biological_process	GO:2001209	positive regulation of transcription elongation from RNA polymerase I promoter	0	9	0	0.51934	1	1	1
biological_process	GO:0034402	recruitment of 3'-end processing factors to RNA polymerase II holoenzyme complex	0	3	0	0.747477	1	1	1
biological_process	GO:2001173	regulation of histone H2B conserved C-terminal lysine ubiquitination	0	5	0	0.694994	1	1	1
biological_process	GO:2001166	regulation of histone H2B ubiquitination	0	2	0	0.646187	1	1	1
biological_process	GO:0051569	regulation of histone H3-K4 methylation	0	3	0	0.694994	1	1	1
biological_process	GO:2001160	regulation of histone H3-K79 methylation	0	1	0	0.929842	1	1	1
biological_process	GO:2001163	regulation of phosphorylation of RNA polymerase II C-terminal domain serine 2 residues	0	2	0	0.747477	1	1	1
biological_process	GO:0090262	regulation of transcription-coupled nucleotide-excision repair	0	7	0	0.600799	1	1	1
biological_process	GO:0001015	snoRNA transcription by RNA polymerase II	0	4	0	0.747477	1	1	1
biological_process	GO:0031930	mitochondria-nucleus signaling pathway	0	7	0	0.600799	1	1	1
biological_process	GO:0001079	nitrogen catabolite regulation of transcription from RNA polymerase II promoter	0	1	0	0.985294	0.103743	1	1
biological_process	GO:0006103	2-oxoglutarate metabolic process	0	6	0	0.600799	1	1	1
biological_process	GO:0006099	tricarboxylic acid cycle	0	30	0	0.112073	1	1	1
biological_process	GO:0006449	regulation of translational termination	0	8	0	0.4489	1	1	1
biological_process	GO:0035269	protein O-linked mannosylation	0	12	0	0.417339	1	1	1
biological_process	GO:0034220	ion transmembrane transport	0	6	0	0.00622404	0.998239	0.603	1
biological_process	GO:0120029	proton export across plasma membrane	0	2	0	0.864593	1	1	1
biological_process	GO:0051237	maintenance of RNA location	0	4	0	0.747477	1	1	1
biological_process	GO:0009298	GDP-mannose biosynthetic process	0	3	0	0.803911	1	1	1
biological_process	GO:0006013	mannose metabolic process	0	4	0	0.694994	1	1	1
biological_process	GO:0000350	generation of catalytic spliceosome for second transesterification step	0	10	0	0.482841	1	1	1
biological_process	GO:0000390	spliceosomal complex disassembly	0	6	0	0.646187	1	1	1
biological_process	GO:0043409	negative regulation of MAPK cascade	0	6	0	0.600799	1	1	1
biological_process	GO:0035335	peptidyl-tyrosine dephosphorylation	0	2	0	0.864593	1	1	1
biological_process	GO:0043709	cell adhesion involved in single-species biofilm formation	0	4	0	0.957406	0.305006	1	1
biological_process	GO:0006206	pyrimidine nucleobase metabolic process	0	2	0	0.335326	1	1	1
biological_process	GO:0090158	endoplasmic reticulum membrane organization	0	6	0	0.51934	1	1	1
biological_process	GO:0061817	endoplasmic reticulum-plasma membrane tethering	0	5	0	0.694994	1	1	1
biological_process	GO:0042308	negative regulation of protein import into nucleus	0	1	0	0.929842	1	1	1
biological_process	GO:0032377	regulation of intracellular lipid transport	0	1	0	0.929842	1	1	1
biological_process	GO:0060304	regulation of phosphatidylinositol dephosphorylation	0	7	0	0.600799	1	1	1
biological_process	GO:0000752	agglutination involved in conjugation with cellular fusion	0	4	0	0.747477	1	1	1
biological_process	GO:0098609	cell-cell adhesion	0	2	0	0.98643	0.0699231	1	1
biological_process	GO:0031204	posttranslational protein targeting to membrane, translocation	0	12	0	0.360701	1	1	1
biological_process	GO:0006882	cellular zinc ion homeostasis	0	12	0	0.417339	1	1	1
biological_process	GO:1901856	negative regulation of cellular respiration	0	1	0	0.929842	1	1	1
biological_process	GO:0051091	positive regulation of DNA-binding transcription factor activity	0	2	0	0.864593	1	1	1
biological_process	GO:0036091	positive regulation of transcription from RNA polymerase II promoter in response to oxidative stress	0	1	0	0.99509	0.135407	1	1
biological_process	GO:0015680	protein maturation by copper ion transfer	0	5	0	0.694994	1	1	1
biological_process	GO:0019430	removal of superoxide radicals	0	6	0	0.646187	1	1	1
biological_process	GO:0006801	superoxide metabolic process	0	1	0	0.646187	1	1	1
biological_process	GO:0043934	sporulation	0	5	0	0.856354	0.21776	1	1
biological_process	GO:0071163	DNA replication preinitiation complex assembly	0	1	0	0.803911	1	1	1
biological_process	GO:1902977	mitotic DNA replication preinitiation complex assembly	0	3	0	0.803911	1	1	1
biological_process	GO:0031333	negative regulation of protein-containing complex assembly	0	6	0	0.895045	0.273794	1	1
biological_process	GO:0046488	phosphatidylinositol metabolic process	0	5	0	0.671187	0.494806	1	1
biological_process	GO:0017157	regulation of exocytosis	0	6	0	0.97163	0.152163	1	1
biological_process	GO:0061091	regulation of phospholipid translocation	0	3	0	0.646187	1	1	1
biological_process	GO:0035543	positive regulation of SNARE complex assembly	0	2	0	0.864593	1	1	1
biological_process	GO:0046578	regulation of Ras protein signal transduction	0	5	0	0.802034	0.411196	1	1
biological_process	GO:0006370	7-methylguanosine mRNA capping	0	8	0	0.558591	1	1	1
biological_process	GO:2001208	negative regulation of transcription elongation by RNA polymerase I	0	2	0	0.864593	1	1	1
biological_process	GO:0034243	regulation of transcription elongation from RNA polymerase II promoter	0	2	0	0.972478	0.0629656	1	1
biological_process	GO:0098787	mRNA cleavage involved in mRNA processing	0	2	0	0.995853	0.0194282	1	1
biological_process	GO:0000379	tRNA-type intron splice site recognition and cleavage	0	4	0	0.747477	1	1	1
biological_process	GO:0045005	DNA-dependent DNA replication maintenance of fidelity	0	3	0	0.405358	0.870268	1	1
biological_process	GO:0060257	negative regulation of flocculation	0	1	0	0.929842	1	1	1
biological_process	GO:1990248	regulation of transcription from RNA polymerase II promoter in response to DNA damage	0	1	0	0.929842	1	1	1
biological_process	GO:0016180	snRNA processing	0	1	0	0.820815	0.439288	1	1
biological_process	GO:0016031	tRNA import into mitochondrion	0	1	0	0.929842	1	1	1
biological_process	GO:0070072	vacuolar proton-transporting V-type ATPase complex assembly	0	8	0	0.558591	1	1	1
biological_process	GO:0006031	chitin biosynthetic process	0	4	0	0.952874	0.161461	1	1
biological_process	GO:0070940	dephosphorylation of RNA polymerase II C-terminal domain	0	6	0	0.646187	1	1	1
biological_process	GO:0009302	sno(s)RNA transcription	0	1	0	0.694994	1	1	1
biological_process	GO:0031564	transcription antitermination	0	3	0	0.803911	1	1	1
biological_process	GO:0034724	DNA replication-independent chromatin organization	0	3	0	0.847837	0.517159	1	1
biological_process	GO:0007063	regulation of sister chromatid cohesion	0	1	0	0.482841	1	1	1
biological_process	GO:0016094	polyprenol biosynthetic process	0	2	0	0.694994	1	1	1
biological_process	GO:0070417	cellular response to cold	0	2	0	0.973212	0.252523	1	1
biological_process	GO:0006073	cellular glucan metabolic process	0	4	0	0.371036	0.812168	1	1
biological_process	GO:0009251	glucan catabolic process	0	4	0	0.4489	1	1	1
biological_process	GO:0050790	regulation of catalytic activity	0	12	0	0.980774	0.0335934	1	1
biological_process	GO:0120236	negative regulation of posttranslational protein targeting to membrane, translocation	0	2	0	0.864593	1	1	1
biological_process	GO:0045047	protein targeting to ER	0	10	0	0.676183	0.5568	1	1
biological_process	GO:0071630	nuclear protein quality control by the ubiquitin-proteasome system	0	5	0	0.694994	1	1	1
biological_process	GO:0031144	proteasome localization	0	2	0	0.864593	1	1	1
biological_process	GO:0032509	endosome transport via multivesicular body sorting pathway	0	7	0	0.757302	0.41361	1	1
biological_process	GO:0043200	response to amino acid	0	3	0	0.796073	0.582661	1	1
biological_process	GO:0051053	negative regulation of DNA metabolic process	0	1	0	0.550652	0.715578	1	1
biological_process	GO:0070898	RNA polymerase III preinitiation complex assembly	0	6	0	0.646187	1	1	1
biological_process	GO:0018026	peptidyl-lysine monomethylation	0	7	0	0.600799	1	1	1
biological_process	GO:0006617	SRP-dependent cotranslational protein targeting to membrane, signal sequence recognition	0	1	0	0.929842	1	1	1
biological_process	GO:0006386	termination of RNA polymerase III transcription	0	17	0	0.289793	1	1	1
biological_process	GO:0006383	transcription by RNA polymerase III	0	27	0	0.174759	0.959824	1	1
biological_process	GO:0006384	transcription initiation from RNA polymerase III promoter	0	19	0	0.161554	1	1	1
biological_process	GO:0042797	tRNA transcription by RNA polymerase III	0	18	0	0.269395	1	1	1
biological_process	GO:0071333	cellular response to glucose stimulus	0	1	0	0.98975	0.0578474	1	1
biological_process	GO:0001188	RNA polymerase I preinitiation complex assembly	0	2	0	0.864593	1	1	1
biological_process	GO:0006360	transcription by RNA polymerase I	0	19	0	0.716963	0.444506	1	1
biological_process	GO:0006362	transcription elongation from RNA polymerase I promoter	0	18	0	0.173804	1	1	1
biological_process	GO:0006361	transcription initiation from RNA polymerase I promoter	0	18	0	0.250429	1	1	1
biological_process	GO:0043628	ncRNA 3'-end processing	0	7	0	0.855349	0.285819	1	1
biological_process	GO:0070651	nonfunctional rRNA decay	0	24	0	0.173804	1	1	1
biological_process	GO:0071042	nuclear polyadenylation-dependent mRNA catabolic process	0	15	0	0.335326	1	1	1
biological_process	GO:0071035	nuclear polyadenylation-dependent rRNA catabolic process	0	19	0	0.250429	1	1	1
biological_process	GO:0071038	nuclear polyadenylation-dependent tRNA catabolic process	0	16	0	0.311732	1	1	1
biological_process	GO:0070478	nuclear-transcribed mRNA catabolic process, 3'-5' exonucleolytic nonsense-mediated decay	0	17	0	0.289793	1	1	1
biological_process	GO:0034427	nuclear-transcribed mRNA catabolic process, exonucleolytic, 3'-5'	0	14	0	0.269395	1	1	1
biological_process	GO:0071051	polyadenylation-dependent snoRNA 3'-end processing	0	15	0	0.335326	1	1	1
biological_process	GO:0006396	RNA processing	0	18	0	0.0265387	0.983147	0.989	1
biological_process	GO:0034475	U4 snRNA 3'-end processing	0	15	0	0.335326	1	1	1
biological_process	GO:0045903	positive regulation of translational fidelity	0	9	0	0.51934	1	1	1
biological_process	GO:0006314	intron homing	0	6	0	0.558591	1	1	1
biological_process	GO:0008380	RNA splicing	0	14	0	0.0457793	0.981732	1	1
biological_process	GO:0015990	electron transport coupled proton transport	0	4	0	0.747477	1	1	1
biological_process	GO:0006123	mitochondrial electron transport, cytochrome c to oxygen	0	18	0	0.269395	1	1	1
biological_process	GO:0022904	respiratory electron transport chain	0	7	0	0.165262	0.962667	1	1
biological_process	GO:0051457	maintenance of protein location in nucleus	0	5	0	0.694994	1	1	1
[truncated: 4,716 more rows]
[truncated: 147 more columns]

## Sheet: polyQ⁄N
GO domain	GO ID	GO term	polyQ⁄N protein	total number	number / total	raw p-value under-representation	raw p-value over-representation	FWER under-representation	FWER over-representation	Gene Name
[truncated: 6,054 more rows]
[truncated: 688 more columns]

[truncated: 19 more sheets: polyN, polyY, polyW, polyC, polyP, polyA, polyS, polyT, polyD, polyE, polyG, polyF, polyH, polyI, polyL, polyV, polyM, polyR, polyK]
