# Supplementary material for: Noncanonical usage of stop codons in ciliates expands proteins with structurally flexible Q-rich motifs
Source: eLife. 2024 Feb 23;12:RP91405. doi: 10.7554/eLife.91405 (PMC10942620; doi:10.7554/eLife.91405)
Supplement: Figure 6—source data 7. — The percentages and numbers of SCD and polyX proteins in our search that belong to each indicated Gene Ontology (GO) group are shown. GOfuncR (Huttenhower et al., 2009) was applied for GO enrichment and statistical analysis. The p values adjusted according to the Family-wise error rate (FWER) are shown. The overrepresented GO groups (adjusted p-values ≤0.001) are highlighted in red font. [file elife-91405-fig6-data7.xlsx]

## Sheet: SCD
GO domain	GO ID	GO term	SCD protein	total number	number / total	raw p-value under-representation	raw p-value over-representation	FWER under-representation	FWER over-representation	Gene Name
biological_process	GO:0006357	regulation of transcription by RNA polymerase II	57	144	0.395833	1	8.26595e-16	1	0	PACC_CANAL	RUVB2_CANAL	TRY5_CANAL	SSN2_CANAL	HSF_CANAL	CZF1_CANAL	MCM1_CANAL	FKH2_CANAL	ACE2_CANAL	CRZ1_CANAL	MED8_CANAL	SKN7_CANAL	SKO1_CANAL	SPT20_CANAL	TRY2_CANAL	SSN8_CANAL	SFL1_CANAL	SFL2_CANAL	RPN4_CANAL	MED18_CANAL	UPC2_CANAL	RFX1_CANAL	TEC1_CANAL	ARP4_CANAL	CAS5_CANAL	BCR1_CANAL	A0A1D8PN91_CANAL	A0A1D8PRN4_CANAL	Q59M28_CANAL	A0A1D8PJZ6_CANAL	Q5ANI0_CANAL	A0A1D8PIE8_CANAL	Q5A5T7_CANAL	A0A1D8PNK6_CANAL	A0A1D8PEG7_CANAL	Q5AA11_CANAL	A0A1D8PU33_CANAL	Q59T89_CANAL	A0A1D8PFN2_CANAL	A0A1D8PEC5_CANAL
biological_process	GO:0045944	positive regulation of transcription by RNA polymerase II	46	105	0.438095	1	3.39212e-09	1	0	PACC_CANAL	EFG1_CANAL	MCM1_CANAL	GAT1_CANAL	SSN8_CANAL	SFU1_CANAL	SFL2_CANAL	WOR1_CANAL	MRR1_CANAL	UPC2_CANAL	TEC1_CANAL	GZF3_CANAL	EFH1_CANAL	A0A1D8PRN4_CANAL	A0A1D8PHW6_CANAL	A0A1D8PU36_CANAL	A0A1D8PCY0_CANAL	A0A1D8PRB7_CANAL	A0A1D8PNI3_CANAL	A0A1D8PKJ2_CANAL	A0A1D8PL89_CANAL	A0A1D8PNM8_CANAL	Q5ADP3_CANAL	A0A1D8PG41_CANAL	Q5AKX6_CANAL	A0A1D8PGH7_CANAL	A0A1D8PLI4_CANAL	Q5AG95_CANAL	Q5A683_CANAL	A0A1D8PL95_CANAL	A0A1D8PNH8_CANAL	A0A1D8PNF7_CANAL	Q59TU4_CANAL	A0A1D8PMD1_CANAL	Q5APB2_CANAL	A0A1D8PNA9_CANAL	A0A1D8PHX3_CANAL	A0A1D8PF20_CANAL	A0A1D8PNX9_CANAL	A0A1D8PJX7_CANAL
biological_process	GO:0006355	regulation of transcription, DNA-templated	25	66	0.378788	1	7.27039e-17	1	0	SEF1_CANAL	HIR2_CANAL	CPH1_CANAL	CRZ1_CANAL	SET2_CANAL	WAR1_CANAL	WOR1_CANAL	TEC1_CANAL	ADF1_CANAL	A0A1D8PD52_CANAL	A0A1D8PN91_CANAL	Q5ANI0_CANAL	Q59M50_CANAL	Q5ADX8_CANAL	A0A1D8PLY0_CANAL	Q5AHD5_CANAL	A0A1D8PGW0_CANAL	Q59UR3_CANAL	A0A1D8PPL1_CANAL	Q5A683_CANAL	Q5ALK1_CANAL	A0A1D8PQM5_CANAL	A0A1D8PND3_CANAL	Q5AKV1_CANAL	A0A1D8PGK4_CANAL
biological_process	GO:0007155	cell adhesion	22	43	0.511628	1	2.58968e-07	1	0	PGA47_CANAL	TRY5_CANAL	EFG1_CANAL	MP65_CANAL	MCM1_CANAL	ALS9_CANAL	AFT2_CANAL	FGR41_CANAL	BUD4_CANAL	ACE2_CANAL	TRY2_CANAL	WAR1_CANAL	WOR1_CANAL	UME6_CANAL	TEC1_CANAL	CAS5_CANAL	FGR23_CANAL	ALS1_CANAL	ADF1_CANAL	A0A1D8PD52_CANAL	Q59UR3_CANAL	A0A1D8PKY7_CANAL
biological_process	GO:0035556	intracellular signal transduction	21	46	0.456522	1	1.19976e-07	1	0	SCH9_CANAL	STE20_CANAL	HSL1_CANAL	GIN4_CANAL	CLA4_CANAL	A0A1D8PPB9_CANAL	Q5ANK2_CANAL	A0A1D8PQP3_CANAL	A0A1D8PHP6_CANAL	Q5A650_CANAL	A0A1D8PH53_CANAL	A0A1D8PKQ6_CANAL	Q59TB3_CANAL	A0A1D8PJ04_CANAL	A0A1D8PRN8_CANAL	Q59QB9_CANAL	A0A1D8PNF8_CANAL	A0A1D8PDS9_CANAL	Q5AH90_CANAL	A0A1D8PDY7_CANAL	Q59UZ0_CANAL
biological_process	GO:0006351	transcription, DNA-templated	15	40	0.375	1	6.44305e-16	1	0	SEF1_CANAL	HIR2_CANAL	MRR1_CANAL	A0A1D8PME2_CANAL	A0A1D8PHW6_CANAL	A0A1D8PEX3_CANAL	A0A1D8PCY0_CANAL	A0A1D8PRB7_CANAL	A0A1D8PNI3_CANAL	A0A1D8PNM8_CANAL	A0A1D8PGH7_CANAL	Q5AF55_CANAL	A0A1D8PLI4_CANAL	Q5AAV6_CANAL	A0A1D8PKE5_CANAL
biological_process	GO:1900430	positive regulation of filamentous growth of a population of unicellular organisms	8	15	0.533333	0.999999	2.89023e-06	1	0	PACC_CANAL	PALA_CANAL	CPH1_CANAL	TEC1_CANAL	A0A1D8PFN2_CANAL	Q59UR3_CANAL	A0A1D8PGF8_CANAL	A0A1D8PGK4_CANAL
biological_process	GO:0007165	signal transduction	8	28	0.285714	1	5.29553e-07	1	0	IQG1_CANAL	Q5ANK2_CANAL	A0A1D8PPS8_CANAL	Q59X47_CANAL	A0A1D8PRQ6_CANAL	Q5AKY0_CANAL	A0A1D8PT45_CANAL	A0A1D8PH46_CANAL
biological_process	GO:0045893	positive regulation of transcription, DNA-templated	8	21	0.380952	1	3.18093e-11	1	0	RBF1_CANAL	MED16_CANAL	Q5ANL4_CANAL	A0A1D8PLL4_CANAL	A0A1D8PNI3_CANAL	A0A1D8PNX9_CANAL	A0A1D8PSF1_CANAL	A0A1D8PF53_CANAL
biological_process	GO:0010468	regulation of gene expression	4	13	0.307692	1	9.35732e-17	1	0	A0A1D8PM79_CANAL	Q5ADP3_CANAL	A0A1D8PRH3_CANAL	A0A1D8PQ55_CANAL
biological_process	GO:0006366	transcription by RNA polymerase II	2	16	0.125	1	2.9048e-15	1	0	A0A1D8PU74_CANAL	A0A1D8PG88_CANAL
biological_process	GO:0043170	macromolecule metabolic process	2	2	1	0.999999	1.11054e-06	1	0	A0A1D8PFI5_CANAL	A0A1D8PLF7_CANAL
biological_process	GO:0080090	regulation of primary metabolic process	2	4	0.5	1	2.44365e-16	1	0	Q59X47_CANAL	Q5AKY0_CANAL
biological_process	GO:1900428	regulation of filamentous growth of a population of unicellular organisms	1	4	0.25	0.999998	4.1634e-06	1	0	CPH1_CANAL
biological_process	GO:0010570	regulation of filamentous growth	1	3	0.333333	0.999999	3.64377e-06	1	0	A0A1D8PKB4_CANAL
biological_process	GO:0060255	regulation of macromolecule metabolic process	1	1	1	1	3.25695e-18	1	0	A0A1D8PCK0_CANAL
biological_process	GO:0051252	regulation of RNA metabolic process	1	2	0.5	1	7.89477e-20	1	0	A0A1D8PQ55_CANAL
biological_process	GO:0032774	RNA biosynthetic process	0	1	0	1	1.20519e-15	1	0
biological_process	GO:0090033	positive regulation of filamentous growth	0	2	0	0.999999	2.89023e-06	1	0
biological_process	GO:0044260	cellular macromolecule metabolic process	0	1	0	0.999998	2.85664e-06	1	0
biological_process	GO:0016070	RNA metabolic process	0	3	0	1	2.02839e-08	1	0
biological_process	GO:0050896	response to stimulus	0	1	0	0.999998	2.32387e-06	1	0
biological_process	GO:2000112	regulation of cellular macromolecule biosynthetic process	0	1	0	1	1.30399e-17	1	0
biological_process	GO:0019222	regulation of metabolic process	0	1	0	1	4.65906e-16	1	0
biological_process	GO:0006725	cellular aromatic compound metabolic process	0	1	0	0.999998	2.27344e-06	1	0
biological_process	GO:0030447	filamentous growth	103	387	0.26615	0.999993	1.08693e-05	1	0.002	PACC_CANAL	SCH9_CANAL	STE20_CANAL	SEF1_CANAL	SSN2_CANAL	KMO_CANAL	CZF1_CANAL	CG24_CANAL	MP65_CANAL	MCM1_CANAL	GDA1_CANAL	FGR41_CANAL	BRE1_CANAL	PALA_CANAL	CPH1_CANAL	CRZ1_CANAL	RFX2_CANAL	SKN7_CANAL	SHE3_CANAL	NIK1_CANAL	STE7_CANAL	SFL2_CANAL	WOR2_CANAL	VAC8_CANAL	TUP1_CANAL	TEC1_CANAL	RBF1_CANAL	CDC42_CANAL	ALO1_CANAL	CAS5_CANAL	GZF3_CANAL	CHI2_CANAL	GIN4_CANAL	ALS1_CANAL	CLA4_CANAL	ADF1_CANAL	A0A1D8PH81_CANAL	A0A1D8PHD4_CANAL	Q5ANL4_CANAL	A0A1D8PRF5_CANAL
biological_process	GO:0044182	filamentous growth of a population of unicellular organisms	44	161	0.273292	0.999979	3.51984e-05	1	0.013	PACC_CANAL	SCH9_CANAL	STE20_CANAL	RMD9_CANAL	MCM1_CANAL	PALA_CANAL	CPH1_CANAL	RFX2_CANAL	STE7_CANAL	SFL2_CANAL	WOR1_CANAL	TUP1_CANAL	TEC1_CANAL	CDC42_CANAL	ALO1_CANAL	CHI2_CANAL	GIN4_CANAL	ALS1_CANAL	A0A1D8PH81_CANAL	A0A1D8PHD4_CANAL	A0A1D8PRF5_CANAL	Q5ADL6_CANAL	A0A1D8PJZ6_CANAL	A0A1D8PLL4_CANAL	Q5ADM0_CANAL	A0A1D8PN45_CANAL	Q5AHB5_CANAL	A0A1D8PFH4_CANAL	A0A1D8PU74_CANAL	A0A1D8PEG7_CANAL	Q5ADP3_CANAL	Q5A9A6_CANAL	Q59UR3_CANAL	A0A1D8PJR4_CANAL	A0A1D8PGF8_CANAL	A0A1D8PMD1_CANAL	Q5APB2_CANAL	A0A1D8PNF8_CANAL	Q5A5R4_CANAL	A0A1D8PJG1_CANAL
biological_process	GO:0007049	cell cycle	8	25	0.32	0.999967	5.73548e-05	1	0.032	CD123_CANAL	TBF1_CANAL	CDC42_CANAL	Q5ADM0_CANAL	A0A1D8PE86_CANAL	Q59Q35_CANAL	A0A1D8PDJ8_CANAL	A0A1D8PJZ1_CANAL
biological_process	GO:0061013	regulation of mRNA catabolic process	1	1	1	0.999971	0.000108375	1	0.055	Q5A5R5_CANAL
biological_process	GO:0043708	cell adhesion involved in biofilm formation	1	1	1	0.999935	0.000225763	1	0.103	Q5ANF0_CANAL
biological_process	GO:0006974	cellular response to DNA damage stimulus	8	24	0.333333	0.999858	0.000261863	1	0.154	CSM3_CANAL	RFX1_CANAL	A0A1D8PI62_CANAL	A0A1D8PKJ3_CANAL	A0A1D8PF47_CANAL	A0A1D8PLT5_CANAL	Q5A5R4_CANAL	A0A1D8PRP3_CANAL
biological_process	GO:0043709	cell adhesion involved in single-species biofilm formation	8	18	0.444444	0.999927	0.00026305	1	0.156	MP65_CANAL	ALS5_CANAL	ALS9_CANAL	ALS2_CANAL	ALS6_CANAL	ALS1_CANAL	ALS3_CANAL	ALS4_CANAL
biological_process	GO:0043488	regulation of mRNA stability	3	3	1	0.999927	0.00026305	1	0.156	A0A1D8PJ46_CANAL	A0A1D8PFN4_CANAL	A0A1D8PCH2_CANAL
biological_process	GO:1900443	regulation of filamentous growth of a population of unicellular organisms in response to biotic stimulus	5	13	0.384615	0.999884	0.000370907	1	0.194	CZF1_CANAL	A0A1D8PNM8_CANAL	A0A1D8PJX7_CANAL	A0A1D8PHG0_CANAL	A0A1D8PJ72_CANAL
biological_process	GO:0051726	regulation of cell cycle	3	13	0.230769	0.99982	0.000374247	1	0.195	A0A1D8PHK4_CANAL	A0A1D8PSZ1_CANAL	A0A1D8PCB2_CANAL
biological_process	GO:0043487	regulation of RNA stability	0	1	0	0.999892	0.000374415	1	0.195
biological_process	GO:0006402	mRNA catabolic process	1	2	0.5	0.999836	0.000408851	1	0.203	A0A1D8PTZ1_CANAL
biological_process	GO:0043710	cell adhesion involved in multi-species biofilm formation	7	10	0.7	0.999953	0.000569396	1	0.287	ALS5_CANAL	ALS9_CANAL	ALS2_CANAL	ALS6_CANAL	ALS1_CANAL	ALS3_CANAL	ALS4_CANAL
biological_process	GO:0006468	protein phosphorylation	20	57	0.350877	0.999721	0.000585878	1	0.288	STE20_CANAL	SSN3_CANAL	HSL1_CANAL	PRK1_CANAL	STE7_CANAL	GIN4_CANAL	CLA4_CANAL	A0A1D8PH81_CANAL	Q5ANK2_CANAL	A0A1D8PQT9_CANAL	Q5A650_CANAL	A0A1D8PH53_CANAL	A0A1D8PKQ6_CANAL	Q59TB3_CANAL	A0A1D8PLR0_CANAL	A0A1D8PJ04_CANAL	A0A1D8PRI2_CANAL	A0A1D8PHD2_CANAL	A0A1D8PDY7_CANAL	Q59UZ0_CANAL
biological_process	GO:0051276	chromosome organization	0	3	0	0.999466	0.000858542	1	0.384
biological_process	GO:1900445	positive regulation of filamentous growth of a population of unicellular organisms in response to biotic stimulus	15	36	0.416667	0.999651	0.00121246	1	0.514	CPH1_CANAL	CRZ1_CANAL	SKN7_CANAL	NIK1_CANAL	TEC1_CANAL	CDC42_CANAL	CLA4_CANAL	A0A1D8PME2_CANAL	A0A1D8PHW6_CANAL	A0A1D8PQP3_CANAL	Q5A3L9_CANAL	A0A1D8PRB7_CANAL	Q59UR3_CANAL	A0A1D8PJG1_CANAL	A0A1D8PGK4_CANAL
biological_process	GO:0048478	replication fork protection	4	4	1	1	0.00123811	1	0.598	CCR4_CANAL	CSM3_CANAL	TOF1_CANAL	A0A1D8PP50_CANAL
biological_process	GO:0007019	microtubule depolymerization	2	2	1	1	0.00123811	1	0.598	A0A1D8PKA4_CANAL	A0A1D8PT88_CANAL
biological_process	GO:0031589	cell-substrate adhesion	1	5	0.2	0.999535	0.00126169	1	0.598	MP65_CANAL
biological_process	GO:0045324	late endosome to vacuole transport	5	10	0.5	0.999604	0.00142581	1	0.634	BRO1_CANAL	A0A1D8PNJ4_CANAL	A0A1D8PMH5_CANAL	Q5A501_CANAL	A0A1D8PLM0_CANAL
biological_process	GO:0044010	single-species biofilm formation	0	4	0	0.999253	0.00153926	1	0.662
biological_process	GO:0030010	establishment of cell polarity	6	9	0.666667	0.999514	0.00192309	1	0.701	CDC42_CANAL	Q59RK1_CANAL	A0A1D8PM39_CANAL	A0A1D8PGF8_CANAL	A0A1D8PMI1_CANAL	A0A1D8PE85_CANAL
biological_process	GO:0098609	cell-cell adhesion	9	14	0.642857	0.999463	0.0024504	1	0.758	ALS5_CANAL	ALS9_CANAL	TUP1_CANAL	ALS2_CANAL	ALS6_CANAL	ALS1_CANAL	ALS3_CANAL	ALS4_CANAL	ADF1_CANAL
biological_process	GO:0051056	regulation of small GTPase mediated signal transduction	1	1	1	0.999463	0.0024504	1	0.758	A0A1D8PMB6_CANAL
biological_process	GO:0006281	DNA repair	24	71	0.338028	0.99856	0.00250209	1	0.76	SLX4_CANAL	RUVB2_CANAL	SPT16_CANAL	DEF1_CANAL	CSM3_CANAL	SWC4_CANAL	TOF1_CANAL	RAD5_CANAL	ATM_CANAL	ARP4_CANAL	HSM3_CANAL	EAF1_CANAL	A0A1D8PCY7_CANAL	Q59Q44_CANAL	A0A1D8PGW0_CANAL	A0A1D8PL51_CANAL	A0A1D8PPL1_CANAL	A0A1D8PQP2_CANAL	A0A1D8PPB3_CANAL	A0A1D8PJZ1_CANAL	A0A1D8PL46_CANAL	Q5A5R4_CANAL	A0A1D8PRP3_CANAL	Q59UQ6_CANAL
biological_process	GO:0016310	phosphorylation	2	5	0.4	0.998575	0.00260244	1	0.767	Q5A3L3_CANAL	Q5AMG6_CANAL
biological_process	GO:0071467	cellular response to pH	7	18	0.388889	0.998848	0.00269144	1	0.796	PACC_CANAL	PALA_CANAL	Q5ANL4_CANAL	Q5AHB5_CANAL	A0A1D8PH22_CANAL	Q59WF8_CANAL	Q59N31_CANAL
biological_process	GO:0044271	cellular nitrogen compound biosynthetic process	1	2	0.5	0.997956	0.00269691	1	0.796	Q59Z33_CANAL
biological_process	GO:0007264	small GTPase mediated signal transduction	6	21	0.285714	0.998816	0.0030984	1	0.827	Q5AMQ3_CANAL	A0A1D8PLJ2_CANAL	A0A1D8PTI9_CANAL	A0A1D8PHR4_CANAL	A0A1D8PH14_CANAL	A0A1D8PTF4_CANAL
biological_process	GO:1901987	regulation of cell cycle phase transition	0	1	0	0.998542	0.00316993	1	0.829
biological_process	GO:0018105	peptidyl-serine phosphorylation	11	24	0.458333	0.999168	0.00326075	1	0.837	SCH9_CANAL	A0A1D8PPB9_CANAL	A0A1D8PH81_CANAL	Q5ANK2_CANAL	A0A1D8PQP3_CANAL	Q5A3L7_CANAL	A0A1D8PKB4_CANAL	Q59QB9_CANAL	A0A1D8PP50_CANAL	A0A1D8PHD2_CANAL	Q59S64_CANAL
biological_process	GO:0017148	negative regulation of translation	4	7	0.571429	0.998818	0.00340872	1	0.848	IFF8_CANAL	A0A1D8PRG1_CANAL	A0A1D8PJ46_CANAL	A0A1D8PFN4_CANAL
biological_process	GO:1900241	positive regulation of phenotypic switching	5	7	0.714286	0.999745	0.00347051	1	0.881	CZF1_CANAL	WOR1_CANAL	WOR2_CANAL	EFH1_CANAL	A0A1D8PFN2_CANAL
biological_process	GO:0000147	actin cortical patch assembly	5	7	0.714286	0.999745	0.00347051	1	0.881	PRK1_CANAL	SLA1_CANAL	PAN1_CANAL	MYO5_CANAL	A0A1D8PRF5_CANAL
biological_process	GO:0061014	positive regulation of mRNA catabolic process	2	2	1	0.998788	0.0037869	1	0.889	A0A1D8PJ46_CANAL	A0A1D8PFN4_CANAL
biological_process	GO:0007059	chromosome segregation	3	17	0.176471	0.997934	0.00396697	1	0.891	PFS2_CANAL	Q5A880_CANAL	A0A1D8PDB7_CANAL
biological_process	GO:0036177	filamentous growth of a population of unicellular organisms in response to pH	7	18	0.388889	0.99827	0.00405551	1	0.894	PACC_CANAL	PALA_CANAL	Q5ANL4_CANAL	Q5AHB5_CANAL	A0A1D8PH22_CANAL	Q59WF8_CANAL	Q59N31_CANAL
biological_process	GO:0044403	biological process involved in symbiotic interaction	0	1	0	0.997967	0.00412955	1	0.895
biological_process	GO:0000278	mitotic cell cycle	1	13	0.0769231	0.997468	0.00416609	1	0.898	Q59PZ2_CANAL
biological_process	GO:0000819	sister chromatid segregation	0	1	0	0.99785	0.00452716	1	0.906
biological_process	GO:0043328	protein transport to vacuole involved in ubiquitin-dependent protein catabolic process via the multivesicular body sorting pathway	8	16	0.5	0.999102	0.0046207	1	0.925	HSE1_CANAL	VPS27_CANAL	Q5AFA5_CANAL	A0A1D8PFX6_CANAL	A0A1D8PH22_CANAL	Q59N31_CANAL	A0A1D8PCX6_CANAL	Q5A501_CANAL
biological_process	GO:0018107	peptidyl-threonine phosphorylation	7	12	0.583333	0.999212	0.0048052	1	0.937	PRK1_CANAL	IPL1_CANAL	A0A1D8PH81_CANAL	Q5A3L7_CANAL	Q5A650_CANAL	A0A1D8PP50_CANAL	A0A1D8PHD2_CANAL
biological_process	GO:0001558	regulation of cell growth	2	3	0.666667	0.999212	0.0048052	1	0.937	CDC42_CANAL	GIN4_CANAL
biological_process	GO:0043111	replication fork arrest	4	5	0.8	0.999768	0.00526393	1	0.957	CSM3_CANAL	TOF1_CANAL	Q5A102_CANAL	A0A1D8PFM1_CANAL
biological_process	GO:0006607	NLS-bearing protein import into nucleus	4	5	0.8	0.999768	0.00526393	1	0.957	A0A1D8PS91_CANAL	A0A1D8PLY0_CANAL	A0A1D8PMU8_CANAL	A0A1D8PFQ0_CANAL
biological_process	GO:0006606	protein import into nucleus	11	36	0.305556	0.998074	0.00544111	1	0.958	Q5ANL4_CANAL	A0A1D8PEL3_CANAL	A0A1D8PM92_CANAL	A0A1D8PGB0_CANAL	A0A1D8PKH4_CANAL	A0A1D8PL86_CANAL	A0A1D8PQJ7_CANAL	Q5AH41_CANAL	A0A1D8PH86_CANAL	A0A1D8PGN9_CANAL	A0A1D8PES3_CANAL
biological_process	GO:1900436	positive regulation of filamentous growth of a population of unicellular organisms in response to starvation	10	23	0.434783	0.998574	0.00553361	1	0.96	SCH9_CANAL	STE20_CANAL	CPH1_CANAL	CRZ1_CANAL	SKN7_CANAL	NIK1_CANAL	STE7_CANAL	CLA4_CANAL	A0A1D8PJZ6_CANAL	A0A1D8PJG1_CANAL
biological_process	GO:0007010	cytoskeleton organization	4	7	0.571429	0.996611	0.00590405	1	0.96	A0A1D8PRG7_CANAL	A0A1D8PTI9_CANAL	Q59UQ6_CANAL	A0A1D8PTF4_CANAL
biological_process	GO:0030448	hyphal growth	22	69	0.318841	0.997318	0.00602812	1	0.961	SEC9_CANAL	SSN2_CANAL	CDC10_CANAL	BRE1_CANAL	CRZ1_CANAL	SLA1_CANAL	VAC8_CANAL	CDC42_CANAL	ALS1_CANAL	ALS4_CANAL	A0A1D8PRF5_CANAL	Q5A679_CANAL	Q5A936_CANAL	A0A1D8PH63_CANAL	A0A1D8PFH4_CANAL	Q5AMQ3_CANAL	Q59QN2_CANAL	A0A1D8PKB4_CANAL	Q5AKU2_CANAL	A0A1D8PNH8_CANAL	A0A1D8PK25_CANAL	A0A1D8PE85_CANAL
biological_process	GO:0007163	establishment or maintenance of cell polarity	4	16	0.25	0.997575	0.00604731	1	0.961	CLA4_CANAL	Q5AKW2_CANAL	A0A1D8PJ86_CANAL	Q59LK7_CANAL
biological_process	GO:0046578	regulation of Ras protein signal transduction	2	3	0.666667	0.998461	0.00642155	1	0.962	A0A1D8PC67_CANAL	Q5A1M1_CANAL
biological_process	GO:0007121	bipolar cellular bud site selection	3	3	1	1	0.00661055	1	0.987	CRZ1_CANAL	A0A1D8PFH4_CANAL	A0A1D8PE85_CANAL
biological_process	GO:0060963	positive regulation of ribosomal protein gene transcription by RNA polymerase II	3	3	1	1	0.00661055	1	0.987	Q5ANF0_CANAL	Q59U54_CANAL	A0A1D8PCG5_CANAL
biological_process	GO:0030307	positive regulation of cell growth	1	1	1	1	0.00661055	1	0.987	Q5A2C3_CANAL
biological_process	GO:0000956	nuclear-transcribed mRNA catabolic process	2	7	0.285714	0.996707	0.0071247	1	0.988	XRN2_CANAL	DXO_CANAL
biological_process	GO:0006625	protein targeting to peroxisome	4	5	0.8	0.998407	0.00731212	1	0.991	PEX5_CANAL	LONP2_CANAL	A0A1D8PTW0_CANAL	Q59ZE6_CANAL
biological_process	GO:0006401	RNA catabolic process	2	10	0.2	0.996155	0.00734528	1	0.991	RNY1B_CANAL	Q5A337_CANAL
biological_process	GO:0043162	ubiquitin-dependent protein catabolic process via the multivesicular body sorting pathway	0	1	0	0.998407	0.00731212	1	0.991
biological_process	GO:0000288	nuclear-transcribed mRNA catabolic process, deadenylation-dependent decay	3	5	0.6	0.997618	0.00749527	1	0.992	A0A1D8PQD2_CANAL	A0A1D8PMA5_CANAL	Q59YE8_CANAL
biological_process	GO:0044406	adhesion of symbiont to host	11	27	0.407407	0.996665	0.00999139	1	0.997	CDC10_CANAL	CARP3_CANAL	RFX2_CANAL	WOR1_CANAL	TEC1_CANAL	ALS1_CANAL	ALS4_CANAL	ADF1_CANAL	A0A1D8PD52_CANAL	Q59UR3_CANAL	A0A1D8PKY7_CANAL
biological_process	GO:0000070	mitotic sister chromatid segregation	5	11	0.454545	0.99516	0.0100948	1	0.997	A0A1D8PKA4_CANAL	A0A1D8PCM0_CANAL	A0A1D8PCF1_CANAL	Q5A5R4_CANAL	Q5A4Z1_CANAL
biological_process	GO:0000226	microtubule cytoskeleton organization	4	13	0.307692	0.995018	0.0109602	1	0.997	STU1_CANAL	A0A1D8PMG9_CANAL	A0A1D8PJ63_CANAL	A0A1D8PRN8_CANAL
biological_process	GO:0007031	peroxisome organization	3	11	0.272727	0.996665	0.00999139	1	0.997	A0A1D8PN45_CANAL	Q5AAQ7_CANAL	A0A1D8PEX2_CANAL
biological_process	GO:0019740	nitrogen utilization	3	6	0.5	0.998461	0.00807167	1	0.997	A0A1D8PU36_CANAL	A0A1D8PEG7_CANAL	A0A1D8PJF2_CANAL
biological_process	GO:0032509	endosome transport via multivesicular body sorting pathway	2	4	0.5	0.9972	0.00910155	1	0.997	A0A1D8PNJ4_CANAL	Q5A501_CANAL
biological_process	GO:0031669	cellular response to nutrient levels	1	2	0.5	0.994095	0.00910398	1	0.997	A0A1D8PH27_CANAL
biological_process	GO:0000280	nuclear division	0	5	0	0.995186	0.00862217	1	0.997
biological_process	GO:1900434	regulation of filamentous growth of a population of unicellular organisms in response to starvation	0	1	0	0.997808	0.00792043	1	0.997
biological_process	GO:0036180	filamentous growth of a population of unicellular organisms in response to biotic stimulus	58	233	0.248927	0.992485	0.0115941	1	0.998	KMO_CANAL	CZF1_CANAL	FGR41_CANAL	BRE1_CANAL	CPH1_CANAL	CRZ1_CANAL	SKN7_CANAL	SHE3_CANAL	NIK1_CANAL	SFL2_CANAL	VAC8_CANAL	TUP1_CANAL	TEC1_CANAL	CDC42_CANAL	CLA4_CANAL	A0A1D8PH81_CANAL	Q5A756_CANAL	A0A1D8PME2_CANAL	A0A1D8PHW6_CANAL	A0A1D8PQP3_CANAL	Q5A3L9_CANAL	A0A1D8PK53_CANAL	A0A1D8PQJ5_CANAL	Q59M50_CANAL	A0A1D8PNC6_CANAL	Q59UE8_CANAL	Q5A0N3_CANAL	Q5A645_CANAL	A0A1D8PRB7_CANAL	Q5A8L5_CANAL	A0A1D8PQD2_CANAL	A0A1D8PJ86_CANAL	Q5ALN5_CANAL	Q59M49_CANAL	Q59WJ8_CANAL	A0A1D8PGH4_CANAL	A0A1D8PH27_CANAL	A0A1D8PNM8_CANAL	Q5AI79_CANAL	A0A1D8PRZ6_CANAL
biological_process	GO:1900189	positive regulation of cell adhesion involved in single-species biofilm formation	10	25	0.4	0.996739	0.0110269	1	0.998	CZF1_CANAL	TRY2_CANAL	CAS5_CANAL	A0A1D8PN91_CANAL	A0A1D8PJZ6_CANAL	Q5ANI0_CANAL	Q5A5T7_CANAL	A0A1D8PEG7_CANAL	A0A1D8PND3_CANAL	A0A1D8PJ72_CANAL
biological_process	GO:0010811	positive regulation of cell-substrate adhesion	10	24	0.416667	0.996739	0.0110269	1	0.998	CZF1_CANAL	TRY2_CANAL	CAS5_CANAL	A0A1D8PN91_CANAL	A0A1D8PJZ6_CANAL	Q5ANI0_CANAL	Q5A5T7_CANAL	A0A1D8PEG7_CANAL	A0A1D8PND3_CANAL	A0A1D8PJ72_CANAL
biological_process	GO:0006298	mismatch repair	6	12	0.5	0.997241	0.01272	1	0.998	Q5A102_CANAL	A0A1D8PMZ2_CANAL	Q5ADX0_CANAL	Q59SL0_CANAL	A0A1D8PLW0_CANAL	A0A1D8PFM1_CANAL
biological_process	GO:0016558	protein import into peroxisome matrix	6	11	0.545455	0.997241	0.01272	1	0.998	PEX5_CANAL	LONP2_CANAL	A0A1D8PGB2_CANAL	A0A1D8PTW0_CANAL	A0A1D8PEX2_CANAL	Q59ZE6_CANAL
biological_process	GO:0051028	mRNA transport	4	14	0.285714	0.995338	0.0114258	1	0.998	SHE3_CANAL	A0A1D8PM92_CANAL	A0A1D8PLY0_CANAL	A0A1D8PKH4_CANAL
biological_process	GO:0036176	response to neutral pH	1	3	0.333333	0.995031	0.0111764	1	0.998	Q5A6P9_CANAL
biological_process	GO:0033036	macromolecule localization	1	1	1	0.990675	0.0125976	1	0.998	A0A1D8PLF7_CANAL
biological_process	GO:0007017	microtubule-based process	0	3	0	0.994066	0.0123406	1	0.998
biological_process	GO:0007018	microtubule-based movement	5	8	0.625	0.996252	0.013313	1	0.999	A0A1D8PKA4_CANAL	A0A1D8PK53_CANAL	A0A1D8PIP2_CANAL	A0A1D8PT88_CANAL	Q5A3K5_CANAL
biological_process	GO:0007265	Ras protein signal transduction	3	5	0.6	0.995424	0.0130859	1	0.999	RAS1_CANAL	Q5A6P9_CANAL	Q5ANJ9_CANAL
biological_process	GO:1902531	regulation of intracellular signal transduction	0	1	0	0.993906	0.013123	1	0.999
biological_process	GO:0036170	filamentous growth of a population of unicellular organisms in response to starvation	47	194	0.242268	0.969867	0.0443151	1	1	SCH9_CANAL	STE20_CANAL	KMO_CANAL	CZF1_CANAL	MP65_CANAL	FGR41_CANAL	BRE1_CANAL	CPH1_CANAL	CRZ1_CANAL	SKN7_CANAL	SHE3_CANAL	NIK1_CANAL	STE7_CANAL	TUP1_CANAL	ALO1_CANAL	CHI2_CANAL	CLA4_CANAL	Q5A756_CANAL	A0A1D8PJZ6_CANAL	A0A1D8PK53_CANAL	A0A1D8PQJ5_CANAL	Q59UE8_CANAL	Q5A0N3_CANAL	A0A1D8PMB6_CANAL	Q5A645_CANAL	Q5A8L5_CANAL	A0A1D8PQD2_CANAL	A0A1D8PJ86_CANAL	Q5ALN5_CANAL	Q59M49_CANAL	Q59WJ8_CANAL	A0A1D8PGH4_CANAL	A0A1D8PRZ6_CANAL	A0A1D8PH14_CANAL	A0A1D8PI26_CANAL	A0A1D8PSC7_CANAL	A0A1D8PLP8_CANAL	Q59WF2_CANAL	A0A1D8PTM6_CANAL	A0A1D8PNX9_CANAL
biological_process	GO:0009267	cellular response to starvation	47	197	0.238579	0.987316	0.0190415	1	1	SCH9_CANAL	STE20_CANAL	KMO_CANAL	CZF1_CANAL	FGR41_CANAL	BRE1_CANAL	CPH1_CANAL	CRZ1_CANAL	SKN7_CANAL	SHE3_CANAL	STE7_CANAL	TUP1_CANAL	ALO1_CANAL	CHI2_CANAL	CLA4_CANAL	Q5A756_CANAL	A0A1D8PJZ6_CANAL	A0A1D8PK53_CANAL	A0A1D8PQJ5_CANAL	Q59UE8_CANAL	Q5A0N3_CANAL	A0A1D8PMB6_CANAL	Q5A645_CANAL	Q5A8L5_CANAL	A0A1D8PQD2_CANAL	A0A1D8PJ86_CANAL	Q5ALN5_CANAL	Q59M49_CANAL	Q59WJ8_CANAL	A0A1D8PGH4_CANAL	A0A1D8PRZ6_CANAL	Q5A2C3_CANAL	A0A1D8PH14_CANAL	A0A1D8PI26_CANAL	A0A1D8PSC7_CANAL	A0A1D8PLP8_CANAL	Q59WF2_CANAL	A0A1D8PTM6_CANAL	A0A1D8PNX9_CANAL	A0A1D8PJG1_CANAL
biological_process	GO:0031505	fungal-type cell wall organization	24	124	0.193548	0.571507	0.518135	1	1	PGA4_CANAL	STE20_CANAL	SUN41_CANAL	CDC10_CANAL	CARP3_CANAL	CRH12_CANAL	CARP7_CANAL	PHR2_CANAL	CPH1_CANAL	STE7_CANAL	SSN8_CANAL	CAS5_CANAL	ECM33_CANAL	Q5ANK2_CANAL	Q59M50_CANAL	A0A1D8PCT0_CANAL	A0A1D8PKU6_CANAL	A0A1D8PJ86_CANAL	A0A1D8PTV3_CANAL	A0A1D8PL95_CANAL	A0A1D8PGF8_CANAL	A0A1D8PRY4_CANAL	Q59LK7_CANAL	A0A1D8PKE1_CANAL
biological_process	GO:0044011	single-species biofilm formation on inanimate substrate	23	89	0.258427	0.97533	0.0426206	1	1	RMD9_CANAL	SSN2_CANAL	CSA1_CANAL	CZF1_CANAL	TRY2_CANAL	WOR1_CANAL	TEC1_CANAL	CAS5_CANAL	A0A1D8PH81_CANAL	A0A1D8PN91_CANAL	Q5ANL4_CANAL	A0A1D8PJZ6_CANAL	Q5ANI0_CANAL	A0A1D8PN45_CANAL	Q5A5T7_CANAL	A0A1D8PTP9_CANAL	A0A1D8PJ86_CANAL	A0A1D8PEG7_CANAL	Q5AMQ5_CANAL	A0A1D8PND3_CANAL	Q59LK7_CANAL	A0A1D8PNI0_CANAL	A0A1D8PJ72_CANAL
biological_process	GO:0036178	filamentous growth of a population of unicellular organisms in response to neutral pH	18	55	0.327273	0.993889	0.013749	1	1	PACC_CANAL	RMD9_CANAL	MP65_CANAL	GDA1_CANAL	SFL2_CANAL	ALS1_CANAL	A0A1D8PH81_CANAL	A0A1D8PQJ5_CANAL	Q59M50_CANAL	A0A1D8PJ86_CANAL	A0A1D8PH27_CANAL	A0A1D8PH22_CANAL	Q59UR3_CANAL	Q5A6P9_CANAL	Q59N31_CANAL	A0A1D8PJG1_CANAL	Q59LK7_CANAL	A0A1D8PGK4_CANAL
biological_process	GO:0015031	protein transport	16	82	0.195122	0.970188	0.0398817	1	1	EXO84_CANAL	EXO70_CANAL	ATG7_CANAL	SNX41_CANAL	VTS1_CANAL	ATG2_CANAL	ATG18_CANAL	ATG20_CANAL	ATG21_CANAL	Q59LZ4_CANAL	A0A1D8PNJ4_CANAL	A0A1D8PNB2_CANAL	A0A1D8PQC5_CANAL	A0A1D8PRK4_CANAL	Q5A501_CANAL	Q5A3J5_CANAL
biological_process	GO:0006886	intracellular protein transport	16	79	0.202532	0.984005	0.0229943	1	1	Q5A679_CANAL	A0A1D8PCB4_CANAL	A0A1D8PGX7_CANAL	A0A1D8PJW1_CANAL	Q5AI79_CANAL	A0A1D8PE70_CANAL	A0A1D8PK81_CANAL	A0A1D8PPV5_CANAL	A0A1D8PMA2_CANAL	A0A1D8PK25_CANAL	Q5AGY7_CANAL	Q59MF4_CANAL	A0A1D8PNI0_CANAL	A0A1D8PN15_CANAL	A0A1D8PGP6_CANAL	Q5A8Z0_CANAL
biological_process	GO:0036244	cellular response to neutral pH	15	46	0.326087	0.992715	0.0174065	1	1	PACC_CANAL	MP65_CANAL	GDA1_CANAL	PALA_CANAL	SFL2_CANAL	ALS1_CANAL	A0A1D8PH81_CANAL	A0A1D8PQJ5_CANAL	A0A1D8PJ86_CANAL	A0A1D8PH27_CANAL	Q59UR3_CANAL	Q5A6P9_CANAL	A0A1D8PJG1_CANAL	Q59LK7_CANAL	A0A1D8PGK4_CANAL
biological_process	GO:0006897	endocytosis	15	55	0.272727	0.955285	0.0778515	1	1	SLA1_CANAL	PAN1_CANAL	CDC42_CANAL	MYO5_CANAL	A0A1D8PRF5_CANAL	A0A1D8PN45_CANAL	A0A1D8PGB7_CANAL	Q5A881_CANAL	A0A1D8PKB4_CANAL	A0A1D8PI26_CANAL	A0A1D8PGL6_CANAL	A0A1D8PTP5_CANAL	Q59S64_CANAL	A0A1D8PNI0_CANAL	A0A1D8PF53_CANAL
biological_process	GO:0000122	negative regulation of transcription by RNA polymerase II	14	38	0.368421	0.994276	0.0141061	1	1	SSN3_CANAL	GAT1_CANAL	RFX2_CANAL	SWC4_CANAL	SFU1_CANAL	TUP1_CANAL	GZF3_CANAL	EFH1_CANAL	A0A1D8PL89_CANAL	Q5ADP3_CANAL	Q5ADX0_CANAL	Q59TU4_CANAL	A0A1D8PNX9_CANAL	A0A1D8PGK8_CANAL
biological_process	GO:0051301	cell division	14	56	0.25	0.948402	0.0786695	1	1	CG24_CANAL	CD123_CANAL	STU1_CANAL	NDC80_CANAL	Q5ADM0_CANAL	A0A1D8PE86_CANAL	A0A1D8PSI8_CANAL	A0A1D8PRX3_CANAL	A0A1D8PCF1_CANAL	A0A1D8PFN5_CANAL	Q5AMH1_CANAL	Q5A4Y2_CANAL	A0A1D8PJK7_CANAL	A0A1D8PI59_CANAL
biological_process	GO:0006364	rRNA processing	12	74	0.162162	0.0457858	0.970405	1	1	RUVB2_CANAL	RRP3_CANAL	XRN2_CANAL	DBP6_CANAL	A0A1D8PM79_CANAL	A0A1D8PS68_CANAL	A0A1D8PFZ9_CANAL	A0A1D8PL61_CANAL	A0A1D8PQQ7_CANAL	A0A1D8PQ05_CANAL	A0A1D8PSF2_CANAL	A0A1D8PH70_CANAL
biological_process	GO:0034599	cellular response to oxidative stress	11	87	0.126437	0.277004	0.8033	1	1	OCA1_CANAL	RFX2_CANAL	SKN7_CANAL	ALO1_CANAL	Q5ANF0_CANAL	A0A1D8PRB7_CANAL	Q59U06_CANAL	A0A1D8PQ69_CANAL	Q5A348_CANAL	Q5AD39_CANAL	A0A1D8PPI6_CANAL
biological_process	GO:0043161	proteasome-mediated ubiquitin-dependent protein catabolic process	11	47	0.234043	0.252354	0.819846	1	1	RPN4_CANAL	Q5A3L0_CANAL	A0A1D8PGT3_CANAL	Q5AFA5_CANAL	Q59X25_CANAL	Q5A9A6_CANAL	Q5ADX0_CANAL	Q59Z65_CANAL	A0A1D8PK85_CANAL	A0A1D8PJ20_CANAL	A0A1D8PKI1_CANAL
biological_process	GO:0071555	cell wall organization	10	29	0.344828	0.868335	0.178824	1	1	MP65_CANAL	ACE2_CANAL	SLA1_CANAL	NIK1_CANAL	RBE1_CANAL	BMT2_CANAL	BMT6_CANAL	CHK1_CANAL	A0A1D8PL94_CANAL	A0A1D8PNW1_CANAL
biological_process	GO:0006623	protein targeting to vacuole	10	24	0.416667	0.973333	0.0582275	1	1	MON1_CANAL	VPS27_CANAL	BRO1_CANAL	A0A1D8PN45_CANAL	A0A1D8PH22_CANAL	A0A1D8PMH5_CANAL	Q59WF8_CANAL	Q59N31_CANAL	Q5A501_CANAL	A0A1D8PFH5_CANAL
biological_process	GO:0006511	ubiquitin-dependent protein catabolic process	10	52	0.192308	0.753244	0.312366	1	1	Q5ADM0_CANAL	A0A1D8PT11_CANAL	A0A1D8PIM4_CANAL	A0A1D8PLA6_CANAL	A0A1D8PKJ3_CANAL	Q5A9A6_CANAL	A0A1D8PGI9_CANAL	A0A1D8PCM4_CANAL	A0A1D8PPB7_CANAL	A0A1D8PRH6_CANAL
biological_process	GO:0005975	carbohydrate metabolic process	9	44	0.204545	0.44136	0.631195	1	1	MP65_CANAL	CRH12_CANAL	A0A1D8PL94_CANAL	Q5AF71_CANAL	Q59XS8_CANAL	Q5AJA6_CANAL	Q59XU9_CANAL	Q5ADV2_CANAL	A0A1D8PNW1_CANAL
biological_process	GO:0034605	cellular response to heat	9	41	0.219512	0.693097	0.442178	1	1	RFX2_CANAL	GZF3_CANAL	Q5AKW2_CANAL	A0A1D8PJZ6_CANAL	Q59M50_CANAL	A0A1D8PTP9_CANAL	A0A1D8PNM8_CANAL	Q5A6P9_CANAL	A0A1D8PGF8_CANAL
biological_process	GO:0006888	endoplasmic reticulum to Golgi vesicle-mediated transport	9	53	0.169811	0.445723	0.679206	1	1	A0A1D8PFH1_CANAL	Q5AI79_CANAL	Q5A7M1_CANAL	A0A1D8PTF1_CANAL	Q5A2K5_CANAL	A0A1D8PPV5_CANAL	A0A1D8PMA2_CANAL	Q5AGY7_CANAL	A0A1D8PTP5_CANAL
biological_process	GO:0016567	protein ubiquitination	9	30	0.3	0.863218	0.21172	1	1	A0A1D8PGT3_CANAL	Q5ALN5_CANAL	A0A1D8PRX3_CANAL	A0A1D8PKD4_CANAL	A0A1D8PLA6_CANAL	A0A1D8PKJ3_CANAL	A0A1D8PPB7_CANAL	A0A1D8PFN5_CANAL	A0A1D8PLP8_CANAL
biological_process	GO:0000398	mRNA splicing, via spliceosome	8	61	0.131148	0.574493	0.533522	1	1	PRP28_CANAL	TRY2_CANAL	A0A1D8PH71_CANAL	A0A1D8PMK6_CANAL	Q59VP9_CANAL	Q59WJ8_CANAL	A0A1D8PS92_CANAL	A0A1D8PU02_CANAL
biological_process	GO:0006325	chromatin organization	8	32	0.25	0.871753	0.170302	1	1	BRE1_CANAL	SWC5_CANAL	ATM_CANAL	EAF1_CANAL	A0A1D8PM79_CANAL	A0A1D8PKJ2_CANAL	Q5A886_CANAL	A0A1D8PGK4_CANAL
biological_process	GO:0008104	protein localization	8	12	0.666667	0.985102	0.0201049	1	1	CDC10_CANAL	EXO84_CANAL	URE2_CANAL	A0A1D8PFH4_CANAL	Q5ANJ8_CANAL	Q5A881_CANAL	A0A1D8PJZ1_CANAL	A0A1D8PE85_CANAL
biological_process	GO:0070783	growth of unicellular organism as a thread of attached cells	7	20	0.35	0.980233	0.0395119	1	1	CDC10_CANAL	WOR2_CANAL	Q5A3L9_CANAL	A0A1D8PNC6_CANAL	A0A1D8PNM8_CANAL	Q59KX3_CANAL	A0A1D8PLA4_CANAL
biological_process	GO:1900429	negative regulation of filamentous growth of a population of unicellular organisms	7	28	0.25	0.952938	0.0936512	1	1	RFX2_CANAL	SFL2_CANAL	TUP1_CANAL	A0A1D8PHD4_CANAL	A0A1D8PLL4_CANAL	A0A1D8PU74_CANAL	Q5ADP3_CANAL
biological_process	GO:0036171	filamentous growth of a population of unicellular organisms in response to chemical stimulus	7	32	0.21875	0.80253	0.330484	1	1	PACC_CANAL	SCH9_CANAL	TUP1_CANAL	Q59M50_CANAL	A0A1D8PMB6_CANAL	A0A1D8PQT9_CANAL	A0A1D8PJZ1_CANAL
biological_process	GO:0006914	autophagy	7	21	0.333333	0.911532	0.137738	1	1	MON1_CANAL	SNX41_CANAL	ATG20_CANAL	A0A1D8PMU9_CANAL	A0A1D8PQ69_CANAL	A0A1D8PGN0_CANAL	A0A1D8PUA0_CANAL
biological_process	GO:0071285	cellular response to lithium ion	7	17	0.411765	0.992688	0.0272146	1	1	PACC_CANAL	PALA_CANAL	BRO1_CANAL	GZF3_CANAL	A0A1D8PDD8_CANAL	A0A1D8PH22_CANAL	Q59N31_CANAL
biological_process	GO:0051701	biological process involved in interaction with host	7	26	0.269231	0.770231	0.329389	1	1	SEF1_CANAL	EFH1_CANAL	A0A1D8PLL4_CANAL	A0A1D8PU36_CANAL	A0A1D8PRB7_CANAL	A0A1D8PNM8_CANAL	A0A1D8PKB4_CANAL
biological_process	GO:0006260	DNA replication	7	16	0.4375	0.929307	0.108132	1	1	SLX4_CANAL	PIF1_CANAL	Q5A0N3_CANAL	A0A1D8PT08_CANAL	A0A1D8PQK7_CANAL	A0A1D8PKE9_CANAL	Q59Z33_CANAL
biological_process	GO:0006397	mRNA processing	7	28	0.25	0.861247	0.188992	1	1	PAN2_CANAL	YME2_CANAL	XRN2_CANAL	DXO_CANAL	CCM1_CANAL	A0A1D8PSJ4_CANAL	A0A1D8PH99_CANAL
biological_process	GO:0042147	retrograde transport, endosome to Golgi	7	25	0.28	0.882112	0.232303	1	1	SNX41_CANAL	A0A1D8PCB4_CANAL	A0A1D8PRW9_CANAL	A0A1D8PJW1_CANAL	Q5A881_CANAL	A0A1D8PJI6_CANAL	Q5A8Z0_CANAL
biological_process	GO:0006879	cellular iron ion homeostasis	6	38	0.157895	0.537237	0.600982	1	1	SEF1_CANAL	CSA1_CANAL	FRE1_CANAL	PMIP_CANAL	Q5AKX6_CANAL	A0A1D8PTG2_CANAL
biological_process	GO:0006887	exocytosis	6	18	0.333333	0.958746	0.0983469	1	1	SEC9_CANAL	EXO84_CANAL	EXO70_CANAL	A0A1D8PQC5_CANAL	A0A1D8PMI1_CANAL	A0A1D8PNB6_CANAL
biological_process	GO:0071280	cellular response to copper ion	6	15	0.4	0.98728	0.0463865	1	1	PACC_CANAL	TUP1_CANAL	GZF3_CANAL	Q5ANI0_CANAL	Q5AKX6_CANAL	A0A1D8PMD1_CANAL
biological_process	GO:0006412	translation	6	115	0.0521739	7.37073e-05	0.999963	0.008	1	RT09_CANAL	A0A1D8PQ89_CANAL	A0A1D8PRL2_CANAL	Q59YE8_CANAL	Q59UH8_CANAL	A0A1D8PGY8_CANAL
biological_process	GO:0044114	development of symbiont in host	6	13	0.461538	0.995195	0.0222706	1	1	SCH9_CANAL	CPH1_CANAL	TUP1_CANAL	CAS5_CANAL	CLA4_CANAL	Q59WV9_CANAL
biological_process	GO:0006310	DNA recombination	6	15	0.4	0.917106	0.128854	1	1	SLX4_CANAL	Q5A102_CANAL	A0A1D8PMZ2_CANAL	A0A1D8PL51_CANAL	Q5A5R4_CANAL	A0A1D8PF81_CANAL
biological_process	GO:0006338	chromatin remodeling	6	29	0.206897	0.730831	0.365044	1	1	RUVB2_CANAL	ARP4_CANAL	A0A1D8PJZ6_CANAL	A0A1D8PLL0_CANAL	A0A1D8PLN0_CANAL	A0A1D8PG88_CANAL
biological_process	GO:0043486	histone exchange	6	12	0.5	0.992688	0.0272146	1	1	RUVB2_CANAL	SWC4_CANAL	SWR1_CANAL	ARP6_CANAL	A0A1D8PH76_CANAL	A0A1D8PL97_CANAL
biological_process	GO:0006906	vesicle fusion	6	15	0.4	0.974122	0.0642814	1	1	SEC9_CANAL	A0A1D8PJW1_CANAL	Q5AI79_CANAL	A0A1D8PK25_CANAL	Q5AGY7_CANAL	A0A1D8PNI0_CANAL
biological_process	GO:0007052	mitotic spindle organization	6	19	0.315789	0.958825	0.089633	1	1	IPL1_CANAL	A0A1D8PKA4_CANAL	Q5AMH1_CANAL	A0A1D8PT88_CANAL	A0A1D8PTZ8_CANAL	Q5ALU4_CANAL
biological_process	GO:0051321	meiotic cell cycle	6	17	0.352941	0.970094	0.0501362	1	1	CSM3_CANAL	TOF1_CANAL	SWE1_CANAL	A0A1D8PRN4_CANAL	Q59PZ2_CANAL	A0A1D8PDX4_CANAL
biological_process	GO:0016973	poly(A)+ mRNA export from nucleus	6	17	0.352941	0.972785	0.0822205	1	1	MEX67_CANAL	A0A1D8PGB0_CANAL	A0A1D8PRZ6_CANAL	A0A1D8PQE5_CANAL	A0A1D8PIF1_CANAL	A0A1D8PKD8_CANAL
biological_process	GO:0016192	vesicle-mediated transport	6	43	0.139535	0.970755	0.040491	1	1	MON1_CANAL	A0A1D8PNB2_CANAL	A0A1D8PQ69_CANAL	A0A1D8PJI6_CANAL	Q59MF4_CANAL	A0A1D8PFI0_CANAL
biological_process	GO:0043619	regulation of transcription from RNA polymerase II promoter in response to oxidative stress	6	12	0.5	0.995195	0.0222706	1	1	MNL1_CANAL	SKN7_CANAL	A0A1D8PM95_CANAL	A0A1D8PGE6_CANAL	A0A1D8PLA9_CANAL	A0A1D8PEH3_CANAL
biological_process	GO:0000480	endonucleolytic cleavage in 5'-ETS of tricistronic rRNA transcript (SSU-rRNA, 5.8S rRNA, LSU-rRNA)	6	16	0.375	0.980981	0.0628067	1	1	UTP10_CANAL	Q5A756_CANAL	A0A1D8PI20_CANAL	A0A1D8PNG5_CANAL	Q59UH8_CANAL	Q5ANE4_CANAL
biological_process	GO:0000472	endonucleolytic cleavage to generate mature 5'-end of SSU-rRNA from (SSU-rRNA, 5.8S rRNA, LSU-rRNA)	6	17	0.352941	0.972785	0.0822205	1	1	UTP10_CANAL	Q5A756_CANAL	A0A1D8PI20_CANAL	A0A1D8PNG5_CANAL	Q59UH8_CANAL	Q5ANE4_CANAL
biological_process	GO:0006406	mRNA export from nucleus	6	17	0.352941	0.993837	0.016862	1	1	Q5ANL4_CANAL	A0A1D8PH99_CANAL	A0A1D8PEU5_CANAL	A0A1D8PL86_CANAL	A0A1D8PGL7_CANAL	A0A1D8PRR9_CANAL
biological_process	GO:0001410	chlamydospore formation	5	17	0.294118	0.917779	0.201481	1	1	PACC_CANAL	SCH9_CANAL	STE20_CANAL	CDC10_CANAL	CLA4_CANAL
biological_process	GO:0007015	actin filament organization	5	22	0.227273	0.641923	0.496863	1	1	PRK1_CANAL	MYO5_CANAL	A0A1D8PRF5_CANAL	Q5AKW2_CANAL	A0A1D8PGB7_CANAL
biological_process	GO:0016573	histone acetylation	5	16	0.3125	0.868067	0.229078	1	1	RUVB2_CANAL	A0A1D8PU74_CANAL	A0A1D8PKJ2_CANAL	A0A1D8PU33_CANAL	Q5A886_CANAL
biological_process	GO:0036166	phenotypic switching	5	25	0.2	0.80253	0.330484	1	1	CZF1_CANAL	WOR1_CANAL	WOR2_CANAL	TUP1_CANAL	EFH1_CANAL
biological_process	GO:0006368	transcription elongation from RNA polymerase II promoter	5	33	0.151515	0.344473	0.787981	1	1	SPT16_CANAL	CCR4_CANAL	SKN7_CANAL	Q5A8Y5_CANAL	A0A1D8PHD2_CANAL
biological_process	GO:0000462	maturation of SSU-rRNA from tricistronic rRNA transcript (SSU-rRNA, 5.8S rRNA, LSU-rRNA)	5	35	0.142857	0.537237	0.600982	1	1	RRP36_CANAL	UTP10_CANAL	A0A1D8PQQ7_CANAL	Q5AJA5_CANAL	A0A1D8PPJ3_CANAL
biological_process	GO:0009272	fungal-type cell wall biogenesis	5	27	0.185185	0.543598	0.588844	1	1	GDA1_CANAL	Q5ANK2_CANAL	Q5A8L5_CANAL	A0A1D8PL89_CANAL	A0A1D8PNI0_CANAL
biological_process	GO:0000422	autophagy of mitochondrion	5	17	0.294118	0.842522	0.31776	1	1	ATG7_CANAL	ATG2_CANAL	ATG18_CANAL	ATG21_CANAL	A0A1D8PGN0_CANAL
biological_process	GO:0006369	termination of RNA polymerase II transcription	5	10	0.5	0.98579	0.0572663	1	1	CFT1_CANAL	MED18_CANAL	A0A1D8PPQ9_CANAL	A0A1D8PN05_CANAL	A0A1D8PHH9_CANAL
biological_process	GO:0006891	intra-Golgi vesicle-mediated transport	5	23	0.217391	0.746672	0.439835	1	1	A0A1D8PD25_CANAL	A0A1D8PJW1_CANAL	Q5AI79_CANAL	A0A1D8PPV5_CANAL	A0A1D8PTP5_CANAL
biological_process	GO:0000447	endonucleolytic cleavage in ITS1 to separate SSU-rRNA from 5.8S rRNA and LSU-rRNA from tricistronic rRNA transcript (SSU-rRNA, 5.8S rRNA, LSU-rRNA)	5	21	0.238095	0.812457	0.358453	1	1	UTP10_CANAL	Q5A756_CANAL	A0A1D8PI20_CANAL	Q59UH8_CANAL	Q5ANE4_CANAL
biological_process	GO:0007124	pseudohyphal growth	5	12	0.416667	0.992688	0.0272146	1	1	CPH1_CANAL	EFH1_CANAL	A0A1D8PFH4_CANAL	A0A1D8PE85_CANAL	A0A1D8PJG1_CANAL
biological_process	GO:0000902	cell morphogenesis	5	16	0.3125	0.84987	0.253749	1	1	CDC42_CANAL	Q5AKW2_CANAL	A0A1D8PJZ6_CANAL	A0A1D8PJ86_CANAL	Q5A6P9_CANAL
biological_process	GO:0006367	transcription initiation from RNA polymerase II promoter	5	25	0.2	0.739054	0.384137	1	1	Q59M53_CANAL	Q5A8Y5_CANAL	Q5AHZ3_CANAL	A0A1D8PSS1_CANAL	Q5A886_CANAL
biological_process	GO:0006631	fatty acid metabolic process	5	12	0.416667	0.275283	0.820422	1	1	PEX5_CANAL	A0A1D8PIW1_CANAL	A0A1D8PTW0_CANAL	Q59ZE6_CANAL	Q59TU5_CANAL
biological_process	GO:0000077	DNA damage checkpoint signaling	5	11	0.454545	0.967843	0.0807798	1	1	ATM_CANAL	A0A1D8PQT9_CANAL	A0A1D8PF46_CANAL	A0A1D8PNH8_CANAL	A0A1D8PJZ1_CANAL
biological_process	GO:0006896	Golgi to vacuole transport	5	14	0.357143	0.96708	0.104816	1	1	A0A1D8PJW1_CANAL	A0A1D8PCX6_CANAL	A0A1D8PK25_CANAL	A0A1D8PFH5_CANAL	A0A1D8PNI0_CANAL
biological_process	GO:0000724	double-strand break repair via homologous recombination	5	21	0.238095	0.84987	0.253749	1	1	Q59UE8_CANAL	A0A1D8PKE9_CANAL	Q59Z33_CANAL	Q5A5N2_CANAL	Q5A5R4_CANAL
biological_process	GO:0006302	double-strand break repair	5	13	0.384615	0.949953	0.0885494	1	1	A0A1D8PQM0_CANAL	A0A1D8PSG1_CANAL	Q5AA15_CANAL	Q5ALY1_CANAL	A0A1D8PSI5_CANAL
biological_process	GO:0006289	nucleotide-excision repair	5	16	0.3125	0.777586	0.361361	1	1	Q59M53_CANAL	A0A1D8PFW0_CANAL	Q5ADX0_CANAL	A0A1D8PLW0_CANAL	Q59Z33_CANAL
biological_process	GO:0000002	mitochondrial genome maintenance	4	20	0.2	0.641547	0.575834	1	1	MMM1_CANAL	PIF1_CANAL	YME2_CANAL	A0A1D8PSJ4_CANAL
biological_process	GO:1900233	positive regulation of single-species biofilm formation on inanimate substrate	4	11	0.363636	0.960674	0.135053	1	1	SSN2_CANAL	A0A1D8PJ86_CANAL	A0A1D8PGF8_CANAL	Q59LK7_CANAL
biological_process	GO:0000920	septum digestion after cytokinesis	4	18	0.222222	0.68224	0.534428	1	1	CDC42_CANAL	A0A1D8PK53_CANAL	A0A1D8PJ86_CANAL	Q59LK7_CANAL
biological_process	GO:0006378	mRNA polyadenylation	4	14	0.285714	0.953614	0.13403	1	1	PFS2_CANAL	CFT1_CANAL	A0A1D8PPQ9_CANAL	A0A1D8PHH9_CANAL
biological_process	GO:0006506	GPI anchor biosynthetic process	4	26	0.153846	0.28142	0.860888	1	1	A0A1D8PHD4_CANAL	Q5AGD9_CANAL	A0A1D8PGZ7_CANAL	A0A1D8PRY4_CANAL
biological_process	GO:0044409	entry into host	4	10	0.4	0.960674	0.135053	1	1	PACC_CANAL	PALA_CANAL	TUP1_CANAL	ALS1_CANAL
biological_process	GO:0071469	cellular response to alkaline pH	4	16	0.25	0.833595	0.353347	1	1	PACC_CANAL	SEF1_CANAL	A0A1D8PH22_CANAL	Q59N31_CANAL
biological_process	GO:0006457	protein folding	4	44	0.0909091	0.0184399	0.993189	0.987	1	A0A1D8PJ63_CANAL	A0A1D8PF30_CANAL	A0A1D8PU06_CANAL	A0A1D8PLN3_CANAL
biological_process	GO:0036168	filamentous growth of a population of unicellular organisms in response to heat	4	17	0.235294	0.798519	0.400075	1	1	Q5AKW2_CANAL	A0A1D8PJZ6_CANAL	Q5A6P9_CANAL	A0A1D8PJG1_CANAL
biological_process	GO:1900239	regulation of phenotypic switching	4	13	0.307692	0.984015	0.0500692	1	1	CZF1_CANAL	WOR1_CANAL	Q5A645_CANAL	Q5ADX8_CANAL
biological_process	GO:1990277	parasexual conjugation with cellular fusion	4	7	0.571429	0.996529	0.0267443	1	1	STE20_CANAL	CPH1_CANAL	STE7_CANAL	WOR1_CANAL
biological_process	GO:0009306	protein secretion	4	19	0.210526	0.812457	0.358453	1	1	SEC9_CANAL	A0A1D8PFX6_CANAL	A0A1D8PRI9_CANAL	A0A1D8PNI0_CANAL
biological_process	GO:0032968	positive regulation of transcription elongation from RNA polymerase II promoter	4	21	0.190476	0.60071	0.615066	1	1	SPT16_CANAL	CCR4_CANAL	A0A1D8PRG1_CANAL	A0A1D8PHD2_CANAL
biological_process	GO:0070816	phosphorylation of RNA polymerase II C-terminal domain	4	11	0.363636	0.96708	0.104816	1	1	SSN3_CANAL	Q59M53_CANAL	Q59T89_CANAL	A0A1D8PHD2_CANAL
biological_process	GO:0000079	regulation of cyclin-dependent protein serine/threonine kinase activity	4	15	0.266667	0.833595	0.353347	1	1	CG24_CANAL	A0A1D8PDW6_CANAL	A0A1D8PH53_CANAL	Q59T89_CANAL
biological_process	GO:0000463	maturation of LSU-rRNA from tricistronic rRNA transcript (SSU-rRNA, 5.8S rRNA, LSU-rRNA)	4	24	0.166667	0.373421	0.799682	1	1	SPB1_CANAL	HAS1_CANAL	A0A1D8PE47_CANAL	Q5AJA5_CANAL
biological_process	GO:1900231	regulation of single-species biofilm formation on inanimate substrate	4	18	0.222222	0.921668	0.162568	1	1	CZF1_CANAL	CPH1_CANAL	WOR1_CANAL	TEC1_CANAL
biological_process	GO:0007005	mitochondrion organization	4	18	0.222222	0.105941	0.926623	1	1	A0A1D8PMH5_CANAL	Q59WV9_CANAL	A0A1D8PMA5_CANAL	Q5AND0_CANAL
biological_process	GO:0000350	generation of catalytic spliceosome for second transesterification step	4	7	0.571429	0.996529	0.0267443	1	1	ISY1_CANAL	Q5A322_CANAL	A0A1D8PP74_CANAL	A0A1D8PS92_CANAL
biological_process	GO:0036187	cell growth mode switching, budding to filamentous	4	13	0.307692	0.920861	0.216083	1	1	GDA1_CANAL	CDC42_CANAL	Q5AKW2_CANAL	Q5A6P9_CANAL
biological_process	GO:0043967	histone H4 acetylation	4	18	0.222222	0.761247	0.446167	1	1	SWC4_CANAL	ARP4_CANAL	EAF1_CANAL	A0A1D8PPL1_CANAL
biological_process	GO:0000076	DNA replication checkpoint signaling	4	6	0.666667	0.995195	0.0222706	1	1	CCR4_CANAL	CSM3_CANAL	TOF1_CANAL	A0A1D8PF47_CANAL
biological_process	GO:0000289	nuclear-transcribed mRNA poly(A) tail shortening	4	8	0.5	0.991574	0.039326	1	1	CCR4_CANAL	PAN2_CANAL	VTS1_CANAL	A0A1D8PRG1_CANAL
biological_process	GO:0006508	proteolysis	4	21	0.190476	0.422871	0.639956	1	1	CARP3_CANAL	PMIP_CANAL	A0A1D8PQC4_CANAL	A0A1D8PDN2_CANAL
biological_process	GO:0000750	pheromone-dependent signal transduction involved in conjugation with cellular fusion	4	12	0.333333	0.937193	0.166405	1	1	CDC42_CANAL	A0A1D8PH43_CANAL	A0A1D8PQH4_CANAL	A0A1D8PNF8_CANAL
biological_process	GO:0006893	Golgi to plasma membrane transport	4	11	0.363636	0.812457	0.358453	1	1	EXO84_CANAL	A0A1D8PQC5_CANAL	A0A1D8PMI1_CANAL	A0A1D8PNB6_CANAL
biological_process	GO:0008652	cellular amino acid biosynthetic process	4	9	0.444444	0.0811553	0.95367	1	1	HAL21_CANAL	HAL22_CANAL	ARO1_CANAL	A0A1D8PQT9_CANAL
biological_process	GO:0046854	phosphatidylinositol phosphate biosynthetic process	4	8	0.5	0.992172	0.0456604	1	1	HAL21_CANAL	HAL22_CANAL	A0A1D8PGH4_CANAL	Q59KK0_CANAL
biological_process	GO:0000184	nuclear-transcribed mRNA catabolic process, nonsense-mediated decay	4	12	0.333333	0.812457	0.358453	1	1	A0A1D8PTQ2_CANAL	A0A1D8PL84_CANAL	A0A1D8PT99_CANAL	Q5A3J3_CANAL
biological_process	GO:0006808	regulation of nitrogen utilization	4	5	0.8	0.996529	0.0267443	1	1	GAT1_CANAL	URE2_CANAL	A0A1D8PNX9_CANAL	A0A1D8PDY7_CANAL
biological_process	GO:0030036	actin cytoskeleton organization	4	12	0.333333	0.368379	0.734483	1	1	SLA1_CANAL	A0A1D8PN45_CANAL	A0A1D8PRQ6_CANAL	A0A1D8PI26_CANAL
biological_process	GO:0007094	mitotic spindle assembly checkpoint signaling	4	14	0.285714	0.917779	0.201481	1	1	A0A1D8PPB7_CANAL	A0A1D8PQB7_CANAL	Q59S64_CANAL	A0A1D8PGP6_CANAL
biological_process	GO:0051123	RNA polymerase II preinitiation complex assembly	4	16	0.25	0.825439	0.324267	1	1	Q5A350_CANAL	A0A1D8PKJ2_CANAL	Q5A886_CANAL	A0A1D8PSN1_CANAL
biological_process	GO:0055085	transmembrane transport	4	27	0.148148	1.4496e-05	0.999994	0	1	A0A1D8PKI5_CANAL	A0A1D8PEJ7_CANAL	A0A1D8PNM6_CANAL	A0A1D8PGN3_CANAL
biological_process	GO:1900442	positive regulation of filamentous growth of a population of unicellular organisms in response to neutral pH	4	13	0.307692	0.920861	0.216083	1	1	Q59UR3_CANAL	Q5A6P9_CANAL	A0A1D8PJG1_CANAL	A0A1D8PGK4_CANAL
biological_process	GO:0006470	protein dephosphorylation	4	23	0.173913	0.397587	0.746306	1	1	A0A1D8PU75_CANAL	Q59U06_CANAL	Q59Q44_CANAL	A0A1D8PRZ8_CANAL
biological_process	GO:0000710	meiotic mismatch repair	4	8	0.5	0.992172	0.0456604	1	1	Q5AA15_CANAL	Q5A102_CANAL	Q59SL0_CANAL	A0A1D8PFM1_CANAL
biological_process	GO:0000011	vacuole inheritance	4	9	0.444444	0.985087	0.0702581	1	1	VAC8_CANAL	A0A1D8PGH4_CANAL	Q5AI79_CANAL	A0A1D8PK25_CANAL
biological_process	GO:0031145	anaphase-promoting complex-dependent catabolic process	4	14	0.285714	0.895184	0.26059	1	1	A0A1D8PE86_CANAL	A0A1D8PRX3_CANAL	A0A1D8PCA6_CANAL	A0A1D8PFN5_CANAL
biological_process	GO:0010499	proteasomal ubiquitin-independent protein catabolic process	4	15	0.266667	0.86597	0.306612	1	1	A0A1D8PRH6_CANAL	Q59Z65_CANAL	A0A1D8PK85_CANAL	A0A1D8PJ20_CANAL
biological_process	GO:0090630	activation of GTPase activity	4	9	0.444444	0.985087	0.0702581	1	1	Q5A679_CANAL	A0A1D8PK81_CANAL	A0A1D8PN15_CANAL	A0A1D8PGP6_CANAL
biological_process	GO:0042790	nucleolar large rRNA transcription by RNA polymerase I	4	17	0.235294	0.798519	0.400075	1	1	A0A1D8PT86_CANAL	A0A1D8PQM4_CANAL	A0A1D8PMH3_CANAL	A0A1D8PH70_CANAL
biological_process	GO:0010498	proteasomal protein catabolic process	4	13	0.307692	0.270212	0.80211	1	1	A0A1D8PRH6_CANAL	Q59Z65_CANAL	A0A1D8PK85_CANAL	A0A1D8PJ20_CANAL
biological_process	GO:0045333	cellular respiration	4	16	0.25	0.00393235	0.998508	0.62	1	A0A1D8PQV0_CANAL	A0A1D8PD60_CANAL	Q5AMQ5_CANAL	A0A1D8PNE8_CANAL
biological_process	GO:0045040	protein insertion into mitochondrial outer membrane	3	12	0.25	0.826054	0.398444	1	1	MMM1_CANAL	A0A1D8PKC1_CANAL	A0A1D8PEX2_CANAL
biological_process	GO:0016485	protein processing	3	11	0.272727	0.522817	0.62949	1	1	LONP2_CANAL	Q5AHB5_CANAL	A0A1D8PSZ5_CANAL
biological_process	GO:0044416	induction by symbiont of host defense response	3	19	0.157895	0.68224	0.534428	1	1	PACC_CANAL	MP65_CANAL	ALS1_CANAL
biological_process	GO:1900439	positive regulation of filamentous growth of a population of unicellular organisms in response to chemical stimulus	3	11	0.272727	0.864947	0.34232	1	1	PACC_CANAL	A0A1D8PQT9_CANAL	A0A1D8PJZ1_CANAL
biological_process	GO:0036297	interstrand cross-link repair	3	8	0.375	0.960674	0.135053	1	1	MPH1_CANAL	Q5A102_CANAL	A0A1D8PFM1_CANAL
biological_process	GO:0046777	protein autophosphorylation	3	9	0.333333	0.899757	0.285793	1	1	PRK1_CANAL	A0A1D8PQT9_CANAL	A0A1D8PHD2_CANAL
biological_process	GO:0007030	Golgi organization	3	14	0.214286	0.711663	0.479702	1	1	A0A1D8PTF1_CANAL	Q5A2K5_CANAL	A0A1D8PD30_CANAL
biological_process	GO:0006261	DNA-dependent DNA replication	3	13	0.230769	0.713268	0.381912	1	1	SPT16_CANAL	A0A1D8PCY7_CANAL	A0A1D8PQP2_CANAL
biological_process	GO:0008643	carbohydrate transport	3	21	0.142857	0.177833	0.930198	1	1	SSN2_CANAL	A0A1D8PQJ5_CANAL	Q5AK39_CANAL
biological_process	GO:0006268	DNA unwinding involved in DNA replication	3	10	0.3	0.899757	0.285793	1	1	PIF1_CANAL	Q5A5R4_CANAL	A0A1D8PFE6_CANAL
biological_process	GO:0000727	double-strand break repair via break-induced replication	3	14	0.214286	0.73941	0.50567	1	1	PIF1_CANAL	A0A1D8PHD2_CANAL	A0A1D8PFE6_CANAL
biological_process	GO:0007118	budding cell apical bud growth	3	7	0.428571	0.95434	0.176838	1	1	CDC42_CANAL	A0A1D8PE85_CANAL	Q59LK7_CANAL
biological_process	GO:0006487	protein N-linked glycosylation	3	36	0.0833333	0.0148837	0.996199	0.97	1	GDA1_CANAL	Q5A348_CANAL	A0A1D8PTC1_CANAL
biological_process	GO:0000466	maturation of 5.8S rRNA from tricistronic rRNA transcript (SSU-rRNA, 5.8S rRNA, LSU-rRNA)	3	11	0.272727	0.613041	0.533963	1	1	SPB1_CANAL	A0A1D8PE47_CANAL	Q5AJA5_CANAL
biological_process	GO:0006486	protein glycosylation	3	19	0.157895	0.00806417	0.996903	0.839	1	GDA1_CANAL	Q5A1A4_CANAL	Q5AHE5_CANAL
biological_process	GO:0007064	mitotic sister chromatid cohesion	3	11	0.272727	0.86597	0.306612	1	1	A0A1D8PF12_CANAL	A0A1D8PSI8_CANAL	A0A1D8PJK7_CANAL
biological_process	GO:0000045	autophagosome assembly	3	15	0.2	0.91922	0.174561	1	1	ATG7_CANAL	ATG2_CANAL	A0A1D8PLM0_CANAL
biological_process	GO:0006995	cellular response to nitrogen starvation	3	10	0.3	0.864947	0.34232	1	1	ATG7_CANAL	A0A1D8PJF2_CANAL	A0A1D8PLM0_CANAL
biological_process	GO:0006878	cellular copper ion homeostasis	3	14	0.214286	0.73941	0.50567	1	1	ALS1_CANAL	Q5AKX6_CANAL	A0A1D8PJG1_CANAL
biological_process	GO:0008608	attachment of spindle microtubules to kinetochore	3	8	0.375	0.97545	0.0652205	1	1	IPL1_CANAL	Q5AMH1_CANAL	Q5ALU4_CANAL
biological_process	GO:0006665	sphingolipid metabolic process	3	7	0.428571	0.484189	0.673538	1	1	Q5A3L3_CANAL	A0A1D8PFW9_CANAL	Q5AMG6_CANAL
biological_process	GO:0016197	endosomal transport	3	11	0.272727	0.992723	0.0150891	1	1	SLA1_CANAL	PAN1_CANAL	A0A1D8PF53_CANAL
biological_process	GO:0006635	fatty acid beta-oxidation	3	13	0.230769	0.553833	0.685192	1	1	PEX5_CANAL	Q5AAQ7_CANAL	Q5AMQ5_CANAL
biological_process	GO:0007097	nuclear migration	3	7	0.428571	0.962488	0.104575	1	1	CDC10_CANAL	Q5AKW2_CANAL	A0A1D8PK53_CANAL
biological_process	GO:0046855	inositol phosphate dephosphorylation	3	6	0.5	0.973256	0.127646	1	1	HAL21_CANAL	HAL22_CANAL	A0A1D8PQN8_CANAL
biological_process	GO:0000103	sulfate assimilation	3	5	0.6	0.996529	0.0267443	1	1	HAL21_CANAL	HAL22_CANAL	A0A1D8PHL8_CANAL
biological_process	GO:0006541	glutamine metabolic process	3	14	0.214286	0.646653	0.60207	1	1	Q59MZ5_CANAL	A0A1D8PDN2_CANAL	A0A1D8PRE9_CANAL
biological_process	GO:0000132	establishment of mitotic spindle orientation	3	6	0.5	0.986555	0.0844026	1	1	A0A1D8PK53_CANAL	A0A1D8PSM7_CANAL	Q5A880_CANAL
biological_process	GO:0042144	vacuole fusion, non-autophagic	3	13	0.230769	0.949931	0.129731	1	1	A0A1D8PJW1_CANAL	Q5AI79_CANAL	A0A1D8PI26_CANAL
biological_process	GO:0034497	protein localization to phagophore assembly site	3	7	0.428571	0.973256	0.127646	1	1	ATG18_CANAL	ATG21_CANAL	A0A1D8PFH1_CANAL
biological_process	GO:0033962	P-body assembly	3	6	0.5	0.992172	0.0456604	1	1	A0A1D8PM60_CANAL	A0A1D8PM93_CANAL	Q5AAR2_CANAL
biological_process	GO:0034063	stress granule assembly	3	6	0.5	0.986555	0.0844026	1	1	Q5ANK2_CANAL	A0A1D8PM93_CANAL	Q5AAR2_CANAL
biological_process	GO:0045892	negative regulation of transcription, DNA-templated	3	9	0.333333	0.97948	0.0357222	1	1	TUP1_CANAL	UPC2_CANAL	A0A1D8PH70_CANAL
biological_process	GO:0034727	piecemeal microautophagy of the nucleus	3	14	0.214286	0.86597	0.306612	1	1	ATG7_CANAL	ATG2_CANAL	ATG15_CANAL
biological_process	GO:0034644	cellular response to UV	3	7	0.428571	0.937193	0.166405	1	1	RFX2_CANAL	Q5AA15_CANAL	A0A1D8PLU8_CANAL
biological_process	GO:0007029	endoplasmic reticulum organization	3	4	0.75	0.767697	0.397455	1	1	Q5ALW4_CANAL	A0A1D8PTF1_CANAL	Q5A2K5_CANAL
biological_process	GO:0006312	mitotic recombination	3	8	0.375	0.917684	0.187543	1	1	A0A1D8PI62_CANAL	Q5AA15_CANAL	Q5AJ72_CANAL
biological_process	GO:0016575	histone deacetylation	3	11	0.272727	0.599925	0.645355	1	1	SET2_CANAL	A0A1D8PHC7_CANAL	A0A1D8PJR4_CANAL
biological_process	GO:0090307	mitotic spindle assembly	3	6	0.5	0.985087	0.0702581	1	1	STU1_CANAL	A0A1D8PMU9_CANAL	A0A1D8PT88_CANAL
biological_process	GO:0045943	positive regulation of transcription by RNA polymerase I	3	4	0.75	0.986555	0.0844026	1	1	UTP10_CANAL	Q5A5P9_CANAL	A0A1D8PPJ3_CANAL
biological_process	GO:0016560	protein import into peroxisome matrix, docking	3	6	0.5	0.986555	0.0844026	1	1	PEX5_CANAL	A0A1D8PPS0_CANAL	A0A1D8PTW0_CANAL
biological_process	GO:0043087	regulation of GTPase activity	3	7	0.428571	0.986687	0.0400639	1	1	IQG1_CANAL	Q5AMQ3_CANAL	A0A1D8PLJ2_CANAL
biological_process	GO:0006270	DNA replication initiation	3	22	0.136364	0.393865	0.770242	1	1	Q5AJC3_CANAL	A0A1D8PJZ1_CANAL	A0A1D8PHD2_CANAL
biological_process	GO:0000209	protein polyubiquitination	3	26	0.115385	0.459645	0.71858	1	1	A0A1D8PGT3_CANAL	Q59X25_CANAL	Q5A3M5_CANAL
biological_process	GO:0070785	negative regulation of growth of unicellular organism as a thread of attached cells	3	5	0.6	0.929742	0.230128	1	1	WOR2_CANAL	A0A1D8PNC6_CANAL	A0A1D8PNM8_CANAL
biological_process	GO:0070914	UV-damage excision repair	3	7	0.428571	0.929742	0.230128	1	1	Q5AA15_CANAL	A0A1D8PFW0_CANAL	A0A1D8PQP2_CANAL
biological_process	GO:0006513	protein monoubiquitination	3	10	0.3	0.942734	0.173946	1	1	Q59X25_CANAL	A0A1D8PGB2_CANAL	Q5A3M5_CANAL
biological_process	GO:0032889	regulation of vacuole fusion, non-autophagic	3	6	0.5	0.986555	0.0844026	1	1	CDC42_CANAL	Q5AI78_CANAL	A0A1D8PRI2_CANAL
biological_process	GO:0000723	telomere maintenance	3	17	0.176471	0.668258	0.485529	1	1	ATM_CANAL	A0A1D8PDJ8_CANAL	A0A1D8PF81_CANAL
biological_process	GO:0051382	kinetochore assembly	3	6	0.5	0.996529	0.0267443	1	1	ARP4_CANAL	A0A1D8PTC7_CANAL	A0A1D8PDB7_CANAL
biological_process	GO:0030242	autophagy of peroxisome	3	7	0.428571	0.95434	0.176838	1	1	ATG2_CANAL	Q5ANK2_CANAL	A0A1D8PFH1_CANAL
biological_process	GO:0032958	inositol phosphate biosynthetic process	3	4	0.75	0.998762	0.0227279	1	1	A0A1D8PMU9_CANAL	Q59YE9_CANAL	Q59KK0_CANAL
biological_process	GO:0034501	protein localization to kinetochore	3	7	0.428571	0.973256	0.127646	1	1	A0A1D8PTC7_CANAL	A0A1D8PRR9_CANAL	A0A1D8PQB7_CANAL
biological_process	GO:0006890	retrograde vesicle-mediated transport, Golgi to endoplasmic reticulum	3	22	0.136364	0.384934	0.811148	1	1	Q5A7M1_CANAL	A0A1D8PPV5_CANAL	A0A1D8PRK4_CANAL
biological_process	GO:1900433	positive regulation of filamentous growth of a population of unicellular organisms in response to heat	3	5	0.6	0.994736	0.0489238	1	1	A0A1D8PJZ6_CANAL	Q5A6P9_CANAL	A0A1D8PJG1_CANAL
biological_process	GO:0016579	protein deubiquitination	3	20	0.15	0.520298	0.686408	1	1	A0A1D8PIM4_CANAL	A0A1D8PGI9_CANAL	A0A1D8PCM4_CANAL
biological_process	GO:0007039	protein catabolic process in the vacuole	3	6	0.5	0.986555	0.0844026	1	1	A0A1D8PGA2_CANAL	A0A1D8PNQ9_CANAL	A0A1D8PJE0_CANAL
biological_process	GO:0006895	Golgi to endosome transport	3	7	0.428571	0.95434	0.176838	1	1	A0A1D8PCX6_CANAL	A0A1D8PGL6_CANAL	A0A1D8PFH5_CANAL
biological_process	GO:0016925	protein sumoylation	3	8	0.375	0.95434	0.176838	1	1	Q5A339_CANAL	Q5A645_CANAL	A0A1D8PCK0_CANAL
biological_process	GO:0006999	nuclear pore organization	3	6	0.5	0.973256	0.127646	1	1	A0A1D8PS91_CANAL	A0A1D8PLY0_CANAL	A0A1D8PFQ0_CANAL
biological_process	GO:0045053	protein retention in Golgi apparatus	3	7	0.428571	0.973256	0.127646	1	1	A0A1D8PN45_CANAL	A0A1D8PMH5_CANAL	Q5A501_CANAL
biological_process	GO:0070786	positive regulation of growth of unicellular organism as a thread of attached cells	3	7	0.428571	0.991574	0.039326	1	1	Q5A3L9_CANAL	Q59KX3_CANAL	A0A1D8PLA4_CANAL
biological_process	GO:0072583	clathrin-dependent endocytosis	3	7	0.428571	0.95434	0.176838	1	1	A0A1D8PL36_CANAL	A0A1D8PE70_CANAL	A0A1D8PTM6_CANAL
biological_process	GO:0007062	sister chromatid cohesion	3	7	0.428571	0.948063	0.117888	1	1	Q59UE8_CANAL	A0A1D8PSI8_CANAL	A0A1D8PQP2_CANAL
biological_process	GO:0006405	RNA export from nucleus	3	6	0.5	0.982593	0.0380953	1	1	A0A1D8PEL3_CANAL	A0A1D8PKH4_CANAL	A0A1D8PQE5_CANAL
biological_process	GO:0051641	cellular localization	3	4	0.75	0.955364	0.0559319	1	1	A0A1D8PN92_CANAL	A0A1D8PRB9_CANAL	Q5ANF9_CANAL
biological_process	GO:0007091	metaphase/anaphase transition of mitotic cell cycle	3	5	0.6	0.905894	0.187463	1	1	A0A1D8PRX3_CANAL	A0A1D8PCA6_CANAL	A0A1D8PFN5_CANAL
biological_process	GO:0010608	posttranscriptional regulation of gene expression	3	3	1	0.987643	0.0220903	1	1	A0A1D8PJ46_CANAL	A0A1D8PMA5_CANAL	A0A1D8PFN4_CANAL
biological_process	GO:0034411	cell wall (1->3)-beta-D-glucan biosynthetic process	2	5	0.4	0.951076	0.238024	1	1	PGA4_CANAL	PHR2_CANAL
biological_process	GO:0071970	fungal-type cell wall (1->3)-beta-D-glucan biosynthetic process	2	5	0.4	0.951076	0.238024	1	1	PGA4_CANAL	PHR2_CANAL
biological_process	GO:0042149	cellular response to glucose starvation	2	11	0.181818	0.601556	0.689554	1	1	MP65_CANAL	A0A1D8PGA2_CANAL
biological_process	GO:0007035	vacuolar acidification	2	13	0.153846	0.546847	0.732536	1	1	A0A1D8PGH4_CANAL	A0A1D8PNI0_CANAL
biological_process	GO:0001403	invasive growth in response to glucose limitation	2	11	0.181818	0.546847	0.732536	1	1	CDC42_CANAL	A0A1D8PJG1_CANAL
biological_process	GO:0042273	ribosomal large subunit biogenesis	2	24	0.0833333	0.0264687	0.988574	0.999	1	JIP5_CANAL	Q59M49_CANAL
biological_process	GO:1900438	negative regulation of filamentous growth of a population of unicellular organisms in response to chemical stimulus	2	3	0.666667	0.993389	0.092556	1	1	SCH9_CANAL	A0A1D8PCG5_CANAL
biological_process	GO:0032186	cellular bud neck septin ring organization	2	7	0.285714	0.872354	0.389711	1	1	Q5ANK2_CANAL	Q59Q44_CANAL
biological_process	GO:0034613	cellular protein localization	2	16	0.125	0.958082	0.0552885	1	1	CDC10_CANAL	Q5A6P9_CANAL
biological_process	GO:0010458	exit from mitosis	2	6	0.333333	0.980981	0.0628067	1	1	CDC10_CANAL	GIN4_CANAL
biological_process	GO:0071902	positive regulation of protein serine/threonine kinase activity	2	6	0.333333	0.915597	0.314835	1	1	CDC10_CANAL	Q5A2C3_CANAL
biological_process	GO:0000921	septin ring assembly	2	7	0.285714	0.872354	0.389711	1	1	CDC10_CANAL	GIN4_CANAL
biological_process	GO:0097308	cellular response to farnesol	2	3	0.666667	0.993389	0.092556	1	1	NIK1_CANAL	TUP1_CANAL
biological_process	GO:0000027	ribosomal large subunit assembly	2	19	0.105263	0.245387	0.912863	1	1	Q59M49_CANAL	A0A1D8PL61_CANAL
biological_process	GO:0000395	mRNA 5'-splice site recognition	2	3	0.666667	0.993389	0.092556	1	1	Q5A322_CANAL	A0A1D8PGF5_CANAL
biological_process	GO:0051568	histone H3-K4 methylation	2	8	0.25	0.73941	0.50567	1	1	A0A1D8PJK6_CANAL	A0A1D8PPT7_CANAL
biological_process	GO:0000165	MAPK cascade	2	5	0.4	0.72231	0.491095	1	1	STE20_CANAL	STE7_CANAL
biological_process	GO:0043408	regulation of MAPK cascade	2	3	0.666667	0.783917	0.453153	1	1	STE20_CANAL	CLA4_CANAL
biological_process	GO:0032543	mitochondrial translation	2	24	0.0833333	0.00884577	0.998347	0.874	1	GATB_CANAL	Q5A5B3_CANAL
biological_process	GO:0006334	nucleosome assembly	2	12	0.166667	0.641547	0.575834	1	1	SPT16_CANAL	A0A1D8PLL1_CANAL
biological_process	GO:0060258	negative regulation of filamentous growth	2	8	0.25	0.95666	0.0830194	1	1	SSN3_CANAL	A0A1D8PHD2_CANAL
biological_process	GO:0070481	nuclear-transcribed mRNA catabolic process, non-stop decay	2	13	0.153846	0.546847	0.732536	1	1	SSN3_CANAL	Q5A337_CANAL
biological_process	GO:0000435	positive regulation of transcription from RNA polymerase II promoter by galactose	2	4	0.5	0.977272	0.162384	1	1	SSN3_CANAL	A0A1D8PF20_CANAL
biological_process	GO:0090110	COPII-coated vesicle cargo loading	2	7	0.285714	0.872354	0.389711	1	1	A0A1D8PQX8_CANAL	A0A1D8PGX7_CANAL
biological_process	GO:0000272	polysaccharide catabolic process	2	7	0.285714	0.39793	0.832174	1	1	SUN41_CANAL	CHI2_CANAL
biological_process	GO:0006336	DNA replication-independent chromatin assembly	2	5	0.4	0.769872	0.526538	1	1	HIR2_CANAL	Q5AKU2_CANAL
biological_process	GO:0006493	protein O-linked glycosylation	2	16	0.125	0.0937639	0.974032	1	1	MNN15_CANAL	GDA1_CANAL
biological_process	GO:0046354	mannan biosynthetic process	2	6	0.333333	0.823162	0.460669	1	1	MNN22_CANAL	MNN26_CANAL
biological_process	GO:0035268	protein mannosylation	2	6	0.333333	0.278414	0.897038	1	1	MNN22_CANAL	MNN26_CANAL
biological_process	GO:0009060	aerobic respiration	2	20	0.1	0.000260334	0.999947	0.042	1	Q5A1Y2_CANAL	Q59TU5_CANAL
biological_process	GO:0034354	'de novo' NAD biosynthetic process from tryptophan	2	7	0.285714	0.872354	0.389711	1	1	KMO_CANAL	KFA_CANAL
biological_process	GO:0019674	NAD metabolic process	2	3	0.666667	0.960674	0.135053	1	1	KMO_CANAL	A0A1D8PKE0_CANAL
biological_process	GO:0009303	rRNA transcription	2	5	0.4	0.825439	0.324267	1	1	A0A1D8PM79_CANAL	A0A1D8PHX3_CANAL
biological_process	GO:0000389	mRNA 3'-splice site recognition	2	3	0.666667	0.993389	0.092556	1	1	ISY1_CANAL	Q5A322_CANAL
biological_process	GO:0009372	quorum sensing	2	3	0.666667	0.993389	0.092556	1	1	CZF1_CANAL	TUP1_CANAL
biological_process	GO:0030490	maturation of SSU-rRNA	2	14	0.142857	0.39925	0.71969	1	1	Q5A756_CANAL	Q5ANE4_CANAL
biological_process	GO:0016126	sterol biosynthetic process	2	16	0.125	0.107831	0.962115	1	1	MVD1_CANAL	A0A1D8PJM6_CANAL
biological_process	GO:0044804	autophagy of nucleus	2	8	0.25	0.87593	0.253328	1	1	ATG18_CANAL	ATG21_CANAL
biological_process	GO:0006744	ubiquinone biosynthetic process	2	12	0.166667	0.39793	0.832174	1	1	A0A1D8PCI9_CANAL	A0A1D8PU08_CANAL
biological_process	GO:0015677	copper ion import	2	16	0.125	0.39793	0.832174	1	1	FRE1_CANAL	A0A1D8PTG2_CANAL
biological_process	GO:0006629	lipid metabolic process	2	12	0.166667	0.0111142	0.992804	0.94	1	A0A1D8PFN1_CANAL	Q5ANH8_CANAL
biological_process	GO:0098789	pre-mRNA cleavage required for polyadenylation	2	12	0.166667	0.601556	0.689554	1	1	CFT1_CANAL	A0A1D8PTU2_CANAL
biological_process	GO:0003333	amino acid transmembrane transport	2	29	0.0689655	0.0123197	0.997592	0.951	1	A0A1D8PH27_CANAL	A0A1D8PKB2_CANAL
biological_process	GO:0071931	positive regulation of transcription involved in G1/S transition of mitotic cell cycle	2	5	0.4	0.951076	0.238024	1	1	A0A1D8PCM9_CANAL	A0A1D8PJV0_CANAL
biological_process	GO:0030466	silent mating-type cassette heterochromatin assembly	2	14	0.142857	0.314808	0.878569	1	1	A0A1D8PNK6_CANAL	Q5A102_CANAL
biological_process	GO:0030174	regulation of DNA-dependent DNA replication initiation	2	10	0.2	0.65768	0.641036	1	1	SET2_CANAL	A0A1D8PFE6_CANAL
biological_process	GO:0016226	iron-sulfur cluster assembly	2	19	0.105263	0.143742	0.956019	1	1	NBP35_CANAL	Q5ADN0_CANAL
biological_process	GO:0031509	subtelomeric heterochromatin assembly	2	17	0.117647	0.354645	0.857083	1	1	A0A1D8PNK6_CANAL	A0A1D8PMS3_CANAL
biological_process	GO:0006265	DNA topological change	2	8	0.25	0.823162	0.460669	1	1	Q5ADX0_CANAL	Q5A5R4_CANAL
biological_process	GO:0070550	rDNA condensation	2	4	0.5	0.977272	0.162384	1	1	Q5A4Y2_CANAL	A0A1D8PI59_CANAL
biological_process	GO:0008654	phospholipid biosynthetic process	2	8	0.25	0.215369	0.858009	1	1	A0A1D8PJ38_CANAL	A0A1D8PGK8_CANAL
biological_process	GO:0031929	TOR signaling	2	7	0.285714	0.937369	0.130751	1	1	A0A1D8PDD8_CANAL	Q5A2C3_CANAL
biological_process	GO:0006396	RNA processing	2	16	0.125	0.0461538	0.965586	1	1	A0A1D8PM79_CANAL	Q5ANN5_CANAL
biological_process	GO:0071468	cellular response to acidic pH	2	4	0.5	0.994736	0.0489238	1	1	CRZ1_CANAL	Q5AKX6_CANAL
biological_process	GO:0070417	cellular response to cold	2	4	0.5	0.951076	0.238024	1	1	CAS5_CANAL	Q5ANK2_CANAL
biological_process	GO:0000086	G2/M transition of mitotic cell cycle	2	8	0.25	0.825439	0.324267	1	1	A0A1D8PRF5_CANAL	Q5A9A6_CANAL
biological_process	GO:0000281	mitotic cytokinesis	2	7	0.285714	0.830455	0.279266	1	1	CDC10_CANAL	Q59UQ6_CANAL
biological_process	GO:0006038	cell wall chitin biosynthetic process	2	6	0.333333	0.823162	0.460669	1	1	A0A1D8PTV3_CANAL	A0A1D8PK97_CANAL
biological_process	GO:0000128	flocculation	2	4	0.5	0.872354	0.389711	1	1	SFL2_CANAL	ALS1_CANAL
biological_process	GO:1990961	xenobiotic detoxification by transmembrane export across the plasma membrane	2	30	0.0666667	0.0600604	0.984816	1	1	QDR3_CANAL	A0A1D8PCL5_CANAL
biological_process	GO:2000220	regulation of pseudohyphal growth	2	2	1	0.973256	0.127646	1	1	MCM1_CANAL	CPH1_CANAL
biological_process	GO:0006807	nitrogen compound metabolic process	2	10	0.2	0.976495	0.0283263	1	1	CARP3_CANAL	A0A1D8PFI5_CANAL
biological_process	GO:0019933	cAMP-mediated signaling	2	5	0.4	0.951076	0.238024	1	1	Q5A6P9_CANAL	A0A1D8PJG1_CANAL
biological_process	GO:0036086	positive regulation of transcription from RNA polymerase II promoter in response to iron ion starvation	2	2	1	1	0.035259	1	1	AFT2_CANAL	A0A1D8PFM7_CANAL
biological_process	GO:0016236	macroautophagy	2	8	0.25	0.860176	0.234338	1	1	ATG15_CANAL	A0A1D8PJW1_CANAL
biological_process	GO:0046512	sphingosine biosynthetic process	2	5	0.4	0.951076	0.238024	1	1	Q5A3L3_CANAL	Q5AMG6_CANAL
biological_process	GO:0009134	nucleoside diphosphate catabolic process	2	2	1	1	0.035259	1	1	GDA1_CANAL	Q5A1A4_CANAL
biological_process	GO:0006826	iron ion transport	2	21	0.0952381	0.0479145	0.985484	1	1	FRE1_CANAL	A0A1D8PTG2_CANAL
biological_process	GO:0000722	telomere maintenance via recombination	2	10	0.2	0.714207	0.586724	1	1	PIF1_CANAL	Q5A5R4_CANAL
biological_process	GO:0051315	attachment of mitotic spindle microtubules to kinetochore	2	6	0.333333	0.864947	0.34232	1	1	NDC80_CANAL	A0A1D8PTC7_CANAL
biological_process	GO:0006497	protein lipidation	2	3	0.666667	0.344473	0.787981	1	1	ATG18_CANAL	ATG21_CANAL
biological_process	GO:0033567	DNA replication, Okazaki fragment processing	2	2	1	0.993389	0.092556	1	1	MPH1_CANAL	A0A1D8PPB3_CANAL
biological_process	GO:0071932	replication fork reversal	2	2	1	1	0.035259	1	1	MPH1_CANAL	PIF1_CANAL
biological_process	GO:0044396	actin cortical patch organization	2	11	0.181818	0.937193	0.166405	1	1	SLA1_CANAL	PAN1_CANAL
biological_process	GO:0042594	response to starvation	2	3	0.666667	0.989419	0.0158946	1	1	MNL1_CANAL	A0A1D8PEH3_CANAL
biological_process	GO:0006414	translational elongation	2	12	0.166667	0.0828927	0.972341	1	1	A0A1D8PKC3_CANAL	A0A1D8PRL2_CANAL
biological_process	GO:0071244	cellular response to carbon dioxide	2	7	0.285714	0.872354	0.389711	1	1	Q5A645_CANAL	A0A1D8PRZ8_CANAL
biological_process	GO:0008298	intracellular mRNA localization	2	8	0.25	0.823162	0.460669	1	1	SHE3_CANAL	A0A1D8PPV5_CANAL
biological_process	GO:0032007	negative regulation of TOR signaling	2	5	0.4	0.995454	0.0252806	1	1	A0A1D8PMB6_CANAL	A0A1D8PHK4_CANAL
biological_process	GO:0007329	positive regulation of transcription from RNA polymerase II promoter by pheromones	2	4	0.5	0.977272	0.162384	1	1	CPH1_CANAL	TEC1_CANAL
biological_process	GO:0019722	calcium-mediated signaling	2	4	0.5	0.864947	0.34232	1	1	CRZ1_CANAL	A0A1D8PJQ9_CANAL
biological_process	GO:0071260	cellular response to mechanical stimulus	2	5	0.4	0.951076	0.238024	1	1	CRZ1_CANAL	Q5A936_CANAL
biological_process	GO:0006915	apoptotic process	2	7	0.285714	0.646653	0.60207	1	1	GIN4_CANAL	A0A1D8PSZ1_CANAL
biological_process	GO:0044805	late nucleophagy	2	6	0.333333	0.915597	0.314835	1	1	ATG7_CANAL	ATG2_CANAL
biological_process	GO:0032446	protein modification by small protein conjugation	2	6	0.333333	0.885153	0.174405	1	1	ATG7_CANAL	A0A1D8PKJ3_CANAL
biological_process	GO:0034316	negative regulation of Arp2/3 complex-mediated actin nucleation	2	4	0.5	0.977272	0.162384	1	1	SLA1_CANAL	A0A1D8PRF5_CANAL
biological_process	GO:0006627	protein processing involved in protein targeting to mitochondrion	2	7	0.285714	0.872354	0.389711	1	1	PMIP_CANAL	A0A1D8PN84_CANAL
biological_process	GO:0000160	phosphorelay signal transduction system	2	5	0.4	0.973256	0.127646	1	1	SKN7_CANAL	A0A1D8PQP3_CANAL
biological_process	GO:0008361	regulation of cell size	2	2	1	0.977272	0.162384	1	1	SKN7_CANAL	Q5ANF0_CANAL
biological_process	GO:0006301	postreplication repair	2	7	0.285714	0.783917	0.453153	1	1	PAN2_CANAL	Q5A102_CANAL
biological_process	GO:0032258	cytoplasm to vacuole transport by the Cvt pathway	2	12	0.166667	0.601556	0.689554	1	1	A0A1D8PFH1_CANAL	A0A1D8PLM0_CANAL
biological_process	GO:0050684	regulation of mRNA processing	2	3	0.666667	0.929742	0.230128	1	1	A0A1D8PHP6_CANAL	A0A1D8PDS9_CANAL
biological_process	GO:0032508	DNA duplex unwinding	2	5	0.4	0.73941	0.50567	1	1	PIF1_CANAL	Q5A5R4_CANAL
biological_process	GO:0043570	maintenance of DNA repeat elements	2	3	0.666667	0.973256	0.127646	1	1	Q5A102_CANAL	A0A1D8PFM1_CANAL
biological_process	GO:0007131	reciprocal meiotic recombination	2	15	0.133333	0.60489	0.573873	1	1	Q59SL0_CANAL	Q5A5N2_CANAL
biological_process	GO:0030437	ascospore formation	2	7	0.285714	0.560165	0.651957	1	1	SET2_CANAL	A0A1D8PJG1_CANAL
biological_process	GO:0006353	DNA-templated transcription, termination	2	5	0.4	0.869249	0.241554	1	1	SET2_CANAL	XRN2_CANAL
biological_process	GO:1904669	ATP export	2	6	0.333333	0.915597	0.314835	1	1	Q59N31_CANAL	Q5A501_CANAL
biological_process	GO:0032511	late endosome to vacuole transport via multivesicular body sorting pathway	2	11	0.181818	0.99529	0.014975	1	1	A0A1D8PPV5_CANAL	Q5A3J5_CANAL
biological_process	GO:0000245	spliceosomal complex assembly	2	8	0.25	0.96708	0.104816	1	1	A0A1D8PHP6_CANAL	A0A1D8PDS9_CANAL
biological_process	GO:0048278	vesicle docking	2	8	0.25	0.508905	0.721586	1	1	A0A1D8PK25_CANAL	A0A1D8PNI0_CANAL
biological_process	GO:0030488	tRNA methylation	2	17	0.117647	0.278414	0.897038	1	1	A0A1D8PIS7_CANAL	Q5ADU0_CANAL
biological_process	GO:0001510	RNA methylation	2	7	0.285714	0.0820846	0.968772	1	1	SPB1_CANAL	Q5ADU0_CANAL
biological_process	GO:0006352	DNA-templated transcription, initiation	2	7	0.285714	0.670611	0.444928	1	1	Q5AHZ3_CANAL	Q5A7B0_CANAL
biological_process	GO:0006235	dTTP biosynthetic process	2	3	0.666667	0.993389	0.092556	1	1	Q5A0N3_CANAL	Q59TV7_CANAL
biological_process	GO:0006749	glutathione metabolic process	2	16	0.125	0.60071	0.615066	1	1	URE2_CANAL	A0A1D8PKC3_CANAL
biological_process	GO:0043248	proteasome assembly	2	8	0.25	0.553833	0.685192	1	1	Q5A3L0_CANAL	A0A1D8PMM0_CANAL
biological_process	GO:0007033	vacuole organization	2	17	0.117647	0.949953	0.0885494	1	1	A0A1D8PRW9_CANAL	A0A1D8PGH4_CANAL
biological_process	GO:1904262	negative regulation of TORC1 signaling	2	5	0.4	0.951076	0.238024	1	1	ATM_CANAL	A0A1D8PQT9_CANAL
biological_process	GO:0006688	glycosphingolipid biosynthetic process	2	9	0.222222	0.49433	0.770347	1	1	BMT2_CANAL	BMT6_CANAL
biological_process	GO:0006869	lipid transport	2	5	0.4	0.699919	0.462039	1	1	ATG2_CANAL	A0A1D8PNV5_CANAL
biological_process	GO:0000282	cellular bud site selection	2	10	0.2	0.977729	0.0791386	1	1	A0A1D8PFH4_CANAL	A0A1D8PGF8_CANAL
biological_process	GO:0043335	protein unfolding	2	4	0.5	0.977272	0.162384	1	1	A0A1D8PTP9_CANAL	Q59ZE6_CANAL
biological_process	GO:0031048	heterochromatin assembly by small RNA	2	4	0.5	0.977272	0.162384	1	1	Q5A8Y5_CANAL	A0A1D8PPU7_CANAL
biological_process	GO:0030050	vesicle transport along actin filament	2	2	1	1	0.035259	1	1	MYO5_CANAL	Q5AKW2_CANAL
biological_process	GO:0006796	phosphate-containing compound metabolic process	2	10	0.2	0.585792	0.462343	1	1	Q5ANH8_CANAL	A0A1D8PMD1_CANAL
biological_process	GO:0045144	meiotic sister chromatid segregation	2	3	0.666667	0.95434	0.176838	1	1	IPL1_CANAL	A0A1D8PT88_CANAL
biological_process	GO:0042274	ribosomal small subunit biogenesis	2	10	0.2	0.311928	0.781805	1	1	HAS1_CANAL	A0A1D8PGL7_CANAL
biological_process	GO:0000105	histidine biosynthetic process	2	8	0.25	0.823162	0.460669	1	1	A0A1D8PRE9_CANAL	A0A1D8PKY7_CANAL
biological_process	GO:0006109	regulation of carbohydrate metabolic process	2	5	0.4	0.833595	0.353347	1	1	Q59X47_CANAL	Q5AKY0_CANAL
biological_process	GO:0051453	regulation of intracellular pH	2	5	0.4	0.761247	0.446167	1	1	Q5AHB5_CANAL	Q5AK53_CANAL
biological_process	GO:0000083	regulation of transcription involved in G1/S transition of mitotic cell cycle	2	7	0.285714	0.769872	0.526538	1	1	A0A1D8PCM9_CANAL	A0A1D8PJV0_CANAL
biological_process	GO:0016559	peroxisome fission	2	5	0.4	0.951076	0.238024	1	1	A0A1D8PN45_CANAL	A0A1D8PKC9_CANAL
biological_process	GO:0030042	actin filament depolymerization	2	4	0.5	0.769872	0.526538	1	1	A0A1D8PHR2_CANAL	Q5A6P9_CANAL
biological_process	GO:0001402	signal transduction involved in filamentous growth	2	7	0.285714	0.872354	0.389711	1	1	A0A1D8PGF8_CANAL	A0A1D8PJG1_CANAL
biological_process	GO:0034475	U4 snRNA 3'-end processing	2	10	0.2	0.714207	0.586724	1	1	A0A1D8PM79_CANAL	A0A1D8PCE7_CANAL
biological_process	GO:0006644	phospholipid metabolic process	2	9	0.222222	0.067069	0.959858	1	1	A0A1D8PPA6_CANAL	A0A1D8PGK8_CANAL
biological_process	GO:0032981	mitochondrial respiratory chain complex I assembly	2	15	0.133333	0.444565	0.803411	1	1	A0A1D8PU10_CANAL	A0A1D8PJ15_CANAL
biological_process	GO:0048268	clathrin coat assembly	2	3	0.666667	0.993389	0.092556	1	1	A0A1D8PRF5_CANAL	A0A1D8PL36_CANAL
biological_process	GO:0015937	coenzyme A biosynthetic process	2	6	0.333333	0.915597	0.314835	1	1	Q5A868_CANAL	A0A1D8PKD2_CANAL
biological_process	GO:0036164	cell-abiotic substrate adhesion	2	10	0.2	0.714207	0.586724	1	1	Q59XU9_CANAL	A0A1D8PRI0_CANAL
biological_process	GO:0031124	mRNA 3'-end processing	2	4	0.5	0.935719	0.13933	1	1	A0A1D8PUB3_CANAL	A0A1D8PN05_CANAL
biological_process	GO:0044255	cellular lipid metabolic process	2	9	0.222222	0.0322638	0.97812	0.999	1	Q5ALW4_CANAL	A0A1D8PJ34_CANAL
biological_process	GO:0051278	fungal-type cell wall polysaccharide biosynthetic process	2	13	0.153846	0.641547	0.575834	1	1	A0A1D8PCT0_CANAL	Q5AHE5_CANAL
biological_process	GO:0043666	regulation of phosphoprotein phosphatase activity	2	8	0.25	0.546847	0.732536	1	1	Q5A936_CANAL	Q59QN2_CANAL
biological_process	GO:0009062	fatty acid catabolic process	2	10	0.2	0.494258	0.689834	1	1	Q5ALW4_CANAL	A0A1D8PGH7_CANAL
biological_process	GO:0036228	protein localization to nuclear inner membrane	2	4	0.5	0.977272	0.162384	1	1	A0A1D8PS91_CANAL	A0A1D8PFQ0_CANAL
biological_process	GO:0015074	DNA integration	2	6	0.333333	0.915597	0.314835	1	1	Q5ADN4_CANAL	A0A1D8PI28_CANAL
biological_process	GO:0000290	deadenylation-dependent decapping of nuclear-transcribed mRNA	2	9	0.222222	0.769872	0.526538	1	1	A0A1D8PM60_CANAL	A0A1D8PTQ2_CANAL
biological_process	GO:0045947	negative regulation of translational initiation	2	3	0.666667	0.977272	0.162384	1	1	A0A1D8PM60_CANAL	Q5AAR2_CANAL
biological_process	GO:0033314	mitotic DNA replication checkpoint signaling	2	7	0.285714	0.872354	0.389711	1	1	A0A1D8PQP2_CANAL	A0A1D8PHD2_CANAL
biological_process	GO:0071028	nuclear mRNA surveillance	2	9	0.222222	0.646653	0.60207	1	1	A0A1D8PRZ6_CANAL	A0A1D8PKD8_CANAL
biological_process	GO:0009113	purine nucleobase biosynthetic process	2	4	0.5	0.601556	0.689554	1	1	Q5A683_CANAL	Q59SM8_CANAL
biological_process	GO:0070979	protein K11-linked ubiquitination	2	4	0.5	0.977272	0.162384	1	1	A0A1D8PE86_CANAL	A0A1D8PCA6_CANAL
biological_process	GO:0009263	deoxyribonucleotide biosynthetic process	2	4	0.5	0.95434	0.176838	1	1	Q5A0N3_CANAL	A0A1D8PT08_CANAL
biological_process	GO:0000972	transcription-dependent tethering of RNA polymerase II gene DNA at nuclear periphery	2	4	0.5	0.95434	0.176838	1	1	A0A1D8PQE5_CANAL	Q5AAV6_CANAL
biological_process	GO:0006379	mRNA cleavage	2	5	0.4	0.72231	0.491095	1	1	A0A1D8PPQ9_CANAL	A0A1D8PHH9_CANAL
biological_process	GO:0006271	DNA strand elongation involved in DNA replication	2	11	0.181818	0.711663	0.479702	1	1	A0A1D8PCY7_CANAL	A0A1D8PFE6_CANAL
biological_process	GO:0007188	adenylate cyclase-modulating G protein-coupled receptor signaling pathway	2	3	0.666667	0.986555	0.0844026	1	1	Q5A3J9_CANAL	A0A1D8PJG1_CANAL
biological_process	GO:0045332	phospholipid translocation	2	10	0.2	0.601556	0.689554	1	1	A0A1D8PLQ7_CANAL	A0A1D8PHB8_CANAL
biological_process	GO:0000749	response to pheromone triggering conjugation with cellular fusion	2	7	0.285714	0.959936	0.102033	1	1	A0A1D8PLQ7_CANAL	A0A1D8PJG1_CANAL
biological_process	GO:0000012	single strand break repair	2	2	1	1	0.035259	1	1	A0A1D8PSG1_CANAL	A0A1D8PSI5_CANAL
biological_process	GO:0031122	cytoplasmic microtubule organization	2	7	0.285714	0.985087	0.0702581	1	1	A0A1D8PSM7_CANAL	Q59PZ2_CANAL
biological_process	GO:0006614	SRP-dependent cotranslational protein targeting to membrane	2	7	0.285714	0.444565	0.803411	1	1	A0A1D8PPX2_CANAL	A0A1D8PLY2_CANAL
biological_process	GO:0019358	nicotinate nucleotide salvage	2	5	0.4	0.951076	0.238024	1	1	A0A1D8PRE2_CANAL	A0A1D8PRI0_CANAL
biological_process	GO:0043928	exonucleolytic catabolism of deadenylated mRNA	2	6	0.333333	0.915597	0.314835	1	1	Q5A8L5_CANAL	A0A1D8PCE7_CANAL
biological_process	GO:0045842	positive regulation of mitotic metaphase/anaphase transition	2	10	0.2	0.65768	0.641036	1	1	A0A1D8PRX3_CANAL	A0A1D8PFN5_CANAL
biological_process	GO:0032786	positive regulation of DNA-templated transcription, elongation	2	2	1	0.851698	0.288337	1	1	Q5A5P9_CANAL	A0A1D8PD68_CANAL
biological_process	GO:0006282	regulation of DNA repair	2	3	0.666667	0.872354	0.389711	1	1	A0A1D8PCY7_CANAL	Q59S64_CANAL
biological_process	GO:0009058	biosynthetic process	2	8	0.25	0.688127	0.341254	1	1	A0A1D8PHC9_CANAL	A0A1D8PJ15_CANAL
biological_process	GO:0010737	protein kinase A signaling	2	4	0.5	0.977272	0.162384	1	1	A0A1D8PT45_CANAL	A0A1D8PJG1_CANAL
biological_process	GO:0009097	isoleucine biosynthetic process	2	7	0.285714	0.872354	0.389711	1	1	A0A1D8PJF9_CANAL	A0A1D8PGA8_CANAL
biological_process	GO:0046856	phosphatidylinositol dephosphorylation	2	7	0.285714	0.823162	0.460669	1	1	A0A1D8PEF4_CANAL	A0A1D8PQN8_CANAL
biological_process	GO:0048280	vesicle fusion with Golgi apparatus	2	9	0.222222	0.769872	0.526538	1	1	A0A1D8PJW1_CANAL	A0A1D8PMA2_CANAL
biological_process	GO:0032888	regulation of mitotic spindle elongation	2	2	1	0.994736	0.0489238	1	1	A0A1D8PCM0_CANAL	Q5A4Z1_CANAL
biological_process	GO:0031578	mitotic spindle orientation checkpoint signaling	2	4	0.5	0.977272	0.162384	1	1	Q59Q44_CANAL	A0A1D8PC67_CANAL
biological_process	GO:0001682	tRNA 5'-leader removal	2	4	0.5	0.977272	0.162384	1	1	A0A1D8PQ05_CANAL	A0A1D8PSF2_CANAL
biological_process	GO:0000973	posttranscriptional tethering of RNA polymerase II gene DNA at nuclear periphery	2	5	0.4	0.951076	0.238024	1	1	A0A1D8PKH4_CANAL	A0A1D8PQE5_CANAL
biological_process	GO:0045859	regulation of protein kinase activity	2	3	0.666667	0.905894	0.187463	1	1	Q59X47_CANAL	Q5AKY0_CANAL
biological_process	GO:0018026	peptidyl-lysine monomethylation	2	6	0.333333	0.915597	0.314835	1	1	A0A1D8PTX3_CANAL	A0A1D8PFW1_CANAL
biological_process	GO:0007020	microtubule nucleation	2	4	0.5	0.977272	0.162384	1	1	Q5A880_CANAL	Q59PZ2_CANAL
biological_process	GO:0007534	gene conversion at mating-type locus	2	2	1	1	0.035259	1	1	Q5A102_CANAL	Q5A5R4_CANAL
biological_process	GO:0045910	negative regulation of DNA recombination	2	3	0.666667	0.996529	0.0267443	1	1	Q5A102_CANAL	A0A1D8PFM1_CANAL
biological_process	GO:0046785	microtubule polymerization	2	2	1	0.996529	0.0267443	1	1	A0A1D8PIP2_CANAL	A0A1D8PTZ8_CANAL
biological_process	GO:0016233	telomere capping	2	4	0.5	0.973256	0.127646	1	1	A0A1D8PEA0_CANAL	A0A1D8PI83_CANAL
biological_process	GO:0006972	hyperosmotic response	2	2	1	0.986555	0.0844026	1	1	Q5ADP3_CANAL	A0A1D8PGF8_CANAL
biological_process	GO:0044773	mitotic DNA damage checkpoint signaling	2	2	1	0.826054	0.398444	1	1	A0A1D8PI13_CANAL	A0A1D8PP50_CANAL
biological_process	GO:0034058	endosomal vesicle fusion	2	5	0.4	0.951076	0.238024	1	1	A0A1D8PGN0_CANAL	A0A1D8PUA0_CANAL
biological_process	GO:0034660	ncRNA metabolic process	2	3	0.666667	0.00105449	0.999392	0.195	1	Q5ANN5_CANAL	A0A1D8PP74_CANAL
biological_process	GO:2000815	regulation of mRNA stability involved in response to oxidative stress	2	3	0.666667	0.993389	0.092556	1	1	A0A1D8PRZ6_CANAL	A0A1D8PKD8_CANAL
biological_process	GO:0032012	regulation of ARF protein signal transduction	2	3	0.666667	0.993389	0.092556	1	1	A0A1D8PRB9_CANAL	Q5ANF9_CANAL
biological_process	GO:0000390	spliceosomal complex disassembly	2	3	0.666667	0.993389	0.092556	1	1	A0A1D8PP74_CANAL	Q5AJA5_CANAL
biological_process	GO:0031030	negative regulation of septation initiation signaling	2	6	0.333333	0.915597	0.314835	1	1	A0A1D8PPB7_CANAL	A0A1D8PGP6_CANAL
biological_process	GO:0007076	mitotic chromosome condensation	2	7	0.285714	0.769872	0.526538	1	1	Q5A4Y2_CANAL	A0A1D8PI59_CANAL
biological_process	GO:0070058	tRNA gene clustering	2	3	0.666667	0.993389	0.092556	1	1	Q5A4Y2_CANAL	A0A1D8PI59_CANAL
biological_process	GO:0051654	establishment of mitochondrion localization	1	4	0.25	0.951076	0.238024	1	1	A0A1D8PMG9_CANAL
biological_process	GO:0070096	mitochondrial outer membrane translocase complex assembly	1	4	0.25	0.837616	0.565131	1	1	MMM1_CANAL
biological_process	GO:1990456	mitochondrion-endoplasmic reticulum membrane tethering	1	5	0.2	0.761976	0.646907	1	1	MMM1_CANAL
biological_process	GO:0015914	phospholipid transport	1	7	0.142857	0.553833	0.685192	1	1	MMM1_CANAL
biological_process	GO:0060257	negative regulation of flocculation	1	5	0.2	0.761976	0.646907	1	1	SFL2_CANAL
biological_process	GO:0030476	ascospore wall assembly	1	9	0.111111	0.473462	0.846619	1	1	QDR3_CANAL
biological_process	GO:0006037	cell wall chitin metabolic process	1	3	0.333333	0.864947	0.34232	1	1	CRH12_CANAL
biological_process	GO:0007114	cell budding	1	4	0.25	0.962488	0.104575	1	1	CDC42_CANAL
biological_process	GO:0010106	cellular response to iron ion starvation	1	7	0.142857	0.864947	0.34232	1	1	PACC_CANAL
biological_process	GO:0002666	positive regulation of T cell tolerance induction	1	1	1	1	0.18787	1	1	PACC_CANAL
biological_process	GO:0000725	recombinational repair	1	5	0.2	0.842473	0.257807	1	1	SWR1_CANAL
biological_process	GO:0002181	cytoplasmic translation	1	27	0.037037	0.00512884	0.998477	0.686	1	Q5ADU0_CANAL
biological_process	GO:0000028	ribosomal small subunit assembly	1	15	0.0666667	0.142917	0.971134	1	1	A0A1D8PGJ5_CANAL
biological_process	GO:0030150	protein import into mitochondrial matrix	1	18	0.0555556	0.121431	0.976579	1	1	TIM50_CANAL
biological_process	GO:0061640	cytoskeleton-dependent cytokinesis	1	7	0.142857	0.809892	0.305489	1	1	CDC10_CANAL
biological_process	GO:0000082	G1/S transition of mitotic cell cycle	1	8	0.125	0.675733	0.518561	1	1	Q5A9A6_CANAL
biological_process	GO:0097271	protein localization to bud neck	1	5	0.2	0.761976	0.646907	1	1	BUD4_CANAL
biological_process	GO:0007234	osmosensory signaling via phosphorelay pathway	1	3	0.333333	0.907444	0.464444	1	1	NIK1_CANAL
biological_process	GO:0006075	(1->3)-beta-D-glucan biosynthetic process	1	4	0.25	0.929742	0.230128	1	1	A0A1D8PCT0_CANAL
biological_process	GO:0032956	regulation of actin cytoskeleton organization	1	8	0.125	0.514471	0.646609	1	1	IQG1_CANAL
biological_process	GO:0008360	regulation of cell shape	1	6	0.166667	0.546847	0.732536	1	1	Q5AB80_CANAL
biological_process	GO:0000492	box C/D snoRNP assembly	1	6	0.166667	0.685165	0.713321	1	1	RUVB2_CANAL
biological_process	GO:0000387	spliceosomal snRNP assembly	1	10	0.1	0.546847	0.732536	1	1	A0A1D8PPJ4_CANAL
biological_process	GO:0051666	actin cortical patch localization	1	14	0.0714286	0.229653	0.945976	1	1	A0A1D8PRF5_CANAL
biological_process	GO:0030435	sporulation resulting in formation of a cellular spore	1	5	0.2	0.694511	0.448202	1	1	RMD9_CANAL
biological_process	GO:0035493	SNARE complex assembly	1	2	0.5	0.964741	0.340481	1	1	SEC9_CANAL
biological_process	GO:0034724	DNA replication-independent chromatin organization	1	1	1	0.899757	0.285793	1	1	SPT16_CANAL
biological_process	GO:0045899	positive regulation of RNA polymerase II transcription preinitiation complex assembly	1	8	0.125	0.539331	0.811055	1	1	SPT16_CANAL
biological_process	GO:0007063	regulation of sister chromatid cohesion	1	1	1	0.907444	0.464444	1	1	SPT16_CANAL
biological_process	GO:0016042	lipid catabolic process	1	22	0.0454545	0.0568036	0.973191	1	1	A0A1D8PJ34_CANAL
biological_process	GO:0000469	cleavage involved in rRNA processing	1	3	0.333333	0.610238	0.54547	1	1	RRP36_CANAL
biological_process	GO:0031648	protein destabilization	1	1	1	1	0.18787	1	1	SSN3_CANAL
biological_process	GO:0006979	response to oxidative stress	1	10	0.1	0.261438	0.810862	1	1	SSN3_CANAL
biological_process	GO:0043547	positive regulation of GTPase activity	1	6	0.166667	0.953614	0.13403	1	1	A0A1D8PMB6_CANAL
biological_process	GO:0061709	reticulophagy	1	5	0.2	0.761976	0.646907	1	1	ATG2_CANAL
biological_process	GO:0044772	mitotic cell cycle phase transition	1	5	0.2	0.985042	0.0275127	1	1	CG24_CANAL
biological_process	GO:0043171	peptide catabolic process	1	4	0.25	0.823162	0.460669	1	1	A0A1D8PQC4_CANAL
biological_process	GO:0006099	tricarboxylic acid cycle	1	24	0.0416667	0.0439807	0.993326	1	1	A0A1D8PTB5_CANAL
biological_process	GO:0002183	cytoplasmic translational initiation	1	8	0.125	0.225047	0.906236	1	1	Q5A6S3_CANAL
biological_process	GO:0001732	formation of cytoplasmic translation initiation complex	1	11	0.0909091	0.358964	0.898942	1	1	EIF3C_CANAL
biological_process	GO:0071852	fungal-type cell wall organization or biogenesis	1	8	0.125	0.377691	0.694473	1	1	Q59QN2_CANAL
biological_process	GO:0006096	glycolytic process	1	15	0.0666667	0.245387	0.912863	1	1	Q5AK53_CANAL
biological_process	GO:0006417	regulation of translation	1	9	0.111111	0.943224	0.0914762	1	1	A0A1D8PLT5_CANAL
biological_process	GO:0006488	dolichol-linked oligosaccharide biosynthetic process	1	13	0.0769231	0.267464	0.933431	1	1	A0A1D8PTC1_CANAL
biological_process	GO:0060237	regulation of fungal-type cell wall organization	1	5	0.2	0.761976	0.646907	1	1	Q5ANK2_CANAL
biological_process	GO:0015917	aminophospholipid transport	1	1	1	1	0.18787	1	1	MMM1_CANAL
biological_process	GO:0043420	anthranilate metabolic process	1	3	0.333333	0.907444	0.464444	1	1	KMO_CANAL
biological_process	GO:0070189	kynurenine metabolic process	1	1	1	0.977272	0.162384	1	1	KMO_CANAL
biological_process	GO:0019805	quinolinate biosynthetic process	1	3	0.333333	0.907444	0.464444	1	1	KMO_CANAL
biological_process	GO:0006569	tryptophan catabolic process	1	2	0.5	0.951076	0.238024	1	1	KMO_CANAL
biological_process	GO:0051017	actin filament bundle assembly	1	6	0.166667	0.413276	0.875496	1	1	A0A1D8PE85_CANAL
biological_process	GO:0051016	barbed-end actin filament capping	1	6	0.166667	0.610289	0.767256	1	1	A0A1D8PHR2_CANAL
biological_process	GO:0051131	chaperone-mediated protein complex assembly	1	6	0.166667	0.685165	0.713321	1	1	A0A1D8PU06_CANAL
biological_process	GO:0006515	protein quality control for misfolded or incompletely synthesized proteins	1	9	0.111111	0.21559	0.926384	1	1	LONP2_CANAL
biological_process	GO:0000470	maturation of LSU-rRNA	1	17	0.0588235	0.172015	0.917915	1	1	A0A1D8PPJ1_CANAL
biological_process	GO:0042256	mature ribosome assembly	1	6	0.166667	0.685165	0.713321	1	1	Q59WB7_CANAL
biological_process	GO:0009092	homoserine metabolic process	1	3	0.333333	0.49433	0.770347	1	1	KHSE_CANAL
biological_process	GO:0009088	threonine biosynthetic process	1	5	0.2	0.761976	0.646907	1	1	KHSE_CANAL
biological_process	GO:0033617	mitochondrial cytochrome c oxidase assembly	1	23	0.0434783	0.0522941	0.991771	1	1	Q5AJA1_CANAL
biological_process	GO:0006413	translational initiation	1	12	0.0833333	0.300848	0.827985	1	1	EIF3C_CANAL
biological_process	GO:0006501	C-terminal protein lipidation	1	4	0.25	0.837616	0.565131	1	1	ATG7_CANAL
biological_process	GO:0007346	regulation of mitotic cell cycle	1	6	0.166667	0.918321	0.131405	1	1	CG24_CANAL
biological_process	GO:0006612	protein targeting to membrane	1	14	0.0714286	0.155058	0.927517	1	1	A0A1D8PMU8_CANAL
biological_process	GO:0002098	tRNA wobble uridine modification	1	15	0.0666667	0.188852	0.937908	1	1	Q59M28_CANAL
biological_process	GO:0031507	heterochromatin assembly	1	6	0.166667	0.212019	0.887796	1	1	A0A1D8PM39_CANAL
biological_process	GO:0006783	heme biosynthetic process	1	9	0.111111	0.229653	0.945976	1	1	A0A1D8PNE8_CANAL
biological_process	GO:0016125	sterol metabolic process	1	4	0.25	0.166285	0.927531	1	1	UPC2_CANAL
biological_process	GO:0019441	tryptophan catabolic process to kynurenine	1	3	0.333333	0.907444	0.464444	1	1	KFA_CANAL
biological_process	GO:0007004	telomere maintenance via telomerase	1	7	0.142857	0.65768	0.641036	1	1	A0A1D8PEA0_CANAL
biological_process	GO:0070681	glutaminyl-tRNAGln biosynthesis via transamidation	1	3	0.333333	0.907444	0.464444	1	1	GATB_CANAL
biological_process	GO:0007186	G protein-coupled receptor signaling pathway	1	5	0.2	0.960674	0.135053	1	1	A0A1D8PH43_CANAL
biological_process	GO:0140469	GCN2-mediated signaling	1	3	0.333333	0.907444	0.464444	1	1	A0A1D8PQT9_CANAL
biological_process	GO:0031139	positive regulation of conjugation with cellular fusion	1	2	0.5	0.981686	0.0516638	1	1	Q5A2C3_CANAL
biological_process	GO:0032995	regulation of fungal-type cell wall biogenesis	1	3	0.333333	0.907444	0.464444	1	1	A0A1D8PK79_CANAL
biological_process	GO:0072344	rescue of stalled ribosome	1	6	0.166667	0.685165	0.713321	1	1	A0A1D8PS32_CANAL
biological_process	GO:1990116	ribosome-associated ubiquitin-dependent protein catabolic process	1	8	0.125	0.539331	0.811055	1	1	A0A1D8PS32_CANAL
biological_process	GO:0071276	cellular response to cadmium ion	1	6	0.166667	0.610289	0.767256	1	1	A0A1D8PPI6_CANAL
biological_process	GO:0071500	cellular response to nitrosative stress	1	7	0.142857	0.539331	0.811055	1	1	Q59M50_CANAL
biological_process	GO:2000134	negative regulation of G1/S transition of mitotic cell cycle	1	4	0.25	0.685165	0.713321	1	1	Q5ANF0_CANAL
biological_process	GO:0009636	response to toxic substance	1	6	0.166667	0.0173051	0.995491	0.984	1	A0A1D8PTL7_CANAL
biological_process	GO:0070814	hydrogen sulfide biosynthetic process	1	3	0.333333	0.837616	0.565131	1	1	A0A1D8PHL8_CANAL
biological_process	GO:0019379	sulfate assimilation, phosphoadenylyl sulfate reduction by phosphoadenylyl-sulfate reductase (thioredoxin)	1	3	0.333333	0.907444	0.464444	1	1	Q5A0Z0_CANAL
biological_process	GO:0006120	mitochondrial electron transport, NADH to ubiquinone	1	13	0.0769231	0.267464	0.933431	1	1	Q5AH07_CANAL
biological_process	GO:0006032	chitin catabolic process	1	4	0.25	0.837616	0.565131	1	1	CHI2_CANAL
biological_process	GO:0044206	UMP salvage	1	2	0.5	0.964741	0.340481	1	1	Q5ANN6_CANAL
biological_process	GO:0060968	obsolete regulation of gene silencing	1	3	0.333333	0.907444	0.464444	1	1	A0A1D8PRH3_CANAL
biological_process	GO:0007089	traversing start control point of mitotic cell cycle	1	3	0.333333	0.907444	0.464444	1	1	CCR4_CANAL
biological_process	GO:0042783	evasion of host immune response	1	10	0.1	0.310446	0.917978	1	1	CPH1_CANAL
biological_process	GO:0030682	mitigation of host defenses by symbiont	1	3	0.333333	0.837616	0.565131	1	1	TUP1_CANAL
biological_process	GO:0006033	chitin localization	1	2	0.5	0.964741	0.340481	1	1	CDC10_CANAL
biological_process	GO:0070583	spore membrane bending pathway	1	1	1	1	0.18787	1	1	CDC10_CANAL
biological_process	GO:0018027	peptidyl-lysine dimethylation	1	3	0.333333	0.907444	0.464444	1	1	A0A1D8PTX3_CANAL
biological_process	GO:0019287	isopentenyl diphosphate biosynthetic process, mevalonate pathway	1	3	0.333333	0.761976	0.646907	1	1	MVD1_CANAL
biological_process	GO:0000338	protein deneddylation	1	3	0.333333	0.907444	0.464444	1	1	A0A1D8PIE9_CANAL
biological_process	GO:0052391	induction by symbiont of defense-related host calcium ion flux	1	4	0.25	0.837616	0.565131	1	1	CARP3_CANAL
biological_process	GO:0019538	protein metabolic process	1	4	0.25	0.00891019	0.993101	0.875	1	CARP3_CANAL
biological_process	GO:0006465	signal peptide processing	1	13	0.0769231	0.267464	0.933431	1	1	CARP3_CANAL
biological_process	GO:1900461	positive regulation of pseudohyphal growth by positive regulation of transcription from RNA polymerase II promoter	1	1	1	1	0.18787	1	1	MCM1_CANAL
biological_process	GO:0030163	protein catabolic process	1	6	0.166667	0.571711	0.499015	1	1	CARP3_CANAL
biological_process	GO:0006656	phosphatidylcholine biosynthetic process	1	9	0.111111	0.358964	0.898942	1	1	A0A1D8PK80_CANAL
biological_process	GO:0031297	replication fork processing	1	5	0.2	0.864947	0.34232	1	1	A0A1D8PRP3_CANAL
biological_process	GO:0071333	cellular response to glucose stimulus	1	3	0.333333	0.769872	0.526538	1	1	A0A1D8PJG1_CANAL
biological_process	GO:0006490	oligosaccharide-lipid intermediate biosynthetic process	1	4	0.25	0.167826	0.964425	1	1	A0A1D8PTC1_CANAL
biological_process	GO:0009073	aromatic amino acid family biosynthetic process	1	7	0.142857	0.142917	0.971134	1	1	ARO1_CANAL
biological_process	GO:0009423	chorismate biosynthetic process	1	3	0.333333	0.907444	0.464444	1	1	ARO1_CANAL
biological_process	GO:0030968	endoplasmic reticulum unfolded protein response	1	10	0.1	0.444565	0.803411	1	1	A0A1D8PGK8_CANAL
biological_process	GO:0000183	rDNA heterochromatin assembly	1	11	0.0909091	0.167826	0.964425	1	1	A0A1D8PNK6_CANAL
biological_process	GO:0010971	positive regulation of G2/M transition of mitotic cell cycle	1	5	0.2	0.761976	0.646907	1	1	A0A1D8PM39_CANAL
biological_process	GO:0006370	7-methylguanosine mRNA capping	1	5	0.2	0.685165	0.713321	1	1	A0A1D8PDD7_CANAL
biological_process	GO:0000747	conjugation with cellular fusion	1	5	0.2	0.970148	0.0590032	1	1	CDC42_CANAL
biological_process	GO:0000055	ribosomal large subunit export from nucleus	1	13	0.0769231	0.229653	0.945976	1	1	A0A1D8PRR9_CANAL
biological_process	GO:0045727	positive regulation of translation	1	5	0.2	0.761247	0.446167	1	1	Q5A3J3_CANAL
biological_process	GO:0009438	methylglyoxal metabolic process	1	1	1	0.964741	0.340481	1	1	GRP2_CANAL
biological_process	GO:0006090	pyruvate metabolic process	1	3	0.333333	0.200318	0.919023	1	1	GRP2_CANAL
biological_process	GO:0008033	tRNA processing	1	19	0.0526316	0.0381779	0.981453	1	1	A0A1D8PSF2_CANAL
biological_process	GO:0071894	histone H2B conserved C-terminal lysine ubiquitination	1	2	0.5	0.907444	0.464444	1	1	BRE1_CANAL
biological_process	GO:0010390	histone monoubiquitination	1	2	0.5	0.964741	0.340481	1	1	BRE1_CANAL
biological_process	GO:1990758	mitotic sister chromatid biorientation	1	3	0.333333	0.761976	0.646907	1	1	A0A1D8PQB7_CANAL
biological_process	GO:0047496	vesicle transport along microtubule	1	2	0.5	0.964741	0.340481	1	1	Q5A880_CANAL
biological_process	GO:0044774	mitotic DNA integrity checkpoint signaling	1	2	0.5	0.949931	0.129731	1	1	IPL1_CANAL
biological_process	GO:0008380	RNA splicing	1	12	0.0833333	0.25704	0.817699	1	1	CCM1_CANAL
biological_process	GO:0016584	nucleosome positioning	1	8	0.125	0.539331	0.811055	1	1	Q5ADP3_CANAL
biological_process	GO:0045132	meiotic chromosome segregation	1	3	0.333333	0.948638	0.111592	1	1	Q5A5R4_CANAL
biological_process	GO:0007535	donor selection	1	2	0.5	0.964741	0.340481	1	1	MPH1_CANAL
biological_process	GO:0045003	double-strand break repair via synthesis-dependent strand annealing	1	2	0.5	0.823162	0.460669	1	1	MPH1_CANAL
biological_process	GO:0060543	negative regulation of strand invasion	1	1	1	1	0.18787	1	1	MPH1_CANAL
biological_process	GO:0006433	prolyl-tRNA aminoacylation	1	3	0.333333	0.907444	0.464444	1	1	Q59R20_CANAL
biological_process	GO:0006078	(1->6)-beta-D-glucan biosynthetic process	1	11	0.0909091	0.358964	0.898942	1	1	A0A1D8PKE1_CANAL
biological_process	GO:0007120	axial cellular bud site selection	1	1	1	1	0.18787	1	1	BUD4_CANAL
biological_process	GO:0030308	negative regulation of cell growth	1	2	0.5	0.685165	0.713321	1	1	Q5A6P9_CANAL
biological_process	GO:0006084	acetyl-CoA metabolic process	1	3	0.333333	0.39793	0.832174	1	1	Q5AMQ5_CANAL
biological_process	GO:0006415	translational termination	1	6	0.166667	0.39793	0.832174	1	1	Q59YE8_CANAL
biological_process	GO:0034198	cellular response to amino acid starvation	1	10	0.1	0.310446	0.917978	1	1	A0A1D8PQT9_CANAL
biological_process	GO:0010506	regulation of autophagy	1	4	0.25	0.761247	0.446167	1	1	Q5A2C3_CANAL
biological_process	GO:0038202	TORC1 signaling	1	4	0.25	0.783917	0.453153	1	1	A0A1D8PHX3_CANAL
biological_process	GO:1902975	mitotic DNA replication initiation	1	6	0.166667	0.685165	0.713321	1	1	A0A1D8PFE6_CANAL
biological_process	GO:0031138	negative regulation of conjugation with cellular fusion	1	2	0.5	0.761976	0.646907	1	1	Q5A6P9_CANAL
biological_process	GO:0000056	ribosomal small subunit export from nucleus	1	7	0.142857	0.610289	0.767256	1	1	A0A1D8PRR9_CANAL
biological_process	GO:0070941	eisosome assembly	1	4	0.25	0.837616	0.565131	1	1	A0A1D8PJ10_CANAL
biological_process	GO:0006012	galactose metabolic process	1	3	0.333333	0.823162	0.460669	1	1	CPH1_CANAL
biological_process	GO:0046020	negative regulation of transcription from RNA polymerase II promoter by pheromones	1	2	0.5	0.964741	0.340481	1	1	CPH1_CANAL
biological_process	GO:0019953	sexual reproduction	1	1	1	0.942333	0.09717	1	1	CPH1_CANAL
biological_process	GO:0042981	regulation of apoptotic process	1	3	0.333333	0.685165	0.713321	1	1	CRZ1_CANAL
biological_process	GO:1905143	eukaryotic translation initiation factor 2 complex assembly	1	1	1	1	0.18787	1	1	CD123_CANAL
biological_process	GO:0045948	positive regulation of translational initiation	1	3	0.333333	0.977272	0.162384	1	1	CD123_CANAL
biological_process	GO:0097316	cellular response to N-acetyl-D-glucosamine	1	7	0.142857	0.610289	0.767256	1	1	A0A1D8PQT9_CANAL
biological_process	GO:0045827	negative regulation of isoprenoid metabolic process	1	2	0.5	0.907444	0.464444	1	1	TUP1_CANAL
biological_process	GO:0071712	ER-associated misfolded protein catabolic process	1	5	0.2	0.761976	0.646907	1	1	A0A1D8PL01_CANAL
biological_process	GO:0051228	mitotic spindle disassembly	1	3	0.333333	0.907444	0.464444	1	1	IPL1_CANAL
biological_process	GO:0045041	protein import into mitochondrial intermembrane space	1	4	0.25	0.837616	0.565131	1	1	MIA40_CANAL
biological_process	GO:0022417	protein maturation by protein folding	1	1	1	1	0.18787	1	1	MIA40_CANAL
biological_process	GO:0046084	adenine biosynthetic process	1	7	0.142857	0.539331	0.811055	1	1	Q5A683_CANAL
biological_process	GO:0015918	sterol transport	1	2	0.5	0.907444	0.464444	1	1	A0A1D8PFW9_CANAL
biological_process	GO:0034244	negative regulation of transcription elongation from RNA polymerase II promoter	1	1	1	1	0.18787	1	1	RFX2_CANAL
biological_process	GO:0010768	negative regulation of transcription from RNA polymerase II promoter in response to UV-induced DNA damage	1	1	1	1	0.18787	1	1	RFX2_CANAL
biological_process	GO:0045595	regulation of cell differentiation	1	2	0.5	0.685165	0.713321	1	1	EFH1_CANAL
biological_process	GO:0016578	histone deubiquitination	1	4	0.25	0.761976	0.646907	1	1	A0A1D8PCM4_CANAL
biological_process	GO:0071963	establishment or maintenance of cell polarity regulating cell shape	1	5	0.2	0.539331	0.811055	1	1	MYO5_CANAL
biological_process	GO:1900101	regulation of endoplasmic reticulum unfolded protein response	1	2	0.5	0.907444	0.464444	1	1	SKN7_CANAL
biological_process	GO:0006518	peptide metabolic process	1	2	0.5	7.81135e-05	0.999959	0.008	1	PMIP_CANAL
biological_process	GO:0050821	protein stabilization	1	12	0.0833333	0.310446	0.917978	1	1	PMIP_CANAL
biological_process	GO:0000304	response to singlet oxygen	1	1	1	1	0.18787	1	1	SKN7_CANAL
biological_process	GO:0070086	ubiquitin-dependent endocytosis	1	8	0.125	0.539331	0.811055	1	1	Q59LZ4_CANAL
biological_process	GO:0060211	regulation of nuclear-transcribed mRNA poly(A) tail shortening	1	2	0.5	0.907444	0.464444	1	1	Q5ANK2_CANAL
biological_process	GO:0001897	cytolysis by symbiont of host cells	1	4	0.25	0.837616	0.565131	1	1	SHE3_CANAL
biological_process	GO:0048309	endoplasmic reticulum inheritance	1	3	0.333333	0.907444	0.464444	1	1	SHE3_CANAL
biological_process	GO:0071502	cellular response to temperature stimulus	1	2	0.5	0.964741	0.340481	1	1	ALS4_CANAL
biological_process	GO:0016320	endoplasmic reticulum membrane fusion	1	3	0.333333	0.907444	0.464444	1	1	A0A1D8PRK4_CANAL
biological_process	GO:0008645	hexose transmembrane transport	1	5	0.2	0.473462	0.846619	1	1	A0A1D8PQJ5_CANAL
biological_process	GO:0006646	phosphatidylethanolamine biosynthetic process	1	7	0.142857	0.610289	0.767256	1	1	A0A1D8PK80_CANAL
biological_process	GO:0009231	riboflavin biosynthetic process	1	6	0.166667	0.685165	0.713321	1	1	Q5A1Y2_CANAL
biological_process	GO:0017157	regulation of exocytosis	1	3	0.333333	0.951076	0.238024	1	1	Q59RK1_CANAL
biological_process	GO:0044806	G-quadruplex DNA unwinding	1	1	1	1	0.18787	1	1	PIF1_CANAL
biological_process	GO:0098781	ncRNA transcription	1	1	1	0.669516	0.494927	1	1	PIF1_CANAL
biological_process	GO:0032211	negative regulation of telomere maintenance via telomerase	1	2	0.5	0.964741	0.340481	1	1	PIF1_CANAL
biological_process	GO:0060988	lipid tube assembly	1	2	0.5	0.964741	0.340481	1	1	A0A1D8PN45_CANAL
biological_process	GO:0000735	removal of nonhomologous ends	1	2	0.5	0.837616	0.565131	1	1	Q5A102_CANAL
biological_process	GO:0006526	arginine biosynthetic process	1	8	0.125	0.413276	0.875496	1	1	A0A1D8PEI6_CANAL
biological_process	GO:0006354	DNA-templated transcription, elongation	1	2	0.5	0.739054	0.384137	1	1	SET2_CANAL
biological_process	GO:0060195	negative regulation of antisense RNA transcription	1	3	0.333333	0.907444	0.464444	1	1	SET2_CANAL
biological_process	GO:0071441	negative regulation of histone H3-K14 acetylation	1	2	0.5	0.964741	0.340481	1	1	SET2_CANAL
biological_process	GO:2000616	negative regulation of histone H3-K9 acetylation	1	1	1	1	0.18787	1	1	SET2_CANAL
biological_process	GO:0045128	negative regulation of reciprocal meiotic recombination	1	2	0.5	0.964741	0.340481	1	1	SET2_CANAL
biological_process	GO:0035066	positive regulation of histone acetylation	1	4	0.25	0.761976	0.646907	1	1	SET2_CANAL
biological_process	GO:1900049	regulation of histone exchange	1	1	1	0.907444	0.464444	1	1	SET2_CANAL
biological_process	GO:0070676	intralumenal vesicle formation	1	2	0.5	0.964741	0.340481	1	1	Q5A501_CANAL
biological_process	GO:0006900	vesicle budding from membrane	1	4	0.25	0.870269	0.27769	1	1	A0A1D8PL36_CANAL
biological_process	GO:0060172	astral microtubule depolymerization	1	1	1	1	0.18787	1	1	STU1_CANAL
biological_process	GO:0071474	cellular hyperosmotic response	1	3	0.333333	0.837616	0.565131	1	1	NIK1_CANAL
biological_process	GO:0051664	nuclear pore localization	1	2	0.5	0.964741	0.340481	1	1	A0A1D8PQE5_CANAL
biological_process	GO:0032008	positive regulation of TOR signaling	1	6	0.166667	0.539331	0.811055	1	1	RTC1_CANAL
biological_process	GO:0007232	osmosensory signaling pathway via Sho1 osmosensor	1	3	0.333333	0.907444	0.464444	1	1	A0A1D8PGF8_CANAL
biological_process	GO:0030833	regulation of actin filament polymerization	1	8	0.125	0.825439	0.324267	1	1	Q5A6P9_CANAL
biological_process	GO:0071507	pheromone response MAPK cascade	1	3	0.333333	0.907444	0.464444	1	1	STE7_CANAL
biological_process	GO:0043968	histone H2A acetylation	1	4	0.25	0.837616	0.565131	1	1	SWC4_CANAL
biological_process	GO:0045039	protein insertion into mitochondrial inner membrane	1	8	0.125	0.539331	0.811055	1	1	TIM13_CANAL
biological_process	GO:0000453	enzyme-directed rRNA 2'-O-methylation	1	1	1	1	0.18787	1	1	SPB1_CANAL
biological_process	GO:0031167	rRNA methylation	1	4	0.25	0.546847	0.732536	1	1	SPB1_CANAL
biological_process	GO:0070897	transcription preinitiation complex assembly	1	3	0.333333	0.905894	0.187463	1	1	Q5AHZ3_CANAL
biological_process	GO:0000266	mitochondrial fission	1	5	0.2	0.915597	0.314835	1	1	A0A1D8PKC9_CANAL
biological_process	GO:0043001	Golgi to plasma membrane protein transport	1	10	0.1	0.413276	0.875496	1	1	A0A1D8PSD4_CANAL
biological_process	GO:1903479	mitotic actomyosin contractile ring assembly actin filament organization	1	2	0.5	0.907444	0.464444	1	1	IQG1_CANAL
biological_process	GO:0007007	inner mitochondrial membrane organization	1	5	0.2	0.424166	0.78441	1	1	SHE9_CANAL
biological_process	GO:0006892	post-Golgi vesicle-mediated transport	1	6	0.166667	0.941773	0.115007	1	1	A0A1D8PFH5_CANAL
biological_process	GO:0031144	proteasome localization	1	2	0.5	0.964741	0.340481	1	1	A0A1D8PMU8_CANAL
biological_process	GO:1902977	mitotic DNA replication preinitiation complex assembly	1	3	0.333333	0.907444	0.464444	1	1	A0A1D8PHD2_CANAL
biological_process	GO:0042276	error-prone translesion synthesis	1	6	0.166667	0.685165	0.713321	1	1	A0A1D8PKE9_CANAL
biological_process	GO:0051569	regulation of histone H3-K4 methylation	1	3	0.333333	0.837616	0.565131	1	1	A0A1D8PQM5_CANAL
biological_process	GO:0071596	ubiquitin-dependent protein catabolic process via the N-end rule pathway	1	3	0.333333	0.907444	0.464444	1	1	A0A1D8PLP8_CANAL
biological_process	GO:0070301	cellular response to hydrogen peroxide	1	3	0.333333	0.837616	0.565131	1	1	A0A1D8PQT9_CANAL
biological_process	GO:0006189	'de novo' IMP biosynthetic process	1	8	0.125	0.539331	0.811055	1	1	Q59MZ5_CANAL
biological_process	GO:0045022	early endosome to late endosome transport	1	2	0.5	0.964741	0.340481	1	1	U507_CANAL
biological_process	GO:0071562	nucleus-vacuole junction assembly	1	1	1	1	0.18787	1	1	VAC8_CANAL
biological_process	GO:0042128	nitrate assimilation	1	1	1	1	0.18787	1	1	URE2_CANAL
biological_process	GO:0006361	transcription initiation from RNA polymerase I promoter	1	9	0.111111	0.413276	0.875496	1	1	A0A1D8PQM4_CANAL
biological_process	GO:0010833	telomere maintenance via telomere lengthening	1	3	0.333333	0.73941	0.50567	1	1	TBF1_CANAL
biological_process	GO:0008204	ergosterol metabolic process	1	2	0.5	0.0809774	0.978263	1	1	UPC2_CANAL
biological_process	GO:0061621	canonical glycolysis	1	3	0.333333	0.907444	0.464444	1	1	Q5AK53_CANAL
biological_process	GO:0106035	protein maturation by [4Fe-4S] cluster transfer	1	7	0.142857	0.610289	0.767256	1	1	Q5ADN0_CANAL
biological_process	GO:0032220	plasma membrane fusion involved in cytogamy	1	2	0.5	0.964741	0.340481	1	1	PRM1_CANAL
biological_process	GO:0042407	cristae formation	1	6	0.166667	0.685165	0.713321	1	1	MIC60_CANAL
biological_process	GO:1901255	nucleotide-excision repair involved in interstrand cross-link repair	1	3	0.333333	0.907444	0.464444	1	1	A0A1D8PFW0_CANAL
biological_process	GO:0010509	polyamine homeostasis	1	1	1	1	0.18787	1	1	QDR3_CANAL
biological_process	GO:0007119	budding cell isotropic bud growth	1	1	1	1	0.18787	1	1	CDC42_CANAL
biological_process	GO:0032488	Cdc42 protein signal transduction	1	2	0.5	0.964741	0.340481	1	1	CDC42_CANAL
biological_process	GO:0030031	cell projection assembly	1	2	0.5	0.977272	0.162384	1	1	CDC42_CANAL
biological_process	GO:0045921	positive regulation of exocytosis	1	2	0.5	0.964741	0.340481	1	1	CDC42_CANAL
biological_process	GO:2000222	positive regulation of pseudohyphal growth	1	1	1	1	0.035259	1	1	CDC42_CANAL
biological_process	GO:0022604	regulation of cell morphogenesis	1	2	0.5	0.833595	0.353347	1	1	CDC42_CANAL
biological_process	GO:0007096	regulation of exit from mitosis	1	5	0.2	0.974719	0.100243	1	1	CDC42_CANAL
biological_process	GO:0060178	regulation of exocyst localization	1	1	1	1	0.18787	1	1	CDC42_CANAL
biological_process	GO:0031384	regulation of initiation of mating projection growth	1	2	0.5	0.964741	0.340481	1	1	CDC42_CANAL
biological_process	GO:0031106	septin ring organization	1	2	0.5	0.96708	0.104816	1	1	CDC42_CANAL
biological_process	GO:0016572	histone phosphorylation	1	1	1	0.964741	0.340481	1	1	ATM_CANAL
biological_process	GO:0070135	beta-1,2-oligomannoside metabolic process	1	3	0.333333	0.907444	0.464444	1	1	BMT2_CANAL
biological_process	GO:0034496	multivesicular body membrane disassembly	1	1	1	1	0.18787	1	1	ATG15_CANAL
biological_process	GO:0046461	neutral lipid catabolic process	1	1	1	0.610289	0.767256	1	1	ATG15_CANAL
biological_process	GO:0070485	dehydro-D-arabinono-1,4-lactone biosynthetic process	1	2	0.5	0.964741	0.340481	1	1	ALO1_CANAL
biological_process	GO:0006767	water-soluble vitamin metabolic process	1	1	1	0.0170852	0.996501	0.981	1	ALO1_CANAL
biological_process	GO:0044407	single-species biofilm formation in or on host organism	1	5	0.2	0.761976	0.646907	1	1	A0A1D8PJZ6_CANAL
biological_process	GO:0042026	protein refolding	1	15	0.0666667	0.196589	0.956159	1	1	A0A1D8PTP9_CANAL
biological_process	GO:0051085	chaperone cofactor-dependent protein refolding	1	13	0.0769231	0.267464	0.933431	1	1	A0A1D8PTP9_CANAL
biological_process	GO:0070370	cellular heat acclimation	1	3	0.333333	0.907444	0.464444	1	1	A0A1D8PTP9_CANAL
biological_process	GO:0070414	trehalose metabolism in response to heat stress	1	2	0.5	0.964741	0.340481	1	1	A0A1D8PTP9_CANAL
biological_process	GO:0010619	adenylate cyclase-activating glucose-activated G protein-coupled receptor signaling pathway	1	2	0.5	0.964741	0.340481	1	1	Q5A6P9_CANAL
biological_process	GO:0031047	gene silencing by RNA	1	2	0.5	0.951076	0.238024	1	1	A0A1D8PTZ1_CANAL
biological_process	GO:0006048	UDP-N-acetylglucosamine biosynthetic process	1	5	0.2	0.761976	0.646907	1	1	A0A1D8PNG6_CANAL
biological_process	GO:0044855	plasma membrane raft distribution	1	1	1	1	0.18787	1	1	MYO5_CANAL
biological_process	GO:0030838	positive regulation of actin filament polymerization	1	1	1	0.833595	0.353347	1	1	MYO5_CANAL
biological_process	GO:2000601	positive regulation of Arp2/3 complex-mediated actin nucleation	1	5	0.2	0.761976	0.646907	1	1	MYO5_CANAL
biological_process	GO:0035999	tetrahydrofolate interconversion	1	7	0.142857	0.610289	0.767256	1	1	Q59SM8_CANAL
biological_process	GO:0045143	homologous chromosome segregation	1	2	0.5	0.937193	0.166405	1	1	IPL1_CANAL
biological_process	GO:1901925	negative regulation of protein import into nucleus during spindle assembly checkpoint	1	1	1	1	0.18787	1	1	IPL1_CANAL
biological_process	GO:0032465	regulation of cytokinesis	1	2	0.5	0.599925	0.645355	1	1	IPL1_CANAL
biological_process	GO:0090266	regulation of mitotic cell cycle spindle assembly checkpoint	1	2	0.5	0.907444	0.464444	1	1	IPL1_CANAL
biological_process	GO:1901673	regulation of mitotic spindle assembly	1	1	1	1	0.18787	1	1	IPL1_CANAL
biological_process	GO:0006172	ADP biosynthetic process	1	2	0.5	0.964741	0.340481	1	1	A0A1D8PQH7_CANAL
biological_process	GO:0046033	AMP metabolic process	1	3	0.333333	0.610289	0.767256	1	1	A0A1D8PQH7_CANAL
biological_process	GO:0015867	ATP transport	1	2	0.5	0.929742	0.230128	1	1	Q5AAQ7_CANAL
biological_process	GO:0031573	mitotic intra-S DNA damage checkpoint signaling	1	6	0.166667	0.685165	0.713321	1	1	Q5A5R4_CANAL
biological_process	GO:0043410	positive regulation of MAPK cascade	1	3	0.333333	0.761976	0.646907	1	1	A0A1D8PGF8_CANAL
biological_process	GO:0030474	spindle pole body duplication	1	4	0.25	0.761976	0.646907	1	1	A0A1D8PH86_CANAL
biological_process	GO:1900735	positive regulation of flocculation	1	1	1	1	0.18787	1	1	ALS1_CANAL
biological_process	GO:0006303	double-strand break repair via nonhomologous end joining	1	7	0.142857	0.539331	0.811055	1	1	A0A1D8PF81_CANAL
biological_process	GO:0000706	meiotic DNA double-strand break processing	1	3	0.333333	0.837616	0.565131	1	1	Q5A5R4_CANAL
biological_process	GO:0007130	synaptonemal complex assembly	1	6	0.166667	0.872354	0.389711	1	1	Q5A928_CANAL
biological_process	GO:0048312	intracellular distribution of mitochondria	1	2	0.5	0.964741	0.340481	1	1	CLU_CANAL
biological_process	GO:0006002	fructose 6-phosphate metabolic process	1	5	0.2	0.761976	0.646907	1	1	Q5AK53_CANAL
biological_process	GO:0000001	mitochondrion inheritance	1	10	0.1	0.413276	0.875496	1	1	A0A1D8PKC9_CANAL
biological_process	GO:0055091	phospholipid homeostasis	1	3	0.333333	0.907444	0.464444	1	1	Q5A8L5_CANAL
biological_process	GO:0010520	regulation of reciprocal meiotic recombination	1	2	0.5	0.994736	0.0489238	1	1	Q5A5R4_CANAL
biological_process	GO:0110155	NAD-cap decapping	1	2	0.5	0.964741	0.340481	1	1	DXO_CANAL
biological_process	GO:0090305	nucleic acid phosphodiester bond hydrolysis	1	3	0.333333	0.862262	0.203897	1	1	DXO_CANAL
biological_process	GO:0016239	positive regulation of macroautophagy	1	3	0.333333	0.977272	0.162384	1	1	A0A1D8PQT9_CANAL
biological_process	GO:0009164	nucleoside catabolic process	1	2	0.5	0.761976	0.646907	1	1	FHL1_CANAL
biological_process	GO:0009165	nucleotide biosynthetic process	1	2	0.5	0.271939	0.811682	1	1	FHL1_CANAL
biological_process	GO:0036003	positive regulation of transcription from RNA polymerase II promoter in response to stress	1	5	0.2	0.783917	0.453153	1	1	A0A1D8PN91_CANAL
biological_process	GO:0050708	regulation of protein secretion	1	2	0.5	0.964741	0.340481	1	1	Q59RK1_CANAL
biological_process	GO:0030836	positive regulation of actin filament depolymerization	1	2	0.5	0.907444	0.464444	1	1	Q5A6P9_CANAL
biological_process	GO:0031053	primary miRNA processing	1	2	0.5	0.964741	0.340481	1	1	A0A1D8PM79_CANAL
biological_process	GO:0034473	U1 snRNA 3'-end processing	1	5	0.2	0.761976	0.646907	1	1	A0A1D8PM79_CANAL
biological_process	GO:0034476	U5 snRNA 3'-end processing	1	6	0.166667	0.685165	0.713321	1	1	A0A1D8PM79_CANAL
biological_process	GO:0001731	formation of translation preinitiation complex	1	11	0.0909091	0.310446	0.917978	1	1	A0A1D8PM60_CANAL
biological_process	GO:0045903	positive regulation of translational fidelity	1	3	0.333333	0.907444	0.464444	1	1	A0A1D8PGY8_CANAL
biological_process	GO:0032049	cardiolipin biosynthetic process	1	4	0.25	0.837616	0.565131	1	1	A0A1D8PND1_CANAL
biological_process	GO:0002926	tRNA wobble base 5-methoxycarbonylmethyl-2-thiouridinylation	1	2	0.5	0.964741	0.340481	1	1	A0A1D8PKD5_CANAL
biological_process	GO:0006436	tryptophanyl-tRNA aminoacylation	1	2	0.5	0.964741	0.340481	1	1	Q5A3P4_CANAL
biological_process	GO:0051225	spindle assembly	1	3	0.333333	0.98579	0.0572663	1	1	Q59PZ2_CANAL
biological_process	GO:0032194	ubiquinone biosynthetic process via 3,4-dihydroxy-5-polyprenylbenzoate	1	1	1	1	0.18787	1	1	A0A1D8PCI9_CANAL
biological_process	GO:0006574	valine catabolic process	1	3	0.333333	0.907444	0.464444	1	1	A0A1D8PQ07_CANAL
biological_process	GO:0030149	sphingolipid catabolic process	1	2	0.5	0.837616	0.565131	1	1	A0A1D8PJQ9_CANAL
biological_process	GO:0031532	actin cytoskeleton reorganization	1	1	1	0.993389	0.092556	1	1	Q5AKW2_CANAL
biological_process	GO:0006997	nucleus organization	1	2	0.5	0.767697	0.397455	1	1	Q5AKW2_CANAL
biological_process	GO:0000467	exonucleolytic trimming to generate mature 3'-end of 5.8S rRNA from tricistronic rRNA transcript (SSU-rRNA, 5.8S rRNA, LSU-rRNA)	1	11	0.0909091	0.358964	0.898942	1	1	A0A1D8PCE7_CANAL
biological_process	GO:0000349	generation of catalytic spliceosome for first transesterification step	1	2	0.5	0.964741	0.340481	1	1	A0A1D8PMK6_CANAL
biological_process	GO:0010133	proline catabolic process to glutamate	1	2	0.5	0.993389	0.092556	1	1	Q5AK46_CANAL
biological_process	GO:0000244	spliceosomal tri-snRNP complex assembly	1	3	0.333333	0.907444	0.464444	1	1	Q5A322_CANAL
biological_process	GO:0044238	primary metabolic process	1	1	1	0.915272	0.0981877	1	1	A0A1D8PFI5_CANAL
biological_process	GO:0007023	post-chaperonin tubulin folding pathway	1	4	0.25	0.837616	0.565131	1	1	A0A1D8PJ63_CANAL
biological_process	GO:0007021	tubulin complex assembly	1	7	0.142857	0.610289	0.767256	1	1	A0A1D8PJ63_CANAL
biological_process	GO:0006116	NADH oxidation	1	4	0.25	0.837616	0.565131	1	1	Q59XU9_CANAL
biological_process	GO:0000754	adaptation of signaling pathway by response to pheromone involved in conjugation with cellular fusion	1	3	0.333333	0.907444	0.464444	1	1	A0A1D8PNF8_CANAL
biological_process	GO:0006283	transcription-coupled nucleotide-excision repair	1	5	0.2	0.610289	0.767256	1	1	A0A1D8PJK6_CANAL
biological_process	GO:0018342	protein prenylation	1	3	0.333333	0.685165	0.713321	1	1	A0A1D8PLY3_CANAL
biological_process	GO:0006898	receptor-mediated endocytosis	1	3	0.333333	0.783917	0.453153	1	1	A0A1D8PE70_CANAL
biological_process	GO:0000753	cell morphogenesis involved in conjugation with cellular fusion	1	6	0.166667	0.929742	0.230128	1	1	A0A1D8PH43_CANAL
biological_process	GO:0006003	fructose 2,6-bisphosphate metabolic process	1	4	0.25	0.837616	0.565131	1	1	A0A1D8PEF9_CANAL
biological_process	GO:0006000	fructose metabolic process	1	4	0.25	0.837616	0.565131	1	1	A0A1D8PEF9_CANAL
biological_process	GO:0010606	positive regulation of cytoplasmic mRNA processing body assembly	1	1	1	1	0.18787	1	1	Q5ANK2_CANAL
biological_process	GO:0009612	response to mechanical stimulus	1	1	1	0.95434	0.176838	1	1	Q5ANK2_CANAL
biological_process	GO:1903833	positive regulation of cellular response to amino acid starvation	1	6	0.166667	0.685165	0.713321	1	1	A0A1D8PQT9_CANAL
biological_process	GO:0002130	wobble position ribose methylation	1	2	0.5	0.964741	0.340481	1	1	Q5ADU0_CANAL
biological_process	GO:0006020	inositol metabolic process	1	3	0.333333	0.685165	0.713321	1	1	A0A1D8PMU9_CANAL
biological_process	GO:0051516	regulation of bipolar cell growth	1	1	1	1	0.18787	1	1	A0A1D8PMU9_CANAL
biological_process	GO:0110162	regulation of mitotic spindle elongation (spindle phase three)	1	1	1	1	0.18787	1	1	A0A1D8PMU9_CANAL
biological_process	GO:0006816	calcium ion transport	1	2	0.5	0.546847	0.732536	1	1	Q5A936_CANAL
biological_process	GO:0006950	response to stress	1	1	1	0.976731	0.0295785	1	1	A0A1D8PQP3_CANAL
biological_process	GO:0006750	glutathione biosynthetic process	1	2	0.5	0.964741	0.340481	1	1	Q5A0Z0_CANAL
biological_process	GO:0031134	sister chromatid biorientation	1	3	0.333333	0.823162	0.460669	1	1	Q59Q44_CANAL
biological_process	GO:0006006	glucose metabolic process	1	4	0.25	0.520298	0.686408	1	1	A0A1D8PLL4_CANAL
biological_process	GO:0019432	triglyceride biosynthetic process	1	4	0.25	0.837616	0.565131	1	1	Q5ALW4_CANAL
biological_process	GO:0042176	regulation of protein catabolic process	1	3	0.333333	0.314808	0.878569	1	1	Q5A3L0_CANAL
biological_process	GO:0045732	positive regulation of protein catabolic process	1	2	0.5	0.358964	0.898942	1	1	A0A1D8PGT3_CANAL
biological_process	GO:0007032	endosome organization	1	8	0.125	0.864947	0.34232	1	1	A0A1D8PRW9_CANAL
biological_process	GO:0006875	cellular metal ion homeostasis	1	5	0.2	0.122112	0.923123	1	1	A0A1D8PMD1_CANAL
biological_process	GO:0045047	protein targeting to ER	1	7	0.142857	0.177833	0.930198	1	1	A0A1D8PLY2_CANAL
biological_process	GO:0040001	establishment of mitotic spindle localization	1	2	0.5	0.973256	0.127646	1	1	A0A1D8PK53_CANAL
biological_process	GO:0006272	leading strand elongation	1	8	0.125	0.539331	0.811055	1	1	A0A1D8PQP2_CANAL
biological_process	GO:0009090	homoserine biosynthetic process	1	3	0.333333	0.837616	0.565131	1	1	A0A1D8PMB8_CANAL
biological_process	GO:0009089	lysine biosynthetic process via diaminopimelate	1	2	0.5	0.964741	0.340481	1	1	A0A1D8PMB8_CANAL
biological_process	GO:0016036	cellular response to phosphate starvation	1	2	0.5	0.964741	0.340481	1	1	A0A1D8PMD1_CANAL
biological_process	GO:0006817	phosphate ion transport	1	7	0.142857	0.473462	0.846619	1	1	Q59VZ6_CANAL
biological_process	GO:0006363	termination of RNA polymerase I transcription	1	7	0.142857	0.610289	0.767256	1	1	A0A1D8PQM4_CANAL
biological_process	GO:0006362	transcription elongation from RNA polymerase I promoter	1	8	0.125	0.413276	0.875496	1	1	A0A1D8PQM4_CANAL
biological_process	GO:0034214	protein hexamerization	1	3	0.333333	0.907444	0.464444	1	1	A0A1D8PFE6_CANAL
biological_process	GO:0006626	protein targeting to mitochondrion	1	8	0.125	0.385574	0.748282	1	1	A0A1D8PN84_CANAL
biological_process	GO:0030162	regulation of proteolysis	1	3	0.333333	0.102962	0.980998	1	1	Q5A1M1_CANAL
biological_process	GO:0070588	calcium ion transmembrane transport	1	6	0.166667	0.413276	0.875496	1	1	A0A1D8PH63_CANAL
biological_process	GO:0071038	nuclear polyadenylation-dependent tRNA catabolic process	1	10	0.1	0.413276	0.875496	1	1	A0A1D8PCE7_CANAL
biological_process	GO:0070478	nuclear-transcribed mRNA catabolic process, 3'-5' exonucleolytic nonsense-mediated decay	1	10	0.1	0.413276	0.875496	1	1	Q5A337_CANAL
biological_process	GO:0034427	nuclear-transcribed mRNA catabolic process, exonucleolytic, 3'-5'	1	9	0.111111	0.601556	0.689554	1	1	A0A1D8PCE7_CANAL
biological_process	GO:0071051	polyadenylation-dependent snoRNA 3'-end processing	1	6	0.166667	0.685165	0.713321	1	1	A0A1D8PCE7_CANAL
biological_process	GO:0000433	carbon catabolite repression of transcription from RNA polymerase II promoter by glucose	1	4	0.25	0.837616	0.565131	1	1	Q59N31_CANAL
biological_process	GO:0030007	cellular potassium ion homeostasis	1	7	0.142857	0.610289	0.767256	1	1	A0A1D8PTL7_CANAL
biological_process	GO:0006633	fatty acid biosynthetic process	1	9	0.111111	0.0309899	0.99561	0.999	1	A0A1D8PIM6_CANAL
biological_process	GO:0030026	cellular manganese ion homeostasis	1	8	0.125	0.539331	0.811055	1	1	A0A1D8PH63_CANAL
biological_process	GO:0007189	adenylate cyclase-activating G protein-coupled receptor signaling pathway	1	2	0.5	0.977272	0.162384	1	1	A0A1D8PJG1_CANAL
biological_process	GO:0051304	chromosome separation	1	2	0.5	0.900607	0.18279	1	1	Q59UE8_CANAL
biological_process	GO:0071139	resolution of recombination intermediates	1	1	1	1	0.18787	1	1	Q59UE8_CANAL
biological_process	GO:0033215	reductive iron assimilation	1	8	0.125	0.539331	0.811055	1	1	A0A1D8PQI6_CANAL
biological_process	GO:0046704	CDP metabolic process	1	1	1	0.964741	0.340481	1	1	Q5A0N3_CANAL
biological_process	GO:0006240	dCDP biosynthetic process	1	1	1	1	0.18787	1	1	Q5A0N3_CANAL
biological_process	GO:0017196	N-terminal peptidyl-methionine acetylation	1	6	0.166667	0.685165	0.713321	1	1	Q5AB99_CANAL
biological_process	GO:0005976	polysaccharide metabolic process	1	1	1	0.669581	0.45048	1	1	Q5AJ73_CANAL
biological_process	GO:0034975	protein folding in endoplasmic reticulum	1	3	0.333333	0.907444	0.464444	1	1	A0A1D8PTP9_CANAL
biological_process	GO:0035617	stress granule disassembly	1	1	1	1	0.18787	1	1	A0A1D8PTP9_CANAL
biological_process	GO:0001881	receptor recycling	1	1	1	0.951076	0.238024	1	1	A0A1D8PRW9_CANAL
biological_process	GO:0009074	aromatic amino acid family catabolic process	1	4	0.25	0.864947	0.34232	1	1	A0A1D8PCY0_CANAL
biological_process	GO:0016024	CDP-diacylglycerol biosynthetic process	1	2	0.5	0.964741	0.340481	1	1	A0A1D8PND1_CANAL
biological_process	GO:0043633	polyadenylation-dependent RNA catabolic process	1	1	1	0.601556	0.689554	1	1	Q5APC1_CANAL
biological_process	GO:0036267	invasive filamentous growth	1	4	0.25	0.599925	0.645355	1	1	A0A1D8PFH4_CANAL
biological_process	GO:0060236	regulation of mitotic spindle organization	1	2	0.5	0.998762	0.0227279	1	1	Q5A4Z1_CANAL
biological_process	GO:0018343	protein farnesylation	1	2	0.5	0.964741	0.340481	1	1	A0A1D8PLY3_CANAL
biological_process	GO:0000743	nuclear migration involved in conjugation with cellular fusion	1	3	0.333333	0.907444	0.464444	1	1	A0A1D8PSM7_CANAL
biological_process	GO:0019752	carboxylic acid metabolic process	1	10	0.1	0.000393776	0.999779	0.069	1	A0A1D8PJQ9_CANAL
biological_process	GO:0006113	fermentation	1	1	1	0.837616	0.565131	1	1	Q5A4Z0_CANAL
biological_process	GO:0032468	Golgi calcium ion homeostasis	1	2	0.5	0.964741	0.340481	1	1	A0A1D8PH63_CANAL
biological_process	GO:0032472	Golgi calcium ion transport	1	1	1	0.964741	0.340481	1	1	A0A1D8PH63_CANAL
biological_process	GO:0071421	manganese ion transmembrane transport	1	2	0.5	0.964741	0.340481	1	1	A0A1D8PH63_CANAL
biological_process	GO:0010883	regulation of lipid storage	1	1	1	1	0.18787	1	1	A0A1D8PPA2_CANAL
biological_process	GO:0030952	establishment or maintenance of cytoskeleton polarity	1	2	0.5	0.872354	0.389711	1	1	A0A1D8PFH4_CANAL
biological_process	GO:0031382	mating projection formation	1	1	1	0.993389	0.092556	1	1	A0A1D8PFH4_CANAL
biological_process	GO:0045740	positive regulation of DNA replication	1	1	1	0.837616	0.565131	1	1	A0A1D8PFX6_CANAL
biological_process	GO:0072710	response to hydroxyurea	1	1	1	1	0.035259	1	1	A0A1D8PFX6_CANAL
biological_process	GO:0031146	SCF-dependent proteasomal ubiquitin-dependent protein catabolic process	1	11	0.0909091	0.310446	0.917978	1	1	A0A1D8PDG3_CANAL
biological_process	GO:0072755	cellular response to benomyl	1	1	1	1	0.18787	1	1	A0A1D8PQT9_CANAL
biological_process	GO:0071232	cellular response to histidine	1	1	1	1	0.18787	1	1	A0A1D8PQT9_CANAL
biological_process	GO:1990451	cellular stress response to acidic pH	1	1	1	1	0.18787	1	1	A0A1D8PQT9_CANAL
biological_process	GO:0100002	negative regulation of protein kinase activity by protein phosphorylation	1	1	1	1	0.18787	1	1	A0A1D8PQT9_CANAL
biological_process	GO:0071264	positive regulation of translational initiation in response to starvation	1	1	1	1	0.18787	1	1	A0A1D8PQT9_CANAL
biological_process	GO:0071631	mating pheromone secretion involved in positive regulation of conjugation with cellular fusion	1	1	1	1	0.18787	1	1	A0A1D8PKI5_CANAL
biological_process	GO:0000770	peptide pheromone export	1	1	1	1	0.18787	1	1	A0A1D8PKI5_CANAL
biological_process	GO:0071951	conversion of methionyl-tRNA to N-formyl-methionyl-tRNA	1	1	1	1	0.18787	1	1	A0A1D8PMH2_CANAL
biological_process	GO:0090338	positive regulation of formin-nucleated actin cable assembly	1	2	0.5	0.964741	0.340481	1	1	A0A1D8PE85_CANAL
biological_process	GO:0019388	galactose catabolic process	1	6	0.166667	0.685165	0.713321	1	1	A0A1D8PF20_CANAL
biological_process	GO:1900373	positive regulation of purine nucleotide biosynthetic process	1	2	0.5	0.964741	0.340481	1	1	Q5A683_CANAL
biological_process	GO:0022900	electron transport chain	1	3	0.333333	0.00160052	0.999755	0.308	1	A0A1D8PNB3_CANAL
biological_process	GO:0019915	lipid storage	1	5	0.2	0.915597	0.314835	1	1	Q5ALW4_CANAL
biological_process	GO:0071763	nuclear membrane organization	1	1	1	0.761976	0.646907	1	1	Q5ALW4_CANAL
biological_process	GO:0006798	polyphosphate catabolic process	1	3	0.333333	0.907444	0.464444	1	1	Q59X24_CANAL
biological_process	GO:0006821	chloride transport	1	4	0.25	0.685165	0.713321	1	1	A0A1D8PTL7_CANAL
biological_process	GO:1990573	potassium ion import across plasma membrane	1	4	0.25	0.837616	0.565131	1	1	A0A1D8PTL7_CANAL
biological_process	GO:0071619	phosphorylation of RNA polymerase II C-terminal domain serine 2 residues	1	2	0.5	0.907444	0.464444	1	1	Q5A5P9_CANAL
biological_process	GO:0006797	polyphosphate metabolic process	1	6	0.166667	0.769872	0.526538	1	1	Q59VZ6_CANAL
biological_process	GO:0045471	response to ethanol	1	2	0.5	0.964741	0.340481	1	1	A0A1D8PGM1_CANAL
biological_process	GO:0031087	deadenylation-independent decapping of nuclear-transcribed mRNA	1	2	0.5	0.964741	0.340481	1	1	A0A1D8PM93_CANAL
biological_process	GO:0070475	rRNA base methylation	1	5	0.2	0.610289	0.767256	1	1	A0A1D8PF50_CANAL
biological_process	GO:0090618	DNA clamp unloading	1	4	0.25	0.837616	0.565131	1	1	A0A1D8PQP2_CANAL
biological_process	GO:0048211	Golgi vesicle docking	1	3	0.333333	0.907444	0.464444	1	1	A0A1D8PMA2_CANAL
biological_process	GO:0000730	DNA recombinase assembly	1	4	0.25	0.761976	0.646907	1	1	A0A1D8PI62_CANAL
biological_process	GO:0061982	meiosis I cell cycle process	1	1	1	0.974944	0.0507527	1	1	A0A1D8PI62_CANAL
biological_process	GO:0042148	strand invasion	1	3	0.333333	0.951076	0.238024	1	1	A0A1D8PI62_CANAL
biological_process	GO:0051307	meiotic chromosome separation	1	1	1	0.65768	0.641036	1	1	A0A1D8PCM0_CANAL
biological_process	GO:0010995	free ubiquitin chain depolymerization	1	1	1	1	0.18787	1	1	A0A1D8PIM4_CANAL
biological_process	GO:0031647	regulation of protein stability	1	1	1	0.73941	0.50567	1	1	A0A1D8PIM4_CANAL
biological_process	GO:0070199	establishment of protein localization to chromosome	1	1	1	0.964741	0.340481	1	1	Q59Q44_CANAL
biological_process	GO:0051754	meiotic sister chromatid cohesion, centromeric	1	2	0.5	0.837616	0.565131	1	1	Q59Q44_CANAL
biological_process	GO:2000786	positive regulation of autophagosome assembly	1	1	1	1	0.18787	1	1	Q59Q44_CANAL
biological_process	GO:0031107	septin ring disassembly	1	2	0.5	0.964741	0.340481	1	1	Q59Q44_CANAL
biological_process	GO:0007166	cell surface receptor signaling pathway	1	1	1	1	0.18787	1	1	A0A1D8PRG7_CANAL
biological_process	GO:0051865	protein autoubiquitination	1	4	0.25	0.761976	0.646907	1	1	Q59X25_CANAL
biological_process	GO:0006624	vacuolar protein processing	1	5	0.2	0.761976	0.646907	1	1	A0A1D8PRI2_CANAL
biological_process	GO:0016562	protein import into peroxisome matrix, receptor recycling	1	3	0.333333	0.907444	0.464444	1	1	Q59ZE6_CANAL
biological_process	GO:0098656	anion transmembrane transport	1	2	0.5	0.0170852	0.996501	0.981	1	Q59VZ6_CANAL
biological_process	GO:0002184	cytoplasmic translational termination	1	2	0.5	0.964741	0.340481	1	1	Q59YE8_CANAL
biological_process	GO:0034965	intronic box C/D RNA processing	1	5	0.2	0.761976	0.646907	1	1	A0A1D8PSF2_CANAL
biological_process	GO:0000294	nuclear-transcribed mRNA catabolic process, endonucleolytic cleavage-dependent decay	1	6	0.166667	0.685165	0.713321	1	1	A0A1D8PSF2_CANAL
biological_process	GO:0005979	regulation of glycogen biosynthetic process	1	2	0.5	0.993389	0.092556	1	1	A0A1D8PQN2_CANAL
biological_process	GO:2000144	positive regulation of DNA-templated transcription, initiation	1	1	1	0.601556	0.689554	1	1	A0A1D8PKJ2_CANAL
biological_process	GO:0006533	aspartate catabolic process	1	1	1	1	0.18787	1	1	A0A1D8PHC9_CANAL
biological_process	GO:1900191	negative regulation of single-species biofilm formation	1	2	0.5	0.964741	0.340481	1	1	Q5ADP3_CANAL
biological_process	GO:0006296	nucleotide-excision repair, DNA incision, 5'-to lesion	1	3	0.333333	0.907444	0.464444	1	1	Q5AA15_CANAL
biological_process	GO:0006449	regulation of translational termination	1	6	0.166667	0.610289	0.767256	1	1	A0A1D8PT99_CANAL
biological_process	GO:0009313	oligosaccharide catabolic process	1	3	0.333333	0.610289	0.767256	1	1	Q5AF38_CANAL
biological_process	GO:2001020	regulation of response to DNA damage stimulus	1	3	0.333333	0.826054	0.398444	1	1	Q5ADP3_CANAL
biological_process	GO:0035023	regulation of Rho protein signal transduction	1	1	1	0.993389	0.092556	1	1	A0A1D8PPS6_CANAL
biological_process	GO:0042546	cell wall biogenesis	1	3	0.333333	0.458767	0.65099	1	1	A0A1D8PK79_CANAL
biological_process	GO:0009099	valine biosynthetic process	1	5	0.2	0.761976	0.646907	1	1	A0A1D8PJF9_CANAL
biological_process	GO:0001676	long-chain fatty acid metabolic process	1	6	0.166667	0.413276	0.875496	1	1	A0A1D8PNK0_CANAL
biological_process	GO:0002943	tRNA dihydrouridine synthesis	1	1	1	1	0.18787	1	1	A0A1D8PIL3_CANAL
biological_process	GO:0006546	glycine catabolic process	1	4	0.25	0.685165	0.713321	1	1	Q59SM8_CANAL
biological_process	GO:0030989	dynein-driven meiotic oscillatory nuclear movement	1	1	1	1	0.18787	1	1	A0A1D8PMG9_CANAL
biological_process	GO:0032065	maintenance of protein location in cell cortex	1	1	1	1	0.18787	1	1	A0A1D8PMG9_CANAL
biological_process	GO:0006311	meiotic gene conversion	1	2	0.5	0.964741	0.340481	1	1	Q5A102_CANAL
biological_process	GO:0007026	negative regulation of microtubule depolymerization	1	1	1	1	0.18787	1	1	A0A1D8PIP2_CANAL
biological_process	GO:0030473	nuclear migration along microtubule	1	4	0.25	0.929742	0.230128	1	1	A0A1D8PIP2_CANAL
biological_process	GO:0000729	DNA double-strand break processing	1	2	0.5	0.915597	0.314835	1	1	A0A1D8PMZ2_CANAL
biological_process	GO:0019478	D-amino acid catabolic process	1	3	0.333333	0.907444	0.464444	1	1	A0A1D8PMX7_CANAL
biological_process	GO:0008655	pyrimidine-containing compound salvage	1	4	0.25	0.761976	0.646907	1	1	Q5ANN6_CANAL
biological_process	GO:0071035	nuclear polyadenylation-dependent rRNA catabolic process	1	7	0.142857	0.610289	0.767256	1	1	A0A1D8PCE7_CANAL
biological_process	GO:0000760	adaptation to pheromone regulating conjugation with mutual genetic exchange	1	1	1	1	0.18787	1	1	A0A1D8PH27_CANAL
biological_process	GO:0007036	vacuolar calcium ion homeostasis	1	1	1	1	0.18787	1	1	A0A1D8PJW1_CANAL
biological_process	GO:0019309	mannose catabolic process	1	1	1	1	0.18787	1	1	Q5AF38_CANAL
biological_process	GO:0090038	negative regulation of protein kinase C signaling	1	1	1	1	0.18787	1	1	A0A1D8PRQ6_CANAL
biological_process	GO:0035024	negative regulation of Rho protein signal transduction	1	1	1	1	0.18787	1	1	A0A1D8PRQ6_CANAL
biological_process	GO:0006267	pre-replicative complex assembly involved in nuclear cell cycle DNA replication	1	6	0.166667	0.685165	0.713321	1	1	A0A1D8PFE6_CANAL
biological_process	GO:0051642	centrosome localization	1	1	1	1	0.18787	1	1	Q5A880_CANAL
biological_process	GO:0051303	establishment of chromosome localization	1	1	1	0.977729	0.0791386	1	1	Q5A880_CANAL
biological_process	GO:0070940	dephosphorylation of RNA polymerase II C-terminal domain	1	4	0.25	0.837616	0.565131	1	1	A0A1D8PPG0_CANAL
biological_process	GO:0046177	D-gluconate catabolic process	1	2	0.5	0.964741	0.340481	1	1	Q59TB1_CANAL
biological_process	GO:0061688	glycolytic process via Entner-Doudoroff Pathway	1	2	0.5	0.964741	0.340481	1	1	Q59TB1_CANAL
biological_process	GO:0061641	CENP-A containing chromatin organization	1	4	0.25	0.539331	0.811055	1	1	Q5AJC3_CANAL
biological_process	GO:0006751	glutathione catabolic process	1	4	0.25	0.837616	0.565131	1	1	A0A1D8PDN2_CANAL
biological_process	GO:0071230	cellular response to amino acid stimulus	1	4	0.25	0.915597	0.314835	1	1	Q5A2C3_CANAL
biological_process	GO:0080129	proteasome core complex assembly	1	2	0.5	0.964741	0.340481	1	1	Q59Z65_CANAL
biological_process	GO:0045719	negative regulation of glycogen biosynthetic process	1	1	1	1	0.18787	1	1	A0A1D8PKQ6_CANAL
biological_process	GO:0099638	endosome to plasma membrane protein transport	1	2	0.5	0.964741	0.340481	1	1	A0A1D8PJI6_CANAL
biological_process	GO:0120236	negative regulation of posttranslational protein targeting to membrane, translocation	1	2	0.5	0.964741	0.340481	1	1	A0A1D8PL01_CANAL
biological_process	GO:0034204	lipid translocation	1	1	1	0.73941	0.50567	1	1	Q59Q40_CANAL
biological_process	GO:0046519	sphingoid metabolic process	1	1	1	0.95434	0.176838	1	1	Q59Q40_CANAL
biological_process	GO:1990180	mitochondrial tRNA 3'-end processing	1	1	1	1	0.18787	1	1	Q5A7P2_CANAL
biological_process	GO:0072684	mitochondrial tRNA 3'-trailer cleavage, endonucleolytic	1	1	1	1	0.18787	1	1	Q5A7P2_CANAL
biological_process	GO:0000388	spliceosome conformational change to release U4 (or U4atac) and U1 (or U11)	1	1	1	1	0.18787	1	1	A0A1D8PMR5_CANAL
biological_process	GO:0090502	RNA phosphodiester bond hydrolysis, endonucleolytic	1	5	0.2	0.848485	0.270366	1	1	A0A1D8PSF2_CANAL
biological_process	GO:0010620	negative regulation of transcription by transcription factor catabolism	1	2	0.5	0.964741	0.340481	1	1	Q59S64_CANAL
biological_process	GO:0006567	threonine catabolic process	1	5	0.2	0.761976	0.646907	1	1	A0A1D8PGA8_CANAL
biological_process	GO:0000097	sulfur amino acid biosynthetic process	1	1	1	0.164973	0.947706	1	1	A0A1D8PHL8_CANAL
biological_process	GO:0006538	glutamate catabolic process	1	2	0.5	0.964741	0.340481	1	1	A0A1D8PI00_CANAL
biological_process	GO:0030388	fructose 1,6-bisphosphate metabolic process	1	3	0.333333	0.907444	0.464444	1	1	Q5AK53_CANAL
biological_process	GO:0022613	ribonucleoprotein complex biogenesis	1	2	0.5	0.032956	0.97702	0.999	1	Q5ANN5_CANAL
biological_process	GO:0042989	sequestering of actin monomers	1	2	0.5	0.964741	0.340481	1	1	A0A1D8PHR2_CANAL
biological_process	GO:0071586	CAAX-box protein processing	1	2	0.5	0.964741	0.340481	1	1	A0A1D8PL01_CANAL
biological_process	GO:0032880	regulation of protein localization	1	3	0.333333	0.443866	0.747878	1	1	A0A1D8PE85_CANAL
biological_process	GO:0000375	RNA splicing, via transesterification reactions	1	1	1	0.533933	0.573533	1	1	A0A1D8PGF5_CANAL
biological_process	GO:0006611	protein export from nucleus	1	3	0.333333	0.610289	0.767256	1	1	A0A1D8PRR9_CANAL
biological_process	GO:2000728	regulation of mRNA export from nucleus in response to heat stress	1	1	1	1	0.18787	1	1	A0A1D8PQE5_CANAL
biological_process	GO:0051014	actin filament severing	1	2	0.5	0.837616	0.565131	1	1	Q5A6P9_CANAL
biological_process	GO:0035753	maintenance of DNA trinucleotide repeats	1	2	0.5	0.964741	0.340481	1	1	A0A1D8PQK7_CANAL
biological_process	GO:0034088	maintenance of mitotic sister chromatid cohesion	1	1	1	1	0.18787	1	1	A0A1D8PQK7_CANAL
biological_process	GO:0010255	glucose mediated signaling pathway	1	2	0.5	0.872354	0.389711	1	1	A0A1D8PJG1_CANAL
biological_process	GO:1903338	regulation of cell wall organization or biogenesis	1	1	1	0.929742	0.230128	1	1	A0A1D8PKB4_CANAL
biological_process	GO:1900190	regulation of single-species biofilm formation	1	1	1	0.973432	0.0626315	1	1	A0A1D8PKB4_CANAL
biological_process	GO:0006913	nucleocytoplasmic transport	1	3	0.333333	0.894169	0.15682	1	1	A0A1D8PES3_CANAL
biological_process	GO:0006464	cellular protein modification process	1	4	0.25	0.439305	0.605857	1	1	Q59WF8_CANAL
biological_process	GO:0090141	positive regulation of mitochondrial fission	1	1	1	1	0.18787	1	1	Q5A6P9_CANAL
biological_process	GO:0046579	positive regulation of Ras protein signal transduction	1	2	0.5	0.761976	0.646907	1	1	Q5A6P9_CANAL
biological_process	GO:0045761	regulation of adenylate cyclase activity	1	1	1	0.964741	0.340481	1	1	Q5A6P9_CANAL
biological_process	GO:0071480	cellular response to gamma radiation	1	2	0.5	0.964741	0.340481	1	1	A0A1D8PF81_CANAL
biological_process	GO:0071481	cellular response to X-ray	1	2	0.5	0.964741	0.340481	1	1	A0A1D8PF81_CANAL
biological_process	GO:0016570	histone modification	1	4	0.25	0.748369	0.345208	1	1	A0A1D8PQM5_CANAL
biological_process	GO:0072711	cellular response to hydroxyurea	1	1	1	1	0.18787	1	1	A0A1D8PCB2_CANAL
biological_process	GO:0000378	RNA exon ligation	1	1	1	1	0.18787	1	1	A0A1D8PS92_CANAL
biological_process	GO:0040031	snRNA modification	1	1	1	0.761976	0.646907	1	1	A0A1D8PS92_CANAL
biological_process	GO:0061025	membrane fusion	1	2	0.5	0.959599	0.0851117	1	1	A0A1D8PMA2_CANAL
biological_process	GO:0044528	regulation of mitochondrial mRNA stability	1	1	1	1	0.18787	1	1	A0A1D8PMA5_CANAL
biological_process	GO:0006955	immune response	1	2	0.5	0.685165	0.713321	1	1	A0A1D8PIN2_CANAL
biological_process	GO:0002224	toll-like receptor signaling pathway	1	2	0.5	0.964741	0.340481	1	1	A0A1D8PIN2_CANAL
biological_process	GO:0044030	regulation of DNA methylation	1	1	1	1	0.18787	1	1	Q5AJ72_CANAL
biological_process	GO:0006295	nucleotide-excision repair, DNA incision, 3'-to lesion	1	1	1	1	0.18787	1	1	A0A1D8PLU8_CANAL
biological_process	GO:0090173	regulation of synaptonemal complex assembly	1	1	1	1	0.18787	1	1	A0A1D8PDX4_CANAL
biological_process	GO:0045033	peroxisome inheritance	1	1	1	1	0.18787	1	1	Q5AH13_CANAL
biological_process	GO:0090158	endoplasmic reticulum membrane organization	1	1	1	0.951076	0.238024	1	1	A0A1D8PQC2_CANAL
biological_process	GO:0061817	endoplasmic reticulum-plasma membrane tethering	1	3	0.333333	0.907444	0.464444	1	1	A0A1D8PQC2_CANAL
biological_process	GO:0048205	COPI coating of Golgi vesicle	1	1	1	1	0.18787	1	1	Q5A7M1_CANAL
biological_process	GO:1904812	rRNA acetylation involved in maturation of SSU-rRNA	1	1	1	1	0.18787	1	1	Q5A6P2_CANAL
biological_process	GO:0051391	tRNA acetylation	1	1	1	1	0.18787	1	1	Q5A6P2_CANAL
biological_process	GO:1990355	L-methionine salvage from methionine sulphoxide	1	1	1	1	0.18787	1	1	Q5AD39_CANAL
biological_process	GO:0030643	cellular phosphate ion homeostasis	1	1	1	1	0.18787	1	1	A0A1D8PMD1_CANAL
biological_process	GO:0071243	cellular response to arsenic-containing substance	1	1	1	1	0.18787	1	1	A0A1D8PMD1_CANAL
biological_process	GO:0000073	initial mitotic spindle pole body separation	1	1	1	0.837616	0.565131	1	1	A0A1D8PT88_CANAL
biological_process	GO:0033047	regulation of mitotic sister chromatid segregation	1	1	1	0.917684	0.187543	1	1	A0A1D8PT88_CANAL
biological_process	GO:0000713	meiotic heteroduplex formation	1	1	1	1	0.18787	1	1	Q59SL0_CANAL
biological_process	GO:0031397	negative regulation of protein ubiquitination	1	1	1	1	0.18787	1	1	Q59QB9_CANAL
biological_process	GO:1903940	negative regulation of TORC2 signaling	1	1	1	1	0.18787	1	1	Q59QB9_CANAL
biological_process	GO:1900237	positive regulation of induction of conjugation with cellular fusion	1	1	1	1	0.18787	1	1	Q59QB9_CANAL
biological_process	GO:0006741	NADP biosynthetic process	1	2	0.5	0.964741	0.340481	1	1	A0A1D8PKE0_CANAL
biological_process	GO:0009437	carnitine metabolic process	1	3	0.333333	0.610289	0.767256	1	1	Q5AMQ5_CANAL
biological_process	GO:0006072	glycerol-3-phosphate metabolic process	1	4	0.25	0.761976	0.646907	1	1	Q59XU9_CANAL
biological_process	GO:0032581	ER-dependent peroxisome organization	1	1	1	1	0.18787	1	1	A0A1D8PE25_CANAL
biological_process	GO:0045046	protein import into peroxisome membrane	1	2	0.5	0.964741	0.340481	1	1	A0A1D8PE25_CANAL
biological_process	GO:0051052	regulation of DNA metabolic process	1	1	1	0.941773	0.115007	1	1	A0A1D8PDJ8_CANAL
biological_process	GO:0071705	nitrogen compound transport	1	1	1	0.678633	0.36509	1	1	A0A1D8PLF7_CANAL
biological_process	GO:0071702	organic substance transport	1	1	1	0.493589	0.551848	1	1	A0A1D8PLF7_CANAL
biological_process	GO:0030951	establishment or maintenance of microtubule cytoskeleton polarity	1	1	1	1	0.18787	1	1	A0A1D8PTZ8_CANAL
biological_process	GO:1902657	protein localization to prospore membrane	1	1	1	1	0.18787	1	1	A0A1D8PQE9_CANAL
biological_process	GO:0009202	deoxyribonucleoside triphosphate biosynthetic process	1	1	1	0.998762	0.0227279	1	1	A0A1D8PJZ1_CANAL
biological_process	GO:0042326	negative regulation of phosphorylation	1	1	1	0.610289	0.767256	1	1	A0A1D8PJZ1_CANAL
biological_process	GO:1901857	positive regulation of cellular respiration	1	2	0.5	0.964741	0.340481	1	1	A0A1D8PJZ1_CANAL
biological_process	GO:0006104	succinyl-CoA metabolic process	1	2	0.5	0.964741	0.340481	1	1	A0A1D8PTB5_CANAL
biological_process	GO:0019551	glutamate catabolic process to 2-oxoglutarate	1	1	1	1	0.18787	1	1	A0A1D8PI00_CANAL
biological_process	GO:0071453	cellular response to oxygen levels	1	1	1	0.685165	0.713321	1	1	A0A1D8PLP8_CANAL
biological_process	GO:0019413	acetate biosynthetic process	1	1	1	1	0.18787	1	1	A0A1D8PGT5_CANAL
biological_process	GO:0009968	negative regulation of signal transduction	1	1	1	0.97913	0.0513616	1	1	A0A1D8PNF8_CANAL
biological_process	GO:0070935	3'-UTR-mediated mRNA stabilization	1	1	1	1	0.18787	1	1	A0A1D8PQ55_CANAL
biological_process	GO:0071432	peptide mating pheromone maturation involved in positive regulation of conjugation with cellular fusion	1	2	0.5	0.964741	0.340481	1	1	A0A1D8PL01_CANAL
biological_process	GO:0046039	GTP metabolic process	1	1	1	0.907444	0.464444	1	1	A0A1D8PQH7_CANAL
biological_process	GO:0046041	ITP metabolic process	1	1	1	1	0.18787	1	1	A0A1D8PQH7_CANAL
biological_process	GO:0009142	nucleoside triphosphate biosynthetic process	1	1	1	0.494258	0.689834	1	1	A0A1D8PQH7_CANAL
biological_process	GO:0046168	glycerol-3-phosphate catabolic process	1	2	0.5	0.964741	0.340481	1	1	Q59XU9_CANAL
biological_process	GO:0006233	dTDP biosynthetic process	1	1	1	1	0.18787	1	1	Q59TV7_CANAL
biological_process	GO:0006227	dUDP biosynthetic process	1	1	1	1	0.18787	1	1	Q59TV7_CANAL
biological_process	GO:0071034	CUT catabolic process	1	2	0.5	0.761976	0.646907	1	1	A0A1D8PCE7_CANAL
biological_process	GO:0045056	transcytosis	1	1	1	1	0.18787	1	1	A0A1D8PMA2_CANAL
biological_process	GO:1901565	organonitrogen compound catabolic process	1	1	1	0.624711	0.43372	1	1	A0A1D8PDX5_CANAL
biological_process	GO:0016242	negative regulation of macroautophagy	1	2	0.5	0.964741	0.340481	1	1	A0A1D8PHX3_CANAL
biological_process	GO:0051598	meiotic recombination checkpoint signaling	1	1	1	1	0.18787	1	1	Q5A928_CANAL
biological_process	GO:0071108	protein K48-linked deubiquitination	1	1	1	1	0.18787	1	1	A0A1D8PIB7_CANAL
biological_process	GO:0034508	centromere complex assembly	1	1	1	0.96708	0.104816	1	1	A0A1D8PPT2_CANAL
biological_process	GO:0072318	clathrin coat disassembly	1	1	1	1	0.18787	1	1	A0A1D8PTM6_CANAL
biological_process	GO:0006532	aspartate biosynthetic process	1	2	0.5	0.964741	0.340481	1	1	Q59N40_CANAL
biological_process	GO:0034355	NAD salvage	1	1	1	1	0.18787	1	1	A0A1D8PRI0_CANAL
biological_process	GO:0030953	astral microtubule organization	1	1	1	1	0.035259	1	1	A0A1D8PE85_CANAL
biological_process	GO:0034652	extrachromosomal circular DNA localization involved in cell aging	1	1	1	1	0.18787	1	1	A0A1D8PE85_CANAL
biological_process	GO:2000251	positive regulation of actin cytoskeleton reorganization	1	1	1	1	0.18787	1	1	A0A1D8PE85_CANAL
biological_process	GO:0051127	positive regulation of actin nucleation	1	1	1	0.915597	0.314835	1	1	A0A1D8PE85_CANAL
biological_process	GO:0044818	mitotic G2/M transition checkpoint	1	1	1	0.929742	0.230128	1	1	Q5A5R4_CANAL
biological_process	GO:0010947	negative regulation of meiotic joint molecule formation	1	1	1	1	0.18787	1	1	Q5A5R4_CANAL
biological_process	GO:0090399	replicative senescence	1	1	1	1	0.18787	1	1	Q5A5R4_CANAL
biological_process	GO:0031860	telomeric 3' overhang formation	1	1	1	1	0.18787	1	1	Q5A5R4_CANAL
biological_process	GO:0070898	RNA polymerase III preinitiation complex assembly	1	1	1	1	0.18787	1	1	Q5A9D7_CANAL
biological_process	GO:0035429	gluconate transmembrane transport	1	1	1	1	0.18787	1	1	A0A1D8PND1_CANAL
biological_process	GO:0036165	invasive growth in response to heat	1	1	1	1	0.18787	1	1	A0A1D8PJG1_CANAL
biological_process	GO:0010512	negative regulation of phosphatidylinositol biosynthetic process	1	1	1	1	0.18787	1	1	A0A1D8PTP5_CANAL
biological_process	GO:0030705	cytoskeleton-dependent intracellular transport	1	2	0.5	0.995379	0.0190195	1	1	Q5A3K5_CANAL
biological_process	GO:0000432	positive regulation of transcription from RNA polymerase II promoter by glucose	1	1	1	1	0.18787	1	1	Q59SE2_CANAL
biological_process	GO:2001278	positive regulation of leucine biosynthetic process	1	1	1	1	0.18787	1	1	A0A1D8PND3_CANAL
biological_process	GO:0001100	negative regulation of exit from mitosis	1	1	1	0.994736	0.0489238	1	1	A0A1D8PHD2_CANAL
biological_process	GO:1905561	positive regulation of kinetochore assembly	1	1	1	1	0.18787	1	1	A0A1D8PHD2_CANAL
biological_process	GO:0060903	positive regulation of meiosis I	1	1	1	1	0.18787	1	1	A0A1D8PHD2_CANAL
biological_process	GO:1905263	positive regulation of meiotic DNA double-strand break formation involved in reciprocal meiotic recombination	1	1	1	1	0.18787	1	1	A0A1D8PHD2_CANAL
biological_process	GO:1904968	positive regulation of monopolar spindle attachment to meiosis I kinetochore	1	1	1	1	0.18787	1	1	A0A1D8PHD2_CANAL
biological_process	GO:0006279	premeiotic DNA replication	1	1	1	1	0.18787	1	1	A0A1D8PHD2_CANAL
biological_process	GO:0031503	protein-containing complex localization	1	1	1	0.692364	0.4174	1	1	A0A1D8PHD2_CANAL
biological_process	GO:0030999	linear element assembly	1	1	1	1	0.18787	1	1	Q59S64_CANAL
biological_process	GO:0051755	meiotic sister chromatid arm separation	1	1	1	1	0.18787	1	1	Q59S64_CANAL
biological_process	GO:0010895	negative regulation of ergosterol biosynthetic process	1	1	1	1	0.18787	1	1	Q59S64_CANAL
biological_process	GO:0010845	positive regulation of reciprocal meiotic recombination	1	1	1	1	0.18787	1	1	Q59S64_CANAL
biological_process	GO:0032933	SREBP signaling pathway	1	1	1	0.685165	0.713321	1	1	Q59S64_CANAL
biological_process	GO:0006256	UDP catabolic process	1	1	1	1	0.18787	1	1	Q5A1A4_CANAL
biological_process	GO:1904802	RITS complex assembly	1	1	1	1	0.18787	1	1	A0A1D8PPU7_CANAL
biological_process	GO:2001158	positive regulation of proline catabolic process to glutamate	1	1	1	1	0.18787	1	1	Q5AAV6_CANAL
biological_process	GO:1900364	negative regulation of mRNA polyadenylation	1	1	1	1	0.18787	1	1	A0A1D8PCH2_CANAL
biological_process	GO:1990683	DNA double-strand break attachment to nuclear envelope	1	1	1	1	0.18787	1	1	Q5ALY1_CANAL
biological_process	GO:0045898	regulation of RNA polymerase II transcription preinitiation complex assembly	1	1	1	0.65768	0.641036	1	1	A0A1D8PH70_CANAL
biological_process	GO:0006290	pyrimidine dimer repair	1	1	1	1	0.18787	1	1	A0A1D8PFM1_CANAL
biological_process	GO:0046436	D-alanine metabolic process	1	1	1	1	0.18787	1	1	A0A1D8PMX7_CANAL
biological_process	GO:1902114	D-valine metabolic process	1	1	1	1	0.18787	1	1	A0A1D8PMX7_CANAL
biological_process	GO:0044211	CTP salvage	1	1	1	1	0.18787	1	1	Q5ANN6_CANAL
biological_process	GO:0071840	cellular component organization or biogenesis	1	1	1	0.983991	0.0195836	1	1	A0A1D8PF53_CANAL
biological_process	GO:1902859	propionyl-CoA catabolic process	1	1	1	1	0.18787	1	1	A0A1D8PQ07_CANAL
biological_process	GO:0001113	transcription open complex formation at RNA polymerase II promoter	1	1	1	1	0.18787	1	1	Q5APB4_CANAL
biological_process	GO:0062022	mitotic cohesin ssDNA (lagging strand) loading	1	1	1	1	0.18787	1	1	A0A1D8PJK7_CANAL
biological_process	GO:0034643	establishment of mitochondrion localization, microtubule-mediated	1	1	1	1	0.18787	1	1	A0A1D8PKC9_CANAL
biological_process	GO:0090149	mitochondrial membrane fission	1	1	1	1	0.18787	1	1	A0A1D8PKC9_CANAL
biological_process	GO:0140572	vacuole fission	1	1	1	1	0.18787	1	1	A0A1D8PKC9_CANAL
biological_process	GO:0048034	heme O biosynthetic process	1	1	1	1	0.18787	1	1	A0A1D8PNE8_CANAL
biological_process	GO:0036292	DNA rewinding	1	1	1	1	0.18787	1	1	A0A1D8PI59_CANAL
biological_process	GO:1903342	negative regulation of meiotic DNA double-strand break formation	1	1	1	1	0.18787	1	1	A0A1D8PI59_CANAL
biological_process	GO:0006014	D-ribose metabolic process	0	1	0	0.659519	1	1	1
biological_process	GO:0009052	pentose-phosphate shunt, non-oxidative branch	0	3	0	0.535556	1	1	1
biological_process	GO:0008615	pyridoxine biosynthetic process	0	3	0	0.535556	1	1	1
biological_process	GO:0030866	cortical actin cytoskeleton organization	0	6	0	0.60489	0.573873	1	1
biological_process	GO:0032185	septin cytoskeleton organization	0	3	0	0.917779	0.201481	1	1
biological_process	GO:0046034	ATP metabolic process	0	3	0	1.27745e-05	0.999998	0	1
biological_process	GO:1902600	proton transmembrane transport	0	7	0	0.00189826	1	0.367	1
biological_process	GO:0032447	protein urmylation	0	4	0	0.434869	1	1	1
biological_process	GO:0002143	tRNA wobble position uridine thiolation	0	7	0	0.232744	1	1	1
biological_process	GO:0030433	ubiquitin-dependent ERAD pathway	0	32	0	0.000820038	1	0.14	1
biological_process	GO:0006207	'de novo' pyrimidine nucleobase biosynthetic process	0	9	0	0.153381	1	1	1
biological_process	GO:0044205	'de novo' UMP biosynthetic process	0	5	0	0.353093	1	1	1
biological_process	GO:0009220	pyrimidine ribonucleotide biosynthetic process	0	1	0	0.358964	0.898942	1	1
biological_process	GO:0000413	protein peptidyl-prolyl isomerization	0	7	0	0.232744	1	1	1
biological_process	GO:2001040	positive regulation of cellular response to drug	0	1	0	0.81213	1	1	1
biological_process	GO:0000915	actomyosin contractile ring assembly	0	3	0	0.229653	0.945976	1	1
biological_process	GO:0000917	division septum assembly	0	4	0	0.444565	0.803411	1	1
biological_process	GO:0061163	endoplasmic reticulum polarization	0	2	0	0.659519	1	1	1
biological_process	GO:1903475	mitotic actomyosin contractile ring assembly	0	6	0	0.310446	0.917978	1	1
biological_process	GO:0032259	methylation	0	26	0	0.00825133	0.996532	0.855	1
biological_process	GO:0071465	cellular response to desiccation	0	1	0	0.81213	1	1	1
biological_process	GO:0005992	trehalose biosynthetic process	0	3	0	0.535556	1	1	1
biological_process	GO:0030865	cortical cytoskeleton organization	0	4	0	0.472833	0.694258	1	1
biological_process	GO:1900240	negative regulation of phenotypic switching	0	2	0	0.659519	1	1	1
biological_process	GO:0007266	Rho protein signal transduction	0	5	0	0.899757	0.285793	1	1
biological_process	GO:0097043	histone H3-K56 acetylation	0	3	0	0.535556	1	1	1
biological_process	GO:0043618	regulation of transcription from RNA polymerase II promoter in response to stress	0	4	0	0.990898	0.0258776	1	1
biological_process	GO:0035269	protein O-linked mannosylation	0	13	0	0.0665687	1	1	1
biological_process	GO:0019430	removal of superoxide radicals	0	6	0	0.286679	1	1	1
biological_process	GO:0048869	cellular developmental process	0	2	0	0.939324	0.106265	1	1
biological_process	GO:0097320	plasma membrane tubulation	0	5	0	0.353093	1	1	1
biological_process	GO:0006094	gluconeogenesis	0	10	0	0.0820222	1	1	1
biological_process	GO:0034553	mitochondrial respiratory chain complex II assembly	0	4	0	0.434869	1	1	1
biological_process	GO:0006105	succinate metabolic process	0	1	0	0.81213	1	1	1
biological_process	GO:0042850	L-sorbose catabolic process	0	2	0	0.659519	1	1	1
biological_process	GO:0000162	tryptophan biosynthetic process	0	7	0	0.232744	1	1	1
biological_process	GO:0034243	regulation of transcription elongation from RNA polymerase II promoter	0	1	0	0.746672	0.439835	1	1
biological_process	GO:1902969	mitotic DNA replication	0	3	0	0.245387	0.912863	1	1
biological_process	GO:0006458	'de novo' protein folding	0	4	0	0.0369408	0.994587	1	1
biological_process	GO:1902953	positive regulation of ER to Golgi vesicle-mediated transport	0	4	0	0.434869	1	1	1
biological_process	GO:0070863	positive regulation of protein exit from endoplasmic reticulum	0	4	0	0.434869	1	1	1
biological_process	GO:0003400	regulation of COPII vesicle coating	0	3	0	0.535556	1	1	1
biological_process	GO:0006419	alanyl-tRNA aminoacylation	0	2	0	0.659519	1	1	1
biological_process	GO:0070143	mitochondrial alanyl-tRNA aminoacylation	0	1	0	0.81213	1	1	1
biological_process	GO:0006400	tRNA modification	0	8	0	0.110639	0.945204	1	1
biological_process	GO:2000045	regulation of G1/S transition of mitotic cell cycle	0	2	0	0.65768	0.641036	1	1
biological_process	GO:0120113	cytoplasm to vacuole transport by the NVT pathway	0	3	0	0.535556	1	1	1
biological_process	GO:0009107	lipoate biosynthetic process	0	1	0	0.81213	1	1	1
biological_process	GO:0009249	protein lipoylation	0	5	0	0.353093	1	1	1
biological_process	GO:0006108	malate metabolic process	0	6	0	0.286679	1	1	1
biological_process	GO:0072659	protein localization to plasma membrane	0	4	0	0.444565	0.803411	1	1
biological_process	GO:0035551	protein initiator methionine removal involved in protein maturation	0	1	0	0.81213	1	1	1
biological_process	GO:0060962	regulation of ribosomal protein gene transcription by RNA polymerase II	0	6	0	0.929742	0.230128	1	1
biological_process	GO:0042730	fibrinolysis	0	1	0	0.81213	1	1	1
biological_process	GO:0071629	cytoplasm protein quality control by the ubiquitin-proteasome system	0	6	0	0.286679	1	1	1
biological_process	GO:0034755	iron ion transmembrane transport	0	9	0	0.101058	1	1	1
biological_process	GO:0000032	cell wall mannoprotein biosynthetic process	0	15	0	0.0438406	1	1	1
biological_process	GO:0018345	protein palmitoylation	0	1	0	0.232744	1	1	1
biological_process	GO:0015990	electron transport coupled proton transport	0	4	0	0.434869	1	1	1
biological_process	GO:0006123	mitochondrial electron transport, cytochrome c to oxygen	0	12	0	0.0820222	1	1	1
biological_process	GO:0022904	respiratory electron transport chain	0	3	0	0.000436709	0.999965	0.077	1
biological_process	GO:0000196	cell wall integrity MAPK cascade	0	3	0	0.434869	1	1	1
biological_process	GO:0034614	cellular response to reactive oxygen species	0	4	0	0.229653	0.945976	1	1
biological_process	GO:1902660	negative regulation of glucose mediated signaling pathway	0	3	0	0.535556	1	1	1
biological_process	GO:1902413	negative regulation of mitotic cytokinesis	0	1	0	0.659519	1	1	1
biological_process	GO:1905665	positive regulation of calcium ion import across plasma membrane	0	1	0	0.81213	1	1	1
biological_process	GO:0050850	positive regulation of calcium-mediated signaling	0	2	0	0.659519	1	1	1
biological_process	GO:0031098	stress-activated protein kinase signaling cascade	0	3	0	0.124504	1	1	1
biological_process	GO:0070407	oxidation-dependent protein catabolic process	0	1	0	0.81213	1	1	1
biological_process	GO:0009085	lysine biosynthetic process	0	5	0	0.310446	0.917978	1	1
biological_process	GO:0019878	lysine biosynthetic process via aminoadipic acid	0	9	0	0.153381	1	1	1
biological_process	GO:1902626	assembly of large subunit precursor of preribosome	0	2	0	0.659519	1	1	1
biological_process	GO:0000460	maturation of 5.8S rRNA	0	11	0	0.399018	0.730639	1	1
biological_process	GO:0000054	ribosomal subunit export from nucleus	0	6	0	0.0369408	0.994587	1	1
biological_process	GO:0006482	protein demethylation	0	2	0	0.659519	1	1	1
biological_process	GO:0045292	mRNA cis splicing, via spliceosome	0	12	0	0.39793	0.832174	1	1
biological_process	GO:0045787	positive regulation of cell cycle	0	1	0	0.60489	0.573873	1	1
biological_process	GO:0033120	positive regulation of RNA splicing	0	2	0	0.535556	1	1	1
biological_process	GO:0017183	peptidyl-diphthamide biosynthetic process from peptidyl-histidine	0	8	0	0.188945	1	1	1
biological_process	GO:0006696	ergosterol biosynthetic process	0	24	0	0.0309899	0.99561	0.999	1
biological_process	GO:0051668	localization within membrane	0	2	0	0.386011	0.703908	1	1
biological_process	GO:0051170	import into nucleus	0	1	0	0.994276	0.0141061	1	1
biological_process	GO:0018230	peptidyl-L-cysteine S-palmitoylation	0	6	0	0.286679	1	1	1
biological_process	GO:0019615	catechol catabolic process, ortho-cleavage	0	1	0	0.81213	1	1	1
biological_process	GO:0019614	catechol-containing compound catabolic process	0	1	0	0.81213	1	1	1
biological_process	GO:0009712	catechol-containing compound metabolic process	0	2	0	0.535556	1	1	1
biological_process	GO:0016104	triterpenoid biosynthetic process	0	1	0	0.81213	1	1	1
biological_process	GO:0006825	copper ion transport	0	3	0	0.278414	0.897038	1	1
biological_process	GO:0034227	tRNA thio-modification	0	2	0	0.232744	1	1	1
biological_process	GO:0042254	ribosome biogenesis	0	14	0	0.00392151	0.99772	0.614	1
biological_process	GO:0006865	amino acid transport	0	4	0	0.00320213	0.999471	0.526	1
biological_process	GO:0015817	histidine transport	0	1	0	0.81213	1	1	1
biological_process	GO:0006828	manganese ion transport	0	2	0	0.907444	0.464444	1	1
biological_process	GO:0015805	S-adenosyl-L-methionine transport	0	1	0	0.81213	1	1	1
biological_process	GO:0034080	CENP-A containing chromatin assembly	0	3	0	0.434869	1	1	1
biological_process	GO:0006782	protoporphyrinogen IX biosynthetic process	0	7	0	0.232744	1	1	1
biological_process	GO:0032366	intracellular sterol transport	0	2	0	0.659519	1	1	1
biological_process	GO:0097036	regulation of plasma membrane sterol distribution	0	1	0	0.81213	1	1	1
biological_process	GO:0034982	mitochondrial protein processing	0	4	0	0.65768	0.641036	1	1
biological_process	GO:0033615	mitochondrial proton-transporting ATP synthase complex assembly	0	8	0	0.188945	1	1	1
biological_process	GO:0097053	L-kynurenine catabolic process	0	1	0	0.81213	1	1	1
biological_process	GO:0051973	positive regulation of telomerase activity	0	2	0	0.659519	1	1	1
biological_process	GO:0032203	telomere formation via telomerase	0	1	0	0.81213	1	1	1
biological_process	GO:0061157	mRNA destabilization	0	2	0	0.993837	0.016862	1	1
biological_process	GO:1903138	negative regulation of cell wall integrity MAPK cascade	0	1	0	0.81213	1	1	1
biological_process	GO:1903753	negative regulation of p38MAPK cascade	0	1	0	0.81213	1	1	1
biological_process	GO:2001125	negative regulation of translational frameshifting	0	1	0	0.81213	1	1	1
biological_process	GO:0010508	positive regulation of autophagy	0	8	0	0.601556	0.689554	1	1
biological_process	GO:0001934	positive regulation of protein phosphorylation	0	4	0	0.49433	0.770347	1	1
biological_process	GO:2000765	regulation of cytoplasmic translation	0	1	0	0.353093	1	1	1
biological_process	GO:0071470	cellular response to osmotic stress	0	12	0	0.188852	0.937908	1	1
biological_process	GO:0006973	intracellular accumulation of glycerol	0	1	0	0.81213	1	1	1
biological_process	GO:1900444	negative regulation of filamentous growth of a population of unicellular organisms in response to biotic stimulus	0	2	0	0.659519	1	1	1
biological_process	GO:1900432	negative regulation of filamentous growth of a population of unicellular organisms in response to heat	0	3	0	0.535556	1	1	1
biological_process	GO:0007231	osmosensory signaling pathway	0	3	0	0.714207	0.586724	1	1
biological_process	GO:0046173	polyol biosynthetic process	0	1	0	0.937193	0.166405	1	1
biological_process	GO:0009651	response to salt stress	0	5	0	0.286679	1	1	1
biological_process	GO:0051403	stress-activated MAPK cascade	0	2	0	0.124504	1	1	1
biological_process	GO:0001678	cellular glucose homeostasis	0	4	0	0.546847	0.732536	1	1
biological_process	GO:0051156	glucose 6-phosphate metabolic process	0	5	0	0.0665687	1	1	1
biological_process	GO:0019318	hexose metabolic process	0	2	0	0.58099	0.574375	1	1
biological_process	GO:0019344	cysteine biosynthetic process	0	4	0	0.153381	1	1	1
biological_process	GO:0009086	methionine biosynthetic process	0	10	0	0.142917	0.971134	1	1
biological_process	GO:0010134	sulfate assimilation via adenylyl sulfate reduction	0	1	0	0.81213	1	1	1
biological_process	GO:0034247	snoRNA splicing	0	2	0	0.659519	1	1	1
biological_process	GO:0045337	farnesyl diphosphate biosynthetic process	0	2	0	0.353093	1	1	1
biological_process	GO:0008299	isoprenoid biosynthetic process	0	5	0	0.102962	0.980998	1	1
biological_process	GO:2000221	negative regulation of pseudohyphal growth	0	4	0	0.434869	1	1	1
biological_process	GO:2001034	positive regulation of double-strand break repair via nonhomologous end joining	0	1	0	0.81213	1	1	1
biological_process	GO:0006356	regulation of transcription by RNA polymerase I	0	5	0	0.783917	0.453153	1	1
biological_process	GO:0001174	transcriptional start site selection at RNA polymerase II promoter	0	3	0	0.535556	1	1	1
biological_process	GO:0006021	inositol biosynthetic process	0	1	0	0.81213	1	1	1
biological_process	GO:0030497	fatty acid elongation	0	4	0	0.232744	1	1	1
biological_process	GO:0019509	L-methionine salvage from methylthioadenosine	0	5	0	0.353093	1	1	1
biological_process	GO:0019284	L-methionine salvage from S-adenosylmethionine	0	3	0	0.535556	1	1	1
biological_process	GO:0019858	cytosine metabolic process	0	1	0	0.81213	1	1	1
biological_process	GO:1903424	fluoride transmembrane transport	0	1	0	0.81213	1	1	1
biological_process	GO:1905268	negative regulation of chromatin organization	0	1	0	0.473462	0.846619	1	1
biological_process	GO:0016480	negative regulation of transcription by RNA polymerase III	0	4	0	0.434869	1	1	1
biological_process	GO:0009116	nucleoside metabolic process	0	10	0	0.0620923	0.989855	1	1
biological_process	GO:0015858	nucleoside transport	0	2	0	0.659519	1	1	1
biological_process	GO:0015986	ATP synthesis coupled proton transport	0	16	0	0.023421	1	0.998	1
biological_process	GO:1990570	GDP-mannose transmembrane transport	0	1	0	0.81213	1	1	1
biological_process	GO:0035694	mitochondrial protein catabolic process	0	1	0	0.81213	1	1	1
biological_process	GO:0033108	mitochondrial respiratory chain complex assembly	0	2	0	0.00940458	0.997733	0.887	1
biological_process	GO:0051603	proteolysis involved in cellular protein catabolic process	0	8	0	0.571286	0.502983	1	1
biological_process	GO:0051775	response to redox state	0	1	0	0.81213	1	1	1
biological_process	GO:0034551	mitochondrial respiratory chain complex III assembly	0	6	0	0.286679	1	1	1
biological_process	GO:0002253	activation of immune response	0	2	0	0.535556	1	1	1
biological_process	GO:0006388	tRNA splicing, via endonucleolytic cleavage and ligation	0	4	0	0.188945	1	1	1
biological_process	GO:0007160	cell-matrix adhesion	0	4	0	0.434869	1	1	1
biological_process	GO:0006057	mannoprotein biosynthetic process	0	2	0	0.0438406	1	1	1
biological_process	GO:0097502	mannosylation	0	8	0	0.0937639	0.974032	1	1
biological_process	GO:0009298	GDP-mannose biosynthetic process	0	3	0	0.535556	1	1	1
biological_process	GO:0048311	mitochondrion distribution	0	1	0	0.546847	0.732536	1	1
biological_process	GO:0034221	fungal-type cell wall chitin biosynthetic process	0	4	0	0.434869	1	1	1
biological_process	GO:0051223	regulation of protein transport	0	1	0	0.444565	0.803411	1	1
biological_process	GO:0018013	N-terminal peptidyl-glycine methylation	0	1	0	0.81213	1	1	1
biological_process	GO:0015903	fluconazole transport	0	2	0	0.659519	1	1	1
biological_process	GO:0015833	peptide transport	0	2	0	0.167826	0.964425	1	1
biological_process	GO:0015848	spermidine transport	0	3	0	0.535556	1	1	1
biological_process	GO:0044257	cellular protein catabolic process	0	3	0	0.6083	0.462558	1	1
biological_process	GO:0000712	resolution of meiotic recombination intermediates	0	8	0	0.188945	1	1	1
biological_process	GO:0042773	ATP synthesis coupled electron transport	0	2	0	0.000937126	0.999919	0.164	1
biological_process	GO:0006284	base-excision repair	0	6	0	0.0665687	1	1	1
biological_process	GO:0043137	DNA replication, removal of RNA primer	0	6	0	0.286679	1	1	1
biological_process	GO:0072334	UDP-galactose transmembrane transport	0	1	0	0.81213	1	1	1
biological_process	GO:0006307	DNA dealkylation involved in DNA repair	0	3	0	0.535556	1	1	1
biological_process	GO:0002188	translation reinitiation	0	3	0	0.535556	1	1	1
biological_process	GO:0006177	GMP biosynthetic process	0	2	0	0.535556	1	1	1
biological_process	GO:0046037	GMP metabolic process	0	1	0	0.535556	1	1	1
biological_process	GO:0052559	induction by symbiont of host immune response	0	4	0	0.434869	1	1	1
biological_process	GO:0033577	protein glycosylation in endoplasmic reticulum	0	1	0	0.81213	1	1	1
biological_process	GO:0042744	hydrogen peroxide catabolic process	0	6	0	0.286679	1	1	1
biological_process	GO:0000302	response to reactive oxygen species	0	2	0	0.245387	0.912863	1	1
biological_process	GO:0000495	box H/ACA RNA 3'-end processing	0	1	0	0.81213	1	1	1
biological_process	GO:1990481	mRNA pseudouridine synthesis	0	4	0	0.434869	1	1	1
biological_process	GO:0031118	rRNA pseudouridine synthesis	0	3	0	0.188945	1	1	1
biological_process	GO:0031120	snRNA pseudouridine synthesis	0	4	0	0.434869	1	1	1
biological_process	GO:0006226	dUMP biosynthetic process	0	2	0	0.659519	1	1	1
biological_process	GO:0046081	dUTP catabolic process	0	1	0	0.81213	1	1	1
biological_process	GO:1990619	histone H3-K9 deacetylation	0	1	0	0.81213	1	1	1
biological_process	GO:0031508	pericentric heterochromatin assembly	0	1	0	0.659519	1	1	1
biological_process	GO:0006122	mitochondrial electron transport, ubiquinol to cytochrome c	0	12	0	0.0820222	1	1	1
biological_process	GO:0044878	mitotic cytokinesis checkpoint signaling	0	2	0	0.659519	1	1	1
biological_process	GO:2000250	negative regulation of actin cytoskeleton reorganization	0	1	0	0.81213	1	1	1
biological_process	GO:0032091	negative regulation of protein binding	0	2	0	0.535556	1	1	1
biological_process	GO:1903473	positive regulation of mitotic actomyosin contractile ring contraction	0	2	0	0.659519	1	1	1
biological_process	GO:1902846	positive regulation of mitotic spindle elongation	0	2	0	0.659519	1	1	1
biological_process	GO:1902854	positive regulation of nuclear migration during mitotic telophase	0	1	0	0.81213	1	1	1
biological_process	GO:1905758	positive regulation of primary cell septum biogenesis	0	1	0	0.81213	1	1	1
biological_process	GO:0031028	septation initiation signaling	0	2	0	0.65768	0.641036	1	1
biological_process	GO:0006679	glucosylceramide biosynthetic process	0	3	0	0.535556	1	1	1
biological_process	GO:0007117	budding cell bud growth	0	3	0	0.864947	0.34232	1	1
biological_process	GO:0016052	carbohydrate catabolic process	0	2	0	0.0385723	0.984441	1	1
biological_process	GO:0098507	polynucleotide 5' dephosphorylation	0	1	0	0.81213	1	1	1
biological_process	GO:0046513	ceramide biosynthetic process	0	8	0	0.0820222	1	1	1
biological_process	GO:0008152	metabolic process	0	3	0	0.447538	0.586433	1	1
biological_process	GO:0030011	maintenance of cell polarity	0	9	0	0.153381	1	1	1
biological_process	GO:0000464	endonucleolytic cleavage in ITS1 upstream of 5.8S rRNA from tricistronic rRNA transcript (SSU-rRNA, 5.8S rRNA, LSU-rRNA)	0	3	0	0.535556	1	1	1
biological_process	GO:1990120	messenger ribonucleoprotein complex assembly	0	1	0	0.81213	1	1	1
biological_process	GO:0071042	nuclear polyadenylation-dependent mRNA catabolic process	0	4	0	0.434869	1	1	1
biological_process	GO:0046475	glycerophospholipid catabolic process	0	8	0	0.188945	1	1	1
biological_process	GO:0001407	glycerophosphodiester transmembrane transport	0	3	0	0.535556	1	1	1
biological_process	GO:0046942	carboxylic acid transport	0	3	0	0.0151844	0.998102	0.975	1
biological_process	GO:0070525	tRNA threonylcarbamoyladenosine metabolic process	0	2	0	0.124504	1	1	1
biological_process	GO:0042542	response to hydrogen peroxide	0	5	0	0.539331	0.811055	1	1
biological_process	GO:0052155	modulation by symbiont of host cell-mediated immune response	0	2	0	0.659519	1	1	1
biological_process	GO:0045338	farnesyl diphosphate metabolic process	0	1	0	0.286679	1	1	1
biological_process	GO:0031023	microtubule organizing center organization	0	1	0	0.65768	0.641036	1	1
biological_process	GO:0051012	microtubule sliding	0	1	0	0.81213	1	1	1
biological_process	GO:0051312	chromosome decondensation	0	1	0	0.81213	1	1	1
biological_process	GO:1902499	positive regulation of protein autoubiquitination	0	1	0	0.81213	1	1	1
biological_process	GO:0060261	positive regulation of transcription initiation from RNA polymerase II promoter	0	3	0	0.358964	0.898942	1	1
biological_process	GO:0046677	response to antibiotic	0	2	0	0.659519	1	1	1
biological_process	GO:0046898	response to cycloheximide	0	2	0	0.535556	1	1	1
biological_process	GO:1990577	C-terminal protein demethylation	0	1	0	0.81213	1	1	1
biological_process	GO:0042766	nucleosome mobilization	0	5	0	0.353093	1	1	1
biological_process	GO:1903097	regulation of CENP-A containing nucleosome assembly	0	1	0	0.81213	1	1	1
biological_process	GO:0035065	regulation of histone acetylation	0	1	0	0.610289	0.767256	1	1
biological_process	GO:0032006	regulation of TOR signaling	0	1	0	0.949931	0.129731	1	1
biological_process	GO:0051383	kinetochore organization	0	1	0	0.992172	0.0456604	1	1
biological_process	GO:0015936	coenzyme A metabolic process	0	1	0	0.823162	0.460669	1	1
biological_process	GO:0045861	negative regulation of proteolysis	0	2	0	0.286679	1	1	1
biological_process	GO:0009117	nucleotide metabolic process	0	4	0	0.104123	0.931137	1	1
biological_process	GO:0010043	response to zinc ion	0	1	0	0.659519	1	1	1
biological_process	GO:0002949	tRNA threonylcarbamoyladenosine modification	0	3	0	0.434869	1	1	1
biological_process	GO:0006555	methionine metabolic process	0	3	0	0.121431	0.976579	1	1
biological_process	GO:0045454	cell redox homeostasis	0	16	0	0.0355749	1	1	1
biological_process	GO:0018008	N-terminal peptidyl-glycine N-myristoylation	0	1	0	0.81213	1	1	1
biological_process	GO:0044001	migration in host	0	1	0	0.81213	1	1	1
biological_process	GO:0140053	mitochondrial gene expression	0	1	0	0.00502514	0.998873	0.671	1
biological_process	GO:0048255	mRNA stabilization	0	1	0	0.964741	0.340481	1	1
biological_process	GO:0019853	L-ascorbic acid biosynthetic process	0	1	0	0.81213	1	1	1
biological_process	GO:0019448	L-cysteine catabolic process	0	3	0	0.535556	1	1	1
biological_process	GO:0019451	L-cysteine catabolic process to pyruvate, using cysteine dioxygenase	0	1	0	0.81213	1	1	1
biological_process	GO:0018171	peptidyl-cysteine oxidation	0	1	0	0.81213	1	1	1
biological_process	GO:0061407	positive regulation of transcription from RNA polymerase II promoter in response to hydrogen peroxide	0	1	0	0.81213	1	1	1
biological_process	GO:0015976	carbon utilization	0	4	0	0.434869	1	1	1
biological_process	GO:0061077	chaperone-mediated protein folding	0	5	0	0.0439807	0.993326	1	1
biological_process	GO:1901710	regulation of homoserine biosynthetic process	0	1	0	0.81213	1	1	1
biological_process	GO:0006073	cellular glucan metabolic process	0	4	0	0.38158	0.768212	1	1
biological_process	GO:0009251	glucan catabolic process	0	6	0	0.153381	1	1	1
biological_process	GO:0010142	farnesyl diphosphate biosynthetic process, mevalonate pathway	0	3	0	0.535556	1	1	1
biological_process	GO:1900039	positive regulation of cellular response to hypoxia	0	1	0	0.81213	1	1	1
biological_process	GO:2000640	positive regulation of SREBP signaling pathway	0	1	0	0.81213	1	1	1
biological_process	GO:0006183	GTP biosynthetic process	0	2	0	0.659519	1	1	1
biological_process	GO:0043409	negative regulation of MAPK cascade	0	3	0	0.434869	1	1	1
biological_process	GO:0090029	negative regulation of pheromone-dependent signal transduction involved in conjugation with cellular fusion	0	1	0	0.81213	1	1	1
biological_process	GO:2000785	regulation of autophagosome assembly	0	2	0	0.907444	0.464444	1	1
biological_process	GO:1902983	DNA strand elongation involved in mitotic DNA replication	0	1	0	0.535556	1	1	1
biological_process	GO:0009187	cyclic nucleotide metabolic process	0	1	0	0.535556	1	1	1
biological_process	GO:0015693	magnesium ion transport	0	3	0	0.434869	1	1	1
biological_process	GO:0045016	mitochondrial magnesium ion transmembrane transport	0	2	0	0.535556	1	1	1
biological_process	GO:0110051	metabolite repair	0	1	0	0.81213	1	1	1
biological_process	GO:0046496	nicotinamide nucleotide metabolic process	0	2	0	0.72231	0.491095	1	1
biological_process	GO:0007009	plasma membrane organization	0	4	0	0.49433	0.770347	1	1
biological_process	GO:0006013	mannose metabolic process	0	3	0	0.837616	0.565131	1	1
biological_process	GO:0006166	purine ribonucleoside salvage	0	3	0	0.434869	1	1	1
biological_process	GO:0033621	nuclear-transcribed mRNA catabolic process, meiosis-specific transcripts	0	2	0	0.659519	1	1	1
biological_process	GO:0071050	sno(s)RNA polyadenylation	0	1	0	0.81213	1	1	1
biological_process	GO:0005993	trehalose catabolic process	0	2	0	0.535556	1	1	1
biological_process	GO:0035351	heme transmembrane transport	0	1	0	0.81213	1	1	1
biological_process	GO:0031579	membrane raft organization	0	2	0	0.610289	0.767256	1	1
biological_process	GO:0062200	RAM/MOR signaling pathway	0	1	0	0.81213	1	1	1
biological_process	GO:2000100	regulation of establishment or maintenance of bipolar cell polarity regulating cell shape	0	2	0	0.535556	1	1	1
biological_process	GO:0044571	[2Fe-2S] cluster assembly	0	4	0	0.434869	1	1	1
biological_process	GO:0070903	mitochondrial tRNA thio-modification	0	1	0	0.659519	1	1	1
biological_process	GO:0006274	DNA replication termination	0	3	0	0.434869	1	1	1
biological_process	GO:0072671	mitochondria-associated ubiquitin-dependent protein catabolic process	0	7	0	0.232744	1	1	1
biological_process	GO:0051974	negative regulation of telomerase activity	0	3	0	0.535556	1	1	1
biological_process	GO:0070651	nonfunctional rRNA decay	0	12	0	0.0820222	1	1	1
biological_process	GO:1900182	positive regulation of protein localization to nucleus	0	3	0	0.535556	1	1	1
biological_process	GO:0072665	protein localization to vacuole	0	3	0	0.983072	0.035293	1	1
biological_process	GO:0030970	retrograde protein transport, ER to cytosol	0	4	0	0.434869	1	1	1
biological_process	GO:0006491	N-glycan processing	0	5	0	0.353093	1	1	1
biological_process	GO:0010265	SCF complex assembly	0	1	0	0.81213	1	1	1
biological_process	GO:0019280	L-methionine biosynthetic process from homoserine via O-acetyl-L-homoserine and cystathionine	0	1	0	0.81213	1	1	1
biological_process	GO:0031119	tRNA pseudouridine synthesis	0	2	0	0.659519	1	1	1
biological_process	GO:0000455	enzyme-directed rRNA pseudouridine synthesis	0	4	0	0.434869	1	1	1
biological_process	GO:0048239	negative regulation of DNA recombination at telomere	0	1	0	0.81213	1	1	1
biological_process	GO:0036047	peptidyl-lysine demalonylation	0	1	0	0.81213	1	1	1
biological_process	GO:0036049	peptidyl-lysine desuccinylation	0	1	0	0.81213	1	1	1
biological_process	GO:0061698	protein deglutarylation	0	1	0	0.81213	1	1	1
biological_process	GO:2001211	negative regulation of isopentenyl diphosphate biosynthetic process, mevalonate pathway	0	1	0	0.81213	1	1	1
biological_process	GO:1903379	regulation of mitotic chromosome condensation	0	2	0	0.659519	1	1	1
biological_process	GO:0000316	sulfite transport	0	2	0	0.535556	1	1	1
biological_process	GO:0006446	regulation of translational initiation	0	5	0	0.86597	0.306612	1	1
biological_process	GO:0070843	misfolded protein transport	0	2	0	0.659519	1	1	1
biological_process	GO:0031204	posttranslational protein targeting to membrane, translocation	0	9	0	0.358964	0.898942	1	1
biological_process	GO:0044743	protein transmembrane import into intracellular organelle	0	1	0	0.838594	0.275499	1	1
biological_process	GO:0006616	SRP-dependent cotranslational protein targeting to membrane, translocation	0	7	0	0.232744	1	1	1
biological_process	GO:0032456	endocytic recycling	0	6	0	0.539331	0.811055	1	1
biological_process	GO:0034499	late endosome to Golgi transport	0	1	0	0.81213	1	1	1
biological_process	GO:0000494	box C/D RNA 3'-end processing	0	3	0	0.535556	1	1	1
biological_process	GO:1902570	protein localization to nucleolus	0	1	0	0.659519	1	1	1
biological_process	GO:0000452	snoRNA guided rRNA 2'-O-methylation	0	3	0	0.535556	1	1	1
biological_process	GO:0050790	regulation of catalytic activity	0	5	0	0.640071	0.460652	1	1
biological_process	GO:0030071	regulation of mitotic metaphase/anaphase transition	0	3	0	0.837432	0.295342	1	1
biological_process	GO:1905216	positive regulation of RNA binding	0	1	0	0.81213	1	1	1
biological_process	GO:0006659	phosphatidylserine biosynthetic process	0	3	0	0.535556	1	1	1
biological_process	GO:0016540	protein autoprocessing	0	2	0	0.659519	1	1	1
biological_process	GO:0000372	Group I intron splicing	0	2	0	0.659519	1	1	1
biological_process	GO:0006264	mitochondrial DNA replication	0	3	0	0.434869	1	1	1
biological_process	GO:0000965	mitochondrial RNA 3'-end processing	0	1	0	0.964741	0.340481	1	1
biological_process	GO:0000957	mitochondrial RNA catabolic process	0	1	0	0.81213	1	1	1
biological_process	GO:0006904	vesicle docking involved in exocytosis	0	8	0	0.188945	1	1	1
biological_process	GO:0006903	vesicle targeting	0	1	0	0.473462	0.846619	1	1
biological_process	GO:1904983	glycine import into mitochondrion	0	1	0	0.81213	1	1	1
biological_process	GO:0042789	mRNA transcription by RNA polymerase II	0	2	0	0.659519	1	1	1
biological_process	GO:1900050	negative regulation of histone exchange	0	1	0	0.81213	1	1	1
biological_process	GO:0034728	nucleosome organization	0	2	0	0.93449	0.123255	1	1
biological_process	GO:0000025	maltose catabolic process	0	3	0	0.535556	1	1	1
biological_process	GO:0043090	amino acid import	0	2	0	0.286679	1	1	1
biological_process	GO:1903364	positive regulation of cellular protein catabolic process	0	3	0	0.124504	1	1	1
biological_process	GO:0034203	glycolipid translocation	0	1	0	0.81213	1	1	1
biological_process	GO:0072741	protein localization to cell division site	0	1	0	0.434869	1	1	1
biological_process	GO:0030100	regulation of endocytosis	0	1	0	0.286679	1	1	1
biological_process	GO:0032790	ribosome disassembly	0	3	0	0.535556	1	1	1
biological_process	GO:0006386	termination of RNA polymerase III transcription	0	10	0	0.124504	1	1	1
biological_process	GO:0006384	transcription initiation from RNA polymerase III promoter	0	11	0	0.310446	0.917978	1	1
biological_process	GO:0042797	tRNA transcription by RNA polymerase III	0	10	0	0.124504	1	1	1
biological_process	GO:0009228	thiamine biosynthetic process	0	4	0	0.434869	1	1	1
biological_process	GO:0052837	thiazole biosynthetic process	0	1	0	0.81213	1	1	1
biological_process	GO:0090297	positive regulation of mitochondrial DNA replication	0	1	0	0.81213	1	1	1
biological_process	GO:0051096	positive regulation of helicase activity	0	2	0	0.659519	1	1	1
biological_process	GO:0007159	leukocyte cell-cell adhesion	0	1	0	0.81213	1	1	1
biological_process	GO:0045916	negative regulation of complement activation	0	1	0	0.81213	1	1	1
biological_process	GO:0032119	sequestering of zinc ion	0	2	0	0.659519	1	1	1
biological_process	GO:0052085	suppression by symbiont of host T-cell mediated immune response	0	1	0	0.81213	1	1	1
biological_process	GO:0006730	one-carbon metabolic process	0	9	0	0.229653	0.945976	1	1
biological_process	GO:0019510	S-adenosylhomocysteine catabolic process	0	1	0	0.81213	1	1	1
biological_process	GO:0033353	S-adenosylmethionine cycle	0	1	0	0.434869	1	1	1
biological_process	GO:0006641	triglyceride metabolic process	0	5	0	0.196589	0.956159	1	1
biological_process	GO:0071451	cellular response to superoxide	0	2	0	0.286679	1	1	1
biological_process	GO:0071454	cellular response to anoxia	0	1	0	0.81213	1	1	1
biological_process	GO:1904902	ESCRT III complex assembly	0	1	0	0.81213	1	1	1
biological_process	GO:2001208	negative regulation of transcription elongation by RNA polymerase I	0	1	0	0.81213	1	1	1
biological_process	GO:2001209	positive regulation of transcription elongation from RNA polymerase I promoter	0	2	0	0.659519	1	1	1
biological_process	GO:2000232	regulation of rRNA processing	0	4	0	0.434869	1	1	1
biological_process	GO:0090262	regulation of transcription-coupled nucleotide-excision repair	0	2	0	0.659519	1	1	1
biological_process	GO:0009229	thiamine diphosphate biosynthetic process	0	3	0	0.535556	1	1	1
biological_process	GO:0036265	RNA (guanine-N7)-methylation	0	1	0	0.535556	1	1	1
biological_process	GO:0090114	COPII-coated vesicle budding	0	1	0	0.65768	0.641036	1	1
biological_process	GO:1904263	positive regulation of TORC1 signaling	0	4	0	0.434869	1	1	1
biological_process	GO:0032527	protein exit from endoplasmic reticulum	0	1	0	0.188945	1	1	1
biological_process	GO:0006801	superoxide metabolic process	0	1	0	0.286679	1	1	1
biological_process	GO:0052164	symbiont defense to host-produced reactive oxygen species	0	1	0	0.81213	1	1	1
biological_process	GO:0006276	plasmid maintenance	0	1	0	0.81213	1	1	1
biological_process	GO:0006970	response to osmotic stress	0	7	0	0.107831	0.962115	1	1
biological_process	GO:0097056	selenocysteinyl-tRNA(Sec) biosynthetic process	0	1	0	0.81213	1	1	1
biological_process	GO:0006434	seryl-tRNA aminoacylation	0	2	0	0.659519	1	1	1
biological_process	GO:0006383	transcription by RNA polymerase III	0	6	0	0.0151844	0.998102	0.975	1
biological_process	GO:0061024	membrane organization	0	4	0	0.811364	0.250205	1	1
biological_process	GO:0007006	mitochondrial membrane organization	0	2	0	0.441411	0.720517	1	1
biological_process	GO:0006998	nuclear envelope organization	0	4	0	0.473462	0.846619	1	1
biological_process	GO:0016050	vesicle organization	0	3	0	0.966177	0.0643048	1	1
biological_process	GO:0006231	dTMP biosynthetic process	0	2	0	0.659519	1	1	1
biological_process	GO:0006275	regulation of DNA replication	0	2	0	0.988973	0.0321572	1	1
biological_process	GO:0090465	arginine homeostasis	0	1	0	0.81213	1	1	1
biological_process	GO:0090464	histidine homeostasis	0	1	0	0.81213	1	1	1
biological_process	GO:0090463	lysine homeostasis	0	1	0	0.81213	1	1	1
biological_process	GO:0046488	phosphatidylinositol metabolic process	0	3	0	0.618681	0.514429	1	1
biological_process	GO:2000114	regulation of establishment of cell polarity	0	1	0	0.659519	1	1	1
biological_process	GO:0006294	nucleotide-excision repair, preincision complex assembly	0	1	0	0.81213	1	1	1
biological_process	GO:2000677	regulation of transcription regulatory region DNA binding	0	1	0	0.659519	1	1	1
biological_process	GO:0048015	phosphatidylinositol-mediated signaling	0	4	0	0.353093	1	1	1
biological_process	GO:0006481	C-terminal protein methylation	0	3	0	0.535556	1	1	1
biological_process	GO:0030974	thiamine pyrophosphate transmembrane transport	0	2	0	0.659519	1	1	1
biological_process	GO:0031322	ascospore-type prospore-specific spindle pole body remodeling	0	1	0	0.81213	1	1	1
biological_process	GO:0006657	CDP-choline pathway	0	1	0	0.81213	1	1	1
biological_process	GO:0048194	Golgi vesicle budding	0	2	0	0.907444	0.464444	1	1
biological_process	GO:2001246	negative regulation of phosphatidylcholine biosynthetic process	0	1	0	0.81213	1	1	1
biological_process	GO:1901352	negative regulation of phosphatidylglycerol biosynthetic process	0	1	0	0.81213	1	1	1
biological_process	GO:0031591	wybutosine biosynthetic process	0	4	0	0.434869	1	1	1
biological_process	GO:0042791	5S class rRNA transcription by RNA polymerase III	0	3	0	0.535556	1	1	1
biological_process	GO:0031123	RNA 3'-end processing	0	2	0	0.739054	0.384137	1	1
biological_process	GO:0071630	nuclear protein quality control by the ubiquitin-proteasome system	0	4	0	0.434869	1	1	1
biological_process	GO:0071455	cellular response to hyperoxia	0	1	0	0.81213	1	1	1
biological_process	GO:0042275	error-free postreplication DNA repair	0	1	0	0.81213	1	1	1
biological_process	GO:0070987	error-free translesion synthesis	0	4	0	0.434869	1	1	1
biological_process	GO:0016574	histone ubiquitination	0	2	0	0.685165	0.713321	1	1
biological_process	GO:0042138	meiotic DNA double-strand break formation	0	4	0	0.915597	0.314835	1	1
biological_process	GO:0031571	mitotic G1 DNA damage checkpoint signaling	0	2	0	0.659519	1	1	1
biological_process	GO:2000639	negative regulation of SREBP signaling pathway	0	2	0	0.659519	1	1	1
biological_process	GO:0070534	protein K63-linked ubiquitination	0	4	0	0.434869	1	1	1
biological_process	GO:0090089	regulation of dipeptide transport	0	1	0	0.81213	1	1	1
biological_process	GO:0120174	stress-induced homeostatically regulated protein degradation pathway	0	3	0	0.535556	1	1	1
biological_process	GO:0070901	mitochondrial tRNA methylation	0	1	0	0.81213	1	1	1
biological_process	GO:0002939	tRNA N1-guanine methylation	0	2	0	0.659519	1	1	1
biological_process	GO:0140291	peptidyl-glutamate ADP-deribosylation	0	1	0	0.81213	1	1	1
biological_process	GO:0007531	mating type determination	0	1	0	0.973256	0.127646	1	1
biological_process	GO:0007532	regulation of mating-type specific transcription, DNA-templated	0	1	0	0.81213	1	1	1
biological_process	GO:0044208	'de novo' AMP biosynthetic process	0	2	0	0.659519	1	1	1
biological_process	GO:0006106	fumarate metabolic process	0	5	0	0.685165	0.713321	1	1
biological_process	GO:0046040	IMP metabolic process	0	1	0	0.413276	0.875496	1	1
biological_process	GO:0006873	cellular ion homeostasis	0	5	0	0.128344	0.914863	1	1
biological_process	GO:0005977	glycogen metabolic process	0	3	0	0.601556	0.689554	1	1
biological_process	GO:0032515	negative regulation of phosphoprotein phosphatase activity	0	3	0	0.353093	1	1	1
biological_process	GO:1905183	negative regulation of protein serine/threonine phosphatase activity	0	3	0	0.535556	1	1	1
biological_process	GO:0032516	positive regulation of phosphoprotein phosphatase activity	0	2	0	0.659519	1	1	1
biological_process	GO:1900180	regulation of protein localization to nucleus	0	1	0	0.353093	1	1	1
biological_process	GO:0005978	glycogen biosynthetic process	0	4	0	0.872354	0.389711	1	1
biological_process	GO:0016539	intein-mediated protein splicing	0	1	0	0.81213	1	1	1
biological_process	GO:0006011	UDP-glucose metabolic process	0	1	0	0.81213	1	1	1
biological_process	GO:0006516	glycoprotein catabolic process	0	2	0	0.434869	1	1	1
biological_process	GO:0006517	protein deglycosylation	0	3	0	0.286679	1	1	1
biological_process	GO:0009204	deoxyribonucleoside triphosphate catabolic process	0	1	0	0.659519	1	1	1
biological_process	GO:0009143	nucleoside triphosphate catabolic process	0	1	0	0.659519	1	1	1
biological_process	GO:0009653	anatomical structure morphogenesis	0	1	0	0.796103	0.287143	1	1
biological_process	GO:0030154	cell differentiation	0	3	0	0.847618	0.24188	1	1
biological_process	GO:0045991	carbon catabolite activation of transcription	0	2	0	0.973256	0.127646	1	1
biological_process	GO:0071456	cellular response to hypoxia	0	1	0	0.535556	1	1	1
biological_process	GO:0045821	positive regulation of glycolytic process	0	2	0	0.659519	1	1	1
biological_process	GO:0046166	glyceraldehyde-3-phosphate biosynthetic process	0	1	0	0.81213	1	1	1
biological_process	GO:0019563	glycerol catabolic process	0	3	0	0.535556	1	1	1
biological_process	GO:0010636	positive regulation of mitochondrial fusion	0	2	0	0.659519	1	1	1
biological_process	GO:0010954	positive regulation of protein processing	0	1	0	0.81213	1	1	1
biological_process	GO:0031126	sno(s)RNA 3'-end processing	0	3	0	0.229653	0.945976	1	1
biological_process	GO:0098703	calcium ion import across plasma membrane	0	2	0	0.535556	1	1	1
biological_process	GO:0006666	3-keto-sphinganine metabolic process	0	1	0	0.81213	1	1	1
biological_process	GO:0030148	sphingolipid biosynthetic process	0	11	0	0.206788	0.905363	1	1
biological_process	GO:0071528	tRNA re-export from nucleus	0	2	0	0.659519	1	1	1
biological_process	GO:0000715	nucleotide-excision repair, DNA damage recognition	0	1	0	0.81213	1	1	1
biological_process	GO:0033683	nucleotide-excision repair, DNA incision	0	3	0	0.872354	0.389711	1	1
biological_process	GO:0097250	mitochondrial respirasome assembly	0	3	0	0.535556	1	1	1
biological_process	GO:0010155	regulation of proton transport	0	1	0	0.81213	1	1	1
biological_process	GO:0070509	calcium ion import	0	2	0	0.353093	1	1	1
biological_process	GO:0051481	negative regulation of cytosolic calcium ion concentration	0	1	0	0.81213	1	1	1
biological_process	GO:0055088	lipid homeostasis	0	15	0	0.0736158	0.987494	1	1
biological_process	GO:0001765	membrane raft assembly	0	2	0	0.659519	1	1	1
biological_process	GO:0020028	endocytic hemoglobin import into cell	0	1	0	0.81213	1	1	1
biological_process	GO:0006112	energy reserve metabolic process	0	1	0	0.546847	0.732536	1	1
biological_process	GO:0046279	3,4-dihydroxybenzoate biosynthetic process	0	1	0	0.81213	1	1	1
biological_process	GO:0019631	quinate catabolic process	0	1	0	0.81213	1	1	1
biological_process	GO:0006335	DNA replication-dependent chromatin assembly	0	5	0	0.353093	1	1	1
biological_process	GO:0001207	obsolete histone displacement	0	2	0	0.535556	1	1	1
biological_process	GO:0033523	histone H2B ubiquitination	0	1	0	0.761976	0.646907	1	1
biological_process	GO:0006337	nucleosome disassembly	0	1	0	0.81213	1	1	1
biological_process	GO:0001932	regulation of protein phosphorylation	0	1	0	0.668258	0.485529	1	1
biological_process	GO:0032120	ascospore-type prospore membrane formation	0	2	0	0.761976	0.646907	1	1
biological_process	GO:0030259	lipid glycosylation	0	1	0	0.81213	1	1	1
biological_process	GO:0000423	mitophagy	0	3	0	0.535556	1	1	1
biological_process	GO:0032147	activation of protein kinase activity	0	1	0	0.659519	1	1	1
biological_process	GO:0070136	beta-1,2-oligomannoside biosynthetic process	0	2	0	0.659519	1	1	1
biological_process	GO:0046874	quinolinate metabolic process	0	1	0	0.837616	0.565131	1	1
biological_process	GO:0006146	adenine catabolic process	0	1	0	0.81213	1	1	1
biological_process	GO:0043103	hypoxanthine salvage	0	1	0	0.81213	1	1	1
biological_process	GO:0009168	purine ribonucleoside monophosphate biosynthetic process	0	1	0	0.167826	0.964425	1	1
biological_process	GO:0002084	protein depalmitoylation	0	2	0	0.659519	1	1	1
biological_process	GO:0006811	ion transport	0	2	0	2.35741e-06	0.999999	0	1
biological_process	GO:0071257	cellular response to electrical stimulus	0	2	0	0.659519	1	1	1
biological_process	GO:0009652	thigmotropism	0	2	0	0.659519	1	1	1
biological_process	GO:0019243	methylglyoxal catabolic process to D-lactate via S-lactoyl-glutathione	0	1	0	0.81213	1	1	1
biological_process	GO:0008637	apoptotic mitochondrial changes	0	1	0	0.81213	1	1	1
biological_process	GO:0034514	mitochondrial unfolded protein response	0	1	0	0.81213	1	1	1
biological_process	GO:0051604	protein maturation	0	2	0	0.179056	0.891241	1	1
biological_process	GO:0034620	cellular response to unfolded protein	0	7	0	0.188852	0.937908	1	1
biological_process	GO:0030518	intracellular steroid hormone receptor signaling pathway	0	1	0	0.81213	1	1	1
biological_process	GO:0050992	dimethylallyl diphosphate biosynthetic process	0	1	0	0.81213	1	1	1
biological_process	GO:0009240	isopentenyl diphosphate biosynthetic process	0	1	0	0.685165	0.713321	1	1
biological_process	GO:0044652	adhesion of symbiont to host endothelial cell	0	1	0	0.81213	1	1	1
biological_process	GO:0045901	positive regulation of translational elongation	0	1	0	0.81213	1	1	1
biological_process	GO:0045905	positive regulation of translational termination	0	1	0	0.81213	1	1	1
biological_process	GO:0046210	nitric oxide catabolic process	0	5	0	0.353093	1	1	1
biological_process	GO:0052163	symbiont defense to host-produced nitric oxide	0	2	0	0.659519	1	1	1
biological_process	GO:0010621	negative regulation of transcription by transcription factor localization	0	1	0	0.81213	1	1	1
biological_process	GO:1900743	positive regulation of filamentous growth of a population of unicellular organisms in response to pH	0	2	0	0.86597	0.306612	1	1
biological_process	GO:0090053	positive regulation of pericentric heterochromatin assembly	0	1	0	0.81213	1	1	1
biological_process	GO:0006043	glucosamine catabolic process	0	1	0	0.81213	1	1	1
biological_process	GO:0006046	N-acetylglucosamine catabolic process	0	2	0	0.659519	1	1	1
biological_process	GO:0019262	N-acetylneuraminate catabolic process	0	1	0	0.81213	1	1	1
biological_process	GO:0046655	folic acid metabolic process	0	3	0	0.286679	1	1	1
biological_process	GO:0019264	glycine biosynthetic process from serine	0	2	0	0.659519	1	1	1
biological_process	GO:0006565	L-serine catabolic process	0	2	0	0.659519	1	1	1
biological_process	GO:0046653	tetrahydrofolate metabolic process	0	2	0	0.358964	0.898942	1	1
biological_process	GO:0052746	inositol phosphorylation	0	1	0	0.81213	1	1	1
biological_process	GO:0018160	peptidyl-pyrromethane cofactor linkage	0	1	0	0.81213	1	1	1
biological_process	GO:0001766	membrane raft polarization	0	2	0	0.659519	1	1	1
biological_process	GO:2000480	negative regulation of cAMP-dependent protein kinase activity	0	1	0	0.81213	1	1	1
biological_process	GO:0046580	negative regulation of Ras protein signal transduction	0	1	0	0.95434	0.176838	1	1
biological_process	GO:0045762	positive regulation of adenylate cyclase activity	0	1	0	0.81213	1	1	1
biological_process	GO:0061406	positive regulation of transcription from RNA polymerase II promoter in response to glucose starvation	0	1	0	0.81213	1	1	1
biological_process	GO:0036278	positive regulation of transcription from RNA polymerase II promoter in response to nitrogen starvation	0	1	0	0.81213	1	1	1
biological_process	GO:0010603	regulation of cytoplasmic mRNA processing body assembly	0	1	0	0.964741	0.340481	1	1
biological_process	GO:0000742	karyogamy involved in conjugation with cellular fusion	0	7	0	0.232744	1	1	1
biological_process	GO:0048288	nuclear membrane fusion involved in karyogamy	0	2	0	0.659519	1	1	1
biological_process	GO:0000448	cleavage in ITS2 between 5.8S rRNA and LSU-rRNA of tricistronic rRNA transcript (SSU-rRNA, 5.8S rRNA, LSU-rRNA)	0	1	0	0.81213	1	1	1
biological_process	GO:0000737	DNA catabolic process, endonucleolytic	0	1	0	0.659519	1	1	1
biological_process	GO:0051097	negative regulation of helicase activity	0	3	0	0.353093	1	1	1
biological_process	GO:1901195	positive regulation of formation of translation preinitiation complex	0	1	0	0.81213	1	1	1
biological_process	GO:0006596	polyamine biosynthetic process	0	3	0	0.286679	1	1	1
biological_process	GO:0033387	putrescine biosynthetic process from ornithine	0	1	0	0.81213	1	1	1
biological_process	GO:0006190	inosine salvage	0	1	0	0.81213	1	1	1
biological_process	GO:0071590	nicotinamide riboside biosynthetic process	0	1	0	0.81213	1	1	1
biological_process	GO:0071592	nicotinic acid riboside biosynthetic process	0	1	0	0.81213	1	1	1
biological_process	GO:0035853	chromosome passenger complex localization to spindle midzone	0	1	0	0.81213	1	1	1
biological_process	GO:1902406	mitotic actomyosin contractile ring maintenance	0	2	0	0.659519	1	1	1
biological_process	GO:0032467	positive regulation of cytokinesis	0	1	0	0.232744	1	1	1
biological_process	GO:0031536	positive regulation of exit from mitosis	0	1	0	0.81213	1	1	1
biological_process	GO:1903490	positive regulation of mitotic cytokinesis	0	2	0	0.232744	1	1	1
biological_process	GO:0140429	positive regulation of mitotic sister chromatid biorientation	0	2	0	0.659519	1	1	1
biological_process	GO:0031031	positive regulation of septation initiation signaling	0	3	0	0.535556	1	1	1
biological_process	GO:1902440	protein localization to mitotic spindle pole body	0	1	0	0.535556	1	1	1
biological_process	GO:1904789	regulation of mitotic actomyosin contractile ring maintenance	0	1	0	0.81213	1	1	1
biological_process	GO:0000161	osmosensory signaling MAPK cascade	0	2	0	0.659519	1	1	1
biological_process	GO:0008612	peptidyl-lysine modification to peptidyl-hypusine	0	2	0	0.659519	1	1	1
biological_process	GO:0044154	histone H3-K14 acetylation	0	3	0	0.761976	0.646907	1	1
biological_process	GO:0043983	histone H4-K12 acetylation	0	1	0	0.81213	1	1	1
biological_process	GO:0043981	histone H4-K5 acetylation	0	1	0	0.81213	1	1	1
biological_process	GO:0043982	histone H4-K8 acetylation	0	1	0	0.81213	1	1	1
biological_process	GO:0006505	GPI anchor metabolic process	0	1	0	0.229758	0.892169	1	1
biological_process	GO:0015819	lysine transport	0	1	0	0.81213	1	1	1
biological_process	GO:0019427	acetyl-CoA biosynthetic process from acetate	0	2	0	0.659519	1	1	1
biological_process	GO:0015802	basic amino acid transport	0	2	0	0.286679	1	1	1
biological_process	GO:0006168	adenine salvage	0	1	0	0.81213	1	1	1
biological_process	GO:0044209	AMP salvage	0	2	0	0.659519	1	1	1
biological_process	GO:0045005	DNA-dependent DNA replication maintenance of fidelity	0	2	0	0.994466	0.0183141	1	1
biological_process	GO:0034085	establishment of sister chromatid cohesion	0	1	0	0.761976	0.646907	1	1
biological_process	GO:1902596	negative regulation of DNA replication origin binding	0	1	0	0.81213	1	1	1
biological_process	GO:2001033	negative regulation of double-strand break repair via nonhomologous end joining	0	1	0	0.81213	1	1	1
biological_process	GO:0051447	negative regulation of meiotic cell cycle	0	1	0	0.915597	0.314835	1	1
biological_process	GO:1903500	negative regulation of mitotic actomyosin contractile ring assembly	0	1	0	0.81213	1	1	1
biological_process	GO:0045930	negative regulation of mitotic cell cycle	0	1	0	0.954765	0.0881907	1	1
biological_process	GO:0045875	negative regulation of sister chromatid cohesion	0	1	0	0.659519	1	1	1
biological_process	GO:1905168	positive regulation of double-strand break repair via homologous recombination	0	1	0	0.81213	1	1	1
biological_process	GO:0045819	positive regulation of glycogen catabolic process	0	1	0	0.81213	1	1	1
biological_process	GO:0051446	positive regulation of meiotic cell cycle	0	1	0	0.915597	0.314835	1	1
biological_process	GO:0045931	positive regulation of mitotic cell cycle	0	1	0	0.68224	0.534428	1	1
biological_process	GO:1904291	positive regulation of mitotic DNA damage checkpoint	0	1	0	0.81213	1	1	1
biological_process	GO:0010696	positive regulation of mitotic spindle pole body separation	0	2	0	0.659519	1	1	1
biological_process	GO:0010571	positive regulation of nuclear cell cycle DNA replication	0	2	0	0.659519	1	1	1
biological_process	GO:1901319	positive regulation of trehalose catabolic process	0	1	0	0.81213	1	1	1
biological_process	GO:0010898	positive regulation of triglyceride catabolic process	0	1	0	0.81213	1	1	1
biological_process	GO:1990139	protein localization to nuclear periphery	0	1	0	0.81213	1	1	1
biological_process	GO:1902889	protein localization to spindle microtubule	0	1	0	0.81213	1	1	1
biological_process	GO:0010568	regulation of budding cell apical bud growth	0	1	0	0.81213	1	1	1
biological_process	GO:1902275	regulation of chromatin organization	0	2	0	0.164973	0.947706	1	1
biological_process	GO:0010389	regulation of G2/M transition of mitotic cell cycle	0	1	0	0.761247	0.446167	1	1
biological_process	GO:0060303	regulation of nucleosome density	0	2	0	0.659519	1	1	1
biological_process	GO:1905634	regulation of protein localization to chromatin	0	1	0	0.81213	1	1	1
biological_process	GO:0090169	regulation of spindle assembly	0	1	0	0.964741	0.340481	1	1
biological_process	GO:0032210	regulation of telomere maintenance via telomerase	0	1	0	0.837616	0.565131	1	1
biological_process	GO:0006592	ornithine biosynthetic process	0	2	0	0.659519	1	1	1
biological_process	GO:2000001	regulation of DNA damage checkpoint	0	1	0	0.535556	1	1	1
biological_process	GO:0097428	protein maturation by iron-sulfur cluster transfer	0	7	0	0.229653	0.945976	1	1
biological_process	GO:0000354	cis assembly of pre-catalytic spliceosome	0	1	0	0.81213	1	1	1
biological_process	GO:0006031	chitin biosynthetic process	0	1	0	0.823162	0.460669	1	1
biological_process	GO:0006042	glucosamine biosynthetic process	0	1	0	0.81213	1	1	1
biological_process	GO:0006047	UDP-N-acetylglucosamine metabolic process	0	1	0	0.761976	0.646907	1	1
biological_process	GO:0071816	tail-anchored membrane protein insertion into ER membrane	0	1	0	0.81213	1	1	1
biological_process	GO:0045048	protein insertion into ER membrane	0	5	0	0.232744	1	1	1
biological_process	GO:0006620	posttranslational protein targeting to endoplasmic reticulum membrane	0	6	0	0.196589	0.956159	1	1
biological_process	GO:0015886	heme transport	0	3	0	0.434869	1	1	1
biological_process	GO:0010821	regulation of mitochondrion organization	0	1	0	0.837616	0.565131	1	1
biological_process	GO:0006044	N-acetylglucosamine metabolic process	0	1	0	0.434869	1	1	1
biological_process	GO:0006673	inositol phosphoceramide metabolic process	0	5	0	0.286679	1	1	1
biological_process	GO:0071897	DNA biosynthetic process	0	2	0	0.252122	0.891649	1	1
biological_process	GO:0051103	DNA ligation involved in DNA repair	0	1	0	0.81213	1	1	1
biological_process	GO:0006297	nucleotide-excision repair, DNA gap filling	0	4	0	0.434869	1	1	1
biological_process	GO:0051443	positive regulation of ubiquitin-protein transferase activity	0	1	0	0.81213	1	1	1
biological_process	GO:0045116	protein neddylation	0	5	0	0.353093	1	1	1
biological_process	GO:0034462	small-subunit processome assembly	0	1	0	0.81213	1	1	1
biological_process	GO:0051645	Golgi localization	0	2	0	0.659519	1	1	1
biological_process	GO:0006083	acetate metabolic process	0	1	0	0.837616	0.565131	1	1
biological_process	GO:0019679	propionate metabolic process, methylcitrate cycle	0	1	0	0.81213	1	1	1
biological_process	GO:0006409	tRNA export from nucleus	0	5	0	0.188945	1	1	1
biological_process	GO:0048024	regulation of mRNA splicing, via spliceosome	0	1	0	0.535556	1	1	1
biological_process	GO:0030950	establishment or maintenance of actin cytoskeleton polarity	0	4	0	0.434869	1	1	1
biological_process	GO:0070125	mitochondrial translational elongation	0	3	0	0.535556	1	1	1
biological_process	GO:0034067	protein localization to Golgi apparatus	0	4	0	0.864947	0.34232	1	1
biological_process	GO:0035103	sterol regulatory element binding protein cleavage	0	2	0	0.659519	1	1	1
biological_process	GO:0032466	negative regulation of cytokinesis	0	1	0	0.769872	0.526538	1	1
biological_process	GO:1903920	positive regulation of actin filament severing	0	1	0	0.81213	1	1	1
biological_process	GO:0035405	histone-threonine phosphorylation	0	1	0	0.81213	1	1	1
biological_process	GO:0010525	regulation of transposition, RNA-mediated	0	2	0	0.535556	1	1	1
biological_process	GO:0046188	methane catabolic process	0	1	0	0.81213	1	1	1
biological_process	GO:0015945	methanol metabolic process	0	1	0	0.81213	1	1	1
biological_process	GO:0010994	free ubiquitin chain polymerization	0	2	0	0.659519	1	1	1
biological_process	GO:0044395	protein targeting to vacuolar membrane	0	2	0	0.659519	1	1	1
biological_process	GO:1902906	proteasome storage granule assembly	0	1	0	0.81213	1	1	1
biological_process	GO:0033518	myo-inositol hexakisphosphate dephosphorylation	0	1	0	0.81213	1	1	1
biological_process	GO:0002940	tRNA N2-guanine methylation	0	1	0	0.81213	1	1	1
biological_process	GO:1990145	maintenance of translational fidelity	0	2	0	0.659519	1	1	1
biological_process	GO:0006753	nucleoside phosphate metabolic process	0	1	0	0.166746	0.88234	1	1
biological_process	GO:0019693	ribose phosphate metabolic process	0	1	0	0.0203281	0.989892	0.991	1
biological_process	GO:0000465	exonucleolytic trimming to generate mature 5'-end of 5.8S rRNA from tricistronic rRNA transcript (SSU-rRNA, 5.8S rRNA, LSU-rRNA)	0	2	0	0.659519	1	1	1
biological_process	GO:0006561	proline biosynthetic process	0	1	0	0.434869	1	1	1
biological_process	GO:0006562	proline catabolic process	0	1	0	0.977272	0.162384	1	1
biological_process	GO:1904825	protein localization to microtubule plus-end	0	1	0	0.81213	1	1	1
biological_process	GO:0031110	regulation of microtubule polymerization or depolymerization	0	1	0	0.907444	0.464444	1	1
biological_process	GO:0110136	protein-RNA complex remodeling	0	1	0	0.81213	1	1	1
biological_process	GO:0019354	siroheme biosynthetic process	0	2	0	0.659519	1	1	1
biological_process	GO:0015810	aspartate transmembrane transport	0	1	0	0.81213	1	1	1
biological_process	GO:0015813	L-glutamate transmembrane transport	0	1	0	0.81213	1	1	1
biological_process	GO:0043490	malate-aspartate shuttle	0	1	0	0.81213	1	1	1
biological_process	GO:0034314	Arp2/3 complex-mediated actin nucleation	0	7	0	0.73941	0.50567	1	1
biological_process	GO:0052032	modulation by symbiont of host inflammatory response	0	1	0	0.81213	1	1	1
biological_process	GO:0042776	mitochondrial ATP synthesis coupled proton transport	0	3	0	0.535556	1	1	1
biological_process	GO:0006287	base-excision repair, gap-filling	0	2	0	0.659519	1	1	1
biological_process	GO:0045004	DNA replication proofreading	0	2	0	0.659519	1	1	1
biological_process	GO:1904161	DNA synthesis involved in UV-damage excision repair	0	2	0	0.659519	1	1	1
biological_process	GO:1903459	mitotic DNA replication lagging strand elongation	0	2	0	0.659519	1	1	1
biological_process	GO:0110032	positive regulation of G2/MI transition of meiotic cell cycle	0	1	0	0.81213	1	1	1
biological_process	GO:0006015	5-phosphoribose 1-diphosphate biosynthetic process	0	4	0	0.434869	1	1	1
biological_process	GO:0006164	purine nucleotide biosynthetic process	0	6	0	0.0300011	0.989157	0.999	1
biological_process	GO:0009156	ribonucleoside monophosphate biosynthetic process	0	4	0	0.0809774	0.978263	1	1
biological_process	GO:0046656	folic acid biosynthetic process	0	3	0	0.535556	1	1	1
biological_process	GO:0046654	tetrahydrofolate biosynthetic process	0	4	0	0.434869	1	1	1
biological_process	GO:0019346	transsulfuration	0	6	0	0.286679	1	1	1
biological_process	GO:0061504	cyclic threonylcarbamoyladenosine biosynthetic process	0	1	0	0.81213	1	1	1
biological_process	GO:0005991	trehalose metabolic process	0	1	0	0.473462	0.846619	1	1
biological_process	GO:0006784	heme A biosynthetic process	0	2	0	0.659519	1	1	1
biological_process	GO:0031638	zymogen activation	0	2	0	0.659519	1	1	1
biological_process	GO:0006102	isocitrate metabolic process	0	4	0	0.434869	1	1	1
biological_process	GO:0006739	NADP metabolic process	0	2	0	0.229653	0.945976	1	1
biological_process	GO:0065003	protein-containing complex assembly	0	6	0	0.334107	0.71685	1	1
biological_process	GO:0070262	peptidyl-serine dephosphorylation	0	4	0	0.434869	1	1	1
biological_process	GO:1904184	positive regulation of pyruvate dehydrogenase activity	0	1	0	0.81213	1	1	1
biological_process	GO:0006740	NADPH regeneration	0	1	0	0.153381	1	1	1
biological_process	GO:0015707	nitrite transport	0	1	0	0.81213	1	1	1
biological_process	GO:0019464	glycine decarboxylation via glycine cleavage system	0	3	0	0.535556	1	1	1
biological_process	GO:0009408	response to heat	0	5	0	0.643512	0.488741	1	1
biological_process	GO:0042450	arginine biosynthetic process via ornithine	0	3	0	0.535556	1	1	1
biological_process	GO:0031930	mitochondria-nucleus signaling pathway	0	1	0	0.81213	1	1	1
biological_process	GO:0072657	protein localization to membrane	0	2	0	0.241004	0.836183	1	1
biological_process	GO:0007034	vacuolar transport	0	14	0	0.962326	0.0643584	1	1
biological_process	GO:0008053	mitochondrial fusion	0	2	0	0.434869	1	1	1
biological_process	GO:1990627	mitochondrial inner membrane fusion	0	2	0	0.659519	1	1	1
biological_process	GO:1990626	mitochondrial outer membrane fusion	0	2	0	0.659519	1	1	1
biological_process	GO:0010038	response to metal ion	0	2	0	0.898836	0.176315	1	1
biological_process	GO:0006617	SRP-dependent cotranslational protein targeting to membrane, signal sequence recognition	0	1	0	0.81213	1	1	1
biological_process	GO:0006874	cellular calcium ion homeostasis	0	11	0	0.314808	0.878569	1	1
biological_process	GO:0051592	response to calcium ion	0	1	0	0.81213	1	1	1
biological_process	GO:0045050	protein insertion into ER membrane by stop-transfer membrane-anchor sequence	0	1	0	0.81213	1	1	1
biological_process	GO:0018344	protein geranylgeranylation	0	5	0	0.353093	1	1	1
biological_process	GO:0046417	chorismate metabolic process	0	1	0	0.837616	0.565131	1	1
biological_process	GO:0009094	L-phenylalanine biosynthetic process	0	2	0	0.659519	1	1	1
biological_process	GO:0006571	tyrosine biosynthetic process	0	4	0	0.434869	1	1	1
biological_process	GO:0006530	asparagine catabolic process	0	2	0	0.659519	1	1	1
biological_process	GO:0006086	acetyl-CoA biosynthetic process from pyruvate	0	4	0	0.434869	1	1	1
biological_process	GO:0006469	negative regulation of protein kinase activity	0	2	0	0.434869	1	1	1
biological_process	GO:0019988	charged-tRNA amino acid modification	0	1	0	0.964741	0.340481	1	1
biological_process	GO:0006425	glutaminyl-tRNA aminoacylation	0	1	0	0.81213	1	1	1
biological_process	GO:0070072	vacuolar proton-transporting V-type ATPase complex assembly	0	7	0	0.232744	1	1	1
biological_process	GO:0044262	cellular carbohydrate metabolic process	0	1	0	0.298823	0.78751	1	1
biological_process	GO:0019323	pentose catabolic process	0	1	0	0.353093	1	1	1
biological_process	GO:0001933	negative regulation of protein phosphorylation	0	2	0	0.286679	1	1	1
biological_process	GO:0031333	negative regulation of protein-containing complex assembly	0	2	0	0.310446	0.917978	1	1
biological_process	GO:0000096	sulfur amino acid metabolic process	0	1	0	0.0442437	0.989431	1	1
biological_process	GO:0000256	allantoin catabolic process	0	3	0	0.535556	1	1	1
biological_process	GO:0033121	regulation of purine nucleotide catabolic process	0	1	0	0.81213	1	1	1
biological_process	GO:0070647	protein modification by small protein conjugation or removal	0	1	0	0.789608	0.283233	1	1
biological_process	GO:0042255	ribosome assembly	0	2	0	0.0638931	0.976692	1	1
biological_process	GO:0070084	protein initiator methionine removal	0	1	0	0.659519	1	1	1
biological_process	GO:1902426	deactivation of mitotic spindle assembly checkpoint	0	1	0	0.81213	1	1	1
biological_process	GO:0010697	negative regulation of mitotic spindle pole body separation	0	1	0	0.81213	1	1	1
biological_process	GO:1905786	positive regulation of anaphase-promoting complex-dependent catabolic process	0	3	0	0.535556	1	1	1
biological_process	GO:0120151	positive regulation of mitotic actomyosin contractile ring disassembly	0	1	0	0.81213	1	1	1
biological_process	GO:0042183	formate catabolic process	0	3	0	0.535556	1	1	1
biological_process	GO:0006097	glyoxylate cycle	0	3	0	0.535556	1	1	1
biological_process	GO:1901799	negative regulation of proteasomal protein catabolic process	0	1	0	0.535556	1	1	1
biological_process	GO:0061136	regulation of proteasomal protein catabolic process	0	1	0	0.124504	1	1	1
biological_process	GO:0032434	regulation of proteasomal ubiquitin-dependent protein catabolic process	0	1	0	0.124504	1	1	1
biological_process	GO:0097352	autophagosome maturation	0	1	0	0.81213	1	1	1
biological_process	GO:2001168	positive regulation of histone H2B ubiquitination	0	1	0	0.81213	1	1	1
biological_process	GO:0034517	ribophagy	0	3	0	0.535556	1	1	1
biological_process	GO:1990171	SCF complex disassembly in response to cadmium stress	0	1	0	0.81213	1	1	1
biological_process	GO:1900437	regulation of filamentous growth of a population of unicellular organisms in response to chemical stimulus	0	1	0	0.953614	0.13403	1	1
biological_process	GO:0019303	D-ribose catabolic process	0	1	0	0.81213	1	1	1
biological_process	GO:0006144	purine nucleobase metabolic process	0	3	0	0.314808	0.878569	1	1
biological_process	GO:0006422	aspartyl-tRNA aminoacylation	0	2	0	0.659519	1	1	1
biological_process	GO:0009311	oligosaccharide metabolic process	0	2	0	0.39793	0.832174	1	1
biological_process	GO:0032196	transposition	0	2	0	0.353093	1	1	1
biological_process	GO:0015856	cytosine transport	0	2	0	0.659519	1	1	1
biological_process	GO:0006863	purine nucleobase transport	0	1	0	0.659519	1	1	1
biological_process	GO:0006360	transcription by RNA polymerase I	0	5	0	0.576297	0.589047	1	1
biological_process	GO:0006309	apoptotic DNA fragmentation	0	1	0	0.81213	1	1	1
biological_process	GO:0051607	defense response to virus	0	1	0	0.81213	1	1	1
biological_process	GO:0006145	purine nucleobase catabolic process	0	2	0	0.434869	1	1	1
biological_process	GO:0019408	dolichol biosynthetic process	0	4	0	0.353093	1	1	1
biological_process	GO:0016095	polyprenol catabolic process	0	1	0	0.81213	1	1	1
biological_process	GO:0055129	L-proline biosynthetic process	0	3	0	0.535556	1	1	1
biological_process	GO:0000479	endonucleolytic cleavage of tricistronic rRNA transcript (SSU-rRNA, 5.8S rRNA, LSU-rRNA)	0	3	0	0.767697	0.397455	1	1
biological_process	GO:0006429	leucyl-tRNA aminoacylation	0	2	0	0.659519	1	1	1
biological_process	GO:0061161	positive regulation of establishment of bipolar cell polarity regulating cell shape	0	1	0	0.81213	1	1	1
biological_process	GO:0006285	base-excision repair, AP site formation	0	5	0	0.286679	1	1	1
biological_process	GO:0019216	regulation of lipid metabolic process	0	1	0	0.553833	0.685192	1	1
biological_process	GO:0071786	endoplasmic reticulum tubular network organization	0	5	0	0.286679	1	1	1
biological_process	GO:0006210	thymine catabolic process	0	1	0	0.81213	1	1	1
biological_process	GO:0036261	7-methylguanosine cap hypermethylation	0	6	0	0.286679	1	1	1
biological_process	GO:0009452	7-methylguanosine RNA capping	0	1	0	0.610289	0.767256	1	1
biological_process	GO:0001188	RNA polymerase I preinitiation complex assembly	0	1	0	0.81213	1	1	1
biological_process	GO:0006636	unsaturated fatty acid biosynthetic process	0	4	0	0.353093	1	1	1
biological_process	GO:0009308	amine metabolic process	0	4	0	0.310166	0.842526	1	1
biological_process	GO:0140570	extraction of mislocalized protein from mitochondrial outer membrane	0	1	0	0.81213	1	1	1
biological_process	GO:0036149	phosphatidylinositol acyl-chain remodeling	0	1	0	0.81213	1	1	1
biological_process	GO:0071423	malate transmembrane transport	0	1	0	0.81213	1	1	1
biological_process	GO:0015729	oxaloacetate transport	0	1	0	0.81213	1	1	1
biological_process	GO:0035435	phosphate ion transmembrane transport	0	4	0	0.434869	1	1	1
biological_process	GO:0071422	succinate transmembrane transport	0	1	0	0.81213	1	1	1
biological_process	GO:0008272	sulfate transport	0	1	0	0.81213	1	1	1
biological_process	GO:0015709	thiosulfate transport	0	1	0	0.81213	1	1	1
biological_process	GO:0034220	ion transmembrane transport	0	4	0	3.05175e-05	0.999994	0.001	1
biological_process	GO:0051083	'de novo' cotranslational protein folding	0	3	0	0.535556	1	1	1
biological_process	GO:0071409	cellular response to cycloheximide	0	1	0	0.81213	1	1	1
biological_process	GO:0060548	negative regulation of cell death	0	2	0	0.434869	1	1	1
biological_process	GO:0006450	regulation of translational fidelity	0	5	0	0.539331	0.811055	1	1
biological_process	GO:0006452	translational frameshifting	0	3	0	0.434869	1	1	1
biological_process	GO:0071031	nuclear mRNA surveillance of mRNA 3'-end processing	0	2	0	0.659519	1	1	1
biological_process	GO:0071039	nuclear polyadenylation-dependent CUT catabolic process	0	3	0	0.535556	1	1	1
biological_process	GO:0016075	rRNA catabolic process	0	10	0	0.121431	0.976579	1	1
biological_process	GO:0030847	termination of RNA polymerase II transcription, exosome-dependent	0	3	0	0.535556	1	1	1
biological_process	GO:0032048	cardiolipin metabolic process	0	2	0	0.310446	0.917978	1	1
biological_process	GO:0046337	phosphatidylethanolamine metabolic process	0	1	0	0.473462	0.846619	1	1
biological_process	GO:0098863	nuclear migration by microtubule mediated pushing forces	0	2	0	0.659519	1	1	1
biological_process	GO:0035725	sodium ion transmembrane transport	0	1	0	0.535556	1	1	1
biological_process	GO:0042759	long-chain fatty acid biosynthetic process	0	2	0	0.659519	1	1	1
biological_process	GO:0031990	mRNA export from nucleus in response to heat stress	0	2	0	0.907444	0.464444	1	1
biological_process	GO:0034402	recruitment of 3'-end processing factors to RNA polymerase II holoenzyme complex	0	3	0	0.434869	1	1	1
biological_process	GO:0010230	alternative respiration	0	2	0	0.659519	1	1	1
biological_process	GO:0010513	positive regulation of phosphatidylinositol biosynthetic process	0	1	0	0.81213	1	1	1
biological_process	GO:1903778	protein localization to vacuolar membrane	0	2	0	0.434869	1	1	1
biological_process	GO:0006754	ATP biosynthetic process	0	3	0	0.019002	1	0.991	1
biological_process	GO:0070911	global genome nucleotide-excision repair	0	2	0	0.659519	1	1	1
biological_process	GO:0009411	response to UV	0	2	0	0.895425	0.238753	1	1
biological_process	GO:0009593	detection of chemical stimulus	0	1	0	0.535556	1	1	1
biological_process	GO:0046390	ribose phosphate biosynthetic process	0	2	0	0.00681083	0.99792	0.796	1
biological_process	GO:0060249	anatomical structure homeostasis	0	1	0	0.668258	0.485529	1	1
biological_process	GO:0030041	actin filament polymerization	0	3	0	0.825439	0.324267	1	1
biological_process	GO:0016094	polyprenol biosynthetic process	0	2	0	0.286679	1	1	1
biological_process	GO:0009098	leucine biosynthetic process	0	5	0	0.685165	0.713321	1	1
biological_process	GO:0048254	snoRNA localization	0	2	0	0.659519	1	1	1
biological_process	GO:0006437	tyrosyl-tRNA aminoacylation	0	1	0	0.659519	1	1	1
biological_process	GO:0042938	dipeptide transport	0	6	0	0.232744	1	1	1
biological_process	GO:0042939	tripeptide transport	0	7	0	0.232744	1	1	1
biological_process	GO:0010961	cellular magnesium ion homeostasis	0	2	0	0.659519	1	1	1
biological_process	GO:0043687	post-translational protein modification	0	1	0	0.473462	0.846619	1	1
biological_process	GO:0018279	protein N-linked glycosylation via asparagine	0	6	0	0.286679	1	1	1
biological_process	GO:0006390	mitochondrial transcription	0	2	0	0.535556	1	1	1
biological_process	GO:0006435	threonyl-tRNA aminoacylation	0	2	0	0.659519	1	1	1
biological_process	GO:0034488	basic amino acid transmembrane export from vacuole	0	2	0	0.659519	1	1	1
biological_process	GO:0006654	phosphatidic acid biosynthetic process	0	10	0	0.124504	1	1	1
biological_process	GO:0019433	triglyceride catabolic process	0	4	0	0.353093	1	1	1
biological_process	GO:0010124	phenylacetate catabolic process	0	3	0	0.535556	1	1	1
biological_process	GO:0070682	proteasome regulatory particle assembly	0	8	0	0.188945	1	1	1
biological_process	GO:0015699	antimonite transport	0	1	0	0.81213	1	1	1
biological_process	GO:0015700	arsenite transport	0	1	0	0.81213	1	1	1
biological_process	GO:0006658	phosphatidylserine metabolic process	0	1	0	0.434869	1	1	1
biological_process	GO:1900102	negative regulation of endoplasmic reticulum unfolded protein response	0	1	0	0.81213	1	1	1
biological_process	GO:1904377	positive regulation of protein localization to cell periphery	0	1	0	0.81213	1	1	1
biological_process	GO:0006535	cysteine biosynthetic process from serine	0	6	0	0.286679	1	1	1
biological_process	GO:0006147	guanine catabolic process	0	1	0	0.81213	1	1	1
biological_process	GO:0046098	guanine metabolic process	0	1	0	0.81213	1	1	1
biological_process	GO:0051180	vitamin transport	0	2	0	0.353093	1	1	1
biological_process	GO:0051792	medium-chain fatty acid biosynthetic process	0	2	0	0.659519	1	1	1
biological_process	GO:0051793	medium-chain fatty acid catabolic process	0	2	0	0.659519	1	1	1
biological_process	GO:0007323	peptide pheromone maturation	0	3	0	0.837616	0.565131	1	1
biological_process	GO:0015883	FAD transport	0	3	0	0.535556	1	1	1
biological_process	GO:0043069	negative regulation of programmed cell death	0	1	0	0.659519	1	1	1
biological_process	GO:1902884	positive regulation of response to oxidative stress	0	1	0	0.659519	1	1	1
biological_process	GO:0018216	peptidyl-arginine methylation	0	2	0	0.535556	1	1	1
biological_process	GO:0043504	mitochondrial DNA repair	0	1	0	0.81213	1	1	1
biological_process	GO:0006081	cellular aldehyde metabolic process	0	2	0	0.229653	0.945976	1	1
biological_process	GO:0044210	'de novo' CTP biosynthetic process	0	1	0	0.81213	1	1	1
biological_process	GO:0006241	CTP biosynthetic process	0	2	0	0.907444	0.464444	1	1
biological_process	GO:0019856	pyrimidine nucleobase biosynthetic process	0	2	0	0.124504	1	1	1
biological_process	GO:0071218	cellular response to misfolded protein	0	2	0	0.267464	0.933431	1	1
biological_process	GO:0000461	endonucleolytic cleavage to generate mature 3'-end of SSU-rRNA from (SSU-rRNA, 5.8S rRNA, LSU-rRNA)	0	2	0	0.659519	1	1	1
biological_process	GO:0071248	cellular response to metal ion	0	2	0	0.973333	0.0582275	1	1
biological_process	GO:0051454	intracellular pH elevation	0	1	0	0.81213	1	1	1
biological_process	GO:0006839	mitochondrial transport	0	2	0	0.0264687	0.988574	0.999	1
biological_process	GO:0006432	phenylalanyl-tRNA aminoacylation	0	3	0	0.535556	1	1	1
biological_process	GO:0033389	putrescine biosynthetic process from arginine, using agmatinase	0	2	0	0.659519	1	1	1
biological_process	GO:0006427	histidyl-tRNA aminoacylation	0	1	0	0.81213	1	1	1
biological_process	GO:1902476	chloride transmembrane transport	0	2	0	0.659519	1	1	1
biological_process	GO:0015793	glycerol transport	0	1	0	0.81213	1	1	1
biological_process	GO:0008610	lipid biosynthetic process	0	1	0	0.00831046	0.99549	0.856	1
biological_process	GO:0009450	gamma-aminobutyric acid catabolic process	0	4	0	0.353093	1	1	1
biological_process	GO:0010045	response to nickel cation	0	1	0	0.81213	1	1	1
biological_process	GO:0006520	cellular amino acid metabolic process	0	3	0	0.03451	0.978153	0.999	1
biological_process	GO:0042823	pyridoxal phosphate biosynthetic process	0	2	0	0.434869	1	1	1
biological_process	GO:0044273	sulfur compound catabolic process	0	3	0	0.546847	0.732536	1	1
biological_process	GO:0005980	glycogen catabolic process	0	2	0	0.535556	1	1	1
biological_process	GO:0009082	branched-chain amino acid biosynthetic process	0	3	0	0.769872	0.526538	1	1
biological_process	GO:0035196	production of miRNAs involved in gene silencing by miRNA	0	1	0	0.964741	0.340481	1	1
biological_process	GO:0030422	production of siRNA involved in RNA interference	0	1	0	0.81213	1	1	1
biological_process	GO:0018283	iron incorporation into metallo-sulfur cluster	0	1	0	0.81213	1	1	1
biological_process	GO:0006121	mitochondrial electron transport, succinate to ubiquinone	0	7	0	0.232744	1	1	1
biological_process	GO:0010040	response to iron(II) ion	0	1	0	0.81213	1	1	1
biological_process	GO:0019544	arginine catabolic process to glutamate	0	1	0	0.81213	1	1	1
biological_process	GO:0010121	arginine catabolic process to proline via ornithine	0	1	0	0.81213	1	1	1
biological_process	GO:0006591	ornithine metabolic process	0	1	0	0.232744	1	1	1
biological_process	GO:0015786	UDP-glucose transmembrane transport	0	1	0	0.81213	1	1	1
biological_process	GO:0009166	nucleotide catabolic process	0	2	0	0.714207	0.586724	1	1
biological_process	GO:0006206	pyrimidine nucleobase metabolic process	0	1	0	0.0665687	1	1	1
biological_process	GO:0015719	allantoate transport	0	4	0	0.434869	1	1	1
biological_process	GO:0006399	tRNA metabolic process	0	2	0	0.00364418	0.998372	0.588	1
biological_process	GO:0016311	dephosphorylation	0	4	0	0.518707	0.612505	1	1
biological_process	GO:0062026	negative regulation of SCF-dependent proteasomal ubiquitin-dependent catabolic process	0	1	0	0.81213	1	1	1
biological_process	GO:0070372	regulation of ERK1 and ERK2 cascade	0	1	0	0.81213	1	1	1
biological_process	GO:0006880	intracellular sequestering of iron ion	0	3	0	0.535556	1	1	1
biological_process	GO:0106034	protein maturation by [2Fe-2S] cluster transfer	0	2	0	0.659519	1	1	1
biological_process	GO:0015741	fumarate transport	0	1	0	0.81213	1	1	1
biological_process	GO:0015744	succinate transport	0	1	0	0.659519	1	1	1
biological_process	GO:0033499	galactose catabolic process via UDP-galactose	0	2	0	0.659519	1	1	1
biological_process	GO:0042125	protein galactosylation	0	2	0	0.659519	1	1	1
biological_process	GO:0052574	UDP-galactose biosynthetic process	0	2	0	0.659519	1	1	1
biological_process	GO:0018063	cytochrome c-heme linkage	0	3	0	0.535556	1	1	1
biological_process	GO:0046907	intracellular transport	0	3	0	0.97191	0.0370248	1	1
biological_process	GO:0040020	regulation of meiotic nuclear division	0	1	0	0.996529	0.0267443	1	1
biological_process	GO:0009887	animal organ morphogenesis	0	1	0	0.81213	1	1	1
biological_process	GO:0009948	anterior/posterior axis specification	0	1	0	0.81213	1	1	1
biological_process	GO:0051259	protein complex oligomerization	0	1	0	0.610289	0.767256	1	1
biological_process	GO:1903577	cellular response to L-arginine	0	1	0	0.81213	1	1	1
biological_process	GO:0061454	release of sequestered calcium ion into cytosol by Golgi	0	1	0	0.81213	1	1	1
biological_process	GO:0043007	maintenance of rDNA	0	2	0	0.659519	1	1	1
biological_process	GO:0006537	glutamate biosynthetic process	0	2	0	0.659519	1	1	1
biological_process	GO:0001677	formation of translation initiation ternary complex	0	1	0	0.81213	1	1	1
biological_process	GO:1900264	positive regulation of DNA-directed DNA polymerase activity	0	1	0	0.81213	1	1	1
biological_process	GO:0019985	translesion synthesis	0	1	0	0.685165	0.713321	1	1
biological_process	GO:1902281	negative regulation of RNA helicase activity	0	1	0	0.81213	1	1	1
biological_process	GO:0043462	regulation of ATP-dependent activity	0	1	0	0.124504	1	1	1
biological_process	GO:0006564	L-serine biosynthetic process	0	2	0	0.659519	1	1	1
biological_process	GO:0060049	regulation of protein glycosylation	0	1	0	0.81213	1	1	1
biological_process	GO:1904380	endoplasmic reticulum mannose trimming	0	2	0	0.659519	1	1	1
biological_process	GO:0070880	fungal-type cell wall beta-glucan biosynthetic process	0	2	0	0.872354	0.389711	1	1
biological_process	GO:0032469	endoplasmic reticulum calcium ion homeostasis	0	1	0	0.81213	1	1	1
biological_process	GO:0036503	ERAD pathway	0	1	0	0.00421422	0.999563	0.63	1
biological_process	GO:1901135	carbohydrate derivative metabolic process	0	1	0	8.71356e-05	0.999956	0.009	1
biological_process	GO:0071554	cell wall organization or biogenesis	0	1	0	0.762852	0.293256	1	1
biological_process	GO:0038203	TORC2 signaling	0	4	0	0.761976	0.646907	1	1
biological_process	GO:0046967	cytosol to endoplasmic reticulum transport	0	1	0	0.659519	1	1	1
biological_process	GO:0046839	phospholipid dephosphorylation	0	1	0	0.769872	0.526538	1	1
biological_process	GO:0006735	NADH regeneration	0	1	0	0.837616	0.565131	1	1
biological_process	GO:0051999	mannosyl-inositol phosphorylceramide biosynthetic process	0	1	0	0.81213	1	1	1
biological_process	GO:0051086	chaperone mediated protein folding independent of cofactor	0	6	0	0.286679	1	1	1
biological_process	GO:0006694	steroid biosynthetic process	0	1	0	0.0946368	0.967607	1	1
biological_process	GO:0035719	tRNA import into nucleus	0	2	0	0.659519	1	1	1
biological_process	GO:0045002	double-strand break repair via single-strand annealing	0	2	0	0.434869	1	1	1
biological_process	GO:0010828	positive regulation of glucose transmembrane transport	0	3	0	0.535556	1	1	1
biological_process	GO:0006521	regulation of cellular amino acid metabolic process	0	1	0	0.951076	0.238024	1	1
biological_process	GO:0019660	glycolytic fermentation	0	2	0	0.659519	1	1	1
biological_process	GO:1990575	mitochondrial L-ornithine transmembrane transport	0	3	0	0.535556	1	1	1
biological_process	GO:0045721	negative regulation of gluconeogenesis	0	2	0	0.659519	1	1	1
biological_process	GO:0045862	positive regulation of proteolysis	0	1	0	0.153381	1	1	1
biological_process	GO:0080182	histone H3-K4 trimethylation	0	2	0	0.659519	1	1	1
biological_process	GO:0034729	histone H3-K79 methylation	0	1	0	0.659519	1	1	1
biological_process	GO:0009435	NAD biosynthetic process	0	4	0	0.73941	0.50567	1	1
biological_process	GO:0034213	quinolinate catabolic process	0	1	0	0.81213	1	1	1
biological_process	GO:0017121	plasma membrane phospholipid scrambling	0	1	0	0.81213	1	1	1
biological_process	GO:0043048	dolichyl monophosphate biosynthetic process	0	1	0	0.81213	1	1	1
biological_process	GO:0030091	protein repair	0	1	0	0.81213	1	1	1
biological_process	GO:1900188	negative regulation of cell adhesion involved in single-species biofilm formation	0	1	0	0.81213	1	1	1
biological_process	GO:0031137	regulation of conjugation with cellular fusion	0	2	0	0.980114	0.0519373	1	1
biological_process	GO:0016237	lysosomal microautophagy	0	3	0	0.761247	0.446167	1	1
biological_process	GO:0006799	polyphosphate biosynthetic process	0	1	0	0.81213	1	1	1
biological_process	GO:0043085	positive regulation of catalytic activity	0	2	0	0.545228	0.61842	1	1
biological_process	GO:0009067	aspartate family amino acid biosynthetic process	0	1	0	0.185654	0.917107	1	1
biological_process	GO:0010960	magnesium ion homeostasis	0	1	0	0.535556	1	1	1
biological_process	GO:0043937	regulation of sporulation	0	1	0	0.353093	1	1	1
biological_process	GO:0015916	fatty-acyl-CoA transport	0	2	0	0.659519	1	1	1
biological_process	GO:0042758	long-chain fatty acid catabolic process	0	2	0	0.659519	1	1	1
biological_process	GO:0015910	long-chain fatty acid import into peroxisome	0	2	0	0.659519	1	1	1
biological_process	GO:0042760	very long-chain fatty acid catabolic process	0	2	0	0.659519	1	1	1
biological_process	GO:0046916	cellular transition metal ion homeostasis	0	2	0	0.300473	0.794043	1	1
biological_process	GO:1990426	mitotic recombination-dependent replication fork processing	0	4	0	0.434869	1	1	1
biological_process	GO:0120290	stalled replication fork localization to nuclear periphery	0	3	0	0.535556	1	1	1
biological_process	GO:0001080	nitrogen catabolite activation of transcription from RNA polymerase II promoter	0	2	0	0.659519	1	1	1
biological_process	GO:0045329	carnitine biosynthetic process	0	4	0	0.434869	1	1	1
biological_process	GO:0000481	maturation of 5S rRNA	0	1	0	0.81213	1	1	1
biological_process	GO:0097010	eukaryotic translation initiation factor 4F complex assembly	0	2	0	0.659519	1	1	1
biological_process	GO:0006559	L-phenylalanine catabolic process	0	1	0	0.81213	1	1	1
biological_process	GO:0006572	tyrosine catabolic process	0	1	0	0.81213	1	1	1
biological_process	GO:0017055	negative regulation of RNA polymerase II transcription preinitiation complex assembly	0	2	0	0.659519	1	1	1
biological_process	GO:0061408	positive regulation of transcription from RNA polymerase II promoter in response to heat stress	0	4	0	0.434869	1	1	1
biological_process	GO:2001038	regulation of cellular response to drug	0	1	0	0.659519	1	1	1
biological_process	GO:1901006	ubiquinone-6 biosynthetic process	0	2	0	0.659519	1	1	1
biological_process	GO:0015847	putrescine transport	0	1	0	0.81213	1	1	1
biological_process	GO:0015840	urea transport	0	2	0	0.659519	1	1	1
biological_process	GO:0019547	arginine catabolic process to ornithine	0	1	0	0.81213	1	1	1
biological_process	GO:0000050	urea cycle	0	2	0	0.659519	1	1	1
biological_process	GO:0033539	fatty acid beta-oxidation using acyl-CoA dehydrogenase	0	1	0	0.81213	1	1	1
biological_process	GO:0090522	vesicle tethering involved in exocytosis	0	2	0	0.659519	1	1	1
biological_process	GO:0071577	zinc ion transmembrane transport	0	4	0	0.434869	1	1	1
biological_process	GO:0070784	regulation of growth of unicellular organism as a thread of attached cells	0	3	0	0.98937	0.0267893	1	1
biological_process	GO:0022618	ribonucleoprotein complex assembly	0	1	0	0.308843	0.776969	1	1
biological_process	GO:0010526	negative regulation of transposition, RNA-mediated	0	1	0	0.81213	1	1	1
biological_process	GO:0046827	positive regulation of protein export from nucleus	0	4	0	0.434869	1	1	1
biological_process	GO:0009398	FMN biosynthetic process	0	1	0	0.81213	1	1	1
biological_process	GO:0006771	riboflavin metabolic process	0	1	0	0.685165	0.713321	1	1
biological_process	GO:0006812	cation transport	0	2	0	3.32349e-05	0.999992	0.002	1
biological_process	GO:1905267	endonucleolytic cleavage involved in tRNA processing	0	1	0	0.964741	0.340481	1	1
biological_process	GO:0072670	mitochondrial tRNA threonylcarbamoyladenosine modification	0	1	0	0.81213	1	1	1
biological_process	GO:0006882	cellular zinc ion homeostasis	0	6	0	0.188945	1	1	1
biological_process	GO:0071805	potassium ion transmembrane transport	0	2	0	0.685165	0.713321	1	1
biological_process	GO:0010906	regulation of glucose metabolic process	0	1	0	0.823162	0.460669	1	1
biological_process	GO:0015764	N-acetylglucosamine transport	0	1	0	0.81213	1	1	1
biological_process	GO:1903457	lactate catabolic process	0	3	0	0.535556	1	1	1
biological_process	GO:0140455	cytoplasm protein quality control	0	1	0	0.232744	1	1	1
biological_process	GO:0140454	protein aggregate center assembly	0	1	0	0.81213	1	1	1
biological_process	GO:0007038	endocytosed protein transport to vacuole	0	1	0	0.81213	1	1	1
biological_process	GO:0045736	negative regulation of cyclin-dependent protein serine/threonine kinase activity	0	1	0	0.81213	1	1	1
biological_process	GO:0000379	tRNA-type intron splice site recognition and cleavage	0	4	0	0.434869	1	1	1
biological_process	GO:0018401	peptidyl-proline hydroxylation to 4-hydroxy-L-proline	0	1	0	0.81213	1	1	1
biological_process	GO:0035965	cardiolipin acyl-chain remodeling	0	5	0	0.353093	1	1	1
biological_process	GO:0042775	mitochondrial ATP synthesis coupled electron transport	0	1	0	0.00113295	0.9999	0.203	1
biological_process	GO:0006098	pentose-phosphate shunt	0	1	0	0.188945	1	1	1
biological_process	GO:0016926	protein desumoylation	0	3	0	0.434869	1	1	1
biological_process	GO:0071383	cellular response to steroid hormone stimulus	0	1	0	0.659519	1	1	1
biological_process	GO:0005987	sucrose catabolic process	0	2	0	0.659519	1	1	1
biological_process	GO:0042761	very long-chain fatty acid biosynthetic process	0	7	0	0.232744	1	1	1
biological_process	GO:0000038	very long-chain fatty acid metabolic process	0	2	0	0.124504	1	1	1
biological_process	GO:0030203	glycosaminoglycan metabolic process	0	1	0	0.659519	1	1	1
biological_process	GO:0044572	[4Fe-4S] cluster assembly	0	1	0	0.81213	1	1	1
biological_process	GO:0006062	sorbitol catabolic process	0	1	0	0.81213	1	1	1
biological_process	GO:0070817	P-TEFb-cap methyltransferase complex localization	0	1	0	0.81213	1	1	1
biological_process	GO:1901921	phosphorylation of RNA polymerase II C-terminal domain involved in recruitment of 3'-end processing factors to RNA polymerase II holoenzyme complex	0	1	0	0.81213	1	1	1
biological_process	GO:1903654	phosphorylation of RNA polymerase II C-terminal domain serine 5 residues involved in positive regulation of transcription elongation from RNA polymerase II promoter	0	1	0	0.81213	1	1	1
biological_process	GO:1900018	phosphorylation of RNA polymerase II C-terminal domain serine 5 residues involved in recruitment of mRNA capping enzyme to RNA polymerase II holoenzyme complex	0	1	0	0.81213	1	1	1
biological_process	GO:1905866	positive regulation of Atg1/ULK1 kinase complex assembly	0	1	0	0.81213	1	1	1
biological_process	GO:0001208	obsolete histone H2A-H2B dimer displacement	0	1	0	0.81213	1	1	1
biological_process	GO:0061635	regulation of protein complex stability	0	1	0	0.81213	1	1	1
biological_process	GO:0010767	regulation of transcription from RNA polymerase II promoter in response to UV-induced DNA damage	0	1	0	0.964741	0.340481	1	1
biological_process	GO:0033540	fatty acid beta-oxidation using acyl-CoA oxidase	0	3	0	0.535556	1	1	1
biological_process	GO:0018023	peptidyl-lysine trimethylation	0	2	0	0.434869	1	1	1
biological_process	GO:0006661	phosphatidylinositol biosynthetic process	0	2	0	0.720734	0.41901	1	1
biological_process	GO:0034398	telomere tethering at nuclear periphery	0	1	0	0.81213	1	1	1
biological_process	GO:0048543	phytochrome chromophore biosynthetic process	0	1	0	0.81213	1	1	1
[truncated: 3,244 more rows]
[truncated: 193 more columns]

## Sheet: polyQ
GO domain	GO ID	GO term	polyQ protein	total number	number / total	raw p-value under-representation	raw p-value over-representation	FWER under-representation	FWER over-representation	Gene Name
biological_process	GO:0030447	filamentous growth	109	387	0.281654	1	4.36477e-09	1	0	SEC2_CANAL	PACC_CANAL	SCH9_CANAL	SEF1_CANAL	SSN2_CANAL	CZF1_CANAL	IRS4_CANAL	CG21_CANAL	MCM1_CANAL	ERK1_CANAL	GDA1_CANAL	PMT1_CANAL	PALA_CANAL	CPH1_CANAL	CRZ1_CANAL	MOB2_CANAL	RFX2_CANAL	SPT6_CANAL	STP2_CANAL	SFL2_CANAL	SSK1_CANAL	PIR32_CANAL	WOR2_CANAL	VAC8_CANAL	TUP1_CANAL	TEC1_CANAL	RBF1_CANAL	CAS5_CANAL	GZF3_CANAL	GIN4_CANAL	ASH1_CANAL	CLA4_CANAL	ADF1_CANAL	CG13_CANAL	CBK1_CANAL	A0A1D8PH81_CANAL	A0A1D8PLL5_CANAL	A0A1D8PRF5_CANAL	Q5AKW2_CANAL	A0A1D8PKT0_CANAL
biological_process	GO:0006357	regulation of transcription by RNA polymerase II	69	144	0.479167	1	3.62716e-33	1	0	PACC_CANAL	TRY5_CANAL	SSN2_CANAL	HSF_CANAL	CZF1_CANAL	EPL1_CANAL	MED14_CANAL	CRZ2_CANAL	MCM1_CANAL	MED21_CANAL	FKH2_CANAL	ACE2_CANAL	CRZ1_CANAL	SKO1_CANAL	MED6_CANAL	SPT20_CANAL	STP2_CANAL	SSN8_CANAL	SFL1_CANAL	SFL2_CANAL	RPN4_CANAL	RFG1_CANAL	RFX1_CANAL	TEC1_CANAL	ADR1_CANAL	CAS5_CANAL	BCR1_CANAL	CBK1_CANAL	A0A1D8PRN4_CANAL	A0A1D8PKF2_CANAL	A0A1D8PJZ6_CANAL	A0A1D8PRH8_CANAL	A0A1D8PIC1_CANAL	A0A1D8PIE8_CANAL	A0A1D8PFD3_CANAL	A0A1D8PP44_CANAL	A0A1D8PNK6_CANAL	A0A1D8PNN1_CANAL	Q5ACU9_CANAL	A0A1D8PEG7_CANAL
biological_process	GO:0045944	positive regulation of transcription by RNA polymerase II	49	105	0.466667	1	5.0351e-15	1	0	PACC_CANAL	EFG1_CANAL	MCM1_CANAL	GAT1_CANAL	INO80_CANAL	STP2_CANAL	SSN8_CANAL	SFL2_CANAL	WOR1_CANAL	MRR1_CANAL	TEC1_CANAL	GZF3_CANAL	EFH1_CANAL	ASG1_CANAL	A0A1D8PRN4_CANAL	A0A1D8PME6_CANAL	A0A1D8PCY0_CANAL	A0A1D8PRB7_CANAL	A0A1D8PNI3_CANAL	A0A1D8PP44_CANAL	A0A1D8PR21_CANAL	Q5ACU9_CANAL	Q5ANG4_CANAL	A0A1D8PL89_CANAL	A0A1D8PNM8_CANAL	Q5ADP3_CANAL	A0A1D8PMZ4_CANAL	A0A1D8PP04_CANAL	Q5A766_CANAL	A0A1D8PNT2_CANAL	A0A1D8PGH7_CANAL	Q5AG95_CANAL	Q5A683_CANAL	A0A1D8PL95_CANAL	A0A1D8PNH8_CANAL	A0A1D8PNF7_CANAL	Q59TU4_CANAL	A0A1D8PMD1_CANAL	Q5APB2_CANAL	Q59T43_CANAL
biological_process	GO:0044182	filamentous growth of a population of unicellular organisms	48	161	0.298137	1	2.13412e-07	1	0	PACC_CANAL	SCH9_CANAL	MCM1_CANAL	PALA_CANAL	CPH1_CANAL	RFX2_CANAL	SFL2_CANAL	SSK1_CANAL	WOR1_CANAL	TUP1_CANAL	TEC1_CANAL	GIN4_CANAL	ASH1_CANAL	CG13_CANAL	A0A1D8PH81_CANAL	A0A1D8PRF5_CANAL	A0A1D8PJZ6_CANAL	A0A1D8PLL4_CANAL	Q5AHB5_CANAL	A0A1D8PFV9_CANAL	A0A1D8PU03_CANAL	A0A1D8PIK2_CANAL	A0A1D8PS14_CANAL	A0A1D8PFH4_CANAL	A0A1D8PS50_CANAL	A0A1D8PFD3_CANAL	A0A1D8PP44_CANAL	A0A1D8PEG7_CANAL	A0A1D8PSW1_CANAL	A0A1D8PDR1_CANAL	Q5ADP3_CANAL	A0A1D8PMZ4_CANAL	A0A1D8PH05_CANAL	A0A1D8PN26_CANAL	Q59UR3_CANAL	A0A1D8PN61_CANAL	A0A1D8PFE0_CANAL	A0A1D8PMD1_CANAL	Q5APB2_CANAL	A0A1D8PM73_CANAL
biological_process	GO:0006355	regulation of transcription, DNA-templated	33	66	0.5	1	2.04786e-35	1	0	SEF1_CANAL	CPH1_CANAL	CRZ1_CANAL	NOT3_CANAL	SET2_CANAL	WOR1_CANAL	RFG1_CANAL	TEC1_CANAL	AF9_CANAL	BRG1_CANAL	ADF1_CANAL	AP1_CANAL	A0A1D8PD52_CANAL	A0A1D8PIP3_CANAL	Q59M50_CANAL	A0A1D8PIK2_CANAL	Q5ADX8_CANAL	A0A1D8PIG1_CANAL	A0A1D8PLY0_CANAL	A0A1D8PGW0_CANAL	A0A1D8PH05_CANAL	A0A1D8PN26_CANAL	Q59UR3_CANAL	Q5A683_CANAL	Q5ALK1_CANAL	A0A1D8PQ25_CANAL	Q59T43_CANAL	A0A1D8PND3_CANAL	Q5AKV1_CANAL	A0A1D8PKB5_CANAL	A0A1D8PNP8_CANAL	A0A1D8PCJ9_CANAL	A0A1D8PGK4_CANAL
biological_process	GO:0035556	intracellular signal transduction	24	46	0.521739	1	1.59878e-09	1	0	SCH9_CANAL	ERK1_CANAL	DBF2_CANAL	GIN4_CANAL	CLA4_CANAL	CBK1_CANAL	A0A1D8PPB9_CANAL	Q5ANK2_CANAL	A0A1D8PQP3_CANAL	A0A1D8PHP6_CANAL	Q5A650_CANAL	A0A1D8PKQ6_CANAL	Q59TB3_CANAL	A0A1D8PK98_CANAL	A0A1D8PJ04_CANAL	Q59VY9_CANAL	A0A1D8PN61_CANAL	A0A1D8PRN8_CANAL	Q59WD8_CANAL	A0A1D8PDS9_CANAL	A0A1D8PT49_CANAL	Q5AH90_CANAL	A0A1D8PDY7_CANAL	Q59UZ0_CANAL
biological_process	GO:0006468	protein phosphorylation	23	57	0.403509	1	1.39013e-10	1	0	SSN3_CANAL	PRK1_CANAL	GIN4_CANAL	CLA4_CANAL	A0A1D8PH81_CANAL	Q5ANK2_CANAL	Q5A5P2_CANAL	Q5A650_CANAL	A0A1D8PKQ6_CANAL	Q59TB3_CANAL	A0A1D8PK98_CANAL	A0A1D8PJ04_CANAL	Q59VY9_CANAL	A0A1D8PPK3_CANAL	Q59WD8_CANAL	A0A1D8PT49_CANAL	A0A1D8PGM4_CANAL	A0A1D8PHD2_CANAL	A0A1D8PDA6_CANAL	A0A1D8PI07_CANAL	A0A1D8PDY7_CANAL	A0A1D8PHU1_CANAL	Q59UZ0_CANAL
biological_process	GO:1900445	positive regulation of filamentous growth of a population of unicellular organisms in response to biotic stimulus	21	36	0.583333	1	3.53793e-08	1	0	ERK1_CANAL	CPH1_CANAL	CRZ1_CANAL	MOB2_CANAL	SPT6_CANAL	SSK1_CANAL	TEC1_CANAL	ASH1_CANAL	CLA4_CANAL	A0A1D8PME2_CANAL	A0A1D8PQP3_CANAL	Q5A3L9_CANAL	A0A1D8PRB7_CANAL	Q5ACU9_CANAL	A0A1D8PN26_CANAL	Q59UR3_CANAL	A0A1D8PFP2_CANAL	A0A1D8PJG1_CANAL	A0A1D8PK74_CANAL	A0A1D8PHU1_CANAL	A0A1D8PGK4_CANAL
biological_process	GO:0000122	negative regulation of transcription by RNA polymerase II	21	38	0.552632	1	2.17659e-07	1	0	SSN3_CANAL	GAT1_CANAL	RFX2_CANAL	SWC4_CANAL	TUP1_CANAL	RFG1_CANAL	GZF3_CANAL	EFH1_CANAL	ASH1_CANAL	A0A1D8PKT0_CANAL	A0A1D8PCC3_CANAL	Q5ANG4_CANAL	A0A1D8PL89_CANAL	Q5ADP3_CANAL	A0A1D8PP04_CANAL	A0A1D8PGE3_CANAL	A0A1D8PUC3_CANAL	Q59TU4_CANAL	A0A1D8PTJ0_CANAL	A0A1D8PQN1_CANAL	A0A1D8PGK8_CANAL
biological_process	GO:0006351	transcription, DNA-templated	17	40	0.425	1	1.76192e-34	1	0	SEF1_CANAL	MRR1_CANAL	ASG1_CANAL	A0A1D8PLH4_CANAL	A0A1D8PME2_CANAL	A0A1D8PCY0_CANAL	A0A1D8PRB7_CANAL	A0A1D8PNI3_CANAL	A0A1D8PNM8_CANAL	Q5A766_CANAL	A0A1D8PGH7_CANAL	Q5AF55_CANAL	A0A1D8PFP2_CANAL	A0A1D8PGH3_CANAL	Q5AAV6_CANAL	A0A1D8PKB5_CANAL	A0A1D8PK74_CANAL
biological_process	GO:1900430	positive regulation of filamentous growth of a population of unicellular organisms	9	15	0.6	1	6.22021e-11	1	0	PACC_CANAL	PALA_CANAL	CPH1_CANAL	TEC1_CANAL	ASH1_CANAL	A0A1D8PMZ4_CANAL	A0A1D8PFN2_CANAL	Q59UR3_CANAL	A0A1D8PGK4_CANAL
biological_process	GO:0007165	signal transduction	6	28	0.214286	1	3.23511e-08	1	0	MOB2_CANAL	Q5ANK2_CANAL	Q59X47_CANAL	A0A1D8PRQ6_CANAL	Q5AKY0_CANAL	A0A1D8PT45_CANAL
biological_process	GO:0045893	positive regulation of transcription, DNA-templated	6	21	0.285714	1	4.43568e-15	1	0	RBF1_CANAL	A0A1D8PLL4_CANAL	A0A1D8PNI3_CANAL	A0A1D8PH73_CANAL	A0A1D8PF53_CANAL	A0A1D8PMS5_CANAL
biological_process	GO:0006366	transcription by RNA polymerase II	5	16	0.3125	1	9.17514e-32	1	0	INO80_CANAL	A0A1D8PN59_CANAL	A0A1D8PG88_CANAL	A0A1D8PCV8_CANAL	A0A1D8PQH0_CANAL
biological_process	GO:0010468	regulation of gene expression	4	13	0.307692	1	6.12858e-35	1	0	A0A1D8PM79_CANAL	A0A1D8PKT0_CANAL	Q5ADP3_CANAL	A0A1D8PQ55_CANAL
biological_process	GO:0060258	negative regulation of filamentous growth	3	8	0.375	1	8.47276e-07	1	0	SSN3_CANAL	Q5A5B4_CANAL	A0A1D8PHD2_CANAL
biological_process	GO:1900443	regulation of filamentous growth of a population of unicellular organisms in response to biotic stimulus	3	13	0.230769	1	5.35263e-07	1	0	CZF1_CANAL	A0A1D8PNM8_CANAL	Q5A766_CANAL
biological_process	GO:1900428	regulation of filamentous growth of a population of unicellular organisms	3	4	0.75	1	4.86272e-14	1	0	CPH1_CANAL	SSK1_CANAL	A0A1D8PHU1_CANAL
biological_process	GO:0080090	regulation of primary metabolic process	2	4	0.5	1	3.86348e-35	1	0	Q59X47_CANAL	Q5AKY0_CANAL
biological_process	GO:0032774	RNA biosynthetic process	1	1	1	1	3.45596e-35	1	0	FAL1_CANAL
biological_process	GO:0090033	positive regulation of filamentous growth	1	2	0.5	1	6.22021e-11	1	0	A0A1D8PN26_CANAL
biological_process	GO:0010570	regulation of filamentous growth	1	3	0.333333	1	1.58901e-14	1	0	A0A1D8PKB4_CANAL
biological_process	GO:0044260	cellular macromolecule metabolic process	1	1	1	1	1.82163e-13	1	0	A0A1D8PFV9_CANAL
biological_process	GO:0060255	regulation of macromolecule metabolic process	1	1	1	1	1.12396e-35	1	0	A0A1D8PCK0_CANAL
biological_process	GO:0051252	regulation of RNA metabolic process	1	2	0.5	1	1.78504e-42	1	0	A0A1D8PQ55_CANAL
biological_process	GO:1900190	regulation of single-species biofilm formation	1	1	1	1	1.09148e-07	1	0	A0A1D8PKB4_CANAL
biological_process	GO:0061013	regulation of mRNA catabolic process	1	1	1	1	3.92603e-07	1	0	Q5A5R5_CANAL
biological_process	GO:0016310	phosphorylation	0	5	0	1	1.28358e-07	1	0
biological_process	GO:0043170	macromolecule metabolic process	0	2	0	1	4.21018e-14	1	0
biological_process	GO:0016070	RNA metabolic process	0	3	0	1	4.11031e-23	1	0
biological_process	GO:0050896	response to stimulus	0	1	0	1	1.31826e-07	1	0
biological_process	GO:2000112	regulation of cellular macromolecule biosynthetic process	0	1	0	1	1.27615e-34	1	0
biological_process	GO:0044271	cellular nitrogen compound biosynthetic process	0	2	0	1	2.98136e-07	1	0
biological_process	GO:0019222	regulation of metabolic process	0	1	0	1	1.47953e-34	1	0
biological_process	GO:0006725	cellular aromatic compound metabolic process	0	1	0	1	1.38681e-09	1	0
biological_process	GO:0043488	regulation of mRNA stability	3	3	1	1	1.18784e-06	1	0.001	A0A1D8PJ46_CANAL	A0A1D8PFN4_CANAL	A0A1D8PCH2_CANAL
biological_process	GO:0018105	peptidyl-serine phosphorylation	15	24	0.625	1	2.08088e-06	1	0.002	SCH9_CANAL	DBF2_CANAL	CBK1_CANAL	A0A1D8PPB9_CANAL	A0A1D8PH81_CANAL	Q5ANK2_CANAL	A0A1D8PQP3_CANAL	Q5AAN6_CANAL	A0A1D8PHB0_CANAL	Q5AL00_CANAL	A0A1D8PKB4_CANAL	A0A1D8PTW7_CANAL	A0A1D8PP50_CANAL	A0A1D8PHD2_CANAL	Q59S64_CANAL
biological_process	GO:1900429	negative regulation of filamentous growth of a population of unicellular organisms	12	28	0.428571	1	1.94693e-06	1	0.002	RFX2_CANAL	SFL2_CANAL	TUP1_CANAL	CG13_CANAL	A0A1D8PLL4_CANAL	A0A1D8PFV9_CANAL	A0A1D8PFD3_CANAL	Q5ADP3_CANAL	A0A1D8PN61_CANAL	A0A1D8PFE0_CANAL	A0A1D8PEM3_CANAL	Q59NG2_CANAL
biological_process	GO:1900231	regulation of single-species biofilm formation on inanimate substrate	11	18	0.611111	0.999999	4.35661e-06	1	0.002	CZF1_CANAL	CRZ2_CANAL	CPH1_CANAL	WOR1_CANAL	TEC1_CANAL	Q5ACU9_CANAL	A0A1D8PTB4_CANAL	A0A1D8PM73_CANAL	A0A1D8PFP2_CANAL	A0A1D8PI64_CANAL	A0A1D8PHU1_CANAL
biological_process	GO:0043620	regulation of DNA-templated transcription in response to stress	1	1	1	0.999999	4.35661e-06	1	0.002	A0A1D8PE76_CANAL
biological_process	GO:0043487	regulation of RNA stability	0	1	0	1	1.94693e-06	1	0.002
biological_process	GO:0070784	regulation of growth of unicellular organism as a thread of attached cells	2	3	0.666667	0.999999	6.99689e-06	1	0.004	A0A1D8PNN1_CANAL	Q59TS6_CANAL
biological_process	GO:0045892	negative regulation of transcription, DNA-templated	4	9	0.444444	0.999997	8.64286e-06	1	0.007	TUP1_CANAL	A0A1D8PKT0_CANAL	A0A1D8PH70_CANAL	A0A1D8PNL1_CANAL
biological_process	GO:0006897	endocytosis	20	55	0.363636	0.999995	1.50503e-05	1	0.009	IRS4_CANAL	SLA1_CANAL	PAN1_CANAL	MYO5_CANAL	A0A1D8PRF5_CANAL	Q5ADS1_CANAL	A0A1D8PU03_CANAL	Q5ADR3_CANAL	A0A1D8PSD9_CANAL	A0A1D8PJ75_CANAL	A0A1D8PIG1_CANAL	A0A1D8PQP1_CANAL	A0A1D8PGB7_CANAL	Q5A881_CANAL	A0A1D8PKB4_CANAL	A0A1D8PGL6_CANAL	A0A1D8PTP5_CANAL	Q59S64_CANAL	A0A1D8PNI0_CANAL	A0A1D8PF53_CANAL
biological_process	GO:0043618	regulation of transcription from RNA polymerase II promoter in response to stress	1	4	0.25	0.999998	1.41576e-05	1	0.009	INO80_CANAL
biological_process	GO:0051276	chromosome organization	0	3	0	0.99999	1.83408e-05	1	0.01
biological_process	GO:0016560	protein import into peroxisome matrix, docking	6	6	1	1	2.74088e-05	1	0.024	PEX5_CANAL	A0A1D8PPS0_CANAL	A0A1D8PSW1_CANAL	A0A1D8PTW0_CANAL	Q59WW3_CANAL	A0A1D8PDU5_CANAL
biological_process	GO:0017148	negative regulation of translation	4	7	0.571429	0.999991	3.65342e-05	1	0.032	CAF20_CANAL	A0A1D8PRG1_CANAL	A0A1D8PJ46_CANAL	A0A1D8PFN4_CANAL
biological_process	GO:0061014	positive regulation of mRNA catabolic process	2	2	1	0.999993	3.2892e-05	1	0.032	A0A1D8PJ46_CANAL	A0A1D8PFN4_CANAL
biological_process	GO:0006402	mRNA catabolic process	1	2	0.5	0.999987	3.80446e-05	1	0.032	SSD1_CANAL
biological_process	GO:0070783	growth of unicellular organism as a thread of attached cells	10	20	0.5	0.999981	6.46315e-05	1	0.042	WOR2_CANAL	Q5A3L9_CANAL	A0A1D8PNC6_CANAL	A0A1D8PNN1_CANAL	A0A1D8PNM8_CANAL	Q5A766_CANAL	Q59TS6_CANAL	Q59KX3_CANAL	A0A1D8PLA4_CANAL	A0A1D8PK74_CANAL
biological_process	GO:0000288	nuclear-transcribed mRNA catabolic process, deadenylation-dependent decay	4	5	0.8	0.999986	6.75856e-05	1	0.043	A0A1D8PQD2_CANAL	A0A1D8PNF9_CANAL	A0A1D8PMA5_CANAL	Q59YE8_CANAL
biological_process	GO:0007049	cell cycle	8	25	0.32	0.999959	7.17501e-05	1	0.045	EPL1_CANAL	ERK1_CANAL	MOB2_CANAL	TBF1_CANAL	AMN1_CANAL	A0A1D8PTC8_CANAL	A0A1D8PJZ1_CANAL	A0A1D8PMS5_CANAL
biological_process	GO:0044772	mitotic cell cycle phase transition	4	5	0.8	0.99997	8.10498e-05	1	0.049	CG11_CANAL	CG21_CANAL	HGC1_CANAL	CG13_CANAL
biological_process	GO:0051726	regulation of cell cycle	3	13	0.230769	0.999937	0.00013792	1	0.078	CG13_CANAL	A0A1D8PHK4_CANAL	A0A1D8PSZ1_CANAL
biological_process	GO:1900436	positive regulation of filamentous growth of a population of unicellular organisms in response to starvation	12	23	0.521739	0.999975	0.000147489	1	0.087	SCH9_CANAL	ERK1_CANAL	CPH1_CANAL	CRZ1_CANAL	SPT6_CANAL	SSK1_CANAL	ASH1_CANAL	CLA4_CANAL	A0A1D8PJZ6_CANAL	A0A1D8PN26_CANAL	A0A1D8PJG1_CANAL	A0A1D8PHU1_CANAL
biological_process	GO:0006607	NLS-bearing protein import into nucleus	5	5	1	1	0.000158295	1	0.116	A0A1D8PS91_CANAL	A0A1D8PMK3_CANAL	A0A1D8PLY0_CANAL	A0A1D8PMU8_CANAL	A0A1D8PFQ0_CANAL
biological_process	GO:0000147	actin cortical patch assembly	6	7	0.857143	0.999995	0.000163419	1	0.129	PRK1_CANAL	SLA1_CANAL	PAN1_CANAL	MYO5_CANAL	A0A1D8PRF5_CANAL	Q5A5P2_CANAL
biological_process	GO:1901987	regulation of cell cycle phase transition	1	1	1	0.999937	0.000166879	1	0.13	Q5A5B4_CANAL
biological_process	GO:0036177	filamentous growth of a population of unicellular organisms in response to pH	6	18	0.333333	0.999926	0.000214003	1	0.143	PACC_CANAL	PALA_CANAL	A0A1D8PKT0_CANAL	Q5AHB5_CANAL	Q5ACU9_CANAL	A0A1D8PFP3_CANAL
biological_process	GO:0061157	mRNA destabilization	0	2	0	0.999941	0.000248571	1	0.15
biological_process	GO:1900434	regulation of filamentous growth of a population of unicellular organisms in response to starvation	0	1	0	0.999954	0.000248746	1	0.153
biological_process	GO:0071840	cellular component organization or biogenesis	1	1	1	0.999764	0.000321564	1	0.185	A0A1D8PF53_CANAL
biological_process	GO:0071467	cellular response to pH	4	18	0.222222	0.999869	0.000355536	1	0.204	PACC_CANAL	PALA_CANAL	A0A1D8PKT0_CANAL	Q5AHB5_CANAL
biological_process	GO:0036244	cellular response to neutral pH	18	46	0.391304	0.999888	0.000380073	1	0.211	PACC_CANAL	GDA1_CANAL	PALA_CANAL	MOB2_CANAL	SFL2_CANAL	SSK1_CANAL	CBK1_CANAL	A0A1D8PH81_CANAL	A0A1D8PJ86_CANAL	A0A1D8PN26_CANAL	Q59UR3_CANAL	A0A1D8PFP3_CANAL	A0A1D8PJG1_CANAL	Q59MQ8_CANAL	Q59LK7_CANAL	Q5A747_CANAL	A0A1D8PSH4_CANAL	A0A1D8PGK4_CANAL
biological_process	GO:0036180	filamentous growth of a population of unicellular organisms in response to biotic stimulus	60	233	0.257511	0.999774	0.000408981	1	0.218	CZF1_CANAL	IRS4_CANAL	ERK1_CANAL	CPH1_CANAL	CRZ1_CANAL	MOB2_CANAL	SPT6_CANAL	SFL2_CANAL	SSK1_CANAL	VAC8_CANAL	TUP1_CANAL	TEC1_CANAL	ASH1_CANAL	CLA4_CANAL	CBK1_CANAL	A0A1D8PH81_CANAL	A0A1D8PQ17_CANAL	A0A1D8PME2_CANAL	A0A1D8PQP3_CANAL	A0A1D8PU07_CANAL	Q5A3L9_CANAL	A0A1D8PFV9_CANAL	Q59M50_CANAL	Q59PA6_CANAL	A0A1D8PU03_CANAL	A0A1D8PNC6_CANAL	A0A1D8PRB7_CANAL	Q5A8L5_CANAL	A0A1D8PS50_CANAL	A0A1D8PFD3_CANAL	A0A1D8PQD2_CANAL	A0A1D8PCC3_CANAL	A0A1D8PJ86_CANAL	A0A1D8PRE0_CANAL	Q5ACU9_CANAL	A0A1D8PGH4_CANAL	A0A1D8PNM8_CANAL	Q5A766_CANAL	Q59VY9_CANAL	A0A1D8PRZ6_CANAL
biological_process	GO:0044114	development of symbiont in host	8	13	0.615385	0.999948	0.000460181	1	0.245	SCH9_CANAL	CPH1_CANAL	TUP1_CANAL	CAS5_CANAL	CLA4_CANAL	Q59WV9_CANAL	A0A1D8PEG3_CANAL	A0A1D8PHU1_CANAL
biological_process	GO:0036176	response to neutral pH	1	3	0.333333	0.999734	0.00075011	1	0.338	ASH1_CANAL
biological_process	GO:0034063	stress granule assembly	5	6	0.833333	0.999973	0.000812728	1	0.393	DHH1_CANAL	Q5ANK2_CANAL	Q5A7K7_CANAL	A0A1D8PFP3_CANAL	Q5AAR2_CANAL
biological_process	GO:0000289	nuclear-transcribed mRNA poly(A) tail shortening	5	8	0.625	0.999918	0.000814469	1	0.408	CCR4_CANAL	PAN3_CANAL	NOT3_CANAL	VTS1_CANAL	A0A1D8PRG1_CANAL
biological_process	GO:0070786	positive regulation of growth of unicellular organism as a thread of attached cells	4	7	0.571429	0.999918	0.000814469	1	0.408	Q5A3L9_CANAL	Q59KX3_CANAL	A0A1D8PLA4_CANAL	A0A1D8PK74_CANAL
biological_process	GO:0007155	cell adhesion	17	43	0.395349	0.999629	0.000848674	1	0.419	TRY5_CANAL	EFG1_CANAL	CRZ2_CANAL	MCM1_CANAL	AFT2_CANAL	BUD4_CANAL	ACE2_CANAL	SEC31_CANAL	WOR1_CANAL	UME6_CANAL	TEC1_CANAL	BRG1_CANAL	CAS5_CANAL	HWP1_CANAL	ADF1_CANAL	A0A1D8PD52_CANAL	Q59UR3_CANAL
biological_process	GO:0007124	pseudohyphal growth	7	12	0.583333	0.999855	0.000899946	1	0.425	CPH1_CANAL	EFH1_CANAL	A0A1D8PP13_CANAL	A0A1D8PIK2_CANAL	A0A1D8PFH4_CANAL	A0A1D8PE85_CANAL	A0A1D8PJG1_CANAL
biological_process	GO:0007163	establishment or maintenance of cell polarity	8	16	0.5	0.999677	0.000950285	1	0.53	RHO1_CANAL	MOB2_CANAL	CLA4_CANAL	CBK1_CANAL	Q5AKW2_CANAL	A0A1D8PS50_CANAL	A0A1D8PJ86_CANAL	Q59LK7_CANAL
biological_process	GO:0036178	filamentous growth of a population of unicellular organisms in response to neutral pH	19	55	0.345455	0.999662	0.000961319	1	0.539	PACC_CANAL	GDA1_CANAL	MOB2_CANAL	SFL2_CANAL	SSK1_CANAL	ASH1_CANAL	CBK1_CANAL	A0A1D8PH81_CANAL	Q59M50_CANAL	A0A1D8PJ86_CANAL	Q59UR3_CANAL	A0A1D8PFP3_CANAL	A0A1D8PJG1_CANAL	Q59MQ8_CANAL	Q59LK7_CANAL	Q5A747_CANAL	A0A1D8PSH4_CANAL	A0A1D8PI07_CANAL	A0A1D8PGK4_CANAL
biological_process	GO:0000956	nuclear-transcribed mRNA catabolic process	2	7	0.285714	0.99955	0.00112903	1	0.548	A0A1D8PNP9_CANAL	A0A1D8PFP3_CANAL
biological_process	GO:0000278	mitotic cell cycle	3	13	0.230769	0.99934	0.00116414	1	0.559	Q59T43_CANAL	A0A1D8PDH5_CANAL	A0A1D8PTD0_CANAL
biological_process	GO:0033047	regulation of mitotic sister chromatid segregation	0	1	0	0.999731	0.00134089	1	0.579
biological_process	GO:0070785	negative regulation of growth of unicellular organism as a thread of attached cells	4	5	0.8	0.999877	0.00142527	1	0.613	WOR2_CANAL	A0A1D8PNC6_CANAL	A0A1D8PNM8_CANAL	Q5A766_CANAL
biological_process	GO:0050684	regulation of mRNA processing	3	3	1	0.999877	0.00142527	1	0.613	SPT6_CANAL	A0A1D8PHP6_CANAL	A0A1D8PDS9_CANAL
biological_process	GO:1903338	regulation of cell wall organization or biogenesis	1	1	1	0.999877	0.00142527	1	0.613	A0A1D8PKB4_CANAL
biological_process	GO:0007114	cell budding	2	4	0.5	0.999725	0.00152478	1	0.627	CG13_CANAL	A0A1D8PLB6_CANAL
biological_process	GO:0031929	TOR signaling	4	7	0.571429	0.999556	0.00163811	1	0.632	OMA1_CANAL	A0A1D8PDD8_CANAL	Q5AAN6_CANAL	Q5A2C3_CANAL
biological_process	GO:0071280	cellular response to copper ion	8	15	0.533333	0.999742	0.00165646	1	0.648	PACC_CANAL	CRZ2_CANAL	TUP1_CANAL	GZF3_CANAL	Q5ACU9_CANAL	A0A1D8PN26_CANAL	A0A1D8PMD1_CANAL	A0A1D8PE35_CANAL
biological_process	GO:0016558	protein import into peroxisome matrix	5	11	0.454545	0.999742	0.00165646	1	0.648	PEX5_CANAL	A0A1D8PTW0_CANAL	Q59WW3_CANAL	A0A1D8PEX2_CANAL	Q59ZE6_CANAL
biological_process	GO:0016192	vesicle-mediated transport	5	43	0.116279	0.998646	0.00217318	1	0.707	A0A1D8PQ45_CANAL	Q59KG7_CANAL	Q59TV8_CANAL	Q5AH58_CANAL	A0A1D8PFI0_CANAL
biological_process	GO:0006401	RNA catabolic process	1	10	0.1	0.998926	0.00224352	1	0.709	A0A1D8PIB8_CANAL
biological_process	GO:0044011	single-species biofilm formation on inanimate substrate	26	89	0.292135	0.998917	0.00235644	1	0.712	SSN2_CANAL	CZF1_CANAL	CRZ2_CANAL	PMT1_CANAL	MOB2_CANAL	WOR1_CANAL	TEC1_CANAL	CAS5_CANAL	CBK1_CANAL	A0A1D8PH81_CANAL	A0A1D8PJZ6_CANAL	A0A1D8PJ86_CANAL	Q5ACU9_CANAL	A0A1D8PEG7_CANAL	A0A1D8PE53_CANAL	Q5A876_CANAL	A0A1D8PTB4_CANAL	A0A1D8PM73_CANAL	A0A1D8PFP2_CANAL	A0A1D8PFP3_CANAL	A0A1D8PND3_CANAL	Q59LK7_CANAL	A0A1D8PEH1_CANAL	A0A1D8PNI0_CANAL	A0A1D8PSH4_CANAL	A0A1D8PHU1_CANAL
biological_process	GO:0090110	COPII-coated vesicle cargo loading	5	7	0.714286	0.999837	0.002436	1	0.766	SEC23_CANAL	SEC24_CANAL	SEC31_CANAL	A0A1D8PQX8_CANAL	A0A1D8PGX7_CANAL
biological_process	GO:1900241	positive regulation of phenotypic switching	5	7	0.714286	0.999837	0.002436	1	0.766	CZF1_CANAL	WOR1_CANAL	WOR2_CANAL	EFH1_CANAL	A0A1D8PFN2_CANAL
biological_process	GO:0040020	regulation of meiotic nuclear division	1	1	1	0.999837	0.002436	1	0.766	A0A1D8PPK6_CANAL
biological_process	GO:0007346	regulation of mitotic cell cycle	1	6	0.166667	0.998913	0.00252921	1	0.775	CG21_CANAL
biological_process	GO:0034605	cellular response to heat	13	41	0.317073	0.999074	0.00261358	1	0.787	RFX2_CANAL	STP2_CANAL	SSK1_CANAL	GZF3_CANAL	CBK1_CANAL	Q5AKW2_CANAL	A0A1D8PJZ6_CANAL	Q59M50_CANAL	A0A1D8PNM8_CANAL	A0A1D8PMZ4_CANAL	A0A1D8PH05_CANAL	A0A1D8PN26_CANAL	A0A1D8PEG3_CANAL
biological_process	GO:0000079	regulation of cyclin-dependent protein serine/threonine kinase activity	8	15	0.533333	0.9995	0.00281281	1	0.806	CG11_CANAL	CG21_CANAL	HGC1_CANAL	CG13_CANAL	A0A1D8PDW6_CANAL	Q59RN8_CANAL	A0A1D8PN00_CANAL	A0A1D8PQ97_CANAL
biological_process	GO:0006109	regulation of carbohydrate metabolic process	4	5	0.8	0.9995	0.00281281	1	0.806	Q59X47_CANAL	Q5AKY0_CANAL	A0A1D8PN26_CANAL	A0A1D8PN61_CANAL
biological_process	GO:0043619	regulation of transcription from RNA polymerase II promoter in response to oxidative stress	7	12	0.583333	0.99954	0.00306521	1	0.844	MNL1_CANAL	AP1_CANAL	A0A1D8PN26_CANAL	A0A1D8PM95_CANAL	A0A1D8PGE6_CANAL	A0A1D8PLA9_CANAL	A0A1D8PEH3_CANAL
biological_process	GO:0018107	peptidyl-threonine phosphorylation	7	12	0.583333	0.99954	0.00306521	1	0.844	PRK1_CANAL	IPL1_CANAL	A0A1D8PH81_CANAL	Q5A5P2_CANAL	Q5A650_CANAL	A0A1D8PP50_CANAL	A0A1D8PHD2_CANAL
biological_process	GO:0044010	single-species biofilm formation	1	4	0.25	0.998353	0.00329692	1	0.852	A0A1D8PS14_CANAL
biological_process	GO:1900433	positive regulation of filamentous growth of a population of unicellular organisms in response to heat	4	5	0.8	0.999842	0.0039327	1	0.918	CBK1_CANAL	A0A1D8PJZ6_CANAL	A0A1D8PMZ4_CANAL	A0A1D8PJG1_CANAL
biological_process	GO:0032888	regulation of mitotic spindle elongation	2	2	1	0.999842	0.0039327	1	0.918	A0A1D8PCM0_CANAL	Q5A4Z1_CANAL
biological_process	GO:0007094	mitotic spindle assembly checkpoint signaling	7	14	0.5	0.9991	0.00451313	1	0.932	YPI2_CANAL	A0A1D8PPK6_CANAL	A0A1D8PLR1_CANAL	A0A1D8PPB7_CANAL	A0A1D8PTW7_CANAL	Q59QR8_CANAL	Q59S64_CANAL
biological_process	GO:0006625	protein targeting to peroxisome	4	5	0.8	0.9991	0.00451313	1	0.932	PEX5_CANAL	A0A1D8PTW0_CANAL	Q59WW3_CANAL	Q59ZE6_CANAL
biological_process	GO:0009408	response to heat	0	5	0	0.997986	0.00507259	1	0.941
biological_process	GO:0007121	bipolar cellular bud site selection	3	3	1	1	0.00526199	1	0.983	CRZ1_CANAL	A0A1D8PFH4_CANAL	A0A1D8PE85_CANAL
biological_process	GO:0060963	positive regulation of ribosomal protein gene transcription by RNA polymerase II	3	3	1	1	0.00526199	1	0.983	Q5ANF0_CANAL	Q59U54_CANAL	A0A1D8PCG5_CANAL
biological_process	GO:0005979	regulation of glycogen biosynthetic process	2	2	1	1	0.00526199	1	0.983	A0A1D8PQN2_CANAL	Q5A932_CANAL
biological_process	GO:1900049	regulation of histone exchange	1	1	1	1	0.00526199	1	0.983	SET2_CANAL
biological_process	GO:0031532	actin cytoskeleton reorganization	1	1	1	1	0.00526199	1	0.983	Q5AKW2_CANAL
biological_process	GO:0033962	P-body assembly	4	6	0.666667	0.999443	0.0055675	1	0.987	DHH1_CANAL	A0A1D8PM60_CANAL	A0A1D8PTG5_CANAL	Q5AAR2_CANAL
biological_process	GO:0090114	COPII-coated vesicle budding	0	1	0	0.999186	0.00571187	1	0.99
biological_process	GO:0051123	RNA polymerase II preinitiation complex assembly	8	16	0.5	0.998271	0.00638378	1	0.991	Q5A350_CANAL	Q5ADM2_CANAL	A0A1D8PNT2_CANAL	Q5A876_CANAL	A0A1D8PGL0_CANAL	A0A1D8PE08_CANAL	Q5A886_CANAL	A0A1D8PSN1_CANAL
biological_process	GO:0030071	regulation of mitotic metaphase/anaphase transition	2	3	0.666667	0.997957	0.00686442	1	0.991	A0A1D8PPV4_CANAL	Q59ZY8_CANAL
biological_process	GO:0007010	cytoskeleton organization	1	7	0.142857	0.995586	0.00767733	1	0.993	A0A1D8PL12_CANAL
biological_process	GO:0016050	vesicle organization	0	3	0	0.996822	0.00761956	1	0.993
biological_process	GO:0010608	posttranscriptional regulation of gene expression	3	3	1	0.995815	0.00816879	1	0.995	A0A1D8PJ46_CANAL	A0A1D8PMA5_CANAL	A0A1D8PFN4_CANAL
biological_process	GO:0000070	mitotic sister chromatid segregation	4	11	0.363636	0.996103	0.00838135	1	0.996	CENPA_CANAL	A0A1D8PKA4_CANAL	A0A1D8PCM0_CANAL	Q5A4Z1_CANAL
biological_process	GO:1900743	positive regulation of filamentous growth of a population of unicellular organisms in response to pH	1	2	0.5	0.998344	0.00833726	1	0.996	Q5ACU9_CANAL
biological_process	GO:1900437	regulation of filamentous growth of a population of unicellular organisms in response to chemical stimulus	0	1	0	0.998344	0.00833726	1	0.996
biological_process	GO:1900239	regulation of phenotypic switching	4	13	0.307692	0.997545	0.0101392	1	0.998	CZF1_CANAL	WOR1_CANAL	Q5ADX8_CANAL	A0A1D8PHU1_CANAL
biological_process	GO:0006900	vesicle budding from membrane	2	4	0.5	0.997545	0.0101392	1	0.998	A0A1D8PL36_CANAL	A0A1D8PM89_CANAL
biological_process	GO:0045859	regulation of protein kinase activity	2	3	0.666667	0.997124	0.00917365	1	0.998	Q59X47_CANAL	Q5AKY0_CANAL
biological_process	GO:0070897	transcription preinitiation complex assembly	1	3	0.333333	0.997124	0.00917365	1	0.998	TF3B_CANAL
biological_process	GO:0007091	metaphase/anaphase transition of mitotic cell cycle	1	5	0.2	0.997124	0.00917365	1	0.998	A0A1D8PRX3_CANAL
biological_process	GO:0031669	cellular response to nutrient levels	0	2	0	0.993694	0.00979555	1	0.998
biological_process	GO:0043549	regulation of kinase activity	0	1	0	0.996884	0.00930173	1	0.998
biological_process	GO:0009267	cellular response to starvation	46	197	0.233503	0.984933	0.0226349	1	1	SCH9_CANAL	CZF1_CANAL	IRS4_CANAL	ERK1_CANAL	PMT1_CANAL	CPH1_CANAL	CRZ1_CANAL	MOB2_CANAL	SPT6_CANAL	SSK1_CANAL	TUP1_CANAL	ASH1_CANAL	CLA4_CANAL	CBK1_CANAL	A0A1D8PQ17_CANAL	A0A1D8PJZ6_CANAL	A0A1D8PU07_CANAL	A0A1D8PFV9_CANAL	A0A1D8PU03_CANAL	A0A1D8PMB6_CANAL	Q5A8L5_CANAL	A0A1D8PS50_CANAL	A0A1D8PFD3_CANAL	A0A1D8PQD2_CANAL	A0A1D8PCC3_CANAL	A0A1D8PJ86_CANAL	A0A1D8PRE0_CANAL	A0A1D8PGH4_CANAL	Q59VY9_CANAL	A0A1D8PRZ6_CANAL	Q5A2C3_CANAL	A0A1D8PM73_CANAL	Q5A5T3_CANAL	A0A1D8PTM6_CANAL	A0A1D8PFP3_CANAL	A0A1D8PJG1_CANAL	Q5A3K5_CANAL	Q5ADM4_CANAL	Q59LK7_CANAL	A0A1D8PPN1_CANAL
biological_process	GO:0036170	filamentous growth of a population of unicellular organisms in response to starvation	44	194	0.226804	0.980276	0.0300725	1	1	SCH9_CANAL	CZF1_CANAL	IRS4_CANAL	ERK1_CANAL	PMT1_CANAL	CPH1_CANAL	CRZ1_CANAL	MOB2_CANAL	SPT6_CANAL	SSK1_CANAL	TUP1_CANAL	ASH1_CANAL	CLA4_CANAL	CBK1_CANAL	A0A1D8PQ17_CANAL	A0A1D8PJZ6_CANAL	A0A1D8PU07_CANAL	A0A1D8PFV9_CANAL	A0A1D8PU03_CANAL	A0A1D8PMB6_CANAL	Q5A8L5_CANAL	A0A1D8PS50_CANAL	A0A1D8PFD3_CANAL	A0A1D8PQD2_CANAL	A0A1D8PCC3_CANAL	A0A1D8PJ86_CANAL	A0A1D8PRE0_CANAL	A0A1D8PGH4_CANAL	Q59VY9_CANAL	A0A1D8PRZ6_CANAL	A0A1D8PM73_CANAL	Q5A5T3_CANAL	A0A1D8PTM6_CANAL	A0A1D8PFP3_CANAL	A0A1D8PJG1_CANAL	Q5A3K5_CANAL	Q5ADM4_CANAL	Q59LK7_CANAL	A0A1D8PPN1_CANAL	Q5A352_CANAL
biological_process	GO:0031505	fungal-type cell wall organization	27	124	0.217742	0.898505	0.146542	1	1	IRS4_CANAL	ERK1_CANAL	CARP8_CANAL	PMT1_CANAL	CPH1_CANAL	MOB2_CANAL	SSN8_CANAL	SSK1_CANAL	PIR32_CANAL	CAS5_CANAL	CBK1_CANAL	Q5ANK2_CANAL	Q59M50_CANAL	A0A1D8PCT0_CANAL	Q5AB69_CANAL	A0A1D8PJ86_CANAL	A0A1D8PJ29_CANAL	Q5AEC0_CANAL	Q5A504_CANAL	A0A1D8PL95_CANAL	A0A1D8PRY4_CANAL	Q59LK7_CANAL	A0A1D8PFN9_CANAL	A0A1D8PI07_CANAL	A0A1D8PDR2_CANAL	A0A1D8PE76_CANAL	A0A1D8PKE1_CANAL
biological_process	GO:0030448	hyphal growth	19	69	0.275362	0.988519	0.0233596	1	1	SEC2_CANAL	SSN2_CANAL	GMT_CANAL	CRZ1_CANAL	MOB2_CANAL	SLA1_CANAL	VAC8_CANAL	CG13_CANAL	A0A1D8PRF5_CANAL	A0A1D8PFH4_CANAL	A0A1D8PS50_CANAL	Q5AMQ3_CANAL	Q5ACU9_CANAL	A0A1D8PKB4_CANAL	A0A1D8PNH8_CANAL	A0A1D8PLB6_CANAL	A0A1D8PK25_CANAL	A0A1D8PE85_CANAL	A0A1D8PDR2_CANAL
biological_process	GO:0006886	intracellular protein transport	18	79	0.227848	0.866241	0.170607	1	1	SEC23_CANAL	SEC24_CANAL	SEC31_CANAL	A0A1D8PPS9_CANAL	A0A1D8PQ45_CANAL	Q5ADR3_CANAL	A0A1D8PGX7_CANAL	A0A1D8PE70_CANAL	A0A1D8PGJ1_CANAL	Q5A006_CANAL	Q5AIB3_CANAL	Q59TV8_CANAL	Q5AH58_CANAL	A0A1D8PMA2_CANAL	A0A1D8PK25_CANAL	Q5AGY7_CANAL	A0A1D8PJB0_CANAL	A0A1D8PNI0_CANAL
biological_process	GO:0034599	cellular response to oxidative stress	16	87	0.183908	0.852514	0.212006	1	1	OCA1_CANAL	RFX2_CANAL	SSK1_CANAL	AP1_CANAL	Q5ANF0_CANAL	A0A1D8PRB7_CANAL	Q59U06_CANAL	Q5ACU9_CANAL	A0A1D8PJD1_CANAL	Q5AH29_CANAL	A0A1D8PTW7_CANAL	A0A1D8PTX2_CANAL	A0A1D8PE64_CANAL	A0A1D8PI07_CANAL	Q59NG2_CANAL	A0A1D8PH10_CANAL
biological_process	GO:0006364	rRNA processing	15	74	0.202703	0.161941	0.882319	1	1	RIX1_CANAL	RRP3_CANAL	A0A1D8PM79_CANAL	A0A1D8PSD9_CANAL	A0A1D8PRE0_CANAL	A0A1D8PL61_CANAL	A0A1D8PQQ7_CANAL	A0A1D8PUC3_CANAL	A0A1D8PTG5_CANAL	Q5A796_CANAL	A0A1D8PFP3_CANAL	A0A1D8PGM4_CANAL	A0A1D8PU19_CANAL	Q5A7N6_CANAL	A0A1D8PH70_CANAL
biological_process	GO:0015031	protein transport	14	82	0.170732	0.773344	0.270467	1	1	SEC2_CANAL	HSV2_CANAL	EXO70_CANAL	SNX41_CANAL	VTS1_CANAL	ATG13_CANAL	ATG4_CANAL	BCP1_CANAL	Q59LZ4_CANAL	Q59PS2_CANAL	A0A1D8PGG1_CANAL	A0A1D8PPZ2_CANAL	A0A1D8PRK4_CANAL	A0A1D8PNM2_CANAL
biological_process	GO:0006281	DNA repair	14	71	0.197183	0.512917	0.564693	1	1	SPT16_CANAL	EPL1_CANAL	DEF1_CANAL	INO80_CANAL	SWC4_CANAL	AF9_CANAL	ATM_CANAL	EAF1_CANAL	A0A1D8PJD1_CANAL	A0A1D8PGW0_CANAL	A0A1D8PN00_CANAL	A0A1D8PJZ1_CANAL	A0A1D8PRM6_CANAL	Q59NG2_CANAL
biological_process	GO:0051301	cell division	14	56	0.25	0.993626	0.0114116	1	1	CG11_CANAL	CG21_CANAL	ERK1_CANAL	MOB2_CANAL	NDC80_CANAL	HGC1_CANAL	AMN1_CANAL	Q59P88_CANAL	A0A1D8PTC8_CANAL	A0A1D8PSI8_CANAL	A0A1D8PRX3_CANAL	Q5AMH1_CANAL	A0A1D8PJK7_CANAL	A0A1D8PMS5_CANAL
biological_process	GO:0000398	mRNA splicing, via spliceosome	13	61	0.213115	0.789802	0.296339	1	1	PRP45_CANAL	PRP5_CANAL	CWC25_CANAL	BBP_CANAL	A0A1D8PH71_CANAL	A0A1D8PNP9_CANAL	A0A1D8PU52_CANAL	A0A1D8PS92_CANAL	A0A1D8PHF1_CANAL	A0A1D8PTG5_CANAL	A0A1D8PU02_CANAL	A0A1D8PFI2_CANAL	A0A1D8PFH7_CANAL
biological_process	GO:0006511	ubiquitin-dependent protein catabolic process	13	52	0.25	0.780879	0.282749	1	1	Q5A5Q4_CANAL	A0A1D8PP95_CANAL	A0A1D8PIM4_CANAL	A0A1D8PLB3_CANAL	A0A1D8PDT6_CANAL	A0A1D8PPB7_CANAL	A0A1D8PEM3_CANAL	A0A1D8PDI5_CANAL	Q5A675_CANAL	A0A1D8PTS8_CANAL	A0A1D8PJV5_CANAL	A0A1D8PPP6_CANAL	A0A1D8PLW8_CANAL
biological_process	GO:0036171	filamentous growth of a population of unicellular organisms in response to chemical stimulus	11	32	0.34375	0.995816	0.011972	1	1	PACC_CANAL	SCH9_CANAL	STP2_CANAL	TUP1_CANAL	Q59M50_CANAL	A0A1D8PMB6_CANAL	Q5ACU9_CANAL	A0A1D8PMZ4_CANAL	A0A1D8PN26_CANAL	A0A1D8PJZ1_CANAL	A0A1D8PDA6_CANAL
biological_process	GO:0006325	chromatin organization	11	32	0.34375	0.978476	0.0327621	1	1	SWC5_CANAL	AF9_CANAL	ATM_CANAL	EAF1_CANAL	ASH1_CANAL	A0A1D8PM79_CANAL	A0A1D8PIP3_CANAL	A0A1D8PNT2_CANAL	Q5A886_CANAL	A0A1D8PNJ5_CANAL	A0A1D8PGK4_CANAL
biological_process	GO:0006888	endoplasmic reticulum to Golgi vesicle-mediated transport	10	53	0.188679	0.957215	0.0783085	1	1	A0A1D8PFH1_CANAL	A0A1D8PIG1_CANAL	Q59PS2_CANAL	A0A1D8PMJ9_CANAL	A0A1D8PFN6_CANAL	Q5AIB3_CANAL	A0A1D8PMA2_CANAL	Q5AGY7_CANAL	A0A1D8PJB0_CANAL	A0A1D8PTP5_CANAL
biological_process	GO:0007015	actin filament organization	10	22	0.454545	0.951256	0.09334	1	1	RHO1_CANAL	PRK1_CANAL	MYO5_CANAL	A0A1D8PRF5_CANAL	Q5AKW2_CANAL	Q5ADS1_CANAL	A0A1D8PU03_CANAL	Q5A5P2_CANAL	A0A1D8PQP1_CANAL	A0A1D8PGB7_CANAL
biological_process	GO:1900189	positive regulation of cell adhesion involved in single-species biofilm formation	8	25	0.32	0.979707	0.0554404	1	1	CZF1_CANAL	CRZ2_CANAL	CAS5_CANAL	A0A1D8PJZ6_CANAL	A0A1D8PEG7_CANAL	Q5A876_CANAL	A0A1D8PND3_CANAL	A0A1D8PEH1_CANAL
biological_process	GO:0010811	positive regulation of cell-substrate adhesion	8	24	0.333333	0.979707	0.0554404	1	1	CZF1_CANAL	CRZ2_CANAL	CAS5_CANAL	A0A1D8PJZ6_CANAL	A0A1D8PEG7_CANAL	Q5A876_CANAL	A0A1D8PND3_CANAL	A0A1D8PEH1_CANAL
biological_process	GO:0036166	phenotypic switching	8	25	0.32	0.995816	0.011972	1	1	CZF1_CANAL	WOR1_CANAL	WOR2_CANAL	TUP1_CANAL	EFH1_CANAL	A0A1D8PIP3_CANAL	A0A1D8PFV9_CANAL	Q59NG2_CANAL
biological_process	GO:0009272	fungal-type cell wall biogenesis	8	27	0.296296	0.913583	0.147896	1	1	ERK1_CANAL	GDA1_CANAL	Q5ANK2_CANAL	Q5A8L5_CANAL	A0A1D8PL89_CANAL	Q5A753_CANAL	A0A1D8PQ19_CANAL	A0A1D8PNI0_CANAL
biological_process	GO:0043161	proteasome-mediated ubiquitin-dependent protein catabolic process	8	47	0.170213	0.48844	0.608759	1	1	RPN4_CANAL	A0A1D8PM68_CANAL	A0A1D8PGE3_CANAL	A0A1D8PR97_CANAL	A0A1D8PFL7_CANAL	A0A1D8PEM3_CANAL	A0A1D8PKI1_CANAL	Q5AGC6_CANAL
biological_process	GO:0044406	adhesion of symbiont to host	7	27	0.259259	0.984462	0.0398627	1	1	IRS4_CANAL	RFX2_CANAL	WOR1_CANAL	TEC1_CANAL	ADF1_CANAL	A0A1D8PD52_CANAL	Q59UR3_CANAL
biological_process	GO:0051701	biological process involved in interaction with host	7	26	0.269231	0.910997	0.146668	1	1	SEF1_CANAL	PMT1_CANAL	EFH1_CANAL	A0A1D8PLL4_CANAL	A0A1D8PRB7_CANAL	A0A1D8PNM8_CANAL	A0A1D8PKB4_CANAL
biological_process	GO:0007264	small GTPase mediated signal transduction	7	21	0.333333	0.981752	0.0383216	1	1	RHO1_CANAL	A0A1D8PS50_CANAL	A0A1D8PTC8_CANAL	Q5AMQ3_CANAL	A0A1D8PLJ2_CANAL	A0A1D8PHR4_CANAL	Q5AGW7_CANAL
biological_process	GO:0006338	chromatin remodeling	7	29	0.241379	0.960702	0.0673204	1	1	A0A1D8PJZ6_CANAL	A0A1D8PTY4_CANAL	A0A1D8PIC9_CANAL	A0A1D8PG88_CANAL	A0A1D8PCV8_CANAL	A0A1D8PDM2_CANAL	A0A1D8PCJ9_CANAL
biological_process	GO:0006397	mRNA processing	7	28	0.25	0.974723	0.0399043	1	1	PAN3_CANAL	DHH1_CANAL	PABP_CANAL	RNA14_CANAL	EDC1_CANAL	A0A1D8PIL7_CANAL	Q59Z67_CANAL
biological_process	GO:0000462	maturation of SSU-rRNA from tricistronic rRNA transcript (SSU-rRNA, 5.8S rRNA, LSU-rRNA)	7	35	0.2	0.234013	0.867158	1	1	FAL1_CANAL	A0A1D8PRE8_CANAL	Q5APD0_CANAL	A0A1D8PLN1_CANAL	A0A1D8PQQ7_CANAL	A0A1D8PJ43_CANAL	A0A1D8PJD3_CANAL
biological_process	GO:0006486	protein glycosylation	7	19	0.368421	0.293396	0.799158	1	1	GMT_CANAL	GDA1_CANAL	A0A1D8PMM6_CANAL	A0A1D8PQ19_CANAL	A0A1D8PGW8_CANAL	Q5A1A4_CANAL	Q5AHE5_CANAL
biological_process	GO:0006606	protein import into nucleus	7	36	0.194444	0.981837	0.0417778	1	1	Q59VX7_CANAL	A0A1D8PGB0_CANAL	A0A1D8PKH4_CANAL	A0A1D8PL86_CANAL	A0A1D8PQJ7_CANAL	A0A1D8PGN9_CANAL	Q5A4J5_CANAL
biological_process	GO:0016973	poly(A)+ mRNA export from nucleus	7	17	0.411765	0.995487	0.0183187	1	1	A0A1D8PTY4_CANAL	A0A1D8PMK3_CANAL	A0A1D8PGB0_CANAL	A0A1D8PRZ6_CANAL	A0A1D8PQE5_CANAL	A0A1D8PIF1_CANAL	A0A1D8PKD8_CANAL
biological_process	GO:0016567	protein ubiquitination	7	30	0.233333	0.574603	0.552235	1	1	A0A1D8PRX3_CANAL	A0A1D8PLB3_CANAL	A0A1D8PDR1_CANAL	A0A1D8PKD4_CANAL	A0A1D8PPB7_CANAL	A0A1D8PTS8_CANAL	A0A1D8PSH4_CANAL
biological_process	GO:0000920	septum digestion after cytokinesis	6	18	0.333333	0.954523	0.119561	1	1	ENG1_CANAL	MOB2_CANAL	CBK1_CANAL	A0A1D8PJ86_CANAL	A0A1D8PLB6_CANAL	Q59LK7_CANAL
biological_process	GO:0071285	cellular response to lithium ion	6	17	0.352941	0.981681	0.0602088	1	1	PACC_CANAL	PALA_CANAL	BRO1_CANAL	GZF3_CANAL	A0A1D8PDD8_CANAL	Q5ACU9_CANAL
biological_process	GO:0036168	filamentous growth of a population of unicellular organisms in response to heat	6	17	0.352941	0.981681	0.0602088	1	1	CBK1_CANAL	Q5AKW2_CANAL	A0A1D8PJZ6_CANAL	A0A1D8PMZ4_CANAL	A0A1D8PJG1_CANAL	A0A1D8PEG3_CANAL
biological_process	GO:0032968	positive regulation of transcription elongation from RNA polymerase II promoter	6	21	0.285714	0.926789	0.170618	1	1	SPT16_CANAL	CCR4_CANAL	SPT6_CANAL	A0A1D8PRG1_CANAL	A0A1D8PQN1_CANAL	A0A1D8PHD2_CANAL
biological_process	GO:0006368	transcription elongation from RNA polymerase II promoter	6	33	0.181818	0.591584	0.562777	1	1	SPT16_CANAL	CCR4_CANAL	SPT6_CANAL	Q59Y36_CANAL	A0A1D8PQN1_CANAL	A0A1D8PHD2_CANAL
biological_process	GO:0008104	protein localization	6	12	0.5	0.962455	0.049012	1	1	URE2_CANAL	A0A1D8PFH4_CANAL	Q5ANJ8_CANAL	Q5A881_CANAL	A0A1D8PJZ1_CANAL	A0A1D8PE85_CANAL
biological_process	GO:0031509	subtelomeric heterochromatin assembly	6	17	0.352941	0.981681	0.0602088	1	1	INO80_CANAL	A0A1D8PNK6_CANAL	A0A1D8PHW4_CANAL	A0A1D8PPV9_CANAL	A0A1D8PTJ0_CANAL	A0A1D8PI64_CANAL
biological_process	GO:0016197	endosomal transport	6	11	0.545455	0.972978	0.0506397	1	1	IRS4_CANAL	SLA1_CANAL	PAN1_CANAL	A0A1D8PPT0_CANAL	Q5AD30_CANAL	A0A1D8PF53_CANAL
biological_process	GO:0006891	intra-Golgi vesicle-mediated transport	6	23	0.26087	0.909878	0.199028	1	1	A0A1D8PHP4_CANAL	A0A1D8PIG1_CANAL	A0A1D8PFN6_CANAL	Q5A006_CANAL	A0A1D8PJB0_CANAL	A0A1D8PTP5_CANAL
biological_process	GO:1900442	positive regulation of filamentous growth of a population of unicellular organisms in response to neutral pH	6	13	0.461538	0.996935	0.0155007	1	1	SSK1_CANAL	ASH1_CANAL	CBK1_CANAL	Q59UR3_CANAL	A0A1D8PJG1_CANAL	A0A1D8PGK4_CANAL
biological_process	GO:0006470	protein dephosphorylation	6	23	0.26087	0.491516	0.66597	1	1	A0A1D8PU75_CANAL	Q59U06_CANAL	A0A1D8PLX9_CANAL	A0A1D8PRZ8_CANAL	A0A1D8PCN8_CANAL	A0A1D8PT49_CANAL
biological_process	GO:0006631	fatty acid metabolic process	6	12	0.5	0.384107	0.73179	1	1	PEX5_CANAL	A0A1D8PTW0_CANAL	Q59WW3_CANAL	Q59ZE6_CANAL	Q59MQ8_CANAL	Q59T80_CANAL
biological_process	GO:0006890	retrograde vesicle-mediated transport, Golgi to endoplasmic reticulum	6	22	0.272727	0.926789	0.170618	1	1	GET2_CANAL	Q5A006_CANAL	A0A1D8PPZ2_CANAL	A0A1D8PRK4_CANAL	A0A1D8PJB0_CANAL	A0A1D8PFF7_CANAL
biological_process	GO:0016579	protein deubiquitination	6	20	0.3	0.890966	0.229026	1	1	A0A1D8PP95_CANAL	A0A1D8PIM4_CANAL	A0A1D8PDT6_CANAL	A0A1D8PQC8_CANAL	Q5A675_CANAL	A0A1D8PFH9_CANAL
biological_process	GO:1900233	positive regulation of single-species biofilm formation on inanimate substrate	5	11	0.454545	0.994288	0.0290651	1	1	SSN2_CANAL	MOB2_CANAL	CBK1_CANAL	A0A1D8PJ86_CANAL	Q59LK7_CANAL
biological_process	GO:0006914	autophagy	5	21	0.238095	0.925414	0.119551	1	1	SNX41_CANAL	SNX4_CANAL	ATG4_CANAL	ATG9_CANAL	A0A1D8PNM2_CANAL
biological_process	GO:0071469	cellular response to alkaline pH	5	16	0.3125	0.954576	0.130588	1	1	PACC_CANAL	SEF1_CANAL	STP2_CANAL	A0A1D8PN26_CANAL	A0A1D8PE35_CANAL
biological_process	GO:1900439	positive regulation of filamentous growth of a population of unicellular organisms in response to chemical stimulus	5	11	0.454545	0.994288	0.0290651	1	1	PACC_CANAL	STP2_CANAL	Q5ACU9_CANAL	A0A1D8PMZ4_CANAL	A0A1D8PJZ1_CANAL
biological_process	GO:0006457	protein folding	5	44	0.113636	0.0747262	0.964914	1	1	A0A1D8PIB5_CANAL	A0A1D8PPM1_CANAL	Q59YH4_CANAL	A0A1D8PJ59_CANAL	A0A1D8PNX4_CANAL
biological_process	GO:0071555	cell wall organization	5	29	0.172414	0.883141	0.161756	1	1	ACE2_CANAL	SLA1_CANAL	BMT4_CANAL	A0A1D8PL94_CANAL	A0A1D8PNW1_CANAL
biological_process	GO:0006974	cellular response to DNA damage stimulus	5	24	0.208333	0.802981	0.249682	1	1	RFX1_CANAL	CDC14_CANAL	A0A1D8PDR1_CANAL	A0A1D8PCN8_CANAL	A0A1D8PLT5_CANAL
biological_process	GO:0006906	vesicle fusion	5	15	0.333333	0.957796	0.0992692	1	1	A0A1D8PGJ1_CANAL	Q5AIB3_CANAL	A0A1D8PK25_CANAL	Q5AGY7_CANAL	A0A1D8PNI0_CANAL
biological_process	GO:0000422	autophagy of mitochondrion	5	17	0.294118	0.954523	0.119561	1	1	HSV2_CANAL	ATG9_CANAL	A0A1D8PIN1_CANAL	A0A1D8PQP1_CANAL	Q5APK1_CANAL
biological_process	GO:0007052	mitotic spindle organization	5	19	0.263158	0.941448	0.123037	1	1	IPL1_CANAL	Q59P88_CANAL	A0A1D8PKA4_CANAL	Q5AMH1_CANAL	A0A1D8PTZ8_CANAL
biological_process	GO:0000902	cell morphogenesis	5	16	0.3125	0.977752	0.0495899	1	1	CBK1_CANAL	Q5AKW2_CANAL	A0A1D8PJZ6_CANAL	A0A1D8PJ86_CANAL	A0A1D8PHU1_CANAL
biological_process	GO:0000723	telomere maintenance	5	17	0.294118	0.92522	0.144564	1	1	ATM_CANAL	A0A1D8PIK2_CANAL	A0A1D8PRM6_CANAL	Q59NG2_CANAL	A0A1D8PF81_CANAL
biological_process	GO:0051278	fungal-type cell wall polysaccharide biosynthetic process	5	13	0.384615	0.941667	0.144053	1	1	A0A1D8PCT0_CANAL	A0A1D8PEJ0_CANAL	A0A1D8PQ19_CANAL	A0A1D8PGW8_CANAL	Q5AHE5_CANAL
biological_process	GO:0007059	chromosome segregation	4	17	0.235294	0.98635	0.0235973	1	1	Q59P88_CANAL	Q5A880_CANAL	A0A1D8PTW7_CANAL	A0A1D8PDB7_CANAL
biological_process	GO:0006887	exocytosis	4	18	0.222222	0.707325	0.482774	1	1	SEC2_CANAL	EXO70_CANAL	A0A1D8PMI1_CANAL	A0A1D8PNB6_CANAL
biological_process	GO:0030433	ubiquitin-dependent ERAD pathway	4	32	0.125	0.443535	0.730441	1	1	A0A1D8PKG7_CANAL	Q5A5Q4_CANAL	A0A1D8PIB5_CANAL	A0A1D8PNE9_CANAL
biological_process	GO:0001410	chlamydospore formation	4	17	0.235294	0.840087	0.342157	1	1	PACC_CANAL	SCH9_CANAL	CLA4_CANAL	Q5A747_CANAL
biological_process	GO:0044409	entry into host	4	10	0.4	0.970935	0.108476	1	1	PACC_CANAL	PALA_CANAL	TUP1_CANAL	A0A1D8PHU1_CANAL
biological_process	GO:0046777	protein autophosphorylation	4	9	0.444444	0.996959	0.01845	1	1	PRK1_CANAL	Q5A5P2_CANAL	Q5AL00_CANAL	A0A1D8PHD2_CANAL
biological_process	GO:0008643	carbohydrate transport	4	21	0.190476	0.413601	0.769557	1	1	SSN2_CANAL	GMT_CANAL	HUT1_CANAL	A0A1D8PG82_CANAL
biological_process	GO:0070481	nuclear-transcribed mRNA catabolic process, non-stop decay	4	13	0.307692	0.940051	0.177438	1	1	SSN3_CANAL	Q59Z54_CANAL	A0A1D8PHQ0_CANAL	A0A1D8PLY1_CANAL
biological_process	GO:0000727	double-strand break repair via break-induced replication	4	14	0.285714	0.919641	0.216269	1	1	A0A1D8PHW4_CANAL	A0A1D8PHD2_CANAL	A0A1D8PS48_CANAL	A0A1D8PFE6_CANAL
biological_process	GO:0000463	maturation of LSU-rRNA from tricistronic rRNA transcript (SSU-rRNA, 5.8S rRNA, LSU-rRNA)	4	24	0.166667	0.44694	0.744294	1	1	A0A1D8PQN7_CANAL	A0A1D8PE47_CANAL	A0A1D8PLM8_CANAL	Q59V85_CANAL
biological_process	GO:0006493	protein O-linked glycosylation	4	16	0.25	0.481541	0.716974	1	1	GDA1_CANAL	MNT2_CANAL	PMT1_CANAL	MNT4_CANAL
biological_process	GO:0007064	mitotic sister chromatid cohesion	4	11	0.363636	0.896026	0.257104	1	1	A0A1D8PF12_CANAL	A0A1D8PSI8_CANAL	A0A1D8PU88_CANAL	A0A1D8PJK7_CANAL
biological_process	GO:0043967	histone H4 acetylation	4	18	0.222222	0.808398	0.385172	1	1	EPL1_CANAL	SWC4_CANAL	AF9_CANAL	EAF1_CANAL
biological_process	GO:0030174	regulation of DNA-dependent DNA replication initiation	4	10	0.4	0.970935	0.108476	1	1	SET2_CANAL	A0A1D8PHW4_CANAL	A0A1D8PS48_CANAL	A0A1D8PFE6_CANAL
biological_process	GO:0043328	protein transport to vacuole involved in ubiquitin-dependent protein catabolic process via the multivesicular body sorting pathway	4	16	0.25	0.869412	0.299276	1	1	HSE1_CANAL	VPS27_CANAL	A0A1D8PM68_CANAL	Q5AGC6_CANAL
biological_process	GO:0098609	cell-cell adhesion	4	14	0.285714	0.855947	0.296895	1	1	MNT2_CANAL	TUP1_CANAL	ADF1_CANAL	A0A1D8PTB4_CANAL
biological_process	GO:0016584	nucleosome positioning	4	8	0.5	0.994433	0.0354088	1	1	INO80_CANAL	SPT6_CANAL	Q5ADP3_CANAL	A0A1D8PTJ0_CANAL
biological_process	GO:0034497	protein localization to phagophore assembly site	4	7	0.571429	0.997564	0.0204882	1	1	HSV2_CANAL	ATG13_CANAL	ATG9_CANAL	A0A1D8PFH1_CANAL
biological_process	GO:0051028	mRNA transport	4	14	0.285714	0.986667	0.0300375	1	1	DHH1_CANAL	PABP_CANAL	A0A1D8PLY0_CANAL	A0A1D8PKH4_CANAL
biological_process	GO:0034644	cellular response to UV	4	7	0.571429	0.954576	0.130588	1	1	RFX2_CANAL	A0A1D8PGE3_CANAL	A0A1D8PLU8_CANAL	Q59NG2_CANAL
biological_process	GO:0042147	retrograde transport, endosome to Golgi	4	25	0.16	0.481541	0.716974	1	1	SNX41_CANAL	A0A1D8PRW9_CANAL	Q5A881_CANAL	A0A1D8PPK3_CANAL
biological_process	GO:0032258	cytoplasm to vacuole transport by the Cvt pathway	4	12	0.333333	0.957146	0.141287	1	1	SNX4_CANAL	ATG9_CANAL	A0A1D8PFH1_CANAL	A0A1D8PHP4_CANAL
biological_process	GO:0016575	histone deacetylation	4	11	0.363636	0.840087	0.342157	1	1	SET2_CANAL	A0A1D8PR21_CANAL	A0A1D8PCC3_CANAL	A0A1D8PHC7_CANAL
biological_process	GO:0006383	transcription by RNA polymerase III	4	6	0.666667	0.741662	0.426705	1	1	TF3B_CANAL	A0A1D8PJI4_CANAL	A0A1D8PLP0_CANAL	A0A1D8PI64_CANAL
biological_process	GO:0000077	DNA damage checkpoint signaling	4	11	0.363636	0.739663	0.446216	1	1	ATM_CANAL	A0A1D8PF46_CANAL	A0A1D8PNH8_CANAL	A0A1D8PJZ1_CANAL
biological_process	GO:0000209	protein polyubiquitination	4	26	0.153846	0.351228	0.814162	1	1	A0A1D8PKG7_CANAL	A0A1D8PLB3_CANAL	A0A1D8PLC1_CANAL	Q5A933_CANAL
biological_process	GO:0000011	vacuole inheritance	4	9	0.444444	0.989255	0.0551397	1	1	VAC8_CANAL	Q59PA6_CANAL	A0A1D8PGH4_CANAL	A0A1D8PK25_CANAL
biological_process	GO:0030010	establishment of cell polarity	4	9	0.444444	0.988165	0.0336565	1	1	A0A1D8PU03_CANAL	A0A1D8PM39_CANAL	A0A1D8PMI1_CANAL	A0A1D8PE85_CANAL
biological_process	GO:0042274	ribosomal small subunit biogenesis	4	10	0.4	0.228508	0.852382	1	1	A0A1D8PP30_CANAL	A0A1D8PI86_CANAL	A0A1D8PTY4_CANAL	A0A1D8PGL7_CANAL
biological_process	GO:0031145	anaphase-promoting complex-dependent catabolic process	4	14	0.285714	0.919641	0.216269	1	1	A0A1D8PPV4_CANAL	A0A1D8PPK6_CANAL	A0A1D8PRX3_CANAL	Q59ZY8_CANAL
biological_process	GO:0007018	microtubule-based movement	4	8	0.5	0.97355	0.0732112	1	1	A0A1D8PKA4_CANAL	A0A1D8PIP2_CANAL	A0A1D8PU90_CANAL	Q5A3K5_CANAL
biological_process	GO:0042790	nucleolar large rRNA transcription by RNA polymerase I	4	17	0.235294	0.840087	0.342157	1	1	A0A1D8PQT8_CANAL	Q59LT9_CANAL	A0A1D8PGM4_CANAL	A0A1D8PH70_CANAL
biological_process	GO:0071028	nuclear mRNA surveillance	4	9	0.444444	0.869412	0.299276	1	1	A0A1D8PRZ6_CANAL	A0A1D8PHQ0_CANAL	A0A1D8PKD8_CANAL	A0A1D8PLY1_CANAL
biological_process	GO:0072583	clathrin-dependent endocytosis	4	7	0.571429	0.994433	0.0354088	1	1	A0A1D8PL36_CANAL	A0A1D8PE70_CANAL	Q59TV8_CANAL	A0A1D8PTM6_CANAL
biological_process	GO:0045040	protein insertion into mitochondrial outer membrane	3	12	0.25	0.858713	0.349152	1	1	MMM1_CANAL	A0A1D8PKC1_CANAL	A0A1D8PEX2_CANAL
biological_process	GO:0006378	mRNA polyadenylation	3	14	0.214286	0.896026	0.257104	1	1	FIP1_CANAL	A0A1D8PLB3_CANAL	A0A1D8PHH9_CANAL
biological_process	GO:0007035	vacuolar acidification	3	13	0.230769	0.822562	0.400666	1	1	Q59NG8_CANAL	A0A1D8PGH4_CANAL	A0A1D8PNI0_CANAL
biological_process	GO:0005975	carbohydrate metabolic process	3	44	0.0681818	0.346019	0.722841	1	1	A0A1D8PL94_CANAL	A0A1D8PT50_CANAL	A0A1D8PNW1_CANAL
biological_process	GO:0042273	ribosomal large subunit biogenesis	3	24	0.125	0.16483	0.903136	1	1	A0A1D8PSD9_CANAL	A0A1D8PI86_CANAL	A0A1D8PDH5_CANAL
biological_process	GO:0016573	histone acetylation	3	16	0.1875	0.913119	0.163171	1	1	A0A1D8PIP3_CANAL	A0A1D8PU33_CANAL	Q5A886_CANAL
biological_process	GO:1990277	parasexual conjugation with cellular fusion	3	7	0.428571	0.979512	0.106384	1	1	ERK1_CANAL	CPH1_CANAL	WOR1_CANAL
biological_process	GO:0070816	phosphorylation of RNA polymerase II C-terminal domain	3	11	0.272727	0.919641	0.216269	1	1	SSN3_CANAL	A0A1D8PQH0_CANAL	A0A1D8PHD2_CANAL
biological_process	GO:0006979	response to oxidative stress	3	10	0.3	0.947817	0.0809026	1	1	SSN3_CANAL	OXR1_CANAL	A0A1D8PQH0_CANAL
biological_process	GO:0006268	DNA unwinding involved in DNA replication	3	10	0.3	0.920401	0.24572	1	1	A0A1D8PHW4_CANAL	A0A1D8PS48_CANAL	A0A1D8PFE6_CANAL
biological_process	GO:0007118	budding cell apical bud growth	3	7	0.428571	0.964591	0.148969	1	1	CBK1_CANAL	A0A1D8PE85_CANAL	Q59LK7_CANAL
biological_process	GO:0006487	protein N-linked glycosylation	3	36	0.0833333	0.0690136	0.974351	1	1	GDA1_CANAL	MNT2_CANAL	A0A1D8PTC1_CANAL
biological_process	GO:0043547	positive regulation of GTPase activity	3	6	0.5	0.742896	0.499419	1	1	SEC23_CANAL	A0A1D8PMB6_CANAL	Q5AGW7_CANAL
biological_process	GO:0000032	cell wall mannoprotein biosynthetic process	3	15	0.2	0.742896	0.499419	1	1	MNT2_CANAL	A0A1D8PMM6_CANAL	A0A1D8PQ19_CANAL
biological_process	GO:0060237	regulation of fungal-type cell wall organization	3	5	0.6	0.996067	0.039872	1	1	CBK1_CANAL	Q5ANK2_CANAL	A0A1D8PHG7_CANAL
biological_process	GO:0007005	mitochondrion organization	3	18	0.166667	0.0216078	0.987447	0.993	1	A0A1D8PME0_CANAL	Q59WV9_CANAL	A0A1D8PMA5_CANAL
biological_process	GO:0006515	protein quality control for misfolded or incompletely synthesized proteins	3	9	0.333333	0.489713	0.735015	1	1	OMA1_CANAL	PNG1_CANAL	A0A1D8PME0_CANAL
biological_process	GO:0006612	protein targeting to membrane	3	14	0.214286	0.215493	0.891626	1	1	ERFB_CANAL	NACA_CANAL	A0A1D8PMU8_CANAL
biological_process	GO:0002098	tRNA wobble uridine modification	3	15	0.2	0.450546	0.764314	1	1	A0A1D8PL76_CANAL	A0A1D8PSF5_CANAL	A0A1D8PLN7_CANAL
biological_process	GO:0006629	lipid metabolic process	3	12	0.25	0.00247616	0.99856	0.408	1	IRS4_CANAL	Q59SS8_CANAL	A0A1D8PI33_CANAL
biological_process	GO:0098789	pre-mRNA cleavage required for polyadenylation	3	12	0.25	0.858713	0.349152	1	1	FIP1_CANAL	A0A1D8PLB3_CANAL	A0A1D8PTU2_CANAL
biological_process	GO:0030466	silent mating-type cassette heterochromatin assembly	3	14	0.214286	0.808398	0.385172	1	1	A0A1D8PNK6_CANAL	A0A1D8PHW4_CANAL	A0A1D8PTJ0_CANAL
biological_process	GO:0071500	cellular response to nitrosative stress	3	7	0.428571	0.964591	0.148969	1	1	Q59M50_CANAL	A0A1D8PGM5_CANAL	A0A1D8PD58_CANAL
biological_process	GO:0016226	iron-sulfur cluster assembly	3	19	0.157895	0.59096	0.622484	1	1	CAF17_CANAL	DRE2_CANAL	Q5ADN0_CANAL
biological_process	GO:0042783	evasion of host immune response	3	10	0.3	0.858713	0.349152	1	1	CPH1_CANAL	SSK1_CANAL	AP1_CANAL
biological_process	GO:0006508	proteolysis	3	21	0.142857	0.397338	0.666199	1	1	CARP8_CANAL	A0A1D8PME0_CANAL	A0A1D8PDN2_CANAL
biological_process	GO:0070417	cellular response to cold	3	4	0.75	0.996067	0.039872	1	1	CRZ2_CANAL	CAS5_CANAL	Q5ANK2_CANAL
biological_process	GO:0051321	meiotic cell cycle	3	17	0.176471	0.783725	0.298689	1	1	CDC14_CANAL	A0A1D8PRN4_CANAL	Q5ACU9_CANAL
biological_process	GO:0000750	pheromone-dependent signal transduction involved in conjugation with cellular fusion	3	12	0.25	0.700724	0.545606	1	1	ERK1_CANAL	A0A1D8PH43_CANAL	A0A1D8PTB4_CANAL
biological_process	GO:0000184	nuclear-transcribed mRNA catabolic process, nonsense-mediated decay	3	12	0.25	0.855947	0.296895	1	1	EDC1_CANAL	A0A1D8PL84_CANAL	A0A1D8PFP3_CANAL
biological_process	GO:0006808	regulation of nitrogen utilization	3	5	0.6	0.997564	0.0204882	1	1	GAT1_CANAL	URE2_CANAL	A0A1D8PDY7_CANAL
biological_process	GO:0030036	actin cytoskeleton organization	3	12	0.25	0.985632	0.027123	1	1	SLA1_CANAL	A0A1D8PRQ6_CANAL	A0A1D8PPT0_CANAL
biological_process	GO:0042766	nucleosome mobilization	3	5	0.6	0.996067	0.039872	1	1	INO80_CANAL	A0A1D8PTJ0_CANAL	A0A1D8PGZ6_CANAL
biological_process	GO:0006623	protein targeting to vacuole	3	24	0.125	0.605045	0.559697	1	1	VPS27_CANAL	BRO1_CANAL	A0A1D8PPK3_CANAL
biological_process	GO:0006078	(1->6)-beta-D-glucan biosynthetic process	3	11	0.272727	0.891524	0.297186	1	1	Q5AEC0_CANAL	Q5A504_CANAL	A0A1D8PKE1_CANAL
biological_process	GO:0071244	cellular response to carbon dioxide	3	7	0.428571	0.979512	0.106384	1	1	A0A1D8PP13_CANAL	Q5AB69_CANAL	A0A1D8PRZ8_CANAL
biological_process	GO:0006915	apoptotic process	3	7	0.428571	0.954576	0.130588	1	1	GIN4_CANAL	AP1_CANAL	A0A1D8PSZ1_CANAL
biological_process	GO:0006312	mitotic recombination	3	8	0.375	0.941667	0.144053	1	1	MSH3_CANAL	Q5AJ72_CANAL	Q59NG2_CANAL
biological_process	GO:0048278	vesicle docking	3	8	0.375	0.965409	0.0973359	1	1	A0A1D8PGJ1_CANAL	A0A1D8PK25_CANAL	A0A1D8PNI0_CANAL
biological_process	GO:0000226	microtubule cytoskeleton organization	3	13	0.230769	0.957215	0.0783085	1	1	CDC14_CANAL	A0A1D8PN61_CANAL	A0A1D8PRN8_CANAL
biological_process	GO:0006367	transcription initiation from RNA polymerase II promoter	3	25	0.12	0.894368	0.181814	1	1	A0A1D8PQH0_CANAL	A0A1D8PSS1_CANAL	Q5A886_CANAL
biological_process	GO:0006270	DNA replication initiation	3	22	0.136364	0.7957	0.348142	1	1	A0A1D8PJZ1_CANAL	A0A1D8PHD2_CANAL	A0A1D8PS48_CANAL
biological_process	GO:0007033	vacuole organization	3	17	0.176471	0.769124	0.337758	1	1	A0A1D8PU03_CANAL	A0A1D8PRW9_CANAL	A0A1D8PGH4_CANAL
biological_process	GO:0030242	autophagy of peroxisome	3	7	0.428571	0.964591	0.148969	1	1	Q5ANK2_CANAL	A0A1D8PFH1_CANAL	A0A1D8PPK3_CANAL
biological_process	GO:0051453	regulation of intracellular pH	3	5	0.6	0.922478	0.191602	1	1	BTN1_CANAL	Q5AHB5_CANAL	Q59NG8_CANAL
biological_process	GO:0000083	regulation of transcription involved in G1/S transition of mitotic cell cycle	3	7	0.428571	0.94486	0.195884	1	1	A0A1D8PCM9_CANAL	A0A1D8PJV0_CANAL	A0A1D8PDA6_CANAL
biological_process	GO:0006406	mRNA export from nucleus	3	17	0.176471	0.975256	0.0585515	1	1	A0A1D8PEU5_CANAL	A0A1D8PL86_CANAL	A0A1D8PGL7_CANAL
biological_process	GO:0034475	U4 snRNA 3'-end processing	3	10	0.3	0.920401	0.24572	1	1	A0A1D8PM79_CANAL	A0A1D8PHQ0_CANAL	A0A1D8PLY1_CANAL
biological_process	GO:0000753	cell morphogenesis involved in conjugation with cellular fusion	3	6	0.5	0.989255	0.0551397	1	1	A0A1D8PH43_CANAL	Q59WR6_CANAL	A0A1D8PLB6_CANAL
biological_process	GO:0006999	nuclear pore organization	3	6	0.5	0.979512	0.106384	1	1	A0A1D8PS91_CANAL	A0A1D8PLY0_CANAL	A0A1D8PFQ0_CANAL
biological_process	GO:0016075	rRNA catabolic process	3	10	0.3	0.614828	0.630009	1	1	A0A1D8PFP3_CANAL	A0A1D8PHQ0_CANAL	A0A1D8PLY1_CANAL
biological_process	GO:0006271	DNA strand elongation involved in DNA replication	3	11	0.272727	0.59096	0.622484	1	1	A0A1D8PHW4_CANAL	A0A1D8PS48_CANAL	A0A1D8PFE6_CANAL
biological_process	GO:0000749	response to pheromone triggering conjugation with cellular fusion	3	7	0.428571	0.829382	0.334035	1	1	Q5ADR3_CANAL	A0A1D8PTB4_CANAL	A0A1D8PJG1_CANAL
biological_process	GO:0045333	cellular respiration	3	16	0.1875	2.93038e-05	0.999995	0.005	1	A0A1D8PD60_CANAL	A0A1D8PJ62_CANAL	Q59T80_CANAL
biological_process	GO:0010737	protein kinase A signaling	3	4	0.75	0.999087	0.0183084	1	1	A0A1D8PT45_CANAL	A0A1D8PJG1_CANAL	A0A1D8PHU1_CANAL
biological_process	GO:0048280	vesicle fusion with Golgi apparatus	3	9	0.333333	0.94486	0.195884	1	1	A0A1D8PFN6_CANAL	Q5AIB3_CANAL	A0A1D8PMA2_CANAL
biological_process	GO:0006267	pre-replicative complex assembly involved in nuclear cell cycle DNA replication	3	6	0.5	0.989827	0.0695714	1	1	A0A1D8PHW4_CANAL	A0A1D8PS48_CANAL	A0A1D8PFE6_CANAL
biological_process	GO:0071230	cellular response to amino acid stimulus	3	4	0.75	0.989827	0.0695714	1	1	Q5A2C3_CANAL	Q5AD30_CANAL	A0A1D8PI64_CANAL
biological_process	GO:0000002	mitochondrial genome maintenance	2	20	0.1	0.264985	0.902896	1	1	MMM1_CANAL	A0A1D8PRM6_CANAL
biological_process	GO:0015914	phospholipid transport	2	7	0.285714	0.808398	0.385172	1	1	MMM1_CANAL	A0A1D8PR41_CANAL
biological_process	GO:0006879	cellular iron ion homeostasis	2	38	0.0526316	0.132842	0.935319	1	1	SEF1_CANAL	Q5ACZ8_CANAL
biological_process	GO:0030866	cortical actin cytoskeleton organization	2	6	0.333333	0.984462	0.0398627	1	1	MOB2_CANAL	A0A1D8PPS9_CANAL
biological_process	GO:0006506	GPI anchor biosynthetic process	2	26	0.0769231	0.0741905	0.980297	1	1	Q5A6L6_CANAL	A0A1D8PRY4_CANAL
biological_process	GO:0016485	protein processing	2	11	0.181818	0.0867526	0.966479	1	1	Q5AHB5_CANAL	A0A1D8PEG3_CANAL
biological_process	GO:0006412	translation	2	115	0.0173913	5.13288e-06	0.999998	0.001	1	Q59RQ4_CANAL	Q59YE8_CANAL
biological_process	GO:1900438	negative regulation of filamentous growth of a population of unicellular organisms in response to chemical stimulus	2	3	0.666667	0.994738	0.0803369	1	1	SCH9_CANAL	A0A1D8PCG5_CANAL
biological_process	GO:0032186	cellular bud neck septin ring organization	2	7	0.285714	0.893616	0.351204	1	1	Q5ANK2_CANAL	A0A1D8PJ80_CANAL
biological_process	GO:0034613	cellular protein localization	2	16	0.125	0.936819	0.0820923	1	1	A0A1D8PHB1_CANAL	A0A1D8PT49_CANAL
biological_process	GO:0010458	exit from mitosis	2	6	0.333333	0.954576	0.130588	1	1	GIN4_CANAL	A0A1D8PHB0_CANAL
biological_process	GO:0000082	G1/S transition of mitotic cell cycle	2	8	0.25	0.979707	0.0554404	1	1	CG13_CANAL	A0A1D8PT49_CANAL
biological_process	GO:0007030	Golgi organization	2	14	0.142857	0.770974	0.40904	1	1	A0A1D8PNM2_CANAL	A0A1D8PD30_CANAL
biological_process	GO:0006075	(1->3)-beta-D-glucan biosynthetic process	2	4	0.5	0.804116	0.482254	1	1	RHO1_CANAL	A0A1D8PCT0_CANAL
biological_process	GO:0000492	box C/D snoRNP assembly	2	6	0.333333	0.930429	0.281256	1	1	Q5AEK9_CANAL	A0A1D8PLM8_CANAL
biological_process	GO:0043486	histone exchange	2	12	0.166667	0.939791	0.159913	1	1	INO80_CANAL	SWC4_CANAL
biological_process	GO:0000027	ribosomal large subunit assembly	2	19	0.105263	0.297089	0.886907	1	1	A0A1D8PL61_CANAL	A0A1D8PU19_CANAL
biological_process	GO:0051666	actin cortical patch localization	2	14	0.142857	0.549044	0.729107	1	1	A0A1D8PRF5_CANAL	A0A1D8PS50_CANAL
biological_process	GO:0009306	protein secretion	2	19	0.105263	0.489713	0.735015	1	1	A0A1D8PFN6_CANAL	A0A1D8PNI0_CANAL
biological_process	GO:0000435	positive regulation of transcription from RNA polymerase II promoter by galactose	2	4	0.5	0.981692	0.142365	1	1	SSN3_CANAL	A0A1D8PF20_CANAL
biological_process	GO:1902953	positive regulation of ER to Golgi vesicle-mediated transport	2	4	0.5	0.981692	0.142365	1	1	SEC23_CANAL	SEC31_CANAL
biological_process	GO:0070863	positive regulation of protein exit from endoplasmic reticulum	2	4	0.5	0.981692	0.142365	1	1	SEC23_CANAL	SEC31_CANAL
biological_process	GO:2000045	regulation of G1/S transition of mitotic cell cycle	2	2	1	0.994288	0.0290651	1	1	CG11_CANAL	CG13_CANAL
biological_process	GO:0009249	protein lipoylation	2	5	0.4	0.960128	0.210694	1	1	Q5AI42_CANAL	A0A1D8PT49_CANAL
biological_process	GO:0006417	regulation of translation	2	9	0.222222	0.97433	0.0449781	1	1	DHH1_CANAL	A0A1D8PLT5_CANAL
biological_process	GO:0006488	dolichol-linked oligosaccharide biosynthetic process	2	13	0.153846	0.599334	0.689371	1	1	ALG13_CANAL	A0A1D8PTC1_CANAL
biological_process	GO:0009303	rRNA transcription	2	5	0.4	0.94456	0.129876	1	1	A0A1D8PM79_CANAL	A0A1D8PHX3_CANAL
biological_process	GO:0000350	generation of catalytic spliceosome for second transesterification step	2	7	0.285714	0.893616	0.351204	1	1	A0A1D8PS92_CANAL	A0A1D8PFH7_CANAL
biological_process	GO:0033617	mitochondrial cytochrome c oxidase assembly	2	23	0.0869565	0.209075	0.928738	1	1	A0A1D8PIZ2_CANAL	A0A1D8PTX2_CANAL
biological_process	GO:0045292	mRNA cis splicing, via spliceosome	2	12	0.166667	0.700724	0.545606	1	1	A0A1D8PNL9_CANAL	A0A1D8PFI2_CANAL
biological_process	GO:0009372	quorum sensing	2	3	0.666667	0.994738	0.0803369	1	1	CZF1_CANAL	TUP1_CANAL
biological_process	GO:0036187	cell growth mode switching, budding to filamentous	2	13	0.153846	0.599334	0.689371	1	1	GDA1_CANAL	Q5AKW2_CANAL
biological_process	GO:0006995	cellular response to nitrogen starvation	2	10	0.2	0.702814	0.595654	1	1	A0A1D8PJF2_CANAL	A0A1D8PI64_CANAL
biological_process	GO:0006878	cellular copper ion homeostasis	2	14	0.142857	0.549044	0.729107	1	1	A0A1D8PTX2_CANAL	A0A1D8PJG1_CANAL
biological_process	GO:0008608	attachment of spindle microtubules to kinetochore	2	8	0.25	0.890966	0.229026	1	1	IPL1_CANAL	Q5AMH1_CANAL
biological_process	GO:0042254	ribosome biogenesis	2	14	0.142857	0.0846481	0.939373	1	1	A0A1D8PSP5_CANAL	A0A1D8PFH2_CANAL
biological_process	GO:0003333	amino acid transmembrane transport	2	29	0.0689655	0.440303	0.720351	1	1	GAP5_CANAL	A0A1D8PKB2_CANAL
biological_process	GO:0071931	positive regulation of transcription involved in G1/S transition of mitotic cell cycle	2	5	0.4	0.960128	0.210694	1	1	A0A1D8PCM9_CANAL	A0A1D8PJV0_CANAL
biological_process	GO:0007186	G protein-coupled receptor signaling pathway	2	5	0.4	0.970935	0.108476	1	1	A0A1D8PH43_CANAL	A0A1D8PTB4_CANAL
biological_process	GO:0032995	regulation of fungal-type cell wall biogenesis	2	3	0.666667	0.994738	0.0803369	1	1	A0A1D8PE53_CANAL	A0A1D8PK79_CANAL
biological_process	GO:0009651	response to salt stress	2	5	0.4	0.930429	0.281256	1	1	A0A1D8PJ75_CANAL	A0A1D8PQP1_CANAL
biological_process	GO:0031589	cell-substrate adhesion	2	5	0.4	0.879977	0.198023	1	1	PMT1_CANAL	A0A1D8PTB4_CANAL
biological_process	GO:0008299	isoprenoid biosynthetic process	2	5	0.4	0.332079	0.868508	1	1	A0A1D8PRR4_CANAL	A0A1D8PNS6_CANAL
biological_process	GO:2000221	negative regulation of pseudohyphal growth	2	4	0.5	0.981692	0.142365	1	1	A0A1D8PIK2_CANAL	Q5ALV0_CANAL
biological_process	GO:0006635	fatty acid beta-oxidation	2	13	0.153846	0.369991	0.847393	1	1	PEX5_CANAL	A0A1D8PRN3_CANAL
biological_process	GO:0048478	replication fork protection	2	4	0.5	0.981692	0.142365	1	1	CCR4_CANAL	A0A1D8PP50_CANAL
biological_process	GO:0007089	traversing start control point of mitotic cell cycle	2	3	0.666667	0.994738	0.0803369	1	1	CCR4_CANAL	A0A1D8PDA6_CANAL
biological_process	GO:0071468	cellular response to acidic pH	2	4	0.5	0.960128	0.210694	1	1	CRZ2_CANAL	CRZ1_CANAL
biological_process	GO:0030682	mitigation of host defenses by symbiont	2	3	0.666667	0.981692	0.142365	1	1	MNT2_CANAL	TUP1_CANAL
biological_process	GO:0000086	G2/M transition of mitotic cell cycle	2	8	0.25	0.94456	0.129876	1	1	CG21_CANAL	A0A1D8PRF5_CANAL
biological_process	GO:0006038	cell wall chitin biosynthetic process	2	6	0.333333	0.851031	0.418616	1	1	A0A1D8PJ29_CANAL	A0A1D8PK97_CANAL
biological_process	GO:2000220	regulation of pseudohyphal growth	2	2	1	0.997564	0.0204882	1	1	MCM1_CANAL	CPH1_CANAL
biological_process	GO:0006893	Golgi to plasma membrane transport	2	11	0.181818	0.489713	0.735015	1	1	A0A1D8PMI1_CANAL	A0A1D8PNB6_CANAL
biological_process	GO:0036086	positive regulation of transcription from RNA polymerase II promoter in response to iron ion starvation	2	2	1	1	0.030287	1	1	AFT2_CANAL	A0A1D8PFM7_CANAL
biological_process	GO:0030968	endoplasmic reticulum unfolded protein response	2	10	0.2	0.896026	0.257104	1	1	A0A1D8PNE9_CANAL	A0A1D8PGK8_CANAL
biological_process	GO:0000183	rDNA heterochromatin assembly	2	11	0.181818	0.700724	0.545606	1	1	A0A1D8PNK6_CANAL	A0A1D8PTJ0_CANAL
biological_process	GO:0044878	mitotic cytokinesis checkpoint signaling	2	2	1	1	0.030287	1	1	DBF2_CANAL	CDC14_CANAL
biological_process	GO:0010971	positive regulation of G2/M transition of mitotic cell cycle	2	5	0.4	0.960128	0.210694	1	1	DBF2_CANAL	A0A1D8PM39_CANAL
biological_process	GO:1902846	positive regulation of mitotic spindle elongation	2	2	1	1	0.030287	1	1	DBF2_CANAL	CDC14_CANAL
biological_process	GO:0000747	conjugation with cellular fusion	2	5	0.4	0.93502	0.118843	1	1	Q59WR6_CANAL	A0A1D8PLB6_CANAL
biological_process	GO:0009134	nucleoside diphosphate catabolic process	2	2	1	1	0.030287	1	1	GDA1_CANAL	Q5A1A4_CANAL
biological_process	GO:0000055	ribosomal large subunit export from nucleus	2	13	0.153846	0.549044	0.729107	1	1	A0A1D8PSD9_CANAL	A0A1D8PCR9_CANAL
biological_process	GO:0006369	termination of RNA polymerase II transcription	2	10	0.2	0.650848	0.644955	1	1	A0A1D8PN05_CANAL	A0A1D8PHH9_CANAL
biological_process	GO:0008033	tRNA processing	2	19	0.105263	0.0737558	0.961188	1	1	A0A1D8PME6_CANAL	A0A1D8PTG5_CANAL
biological_process	GO:0055085	transmembrane transport	2	27	0.0740741	0.00375491	0.9979	0.566	1	PNS1_CANAL	A0A1D8PNM6_CANAL
biological_process	GO:0008380	RNA splicing	2	12	0.166667	0.832523	0.234909	1	1	A0A1D8PIL7_CANAL	Q59Z67_CANAL
biological_process	GO:0000722	telomere maintenance via recombination	2	10	0.2	0.75428	0.541387	1	1	INO80_CANAL	A0A1D8PJD1_CANAL
biological_process	GO:0044396	actin cortical patch organization	2	11	0.181818	0.987366	0.0454241	1	1	SLA1_CANAL	PAN1_CANAL
biological_process	GO:0042594	response to starvation	2	3	0.666667	0.982439	0.0259432	1	1	MNL1_CANAL	A0A1D8PEH3_CANAL
biological_process	GO:0007031	peroxisome organization	2	11	0.181818	0.994641	0.0155382	1	1	A0A1D8PRN3_CANAL	A0A1D8PEX2_CANAL
biological_process	GO:0008298	intracellular mRNA localization	2	8	0.25	0.851031	0.418616	1	1	A0A1D8PMK3_CANAL	A0A1D8PJB0_CANAL
biological_process	GO:0032007	negative regulation of TOR signaling	2	5	0.4	0.98155	0.0795994	1	1	A0A1D8PMB6_CANAL	A0A1D8PHK4_CANAL
biological_process	GO:0010506	regulation of autophagy	2	4	0.5	0.614828	0.630009	1	1	Q5A2C3_CANAL	A0A1D8PI64_CANAL
biological_process	GO:0038202	TORC1 signaling	2	4	0.5	0.984499	0.0599491	1	1	Q5AAN6_CANAL	A0A1D8PHX3_CANAL
biological_process	GO:1902975	mitotic DNA replication initiation	2	6	0.333333	0.930429	0.281256	1	1	A0A1D8PHW4_CANAL	A0A1D8PFE6_CANAL
biological_process	GO:0000480	endonucleolytic cleavage in 5'-ETS of tricistronic rRNA transcript (SSU-rRNA, 5.8S rRNA, LSU-rRNA)	2	16	0.125	0.454394	0.795706	1	1	Q5APD0_CANAL	A0A1D8PJ43_CANAL
biological_process	GO:0000472	endonucleolytic cleavage to generate mature 5'-end of SSU-rRNA from (SSU-rRNA, 5.8S rRNA, LSU-rRNA)	2	17	0.117647	0.410797	0.82324	1	1	Q5APD0_CANAL	A0A1D8PJ43_CANAL
biological_process	GO:0006012	galactose metabolic process	2	3	0.666667	0.964591	0.148969	1	1	CPH1_CANAL	Q5AND6_CANAL
biological_process	GO:0046020	negative regulation of transcription from RNA polymerase II promoter by pheromones	2	2	1	1	0.030287	1	1	CPH1_CANAL	A0A1D8PPV9_CANAL
biological_process	GO:0007329	positive regulation of transcription from RNA polymerase II promoter by pheromones	2	4	0.5	0.981692	0.142365	1	1	CPH1_CANAL	TEC1_CANAL
biological_process	GO:0031579	membrane raft organization	2	2	1	0.979512	0.106384	1	1	MOB2_CANAL	CBK1_CANAL
biological_process	GO:0070651	nonfunctional rRNA decay	2	12	0.166667	0.650848	0.644955	1	1	A0A1D8PHQ0_CANAL	A0A1D8PLY1_CANAL
biological_process	GO:0046084	adenine biosynthetic process	2	7	0.285714	0.851031	0.418616	1	1	A0A1D8PP44_CANAL	Q5A683_CANAL
biological_process	GO:0034316	negative regulation of Arp2/3 complex-mediated actin nucleation	2	4	0.5	0.981692	0.142365	1	1	SLA1_CANAL	A0A1D8PRF5_CANAL
biological_process	GO:0000160	phosphorelay signal transduction system	2	5	0.4	0.893616	0.351204	1	1	SSK1_CANAL	A0A1D8PQP3_CANAL
biological_process	GO:0070086	ubiquitin-dependent endocytosis	2	8	0.25	0.851031	0.418616	1	1	Q59LZ4_CANAL	A0A1D8PGG1_CANAL
biological_process	GO:0060211	regulation of nuclear-transcribed mRNA poly(A) tail shortening	2	2	1	0.994738	0.0803369	1	1	PABP_CANAL	Q5ANK2_CANAL
biological_process	GO:0032456	endocytic recycling	2	6	0.333333	0.851031	0.418616	1	1	Q5ADR3_CANAL	A0A1D8PI64_CANAL
biological_process	GO:0032508	DNA duplex unwinding	2	5	0.4	0.99478	0.0232116	1	1	A0A1D8PJD1_CANAL	A0A1D8PRM6_CANAL
biological_process	GO:0006384	transcription initiation from RNA polymerase III promoter	2	11	0.181818	0.650848	0.644955	1	1	TF3B_CANAL	Q59LT9_CANAL
biological_process	GO:0000710	meiotic mismatch repair	2	8	0.25	0.851031	0.418616	1	1	MSH3_CANAL	A0A1D8PII6_CANAL
biological_process	GO:0006298	mismatch repair	2	12	0.166667	0.500581	0.764443	1	1	MSH3_CANAL	A0A1D8PII6_CANAL
biological_process	GO:0030437	ascospore formation	2	7	0.285714	0.209075	0.928738	1	1	SET2_CANAL	A0A1D8PJG1_CANAL
biological_process	GO:0006353	DNA-templated transcription, termination	2	5	0.4	0.507042	0.677626	1	1	SET2_CANAL	A0A1D8PQN1_CANAL
biological_process	GO:0045324	late endosome to vacuole transport	2	10	0.2	0.7957	0.348142	1	1	BRO1_CANAL	A0A1D8PPK3_CANAL
biological_process	GO:0000245	spliceosomal complex assembly	2	8	0.25	0.919641	0.216269	1	1	A0A1D8PHP6_CANAL	A0A1D8PDS9_CANAL
biological_process	GO:0030488	tRNA methylation	2	17	0.117647	0.332079	0.868508	1	1	A0A1D8PLX4_CANAL	Q59UF6_CANAL
biological_process	GO:0032008	positive regulation of TOR signaling	2	6	0.333333	0.851031	0.418616	1	1	Q5AD30_CANAL	A0A1D8PI64_CANAL
biological_process	GO:0006352	DNA-templated transcription, initiation	2	7	0.285714	0.910997	0.146668	1	1	TF3B_CANAL	Q5A7B0_CANAL
biological_process	GO:0043087	regulation of GTPase activity	2	7	0.285714	0.829382	0.334035	1	1	Q5AMQ3_CANAL	A0A1D8PLJ2_CANAL
biological_process	GO:0006896	Golgi to vacuole transport	2	14	0.142857	0.549044	0.729107	1	1	A0A1D8PK25_CANAL	A0A1D8PNI0_CANAL
biological_process	GO:0031591	wybutosine biosynthetic process	2	4	0.5	0.981692	0.142365	1	1	Q59UF6_CANAL	A0A1D8PPU8_CANAL
biological_process	GO:0000724	double-strand break repair via homologous recombination	2	21	0.0952381	0.547785	0.614808	1	1	Q59NG2_CANAL	A0A1D8PFH9_CANAL
biological_process	GO:0006361	transcription initiation from RNA polymerase I promoter	2	9	0.222222	0.75428	0.541387	1	1	A0A1D8PQT8_CANAL	Q59LT9_CANAL
biological_process	GO:0010833	telomere maintenance via telomere lengthening	2	3	0.666667	0.783731	0.450956	1	1	TBF1_CANAL	A0A1D8PIK2_CANAL
biological_process	GO:0030154	cell differentiation	2	3	0.666667	0.618024	0.520379	1	1	RFG1_CANAL	A0A1D8PP44_CANAL
biological_process	GO:0055088	lipid homeostasis	2	15	0.133333	0.703105	0.510287	1	1	A0A1D8PKQ4_CANAL	A0A1D8PIA5_CANAL
biological_process	GO:0007096	regulation of exit from mitosis	2	5	0.4	0.920401	0.24572	1	1	CDC14_CANAL	Q59LD5_CANAL
biological_process	GO:1904262	negative regulation of TORC1 signaling	2	5	0.4	0.960128	0.210694	1	1	ATM_CANAL	A0A1D8PQP1_CANAL
biological_process	GO:0006869	lipid transport	2	5	0.4	0.770696	0.378951	1	1	ATG9_CANAL	A0A1D8PNV5_CANAL
biological_process	GO:0044407	single-species biofilm formation in or on host organism	2	5	0.4	0.960128	0.210694	1	1	A0A1D8PJZ6_CANAL	A0A1D8PE53_CANAL
biological_process	GO:0000282	cellular bud site selection	2	10	0.2	0.984499	0.0599491	1	1	A0A1D8PFH4_CANAL	A0A1D8PS50_CANAL
biological_process	GO:0046210	nitric oxide catabolic process	2	5	0.4	0.960128	0.210694	1	1	A0A1D8PGM5_CANAL	A0A1D8PD58_CANAL
biological_process	GO:2000601	positive regulation of Arp2/3 complex-mediated actin nucleation	2	5	0.4	0.960128	0.210694	1	1	MYO5_CANAL	A0A1D8PU03_CANAL
biological_process	GO:0030050	vesicle transport along actin filament	2	2	1	1	0.030287	1	1	MYO5_CANAL	Q5AKW2_CANAL
biological_process	GO:0006796	phosphate-containing compound metabolic process	2	10	0.2	0.794372	0.242787	1	1	A0A1D8PMD1_CANAL	A0A1D8PDA6_CANAL
biological_process	GO:0034501	protein localization to kinetochore	2	7	0.285714	0.893616	0.351204	1	1	CDC14_CANAL	A0A1D8PTW7_CANAL
biological_process	GO:0006303	double-strand break repair via nonhomologous end joining	2	7	0.285714	0.851031	0.418616	1	1	A0A1D8PCQ2_CANAL	A0A1D8PF81_CANAL
biological_process	GO:0007130	synaptonemal complex assembly	2	6	0.333333	0.893616	0.351204	1	1	A0A1D8PU88_CANAL	Q5A928_CANAL
biological_process	GO:0045048	protein insertion into ER membrane	2	5	0.4	0.979512	0.106384	1	1	GET2_CANAL	GET3_CANAL
biological_process	GO:0000001	mitochondrion inheritance	2	10	0.2	0.75428	0.541387	1	1	Q5A747_CANAL	A0A1D8PKC9_CANAL
biological_process	GO:0009164	nucleoside catabolic process	2	2	1	0.960128	0.210694	1	1	FHL1_CANAL	A0A1D8PQ57_CANAL
biological_process	GO:0009165	nucleotide biosynthetic process	2	2	1	0.0213213	0.990556	0.987	1	FHL1_CANAL	A0A1D8PQ57_CANAL
biological_process	GO:0036003	positive regulation of transcription from RNA polymerase II promoter in response to stress	2	5	0.4	0.996935	0.0155007	1	1	AP1_CANAL	Q5ACU9_CANAL
biological_process	GO:0030950	establishment or maintenance of actin cytoskeleton polarity	2	4	0.5	0.981692	0.142365	1	1	CBK1_CANAL	A0A1D8PHB1_CANAL
biological_process	GO:0001402	signal transduction involved in filamentous growth	2	7	0.285714	0.893616	0.351204	1	1	A0A1D8PMZ4_CANAL	A0A1D8PJG1_CANAL
biological_process	GO:0034473	U1 snRNA 3'-end processing	2	5	0.4	0.960128	0.210694	1	1	A0A1D8PM79_CANAL	A0A1D8PLY1_CANAL
biological_process	GO:0034476	U5 snRNA 3'-end processing	2	6	0.333333	0.930429	0.281256	1	1	A0A1D8PM79_CANAL	A0A1D8PLY1_CANAL
biological_process	GO:0006644	phospholipid metabolic process	2	9	0.222222	0.0531856	0.969751	1	1	A0A1D8PR41_CANAL	A0A1D8PGK8_CANAL
biological_process	GO:0006302	double-strand break repair	2	13	0.153846	0.662242	0.462276	1	1	A0A1D8PJD1_CANAL	A0A1D8PCJ9_CANAL
biological_process	GO:0048268	clathrin coat assembly	2	3	0.666667	0.994738	0.0803369	1	1	A0A1D8PRF5_CANAL	A0A1D8PL36_CANAL
biological_process	GO:0000467	exonucleolytic trimming to generate mature 3'-end of 5.8S rRNA from tricistronic rRNA transcript (SSU-rRNA, 5.8S rRNA, LSU-rRNA)	2	11	0.181818	0.702814	0.595654	1	1	A0A1D8PHQ0_CANAL	A0A1D8PLY1_CANAL
biological_process	GO:0015937	coenzyme A biosynthetic process	2	6	0.333333	0.930429	0.281256	1	1	A0A1D8PQ17_CANAL	A0A1D8PKD2_CANAL
biological_process	GO:0006895	Golgi to endosome transport	2	7	0.285714	0.851031	0.418616	1	1	A0A1D8PPS9_CANAL	A0A1D8PGL6_CANAL
biological_process	GO:0006898	receptor-mediated endocytosis	2	3	0.666667	0.984499	0.0599491	1	1	A0A1D8PPS9_CANAL	A0A1D8PE70_CANAL
biological_process	GO:0006003	fructose 2,6-bisphosphate metabolic process	2	4	0.5	0.981692	0.142365	1	1	A0A1D8PEF9_CANAL	A0A1D8PCP7_CANAL
biological_process	GO:0006000	fructose metabolic process	2	4	0.5	0.981692	0.142365	1	1	A0A1D8PEF9_CANAL	A0A1D8PCP7_CANAL
biological_process	GO:0006289	nucleotide-excision repair	2	16	0.125	0.717801	0.440673	1	1	A0A1D8PGE3_CANAL	A0A1D8PN00_CANAL
biological_process	GO:0036228	protein localization to nuclear inner membrane	2	4	0.5	0.981692	0.142365	1	1	A0A1D8PS91_CANAL	A0A1D8PFQ0_CANAL
biological_process	GO:0015074	DNA integration	2	6	0.333333	0.930429	0.281256	1	1	A0A1D8PLS1_CANAL	A0A1D8PI28_CANAL
biological_process	GO:0000290	deadenylation-dependent decapping of nuclear-transcribed mRNA	2	9	0.222222	0.804116	0.482254	1	1	A0A1D8PM60_CANAL	A0A1D8PTG5_CANAL
biological_process	GO:0045947	negative regulation of translational initiation	2	3	0.666667	0.981692	0.142365	1	1	A0A1D8PM60_CANAL	Q5AAR2_CANAL
biological_process	GO:0007032	endosome organization	2	8	0.25	0.702814	0.595654	1	1	A0A1D8PRW9_CANAL	A0A1D8PJG8_CANAL
biological_process	GO:0006636	unsaturated fatty acid biosynthetic process	2	4	0.5	0.960128	0.210694	1	1	A0A1D8PHT9_CANAL	Q5A747_CANAL
biological_process	GO:0071038	nuclear polyadenylation-dependent tRNA catabolic process	2	10	0.2	0.75428	0.541387	1	1	A0A1D8PHQ0_CANAL	A0A1D8PLY1_CANAL
biological_process	GO:0070478	nuclear-transcribed mRNA catabolic process, 3'-5' exonucleolytic nonsense-mediated decay	2	10	0.2	0.75428	0.541387	1	1	A0A1D8PHQ0_CANAL	A0A1D8PLY1_CANAL
biological_process	GO:0034427	nuclear-transcribed mRNA catabolic process, exonucleolytic, 3'-5'	2	9	0.222222	0.650848	0.644955	1	1	A0A1D8PHQ0_CANAL	A0A1D8PLY1_CANAL
biological_process	GO:1903778	protein localization to vacuolar membrane	2	2	1	0.981692	0.142365	1	1	Q59PA6_CANAL	A0A1D8PI64_CANAL
biological_process	GO:0019740	nitrogen utilization	2	6	0.333333	0.99478	0.0232116	1	1	A0A1D8PEG7_CANAL	A0A1D8PJF2_CANAL
biological_process	GO:0006405	RNA export from nucleus	2	6	0.333333	0.954459	0.0905292	1	1	A0A1D8PKH4_CANAL	A0A1D8PQE5_CANAL
biological_process	GO:0000972	transcription-dependent tethering of RNA polymerase II gene DNA at nuclear periphery	2	4	0.5	0.964591	0.148969	1	1	A0A1D8PQE5_CANAL	Q5AAV6_CANAL
biological_process	GO:0051641	cellular localization	2	4	0.5	0.983153	0.022111	1	1	A0A1D8PN92_CANAL	A0A1D8PRB9_CANAL
biological_process	GO:0034975	protein folding in endoplasmic reticulum	2	3	0.666667	0.994738	0.0803369	1	1	A0A1D8PIB5_CANAL	A0A1D8PER8_CANAL
biological_process	GO:0034488	basic amino acid transmembrane export from vacuole	2	2	1	1	0.030287	1	1	A0A1D8PJT9_CANAL	A0A1D8PM72_CANAL
biological_process	GO:0007188	adenylate cyclase-modulating G protein-coupled receptor signaling pathway	2	3	0.666667	0.930429	0.281256	1	1	Q5A3J9_CANAL	A0A1D8PJG1_CANAL
biological_process	GO:0045332	phospholipid translocation	2	10	0.2	0.650848	0.644955	1	1	Q5ADR3_CANAL	A0A1D8PMY6_CANAL
biological_process	GO:0043928	exonucleolytic catabolism of deadenylated mRNA	2	6	0.333333	0.930429	0.281256	1	1	Q5A8L5_CANAL	A0A1D8PLY1_CANAL
biological_process	GO:0031146	SCF-dependent proteasomal ubiquitin-dependent protein catabolic process	2	11	0.181818	0.650848	0.644955	1	1	A0A1D8PDR1_CANAL	A0A1D8PDG3_CANAL
biological_process	GO:0045842	positive regulation of mitotic metaphase/anaphase transition	2	10	0.2	0.702814	0.595654	1	1	A0A1D8PPK6_CANAL	A0A1D8PRX3_CANAL
biological_process	GO:1900373	positive regulation of purine nucleotide biosynthetic process	2	2	1	1	0.030287	1	1	A0A1D8PP44_CANAL	Q5A683_CANAL
biological_process	GO:0045471	response to ethanol	2	2	1	1	0.030287	1	1	A0A1D8PGM1_CANAL	Q5A747_CANAL
biological_process	GO:0048211	Golgi vesicle docking	2	3	0.666667	0.994738	0.0803369	1	1	A0A1D8PFN6_CANAL	A0A1D8PMA2_CANAL
biological_process	GO:0061408	positive regulation of transcription from RNA polymerase II promoter in response to heat stress	2	4	0.5	0.981692	0.142365	1	1	A0A1D8PQP1_CANAL	A0A1D8PNP8_CANAL
biological_process	GO:0000973	posttranscriptional tethering of RNA polymerase II gene DNA at nuclear periphery	2	5	0.4	0.960128	0.210694	1	1	A0A1D8PKH4_CANAL	A0A1D8PQE5_CANAL
biological_process	GO:0006882	cellular zinc ion homeostasis	2	6	0.333333	0.851031	0.418616	1	1	A0A1D8PPK1_CANAL	A0A1D8PM73_CANAL
biological_process	GO:1900191	negative regulation of single-species biofilm formation	2	2	1	1	0.030287	1	1	Q5ANG4_CANAL	Q5ADP3_CANAL
biological_process	GO:2001020	regulation of response to DNA damage stimulus	2	3	0.666667	0.957146	0.141287	1	1	A0A1D8PTM3_CANAL	Q5ADP3_CANAL
biological_process	GO:0042546	cell wall biogenesis	2	3	0.666667	0.909423	0.143126	1	1	A0A1D8PE53_CANAL	A0A1D8PK79_CANAL
biological_process	GO:0046785	microtubule polymerization	2	2	1	0.979512	0.106384	1	1	A0A1D8PIP2_CANAL	A0A1D8PTZ8_CANAL
biological_process	GO:0071444	cellular response to pheromone	2	7	0.285714	0.951392	0.105967	1	1	A0A1D8PTB4_CANAL	A0A1D8PQ19_CANAL
biological_process	GO:2000219	positive regulation of invasive growth in response to glucose limitation	2	2	1	1	0.030287	1	1	A0A1D8PP04_CANAL	A0A1D8PNP8_CANAL
biological_process	GO:0032880	regulation of protein localization	2	3	0.666667	0.847458	0.292675	1	1	A0A1D8PE85_CANAL	A0A1D8PJG8_CANAL
biological_process	GO:2000815	regulation of mRNA stability involved in response to oxidative stress	2	3	0.666667	0.994738	0.0803369	1	1	A0A1D8PRZ6_CANAL	A0A1D8PKD8_CANAL
biological_process	GO:0033260	nuclear DNA replication	2	2	1	0.957796	0.0992692	1	1	A0A1D8PMG3_CANAL	A0A1D8PQQ6_CANAL
biological_process	GO:0009437	carnitine metabolic process	2	3	0.666667	0.893616	0.351204	1	1	Q59MQ8_CANAL	Q59T80_CANAL
biological_process	GO:0000493	box H/ACA snoRNP assembly	2	2	1	1	0.030287	1	1	A0A1D8PSP5_CANAL	Q59MG2_CANAL
biological_process	GO:0001522	pseudouridine synthesis	2	2	1	0.822562	0.400666	1	1	A0A1D8PSP5_CANAL	A0A1D8PIN8_CANAL
biological_process	GO:0070096	mitochondrial outer membrane translocase complex assembly	1	4	0.25	0.857635	0.53493	1	1	MMM1_CANAL
biological_process	GO:1990456	mitochondrion-endoplasmic reticulum membrane tethering	1	5	0.2	0.789306	0.61599	1	1	MMM1_CANAL
biological_process	GO:0060257	negative regulation of flocculation	1	5	0.2	0.789306	0.61599	1	1	SFL2_CANAL
biological_process	GO:0043709	cell adhesion involved in single-species biofilm formation	1	18	0.0555556	0.817123	0.302198	1	1	A0A1D8PHU1_CANAL
biological_process	GO:0042149	cellular response to glucose starvation	1	11	0.0909091	0.355045	0.899652	1	1	A0A1D8PGA2_CANAL
biological_process	GO:0032185	septin cytoskeleton organization	1	3	0.333333	0.840087	0.342157	1	1	A0A1D8PL12_CANAL
biological_process	GO:0001403	invasive growth in response to glucose limitation	1	11	0.0909091	0.822562	0.400666	1	1	A0A1D8PJG1_CANAL
biological_process	GO:0010106	cellular response to iron ion starvation	1	7	0.142857	0.970935	0.108476	1	1	PACC_CANAL
biological_process	GO:0044416	induction by symbiont of host defense response	1	19	0.0526316	0.113093	0.978417	1	1	PACC_CANAL
biological_process	GO:0002666	positive regulation of T cell tolerance induction	1	1	1	1	0.174129	1	1	PACC_CANAL
biological_process	GO:0000413	protein peptidyl-prolyl isomerization	1	7	0.142857	0.648796	0.738225	1	1	A0A1D8PJ59_CANAL
biological_process	GO:0036297	interstrand cross-link repair	1	8	0.125	0.404346	0.878427	1	1	A0A1D8PCQ2_CANAL
biological_process	GO:0000028	ribosomal small subunit assembly	1	15	0.0666667	0.17676	0.961581	1	1	A0A1D8PU03_CANAL
biological_process	GO:0030150	protein import into mitochondrial matrix	1	18	0.0555556	0.152607	0.968298	1	1	TIM14_CANAL
biological_process	GO:0061163	endoplasmic reticulum polarization	1	2	0.5	0.969713	0.317972	1	1	DBF2_CANAL
biological_process	GO:0071902	positive regulation of protein serine/threonine kinase activity	1	6	0.166667	0.718744	0.682936	1	1	Q5A2C3_CANAL
biological_process	GO:0097271	protein localization to bud neck	1	5	0.2	0.789306	0.61599	1	1	BUD4_CANAL
biological_process	GO:0000921	septin ring assembly	1	7	0.142857	0.648796	0.738225	1	1	GIN4_CANAL
biological_process	GO:0006310	DNA recombination	1	15	0.0666667	0.453933	0.654663	1	1	A0A1D8PF81_CANAL
biological_process	GO:0006260	DNA replication	1	16	0.0625	0.361097	0.731841	1	1	A0A1D8PRM6_CANAL
biological_process	GO:0097308	cellular response to farnesol	1	3	0.333333	0.919663	0.436789	1	1	TUP1_CANAL
biological_process	GO:0030865	cortical cytoskeleton organization	1	4	0.25	0.984806	0.0373761	1	1	RHO1_CANAL
biological_process	GO:1900240	negative regulation of phenotypic switching	1	2	0.5	0.969713	0.317972	1	1	RHO1_CANAL
biological_process	GO:0032956	regulation of actin cytoskeleton organization	1	8	0.125	0.855436	0.251724	1	1	RHO1_CANAL
biological_process	GO:0008360	regulation of cell shape	1	6	0.166667	0.822562	0.400666	1	1	RHO1_CANAL
biological_process	GO:0007266	Rho protein signal transduction	1	5	0.2	0.920401	0.24572	1	1	RHO1_CANAL
biological_process	GO:0000395	mRNA 5'-splice site recognition	1	3	0.333333	0.919663	0.436789	1	1	A0A1D8PGF5_CANAL
biological_process	GO:0035269	protein O-linked mannosylation	1	13	0.0769231	0.310629	0.917175	1	1	PMT1_CANAL
biological_process	GO:0051568	histone H3-K4 methylation	1	8	0.125	0.549044	0.729107	1	1	Q5AA42_CANAL
biological_process	GO:0000165	MAPK cascade	1	5	0.2	0.572187	0.667921	1	1	A0A1D8PHG7_CANAL
biological_process	GO:0043408	regulation of MAPK cascade	1	3	0.333333	0.599334	0.689371	1	1	CLA4_CANAL
biological_process	GO:0034724	DNA replication-independent chromatin organization	1	1	1	0.920401	0.24572	1	1	SPT16_CANAL
biological_process	GO:0006261	DNA-dependent DNA replication	1	13	0.0769231	0.545066	0.565003	1	1	SPT16_CANAL
biological_process	GO:0006334	nucleosome assembly	1	12	0.0833333	0.489713	0.735015	1	1	SPT16_CANAL
biological_process	GO:0045899	positive regulation of RNA polymerase II transcription preinitiation complex assembly	1	8	0.125	0.581384	0.783883	1	1	SPT16_CANAL
biological_process	GO:0007063	regulation of sister chromatid cohesion	1	1	1	0.919663	0.436789	1	1	SPT16_CANAL
biological_process	GO:0016042	lipid catabolic process	1	22	0.0454545	0.0084818	0.997335	0.837	1	A0A1D8PH95_CANAL
biological_process	GO:0031648	protein destabilization	1	1	1	1	0.174129	1	1	SSN3_CANAL
biological_process	GO:1902969	mitotic DNA replication	1	3	0.333333	0.739496	0.469641	1	1	A0A1D8PS48_CANAL
biological_process	GO:0003400	regulation of COPII vesicle coating	1	3	0.333333	0.919663	0.436789	1	1	SEC23_CANAL
biological_process	GO:0061709	reticulophagy	1	5	0.2	0.789306	0.61599	1	1	SEC23_CANAL
biological_process	GO:0000466	maturation of 5.8S rRNA from tricistronic rRNA transcript (SSU-rRNA, 5.8S rRNA, LSU-rRNA)	1	11	0.0909091	0.148171	0.930986	1	1	A0A1D8PE47_CANAL
biological_process	GO:0060962	regulation of ribosomal protein gene transcription by RNA polymerase II	1	6	0.166667	0.989255	0.0551397	1	1	A0A1D8PGM4_CANAL
biological_process	GO:0001732	formation of cytoplasmic translation initiation complex	1	11	0.0909091	0.404346	0.878427	1	1	EIF3C_CANAL
biological_process	GO:0071852	fungal-type cell wall organization or biogenesis	1	8	0.125	0.957657	0.0623219	1	1	A0A1D8PS14_CANAL
biological_process	GO:0046354	mannan biosynthetic process	1	6	0.166667	0.581384	0.783883	1	1	MNN21_CANAL
biological_process	GO:0035268	protein mannosylation	1	6	0.166667	0.332079	0.868508	1	1	MNN21_CANAL
biological_process	GO:0034755	iron ion transmembrane transport	1	9	0.111111	0.404346	0.878427	1	1	A0A1D8PRX4_CANAL
biological_process	GO:0000196	cell wall integrity MAPK cascade	1	3	0.333333	0.857635	0.53493	1	1	A0A1D8PHG7_CANAL
biological_process	GO:0050850	positive regulation of calcium-mediated signaling	1	2	0.5	0.969713	0.317972	1	1	A0A1D8PHG7_CANAL
biological_process	GO:0015917	aminophospholipid transport	1	1	1	1	0.174129	1	1	MMM1_CANAL
biological_process	GO:0019674	NAD metabolic process	1	3	0.333333	0.404346	0.878427	1	1	A0A1D8PKE0_CANAL
biological_process	GO:0051017	actin filament bundle assembly	1	6	0.166667	0.458613	0.85272	1	1	A0A1D8PE85_CANAL
biological_process	GO:0000470	maturation of LSU-rRNA	1	17	0.0588235	0.235529	0.87917	1	1	A0A1D8PPJ1_CANAL
biological_process	GO:0000389	mRNA 3'-splice site recognition	1	3	0.333333	0.919663	0.436789	1	1	A0A1D8PFH7_CANAL
biological_process	GO:0033120	positive regulation of RNA splicing	1	2	0.5	0.994738	0.0803369	1	1	A0A1D8PTJ0_CANAL
biological_process	GO:0006413	translational initiation	1	12	0.0833333	0.235529	0.87917	1	1	EIF3C_CANAL
biological_process	GO:0006696	ergosterol biosynthetic process	1	24	0.0416667	0.143892	0.955641	1	1	Q5AG85_CANAL
biological_process	GO:0000045	autophagosome assembly	1	15	0.0666667	0.739663	0.446216	1	1	A0A1D8PFN6_CANAL
biological_process	GO:0044804	autophagy of nucleus	1	8	0.125	0.628463	0.58691	1	1	HSV2_CANAL
biological_process	GO:0006744	ubiquinone biosynthetic process	1	12	0.0833333	0.204294	0.953443	1	1	A0A1D8PRR4_CANAL
biological_process	GO:0018230	peptidyl-L-cysteine S-palmitoylation	1	6	0.166667	0.718744	0.682936	1	1	ERFB_CANAL
biological_process	GO:0034080	CENP-A containing chromatin assembly	1	3	0.333333	0.981692	0.142365	1	1	A0A1D8PP04_CANAL
biological_process	GO:0031507	heterochromatin assembly	1	6	0.166667	0.728963	0.408416	1	1	A0A1D8PM39_CANAL
biological_process	GO:0034982	mitochondrial protein processing	1	4	0.25	0.702814	0.595654	1	1	OMA1_CANAL
biological_process	GO:0007004	telomere maintenance via telomerase	1	7	0.142857	0.404346	0.878427	1	1	A0A1D8PJD1_CANAL
biological_process	GO:0031139	positive regulation of conjugation with cellular fusion	1	2	0.5	0.800972	0.371537	1	1	Q5A2C3_CANAL
biological_process	GO:0001934	positive regulation of protein phosphorylation	1	4	0.25	0.783731	0.450956	1	1	MOB2_CANAL
biological_process	GO:0072344	rescue of stalled ribosome	1	6	0.166667	0.718744	0.682936	1	1	A0A1D8PHX5_CANAL
biological_process	GO:1990116	ribosome-associated ubiquitin-dependent protein catabolic process	1	8	0.125	0.581384	0.783883	1	1	A0A1D8PHX5_CANAL
biological_process	GO:0071276	cellular response to cadmium ion	1	6	0.166667	0.648796	0.738225	1	1	AP1_CANAL
biological_process	GO:2000134	negative regulation of G1/S transition of mitotic cell cycle	1	4	0.25	0.718744	0.682936	1	1	Q5ANF0_CANAL
biological_process	GO:0007231	osmosensory signaling pathway	1	3	0.333333	0.458613	0.85272	1	1	A0A1D8PI07_CANAL
biological_process	GO:0008654	phospholipid biosynthetic process	1	8	0.125	0.152921	0.906983	1	1	A0A1D8PGK8_CANAL
biological_process	GO:0044206	UMP salvage	1	2	0.5	0.969713	0.317972	1	1	Q5ANN6_CANAL
biological_process	GO:1903424	fluoride transmembrane transport	1	1	1	1	0.174129	1	1	FEX1_CANAL
biological_process	GO:0016480	negative regulation of transcription by RNA polymerase III	1	4	0.25	0.857635	0.53493	1	1	Q5AL00_CANAL
biological_process	GO:0015986	ATP synthesis coupled proton transport	1	16	0.0625	0.152607	0.968298	1	1	Q59ZE0_CANAL
biological_process	GO:1990570	GDP-mannose transmembrane transport	1	1	1	1	0.174129	1	1	GMT_CANAL
biological_process	GO:0035694	mitochondrial protein catabolic process	1	1	1	1	0.174129	1	1	OMA1_CANAL
biological_process	GO:0033108	mitochondrial respiratory chain complex assembly	1	2	0.5	0.0484424	0.982978	1	1	OMA1_CANAL
biological_process	GO:0051603	proteolysis involved in cellular protein catabolic process	1	8	0.125	0.693691	0.376028	1	1	OMA1_CANAL
biological_process	GO:0051775	response to redox state	1	1	1	1	0.174129	1	1	OMA1_CANAL
biological_process	GO:0000076	DNA replication checkpoint signaling	1	6	0.166667	0.599334	0.689371	1	1	CCR4_CANAL
biological_process	GO:0006396	RNA processing	1	16	0.0625	0.405782	0.64579	1	1	A0A1D8PM79_CANAL
biological_process	GO:0043111	replication fork arrest	1	5	0.2	0.789306	0.61599	1	1	MSH3_CANAL
biological_process	GO:0043710	cell adhesion involved in multi-species biofilm formation	1	10	0.1	0.458613	0.85272	1	1	MNT2_CANAL
biological_process	GO:0007160	cell-matrix adhesion	1	4	0.25	0.857635	0.53493	1	1	MNT2_CANAL
biological_process	GO:0006057	mannoprotein biosynthetic process	1	2	0.5	0.742896	0.499419	1	1	MNT2_CANAL
biological_process	GO:0097502	mannosylation	1	8	0.125	0.283026	0.873499	1	1	MNT2_CANAL
biological_process	GO:0000281	mitotic cytokinesis	1	7	0.142857	0.885529	0.203606	1	1	A0A1D8PHB0_CANAL
biological_process	GO:0007097	nuclear migration	1	7	0.142857	0.614828	0.630009	1	1	Q5AKW2_CANAL
biological_process	GO:0000128	flocculation	1	4	0.25	0.648796	0.738225	1	1	SFL2_CANAL
biological_process	GO:1990961	xenobiotic detoxification by transmembrane export across the plasma membrane	1	30	0.0333333	0.0232186	0.996853	0.995	1	A0A1D8PCL5_CANAL
biological_process	GO:1900461	positive regulation of pseudohyphal growth by positive regulation of transcription from RNA polymerase II promoter	1	1	1	1	0.174129	1	1	MCM1_CANAL
biological_process	GO:0044257	cellular protein catabolic process	1	3	0.333333	0.734532	0.329027	1	1	A0A1D8PI74_CANAL
biological_process	GO:0006656	phosphatidylcholine biosynthetic process	1	9	0.111111	0.404346	0.878427	1	1	A0A1D8PQT6_CANAL
biological_process	GO:0019933	cAMP-mediated signaling	1	5	0.2	0.789306	0.61599	1	1	A0A1D8PJG1_CANAL
biological_process	GO:0071333	cellular response to glucose stimulus	1	3	0.333333	0.517746	0.821587	1	1	A0A1D8PJG1_CANAL
biological_process	GO:0007265	Ras protein signal transduction	1	5	0.2	0.894033	0.2043	1	1	RAS1_CANAL
biological_process	GO:0072334	UDP-galactose transmembrane transport	1	1	1	1	0.174129	1	1	HUT1_CANAL
biological_process	GO:0046854	phosphatidylinositol phosphate biosynthetic process	1	8	0.125	0.581384	0.783883	1	1	A0A1D8PGH4_CANAL
biological_process	GO:0006541	glutamine metabolic process	1	14	0.0714286	0.204294	0.953443	1	1	A0A1D8PDN2_CANAL
biological_process	GO:0052559	induction by symbiont of host immune response	1	4	0.25	0.857635	0.53493	1	1	A0A1D8PEG3_CANAL
biological_process	GO:0006490	oligosaccharide-lipid intermediate biosynthetic process	1	4	0.25	0.454394	0.795706	1	1	A0A1D8PTC1_CANAL
biological_process	GO:1990481	mRNA pseudouridine synthesis	1	4	0.25	0.857635	0.53493	1	1	PUS1_CANAL
biological_process	GO:0031120	snRNA pseudouridine synthesis	1	4	0.25	0.857635	0.53493	1	1	PUS1_CANAL
biological_process	GO:0016236	macroautophagy	1	8	0.125	0.728963	0.408416	1	1	A0A1D8PPK3_CANAL
biological_process	GO:2000250	negative regulation of actin cytoskeleton reorganization	1	1	1	1	0.174129	1	1	DBF2_CANAL
biological_process	GO:0032091	negative regulation of protein binding	1	2	0.5	0.919663	0.436789	1	1	DBF2_CANAL
biological_process	GO:1903473	positive regulation of mitotic actomyosin contractile ring contraction	1	2	0.5	0.969713	0.317972	1	1	DBF2_CANAL
biological_process	GO:1902854	positive regulation of nuclear migration during mitotic telophase	1	1	1	1	0.174129	1	1	DBF2_CANAL
biological_process	GO:1905758	positive regulation of primary cell septum biogenesis	1	1	1	1	0.174129	1	1	DBF2_CANAL
biological_process	GO:0031028	septation initiation signaling	1	2	0.5	0.891524	0.297186	1	1	DBF2_CANAL
biological_process	GO:0007117	budding cell bud growth	1	3	0.333333	0.970935	0.108476	1	1	A0A1D8PDH5_CANAL
biological_process	GO:0006370	7-methylguanosine mRNA capping	1	5	0.2	0.718744	0.682936	1	1	A0A1D8PME6_CANAL
biological_process	GO:0008152	metabolic process	1	3	0.333333	0.656345	0.377125	1	1	ENG1_CANAL
biological_process	GO:0030011	maintenance of cell polarity	1	9	0.111111	0.517746	0.821587	1	1	A0A1D8PS50_CANAL
biological_process	GO:0071042	nuclear polyadenylation-dependent mRNA catabolic process	1	4	0.25	0.857635	0.53493	1	1	A0A1D8PLY1_CANAL
biological_process	GO:0046475	glycerophospholipid catabolic process	1	8	0.125	0.581384	0.783883	1	1	A0A1D8PN71_CANAL
biological_process	GO:0042542	response to hydrogen peroxide	1	5	0.2	0.581384	0.783883	1	1	A0A1D8PQP1_CANAL
biological_process	GO:0006826	iron ion transport	1	21	0.047619	0.0237759	0.994842	0.997	1	Q5ACZ8_CANAL
biological_process	GO:0000132	establishment of mitotic spindle orientation	1	6	0.166667	0.718744	0.682936	1	1	Q5A880_CANAL
biological_process	GO:0047496	vesicle transport along microtubule	1	2	0.5	0.969713	0.317972	1	1	Q5A880_CANAL
biological_process	GO:0044774	mitotic DNA integrity checkpoint signaling	1	2	0.5	0.572187	0.667921	1	1	IPL1_CANAL
biological_process	GO:0042144	vacuole fusion, non-autophagic	1	13	0.0769231	0.332079	0.868508	1	1	A0A1D8PFN6_CANAL
biological_process	GO:1903097	regulation of CENP-A containing nucleosome assembly	1	1	1	1	0.174129	1	1	INO80_CANAL
biological_process	GO:0035065	regulation of histone acetylation	1	1	1	0.893616	0.351204	1	1	INO80_CANAL
biological_process	GO:0032006	regulation of TOR signaling	1	1	1	0.989861	0.0345914	1	1	INO80_CANAL
biological_process	GO:0051315	attachment of mitotic spindle microtubules to kinetochore	1	6	0.166667	0.702814	0.595654	1	1	NDC80_CANAL
biological_process	GO:0006497	protein lipidation	1	3	0.333333	0.0774346	0.970661	1	1	HSV2_CANAL
biological_process	GO:0045861	negative regulation of proteolysis	1	2	0.5	0.718744	0.682936	1	1	PMT1_CANAL
biological_process	GO:0009117	nucleotide metabolic process	1	4	0.25	0.00136547	0.99944	0.253	1	ISN1_CANAL
biological_process	GO:0045454	cell redox homeostasis	1	16	0.0625	0.204294	0.953443	1	1	A0A1D8PTX2_CANAL
biological_process	GO:0007120	axial cellular bud site selection	1	1	1	1	0.174129	1	1	BUD4_CANAL
biological_process	GO:0015976	carbon utilization	1	4	0.25	0.857635	0.53493	1	1	A0A1D8PNL1_CANAL
biological_process	GO:0006084	acetyl-CoA metabolic process	1	3	0.333333	0.204294	0.953443	1	1	Q59MQ8_CANAL
biological_process	GO:0010142	farnesyl diphosphate biosynthetic process, mevalonate pathway	1	3	0.333333	0.919663	0.436789	1	1	A0A1D8PRR4_CANAL
biological_process	GO:0006415	translational termination	1	6	0.166667	0.454394	0.795706	1	1	Q59YE8_CANAL
biological_process	GO:0000447	endonucleolytic cleavage in ITS1 to separate SSU-rRNA from 5.8S rRNA and LSU-rRNA from tricistronic rRNA transcript (SSU-rRNA, 5.8S rRNA, LSU-rRNA)	1	21	0.047619	0.0971039	0.982193	1	1	Q5APD0_CANAL
biological_process	GO:0019953	sexual reproduction	1	1	1	0.777569	0.319867	1	1	CPH1_CANAL
biological_process	GO:0019722	calcium-mediated signaling	1	4	0.25	0.702814	0.595654	1	1	CRZ1_CANAL
biological_process	GO:0071260	cellular response to mechanical stimulus	1	5	0.2	0.789306	0.61599	1	1	CRZ1_CANAL
biological_process	GO:0042981	regulation of apoptotic process	1	3	0.333333	0.718744	0.682936	1	1	CRZ1_CANAL
biological_process	GO:0062200	RAM/MOR signaling pathway	1	1	1	1	0.174129	1	1	MOB2_CANAL
biological_process	GO:2000100	regulation of establishment or maintenance of bipolar cell polarity regulating cell shape	1	2	0.5	0.919663	0.436789	1	1	MOB2_CANAL
biological_process	GO:0097316	cellular response to N-acetyl-D-glucosamine	1	7	0.142857	0.648796	0.738225	1	1	Q5ACU9_CANAL
biological_process	GO:0045827	negative regulation of isoprenoid metabolic process	1	2	0.5	0.919663	0.436789	1	1	TUP1_CANAL
biological_process	GO:0051228	mitotic spindle disassembly	1	3	0.333333	0.919663	0.436789	1	1	IPL1_CANAL
biological_process	GO:0072665	protein localization to vacuole	1	3	0.333333	0.92569	0.132964	1	1	Q5A5Q4_CANAL
biological_process	GO:0044805	late nucleophagy	1	6	0.166667	0.718744	0.682936	1	1	ATG9_CANAL
biological_process	GO:0034727	piecemeal microautophagy of the nucleus	1	14	0.0714286	0.500581	0.764443	1	1	ATG13_CANAL
biological_process	GO:0031119	tRNA pseudouridine synthesis	1	2	0.5	0.969713	0.317972	1	1	PUS1_CANAL
biological_process	GO:0034244	negative regulation of transcription elongation from RNA polymerase II promoter	1	1	1	1	0.174129	1	1	RFX2_CANAL
biological_process	GO:0010768	negative regulation of transcription from RNA polymerase II promoter in response to UV-induced DNA damage	1	1	1	1	0.174129	1	1	RFX2_CANAL
biological_process	GO:0045595	regulation of cell differentiation	1	2	0.5	0.930429	0.281256	1	1	EFH1_CANAL
biological_process	GO:0071963	establishment or maintenance of cell polarity regulating cell shape	1	5	0.2	0.851031	0.418616	1	1	MYO5_CANAL
biological_process	GO:0006627	protein processing involved in protein targeting to mitochondrion	1	7	0.142857	0.648796	0.738225	1	1	A0A1D8PTZ4_CANAL
biological_process	GO:0007029	endoplasmic reticulum organization	1	4	0.25	0.966343	0.0829648	1	1	SEC31_CANAL
biological_process	GO:0008361	regulation of cell size	1	2	0.5	0.857635	0.53493	1	1	Q5ANF0_CANAL
biological_process	GO:0006446	regulation of translational initiation	1	5	0.2	0.742896	0.499419	1	1	PABP_CANAL
biological_process	GO:0006616	SRP-dependent cotranslational protein targeting to membrane, translocation	1	7	0.142857	0.648796	0.738225	1	1	Q5A885_CANAL
biological_process	GO:0001897	cytolysis by symbiont of host cells	1	4	0.25	0.857635	0.53493	1	1	A0A1D8PEG3_CANAL
biological_process	GO:0016320	endoplasmic reticulum membrane fusion	1	3	0.333333	0.919663	0.436789	1	1	A0A1D8PRK4_CANAL
biological_process	GO:0006646	phosphatidylethanolamine biosynthetic process	1	7	0.142857	0.648796	0.738225	1	1	A0A1D8PQT6_CANAL
biological_process	GO:0000372	Group I intron splicing	1	2	0.5	0.969713	0.317972	1	1	A0A1D8PJ62_CANAL
biological_process	GO:0006264	mitochondrial DNA replication	1	3	0.333333	0.857635	0.53493	1	1	A0A1D8PPN3_CANAL
biological_process	GO:0006904	vesicle docking involved in exocytosis	1	8	0.125	0.581384	0.783883	1	1	Q5AH58_CANAL
biological_process	GO:1904983	glycine import into mitochondrion	1	1	1	1	0.174129	1	1	S2538_CANAL
biological_process	GO:0042789	mRNA transcription by RNA polymerase II	1	2	0.5	0.969713	0.317972	1	1	SPT6_CANAL
biological_process	GO:1900050	negative regulation of histone exchange	1	1	1	1	0.174129	1	1	SPT6_CANAL
biological_process	GO:0034728	nucleosome organization	1	2	0.5	0.853514	0.247784	1	1	SPT6_CANAL
biological_process	GO:0043090	amino acid import	1	2	0.5	0.930429	0.281256	1	1	STP2_CANAL
biological_process	GO:1903364	positive regulation of cellular protein catabolic process	1	3	0.333333	0.75428	0.541387	1	1	STP2_CANAL
biological_process	GO:0006386	termination of RNA polymerase III transcription	1	10	0.1	0.458613	0.85272	1	1	Q59LT9_CANAL
biological_process	GO:0042797	tRNA transcription by RNA polymerase III	1	10	0.1	0.458613	0.85272	1	1	Q59LT9_CANAL
biological_process	GO:0043570	maintenance of DNA repeat elements	1	3	0.333333	0.893616	0.351204	1	1	MSH3_CANAL
biological_process	GO:0051096	positive regulation of helicase activity	1	2	0.5	0.969713	0.317972	1	1	MSH3_CANAL
biological_process	GO:0007131	reciprocal meiotic recombination	1	15	0.0666667	0.322374	0.833667	1	1	MSH3_CANAL
biological_process	GO:0000735	removal of nonhomologous ends	1	2	0.5	0.857635	0.53493	1	1	MSH3_CANAL
biological_process	GO:0006354	DNA-templated transcription, elongation	1	2	0.5	0.712058	0.420017	1	1	SET2_CANAL
biological_process	GO:0060195	negative regulation of antisense RNA transcription	1	3	0.333333	0.919663	0.436789	1	1	SET2_CANAL
biological_process	GO:0071441	negative regulation of histone H3-K14 acetylation	1	2	0.5	0.969713	0.317972	1	1	SET2_CANAL
biological_process	GO:2000616	negative regulation of histone H3-K9 acetylation	1	1	1	1	0.174129	1	1	SET2_CANAL
biological_process	GO:0045128	negative regulation of reciprocal meiotic recombination	1	2	0.5	0.969713	0.317972	1	1	SET2_CANAL
biological_process	GO:0035066	positive regulation of histone acetylation	1	4	0.25	0.789306	0.61599	1	1	SET2_CANAL
biological_process	GO:0032511	late endosome to vacuole transport via multivesicular body sorting pathway	1	11	0.0909091	0.707325	0.482774	1	1	A0A1D8PM89_CANAL
biological_process	GO:2001209	positive regulation of transcription elongation from RNA polymerase I promoter	1	2	0.5	0.969713	0.317972	1	1	A0A1D8PQN1_CANAL
biological_process	GO:2000232	regulation of rRNA processing	1	4	0.25	0.857635	0.53493	1	1	A0A1D8PJ43_CANAL
biological_process	GO:0090262	regulation of transcription-coupled nucleotide-excision repair	1	2	0.5	0.969713	0.317972	1	1	A0A1D8PQN1_CANAL
biological_process	GO:0051664	nuclear pore localization	1	2	0.5	0.969713	0.317972	1	1	A0A1D8PQE5_CANAL
biological_process	GO:1904263	positive regulation of TORC1 signaling	1	4	0.25	0.857635	0.53493	1	1	A0A1D8PI64_CANAL
biological_process	GO:0043968	histone H2A acetylation	1	4	0.25	0.857635	0.53493	1	1	SWC4_CANAL
biological_process	GO:0097056	selenocysteinyl-tRNA(Sec) biosynthetic process	1	1	1	1	0.174129	1	1	SYSC_CANAL
biological_process	GO:0006434	seryl-tRNA aminoacylation	1	2	0.5	0.969713	0.317972	1	1	SYSC_CANAL
biological_process	GO:0061024	membrane organization	1	4	0.25	0.960086	0.0613335	1	1	A0A1D8PT61_CANAL
biological_process	GO:0000266	mitochondrial fission	1	5	0.2	0.718744	0.682936	1	1	A0A1D8PKC9_CANAL
biological_process	GO:0006998	nuclear envelope organization	1	4	0.25	0.517746	0.821587	1	1	A0A1D8PKQ4_CANAL
biological_process	GO:0043001	Golgi to plasma membrane protein transport	1	10	0.1	0.458613	0.85272	1	1	A0A1D8PFN6_CANAL
biological_process	GO:0006892	post-Golgi vesicle-mediated transport	1	6	0.166667	0.748276	0.394955	1	1	Q5ADR3_CANAL
biological_process	GO:0042791	5S class rRNA transcription by RNA polymerase III	1	3	0.333333	0.919663	0.436789	1	1	A0A1D8PJI4_CANAL
biological_process	GO:0031123	RNA 3'-end processing	1	2	0.5	0.818186	0.287942	1	1	RNA14_CANAL
biological_process	GO:0031144	proteasome localization	1	2	0.5	0.969713	0.317972	1	1	A0A1D8PMU8_CANAL
biological_process	GO:1902977	mitotic DNA replication preinitiation complex assembly	1	3	0.333333	0.919663	0.436789	1	1	A0A1D8PHD2_CANAL
biological_process	GO:0042138	meiotic DNA double-strand break formation	1	4	0.25	0.930429	0.281256	1	1	A0A1D8PQN1_CANAL
biological_process	GO:0051569	regulation of histone H3-K4 methylation	1	3	0.333333	0.857635	0.53493	1	1	A0A1D8PQN1_CANAL
biological_process	GO:0006873	cellular ion homeostasis	1	5	0.2	0.235703	0.831456	1	1	YPI2_CANAL
biological_process	GO:0005977	glycogen metabolic process	1	3	0.333333	0.957146	0.141287	1	1	YPI2_CANAL
biological_process	GO:0032515	negative regulation of phosphoprotein phosphatase activity	1	3	0.333333	0.789306	0.61599	1	1	YPI2_CANAL
biological_process	GO:1905183	negative regulation of protein serine/threonine phosphatase activity	1	3	0.333333	0.919663	0.436789	1	1	YPI2_CANAL
biological_process	GO:0032516	positive regulation of phosphoprotein phosphatase activity	1	2	0.5	0.969713	0.317972	1	1	YPI2_CANAL
biological_process	GO:1900180	regulation of protein localization to nucleus	1	1	1	0.789306	0.61599	1	1	YPI2_CANAL
biological_process	GO:0071562	nucleus-vacuole junction assembly	1	1	1	1	0.174129	1	1	VAC8_CANAL
biological_process	GO:0006749	glutathione metabolic process	1	16	0.0625	0.235686	0.916754	1	1	URE2_CANAL
biological_process	GO:0042128	nitrate assimilation	1	1	1	1	0.174129	1	1	URE2_CANAL
biological_process	GO:0006516	glycoprotein catabolic process	1	2	0.5	0.981692	0.142365	1	1	PNG1_CANAL
biological_process	GO:0006517	protein deglycosylation	1	3	0.333333	0.930429	0.281256	1	1	PNG1_CANAL
biological_process	GO:0009653	anatomical structure morphogenesis	1	1	1	0.955862	0.0745865	1	1	RFG1_CANAL
biological_process	GO:0031126	sno(s)RNA 3'-end processing	1	3	0.333333	0.549044	0.729107	1	1	A0A1D8PQN1_CANAL
biological_process	GO:0106035	protein maturation by [4Fe-4S] cluster transfer	1	7	0.142857	0.648796	0.738225	1	1	Q5ADN0_CANAL
biological_process	GO:0032220	plasma membrane fusion involved in cytogamy	1	2	0.5	0.969713	0.317972	1	1	Q59WR6_CANAL
biological_process	GO:0033683	nucleotide-excision repair, DNA incision	1	3	0.333333	0.893616	0.351204	1	1	A0A1D8PQH0_CANAL
biological_process	GO:0006513	protein monoubiquitination	1	10	0.1	0.355045	0.899652	1	1	A0A1D8PLC1_CANAL
biological_process	GO:0070509	calcium ion import	1	2	0.5	0.789306	0.61599	1	1	Q59WR6_CANAL
biological_process	GO:0001558	regulation of cell growth	1	3	0.333333	0.996935	0.0155007	1	1	GIN4_CANAL
biological_process	GO:0032889	regulation of vacuole fusion, non-autophagic	1	6	0.166667	0.718744	0.682936	1	1	Q5AI78_CANAL
biological_process	GO:0016572	histone phosphorylation	1	1	1	0.969713	0.317972	1	1	ATM_CANAL
biological_process	GO:0006688	glycosphingolipid biosynthetic process	1	9	0.111111	0.270893	0.931642	1	1	BMT4_CANAL
biological_process	GO:0051382	kinetochore assembly	1	6	0.166667	0.893616	0.351204	1	1	A0A1D8PDB7_CANAL
biological_process	GO:0000423	mitophagy	1	3	0.333333	0.919663	0.436789	1	1	ATG13_CANAL
biological_process	GO:0071257	cellular response to electrical stimulus	1	2	0.5	0.969713	0.317972	1	1	A0A1D8PS50_CANAL
biological_process	GO:0009652	thigmotropism	1	2	0.5	0.969713	0.317972	1	1	A0A1D8PS50_CANAL
biological_process	GO:0042026	protein refolding	1	15	0.0666667	0.235557	0.943585	1	1	HSP77_CANAL
biological_process	GO:0034620	cellular response to unfolded protein	1	7	0.142857	0.829382	0.334035	1	1	HSP77_CANAL
biological_process	GO:0051085	chaperone cofactor-dependent protein refolding	1	13	0.0769231	0.310629	0.917175	1	1	HSP77_CANAL
biological_process	GO:0043335	protein unfolding	1	4	0.25	0.857635	0.53493	1	1	Q59ZE6_CANAL
biological_process	GO:0031048	heterochromatin assembly by small RNA	1	4	0.25	0.857635	0.53493	1	1	A0A1D8PPU7_CANAL
biological_process	GO:0044652	adhesion of symbiont to host endothelial cell	1	1	1	1	0.174129	1	1	HWP1_CANAL
biological_process	GO:0044855	plasma membrane raft distribution	1	1	1	1	0.174129	1	1	MYO5_CANAL
biological_process	GO:0030838	positive regulation of actin filament polymerization	1	1	1	0.987366	0.0454241	1	1	MYO5_CANAL
biological_process	GO:0045143	homologous chromosome segregation	1	2	0.5	0.987366	0.0454241	1	1	IPL1_CANAL
biological_process	GO:0045144	meiotic sister chromatid segregation	1	3	0.333333	0.964591	0.148969	1	1	IPL1_CANAL
biological_process	GO:1901925	negative regulation of protein import into nucleus during spindle assembly checkpoint	1	1	1	1	0.174129	1	1	IPL1_CANAL
biological_process	GO:0032465	regulation of cytokinesis	1	2	0.5	0.840087	0.342157	1	1	IPL1_CANAL
biological_process	GO:0090266	regulation of mitotic cell cycle spindle assembly checkpoint	1	2	0.5	0.919663	0.436789	1	1	IPL1_CANAL
biological_process	GO:1901673	regulation of mitotic spindle assembly	1	1	1	1	0.174129	1	1	IPL1_CANAL
biological_process	GO:0000742	karyogamy involved in conjugation with cellular fusion	1	7	0.142857	0.648796	0.738225	1	1	A0A1D8PIB5_CANAL
biological_process	GO:0051097	negative regulation of helicase activity	1	3	0.333333	0.789306	0.61599	1	1	A0A1D8PHW4_CANAL
biological_process	GO:0006190	inosine salvage	1	1	1	1	0.174129	1	1	ISN1_CANAL
biological_process	GO:0071590	nicotinamide riboside biosynthetic process	1	1	1	1	0.174129	1	1	ISN1_CANAL
biological_process	GO:0071592	nicotinic acid riboside biosynthetic process	1	1	1	1	0.174129	1	1	ISN1_CANAL
biological_process	GO:0035853	chromosome passenger complex localization to spindle midzone	1	1	1	1	0.174129	1	1	CDC14_CANAL
biological_process	GO:1902406	mitotic actomyosin contractile ring maintenance	1	2	0.5	0.969713	0.317972	1	1	CDC14_CANAL
biological_process	GO:0032467	positive regulation of cytokinesis	1	1	1	0.893616	0.351204	1	1	CDC14_CANAL
biological_process	GO:0031536	positive regulation of exit from mitosis	1	1	1	1	0.174129	1	1	CDC14_CANAL
biological_process	GO:1903490	positive regulation of mitotic cytokinesis	1	2	0.5	0.893616	0.351204	1	1	CDC14_CANAL
biological_process	GO:0140429	positive regulation of mitotic sister chromatid biorientation	1	2	0.5	0.969713	0.317972	1	1	CDC14_CANAL
biological_process	GO:0031031	positive regulation of septation initiation signaling	1	3	0.333333	0.919663	0.436789	1	1	CDC14_CANAL
biological_process	GO:1902440	protein localization to mitotic spindle pole body	1	1	1	0.919663	0.436789	1	1	CDC14_CANAL
biological_process	GO:1904789	regulation of mitotic actomyosin contractile ring maintenance	1	1	1	1	0.174129	1	1	CDC14_CANAL
biological_process	GO:0043410	positive regulation of MAPK cascade	1	3	0.333333	0.789306	0.61599	1	1	Q5AD30_CANAL
biological_process	GO:0030474	spindle pole body duplication	1	4	0.25	0.789306	0.61599	1	1	Q5A5Q4_CANAL
biological_process	GO:0015819	lysine transport	1	1	1	1	0.174129	1	1	BTN1_CANAL
biological_process	GO:0010571	positive regulation of nuclear cell cycle DNA replication	1	2	0.5	0.969713	0.317972	1	1	Q5A5B4_CANAL
biological_process	GO:0048312	intracellular distribution of mitochondria	1	2	0.5	0.969713	0.317972	1	1	CLU_CANAL
biological_process	GO:0006620	posttranslational protein targeting to endoplasmic reticulum membrane	1	6	0.166667	0.235557	0.943585	1	1	GET3_CANAL
biological_process	GO:0055091	phospholipid homeostasis	1	3	0.333333	0.919663	0.436789	1	1	Q5A8L5_CANAL
biological_process	GO:0006297	nucleotide-excision repair, DNA gap filling	1	4	0.25	0.857635	0.53493	1	1	A0A1D8PTD0_CANAL
biological_process	GO:0090305	nucleic acid phosphodiester bond hydrolysis	1	3	0.333333	0.531819	0.581317	1	1	A0A1D8PJD1_CANAL
biological_process	GO:0016559	peroxisome fission	1	5	0.2	0.789306	0.61599	1	1	A0A1D8PKC9_CANAL
biological_process	GO:0006409	tRNA export from nucleus	1	5	0.2	0.581384	0.783883	1	1	A0A1D8PGM4_CANAL
biological_process	GO:0048024	regulation of mRNA splicing, via spliceosome	1	1	1	0.994738	0.0803369	1	1	BBP_CANAL
biological_process	GO:0050708	regulation of protein secretion	1	2	0.5	0.969713	0.317972	1	1	CBK1_CANAL
biological_process	GO:0034067	protein localization to Golgi apparatus	1	4	0.25	0.404346	0.878427	1	1	A0A1D8PE76_CANAL
biological_process	GO:0010525	regulation of transposition, RNA-mediated	1	2	0.5	0.919663	0.436789	1	1	A0A1D8PQH0_CANAL
biological_process	GO:0031053	primary miRNA processing	1	2	0.5	0.969713	0.317972	1	1	A0A1D8PM79_CANAL
biological_process	GO:0001731	formation of translation preinitiation complex	1	11	0.0909091	0.355045	0.899652	1	1	A0A1D8PM60_CANAL
biological_process	GO:0032049	cardiolipin biosynthetic process	1	4	0.25	0.857635	0.53493	1	1	A0A1D8PND1_CANAL
biological_process	GO:0032981	mitochondrial respiratory chain complex I assembly	1	15	0.0666667	0.235557	0.943585	1	1	A0A1D8PJ15_CANAL
biological_process	GO:0000465	exonucleolytic trimming to generate mature 5'-end of 5.8S rRNA from tricistronic rRNA transcript (SSU-rRNA, 5.8S rRNA, LSU-rRNA)	1	2	0.5	0.969713	0.317972	1	1	Q59V85_CANAL
biological_process	GO:0006562	proline catabolic process	1	1	1	0.981692	0.142365	1	1	A0A1D8PLL5_CANAL
biological_process	GO:0043708	cell adhesion involved in biofilm formation	1	1	1	0.921207	0.146486	1	1	Q5ANF0_CANAL
biological_process	GO:0007039	protein catabolic process in the vacuole	1	6	0.166667	0.718744	0.682936	1	1	A0A1D8PGA2_CANAL
biological_process	GO:0006287	base-excision repair, gap-filling	1	2	0.5	0.969713	0.317972	1	1	A0A1D8PTD0_CANAL
biological_process	GO:0045004	DNA replication proofreading	1	2	0.5	0.969713	0.317972	1	1	A0A1D8PTD0_CANAL
biological_process	GO:0006997	nucleus organization	1	2	0.5	0.917035	0.176894	1	1	Q5AKW2_CANAL
biological_process	GO:0046656	folic acid biosynthetic process	1	3	0.333333	0.919663	0.436789	1	1	A0A1D8PMB0_CANAL
biological_process	GO:0046654	tetrahydrofolate biosynthetic process	1	4	0.25	0.857635	0.53493	1	1	A0A1D8PMB0_CANAL
biological_process	GO:0065003	protein-containing complex assembly	1	6	0.166667	0.318581	0.73279	1	1	Q59ZE0_CANAL
biological_process	GO:0000244	spliceosomal tri-snRNP complex assembly	1	3	0.333333	0.919663	0.436789	1	1	A0A1D8PFI2_CANAL
biological_process	GO:0036164	cell-abiotic substrate adhesion	1	10	0.1	0.458613	0.85272	1	1	A0A1D8PHU1_CANAL
biological_process	GO:0007034	vacuolar transport	1	14	0.0714286	0.696196	0.408742	1	1	A0A1D8PJV5_CANAL
biological_process	GO:0045050	protein insertion into ER membrane by stop-transfer membrane-anchor sequence	1	1	1	1	0.174129	1	1	A0A1D8PR41_CANAL
biological_process	GO:0031124	mRNA 3'-end processing	1	4	0.25	0.900731	0.202769	1	1	A0A1D8PN05_CANAL
biological_process	GO:0006283	transcription-coupled nucleotide-excision repair	1	5	0.2	0.893616	0.351204	1	1	A0A1D8PTM3_CANAL
biological_process	GO:0018344	protein geranylgeranylation	1	5	0.2	0.789306	0.61599	1	1	A0A1D8PD57_CANAL
biological_process	GO:0018342	protein prenylation	1	3	0.333333	0.930429	0.281256	1	1	A0A1D8PLY3_CANAL
biological_process	GO:0006530	asparagine catabolic process	1	2	0.5	0.969713	0.317972	1	1	A0A1D8PHJ0_CANAL
biological_process	GO:0010606	positive regulation of cytoplasmic mRNA processing body assembly	1	1	1	1	0.174129	1	1	Q5ANK2_CANAL
biological_process	GO:0009612	response to mechanical stimulus	1	1	1	0.964591	0.148969	1	1	Q5ANK2_CANAL
biological_process	GO:0044255	cellular lipid metabolic process	1	9	0.111111	0.00698827	0.995805	0.772	1	A0A1D8PH95_CANAL
biological_process	GO:0006020	inositol metabolic process	1	3	0.333333	0.718744	0.682936	1	1	A0A1D8PE76_CANAL
biological_process	GO:1905786	positive regulation of anaphase-promoting complex-dependent catabolic process	1	3	0.333333	0.919663	0.436789	1	1	A0A1D8PPK6_CANAL
biological_process	GO:0007019	microtubule depolymerization	1	2	0.5	0.981692	0.142365	1	1	A0A1D8PKA4_CANAL
biological_process	GO:0006950	response to stress	1	1	1	0.989771	0.0134841	1	1	A0A1D8PQP3_CANAL
biological_process	GO:0009062	fatty acid catabolic process	1	10	0.1	0.207179	0.915005	1	1	A0A1D8PGH7_CANAL
biological_process	GO:0016925	protein sumoylation	1	8	0.125	0.581384	0.783883	1	1	A0A1D8PCK0_CANAL
biological_process	GO:0034517	ribophagy	1	3	0.333333	0.919663	0.436789	1	1	A0A1D8PQC8_CANAL
biological_process	GO:0006006	glucose metabolic process	1	4	0.25	0.770974	0.40904	1	1	A0A1D8PLL4_CANAL
biological_process	GO:0019432	triglyceride biosynthetic process	1	4	0.25	0.857635	0.53493	1	1	Q59SS8_CANAL
biological_process	GO:0032196	transposition	1	2	0.5	0.960128	0.210694	1	1	A0A1D8PLS1_CANAL
biological_process	GO:0006360	transcription by RNA polymerase I	1	5	0.2	0.662142	0.501331	1	1	A0A1D8PI64_CANAL
biological_process	GO:0042176	regulation of protein catabolic process	1	3	0.333333	0.614828	0.630009	1	1	A0A1D8PFL7_CANAL
biological_process	GO:0006875	cellular metal ion homeostasis	1	5	0.2	0.0550373	0.96978	1	1	A0A1D8PMD1_CANAL
biological_process	GO:0000479	endonucleolytic cleavage of tricistronic rRNA transcript (SSU-rRNA, 5.8S rRNA, LSU-rRNA)	1	3	0.333333	0.126501	0.962213	1	1	A0A1D8PJ43_CANAL
biological_process	GO:0006272	leading strand elongation	1	8	0.125	0.581384	0.783883	1	1	A0A1D8PTD0_CANAL
biological_process	GO:0071786	endoplasmic reticulum tubular network organization	1	5	0.2	0.718744	0.682936	1	1	A0A1D8PT61_CANAL
biological_process	GO:0016036	cellular response to phosphate starvation	1	2	0.5	0.969713	0.317972	1	1	A0A1D8PMD1_CANAL
biological_process	GO:0006817	phosphate ion transport	1	7	0.142857	0.517746	0.821587	1	1	A0A1D8PI64_CANAL
biological_process	GO:0033314	mitotic DNA replication checkpoint signaling	1	7	0.142857	0.648796	0.738225	1	1	A0A1D8PHD2_CANAL
biological_process	GO:0006363	termination of RNA polymerase I transcription	1	7	0.142857	0.648796	0.738225	1	1	Q59LT9_CANAL
biological_process	GO:0006362	transcription elongation from RNA polymerase I promoter	1	8	0.125	0.75428	0.541387	1	1	Q59LT9_CANAL
biological_process	GO:0034214	protein hexamerization	1	3	0.333333	0.919663	0.436789	1	1	A0A1D8PFE6_CANAL
biological_process	GO:0071051	polyadenylation-dependent snoRNA 3'-end processing	1	6	0.166667	0.718744	0.682936	1	1	A0A1D8PHQ0_CANAL
biological_process	GO:0000433	carbon catabolite repression of transcription from RNA polymerase II promoter by glucose	1	4	0.25	0.857635	0.53493	1	1	A0A1D8PNL1_CANAL
biological_process	GO:0009113	purine nucleobase biosynthetic process	1	4	0.25	0.650848	0.644955	1	1	Q5A683_CANAL
biological_process	GO:0030007	cellular potassium ion homeostasis	1	7	0.142857	0.648796	0.738225	1	1	A0A1D8PDU7_CANAL
biological_process	GO:0006633	fatty acid biosynthetic process	1	9	0.111111	0.312435	0.856108	1	1	A0A1D8PIM6_CANAL
biological_process	GO:0031990	mRNA export from nucleus in response to heat stress	1	2	0.5	0.994738	0.0803369	1	1	A0A1D8PMK3_CANAL
biological_process	GO:0034402	recruitment of 3'-end processing factors to RNA polymerase II holoenzyme complex	1	3	0.333333	0.857635	0.53493	1	1	A0A1D8PQN1_CANAL
biological_process	GO:0010513	positive regulation of phosphatidylinositol biosynthetic process	1	1	1	1	0.174129	1	1	Q59PA6_CANAL
biological_process	GO:0070911	global genome nucleotide-excision repair	1	2	0.5	0.969713	0.317972	1	1	A0A1D8PQN1_CANAL
biological_process	GO:0009411	response to UV	1	2	0.5	0.974417	0.0775218	1	1	A0A1D8PQH0_CANAL
biological_process	GO:0030026	cellular manganese ion homeostasis	1	8	0.125	0.581384	0.783883	1	1	Q5ACZ8_CANAL
biological_process	GO:0007189	adenylate cyclase-activating G protein-coupled receptor signaling pathway	1	2	0.5	0.857635	0.53493	1	1	A0A1D8PJG1_CANAL
biological_process	GO:0051304	chromosome separation	1	2	0.5	0.988284	0.0288075	1	1	A0A1D8PTW7_CANAL
biological_process	GO:0007062	sister chromatid cohesion	1	7	0.142857	0.917035	0.176894	1	1	A0A1D8PSI8_CANAL
biological_process	GO:0060249	anatomical structure homeostasis	1	1	1	0.92522	0.144564	1	1	A0A1D8PIK2_CANAL
biological_process	GO:0048254	snoRNA localization	1	2	0.5	0.969713	0.317972	1	1	A0A1D8PLM8_CANAL
biological_process	GO:0017196	N-terminal peptidyl-methionine acetylation	1	6	0.166667	0.718744	0.682936	1	1	A0A1D8PNA3_CANAL
biological_process	GO:0005976	polysaccharide metabolic process	1	1	1	0.95107	0.0879016	1	1	Q5AJ73_CANAL
biological_process	GO:0006379	mRNA cleavage	1	5	0.2	0.902664	0.225268	1	1	A0A1D8PHH9_CANAL
biological_process	GO:0010961	cellular magnesium ion homeostasis	1	2	0.5	0.969713	0.317972	1	1	A0A1D8PJF5_CANAL
biological_process	GO:0001881	receptor recycling	1	1	1	0.996067	0.039872	1	1	A0A1D8PRW9_CANAL
biological_process	GO:0009074	aromatic amino acid family catabolic process	1	4	0.25	0.404346	0.878427	1	1	A0A1D8PCY0_CANAL
biological_process	GO:0006654	phosphatidic acid biosynthetic process	1	10	0.1	0.458613	0.85272	1	1	A0A1D8PIA5_CANAL
biological_process	GO:0051056	regulation of small GTPase mediated signal transduction	1	1	1	0.941667	0.144053	1	1	A0A1D8PMB6_CANAL
biological_process	GO:0016024	CDP-diacylglycerol biosynthetic process	1	2	0.5	0.969713	0.317972	1	1	A0A1D8PND1_CANAL
biological_process	GO:0006147	guanine catabolic process	1	1	1	1	0.174129	1	1	A0A1D8PQQ8_CANAL
biological_process	GO:0046098	guanine metabolic process	1	1	1	1	0.174129	1	1	A0A1D8PQQ8_CANAL
biological_process	GO:0036267	invasive filamentous growth	1	4	0.25	0.840087	0.342157	1	1	A0A1D8PFH4_CANAL
biological_process	GO:0060236	regulation of mitotic spindle organization	1	2	0.5	0.981692	0.142365	1	1	Q5A4Z1_CANAL
biological_process	GO:0007323	peptide pheromone maturation	1	3	0.333333	0.857635	0.53493	1	1	A0A1D8PEG3_CANAL
biological_process	GO:0018343	protein farnesylation	1	2	0.5	0.969713	0.317972	1	1	A0A1D8PLY3_CANAL
biological_process	GO:0031122	cytoplasmic microtubule organization	1	7	0.142857	0.804116	0.482254	1	1	A0A1D8PSA3_CANAL
biological_process	GO:0030952	establishment or maintenance of cytoskeleton polarity	1	2	0.5	0.997564	0.0204882	1	1	A0A1D8PFH4_CANAL
biological_process	GO:0031382	mating projection formation	1	1	1	0.919663	0.436789	1	1	A0A1D8PFH4_CANAL
biological_process	GO:0090338	positive regulation of formin-nucleated actin cable assembly	1	2	0.5	0.969713	0.317972	1	1	A0A1D8PE85_CANAL
biological_process	GO:0019388	galactose catabolic process	1	6	0.166667	0.718744	0.682936	1	1	A0A1D8PF20_CANAL
biological_process	GO:0009887	animal organ morphogenesis	1	1	1	1	0.174129	1	1	A0A1D8PP44_CANAL
biological_process	GO:0009948	anterior/posterior axis specification	1	1	1	1	0.174129	1	1	A0A1D8PP44_CANAL
biological_process	GO:0043007	maintenance of rDNA	1	2	0.5	0.969713	0.317972	1	1	Q59LD5_CANAL
biological_process	GO:0032509	endosome transport via multivesicular body sorting pathway	1	4	0.25	0.797231	0.359297	1	1	A0A1D8PI74_CANAL
biological_process	GO:0070880	fungal-type cell wall beta-glucan biosynthetic process	1	2	0.5	0.648796	0.738225	1	1	A0A1D8PE53_CANAL
biological_process	GO:0038203	TORC2 signaling	1	4	0.25	0.789306	0.61599	1	1	A0A1D8PPT0_CANAL
biological_process	GO:0051086	chaperone mediated protein folding independent of cofactor	1	6	0.166667	0.718744	0.682936	1	1	Q59YH4_CANAL
biological_process	GO:0045002	double-strand break repair via single-strand annealing	1	2	0.5	0.857635	0.53493	1	1	Q59NG2_CANAL
biological_process	GO:0045721	negative regulation of gluconeogenesis	1	2	0.5	0.969713	0.317972	1	1	A0A1D8PM68_CANAL
biological_process	GO:0006282	regulation of DNA repair	1	3	0.333333	0.893616	0.351204	1	1	Q59S64_CANAL
biological_process	GO:0009058	biosynthetic process	1	8	0.125	0.986468	0.0166996	1	1	A0A1D8PJ15_CANAL
biological_process	GO:0031137	regulation of conjugation with cellular fusion	1	2	0.5	0.823106	0.325756	1	1	A0A1D8PHU1_CANAL
biological_process	GO:0046856	phosphatidylinositol dephosphorylation	1	7	0.142857	0.581384	0.783883	1	1	A0A1D8PQ27_CANAL
biological_process	GO:0015916	fatty-acyl-CoA transport	1	2	0.5	0.969713	0.317972	1	1	A0A1D8PRN3_CANAL
biological_process	GO:0042758	long-chain fatty acid catabolic process	1	2	0.5	0.969713	0.317972	1	1	A0A1D8PRN3_CANAL
biological_process	GO:0015910	long-chain fatty acid import into peroxisome	1	2	0.5	0.969713	0.317972	1	1	A0A1D8PRN3_CANAL
biological_process	GO:0042760	very long-chain fatty acid catabolic process	1	2	0.5	0.969713	0.317972	1	1	A0A1D8PRN3_CANAL
biological_process	GO:0001080	nitrogen catabolite activation of transcription from RNA polymerase II promoter	1	2	0.5	0.969713	0.317972	1	1	Q5A876_CANAL
biological_process	GO:0000481	maturation of 5S rRNA	1	1	1	1	0.174129	1	1	A0A1D8PNL9_CANAL
biological_process	GO:0000730	DNA recombinase assembly	1	4	0.25	0.789306	0.61599	1	1	Q59NG2_CANAL
biological_process	GO:0051307	meiotic chromosome separation	1	1	1	0.891524	0.297186	1	1	A0A1D8PCM0_CANAL
biological_process	GO:0010995	free ubiquitin chain depolymerization	1	1	1	1	0.174129	1	1	A0A1D8PIM4_CANAL
biological_process	GO:0031647	regulation of protein stability	1	1	1	0.549044	0.729107	1	1	A0A1D8PIM4_CANAL
biological_process	GO:0051754	meiotic sister chromatid cohesion, centromeric	1	2	0.5	0.981692	0.142365	1	1	A0A1D8PLR1_CANAL
biological_process	GO:0071577	zinc ion transmembrane transport	1	4	0.25	0.857635	0.53493	1	1	A0A1D8PGH6_CANAL
biological_process	GO:0016562	protein import into peroxisome matrix, receptor recycling	1	3	0.333333	0.919663	0.436789	1	1	Q59ZE6_CANAL
biological_process	GO:0002184	cytoplasmic translational termination	1	2	0.5	0.969713	0.317972	1	1	Q59YE8_CANAL
biological_process	GO:0071805	potassium ion transmembrane transport	1	2	0.5	0.718744	0.682936	1	1	Q59NG8_CANAL
biological_process	GO:0000379	tRNA-type intron splice site recognition and cleavage	1	4	0.25	0.857635	0.53493	1	1	A0A1D8PKA3_CANAL
biological_process	GO:0035965	cardiolipin acyl-chain remodeling	1	5	0.2	0.789306	0.61599	1	1	A0A1D8PIA5_CANAL
biological_process	GO:0006449	regulation of translational termination	1	6	0.166667	0.648796	0.738225	1	1	A0A1D8PTY4_CANAL
biological_process	GO:0001208	obsolete histone H2A-H2B dimer displacement	1	1	1	1	0.174129	1	1	A0A1D8PTM3_CANAL
biological_process	GO:0061635	regulation of protein complex stability	1	1	1	1	0.174129	1	1	A0A1D8PTM3_CANAL
biological_process	GO:0010767	regulation of transcription from RNA polymerase II promoter in response to UV-induced DNA damage	1	1	1	1	0.030287	1	1	A0A1D8PTM3_CANAL
biological_process	GO:0035023	regulation of Rho protein signal transduction	1	1	1	0.994738	0.0803369	1	1	A0A1D8PPS6_CANAL
biological_process	GO:0018026	peptidyl-lysine monomethylation	1	6	0.166667	0.718744	0.682936	1	1	A0A1D8PNN9_CANAL
biological_process	GO:0006661	phosphatidylinositol biosynthetic process	1	2	0.5	0.359085	0.784507	1	1	Q5A352_CANAL
biological_process	GO:0034398	telomere tethering at nuclear periphery	1	1	1	1	0.174129	1	1	A0A1D8PMK3_CANAL
biological_process	GO:0007020	microtubule nucleation	1	4	0.25	0.857635	0.53493	1	1	Q5A880_CANAL
biological_process	GO:0031848	protection from non-homologous end joining at telomere	1	2	0.5	0.969713	0.317972	1	1	A0A1D8PCQ2_CANAL
biological_process	GO:0007026	negative regulation of microtubule depolymerization	1	1	1	1	0.174129	1	1	A0A1D8PIP2_CANAL
biological_process	GO:0030473	nuclear migration along microtubule	1	4	0.25	0.804116	0.482254	1	1	A0A1D8PIP2_CANAL
biological_process	GO:0000729	DNA double-strand break processing	1	2	0.5	0.718744	0.682936	1	1	A0A1D8PTJ0_CANAL
biological_process	GO:0070192	chromosome organization involved in meiotic cell cycle	1	3	0.333333	0.985624	0.0454769	1	1	A0A1D8PJD1_CANAL
biological_process	GO:0008655	pyrimidine-containing compound salvage	1	4	0.25	0.789306	0.61599	1	1	Q5ANN6_CANAL
biological_process	GO:0071035	nuclear polyadenylation-dependent rRNA catabolic process	1	7	0.142857	0.648796	0.738225	1	1	A0A1D8PLY1_CANAL
biological_process	GO:0006813	potassium ion transport	1	4	0.25	0.804116	0.482254	1	1	A0A1D8PDU7_CANAL
biological_process	GO:0016233	telomere capping	1	4	0.25	0.893616	0.351204	1	1	A0A1D8PI83_CANAL
biological_process	GO:0080009	mRNA methylation	1	3	0.333333	0.919663	0.436789	1	1	Q5ALV0_CANAL
biological_process	GO:0045010	actin nucleation	1	1	1	0.987366	0.0454241	1	1	A0A1D8PJ75_CANAL
biological_process	GO:0034079	butanediol biosynthetic process	1	2	0.5	0.969713	0.317972	1	1	A0A1D8PSZ0_CANAL
biological_process	GO:0006972	hyperosmotic response	1	2	0.5	0.718744	0.682936	1	1	Q5ADP3_CANAL
biological_process	GO:1990414	replication-born double-strand break repair via sister chromatid exchange	1	3	0.333333	0.919663	0.436789	1	1	A0A1D8PU88_CANAL
biological_process	GO:0090038	negative regulation of protein kinase C signaling	1	1	1	1	0.174129	1	1	A0A1D8PRQ6_CANAL
biological_process	GO:0035024	negative regulation of Rho protein signal transduction	1	1	1	1	0.174129	1	1	A0A1D8PRQ6_CANAL
biological_process	GO:0098787	mRNA cleavage involved in mRNA processing	1	2	0.5	0.919641	0.216269	1	1	A0A1D8PE76_CANAL
biological_process	GO:0051642	centrosome localization	1	1	1	1	0.174129	1	1	Q5A880_CANAL
biological_process	GO:0051303	establishment of chromosome localization	1	1	1	0.940051	0.177438	1	1	Q5A880_CANAL
biological_process	GO:0043966	histone H3 acetylation	1	5	0.2	0.650848	0.644955	1	1	A0A1D8PNT2_CANAL
biological_process	GO:0044773	mitotic DNA damage checkpoint signaling	1	2	0.5	0.355045	0.899652	1	1	A0A1D8PP50_CANAL
biological_process	GO:0006751	glutathione catabolic process	1	4	0.25	0.857635	0.53493	1	1	A0A1D8PDN2_CANAL
biological_process	GO:1903452	positive regulation of G1 to G0 transition	1	1	1	1	0.174129	1	1	A0A1D8PQP1_CANAL
biological_process	GO:0010628	positive regulation of gene expression	1	1	1	0.553784	0.656058	1	1	A0A1D8PQP1_CANAL
biological_process	GO:0045719	negative regulation of glycogen biosynthetic process	1	1	1	1	0.174129	1	1	A0A1D8PKQ6_CANAL
biological_process	GO:0035494	SNARE complex disassembly	1	2	0.5	0.969713	0.317972	1	1	A0A1D8PFN6_CANAL
biological_process	GO:0010620	negative regulation of transcription by transcription factor catabolism	1	2	0.5	0.969713	0.317972	1	1	Q59S64_CANAL
biological_process	GO:0035977	protein deglycosylation involved in glycoprotein catabolic process	1	1	1	0.969713	0.317972	1	1	A0A1D8PGE3_CANAL
biological_process	GO:0097466	ubiquitin-dependent glycoprotein ERAD pathway	1	1	1	0.969713	0.317972	1	1	A0A1D8PGE3_CANAL
biological_process	GO:0070124	mitochondrial translational initiation	1	2	0.5	0.969713	0.317972	1	1	A0A1D8PH91_CANAL
biological_process	GO:0000375	RNA splicing, via transesterification reactions	1	1	1	0.834045	0.240556	1	1	A0A1D8PGF5_CANAL
biological_process	GO:0031398	positive regulation of protein ubiquitination	1	2	0.5	0.789306	0.61599	1	1	A0A1D8PJV5_CANAL
biological_process	GO:1901717	positive regulation of gamma-aminobutyric acid catabolic process	1	1	1	1	0.174129	1	1	Q5A876_CANAL
biological_process	GO:1901714	positive regulation of urea catabolic process	1	1	1	1	0.174129	1	1	Q5A876_CANAL
biological_process	GO:0033217	regulation of transcription from RNA polymerase II promoter in response to iron ion starvation	1	2	0.5	0.999087	0.0183084	1	1	A0A1D8PN26_CANAL
biological_process	GO:0008202	steroid metabolic process	1	1	1	0.0725616	0.976224	1	1	A0A1D8PPK1_CANAL
biological_process	GO:0070887	cellular response to chemical stimulus	1	3	0.333333	0.977209	0.0326179	1	1	A0A1D8PI40_CANAL
biological_process	GO:0071479	cellular response to ionizing radiation	1	2	0.5	0.981692	0.142365	1	1	Q59NG2_CANAL
biological_process	GO:2000728	regulation of mRNA export from nucleus in response to heat stress	1	1	1	1	0.174129	1	1	A0A1D8PQE5_CANAL
biological_process	GO:0017198	N-terminal peptidyl-serine acetylation	1	2	0.5	0.969713	0.317972	1	1	A0A1D8PNA3_CANAL
biological_process	GO:0032012	regulation of ARF protein signal transduction	1	3	0.333333	0.919663	0.436789	1	1	A0A1D8PRB9_CANAL
biological_process	GO:0044275	cellular carbohydrate catabolic process	1	1	1	0.113093	0.978417	1	1	A0A1D8PH05_CANAL
biological_process	GO:1900441	negative regulation of filamentous growth of a population of unicellular organisms in response to neutral pH	1	1	1	1	0.174129	1	1	A0A1D8PN26_CANAL
biological_process	GO:0010255	glucose mediated signaling pathway	1	2	0.5	0.648796	0.738225	1	1	A0A1D8PJG1_CANAL
biological_process	GO:0010970	transport along microtubule	1	1	1	0.957146	0.141287	1	1	A0A1D8PU90_CANAL
biological_process	GO:0006913	nucleocytoplasmic transport	1	3	0.333333	0.917605	0.126534	1	1	A0A1D8PDH5_CANAL
biological_process	GO:0009443	pyridoxal 5'-phosphate salvage	1	2	0.5	0.969713	0.317972	1	1	Q59MC6_CANAL
biological_process	GO:0031030	negative regulation of septation initiation signaling	1	6	0.166667	0.718744	0.682936	1	1	A0A1D8PPB7_CANAL
biological_process	GO:0030001	metal ion transport	1	3	0.333333	0.255706	0.889004	1	1	A0A1D8PJV5_CANAL
biological_process	GO:0033316	meiotic spindle assembly checkpoint signaling	1	1	1	1	0.174129	1	1	A0A1D8PTW7_CANAL
biological_process	GO:0071480	cellular response to gamma radiation	1	2	0.5	0.969713	0.317972	1	1	A0A1D8PF81_CANAL
biological_process	GO:0071481	cellular response to X-ray	1	2	0.5	0.969713	0.317972	1	1	A0A1D8PF81_CANAL
biological_process	GO:0006529	asparagine biosynthetic process	1	2	0.5	0.969713	0.317972	1	1	A0A1D8PIA3_CANAL
biological_process	GO:0016570	histone modification	1	4	0.25	0.770239	0.322046	1	1	Q59Y36_CANAL
biological_process	GO:0010972	negative regulation of G2/M transition of mitotic cell cycle	1	2	0.5	0.940051	0.177438	1	1	A0A1D8PJ80_CANAL
biological_process	GO:0010515	negative regulation of induction of conjugation with cellular fusion	1	3	0.333333	0.919663	0.436789	1	1	A0A1D8PJ80_CANAL
biological_process	GO:0000378	RNA exon ligation	1	1	1	1	0.174129	1	1	A0A1D8PS92_CANAL
biological_process	GO:0040031	snRNA modification	1	1	1	0.960128	0.210694	1	1	A0A1D8PS92_CANAL
biological_process	GO:0006857	oligopeptide transport	1	2	0.5	0.355045	0.899652	1	1	Q5A8H9_CANAL
biological_process	GO:0061025	membrane fusion	1	2	0.5	0.946067	0.110884	1	1	A0A1D8PMA2_CANAL
biological_process	GO:0044528	regulation of mitochondrial mRNA stability	1	1	1	1	0.174129	1	1	A0A1D8PMA5_CANAL
biological_process	GO:0048193	Golgi vesicle transport	1	1	1	0.964223	0.0571391	1	1	A0A1D8PFN6_CANAL
biological_process	GO:0048219	inter-Golgi cisterna vesicle-mediated transport	1	1	1	1	0.174129	1	1	A0A1D8PFN6_CANAL
biological_process	GO:0006955	immune response	1	2	0.5	0.718744	0.682936	1	1	A0A1D8PIN2_CANAL
biological_process	GO:0002224	toll-like receptor signaling pathway	1	2	0.5	0.969713	0.317972	1	1	A0A1D8PIN2_CANAL
biological_process	GO:0044030	regulation of DNA methylation	1	1	1	1	0.174129	1	1	Q5AJ72_CANAL
biological_process	GO:0006295	nucleotide-excision repair, DNA incision, 3'-to lesion	1	1	1	1	0.174129	1	1	A0A1D8PLU8_CANAL
biological_process	GO:0045033	peroxisome inheritance	1	1	1	1	0.174129	1	1	Q5AH13_CANAL
biological_process	GO:0090158	endoplasmic reticulum membrane organization	1	1	1	0.960128	0.210694	1	1	A0A1D8PQC2_CANAL
biological_process	GO:0061817	endoplasmic reticulum-plasma membrane tethering	1	3	0.333333	0.919663	0.436789	1	1	A0A1D8PQC2_CANAL
biological_process	GO:0008153	para-aminobenzoic acid biosynthetic process	1	1	1	1	0.174129	1	1	A0A1D8PMB0_CANAL
biological_process	GO:0030307	positive regulation of cell growth	1	1	1	0.994738	0.0803369	1	1	Q5A2C3_CANAL
biological_process	GO:0001516	prostaglandin biosynthetic process	1	2	0.5	0.969713	0.317972	1	1	A0A1D8PHT9_CANAL
biological_process	GO:0030643	cellular phosphate ion homeostasis	1	1	1	1	0.174129	1	1	A0A1D8PMD1_CANAL
biological_process	GO:0071243	cellular response to arsenic-containing substance	1	1	1	1	0.174129	1	1	A0A1D8PMD1_CANAL
biological_process	GO:0006741	NADP biosynthetic process	1	2	0.5	0.969713	0.317972	1	1	A0A1D8PKE0_CANAL
biological_process	GO:0070973	protein localization to endoplasmic reticulum exit site	1	3	0.333333	0.919663	0.436789	1	1	A0A1D8PNM2_CANAL
biological_process	GO:0009259	ribonucleotide metabolic process	1	1	1	0.000701591	0.99979	0.138	1	A0A1D8PIB8_CANAL
biological_process	GO:0006423	cysteinyl-tRNA aminoacylation	1	1	1	1	0.174129	1	1	Q5AL46_CANAL
biological_process	GO:0030951	establishment or maintenance of microtubule cytoskeleton polarity	1	1	1	1	0.174129	1	1	A0A1D8PTZ8_CANAL
biological_process	GO:0045807	positive regulation of endocytosis	1	2	0.5	0.789306	0.61599	1	1	A0A1D8PT49_CANAL
biological_process	GO:0010992	ubiquitin recycling	1	1	1	0.981692	0.142365	1	1	A0A1D8PEM3_CANAL
biological_process	GO:0009202	deoxyribonucleoside triphosphate biosynthetic process	1	1	1	0.857635	0.53493	1	1	A0A1D8PJZ1_CANAL
biological_process	GO:0042326	negative regulation of phosphorylation	1	1	1	0.648796	0.738225	1	1	A0A1D8PJZ1_CANAL
biological_process	GO:1901857	positive regulation of cellular respiration	1	2	0.5	0.969713	0.317972	1	1	A0A1D8PJZ1_CANAL
biological_process	GO:0033386	geranylgeranyl diphosphate biosynthetic process	1	1	1	1	0.174129	1	1	A0A1D8PNS6_CANAL
biological_process	GO:0031340	positive regulation of vesicle fusion	1	1	1	1	0.174129	1	1	Q5AH58_CANAL
biological_process	GO:0070935	3'-UTR-mediated mRNA stabilization	1	1	1	1	0.174129	1	1	A0A1D8PQ55_CANAL
biological_process	GO:0045185	maintenance of protein location	1	1	1	0.17676	0.961581	1	1	A0A1D8PLB6_CANAL
biological_process	GO:0071432	peptide mating pheromone maturation involved in positive regulation of conjugation with cellular fusion	1	2	0.5	0.969713	0.317972	1	1	A0A1D8PEG3_CANAL
biological_process	GO:0045056	transcytosis	1	1	1	1	0.174129	1	1	A0A1D8PMA2_CANAL
biological_process	GO:0061188	negative regulation of ribosomal DNA heterochromatin assembly	1	4	0.25	0.857635	0.53493	1	1	A0A1D8PNP8_CANAL
biological_process	GO:0061186	negative regulation of silent mating-type cassette heterochromatin assembly	1	4	0.25	0.857635	0.53493	1	1	A0A1D8PNP8_CANAL
biological_process	GO:0016242	negative regulation of macroautophagy	1	2	0.5	0.969713	0.317972	1	1	A0A1D8PHX3_CANAL
biological_process	GO:0051598	meiotic recombination checkpoint signaling	1	1	1	1	0.174129	1	1	Q5A928_CANAL
biological_process	GO:0034508	centromere complex assembly	1	1	1	0.976788	0.0803589	1	1	A0A1D8PPT2_CANAL
biological_process	GO:0016479	negative regulation of transcription by RNA polymerase I	1	2	0.5	0.919663	0.436789	1	1	A0A1D8PNP8_CANAL
biological_process	GO:0000717	nucleotide-excision repair, DNA duplex unwinding	1	1	1	1	0.174129	1	1	A0A1D8PQH0_CANAL
biological_process	GO:0045951	positive regulation of mitotic recombination	1	1	1	1	0.174129	1	1	A0A1D8PQH0_CANAL
biological_process	GO:0072318	clathrin coat disassembly	1	1	1	1	0.174129	1	1	A0A1D8PTM6_CANAL
biological_process	GO:0030953	astral microtubule organization	1	1	1	0.969713	0.317972	1	1	A0A1D8PE85_CANAL
biological_process	GO:0034652	extrachromosomal circular DNA localization involved in cell aging	1	1	1	1	0.174129	1	1	A0A1D8PE85_CANAL
biological_process	GO:2000251	positive regulation of actin cytoskeleton reorganization	1	1	1	1	0.174129	1	1	A0A1D8PE85_CANAL
biological_process	GO:0051127	positive regulation of actin nucleation	1	1	1	0.989827	0.0695714	1	1	A0A1D8PE85_CANAL
biological_process	GO:0030003	cellular cation homeostasis	1	1	1	0.222053	0.843819	1	1	A0A1D8PT49_CANAL
biological_process	GO:0009594	detection of nutrient	1	1	1	1	0.174129	1	1	A0A1D8PT49_CANAL
biological_process	GO:1903329	regulation of iron-sulfur cluster assembly	1	1	1	1	0.174129	1	1	A0A1D8PT49_CANAL
biological_process	GO:0035429	gluconate transmembrane transport	1	1	1	1	0.174129	1	1	A0A1D8PND1_CANAL
biological_process	GO:1902974	meiotic DNA replication initiation	1	1	1	1	0.174129	1	1	Q5ALV0_CANAL
biological_process	GO:0036165	invasive growth in response to heat	1	1	1	1	0.174129	1	1	A0A1D8PJG1_CANAL
biological_process	GO:0048208	COPII vesicle coating	1	1	1	0.981692	0.142365	1	1	A0A1D8PNM2_CANAL
biological_process	GO:0010512	negative regulation of phosphatidylinositol biosynthetic process	1	1	1	1	0.174129	1	1	A0A1D8PTP5_CANAL
biological_process	GO:0030705	cytoskeleton-dependent intracellular transport	1	2	0.5	0.997187	0.012634	1	1	Q5A3K5_CANAL
biological_process	GO:0007249	I-kappaB kinase/NF-kappaB signaling	1	1	1	1	0.174129	1	1	Q59MV2_CANAL
biological_process	GO:0000432	positive regulation of transcription from RNA polymerase II promoter by glucose	1	1	1	1	0.174129	1	1	Q59SE2_CANAL
biological_process	GO:2001278	positive regulation of leucine biosynthetic process	1	1	1	1	0.174129	1	1	A0A1D8PND3_CANAL
biological_process	GO:2001165	positive regulation of phosphorylation of RNA polymerase II C-terminal domain serine 2 residues	1	1	1	1	0.174129	1	1	A0A1D8PQN1_CANAL
biological_process	GO:2001173	regulation of histone H2B conserved C-terminal lysine ubiquitination	1	1	1	1	0.174129	1	1	A0A1D8PQN1_CANAL
biological_process	GO:2001160	regulation of histone H3-K79 methylation	1	1	1	1	0.174129	1	1	A0A1D8PQN1_CANAL
biological_process	GO:0001015	snoRNA transcription by RNA polymerase II	1	1	1	1	0.174129	1	1	A0A1D8PQN1_CANAL
biological_process	GO:0048026	positive regulation of mRNA splicing, via spliceosome	1	1	1	1	0.174129	1	1	Q5ANB5_CANAL
biological_process	GO:0061987	negative regulation of transcription from RNA polymerase II promoter by glucose	1	2	0.5	0.857635	0.53493	1	1	A0A1D8PNL1_CANAL
biological_process	GO:0001100	negative regulation of exit from mitosis	1	1	1	0.789306	0.61599	1	1	A0A1D8PHD2_CANAL
biological_process	GO:1905561	positive regulation of kinetochore assembly	1	1	1	1	0.174129	1	1	A0A1D8PHD2_CANAL
biological_process	GO:0060903	positive regulation of meiosis I	1	1	1	1	0.174129	1	1	A0A1D8PHD2_CANAL
biological_process	GO:1905263	positive regulation of meiotic DNA double-strand break formation involved in reciprocal meiotic recombination	1	1	1	1	0.174129	1	1	A0A1D8PHD2_CANAL
biological_process	GO:1904968	positive regulation of monopolar spindle attachment to meiosis I kinetochore	1	1	1	1	0.174129	1	1	A0A1D8PHD2_CANAL
biological_process	GO:0006279	premeiotic DNA replication	1	1	1	1	0.174129	1	1	A0A1D8PHD2_CANAL
biological_process	GO:0031503	protein-containing complex localization	1	1	1	0.867002	0.206054	1	1	A0A1D8PHD2_CANAL
biological_process	GO:0030999	linear element assembly	1	1	1	1	0.174129	1	1	Q59S64_CANAL
biological_process	GO:0051755	meiotic sister chromatid arm separation	1	1	1	1	0.174129	1	1	Q59S64_CANAL
biological_process	GO:0010895	negative regulation of ergosterol biosynthetic process	1	1	1	1	0.174129	1	1	Q59S64_CANAL
biological_process	GO:0010845	positive regulation of reciprocal meiotic recombination	1	1	1	1	0.174129	1	1	Q59S64_CANAL
biological_process	GO:0032933	SREBP signaling pathway	1	1	1	0.718744	0.682936	1	1	Q59S64_CANAL
biological_process	GO:0043945	positive regulation of asexual sporulation resulting in formation of a cellular spore	1	1	1	1	0.174129	1	1	Q59WD1_CANAL
biological_process	GO:0006256	UDP catabolic process	1	1	1	1	0.174129	1	1	Q5A1A4_CANAL
biological_process	GO:1904802	RITS complex assembly	1	1	1	1	0.174129	1	1	A0A1D8PPU7_CANAL
biological_process	GO:2001158	positive regulation of proline catabolic process to glutamate	1	1	1	1	0.174129	1	1	Q5AAV6_CANAL
biological_process	GO:1900364	negative regulation of mRNA polyadenylation	1	1	1	1	0.174129	1	1	A0A1D8PCH2_CANAL
biological_process	GO:0045898	regulation of RNA polymerase II transcription preinitiation complex assembly	1	1	1	0.702814	0.595654	1	1	A0A1D8PH70_CANAL
biological_process	GO:0033674	positive regulation of kinase activity	1	1	1	0.75428	0.541387	1	1	Q5A352_CANAL
biological_process	GO:0042632	cholesterol homeostasis	1	1	1	1	0.174129	1	1	Q5AD30_CANAL
biological_process	GO:0007040	lysosome organization	1	1	1	1	0.174129	1	1	Q5AD30_CANAL
biological_process	GO:0001919	regulation of receptor recycling	1	1	1	1	0.174129	1	1	Q5AD30_CANAL
biological_process	GO:0044211	CTP salvage	1	1	1	1	0.174129	1	1	Q5ANN6_CANAL
biological_process	GO:0062022	mitotic cohesin ssDNA (lagging strand) loading	1	1	1	1	0.174129	1	1	A0A1D8PJK7_CANAL
biological_process	GO:0006990	positive regulation of transcription from RNA polymerase II promoter involved in unfolded protein response	1	1	1	1	0.174129	1	1	A0A1D8PDR2_CANAL
biological_process	GO:0034643	establishment of mitochondrion localization, microtubule-mediated	1	1	1	1	0.174129	1	1	A0A1D8PKC9_CANAL
biological_process	GO:0090149	mitochondrial membrane fission	1	1	1	1	0.174129	1	1	A0A1D8PKC9_CANAL
biological_process	GO:0140572	vacuole fission	1	1	1	1	0.174129	1	1	A0A1D8PKC9_CANAL
biological_process	GO:0070059	intrinsic apoptotic signaling pathway in response to endoplasmic reticulum stress	1	1	1	1	0.174129	1	1	A0A1D8PE76_CANAL
biological_process	GO:0036498	IRE1-mediated unfolded protein response	1	2	0.5	0.969713	0.317972	1	1	A0A1D8PE76_CANAL
biological_process	GO:0036290	protein trans-autophosphorylation	1	1	1	1	0.174129	1	1	A0A1D8PE76_CANAL
biological_process	GO:1990813	meiotic centromeric cohesion protection	1	2	0.5	0.969713	0.317972	1	1	A0A1D8PJ80_CANAL
biological_process	GO:0000348	mRNA branch site recognition	1	1	1	1	0.174129	1	1	A0A1D8PFH7_CANAL
biological_process	GO:0010507	negative regulation of autophagy	1	1	1	0.994738	0.0803369	1	1	A0A1D8PI64_CANAL
biological_process	GO:0051654	establishment of mitochondrion localization	0	4	0	0.789306	0.61599	1	1
biological_process	GO:0034411	cell wall (1->3)-beta-D-glucan biosynthetic process	0	5	0	0.38401	1	1	1
biological_process	GO:0071970	fungal-type cell wall (1->3)-beta-D-glucan biosynthetic process	0	5	0	0.38401	1	1	1
biological_process	GO:0030476	ascospore wall assembly	0	9	0	0.178413	1	1	1
biological_process	GO:0006014	D-ribose metabolic process	0	1	0	0.682028	1	1	1
biological_process	GO:0009052	pentose-phosphate shunt, non-oxidative branch	0	3	0	0.563211	1	1	1
biological_process	GO:0008615	pyridoxine biosynthetic process	0	3	0	0.563211	1	1	1
biological_process	GO:0046034	ATP metabolic process	0	3	0	6.68852e-07	1	0	1
biological_process	GO:1902600	proton transmembrane transport	0	7	0	0.0232186	0.996853	0.995	1
biological_process	GO:0006037	cell wall chitin metabolic process	0	3	0	0.702814	0.595654	1	1
biological_process	GO:0032447	protein urmylation	0	4	0	0.46507	1	1	1
biological_process	GO:0002143	tRNA wobble position uridine thiolation	0	7	0	0.261775	1	1	1
biological_process	GO:0006207	'de novo' pyrimidine nucleobase biosynthetic process	0	9	0	0.178413	1	1	1
biological_process	GO:0044205	'de novo' UMP biosynthetic process	0	5	0	0.38401	1	1	1
biological_process	GO:0009220	pyrimidine ribonucleotide biosynthetic process	0	1	0	0.404346	0.878427	1	1
biological_process	GO:0000725	recombinational repair	0	5	0	0.411073	0.734414	1	1
biological_process	GO:2001040	positive regulation of cellular response to drug	0	1	0	0.825871	1	1	1
biological_process	GO:0002181	cytoplasmic translation	0	27	0	0.000905091	0.999828	0.173	1
biological_process	GO:0000915	actomyosin contractile ring assembly	0	3	0	0.068358	1	1	1
biological_process	GO:0061640	cytoskeleton-dependent cytokinesis	0	7	0	0.870061	0.225273	1	1
biological_process	GO:0000917	division septum assembly	0	4	0	0.742896	0.499419	1	1
biological_process	GO:1903475	mitotic actomyosin contractile ring assembly	0	6	0	0.100348	1	1	1
biological_process	GO:0000280	nuclear division	0	5	0	0.960343	0.0622364	1	1
biological_process	GO:0032259	methylation	0	26	0	0.00134739	0.999577	0.249	1
biological_process	GO:0007234	osmosensory signaling via phosphorelay pathway	0	3	0	0.563211	1	1	1
biological_process	GO:0071465	cellular response to desiccation	0	1	0	0.825871	1	1	1
biological_process	GO:0005992	trehalose biosynthetic process	0	3	0	0.563211	1	1	1
biological_process	GO:0097043	histone H3-K56 acetylation	0	3	0	0.563211	1	1	1
biological_process	GO:0000387	spliceosomal snRNP assembly	0	10	0	0.310629	0.917175	1	1
biological_process	GO:0019430	removal of superoxide radicals	0	6	0	0.317064	1	1	1
biological_process	GO:0048869	cellular developmental process	0	2	0	0.725228	0.393218	1	1
biological_process	GO:0097320	plasma membrane tubulation	0	5	0	0.38401	1	1	1
biological_process	GO:0030435	sporulation resulting in formation of a cellular spore	0	5	0	0.491516	0.66597	1	1
biological_process	GO:0032543	mitochondrial translation	0	24	0	0.00308877	0.99969	0.493	1
biological_process	GO:0006094	gluconeogenesis	0	10	0	0.355045	0.899652	1	1
biological_process	GO:0034553	mitochondrial respiratory chain complex II assembly	0	4	0	0.46507	1	1	1
biological_process	GO:0006105	succinate metabolic process	0	1	0	0.825871	1	1	1
biological_process	GO:0035493	SNARE complex assembly	0	2	0	0.682028	1	1	1
biological_process	GO:0042850	L-sorbose catabolic process	0	2	0	0.682028	1	1	1
biological_process	GO:0000162	tryptophan biosynthetic process	0	7	0	0.261775	1	1	1
biological_process	GO:0034243	regulation of transcription elongation from RNA polymerase II promoter	0	1	0	0.965443	0.0901223	1	1
biological_process	GO:0000469	cleavage involved in rRNA processing	0	3	0	0.235529	0.87917	1	1
biological_process	GO:0006458	'de novo' protein folding	0	4	0	0.16334	0.947985	1	1
biological_process	GO:0000272	polysaccharide catabolic process	0	7	0	0.0465567	1	1	1
biological_process	GO:0006419	alanyl-tRNA aminoacylation	0	2	0	0.682028	1	1	1
biological_process	GO:0070143	mitochondrial alanyl-tRNA aminoacylation	0	1	0	0.825871	1	1	1
biological_process	GO:0006400	tRNA modification	0	8	0	0.169231	0.909632	1	1
biological_process	GO:0006336	DNA replication-independent chromatin assembly	0	5	0	0.804116	0.482254	1	1
biological_process	GO:0120113	cytoplasm to vacuole transport by the NVT pathway	0	3	0	0.563211	1	1	1
biological_process	GO:0043171	peptide catabolic process	0	4	0	0.581384	0.783883	1	1
biological_process	GO:0009107	lipoate biosynthetic process	0	1	0	0.825871	1	1	1
biological_process	GO:0006108	malate metabolic process	0	6	0	0.317064	1	1	1
biological_process	GO:0006099	tricarboxylic acid cycle	0	24	0	0.00999716	1	0.886	1
biological_process	GO:0072659	protein localization to plasma membrane	0	4	0	0.235557	0.943585	1	1
biological_process	GO:0035551	protein initiator methionine removal involved in protein maturation	0	1	0	0.825871	1	1	1
biological_process	GO:0002183	cytoplasmic translational initiation	0	8	0	0.126501	0.962213	1	1
biological_process	GO:0042730	fibrinolysis	0	1	0	0.825871	1	1	1
biological_process	GO:0006096	glycolytic process	0	15	0	0.0215826	1	0.993	1
biological_process	GO:0071629	cytoplasm protein quality control by the ubiquitin-proteasome system	0	6	0	0.317064	1	1	1
biological_process	GO:0018345	protein palmitoylation	0	1	0	0.648796	0.738225	1	1
biological_process	GO:0009060	aerobic respiration	0	20	0	1.57973e-07	1	0	1
biological_process	GO:0015990	electron transport coupled proton transport	0	4	0	0.46507	1	1	1
biological_process	GO:0006123	mitochondrial electron transport, cytochrome c to oxygen	0	12	0	0.100348	1	1	1
biological_process	GO:0022904	respiratory electron transport chain	0	3	0	7.9976e-05	1	0.018	1
biological_process	GO:0034614	cellular response to reactive oxygen species	0	4	0	0.068358	1	1	1
biological_process	GO:1902660	negative regulation of glucose mediated signaling pathway	0	3	0	0.563211	1	1	1
biological_process	GO:1902413	negative regulation of mitotic cytokinesis	0	1	0	0.682028	1	1	1
biological_process	GO:1905665	positive regulation of calcium ion import across plasma membrane	0	1	0	0.825871	1	1	1
biological_process	GO:0031098	stress-activated protein kinase signaling cascade	0	3	0	0.458613	0.85272	1	1
biological_process	GO:0034354	'de novo' NAD biosynthetic process from tryptophan	0	7	0	0.261775	1	1	1
biological_process	GO:0043420	anthranilate metabolic process	0	3	0	0.563211	1	1	1
biological_process	GO:0070189	kynurenine metabolic process	0	1	0	0.46507	1	1	1
biological_process	GO:0019805	quinolinate biosynthetic process	0	3	0	0.563211	1	1	1
biological_process	GO:0006569	tryptophan catabolic process	0	2	0	0.38401	1	1	1
biological_process	GO:0051016	barbed-end actin filament capping	0	6	0	0.261775	1	1	1
biological_process	GO:0051131	chaperone-mediated protein complex assembly	0	6	0	0.317064	1	1	1
biological_process	GO:0070407	oxidation-dependent protein catabolic process	0	1	0	0.825871	1	1	1
biological_process	GO:0009085	lysine biosynthetic process	0	5	0	0.100348	1	1	1
biological_process	GO:0019878	lysine biosynthetic process via aminoadipic acid	0	9	0	0.178413	1	1	1
biological_process	GO:1902626	assembly of large subunit precursor of preribosome	0	2	0	0.682028	1	1	1
biological_process	GO:0000460	maturation of 5.8S rRNA	0	11	0	0.0646806	0.97383	1	1
biological_process	GO:0042256	mature ribosome assembly	0	6	0	0.317064	1	1	1
biological_process	GO:0000054	ribosomal subunit export from nucleus	0	6	0	0.16334	0.947985	1	1
biological_process	GO:0006482	protein demethylation	0	2	0	0.682028	1	1	1
biological_process	GO:0009092	homoserine metabolic process	0	3	0	0.068358	1	1	1
biological_process	GO:0009088	threonine biosynthetic process	0	5	0	0.38401	1	1	1
biological_process	GO:0045787	positive regulation of cell cycle	0	1	0	0.994641	0.0155382	1	1
biological_process	GO:0017183	peptidyl-diphthamide biosynthetic process from peptidyl-histidine	0	8	0	0.216117	1	1	1
biological_process	GO:0030490	maturation of SSU-rRNA	0	14	0	0.0904846	0.956329	1	1
biological_process	GO:0051668	localization within membrane	0	2	0	0.539885	0.558989	1	1
biological_process	GO:0016126	sterol biosynthetic process	0	16	0	0.0562677	0.985846	1	1
biological_process	GO:0051170	import into nucleus	0	1	0	0.961421	0.0787932	1	1
biological_process	GO:0006501	C-terminal protein lipidation	0	4	0	0.46507	1	1	1
biological_process	GO:0019615	catechol catabolic process, ortho-cleavage	0	1	0	0.825871	1	1	1
biological_process	GO:0019614	catechol-containing compound catabolic process	0	1	0	0.825871	1	1	1
biological_process	GO:0009712	catechol-containing compound metabolic process	0	2	0	0.563211	1	1	1
biological_process	GO:0016104	triterpenoid biosynthetic process	0	1	0	0.825871	1	1	1
biological_process	GO:0015677	copper ion import	0	16	0	0.0465567	1	1	1
biological_process	GO:0006825	copper ion transport	0	3	0	0.0261581	1	0.998	1
biological_process	GO:0034227	tRNA thio-modification	0	2	0	0.261775	1	1	1
biological_process	GO:0006865	amino acid transport	0	4	0	0.385698	0.754921	1	1
biological_process	GO:0015817	histidine transport	0	1	0	0.825871	1	1	1
biological_process	GO:0006828	manganese ion transport	0	2	0	0.563211	1	1	1
biological_process	GO:0015805	S-adenosyl-L-methionine transport	0	1	0	0.825871	1	1	1
biological_process	GO:0006783	heme biosynthetic process	0	9	0	0.068358	1	1	1
biological_process	GO:0006782	protoporphyrinogen IX biosynthetic process	0	7	0	0.261775	1	1	1
biological_process	GO:0032366	intracellular sterol transport	0	2	0	0.682028	1	1	1
biological_process	GO:0097036	regulation of plasma membrane sterol distribution	0	1	0	0.825871	1	1	1
biological_process	GO:0006665	sphingolipid metabolic process	0	7	0	0.00366654	0.999624	0.558	1
biological_process	GO:0016125	sterol metabolic process	0	4	0	0.0367788	0.99143	1	1
biological_process	GO:0033615	mitochondrial proton-transporting ATP synthase complex assembly	0	8	0	0.216117	1	1	1
biological_process	GO:0097053	L-kynurenine catabolic process	0	1	0	0.825871	1	1	1
biological_process	GO:0019441	tryptophan catabolic process to kynurenine	0	3	0	0.563211	1	1	1
biological_process	GO:0051973	positive regulation of telomerase activity	0	2	0	0.682028	1	1	1
biological_process	GO:0032203	telomere formation via telomerase	0	1	0	0.825871	1	1	1
biological_process	GO:0070681	glutaminyl-tRNAGln biosynthesis via transamidation	0	3	0	0.563211	1	1	1
biological_process	GO:0140469	GCN2-mediated signaling	0	3	0	0.563211	1	1	1
biological_process	GO:1903138	negative regulation of cell wall integrity MAPK cascade	0	1	0	0.825871	1	1	1
biological_process	GO:1903753	negative regulation of p38MAPK cascade	0	1	0	0.825871	1	1	1
biological_process	GO:2001125	negative regulation of translational frameshifting	0	1	0	0.825871	1	1	1
biological_process	GO:0010508	positive regulation of autophagy	0	8	0	0.100348	1	1	1
biological_process	GO:2000765	regulation of cytoplasmic translation	0	1	0	0.38401	1	1	1
biological_process	GO:0071470	cellular response to osmotic stress	0	12	0	0.0832458	0.98531	1	1
biological_process	GO:0006973	intracellular accumulation of glycerol	0	1	0	0.825871	1	1	1
biological_process	GO:1900444	negative regulation of filamentous growth of a population of unicellular organisms in response to biotic stimulus	0	2	0	0.682028	1	1	1
biological_process	GO:1900432	negative regulation of filamentous growth of a population of unicellular organisms in response to heat	0	3	0	0.563211	1	1	1
biological_process	GO:0046173	polyol biosynthetic process	0	1	0	0.204294	0.953443	1	1
biological_process	GO:0009636	response to toxic substance	0	6	0	0.00154801	0.999857	0.283	1
biological_process	GO:0051403	stress-activated MAPK cascade	0	2	0	0.458613	0.85272	1	1
biological_process	GO:0001678	cellular glucose homeostasis	0	4	0	0.310629	0.917175	1	1
biological_process	GO:0051156	glucose 6-phosphate metabolic process	0	5	0	0.0828248	1	1	1
biological_process	GO:0019318	hexose metabolic process	0	2	0	0.885529	0.203606	1	1
biological_process	GO:0019344	cysteine biosynthetic process	0	4	0	0.178413	1	1	1
biological_process	GO:0070814	hydrogen sulfide biosynthetic process	0	3	0	0.46507	1	1	1
biological_process	GO:0009086	methionine biosynthetic process	0	10	0	0.038419	1	1	1
biological_process	GO:0010134	sulfate assimilation via adenylyl sulfate reduction	0	1	0	0.825871	1	1	1
biological_process	GO:0019379	sulfate assimilation, phosphoadenylyl sulfate reduction by phosphoadenylyl-sulfate reductase (thioredoxin)	0	3	0	0.563211	1	1	1
biological_process	GO:0006120	mitochondrial electron transport, NADH to ubiquinone	0	13	0	0.0828248	1	1	1
biological_process	GO:0006032	chitin catabolic process	0	4	0	0.46507	1	1	1
biological_process	GO:0034247	snoRNA splicing	0	2	0	0.682028	1	1	1
biological_process	GO:0045337	farnesyl diphosphate biosynthetic process	0	2	0	0.789306	0.61599	1	1
biological_process	GO:0006265	DNA topological change	0	8	0	0.216117	1	1	1
biological_process	GO:2001034	positive regulation of double-strand break repair via nonhomologous end joining	0	1	0	0.825871	1	1	1
biological_process	GO:0070550	rDNA condensation	0	4	0	0.46507	1	1	1
biological_process	GO:0006356	regulation of transcription by RNA polymerase I	0	5	0	0.599334	0.689371	1	1
biological_process	GO:0001174	transcriptional start site selection at RNA polymerase II promoter	0	3	0	0.563211	1	1	1
biological_process	GO:0006021	inositol biosynthetic process	0	1	0	0.825871	1	1	1
biological_process	GO:0030497	fatty acid elongation	0	4	0	0.261775	1	1	1
biological_process	GO:0019509	L-methionine salvage from methylthioadenosine	0	5	0	0.38401	1	1	1
biological_process	GO:0019284	L-methionine salvage from S-adenosylmethionine	0	3	0	0.563211	1	1	1
biological_process	GO:0019858	cytosine metabolic process	0	1	0	0.825871	1	1	1
biological_process	GO:1905268	negative regulation of chromatin organization	0	1	0	0.94486	0.195884	1	1
biological_process	GO:0060968	obsolete regulation of gene silencing	0	3	0	0.563211	1	1	1
biological_process	GO:0009116	nucleoside metabolic process	0	10	0	0.450546	0.764314	1	1
biological_process	GO:0015858	nucleoside transport	0	2	0	0.682028	1	1	1
biological_process	GO:0034551	mitochondrial respiratory chain complex III assembly	0	6	0	0.317064	1	1	1
biological_process	GO:0002253	activation of immune response	0	2	0	0.563211	1	1	1
biological_process	GO:0006388	tRNA splicing, via endonucleolytic cleavage and ligation	0	4	0	0.581384	0.783883	1	1
biological_process	GO:0009298	GDP-mannose biosynthetic process	0	3	0	0.563211	1	1	1
biological_process	GO:0048311	mitochondrion distribution	0	1	0	0.822562	0.400666	1	1
biological_process	GO:0006033	chitin localization	0	2	0	0.682028	1	1	1
biological_process	GO:0070583	spore membrane bending pathway	0	1	0	0.825871	1	1	1
biological_process	GO:0034221	fungal-type cell wall chitin biosynthetic process	0	4	0	0.46507	1	1	1
biological_process	GO:0051223	regulation of protein transport	0	1	0	0.742896	0.499419	1	1
biological_process	GO:0018013	N-terminal peptidyl-glycine methylation	0	1	0	0.825871	1	1	1
biological_process	GO:0018027	peptidyl-lysine dimethylation	0	3	0	0.563211	1	1	1
biological_process	GO:0019287	isopentenyl diphosphate biosynthetic process, mevalonate pathway	0	3	0	0.38401	1	1	1
biological_process	GO:0015903	fluconazole transport	0	2	0	0.682028	1	1	1
biological_process	GO:0015833	peptide transport	0	2	0	0.204294	0.953443	1	1
biological_process	GO:0015848	spermidine transport	0	3	0	0.563211	1	1	1
biological_process	GO:0000338	protein deneddylation	0	3	0	0.563211	1	1	1
biological_process	GO:0052391	induction by symbiont of defense-related host calcium ion flux	0	4	0	0.46507	1	1	1
biological_process	GO:0019538	protein metabolic process	0	4	0	0.146095	0.874512	1	1
biological_process	GO:0006465	signal peptide processing	0	13	0	0.0828248	1	1	1
biological_process	GO:0006807	nitrogen compound metabolic process	0	10	0	0.987808	0.0150691	1	1
biological_process	GO:0030163	protein catabolic process	0	6	0	0.641859	0.428179	1	1
biological_process	GO:0031297	replication fork processing	0	5	0	0.121573	1	1	1
biological_process	GO:0000712	resolution of meiotic recombination intermediates	0	8	0	0.216117	1	1	1
biological_process	GO:0042773	ATP synthesis coupled electron transport	0	2	0	0.000173539	1	0.037	1
biological_process	GO:0006284	base-excision repair	0	6	0	0.310629	0.917175	1	1
biological_process	GO:0043137	DNA replication, removal of RNA primer	0	6	0	0.317064	1	1	1
biological_process	GO:0006307	DNA dealkylation involved in DNA repair	0	3	0	0.563211	1	1	1
biological_process	GO:0002188	translation reinitiation	0	3	0	0.563211	1	1	1
biological_process	GO:0008652	cellular amino acid biosynthetic process	0	9	0	7.25429e-06	0.999999	0.001	1
biological_process	GO:0046855	inositol phosphate dephosphorylation	0	6	0	0.261775	1	1	1
biological_process	GO:0000103	sulfate assimilation	0	5	0	0.261775	1	1	1
biological_process	GO:0006177	GMP biosynthetic process	0	2	0	0.563211	1	1	1
biological_process	GO:0046037	GMP metabolic process	0	1	0	0.563211	1	1	1
biological_process	GO:0033577	protein glycosylation in endoplasmic reticulum	0	1	0	0.825871	1	1	1
biological_process	GO:0042744	hydrogen peroxide catabolic process	0	6	0	0.317064	1	1	1
biological_process	GO:0000302	response to reactive oxygen species	0	2	0	0.113093	0.978417	1	1
biological_process	GO:0009073	aromatic amino acid family biosynthetic process	0	7	0	0.17676	0.961581	1	1
biological_process	GO:0009423	chorismate biosynthetic process	0	3	0	0.563211	1	1	1
biological_process	GO:0000495	box H/ACA RNA 3'-end processing	0	1	0	0.825871	1	1	1
biological_process	GO:0031118	rRNA pseudouridine synthesis	0	3	0	0.216117	1	1	1
biological_process	GO:0006226	dUMP biosynthetic process	0	2	0	0.682028	1	1	1
biological_process	GO:0046081	dUTP catabolic process	0	1	0	0.825871	1	1	1
biological_process	GO:1990619	histone H3-K9 deacetylation	0	1	0	0.825871	1	1	1
biological_process	GO:0031508	pericentric heterochromatin assembly	0	1	0	0.682028	1	1	1
biological_process	GO:0006122	mitochondrial electron transport, ubiquinol to cytochrome c	0	12	0	0.100348	1	1	1
biological_process	GO:0006679	glucosylceramide biosynthetic process	0	3	0	0.563211	1	1	1
biological_process	GO:0016052	carbohydrate catabolic process	0	2	0	0.000649319	0.999908	0.128	1
biological_process	GO:0098507	polynucleotide 5' dephosphorylation	0	1	0	0.825871	1	1	1
biological_process	GO:0046513	ceramide biosynthetic process	0	8	0	0.100348	1	1	1
biological_process	GO:0046512	sphingosine biosynthetic process	0	5	0	0.38401	1	1	1
biological_process	GO:0000464	endonucleolytic cleavage in ITS1 upstream of 5.8S rRNA from tricistronic rRNA transcript (SSU-rRNA, 5.8S rRNA, LSU-rRNA)	0	3	0	0.563211	1	1	1
biological_process	GO:1990120	messenger ribonucleoprotein complex assembly	0	1	0	0.825871	1	1	1
biological_process	GO:0001407	glycerophosphodiester transmembrane transport	0	3	0	0.563211	1	1	1
biological_process	GO:0046942	carboxylic acid transport	0	3	0	0.207179	0.915005	1	1
biological_process	GO:0045727	positive regulation of translation	0	5	0	0.031702	1	1	1
biological_process	GO:0009438	methylglyoxal metabolic process	0	1	0	0.682028	1	1	1
biological_process	GO:0006090	pyruvate metabolic process	0	3	0	0.00462697	1	0.659	1
biological_process	GO:0070525	tRNA threonylcarbamoyladenosine metabolic process	0	2	0	0.14728	1	1	1
biological_process	GO:0052155	modulation by symbiont of host cell-mediated immune response	0	2	0	0.682028	1	1	1
biological_process	GO:0045338	farnesyl diphosphate metabolic process	0	1	0	0.718744	0.682936	1	1
biological_process	GO:0071894	histone H2B conserved C-terminal lysine ubiquitination	0	2	0	0.919663	0.436789	1	1
biological_process	GO:0010390	histone monoubiquitination	0	2	0	0.682028	1	1	1
biological_process	GO:1990758	mitotic sister chromatid biorientation	0	3	0	0.789306	0.61599	1	1
biological_process	GO:0031023	microtubule organizing center organization	0	1	0	0.404346	0.878427	1	1
biological_process	GO:0051012	microtubule sliding	0	1	0	0.825871	1	1	1
biological_process	GO:0051312	chromosome decondensation	0	1	0	0.825871	1	1	1
biological_process	GO:1902499	positive regulation of protein autoubiquitination	0	1	0	0.825871	1	1	1
biological_process	GO:0060261	positive regulation of transcription initiation from RNA polymerase II promoter	0	3	0	0.404346	0.878427	1	1
biological_process	GO:0046677	response to antibiotic	0	2	0	0.682028	1	1	1
biological_process	GO:0046898	response to cycloheximide	0	2	0	0.563211	1	1	1
biological_process	GO:1990577	C-terminal protein demethylation	0	1	0	0.825871	1	1	1
biological_process	GO:0051383	kinetochore organization	0	1	0	0.851031	0.418616	1	1
biological_process	GO:0045132	meiotic chromosome segregation	0	3	0	0.967739	0.0761317	1	1
biological_process	GO:0015936	coenzyme A metabolic process	0	1	0	0.851031	0.418616	1	1
biological_process	GO:0033567	DNA replication, Okazaki fragment processing	0	2	0	0.563211	1	1	1
biological_process	GO:0007535	donor selection	0	2	0	0.682028	1	1	1
biological_process	GO:0045003	double-strand break repair via synthesis-dependent strand annealing	0	2	0	0.581384	0.783883	1	1
biological_process	GO:0060543	negative regulation of strand invasion	0	1	0	0.825871	1	1	1
biological_process	GO:0071932	replication fork reversal	0	2	0	0.682028	1	1	1
biological_process	GO:0010043	response to zinc ion	0	1	0	0.682028	1	1	1
biological_process	GO:0002949	tRNA threonylcarbamoyladenosine modification	0	3	0	0.46507	1	1	1
biological_process	GO:0006555	methionine metabolic process	0	3	0	0.031702	1	1	1
biological_process	GO:0018008	N-terminal peptidyl-glycine N-myristoylation	0	1	0	0.825871	1	1	1
biological_process	GO:0044001	migration in host	0	1	0	0.825871	1	1	1
biological_process	GO:0140053	mitochondrial gene expression	0	1	0	0.000381021	0.99997	0.085	1
biological_process	GO:0048255	mRNA stabilization	0	1	0	0.969713	0.317972	1	1
biological_process	GO:0006433	prolyl-tRNA aminoacylation	0	3	0	0.563211	1	1	1
biological_process	GO:0019853	L-ascorbic acid biosynthetic process	0	1	0	0.825871	1	1	1
biological_process	GO:0030308	negative regulation of cell growth	0	2	0	0.930429	0.281256	1	1
biological_process	GO:0019448	L-cysteine catabolic process	0	3	0	0.563211	1	1	1
biological_process	GO:0019451	L-cysteine catabolic process to pyruvate, using cysteine dioxygenase	0	1	0	0.825871	1	1	1
biological_process	GO:0006414	translational elongation	0	12	0	0.0101369	0.998801	0.893	1
biological_process	GO:0018171	peptidyl-cysteine oxidation	0	1	0	0.825871	1	1	1
biological_process	GO:0061407	positive regulation of transcription from RNA polymerase II promoter in response to hydrogen peroxide	0	1	0	0.825871	1	1	1
biological_process	GO:0061077	chaperone-mediated protein folding	0	5	0	0.185012	0.939079	1	1
biological_process	GO:1901710	regulation of homoserine biosynthetic process	0	1	0	0.825871	1	1	1
biological_process	GO:0006073	cellular glucan metabolic process	0	4	0	0.936196	0.127118	1	1
biological_process	GO:0009251	glucan catabolic process	0	6	0	0.178413	1	1	1
biological_process	GO:1900039	positive regulation of cellular response to hypoxia	0	1	0	0.825871	1	1	1
biological_process	GO:2000640	positive regulation of SREBP signaling pathway	0	1	0	0.825871	1	1	1
biological_process	GO:0006183	GTP biosynthetic process	0	2	0	0.682028	1	1	1
biological_process	GO:0043409	negative regulation of MAPK cascade	0	3	0	0.46507	1	1	1
biological_process	GO:0090029	negative regulation of pheromone-dependent signal transduction involved in conjugation with cellular fusion	0	1	0	0.825871	1	1	1
biological_process	GO:0034198	cellular response to amino acid starvation	0	10	0	0.100348	1	1	1
biological_process	GO:2000785	regulation of autophagosome assembly	0	2	0	0.563211	1	1	1
biological_process	GO:1902983	DNA strand elongation involved in mitotic DNA replication	0	1	0	0.563211	1	1	1
biological_process	GO:0009187	cyclic nucleotide metabolic process	0	1	0	0.563211	1	1	1
biological_process	GO:0031138	negative regulation of conjugation with cellular fusion	0	2	0	0.789306	0.61599	1	1
biological_process	GO:0015693	magnesium ion transport	0	3	0	0.46507	1	1	1
biological_process	GO:0045016	mitochondrial magnesium ion transmembrane transport	0	2	0	0.563211	1	1	1
biological_process	GO:0110051	metabolite repair	0	1	0	0.825871	1	1	1
biological_process	GO:0046496	nicotinamide nucleotide metabolic process	0	2	0	0.131492	0.973842	1	1
[truncated: 3,970 more rows]
[truncated: 196 more columns]

## Sheet: polyQ⁄N
GO domain	GO ID	GO term	polyQ⁄N protein	total number	number / total	raw p-value under-representation	raw p-value over-representation	FWER under-representation	FWER over-representation	Gene Name
[truncated: 5,243 more rows]
[truncated: 411 more columns]

[truncated: 19 more sheets: polyN, polyY, polyW, polyC, polyP, polyA, polyS, polyT, polyD, polyE, polyG, polyF, polyH, polyI, polyL, polyV, polyM, polyR, polyK]
