# Supplementary material for: Noncanonical usage of stop codons in ciliates expands proteins with structurally flexible Q-rich motifs
Source: eLife. 2024 Feb 23;12:RP91405. doi: 10.7554/eLife.91405 (PMC10942620; doi:10.7554/eLife.91405)
Supplement: Figure 6—source data 8. — The percentages and numbers of SCD and polyX proteins in our search that belong to each indicated Gene Ontology (GO) group are shown. GOfuncR (Huttenhower et al., 2009) was applied for GO enrichment and statistical analysis. The p values adjusted according to the Family-wise error rate (FWER) are shown. The overrepresented GO groups (adjusted p-values ≤0.001) are highlighted in red font. [file elife-91405-fig6-data8.xlsx]

## Sheet: SCD
GO domain	GO ID	GO term	SCD protein	total number	number / total	raw p-value under-representation	raw p-value over-representation	FWER under-representation	FWER over-representation	Gene Name
molecular_function	GO:0005524	ATP binding	109	475	0.229474	0.99998	3.34883e-05	1	0.002	A0A2H0ZK52_CANAR	A0A2H0ZGU6_CANAR	A0A2H0ZD56_CANAR	A0A2H1A183_CANAR	A0A2H1A793_CANAR	A0A2H0ZDJ2_CANAR	A0A2H1A210_CANAR	A0A2H0ZNW6_CANAR	A0A2H0ZNG9_CANAR	A0A2H1A7H9_CANAR	A0A2H0ZL77_CANAR	A0A2H0ZVH4_CANAR	A0A2H0ZWP2_CANAR	A0A2H0ZW74_CANAR	A0A2H1A1H2_CANAR	A0A2H0ZDQ3_CANAR	A0A2H0ZV67_CANAR	A0A2H1A693_CANAR	A0A2H1A7J4_CANAR	A0A2H1A239_CANAR	A0A2H1A591_CANAR	A0A2H1A7H5_CANAR	A0A2H1A4N3_CANAR	A0A2H1A700_CANAR	A0A2H0ZNL9_CANAR	A0A2H1A6Z8_CANAR	A0A2H0ZDT7_CANAR	A0A2H1A5M6_CANAR	A0A2H1A0X5_CANAR	A0A2H0ZZ72_CANAR	A0A2H0ZDK9_CANAR	A0A2H0ZSW5_CANAR	A0A2H1A5F4_CANAR	A0A2H0ZNB2_CANAR	A0A2H1A114_CANAR	A0A2H1A116_CANAR	A0A2H1A5Z9_CANAR	A0A2H0ZV36_CANAR	A0A2H0ZN59_CANAR	A0A2H1A648_CANAR
cellular_component	GO:0005634	nucleus	102	372	0.274194	1	8.29368e-11	1	0	A0A2H0ZGU6_CANAR	A0A2H0ZS36_CANAR	A0A2H0ZY85_CANAR	A0A2H1A5Z3_CANAR	A0A2H1A793_CANAR	A0A2H0ZLB6_CANAR	A0A2H0ZM22_CANAR	A0A2H1A128_CANAR	A0A2H0ZVE0_CANAR	A0A2H1A187_CANAR	A0A2H0ZE24_CANAR	A0A2H1A285_CANAR	A0A2H0ZWP2_CANAR	A0A2H0ZZY4_CANAR	A0A2H0ZW74_CANAR	A0A2H1A5H1_CANAR	A0A2H0ZLB5_CANAR	A0A2H1A8D2_CANAR	A0A2H0ZYL4_CANAR	A0A2H1A7S5_CANAR	A0A2H0ZWP8_CANAR	A0A2H0ZLR5_CANAR	A0A2H1A239_CANAR	A0A2H0ZTJ1_CANAR	A0A2H1A4N3_CANAR	A0A2H0ZXW3_CANAR	A0A2H0ZBP3_CANAR	A0A2H0ZYQ7_CANAR	A0A2H0ZBL6_CANAR	A0A2H0ZVS6_CANAR	A0A2H0ZMU9_CANAR	A0A2H0ZCR9_CANAR	A0A2H0ZJ19_CANAR	A0A2H1A125_CANAR	A0A2H0ZJG1_CANAR	A0A2H0ZKP5_CANAR	A0A2H0ZI37_CANAR	A0A2H0ZMV9_CANAR	A0A2H0ZKG7_CANAR	A0A2H1A1K1_CANAR
cellular_component	GO:0016021	integral component of membrane	98	1010	0.0970297	1.46858e-11	1	0	1	A0A2H1A5B7_CANAR	A0A2H0ZND1_CANAR	A0A2H0ZLF3_CANAR	A0A2H0ZK39_CANAR	A0A2H0ZKT6_CANAR	A0A2H1A816_CANAR	A0A2H0ZET9_CANAR	A0A2H0ZMQ2_CANAR	A0A2H0ZWM5_CANAR	A0A2H0ZLC7_CANAR	A0A2H0ZD20_CANAR	A0A2H1A128_CANAR	A0A2H1A1A7_CANAR	A0A2H1A783_CANAR	A0A2H0ZVP6_CANAR	A0A2H0ZW48_CANAR	A0A2H0ZNL5_CANAR	A0A2H1A7U9_CANAR	A0A2H1A1H2_CANAR	A0A2H0ZII3_CANAR	A0A2H0ZV67_CANAR	A0A2H0ZE40_CANAR	A0A2H0ZV60_CANAR	A0A2H0ZW16_CANAR	A0A2H0ZWJ9_CANAR	A0A2H1A452_CANAR	A0A2H1A257_CANAR	A0A2H0ZIQ3_CANAR	A0A2H1A171_CANAR	A0A2H0ZCM7_CANAR	A0A2H1A0W8_CANAR	A0A2H0ZLV3_CANAR	A0A2H0ZP97_CANAR	A0A2H0ZUM2_CANAR	A0A2H0ZD06_CANAR	A0A2H1A148_CANAR	A0A2H1A806_CANAR	A0A2H1A6B2_CANAR	A0A2H0ZEZ1_CANAR	A0A2H0ZHN7_CANAR
molecular_function	GO:0046872	metal ion binding	53	252	0.210317	0.999908	0.000148377	1	0.023	A0A2H0ZNQ6_CANAR	A0A2H0ZP50_CANAR	A0A2H0ZP25_CANAR	A0A2H0ZD72_CANAR	A0A2H1A476_CANAR	A0A2H1A828_CANAR	A0A2H0ZYL4_CANAR	A0A2H0ZXW3_CANAR	A0A2H1A661_CANAR	A0A2H0ZYQ7_CANAR	A0A2H0ZEU9_CANAR	A0A2H1A542_CANAR	A0A2H0ZBL6_CANAR	A0A2H1A5J2_CANAR	A0A2H0ZJG1_CANAR	A0A2H1A817_CANAR	A0A2H0ZYE5_CANAR	A0A2H0ZQ53_CANAR	A0A2H0ZYX7_CANAR	A0A2H0ZU86_CANAR	A0A2H0ZKP5_CANAR	A0A2H0ZMA9_CANAR	A0A2H0ZV43_CANAR	A0A2H0ZV23_CANAR	A0A2H0ZKG7_CANAR	A0A2H1A5C7_CANAR	A0A2H0ZS53_CANAR	A0A2H0ZK26_CANAR	A0A2H1A1W0_CANAR	A0A2H0ZPC7_CANAR	A0A2H0ZKC5_CANAR	A0A2H0ZZD3_CANAR	A0A2H1A248_CANAR	A0A2H0ZDM9_CANAR	A0A2H0ZPW7_CANAR	A0A2H0ZQF2_CANAR	A0A2H1A6W2_CANAR	A0A2H0ZGS6_CANAR	A0A2H0ZMK5_CANAR	A0A2H0ZPS4_CANAR
molecular_function	GO:0003677	DNA binding	50	161	0.310559	1	3.29562e-08	1	0	A0A2H0ZDI2_CANAR	A0A2H1A5Z3_CANAR	A0A2H0ZLX5_CANAR	A0A2H0ZE24_CANAR	A0A2H0ZZY4_CANAR	A0A2H0ZP95_CANAR	A0A2H0ZYL4_CANAR	A0A2H1A7S5_CANAR	A0A2H0ZLR5_CANAR	A0A2H0ZPX3_CANAR	A0A2H1A4N3_CANAR	A0A2H0ZWL8_CANAR	A0A2H0ZL89_CANAR	A0A2H0ZMN7_CANAR	A0A2H0ZCR9_CANAR	A0A2H1A102_CANAR	A0A2H0ZIN9_CANAR	A0A2H0ZS53_CANAR	A0A2H0ZMW2_CANAR	A0A2H0ZHP9_CANAR	A0A2H0ZY72_CANAR	A0A2H0ZPC7_CANAR	A0A2H1A1G6_CANAR	A0A2H0ZDP4_CANAR	A0A2H0ZW56_CANAR	A0A2H0ZKU0_CANAR	A0A2H1A7C5_CANAR	A0A2H0ZG68_CANAR	A0A2H0ZPW7_CANAR	A0A2H0ZY59_CANAR	A0A2H0ZJF3_CANAR	A0A2H0ZUH2_CANAR	A0A2H1A691_CANAR	A0A2H0ZNW9_CANAR	A0A2H0ZN97_CANAR	A0A2H0ZRU8_CANAR	A0A2H0ZE53_CANAR	A0A2H0ZGS6_CANAR	A0A2H0ZX59_CANAR	A0A2H1A0P4_CANAR
molecular_function	GO:0008270	zinc ion binding	47	177	0.265537	0.999863	0.000278148	1	0.034	A0A2H1A7I8_CANAR	A0A2H1A6J5_CANAR	A0A2H1A786_CANAR	A0A2H0ZWP2_CANAR	A0A2H0ZP95_CANAR	A0A2H1A1H2_CANAR	A0A2H0ZLW6_CANAR	A0A2H0ZMZ8_CANAR	A0A2H0ZPX3_CANAR	A0A2H0ZWL8_CANAR	A0A2H1A1R1_CANAR	A0A2H0ZIJ2_CANAR	A0A2H0ZNI1_CANAR	A0A2H0ZK71_CANAR	A0A2H0ZKB1_CANAR	A0A2H1A102_CANAR	A0A2H0ZIN9_CANAR	A0A2H0ZMW2_CANAR	A0A2H0ZFV2_CANAR	A0A2H0ZHP9_CANAR	A0A2H0ZY72_CANAR	A0A2H0ZDP4_CANAR	A0A2H0ZEF6_CANAR	A0A2H0ZJF3_CANAR	A0A2H0ZQQ6_CANAR	A0A2H0ZL15_CANAR	A0A2H0ZUH2_CANAR	A0A2H0ZGR0_CANAR	A0A2H0ZJ08_CANAR	A0A2H1A7H1_CANAR	A0A2H1A0P4_CANAR	A0A2H0ZML1_CANAR	A0A2H0ZVM9_CANAR	A0A2H0ZQ41_CANAR	A0A2H1A7N6_CANAR	A0A2H0ZGT7_CANAR	A0A2H1A7M5_CANAR	A0A2H1A6Q6_CANAR	A0A2H0ZWR0_CANAR	A0A2H0ZGQ3_CANAR
molecular_function	GO:0016887	ATP hydrolysis activity	35	114	0.307018	0.999815	0.000369129	1	0.044	A0A2H0ZK52_CANAR	A0A2H0ZGU6_CANAR	A0A2H1A793_CANAR	A0A2H0ZNW6_CANAR	A0A2H0ZVH4_CANAR	A0A2H0ZW74_CANAR	A0A2H1A1H2_CANAR	A0A2H0ZDQ3_CANAR	A0A2H1A239_CANAR	A0A2H1A591_CANAR	A0A2H0ZY99_CANAR	A0A2H1A4N3_CANAR	A0A2H1A6Z8_CANAR	A0A2H0ZDT7_CANAR	A0A2H1A116_CANAR	A0A2H0ZMV9_CANAR	A0A2H1A1K1_CANAR	A0A2H0ZMK1_CANAR	A0A2H1A1G6_CANAR	A0A2H0ZW56_CANAR	A0A2H0ZPW7_CANAR	A0A2H0ZKV9_CANAR	A0A2H0ZN97_CANAR	A0A2H0ZY84_CANAR	A0A2H0ZE53_CANAR	A0A2H0ZI33_CANAR	A0A2H1A578_CANAR	A0A2H0ZYG0_CANAR	A0A2H0ZIY3_CANAR	A0A2H0ZNB5_CANAR	A0A2H1A733_CANAR	A0A2H0ZPU6_CANAR	A0A2H1A8Z7_CANAR	A0A2H0ZPA9_CANAR	A0A2H0ZM73_CANAR
cellular_component	GO:0005737	cytoplasm	34	270	0.125926	0.00146517	0.99899	0.039	1	A0A2H0ZN31_CANAR	A0A2H0ZVH4_CANAR	A0A2H0ZLB5_CANAR	A0A2H0ZWP8_CANAR	A0A2H1A700_CANAR	A0A2H0ZNW8_CANAR	A0A2H1A5W6_CANAR	A0A2H0ZN08_CANAR	A0A2H0ZMA9_CANAR	A0A2H0ZKG7_CANAR	A0A2H0ZNF6_CANAR	A0A2H0ZEH6_CANAR	A0A2H0ZMK1_CANAR	A0A2H0ZMU7_CANAR	A0A2H0ZNC6_CANAR	A0A2H0ZDD1_CANAR	A0A2H0ZSG0_CANAR	A0A2H0ZJY5_CANAR	A0A2H1A2H2_CANAR	A0A2H0ZDW1_CANAR	A0A2H0ZPR8_CANAR	A0A2H0ZL04_CANAR	A0A2H0ZNY0_CANAR	A0A2H0ZNH9_CANAR	A0A2H0ZKT1_CANAR	A0A2H0ZUW8_CANAR	A0A2H0ZGI1_CANAR	A0A2H1A422_CANAR	A0A2H0ZDL3_CANAR	A0A2H0ZMU8_CANAR	A0A2H0ZVQ6_CANAR	A0A2H1A1X5_CANAR	A0A2H1A2Q0_CANAR	A0A2H0ZHN5_CANAR
molecular_function	GO:0000981	DNA-binding transcription factor activity, RNA polymerase II-specific	27	82	0.329268	0.99999	2.98397e-05	1	0.002	A0A2H0ZM22_CANAR	A0A2H1A6J5_CANAR	A0A2H0ZP95_CANAR	A0A2H0ZLW6_CANAR	A0A2H0ZWL8_CANAR	A0A2H1A1R1_CANAR	A0A2H0ZK71_CANAR	A0A2H1A102_CANAR	A0A2H0ZIN9_CANAR	A0A2H0ZMW2_CANAR	A0A2H0ZDP4_CANAR	A0A2H0ZEF6_CANAR	A0A2H0ZL15_CANAR	A0A2H0ZUH2_CANAR	A0A2H0ZJ08_CANAR	A0A2H1A7H1_CANAR	A0A2H1A0P4_CANAR	A0A2H0ZML1_CANAR	A0A2H0ZQ41_CANAR	A0A2H1A7N6_CANAR	A0A2H0ZGT7_CANAR	A0A2H1A5J9_CANAR	A0A2H0ZWR0_CANAR	A0A2H1A6Z1_CANAR	A0A2H0ZKJ6_CANAR	A0A2H1A7V3_CANAR	A0A2H0ZLZ7_CANAR
biological_process	GO:0015031	protein transport	23	80	0.2875	0.99999	2.1416e-05	1	0.004	A0A2H0ZK39_CANAR	A0A2H1A797_CANAR	A0A2H0ZWC7_CANAR	A0A2H0ZSW5_CANAR	A0A2H1A666_CANAR	A0A2H0ZLT4_CANAR	A0A2H0ZG05_CANAR	A0A2H0ZLA9_CANAR	A0A2H0ZK22_CANAR	A0A2H1A5Y7_CANAR	A0A2H0ZLU6_CANAR	A0A2H0ZFT5_CANAR	A0A2H0ZFT7_CANAR	A0A2H0ZL78_CANAR	A0A2H0ZVD1_CANAR	A0A2H0ZV73_CANAR	A0A2H1A035_CANAR	A0A2H1A1F8_CANAR	A0A2H0ZGA8_CANAR	A0A2H1A650_CANAR	A0A2H0ZW50_CANAR	A0A2H1A1W8_CANAR	A0A2H0ZDW0_CANAR
molecular_function	GO:0003723	RNA binding	22	146	0.150685	0.0496034	0.966416	0.982	1	A0A2H0ZIL3_CANAR	A0A2H1A0U3_CANAR	A0A2H0ZKF6_CANAR	A0A2H1A6Y3_CANAR	A0A2H0ZY10_CANAR	A0A2H0ZHV8_CANAR	A0A2H0ZCJ5_CANAR	A0A2H0ZW47_CANAR	A0A2H0ZDW6_CANAR	A0A2H0ZKC5_CANAR	A0A2H0ZG79_CANAR	A0A2H0ZDE7_CANAR	A0A2H0ZT68_CANAR	A0A2H1A2H2_CANAR	A0A2H1A126_CANAR	A0A2H0ZQJ3_CANAR	A0A2H0ZQ33_CANAR	A0A2H1A7Z8_CANAR	A0A2H0ZL04_CANAR	A0A2H1A688_CANAR	A0A2H0ZCZ3_CANAR	A0A2H0ZHN5_CANAR
biological_process	GO:0006886	intracellular protein transport	19	56	0.339286	0.999355	0.00138815	1	0.311	A0A2H0ZKT6_CANAR	A0A2H0ZWM5_CANAR	A0A2H0ZD72_CANAR	A0A2H0ZWN9_CANAR	A0A2H0ZLY4_CANAR	A0A2H0ZTJ1_CANAR	A0A2H1A0W8_CANAR	A0A2H0ZIJ2_CANAR	A0A2H0ZVC1_CANAR	A0A2H0ZV43_CANAR	A0A2H0ZFV2_CANAR	A0A2H0ZI40_CANAR	A0A2H1A0N1_CANAR	A0A2H0ZVC5_CANAR	A0A2H1A544_CANAR	A0A2H0ZLR4_CANAR	A0A2H0ZDA8_CANAR	A0A2H0ZVS3_CANAR	A0A2H0ZFQ6_CANAR
molecular_function	GO:0004674	protein serine/threonine kinase activity	19	45	0.422222	0.999998	7.25145e-06	1	0.001	A0A2H0ZD56_CANAR	A0A2H0ZDJ2_CANAR	A0A2H1A7H9_CANAR	A0A2H1A693_CANAR	A0A2H1A7J4_CANAR	A0A2H0ZSW5_CANAR	A0A2H1A5F4_CANAR	A0A2H1A648_CANAR	A0A2H1A6H9_CANAR	A0A2H0ZZY1_CANAR	A0A2H0ZNL4_CANAR	A0A2H1A567_CANAR	A0A2H0ZMI9_CANAR	A0A2H0ZKP0_CANAR	A0A2H1A1C6_CANAR	A0A2H0ZK46_CANAR	A0A2H0ZVL9_CANAR	A0A2H0ZUG7_CANAR	A0A2H0ZNV4_CANAR
biological_process	GO:0006281	DNA repair	19	53	0.358491	0.999957	0.0001083	1	0.024	A0A2H0ZE24_CANAR	A0A2H0ZWP2_CANAR	A0A2H0ZZY4_CANAR	A0A2H0ZWS4_CANAR	A0A2H1A591_CANAR	A0A2H1A4N3_CANAR	A0A2H0ZW58_CANAR	A0A2H0ZJ19_CANAR	A0A2H0ZKP5_CANAR	A0A2H0ZMV9_CANAR	A0A2H1A6D3_CANAR	A0A2H0ZNL4_CANAR	A0A2H0ZY72_CANAR	A0A2H0ZW56_CANAR	A0A2H1A5P3_CANAR	A0A2H0ZPW7_CANAR	A0A2H0ZMI9_CANAR	A0A2H0ZX59_CANAR	A0A2H1A1C6_CANAR
biological_process	GO:0006351	transcription, DNA-templated	17	50	0.34	0.999434	0.00104066	1	0.258	A0A2H0ZP95_CANAR	A0A2H0ZPX3_CANAR	A0A2H0ZWL8_CANAR	A0A2H1A102_CANAR	A0A2H0ZIN9_CANAR	A0A2H0ZMW2_CANAR	A0A2H0ZHP9_CANAR	A0A2H0ZDP4_CANAR	A0A2H0ZW56_CANAR	A0A2H0ZJF3_CANAR	A0A2H0ZUH2_CANAR	A0A2H0ZPS4_CANAR	A0A2H1A0P4_CANAR	A0A2H0ZML1_CANAR	A0A2H0ZGT7_CANAR	A0A2H0ZWR0_CANAR	A0A2H0ZLZ7_CANAR
molecular_function	GO:0003676	nucleic acid binding	16	75	0.213333	0.999531	0.000714856	1	0.105	A0A2H1A793_CANAR	A0A2H0ZNG9_CANAR	A0A2H0ZWP2_CANAR	A0A2H1A239_CANAR	A0A2H1A6C5_CANAR	A0A2H0ZV36_CANAR	A0A2H0ZN59_CANAR	A0A2H0ZUZ6_CANAR	A0A2H0ZW71_CANAR	A0A2H0ZMV9_CANAR	A0A2H0ZJP0_CANAR	A0A2H0ZYF7_CANAR	A0A2H0ZL19_CANAR	A0A2H0ZPR3_CANAR	A0A2H0ZPQ6_CANAR	A0A2H0ZPA9_CANAR
molecular_function	GO:0004712	protein serine/threonine/tyrosine kinase activity	16	26	0.615385	1	2.35434e-07	1	0	A0A2H0ZD56_CANAR	A0A2H0ZDJ2_CANAR	A0A2H1A7J4_CANAR	A0A2H1A7H5_CANAR	A0A2H0ZDK9_CANAR	A0A2H0ZSW5_CANAR	A0A2H0ZZY1_CANAR	A0A2H0ZNL4_CANAR	A0A2H1A567_CANAR	A0A2H1A7Z5_CANAR	A0A2H0ZMI9_CANAR	A0A2H0ZG72_CANAR	A0A2H1A1C6_CANAR	A0A2H0ZK46_CANAR	A0A2H0ZUG7_CANAR	A0A2H0ZNV4_CANAR
molecular_function	GO:0004672	protein kinase activity	15	50	0.3	1	4.24611e-08	1	0	A0A2H0ZL77_CANAR	A0A2H0ZNB2_CANAR	A0A2H1A114_CANAR	A0A2H1A5Z9_CANAR	A0A2H1A237_CANAR	A0A2H0ZDD1_CANAR	A0A2H0ZXB3_CANAR	A0A2H0ZYV8_CANAR	A0A2H0ZNJ7_CANAR	A0A2H0ZXZ7_CANAR	A0A2H0ZVV1_CANAR	A0A2H1A470_CANAR	A0A2H0ZUD2_CANAR	A0A2H0ZNC4_CANAR	A0A2H0ZL53_CANAR
biological_process	GO:0016192	vesicle-mediated transport	14	46	0.304348	0.999359	0.00130722	1	0.298	A0A2H0ZK39_CANAR	A0A2H0ZWM5_CANAR	A0A2H0ZD72_CANAR	A0A2H0ZWN9_CANAR	A0A2H0ZN63_CANAR	A0A2H1A0W8_CANAR	A0A2H0ZVC1_CANAR	A0A2H0ZLS9_CANAR	A0A2H0ZV43_CANAR	A0A2H0ZI15_CANAR	A0A2H0ZD70_CANAR	A0A2H0ZVC5_CANAR	A0A2H0ZSH3_CANAR	A0A2H0ZFQ6_CANAR
molecular_function	GO:0003700	DNA-binding transcription factor activity	13	29	0.448276	1	4.44982e-08	1	0	A0A2H0ZMZ7_CANAR	A0A2H0ZLX5_CANAR	A0A2H1A7S5_CANAR	A0A2H0ZL89_CANAR	A0A2H0ZMS1_CANAR	A0A2H0ZD96_CANAR	A0A2H0ZEH6_CANAR	A0A2H1A7C5_CANAR	A0A2H0ZKY0_CANAR	A0A2H0ZLV0_CANAR	A0A2H0ZXC9_CANAR	A0A2H0ZVM9_CANAR	A0A2H1A7M5_CANAR
molecular_function	GO:0106310	protein serine kinase activity	13	21	0.619048	1	3.07538e-06	1	0	A0A2H0ZD56_CANAR	A0A2H0ZDJ2_CANAR	A0A2H1A7J4_CANAR	A0A2H1A7H5_CANAR	A0A2H0ZDK9_CANAR	A0A2H0ZSW5_CANAR	A0A2H0ZZY1_CANAR	A0A2H1A567_CANAR	A0A2H0ZMI9_CANAR	A0A2H1A1C6_CANAR	A0A2H0ZK46_CANAR	A0A2H0ZUG7_CANAR	A0A2H0ZNV4_CANAR
cellular_component	GO:0005739	mitochondrion	12	85	0.141176	0.000354671	0.99983	0.009	1	A0A2H1A795_CANAR	A0A2H0ZW16_CANAR	A0A2H0ZL72_CANAR	A0A2H0ZDI8_CANAR	A0A2H1A171_CANAR	A0A2H0ZQQ6_CANAR	A0A2H0ZV85_CANAR	A0A2H0ZNB5_CANAR	A0A2H0ZNZ9_CANAR	A0A2H0ZY71_CANAR	A0A2H0ZCW2_CANAR	A0A2H0ZN81_CANAR
biological_process	GO:0006260	DNA replication	11	29	0.37931	0.999075	0.002456	1	0.447	A0A2H0ZY85_CANAR	A0A2H0ZDI2_CANAR	A0A2H0ZWS4_CANAR	A0A2H0ZYL4_CANAR	A0A2H0ZW58_CANAR	A0A2H0ZG02_CANAR	A0A2H0ZMV9_CANAR	A0A2H0ZY72_CANAR	A0A2H0ZPC7_CANAR	A0A2H1A691_CANAR	A0A2H0ZNW9_CANAR
molecular_function	GO:0017056	structural constituent of nuclear pore	11	15	0.733333	1	1.52632e-06	1	0	A0A2H1A797_CANAR	A0A2H0ZLH7_CANAR	A0A2H1A364_CANAR	A0A2H0ZVY4_CANAR	A0A2H1A7A4_CANAR	A0A2H0ZPD1_CANAR	A0A2H0ZIX1_CANAR	A0A2H0ZHL3_CANAR	A0A2H0ZG66_CANAR	A0A2H0ZEE6_CANAR	A0A2H0ZDW0_CANAR
molecular_function	GO:0005525	GTP binding	10	87	0.114943	0.131483	0.925258	1	1	A0A2H0ZYP1_CANAR	A0A2H0ZLL7_CANAR	A0A2H0ZN21_CANAR	A0A2H0ZVE8_CANAR	A0A2H1A1Y6_CANAR	A0A2H0ZW35_CANAR	A0A2H0ZK79_CANAR	A0A2H0ZLV6_CANAR	A0A2H0ZK51_CANAR	A0A2H0ZX10_CANAR
molecular_function	GO:0003924	GTPase activity	10	62	0.16129	0.536842	0.600004	1	1	A0A2H0ZYP1_CANAR	A0A2H0ZLL7_CANAR	A0A2H0ZN21_CANAR	A0A2H0ZVE8_CANAR	A0A2H1A1Y6_CANAR	A0A2H0ZW35_CANAR	A0A2H0ZK79_CANAR	A0A2H0ZLV6_CANAR	A0A2H0ZK51_CANAR	A0A2H0ZX10_CANAR
biological_process	GO:0051301	cell division	10	43	0.232558	0.905846	0.169455	1	1	A0A2H0ZGU6_CANAR	A0A2H0ZJ34_CANAR	A0A2H0ZUR7_CANAR	A0A2H1A125_CANAR	A0A2H0ZN08_CANAR	A0A2H1A1K1_CANAR	A0A2H0ZWD8_CANAR	A0A2H0ZSU3_CANAR	A0A2H0ZM88_CANAR	A0A2H1A733_CANAR
cellular_component	GO:0016020	membrane	9	38	0.236842	1.54841e-06	0.999999	0	1	A0A2H0ZDJ2_CANAR	A0A2H0ZLY4_CANAR	A0A2H0ZI42_CANAR	A0A2H1A666_CANAR	A0A2H0ZZZ4_CANAR	A0A2H0ZGW1_CANAR	A0A2H0ZKF2_CANAR	A0A2H0ZK31_CANAR	A0A2H1A7K7_CANAR
molecular_function	GO:0016787	hydrolase activity	9	54	0.166667	0.100809	0.920461	1	1	A0A2H1A183_CANAR	A0A2H0ZNG9_CANAR	A0A2H0ZV36_CANAR	A0A2H0ZN59_CANAR	A0A2H0ZD15_CANAR	A0A2H0ZBV7_CANAR	A0A2H0ZRU8_CANAR	A0A2H0ZL19_CANAR	A0A2H1A7Z8_CANAR
biological_process	GO:0006364	rRNA processing	8	59	0.135593	0.102989	0.943589	1	1	A0A2H0ZFP1_CANAR	A0A2H0ZYF7_CANAR	A0A2H0ZV47_CANAR	A0A2H0ZM47_CANAR	A0A2H0ZL92_CANAR	A0A2H0ZL74_CANAR	A0A2H0ZN13_CANAR	A0A2H0ZHN5_CANAR
molecular_function	GO:0005096	GTPase activator activity	8	20	0.4	0.999796	0.0007355	1	0.143	A0A2H0ZC42_CANAR	A0A2H1A476_CANAR	A0A2H1A6V3_CANAR	A0A2H1A817_CANAR	A0A2H0ZQ89_CANAR	A0A2H0ZWB3_CANAR	A0A2H1A5A5_CANAR	A0A2H0ZGQ3_CANAR
cellular_component	GO:0005730	nucleolus	8	84	0.0952381	0.0233375	0.990003	0.564	1	A0A2H0ZEH4_CANAR	A0A2H0ZSE9_CANAR	A0A2H0ZFP1_CANAR	A0A2H1A4Y5_CANAR	A0A2H0ZS53_CANAR	A0A2H0ZYF7_CANAR	A0A2H0ZL92_CANAR	A0A2H0ZL74_CANAR
cellular_component	GO:0005886	plasma membrane	8	46	0.173913	0.915855	0.144191	1	1	A0A2H0ZNL5_CANAR	A0A2H0ZCM7_CANAR	A0A2H0ZWS7_CANAR	A0A2H1A746_CANAR	A0A2H1A0B8_CANAR	A0A2H0ZKV9_CANAR	A0A2H0ZHZ9_CANAR	A0A2H0ZJK5_CANAR
biological_process	GO:0006606	protein import into nucleus	8	13	0.615385	0.999963	0.000349132	1	0.081	A0A2H1A364_CANAR	A0A2H0ZVY4_CANAR	A0A2H0ZPD1_CANAR	A0A2H0ZIX1_CANAR	A0A2H0ZHL3_CANAR	A0A2H0ZCW0_CANAR	A0A2H0ZG66_CANAR	A0A2H0ZDL3_CANAR
biological_process	GO:0006357	regulation of transcription by RNA polymerase II	8	33	0.242424	0.994414	0.0126036	1	0.949	A0A2H0ZKH5_CANAR	A0A2H1A115_CANAR	A0A2H0ZN41_CANAR	A0A2H0ZV80_CANAR	A0A2H0ZD09_CANAR	A0A2H0ZSF4_CANAR	A0A2H0ZVM9_CANAR	A0A2H1A7M5_CANAR
cellular_component	GO:0005789	endoplasmic reticulum membrane	7	96	0.0729167	0.00190793	0.999346	0.05	1	A0A2H1A5B7_CANAR	A0A2H0ZKT6_CANAR	A0A2H0ZMD1_CANAR	A0A2H1A5Y7_CANAR	A0A2H0ZL78_CANAR	A0A2H0ZDC3_CANAR	A0A2H1A035_CANAR
molecular_function	GO:0022857	transmembrane transporter activity	7	132	0.0530303	0.000123467	0.999943	0.003	1	A0A2H0ZW48_CANAR	A0A2H0ZHG5_CANAR	A0A2H1A231_CANAR	A0A2H0ZRQ0_CANAR	A0A2H0ZGA3_CANAR	A0A2H0ZI47_CANAR	A0A2H0ZI02_CANAR
molecular_function	GO:0003779	actin binding	7	19	0.368421	0.992296	0.0234879	1	0.988	A0A2H0ZJ34_CANAR	A0A2H1A4Y2_CANAR	A0A2H0ZD15_CANAR	A0A2H1A746_CANAR	A0A2H1A826_CANAR	A0A2H0ZJB0_CANAR	A0A2H1A1X5_CANAR
cellular_component	GO:0005743	mitochondrial inner membrane	7	77	0.0909091	0.0166079	0.992295	0.43	1	A0A2H1A7L6_CANAR	A0A2H0ZLV3_CANAR	A0A2H0ZLL7_CANAR	A0A2H0ZXH4_CANAR	A0A2H0ZQW5_CANAR	A0A2H0ZLE3_CANAR	A0A2H1A1X0_CANAR
biological_process	GO:0006511	ubiquitin-dependent protein catabolic process	7	37	0.189189	0.607269	0.519855	1	1	A0A2H0ZNI1_CANAR	A0A2H1A831_CANAR	A0A2H0ZIC9_CANAR	A0A2H0ZNB1_CANAR	A0A2H1A2W9_CANAR	A0A2H0ZET2_CANAR	A0A2H0ZLE2_CANAR
molecular_function	GO:0004386	helicase activity	7	14	0.5	0.99997	0.000101554	1	0.007	A0A2H1A183_CANAR	A0A2H0ZNG9_CANAR	A0A2H1A239_CANAR	A0A2H0ZY99_CANAR	A0A2H0ZZ72_CANAR	A0A2H0ZY84_CANAR	A0A2H0ZPA9_CANAR
biological_process	GO:0006325	chromatin organization	7	32	0.21875	0.820413	0.268495	1	1	A0A2H1A183_CANAR	A0A2H0ZBL6_CANAR	A0A2H0ZZD3_CANAR	A0A2H1A5P3_CANAR	A0A2H0ZQQ6_CANAR	A0A2H1A1C6_CANAR	A0A2H1A6V0_CANAR
biological_process	GO:0006355	regulation of transcription, DNA-templated	7	37	0.189189	0.995734	0.00825307	1	0.888	A0A2H1A183_CANAR	A0A2H0ZMZ8_CANAR	A0A2H0ZBP3_CANAR	A0A2H0ZKT1_CANAR	A0A2H0ZUW8_CANAR	A0A2H0ZGQ3_CANAR	A0A2H1A8Z7_CANAR
cellular_component	GO:0005874	microtubule	7	25	0.28	0.949879	0.119139	1	1	A0A2H1A700_CANAR	A0A2H0ZNL9_CANAR	A0A2H0ZN08_CANAR	A0A2H0ZYN6_CANAR	A0A2H0ZQC1_CANAR	A0A2H1A6H6_CANAR	A0A2H0ZLV6_CANAR
molecular_function	GO:0016491	oxidoreductase activity	7	79	0.0886076	0.000276382	0.999863	0.009	1	A0A2H0ZMQ2_CANAR	A0A2H0ZLC7_CANAR	A0A2H1A1D5_CANAR	A0A2H1A828_CANAR	A0A2H0ZM12_CANAR	A0A2H0ZUE4_CANAR	A0A2H0ZVT5_CANAR
molecular_function	GO:0051539	4 iron, 4 sulfur cluster binding	7	26	0.269231	0.949466	0.120318	1	1	A0A2H0ZP50_CANAR	A0A2H0ZYL4_CANAR	A0A2H0ZY72_CANAR	A0A2H0ZPC7_CANAR	A0A2H0ZPW7_CANAR	A0A2H0ZQF2_CANAR	A0A2H1A6R7_CANAR
molecular_function	GO:0005085	guanyl-nucleotide exchange factor activity	7	19	0.368421	0.993009	0.0255605	1	0.994	A0A2H0ZYB5_CANAR	A0A2H0ZWC7_CANAR	A0A2H0ZHC6_CANAR	A0A2H1A7C4_CANAR	A0A2H0ZNY0_CANAR	A0A2H0ZM88_CANAR	A0A2H1A545_CANAR
cellular_component	GO:0005643	nuclear pore	7	14	0.5	1	9.78935e-07	1	0	A0A2H1A797_CANAR	A0A2H0ZLH7_CANAR	A0A2H1A035_CANAR	A0A2H0ZGA8_CANAR	A0A2H0ZEE6_CANAR	A0A2H1A1W8_CANAR	A0A2H0ZDW0_CANAR
molecular_function	GO:0003712	transcription coregulator activity	7	22	0.318182	0.992383	0.0218893	1	0.978	A0A2H0ZKH5_CANAR	A0A2H1A115_CANAR	A0A2H0ZN41_CANAR	A0A2H0ZV80_CANAR	A0A2H0ZD09_CANAR	A0A2H0ZWI5_CANAR	A0A2H0ZGQ0_CANAR
biological_process	GO:0006412	translation	6	104	0.0576923	0.00195778	0.999045	0.152	1	A0A2H0ZMU1_CANAR	A0A2H0ZLL7_CANAR	A0A2H1A2S6_CANAR	A0A2H0ZM70_CANAR	A0A2H0ZID0_CANAR	A0A2H0ZN81_CANAR
molecular_function	GO:0043565	sequence-specific DNA binding	6	19	0.315789	0.988043	0.0303977	1	1	A0A2H0ZMZ8_CANAR	A0A2H0ZKY0_CANAR	A0A2H0ZVM9_CANAR	A0A2H1A7M5_CANAR	A0A2H1A5J9_CANAR	A0A2H0ZGQ3_CANAR
biological_process	GO:0007049	cell cycle	6	25	0.24	0.999912	0.000213477	1	0.065	A0A2H0ZN08_CANAR	A0A2H0ZNL4_CANAR	A0A2H0ZFS1_CANAR	A0A2H0ZWD8_CANAR	A0A2H0ZSU3_CANAR	A0A2H0ZM88_CANAR
cellular_component	GO:0009277	fungal-type cell wall	6	13	0.461538	0.998348	0.00940582	1	0.599	A0A2H0ZQQ9_CANAR	A0A2H0ZI42_CANAR	A0A2H1A7D1_CANAR	A0A2H0ZKL3_CANAR	A0A2H0ZGW1_CANAR	A0A2H1A127_CANAR
cellular_component	GO:0005829	cytosol	6	36	0.166667	0.164795	0.908702	1	1	A0A2H0ZKB1_CANAR	A0A2H0ZK22_CANAR	A0A2H0ZLU6_CANAR	A0A2H0ZDA8_CANAR	A0A2H1A650_CANAR	A0A2H1A7K7_CANAR
biological_process	GO:0007165	signal transduction	6	21	0.285714	0.999969	8.0922e-05	1	0.013	A0A2H0ZNU3_CANAR	A0A2H1A476_CANAR	A0A2H0ZNW8_CANAR	A0A2H0ZDD5_CANAR	A0A2H1A817_CANAR	A0A2H0ZQ89_CANAR
molecular_function	GO:0031267	small GTPase binding	6	15	0.4	0.994081	0.0252058	1	0.992	A0A2H0ZJ34_CANAR	A0A2H0ZTJ1_CANAR	A0A2H0ZI40_CANAR	A0A2H1A0N1_CANAR	A0A2H0ZVS3_CANAR	A0A2H0ZDL3_CANAR
molecular_function	GO:0003724	RNA helicase activity	6	23	0.26087	0.930822	0.162775	1	1	A0A2H1A793_CANAR	A0A2H0ZV36_CANAR	A0A2H0ZN59_CANAR	A0A2H0ZL19_CANAR	A0A2H1A7Z8_CANAR	A0A2H0ZNB5_CANAR
biological_process	GO:0051028	mRNA transport	6	16	0.375	0.999466	0.00203543	1	0.359	A0A2H1A797_CANAR	A0A2H0ZVY4_CANAR	A0A2H0ZHL3_CANAR	A0A2H0ZYM5_CANAR	A0A2H1A035_CANAR	A0A2H0ZGA8_CANAR
molecular_function	GO:0035091	phosphatidylinositol binding	6	16	0.375	0.999778	0.00102472	1	0.169	A0A2H0ZD72_CANAR	A0A2H0ZJ52_CANAR	A0A2H1A3Q2_CANAR	A0A2H1A6B9_CANAR	A0A2H1A5B4_CANAR	A0A2H1A7K7_CANAR
cellular_component	GO:0016592	mediator complex	6	22	0.272727	0.95427	0.118848	1	1	A0A2H0ZKH5_CANAR	A0A2H0ZU08_CANAR	A0A2H1A115_CANAR	A0A2H0ZN41_CANAR	A0A2H0ZV80_CANAR	A0A2H0ZD09_CANAR
cellular_component	GO:0031965	nuclear membrane	6	16	0.375	0.98501	0.0508999	1	0.996	A0A2H1A364_CANAR	A0A2H0ZVY4_CANAR	A0A2H0ZPD1_CANAR	A0A2H0ZIX1_CANAR	A0A2H0ZHL3_CANAR	A0A2H0ZG66_CANAR
biological_process	GO:0006310	DNA recombination	6	16	0.375	0.984355	0.0421883	1	1	A0A2H1A591_CANAR	A0A2H0ZW58_CANAR	A0A2H0ZJ19_CANAR	A0A2H0ZMV9_CANAR	A0A2H1A691_CANAR	A0A2H0ZRU8_CANAR
biological_process	GO:0008033	tRNA processing	5	16	0.3125	0.773567	0.349022	1	1	A0A2H0ZP50_CANAR	A0A2H0ZM60_CANAR	A0A2H0ZMG0_CANAR	A0A2H0ZW47_CANAR	A0A2H0ZQF2_CANAR
biological_process	GO:0035556	intracellular signal transduction	5	7	0.714286	0.999996	1.38184e-05	1	0.002	A0A2H0ZC42_CANAR	A0A2H1A6V3_CANAR	A0A2H1A7H5_CANAR	A0A2H0ZU81_CANAR	A0A2H1A545_CANAR
cellular_component	GO:0000139	Golgi membrane	5	28	0.178571	0.818459	0.330382	1	1	A0A2H0ZK39_CANAR	A0A2H0ZLT4_CANAR	A0A2H0ZG05_CANAR	A0A2H1A544_CANAR	A0A2H0ZFQ6_CANAR
molecular_function	GO:0005484	SNAP receptor activity	5	10	0.5	0.997798	0.0143288	1	0.896	A0A2H0ZK39_CANAR	A0A2H0ZWM5_CANAR	A0A2H1A0W8_CANAR	A0A2H0ZVC5_CANAR	A0A2H1A544_CANAR
cellular_component	GO:0030479	actin cortical patch	5	9	0.555556	0.999191	0.00687259	1	0.52	A0A2H1A4Y2_CANAR	A0A2H0ZD15_CANAR	A0A2H0ZMM5_CANAR	A0A2H0ZJK5_CANAR	A0A2H0ZJB0_CANAR
molecular_function	GO:0000166	nucleotide binding	5	17	0.294118	0.994861	0.00712294	1	0.7	A0A2H0ZYL4_CANAR	A0A2H0ZY72_CANAR	A0A2H0ZPC7_CANAR	A0A2H1A5U7_CANAR	A0A2H0ZPQ6_CANAR
molecular_function	GO:0046983	protein dimerization activity	5	18	0.277778	0.724263	0.413238	1	1	A0A2H1A5Z3_CANAR	A0A2H0ZM22_CANAR	A0A2H0ZME6_CANAR	A0A2H0ZY71_CANAR	A0A2H1A354_CANAR
cellular_component	GO:0005794	Golgi apparatus	5	27	0.185185	0.910173	0.149778	1	1	A0A2H0ZI20_CANAR	A0A2H0ZWC7_CANAR	A0A2H0ZIJ2_CANAR	A0A2H0ZFV2_CANAR	A0A2H1A1F8_CANAR
biological_process	GO:0045944	positive regulation of transcription by RNA polymerase II	5	9	0.555556	0.923412	0.176121	1	1	A0A2H1A5Z3_CANAR	A0A2H0ZM22_CANAR	A0A2H0ZKG7_CANAR	A0A2H0ZKY0_CANAR	A0A2H0ZL86_CANAR
molecular_function	GO:0005509	calcium ion binding	5	20	0.25	0.904725	0.220835	1	1	A0A2H0ZVX9_CANAR	A0A2H0ZYV7_CANAR	A0A2H0ZJK5_CANAR	A0A2H1A422_CANAR	A0A2H0ZLM5_CANAR
molecular_function	GO:0000287	magnesium ion binding	5	40	0.125	0.338021	0.80995	1	1	A0A2H0ZV67_CANAR	A0A2H1A0X5_CANAR	A0A2H0ZC67_CANAR	A0A2H0ZDW1_CANAR	A0A2H0ZIT9_CANAR
molecular_function	GO:0003678	DNA helicase activity	5	13	0.384615	0.998424	0.00699085	1	0.698	A0A2H0ZVH4_CANAR	A0A2H1A591_CANAR	A0A2H0ZMK1_CANAR	A0A2H1A1G6_CANAR	A0A2H0ZRU8_CANAR
biological_process	GO:0007264	small GTPase mediated signal transduction	5	14	0.357143	0.962067	0.104039	1	1	A0A2H0ZN21_CANAR	A0A2H0ZGG9_CANAR	A0A2H0ZHC6_CANAR	A0A2H0ZNY0_CANAR	A0A2H0ZM88_CANAR
molecular_function	GO:0020037	heme binding	5	27	0.185185	0.724825	0.462237	1	1	A0A2H1A828_CANAR	A0A2H1A257_CANAR	A0A2H0ZV23_CANAR	A0A2H1A0R2_CANAR	A0A2H0ZFM1_CANAR
cellular_component	GO:0044613	nuclear pore central transport channel	5	5	1	1	9.48147e-05	1	0.01	A0A2H0ZVY4_CANAR	A0A2H0ZPD1_CANAR	A0A2H0ZIX1_CANAR	A0A2H0ZHL3_CANAR	A0A2H0ZG66_CANAR
cellular_component	GO:0005669	transcription factor TFIID complex	5	8	0.625	0.999689	0.00350404	1	0.287	A0A2H0ZMX7_CANAR	A0A2H0ZZY3_CANAR	A0A2H0ZRJ4_CANAR	A0A2H0ZND0_CANAR	A0A2H0ZXY9_CANAR
molecular_function	GO:0003735	structural constituent of ribosome	4	120	0.0333333	4.88388e-06	0.999999	0	1	A0A2H0ZMU1_CANAR	A0A2H1A2S6_CANAR	A0A2H0ZM70_CANAR	A0A2H0ZID0_CANAR
biological_process	GO:0006888	endoplasmic reticulum to Golgi vesicle-mediated transport	4	17	0.235294	0.951035	0.126069	1	1	A0A2H0ZKT6_CANAR	A0A2H0ZIJ2_CANAR	A0A2H0ZFV2_CANAR	A0A2H0ZMD1_CANAR
molecular_function	GO:0051082	unfolded protein binding	4	25	0.16	0.60746	0.606109	1	1	A0A2H0ZDA1_CANAR	A0A2H0ZIT3_CANAR	A0A2H0ZVK5_CANAR	A0A2H1A116_CANAR
biological_process	GO:0006457	protein folding	4	30	0.133333	0.172783	0.923673	1	1	A0A2H0ZDA1_CANAR	A0A2H0ZIT3_CANAR	A0A2H0ZVK5_CANAR	A0A2H1A116_CANAR
molecular_function	GO:0004843	thiol-dependent deubiquitinase	4	17	0.235294	0.867722	0.300523	1	1	A0A2H0ZNI1_CANAR	A0A2H1A831_CANAR	A0A2H0ZIC9_CANAR	A0A2H0ZET2_CANAR
molecular_function	GO:0005506	iron ion binding	4	30	0.133333	0.322184	0.833373	1	1	A0A2H1A257_CANAR	A0A2H1A0R2_CANAR	A0A2H0ZFM1_CANAR	A0A2H0ZVT5_CANAR
cellular_component	GO:0000781	chromosome, telomeric region	4	10	0.4	0.971272	0.10582	1	1	A0A2H0ZE24_CANAR	A0A2H0ZFS1_CANAR	A0A2H0ZRU8_CANAR	A0A2H1A1C6_CANAR
molecular_function	GO:0003887	DNA-directed DNA polymerase activity	4	5	0.8	0.999883	0.00312167	1	0.401	A0A2H0ZDI2_CANAR	A0A2H0ZYL4_CANAR	A0A2H0ZY72_CANAR	A0A2H0ZPC7_CANAR
biological_process	GO:0005975	carbohydrate metabolic process	4	43	0.0930233	0.173571	0.890815	1	1	A0A2H0ZQV1_CANAR	A0A2H0ZKF2_CANAR	A0A2H0ZXY4_CANAR	A0A2H0ZK31_CANAR
molecular_function	GO:0016740	transferase activity	4	27	0.148148	0.429015	0.619365	1	1	A0A2H0ZM65_CANAR	A0A2H0ZV43_CANAR	A0A2H0ZQQ6_CANAR	A0A2H1A6Q6_CANAR
biological_process	GO:0055085	transmembrane transport	4	33	0.121212	0.103263	0.945112	1	1	A0A2H1A816_CANAR	A0A2H0ZLV3_CANAR	A0A2H0ZP97_CANAR	A0A2H0ZU77_CANAR
molecular_function	GO:0003743	translation initiation factor activity	4	27	0.148148	0.537763	0.669231	1	1	A0A2H0ZYP1_CANAR	A0A2H0ZMB7_CANAR	A0A2H0ZM31_CANAR	A0A2H0ZUN3_CANAR
molecular_function	GO:0046982	protein heterodimerization activity	4	26	0.153846	0.572404	0.638566	1	1	A0A2H0ZLX5_CANAR	A0A2H0ZG81_CANAR	A0A2H0ZKP1_CANAR	A0A2H0ZND0_CANAR
biological_process	GO:0022613	ribonucleoprotein complex biogenesis	4	7	0.571429	0.344188	0.736051	1	1	A0A2H1A793_CANAR	A0A2H1A239_CANAR	A0A2H0ZZ72_CANAR	A0A2H0ZPA9_CANAR
cellular_component	GO:0005576	extracellular region	4	17	0.235294	0.884618	0.273405	1	1	A0A2H0ZKL3_CANAR	A0A2H0ZWS7_CANAR	A0A2H0ZHZ9_CANAR	A0A2H0ZI41_CANAR
cellular_component	GO:0005778	peroxisomal membrane	4	9	0.444444	0.995352	0.0207588	1	0.885	A0A2H1A7U9_CANAR	A0A2H0ZDQ3_CANAR	A0A2H0ZMJ6_CANAR	A0A2H0ZW12_CANAR
molecular_function	GO:0003774	cytoskeletal motor activity	4	5	0.8	0.999983	0.000234794	1	0.033	A0A2H1A210_CANAR	A0A2H0ZD15_CANAR	A0A2H1A826_CANAR	A0A2H1A7L0_CANAR
biological_process	GO:0051641	cellular localization	4	6	0.666667	0.999994	1.23845e-05	1	0.002	A0A2H1A210_CANAR	A0A2H0ZWC7_CANAR	A0A2H0ZD15_CANAR	A0A2H1A826_CANAR
molecular_function	GO:0043130	ubiquitin binding	4	11	0.363636	0.977212	0.0908832	1	1	A0A2H0ZD72_CANAR	A0A2H0ZE24_CANAR	A0A2H0ZVR5_CANAR	A0A2H1A746_CANAR
cellular_component	GO:0000124	SAGA complex	4	8	0.5	0.996496	0.0250402	1	0.986	A0A2H0ZZD3_CANAR	A0A2H0ZGQ0_CANAR	A0A2H0ZKP1_CANAR	A0A2H0ZND0_CANAR
biological_process	GO:0006270	DNA replication initiation	4	12	0.333333	0.962905	0.127483	1	1	A0A2H0ZVH4_CANAR	A0A2H0ZNL4_CANAR	A0A2H0ZMK1_CANAR	A0A2H0ZL02_CANAR
biological_process	GO:0006406	mRNA export from nucleus	4	9	0.444444	0.995816	0.0194732	1	0.997	A0A2H1A364_CANAR	A0A2H0ZLW2_CANAR	A0A2H0ZQ33_CANAR	A0A2H0ZN23_CANAR
molecular_function	GO:0008017	microtubule binding	4	9	0.444444	0.997798	0.0143288	1	0.896	A0A2H0ZW64_CANAR	A0A2H0ZNL9_CANAR	A0A2H0ZQC1_CANAR	A0A2H1A7L0_CANAR
molecular_function	GO:0004222	metalloendopeptidase activity	4	15	0.266667	0.915462	0.222478	1	1	A0A2H1A1H2_CANAR	A0A2H1A542_CANAR	A0A2H1A5J2_CANAR	A0A2H0ZC01_CANAR
biological_process	GO:0006397	mRNA processing	4	25	0.16	0.0478512	0.978889	0.991	1	A0A2H1A239_CANAR	A0A2H0ZHV8_CANAR	A0A2H0ZLK1_CANAR	A0A2H0ZLW2_CANAR
biological_process	GO:0051170	import into nucleus	4	7	0.571429	0.999998	1.49882e-05	1	0.003	A0A2H0ZTJ1_CANAR	A0A2H0ZI40_CANAR	A0A2H1A0N1_CANAR	A0A2H0ZVS3_CANAR
biological_process	GO:0007018	microtubule-based movement	4	8	0.5	0.99087	0.0489375	1	1	A0A2H1A700_CANAR	A0A2H0ZNL9_CANAR	A0A2H0ZQC1_CANAR	A0A2H1A7L0_CANAR
biological_process	GO:0000077	DNA damage checkpoint signaling	4	8	0.5	0.9953	0.0312454	1	1	A0A2H0ZSE9_CANAR	A0A2H0ZDK9_CANAR	A0A2H0ZNL4_CANAR	A0A2H1A1C6_CANAR
cellular_component	GO:0005694	chromosome	4	11	0.363636	0.995743	0.00818964	1	0.573	A0A2H1A125_CANAR	A0A2H1A1K1_CANAR	A0A2H0ZPW7_CANAR	A0A2H1A733_CANAR
biological_process	GO:0042147	retrograde transport, endosome to Golgi	4	8	0.5	0.9953	0.0312454	1	1	A0A2H0ZK22_CANAR	A0A2H0ZLU6_CANAR	A0A2H1A650_CANAR	A0A2H1A7K7_CANAR
biological_process	GO:0016042	lipid catabolic process	3	21	0.142857	0.275561	0.863822	1	1	A0A2H1A5B7_CANAR	A0A2H0ZU81_CANAR	A0A2H0ZI41_CANAR
molecular_function	GO:0004540	ribonuclease activity	3	6	0.5	0.996915	0.0102696	1	0.824	A0A2H0ZIL3_CANAR	A0A2H0ZDW6_CANAR	A0A2H0ZQT4_CANAR
biological_process	GO:0000079	regulation of cyclin-dependent protein serine/threonine kinase activity	3	10	0.3	0.928955	0.228171	1	1	A0A2H0ZPM3_CANAR	A0A2H0ZMD4_CANAR	A0A2H1A104_CANAR
biological_process	GO:0010499	proteasomal ubiquitin-independent protein catabolic process	3	14	0.214286	0.802839	0.426051	1	1	A0A2H0ZVE0_CANAR	A0A2H1A2W9_CANAR	A0A2H0ZKZ7_CANAR
biological_process	GO:0032259	methylation	3	24	0.125	0.0928837	0.963706	1	1	A0A2H0ZM60_CANAR	A0A2H0ZMG0_CANAR	A0A2H0ZN81_CANAR
cellular_component	GO:0016272	prefoldin complex	3	6	0.5	0.993021	0.0535318	1	0.998	A0A2H0ZDA1_CANAR	A0A2H0ZIT3_CANAR	A0A2H0ZVK5_CANAR
biological_process	GO:0000398	mRNA splicing, via spliceosome	3	28	0.107143	0.0859729	0.970938	1	1	A0A2H1A786_CANAR	A0A2H1A770_CANAR	A0A2H0ZD34_CANAR
molecular_function	GO:0061630	ubiquitin protein ligase activity	3	13	0.230769	0.93524	0.185694	1	1	A0A2H0ZKB1_CANAR	A0A2H0ZDM9_CANAR	A0A2H0ZDH5_CANAR
biological_process	GO:0016579	protein deubiquitination	3	14	0.214286	0.857554	0.316443	1	1	A0A2H1A831_CANAR	A0A2H0ZIC9_CANAR	A0A2H0ZET2_CANAR
molecular_function	GO:0003899	DNA-directed 5'-3' RNA polymerase activity	3	22	0.136364	0.537763	0.669231	1	1	A0A2H0ZH50_CANAR	A0A2H1A4Y5_CANAR	A0A2H0ZJF3_CANAR
biological_process	GO:0031505	fungal-type cell wall organization	3	12	0.25	0.802839	0.426051	1	1	A0A2H1A0X5_CANAR	A0A2H0ZXY4_CANAR	A0A2H0ZK31_CANAR
biological_process	GO:0006897	endocytosis	3	7	0.428571	0.984224	0.0710453	1	1	A0A2H1A746_CANAR	A0A2H0ZJK5_CANAR	A0A2H1A1X5_CANAR
molecular_function	GO:0003824	catalytic activity	3	44	0.0681818	2.579e-06	0.999998	0	1	A0A2H0ZMM1_CANAR	A0A2H0ZZ15_CANAR	A0A2H0ZWL7_CANAR
biological_process	GO:0009058	biosynthetic process	3	16	0.1875	0.000968406	0.999351	0.084	1	A0A2H0ZM65_CANAR	A0A2H0ZY97_CANAR	A0A2H0ZWL7_CANAR
molecular_function	GO:0008289	lipid binding	3	12	0.25	0.999949	0.000204392	1	0.028	A0A2H0ZE40_CANAR	A0A2H0ZHC3_CANAR	A0A2H0ZNM3_CANAR
cellular_component	GO:0110165	cellular anatomical entity	3	25	0.12	0.00369016	0.998673	0.097	1	A0A2H0ZVX9_CANAR	A0A2H0ZNZ7_CANAR	A0A2H0ZET2_CANAR
molecular_function	GO:0016301	kinase activity	3	15	0.2	0.999978	4.75766e-05	1	0.002	A0A2H1A5M6_CANAR	A0A2H1A0X5_CANAR	A0A2H1A213_CANAR
cellular_component	GO:0030015	CCR4-NOT core complex	3	4	0.75	0.999393	0.0136958	1	0.769	A0A2H0ZLB5_CANAR	A0A2H0ZKT1_CANAR	A0A2H0ZUW8_CANAR
molecular_function	GO:0008168	methyltransferase activity	3	22	0.136364	0.176472	0.897954	1	1	A0A2H0ZM60_CANAR	A0A2H0ZMG0_CANAR	A0A2H0ZN81_CANAR
biological_process	GO:0006396	RNA processing	3	17	0.176471	0.106103	0.925563	1	1	A0A2H0ZY99_CANAR	A0A2H0ZQJ3_CANAR	A0A2H0ZPA9_CANAR
biological_process	GO:0034660	ncRNA metabolic process	3	5	0.6	0.211694	0.845008	1	1	A0A2H1A793_CANAR	A0A2H1A239_CANAR	A0A2H0ZPA9_CANAR
biological_process	GO:0008380	RNA splicing	3	11	0.272727	0.144981	0.928407	1	1	A0A2H1A793_CANAR	A0A2H1A239_CANAR	A0A2H0ZYF7_CANAR
molecular_function	GO:0019901	protein kinase binding	3	7	0.428571	0.954596	0.172036	1	1	A0A2H0ZMD4_CANAR	A0A2H0ZN08_CANAR	A0A2H1A104_CANAR
cellular_component	GO:0016459	myosin complex	3	3	1	0.999393	0.0136958	1	0.769	A0A2H1A210_CANAR	A0A2H0ZD15_CANAR	A0A2H1A826_CANAR
biological_process	GO:0006289	nucleotide-excision repair	3	13	0.230769	0.884312	0.275502	1	1	A0A2H1A187_CANAR	A0A2H0ZJG1_CANAR	A0A2H0ZFS9_CANAR
cellular_component	GO:0005774	vacuolar membrane	3	28	0.107143	0.24147	0.88415	1	1	A0A2H1A6V3_CANAR	A0A2H0ZIQ3_CANAR	A0A2H0ZXT1_CANAR
cellular_component	GO:0010008	endosome membrane	3	9	0.333333	0.726595	0.515354	1	1	A0A2H0ZD72_CANAR	A0A2H1A746_CANAR	A0A2H0ZJK5_CANAR
molecular_function	GO:0030983	mismatched DNA binding	3	6	0.5	0.991849	0.0596598	1	1	A0A2H1A6Z8_CANAR	A0A2H0ZE72_CANAR	A0A2H0ZIY3_CANAR
biological_process	GO:0006298	mismatch repair	3	7	0.428571	0.982027	0.0973428	1	1	A0A2H1A6Z8_CANAR	A0A2H0ZE72_CANAR	A0A2H0ZIY3_CANAR
molecular_function	GO:0004842	ubiquitin-protein transferase activity	3	11	0.272727	0.949466	0.120318	1	1	A0A2H0ZBL6_CANAR	A0A2H0ZKC5_CANAR	A0A2H0ZM39_CANAR
molecular_function	GO:0030276	clathrin binding	3	3	1	0.998163	0.0165695	1	0.968	A0A2H0ZK63_CANAR	A0A2H0ZVC1_CANAR	A0A2H1A1X5_CANAR
molecular_function	GO:0051287	NAD binding	3	21	0.142857	0.60746	0.606109	1	1	A0A2H0ZMH0_CANAR	A0A2H0ZMK5_CANAR	A0A2H0ZY71_CANAR
cellular_component	GO:0032991	protein-containing complex	3	12	0.25	0.999988	2.02258e-05	1	0.001	A0A2H0ZZY1_CANAR	A0A2H0ZL36_CANAR	A0A2H0ZCZ3_CANAR
biological_process	GO:0006914	autophagy	3	10	0.3	0.978935	0.066669	1	1	A0A2H0ZSW5_CANAR	A0A2H0ZSG0_CANAR	A0A2H1A5Y7_CANAR
cellular_component	GO:0031932	TORC2 complex	3	5	0.6	0.997344	0.0302552	1	0.989	A0A2H0ZP04_CANAR	A0A2H1A040_CANAR	A0A2H0ZDB7_CANAR
cellular_component	GO:0034515	proteasome storage granule	3	9	0.333333	0.960426	0.15682	1	1	A0A2H0ZVE0_CANAR	A0A2H1A2W9_CANAR	A0A2H0ZKZ7_CANAR
cellular_component	GO:0005680	anaphase-promoting complex	3	9	0.333333	0.960426	0.15682	1	1	A0A2H0ZK89_CANAR	A0A2H0ZMT0_CANAR	A0A2H0ZL46_CANAR
molecular_function	GO:0003688	DNA replication origin binding	3	7	0.428571	0.98343	0.0919776	1	1	A0A2H0ZVH4_CANAR	A0A2H0ZNL4_CANAR	A0A2H0ZMK1_CANAR
biological_process	GO:0030036	actin cytoskeleton organization	3	6	0.5	0.705711	0.484301	1	1	A0A2H0ZJ34_CANAR	A0A2H1A040_CANAR	A0A2H0ZDB7_CANAR
molecular_function	GO:0043022	ribosome binding	3	11	0.272727	0.909117	0.264882	1	1	A0A2H0ZN08_CANAR	A0A2H0ZLL7_CANAR	A0A2H0ZQW5_CANAR
biological_process	GO:0006417	regulation of translation	3	7	0.428571	0.940378	0.120273	1	1	A0A2H0ZLB5_CANAR	A0A2H0ZH94_CANAR	A0A2H0ZN08_CANAR
biological_process	GO:0006352	DNA-templated transcription, initiation	3	8	0.375	0.544317	0.644724	1	1	A0A2H1A4Y5_CANAR	A0A2H0ZZY3_CANAR	A0A2H0ZND0_CANAR
molecular_function	GO:0001228	DNA-binding transcription activator activity, RNA polymerase II-specific	3	6	0.5	0.991849	0.0596598	1	1	A0A2H1A1H8_CANAR	A0A2H0ZG68_CANAR	A0A2H0ZVE2_CANAR
molecular_function	GO:0005198	structural molecule activity	3	9	0.333333	0.136648	0.909498	1	1	A0A2H0ZG05_CANAR	A0A2H1A035_CANAR	A0A2H0ZFQ6_CANAR
molecular_function	GO:0004553	hydrolase activity, hydrolyzing O-glycosyl compounds	3	17	0.176471	0.565222	0.609865	1	1	A0A2H0ZQV1_CANAR	A0A2H0ZXY4_CANAR	A0A2H0ZK31_CANAR
biological_process	GO:0000902	cell morphogenesis	3	5	0.6	0.982027	0.0973428	1	1	A0A2H0ZJ52_CANAR	A0A2H1A804_CANAR	A0A2H1A3Q2_CANAR
molecular_function	GO:0035673	oligopeptide transmembrane transporter activity	3	13	0.230769	0.814306	0.41016	1	1	A0A2H0ZFT5_CANAR	A0A2H0ZFT7_CANAR	A0A2H0ZW50_CANAR
cellular_component	GO:0032040	small-subunit processome	3	10	0.3	0.942036	0.199187	1	1	A0A2H0ZFP1_CANAR	A0A2H0ZL92_CANAR	A0A2H0ZN13_CANAR
cellular_component	GO:0030127	COPII vesicle coat	3	7	0.428571	0.985728	0.0829765	1	0.999	A0A2H0ZIJ2_CANAR	A0A2H0ZFV2_CANAR	A0A2H1A035_CANAR
cellular_component	GO:0032300	mismatch repair complex	3	4	0.75	0.999393	0.0136958	1	0.769	A0A2H1A6Z8_CANAR	A0A2H0ZE72_CANAR	A0A2H0ZIY3_CANAR
cellular_component	GO:0016282	eukaryotic 43S preinitiation complex	3	7	0.428571	0.985728	0.0829765	1	0.999	A0A2H0ZMB7_CANAR	A0A2H0ZM31_CANAR	A0A2H0ZUN3_CANAR
cellular_component	GO:0033290	eukaryotic 48S preinitiation complex	3	7	0.428571	0.985728	0.0829765	1	0.999	A0A2H0ZMB7_CANAR	A0A2H0ZM31_CANAR	A0A2H0ZUN3_CANAR
cellular_component	GO:0005852	eukaryotic translation initiation factor 3 complex	3	9	0.333333	0.960426	0.15682	1	1	A0A2H0ZMB7_CANAR	A0A2H0ZM31_CANAR	A0A2H0ZUN3_CANAR
biological_process	GO:0001732	formation of cytoplasmic translation initiation complex	3	7	0.428571	0.982027	0.0973428	1	1	A0A2H0ZMB7_CANAR	A0A2H0ZM31_CANAR	A0A2H0ZUN3_CANAR
biological_process	GO:0007155	cell adhesion	3	4	0.75	0.999214	0.0164844	1	0.995	A0A2H0ZWS7_CANAR	A0A2H0ZHZ9_CANAR	A0A2H1A5L3_CANAR
biological_process	GO:0016197	endosomal transport	3	5	0.6	0.997819	0.010266	1	0.93	A0A2H1A040_CANAR	A0A2H0ZDA8_CANAR	A0A2H0ZDB7_CANAR
molecular_function	GO:0004725	protein tyrosine phosphatase activity	2	13	0.153846	0.63794	0.655076	1	1	A0A2H0ZSU3_CANAR	A0A2H0ZGD6_CANAR
cellular_component	GO:0005840	ribosome	2	89	0.0224719	5.22623e-07	1	0	1	A0A2H0ZMU1_CANAR	A0A2H0ZM70_CANAR
biological_process	GO:0001522	pseudouridine synthesis	2	8	0.25	0.722773	0.574482	1	1	A0A2H0ZW47_CANAR	A0A2H0ZDE7_CANAR
cellular_component	GO:0015935	small ribosomal subunit	2	8	0.25	0.368813	0.847022	1	1	A0A2H1A2S6_CANAR	A0A2H0ZID0_CANAR
biological_process	GO:0045892	negative regulation of transcription, DNA-templated	2	7	0.285714	0.724498	0.519409	1	1	A0A2H0ZQQ6_CANAR	A0A2H0ZKY0_CANAR
cellular_component	GO:0043229	intracellular organelle	2	7	0.285714	0.998025	0.00276747	1	0.236	A0A2H0ZK52_CANAR	A0A2H0ZXE0_CANAR
cellular_component	GO:0008278	cohesin complex	2	3	0.666667	0.996121	0.0664566	1	0.999	A0A2H0ZGU6_CANAR	A0A2H0ZVM0_CANAR
biological_process	GO:0007064	mitotic sister chromatid cohesion	2	5	0.4	0.99113	0.0633271	1	1	A0A2H0ZGU6_CANAR	A0A2H1A2M9_CANAR
molecular_function	GO:0004518	nuclease activity	2	9	0.222222	0.998317	0.00457485	1	0.645	A0A2H0ZZY4_CANAR	A0A2H0ZH94_CANAR
cellular_component	GO:0005681	spliceosomal complex	2	27	0.0740741	0.126323	0.962034	0.995	1	A0A2H1A786_CANAR	A0A2H0ZD34_CANAR
cellular_component	GO:0000808	origin recognition complex	2	3	0.666667	0.969745	0.178526	1	1	A0A2H0ZY85_CANAR	A0A2H0ZNW9_CANAR
biological_process	GO:0016567	protein ubiquitination	2	5	0.4	0.980527	0.0703867	1	1	A0A2H0ZWD6_CANAR	A0A2H0ZLE2_CANAR
molecular_function	GO:0051015	actin filament binding	2	7	0.285714	0.908022	0.323003	1	1	A0A2H1A210_CANAR	A0A2H0ZMM5_CANAR
cellular_component	GO:0070603	SWI/SNF superfamily-type complex	2	4	0.5	0.96107	0.115382	1	1	A0A2H1A183_CANAR	A0A2H0ZGF6_CANAR
molecular_function	GO:0030170	pyridoxal phosphate binding	2	38	0.0526316	0.038268	0.990993	0.917	1	A0A2H0ZY97_CANAR	A0A2H0ZWL7_CANAR
molecular_function	GO:0005507	copper ion binding	2	8	0.25	0.870175	0.387396	1	1	A0A2H0ZRF3_CANAR	A0A2H0ZLC7_CANAR
molecular_function	GO:0048038	quinone binding	2	4	0.5	0.984565	0.128292	1	1	A0A2H0ZRF3_CANAR	A0A2H0ZMH0_CANAR
cellular_component	GO:0034045	phagophore assembly site membrane	2	5	0.4	0.969745	0.178526	1	1	A0A2H0ZSW5_CANAR	A0A2H0ZL78_CANAR
biological_process	GO:0043161	proteasome-mediated ubiquitin-dependent protein catabolic process	2	13	0.153846	0.60901	0.584263	1	1	A0A2H0ZVE0_CANAR	A0A2H0ZKZ7_CANAR
cellular_component	GO:0005783	endoplasmic reticulum	2	19	0.105263	0.000691657	0.999757	0.018	1	A0A2H0ZIJ2_CANAR	A0A2H0ZFV2_CANAR
biological_process	GO:0006869	lipid transport	2	8	0.25	0.828409	0.357829	1	1	A0A2H0ZE40_CANAR	A0A2H0ZHC3_CANAR
biological_process	GO:0006486	protein glycosylation	2	32	0.0625	0.0141854	0.997154	0.688	1	A0A2H0ZZZ4_CANAR	A0A2H0ZPQ4_CANAR
molecular_function	GO:0008080	N-acetyltransferase activity	2	8	0.25	0.338908	0.86425	1	1	A0A2H0ZXW3_CANAR	A0A2H0ZQF2_CANAR
cellular_component	GO:0031011	Ino80 complex	2	9	0.222222	0.84318	0.426291	1	1	A0A2H0ZDB9_CANAR	A0A2H0ZW56_CANAR
biological_process	GO:0042254	ribosome biogenesis	2	19	0.105263	0.124781	0.921311	1	1	A0A2H0ZN59_CANAR	A0A2H0ZDE7_CANAR
cellular_component	GO:0031225	anchored component of membrane	2	11	0.181818	0.756163	0.536229	1	1	A0A2H0ZWS7_CANAR	A0A2H0ZHZ9_CANAR
cellular_component	GO:0005773	vacuole	2	4	0.5	0.459227	0.693314	1	1	A0A2H0ZZN2_CANAR	A0A2H0ZV60_CANAR
biological_process	GO:0007031	peroxisome organization	2	6	0.333333	0.972031	0.0915953	1	1	A0A2H1A1N8_CANAR	A0A2H1A7U9_CANAR
biological_process	GO:0006950	response to stress	2	8	0.25	0.994885	0.00870814	1	0.889	A0A2H0ZWJ9_CANAR	A0A2H0ZPC6_CANAR
biological_process	GO:0006811	ion transport	2	10	0.2	0.189894	0.907116	1	1	A0A2H0ZLC7_CANAR	A0A2H0ZUE4_CANAR
molecular_function	GO:0003697	single-stranded DNA binding	2	12	0.166667	0.63794	0.655076	1	1	A0A2H0ZJG1_CANAR	A0A2H0ZDH5_CANAR
biological_process	GO:0006367	transcription initiation from RNA polymerase II promoter	2	12	0.166667	0.357694	0.85417	1	1	A0A2H0ZRJ4_CANAR	A0A2H1A1V3_CANAR
molecular_function	GO:0032266	phosphatidylinositol-3-phosphate binding	2	5	0.4	0.966094	0.191217	1	1	A0A2H0ZZQ8_CANAR	A0A2H1A650_CANAR
molecular_function	GO:0015078	proton transmembrane transporter activity	2	9	0.222222	0.70893	0.463113	1	1	A0A2H0ZD20_CANAR	A0A2H0ZMS2_CANAR
cellular_component	GO:0005759	mitochondrial matrix	2	26	0.0769231	0.0295238	0.991613	0.653	1	A0A2H0ZKH9_CANAR	A0A2H0ZLL7_CANAR
molecular_function	GO:0051536	iron-sulfur cluster binding	2	8	0.25	0.862028	0.242156	1	1	A0A2H0ZY18_CANAR	A0A2H0ZM73_CANAR
biological_process	GO:0016226	iron-sulfur cluster assembly	2	14	0.142857	0.480591	0.777877	1	1	A0A2H0ZY18_CANAR	A0A2H0ZM73_CANAR
cellular_component	GO:0033588	elongator holoenzyme complex	2	5	0.4	0.969745	0.178526	1	1	A0A2H0ZWP8_CANAR	A0A2H0ZNC6_CANAR
biological_process	GO:0002098	tRNA wobble uridine modification	2	10	0.2	0.722773	0.574482	1	1	A0A2H0ZWP8_CANAR	A0A2H0ZNC6_CANAR
biological_process	GO:0000056	ribosomal small subunit export from nucleus	2	4	0.5	0.983516	0.133633	1	1	A0A2H1A797_CANAR	A0A2H0ZI33_CANAR
biological_process	GO:0007034	vacuolar transport	2	7	0.285714	0.48111	0.741327	1	1	A0A2H0ZD72_CANAR	A0A2H0ZMU7_CANAR
molecular_function	GO:0008237	metallopeptidase activity	2	13	0.153846	0.509859	0.649111	1	1	A0A2H0ZLA0_CANAR	A0A2H0ZD34_CANAR
molecular_function	GO:0106306	protein serine/threonine phosphatase activity	2	14	0.142857	NA	NA	NA	NA	A0A2H0ZYQ7_CANAR	A0A2H0ZMU9_CANAR
molecular_function	GO:0106307	protein serine/threonine phosphatase activity	2	14	0.142857	NA	NA	NA	NA	A0A2H0ZYQ7_CANAR	A0A2H0ZMU9_CANAR
molecular_function	GO:0016757	glycosyltransferase activity	2	20	0.1	0.0320833	0.986473	0.858	1	A0A2H0ZPQ4_CANAR	A0A2H0ZDC3_CANAR
molecular_function	GO:0003684	damaged DNA binding	2	9	0.222222	0.827964	0.448927	1	1	A0A2H1A187_CANAR	A0A2H0ZL32_CANAR
cellular_component	GO:0071162	CMG complex	2	6	0.333333	0.946468	0.241022	1	1	A0A2H0ZVH4_CANAR	A0A2H0ZMK1_CANAR
cellular_component	GO:0042555	MCM complex	2	5	0.4	0.969745	0.178526	1	1	A0A2H0ZVH4_CANAR	A0A2H0ZMK1_CANAR
cellular_component	GO:0005656	nuclear pre-replicative complex	2	5	0.4	0.969745	0.178526	1	1	A0A2H0ZVH4_CANAR	A0A2H0ZMK1_CANAR
cellular_component	GO:0031298	replication fork protection complex	2	6	0.333333	0.946468	0.241022	1	1	A0A2H0ZVH4_CANAR	A0A2H0ZMK1_CANAR
biological_process	GO:0000727	double-strand break repair via break-induced replication	2	6	0.333333	0.936673	0.266321	1	1	A0A2H0ZVH4_CANAR	A0A2H0ZMK1_CANAR
biological_process	GO:0006267	pre-replicative complex assembly involved in nuclear cell cycle DNA replication	2	5	0.4	0.963901	0.198657	1	1	A0A2H0ZVH4_CANAR	A0A2H0ZMK1_CANAR
cellular_component	GO:0005777	peroxisome	2	11	0.181818	0.964093	0.0865732	1	1	A0A2H0ZLR1_CANAR	A0A2H1A2J2_CANAR
molecular_function	GO:0015385	sodium:proton antiporter activity	2	2	1	1	0.0268861	1	1	A0A2H0ZNL5_CANAR	A0A2H0ZHN7_CANAR
biological_process	GO:0000723	telomere maintenance	2	8	0.25	0.802839	0.426051	1	1	A0A2H1A591_CANAR	A0A2H1A1C6_CANAR
biological_process	GO:0031929	TOR signaling	2	5	0.4	0.998686	0.00808342	1	0.888	A0A2H1A5R9_CANAR	A0A2H0ZN76_CANAR
cellular_component	GO:0000145	exocyst	2	8	0.25	0.882262	0.366408	1	1	A0A2H0ZLA9_CANAR	A0A2H1A7M6_CANAR
biological_process	GO:0016575	histone deacetylation	2	5	0.4	0.936673	0.266321	1	1	A0A2H0ZN14_CANAR	A0A2H0ZER8_CANAR
cellular_component	GO:0031305	integral component of mitochondrial inner membrane	2	5	0.4	0.84318	0.426291	1	1	A0A2H0ZQE9_CANAR	A0A2H0ZHV8_CANAR
biological_process	GO:0009116	nucleoside metabolic process	2	11	0.181818	0.437098	0.80654	1	1	A0A2H1A0X5_CANAR	A0A2H0ZLI0_CANAR
cellular_component	GO:0031262	Ndc80 complex	2	3	0.666667	0.996121	0.0664566	1	0.999	A0A2H0ZUR7_CANAR	A0A2H0ZWD8_CANAR
biological_process	GO:0007059	chromosome segregation	2	12	0.166667	0.987627	0.029083	1	1	A0A2H1A1K1_CANAR	A0A2H1A733_CANAR
molecular_function	GO:0140326	ATPase-coupled intramembrane lipid transporter activity	2	5	0.4	0.966094	0.191217	1	1	A0A2H0ZV67_CANAR	A0A2H0ZIT9_CANAR
biological_process	GO:0045332	phospholipid translocation	2	6	0.333333	0.936673	0.266321	1	1	A0A2H0ZV67_CANAR	A0A2H0ZIT9_CANAR
cellular_component	GO:0042175	nuclear outer membrane-endoplasmic reticulum membrane network	2	7	0.285714	0.00572737	0.997655	0.16	1	A0A2H1A2W9_CANAR	A0A2H0ZKZ7_CANAR
cellular_component	GO:0019773	proteasome core complex, alpha-subunit complex	2	7	0.285714	0.917023	0.304241	1	1	A0A2H1A2W9_CANAR	A0A2H0ZKZ7_CANAR
biological_process	GO:0006796	phosphate-containing compound metabolic process	2	9	0.222222	0.00503638	0.997335	0.342	1	A0A2H0ZU81_CANAR	A0A2H0ZDW1_CANAR
biological_process	GO:0006749	glutathione metabolic process	2	7	0.285714	0.722773	0.574482	1	1	A0A2H0ZQK7_CANAR	A0A2H0ZZX4_CANAR
molecular_function	GO:0000155	phosphorelay sensor kinase activity	2	2	1	1	0.0268861	1	1	A0A2H0ZWJ9_CANAR	A0A2H0ZPC6_CANAR
biological_process	GO:0006887	exocytosis	2	7	0.285714	0.771829	0.520436	1	1	A0A2H0ZLA9_CANAR	A0A2H1A7M6_CANAR
molecular_function	GO:0008094	ATP-dependent activity, acting on DNA	2	5	0.4	0.999897	0.000314252	1	0.043	A0A2H0ZY99_CANAR	A0A2H0ZY84_CANAR
biological_process	GO:0071103	DNA conformation change	2	4	0.5	0.906782	0.203755	1	1	A0A2H0ZY99_CANAR	A0A2H0ZY84_CANAR
biological_process	GO:0000278	mitotic cell cycle	2	5	0.4	0.993381	0.0176936	1	0.995	A0A2H1A1K1_CANAR	A0A2H1A733_CANAR
molecular_function	GO:0043138	3'-5' DNA helicase activity	2	3	0.666667	0.995603	0.0718638	1	1	A0A2H1A4N3_CANAR	A0A2H0ZMV9_CANAR
biological_process	GO:0007062	sister chromatid cohesion	2	4	0.5	0.995301	0.0250066	1	0.999	A0A2H0ZXW3_CANAR	A0A2H0ZVM0_CANAR
molecular_function	GO:0003777	microtubule motor activity	2	4	0.5	0.996878	0.0339055	1	1	A0A2H0ZNL9_CANAR	A0A2H0ZQC1_CANAR
molecular_function	GO:0017111	nucleoside-triphosphatase activity	2	4	0.5	0.956233	0.0783235	1	1	A0A2H0ZNL9_CANAR	A0A2H0ZQC1_CANAR
molecular_function	GO:0035243	protein-arginine omega-N symmetric methyltransferase activity	2	2	1	1	0.0268861	1	1	A0A2H0ZDI8_CANAR	A0A2H0ZNZ9_CANAR
biological_process	GO:0016973	poly(A)+ mRNA export from nucleus	2	4	0.5	0.983516	0.133633	1	1	A0A2H0ZPD7_CANAR	A0A2H1A1W8_CANAR
molecular_function	GO:0008420	RNA polymerase II CTD heptapeptide repeat phosphatase activity	2	2	1	1	0.0268861	1	1	A0A2H0ZYQ7_CANAR	A0A2H0ZMU9_CANAR
biological_process	GO:0070940	dephosphorylation of RNA polymerase II C-terminal domain	2	3	0.666667	0.995289	0.0750589	1	1	A0A2H0ZYQ7_CANAR	A0A2H0ZMU9_CANAR
biological_process	GO:0006338	chromatin remodeling	2	13	0.153846	0.658905	0.556321	1	1	A0A2H0ZGF6_CANAR	A0A2H0ZW56_CANAR
biological_process	GO:0061982	meiosis I cell cycle process	2	3	0.666667	0.936673	0.266321	1	1	A0A2H1A6Z8_CANAR	A0A2H0ZIY3_CANAR
molecular_function	GO:0016712	oxidoreductase activity, acting on paired donors, with incorporation or reduction of molecular oxygen, reduced flavin or flavoprotein as one donor, and incorporation of one atom of oxygen	2	6	0.333333	0.908022	0.323003	1	1	A0A2H1A257_CANAR	A0A2H0ZFM1_CANAR
biological_process	GO:0071840	cellular component organization or biogenesis	2	6	0.333333	0.807095	0.230945	1	1	A0A2H0ZYV7_CANAR	A0A2H0ZJK5_CANAR
cellular_component	GO:0030014	CCR4-NOT complex	2	3	0.666667	0.99991	0.00150835	1	0.122	A0A2H1A6C5_CANAR	A0A2H0ZKC5_CANAR
molecular_function	GO:0004535	poly(A)-specific ribonuclease activity	2	3	0.666667	0.995603	0.0718638	1	1	A0A2H1A6C5_CANAR	A0A2H0ZL04_CANAR
biological_process	GO:0006891	intra-Golgi vesicle-mediated transport	2	4	0.5	0.983516	0.133633	1	1	A0A2H0ZLT4_CANAR	A0A2H0ZN89_CANAR
molecular_function	GO:0016620	oxidoreductase activity, acting on the aldehyde or oxo group of donors, NAD or NADP as acceptor	2	6	0.333333	0.867722	0.300523	1	1	A0A2H0ZXR1_CANAR	A0A2H0ZIL2_CANAR
biological_process	GO:0006383	transcription by RNA polymerase III	2	4	0.5	0.672858	0.62395	1	1	A0A2H0ZH50_CANAR	A0A2H0ZGM6_CANAR
biological_process	GO:0046854	phosphatidylinositol phosphate biosynthetic process	2	3	0.666667	0.995289	0.0750589	1	1	A0A2H0ZQ53_CANAR	A0A2H1A213_CANAR
biological_process	GO:0072344	rescue of stalled ribosome	2	2	1	1	0.0281603	1	1	A0A2H0ZKB1_CANAR	A0A2H0ZDM9_CANAR
biological_process	GO:0000184	nuclear-transcribed mRNA catabolic process, nonsense-mediated decay	2	7	0.285714	0.672858	0.62395	1	1	A0A2H1A2H2_CANAR	A0A2H0ZHN5_CANAR
biological_process	GO:0048015	phosphatidylinositol-mediated signaling	2	3	0.666667	0.995289	0.0750589	1	1	A0A2H0ZNE3_CANAR	A0A2H1A213_CANAR
cellular_component	GO:0033573	high-affinity iron permease complex	2	4	0.5	0.986304	0.119217	1	1	A0A2H1A764_CANAR	A0A2H0ZXF2_CANAR
molecular_function	GO:0005381	iron ion transmembrane transporter activity	2	4	0.5	0.984565	0.128292	1	1	A0A2H1A764_CANAR	A0A2H0ZXF2_CANAR
biological_process	GO:0016925	protein sumoylation	2	2	1	1	0.0281603	1	1	A0A2H1A5C7_CANAR	A0A2H1A6Q6_CANAR
molecular_function	GO:0003714	transcription corepressor activity	2	3	0.666667	0.995603	0.0718638	1	1	A0A2H0ZUH6_CANAR	A0A2H0ZZX4_CANAR
cellular_component	GO:0046695	SLIK (SAGA-like) complex	2	3	0.666667	0.996121	0.0664566	1	0.999	A0A2H0ZKP1_CANAR	A0A2H0ZND0_CANAR
molecular_function	GO:0004525	ribonuclease III activity	2	5	0.4	0.966094	0.191217	1	1	A0A2H0ZQJ3_CANAR	A0A2H0ZV47_CANAR
cellular_component	GO:0030904	retromer complex	2	2	1	0.996121	0.0664566	1	0.999	A0A2H0ZK22_CANAR	A0A2H1A650_CANAR
molecular_function	GO:0003873	6-phosphofructo-2-kinase activity	2	4	0.5	0.984565	0.128292	1	1	A0A2H1A2I1_CANAR	A0A2H1A1T4_CANAR
biological_process	GO:0006003	fructose 2,6-bisphosphate metabolic process	2	4	0.5	0.983516	0.133633	1	1	A0A2H1A2I1_CANAR	A0A2H1A1T4_CANAR
biological_process	GO:0006000	fructose metabolic process	2	4	0.5	0.983516	0.133633	1	1	A0A2H1A2I1_CANAR	A0A2H1A1T4_CANAR
cellular_component	GO:0030907	MBF transcription complex	2	2	1	1	0.0247384	1	0.984	A0A2H0ZG68_CANAR	A0A2H0ZVE2_CANAR
biological_process	GO:0000083	regulation of transcription involved in G1/S transition of mitotic cell cycle	2	2	1	0.995289	0.0750589	1	1	A0A2H0ZG68_CANAR	A0A2H0ZVE2_CANAR
molecular_function	GO:0005546	phosphatidylinositol-4,5-bisphosphate binding	2	2	1	1	0.0268861	1	1	A0A2H1A040_CANAR	A0A2H0ZDB7_CANAR
biological_process	GO:0038203	TORC2 signaling	2	2	1	1	0.0281603	1	1	A0A2H1A040_CANAR	A0A2H0ZDB7_CANAR
cellular_component	GO:0031931	TORC1 complex	2	3	0.666667	0.996121	0.0664566	1	0.999	A0A2H1A5R9_CANAR	A0A2H0ZN76_CANAR
molecular_function	GO:0005543	phospholipid binding	2	2	1	0.999978	0.000116017	1	0.015	A0A2H0ZKZ2_CANAR	A0A2H1A1X5_CANAR
molecular_function	GO:0060090	molecular adaptor activity	2	2	1	0.999978	0.000162361	1	0.026	A0A2H0ZMM5_CANAR	A0A2H0ZGI1_CANAR
molecular_function	GO:0004622	lysophospholipase activity	1	5	0.2	0.808783	0.592186	1	1	A0A2H1A5B7_CANAR
molecular_function	GO:0102545	phosphatidyl phospholipase B activity	1	5	0.2	0.808783	0.592186	1	1	A0A2H1A5B7_CANAR
biological_process	GO:0046486	glycerolipid metabolic process	1	1	1	0.0832882	0.968077	1	1	A0A2H1A5B7_CANAR
molecular_function	GO:0009982	pseudouridine synthase activity	1	7	0.142857	0.676997	0.71526	1	1	A0A2H0ZW47_CANAR
molecular_function	GO:0016791	phosphatase activity	1	9	0.111111	0.118339	0.940424	1	1	A0A2H1A6L6_CANAR
molecular_function	GO:0004088	carbamoyl-phosphate synthase (glutamine-hydrolyzing) activity	1	2	0.5	0.973114	0.301333	1	1	A0A2H0ZD31_CANAR
biological_process	GO:0006207	'de novo' pyrimidine nucleobase biosynthetic process	1	5	0.2	0.801343	0.601622	1	1	A0A2H0ZD31_CANAR
biological_process	GO:0006541	glutamine metabolic process	1	11	0.0909091	0.37605	0.890562	1	1	A0A2H0ZD31_CANAR
molecular_function	GO:0046873	metal ion transmembrane transporter activity	1	3	0.333333	0.631393	0.561557	1	1	A0A2H0ZLF3_CANAR
biological_process	GO:0006979	response to oxidative stress	1	4	0.25	0.357694	0.85417	1	1	A0A2H0ZV23_CANAR
biological_process	GO:0071555	cell wall organization	1	6	0.166667	0.76428	0.440032	1	1	A0A2H0ZCM7_CANAR
cellular_component	GO:0000126	transcription factor TFIIIB complex	1	3	0.333333	0.933543	0.40199	1	1	A0A2H1A5D0_CANAR
molecular_function	GO:0000995	RNA polymerase III general transcription initiation factor activity	1	2	0.5	0.973114	0.301333	1	1	A0A2H1A5D0_CANAR
molecular_function	GO:0017025	TBP-class protein binding	1	3	0.333333	0.928136	0.416067	1	1	A0A2H0ZN97_CANAR
molecular_function	GO:0016538	cyclin-dependent protein serine/threonine kinase regulator activity	1	10	0.1	0.439438	0.8613	1	1	A0A2H0ZPM3_CANAR
cellular_component	GO:0019774	proteasome core complex, beta-subunit complex	1	7	0.142857	0.695759	0.699004	1	1	A0A2H0ZVE0_CANAR
molecular_function	GO:0004298	threonine-type endopeptidase activity	1	8	0.125	0.612604	0.762098	1	1	A0A2H0ZVE0_CANAR
biological_process	GO:0070973	protein localization to endoplasmic reticulum exit site	1	2	0.5	0.97184	0.307806	1	1	A0A2H0ZKT6_CANAR
molecular_function	GO:0016651	oxidoreductase activity, acting on NAD(P)H	1	3	0.333333	0.13575	0.972612	1	1	A0A2H0ZMH0_CANAR
molecular_function	GO:0004865	protein serine/threonine phosphatase inhibitor activity	1	1	1	1	0.164109	1	1	A0A2H0ZS36_CANAR
biological_process	GO:0032515	negative regulation of phosphoprotein phosphatase activity	1	1	1	0.97184	0.307806	1	1	A0A2H0ZS36_CANAR
molecular_function	GO:0010181	FMN binding	1	18	0.0555556	0.179102	0.960707	1	1	A0A2H0ZP50_CANAR
molecular_function	GO:0003951	NAD+ kinase activity	1	4	0.25	0.871708	0.511992	1	1	A0A2H1A7L8_CANAR
cellular_component	GO:0005760	gamma DNA polymerase complex	1	1	1	1	0.157442	1	1	A0A2H0ZDI2_CANAR
molecular_function	GO:0047834	D-threo-aldose 1-dehydrogenase activity	1	9	0.111111	0.551073	0.801245	1	1	A0A2H0ZLS6_CANAR
cellular_component	GO:0000812	Swr1 complex	1	4	0.25	0.880783	0.496248	1	1	A0A2H0ZL58_CANAR
biological_process	GO:0043486	histone exchange	1	5	0.2	0.733679	0.668683	1	1	A0A2H0ZL58_CANAR
cellular_component	GO:0005885	Arp2/3 protein complex	1	6	0.166667	0.758978	0.64261	1	1	A0A2H0ZMM5_CANAR
biological_process	GO:0044396	actin cortical patch organization	1	2	0.5	0.97184	0.307806	1	1	A0A2H0ZMM5_CANAR
biological_process	GO:0034314	Arp2/3 complex-mediated actin nucleation	1	6	0.166667	0.862999	0.39955	1	1	A0A2H0ZMM5_CANAR
molecular_function	GO:0042393	histone binding	1	5	0.2	0.743004	0.659224	1	1	A0A2H1A183_CANAR
cellular_component	GO:0005666	RNA polymerase III complex	1	9	0.111111	0.573709	0.786547	1	1	A0A2H0ZH50_CANAR
molecular_function	GO:0030246	carbohydrate binding	1	6	0.166667	0.439438	0.8613	1	1	A0A2H1A1W0_CANAR
biological_process	GO:0030433	ubiquitin-dependent ERAD pathway	1	6	0.166667	0.666087	0.724478	1	1	A0A2H0ZV00_CANAR
molecular_function	GO:0008131	primary amine oxidase activity	1	2	0.5	0.973114	0.301333	1	1	A0A2H0ZRF3_CANAR
biological_process	GO:0009308	amine metabolic process	1	2	0.5	0.526324	0.745568	1	1	A0A2H0ZRF3_CANAR
biological_process	GO:0000045	autophagosome assembly	1	3	0.333333	0.924941	0.42418	1	1	A0A2H1A6A9_CANAR
molecular_function	GO:0140359	ABC-type transporter activity	1	16	0.0625	0.13575	0.972612	1	1	A0A2H0ZWG2_CANAR
cellular_component	GO:0005779	integral component of peroxisomal membrane	1	5	0.2	0.821474	0.575678	1	1	A0A2H1A1N8_CANAR
biological_process	GO:0006635	fatty acid beta-oxidation	1	3	0.333333	0.733679	0.668683	1	1	A0A2H0ZLR1_CANAR
molecular_function	GO:0003713	transcription coactivator activity	1	6	0.166667	0.743004	0.659224	1	1	A0A2H0ZL86_CANAR
biological_process	GO:0000289	nuclear-transcribed mRNA poly(A) tail shortening	1	4	0.25	0.801343	0.601622	1	1	A0A2H0ZUW8_CANAR
molecular_function	GO:0008521	acetyl-CoA transmembrane transporter activity	1	1	1	1	0.164109	1	1	A0A2H0ZET9_CANAR
molecular_function	GO:0030697	S-adenosylmethionine-dependent tRNA (m5U54) methyltransferase activity	1	2	0.5	0.973114	0.301333	1	1	A0A2H1A5Y9_CANAR
biological_process	GO:0006801	superoxide metabolic process	1	3	0.333333	0.866367	0.521029	1	1	A0A2H0ZNQ6_CANAR
molecular_function	GO:0019888	protein phosphatase regulator activity	1	5	0.2	0.870175	0.387396	1	1	A0A2H1A5W6_CANAR
molecular_function	GO:0030145	manganese ion binding	1	6	0.166667	0.743004	0.659224	1	1	A0A2H1A2H2_CANAR
cellular_component	GO:0005750	mitochondrial respiratory chain complex III	1	5	0.2	0.821474	0.575678	1	1	A0A2H1A326_CANAR
biological_process	GO:0006122	mitochondrial electron transport, ubiquinol to cytochrome c	1	5	0.2	0.801343	0.601622	1	1	A0A2H1A326_CANAR
biological_process	GO:1990961	xenobiotic detoxification by transmembrane export across the plasma membrane	1	8	0.125	0.60045	0.770896	1	1	A0A2H0ZWG2_CANAR
cellular_component	GO:0000775	chromosome, centromeric region	1	5	0.2	0.510115	0.692229	1	1	A0A2H0ZS08_CANAR
molecular_function	GO:0004806	triglyceride lipase activity	1	14	0.0714286	0.304104	0.919184	1	1	A0A2H0ZI41_CANAR
molecular_function	GO:0003682	chromatin binding	1	7	0.142857	0.63794	0.655076	1	1	A0A2H1A5H1_CANAR
cellular_component	GO:0031201	SNARE complex	1	1	1	1	0.157442	1	1	A0A2H0ZWM5_CANAR
biological_process	GO:0044255	cellular lipid metabolic process	1	6	0.166667	0.000218548	0.999932	0.015	1	A0A2H0ZVT5_CANAR
biological_process	GO:0008610	lipid biosynthetic process	1	5	0.2	0.00145079	0.999577	0.12	1	A0A2H0ZVT5_CANAR
cellular_component	GO:0005786	signal recognition particle, endoplasmic reticulum targeting	1	5	0.2	0.821474	0.575678	1	1	A0A2H1A1Y6_CANAR
molecular_function	GO:0008312	7S RNA binding	1	5	0.2	0.808783	0.592186	1	1	A0A2H1A1Y6_CANAR
biological_process	GO:0006614	SRP-dependent cotranslational protein targeting to membrane	1	6	0.166667	0.733679	0.668683	1	1	A0A2H1A1Y6_CANAR
biological_process	GO:0043087	regulation of GTPase activity	1	5	0.2	0.902657	0.333913	1	1	A0A2H0ZNU3_CANAR
biological_process	GO:0006633	fatty acid biosynthetic process	1	13	0.0769231	0.437098	0.80654	1	1	A0A2H1A1I0_CANAR
cellular_component	GO:0000439	transcription factor TFIIH core complex	1	4	0.25	0.880783	0.496248	1	1	A0A2H0ZFS9_CANAR
biological_process	GO:0055072	iron ion homeostasis	1	2	0.5	0.666087	0.724478	1	1	A0A2H0ZLC7_CANAR
cellular_component	GO:0030122	AP-2 adaptor complex	1	2	0.5	0.975262	0.290146	1	1	A0A2H0ZLR4_CANAR
molecular_function	GO:0035615	clathrin adaptor activity	1	3	0.333333	0.928136	0.416067	1	1	A0A2H0ZLR4_CANAR
biological_process	GO:0072583	clathrin-dependent endocytosis	1	2	0.5	0.924941	0.42418	1	1	A0A2H0ZLR4_CANAR
molecular_function	GO:0031369	translation initiation factor binding	1	6	0.166667	0.743004	0.659224	1	1	A0A2H0ZM31_CANAR
cellular_component	GO:0030126	COPI vesicle coat	1	5	0.2	0.821474	0.575678	1	1	A0A2H0ZFQ6_CANAR
biological_process	GO:0006890	retrograde vesicle-mediated transport, Golgi to endoplasmic reticulum	1	10	0.1	0.479564	0.841629	1	1	A0A2H0ZG05_CANAR
cellular_component	GO:0030121	AP-1 adaptor complex	1	2	0.5	0.975262	0.290146	1	1	A0A2H0ZDA8_CANAR
molecular_function	GO:0001671	ATPase activator activity	1	4	0.25	0.871708	0.511992	1	1	A0A2H0ZFS9_CANAR
cellular_component	GO:0005741	mitochondrial outer membrane	1	10	0.1	0.152978	0.967923	1	1	A0A2H0ZDB3_CANAR
molecular_function	GO:0102521	tRNA-4-demethylwyosine synthase activity	1	1	1	1	0.164109	1	1	A0A2H0ZP50_CANAR
cellular_component	GO:0005856	cytoskeleton	1	5	0.2	0.982695	0.0347802	1	0.991	A0A2H1A746_CANAR
molecular_function	GO:0000987	cis-regulatory region sequence-specific DNA binding	1	1	1	0.928136	0.416067	1	1	A0A2H0ZM22_CANAR
biological_process	GO:0000463	maturation of LSU-rRNA from tricistronic rRNA transcript (SSU-rRNA, 5.8S rRNA, LSU-rRNA)	1	6	0.166667	0.733679	0.668683	1	1	A0A2H0ZEH4_CANAR
biological_process	GO:0007094	mitotic spindle assembly checkpoint signaling	1	4	0.25	0.866367	0.521029	1	1	A0A2H0ZXI6_CANAR
cellular_component	GO:0030136	clathrin-coated vesicle	1	1	1	0.960426	0.15682	1	1	A0A2H0ZK63_CANAR
molecular_function	GO:0005545	1-phosphatidylinositol binding	1	1	1	1	0.164109	1	1	A0A2H0ZK63_CANAR
biological_process	GO:0048268	clathrin coat assembly	1	1	1	1	0.167983	1	1	A0A2H0ZK63_CANAR
molecular_function	GO:0019829	ATPase-coupled cation transmembrane transporter activity	1	7	0.142857	0.497656	0.765536	1	1	A0A2H0ZYG0_CANAR
cellular_component	GO:0000220	vacuolar proton-transporting V-type ATPase, V0 domain	1	3	0.333333	0.933543	0.40199	1	1	A0A2H0ZD20_CANAR
cellular_component	GO:0005965	protein farnesyltransferase complex	1	1	1	1	0.157442	1	1	A0A2H1A7I8_CANAR
molecular_function	GO:0004660	protein farnesyltransferase activity	1	1	1	1	0.164109	1	1	A0A2H1A7I8_CANAR
biological_process	GO:0018343	protein farnesylation	1	1	1	1	0.167983	1	1	A0A2H1A7I8_CANAR
biological_process	GO:0009117	nucleotide metabolic process	1	5	0.2	0.000215073	0.999957	0.015	1	A0A2H1A326_CANAR
biological_process	GO:0042407	cristae formation	1	4	0.25	0.866367	0.521029	1	1	A0A2H0ZND4_CANAR
molecular_function	GO:0000175	3'-5'-exoribonuclease activity	1	2	0.5	0.996878	0.0339055	1	1	A0A2H0ZPQ6_CANAR
biological_process	GO:0000105	histidine biosynthetic process	1	7	0.142857	0.666087	0.724478	1	1	A0A2H0ZMK5_CANAR
biological_process	GO:0000742	karyogamy involved in conjugation with cellular fusion	1	1	1	1	0.167983	1	1	A0A2H1A128_CANAR
biological_process	GO:0048288	nuclear membrane fusion involved in karyogamy	1	1	1	1	0.167983	1	1	A0A2H1A128_CANAR
molecular_function	GO:0019843	rRNA binding	1	14	0.0714286	0.156066	0.967194	1	1	A0A2H1A2S6_CANAR
molecular_function	GO:0030976	thiamine pyrophosphate binding	1	5	0.2	0.808783	0.592186	1	1	A0A2H0ZC67_CANAR
biological_process	GO:0006625	protein targeting to peroxisome	1	2	0.5	0.936673	0.266321	1	1	A0A2H0ZDQ3_CANAR
biological_process	GO:0030833	regulation of actin filament polymerization	1	4	0.25	0.672858	0.62395	1	1	A0A2H0ZMM5_CANAR
molecular_function	GO:0004707	MAP kinase activity	1	3	0.333333	0.928136	0.416067	1	1	A0A2H1A7Z5_CANAR
molecular_function	GO:0001164	RNA polymerase I core promoter sequence-specific DNA binding	1	1	1	1	0.164109	1	1	A0A2H0ZP25_CANAR
molecular_function	GO:0001181	RNA polymerase I general transcription initiation factor activity	1	1	1	1	0.164109	1	1	A0A2H0ZP25_CANAR
biological_process	GO:0016578	histone deubiquitination	1	3	0.333333	0.924941	0.42418	1	1	A0A2H0ZNI1_CANAR
biological_process	GO:0000055	ribosomal large subunit export from nucleus	1	3	0.333333	0.924941	0.42418	1	1	A0A2H1A797_CANAR
molecular_function	GO:0046933	proton-transporting ATP synthase activity, rotational mechanism	1	10	0.1	0.493198	0.83396	1	1	A0A2H0ZND4_CANAR
biological_process	GO:0065003	protein-containing complex assembly	1	4	0.25	0.34676	0.742645	1	1	A0A2H0ZND4_CANAR
molecular_function	GO:0016773	phosphotransferase activity, alcohol group as acceptor	1	6	0.166667	0.999996	9.1355e-06	1	0.001	A0A2H1A213_CANAR
biological_process	GO:0034599	cellular response to oxidative stress	1	13	0.0769231	0.254432	0.937175	1	1	A0A2H0ZN31_CANAR
molecular_function	GO:0004197	cysteine-type endopeptidase activity	1	3	0.333333	0.808783	0.592186	1	1	A0A2H0ZNT5_CANAR
cellular_component	GO:0031410	cytoplasmic vesicle	1	2	0.5	0.989502	0.0229447	1	0.891	A0A2H0ZG05_CANAR
molecular_function	GO:0036456	L-methionine-(S)-S-oxide reductase activity	1	1	1	1	0.164109	1	1	A0A2H0ZN31_CANAR
molecular_function	GO:0008113	peptide-methionine (S)-S-oxide reductase activity	1	1	1	1	0.164109	1	1	A0A2H0ZN31_CANAR
biological_process	GO:1990355	L-methionine salvage from methionine sulphoxide	1	1	1	1	0.167983	1	1	A0A2H0ZN31_CANAR
molecular_function	GO:0005227	calcium activated cation channel activity	1	4	0.25	0.871708	0.511992	1	1	A0A2H1A6B2_CANAR
cellular_component	GO:0033179	proton-transporting V-type ATPase, V0 domain	1	4	0.25	0.917023	0.304241	1	1	A0A2H0ZMS2_CANAR
molecular_function	GO:0004519	endonuclease activity	1	5	0.2	0.811122	0.357324	1	1	A0A2H0ZJG1_CANAR
molecular_function	GO:0050660	flavin adenine dinucleotide binding	1	19	0.0526316	0.0649952	0.983131	0.996	1	A0A2H1A1J9_CANAR
biological_process	GO:0006629	lipid metabolic process	1	10	0.1	6.83505e-05	0.999977	0.004	1	A0A2H0ZD06_CANAR
cellular_component	GO:0016602	CCAAT-binding factor complex	1	4	0.25	0.880783	0.496248	1	1	A0A2H0ZLX5_CANAR
molecular_function	GO:0003746	translation elongation factor activity	1	12	0.0833333	0.390003	0.884146	1	1	A0A2H0ZQK7_CANAR
biological_process	GO:0032968	positive regulation of transcription elongation from RNA polymerase II promoter	1	6	0.166667	0.733679	0.668683	1	1	A0A2H1A1V3_CANAR
molecular_function	GO:0043023	ribosomal large subunit binding	1	5	0.2	0.808783	0.592186	1	1	A0A2H0ZKB1_CANAR
biological_process	GO:0006526	arginine biosynthetic process	1	6	0.166667	0.666087	0.724478	1	1	A0A2H0ZY71_CANAR
biological_process	GO:0031145	anaphase-promoting complex-dependent catabolic process	1	4	0.25	0.866367	0.521029	1	1	A0A2H0ZK89_CANAR
biological_process	GO:0030071	regulation of mitotic metaphase/anaphase transition	1	4	0.25	0.862999	0.39955	1	1	A0A2H0ZK89_CANAR
biological_process	GO:0006623	protein targeting to vacuole	1	3	0.333333	0.866367	0.521029	1	1	A0A2H0ZRG2_CANAR
biological_process	GO:0034553	mitochondrial respiratory chain complex II assembly	1	1	1	1	0.167983	1	1	A0A2H0ZKH9_CANAR
biological_process	GO:0097502	mannosylation	1	10	0.1	0.425518	0.868344	1	1	A0A2H0ZPQ4_CANAR
molecular_function	GO:0000049	tRNA binding	1	17	0.0588235	0.205139	0.952939	1	1	A0A2H0ZQF2_CANAR
molecular_function	GO:0016874	ligase activity	1	4	0.25	0.0404557	0.980819	0.939	1	A0A2H1A827_CANAR
biological_process	GO:0006520	cellular amino acid metabolic process	1	9	0.111111	0.00116903	0.99953	0.099	1	A0A2H1A5U7_CANAR
cellular_component	GO:0005654	nucleoplasm	1	6	0.166667	0.880353	0.190746	1	1	A0A2H0ZEH4_CANAR
molecular_function	GO:0017108	5'-flap endonuclease activity	1	2	0.5	0.973114	0.301333	1	1	A0A2H0ZPW7_CANAR
cellular_component	GO:0005935	cellular bud neck	1	9	0.111111	0.516934	0.820267	1	1	A0A2H0ZKL3_CANAR
cellular_component	GO:0000329	fungal-type vacuole membrane	1	4	0.25	0.880783	0.496248	1	1	A0A2H0ZV43_CANAR
molecular_function	GO:0045131	pre-mRNA branch point binding	1	1	1	1	0.164109	1	1	A0A2H1A786_CANAR
biological_process	GO:0006336	DNA replication-independent chromatin assembly	1	2	0.5	0.924941	0.42418	1	1	A0A2H1A285_CANAR
cellular_component	GO:0030131	clathrin adaptor complex	1	4	0.25	0.97496	0.117738	1	1	A0A2H0ZWN9_CANAR
molecular_function	GO:0016818	hydrolase activity, acting on acid anhydrides, in phosphorus-containing anhydrides	1	1	1	0.96597	0.059225	1	1	A0A2H0ZWP2_CANAR
cellular_component	GO:0031080	nuclear pore outer ring	1	2	0.5	0.975262	0.290146	1	1	A0A2H1A364_CANAR
cellular_component	GO:0032153	cell division site	1	2	0.5	0.695759	0.699004	1	1	A0A2H0ZJ34_CANAR
biological_process	GO:0000226	microtubule cytoskeleton organization	1	1	1	0.951062	0.181033	1	1	A0A2H0ZW64_CANAR
biological_process	GO:0030004	cellular monovalent inorganic cation homeostasis	1	1	1	0.983516	0.133633	1	1	A0A2H0ZNL5_CANAR
cellular_component	GO:0005768	endosome	1	6	0.166667	0.840618	0.300614	1	1	A0A2H1A7K7_CANAR
biological_process	GO:0000493	box H/ACA snoRNP assembly	1	2	0.5	0.97184	0.307806	1	1	A0A2H0ZDE7_CANAR
cellular_component	GO:0048476	Holliday junction resolvase complex	1	1	1	1	0.157442	1	1	A0A2H0ZZY4_CANAR
biological_process	GO:0006865	amino acid transport	1	11	0.0909091	0.33115	0.909038	1	1	A0A2H0ZP97_CANAR
biological_process	GO:0006893	Golgi to plasma membrane transport	1	4	0.25	0.801343	0.601622	1	1	A0A2H0ZLA9_CANAR
biological_process	GO:0000027	ribosomal large subunit assembly	1	6	0.166667	0.733679	0.668683	1	1	A0A2H0ZW74_CANAR
biological_process	GO:0061780	mitotic cohesin loading	1	1	1	1	0.167983	1	1	A0A2H1A5H1_CANAR
biological_process	GO:0010468	regulation of gene expression	1	1	1	0.992858	0.0121054	1	0.945	A0A2H1A5H1_CANAR
biological_process	GO:0042744	hydrogen peroxide catabolic process	1	2	0.5	0.97184	0.307806	1	1	A0A2H0ZV23_CANAR
biological_process	GO:0000002	mitochondrial genome maintenance	1	9	0.111111	0.538017	0.80951	1	1	A0A2H0ZHV8_CANAR
molecular_function	GO:0005315	inorganic phosphate transmembrane transporter activity	1	3	0.333333	0.871708	0.511992	1	1	A0A2H0ZQE9_CANAR
biological_process	GO:1990547	mitochondrial phosphate ion transmembrane transport	1	2	0.5	0.97184	0.307806	1	1	A0A2H0ZQE9_CANAR
molecular_function	GO:0004176	ATP-dependent peptidase activity	1	5	0.2	0.808783	0.592186	1	1	A0A2H1A1H2_CANAR
biological_process	GO:0070887	cellular response to chemical stimulus	1	6	0.166667	0.108564	0.961567	1	1	A0A2H0ZK79_CANAR
biological_process	GO:0031204	posttranslational protein targeting to membrane, translocation	1	2	0.5	0.97184	0.307806	1	1	A0A2H0ZYP2_CANAR
molecular_function	GO:0016813	hydrolase activity, acting on carbon-nitrogen (but not peptide) bonds, in linear amidines	1	2	0.5	0.808783	0.592186	1	1	A0A2H0ZK26_CANAR
biological_process	GO:0032008	positive regulation of TOR signaling	1	2	0.5	0.983516	0.133633	1	1	A0A2H0ZZN2_CANAR
molecular_function	GO:0052689	carboxylic ester hydrolase activity	1	2	0.5	0.296573	0.85014	1	1	A0A2H0ZZ22_CANAR
molecular_function	GO:0008474	palmitoyl-(protein) hydrolase activity	1	2	0.5	0.973114	0.301333	1	1	A0A2H0ZZ22_CANAR
biological_process	GO:0035601	protein deacylation	1	1	1	0.968755	0.137001	1	1	A0A2H0ZZ22_CANAR
molecular_function	GO:0015377	cation:chloride symporter activity	1	2	0.5	0.973114	0.301333	1	1	A0A2H0ZLZ5_CANAR
biological_process	GO:0007186	G protein-coupled receptor signaling pathway	1	4	0.25	0.801343	0.601622	1	1	A0A2H0ZK79_CANAR
biological_process	GO:0006271	DNA strand elongation involved in DNA replication	1	6	0.166667	0.902657	0.333913	1	1	A0A2H0ZE53_CANAR
molecular_function	GO:0071949	FAD binding	1	15	0.0666667	0.267363	0.932509	1	1	A0A2H0ZDB3_CANAR
molecular_function	GO:0042802	identical protein binding	1	6	0.166667	0.439438	0.8613	1	1	A0A2H1A746_CANAR
cellular_component	GO:0035101	FACT complex	1	1	1	1	0.157442	1	1	A0A2H0ZWS4_CANAR
cellular_component	GO:0034066	Ric1-Rgp1 guanyl-nucleotide exchange factor complex	1	1	1	1	0.157442	1	1	A0A2H0ZLY4_CANAR
molecular_function	GO:0003747	translation release factor activity	1	6	0.166667	0.743004	0.659224	1	1	A0A2H0ZVQ6_CANAR
cellular_component	GO:0016035	zeta DNA polymerase complex	1	1	1	1	0.157442	1	1	A0A2H0ZYL4_CANAR
biological_process	GO:0019985	translesion synthesis	1	1	1	0.995289	0.0750589	1	1	A0A2H0ZYL4_CANAR
biological_process	GO:1904263	positive regulation of TORC1 signaling	1	2	0.5	0.97184	0.307806	1	1	A0A2H1A035_CANAR
molecular_function	GO:0003729	mRNA binding	1	19	0.0526316	0.13575	0.972612	1	1	A0A2H0ZIT6_CANAR
cellular_component	GO:0000276	mitochondrial proton-transporting ATP synthase complex, coupling factor F(o)	1	6	0.166667	0.695759	0.699004	1	1	A0A2H0ZND4_CANAR
biological_process	GO:0070987	error-free translesion synthesis	1	2	0.5	0.97184	0.307806	1	1	A0A2H0ZL32_CANAR
cellular_component	GO:0005732	sno(s)RNA-containing ribonucleoprotein complex	1	4	0.25	0.414494	0.872595	1	1	A0A2H0ZDE7_CANAR
biological_process	GO:0000290	deadenylation-dependent decapping of nuclear-transcribed mRNA	1	6	0.166667	0.733679	0.668683	1	1	A0A2H1A2H2_CANAR
cellular_component	GO:0012507	ER to Golgi transport vesicle membrane	1	2	0.5	0.993127	0.0395743	1	0.995	A0A2H0ZMD1_CANAR
biological_process	GO:0034354	'de novo' NAD biosynthetic process from tryptophan	1	4	0.25	0.866367	0.521029	1	1	A0A2H0ZDB3_CANAR
biological_process	GO:0043420	anthranilate metabolic process	1	3	0.333333	0.924941	0.42418	1	1	A0A2H0ZDB3_CANAR
biological_process	GO:0019805	quinolinate biosynthetic process	1	3	0.333333	0.924941	0.42418	1	1	A0A2H0ZDB3_CANAR
biological_process	GO:0006569	tryptophan catabolic process	1	3	0.333333	0.801343	0.601622	1	1	A0A2H0ZDB3_CANAR
biological_process	GO:0061817	endoplasmic reticulum-plasma membrane tethering	1	2	0.5	0.97184	0.307806	1	1	A0A2H0ZE40_CANAR
cellular_component	GO:0005832	chaperonin-containing T-complex	1	8	0.125	0.633592	0.746518	1	1	A0A2H1A116_CANAR
biological_process	GO:0006259	DNA metabolic process	1	2	0.5	0.999884	0.000256448	1	0.067	A0A2H0ZLR5_CANAR
biological_process	GO:0006261	DNA-dependent DNA replication	1	4	0.25	0.957812	0.0990948	1	1	A0A2H0ZLR5_CANAR
cellular_component	GO:0035267	NuA4 histone acetyltransferase complex	1	6	0.166667	0.882262	0.366408	1	1	A0A2H1A5P3_CANAR
biological_process	GO:0032012	regulation of ARF protein signal transduction	1	3	0.333333	0.924941	0.42418	1	1	A0A2H0ZWC7_CANAR
biological_process	GO:0051315	attachment of mitotic spindle microtubules to kinetochore	1	1	1	1	0.167983	1	1	A0A2H0ZUR7_CANAR
cellular_component	GO:0030117	membrane coat	1	4	0.25	0.976865	0.060916	1	0.998	A0A2H0ZVC1_CANAR
biological_process	GO:0044260	cellular macromolecule metabolic process	1	3	0.333333	0.779269	0.255898	1	1	A0A2H1A827_CANAR
biological_process	GO:0008652	cellular amino acid biosynthetic process	1	7	0.142857	0.016547	0.994422	0.766	1	A0A2H1A6R7_CANAR
molecular_function	GO:0010997	anaphase-promoting complex binding	1	3	0.333333	0.928136	0.416067	1	1	A0A2H0ZY19_CANAR
molecular_function	GO:0097027	ubiquitin-protein transferase activator activity	1	3	0.333333	0.928136	0.416067	1	1	A0A2H0ZY19_CANAR
biological_process	GO:1904668	positive regulation of ubiquitin protein ligase activity	1	3	0.333333	0.924941	0.42418	1	1	A0A2H0ZY19_CANAR
cellular_component	GO:0030687	preribosome, large subunit precursor	1	7	0.142857	0.695759	0.699004	1	1	A0A2H0ZEH4_CANAR
molecular_function	GO:0043021	ribonucleoprotein complex binding	1	3	0.333333	0.923128	0.189445	1	1	A0A2H0ZEH4_CANAR
biological_process	GO:0000466	maturation of 5.8S rRNA from tricistronic rRNA transcript (SSU-rRNA, 5.8S rRNA, LSU-rRNA)	1	3	0.333333	0.722773	0.574482	1	1	A0A2H0ZEH4_CANAR
biological_process	GO:0034622	protein-containing complex assembly	1	2	0.5	NA	NA	NA	NA	A0A2H1A239_CANAR
molecular_function	GO:0004698	calcium-dependent protein kinase C activity	1	1	1	1	0.164109	1	1	A0A2H1A7H5_CANAR
biological_process	GO:0009272	fungal-type cell wall biogenesis	1	3	0.333333	0.666087	0.724478	1	1	A0A2H1A7H5_CANAR
cellular_component	GO:0043227	membrane-bounded organelle	1	3	0.333333	0.999888	0.000169606	1	0.012	A0A2H0ZG16_CANAR
molecular_function	GO:0004435	phosphatidylinositol phospholipase C activity	1	1	1	1	0.164109	1	1	A0A2H0ZU81_CANAR
molecular_function	GO:0008641	ubiquitin-like modifier activating enzyme activity	1	5	0.2	0.870175	0.387396	1	1	A0A2H0ZWD6_CANAR
cellular_component	GO:1990071	TRAPPII protein complex	1	2	0.5	0.975262	0.290146	1	1	A0A2H0ZN89_CANAR
biological_process	GO:0048193	Golgi vesicle transport	1	6	0.166667	0.92812	0.135896	1	1	A0A2H1A544_CANAR
biological_process	GO:0043248	proteasome assembly	1	4	0.25	0.33115	0.909038	1	1	A0A2H0ZGI1_CANAR
cellular_component	GO:0070971	endoplasmic reticulum exit site	1	2	0.5	0.975262	0.290146	1	1	A0A2H1A5Y7_CANAR
cellular_component	GO:0000785	chromatin	1	7	0.142857	0.84611	0.280826	1	1	A0A2H0ZKG7_CANAR
cellular_component	GO:0000176	nuclear exosome (RNase complex)	1	6	0.166667	0.758978	0.64261	1	1	A0A2H0ZPQ6_CANAR
biological_process	GO:0000467	exonucleolytic trimming to generate mature 3'-end of 5.8S rRNA from tricistronic rRNA transcript (SSU-rRNA, 5.8S rRNA, LSU-rRNA)	1	6	0.166667	0.733679	0.668683	1	1	A0A2H0ZPQ6_CANAR
molecular_function	GO:0008483	transaminase activity	1	3	0.333333	0.234464	0.943641	1	1	A0A2H0ZY97_CANAR
cellular_component	GO:0008541	proteasome regulatory particle, lid subcomplex	1	8	0.125	0.633592	0.746518	1	1	A0A2H0ZM31_CANAR
molecular_function	GO:0008271	secondary active sulfate transmembrane transporter activity	1	4	0.25	0.871708	0.511992	1	1	A0A2H1A452_CANAR
biological_process	GO:0045132	meiotic chromosome segregation	1	1	1	0.97184	0.307806	1	1	A0A2H0ZXW3_CANAR
biological_process	GO:0000070	mitotic sister chromatid segregation	1	2	0.5	0.995695	0.0158704	1	0.974	A0A2H0ZXW3_CANAR
molecular_function	GO:0004100	chitin synthase activity	1	4	0.25	0.871708	0.511992	1	1	A0A2H0ZCM7_CANAR
cellular_component	GO:0030286	dynein complex	1	2	0.5	0.975262	0.290146	1	1	A0A2H1A700_CANAR
molecular_function	GO:0008569	minus-end-directed microtubule motor activity	1	1	1	1	0.164109	1	1	A0A2H1A700_CANAR
cellular_component	GO:0033557	Slx1-Slx4 complex	1	1	1	1	0.157442	1	1	A0A2H0ZW58_CANAR
molecular_function	GO:0030234	enzyme regulator activity	1	6	0.166667	0.999501	0.00132462	1	0.192	A0A2H1A7M3_CANAR
molecular_function	GO:0000030	mannosyltransferase activity	1	9	0.111111	0.0570009	0.990741	0.992	1	A0A2H0ZZZ4_CANAR
biological_process	GO:0007015	actin filament organization	1	4	0.25	0.289005	0.890875	1	1	A0A2H1A4Y2_CANAR
biological_process	GO:2000601	positive regulation of Arp2/3 complex-mediated actin nucleation	1	1	1	1	0.167983	1	1	A0A2H1A4Y2_CANAR
cellular_component	GO:0005847	mRNA cleavage and polyadenylation specificity factor complex	1	4	0.25	0.880783	0.496248	1	1	A0A2H1A661_CANAR
cellular_component	GO:0031588	nucleotide-activated protein kinase complex	1	3	0.333333	0.933543	0.40199	1	1	A0A2H0ZNW8_CANAR
biological_process	GO:0045859	regulation of protein kinase activity	1	2	0.5	0.962905	0.127483	1	1	A0A2H0ZNW8_CANAR
biological_process	GO:0046907	intracellular transport	1	4	0.25	0.999918	0.00016994	1	0.05	A0A2H0ZGA8_CANAR
molecular_function	GO:0016831	carboxy-lyase activity	1	3	0.333333	0.344924	0.903235	1	1	A0A2H0ZC67_CANAR
cellular_component	GO:0030896	checkpoint clamp complex	1	2	0.5	0.975262	0.290146	1	1	A0A2H0ZSE9_CANAR
molecular_function	GO:0043175	RNA polymerase core enzyme binding	1	1	1	0.808783	0.592186	1	1	A0A2H0ZYQ7_CANAR
cellular_component	GO:0008540	proteasome regulatory particle, base subcomplex	1	9	0.111111	0.573709	0.786547	1	1	A0A2H1A7M3_CANAR
molecular_function	GO:0031625	ubiquitin protein ligase binding	1	6	0.166667	0.743004	0.659224	1	1	A0A2H0ZNB1_CANAR
biological_process	GO:0017148	negative regulation of translation	1	6	0.166667	0.519957	0.710995	1	1	A0A2H0ZIT6_CANAR
biological_process	GO:0061014	positive regulation of mRNA catabolic process	1	4	0.25	0.60083	0.642306	1	1	A0A2H0ZIT6_CANAR
biological_process	GO:0043488	regulation of mRNA stability	1	5	0.2	0.559968	0.678001	1	1	A0A2H0ZIT6_CANAR
biological_process	GO:0019222	regulation of metabolic process	1	1	1	0.9974	0.00444249	1	0.654	A0A2H1A495_CANAR
biological_process	GO:0009082	branched-chain amino acid biosynthetic process	1	2	0.5	0.666087	0.724478	1	1	A0A2H1A6R7_CANAR
biological_process	GO:0006032	chitin catabolic process	1	2	0.5	0.97184	0.307806	1	1	A0A2H0ZKL3_CANAR
biological_process	GO:0000272	polysaccharide catabolic process	1	2	0.5	0.866367	0.521029	1	1	A0A2H0ZKL3_CANAR
molecular_function	GO:0017070	U6 snRNA binding	1	2	0.5	0.973114	0.301333	1	1	A0A2H0ZD34_CANAR
molecular_function	GO:0004439	phosphatidylinositol-4,5-bisphosphate 5-phosphatase activity	1	2	0.5	0.973114	0.301333	1	1	A0A2H0ZGF1_CANAR
biological_process	GO:0046856	phosphatidylinositol dephosphorylation	1	5	0.2	0.733679	0.668683	1	1	A0A2H0ZGF1_CANAR
molecular_function	GO:0030975	thiamine binding	1	1	1	1	0.164109	1	1	A0A2H1A5M6_CANAR
molecular_function	GO:0004788	thiamine diphosphokinase activity	1	1	1	1	0.164109	1	1	A0A2H1A5M6_CANAR
biological_process	GO:0009229	thiamine diphosphate biosynthetic process	1	3	0.333333	0.924941	0.42418	1	1	A0A2H1A5M6_CANAR
biological_process	GO:0006772	thiamine metabolic process	1	1	1	0.801343	0.601622	1	1	A0A2H1A5M6_CANAR
cellular_component	GO:0005835	fatty acid synthase complex	1	2	0.5	0.975262	0.290146	1	1	A0A2H1A1I0_CANAR
molecular_function	GO:0004321	fatty-acyl-CoA synthase activity	1	2	0.5	0.973114	0.301333	1	1	A0A2H1A1I0_CANAR
cellular_component	GO:0002189	ribose phosphate diphosphokinase complex	1	3	0.333333	0.933543	0.40199	1	1	A0A2H1A0X5_CANAR
molecular_function	GO:0004749	ribose phosphate diphosphokinase activity	1	4	0.25	0.871708	0.511992	1	1	A0A2H1A0X5_CANAR
biological_process	GO:0006015	5-phosphoribose 1-diphosphate biosynthetic process	1	3	0.333333	0.924941	0.42418	1	1	A0A2H1A0X5_CANAR
biological_process	GO:0009165	nucleotide biosynthetic process	1	4	0.25	0.00548271	0.998753	0.351	1	A0A2H1A0X5_CANAR
biological_process	GO:0009156	ribonucleoside monophosphate biosynthetic process	1	3	0.333333	0.182714	0.939989	1	1	A0A2H1A0X5_CANAR
molecular_function	GO:0004694	eukaryotic translation initiation factor 2alpha kinase activity	1	1	1	1	0.164109	1	1	A0A2H0ZDK9_CANAR
molecular_function	GO:0004729	oxygen-dependent protoporphyrinogen oxidase activity	1	1	1	1	0.164109	1	1	A0A2H1A7L6_CANAR
biological_process	GO:0006782	protoporphyrinogen IX biosynthetic process	1	7	0.142857	0.666087	0.724478	1	1	A0A2H1A7L6_CANAR
molecular_function	GO:0016746	acyltransferase activity	1	11	0.0909091	0.0182123	0.993766	0.667	1	A0A2H1A299_CANAR
biological_process	GO:0006031	chitin biosynthetic process	1	3	0.333333	0.866367	0.521029	1	1	A0A2H0ZCM7_CANAR
biological_process	GO:0010390	histone monoubiquitination	1	1	1	1	0.167983	1	1	A0A2H0ZBL6_CANAR
cellular_component	GO:0044615	nuclear pore nuclear basket	1	1	1	1	0.157442	1	1	A0A2H1A7A4_CANAR
cellular_component	GO:0005938	cell cortex	1	7	0.142857	0.979189	0.0528254	1	0.996	A0A2H0ZKZ2_CANAR
cellular_component	GO:0030915	Smc5-Smc6 complex	1	4	0.25	0.880783	0.496248	1	1	A0A2H0ZJ19_CANAR
molecular_function	GO:0005199	structural constituent of cell wall	1	2	0.5	0.973114	0.301333	1	1	A0A2H0ZNU4_CANAR
biological_process	GO:0006072	glycerol-3-phosphate metabolic process	1	2	0.5	0.866367	0.521029	1	1	A0A2H0ZJY5_CANAR
cellular_component	GO:0017119	Golgi transport complex	1	3	0.333333	0.933543	0.40199	1	1	A0A2H0ZLT4_CANAR
molecular_function	GO:0008157	protein phosphatase 1 binding	1	1	1	1	0.164109	1	1	A0A2H1A5W6_CANAR
molecular_function	GO:0008843	endochitinase activity	1	1	1	1	0.164109	1	1	A0A2H0ZKL3_CANAR
biological_process	GO:0000920	septum digestion after cytokinesis	1	1	1	1	0.167983	1	1	A0A2H0ZKL3_CANAR
biological_process	GO:0007076	mitotic chromosome condensation	1	3	0.333333	0.924941	0.42418	1	1	A0A2H1A125_CANAR
molecular_function	GO:0004536	deoxyribonuclease activity	1	1	1	0.971102	0.129825	1	1	A0A2H0ZJG1_CANAR
cellular_component	GO:0000346	transcription export complex	1	2	0.5	0.975262	0.290146	1	1	A0A2H0ZQ33_CANAR
biological_process	GO:0006283	transcription-coupled nucleotide-excision repair	1	3	0.333333	0.924941	0.42418	1	1	A0A2H0ZQ33_CANAR
cellular_component	GO:0005819	spindle	1	5	0.2	0.19884	0.954697	1	1	A0A2H0ZN08_CANAR
molecular_function	GO:0019887	protein kinase regulator activity	1	3	0.333333	0.454408	0.794861	1	1	A0A2H0ZN08_CANAR
biological_process	GO:0033674	positive regulation of kinase activity	1	1	1	1	0.167983	1	1	A0A2H0ZN08_CANAR
molecular_function	GO:0004408	holocytochrome-c synthase activity	1	2	0.5	0.973114	0.301333	1	1	A0A2H1A1X0_CANAR
biological_process	GO:0051726	regulation of cell cycle	1	3	0.333333	0.9912	0.0235796	1	0.999	A0A2H1A6V0_CANAR
biological_process	GO:0045727	positive regulation of translation	1	1	1	0.866367	0.521029	1	1	A0A2H0ZLL7_CANAR
cellular_component	GO:0019867	outer membrane	1	3	0.333333	0.27361	0.897994	1	1	A0A2H0ZZ67_CANAR
molecular_function	GO:0004181	metallocarboxypeptidase activity	1	3	0.333333	0.928136	0.416067	1	1	A0A2H0ZGR0_CANAR
molecular_function	GO:0008441	3'(2'),5'-bisphosphate nucleotidase activity	1	1	1	1	0.164109	1	1	A0A2H0ZQ53_CANAR
biological_process	GO:0046855	inositol phosphate dephosphorylation	1	1	1	1	0.167983	1	1	A0A2H0ZQ53_CANAR
biological_process	GO:0006790	sulfur compound metabolic process	1	2	0.5	0.03913	0.983166	0.979	1	A0A2H0ZQ53_CANAR
biological_process	GO:0016126	sterol biosynthetic process	1	10	0.1	0.168132	0.963961	1	1	A0A2H0ZKF2_CANAR
cellular_component	GO:0031511	Mis6-Sim4 complex	1	1	1	1	0.157442	1	1	A0A2H0ZVB0_CANAR
molecular_function	GO:0005092	GDP-dissociation inhibitor activity	1	2	0.5	0.871708	0.511992	1	1	A0A2H0ZGG9_CANAR
molecular_function	GO:0017150	tRNA dihydrouridine synthase activity	1	3	0.333333	0.871708	0.511992	1	1	A0A2H1A1J9_CANAR
cellular_component	GO:1990112	RQC complex	1	1	1	1	0.157442	1	1	A0A2H0ZKB1_CANAR
biological_process	GO:1990116	ribosome-associated ubiquitin-dependent protein catabolic process	1	2	0.5	0.97184	0.307806	1	1	A0A2H0ZKB1_CANAR
cellular_component	GO:0005834	heterotrimeric G-protein complex	1	2	0.5	0.975262	0.290146	1	1	A0A2H0ZK79_CANAR
molecular_function	GO:0001664	G protein-coupled receptor binding	1	2	0.5	0.973114	0.301333	1	1	A0A2H0ZK79_CANAR
molecular_function	GO:0031683	G-protein beta/gamma-subunit complex binding	1	2	0.5	0.973114	0.301333	1	1	A0A2H0ZK79_CANAR
biological_process	GO:0042176	regulation of protein catabolic process	1	3	0.333333	0.866367	0.521029	1	1	A0A2H1A7M3_CANAR
molecular_function	GO:0016303	1-phosphatidylinositol-3-kinase activity	1	1	1	1	0.164109	1	1	A0A2H0ZNE3_CANAR
biological_process	GO:0019878	lysine biosynthetic process via aminoadipic acid	1	5	0.2	0.801343	0.601622	1	1	A0A2H0ZM26_CANAR
molecular_function	GO:0004451	isocitrate lyase activity	1	1	1	1	0.164109	1	1	A0A2H0ZMA9_CANAR
molecular_function	GO:0046421	methylisocitrate lyase activity	1	1	1	1	0.164109	1	1	A0A2H0ZMA9_CANAR
biological_process	GO:0006097	glyoxylate cycle	1	2	0.5	0.97184	0.307806	1	1	A0A2H0ZMA9_CANAR
cellular_component	GO:0030864	cortical actin cytoskeleton	1	2	0.5	0.999119	0.00582698	1	0.475	A0A2H0ZLS6_CANAR
molecular_function	GO:0004352	glutamate dehydrogenase (NAD+) activity	1	1	1	1	0.164109	1	1	A0A2H0ZIA3_CANAR
biological_process	GO:0019551	glutamate catabolic process to 2-oxoglutarate	1	1	1	1	0.167983	1	1	A0A2H0ZIA3_CANAR
biological_process	GO:0016560	protein import into peroxisome matrix, docking	1	2	0.5	0.97184	0.307806	1	1	A0A2H0ZW12_CANAR
molecular_function	GO:0004748	ribonucleoside-diphosphate reductase activity, thioredoxin disulfide as acceptor	1	3	0.333333	0.928136	0.416067	1	1	A0A2H0ZG02_CANAR
cellular_component	GO:0033263	CORVET complex	1	1	1	1	0.157442	1	1	A0A2H0ZV43_CANAR
cellular_component	GO:0030897	HOPS complex	1	2	0.5	0.975262	0.290146	1	1	A0A2H0ZV43_CANAR
cellular_component	GO:0005887	integral component of plasma membrane	1	6	0.166667	0.758978	0.64261	1	1	A0A2H1A754_CANAR
molecular_function	GO:0005034	osmosensor activity	1	1	1	1	0.164109	1	1	A0A2H1A754_CANAR
biological_process	GO:0007232	osmosensory signaling pathway via Sho1 osmosensor	1	1	1	1	0.167983	1	1	A0A2H1A754_CANAR
molecular_function	GO:0061863	microtubule plus end polymerase	1	1	1	1	0.164109	1	1	A0A2H0ZVD8_CANAR
molecular_function	GO:0051010	microtubule plus-end binding	1	1	1	1	0.164109	1	1	A0A2H0ZVD8_CANAR
biological_process	GO:0030951	establishment or maintenance of microtubule cytoskeleton polarity	1	1	1	1	0.167983	1	1	A0A2H0ZVD8_CANAR
biological_process	GO:0046785	microtubule polymerization	1	1	1	0.963901	0.198657	1	1	A0A2H0ZVD8_CANAR
biological_process	GO:0007051	spindle organization	1	1	1	0.924941	0.42418	1	1	A0A2H0ZVD8_CANAR
cellular_component	GO:1990316	Atg1/ULK1 kinase complex	1	1	1	1	0.157442	1	1	A0A2H1A6A9_CANAR
cellular_component	GO:0000407	phagophore assembly site	1	2	0.5	0.985728	0.0829765	1	0.999	A0A2H1A6A9_CANAR
molecular_function	GO:0004096	catalase activity	1	1	1	1	0.164109	1	1	A0A2H0ZV23_CANAR
molecular_function	GO:0004497	monooxygenase activity	1	8	0.125	0.642676	0.571938	1	1	A0A2H1A0R2_CANAR
molecular_function	GO:0016705	oxidoreductase activity, acting on paired donors, with incorporation or reduction of molecular oxygen	1	8	0.125	0.662942	0.529399	1	1	A0A2H1A0R2_CANAR
biological_process	GO:0090114	COPII-coated vesicle budding	1	2	0.5	0.983516	0.133633	1	1	A0A2H1A035_CANAR
biological_process	GO:0006885	regulation of pH	1	1	1	0.995289	0.0750589	1	1	A0A2H0ZHN7_CANAR
cellular_component	GO:0000408	EKC/KEOPS complex	1	2	0.5	0.975262	0.290146	1	1	A0A2H0ZKG7_CANAR
molecular_function	GO:0031490	chromatin DNA binding	1	3	0.333333	0.928136	0.416067	1	1	A0A2H0ZKG7_CANAR
molecular_function	GO:0061711	N(6)-L-threonylcarbamoyladenine synthase activity	1	1	1	1	0.164109	1	1	A0A2H0ZKG7_CANAR
biological_process	GO:0000722	telomere maintenance via recombination	1	2	0.5	0.97184	0.307806	1	1	A0A2H0ZKG7_CANAR
biological_process	GO:0002949	tRNA threonylcarbamoyladenosine modification	1	1	1	1	0.167983	1	1	A0A2H0ZKG7_CANAR
biological_process	GO:0051276	chromosome organization	1	3	0.333333	0.982635	0.0295341	1	1	A0A2H1A1K1_CANAR
cellular_component	GO:0031510	SUMO activating enzyme complex	1	1	1	1	0.157442	1	1	A0A2H1A5C7_CANAR
molecular_function	GO:0019948	SUMO activating enzyme activity	1	1	1	1	0.164109	1	1	A0A2H1A5C7_CANAR
molecular_function	GO:0043495	protein-membrane adaptor activity	1	1	1	0.973114	0.301333	1	1	A0A2H0ZG16_CANAR
biological_process	GO:0071562	nucleus-vacuole junction assembly	1	1	1	1	0.167983	1	1	A0A2H0ZG16_CANAR
cellular_component	GO:0000228	nuclear chromosome	1	2	0.5	0.983439	0.0438213	1	0.996	A0A2H0ZGF6_CANAR
molecular_function	GO:0030674	protein-macromolecule adaptor activity	1	1	1	0.999689	0.00187952	1	0.241	A0A2H1A746_CANAR
molecular_function	GO:0070122	isopeptidase activity	1	6	0.166667	0.743004	0.659224	1	1	A0A2H0ZD34_CANAR
biological_process	GO:0031297	replication fork processing	1	2	0.5	0.924941	0.42418	1	1	A0A2H1A6D3_CANAR
molecular_function	GO:0044877	protein-containing complex binding	1	1	1	0.929151	0.137972	1	1	A0A2H0ZZY1_CANAR
biological_process	GO:0051716	cellular response to stimulus	1	2	0.5	0.999993	1.43785e-05	1	0.002	A0A2H0ZZY1_CANAR
cellular_component	GO:0005815	microtubule organizing center	1	1	1	0.946468	0.241022	1	1	A0A2H0ZNF6_CANAR
cellular_component	GO:0031981	nuclear lumen	1	2	0.5	0.513035	0.569896	1	1	A0A2H0ZDF9_CANAR
molecular_function	GO:0090560	2-(3-amino-3-carboxypropyl)histidine synthase activity	1	2	0.5	0.973114	0.301333	1	1	A0A2H0ZMU8_CANAR
biological_process	GO:0017183	peptidyl-diphthamide biosynthetic process from peptidyl-histidine	1	4	0.25	0.866367	0.521029	1	1	A0A2H0ZMU8_CANAR
biological_process	GO:0036297	interstrand cross-link repair	1	2	0.5	0.97184	0.307806	1	1	A0A2H0ZM39_CANAR
molecular_function	GO:0002161	aminoacyl-tRNA editing activity	1	7	0.142857	0.612604	0.762098	1	1	A0A2H1A2Q0_CANAR
biological_process	GO:0007020	microtubule nucleation	1	3	0.333333	0.924941	0.42418	1	1	A0A2H0ZLV6_CANAR
biological_process	GO:0036265	RNA (guanine-N7)-methylation	1	1	1	0.97184	0.307806	1	1	A0A2H0ZWK4_CANAR
biological_process	GO:0030488	tRNA methylation	1	2	0.5	0.924941	0.42418	1	1	A0A2H0ZWK4_CANAR
biological_process	GO:0006013	mannose metabolic process	1	3	0.333333	0.924941	0.42418	1	1	A0A2H1A1W0_CANAR
molecular_function	GO:0004559	alpha-mannosidase activity	1	1	1	0.808783	0.592186	1	1	A0A2H1A1W0_CANAR
molecular_function	GO:0004713	protein tyrosine kinase activity	1	1	1	1	0.164109	1	1	A0A2H0ZNL4_CANAR
biological_process	GO:0009202	deoxyribonucleoside triphosphate biosynthetic process	1	1	1	0.97184	0.307806	1	1	A0A2H0ZNL4_CANAR
biological_process	GO:0043618	regulation of transcription from RNA polymerase II promoter in response to stress	1	3	0.333333	0.666087	0.724478	1	1	A0A2H0ZEH6_CANAR
biological_process	GO:0030001	metal ion transport	1	1	1	0.924941	0.42418	1	1	A0A2H0ZMU7_CANAR
cellular_component	GO:0008622	epsilon DNA polymerase complex	1	2	0.5	0.975262	0.290146	1	1	A0A2H0ZY72_CANAR
molecular_function	GO:0070403	NAD+ binding	1	4	0.25	0.871708	0.511992	1	1	A0A2H0ZQQ6_CANAR
molecular_function	GO:0052657	guanine phosphoribosyltransferase activity	1	1	1	1	0.164109	1	1	A0A2H0ZLI0_CANAR
molecular_function	GO:0004422	hypoxanthine phosphoribosyltransferase activity	1	1	1	1	0.164109	1	1	A0A2H0ZLI0_CANAR
molecular_function	GO:0000310	xanthine phosphoribosyltransferase activity	1	1	1	1	0.164109	1	1	A0A2H0ZLI0_CANAR
biological_process	GO:0032263	GMP salvage	1	1	1	1	0.167983	1	1	A0A2H0ZLI0_CANAR
molecular_function	GO:0004527	exonuclease activity	1	1	1	0.997868	0.011567	1	0.852	A0A2H0ZPC7_CANAR
cellular_component	GO:0005802	trans-Golgi network	1	2	0.5	0.975262	0.290146	1	1	A0A2H1A544_CANAR
biological_process	GO:0043547	positive regulation of GTPase activity	1	2	0.5	0.97184	0.307806	1	1	A0A2H0ZHC6_CANAR
biological_process	GO:0072659	protein localization to plasma membrane	1	1	1	0.97184	0.307806	1	1	A0A2H0ZV39_CANAR
molecular_function	GO:0004502	kynurenine 3-monooxygenase activity	1	1	1	1	0.164109	1	1	A0A2H0ZDB3_CANAR
molecular_function	GO:0008659	(3R)-hydroxymyristoyl-[acyl-carrier-protein] dehydratase activity	1	1	1	1	0.164109	1	1	A0A2H1A1I0_CANAR
molecular_function	GO:0008693	3-hydroxydecanoyl-[acyl-carrier-protein] dehydratase activity	1	1	1	1	0.164109	1	1	A0A2H1A1I0_CANAR
molecular_function	GO:0047451	3-hydroxyoctanoyl-[acyl-carrier-protein] dehydratase activity	1	1	1	1	0.164109	1	1	A0A2H1A1I0_CANAR
molecular_function	GO:0004317	3-hydroxypalmitoyl-[acyl-carrier-protein] dehydratase activity	1	1	1	1	0.164109	1	1	A0A2H1A1I0_CANAR
molecular_function	GO:0004313	[acyl-carrier-protein] S-acetyltransferase activity	1	1	1	1	0.164109	1	1	A0A2H1A1I0_CANAR
molecular_function	GO:0004314	[acyl-carrier-protein] S-malonyltransferase activity	1	1	1	1	0.164109	1	1	A0A2H1A1I0_CANAR
molecular_function	GO:0004318	enoyl-[acyl-carrier-protein] reductase (NADH) activity	1	1	1	1	0.164109	1	1	A0A2H1A1I0_CANAR
molecular_function	GO:0016631	enoyl-[acyl-carrier-protein] reductase activity	1	1	1	1	0.164109	1	1	A0A2H1A1I0_CANAR
molecular_function	GO:0016295	myristoyl-[acyl-carrier-protein] hydrolase activity	1	1	1	1	0.164109	1	1	A0A2H1A1I0_CANAR
molecular_function	GO:0004320	oleoyl-[acyl-carrier-protein] hydrolase activity	1	1	1	1	0.164109	1	1	A0A2H1A1I0_CANAR
molecular_function	GO:0016296	palmitoyl-[acyl-carrier-protein] hydrolase activity	1	1	1	1	0.164109	1	1	A0A2H1A1I0_CANAR
biological_process	GO:0042274	ribosomal small subunit biogenesis	1	5	0.2	0.254432	0.937175	1	1	A0A2H0ZN23_CANAR
biological_process	GO:0051052	regulation of DNA metabolic process	1	1	1	0.866367	0.521029	1	1	A0A2H0ZFS1_CANAR
molecular_function	GO:0003896	DNA primase activity	1	1	1	1	0.164109	1	1	A0A2H1A248_CANAR
molecular_function	GO:0004534	5'-3' exoribonuclease activity	1	2	0.5	0.973114	0.301333	1	1	A0A2H0ZHN5_CANAR
molecular_function	GO:0003910	DNA ligase (ATP) activity	1	2	0.5	0.973114	0.301333	1	1	A0A2H1A691_CANAR
biological_process	GO:0071897	DNA biosynthetic process	1	2	0.5	0.968755	0.137001	1	1	A0A2H1A691_CANAR
biological_process	GO:0016482	cytosolic transport	1	2	0.5	0.995301	0.0250066	1	0.999	A0A2H0ZDA8_CANAR
biological_process	GO:0015940	pantothenate biosynthetic process	1	3	0.333333	0.924941	0.42418	1	1	A0A2H0ZPA2_CANAR
cellular_component	GO:0000347	THO complex	1	1	1	1	0.157442	1	1	A0A2H0ZLW2_CANAR
biological_process	GO:0048208	COPII vesicle coating	1	1	1	0.97184	0.307806	1	1	A0A2H1A5Y7_CANAR
molecular_function	GO:0008677	2-dehydropantoate 2-reductase activity	1	2	0.5	0.973114	0.301333	1	1	A0A2H0ZPA2_CANAR
cellular_component	GO:0072546	EMC complex	1	2	0.5	0.975262	0.290146	1	1	A0A2H0ZW92_CANAR
biological_process	GO:0060962	regulation of ribosomal protein gene transcription by RNA polymerase II	1	1	1	1	0.167983	1	1	A0A2H0ZWI5_CANAR
molecular_function	GO:0017116	single-stranded DNA helicase activity	1	1	1	1	0.164109	1	1	A0A2H0ZPW7_CANAR
biological_process	GO:0033567	DNA replication, Okazaki fragment processing	1	1	1	1	0.167983	1	1	A0A2H0ZPW7_CANAR
molecular_function	GO:0016274	protein-arginine N-methyltransferase activity	1	3	0.333333	0.996878	0.0339055	1	1	A0A2H0ZLK9_CANAR
cellular_component	GO:0000938	GARP complex	1	2	0.5	0.975262	0.290146	1	1	A0A2H0ZLU6_CANAR
molecular_function	GO:0004823	leucine-tRNA ligase activity	1	2	0.5	0.973114	0.301333	1	1	A0A2H1A2Q0_CANAR
biological_process	GO:0006429	leucyl-tRNA aminoacylation	1	2	0.5	0.97184	0.307806	1	1	A0A2H1A2Q0_CANAR
cellular_component	GO:0030173	integral component of Golgi membrane	1	2	0.5	0.975262	0.290146	1	1	A0A2H0ZVD1_CANAR
cellular_component	GO:0005780	extrinsic component of intraperoxisomal membrane	1	1	1	1	0.157442	1	1	A0A2H0ZC61_CANAR
biological_process	GO:0045033	peroxisome inheritance	1	1	1	1	0.167983	1	1	A0A2H0ZC61_CANAR
molecular_function	GO:0034979	NAD-dependent protein deacetylase activity	1	1	1	0.808783	0.592186	1	1	A0A2H0ZQQ6_CANAR
molecular_function	GO:0061697	protein-glutaryllysine deglutarylase activity	1	1	1	1	0.164109	1	1	A0A2H0ZQQ6_CANAR
molecular_function	GO:0036054	protein-malonyllysine demalonylase activity	1	1	1	1	0.164109	1	1	A0A2H0ZQQ6_CANAR
molecular_function	GO:0036055	protein-succinyllysine desuccinylase activity	1	1	1	1	0.164109	1	1	A0A2H0ZQQ6_CANAR
biological_process	GO:0008643	carbohydrate transport	1	3	0.333333	0.866367	0.521029	1	1	A0A2H0ZU77_CANAR
molecular_function	GO:0004370	glycerol kinase activity	1	1	1	1	0.164109	1	1	A0A2H0ZJY5_CANAR
biological_process	GO:0019563	glycerol catabolic process	1	1	1	0.97184	0.307806	1	1	A0A2H0ZJY5_CANAR
molecular_function	GO:0008553	P-type proton-exporting transporter activity	1	1	1	1	0.164109	1	1	A0A2H0ZKV9_CANAR
molecular_function	GO:1901691	proton binding	1	1	1	1	0.164109	1	1	A0A2H0ZKV9_CANAR
biological_process	GO:0120029	proton export across plasma membrane	1	1	1	1	0.167983	1	1	A0A2H0ZKV9_CANAR
biological_process	GO:0051453	regulation of intracellular pH	1	1	1	0.97184	0.307806	1	1	A0A2H0ZKV9_CANAR
biological_process	GO:0030041	actin filament polymerization	1	2	0.5	0.672858	0.62395	1	1	A0A2H0ZMM5_CANAR
biological_process	GO:0051103	DNA ligation involved in DNA repair	1	1	1	1	0.167983	1	1	A0A2H1A691_CANAR
biological_process	GO:0042128	nitrate assimilation	1	1	1	1	0.167983	1	1	A0A2H0ZZX4_CANAR
biological_process	GO:0006808	regulation of nitrogen utilization	1	1	1	1	0.167983	1	1	A0A2H0ZZX4_CANAR
cellular_component	GO:0000148	1,3-beta-D-glucan synthase complex	1	2	0.5	0.975262	0.290146	1	1	A0A2H1A6L2_CANAR
molecular_function	GO:0003843	1,3-beta-D-glucan synthase activity	1	2	0.5	0.973114	0.301333	1	1	A0A2H1A6L2_CANAR
biological_process	GO:0006075	(1->3)-beta-D-glucan biosynthetic process	1	2	0.5	0.97184	0.307806	1	1	A0A2H1A6L2_CANAR
biological_process	GO:0032065	maintenance of protein location in cell cortex	1	1	1	1	0.167983	1	1	A0A2H0ZKZ2_CANAR
molecular_function	GO:0050072	m7G(5')pppN diphosphatase activity	1	1	1	1	0.164109	1	1	A0A2H1A2H2_CANAR
molecular_function	GO:0004427	inorganic diphosphatase activity	1	2	0.5	0.973114	0.301333	1	1	A0A2H0ZDW1_CANAR
biological_process	GO:1902751	positive regulation of cell cycle G2/M phase transition	1	1	1	1	0.167983	1	1	A0A2H0ZSU3_CANAR
molecular_function	GO:0106261	tRNA uridine(34) acetyltransferase activity	1	1	1	1	0.164109	1	1	A0A2H0ZQF2_CANAR
molecular_function	GO:0003842	1-pyrroline-5-carboxylate dehydrogenase activity	1	1	1	1	0.164109	1	1	A0A2H0ZIL2_CANAR
biological_process	GO:0010133	proline catabolic process to glutamate	1	1	1	1	0.167983	1	1	A0A2H0ZIL2_CANAR
molecular_function	GO:1990119	RNA helicase inhibitor activity	1	1	1	1	0.164109	1	1	A0A2H0ZQ33_CANAR
biological_process	GO:1902281	negative regulation of RNA helicase activity	1	1	1	1	0.167983	1	1	A0A2H0ZQ33_CANAR
biological_process	GO:0043462	regulation of ATP-dependent activity	1	1	1	0.924941	0.42418	1	1	A0A2H0ZQ33_CANAR
biological_process	GO:0006303	double-strand break repair via nonhomologous end joining	1	2	0.5	0.97184	0.307806	1	1	A0A2H0ZRU8_CANAR
molecular_function	GO:0003725	double-stranded RNA binding	1	3	0.333333	0.928136	0.416067	1	1	A0A2H0ZV47_CANAR
molecular_function	GO:0004830	tryptophan-tRNA ligase activity	1	2	0.5	0.973114	0.301333	1	1	A0A2H1A0W9_CANAR
biological_process	GO:0006436	tryptophanyl-tRNA aminoacylation	1	2	0.5	0.97184	0.307806	1	1	A0A2H1A0W9_CANAR
molecular_function	GO:0102203	brassicasterol glucosyltransferase activity	1	1	1	1	0.164109	1	1	A0A2H0ZKF2_CANAR
molecular_function	GO:0102205	cholesterol alpha-glucosyltransferase activity	1	1	1	1	0.164109	1	1	A0A2H0ZKF2_CANAR
molecular_function	GO:0102202	soladodine glucosyltransferase activity	1	1	1	1	0.164109	1	1	A0A2H0ZKF2_CANAR
molecular_function	GO:0016906	sterol 3-beta-glucosyltransferase activity	1	1	1	1	0.164109	1	1	A0A2H0ZKF2_CANAR
biological_process	GO:0030259	lipid glycosylation	1	1	1	1	0.167983	1	1	A0A2H0ZKF2_CANAR
biological_process	GO:0006996	organelle organization	1	2	0.5	0.944129	0.0771756	1	1	A0A2H0ZFM4_CANAR
molecular_function	GO:0008757	S-adenosylmethionine-dependent methyltransferase activity	1	3	0.333333	0.508069	0.661979	1	1	A0A2H0ZPR8_CANAR
biological_process	GO:0031591	wybutosine biosynthetic process	1	1	1	1	0.167983	1	1	A0A2H0ZPR8_CANAR
cellular_component	GO:0005635	nuclear envelope	1	1	1	0.999985	7.29221e-05	1	0.004	A0A2H0ZN23_CANAR
cellular_component	GO:0070390	transcription export complex 2	1	2	0.5	0.975262	0.290146	1	1	A0A2H0ZN23_CANAR
biological_process	GO:0051304	chromosome separation	1	1	1	0.951062	0.181033	1	1	A0A2H0ZG72_CANAR
molecular_function	GO:0004354	glutamate dehydrogenase (NADP+) activity	1	1	1	1	0.164109	1	1	A0A2H1A5U7_CANAR
cellular_component	GO:0000151	ubiquitin ligase complex	1	1	1	0.927097	0.200391	1	1	A0A2H0ZV00_CANAR
molecular_function	GO:0034450	ubiquitin-ubiquitin ligase activity	1	1	1	1	0.164109	1	1	A0A2H0ZV00_CANAR
molecular_function	GO:0004399	histidinol dehydrogenase activity	1	1	1	1	0.164109	1	1	A0A2H0ZMK5_CANAR
molecular_function	GO:0004635	phosphoribosyl-AMP cyclohydrolase activity	1	1	1	1	0.164109	1	1	A0A2H0ZMK5_CANAR
molecular_function	GO:0004636	phosphoribosyl-ATP diphosphatase activity	1	1	1	1	0.164109	1	1	A0A2H0ZMK5_CANAR
biological_process	GO:0016075	rRNA catabolic process	1	2	0.5	0.60045	0.770896	1	1	A0A2H0ZV47_CANAR
molecular_function	GO:0004816	asparagine-tRNA ligase activity	1	2	0.5	0.973114	0.301333	1	1	A0A2H0ZPR3_CANAR
biological_process	GO:0006421	asparaginyl-tRNA aminoacylation	1	2	0.5	0.97184	0.307806	1	1	A0A2H0ZPR3_CANAR
biological_process	GO:0006401	RNA catabolic process	1	3	0.333333	0.324774	0.810106	1	1	A0A2H1A7Z8_CANAR
molecular_function	GO:0035312	5'-3' exodeoxyribonuclease activity	1	1	1	0.928136	0.416067	1	1	A0A2H0ZX59_CANAR
molecular_function	GO:0003877	ATP adenylyltransferase activity	1	1	1	1	0.164109	1	1	A0A2H1A326_CANAR
molecular_function	GO:0004438	phosphatidylinositol-3-phosphatase activity	1	1	1	1	0.164109	1	1	A0A2H0ZGD6_CANAR
biological_process	GO:0030242	autophagy of peroxisome	1	1	1	1	0.167983	1	1	A0A2H0ZL78_CANAR
cellular_component	GO:0032777	Piccolo NuA4 histone acetyltransferase complex	1	1	1	0.975262	0.290146	1	1	A0A2H0ZSF4_CANAR
biological_process	GO:0006301	postreplication repair	1	1	1	0.999214	0.0164844	1	0.995	A0A2H0ZDH5_CANAR
biological_process	GO:0006513	protein monoubiquitination	1	1	1	1	0.0281603	1	1	A0A2H0ZDH5_CANAR
biological_process	GO:0098813	nuclear chromosome segregation	1	1	1	0.984995	0.0386654	1	1	A0A2H0ZNT5_CANAR
biological_process	GO:0000280	nuclear division	1	2	0.5	0.984355	0.0421883	1	1	A0A2H0ZNT5_CANAR
molecular_function	GO:0042781	3'-tRNA processing endoribonuclease activity	1	1	1	1	0.164109	1	1	A0A2H0ZQE8_CANAR
biological_process	GO:0006113	fermentation	1	1	1	0.97184	0.307806	1	1	A0A2H1A1I6_CANAR
biological_process	GO:2000113	negative regulation of cellular macromolecule biosynthetic process	1	1	1	0.617939	0.546862	1	1	A0A2H0ZKT1_CANAR
biological_process	GO:0051172	negative regulation of nitrogen compound metabolic process	1	1	1	0.711212	0.437382	1	1	A0A2H0ZKT1_CANAR
biological_process	GO:0016572	histone phosphorylation	1	1	1	1	0.167983	1	1	A0A2H1A1C6_CANAR
molecular_function	GO:0031151	histone methyltransferase activity (H3-K79 specific)	1	1	1	1	0.164109	1	1	A0A2H1A6V0_CANAR
biological_process	GO:0000183	rDNA heterochromatin assembly	1	1	1	0.97184	0.307806	1	1	A0A2H0ZCK3_CANAR
cellular_component	GO:0005854	nascent polypeptide-associated complex	1	1	1	1	0.157442	1	1	A0A2H0ZV73_CANAR
biological_process	GO:0060255	regulation of macromolecule metabolic process	1	1	1	0.996757	0.00549673	1	0.825	A0A2H1A6Q6_CANAR
biological_process	GO:0006491	N-glycan processing	1	1	1	1	0.167983	1	1	A0A2H1A0I8_CANAR
cellular_component	GO:0009986	cell surface	1	1	1	1	0.157442	1	1	A0A2H1A5L3_CANAR
cellular_component	GO:0000930	gamma-tubulin complex	1	1	1	1	0.157442	1	1	A0A2H0ZLV6_CANAR
biological_process	GO:0031122	cytoplasmic microtubule organization	1	1	1	1	0.167983	1	1	A0A2H0ZLV6_CANAR
biological_process	GO:0030261	chromosome condensation	1	1	1	0.983516	0.133633	1	1	A0A2H1A733_CANAR
molecular_function	GO:0030623	U5 snRNA binding	1	1	1	1	0.164109	1	1	A0A2H0ZD34_CANAR
molecular_function	GO:0004555	alpha,alpha-trehalase activity	1	2	0.5	0.973114	0.301333	1	1	A0A2H1A422_CANAR
biological_process	GO:0005993	trehalose catabolic process	1	1	1	1	0.167983	1	1	A0A2H1A422_CANAR
molecular_function	GO:0140684	histone H3-tri/dimethyl-lysine-9 demethylase activity	1	1	1	NA	NA	NA	NA	A0A2H0ZW59_CANAR
molecular_function	GO:0003857	3-hydroxyacyl-CoA dehydrogenase activity	1	1	1	1	0.164109	1	1	A0A2H0ZLR1_CANAR
molecular_function	GO:0004300	enoyl-CoA hydratase activity	1	1	1	1	0.164109	1	1	A0A2H0ZLR1_CANAR
molecular_function	GO:0004768	stearoyl-CoA 9-desaturase activity	1	2	0.5	0.973114	0.301333	1	1	A0A2H0ZKQ0_CANAR
biological_process	GO:0006636	unsaturated fatty acid biosynthetic process	1	2	0.5	0.97184	0.307806	1	1	A0A2H0ZKQ0_CANAR
molecular_function	GO:0004043	L-aminoadipate-semialdehyde dehydrogenase activity	1	1	1	1	0.164109	1	1	A0A2H0ZM26_CANAR
molecular_function	GO:0003991	acetylglutamate kinase activity	1	1	1	1	0.164109	1	1	A0A2H0ZY71_CANAR
molecular_function	GO:0003942	N-acetyl-gamma-glutamyl-phosphate reductase activity	1	1	1	1	0.164109	1	1	A0A2H0ZY71_CANAR
molecular_function	GO:0016872	intramolecular lyase activity	1	1	1	0.973114	0.301333	1	1	A0A2H0ZCW2_CANAR
molecular_function	GO:0004160	dihydroxy-acid dehydratase activity	1	1	1	1	0.164109	1	1	A0A2H1A6R7_CANAR
molecular_function	GO:0003755	peptidyl-prolyl cis-trans isomerase activity	0	15	0	0.0674908	1	0.997	1
cellular_component	GO:0005762	mitochondrial large ribosomal subunit	0	8	0	0.253482	1	1	1
molecular_function	GO:0008138	protein tyrosine/serine/threonine phosphatase activity	0	8	0	0.237902	1	1	1
molecular_function	GO:0120013	lipid transfer activity	0	1	0	0.698667	1	1	1
molecular_function	GO:0004016	adenylate cyclase activity	0	1	0	0.835891	1	1	1
biological_process	GO:0006171	cAMP biosynthetic process	0	1	0	0.832017	1	1	1
biological_process	GO:0031116	positive regulation of microtubule polymerization	0	1	0	0.832017	1	1	1
biological_process	GO:0045048	protein insertion into ER membrane	0	3	0	0.478971	1	1	1
molecular_function	GO:0140580	mitochondrion autophagosome adaptor activity	0	1	0	0.835891	1	1	1
biological_process	GO:0000423	mitophagy	0	1	0	0.832017	1	1	1
cellular_component	GO:0000786	nucleosome	0	7	0	0.300996	1	1	1
biological_process	GO:0006334	nucleosome assembly	0	4	0	0.666087	0.724478	1	1
biological_process	GO:0045893	positive regulation of transcription, DNA-templated	0	1	0	0.868048	0.263089	1	1
molecular_function	GO:0004602	glutathione peroxidase activity	0	2	0	0.698667	1	1	1
cellular_component	GO:0005742	mitochondrial outer membrane translocase complex	0	1	0	0.709854	1	1	1
biological_process	GO:0006605	protein targeting	0	2	0	0.33916	0.809555	1	1
cellular_component	GO:0000776	kinetochore	0	8	0	0.463469	0.753512	1	1
molecular_function	GO:0008496	mannan endo-1,6-alpha-mannosidase activity	0	2	0	0.698667	1	1	1
biological_process	GO:0016052	carbohydrate catabolic process	0	2	0	0.341609	0.838011	1	1
molecular_function	GO:0004821	histidine-tRNA ligase activity	0	1	0	0.835891	1	1	1
biological_process	GO:0006427	histidyl-tRNA aminoacylation	0	1	0	0.832017	1	1	1
molecular_function	GO:0008173	RNA methyltransferase activity	0	4	0	0.0765204	0.986705	0.997	1
cellular_component	GO:0000811	GINS complex	0	3	0	0.59801	1	1	1
molecular_function	GO:0034511	U3 snoRNA binding	0	3	0	0.583933	1	1	1
biological_process	GO:0070897	transcription preinitiation complex assembly	0	2	0	0.229104	1	1	1
biological_process	GO:0032543	mitochondrial translation	0	12	0	0.0628253	1	0.999	1
cellular_component	GO:0031966	mitochondrial membrane	0	3	0	0.00415332	0.998225	0.11	1
molecular_function	GO:0080101	phosphatidyl-N-dimethylethanolamine N-methyltransferase activity	0	1	0	0.835891	1	1	1
molecular_function	GO:0000773	phosphatidyl-N-methylethanolamine N-methyltransferase activity	0	1	0	0.835891	1	1	1
biological_process	GO:0006656	phosphatidylcholine biosynthetic process	0	3	0	0.57582	1	1	1
cellular_component	GO:0016442	RISC complex	0	1	0	0.842558	1	1	1
biological_process	GO:0031047	gene silencing by RNA	0	1	0	0.832017	1	1	1
cellular_component	GO:0008290	F-actin capping protein complex	0	2	0	0.709854	1	1	1
biological_process	GO:0051016	barbed-end actin filament capping	0	2	0	0.692194	1	1	1
cellular_component	GO:0070469	respirasome	0	13	0	0.0438563	0.99324	0.805	1
biological_process	GO:0022900	electron transport chain	0	2	0	0.168132	0.963961	1	1
cellular_component	GO:0030677	ribonuclease P complex	0	2	0	0.424322	1	1	1
molecular_function	GO:0004526	ribonuclease P activity	0	2	0	0.698667	1	1	1
molecular_function	GO:0033204	ribonuclease P RNA binding	0	2	0	0.698667	1	1	1
biological_process	GO:0001682	tRNA 5'-leader removal	0	4	0	0.478971	1	1	1
molecular_function	GO:0003993	acid phosphatase activity	0	2	0	0.698667	1	1	1
molecular_function	GO:0005337	nucleoside transmembrane transporter activity	0	2	0	0.698667	1	1	1
molecular_function	GO:0015421	ABC-type oligopeptide transporter activity	0	1	0	0.835891	1	1	1
biological_process	GO:0090374	oligopeptide export from mitochondrion	0	1	0	0.832017	1	1	1
molecular_function	GO:0016597	amino acid binding	0	2	0	0.698667	1	1	1
molecular_function	GO:0004070	aspartate carbamoyltransferase activity	0	1	0	0.835891	1	1	1
biological_process	GO:0044205	'de novo' UMP biosynthetic process	0	5	0	0.398378	1	1	1
molecular_function	GO:0004252	serine-type endopeptidase activity	0	15	0	0.0674908	1	0.997	1
biological_process	GO:0006465	signal peptide processing	0	4	0	0.478971	1	1	1
molecular_function	GO:0016156	fumarate reductase (NADH) activity	0	1	0	0.835891	1	1	1
biological_process	GO:0070072	vacuolar proton-transporting V-type ATPase complex assembly	0	4	0	0.478971	1	1	1
biological_process	GO:0071596	ubiquitin-dependent protein catabolic process via the N-end rule pathway	0	2	0	0.692194	1	1	1
cellular_component	GO:0005736	RNA polymerase I complex	0	5	0	0.424322	1	1	1
biological_process	GO:0006379	mRNA cleavage	0	6	0	0.229104	1	1	1
biological_process	GO:0006363	termination of RNA polymerase I transcription	0	3	0	0.57582	1	1	1
molecular_function	GO:0010309	acireductone dioxygenase [iron(II)-requiring] activity	0	1	0	0.835891	1	1	1
biological_process	GO:0019509	L-methionine salvage from methylthioadenosine	0	5	0	0.398378	1	1	1
cellular_component	GO:0005697	telomerase holoenzyme complex	0	1	0	0.842558	1	1	1
molecular_function	GO:0042162	telomeric DNA binding	0	4	0	0.407814	1	1	1
biological_process	GO:0051973	positive regulation of telomerase activity	0	1	0	0.832017	1	1	1
biological_process	GO:0007004	telomere maintenance via telomerase	0	1	0	0.57582	1	1	1
biological_process	GO:0033615	mitochondrial proton-transporting ATP synthase complex assembly	0	1	0	0.832017	1	1	1
molecular_function	GO:0003972	RNA ligase (ATP) activity	0	2	0	0.698667	1	1	1
biological_process	GO:0006388	tRNA splicing, via endonucleolytic cleavage and ligation	0	3	0	0.398378	1	1	1
biological_process	GO:0045324	late endosome to vacuole transport	0	8	0	0.131656	1	1	1
molecular_function	GO:0042124	1,3-beta-glucanosyltransferase activity	0	1	0	0.835891	1	1	1
molecular_function	GO:0042973	glucan endo-1,3-beta-D-glucosidase activity	0	1	0	0.835891	1	1	1
cellular_component	GO:0051285	cell cortex of cell tip	0	2	0	0.709854	1	1	1
cellular_component	GO:0031097	medial cortex	0	2	0	0.59801	1	1	1
biological_process	GO:0030476	ascospore wall assembly	0	1	0	0.832017	1	1	1
biological_process	GO:0032258	cytoplasm to vacuole transport by the Cvt pathway	0	1	0	0.832017	1	1	1
biological_process	GO:0051654	establishment of mitochondrion localization	0	1	0	0.832017	1	1	1
biological_process	GO:0000001	mitochondrion inheritance	0	3	0	0.57582	1	1	1
cellular_component	GO:0042729	DASH complex	0	8	0	0.253482	1	1	1
cellular_component	GO:0072686	mitotic spindle	0	6	0	0.300996	1	1	1
biological_process	GO:0008608	attachment of spindle microtubules to kinetochore	0	7	0	0.538017	0.80951	1	1
molecular_function	GO:0004817	cysteine-tRNA ligase activity	0	1	0	0.835891	1	1	1
biological_process	GO:0006423	cysteinyl-tRNA aminoacylation	0	1	0	0.832017	1	1	1
molecular_function	GO:0003934	GTP cyclohydrolase I activity	0	1	0	0.835891	1	1	1
biological_process	GO:0035998	7,8-dihydroneopterin 3'-triphosphate biosynthetic process	0	1	0	0.832017	1	1	1
biological_process	GO:0046656	folic acid biosynthetic process	0	3	0	0.57582	1	1	1
biological_process	GO:0046654	tetrahydrofolate biosynthetic process	0	4	0	0.478971	1	1	1
biological_process	GO:0070647	protein modification by small protein conjugation or removal	0	9	0	0.905846	0.169455	1	1
biological_process	GO:0006384	transcription initiation from RNA polymerase III promoter	0	5	0	0.331317	1	1	1
biological_process	GO:0030968	endoplasmic reticulum unfolded protein response	0	3	0	0.478971	1	1	1
molecular_function	GO:0046523	S-methyl-5-thioribose-1-phosphate isomerase activity	0	1	0	0.835891	1	1	1
biological_process	GO:0019284	L-methionine salvage from S-adenosylmethionine	0	3	0	0.57582	1	1	1
molecular_function	GO:0004829	threonine-tRNA ligase activity	0	2	0	0.698667	1	1	1
biological_process	GO:0006435	threonyl-tRNA aminoacylation	0	2	0	0.692194	1	1	1
cellular_component	GO:0042719	mitochondrial intermembrane space protein transporter complex	0	2	0	0.709854	1	1	1
cellular_component	GO:0042721	TIM22 mitochondrial import inner membrane insertion complex	0	2	0	0.709854	1	1	1
molecular_function	GO:0140318	protein transporter activity	0	1	0	0.488008	1	1	1
biological_process	GO:0045039	protein insertion into mitochondrial inner membrane	0	3	0	0.57582	1	1	1
biological_process	GO:0080129	proteasome core complex assembly	0	1	0	0.832017	1	1	1
molecular_function	GO:0033971	hydroxyisourate hydrolase activity	0	1	0	0.835891	1	1	1
biological_process	GO:0006144	purine nucleobase metabolic process	0	4	0	0.19049	1	1	1
cellular_component	GO:0055029	nuclear DNA-directed RNA polymerase complex	0	3	0	0.719174	0.451043	1	1
cellular_component	GO:0008250	oligosaccharyltransferase complex	0	3	0	0.59801	1	1	1
biological_process	GO:0006120	mitochondrial electron transport, NADH to ubiquinone	0	2	0	0.692194	1	1	1
cellular_component	GO:0043190	ATP-binding cassette (ABC) transporter complex	0	1	0	0.842558	1	1	1
molecular_function	GO:0005324	long-chain fatty acid transporter activity	0	2	0	0.698667	1	1	1
biological_process	GO:0015916	fatty-acyl-CoA transport	0	1	0	0.832017	1	1	1
biological_process	GO:0042758	long-chain fatty acid catabolic process	0	1	0	0.832017	1	1	1
biological_process	GO:0015910	long-chain fatty acid import into peroxisome	0	1	0	0.832017	1	1	1
biological_process	GO:0042760	very long-chain fatty acid catabolic process	0	1	0	0.832017	1	1	1
molecular_function	GO:0042283	dolichyl pyrophosphate Glc1Man9GlcNAc2 alpha-1,3-glucosyltransferase activity	0	1	0	0.835891	1	1	1
biological_process	GO:0006490	oligosaccharide-lipid intermediate biosynthetic process	0	1	0	0.19049	1	1	1
molecular_function	GO:0070628	proteasome binding	0	4	0	0.488008	1	1	1
biological_process	GO:0032958	inositol phosphate biosynthetic process	0	2	0	0.692194	1	1	1
cellular_component	GO:0000214	tRNA-intron endonuclease complex	0	3	0	0.59801	1	1	1
molecular_function	GO:0000213	tRNA-intron endonuclease activity	0	2	0	0.698667	1	1	1
biological_process	GO:0000379	tRNA-type intron splice site recognition and cleavage	0	2	0	0.692194	1	1	1
molecular_function	GO:0052926	dol-P-Man:Man(6)GlcNAc(2)-PP-Dol alpha-1,2-mannosyltransferase activity	0	1	0	0.835891	1	1	1
molecular_function	GO:0052918	dol-P-Man:Man(8)GlcNAc(2)-PP-Dol alpha-1,2-mannosyltransferase activity	0	1	0	0.835891	1	1	1
cellular_component	GO:0015934	large ribosomal subunit	0	11	0	0.0056844	1	0.158	1
cellular_component	GO:0000159	protein phosphatase type 2A complex	0	3	0	0.59801	1	1	1
biological_process	GO:0032981	mitochondrial respiratory chain complex I assembly	0	2	0	0.692194	1	1	1
molecular_function	GO:0005216	ion channel activity	0	1	0	0.30548	0.882116	1	1
cellular_component	GO:1903269	ornithine carbamoyltransferase inhibitor complex	0	1	0	0.842558	1	1	1
molecular_function	GO:0004053	arginase activity	0	1	0	0.835891	1	1	1
molecular_function	GO:0090369	ornithine carbamoyltransferase inhibitor activity	0	1	0	0.835891	1	1	1
biological_process	GO:0019547	arginine catabolic process to ornithine	0	1	0	0.832017	1	1	1
biological_process	GO:0000050	urea cycle	0	1	0	0.832017	1	1	1
molecular_function	GO:0008320	protein transmembrane transporter activity	0	3	0	0.583933	1	1	1
molecular_function	GO:0016627	oxidoreductase activity, acting on the CH-CH group of donors	0	3	0	0.330769	0.844408	1	1
molecular_function	GO:0004608	phosphatidylethanolamine N-methyltransferase activity	0	1	0	0.835891	1	1	1
biological_process	GO:0042273	ribosomal large subunit biogenesis	0	5	0	0.437098	0.80654	1	1
molecular_function	GO:0004791	thioredoxin-disulfide reductase activity	0	1	0	0.835891	1	1	1
biological_process	GO:0019430	removal of superoxide radicals	0	1	0	0.832017	1	1	1
cellular_component	GO:0005763	mitochondrial small ribosomal subunit	0	5	0	0.424322	1	1	1
cellular_component	GO:0000794	condensed nuclear chromosome	0	1	0	0.933543	0.40199	1	1
molecular_function	GO:0019789	SUMO transferase activity	0	2	0	0.698667	1	1	1
biological_process	GO:0000022	mitotic spindle elongation	0	1	0	0.832017	1	1	1
molecular_function	GO:0008233	peptidase activity	0	10	0	0.0284737	0.985362	0.819	1
cellular_component	GO:0035861	site of double-strand break	0	1	0	0.842558	1	1	1
cellular_component	GO:0005849	mRNA cleavage factor complex	0	2	0	0.758978	0.64261	1	1
molecular_function	GO:0051731	polynucleotide 5'-hydroxyl-kinase activity	0	2	0	0.583933	1	1	1
biological_process	GO:0031124	mRNA 3'-end processing	0	3	0	0.158371	1	1	1
molecular_function	GO:0015039	NADPH-adrenodoxin reductase activity	0	1	0	0.835891	1	1	1
molecular_function	GO:0030942	endoplasmic reticulum signal peptide binding	0	2	0	0.698667	1	1	1
molecular_function	GO:0050113	inositol oxygenase activity	0	1	0	0.835891	1	1	1
biological_process	GO:0019310	inositol catabolic process	0	1	0	0.832017	1	1	1
biological_process	GO:0006414	translational elongation	0	3	0	0.724498	0.519409	1	1
molecular_function	GO:0102343	3-hydroxy-arachidoyl-CoA dehydratase activity	0	2	0	0.698667	1	1	1
molecular_function	GO:0102344	3-hydroxy-behenoyl-CoA dehydratase activity	0	2	0	0.698667	1	1	1
molecular_function	GO:0102345	3-hydroxy-lignoceroyl-CoA dehydratase activity	0	2	0	0.698667	1	1	1
molecular_function	GO:0102158	very-long-chain 3-hydroxyacyl-CoA dehydratase activity	0	2	0	0.698667	1	1	1
biological_process	GO:0000160	phosphorelay signal transduction system	0	4	0	0.478971	1	1	1
molecular_function	GO:0004146	dihydrofolate reductase activity	0	1	0	0.835891	1	1	1
molecular_function	GO:0050661	NADP binding	0	15	0	0.0674908	1	0.997	1
biological_process	GO:0006545	glycine biosynthetic process	0	1	0	0.57582	1	1	1
biological_process	GO:0006730	one-carbon metabolic process	0	8	0	0.0755991	1	1	1
cellular_component	GO:0000932	P-body	0	9	0	0.213453	1	1	1
cellular_component	GO:0005665	RNA polymerase II, core complex	0	7	0	0.300996	1	1	1
cellular_component	GO:1990328	RPB4-RPB7 complex	0	1	0	0.842558	1	1	1
molecular_function	GO:0003968	RNA-directed 5'-3' RNA polymerase activity	0	3	0	0.583933	1	1	1
molecular_function	GO:0003727	single-stranded RNA binding	0	1	0	0.488008	1	1	1
biological_process	GO:0031990	mRNA export from nucleus in response to heat stress	0	1	0	0.832017	1	1	1
biological_process	GO:0000288	nuclear-transcribed mRNA catabolic process, deadenylation-dependent decay	0	2	0	0.622997	0.66885	1	1
biological_process	GO:0045948	positive regulation of translational initiation	0	1	0	0.832017	1	1	1
biological_process	GO:0034402	recruitment of 3'-end processing factors to RNA polymerase II holoenzyme complex	0	1	0	0.832017	1	1	1
biological_process	GO:0006368	transcription elongation from RNA polymerase II promoter	0	9	0	0.254432	0.937175	1	1
cellular_component	GO:0000221	vacuolar proton-transporting V-type ATPase, V1 domain	0	2	0	0.709854	1	1	1
molecular_function	GO:0046961	proton-transporting ATPase activity, rotational mechanism	0	7	0	0.28474	1	1	1
molecular_function	GO:0051087	chaperone binding	0	9	0	0.198755	1	1	1
molecular_function	GO:0051879	Hsp90 protein binding	0	3	0	0.583933	1	1	1
biological_process	GO:0007005	mitochondrion organization	0	2	0	0.0188922	0.994994	0.822	1
cellular_component	GO:0022625	cytosolic large ribosomal subunit	0	11	0	0.15133	1	1	1
molecular_function	GO:0032977	membrane insertase activity	0	2	0	0.698667	1	1	1
molecular_function	GO:0016407	acetyltransferase activity	0	1	0	0.428062	0.779759	1	1
cellular_component	GO:0000324	fungal-type vacuole	0	2	0	0.695759	0.699004	1	1
molecular_function	GO:0047710	bis(5'-adenosyl)-triphosphatase activity	0	1	0	0.835891	1	1	1
biological_process	GO:0043666	regulation of phosphoprotein phosphatase activity	0	4	0	0.733679	0.668683	1	1
biological_process	GO:0006596	polyamine biosynthetic process	0	3	0	0.478971	1	1	1
cellular_component	GO:0016593	Cdc73/Paf1 complex	0	3	0	0.59801	1	1	1
biological_process	GO:0016570	histone modification	0	4	0	0.823879	0.341095	1	1
cellular_component	GO:0005758	mitochondrial intermembrane space	0	17	0	0.0381224	1	0.775	1
molecular_function	GO:0030628	pre-mRNA 3'-splice site binding	0	1	0	0.835891	1	1	1
molecular_function	GO:0000386	second spliceosomal transesterification activity	0	1	0	0.835891	1	1	1
molecular_function	GO:0003917	DNA topoisomerase type I (single strand cut, ATP-independent) activity	0	2	0	0.698667	1	1	1
biological_process	GO:0006265	DNA topological change	0	3	0	0.57582	1	1	1
biological_process	GO:0036086	positive regulation of transcription from RNA polymerase II promoter in response to iron ion starvation	0	2	0	0.692194	1	1	1
molecular_function	GO:0004190	aspartic-type endopeptidase activity	0	16	0	0.0563592	1	0.989	1
molecular_function	GO:0008121	ubiquinol-cytochrome-c reductase activity	0	3	0	0.583933	1	1	1
molecular_function	GO:0016616	oxidoreductase activity, acting on the CH-OH group of donors, NAD or NADP as acceptor	0	4	0	0.128813	0.946308	1	1
molecular_function	GO:0015662	P-type ion transporter activity	0	4	0	0.743004	0.659224	1	1
biological_process	GO:0098662	inorganic cation transmembrane transport	0	4	0	0.290684	0.924401	1	1
molecular_function	GO:0070577	lysine-acetylated histone binding	0	1	0	0.835891	1	1	1
molecular_function	GO:0016504	peptidase activator activity	0	1	0	0.835891	1	1	1
molecular_function	GO:0004577	N-acetylglucosaminyldiphosphodolichol N-acetylglucosaminyltransferase activity	0	1	0	0.835891	1	1	1
biological_process	GO:0006488	dolichol-linked oligosaccharide biosynthetic process	0	8	0	0.229104	1	1	1
molecular_function	GO:0036218	dTTP diphosphatase activity	0	1	0	0.835891	1	1	1
molecular_function	GO:0035529	NADH pyrophosphatase activity	0	1	0	0.835891	1	1	1
biological_process	GO:0009204	deoxyribonucleoside triphosphate catabolic process	0	1	0	0.692194	1	1	1
biological_process	GO:0034404	nucleobase-containing small molecule biosynthetic process	0	1	0	0.19049	1	1	1
biological_process	GO:0006880	intracellular sequestering of iron ion	0	1	0	0.832017	1	1	1
biological_process	GO:0106035	protein maturation by [4Fe-4S] cluster transfer	0	2	0	0.692194	1	1	1
molecular_function	GO:0003999	adenine phosphoribosyltransferase activity	0	1	0	0.835891	1	1	1
biological_process	GO:0006168	adenine salvage	0	1	0	0.832017	1	1	1
biological_process	GO:0044209	AMP salvage	0	2	0	0.692194	1	1	1
biological_process	GO:0006166	purine ribonucleoside salvage	0	3	0	0.478971	1	1	1
cellular_component	GO:0061617	MICOS complex	0	4	0	0.503752	1	1	1
cellular_component	GO:0044284	mitochondrial crista junction	0	1	0	0.842558	1	1	1
biological_process	GO:0051017	actin filament bundle assembly	0	3	0	0.478971	1	1	1
molecular_function	GO:0008324	cation transmembrane transporter activity	0	5	0	0.343088	0.761897	1	1
biological_process	GO:0002182	cytoplasmic translational elongation	0	2	0	0.733679	0.668683	1	1
cellular_component	GO:0099616	extrinsic component of matrix side of mitochondrial inner membrane	0	1	0	0.842558	1	1	1
biological_process	GO:0033617	mitochondrial cytochrome c oxidase assembly	0	9	0	0.19049	1	1	1
molecular_function	GO:0004401	histidinol-phosphatase activity	0	1	0	0.835891	1	1	1
molecular_function	GO:0016879	ligase activity, forming carbon-nitrogen bonds	0	1	0	0.0491136	0.992273	0.982	1
biological_process	GO:0006400	tRNA modification	0	4	0	0.796245	0.377237	1	1
molecular_function	GO:0070037	rRNA (pseudouridine) methyltransferase activity	0	1	0	0.835891	1	1	1
biological_process	GO:0070475	rRNA base methylation	0	1	0	0.692194	1	1	1
molecular_function	GO:0004777	succinate-semialdehyde dehydrogenase (NAD+) activity	0	2	0	0.698667	1	1	1
molecular_function	GO:0036243	succinate-semialdehyde dehydrogenase (NADP+) activity	0	2	0	0.698667	1	1	1
biological_process	GO:0009450	gamma-aminobutyric acid catabolic process	0	2	0	0.692194	1	1	1
molecular_function	GO:0030620	U2 snRNA binding	0	1	0	0.835891	1	1	1
molecular_function	GO:0003848	2-amino-4-hydroxy-6-hydroxymethyldihydropteridine diphosphokinase activity	0	1	0	0.835891	1	1	1
molecular_function	GO:0004150	dihydroneopterin aldolase activity	0	1	0	0.835891	1	1	1
molecular_function	GO:0004156	dihydropteroate synthase activity	0	1	0	0.835891	1	1	1
molecular_function	GO:0042030	ATPase inhibitor activity	0	1	0	0.973114	0.301333	1	1
biological_process	GO:0032780	negative regulation of ATP-dependent activity	0	1	0	0.924941	0.42418	1	1
cellular_component	GO:0042645	mitochondrial nucleoid	0	6	0	0.300996	1	1	1
cellular_component	GO:0009353	mitochondrial oxoglutarate dehydrogenase complex	0	1	0	0.842558	1	1	1
molecular_function	GO:0004591	oxoglutarate dehydrogenase (succinyl-transferring) activity	0	1	0	0.835891	1	1	1
biological_process	GO:0006103	2-oxoglutarate metabolic process	0	1	0	0.97184	0.307806	1	1
biological_process	GO:0006099	tricarboxylic acid cycle	0	18	0	0.0360386	1	0.969	1
molecular_function	GO:0008276	protein methyltransferase activity	0	1	0	0.892896	0.260936	1	1
molecular_function	GO:0008022	protein C-terminus binding	0	1	0	0.835891	1	1	1
biological_process	GO:0006826	iron ion transport	0	5	0	0.398378	1	1	1
cellular_component	GO:0043231	intracellular membrane-bounded organelle	0	9	0	0.999869	0.000197117	1	0.012
cellular_component	GO:0043529	GET complex	0	2	0	0.709854	1	1	1
cellular_component	GO:0071819	DUBm complex	0	2	0	0.709854	1	1	1
molecular_function	GO:0036361	racemase activity, acting on amino acids and derivatives	0	1	0	0.835891	1	1	1
biological_process	GO:0006807	nitrogen compound metabolic process	0	7	0	0.000842366	0.999423	0.077	1
molecular_function	GO:0015165	pyrimidine nucleotide-sugar transmembrane transporter activity	0	1	0	0.835891	1	1	1
cellular_component	GO:0022627	cytosolic small ribosomal subunit	0	7	0	0.300996	1	1	1
molecular_function	GO:0070181	small ribosomal subunit rRNA binding	0	1	0	0.835891	1	1	1
biological_process	GO:0000462	maturation of SSU-rRNA from tricistronic rRNA transcript (SSU-rRNA, 5.8S rRNA, LSU-rRNA)	0	7	0	0.229104	1	1	1
cellular_component	GO:0009349	riboflavin synthase complex	0	1	0	0.842558	1	1	1
molecular_function	GO:0000906	6,7-dimethyl-8-ribityllumazine synthase activity	0	1	0	0.835891	1	1	1
biological_process	GO:0009231	riboflavin biosynthetic process	0	5	0	0.398378	1	1	1
cellular_component	GO:0000274	mitochondrial proton-transporting ATP synthase, stator stalk	0	1	0	0.842558	1	1	1
molecular_function	GO:0016462	pyrophosphatase activity	0	2	0	0.951985	0.081272	1	1
molecular_function	GO:0004815	aspartate-tRNA ligase activity	0	1	0	0.835891	1	1	1
biological_process	GO:0006422	aspartyl-tRNA aminoacylation	0	1	0	0.832017	1	1	1
molecular_function	GO:0004045	aminoacyl-tRNA hydrolase activity	0	3	0	0.583933	1	1	1
cellular_component	GO:0034272	phosphatidylinositol 3-kinase complex, class III, type II	0	1	0	0.842558	1	1	1
molecular_function	GO:0004177	aminopeptidase activity	0	11	0	0.0392934	1	0.938	1
molecular_function	GO:0004301	epoxide hydrolase activity	0	1	0	0.835891	1	1	1
molecular_function	GO:0004359	glutaminase activity	0	3	0	0.583933	1	1	1
biological_process	GO:0042823	pyridoxal phosphate biosynthetic process	0	2	0	0.478971	1	1	1
biological_process	GO:0071702	organic substance transport	0	2	0	0.999915	0.000158914	1	0.05
molecular_function	GO:0008422	beta-glucosidase activity	0	6	0	0.237902	1	1	1
molecular_function	GO:0102483	scopolin beta-glucosidase activity	0	3	0	0.583933	1	1	1
biological_process	GO:0030245	cellulose catabolic process	0	1	0	0.832017	1	1	1
molecular_function	GO:0003855	3-dehydroquinate dehydratase activity	0	2	0	0.698667	1	1	1
biological_process	GO:0046279	3,4-dihydroxybenzoate biosynthetic process	0	1	0	0.832017	1	1	1
biological_process	GO:0019630	quinate metabolic process	0	1	0	0.832017	1	1	1
cellular_component	GO:0000178	exosome (RNase complex)	0	4	0	0.516934	0.820267	1	1
molecular_function	GO:0106050	tRNA 2'-O-methyltransferase activity	0	2	0	0.583933	1	1	1
molecular_function	GO:0008962	phosphatidylglycerophosphatase activity	0	1	0	0.835891	1	1	1
molecular_function	GO:0016779	nucleotidyltransferase activity	0	7	0	0.608058	0.537372	1	1
biological_process	GO:0044271	cellular nitrogen compound biosynthetic process	0	6	0	0.103003	0.918786	1	1
molecular_function	GO:0043530	adenosine 5'-monophosphoramidase activity	0	1	0	0.835891	1	1	1
biological_process	GO:0010043	response to zinc ion	0	1	0	0.832017	1	1	1
cellular_component	GO:0000421	autophagosome membrane	0	1	0	0.842558	1	1	1
biological_process	GO:0006850	mitochondrial pyruvate transmembrane transport	0	2	0	0.692194	1	1	1
cellular_component	GO:0090730	Las1 complex	0	1	0	0.842558	1	1	1
biological_process	GO:0006464	cellular protein modification process	0	4	0	0.109329	0.925302	1	1
molecular_function	GO:0004148	dihydrolipoyl dehydrogenase activity	0	1	0	0.835891	1	1	1
biological_process	GO:0045454	cell redox homeostasis	0	3	0	0.57582	1	1	1
molecular_function	GO:0008251	tRNA-specific adenosine deaminase activity	0	1	0	0.835891	1	1	1
biological_process	GO:0002100	tRNA wobble adenosine to inosine editing	0	1	0	0.832017	1	1	1
biological_process	GO:0006139	nucleobase-containing compound metabolic process	0	6	0	0.891325	0.132223	1	1
cellular_component	GO:0031307	integral component of mitochondrial outer membrane	0	5	0	0.424322	1	1	1
molecular_function	GO:1990593	nascent polypeptide-associated complex binding	0	1	0	0.835891	1	1	1
molecular_function	GO:0008559	ABC-type xenobiotic transporter activity	0	3	0	0.583933	1	1	1
molecular_function	GO:0042281	dolichyl pyrophosphate Man9GlcNAc2 alpha-1,3-glucosyltransferase activity	0	1	0	0.835891	1	1	1
molecular_function	GO:0004042	acetyl-CoA:L-glutamate N-acetyltransferase activity	0	2	0	0.698667	1	1	1
molecular_function	GO:0004358	glutamate N-acetyltransferase activity	0	2	0	0.698667	1	1	1
molecular_function	GO:0103045	methione N-acyltransferase activity	0	2	0	0.698667	1	1	1
cellular_component	GO:0070939	Dsl1/NZR complex	0	1	0	0.842558	1	1	1
biological_process	GO:0060628	regulation of ER to Golgi vesicle-mediated transport	0	1	0	0.692194	1	1	1
biological_process	GO:0006360	transcription by RNA polymerase I	0	2	0	0.229104	1	1	1
molecular_function	GO:0016763	pentosyltransferase activity	0	1	0	0.344924	0.903235	1	1
biological_process	GO:0009228	thiamine biosynthetic process	0	4	0	0.478971	1	1	1
biological_process	GO:0052837	thiazole biosynthetic process	0	1	0	0.832017	1	1	1
cellular_component	GO:0032585	multivesicular body membrane	0	1	0	0.842558	1	1	1
cellular_component	GO:0005754	mitochondrial proton-transporting ATP synthase, catalytic core	0	2	0	0.709854	1	1	1
molecular_function	GO:0043531	ADP binding	0	1	0	0.835891	1	1	1
biological_process	GO:0042776	mitochondrial ATP synthesis coupled proton transport	0	1	0	0.832017	1	1	1
molecular_function	GO:0005200	structural constituent of cytoskeleton	0	2	0	0.698667	1	1	1
biological_process	GO:0007017	microtubule-based process	0	4	0	0.98413	0.0489648	1	1
molecular_function	GO:0004055	argininosuccinate synthase activity	0	1	0	0.835891	1	1	1
molecular_function	GO:0051499	D-aminoacyl-tRNA deacylase activity	0	1	0	0.835891	1	1	1
molecular_function	GO:0008478	pyridoxal kinase activity	0	2	0	0.698667	1	1	1
biological_process	GO:0009443	pyridoxal 5'-phosphate salvage	0	2	0	0.692194	1	1	1
biological_process	GO:0034605	cellular response to heat	0	1	0	0.692194	1	1	1
biological_process	GO:0000209	protein polyubiquitination	0	2	0	0.57582	1	1	1
molecular_function	GO:0008409	5'-3' exonuclease activity	0	1	0	0.94034	0.256996	1	1
biological_process	GO:0006284	base-excision repair	0	3	0	0.275522	1	1	1
biological_process	GO:0043137	DNA replication, removal of RNA primer	0	1	0	0.832017	1	1	1
cellular_component	GO:0045261	proton-transporting ATP synthase complex, catalytic core F(1)	0	2	0	0.424322	1	1	1
cellular_component	GO:0005934	cellular bud tip	0	2	0	0.709854	1	1	1
cellular_component	GO:0000131	incipient cellular bud site	0	2	0	0.709854	1	1	1
cellular_component	GO:0043332	mating projection tip	0	1	0	0.709854	1	1	1
cellular_component	GO:0005940	septin ring	0	1	0	0.842558	1	1	1
molecular_function	GO:0003925	G protein activity	0	1	0	0.835891	1	1	1
biological_process	GO:0007118	budding cell apical bud growth	0	1	0	0.832017	1	1	1
biological_process	GO:0007119	budding cell isotropic bud growth	0	1	0	0.832017	1	1	1
biological_process	GO:0000747	conjugation with cellular fusion	0	1	0	0.666087	0.724478	1	1
biological_process	GO:0030010	establishment of cell polarity	0	1	0	0.692194	1	1	1
biological_process	GO:0001403	invasive growth in response to glucose limitation	0	3	0	0.57582	1	1	1
biological_process	GO:0000750	pheromone-dependent signal transduction involved in conjugation with cellular fusion	0	2	0	0.692194	1	1	1
biological_process	GO:0045921	positive regulation of exocytosis	0	1	0	0.832017	1	1	1
biological_process	GO:2000222	positive regulation of pseudohyphal growth	0	1	0	0.832017	1	1	1
biological_process	GO:0022604	regulation of cell morphogenesis	0	1	0	0.692194	1	1	1
biological_process	GO:0007096	regulation of exit from mitosis	0	2	0	0.57582	1	1	1
biological_process	GO:0060178	regulation of exocyst localization	0	1	0	0.832017	1	1	1
biological_process	GO:0031384	regulation of initiation of mating projection growth	0	1	0	0.832017	1	1	1
biological_process	GO:0032889	regulation of vacuole fusion, non-autophagic	0	1	0	0.832017	1	1	1
biological_process	GO:0007266	Rho protein signal transduction	0	1	0	0.692194	1	1	1
biological_process	GO:0031106	septin ring organization	0	1	0	0.832017	1	1	1
cellular_component	GO:0031390	Ctf18 RFC-like complex	0	2	0	0.709854	1	1	1
cellular_component	GO:0030686	90S preribosome	0	2	0	0.59801	1	1	1
cellular_component	GO:0030688	preribosome, small subunit precursor	0	4	0	0.503752	1	1	1
biological_process	GO:0000770	peptide pheromone export	0	2	0	0.692194	1	1	1
cellular_component	GO:0072380	TRC complex	0	1	0	0.842558	1	1	1
biological_process	GO:0006620	posttranslational protein targeting to endoplasmic reticulum membrane	0	1	0	0.924941	0.42418	1	1
cellular_component	GO:0005751	mitochondrial respiratory chain complex IV	0	7	0	0.300996	1	1	1
biological_process	GO:0006123	mitochondrial electron transport, cytochrome c to oxygen	0	6	0	0.331317	1	1	1
cellular_component	GO:0005787	signal peptidase complex	0	2	0	0.709854	1	1	1
molecular_function	GO:0015035	protein-disulfide reductase activity	0	4	0	0.1387	1	1	1
biological_process	GO:0006662	glycerol ether metabolic process	0	2	0	0.692194	1	1	1
cellular_component	GO:0046540	U4/U6 x U5 tri-snRNP complex	0	9	0	0.213453	1	1	1
molecular_function	GO:0017110	nucleoside-diphosphatase activity	0	3	0	0.583933	1	1	1
cellular_component	GO:0030870	Mre11 complex	0	2	0	0.709854	1	1	1
molecular_function	GO:0008296	3'-5'-exodeoxyribonuclease activity	0	1	0	0.835891	1	1	1
molecular_function	GO:0004520	endodeoxyribonuclease activity	0	1	0	0.871708	0.511992	1	1
biological_process	GO:0006302	double-strand break repair	0	6	0	0.642171	0.603916	1	1
biological_process	GO:0051321	meiotic cell cycle	0	3	0	0.802839	0.426051	1	1
cellular_component	GO:0005785	signal recognition particle receptor complex	0	1	0	0.842558	1	1	1
molecular_function	GO:0005047	signal recognition particle binding	0	2	0	0.698667	1	1	1
biological_process	GO:0006857	oligopeptide transport	0	3	0	0.478971	1	1	1
molecular_function	GO:0004424	imidazoleglycerol-phosphate dehydratase activity	0	1	0	0.835891	1	1	1
biological_process	GO:1990813	meiotic centromeric cohesion protection	0	1	0	0.832017	1	1	1
biological_process	GO:0010972	negative regulation of G2/M transition of mitotic cell cycle	0	1	0	0.832017	1	1	1
biological_process	GO:0010515	negative regulation of induction of conjugation with cellular fusion	0	1	0	0.832017	1	1	1
molecular_function	GO:0008137	NADH dehydrogenase (ubiquinone) activity	0	5	0	0.407814	1	1	1
molecular_function	GO:0008199	ferric iron binding	0	1	0	0.835891	1	1	1
molecular_function	GO:0004322	ferroxidase activity	0	1	0	0.835891	1	1	1
biological_process	GO:0006879	cellular iron ion homeostasis	0	2	0	0.398378	1	1	1
biological_process	GO:0006783	heme biosynthetic process	0	2	0	0.290684	0.924401	1	1
molecular_function	GO:0003992	N2-acetyl-L-ornithine:2-oxoglutarate 5-aminotransferase activity	0	1	0	0.835891	1	1	1
molecular_function	GO:0010945	CoA pyrophosphatase activity	0	1	0	0.835891	1	1	1
cellular_component	GO:0099021	cortical endoplasmic reticulum lumen	0	1	0	0.842558	1	1	1
cellular_component	GO:0099020	perinuclear endoplasmic reticulum lumen	0	1	0	0.842558	1	1	1
biological_process	GO:0036498	IRE1-mediated unfolded protein response	0	1	0	0.832017	1	1	1
cellular_component	GO:0031314	extrinsic component of mitochondrial inner membrane	0	7	0	0.253482	1	1	1
cellular_component	GO:1990221	L-cysteine desulfurase complex	0	1	0	0.842558	1	1	1
molecular_function	GO:0031071	cysteine desulfurase activity	0	2	0	0.698667	1	1	1
biological_process	GO:0044571	[2Fe-2S] cluster assembly	0	2	0	0.692194	1	1	1
biological_process	GO:0019448	L-cysteine catabolic process	0	1	0	0.832017	1	1	1
molecular_function	GO:0004802	transketolase activity	0	1	0	0.835891	1	1	1
biological_process	GO:0070096	mitochondrial outer membrane translocase complex assembly	0	2	0	0.692194	1	1	1
biological_process	GO:0045040	protein insertion into mitochondrial outer membrane	0	4	0	0.478971	1	1	1
cellular_component	GO:1990131	Gtr1-Gtr2 GTPase complex	0	2	0	0.709854	1	1	1
molecular_function	GO:0031491	nucleosome binding	0	2	0	0.698667	1	1	1
cellular_component	GO:0030289	protein phosphatase 4 complex	0	1	0	0.842558	1	1	1
biological_process	GO:0006862	nucleotide transport	0	2	0	0.478971	1	1	1
molecular_function	GO:0008418	protein-N-terminal asparagine amidohydrolase activity	0	1	0	0.835891	1	1	1
molecular_function	GO:0070773	protein-N-terminal glutamine amidohydrolase activity	0	1	0	0.835891	1	1	1
cellular_component	GO:0005844	polysome	0	5	0	0.300996	1	1	1
molecular_function	GO:0045142	triplex DNA binding	0	1	0	0.835891	1	1	1
biological_process	GO:0043066	negative regulation of apoptotic process	0	1	0	0.832017	1	1	1
biological_process	GO:0043558	regulation of translational initiation in response to stress	0	1	0	0.832017	1	1	1
molecular_function	GO:0004129	cytochrome-c oxidase activity	0	3	0	0.583933	1	1	1
molecular_function	GO:0004844	uracil DNA N-glycosylase activity	0	1	0	0.835891	1	1	1
biological_process	GO:0006612	protein targeting to membrane	0	1	0	0.771829	0.520436	1	1
biological_process	GO:0006904	vesicle docking involved in exocytosis	0	2	0	0.692194	1	1	1
biological_process	GO:0090522	vesicle tethering involved in exocytosis	0	2	0	0.692194	1	1	1
molecular_function	GO:0004733	pyridoxamine-phosphate oxidase activity	0	1	0	0.835891	1	1	1
biological_process	GO:0008615	pyridoxine biosynthetic process	0	1	0	0.832017	1	1	1
molecular_function	GO:0052861	glucan endo-1,3-beta-glucanase activity, C-3 substituted reducing group	0	3	0	0.583933	1	1	1
molecular_function	GO:0052862	glucan endo-1,4-beta-glucanase activity, C-3 substituted reducing group	0	3	0	0.583933	1	1	1
biological_process	GO:0008152	metabolic process	0	3	0	5.90075e-07	1	0	1
molecular_function	GO:0051213	dioxygenase activity	0	4	0	0.1387	1	1	1
biological_process	GO:0006307	DNA dealkylation involved in DNA repair	0	1	0	0.832017	1	1	1
biological_process	GO:0035552	oxidative single-stranded DNA demethylation	0	1	0	0.832017	1	1	1
molecular_function	GO:0032542	sulfiredoxin activity	0	1	0	0.835891	1	1	1
molecular_function	GO:0008379	thioredoxin peroxidase activity	0	3	0	0.583933	1	1	1
biological_process	GO:0061692	cellular detoxification of hydrogen peroxide	0	1	0	0.832017	1	1	1
biological_process	GO:0043433	negative regulation of DNA-binding transcription factor activity	0	2	0	0.692194	1	1	1
biological_process	GO:0036091	positive regulation of transcription from RNA polymerase II promoter in response to oxidative stress	0	1	0	0.832017	1	1	1
molecular_function	GO:0000150	DNA strand exchange activity	0	2	0	0.698667	1	1	1
cellular_component	GO:0034967	Set3 complex	0	1	0	0.842558	1	1	1
molecular_function	GO:0016018	cyclosporin A binding	0	1	0	0.835891	1	1	1
biological_process	GO:0030437	ascospore formation	0	2	0	0.478971	1	1	1
biological_process	GO:0045835	negative regulation of meiotic nuclear division	0	1	0	0.832017	1	1	1
biological_process	GO:0045836	positive regulation of meiotic nuclear division	0	1	0	0.832017	1	1	1
molecular_function	GO:1903425	fluoride transmembrane transporter activity	0	1	0	0.835891	1	1	1
biological_process	GO:0006506	GPI anchor biosynthetic process	0	17	0	0.020657	1	0.867	1
biological_process	GO:0044281	small molecule metabolic process	0	4	0	8.23279e-09	1	0	1
molecular_function	GO:0097573	glutathione oxidoreductase activity	0	3	0	0.583933	1	1	1
biological_process	GO:0034551	mitochondrial respiratory chain complex III assembly	0	1	0	0.832017	1	1	1
cellular_component	GO:0031207	Sec62/Sec63 complex	0	1	0	0.842558	1	1	1
molecular_function	GO:0004775	succinate-CoA ligase (ADP-forming) activity	0	2	0	0.698667	1	1	1
biological_process	GO:0006104	succinyl-CoA metabolic process	0	2	0	0.692194	1	1	1
molecular_function	GO:0015095	magnesium ion transmembrane transporter activity	0	4	0	0.488008	1	1	1
cellular_component	GO:1990904	ribonucleoprotein complex	0	5	0	0.017943	0.991151	0.44	1
cellular_component	GO:0120114	Sm-like protein family complex	0	3	0	0.0639645	1	0.93	1
cellular_component	GO:0009331	glycerol-3-phosphate dehydrogenase complex	0	3	0	0.59801	1	1	1
molecular_function	GO:0004367	glycerol-3-phosphate dehydrogenase [NAD+] activity	0	2	0	0.698667	1	1	1
molecular_function	GO:0042803	protein homodimerization activity	0	5	0	0.407814	1	1	1
biological_process	GO:0046168	glycerol-3-phosphate catabolic process	0	2	0	0.692194	1	1	1
molecular_function	GO:0004831	tyrosine-tRNA ligase activity	0	2	0	0.698667	1	1	1
biological_process	GO:0006437	tyrosyl-tRNA aminoacylation	0	2	0	0.692194	1	1	1
molecular_function	GO:0043139	5'-3' DNA helicase activity	0	3	0	0.583933	1	1	1
molecular_function	GO:0051880	G-quadruplex DNA binding	0	1	0	0.835891	1	1	1
molecular_function	GO:0010521	telomerase inhibitor activity	0	1	0	0.835891	1	1	1
biological_process	GO:0032211	negative regulation of telomere maintenance via telomerase	0	1	0	0.832017	1	1	1
molecular_function	GO:0004932	mating-type factor pheromone receptor activity	0	2	0	0.698667	1	1	1
molecular_function	GO:0004385	guanylate kinase activity	0	1	0	0.835891	1	1	1
cellular_component	GO:1904949	ATPase complex	0	3	0	0.901093	0.226081	1	1
cellular_component	GO:0031391	Elg1 RFC-like complex	0	3	0	0.59801	1	1	1
cellular_component	GO:0042765	GPI-anchor transamidase complex	0	5	0	0.424322	1	1	1
molecular_function	GO:0003923	GPI-anchor transamidase activity	0	1	0	0.835891	1	1	1
biological_process	GO:0016255	attachment of GPI anchor to protein	0	4	0	0.478971	1	1	1
molecular_function	GO:0004402	histone acetyltransferase activity	0	5	0	0.28474	1	1	1
biological_process	GO:0006974	cellular response to DNA damage stimulus	0	6	0	0.99993	0.000166037	1	0.05
molecular_function	GO:0004849	uridine kinase activity	0	1	0	0.835891	1	1	1
biological_process	GO:0044211	CTP salvage	0	1	0	0.832017	1	1	1
biological_process	GO:0044206	UMP salvage	0	1	0	0.832017	1	1	1
cellular_component	GO:0043527	tRNA methyltransferase complex	0	1	0	0.503752	1	1	1
molecular_function	GO:0016435	rRNA (guanine) methyltransferase activity	0	1	0	0.698667	1	1	1
biological_process	GO:0000447	endonucleolytic cleavage in ITS1 to separate SSU-rRNA from 5.8S rRNA and LSU-rRNA from tricistronic rRNA transcript (SSU-rRNA, 5.8S rRNA, LSU-rRNA)	0	1	0	0.832017	1	1	1
biological_process	GO:0070476	rRNA (guanine-N7)-methylation	0	1	0	0.832017	1	1	1
cellular_component	GO:0070449	elongin complex	0	1	0	0.842558	1	1	1
molecular_function	GO:0004478	methionine adenosyltransferase activity	0	1	0	0.835891	1	1	1
biological_process	GO:0006555	methionine metabolic process	0	3	0	0.290684	0.924401	1	1
biological_process	GO:0006556	S-adenosylmethionine biosynthetic process	0	1	0	0.832017	1	1	1
biological_process	GO:0006641	triglyceride metabolic process	0	4	0	0.478971	1	1	1
molecular_function	GO:0016614	oxidoreductase activity, acting on CH-OH group of donors	0	3	0	0.0686245	0.974465	0.997	1
cellular_component	GO:0032541	cortical endoplasmic reticulum	0	1	0	0.709854	1	1	1
cellular_component	GO:0097038	perinuclear endoplasmic reticulum	0	1	0	0.709854	1	1	1
molecular_function	GO:0008117	sphinganine-1-phosphate aldolase activity	0	1	0	0.835891	1	1	1
biological_process	GO:0019722	calcium-mediated signaling	0	2	0	0.57582	1	1	1
biological_process	GO:0019752	carboxylic acid metabolic process	0	6	0	1.55782e-05	0.999994	0	1
biological_process	GO:0009267	cellular response to starvation	0	1	0	0.229104	1	1	1
biological_process	GO:0006665	sphingolipid metabolic process	0	4	0	0.131656	1	1	1
molecular_function	GO:0016814	hydrolase activity, acting on carbon-nitrogen (but not peptide) bonds, in cyclic amidines	0	4	0	0.304104	0.919184	1	1
cellular_component	GO:0030132	clathrin coat of coated pit	0	2	0	0.880783	0.496248	1	1
cellular_component	GO:0030130	clathrin coat of trans-Golgi network vesicle	0	2	0	0.880783	0.496248	1	1
cellular_component	GO:0071439	clathrin complex	0	1	0	0.842558	1	1	1
molecular_function	GO:0032051	clathrin light chain binding	0	1	0	0.835891	1	1	1
molecular_function	GO:0003955	NAD(P)H dehydrogenase (quinone) activity	0	3	0	0.237902	1	1	1
molecular_function	GO:0004365	glyceraldehyde-3-phosphate dehydrogenase (NAD+) (phosphorylating) activity	0	2	0	0.698667	1	1	1
biological_process	GO:0006006	glucose metabolic process	0	3	0	0.109438	1	1	1
biological_process	GO:0006096	glycolytic process	0	11	0	0.0909623	1	1	1
biological_process	GO:0071704	organic substance metabolic process	0	4	0	1.79066e-06	0.999999	0	1
biological_process	GO:0045047	protein targeting to ER	0	1	0	0.771829	0.520436	1	1
molecular_function	GO:0003938	IMP dehydrogenase activity	0	1	0	0.835891	1	1	1
biological_process	GO:0006177	GMP biosynthetic process	0	1	0	0.97184	0.307806	1	1
cellular_component	GO:0031429	box H/ACA snoRNP complex	0	1	0	0.842558	1	1	1
molecular_function	GO:0034513	box H/ACA snoRNA binding	0	1	0	0.835891	1	1	1
biological_process	GO:0031118	rRNA pseudouridine synthesis	0	1	0	0.692194	1	1	1
biological_process	GO:0031120	snRNA pseudouridine synthesis	0	1	0	0.832017	1	1	1
cellular_component	GO:0031415	NatA complex	0	1	0	0.842558	1	1	1
molecular_function	GO:0004596	peptide alpha-N-acetyltransferase activity	0	1	0	0.835891	1	1	1
biological_process	GO:0006474	N-terminal protein amino acid acetylation	0	1	0	0.692194	1	1	1
cellular_component	GO:0010494	cytoplasmic stress granule	0	4	0	0.503752	1	1	1
cellular_component	GO:0042788	polysomal ribosome	0	2	0	0.709854	1	1	1
molecular_function	GO:0045182	translation regulator activity	0	1	0	0.509859	0.649111	1	1
biological_process	GO:2000767	positive regulation of cytoplasmic translation	0	1	0	0.832017	1	1	1
cellular_component	GO:0034044	exomer complex	0	2	0	0.709854	1	1	1
cellular_component	GO:0000813	ESCRT I complex	0	2	0	0.709854	1	1	1
biological_process	GO:0072666	establishment of protein localization to vacuole	0	2	0	0.60045	0.770896	1	1
biological_process	GO:0015986	ATP synthesis coupled proton transport	0	4	0	0.398378	1	1	1
molecular_function	GO:0019211	phosphatase activator activity	0	2	0	0.698667	1	1	1
biological_process	GO:0032366	intracellular sterol transport	0	2	0	0.692194	1	1	1
cellular_component	GO:0032865	ERMES complex	0	4	0	0.503752	1	1	1
biological_process	GO:0071630	nuclear protein quality control by the ubiquitin-proteasome system	0	1	0	0.832017	1	1	1
biological_process	GO:0031144	proteasome localization	0	1	0	0.832017	1	1	1
biological_process	GO:0009966	regulation of signal transduction	0	2	0	0.802839	0.426051	1	1
biological_process	GO:0046916	cellular transition metal ion homeostasis	0	4	0	0.0628253	1	0.999	1
biological_process	GO:0006915	apoptotic process	0	2	0	0.57582	1	1	1
cellular_component	GO:0140445	chromosome, telomeric repeat region	0	1	0	0.709854	1	1	1
cellular_component	GO:1990726	Lsm1-7-Pat1 complex	0	2	0	0.709854	1	1	1
cellular_component	GO:0005688	U6 snRNP	0	4	0	0.503752	1	1	1
molecular_function	GO:0008266	poly(U) RNA binding	0	2	0	0.698667	1	1	1
molecular_function	GO:0070034	telomerase RNA binding	0	1	0	0.835891	1	1	1
cellular_component	GO:0033116	endoplasmic reticulum-Golgi intermediate compartment membrane	0	1	0	0.842558	1	1	1
biological_process	GO:0002181	cytoplasmic translation	0	6	0	0.658905	0.556321	1	1
molecular_function	GO:0004834	tryptophan synthase activity	0	1	0	0.835891	1	1	1
molecular_function	GO:0016307	phosphatidylinositol phosphate kinase activity	0	1	0	0.698667	1	1	1
molecular_function	GO:0000334	3-hydroxyanthranilate 3,4-dioxygenase activity	0	1	0	0.835891	1	1	1
molecular_function	GO:0008198	ferrous iron binding	0	3	0	0.583933	1	1	1
molecular_function	GO:0008318	protein prenyltransferase activity	0	2	0	0.808783	0.592186	1	1
biological_process	GO:0018342	protein prenylation	0	1	0	0.866367	0.521029	1	1
molecular_function	GO:0008681	2-octaprenyl-6-methoxyphenol hydroxylase activity	0	1	0	0.835891	1	1	1
molecular_function	GO:0106364	4-hydroxy-3-all-trans-hexaprenylbenzoate oxygenase activity	0	1	0	0.835891	1	1	1
molecular_function	GO:0016709	oxidoreductase activity, acting on paired donors, with incorporation or reduction of molecular oxygen, NAD(P)H as one donor, and incorporation of one atom of oxygen	0	2	0	0.743004	0.659224	1	1
biological_process	GO:0006744	ubiquinone biosynthetic process	0	8	0	0.229104	1	1	1
biological_process	GO:0051086	chaperone mediated protein folding independent of cofactor	0	1	0	0.832017	1	1	1
cellular_component	GO:0030134	COPII-coated ER to Golgi transport vesicle	0	2	0	0.980814	0.080123	1	0.999
cellular_component	GO:0031515	tRNA (m1A) methyltransferase complex	0	3	0	0.59801	1	1	1
molecular_function	GO:0016429	tRNA (adenine-N1-)-methyltransferase activity	0	2	0	0.698667	1	1	1
molecular_function	GO:0004040	amidase activity	0	3	0	0.583933	1	1	1
molecular_function	GO:0043864	indoleacetamide hydrolase activity	0	3	0	0.583933	1	1	1
molecular_function	GO:0036381	pyridoxal 5'-phosphate synthase (glutamine hydrolysing) activity	0	1	0	0.835891	1	1	1
biological_process	GO:0006535	cysteine biosynthetic process from serine	0	4	0	0.478971	1	1	1
molecular_function	GO:0000993	RNA polymerase II complex binding	0	3	0	0.488008	1	1	1
biological_process	GO:0080182	histone H3-K4 trimethylation	0	1	0	0.832017	1	1	1
biological_process	GO:0031064	negative regulation of histone deacetylation	0	1	0	0.832017	1	1	1
biological_process	GO:0000122	negative regulation of transcription by RNA polymerase II	0	2	0	0.57582	1	1	1
biological_process	GO:2000059	negative regulation of ubiquitin-dependent protein catabolic process	0	1	0	0.832017	1	1	1
biological_process	GO:0035307	positive regulation of protein dephosphorylation	0	2	0	0.692194	1	1	1
biological_process	GO:2000749	positive regulation of rDNA heterochromatin assembly	0	1	0	0.832017	1	1	1
biological_process	GO:0045899	positive regulation of RNA polymerase II transcription preinitiation complex assembly	0	4	0	0.478971	1	1	1
biological_process	GO:1901407	regulation of phosphorylation of RNA polymerase II C-terminal domain	0	1	0	0.832017	1	1	1
biological_process	GO:0006369	termination of RNA polymerase II transcription	0	4	0	0.398378	1	1	1
cellular_component	GO:0030008	TRAPP complex	0	4	0	0.758978	0.64261	1	1
cellular_component	GO:0001401	SAM complex	0	1	0	0.842558	1	1	1
cellular_component	GO:0030663	COPI-coated vesicle membrane	0	1	0	0.758978	0.64261	1	1
cellular_component	GO:0005952	cAMP-dependent protein kinase complex	0	1	0	0.842558	1	1	1
molecular_function	GO:0030552	cAMP binding	0	1	0	0.835891	1	1	1
molecular_function	GO:0008603	cAMP-dependent protein kinase regulator activity	0	1	0	0.835891	1	1	1
biological_process	GO:0001932	regulation of protein phosphorylation	0	2	0	0.828409	0.357829	1	1
biological_process	GO:0034641	cellular nitrogen compound metabolic process	0	1	0	0.237451	0.795823	1	1
biological_process	GO:0010467	gene expression	0	2	0	0.342174	0.701638	1	1
molecular_function	GO:0003849	3-deoxy-7-phosphoheptulonate synthase activity	0	2	0	0.698667	1	1	1
biological_process	GO:0009073	aromatic amino acid family biosynthetic process	0	4	0	0.131656	1	1	1
biological_process	GO:2000112	regulation of cellular macromolecule biosynthetic process	0	2	0	0.993602	0.0110746	1	0.935
biological_process	GO:0006335	DNA replication-dependent chromatin assembly	0	2	0	0.692194	1	1	1
molecular_function	GO:0000246	delta24(24-1) sterol reductase activity	0	1	0	0.835891	1	1	1
biological_process	GO:0006696	ergosterol biosynthetic process	0	8	0	0.229104	1	1	1
molecular_function	GO:0019239	deaminase activity	0	3	0	0.237902	1	1	1
cellular_component	GO:0031083	BLOC-1 complex	0	1	0	0.842558	1	1	1
molecular_function	GO:0008239	dipeptidyl-peptidase activity	0	1	0	0.835891	1	1	1
molecular_function	GO:0070006	metalloaminopeptidase activity	0	7	0	0.28474	1	1	1
biological_process	GO:0048309	endoplasmic reticulum inheritance	0	1	0	0.832017	1	1	1
molecular_function	GO:0071933	Arp2/3 complex binding	0	1	0	0.835891	1	1	1
biological_process	GO:0034316	negative regulation of Arp2/3 complex-mediated actin nucleation	0	1	0	0.832017	1	1	1
cellular_component	GO:0005655	nucleolar ribonuclease P complex	0	3	0	0.59801	1	1	1
cellular_component	GO:0000172	ribonuclease MRP complex	0	4	0	0.503752	1	1	1
molecular_function	GO:0016798	hydrolase activity, acting on glycosyl bonds	0	1	0	0.350889	0.790327	1	1
molecular_function	GO:0004730	pseudouridylate synthase activity	0	1	0	0.835891	1	1	1
molecular_function	GO:0008374	O-acyltransferase activity	0	4	0	0.28474	1	1	1
biological_process	GO:0000028	ribosomal small subunit assembly	0	1	0	0.832017	1	1	1
molecular_function	GO:0005267	potassium channel activity	0	1	0	0.835891	1	1	1
molecular_function	GO:0004616	phosphogluconate dehydrogenase (decarboxylating) activity	0	1	0	0.835891	1	1	1
biological_process	GO:0046177	D-gluconate catabolic process	0	2	0	0.692194	1	1	1
biological_process	GO:0061688	glycolytic process via Entner-Doudoroff Pathway	0	1	0	0.832017	1	1	1
biological_process	GO:0009051	pentose-phosphate shunt, oxidative branch	0	1	0	0.832017	1	1	1
molecular_function	GO:0017022	myosin binding	0	1	0	0.835891	1	1	1
biological_process	GO:0031087	deadenylation-independent decapping of nuclear-transcribed mRNA	0	2	0	0.692194	1	1	1
molecular_function	GO:0019706	protein-cysteine S-palmitoyltransferase activity	0	5	0	0.407814	1	1	1
cellular_component	GO:1990819	actin fusion focus	0	1	0	0.842558	1	1	1
cellular_component	GO:0000935	division septum	0	1	0	0.842558	1	1	1
molecular_function	GO:0046557	glucan endo-1,6-beta-glucosidase activity	0	1	0	0.835891	1	1	1
biological_process	GO:0070879	fungal-type cell wall beta-glucan metabolic process	0	1	0	0.832017	1	1	1
biological_process	GO:1904541	fungal-type cell wall disassembly involved in conjugation with cellular fusion	0	1	0	0.832017	1	1	1
cellular_component	GO:0090619	meiotic spindle pole	0	1	0	0.842558	1	1	1
biological_process	GO:0032120	ascospore-type prospore membrane formation	0	1	0	0.832017	1	1	1
molecular_function	GO:0051537	2 iron, 2 sulfur cluster binding	0	10	0	0.16604	1	1	1
biological_process	GO:0097428	protein maturation by iron-sulfur cluster transfer	0	3	0	0.398378	1	1	1
molecular_function	GO:0000309	nicotinamide-nucleotide adenylyltransferase activity	0	2	0	0.698667	1	1	1
biological_process	GO:0009435	NAD biosynthetic process	0	5	0	0.479564	0.841629	1	1
cellular_component	GO:0005672	transcription factor TFIIA complex	0	3	0	0.59801	1	1	1
molecular_function	GO:0004113	2',3'-cyclic-nucleotide 3'-phosphodiesterase activity	0	1	0	0.835891	1	1	1
molecular_function	GO:0030955	potassium ion binding	0	1	0	0.835891	1	1	1
molecular_function	GO:0004743	pyruvate kinase activity	0	1	0	0.835891	1	1	1
cellular_component	GO:0005673	transcription factor TFIIE complex	0	1	0	0.842558	1	1	1
molecular_function	GO:0002953	5'-deoxynucleotidase activity	0	1	0	0.835891	1	1	1
cellular_component	GO:0031428	box C/D RNP complex	0	3	0	0.59801	1	1	1
molecular_function	GO:0030621	U4 snRNA binding	0	1	0	0.835891	1	1	1
biological_process	GO:0000494	box C/D RNA 3'-end processing	0	1	0	0.832017	1	1	1
biological_process	GO:1905216	positive regulation of RNA binding	0	1	0	0.832017	1	1	1
biological_process	GO:0000452	snoRNA guided rRNA 2'-O-methylation	0	1	0	0.832017	1	1	1
cellular_component	GO:0044233	mitochondria-associated endoplasmic reticulum membrane	0	1	0	0.424322	1	1	1
biological_process	GO:0000266	mitochondrial fission	0	2	0	0.692194	1	1	1
biological_process	GO:0007006	mitochondrial membrane organization	0	1	0	0.33115	0.909038	1	1
biological_process	GO:0006998	nuclear envelope organization	0	3	0	0.866367	0.521029	1	1
biological_process	GO:1902953	positive regulation of ER to Golgi vesicle-mediated transport	0	1	0	0.832017	1	1	1
biological_process	GO:0070863	positive regulation of protein exit from endoplasmic reticulum	0	1	0	0.832017	1	1	1
biological_process	GO:0003400	regulation of COPII vesicle coating	0	1	0	0.832017	1	1	1
biological_process	GO:0016050	vesicle organization	0	2	0	0.902657	0.333913	1	1
cellular_component	GO:0001405	PAM complex, Tim23 associated import motor	0	3	0	0.59801	1	1	1
molecular_function	GO:0019904	protein domain specific binding	0	3	0	0.488008	1	1	1
biological_process	GO:0030150	protein import into mitochondrial matrix	0	6	0	0.331317	1	1	1
biological_process	GO:0006508	proteolysis	0	2	0	0.190173	0.880907	1	1
cellular_component	GO:0000177	cytoplasmic exosome (RNase complex)	0	5	0	0.424322	1	1	1
biological_process	GO:0070651	nonfunctional rRNA decay	0	6	0	0.331317	1	1	1
biological_process	GO:0071031	nuclear mRNA surveillance of mRNA 3'-end processing	0	1	0	0.832017	1	1	1
biological_process	GO:0071038	nuclear polyadenylation-dependent tRNA catabolic process	0	5	0	0.398378	1	1	1
biological_process	GO:0070478	nuclear-transcribed mRNA catabolic process, 3'-5' exonucleolytic nonsense-mediated decay	0	5	0	0.398378	1	1	1
biological_process	GO:0070481	nuclear-transcribed mRNA catabolic process, non-stop decay	0	7	0	0.275522	1	1	1
biological_process	GO:0030847	termination of RNA polymerase II transcription, exosome-dependent	0	1	0	0.832017	1	1	1
molecular_function	GO:0004421	hydroxymethylglutaryl-CoA synthase activity	0	1	0	0.835891	1	1	1
biological_process	GO:0006084	acetyl-CoA metabolic process	0	1	0	0.19049	1	1	1
biological_process	GO:0010142	farnesyl diphosphate biosynthetic process, mevalonate pathway	0	1	0	0.832017	1	1	1
molecular_function	GO:0003906	DNA-(apurinic or apyrimidinic site) endonuclease activity	0	1	0	0.488008	1	1	1
molecular_function	GO:0034236	protein kinase A catalytic subunit binding	0	2	0	0.698667	1	1	1
biological_process	GO:0006407	rRNA export from nucleus	0	2	0	0.692194	1	1	1
molecular_function	GO:0004047	aminomethyltransferase activity	0	1	0	0.835891	1	1	1
biological_process	GO:0006546	glycine catabolic process	0	2	0	0.57582	1	1	1
cellular_component	GO:0045277	respiratory chain complex IV	0	1	0	0.253482	1	1	1
biological_process	GO:0006878	cellular copper ion homeostasis	0	5	0	0.398378	1	1	1
cellular_component	GO:1990234	transferase complex	0	1	0	0.927489	0.112018	1	1
cellular_component	GO:0043625	delta DNA polymerase complex	0	1	0	0.842558	1	1	1
molecular_function	GO:0000215	tRNA 2'-phosphotransferase activity	0	1	0	0.835891	1	1	1
molecular_function	GO:0004864	protein phosphatase inhibitor activity	0	1	0	0.973114	0.301333	1	1
molecular_function	GO:0004108	citrate (Si)-synthase activity	0	1	0	0.835891	1	1	1
biological_process	GO:0006101	citrate metabolic process	0	1	0	0.832017	1	1	1
molecular_function	GO:0015297	antiporter activity	0	6	0	0.686613	0.609997	1	1
molecular_function	GO:0042910	xenobiotic transmembrane transporter activity	0	6	0	0.198755	1	1	1
biological_process	GO:0006366	transcription by RNA polymerase II	0	6	0	0.883804	0.177743	1	1
biological_process	GO:0006458	'de novo' protein folding	0	2	0	0.478971	1	1	1
biological_process	GO:0051131	chaperone-mediated protein complex assembly	0	2	0	0.692194	1	1	1
biological_process	GO:0045041	protein import into mitochondrial intermembrane space	0	3	0	0.57582	1	1	1
biological_process	GO:0051604	protein maturation	0	1	0	0.00466548	1	0.325	1
biological_process	GO:0042026	protein refolding	0	2	0	0.692194	1	1	1
biological_process	GO:0050821	protein stabilization	0	1	0	0.832017	1	1	1
molecular_function	GO:0004072	aspartate kinase activity	0	2	0	0.698667	1	1	1
molecular_function	GO:0004412	homoserine dehydrogenase activity	0	1	0	0.835891	1	1	1
biological_process	GO:0009097	isoleucine biosynthetic process	0	5	0	0.398378	1	1	1
biological_process	GO:0009086	methionine biosynthetic process	0	3	0	0.425518	0.868344	1	1
biological_process	GO:0009088	threonine biosynthetic process	0	4	0	0.478971	1	1	1
cellular_component	GO:0070461	SAGA-type complex	0	1	0	0.993127	0.0395743	1	0.995
cellular_component	GO:0005960	glycine cleavage complex	0	1	0	0.842558	1	1	1
biological_process	GO:0019464	glycine decarboxylation via glycine cleavage system	0	1	0	0.832017	1	1	1
biological_process	GO:0009249	protein lipoylation	0	4	0	0.478971	1	1	1
molecular_function	GO:0051730	GTP-dependent polyribonucleotide 5'-hydroxyl-kinase activity	0	1	0	0.835891	1	1	1
molecular_function	GO:0008081	phosphoric diester hydrolase activity	0	6	0	0.304104	0.919184	1	1
biological_process	GO:0035065	regulation of histone acetylation	0	1	0	0.692194	1	1	1
cellular_component	GO:0005747	mitochondrial respiratory chain complex I	0	1	0	0.842558	1	1	1
biological_process	GO:0045292	mRNA cis splicing, via spliceosome	0	4	0	0.478971	1	1	1
molecular_function	GO:0004652	polynucleotide adenylyltransferase activity	0	1	0	0.698667	1	1	1
biological_process	GO:0016070	RNA metabolic process	0	2	0	0.84619	0.187593	1	1
molecular_function	GO:0004573	Glc3Man9GlcNAc2 oligosaccharide glucosidase activity	0	2	0	0.698667	1	1	1
biological_process	GO:0009311	oligosaccharide metabolic process	0	2	0	0.666087	0.724478	1	1
biological_process	GO:0006268	DNA unwinding involved in DNA replication	0	2	0	0.692194	1	1	1
biological_process	GO:1902969	mitotic DNA replication	0	1	0	0.692194	1	1	1
molecular_function	GO:0106322	S-(hydroxymethyl)glutathione dehydrogenase NAD activity	0	1	0	0.835891	1	1	1
molecular_function	GO:0106321	S-(hydroxymethyl)glutathione dehydrogenase NADP activity	0	1	0	0.835891	1	1	1
biological_process	GO:0006069	ethanol oxidation	0	1	0	0.832017	1	1	1
molecular_function	GO:0004848	ureidoglycolate hydrolase activity	0	1	0	0.835891	1	1	1
molecular_function	GO:0050385	ureidoglycolate lyase activity	0	1	0	0.835891	1	1	1
biological_process	GO:0000256	allantoin catabolic process	0	2	0	0.692194	1	1	1
molecular_function	GO:0004061	arylformamidase activity	0	1	0	0.835891	1	1	1
biological_process	GO:0019441	tryptophan catabolic process to kynurenine	0	2	0	0.692194	1	1	1
cellular_component	GO:0009326	formate dehydrogenase complex	0	1	0	0.842558	1	1	1
molecular_function	GO:0008863	formate dehydrogenase (NAD+) activity	0	1	0	0.835891	1	1	1
biological_process	GO:0042183	formate catabolic process	0	1	0	0.832017	1	1	1
cellular_component	GO:0005788	endoplasmic reticulum lumen	0	3	0	0.503752	1	1	1
molecular_function	GO:0003980	UDP-glucose:glycoprotein glucosyltransferase activity	0	1	0	0.835891	1	1	1
cellular_component	GO:0097255	R2TP complex	0	2	0	0.709854	1	1	1
biological_process	GO:0000492	box C/D snoRNP assembly	0	1	0	0.832017	1	1	1
cellular_component	GO:0030176	integral component of endoplasmic reticulum membrane	0	5	0	0.414494	0.872595	1	1
biological_process	GO:0019348	dolichol metabolic process	0	2	0	0.398378	1	1	1
molecular_function	GO:0033699	DNA 5'-adenosine monophosphate hydrolase activity	0	1	0	0.835891	1	1	1
molecular_function	GO:0000339	RNA cap binding	0	2	0	0.488008	1	1	1
biological_process	GO:0000956	nuclear-transcribed mRNA catabolic process	0	3	0	0.209508	0.913775	1	1
molecular_function	GO:0004826	phenylalanine-tRNA ligase activity	0	3	0	0.583933	1	1	1
biological_process	GO:0006432	phenylalanyl-tRNA aminoacylation	0	3	0	0.57582	1	1	1
molecular_function	GO:0036374	glutathione hydrolase activity	0	2	0	0.698667	1	1	1
molecular_function	GO:0102953	hypoglycin A gamma-glutamyl transpeptidase activity	0	2	0	0.698667	1	1	1
molecular_function	GO:0103068	leukotriene C4 gamma-glutamyl transferase activity	0	2	0	0.698667	1	1	1
biological_process	GO:0006751	glutathione catabolic process	0	3	0	0.57582	1	1	1
molecular_function	GO:0004799	thymidylate synthase activity	0	1	0	0.835891	1	1	1
biological_process	GO:0006231	dTMP biosynthetic process	0	1	0	0.832017	1	1	1
biological_process	GO:0006235	dTTP biosynthetic process	0	1	0	0.832017	1	1	1
molecular_function	GO:0004371	glycerone kinase activity	0	1	0	0.835891	1	1	1
molecular_function	GO:0050354	triokinase activity	0	1	0	0.835891	1	1	1
biological_process	GO:0019588	anaerobic glycerol catabolic process	0	1	0	0.832017	1	1	1
cellular_component	GO:0005761	mitochondrial ribosome	0	1	0	0.090287	1	0.977	1
molecular_function	GO:0004128	cytochrome-b5 reductase activity, acting on NAD(P)H	0	3	0	0.583933	1	1	1
molecular_function	GO:0003954	NADH dehydrogenase activity	0	2	0	0.28474	1	1	1
molecular_function	GO:0015295	solute:proton symporter activity	0	1	0	0.698667	1	1	1
biological_process	GO:0015793	glycerol transport	0	1	0	0.832017	1	1	1
molecular_function	GO:0004377	GDP-Man:Man3GlcNAc2-PP-Dol alpha-1,2-mannosyltransferase activity	0	1	0	0.835891	1	1	1
molecular_function	GO:0005053	peroxisome matrix targeting signal-2 binding	0	1	0	0.835891	1	1	1
biological_process	GO:0016558	protein import into peroxisome matrix	0	2	0	0.866367	0.521029	1	1
biological_process	GO:0044249	cellular biosynthetic process	0	1	0	0.000980254	0.999347	0.085	1
biological_process	GO:1901566	organonitrogen compound biosynthetic process	0	3	0	2.32908e-10	1	0	1
biological_process	GO:0048478	replication fork protection	0	1	0	0.832017	1	1	1
molecular_function	GO:0004019	adenylosuccinate synthase activity	0	1	0	0.835891	1	1	1
biological_process	GO:0044208	'de novo' AMP biosynthetic process	0	2	0	0.692194	1	1	1
biological_process	GO:0006078	(1->6)-beta-D-glucan biosynthetic process	0	5	0	0.398378	1	1	1
molecular_function	GO:0036402	proteasome-activating activity	0	6	0	0.340776	1	1	1
biological_process	GO:0051091	positive regulation of DNA-binding transcription factor activity	0	1	0	0.832017	1	1	1
biological_process	GO:0070682	proteasome regulatory particle assembly	0	8	0	0.229104	1	1	1
molecular_function	GO:0004476	mannose-6-phosphate isomerase activity	0	1	0	0.835891	1	1	1
biological_process	GO:0000032	cell wall mannoprotein biosynthetic process	0	2	0	0.692194	1	1	1
biological_process	GO:0009298	GDP-mannose biosynthetic process	0	2	0	0.692194	1	1	1
molecular_function	GO:0004357	glutamate-cysteine ligase activity	0	1	0	0.835891	1	1	1
biological_process	GO:0006750	glutathione biosynthetic process	0	1	0	0.832017	1	1	1
molecular_function	GO:0102265	tRNA-dihydrouridine47 synthase activity	0	1	0	0.835891	1	1	1
molecular_function	GO:0004818	glutamate-tRNA ligase activity	0	2	0	0.698667	1	1	1
biological_process	GO:0006424	glutamyl-tRNA aminoacylation	0	2	0	0.692194	1	1	1
molecular_function	GO:0050353	trimethyllysine dioxygenase activity	0	1	0	0.835891	1	1	1
biological_process	GO:0045329	carnitine biosynthetic process	0	1	0	0.832017	1	1	1
molecular_function	GO:0097367	carbohydrate derivative binding	0	2	0	0.998587	0.00207286	1	0.248
molecular_function	GO:0004360	glutamine-fructose-6-phosphate transaminase (isomerizing) activity	0	1	0	0.835891	1	1	1
biological_process	GO:0006048	UDP-N-acetylglucosamine biosynthetic process	0	3	0	0.57582	1	1	1
molecular_function	GO:0052656	L-isoleucine transaminase activity	0	1	0	0.835891	1	1	1
molecular_function	GO:0052654	L-leucine transaminase activity	0	1	0	0.835891	1	1	1
molecular_function	GO:0050048	L-leucine:2-oxoglutarate aminotransferase activity	0	1	0	0.835891	1	1	1
molecular_function	GO:0052655	L-valine transaminase activity	0	1	0	0.835891	1	1	1
molecular_function	GO:0008061	chitin binding	0	1	0	0.835891	1	1	1
molecular_function	GO:0004568	chitinase activity	0	1	0	0.973114	0.301333	1	1
molecular_function	GO:0004722	protein serine/threonine phosphatase activity	0	4	0	0.413435	0.820898	1	1
molecular_function	GO:0016853	isomerase activity	0	2	0	0.0029244	0.999517	0.116	1
molecular_function	GO:0004455	ketol-acid reductoisomerase activity	0	1	0	0.835891	1	1	1
biological_process	GO:0009099	valine biosynthetic process	0	3	0	0.57582	1	1	1
molecular_function	GO:0008234	cysteine-type peptidase activity	0	2	0	0.694162	0.496237	1	1
molecular_function	GO:0036002	pre-mRNA binding	0	1	0	0.871708	0.511992	1	1
biological_process	GO:0000387	spliceosomal snRNP assembly	0	3	0	0.478971	1	1	1
molecular_function	GO:0005471	ATP:ADP antiporter activity	0	1	0	0.835891	1	1	1
biological_process	GO:0140021	mitochondrial ADP transmembrane transport	0	1	0	0.832017	1	1	1
biological_process	GO:1990544	mitochondrial ATP transmembrane transport	0	1	0	0.832017	1	1	1
biological_process	GO:0006378	mRNA polyadenylation	0	5	0	0.398378	1	1	1
biological_process	GO:0006269	DNA replication, synthesis of RNA primer	0	1	0	0.832017	1	1	1
molecular_function	GO:0008252	nucleotidase activity	0	3	0	0.808783	0.592186	1	1
molecular_function	GO:0004049	anthranilate synthase activity	0	2	0	0.698667	1	1	1
molecular_function	GO:0004425	indole-3-glycerol-phosphate synthase activity	0	1	0	0.835891	1	1	1
biological_process	GO:0000162	tryptophan biosynthetic process	0	4	0	0.478971	1	1	1
molecular_function	GO:0004316	3-oxoacyl-[acyl-carrier-protein] reductase (NADPH) activity	0	1	0	0.835891	1	1	1
molecular_function	GO:0004315	3-oxoacyl-[acyl-carrier-protein] synthase activity	0	2	0	0.698667	1	1	1
molecular_function	GO:0008897	holo-[acyl-carrier-protein] synthase activity	0	3	0	0.583933	1	1	1
biological_process	GO:0042759	long-chain fatty acid biosynthetic process	0	1	0	0.832017	1	1	1
molecular_function	GO:0070336	flap-structured DNA binding	0	1	0	0.835891	1	1	1
biological_process	GO:0000736	double-strand break repair via single-strand annealing, removal of nonhomologous ends	0	1	0	0.832017	1	1	1
biological_process	GO:0030490	maturation of SSU-rRNA	0	1	0	0.19049	1	1	1
cellular_component	GO:0031235	intrinsic component of the cytoplasmic side of the plasma membrane	0	1	0	0.842558	1	1	1
cellular_component	GO:0005811	lipid droplet	0	5	0	0.424322	1	1	1
molecular_function	GO:0004467	long-chain fatty acid-CoA ligase activity	0	1	0	0.835891	1	1	1
molecular_function	GO:0031957	very long-chain fatty acid-CoA ligase activity	0	1	0	0.835891	1	1	1
biological_process	GO:0044539	long-chain fatty acid import into cell	0	1	0	0.832017	1	1	1
biological_process	GO:0006515	protein quality control for misfolded or incompletely synthesized proteins	0	3	0	0.478971	1	1	1
biological_process	GO:0000038	very long-chain fatty acid metabolic process	0	2	0	0.57582	1	1	1
molecular_function	GO:0003994	aconitate hydratase activity	0	2	0	0.698667	1	1	1
molecular_function	GO:0008235	metalloexopeptidase activity	0	7	0	0.179102	0.960707	1	1
molecular_function	GO:0016810	hydrolase activity, acting on carbon-nitrogen (but not peptide) bonds	0	3	0	0.0536921	0.983267	0.986	1
molecular_function	GO:0004644	phosphoribosylglycinamide formyltransferase activity	0	1	0	0.835891	1	1	1
biological_process	GO:0006189	'de novo' IMP biosynthetic process	0	8	0	0.229104	1	1	1
biological_process	GO:0043414	macromolecule methylation	0	1	0	0.0941696	0.982844	1	1
biological_process	GO:0090304	nucleic acid metabolic process	0	1	0	0.998775	0.00181691	1	0.335
molecular_function	GO:0000298	endopolyphosphatase activity	0	1	0	0.835891	1	1	1
molecular_function	GO:0016783	sulfurtransferase activity	0	1	0	0.340776	1	1	1
molecular_function	GO:0004114	3',5'-cyclic-nucleotide phosphodiesterase activity	0	1	0	0.698667	1	1	1
cellular_component	GO:0005782	peroxisomal matrix	0	4	0	0.503752	1	1	1
molecular_function	GO:0047639	alcohol oxidase activity	0	1	0	0.835891	1	1	1
molecular_function	GO:0046577	long-chain-alcohol oxidase activity	0	1	0	0.835891	1	1	1
biological_process	GO:0046188	methane catabolic process	0	1	0	0.832017	1	1	1
biological_process	GO:0015945	methanol metabolic process	0	1	0	0.832017	1	1	1
cellular_component	GO:0045281	succinate dehydrogenase complex	0	1	0	0.842558	1	1	1
molecular_function	GO:0009055	electron transfer activity	0	9	0	0.0228631	1	0.743	1
molecular_function	GO:0000104	succinate dehydrogenase activity	0	1	0	0.583933	1	1	1
molecular_function	GO:0003958	NADPH-hemoprotein reductase activity	0	2	0	0.698667	1	1	1
molecular_function	GO:0008775	acetate CoA-transferase activity	0	1	0	0.835891	1	1	1
molecular_function	GO:0003986	acetyl-CoA hydrolase activity	0	1	0	0.835891	1	1	1
biological_process	GO:0006083	acetate metabolic process	0	1	0	0.478971	1	1	1
biological_process	GO:0019679	propionate metabolic process, methylcitrate cycle	0	1	0	0.832017	1	1	1
molecular_function	GO:0004351	glutamate decarboxylase activity	0	1	0	0.835891	1	1	1
biological_process	GO:0006536	glutamate metabolic process	0	1	0	0.963901	0.198657	1	1
molecular_function	GO:0080132	fatty acid alpha-hydroxylase activity	0	1	0	0.835891	1	1	1
biological_process	GO:0030148	sphingolipid biosynthetic process	0	3	0	0.398378	1	1	1
biological_process	GO:0042546	cell wall biogenesis	0	4	0	0.33115	0.909038	1	1
molecular_function	GO:0052856	NADHX epimerase activity	0	1	0	0.835891	1	1	1
molecular_function	GO:0052857	NADPHX epimerase activity	0	1	0	0.835891	1	1	1
molecular_function	GO:0051538	3 iron, 4 sulfur cluster binding	0	2	0	0.698667	1	1	1
molecular_function	GO:0016040	glutamate synthase (NADH) activity	0	1	0	0.835891	1	1	1
biological_process	GO:0097054	L-glutamate biosynthetic process	0	1	0	0.832017	1	1	1
molecular_function	GO:0004819	glutamine-tRNA ligase activity	0	1	0	0.835891	1	1	1
biological_process	GO:0006425	glutaminyl-tRNA aminoacylation	0	1	0	0.832017	1	1	1
molecular_function	GO:0003922	GMP synthase (glutamine-hydrolyzing) activity	0	1	0	0.835891	1	1	1
cellular_component	GO:0030956	glutamyl-tRNA(Gln) amidotransferase complex	0	2	0	0.709854	1	1	1
molecular_function	GO:0050567	glutaminyl-tRNA synthase (glutamine-hydrolyzing) activity	0	2	0	0.698667	1	1	1
biological_process	GO:0070681	glutaminyl-tRNAGln biosynthesis via transamidation	0	2	0	0.692194	1	1	1
molecular_function	GO:0008176	tRNA (guanine-N7-)-methyltransferase activity	0	1	0	0.835891	1	1	1
molecular_function	GO:0005375	copper ion transmembrane transporter activity	0	3	0	0.583933	1	1	1
molecular_function	GO:0004851	uroporphyrin-III C-methyltransferase activity	0	1	0	0.835891	1	1	1
biological_process	GO:0019354	siroheme biosynthetic process	0	2	0	0.692194	1	1	1
biological_process	GO:0000103	sulfate assimilation	0	1	0	0.478971	1	1	1
cellular_component	GO:0000974	Prp19 complex	0	2	0	0.709854	1	1	1
biological_process	GO:0070534	protein K63-linked ubiquitination	0	1	0	0.832017	1	1	1
biological_process	GO:0000422	autophagy of mitochondrion	0	1	0	0.692194	1	1	1
cellular_component	GO:0032156	septin cytoskeleton	0	6	0	0.253482	1	1	1
molecular_function	GO:0004001	adenosine kinase activity	0	1	0	0.835891	1	1	1
molecular_function	GO:0005049	nuclear export signal receptor activity	0	2	0	0.698667	1	1	1
biological_process	GO:0006611	protein export from nucleus	0	2	0	0.57582	1	1	1
molecular_function	GO:0016799	hydrolase activity, hydrolyzing N-glycosyl compounds	0	1	0	0.28474	1	1	1
biological_process	GO:1901564	organonitrogen compound metabolic process	0	5	0	2.34917e-11	1	0	1
molecular_function	GO:0016652	oxidoreductase activity, acting on NAD(P)H, NAD(P) as acceptor	0	1	0	0.835891	1	1	1
biological_process	GO:0002130	wobble position ribose methylation	0	1	0	0.832017	1	1	1
molecular_function	GO:0052591	sn-glycerol-3-phosphate:ubiquinone-8 oxidoreductase activity	0	1	0	0.835891	1	1	1
molecular_function	GO:0004735	pyrroline-5-carboxylate reductase activity	0	1	0	0.835891	1	1	1
biological_process	GO:0055129	L-proline biosynthetic process	0	3	0	0.57582	1	1	1
molecular_function	GO:0004601	peroxidase activity	0	3	0	0.551073	0.801245	1	1
biological_process	GO:0051594	detection of glucose	0	1	0	0.832017	1	1	1
biological_process	GO:0010255	glucose mediated signaling pathway	0	1	0	0.57582	1	1	1
molecular_function	GO:0009916	alternative oxidase activity	0	1	0	0.835891	1	1	1
molecular_function	GO:0015267	channel activity	0	1	0	0.246219	0.911503	1	1
molecular_function	GO:0052909	18S rRNA (adenine(1779)-N(6)/adenine(1780)-N(6))-dimethyltransferase activity	0	1	0	0.835891	1	1	1
cellular_component	GO:0034457	Mpp10 complex	0	1	0	0.842558	1	1	1
molecular_function	GO:0004035	alkaline phosphatase activity	0	1	0	0.835891	1	1	1
biological_process	GO:0019637	organophosphate metabolic process	0	3	0	1.92184e-05	0.999994	0	1
cellular_component	GO:0030659	cytoplasmic vesicle membrane	0	3	0	0.974552	0.0702344	1	0.999
cellular_component	GO:0000123	histone acetyltransferase complex	0	4	0	0.942828	0.140616	1	1
molecular_function	GO:0005385	zinc ion transmembrane transporter activity	0	1	0	0.698667	1	1	1
biological_process	GO:0031509	subtelomeric heterochromatin assembly	0	2	0	0.692194	1	1	1
biological_process	GO:0009100	glycoprotein metabolic process	0	2	0	0.0246112	0.993232	0.891	1
biological_process	GO:0007010	cytoskeleton organization	0	3	0	0.782101	0.354492	1	1
cellular_component	GO:0070985	transcription factor TFIIK complex	0	1	0	0.842558	1	1	1
molecular_function	GO:0008353	RNA polymerase II CTD heptapeptide repeat kinase activity	0	1	0	0.835891	1	1	1
molecular_function	GO:0008236	serine-type peptidase activity	0	1	0	0.032806	1	0.881	1
molecular_function	GO:0047874	dolichyldiphosphatase activity	0	1	0	0.835891	1	1	1
biological_process	GO:0006487	protein N-linked glycosylation	0	3	0	0.109438	1	1	1
molecular_function	GO:0003870	5-aminolevulinate synthase activity	0	1	0	0.835891	1	1	1
molecular_function	GO:0004392	heme oxygenase (decyclizing) activity	0	1	0	0.835891	1	1	1
biological_process	GO:0006788	heme oxidation	0	1	0	0.832017	1	1	1
molecular_function	GO:0004617	phosphoglycerate dehydrogenase activity	0	1	0	0.835891	1	1	1
molecular_function	GO:0003884	D-amino-acid oxidase activity	0	4	0	0.488008	1	1	1
biological_process	GO:0046416	D-amino acid metabolic process	0	4	0	0.478971	1	1	1
molecular_function	GO:0008184	glycogen phosphorylase activity	0	1	0	0.835891	1	1	1
molecular_function	GO:0102250	linear malto-oligosaccharide phosphorylase activity	0	1	0	0.835891	1	1	1
molecular_function	GO:0102499	SHG alpha-glucan phosphorylase activity	0	1	0	0.835891	1	1	1
biological_process	GO:0001731	formation of translation preinitiation complex	0	1	0	0.692194	1	1	1
cellular_component	GO:0033180	proton-transporting V-type ATPase, V1 domain	0	3	0	0.424322	1	1	1
molecular_function	GO:0016829	lyase activity	0	5	0	0.0995664	0.951202	1	1
biological_process	GO:0006479	protein methylation	0	4	0	0.158371	1	1	1
molecular_function	GO:0003988	acetyl-CoA C-acyltransferase activity	0	2	0	0.698667	1	1	1
cellular_component	GO:0045239	tricarboxylic acid cycle enzyme complex	0	1	0	0.59801	1	1	1
molecular_function	GO:0004333	fumarate hydratase activity	0	1	0	0.835891	1	1	1
biological_process	GO:0006106	fumarate metabolic process	0	2	0	0.924941	0.42418	1	1
molecular_function	GO:0004860	protein kinase inhibitor activity	0	2	0	0.698667	1	1	1
biological_process	GO:0034198	cellular response to amino acid starvation	0	3	0	0.478971	1	1	1
biological_process	GO:0001933	negative regulation of protein phosphorylation	0	2	0	0.692194	1	1	1
biological_process	GO:0031333	negative regulation of protein-containing complex assembly	0	2	0	0.398378	1	1	1
biological_process	GO:1903833	positive regulation of cellular response to amino acid starvation	0	2	0	0.692194	1	1	1
molecular_function	GO:0004372	glycine hydroxymethyltransferase activity	0	2	0	0.698667	1	1	1
biological_process	GO:0019264	glycine biosynthetic process from serine	0	2	0	0.692194	1	1	1
biological_process	GO:0035999	tetrahydrofolate interconversion	0	6	0	0.331317	1	1	1
biological_process	GO:0006081	cellular aldehyde metabolic process	0	2	0	0.538017	0.80951	1	1
biological_process	GO:0032007	negative regulation of TOR signaling	0	1	0	0.832017	1	1	1
biological_process	GO:0010960	magnesium ion homeostasis	0	1	0	0.832017	1	1	1
molecular_function	GO:0008177	succinate dehydrogenase (ubiquinone) activity	0	2	0	0.698667	1	1	1
molecular_function	GO:0008120	ceramide glucosyltransferase activity	0	1	0	0.835891	1	1	1
molecular_function	GO:0102769	dihydroceramide glucosyltransferase activity	0	1	0	0.835891	1	1	1
molecular_function	GO:0008526	phosphatidylinositol transfer activity	0	1	0	0.835891	1	1	1
molecular_function	GO:0019135	deoxyhypusine monooxygenase activity	0	1	0	0.835891	1	1	1
biological_process	GO:0008612	peptidyl-lysine modification to peptidyl-hypusine	0	2	0	0.692194	1	1	1
molecular_function	GO:0008453	alanine-glyoxylate transaminase activity	0	1	0	0.835891	1	1	1
biological_process	GO:0000959	mitochondrial RNA metabolic process	0	1	0	0.692194	1	1	1
molecular_function	GO:0004721	phosphoprotein phosphatase activity	0	2	0	0.322184	0.833373	1	1
biological_process	GO:0009395	phospholipid catabolic process	0	4	0	0.398378	1	1	1
molecular_function	GO:0004310	farnesyl-diphosphate farnesyltransferase activity	0	1	0	0.835891	1	1	1
molecular_function	GO:0051996	squalene synthase activity	0	1	0	0.835891	1	1	1
molecular_function	GO:0003905	alkylbase DNA N-glycosylase activity	0	1	0	0.835891	1	1	1
biological_process	GO:0006285	base-excision repair, AP site formation	0	4	0	0.478971	1	1	1
molecular_function	GO:0016971	flavin-linked sulfhydryl oxidase activity	0	2	0	0.698667	1	1	1
molecular_function	GO:0004124	cysteine synthase activity	0	1	0	0.835891	1	1	1
molecular_function	GO:0003961	O-acetylhomoserine aminocarboxypropyltransferase activity	0	1	0	0.835891	1	1	1
biological_process	GO:0071269	L-homocysteine biosynthetic process	0	1	0	0.832017	1	1	1
biological_process	GO:0019346	transsulfuration	0	5	0	0.398378	1	1	1
molecular_function	GO:0016747	acyltransferase activity, transferring groups other than amino-acyl groups	0	1	0	0.0686245	0.974465	0.997	1
biological_process	GO:0055088	lipid homeostasis	0	4	0	0.398378	1	1	1
cellular_component	GO:0016586	RSC-type complex	0	2	0	0.709854	1	1	1
molecular_function	GO:0004618	phosphoglycerate kinase activity	0	1	0	0.835891	1	1	1
biological_process	GO:0006094	gluconeogenesis	0	6	0	0.229104	1	1	1
cellular_component	GO:0005637	nuclear inner membrane	0	2	0	0.709854	1	1	1
molecular_function	GO:0004671	protein C-terminal S-isoprenylcysteine carboxyl O-methyltransferase activity	0	1	0	0.835891	1	1	1
biological_process	GO:0007323	peptide pheromone maturation	0	1	0	0.832017	1	1	1
biological_process	GO:0043328	protein transport to vacuole involved in ubiquitin-dependent protein catabolic process via the multivesicular body sorting pathway	0	2	0	0.692194	1	1	1
biological_process	GO:0007030	Golgi organization	0	1	0	0.692194	1	1	1
cellular_component	GO:0030123	AP-3 adaptor complex	0	2	0	0.709854	1	1	1
molecular_function	GO:0004640	phosphoribosylanthranilate isomerase activity	0	1	0	0.835891	1	1	1
cellular_component	GO:0000120	RNA polymerase I transcription regulator complex	0	1	0	0.709854	1	1	1
molecular_function	GO:0097718	disordered domain specific binding	0	1	0	0.835891	1	1	1
molecular_function	GO:0008301	DNA binding, bending	0	1	0	0.835891	1	1	1
molecular_function	GO:0001179	RNA polymerase I general transcription initiation factor binding	0	1	0	0.835891	1	1	1
molecular_function	GO:0000979	RNA polymerase II core promoter sequence-specific DNA binding	0	1	0	0.835891	1	1	1
molecular_function	GO:0061629	RNA polymerase II-specific DNA-binding transcription factor binding	0	1	0	0.835891	1	1	1
molecular_function	GO:0001006	RNA polymerase III type 3 promoter sequence-specific DNA binding	0	1	0	0.835891	1	1	1
molecular_function	GO:0001092	TFIIA-class transcription factor complex binding	0	1	0	0.835891	1	1	1
biological_process	GO:0042790	nucleolar large rRNA transcription by RNA polymerase I	0	4	0	0.478971	1	1	1
biological_process	GO:0006359	regulation of transcription by RNA polymerase III	0	1	0	0.692194	1	1	1
biological_process	GO:0001188	RNA polymerase I preinitiation complex assembly	0	1	0	0.832017	1	1	1
biological_process	GO:0051123	RNA polymerase II preinitiation complex assembly	0	2	0	0.331317	1	1	1
biological_process	GO:0070898	RNA polymerase III preinitiation complex assembly	0	1	0	0.832017	1	1	1
biological_process	GO:0070893	transposon integration	0	1	0	0.832017	1	1	1
molecular_function	GO:0004056	argininosuccinate lyase activity	0	1	0	0.835891	1	1	1
biological_process	GO:0042450	arginine biosynthetic process via ornithine	0	1	0	0.832017	1	1	1
molecular_function	GO:0031072	heat shock protein binding	0	1	0	0.198755	1	1	1
biological_process	GO:0009408	response to heat	0	3	0	0.398378	1	1	1
molecular_function	GO:0005388	P-type calcium transporter activity	0	1	0	0.835891	1	1	1
molecular_function	GO:0004069	L-aspartate:2-oxoglutarate aminotransferase activity	0	3	0	0.583933	1	1	1
molecular_function	GO:0047938	glucose-6-phosphate 1-epimerase activity	0	1	0	0.835891	1	1	1
molecular_function	GO:0004378	GDP-Man:Man1GlcNAc2-PP-Dol alpha-1,3-mannosyltransferase activity	0	1	0	0.835891	1	1	1
molecular_function	GO:0102704	GDP-Man:Man2GlcNAc2-PP-dolichol alpha-1,6-mannosyltransferase activity	0	1	0	0.835891	1	1	1
molecular_function	GO:0043715	2,3-diketo-5-methylthiopentyl-1-phosphate enolase activity	0	1	0	0.835891	1	1	1
molecular_function	GO:0043716	2-hydroxy-3-keto-5-methylthiopentenyl-1-phosphate phosphatase activity	0	1	0	0.835891	1	1	1
molecular_function	GO:0043874	acireductone synthase activity	0	1	0	0.835891	1	1	1
molecular_function	GO:0106073	dolichyl pyrophosphate Glc2Man9GlcNAc2 alpha-1,2-glucosyltransferase activity	0	1	0	0.835891	1	1	1
molecular_function	GO:0003997	acyl-CoA oxidase activity	0	3	0	0.583933	1	1	1
biological_process	GO:0033540	fatty acid beta-oxidation using acyl-CoA oxidase	0	3	0	0.57582	1	1	1
cellular_component	GO:0034399	nuclear periphery	0	3	0	0.503752	1	1	1
molecular_function	GO:0004356	glutamate-ammonia ligase activity	0	1	0	0.835891	1	1	1
biological_process	GO:0019676	ammonia assimilation cycle	0	1	0	0.832017	1	1	1
biological_process	GO:0006542	glutamine biosynthetic process	0	1	0	0.832017	1	1	1
molecular_function	GO:0004828	serine-tRNA ligase activity	0	2	0	0.698667	1	1	1
biological_process	GO:0006434	seryl-tRNA aminoacylation	0	2	0	0.692194	1	1	1
molecular_function	GO:0015299	solute:proton antiporter activity	0	1	0	0.984565	0.128292	1	1
molecular_function	GO:0047617	acyl-CoA hydrolase activity	0	3	0	0.583933	1	1	1
biological_process	GO:0006637	acyl-CoA metabolic process	0	3	0	0.0628253	1	0.999	1
molecular_function	GO:0022889	serine transmembrane transporter activity	0	1	0	0.835891	1	1	1
biological_process	GO:0140300	serine import into mitochondrion	0	1	0	0.832017	1	1	1
cellular_component	GO:0019005	SCF ubiquitin ligase complex	0	1	0	0.842558	1	1	1
biological_process	GO:0031146	SCF-dependent proteasomal ubiquitin-dependent protein catabolic process	0	1	0	0.832017	1	1	1
molecular_function	GO:0004198	calcium-dependent cysteine-type endopeptidase activity	0	1	0	0.835891	1	1	1
biological_process	GO:1901605	alpha-amino acid metabolic process	0	1	0	0.00762668	0.997244	0.46	1
molecular_function	GO:0032041	NAD-dependent histone deacetylase activity (H3-K14 specific)	0	3	0	0.583933	1	1	1
molecular_function	GO:0004409	homoaconitate hydratase activity	0	1	0	0.835891	1	1	1
cellular_component	GO:0005675	transcription factor TFIIH holo complex	0	2	0	0.59801	1	1	1
molecular_function	GO:0061575	cyclin-dependent protein serine/threonine kinase activator activity	0	1	0	0.835891	1	1	1
molecular_function	GO:0050262	ribosylnicotinamide kinase activity	0	1	0	0.835891	1	1	1
biological_process	GO:0034356	NAD biosynthesis via nicotinamide riboside salvage pathway	0	1	0	0.832017	1	1	1
molecular_function	GO:0019825	oxygen binding	0	2	0	0.698667	1	1	1
molecular_function	GO:0046915	transition metal ion transmembrane transporter activity	0	3	0	0.58984	0.695896	1	1
molecular_function	GO:0003852	2-isopropylmalate synthase activity	0	1	0	0.835891	1	1	1
biological_process	GO:0009098	leucine biosynthetic process	0	3	0	0.57582	1	1	1
molecular_function	GO:0043334	2-hexaprenyl-6-methoxy-1,4-benzoquinone methyltransferase activity	0	1	0	0.835891	1	1	1
molecular_function	GO:0043333	2-octaprenyl-6-methoxy-1,4-benzoquinone methylase activity	0	1	0	0.835891	1	1	1
biological_process	GO:0065008	regulation of biological quality	0	1	0	0.350565	0.749481	1	1
molecular_function	GO:0000293	ferric-chelate reductase activity	0	7	0	0.28474	1	1	1
biological_process	GO:0000041	transition metal ion transport	0	4	0	0.158371	1	1	1
molecular_function	GO:0046570	methylthioribulose 1-phosphate dehydratase activity	0	1	0	0.835891	1	1	1
molecular_function	GO:0004578	chitobiosyldiphosphodolichol beta-mannosyltransferase activity	0	1	0	0.835891	1	1	1
molecular_function	GO:0004739	pyruvate dehydrogenase (acetyl-transferring) activity	0	2	0	0.698667	1	1	1
biological_process	GO:0006086	acetyl-CoA biosynthetic process from pyruvate	0	2	0	0.692194	1	1	1
molecular_function	GO:0016830	carbon-carbon lyase activity	0	1	0	0.463831	0.753781	1	1
molecular_function	GO:0034386	4-aminobutyrate:2-oxoglutarate transaminase activity	0	2	0	0.698667	1	1	1
biological_process	GO:0009448	gamma-aminobutyric acid metabolic process	0	2	0	0.478971	1	1	1
molecular_function	GO:0043295	glutathione binding	0	1	0	0.835891	1	1	1
molecular_function	GO:0004363	glutathione synthase activity	0	1	0	0.835891	1	1	1
molecular_function	GO:0070917	inositol phosphoceramide synthase regulator activity	0	1	0	0.835891	1	1	1
biological_process	GO:0006673	inositol phosphoceramide metabolic process	0	1	0	0.832017	1	1	1
biological_process	GO:0071528	tRNA re-export from nucleus	0	1	0	0.832017	1	1	1
molecular_function	GO:0009922	fatty acid elongase activity	0	3	0	0.583933	1	1	1
molecular_function	GO:0102756	very-long-chain 3-ketoacyl-CoA synthase activity	0	3	0	0.583933	1	1	1
molecular_function	GO:0004471	malate dehydrogenase (decarboxylating) (NAD+) activity	0	1	0	0.835891	1	1	1
molecular_function	GO:0000340	RNA 7-methylguanosine cap binding	0	1	0	0.835891	1	1	1
biological_process	GO:0006913	nucleocytoplasmic transport	0	1	0	0.999984	6.24229e-05	1	0.013
molecular_function	GO:0000062	fatty-acyl-CoA binding	0	2	0	0.698667	1	1	1
biological_process	GO:0043392	negative regulation of DNA binding	0	1	0	0.832017	1	1	1
biological_process	GO:0032212	positive regulation of telomere maintenance via telomerase	0	1	0	0.832017	1	1	1
biological_process	GO:0051972	regulation of telomerase activity	0	1	0	0.692194	1	1	1
molecular_function	GO:0004582	dolichyl-phosphate beta-D-mannosyltransferase activity	0	1	0	0.835891	1	1	1
molecular_function	GO:0004325	ferrochelatase activity	0	2	0	0.698667	1	1	1
molecular_function	GO:0043115	precorrin-2 dehydrogenase activity	0	1	0	0.835891	1	1	1
molecular_function	GO:0004152	dihydroorotate dehydrogenase activity	0	1	0	0.835891	1	1	1
cellular_component	GO:0031227	intrinsic component of endoplasmic reticulum membrane	0	2	0	0.327855	0.909713	1	1
molecular_function	GO:0003885	D-arabinono-1,4-lactone oxidase activity	0	1	0	0.835891	1	1	1
biological_process	GO:0070485	dehydro-D-arabinono-1,4-lactone biosynthetic process	0	1	0	0.832017	1	1	1
molecular_function	GO:0004169	dolichyl-phosphate-mannose-protein mannosyltransferase activity	0	5	0	0.407814	1	1	1
molecular_function	GO:0047419	N-acetylgalactosamine-6-phosphate deacetylase activity	0	1	0	0.835891	1	1	1
molecular_function	GO:0008448	N-acetylglucosamine-6-phosphate deacetylase activity	0	1	0	0.835891	1	1	1
biological_process	GO:0006044	N-acetylglucosamine metabolic process	0	2	0	0.692194	1	1	1
molecular_function	GO:0004515	nicotinate-nucleotide adenylyltransferase activity	0	1	0	0.835891	1	1	1
molecular_function	GO:0019903	protein phosphatase binding	0	2	0	0.928136	0.416067	1	1
molecular_function	GO:0004812	aminoacyl-tRNA ligase activity	0	1	0	0.14986	0.942961	1	1
biological_process	GO:0006418	tRNA aminoacylation for protein translation	0	1	0	0.136178	0.949416	1	1
molecular_function	GO:0036424	L-phosphoserine phosphatase activity	0	1	0	0.835891	1	1	1
biological_process	GO:0006564	L-serine biosynthetic process	0	2	0	0.692194	1	1	1
molecular_function	GO:0004479	methionyl-tRNA formyltransferase activity	0	1	0	0.835891	1	1	1
molecular_function	GO:0042134	rRNA primary transcript binding	0	3	0	0.583933	1	1	1
cellular_component	GO:0000506	glycosylphosphatidylinositol-N-acetylglucosaminyltransferase (GPI-GnT) complex	0	1	0	0.842558	1	1	1
molecular_function	GO:0017176	phosphatidylinositol N-acetylglucosaminyltransferase activity	0	2	0	0.698667	1	1	1
molecular_function	GO:0004794	L-threonine ammonia-lyase activity	0	2	0	0.698667	1	1	1
molecular_function	GO:0005519	cytoskeletal regulatory protein binding	0	1	0	0.835891	1	1	1
biological_process	GO:0051125	regulation of actin nucleation	0	1	0	0.924941	0.42418	1	1
biological_process	GO:0071816	tail-anchored membrane protein insertion into ER membrane	0	1	0	0.832017	1	1	1
cellular_component	GO:0000127	transcription factor TFIIIC complex	0	2	0	0.709854	1	1	1
cellular_component	GO:0005770	late endosome	0	1	0	0.300996	1	1	1
biological_process	GO:0034058	endosomal vesicle fusion	0	1	0	0.832017	1	1	1
cellular_component	GO:0005744	TIM23 mitochondrial import inner membrane translocase complex	0	2	0	0.424322	1	1	1
molecular_function	GO:0008171	O-methyltransferase activity	0	1	0	0.237902	1	1	1
molecular_function	GO:0050155	ornithine(lysine) transaminase activity	0	1	0	0.835891	1	1	1
molecular_function	GO:0004587	ornithine-oxo-acid transaminase activity	0	1	0	0.835891	1	1	1
molecular_function	GO:0004516	nicotinate phosphoribosyltransferase activity	0	1	0	0.835891	1	1	1
molecular_function	GO:0004514	nicotinate-nucleotide diphosphorylase (carboxylating) activity	0	2	0	0.698667	1	1	1
molecular_function	GO:0004057	arginyltransferase activity	0	1	0	0.835891	1	1	1
cellular_component	GO:0030061	mitochondrial crista	0	1	0	0.842558	1	1	1
molecular_function	GO:0008977	prephenate dehydrogenase (NAD+) activity	0	1	0	0.835891	1	1	1
molecular_function	GO:0004665	prephenate dehydrogenase (NADP+) activity	0	1	0	0.835891	1	1	1
biological_process	GO:0006571	tyrosine biosynthetic process	0	2	0	0.692194	1	1	1
molecular_function	GO:0016788	hydrolase activity, acting on ester bonds	0	4	0	0.504913	0.577704	1	1
molecular_function	GO:0003876	AMP deaminase activity	0	1	0	0.835891	1	1	1
biological_process	GO:0032264	IMP salvage	0	1	0	0.832017	1	1	1
biological_process	GO:0000372	Group I intron splicing	0	1	0	0.832017	1	1	1
biological_process	GO:0001680	tRNA 3'-terminal CCA addition	0	1	0	0.832017	1	1	1
cellular_component	GO:0005664	nuclear origin of replication recognition complex	0	2	0	0.709854	1	1	1
molecular_function	GO:0005247	voltage-gated chloride channel activity	0	3	0	0.583933	1	1	1
biological_process	GO:0006821	chloride transport	0	3	0	0.57582	1	1	1
molecular_function	GO:0004827	proline-tRNA ligase activity	0	2	0	0.698667	1	1	1
biological_process	GO:0006433	prolyl-tRNA aminoacylation	0	2	0	0.692194	1	1	1
molecular_function	GO:0004639	phosphoribosylaminoimidazolesuccinocarboxamide synthase activity	0	1	0	0.835891	1	1	1
molecular_function	GO:0043014	alpha-tubulin binding	0	1	0	0.835891	1	1	1
molecular_function	GO:0015187	glycine transmembrane transporter activity	0	1	0	0.835891	1	1	1
biological_process	GO:1904983	glycine import into mitochondrion	0	1	0	0.832017	1	1	1
molecular_function	GO:0033819	lipoyl(octanoyl) transferase activity	0	1	0	0.835891	1	1	1
molecular_function	GO:0102555	octanoyl transferase activity (acting on glycine-cleavage complex H protein)	0	1	0	0.835891	1	1	1
molecular_function	GO:0015079	potassium ion transmembrane transporter activity	0	2	0	0.583933	1	1	1
molecular_function	GO:0016251	RNA polymerase II general transcription initiation factor activity	0	1	0	0.835891	1	1	1
cellular_component	GO:0097361	CIA complex	0	2	0	0.709854	1	1	1
molecular_function	GO:0004144	diacylglycerol O-acyltransferase activity	0	1	0	0.835891	1	1	1
molecular_function	GO:0043399	tRNA A64-2'-O-ribosylphosphate transferase activity	0	1	0	0.835891	1	1	1
biological_process	GO:0019988	charged-tRNA amino acid modification	0	1	0	0.832017	1	1	1
cellular_component	GO:0031461	cullin-RING ubiquitin ligase complex	0	2	0	0.89418	0.289842	1	1
molecular_function	GO:0030544	Hsp70 protein binding	0	5	0	0.407814	1	1	1
biological_process	GO:0051083	'de novo' cotranslational protein folding	0	1	0	0.832017	1	1	1
biological_process	GO:0071409	cellular response to cycloheximide	0	1	0	0.832017	1	1	1
biological_process	GO:0060548	negative regulation of cell death	0	1	0	0.692194	1	1	1
biological_process	GO:0036003	positive regulation of transcription from RNA polymerase II promoter in response to stress	0	1	0	0.478971	1	1	1
biological_process	GO:0006450	regulation of translational fidelity	0	1	0	0.832017	1	1	1
biological_process	GO:0000054	ribosomal subunit export from nucleus	0	2	0	0.862999	0.39955	1	1
biological_process	GO:0006452	translational frameshifting	0	1	0	0.692194	1	1	1
molecular_function	GO:0140078	class I DNA-(apurinic or apyrimidinic site) endonuclease activity	0	3	0	0.583933	1	1	1
molecular_function	GO:0019104	DNA N-glycosylase activity	0	1	0	0.340776	1	1	1
cellular_component	GO:1904423	dehydrodolichyl diphosphate synthase complex	0	1	0	0.842558	1	1	1
molecular_function	GO:0045547	dehydrodolichyl diphosphate synthase activity	0	1	0	0.835891	1	1	1
biological_process	GO:0019408	dolichol biosynthetic process	0	3	0	0.57582	1	1	1
molecular_function	GO:0030060	L-malate dehydrogenase activity	0	3	0	0.583933	1	1	1
biological_process	GO:0006108	malate metabolic process	0	2	0	0.692194	1	1	1
molecular_function	GO:0070626	(S)-2-(5-amino-1-(5-phospho-D-ribosyl)imidazole-4-carboxamido) succinate lyase (fumarate-forming) activity	0	1	0	0.835891	1	1	1
molecular_function	GO:0004018	N6-(1,2-dicarboxyethyl)AMP AMP-lyase (fumarate-forming) activity	0	1	0	0.835891	1	1	1
cellular_component	GO:0045252	oxoglutarate dehydrogenase complex	0	1	0	0.709854	1	1	1
molecular_function	GO:0004149	dihydrolipoyllysine-residue succinyltransferase activity	0	1	0	0.835891	1	1	1
biological_process	GO:0033512	L-lysine catabolic process to acetyl-CoA via saccharopine	0	1	0	0.832017	1	1	1
biological_process	GO:0070125	mitochondrial translational elongation	0	2	0	0.692194	1	1	1
cellular_component	GO:0030133	transport vesicle	0	1	0	0.971083	0.0928961	1	1
molecular_function	GO:0019784	NEDD8-specific protease activity	0	1	0	0.835891	1	1	1
molecular_function	GO:0004588	orotate phosphoribosyltransferase activity	0	1	0	0.835891	1	1	1
cellular_component	GO:0000262	mitochondrial chromosome	0	1	0	0.842558	1	1	1
biological_process	GO:0000725	recombinational repair	0	2	0	0.722773	0.574482	1	1
cellular_component	GO:0009328	phenylalanine-tRNA ligase complex	0	1	0	0.842558	1	1	1
cellular_component	GO:0000922	spindle pole	0	3	0	0.503752	1	1	1
cellular_component	GO:0005816	spindle pole body	0	3	0	0.503752	1	1	1
molecular_function	GO:0043015	gamma-tubulin binding	0	2	0	0.698667	1	1	1
cellular_component	GO:0005801	cis-Golgi network	0	2	0	0.709854	1	1	1
molecular_function	GO:0016208	AMP binding	0	3	0	0.583933	1	1	1
biological_process	GO:0019674	NAD metabolic process	0	2	0	0.478971	1	1	1
biological_process	GO:0006741	NADP biosynthetic process	0	2	0	0.692194	1	1	1
molecular_function	GO:0003879	ATP phosphoribosyltransferase activity	0	1	0	0.835891	1	1	1
molecular_function	GO:0004824	lysine-tRNA ligase activity	0	2	0	0.698667	1	1	1
biological_process	GO:0006430	lysyl-tRNA aminoacylation	0	2	0	0.692194	1	1	1
molecular_function	GO:0008425	2-polyprenyl-6-methoxy-1,4-benzoquinone methyltransferase activity	0	1	0	0.698667	1	1	1
molecular_function	GO:0061543	3-demethylubiquinol-6 3-O-methyltransferase activity	0	1	0	0.835891	1	1	1
molecular_function	GO:0008689	3-demethylubiquinone-9 3-O-methyltransferase activity	0	1	0	0.835891	1	1	1
molecular_function	GO:0004395	hexaprenyldihydroxybenzoate methyltransferase activity	0	1	0	0.835891	1	1	1
molecular_function	GO:0046941	azetidine-2-carboxylic acid acetyltransferase activity	0	1	0	0.835891	1	1	1
molecular_function	GO:0005536	glucose binding	0	3	0	0.583933	1	1	1
molecular_function	GO:0004396	hexokinase activity	0	3	0	0.583933	1	1	1
biological_process	GO:0001678	cellular glucose homeostasis	0	3	0	0.331317	1	1	1
molecular_function	GO:0004017	adenylate kinase activity	0	4	0	0.488008	1	1	1
biological_process	GO:0006172	ADP biosynthetic process	0	2	0	0.692194	1	1	1
biological_process	GO:0046033	AMP metabolic process	0	2	0	0.331317	1	1	1
biological_process	GO:0046034	ATP metabolic process	0	2	0	0.0106095	0.998737	0.617	1
molecular_function	GO:0016279	protein-lysine N-methyltransferase activity	0	5	0	0.612604	0.762098	1	1
cellular_component	GO:0000836	Hrd1p ubiquitin ligase complex	0	1	0	0.842558	1	1	1
cellular_component	GO:0070775	H3 histone acetyltransferase complex	0	1	0	0.842558	1	1	1
molecular_function	GO:0010698	acetyltransferase activator activity	0	1	0	0.835891	1	1	1
biological_process	GO:0001207	obsolete histone displacement	0	1	0	0.832017	1	1	1
biological_process	GO:0033523	histone H2B ubiquitination	0	1	0	0.832017	1	1	1
biological_process	GO:0097043	histone H3-K56 acetylation	0	1	0	0.832017	1	1	1
biological_process	GO:0006337	nucleosome disassembly	0	1	0	0.832017	1	1	1
biological_process	GO:0035066	positive regulation of histone acetylation	0	1	0	0.832017	1	1	1
biological_process	GO:0030466	silent mating-type cassette heterochromatin assembly	0	2	0	0.692194	1	1	1
molecular_function	GO:0004115	3',5'-cyclic-AMP phosphodiesterase activity	0	1	0	0.835891	1	1	1
biological_process	GO:0006198	cAMP catabolic process	0	1	0	0.832017	1	1	1
biological_process	GO:0005992	trehalose biosynthetic process	0	4	0	0.478971	1	1	1
molecular_function	GO:0004750	D-ribulose-phosphate 3-epimerase activity	0	1	0	0.835891	1	1	1
biological_process	GO:0006098	pentose-phosphate shunt	0	5	0	0.275522	1	1	1
molecular_function	GO:0004013	adenosylhomocysteinase activity	0	1	0	0.835891	1	1	1
biological_process	GO:0019510	S-adenosylhomocysteine catabolic process	0	1	0	0.832017	1	1	1
cellular_component	GO:0000444	MIS12/MIND type complex	0	1	0	0.709854	1	1	1
molecular_function	GO:0005384	manganese ion transmembrane transporter activity	0	2	0	0.698667	1	1	1
molecular_function	GO:0097079	selenite:proton symporter activity	0	1	0	0.835891	1	1	1
biological_process	GO:0006817	phosphate ion transport	0	1	0	0.866367	0.521029	1	1
biological_process	GO:0097080	plasma membrane selenite transport	0	1	0	0.832017	1	1	1
biological_process	GO:0006797	polyphosphate metabolic process	0	1	0	0.832017	1	1	1
molecular_function	GO:0106312	methylenetetrahydrofolate reductase NADH activity	0	2	0	0.698667	1	1	1
molecular_function	GO:0106313	methylenetetrahydrofolate reductase NADPH activity	0	2	0	0.698667	1	1	1
biological_process	GO:0000724	double-strand break repair via homologous recombination	0	3	0	0.818967	0.461983	1	1
molecular_function	GO:0004410	homocitrate synthase activity	0	2	0	0.698667	1	1	1
molecular_function	GO:0008484	sulfuric ester hydrolase activity	0	1	0	0.835891	1	1	1
molecular_function	GO:0032549	ribonucleoside binding	0	3	0	0.583933	1	1	1
molecular_function	GO:0000121	glycerol-1-phosphatase activity	0	1	0	0.835891	1	1	1
molecular_function	GO:0043136	glycerol-3-phosphatase activity	0	1	0	0.835891	1	1	1
molecular_function	GO:0110130	ribitol-5-phosphatase activity	0	1	0	0.835891	1	1	1
molecular_function	GO:0050286	sorbitol-6-phosphatase activity	0	1	0	0.835891	1	1	1
biological_process	GO:0052646	alditol phosphate metabolic process	0	1	0	0.801343	0.601622	1	1
biological_process	GO:0016573	histone acetylation	0	3	0	0.331317	1	1	1
molecular_function	GO:0004067	asparaginase activity	0	1	0	0.835891	1	1	1
biological_process	GO:0006530	asparagine catabolic process	0	1	0	0.832017	1	1	1
molecular_function	GO:0003868	4-hydroxyphenylpyruvate dioxygenase activity	0	1	0	0.835891	1	1	1
biological_process	GO:0006559	L-phenylalanine catabolic process	0	1	0	0.832017	1	1	1
biological_process	GO:0006572	tyrosine catabolic process	0	1	0	0.832017	1	1	1
cellular_component	GO:0000328	fungal-type vacuole lumen	0	1	0	0.842558	1	1	1
cellular_component	GO:0005771	multivesicular body	0	1	0	0.709854	1	1	1
molecular_function	GO:0001761	beta-alanine transmembrane transporter activity	0	1	0	0.835891	1	1	1
molecular_function	GO:0015192	L-phenylalanine transmembrane transporter activity	0	1	0	0.835891	1	1	1
molecular_function	GO:0015193	L-proline transmembrane transporter activity	0	1	0	0.835891	1	1	1
molecular_function	GO:0015203	polyamine transmembrane transporter activity	0	1	0	0.698667	1	1	1
molecular_function	GO:0004127	cytidylate kinase activity	0	1	0	0.835891	1	1	1
molecular_function	GO:0033862	UMP kinase activity	0	1	0	0.835891	1	1	1
biological_process	GO:0006221	pyrimidine nucleotide biosynthetic process	0	1	0	0.109438	1	1	1
molecular_function	GO:0017136	NAD-dependent histone deacetylase activity	0	1	0	0.488008	1	1	1
molecular_function	GO:0004345	glucose-6-phosphate dehydrogenase activity	0	1	0	0.835891	1	1	1
biological_process	GO:0110136	protein-RNA complex remodeling	0	1	0	0.832017	1	1	1
molecular_function	GO:0016765	transferase activity, transferring alkyl or aryl (other than methyl) groups	0	2	0	0.196561	0.933918	1	1
cellular_component	GO:0019898	extrinsic component of membrane	0	1	0	0.617261	0.672145	1	1
cellular_component	GO:0005797	Golgi medial cisterna	0	1	0	0.842558	1	1	1
molecular_function	GO:0019899	enzyme binding	0	1	0	0.992995	0.018485	1	0.976
molecular_function	GO:0070273	phosphatidylinositol-4-phosphate binding	0	1	0	0.835891	1	1	1
biological_process	GO:0035269	protein O-linked mannosylation	0	1	0	0.832017	1	1	1
biological_process	GO:0045053	protein retention in Golgi apparatus	0	2	0	0.692194	1	1	1
biological_process	GO:0060304	regulation of phosphatidylinositol dephosphorylation	0	1	0	0.832017	1	1	1
molecular_function	GO:0008193	tRNA guanylyltransferase activity	0	1	0	0.835891	1	1	1
cellular_component	GO:0046930	pore complex	0	2	0	0.709854	1	1	1
molecular_function	GO:0015288	porin activity	0	2	0	0.698667	1	1	1
molecular_function	GO:0008308	voltage-gated anion channel activity	0	1	0	0.488008	1	1	1
biological_process	GO:0034613	cellular protein localization	0	2	0	0.998747	0.00249214	1	0.462
biological_process	GO:0035494	SNARE complex disassembly	0	1	0	0.832017	1	1	1
molecular_function	GO:0004185	serine-type carboxypeptidase activity	0	3	0	0.583933	1	1	1
biological_process	GO:0019915	lipid storage	0	3	0	0.57582	1	1	1
biological_process	GO:0044262	cellular carbohydrate metabolic process	0	1	0	0.641516	0.552051	1	1
cellular_component	GO:0005685	U1 snRNP	0	3	0	0.59801	1	1	1
biological_process	GO:0006376	mRNA splice site selection	0	1	0	0.832017	1	1	1
molecular_function	GO:0016817	hydrolase activity, acting on acid anhydrides	0	1	0	0.961888	0.0654697	1	1
molecular_function	GO:0046975	histone methyltransferase activity (H3-K36 specific)	0	1	0	0.835891	1	1	1
cellular_component	GO:0044614	nuclear pore cytoplasmic filaments	0	1	0	0.842558	1	1	1
molecular_function	GO:0000822	inositol hexakisphosphate binding	0	1	0	0.835891	1	1	1
biological_process	GO:0006415	translational termination	0	2	0	0.478971	1	1	1
biological_process	GO:0006409	tRNA export from nucleus	0	1	0	0.692194	1	1	1
molecular_function	GO:0052917	dolichyl-P-Man:Man(7)GlcNAc(2)-PP-dolichol alpha-1,6-mannosyltransferase	0	1	0	0.835891	1	1	1
cellular_component	GO:0000015	phosphopyruvate hydratase complex	0	1	0	0.842558	1	1	1
molecular_function	GO:0004634	phosphopyruvate hydratase activity	0	1	0	0.835891	1	1	1
molecular_function	GO:0050278	sedoheptulose-bisphosphatase activity	0	1	0	0.835891	1	1	1
biological_process	GO:0046390	ribose phosphate biosynthetic process	0	1	0	0.0164054	0.996638	0.763	1
molecular_function	GO:1904047	S-adenosyl-L-methionine binding	0	1	0	0.835891	1	1	1
biological_process	GO:0000455	enzyme-directed rRNA pseudouridine synthesis	0	1	0	0.832017	1	1	1
biological_process	GO:0051382	kinetochore assembly	0	3	0	0.57582	1	1	1
molecular_function	GO:0016811	hydrolase activity, acting on carbon-nitrogen (but not peptide) bonds, in linear amides	0	2	0	0.156066	0.967194	1	1
biological_process	GO:0006672	ceramide metabolic process	0	1	0	0.57582	1	1	1
molecular_function	GO:0050291	sphingosine N-acyltransferase activity	0	2	0	0.698667	1	1	1
biological_process	GO:0046513	ceramide biosynthetic process	0	2	0	0.692194	1	1	1
molecular_function	GO:0004648	O-phospho-L-serine:2-oxoglutarate aminotransferase activity	0	1	0	0.835891	1	1	1
molecular_function	GO:0004764	shikimate 3-dehydrogenase (NADP+) activity	0	2	0	0.698667	1	1	1
biological_process	GO:1902600	proton transmembrane transport	0	2	0	0.60045	0.770896	1	1
biological_process	GO:0030026	cellular manganese ion homeostasis	0	1	0	0.832017	1	1	1
cellular_component	GO:0048188	Set1C/COMPASS complex	0	5	0	0.424322	1	1	1
molecular_function	GO:0000009	alpha-1,6-mannosyltransferase activity	0	3	0	0.488008	1	1	1
molecular_function	GO:0004376	glycolipid mannosyltransferase activity	0	3	0	0.407814	1	1	1
molecular_function	GO:0004657	proline dehydrogenase activity	0	1	0	0.835891	1	1	1
biological_process	GO:0006562	proline catabolic process	0	1	0	0.97184	0.307806	1	1
molecular_function	GO:0003756	protein disulfide isomerase activity	0	2	0	0.698667	1	1	1
molecular_function	GO:0097020	COPII receptor activity	0	1	0	0.835891	1	1	1
biological_process	GO:0001510	RNA methylation	0	3	0	0.425518	0.868344	1	1
molecular_function	GO:0004499	N,N-dimethylaniline monooxygenase activity	0	2	0	0.698667	1	1	1
biological_process	GO:0032220	plasma membrane fusion involved in cytogamy	0	1	0	0.832017	1	1	1
biological_process	GO:0043968	histone H2A acetylation	0	1	0	0.832017	1	1	1
biological_process	GO:0043967	histone H4 acetylation	0	1	0	0.832017	1	1	1
biological_process	GO:0043170	macromolecule metabolic process	0	2	0	0.766207	0.268701	1	1
biological_process	GO:0044238	primary metabolic process	0	2	0	6.2394e-05	0.99996	0.004	1
molecular_function	GO:0016300	tRNA (uracil) methyltransferase activity	0	1	0	0.871708	0.511992	1	1
biological_process	GO:0016559	peroxisome fission	0	2	0	0.692194	1	1	1
cellular_component	GO:0005846	nuclear cap binding complex	0	1	0	0.842558	1	1	1
biological_process	GO:0070966	nuclear-transcribed mRNA catabolic process, no-go decay	0	1	0	0.832017	1	1	1
biological_process	GO:0071025	RNA surveillance	0	1	0	0.331317	1	1	1
molecular_function	GO:0030695	GTPase regulator activity	0	1	0	0.999692	0.0010112	1	0.16
biological_process	GO:0035023	regulation of Rho protein signal transduction	0	1	0	0.832017	1	1	1
molecular_function	GO:0019781	NEDD8 activating enzyme activity	0	2	0	0.698667	1	1	1
biological_process	GO:0045116	protein neddylation	0	3	0	0.57582	1	1	1
molecular_function	GO:0004521	endoribonuclease activity	0	2	0	0.777522	0.45708	1	1
biological_process	GO:0000469	cleavage involved in rRNA processing	0	2	0	0.479564	0.841629	1	1
molecular_function	GO:0016423	tRNA (guanine) methyltransferase activity	0	1	0	0.407814	1	1	1
molecular_function	GO:0047389	glycerophosphocholine phosphodiesterase activity	0	1	0	0.835891	1	1	1
biological_process	GO:0046475	glycerophospholipid catabolic process	0	1	0	0.832017	1	1	1
biological_process	GO:0008299	isoprenoid biosynthetic process	0	6	0	0.0755991	1	1	1
molecular_function	GO:0043998	H2A histone acetyltransferase activity	0	1	0	0.835891	1	1	1
molecular_function	GO:0010485	H4 histone acetyltransferase activity	0	1	0	0.835891	1	1	1
molecular_function	GO:0004048	anthranilate phosphoribosyltransferase activity	0	1	0	0.835891	1	1	1
molecular_function	GO:0003918	DNA topoisomerase type II (double strand cut, ATP-hydrolyzing) activity	0	2	0	0.698667	1	1	1
biological_process	GO:0042138	meiotic DNA double-strand break formation	0	1	0	0.832017	1	1	1
cellular_component	GO:0033620	Mei2 nuclear dot complex	0	1	0	0.842558	1	1	1
cellular_component	GO:1990251	nuclear exosome focus	0	1	0	0.842558	1	1	1
molecular_function	GO:1990817	RNA adenylyltransferase activity	0	1	0	0.835891	1	1	1
biological_process	GO:0033621	nuclear-transcribed mRNA catabolic process, meiosis-specific transcripts	0	1	0	0.832017	1	1	1
biological_process	GO:0098789	pre-mRNA cleavage required for polyadenylation	0	2	0	0.692194	1	1	1
biological_process	GO:0071050	sno(s)RNA polyadenylation	0	1	0	0.832017	1	1	1
cellular_component	GO:0005795	Golgi stack	0	1	0	0.709854	1	1	1
molecular_function	GO:0004609	phosphatidylserine decarboxylase activity	0	2	0	0.698667	1	1	1
biological_process	GO:0006646	phosphatidylethanolamine biosynthetic process	0	4	0	0.478971	1	1	1
biological_process	GO:0016540	protein autoprocessing	0	2	0	0.692194	1	1	1
biological_process	GO:0008654	phospholipid biosynthetic process	0	5	0	0.00912214	0.998278	0.56	1
molecular_function	GO:0016992	lipoate synthase activity	0	1	0	0.835891	1	1	1
molecular_function	GO:0102552	lipoyl synthase activity (acting on glycine-cleavage complex H protein	0	1	0	0.835891	1	1	1
molecular_function	GO:0102553	lipoyl synthase activity (acting on pyruvate dehydrogenase E2 protein)	0	1	0	0.835891	1	1	1
cellular_component	GO:0035658	Mon1-Ccz1 complex	0	1	0	0.842558	1	1	1
cellular_component	GO:0140453	protein aggregate center	0	1	0	0.842558	1	1	1
biological_process	GO:0010619	adenylate cyclase-activating glucose-activated G protein-coupled receptor signaling pathway	0	1	0	0.832017	1	1	1
biological_process	GO:0061077	chaperone-mediated protein folding	0	2	0	0.57582	1	1	1
biological_process	GO:0031048	heterochromatin assembly by small RNA	0	1	0	0.832017	1	1	1
cellular_component	GO:0005682	U5 snRNP	0	3	0	0.59801	1	1	1
molecular_function	GO:0061981	3-hydroxykynureninase activity	0	1	0	0.835891	1	1	1
molecular_function	GO:0030429	kynureninase activity	0	1	0	0.835891	1	1	1
biological_process	GO:0097053	L-kynurenine catabolic process	0	1	0	0.832017	1	1	1
biological_process	GO:0000470	maturation of LSU-rRNA	0	1	0	0.666087	0.724478	1	1
biological_process	GO:0045721	negative regulation of gluconeogenesis	0	2	0	0.692194	1	1	1
molecular_function	GO:0003825	alpha,alpha-trehalose-phosphate synthase (UDP-forming) activity	0	1	0	0.835891	1	1	1
molecular_function	GO:0043727	5-amino-4-imidazole carboxylate lyase activity	0	1	0	0.835891	1	1	1
molecular_function	GO:0004638	phosphoribosylaminoimidazole carboxylase activity	0	1	0	0.835891	1	1	1
cellular_component	GO:0070823	HDA1 complex	0	2	0	0.709854	1	1	1
biological_process	GO:0006353	DNA-templated transcription, termination	0	1	0	0.158371	1	1	1
molecular_function	GO:0004418	hydroxymethylbilane synthase activity	0	1	0	0.835891	1	1	1
biological_process	GO:0018160	peptidyl-pyrromethane cofactor linkage	0	1	0	0.832017	1	1	1
molecular_function	GO:0042577	lipid phosphatase activity	0	3	0	0.583933	1	1	1
biological_process	GO:0006644	phospholipid metabolic process	0	4	0	0.00357587	0.999224	0.256	1
molecular_function	GO:0000156	phosphorelay response regulator activity	0	1	0	0.835891	1	1	1
cellular_component	GO:0012505	endomembrane system	0	1	0	0.811461	0.238438	1	1
biological_process	GO:0007033	vacuole organization	0	1	0	0.733679	0.668683	1	1
molecular_function	GO:0003854	3-beta-hydroxy-delta5-steroid dehydrogenase activity	0	1	0	0.835891	1	1	1
molecular_function	GO:0000252	C-3 sterol dehydrogenase (C-4 sterol decarboxylase) activity	0	1	0	0.835891	1	1	1
molecular_function	GO:0008534	oxidized purine nucleobase lesion DNA N-glycosylase activity	0	1	0	0.835891	1	1	1
cellular_component	GO:0005968	Rab-protein geranylgeranyltransferase complex	0	2	0	0.709854	1	1	1
molecular_function	GO:0004663	Rab geranylgeranyltransferase activity	0	2	0	0.698667	1	1	1
biological_process	GO:0018344	protein geranylgeranylation	0	2	0	0.692194	1	1	1
molecular_function	GO:0004846	urate oxidase activity	0	1	0	0.835891	1	1	1
[truncated: 651 more rows]
[truncated: 69 more columns]

## Sheet: polyQ
GO domain	GO ID	GO term	polyQ protein	total number	number / total	raw p-value under-representation	raw p-value over-representation	FWER under-representation	FWER over-representation	Gene Name
cellular_component	GO:0016021	integral component of membrane	33	1010	0.0326733	0.000312623	0.999848	0.007	1	A0A2H0ZK39_CANAR	A0A2H0ZWM5_CANAR	A0A2H1A2V7_CANAR	A0A2H0ZUS4_CANAR	A0A2H1A7L1_CANAR	A0A2H0ZDR4_CANAR	A0A2H0ZIQ3_CANAR	A0A2H1A171_CANAR	A0A2H0ZMU5_CANAR	A0A2H0ZL82_CANAR	A0A2H1A0W8_CANAR	A0A2H0ZF09_CANAR	A0A2H0ZUM2_CANAR	A0A2H0ZI28_CANAR	A0A2H0ZU06_CANAR	A0A2H0ZXH0_CANAR	A0A2H1A6Y5_CANAR	A0A2H0ZZE6_CANAR	A0A2H0ZM89_CANAR	A0A2H0ZFH3_CANAR	A0A2H0ZK62_CANAR	A0A2H1A0B8_CANAR	A0A2H0ZY74_CANAR	A0A2H1A5S8_CANAR	A0A2H1A4W2_CANAR	A0A2H1A8U6_CANAR	A0A2H1A0Z1_CANAR	A0A2H1A548_CANAR	A0A2H0ZIS2_CANAR	A0A2H0ZMZ6_CANAR	A0A2H0ZML8_CANAR	A0A2H0ZGD8_CANAR	A0A2H0ZKQ0_CANAR
molecular_function	GO:0005524	ATP binding	30	475	0.0631579	0.655605	0.423451	1	1	A0A2H1A183_CANAR	A0A2H0ZI36_CANAR	A0A2H0ZWS3_CANAR	A0A2H1A693_CANAR	A0A2H0ZFP4_CANAR	A0A2H1A239_CANAR	A0A2H0ZSW5_CANAR	A0A2H0ZV36_CANAR	A0A2H1A648_CANAR	A0A2H0ZU06_CANAR	A0A2H0ZII5_CANAR	A0A2H1A237_CANAR	A0A2H0ZT43_CANAR	A0A2H0ZV57_CANAR	A0A2H0ZMK1_CANAR	A0A2H0ZNW3_CANAR	A0A2H1A3E0_CANAR	A0A2H1A7Z5_CANAR	A0A2H0ZKS0_CANAR	A0A2H0ZKP0_CANAR	A0A2H0ZN97_CANAR	A0A2H0ZD76_CANAR	A0A2H0ZM35_CANAR	A0A2H1A826_CANAR	A0A2H0ZNN3_CANAR	A0A2H0ZVV1_CANAR	A0A2H0ZK46_CANAR	A0A2H0ZSY6_CANAR	A0A2H1A8B6_CANAR	A0A2H0ZUD2_CANAR
cellular_component	GO:0005634	nucleus	27	372	0.0725806	0.999941	0.000123069	1	0.009	A0A2H0ZM22_CANAR	A0A2H0ZE24_CANAR	A0A2H0ZLB5_CANAR	A0A2H1A239_CANAR	A0A2H0ZBP3_CANAR	A0A2H0ZDM0_CANAR	A0A2H0ZD96_CANAR	A0A2H0ZM39_CANAR	A0A2H0ZUH6_CANAR	A0A2H0ZK98_CANAR	A0A2H0ZDE7_CANAR	A0A2H0ZKS0_CANAR	A0A2H0ZHK5_CANAR	A0A2H0ZN97_CANAR	A0A2H0ZZZ8_CANAR	A0A2H0ZYY1_CANAR	A0A2H0ZFG6_CANAR	A0A2H0ZGS6_CANAR	A0A2H0ZD79_CANAR	A0A2H1A003_CANAR	A0A2H0ZL04_CANAR	A0A2H1A1C5_CANAR	A0A2H0ZI18_CANAR	A0A2H0ZVM9_CANAR	A0A2H1A7M5_CANAR	A0A2H0ZV73_CANAR	A0A2H0ZQM0_CANAR
molecular_function	GO:0008270	zinc ion binding	20	177	0.112994	0.998221	0.00409566	1	0.696	A0A2H0ZLW6_CANAR	A0A2H0ZM25_CANAR	A0A2H0ZVT6_CANAR	A0A2H0ZIJ2_CANAR	A0A2H0ZPV7_CANAR	A0A2H0ZK71_CANAR	A0A2H1A102_CANAR	A0A2H0ZFV2_CANAR	A0A2H0ZHP9_CANAR	A0A2H0ZEF6_CANAR	A0A2H0ZUH2_CANAR	A0A2H1A7H1_CANAR	A0A2H0ZML1_CANAR	A0A2H0ZYU7_CANAR	A0A2H0ZVM9_CANAR	A0A2H1A7N6_CANAR	A0A2H1A7M5_CANAR	A0A2H0ZI52_CANAR	A0A2H1A7V3_CANAR	A0A2H0ZLZ7_CANAR
molecular_function	GO:0003723	RNA binding	19	146	0.130137	0.98823	0.0213008	1	0.987	A0A2H0ZIL3_CANAR	A0A2H0ZZW3_CANAR	A0A2H1A0U3_CANAR	A0A2H0ZY10_CANAR	A0A2H0ZCJ5_CANAR	A0A2H0ZH90_CANAR	A0A2H0ZKC5_CANAR	A0A2H0ZG79_CANAR	A0A2H1A7T7_CANAR	A0A2H0ZDE7_CANAR	A0A2H0ZT68_CANAR	A0A2H0ZHK5_CANAR	A0A2H1A7Y4_CANAR	A0A2H0ZL04_CANAR	A0A2H0ZLJ4_CANAR	A0A2H0ZYG9_CANAR	A0A2H1A513_CANAR	A0A2H1A688_CANAR	A0A2H0ZCZ3_CANAR
molecular_function	GO:0046872	metal ion binding	19	252	0.0753968	0.977467	0.0346861	1	0.999	A0A2H0ZI36_CANAR	A0A2H0ZYH7_CANAR	A0A2H0ZXU1_CANAR	A0A2H0ZV23_CANAR	A0A2H0ZLK5_CANAR	A0A2H0ZV57_CANAR	A0A2H0ZKC5_CANAR	A0A2H0ZZD3_CANAR	A0A2H1A593_CANAR	A0A2H1A730_CANAR	A0A2H0ZMY7_CANAR	A0A2H0ZYY1_CANAR	A0A2H0ZFG6_CANAR	A0A2H0ZGS6_CANAR	A0A2H0ZL04_CANAR	A0A2H0ZMZ6_CANAR	A0A2H0ZW91_CANAR	A0A2H1A688_CANAR	A0A2H0ZKQ0_CANAR
molecular_function	GO:0003677	DNA binding	18	161	0.111801	0.998091	0.00407468	1	0.696	A0A2H0ZLX5_CANAR	A0A2H0ZE24_CANAR	A0A2H0ZM25_CANAR	A0A2H0ZMN7_CANAR	A0A2H1A102_CANAR	A0A2H0ZHP9_CANAR	A0A2H0ZKU0_CANAR	A0A2H0ZG68_CANAR	A0A2H0ZUH2_CANAR	A0A2H0ZN97_CANAR	A0A2H0ZYY1_CANAR	A0A2H0ZFG6_CANAR	A0A2H0ZGS6_CANAR	A0A2H0ZML1_CANAR	A0A2H0ZI18_CANAR	A0A2H0ZLF5_CANAR	A0A2H0ZQM0_CANAR	A0A2H0ZLZ7_CANAR
molecular_function	GO:0000981	DNA-binding transcription factor activity, RNA polymerase II-specific	14	82	0.170732	0.999988	4.97938e-05	1	0.004	A0A2H0ZM22_CANAR	A0A2H0ZLW6_CANAR	A0A2H0ZM25_CANAR	A0A2H0ZPV7_CANAR	A0A2H0ZK71_CANAR	A0A2H1A102_CANAR	A0A2H0ZEF6_CANAR	A0A2H0ZUH2_CANAR	A0A2H1A7H1_CANAR	A0A2H0ZML1_CANAR	A0A2H1A7N6_CANAR	A0A2H0ZQ48_CANAR	A0A2H1A7V3_CANAR	A0A2H0ZLZ7_CANAR
cellular_component	GO:0005737	cytoplasm	12	270	0.0444444	0.358067	0.70739	1	1	A0A2H0ZLB5_CANAR	A0A2H0ZFP4_CANAR	A0A2H0ZNW8_CANAR	A0A2H0ZDM0_CANAR	A0A2H0ZMK1_CANAR	A0A2H0ZKS0_CANAR	A0A2H0ZL04_CANAR	A0A2H0ZER4_CANAR	A0A2H0ZUQ8_CANAR	A0A2H1A7F2_CANAR	A0A2H1A1X5_CANAR	A0A2H1A499_CANAR
molecular_function	GO:0004674	protein serine/threonine kinase activity	9	45	0.2	0.99996	0.000195942	1	0.032	A0A2H0ZWS3_CANAR	A0A2H1A693_CANAR	A0A2H0ZSW5_CANAR	A0A2H1A648_CANAR	A0A2H0ZT43_CANAR	A0A2H0ZKP0_CANAR	A0A2H0ZD76_CANAR	A0A2H0ZK46_CANAR	A0A2H0ZSY6_CANAR
molecular_function	GO:0003700	DNA-binding transcription factor activity	8	29	0.275862	1	5.09666e-08	1	0	A0A2H0ZMZ7_CANAR	A0A2H0ZLX5_CANAR	A0A2H0ZD96_CANAR	A0A2H1A003_CANAR	A0A2H0ZVM9_CANAR	A0A2H0ZGN5_CANAR	A0A2H1A7M5_CANAR	A0A2H0ZIG6_CANAR
cellular_component	GO:0005789	endoplasmic reticulum membrane	7	96	0.0729167	0.841704	0.270385	1	1	A0A2H0ZL82_CANAR	A0A2H0ZF09_CANAR	A0A2H0ZMD1_CANAR	A0A2H1A5Y7_CANAR	A0A2H0ZY74_CANAR	A0A2H0ZQF7_CANAR	A0A2H1A5S8_CANAR
molecular_function	GO:0016887	ATP hydrolysis activity	7	114	0.0614035	0.718045	0.395916	1	1	A0A2H1A239_CANAR	A0A2H0ZII5_CANAR	A0A2H0ZV57_CANAR	A0A2H0ZMK1_CANAR	A0A2H0ZN97_CANAR	A0A2H0ZI66_CANAR	A0A2H1A8B6_CANAR
biological_process	GO:0006886	intracellular protein transport	7	56	0.125	0.999834	0.0005544	1	0.149	A0A2H0ZWM5_CANAR	A0A2H0ZMF3_CANAR	A0A2H1A0W8_CANAR	A0A2H0ZIJ2_CANAR	A0A2H0ZFV2_CANAR	A0A2H0ZFH3_CANAR	A0A2H1A3V0_CANAR
molecular_function	GO:0046983	protein dimerization activity	7	18	0.388889	0.999889	0.000523068	1	0.079	A0A2H0ZM22_CANAR	A0A2H0ZY52_CANAR	A0A2H0ZME6_CANAR	A0A2H1A2T8_CANAR	A0A2H0ZWT1_CANAR	A0A2H1A1N1_CANAR	A0A2H1A354_CANAR
biological_process	GO:0015031	protein transport	6	80	0.075	0.999735	0.000707533	1	0.181	A0A2H0ZK39_CANAR	A0A2H0ZSW5_CANAR	A0A2H1A5Y7_CANAR	A0A2H0ZY74_CANAR	A0A2H0ZQF7_CANAR	A0A2H0ZV73_CANAR
biological_process	GO:0016192	vesicle-mediated transport	6	46	0.130435	0.999999	3.30159e-06	1	0.002	A0A2H0ZK39_CANAR	A0A2H0ZWM5_CANAR	A0A2H0ZMF3_CANAR	A0A2H1A0W8_CANAR	A0A2H0ZD70_CANAR	A0A2H0ZFH3_CANAR
molecular_function	GO:0003676	nucleic acid binding	6	75	0.08	0.999952	9.73985e-05	1	0.014	A0A2H1A239_CANAR	A0A2H1A6C5_CANAR	A0A2H0ZV36_CANAR	A0A2H0ZK98_CANAR	A0A2H1A3E0_CANAR	A0A2H0ZYU7_CANAR
biological_process	GO:0006355	regulation of transcription, DNA-templated	6	37	0.162162	0.999866	0.0004563	1	0.096	A0A2H1A183_CANAR	A0A2H0ZI24_CANAR	A0A2H0ZBP3_CANAR	A0A2H0ZVT6_CANAR	A0A2H1A7T9_CANAR	A0A2H0ZI18_CANAR
biological_process	GO:0006351	transcription, DNA-templated	6	50	0.12	0.99999	3.14063e-05	1	0.009	A0A2H0ZM25_CANAR	A0A2H1A102_CANAR	A0A2H0ZHP9_CANAR	A0A2H0ZUH2_CANAR	A0A2H0ZML1_CANAR	A0A2H0ZLZ7_CANAR
cellular_component	GO:0005794	Golgi apparatus	6	27	0.222222	0.99686	0.0100946	1	0.61	A0A2H0ZI20_CANAR	A0A2H0ZIJ2_CANAR	A0A2H0ZFV2_CANAR	A0A2H0ZV57_CANAR	A0A2H1A3V0_CANAR	A0A2H0ZY74_CANAR
molecular_function	GO:0017056	structural constituent of nuclear pore	6	15	0.4	0.999989	0.000141238	1	0.023	A0A2H0ZLH7_CANAR	A0A2H0ZVY4_CANAR	A0A2H0ZPD1_CANAR	A0A2H0ZIX1_CANAR	A0A2H0ZHL3_CANAR	A0A2H0ZG66_CANAR
biological_process	GO:0006357	regulation of transcription by RNA polymerase II	6	33	0.181818	0.995724	0.0141091	1	0.946	A0A2H0ZN41_CANAR	A0A2H0ZEH5_CANAR	A0A2H0ZSF4_CANAR	A0A2H0ZVM9_CANAR	A0A2H1A7M5_CANAR	A0A2H1A3X9_CANAR
cellular_component	GO:0031965	nuclear membrane	6	16	0.375	0.999984	0.000180702	1	0.019	A0A2H0ZVY4_CANAR	A0A2H0ZPD1_CANAR	A0A2H0ZIX1_CANAR	A0A2H0ZHL3_CANAR	A0A2H0ZQF7_CANAR	A0A2H0ZG66_CANAR
biological_process	GO:0006888	endoplasmic reticulum to Golgi vesicle-mediated transport	5	17	0.294118	0.999948	0.00047678	1	0.107	A0A2H0ZIJ2_CANAR	A0A2H0ZFV2_CANAR	A0A2H0ZMD1_CANAR	A0A2H0ZY74_CANAR	A0A2H0ZUQ8_CANAR
molecular_function	GO:0003779	actin binding	5	19	0.263158	0.999177	0.00454359	1	0.721	A0A2H0ZJ34_CANAR	A0A2H1A4Y2_CANAR	A0A2H1A746_CANAR	A0A2H1A826_CANAR	A0A2H1A1X5_CANAR
molecular_function	GO:0004712	protein serine/threonine/tyrosine kinase activity	5	26	0.192308	0.996283	0.0176789	1	0.958	A0A2H0ZSW5_CANAR	A0A2H0ZT43_CANAR	A0A2H1A7Z5_CANAR	A0A2H0ZKS0_CANAR	A0A2H0ZK46_CANAR
molecular_function	GO:0004672	protein kinase activity	5	50	0.1	0.999867	0.000431758	1	0.074	A0A2H1A237_CANAR	A0A2H0ZNW3_CANAR	A0A2H0ZM35_CANAR	A0A2H0ZVV1_CANAR	A0A2H0ZUD2_CANAR
biological_process	GO:0006606	protein import into nucleus	5	13	0.384615	0.999979	0.000309976	1	0.073	A0A2H0ZVY4_CANAR	A0A2H0ZPD1_CANAR	A0A2H0ZIX1_CANAR	A0A2H0ZHL3_CANAR	A0A2H0ZG66_CANAR
cellular_component	GO:0044613	nuclear pore central transport channel	5	5	1	1	3.2913e-07	1	0	A0A2H0ZVY4_CANAR	A0A2H0ZPD1_CANAR	A0A2H0ZIX1_CANAR	A0A2H0ZHL3_CANAR	A0A2H0ZG66_CANAR
molecular_function	GO:0005525	GTP binding	4	87	0.045977	0.387857	0.781602	1	1	A0A2H1A1Y6_CANAR	A0A2H0ZLC4_CANAR	A0A2H1A7W7_CANAR	A0A2H0ZP23_CANAR
molecular_function	GO:0003924	GTPase activity	4	62	0.0645161	0.668986	0.53403	1	1	A0A2H1A1Y6_CANAR	A0A2H0ZLC4_CANAR	A0A2H1A7W7_CANAR	A0A2H0ZP23_CANAR
molecular_function	GO:0043565	sequence-specific DNA binding	4	19	0.210526	0.994292	0.0216169	1	0.987	A0A2H0ZVT6_CANAR	A0A2H1A003_CANAR	A0A2H0ZVM9_CANAR	A0A2H1A7M5_CANAR
molecular_function	GO:0005484	SNAP receptor activity	4	10	0.4	0.999851	0.00202455	1	0.282	A0A2H0ZK39_CANAR	A0A2H0ZWM5_CANAR	A0A2H1A0W8_CANAR	A0A2H0ZFH3_CANAR
molecular_function	GO:0051082	unfolded protein binding	4	25	0.16	0.985006	0.0600933	1	1	A0A2H0ZIT3_CANAR	A0A2H0ZVK5_CANAR	A0A2H1A730_CANAR	A0A2H0ZW91_CANAR
biological_process	GO:0006457	protein folding	4	30	0.133333	0.947986	0.148027	1	1	A0A2H0ZIT3_CANAR	A0A2H0ZVK5_CANAR	A0A2H1A730_CANAR	A0A2H0ZW91_CANAR
cellular_component	GO:0005886	plasma membrane	4	46	0.0869565	0.950533	0.119119	1	1	A0A2H1A746_CANAR	A0A2H0ZK62_CANAR	A0A2H1A0B8_CANAR	A0A2H0ZJK5_CANAR
molecular_function	GO:0043130	ubiquitin binding	4	11	0.363636	0.99974	0.00303265	1	0.362	A0A2H0ZE24_CANAR	A0A2H1A746_CANAR	A0A2H1A3V0_CANAR	A0A2H0ZJC1_CANAR
biological_process	GO:0006281	DNA repair	4	53	0.0754717	0.803506	0.329577	1	1	A0A2H0ZE24_CANAR	A0A2H1A5P3_CANAR	A0A2H0ZYY1_CANAR	A0A2H0ZI66_CANAR
cellular_component	GO:0000124	SAGA complex	4	8	0.5	0.999984	0.000393221	1	0.032	A0A2H0ZZD3_CANAR	A0A2H0ZGQ0_CANAR	A0A2H0ZKP1_CANAR	A0A2H0ZND0_CANAR
biological_process	GO:0006397	mRNA processing	4	25	0.16	0.911542	0.186937	1	1	A0A2H1A239_CANAR	A0A2H0ZG60_CANAR	A0A2H0ZK98_CANAR	A0A2H1A7Y4_CANAR
cellular_component	GO:0005669	transcription factor TFIID complex	4	8	0.5	0.999984	0.000393221	1	0.032	A0A2H0ZZY3_CANAR	A0A2H0ZRJ4_CANAR	A0A2H0ZND0_CANAR	A0A2H0ZXY9_CANAR
biological_process	GO:0016197	endosomal transport	4	5	0.8	0.999072	0.00755521	1	0.824	A0A2H1A3V0_CANAR	A0A2H1A040_CANAR	A0A2H0ZDB7_CANAR	A0A2H0ZM81_CANAR
biological_process	GO:0051301	cell division	3	43	0.0697674	0.767266	0.454077	1	1	A0A2H0ZJ34_CANAR	A0A2H0ZZZ8_CANAR	A0A2H0ZI52_CANAR
molecular_function	GO:0106310	protein serine kinase activity	3	21	0.142857	0.965743	0.129582	1	1	A0A2H0ZSW5_CANAR	A0A2H0ZKS0_CANAR	A0A2H0ZK46_CANAR
biological_process	GO:0006897	endocytosis	3	7	0.428571	0.99889	0.0122975	1	0.942	A0A2H1A746_CANAR	A0A2H0ZJK5_CANAR	A0A2H1A1X5_CANAR
molecular_function	GO:0016787	hydrolase activity	3	54	0.0555556	0.00910748	0.995109	0.161	1	A0A2H1A183_CANAR	A0A2H0ZV36_CANAR	A0A2H1A3E0_CANAR
biological_process	GO:0006325	chromatin organization	3	32	0.09375	0.813063	0.34384	1	1	A0A2H1A183_CANAR	A0A2H0ZZD3_CANAR	A0A2H1A5P3_CANAR
cellular_component	GO:0005783	endoplasmic reticulum	3	19	0.157895	0.930012	0.128602	1	1	A0A2H0ZIJ2_CANAR	A0A2H0ZFV2_CANAR	A0A2H0ZV57_CANAR
molecular_function	GO:0046982	protein heterodimerization activity	3	26	0.115385	0.932195	0.204691	1	1	A0A2H0ZLX5_CANAR	A0A2H0ZKP1_CANAR	A0A2H0ZND0_CANAR
molecular_function	GO:0005509	calcium ion binding	3	20	0.15	0.970937	0.115965	1	1	A0A2H0ZYV7_CANAR	A0A2H0ZJK5_CANAR	A0A2H0ZLM5_CANAR
molecular_function	GO:0035091	phosphatidylinositol binding	3	16	0.1875	0.999506	0.00300715	1	0.33	A0A2H0ZJ52_CANAR	A0A2H0ZWM3_CANAR	A0A2H1A3V0_CANAR
molecular_function	GO:0003712	transcription coregulator activity	3	22	0.136364	0.964186	0.113407	1	1	A0A2H0ZN41_CANAR	A0A2H0ZGQ0_CANAR	A0A2H1A3X9_CANAR
biological_process	GO:0030036	actin cytoskeleton organization	3	6	0.5	0.989138	0.0470707	1	1	A0A2H0ZJ34_CANAR	A0A2H1A040_CANAR	A0A2H0ZDB7_CANAR
molecular_function	GO:0004725	protein tyrosine phosphatase activity	2	13	0.153846	0.960485	0.18297	1	1	A0A2H1A7J9_CANAR	A0A2H0ZZZ8_CANAR
molecular_function	GO:0004540	ribonuclease activity	2	6	0.333333	0.994501	0.0239611	1	0.99	A0A2H0ZIL3_CANAR	A0A2H0ZQT4_CANAR
molecular_function	GO:0022857	transmembrane transporter activity	2	132	0.0151515	5.81247e-05	0.999989	0.001	1	A0A2H0ZM89_CANAR	A0A2H0ZK62_CANAR
biological_process	GO:0006260	DNA replication	2	29	0.0689655	0.814752	0.362339	1	1	A0A2H0ZYY1_CANAR	A0A2H0ZFG6_CANAR
biological_process	GO:0006364	rRNA processing	2	59	0.0338983	0.157023	0.948169	1	1	A0A2H0ZK98_CANAR	A0A2H0ZUR6_CANAR
cellular_component	GO:0016272	prefoldin complex	2	6	0.333333	0.997652	0.0341226	1	0.946	A0A2H0ZIT3_CANAR	A0A2H0ZVK5_CANAR
cellular_component	GO:0005681	spliceosomal complex	2	27	0.0740741	0.803458	0.460083	1	1	A0A2H1A7Y4_CANAR	A0A2H1A513_CANAR
biological_process	GO:0006511	ubiquitin-dependent protein catabolic process	2	37	0.0540541	0.708047	0.49194	1	1	A0A2H0ZGJ1_CANAR	A0A2H0ZQF7_CANAR
cellular_component	GO:0030479	actin cortical patch	2	9	0.222222	0.991199	0.0740552	1	1	A0A2H1A4Y2_CANAR	A0A2H0ZJK5_CANAR
cellular_component	GO:0070603	SWI/SNF superfamily-type complex	2	4	0.5	0.947198	0.215352	1	1	A0A2H1A183_CANAR	A0A2H0ZGF6_CANAR
molecular_function	GO:0004386	helicase activity	2	14	0.142857	0.881321	0.247362	1	1	A0A2H1A183_CANAR	A0A2H1A239_CANAR
molecular_function	GO:0008289	lipid binding	2	12	0.166667	0.999931	0.000381496	1	0.068	A0A2H0ZIW1_CANAR	A0A2H0ZNM3_CANAR
cellular_component	GO:0110165	cellular anatomical entity	2	25	0.08	0.000188625	0.999965	0.004	1	A0A2H0ZDD0_CANAR	A0A2H1A7T9_CANAR
molecular_function	GO:0005096	GTPase activator activity	2	20	0.1	0.793435	0.421776	1	1	A0A2H1A2L3_CANAR	A0A2H1A5A5_CANAR
biological_process	GO:0007165	signal transduction	2	21	0.0952381	0.995888	0.0114297	1	0.928	A0A2H0ZNW8_CANAR	A0A2H1A2L3_CANAR
molecular_function	GO:0016491	oxidoreductase activity	2	79	0.0253165	0.000296127	0.999921	0.004	1	A0A2H1A1D5_CANAR	A0A2H0ZNR2_CANAR
molecular_function	GO:0031267	small GTPase binding	2	15	0.133333	0.942445	0.228197	1	1	A0A2H0ZJ34_CANAR	A0A2H0ZDM0_CANAR
molecular_function	GO:0003724	RNA helicase activity	2	23	0.0869565	0.841631	0.408839	1	1	A0A2H0ZV36_CANAR	A0A2H1A3E0_CANAR
biological_process	GO:0008380	RNA splicing	2	11	0.181818	0.673645	0.558912	1	1	A0A2H1A239_CANAR	A0A2H1A7Y4_CANAR
cellular_component	GO:0005778	peroxisomal membrane	2	9	0.222222	0.994214	0.0380556	1	0.952	A0A2H0ZMJ6_CANAR	A0A2H1A6Y5_CANAR
cellular_component	GO:0010008	endosome membrane	2	9	0.222222	0.990687	0.0528016	1	1	A0A2H1A746_CANAR	A0A2H0ZJK5_CANAR
molecular_function	GO:0004842	ubiquitin-protein transferase activity	2	11	0.181818	0.932195	0.204691	1	1	A0A2H0ZKC5_CANAR	A0A2H0ZM39_CANAR
molecular_function	GO:0030276	clathrin binding	2	3	0.666667	0.99961	0.00632337	1	0.777	A0A2H0ZK63_CANAR	A0A2H1A1X5_CANAR
molecular_function	GO:0004707	MAP kinase activity	2	3	0.666667	0.999783	0.0104448	1	0.918	A0A2H1A7Z5_CANAR	A0A2H0ZKS0_CANAR
biological_process	GO:0051028	mRNA transport	2	16	0.125	0.934651	0.198986	1	1	A0A2H0ZVY4_CANAR	A0A2H0ZHL3_CANAR
cellular_component	GO:0032991	protein-containing complex	2	12	0.166667	0.999973	5.89625e-05	1	0.001	A0A2H0ZG60_CANAR	A0A2H0ZCZ3_CANAR
biological_process	GO:0006914	autophagy	2	10	0.2	0.998326	0.0117255	1	0.932	A0A2H0ZSW5_CANAR	A0A2H1A5Y7_CANAR
cellular_component	GO:0031932	TORC2 complex	2	5	0.4	0.99878	0.0235312	1	0.907	A0A2H1A040_CANAR	A0A2H0ZDB7_CANAR
cellular_component	GO:0016592	mediator complex	2	22	0.0909091	0.900509	0.312177	1	1	A0A2H0ZN41_CANAR	A0A2H1A3X9_CANAR
biological_process	GO:0031929	TOR signaling	2	5	0.4	0.999988	0.000198921	1	0.055	A0A2H1A5R9_CANAR	A0A2H0ZN76_CANAR
biological_process	GO:0006417	regulation of translation	2	7	0.285714	0.947986	0.148027	1	1	A0A2H0ZLB5_CANAR	A0A2H1A7F2_CANAR
biological_process	GO:0006352	DNA-templated transcription, initiation	2	8	0.25	0.920686	0.226361	1	1	A0A2H0ZZY3_CANAR	A0A2H0ZND0_CANAR
molecular_function	GO:0001228	DNA-binding transcription activator activity, RNA polymerase II-specific	2	6	0.333333	0.99622	0.0462863	1	1	A0A2H1A1H8_CANAR	A0A2H0ZG68_CANAR
molecular_function	GO:0042802	identical protein binding	2	6	0.333333	0.975085	0.139379	1	1	A0A2H1A746_CANAR	A0A2H0ZV57_CANAR
molecular_function	GO:0020037	heme binding	2	27	0.0740741	0.779224	0.49185	1	1	A0A2H0ZV23_CANAR	A0A2H0ZMZ6_CANAR
cellular_component	GO:0030127	COPII vesicle coat	2	7	0.285714	0.996044	0.0461892	1	0.979	A0A2H0ZIJ2_CANAR	A0A2H0ZFV2_CANAR
biological_process	GO:0000956	nuclear-transcribed mRNA catabolic process	2	3	0.666667	0.927843	0.212575	1	1	A0A2H0ZG60_CANAR	A0A2H1A513_CANAR
biological_process	GO:0071840	cellular component organization or biogenesis	2	6	0.333333	0.823068	0.23932	1	1	A0A2H0ZYV7_CANAR	A0A2H0ZJK5_CANAR
cellular_component	GO:0030014	CCR4-NOT complex	2	3	0.666667	0.999795	0.00395618	1	0.369	A0A2H1A6C5_CANAR	A0A2H0ZKC5_CANAR
molecular_function	GO:0004535	poly(A)-specific ribonuclease activity	2	3	0.666667	0.999783	0.0104448	1	0.918	A0A2H1A6C5_CANAR	A0A2H0ZL04_CANAR
cellular_component	GO:0046695	SLIK (SAGA-like) complex	2	3	0.666667	0.999868	0.00755684	1	0.563	A0A2H0ZKP1_CANAR	A0A2H0ZND0_CANAR
molecular_function	GO:0030544	Hsp70 protein binding	2	5	0.4	0.998022	0.0321176	1	0.999	A0A2H1A730_CANAR	A0A2H0ZW91_CANAR
molecular_function	GO:0005546	phosphatidylinositol-4,5-bisphosphate binding	2	2	1	1	0.00362604	1	0.648	A0A2H1A040_CANAR	A0A2H0ZDB7_CANAR
biological_process	GO:0038203	TORC2 signaling	2	2	1	1	0.00263801	1	0.638	A0A2H1A040_CANAR	A0A2H0ZDB7_CANAR
cellular_component	GO:0031931	TORC1 complex	2	3	0.666667	0.999868	0.00755684	1	0.563	A0A2H1A5R9_CANAR	A0A2H0ZN76_CANAR
molecular_function	GO:0004768	stearoyl-CoA 9-desaturase activity	2	2	1	1	0.00362604	1	0.648	A0A2H0ZMZ6_CANAR	A0A2H0ZKQ0_CANAR
biological_process	GO:0006636	unsaturated fatty acid biosynthetic process	2	2	1	1	0.00263801	1	0.638	A0A2H0ZMZ6_CANAR	A0A2H0ZKQ0_CANAR
molecular_function	GO:0008138	protein tyrosine/serine/threonine phosphatase activity	1	8	0.125	0.920195	0.392732	1	1	A0A2H0ZZZ8_CANAR
biological_process	GO:0001522	pseudouridine synthesis	1	8	0.125	0.893013	0.442082	1	1	A0A2H0ZDE7_CANAR
biological_process	GO:0035556	intracellular signal transduction	1	7	0.142857	0.9987	0.00476297	1	0.74	A0A2H1A545_CANAR
biological_process	GO:0045048	protein insertion into ER membrane	1	3	0.333333	0.985223	0.190938	1	1	A0A2H0ZV57_CANAR
biological_process	GO:0006979	response to oxidative stress	1	4	0.25	0.743652	0.63566	1	1	A0A2H0ZV23_CANAR
cellular_component	GO:0000776	kinetochore	1	8	0.125	0.649523	0.718562	1	1	A0A2H0ZF69_CANAR
biological_process	GO:0007049	cell cycle	1	25	0.04	0.335142	0.819708	1	1	A0A2H0ZZZ8_CANAR
molecular_function	GO:0017025	TBP-class protein binding	1	3	0.333333	0.989555	0.170459	1	1	A0A2H0ZN97_CANAR
cellular_component	GO:0043229	intracellular organelle	1	7	0.142857	0.986686	0.0208294	1	0.822	A0A2H0ZYU7_CANAR
molecular_function	GO:0016538	cyclin-dependent protein serine/threonine kinase regulator activity	1	10	0.1	0.975085	0.139379	1	1	A0A2H0ZEH5_CANAR
cellular_component	GO:0000139	Golgi membrane	1	28	0.0357143	0.539917	0.79539	1	1	A0A2H0ZK39_CANAR
biological_process	GO:0000398	mRNA splicing, via spliceosome	1	28	0.0357143	0.393718	0.875249	1	1	A0A2H1A513_CANAR
cellular_component	GO:0005743	mitochondrial inner membrane	1	77	0.012987	0.0406747	0.989913	0.526	1	A0A2H1A2V7_CANAR
molecular_function	GO:0061630	ubiquitin protein ligase activity	1	13	0.0769231	0.794555	0.582628	1	1	A0A2H0ZI52_CANAR
molecular_function	GO:0004843	thiol-dependent deubiquitinase	1	17	0.0588235	0.725913	0.654086	1	1	A0A2H0ZLS4_CANAR
biological_process	GO:0016579	protein deubiquitination	1	14	0.0714286	0.782606	0.594648	1	1	A0A2H0ZLS4_CANAR
cellular_component	GO:0000781	chromosome, telomeric region	1	10	0.1	0.877063	0.468714	1	1	A0A2H0ZE24_CANAR
cellular_component	GO:0005739	mitochondrion	1	85	0.0117647	0.00190531	0.999471	0.033	1	A0A2H1A171_CANAR
molecular_function	GO:0003951	NAD+ kinase activity	1	4	0.25	0.979938	0.220592	1	1	A0A2H0ZPU9_CANAR
molecular_function	GO:0003887	DNA-directed DNA polymerase activity	1	5	0.2	0.967882	0.26771	1	1	A0A2H0ZFG6_CANAR
molecular_function	GO:0042393	histone binding	1	5	0.2	0.953714	0.311995	1	1	A0A2H1A183_CANAR
molecular_function	GO:0030170	pyridoxal phosphate binding	1	38	0.0263158	0.321026	0.907594	1	1	A0A2H1A473_CANAR
biological_process	GO:0009058	biosynthetic process	1	16	0.0625	0.415605	0.65768	1	1	A0A2H1A473_CANAR
molecular_function	GO:0004817	cysteine-tRNA ligase activity	1	1	1	1	0.0603736	1	1	A0A2H0ZI36_CANAR
biological_process	GO:0006423	cysteinyl-tRNA aminoacylation	1	1	1	1	0.0515593	1	1	A0A2H0ZI36_CANAR
molecular_function	GO:0016740	transferase activity	1	27	0.037037	0.0910924	0.938039	0.969	1	A0A2H0ZNN3_CANAR
biological_process	GO:0070647	protein modification by small protein conjugation or removal	1	9	0.111111	0.545923	0.718646	1	1	A0A2H0ZNN3_CANAR
molecular_function	GO:0000166	nucleotide binding	1	17	0.0588235	0.225183	0.827782	1	1	A0A2H0ZFG6_CANAR
cellular_component	GO:0034045	phagophore assembly site membrane	1	5	0.2	0.976469	0.231387	1	1	A0A2H0ZSW5_CANAR
biological_process	GO:0000045	autophagosome assembly	1	3	0.333333	0.992354	0.146898	1	1	A0A2H1A6A9_CANAR
biological_process	GO:0043161	proteasome-mediated ubiquitin-dependent protein catabolic process	1	13	0.0769231	0.801014	0.463523	1	1	A0A2H0ZLS4_CANAR
biological_process	GO:0006869	lipid transport	1	8	0.125	0.763175	0.615697	1	1	A0A2H0ZIW1_CANAR
cellular_component	GO:0005779	integral component of peroxisomal membrane	1	5	0.2	0.976469	0.231387	1	1	A0A2H1A506_CANAR
biological_process	GO:0045944	positive regulation of transcription by RNA polymerase II	1	9	0.111111	0.888182	0.334229	1	1	A0A2H0ZM22_CANAR
molecular_function	GO:0016301	kinase activity	1	15	0.0666667	0.992099	0.0164252	1	0.951	A0A2H0ZW80_CANAR
molecular_function	GO:0003743	translation initiation factor activity	1	27	0.037037	0.50815	0.815284	1	1	A0A2H0ZM31_CANAR
cellular_component	GO:0030015	CCR4-NOT core complex	1	4	0.25	0.985393	0.189816	1	1	A0A2H0ZLB5_CANAR
cellular_component	GO:0005829	cytosol	1	36	0.0277778	0.103047	0.979624	0.884	1	A0A2H1A3V0_CANAR
molecular_function	GO:0016627	oxidoreductase activity, acting on the CH-CH group of donors	1	3	0.333333	0.50815	0.815284	1	1	A0A2H0ZL82_CANAR
biological_process	GO:0042254	ribosome biogenesis	1	19	0.0526316	0.099584	0.964064	0.989	1	A0A2H0ZDE7_CANAR
biological_process	GO:0034660	ncRNA metabolic process	1	5	0.2	0.0356132	0.987708	0.744	1	A0A2H1A239_CANAR
biological_process	GO:0022613	ribonucleoprotein complex biogenesis	1	7	0.142857	0.195588	0.901176	1	1	A0A2H1A239_CANAR
biological_process	GO:0031124	mRNA 3'-end processing	1	3	0.333333	0.909505	0.411618	1	1	A0A2H0ZHK5_CANAR
cellular_component	GO:0031201	SNARE complex	1	1	1	1	0.0512341	1	1	A0A2H0ZWM5_CANAR
cellular_component	GO:0005786	signal recognition particle, endoplasmic reticulum targeting	1	5	0.2	0.976469	0.231387	1	1	A0A2H1A1Y6_CANAR
molecular_function	GO:0008312	7S RNA binding	1	5	0.2	0.967882	0.26771	1	1	A0A2H1A1Y6_CANAR
biological_process	GO:0006614	SRP-dependent cotranslational protein targeting to membrane	1	6	0.166667	0.965491	0.272365	1	1	A0A2H1A1Y6_CANAR
cellular_component	GO:0016459	myosin complex	1	3	0.333333	0.985393	0.189816	1	1	A0A2H1A826_CANAR
molecular_function	GO:0003774	cytoskeletal motor activity	1	5	0.2	0.881433	0.46404	1	1	A0A2H1A826_CANAR
biological_process	GO:0051641	cellular localization	1	6	0.166667	0.999994	1.88176e-05	1	0.007	A0A2H1A826_CANAR
biological_process	GO:0000160	phosphorelay signal transduction system	1	4	0.25	0.985223	0.190938	1	1	A0A2H0ZM35_CANAR
biological_process	GO:0006950	response to stress	1	8	0.125	0.860479	0.224058	1	1	A0A2H0ZM35_CANAR
biological_process	GO:0006289	nucleotide-excision repair	1	13	0.0769231	0.801879	0.572457	1	1	A0A2H0ZW80_CANAR
cellular_component	GO:0005774	vacuolar membrane	1	28	0.0357143	0.677372	0.602534	1	1	A0A2H0ZIQ3_CANAR
cellular_component	GO:0000932	P-body	1	9	0.111111	0.925945	0.377535	1	1	A0A2H0ZG60_CANAR
molecular_function	GO:0031369	translation initiation factor binding	1	6	0.166667	0.953714	0.311995	1	1	A0A2H0ZM31_CANAR
biological_process	GO:0006367	transcription initiation from RNA polymerase II promoter	1	12	0.0833333	0.743652	0.63566	1	1	A0A2H0ZRJ4_CANAR
molecular_function	GO:0046961	proton-transporting ATPase activity, rotational mechanism	1	7	0.142857	0.937729	0.353616	1	1	A0A2H0ZTM5_CANAR
cellular_component	GO:0005741	mitochondrial outer membrane	1	10	0.1	0.920754	0.27344	1	1	A0A2H0ZVX3_CANAR
molecular_function	GO:0032977	membrane insertase activity	1	2	0.5	0.996374	0.117121	1	1	A0A2H0ZGD8_CANAR
molecular_function	GO:0051539	4 iron, 4 sulfur cluster binding	1	26	0.0384615	0.52823	0.803305	1	1	A0A2H0ZFG6_CANAR
cellular_component	GO:0005856	cytoskeleton	1	5	0.2	0.722517	0.475342	1	1	A0A2H1A746_CANAR
molecular_function	GO:0005085	guanyl-nucleotide exchange factor activity	1	19	0.0526316	0.680132	0.694824	1	1	A0A2H1A545_CANAR
molecular_function	GO:0000987	cis-regulatory region sequence-specific DNA binding	1	1	1	0.989555	0.170459	1	1	A0A2H0ZM22_CANAR
biological_process	GO:0016570	histone modification	1	4	0.25	0.665771	0.705737	1	1	A0A2H1A7T9_CANAR
biological_process	GO:0036086	positive regulation of transcription from RNA polymerase II promoter in response to iron ion starvation	1	2	0.5	0.997362	0.10048	1	1	A0A2H0ZQ48_CANAR
cellular_component	GO:0030136	clathrin-coated vesicle	1	1	1	0.991199	0.0740552	1	1	A0A2H0ZK63_CANAR
molecular_function	GO:0005545	1-phosphatidylinositol binding	1	1	1	1	0.0603736	1	1	A0A2H0ZK63_CANAR
biological_process	GO:0048268	clathrin coat assembly	1	1	1	1	0.0515593	1	1	A0A2H0ZK63_CANAR
molecular_function	GO:0004190	aspartic-type endopeptidase activity	1	16	0.0625	0.748888	0.631733	1	1	A0A2H0ZDD0_CANAR
cellular_component	GO:0005643	nuclear pore	1	14	0.0714286	0.999902	0.000794117	1	0.062	A0A2H0ZLH7_CANAR
cellular_component	GO:0000274	mitochondrial proton-transporting ATP synthase, stator stalk	1	1	1	1	0.0512341	1	1	A0A2H0ZTM5_CANAR
molecular_function	GO:0046933	proton-transporting ATP synthase activity, rotational mechanism	1	10	0.1	0.881433	0.46404	1	1	A0A2H0ZTM5_CANAR
biological_process	GO:0065003	protein-containing complex assembly	1	4	0.25	0.913614	0.162043	1	1	A0A2H0ZTM5_CANAR
biological_process	GO:0007034	vacuolar transport	1	7	0.142857	0.685111	0.689585	1	1	A0A2H1A3V0_CANAR
biological_process	GO:0044271	cellular nitrogen compound biosynthetic process	1	6	0.166667	0.857067	0.196225	1	1	A0A2H0ZYY1_CANAR
biological_process	GO:0006629	lipid metabolic process	1	10	0.1	0.196919	0.894631	1	1	A0A2H1A5N7_CANAR
cellular_component	GO:0016602	CCAAT-binding factor complex	1	4	0.25	0.985393	0.189816	1	1	A0A2H0ZLX5_CANAR
molecular_function	GO:0008559	ABC-type xenobiotic transporter activity	1	3	0.333333	0.989555	0.170459	1	1	A0A2H0ZU06_CANAR
cellular_component	GO:0005680	anaphase-promoting complex	1	9	0.111111	0.925945	0.377535	1	1	A0A2H0ZI52_CANAR
biological_process	GO:0031145	anaphase-promoting complex-dependent catabolic process	1	4	0.25	0.985223	0.190938	1	1	A0A2H0ZI52_CANAR
molecular_function	GO:0000049	tRNA binding	1	17	0.0588235	0.725913	0.654086	1	1	A0A2H0ZDM0_CANAR
biological_process	GO:0006520	cellular amino acid metabolic process	1	9	0.111111	0.0320149	0.990525	0.684	1	A0A2H1A473_CANAR
biological_process	GO:0006270	DNA replication initiation	1	12	0.0833333	0.875797	0.47098	1	1	A0A2H0ZMK1_CANAR
biological_process	GO:0007096	regulation of exit from mitosis	1	2	0.5	0.992354	0.146898	1	1	A0A2H0ZZZ8_CANAR
cellular_component	GO:0071162	CMG complex	1	6	0.166667	0.965877	0.27084	1	1	A0A2H0ZMK1_CANAR
cellular_component	GO:0042555	MCM complex	1	5	0.2	0.976469	0.231387	1	1	A0A2H0ZMK1_CANAR
cellular_component	GO:0005656	nuclear pre-replicative complex	1	5	0.2	0.976469	0.231387	1	1	A0A2H0ZMK1_CANAR
cellular_component	GO:0031298	replication fork protection complex	1	6	0.166667	0.965877	0.27084	1	1	A0A2H0ZMK1_CANAR
molecular_function	GO:0003678	DNA helicase activity	1	13	0.0769231	0.680132	0.694824	1	1	A0A2H0ZMK1_CANAR
molecular_function	GO:0003688	DNA replication origin binding	1	7	0.142857	0.937729	0.353616	1	1	A0A2H0ZMK1_CANAR
biological_process	GO:0000727	double-strand break repair via break-induced replication	1	6	0.166667	0.965491	0.272365	1	1	A0A2H0ZMK1_CANAR
biological_process	GO:0006267	pre-replicative complex assembly involved in nuclear cell cycle DNA replication	1	5	0.2	0.976199	0.232722	1	1	A0A2H0ZMK1_CANAR
cellular_component	GO:0030870	Mre11 complex	1	2	0.5	0.997393	0.0998615	1	1	A0A2H0ZI66_CANAR
biological_process	GO:0006406	mRNA export from nucleus	1	9	0.111111	0.839648	0.524395	1	1	A0A2H1A3C8_CANAR
cellular_component	GO:0032153	cell division site	1	2	0.5	0.953811	0.308282	1	1	A0A2H0ZJ34_CANAR
biological_process	GO:0045040	protein insertion into mitochondrial outer membrane	1	4	0.25	0.985223	0.190938	1	1	A0A2H0ZIW1_CANAR
biological_process	GO:0000493	box H/ACA snoRNP assembly	1	2	0.5	0.997362	0.10048	1	1	A0A2H0ZDE7_CANAR
molecular_function	GO:0043022	ribosome binding	1	11	0.0909091	0.860621	0.496506	1	1	A0A2H1A7F2_CANAR
biological_process	GO:0000723	telomere maintenance	1	8	0.125	0.839648	0.524395	1	1	A0A2H0ZI66_CANAR
cellular_component	GO:0000145	exocyst	1	8	0.125	0.940446	0.343815	1	1	A0A2H1A7M6_CANAR
biological_process	GO:0042744	hydrogen peroxide catabolic process	1	2	0.5	0.997362	0.10048	1	1	A0A2H0ZV23_CANAR
biological_process	GO:0000002	mitochondrial genome maintenance	1	9	0.111111	0.925145	0.379506	1	1	A0A2H0ZIW1_CANAR
biological_process	GO:0006506	GPI anchor biosynthetic process	1	17	0.0588235	0.704568	0.672553	1	1	A0A2H1A5S8_CANAR
biological_process	GO:0032008	positive regulation of TOR signaling	1	2	0.5	0.985223	0.190938	1	1	A0A2H0ZM81_CANAR
cellular_component	GO:0120114	Sm-like protein family complex	1	3	0.333333	0.803772	0.56998	1	1	A0A2H1A513_CANAR
biological_process	GO:0006310	DNA recombination	1	16	0.0625	0.814378	0.445887	1	1	A0A2H0ZYY1_CANAR
cellular_component	GO:0030132	clathrin coat of coated pit	1	2	0.5	0.985393	0.189816	1	1	A0A2H0ZMF3_CANAR
cellular_component	GO:0030130	clathrin coat of trans-Golgi network vesicle	1	2	0.5	0.985393	0.189816	1	1	A0A2H0ZMF3_CANAR
cellular_component	GO:0071439	clathrin complex	1	1	1	1	0.0512341	1	1	A0A2H0ZMF3_CANAR
molecular_function	GO:0032051	clathrin light chain binding	1	1	1	1	0.0603736	1	1	A0A2H0ZMF3_CANAR
molecular_function	GO:0005198	structural molecule activity	1	9	0.111111	0.457288	0.681452	1	1	A0A2H0ZMF3_CANAR
molecular_function	GO:0003729	mRNA binding	1	19	0.0526316	0.657476	0.713366	1	1	A0A2H0ZIT6_CANAR
cellular_component	GO:0032865	ERMES complex	1	4	0.25	0.985393	0.189816	1	1	A0A2H0ZIW1_CANAR
biological_process	GO:0006915	apoptotic process	1	2	0.5	0.992354	0.146898	1	1	A0A2H0ZPG0_CANAR
cellular_component	GO:0005732	sno(s)RNA-containing ribonucleoprotein complex	1	4	0.25	0.877063	0.468714	1	1	A0A2H0ZDE7_CANAR
biological_process	GO:0000290	deadenylation-dependent decapping of nuclear-transcribed mRNA	1	6	0.166667	0.965491	0.272365	1	1	A0A2H0ZER4_CANAR
cellular_component	GO:0012507	ER to Golgi transport vesicle membrane	1	2	0.5	0.99932	0.00880107	1	0.599	A0A2H0ZMD1_CANAR
biological_process	GO:0006261	DNA-dependent DNA replication	1	4	0.25	0.814378	0.445887	1	1	A0A2H1A1C5_CANAR
biological_process	GO:0000902	cell morphogenesis	1	5	0.2	0.953296	0.309975	1	1	A0A2H0ZJ52_CANAR
cellular_component	GO:0035267	NuA4 histone acetyltransferase complex	1	6	0.166667	0.993906	0.0595543	1	1	A0A2H1A5P3_CANAR
biological_process	GO:0010467	gene expression	1	2	0.5	0.855946	0.194556	1	1	A0A2H0ZFP4_CANAR
biological_process	GO:2000112	regulation of cellular macromolecule biosynthetic process	1	2	0.5	0.999964	0.000116389	1	0.024	A0A2H0ZFP4_CANAR
biological_process	GO:0034622	protein-containing complex assembly	1	2	0.5	NA	NA	NA	NA	A0A2H1A239_CANAR
biological_process	GO:0006796	phosphate-containing compound metabolic process	1	9	0.111111	0.0250981	0.990891	0.575	1	A0A2H1A5N7_CANAR
cellular_component	GO:1990071	TRAPPII protein complex	1	2	0.5	0.997393	0.0998615	1	1	A0A2H0ZN89_CANAR
biological_process	GO:0006887	exocytosis	1	7	0.142857	0.909505	0.411618	1	1	A0A2H1A7M6_CANAR
cellular_component	GO:0070971	endoplasmic reticulum exit site	1	2	0.5	0.997393	0.0998615	1	1	A0A2H1A5Y7_CANAR
cellular_component	GO:0008541	proteasome regulatory particle, lid subcomplex	1	8	0.125	0.940446	0.343815	1	1	A0A2H0ZM31_CANAR
cellular_component	GO:0070461	SAGA-type complex	1	1	1	0.999999	3.50532e-05	1	0	A0A2H1A1M0_CANAR
biological_process	GO:0000070	mitotic sister chromatid segregation	1	2	0.5	0.704568	0.672553	1	1	A0A2H0ZF69_CANAR
molecular_function	GO:0008081	phosphoric diester hydrolase activity	1	6	0.166667	0.794555	0.582628	1	1	A0A2H1A5N7_CANAR
cellular_component	GO:0030176	integral component of endoplasmic reticulum membrane	1	5	0.2	0.877063	0.468714	1	1	A0A2H0ZIW1_CANAR
molecular_function	GO:0000339	RNA cap binding	1	2	0.5	0.979938	0.220592	1	1	A0A2H0ZG60_CANAR
biological_process	GO:0007015	actin filament organization	1	4	0.25	0.704568	0.672553	1	1	A0A2H1A4Y2_CANAR
biological_process	GO:2000601	positive regulation of Arp2/3 complex-mediated actin nucleation	1	1	1	1	0.0515593	1	1	A0A2H1A4Y2_CANAR
cellular_component	GO:0031588	nucleotide-activated protein kinase complex	1	3	0.333333	0.992443	0.146014	1	1	A0A2H0ZNW8_CANAR
biological_process	GO:0045859	regulation of protein kinase activity	1	2	0.5	0.875797	0.47098	1	1	A0A2H0ZNW8_CANAR
molecular_function	GO:0031625	ubiquitin protein ligase binding	1	6	0.166667	0.953714	0.311995	1	1	A0A2H0ZGJ1_CANAR
biological_process	GO:0006338	chromatin remodeling	1	13	0.0769231	0.665771	0.705737	1	1	A0A2H0ZGF6_CANAR
biological_process	GO:0017148	negative regulation of translation	1	6	0.166667	0.909634	0.295432	1	1	A0A2H0ZIT6_CANAR
biological_process	GO:0061014	positive regulation of mRNA catabolic process	1	4	0.25	0.92912	0.256348	1	1	A0A2H0ZIT6_CANAR
biological_process	GO:0043488	regulation of mRNA stability	1	5	0.2	0.919636	0.275902	1	1	A0A2H0ZIT6_CANAR
molecular_function	GO:0004722	protein serine/threonine phosphatase activity	1	4	0.25	0.702968	0.675089	1	1	A0A2H0ZXU1_CANAR
molecular_function	GO:0008234	cysteine-type peptidase activity	1	2	0.5	0.762892	0.511445	1	1	A0A2H0ZPG0_CANAR
biological_process	GO:0000038	very long-chain fatty acid metabolic process	1	2	0.5	0.992354	0.146898	1	1	A0A2H0ZL82_CANAR
molecular_function	GO:0016746	acyltransferase activity	1	11	0.0909091	0.0680822	0.987865	0.888	1	A0A2H1A7Y5_CANAR
molecular_function	GO:0005199	structural constituent of cell wall	1	2	0.5	0.996374	0.117121	1	1	A0A2H0ZNU4_CANAR
biological_process	GO:0006891	intra-Golgi vesicle-mediated transport	1	4	0.25	0.985223	0.190938	1	1	A0A2H0ZN89_CANAR
molecular_function	GO:0004860	protein kinase inhibitor activity	1	2	0.5	0.996374	0.117121	1	1	A0A2H1A7F2_CANAR
biological_process	GO:0034198	cellular response to amino acid starvation	1	3	0.333333	0.985223	0.190938	1	1	A0A2H1A7F2_CANAR
biological_process	GO:0001933	negative regulation of protein phosphorylation	1	2	0.5	0.997362	0.10048	1	1	A0A2H1A7F2_CANAR
biological_process	GO:0031333	negative regulation of protein-containing complex assembly	1	2	0.5	0.976199	0.232722	1	1	A0A2H1A7F2_CANAR
cellular_component	GO:0016282	eukaryotic 43S preinitiation complex	1	7	0.142857	0.953811	0.308282	1	1	A0A2H0ZM31_CANAR
cellular_component	GO:0033290	eukaryotic 48S preinitiation complex	1	7	0.142857	0.953811	0.308282	1	1	A0A2H0ZM31_CANAR
cellular_component	GO:0005852	eukaryotic translation initiation factor 3 complex	1	9	0.111111	0.925945	0.377535	1	1	A0A2H0ZM31_CANAR
biological_process	GO:0001732	formation of cytoplasmic translation initiation complex	1	7	0.142857	0.953296	0.309975	1	1	A0A2H0ZM31_CANAR
molecular_function	GO:0004069	L-aspartate:2-oxoglutarate aminotransferase activity	1	3	0.333333	0.989555	0.170459	1	1	A0A2H1A473_CANAR
cellular_component	GO:0005675	transcription factor TFIIH holo complex	1	2	0.5	0.992443	0.146014	1	1	A0A2H0ZW80_CANAR
molecular_function	GO:0061575	cyclin-dependent protein serine/threonine kinase activator activity	1	1	1	1	0.0603736	1	1	A0A2H0ZW80_CANAR
biological_process	GO:0016560	protein import into peroxisome matrix, docking	1	2	0.5	0.997362	0.10048	1	1	A0A2H1A6Y5_CANAR
biological_process	GO:0071528	tRNA re-export from nucleus	1	1	1	1	0.0515593	1	1	A0A2H0ZDM0_CANAR
cellular_component	GO:1990316	Atg1/ULK1 kinase complex	1	1	1	1	0.0512341	1	1	A0A2H1A6A9_CANAR
cellular_component	GO:0000407	phagophore assembly site	1	2	0.5	0.996044	0.0461892	1	0.979	A0A2H1A6A9_CANAR
molecular_function	GO:0004096	catalase activity	1	1	1	1	0.0603736	1	1	A0A2H0ZV23_CANAR
molecular_function	GO:0036424	L-phosphoserine phosphatase activity	1	1	1	1	0.0603736	1	1	A0A2H0ZLK5_CANAR
biological_process	GO:0006564	L-serine biosynthetic process	1	2	0.5	0.997362	0.10048	1	1	A0A2H0ZLK5_CANAR
cellular_component	GO:0000228	nuclear chromosome	1	2	0.5	0.790002	0.47733	1	1	A0A2H0ZGF6_CANAR
molecular_function	GO:0030674	protein-macromolecule adaptor activity	1	1	1	0.999785	0.00191985	1	0.21	A0A2H1A746_CANAR
molecular_function	GO:0003714	transcription corepressor activity	1	3	0.333333	0.989555	0.170459	1	1	A0A2H0ZUH6_CANAR
cellular_component	GO:0031461	cullin-RING ubiquitin ligase complex	1	2	0.5	0.979414	0.122937	1	1	A0A2H0ZGJ1_CANAR
biological_process	GO:0036297	interstrand cross-link repair	1	2	0.5	0.997362	0.10048	1	1	A0A2H0ZM39_CANAR
biological_process	GO:0019674	NAD metabolic process	1	2	0.5	0.985223	0.190938	1	1	A0A2H0ZPU9_CANAR
biological_process	GO:0006741	NADP biosynthetic process	1	2	0.5	0.997362	0.10048	1	1	A0A2H0ZPU9_CANAR
biological_process	GO:0016559	peroxisome fission	1	2	0.5	0.997362	0.10048	1	1	A0A2H1A506_CANAR
molecular_function	GO:0030695	GTPase regulator activity	1	1	1	0.877037	0.273187	1	1	A0A2H1A593_CANAR
biological_process	GO:0035023	regulation of Rho protein signal transduction	1	1	1	1	0.0515593	1	1	A0A2H1A593_CANAR
molecular_function	GO:0004534	5'-3' exoribonuclease activity	1	2	0.5	0.996374	0.117121	1	1	A0A2H0ZK98_CANAR
biological_process	GO:0006353	DNA-templated transcription, termination	1	1	1	0.909505	0.411618	1	1	A0A2H0ZK98_CANAR
biological_process	GO:0016482	cytosolic transport	1	2	0.5	0.893013	0.442082	1	1	A0A2H1A3V0_CANAR
biological_process	GO:0048208	COPII vesicle coating	1	1	1	0.997362	0.10048	1	1	A0A2H1A5Y7_CANAR
cellular_component	GO:0030907	MBF transcription complex	1	2	0.5	0.997393	0.0998615	1	1	A0A2H0ZG68_CANAR
biological_process	GO:0000083	regulation of transcription involved in G1/S transition of mitotic cell cycle	1	2	0.5	0.992354	0.146898	1	1	A0A2H0ZG68_CANAR
biological_process	GO:0006631	fatty acid metabolic process	1	2	0.5	0.985286	0.0588948	1	1	A0A2H1A7Y5_CANAR
cellular_component	GO:0048471	perinuclear region of cytoplasm	1	1	1	0.992443	0.146014	1	1	A0A2H0ZQF7_CANAR
biological_process	GO:0051403	stress-activated MAPK cascade	1	2	0.5	0.992354	0.146898	1	1	A0A2H0ZKS0_CANAR
molecular_function	GO:0051377	mannose-ethanolamine phosphotransferase activity	1	2	0.5	0.996374	0.117121	1	1	A0A2H1A5S8_CANAR
cellular_component	GO:0000148	1,3-beta-D-glucan synthase complex	1	2	0.5	0.997393	0.0998615	1	1	A0A2H1A4W2_CANAR
molecular_function	GO:0003843	1,3-beta-D-glucan synthase activity	1	2	0.5	0.996374	0.117121	1	1	A0A2H1A4W2_CANAR
biological_process	GO:0006075	(1->3)-beta-D-glucan biosynthetic process	1	2	0.5	0.997362	0.10048	1	1	A0A2H1A4W2_CANAR
molecular_function	GO:0005543	phospholipid binding	1	2	0.5	0.999876	0.000822857	1	0.113	A0A2H1A1X5_CANAR
molecular_function	GO:0030515	snoRNA binding	1	5	0.2	0.901357	0.429493	1	1	A0A2H0ZUR6_CANAR
molecular_function	GO:0019787	ubiquitin-like protein transferase activity	1	2	0.5	0.97242	0.0938127	1	1	A0A2H0ZC76_CANAR
cellular_component	GO:0032777	Piccolo NuA4 histone acetyltransferase complex	1	1	1	0.997393	0.0998615	1	1	A0A2H0ZSF4_CANAR
cellular_component	GO:0071986	Ragulator complex	1	2	0.5	0.997393	0.0998615	1	1	A0A2H0ZM81_CANAR
cellular_component	GO:0005854	nascent polypeptide-associated complex	1	1	1	1	0.0512341	1	1	A0A2H0ZV73_CANAR
molecular_function	GO:0097602	cullin family protein binding	1	1	1	1	0.0603736	1	1	A0A2H0ZI52_CANAR
biological_process	GO:0140469	GCN2-mediated signaling	1	2	0.5	0.997362	0.10048	1	1	A0A2H1A7F2_CANAR
molecular_function	GO:0003785	actin monomer binding	1	1	1	1	0.0603736	1	1	A0A2H1A7F2_CANAR
molecular_function	GO:1905538	polysome binding	1	1	1	1	0.0603736	1	1	A0A2H1A7F2_CANAR
biological_process	GO:0033673	negative regulation of kinase activity	1	1	1	1	0.0515593	1	1	A0A2H1A7F2_CANAR
biological_process	GO:0016242	negative regulation of macroautophagy	1	1	1	1	0.0515593	1	1	A0A2H1A7F2_CANAR
biological_process	GO:0071230	cellular response to amino acid stimulus	1	1	1	1	0.0515593	1	1	A0A2H0ZM81_CANAR
biological_process	GO:0042632	cholesterol homeostasis	1	1	1	1	0.0515593	1	1	A0A2H0ZM81_CANAR
biological_process	GO:0007040	lysosome organization	1	1	1	1	0.0515593	1	1	A0A2H0ZM81_CANAR
biological_process	GO:0043410	positive regulation of MAPK cascade	1	1	1	1	0.0515593	1	1	A0A2H0ZM81_CANAR
biological_process	GO:0001919	regulation of receptor recycling	1	1	1	1	0.0515593	1	1	A0A2H0ZM81_CANAR
molecular_function	GO:0003755	peptidyl-prolyl cis-trans isomerase activity	0	15	0	0.392056	1	1	1
cellular_component	GO:0005762	mitochondrial large ribosomal subunit	0	8	0	0.656185	1	1	1
molecular_function	GO:0003735	structural constituent of ribosome	0	120	0	0.00048561	1	0.009	1
molecular_function	GO:0004622	lysophospholipase activity	0	5	0	0.73229	1	1	1
molecular_function	GO:0102545	phosphatidyl phospholipase B activity	0	5	0	0.73229	1	1	1
biological_process	GO:0046486	glycerolipid metabolic process	0	1	0	0.292378	0.918955	1	1
biological_process	GO:0016042	lipid catabolic process	0	21	0	0.154689	1	1	1
cellular_component	GO:0005840	ribosome	0	89	0	0.000517316	1	0.01	1
biological_process	GO:0006412	translation	0	104	0	0.0650697	0.971131	0.906	1
molecular_function	GO:0009982	pseudouridine synthase activity	0	7	0	0.646384	1	1	1
biological_process	GO:0008033	tRNA processing	0	16	0	0.0652862	1	0.913	1
molecular_function	GO:0120013	lipid transfer activity	0	1	0	0.882879	1	1	1
molecular_function	GO:0004016	adenylate cyclase activity	0	1	0	0.939626	1	1	1
molecular_function	GO:0016791	phosphatase activity	0	9	0	0.619867	0.583798	1	1
biological_process	GO:0006171	cAMP biosynthetic process	0	1	0	0.948441	1	1	1
cellular_component	GO:0015935	small ribosomal subunit	0	8	0	0.347942	1	1	1
molecular_function	GO:0004088	carbamoyl-phosphate synthase (glutamine-hydrolyzing) activity	0	2	0	0.882879	1	1	1
biological_process	GO:0006207	'de novo' pyrimidine nucleobase biosynthetic process	0	5	0	0.767278	1	1	1
biological_process	GO:0006541	glutamine metabolic process	0	11	0	0.52902	1	1	1
molecular_function	GO:0046873	metal ion transmembrane transporter activity	0	3	0	0.152961	1	0.999	1
biological_process	GO:0031116	positive regulation of microtubule polymerization	0	1	0	0.948441	1	1	1
molecular_function	GO:0140580	mitochondrion autophagosome adaptor activity	0	1	0	0.939626	1	1	1
biological_process	GO:0000423	mitophagy	0	1	0	0.948441	1	1	1
cellular_component	GO:0000786	nucleosome	0	7	0	0.691718	1	1	1
biological_process	GO:0006334	nucleosome assembly	0	4	0	0.690025	1	1	1
biological_process	GO:0045892	negative regulation of transcription, DNA-templated	0	7	0	0.427543	1	1	1
biological_process	GO:0045893	positive regulation of transcription, DNA-templated	0	1	0	0.852826	0.391174	1	1
molecular_function	GO:0004602	glutathione peroxidase activity	0	2	0	0.882879	1	1	1
cellular_component	GO:0005742	mitochondrial outer membrane translocase complex	0	1	0	0.900139	1	1	1
biological_process	GO:0006605	protein targeting	0	2	0	0.861574	0.326167	1	1
molecular_function	GO:0008496	mannan endo-1,6-alpha-mannosidase activity	0	2	0	0.882879	1	1	1
biological_process	GO:0016052	carbohydrate catabolic process	0	2	0	0.250641	1	1	1
biological_process	GO:0071555	cell wall organization	0	6	0	0.345405	1	1	1
molecular_function	GO:0004821	histidine-tRNA ligase activity	0	1	0	0.939626	1	1	1
biological_process	GO:0006427	histidyl-tRNA aminoacylation	0	1	0	0.948441	1	1	1
molecular_function	GO:0008173	RNA methyltransferase activity	0	4	0	0.223019	1	1	1
cellular_component	GO:0000811	GINS complex	0	3	0	0.853986	1	1	1
molecular_function	GO:0034511	U3 snoRNA binding	0	3	0	0.829541	1	1	1
cellular_component	GO:0000126	transcription factor TFIIIB complex	0	3	0	0.853986	1	1	1
molecular_function	GO:0000995	RNA polymerase III general transcription initiation factor activity	0	2	0	0.882879	1	1	1
biological_process	GO:0070897	transcription preinitiation complex assembly	0	2	0	0.654344	1	1	1
biological_process	GO:0032543	mitochondrial translation	0	12	0	0.450939	1	1	1
biological_process	GO:0000079	regulation of cyclin-dependent protein serine/threonine kinase activity	0	10	0	0.588382	1	1	1
cellular_component	GO:0019774	proteasome core complex, beta-subunit complex	0	7	0	0.691718	1	1	1
molecular_function	GO:0004298	threonine-type endopeptidase activity	0	8	0	0.607268	1	1	1
biological_process	GO:0010499	proteasomal ubiquitin-independent protein catabolic process	0	14	0	0.475605	1	1	1
cellular_component	GO:0008278	cohesin complex	0	3	0	0.853986	1	1	1
biological_process	GO:0007064	mitotic sister chromatid cohesion	0	5	0	0.727635	1	1	1
cellular_component	GO:0031966	mitochondrial membrane	0	3	0	0.116261	0.951046	0.916	1
molecular_function	GO:0080101	phosphatidyl-N-dimethylethanolamine N-methyltransferase activity	0	1	0	0.939626	1	1	1
molecular_function	GO:0000773	phosphatidyl-N-methylethanolamine N-methyltransferase activity	0	1	0	0.939626	1	1	1
biological_process	GO:0032259	methylation	0	24	0	0.0855412	1	0.975	1
biological_process	GO:0006656	phosphatidylcholine biosynthetic process	0	3	0	0.853102	1	1	1
cellular_component	GO:0016442	RISC complex	0	1	0	0.948766	1	1	1
molecular_function	GO:0004518	nuclease activity	0	9	0	0.922224	0.181078	1	1
biological_process	GO:0031047	gene silencing by RNA	0	1	0	0.948441	1	1	1
biological_process	GO:0070973	protein localization to endoplasmic reticulum exit site	0	2	0	0.89952	1	1	1
cellular_component	GO:0008290	F-actin capping protein complex	0	2	0	0.900139	1	1	1
biological_process	GO:0051016	barbed-end actin filament capping	0	2	0	0.89952	1	1	1
cellular_component	GO:0070469	respirasome	0	13	0	0.215787	1	0.999	1
molecular_function	GO:0016651	oxidoreductase activity, acting on NAD(P)H	0	3	0	0.286634	1	1	1
biological_process	GO:0022900	electron transport chain	0	2	0	0.384303	1	1	1
cellular_component	GO:0030677	ribonuclease P complex	0	2	0	0.768613	1	1	1
molecular_function	GO:0004526	ribonuclease P activity	0	2	0	0.882879	1	1	1
molecular_function	GO:0033204	ribonuclease P RNA binding	0	2	0	0.882879	1	1	1
biological_process	GO:0001682	tRNA 5'-leader removal	0	4	0	0.809062	1	1	1
cellular_component	GO:0009277	fungal-type cell wall	0	13	0	0.503943	1	1	1
cellular_component	GO:0016020	membrane	0	38	0	0.0112601	0.993038	0.17	1
molecular_function	GO:0003993	acid phosphatase activity	0	2	0	0.882879	1	1	1
molecular_function	GO:0004865	protein serine/threonine phosphatase inhibitor activity	0	1	0	0.939626	1	1	1
biological_process	GO:0032515	negative regulation of phosphoprotein phosphatase activity	0	1	0	0.89952	1	1	1
molecular_function	GO:0005337	nucleoside transmembrane transporter activity	0	2	0	0.882879	1	1	1
molecular_function	GO:0015421	ABC-type oligopeptide transporter activity	0	1	0	0.939626	1	1	1
biological_process	GO:0090374	oligopeptide export from mitochondrion	0	1	0	0.948441	1	1	1
molecular_function	GO:0016597	amino acid binding	0	2	0	0.882879	1	1	1
molecular_function	GO:0004070	aspartate carbamoyltransferase activity	0	1	0	0.939626	1	1	1
biological_process	GO:0044205	'de novo' UMP biosynthetic process	0	5	0	0.767278	1	1	1
molecular_function	GO:0004252	serine-type endopeptidase activity	0	15	0	0.392056	1	1	1
biological_process	GO:0006465	signal peptide processing	0	4	0	0.809062	1	1	1
molecular_function	GO:0010181	FMN binding	0	18	0	0.324911	1	1	1
molecular_function	GO:0016156	fumarate reductase (NADH) activity	0	1	0	0.939626	1	1	1
biological_process	GO:0070072	vacuolar proton-transporting V-type ATPase complex assembly	0	4	0	0.809062	1	1	1
biological_process	GO:0071596	ubiquitin-dependent protein catabolic process via the N-end rule pathway	0	2	0	0.89952	1	1	1
cellular_component	GO:0005736	RNA polymerase I complex	0	5	0	0.768613	1	1	1
molecular_function	GO:0003899	DNA-directed 5'-3' RNA polymerase activity	0	22	0	0.184716	1	1	1
biological_process	GO:0006379	mRNA cleavage	0	6	0	0.654344	1	1	1
biological_process	GO:0006363	termination of RNA polymerase I transcription	0	3	0	0.853102	1	1	1
cellular_component	GO:0000808	origin recognition complex	0	3	0	0.768613	1	1	1
molecular_function	GO:0010309	acireductone dioxygenase [iron(II)-requiring] activity	0	1	0	0.939626	1	1	1
molecular_function	GO:0005506	iron ion binding	0	30	0	0.118909	1	0.992	1
biological_process	GO:0019509	L-methionine salvage from methylthioadenosine	0	5	0	0.767278	1	1	1
cellular_component	GO:0005697	telomerase holoenzyme complex	0	1	0	0.948766	1	1	1
molecular_function	GO:0042162	telomeric DNA binding	0	4	0	0.73229	1	1	1
biological_process	GO:0051973	positive regulation of telomerase activity	0	1	0	0.948441	1	1	1
biological_process	GO:0007004	telomere maintenance via telomerase	0	1	0	0.853102	1	1	1
biological_process	GO:0033615	mitochondrial proton-transporting ATP synthase complex assembly	0	1	0	0.948441	1	1	1
molecular_function	GO:0003972	RNA ligase (ATP) activity	0	2	0	0.882879	1	1	1
biological_process	GO:0006388	tRNA splicing, via endonucleolytic cleavage and ligation	0	3	0	0.767278	1	1	1
biological_process	GO:0016567	protein ubiquitination	0	5	0	0.475605	1	1	1
biological_process	GO:0045324	late endosome to vacuole transport	0	8	0	0.557918	1	1	1
cellular_component	GO:0005760	gamma DNA polymerase complex	0	1	0	0.948766	1	1	1
molecular_function	GO:0047834	D-threo-aldose 1-dehydrogenase activity	0	9	0	0.570507	1	1	1
molecular_function	GO:0042124	1,3-beta-glucanosyltransferase activity	0	1	0	0.939626	1	1	1
molecular_function	GO:0042973	glucan endo-1,3-beta-D-glucosidase activity	0	1	0	0.939626	1	1	1
biological_process	GO:0005975	carbohydrate metabolic process	0	43	0	0.0285627	0.995764	0.627	1
biological_process	GO:0031505	fungal-type cell wall organization	0	12	0	0.475605	1	1	1
cellular_component	GO:0000812	Swr1 complex	0	4	0	0.810184	1	1	1
biological_process	GO:0043486	histone exchange	0	5	0	0.727635	1	1	1
cellular_component	GO:0005885	Arp2/3 protein complex	0	6	0	0.72916	1	1	1
cellular_component	GO:0051285	cell cortex of cell tip	0	2	0	0.900139	1	1	1
cellular_component	GO:0031097	medial cortex	0	2	0	0.853986	1	1	1
molecular_function	GO:0051015	actin filament binding	0	7	0	0.646384	1	1	1
biological_process	GO:0044396	actin cortical patch organization	0	2	0	0.89952	1	1	1
biological_process	GO:0034314	Arp2/3 complex-mediated actin nucleation	0	6	0	0.939792	0.345656	1	1
biological_process	GO:0030476	ascospore wall assembly	0	1	0	0.948441	1	1	1
biological_process	GO:0032258	cytoplasm to vacuole transport by the Cvt pathway	0	1	0	0.948441	1	1	1
biological_process	GO:0051654	establishment of mitochondrion localization	0	1	0	0.948441	1	1	1
biological_process	GO:0000001	mitochondrion inheritance	0	3	0	0.853102	1	1	1
molecular_function	GO:0003824	catalytic activity	0	44	0	7.33188e-11	1	0	1
cellular_component	GO:0042729	DASH complex	0	8	0	0.656185	1	1	1
cellular_component	GO:0072686	mitotic spindle	0	6	0	0.691718	1	1	1
biological_process	GO:0008608	attachment of spindle microtubules to kinetochore	0	7	0	0.620494	1	1	1
molecular_function	GO:0003934	GTP cyclohydrolase I activity	0	1	0	0.939626	1	1	1
biological_process	GO:0035998	7,8-dihydroneopterin 3'-triphosphate biosynthetic process	0	1	0	0.948441	1	1	1
biological_process	GO:0046656	folic acid biosynthetic process	0	3	0	0.853102	1	1	1
biological_process	GO:0046654	tetrahydrofolate biosynthetic process	0	4	0	0.809062	1	1	1
cellular_component	GO:0005666	RNA polymerase III complex	0	9	0	0.622465	1	1	1
biological_process	GO:0006384	transcription initiation from RNA polymerase III promoter	0	5	0	0.727635	1	1	1
molecular_function	GO:0030246	carbohydrate binding	0	6	0	0.503494	1	1	1
biological_process	GO:0030968	endoplasmic reticulum unfolded protein response	0	3	0	0.809062	1	1	1
biological_process	GO:0030433	ubiquitin-dependent ERAD pathway	0	6	0	0.690025	1	1	1
molecular_function	GO:0005507	copper ion binding	0	8	0	0.607268	1	1	1
molecular_function	GO:0008131	primary amine oxidase activity	0	2	0	0.882879	1	1	1
molecular_function	GO:0048038	quinone binding	0	4	0	0.779408	1	1	1
biological_process	GO:0009308	amine metabolic process	0	2	0	0.450939	1	1	1
molecular_function	GO:0046523	S-methyl-5-thioribose-1-phosphate isomerase activity	0	1	0	0.939626	1	1	1
biological_process	GO:0019284	L-methionine salvage from S-adenosylmethionine	0	3	0	0.853102	1	1	1
molecular_function	GO:0004829	threonine-tRNA ligase activity	0	2	0	0.882879	1	1	1
biological_process	GO:0006435	threonyl-tRNA aminoacylation	0	2	0	0.89952	1	1	1
cellular_component	GO:0042719	mitochondrial intermembrane space protein transporter complex	0	2	0	0.900139	1	1	1
cellular_component	GO:0042721	TIM22 mitochondrial import inner membrane insertion complex	0	2	0	0.900139	1	1	1
molecular_function	GO:0140318	protein transporter activity	0	1	0	0.779408	1	1	1
biological_process	GO:0045039	protein insertion into mitochondrial inner membrane	0	3	0	0.853102	1	1	1
biological_process	GO:0080129	proteasome core complex assembly	0	1	0	0.948441	1	1	1
biological_process	GO:0055085	transmembrane transport	0	33	0	0.0708942	0.987257	0.933	1
cellular_component	GO:0005874	microtubule	0	25	0	0.239991	1	0.999	1
molecular_function	GO:0033971	hydroxyisourate hydrolase activity	0	1	0	0.939626	1	1	1
biological_process	GO:0006144	purine nucleobase metabolic process	0	4	0	0.620494	1	1	1
cellular_component	GO:0055029	nuclear DNA-directed RNA polymerase complex	0	3	0	0.993359	0.027512	1	0.924
molecular_function	GO:0140359	ABC-type transporter activity	0	16	0	0.657476	0.713366	1	1
cellular_component	GO:0008250	oligosaccharyltransferase complex	0	3	0	0.853986	1	1	1
biological_process	GO:0006486	protein glycosylation	0	32	0	0.0952897	1	0.988	1
biological_process	GO:0006120	mitochondrial electron transport, NADH to ubiquinone	0	2	0	0.89952	1	1	1
cellular_component	GO:0043190	ATP-binding cassette (ABC) transporter complex	0	1	0	0.948766	1	1	1
molecular_function	GO:0005324	long-chain fatty acid transporter activity	0	2	0	0.882879	1	1	1
biological_process	GO:0006635	fatty acid beta-oxidation	0	3	0	0.727635	1	1	1
biological_process	GO:0015916	fatty-acyl-CoA transport	0	1	0	0.948441	1	1	1
biological_process	GO:0042758	long-chain fatty acid catabolic process	0	1	0	0.948441	1	1	1
biological_process	GO:0015910	long-chain fatty acid import into peroxisome	0	1	0	0.948441	1	1	1
biological_process	GO:0042760	very long-chain fatty acid catabolic process	0	1	0	0.948441	1	1	1
molecular_function	GO:0042283	dolichyl pyrophosphate Glc1Man9GlcNAc2 alpha-1,3-glucosyltransferase activity	0	1	0	0.939626	1	1	1
biological_process	GO:0006490	oligosaccharide-lipid intermediate biosynthetic process	0	1	0	0.620494	1	1	1
molecular_function	GO:0003713	transcription coactivator activity	0	6	0	0.688005	1	1	1
molecular_function	GO:0070628	proteasome binding	0	4	0	0.779408	1	1	1
biological_process	GO:0032958	inositol phosphate biosynthetic process	0	2	0	0.89952	1	1	1
cellular_component	GO:0000214	tRNA-intron endonuclease complex	0	3	0	0.853986	1	1	1
molecular_function	GO:0000213	tRNA-intron endonuclease activity	0	2	0	0.882879	1	1	1
biological_process	GO:0000379	tRNA-type intron splice site recognition and cleavage	0	2	0	0.89952	1	1	1
biological_process	GO:0000289	nuclear-transcribed mRNA poly(A) tail shortening	0	4	0	0.767278	1	1	1
molecular_function	GO:0008521	acetyl-CoA transmembrane transporter activity	0	1	0	0.939626	1	1	1
molecular_function	GO:0008080	N-acetyltransferase activity	0	8	0	0.286634	1	1	1
molecular_function	GO:0008168	methyltransferase activity	0	22	0	0.00827181	1	0.153	1
biological_process	GO:0006396	RNA processing	0	17	0	0.086322	0.957951	0.975	1
molecular_function	GO:0052926	dol-P-Man:Man(6)GlcNAc(2)-PP-Dol alpha-1,2-mannosyltransferase activity	0	1	0	0.939626	1	1	1
molecular_function	GO:0052918	dol-P-Man:Man(8)GlcNAc(2)-PP-Dol alpha-1,2-mannosyltransferase activity	0	1	0	0.939626	1	1	1
molecular_function	GO:0030697	S-adenosylmethionine-dependent tRNA (m5U54) methyltransferase activity	0	2	0	0.882879	1	1	1
biological_process	GO:0006801	superoxide metabolic process	0	3	0	0.809062	1	1	1
cellular_component	GO:0015934	large ribosomal subunit	0	11	0	0.20461	1	0.996	1
cellular_component	GO:0000159	protein phosphatase type 2A complex	0	3	0	0.853986	1	1	1
molecular_function	GO:0019888	protein phosphatase regulator activity	0	5	0	0.607268	1	1	1
biological_process	GO:0032981	mitochondrial respiratory chain complex I assembly	0	2	0	0.89952	1	1	1
molecular_function	GO:0005216	ion channel activity	0	1	0	0.635061	0.730787	1	1
cellular_component	GO:1903269	ornithine carbamoyltransferase inhibitor complex	0	1	0	0.948766	1	1	1
molecular_function	GO:0004053	arginase activity	0	1	0	0.939626	1	1	1
molecular_function	GO:0030145	manganese ion binding	0	6	0	0.688005	1	1	1
molecular_function	GO:0090369	ornithine carbamoyltransferase inhibitor activity	0	1	0	0.939626	1	1	1
biological_process	GO:0019547	arginine catabolic process to ornithine	0	1	0	0.948441	1	1	1
biological_process	GO:0000050	urea cycle	0	1	0	0.948441	1	1	1
cellular_component	GO:0005750	mitochondrial respiratory chain complex III	0	5	0	0.768613	1	1	1
biological_process	GO:0006122	mitochondrial electron transport, ubiquinol to cytochrome c	0	5	0	0.767278	1	1	1
cellular_component	GO:0031011	Ino80 complex	0	9	0	0.622465	1	1	1
biological_process	GO:1990961	xenobiotic detoxification by transmembrane export across the plasma membrane	0	8	0	0.654344	1	1	1
molecular_function	GO:0008320	protein transmembrane transporter activity	0	3	0	0.829541	1	1	1
molecular_function	GO:0004608	phosphatidylethanolamine N-methyltransferase activity	0	1	0	0.939626	1	1	1
cellular_component	GO:0005730	nucleolus	0	84	0	0.0058381	1	0.09	1
biological_process	GO:0042273	ribosomal large subunit biogenesis	0	5	0	0.405352	1	1	1
molecular_function	GO:0004791	thioredoxin-disulfide reductase activity	0	1	0	0.939626	1	1	1
biological_process	GO:0019430	removal of superoxide radicals	0	1	0	0.948441	1	1	1
cellular_component	GO:0000775	chromosome, centromeric region	0	5	0	0.557486	0.784213	1	1
cellular_component	GO:0031225	anchored component of membrane	0	11	0	0.560101	1	1	1
cellular_component	GO:0005763	mitochondrial small ribosomal subunit	0	5	0	0.768613	1	1	1
cellular_component	GO:0000794	condensed nuclear chromosome	0	1	0	0.853986	1	1	1
molecular_function	GO:0019789	SUMO transferase activity	0	2	0	0.882879	1	1	1
biological_process	GO:0000022	mitotic spindle elongation	0	1	0	0.948441	1	1	1
cellular_component	GO:0005773	vacuole	0	4	0	0.523096	0.736079	1	1
molecular_function	GO:0008233	peptidase activity	0	10	0	0.0428191	0.986667	0.665	1
cellular_component	GO:0005576	extracellular region	0	17	0	0.407855	1	1	1
molecular_function	GO:0004806	triglyceride lipase activity	0	14	0	0.417372	1	1	1
biological_process	GO:0007031	peroxisome organization	0	6	0	0.961376	0.17908	1	1
molecular_function	GO:0003682	chromatin binding	0	7	0	0.444314	1	1	1
cellular_component	GO:0035861	site of double-strand break	0	1	0	0.948766	1	1	1
molecular_function	GO:0019901	protein kinase binding	0	7	0	0.570507	1	1	1
cellular_component	GO:0005849	mRNA cleavage factor complex	0	2	0	0.72916	1	1	1
molecular_function	GO:0051731	polynucleotide 5'-hydroxyl-kinase activity	0	2	0	0.829541	1	1	1
molecular_function	GO:0015039	NADPH-adrenodoxin reductase activity	0	1	0	0.939626	1	1	1
biological_process	GO:0044255	cellular lipid metabolic process	0	6	0	0.271654	0.852143	1	1
biological_process	GO:0008610	lipid biosynthetic process	0	5	0	0.251721	0.887062	1	1
molecular_function	GO:0030942	endoplasmic reticulum signal peptide binding	0	2	0	0.882879	1	1	1
biological_process	GO:0043087	regulation of GTPase activity	0	5	0	0.690025	1	1	1
molecular_function	GO:0050113	inositol oxygenase activity	0	1	0	0.939626	1	1	1
biological_process	GO:0019310	inositol catabolic process	0	1	0	0.948441	1	1	1
biological_process	GO:0006414	translational elongation	0	3	0	0.427543	1	1	1
molecular_function	GO:0102343	3-hydroxy-arachidoyl-CoA dehydratase activity	0	2	0	0.882879	1	1	1
molecular_function	GO:0102344	3-hydroxy-behenoyl-CoA dehydratase activity	0	2	0	0.882879	1	1	1
molecular_function	GO:0102345	3-hydroxy-lignoceroyl-CoA dehydratase activity	0	2	0	0.882879	1	1	1
molecular_function	GO:0102158	very-long-chain 3-hydroxyacyl-CoA dehydratase activity	0	2	0	0.882879	1	1	1
biological_process	GO:0006633	fatty acid biosynthetic process	0	13	0	0.946427	0.217394	1	1
cellular_component	GO:0000439	transcription factor TFIIH core complex	0	4	0	0.810184	1	1	1
biological_process	GO:0006811	ion transport	0	10	0	0.0855412	1	0.975	1
biological_process	GO:0055072	iron ion homeostasis	0	2	0	0.953296	0.309975	1	1
molecular_function	GO:0004146	dihydrofolate reductase activity	0	1	0	0.939626	1	1	1
molecular_function	GO:0050661	NADP binding	0	15	0	0.392056	1	1	1
biological_process	GO:0006545	glycine biosynthetic process	0	1	0	0.853102	1	1	1
biological_process	GO:0006730	one-carbon metabolic process	0	8	0	0.475605	1	1	1
cellular_component	GO:0030122	AP-2 adaptor complex	0	2	0	0.900139	1	1	1
molecular_function	GO:0035615	clathrin adaptor activity	0	3	0	0.829541	1	1	1
biological_process	GO:0072583	clathrin-dependent endocytosis	0	2	0	0.853102	1	1	1
cellular_component	GO:0005665	RNA polymerase II, core complex	0	7	0	0.691718	1	1	1
cellular_component	GO:1990328	RPB4-RPB7 complex	0	1	0	0.948766	1	1	1
molecular_function	GO:0003968	RNA-directed 5'-3' RNA polymerase activity	0	3	0	0.829541	1	1	1
molecular_function	GO:0003697	single-stranded DNA binding	0	12	0	0.444314	1	1	1
molecular_function	GO:0003727	single-stranded RNA binding	0	1	0	0.779408	1	1	1
biological_process	GO:0031990	mRNA export from nucleus in response to heat stress	0	1	0	0.948441	1	1	1
biological_process	GO:0000288	nuclear-transcribed mRNA catabolic process, deadenylation-dependent decay	0	2	0	0.857972	0.498392	1	1
biological_process	GO:0045948	positive regulation of translational initiation	0	1	0	0.948441	1	1	1
biological_process	GO:0034402	recruitment of 3'-end processing factors to RNA polymerase II holoenzyme complex	0	1	0	0.948441	1	1	1
biological_process	GO:0006368	transcription elongation from RNA polymerase II promoter	0	9	0	0.450939	1	1	1
molecular_function	GO:0032266	phosphatidylinositol-3-phosphate binding	0	5	0	0.73229	1	1	1
cellular_component	GO:0000221	vacuolar proton-transporting V-type ATPase, V1 domain	0	2	0	0.900139	1	1	1
cellular_component	GO:0030126	COPI vesicle coat	0	5	0	0.768613	1	1	1
biological_process	GO:0006890	retrograde vesicle-mediated transport, Golgi to endoplasmic reticulum	0	10	0	0.588382	1	1	1
cellular_component	GO:0030121	AP-1 adaptor complex	0	2	0	0.900139	1	1	1
molecular_function	GO:0001671	ATPase activator activity	0	4	0	0.779408	1	1	1
molecular_function	GO:0051087	chaperone binding	0	9	0	0.570507	1	1	1
molecular_function	GO:0051879	Hsp90 protein binding	0	3	0	0.829541	1	1	1
biological_process	GO:0007005	mitochondrion organization	0	2	0	0.250347	0.934714	1	1
cellular_component	GO:0022625	cytosolic large ribosomal subunit	0	11	0	0.560101	1	1	1
molecular_function	GO:0102521	tRNA-4-demethylwyosine synthase activity	0	1	0	0.939626	1	1	1
molecular_function	GO:0016407	acetyltransferase activity	0	1	0	0.223019	1	1	1
cellular_component	GO:0000324	fungal-type vacuole	0	2	0	0.691718	1	1	1
molecular_function	GO:0047710	bis(5'-adenosyl)-triphosphatase activity	0	1	0	0.939626	1	1	1
biological_process	GO:0043666	regulation of phosphoprotein phosphatase activity	0	4	0	0.727635	1	1	1
molecular_function	GO:0030983	mismatched DNA binding	0	6	0	0.688005	1	1	1
biological_process	GO:0006298	mismatch repair	0	7	0	0.690025	1	1	1
biological_process	GO:0006596	polyamine biosynthetic process	0	3	0	0.809062	1	1	1
biological_process	GO:0000463	maturation of LSU-rRNA from tricistronic rRNA transcript (SSU-rRNA, 5.8S rRNA, LSU-rRNA)	0	6	0	0.727635	1	1	1
biological_process	GO:0007094	mitotic spindle assembly checkpoint signaling	0	4	0	0.809062	1	1	1
cellular_component	GO:0016593	Cdc73/Paf1 complex	0	3	0	0.853986	1	1	1
cellular_component	GO:0005758	mitochondrial intermembrane space	0	17	0	0.366873	1	1	1
molecular_function	GO:0030628	pre-mRNA 3'-splice site binding	0	1	0	0.939626	1	1	1
molecular_function	GO:0000386	second spliceosomal transesterification activity	0	1	0	0.939626	1	1	1
molecular_function	GO:0003917	DNA topoisomerase type I (single strand cut, ATP-independent) activity	0	2	0	0.882879	1	1	1
biological_process	GO:0006265	DNA topological change	0	3	0	0.853102	1	1	1
molecular_function	GO:0008121	ubiquinol-cytochrome-c reductase activity	0	3	0	0.829541	1	1	1
molecular_function	GO:0000287	magnesium ion binding	0	40	0	0.0814483	1	0.949	1
molecular_function	GO:0051287	NAD binding	0	21	0	0.209446	1	1	1
molecular_function	GO:0016616	oxidoreductase activity, acting on the CH-OH group of donors, NAD or NADP as acceptor	0	4	0	0.0632609	1	0.874	1
molecular_function	GO:0019829	ATPase-coupled cation transmembrane transporter activity	0	7	0	0.748888	0.631733	1	1
molecular_function	GO:0015662	P-type ion transporter activity	0	4	0	0.688005	1	1	1
biological_process	GO:0098662	inorganic cation transmembrane transport	0	4	0	0.475605	1	1	1
molecular_function	GO:0070577	lysine-acetylated histone binding	0	1	0	0.939626	1	1	1
molecular_function	GO:0016504	peptidase activator activity	0	1	0	0.939626	1	1	1
molecular_function	GO:0004577	N-acetylglucosaminyldiphosphodolichol N-acetylglucosaminyltransferase activity	0	1	0	0.939626	1	1	1
biological_process	GO:0006488	dolichol-linked oligosaccharide biosynthetic process	0	8	0	0.654344	1	1	1
cellular_component	GO:0000220	vacuolar proton-transporting V-type ATPase, V0 domain	0	3	0	0.853986	1	1	1
molecular_function	GO:0015078	proton transmembrane transporter activity	0	9	0	0.398245	0.87336	1	1
cellular_component	GO:0005965	protein farnesyltransferase complex	0	1	0	0.948766	1	1	1
molecular_function	GO:0004660	protein farnesyltransferase activity	0	1	0	0.939626	1	1	1
biological_process	GO:0018343	protein farnesylation	0	1	0	0.948441	1	1	1
molecular_function	GO:0036218	dTTP diphosphatase activity	0	1	0	0.939626	1	1	1
molecular_function	GO:0035529	NADH pyrophosphatase activity	0	1	0	0.939626	1	1	1
biological_process	GO:0009204	deoxyribonucleoside triphosphate catabolic process	0	1	0	0.89952	1	1	1
biological_process	GO:0034404	nucleobase-containing small molecule biosynthetic process	0	1	0	0.620494	1	1	1
biological_process	GO:0009117	nucleotide metabolic process	0	5	0	0.0432289	0.993038	0.811	1
cellular_component	GO:0005759	mitochondrial matrix	0	26	0	0.0666474	1	0.745	1
molecular_function	GO:0051536	iron-sulfur cluster binding	0	8	0	0.268363	0.928216	1	1
biological_process	GO:0006880	intracellular sequestering of iron ion	0	1	0	0.948441	1	1	1
biological_process	GO:0016226	iron-sulfur cluster assembly	0	14	0	0.427543	1	1	1
biological_process	GO:0106035	protein maturation by [4Fe-4S] cluster transfer	0	2	0	0.89952	1	1	1
molecular_function	GO:0003999	adenine phosphoribosyltransferase activity	0	1	0	0.939626	1	1	1
biological_process	GO:0006168	adenine salvage	0	1	0	0.948441	1	1	1
biological_process	GO:0044209	AMP salvage	0	2	0	0.89952	1	1	1
biological_process	GO:0006166	purine ribonucleoside salvage	0	3	0	0.809062	1	1	1
cellular_component	GO:0061617	MICOS complex	0	4	0	0.810184	1	1	1
cellular_component	GO:0044284	mitochondrial crista junction	0	1	0	0.948766	1	1	1
biological_process	GO:0042407	cristae formation	0	4	0	0.809062	1	1	1
molecular_function	GO:0000175	3'-5'-exoribonuclease activity	0	2	0	0.998022	0.0321176	1	0.999
biological_process	GO:0051017	actin filament bundle assembly	0	3	0	0.809062	1	1	1
molecular_function	GO:0008324	cation transmembrane transporter activity	0	5	0	0.030816	0.995352	0.511	1
biological_process	GO:0002182	cytoplasmic translational elongation	0	2	0	0.727635	1	1	1
cellular_component	GO:0099616	extrinsic component of matrix side of mitochondrial inner membrane	0	1	0	0.948766	1	1	1
biological_process	GO:0033617	mitochondrial cytochrome c oxidase assembly	0	9	0	0.620494	1	1	1
molecular_function	GO:0004401	histidinol-phosphatase activity	0	1	0	0.939626	1	1	1
biological_process	GO:0000105	histidine biosynthetic process	0	7	0	0.690025	1	1	1
biological_process	GO:0000742	karyogamy involved in conjugation with cellular fusion	0	1	0	0.948441	1	1	1
biological_process	GO:0048288	nuclear membrane fusion involved in karyogamy	0	1	0	0.948441	1	1	1
molecular_function	GO:0016879	ligase activity, forming carbon-nitrogen bonds	0	1	0	0.184716	1	1	1
biological_process	GO:0006400	tRNA modification	0	4	0	0.278944	1	1	1
molecular_function	GO:0070037	rRNA (pseudouridine) methyltransferase activity	0	1	0	0.939626	1	1	1
molecular_function	GO:0019843	rRNA binding	0	14	0	0.305176	1	1	1
biological_process	GO:0070475	rRNA base methylation	0	1	0	0.89952	1	1	1
molecular_function	GO:0004777	succinate-semialdehyde dehydrogenase (NAD+) activity	0	2	0	0.882879	1	1	1
molecular_function	GO:0036243	succinate-semialdehyde dehydrogenase (NADP+) activity	0	2	0	0.882879	1	1	1
biological_process	GO:0009450	gamma-aminobutyric acid catabolic process	0	2	0	0.89952	1	1	1
molecular_function	GO:0030620	U2 snRNA binding	0	1	0	0.939626	1	1	1
molecular_function	GO:0003848	2-amino-4-hydroxy-6-hydroxymethyldihydropteridine diphosphokinase activity	0	1	0	0.939626	1	1	1
molecular_function	GO:0004150	dihydroneopterin aldolase activity	0	1	0	0.939626	1	1	1
molecular_function	GO:0004156	dihydropteroate synthase activity	0	1	0	0.939626	1	1	1
molecular_function	GO:0042030	ATPase inhibitor activity	0	1	0	0.882879	1	1	1
biological_process	GO:0032780	negative regulation of ATP-dependent activity	0	1	0	0.853102	1	1	1
cellular_component	GO:0042645	mitochondrial nucleoid	0	6	0	0.691718	1	1	1
cellular_component	GO:0009353	mitochondrial oxoglutarate dehydrogenase complex	0	1	0	0.948766	1	1	1
molecular_function	GO:0004591	oxoglutarate dehydrogenase (succinyl-transferring) activity	0	1	0	0.939626	1	1	1
molecular_function	GO:0030976	thiamine pyrophosphate binding	0	5	0	0.73229	1	1	1
biological_process	GO:0006103	2-oxoglutarate metabolic process	0	1	0	0.89952	1	1	1
biological_process	GO:0006099	tricarboxylic acid cycle	0	18	0	0.384303	1	1	1
cellular_component	GO:0033588	elongator holoenzyme complex	0	5	0	0.768613	1	1	1
biological_process	GO:0002098	tRNA wobble uridine modification	0	10	0	0.557918	1	1	1
molecular_function	GO:0008276	protein methyltransferase activity	0	1	0	0.368267	1	1	1
molecular_function	GO:0008022	protein C-terminus binding	0	1	0	0.939626	1	1	1
biological_process	GO:0006625	protein targeting to peroxisome	0	2	0	0.965491	0.272365	1	1
biological_process	GO:0006826	iron ion transport	0	5	0	0.767278	1	1	1
cellular_component	GO:0043231	intracellular membrane-bounded organelle	0	9	0	0.999083	0.0016465	1	0.131
biological_process	GO:0030833	regulation of actin filament polymerization	0	4	0	0.875797	0.47098	1	1
cellular_component	GO:0043529	GET complex	0	2	0	0.900139	1	1	1
molecular_function	GO:0001164	RNA polymerase I core promoter sequence-specific DNA binding	0	1	0	0.939626	1	1	1
molecular_function	GO:0001181	RNA polymerase I general transcription initiation factor activity	0	1	0	0.939626	1	1	1
cellular_component	GO:0071819	DUBm complex	0	2	0	0.900139	1	1	1
biological_process	GO:0016578	histone deubiquitination	0	3	0	0.853102	1	1	1
molecular_function	GO:0036361	racemase activity, acting on amino acids and derivatives	0	1	0	0.939626	1	1	1
biological_process	GO:0006807	nitrogen compound metabolic process	0	7	0	0.0127085	0.992234	0.344	1
molecular_function	GO:0015165	pyrimidine nucleotide-sugar transmembrane transporter activity	0	1	0	0.939626	1	1	1
cellular_component	GO:0022627	cytosolic small ribosomal subunit	0	7	0	0.691718	1	1	1
molecular_function	GO:0070181	small ribosomal subunit rRNA binding	0	1	0	0.939626	1	1	1
biological_process	GO:0000462	maturation of SSU-rRNA from tricistronic rRNA transcript (SSU-rRNA, 5.8S rRNA, LSU-rRNA)	0	7	0	0.654344	1	1	1
cellular_component	GO:0009349	riboflavin synthase complex	0	1	0	0.948766	1	1	1
molecular_function	GO:0000906	6,7-dimethyl-8-ribityllumazine synthase activity	0	1	0	0.939626	1	1	1
biological_process	GO:0009231	riboflavin biosynthetic process	0	5	0	0.767278	1	1	1
biological_process	GO:0000055	ribosomal large subunit export from nucleus	0	3	0	0.853102	1	1	1
biological_process	GO:0000056	ribosomal small subunit export from nucleus	0	4	0	0.809062	1	1	1
molecular_function	GO:0016462	pyrophosphatase activity	0	2	0	0.547931	0.632589	1	1
molecular_function	GO:0004815	aspartate-tRNA ligase activity	0	1	0	0.939626	1	1	1
biological_process	GO:0006422	aspartyl-tRNA aminoacylation	0	1	0	0.948441	1	1	1
molecular_function	GO:0004045	aminoacyl-tRNA hydrolase activity	0	3	0	0.829541	1	1	1
molecular_function	GO:0016773	phosphotransferase activity, alcohol group as acceptor	0	6	0	0.99612	0.00886267	1	0.812
cellular_component	GO:0034272	phosphatidylinositol 3-kinase complex, class III, type II	0	1	0	0.948766	1	1	1
molecular_function	GO:0004177	aminopeptidase activity	0	11	0	0.324911	1	1	1
molecular_function	GO:0004301	epoxide hydrolase activity	0	1	0	0.939626	1	1	1
molecular_function	GO:0008237	metallopeptidase activity	0	13	0	0.0557448	1	0.83	1
biological_process	GO:0034599	cellular response to oxidative stress	0	13	0	0.450939	1	1	1
molecular_function	GO:0004359	glutaminase activity	0	3	0	0.829541	1	1	1
biological_process	GO:0042823	pyridoxal phosphate biosynthetic process	0	2	0	0.809062	1	1	1
biological_process	GO:0071702	organic substance transport	0	2	0	0.99707	0.00621437	1	0.8
molecular_function	GO:0008422	beta-glucosidase activity	0	6	0	0.607268	1	1	1
molecular_function	GO:0102483	scopolin beta-glucosidase activity	0	3	0	0.829541	1	1	1
biological_process	GO:0030245	cellulose catabolic process	0	1	0	0.948441	1	1	1
molecular_function	GO:0003855	3-dehydroquinate dehydratase activity	0	2	0	0.882879	1	1	1
biological_process	GO:0046279	3,4-dihydroxybenzoate biosynthetic process	0	1	0	0.948441	1	1	1
biological_process	GO:0019630	quinate metabolic process	0	1	0	0.948441	1	1	1
molecular_function	GO:0004197	cysteine-type endopeptidase activity	0	3	0	0.73229	1	1	1
cellular_component	GO:0000178	exosome (RNase complex)	0	4	0	0.590466	1	1	1
molecular_function	GO:0106050	tRNA 2'-O-methyltransferase activity	0	2	0	0.829541	1	1	1
molecular_function	GO:0008962	phosphatidylglycerophosphatase activity	0	1	0	0.939626	1	1	1
molecular_function	GO:0016779	nucleotidyltransferase activity	0	7	0	0.15233	0.966419	0.998	1
molecular_function	GO:0043530	adenosine 5'-monophosphoramidase activity	0	1	0	0.939626	1	1	1
biological_process	GO:0010043	response to zinc ion	0	1	0	0.948441	1	1	1
cellular_component	GO:0000421	autophagosome membrane	0	1	0	0.948766	1	1	1
cellular_component	GO:0031410	cytoplasmic vesicle	0	2	0	0.999143	0.00332144	1	0.314
molecular_function	GO:0036456	L-methionine-(S)-S-oxide reductase activity	0	1	0	0.939626	1	1	1
molecular_function	GO:0008113	peptide-methionine (S)-S-oxide reductase activity	0	1	0	0.939626	1	1	1
biological_process	GO:1990355	L-methionine salvage from methionine sulphoxide	0	1	0	0.948441	1	1	1
biological_process	GO:0006850	mitochondrial pyruvate transmembrane transport	0	2	0	0.89952	1	1	1
molecular_function	GO:0106306	protein serine/threonine phosphatase activity	0	14	0	NA	NA	NA	NA
molecular_function	GO:0106307	protein serine/threonine phosphatase activity	0	14	0	NA	NA	NA	NA
molecular_function	GO:0005227	calcium activated cation channel activity	0	4	0	0.779408	1	1	1
cellular_component	GO:0033179	proton-transporting V-type ATPase, V0 domain	0	4	0	0.691718	1	1	1
cellular_component	GO:0090730	Las1 complex	0	1	0	0.948766	1	1	1
molecular_function	GO:0004519	endonuclease activity	0	5	0	0.223019	1	1	1
biological_process	GO:0006464	cellular protein modification process	0	4	0	0.113178	0.945258	0.992	1
molecular_function	GO:0004148	dihydrolipoyl dehydrogenase activity	0	1	0	0.939626	1	1	1
molecular_function	GO:0050660	flavin adenine dinucleotide binding	0	19	0	0.118909	1	0.992	1
biological_process	GO:0045454	cell redox homeostasis	0	3	0	0.853102	1	1	1
molecular_function	GO:0008251	tRNA-specific adenosine deaminase activity	0	1	0	0.939626	1	1	1
biological_process	GO:0002100	tRNA wobble adenosine to inosine editing	0	1	0	0.948441	1	1	1
molecular_function	GO:0003746	translation elongation factor activity	0	12	0	0.472984	1	1	1
biological_process	GO:0006139	nucleobase-containing compound metabolic process	0	6	0	0.89736	0.142204	1	1
biological_process	GO:0032968	positive regulation of transcription elongation from RNA polymerase II promoter	0	6	0	0.727635	1	1	1
molecular_function	GO:0043023	ribosomal large subunit binding	0	5	0	0.73229	1	1	1
cellular_component	GO:0031307	integral component of mitochondrial outer membrane	0	5	0	0.768613	1	1	1
molecular_function	GO:1990593	nascent polypeptide-associated complex binding	0	1	0	0.939626	1	1	1
molecular_function	GO:0042281	dolichyl pyrophosphate Man9GlcNAc2 alpha-1,3-glucosyltransferase activity	0	1	0	0.939626	1	1	1
molecular_function	GO:0004042	acetyl-CoA:L-glutamate N-acetyltransferase activity	0	2	0	0.882879	1	1	1
molecular_function	GO:0004358	glutamate N-acetyltransferase activity	0	2	0	0.882879	1	1	1
molecular_function	GO:0103045	methione N-acyltransferase activity	0	2	0	0.882879	1	1	1
biological_process	GO:0006526	arginine biosynthetic process	0	6	0	0.690025	1	1	1
cellular_component	GO:0070939	Dsl1/NZR complex	0	1	0	0.948766	1	1	1
biological_process	GO:0060628	regulation of ER to Golgi vesicle-mediated transport	0	1	0	0.89952	1	1	1
cellular_component	GO:0034515	proteasome storage granule	0	9	0	0.622465	1	1	1
biological_process	GO:0006360	transcription by RNA polymerase I	0	2	0	0.654344	1	1	1
biological_process	GO:0030071	regulation of mitotic metaphase/anaphase transition	0	4	0	0.654344	1	1	1
molecular_function	GO:0016763	pentosyltransferase activity	0	1	0	0.444314	1	1	1
biological_process	GO:0009228	thiamine biosynthetic process	0	4	0	0.809062	1	1	1
biological_process	GO:0052837	thiazole biosynthetic process	0	1	0	0.948441	1	1	1
cellular_component	GO:0032585	multivesicular body membrane	0	1	0	0.948766	1	1	1
biological_process	GO:0006623	protein targeting to vacuole	0	3	0	0.809062	1	1	1
cellular_component	GO:0005754	mitochondrial proton-transporting ATP synthase, catalytic core	0	2	0	0.900139	1	1	1
molecular_function	GO:0043531	ADP binding	0	1	0	0.939626	1	1	1
biological_process	GO:0042776	mitochondrial ATP synthesis coupled proton transport	0	1	0	0.948441	1	1	1
biological_process	GO:0034553	mitochondrial respiratory chain complex II assembly	0	1	0	0.948441	1	1	1
molecular_function	GO:0016757	glycosyltransferase activity	0	20	0	0.0381831	0.993993	0.642	1
biological_process	GO:0097502	mannosylation	0	10	0	0.557918	1	1	1
molecular_function	GO:0005200	structural constituent of cytoskeleton	0	2	0	0.882879	1	1	1
biological_process	GO:0007017	microtubule-based process	0	4	0	0.327447	1	1	1
molecular_function	GO:0004055	argininosuccinate synthase activity	0	1	0	0.939626	1	1	1
molecular_function	GO:0051499	D-aminoacyl-tRNA deacylase activity	0	1	0	0.939626	1	1	1
molecular_function	GO:0008478	pyridoxal kinase activity	0	2	0	0.882879	1	1	1
biological_process	GO:0009443	pyridoxal 5'-phosphate salvage	0	2	0	0.89952	1	1	1
biological_process	GO:0034605	cellular response to heat	0	1	0	0.89952	1	1	1
biological_process	GO:0000209	protein polyubiquitination	0	2	0	0.853102	1	1	1
molecular_function	GO:0016874	ligase activity	0	4	0	0.0689163	0.981107	0.896	1
molecular_function	GO:0003684	damaged DNA binding	0	9	0	0.570507	1	1	1
cellular_component	GO:0005654	nucleoplasm	0	6	0	0.999922	0.0003261	1	0.027
molecular_function	GO:0008409	5'-3' exonuclease activity	0	1	0	0.953714	0.311995	1	1
molecular_function	GO:0017108	5'-flap endonuclease activity	0	2	0	0.882879	1	1	1
biological_process	GO:0006284	base-excision repair	0	3	0	0.690025	1	1	1
biological_process	GO:0043137	DNA replication, removal of RNA primer	0	1	0	0.948441	1	1	1
cellular_component	GO:0045261	proton-transporting ATP synthase complex, catalytic core F(1)	0	2	0	0.768613	1	1	1
cellular_component	GO:0005935	cellular bud neck	0	9	0	0.590466	1	1	1
cellular_component	GO:0005934	cellular bud tip	0	2	0	0.900139	1	1	1
cellular_component	GO:0000329	fungal-type vacuole membrane	0	4	0	0.810184	1	1	1
cellular_component	GO:0000131	incipient cellular bud site	0	2	0	0.900139	1	1	1
cellular_component	GO:0043332	mating projection tip	0	1	0	0.900139	1	1	1
cellular_component	GO:0005940	septin ring	0	1	0	0.948766	1	1	1
molecular_function	GO:0003925	G protein activity	0	1	0	0.939626	1	1	1
biological_process	GO:0007118	budding cell apical bud growth	0	1	0	0.948441	1	1	1
biological_process	GO:0007119	budding cell isotropic bud growth	0	1	0	0.948441	1	1	1
biological_process	GO:0000747	conjugation with cellular fusion	0	1	0	0.690025	1	1	1
biological_process	GO:0030010	establishment of cell polarity	0	1	0	0.89952	1	1	1
biological_process	GO:0001403	invasive growth in response to glucose limitation	0	3	0	0.853102	1	1	1
biological_process	GO:0000750	pheromone-dependent signal transduction involved in conjugation with cellular fusion	0	2	0	0.89952	1	1	1
biological_process	GO:0045921	positive regulation of exocytosis	0	1	0	0.948441	1	1	1
biological_process	GO:2000222	positive regulation of pseudohyphal growth	0	1	0	0.948441	1	1	1
biological_process	GO:0022604	regulation of cell morphogenesis	0	1	0	0.89952	1	1	1
biological_process	GO:0060178	regulation of exocyst localization	0	1	0	0.948441	1	1	1
biological_process	GO:0031384	regulation of initiation of mating projection growth	0	1	0	0.948441	1	1	1
biological_process	GO:0032889	regulation of vacuole fusion, non-autophagic	0	1	0	0.948441	1	1	1
biological_process	GO:0007266	Rho protein signal transduction	0	1	0	0.997362	0.10048	1	1
biological_process	GO:0031106	septin ring organization	0	1	0	0.948441	1	1	1
cellular_component	GO:0031390	Ctf18 RFC-like complex	0	2	0	0.900139	1	1	1
cellular_component	GO:0030686	90S preribosome	0	2	0	0.853986	1	1	1
cellular_component	GO:0030688	preribosome, small subunit precursor	0	4	0	0.810184	1	1	1
biological_process	GO:0000770	peptide pheromone export	0	2	0	0.89952	1	1	1
cellular_component	GO:0072380	TRC complex	0	1	0	0.948766	1	1	1
biological_process	GO:0006620	posttranslational protein targeting to endoplasmic reticulum membrane	0	1	0	0.853102	1	1	1
molecular_function	GO:0045131	pre-mRNA branch point binding	0	1	0	0.939626	1	1	1
cellular_component	GO:0005751	mitochondrial respiratory chain complex IV	0	7	0	0.691718	1	1	1
biological_process	GO:0006123	mitochondrial electron transport, cytochrome c to oxygen	0	6	0	0.727635	1	1	1
biological_process	GO:0006336	DNA replication-independent chromatin assembly	0	2	0	0.853102	1	1	1
cellular_component	GO:0005787	signal peptidase complex	0	2	0	0.900139	1	1	1
molecular_function	GO:0015035	protein-disulfide reductase activity	0	4	0	0.503494	1	1	1
biological_process	GO:0006662	glycerol ether metabolic process	0	2	0	0.89952	1	1	1
cellular_component	GO:0046540	U4/U6 x U5 tri-snRNP complex	0	9	0	0.622465	1	1	1
molecular_function	GO:0017110	nucleoside-diphosphatase activity	0	3	0	0.829541	1	1	1
molecular_function	GO:0008296	3'-5'-exodeoxyribonuclease activity	0	1	0	0.939626	1	1	1
molecular_function	GO:0004520	endodeoxyribonuclease activity	0	1	0	0.779408	1	1	1
biological_process	GO:0006302	double-strand break repair	0	6	0	0.763175	0.615697	1	1
biological_process	GO:0051321	meiotic cell cycle	0	3	0	0.475605	1	1	1
cellular_component	GO:0005785	signal recognition particle receptor complex	0	1	0	0.948766	1	1	1
molecular_function	GO:0005047	signal recognition particle binding	0	2	0	0.882879	1	1	1
biological_process	GO:0006857	oligopeptide transport	0	3	0	0.809062	1	1	1
molecular_function	GO:0004424	imidazoleglycerol-phosphate dehydratase activity	0	1	0	0.939626	1	1	1
cellular_component	GO:0005777	peroxisome	0	11	0	0.935753	0.196542	1	1
biological_process	GO:1990813	meiotic centromeric cohesion protection	0	1	0	0.948441	1	1	1
biological_process	GO:0010972	negative regulation of G2/M transition of mitotic cell cycle	0	1	0	0.948441	1	1	1
biological_process	GO:0010515	negative regulation of induction of conjugation with cellular fusion	0	1	0	0.948441	1	1	1
cellular_component	GO:0030131	clathrin adaptor complex	0	4	0	0.656185	1	1	1
molecular_function	GO:0008137	NADH dehydrogenase (ubiquinone) activity	0	5	0	0.73229	1	1	1
molecular_function	GO:0016818	hydrolase activity, acting on acid anhydrides, in phosphorus-containing anhydrides	0	1	0	0.526141	0.652374	1	1
molecular_function	GO:0008199	ferric iron binding	0	1	0	0.939626	1	1	1
molecular_function	GO:0004322	ferroxidase activity	0	1	0	0.939626	1	1	1
biological_process	GO:0006879	cellular iron ion homeostasis	0	2	0	0.976199	0.232722	1	1
biological_process	GO:0006783	heme biosynthetic process	0	2	0	0.475605	1	1	1
cellular_component	GO:0031080	nuclear pore outer ring	0	2	0	0.900139	1	1	1
molecular_function	GO:0003992	N2-acetyl-L-ornithine:2-oxoglutarate 5-aminotransferase activity	0	1	0	0.939626	1	1	1
molecular_function	GO:0010945	CoA pyrophosphatase activity	0	1	0	0.939626	1	1	1
cellular_component	GO:0099021	cortical endoplasmic reticulum lumen	0	1	0	0.948766	1	1	1
cellular_component	GO:0099020	perinuclear endoplasmic reticulum lumen	0	1	0	0.948766	1	1	1
biological_process	GO:0036498	IRE1-mediated unfolded protein response	0	1	0	0.948441	1	1	1
cellular_component	GO:0031314	extrinsic component of mitochondrial inner membrane	0	7	0	0.656185	1	1	1
cellular_component	GO:1990221	L-cysteine desulfurase complex	0	1	0	0.948766	1	1	1
molecular_function	GO:0031071	cysteine desulfurase activity	0	2	0	0.882879	1	1	1
biological_process	GO:0044571	[2Fe-2S] cluster assembly	0	2	0	0.89952	1	1	1
biological_process	GO:0019448	L-cysteine catabolic process	0	1	0	0.948441	1	1	1
molecular_function	GO:0004802	transketolase activity	0	1	0	0.939626	1	1	1
biological_process	GO:0070096	mitochondrial outer membrane translocase complex assembly	0	2	0	0.89952	1	1	1
cellular_component	GO:1990131	Gtr1-Gtr2 GTPase complex	0	2	0	0.900139	1	1	1
molecular_function	GO:0008017	microtubule binding	0	9	0	0.53596	1	1	1
biological_process	GO:0000226	microtubule cytoskeleton organization	0	1	0	0.620494	1	1	1
molecular_function	GO:0015385	sodium:proton antiporter activity	0	2	0	0.882879	1	1	1
biological_process	GO:0030004	cellular monovalent inorganic cation homeostasis	0	1	0	0.809062	1	1	1
molecular_function	GO:0031491	nucleosome binding	0	2	0	0.882879	1	1	1
cellular_component	GO:0030289	protein phosphatase 4 complex	0	1	0	0.948766	1	1	1
cellular_component	GO:0005768	endosome	0	6	0	0.985595	0.0578926	1	1
biological_process	GO:0006862	nucleotide transport	0	2	0	0.809062	1	1	1
molecular_function	GO:0008418	protein-N-terminal asparagine amidohydrolase activity	0	1	0	0.939626	1	1	1
molecular_function	GO:0070773	protein-N-terminal glutamine amidohydrolase activity	0	1	0	0.939626	1	1	1
cellular_component	GO:0005844	polysome	0	5	0	0.691718	1	1	1
molecular_function	GO:0045142	triplex DNA binding	0	1	0	0.939626	1	1	1
biological_process	GO:0043066	negative regulation of apoptotic process	0	1	0	0.948441	1	1	1
biological_process	GO:0043558	regulation of translational initiation in response to stress	0	1	0	0.948441	1	1	1
molecular_function	GO:0004129	cytochrome-c oxidase activity	0	3	0	0.829541	1	1	1
cellular_component	GO:0048476	Holliday junction resolvase complex	0	1	0	0.948766	1	1	1
biological_process	GO:0006865	amino acid transport	0	11	0	0.501608	1	1	1
molecular_function	GO:0004844	uracil DNA N-glycosylase activity	0	1	0	0.939626	1	1	1
biological_process	GO:0006893	Golgi to plasma membrane transport	0	4	0	0.767278	1	1	1
biological_process	GO:0006612	protein targeting to membrane	0	1	0	0.909505	0.411618	1	1
biological_process	GO:0006904	vesicle docking involved in exocytosis	0	2	0	0.89952	1	1	1
biological_process	GO:0090522	vesicle tethering involved in exocytosis	0	2	0	0.89952	1	1	1
biological_process	GO:0000027	ribosomal large subunit assembly	0	6	0	0.727635	1	1	1
molecular_function	GO:0004733	pyridoxamine-phosphate oxidase activity	0	1	0	0.939626	1	1	1
biological_process	GO:0008615	pyridoxine biosynthetic process	0	1	0	0.948441	1	1	1
molecular_function	GO:0052861	glucan endo-1,3-beta-glucanase activity, C-3 substituted reducing group	0	3	0	0.829541	1	1	1
molecular_function	GO:0052862	glucan endo-1,4-beta-glucanase activity, C-3 substituted reducing group	0	3	0	0.829541	1	1	1
biological_process	GO:0008152	metabolic process	0	3	0	0.000811338	0.999584	0.024	1
biological_process	GO:0061780	mitotic cohesin loading	0	1	0	0.948441	1	1	1
biological_process	GO:0010468	regulation of gene expression	0	1	0	0.999968	0.00010051	1	0.023
molecular_function	GO:0051213	dioxygenase activity	0	4	0	0.503494	1	1	1
biological_process	GO:0006307	DNA dealkylation involved in DNA repair	0	1	0	0.948441	1	1	1
biological_process	GO:0035552	oxidative single-stranded DNA demethylation	0	1	0	0.948441	1	1	1
molecular_function	GO:0032542	sulfiredoxin activity	0	1	0	0.939626	1	1	1
molecular_function	GO:0008379	thioredoxin peroxidase activity	0	3	0	0.829541	1	1	1
biological_process	GO:0061692	cellular detoxification of hydrogen peroxide	0	1	0	0.948441	1	1	1
biological_process	GO:0043433	negative regulation of DNA-binding transcription factor activity	0	2	0	0.89952	1	1	1
biological_process	GO:0036091	positive regulation of transcription from RNA polymerase II promoter in response to oxidative stress	0	1	0	0.948441	1	1	1
molecular_function	GO:0000150	DNA strand exchange activity	0	2	0	0.882879	1	1	1
biological_process	GO:0007264	small GTPase mediated signal transduction	0	14	0	0.724098	0.654595	1	1
cellular_component	GO:0034967	Set3 complex	0	1	0	0.948766	1	1	1
molecular_function	GO:0016018	cyclosporin A binding	0	1	0	0.939626	1	1	1
biological_process	GO:0030437	ascospore formation	0	2	0	0.809062	1	1	1
biological_process	GO:0016575	histone deacetylation	0	5	0	0.727635	1	1	1
biological_process	GO:0045835	negative regulation of meiotic nuclear division	0	1	0	0.948441	1	1	1
biological_process	GO:0045836	positive regulation of meiotic nuclear division	0	1	0	0.948441	1	1	1
molecular_function	GO:1903425	fluoride transmembrane transporter activity	0	1	0	0.939626	1	1	1
cellular_component	GO:0031305	integral component of mitochondrial inner membrane	0	5	0	0.622465	1	1	1
molecular_function	GO:0005315	inorganic phosphate transmembrane transporter activity	0	3	0	0.779408	1	1	1
biological_process	GO:1990547	mitochondrial phosphate ion transmembrane transport	0	2	0	0.89952	1	1	1
biological_process	GO:0044281	small molecule metabolic process	0	4	0	0.000923218	0.999701	0.028	1
molecular_function	GO:0004176	ATP-dependent peptidase activity	0	5	0	0.73229	1	1	1
molecular_function	GO:0004222	metalloendopeptidase activity	0	15	0	0.392056	1	1	1
molecular_function	GO:0097573	glutathione oxidoreductase activity	0	3	0	0.829541	1	1	1
biological_process	GO:0070887	cellular response to chemical stimulus	0	6	0	0.42283	0.861078	1	1
biological_process	GO:0034551	mitochondrial respiratory chain complex III assembly	0	1	0	0.948441	1	1	1
cellular_component	GO:0031207	Sec62/Sec63 complex	0	1	0	0.948766	1	1	1
biological_process	GO:0031204	posttranslational protein targeting to membrane, translocation	0	2	0	0.89952	1	1	1
molecular_function	GO:0004775	succinate-CoA ligase (ADP-forming) activity	0	2	0	0.882879	1	1	1
biological_process	GO:0006104	succinyl-CoA metabolic process	0	2	0	0.89952	1	1	1
molecular_function	GO:0016813	hydrolase activity, acting on carbon-nitrogen (but not peptide) bonds, in linear amidines	0	2	0	0.73229	1	1	1
molecular_function	GO:0015095	magnesium ion transmembrane transporter activity	0	4	0	0.779408	1	1	1
molecular_function	GO:0052689	carboxylic ester hydrolase activity	0	2	0	0.111648	1	0.988	1
molecular_function	GO:0008474	palmitoyl-(protein) hydrolase activity	0	2	0	0.882879	1	1	1
biological_process	GO:0035601	protein deacylation	0	1	0	0.654344	1	1	1
cellular_component	GO:1990904	ribonucleoprotein complex	0	5	0	0.27164	0.851892	1	1
molecular_function	GO:0015377	cation:chloride symporter activity	0	2	0	0.882879	1	1	1
cellular_component	GO:0009331	glycerol-3-phosphate dehydrogenase complex	0	3	0	0.853986	1	1	1
molecular_function	GO:0004367	glycerol-3-phosphate dehydrogenase [NAD+] activity	0	2	0	0.882879	1	1	1
molecular_function	GO:0042803	protein homodimerization activity	0	5	0	0.73229	1	1	1
biological_process	GO:0046168	glycerol-3-phosphate catabolic process	0	2	0	0.89952	1	1	1
biological_process	GO:0007186	G protein-coupled receptor signaling pathway	0	4	0	0.767278	1	1	1
molecular_function	GO:0004831	tyrosine-tRNA ligase activity	0	2	0	0.882879	1	1	1
biological_process	GO:0006437	tyrosyl-tRNA aminoacylation	0	2	0	0.89952	1	1	1
molecular_function	GO:0043139	5'-3' DNA helicase activity	0	3	0	0.829541	1	1	1
molecular_function	GO:0051880	G-quadruplex DNA binding	0	1	0	0.939626	1	1	1
molecular_function	GO:0010521	telomerase inhibitor activity	0	1	0	0.939626	1	1	1
biological_process	GO:0032211	negative regulation of telomere maintenance via telomerase	0	1	0	0.948441	1	1	1
molecular_function	GO:0004932	mating-type factor pheromone receptor activity	0	2	0	0.882879	1	1	1
molecular_function	GO:0004385	guanylate kinase activity	0	1	0	0.939626	1	1	1
cellular_component	GO:1904949	ATPase complex	0	3	0	0.910876	0.292842	1	1
cellular_component	GO:0031391	Elg1 RFC-like complex	0	3	0	0.853986	1	1	1
biological_process	GO:0006271	DNA strand elongation involved in DNA replication	0	6	0	0.690025	1	1	1
cellular_component	GO:0042765	GPI-anchor transamidase complex	0	5	0	0.768613	1	1	1
molecular_function	GO:0003923	GPI-anchor transamidase activity	0	1	0	0.939626	1	1	1
biological_process	GO:0016255	attachment of GPI anchor to protein	0	4	0	0.809062	1	1	1
molecular_function	GO:0004402	histone acetyltransferase activity	0	5	0	0.646384	1	1	1
biological_process	GO:0006974	cellular response to DNA damage stimulus	0	6	0	0.724228	0.425037	1	1
molecular_function	GO:0004849	uridine kinase activity	0	1	0	0.939626	1	1	1
biological_process	GO:0044211	CTP salvage	0	1	0	0.948441	1	1	1
biological_process	GO:0009116	nucleoside metabolic process	0	11	0	0.405352	1	1	1
biological_process	GO:0044206	UMP salvage	0	1	0	0.948441	1	1	1
cellular_component	GO:0043527	tRNA methyltransferase complex	0	1	0	0.810184	1	1	1
molecular_function	GO:0016435	rRNA (guanine) methyltransferase activity	0	1	0	0.882879	1	1	1
biological_process	GO:0000447	endonucleolytic cleavage in ITS1 to separate SSU-rRNA from 5.8S rRNA and LSU-rRNA from tricistronic rRNA transcript (SSU-rRNA, 5.8S rRNA, LSU-rRNA)	0	1	0	0.948441	1	1	1
biological_process	GO:0070476	rRNA (guanine-N7)-methylation	0	1	0	0.948441	1	1	1
cellular_component	GO:0070449	elongin complex	0	1	0	0.948766	1	1	1
molecular_function	GO:0004478	methionine adenosyltransferase activity	0	1	0	0.939626	1	1	1
biological_process	GO:0006555	methionine metabolic process	0	3	0	0.475605	1	1	1
biological_process	GO:0006556	S-adenosylmethionine biosynthetic process	0	1	0	0.948441	1	1	1
biological_process	GO:0006641	triglyceride metabolic process	0	4	0	0.809062	1	1	1
molecular_function	GO:0071949	FAD binding	0	15	0	0.392056	1	1	1
molecular_function	GO:0016614	oxidoreductase activity, acting on CH-OH group of donors	0	3	0	0.0432741	1	0.691	1
cellular_component	GO:0032541	cortical endoplasmic reticulum	0	1	0	0.900139	1	1	1
cellular_component	GO:0097038	perinuclear endoplasmic reticulum	0	1	0	0.900139	1	1	1
molecular_function	GO:0008117	sphinganine-1-phosphate aldolase activity	0	1	0	0.939626	1	1	1
biological_process	GO:0019722	calcium-mediated signaling	0	2	0	0.853102	1	1	1
biological_process	GO:0019752	carboxylic acid metabolic process	0	6	0	0.0687957	0.967568	0.926	1
biological_process	GO:0009267	cellular response to starvation	0	1	0	0.993808	0.0602077	1	1
biological_process	GO:0006665	sphingolipid metabolic process	0	4	0	0.557918	1	1	1
molecular_function	GO:0016814	hydrolase activity, acting on carbon-nitrogen (but not peptide) bonds, in cyclic amidines	0	4	0	0.417372	1	1	1
cellular_component	GO:0035101	FACT complex	0	1	0	0.948766	1	1	1
cellular_component	GO:0034066	Ric1-Rgp1 guanyl-nucleotide exchange factor complex	0	1	0	0.948766	1	1	1
cellular_component	GO:0031262	Ndc80 complex	0	3	0	0.853986	1	1	1
biological_process	GO:0007059	chromosome segregation	0	12	0	0.315493	0.909715	1	1
molecular_function	GO:0003747	translation release factor activity	0	6	0	0.688005	1	1	1
molecular_function	GO:0003955	NAD(P)H dehydrogenase (quinone) activity	0	3	0	0.607268	1	1	1
cellular_component	GO:0016035	zeta DNA polymerase complex	0	1	0	0.948766	1	1	1
biological_process	GO:0019985	translesion synthesis	0	1	0	0.853102	1	1	1
molecular_function	GO:0004365	glyceraldehyde-3-phosphate dehydrogenase (NAD+) (phosphorylating) activity	0	2	0	0.882879	1	1	1
biological_process	GO:0006006	glucose metabolic process	0	3	0	0.52902	1	1	1
biological_process	GO:0006096	glycolytic process	0	11	0	0.501608	1	1	1
molecular_function	GO:0004553	hydrolase activity, hydrolyzing O-glycosyl compounds	0	17	0	0.0924056	1	0.973	1
biological_process	GO:0071704	organic substance metabolic process	0	4	0	0.00215413	0.998824	0.06	1
biological_process	GO:0045047	protein targeting to ER	0	1	0	0.909505	0.411618	1	1
biological_process	GO:1904263	positive regulation of TORC1 signaling	0	2	0	0.89952	1	1	1
molecular_function	GO:0003938	IMP dehydrogenase activity	0	1	0	0.939626	1	1	1
biological_process	GO:0006177	GMP biosynthetic process	0	1	0	0.89952	1	1	1
cellular_component	GO:0031429	box H/ACA snoRNP complex	0	1	0	0.948766	1	1	1
molecular_function	GO:0034513	box H/ACA snoRNA binding	0	1	0	0.939626	1	1	1
biological_process	GO:0031118	rRNA pseudouridine synthesis	0	1	0	0.89952	1	1	1
biological_process	GO:0031120	snRNA pseudouridine synthesis	0	1	0	0.948441	1	1	1
cellular_component	GO:0031415	NatA complex	0	1	0	0.948766	1	1	1
molecular_function	GO:0004596	peptide alpha-N-acetyltransferase activity	0	1	0	0.939626	1	1	1
biological_process	GO:0006474	N-terminal protein amino acid acetylation	0	1	0	0.89952	1	1	1
cellular_component	GO:0010494	cytoplasmic stress granule	0	4	0	0.810184	1	1	1
cellular_component	GO:0042788	polysomal ribosome	0	2	0	0.900139	1	1	1
molecular_function	GO:0045182	translation regulator activity	0	1	0	0.22318	0.944255	1	1
biological_process	GO:2000767	positive regulation of cytoplasmic translation	0	1	0	0.948441	1	1	1
cellular_component	GO:0034044	exomer complex	0	2	0	0.900139	1	1	1
cellular_component	GO:0000813	ESCRT I complex	0	2	0	0.900139	1	1	1
biological_process	GO:0072666	establishment of protein localization to vacuole	0	2	0	0.654344	1	1	1
cellular_component	GO:0000276	mitochondrial proton-transporting ATP synthase complex, coupling factor F(o)	0	6	0	0.953811	0.308282	1	1
biological_process	GO:0015986	ATP synthesis coupled proton transport	0	4	0	0.767278	1	1	1
molecular_function	GO:0019211	phosphatase activator activity	0	2	0	0.882879	1	1	1
biological_process	GO:0032366	intracellular sterol transport	0	2	0	0.89952	1	1	1
biological_process	GO:0071630	nuclear protein quality control by the ubiquitin-proteasome system	0	1	0	0.948441	1	1	1
biological_process	GO:0031144	proteasome localization	0	1	0	0.948441	1	1	1
biological_process	GO:0009966	regulation of signal transduction	0	2	0	0.967921	0.160352	1	1
biological_process	GO:0046916	cellular transition metal ion homeostasis	0	4	0	0.82092	0.549061	1	1
biological_process	GO:0070987	error-free translesion synthesis	0	2	0	0.89952	1	1	1
cellular_component	GO:0140445	chromosome, telomeric repeat region	0	1	0	0.900139	1	1	1
cellular_component	GO:1990726	Lsm1-7-Pat1 complex	0	2	0	0.900139	1	1	1
cellular_component	GO:0005688	U6 snRNP	0	4	0	0.810184	1	1	1
molecular_function	GO:0008266	poly(U) RNA binding	0	2	0	0.882879	1	1	1
molecular_function	GO:0070034	telomerase RNA binding	0	1	0	0.939626	1	1	1
cellular_component	GO:0033116	endoplasmic reticulum-Golgi intermediate compartment membrane	0	1	0	0.948766	1	1	1
biological_process	GO:0002181	cytoplasmic translation	0	6	0	0.665771	0.705737	1	1
molecular_function	GO:0004834	tryptophan synthase activity	0	1	0	0.939626	1	1	1
molecular_function	GO:0140326	ATPase-coupled intramembrane lipid transporter activity	0	5	0	0.73229	1	1	1
biological_process	GO:0045332	phospholipid translocation	0	6	0	0.727635	1	1	1
molecular_function	GO:0016307	phosphatidylinositol phosphate kinase activity	0	1	0	0.882879	1	1	1
molecular_function	GO:0000334	3-hydroxyanthranilate 3,4-dioxygenase activity	0	1	0	0.939626	1	1	1
molecular_function	GO:0008198	ferrous iron binding	0	3	0	0.829541	1	1	1
biological_process	GO:0034354	'de novo' NAD biosynthetic process from tryptophan	0	4	0	0.809062	1	1	1
biological_process	GO:0043420	anthranilate metabolic process	0	3	0	0.853102	1	1	1
biological_process	GO:0019805	quinolinate biosynthetic process	0	3	0	0.853102	1	1	1
biological_process	GO:0006569	tryptophan catabolic process	0	3	0	0.767278	1	1	1
biological_process	GO:0061817	endoplasmic reticulum-plasma membrane tethering	0	2	0	0.89952	1	1	1
molecular_function	GO:0008318	protein prenyltransferase activity	0	2	0	0.73229	1	1	1
biological_process	GO:0018342	protein prenylation	0	1	0	0.809062	1	1	1
molecular_function	GO:0008681	2-octaprenyl-6-methoxyphenol hydroxylase activity	0	1	0	0.939626	1	1	1
molecular_function	GO:0106364	4-hydroxy-3-all-trans-hexaprenylbenzoate oxygenase activity	0	1	0	0.939626	1	1	1
molecular_function	GO:0016709	oxidoreductase activity, acting on paired donors, with incorporation or reduction of molecular oxygen, NAD(P)H as one donor, and incorporation of one atom of oxygen	0	2	0	0.688005	1	1	1
biological_process	GO:0006744	ubiquinone biosynthetic process	0	8	0	0.654344	1	1	1
cellular_component	GO:0005832	chaperonin-containing T-complex	0	8	0	0.656185	1	1	1
biological_process	GO:0051086	chaperone mediated protein folding independent of cofactor	0	1	0	0.948441	1	1	1
biological_process	GO:0006259	DNA metabolic process	0	2	0	0.597121	0.560369	1	1
cellular_component	GO:0030134	COPII-coated ER to Golgi transport vesicle	0	2	0	0.998358	0.0160307	1	0.779
cellular_component	GO:0031515	tRNA (m1A) methyltransferase complex	0	3	0	0.853986	1	1	1
molecular_function	GO:0016429	tRNA (adenine-N1-)-methyltransferase activity	0	2	0	0.882879	1	1	1
molecular_function	GO:0004040	amidase activity	0	3	0	0.829541	1	1	1
molecular_function	GO:0043864	indoleacetamide hydrolase activity	0	3	0	0.829541	1	1	1
molecular_function	GO:0036381	pyridoxal 5'-phosphate synthase (glutamine hydrolysing) activity	0	1	0	0.939626	1	1	1
biological_process	GO:0006535	cysteine biosynthetic process from serine	0	4	0	0.809062	1	1	1
molecular_function	GO:0000993	RNA polymerase II complex binding	0	3	0	0.779408	1	1	1
biological_process	GO:0080182	histone H3-K4 trimethylation	0	1	0	0.948441	1	1	1
biological_process	GO:0031064	negative regulation of histone deacetylation	0	1	0	0.948441	1	1	1
biological_process	GO:0000122	negative regulation of transcription by RNA polymerase II	0	2	0	0.853102	1	1	1
biological_process	GO:2000059	negative regulation of ubiquitin-dependent protein catabolic process	0	1	0	0.948441	1	1	1
biological_process	GO:0035307	positive regulation of protein dephosphorylation	0	2	0	0.89952	1	1	1
biological_process	GO:2000749	positive regulation of rDNA heterochromatin assembly	0	1	0	0.948441	1	1	1
biological_process	GO:0045899	positive regulation of RNA polymerase II transcription preinitiation complex assembly	0	4	0	0.809062	1	1	1
biological_process	GO:1901407	regulation of phosphorylation of RNA polymerase II C-terminal domain	0	1	0	0.948441	1	1	1
biological_process	GO:0006369	termination of RNA polymerase II transcription	0	4	0	0.767278	1	1	1
cellular_component	GO:0030008	TRAPP complex	0	4	0	0.965877	0.27084	1	1
molecular_function	GO:0035673	oligopeptide transmembrane transporter activity	0	13	0	0.417372	1	1	1
cellular_component	GO:0001401	SAM complex	0	1	0	0.948766	1	1	1
biological_process	GO:0032012	regulation of ARF protein signal transduction	0	3	0	0.853102	1	1	1
biological_process	GO:0051315	attachment of mitotic spindle microtubules to kinetochore	0	1	0	0.948441	1	1	1
cellular_component	GO:0042175	nuclear outer membrane-endoplasmic reticulum membrane network	0	7	0	0.800107	0.324232	1	1
cellular_component	GO:0019773	proteasome core complex, alpha-subunit complex	0	7	0	0.691718	1	1	1
cellular_component	GO:0030663	COPI-coated vesicle membrane	0	1	0	0.72916	1	1	1
cellular_component	GO:0030117	membrane coat	0	4	0	0.948106	0.170338	1	1
cellular_component	GO:0005952	cAMP-dependent protein kinase complex	0	1	0	0.948766	1	1	1
molecular_function	GO:0030552	cAMP binding	0	1	0	0.939626	1	1	1
molecular_function	GO:0008603	cAMP-dependent protein kinase regulator activity	0	1	0	0.939626	1	1	1
biological_process	GO:0001932	regulation of protein phosphorylation	0	2	0	0.938058	0.236825	1	1
biological_process	GO:0044260	cellular macromolecule metabolic process	0	3	0	0.957394	0.0627066	1	1
biological_process	GO:0034641	cellular nitrogen compound metabolic process	0	1	0	0.357209	0.71088	1	1
molecular_function	GO:0003849	3-deoxy-7-phosphoheptulonate synthase activity	0	2	0	0.882879	1	1	1
biological_process	GO:0009073	aromatic amino acid family biosynthetic process	0	4	0	0.557918	1	1	1
biological_process	GO:0008652	cellular amino acid biosynthetic process	0	7	0	0.119511	0.975441	0.993	1
molecular_function	GO:0010997	anaphase-promoting complex binding	0	3	0	0.829541	1	1	1
molecular_function	GO:0097027	ubiquitin-protein transferase activator activity	0	3	0	0.829541	1	1	1
biological_process	GO:1904668	positive regulation of ubiquitin protein ligase activity	0	3	0	0.853102	1	1	1
biological_process	GO:0006335	DNA replication-dependent chromatin assembly	0	2	0	0.89952	1	1	1
molecular_function	GO:0000246	delta24(24-1) sterol reductase activity	0	1	0	0.939626	1	1	1
biological_process	GO:0006696	ergosterol biosynthetic process	0	8	0	0.654344	1	1	1
molecular_function	GO:0019239	deaminase activity	0	3	0	0.607268	1	1	1
cellular_component	GO:0031083	BLOC-1 complex	0	1	0	0.948766	1	1	1
molecular_function	GO:0008239	dipeptidyl-peptidase activity	0	1	0	0.939626	1	1	1
molecular_function	GO:0070006	metalloaminopeptidase activity	0	7	0	0.646384	1	1	1
cellular_component	GO:0030687	preribosome, large subunit precursor	0	7	0	0.691718	1	1	1
molecular_function	GO:0043021	ribonucleoprotein complex binding	0	3	0	0.680132	0.694824	1	1
biological_process	GO:0000466	maturation of 5.8S rRNA from tricistronic rRNA transcript (SSU-rRNA, 5.8S rRNA, LSU-rRNA)	0	3	0	0.557918	1	1	1
biological_process	GO:0048309	endoplasmic reticulum inheritance	0	1	0	0.948441	1	1	1
molecular_function	GO:0071933	Arp2/3 complex binding	0	1	0	0.939626	1	1	1
biological_process	GO:0034316	negative regulation of Arp2/3 complex-mediated actin nucleation	0	1	0	0.948441	1	1	1
cellular_component	GO:0005655	nucleolar ribonuclease P complex	0	3	0	0.853986	1	1	1
cellular_component	GO:0000172	ribonuclease MRP complex	0	4	0	0.810184	1	1	1
molecular_function	GO:0016798	hydrolase activity, acting on glycosyl bonds	0	1	0	0.0557448	1	0.83	1
molecular_function	GO:0004730	pseudouridylate synthase activity	0	1	0	0.939626	1	1	1
molecular_function	GO:0008374	O-acyltransferase activity	0	4	0	0.646384	1	1	1
biological_process	GO:0000028	ribosomal small subunit assembly	0	1	0	0.948441	1	1	1
molecular_function	GO:0005267	potassium channel activity	0	1	0	0.939626	1	1	1
biological_process	GO:0051170	import into nucleus	0	7	0	0.999645	0.00278786	1	0.646
molecular_function	GO:0004616	phosphogluconate dehydrogenase (decarboxylating) activity	0	1	0	0.939626	1	1	1
biological_process	GO:0046177	D-gluconate catabolic process	0	2	0	0.89952	1	1	1
biological_process	GO:0061688	glycolytic process via Entner-Doudoroff Pathway	0	1	0	0.948441	1	1	1
biological_process	GO:0009051	pentose-phosphate shunt, oxidative branch	0	1	0	0.948441	1	1	1
molecular_function	GO:0017022	myosin binding	0	1	0	0.939626	1	1	1
molecular_function	GO:0004698	calcium-dependent protein kinase C activity	0	1	0	0.939626	1	1	1
biological_process	GO:0009272	fungal-type cell wall biogenesis	0	3	0	0.690025	1	1	1
cellular_component	GO:0043227	membrane-bounded organelle	0	3	0	0.998965	0.00184813	1	0.132
biological_process	GO:0031087	deadenylation-independent decapping of nuclear-transcribed mRNA	0	2	0	0.89952	1	1	1
molecular_function	GO:0019706	protein-cysteine S-palmitoyltransferase activity	0	5	0	0.73229	1	1	1
molecular_function	GO:0004435	phosphatidylinositol phospholipase C activity	0	1	0	0.939626	1	1	1
cellular_component	GO:1990819	actin fusion focus	0	1	0	0.948766	1	1	1
cellular_component	GO:0000935	division septum	0	1	0	0.948766	1	1	1
molecular_function	GO:0046557	glucan endo-1,6-beta-glucosidase activity	0	1	0	0.939626	1	1	1
biological_process	GO:0070879	fungal-type cell wall beta-glucan metabolic process	0	1	0	0.948441	1	1	1
biological_process	GO:1904541	fungal-type cell wall disassembly involved in conjugation with cellular fusion	0	1	0	0.948441	1	1	1
cellular_component	GO:0090619	meiotic spindle pole	0	1	0	0.948766	1	1	1
biological_process	GO:0032120	ascospore-type prospore membrane formation	0	1	0	0.948441	1	1	1
biological_process	GO:0006749	glutathione metabolic process	0	7	0	0.557918	1	1	1
molecular_function	GO:0051537	2 iron, 2 sulfur cluster binding	0	10	0	0.53596	1	1	1
biological_process	GO:0097428	protein maturation by iron-sulfur cluster transfer	0	3	0	0.767278	1	1	1
molecular_function	GO:0000309	nicotinamide-nucleotide adenylyltransferase activity	0	2	0	0.882879	1	1	1
biological_process	GO:0009435	NAD biosynthetic process	0	5	0	0.588382	1	1	1
molecular_function	GO:0008641	ubiquitin-like modifier activating enzyme activity	0	5	0	0.607268	1	1	1
cellular_component	GO:0005672	transcription factor TFIIA complex	0	3	0	0.853986	1	1	1
molecular_function	GO:0004113	2',3'-cyclic-nucleotide 3'-phosphodiesterase activity	0	1	0	0.939626	1	1	1
molecular_function	GO:0030955	potassium ion binding	0	1	0	0.939626	1	1	1
molecular_function	GO:0004743	pyruvate kinase activity	0	1	0	0.939626	1	1	1
biological_process	GO:0048193	Golgi vesicle transport	0	6	0	0.998015	0.00814296	1	0.9
molecular_function	GO:0000155	phosphorelay sensor kinase activity	0	2	0	0.882879	1	1	1
molecular_function	GO:0008094	ATP-dependent activity, acting on DNA	0	5	0	0.849126	0.294614	1	1
biological_process	GO:0071103	DNA conformation change	0	4	0	0.278944	1	1	1
cellular_component	GO:0005673	transcription factor TFIIE complex	0	1	0	0.948766	1	1	1
molecular_function	GO:0002953	5'-deoxynucleotidase activity	0	1	0	0.939626	1	1	1
cellular_component	GO:0031428	box C/D RNP complex	0	3	0	0.853986	1	1	1
cellular_component	GO:0032040	small-subunit processome	0	10	0	0.590466	1	1	1
molecular_function	GO:0030621	U4 snRNA binding	0	1	0	0.939626	1	1	1
biological_process	GO:0000494	box C/D RNA 3'-end processing	0	1	0	0.948441	1	1	1
biological_process	GO:1905216	positive regulation of RNA binding	0	1	0	0.948441	1	1	1
biological_process	GO:0000452	snoRNA guided rRNA 2'-O-methylation	0	1	0	0.948441	1	1	1
biological_process	GO:0043248	proteasome assembly	0	4	0	0.501608	1	1	1
cellular_component	GO:0044233	mitochondria-associated endoplasmic reticulum membrane	0	1	0	0.976469	0.231387	1	1
biological_process	GO:0000266	mitochondrial fission	0	2	0	0.89952	1	1	1
biological_process	GO:0007006	mitochondrial membrane organization	0	1	0	0.857972	0.498392	1	1
biological_process	GO:0006998	nuclear envelope organization	0	3	0	0.809062	1	1	1
biological_process	GO:1902953	positive regulation of ER to Golgi vesicle-mediated transport	0	1	0	0.948441	1	1	1
biological_process	GO:0070863	positive regulation of protein exit from endoplasmic reticulum	0	1	0	0.948441	1	1	1
biological_process	GO:0003400	regulation of COPII vesicle coating	0	1	0	0.948441	1	1	1
biological_process	GO:0016050	vesicle organization	0	2	0	0.953296	0.309975	1	1
cellular_component	GO:0001405	PAM complex, Tim23 associated import motor	0	3	0	0.853986	1	1	1
molecular_function	GO:0019904	protein domain specific binding	0	3	0	0.779408	1	1	1
biological_process	GO:0030150	protein import into mitochondrial matrix	0	6	0	0.727635	1	1	1
biological_process	GO:0006508	proteolysis	0	2	0	0.470579	0.71755	1	1
cellular_component	GO:0000785	chromatin	0	7	0	0.748549	0.527017	1	1
cellular_component	GO:0000177	cytoplasmic exosome (RNase complex)	0	5	0	0.768613	1	1	1
cellular_component	GO:0000176	nuclear exosome (RNase complex)	0	6	0	0.72916	1	1	1
biological_process	GO:0000467	exonucleolytic trimming to generate mature 3'-end of 5.8S rRNA from tricistronic rRNA transcript (SSU-rRNA, 5.8S rRNA, LSU-rRNA)	0	6	0	0.727635	1	1	1
biological_process	GO:0070651	nonfunctional rRNA decay	0	6	0	0.727635	1	1	1
biological_process	GO:0071031	nuclear mRNA surveillance of mRNA 3'-end processing	0	1	0	0.948441	1	1	1
biological_process	GO:0071038	nuclear polyadenylation-dependent tRNA catabolic process	0	5	0	0.767278	1	1	1
biological_process	GO:0070478	nuclear-transcribed mRNA catabolic process, 3'-5' exonucleolytic nonsense-mediated decay	0	5	0	0.767278	1	1	1
biological_process	GO:0070481	nuclear-transcribed mRNA catabolic process, non-stop decay	0	7	0	0.690025	1	1	1
biological_process	GO:0030847	termination of RNA polymerase II transcription, exosome-dependent	0	1	0	0.948441	1	1	1
molecular_function	GO:0004421	hydroxymethylglutaryl-CoA synthase activity	0	1	0	0.939626	1	1	1
biological_process	GO:0006084	acetyl-CoA metabolic process	0	1	0	0.620494	1	1	1
biological_process	GO:0010142	farnesyl diphosphate biosynthetic process, mevalonate pathway	0	1	0	0.948441	1	1	1
molecular_function	GO:0003906	DNA-(apurinic or apyrimidinic site) endonuclease activity	0	1	0	0.779408	1	1	1
molecular_function	GO:0034236	protein kinase A catalytic subunit binding	0	2	0	0.882879	1	1	1
biological_process	GO:0006407	rRNA export from nucleus	0	2	0	0.89952	1	1	1
molecular_function	GO:0004047	aminomethyltransferase activity	0	1	0	0.939626	1	1	1
molecular_function	GO:0008483	transaminase activity	0	3	0	0.748888	0.631733	1	1
biological_process	GO:0006546	glycine catabolic process	0	2	0	0.853102	1	1	1
biological_process	GO:0000278	mitotic cell cycle	0	5	0	0.870911	0.311725	1	1
cellular_component	GO:0045277	respiratory chain complex IV	0	1	0	0.656185	1	1	1
biological_process	GO:0006878	cellular copper ion homeostasis	0	5	0	0.767278	1	1	1
cellular_component	GO:1990234	transferase complex	0	1	0	0.999921	0.000269679	1	0.023
cellular_component	GO:0043625	delta DNA polymerase complex	0	1	0	0.948766	1	1	1
molecular_function	GO:0000215	tRNA 2'-phosphotransferase activity	0	1	0	0.939626	1	1	1
molecular_function	GO:0004864	protein phosphatase inhibitor activity	0	1	0	0.882879	1	1	1
molecular_function	GO:0004108	citrate (Si)-synthase activity	0	1	0	0.939626	1	1	1
biological_process	GO:0006101	citrate metabolic process	0	1	0	0.948441	1	1	1
molecular_function	GO:0015297	antiporter activity	0	6	0	0.472984	1	1	1
molecular_function	GO:0042910	xenobiotic transmembrane transporter activity	0	6	0	0.901357	0.429493	1	1
biological_process	GO:0006366	transcription by RNA polymerase II	0	6	0	0.983138	0.0419612	1	1
biological_process	GO:0006458	'de novo' protein folding	0	2	0	0.809062	1	1	1
biological_process	GO:0051131	chaperone-mediated protein complex assembly	0	2	0	0.89952	1	1	1
biological_process	GO:0045041	protein import into mitochondrial intermembrane space	0	3	0	0.853102	1	1	1
biological_process	GO:0051604	protein maturation	0	1	0	0.213441	1	1	1
biological_process	GO:0042026	protein refolding	0	2	0	0.89952	1	1	1
biological_process	GO:0050821	protein stabilization	0	1	0	0.948441	1	1	1
molecular_function	GO:0004072	aspartate kinase activity	0	2	0	0.882879	1	1	1
molecular_function	GO:0004412	homoserine dehydrogenase activity	0	1	0	0.939626	1	1	1
biological_process	GO:0009097	isoleucine biosynthetic process	0	5	0	0.767278	1	1	1
biological_process	GO:0009086	methionine biosynthetic process	0	3	0	0.557918	1	1	1
biological_process	GO:0009088	threonine biosynthetic process	0	4	0	0.809062	1	1	1
molecular_function	GO:0043138	3'-5' DNA helicase activity	0	3	0	0.829541	1	1	1
molecular_function	GO:0008271	secondary active sulfate transmembrane transporter activity	0	4	0	0.779408	1	1	1
cellular_component	GO:0005960	glycine cleavage complex	0	1	0	0.948766	1	1	1
biological_process	GO:0019464	glycine decarboxylation via glycine cleavage system	0	1	0	0.948441	1	1	1
biological_process	GO:0009249	protein lipoylation	0	4	0	0.809062	1	1	1
biological_process	GO:0045132	meiotic chromosome segregation	0	1	0	0.89952	1	1	1
biological_process	GO:0007062	sister chromatid cohesion	0	4	0	0.557918	1	1	1
molecular_function	GO:0051730	GTP-dependent polyribonucleotide 5'-hydroxyl-kinase activity	0	1	0	0.939626	1	1	1
biological_process	GO:0035065	regulation of histone acetylation	0	1	0	0.89952	1	1	1
cellular_component	GO:0005747	mitochondrial respiratory chain complex I	0	1	0	0.948766	1	1	1
biological_process	GO:0045292	mRNA cis splicing, via spliceosome	0	4	0	0.809062	1	1	1
molecular_function	GO:0004652	polynucleotide adenylyltransferase activity	0	1	0	0.882879	1	1	1
biological_process	GO:0016070	RNA metabolic process	0	2	0	0.989081	0.0187432	1	0.989
molecular_function	GO:0004100	chitin synthase activity	0	4	0	0.779408	1	1	1
cellular_component	GO:0030286	dynein complex	0	2	0	0.900139	1	1	1
molecular_function	GO:0008569	minus-end-directed microtubule motor activity	0	1	0	0.939626	1	1	1
biological_process	GO:0007018	microtubule-based movement	0	8	0	0.620494	1	1	1
molecular_function	GO:0004573	Glc3Man9GlcNAc2 oligosaccharide glucosidase activity	0	2	0	0.882879	1	1	1
biological_process	GO:0009311	oligosaccharide metabolic process	0	2	0	0.690025	1	1	1
biological_process	GO:0006268	DNA unwinding involved in DNA replication	0	2	0	0.89952	1	1	1
biological_process	GO:1902969	mitotic DNA replication	0	1	0	0.89952	1	1	1
molecular_function	GO:0106322	S-(hydroxymethyl)glutathione dehydrogenase NAD activity	0	1	0	0.939626	1	1	1
molecular_function	GO:0106321	S-(hydroxymethyl)glutathione dehydrogenase NADP activity	0	1	0	0.939626	1	1	1
biological_process	GO:0006069	ethanol oxidation	0	1	0	0.948441	1	1	1
molecular_function	GO:0004848	ureidoglycolate hydrolase activity	0	1	0	0.939626	1	1	1
molecular_function	GO:0050385	ureidoglycolate lyase activity	0	1	0	0.939626	1	1	1
biological_process	GO:0000256	allantoin catabolic process	0	2	0	0.89952	1	1	1
molecular_function	GO:0004061	arylformamidase activity	0	1	0	0.939626	1	1	1
biological_process	GO:0019441	tryptophan catabolic process to kynurenine	0	2	0	0.89952	1	1	1
cellular_component	GO:0009326	formate dehydrogenase complex	0	1	0	0.948766	1	1	1
molecular_function	GO:0008863	formate dehydrogenase (NAD+) activity	0	1	0	0.939626	1	1	1
biological_process	GO:0042183	formate catabolic process	0	1	0	0.948441	1	1	1
cellular_component	GO:0005788	endoplasmic reticulum lumen	0	3	0	0.810184	1	1	1
molecular_function	GO:0003980	UDP-glucose:glycoprotein glucosyltransferase activity	0	1	0	0.939626	1	1	1
cellular_component	GO:0033557	Slx1-Slx4 complex	0	1	0	0.948766	1	1	1
cellular_component	GO:0097255	R2TP complex	0	2	0	0.900139	1	1	1
biological_process	GO:0000492	box C/D snoRNP assembly	0	1	0	0.948441	1	1	1
molecular_function	GO:0030234	enzyme regulator activity	0	6	0	0.632171	0.571639	1	1
biological_process	GO:0019348	dolichol metabolic process	0	2	0	0.767278	1	1	1
molecular_function	GO:0003777	microtubule motor activity	0	4	0	0.73229	1	1	1
molecular_function	GO:0017111	nucleoside-triphosphatase activity	0	4	0	0.72332	0.453463	1	1
molecular_function	GO:0033699	DNA 5'-adenosine monophosphate hydrolase activity	0	1	0	0.939626	1	1	1
molecular_function	GO:0000030	mannosyltransferase activity	0	9	0	0.196695	1	1	1
molecular_function	GO:0004826	phenylalanine-tRNA ligase activity	0	3	0	0.829541	1	1	1
biological_process	GO:0006432	phenylalanyl-tRNA aminoacylation	0	3	0	0.853102	1	1	1
molecular_function	GO:0036374	glutathione hydrolase activity	0	2	0	0.882879	1	1	1
molecular_function	GO:0102953	hypoglycin A gamma-glutamyl transpeptidase activity	0	2	0	0.882879	1	1	1
molecular_function	GO:0103068	leukotriene C4 gamma-glutamyl transferase activity	0	2	0	0.882879	1	1	1
biological_process	GO:0006751	glutathione catabolic process	0	3	0	0.853102	1	1	1
molecular_function	GO:0004799	thymidylate synthase activity	0	1	0	0.939626	1	1	1
biological_process	GO:0006231	dTMP biosynthetic process	0	1	0	0.948441	1	1	1
biological_process	GO:0006235	dTTP biosynthetic process	0	1	0	0.948441	1	1	1
cellular_component	GO:0005847	mRNA cleavage and polyadenylation specificity factor complex	0	4	0	0.810184	1	1	1
molecular_function	GO:0004371	glycerone kinase activity	0	1	0	0.939626	1	1	1
molecular_function	GO:0050354	triokinase activity	0	1	0	0.939626	1	1	1
biological_process	GO:0019588	anaerobic glycerol catabolic process	0	1	0	0.948441	1	1	1
cellular_component	GO:0005761	mitochondrial ribosome	0	1	0	0.477998	1	1	1
molecular_function	GO:0004128	cytochrome-b5 reductase activity, acting on NAD(P)H	0	3	0	0.829541	1	1	1
molecular_function	GO:0003954	NADH dehydrogenase activity	0	2	0	0.646384	1	1	1
molecular_function	GO:0035243	protein-arginine omega-N symmetric methyltransferase activity	0	2	0	0.882879	1	1	1
molecular_function	GO:0015295	solute:proton symporter activity	0	1	0	0.882879	1	1	1
biological_process	GO:0015793	glycerol transport	0	1	0	0.948441	1	1	1
molecular_function	GO:0004377	GDP-Man:Man3GlcNAc2-PP-Dol alpha-1,2-mannosyltransferase activity	0	1	0	0.939626	1	1	1
molecular_function	GO:0005053	peroxisome matrix targeting signal-2 binding	0	1	0	0.939626	1	1	1
biological_process	GO:0016558	protein import into peroxisome matrix	0	2	0	0.985223	0.190938	1	1
biological_process	GO:0044249	cellular biosynthetic process	0	1	0	0.512848	0.564477	1	1
biological_process	GO:1901566	organonitrogen compound biosynthetic process	0	3	0	9.21485e-05	0.999973	0.004	1
biological_process	GO:0048478	replication fork protection	0	1	0	0.948441	1	1	1
molecular_function	GO:0004019	adenylosuccinate synthase activity	0	1	0	0.939626	1	1	1
biological_process	GO:0044208	'de novo' AMP biosynthetic process	0	2	0	0.89952	1	1	1
biological_process	GO:0006078	(1->6)-beta-D-glucan biosynthetic process	0	5	0	0.767278	1	1	1
biological_process	GO:0046907	intracellular transport	0	4	0	0.999998	7.70912e-06	1	0.006
biological_process	GO:0016973	poly(A)+ mRNA export from nucleus	0	4	0	0.809062	1	1	1
molecular_function	GO:0016831	carboxy-lyase activity	0	3	0	0.444314	1	1	1
cellular_component	GO:0030896	checkpoint clamp complex	0	2	0	0.900139	1	1	1
biological_process	GO:0000077	DNA damage checkpoint signaling	0	8	0	0.654344	1	1	1
molecular_function	GO:0043175	RNA polymerase core enzyme binding	0	1	0	0.73229	1	1	1
molecular_function	GO:0008420	RNA polymerase II CTD heptapeptide repeat phosphatase activity	0	2	0	0.882879	1	1	1
biological_process	GO:0070940	dephosphorylation of RNA polymerase II C-terminal domain	0	3	0	0.853102	1	1	1
cellular_component	GO:0008540	proteasome regulatory particle, base subcomplex	0	9	0	0.622465	1	1	1
molecular_function	GO:0036402	proteasome-activating activity	0	6	0	0.688005	1	1	1
biological_process	GO:0051091	positive regulation of DNA-binding transcription factor activity	0	1	0	0.948441	1	1	1
biological_process	GO:0070682	proteasome regulatory particle assembly	0	8	0	0.654344	1	1	1
molecular_function	GO:0004476	mannose-6-phosphate isomerase activity	0	1	0	0.939626	1	1	1
biological_process	GO:0000032	cell wall mannoprotein biosynthetic process	0	2	0	0.89952	1	1	1
biological_process	GO:0009298	GDP-mannose biosynthetic process	0	2	0	0.89952	1	1	1
molecular_function	GO:0004357	glutamate-cysteine ligase activity	0	1	0	0.939626	1	1	1
biological_process	GO:0006750	glutathione biosynthetic process	0	1	0	0.948441	1	1	1
cellular_component	GO:0032300	mismatch repair complex	0	4	0	0.810184	1	1	1
biological_process	GO:0061982	meiosis I cell cycle process	0	3	0	0.727635	1	1	1
molecular_function	GO:0102265	tRNA-dihydrouridine47 synthase activity	0	1	0	0.939626	1	1	1
molecular_function	GO:0004818	glutamate-tRNA ligase activity	0	2	0	0.882879	1	1	1
biological_process	GO:0006424	glutamyl-tRNA aminoacylation	0	2	0	0.89952	1	1	1
biological_process	GO:0019222	regulation of metabolic process	0	1	0	0.99996	0.000116053	1	0.024
molecular_function	GO:0050353	trimethyllysine dioxygenase activity	0	1	0	0.939626	1	1	1
biological_process	GO:0045329	carnitine biosynthetic process	0	1	0	0.948441	1	1	1
molecular_function	GO:0097367	carbohydrate derivative binding	0	2	0	0.443804	0.631723	1	1
molecular_function	GO:0004360	glutamine-fructose-6-phosphate transaminase (isomerizing) activity	0	1	0	0.939626	1	1	1
biological_process	GO:0006048	UDP-N-acetylglucosamine biosynthetic process	0	3	0	0.853102	1	1	1
molecular_function	GO:0052656	L-isoleucine transaminase activity	0	1	0	0.939626	1	1	1
molecular_function	GO:0052654	L-leucine transaminase activity	0	1	0	0.939626	1	1	1
molecular_function	GO:0050048	L-leucine:2-oxoglutarate aminotransferase activity	0	1	0	0.939626	1	1	1
molecular_function	GO:0052655	L-valine transaminase activity	0	1	0	0.939626	1	1	1
biological_process	GO:0009082	branched-chain amino acid biosynthetic process	0	2	0	0.690025	1	1	1
molecular_function	GO:0008061	chitin binding	0	1	0	0.939626	1	1	1
molecular_function	GO:0004568	chitinase activity	0	1	0	0.882879	1	1	1
biological_process	GO:0006032	chitin catabolic process	0	2	0	0.89952	1	1	1
biological_process	GO:0000272	polysaccharide catabolic process	0	2	0	0.809062	1	1	1
molecular_function	GO:0016853	isomerase activity	0	2	0	0.0295783	1	0.498	1
molecular_function	GO:0004455	ketol-acid reductoisomerase activity	0	1	0	0.939626	1	1	1
biological_process	GO:0009099	valine biosynthetic process	0	3	0	0.853102	1	1	1
molecular_function	GO:0036002	pre-mRNA binding	0	1	0	0.779408	1	1	1
molecular_function	GO:0017070	U6 snRNA binding	0	2	0	0.882879	1	1	1
biological_process	GO:0000387	spliceosomal snRNP assembly	0	3	0	0.809062	1	1	1
molecular_function	GO:0004439	phosphatidylinositol-4,5-bisphosphate 5-phosphatase activity	0	2	0	0.882879	1	1	1
biological_process	GO:0046856	phosphatidylinositol dephosphorylation	0	5	0	0.727635	1	1	1
molecular_function	GO:0005471	ATP:ADP antiporter activity	0	1	0	0.939626	1	1	1
biological_process	GO:0140021	mitochondrial ADP transmembrane transport	0	1	0	0.948441	1	1	1
biological_process	GO:1990544	mitochondrial ATP transmembrane transport	0	1	0	0.948441	1	1	1
biological_process	GO:0006378	mRNA polyadenylation	0	5	0	0.767278	1	1	1
biological_process	GO:0006269	DNA replication, synthesis of RNA primer	0	1	0	0.948441	1	1	1
molecular_function	GO:0008252	nucleotidase activity	0	3	0	0.73229	1	1	1
molecular_function	GO:0016712	oxidoreductase activity, acting on paired donors, with incorporation or reduction of molecular oxygen, reduced flavin or flavoprotein as one donor, and incorporation of one atom of oxygen	0	6	0	0.646384	1	1	1
molecular_function	GO:0030975	thiamine binding	0	1	0	0.939626	1	1	1
molecular_function	GO:0004788	thiamine diphosphokinase activity	0	1	0	0.939626	1	1	1
biological_process	GO:0009229	thiamine diphosphate biosynthetic process	0	3	0	0.853102	1	1	1
biological_process	GO:0006772	thiamine metabolic process	0	1	0	0.767278	1	1	1
molecular_function	GO:0004049	anthranilate synthase activity	0	2	0	0.882879	1	1	1
molecular_function	GO:0004425	indole-3-glycerol-phosphate synthase activity	0	1	0	0.939626	1	1	1
biological_process	GO:0000162	tryptophan biosynthetic process	0	4	0	0.809062	1	1	1
cellular_component	GO:0005835	fatty acid synthase complex	0	2	0	0.900139	1	1	1
molecular_function	GO:0004316	3-oxoacyl-[acyl-carrier-protein] reductase (NADPH) activity	0	1	0	0.939626	1	1	1
molecular_function	GO:0004315	3-oxoacyl-[acyl-carrier-protein] synthase activity	0	2	0	0.882879	1	1	1
molecular_function	GO:0004321	fatty-acyl-CoA synthase activity	0	2	0	0.882879	1	1	1
molecular_function	GO:0008897	holo-[acyl-carrier-protein] synthase activity	0	3	0	0.829541	1	1	1
biological_process	GO:0042759	long-chain fatty acid biosynthetic process	0	1	0	0.948441	1	1	1
cellular_component	GO:0002189	ribose phosphate diphosphokinase complex	0	3	0	0.853986	1	1	1
molecular_function	GO:0004749	ribose phosphate diphosphokinase activity	0	4	0	0.779408	1	1	1
biological_process	GO:0006015	5-phosphoribose 1-diphosphate biosynthetic process	0	3	0	0.853102	1	1	1
biological_process	GO:0009165	nucleotide biosynthetic process	0	4	0	0.174285	0.959919	1	1
biological_process	GO:0009156	ribonucleoside monophosphate biosynthetic process	0	3	0	0.264417	1	1	1
molecular_function	GO:0004694	eukaryotic translation initiation factor 2alpha kinase activity	0	1	0	0.939626	1	1	1
molecular_function	GO:0070336	flap-structured DNA binding	0	1	0	0.939626	1	1	1
biological_process	GO:0000736	double-strand break repair via single-strand annealing, removal of nonhomologous ends	0	1	0	0.948441	1	1	1
biological_process	GO:0030490	maturation of SSU-rRNA	0	1	0	0.620494	1	1	1
cellular_component	GO:0031235	intrinsic component of the cytoplasmic side of the plasma membrane	0	1	0	0.948766	1	1	1
cellular_component	GO:0005811	lipid droplet	0	5	0	0.768613	1	1	1
molecular_function	GO:0004467	long-chain fatty acid-CoA ligase activity	0	1	0	0.939626	1	1	1
molecular_function	GO:0031957	very long-chain fatty acid-CoA ligase activity	0	1	0	0.939626	1	1	1
biological_process	GO:0044539	long-chain fatty acid import into cell	0	1	0	0.948441	1	1	1
biological_process	GO:0006515	protein quality control for misfolded or incompletely synthesized proteins	0	3	0	0.809062	1	1	1
molecular_function	GO:0003994	aconitate hydratase activity	0	2	0	0.882879	1	1	1
molecular_function	GO:0004729	oxygen-dependent protoporphyrinogen oxidase activity	0	1	0	0.939626	1	1	1
biological_process	GO:0006782	protoporphyrinogen IX biosynthetic process	0	7	0	0.690025	1	1	1
molecular_function	GO:0008235	metalloexopeptidase activity	0	7	0	0.324911	1	1	1
molecular_function	GO:0016810	hydrolase activity, acting on carbon-nitrogen (but not peptide) bonds	0	3	0	0.0632609	1	0.874	1
molecular_function	GO:0004644	phosphoribosylglycinamide formyltransferase activity	0	1	0	0.939626	1	1	1
biological_process	GO:0006189	'de novo' IMP biosynthetic process	0	8	0	0.654344	1	1	1
biological_process	GO:0043414	macromolecule methylation	0	1	0	0.310415	1	1	1
biological_process	GO:0090304	nucleic acid metabolic process	0	1	0	0.989768	0.0171148	1	0.988
molecular_function	GO:0000298	endopolyphosphatase activity	0	1	0	0.939626	1	1	1
molecular_function	GO:0016783	sulfurtransferase activity	0	1	0	0.688005	1	1	1
molecular_function	GO:0004114	3',5'-cyclic-nucleotide phosphodiesterase activity	0	1	0	0.882879	1	1	1
biological_process	GO:0006031	chitin biosynthetic process	0	3	0	0.809062	1	1	1
cellular_component	GO:0005782	peroxisomal matrix	0	4	0	0.810184	1	1	1
molecular_function	GO:0047639	alcohol oxidase activity	0	1	0	0.939626	1	1	1
molecular_function	GO:0046577	long-chain-alcohol oxidase activity	0	1	0	0.939626	1	1	1
biological_process	GO:0046188	methane catabolic process	0	1	0	0.948441	1	1	1
biological_process	GO:0015945	methanol metabolic process	0	1	0	0.948441	1	1	1
cellular_component	GO:0045281	succinate dehydrogenase complex	0	1	0	0.948766	1	1	1
molecular_function	GO:0009055	electron transfer activity	0	9	0	0.269213	1	1	1
molecular_function	GO:0000104	succinate dehydrogenase activity	0	1	0	0.829541	1	1	1
molecular_function	GO:0003958	NADPH-hemoprotein reductase activity	0	2	0	0.882879	1	1	1
molecular_function	GO:0008775	acetate CoA-transferase activity	0	1	0	0.939626	1	1	1
molecular_function	GO:0003986	acetyl-CoA hydrolase activity	0	1	0	0.939626	1	1	1
biological_process	GO:0006083	acetate metabolic process	0	1	0	0.809062	1	1	1
biological_process	GO:0019679	propionate metabolic process, methylcitrate cycle	0	1	0	0.948441	1	1	1
biological_process	GO:0010390	histone monoubiquitination	0	1	0	0.948441	1	1	1
molecular_function	GO:0004351	glutamate decarboxylase activity	0	1	0	0.939626	1	1	1
biological_process	GO:0006536	glutamate metabolic process	0	1	0	0.767278	1	1	1
molecular_function	GO:0080132	fatty acid alpha-hydroxylase activity	0	1	0	0.939626	1	1	1
biological_process	GO:0030148	sphingolipid biosynthetic process	0	3	0	0.767278	1	1	1
biological_process	GO:0042546	cell wall biogenesis	0	4	0	0.501608	1	1	1
molecular_function	GO:0052856	NADHX epimerase activity	0	1	0	0.939626	1	1	1
molecular_function	GO:0052857	NADPHX epimerase activity	0	1	0	0.939626	1	1	1
molecular_function	GO:0051538	3 iron, 4 sulfur cluster binding	0	2	0	0.882879	1	1	1
molecular_function	GO:0016040	glutamate synthase (NADH) activity	0	1	0	0.939626	1	1	1
biological_process	GO:0097054	L-glutamate biosynthetic process	0	1	0	0.948441	1	1	1
molecular_function	GO:0004819	glutamine-tRNA ligase activity	0	1	0	0.939626	1	1	1
biological_process	GO:0006425	glutaminyl-tRNA aminoacylation	0	1	0	0.948441	1	1	1
molecular_function	GO:0003922	GMP synthase (glutamine-hydrolyzing) activity	0	1	0	0.939626	1	1	1
cellular_component	GO:0030956	glutamyl-tRNA(Gln) amidotransferase complex	0	2	0	0.900139	1	1	1
molecular_function	GO:0050567	glutaminyl-tRNA synthase (glutamine-hydrolyzing) activity	0	2	0	0.882879	1	1	1
biological_process	GO:0070681	glutaminyl-tRNAGln biosynthesis via transamidation	0	2	0	0.89952	1	1	1
cellular_component	GO:0044615	nuclear pore nuclear basket	0	1	0	0.948766	1	1	1
molecular_function	GO:0008176	tRNA (guanine-N7-)-methyltransferase activity	0	1	0	0.939626	1	1	1
molecular_function	GO:0005375	copper ion transmembrane transporter activity	0	3	0	0.829541	1	1	1
molecular_function	GO:0004851	uroporphyrin-III C-methyltransferase activity	0	1	0	0.939626	1	1	1
biological_process	GO:0019354	siroheme biosynthetic process	0	2	0	0.89952	1	1	1
biological_process	GO:0000103	sulfate assimilation	0	1	0	0.809062	1	1	1
cellular_component	GO:0000974	Prp19 complex	0	2	0	0.900139	1	1	1
biological_process	GO:0070534	protein K63-linked ubiquitination	0	1	0	0.948441	1	1	1
biological_process	GO:0000422	autophagy of mitochondrion	0	1	0	0.89952	1	1	1
cellular_component	GO:0005938	cell cortex	0	7	0	0.921999	0.223653	1	1
cellular_component	GO:0032156	septin cytoskeleton	0	6	0	0.656185	1	1	1
molecular_function	GO:0004001	adenosine kinase activity	0	1	0	0.939626	1	1	1
molecular_function	GO:0005049	nuclear export signal receptor activity	0	2	0	0.882879	1	1	1
biological_process	GO:0006611	protein export from nucleus	0	2	0	0.853102	1	1	1
cellular_component	GO:0030915	Smc5-Smc6 complex	0	4	0	0.810184	1	1	1
molecular_function	GO:0016799	hydrolase activity, hydrolyzing N-glycosyl compounds	0	1	0	0.646384	1	1	1
biological_process	GO:1901564	organonitrogen compound metabolic process	0	5	0	1.26224e-06	1	0	1
molecular_function	GO:0016652	oxidoreductase activity, acting on NAD(P)H, NAD(P) as acceptor	0	1	0	0.939626	1	1	1
biological_process	GO:0002130	wobble position ribose methylation	0	1	0	0.948441	1	1	1
molecular_function	GO:0052591	sn-glycerol-3-phosphate:ubiquinone-8 oxidoreductase activity	0	1	0	0.939626	1	1	1
biological_process	GO:0006072	glycerol-3-phosphate metabolic process	0	2	0	0.809062	1	1	1
cellular_component	GO:0017119	Golgi transport complex	0	3	0	0.853986	1	1	1
molecular_function	GO:0008157	protein phosphatase 1 binding	0	1	0	0.939626	1	1	1
molecular_function	GO:0004735	pyrroline-5-carboxylate reductase activity	0	1	0	0.939626	1	1	1
biological_process	GO:0055129	L-proline biosynthetic process	0	3	0	0.853102	1	1	1
molecular_function	GO:0004601	peroxidase activity	0	3	0	0.901357	0.429493	1	1
molecular_function	GO:0008843	endochitinase activity	0	1	0	0.939626	1	1	1
biological_process	GO:0000920	septum digestion after cytokinesis	0	1	0	0.948441	1	1	1
biological_process	GO:0051594	detection of glucose	0	1	0	0.948441	1	1	1
biological_process	GO:0010255	glucose mediated signaling pathway	0	1	0	0.853102	1	1	1
molecular_function	GO:0009916	alternative oxidase activity	0	1	0	0.939626	1	1	1
molecular_function	GO:0015267	channel activity	0	1	0	0.591161	0.762533	1	1
cellular_component	GO:0005694	chromosome	0	11	0	0.42181	0.740963	1	1
biological_process	GO:0007076	mitotic chromosome condensation	0	3	0	0.853102	1	1	1
molecular_function	GO:0052909	18S rRNA (adenine(1779)-N(6)/adenine(1780)-N(6))-dimethyltransferase activity	0	1	0	0.939626	1	1	1
cellular_component	GO:0034457	Mpp10 complex	0	1	0	0.948766	1	1	1
molecular_function	GO:0004035	alkaline phosphatase activity	0	1	0	0.939626	1	1	1
biological_process	GO:0019637	organophosphate metabolic process	0	3	0	0.00289687	0.999507	0.106	1
cellular_component	GO:0030659	cytoplasmic vesicle membrane	0	3	0	0.993666	0.0315075	1	0.927
cellular_component	GO:0000123	histone acetyltransferase complex	0	4	0	0.99999	9.77671e-05	1	0.008
molecular_function	GO:0005385	zinc ion transmembrane transporter activity	0	1	0	0.882879	1	1	1
molecular_function	GO:0004536	deoxyribonuclease activity	0	1	0	0.607268	1	1	1
cellular_component	GO:0000346	transcription export complex	0	2	0	0.900139	1	1	1
biological_process	GO:0031509	subtelomeric heterochromatin assembly	0	2	0	0.89952	1	1	1
biological_process	GO:0006283	transcription-coupled nucleotide-excision repair	0	3	0	0.853102	1	1	1
cellular_component	GO:0005819	spindle	0	5	0	0.386826	1	1	1
molecular_function	GO:0019887	protein kinase regulator activity	0	3	0	0.983557	0.0787985	1	1
biological_process	GO:0033674	positive regulation of kinase activity	0	1	0	0.948441	1	1	1
molecular_function	GO:0004408	holocytochrome-c synthase activity	0	2	0	0.882879	1	1	1
biological_process	GO:0009100	glycoprotein metabolic process	0	2	0	0.0727434	1	0.936	1
biological_process	GO:0051726	regulation of cell cycle	0	3	0	0.453464	0.845311	1	1
molecular_function	GO:0016620	oxidoreductase activity, acting on the aldehyde or oxo group of donors, NAD or NADP as acceptor	0	6	0	0.345914	1	1	1
biological_process	GO:0045727	positive regulation of translation	0	1	0	0.809062	1	1	1
biological_process	GO:0007010	cytoskeleton organization	0	3	0	0.947986	0.148027	1	1
cellular_component	GO:0070985	transcription factor TFIIK complex	0	1	0	0.948766	1	1	1
molecular_function	GO:0008353	RNA polymerase II CTD heptapeptide repeat kinase activity	0	1	0	0.939626	1	1	1
molecular_function	GO:0008236	serine-type peptidase activity	0	1	0	0.305176	1	1	1
cellular_component	GO:0019867	outer membrane	0	3	0	0.889683	0.331402	1	1
molecular_function	GO:0047874	dolichyldiphosphatase activity	0	1	0	0.939626	1	1	1
biological_process	GO:0006487	protein N-linked glycosylation	0	3	0	0.52902	1	1	1
molecular_function	GO:0003870	5-aminolevulinate synthase activity	0	1	0	0.939626	1	1	1
biological_process	GO:0006383	transcription by RNA polymerase III	0	4	0	0.52902	1	1	1
molecular_function	GO:0004392	heme oxygenase (decyclizing) activity	0	1	0	0.939626	1	1	1
biological_process	GO:0006788	heme oxidation	0	1	0	0.948441	1	1	1
molecular_function	GO:0004617	phosphoglycerate dehydrogenase activity	0	1	0	0.939626	1	1	1
molecular_function	GO:0003884	D-amino-acid oxidase activity	0	4	0	0.779408	1	1	1
biological_process	GO:0046416	D-amino acid metabolic process	0	4	0	0.809062	1	1	1
molecular_function	GO:0008184	glycogen phosphorylase activity	0	1	0	0.939626	1	1	1
molecular_function	GO:0102250	linear malto-oligosaccharide phosphorylase activity	0	1	0	0.939626	1	1	1
molecular_function	GO:0102499	SHG alpha-glucan phosphorylase activity	0	1	0	0.939626	1	1	1
biological_process	GO:0001731	formation of translation preinitiation complex	0	1	0	0.89952	1	1	1
cellular_component	GO:0033180	proton-transporting V-type ATPase, V1 domain	0	3	0	0.768613	1	1	1
molecular_function	GO:0016829	lyase activity	0	5	0	0.0129338	1	0.251	1
biological_process	GO:0006479	protein methylation	0	4	0	0.588382	1	1	1
molecular_function	GO:0004181	metallocarboxypeptidase activity	0	3	0	0.829541	1	1	1
molecular_function	GO:0003988	acetyl-CoA C-acyltransferase activity	0	2	0	0.882879	1	1	1
cellular_component	GO:0045239	tricarboxylic acid cycle enzyme complex	0	1	0	0.853986	1	1	1
molecular_function	GO:0004333	fumarate hydratase activity	0	1	0	0.939626	1	1	1
biological_process	GO:0006106	fumarate metabolic process	0	2	0	0.853102	1	1	1
biological_process	GO:1903833	positive regulation of cellular response to amino acid starvation	0	2	0	0.89952	1	1	1
molecular_function	GO:0004372	glycine hydroxymethyltransferase activity	0	2	0	0.882879	1	1	1
biological_process	GO:0019264	glycine biosynthetic process from serine	0	2	0	0.89952	1	1	1
biological_process	GO:0035999	tetrahydrofolate interconversion	0	6	0	0.727635	1	1	1
biological_process	GO:0006081	cellular aldehyde metabolic process	0	2	0	0.620494	1	1	1
biological_process	GO:0032007	negative regulation of TOR signaling	0	1	0	0.948441	1	1	1
biological_process	GO:0010960	magnesium ion homeostasis	0	1	0	0.948441	1	1	1
molecular_function	GO:0008177	succinate dehydrogenase (ubiquinone) activity	0	2	0	0.882879	1	1	1
molecular_function	GO:0008120	ceramide glucosyltransferase activity	0	1	0	0.939626	1	1	1
molecular_function	GO:0102769	dihydroceramide glucosyltransferase activity	0	1	0	0.939626	1	1	1
molecular_function	GO:0008526	phosphatidylinositol transfer activity	0	1	0	0.939626	1	1	1
molecular_function	GO:0019135	deoxyhypusine monooxygenase activity	0	1	0	0.939626	1	1	1
biological_process	GO:0008612	peptidyl-lysine modification to peptidyl-hypusine	0	2	0	0.89952	1	1	1
molecular_function	GO:0008453	alanine-glyoxylate transaminase activity	0	1	0	0.939626	1	1	1
biological_process	GO:0000959	mitochondrial RNA metabolic process	0	1	0	0.89952	1	1	1
molecular_function	GO:0008441	3'(2'),5'-bisphosphate nucleotidase activity	0	1	0	0.939626	1	1	1
biological_process	GO:0046855	inositol phosphate dephosphorylation	0	1	0	0.948441	1	1	1
biological_process	GO:0046854	phosphatidylinositol phosphate biosynthetic process	0	3	0	0.853102	1	1	1
biological_process	GO:0006790	sulfur compound metabolic process	0	2	0	0.0158643	1	0.41	1
molecular_function	GO:0004721	phosphoprotein phosphatase activity	0	2	0	0.854168	0.337936	1	1
biological_process	GO:0009395	phospholipid catabolic process	0	4	0	0.767278	1	1	1
molecular_function	GO:0004310	farnesyl-diphosphate farnesyltransferase activity	0	1	0	0.939626	1	1	1
molecular_function	GO:0051996	squalene synthase activity	0	1	0	0.939626	1	1	1
biological_process	GO:0016126	sterol biosynthetic process	0	10	0	0.384303	1	1	1
molecular_function	GO:0003905	alkylbase DNA N-glycosylase activity	0	1	0	0.939626	1	1	1
biological_process	GO:0006285	base-excision repair, AP site formation	0	4	0	0.809062	1	1	1
molecular_function	GO:0016971	flavin-linked sulfhydryl oxidase activity	0	2	0	0.882879	1	1	1
molecular_function	GO:0004124	cysteine synthase activity	0	1	0	0.939626	1	1	1
molecular_function	GO:0003961	O-acetylhomoserine aminocarboxypropyltransferase activity	0	1	0	0.939626	1	1	1
biological_process	GO:0071269	L-homocysteine biosynthetic process	0	1	0	0.948441	1	1	1
biological_process	GO:0019346	transsulfuration	0	5	0	0.767278	1	1	1
cellular_component	GO:0031511	Mis6-Sim4 complex	0	1	0	0.948766	1	1	1
molecular_function	GO:0016747	acyltransferase activity, transferring groups other than amino-acyl groups	0	1	0	0.0432741	1	0.691	1
biological_process	GO:0055088	lipid homeostasis	0	4	0	0.976199	0.232722	1	1
cellular_component	GO:0016586	RSC-type complex	0	2	0	0.900139	1	1	1
molecular_function	GO:0004618	phosphoglycerate kinase activity	0	1	0	0.939626	1	1	1
biological_process	GO:0006094	gluconeogenesis	0	6	0	0.654344	1	1	1
molecular_function	GO:0005092	GDP-dissociation inhibitor activity	0	2	0	0.779408	1	1	1
molecular_function	GO:0017150	tRNA dihydrouridine synthase activity	0	3	0	0.779408	1	1	1
cellular_component	GO:0005637	nuclear inner membrane	0	2	0	0.900139	1	1	1
molecular_function	GO:0004671	protein C-terminal S-isoprenylcysteine carboxyl O-methyltransferase activity	0	1	0	0.939626	1	1	1
biological_process	GO:0007323	peptide pheromone maturation	0	1	0	0.948441	1	1	1
biological_process	GO:0043328	protein transport to vacuole involved in ubiquitin-dependent protein catabolic process via the multivesicular body sorting pathway	0	2	0	0.89952	1	1	1
biological_process	GO:0007030	Golgi organization	0	1	0	0.89952	1	1	1
cellular_component	GO:0030123	AP-3 adaptor complex	0	2	0	0.900139	1	1	1
molecular_function	GO:0004640	phosphoribosylanthranilate isomerase activity	0	1	0	0.939626	1	1	1
cellular_component	GO:0000120	RNA polymerase I transcription regulator complex	0	1	0	0.900139	1	1	1
molecular_function	GO:0097718	disordered domain specific binding	0	1	0	0.939626	1	1	1
molecular_function	GO:0008301	DNA binding, bending	0	1	0	0.939626	1	1	1
molecular_function	GO:0001179	RNA polymerase I general transcription initiation factor binding	0	1	0	0.939626	1	1	1
molecular_function	GO:0000979	RNA polymerase II core promoter sequence-specific DNA binding	0	1	0	0.939626	1	1	1
molecular_function	GO:0061629	RNA polymerase II-specific DNA-binding transcription factor binding	0	1	0	0.939626	1	1	1
molecular_function	GO:0001006	RNA polymerase III type 3 promoter sequence-specific DNA binding	0	1	0	0.939626	1	1	1
molecular_function	GO:0001092	TFIIA-class transcription factor complex binding	0	1	0	0.939626	1	1	1
biological_process	GO:0042790	nucleolar large rRNA transcription by RNA polymerase I	0	4	0	0.809062	1	1	1
biological_process	GO:0006359	regulation of transcription by RNA polymerase III	0	1	0	0.89952	1	1	1
biological_process	GO:0001188	RNA polymerase I preinitiation complex assembly	0	1	0	0.948441	1	1	1
biological_process	GO:0051123	RNA polymerase II preinitiation complex assembly	0	2	0	0.727635	1	1	1
biological_process	GO:0070898	RNA polymerase III preinitiation complex assembly	0	1	0	0.948441	1	1	1
biological_process	GO:0070893	transposon integration	0	1	0	0.948441	1	1	1
cellular_component	GO:1990112	RQC complex	0	1	0	0.948766	1	1	1
biological_process	GO:0072344	rescue of stalled ribosome	0	2	0	0.89952	1	1	1
biological_process	GO:1990116	ribosome-associated ubiquitin-dependent protein catabolic process	0	2	0	0.89952	1	1	1
cellular_component	GO:0005834	heterotrimeric G-protein complex	0	2	0	0.900139	1	1	1
molecular_function	GO:0001664	G protein-coupled receptor binding	0	2	0	0.882879	1	1	1
molecular_function	GO:0031683	G-protein beta/gamma-subunit complex binding	0	2	0	0.882879	1	1	1
molecular_function	GO:0004056	argininosuccinate lyase activity	0	1	0	0.939626	1	1	1
biological_process	GO:0042450	arginine biosynthetic process via ornithine	0	1	0	0.948441	1	1	1
biological_process	GO:0042176	regulation of protein catabolic process	0	3	0	0.809062	1	1	1
molecular_function	GO:0031072	heat shock protein binding	0	1	0	0.98613	0.0986431	1	1
biological_process	GO:0009408	response to heat	0	3	0	0.767278	1	1	1
molecular_function	GO:0005388	P-type calcium transporter activity	0	1	0	0.939626	1	1	1
biological_process	GO:0000184	nuclear-transcribed mRNA catabolic process, nonsense-mediated decay	0	7	0	0.52902	1	1	1
molecular_function	GO:0047938	glucose-6-phosphate 1-epimerase activity	0	1	0	0.939626	1	1	1
molecular_function	GO:0004378	GDP-Man:Man1GlcNAc2-PP-Dol alpha-1,3-mannosyltransferase activity	0	1	0	0.939626	1	1	1
molecular_function	GO:0102704	GDP-Man:Man2GlcNAc2-PP-dolichol alpha-1,6-mannosyltransferase activity	0	1	0	0.939626	1	1	1
molecular_function	GO:0043715	2,3-diketo-5-methylthiopentyl-1-phosphate enolase activity	0	1	0	0.939626	1	1	1
molecular_function	GO:0043716	2-hydroxy-3-keto-5-methylthiopentenyl-1-phosphate phosphatase activity	0	1	0	0.939626	1	1	1
molecular_function	GO:0043874	acireductone synthase activity	0	1	0	0.939626	1	1	1
molecular_function	GO:0106073	dolichyl pyrophosphate Glc2Man9GlcNAc2 alpha-1,2-glucosyltransferase activity	0	1	0	0.939626	1	1	1
molecular_function	GO:0003997	acyl-CoA oxidase activity	0	3	0	0.829541	1	1	1
biological_process	GO:0033540	fatty acid beta-oxidation using acyl-CoA oxidase	0	3	0	0.853102	1	1	1
cellular_component	GO:0034399	nuclear periphery	0	3	0	0.810184	1	1	1
molecular_function	GO:0004356	glutamate-ammonia ligase activity	0	1	0	0.939626	1	1	1
biological_process	GO:0019676	ammonia assimilation cycle	0	1	0	0.948441	1	1	1
biological_process	GO:0006542	glutamine biosynthetic process	0	1	0	0.948441	1	1	1
biological_process	GO:0042147	retrograde transport, endosome to Golgi	0	8	0	0.654344	1	1	1
molecular_function	GO:0004828	serine-tRNA ligase activity	0	2	0	0.882879	1	1	1
biological_process	GO:0006434	seryl-tRNA aminoacylation	0	2	0	0.89952	1	1	1
molecular_function	GO:0015299	solute:proton antiporter activity	0	1	0	0.779408	1	1	1
molecular_function	GO:0047617	acyl-CoA hydrolase activity	0	3	0	0.829541	1	1	1
biological_process	GO:0006637	acyl-CoA metabolic process	0	3	0	0.450939	1	1	1
molecular_function	GO:0016303	1-phosphatidylinositol-3-kinase activity	0	1	0	0.939626	1	1	1
biological_process	GO:0048015	phosphatidylinositol-mediated signaling	0	3	0	0.853102	1	1	1
molecular_function	GO:0022889	serine transmembrane transporter activity	0	1	0	0.939626	1	1	1
biological_process	GO:0140300	serine import into mitochondrion	0	1	0	0.948441	1	1	1
cellular_component	GO:0019005	SCF ubiquitin ligase complex	0	1	0	0.948766	1	1	1
biological_process	GO:0031146	SCF-dependent proteasomal ubiquitin-dependent protein catabolic process	0	1	0	0.948441	1	1	1
molecular_function	GO:0004198	calcium-dependent cysteine-type endopeptidase activity	0	1	0	0.939626	1	1	1
biological_process	GO:1901605	alpha-amino acid metabolic process	0	1	0	0.0432289	0.993038	0.811	1
molecular_function	GO:0032041	NAD-dependent histone deacetylase activity (H3-K14 specific)	0	3	0	0.829541	1	1	1
molecular_function	GO:0004409	homoaconitate hydratase activity	0	1	0	0.939626	1	1	1
biological_process	GO:0019878	lysine biosynthetic process via aminoadipic acid	0	5	0	0.767278	1	1	1
molecular_function	GO:0004451	isocitrate lyase activity	0	1	0	0.939626	1	1	1
molecular_function	GO:0046421	methylisocitrate lyase activity	0	1	0	0.939626	1	1	1
biological_process	GO:0006097	glyoxylate cycle	0	2	0	0.89952	1	1	1
molecular_function	GO:0050262	ribosylnicotinamide kinase activity	0	1	0	0.939626	1	1	1
biological_process	GO:0034356	NAD biosynthesis via nicotinamide riboside salvage pathway	0	1	0	0.948441	1	1	1
cellular_component	GO:0030864	cortical actin cytoskeleton	0	2	0	0.979414	0.122937	1	1
molecular_function	GO:0019825	oxygen binding	0	2	0	0.882879	1	1	1
molecular_function	GO:0046915	transition metal ion transmembrane transporter activity	0	3	0	0.417372	1	1	1
molecular_function	GO:0004352	glutamate dehydrogenase (NAD+) activity	0	1	0	0.939626	1	1	1
biological_process	GO:0019551	glutamate catabolic process to 2-oxoglutarate	0	1	0	0.948441	1	1	1
molecular_function	GO:0003852	2-isopropylmalate synthase activity	0	1	0	0.939626	1	1	1
biological_process	GO:0009098	leucine biosynthetic process	0	3	0	0.853102	1	1	1
molecular_function	GO:0043334	2-hexaprenyl-6-methoxy-1,4-benzoquinone methyltransferase activity	0	1	0	0.939626	1	1	1
molecular_function	GO:0043333	2-octaprenyl-6-methoxy-1,4-benzoquinone methylase activity	0	1	0	0.939626	1	1	1
biological_process	GO:0065008	regulation of biological quality	0	1	0	0.784601	0.365066	1	1
molecular_function	GO:0000293	ferric-chelate reductase activity	0	7	0	0.646384	1	1	1
biological_process	GO:0000041	transition metal ion transport	0	4	0	0.588382	1	1	1
molecular_function	GO:0046570	methylthioribulose 1-phosphate dehydratase activity	0	1	0	0.939626	1	1	1
molecular_function	GO:0004578	chitobiosyldiphosphodolichol beta-mannosyltransferase activity	0	1	0	0.939626	1	1	1
molecular_function	GO:0004739	pyruvate dehydrogenase (acetyl-transferring) activity	0	2	0	0.882879	1	1	1
biological_process	GO:0006086	acetyl-CoA biosynthetic process from pyruvate	0	2	0	0.89952	1	1	1
molecular_function	GO:0016830	carbon-carbon lyase activity	0	1	0	0.237467	1	1	1
molecular_function	GO:0034386	4-aminobutyrate:2-oxoglutarate transaminase activity	0	2	0	0.882879	1	1	1
biological_process	GO:0009448	gamma-aminobutyric acid metabolic process	0	2	0	0.809062	1	1	1
molecular_function	GO:0043295	glutathione binding	0	1	0	0.939626	1	1	1
molecular_function	GO:0004363	glutathione synthase activity	0	1	0	0.939626	1	1	1
molecular_function	GO:0070917	inositol phosphoceramide synthase regulator activity	0	1	0	0.939626	1	1	1
biological_process	GO:0006673	inositol phosphoceramide metabolic process	0	1	0	0.948441	1	1	1
molecular_function	GO:0009922	fatty acid elongase activity	0	3	0	0.829541	1	1	1
molecular_function	GO:0102756	very-long-chain 3-ketoacyl-CoA synthase activity	0	3	0	0.829541	1	1	1
molecular_function	GO:0004471	malate dehydrogenase (decarboxylating) (NAD+) activity	0	1	0	0.939626	1	1	1
molecular_function	GO:0000340	RNA 7-methylguanosine cap binding	0	1	0	0.939626	1	1	1
biological_process	GO:0006913	nucleocytoplasmic transport	0	1	0	0.998015	0.00814296	1	0.9
molecular_function	GO:0004748	ribonucleoside-diphosphate reductase activity, thioredoxin disulfide as acceptor	0	3	0	0.829541	1	1	1
molecular_function	GO:0000062	fatty-acyl-CoA binding	0	2	0	0.882879	1	1	1
biological_process	GO:0043392	negative regulation of DNA binding	0	1	0	0.948441	1	1	1
biological_process	GO:0032212	positive regulation of telomere maintenance via telomerase	0	1	0	0.948441	1	1	1
biological_process	GO:0051972	regulation of telomerase activity	0	1	0	0.89952	1	1	1
molecular_function	GO:0004582	dolichyl-phosphate beta-D-mannosyltransferase activity	0	1	0	0.939626	1	1	1
molecular_function	GO:0004325	ferrochelatase activity	0	2	0	0.882879	1	1	1
molecular_function	GO:0043115	precorrin-2 dehydrogenase activity	0	1	0	0.939626	1	1	1
cellular_component	GO:0033263	CORVET complex	0	1	0	0.948766	1	1	1
cellular_component	GO:0030897	HOPS complex	0	2	0	0.900139	1	1	1
molecular_function	GO:0004152	dihydroorotate dehydrogenase activity	0	1	0	0.939626	1	1	1
cellular_component	GO:0031227	intrinsic component of endoplasmic reticulum membrane	0	2	0	0.841231	0.522002	1	1
molecular_function	GO:0003885	D-arabinono-1,4-lactone oxidase activity	0	1	0	0.939626	1	1	1
biological_process	GO:0070485	dehydro-D-arabinono-1,4-lactone biosynthetic process	0	1	0	0.948441	1	1	1
molecular_function	GO:0004169	dolichyl-phosphate-mannose-protein mannosyltransferase activity	0	5	0	0.73229	1	1	1
cellular_component	GO:0005887	integral component of plasma membrane	0	6	0	0.72916	1	1	1
molecular_function	GO:0005034	osmosensor activity	0	1	0	0.939626	1	1	1
biological_process	GO:0007232	osmosensory signaling pathway via Sho1 osmosensor	0	1	0	0.948441	1	1	1
cellular_component	GO:0033573	high-affinity iron permease complex	0	4	0	0.810184	1	1	1
molecular_function	GO:0005381	iron ion transmembrane transporter activity	0	4	0	0.779408	1	1	1
biological_process	GO:0007155	cell adhesion	0	4	0	0.809062	1	1	1
molecular_function	GO:0047419	N-acetylgalactosamine-6-phosphate deacetylase activity	0	1	0	0.939626	1	1	1
molecular_function	GO:0008448	N-acetylglucosamine-6-phosphate deacetylase activity	0	1	0	0.939626	1	1	1
biological_process	GO:0006044	N-acetylglucosamine metabolic process	0	2	0	0.89952	1	1	1
molecular_function	GO:0004515	nicotinate-nucleotide adenylyltransferase activity	0	1	0	0.939626	1	1	1
molecular_function	GO:0061863	microtubule plus end polymerase	0	1	0	0.939626	1	1	1
molecular_function	GO:0051010	microtubule plus-end binding	0	1	0	0.939626	1	1	1
biological_process	GO:0030951	establishment or maintenance of microtubule cytoskeleton polarity	0	1	0	0.948441	1	1	1
biological_process	GO:0046785	microtubule polymerization	0	1	0	0.767278	1	1	1
biological_process	GO:0007051	spindle organization	0	1	0	0.853102	1	1	1
molecular_function	GO:0019903	protein phosphatase binding	0	2	0	0.829541	1	1	1
molecular_function	GO:0004812	aminoacyl-tRNA ligase activity	0	1	0	0.365794	0.888352	1	1
biological_process	GO:0006418	tRNA aminoacylation for protein translation	0	1	0	0.453464	0.845311	1	1
molecular_function	GO:0004479	methionyl-tRNA formyltransferase activity	0	1	0	0.939626	1	1	1
molecular_function	GO:0042134	rRNA primary transcript binding	0	3	0	0.829541	1	1	1
cellular_component	GO:0000506	glycosylphosphatidylinositol-N-acetylglucosaminyltransferase (GPI-GnT) complex	0	1	0	0.948766	1	1	1
molecular_function	GO:0017176	phosphatidylinositol N-acetylglucosaminyltransferase activity	0	2	0	0.882879	1	1	1
molecular_function	GO:0004794	L-threonine ammonia-lyase activity	0	2	0	0.882879	1	1	1
molecular_function	GO:0005519	cytoskeletal regulatory protein binding	0	1	0	0.939626	1	1	1
biological_process	GO:0051125	regulation of actin nucleation	0	1	0	0.992354	0.146898	1	1
biological_process	GO:0071816	tail-anchored membrane protein insertion into ER membrane	0	1	0	0.948441	1	1	1
molecular_function	GO:0004497	monooxygenase activity	0	8	0	0.223019	1	1	1
molecular_function	GO:0016705	oxidoreductase activity, acting on paired donors, with incorporation or reduction of molecular oxygen	0	8	0	0.746358	0.530542	1	1
cellular_component	GO:0000127	transcription factor TFIIIC complex	0	2	0	0.900139	1	1	1
cellular_component	GO:0005770	late endosome	0	1	0	0.953811	0.308282	1	1
biological_process	GO:0034058	endosomal vesicle fusion	0	1	0	0.948441	1	1	1
cellular_component	GO:0005744	TIM23 mitochondrial import inner membrane translocase complex	0	2	0	0.768613	1	1	1
biological_process	GO:0090114	COPII-coated vesicle budding	0	2	0	0.985223	0.190938	1	1
molecular_function	GO:0008171	O-methyltransferase activity	0	1	0	0.607268	1	1	1
biological_process	GO:0006885	regulation of pH	0	1	0	0.853102	1	1	1
cellular_component	GO:0000408	EKC/KEOPS complex	0	2	0	0.900139	1	1	1
molecular_function	GO:0031490	chromatin DNA binding	0	3	0	0.829541	1	1	1
molecular_function	GO:0061711	N(6)-L-threonylcarbamoyladenine synthase activity	0	1	0	0.939626	1	1	1
biological_process	GO:0000722	telomere maintenance via recombination	0	2	0	0.89952	1	1	1
biological_process	GO:0002949	tRNA threonylcarbamoyladenosine modification	0	1	0	0.948441	1	1	1
biological_process	GO:0051276	chromosome organization	0	3	0	0.661686	0.493974	1	1
cellular_component	GO:0031510	SUMO activating enzyme complex	0	1	0	0.948766	1	1	1
molecular_function	GO:0019948	SUMO activating enzyme activity	0	1	0	0.939626	1	1	1
biological_process	GO:0016925	protein sumoylation	0	2	0	0.89952	1	1	1
molecular_function	GO:0050155	ornithine(lysine) transaminase activity	0	1	0	0.939626	1	1	1
molecular_function	GO:0004587	ornithine-oxo-acid transaminase activity	0	1	0	0.939626	1	1	1
molecular_function	GO:0043495	protein-membrane adaptor activity	0	1	0	0.882879	1	1	1
biological_process	GO:0071562	nucleus-vacuole junction assembly	0	1	0	0.948441	1	1	1
molecular_function	GO:0004516	nicotinate phosphoribosyltransferase activity	0	1	0	0.939626	1	1	1
molecular_function	GO:0004514	nicotinate-nucleotide diphosphorylase (carboxylating) activity	0	2	0	0.882879	1	1	1
molecular_function	GO:0004057	arginyltransferase activity	0	1	0	0.939626	1	1	1
cellular_component	GO:0030061	mitochondrial crista	0	1	0	0.948766	1	1	1
molecular_function	GO:0008977	prephenate dehydrogenase (NAD+) activity	0	1	0	0.939626	1	1	1
molecular_function	GO:0004665	prephenate dehydrogenase (NADP+) activity	0	1	0	0.939626	1	1	1
biological_process	GO:0006571	tyrosine biosynthetic process	0	2	0	0.89952	1	1	1
molecular_function	GO:0016788	hydrolase activity, acting on ester bonds	0	4	0	0.469434	0.657818	1	1
molecular_function	GO:0003876	AMP deaminase activity	0	1	0	0.939626	1	1	1
biological_process	GO:0032264	IMP salvage	0	1	0	0.948441	1	1	1
biological_process	GO:0000372	Group I intron splicing	0	1	0	0.948441	1	1	1
molecular_function	GO:0070122	isopeptidase activity	0	6	0	0.688005	1	1	1
biological_process	GO:0001680	tRNA 3'-terminal CCA addition	0	1	0	0.948441	1	1	1
biological_process	GO:0031297	replication fork processing	0	2	0	0.853102	1	1	1
cellular_component	GO:0005664	nuclear origin of replication recognition complex	0	2	0	0.900139	1	1	1
molecular_function	GO:0005247	voltage-gated chloride channel activity	0	3	0	0.829541	1	1	1
biological_process	GO:0006821	chloride transport	0	3	0	0.853102	1	1	1
molecular_function	GO:0004827	proline-tRNA ligase activity	0	2	0	0.882879	1	1	1
biological_process	GO:0006433	prolyl-tRNA aminoacylation	0	2	0	0.89952	1	1	1
molecular_function	GO:0004639	phosphoribosylaminoimidazolesuccinocarboxamide synthase activity	0	1	0	0.939626	1	1	1
molecular_function	GO:0044877	protein-containing complex binding	0	1	0	0.268363	0.928216	1	1
biological_process	GO:0051716	cellular response to stimulus	0	2	0	0.982655	0.0325006	1	1
molecular_function	GO:0043014	alpha-tubulin binding	0	1	0	0.939626	1	1	1
molecular_function	GO:0015187	glycine transmembrane transporter activity	0	1	0	0.939626	1	1	1
biological_process	GO:1904983	glycine import into mitochondrion	0	1	0	0.948441	1	1	1
molecular_function	GO:0033819	lipoyl(octanoyl) transferase activity	0	1	0	0.939626	1	1	1
molecular_function	GO:0102555	octanoyl transferase activity (acting on glycine-cleavage complex H protein)	0	1	0	0.939626	1	1	1
molecular_function	GO:0015079	potassium ion transmembrane transporter activity	0	2	0	0.829541	1	1	1
molecular_function	GO:0016251	RNA polymerase II general transcription initiation factor activity	0	1	0	0.939626	1	1	1
cellular_component	GO:0097361	CIA complex	0	2	0	0.900139	1	1	1
cellular_component	GO:0005815	microtubule organizing center	0	1	0	0.72916	1	1	1
molecular_function	GO:0004144	diacylglycerol O-acyltransferase activity	0	1	0	0.939626	1	1	1
molecular_function	GO:0043399	tRNA A64-2'-O-ribosylphosphate transferase activity	0	1	0	0.939626	1	1	1
biological_process	GO:0019988	charged-tRNA amino acid modification	0	1	0	0.948441	1	1	1
biological_process	GO:0051083	'de novo' cotranslational protein folding	0	1	0	0.948441	1	1	1
biological_process	GO:0071409	cellular response to cycloheximide	0	1	0	0.948441	1	1	1
biological_process	GO:0060548	negative regulation of cell death	0	1	0	0.89952	1	1	1
biological_process	GO:0036003	positive regulation of transcription from RNA polymerase II promoter in response to stress	0	1	0	0.985223	0.190938	1	1
biological_process	GO:0006450	regulation of translational fidelity	0	1	0	0.948441	1	1	1
biological_process	GO:0000054	ribosomal subunit export from nucleus	0	2	0	0.654344	1	1	1
biological_process	GO:0006452	translational frameshifting	0	1	0	0.89952	1	1	1
molecular_function	GO:0140078	class I DNA-(apurinic or apyrimidinic site) endonuclease activity	0	3	0	0.829541	1	1	1
molecular_function	GO:0019104	DNA N-glycosylase activity	0	1	0	0.688005	1	1	1
cellular_component	GO:1904423	dehydrodolichyl diphosphate synthase complex	0	1	0	0.948766	1	1	1
molecular_function	GO:0045547	dehydrodolichyl diphosphate synthase activity	0	1	0	0.939626	1	1	1
biological_process	GO:0019408	dolichol biosynthetic process	0	3	0	0.853102	1	1	1
molecular_function	GO:0030060	L-malate dehydrogenase activity	0	3	0	0.829541	1	1	1
biological_process	GO:0006108	malate metabolic process	0	2	0	0.89952	1	1	1
molecular_function	GO:0070626	(S)-2-(5-amino-1-(5-phospho-D-ribosyl)imidazole-4-carboxamido) succinate lyase (fumarate-forming) activity	0	1	0	0.939626	1	1	1
molecular_function	GO:0004018	N6-(1,2-dicarboxyethyl)AMP AMP-lyase (fumarate-forming) activity	0	1	0	0.939626	1	1	1
cellular_component	GO:0031981	nuclear lumen	0	2	0	0.906659	0.157081	1	1
cellular_component	GO:0045252	oxoglutarate dehydrogenase complex	0	1	0	0.900139	1	1	1
molecular_function	GO:0004149	dihydrolipoyllysine-residue succinyltransferase activity	0	1	0	0.939626	1	1	1
biological_process	GO:0033512	L-lysine catabolic process to acetyl-CoA via saccharopine	0	1	0	0.948441	1	1	1
biological_process	GO:0070125	mitochondrial translational elongation	0	2	0	0.89952	1	1	1
cellular_component	GO:0030133	transport vesicle	0	1	0	0.999093	0.00741187	1	0.455
molecular_function	GO:0090560	2-(3-amino-3-carboxypropyl)histidine synthase activity	0	2	0	0.882879	1	1	1
biological_process	GO:0017183	peptidyl-diphthamide biosynthetic process from peptidyl-histidine	0	4	0	0.809062	1	1	1
molecular_function	GO:0019784	NEDD8-specific protease activity	0	1	0	0.939626	1	1	1
molecular_function	GO:0004588	orotate phosphoribosyltransferase activity	0	1	0	0.939626	1	1	1
cellular_component	GO:0000262	mitochondrial chromosome	0	1	0	0.948766	1	1	1
biological_process	GO:0000725	recombinational repair	0	2	0	0.893013	0.442082	1	1
cellular_component	GO:0009328	phenylalanine-tRNA ligase complex	0	1	0	0.948766	1	1	1
molecular_function	GO:0002161	aminoacyl-tRNA editing activity	0	7	0	0.607268	1	1	1
cellular_component	GO:0000922	spindle pole	0	3	0	0.810184	1	1	1
cellular_component	GO:0005816	spindle pole body	0	3	0	0.810184	1	1	1
molecular_function	GO:0043015	gamma-tubulin binding	0	2	0	0.882879	1	1	1
biological_process	GO:0007020	microtubule nucleation	0	3	0	0.853102	1	1	1
cellular_component	GO:0005801	cis-Golgi network	0	2	0	0.900139	1	1	1
molecular_function	GO:0016208	AMP binding	0	3	0	0.829541	1	1	1
molecular_function	GO:0003879	ATP phosphoribosyltransferase activity	0	1	0	0.939626	1	1	1
biological_process	GO:0036265	RNA (guanine-N7)-methylation	0	1	0	0.89952	1	1	1
biological_process	GO:0030488	tRNA methylation	0	2	0	0.853102	1	1	1
molecular_function	GO:0004824	lysine-tRNA ligase activity	0	2	0	0.882879	1	1	1
biological_process	GO:0006430	lysyl-tRNA aminoacylation	0	2	0	0.89952	1	1	1
molecular_function	GO:0008425	2-polyprenyl-6-methoxy-1,4-benzoquinone methyltransferase activity	0	1	0	0.882879	1	1	1
molecular_function	GO:0061543	3-demethylubiquinol-6 3-O-methyltransferase activity	0	1	0	0.939626	1	1	1
molecular_function	GO:0008689	3-demethylubiquinone-9 3-O-methyltransferase activity	0	1	0	0.939626	1	1	1
molecular_function	GO:0004395	hexaprenyldihydroxybenzoate methyltransferase activity	0	1	0	0.939626	1	1	1
molecular_function	GO:0046941	azetidine-2-carboxylic acid acetyltransferase activity	0	1	0	0.939626	1	1	1
molecular_function	GO:0005536	glucose binding	0	3	0	0.829541	1	1	1
molecular_function	GO:0004396	hexokinase activity	0	3	0	0.829541	1	1	1
biological_process	GO:0001678	cellular glucose homeostasis	0	3	0	0.727635	1	1	1
biological_process	GO:0006013	mannose metabolic process	0	3	0	0.853102	1	1	1
molecular_function	GO:0004017	adenylate kinase activity	0	4	0	0.779408	1	1	1
biological_process	GO:0006172	ADP biosynthetic process	0	2	0	0.89952	1	1	1
biological_process	GO:0046033	AMP metabolic process	0	2	0	0.727635	1	1	1
biological_process	GO:0046034	ATP metabolic process	0	2	0	0.146595	1	1	1
molecular_function	GO:0004559	alpha-mannosidase activity	0	1	0	0.73229	1	1	1
molecular_function	GO:0004713	protein tyrosine kinase activity	0	1	0	0.939626	1	1	1
biological_process	GO:0009202	deoxyribonucleoside triphosphate biosynthetic process	0	1	0	0.89952	1	1	1
molecular_function	GO:0016279	protein-lysine N-methyltransferase activity	0	5	0	0.607268	1	1	1
biological_process	GO:0043618	regulation of transcription from RNA polymerase II promoter in response to stress	0	3	0	0.953296	0.309975	1	1
cellular_component	GO:0000836	Hrd1p ubiquitin ligase complex	0	1	0	0.948766	1	1	1
cellular_component	GO:0070775	H3 histone acetyltransferase complex	0	1	0	0.948766	1	1	1
molecular_function	GO:0010698	acetyltransferase activator activity	0	1	0	0.939626	1	1	1
biological_process	GO:0001207	obsolete histone displacement	0	1	0	0.948441	1	1	1
biological_process	GO:0033523	histone H2B ubiquitination	0	1	0	0.948441	1	1	1
biological_process	GO:0097043	histone H3-K56 acetylation	0	1	0	0.948441	1	1	1
biological_process	GO:0006337	nucleosome disassembly	0	1	0	0.948441	1	1	1
biological_process	GO:0035066	positive regulation of histone acetylation	0	1	0	0.948441	1	1	1
biological_process	GO:0030466	silent mating-type cassette heterochromatin assembly	0	2	0	0.89952	1	1	1
molecular_function	GO:0004115	3',5'-cyclic-AMP phosphodiesterase activity	0	1	0	0.939626	1	1	1
biological_process	GO:0006198	cAMP catabolic process	0	1	0	0.948441	1	1	1
biological_process	GO:0005992	trehalose biosynthetic process	0	4	0	0.809062	1	1	1
molecular_function	GO:0004750	D-ribulose-phosphate 3-epimerase activity	0	1	0	0.939626	1	1	1
biological_process	GO:0006098	pentose-phosphate shunt	0	5	0	0.690025	1	1	1
molecular_function	GO:0004525	ribonuclease III activity	0	5	0	0.73229	1	1	1
molecular_function	GO:0004013	adenosylhomocysteinase activity	0	1	0	0.939626	1	1	1
biological_process	GO:0019510	S-adenosylhomocysteine catabolic process	0	1	0	0.948441	1	1	1
cellular_component	GO:0000444	MIS12/MIND type complex	0	1	0	0.900139	1	1	1
cellular_component	GO:0030904	retromer complex	0	2	0	0.853986	1	1	1
molecular_function	GO:0005384	manganese ion transmembrane transporter activity	0	2	0	0.882879	1	1	1
molecular_function	GO:0097079	selenite:proton symporter activity	0	1	0	0.939626	1	1	1
biological_process	GO:0006817	phosphate ion transport	0	1	0	0.809062	1	1	1
biological_process	GO:0097080	plasma membrane selenite transport	0	1	0	0.948441	1	1	1
biological_process	GO:0006797	polyphosphate metabolic process	0	1	0	0.948441	1	1	1
biological_process	GO:0030001	metal ion transport	0	1	0	0.853102	1	1	1
molecular_function	GO:0106312	methylenetetrahydrofolate reductase NADH activity	0	2	0	0.882879	1	1	1
molecular_function	GO:0106313	methylenetetrahydrofolate reductase NADPH activity	0	2	0	0.882879	1	1	1
cellular_component	GO:0008622	epsilon DNA polymerase complex	0	2	0	0.900139	1	1	1
biological_process	GO:0000724	double-strand break repair via homologous recombination	0	3	0	0.925145	0.379506	1	1
molecular_function	GO:0004410	homocitrate synthase activity	0	2	0	0.882879	1	1	1
molecular_function	GO:0008484	sulfuric ester hydrolase activity	0	1	0	0.939626	1	1	1
molecular_function	GO:0032549	ribonucleoside binding	0	3	0	0.829541	1	1	1
molecular_function	GO:0000121	glycerol-1-phosphatase activity	0	1	0	0.939626	1	1	1
molecular_function	GO:0043136	glycerol-3-phosphatase activity	0	1	0	0.939626	1	1	1
molecular_function	GO:0110130	ribitol-5-phosphatase activity	0	1	0	0.939626	1	1	1
molecular_function	GO:0050286	sorbitol-6-phosphatase activity	0	1	0	0.939626	1	1	1
biological_process	GO:0052646	alditol phosphate metabolic process	0	1	0	0.767278	1	1	1
biological_process	GO:0016573	histone acetylation	0	3	0	0.727635	1	1	1
molecular_function	GO:0004067	asparaginase activity	0	1	0	0.939626	1	1	1
biological_process	GO:0006530	asparagine catabolic process	0	1	0	0.948441	1	1	1
molecular_function	GO:0003868	4-hydroxyphenylpyruvate dioxygenase activity	0	1	0	0.939626	1	1	1
biological_process	GO:0006559	L-phenylalanine catabolic process	0	1	0	0.948441	1	1	1
biological_process	GO:0006572	tyrosine catabolic process	0	1	0	0.948441	1	1	1
cellular_component	GO:0000328	fungal-type vacuole lumen	0	1	0	0.948766	1	1	1
cellular_component	GO:0005771	multivesicular body	0	1	0	0.900139	1	1	1
molecular_function	GO:0001761	beta-alanine transmembrane transporter activity	0	1	0	0.939626	1	1	1
molecular_function	GO:0015192	L-phenylalanine transmembrane transporter activity	0	1	0	0.939626	1	1	1
molecular_function	GO:0015193	L-proline transmembrane transporter activity	0	1	0	0.939626	1	1	1
molecular_function	GO:0015203	polyamine transmembrane transporter activity	0	1	0	0.882879	1	1	1
molecular_function	GO:0004127	cytidylate kinase activity	0	1	0	0.939626	1	1	1
molecular_function	GO:0033862	UMP kinase activity	0	1	0	0.939626	1	1	1
biological_process	GO:0006221	pyrimidine nucleotide biosynthetic process	0	1	0	0.52902	1	1	1
molecular_function	GO:0070403	NAD+ binding	0	4	0	0.779408	1	1	1
molecular_function	GO:0017136	NAD-dependent histone deacetylase activity	0	1	0	0.779408	1	1	1
molecular_function	GO:0004345	glucose-6-phosphate dehydrogenase activity	0	1	0	0.939626	1	1	1
biological_process	GO:0110136	protein-RNA complex remodeling	0	1	0	0.948441	1	1	1
molecular_function	GO:0052657	guanine phosphoribosyltransferase activity	0	1	0	0.939626	1	1	1
molecular_function	GO:0004422	hypoxanthine phosphoribosyltransferase activity	0	1	0	0.939626	1	1	1
molecular_function	GO:0000310	xanthine phosphoribosyltransferase activity	0	1	0	0.939626	1	1	1
biological_process	GO:0032263	GMP salvage	0	1	0	0.948441	1	1	1
molecular_function	GO:0016765	transferase activity, transferring alkyl or aryl (other than methyl) groups	0	2	0	0.209446	1	1	1
molecular_function	GO:0004527	exonuclease activity	0	1	0	0.994028	0.0395149	1	1
cellular_component	GO:0019898	extrinsic component of membrane	0	1	0	0.477998	1	1	1
cellular_component	GO:0005797	Golgi medial cisterna	0	1	0	0.948766	1	1	1
cellular_component	GO:0005802	trans-Golgi network	0	2	0	0.900139	1	1	1
molecular_function	GO:0019899	enzyme binding	0	1	0	0.793435	0.421776	1	1
molecular_function	GO:0070273	phosphatidylinositol-4-phosphate binding	0	1	0	0.939626	1	1	1
biological_process	GO:0035269	protein O-linked mannosylation	0	1	0	0.948441	1	1	1
biological_process	GO:0045053	protein retention in Golgi apparatus	0	2	0	0.89952	1	1	1
biological_process	GO:0060304	regulation of phosphatidylinositol dephosphorylation	0	1	0	0.948441	1	1	1
molecular_function	GO:0008193	tRNA guanylyltransferase activity	0	1	0	0.939626	1	1	1
cellular_component	GO:0046930	pore complex	0	2	0	0.900139	1	1	1
molecular_function	GO:0015288	porin activity	0	2	0	0.882879	1	1	1
molecular_function	GO:0008308	voltage-gated anion channel activity	0	1	0	0.779408	1	1	1
biological_process	GO:0034613	cellular protein localization	0	2	0	0.9997	0.000912826	1	0.189
biological_process	GO:0035494	SNARE complex disassembly	0	1	0	0.948441	1	1	1
molecular_function	GO:0004185	serine-type carboxypeptidase activity	0	3	0	0.829541	1	1	1
biological_process	GO:0019915	lipid storage	0	3	0	0.853102	1	1	1
biological_process	GO:0044262	cellular carbohydrate metabolic process	0	1	0	0.554113	0.786559	1	1
cellular_component	GO:0005685	U1 snRNP	0	3	0	0.853986	1	1	1
biological_process	GO:0006376	mRNA splice site selection	0	1	0	0.948441	1	1	1
biological_process	GO:0043547	positive regulation of GTPase activity	0	2	0	0.89952	1	1	1
molecular_function	GO:0016817	hydrolase activity, acting on acid anhydrides	0	1	0	0.515333	0.662012	1	1
molecular_function	GO:0046975	histone methyltransferase activity (H3-K36 specific)	0	1	0	0.939626	1	1	1
cellular_component	GO:0044614	nuclear pore cytoplasmic filaments	0	1	0	0.948766	1	1	1
molecular_function	GO:0000822	inositol hexakisphosphate binding	0	1	0	0.939626	1	1	1
biological_process	GO:0006415	translational termination	0	2	0	0.809062	1	1	1
biological_process	GO:0006409	tRNA export from nucleus	0	1	0	0.997362	0.10048	1	1
molecular_function	GO:0052917	dolichyl-P-Man:Man(7)GlcNAc(2)-PP-dolichol alpha-1,6-mannosyltransferase	0	1	0	0.939626	1	1	1
cellular_component	GO:0000015	phosphopyruvate hydratase complex	0	1	0	0.948766	1	1	1
molecular_function	GO:0004634	phosphopyruvate hydratase activity	0	1	0	0.939626	1	1	1
biological_process	GO:0072659	protein localization to plasma membrane	0	1	0	0.89952	1	1	1
molecular_function	GO:0050278	sedoheptulose-bisphosphatase activity	0	1	0	0.939626	1	1	1
biological_process	GO:0046390	ribose phosphate biosynthetic process	0	1	0	0.100569	1	0.991	1
molecular_function	GO:1904047	S-adenosyl-L-methionine binding	0	1	0	0.939626	1	1	1
biological_process	GO:0000455	enzyme-directed rRNA pseudouridine synthesis	0	1	0	0.948441	1	1	1
biological_process	GO:0051382	kinetochore assembly	0	3	0	0.853102	1	1	1
molecular_function	GO:0016811	hydrolase activity, acting on carbon-nitrogen (but not peptide) bonds, in linear amides	0	2	0	0.305176	1	1	1
biological_process	GO:0006672	ceramide metabolic process	0	1	0	0.853102	1	1	1
molecular_function	GO:0050291	sphingosine N-acyltransferase activity	0	2	0	0.882879	1	1	1
biological_process	GO:0046513	ceramide biosynthetic process	0	2	0	0.89952	1	1	1
molecular_function	GO:0004648	O-phospho-L-serine:2-oxoglutarate aminotransferase activity	0	1	0	0.939626	1	1	1
molecular_function	GO:0004764	shikimate 3-dehydrogenase (NADP+) activity	0	2	0	0.882879	1	1	1
biological_process	GO:1902600	proton transmembrane transport	0	2	0	0.654344	1	1	1
biological_process	GO:0030026	cellular manganese ion homeostasis	0	1	0	0.948441	1	1	1
cellular_component	GO:0048188	Set1C/COMPASS complex	0	5	0	0.768613	1	1	1
molecular_function	GO:0000009	alpha-1,6-mannosyltransferase activity	0	3	0	0.779408	1	1	1
molecular_function	GO:0004376	glycolipid mannosyltransferase activity	0	3	0	0.73229	1	1	1
molecular_function	GO:0004657	proline dehydrogenase activity	0	1	0	0.939626	1	1	1
biological_process	GO:0006562	proline catabolic process	0	1	0	0.89952	1	1	1
molecular_function	GO:0004502	kynurenine 3-monooxygenase activity	0	1	0	0.939626	1	1	1
molecular_function	GO:0003756	protein disulfide isomerase activity	0	2	0	0.882879	1	1	1
molecular_function	GO:0097020	COPII receptor activity	0	1	0	0.939626	1	1	1
biological_process	GO:0001510	RNA methylation	0	3	0	0.557918	1	1	1
molecular_function	GO:0004499	N,N-dimethylaniline monooxygenase activity	0	2	0	0.882879	1	1	1
biological_process	GO:0032220	plasma membrane fusion involved in cytogamy	0	1	0	0.948441	1	1	1
biological_process	GO:0043968	histone H2A acetylation	0	1	0	0.948441	1	1	1
biological_process	GO:0043967	histone H4 acetylation	0	1	0	0.948441	1	1	1
biological_process	GO:0043170	macromolecule metabolic process	0	2	0	0.765949	0.294401	1	1
biological_process	GO:0044238	primary metabolic process	0	2	0	0.00965633	0.994206	0.279	1
molecular_function	GO:0016300	tRNA (uracil) methyltransferase activity	0	1	0	0.779408	1	1	1
cellular_component	GO:0005846	nuclear cap binding complex	0	1	0	0.948766	1	1	1
biological_process	GO:0070966	nuclear-transcribed mRNA catabolic process, no-go decay	0	1	0	0.948441	1	1	1
biological_process	GO:0071025	RNA surveillance	0	1	0	0.727635	1	1	1
molecular_function	GO:0008659	(3R)-hydroxymyristoyl-[acyl-carrier-protein] dehydratase activity	0	1	0	0.939626	1	1	1
molecular_function	GO:0008693	3-hydroxydecanoyl-[acyl-carrier-protein] dehydratase activity	0	1	0	0.939626	1	1	1
molecular_function	GO:0047451	3-hydroxyoctanoyl-[acyl-carrier-protein] dehydratase activity	0	1	0	0.939626	1	1	1
molecular_function	GO:0004317	3-hydroxypalmitoyl-[acyl-carrier-protein] dehydratase activity	0	1	0	0.939626	1	1	1
molecular_function	GO:0004313	[acyl-carrier-protein] S-acetyltransferase activity	0	1	0	0.939626	1	1	1
molecular_function	GO:0004314	[acyl-carrier-protein] S-malonyltransferase activity	0	1	0	0.939626	1	1	1
molecular_function	GO:0004318	enoyl-[acyl-carrier-protein] reductase (NADH) activity	0	1	0	0.939626	1	1	1
molecular_function	GO:0016631	enoyl-[acyl-carrier-protein] reductase activity	0	1	0	0.939626	1	1	1
molecular_function	GO:0016295	myristoyl-[acyl-carrier-protein] hydrolase activity	0	1	0	0.939626	1	1	1
molecular_function	GO:0004320	oleoyl-[acyl-carrier-protein] hydrolase activity	0	1	0	0.939626	1	1	1
molecular_function	GO:0016296	palmitoyl-[acyl-carrier-protein] hydrolase activity	0	1	0	0.939626	1	1	1
molecular_function	GO:0019781	NEDD8 activating enzyme activity	0	2	0	0.882879	1	1	1
biological_process	GO:0045116	protein neddylation	0	3	0	0.853102	1	1	1
molecular_function	GO:0004521	endoribonuclease activity	0	2	0	0.392056	1	1	1
biological_process	GO:0000469	cleavage involved in rRNA processing	0	2	0	0.588382	1	1	1
biological_process	GO:0042274	ribosomal small subunit biogenesis	0	5	0	0.450939	1	1	1
molecular_function	GO:0016423	tRNA (guanine) methyltransferase activity	0	1	0	0.73229	1	1	1
biological_process	GO:0051052	regulation of DNA metabolic process	0	1	0	0.809062	1	1	1
molecular_function	GO:0047389	glycerophosphocholine phosphodiesterase activity	0	1	0	0.939626	1	1	1
biological_process	GO:0046475	glycerophospholipid catabolic process	0	1	0	0.948441	1	1	1
molecular_function	GO:0003896	DNA primase activity	0	1	0	0.939626	1	1	1
molecular_function	GO:0003873	6-phosphofructo-2-kinase activity	0	4	0	0.779408	1	1	1
biological_process	GO:0006003	fructose 2,6-bisphosphate metabolic process	0	4	0	0.809062	1	1	1
biological_process	GO:0006000	fructose metabolic process	0	4	0	0.809062	1	1	1
biological_process	GO:0008299	isoprenoid biosynthetic process	0	6	0	0.475605	1	1	1
molecular_function	GO:0043998	H2A histone acetyltransferase activity	0	1	0	0.939626	1	1	1
molecular_function	GO:0010485	H4 histone acetyltransferase activity	0	1	0	0.939626	1	1	1
molecular_function	GO:0004048	anthranilate phosphoribosyltransferase activity	0	1	0	0.939626	1	1	1
molecular_function	GO:0003918	DNA topoisomerase type II (double strand cut, ATP-hydrolyzing) activity	0	2	0	0.882879	1	1	1
biological_process	GO:0042138	meiotic DNA double-strand break formation	0	1	0	0.948441	1	1	1
[truncated: 775 more rows]

## Sheet: polyQ⁄N
GO domain	GO ID	GO term	polyQ⁄N protein	total number	number / total	raw p-value under-representation	raw p-value over-representation	FWER under-representation	FWER over-representation	Gene Name
[truncated: 2,650 more rows]
[truncated: 106 more columns]

[truncated: 19 more sheets: polyN, polyY, polyW, polyC, polyP, polyA, polyS, polyT, polyD, polyE, polyG, polyF, polyH, polyI, polyL, polyV, polyM, polyR, polyK]
