# Supplementary material for: Noncanonical usage of stop codons in ciliates expands proteins with structurally flexible Q-rich motifs
Source: eLife. 2024 Feb 23;12:RP91405. doi: 10.7554/eLife.91405 (PMC10942620; doi:10.7554/eLife.91405)
Supplement: Figure 6—source data 9. — The percentages and numbers of SCD and polyX proteins in our search that belong to each indicated Gene Ontology (GO) group are shown. GOfuncR (Huttenhower et al., 2009) was applied for GO enrichment and statistical analysis. The p values adjusted according to the Family-wise error rate (FWER) are shown. The overrepresented GO groups (adjusted p-values ≤0.001) are highlighted in red font. [file elife-91405-fig6-data9.xlsx]

## Sheet: SCD
GO domain	GO ID	GO term	SCD protein	total number	number / total	raw p-value under-representation	raw p-value over-representation	FWER under-representation	FWER over-representation	Gene Name
molecular_function	GO:0005524	ATP binding	132	504	0.261905	1	3.87564e-11	1	0	ARO1_CANTT	GATB_CANTT	C5MB10_CANTT	C5MEV5_CANTT	C5M233_CANTT	C5MDY2_CANTT	C5M6E8_CANTT	C5MBM4_CANTT	C5M8A9_CANTT	C5MIT1_CANTT	C5M887_CANTT	C5M1Y0_CANTT	C5MEP2_CANTT	C5MJH1_CANTT	C5M4B3_CANTT	C5M5H5_CANTT	C5MFZ8_CANTT	C5M898_CANTT	C5M785_CANTT	C5M602_CANTT	C5MC01_CANTT	C5MH90_CANTT	C5M522_CANTT	C5M9D7_CANTT	C5MD55_CANTT	C5M5H4_CANTT	C5MI22_CANTT	C5MHY7_CANTT	C5MBU9_CANTT	C5M3U1_CANTT	C5M4A4_CANTT	C5MH31_CANTT	C5M628_CANTT	C5M7G4_CANTT	C5M2H0_CANTT	C5M2Z0_CANTT	C5MB75_CANTT	C5MBJ7_CANTT	C5M4V2_CANTT	C5MFK9_CANTT
cellular_component	GO:0016021	integral component of membrane	131	1239	0.10573	7.7539e-08	1	0	1	MIC60_CANTT	CHO2_CANTT	C5M6D0_CANTT	C5MEV5_CANTT	C5M8U5_CANTT	C5MBN9_CANTT	C5M887_CANTT	C5M2L2_CANTT	C5MHB0_CANTT	C5M221_CANTT	C5M2Z9_CANTT	C5MG23_CANTT	C5MFZ8_CANTT	C5M2P5_CANTT	C5M6D6_CANTT	C5MFV5_CANTT	C5M368_CANTT	C5M897_CANTT	C5MJK6_CANTT	C5MAM7_CANTT	C5MI73_CANTT	C5M5N9_CANTT	C5M3T3_CANTT	C5M8Y6_CANTT	C5MF51_CANTT	C5M5T0_CANTT	C5MFJ2_CANTT	C5MEB8_CANTT	C5MD92_CANTT	C5M978_CANTT	C5MG71_CANTT	C5M720_CANTT	C5MFS7_CANTT	C5MI52_CANTT	C5MD32_CANTT	C5M7B7_CANTT	C5M7C6_CANTT	C5M713_CANTT	C5MIS1_CANTT	C5M1T5_CANTT
cellular_component	GO:0005634	nucleus	92	416	0.221154	1	7.20859e-09	1	0	DEF1_CANTT	C5M5X4_CANTT	C5M4P5_CANTT	C5M2T6_CANTT	C5M8A9_CANTT	C5MBP5_CANTT	C5MJH1_CANTT	C5M5H5_CANTT	C5MCH7_CANTT	C5M8J3_CANTT	C5MBK4_CANTT	C5MC40_CANTT	C5MEP1_CANTT	C5M7F3_CANTT	C5M3X8_CANTT	C5MH90_CANTT	C5MH50_CANTT	C5MAW0_CANTT	C5M9D7_CANTT	C5MB27_CANTT	C5M5H4_CANTT	C5MI22_CANTT	C5MHY7_CANTT	C5MDS9_CANTT	C5M6U1_CANTT	C5MIX4_CANTT	C5MIA8_CANTT	C5MF46_CANTT	C5MJ50_CANTT	C5MA29_CANTT	C5M450_CANTT	C5M9G3_CANTT	C5MEA8_CANTT	C5MGP2_CANTT	C5M619_CANTT	C5M9U3_CANTT	C5MGU8_CANTT	C5MCE4_CANTT	C5MAH2_CANTT	C5M364_CANTT
molecular_function	GO:0003677	DNA binding	58	169	0.343195	1	5.49749e-17	1	0	DEF1_CANTT	C5M8A9_CANTT	C5MH58_CANTT	C5M4J3_CANTT	C5MC40_CANTT	C5M7F3_CANTT	C5MEU2_CANTT	C5MEG3_CANTT	C5MHM5_CANTT	C5M9D7_CANTT	C5MD55_CANTT	C5MB87_CANTT	C5MAX7_CANTT	C5M1T5_CANTT	C5MG76_CANTT	C5MEA9_CANTT	C5MC44_CANTT	C5MG54_CANTT	C5MFH9_CANTT	C5M7E8_CANTT	C5M9E1_CANTT	C5M7A2_CANTT	C5MGL5_CANTT	C5M5G7_CANTT	C5M8J0_CANTT	C5M3I5_CANTT	C5M9U3_CANTT	C5MGU8_CANTT	C5M6P8_CANTT	C5MB37_CANTT	C5M8H3_CANTT	C5M5Z9_CANTT	C5MG45_CANTT	C5M445_CANTT	C5MEC8_CANTT	C5MB39_CANTT	C5M1T8_CANTT	C5M1S1_CANTT	C5MA33_CANTT	C5M3W7_CANTT
molecular_function	GO:0008270	zinc ion binding	57	207	0.275362	0.999997	5.82445e-06	1	0	C5MHK1_CANTT	C5MHX1_CANTT	C5M4J3_CANTT	C5MDL9_CANTT	C5MB61_CANTT	C5M3X8_CANTT	C5M3D5_CANTT	C5M615_CANTT	C5MID0_CANTT	C5M293_CANTT	C5MHM5_CANTT	C5MAW0_CANTT	C5M1Y3_CANTT	C5MB23_CANTT	C5M5H4_CANTT	C5MBG0_CANTT	C5MDS9_CANTT	C5M2W3_CANTT	C5M1T5_CANTT	C5MI54_CANTT	C5MC44_CANTT	C5M9J0_CANTT	C5MG88_CANTT	C5M493_CANTT	C5M822_CANTT	C5M7A2_CANTT	C5MGL5_CANTT	C5MA77_CANTT	C5MDF6_CANTT	C5M573_CANTT	C5M6C0_CANTT	C5M9V1_CANTT	C5M8J0_CANTT	C5M8H3_CANTT	C5M5Z9_CANTT	C5MEC8_CANTT	C5M514_CANTT	C5MB39_CANTT	C5M5Q9_CANTT	C5M6B9_CANTT
molecular_function	GO:0046872	metal ion binding	55	271	0.202952	0.999979	3.47045e-05	1	0.008	ARO1_CANTT	C5M233_CANTT	C5M8U5_CANTT	C5M9U5_CANTT	C5M6E8_CANTT	C5MCF9_CANTT	C5M5H5_CANTT	C5M522_CANTT	C5M4V3_CANTT	C5M9U7_CANTT	C5M4N7_CANTT	C5MEG3_CANTT	C5M9D7_CANTT	C5M202_CANTT	C5MB87_CANTT	C5MCP5_CANTT	C5MI85_CANTT	C5M7B7_CANTT	C5M2H0_CANTT	C5M405_CANTT	C5MC98_CANTT	C5M991_CANTT	C5M5Y1_CANTT	C5M935_CANTT	C5M660_CANTT	C5MAR0_CANTT	C5M385_CANTT	C5M2F2_CANTT	C5M3W9_CANTT	C5MB21_CANTT	C5MEW6_CANTT	C5M9U3_CANTT	C5M341_CANTT	C5M267_CANTT	C5M3W7_CANTT	C5M7L5_CANTT	C5MHD7_CANTT	C5M3G7_CANTT	C5MD14_CANTT	C5MJ98_CANTT
cellular_component	GO:0005737	cytoplasm	45	317	0.141956	0.00844805	0.99355	0.352	1	ARO1_CANTT	C5M576_CANTT	C5M8J3_CANTT	C5MH90_CANTT	C5MHF4_CANTT	C5MAL3_CANTT	C5M9D7_CANTT	C5M274_CANTT	C5MI22_CANTT	C5MBU9_CANTT	C5M202_CANTT	C5MIE7_CANTT	C5M4A4_CANTT	C5MFE3_CANTT	C5M2H0_CANTT	C5MGF3_CANTT	C5MC45_CANTT	C5M9G8_CANTT	C5M3W9_CANTT	C5M619_CANTT	C5M781_CANTT	C5M4B6_CANTT	C5M652_CANTT	C5M617_CANTT	C5MCE1_CANTT	C5MGN6_CANTT	C5MC21_CANTT	C5M754_CANTT	C5M3G7_CANTT	C5MGP6_CANTT	C5M7M1_CANTT	C5MHT1_CANTT	C5M787_CANTT	C5MA86_CANTT	C5MGV9_CANTT	C5MIM0_CANTT	C5M7R7_CANTT	C5MCV9_CANTT	C5MAS5_CANTT	C5M3X4_CANTT
molecular_function	GO:0016887	ATP hydrolysis activity	39	124	0.314516	0.999998	3.38224e-06	1	0	C5M6E8_CANTT	C5M1Y0_CANTT	C5M898_CANTT	C5MC01_CANTT	C5M522_CANTT	C5M9D7_CANTT	C5MHY7_CANTT	C5MBU9_CANTT	C5M3U1_CANTT	C5M4A4_CANTT	C5M3M8_CANTT	C5M4V2_CANTT	C5M450_CANTT	C5MAG5_CANTT	C5M6P8_CANTT	C5MA33_CANTT	C5M1W4_CANTT	C5ME50_CANTT	C5M7H1_CANTT	C5M754_CANTT	C5M6W6_CANTT	C5MGP6_CANTT	C5M7M1_CANTT	C5MAH5_CANTT	C5M8P4_CANTT	C5ME15_CANTT	C5M787_CANTT	C5MGT9_CANTT	C5MA11_CANTT	C5M6V7_CANTT	C5MD77_CANTT	C5M5A2_CANTT	C5M827_CANTT	C5MFE6_CANTT	C5M357_CANTT	C5M9J4_CANTT	C5M6I1_CANTT	C5M5I7_CANTT	C5M401_CANTT
molecular_function	GO:0000981	DNA-binding transcription factor activity, RNA polymerase II-specific	38	89	0.426966	1	1.89355e-12	1	0	C5MHK1_CANTT	C5MHX1_CANTT	C5M4J3_CANTT	C5MDL9_CANTT	C5MID0_CANTT	C5M293_CANTT	C5MHM5_CANTT	C5M1Y3_CANTT	C5MB23_CANTT	C5MBG0_CANTT	C5M1T5_CANTT	C5MI54_CANTT	C5M9J0_CANTT	C5M822_CANTT	C5M7A2_CANTT	C5MJ50_CANTT	C5MGL5_CANTT	C5MDF6_CANTT	C5M9V1_CANTT	C5M8J0_CANTT	C5M8H3_CANTT	C5M5Z9_CANTT	C5M7A8_CANTT	C5MEC8_CANTT	C5M514_CANTT	C5MBH7_CANTT	C5MAQ6_CANTT	C5M4A2_CANTT	C5MIU5_CANTT	C5MB26_CANTT	C5MFQ3_CANTT	C5M9V9_CANTT	C5ME58_CANTT	C5MAR7_CANTT	C5MIH2_CANTT	C5M9L5_CANTT	C5MFE0_CANTT	C5M8G2_CANTT
molecular_function	GO:0003723	RNA binding	27	153	0.176471	0.563083	0.499013	1	1	C5M2T6_CANTT	C5MIR7_CANTT	C5MEG3_CANTT	C5MAL3_CANTT	C5MH04_CANTT	C5MCP5_CANTT	C5M3W5_CANTT	C5MG76_CANTT	C5M2S5_CANTT	C5MFK9_CANTT	C5MHP1_CANTT	C5MAR0_CANTT	C5M3Z2_CANTT	C5M3W9_CANTT	C5MJ88_CANTT	C5MH29_CANTT	C5MG51_CANTT	C5M9V2_CANTT	C5M412_CANTT	C5MAK7_CANTT	C5MGL1_CANTT	C5M2Z3_CANTT	C5MJ82_CANTT	C5MEK7_CANTT	C5M4E8_CANTT	C5MGZ9_CANTT	C5MI94_CANTT
cellular_component	GO:0005886	plasma membrane	22	93	0.236559	0.993018	0.0127991	1	0.871	C5M5X4_CANTT	C5MDN9_CANTT	C5MDP5_CANTT	C5MEB8_CANTT	C5M6H3_CANTT	C5MDH8_CANTT	C5M619_CANTT	C5M6E9_CANTT	C5MHR8_CANTT	C5M5Q6_CANTT	C5M4F1_CANTT	C5MD08_CANTT	C5M8V1_CANTT	C5M9Y1_CANTT	C5MDY0_CANTT	C5MBZ3_CANTT	C5MAR6_CANTT	C5M223_CANTT	C5MDN4_CANTT	C5M4P0_CANTT	C5MH83_CANTT	C5M586_CANTT
molecular_function	GO:0003676	nucleic acid binding	21	76	0.276316	1	7.10047e-12	1	0	C5M2G3_CANTT	C5M2M6_CANTT	C5MCT9_CANTT	C5M5H4_CANTT	C5MHY7_CANTT	C5MBB9_CANTT	C5MA91_CANTT	C5M4V2_CANTT	C5MA55_CANTT	C5MBB3_CANTT	C5MFU3_CANTT	C5MGG5_CANTT	C5M450_CANTT	C5M8K6_CANTT	C5MIJ0_CANTT	C5MBD8_CANTT	C5MA11_CANTT	C5MJ39_CANTT	C5M9J4_CANTT	C5M5I7_CANTT	C5MCL7_CANTT
biological_process	GO:0006281	DNA repair	19	55	0.345455	0.999997	7.87085e-06	1	0.002	SLX41_CANTT	SLX42_CANTT	DEF1_CANTT	C5M4P5_CANTT	C5MJH1_CANTT	C5M5H5_CANTT	C5MAC9_CANTT	C5M7F3_CANTT	C5MDI4_CANTT	C5M7H2_CANTT	C5M364_CANTT	C5M3W7_CANTT	C5M7H8_CANTT	C5M6L6_CANTT	C5M8S0_CANTT	C5MEY8_CANTT	C5M4P3_CANTT	C5M3R9_CANTT	C5MFE6_CANTT
molecular_function	GO:0004674	protein serine/threonine kinase activity	18	43	0.418605	0.999944	0.000178723	1	0.031	C5MIT1_CANTT	C5MJH1_CANTT	C5M785_CANTT	C5M7G4_CANTT	C5MB75_CANTT	C5MCJ7_CANTT	C5MG78_CANTT	C5M4R4_CANTT	C5M9D2_CANTT	C5M8S0_CANTT	C5MJ75_CANTT	C5M6G8_CANTT	C5M8T9_CANTT	C5MD03_CANTT	C5MAS5_CANTT	C5MBT1_CANTT	C5MB89_CANTT	C5MEA6_CANTT
cellular_component	GO:0005829	cytosol	17	143	0.118881	0.108924	0.926652	0.997	1	C5M8E6_CANTT	C5MJH1_CANTT	C5M8L8_CANTT	C5M5Z5_CANTT	C5M427_CANTT	C5MDJ5_CANTT	C5MCJ7_CANTT	C5MC93_CANTT	C5MGP2_CANTT	C5MFD4_CANTT	C5M5T4_CANTT	C5M767_CANTT	C5M6A1_CANTT	C5M2N0_CANTT	C5M6I1_CANTT	C5M527_CANTT	C5MDY8_CANTT
cellular_component	GO:0005739	mitochondrion	15	133	0.112782	0.000110348	0.999942	0.004	1	GATB_CANTT	C5M8A9_CANTT	C5MD86_CANTT	C5ME62_CANTT	C5MBG3_CANTT	C5MG68_CANTT	C5MJ26_CANTT	C5M9U3_CANTT	C5M2F4_CANTT	C5M3L2_CANTT	C5MIE6_CANTT	C5M3N2_CANTT	C5MCI1_CANTT	C5M9N3_CANTT	C5MAW3_CANTT
molecular_function	GO:0022857	transmembrane transporter activity	15	127	0.11811	0.000304789	0.99984	0.011	1	C5M2L2_CANTT	C5MJK6_CANTT	C5MD32_CANTT	C5MCK9_CANTT	C5MFJ6_CANTT	C5MD30_CANTT	C5MA26_CANTT	C5M881_CANTT	C5MCV1_CANTT	C5M8Z3_CANTT	C5MFH4_CANTT	C5M894_CANTT	C5MB36_CANTT	C5MFT4_CANTT	C5MFY4_CANTT
molecular_function	GO:0004672	protein kinase activity	15	47	0.319149	1	1.09087e-06	1	0	C5MEP2_CANTT	C5M4B3_CANTT	C5M602_CANTT	C5M2Z0_CANTT	C5MBJ7_CANTT	C5MGM5_CANTT	C5M6Y2_CANTT	C5MBB5_CANTT	C5M6V8_CANTT	C5M3S1_CANTT	C5MD59_CANTT	C5M7T9_CANTT	C5MDA5_CANTT	C5M3L2_CANTT	C5MJ82_CANTT
cellular_component	GO:0009277	fungal-type cell wall	15	49	0.306122	0.997402	0.00684544	1	0.647	C5M2E4_CANTT	C5M5B5_CANTT	C5MD92_CANTT	C5MED3_CANTT	C5MDC3_CANTT	C5M9J2_CANTT	C5M596_CANTT	C5MET6_CANTT	C5M4U5_CANTT	C5M4S5_CANTT	C5M223_CANTT	C5MIE5_CANTT	C5M9N9_CANTT	C5M598_CANTT	C5M593_CANTT
molecular_function	GO:0042802	identical protein binding	14	65	0.215385	0.935789	0.110496	1	1	C5M5X4_CANTT	C5M2X1_CANTT	C5M3U1_CANTT	C5MAU9_CANTT	C5MH31_CANTT	C5MC50_CANTT	C5MCW0_CANTT	C5M619_CANTT	C5MAH5_CANTT	C5M5M9_CANTT	C5M827_CANTT	C5MFJ5_CANTT	C5MB89_CANTT	C5M527_CANTT
biological_process	GO:0044182	filamentous growth of a population of unicellular organisms	14	42	0.333333	0.99985	0.000428596	1	0.154	C5M8F2_CANTT	C5MB27_CANTT	C5MBU9_CANTT	C5MFE3_CANTT	C5M4V2_CANTT	C5MJ50_CANTT	C5M3I5_CANTT	C5M3A2_CANTT	C5MBD1_CANTT	C5MAN7_CANTT	C5M2F5_CANTT	C5MGL1_CANTT	C5MI25_CANTT	C5M5P8_CANTT
molecular_function	GO:0003724	RNA helicase activity	13	39	0.333333	0.998383	0.00495288	1	0.731	C5MHY7_CANTT	C5M4V2_CANTT	C5MFK9_CANTT	C5MA55_CANTT	C5MBB3_CANTT	C5M450_CANTT	C5MIJ0_CANTT	C5MAK7_CANTT	C5MA11_CANTT	C5M6V7_CANTT	C5MJ39_CANTT	C5M9J4_CANTT	C5M5I7_CANTT
biological_process	GO:0006355	regulation of transcription, DNA-templated	13	36	0.361111	0.996817	0.0052366	1	0.935	C5MH58_CANTT	C5M3X8_CANTT	C5M405_CANTT	C5MHN8_CANTT	C5MFH9_CANTT	C5M573_CANTT	C5M6C0_CANTT	C5MGU8_CANTT	C5MBJ0_CANTT	C5M617_CANTT	C5MIT7_CANTT	C5M2F5_CANTT	C5M6D9_CANTT
molecular_function	GO:0003697	single-stranded DNA binding	13	31	0.419355	0.999886	0.000458341	1	0.073	C5M7B4_CANTT	C5M1Y0_CANTT	C5MBU9_CANTT	C5M4A4_CANTT	C5MFH2_CANTT	C5MHP1_CANTT	C5MAG5_CANTT	C5M341_CANTT	C5M754_CANTT	C5MHD7_CANTT	C5MJ98_CANTT	C5M5A2_CANTT	C5M401_CANTT
molecular_function	GO:0003700	DNA-binding transcription factor activity	13	31	0.419355	1	2.26155e-15	1	0	C5MC40_CANTT	C5MB27_CANTT	C5MDS9_CANTT	C5M5G7_CANTT	C5M3I5_CANTT	C5MBD1_CANTT	C5MG77_CANTT	C5M4S9_CANTT	C5ME60_CANTT	C5MA86_CANTT	C5MFR4_CANTT	C5M9Y2_CANTT	C5MI25_CANTT
biological_process	GO:0015031	protein transport	12	68	0.176471	0.844504	0.197855	1	1	C5M2M6_CANTT	C5M5U0_CANTT	C5MCF6_CANTT	C5MJF5_CANTT	C5M8V9_CANTT	C5MBZ6_CANTT	C5M8V0_CANTT	C5MD19_CANTT	C5MHK0_CANTT	C5MG62_CANTT	C5M3F9_CANTT	C5MDR6_CANTT
biological_process	GO:0051301	cell division	12	48	0.25	0.993076	0.0136015	1	0.994	C5MBU9_CANTT	C5M441_CANTT	C5M3U1_CANTT	C5MCN3_CANTT	C5MHF1_CANTT	C5MEB5_CANTT	C5M754_CANTT	C5M3L2_CANTT	C5M7M1_CANTT	C5MD57_CANTT	C5MBR1_CANTT	C5M827_CANTT
cellular_component	GO:0005730	nucleolus	12	129	0.0930233	0.163027	0.888281	1	1	C5MH58_CANTT	C5MFE3_CANTT	C5M4V2_CANTT	C5MFK9_CANTT	C5MBB3_CANTT	C5M4B5_CANTT	C5MBF1_CANTT	C5M754_CANTT	C5MIJ0_CANTT	C5M7M1_CANTT	C5M2U9_CANTT	C5M9J4_CANTT
biological_process	GO:0006351	transcription, DNA-templated	12	43	0.27907	0.998524	0.00234643	1	0.633	C5MHM5_CANTT	C5M1T5_CANTT	C5MC44_CANTT	C5MG54_CANTT	C5M7A2_CANTT	C5MGL5_CANTT	C5M8J0_CANTT	C5M8H3_CANTT	C5M5Z9_CANTT	C5MB39_CANTT	C5M4A2_CANTT	C5MIU5_CANTT
molecular_function	GO:0004712	protein serine/threonine/tyrosine kinase activity	12	28	0.428571	0.999713	0.00116888	1	0.212	C5MIT1_CANTT	C5MJH1_CANTT	C5M785_CANTT	C5MH90_CANTT	C5MB75_CANTT	C5MCJ7_CANTT	C5M4R4_CANTT	C5M9D2_CANTT	C5MFL8_CANTT	C5MD03_CANTT	C5MBT1_CANTT	C5MEA6_CANTT
cellular_component	GO:0005789	endoplasmic reticulum membrane	11	109	0.100917	0.00215244	0.999114	0.093	1	CHO2_CANTT	C5M2Z9_CANTT	C5M896_CANTT	C5MAJ0_CANTT	C5MG88_CANTT	C5MA77_CANTT	C5M6G0_CANTT	C5MHK0_CANTT	C5M242_CANTT	C5M3Q6_CANTT	C5M3F9_CANTT
biological_process	GO:0006886	intracellular protein transport	11	53	0.207547	0.840621	0.208992	1	1	C5M326_CANTT	C5M917_CANTT	C5MD68_CANTT	C5MG71_CANTT	C5MG88_CANTT	C5MA77_CANTT	C5M5Q9_CANTT	C5MFD4_CANTT	C5ME69_CANTT	C5ME90_CANTT	C5ME27_CANTT
molecular_function	GO:0016787	hydrolase activity	11	57	0.192982	0.493967	0.554427	1	1	C5MDY2_CANTT	C5MBM4_CANTT	C5MD55_CANTT	C5MFK9_CANTT	C5MA55_CANTT	C5MBB3_CANTT	C5MIJ0_CANTT	C5M6D9_CANTT	C5MAK7_CANTT	C5MJ39_CANTT	C5MDM2_CANTT
molecular_function	GO:0043565	sequence-specific DNA binding	11	24	0.458333	0.999999	4.47191e-06	1	0	C5M7B4_CANTT	C5MB27_CANTT	C5MDS9_CANTT	C5MHP1_CANTT	C5MJ50_CANTT	C5M573_CANTT	C5M6C0_CANTT	C5MGP2_CANTT	C5MBD1_CANTT	C5MIT7_CANTT	C5MI25_CANTT
biological_process	GO:0007155	cell adhesion	11	18	0.611111	0.999998	1.69086e-05	1	0.006	C5MDN9_CANTT	C5MDP5_CANTT	C5MH31_CANTT	C5MDP6_CANTT	C5MDN6_CANTT	C5M4F1_CANTT	C5M9Y1_CANTT	C5MDY0_CANTT	C5MDN4_CANTT	C5M4P0_CANTT	C5MDN5_CANTT
biological_process	GO:0006260	DNA replication	10	19	0.526316	0.999998	5.2798e-06	1	0.002	SLX41_CANTT	SLX42_CANTT	C5MFI7_CANTT	C5M709_CANTT	C5M628_CANTT	C5MEA9_CANTT	C5M9U3_CANTT	C5ME50_CANTT	C5M3R9_CANTT	C5M3E8_CANTT
molecular_function	GO:0005525	GTP binding	10	89	0.11236	0.148461	0.913856	1	1	C5M2X9_CANTT	C5MH19_CANTT	C5MC93_CANTT	C5MAR6_CANTT	C5M2I5_CANTT	C5MDM2_CANTT	C5M586_CANTT	C5MFW4_CANTT	C5M527_CANTT	C5M410_CANTT
molecular_function	GO:0106310	protein serine kinase activity	10	21	0.47619	0.999895	0.000589639	1	0.113	C5MIT1_CANTT	C5M785_CANTT	C5MH90_CANTT	C5MB75_CANTT	C5MCJ7_CANTT	C5M4R4_CANTT	C5M9D2_CANTT	C5MFL8_CANTT	C5MD03_CANTT	C5MBT1_CANTT
molecular_function	GO:0003682	chromatin binding	10	37	0.27027	0.877057	0.214498	1	1	C5MBU9_CANTT	C5M2X1_CANTT	C5MAU9_CANTT	C5M6P8_CANTT	C5ME50_CANTT	C5M754_CANTT	C5MGP6_CANTT	C5M7M1_CANTT	C5M787_CANTT	C5M3X4_CANTT
molecular_function	GO:0043130	ubiquitin binding	9	28	0.321429	0.992266	0.0234038	1	0.992	DEF1_CANTT	C5M5X4_CANTT	C5M917_CANTT	C5M5Z5_CANTT	C5M2X1_CANTT	C5M6B9_CANTT	C5MFD4_CANTT	C5M4H7_CANTT	C5ME90_CANTT
cellular_component	GO:0005743	mitochondrial inner membrane	9	91	0.0989011	0.00620188	0.99717	0.278	1	MIC60_CANTT	C5MA31_CANTT	C5M9U6_CANTT	C5M940_CANTT	C5ME29_CANTT	C5M8P4_CANTT	C5M2I5_CANTT	C5MIB9_CANTT	C5MFW4_CANTT
biological_process	GO:0016192	vesicle-mediated transport	9	35	0.257143	0.994173	0.00956116	1	0.983	IRC6_CANTT	C5M917_CANTT	C5MGF3_CANTT	C5M6B2_CANTT	C5MBC3_CANTT	C5MI62_CANTT	C5ME90_CANTT	C5MA03_CANTT	C5M8K1_CANTT
cellular_component	GO:0016020	membrane	9	40	0.225	4.97796e-05	0.999967	0.002	1	C5M2E4_CANTT	C5M5U0_CANTT	C5MDC3_CANTT	C5M4B0_CANTT	C5M4U5_CANTT	C5MIE5_CANTT	C5M2N0_CANTT	C5M593_CANTT	C5MHW6_CANTT
molecular_function	GO:0005085	guanyl-nucleotide exchange factor activity	9	28	0.321429	0.992266	0.0234038	1	0.992	C5MBY4_CANTT	C5M761_CANTT	C5MH31_CANTT	C5MFT2_CANTT	C5MF67_CANTT	C5MGV9_CANTT	C5MFX2_CANTT	C5M5P8_CANTT	C5M7S0_CANTT
cellular_component	GO:0005935	cellular bud neck	9	26	0.346154	0.996434	0.010724	1	0.757	C5MCQ6_CANTT	C5M7F3_CANTT	C5MBZ3_CANTT	C5M4S5_CANTT	C5MAR6_CANTT	C5MGV9_CANTT	C5MG62_CANTT	C5MB89_CANTT	C5MEA6_CANTT
biological_process	GO:0007049	cell cycle	9	27	0.333333	1	8.33002e-08	1	0	C5MJH1_CANTT	C5MEP1_CANTT	C5M6U1_CANTT	C5MCN3_CANTT	C5MHF1_CANTT	C5MD14_CANTT	C5MD57_CANTT	C5MBR1_CANTT	C5M8J4_CANTT
biological_process	GO:0006888	endoplasmic reticulum to Golgi vesicle-mediated transport	9	39	0.230769	0.908199	0.169851	1	1	C5MG71_CANTT	C5MG88_CANTT	C5MA77_CANTT	C5M5Q9_CANTT	C5ME69_CANTT	C5MJC6_CANTT	C5M3F9_CANTT	C5ME27_CANTT	C5MHW6_CANTT
cellular_component	GO:0000329	fungal-type vacuole membrane	8	41	0.195122	0.818536	0.306309	1	1	C5M8L2_CANTT	C5MEQ4_CANTT	C5MH19_CANTT	C5MCW0_CANTT	C5MDH8_CANTT	C5MCJ7_CANTT	C5MAR6_CANTT	C5MH75_CANTT
molecular_function	GO:0051539	4 iron, 4 sulfur cluster binding	8	28	0.285714	0.976596	0.0614108	1	1	C5M8U5_CANTT	C5M9U5_CANTT	C5MCF9_CANTT	C5M522_CANTT	C5M9D7_CANTT	C5M9U3_CANTT	C5MGA5_CANTT	C5M3R9_CANTT
molecular_function	GO:0016491	oxidoreductase activity	8	91	0.0879121	1.18867e-06	1	0	1	C5MJC3_CANTT	C5M493_CANTT	C5MBM7_CANTT	C5MGR2_CANTT	C5M9B1_CANTT	C5MH34_CANTT	C5MJF3_CANTT	C5M2F6_CANTT
cellular_component	GO:0005794	Golgi apparatus	8	33	0.242424	0.479392	0.618708	1	1	C5MCF6_CANTT	C5MBZ6_CANTT	C5M5Q9_CANTT	C5M9T8_CANTT	C5MFD4_CANTT	C5M3F9_CANTT	C5ME27_CANTT	C5MDR6_CANTT
cellular_component	GO:0031225	anchored component of membrane	8	20	0.4	0.998421	0.00680416	1	0.645	C5MDN9_CANTT	C5MDP5_CANTT	C5M4F1_CANTT	C5M9Y1_CANTT	C5MDY0_CANTT	C5M223_CANTT	C5MDN4_CANTT	C5M4P0_CANTT
biological_process	GO:0005975	carbohydrate metabolic process	8	50	0.16	0.311695	0.765112	1	1	C5M5B5_CANTT	C5M443_CANTT	C5M2G5_CANTT	C5M4B0_CANTT	C5M4F1_CANTT	C5M9W7_CANTT	C5MHS0_CANTT	C5M9W8_CANTT
molecular_function	GO:0005096	GTPase activator activity	8	27	0.296296	0.998725	0.00343592	1	0.521	C5M4N7_CANTT	C5M274_CANTT	C5MGF3_CANTT	C5M2F2_CANTT	C5MAH2_CANTT	C5MAN7_CANTT	C5MGS3_CANTT	C5MJC6_CANTT
biological_process	GO:0007165	signal transduction	8	20	0.4	0.999981	4.21179e-05	1	0.014	C5MBT9_CANTT	C5M4N7_CANTT	C5M274_CANTT	C5MC45_CANTT	C5M2F2_CANTT	C5M7T9_CANTT	C5MGS3_CANTT	C5M6U2_CANTT
cellular_component	GO:0043332	mating projection tip	8	18	0.444444	0.99995	0.000306515	1	0.045	C5MDY2_CANTT	C5MCQ6_CANTT	C5MH90_CANTT	C5M9J9_CANTT	C5MD08_CANTT	C5MAR6_CANTT	C5MGV9_CANTT	C5MB89_CANTT
cellular_component	GO:0000131	incipient cellular bud site	8	20	0.4	0.998967	0.00481349	1	0.533	C5MCQ6_CANTT	C5MH90_CANTT	C5M9J9_CANTT	C5MBZ3_CANTT	C5MAR6_CANTT	C5MGH5_CANTT	C5MGV9_CANTT	C5MB89_CANTT
cellular_component	GO:0005576	extracellular region	8	37	0.216216	0.921131	0.160345	1	1	C5MDN9_CANTT	C5MDP5_CANTT	C5M4F1_CANTT	C5M9Y1_CANTT	C5MDY0_CANTT	C5M4S5_CANTT	C5MDN4_CANTT	C5M4P0_CANTT
molecular_function	GO:0035091	phosphatidylinositol binding	8	15	0.533333	0.999116	0.00278559	1	0.474	C5M917_CANTT	C5M274_CANTT	C5M5D1_CANTT	C5MDF8_CANTT	C5MFD4_CANTT	C5M4H7_CANTT	C5ME90_CANTT	C5M2N0_CANTT
cellular_component	GO:0000776	kinetochore	8	17	0.470588	0.993288	0.0193649	1	0.936	C5M7F3_CANTT	C5M4N3_CANTT	C5M2Z0_CANTT	C5MGC5_CANTT	C5M754_CANTT	C5M7M1_CANTT	C5M3H9_CANTT	C5MEA6_CANTT
biological_process	GO:0045944	positive regulation of transcription by RNA polymerase II	8	32	0.25	0.951434	0.0842669	1	1	C5M2X1_CANTT	C5MAU9_CANTT	C5MAH2_CANTT	C5M1T8_CANTT	C5MBD1_CANTT	C5MFQ3_CANTT	C5MI25_CANTT	C5MEA6_CANTT
cellular_component	GO:0030479	actin cortical patch	7	24	0.291667	0.98349	0.0494369	1	1	AIM21_CANTT	C5M5X4_CANTT	C5MDY2_CANTT	C5MH19_CANTT	C5MAH2_CANTT	C5M5Q6_CANTT	C5MGH5_CANTT
biological_process	GO:0006897	endocytosis	7	31	0.225806	0.90705	0.176995	1	1	C5M5X4_CANTT	C5MDY2_CANTT	C5MH19_CANTT	C5MC93_CANTT	C5MAH2_CANTT	C5M5Q6_CANTT	C5MGH5_CANTT
cellular_component	GO:0000124	SAGA complex	7	15	0.466667	0.999519	0.00297503	1	0.364	C5MEQ2_CANTT	C5M2X1_CANTT	C5M8U3_CANTT	C5MAU9_CANTT	C5MHY8_CANTT	C5MIH0_CANTT	C5M3S0_CANTT
molecular_function	GO:0046982	protein heterodimerization activity	7	33	0.212121	0.864033	0.255638	1	1	C5M897_CANTT	C5MAU9_CANTT	C5MHY8_CANTT	C5MIH0_CANTT	C5M3S0_CANTT	C5MET3_CANTT	C5M4H7_CANTT
cellular_component	GO:0005768	endosome	7	21	0.333333	0.987689	0.0250398	1	0.997	C5MBP5_CANTT	C5M427_CANTT	C5MJF5_CANTT	C5MDH8_CANTT	C5M6A1_CANTT	C5M2N0_CANTT	C5ME27_CANTT
cellular_component	GO:0009986	cell surface	7	17	0.411765	0.998611	0.00690665	1	0.658	C5M2E4_CANTT	C5MED3_CANTT	C5MDC3_CANTT	C5M4U5_CANTT	C5MIE5_CANTT	C5M9N9_CANTT	C5M593_CANTT
biological_process	GO:0006368	transcription elongation from RNA polymerase II promoter	7	28	0.25	0.909833	0.162903	1	1	C5MFC0_CANTT	C5MEG3_CANTT	C5MG76_CANTT	C5MAR0_CANTT	C5MGP2_CANTT	C5MFR0_CANTT	C5MEC8_CANTT
molecular_function	GO:0001228	DNA-binding transcription activator activity, RNA polymerase II-specific	7	11	0.636364	0.999962	0.000429655	1	0.07	C5M3D5_CANTT	C5MEU2_CANTT	C5MAW0_CANTT	C5MAX7_CANTT	C5MDY9_CANTT	C5MGP2_CANTT	C5M8C0_CANTT
cellular_component	GO:0000781	chromosome, telomeric region	6	30	0.2	0.921131	0.160345	1	1	DEF1_CANTT	C5MBM4_CANTT	C5M7B4_CANTT	C5MEP1_CANTT	C5M9D7_CANTT	C5M787_CANTT
biological_process	GO:0006325	chromatin organization	6	29	0.206897	0.179917	0.876816	1	1	C5MDI4_CANTT	C5M2X1_CANTT	C5MAU9_CANTT	C5ME50_CANTT	C5M6D9_CANTT	C5M585_CANTT
molecular_function	GO:0003924	GTPase activity	6	65	0.0923077	0.161056	0.914395	1	1	C5M2X9_CANTT	C5MH19_CANTT	C5MC93_CANTT	C5M2I5_CANTT	C5M586_CANTT	C5M527_CANTT
cellular_component	GO:0032040	small-subunit processome	6	51	0.117647	0.370335	0.774308	1	1	C5MC92_CANTT	C5M4B5_CANTT	C5MIJ0_CANTT	C5MAT5_CANTT	C5M9J4_CANTT	C5MIV7_CANTT
cellular_component	GO:0000139	Golgi membrane	6	47	0.12766	0.379102	0.751191	1	1	C5MG71_CANTT	C5MG88_CANTT	C5MA77_CANTT	C5MCU4_CANTT	C5MIW7_CANTT	C5MJC6_CANTT
biological_process	GO:0032968	positive regulation of transcription elongation from RNA polymerase II promoter	6	24	0.25	0.909491	0.198376	1	1	C5MG76_CANTT	C5MAR0_CANTT	C5MII8_CANTT	C5M3W9_CANTT	C5MEU9_CANTT	C5MAB1_CANTT
cellular_component	GO:0034399	nuclear periphery	6	26	0.230769	0.913584	0.190239	1	1	C5M8L2_CANTT	C5M8L8_CANTT	C5M9A7_CANTT	C5M4N3_CANTT	C5MAH5_CANTT	C5MFJ5_CANTT
molecular_function	GO:0003690	double-stranded DNA binding	6	13	0.461538	0.999992	2.97192e-05	1	0.004	C5M7B4_CANTT	C5M3U1_CANTT	C5M754_CANTT	C5MHD7_CANTT	C5MGP6_CANTT	C5M7M1_CANTT
biological_process	GO:0006268	DNA unwinding involved in DNA replication	6	14	0.428571	0.996873	0.015373	1	1	C5M7B4_CANTT	C5MBU9_CANTT	C5M4A4_CANTT	C5M4V2_CANTT	C5MAG5_CANTT	C5M787_CANTT
biological_process	GO:0006511	ubiquitin-dependent protein catabolic process	6	23	0.26087	0.823548	0.245622	1	1	C5MCH2_CANTT	C5M5N3_CANTT	C5MEW8_CANTT	C5M9F3_CANTT	C5M626_CANTT	C5MGG3_CANTT
biological_process	GO:0000077	DNA damage checkpoint signaling	6	10	0.6	0.999749	0.00156684	1	0.478	C5MJH1_CANTT	C5MAC9_CANTT	C5M732_CANTT	C5M8S0_CANTT	C5MJ75_CANTT	C5MFL8_CANTT
cellular_component	GO:0010494	cytoplasmic stress granule	6	17	0.352941	0.993093	0.0276701	1	0.999	C5M468_CANTT	C5M3M8_CANTT	C5MA55_CANTT	C5MBX0_CANTT	C5MDC8_CANTT	C5M527_CANTT
molecular_function	GO:0046983	protein dimerization activity	6	14	0.428571	0.989716	0.0230889	1	0.992	C5MCY3_CANTT	C5M1T8_CANTT	C5MAX4_CANTT	C5MFQ3_CANTT	C5MGT0_CANTT	C5MHZ2_CANTT
molecular_function	GO:0003735	structural constituent of ribosome	5	107	0.046729	0.000295675	0.99993	0.011	1	C5MJ88_CANTT	C5MB12_CANTT	C5MCN8_CANTT	C5M8K9_CANTT	C5MIY4_CANTT
biological_process	GO:0006310	DNA recombination	5	18	0.277778	0.984615	0.0301643	1	1	SLX41_CANTT	SLX42_CANTT	C5MBM4_CANTT	C5M8A9_CANTT	C5M7H8_CANTT
molecular_function	GO:0000287	magnesium ion binding	5	46	0.108696	0.245528	0.872209	1	1	C5MA49_CANTT	C5MHS0_CANTT	C5M3N2_CANTT	C5M2Z1_CANTT	C5M527_CANTT
cellular_component	GO:0005759	mitochondrial matrix	5	40	0.125	0.117179	0.932392	0.998	1	C5MDA0_CANTT	C5MJ45_CANTT	C5MBJ0_CANTT	C5M492_CANTT	C5MFW4_CANTT
biological_process	GO:0051028	mRNA transport	5	16	0.3125	0.969316	0.0694142	1	1	C5M2M6_CANTT	C5MCV7_CANTT	C5M5U0_CANTT	C5M2T0_CANTT	C5M9Q8_CANTT
molecular_function	GO:0004252	serine-type endopeptidase activity	5	16	0.3125	0.970874	0.0933183	1	1	C5M898_CANTT	C5MEA8_CANTT	C5M7Q3_CANTT	C5MH75_CANTT	C5MBS2_CANTT
biological_process	GO:0000480	endonucleolytic cleavage in 5'-ETS of tricistronic rRNA transcript (SSU-rRNA, 5.8S rRNA, LSU-rRNA)	5	24	0.208333	0.827512	0.334956	1	1	C5MC92_CANTT	C5M626_CANTT	C5M4B5_CANTT	C5MAT5_CANTT	C5MIV7_CANTT
biological_process	GO:0000447	endonucleolytic cleavage in ITS1 to separate SSU-rRNA from 5.8S rRNA and LSU-rRNA from tricistronic rRNA transcript (SSU-rRNA, 5.8S rRNA, LSU-rRNA)	5	29	0.172414	0.686919	0.503543	1	1	C5MC92_CANTT	C5M626_CANTT	C5M4B5_CANTT	C5MAT5_CANTT	C5MIV7_CANTT
biological_process	GO:0000472	endonucleolytic cleavage to generate mature 5'-end of SSU-rRNA from (SSU-rRNA, 5.8S rRNA, LSU-rRNA)	5	24	0.208333	0.827512	0.334956	1	1	C5MC92_CANTT	C5M626_CANTT	C5M4B5_CANTT	C5MAT5_CANTT	C5MIV7_CANTT
biological_process	GO:0034599	cellular response to oxidative stress	5	41	0.121951	0.619658	0.533818	1	1	C5MAJ0_CANTT	C5MI68_CANTT	C5MJF3_CANTT	C5M588_CANTT	C5M5N2_CANTT
cellular_component	GO:0110165	cellular anatomical entity	5	34	0.147059	0.680011	0.485615	1	1	C5MEE6_CANTT	C5M443_CANTT	C5M2L4_CANTT	C5MBW0_CANTT	C5M4U2_CANTT
molecular_function	GO:0004553	hydrolase activity, hydrolyzing O-glycosyl compounds	5	22	0.227273	0.944298	0.109462	1	1	C5M5B5_CANTT	C5M443_CANTT	C5M4F1_CANTT	C5M9W7_CANTT	C5M9W8_CANTT
molecular_function	GO:0051082	unfolded protein binding	5	50	0.1	0.177377	0.913963	1	1	C5MCZ4_CANTT	C5MC21_CANTT	C5MAH5_CANTT	C5MGT9_CANTT	C5M357_CANTT
cellular_component	GO:0031201	SNARE complex	5	9	0.555556	0.999472	0.0048866	1	0.569	C5M326_CANTT	C5MG71_CANTT	C5ME69_CANTT	C5ME27_CANTT	C5M9A2_CANTT
molecular_function	GO:0005484	SNAP receptor activity	5	12	0.416667	0.99412	0.0288996	1	1	C5M326_CANTT	C5MG71_CANTT	C5ME69_CANTT	C5ME27_CANTT	C5M9A2_CANTT
molecular_function	GO:0003712	transcription coregulator activity	5	22	0.227273	0.884045	0.217764	1	1	C5MEQ2_CANTT	C5MFR0_CANTT	C5M6X0_CANTT	C5MAB1_CANTT	C5MAT4_CANTT
biological_process	GO:0051123	RNA polymerase II preinitiation complex assembly	5	13	0.384615	0.950946	0.125442	1	1	C5M4J3_CANTT	C5M897_CANTT	C5MAU9_CANTT	C5MII8_CANTT	C5MAB1_CANTT
biological_process	GO:0006623	protein targeting to vacuole	5	14	0.357143	0.960886	0.0927531	1	1	C5M8F2_CANTT	C5MH19_CANTT	C5MC93_CANTT	C5MBC3_CANTT	C5M4H7_CANTT
molecular_function	GO:0003779	actin binding	5	14	0.357143	0.839827	0.301484	1	1	C5M5X4_CANTT	C5MCQ6_CANTT	C5MC62_CANTT	C5M5Q6_CANTT	C5MGH5_CANTT
cellular_component	GO:0010008	endosome membrane	5	15	0.333333	0.857272	0.26405	1	1	C5M5X4_CANTT	C5M5Q6_CANTT	C5M5T4_CANTT	C5M4H7_CANTT	C5ME90_CANTT
molecular_function	GO:0003729	mRNA binding	5	35	0.142857	0.433048	0.737643	1	1	C5M917_CANTT	C5MDJ5_CANTT	C5MIX7_CANTT	C5MDX8_CANTT	C5MDC8_CANTT
cellular_component	GO:0031965	nuclear membrane	5	17	0.294118	0.960167	0.10609	1	1	C5M2M6_CANTT	C5MCV7_CANTT	C5MC50_CANTT	C5MAR6_CANTT	C5M9Q8_CANTT
molecular_function	GO:0017056	structural constituent of nuclear pore	5	15	0.333333	0.979082	0.0732582	1	1	C5M2M6_CANTT	C5MCV7_CANTT	C5M5U0_CANTT	C5MC50_CANTT	C5M9Q8_CANTT
biological_process	GO:0006396	RNA processing	5	17	0.294118	0.0343374	0.976686	0.993	1	C5M5Z3_CANTT	C5MHY7_CANTT	C5MCN8_CANTT	C5M412_CANTT	C5M5I7_CANTT
cellular_component	GO:0005934	cellular bud tip	5	17	0.294118	0.97233	0.0889162	1	1	C5MCQ6_CANTT	C5MA55_CANTT	C5MAR6_CANTT	C5MGV9_CANTT	C5MB89_CANTT
biological_process	GO:0006606	protein import into nucleus	5	20	0.25	0.831555	0.313081	1	1	C5MCV7_CANTT	C5M8J3_CANTT	C5MC50_CANTT	C5M9Q8_CANTT	C5MDM2_CANTT
cellular_component	GO:0005680	anaphase-promoting complex	5	13	0.384615	0.993589	0.0302339	1	0.999	C5M3V4_CANTT	C5M9A7_CANTT	C5MCN3_CANTT	C5M8F9_CANTT	C5MBR1_CANTT
cellular_component	GO:0000785	chromatin	5	46	0.108696	0.438506	0.6676	1	1	C5M4A4_CANTT	C5M619_CANTT	C5MGP6_CANTT	C5M787_CANTT	C5MAS5_CANTT
biological_process	GO:0000727	double-strand break repair via break-induced replication	5	12	0.416667	0.993713	0.0304687	1	1	C5MFL7_CANTT	C5MBU9_CANTT	C5M4A4_CANTT	C5MAG5_CANTT	C5M787_CANTT
molecular_function	GO:0004843	thiol-dependent deubiquitinase	5	19	0.263158	0.934726	0.167682	1	1	C5MCH2_CANTT	C5M7M7_CANTT	C5M5N3_CANTT	C5MEW8_CANTT	C5M9F3_CANTT
biological_process	GO:0007118	budding cell apical bud growth	5	8	0.625	0.999121	0.00733768	1	0.964	C5MCQ6_CANTT	C5MH90_CANTT	C5M9J9_CANTT	C5MAR6_CANTT	C5MB89_CANTT
biological_process	GO:0000122	negative regulation of transcription by RNA polymerase II	5	19	0.263158	0.892333	0.225589	1	1	C5M5Z5_CANTT	C5MH90_CANTT	C5MG76_CANTT	C5MII8_CANTT	C5MAB1_CANTT
cellular_component	GO:0005669	transcription factor TFIID complex	5	14	0.357143	0.990139	0.0415521	1	1	C5M897_CANTT	C5M2X1_CANTT	C5MAU9_CANTT	C5MHY8_CANTT	C5M3S0_CANTT
cellular_component	GO:0046695	SLIK (SAGA-like) complex	5	10	0.5	0.998841	0.00861457	1	0.704	C5M2X1_CANTT	C5MAU9_CANTT	C5MHY8_CANTT	C5MIH0_CANTT	C5M3S0_CANTT
biological_process	GO:0035556	intracellular signal transduction	5	11	0.454545	0.999964	8.60395e-05	1	0.023	C5MAN7_CANTT	C5MGV9_CANTT	C5MGF2_CANTT	C5M5P8_CANTT	C5MEA6_CANTT
molecular_function	GO:0060090	molecular adaptor activity	5	12	0.416667	0.999176	0.0024097	1	0.369	C5MFL7_CANTT	C5M2X1_CANTT	C5M2X9_CANTT	C5MAU9_CANTT	C5MHT1_CANTT
biological_process	GO:0016226	iron-sulfur cluster assembly	4	17	0.235294	0.874558	0.26785	1	1	C5M522_CANTT	C5M8P4_CANTT	C5M8Q2_CANTT	C5MCI1_CANTT
cellular_component	GO:0005783	endoplasmic reticulum	4	46	0.0869565	0.000488109	0.999791	0.021	1	C5MHB0_CANTT	C5MAJ8_CANTT	C5M5Q9_CANTT	C5MH83_CANTT
cellular_component	GO:0005774	vacuolar membrane	4	34	0.117647	0.456732	0.662319	1	1	C5M326_CANTT	C5M368_CANTT	C5MH31_CANTT	C5M4H7_CANTT
biological_process	GO:0006891	intra-Golgi vesicle-mediated transport	4	8	0.5	0.987228	0.0607227	1	1	C5M326_CANTT	C5M606_CANTT	C5ME69_CANTT	C5ME27_CANTT
biological_process	GO:0042144	vacuole fusion, non-autophagic	4	11	0.363636	0.988542	0.0415281	1	1	C5M326_CANTT	C5MH19_CANTT	C5MCW0_CANTT	C5ME27_CANTT
cellular_component	GO:0016592	mediator complex	4	22	0.181818	0.792151	0.402137	1	1	C5MII8_CANTT	C5M6X0_CANTT	C5MAB1_CANTT	C5MAT4_CANTT
cellular_component	GO:0005777	peroxisome	4	22	0.181818	0.988372	0.0281127	1	0.999	C5M8E6_CANTT	C5MH19_CANTT	C5M2F4_CANTT	C5M6I1_CANTT
biological_process	GO:0031505	fungal-type cell wall organization	4	23	0.173913	0.863893	0.239241	1	1	C5M3S9_CANTT	C5M9W7_CANTT	C5M242_CANTT	C5M9W8_CANTT
molecular_function	GO:0030246	carbohydrate binding	4	9	0.444444	0.979082	0.0732582	1	1	C5MGP0_CANTT	C5MD92_CANTT	C5M267_CANTT	C5M273_CANTT
molecular_function	GO:0140359	ABC-type transporter activity	4	16	0.25	0.77322	0.427394	1	1	C5MEV5_CANTT	C5M887_CANTT	C5M8P4_CANTT	C5M4A9_CANTT
molecular_function	GO:0051287	NAD binding	4	30	0.133333	0.333704	0.825157	1	1	C5M233_CANTT	C5MBJ0_CANTT	C5MGI0_CANTT	C5MH34_CANTT
molecular_function	GO:0003743	translation initiation factor activity	4	35	0.114286	0.333704	0.825157	1	1	C5M2X1_CANTT	C5MAU9_CANTT	C5MER5_CANTT	C5MBX0_CANTT
biological_process	GO:0036180	filamentous growth of a population of unicellular organisms in response to biotic stimulus	4	5	0.8	0.999898	0.00281223	1	0.753	C5MC77_CANTT	C5MGA3_CANTT	C5M4J7_CANTT	C5MGP2_CANTT
biological_process	GO:1900445	positive regulation of filamentous growth of a population of unicellular organisms in response to biotic stimulus	4	5	0.8	0.999898	0.00281223	1	0.753	C5MC77_CANTT	C5MGA3_CANTT	C5M4J7_CANTT	C5MGP2_CANTT
cellular_component	GO:0030687	preribosome, large subunit precursor	4	30	0.133333	0.462405	0.729854	1	1	C5MFE3_CANTT	C5MBB3_CANTT	C5MFA5_CANTT	C5M1W4_CANTT
cellular_component	GO:0005628	prospore membrane	4	10	0.4	0.991385	0.0452705	1	1	C5MDY2_CANTT	C5MBP5_CANTT	C5M2X9_CANTT	C5MBZ3_CANTT
biological_process	GO:0000723	telomere maintenance	4	13	0.307692	0.919857	0.163485	1	1	C5MBM4_CANTT	C5M9D7_CANTT	C5MFL7_CANTT	C5M8S0_CANTT
cellular_component	GO:0005778	peroxisomal membrane	4	11	0.363636	0.996699	0.0137664	1	0.881	C5M234_CANTT	C5MIS1_CANTT	C5M3A2_CANTT	C5MH33_CANTT
biological_process	GO:0043161	proteasome-mediated ubiquitin-dependent protein catabolic process	4	32	0.125	0.526927	0.589411	1	1	C5MBK4_CANTT	C5M9G3_CANTT	C5M7R7_CANTT	C5MHE8_CANTT
biological_process	GO:0007094	mitotic spindle assembly checkpoint signaling	4	9	0.444444	0.979607	0.0837683	1	1	C5M9A7_CANTT	C5M2Z0_CANTT	C5MBV6_CANTT	C5M8T9_CANTT
molecular_function	GO:0003684	damaged DNA binding	4	12	0.333333	0.9711	0.106195	1	1	C5MBM4_CANTT	C5M5Z5_CANTT	C5MHP4_CANTT	C5M401_CANTT
biological_process	GO:0000724	double-strand break repair via homologous recombination	4	9	0.444444	0.998795	0.00463508	1	0.925	C5M7B4_CANTT	C5M4V2_CANTT	C5M7X1_CANTT	C5M401_CANTT
biological_process	GO:0006289	nucleotide-excision repair	4	17	0.235294	0.874492	0.240953	1	1	C5M7B4_CANTT	C5M8A9_CANTT	C5M5Z5_CANTT	C5MHP4_CANTT
biological_process	GO:0007131	reciprocal meiotic recombination	4	14	0.285714	0.980092	0.0540578	1	1	C5M7B4_CANTT	C5M1Y0_CANTT	C5M7X1_CANTT	C5M827_CANTT
molecular_function	GO:0005509	calcium ion binding	4	22	0.181818	0.741648	0.464958	1	1	C5MFV5_CANTT	C5MEB8_CANTT	C5M5Q6_CANTT	C5MBP9_CANTT
molecular_function	GO:0061630	ubiquitin protein ligase activity	4	22	0.181818	0.858737	0.290877	1	1	C5M2W3_CANTT	C5M3W9_CANTT	C5M2Q1_CANTT	C5M8V6_CANTT
molecular_function	GO:0003688	DNA replication origin binding	4	11	0.363636	0.980692	0.08043	1	1	C5MJH1_CANTT	C5MBU9_CANTT	C5M4A4_CANTT	C5M787_CANTT
biological_process	GO:0006271	DNA strand elongation involved in DNA replication	4	9	0.444444	0.998709	0.0059039	1	0.942	C5MBU9_CANTT	C5M4A4_CANTT	C5M787_CANTT	C5MFE6_CANTT
molecular_function	GO:0020037	heme binding	4	33	0.121212	0.387753	0.787343	1	1	C5MI85_CANTT	C5M6C5_CANTT	C5MIG9_CANTT	C5MFC4_CANTT
biological_process	GO:0016579	protein deubiquitination	4	15	0.266667	0.878896	0.282687	1	1	C5MCH2_CANTT	C5M5N3_CANTT	C5MEW8_CANTT	C5M9F3_CANTT
biological_process	GO:0006270	DNA replication initiation	4	15	0.266667	0.892333	0.225589	1	1	C5MJH1_CANTT	C5M4A4_CANTT	C5MI07_CANTT	C5MHD7_CANTT
biological_process	GO:0006357	regulation of transcription by RNA polymerase II	4	38	0.105263	0.932168	0.100348	1	1	C5MDS9_CANTT	C5M6X0_CANTT	C5M3X4_CANTT	C5MAT4_CANTT
cellular_component	GO:0034515	proteasome storage granule	4	16	0.25	0.929097	0.194936	1	1	C5MBK4_CANTT	C5M9G3_CANTT	C5MGG3_CANTT	C5MHE8_CANTT
molecular_function	GO:0008017	microtubule binding	4	10	0.4	0.9711	0.106195	1	1	C5MBK6_CANTT	C5MAN4_CANTT	C5M7T3_CANTT	C5M3H9_CANTT
molecular_function	GO:0005507	copper ion binding	4	11	0.363636	0.9711	0.106195	1	1	C5MC40_CANTT	C5MIS6_CANTT	C5MGR2_CANTT	C5MFR4_CANTT
cellular_component	GO:0005763	mitochondrial small ribosomal subunit	4	22	0.181818	0.792151	0.402137	1	1	C5MJ88_CANTT	C5MB12_CANTT	C5M8K9_CANTT	C5MIY4_CANTT
biological_process	GO:0010499	proteasomal ubiquitin-independent protein catabolic process	4	13	0.307692	0.956816	0.1403	1	1	C5M9G3_CANTT	C5MGG3_CANTT	C5M7R7_CANTT	C5MHE8_CANTT
biological_process	GO:0000083	regulation of transcription involved in G1/S transition of mitotic cell cycle	4	8	0.5	0.979607	0.0837683	1	1	C5MEU2_CANTT	C5MAX7_CANTT	C5MFR0_CANTT	C5M8C0_CANTT
biological_process	GO:0006887	exocytosis	4	10	0.4	0.984627	0.058634	1	1	C5M8V0_CANTT	C5MG62_CANTT	C5MCU2_CANTT	C5M9A2_CANTT
biological_process	GO:0048478	replication fork protection	4	4	1	1	0.000644188	1	0.318	C5MBU9_CANTT	C5MAR0_CANTT	C5M6L6_CANTT	C5MJ75_CANTT
biological_process	GO:0007064	mitotic sister chromatid cohesion	4	9	0.444444	0.989875	0.0431836	1	1	C5M3U1_CANTT	C5M773_CANTT	C5M7X1_CANTT	C5MDM2_CANTT
cellular_component	GO:0035327	euchromatin	4	5	0.8	NA	NA	NA	NA	C5MG76_CANTT	C5MFR0_CANTT	C5M754_CANTT	C5M7M1_CANTT
molecular_function	GO:0000166	nucleotide binding	4	17	0.235294	0.999997	4.5811e-06	1	0	C5MCT4_CANTT	C5M9U3_CANTT	C5MGA5_CANTT	C5M3R9_CANTT
biological_process	GO:0007018	microtubule-based movement	4	6	0.666667	0.999508	0.00312691	1	0.776	C5M7Z6_CANTT	C5MBK6_CANTT	C5MAN4_CANTT	C5M3H9_CANTT
cellular_component	GO:0030015	CCR4-NOT core complex	4	7	0.571429	0.99895	0.0108208	1	0.799	C5MAR0_CANTT	C5M3W9_CANTT	C5M617_CANTT	C5M8N8_CANTT
molecular_function	GO:0017108	5'-flap endonuclease activity	3	5	0.6	0.997328	0.0303581	1	1	SLX41_CANTT	SLX42_CANTT	C5M9D7_CANTT
cellular_component	GO:0005654	nucleoplasm	3	16	0.1875	0.922899	0.117696	1	1	C5M5Z5_CANTT	C5MFE3_CANTT	C5MFA5_CANTT
biological_process	GO:0006284	base-excision repair	3	8	0.375	0.956816	0.1403	1	1	C5M8A9_CANTT	C5MFL7_CANTT	C5MB37_CANTT
biological_process	GO:0000462	maturation of SSU-rRNA from tricistronic rRNA transcript (SSU-rRNA, 5.8S rRNA, LSU-rRNA)	3	23	0.130435	0.497854	0.650421	1	1	C5MIJ0_CANTT	C5M9J4_CANTT	C5MFN9_CANTT
molecular_function	GO:0034511	U3 snoRNA binding	3	11	0.272727	0.91957	0.244317	1	1	C5MC92_CANTT	C5MAT5_CANTT	C5MIV7_CANTT
molecular_function	GO:0051537	2 iron, 2 sulfur cluster binding	3	13	0.230769	0.864844	0.336919	1	1	C5M4P1_CANTT	C5MCF9_CANTT	C5MGN6_CANTT
biological_process	GO:0006397	mRNA processing	3	22	0.136364	0.447944	0.656807	1	1	C5M3W5_CANTT	C5MFN4_CANTT	C5MJ82_CANTT
biological_process	GO:0006457	protein folding	3	35	0.0857143	0.0653138	0.973447	1	1	C5MCZ4_CANTT	C5MIE7_CANTT	C5M357_CANTT
biological_process	GO:0006906	vesicle fusion	3	4	0.75	0.977757	0.0768294	1	1	C5M326_CANTT	C5MG71_CANTT	C5ME27_CANTT
biological_process	GO:0045324	late endosome to vacuole transport	3	5	0.6	0.988337	0.0351529	1	1	C5MCF6_CANTT	C5M4H7_CANTT	C5MCV9_CANTT
biological_process	GO:1904669	ATP export	3	8	0.375	0.97366	0.121856	1	1	C5M8F2_CANTT	C5M5M9_CANTT	C5M4H7_CANTT
biological_process	GO:0000147	actin cortical patch assembly	3	3	1	1	0.0040542	1	0.918	C5M5X4_CANTT	C5MDY2_CANTT	C5MGH5_CANTT
molecular_function	GO:0030170	pyridoxal phosphate binding	3	43	0.0697674	0.0749615	0.975127	0.998	1	C5M8E6_CANTT	C5M6K3_CANTT	C5M492_CANTT
cellular_component	GO:0005643	nuclear pore	3	14	0.214286	0.973064	0.0727136	1	1	C5M2M6_CANTT	C5M5U0_CANTT	C5M8L8_CANTT
molecular_function	GO:0008237	metallopeptidase activity	3	15	0.2	0.154439	0.932986	1	1	C5MB61_CANTT	C5MAF0_CANTT	C5MDK1_CANTT
cellular_component	GO:0005816	spindle pole body	3	8	0.375	0.968465	0.0888057	1	1	C5MCQ6_CANTT	C5M7F3_CANTT	C5M4N3_CANTT
biological_process	GO:0000463	maturation of LSU-rRNA from tricistronic rRNA transcript (SSU-rRNA, 5.8S rRNA, LSU-rRNA)	3	18	0.166667	0.827512	0.334956	1	1	C5MFK9_CANTT	C5MFA5_CANTT	C5M9J4_CANTT
molecular_function	GO:0000049	tRNA binding	3	24	0.125	0.428694	0.77866	1	1	C5M9U5_CANTT	C5M468_CANTT	C5MFL8_CANTT
biological_process	GO:0042147	retrograde transport, endosome to Golgi	3	19	0.157895	0.73215	0.476276	1	1	C5M427_CANTT	C5M5T4_CANTT	C5M2N0_CANTT
cellular_component	GO:0071014	post-mRNA release spliceosomal complex	3	10	0.3	0.93682	0.208071	1	1	C5MIC9_CANTT	C5MAF0_CANTT	C5M9J4_CANTT
biological_process	GO:0071840	cellular component organization or biogenesis	3	5	0.6	0.980071	0.0255483	1	1	C5M450_CANTT	C5M5Q6_CANTT	C5MBP9_CANTT
molecular_function	GO:0004386	helicase activity	3	5	0.6	0.999995	1.65431e-05	1	0.002	C5MD55_CANTT	C5M6D9_CANTT	C5M451_CANTT
biological_process	GO:0030476	ascospore wall assembly	3	12	0.25	0.889582	0.297917	1	1	C5M8V1_CANTT	C5MBZ3_CANTT	C5M223_CANTT
biological_process	GO:0046777	protein autophosphorylation	3	8	0.375	0.958458	0.162012	1	1	C5M4J7_CANTT	C5MCJ7_CANTT	C5MFL8_CANTT
biological_process	GO:0007264	small GTPase mediated signal transduction	3	14	0.214286	0.892175	0.206093	1	1	C5MHW6_CANTT	C5MFX2_CANTT	C5M7S0_CANTT
biological_process	GO:0007034	vacuolar transport	3	10	0.3	0.99091	0.0197289	1	1	C5M917_CANTT	C5MFD4_CANTT	C5ME90_CANTT
biological_process	GO:0046856	phosphatidylinositol dephosphorylation	3	6	0.5	0.984955	0.0860374	1	1	C5MGT5_CANTT	C5M8L2_CANTT	C5MI82_CANTT
biological_process	GO:0000055	ribosomal large subunit export from nucleus	3	15	0.2	0.755332	0.482907	1	1	C5MFE3_CANTT	C5M4N3_CANTT	C5MC50_CANTT
molecular_function	GO:0003678	DNA helicase activity	3	8	0.375	0.998432	0.00576571	1	0.758	C5MBM4_CANTT	C5M3M8_CANTT	C5MA33_CANTT
biological_process	GO:0006265	DNA topological change	3	7	0.428571	0.984955	0.0860374	1	1	C5M7B4_CANTT	C5M4V2_CANTT	C5M7X1_CANTT
biological_process	GO:0000722	telomere maintenance via recombination	3	12	0.25	0.889582	0.297917	1	1	C5M7B4_CANTT	C5M4V2_CANTT	C5MAG5_CANTT
biological_process	GO:0006364	rRNA processing	3	45	0.0666667	0.0326479	0.982272	0.992	1	C5MH50_CANTT	C5MH04_CANTT	C5M3Z2_CANTT
biological_process	GO:0030036	actin cytoskeleton organization	3	9	0.333333	0.574868	0.562912	1	1	C5M933_CANTT	C5MH19_CANTT	C5M6A1_CANTT
biological_process	GO:0000710	meiotic mismatch repair	3	5	0.6	0.997188	0.0314922	1	1	C5M1Y0_CANTT	C5MC01_CANTT	C5M5A2_CANTT
cellular_component	GO:0005887	integral component of plasma membrane	3	10	0.3	0.95473	0.168555	1	1	C5M4J7_CANTT	C5M5Z1_CANTT	C5MG93_CANTT
molecular_function	GO:0032266	phosphatidylinositol-3-phosphate binding	3	15	0.2	0.799056	0.428875	1	1	C5MBP5_CANTT	C5M5T4_CANTT	C5M6A1_CANTT
cellular_component	GO:0030127	COPII vesicle coat	3	9	0.333333	0.969392	0.13157	1	1	C5MG88_CANTT	C5MA77_CANTT	C5M5Q9_CANTT
cellular_component	GO:0044613	nuclear pore central transport channel	3	5	0.6	0.998027	0.0244771	1	0.997	C5MCV7_CANTT	C5MC50_CANTT	C5M9Q8_CANTT
biological_process	GO:0031145	anaphase-promoting complex-dependent catabolic process	3	8	0.375	0.939277	0.205422	1	1	C5M3V4_CANTT	C5M9A7_CANTT	C5MCN3_CANTT
biological_process	GO:0001403	invasive growth in response to glucose limitation	3	12	0.25	0.827033	0.392175	1	1	C5MH90_CANTT	C5MH31_CANTT	C5MAR6_CANTT
cellular_component	GO:0071162	CMG complex	3	9	0.333333	0.969392	0.13157	1	1	C5MBU9_CANTT	C5M4A4_CANTT	C5M787_CANTT
cellular_component	GO:0042555	MCM complex	3	6	0.5	0.994763	0.0437167	1	1	C5MBU9_CANTT	C5M4A4_CANTT	C5M787_CANTT
cellular_component	GO:0005656	nuclear pre-replicative complex	3	7	0.428571	0.989179	0.0683885	1	1	C5MBU9_CANTT	C5M4A4_CANTT	C5M787_CANTT
cellular_component	GO:0031298	replication fork protection complex	3	12	0.25	0.915766	0.24935	1	1	C5MBU9_CANTT	C5M4A4_CANTT	C5M787_CANTT
biological_process	GO:0006267	pre-replicative complex assembly involved in nuclear cell cycle DNA replication	3	7	0.428571	0.984955	0.0860374	1	1	C5MBU9_CANTT	C5M4A4_CANTT	C5M787_CANTT
biological_process	GO:0030174	regulation of DNA-dependent DNA replication initiation	3	10	0.3	0.889582	0.297917	1	1	C5MBU9_CANTT	C5M4A4_CANTT	C5M787_CANTT
biological_process	GO:0006914	autophagy	3	14	0.214286	0.518654	0.605939	1	1	C5MHK0_CANTT	C5M5T4_CANTT	C5M2G1_CANTT
biological_process	GO:0016573	histone acetylation	3	11	0.272727	0.795676	0.399734	1	1	C5M8V4_CANTT	C5M2X1_CANTT	C5MAU9_CANTT
molecular_function	GO:0030674	protein-macromolecule adaptor activity	3	13	0.230769	0.991277	0.0231598	1	0.992	C5M5Z5_CANTT	C5MIS1_CANTT	C5MEC0_CANTT
molecular_function	GO:0003887	DNA-directed DNA polymerase activity	3	8	0.375	0.97484	0.118047	1	1	C5M9U3_CANTT	C5MGA5_CANTT	C5M3R9_CANTT
biological_process	GO:0016973	poly(A)+ mRNA export from nucleus	3	10	0.3	0.939277	0.205422	1	1	C5M8L8_CANTT	C5MC50_CANTT	C5MA55_CANTT
molecular_function	GO:0017111	nucleoside-triphosphatase activity	3	4	0.75	0.77755	0.322766	1	1	C5MCU4_CANTT	C5M7T3_CANTT	C5M3H9_CANTT
molecular_function	GO:0031267	small GTPase binding	3	16	0.1875	0.763181	0.473196	1	1	C5M8J3_CANTT	C5M4N3_CANTT	C5MHW6_CANTT
molecular_function	GO:0019829	ATPase-coupled cation transmembrane transporter activity	3	6	0.5	0.535042	0.697336	1	1	C5MFZ8_CANTT	C5MIS6_CANTT	C5ME15_CANTT
biological_process	GO:0017148	negative regulation of translation	3	7	0.428571	0.940778	0.123447	1	1	C5MH31_CANTT	C5MIX7_CANTT	C5MDX8_CANTT
biological_process	GO:0006362	transcription elongation from RNA polymerase I promoter	3	12	0.25	0.923171	0.207926	1	1	C5MFR0_CANTT	C5MG45_CANTT	C5MEU9_CANTT
biological_process	GO:0007096	regulation of exit from mitosis	3	6	0.5	0.941366	0.172967	1	1	C5MH90_CANTT	C5MAR6_CANTT	C5MGV9_CANTT
molecular_function	GO:0030276	clathrin binding	3	5	0.6	0.993078	0.0397506	1	1	C5M1Z9_CANTT	C5MGH5_CANTT	C5M6A1_CANTT
cellular_component	GO:0000145	exocyst	3	8	0.375	0.980824	0.0979159	1	1	C5M8V0_CANTT	C5MG62_CANTT	C5MCU2_CANTT
biological_process	GO:0032511	late endosome to vacuole transport via multivesicular body sorting pathway	3	11	0.272727	0.914261	0.204324	1	1	C5MJF5_CANTT	C5MC93_CANTT	C5M6A1_CANTT
cellular_component	GO:0035861	site of double-strand break	3	7	0.428571	0.989179	0.0683885	1	1	C5M9D7_CANTT	C5MFL7_CANTT	C5M7X1_CANTT
molecular_function	GO:0043139	5'-3' DNA helicase activity	3	7	0.428571	0.985655	0.0832146	1	1	C5M9D7_CANTT	C5MAG5_CANTT	C5MD77_CANTT
biological_process	GO:0022613	ribonucleoprotein complex biogenesis	3	3	1	0.266671	0.791031	1	1	C5MHY7_CANTT	C5M451_CANTT	C5M5I7_CANTT
cellular_component	GO:0032153	cell division site	3	12	0.25	0.909321	0.178922	1	1	C5ME73_CANTT	C5M7T9_CANTT	C5M8T9_CANTT
biological_process	GO:0000920	septum digestion after cytokinesis	3	5	0.6	0.984955	0.0860374	1	1	C5MET6_CANTT	C5M4S5_CANTT	C5MB89_CANTT
cellular_component	GO:0044732	mitotic spindle pole body	3	7	0.428571	0.969392	0.13157	1	1	C5M7G4_CANTT	C5M8T9_CANTT	C5MEA6_CANTT
biological_process	GO:0007062	sister chromatid cohesion	3	6	0.5	0.999472	0.00231336	1	0.629	C5MIA8_CANTT	C5MF46_CANTT	C5M401_CANTT
cellular_component	GO:0016593	Cdc73/Paf1 complex	3	6	0.5	0.994763	0.0437167	1	1	C5MG76_CANTT	C5MAR0_CANTT	C5MFR0_CANTT
biological_process	GO:0072344	rescue of stalled ribosome	3	7	0.428571	0.984955	0.0860374	1	1	C5M468_CANTT	C5M8V6_CANTT	C5MJ39_CANTT
molecular_function	GO:0017070	U6 snRNA binding	3	4	0.75	0.999389	0.0137463	1	0.961	C5M4N3_CANTT	C5MAF0_CANTT	C5MD14_CANTT
cellular_component	GO:0000796	condensin complex	3	5	0.6	0.998027	0.0244771	1	0.997	C5M754_CANTT	C5MGP6_CANTT	C5M7M1_CANTT
biological_process	GO:0007076	mitotic chromosome condensation	3	8	0.375	0.889582	0.297917	1	1	C5M754_CANTT	C5MGP6_CANTT	C5M7M1_CANTT
cellular_component	GO:0005938	cell cortex	3	6	0.5	0.998864	0.00289458	1	0.355	C5MCT5_CANTT	C5ME73_CANTT	C5MB89_CANTT
biological_process	GO:0070058	tRNA gene clustering	3	4	0.75	0.999356	0.0142842	1	0.998	C5M754_CANTT	C5MGP6_CANTT	C5M7M1_CANTT
biological_process	GO:0070550	rDNA condensation	3	6	0.5	0.992628	0.0556121	1	1	C5M754_CANTT	C5MGP6_CANTT	C5M7M1_CANTT
biological_process	GO:0006412	translation	2	82	0.0243902	0.0012423	0.999388	0.159	1	C5MJ88_CANTT	C5M8K9_CANTT
cellular_component	GO:0033557	Slx1-Slx4 complex	2	3	0.666667	0.996922	0.0574364	1	1	SLX41_CANTT	SLX42_CANTT
biological_process	GO:0006915	apoptotic process	2	6	0.333333	0.958458	0.162012	1	1	C5MEA8_CANTT	C5M7Z7_CANTT
biological_process	GO:0000132	establishment of mitotic spindle orientation	2	4	0.5	0.985716	0.12232	1	1	C5MH31_CANTT	C5M7T3_CANTT
molecular_function	GO:0008289	lipid binding	2	14	0.142857	0.995906	0.00946315	1	0.882	C5MHB0_CANTT	C5M5V0_CANTT
biological_process	GO:0000002	mitochondrial genome maintenance	2	21	0.0952381	0.264044	0.902758	1	1	C5M3W5_CANTT	C5MAG5_CANTT
cellular_component	GO:0030688	preribosome, small subunit precursor	2	12	0.166667	0.708316	0.585171	1	1	C5MC92_CANTT	C5MFN9_CANTT
cellular_component	GO:0031305	integral component of mitochondrial inner membrane	2	9	0.222222	0.62293	0.665403	1	1	RCF1_CANTT	C5M3W5_CANTT
biological_process	GO:0033617	mitochondrial cytochrome c oxidase assembly	2	13	0.153846	0.654798	0.639226	1	1	RCF1_CANTT	C5MDA0_CANTT
biological_process	GO:0006811	ion transport	2	8	0.25	0.471547	0.641638	1	1	C5MGR2_CANTT	C5MCI1_CANTT
molecular_function	GO:0016757	glycosyltransferase activity	2	21	0.0952381	0.0313941	0.985474	0.896	1	C5MEE4_CANTT	C5MIW7_CANTT
molecular_function	GO:0051087	chaperone binding	2	12	0.166667	0.709642	0.585894	1	1	C5MIE7_CANTT	C5MAH5_CANTT
molecular_function	GO:0003873	6-phosphofructo-2-kinase activity	2	3	0.666667	0.996105	0.0665882	1	1	C5MB10_CANTT	C5MEZ4_CANTT
biological_process	GO:0006003	fructose 2,6-bisphosphate metabolic process	2	4	0.5	0.985716	0.12232	1	1	C5MB10_CANTT	C5MEZ4_CANTT
biological_process	GO:0006000	fructose metabolic process	2	3	0.666667	0.995946	0.0683022	1	1	C5MB10_CANTT	C5MEZ4_CANTT
cellular_component	GO:0005832	chaperonin-containing T-complex	2	8	0.25	0.902084	0.329253	1	1	C5MGT9_CANTT	C5M357_CANTT
biological_process	GO:0006366	transcription by RNA polymerase II	2	10	0.2	0.852191	0.197314	1	1	C5M2X1_CANTT	C5M341_CANTT
cellular_component	GO:0030173	integral component of Golgi membrane	2	12	0.166667	0.539853	0.732648	1	1	C5M326_CANTT	C5M606_CANTT
biological_process	GO:0072659	protein localization to plasma membrane	2	3	0.666667	0.916232	0.251042	1	1	C5MBI2_CANTT	C5M586_CANTT
molecular_function	GO:0016301	kinase activity	2	19	0.105263	0.999993	1.57968e-05	1	0.002	C5MJJ5_CANTT	C5M619_CANTT
cellular_component	GO:0070847	core mediator complex	2	3	0.666667	0.996922	0.0574364	1	1	C5MII8_CANTT	C5MAB1_CANTT
biological_process	GO:0060261	positive regulation of transcription initiation from RNA polymerase II promoter	2	3	0.666667	0.889582	0.297917	1	1	C5MII8_CANTT	C5MAB1_CANTT
biological_process	GO:0043328	protein transport to vacuole involved in ubiquitin-dependent protein catabolic process via the multivesicular body sorting pathway	2	9	0.222222	0.837988	0.434095	1	1	C5M8F2_CANTT	C5M5M9_CANTT
biological_process	GO:0034316	negative regulation of Arp2/3 complex-mediated actin nucleation	2	2	1	1	0.0254702	1	1	C5M5X4_CANTT	C5MGH5_CANTT
molecular_function	GO:0004069	L-aspartate:2-oxoglutarate aminotransferase activity	2	3	0.666667	0.996105	0.0665882	1	1	C5M8E6_CANTT	C5M6K3_CANTT
molecular_function	GO:0008296	3'-5'-exodeoxyribonuclease activity	2	3	0.666667	0.997328	0.0303581	1	1	C5MFL7_CANTT	C5MGA5_CANTT
biological_process	GO:0006302	double-strand break repair	2	9	0.222222	0.997044	0.0080523	1	0.979	C5M3U1_CANTT	C5MG65_CANTT
biological_process	GO:0051321	meiotic cell cycle	2	5	0.4	0.999951	0.000133928	1	0.055	C5MD97_CANTT	C5M6L6_CANTT
cellular_component	GO:0005741	mitochondrial outer membrane	2	13	0.153846	0.208594	0.913296	1	1	C5M2G3_CANTT	C5MJC8_CANTT
molecular_function	GO:0003824	catalytic activity	2	52	0.0384615	2.17139e-06	0.999999	0	1	C5MI85_CANTT	C5M4J5_CANTT
cellular_component	GO:0043625	delta DNA polymerase complex	2	3	0.666667	0.996922	0.0574364	1	1	C5MFI7_CANTT	C5MGA5_CANTT
molecular_function	GO:0004525	ribonuclease III activity	2	7	0.285714	0.916785	0.304628	1	1	C5MCN8_CANTT	C5M412_CANTT
molecular_function	GO:0003714	transcription corepressor activity	2	9	0.222222	0.842804	0.426715	1	1	C5M6C2_CANTT	C5MII8_CANTT
cellular_component	GO:0005874	microtubule	2	18	0.111111	0.785555	0.387639	1	1	C5MD57_CANTT	C5M7Z5_CANTT
biological_process	GO:0006950	response to stress	2	6	0.333333	0.999002	0.00160894	1	0.488	C5MC77_CANTT	C5MGA3_CANTT
biological_process	GO:0042273	ribosomal large subunit biogenesis	2	19	0.105263	0.383828	0.748288	1	1	C5MBF1_CANTT	C5MC21_CANTT
molecular_function	GO:0071949	FAD binding	2	22	0.0909091	0.302664	0.883153	1	1	C5MIG9_CANTT	C5MJC8_CANTT
molecular_function	GO:0010181	FMN binding	2	28	0.0714286	0.158887	0.949376	1	1	C5M8U5_CANTT	C5M9B1_CANTT
cellular_component	GO:0031588	nucleotide-activated protein kinase complex	2	4	0.5	0.989025	0.103898	1	1	C5MH31_CANTT	C5MC45_CANTT
cellular_component	GO:0046540	U4/U6 x U5 tri-snRNP complex	2	16	0.125	0.580899	0.700589	1	1	C5M625_CANTT	C5MAF0_CANTT
biological_process	GO:0000398	mRNA splicing, via spliceosome	2	30	0.0666667	0.322306	0.796975	1	1	C5MHZ4_CANTT	C5MEK7_CANTT
molecular_function	GO:0019901	protein kinase binding	2	9	0.222222	0.709642	0.585894	1	1	C5MD99_CANTT	C5M827_CANTT
biological_process	GO:0016239	positive regulation of macroautophagy	2	8	0.25	0.916232	0.251042	1	1	C5MH31_CANTT	C5MFL8_CANTT
cellular_component	GO:0051285	cell cortex of cell tip	2	7	0.285714	0.902084	0.329253	1	1	C5MDY2_CANTT	C5M586_CANTT
biological_process	GO:0071963	establishment or maintenance of cell polarity regulating cell shape	2	7	0.285714	0.958458	0.162012	1	1	C5MDY2_CANTT	C5M586_CANTT
molecular_function	GO:0000293	ferric-chelate reductase activity	2	20	0.1	0.368388	0.847154	1	1	C5M221_CANTT	C5MJ00_CANTT
biological_process	GO:0006826	iron ion transport	2	16	0.125	0.600266	0.64158	1	1	C5M221_CANTT	C5MJ00_CANTT
biological_process	GO:0042254	ribosome biogenesis	2	12	0.166667	0.0816407	0.945849	1	1	C5M2T6_CANTT	C5MCE4_CANTT
molecular_function	GO:0070628	proteasome binding	2	7	0.285714	0.916785	0.304628	1	1	C5M5Z5_CANTT	C5M7H2_CANTT
molecular_function	GO:0042162	telomeric DNA binding	2	3	0.666667	0.985655	0.0832146	1	1	C5MBM4_CANTT	C5M6U1_CANTT
biological_process	GO:0006303	double-strand break repair via nonhomologous end joining	2	8	0.25	0.837988	0.434095	1	1	C5MBM4_CANTT	C5MFL7_CANTT
biological_process	GO:0001522	pseudouridine synthesis	2	5	0.4	0.654798	0.639226	1	1	C5M2T6_CANTT	C5MH04_CANTT
biological_process	GO:0007004	telomere maintenance via telomerase	2	5	0.4	0.916232	0.251042	1	1	C5M7B4_CANTT	C5M7X1_CANTT
biological_process	GO:0035753	maintenance of DNA trinucleotide repeats	2	5	0.4	0.968508	0.182872	1	1	C5M8A9_CANTT	C5MFL7_CANTT
biological_process	GO:0016197	endosomal transport	2	4	0.5	0.837097	0.268702	1	1	C5M933_CANTT	C5MFD4_CANTT
molecular_function	GO:0000404	heteroduplex DNA loop binding	2	5	0.4	0.969642	0.178811	1	1	C5M1Y0_CANTT	C5M5A2_CANTT
biological_process	GO:0006506	GPI anchor biosynthetic process	2	23	0.0869565	0.170084	0.944924	1	1	C5M6G0_CANTT	C5M242_CANTT
biological_process	GO:0016042	lipid catabolic process	2	16	0.125	0.132026	0.944604	1	1	C5MBP5_CANTT	C5MGF2_CANTT
biological_process	GO:0045842	positive regulation of mitotic metaphase/anaphase transition	2	6	0.333333	0.878144	0.373632	1	1	C5M9A7_CANTT	C5MEA6_CANTT
biological_process	GO:0007124	pseudohyphal growth	2	10	0.2	0.941366	0.172967	1	1	C5MCQ6_CANTT	C5MH90_CANTT
cellular_component	GO:0140445	chromosome, telomeric repeat region	2	4	0.5	0.975523	0.156845	1	1	C5MFL7_CANTT	C5MGA5_CANTT
molecular_function	GO:0017116	single-stranded DNA helicase activity	2	5	0.4	0.996469	0.0251601	1	1	C5M9D7_CANTT	C5M787_CANTT
biological_process	GO:1902975	mitotic DNA replication initiation	2	4	0.5	0.968508	0.182872	1	1	C5MBU9_CANTT	C5M787_CANTT
cellular_component	GO:0032389	MutLalpha complex	2	2	1	1	0.0211977	1	0.994	C5M1Y0_CANTT	C5M5A2_CANTT
molecular_function	GO:0032139	dinucleotide insertion or deletion binding	2	3	0.666667	0.996105	0.0665882	1	1	C5M1Y0_CANTT	C5M5A2_CANTT
biological_process	GO:0006895	Golgi to endosome transport	2	9	0.222222	0.794578	0.491263	1	1	C5MC93_CANTT	C5M6A1_CANTT
biological_process	GO:0016126	sterol biosynthetic process	2	11	0.181818	0.353257	0.829916	1	1	C5M4B0_CANTT	C5MDY8_CANTT
biological_process	GO:0043087	regulation of GTPase activity	2	4	0.5	0.878896	0.282687	1	1	C5MBT9_CANTT	C5MGS3_CANTT
biological_process	GO:0070478	nuclear-transcribed mRNA catabolic process, 3'-5' exonucleolytic nonsense-mediated decay	2	11	0.181818	0.748958	0.544646	1	1	C5MBD5_CANTT	C5MAK7_CANTT
biological_process	GO:0070481	nuclear-transcribed mRNA catabolic process, non-stop decay	2	13	0.153846	0.654798	0.639226	1	1	C5MBD5_CANTT	C5MAK7_CANTT
molecular_function	GO:0004713	protein tyrosine kinase activity	2	4	0.5	0.986254	0.11943	1	1	C5MJH1_CANTT	C5M8T9_CANTT
biological_process	GO:0090307	mitotic spindle assembly	2	5	0.4	0.987228	0.0607227	1	1	C5MGN6_CANTT	C5M7T3_CANTT
biological_process	GO:0009058	biosynthetic process	2	12	0.166667	0.077932	0.936045	1	1	C5M6K3_CANTT	C5M302_CANTT
biological_process	GO:0043248	proteasome assembly	2	8	0.25	0.678501	0.566674	1	1	C5MBK4_CANTT	C5MHT1_CANTT
biological_process	GO:0045053	protein retention in Golgi apparatus	2	7	0.285714	0.913963	0.310688	1	1	C5MCF6_CANTT	C5MH19_CANTT
molecular_function	GO:0003713	transcription coactivator activity	2	11	0.181818	0.755683	0.536638	1	1	C5M4J3_CANTT	C5MII8_CANTT
molecular_function	GO:0008574	plus-end-directed microtubule motor activity	2	3	0.666667	0.996105	0.0665882	1	1	C5M7T3_CANTT	C5M3H9_CANTT
biological_process	GO:0002098	tRNA wobble uridine modification	2	10	0.2	0.600266	0.64158	1	1	C5M522_CANTT	C5M3X4_CANTT
molecular_function	GO:0044877	protein-containing complex binding	2	11	0.181818	0.246826	0.841103	1	1	C5M785_CANTT	C5MEA6_CANTT
biological_process	GO:0032889	regulation of vacuole fusion, non-autophagic	2	7	0.285714	0.913963	0.310688	1	1	C5MGF3_CANTT	C5MAR6_CANTT
biological_process	GO:0000011	vacuole inheritance	2	5	0.4	0.968508	0.182872	1	1	C5MH90_CANTT	C5MCW0_CANTT
molecular_function	GO:0017025	TBP-class protein binding	2	7	0.285714	0.916785	0.304628	1	1	C5MER5_CANTT	C5M6W6_CANTT
cellular_component	GO:0005770	late endosome	2	10	0.2	0.704639	0.504973	1	1	C5MH19_CANTT	C5MC93_CANTT
molecular_function	GO:0008139	nuclear localization sequence binding	2	5	0.4	0.969642	0.178811	1	1	C5M8J3_CANTT	C5M6B9_CANTT
biological_process	GO:0007121	bipolar cellular bud site selection	2	3	0.666667	0.995946	0.0683022	1	1	C5MCQ6_CANTT	C5MH90_CANTT
molecular_function	GO:0030234	enzyme regulator activity	2	9	0.222222	0.994067	0.0116244	1	0.914	C5MBK4_CANTT	C5MGP0_CANTT
cellular_component	GO:0005779	integral component of peroxisomal membrane	2	7	0.285714	0.931611	0.271418	1	1	C5M615_CANTT	C5MDD1_CANTT
molecular_function	GO:0004725	protein tyrosine phosphatase activity	2	18	0.111111	0.404753	0.8256	1	1	C5MHF1_CANTT	C5M588_CANTT
biological_process	GO:0031047	gene silencing by RNA	2	3	0.666667	0.995946	0.0683022	1	1	C5MCT9_CANTT	C5MIM0_CANTT
biological_process	GO:0000045	autophagosome assembly	2	9	0.222222	0.792074	0.438237	1	1	C5MCW0_CANTT	C5MCJ7_CANTT
cellular_component	GO:0005856	cytoskeleton	2	6	0.333333	0.997429	0.00530916	1	0.617	C5MBK6_CANTT	C5MGN6_CANTT
cellular_component	GO:0031931	TORC1 complex	2	3	0.666667	0.996922	0.0574364	1	1	C5MEJ3_CANTT	C5MEQ4_CANTT
biological_process	GO:0031929	TOR signaling	2	6	0.333333	0.851882	0.301109	1	1	C5MEJ3_CANTT	C5MEQ4_CANTT
biological_process	GO:0034605	cellular response to heat	2	9	0.222222	0.878896	0.282687	1	1	C5MIE7_CANTT	C5MEA8_CANTT
biological_process	GO:0000466	maturation of 5.8S rRNA from tricistronic rRNA transcript (SSU-rRNA, 5.8S rRNA, LSU-rRNA)	2	10	0.2	0.497854	0.650421	1	1	C5MFA5_CANTT	C5M9J4_CANTT
cellular_component	GO:0030896	checkpoint clamp complex	2	2	1	1	0.0211977	1	0.994	C5MAC9_CANTT	C5M732_CANTT
cellular_component	GO:0000932	P-body	2	19	0.105263	0.461903	0.788054	1	1	C5MAR0_CANTT	C5MDC8_CANTT
cellular_component	GO:0000328	fungal-type vacuole lumen	2	6	0.333333	0.956283	0.21341	1	1	C5MB61_CANTT	C5MD92_CANTT
molecular_function	GO:0035243	protein-arginine omega-N symmetric methyltransferase activity	2	3	0.666667	0.996105	0.0665882	1	1	C5MD86_CANTT	C5MBG3_CANTT
cellular_component	GO:0055087	Ski complex	2	3	0.666667	0.996922	0.0574364	1	1	C5MBD5_CANTT	C5MAK7_CANTT
cellular_component	GO:0005681	spliceosomal complex	2	20	0.1	0.623724	0.538554	1	1	C5MHZ4_CANTT	C5MD14_CANTT
molecular_function	GO:0019888	protein phosphatase regulator activity	2	9	0.222222	0.616711	0.672475	1	1	C5M7F3_CANTT	C5M4B6_CANTT
biological_process	GO:0006470	protein dephosphorylation	2	2	1	0.56162	0.675447	1	1	C5M7F3_CANTT	C5M3L2_CANTT
biological_process	GO:0006879	cellular iron ion homeostasis	2	13	0.153846	0.755332	0.482907	1	1	C5MIS6_CANTT	C5MCI1_CANTT
biological_process	GO:0044255	cellular lipid metabolic process	2	7	0.285714	0.01159	0.993728	0.809	1	C5MEA8_CANTT	C5M4U2_CANTT
biological_process	GO:0043570	maintenance of DNA repeat elements	2	3	0.666667	0.999803	0.00190327	1	0.6	C5MC01_CANTT	C5M5A2_CANTT
biological_process	GO:0007232	osmosensory signaling pathway via Sho1 osmosensor	2	3	0.666667	0.995946	0.0683022	1	1	C5MH90_CANTT	C5M5Z1_CANTT
biological_process	GO:0000750	pheromone-dependent signal transduction involved in conjugation with cellular fusion	2	6	0.333333	0.939277	0.205422	1	1	C5MH90_CANTT	C5MAR6_CANTT
biological_process	GO:0034063	stress granule assembly	2	5	0.4	0.968508	0.182872	1	1	C5MH90_CANTT	C5MDC8_CANTT
cellular_component	GO:0019774	proteasome core complex, beta-subunit complex	2	7	0.285714	0.931611	0.271418	1	1	C5M9G3_CANTT	C5M7R7_CANTT
molecular_function	GO:0004298	threonine-type endopeptidase activity	2	7	0.285714	0.916785	0.304628	1	1	C5M9G3_CANTT	C5M7R7_CANTT
molecular_function	GO:0004017	adenylate kinase activity	2	6	0.333333	0.946301	0.241367	1	1	C5MFL7_CANTT	C5MFW4_CANTT
molecular_function	GO:0106306	protein serine/threonine phosphatase activity	2	14	0.142857	NA	NA	NA	NA	C5M3G7_CANTT	C5M960_CANTT
molecular_function	GO:0106307	protein serine/threonine phosphatase activity	2	14	0.142857	NA	NA	NA	NA	C5M3G7_CANTT	C5M960_CANTT
molecular_function	GO:0005545	1-phosphatidylinositol binding	2	2	1	1	0.0247926	1	1	C5M1Z9_CANTT	C5M2X9_CANTT
cellular_component	GO:0030907	MBF transcription complex	2	2	1	1	0.0211977	1	0.994	C5MEU2_CANTT	C5M8C0_CANTT
molecular_function	GO:0008022	protein C-terminus binding	2	2	1	1	0.0247926	1	1	C5M615_CANTT	C5M527_CANTT
cellular_component	GO:0035267	NuA4 histone acetyltransferase complex	2	9	0.222222	0.665558	0.626959	1	1	C5MDI4_CANTT	C5M4P3_CANTT
molecular_function	GO:0005543	phospholipid binding	2	5	0.4	0.999176	0.0024097	1	0.369	C5MCT5_CANTT	C5MGH5_CANTT
biological_process	GO:0006409	tRNA export from nucleus	2	5	0.4	0.878144	0.373632	1	1	C5MC50_CANTT	C5MA55_CANTT
biological_process	GO:0007059	chromosome segregation	2	9	0.222222	0.999951	0.000133928	1	0.055	C5MF66_CANTT	C5MEB5_CANTT
biological_process	GO:0006353	DNA-templated transcription, termination	2	5	0.4	0.53416	0.652791	1	1	C5MG76_CANTT	C5MFR0_CANTT
biological_process	GO:0051569	regulation of histone H3-K4 methylation	2	3	0.666667	0.985716	0.12232	1	1	C5MG76_CANTT	C5MFR0_CANTT
cellular_component	GO:0005844	polysome	2	13	0.153846	0.805064	0.419101	1	1	C5M3M8_CANTT	C5MA55_CANTT
molecular_function	GO:0032549	ribonucleoside binding	2	3	0.666667	0.996105	0.0665882	1	1	C5MEG3_CANTT	C5MG45_CANTT
molecular_function	GO:0016773	phosphotransferase activity, alcohol group as acceptor	2	6	0.333333	0.999997	7.43877e-06	1	0	C5MJJ5_CANTT	C5M2G5_CANTT
biological_process	GO:0046854	phosphatidylinositol phosphate biosynthetic process	2	3	0.666667	0.995946	0.0683022	1	1	C5MJJ5_CANTT	C5M991_CANTT
biological_process	GO:0000079	regulation of cyclin-dependent protein serine/threonine kinase activity	2	10	0.2	0.794578	0.491263	1	1	C5M5V2_CANTT	C5MD99_CANTT
molecular_function	GO:0016779	nucleotidyltransferase activity	2	8	0.25	0.658009	0.47135	1	1	C5MB21_CANTT	C5MB33_CANTT
molecular_function	GO:0042803	protein homodimerization activity	2	9	0.222222	0.842804	0.426715	1	1	C5M6U1_CANTT	C5MFL8_CANTT
molecular_function	GO:0030145	manganese ion binding	2	6	0.333333	0.946301	0.241367	1	1	C5MAL3_CANTT	C5MFL7_CANTT
molecular_function	GO:0000014	single-stranded DNA endodeoxyribonuclease activity	2	4	0.5	0.969642	0.178811	1	1	C5M9D7_CANTT	C5M341_CANTT
biological_process	GO:0000706	meiotic DNA double-strand break processing	2	3	0.666667	0.999356	0.0142842	1	0.998	C5M9D7_CANTT	C5M4V2_CANTT
cellular_component	GO:0070603	SWI/SNF superfamily-type complex	2	4	0.5	0.495027	0.728141	1	1	C5M6D9_CANTT	C5MAC2_CANTT
molecular_function	GO:0051880	G-quadruplex DNA binding	2	4	0.5	0.986254	0.11943	1	1	C5MFL7_CANTT	C5MAG5_CANTT
biological_process	GO:0031573	mitotic intra-S DNA damage checkpoint signaling	2	2	1	1	0.0254702	1	1	C5MFL7_CANTT	C5M4V2_CANTT
biological_process	GO:0031126	sno(s)RNA 3'-end processing	2	4	0.5	0.702083	0.593992	1	1	C5MG76_CANTT	C5MFR0_CANTT
biological_process	GO:0009437	carnitine metabolic process	2	2	1	0.995946	0.0683022	1	1	C5ME62_CANTT	C5M2F4_CANTT
cellular_component	GO:0140602	nucleolar ring	2	5	0.4	0.975523	0.156845	1	1	C5M754_CANTT	C5MEA6_CANTT
biological_process	GO:0045144	meiotic sister chromatid segregation	2	3	0.666667	0.999902	0.00161784	1	0.538	C5M7T3_CANTT	C5M3H9_CANTT
biological_process	GO:0010971	positive regulation of G2/M transition of mitotic cell cycle	2	5	0.4	0.968508	0.182872	1	1	C5M7G4_CANTT	C5MEA6_CANTT
cellular_component	GO:0000324	fungal-type vacuole	2	17	0.117647	0.832038	0.263607	1	1	C5M7Q3_CANTT	C5ME27_CANTT
biological_process	GO:0034660	ncRNA metabolic process	2	3	0.666667	0.0100563	0.994038	0.742	1	C5MHY7_CANTT	C5M5I7_CANTT
biological_process	GO:0006406	mRNA export from nucleus	2	11	0.181818	0.874558	0.26785	1	1	C5M4N3_CANTT	C5M6A2_CANTT
cellular_component	GO:0097373	MCM core complex	2	3	0.666667	0.996922	0.0574364	1	1	C5MBU9_CANTT	C5M4A4_CANTT
molecular_function	GO:0033679	3'-5' DNA/RNA helicase activity	2	3	0.666667	0.996105	0.0665882	1	1	C5MBU9_CANTT	C5M4A4_CANTT
molecular_function	GO:0009378	four-way junction helicase activity	2	4	0.5	0.986254	0.11943	1	1	C5MBU9_CANTT	C5M4A4_CANTT
molecular_function	GO:1990518	single-stranded 3'-5' DNA helicase activity	2	3	0.666667	0.996105	0.0665882	1	1	C5MBU9_CANTT	C5M4A4_CANTT
molecular_function	GO:0003727	single-stranded RNA binding	2	7	0.285714	0.799056	0.428875	1	1	C5MBU9_CANTT	C5M4A4_CANTT
biological_process	GO:0043335	protein unfolding	2	4	0.5	0.985716	0.12232	1	1	C5MAH5_CANTT	C5M6I1_CANTT
cellular_component	GO:0005801	cis-Golgi network	2	6	0.333333	0.931611	0.271418	1	1	C5MG71_CANTT	C5ME69_CANTT
molecular_function	GO:0000149	SNARE binding	2	5	0.4	0.946301	0.241367	1	1	C5M606_CANTT	C5M9A2_CANTT
biological_process	GO:0030466	silent mating-type cassette heterochromatin assembly	2	14	0.142857	0.474189	0.781245	1	1	C5M754_CANTT	C5M787_CANTT
biological_process	GO:0000278	mitotic cell cycle	2	6	0.333333	0.999998	4.75812e-06	1	0.002	C5M6P8_CANTT	C5M626_CANTT
biological_process	GO:0010458	exit from mitosis	2	4	0.5	0.983772	0.0541783	1	1	C5M2X9_CANTT	C5MEA6_CANTT
cellular_component	GO:0034990	nuclear mitotic cohesin complex	2	2	1	1	0.0211977	1	0.994	C5M3U1_CANTT	C5M827_CANTT
molecular_function	GO:0003680	minor groove of adenine-thymine-rich DNA binding	2	2	1	1	0.0247926	1	1	C5M3U1_CANTT	C5M7M1_CANTT
biological_process	GO:0006520	cellular amino acid metabolic process	2	8	0.25	0.108748	0.92765	1	1	C5MCT4_CANTT	C5M6K3_CANTT
biological_process	GO:2001165	positive regulation of phosphorylation of RNA polymerase II C-terminal domain serine 2 residues	2	3	0.666667	0.995946	0.0683022	1	1	C5MG76_CANTT	C5MFR0_CANTT
biological_process	GO:1902969	mitotic DNA replication	2	2	1	0.998433	0.00779045	1	0.979	C5M4A4_CANTT	C5M7X1_CANTT
molecular_function	GO:0019825	oxygen binding	2	6	0.333333	0.916785	0.304628	1	1	C5M6C5_CANTT	C5MIG9_CANTT
molecular_function	GO:0042393	histone binding	2	15	0.133333	0.610819	0.631612	1	1	C5M6D9_CANTT	C5MAC2_CANTT
cellular_component	GO:0019773	proteasome core complex, alpha-subunit complex	2	6	0.333333	0.956283	0.21341	1	1	C5MGG3_CANTT	C5MHE8_CANTT
biological_process	GO:0097271	protein localization to bud neck	2	4	0.5	0.985716	0.12232	1	1	C5M619_CANTT	C5MBZ3_CANTT
biological_process	GO:0045892	negative regulation of transcription, DNA-templated	2	9	0.222222	0.581077	0.540523	1	1	C5M4P3_CANTT	C5MI25_CANTT
biological_process	GO:2000222	positive regulation of pseudohyphal growth	2	2	1	1	0.0254702	1	1	C5MH31_CANTT	C5MAR6_CANTT
molecular_function	GO:0000386	second spliceosomal transesterification activity	2	5	0.4	0.969642	0.178811	1	1	C5MHZ4_CANTT	C5MAF0_CANTT
biological_process	GO:0016560	protein import into peroxisome matrix, docking	2	3	0.666667	0.995946	0.0683022	1	1	C5MIS1_CANTT	C5M3A2_CANTT
cellular_component	GO:0043596	nuclear replication fork	2	5	0.4	0.999199	0.00321996	1	0.468	C5MAG5_CANTT	C5MHI0_CANTT
biological_process	GO:0007031	peroxisome organization	2	9	0.222222	0.997687	0.0086579	1	0.983	C5MDD1_CANTT	C5MH33_CANTT
molecular_function	GO:0061629	RNA polymerase II-specific DNA-binding transcription factor binding	2	5	0.4	0.969642	0.178811	1	1	C5MII8_CANTT	C5MFR0_CANTT
molecular_function	GO:0043023	ribosomal large subunit binding	2	7	0.285714	0.916785	0.304628	1	1	C5M468_CANTT	C5MFL8_CANTT
molecular_function	GO:0003899	DNA-directed 5'-3' RNA polymerase activity	2	11	0.181818	0.668741	0.522457	1	1	C5MG54_CANTT	C5MB39_CANTT
molecular_function	GO:0030619	U1 snRNA binding	2	3	0.666667	0.996105	0.0665882	1	1	C5M4N3_CANTT	C5MAF0_CANTT
molecular_function	GO:0030620	U2 snRNA binding	2	5	0.4	0.969642	0.178811	1	1	C5M4N3_CANTT	C5MAF0_CANTT
molecular_function	GO:0030623	U5 snRNA binding	2	3	0.666667	0.996105	0.0665882	1	1	C5M4N3_CANTT	C5MAF0_CANTT
molecular_function	GO:1990269	RNA polymerase II C-terminal domain phosphoserine binding	2	2	1	1	0.0247926	1	1	C5MG76_CANTT	C5MFR0_CANTT
biological_process	GO:2001209	positive regulation of transcription elongation from RNA polymerase I promoter	2	4	0.5	0.985716	0.12232	1	1	C5MG76_CANTT	C5MFR0_CANTT
biological_process	GO:2001173	regulation of histone H2B conserved C-terminal lysine ubiquitination	2	2	1	1	0.0254702	1	1	C5MG76_CANTT	C5MFR0_CANTT
biological_process	GO:0090262	regulation of transcription-coupled nucleotide-excision repair	2	4	0.5	0.985716	0.12232	1	1	C5MG76_CANTT	C5MFR0_CANTT
biological_process	GO:0001015	snoRNA transcription by RNA polymerase II	2	2	1	1	0.0254702	1	1	C5MG76_CANTT	C5MFR0_CANTT
cellular_component	GO:0031422	RecQ family helicase-topoisomerase III complex	2	2	1	1	0.0211977	1	0.994	C5M4V2_CANTT	C5M7X1_CANTT
biological_process	GO:0000070	mitotic sister chromatid segregation	2	2	1	0.999995	1.81054e-05	1	0.007	C5M4V2_CANTT	C5MGC5_CANTT
molecular_function	GO:0000155	phosphorelay sensor kinase activity	2	3	0.666667	0.996105	0.0665882	1	1	C5MGA3_CANTT	C5M4J7_CANTT
molecular_function	GO:0005034	osmosensor activity	2	2	1	1	0.0247926	1	1	C5M4J7_CANTT	C5M5Z1_CANTT
biological_process	GO:0045292	mRNA cis splicing, via spliceosome	2	9	0.222222	0.889582	0.297917	1	1	C5M625_CANTT	C5MD14_CANTT
biological_process	GO:1990116	ribosome-associated ubiquitin-dependent protein catabolic process	2	9	0.222222	0.837988	0.434095	1	1	C5M8V6_CANTT	C5MJ39_CANTT
biological_process	GO:0006352	DNA-templated transcription, initiation	2	5	0.4	0.735409	0.381024	1	1	C5MHY8_CANTT	C5M3S0_CANTT
molecular_function	GO:0001164	RNA polymerase I core promoter sequence-specific DNA binding	2	2	1	1	0.0247926	1	1	C5M660_CANTT	C5M3H3_CANTT
biological_process	GO:0043488	regulation of mRNA stability	2	6	0.333333	0.89155	0.2157	1	1	C5MIX7_CANTT	C5MDX8_CANTT
molecular_function	GO:0003774	cytoskeletal motor activity	2	5	0.4	0.999819	0.00177338	1	0.33	C5MBK6_CANTT	C5MC62_CANTT
cellular_component	GO:0008278	cohesin complex	2	2	1	1	0.000446284	1	0.074	C5MIA8_CANTT	C5MF46_CANTT
molecular_function	GO:0004535	poly(A)-specific ribonuclease activity	2	2	1	1	0.0247926	1	1	C5MAR0_CANTT	C5M8K6_CANTT
biological_process	GO:0000076	DNA replication checkpoint signaling	2	3	0.666667	0.968508	0.182872	1	1	C5MAR0_CANTT	C5M6L6_CANTT
biological_process	GO:0000289	nuclear-transcribed mRNA poly(A) tail shortening	2	5	0.4	0.878144	0.373632	1	1	C5MAR0_CANTT	C5MJ82_CANTT
molecular_function	GO:0008569	minus-end-directed microtubule motor activity	2	2	1	1	0.0247926	1	1	C5M7Z6_CANTT	C5M3H9_CANTT
molecular_function	GO:0003725	double-stranded RNA binding	2	5	0.4	0.992983	0.0536993	1	1	C5MCN8_CANTT	C5MFL8_CANTT
biological_process	GO:0008361	regulation of cell size	2	3	0.666667	0.999356	0.0142842	1	0.998	C5MGP2_CANTT	C5M7Y1_CANTT
biological_process	GO:0043619	regulation of transcription from RNA polymerase II promoter in response to oxidative stress	2	2	1	0.995946	0.0683022	1	1	C5MGP2_CANTT	C5MEC8_CANTT
molecular_function	GO:0004559	alpha-mannosidase activity	2	2	1	0.946301	0.241367	1	1	C5M267_CANTT	C5M273_CANTT
biological_process	GO:0006013	mannose metabolic process	2	3	0.666667	0.995946	0.0683022	1	1	C5M267_CANTT	C5M273_CANTT
biological_process	GO:0061014	positive regulation of mRNA catabolic process	2	4	0.5	0.921551	0.168445	1	1	C5MIX7_CANTT	C5MDX8_CANTT
biological_process	GO:0007130	synaptonemal complex assembly	2	4	0.5	0.997188	0.0314922	1	1	C5M754_CANTT	C5M827_CANTT
cellular_component	GO:0042175	nuclear outer membrane-endoplasmic reticulum membrane network	2	7	0.285714	0.00475082	0.997819	0.215	1	C5MGG3_CANTT	C5MHE8_CANTT
biological_process	GO:0043007	maintenance of rDNA	2	2	1	1	0.0254702	1	1	C5M754_CANTT	C5M7X1_CANTT
biological_process	GO:1903342	negative regulation of meiotic DNA double-strand break formation	2	2	1	1	0.0254702	1	1	C5M754_CANTT	C5M7M1_CANTT
biological_process	GO:0000747	conjugation with cellular fusion	2	2	1	0.948438	0.106301	1	1	C5MAR6_CANTT	C5M586_CANTT
biological_process	GO:0031106	septin ring organization	2	3	0.666667	0.979607	0.0837683	1	1	C5MAR6_CANTT	C5MGV9_CANTT
molecular_function	GO:1990814	DNA/DNA annealing activity	2	2	1	1	0.0247926	1	1	C5MGP6_CANTT	C5M7M1_CANTT
cellular_component	GO:0034388	Pwp2p-containing subcomplex of 90S preribosome	2	5	0.4	0.975523	0.156845	1	1	C5MAT5_CANTT	C5MIV7_CANTT
molecular_function	GO:0019003	GDP binding	2	2	1	1	0.0247926	1	1	C5M586_CANTT	C5M527_CANTT
biological_process	GO:0009249	protein lipoylation	1	4	0.25	0.87768	0.501687	1	1	C5M3L2_CANTT
biological_process	GO:0006526	arginine biosynthetic process	1	7	0.142857	0.508737	0.825044	1	1	C5MBJ0_CANTT
cellular_component	GO:0005802	trans-Golgi network	1	13	0.0769231	0.373041	0.890238	1	1	C5M2Z1_CANTT
cellular_component	GO:0030956	glutamyl-tRNA(Gln) amidotransferase complex	1	3	0.333333	0.942564	0.376641	1	1	GATB_CANTT
molecular_function	GO:0050567	glutaminyl-tRNA synthase (glutamine-hydrolyzing) activity	1	3	0.333333	0.933412	0.40225	1	1	GATB_CANTT
biological_process	GO:0070681	glutaminyl-tRNAGln biosynthesis via transamidation	1	3	0.333333	0.931698	0.406845	1	1	GATB_CANTT
biological_process	GO:0032543	mitochondrial translation	1	20	0.05	0.0227849	0.996902	0.968	1	GATB_CANTT
cellular_component	GO:0000922	spindle pole	1	5	0.2	0.902084	0.329253	1	1	C5M709_CANTT
biological_process	GO:0030473	nuclear migration along microtubule	1	3	0.333333	0.968508	0.182872	1	1	C5M7T3_CANTT
biological_process	GO:0043137	DNA replication, removal of RNA primer	1	3	0.333333	0.931698	0.406845	1	1	C5MGA5_CANTT
biological_process	GO:0006417	regulation of translation	1	7	0.142857	0.817036	0.271863	1	1	C5M8N8_CANTT
biological_process	GO:0006415	translational termination	1	5	0.2	0.889582	0.297917	1	1	C5MA55_CANTT
cellular_component	GO:0005758	mitochondrial intermembrane space	1	28	0.0357143	0.0411632	0.993683	0.924	1	C5M9D3_CANTT
molecular_function	GO:0004608	phosphatidylethanolamine N-methyltransferase activity	1	1	1	1	0.157577	1	1	CHO2_CANTT
biological_process	GO:0032259	methylation	1	22	0.0454545	0.0187104	0.994213	0.939	1	CHO2_CANTT
biological_process	GO:0006656	phosphatidylcholine biosynthetic process	1	6	0.166667	0.565905	0.791666	1	1	CHO2_CANTT
cellular_component	GO:0030176	integral component of endoplasmic reticulum membrane	1	20	0.05	0.0610065	0.989822	0.973	1	C5M1S3_CANTT
cellular_component	GO:0031307	integral component of mitochondrial outer membrane	1	11	0.0909091	0.508426	0.823629	1	1	C5M2I5_CANTT
biological_process	GO:0000001	mitochondrion inheritance	1	11	0.0909091	0.455354	0.853083	1	1	C5MIB9_CANTT
biological_process	GO:0000160	phosphorelay signal transduction system	1	3	0.333333	0.985716	0.12232	1	1	C5MC77_CANTT
cellular_component	GO:0030686	90S preribosome	1	12	0.0833333	0.550963	0.655674	1	1	C5MC92_CANTT
biological_process	GO:0000056	ribosomal small subunit export from nucleus	1	7	0.142857	0.689312	0.704648	1	1	C5M7H1_CANTT
cellular_component	GO:0005746	mitochondrial respirasome	1	1	1	0.238257	0.94172	1	1	RCF1_CANTT
biological_process	GO:0097250	mitochondrial respirasome assembly	1	3	0.333333	0.931698	0.406845	1	1	RCF1_CANTT
biological_process	GO:0010155	regulation of proton transport	1	1	1	1	0.159734	1	1	RCF1_CANTT
molecular_function	GO:0003855	3-dehydroquinate dehydratase activity	1	2	0.5	0.975207	0.290362	1	1	ARO1_CANTT
molecular_function	GO:0003856	3-dehydroquinate synthase activity	1	1	1	1	0.157577	1	1	ARO1_CANTT
molecular_function	GO:0003866	3-phosphoshikimate 1-carboxyvinyltransferase activity	1	1	1	1	0.157577	1	1	ARO1_CANTT
molecular_function	GO:0004764	shikimate 3-dehydrogenase (NADP+) activity	1	1	1	1	0.157577	1	1	ARO1_CANTT
molecular_function	GO:0004765	shikimate kinase activity	1	1	1	1	0.157577	1	1	ARO1_CANTT
biological_process	GO:0009073	aromatic amino acid family biosynthetic process	1	4	0.25	0.455354	0.853083	1	1	ARO1_CANTT
biological_process	GO:0008652	cellular amino acid biosynthetic process	1	6	0.166667	0.315686	0.784147	1	1	ARO1_CANTT
biological_process	GO:0009423	chorismate biosynthetic process	1	2	0.5	0.97453	0.293997	1	1	ARO1_CANTT
cellular_component	GO:0031966	mitochondrial membrane	1	7	0.142857	0.00153709	0.999313	0.074	1	C5MAG5_CANTT
molecular_function	GO:0004622	lysophospholipase activity	1	10	0.1	0.516511	0.820424	1	1	C5M896_CANTT
molecular_function	GO:0102545	phosphatidyl phospholipase B activity	1	10	0.1	0.516511	0.820424	1	1	C5M896_CANTT
biological_process	GO:0046354	mannan biosynthetic process	1	13	0.0769231	0.360774	0.896421	1	1	C5MIW7_CANTT
biological_process	GO:0035268	protein mannosylation	1	13	0.0769231	0.248806	0.938714	1	1	C5MIW7_CANTT
biological_process	GO:0006644	phospholipid metabolic process	1	6	0.166667	0.189968	0.880623	1	1	C5MBP5_CANTT
biological_process	GO:0006338	chromatin remodeling	1	20	0.05	0.0145444	0.995141	0.863	1	C5M4P3_CANTT
biological_process	GO:0006896	Golgi to vacuole transport	1	7	0.142857	0.689312	0.704648	1	1	C5M326_CANTT
biological_process	GO:0016236	macroautophagy	1	7	0.142857	0.620797	0.542935	1	1	C5M326_CANTT
biological_process	GO:0007036	vacuolar calcium ion homeostasis	1	1	1	1	0.159734	1	1	C5M326_CANTT
cellular_component	GO:0035838	growing cell tip	1	4	0.25	0.78659	0.611596	1	1	C5M8T9_CANTT
molecular_function	GO:0046915	transition metal ion transmembrane transporter activity	1	3	0.333333	0.1744	0.961888	1	1	C5M6D0_CANTT
biological_process	GO:0032958	inositol phosphate biosynthetic process	1	3	0.333333	0.931698	0.406845	1	1	C5MGN6_CANTT
cellular_component	GO:0000814	ESCRT II complex	1	3	0.333333	0.942564	0.376641	1	1	C5M8F2_CANTT
cellular_component	GO:0033620	Mei2 nuclear dot complex	1	3	0.333333	0.942564	0.376641	1	1	C5M8F2_CANTT
cellular_component	GO:0016604	nuclear body	1	1	1	0.942564	0.376641	1	1	C5M8F2_CANTT
biological_process	GO:0000433	carbon catabolite repression of transcription from RNA polymerase II promoter by glucose	1	2	0.5	0.97453	0.293997	1	1	C5M8F2_CANTT
biological_process	GO:0000742	karyogamy involved in conjugation with cellular fusion	1	7	0.142857	0.689312	0.704648	1	1	C5M8F2_CANTT
cellular_component	GO:1990964	actin cytoskeleton-regulatory complex	1	1	1	1	0.145718	1	1	C5M5X4_CANTT
cellular_component	GO:0140224	SLAC complex	1	1	1	1	0.145718	1	1	C5M5X4_CANTT
molecular_function	GO:0140312	cargo adaptor activity	1	3	0.333333	0.946301	0.241367	1	1	C5M5X4_CANTT
biological_process	GO:0071555	cell wall organization	1	3	0.333333	0.895806	0.188089	1	1	C5M5X4_CANTT
biological_process	GO:0006532	aspartate biosynthetic process	1	1	1	1	0.159734	1	1	C5M8E6_CANTT
cellular_component	GO:0005686	U2 snRNP	1	13	0.0769231	0.414829	0.871432	1	1	C5MIC9_CANTT
cellular_component	GO:0071004	U2-type prespliceosome	1	10	0.1	0.559972	0.793443	1	1	C5MDJ5_CANTT
biological_process	GO:0097428	protein maturation by iron-sulfur cluster transfer	1	4	0.25	0.455354	0.853083	1	1	C5M4P1_CANTT
cellular_component	GO:0000214	tRNA-intron endonuclease complex	1	4	0.25	0.896102	0.467555	1	1	C5M2G3_CANTT
molecular_function	GO:0016829	lyase activity	1	9	0.111111	0.0198101	0.992548	0.774	1	C5M2G3_CANTT
molecular_function	GO:0000213	tRNA-intron endonuclease activity	1	3	0.333333	0.933412	0.40225	1	1	C5M2G3_CANTT
biological_process	GO:0098787	mRNA cleavage involved in mRNA processing	1	2	0.5	0.508737	0.825044	1	1	C5M2G3_CANTT
biological_process	GO:0000379	tRNA-type intron splice site recognition and cleavage	1	4	0.25	0.87768	0.501687	1	1	C5M2G3_CANTT
cellular_component	GO:0045121	membrane raft	1	3	0.333333	0.86843	0.385734	1	1	C5MCW0_CANTT
molecular_function	GO:0042124	1,3-beta-glucanosyltransferase activity	1	4	0.25	0.88057	0.496523	1	1	C5M223_CANTT
molecular_function	GO:0140318	protein transporter activity	1	4	0.25	0.1744	0.961888	1	1	C5MC21_CANTT
molecular_function	GO:0000030	mannosyltransferase activity	1	17	0.0588235	0.10411	0.963205	1	1	C5M880_CANTT
biological_process	GO:0032220	plasma membrane fusion involved in cytogamy	1	2	0.5	0.97453	0.293997	1	1	C5MD08_CANTT
cellular_component	GO:0005762	mitochondrial large ribosomal subunit	1	23	0.0434783	0.130679	0.973615	1	1	C5MCN8_CANTT
biological_process	GO:0000027	ribosomal large subunit assembly	1	17	0.0588235	0.16808	0.963759	1	1	C5M1W4_CANTT
cellular_component	GO:0005682	U5 snRNP	1	10	0.1	0.559972	0.793443	1	1	C5MAF0_CANTT
molecular_function	GO:0051536	iron-sulfur cluster binding	1	6	0.166667	0.958825	0.0852064	1	1	C5M8Q2_CANTT
molecular_function	GO:0005198	structural molecule activity	1	17	0.0588235	0.00291538	0.998779	0.145	1	C5M767_CANTT
cellular_component	GO:0005840	ribosome	1	54	0.0185185	0.000444926	0.99987	0.02	1	C5M7W2_CANTT
molecular_function	GO:0004177	aminopeptidase activity	1	8	0.125	0.290048	0.924056	1	1	C5MH75_CANTT
biological_process	GO:0031297	replication fork processing	1	2	0.5	0.984955	0.0860374	1	1	C5M4P5_CANTT
molecular_function	GO:0004399	histidinol dehydrogenase activity	1	1	1	1	0.157577	1	1	C5M233_CANTT
molecular_function	GO:0004635	phosphoribosyl-AMP cyclohydrolase activity	1	1	1	1	0.157577	1	1	C5M233_CANTT
molecular_function	GO:0004636	phosphoribosyl-ATP diphosphatase activity	1	1	1	1	0.157577	1	1	C5M233_CANTT
biological_process	GO:0000105	histidine biosynthetic process	1	7	0.142857	0.689312	0.704648	1	1	C5M233_CANTT
molecular_function	GO:0043022	ribosome binding	1	16	0.0625	0.1744	0.961888	1	1	C5MFL8_CANTT
molecular_function	GO:0016620	oxidoreductase activity, acting on the aldehyde or oxo group of donors, NAD or NADP as acceptor	1	8	0.125	0.649363	0.595247	1	1	C5MJ45_CANTT
molecular_function	GO:0003747	translation release factor activity	1	4	0.25	0.821189	0.575951	1	1	C5M527_CANTT
molecular_function	GO:0019783	ubiquitin-like protein-specific protease activity	1	2	0.5	0.942414	0.141263	1	1	C5MJD0_CANTT
biological_process	GO:0006796	phosphate-containing compound metabolic process	1	9	0.111111	0.0207451	0.986459	0.949	1	C5MGF2_CANTT
cellular_component	GO:0005635	nuclear envelope	1	13	0.0769231	0.905987	0.167638	1	1	C5M6A2_CANTT
molecular_function	GO:0016651	oxidoreductase activity, acting on NAD(P)H	1	3	0.333333	0.141752	0.956126	1	1	C5MGI0_CANTT
molecular_function	GO:0102521	tRNA-4-demethylwyosine synthase activity	1	1	1	1	0.157577	1	1	C5M8U5_CANTT
biological_process	GO:0031591	wybutosine biosynthetic process	1	4	0.25	0.87768	0.501687	1	1	C5M8U5_CANTT
biological_process	GO:0030437	ascospore formation	1	8	0.125	0.934447	0.146722	1	1	C5MFL7_CANTT
biological_process	GO:0034354	'de novo' NAD biosynthetic process from tryptophan	1	5	0.2	0.817128	0.58139	1	1	C5MJC8_CANTT
biological_process	GO:0043420	anthranilate metabolic process	1	3	0.333333	0.931698	0.406845	1	1	C5MJC8_CANTT
biological_process	GO:0019805	quinolinate biosynthetic process	1	3	0.333333	0.931698	0.406845	1	1	C5MJC8_CANTT
biological_process	GO:0006569	tryptophan catabolic process	1	3	0.333333	0.968508	0.182872	1	1	C5MJC8_CANTT
molecular_function	GO:0008080	N-acetyltransferase activity	1	6	0.166667	0.112277	0.967134	1	1	C5M9U5_CANTT
molecular_function	GO:0106261	tRNA uridine(34) acetyltransferase activity	1	1	1	1	0.157577	1	1	C5M9U5_CANTT
biological_process	GO:0008033	tRNA processing	1	12	0.0833333	0.130932	0.930095	1	1	C5M9U5_CANTT
cellular_component	GO:0005685	U1 snRNP	1	7	0.142857	0.728582	0.668293	1	1	C5MDJ5_CANTT
cellular_component	GO:0005684	U2-type spliceosomal complex	1	5	0.2	0.633188	0.609204	1	1	C5M9J4_CANTT
molecular_function	GO:0015095	magnesium ion transmembrane transporter activity	1	7	0.142857	0.695372	0.69924	1	1	C5M940_CANTT
molecular_function	GO:0008094	ATP-dependent activity, acting on DNA	1	9	0.111111	0.999989	3.32187e-05	1	0.005	C5M7H8_CANTT
cellular_component	GO:0022626	cytosolic ribosome	1	3	0.333333	0.130679	0.973615	1	1	C5MFL8_CANTT
cellular_component	GO:0042788	polysomal ribosome	1	3	0.333333	0.942564	0.376641	1	1	C5MFL8_CANTT
molecular_function	GO:0031369	translation initiation factor binding	1	14	0.0714286	0.526804	0.743774	1	1	C5MFL8_CANTT
biological_process	GO:0034198	cellular response to amino acid starvation	1	5	0.2	0.565905	0.791666	1	1	C5MFL8_CANTT
biological_process	GO:0072755	cellular response to benomyl	1	2	0.5	0.97453	0.293997	1	1	C5MFL8_CANTT
biological_process	GO:0070301	cellular response to hydrogen peroxide	1	3	0.333333	0.817128	0.58139	1	1	C5MFL8_CANTT
biological_process	GO:1990451	cellular stress response to acidic pH	1	2	0.5	0.97453	0.293997	1	1	C5MFL8_CANTT
biological_process	GO:0140469	GCN2-mediated signaling	1	4	0.25	0.87768	0.501687	1	1	C5MFL8_CANTT
biological_process	GO:1904262	negative regulation of TORC1 signaling	1	6	0.166667	0.753498	0.648368	1	1	C5MFL8_CANTT
biological_process	GO:0071264	positive regulation of translational initiation in response to starvation	1	2	0.5	0.97453	0.293997	1	1	C5MFL8_CANTT
cellular_component	GO:0031097	medial cortex	1	7	0.142857	0.902084	0.329253	1	1	C5MDY2_CANTT
cellular_component	GO:0045160	myosin I complex	1	2	0.5	0.978802	0.270239	1	1	C5MDY2_CANTT
cellular_component	GO:0044853	plasma membrane raft	1	1	1	1	0.145718	1	1	C5MDY2_CANTT
molecular_function	GO:0051015	actin filament binding	1	13	0.0769231	0.368838	0.892832	1	1	C5MDY2_CANTT
molecular_function	GO:0071933	Arp2/3 complex binding	1	1	1	1	0.157577	1	1	C5MDY2_CANTT
molecular_function	GO:0000146	microfilament motor activity	1	1	1	1	0.157577	1	1	C5MDY2_CANTT
biological_process	GO:0044855	plasma membrane raft distribution	1	1	1	1	0.159734	1	1	C5MDY2_CANTT
biological_process	GO:0030838	positive regulation of actin filament polymerization	1	1	1	0.923171	0.207926	1	1	C5MDY2_CANTT
biological_process	GO:2000601	positive regulation of Arp2/3 complex-mediated actin nucleation	1	5	0.2	0.817128	0.58139	1	1	C5MDY2_CANTT
molecular_function	GO:0035673	oligopeptide transmembrane transporter activity	1	11	0.0909091	0.368838	0.892832	1	1	C5MH61_CANTT
molecular_function	GO:0016209	antioxidant activity	1	2	0.5	0.177784	0.941643	1	1	C5MJF3_CANTT
cellular_component	GO:0030122	AP-2 adaptor complex	1	4	0.25	0.896102	0.467555	1	1	C5MD68_CANTT
biological_process	GO:0031509	subtelomeric heterochromatin assembly	1	17	0.0588235	0.218755	0.948556	1	1	C5M787_CANTT
biological_process	GO:0034214	protein hexamerization	1	3	0.333333	0.931698	0.406845	1	1	C5MBU9_CANTT
molecular_function	GO:0000285	1-phosphatidylinositol-3-phosphate 5-kinase activity	1	1	1	1	0.157577	1	1	C5M6E8_CANTT
molecular_function	GO:0015171	amino acid transmembrane transporter activity	1	23	0.0434783	0.0379893	0.994302	0.933	1	C5M6H3_CANTT
biological_process	GO:0042546	cell wall biogenesis	1	3	0.333333	0.39424	0.747442	1	1	C5MA38_CANTT
molecular_function	GO:0050661	NADP binding	1	17	0.0588235	0.22584	0.946194	1	1	C5MH34_CANTT
molecular_function	GO:0016791	phosphatase activity	1	5	0.2	0.263142	0.832254	1	1	C5MGT5_CANTT
biological_process	GO:0035617	stress granule disassembly	1	3	0.333333	0.931698	0.406845	1	1	C5MAH5_CANTT
cellular_component	GO:0000159	protein phosphatase type 2A complex	1	7	0.142857	0.728582	0.668293	1	1	C5M7F3_CANTT
molecular_function	GO:0004722	protein serine/threonine phosphatase activity	1	6	0.166667	0.535042	0.697336	1	1	C5M4E7_CANTT
biological_process	GO:0000493	box H/ACA snoRNP assembly	1	2	0.5	0.97453	0.293997	1	1	C5M2T6_CANTT
cellular_component	GO:0043564	Ku70:Ku80 complex	1	1	1	1	0.145718	1	1	C5MBM4_CANTT
cellular_component	GO:0005732	sno(s)RNA-containing ribonucleoprotein complex	1	5	0.2	0.500107	0.761743	1	1	C5M2T6_CANTT
cellular_component	GO:0000794	condensed nuclear chromosome	1	3	0.333333	0.998841	0.00861457	1	0.704	C5M7B4_CANTT
cellular_component	GO:0005662	DNA replication factor A complex	1	2	0.5	0.978802	0.270239	1	1	C5M7B4_CANTT
biological_process	GO:0045184	establishment of protein localization	1	2	0.5	0.862262	0.176402	1	1	C5M7B4_CANTT
biological_process	GO:0030491	heteroduplex formation	1	3	0.333333	0.931698	0.406845	1	1	C5M7B4_CANTT
biological_process	GO:0016567	protein ubiquitination	1	7	0.142857	0.89155	0.2157	1	1	C5M7B4_CANTT
molecular_function	GO:0003910	DNA ligase (ATP) activity	1	2	0.5	0.975207	0.290362	1	1	C5M8A9_CANTT
biological_process	GO:0071897	DNA biosynthetic process	1	2	0.5	0.909491	0.198376	1	1	C5M8A9_CANTT
biological_process	GO:1903461	Okazaki fragment processing involved in mitotic DNA replication	1	1	1	1	0.159734	1	1	C5M8A9_CANTT
cellular_component	GO:0005637	nuclear inner membrane	1	5	0.2	0.843155	0.545232	1	1	C5M1S3_CANTT
molecular_function	GO:0008374	O-acyltransferase activity	1	4	0.25	0.663081	0.631162	1	1	C5M4U2_CANTT
molecular_function	GO:0070122	isopeptidase activity	1	6	0.166667	0.758633	0.642867	1	1	C5MAF0_CANTT
molecular_function	GO:0004222	metalloendopeptidase activity	1	13	0.0769231	0.368838	0.892832	1	1	C5M1S3_CANTT
cellular_component	GO:0031932	TORC2 complex	1	6	0.166667	0.78659	0.611596	1	1	C5M933_CANTT
molecular_function	GO:0005546	phosphatidylinositol-4,5-bisphosphate binding	1	3	0.333333	0.933412	0.40225	1	1	C5M933_CANTT
biological_process	GO:0038203	TORC2 signaling	1	2	0.5	0.995946	0.0683022	1	1	C5M933_CANTT
cellular_component	GO:0070772	PAS complex	1	2	0.5	0.978802	0.270239	1	1	C5M8L2_CANTT
molecular_function	GO:0043813	phosphatidylinositol-3,5-bisphosphate 5-phosphatase activity	1	1	1	1	0.157577	1	1	C5M8L2_CANTT
molecular_function	GO:0004555	alpha,alpha-trehalase activity	1	2	0.5	0.975207	0.290362	1	1	C5MD92_CANTT
biological_process	GO:0005993	trehalose catabolic process	1	2	0.5	0.931698	0.406845	1	1	C5MD92_CANTT
biological_process	GO:0043111	replication fork arrest	1	3	0.333333	0.931698	0.406845	1	1	C5MC01_CANTT
molecular_function	GO:0004190	aspartic-type endopeptidase activity	1	16	0.0625	0.256226	0.936075	1	1	C5MG21_CANTT
molecular_function	GO:0070290	N-acylphosphatidylethanolamine-specific phospholipase D activity	1	2	0.5	0.975207	0.290362	1	1	C5MBP5_CANTT
molecular_function	GO:0004630	phospholipase D activity	1	1	1	1	0.157577	1	1	C5MBP5_CANTT
biological_process	GO:0031321	ascospore-type prospore assembly	1	2	0.5	0.958458	0.162012	1	1	C5MBP5_CANTT
biological_process	GO:0000753	cell morphogenesis involved in conjugation with cellular fusion	1	3	0.333333	0.992628	0.0556121	1	1	C5MBP5_CANTT
biological_process	GO:0051664	nuclear pore localization	1	2	0.5	0.97453	0.293997	1	1	C5M8L8_CANTT
biological_process	GO:0043547	positive regulation of GTPase activity	1	10	0.1	0.654798	0.639226	1	1	C5MFX2_CANTT
biological_process	GO:0030433	ubiquitin-dependent ERAD pathway	1	21	0.047619	0.212806	0.926647	1	1	C5MA29_CANTT
cellular_component	GO:0005721	pericentric heterochromatin	1	5	0.2	0.843155	0.545232	1	1	C5MEG3_CANTT
biological_process	GO:0010255	glucose mediated signaling pathway	1	2	0.5	0.753498	0.648368	1	1	C5MA26_CANTT
molecular_function	GO:0043531	ADP binding	1	2	0.5	0.975207	0.290362	1	1	C5MAH5_CANTT
biological_process	GO:1905775	negative regulation of DNA helicase activity	1	2	0.5	0.97453	0.293997	1	1	C5MBU9_CANTT
cellular_component	GO:0032390	MutLbeta complex	1	1	1	1	0.145718	1	1	C5M1Y0_CANTT
cellular_component	GO:0097587	MutLgamma complex	1	1	1	1	0.145718	1	1	C5M1Y0_CANTT
molecular_function	GO:0000405	bubble DNA binding	1	2	0.5	0.975207	0.290362	1	1	C5M1Y0_CANTT
biological_process	GO:0000713	meiotic heteroduplex formation	1	1	1	1	0.159734	1	1	C5M1Y0_CANTT
cellular_component	GO:0071561	nucleus-vacuole junction	1	3	0.333333	0.942564	0.376641	1	1	C5MCW0_CANTT
cellular_component	GO:0000407	phagophore assembly site	1	4	0.25	0.708316	0.585171	1	1	C5MCW0_CANTT
biological_process	GO:0048015	phosphatidylinositol-mediated signaling	1	4	0.25	0.87768	0.501687	1	1	C5MJJ5_CANTT
molecular_function	GO:0016740	transferase activity	1	14	0.0714286	0.291114	0.747991	1	1	C5M302_CANTT
cellular_component	GO:0034045	phagophore assembly site membrane	1	8	0.125	0.614266	0.758101	1	1	C5MCJ7_CANTT
biological_process	GO:0006094	gluconeogenesis	1	8	0.125	0.654798	0.639226	1	1	C5M2H0_CANTT
biological_process	GO:0006099	tricarboxylic acid cycle	1	19	0.0526316	0.16808	0.963759	1	1	C5M3N2_CANTT
molecular_function	GO:0004518	nuclease activity	1	8	0.125	0.96567	0.0621263	1	1	C5MIM0_CANTT
cellular_component	GO:0005788	endoplasmic reticulum lumen	1	4	0.25	0.78659	0.611596	1	1	C5MGP0_CANTT
biological_process	GO:0006486	protein glycosylation	1	17	0.0588235	0.0210457	0.993393	0.954	1	C5MCU4_CANTT
biological_process	GO:0006869	lipid transport	1	4	0.25	0.353257	0.829916	1	1	C5MHB0_CANTT
molecular_function	GO:0004842	ubiquitin-protein transferase activity	1	14	0.0714286	0.499264	0.669044	1	1	C5M626_CANTT
cellular_component	GO:0000123	histone acetyltransferase complex	1	5	0.2	0.986684	0.0343778	1	1	C5M8V4_CANTT
biological_process	GO:0051304	chromosome separation	1	2	0.5	0.991342	0.0276361	1	1	C5M401_CANTT
biological_process	GO:0009086	methionine biosynthetic process	1	8	0.125	0.474189	0.781245	1	1	C5M991_CANTT
biological_process	GO:0035999	tetrahydrofolate interconversion	1	5	0.2	0.817128	0.58139	1	1	C5MAM0_CANTT
biological_process	GO:0006629	lipid metabolic process	1	10	0.1	0.0055759	0.997011	0.54	1	C5MC53_CANTT
molecular_function	GO:0080025	phosphatidylinositol-3,5-bisphosphate binding	1	7	0.142857	0.695372	0.69924	1	1	C5M6A1_CANTT
biological_process	GO:0008053	mitochondrial fusion	1	2	0.5	0.87768	0.501687	1	1	C5M2I5_CANTT
biological_process	GO:1990627	mitochondrial inner membrane fusion	1	2	0.5	0.97453	0.293997	1	1	C5M2I5_CANTT
biological_process	GO:1990626	mitochondrial outer membrane fusion	1	2	0.5	0.97453	0.293997	1	1	C5M2I5_CANTT
biological_process	GO:0009202	deoxyribonucleoside triphosphate biosynthetic process	1	1	1	0.985716	0.12232	1	1	C5MJH1_CANTT
biological_process	GO:0042326	negative regulation of phosphorylation	1	1	1	0.944388	0.246502	1	1	C5MJH1_CANTT
biological_process	GO:1901857	positive regulation of cellular respiration	1	2	0.5	0.97453	0.293997	1	1	C5MJH1_CANTT
biological_process	GO:0008104	protein localization	1	3	0.333333	0.922086	0.101938	1	1	C5MJH1_CANTT
molecular_function	GO:0015079	potassium ion transmembrane transporter activity	1	3	0.333333	0.573285	0.786731	1	1	C5MG93_CANTT
molecular_function	GO:0004076	biotin synthase activity	1	1	1	1	0.157577	1	1	C5MCF9_CANTT
biological_process	GO:0009102	biotin biosynthetic process	1	4	0.25	0.87768	0.501687	1	1	C5MCF9_CANTT
molecular_function	GO:0016814	hydrolase activity, acting on carbon-nitrogen (but not peptide) bonds, in cyclic amidines	1	3	0.333333	0.944188	0.166894	1	1	C5MH04_CANTT
cellular_component	GO:0016282	eukaryotic 43S preinitiation complex	1	10	0.1	0.559972	0.793443	1	1	C5MBX0_CANTT
cellular_component	GO:0033290	eukaryotic 48S preinitiation complex	1	11	0.0909091	0.508426	0.823629	1	1	C5MBX0_CANTT
biological_process	GO:0001732	formation of cytoplasmic translation initiation complex	1	10	0.1	0.508737	0.825044	1	1	C5MBX0_CANTT
biological_process	GO:0034221	fungal-type cell wall chitin biosynthetic process	1	6	0.166667	0.753498	0.648368	1	1	C5MBZ3_CANTT
cellular_component	GO:0005876	spindle microtubule	1	5	0.2	0.980824	0.0979159	1	1	C5M2X9_CANTT
molecular_function	GO:0005200	structural constituent of cytoskeleton	1	10	0.1	0.516511	0.820424	1	1	C5M2X9_CANTT
molecular_function	GO:0019904	protein domain specific binding	1	5	0.2	0.573285	0.786731	1	1	C5M4H7_CANTT
molecular_function	GO:0016538	cyclin-dependent protein serine/threonine kinase regulator activity	1	10	0.1	0.414106	0.872703	1	1	C5M5V2_CANTT
cellular_component	GO:0005933	cellular bud	1	4	0.25	0.996507	0.00957587	1	0.725	C5M9J9_CANTT
molecular_function	GO:0070273	phosphatidylinositol-4-phosphate binding	1	9	0.111111	0.573285	0.786731	1	1	C5M2X9_CANTT
molecular_function	GO:0010314	phosphatidylinositol-5-phosphate binding	1	5	0.2	0.821189	0.575951	1	1	C5M2X9_CANTT
molecular_function	GO:0015204	urea transmembrane transporter activity	1	5	0.2	0.821189	0.575951	1	1	C5MF51_CANTT
biological_process	GO:0006751	glutathione catabolic process	1	4	0.25	0.87768	0.501687	1	1	C5MFJ5_CANTT
molecular_function	GO:0052689	carboxylic ester hydrolase activity	1	2	0.5	0.0217894	0.995301	0.807	1	C5MJ16_CANTT
biological_process	GO:0042274	ribosomal small subunit biogenesis	1	11	0.0909091	0.424642	0.701643	1	1	C5M6A2_CANTT
biological_process	GO:0006635	fatty acid beta-oxidation	1	5	0.2	0.626368	0.751936	1	1	C5MDD1_CANTT
cellular_component	GO:0005658	alpha DNA polymerase:primase complex	1	4	0.25	0.896102	0.467555	1	1	C5MJ98_CANTT
biological_process	GO:0016559	peroxisome fission	1	4	0.25	0.87768	0.501687	1	1	C5MH19_CANTT
cellular_component	GO:0008540	proteasome regulatory particle, base subcomplex	1	9	0.111111	0.614266	0.758101	1	1	C5MBK4_CANTT
molecular_function	GO:0031625	ubiquitin protein ligase binding	1	9	0.111111	0.573285	0.786731	1	1	C5MBK4_CANTT
biological_process	GO:0045899	positive regulation of RNA polymerase II transcription preinitiation complex assembly	1	9	0.111111	0.565905	0.791666	1	1	C5MEU9_CANTT
cellular_component	GO:0005694	chromosome	1	6	0.166667	0.999498	0.00091288	1	0.124	C5MD97_CANTT
biological_process	GO:0042138	meiotic DNA double-strand break formation	1	3	0.333333	0.99625	0.0263403	1	1	C5MG76_CANTT
cellular_component	GO:0030126	COPI vesicle coat	1	7	0.142857	0.728582	0.668293	1	1	C5MJC6_CANTT
biological_process	GO:0006890	retrograde vesicle-mediated transport, Golgi to endoplasmic reticulum	1	20	0.05	0.146931	0.969585	1	1	C5MJC6_CANTT
biological_process	GO:1990961	xenobiotic detoxification by transmembrane export across the plasma membrane	1	11	0.0909091	0.455354	0.853083	1	1	C5M2J7_CANTT
molecular_function	GO:0003896	DNA primase activity	1	3	0.333333	0.933412	0.40225	1	1	C5MJ98_CANTT
biological_process	GO:0001080	nitrogen catabolite activation of transcription from RNA polymerase II promoter	1	1	1	1	0.159734	1	1	C5M4J3_CANTT
biological_process	GO:1901717	positive regulation of gamma-aminobutyric acid catabolic process	1	1	1	1	0.159734	1	1	C5M4J3_CANTT
biological_process	GO:1901714	positive regulation of urea catabolic process	1	1	1	1	0.159734	1	1	C5M4J3_CANTT
cellular_component	GO:0033588	elongator holoenzyme complex	1	4	0.25	0.896102	0.467555	1	1	C5MCE1_CANTT
biological_process	GO:0006782	protoporphyrinogen IX biosynthetic process	1	7	0.142857	0.689312	0.704648	1	1	C5M492_CANTT
biological_process	GO:0006285	base-excision repair, AP site formation	1	5	0.2	0.817128	0.58139	1	1	C5MAW3_CANTT
biological_process	GO:0032258	cytoplasm to vacuole transport by the Cvt pathway	1	10	0.1	0.702083	0.593992	1	1	C5MCJ7_CANTT
biological_process	GO:0048280	vesicle fusion with Golgi apparatus	1	8	0.125	0.626368	0.751936	1	1	C5ME69_CANTT
biological_process	GO:0034727	piecemeal microautophagy of the nucleus	1	8	0.125	0.837988	0.434095	1	1	C5MCJ7_CANTT
molecular_function	GO:0004169	dolichyl-phosphate-mannose-protein mannosyltransferase activity	1	5	0.2	0.821189	0.575951	1	1	C5M2Z9_CANTT
biological_process	GO:0007015	actin filament organization	1	9	0.111111	0.403458	0.776148	1	1	C5MGH5_CANTT
biological_process	GO:0000422	autophagy of mitochondrion	1	8	0.125	0.748958	0.544646	1	1	C5MCJ7_CANTT
biological_process	GO:0070897	transcription preinitiation complex assembly	1	2	0.5	0.964847	0.0905093	1	1	C5MER5_CANTT
biological_process	GO:0061015	snRNA import into nucleus	1	2	0.5	0.97453	0.293997	1	1	C5M8J3_CANTT
biological_process	GO:0051031	tRNA transport	1	1	1	0.889582	0.297917	1	1	C5M8J3_CANTT
biological_process	GO:0006614	SRP-dependent cotranslational protein targeting to membrane	1	8	0.125	0.360774	0.896421	1	1	C5M8S8_CANTT
cellular_component	GO:0000133	polarisome	1	1	1	1	0.145718	1	1	C5MCQ6_CANTT
cellular_component	GO:0099503	secretory vesicle	1	1	1	0.978802	0.270239	1	1	C5MCQ6_CANTT
molecular_function	GO:0005519	cytoskeletal regulatory protein binding	1	1	1	1	0.157577	1	1	C5MCQ6_CANTT
molecular_function	GO:0008047	enzyme activator activity	1	9	0.111111	0.960242	0.0677383	1	1	C5MCQ6_CANTT
biological_process	GO:0051017	actin filament bundle assembly	1	3	0.333333	0.817128	0.58139	1	1	C5MCQ6_CANTT
biological_process	GO:0030953	astral microtubule organization	1	1	1	1	0.159734	1	1	C5MCQ6_CANTT
biological_process	GO:0034652	extrachromosomal circular DNA localization involved in cell aging	1	1	1	1	0.159734	1	1	C5MCQ6_CANTT
biological_process	GO:2000251	positive regulation of actin cytoskeleton reorganization	1	1	1	1	0.159734	1	1	C5MCQ6_CANTT
biological_process	GO:0051127	positive regulation of actin nucleation	1	1	1	0.944388	0.246502	1	1	C5MCQ6_CANTT
biological_process	GO:0090338	positive regulation of formin-nucleated actin cable assembly	1	2	0.5	0.97453	0.293997	1	1	C5MCQ6_CANTT
biological_process	GO:0032880	regulation of protein localization	1	5	0.2	0.815744	0.321374	1	1	C5MCQ6_CANTT
biological_process	GO:0055085	transmembrane transport	1	18	0.0555556	0.177228	0.885953	1	1	C5M3T3_CANTT
biological_process	GO:0006367	transcription initiation from RNA polymerase II promoter	1	22	0.0454545	0.668227	0.483292	1	1	C5MEG3_CANTT
molecular_function	GO:0004175	endopeptidase activity	1	1	1	0.80772	0.299999	1	1	C5MBK4_CANTT
biological_process	GO:0042176	regulation of protein catabolic process	1	3	0.333333	0.702083	0.593992	1	1	C5MBK4_CANTT
cellular_component	GO:0005782	peroxisomal matrix	1	5	0.2	0.843155	0.545232	1	1	C5M898_CANTT
molecular_function	GO:0004176	ATP-dependent peptidase activity	1	5	0.2	0.821189	0.575951	1	1	C5M898_CANTT
biological_process	GO:0016558	protein import into peroxisome matrix	1	3	0.333333	0.992662	0.0415425	1	1	C5M898_CANTT
biological_process	GO:0016485	protein processing	1	2	0.5	0.323918	0.848376	1	1	C5M898_CANTT
biological_process	GO:0006515	protein quality control for misfolded or incompletely synthesized proteins	1	7	0.142857	0.394697	0.83192	1	1	C5M898_CANTT
cellular_component	GO:0005968	Rab-protein geranylgeranyltransferase complex	1	3	0.333333	0.942564	0.376641	1	1	C5MHW6_CANTT
molecular_function	GO:0004663	Rab geranylgeranyltransferase activity	1	3	0.333333	0.933412	0.40225	1	1	C5MHW6_CANTT
biological_process	GO:0018344	protein geranylgeranylation	1	5	0.2	0.817128	0.58139	1	1	C5MHW6_CANTT
biological_process	GO:0006612	protein targeting to membrane	1	7	0.142857	0.246303	0.893673	1	1	C5MHW6_CANTT
biological_process	GO:0006189	'de novo' IMP biosynthetic process	1	7	0.142857	0.689312	0.704648	1	1	C5M385_CANTT
molecular_function	GO:0008138	protein tyrosine/serine/threonine phosphatase activity	1	11	0.0909091	0.463362	0.848803	1	1	C5M588_CANTT
molecular_function	GO:0005227	calcium activated cation channel activity	1	7	0.142857	0.695372	0.69924	1	1	C5M2P5_CANTT
cellular_component	GO:0000974	Prp19 complex	1	6	0.166667	0.78659	0.611596	1	1	C5MAF0_CANTT
molecular_function	GO:0008641	ubiquitin-like modifier activating enzyme activity	1	2	0.5	0.881953	0.366822	1	1	C5M5G4_CANTT
biological_process	GO:0070880	fungal-type cell wall beta-glucan biosynthetic process	1	3	0.333333	0.931698	0.406845	1	1	C5MGP0_CANTT
biological_process	GO:0006491	N-glycan processing	1	4	0.25	0.87768	0.501687	1	1	C5MGP0_CANTT
biological_process	GO:0006487	protein N-linked glycosylation	1	16	0.0625	0.151624	0.95235	1	1	C5M9T8_CANTT
cellular_component	GO:0070449	elongin complex	1	2	0.5	0.978802	0.270239	1	1	C5MFC0_CANTT
biological_process	GO:0001731	formation of translation preinitiation complex	1	6	0.166667	0.753498	0.648368	1	1	C5M8Y0_CANTT
biological_process	GO:1904161	DNA synthesis involved in UV-damage excision repair	1	2	0.5	0.97453	0.293997	1	1	C5MGA5_CANTT
biological_process	GO:0006279	premeiotic DNA replication	1	4	0.25	0.87768	0.501687	1	1	C5MBU9_CANTT
biological_process	GO:0006278	RNA-dependent DNA biosynthetic process	1	3	0.333333	0.941366	0.172967	1	1	C5MGA5_CANTT
biological_process	GO:0009088	threonine biosynthetic process	1	6	0.166667	0.753498	0.648368	1	1	C5MHG5_CANTT
biological_process	GO:0006301	postreplication repair	1	4	0.25	0.794578	0.491263	1	1	C5M7X1_CANTT
biological_process	GO:0006479	protein methylation	1	4	0.25	0.600266	0.64158	1	1	C5M6A3_CANTT
biological_process	GO:0042797	tRNA transcription by RNA polymerase III	1	13	0.0769231	0.360774	0.896421	1	1	C5MEU9_CANTT
biological_process	GO:0043486	histone exchange	1	10	0.1	0.282342	0.926994	1	1	C5M767_CANTT
biological_process	GO:0000921	septin ring assembly	1	5	0.2	0.817128	0.58139	1	1	C5M2X9_CANTT
cellular_component	GO:0030121	AP-1 adaptor complex	1	4	0.25	0.896102	0.467555	1	1	C5M427_CANTT
molecular_function	GO:0035615	clathrin adaptor activity	1	3	0.333333	0.933412	0.40225	1	1	C5MD68_CANTT
cellular_component	GO:0032991	protein-containing complex	1	7	0.142857	0.986449	0.0174568	1	0.91	C5M785_CANTT
biological_process	GO:0051716	cellular response to stimulus	1	1	1	0.999999	1.84104e-06	1	0.001	C5M785_CANTT
cellular_component	GO:1990316	Atg1/ULK1 kinase complex	1	2	0.5	0.978802	0.270239	1	1	C5MCJ7_CANTT
biological_process	GO:0051052	regulation of DNA metabolic process	1	1	1	0.956234	0.0929497	1	1	C5MEP1_CANTT
biological_process	GO:0000290	deadenylation-dependent decapping of nuclear-transcribed mRNA	1	10	0.1	0.508737	0.825044	1	1	C5MAL3_CANTT
biological_process	GO:0033234	negative regulation of protein sumoylation	1	2	0.5	0.97453	0.293997	1	1	C5MFV5_CANTT
biological_process	GO:0030071	regulation of mitotic metaphase/anaphase transition	1	4	0.25	0.970342	0.0857387	1	1	C5M3V4_CANTT
biological_process	GO:0000387	spliceosomal snRNP assembly	1	5	0.2	0.913963	0.310688	1	1	C5MD14_CANTT
cellular_component	GO:0005849	mRNA cleavage factor complex	1	2	0.5	0.508426	0.823629	1	1	C5M917_CANTT
molecular_function	GO:0000993	RNA polymerase II complex binding	1	6	0.166667	0.993078	0.0397506	1	1	C5M917_CANTT
biological_process	GO:0006379	mRNA cleavage	1	5	0.2	0.561763	0.717658	1	1	C5M917_CANTT
biological_process	GO:0006378	mRNA polyadenylation	1	10	0.1	0.508737	0.825044	1	1	C5M917_CANTT
biological_process	GO:0006369	termination of RNA polymerase II transcription	1	5	0.2	0.455354	0.853083	1	1	C5M917_CANTT
cellular_component	GO:0005736	RNA polymerase I complex	1	10	0.1	0.559972	0.793443	1	1	C5MG45_CANTT
cellular_component	GO:0005665	RNA polymerase II, core complex	1	10	0.1	0.559972	0.793443	1	1	C5MEG3_CANTT
molecular_function	GO:0001054	RNA polymerase I activity	1	10	0.1	0.516511	0.820424	1	1	C5MG45_CANTT
molecular_function	GO:0001055	RNA polymerase II activity	1	6	0.166667	0.758633	0.642867	1	1	C5MEG3_CANTT
molecular_function	GO:0003968	RNA-directed 5'-3' RNA polymerase activity	1	8	0.125	0.633178	0.746729	1	1	C5MEG3_CANTT
biological_process	GO:0042790	nucleolar large rRNA transcription by RNA polymerase I	1	17	0.0588235	0.218755	0.948556	1	1	C5MG45_CANTT
biological_process	GO:0006363	termination of RNA polymerase I transcription	1	10	0.1	0.508737	0.825044	1	1	C5MG45_CANTT
biological_process	GO:0006361	transcription initiation from RNA polymerase I promoter	1	10	0.1	0.455354	0.853083	1	1	C5MG45_CANTT
biological_process	GO:0000973	posttranscriptional tethering of RNA polymerase II gene DNA at nuclear periphery	1	2	0.5	0.97453	0.293997	1	1	C5M8L8_CANTT
biological_process	GO:2000728	regulation of mRNA export from nucleus in response to heat stress	1	1	1	1	0.159734	1	1	C5M8L8_CANTT
molecular_function	GO:0031593	polyubiquitin modification-dependent protein binding	1	4	0.25	0.821189	0.575951	1	1	C5M5Z5_CANTT
biological_process	GO:0072583	clathrin-dependent endocytosis	1	3	0.333333	0.87768	0.501687	1	1	C5MD68_CANTT
cellular_component	GO:0071944	cell periphery	1	3	0.333333	0.999991	1.98742e-05	1	0.004	C5M7T9_CANTT
biological_process	GO:0009410	response to xenobiotic stimulus	1	8	0.125	0.748958	0.544646	1	1	C5MEC8_CANTT
cellular_component	GO:0000111	nucleotide-excision repair factor 2 complex	1	1	1	1	0.145718	1	1	C5M5Z5_CANTT
cellular_component	GO:0120125	PNGase complex	1	1	1	1	0.145718	1	1	C5M5Z5_CANTT
molecular_function	GO:0000224	peptide-N4-(N-acetyl-beta-glucosaminyl)asparagine amidase activity	1	1	1	1	0.157577	1	1	C5M5Z5_CANTT
biological_process	GO:0035977	protein deglycosylation involved in glycoprotein catabolic process	1	1	1	0.931698	0.406845	1	1	C5M5Z5_CANTT
biological_process	GO:0097466	ubiquitin-dependent glycoprotein ERAD pathway	1	2	0.5	0.87768	0.501687	1	1	C5M5Z5_CANTT
cellular_component	GO:0005771	multivesicular body	1	4	0.25	0.670747	0.716727	1	1	C5MB61_CANTT
cellular_component	GO:0061957	NVT complex	1	2	0.5	0.978802	0.270239	1	1	C5MB61_CANTT
molecular_function	GO:0004301	epoxide hydrolase activity	1	1	1	1	0.157577	1	1	C5MB61_CANTT
biological_process	GO:0120113	cytoplasm to vacuole transport by the NVT pathway	1	3	0.333333	0.931698	0.406845	1	1	C5MB61_CANTT
cellular_component	GO:0005655	nucleolar ribonuclease P complex	1	5	0.2	0.843155	0.545232	1	1	C5M3Z2_CANTT
molecular_function	GO:0004526	ribonuclease P activity	1	4	0.25	0.88057	0.496523	1	1	C5M3Z2_CANTT
biological_process	GO:0034965	intronic box C/D RNA processing	1	3	0.333333	0.931698	0.406845	1	1	C5M3Z2_CANTT
biological_process	GO:0001682	tRNA 5'-leader removal	1	5	0.2	0.817128	0.58139	1	1	C5M3Z2_CANTT
cellular_component	GO:0000112	nucleotide-excision repair factor 3 complex	1	4	0.25	0.896102	0.467555	1	1	C5M341_CANTT
molecular_function	GO:0001671	ATPase activator activity	1	11	0.0909091	0.463362	0.848803	1	1	C5MIE7_CANTT
molecular_function	GO:1990380	Lys48-specific deubiquitinase activity	1	1	1	1	0.157577	1	1	C5M7M7_CANTT
molecular_function	GO:0008474	palmitoyl-(protein) hydrolase activity	1	2	0.5	0.975207	0.290362	1	1	C5MJ16_CANTT
biological_process	GO:0035601	protein deacylation	1	1	1	0.319598	0.913038	1	1	C5MJ16_CANTT
cellular_component	GO:0000228	nuclear chromosome	1	6	0.166667	0.999031	0.00244473	1	0.334	C5M8T9_CANTT
biological_process	GO:0000244	spliceosomal tri-snRNP complex assembly	1	2	0.5	0.97453	0.293997	1	1	C5MAF0_CANTT
biological_process	GO:0006264	mitochondrial DNA replication	1	2	0.5	0.931698	0.406845	1	1	C5M6V7_CANTT
biological_process	GO:0032186	cellular bud neck septin ring organization	1	4	0.25	0.87768	0.501687	1	1	C5M7F3_CANTT
biological_process	GO:0070199	establishment of protein localization to chromosome	1	1	1	1	0.159734	1	1	C5M7F3_CANTT
biological_process	GO:0051754	meiotic sister chromatid cohesion, centromeric	1	1	1	0.995946	0.0683022	1	1	C5M7F3_CANTT
biological_process	GO:0031578	mitotic spindle orientation checkpoint signaling	1	4	0.25	0.87768	0.501687	1	1	C5M7F3_CANTT
biological_process	GO:2000786	positive regulation of autophagosome assembly	1	3	0.333333	0.931698	0.406845	1	1	C5M7F3_CANTT
biological_process	GO:0031107	septin ring disassembly	1	2	0.5	0.97453	0.293997	1	1	C5M7F3_CANTT
biological_process	GO:0031134	sister chromatid biorientation	1	3	0.333333	0.913963	0.310688	1	1	C5M7F3_CANTT
molecular_function	GO:0004540	ribonuclease activity	1	4	0.25	0.804576	0.316827	1	1	C5M1V6_CANTT
biological_process	GO:0060237	regulation of fungal-type cell wall organization	1	6	0.166667	0.753498	0.648368	1	1	C5MB89_CANTT
cellular_component	GO:0071540	eukaryotic translation initiation factor 3 complex, eIF3e	1	5	0.2	0.843155	0.545232	1	1	C5MBX0_CANTT
cellular_component	GO:0071541	eukaryotic translation initiation factor 3 complex, eIF3m	1	5	0.2	0.843155	0.545232	1	1	C5MBX0_CANTT
biological_process	GO:0032781	positive regulation of ATP-dependent activity	1	2	0.5	0.97453	0.293997	1	1	C5M8Y0_CANTT
cellular_component	GO:0032301	MutSalpha complex	1	2	0.5	0.978802	0.270239	1	1	C5MC01_CANTT
molecular_function	GO:0000400	four-way junction DNA binding	1	4	0.25	0.88057	0.496523	1	1	C5MC01_CANTT
molecular_function	GO:0032137	guanine/thymine mispair binding	1	3	0.333333	0.933412	0.40225	1	1	C5MC01_CANTT
molecular_function	GO:0032138	single base insertion or deletion binding	1	2	0.5	0.975207	0.290362	1	1	C5MC01_CANTT
biological_process	GO:0036297	interstrand cross-link repair	1	6	0.166667	0.565905	0.791666	1	1	C5MC01_CANTT
molecular_function	GO:0019899	enzyme binding	1	2	0.5	0.958358	0.0812067	1	1	C5MH90_CANTT
molecular_function	GO:0044025	histone kinase activity (H2B-S14 specific)	1	1	1	1	0.157577	1	1	C5MH90_CANTT
biological_process	GO:0010629	negative regulation of gene expression	1	1	1	0.929041	0.120574	1	1	C5MH90_CANTT
biological_process	GO:0043065	positive regulation of apoptotic process	1	1	1	1	0.159734	1	1	C5MH90_CANTT
biological_process	GO:0001402	signal transduction involved in filamentous growth	1	2	0.5	0.97453	0.293997	1	1	C5MH90_CANTT
biological_process	GO:0035376	sterol import	1	2	0.5	0.97453	0.293997	1	1	C5MH90_CANTT
molecular_function	GO:0004488	methylenetetrahydrofolate dehydrogenase (NADP+) activity	1	2	0.5	0.975207	0.290362	1	1	C5MAM0_CANTT
biological_process	GO:0009396	folic acid-containing compound biosynthetic process	1	2	0.5	0.753498	0.648368	1	1	C5MEW6_CANTT
biological_process	GO:0009113	purine nucleobase biosynthetic process	1	3	0.333333	0.626368	0.751936	1	1	C5MAM0_CANTT
biological_process	GO:0002181	cytoplasmic translation	1	14	0.0714286	0.197773	0.902022	1	1	C5MJ39_CANTT
biological_process	GO:0032979	protein insertion into mitochondrial inner membrane from matrix	1	5	0.2	0.817128	0.58139	1	1	C5M9U6_CANTT
molecular_function	GO:0000978	RNA polymerase II cis-regulatory region sequence-specific DNA binding	1	3	0.333333	0.933412	0.40225	1	1	C5M3D5_CANTT
biological_process	GO:0071466	cellular response to xenobiotic stimulus	1	2	0.5	0.931698	0.406845	1	1	C5M3D5_CANTT
biological_process	GO:0061415	negative regulation of transcription from RNA polymerase II promoter by a nonfermentable carbon source	1	1	1	1	0.159734	1	1	C5M3D5_CANTT
biological_process	GO:0061414	positive regulation of transcription from RNA polymerase II promoter by a nonfermentable carbon source	1	1	1	1	0.159734	1	1	C5M3D5_CANTT
biological_process	GO:0000425	pexophagy	1	4	0.25	0.87768	0.501687	1	1	C5MCW0_CANTT
cellular_component	GO:0030136	clathrin-coated vesicle	1	1	1	0.995365	0.0203418	1	0.94	C5M1Z9_CANTT
biological_process	GO:0048268	clathrin coat assembly	1	1	1	1	0.159734	1	1	C5M1Z9_CANTT
molecular_function	GO:0009982	pseudouridine synthase activity	1	8	0.125	0.633178	0.746729	1	1	C5MH04_CANTT
biological_process	GO:0031139	positive regulation of conjugation with cellular fusion	1	2	0.5	0.958472	0.121104	1	1	C5MEQ4_CANTT
biological_process	GO:0006625	protein targeting to peroxisome	1	1	1	0.998097	0.0127721	1	0.994	C5M615_CANTT
cellular_component	GO:1904564	Nbp35-Cfd1 ATPase complex	1	2	0.5	0.978802	0.270239	1	1	C5M522_CANTT
biological_process	GO:0006096	glycolytic process	1	11	0.0909091	0.248806	0.938714	1	1	C5M2X5_CANTT
cellular_component	GO:0016272	prefoldin complex	1	6	0.166667	0.78659	0.611596	1	1	C5MCZ4_CANTT
biological_process	GO:0006488	dolichol-linked oligosaccharide biosynthetic process	1	10	0.1	0.508737	0.825044	1	1	C5M3Q6_CANTT
biological_process	GO:0009306	protein secretion	1	5	0.2	0.944388	0.246502	1	1	C5M4H7_CANTT
biological_process	GO:0009098	leucine biosynthetic process	1	4	0.25	0.968508	0.182872	1	1	C5MDZ9_CANTT
cellular_component	GO:0044614	nuclear pore cytoplasmic filaments	1	2	0.5	0.978802	0.270239	1	1	C5MA55_CANTT
molecular_function	GO:0000822	inositol hexakisphosphate binding	1	2	0.5	0.975207	0.290362	1	1	C5MA55_CANTT
biological_process	GO:0006449	regulation of translational termination	1	4	0.25	0.817128	0.58139	1	1	C5M3M8_CANTT
biological_process	GO:0070987	error-free translesion synthesis	1	5	0.2	0.817128	0.58139	1	1	C5M9U3_CANTT
biological_process	GO:0042276	error-prone translesion synthesis	1	5	0.2	0.817128	0.58139	1	1	C5M9U3_CANTT
biological_process	GO:0120174	stress-induced homeostatically regulated protein degradation pathway	1	3	0.333333	0.931698	0.406845	1	1	C5MEA8_CANTT
biological_process	GO:0071596	ubiquitin-dependent protein catabolic process via the N-end rule pathway	1	3	0.333333	0.931698	0.406845	1	1	C5M2Q1_CANTT
biological_process	GO:0031048	heterochromatin assembly by small RNA	1	4	0.25	0.87768	0.501687	1	1	C5MEG3_CANTT
molecular_function	GO:0008173	RNA methyltransferase activity	1	3	0.333333	0.0884013	0.97546	1	1	C5MH50_CANTT
cellular_component	GO:0005775	vacuolar lumen	1	3	0.333333	0.969392	0.13157	1	1	C5M2Z3_CANTT
molecular_function	GO:0070180	large ribosomal subunit rRNA binding	1	4	0.25	0.821189	0.575951	1	1	C5MFA5_CANTT
biological_process	GO:0009231	riboflavin biosynthetic process	1	6	0.166667	0.753498	0.648368	1	1	C5M410_CANTT
molecular_function	GO:0001227	DNA-binding transcription repressor activity, RNA polymerase II-specific	1	1	1	1	0.157577	1	1	C5MAW0_CANTT
biological_process	GO:2001278	positive regulation of leucine biosynthetic process	1	1	1	1	0.159734	1	1	C5MAW0_CANTT
biological_process	GO:0006541	glutamine metabolic process	1	11	0.0909091	0.406008	0.876637	1	1	C5M385_CANTT
molecular_function	GO:0050072	m7G(5')pppN diphosphatase activity	1	2	0.5	0.975207	0.290362	1	1	C5MAL3_CANTT
biological_process	GO:0000184	nuclear-transcribed mRNA catabolic process, nonsense-mediated decay	1	4	0.25	0.792074	0.438237	1	1	C5MAL3_CANTT
molecular_function	GO:0030695	GTPase regulator activity	1	3	0.333333	0.998663	0.00338089	1	0.505	C5M935_CANTT
biological_process	GO:0033567	DNA replication, Okazaki fragment processing	1	2	0.5	0.995946	0.0683022	1	1	C5M9D7_CANTT
molecular_function	GO:0016831	carboxy-lyase activity	1	4	0.25	0.484126	0.77416	1	1	C5MA49_CANTT
molecular_function	GO:0030976	thiamine pyrophosphate binding	1	6	0.166667	0.758633	0.642867	1	1	C5MA49_CANTT
cellular_component	GO:0044322	endoplasmic reticulum quality control compartment	1	3	0.333333	0.942564	0.376641	1	1	C5MGP0_CANTT
cellular_component	GO:0017177	glucosidase II complex	1	1	1	1	0.145718	1	1	C5MGP0_CANTT
molecular_function	GO:0033919	glucan 1,3-alpha-glucosidase activity	1	1	1	1	0.157577	1	1	C5MGP0_CANTT
biological_process	GO:1904380	endoplasmic reticulum mannose trimming	1	3	0.333333	0.931698	0.406845	1	1	C5MGP0_CANTT
molecular_function	GO:0004604	phosphoadenylyl-sulfate reductase (thioredoxin) activity	1	1	1	1	0.157577	1	1	C5MDK7_CANTT
biological_process	GO:0006750	glutathione biosynthetic process	1	2	0.5	0.97453	0.293997	1	1	C5MDK7_CANTT
biological_process	GO:0019379	sulfate assimilation, phosphoadenylyl sulfate reduction by phosphoadenylyl-sulfate reductase (thioredoxin)	1	3	0.333333	0.931698	0.406845	1	1	C5MDK7_CANTT
molecular_function	GO:0016746	acyltransferase activity	1	5	0.2	0.0491111	0.977041	0.979	1	C5ME62_CANTT
biological_process	GO:0006631	fatty acid metabolic process	1	2	0.5	0.166119	0.935127	1	1	C5ME62_CANTT
cellular_component	GO:0030870	Mre11 complex	1	2	0.5	0.978802	0.270239	1	1	C5MFL7_CANTT
molecular_function	GO:0003691	double-stranded telomeric DNA binding	1	2	0.5	0.975207	0.290362	1	1	C5MFL7_CANTT
molecular_function	GO:0004520	endodeoxyribonuclease activity	1	1	1	0.996614	0.019308	1	0.987	C5MFL7_CANTT
molecular_function	GO:0043047	single-stranded telomeric DNA binding	1	4	0.25	0.88057	0.496523	1	1	C5MFL7_CANTT
biological_process	GO:0010791	DNA double-strand break processing involved in repair via synthesis-dependent strand annealing	1	1	1	1	0.159734	1	1	C5MFL7_CANTT
biological_process	GO:1990918	double-strand break repair involved in meiotic recombination	1	2	0.5	0.97453	0.293997	1	1	C5MFL7_CANTT
biological_process	GO:1990898	meiotic DNA double-strand break clipping	1	1	1	1	0.159734	1	1	C5MFL7_CANTT
biological_process	GO:0010780	meiotic DNA double-strand break formation involved in reciprocal meiotic recombination	1	1	1	0.931698	0.406845	1	1	C5MFL7_CANTT
biological_process	GO:0097552	mitochondrial double-strand break repair via homologous recombination	1	2	0.5	0.97453	0.293997	1	1	C5MFL7_CANTT
biological_process	GO:0051037	regulation of transcription involved in meiotic cell cycle	1	1	1	0.87768	0.501687	1	1	C5MFL7_CANTT
molecular_function	GO:0004514	nicotinate-nucleotide diphosphorylase (carboxylating) activity	1	2	0.5	0.975207	0.290362	1	1	C5MGG1_CANTT
biological_process	GO:0034247	snoRNA splicing	1	2	0.5	0.97453	0.293997	1	1	C5MA11_CANTT
molecular_function	GO:0008081	phosphoric diester hydrolase activity	1	6	0.166667	0.799056	0.428875	1	1	C5MB37_CANTT
cellular_component	GO:0061908	phagophore	1	2	0.5	0.978802	0.270239	1	1	C5MCJ7_CANTT
biological_process	GO:0044805	late nucleophagy	1	3	0.333333	0.931698	0.406845	1	1	C5MCJ7_CANTT
cellular_component	GO:0000172	ribonuclease MRP complex	1	5	0.2	0.843155	0.545232	1	1	C5M3Z2_CANTT
molecular_function	GO:0000171	ribonuclease MRP activity	1	2	0.5	0.975207	0.290362	1	1	C5M3Z2_CANTT
biological_process	GO:0000294	nuclear-transcribed mRNA catabolic process, endonucleolytic cleavage-dependent decay	1	2	0.5	0.97453	0.293997	1	1	C5M3Z2_CANTT
molecular_function	GO:0140345	phosphatidylcholine flippase activity	1	2	0.5	0.975207	0.290362	1	1	C5M2Z1_CANTT
molecular_function	GO:0090555	phosphatidylethanolamine flippase activity	1	2	0.5	0.975207	0.290362	1	1	C5M2Z1_CANTT
molecular_function	GO:0140346	phosphatidylserine flippase activity	1	2	0.5	0.975207	0.290362	1	1	C5M2Z1_CANTT
biological_process	GO:0000749	response to pheromone triggering conjugation with cellular fusion	1	3	0.333333	0.923171	0.207926	1	1	C5M2Z1_CANTT
cellular_component	GO:0000151	ubiquitin ligase complex	1	4	0.25	0.917093	0.174487	1	1	C5MA29_CANTT
biological_process	GO:0046855	inositol phosphate dephosphorylation	1	2	0.5	0.97453	0.293997	1	1	C5M991_CANTT
cellular_component	GO:0005828	kinetochore microtubule	1	2	0.5	0.978802	0.270239	1	1	C5M3H9_CANTT
cellular_component	GO:1990023	mitotic spindle midzone	1	8	0.125	0.670747	0.716727	1	1	C5MEA6_CANTT
biological_process	GO:0051228	mitotic spindle disassembly	1	4	0.25	0.87768	0.501687	1	1	C5M7T3_CANTT
biological_process	GO:0018107	peptidyl-threonine phosphorylation	1	7	0.142857	0.626368	0.751936	1	1	C5MJ75_CANTT
biological_process	GO:0140429	positive regulation of mitotic sister chromatid biorientation	1	4	0.25	0.87768	0.501687	1	1	C5MEA6_CANTT
biological_process	GO:0034501	protein localization to kinetochore	1	4	0.25	0.817128	0.58139	1	1	C5M4N3_CANTT
molecular_function	GO:0016818	hydrolase activity, acting on acid anhydrides, in phosphorus-containing anhydrides	1	1	1	0.781241	0.30578	1	1	C5M5H4_CANTT
molecular_function	GO:0004839	ubiquitin activating enzyme activity	1	1	1	1	0.157577	1	1	C5MI22_CANTT
cellular_component	GO:1990333	mitotic checkpoint complex, CDC20-MAD2 subcomplex	1	2	0.5	0.978802	0.270239	1	1	C5M9A7_CANTT
molecular_function	GO:0010997	anaphase-promoting complex binding	1	3	0.333333	0.933412	0.40225	1	1	C5M9A7_CANTT
molecular_function	GO:1990757	ubiquitin ligase activator activity	1	2	0.5	0.975207	0.290362	1	1	C5M9A7_CANTT
biological_process	GO:1905786	positive regulation of anaphase-promoting complex-dependent catabolic process	1	2	0.5	0.97453	0.293997	1	1	C5M9A7_CANTT
biological_process	GO:0040020	regulation of meiotic nuclear division	1	1	1	0.913963	0.310688	1	1	C5M9A7_CANTT
cellular_component	GO:0070390	transcription export complex 2	1	3	0.333333	0.942564	0.376641	1	1	C5M6A2_CANTT
cellular_component	GO:0030875	rDNA protrusion	1	1	1	1	0.145718	1	1	C5MBU9_CANTT
biological_process	GO:0045859	regulation of protein kinase activity	1	2	0.5	0.895391	0.235485	1	1	C5MC45_CANTT
cellular_component	GO:0031262	Ndc80 complex	1	3	0.333333	0.942564	0.376641	1	1	C5M441_CANTT
biological_process	GO:0051315	attachment of mitotic spindle microtubules to kinetochore	1	2	0.5	0.944388	0.246502	1	1	C5M441_CANTT
biological_process	GO:0010133	proline catabolic process to glutamate	1	2	0.5	0.931698	0.406845	1	1	C5MJ45_CANTT
molecular_function	GO:0005262	calcium channel activity	1	2	0.5	0.996105	0.0665882	1	1	C5MEB8_CANTT
cellular_component	GO:0019867	outer membrane	1	2	0.5	0.308651	0.841196	1	1	C5MAD9_CANTT
cellular_component	GO:0000812	Swr1 complex	1	9	0.111111	0.614266	0.758101	1	1	C5M767_CANTT
biological_process	GO:0048211	Golgi vesicle docking	1	2	0.5	0.97453	0.293997	1	1	C5M606_CANTT
biological_process	GO:0030007	cellular potassium ion homeostasis	1	4	0.25	0.87768	0.501687	1	1	C5M3L2_CANTT
cellular_component	GO:0005786	signal recognition particle, endoplasmic reticulum targeting	1	5	0.2	0.843155	0.545232	1	1	C5M8S8_CANTT
molecular_function	GO:0008312	7S RNA binding	1	5	0.2	0.821189	0.575951	1	1	C5M8S8_CANTT
biological_process	GO:0051086	chaperone mediated protein folding independent of cofactor	1	6	0.166667	0.753498	0.648368	1	1	C5MGT9_CANTT
molecular_function	GO:0008843	endochitinase activity	1	2	0.5	0.975207	0.290362	1	1	C5M4S5_CANTT
biological_process	GO:0006032	chitin catabolic process	1	4	0.25	0.87768	0.501687	1	1	C5M4S5_CANTT
biological_process	GO:0000272	polysaccharide catabolic process	1	4	0.25	0.689312	0.704648	1	1	C5M4S5_CANTT
cellular_component	GO:0090575	RNA polymerase II transcription regulator complex	1	1	1	0.986684	0.0343778	1	1	C5MAX7_CANTT
cellular_component	GO:0019005	SCF ubiquitin ligase complex	1	6	0.166667	0.78659	0.611596	1	1	C5MEC0_CANTT
biological_process	GO:0000082	G1/S transition of mitotic cell cycle	1	8	0.125	0.909491	0.198376	1	1	C5M3L2_CANTT
biological_process	GO:0044260	cellular macromolecule metabolic process	1	4	0.25	0.856976	0.167216	1	1	C5MC98_CANTT
biological_process	GO:0019441	tryptophan catabolic process to kynurenine	1	2	0.5	0.97453	0.293997	1	1	C5MI85_CANTT
cellular_component	GO:0030287	cell wall-bounded periplasmic space	1	1	1	1	0.145718	1	1	C5MD92_CANTT
biological_process	GO:0015976	carbon utilization	1	2	0.5	0.97453	0.293997	1	1	C5MD92_CANTT
biological_process	GO:0016237	lysosomal microautophagy	1	5	0.2	0.792074	0.438237	1	1	C5M4H7_CANTT
biological_process	GO:0006469	negative regulation of protein kinase activity	1	2	0.5	0.97453	0.293997	1	1	C5M4J7_CANTT
molecular_function	GO:0051879	Hsp90 protein binding	1	4	0.25	0.88057	0.496523	1	1	C5MIE7_CANTT
molecular_function	GO:0004860	protein kinase inhibitor activity	1	3	0.333333	0.969642	0.178811	1	1	C5MFL8_CANTT
biological_process	GO:0006913	nucleocytoplasmic transport	1	4	0.25	0.545613	0.571314	1	1	C5M626_CANTT
cellular_component	GO:1990317	Gin4 complex	1	6	0.166667	0.78659	0.611596	1	1	C5M2X9_CANTT
cellular_component	GO:0001400	mating projection base	1	4	0.25	0.896102	0.467555	1	1	C5M2X9_CANTT
cellular_component	GO:0032175	mating projection septin ring	1	1	1	1	0.145718	1	1	C5M2X9_CANTT
cellular_component	GO:0036391	medial cortex septin ring	1	1	1	1	0.145718	1	1	C5M2X9_CANTT
cellular_component	GO:0032152	meiotic septin complex	1	1	1	1	0.145718	1	1	C5M2X9_CANTT
cellular_component	GO:0072687	meiotic spindle	1	2	0.5	0.956283	0.21341	1	1	C5M2X9_CANTT
cellular_component	GO:0120104	mitotic actomyosin contractile ring, proximal layer	1	1	1	1	0.145718	1	1	C5M2X9_CANTT
cellular_component	GO:0032151	mitotic septin complex	1	1	1	1	0.145718	1	1	C5M2X9_CANTT
cellular_component	GO:0032169	prospore septin ring	1	1	1	1	0.145718	1	1	C5M2X9_CANTT
cellular_component	GO:0032160	septin filament array	1	4	0.25	0.896102	0.467555	1	1	C5M2X9_CANTT
biological_process	GO:0000281	mitotic cytokinesis	1	5	0.2	0.934447	0.146722	1	1	C5M2X9_CANTT
biological_process	GO:0071902	positive regulation of protein serine/threonine kinase activity	1	6	0.166667	0.753498	0.648368	1	1	C5M2X9_CANTT
biological_process	GO:0070583	spore membrane bending pathway	1	1	1	1	0.159734	1	1	C5M2X9_CANTT
molecular_function	GO:0004768	stearoyl-CoA 9-desaturase activity	1	2	0.5	0.975207	0.290362	1	1	C5M7B7_CANTT
biological_process	GO:0045471	response to ethanol	1	2	0.5	0.97453	0.293997	1	1	C5M6B9_CANTT
biological_process	GO:0006636	unsaturated fatty acid biosynthetic process	1	2	0.5	0.97453	0.293997	1	1	C5M7B7_CANTT
biological_process	GO:0045332	phospholipid translocation	1	7	0.142857	0.626368	0.751936	1	1	C5M720_CANTT
biological_process	GO:0060988	lipid tube assembly	1	2	0.5	0.97453	0.293997	1	1	C5MH19_CANTT
biological_process	GO:0042307	positive regulation of protein import into nucleus	1	4	0.25	0.87768	0.501687	1	1	C5M586_CANTT
biological_process	GO:0010520	regulation of reciprocal meiotic recombination	1	3	0.333333	0.944388	0.246502	1	1	C5M4V2_CANTT
biological_process	GO:1904750	negative regulation of protein localization to nucleolus	1	3	0.333333	0.931698	0.406845	1	1	C5MEA6_CANTT
biological_process	GO:1902542	regulation of protein localization to mitotic spindle pole body	1	2	0.5	0.931698	0.406845	1	1	C5MEA6_CANTT
biological_process	GO:0031028	septation initiation signaling	1	2	0.5	0.837988	0.434095	1	1	C5M7G4_CANTT
cellular_component	GO:0005797	Golgi medial cisterna	1	6	0.166667	0.78659	0.611596	1	1	C5MG71_CANTT
biological_process	GO:0045947	negative regulation of translational initiation	1	3	0.333333	0.817128	0.58139	1	1	C5MDC8_CANTT
biological_process	GO:0033962	P-body assembly	1	3	0.333333	0.913963	0.310688	1	1	C5MDC8_CANTT
cellular_component	GO:0005744	TIM23 mitochondrial import inner membrane translocase complex	1	5	0.2	0.508426	0.823629	1	1	C5MD19_CANTT
molecular_function	GO:0000774	adenyl-nucleotide exchange factor activity	1	3	0.333333	0.933412	0.40225	1	1	C5MAJ8_CANTT
biological_process	GO:0071586	CAAX-box protein processing	1	2	0.5	0.97453	0.293997	1	1	C5M1S3_CANTT
biological_process	GO:0015940	pantothenate biosynthetic process	1	7	0.142857	0.689312	0.704648	1	1	C5MC15_CANTT
cellular_component	GO:0090619	meiotic spindle pole	1	3	0.333333	0.942564	0.376641	1	1	C5MEA6_CANTT
biological_process	GO:0032120	ascospore-type prospore membrane formation	1	2	0.5	0.968508	0.182872	1	1	C5M4B0_CANTT
cellular_component	GO:0120171	Cdc24p-Far1p-Gbetagamma complex	1	2	0.5	0.978802	0.270239	1	1	C5MGV9_CANTT
biological_process	GO:0006298	mismatch repair	1	5	0.2	0.979607	0.0837683	1	1	C5M6P8_CANTT
molecular_function	GO:0008420	RNA polymerase II CTD heptapeptide repeat phosphatase activity	1	4	0.25	0.88057	0.496523	1	1	C5M960_CANTT
biological_process	GO:0070940	dephosphorylation of RNA polymerase II C-terminal domain	1	4	0.25	0.87768	0.501687	1	1	C5M960_CANTT
biological_process	GO:0032211	negative regulation of telomere maintenance via telomerase	1	4	0.25	0.87768	0.501687	1	1	C5MAG5_CANTT
biological_process	GO:0031564	transcription antitermination	1	2	0.5	0.97453	0.293997	1	1	C5MEU9_CANTT
cellular_component	GO:0000144	cellular bud neck septin ring	1	2	0.5	0.902084	0.329253	1	1	C5MH31_CANTT
cellular_component	GO:0005641	nuclear envelope lumen	1	1	1	1	0.145718	1	1	C5MH31_CANTT
molecular_function	GO:0004679	AMP-activated protein kinase activity	1	1	1	1	0.157577	1	1	C5MH31_CANTT
biological_process	GO:0006995	cellular response to nitrogen starvation	1	3	0.333333	0.985716	0.12232	1	1	C5MH31_CANTT
biological_process	GO:0071940	fungal-type cell wall assembly	1	1	1	0.956816	0.1403	1	1	C5MH31_CANTT
biological_process	GO:1900436	positive regulation of filamentous growth of a population of unicellular organisms in response to starvation	1	1	1	1	0.159734	1	1	C5MH31_CANTT
biological_process	GO:0045722	positive regulation of gluconeogenesis	1	1	1	1	0.159734	1	1	C5MH31_CANTT
biological_process	GO:2000217	regulation of invasive growth in response to glucose limitation	1	1	1	0.931698	0.406845	1	1	C5MH31_CANTT
biological_process	GO:0034976	response to endoplasmic reticulum stress	1	2	0.5	0.418579	0.749355	1	1	C5MH31_CANTT
biological_process	GO:0006986	response to unfolded protein	1	3	0.333333	0.607825	0.680402	1	1	C5MH31_CANTT
biological_process	GO:0090606	single-species surface biofilm formation	1	1	1	1	0.159734	1	1	C5MH31_CANTT
molecular_function	GO:0030628	pre-mRNA 3'-splice site binding	1	1	1	1	0.157577	1	1	C5MHZ4_CANTT
cellular_component	GO:1904949	ATPase complex	1	3	0.333333	0.801607	0.33799	1	1	C5M6I1_CANTT
cellular_component	GO:0005663	DNA replication factor C complex	1	5	0.2	0.843155	0.545232	1	1	C5M6P8_CANTT
molecular_function	GO:0003689	DNA clamp loader activity	1	5	0.2	0.821189	0.575951	1	1	C5M6P8_CANTT
biological_process	GO:0006272	leading strand elongation	1	5	0.2	0.817128	0.58139	1	1	C5M6P8_CANTT
biological_process	GO:0070914	UV-damage excision repair	1	8	0.125	0.794578	0.491263	1	1	C5M6P8_CANTT
cellular_component	GO:0005971	ribonucleoside-diphosphate reductase complex	1	2	0.5	0.978802	0.270239	1	1	C5M628_CANTT
molecular_function	GO:0051063	CDP reductase activity	1	1	1	1	0.157577	1	1	C5M628_CANTT
biological_process	GO:0046704	CDP metabolic process	1	1	1	1	0.159734	1	1	C5M628_CANTT
biological_process	GO:0006240	dCDP biosynthetic process	1	1	1	1	0.159734	1	1	C5M628_CANTT
biological_process	GO:0006235	dTTP biosynthetic process	1	3	0.333333	0.931698	0.406845	1	1	C5M628_CANTT
biological_process	GO:0099638	endosome to plasma membrane protein transport	1	3	0.333333	0.931698	0.406845	1	1	C5M427_CANTT
cellular_component	GO:1990429	peroxisomal importomer complex	1	3	0.333333	0.942564	0.376641	1	1	C5MIS1_CANTT
biological_process	GO:1903459	mitotic DNA replication lagging strand elongation	1	2	0.5	0.97453	0.293997	1	1	C5MGA5_CANTT
biological_process	GO:0016570	histone modification	1	4	0.25	0.619658	0.533818	1	1	C5MFR0_CANTT
biological_process	GO:0090173	regulation of synaptonemal complex assembly	1	1	1	1	0.159734	1	1	C5MD97_CANTT
molecular_function	GO:0004100	chitin synthase activity	1	4	0.25	0.88057	0.496523	1	1	C5MBZ3_CANTT
cellular_component	GO:0120105	mitotic actomyosin contractile ring, intermediate layer	1	2	0.5	0.978802	0.270239	1	1	C5M7G4_CANTT
cellular_component	GO:0034973	Sid2-Mob1 complex	1	2	0.5	0.978802	0.270239	1	1	C5M7G4_CANTT
biological_process	GO:0061163	endoplasmic reticulum polarization	1	2	0.5	0.97453	0.293997	1	1	C5M7G4_CANTT
biological_process	GO:0044878	mitotic cytokinesis checkpoint signaling	1	2	0.5	0.97453	0.293997	1	1	C5M7G4_CANTT
biological_process	GO:2000250	negative regulation of actin cytoskeleton reorganization	1	1	1	1	0.159734	1	1	C5M7G4_CANTT
biological_process	GO:0032091	negative regulation of protein binding	1	3	0.333333	0.87768	0.501687	1	1	C5M7G4_CANTT
biological_process	GO:1903473	positive regulation of mitotic actomyosin contractile ring contraction	1	2	0.5	0.97453	0.293997	1	1	C5M7G4_CANTT
biological_process	GO:1902846	positive regulation of mitotic spindle elongation	1	2	0.5	0.97453	0.293997	1	1	C5M7G4_CANTT
biological_process	GO:1902854	positive regulation of nuclear migration during mitotic telophase	1	1	1	1	0.159734	1	1	C5M7G4_CANTT
biological_process	GO:1905758	positive regulation of primary cell septum biogenesis	1	1	1	1	0.159734	1	1	C5M7G4_CANTT
cellular_component	GO:0000126	transcription factor TFIIIB complex	1	3	0.333333	0.942564	0.376641	1	1	C5M4F3_CANTT
cellular_component	GO:1990112	RQC complex	1	6	0.166667	0.78659	0.611596	1	1	C5M468_CANTT
biological_process	GO:0140708	CAT tailing	1	1	1	NA	NA	NA	NA	C5M468_CANTT
molecular_function	GO:0009374	biotin binding	1	1	1	1	0.157577	1	1	C5M2H0_CANTT
molecular_function	GO:0004736	pyruvate carboxylase activity	1	1	1	1	0.157577	1	1	C5M2H0_CANTT
biological_process	GO:0006090	pyruvate metabolic process	1	2	0.5	0.293105	0.888253	1	1	C5M2H0_CANTT
molecular_function	GO:0005049	nuclear export signal receptor activity	1	3	0.333333	0.933412	0.40225	1	1	C5M4N3_CANTT
molecular_function	GO:0061608	nuclear import signal receptor activity	1	6	0.166667	0.758633	0.642867	1	1	C5M4N3_CANTT
molecular_function	GO:0030621	U4 snRNA binding	1	3	0.333333	0.933412	0.40225	1	1	C5M4N3_CANTT
biological_process	GO:0006611	protein export from nucleus	1	3	0.333333	0.878144	0.373632	1	1	C5M4N3_CANTT
cellular_component	GO:0070971	endoplasmic reticulum exit site	1	3	0.333333	0.942564	0.376641	1	1	C5MHK0_CANTT
biological_process	GO:0051276	chromosome organization	1	3	0.333333	0.998816	0.00202518	1	0.616	C5MAC2_CANTT
molecular_function	GO:0043138	3'-5' DNA helicase activity	1	6	0.166667	0.960249	0.157196	1	1	C5M4V2_CANTT
biological_process	GO:0043618	regulation of transcription from RNA polymerase II promoter in response to stress	1	5	0.2	0.945822	0.146845	1	1	C5MA86_CANTT
biological_process	GO:0018105	peptidyl-serine phosphorylation	1	10	0.1	0.455354	0.853083	1	1	C5MJ75_CANTT
biological_process	GO:0043577	chemotropism	1	2	0.5	0.97453	0.293997	1	1	C5MGV9_CANTT
biological_process	GO:0070911	global genome nucleotide-excision repair	1	3	0.333333	0.931698	0.406845	1	1	C5MG76_CANTT
biological_process	GO:0034402	recruitment of 3'-end processing factors to RNA polymerase II holoenzyme complex	1	2	0.5	0.931698	0.406845	1	1	C5MG76_CANTT
biological_process	GO:2001160	regulation of histone H3-K79 methylation	1	1	1	1	0.159734	1	1	C5MG76_CANTT
biological_process	GO:0045041	protein import into mitochondrial intermembrane space	1	4	0.25	0.87768	0.501687	1	1	C5ME29_CANTT
biological_process	GO:0006376	mRNA splice site selection	1	2	0.5	0.968508	0.182872	1	1	C5MDJ5_CANTT
biological_process	GO:0006597	spermine biosynthetic process	1	2	0.5	0.97453	0.293997	1	1	C5MC15_CANTT
molecular_function	GO:0017022	myosin binding	1	1	1	1	0.157577	1	1	C5M390_CANTT
molecular_function	GO:0004932	mating-type factor pheromone receptor activity	1	2	0.5	0.975207	0.290362	1	1	C5M3P6_CANTT
cellular_component	GO:0005664	nuclear origin of replication recognition complex	1	2	0.5	0.978802	0.270239	1	1	C5MEA9_CANTT
biological_process	GO:1990426	mitotic recombination-dependent replication fork processing	1	4	0.25	0.87768	0.501687	1	1	C5MHI0_CANTT
biological_process	GO:0031638	zymogen activation	1	2	0.5	0.97453	0.293997	1	1	C5M7Q3_CANTT
cellular_component	GO:0000935	division septum	1	4	0.25	0.843155	0.545232	1	1	C5M586_CANTT
biological_process	GO:0000902	cell morphogenesis	1	4	0.25	0.988153	0.0385629	1	1	C5M9J9_CANTT
biological_process	GO:0034613	cellular protein localization	1	7	0.142857	0.870252	0.168075	1	1	C5M3L2_CANTT
biological_process	GO:0007534	gene conversion at mating-type locus	1	3	0.333333	0.931698	0.406845	1	1	C5M4V2_CANTT
biological_process	GO:0045132	meiotic chromosome segregation	1	2	0.5	0.999767	0.0012907	1	0.443	C5M4V2_CANTT
biological_process	GO:0044818	mitotic G2/M transition checkpoint	1	1	1	0.931698	0.406845	1	1	C5M4V2_CANTT
biological_process	GO:0010947	negative regulation of meiotic joint molecule formation	1	1	1	1	0.159734	1	1	C5M4V2_CANTT
biological_process	GO:0031860	telomeric 3' overhang formation	1	1	1	1	0.159734	1	1	C5M4V2_CANTT
biological_process	GO:0000209	protein polyubiquitination	1	7	0.142857	0.702083	0.593992	1	1	C5M3W9_CANTT
biological_process	GO:0031384	regulation of initiation of mating projection growth	1	2	0.5	0.97453	0.293997	1	1	C5MAR6_CANTT
biological_process	GO:0034517	ribophagy	1	4	0.25	0.87768	0.501687	1	1	C5MCW0_CANTT
biological_process	GO:0043162	ubiquitin-dependent protein catabolic process via the multivesicular body sorting pathway	1	4	0.25	0.8597	0.345202	1	1	C5M4H7_CANTT
biological_process	GO:0034638	phosphatidylcholine catabolic process	1	1	1	1	0.159734	1	1	C5M896_CANTT
biological_process	GO:0071071	regulation of phospholipid biosynthetic process	1	1	1	0.913963	0.310688	1	1	C5M896_CANTT
cellular_component	GO:0005819	spindle	1	3	0.333333	0.825513	0.319541	1	1	C5MD57_CANTT
molecular_function	GO:0009927	histidine phosphotransfer kinase activity	1	1	1	1	0.157577	1	1	C5M4J7_CANTT
biological_process	GO:0007234	osmosensory signaling via phosphorelay pathway	1	1	1	1	0.159734	1	1	C5M4J7_CANTT
biological_process	GO:0000448	cleavage in ITS2 between 5.8S rRNA and LSU-rRNA of tricistronic rRNA transcript (SSU-rRNA, 5.8S rRNA, LSU-rRNA)	1	3	0.333333	0.931698	0.406845	1	1	C5M626_CANTT
biological_process	GO:0031087	deadenylation-independent decapping of nuclear-transcribed mRNA	1	4	0.25	0.87768	0.501687	1	1	C5M3W9_CANTT
molecular_function	GO:0016768	spermine synthase activity	1	1	1	1	0.157577	1	1	C5MC15_CANTT
biological_process	GO:1903833	positive regulation of cellular response to amino acid starvation	1	6	0.166667	0.753498	0.648368	1	1	C5MFL8_CANTT
cellular_component	GO:0033553	rDNA heterochromatin	1	7	0.142857	0.728582	0.668293	1	1	C5MC92_CANTT
cellular_component	GO:0034455	t-UTP complex	1	2	0.5	0.978802	0.270239	1	1	C5MC92_CANTT
biological_process	GO:0045943	positive regulation of transcription by RNA polymerase I	1	3	0.333333	0.984955	0.0860374	1	1	C5MC92_CANTT
molecular_function	GO:0008441	3'(2'),5'-bisphosphate nucleotidase activity	1	1	1	1	0.157577	1	1	C5M991_CANTT
molecular_function	GO:0052829	inositol-1,3,4-trisphosphate 1-phosphatase activity	1	1	1	1	0.157577	1	1	C5M991_CANTT
molecular_function	GO:0004441	inositol-1,4-bisphosphate 1-phosphatase activity	1	1	1	1	0.157577	1	1	C5M991_CANTT
biological_process	GO:0042538	hyperosmotic salinity response	1	1	1	1	0.159734	1	1	C5M991_CANTT
biological_process	GO:0000103	sulfate assimilation	1	3	0.333333	0.944388	0.246502	1	1	C5M991_CANTT
biological_process	GO:0006783	heme biosynthetic process	1	3	0.333333	0.561763	0.717658	1	1	C5MCI1_CANTT
biological_process	GO:0000372	Group I intron splicing	1	3	0.333333	0.931698	0.406845	1	1	C5M6V7_CANTT
cellular_component	GO:0008622	epsilon DNA polymerase complex	1	2	0.5	0.978802	0.270239	1	1	C5M3R9_CANTT
cellular_component	GO:0043229	intracellular organelle	1	5	0.2	0.998744	0.00174078	1	0.23	C5MBD8_CANTT
biological_process	GO:0019287	isopentenyl diphosphate biosynthetic process, mevalonate pathway	1	4	0.25	0.753498	0.648368	1	1	C5MDY8_CANTT
cellular_component	GO:0030915	Smc5-Smc6 complex	1	4	0.25	0.896102	0.467555	1	1	C5M401_CANTT
cellular_component	GO:0012510	trans-Golgi network transport vesicle membrane	1	1	1	0.931611	0.271418	1	1	C5MIS6_CANTT
biological_process	GO:0060003	copper ion export	1	1	1	1	0.159734	1	1	C5MIS6_CANTT
biological_process	GO:0000350	generation of catalytic spliceosome for second transesterification step	1	6	0.166667	0.753498	0.648368	1	1	C5MAF0_CANTT
molecular_function	GO:0015035	protein-disulfide reductase activity	1	4	0.25	0.368838	0.892832	1	1	C5ME29_CANTT
biological_process	GO:0034498	early endosome to Golgi transport	1	2	0.5	0.97453	0.293997	1	1	C5M6A1_CANTT
biological_process	GO:0043200	response to amino acid	1	1	1	0.995946	0.0683022	1	1	C5M6H3_CANTT
biological_process	GO:0071712	ER-associated misfolded protein catabolic process	1	4	0.25	0.87768	0.501687	1	1	C5M1S3_CANTT
molecular_function	GO:0008941	nitric oxide dioxygenase activity	1	5	0.2	0.821189	0.575951	1	1	C5MIG9_CANTT
biological_process	GO:0051409	response to nitrosative stress	1	5	0.2	0.817128	0.58139	1	1	C5MIG9_CANTT
molecular_function	GO:0097157	pre-mRNA intronic binding	1	2	0.5	0.975207	0.290362	1	1	C5MAF0_CANTT
biological_process	GO:0035023	regulation of Rho protein signal transduction	1	1	1	1	0.0254702	1	1	C5M935_CANTT
cellular_component	GO:0070860	RNA polymerase I core factor complex	1	1	1	1	0.145718	1	1	C5M660_CANTT
cellular_component	GO:0005780	extrinsic component of intraperoxisomal membrane	1	1	1	1	0.145718	1	1	C5MCR8_CANTT
biological_process	GO:0045033	peroxisome inheritance	1	1	1	1	0.159734	1	1	C5MCR8_CANTT
biological_process	GO:0016070	RNA metabolic process	1	3	0.333333	0.877495	0.147451	1	1	C5MHP1_CANTT
cellular_component	GO:0099616	extrinsic component of matrix side of mitochondrial inner membrane	1	1	1	1	0.145718	1	1	C5MDA0_CANTT
biological_process	GO:0000464	endonucleolytic cleavage in ITS1 upstream of 5.8S rRNA from tricistronic rRNA transcript (SSU-rRNA, 5.8S rRNA, LSU-rRNA)	1	3	0.333333	0.931698	0.406845	1	1	C5MBB3_CANTT
molecular_function	GO:0008199	ferric iron binding	1	3	0.333333	0.933412	0.40225	1	1	C5MCI1_CANTT
cellular_component	GO:0120157	PAR polarity complex	1	2	0.5	0.978802	0.270239	1	1	C5MGV9_CANTT
molecular_function	GO:0019789	SUMO transferase activity	1	4	0.25	0.88057	0.496523	1	1	C5M401_CANTT
biological_process	GO:0019915	lipid storage	1	4	0.25	0.817128	0.58139	1	1	C5M5W5_CANTT
biological_process	GO:0007089	traversing start control point of mitotic cell cycle	1	3	0.333333	0.931698	0.406845	1	1	C5MAR0_CANTT
biological_process	GO:0034975	protein folding in endoplasmic reticulum	1	4	0.25	0.87768	0.501687	1	1	C5MAH5_CANTT
biological_process	GO:0007029	endoplasmic reticulum organization	1	2	0.5	0.433326	0.808066	1	1	C5M5W5_CANTT
molecular_function	GO:0004784	superoxide dismutase activity	1	3	0.333333	0.933412	0.40225	1	1	C5MIY4_CANTT
biological_process	GO:0010603	regulation of cytoplasmic mRNA processing body assembly	1	2	0.5	0.817128	0.58139	1	1	C5M619_CANTT
cellular_component	GO:0015934	large ribosomal subunit	1	8	0.125	0.0436167	0.989387	0.937	1	C5MFL8_CANTT
molecular_function	GO:0004354	glutamate dehydrogenase (NADP+) activity	1	1	1	1	0.157577	1	1	C5MCT4_CANTT
cellular_component	GO:0071563	Myo2p-Vac17p-Vac8p transport complex	1	1	1	1	0.145718	1	1	C5MCW0_CANTT
molecular_function	GO:0043495	protein-membrane adaptor activity	1	1	1	0.975207	0.290362	1	1	C5MCW0_CANTT
biological_process	GO:0071255	Cvt vesicle assembly	1	1	1	1	0.159734	1	1	C5MCW0_CANTT
biological_process	GO:0071562	nucleus-vacuole junction assembly	1	1	1	1	0.159734	1	1	C5MCW0_CANTT
biological_process	GO:1903044	protein localization to membrane raft	1	1	1	1	0.159734	1	1	C5MCW0_CANTT
molecular_function	GO:1904931	MCM complex binding	1	2	0.5	0.975207	0.290362	1	1	C5M787_CANTT
molecular_function	GO:0003906	DNA-(apurinic or apyrimidinic site) endonuclease activity	1	3	0.333333	0.946301	0.241367	1	1	C5MB37_CANTT
biological_process	GO:0090630	activation of GTPase activity	1	3	0.333333	0.931698	0.406845	1	1	C5MHW6_CANTT
molecular_function	GO:0004430	1-phosphatidylinositol 4-kinase activity	1	2	0.5	0.975207	0.290362	1	1	C5MDH8_CANTT
molecular_function	GO:0042626	ATPase-coupled transmembrane transporter activity	1	9	0.111111	0.563359	0.58904	1	1	C5M2J7_CANTT
molecular_function	GO:0003951	NAD+ kinase activity	1	4	0.25	0.88057	0.496523	1	1	C5MBK1_CANTT
biological_process	GO:0019674	NAD metabolic process	1	3	0.333333	0.626368	0.751936	1	1	C5MJC8_CANTT
biological_process	GO:0036258	multivesicular body assembly	1	3	0.333333	0.931698	0.406845	1	1	C5MC93_CANTT
biological_process	GO:0036010	protein localization to endosome	1	2	0.5	0.97453	0.293997	1	1	C5MC93_CANTT
biological_process	GO:0061709	reticulophagy	1	5	0.2	0.817128	0.58139	1	1	C5MCJ7_CANTT
molecular_function	GO:0070577	lysine-acetylated histone binding	1	1	1	1	0.157577	1	1	C5M7H2_CANTT
molecular_function	GO:0016504	peptidase activator activity	1	1	1	0.933412	0.40225	1	1	C5M7H2_CANTT
biological_process	GO:0009435	NAD biosynthetic process	1	3	0.333333	0.748958	0.544646	1	1	C5MGG1_CANTT
cellular_component	GO:0097635	extrinsic component of autophagosome membrane	1	1	1	1	0.145718	1	1	C5MCJ7_CANTT
cellular_component	GO:0120095	vacuole-isolation membrane contact site	1	1	1	1	0.145718	1	1	C5MCJ7_CANTT
cellular_component	GO:0000262	mitochondrial chromosome	1	2	0.5	0.978802	0.270239	1	1	C5M6V7_CANTT
biological_process	GO:0000725	recombinational repair	1	4	0.25	0.998164	0.00618121	1	0.944	C5M767_CANTT
molecular_function	GO:0034450	ubiquitin-ubiquitin ligase activity	1	1	1	1	0.157577	1	1	C5MA29_CANTT
biological_process	GO:0031398	positive regulation of protein ubiquitination	1	1	1	0.87768	0.501687	1	1	C5MA29_CANTT
biological_process	GO:0070936	protein K48-linked ubiquitination	1	1	1	1	0.159734	1	1	C5MA29_CANTT
molecular_function	GO:0004816	asparagine-tRNA ligase activity	1	2	0.5	0.975207	0.290362	1	1	C5MGG5_CANTT
biological_process	GO:0006421	asparaginyl-tRNA aminoacylation	1	1	1	0.97453	0.293997	1	1	C5MGG5_CANTT
biological_process	GO:0046827	positive regulation of protein export from nucleus	1	5	0.2	0.817128	0.58139	1	1	C5MEA6_CANTT
biological_process	GO:0032888	regulation of mitotic spindle elongation	1	2	0.5	0.992628	0.0556121	1	1	C5M7T3_CANTT
molecular_function	GO:0003842	1-pyrroline-5-carboxylate dehydrogenase activity	1	1	1	1	0.157577	1	1	C5MJ45_CANTT
biological_process	GO:0006537	glutamate biosynthetic process	1	2	0.5	0.931698	0.406845	1	1	C5MJ45_CANTT
biological_process	GO:0090304	nucleic acid metabolic process	1	1	1	0.999736	0.000390611	1	0.134	C5M450_CANTT
molecular_function	GO:0004642	phosphoribosylformylglycinamidine synthase activity	1	1	1	1	0.157577	1	1	C5M385_CANTT
biological_process	GO:0071763	nuclear membrane organization	1	1	1	0.87768	0.501687	1	1	C5M5W5_CANTT
cellular_component	GO:0005697	telomerase holoenzyme complex	1	2	0.5	0.978802	0.270239	1	1	C5M3Z2_CANTT
biological_process	GO:0051438	regulation of ubiquitin-protein transferase activity	1	1	1	0.97453	0.293997	1	1	C5MEA8_CANTT
cellular_component	GO:0015935	small ribosomal subunit	1	4	0.25	0.597357	0.592826	1	1	C5MFL8_CANTT
biological_process	GO:0010498	proteasomal protein catabolic process	1	1	1	0.736233	0.360702	1	1	C5M3W9_CANTT
biological_process	GO:0031124	mRNA 3'-end processing	1	5	0.2	0.825323	0.360652	1	1	C5MFR0_CANTT
cellular_component	GO:0030133	transport vesicle	1	1	1	0.98349	0.0494369	1	1	C5M8V0_CANTT
cellular_component	GO:0030286	dynein complex	1	1	1	1	0.145718	1	1	C5M7Z6_CANTT
molecular_function	GO:0003877	ATP adenylyltransferase activity	1	1	1	1	0.157577	1	1	C5M5E2_CANTT
biological_process	GO:0009117	nucleotide metabolic process	1	5	0.2	0.0155031	0.993336	0.887	1	C5M5E2_CANTT
molecular_function	GO:0004376	glycolipid mannosyltransferase activity	1	3	0.333333	0.821189	0.575951	1	1	C5M242_CANTT
biological_process	GO:0000288	nuclear-transcribed mRNA catabolic process, deadenylation-dependent decay	1	2	0.5	0.825323	0.360652	1	1	C5M527_CANTT
cellular_component	GO:0071006	U2-type catalytic step 1 spliceosome	1	3	0.333333	0.942564	0.376641	1	1	C5MA11_CANTT
biological_process	GO:0000349	generation of catalytic spliceosome for first transesterification step	1	2	0.5	0.97453	0.293997	1	1	C5MA11_CANTT
cellular_component	GO:0072380	TRC complex	1	5	0.2	0.843155	0.545232	1	1	C5MAH5_CANTT
biological_process	GO:0032065	maintenance of protein location in cell cortex	1	1	1	1	0.159734	1	1	C5MCT5_CANTT
molecular_function	GO:0030272	5-formyltetrahydrofolate cyclo-ligase activity	1	1	1	1	0.157577	1	1	C5MEW6_CANTT
biological_process	GO:0000389	mRNA 3'-splice site recognition	1	2	0.5	0.97453	0.293997	1	1	C5MAF0_CANTT
biological_process	GO:0000395	mRNA 5'-splice site recognition	1	2	0.5	0.97453	0.293997	1	1	C5MAF0_CANTT
molecular_function	GO:0005092	GDP-dissociation inhibitor activity	1	3	0.333333	0.695372	0.69924	1	1	C5MHW6_CANTT
biological_process	GO:0061157	mRNA destabilization	1	2	0.5	0.801624	0.369101	1	1	C5M8V6_CANTT
biological_process	GO:0016075	rRNA catabolic process	1	2	0.5	0.191934	0.95682	1	1	C5MCN8_CANTT
molecular_function	GO:0010521	telomerase inhibitor activity	1	3	0.333333	0.933412	0.40225	1	1	C5MAG5_CANTT
biological_process	GO:0044806	G-quadruplex DNA unwinding	1	1	1	1	0.159734	1	1	C5MAG5_CANTT
biological_process	GO:0098781	ncRNA transcription	1	1	1	0.595115	0.596542	1	1	C5MAG5_CANTT
biological_process	GO:0071932	replication fork reversal	1	1	1	1	0.159734	1	1	C5MAG5_CANTT
molecular_function	GO:0102203	brassicasterol glucosyltransferase activity	1	1	1	1	0.157577	1	1	C5M4B0_CANTT
molecular_function	GO:0102205	cholesterol alpha-glucosyltransferase activity	1	1	1	1	0.157577	1	1	C5M4B0_CANTT
molecular_function	GO:0102202	soladodine glucosyltransferase activity	1	1	1	1	0.157577	1	1	C5M4B0_CANTT
molecular_function	GO:0016906	sterol 3-beta-glucosyltransferase activity	1	1	1	1	0.157577	1	1	C5M4B0_CANTT
biological_process	GO:0030259	lipid glycosylation	1	1	1	1	0.159734	1	1	C5M4B0_CANTT
molecular_function	GO:0000156	phosphorelay response regulator activity	1	1	1	1	0.157577	1	1	C5MGP2_CANTT
biological_process	GO:1900101	regulation of endoplasmic reticulum unfolded protein response	1	2	0.5	0.87768	0.501687	1	1	C5MGP2_CANTT
biological_process	GO:0000304	response to singlet oxygen	1	1	1	1	0.159734	1	1	C5MGP2_CANTT
cellular_component	GO:0005952	cAMP-dependent protein kinase complex	1	2	0.5	0.978802	0.270239	1	1	C5M619_CANTT
molecular_function	GO:0030552	cAMP binding	1	1	1	1	0.157577	1	1	C5M619_CANTT
molecular_function	GO:0004862	cAMP-dependent protein kinase inhibitor activity	1	1	1	1	0.157577	1	1	C5M619_CANTT
biological_process	GO:0046580	negative regulation of Ras protein signal transduction	1	1	1	0.87768	0.501687	1	1	C5M619_CANTT
biological_process	GO:0045762	positive regulation of adenylate cyclase activity	1	1	1	1	0.159734	1	1	C5M619_CANTT
biological_process	GO:0061406	positive regulation of transcription from RNA polymerase II promoter in response to glucose starvation	1	1	1	1	0.159734	1	1	C5M619_CANTT
biological_process	GO:0036278	positive regulation of transcription from RNA polymerase II promoter in response to nitrogen starvation	1	1	1	1	0.159734	1	1	C5M619_CANTT
molecular_function	GO:0003917	DNA topoisomerase type I (single strand cut, ATP-independent) activity	1	2	0.5	0.975207	0.290362	1	1	C5M7X1_CANTT
molecular_function	GO:0017110	nucleoside-diphosphatase activity	1	1	1	1	0.0247926	1	1	C5MCU4_CANTT
molecular_function	GO:0043024	ribosomal small subunit binding	1	3	0.333333	0.933412	0.40225	1	1	C5M8Y0_CANTT
molecular_function	GO:0033592	RNA strand annealing activity	1	1	1	1	0.157577	1	1	C5M8Y0_CANTT
molecular_function	GO:0034057	RNA strand-exchange activity	1	1	1	1	0.157577	1	1	C5M8Y0_CANTT
biological_process	GO:0097010	eukaryotic translation initiation factor 4F complex assembly	1	1	1	1	0.159734	1	1	C5M8Y0_CANTT
biological_process	GO:1902280	regulation of RNA helicase activity	1	1	1	0.97453	0.293997	1	1	C5M8Y0_CANTT
cellular_component	GO:0089701	U2AF complex	1	2	0.5	0.978802	0.270239	1	1	C5MEK7_CANTT
molecular_function	GO:0140078	class I DNA-(apurinic or apyrimidinic site) endonuclease activity	1	3	0.333333	0.933412	0.40225	1	1	C5MAW3_CANTT
biological_process	GO:0006172	ADP biosynthetic process	1	2	0.5	0.97453	0.293997	1	1	C5MFW4_CANTT
biological_process	GO:0046033	AMP metabolic process	1	2	0.5	0.753498	0.648368	1	1	C5MFW4_CANTT
biological_process	GO:0045016	mitochondrial magnesium ion transmembrane transport	1	2	0.5	0.931698	0.406845	1	1	C5M940_CANTT
molecular_function	GO:0004825	methionine-tRNA ligase activity	1	2	0.5	0.975207	0.290362	1	1	C5MJ26_CANTT
biological_process	GO:0006431	methionyl-tRNA aminoacylation	1	2	0.5	0.97453	0.293997	1	1	C5MJ26_CANTT
cellular_component	GO:0016035	zeta DNA polymerase complex	1	1	1	1	0.145718	1	1	C5M9U3_CANTT
biological_process	GO:0010620	negative regulation of transcription by transcription factor catabolism	1	2	0.5	0.97453	0.293997	1	1	C5M8T9_CANTT
molecular_function	GO:0008453	alanine-glyoxylate transaminase activity	1	1	1	1	0.157577	1	1	C5M8P3_CANTT
cellular_component	GO:0019897	extrinsic component of plasma membrane	1	2	0.5	0.728582	0.668293	1	1	C5M9A2_CANTT
biological_process	GO:0006295	nucleotide-excision repair, DNA incision, 3'-to lesion	1	1	1	1	0.159734	1	1	C5M341_CANTT
molecular_function	GO:0045142	triplex DNA binding	1	1	1	1	0.157577	1	1	C5MFR0_CANTT
biological_process	GO:1901525	negative regulation of mitophagy	1	1	1	1	0.159734	1	1	C5MFR0_CANTT
biological_process	GO:2001255	positive regulation of histone H3-K36 trimethylation	1	1	1	1	0.159734	1	1	C5MFR0_CANTT
biological_process	GO:0060260	regulation of transcription initiation from RNA polymerase II promoter	1	1	1	0.923171	0.207926	1	1	C5MFR0_CANTT
molecular_function	GO:0008311	double-stranded DNA 3'-5' exodeoxyribonuclease activity	1	2	0.5	0.975207	0.290362	1	1	C5MB37_CANTT
biological_process	GO:0009060	aerobic respiration	1	5	0.2	0.0115069	0.997744	0.803	1	C5M3Q6_CANTT
molecular_function	GO:0004748	ribonucleoside-diphosphate reductase activity, thioredoxin disulfide as acceptor	1	2	0.5	0.996105	0.0665882	1	1	C5M3E8_CANTT
molecular_function	GO:0008157	protein phosphatase 1 binding	1	1	1	1	0.157577	1	1	C5M4B6_CANTT
cellular_component	GO:0030014	CCR4-NOT complex	1	2	0.5	0.999472	0.0048866	1	0.569	C5M8K6_CANTT
molecular_function	GO:0140297	DNA-binding transcription factor binding	1	1	1	0.992983	0.0536993	1	1	C5MAH2_CANTT
biological_process	GO:0010512	negative regulation of phosphatidylinositol biosynthetic process	1	1	1	1	0.159734	1	1	C5MAH2_CANTT
biological_process	GO:0016562	protein import into peroxisome matrix, receptor recycling	1	3	0.333333	0.931698	0.406845	1	1	C5M6I1_CANTT
molecular_function	GO:0004092	carnitine O-acetyltransferase activity	1	1	1	1	0.157577	1	1	C5M2F4_CANTT
cellular_component	GO:0005940	septin ring	1	2	0.5	0.95473	0.168555	1	1	C5MAR6_CANTT
biological_process	GO:0051382	kinetochore assembly	1	4	0.25	0.817128	0.58139	1	1	C5MF66_CANTT
cellular_component	GO:0016459	myosin complex	1	2	0.5	0.989025	0.103898	1	1	C5MC62_CANTT
biological_process	GO:0051641	cellular localization	1	5	0.2	0.783587	0.259566	1	1	C5MC62_CANTT
biological_process	GO:0062197	cellular response to chemical stress	1	4	0.25	0.78819	0.319078	1	1	C5MIG9_CANTT
molecular_function	GO:0004197	cysteine-type endopeptidase activity	1	3	0.333333	0.821189	0.575951	1	1	C5M7Z7_CANTT
cellular_component	GO:0042995	cell projection	1	1	1	0.999968	0.000172876	1	0.025	C5M652_CANTT
cellular_component	GO:0070545	PeBoW complex	1	3	0.333333	0.942564	0.376641	1	1	C5MFA5_CANTT
molecular_function	GO:0043021	ribonucleoprotein complex binding	1	4	0.25	0.360101	0.807002	1	1	C5MFA5_CANTT
biological_process	GO:0036086	positive regulation of transcription from RNA polymerase II promoter in response to iron ion starvation	1	2	0.5	0.97453	0.293997	1	1	C5M7A8_CANTT
cellular_component	GO:0030428	cell septum	1	1	1	0.956283	0.21341	1	1	C5MET6_CANTT
molecular_function	GO:0042973	glucan endo-1,3-beta-D-glucosidase activity	1	1	1	1	0.157577	1	1	C5MET6_CANTT
molecular_function	GO:0052861	glucan endo-1,3-beta-glucanase activity, C-3 substituted reducing group	1	2	0.5	0.975207	0.290362	1	1	C5MET6_CANTT
molecular_function	GO:0052862	glucan endo-1,4-beta-glucanase activity, C-3 substituted reducing group	1	2	0.5	0.975207	0.290362	1	1	C5MET6_CANTT
biological_process	GO:0008152	metabolic process	1	3	0.333333	7.08399e-05	0.999954	0.011	1	C5MET6_CANTT
biological_process	GO:0006997	nucleus organization	1	1	1	0.895391	0.235485	1	1	C5M626_CANTT
molecular_function	GO:0005536	glucose binding	1	3	0.333333	0.933412	0.40225	1	1	C5M2X5_CANTT
molecular_function	GO:0004396	hexokinase activity	1	2	0.5	0.88057	0.496523	1	1	C5M2X5_CANTT
biological_process	GO:0001678	cellular glucose homeostasis	1	3	0.333333	0.837988	0.434095	1	1	C5M2X5_CANTT
molecular_function	GO:0003852	2-isopropylmalate synthase activity	1	2	0.5	0.975207	0.290362	1	1	C5MDZ9_CANTT
biological_process	GO:0045807	positive regulation of endocytosis	1	3	0.333333	0.753498	0.648368	1	1	C5M3L2_CANTT
biological_process	GO:0060178	regulation of exocyst localization	1	2	0.5	0.97453	0.293997	1	1	C5MAR6_CANTT
cellular_component	GO:0000815	ESCRT III complex	1	3	0.333333	0.942564	0.376641	1	1	C5M5M9_CANTT
biological_process	GO:0070676	intralumenal vesicle formation	1	4	0.25	0.87768	0.501687	1	1	C5M5M9_CANTT
cellular_component	GO:0090726	cortical dynamic polarity patch	1	2	0.5	0.978802	0.270239	1	1	C5M586_CANTT
cellular_component	GO:0035974	meiotic spindle pole body	1	3	0.333333	0.942564	0.376641	1	1	C5MEA6_CANTT
biological_process	GO:0045921	positive regulation of exocytosis	1	2	0.5	0.97453	0.293997	1	1	C5MAR6_CANTT
molecular_function	GO:0004516	nicotinate phosphoribosyltransferase activity	1	1	1	1	0.157577	1	1	C5MGG1_CANTT
molecular_function	GO:0051377	mannose-ethanolamine phosphotransferase activity	1	2	0.5	0.933412	0.40225	1	1	C5M6G0_CANTT
molecular_function	GO:0070181	small ribosomal subunit rRNA binding	1	2	0.5	0.975207	0.290362	1	1	C5M4B5_CANTT
biological_process	GO:0051594	detection of glucose	1	1	1	1	0.159734	1	1	C5MA26_CANTT
biological_process	GO:0120236	negative regulation of posttranslational protein targeting to membrane, translocation	1	2	0.5	0.97453	0.293997	1	1	C5M1S3_CANTT
molecular_function	GO:0019787	ubiquitin-like protein transferase activity	1	1	1	0.659558	0.492132	1	1	C5M856_CANTT
cellular_component	GO:0033186	CAF-1 complex	1	1	1	1	0.145718	1	1	C5MHI0_CANTT
biological_process	GO:0006335	DNA replication-dependent chromatin assembly	1	3	0.333333	0.931698	0.406845	1	1	C5MHI0_CANTT
biological_process	GO:0044804	autophagy of nucleus	1	4	0.25	0.8597	0.345202	1	1	C5M754_CANTT
molecular_function	GO:0003991	acetylglutamate kinase activity	1	1	1	1	0.157577	1	1	C5MBJ0_CANTT
molecular_function	GO:0003942	N-acetyl-gamma-glutamyl-phosphate reductase activity	1	1	1	1	0.157577	1	1	C5MBJ0_CANTT
biological_process	GO:0030950	establishment or maintenance of actin cytoskeleton polarity	1	4	0.25	0.87768	0.501687	1	1	C5MB89_CANTT
molecular_function	GO:0003854	3-beta-hydroxy-delta5-steroid dehydrogenase activity	1	2	0.5	0.975207	0.290362	1	1	C5M7S5_CANTT
biological_process	GO:0006694	steroid biosynthetic process	1	1	1	0.529295	0.676082	1	1	C5M7S5_CANTT
biological_process	GO:0036205	histone catabolic process	1	2	0.5	0.97453	0.293997	1	1	C5M8V6_CANTT
biological_process	GO:0016574	histone ubiquitination	1	2	0.5	0.97366	0.121856	1	1	C5M8V6_CANTT
biological_process	GO:0000390	spliceosomal complex disassembly	1	2	0.5	0.97453	0.293997	1	1	C5M9J4_CANTT
biological_process	GO:0055072	iron ion homeostasis	1	3	0.333333	0.825323	0.360652	1	1	C5MGR2_CANTT
cellular_component	GO:0051286	cell tip	1	3	0.333333	0.999601	0.00153116	1	0.218	C5M7T9_CANTT
biological_process	GO:0032790	ribosome disassembly	1	4	0.25	0.87768	0.501687	1	1	C5MJ39_CANTT
biological_process	GO:2000113	negative regulation of cellular macromolecule biosynthetic process	1	1	1	0.976056	0.0396855	1	1	C5M617_CANTT
biological_process	GO:0051172	negative regulation of nitrogen compound metabolic process	1	1	1	0.890618	0.156585	1	1	C5M617_CANTT
biological_process	GO:0010696	positive regulation of mitotic spindle pole body separation	1	2	0.5	0.97453	0.293997	1	1	C5MEA6_CANTT
biological_process	GO:0031031	positive regulation of septation initiation signaling	1	4	0.25	0.87768	0.501687	1	1	C5MEA6_CANTT
biological_process	GO:2000100	regulation of establishment or maintenance of bipolar cell polarity regulating cell shape	1	2	0.5	0.97453	0.293997	1	1	C5ME73_CANTT
biological_process	GO:0019878	lysine biosynthetic process via aminoadipic acid	1	6	0.166667	0.753498	0.648368	1	1	C5MF39_CANTT
molecular_function	GO:0008239	dipeptidyl-peptidase activity	1	2	0.5	0.975207	0.290362	1	1	C5MH75_CANTT
biological_process	GO:0032933	SREBP signaling pathway	1	2	0.5	0.753498	0.648368	1	1	C5M8T9_CANTT
molecular_function	GO:0015562	efflux transmembrane transporter activity	1	1	1	1	0.157577	1	1	C5M8V1_CANTT
molecular_function	GO:0015203	polyamine transmembrane transporter activity	1	3	0.333333	0.88057	0.496523	1	1	C5M8V1_CANTT
biological_process	GO:0010509	polyamine homeostasis	1	1	1	1	0.159734	1	1	C5M8V1_CANTT
biological_process	GO:0071985	multivesicular body sorting pathway	1	2	0.5	0.950946	0.125442	1	1	C5M4H7_CANTT
molecular_function	GO:0048038	quinone binding	1	4	0.25	0.821189	0.575951	1	1	C5MGI0_CANTT
molecular_function	GO:0033699	DNA 5'-adenosine monophosphate hydrolase activity	1	1	1	1	0.157577	1	1	C5M3W7_CANTT
molecular_function	GO:0070191	methionine-R-sulfoxide reductase activity	1	1	1	1	0.157577	1	1	C5MI68_CANTT
biological_process	GO:0062200	RAM/MOR signaling pathway	1	1	1	1	0.159734	1	1	C5ME73_CANTT
molecular_function	GO:0033897	ribonuclease T2 activity	1	3	0.333333	0.933412	0.40225	1	1	C5M2Z3_CANTT
biological_process	GO:0061982	meiosis I cell cycle process	1	1	1	0.999446	0.00177027	1	0.553	C5M7H8_CANTT
cellular_component	GO:0045009	chitosome	1	1	1	1	0.145718	1	1	C5MBZ3_CANTT
biological_process	GO:1902751	positive regulation of cell cycle G2/M phase transition	1	1	1	0.992628	0.0556121	1	1	C5MHF1_CANTT
molecular_function	GO:0004439	phosphatidylinositol-4,5-bisphosphate 5-phosphatase activity	1	2	0.5	0.975207	0.290362	1	1	C5MI82_CANTT
biological_process	GO:1904846	negative regulation of establishment of bipolar cell polarity	1	1	1	1	0.159734	1	1	C5M7T9_CANTT
biological_process	GO:1903067	negative regulation of protein localization to cell tip	1	1	1	1	0.159734	1	1	C5M7T9_CANTT
cellular_component	GO:0000444	MIS12/MIND type complex	1	1	1	0.978802	0.270239	1	1	C5MEB5_CANTT
biological_process	GO:0140018	regulation of cytoplasmic translational fidelity	1	1	1	1	0.159734	1	1	C5MCE1_CANTT
biological_process	GO:0002926	tRNA wobble base 5-methoxycarbonylmethyl-2-thiouridinylation	1	1	1	1	0.159734	1	1	C5MCE1_CANTT
molecular_function	GO:0036374	glutathione hydrolase activity	1	3	0.333333	0.933412	0.40225	1	1	C5MFJ5_CANTT
molecular_function	GO:0102092	5-diphosphoinositol pentakisphosphate 3-kinase activity	1	1	1	1	0.157577	1	1	C5MGN6_CANTT
molecular_function	GO:0033857	diphosphoinositol-pentakisphosphate kinase activity	1	1	1	1	0.157577	1	1	C5MGN6_CANTT
molecular_function	GO:0101012	inositol 1,5-bisdiphosphate 2,3,4,6-tetrakisphosphate 1-diphosphatase activity	1	1	1	1	0.157577	1	1	C5MGN6_CANTT
molecular_function	GO:0101011	inositol 1-diphosphate 2,3,4,5,6-pentakisphosphate 1-diphosphatase activity	1	1	1	1	0.157577	1	1	C5MGN6_CANTT
molecular_function	GO:0000829	inositol heptakisphosphate kinase activity	1	1	1	1	0.157577	1	1	C5MGN6_CANTT
molecular_function	GO:0052723	inositol hexakisphosphate 1-kinase activity	1	1	1	1	0.157577	1	1	C5MGN6_CANTT
molecular_function	GO:0052724	inositol hexakisphosphate 3-kinase activity	1	1	1	1	0.157577	1	1	C5MGN6_CANTT
molecular_function	GO:0000832	inositol hexakisphosphate 5-kinase activity	1	1	1	1	0.157577	1	1	C5MGN6_CANTT
molecular_function	GO:0000827	inositol-1,3,4,5,6-pentakisphosphate kinase activity	1	2	0.5	0.975207	0.290362	1	1	C5MGN6_CANTT
biological_process	GO:0006020	inositol metabolic process	1	3	0.333333	0.817128	0.58139	1	1	C5MGN6_CANTT
biological_process	GO:0051516	regulation of bipolar cell growth	1	1	1	1	0.159734	1	1	C5MGN6_CANTT
biological_process	GO:0110162	regulation of mitotic spindle elongation (spindle phase three)	1	1	1	1	0.159734	1	1	C5MGN6_CANTT
biological_process	GO:0048208	COPII vesicle coating	1	1	1	0.931698	0.406845	1	1	C5MHK0_CANTT
molecular_function	GO:0019237	centromeric DNA binding	1	2	0.5	0.975207	0.290362	1	1	C5MEA6_CANTT
molecular_function	GO:0000995	RNA polymerase III general transcription initiation factor activity	1	2	0.5	0.975207	0.290362	1	1	C5M4F3_CANTT
biological_process	GO:0080129	proteasome core complex assembly	1	2	0.5	0.97453	0.293997	1	1	C5M7R7_CANTT
biological_process	GO:0010032	meiotic chromosome condensation	1	1	1	1	0.159734	1	1	C5M754_CANTT
biological_process	GO:0051307	meiotic chromosome separation	1	1	1	0.997188	0.0314922	1	1	C5M754_CANTT
molecular_function	GO:0004382	guanosine-diphosphatase activity	1	1	1	1	0.157577	1	1	C5M9T8_CANTT
molecular_function	GO:0045134	uridine-diphosphatase activity	1	1	1	1	0.157577	1	1	C5M9T8_CANTT
molecular_function	GO:0003925	G protein activity	1	1	1	1	0.157577	1	1	C5MAR6_CANTT
biological_process	GO:0007119	budding cell isotropic bud growth	1	1	1	1	0.159734	1	1	C5MAR6_CANTT
biological_process	GO:0030010	establishment of cell polarity	1	2	0.5	0.999958	0.000466798	1	0.183	C5MAR6_CANTT
biological_process	GO:0022604	regulation of cell morphogenesis	1	2	0.5	0.989875	0.0431836	1	1	C5MAR6_CANTT
biological_process	GO:0007266	Rho protein signal transduction	1	2	0.5	0.999356	0.0142842	1	0.998	C5MAR6_CANTT
biological_process	GO:0016482	cytosolic transport	1	1	1	0.808518	0.343481	1	1	C5MFD4_CANTT
biological_process	GO:0009594	detection of nutrient	1	1	1	1	0.159734	1	1	C5M3L2_CANTT
biological_process	GO:1903329	regulation of iron-sulfur cluster assembly	1	1	1	1	0.159734	1	1	C5M3L2_CANTT
biological_process	GO:0015867	ATP transport	1	2	0.5	0.979607	0.0837683	1	1	C5MDD1_CANTT
cellular_component	GO:0034506	chromosome, centromeric core domain	1	2	0.5	0.942564	0.376641	1	1	C5M7M1_CANTT
biological_process	GO:0036292	DNA rewinding	1	1	1	1	0.159734	1	1	C5M7M1_CANTT
biological_process	GO:0070370	cellular heat acclimation	1	1	1	1	0.159734	1	1	C5MAH5_CANTT
biological_process	GO:0051085	chaperone cofactor-dependent protein refolding	1	1	1	1	0.159734	1	1	C5MAH5_CANTT
biological_process	GO:0070414	trehalose metabolism in response to heat stress	1	1	1	1	0.159734	1	1	C5MAH5_CANTT
biological_process	GO:0140466	iron-sulfur cluster export from the mitochondrion	1	1	1	1	0.159734	1	1	C5M8P4_CANTT
biological_process	GO:0006113	fermentation	1	1	1	0.931698	0.406845	1	1	C5MGQ1_CANTT
molecular_function	GO:0036002	pre-mRNA binding	1	2	0.5	0.992983	0.0536993	1	1	C5MD14_CANTT
biological_process	GO:0051097	negative regulation of helicase activity	1	2	0.5	0.968508	0.182872	1	1	C5M787_CANTT
molecular_function	GO:0004329	formate-tetrahydrofolate ligase activity	1	1	1	1	0.157577	1	1	C5MAM0_CANTT
molecular_function	GO:0004477	methenyltetrahydrofolate cyclohydrolase activity	1	1	1	1	0.157577	1	1	C5MAM0_CANTT
molecular_function	GO:0003870	5-aminolevulinate synthase activity	1	1	1	1	0.157577	1	1	C5M492_CANTT
biological_process	GO:1902117	positive regulation of organelle assembly	1	1	1	0.913963	0.310688	1	1	C5M492_CANTT
biological_process	GO:0090083	regulation of inclusion body assembly	1	1	1	1	0.159734	1	1	C5ME69_CANTT
molecular_function	GO:0004775	succinate-CoA ligase (ADP-forming) activity	1	2	0.5	0.975207	0.290362	1	1	C5M3N2_CANTT
biological_process	GO:0006104	succinyl-CoA metabolic process	1	2	0.5	0.97453	0.293997	1	1	C5M3N2_CANTT
molecular_function	GO:0015662	P-type ion transporter activity	1	1	1	0.88057	0.496523	1	1	C5ME15_CANTT
biological_process	GO:0098662	inorganic cation transmembrane transport	1	1	1	0.970342	0.0857387	1	1	C5ME15_CANTT
molecular_function	GO:0008271	secondary active sulfate transmembrane transporter activity	1	4	0.25	0.88057	0.496523	1	1	C5MCD1_CANTT
cellular_component	GO:0000502	proteasome complex	1	1	1	0.73595	0.430362	1	1	C5MHT1_CANTT
cellular_component	GO:0030125	clathrin vesicle coat	1	1	1	0.93682	0.208071	1	1	C5M6A1_CANTT
molecular_function	GO:0051219	phosphoprotein binding	1	2	0.5	0.999389	0.0137463	1	0.961	C5MEA6_CANTT
molecular_function	GO:0001181	RNA polymerase I general transcription initiation factor activity	1	1	1	1	0.157577	1	1	C5M3H3_CANTT
molecular_function	GO:0016868	intramolecular transferase activity, phosphotransferases	1	2	0.5	0.758633	0.642867	1	1	C5MHS0_CANTT
biological_process	GO:0016572	histone phosphorylation	1	2	0.5	0.931698	0.406845	1	1	C5M8S0_CANTT
biological_process	GO:0045004	DNA replication proofreading	1	1	1	1	0.159734	1	1	C5MGA5_CANTT
molecular_function	GO:0008650	rRNA (uridine-2'-O-)-methyltransferase activity	1	1	1	1	0.157577	1	1	C5MIE6_CANTT
cellular_component	GO:0033565	ESCRT-0 complex	1	1	1	1	0.145718	1	1	C5M4H7_CANTT
biological_process	GO:1903319	positive regulation of protein maturation	1	1	1	0.97453	0.293997	1	1	C5M4H7_CANTT
biological_process	GO:0000282	cellular bud site selection	1	1	1	0.999356	0.0142842	1	0.998	C5MGV9_CANTT
biological_process	GO:0072697	protein localization to cell cortex	1	1	1	0.87768	0.501687	1	1	C5MGV9_CANTT
cellular_component	GO:1990529	glycosylphosphatidylinositol-mannosyltransferase I complex	1	1	1	1	0.145718	1	1	C5M242_CANTT
molecular_function	GO:0051751	alpha-1,4-mannosyltransferase activity	1	1	1	1	0.157577	1	1	C5M242_CANTT
cellular_component	GO:0016442	RISC complex	1	1	1	1	0.145718	1	1	C5MIM0_CANTT
molecular_function	GO:0000987	cis-regulatory region sequence-specific DNA binding	1	1	1	0.881953	0.366822	1	1	C5MFQ3_CANTT
molecular_function	GO:0004043	L-aminoadipate-semialdehyde dehydrogenase activity	1	1	1	1	0.157577	1	1	C5MF39_CANTT
biological_process	GO:0000712	resolution of meiotic recombination intermediates	1	2	0.5	0.97453	0.293997	1	1	C5MEA6_CANTT
molecular_function	GO:0004694	eukaryotic translation initiation factor 2alpha kinase activity	1	1	1	1	0.157577	1	1	C5MFL8_CANTT
molecular_function	GO:0043621	protein self-association	1	1	1	1	0.157577	1	1	C5MFL8_CANTT
biological_process	GO:0071232	cellular response to histidine	1	1	1	1	0.159734	1	1	C5MFL8_CANTT
biological_process	GO:0100002	negative regulation of protein kinase activity by protein phosphorylation	1	1	1	1	0.159734	1	1	C5MFL8_CANTT
molecular_function	GO:0000295	adenine nucleotide transmembrane transporter activity	1	1	1	0.821189	0.575951	1	1	C5MDD1_CANTT
molecular_function	GO:0001139	RNA polymerase II complex recruiting activity	1	1	1	1	0.157577	1	1	C5MEU9_CANTT
molecular_function	GO:0000977	RNA polymerase II transcription regulatory region sequence-specific DNA binding	1	1	1	0.946301	0.241367	1	1	C5MEU9_CANTT
biological_process	GO:0001193	maintenance of transcriptional fidelity during DNA-templated transcription elongation from RNA polymerase II promoter	1	1	1	1	0.159734	1	1	C5MEU9_CANTT
biological_process	GO:0031440	regulation of mRNA 3'-end processing	1	1	1	1	0.159734	1	1	C5MEU9_CANTT
cellular_component	GO:0018444	translation release factor complex	1	2	0.5	0.978802	0.270239	1	1	C5M527_CANTT
molecular_function	GO:0004322	ferroxidase activity	1	1	1	1	0.157577	1	1	C5MCI1_CANTT
molecular_function	GO:0042281	dolichyl pyrophosphate Man9GlcNAc2 alpha-1,3-glucosyltransferase activity	1	1	1	1	0.157577	1	1	C5M3Q6_CANTT
biological_process	GO:0030999	linear element assembly	1	1	1	0.97453	0.293997	1	1	C5M8T9_CANTT
biological_process	GO:0051755	meiotic sister chromatid arm separation	1	1	1	1	0.159734	1	1	C5M8T9_CANTT
biological_process	GO:0010895	negative regulation of ergosterol biosynthetic process	1	1	1	1	0.159734	1	1	C5M8T9_CANTT
biological_process	GO:0010845	positive regulation of reciprocal meiotic recombination	1	1	1	1	0.159734	1	1	C5M8T9_CANTT
biological_process	GO:0006282	regulation of DNA repair	1	1	1	0.984955	0.0860374	1	1	C5M8T9_CANTT
biological_process	GO:0006336	DNA replication-independent chromatin assembly	1	3	0.333333	0.689312	0.704648	1	1	C5MHP2_CANTT
biological_process	GO:0043968	histone H2A acetylation	1	1	1	1	0.159734	1	1	C5M4P3_CANTT
biological_process	GO:0043967	histone H4 acetylation	1	1	1	1	0.159734	1	1	C5M4P3_CANTT
biological_process	GO:0048205	COPI coating of Golgi vesicle	1	1	1	1	0.159734	1	1	C5MJC6_CANTT
cellular_component	GO:0035371	microtubule plus-end	1	1	1	0.978802	0.270239	1	1	C5M7T3_CANTT
cellular_component	GO:0061673	mitotic spindle astral microtubule	1	1	1	1	0.145718	1	1	C5M7T3_CANTT
cellular_component	GO:0005880	nuclear microtubule	1	1	1	1	0.145718	1	1	C5M7T3_CANTT
molecular_function	GO:0070463	tubulin-dependent ATPase activity	1	1	1	1	0.157577	1	1	C5M7T3_CANTT
biological_process	GO:0031115	negative regulation of microtubule polymerization	1	1	1	1	0.159734	1	1	C5M7T3_CANTT
biological_process	GO:0070462	plus-end specific microtubule depolymerization	1	1	1	1	0.159734	1	1	C5M7T3_CANTT
biological_process	GO:0000018	regulation of DNA recombination	1	1	1	0.889582	0.297917	1	1	C5M7X1_CANTT
cellular_component	GO:0070867	mating projection tip membrane	1	1	1	1	0.145718	1	1	C5M2Z1_CANTT
cellular_component	GO:1990531	phospholipid-translocating ATPase complex	1	1	1	0.978802	0.270239	1	1	C5M2Z1_CANTT
cellular_component	GO:0030140	trans-Golgi network transport vesicle	1	1	1	0.95473	0.168555	1	1	C5M2Z1_CANTT
molecular_function	GO:1990883	rRNA cytidine N-acetyltransferase activity	1	1	1	1	0.157577	1	1	C5M2U9_CANTT
biological_process	GO:1904812	rRNA acetylation involved in maturation of SSU-rRNA	1	1	1	1	0.159734	1	1	C5M2U9_CANTT
biological_process	GO:0051391	tRNA acetylation	1	1	1	1	0.159734	1	1	C5M2U9_CANTT
molecular_function	GO:0004435	phosphatidylinositol phospholipase C activity	1	1	1	1	0.157577	1	1	C5MGF2_CANTT
cellular_component	GO:0031251	PAN complex	1	1	1	1	0.145718	1	1	C5MJ82_CANTT
biological_process	GO:0031397	negative regulation of protein ubiquitination	1	1	1	1	0.159734	1	1	C5MAS5_CANTT
biological_process	GO:1903940	negative regulation of TORC2 signaling	1	1	1	1	0.159734	1	1	C5MAS5_CANTT
biological_process	GO:1900237	positive regulation of induction of conjugation with cellular fusion	1	1	1	1	0.159734	1	1	C5MAS5_CANTT
biological_process	GO:0071432	peptide mating pheromone maturation involved in positive regulation of conjugation with cellular fusion	1	1	1	1	0.159734	1	1	C5M1S3_CANTT
biological_process	GO:0043633	polyadenylation-dependent RNA catabolic process	1	1	1	0.360774	0.896421	1	1	C5MBD8_CANTT
molecular_function	GO:0016409	palmitoyltransferase activity	1	1	1	0.633178	0.746729	1	1	C5ME27_CANTT
cellular_component	GO:1990819	actin fusion focus	1	2	0.5	0.978802	0.270239	1	1	C5M586_CANTT
cellular_component	GO:0045025	mitochondrial degradosome	1	1	1	1	0.145718	1	1	C5M6V7_CANTT
molecular_function	GO:0008859	exoribonuclease II activity	1	1	1	1	0.157577	1	1	C5M6V7_CANTT
biological_process	GO:0000957	mitochondrial RNA catabolic process	1	1	1	1	0.159734	1	1	C5M6V7_CANTT
molecular_function	GO:0043175	RNA polymerase core enzyme binding	1	1	1	0.996614	0.019308	1	0.987	C5M960_CANTT
molecular_function	GO:0004352	glutamate dehydrogenase (NAD+) activity	1	1	1	1	0.157577	1	1	C5M741_CANTT
biological_process	GO:0019551	glutamate catabolic process to 2-oxoglutarate	1	1	1	1	0.159734	1	1	C5M741_CANTT
cellular_component	GO:0033203	DNA helicase A complex	1	1	1	1	0.145718	1	1	C5MD77_CANTT
cellular_component	GO:0043601	nuclear replisome	1	1	1	0.998841	0.00861457	1	0.704	C5MD77_CANTT
molecular_function	GO:0036456	L-methionine-(S)-S-oxide reductase activity	1	1	1	1	0.157577	1	1	C5M5N2_CANTT
molecular_function	GO:0008113	peptide-methionine (S)-S-oxide reductase activity	1	1	1	1	0.157577	1	1	C5M5N2_CANTT
biological_process	GO:1990355	L-methionine salvage from methionine sulphoxide	1	1	1	1	0.159734	1	1	C5M5N2_CANTT
biological_process	GO:0008156	negative regulation of DNA replication	1	1	1	0.999803	0.00190327	1	0.6	C5M8J4_CANTT
cellular_component	GO:0000235	astral microtubule	1	1	1	1	0.0211977	1	0.994	C5M3H9_CANTT
biological_process	GO:0000073	initial mitotic spindle pole body separation	1	1	1	0.985716	0.12232	1	1	C5M3H9_CANTT
biological_process	GO:0007019	microtubule depolymerization	1	1	1	0.995946	0.0683022	1	1	C5M3H9_CANTT
biological_process	GO:0033047	regulation of mitotic sister chromatid segregation	1	1	1	0.998433	0.00779045	1	0.979	C5M3H9_CANTT
cellular_component	GO:0000779	condensed chromosome, centromeric region	1	1	1	0.99727	0.00853679	1	0.681	C5M827_CANTT
molecular_function	GO:0061775	cohesin loading activity	1	1	1	1	0.157577	1	1	C5M827_CANTT
molecular_function	GO:0061776	topological DNA co-entrapment activity	1	1	1	1	0.157577	1	1	C5M827_CANTT
biological_process	GO:0051177	meiotic sister chromatid cohesion	1	1	1	0.999356	0.0142842	1	0.998	C5M827_CANTT
biological_process	GO:0062022	mitotic cohesin ssDNA (lagging strand) loading	1	1	1	1	0.159734	1	1	C5M827_CANTT
biological_process	GO:1990414	replication-born double-strand break repair via sister chromatid exchange	1	2	0.5	0.97453	0.293997	1	1	C5M827_CANTT
cellular_component	GO:0061672	glutathione hydrolase complex	1	1	1	1	0.145718	1	1	C5MFJ5_CANTT
molecular_function	GO:0015275	stretch-activated, cation-selective, calcium channel activity	1	1	1	1	0.157577	1	1	C5MH83_CANTT
biological_process	GO:0098703	calcium ion import across plasma membrane	1	1	1	0.931698	0.406845	1	1	C5MH83_CANTT
cellular_component	GO:1902554	serine/threonine protein kinase complex	1	2	0.5	0.674117	0.537534	1	1	C5MB89_CANTT
molecular_function	GO:0002135	CTP binding	1	1	1	1	0.157577	1	1	C5M586_CANTT
molecular_function	GO:0002134	UTP binding	1	1	1	1	0.157577	1	1	C5M586_CANTT
biological_process	GO:1902917	positive regulation of mating projection assembly	1	1	1	1	0.159734	1	1	C5M586_CANTT
biological_process	GO:0062038	positive regulation of pheromone response MAPK cascade	1	1	1	1	0.159734	1	1	C5M586_CANTT
biological_process	GO:0032005	signal transduction involved in positive regulation of conjugation with cellular fusion	1	1	1	0.939277	0.205422	1	1	C5M586_CANTT
biological_process	GO:0050708	regulation of protein secretion	1	1	1	1	0.159734	1	1	C5MB89_CANTT
biological_process	GO:1990813	meiotic centromeric cohesion protection	1	2	0.5	0.97453	0.293997	1	1	C5MEA6_CANTT
molecular_function	GO:0004349	glutamate 5-kinase activity	1	1	1	1	0.157577	1	1	C5MI94_CANTT
biological_process	GO:0006561	proline biosynthetic process	1	1	1	0.87768	0.501687	1	1	C5MI94_CANTT
cellular_component	GO:0097431	mitotic spindle pole	1	1	1	1	0.145718	1	1	C5MEA6_CANTT
biological_process	GO:1990571	meiotic centromere clustering	1	1	1	1	0.159734	1	1	C5MEA6_CANTT
biological_process	GO:0090306	meiotic spindle assembly	1	1	1	1	0.159734	1	1	C5MEA6_CANTT
biological_process	GO:0045793	positive regulation of cell size	1	1	1	1	0.159734	1	1	C5MEA6_CANTT
biological_process	GO:1905339	positive regulation of cohesin unloading	1	1	1	1	0.159734	1	1	C5MEA6_CANTT
biological_process	GO:1903490	positive regulation of mitotic cytokinesis	1	1	1	0.878144	0.373632	1	1	C5MEA6_CANTT
biological_process	GO:0110083	positive regulation of protein localization to cell division site involved in mitotic actomyosin contractile ring assembly	1	1	1	1	0.159734	1	1	C5MEA6_CANTT
biological_process	GO:0140434	positive regulation of protein localization to meiotic spindle pole body	1	1	1	1	0.159734	1	1	C5MEA6_CANTT
biological_process	GO:0035025	positive regulation of Rho protein signal transduction	1	1	1	1	0.159734	1	1	C5MEA6_CANTT
biological_process	GO:1903353	regulation of nucleus organization	1	1	1	1	0.159734	1	1	C5MEA6_CANTT
biological_process	GO:0070194	synaptonemal complex disassembly	1	1	1	1	0.159734	1	1	C5MEA6_CANTT
biological_process	GO:0035493	SNARE complex assembly	1	1	1	0.931698	0.406845	1	1	C5M9A2_CANTT
cellular_component	GO:0035658	Mon1-Ccz1 complex	1	1	1	1	0.145718	1	1	C5M8K1_CANTT
molecular_function	GO:0031370	eukaryotic initiation factor 4G binding	1	1	1	1	0.157577	1	1	C5MDC8_CANTT
molecular_function	GO:0046899	nucleoside triphosphate adenylate kinase activity	1	1	1	1	0.157577	1	1	C5MFW4_CANTT
biological_process	GO:0046039	GTP metabolic process	1	1	1	0.97453	0.293997	1	1	C5MFW4_CANTT
biological_process	GO:0046041	ITP metabolic process	1	1	1	1	0.159734	1	1	C5MFW4_CANTT
molecular_function	GO:0000703	oxidized pyrimidine nucleobase lesion DNA N-glycosylase activity	1	1	1	1	0.157577	1	1	C5MAW3_CANTT
biological_process	GO:0002184	cytoplasmic translational termination	1	1	1	1	0.159734	1	1	C5M527_CANTT
molecular_function	GO:0003935	GTP cyclohydrolase II activity	1	1	1	1	0.157577	1	1	C5M410_CANTT
molecular_function	GO:0004163	diphosphomevalonate decarboxylase activity	1	1	1	1	0.157577	1	1	C5MDY8_CANTT
molecular_function	GO:0004502	kynurenine 3-monooxygenase activity	1	1	1	1	0.157577	1	1	C5MJC8_CANTT
molecular_function	GO:0016174	NAD(P)H oxidase H2O2-forming activity	1	1	1	1	0.157577	1	1	C5MJC8_CANTT
biological_process	GO:0070189	kynurenine metabolic process	1	1	1	0.985716	0.12232	1	1	C5MJC8_CANTT
biological_process	GO:0071139	resolution of recombination intermediates	1	1	1	1	0.159734	1	1	C5M401_CANTT
biological_process	GO:0060963	positive regulation of ribosomal protein gene transcription by RNA polymerase II	1	1	1	1	0.159734	1	1	C5M7Y1_CANTT
biological_process	GO:0071630	nuclear protein quality control by the ubiquitin-proteasome system	0	4	0	0.498313	1	1	1
biological_process	GO:0031144	proteasome localization	0	2	0	0.706003	1	1	1
biological_process	GO:0006112	energy reserve metabolic process	0	1	0	0.174956	1	1	1
cellular_component	GO:0022627	cytosolic small ribosomal subunit	0	9	0	0.241899	1	1	1
molecular_function	GO:0008235	metalloexopeptidase activity	0	5	0	0.0639252	1	0.995	1
molecular_function	GO:0016992	lipoate synthase activity	0	1	0	0.842423	1	1	1
molecular_function	GO:0102552	lipoyl synthase activity (acting on glycine-cleavage complex H protein	0	1	0	0.842423	1	1	1
molecular_function	GO:0102553	lipoyl synthase activity (acting on pyruvate dehydrogenase E2 protein)	0	1	0	0.842423	1	1	1
molecular_function	GO:0070006	metalloaminopeptidase activity	0	7	0	0.30076	1	1	1
biological_process	GO:0035551	protein initiator methionine removal involved in protein maturation	0	1	0	0.840266	1	1	1
cellular_component	GO:0031314	extrinsic component of mitochondrial inner membrane	0	11	0	0.459981	0.849412	1	1
biological_process	GO:0006744	ubiquinone biosynthetic process	0	10	0	0.073006	1	1	1
molecular_function	GO:0043715	2,3-diketo-5-methylthiopentyl-1-phosphate enolase activity	0	1	0	0.842423	1	1	1
molecular_function	GO:0043716	2-hydroxy-3-keto-5-methylthiopentenyl-1-phosphate phosphatase activity	0	1	0	0.842423	1	1	1
molecular_function	GO:0043874	acireductone synthase activity	0	1	0	0.842423	1	1	1
biological_process	GO:0019509	L-methionine salvage from methylthioadenosine	0	5	0	0.41861	1	1	1
biological_process	GO:0019284	L-methionine salvage from S-adenosylmethionine	0	3	0	0.593155	1	1	1
molecular_function	GO:0004042	acetyl-CoA:L-glutamate N-acetyltransferase activity	0	2	0	0.709638	1	1	1
molecular_function	GO:0004358	glutamate N-acetyltransferase activity	0	1	0	0.842423	1	1	1
molecular_function	GO:0103045	methione N-acyltransferase activity	0	2	0	0.709638	1	1	1
molecular_function	GO:0004185	serine-type carboxypeptidase activity	0	4	0	0.503477	1	1	1
molecular_function	GO:0004519	endonuclease activity	0	4	0	0.862695	0.234292	1	1
cellular_component	GO:0005881	cytoplasmic microtubule	0	3	0	0.956283	0.21341	1	1
cellular_component	GO:0005875	microtubule associated complex	0	1	0	0.78659	0.611596	1	1
molecular_function	GO:0070840	dynein complex binding	0	1	0	0.842423	1	1	1
molecular_function	GO:0051010	microtubule plus-end binding	0	2	0	0.709638	1	1	1
biological_process	GO:0051012	microtubule sliding	0	1	0	0.840266	1	1	1
biological_process	GO:1903033	positive regulation of microtubule plus-end binding	0	1	0	0.840266	1	1	1
molecular_function	GO:0008409	5'-3' exonuclease activity	0	1	0	0.695372	0.69924	1	1
molecular_function	GO:0097177	mitochondrial ribosome binding	0	3	0	0.59775	1	1	1
biological_process	GO:0045727	positive regulation of translation	0	4	0	0.191934	0.95682	1	1
molecular_function	GO:0046570	methylthioribulose 1-phosphate dehydratase activity	0	1	0	0.842423	1	1	1
cellular_component	GO:0032865	ERMES complex	0	5	0	0.454768	1	1	1
molecular_function	GO:0120013	lipid transfer activity	0	3	0	0.151197	1	1	1
biological_process	GO:0015917	aminophospholipid transport	0	2	0	0.706003	1	1	1
biological_process	GO:0070096	mitochondrial outer membrane translocase complex assembly	0	3	0	0.593155	1	1	1
biological_process	GO:1990456	mitochondrion-endoplasmic reticulum membrane tethering	0	4	0	0.498313	1	1	1
biological_process	GO:0045040	protein insertion into mitochondrial outer membrane	0	8	0	0.248064	1	1	1
molecular_function	GO:0045145	single-stranded DNA 5'-3' exodeoxyribonuclease activity	0	1	0	0.842423	1	1	1
cellular_component	GO:0001401	SAM complex	0	2	0	0.729761	1	1	1
biological_process	GO:0051654	establishment of mitochondrion localization	0	3	0	0.498313	1	1	1
biological_process	GO:0015914	phospholipid transport	0	3	0	0.360774	0.896421	1	1
molecular_function	GO:0046523	S-methyl-5-thioribose-1-phosphate isomerase activity	0	1	0	0.842423	1	1	1
molecular_function	GO:0031210	phosphatidylcholine binding	0	1	0	0.842423	1	1	1
molecular_function	GO:0008429	phosphatidylethanolamine binding	0	1	0	0.842423	1	1	1
molecular_function	GO:1901611	phosphatidylglycerol binding	0	1	0	0.709638	1	1	1
cellular_component	GO:0032541	cortical endoplasmic reticulum	0	7	0	0.283273	1	1	1
biological_process	GO:0048309	endoplasmic reticulum inheritance	0	3	0	0.593155	1	1	1
biological_process	GO:0016320	endoplasmic reticulum membrane fusion	0	2	0	0.706003	1	1	1
cellular_component	GO:0005773	vacuole	0	5	0	0.543856	0.561874	1	1
biological_process	GO:0032008	positive regulation of TOR signaling	0	2	0	0.351632	1	1	1
cellular_component	GO:0005787	signal peptidase complex	0	3	0	0.623359	1	1	1
biological_process	GO:0045047	protein targeting to ER	0	5	0	0.190437	0.936404	1	1
biological_process	GO:0006465	signal peptide processing	0	8	0	0.248064	1	1	1
molecular_function	GO:0004019	adenylosuccinate synthase activity	0	1	0	0.842423	1	1	1
molecular_function	GO:0016208	AMP binding	0	4	0	0.503477	1	1	1
molecular_function	GO:0019002	GMP binding	0	1	0	0.842423	1	1	1
molecular_function	GO:0061483	sulfinylpropanyl adenylate synthase	0	1	0	0.842423	1	1	1
biological_process	GO:0044208	'de novo' AMP biosynthetic process	0	2	0	0.706003	1	1	1
biological_process	GO:0071276	cellular response to cadmium ion	0	1	0	0.498313	1	1	1
biological_process	GO:0006106	fumarate metabolic process	0	4	0	0.817128	0.58139	1	1
biological_process	GO:0000469	cleavage involved in rRNA processing	0	2	0	0.334592	0.802227	1	1
molecular_function	GO:0019843	rRNA binding	0	17	0	0.0996973	0.971589	1	1
cellular_component	GO:0097361	CIA complex	0	5	0	0.454768	1	1	1
molecular_function	GO:0009055	electron transfer activity	0	11	0	0.0080533	1	0.425	1
biological_process	GO:1901299	negative regulation of hydrogen peroxide-mediated programmed cell death	0	1	0	0.840266	1	1	1
biological_process	GO:0045019	negative regulation of nitric oxide biosynthetic process	0	1	0	0.840266	1	1	1
biological_process	GO:1905118	positive regulation of ribonucleoside-diphosphate reductase activity	0	2	0	0.706003	1	1	1
biological_process	GO:0046279	3,4-dihydroxybenzoate biosynthetic process	0	1	0	0.840266	1	1	1
biological_process	GO:0019630	quinate metabolic process	0	1	0	0.840266	1	1	1
biological_process	GO:0140053	mitochondrial gene expression	0	1	0	0.00577318	0.999367	0.554	1
cellular_component	GO:0043529	GET complex	0	2	0	0.729761	1	1	1
biological_process	GO:0071816	tail-anchored membrane protein insertion into ER membrane	0	1	0	0.840266	1	1	1
biological_process	GO:0045048	protein insertion into ER membrane	0	4	0	0.295352	1	1	1
biological_process	GO:0008380	RNA splicing	0	7	0	0.231222	0.856158	1	1
biological_process	GO:0009395	phospholipid catabolic process	0	9	0	0.406008	0.876637	1	1
cellular_component	GO:0072546	EMC complex	0	5	0	0.454768	1	1	1
molecular_function	GO:0032977	membrane insertase activity	0	4	0	0.503477	1	1	1
biological_process	GO:0045050	protein insertion into ER membrane by stop-transfer membrane-anchor sequence	0	2	0	0.706003	1	1	1
molecular_function	GO:0003844	1,4-alpha-glucan branching enzyme activity	0	1	0	0.842423	1	1	1
molecular_function	GO:0102752	1,4-alpha-glucan branching enzyme activity (using a glucosylated glycogenin as primer for glycogen synthesis)	0	1	0	0.842423	1	1	1
molecular_function	GO:0043169	cation binding	0	1	0	0.999954	7.42958e-05	1	0.017
biological_process	GO:0005978	glycogen biosynthetic process	0	4	0	0.498313	1	1	1
biological_process	GO:0006801	superoxide metabolic process	0	3	0	0.498313	1	1	1
cellular_component	GO:0016586	RSC-type complex	0	4	0	0.532445	1	1	1
cellular_component	GO:0032126	eisosome	0	3	0	0.623359	1	1	1
biological_process	GO:0070941	eisosome assembly	0	1	0	0.840266	1	1	1
biological_process	GO:0007009	plasma membrane organization	0	2	0	0.878144	0.373632	1	1
molecular_function	GO:0050660	flavin adenine dinucleotide binding	0	22	0	0.0217894	0.995301	0.807	1
molecular_function	GO:0016627	oxidoreductase activity, acting on the CH-CH group of donors	0	2	0	0.00957368	1	0.486	1
biological_process	GO:0006311	meiotic gene conversion	0	3	0	0.593155	1	1	1
cellular_component	GO:0033116	endoplasmic reticulum-Golgi intermediate compartment membrane	0	1	0	0.854282	1	1	1
cellular_component	GO:0012507	ER to Golgi transport vesicle membrane	0	3	0	0.915766	0.24935	1	1
biological_process	GO:0070072	vacuolar proton-transporting V-type ATPase complex assembly	0	5	0	0.41861	1	1	1
biological_process	GO:0006464	cellular protein modification process	0	2	0	0.0120359	0.992383	0.811	1
cellular_component	GO:0043226	organelle	0	1	0	0.998621	0.00190612	1	0.242
biological_process	GO:0006309	apoptotic DNA fragmentation	0	2	0	0.706003	1	1	1
biological_process	GO:0048193	Golgi vesicle transport	0	4	0	0.489857	0.624599	1	1
molecular_function	GO:0008821	crossover junction endodeoxyribonuclease activity	0	1	0	0.842423	1	1	1
biological_process	GO:0000737	DNA catabolic process, endonucleolytic	0	1	0	0.593155	1	1	1
molecular_function	GO:0015151	alpha-glucoside transmembrane transporter activity	0	1	0	0.842423	1	1	1
molecular_function	GO:0005363	maltose transmembrane transporter activity	0	1	0	0.842423	1	1	1
biological_process	GO:0000245	spliceosomal complex assembly	0	5	0	0.702083	0.593992	1	1
cellular_component	GO:0048188	Set1C/COMPASS complex	0	6	0	0.388404	1	1	1
biological_process	GO:0051568	histone H3-K4 methylation	0	1	0	0.944388	0.246502	1	1
cellular_component	GO:0070469	respirasome	0	9	0	0.0535518	0.991318	0.959	1
molecular_function	GO:0009916	alternative oxidase activity	0	2	0	0.709638	1	1	1
cellular_component	GO:0005621	cellular bud scar	0	2	0	0.729761	1	1	1
cellular_component	GO:0030134	COPII-coated ER to Golgi transport vesicle	0	14	0	0.462466	0.753002	1	1
cellular_component	GO:0000936	primary cell septum	0	1	0	0.854282	1	1	1
biological_process	GO:0007568	aging	0	1	0	0.931698	0.406845	1	1
biological_process	GO:0030447	filamentous growth	0	3	0	0.999501	0.00128736	1	0.437
biological_process	GO:0031507	heterochromatin assembly	0	2	0	0.0781527	0.973917	1	1
biological_process	GO:1905897	regulation of response to endoplasmic reticulum stress	0	1	0	0.817128	0.58139	1	1
cellular_component	GO:0042719	mitochondrial intermembrane space protein transporter complex	0	4	0	0.532445	1	1	1
biological_process	GO:0045039	protein insertion into mitochondrial inner membrane	0	8	0	0.248064	1	1	1
molecular_function	GO:0047938	glucose-6-phosphate 1-epimerase activity	0	1	0	0.842423	1	1	1
molecular_function	GO:0004364	glutathione transferase activity	0	1	0	0.842423	1	1	1
biological_process	GO:0006749	glutathione metabolic process	0	9	0	0.561763	0.717658	1	1
molecular_function	GO:0016830	carbon-carbon lyase activity	0	1	0	0.364795	0.822216	1	1
biological_process	GO:0019752	carboxylic acid metabolic process	0	11	0	0.00280432	0.998463	0.313	1
biological_process	GO:0000470	maturation of LSU-rRNA	0	2	0	0.774411	0.403271	1	1
molecular_function	GO:0005506	iron ion binding	0	30	0	0.0135651	0.998306	0.637	1
biological_process	GO:0006880	intracellular sequestering of iron ion	0	1	0	0.840266	1	1	1
biological_process	GO:0106035	protein maturation by [4Fe-4S] cluster transfer	0	6	0	0.351632	1	1	1
molecular_function	GO:0047884	FAD diphosphatase activity	0	1	0	0.842423	1	1	1
biological_process	GO:0042726	flavin-containing compound metabolic process	0	1	0	0.689312	0.704648	1	1
molecular_function	GO:0004181	metallocarboxypeptidase activity	0	3	0	0.59775	1	1	1
cellular_component	GO:0000276	mitochondrial proton-transporting ATP synthase complex, coupling factor F(o)	0	3	0	0.388404	1	1	1
molecular_function	GO:0046933	proton-transporting ATP synthase activity, rotational mechanism	0	10	0	0.179576	1	1	1
biological_process	GO:0042407	cristae formation	0	5	0	0.41861	1	1	1
biological_process	GO:0065003	protein-containing complex assembly	0	3	0	0.325231	0.737795	1	1
cellular_component	GO:0030685	nucleolar preribosome	0	1	0	0.854282	1	1	1
biological_process	GO:0071027	nuclear RNA surveillance	0	1	0	0.103579	1	1	1
biological_process	GO:0000321	re-entry into mitotic cell cycle after pheromone arrest	0	1	0	0.840266	1	1	1
biological_process	GO:0033615	mitochondrial proton-transporting ATP synthase complex assembly	0	5	0	0.41861	1	1	1
cellular_component	GO:0033551	monopolin complex	0	2	0	0.729761	1	1	1
cellular_component	GO:0044615	nuclear pore nuclear basket	0	1	0	0.854282	1	1	1
biological_process	GO:0007250	activation of NF-kappaB-inducing kinase activity	0	1	0	0.840266	1	1	1
biological_process	GO:0046330	positive regulation of JNK cascade	0	1	0	0.840266	1	1	1
molecular_function	GO:0017178	diphthine-ammonia ligase activity	0	1	0	0.842423	1	1	1
biological_process	GO:0017183	peptidyl-diphthamide biosynthetic process from peptidyl-histidine	0	7	0	0.295352	1	1	1
molecular_function	GO:0003746	translation elongation factor activity	0	11	0	0.151197	1	1	1
biological_process	GO:0045901	positive regulation of translational elongation	0	1	0	0.840266	1	1	1
biological_process	GO:0045905	positive regulation of translational termination	0	1	0	0.840266	1	1	1
cellular_component	GO:0000786	nucleosome	0	11	0	0.176371	1	1	1
molecular_function	GO:0004427	inorganic diphosphatase activity	0	2	0	0.709638	1	1	1
cellular_component	GO:0033573	high-affinity iron permease complex	0	5	0	0.454768	1	1	1
molecular_function	GO:0005381	iron ion transmembrane transporter activity	0	5	0	0.424049	1	1	1
molecular_function	GO:0008324	cation transmembrane transporter activity	0	3	0	0.0218286	0.990274	0.808	1
biological_process	GO:0046916	cellular transition metal ion homeostasis	0	3	0	0.246303	0.893673	1	1
molecular_function	GO:0043015	gamma-tubulin binding	0	2	0	0.709638	1	1	1
biological_process	GO:0007020	microtubule nucleation	0	2	0	0.593155	1	1	1
biological_process	GO:1990417	snoRNA release from pre-rRNA	0	1	0	0.840266	1	1	1
biological_process	GO:0022900	electron transport chain	0	3	0	0.0126512	1	0.841	1
molecular_function	GO:0003884	D-amino-acid oxidase activity	0	2	0	0.709638	1	1	1
biological_process	GO:0046436	D-alanine metabolic process	0	1	0	0.840266	1	1	1
biological_process	GO:1902114	D-valine metabolic process	0	1	0	0.840266	1	1	1
cellular_component	GO:0034967	Set3 complex	0	2	0	0.729761	1	1	1
molecular_function	GO:0016018	cyclosporin A binding	0	1	0	0.842423	1	1	1
molecular_function	GO:0003755	peptidyl-prolyl cis-trans isomerase activity	0	12	0	0.127297	1	1	1
biological_process	GO:0016575	histone deacetylation	0	8	0	0.123363	1	1	1
biological_process	GO:0045835	negative regulation of meiotic nuclear division	0	2	0	0.498313	1	1	1
biological_process	GO:0045836	positive regulation of meiotic nuclear division	0	1	0	0.931698	0.406845	1	1
molecular_function	GO:0061981	3-hydroxykynureninase activity	0	1	0	0.842423	1	1	1
molecular_function	GO:0030429	kynureninase activity	0	1	0	0.842423	1	1	1
biological_process	GO:0097053	L-kynurenine catabolic process	0	1	0	0.840266	1	1	1
cellular_component	GO:0030904	retromer complex	0	2	0	0.532445	1	1	1
biological_process	GO:0070125	mitochondrial translational elongation	0	1	0	0.840266	1	1	1
molecular_function	GO:0000215	tRNA 2'-phosphotransferase activity	0	1	0	0.842423	1	1	1
biological_process	GO:0006388	tRNA splicing, via endonucleolytic cleavage and ligation	0	3	0	0.689312	0.704648	1	1
biological_process	GO:0036261	7-methylguanosine cap hypermethylation	0	5	0	0.41861	1	1	1
molecular_function	GO:0042123	glucanosyltransferase activity	0	1	0	0.821189	0.575951	1	1
biological_process	GO:0071852	fungal-type cell wall organization or biogenesis	0	1	0	0.683798	0.450382	1	1
molecular_function	GO:0004563	beta-N-acetylhexosaminidase activity	0	1	0	0.842423	1	1	1
molecular_function	GO:0102148	N-acetyl-beta-D-galactosaminidase activity	0	1	0	0.842423	1	1	1
biological_process	GO:0071103	DNA conformation change	0	3	0	0.619794	0.501267	1	1
molecular_function	GO:0004814	arginine-tRNA ligase activity	0	2	0	0.709638	1	1	1
biological_process	GO:0006420	arginyl-tRNA aminoacylation	0	2	0	0.706003	1	1	1
molecular_function	GO:0004707	MAP kinase activity	0	5	0	0.424049	1	1	1
biological_process	GO:0042174	negative regulation of sporulation resulting in formation of a cellular spore	0	1	0	0.706003	1	1	1
molecular_function	GO:0005267	potassium channel activity	0	2	0	0.59775	1	1	1
molecular_function	GO:0043008	ATP-dependent protein binding	0	1	0	0.842423	1	1	1
molecular_function	GO:0030295	protein kinase activator activity	0	4	0	0.357133	1	1	1
biological_process	GO:0031571	mitotic G1 DNA damage checkpoint signaling	0	2	0	0.706003	1	1	1
biological_process	GO:1990625	negative regulation of cytoplasmic translational initiation in response to stress	0	2	0	0.706003	1	1	1
biological_process	GO:0006448	regulation of translational elongation	0	1	0	0.406008	0.876637	1	1
cellular_component	GO:0099079	actin body	0	1	0	0.854282	1	1	1
cellular_component	GO:0008290	F-actin capping protein complex	0	2	0	0.729761	1	1	1
biological_process	GO:0044396	actin cortical patch organization	0	9	0	0.889582	0.297917	1	1
biological_process	GO:1904600	actin fusion focus assembly	0	1	0	0.840266	1	1	1
biological_process	GO:0051016	barbed-end actin filament capping	0	3	0	0.498313	1	1	1
biological_process	GO:1903475	mitotic actomyosin contractile ring assembly	0	4	0	0.508737	0.825044	1	1
biological_process	GO:1902404	mitotic actomyosin contractile ring contraction	0	2	0	0.87768	0.501687	1	1
biological_process	GO:0110055	negative regulation of actin filament annealing	0	1	0	0.840266	1	1	1
biological_process	GO:2000813	negative regulation of barbed-end actin filament capping	0	1	0	0.840266	1	1	1
biological_process	GO:0090339	negative regulation of formin-nucleated actin cable assembly	0	1	0	0.840266	1	1	1
molecular_function	GO:0008559	ABC-type xenobiotic transporter activity	0	3	0	0.59775	1	1	1
molecular_function	GO:0042800	histone methyltransferase activity (H3-K4 specific)	0	3	0	0.59775	1	1	1
molecular_function	GO:0140567	transmembrane protein dislocase activity	0	1	0	0.842423	1	1	1
biological_process	GO:0140570	extraction of mislocalized protein from mitochondrial outer membrane	0	1	0	0.840266	1	1	1
biological_process	GO:0006626	protein targeting to mitochondrion	0	3	0	0.00917302	0.998924	0.725	1
molecular_function	GO:0004829	threonine-tRNA ligase activity	0	2	0	0.709638	1	1	1
biological_process	GO:0070159	mitochondrial threonyl-tRNA aminoacylation	0	1	0	0.840266	1	1	1
biological_process	GO:0072666	establishment of protein localization to vacuole	0	2	0	0.919346	0.158085	1	1
molecular_function	GO:0005375	copper ion transmembrane transporter activity	0	4	0	0.503477	1	1	1
molecular_function	GO:0005315	inorganic phosphate transmembrane transporter activity	0	3	0	0.503477	1	1	1
biological_process	GO:0006878	cellular copper ion homeostasis	0	7	0	0.295352	1	1	1
biological_process	GO:1990547	mitochondrial phosphate ion transmembrane transport	0	2	0	0.706003	1	1	1
biological_process	GO:0006121	mitochondrial electron transport, succinate to ubiquinone	0	1	0	0.840266	1	1	1
biological_process	GO:0018293	protein-FAD linkage	0	1	0	0.840266	1	1	1
molecular_function	GO:0106142	rRNA (adenine-N1-)-methyltransferase activity	0	1	0	0.842423	1	1	1
molecular_function	GO:0004362	glutathione-disulfide reductase (NADPH) activity	0	4	0	0.503477	1	1	1
biological_process	GO:0045454	cell redox homeostasis	0	4	0	0.498313	1	1	1
biological_process	GO:0036245	cellular response to menadione	0	1	0	0.840266	1	1	1
biological_process	GO:1903843	cellular response to arsenite ion	0	1	0	0.840266	1	1	1
cellular_component	GO:0000775	chromosome, centromeric region	0	11	0	0.968173	0.0661611	1	1
cellular_component	GO:0090443	FAR/SIN/STRIPAK complex	0	2	0	0.729761	1	1	1
cellular_component	GO:0110085	mitotic actomyosin contractile ring	0	2	0	0.956283	0.21341	1	1
biological_process	GO:0061509	asymmetric protein localization to old mitotic spindle pole body	0	2	0	0.706003	1	1	1
biological_process	GO:0030952	establishment or maintenance of cytoskeleton polarity	0	1	0	0.753498	0.648368	1	1
biological_process	GO:0031030	negative regulation of septation initiation signaling	0	3	0	0.593155	1	1	1
molecular_function	GO:0008251	tRNA-specific adenosine deaminase activity	0	3	0	0.59775	1	1	1
biological_process	GO:0002100	tRNA wobble adenosine to inosine editing	0	3	0	0.593155	1	1	1
molecular_function	GO:0050113	inositol oxygenase activity	0	1	0	0.842423	1	1	1
biological_process	GO:0019310	inositol catabolic process	0	1	0	0.840266	1	1	1
cellular_component	GO:0005811	lipid droplet	0	15	0	0.0937024	1	0.997	1
cellular_component	GO:0097038	perinuclear endoplasmic reticulum	0	3	0	0.454768	1	1	1
molecular_function	GO:0046027	phospholipid:diacylglycerol acyltransferase activity	0	1	0	0.842423	1	1	1
biological_process	GO:0006672	ceramide metabolic process	0	2	0	0.351632	1	1	1
biological_process	GO:0140042	lipid droplet formation	0	1	0	0.840266	1	1	1
biological_process	GO:0055091	phospholipid homeostasis	0	2	0	0.706003	1	1	1
biological_process	GO:0019432	triglyceride biosynthetic process	0	1	0	0.840266	1	1	1
cellular_component	GO:0008180	COP9 signalosome	0	3	0	0.623359	1	1	1
molecular_function	GO:0102343	3-hydroxy-arachidoyl-CoA dehydratase activity	0	3	0	0.59775	1	1	1
molecular_function	GO:0102344	3-hydroxy-behenoyl-CoA dehydratase activity	0	3	0	0.59775	1	1	1
molecular_function	GO:0102345	3-hydroxy-lignoceroyl-CoA dehydratase activity	0	3	0	0.59775	1	1	1
molecular_function	GO:0102158	very-long-chain 3-hydroxyacyl-CoA dehydratase activity	0	3	0	0.59775	1	1	1
biological_process	GO:0006633	fatty acid biosynthetic process	0	12	0	0.16808	0.963759	1	1
biological_process	GO:0000183	rDNA heterochromatin assembly	0	10	0	0.0869618	1	1	1
cellular_component	GO:0005751	mitochondrial respiratory chain complex IV	0	8	0	0.283273	1	1	1
molecular_function	GO:0004129	cytochrome-c oxidase activity	0	5	0	0.424049	1	1	1
biological_process	GO:0006123	mitochondrial electron transport, cytochrome c to oxygen	0	7	0	0.295352	1	1	1
molecular_function	GO:0004777	succinate-semialdehyde dehydrogenase (NAD+) activity	0	2	0	0.709638	1	1	1
molecular_function	GO:0036243	succinate-semialdehyde dehydrogenase (NADP+) activity	0	2	0	0.709638	1	1	1
biological_process	GO:0009450	gamma-aminobutyric acid catabolic process	0	3	0	0.87768	0.501687	1	1
molecular_function	GO:0035312	5'-3' exodeoxyribonuclease activity	0	1	0	0.88057	0.496523	1	1
molecular_function	GO:0004128	cytochrome-b5 reductase activity, acting on NAD(P)H	0	3	0	0.59775	1	1	1
molecular_function	GO:0003954	NADH dehydrogenase activity	0	4	0	0.213269	1	1	1
molecular_function	GO:0052657	guanine phosphoribosyltransferase activity	0	1	0	0.842423	1	1	1
molecular_function	GO:0004422	hypoxanthine phosphoribosyltransferase activity	0	1	0	0.842423	1	1	1
molecular_function	GO:0000310	xanthine phosphoribosyltransferase activity	0	1	0	0.842423	1	1	1
biological_process	GO:0032263	GMP salvage	0	1	0	0.840266	1	1	1
biological_process	GO:0032264	IMP salvage	0	2	0	0.706003	1	1	1
biological_process	GO:0009116	nucleoside metabolic process	0	11	0	0.0362411	1	0.997	1
cellular_component	GO:0005946	alpha,alpha-trehalose-phosphate synthase complex (UDP-forming)	0	3	0	0.623359	1	1	1
biological_process	GO:0015786	UDP-glucose transmembrane transport	0	3	0	0.593155	1	1	1
cellular_component	GO:0032302	MutSbeta complex	0	2	0	0.729761	1	1	1
molecular_function	GO:0000406	double-strand/single-strand DNA junction binding	0	2	0	0.709638	1	1	1
molecular_function	GO:0000403	Y-form DNA binding	0	3	0	0.59775	1	1	1
biological_process	GO:0006312	mitotic recombination	0	4	0	0.56162	0.675447	1	1
biological_process	GO:0000735	removal of nonhomologous ends	0	2	0	0.593155	1	1	1
cellular_component	GO:0017102	methionyl glutamyl tRNA synthetase complex	0	3	0	0.623359	1	1	1
molecular_function	GO:0004818	glutamate-tRNA ligase activity	0	2	0	0.709638	1	1	1
biological_process	GO:0006424	glutamyl-tRNA aminoacylation	0	2	0	0.706003	1	1	1
molecular_function	GO:0051267	CP2 mannose-ethanolamine phosphotransferase activity	0	1	0	0.842423	1	1	1
cellular_component	GO:0000506	glycosylphosphatidylinositol-N-acetylglucosaminyltransferase (GPI-GnT) complex	0	2	0	0.729761	1	1	1
molecular_function	GO:0017176	phosphatidylinositol N-acetylglucosaminyltransferase activity	0	3	0	0.59775	1	1	1
cellular_component	GO:0061700	GATOR2 complex	0	2	0	0.729761	1	1	1
cellular_component	GO:0031080	nuclear pore outer ring	0	4	0	0.532445	1	1	1
biological_process	GO:0090114	COPII-coated vesicle budding	0	3	0	0.753498	0.648368	1	1
biological_process	GO:1902953	positive regulation of ER to Golgi vesicle-mediated transport	0	4	0	0.498313	1	1	1
biological_process	GO:0070863	positive regulation of protein exit from endoplasmic reticulum	0	4	0	0.498313	1	1	1
biological_process	GO:1904263	positive regulation of TORC1 signaling	0	4	0	0.498313	1	1	1
biological_process	GO:0045893	positive regulation of transcription, DNA-templated	0	2	0	0.959501	0.0689862	1	1
biological_process	GO:0031122	cytoplasmic microtubule organization	0	3	0	0.87768	0.501687	1	1
biological_process	GO:0006116	NADH oxidation	0	2	0	0.706003	1	1	1
biological_process	GO:0032297	negative regulation of DNA-dependent DNA replication initiation	0	1	0	0.706003	1	1	1
cellular_component	GO:0005834	heterotrimeric G-protein complex	0	3	0	0.623359	1	1	1
molecular_function	GO:0001664	G protein-coupled receptor binding	0	2	0	0.709638	1	1	1
molecular_function	GO:0031683	G-protein beta/gamma-subunit complex binding	0	4	0	0.503477	1	1	1
biological_process	GO:0007189	adenylate cyclase-activating G protein-coupled receptor signaling pathway	0	1	0	0.593155	1	1	1
biological_process	GO:0010737	protein kinase A signaling	0	3	0	0.593155	1	1	1
cellular_component	GO:0005754	mitochondrial proton-transporting ATP synthase, catalytic core	0	2	0	0.729761	1	1	1
molecular_function	GO:0046961	proton-transporting ATPase activity, rotational mechanism	0	13	0	0.107168	1	1	1
biological_process	GO:0042776	mitochondrial ATP synthesis coupled proton transport	0	1	0	0.840266	1	1	1
cellular_component	GO:1990816	vacuole-mitochondrion membrane contact site	0	7	0	0.331707	1	1	1
molecular_function	GO:0015297	antiporter activity	0	6	0	0.127297	1	1	1
molecular_function	GO:0015183	L-aspartate transmembrane transporter activity	0	1	0	0.842423	1	1	1
molecular_function	GO:0005313	L-glutamate transmembrane transporter activity	0	1	0	0.842423	1	1	1
molecular_function	GO:0015292	uniporter activity	0	1	0	0.842423	1	1	1
biological_process	GO:0015810	aspartate transmembrane transport	0	1	0	0.840266	1	1	1
biological_process	GO:0044271	cellular nitrogen compound biosynthetic process	0	3	0	0.301479	0.737504	1	1
cellular_component	GO:0000220	vacuolar proton-transporting V-type ATPase, V0 domain	0	4	0	0.532445	1	1	1
molecular_function	GO:0008553	P-type proton-exporting transporter activity	0	2	0	0.709638	1	1	1
biological_process	GO:0007035	vacuolar acidification	0	9	0	0.208334	1	1	1
cellular_component	GO:0034271	phosphatidylinositol 3-kinase complex, class III, type I	0	1	0	0.854282	1	1	1
cellular_component	GO:0034272	phosphatidylinositol 3-kinase complex, class III, type II	0	1	0	0.854282	1	1	1
molecular_function	GO:0016303	1-phosphatidylinositol-3-kinase activity	0	1	0	0.842423	1	1	1
biological_process	GO:0030242	autophagy of peroxisome	0	3	0	0.689312	0.704648	1	1
biological_process	GO:2001159	regulation of protein localization by the Cvt pathway	0	1	0	0.840266	1	1	1
cellular_component	GO:0042597	periplasmic space	0	1	0	0.978802	0.270239	1	1
molecular_function	GO:0042132	fructose 1,6-bisphosphate 1-phosphatase activity	0	1	0	0.842423	1	1	1
biological_process	GO:0042149	cellular response to glucose starvation	0	4	0	0.817128	0.58139	1	1
biological_process	GO:0072593	reactive oxygen species metabolic process	0	1	0	0.351632	1	1	1
cellular_component	GO:0042645	mitochondrial nucleoid	0	7	0	0.614266	0.758101	1	1
cellular_component	GO:0005967	mitochondrial pyruvate dehydrogenase complex	0	4	0	0.532445	1	1	1
molecular_function	GO:0004739	pyruvate dehydrogenase (acetyl-transferring) activity	0	2	0	0.709638	1	1	1
biological_process	GO:0006086	acetyl-CoA biosynthetic process from pyruvate	0	4	0	0.498313	1	1	1
cellular_component	GO:0000148	1,3-beta-D-glucan synthase complex	0	4	0	0.532445	1	1	1
molecular_function	GO:0003843	1,3-beta-D-glucan synthase activity	0	3	0	0.59775	1	1	1
biological_process	GO:0006075	(1->3)-beta-D-glucan biosynthetic process	0	4	0	0.498313	1	1	1
molecular_function	GO:0004414	homoserine O-acetyltransferase activity	0	1	0	0.842423	1	1	1
biological_process	GO:0071266	'de novo' L-methionine biosynthetic process	0	2	0	0.593155	1	1	1
biological_process	GO:0009092	homoserine metabolic process	0	2	0	0.123363	1	1	1
molecular_function	GO:0004450	isocitrate dehydrogenase (NADP+) activity	0	2	0	0.709638	1	1	1
biological_process	GO:0006102	isocitrate metabolic process	0	4	0	0.498313	1	1	1
molecular_function	GO:0004144	diacylglycerol O-acyltransferase activity	0	1	0	0.842423	1	1	1
molecular_function	GO:0003980	UDP-glucose:glycoprotein glucosyltransferase activity	0	1	0	0.842423	1	1	1
molecular_function	GO:0004523	RNA-DNA hybrid ribonuclease activity	0	7	0	0.30076	1	1	1
molecular_function	GO:0035870	dITP diphosphatase activity	0	1	0	0.842423	1	1	1
molecular_function	GO:0004170	dUTP diphosphatase activity	0	1	0	0.842423	1	1	1
biological_process	GO:0035863	dITP catabolic process	0	1	0	0.840266	1	1	1
biological_process	GO:0006226	dUMP biosynthetic process	0	1	0	0.840266	1	1	1
biological_process	GO:0046081	dUTP catabolic process	0	1	0	0.840266	1	1	1
molecular_function	GO:0070037	rRNA (pseudouridine) methyltransferase activity	0	1	0	0.842423	1	1	1
biological_process	GO:0070475	rRNA base methylation	0	3	0	0.498313	1	1	1
cellular_component	GO:0031499	TRAMP complex	0	2	0	0.729761	1	1	1
cellular_component	GO:0022625	cytosolic large ribosomal subunit	0	11	0	0.176371	1	1	1
molecular_function	GO:0004151	dihydroorotase activity	0	1	0	0.842423	1	1	1
biological_process	GO:0006207	'de novo' pyrimidine nucleobase biosynthetic process	0	7	0	0.295352	1	1	1
biological_process	GO:0044205	'de novo' UMP biosynthetic process	0	5	0	0.41861	1	1	1
molecular_function	GO:0051213	dioxygenase activity	0	5	0	0.1744	0.961888	1	1
molecular_function	GO:0050278	sedoheptulose-bisphosphatase activity	0	1	0	0.842423	1	1	1
biological_process	GO:0046390	ribose phosphate biosynthetic process	0	1	0	0.0298027	0.99326	0.988	1
molecular_function	GO:0106312	methylenetetrahydrofolate reductase NADH activity	0	2	0	0.709638	1	1	1
molecular_function	GO:0106313	methylenetetrahydrofolate reductase NADPH activity	0	2	0	0.709638	1	1	1
molecular_function	GO:0004115	3',5'-cyclic-AMP phosphodiesterase activity	0	1	0	0.842423	1	1	1
biological_process	GO:0006198	cAMP catabolic process	0	1	0	0.840266	1	1	1
molecular_function	GO:0004400	histidinol-phosphate transaminase activity	0	1	0	0.842423	1	1	1
biological_process	GO:0010045	response to nickel cation	0	1	0	0.840266	1	1	1
cellular_component	GO:0000177	cytoplasmic exosome (RNase complex)	0	8	0	0.614266	0.758101	1	1
cellular_component	GO:0000176	nuclear exosome (RNase complex)	0	10	0	0.206557	1	1	1
biological_process	GO:0000467	exonucleolytic trimming to generate mature 3'-end of 5.8S rRNA from tricistronic rRNA transcript (SSU-rRNA, 5.8S rRNA, LSU-rRNA)	0	10	0	0.174956	1	1	1
biological_process	GO:0070651	nonfunctional rRNA decay	0	12	0	0.123363	1	1	1
biological_process	GO:0071038	nuclear polyadenylation-dependent tRNA catabolic process	0	9	0	0.208334	1	1	1
cellular_component	GO:0031304	intrinsic component of mitochondrial inner membrane	0	1	0	0.580899	0.700589	1	1
cellular_component	GO:0030061	mitochondrial crista	0	3	0	0.623359	1	1	1
cellular_component	GO:0097002	mitochondrial inner boundary membrane	0	4	0	0.532445	1	1	1
molecular_function	GO:1901612	cardiolipin binding	0	1	0	0.842423	1	1	1
molecular_function	GO:0070300	phosphatidic acid binding	0	4	0	0.503477	1	1	1
molecular_function	GO:0001786	phosphatidylserine binding	0	2	0	0.709638	1	1	1
biological_process	GO:0015886	heme transport	0	2	0	0.706003	1	1	1
biological_process	GO:0043392	negative regulation of DNA binding	0	1	0	0.87768	0.501687	1	1
biological_process	GO:0032212	positive regulation of telomere maintenance via telomerase	0	1	0	0.840266	1	1	1
biological_process	GO:0051972	regulation of telomerase activity	0	1	0	0.41861	1	1	1
biological_process	GO:0071042	nuclear polyadenylation-dependent mRNA catabolic process	0	4	0	0.498313	1	1	1
biological_process	GO:0071035	nuclear polyadenylation-dependent rRNA catabolic process	0	8	0	0.248064	1	1	1
molecular_function	GO:0004482	mRNA (guanine-N7-)-methyltransferase activity	0	1	0	0.842423	1	1	1
biological_process	GO:0006139	nucleobase-containing compound metabolic process	0	3	0	0.986614	0.0173979	1	1
cellular_component	GO:0005852	eukaryotic translation initiation factor 3 complex	0	4	0	0.614266	0.758101	1	1
biological_process	GO:0051260	protein homooligomerization	0	3	0	0.593155	1	1	1
cellular_component	GO:0045298	tubulin complex	0	1	0	0.854282	1	1	1
biological_process	GO:0048312	intracellular distribution of mitochondria	0	1	0	0.840266	1	1	1
biological_process	GO:0000022	mitotic spindle elongation	0	1	0	0.998097	0.0127721	1	0.994
biological_process	GO:1903087	mitotic spindle pole body duplication	0	1	0	0.840266	1	1	1
biological_process	GO:0098863	nuclear migration by microtubule mediated pushing forces	0	1	0	0.840266	1	1	1
biological_process	GO:0090316	positive regulation of intracellular protein transport	0	1	0	0.607825	0.680402	1	1
molecular_function	GO:0003987	acetate-CoA ligase activity	0	2	0	0.709638	1	1	1
biological_process	GO:0019427	acetyl-CoA biosynthetic process from acetate	0	2	0	0.706003	1	1	1
cellular_component	GO:0062092	Yae1-Lto1 complex	0	1	0	0.854282	1	1	1
molecular_function	GO:0003882	CDP-diacylglycerol-serine O-phosphatidyltransferase activity	0	1	0	0.842423	1	1	1
biological_process	GO:0006646	phosphatidylethanolamine biosynthetic process	0	4	0	0.498313	1	1	1
biological_process	GO:0006659	phosphatidylserine biosynthetic process	0	1	0	0.840266	1	1	1
molecular_function	GO:0005471	ATP:ADP antiporter activity	0	1	0	0.842423	1	1	1
biological_process	GO:0140021	mitochondrial ADP transmembrane transport	0	1	0	0.840266	1	1	1
biological_process	GO:1990544	mitochondrial ATP transmembrane transport	0	1	0	0.840266	1	1	1
cellular_component	GO:0005742	mitochondrial outer membrane translocase complex	0	5	0	0.331707	1	1	1
biological_process	GO:0030150	protein import into mitochondrial matrix	0	17	0	0.0514441	1	1	1
biological_process	GO:0010447	response to acidic pH	0	1	0	0.931698	0.406845	1	1
biological_process	GO:0006970	response to osmotic stress	0	8	0	0.665044	0.548793	1	1
molecular_function	GO:0003839	gamma-glutamylcyclotransferase activity	0	1	0	0.842423	1	1	1
molecular_function	GO:0061928	glutathione specific gamma-glutamylcyclotransferase activity	0	1	0	0.842423	1	1	1
molecular_function	GO:0018738	S-formylglutathione hydrolase activity	0	1	0	0.842423	1	1	1
biological_process	GO:0046294	formaldehyde catabolic process	0	1	0	0.840266	1	1	1
molecular_function	GO:0004612	phosphoenolpyruvate carboxykinase (ATP) activity	0	1	0	0.842423	1	1	1
molecular_function	GO:0003857	3-hydroxyacyl-CoA dehydrogenase activity	0	1	0	0.842423	1	1	1
molecular_function	GO:0004300	enoyl-CoA hydratase activity	0	1	0	0.842423	1	1	1
biological_process	GO:0016233	telomere capping	0	2	0	0.931698	0.406845	1	1
cellular_component	GO:0031595	nuclear proteasome complex	0	2	0	0.729761	1	1	1
cellular_component	GO:0008541	proteasome regulatory particle, lid subcomplex	0	13	0	0.128568	1	1	1
molecular_function	GO:0061578	Lys63-specific deubiquitinase activity	0	1	0	0.842423	1	1	1
biological_process	GO:0000266	mitochondrial fission	0	3	0	0.41861	1	1	1
biological_process	GO:1902906	proteasome storage granule assembly	0	2	0	0.706003	1	1	1
cellular_component	GO:0009326	formate dehydrogenase complex	0	3	0	0.623359	1	1	1
molecular_function	GO:0008863	formate dehydrogenase (NAD+) activity	0	3	0	0.59775	1	1	1
molecular_function	GO:0016616	oxidoreductase activity, acting on the CH-OH group of donors, NAD or NADP as acceptor	0	12	0	0.0141607	0.996359	0.642	1
biological_process	GO:0042183	formate catabolic process	0	3	0	0.593155	1	1	1
cellular_component	GO:0030906	retromer, cargo-selective complex	0	2	0	0.729761	1	1	1
biological_process	GO:0060548	negative regulation of cell death	0	3	0	0.498313	1	1	1
biological_process	GO:1900102	negative regulation of endoplasmic reticulum unfolded protein response	0	1	0	0.840266	1	1	1
biological_process	GO:1904377	positive regulation of protein localization to cell periphery	0	1	0	0.840266	1	1	1
molecular_function	GO:0008233	peptidase activity	0	10	0	0.607643	0.488135	1	1
molecular_function	GO:0036402	proteasome-activating activity	0	6	0	0.357133	1	1	1
biological_process	GO:0070682	proteasome regulatory particle assembly	0	8	0	0.248064	1	1	1
cellular_component	GO:0002189	ribose phosphate diphosphokinase complex	0	4	0	0.532445	1	1	1
molecular_function	GO:0004749	ribose phosphate diphosphokinase activity	0	4	0	0.503477	1	1	1
biological_process	GO:0006015	5-phosphoribose 1-diphosphate biosynthetic process	0	4	0	0.498313	1	1	1
biological_process	GO:0009165	nucleotide biosynthetic process	0	4	0	0.0390614	0.985251	0.998	1
biological_process	GO:0009156	ribonucleoside monophosphate biosynthetic process	0	4	0	0.0845088	0.984921	1	1
biological_process	GO:0006621	protein retention in ER lumen	0	3	0	0.593155	1	1	1
biological_process	GO:0016050	vesicle organization	0	3	0	0.989553	0.0283915	1	1
cellular_component	GO:0030690	Noc1p-Noc2p complex	0	2	0	0.729761	1	1	1
cellular_component	GO:0030691	Noc2p-Noc3p complex	0	2	0	0.729761	1	1	1
molecular_function	GO:0003918	DNA topoisomerase type II (double strand cut, ATP-hydrolyzing) activity	0	2	0	0.709638	1	1	1
biological_process	GO:0008298	intracellular mRNA localization	0	8	0	0.248064	1	1	1
molecular_function	GO:0042910	xenobiotic transmembrane transporter activity	0	6	0	0.213269	1	1	1
molecular_function	GO:0003983	UTP:glucose-1-phosphate uridylyltransferase activity	0	1	0	0.842423	1	1	1
biological_process	GO:0006078	(1->6)-beta-D-glucan biosynthetic process	0	4	0	0.498313	1	1	1
biological_process	GO:0005992	trehalose biosynthetic process	0	4	0	0.498313	1	1	1
biological_process	GO:0006011	UDP-glucose metabolic process	0	1	0	0.840266	1	1	1
cellular_component	GO:1903754	cortical microtubule plus-end	0	1	0	0.854282	1	1	1
biological_process	GO:0046785	microtubule polymerization	0	2	0	0.626368	0.751936	1	1
biological_process	GO:0007026	negative regulation of microtubule depolymerization	0	1	0	0.840266	1	1	1
molecular_function	GO:0000298	endopolyphosphatase activity	0	1	0	0.842423	1	1	1
molecular_function	GO:0004852	uroporphyrinogen-III synthase activity	0	1	0	0.842423	1	1	1
biological_process	GO:0006780	uroporphyrinogen III biosynthetic process	0	1	0	0.840266	1	1	1
molecular_function	GO:0008425	2-polyprenyl-6-methoxy-1,4-benzoquinone methyltransferase activity	0	1	0	0.709638	1	1	1
molecular_function	GO:0061543	3-demethylubiquinol-6 3-O-methyltransferase activity	0	1	0	0.842423	1	1	1
molecular_function	GO:0008689	3-demethylubiquinone-9 3-O-methyltransferase activity	0	1	0	0.842423	1	1	1
molecular_function	GO:0004395	hexaprenyldihydroxybenzoate methyltransferase activity	0	1	0	0.842423	1	1	1
molecular_function	GO:0000700	mismatch base pair DNA N-glycosylase activity	0	2	0	0.709638	1	1	1
molecular_function	GO:0016156	fumarate reductase (NADH) activity	0	1	0	0.842423	1	1	1
cellular_component	GO:0033106	cis-Golgi network membrane	0	1	0	0.854282	1	1	1
cellular_component	GO:1990070	TRAPPI protein complex	0	4	0	0.532445	1	1	1
cellular_component	GO:1990071	TRAPPII protein complex	0	6	0	0.388404	1	1	1
cellular_component	GO:1990072	TRAPPIII protein complex	0	4	0	0.532445	1	1	1
molecular_function	GO:0090560	2-(3-amino-3-carboxypropyl)histidine synthase activity	0	2	0	0.709638	1	1	1
cellular_component	GO:0000408	EKC/KEOPS complex	0	4	0	0.532445	1	1	1
molecular_function	GO:0031490	chromatin DNA binding	0	4	0	0.503477	1	1	1
biological_process	GO:0007329	positive regulation of transcription from RNA polymerase II promoter by pheromones	0	4	0	0.498313	1	1	1
biological_process	GO:0070525	tRNA threonylcarbamoyladenosine metabolic process	0	2	0	0.174956	1	1	1
molecular_function	GO:0022889	serine transmembrane transporter activity	0	1	0	0.842423	1	1	1
biological_process	GO:0006730	one-carbon metabolic process	0	9	0	0.319598	0.913038	1	1
biological_process	GO:0140300	serine import into mitochondrion	0	1	0	0.840266	1	1	1
molecular_function	GO:0019905	syntaxin binding	0	1	0	0.842423	1	1	1
biological_process	GO:0035543	positive regulation of SNARE complex assembly	0	1	0	0.840266	1	1	1
biological_process	GO:0046578	regulation of Ras protein signal transduction	0	1	0	0.827033	0.392175	1	1
biological_process	GO:1903645	negative regulation of chaperone-mediated protein folding	0	1	0	0.840266	1	1	1
biological_process	GO:0051726	regulation of cell cycle	0	8	0	0.999667	0.000763792	1	0.333
molecular_function	GO:0000810	diacylglycerol diphosphate phosphatase activity	0	1	0	0.842423	1	1	1
molecular_function	GO:0042577	lipid phosphatase activity	0	3	0	0.59775	1	1	1
molecular_function	GO:0008195	phosphatidate phosphatase activity	0	1	0	0.842423	1	1	1
biological_process	GO:0043254	regulation of protein-containing complex assembly	0	1	0	0.357437	0.785124	1	1
cellular_component	GO:1903293	phosphatase complex	0	1	0	0.459981	0.849412	1	1
molecular_function	GO:0004721	phosphoprotein phosphatase activity	0	2	0	0.355	0.797175	1	1
molecular_function	GO:0019903	protein phosphatase binding	0	3	0	0.88057	0.496523	1	1
biological_process	GO:1903452	positive regulation of G1 to G0 transition	0	1	0	0.840266	1	1	1
biological_process	GO:0010628	positive regulation of gene expression	0	1	0	0.264044	0.902758	1	1
biological_process	GO:0061408	positive regulation of transcription from RNA polymerase II promoter in response to heat stress	0	5	0	0.41861	1	1	1
biological_process	GO:0042542	response to hydrogen peroxide	0	3	0	0.626368	0.751936	1	1
biological_process	GO:0009651	response to salt stress	0	3	0	0.87768	0.501687	1	1
molecular_function	GO:0008301	DNA binding, bending	0	4	0	0.503477	1	1	1
biological_process	GO:0045895	positive regulation of mating-type specific transcription, DNA-templated	0	1	0	0.840266	1	1	1
cellular_component	GO:0005750	mitochondrial respiratory chain complex III	0	8	0	0.283273	1	1	1
molecular_function	GO:0008121	ubiquinol-cytochrome-c reductase activity	0	6	0	0.357133	1	1	1
biological_process	GO:0006122	mitochondrial electron transport, ubiquinol to cytochrome c	0	9	0	0.208334	1	1	1
molecular_function	GO:0016811	hydrolase activity, acting on carbon-nitrogen (but not peptide) bonds, in linear amides	0	2	0	0.0888306	0.983921	1	1
cellular_component	GO:0000221	vacuolar proton-transporting V-type ATPase, V1 domain	0	7	0	0.331707	1	1	1
biological_process	GO:0044267	cellular protein metabolic process	0	1	0	6.81753e-05	0.99996	0.011	1
biological_process	GO:0016539	intein-mediated protein splicing	0	2	0	0.706003	1	1	1
molecular_function	GO:0004846	urate oxidase activity	0	1	0	0.842423	1	1	1
biological_process	GO:0006144	purine nucleobase metabolic process	0	6	0	0.282342	0.926994	1	1
biological_process	GO:0019628	urate catabolic process	0	1	0	0.840266	1	1	1
cellular_component	GO:0071261	Ssh1 translocon complex	0	2	0	0.729761	1	1	1
molecular_function	GO:0005048	signal sequence binding	0	2	0	0.663081	0.631162	1	1
molecular_function	GO:0036361	racemase activity, acting on amino acids and derivatives	0	1	0	0.842423	1	1	1
biological_process	GO:0006807	nitrogen compound metabolic process	0	3	0	0.046072	0.962836	1	1
molecular_function	GO:0004828	serine-tRNA ligase activity	0	2	0	0.709638	1	1	1
biological_process	GO:0097056	selenocysteinyl-tRNA(Sec) biosynthetic process	0	2	0	0.706003	1	1	1
biological_process	GO:0006434	seryl-tRNA aminoacylation	0	1	0	0.706003	1	1	1
cellular_component	GO:0005673	transcription factor TFIIE complex	0	1	0	0.854282	1	1	1
cellular_component	GO:0097078	FAL1-SGD1 complex	0	1	0	0.854282	1	1	1
biological_process	GO:0032774	RNA biosynthetic process	0	1	0	0.998094	0.00299582	1	0.764
cellular_component	GO:0005845	mRNA cap binding complex	0	2	0	0.729761	1	1	1
molecular_function	GO:0008190	eukaryotic initiation factor 4E binding	0	1	0	0.842423	1	1	1
biological_process	GO:0010606	positive regulation of cytoplasmic mRNA processing body assembly	0	2	0	0.706003	1	1	1
molecular_function	GO:0004644	phosphoribosylglycinamide formyltransferase activity	0	1	0	0.842423	1	1	1
biological_process	GO:0046084	adenine biosynthetic process	0	3	0	0.498313	1	1	1
molecular_function	GO:0047834	D-threo-aldose 1-dehydrogenase activity	0	12	0	0.127297	1	1	1
cellular_component	GO:0000137	Golgi cis cisterna	0	2	0	0.331707	1	1	1
cellular_component	GO:0043190	ATP-binding cassette (ABC) transporter complex	0	2	0	0.729761	1	1	1
molecular_function	GO:0005324	long-chain fatty acid transporter activity	0	3	0	0.59775	1	1	1
biological_process	GO:0015916	fatty-acyl-CoA transport	0	2	0	0.706003	1	1	1
biological_process	GO:0042758	long-chain fatty acid catabolic process	0	2	0	0.706003	1	1	1
biological_process	GO:0015910	long-chain fatty acid import into peroxisome	0	2	0	0.706003	1	1	1
biological_process	GO:0042760	very long-chain fatty acid catabolic process	0	2	0	0.706003	1	1	1
molecular_function	GO:0005247	voltage-gated chloride channel activity	0	3	0	0.59775	1	1	1
biological_process	GO:0006821	chloride transport	0	3	0	0.593155	1	1	1
molecular_function	GO:1990593	nascent polypeptide-associated complex binding	0	1	0	0.842423	1	1	1
cellular_component	GO:0098553	lumenal side of endoplasmic reticulum membrane	0	1	0	0.854282	1	1	1
molecular_function	GO:0004573	Glc3Man9GlcNAc2 oligosaccharide glucosidase activity	0	3	0	0.59775	1	1	1
biological_process	GO:0009311	oligosaccharide metabolic process	0	3	0	0.748958	0.544646	1	1
molecular_function	GO:0046873	metal ion transmembrane transporter activity	0	4	0	0.265247	0.859411	1	1
cellular_component	GO:0032585	multivesicular body membrane	0	4	0	0.532445	1	1	1
molecular_function	GO:0004806	triglyceride lipase activity	0	14	0	0.0902177	1	1	1
molecular_function	GO:0016407	acetyltransferase activity	0	2	0	0.0934379	0.967677	1	1
cellular_component	GO:0070939	Dsl1/NZR complex	0	1	0	0.854282	1	1	1
biological_process	GO:0060628	regulation of ER to Golgi vesicle-mediated transport	0	1	0	0.41861	1	1	1
molecular_function	GO:0016300	tRNA (uracil) methyltransferase activity	0	2	0	0.424049	1	1	1
biological_process	GO:0051351	positive regulation of ligase activity	0	1	0	0.840266	1	1	1
biological_process	GO:0006418	tRNA aminoacylation for protein translation	0	1	0	0.0571471	0.9855	1	1
molecular_function	GO:0000334	3-hydroxyanthranilate 3,4-dioxygenase activity	0	1	0	0.842423	1	1	1
molecular_function	GO:0008198	ferrous iron binding	0	4	0	0.503477	1	1	1
molecular_function	GO:0002161	aminoacyl-tRNA editing activity	0	7	0	0.213269	1	1	1
molecular_function	GO:0004822	isoleucine-tRNA ligase activity	0	2	0	0.709638	1	1	1
biological_process	GO:0006428	isoleucyl-tRNA aminoacylation	0	2	0	0.706003	1	1	1
molecular_function	GO:0003985	acetyl-CoA C-acetyltransferase activity	0	1	0	0.842423	1	1	1
biological_process	GO:0006696	ergosterol biosynthetic process	0	14	0	0.248806	0.938714	1	1
molecular_function	GO:0004072	aspartate kinase activity	0	2	0	0.709638	1	1	1
molecular_function	GO:0004412	homoserine dehydrogenase activity	0	1	0	0.842423	1	1	1
biological_process	GO:0009090	homoserine biosynthetic process	0	3	0	0.498313	1	1	1
biological_process	GO:0009097	isoleucine biosynthetic process	0	5	0	0.41861	1	1	1
molecular_function	GO:0000340	RNA 7-methylguanosine cap binding	0	2	0	0.709638	1	1	1
molecular_function	GO:0003937	IMP cyclohydrolase activity	0	1	0	0.842423	1	1	1
molecular_function	GO:0004643	phosphoribosylaminoimidazolecarboxamide formyltransferase activity	0	1	0	0.842423	1	1	1
molecular_function	GO:0004601	peroxidase activity	0	7	0	0.075944	1	0.998	1
biological_process	GO:0006513	protein monoubiquitination	0	4	0	0.351632	1	1	1
biological_process	GO:0030490	maturation of SSU-rRNA	0	3	0	0.549618	0.594393	1	1
cellular_component	GO:0005666	RNA polymerase III complex	0	14	0	0.109762	1	0.998	1
molecular_function	GO:0001056	RNA polymerase III activity	0	12	0	0.127297	1	1	1
biological_process	GO:0006386	termination of RNA polymerase III transcription	0	14	0	0.0869618	1	1	1
biological_process	GO:0006384	transcription initiation from RNA polymerase III promoter	0	14	0	0.061286	1	1	1
biological_process	GO:0006882	cellular zinc ion homeostasis	0	2	0	0.706003	1	1	1
biological_process	GO:0031204	posttranslational protein targeting to membrane, translocation	0	7	0	0.565905	0.791666	1	1
biological_process	GO:0036228	protein localization to nuclear inner membrane	0	2	0	0.706003	1	1	1
molecular_function	GO:0030975	thiamine binding	0	1	0	0.842423	1	1	1
molecular_function	GO:0004788	thiamine diphosphokinase activity	0	1	0	0.842423	1	1	1
biological_process	GO:0009229	thiamine diphosphate biosynthetic process	0	3	0	0.593155	1	1	1
biological_process	GO:0006772	thiamine metabolic process	0	3	0	0.295352	1	1	1
biological_process	GO:0048203	vesicle targeting, trans-Golgi to endosome	0	1	0	0.840266	1	1	1
molecular_function	GO:0015169	glycerol-3-phosphate transmembrane transporter activity	0	1	0	0.842423	1	1	1
molecular_function	GO:0001406	glycerophosphodiester transmembrane transporter activity	0	1	0	0.842423	1	1	1
biological_process	GO:0030037	actin filament reorganization involved in cell cycle	0	1	0	0.840266	1	1	1
biological_process	GO:0043001	Golgi to plasma membrane protein transport	0	6	0	0.351632	1	1	1
molecular_function	GO:0004853	uroporphyrinogen decarboxylase activity	0	1	0	0.842423	1	1	1
molecular_function	GO:0017128	phospholipid scramblase activity	0	1	0	0.842423	1	1	1
biological_process	GO:1903147	negative regulation of autophagy of mitochondrion	0	1	0	0.97453	0.293997	1	1
molecular_function	GO:0004602	glutathione peroxidase activity	0	6	0	0.357133	1	1	1
biological_process	GO:0006979	response to oxidative stress	0	5	0	0.405607	0.730374	1	1
molecular_function	GO:0004671	protein C-terminal S-isoprenylcysteine carboxyl O-methyltransferase activity	0	2	0	0.709638	1	1	1
cellular_component	GO:1990726	Lsm1-7-Pat1 complex	0	5	0	0.454768	1	1	1
molecular_function	GO:0000339	RNA cap binding	0	3	0	0.424049	1	1	1
biological_process	GO:0032981	mitochondrial respiratory chain complex I assembly	0	2	0	0.706003	1	1	1
molecular_function	GO:0004623	phospholipase A2 activity	0	1	0	0.842423	1	1	1
biological_process	GO:0035965	cardiolipin acyl-chain remodeling	0	2	0	0.706003	1	1	1
[truncated: 2,264 more rows]
[truncated: 92 more columns]

## Sheet: polyQ
GO domain	GO ID	GO term	polyQ protein	total number	number / total	raw p-value under-representation	raw p-value over-representation	FWER under-representation	FWER over-representation	Gene Name
cellular_component	GO:0016021	integral component of membrane	103	1239	0.0831316	1.10906e-06	0.999999	0	1	GET2_CANTT	C5M6C8_CANTT	C5MAA4_CANTT	C5M6Z0_CANTT	C5M7C7_CANTT	C5MBA9_CANTT	C5MHB0_CANTT	C5MIG8_CANTT	C5MG23_CANTT	C5MEW0_CANTT	C5M8J2_CANTT	C5M806_CANTT	C5MFC7_CANTT	C5M8B6_CANTT	C5M8Y9_CANTT	C5M872_CANTT	C5M8U0_CANTT	C5MFJ2_CANTT	C5M556_CANTT	C5MBU7_CANTT	C5MHF9_CANTT	C5MI52_CANTT	C5M7B7_CANTT	C5M7C6_CANTT	C5MEX1_CANTT	C5M713_CANTT	C5MIS1_CANTT	C5MI28_CANTT	C5M1T5_CANTT	C5MAT1_CANTT	C5M390_CANTT	C5M254_CANTT	C5MEI6_CANTT	C5MIJ8_CANTT	C5M7J6_CANTT	C5MIS8_CANTT	C5MFM5_CANTT	C5M983_CANTT	C5MFJ6_CANTT	C5MDY9_CANTT
cellular_component	GO:0005634	nucleus	90	416	0.216346	1	8.02032e-14	1	0	DEF1_CANTT	C5M5X4_CANTT	C5M2T6_CANTT	C5MJH1_CANTT	C5MF58_CANTT	C5MIR4_CANTT	C5M7F3_CANTT	C5MJ33_CANTT	C5MJ73_CANTT	C5MH90_CANTT	C5M8T8_CANTT	C5MDH5_CANTT	C5M505_CANTT	C5MAW0_CANTT	C5M9D7_CANTT	C5MB27_CANTT	C5M461_CANTT	C5MDS9_CANTT	C5M5Q1_CANTT	C5MDY5_CANTT	C5M6U1_CANTT	C5M9U4_CANTT	C5M7R8_CANTT	C5MAD6_CANTT	C5MIA8_CANTT	C5MJ50_CANTT	C5M8F3_CANTT	C5MDW6_CANTT	C5M3L5_CANTT	C5MEG0_CANTT	C5MA51_CANTT	C5MGP2_CANTT	C5M9Y7_CANTT	C5M6T5_CANTT	C5M307_CANTT	C5M429_CANTT	C5MAH2_CANTT	C5M364_CANTT	C5MES0_CANTT	C5MBN3_CANTT
molecular_function	GO:0005524	ATP binding	80	504	0.15873	0.982275	0.0246221	1	1	GET3_CANTT	C5MHJ9_CANTT	C5MJ35_CANTT	C5MDY2_CANTT	C5M6E8_CANTT	C5M9T6_CANTT	C5MIT1_CANTT	C5MJH1_CANTT	C5M4B3_CANTT	C5M834_CANTT	C5MFG7_CANTT	C5M785_CANTT	C5M602_CANTT	C5MH90_CANTT	C5M7S6_CANTT	C5M9D7_CANTT	C5M8D1_CANTT	C5M5Q1_CANTT	C5M4A4_CANTT	C5MH31_CANTT	C5M7G4_CANTT	C5MI08_CANTT	C5MCS3_CANTT	C5MB75_CANTT	C5M4V2_CANTT	C5MIS8_CANTT	C5MGQ3_CANTT	C5M9U4_CANTT	C5MGM5_CANTT	C5MCL9_CANTT	C5MEW1_CANTT	C5M6Y2_CANTT	C5MC47_CANTT	C5MAG5_CANTT	C5M9Y7_CANTT	C5M364_CANTT	C5MC62_CANTT	C5M565_CANTT	C5MBB5_CANTT	C5MA43_CANTT
molecular_function	GO:0008270	zinc ion binding	60	207	0.289855	1	2.50119e-10	1	0	C5MHK1_CANTT	C5MHX1_CANTT	C5MDU6_CANTT	C5M4J3_CANTT	C5M7Z9_CANTT	C5MDL9_CANTT	C5MD29_CANTT	C5M3D5_CANTT	C5M293_CANTT	C5MAW0_CANTT	C5M1Y3_CANTT	C5MDS9_CANTT	C5M1T5_CANTT	C5M254_CANTT	C5MAX6_CANTT	C5MC44_CANTT	C5M246_CANTT	C5MAW8_CANTT	C5M9J0_CANTT	C5M283_CANTT	C5M822_CANTT	C5M5Z8_CANTT	C5M7A2_CANTT	C5MFD9_CANTT	C5MGL5_CANTT	C5M3H2_CANTT	C5MDF6_CANTT	C5M573_CANTT	C5M6C0_CANTT	C5M9V1_CANTT	C5MEG0_CANTT	C5M8H3_CANTT	C5M429_CANTT	C5M5Z9_CANTT	C5MBN3_CANTT	C5MA50_CANTT	C5M871_CANTT	C5M514_CANTT	C5MIP0_CANTT	C5MA57_CANTT
molecular_function	GO:0003677	DNA binding	50	169	0.295858	1	6.72041e-14	1	0	DEF1_CANTT	C5MDU6_CANTT	C5M4J3_CANTT	C5M7F3_CANTT	C5MJ73_CANTT	C5MEU2_CANTT	C5MDH5_CANTT	C5M9D7_CANTT	C5MB87_CANTT	C5M1T5_CANTT	C5M355_CANTT	C5M254_CANTT	C5MC44_CANTT	C5MAW8_CANTT	C5M283_CANTT	C5M7E8_CANTT	C5M5Z8_CANTT	C5M9E1_CANTT	C5M6A6_CANTT	C5M7A2_CANTT	C5MFD9_CANTT	C5MGL5_CANTT	C5M5G7_CANTT	C5M3H8_CANTT	C5M3I5_CANTT	C5M8H3_CANTT	C5M5Z9_CANTT	C5M445_CANTT	C5MA50_CANTT	C5M1T8_CANTT	C5MIP0_CANTT	C5M1S1_CANTT	C5MA57_CANTT	C5MFY0_CANTT	C5M4S9_CANTT	C5M515_CANTT	C5M9V7_CANTT	C5M4A2_CANTT	C5MCM3_CANTT	C5M2F5_CANTT
molecular_function	GO:0000981	DNA-binding transcription factor activity, RNA polymerase II-specific	48	89	0.539326	1	2.41188e-24	1	0	C5MHK1_CANTT	C5MHX1_CANTT	C5MDU6_CANTT	C5M4J3_CANTT	C5M7Z9_CANTT	C5MDL9_CANTT	C5MD29_CANTT	C5MJ73_CANTT	C5M293_CANTT	C5MDH5_CANTT	C5M1Y3_CANTT	C5M1T5_CANTT	C5M254_CANTT	C5M246_CANTT	C5MAW8_CANTT	C5M9J0_CANTT	C5M283_CANTT	C5M822_CANTT	C5M5Z8_CANTT	C5M7A2_CANTT	C5MFD9_CANTT	C5MJ50_CANTT	C5MGL5_CANTT	C5MDF6_CANTT	C5M9V1_CANTT	C5M8H3_CANTT	C5M5Z9_CANTT	C5M7A8_CANTT	C5MA50_CANTT	C5M871_CANTT	C5M514_CANTT	C5MA57_CANTT	C5M7V9_CANTT	C5M9V6_CANTT	C5M9V7_CANTT	C5M4A2_CANTT	C5MBJ6_CANTT	C5MB26_CANTT	C5MHG9_CANTT	C5MFQ3_CANTT
cellular_component	GO:0005737	cytoplasm	35	317	0.11041	0.00994552	0.992553	0.342	1	C5M6H1_CANTT	C5MH90_CANTT	C5MDQ6_CANTT	C5MHF4_CANTT	C5M9D7_CANTT	C5M274_CANTT	C5M4U0_CANTT	C5MEL0_CANTT	C5M4A4_CANTT	C5M5X5_CANTT	C5MCS3_CANTT	C5M3I9_CANTT	C5MC45_CANTT	C5M8N6_CANTT	C5M8F3_CANTT	C5M3W9_CANTT	C5MA51_CANTT	C5M781_CANTT	C5MFS5_CANTT	C5M3Z0_CANTT	C5M3G7_CANTT	C5MGP6_CANTT	C5M7M1_CANTT	C5MJ04_CANTT	C5M4T1_CANTT	C5M6Y6_CANTT	C5M787_CANTT	C5MA86_CANTT	C5MEK5_CANTT	C5MAT2_CANTT	C5M3X4_CANTT	C5M8N8_CANTT	C5MC30_CANTT	C5MH02_CANTT	C5M7Y1_CANTT
molecular_function	GO:0003723	RNA binding	34	153	0.222222	0.999717	0.000495007	1	0.089	C5MJ35_CANTT	C5M2T6_CANTT	C5MIR7_CANTT	C5MHV3_CANTT	C5MI35_CANTT	C5M7G6_CANTT	C5MH72_CANTT	C5M8T8_CANTT	C5MCP5_CANTT	C5MH54_CANTT	C5MAX6_CANTT	C5MJB9_CANTT	C5M2S5_CANTT	C5M8E0_CANTT	C5M4W3_CANTT	C5M8N6_CANTT	C5M7F0_CANTT	C5MAR0_CANTT	C5M8F3_CANTT	C5M3W9_CANTT	C5MA51_CANTT	C5MJ88_CANTT	C5MG51_CANTT	C5M9V2_CANTT	C5M412_CANTT	C5MAK7_CANTT	C5MEK5_CANTT	C5MGL1_CANTT	C5MJ82_CANTT	C5M6B3_CANTT	C5M4E8_CANTT	C5MGZ9_CANTT	C5MC27_CANTT	C5M8Q9_CANTT
molecular_function	GO:0046872	metal ion binding	33	271	0.121771	0.99899	0.00153335	1	0.266	GET3_CANTT	C5M6E8_CANTT	C5M9U7_CANTT	C5M4N7_CANTT	C5M9D7_CANTT	C5MB87_CANTT	C5MCP5_CANTT	C5M556_CANTT	C5MHC5_CANTT	C5M7B7_CANTT	C5MC98_CANTT	C5MGQ3_CANTT	C5M5Y1_CANTT	C5M935_CANTT	C5M8X0_CANTT	C5MAR0_CANTT	C5M2F2_CANTT	C5M7R3_CANTT	C5M3W9_CANTT	C5MJB7_CANTT	C5MGT2_CANTT	C5M341_CANTT	C5M306_CANTT	C5MIW4_CANTT	C5M3G7_CANTT	C5MA54_CANTT	C5MBY9_CANTT	C5MH12_CANTT	C5M6C3_CANTT	C5ME90_CANTT	C5MJ82_CANTT	C5MA58_CANTT	C5M824_CANTT
cellular_component	GO:0005829	cytosol	20	143	0.13986	0.466951	0.621497	1	1	C5MJH1_CANTT	C5M8L8_CANTT	C5M5Z5_CANTT	C5M427_CANTT	C5M5B4_CANTT	C5M937_CANTT	C5MGP2_CANTT	C5ME26_CANTT	C5MAB0_CANTT	C5MCL5_CANTT	C5MHM0_CANTT	C5MHR7_CANTT	C5M5T4_CANTT	C5MBY9_CANTT	C5MEF9_CANTT	C5M6A1_CANTT	C5M2N0_CANTT	C5MB60_CANTT	C5M7A4_CANTT	C5M527_CANTT
biological_process	GO:0006351	transcription, DNA-templated	20	43	0.465116	1	1.49641e-17	1	0	C5MDU6_CANTT	C5M1T5_CANTT	C5M254_CANTT	C5MC44_CANTT	C5MAW8_CANTT	C5M283_CANTT	C5M5Z8_CANTT	C5M7A2_CANTT	C5MFD9_CANTT	C5MGL5_CANTT	C5M8H3_CANTT	C5M5Z9_CANTT	C5MA50_CANTT	C5MIP0_CANTT	C5MA57_CANTT	C5M9V7_CANTT	C5M4A2_CANTT	C5MBJ6_CANTT	C5MHG9_CANTT	C5M454_CANTT
molecular_function	GO:0003700	DNA-binding transcription factor activity	19	31	0.612903	1	8.64687e-34	1	0	C5M2L5_CANTT	C5MB27_CANTT	C5MDS9_CANTT	C5M7R8_CANTT	C5M5G7_CANTT	C5M3I5_CANTT	C5M429_CANTT	C5MES0_CANTT	C5MBN3_CANTT	C5MG77_CANTT	C5M4S9_CANTT	C5MD58_CANTT	C5ME60_CANTT	C5MCM3_CANTT	C5MA86_CANTT	C5MGY5_CANTT	C5M9Y2_CANTT	C5MI25_CANTT	C5MD20_CANTT
molecular_function	GO:0004672	protein kinase activity	16	47	0.340426	1	2.07123e-11	1	0	C5MHJ9_CANTT	C5M4B3_CANTT	C5M602_CANTT	C5M7S6_CANTT	C5MI08_CANTT	C5MGM5_CANTT	C5M6Y2_CANTT	C5M565_CANTT	C5MBB5_CANTT	C5MD59_CANTT	C5M7T9_CANTT	C5M495_CANTT	C5MDA5_CANTT	C5M3L2_CANTT	C5MJ82_CANTT	C5MHF0_CANTT
molecular_function	GO:0004674	protein serine/threonine kinase activity	16	43	0.372093	1	1.1915e-07	1	0	C5MIT1_CANTT	C5MJH1_CANTT	C5M785_CANTT	C5M7G4_CANTT	C5MB75_CANTT	C5MA43_CANTT	C5M4R4_CANTT	C5M9D2_CANTT	C5MD45_CANTT	C5MF61_CANTT	C5M6G8_CANTT	C5M8T9_CANTT	C5MD03_CANTT	C5M8U6_CANTT	C5MB89_CANTT	C5MC30_CANTT
molecular_function	GO:0016887	ATP hydrolysis activity	15	124	0.120968	0.468201	0.61306	1	1	GET3_CANTT	C5MJ35_CANTT	C5M6E8_CANTT	C5M9D7_CANTT	C5M4A4_CANTT	C5MCS3_CANTT	C5M4V2_CANTT	C5MC47_CANTT	C5MAG5_CANTT	C5MA70_CANTT	C5MGP6_CANTT	C5M7M1_CANTT	C5M8P4_CANTT	C5M787_CANTT	C5MA11_CANTT
molecular_function	GO:0043565	sequence-specific DNA binding	15	24	0.625	1	4.57439e-09	1	0	C5MB27_CANTT	C5M2V4_CANTT	C5MDS9_CANTT	C5M7R8_CANTT	C5MJ50_CANTT	C5M573_CANTT	C5M6C0_CANTT	C5MGP2_CANTT	C5M429_CANTT	C5MBN3_CANTT	C5M3L6_CANTT	C5MEN0_CANTT	C5MIT7_CANTT	C5MI25_CANTT	C5M592_CANTT
molecular_function	GO:0004712	protein serine/threonine/tyrosine kinase activity	14	28	0.5	1	9.84942e-07	1	0	C5MIT1_CANTT	C5MJH1_CANTT	C5M785_CANTT	C5MH90_CANTT	C5M5Q1_CANTT	C5MB75_CANTT	C5M9Y7_CANTT	C5MDQ8_CANTT	C5M4R4_CANTT	C5M9D2_CANTT	C5M4T1_CANTT	C5MD45_CANTT	C5MD03_CANTT	C5M8U6_CANTT
molecular_function	GO:0042802	identical protein binding	13	65	0.2	0.949824	0.0919964	1	1	GET3_CANTT	C5M5X4_CANTT	C5MJ35_CANTT	C5M2X1_CANTT	C5MH31_CANTT	C5MC50_CANTT	C5MCW0_CANTT	C5MEA4_CANTT	C5M4I2_CANTT	C5MD45_CANTT	C5M448_CANTT	C5MB89_CANTT	C5M527_CANTT
molecular_function	GO:0005525	GTP binding	13	89	0.146067	0.738481	0.370638	1	1	C5MH19_CANTT	C5MCS3_CANTT	C5M4A7_CANTT	C5M6E1_CANTT	C5M428_CANTT	C5MDT4_CANTT	C5MG00_CANTT	C5M4I1_CANTT	C5ME28_CANTT	C5MJ28_CANTT	C5M586_CANTT	C5M527_CANTT	C5M9G7_CANTT
biological_process	GO:0044182	filamentous growth of a population of unicellular organisms	13	42	0.309524	0.999986	4.70409e-05	1	0.03	C5M4E6_CANTT	C5MB27_CANTT	C5M4V2_CANTT	C5M7R8_CANTT	C5MJ50_CANTT	C5M3I5_CANTT	C5MDG6_CANTT	C5M3L6_CANTT	C5M6X8_CANTT	C5M2F5_CANTT	C5MGL1_CANTT	C5MI25_CANTT	C5M5P8_CANTT
molecular_function	GO:0003729	mRNA binding	13	35	0.371429	0.999964	0.000159139	1	0.025	C5MIR4_CANTT	C5MDY5_CANTT	C5MAD6_CANTT	C5MCL9_CANTT	C5MIX7_CANTT	C5ME26_CANTT	C5M8R6_CANTT	C5MDX8_CANTT	C5MAZ5_CANTT	C5MC48_CANTT	C5MI30_CANTT	C5MEH5_CANTT	C5MDC8_CANTT
biological_process	GO:0006355	regulation of transcription, DNA-templated	13	36	0.361111	1	9.56472e-13	1	0	C5M4E6_CANTT	C5MHN8_CANTT	C5M573_CANTT	C5M6C0_CANTT	C5MEN0_CANTT	C5M515_CANTT	C5MIT7_CANTT	C5M2F5_CANTT	C5M6D9_CANTT	C5M5Y3_CANTT	C5MAT2_CANTT	C5M5S2_CANTT	C5M592_CANTT
biological_process	GO:0006281	DNA repair	12	55	0.218182	0.945242	0.0839202	1	1	DEF1_CANTT	C5MI50_CANTT	C5MJH1_CANTT	C5M7F3_CANTT	C5MDI4_CANTT	C5M9C0_CANTT	C5M6A6_CANTT	C5M4T4_CANTT	C5M364_CANTT	C5M6L6_CANTT	C5M4P3_CANTT	C5M5S2_CANTT
molecular_function	GO:0106310	protein serine kinase activity	12	21	0.571429	1	1.97071e-06	1	0	C5MIT1_CANTT	C5M785_CANTT	C5MH90_CANTT	C5M5Q1_CANTT	C5MB75_CANTT	C5M9Y7_CANTT	C5M4R4_CANTT	C5M9D2_CANTT	C5M4T1_CANTT	C5MD45_CANTT	C5MD03_CANTT	C5M8U6_CANTT
molecular_function	GO:0003682	chromatin binding	12	37	0.324324	0.999266	0.00230197	1	0.468	C5MIR4_CANTT	C5M2X1_CANTT	C5MDY5_CANTT	C5MCL9_CANTT	C5MF31_CANTT	C5MCL5_CANTT	C5MGP6_CANTT	C5M7M1_CANTT	C5M4I2_CANTT	C5M787_CANTT	C5M2G4_CANTT	C5M3X4_CANTT
cellular_component	GO:0000932	P-body	12	19	0.631579	1	1.55469e-07	1	0	C5MIR4_CANTT	C5MJ33_CANTT	C5MDY5_CANTT	C5MAD6_CANTT	C5MCL9_CANTT	C5MAR0_CANTT	C5ME26_CANTT	C5M8R6_CANTT	C5MCV6_CANTT	C5M7A4_CANTT	C5MC27_CANTT	C5MDC8_CANTT
biological_process	GO:0015031	protein transport	11	68	0.161765	0.986407	0.0208524	1	1	C5M2M6_CANTT	C5M5U0_CANTT	C5M806_CANTT	C5MC75_CANTT	C5MHF5_CANTT	C5M3Z0_CANTT	C5MHK0_CANTT	C5M9B5_CANTT	C5MEF9_CANTT	C5M3U6_CANTT	C5M3F9_CANTT
molecular_function	GO:0005085	guanyl-nucleotide exchange factor activity	11	28	0.392857	0.999914	0.000426465	1	0.084	C5M6H1_CANTT	C5MBY4_CANTT	C5MH31_CANTT	C5MF67_CANTT	C5M8R2_CANTT	C5M9L2_CANTT	C5MHT2_CANTT	C5MFX2_CANTT	C5M8A1_CANTT	C5M5P8_CANTT	C5M7S0_CANTT
biological_process	GO:0006357	regulation of transcription by RNA polymerase II	11	38	0.289474	1	7.48003e-10	1	0	C5MFA9_CANTT	C5MCR6_CANTT	C5M9T3_CANTT	C5MDS9_CANTT	C5M3A0_CANTT	C5M4T4_CANTT	C5M429_CANTT	C5MBN3_CANTT	C5M5V8_CANTT	C5M3X4_CANTT	C5MAT4_CANTT
molecular_function	GO:0043130	ubiquitin binding	10	28	0.357143	0.999574	0.00184294	1	0.303	DEF1_CANTT	C5M5X4_CANTT	C5M9H9_CANTT	C5M5Z5_CANTT	C5M2X1_CANTT	C5M744_CANTT	C5M8R2_CANTT	C5M4H7_CANTT	C5ME90_CANTT	C5MCC4_CANTT
biological_process	GO:0051301	cell division	10	48	0.208333	0.999317	0.00164409	1	0.535	C5M441_CANTT	C5M3I9_CANTT	C5MCN3_CANTT	C5MHF1_CANTT	C5M3L2_CANTT	C5M7M1_CANTT	C5MH27_CANTT	C5MBR1_CANTT	C5MGT8_CANTT	C5M8A1_CANTT
molecular_function	GO:0003924	GTPase activity	10	65	0.153846	0.76762	0.352742	1	1	C5MH19_CANTT	C5MCS3_CANTT	C5M4A7_CANTT	C5M428_CANTT	C5MG00_CANTT	C5M4I1_CANTT	C5ME28_CANTT	C5M586_CANTT	C5M527_CANTT	C5M9G7_CANTT
molecular_function	GO:0003676	nucleic acid binding	10	76	0.131579	1	1.19892e-15	1	0	C5M2G3_CANTT	C5M2M6_CANTT	C5M9T6_CANTT	C5M8D1_CANTT	C5MBB9_CANTT	C5MA91_CANTT	C5M4V2_CANTT	C5M8K6_CANTT	C5MHZ9_CANTT	C5MA11_CANTT
molecular_function	GO:0046982	protein heterodimerization activity	10	33	0.30303	0.997911	0.00711858	1	0.767	C5M2V4_CANTT	C5MHY8_CANTT	C5MIH0_CANTT	C5M3S0_CANTT	C5MCL5_CANTT	C5MET3_CANTT	C5M4H7_CANTT	C5M8B7_CANTT	C5M2G4_CANTT	C5MGY5_CANTT
cellular_component	GO:0010494	cytoplasmic stress granule	10	17	0.588235	1	4.50064e-06	1	0.003	C5MJ33_CANTT	C5MDY5_CANTT	C5MAD6_CANTT	C5MCL9_CANTT	C5M9Y7_CANTT	C5M2A5_CANTT	C5MFE8_CANTT	C5MC27_CANTT	C5MDC8_CANTT	C5M527_CANTT
biological_process	GO:0045944	positive regulation of transcription by RNA polymerase II	10	32	0.3125	1	9.80732e-07	1	0.002	C5MDH5_CANTT	C5M2X1_CANTT	C5MAH2_CANTT	C5M1T8_CANTT	C5MDT4_CANTT	C5MCL5_CANTT	C5M4I2_CANTT	C5MFQ3_CANTT	C5MFR9_CANTT	C5MI25_CANTT
cellular_component	GO:0005789	endoplasmic reticulum membrane	9	109	0.0825688	0.382231	0.709216	1	1	GET2_CANTT	C5M806_CANTT	C5MCM1_CANTT	C5MF14_CANTT	C5M6G0_CANTT	C5MHK0_CANTT	C5MBB2_CANTT	C5MD93_CANTT	C5M3F9_CANTT
cellular_component	GO:0005730	nucleolus	9	129	0.0697674	0.0237427	0.988144	0.717	1	C5MJ35_CANTT	C5MFG7_CANTT	C5M8D1_CANTT	C5M5X5_CANTT	C5MCS3_CANTT	C5M4V2_CANTT	C5M7M1_CANTT	C5MIJ1_CANTT	C5MEL1_CANTT
cellular_component	GO:0030479	actin cortical patch	9	24	0.375	0.999791	0.0010908	1	0.152	AIM21_CANTT	C5M5X4_CANTT	C5MDY2_CANTT	C5MH19_CANTT	C5MIJ8_CANTT	C5M937_CANTT	C5MAH2_CANTT	C5M5Q6_CANTT	C5MGH5_CANTT
biological_process	GO:0006886	intracellular protein transport	9	53	0.169811	0.96872	0.0479778	1	1	C5M9H9_CANTT	C5MF14_CANTT	C5M937_CANTT	C5M664_CANTT	C5MBM5_CANTT	C5M5Q9_CANTT	C5MIU3_CANTT	C5ME90_CANTT	C5MAY4_CANTT
cellular_component	GO:0016592	mediator complex	9	22	0.409091	0.999914	0.000516052	1	0.083	C5MI50_CANTT	C5MCR6_CANTT	C5M9T3_CANTT	C5M3A0_CANTT	C5MAE1_CANTT	C5MII8_CANTT	C5M5V8_CANTT	C5M6U7_CANTT	C5MAT4_CANTT
molecular_function	GO:0016787	hydrolase activity	9	57	0.157895	0.00492347	0.99675	0.202	1	C5MDY2_CANTT	C5M9T6_CANTT	C5MFG7_CANTT	C5M8D1_CANTT	C5MAU0_CANTT	C5MCL9_CANTT	C5MHZ9_CANTT	C5M6D9_CANTT	C5MAK7_CANTT
molecular_function	GO:0003724	RNA helicase activity	9	39	0.230769	0.976115	0.0580058	1	1	C5MJ35_CANTT	C5M9T6_CANTT	C5MFG7_CANTT	C5M8D1_CANTT	C5M4V2_CANTT	C5MCL9_CANTT	C5MHZ9_CANTT	C5MAK7_CANTT	C5MA11_CANTT
cellular_component	GO:0005886	plasma membrane	8	93	0.0860215	0.494199	0.614772	1	1	C5M5X4_CANTT	C5M4A7_CANTT	C5M6E9_CANTT	C5M5Q6_CANTT	C5M9M9_CANTT	C5ME06_CANTT	C5M586_CANTT	C5MCC4_CANTT
cellular_component	GO:0005739	mitochondrion	8	133	0.0601504	8.30861e-07	1	0	1	AIM23_CANTT	C5MG68_CANTT	C5MG00_CANTT	C5M3L2_CANTT	C5MBY9_CANTT	C5MH13_CANTT	C5MB60_CANTT	C5M9G7_CANTT
cellular_component	GO:0000139	Golgi membrane	8	47	0.170213	0.635312	0.514302	1	1	GET2_CANTT	C5MBA9_CANTT	C5M9H9_CANTT	C5M806_CANTT	C5MCM1_CANTT	C5MDQ4_CANTT	C5MBC1_CANTT	C5M3U6_CANTT
cellular_component	GO:0005794	Golgi apparatus	8	33	0.242424	0.922144	0.121336	1	1	GET3_CANTT	C5MC47_CANTT	C5M428_CANTT	C5M5Q9_CANTT	C5M9T8_CANTT	C5M9L2_CANTT	C5M3F9_CANTT	C5MAY4_CANTT
biological_process	GO:0006897	endocytosis	8	31	0.258065	0.99691	0.00934595	1	0.987	C5M5X4_CANTT	C5MDY2_CANTT	C5MH19_CANTT	C5M6F0_CANTT	C5M937_CANTT	C5MAH2_CANTT	C5M5Q6_CANTT	C5MGH5_CANTT
cellular_component	GO:0000124	SAGA complex	8	15	0.533333	0.999989	0.000111401	1	0.02	C5MEQ2_CANTT	C5M2X1_CANTT	C5M8U3_CANTT	C5MHY8_CANTT	C5MIH0_CANTT	C5M3S0_CANTT	C5M4I2_CANTT	C5MFR9_CANTT
biological_process	GO:0007165	signal transduction	8	20	0.4	1	1.74763e-08	1	0	C5M4N7_CANTT	C5M274_CANTT	C5M4U0_CANTT	C5M4A7_CANTT	C5MC45_CANTT	C5MA79_CANTT	C5M2F2_CANTT	C5M7T9_CANTT
cellular_component	GO:0005935	cellular bud neck	8	26	0.307692	0.992715	0.0215244	1	0.993	C5M7F3_CANTT	C5MJ33_CANTT	C5M9U4_CANTT	C5M6E1_CANTT	C5M428_CANTT	C5MGA7_CANTT	C5M8Q8_CANTT	C5MB89_CANTT
biological_process	GO:0007049	cell cycle	8	27	0.296296	0.99999	2.13659e-05	1	0.016	C5MJH1_CANTT	C5M6U1_CANTT	C5MCN3_CANTT	C5MHF1_CANTT	C5MH27_CANTT	C5MBR1_CANTT	C5MGT8_CANTT	C5M8A1_CANTT
cellular_component	GO:0005743	mitochondrial inner membrane	7	91	0.0769231	0.0189321	0.990995	0.632	1	C5M5Q1_CANTT	C5MFM5_CANTT	C5M3A3_CANTT	C5M8P4_CANTT	C5MH12_CANTT	C5MH57_CANTT	C5MIB9_CANTT
biological_process	GO:0051028	mRNA transport	7	16	0.4375	0.982229	0.045449	1	1	C5M2M6_CANTT	C5MCV7_CANTT	C5M5U0_CANTT	C5MHF5_CANTT	C5M9B5_CANTT	C5M9Q8_CANTT	C5MFE8_CANTT
biological_process	GO:0006397	mRNA processing	7	22	0.318182	0.91852	0.130938	1	1	C5MIR4_CANTT	C5MHA7_CANTT	C5MH13_CANTT	C5MFN4_CANTT	C5MJ82_CANTT	C5M1V8_CANTT	C5MFE8_CANTT
biological_process	GO:0006338	chromatin remodeling	7	20	0.35	0.770624	0.343223	1	1	C5M5L8_CANTT	C5MF31_CANTT	C5MAN2_CANTT	C5M8R6_CANTT	C5MA06_CANTT	C5M4P3_CANTT	C5MEH5_CANTT
molecular_function	GO:0003712	transcription coregulator activity	7	22	0.318182	0.999975	0.000113808	1	0.017	C5MI50_CANTT	C5MEQ2_CANTT	C5MCR6_CANTT	C5M9T3_CANTT	C5M3A0_CANTT	C5M5V8_CANTT	C5MAT4_CANTT
biological_process	GO:0006888	endoplasmic reticulum to Golgi vesicle-mediated transport	7	39	0.179487	0.946742	0.111632	1	1	C5M9H9_CANTT	C5MDQ6_CANTT	C5M9S4_CANTT	C5MF14_CANTT	C5M5Q9_CANTT	C5M3F9_CANTT	C5MAY4_CANTT
molecular_function	GO:0004725	protein tyrosine phosphatase activity	7	18	0.388889	0.998435	0.00740201	1	0.81	C5MBB6_CANTT	C5MFM7_CANTT	C5MAZ5_CANTT	C5MHF1_CANTT	C5M958_CANTT	C5MIC7_CANTT	C5M588_CANTT
biological_process	GO:0000122	negative regulation of transcription by RNA polymerase II	7	19	0.368421	0.99918	0.00349447	1	0.843	C5M5Z5_CANTT	C5MH90_CANTT	C5MAE1_CANTT	C5MII8_CANTT	C5M8R6_CANTT	C5MEA4_CANTT	C5M6U7_CANTT
molecular_function	GO:0001228	DNA-binding transcription activator activity, RNA polymerase II-specific	7	11	0.636364	0.999991	0.000123828	1	0.024	C5M3D5_CANTT	C5MEU2_CANTT	C5MAW0_CANTT	C5M2V4_CANTT	C5MDY9_CANTT	C5MGP2_CANTT	C5M3L6_CANTT
molecular_function	GO:0046983	protein dimerization activity	7	14	0.5	0.999958	0.000147221	1	0.025	C5M9E2_CANTT	C5MCY3_CANTT	C5MDU4_CANTT	C5M1T8_CANTT	C5MFQ3_CANTT	C5M4D1_CANTT	C5MGT0_CANTT
biological_process	GO:0016192	vesicle-mediated transport	6	35	0.171429	0.996518	0.00610829	1	0.907	GET2_CANTT	C5M8R2_CANTT	C5MIU3_CANTT	C5ME90_CANTT	C5MA03_CANTT	C5MG28_CANTT
cellular_component	GO:0030176	integral component of endoplasmic reticulum membrane	6	20	0.3	0.983458	0.0484093	1	1	MMM1_CANTT	C5MFF1_CANTT	C5MHC5_CANTT	C5MCZ7_CANTT	C5M306_CANTT	C5MD45_CANTT
biological_process	GO:0032968	positive regulation of transcription elongation from RNA polymerase II promoter	6	24	0.25	0.967569	0.0895787	1	1	C5MI50_CANTT	C5MAR0_CANTT	C5MGI7_CANTT	C5MII8_CANTT	C5M3W9_CANTT	C5MFY0_CANTT
biological_process	GO:0051123	RNA polymerase II preinitiation complex assembly	6	13	0.461538	0.99586	0.0161275	1	0.997	C5MI50_CANTT	C5M4J3_CANTT	C5MII8_CANTT	C5MCL5_CANTT	C5M4I2_CANTT	C5M2G4_CANTT
cellular_component	GO:0016020	membrane	6	40	0.15	0.000411431	0.999721	0.02	1	C5M2E4_CANTT	C5M5U0_CANTT	C5M3C7_CANTT	C5M4Z8_CANTT	C5M2N0_CANTT	C5M9G9_CANTT
molecular_function	GO:0017056	structural constituent of nuclear pore	6	15	0.4	0.998492	0.00830904	1	0.899	C5M2M6_CANTT	C5MCV7_CANTT	C5M5U0_CANTT	C5MC50_CANTT	C5M9Q8_CANTT	C5M448_CANTT
molecular_function	GO:0003714	transcription corepressor activity	6	9	0.666667	0.999983	0.000278063	1	0.05	C5M6C2_CANTT	C5MHI2_CANTT	C5MII8_CANTT	C5MEA4_CANTT	C5M6Y6_CANTT	C5M2G4_CANTT
molecular_function	GO:0003743	translation initiation factor activity	6	35	0.171429	0.839252	0.299368	1	1	C5MFG7_CANTT	C5M2X1_CANTT	C5M2A5_CANTT	C5MG00_CANTT	C5MJ04_CANTT	C5MHT2_CANTT
molecular_function	GO:0005096	GTPase activator activity	6	27	0.222222	0.999887	0.000380357	1	0.078	C5M4N7_CANTT	C5M274_CANTT	C5M2F2_CANTT	C5MDW6_CANTT	C5MAH2_CANTT	C5M592_CANTT
biological_process	GO:0006511	ubiquitin-dependent protein catabolic process	6	23	0.26087	0.684054	0.416833	1	1	C5MCH2_CANTT	C5M5N3_CANTT	C5M5B4_CANTT	C5MDD6_CANTT	C5MDG6_CANTT	C5M626_CANTT
cellular_component	GO:0000776	kinetochore	6	17	0.352941	0.995328	0.0148536	1	0.979	C5M7F3_CANTT	C5MDY5_CANTT	C5M958_CANTT	C5MI70_CANTT	C5M7M1_CANTT	C5M938_CANTT
cellular_component	GO:0046695	SLIK (SAGA-like) complex	6	10	0.6	0.999972	0.000373286	1	0.067	C5M2X1_CANTT	C5MHY8_CANTT	C5MIH0_CANTT	C5M3S0_CANTT	C5M4I2_CANTT	C5MFR9_CANTT
biological_process	GO:0043488	regulation of mRNA stability	6	6	1	1	2.23032e-08	1	0	C5MAD6_CANTT	C5MIX7_CANTT	C5ME26_CANTT	C5MDX8_CANTT	C5MC48_CANTT	C5MI30_CANTT
cellular_component	GO:0000329	fungal-type vacuole membrane	5	41	0.121951	0.574305	0.612139	1	1	C5M8L2_CANTT	C5MEQ4_CANTT	C5MH19_CANTT	C5MCW0_CANTT	C5M428_CANTT
biological_process	GO:0006325	chromatin organization	5	29	0.172414	0.676276	0.417388	1	1	C5M4E6_CANTT	C5MDI4_CANTT	C5M2X1_CANTT	C5M4I2_CANTT	C5M6D9_CANTT
molecular_function	GO:0022857	transmembrane transporter activity	5	127	0.0393701	6.08941e-06	0.999998	0.001	1	C5M872_CANTT	C5MFJ6_CANTT	C5MCV1_CANTT	C5MA40_CANTT	C5ME06_CANTT
molecular_function	GO:0003779	actin binding	5	14	0.357143	0.972574	0.0729238	1	1	C5M5X4_CANTT	C5MIJ8_CANTT	C5MC62_CANTT	C5M5Q6_CANTT	C5MGH5_CANTT
cellular_component	GO:0010008	endosome membrane	5	15	0.333333	0.978476	0.0558676	1	1	C5M5X4_CANTT	C5M5Q6_CANTT	C5M5T4_CANTT	C5M4H7_CANTT	C5ME90_CANTT
cellular_component	GO:0031965	nuclear membrane	5	17	0.294118	0.953107	0.128372	1	1	C5M2M6_CANTT	C5MCV7_CANTT	C5MC50_CANTT	C5M9Q8_CANTT	C5M448_CANTT
cellular_component	GO:0005643	nuclear pore	5	14	0.357143	0.999545	0.0020974	1	0.324	C5M2M6_CANTT	C5M5U0_CANTT	C5M8L8_CANTT	C5MHF5_CANTT	C5M9B5_CANTT
biological_process	GO:0042147	retrograde transport, endosome to Golgi	5	19	0.263158	0.983873	0.0522844	1	1	C5M427_CANTT	C5MAB0_CANTT	C5M5T4_CANTT	C5MEF9_CANTT	C5M2N0_CANTT
cellular_component	GO:0043332	mating projection tip	5	18	0.277778	0.991703	0.0308857	1	0.997	C5MDY2_CANTT	C5MH90_CANTT	C5M9J9_CANTT	C5M428_CANTT	C5MB89_CANTT
cellular_component	GO:0000131	incipient cellular bud site	5	20	0.25	0.975568	0.0791458	1	1	C5MH90_CANTT	C5M9J9_CANTT	C5M428_CANTT	C5MGH5_CANTT	C5MB89_CANTT
biological_process	GO:0007264	small GTPase mediated signal transduction	5	14	0.357143	0.999715	0.00111742	1	0.344	C5M6H1_CANTT	C5M428_CANTT	C5MFX2_CANTT	C5M8A1_CANTT	C5M7S0_CANTT
molecular_function	GO:0032266	phosphatidylinositol-3-phosphate binding	5	15	0.333333	0.991691	0.0358365	1	1	C5M307_CANTT	C5M5T4_CANTT	C5MEF9_CANTT	C5M9M9_CANTT	C5M6A1_CANTT
biological_process	GO:0006606	protein import into nucleus	5	20	0.25	0.999483	0.00216719	1	0.729	C5MCV7_CANTT	C5M1V4_CANTT	C5M9U4_CANTT	C5MC50_CANTT	C5M9Q8_CANTT
cellular_component	GO:0005680	anaphase-promoting complex	5	13	0.384615	0.997772	0.0131511	1	0.828	C5M3V4_CANTT	C5MCN3_CANTT	C5M8F9_CANTT	C5MBR1_CANTT	C5M8U4_CANTT
cellular_component	GO:0000785	chromatin	5	46	0.108696	0.938696	0.101913	1	1	C5M5Q1_CANTT	C5M4A4_CANTT	C5MGP6_CANTT	C5M787_CANTT	C5M7A4_CANTT
molecular_function	GO:0030674	protein-macromolecule adaptor activity	5	13	0.384615	0.999531	0.0017281	1	0.288	C5M572_CANTT	C5M5Z5_CANTT	C5MIS1_CANTT	C5MEC0_CANTT	C5MCC4_CANTT
molecular_function	GO:0016538	cyclin-dependent protein serine/threonine kinase regulator activity	5	10	0.5	0.999736	0.0021629	1	0.337	C5MFA9_CANTT	C5ME88_CANTT	C5M5V2_CANTT	C5MAE1_CANTT	C5MGT8_CANTT
biological_process	GO:0017148	negative regulation of translation	5	7	0.714286	1	1.3617e-08	1	0	C5MH31_CANTT	C5MIX7_CANTT	C5MDX8_CANTT	C5MC48_CANTT	C5MI30_CANTT
biological_process	GO:0034063	stress granule assembly	5	5	1	1	3.33062e-05	1	0.022	C5MH90_CANTT	C5MAD6_CANTT	C5MCL9_CANTT	C5M9Y7_CANTT	C5MDC8_CANTT
cellular_component	GO:0005669	transcription factor TFIID complex	5	14	0.357143	0.996486	0.018505	1	0.99	C5M2X1_CANTT	C5MHY8_CANTT	C5M3S0_CANTT	C5MCL5_CANTT	C5M4I2_CANTT
biological_process	GO:0000079	regulation of cyclin-dependent protein serine/threonine kinase activity	5	10	0.5	0.99944	0.00483041	1	0.886	C5MIS7_CANTT	C5ME88_CANTT	C5M5V2_CANTT	C5MD99_CANTT	C5MGT8_CANTT
cellular_component	GO:0030015	CCR4-NOT core complex	5	7	0.714286	0.999983	0.00039461	1	0.073	C5MAR0_CANTT	C5MGI7_CANTT	C5M3W9_CANTT	C5MAT2_CANTT	C5M8N8_CANTT
molecular_function	GO:0000287	magnesium ion binding	4	46	0.0869565	0.267287	0.86698	1	1	C5MHS0_CANTT	C5MGR5_CANTT	C5MC27_CANTT	C5M527_CANTT
cellular_component	GO:0000781	chromosome, telomeric region	4	30	0.133333	0.547599	0.655992	1	1	DEF1_CANTT	C5M9D7_CANTT	C5M515_CANTT	C5M787_CANTT
molecular_function	GO:0008289	lipid binding	4	14	0.285714	0.998881	0.00299153	1	0.525	MMM1_CANTT	C5MHB0_CANTT	C5M5V0_CANTT	C5ME53_CANTT
cellular_component	GO:0032040	small-subunit processome	4	51	0.0784314	0.258766	0.87182	1	1	C5MJ35_CANTT	C5MFG7_CANTT	C5MCS3_CANTT	C5M6B3_CANTT
biological_process	GO:0034599	cellular response to oxidative stress	4	41	0.097561	0.716034	0.438535	1	1	C5MIZ1_CANTT	C5M9U4_CANTT	C5MC74_CANTT	C5M588_CANTT
cellular_component	GO:0110165	cellular anatomical entity	4	34	0.117647	0.469805	0.698575	1	1	C5MEE6_CANTT	C5M789_CANTT	C5M2L4_CANTT	C5MBW0_CANTT
molecular_function	GO:0051082	unfolded protein binding	4	50	0.08	0.202299	0.905931	1	1	C5MGQ3_CANTT	C5M8X0_CANTT	C5M307_CANTT	C5MD45_CANTT
biological_process	GO:0006366	transcription by RNA polymerase II	4	10	0.4	1	5.60719e-08	1	0	C5M5L8_CANTT	C5M2X1_CANTT	C5M341_CANTT	C5MHB6_CANTT
molecular_function	GO:0005198	structural molecule activity	4	17	0.235294	0.0983736	0.940823	1	1	C5M9H9_CANTT	C5M2N2_CANTT	C5M937_CANTT	C5MD93_CANTT
cellular_component	GO:0005768	endosome	4	21	0.190476	0.933929	0.118298	1	1	C5M427_CANTT	C5MAB0_CANTT	C5M6A1_CANTT	C5M2N0_CANTT
biological_process	GO:0006268	DNA unwinding involved in DNA replication	4	14	0.285714	0.975157	0.0926864	1	1	C5M4A4_CANTT	C5M4V2_CANTT	C5MAG5_CANTT	C5M787_CANTT
cellular_component	GO:0009277	fungal-type cell wall	4	49	0.0816327	0.228313	0.89036	1	1	C5M2E4_CANTT	C5MHA4_CANTT	C5MET6_CANTT	C5MG73_CANTT
molecular_function	GO:0005509	calcium ion binding	4	22	0.181818	0.852109	0.318718	1	1	C5M5Q6_CANTT	C5M7H3_CANTT	C5MBP9_CANTT	C5M819_CANTT
cellular_component	GO:0044613	nuclear pore central transport channel	4	5	0.8	0.999977	0.000888231	1	0.138	C5MCV7_CANTT	C5MC50_CANTT	C5M9Q8_CANTT	C5M448_CANTT
biological_process	GO:0006914	autophagy	4	14	0.285714	0.983032	0.034437	1	1	C5M806_CANTT	C5M3Z0_CANTT	C5MHK0_CANTT	C5M5T4_CANTT
molecular_function	GO:0004843	thiol-dependent deubiquitinase	4	19	0.210526	0.910079	0.227198	1	1	C5MCH2_CANTT	C5M5N3_CANTT	C5M5B4_CANTT	C5MDD6_CANTT
biological_process	GO:0016579	protein deubiquitination	4	15	0.266667	0.944324	0.162966	1	1	C5MCH2_CANTT	C5M5N3_CANTT	C5M5B4_CANTT	C5MDD6_CANTT
molecular_function	GO:0003713	transcription coactivator activity	4	11	0.363636	0.991426	0.0439923	1	1	C5M4J3_CANTT	C5MII8_CANTT	C5MEA4_CANTT	C5M2G4_CANTT
molecular_function	GO:0008138	protein tyrosine/serine/threonine phosphatase activity	4	11	0.363636	0.991426	0.0439923	1	1	C5MBB6_CANTT	C5MFM7_CANTT	C5M958_CANTT	C5M588_CANTT
molecular_function	GO:0035091	phosphatidylinositol binding	4	15	0.266667	0.995479	0.0129544	1	0.945	C5M274_CANTT	C5M4H7_CANTT	C5ME90_CANTT	C5M2N0_CANTT
biological_process	GO:0060237	regulation of fungal-type cell wall organization	4	6	0.666667	0.999821	0.0031882	1	0.828	C5MJ33_CANTT	C5M9Y7_CANTT	C5M428_CANTT	C5MB89_CANTT
molecular_function	GO:0030276	clathrin binding	4	5	0.8	0.999983	0.000278063	1	0.05	C5M1Z9_CANTT	C5MAB0_CANTT	C5MGH5_CANTT	C5M6A1_CANTT
cellular_component	GO:0032153	cell division site	4	12	0.333333	0.996502	0.0109054	1	0.796	C5ME73_CANTT	C5M7T9_CANTT	C5M8T9_CANTT	C5M9G7_CANTT
cellular_component	GO:0044732	mitotic spindle pole body	4	7	0.571429	0.99807	0.0151365	1	0.983	C5M7G4_CANTT	C5M958_CANTT	C5M8T9_CANTT	C5M8Q8_CANTT
molecular_function	GO:0042393	histone binding	4	15	0.266667	0.963445	0.10771	1	1	C5M6A6_CANTT	C5MAN2_CANTT	C5M6D9_CANTT	C5ME74_CANTT
biological_process	GO:0034613	cellular protein localization	4	7	0.571429	0.998551	0.00249854	1	0.741	C5M6A6_CANTT	C5M3L2_CANTT	C5MFR9_CANTT	C5M8Q8_CANTT
biological_process	GO:0000289	nuclear-transcribed mRNA poly(A) tail shortening	4	5	0.8	0.999996	9.37592e-05	1	0.043	C5MAR0_CANTT	C5MGI7_CANTT	C5MAT2_CANTT	C5MJ82_CANTT
biological_process	GO:0061014	positive regulation of mRNA catabolic process	4	4	1	1	4.31986e-07	1	0.001	C5MIX7_CANTT	C5MDX8_CANTT	C5MC48_CANTT	C5MI30_CANTT
molecular_function	GO:0003735	structural constituent of ribosome	3	107	0.0280374	0.000232387	0.99996	0.006	1	C5MAH8_CANTT	C5MJ88_CANTT	C5M8K9_CANTT
biological_process	GO:0006412	translation	3	82	0.0365854	0.283939	0.781243	1	1	C5MAH8_CANTT	C5MJ88_CANTT	C5M8K9_CANTT
biological_process	GO:0000001	mitochondrion inheritance	3	11	0.272727	0.95845	0.156852	1	1	C5MHC5_CANTT	C5MIB9_CANTT	C5M9G7_CANTT
biological_process	GO:0000462	maturation of SSU-rRNA from tricistronic rRNA transcript (SSU-rRNA, 5.8S rRNA, LSU-rRNA)	3	23	0.130435	0.294242	0.838679	1	1	C5MJ35_CANTT	C5MFG7_CANTT	C5MFN9_CANTT
cellular_component	GO:0005783	endoplasmic reticulum	3	46	0.0652174	0.220493	0.839272	1	1	GET3_CANTT	C5MHB0_CANTT	C5M5Q9_CANTT
cellular_component	GO:0005774	vacuolar membrane	3	34	0.0882353	0.507395	0.624656	1	1	C5MH31_CANTT	C5M4H7_CANTT	C5MH57_CANTT
molecular_function	GO:0005484	SNAP receptor activity	3	12	0.25	0.940588	0.197528	1	1	C5M6F0_CANTT	C5MF14_CANTT	C5MIU3_CANTT
biological_process	GO:0042144	vacuole fusion, non-autophagic	3	11	0.272727	0.944324	0.162966	1	1	C5MH19_CANTT	C5MCW0_CANTT	C5MC47_CANTT
biological_process	GO:0000147	actin cortical patch assembly	3	3	1	1	0.0020725	1	0.724	C5M5X4_CANTT	C5MDY2_CANTT	C5MGH5_CANTT
cellular_component	GO:0005777	peroxisome	3	22	0.136364	0.530195	0.652538	1	1	C5MH19_CANTT	C5M5B4_CANTT	C5M428_CANTT
biological_process	GO:0005975	carbohydrate metabolic process	3	50	0.06	0.00296441	0.998883	0.282	1	C5M2G5_CANTT	C5M9W7_CANTT	C5MHS0_CANTT
biological_process	GO:0036180	filamentous growth of a population of unicellular organisms in response to biotic stimulus	3	5	0.6	0.998818	0.0169793	1	1	C5MC77_CANTT	C5M4J7_CANTT	C5MGP2_CANTT
biological_process	GO:1900445	positive regulation of filamentous growth of a population of unicellular organisms in response to biotic stimulus	3	5	0.6	0.998818	0.0169793	1	1	C5MC77_CANTT	C5M4J7_CANTT	C5MGP2_CANTT
cellular_component	GO:0005635	nuclear envelope	3	13	0.230769	0.996122	0.0102778	1	0.781	C5MJ35_CANTT	C5M1V4_CANTT	C5MHM0_CANTT
cellular_component	GO:0030687	preribosome, large subunit precursor	3	30	0.1	0.437245	0.769295	1	1	C5MJ35_CANTT	C5M8D1_CANTT	C5MEL0_CANTT
cellular_component	GO:0031588	nucleotide-activated protein kinase complex	3	4	0.75	0.999804	0.00606208	1	0.662	C5M4U0_CANTT	C5MH31_CANTT	C5MC45_CANTT
biological_process	GO:0000398	mRNA splicing, via spliceosome	3	30	0.1	0.604629	0.546423	1	1	C5MBV9_CANTT	C5MBV5_CANTT	C5M8R6_CANTT
biological_process	GO:0071840	cellular component organization or biogenesis	3	5	0.6	0.989178	0.0145426	1	0.995	C5M5Q6_CANTT	C5MBP9_CANTT	C5M819_CANTT
molecular_function	GO:0004707	MAP kinase activity	3	5	0.6	0.998733	0.0178359	1	1	C5M5Q1_CANTT	C5MDQ8_CANTT	C5M4T1_CANTT
cellular_component	GO:0005934	cellular bud tip	3	17	0.176471	0.866203	0.328167	1	1	C5M9U4_CANTT	C5M428_CANTT	C5MB89_CANTT
molecular_function	GO:0003697	single-stranded DNA binding	3	31	0.0967742	0.514856	0.685415	1	1	C5M4A4_CANTT	C5MAG5_CANTT	C5M341_CANTT
biological_process	GO:0006289	nucleotide-excision repair	3	17	0.176471	0.782508	0.38947	1	1	C5M5Z5_CANTT	C5MGT2_CANTT	C5M2P4_CANTT
biological_process	GO:0000722	telomere maintenance via recombination	3	12	0.25	0.943777	0.190396	1	1	C5M4V2_CANTT	C5MAG5_CANTT	C5MA70_CANTT
biological_process	GO:0006364	rRNA processing	3	45	0.0666667	0.0306159	0.984815	0.975	1	C5MIJ1_CANTT	C5M6B3_CANTT	C5MC27_CANTT
biological_process	GO:0030036	actin cytoskeleton organization	3	9	0.333333	0.999408	0.0016889	1	0.537	C5M933_CANTT	C5MH19_CANTT	C5M6A1_CANTT
cellular_component	GO:0030127	COPII vesicle coat	3	9	0.333333	0.984863	0.080866	1	1	C5M5Q9_CANTT	C5MD93_CANTT	C5MAY4_CANTT
biological_process	GO:0030433	ubiquitin-dependent ERAD pathway	3	21	0.142857	0.792719	0.3991	1	1	C5M572_CANTT	C5M8X0_CANTT	C5M3H2_CANTT
biological_process	GO:0031145	anaphase-promoting complex-dependent catabolic process	3	8	0.375	0.970672	0.125406	1	1	C5M3V4_CANTT	C5MCN3_CANTT	C5M8U4_CANTT
biological_process	GO:0001403	invasive growth in response to glucose limitation	3	12	0.25	0.975157	0.0926864	1	1	C5MH90_CANTT	C5MH31_CANTT	C5M7A4_CANTT
cellular_component	GO:0031298	replication fork protection complex	3	12	0.25	0.95544	0.162598	1	1	C5M4A4_CANTT	C5M6A6_CANTT	C5M787_CANTT
molecular_function	GO:0003688	DNA replication origin binding	3	11	0.272727	0.956008	0.162999	1	1	C5MJH1_CANTT	C5M4A4_CANTT	C5M787_CANTT
biological_process	GO:0000727	double-strand break repair via break-induced replication	3	12	0.25	0.943777	0.190396	1	1	C5M4A4_CANTT	C5MAG5_CANTT	C5M787_CANTT
biological_process	GO:0030174	regulation of DNA-dependent DNA replication initiation	3	10	0.3	0.943777	0.190396	1	1	C5M4A4_CANTT	C5MEA4_CANTT	C5M787_CANTT
biological_process	GO:0016573	histone acetylation	3	11	0.272727	0.966179	0.101577	1	1	C5M2X1_CANTT	C5M4I2_CANTT	C5M8V5_CANTT
biological_process	GO:0070481	nuclear-transcribed mRNA catabolic process, non-stop decay	3	13	0.230769	0.926697	0.225524	1	1	C5M7Q0_CANTT	C5M6U7_CANTT	C5MAK7_CANTT
molecular_function	GO:0004713	protein tyrosine kinase activity	3	4	0.75	0.999717	0.00789446	1	0.889	C5MJH1_CANTT	C5M8T9_CANTT	C5MC30_CANTT
biological_process	GO:0006890	retrograde vesicle-mediated transport, Golgi to endoplasmic reticulum	3	20	0.15	0.753215	0.480391	1	1	C5M9H9_CANTT	C5MBU7_CANTT	C5M3U6_CANTT
biological_process	GO:0007015	actin filament organization	3	9	0.333333	0.895537	0.217492	1	1	C5MIJ8_CANTT	C5M9U4_CANTT	C5MGH5_CANTT
biological_process	GO:0061408	positive regulation of transcription from RNA polymerase II promoter in response to heat stress	3	5	0.6	0.998818	0.0169793	1	1	C5MHI2_CANTT	C5MEA4_CANTT	C5M2G4_CANTT
molecular_function	GO:0017025	TBP-class protein binding	3	7	0.428571	0.992857	0.0511009	1	1	C5MCL5_CANTT	C5M3F5_CANTT	C5M2G4_CANTT
biological_process	GO:0006614	SRP-dependent cotranslational protein targeting to membrane	3	8	0.375	0.926697	0.225524	1	1	C5MHT9_CANTT	C5M4I1_CANTT	C5MJ28_CANTT
biological_process	GO:0007118	budding cell apical bud growth	3	8	0.375	0.980471	0.0965828	1	1	C5MH90_CANTT	C5M9J9_CANTT	C5MB89_CANTT
biological_process	GO:0000045	autophagosome assembly	3	9	0.333333	0.992395	0.0334626	1	1	C5MC75_CANTT	C5MCW0_CANTT	C5MC47_CANTT
biological_process	GO:0000290	deadenylation-dependent decapping of nuclear-transcribed mRNA	3	10	0.3	0.970672	0.125406	1	1	C5MIR4_CANTT	C5MDY5_CANTT	C5MCL9_CANTT
molecular_function	GO:0031593	polyubiquitin modification-dependent protein binding	3	4	0.75	0.998733	0.0178359	1	1	C5M572_CANTT	C5M5Z5_CANTT	C5MCC4_CANTT
cellular_component	GO:0005681	spliceosomal complex	3	20	0.15	0.812654	0.321389	1	1	C5M7G6_CANTT	C5MBV9_CANTT	C5MHA7_CANTT
biological_process	GO:0032186	cellular bud neck septin ring organization	3	4	0.75	0.999737	0.00750089	1	0.976	C5M7F3_CANTT	C5M9Y7_CANTT	C5M428_CANTT
molecular_function	GO:0004402	histone acetyltransferase activity	3	9	0.333333	0.902426	0.270689	1	1	C5M4E6_CANTT	C5M4T4_CANTT	C5MCL5_CANTT
molecular_function	GO:0106306	protein serine/threonine phosphatase activity	3	14	0.214286	NA	NA	NA	NA	C5M556_CANTT	C5MHR7_CANTT	C5M3G7_CANTT
molecular_function	GO:0106307	protein serine/threonine phosphatase activity	3	14	0.214286	NA	NA	NA	NA	C5M556_CANTT	C5MHR7_CANTT	C5M3G7_CANTT
biological_process	GO:0009306	protein secretion	3	5	0.6	0.999821	0.0031882	1	0.828	C5M6F0_CANTT	C5M4H7_CANTT	C5MCC4_CANTT
biological_process	GO:0035556	intracellular signal transduction	3	11	0.272727	1	3.52881e-07	1	0.001	C5M9Y7_CANTT	C5MGN3_CANTT	C5M5P8_CANTT
molecular_function	GO:0060090	molecular adaptor activity	3	12	0.25	0.99972	0.000934346	1	0.144	C5M2X1_CANTT	C5MCL5_CANTT	C5M4I2_CANTT
biological_process	GO:0010971	positive regulation of G2/M transition of mitotic cell cycle	3	5	0.6	0.998818	0.0169793	1	1	C5M5Q1_CANTT	C5M7G4_CANTT	C5M9U4_CANTT
cellular_component	GO:0016602	CCAAT-binding factor complex	3	4	0.75	0.999804	0.00606208	1	0.662	C5M2V4_CANTT	C5MCM3_CANTT	C5MGY5_CANTT
biological_process	GO:0033962	P-body assembly	3	3	1	0.999974	0.000560117	1	0.226	C5MDY5_CANTT	C5MCL9_CANTT	C5MDC8_CANTT
biological_process	GO:0006607	NLS-bearing protein import into nucleus	3	5	0.6	0.998818	0.0169793	1	1	C5MFS5_CANTT	C5MHM0_CANTT	C5M448_CANTT
biological_process	GO:0045892	negative regulation of transcription, DNA-templated	3	9	0.333333	0.98834	0.024206	1	1	C5M7R8_CANTT	C5M4P3_CANTT	C5MI25_CANTT
cellular_component	GO:0005938	cell cortex	3	6	0.5	0.999777	0.000670339	1	0.091	C5M6E1_CANTT	C5ME73_CANTT	C5MB89_CANTT
biological_process	GO:0006468	protein phosphorylation	3	4	0.75	0.999522	0.0013929	1	0.516	C5MAE1_CANTT	C5M6B3_CANTT	C5M8Q8_CANTT
biological_process	GO:0008361	regulation of cell size	3	3	1	0.999737	0.00750089	1	0.976	C5MGP2_CANTT	C5M428_CANTT	C5M7Y1_CANTT
biological_process	GO:0070550	rDNA condensation	3	6	0.5	0.996812	0.0307704	1	1	C5MEA4_CANTT	C5MGP6_CANTT	C5M7M1_CANTT
biological_process	GO:0006310	DNA recombination	2	18	0.111111	0.893889	0.176732	1	1	C5M9C0_CANTT	C5M643_CANTT
biological_process	GO:0009249	protein lipoylation	2	4	0.5	0.992499	0.0819636	1	1	C5M3L2_CANTT	C5MH35_CANTT
biological_process	GO:0000132	establishment of mitotic spindle orientation	2	4	0.5	0.992499	0.0819636	1	1	C5MH31_CANTT	C5M8G8_CANTT
cellular_component	GO:0005654	nucleoplasm	2	16	0.125	0.99198	0.0152752	1	0.984	C5M5Z5_CANTT	C5M958_CANTT
cellular_component	GO:0005758	mitochondrial intermembrane space	2	28	0.0714286	0.249481	0.907973	1	1	C5M5Q1_CANTT	C5MH12_CANTT
biological_process	GO:0000002	mitochondrial genome maintenance	2	21	0.0952381	0.421476	0.812841	1	1	MMM1_CANTT	C5MAG5_CANTT
biological_process	GO:0045040	protein insertion into mitochondrial outer membrane	2	8	0.25	0.929102	0.272408	1	1	MMM1_CANTT	C5MB60_CANTT
molecular_function	GO:0004252	serine-type endopeptidase activity	2	16	0.125	0.653822	0.635442	1	1	C5M7Q3_CANTT	C5MBS2_CANTT
cellular_component	GO:0030688	preribosome, small subunit precursor	2	12	0.166667	0.806179	0.468172	1	1	C5MFG7_CANTT	C5MFN9_CANTT
biological_process	GO:0000480	endonucleolytic cleavage in 5'-ETS of tricistronic rRNA transcript (SSU-rRNA, 5.8S rRNA, LSU-rRNA)	2	24	0.0833333	0.391459	0.831414	1	1	C5MCS3_CANTT	C5M626_CANTT
biological_process	GO:0000472	endonucleolytic cleavage to generate mature 5'-end of SSU-rRNA from (SSU-rRNA, 5.8S rRNA, LSU-rRNA)	2	24	0.0833333	0.391459	0.831414	1	1	C5MCS3_CANTT	C5M626_CANTT
molecular_function	GO:0019843	rRNA binding	2	17	0.117647	0.386536	0.805794	1	1	C5MIJ1_CANTT	C5M1V8_CANTT
molecular_function	GO:0016491	oxidoreductase activity	2	91	0.021978	3.89111e-14	1	0	1	C5MBM7_CANTT	C5M686_CANTT
biological_process	GO:0016226	iron-sulfur cluster assembly	2	17	0.117647	0.860003	0.306959	1	1	C5MHX6_CANTT	C5M8P4_CANTT
biological_process	GO:0045048	protein insertion into ER membrane	2	4	0.5	0.993308	0.048829	1	1	GET2_CANTT	GET3_CANTT
biological_process	GO:0008380	RNA splicing	2	7	0.285714	0.663166	0.464054	1	1	C5MHA7_CANTT	C5MH13_CANTT
molecular_function	GO:0051087	chaperone binding	2	12	0.166667	0.802472	0.47517	1	1	C5MFK2_CANTT	C5M8X0_CANTT
cellular_component	GO:0016586	RSC-type complex	2	4	0.5	0.993938	0.0716758	1	1	C5M5L8_CANTT	C5MF31_CANTT
cellular_component	GO:0031201	SNARE complex	2	9	0.222222	0.919134	0.290582	1	1	C5M6F0_CANTT	C5MF14_CANTT
molecular_function	GO:0016301	kinase activity	2	19	0.105263	0.999999	1.56649e-06	1	0	C5M7I7_CANTT	C5M8V5_CANTT
cellular_component	GO:0070847	core mediator complex	2	3	0.666667	0.998337	0.038869	1	1	C5MI50_CANTT	C5MII8_CANTT
biological_process	GO:0060261	positive regulation of transcription initiation from RNA polymerase II promoter	2	3	0.666667	0.943777	0.190396	1	1	C5MI50_CANTT	C5MII8_CANTT
biological_process	GO:0006623	protein targeting to vacuole	2	14	0.142857	0.664224	0.545769	1	1	C5MH19_CANTT	C5M4H7_CANTT
biological_process	GO:0034316	negative regulation of Arp2/3 complex-mediated actin nucleation	2	2	1	1	0.0162924	1	0.999	C5M5X4_CANTT	C5MGH5_CANTT
cellular_component	GO:0005686	U2 snRNP	2	13	0.153846	0.806179	0.468172	1	1	C5MIC9_CANTT	C5MAX6_CANTT
cellular_component	GO:0005741	mitochondrial outer membrane	2	13	0.153846	0.366018	0.818788	1	1	C5M2G3_CANTT	C5M4U7_CANTT
biological_process	GO:0098787	mRNA cleavage involved in mRNA processing	2	2	1	0.874594	0.371954	1	1	C5M2G3_CANTT	C5MD45_CANTT
cellular_component	GO:0034399	nuclear periphery	2	26	0.0769231	0.361907	0.848209	1	1	C5M8L2_CANTT	C5M8L8_CANTT
biological_process	GO:0031505	fungal-type cell wall organization	2	23	0.0869565	0.824821	0.306512	1	1	C5M9W7_CANTT	C5MD45_CANTT
molecular_function	GO:0000030	mannosyltransferase activity	2	17	0.117647	0.216732	0.908442	1	1	C5M3C7_CANTT	C5M5T1_CANTT
molecular_function	GO:0140359	ABC-type transporter activity	2	16	0.125	0.87293	0.287659	1	1	C5MIS8_CANTT	C5M8P4_CANTT
cellular_component	GO:0005840	ribosome	2	54	0.037037	0.000749363	0.999807	0.028	1	C5MAH8_CANTT	C5MFE8_CANTT
cellular_component	GO:0000786	nucleosome	2	11	0.181818	0.866911	0.38207	1	1	C5M4T4_CANTT	C5M8B7_CANTT
biological_process	GO:0000463	maturation of LSU-rRNA from tricistronic rRNA transcript (SSU-rRNA, 5.8S rRNA, LSU-rRNA)	2	18	0.111111	0.81626	0.368409	1	1	C5MJ35_CANTT	C5M8D1_CANTT
biological_process	GO:0016575	histone deacetylation	2	8	0.25	0.809604	0.465626	1	1	C5M2C6_CANTT	C5MEA4_CANTT
molecular_function	GO:0000049	tRNA binding	2	24	0.0833333	0.350702	0.855373	1	1	C5MG00_CANTT	C5M2Z4_CANTT
cellular_component	GO:0046540	U4/U6 x U5 tri-snRNP complex	2	16	0.125	0.706133	0.582852	1	1	C5M7G6_CANTT	C5MBV5_CANTT
molecular_function	GO:0015095	magnesium ion transmembrane transporter activity	2	7	0.285714	0.948899	0.228122	1	1	C5MAA4_CANTT	C5M6Z0_CANTT
biological_process	GO:0046777	protein autophosphorylation	2	8	0.25	0.980471	0.0965828	1	1	C5M4J7_CANTT	C5MC30_CANTT
molecular_function	GO:0019901	protein kinase binding	2	9	0.222222	0.940588	0.197528	1	1	C5MIS7_CANTT	C5MD99_CANTT
molecular_function	GO:0031369	translation initiation factor binding	2	14	0.142857	0.855545	0.346178	1	1	C5M2A5_CANTT	C5M7A4_CANTT
biological_process	GO:0016239	positive regulation of macroautophagy	2	8	0.25	0.992061	0.0415501	1	1	C5MH31_CANTT	C5M4T4_CANTT
cellular_component	GO:0051285	cell cortex of cell tip	2	7	0.285714	0.941044	0.243978	1	1	C5MDY2_CANTT	C5M586_CANTT
cellular_component	GO:0031097	medial cortex	2	7	0.285714	0.941044	0.243978	1	1	C5MDY2_CANTT	C5M8Q8_CANTT
molecular_function	GO:0051015	actin filament binding	2	13	0.153846	0.766407	0.519093	1	1	C5MDY2_CANTT	C5M7R2_CANTT
biological_process	GO:0071963	establishment or maintenance of cell polarity regulating cell shape	2	7	0.285714	0.980471	0.0965828	1	1	C5MDY2_CANTT	C5M586_CANTT
biological_process	GO:2000601	positive regulation of Arp2/3 complex-mediated actin nucleation	2	5	0.4	0.983021	0.125287	1	1	C5MDY2_CANTT	C5MIJ8_CANTT
cellular_component	GO:0005778	peroxisomal membrane	2	11	0.181818	0.603577	0.678275	1	1	C5M234_CANTT	C5MIS1_CANTT
biological_process	GO:0046856	phosphatidylinositol dephosphorylation	2	6	0.333333	0.951171	0.222031	1	1	C5M8L2_CANTT	C5MAZ5_CANTT
molecular_function	GO:0070628	proteasome binding	2	7	0.285714	0.948899	0.228122	1	1	C5M577_CANTT	C5M5Z5_CANTT
biological_process	GO:0007094	mitotic spindle assembly checkpoint signaling	2	9	0.222222	0.843148	0.419754	1	1	C5MCL3_CANTT	C5M8T9_CANTT
molecular_function	GO:0003684	damaged DNA binding	2	12	0.166667	0.802472	0.47517	1	1	C5M5Z5_CANTT	C5M2P4_CANTT
biological_process	GO:0006303	double-strand break repair via nonhomologous end joining	2	8	0.25	0.903417	0.322644	1	1	C5MEA4_CANTT	C5MA70_CANTT
molecular_function	GO:0003690	double-stranded DNA binding	2	13	0.153846	0.981818	0.0407983	1	1	C5MGP6_CANTT	C5M7M1_CANTT
biological_process	GO:0006265	DNA topological change	2	7	0.285714	0.951171	0.222031	1	1	C5M4V2_CANTT	C5M7X1_CANTT
biological_process	GO:0000724	double-strand break repair via homologous recombination	2	9	0.222222	0.895452	0.231741	1	1	C5M4V2_CANTT	C5M7X1_CANTT
biological_process	GO:0007131	reciprocal meiotic recombination	2	14	0.142857	0.87927	0.256971	1	1	C5M7X1_CANTT	C5M763_CANTT
biological_process	GO:0016197	endosomal transport	2	4	0.5	0.903323	0.180471	1	1	C5M933_CANTT	C5M5M3_CANTT
cellular_component	GO:0070772	PAS complex	2	2	1	1	0.0140647	1	0.979	C5M8L2_CANTT	C5MAI7_CANTT
cellular_component	GO:0005887	integral component of plasma membrane	2	10	0.2	0.894293	0.3368	1	1	C5M4J7_CANTT	C5M5Z1_CANTT
biological_process	GO:0043547	positive regulation of GTPase activity	2	10	0.2	0.774476	0.509281	1	1	C5MDW6_CANTT	C5MFX2_CANTT
molecular_function	GO:0061630	ubiquitin protein ligase activity	2	22	0.0909091	0.40906	0.82072	1	1	C5M3H2_CANTT	C5M3W9_CANTT
biological_process	GO:0010737	protein kinase A signaling	2	3	0.666667	0.997928	0.0447323	1	1	C5M3L5_CANTT	C5M7A4_CANTT
cellular_component	GO:0071162	CMG complex	2	9	0.222222	0.919134	0.290582	1	1	C5M4A4_CANTT	C5M787_CANTT
cellular_component	GO:0042555	MCM complex	2	6	0.333333	0.974769	0.152751	1	1	C5M4A4_CANTT	C5M787_CANTT
cellular_component	GO:0005656	nuclear pre-replicative complex	2	7	0.285714	0.959677	0.197723	1	1	C5M4A4_CANTT	C5M787_CANTT
molecular_function	GO:0017116	single-stranded DNA helicase activity	2	5	0.4	0.987168	0.0740622	1	1	C5M9D7_CANTT	C5M787_CANTT
biological_process	GO:0006271	DNA strand elongation involved in DNA replication	2	9	0.222222	0.782257	0.445351	1	1	C5M4A4_CANTT	C5M787_CANTT
biological_process	GO:0006267	pre-replicative complex assembly involved in nuclear cell cycle DNA replication	2	7	0.285714	0.951171	0.222031	1	1	C5M4A4_CANTT	C5M787_CANTT
cellular_component	GO:0034045	phagophore assembly site membrane	2	8	0.25	0.919134	0.290582	1	1	C5M806_CANTT	C5MC75_CANTT
molecular_function	GO:0020037	heme binding	2	33	0.0606061	0.177481	0.940994	1	1	C5MHC5_CANTT	C5M6C5_CANTT
biological_process	GO:0006895	Golgi to endosome transport	2	9	0.222222	0.874594	0.371954	1	1	C5M937_CANTT	C5M6A1_CANTT
biological_process	GO:0006869	lipid transport	2	4	0.5	0.952089	0.12073	1	1	C5MHB0_CANTT	C5ME53_CANTT
molecular_function	GO:0070300	phosphatidic acid binding	2	4	0.5	0.992106	0.0846045	1	1	C5MC47_CANTT	C5M307_CANTT
molecular_function	GO:0080025	phosphatidylinositol-3,5-bisphosphate binding	2	7	0.285714	0.948899	0.228122	1	1	C5M307_CANTT	C5M6A1_CANTT
biological_process	GO:0000077	DNA damage checkpoint signaling	2	10	0.2	0.862279	0.335768	1	1	C5MJH1_CANTT	C5MD06_CANTT
biological_process	GO:0006270	DNA replication initiation	2	15	0.133333	0.895452	0.231741	1	1	C5MJH1_CANTT	C5M4A4_CANTT
biological_process	GO:0071035	nuclear polyadenylation-dependent rRNA catabolic process	2	8	0.25	0.929102	0.272408	1	1	C5MEL1_CANTT	C5M1V8_CANTT
molecular_function	GO:0070273	phosphatidylinositol-4-phosphate binding	2	9	0.222222	0.899286	0.33055	1	1	C5M307_CANTT	C5M9M9_CANTT
biological_process	GO:0016973	poly(A)+ mRNA export from nucleus	2	10	0.2	0.874594	0.371954	1	1	C5M8L8_CANTT	C5MC50_CANTT
cellular_component	GO:0030126	COPI vesicle coat	2	7	0.285714	0.959677	0.197723	1	1	C5M9H9_CANTT	C5M3U6_CANTT
biological_process	GO:0008298	intracellular mRNA localization	2	8	0.25	0.929102	0.272408	1	1	C5M9H9_CANTT	C5MJ33_CANTT
cellular_component	GO:0009986	cell surface	2	17	0.117647	0.671833	0.61681	1	1	C5M2E4_CANTT	C5MG73_CANTT
biological_process	GO:0048280	vesicle fusion with Golgi apparatus	2	8	0.25	0.929102	0.272408	1	1	C5MF14_CANTT	C5MC47_CANTT
molecular_function	GO:0044877	protein-containing complex binding	2	11	0.181818	0.522561	0.605321	1	1	C5M785_CANTT	C5MHM0_CANTT
biological_process	GO:0000011	vacuole inheritance	2	5	0.4	0.983021	0.125287	1	1	C5MH90_CANTT	C5MCW0_CANTT
molecular_function	GO:0031267	small GTPase binding	2	16	0.125	0.653822	0.635442	1	1	C5MFS5_CANTT	C5M664_CANTT
biological_process	GO:0006367	transcription initiation from RNA polymerase II promoter	2	22	0.0909091	0.931314	0.13714	1	1	C5M2Y6_CANTT	C5MGT2_CANTT
molecular_function	GO:0004806	triglyceride lipase activity	2	14	0.142857	0.729311	0.560493	1	1	C5M8Y9_CANTT	C5M1W8_CANTT
biological_process	GO:0006368	transcription elongation from RNA polymerase II promoter	2	28	0.0714286	0.819529	0.303679	1	1	C5MAR0_CANTT	C5MGP2_CANTT
cellular_component	GO:0005763	mitochondrial small ribosomal subunit	2	22	0.0909091	0.505352	0.75515	1	1	C5MJ88_CANTT	C5M8K9_CANTT
cellular_component	GO:0005666	RNA polymerase III complex	2	14	0.142857	0.773643	0.508474	1	1	C5M355_CANTT	C5M4D1_CANTT
cellular_component	GO:0030121	AP-1 adaptor complex	2	4	0.5	0.993938	0.0716758	1	1	C5M427_CANTT	C5MAB0_CANTT
cellular_component	GO:0032991	protein-containing complex	2	7	0.285714	0.999682	0.000471676	1	0.075	C5M785_CANTT	C5M4W3_CANTT
cellular_component	GO:0005856	cytoskeleton	2	6	0.333333	0.999755	0.000610885	1	0.089	C5MEW1_CANTT	C5M9Y7_CANTT
cellular_component	GO:0031931	TORC1 complex	2	3	0.666667	0.998337	0.038869	1	1	C5MEJ3_CANTT	C5MEQ4_CANTT
biological_process	GO:0031929	TOR signaling	2	6	0.333333	0.838734	0.337631	1	1	C5MEJ3_CANTT	C5MEQ4_CANTT
biological_process	GO:0006979	response to oxidative stress	2	5	0.4	0.801084	0.319013	1	1	C5MHR7_CANTT	C5M6U7_CANTT
cellular_component	GO:1990726	Lsm1-7-Pat1 complex	2	5	0.4	0.986177	0.110244	1	1	C5MIR4_CANTT	C5MDY5_CANTT
biological_process	GO:0030071	regulation of mitotic metaphase/anaphase transition	2	4	0.5	0.898423	0.246785	1	1	C5M3V4_CANTT	C5M8U4_CANTT
biological_process	GO:0042790	nucleolar large rRNA transcription by RNA polymerase I	2	17	0.117647	0.627203	0.659201	1	1	C5M4D1_CANTT	C5M6B3_CANTT
biological_process	GO:0000973	posttranscriptional tethering of RNA polymerase II gene DNA at nuclear periphery	2	2	1	1	0.0162924	1	0.999	C5M8L8_CANTT	C5MEL1_CANTT
biological_process	GO:0007155	cell adhesion	2	18	0.111111	0.590587	0.690425	1	1	C5MH31_CANTT	C5MD93_CANTT
biological_process	GO:0007117	budding cell bud growth	2	4	0.5	0.996737	0.0177933	1	1	C5MEL0_CANTT	C5M428_CANTT
biological_process	GO:0070816	phosphorylation of RNA polymerase II C-terminal domain	2	8	0.25	0.975157	0.0926864	1	1	C5MGT2_CANTT	C5M6U7_CANTT
cellular_component	GO:0030659	cytoplasmic vesicle membrane	2	3	0.666667	0.999987	6.8164e-05	1	0.017	C5M806_CANTT	C5MCM1_CANTT
cellular_component	GO:0000228	nuclear chromosome	2	6	0.333333	0.770608	0.348413	1	1	C5MA06_CANTT	C5M8T9_CANTT
biological_process	GO:0031578	mitotic spindle orientation checkpoint signaling	2	4	0.5	0.992499	0.0819636	1	1	C5M7F3_CANTT	C5M8G8_CANTT
biological_process	GO:2000786	positive regulation of autophagosome assembly	2	3	0.666667	0.997928	0.0447323	1	1	C5M7F3_CANTT	C5M958_CANTT
biological_process	GO:0006470	protein dephosphorylation	2	2	1	0.957577	0.120062	1	1	C5M7F3_CANTT	C5M3L2_CANTT
molecular_function	GO:0004540	ribonuclease activity	2	4	0.5	0.985566	0.0348077	1	1	C5MJ33_CANTT	C5M1V6_CANTT
biological_process	GO:0007232	osmosensory signaling pathway via Sho1 osmosensor	2	3	0.666667	0.997928	0.0447323	1	1	C5MH90_CANTT	C5M5Z1_CANTT
biological_process	GO:0007096	regulation of exit from mitosis	2	6	0.333333	0.994897	0.0248432	1	1	C5MH90_CANTT	C5M8Q8_CANTT
molecular_function	GO:0008168	methyltransferase activity	2	14	0.142857	0.020426	0.992811	0.729	1	C5M788_CANTT	C5M5S2_CANTT
biological_process	GO:0000425	pexophagy	2	4	0.5	0.992499	0.0819636	1	1	C5M8Y9_CANTT	C5MCW0_CANTT
molecular_function	GO:0009982	pseudouridine synthase activity	2	8	0.25	0.925938	0.279475	1	1	C5M8T8_CANTT	C5M8F3_CANTT
biological_process	GO:1990481	mRNA pseudouridine synthesis	2	5	0.4	0.983021	0.125287	1	1	C5M8T8_CANTT	C5M8F3_CANTT
biological_process	GO:0031119	tRNA pseudouridine synthesis	2	4	0.5	0.992499	0.0819636	1	1	C5M8T8_CANTT	C5M8F3_CANTT
biological_process	GO:0000083	regulation of transcription involved in G1/S transition of mitotic cell cycle	2	8	0.25	0.843148	0.419754	1	1	C5MEU2_CANTT	C5MF61_CANTT
cellular_component	GO:0033698	Rpd3L complex	2	3	0.666667	0.998337	0.038869	1	1	C5MHI2_CANTT	C5MEA4_CANTT
biological_process	GO:0061188	negative regulation of ribosomal DNA heterochromatin assembly	2	3	0.666667	0.997928	0.0447323	1	1	C5MHI2_CANTT	C5MEA4_CANTT
biological_process	GO:0061186	negative regulation of silent mating-type cassette heterochromatin assembly	2	3	0.666667	0.997928	0.0447323	1	1	C5MHI2_CANTT	C5MEA4_CANTT
biological_process	GO:0016479	negative regulation of transcription by RNA polymerase I	2	4	0.5	0.96923	0.172545	1	1	C5MHI2_CANTT	C5MEA4_CANTT
cellular_component	GO:0035267	NuA4 histone acetyltransferase complex	2	9	0.222222	0.925474	0.226357	1	1	C5MDI4_CANTT	C5M4P3_CANTT
biological_process	GO:0006409	tRNA export from nucleus	2	5	0.4	0.929102	0.272408	1	1	C5MC50_CANTT	C5M6B3_CANTT
biological_process	GO:0000184	nuclear-transcribed mRNA catabolic process, nonsense-mediated decay	2	4	0.5	0.885778	0.298634	1	1	C5MAD6_CANTT	C5MC27_CANTT
cellular_component	GO:0035861	site of double-strand break	2	7	0.285714	0.959677	0.197723	1	1	C5M9D7_CANTT	C5M7X1_CANTT
molecular_function	GO:0043139	5'-3' DNA helicase activity	2	7	0.285714	0.948899	0.228122	1	1	C5M9D7_CANTT	C5MAG5_CANTT
molecular_function	GO:0000014	single-stranded DNA endodeoxyribonuclease activity	2	4	0.5	0.982164	0.129117	1	1	C5M9D7_CANTT	C5M341_CANTT
biological_process	GO:0000706	meiotic DNA double-strand break processing	2	3	0.666667	0.992499	0.0819636	1	1	C5M9D7_CANTT	C5M4V2_CANTT
cellular_component	GO:0070603	SWI/SNF superfamily-type complex	2	4	0.5	0.977433	0.0672314	1	1	C5MA06_CANTT	C5M6D9_CANTT
molecular_function	GO:0051880	G-quadruplex DNA binding	2	4	0.5	0.992106	0.0846045	1	1	C5MAG5_CANTT	C5MA70_CANTT
biological_process	GO:0048478	replication fork protection	2	4	0.5	0.992499	0.0819636	1	1	C5MAR0_CANTT	C5M6L6_CANTT
biological_process	GO:0045859	regulation of protein kinase activity	2	2	1	0.999409	0.00295799	1	0.772	C5M4U0_CANTT	C5MC45_CANTT
cellular_component	GO:0031262	Ndc80 complex	2	3	0.666667	0.998337	0.038869	1	1	C5M441_CANTT	C5MH27_CANTT
cellular_component	GO:0031011	Ino80 complex	2	13	0.153846	0.806179	0.468172	1	1	C5M6F8_CANTT	C5MEH5_CANTT
molecular_function	GO:0030544	Hsp70 protein binding	2	7	0.285714	0.948899	0.228122	1	1	C5MGQ3_CANTT	C5M8X0_CANTT
molecular_function	GO:0000149	SNARE binding	2	5	0.4	0.967738	0.177544	1	1	C5MC47_CANTT	C5MCC4_CANTT
cellular_component	GO:0005786	signal recognition particle, endoplasmic reticulum targeting	2	5	0.4	0.986177	0.110244	1	1	C5MHT9_CANTT	C5M4I1_CANTT
molecular_function	GO:0008312	7S RNA binding	2	5	0.4	0.982164	0.129117	1	1	C5MHT9_CANTT	C5M4I1_CANTT
biological_process	GO:0000920	septum digestion after cytokinesis	2	5	0.4	0.951171	0.222031	1	1	C5MET6_CANTT	C5MB89_CANTT
biological_process	GO:0008608	attachment of spindle microtubules to kinetochore	2	6	0.333333	0.984953	0.0556761	1	1	C5M3I9_CANTT	C5M5Y4_CANTT
biological_process	GO:0000278	mitotic cell cycle	2	6	0.333333	0.999915	0.000200562	1	0.082	C5MEL0_CANTT	C5M626_CANTT
biological_process	GO:0006913	nucleocytoplasmic transport	2	4	0.5	0.904504	0.156385	1	1	C5MEL0_CANTT	C5M626_CANTT
molecular_function	GO:0004768	stearoyl-CoA 9-desaturase activity	2	2	1	1	0.0168735	1	0.999	C5MHC5_CANTT	C5M7B7_CANTT
biological_process	GO:0006636	unsaturated fatty acid biosynthetic process	2	2	1	1	0.0162924	1	0.999	C5MHC5_CANTT	C5M7B7_CANTT
biological_process	GO:0007064	mitotic sister chromatid cohesion	2	9	0.222222	0.774476	0.509281	1	1	C5M7X1_CANTT	C5MB46_CANTT
molecular_function	GO:0008353	RNA polymerase II CTD heptapeptide repeat kinase activity	2	3	0.666667	0.997814	0.0462495	1	1	C5M5Q1_CANTT	C5M6U7_CANTT
biological_process	GO:0071470	cellular response to osmotic stress	2	4	0.5	0.999765	0.0019662	1	0.583	C5M5Q1_CANTT	C5M958_CANTT
biological_process	GO:0038066	p38MAPK cascade	2	2	1	0.997928	0.0447323	1	1	C5M5Q1_CANTT	C5M9U4_CANTT
biological_process	GO:0042307	positive regulation of protein import into nucleus	2	4	0.5	0.992499	0.0819636	1	1	C5M5Q1_CANTT	C5M586_CANTT
biological_process	GO:0010520	regulation of reciprocal meiotic recombination	2	3	0.666667	0.996812	0.0307704	1	1	C5M5Q1_CANTT	C5M4V2_CANTT
biological_process	GO:1902969	mitotic DNA replication	2	2	1	0.862279	0.335768	1	1	C5M4A4_CANTT	C5M7X1_CANTT
biological_process	GO:0045947	negative regulation of translational initiation	2	3	0.666667	0.998818	0.0169793	1	1	C5MDY5_CANTT	C5MDC8_CANTT
biological_process	GO:0006986	response to unfolded protein	2	3	0.666667	0.975157	0.0926864	1	1	C5MH31_CANTT	C5M8X0_CANTT
biological_process	GO:0099638	endosome to plasma membrane protein transport	2	3	0.666667	0.997928	0.0447323	1	1	C5M427_CANTT	C5MAB0_CANTT
molecular_function	GO:0004100	chitin synthase activity	2	4	0.5	0.992106	0.0846045	1	1	C5MI28_CANTT	C5MGA7_CANTT
biological_process	GO:0006031	chitin biosynthetic process	2	3	0.666667	0.903417	0.322644	1	1	C5MI28_CANTT	C5MGA7_CANTT
cellular_component	GO:0120105	mitotic actomyosin contractile ring, intermediate layer	2	2	1	1	0.0140647	1	0.979	C5M7G4_CANTT	C5M958_CANTT
cellular_component	GO:0034973	Sid2-Mob1 complex	2	2	1	1	0.0140647	1	0.979	C5M7G4_CANTT	C5M8Q8_CANTT
biological_process	GO:0044878	mitotic cytokinesis checkpoint signaling	2	2	1	1	0.0162924	1	0.999	C5M7G4_CANTT	C5M958_CANTT
biological_process	GO:1903473	positive regulation of mitotic actomyosin contractile ring contraction	2	2	1	1	0.0162924	1	0.999	C5M7G4_CANTT	C5M8Q8_CANTT
biological_process	GO:1902846	positive regulation of mitotic spindle elongation	2	2	1	1	0.0162924	1	0.999	C5M7G4_CANTT	C5M958_CANTT
molecular_function	GO:0061608	nuclear import signal receptor activity	2	6	0.333333	0.967738	0.177544	1	1	C5MFS5_CANTT	C5MHM0_CANTT
cellular_component	GO:0070971	endoplasmic reticulum exit site	2	3	0.666667	0.998337	0.038869	1	1	C5MHK0_CANTT	C5MAY4_CANTT
cellular_component	GO:0031422	RecQ family helicase-topoisomerase III complex	2	2	1	1	0.0140647	1	0.979	C5M4V2_CANTT	C5M7X1_CANTT
molecular_function	GO:0005034	osmosensor activity	2	2	1	1	0.0168735	1	0.999	C5M4J7_CANTT	C5M5Z1_CANTT
biological_process	GO:0000448	cleavage in ITS2 between 5.8S rRNA and LSU-rRNA of tricistronic rRNA transcript (SSU-rRNA, 5.8S rRNA, LSU-rRNA)	2	3	0.666667	0.997928	0.0447323	1	1	C5M626_CANTT	C5M1V8_CANTT
cellular_component	GO:0000796	condensin complex	2	5	0.4	0.986177	0.110244	1	1	C5MGP6_CANTT	C5M7M1_CANTT
biological_process	GO:0007076	mitotic chromosome condensation	2	8	0.25	0.809604	0.465626	1	1	C5MGP6_CANTT	C5M7M1_CANTT
biological_process	GO:0000103	sulfate assimilation	2	3	0.666667	0.96923	0.172545	1	1	C5M4U7_CANTT	C5M686_CANTT
cellular_component	GO:0043229	intracellular organelle	2	5	0.4	0.999989	1.72376e-05	1	0.006	C5M8N6_CANTT	C5MGF4_CANTT
biological_process	GO:0006352	DNA-templated transcription, initiation	2	5	0.4	0.959862	0.0778338	1	1	C5MHY8_CANTT	C5M3S0_CANTT
molecular_function	GO:0008266	poly(U) RNA binding	2	5	0.4	0.982164	0.129117	1	1	C5MAD6_CANTT	C5M8R6_CANTT
biological_process	GO:0007089	traversing start control point of mitotic cell cycle	2	3	0.666667	0.997928	0.0447323	1	1	C5MAR0_CANTT	C5MF61_CANTT
biological_process	GO:0034975	protein folding in endoplasmic reticulum	2	4	0.5	0.992499	0.0819636	1	1	C5M8X0_CANTT	C5MBB2_CANTT
molecular_function	GO:0003774	cytoskeletal motor activity	2	5	0.4	0.968887	0.130543	1	1	C5MEW1_CANTT	C5MC62_CANTT
molecular_function	GO:0004535	poly(A)-specific ribonuclease activity	2	2	1	1	0.0168735	1	0.999	C5MAR0_CANTT	C5M8K6_CANTT
biological_process	GO:0000076	DNA replication checkpoint signaling	2	3	0.666667	0.983021	0.125287	1	1	C5MAR0_CANTT	C5M6L6_CANTT
cellular_component	GO:1990508	CKM complex	2	2	1	1	0.0140647	1	0.979	C5MAE1_CANTT	C5M6U7_CANTT
cellular_component	GO:0071006	U2-type catalytic step 1 spliceosome	2	3	0.666667	0.998337	0.038869	1	1	C5MJB7_CANTT	C5MA11_CANTT
biological_process	GO:0000349	generation of catalytic spliceosome for first transesterification step	2	2	1	1	0.0162924	1	0.999	C5MJB7_CANTT	C5MA11_CANTT
biological_process	GO:0030866	cortical actin cytoskeleton organization	2	4	0.5	0.999976	0.000160623	1	0.059	C5M937_CANTT	C5M9M9_CANTT
biological_process	GO:0060211	regulation of nuclear-transcribed mRNA poly(A) tail shortening	2	2	1	0.997928	0.0447323	1	1	C5M9Y7_CANTT	C5MFE8_CANTT
biological_process	GO:0070058	tRNA gene clustering	2	4	0.5	0.992499	0.0819636	1	1	C5MGP6_CANTT	C5M7M1_CANTT
biological_process	GO:0051641	cellular localization	2	5	0.4	0.999859	0.000242734	1	0.1	C5MC62_CANTT	C5M9L2_CANTT
biological_process	GO:0036086	positive regulation of transcription from RNA polymerase II promoter in response to iron ion starvation	2	2	1	1	0.0162924	1	0.999	C5M7A8_CANTT	C5MC14_CANTT
biological_process	GO:0045807	positive regulation of endocytosis	2	3	0.666667	0.96923	0.172545	1	1	C5M428_CANTT	C5M3L2_CANTT
biological_process	GO:1903501	positive regulation of mitotic actomyosin contractile ring assembly	2	3	0.666667	0.997928	0.0447323	1	1	C5M428_CANTT	C5M958_CANTT
molecular_function	GO:0005047	signal recognition particle binding	2	2	1	1	0.0168735	1	0.999	C5MHT9_CANTT	C5MJ28_CANTT
biological_process	GO:0031031	positive regulation of septation initiation signaling	2	4	0.5	0.992499	0.0819636	1	1	C5M958_CANTT	C5M8Q8_CANTT
biological_process	GO:1902406	mitotic actomyosin contractile ring maintenance	2	2	1	1	0.0162924	1	0.999	C5M958_CANTT	C5MGA7_CANTT
molecular_function	GO:1990814	DNA/DNA annealing activity	2	2	1	1	0.0168735	1	0.999	C5MGP6_CANTT	C5M7M1_CANTT
molecular_function	GO:0004534	5'-3' exoribonuclease activity	2	2	1	1	0.0168735	1	0.999	C5M1V8_CANTT	C5MC27_CANTT
cellular_component	GO:1902554	serine/threonine protein kinase complex	2	2	1	0.97217	0.0790517	1	1	C5M8Q8_CANTT	C5MB89_CANTT
molecular_function	GO:0019003	GDP binding	2	2	1	1	0.0168735	1	0.999	C5M586_CANTT	C5M527_CANTT
biological_process	GO:0031144	proteasome localization	1	2	0.5	0.983708	0.239282	1	1	C5MHM0_CANTT
cellular_component	GO:0022627	cytosolic small ribosomal subunit	1	9	0.111111	0.709418	0.679815	1	1	C5MDY5_CANTT
molecular_function	GO:0017108	5'-flap endonuclease activity	1	5	0.2	0.870883	0.501859	1	1	C5M9D7_CANTT
biological_process	GO:0006260	DNA replication	1	19	0.0526316	0.761924	0.33963	1	1	C5M643_CANTT
molecular_function	GO:0051539	4 iron, 4 sulfur cluster binding	1	28	0.0357143	0.103993	0.980087	1	1	C5M9D7_CANTT
cellular_component	GO:0031314	extrinsic component of mitochondrial inner membrane	1	11	0.0909091	0.574036	0.781109	1	1	C5MDT8_CANTT
cellular_component	GO:0005759	mitochondrial matrix	1	40	0.025	0.0025146	0.999363	0.096	1	C5MDT8_CANTT
cellular_component	GO:0005802	trans-Golgi network	1	13	0.0769231	0.491526	0.830166	1	1	C5M6F0_CANTT
biological_process	GO:0032543	mitochondrial translation	1	20	0.05	0.0630562	0.989303	1	1	C5MG00_CANTT
cellular_component	GO:0000922	spindle pole	1	5	0.2	0.756022	0.636567	1	1	C5MCL3_CANTT
biological_process	GO:0006284	base-excision repair	1	8	0.125	0.490719	0.831563	1	1	C5MA70_CANTT
biological_process	GO:0006417	regulation of translation	1	7	0.142857	0.999383	0.00160554	1	0.532	C5M8N8_CANTT
biological_process	GO:0032259	methylation	1	22	0.0454545	0.00895432	0.998276	0.648	1	C5M686_CANTT
biological_process	GO:0006656	phosphatidylcholine biosynthetic process	1	6	0.166667	0.677356	0.708365	1	1	C5ME74_CANTT
biological_process	GO:0045727	positive regulation of translation	1	4	0.25	0.309575	0.915287	1	1	C5MCL9_CANTT
cellular_component	GO:0032865	ERMES complex	1	5	0.2	0.889756	0.468635	1	1	MMM1_CANTT
molecular_function	GO:0120013	lipid transfer activity	1	3	0.333333	0.571104	0.784445	1	1	MMM1_CANTT
biological_process	GO:0015917	aminophospholipid transport	1	2	0.5	0.983708	0.239282	1	1	MMM1_CANTT
biological_process	GO:0070096	mitochondrial outer membrane translocase complex assembly	1	3	0.333333	0.955268	0.336556	1	1	MMM1_CANTT
biological_process	GO:1990456	mitochondrion-endoplasmic reticulum membrane tethering	1	4	0.25	0.918036	0.421421	1	1	MMM1_CANTT
biological_process	GO:0015914	phospholipid transport	1	3	0.333333	0.926697	0.225524	1	1	C5MFK2_CANTT
biological_process	GO:0032008	positive regulation of TOR signaling	1	2	0.5	0.827455	0.560036	1	1	C5M5M3_CANTT
biological_process	GO:0000160	phosphorelay signal transduction system	1	3	0.333333	0.992499	0.0819636	1	1	C5MC77_CANTT
cellular_component	GO:0030686	90S preribosome	1	12	0.0833333	0.290674	0.88732	1	1	C5MCS3_CANTT
biological_process	GO:0000447	endonucleolytic cleavage in ITS1 to separate SSU-rRNA from 5.8S rRNA and LSU-rRNA from tricistronic rRNA transcript (SSU-rRNA, 5.8S rRNA, LSU-rRNA)	1	29	0.0344828	0.0984543	0.981405	1	1	C5M626_CANTT
molecular_function	GO:0034511	U3 snoRNA binding	1	11	0.0909091	0.571104	0.784445	1	1	C5MCS3_CANTT
cellular_component	GO:0031305	integral component of mitochondrial inner membrane	1	9	0.111111	0.453271	0.850411	1	1	C5ME74_CANTT
biological_process	GO:0033617	mitochondrial cytochrome c oxidase assembly	1	13	0.0769231	0.490719	0.831563	1	1	C5MFM5_CANTT
molecular_function	GO:0009055	electron transfer activity	1	11	0.0909091	0.103993	0.980087	1	1	C5MHC5_CANTT
cellular_component	GO:0043529	GET complex	1	2	0.5	0.985935	0.223381	1	1	GET2_CANTT
cellular_component	GO:0031966	mitochondrial membrane	1	7	0.142857	0.0176437	0.99082	0.604	1	C5MAG5_CANTT
molecular_function	GO:0016757	glycosyltransferase activity	1	21	0.047619	0.0378613	0.983517	0.924	1	C5MBA9_CANTT
biological_process	GO:0046354	mannan biosynthetic process	1	13	0.0769231	0.490719	0.831563	1	1	C5MBA9_CANTT
biological_process	GO:0035268	protein mannosylation	1	13	0.0769231	0.374493	0.888465	1	1	C5MBA9_CANTT
cellular_component	GO:0072546	EMC complex	1	5	0.2	0.889756	0.468635	1	1	C5MFK2_CANTT
molecular_function	GO:0032977	membrane insertase activity	1	4	0.25	0.915396	0.42731	1	1	C5MFK2_CANTT
biological_process	GO:0006644	phospholipid metabolic process	1	6	0.166667	0.177175	0.896591	1	1	C5MFK2_CANTT
biological_process	GO:0045050	protein insertion into ER membrane by stop-transfer membrane-anchor sequence	1	2	0.5	0.983708	0.239282	1	1	C5MFK2_CANTT
molecular_function	GO:0003873	6-phosphofructo-2-kinase activity	1	3	0.333333	0.953751	0.341634	1	1	C5MCZ1_CANTT
biological_process	GO:0006003	fructose 2,6-bisphosphate metabolic process	1	4	0.25	0.918036	0.421421	1	1	C5MCZ1_CANTT
biological_process	GO:0006000	fructose metabolic process	1	3	0.333333	0.955268	0.336556	1	1	C5MCZ1_CANTT
molecular_function	GO:0004553	hydrolase activity, hydrolyzing O-glycosyl compounds	1	22	0.0454545	0.0451433	0.988863	0.957	1	C5M9W7_CANTT
biological_process	GO:0006457	protein folding	1	35	0.0285714	0.0410884	0.987551	0.995	1	C5MGQ3_CANTT
biological_process	GO:0006896	Golgi to vacuole transport	1	7	0.142857	0.777969	0.61637	1	1	C5M6F0_CANTT
biological_process	GO:0006906	vesicle fusion	1	4	0.25	0.885778	0.298634	1	1	C5M6F0_CANTT
cellular_component	GO:0035838	growing cell tip	1	4	0.25	0.847249	0.531812	1	1	C5M8T9_CANTT
biological_process	GO:0072659	protein localization to plasma membrane	1	3	0.333333	0.992061	0.0415501	1	1	C5M586_CANTT
molecular_function	GO:0050660	flavin adenine dinucleotide binding	1	22	0.0454545	0.0614182	0.983953	0.995	1	C5M505_CANTT
biological_process	GO:0006311	meiotic gene conversion	1	3	0.333333	0.955268	0.336556	1	1	C5MI50_CANTT
cellular_component	GO:0012507	ER to Golgi transport vesicle membrane	1	3	0.333333	0.99105	0.0445602	1	1	C5MF14_CANTT
biological_process	GO:0045324	late endosome to vacuole transport	1	5	0.2	0.6009	0.637101	1	1	C5M4H7_CANTT
cellular_component	GO:0033620	Mei2 nuclear dot complex	1	3	0.333333	0.961131	0.315637	1	1	C5MGI7_CANTT
biological_process	GO:1904669	ATP export	1	8	0.125	0.727592	0.665507	1	1	C5M4H7_CANTT
biological_process	GO:0043328	protein transport to vacuole involved in ubiquitin-dependent protein catabolic process via the multivesicular body sorting pathway	1	9	0.111111	0.677356	0.708365	1	1	C5MCC4_CANTT
cellular_component	GO:1990964	actin cytoskeleton-regulatory complex	1	1	1	1	0.118723	1	1	C5M5X4_CANTT
cellular_component	GO:0140224	SLAC complex	1	1	1	1	0.118723	1	1	C5M5X4_CANTT
molecular_function	GO:0140312	cargo adaptor activity	1	3	0.333333	0.967738	0.177544	1	1	C5M5X4_CANTT
biological_process	GO:0071555	cell wall organization	1	3	0.333333	0.875968	0.227189	1	1	C5M5X4_CANTT
biological_process	GO:0006302	double-strand break repair	1	9	0.111111	0.946742	0.111632	1	1	C5MEH5_CANTT
biological_process	GO:0051321	meiotic cell cycle	1	5	0.2	0.950116	0.0881647	1	1	C5M6L6_CANTT
cellular_component	GO:0071004	U2-type prespliceosome	1	10	0.1	0.6632	0.717928	1	1	C5MAX6_CANTT
biological_process	GO:0000245	spliceosomal complex assembly	1	5	0.2	0.809604	0.465626	1	1	C5MAX6_CANTT
cellular_component	GO:0000214	tRNA-intron endonuclease complex	1	4	0.25	0.928324	0.396957	1	1	C5M2G3_CANTT
molecular_function	GO:0016829	lyase activity	1	9	0.111111	0.0142754	0.995672	0.55	1	C5M2G3_CANTT
molecular_function	GO:0000213	tRNA-intron endonuclease activity	1	3	0.333333	0.953751	0.341634	1	1	C5M2G3_CANTT
biological_process	GO:0000379	tRNA-type intron splice site recognition and cleavage	1	4	0.25	0.918036	0.421421	1	1	C5M2G3_CANTT
cellular_component	GO:0030134	COPII-coated ER to Golgi transport vesicle	1	14	0.0714286	0.920948	0.188305	1	1	C5M9S4_CANTT
cellular_component	GO:0045121	membrane raft	1	3	0.333333	0.984863	0.080866	1	1	C5MCW0_CANTT
molecular_function	GO:0003824	catalytic activity	1	52	0.0192308	6.68068e-22	1	0	1	C5M4J5_CANTT
biological_process	GO:0006749	glutathione metabolic process	1	9	0.111111	0.410711	0.87203	1	1	C5M6Y6_CANTT
molecular_function	GO:0004525	ribonuclease III activity	1	7	0.142857	0.771878	0.623155	1	1	C5M412_CANTT
biological_process	GO:0006396	RNA processing	1	17	0.0588235	0.0875967	0.938232	1	1	C5M412_CANTT
molecular_function	GO:0051536	iron-sulfur cluster binding	1	6	0.166667	0.0554698	0.985787	0.983	1	C5MHX6_CANTT
molecular_function	GO:0046933	proton-transporting ATP synthase activity, rotational mechanism	1	10	0.1	0.619449	0.752122	1	1	C5M6T1_CANTT
biological_process	GO:0065003	protein-containing complex assembly	1	3	0.333333	0.617985	0.458462	1	1	C5M6T1_CANTT
molecular_function	GO:0016620	oxidoreductase activity, acting on the aldehyde or oxo group of donors, NAD or NADP as acceptor	1	8	0.125	0.27143	0.92962	1	1	C5M763_CANTT
molecular_function	GO:0003747	translation release factor activity	1	4	0.25	0.870883	0.501859	1	1	C5M527_CANTT
cellular_component	GO:0033573	high-affinity iron permease complex	1	5	0.2	0.889756	0.468635	1	1	C5M4G6_CANTT
molecular_function	GO:0005381	iron ion transmembrane transporter activity	1	5	0.2	0.870883	0.501859	1	1	C5M4G6_CANTT
molecular_function	GO:0008324	cation transmembrane transporter activity	1	3	0.333333	0.0276871	0.98838	0.841	1	C5M6C8_CANTT
biological_process	GO:0046916	cellular transition metal ion homeostasis	1	3	0.333333	0.427095	0.777455	1	1	C5M6C8_CANTT
cellular_component	GO:0005874	microtubule	1	18	0.0555556	0.137553	0.971378	0.999	1	C5M3I9_CANTT
cellular_component	GO:0005816	spindle pole body	1	8	0.125	0.961641	0.110659	1	1	C5M7F3_CANTT
biological_process	GO:0006950	response to stress	1	6	0.166667	0.975148	0.0358279	1	1	C5MC77_CANTT
biological_process	GO:1990417	snoRNA release from pre-rRNA	1	1	1	1	0.127787	1	1	C5MJ35_CANTT
biological_process	GO:0042273	ribosomal large subunit biogenesis	1	19	0.0526316	0.215861	0.889913	1	1	C5MEL0_CANTT
molecular_function	GO:0071949	FAD binding	1	22	0.0454545	0.199261	0.953778	1	1	C5MBB2_CANTT
biological_process	GO:0008033	tRNA processing	1	12	0.0833333	0.0682925	0.971734	1	1	C5MDT4_CANTT
cellular_component	GO:0030904	retromer complex	1	2	0.5	0.928324	0.396957	1	1	C5MEF9_CANTT
cellular_component	GO:0071014	post-mRNA release spliceosomal complex	1	10	0.1	0.61793	0.751514	1	1	C5MIC9_CANTT
molecular_function	GO:0004386	helicase activity	1	5	0.2	0.974669	0.0511461	1	1	C5M6D9_CANTT
molecular_function	GO:0030295	protein kinase activator activity	1	4	0.25	0.967738	0.177544	1	1	C5M8Q8_CANTT
biological_process	GO:0070301	cellular response to hydrogen peroxide	1	3	0.333333	0.874713	0.495454	1	1	C5MH57_CANTT
biological_process	GO:1990625	negative regulation of cytoplasmic translational initiation in response to stress	1	2	0.5	0.983708	0.239282	1	1	C5M5Q1_CANTT
cellular_component	GO:0045160	myosin I complex	1	2	0.5	0.985935	0.223381	1	1	C5MDY2_CANTT
cellular_component	GO:0044853	plasma membrane raft	1	1	1	1	0.118723	1	1	C5MDY2_CANTT
cellular_component	GO:0005628	prospore membrane	1	10	0.1	0.6632	0.717928	1	1	C5MDY2_CANTT
molecular_function	GO:0071933	Arp2/3 complex binding	1	1	1	1	0.130023	1	1	C5MDY2_CANTT
molecular_function	GO:0000146	microfilament motor activity	1	1	1	1	0.130023	1	1	C5MDY2_CANTT
biological_process	GO:0044855	plasma membrane raft distribution	1	1	1	1	0.127787	1	1	C5MDY2_CANTT
biological_process	GO:0030838	positive regulation of actin filament polymerization	1	1	1	0.966537	0.114222	1	1	C5MDY2_CANTT
molecular_function	GO:0035673	oligopeptide transmembrane transporter activity	1	11	0.0909091	0.766407	0.519093	1	1	C5MH61_CANTT
biological_process	GO:0044396	actin cortical patch organization	1	9	0.111111	0.987795	0.0562228	1	1	C5M7R2_CANTT
molecular_function	GO:0008559	ABC-type xenobiotic transporter activity	1	3	0.333333	0.953751	0.341634	1	1	C5M5A4_CANTT
cellular_component	GO:0030122	AP-2 adaptor complex	1	4	0.25	0.928324	0.396957	1	1	C5MBM5_CANTT
biological_process	GO:0031509	subtelomeric heterochromatin assembly	1	17	0.0588235	0.340799	0.902794	1	1	C5M787_CANTT
biological_process	GO:0000723	telomere maintenance	1	13	0.0769231	0.86583	0.261968	1	1	C5M9D7_CANTT
biological_process	GO:0042254	ribosome biogenesis	1	12	0.0833333	0.00405411	0.998158	0.37	1	C5M2T6_CANTT
molecular_function	GO:0000285	1-phosphatidylinositol-3-phosphate 5-kinase activity	1	1	1	1	0.130023	1	1	C5M6E8_CANTT
molecular_function	GO:0015171	amino acid transmembrane transporter activity	1	23	0.0434783	0.231633	0.916906	1	1	C5MHF9_CANTT
biological_process	GO:0007034	vacuolar transport	1	10	0.1	0.415608	0.728043	1	1	C5ME90_CANTT
biological_process	GO:0042546	cell wall biogenesis	1	3	0.333333	0.49623	0.669539	1	1	C5MCN4_CANTT
molecular_function	GO:0016791	phosphatase activity	1	5	0.2	0.765997	0.343392	1	1	C5MGN3_CANTT
biological_process	GO:0043161	proteasome-mediated ubiquitin-dependent protein catabolic process	1	32	0.03125	0.268125	0.831635	1	1	C5M2N2_CANTT
cellular_component	GO:0000775	chromosome, centromeric region	1	11	0.0909091	0.983762	0.0382074	1	0.997	C5M8B7_CANTT
cellular_component	GO:0000159	protein phosphatase type 2A complex	1	7	0.142857	0.802277	0.587494	1	1	C5M7F3_CANTT
molecular_function	GO:0004722	protein serine/threonine phosphatase activity	1	6	0.166667	0.852109	0.318718	1	1	C5M958_CANTT
biological_process	GO:0000055	ribosomal large subunit export from nucleus	1	15	0.0666667	0.374493	0.888465	1	1	C5MC50_CANTT
biological_process	GO:0000493	box H/ACA snoRNP assembly	1	2	0.5	0.983708	0.239282	1	1	C5M2T6_CANTT
molecular_function	GO:0042162	telomeric DNA binding	1	3	0.333333	0.948899	0.228122	1	1	C5M6U1_CANTT
cellular_component	GO:0005732	sno(s)RNA-containing ribonucleoprotein complex	1	5	0.2	0.351394	0.897808	1	1	C5M2T6_CANTT
biological_process	GO:0001522	pseudouridine synthesis	1	5	0.2	0.926697	0.225524	1	1	C5M2T6_CANTT
biological_process	GO:0007004	telomere maintenance via telomerase	1	5	0.2	0.843148	0.419754	1	1	C5M7X1_CANTT
molecular_function	GO:0003910	DNA ligase (ATP) activity	1	2	0.5	0.983127	0.243172	1	1	C5M643_CANTT
biological_process	GO:0071897	DNA biosynthetic process	1	2	0.5	0.6009	0.637101	1	1	C5M643_CANTT
biological_process	GO:0035753	maintenance of DNA trinucleotide repeats	1	5	0.2	0.874713	0.495454	1	1	C5MA70_CANTT
cellular_component	GO:0031932	TORC2 complex	1	6	0.166667	0.847249	0.531812	1	1	C5M933_CANTT
molecular_function	GO:0005546	phosphatidylinositol-4,5-bisphosphate binding	1	3	0.333333	0.953751	0.341634	1	1	C5M933_CANTT
biological_process	GO:0038203	TORC2 signaling	1	2	0.5	0.955268	0.336556	1	1	C5M933_CANTT
biological_process	GO:0006633	fatty acid biosynthetic process	1	12	0.0833333	0.782257	0.445351	1	1	C5MDG8_CANTT
molecular_function	GO:0043813	phosphatidylinositol-3,5-bisphosphate 5-phosphatase activity	1	1	1	1	0.130023	1	1	C5M8L2_CANTT
biological_process	GO:0006312	mitotic recombination	1	4	0.25	0.879938	0.276602	1	1	C5MEH5_CANTT
molecular_function	GO:0004190	aspartic-type endopeptidase activity	1	16	0.0625	0.364558	0.892877	1	1	C5MCC4_CANTT
biological_process	GO:0006506	GPI anchor biosynthetic process	1	23	0.0434783	0.122433	0.975491	1	1	C5M6G0_CANTT
biological_process	GO:0031321	ascospore-type prospore assembly	1	2	0.5	0.677356	0.708365	1	1	C5M9M9_CANTT
biological_process	GO:0016042	lipid catabolic process	1	16	0.0625	0.0600398	0.984382	0.999	1	C5M1W8_CANTT
biological_process	GO:0090114	COPII-coated vesicle budding	1	3	0.333333	0.96923	0.172545	1	1	C5MD93_CANTT
biological_process	GO:0051664	nuclear pore localization	1	2	0.5	0.983708	0.239282	1	1	C5M8L8_CANTT
biological_process	GO:1902953	positive regulation of ER to Golgi vesicle-mediated transport	1	4	0.25	0.918036	0.421421	1	1	C5MD93_CANTT
biological_process	GO:0070863	positive regulation of protein exit from endoplasmic reticulum	1	4	0.25	0.918036	0.421421	1	1	C5MD93_CANTT
biological_process	GO:0045893	positive regulation of transcription, DNA-templated	1	2	0.5	1	9.00245e-07	1	0.002	C5M7R8_CANTT
cellular_component	GO:0005721	pericentric heterochromatin	1	5	0.2	0.889756	0.468635	1	1	C5MFY0_CANTT
biological_process	GO:0007124	pseudohyphal growth	1	10	0.1	0.907314	0.261752	1	1	C5MH90_CANTT
molecular_function	GO:0046961	proton-transporting ATPase activity, rotational mechanism	1	13	0.0769231	0.480907	0.837016	1	1	C5M6T1_CANTT
biological_process	GO:1902975	mitotic DNA replication initiation	1	4	0.25	0.874713	0.495454	1	1	C5M787_CANTT
cellular_component	GO:0071561	nucleus-vacuole junction	1	3	0.333333	0.961131	0.315637	1	1	C5MCW0_CANTT
cellular_component	GO:0000407	phagophore assembly site	1	4	0.25	0.94148	0.193821	1	1	C5MCW0_CANTT
biological_process	GO:0030242	autophagy of peroxisome	1	3	0.333333	0.993308	0.048829	1	1	C5M9Y7_CANTT
cellular_component	GO:0000148	1,3-beta-D-glucan synthase complex	1	4	0.25	0.928324	0.396957	1	1	C5M428_CANTT
biological_process	GO:0006075	(1->3)-beta-D-glucan biosynthetic process	1	4	0.25	0.918036	0.421421	1	1	C5M428_CANTT
molecular_function	GO:0004518	nuclease activity	1	8	0.125	0.918973	0.13829	1	1	C5MAH3_CANTT
cellular_component	GO:0005788	endoplasmic reticulum lumen	1	4	0.25	0.847249	0.531812	1	1	C5M8X0_CANTT
biological_process	GO:0006486	protein glycosylation	1	17	0.0588235	0.0865932	0.96601	1	1	C5M3C7_CANTT
molecular_function	GO:0004523	RNA-DNA hybrid ribonuclease activity	1	7	0.142857	0.771878	0.623155	1	1	C5MA51_CANTT
molecular_function	GO:0004842	ubiquitin-protein transferase activity	1	14	0.0714286	0.185031	0.924883	1	1	C5M626_CANTT
cellular_component	GO:0000123	histone acetyltransferase complex	1	5	0.2	0.999959	0.000186931	1	0.038	C5M8V5_CANTT
cellular_component	GO:0000176	nuclear exosome (RNase complex)	1	10	0.1	0.6632	0.717928	1	1	C5MEL1_CANTT
biological_process	GO:0000467	exonucleolytic trimming to generate mature 3'-end of 5.8S rRNA from tricistronic rRNA transcript (SSU-rRNA, 5.8S rRNA, LSU-rRNA)	1	10	0.1	0.628046	0.745744	1	1	C5MEL1_CANTT
biological_process	GO:0071038	nuclear polyadenylation-dependent tRNA catabolic process	1	9	0.111111	0.677356	0.708365	1	1	C5MEL1_CANTT
biological_process	GO:0070478	nuclear-transcribed mRNA catabolic process, 3'-5' exonucleolytic nonsense-mediated decay	1	11	0.0909091	0.580246	0.778343	1	1	C5MAK7_CANTT
biological_process	GO:0009202	deoxyribonucleoside triphosphate biosynthetic process	1	1	1	0.918036	0.421421	1	1	C5MJH1_CANTT
biological_process	GO:0042326	negative regulation of phosphorylation	1	1	1	0.996812	0.0307704	1	1	C5MJH1_CANTT
biological_process	GO:1901857	positive regulation of cellular respiration	1	2	0.5	0.983708	0.239282	1	1	C5MJH1_CANTT
biological_process	GO:0008104	protein localization	1	3	0.333333	0.999599	0.000692529	1	0.266	C5MJH1_CANTT
biological_process	GO:0071042	nuclear polyadenylation-dependent mRNA catabolic process	1	4	0.25	0.918036	0.421421	1	1	C5MEL1_CANTT
cellular_component	GO:0016282	eukaryotic 43S preinitiation complex	1	10	0.1	0.6632	0.717928	1	1	C5M2A5_CANTT
cellular_component	GO:0033290	eukaryotic 48S preinitiation complex	1	11	0.0909091	0.61793	0.751514	1	1	C5M2A5_CANTT
biological_process	GO:0001732	formation of cytoplasmic translation initiation complex	1	10	0.1	0.628046	0.745744	1	1	C5M2A5_CANTT
molecular_function	GO:0005200	structural constituent of cytoskeleton	1	10	0.1	0.619449	0.752122	1	1	C5M8G8_CANTT
molecular_function	GO:0019904	protein domain specific binding	1	5	0.2	0.899286	0.33055	1	1	C5M4H7_CANTT
biological_process	GO:0006646	phosphatidylethanolamine biosynthetic process	1	4	0.25	0.918036	0.421421	1	1	C5ME74_CANTT
biological_process	GO:0030150	protein import into mitochondrial matrix	1	17	0.0588235	0.340799	0.902794	1	1	C5M1Z3_CANTT
cellular_component	GO:0005933	cellular bud	1	4	0.25	0.986283	0.0346022	1	0.997	C5M9J9_CANTT
cellular_component	GO:0008541	proteasome regulatory particle, lid subcomplex	1	13	0.0769231	0.531828	0.807188	1	1	C5M2N2_CANTT
cellular_component	GO:0034515	proteasome storage granule	1	16	0.0625	0.417148	0.868248	1	1	C5M2N2_CANTT
biological_process	GO:0016559	peroxisome fission	1	4	0.25	0.918036	0.421421	1	1	C5MH19_CANTT
biological_process	GO:0043248	proteasome assembly	1	8	0.125	0.309575	0.915287	1	1	C5M2N2_CANTT
biological_process	GO:0045053	protein retention in Golgi apparatus	1	7	0.142857	0.777969	0.61637	1	1	C5MH19_CANTT
molecular_function	GO:0031625	ubiquitin protein ligase binding	1	9	0.111111	0.66945	0.714965	1	1	C5MDG6_CANTT
biological_process	GO:0045899	positive regulation of RNA polymerase II transcription preinitiation complex assembly	1	9	0.111111	0.677356	0.708365	1	1	C5M6A6_CANTT
biological_process	GO:0001080	nitrogen catabolite activation of transcription from RNA polymerase II promoter	1	1	1	1	0.127787	1	1	C5M4J3_CANTT
biological_process	GO:1901717	positive regulation of gamma-aminobutyric acid catabolic process	1	1	1	1	0.127787	1	1	C5M4J3_CANTT
biological_process	GO:1901714	positive regulation of urea catabolic process	1	1	1	1	0.127787	1	1	C5M4J3_CANTT
molecular_function	GO:0008017	microtubule binding	1	10	0.1	0.52483	0.812561	1	1	C5MEW1_CANTT
biological_process	GO:0002098	tRNA wobble uridine modification	1	10	0.1	0.254202	0.935671	1	1	C5M3X4_CANTT
biological_process	GO:0032258	cytoplasm to vacuole transport by the Cvt pathway	1	10	0.1	0.809604	0.465626	1	1	C5M6F0_CANTT
biological_process	GO:0034727	piecemeal microautophagy of the nucleus	1	8	0.125	0.903417	0.322644	1	1	C5M8Y9_CANTT
biological_process	GO:0032889	regulation of vacuole fusion, non-autophagic	1	7	0.142857	0.777969	0.61637	1	1	C5M428_CANTT
biological_process	GO:0000422	autophagy of mitochondrion	1	8	0.125	0.843148	0.419754	1	1	C5M958_CANTT
cellular_component	GO:0005770	late endosome	1	10	0.1	0.655285	0.584267	1	1	C5MH19_CANTT
biological_process	GO:0006122	mitochondrial electron transport, ubiquinol to cytochrome c	1	9	0.111111	0.677356	0.708365	1	1	C5ME74_CANTT
biological_process	GO:0007121	bipolar cellular bud site selection	1	3	0.333333	0.955268	0.336556	1	1	C5MH90_CANTT
biological_process	GO:0032880	regulation of protein localization	1	5	0.2	0.84957	0.285045	1	1	C5M428_CANTT
biological_process	GO:0055085	transmembrane transport	1	18	0.0555556	0.071989	0.963076	1	1	C5MAQ3_CANTT
molecular_function	GO:0004828	serine-tRNA ligase activity	1	2	0.5	0.983127	0.243172	1	1	C5M834_CANTT
biological_process	GO:0097056	selenocysteinyl-tRNA(Sec) biosynthetic process	1	2	0.5	0.983708	0.239282	1	1	C5M834_CANTT
biological_process	GO:0006434	seryl-tRNA aminoacylation	1	1	1	0.983708	0.239282	1	1	C5M834_CANTT
molecular_function	GO:0030234	enzyme regulator activity	1	9	0.111111	0.982372	0.0330429	1	1	C5MCZ7_CANTT
biological_process	GO:0016558	protein import into peroxisome matrix	1	3	0.333333	0.903417	0.322644	1	1	C5MB60_CANTT
cellular_component	GO:0097078	FAL1-SGD1 complex	1	1	1	1	0.118723	1	1	C5MFG7_CANTT
biological_process	GO:0032774	RNA biosynthetic process	1	1	1	1	2.53655e-18	1	0	C5MFG7_CANTT
biological_process	GO:0010606	positive regulation of cytoplasmic mRNA processing body assembly	1	2	0.5	0.983708	0.239282	1	1	C5M9Y7_CANTT
biological_process	GO:0006612	protein targeting to membrane	1	7	0.142857	0.908909	0.196299	1	1	C5MHM0_CANTT
molecular_function	GO:0005247	voltage-gated chloride channel activity	1	3	0.333333	0.953751	0.341634	1	1	C5M4C0_CANTT
biological_process	GO:0006821	chloride transport	1	3	0.333333	0.955268	0.336556	1	1	C5M4C0_CANTT
biological_process	GO:0006491	N-glycan processing	1	4	0.25	0.918036	0.421421	1	1	C5M9G9_CANTT
biological_process	GO:0006487	protein N-linked glycosylation	1	16	0.0625	0.109839	0.978651	1	1	C5M9T8_CANTT
cellular_component	GO:0032585	multivesicular body membrane	1	4	0.25	0.928324	0.396957	1	1	C5M8Y9_CANTT
biological_process	GO:0001731	formation of translation preinitiation complex	1	6	0.166667	0.827455	0.560036	1	1	C5MDY5_CANTT
biological_process	GO:0006301	postreplication repair	1	4	0.25	0.628046	0.745744	1	1	C5M7X1_CANTT
molecular_function	GO:0001056	RNA polymerase III activity	1	12	0.0833333	0.52483	0.812561	1	1	C5M4D1_CANTT
biological_process	GO:0006386	termination of RNA polymerase III transcription	1	14	0.0714286	0.449465	0.853181	1	1	C5M4D1_CANTT
biological_process	GO:0006384	transcription initiation from RNA polymerase III promoter	1	14	0.0714286	0.664232	0.625507	1	1	C5M4D1_CANTT
biological_process	GO:0042797	tRNA transcription by RNA polymerase III	1	13	0.0769231	0.490719	0.831563	1	1	C5M4D1_CANTT
biological_process	GO:0031204	posttranslational protein targeting to membrane, translocation	1	7	0.142857	0.677356	0.708365	1	1	C5MFF1_CANTT
biological_process	GO:0036228	protein localization to nuclear inner membrane	1	2	0.5	0.983708	0.239282	1	1	C5M448_CANTT
molecular_function	GO:0035615	clathrin adaptor activity	1	3	0.333333	0.953751	0.341634	1	1	C5MBM5_CANTT
biological_process	GO:0051716	cellular response to stimulus	1	1	1	0.999998	4.17307e-06	1	0.005	C5M785_CANTT
biological_process	GO:0043001	Golgi to plasma membrane protein transport	1	6	0.166667	0.827455	0.560036	1	1	C5MC47_CANTT
molecular_function	GO:0017128	phospholipid scramblase activity	1	1	1	1	0.130023	1	1	C5MIZ1_CANTT
biological_process	GO:0034605	cellular response to heat	1	9	0.111111	0.984953	0.0556761	1	1	C5MIZ1_CANTT
biological_process	GO:1903147	negative regulation of autophagy of mitochondrion	1	1	1	0.983708	0.239282	1	1	C5MIZ1_CANTT
molecular_function	GO:0004602	glutathione peroxidase activity	1	6	0.166667	0.822456	0.566722	1	1	C5M6Y6_CANTT
biological_process	GO:0000466	maturation of 5.8S rRNA from tricistronic rRNA transcript (SSU-rRNA, 5.8S rRNA, LSU-rRNA)	1	10	0.1	0.161321	0.928646	1	1	C5M8D1_CANTT
molecular_function	GO:0000339	RNA cap binding	1	3	0.333333	0.870883	0.501859	1	1	C5MIR4_CANTT
cellular_component	GO:0005736	RNA polymerase I complex	1	10	0.1	0.6632	0.717928	1	1	C5M4D1_CANTT
molecular_function	GO:0001054	RNA polymerase I activity	1	10	0.1	0.619449	0.752122	1	1	C5M4D1_CANTT
biological_process	GO:0006363	termination of RNA polymerase I transcription	1	10	0.1	0.628046	0.745744	1	1	C5M4D1_CANTT
biological_process	GO:0006362	transcription elongation from RNA polymerase I promoter	1	12	0.0833333	0.410711	0.87203	1	1	C5M4D1_CANTT
biological_process	GO:0006361	transcription initiation from RNA polymerase I promoter	1	10	0.1	0.580246	0.778343	1	1	C5M4D1_CANTT
biological_process	GO:2000728	regulation of mRNA export from nucleus in response to heat stress	1	1	1	1	0.127787	1	1	C5M8L8_CANTT
biological_process	GO:0072665	protein localization to vacuole	1	3	0.333333	0.671804	0.499835	1	1	C5M572_CANTT
biological_process	GO:0030474	spindle pole body duplication	1	3	0.333333	0.918036	0.421421	1	1	C5M572_CANTT
biological_process	GO:0072583	clathrin-dependent endocytosis	1	3	0.333333	0.918036	0.421421	1	1	C5MBM5_CANTT
cellular_component	GO:0071944	cell periphery	1	3	0.333333	0.866863	0.180786	1	1	C5M7T9_CANTT
biological_process	GO:0009272	fungal-type cell wall biogenesis	1	6	0.166667	0.26353	0.901546	1	1	C5M9Y7_CANTT
biological_process	GO:0044571	[2Fe-2S] cluster assembly	1	3	0.333333	0.955268	0.336556	1	1	C5MDT8_CANTT
cellular_component	GO:0000111	nucleotide-excision repair factor 2 complex	1	1	1	1	0.118723	1	1	C5M5Z5_CANTT
cellular_component	GO:0120125	PNGase complex	1	1	1	1	0.118723	1	1	C5M5Z5_CANTT
molecular_function	GO:0000224	peptide-N4-(N-acetyl-beta-glucosaminyl)asparagine amidase activity	1	1	1	1	0.130023	1	1	C5M5Z5_CANTT
biological_process	GO:0035977	protein deglycosylation involved in glycoprotein catabolic process	1	1	1	0.955268	0.336556	1	1	C5M5Z5_CANTT
biological_process	GO:0097466	ubiquitin-dependent glycoprotein ERAD pathway	1	2	0.5	0.918036	0.421421	1	1	C5M5Z5_CANTT
cellular_component	GO:0000112	nucleotide-excision repair factor 3 complex	1	4	0.25	0.928324	0.396957	1	1	C5M341_CANTT
molecular_function	GO:0001671	ATPase activator activity	1	11	0.0909091	0.571104	0.784445	1	1	C5M1Z3_CANTT
cellular_component	GO:0055087	Ski complex	1	3	0.333333	0.961131	0.315637	1	1	C5MAK7_CANTT
biological_process	GO:0000244	spliceosomal tri-snRNP complex assembly	1	2	0.5	0.983708	0.239282	1	1	C5M7G6_CANTT
biological_process	GO:0009966	regulation of signal transduction	1	2	0.5	0.934347	0.124034	1	1	C5M2B4_CANTT
molecular_function	GO:0019888	protein phosphatase regulator activity	1	9	0.111111	0.439507	0.858287	1	1	C5M7F3_CANTT
biological_process	GO:0070199	establishment of protein localization to chromosome	1	1	1	1	0.127787	1	1	C5M7F3_CANTT
biological_process	GO:0051754	meiotic sister chromatid cohesion, centromeric	1	1	1	0.955268	0.336556	1	1	C5M7F3_CANTT
biological_process	GO:0031107	septin ring disassembly	1	2	0.5	0.983708	0.239282	1	1	C5M7F3_CANTT
biological_process	GO:0031134	sister chromatid biorientation	1	3	0.333333	0.951171	0.222031	1	1	C5M7F3_CANTT
molecular_function	GO:0003730	mRNA 3'-UTR binding	1	2	0.5	0.953751	0.341634	1	1	C5MJ33_CANTT
molecular_function	GO:0048027	mRNA 5'-UTR binding	1	2	0.5	0.983127	0.243172	1	1	C5MJ33_CANTT
molecular_function	GO:0000900	translation repressor activity, mRNA regulatory element binding	1	2	0.5	0.983127	0.243172	1	1	C5MJ33_CANTT
biological_process	GO:1903450	regulation of G1 to G0 transition	1	1	1	0.983708	0.239282	1	1	C5MJ33_CANTT
biological_process	GO:0006283	transcription-coupled nucleotide-excision repair	1	4	0.25	0.727592	0.665507	1	1	C5M833_CANTT
molecular_function	GO:0019706	protein-cysteine S-palmitoyltransferase activity	1	6	0.166667	0.822456	0.566722	1	1	C5MFC7_CANTT
molecular_function	GO:0004596	peptide alpha-N-acetyltransferase activity	1	4	0.25	0.870883	0.501859	1	1	C5M9U4_CANTT
cellular_component	GO:0071540	eukaryotic translation initiation factor 3 complex, eIF3e	1	5	0.2	0.889756	0.468635	1	1	C5M2A5_CANTT
cellular_component	GO:0071541	eukaryotic translation initiation factor 3 complex, eIF3m	1	5	0.2	0.889756	0.468635	1	1	C5M2A5_CANTT
cellular_component	GO:0043614	multi-eIF complex	1	5	0.2	0.889756	0.468635	1	1	C5M2A5_CANTT
molecular_function	GO:0019899	enzyme binding	1	2	0.5	0.718629	0.425225	1	1	C5MH90_CANTT
molecular_function	GO:0044025	histone kinase activity (H2B-S14 specific)	1	1	1	1	0.130023	1	1	C5MH90_CANTT
biological_process	GO:0010629	negative regulation of gene expression	1	1	1	1	5.85997e-09	1	0	C5MH90_CANTT
biological_process	GO:0000750	pheromone-dependent signal transduction involved in conjugation with cellular fusion	1	6	0.166667	0.874594	0.371954	1	1	C5MH90_CANTT
biological_process	GO:0043065	positive regulation of apoptotic process	1	1	1	1	0.127787	1	1	C5MH90_CANTT
biological_process	GO:0001402	signal transduction involved in filamentous growth	1	2	0.5	0.983708	0.239282	1	1	C5MH90_CANTT
biological_process	GO:0035376	sterol import	1	2	0.5	0.983708	0.239282	1	1	C5MH90_CANTT
molecular_function	GO:0004408	holocytochrome-c synthase activity	1	2	0.5	0.983127	0.243172	1	1	C5MH12_CANTT
biological_process	GO:0018063	cytochrome c-heme linkage	1	2	0.5	0.983708	0.239282	1	1	C5MH12_CANTT
cellular_component	GO:0140671	ADA complex	1	3	0.333333	NA	NA	NA	NA	C5MFR9_CANTT
molecular_function	GO:0004017	adenylate kinase activity	1	6	0.166667	0.822456	0.566722	1	1	C5MA70_CANTT
molecular_function	GO:0000978	RNA polymerase II cis-regulatory region sequence-specific DNA binding	1	3	0.333333	0.953751	0.341634	1	1	C5M3D5_CANTT
biological_process	GO:0071466	cellular response to xenobiotic stimulus	1	2	0.5	0.955268	0.336556	1	1	C5M3D5_CANTT
biological_process	GO:0061415	negative regulation of transcription from RNA polymerase II promoter by a nonfermentable carbon source	1	1	1	1	0.127787	1	1	C5M3D5_CANTT
biological_process	GO:0061414	positive regulation of transcription from RNA polymerase II promoter by a nonfermentable carbon source	1	1	1	1	0.127787	1	1	C5M3D5_CANTT
biological_process	GO:0006874	cellular calcium ion homeostasis	1	3	0.333333	0.843148	0.419754	1	1	C5MCZ7_CANTT
cellular_component	GO:0000274	mitochondrial proton-transporting ATP synthase, stator stalk	1	3	0.333333	0.961131	0.315637	1	1	C5M6T1_CANTT
cellular_component	GO:0030136	clathrin-coated vesicle	1	1	1	0.998615	0.00761605	1	0.702	C5M1Z9_CANTT
molecular_function	GO:0005545	1-phosphatidylinositol binding	1	2	0.5	0.983127	0.243172	1	1	C5M1Z9_CANTT
biological_process	GO:0048268	clathrin coat assembly	1	1	1	1	0.127787	1	1	C5M1Z9_CANTT
biological_process	GO:0031120	snRNA pseudouridine synthesis	1	4	0.25	0.918036	0.421421	1	1	C5M8T8_CANTT
cellular_component	GO:0030907	MBF transcription complex	1	2	0.5	0.985935	0.223381	1	1	C5MEU2_CANTT
biological_process	GO:0031139	positive regulation of conjugation with cellular fusion	1	2	0.5	0.944324	0.162966	1	1	C5MEQ4_CANTT
molecular_function	GO:0008022	protein C-terminus binding	1	2	0.5	0.983127	0.243172	1	1	C5M527_CANTT
biological_process	GO:2000219	positive regulation of invasive growth in response to glucose limitation	1	2	0.5	0.983708	0.239282	1	1	C5MHI2_CANTT
molecular_function	GO:0004609	phosphatidylserine decarboxylase activity	1	2	0.5	0.983127	0.243172	1	1	C5ME74_CANTT
biological_process	GO:0016540	protein autoprocessing	1	2	0.5	0.983708	0.239282	1	1	C5ME74_CANTT
molecular_function	GO:0005543	phospholipid binding	1	5	0.2	0.997151	0.00791902	1	0.889	C5MGH5_CANTT
biological_process	GO:0006446	regulation of translational initiation	1	6	0.166667	0.956274	0.137721	1	1	C5MFE8_CANTT
cellular_component	GO:0042729	DASH complex	1	8	0.125	0.756022	0.636567	1	1	C5M3I9_CANTT
cellular_component	GO:0072686	mitotic spindle	1	7	0.142857	0.706133	0.582852	1	1	C5M3I9_CANTT
biological_process	GO:0034473	U1 snRNA 3'-end processing	1	3	0.333333	0.955268	0.336556	1	1	C5MEL1_CANTT
biological_process	GO:0034475	U4 snRNA 3'-end processing	1	5	0.2	0.874713	0.495454	1	1	C5MEL1_CANTT
biological_process	GO:0034476	U5 snRNA 3'-end processing	1	4	0.25	0.918036	0.421421	1	1	C5MEL1_CANTT
biological_process	GO:0019354	siroheme biosynthetic process	1	2	0.5	0.983708	0.239282	1	1	C5M686_CANTT
molecular_function	GO:0016773	phosphotransferase activity, alcohol group as acceptor	1	6	0.166667	1	6.19462e-08	1	0	C5M2G5_CANTT
cellular_component	GO:0000145	exocyst	1	8	0.125	0.756022	0.636567	1	1	C5MCU2_CANTT
biological_process	GO:0006887	exocytosis	1	10	0.1	0.449465	0.853181	1	1	C5MCU2_CANTT
cellular_component	GO:0001405	PAM complex, Tim23 associated import motor	1	6	0.166667	0.847249	0.531812	1	1	C5M1Z3_CANTT
biological_process	GO:0070262	peptidyl-serine dephosphorylation	1	5	0.2	0.874713	0.495454	1	1	C5M958_CANTT
molecular_function	GO:0017150	tRNA dihydrouridine synthase activity	1	4	0.25	0.915396	0.42731	1	1	C5M505_CANTT
cellular_component	GO:0005775	vacuolar lumen	1	3	0.333333	0.709418	0.679815	1	1	C5M8Y9_CANTT
molecular_function	GO:0004620	phospholipase activity	1	1	1	0.364558	0.892877	1	1	C5M8Y9_CANTT
biological_process	GO:0034496	multivesicular body membrane disassembly	1	1	1	1	0.127787	1	1	C5M8Y9_CANTT
biological_process	GO:0046461	neutral lipid catabolic process	1	1	1	0.918036	0.421421	1	1	C5M8Y9_CANTT
biological_process	GO:0006660	phosphatidylserine catabolic process	1	1	1	1	0.127787	1	1	C5M8Y9_CANTT
biological_process	GO:0006624	vacuolar protein processing	1	4	0.25	0.918036	0.421421	1	1	C5M8Y9_CANTT
molecular_function	GO:0001227	DNA-binding transcription repressor activity, RNA polymerase II-specific	1	1	1	1	0.130023	1	1	C5MAW0_CANTT
biological_process	GO:2001278	positive regulation of leucine biosynthetic process	1	1	1	1	0.127787	1	1	C5MAW0_CANTT
biological_process	GO:0032447	protein urmylation	1	6	0.166667	0.827455	0.560036	1	1	C5M6Y6_CANTT
molecular_function	GO:0042803	protein homodimerization activity	1	9	0.111111	0.66945	0.714965	1	1	C5M6U1_CANTT
molecular_function	GO:0042134	rRNA primary transcript binding	1	7	0.142857	0.771878	0.623155	1	1	C5MEL1_CANTT
molecular_function	GO:0030695	GTPase regulator activity	1	3	0.333333	0.999688	0.000916657	1	0.142	C5M935_CANTT
biological_process	GO:0032511	late endosome to vacuole transport via multivesicular body sorting pathway	1	11	0.0909091	0.519609	0.745798	1	1	C5M6A1_CANTT
biological_process	GO:0033567	DNA replication, Okazaki fragment processing	1	2	0.5	0.955268	0.336556	1	1	C5M9D7_CANTT
molecular_function	GO:0031491	nucleosome binding	1	5	0.2	0.822456	0.566722	1	1	C5M6A6_CANTT
biological_process	GO:0001510	RNA methylation	1	2	0.5	0.207534	0.95116	1	1	C5M788_CANTT
cellular_component	GO:0030870	Mre11 complex	1	2	0.5	0.985935	0.223381	1	1	C5MA70_CANTT
molecular_function	GO:0003691	double-stranded telomeric DNA binding	1	2	0.5	0.983127	0.243172	1	1	C5MA70_CANTT
molecular_function	GO:0043047	single-stranded telomeric DNA binding	1	4	0.25	0.915396	0.42731	1	1	C5MA70_CANTT
biological_process	GO:0097552	mitochondrial double-strand break repair via homologous recombination	1	2	0.5	0.983708	0.239282	1	1	C5MA70_CANTT
biological_process	GO:0031573	mitotic intra-S DNA damage checkpoint signaling	1	2	0.5	0.983708	0.239282	1	1	C5M4V2_CANTT
biological_process	GO:0043666	regulation of phosphoprotein phosphatase activity	1	4	0.25	0.727592	0.665507	1	1	C5MIY5_CANTT
molecular_function	GO:0004521	endoribonuclease activity	1	8	0.125	0.514856	0.685415	1	1	C5MD45_CANTT
biological_process	GO:0034247	snoRNA splicing	1	2	0.5	0.983708	0.239282	1	1	C5MA11_CANTT
cellular_component	GO:1990023	mitotic spindle midzone	1	8	0.125	0.756022	0.636567	1	1	C5M958_CANTT
cellular_component	GO:0140602	nucleolar ring	1	5	0.2	0.889756	0.468635	1	1	C5M958_CANTT
biological_process	GO:0140429	positive regulation of mitotic sister chromatid biorientation	1	4	0.25	0.918036	0.421421	1	1	C5M958_CANTT
biological_process	GO:0034501	protein localization to kinetochore	1	4	0.25	0.874713	0.495454	1	1	C5M958_CANTT
cellular_component	GO:0000324	fungal-type vacuole	1	17	0.0588235	0.301296	0.824362	1	1	C5M7Q3_CANTT
cellular_component	GO:0097373	MCM core complex	1	3	0.333333	0.961131	0.315637	1	1	C5M4A4_CANTT
molecular_function	GO:0033679	3'-5' DNA/RNA helicase activity	1	3	0.333333	0.953751	0.341634	1	1	C5M4A4_CANTT
molecular_function	GO:0009378	four-way junction helicase activity	1	4	0.25	0.915396	0.42731	1	1	C5M4A4_CANTT
molecular_function	GO:1990518	single-stranded 3'-5' DNA helicase activity	1	3	0.333333	0.953751	0.341634	1	1	C5M4A4_CANTT
molecular_function	GO:0003727	single-stranded RNA binding	1	7	0.142857	0.964163	0.120024	1	1	C5M4A4_CANTT
cellular_component	GO:0031207	Sec62/Sec63 complex	1	3	0.333333	0.961131	0.315637	1	1	C5MFF1_CANTT
cellular_component	GO:0071256	translocon complex	1	2	0.5	0.889756	0.468635	1	1	C5MFF1_CANTT
molecular_function	GO:0008320	protein transmembrane transporter activity	1	12	0.0833333	0.439507	0.858287	1	1	C5MFF1_CANTT
biological_process	GO:0016925	protein sumoylation	1	4	0.25	0.827455	0.560036	1	1	C5MEG0_CANTT
biological_process	GO:0051315	attachment of mitotic spindle microtubules to kinetochore	1	2	0.5	0.96923	0.172545	1	1	C5M441_CANTT
cellular_component	GO:0031981	nuclear lumen	1	2	0.5	0.706998	0.355292	1	1	C5M1V4_CANTT
cellular_component	GO:0019867	outer membrane	1	2	0.5	0.499571	0.697288	1	1	C5MAD9_CANTT
biological_process	GO:0048211	Golgi vesicle docking	1	2	0.5	0.983708	0.239282	1	1	C5MC47_CANTT
biological_process	GO:0030007	cellular potassium ion homeostasis	1	4	0.25	0.918036	0.421421	1	1	C5M3L2_CANTT
cellular_component	GO:0019005	SCF ubiquitin ligase complex	1	6	0.166667	0.847249	0.531812	1	1	C5MEC0_CANTT
biological_process	GO:0000082	G1/S transition of mitotic cell cycle	1	8	0.125	0.910421	0.207281	1	1	C5M3L2_CANTT
biological_process	GO:0030466	silent mating-type cassette heterochromatin assembly	1	14	0.0714286	0.837034	0.372797	1	1	C5M787_CANTT
biological_process	GO:0044260	cellular macromolecule metabolic process	1	4	0.25	0.999998	2.90011e-06	1	0.003	C5MC98_CANTT
biological_process	GO:0006261	DNA-dependent DNA replication	1	4	0.25	0.846688	0.243864	1	1	C5M6A6_CANTT
biological_process	GO:0016237	lysosomal microautophagy	1	5	0.2	0.885778	0.298634	1	1	C5M4H7_CANTT
biological_process	GO:0006469	negative regulation of protein kinase activity	1	2	0.5	0.983708	0.239282	1	1	C5M4J7_CANTT
biological_process	GO:0009408	response to heat	1	5	0.2	0.983873	0.0522844	1	1	C5MGQ3_CANTT
molecular_function	GO:0003785	actin monomer binding	1	3	0.333333	0.953751	0.341634	1	1	C5M7R2_CANTT
biological_process	GO:0000281	mitotic cytokinesis	1	5	0.2	0.998402	0.00611538	1	0.909	C5M8Q8_CANTT
biological_process	GO:0045471	response to ethanol	1	2	0.5	0.983708	0.239282	1	1	C5MHC5_CANTT
molecular_function	GO:0003680	minor groove of adenine-thymine-rich DNA binding	1	2	0.5	0.983127	0.243172	1	1	C5M7M1_CANTT
molecular_function	GO:0140326	ATPase-coupled intramembrane lipid transporter activity	1	3	0.333333	0.870883	0.501859	1	1	C5MGR5_CANTT
biological_process	GO:0045332	phospholipid translocation	1	7	0.142857	0.727592	0.665507	1	1	C5MGR5_CANTT
biological_process	GO:0060988	lipid tube assembly	1	2	0.5	0.983708	0.239282	1	1	C5MH19_CANTT
biological_process	GO:0010972	negative regulation of G2/M transition of mitotic cell cycle	1	3	0.333333	0.998663	0.0120472	1	0.99	C5M5Q1_CANTT
biological_process	GO:0010515	negative regulation of induction of conjugation with cellular fusion	1	4	0.25	0.918036	0.421421	1	1	C5M5Q1_CANTT
biological_process	GO:2001165	positive regulation of phosphorylation of RNA polymerase II C-terminal domain serine 2 residues	1	3	0.333333	0.955268	0.336556	1	1	C5M5Q1_CANTT
biological_process	GO:0036091	positive regulation of transcription from RNA polymerase II promoter in response to oxidative stress	1	1	1	1	0.127787	1	1	C5M5Q1_CANTT
biological_process	GO:1903715	regulation of aerobic respiration	1	1	1	1	0.127787	1	1	C5M5Q1_CANTT
biological_process	GO:0051445	regulation of meiotic cell cycle	1	1	1	0.774476	0.509281	1	1	C5M5Q1_CANTT
biological_process	GO:0051170	import into nucleus	1	3	0.333333	0.998883	0.00389982	1	0.852	C5M664_CANTT
biological_process	GO:0031536	positive regulation of exit from mitosis	1	3	0.333333	0.955268	0.336556	1	1	C5M958_CANTT
biological_process	GO:0031028	septation initiation signaling	1	2	0.5	0.980471	0.0965828	1	1	C5M7G4_CANTT
cellular_component	GO:0005797	Golgi medial cisterna	1	6	0.166667	0.847249	0.531812	1	1	C5M9G9_CANTT
molecular_function	GO:1904855	proteasome regulatory particle binding	1	2	0.5	0.983127	0.243172	1	1	C5MCC4_CANTT
biological_process	GO:2000232	regulation of rRNA processing	1	5	0.2	0.827455	0.560036	1	1	C5MCS3_CANTT
molecular_function	GO:0019825	oxygen binding	1	6	0.166667	0.771878	0.623155	1	1	C5M6C5_CANTT
biological_process	GO:0051229	meiotic spindle disassembly	1	2	0.5	0.983708	0.239282	1	1	C5M958_CANTT
molecular_function	GO:0031681	G-protein beta-subunit binding	1	3	0.333333	0.953751	0.341634	1	1	C5M428_CANTT
molecular_function	GO:0035064	methylated histone binding	1	3	0.333333	0.953751	0.341634	1	1	C5MFR9_CANTT
molecular_function	GO:0008420	RNA polymerase II CTD heptapeptide repeat phosphatase activity	1	4	0.25	0.915396	0.42731	1	1	C5MHR7_CANTT
biological_process	GO:0070940	dephosphorylation of RNA polymerase II C-terminal domain	1	4	0.25	0.918036	0.421421	1	1	C5MHR7_CANTT
biological_process	GO:0032211	negative regulation of telomere maintenance via telomerase	1	4	0.25	0.918036	0.421421	1	1	C5MAG5_CANTT
biological_process	GO:0030847	termination of RNA polymerase II transcription, exosome-dependent	1	4	0.25	0.918036	0.421421	1	1	C5M1V8_CANTT
biological_process	GO:0030846	termination of RNA polymerase II transcription, poly(A)-coupled	1	3	0.333333	0.955268	0.336556	1	1	C5M1V8_CANTT
cellular_component	GO:0000144	cellular bud neck septin ring	1	2	0.5	0.756022	0.636567	1	1	C5MH31_CANTT
cellular_component	GO:0005641	nuclear envelope lumen	1	1	1	1	0.118723	1	1	C5MH31_CANTT
molecular_function	GO:0004679	AMP-activated protein kinase activity	1	1	1	1	0.130023	1	1	C5MH31_CANTT
biological_process	GO:0006995	cellular response to nitrogen starvation	1	3	0.333333	0.918036	0.421421	1	1	C5MH31_CANTT
biological_process	GO:0071940	fungal-type cell wall assembly	1	1	1	0.490719	0.831563	1	1	C5MH31_CANTT
biological_process	GO:1900436	positive regulation of filamentous growth of a population of unicellular organisms in response to starvation	1	1	1	1	0.127787	1	1	C5MH31_CANTT
biological_process	GO:0045722	positive regulation of gluconeogenesis	1	1	1	1	0.127787	1	1	C5MH31_CANTT
biological_process	GO:2000222	positive regulation of pseudohyphal growth	1	2	0.5	0.983708	0.239282	1	1	C5MH31_CANTT
biological_process	GO:2000217	regulation of invasive growth in response to glucose limitation	1	1	1	0.997928	0.0447323	1	1	C5MH31_CANTT
biological_process	GO:0034976	response to endoplasmic reticulum stress	1	2	0.5	0.89731	0.204213	1	1	C5MH31_CANTT
biological_process	GO:0090606	single-species surface biofilm formation	1	1	1	1	0.127787	1	1	C5MH31_CANTT
biological_process	GO:0007062	sister chromatid cohesion	1	6	0.166667	0.81626	0.368409	1	1	C5MIA8_CANTT
cellular_component	GO:1990429	peroxisomal importomer complex	1	3	0.333333	0.961131	0.315637	1	1	C5MIS1_CANTT
biological_process	GO:0016560	protein import into peroxisome matrix, docking	1	3	0.333333	0.955268	0.336556	1	1	C5MIS1_CANTT
cellular_component	GO:0043596	nuclear replication fork	1	5	0.2	0.789799	0.401492	1	1	C5MAG5_CANTT
cellular_component	GO:0016593	Cdc73/Paf1 complex	1	6	0.166667	0.847249	0.531812	1	1	C5MAR0_CANTT
cellular_component	GO:0036396	RNA N6-methyladenosine methyltransferase complex	1	1	1	1	0.118723	1	1	C5M5X5_CANTT
molecular_function	GO:0001734	mRNA (N6-adenosine)-methyltransferase activity	1	1	1	1	0.130023	1	1	C5M5X5_CANTT
biological_process	GO:1902974	meiotic DNA replication initiation	1	1	1	0.983708	0.239282	1	1	C5M5X5_CANTT
biological_process	GO:2000221	negative regulation of pseudohyphal growth	1	1	1	1	0.127787	1	1	C5M5X5_CANTT
biological_process	GO:0061163	endoplasmic reticulum polarization	1	2	0.5	0.983708	0.239282	1	1	C5M7G4_CANTT
biological_process	GO:2000250	negative regulation of actin cytoskeleton reorganization	1	1	1	1	0.127787	1	1	C5M7G4_CANTT
biological_process	GO:0032091	negative regulation of protein binding	1	3	0.333333	0.918036	0.421421	1	1	C5M7G4_CANTT
biological_process	GO:1902854	positive regulation of nuclear migration during mitotic telophase	1	1	1	1	0.127787	1	1	C5M7G4_CANTT
biological_process	GO:1905758	positive regulation of primary cell septum biogenesis	1	1	1	1	0.127787	1	1	C5M7G4_CANTT
biological_process	GO:0007031	peroxisome organization	1	9	0.111111	0.81626	0.368409	1	1	C5M9G7_CANTT
cellular_component	GO:0005672	transcription factor TFIIA complex	1	4	0.25	0.928324	0.396957	1	1	C5M2Y6_CANTT
cellular_component	GO:0000126	transcription factor TFIIIB complex	1	3	0.333333	0.961131	0.315637	1	1	C5M3F5_CANTT
molecular_function	GO:0097718	disordered domain specific binding	1	3	0.333333	0.953751	0.341634	1	1	C5MHM0_CANTT
molecular_function	GO:0000979	RNA polymerase II core promoter sequence-specific DNA binding	1	2	0.5	0.983127	0.243172	1	1	C5MAE1_CANTT
molecular_function	GO:0061629	RNA polymerase II-specific DNA-binding transcription factor binding	1	5	0.2	0.870883	0.501859	1	1	C5MII8_CANTT
molecular_function	GO:0001006	RNA polymerase III type 3 promoter sequence-specific DNA binding	1	2	0.5	0.983127	0.243172	1	1	C5M3F5_CANTT
biological_process	GO:0006359	regulation of transcription by RNA polymerase III	1	5	0.2	0.903417	0.322644	1	1	C5M3F5_CANTT
biological_process	GO:0070898	RNA polymerase III preinitiation complex assembly	1	2	0.5	0.983708	0.239282	1	1	C5M3F5_CANTT
biological_process	GO:0070893	transposon integration	1	3	0.333333	0.955268	0.336556	1	1	C5M3F5_CANTT
cellular_component	GO:0017054	negative cofactor 2 complex	1	2	0.5	0.985935	0.223381	1	1	C5M2G4_CANTT
molecular_function	GO:0001046	core promoter sequence-specific DNA binding	1	2	0.5	0.967738	0.177544	1	1	C5M2G4_CANTT
biological_process	GO:0017055	negative regulation of RNA polymerase II transcription preinitiation complex assembly	1	2	0.5	0.983708	0.239282	1	1	C5M2G4_CANTT
biological_process	GO:0016480	negative regulation of transcription by RNA polymerase III	1	4	0.25	0.918036	0.421421	1	1	C5MC30_CANTT
molecular_function	GO:0003899	DNA-directed 5'-3' RNA polymerase activity	1	11	0.0909091	0.231633	0.916906	1	1	C5M355_CANTT
biological_process	GO:0006383	transcription by RNA polymerase III	1	2	0.5	0.664224	0.545769	1	1	C5M355_CANTT
molecular_function	GO:0030620	U2 snRNA binding	1	5	0.2	0.870883	0.501859	1	1	C5MJB7_CANTT
biological_process	GO:0008643	carbohydrate transport	1	4	0.25	0.727592	0.665507	1	1	C5MCM1_CANTT
molecular_function	GO:0043138	3'-5' DNA helicase activity	1	6	0.166667	0.899286	0.33055	1	1	C5M4V2_CANTT
biological_process	GO:0016584	nucleosome positioning	1	5	0.2	0.874713	0.495454	1	1	C5MFY0_CANTT
biological_process	GO:0043618	regulation of transcription from RNA polymerase II promoter in response to stress	1	5	0.2	0.999861	0.000901479	1	0.3	C5MA86_CANTT
biological_process	GO:0018105	peptidyl-serine phosphorylation	1	10	0.1	0.580246	0.778343	1	1	C5MC30_CANTT
cellular_component	GO:0035327	euchromatin	1	5	0.2	NA	NA	NA	NA	C5M7M1_CANTT
molecular_function	GO:0017022	myosin binding	1	1	1	1	0.130023	1	1	C5M390_CANTT
cellular_component	GO:0071986	Ragulator complex	1	5	0.2	0.889756	0.468635	1	1	C5M5M3_CANTT
biological_process	GO:0031638	zymogen activation	1	2	0.5	0.983708	0.239282	1	1	C5M7Q3_CANTT
cellular_component	GO:0000935	division septum	1	4	0.25	0.889756	0.468635	1	1	C5M586_CANTT
biological_process	GO:0030042	actin filament depolymerization	1	3	0.333333	0.827455	0.560036	1	1	C5M7R2_CANTT
biological_process	GO:0051014	actin filament severing	1	2	0.5	0.955268	0.336556	1	1	C5M7R2_CANTT
biological_process	GO:0000902	cell morphogenesis	1	4	0.25	0.879938	0.276602	1	1	C5M9J9_CANTT
biological_process	GO:0031138	negative regulation of conjugation with cellular fusion	1	3	0.333333	0.951171	0.222031	1	1	C5M8R6_CANTT
biological_process	GO:0030836	positive regulation of actin filament depolymerization	1	2	0.5	0.955268	0.336556	1	1	C5M7R2_CANTT
biological_process	GO:0007265	Ras protein signal transduction	1	2	0.5	0.990805	0.0338205	1	1	C5M7A4_CANTT
biological_process	GO:0007534	gene conversion at mating-type locus	1	3	0.333333	0.955268	0.336556	1	1	C5M4V2_CANTT
biological_process	GO:0045132	meiotic chromosome segregation	1	2	0.5	0.915362	0.217743	1	1	C5M4V2_CANTT
biological_process	GO:0044818	mitotic G2/M transition checkpoint	1	1	1	0.955268	0.336556	1	1	C5M4V2_CANTT
biological_process	GO:0000070	mitotic sister chromatid segregation	1	2	0.5	0.988541	0.0274864	1	1	C5M4V2_CANTT
biological_process	GO:0010947	negative regulation of meiotic joint molecule formation	1	1	1	1	0.127787	1	1	C5M4V2_CANTT
biological_process	GO:0031860	telomeric 3' overhang formation	1	1	1	1	0.127787	1	1	C5M4V2_CANTT
biological_process	GO:0007005	mitochondrion organization	1	3	0.333333	0.147314	0.910196	1	1	C5MEK5_CANTT
biological_process	GO:0000209	protein polyubiquitination	1	7	0.142857	0.534374	0.806772	1	1	C5M3W9_CANTT
biological_process	GO:0006808	regulation of nitrogen utilization	1	2	0.5	0.997928	0.0447323	1	1	C5M6Y6_CANTT
biological_process	GO:0034517	ribophagy	1	4	0.25	0.918036	0.421421	1	1	C5MCW0_CANTT
biological_process	GO:0043162	ubiquitin-dependent protein catabolic process via the multivesicular body sorting pathway	1	4	0.25	0.774476	0.509281	1	1	C5M4H7_CANTT
molecular_function	GO:0005249	voltage-gated potassium channel activity	1	1	1	1	0.130023	1	1	C5MIJ8_CANTT
molecular_function	GO:0000155	phosphorelay sensor kinase activity	1	3	0.333333	0.953751	0.341634	1	1	C5M4J7_CANTT
cellular_component	GO:0032545	CURI complex	1	5	0.2	0.889756	0.468635	1	1	C5M6B3_CANTT
cellular_component	GO:0034456	UTP-C complex	1	5	0.2	0.889756	0.468635	1	1	C5M6B3_CANTT
biological_process	GO:0006974	cellular response to DNA damage stimulus	1	11	0.0909091	0.933001	0.0993199	1	1	C5M958_CANTT
biological_process	GO:0060962	regulation of ribosomal protein gene transcription by RNA polymerase II	1	7	0.142857	0.929102	0.272408	1	1	C5M6B3_CANTT
molecular_function	GO:0009927	histidine phosphotransfer kinase activity	1	1	1	1	0.130023	1	1	C5M4J7_CANTT
biological_process	GO:0007234	osmosensory signaling via phosphorelay pathway	1	1	1	1	0.127787	1	1	C5M4J7_CANTT
cellular_component	GO:0090730	Las1 complex	1	3	0.333333	0.961131	0.315637	1	1	C5M1V8_CANTT
cellular_component	GO:0110103	RNA polymerase II termination complex	1	2	0.5	0.985935	0.223381	1	1	C5M1V8_CANTT
molecular_function	GO:0000166	nucleotide binding	1	17	0.0588235	0.62089	0.427117	1	1	C5MEL1_CANTT
biological_process	GO:0031087	deadenylation-independent decapping of nuclear-transcribed mRNA	1	4	0.25	0.918036	0.421421	1	1	C5M3W9_CANTT
biological_process	GO:1904595	positive regulation of termination of RNA polymerase II transcription	1	3	0.333333	0.955268	0.336556	1	1	C5M1V8_CANTT
biological_process	GO:0046907	intracellular transport	1	3	0.333333	0.967359	0.0466194	1	1	C5MHF5_CANTT
cellular_component	GO:0032777	Piccolo NuA4 histone acetyltransferase complex	1	3	0.333333	0.889756	0.468635	1	1	C5M4T4_CANTT
biological_process	GO:0010995	free ubiquitin chain depolymerization	1	1	1	1	0.127787	1	1	C5M5B4_CANTT
biological_process	GO:0006783	heme biosynthetic process	1	3	0.333333	0.701366	0.589289	1	1	C5M3A3_CANTT
cellular_component	GO:1990315	Mcs4 RR-MAPKKK complex	1	1	1	1	0.118723	1	1	C5M9U4_CANTT
cellular_component	GO:0031416	NatB complex	1	2	0.5	0.985935	0.223381	1	1	C5M9U4_CANTT
molecular_function	GO:0004708	MAP kinase kinase activity	1	2	0.5	0.983127	0.243172	1	1	C5M9U4_CANTT
molecular_function	GO:0005078	MAP-kinase scaffold activity	1	1	1	1	0.130023	1	1	C5M9U4_CANTT
biological_process	GO:0006972	hyperosmotic response	1	1	1	0.955268	0.336556	1	1	C5M9U4_CANTT
biological_process	GO:0007231	osmosensory signaling pathway	1	1	1	0.999821	0.0031882	1	0.828	C5M9U4_CANTT
biological_process	GO:0006642	triglyceride mobilization	1	2	0.5	0.983708	0.239282	1	1	C5M1W8_CANTT
biological_process	GO:0000350	generation of catalytic spliceosome for second transesterification step	1	6	0.166667	0.827455	0.560036	1	1	C5MJB7_CANTT
molecular_function	GO:0015035	protein-disulfide reductase activity	1	4	0.25	0.480907	0.837016	1	1	C5MBB2_CANTT
cellular_component	GO:0030427	site of polarized growth	1	2	0.5	0.999003	0.00286737	1	0.415	C5M9Y7_CANTT
biological_process	GO:0034498	early endosome to Golgi transport	1	2	0.5	0.983708	0.239282	1	1	C5M6A1_CANTT
biological_process	GO:0006661	phosphatidylinositol biosynthetic process	1	3	0.333333	0.351476	0.828985	1	1	C5MAI7_CANTT
cellular_component	GO:0031303	integral component of endosome membrane	1	1	1	1	0.118723	1	1	C5M6F0_CANTT
biological_process	GO:0006675	mannosyl-inositol phosphorylceramide metabolic process	1	2	0.5	0.983708	0.239282	1	1	C5M6F0_CANTT
biological_process	GO:0032527	protein exit from endoplasmic reticulum	1	1	1	0.903417	0.322644	1	1	C5M6F0_CANTT
cellular_component	GO:0009337	sulfite reductase complex (NADPH)	1	1	1	1	0.118723	1	1	C5M4U7_CANTT
molecular_function	GO:0004783	sulfite reductase (NADPH) activity	1	1	1	1	0.130023	1	1	C5M4U7_CANTT
cellular_component	GO:0071001	U4/U6 snRNP	1	1	1	1	0.118723	1	1	C5MBV5_CANTT
molecular_function	GO:0061575	cyclin-dependent protein serine/threonine kinase activator activity	1	2	0.5	0.983127	0.243172	1	1	C5MGT2_CANTT
biological_process	GO:0035023	regulation of Rho protein signal transduction	1	1	1	0.983708	0.239282	1	1	C5M935_CANTT
biological_process	GO:0006665	sphingolipid metabolic process	1	4	0.25	0.519609	0.745798	1	1	C5M2F3_CANTT
biological_process	GO:0000032	cell wall mannoprotein biosynthetic process	1	6	0.166667	0.827455	0.560036	1	1	C5M9G9_CANTT
molecular_function	GO:0000062	fatty-acyl-CoA binding	1	1	1	1	0.130023	1	1	C5MA81_CANTT
molecular_function	GO:0004784	superoxide dismutase activity	1	3	0.333333	0.953751	0.341634	1	1	C5MA54_CANTT
cellular_component	GO:0098562	cytoplasmic side of membrane	1	2	0.5	0.709418	0.679815	1	1	C5MCL9_CANTT
biological_process	GO:0045900	negative regulation of translational elongation	1	1	1	0.983708	0.239282	1	1	C5MCL9_CANTT
biological_process	GO:0010603	regulation of cytoplasmic mRNA processing body assembly	1	2	0.5	0.998818	0.0169793	1	1	C5MCL9_CANTT
cellular_component	GO:0071563	Myo2p-Vac17p-Vac8p transport complex	1	1	1	1	0.118723	1	1	C5MCW0_CANTT
molecular_function	GO:0043495	protein-membrane adaptor activity	1	1	1	0.983127	0.243172	1	1	C5MCW0_CANTT
biological_process	GO:0071255	Cvt vesicle assembly	1	1	1	1	0.127787	1	1	C5MCW0_CANTT
biological_process	GO:0071562	nucleus-vacuole junction assembly	1	1	1	1	0.127787	1	1	C5MCW0_CANTT
biological_process	GO:1903044	protein localization to membrane raft	1	1	1	1	0.127787	1	1	C5MCW0_CANTT
cellular_component	GO:0035101	FACT complex	1	2	0.5	0.985935	0.223381	1	1	C5M6A6_CANTT
biological_process	GO:0034724	DNA replication-independent chromatin organization	1	2	0.5	0.677356	0.708365	1	1	C5M6A6_CANTT
biological_process	GO:0034728	nucleosome organization	1	1	1	0.222545	0.92109	1	1	C5M6A6_CANTT
molecular_function	GO:1904931	MCM complex binding	1	2	0.5	0.983127	0.243172	1	1	C5M787_CANTT
biological_process	GO:0007018	microtubule-based movement	1	6	0.166667	0.907314	0.261752	1	1	C5MEW1_CANTT
molecular_function	GO:0034236	protein kinase A catalytic subunit binding	1	2	0.5	0.983127	0.243172	1	1	C5MFE8_CANTT
cellular_component	GO:0008278	cohesin complex	1	2	0.5	0.928324	0.396957	1	1	C5MIA8_CANTT
molecular_function	GO:0005458	GDP-mannose transmembrane transporter activity	1	1	1	1	0.130023	1	1	C5MCM1_CANTT
cellular_component	GO:0000836	Hrd1p ubiquitin ligase complex	1	1	1	0.928324	0.396957	1	1	C5M3H2_CANTT
biological_process	GO:0071230	cellular response to amino acid stimulus	1	1	1	0.983708	0.239282	1	1	C5M5M3_CANTT
biological_process	GO:0042632	cholesterol homeostasis	1	1	1	1	0.127787	1	1	C5M5M3_CANTT
biological_process	GO:0007040	lysosome organization	1	1	1	1	0.127787	1	1	C5M5M3_CANTT
biological_process	GO:0043410	positive regulation of MAPK cascade	1	2	0.5	0.983021	0.125287	1	1	C5M5M3_CANTT
biological_process	GO:0001919	regulation of receptor recycling	1	1	1	1	0.127787	1	1	C5M5M3_CANTT
biological_process	GO:0000411	positive regulation of transcription by galactose	1	1	1	1	0.0162924	1	0.999	C5MAE1_CANTT
biological_process	GO:0010673	positive regulation of transcription from RNA polymerase II promoter involved in meiotic cell cycle	1	1	1	1	0.127787	1	1	C5MAE1_CANTT
biological_process	GO:0000196	cell wall integrity MAPK cascade	1	3	0.333333	0.918036	0.421421	1	1	C5M4T1_CANTT
biological_process	GO:0010498	proteasomal protein catabolic process	1	1	1	0.300503	0.802582	1	1	C5M3W9_CANTT
biological_process	GO:0051056	regulation of small GTPase mediated signal transduction	1	1	1	0.989118	0.0437263	1	1	C5MDW6_CANTT
biological_process	GO:0042789	mRNA transcription by RNA polymerase II	1	2	0.5	0.983708	0.239282	1	1	C5MFY0_CANTT
molecular_function	GO:0000026	alpha-1,2-mannosyltransferase activity	1	3	0.333333	0.870883	0.501859	1	1	C5M9G9_CANTT
biological_process	GO:0000288	nuclear-transcribed mRNA catabolic process, deadenylation-dependent decay	1	2	0.5	0.999996	3.28297e-05	1	0.019	C5M527_CANTT
biological_process	GO:0048219	inter-Golgi cisterna vesicle-mediated transport	1	1	1	1	0.127787	1	1	C5MC47_CANTT
biological_process	GO:0035494	SNARE complex disassembly	1	2	0.5	0.983708	0.239282	1	1	C5MC47_CANTT
cellular_component	GO:0032156	septin cytoskeleton	1	1	1	0.837402	0.425964	1	1	C5M6E1_CANTT
cellular_component	GO:0071007	U2-type catalytic step 2 spliceosome	1	3	0.333333	0.961131	0.315637	1	1	C5MJB7_CANTT
molecular_function	GO:0000384	first spliceosomal transesterification activity	1	2	0.5	0.983127	0.243172	1	1	C5MJB7_CANTT
biological_process	GO:0006620	posttranslational protein targeting to endoplasmic reticulum membrane	1	4	0.25	0.774476	0.509281	1	1	C5M307_CANTT
cellular_component	GO:0030132	clathrin coat of coated pit	1	2	0.5	0.974769	0.152751	1	1	C5M937_CANTT
cellular_component	GO:0030130	clathrin coat of trans-Golgi network vesicle	1	2	0.5	0.997585	0.0252309	1	0.996	C5M937_CANTT
cellular_component	GO:0071439	clathrin complex	1	2	0.5	0.985935	0.223381	1	1	C5M937_CANTT
molecular_function	GO:0032051	clathrin light chain binding	1	1	1	1	0.130023	1	1	C5M937_CANTT
biological_process	GO:0060255	regulation of macromolecule metabolic process	1	1	1	1	2.75405e-18	1	0	C5MEG0_CANTT
biological_process	GO:1902660	negative regulation of glucose mediated signaling pathway	1	2	0.5	0.983708	0.239282	1	1	C5M4T1_CANTT
molecular_function	GO:0010521	telomerase inhibitor activity	1	3	0.333333	0.953751	0.341634	1	1	C5MAG5_CANTT
biological_process	GO:0044806	G-quadruplex DNA unwinding	1	1	1	1	0.127787	1	1	C5MAG5_CANTT
biological_process	GO:0098781	ncRNA transcription	1	1	1	0.40089	0.795904	1	1	C5MAG5_CANTT
biological_process	GO:0071932	replication fork reversal	1	1	1	1	0.127787	1	1	C5MAG5_CANTT
biological_process	GO:0015074	DNA integration	1	3	0.333333	0.96923	0.172545	1	1	C5MA51_CANTT
molecular_function	GO:0000156	phosphorelay response regulator activity	1	1	1	1	0.130023	1	1	C5MGP2_CANTT
biological_process	GO:1900101	regulation of endoplasmic reticulum unfolded protein response	1	2	0.5	0.918036	0.421421	1	1	C5MGP2_CANTT
biological_process	GO:0043619	regulation of transcription from RNA polymerase II promoter in response to oxidative stress	1	2	0.5	0.997928	0.0447323	1	1	C5MGP2_CANTT
biological_process	GO:0000304	response to singlet oxygen	1	1	1	1	0.127787	1	1	C5MGP2_CANTT
cellular_component	GO:0070985	transcription factor TFIIK complex	1	2	0.5	0.985935	0.223381	1	1	C5MGT2_CANTT
cellular_component	GO:0005952	cAMP-dependent protein kinase complex	1	2	0.5	0.985935	0.223381	1	1	C5M7A4_CANTT
biological_process	GO:0071049	nuclear mRNA surveillance	1	2	0.5	NA	NA	NA	NA	C5MEL1_CANTT
biological_process	GO:0071051	polyadenylation-dependent snoRNA 3'-end processing	1	3	0.333333	0.955268	0.336556	1	1	C5MEL1_CANTT
molecular_function	GO:0003917	DNA topoisomerase type I (single strand cut, ATP-independent) activity	1	2	0.5	0.983127	0.243172	1	1	C5M7X1_CANTT
biological_process	GO:0007097	nuclear migration	1	2	0.5	0.929102	0.272408	1	1	C5M8G8_CANTT
molecular_function	GO:0004698	calcium-dependent protein kinase C activity	1	1	1	1	0.130023	1	1	C5M9Y7_CANTT
biological_process	GO:0009612	response to mechanical stimulus	1	1	1	1	0.127787	1	1	C5M9Y7_CANTT
biological_process	GO:0045721	negative regulation of gluconeogenesis	1	4	0.25	0.918036	0.421421	1	1	C5M2Z7_CANTT
biological_process	GO:0010620	negative regulation of transcription by transcription factor catabolism	1	2	0.5	0.983708	0.239282	1	1	C5M8T9_CANTT
cellular_component	GO:0005854	nascent polypeptide-associated complex	1	1	1	1	0.118723	1	1	C5M307_CANTT
biological_process	GO:0006295	nucleotide-excision repair, DNA incision, 3'-to lesion	1	1	1	1	0.127787	1	1	C5M341_CANTT
cellular_component	GO:0030014	CCR4-NOT complex	1	2	0.5	0.999991	0.000165869	1	0.037	C5M8K6_CANTT
molecular_function	GO:0140297	DNA-binding transcription factor binding	1	1	1	0.967738	0.177544	1	1	C5MAH2_CANTT
biological_process	GO:0010512	negative regulation of phosphatidylinositol biosynthetic process	1	1	1	1	0.127787	1	1	C5MAH2_CANTT
molecular_function	GO:0008143	poly(A) binding	1	2	0.5	0.983127	0.243172	1	1	C5MFE8_CANTT
cellular_component	GO:0043231	intracellular membrane-bounded organelle	1	6	0.166667	0.999958	6.52556e-05	1	0.016	C5M5Y4_CANTT
biological_process	GO:0051382	kinetochore assembly	1	4	0.25	0.874713	0.495454	1	1	C5MI70_CANTT
biological_process	GO:0061817	endoplasmic reticulum-plasma membrane tethering	1	2	0.5	0.983708	0.239282	1	1	C5ME53_CANTT
cellular_component	GO:0016459	myosin complex	1	2	0.5	0.993938	0.0716758	1	1	C5MC62_CANTT
cellular_component	GO:0030428	cell septum	1	1	1	0.974769	0.152751	1	1	C5MET6_CANTT
molecular_function	GO:0042973	glucan endo-1,3-beta-D-glucosidase activity	1	1	1	1	0.130023	1	1	C5MET6_CANTT
molecular_function	GO:0052861	glucan endo-1,3-beta-glucanase activity, C-3 substituted reducing group	1	2	0.5	0.983127	0.243172	1	1	C5MET6_CANTT
molecular_function	GO:0052862	glucan endo-1,4-beta-glucanase activity, C-3 substituted reducing group	1	2	0.5	0.983127	0.243172	1	1	C5MET6_CANTT
biological_process	GO:0008152	metabolic process	1	3	0.333333	0.000565007	0.999629	0.066	1	C5MET6_CANTT
biological_process	GO:0006997	nucleus organization	1	1	1	0.723398	0.514356	1	1	C5M626_CANTT
biological_process	GO:0031532	actin cytoskeleton reorganization	1	1	1	0.992499	0.0819636	1	1	C5M428_CANTT
biological_process	GO:0090037	positive regulation of protein kinase C signaling	1	1	1	1	0.127787	1	1	C5M428_CANTT
biological_process	GO:0090334	regulation of cell wall (1->3)-beta-D-glucan biosynthetic process	1	1	1	1	0.127787	1	1	C5M428_CANTT
biological_process	GO:0060178	regulation of exocyst localization	1	2	0.5	0.983708	0.239282	1	1	C5M428_CANTT
biological_process	GO:1903395	regulation of secondary cell septum biogenesis	1	1	1	1	0.127787	1	1	C5M428_CANTT
cellular_component	GO:0090726	cortical dynamic polarity patch	1	2	0.5	0.985935	0.223381	1	1	C5M586_CANTT
cellular_component	GO:0098826	endoplasmic reticulum tubular network membrane	1	1	1	1	0.118723	1	1	C5M306_CANTT
biological_process	GO:0071788	endoplasmic reticulum tubular network maintenance	1	1	1	1	0.127787	1	1	C5M306_CANTT
biological_process	GO:1903373	positive regulation of endoplasmic reticulum tubular network organization	1	1	1	1	0.127787	1	1	C5M306_CANTT
molecular_function	GO:0051377	mannose-ethanolamine phosphotransferase activity	1	2	0.5	0.953751	0.341634	1	1	C5M6G0_CANTT
cellular_component	GO:0005884	actin filament	1	3	0.333333	0.961131	0.315637	1	1	C5M7R2_CANTT
molecular_function	GO:0030942	endoplasmic reticulum signal peptide binding	1	2	0.5	0.983127	0.243172	1	1	C5MHT9_CANTT
molecular_function	GO:0015165	pyrimidine nucleotide-sugar transmembrane transporter activity	1	1	1	0.953751	0.341634	1	1	C5MDQ4_CANTT
cellular_component	GO:0032221	Rpd3S/Clr6-CII complex	1	3	0.333333	0.961131	0.315637	1	1	C5MEA4_CANTT
biological_process	GO:0044804	autophagy of nucleus	1	4	0.25	0.926697	0.225524	1	1	C5MEA4_CANTT
biological_process	GO:0051038	negative regulation of transcription involved in meiotic cell cycle	1	2	0.5	0.983708	0.239282	1	1	C5MEA4_CANTT
biological_process	GO:0000117	regulation of transcription involved in G2/M transition of mitotic cell cycle	1	2	0.5	0.983708	0.239282	1	1	C5MEA4_CANTT
biological_process	GO:0061587	transfer RNA gene-mediated silencing	1	5	0.2	0.874713	0.495454	1	1	C5MEA4_CANTT
biological_process	GO:0030950	establishment or maintenance of actin cytoskeleton polarity	1	4	0.25	0.918036	0.421421	1	1	C5MB89_CANTT
molecular_function	GO:0008234	cysteine-type peptidase activity	1	1	1	0.833863	0.322603	1	1	C5M3Z0_CANTT
cellular_component	GO:0051286	cell tip	1	3	0.333333	0.987841	0.0350901	1	0.997	C5M7T9_CANTT
cellular_component	GO:0031533	mRNA cap methyltransferase complex	1	2	0.5	0.985935	0.223381	1	1	C5MDT4_CANTT
molecular_function	GO:0004484	mRNA guanylyltransferase activity	1	1	1	1	0.130023	1	1	C5MDT4_CANTT
biological_process	GO:0006370	7-methylguanosine mRNA capping	1	4	0.25	0.874713	0.495454	1	1	C5MDT4_CANTT
molecular_function	GO:0004693	cyclin-dependent protein serine/threonine kinase activity	1	4	0.25	0.915396	0.42731	1	1	C5M6U7_CANTT
biological_process	GO:2000100	regulation of establishment or maintenance of bipolar cell polarity regulating cell shape	1	2	0.5	0.983708	0.239282	1	1	C5ME73_CANTT
molecular_function	GO:0015187	glycine transmembrane transporter activity	1	1	1	1	0.130023	1	1	C5M3A3_CANTT
biological_process	GO:1904983	glycine import into mitochondrion	1	1	1	1	0.127787	1	1	C5M3A3_CANTT
biological_process	GO:0051984	positive regulation of chromosome segregation	1	2	0.5	0.970672	0.125406	1	1	C5M1V8_CANTT
biological_process	GO:0032933	SREBP signaling pathway	1	2	0.5	0.827455	0.560036	1	1	C5M8T9_CANTT
biological_process	GO:0140673	co-transcriptional chromatin reassembly	1	1	1	NA	NA	NA	NA	C5MFY0_CANTT
biological_process	GO:1900050	negative regulation of histone exchange	1	1	1	1	0.127787	1	1	C5MFY0_CANTT
molecular_function	GO:0004438	phosphatidylinositol-3-phosphatase activity	1	2	0.5	0.983127	0.243172	1	1	C5MAZ5_CANTT
biological_process	GO:0071985	multivesicular body sorting pathway	1	2	0.5	0.693041	0.547103	1	1	C5M4H7_CANTT
biological_process	GO:0062200	RAM/MOR signaling pathway	1	1	1	1	0.127787	1	1	C5ME73_CANTT
biological_process	GO:0050850	positive regulation of calcium-mediated signaling	1	2	0.5	0.983708	0.239282	1	1	C5M4T1_CANTT
cellular_component	GO:0005869	dynactin complex	1	3	0.333333	0.961131	0.315637	1	1	C5M8G8_CANTT
biological_process	GO:0007129	homologous chromosome pairing at meiosis	1	2	0.5	0.929102	0.272408	1	1	C5MA70_CANTT
biological_process	GO:0032078	negative regulation of endodeoxyribonuclease activity	1	1	1	1	0.127787	1	1	C5MA70_CANTT
biological_process	GO:1902751	positive regulation of cell cycle G2/M phase transition	1	1	1	0.999821	0.0031882	1	0.828	C5MHF1_CANTT
biological_process	GO:1904846	negative regulation of establishment of bipolar cell polarity	1	1	1	1	0.127787	1	1	C5M7T9_CANTT
biological_process	GO:1903067	negative regulation of protein localization to cell tip	1	1	1	1	0.127787	1	1	C5M7T9_CANTT
biological_process	GO:0000348	mRNA branch site recognition	1	2	0.5	0.983708	0.239282	1	1	C5MHZ9_CANTT
cellular_component	GO:0030869	RENT complex	1	1	1	1	0.118723	1	1	C5M958_CANTT
biological_process	GO:0035853	chromosome passenger complex localization to spindle midzone	1	1	1	1	0.127787	1	1	C5M958_CANTT
biological_process	GO:1902440	protein localization to mitotic spindle pole body	1	1	1	0.827455	0.560036	1	1	C5M958_CANTT
biological_process	GO:1904789	regulation of mitotic actomyosin contractile ring maintenance	1	1	1	1	0.127787	1	1	C5M958_CANTT
molecular_function	GO:0000175	3'-5'-exoribonuclease activity	1	3	0.333333	0.998733	0.0178359	1	1	C5MEL1_CANTT
biological_process	GO:0071039	nuclear polyadenylation-dependent CUT catabolic process	1	3	0.333333	0.955268	0.336556	1	1	C5MEL1_CANTT
biological_process	GO:0032012	regulation of ARF protein signal transduction	1	3	0.333333	0.955268	0.336556	1	1	C5M9L2_CANTT
biological_process	GO:0034067	protein localization to Golgi apparatus	1	3	0.333333	0.874594	0.371954	1	1	C5MD45_CANTT
biological_process	GO:0006020	inositol metabolic process	1	3	0.333333	0.874713	0.495454	1	1	C5MD45_CANTT
biological_process	GO:0048208	COPII vesicle coating	1	1	1	0.955268	0.336556	1	1	C5MHK0_CANTT
cellular_component	GO:0042564	NLS-dependent protein nuclear import complex	1	1	1	1	0.118723	1	1	C5MHM0_CANTT
cellular_component	GO:0005851	eukaryotic translation initiation factor 2B complex	1	4	0.25	0.928324	0.396957	1	1	C5MHT2_CANTT
biological_process	GO:0002183	cytoplasmic translational initiation	1	4	0.25	0.782257	0.445351	1	1	C5MHT2_CANTT
molecular_function	GO:0019237	centromeric DNA binding	1	2	0.5	0.983127	0.243172	1	1	C5MI70_CANTT
molecular_function	GO:0000994	RNA polymerase III core binding	1	1	1	1	0.130023	1	1	C5M3F5_CANTT
molecular_function	GO:0000995	RNA polymerase III general transcription initiation factor activity	1	2	0.5	0.983127	0.243172	1	1	C5M3F5_CANTT
molecular_function	GO:0001156	TFIIIC-class transcription factor complex binding	1	1	1	1	0.130023	1	1	C5M3F5_CANTT
biological_process	GO:0001112	DNA-templated transcription open complex formation	1	1	1	1	0.127787	1	1	C5M3F5_CANTT
biological_process	GO:0010636	positive regulation of mitochondrial fusion	1	2	0.5	0.983708	0.239282	1	1	C5ME74_CANTT
biological_process	GO:0043007	maintenance of rDNA	1	2	0.5	0.983708	0.239282	1	1	C5M7X1_CANTT
biological_process	GO:1903342	negative regulation of meiotic DNA double-strand break formation	1	2	0.5	0.983708	0.239282	1	1	C5M7M1_CANTT
cellular_component	GO:0070461	SAGA-type complex	1	1	1	0.999998	2.29e-05	1	0.006	C5M867_CANTT
molecular_function	GO:0004382	guanosine-diphosphatase activity	1	1	1	1	0.130023	1	1	C5M9T8_CANTT
molecular_function	GO:0045134	uridine-diphosphatase activity	1	1	1	1	0.130023	1	1	C5M9T8_CANTT
biological_process	GO:0000747	conjugation with cellular fusion	1	2	0.5	0.571221	0.616014	1	1	C5M586_CANTT
biological_process	GO:0009594	detection of nutrient	1	1	1	1	0.127787	1	1	C5M3L2_CANTT
biological_process	GO:1903329	regulation of iron-sulfur cluster assembly	1	1	1	1	0.127787	1	1	C5M3L2_CANTT
biological_process	GO:0060249	anatomical structure homeostasis	1	1	1	0.86583	0.261968	1	1	C5M515_CANTT
biological_process	GO:0010833	telomere maintenance via telomere lengthening	1	1	1	0.943777	0.190396	1	1	C5M515_CANTT
cellular_component	GO:0034506	chromosome, centromeric core domain	1	2	0.5	0.961131	0.315637	1	1	C5M7M1_CANTT
biological_process	GO:0036292	DNA rewinding	1	1	1	1	0.127787	1	1	C5M7M1_CANTT
biological_process	GO:0140466	iron-sulfur cluster export from the mitochondrion	1	1	1	1	0.127787	1	1	C5M8P4_CANTT
molecular_function	GO:0004817	cysteine-tRNA ligase activity	1	1	1	1	0.130023	1	1	C5MBY9_CANTT
biological_process	GO:0006423	cysteinyl-tRNA aminoacylation	1	1	1	1	0.127787	1	1	C5MBY9_CANTT
biological_process	GO:0051097	negative regulation of helicase activity	1	2	0.5	0.874713	0.495454	1	1	C5M787_CANTT
biological_process	GO:1902413	negative regulation of mitotic cytokinesis	1	1	1	0.983708	0.239282	1	1	C5M4T1_CANTT
biological_process	GO:1905665	positive regulation of calcium ion import across plasma membrane	1	1	1	1	0.127787	1	1	C5M4T1_CANTT
molecular_function	GO:0016308	1-phosphatidylinositol-4-phosphate 5-kinase activity	1	1	1	1	0.130023	1	1	C5M9M9_CANTT
biological_process	GO:0051103	DNA ligation involved in DNA repair	1	1	1	1	0.127787	1	1	C5M643_CANTT
molecular_function	GO:0016972	thiol oxidase activity	1	1	1	0.983127	0.243172	1	1	C5MBB2_CANTT
biological_process	GO:0009452	7-methylguanosine RNA capping	1	1	1	0.96923	0.172545	1	1	C5M788_CANTT
cellular_component	GO:0030125	clathrin vesicle coat	1	1	1	0.999261	0.00577589	1	0.569	C5M6A1_CANTT
molecular_function	GO:0051219	phosphoprotein binding	1	2	0.5	0.915396	0.42731	1	1	C5M6Y6_CANTT
biological_process	GO:0042994	cytoplasmic sequestering of transcription factor	1	1	1	1	0.127787	1	1	C5M6Y6_CANTT
biological_process	GO:0042128	nitrate assimilation	1	1	1	1	0.127787	1	1	C5M6Y6_CANTT
biological_process	GO:0010044	response to aluminum ion	1	1	1	1	0.127787	1	1	C5M6Y6_CANTT
molecular_function	GO:0016868	intramolecular transferase activity, phosphotransferases	1	2	0.5	0.822456	0.566722	1	1	C5MHS0_CANTT
cellular_component	GO:0015629	actin cytoskeleton	1	1	1	0.999999	4.89787e-06	1	0.003	C5MD93_CANTT
biological_process	GO:2000045	regulation of G1/S transition of mitotic cell cycle	1	2	0.5	0.987953	0.0708981	1	1	C5MGT8_CANTT
molecular_function	GO:0004016	adenylate cyclase activity	1	1	1	1	0.130023	1	1	C5MGN3_CANTT
biological_process	GO:0006171	cAMP biosynthetic process	1	1	1	1	0.127787	1	1	C5MGN3_CANTT
cellular_component	GO:1990332	Ire1 complex	1	1	1	1	0.118723	1	1	C5MD45_CANTT
biological_process	GO:0036498	IRE1-mediated unfolded protein response	1	2	0.5	0.983708	0.239282	1	1	C5MD45_CANTT
biological_process	GO:0036290	protein trans-autophosphorylation	1	1	1	1	0.127787	1	1	C5MD45_CANTT
biological_process	GO:0043620	regulation of DNA-templated transcription in response to stress	1	1	1	0.999967	0.000235344	1	0.099	C5MD45_CANTT
cellular_component	GO:0033565	ESCRT-0 complex	1	1	1	1	0.118723	1	1	C5M4H7_CANTT
biological_process	GO:1903319	positive regulation of protein maturation	1	1	1	1	0.0162924	1	0.999	C5M4H7_CANTT
molecular_function	GO:0000987	cis-regulatory region sequence-specific DNA binding	1	1	1	0.987168	0.0740622	1	1	C5MFQ3_CANTT
molecular_function	GO:0008120	ceramide glucosyltransferase activity	1	1	1	1	0.130023	1	1	C5M2F3_CANTT
molecular_function	GO:0102769	dihydroceramide glucosyltransferase activity	1	1	1	1	0.130023	1	1	C5M2F3_CANTT
molecular_function	GO:0004851	uroporphyrin-III C-methyltransferase activity	1	1	1	1	0.130023	1	1	C5M686_CANTT
cellular_component	GO:0042764	ascospore-type prospore	1	1	1	0.837402	0.425964	1	1	C5MF61_CANTT
biological_process	GO:0044154	histone H3-K14 acetylation	1	1	1	0.955268	0.336556	1	1	C5MFR9_CANTT
biological_process	GO:0043971	histone H3-K18 acetylation	1	1	1	1	0.127787	1	1	C5MFR9_CANTT
biological_process	GO:0043970	histone H3-K9 acetylation	1	1	1	0.918036	0.421421	1	1	C5MFR9_CANTT
biological_process	GO:0072742	SAGA complex localization to transcription regulatory region	1	1	1	1	0.127787	1	1	C5MFR9_CANTT
biological_process	GO:0071044	histone mRNA catabolic process	1	1	1	1	0.127787	1	1	C5MEL1_CANTT
biological_process	GO:0071040	nuclear polyadenylation-dependent antisense transcript catabolic process	1	1	1	1	0.127787	1	1	C5MEL1_CANTT
biological_process	GO:0071036	nuclear polyadenylation-dependent snoRNA catabolic process	1	1	1	1	0.127787	1	1	C5MEL1_CANTT
biological_process	GO:0071037	nuclear polyadenylation-dependent snRNA catabolic process	1	1	1	1	0.127787	1	1	C5MEL1_CANTT
cellular_component	GO:0018444	translation release factor complex	1	2	0.5	0.985935	0.223381	1	1	C5M527_CANTT
biological_process	GO:0060258	negative regulation of filamentous growth	1	1	1	1	0.0162924	1	0.999	C5M6U7_CANTT
biological_process	GO:0000435	positive regulation of transcription from RNA polymerase II promoter by galactose	1	1	1	1	0.127787	1	1	C5M6U7_CANTT
biological_process	GO:0031648	protein destabilization	1	1	1	1	0.127787	1	1	C5M6U7_CANTT
biological_process	GO:0030999	linear element assembly	1	1	1	0.983708	0.239282	1	1	C5M8T9_CANTT
biological_process	GO:0051755	meiotic sister chromatid arm separation	1	1	1	1	0.127787	1	1	C5M8T9_CANTT
biological_process	GO:0010895	negative regulation of ergosterol biosynthetic process	1	1	1	1	0.127787	1	1	C5M8T9_CANTT
biological_process	GO:0010845	positive regulation of reciprocal meiotic recombination	1	1	1	1	0.127787	1	1	C5M8T9_CANTT
biological_process	GO:0006282	regulation of DNA repair	1	1	1	0.777969	0.61637	1	1	C5M8T9_CANTT
biological_process	GO:0043968	histone H2A acetylation	1	1	1	1	0.127787	1	1	C5M4P3_CANTT
biological_process	GO:0043967	histone H4 acetylation	1	1	1	1	0.127787	1	1	C5M4P3_CANTT
biological_process	GO:0006999	nuclear pore organization	1	1	1	1	0.127787	1	1	C5M448_CANTT
biological_process	GO:0000018	regulation of DNA recombination	1	1	1	0.987795	0.0562228	1	1	C5M7X1_CANTT
cellular_component	GO:0031251	PAN complex	1	1	1	1	0.118723	1	1	C5MJ82_CANTT
cellular_component	GO:1990221	L-cysteine desulfurase complex	1	2	0.5	0.985935	0.223381	1	1	C5MDT8_CANTT
molecular_function	GO:0031071	cysteine desulfurase activity	1	2	0.5	0.983127	0.243172	1	1	C5MDT8_CANTT
biological_process	GO:0019448	L-cysteine catabolic process	1	2	0.5	0.983708	0.239282	1	1	C5MDT8_CANTT
molecular_function	GO:0015421	ABC-type oligopeptide transporter activity	1	1	1	1	0.130023	1	1	C5MH57_CANTT
biological_process	GO:0090374	oligopeptide export from mitochondrion	1	1	1	1	0.127787	1	1	C5MH57_CANTT
cellular_component	GO:1990819	actin fusion focus	1	2	0.5	0.985935	0.223381	1	1	C5M586_CANTT
biological_process	GO:0006493	protein O-linked glycosylation	1	1	1	0.918036	0.421421	1	1	C5M9G9_CANTT
biological_process	GO:0034508	centromere complex assembly	1	1	1	0.809604	0.465626	1	1	C5M938_CANTT
biological_process	GO:0010954	positive regulation of protein processing	1	1	1	1	0.127787	1	1	C5ME74_CANTT
biological_process	GO:0009268	response to pH	1	1	1	0.874713	0.495454	1	1	C5ME74_CANTT
biological_process	GO:1901408	negative regulation of phosphorylation of RNA polymerase II C-terminal domain	1	1	1	1	0.127787	1	1	C5M1V8_CANTT
biological_process	GO:0034244	negative regulation of transcription elongation from RNA polymerase II promoter	1	1	1	1	0.127787	1	1	C5M1V8_CANTT
biological_process	GO:0071028	nuclear mRNA surveillance	1	1	1	0.96923	0.172545	1	1	C5M1V8_CANTT
biological_process	GO:0034428	nuclear-transcribed mRNA catabolic process, exonucleolytic, 5'-3'	1	1	1	1	0.127787	1	1	C5M1V8_CANTT
biological_process	GO:0043144	sno(s)RNA processing	1	1	1	0.837034	0.372797	1	1	C5M1V8_CANTT
biological_process	GO:0106354	tRNA surveillance	1	1	1	0.874594	0.371954	1	1	C5M1V8_CANTT
biological_process	GO:0042989	sequestering of actin monomers	1	1	1	1	0.127787	1	1	C5M7R2_CANTT
molecular_function	GO:1990841	promoter-specific chromatin binding	1	1	1	1	0.130023	1	1	C5MFE8_CANTT
molecular_function	GO:0008428	ribonuclease inhibitor activity	1	1	1	1	0.130023	1	1	C5MFE8_CANTT
cellular_component	GO:0005785	signal recognition particle receptor complex	1	1	1	1	0.118723	1	1	C5MJ28_CANTT
molecular_function	GO:0004691	cAMP-dependent protein kinase activity	1	1	1	1	0.130023	1	1	C5M7A4_CANTT
biological_process	GO:0010607	negative regulation of cytoplasmic mRNA processing body assembly	1	1	1	1	0.127787	1	1	C5M7A4_CANTT
biological_process	GO:2000766	negative regulation of cytoplasmic translation	1	1	1	0.997928	0.0447323	1	1	C5M7A4_CANTT
molecular_function	GO:0002135	CTP binding	1	1	1	1	0.130023	1	1	C5M586_CANTT
molecular_function	GO:0002134	UTP binding	1	1	1	1	0.130023	1	1	C5M586_CANTT
biological_process	GO:1902917	positive regulation of mating projection assembly	1	1	1	1	0.127787	1	1	C5M586_CANTT
biological_process	GO:0062038	positive regulation of pheromone response MAPK cascade	1	1	1	1	0.127787	1	1	C5M586_CANTT
biological_process	GO:0032005	signal transduction involved in positive regulation of conjugation with cellular fusion	1	1	1	0.874594	0.371954	1	1	C5M586_CANTT
biological_process	GO:0050708	regulation of protein secretion	1	1	1	1	0.127787	1	1	C5MB89_CANTT
cellular_component	GO:0106143	tRNA (m7G46) methyltransferase complex	1	1	1	1	0.118723	1	1	C5M2Z4_CANTT
molecular_function	GO:0008176	tRNA (guanine-N7-)-methyltransferase activity	1	1	1	1	0.130023	1	1	C5M2Z4_CANTT
biological_process	GO:0045740	positive regulation of DNA replication	1	1	1	0.955268	0.336556	1	1	C5MCC4_CANTT
biological_process	GO:0072710	response to hydroxyurea	1	1	1	1	0.127787	1	1	C5MCC4_CANTT
biological_process	GO:0034477	U6 snRNA 3'-end processing	1	1	1	1	0.127787	1	1	C5MAH3_CANTT
molecular_function	GO:0031370	eukaryotic initiation factor 4G binding	1	1	1	1	0.130023	1	1	C5MDC8_CANTT
biological_process	GO:0002184	cytoplasmic translational termination	1	1	1	1	0.127787	1	1	C5M527_CANTT
biological_process	GO:0034643	establishment of mitochondrion localization, microtubule-mediated	1	1	1	1	0.127787	1	1	C5M9G7_CANTT
biological_process	GO:0090149	mitochondrial membrane fission	1	1	1	1	0.127787	1	1	C5M9G7_CANTT
biological_process	GO:0140572	vacuole fission	1	1	1	1	0.127787	1	1	C5M9G7_CANTT
biological_process	GO:0060963	positive regulation of ribosomal protein gene transcription by RNA polymerase II	1	1	1	1	0.127787	1	1	C5M7Y1_CANTT
biological_process	GO:0071630	nuclear protein quality control by the ubiquitin-proteasome system	0	4	0	0.578579	1	1	1
biological_process	GO:0006112	energy reserve metabolic process	0	1	0	0.254256	1	1	1
cellular_component	GO:0033557	Slx1-Slx4 complex	0	3	0	0.684363	1	1	1
molecular_function	GO:0008235	metalloexopeptidase activity	0	5	0	0.107123	1	1	1
molecular_function	GO:0016992	lipoate synthase activity	0	1	0	0.869977	1	1	1
molecular_function	GO:0102552	lipoyl synthase activity (acting on glycine-cleavage complex H protein	0	1	0	0.869977	1	1	1
molecular_function	GO:0102553	lipoyl synthase activity (acting on pyruvate dehydrogenase E2 protein)	0	1	0	0.869977	1	1	1
molecular_function	GO:0070006	metalloaminopeptidase activity	0	7	0	0.376845	1	1	1
biological_process	GO:0035551	protein initiator methionine removal involved in protein maturation	0	1	0	0.872213	1	1	1
biological_process	GO:0006744	ubiquinone biosynthetic process	0	10	0	0.12797	1	1	1
molecular_function	GO:0043715	2,3-diketo-5-methylthiopentyl-1-phosphate enolase activity	0	1	0	0.869977	1	1	1
molecular_function	GO:0043716	2-hydroxy-3-keto-5-methylthiopentenyl-1-phosphate phosphatase activity	0	1	0	0.869977	1	1	1
molecular_function	GO:0043874	acireductone synthase activity	0	1	0	0.869977	1	1	1
biological_process	GO:0019509	L-methionine salvage from methylthioadenosine	0	5	0	0.504546	1	1	1
biological_process	GO:0019284	L-methionine salvage from S-adenosylmethionine	0	3	0	0.663444	1	1	1
molecular_function	GO:0004042	acetyl-CoA:L-glutamate N-acetyltransferase activity	0	2	0	0.756828	1	1	1
molecular_function	GO:0004358	glutamate N-acetyltransferase activity	0	1	0	0.869977	1	1	1
molecular_function	GO:0103045	methione N-acyltransferase activity	0	2	0	0.756828	1	1	1
biological_process	GO:0006526	arginine biosynthetic process	0	7	0	0.254256	1	1	1
molecular_function	GO:0004185	serine-type carboxypeptidase activity	0	4	0	0.57269	1	1	1
biological_process	GO:0006915	apoptotic process	0	6	0	0.677356	0.708365	1	1
molecular_function	GO:0004519	endonuclease activity	0	4	0	0.542616	0.627766	1	1
cellular_component	GO:0030956	glutamyl-tRNA(Gln) amidotransferase complex	0	3	0	0.684363	1	1	1
molecular_function	GO:0050567	glutaminyl-tRNA synthase (glutamine-hydrolyzing) activity	0	3	0	0.658366	1	1	1
biological_process	GO:0070681	glutaminyl-tRNAGln biosynthesis via transamidation	0	3	0	0.663444	1	1	1
cellular_component	GO:0005881	cytoplasmic microtubule	0	3	0	0.468188	1	1	1
cellular_component	GO:0005875	microtubule associated complex	0	1	0	0.847249	0.531812	1	1
molecular_function	GO:0070840	dynein complex binding	0	1	0	0.869977	1	1	1
molecular_function	GO:0051010	microtubule plus-end binding	0	2	0	0.756828	1	1	1
biological_process	GO:0051012	microtubule sliding	0	1	0	0.872213	1	1	1
biological_process	GO:0030473	nuclear migration along microtubule	0	3	0	0.874713	0.495454	1	1
biological_process	GO:1903033	positive regulation of microtubule plus-end binding	0	1	0	0.872213	1	1	1
molecular_function	GO:0008409	5'-3' exonuclease activity	0	1	0	0.948899	0.228122	1	1
biological_process	GO:0043137	DNA replication, removal of RNA primer	0	3	0	0.663444	1	1	1
biological_process	GO:0006415	translational termination	0	5	0	0.534374	0.806772	1	1
molecular_function	GO:0004608	phosphatidylethanolamine N-methyltransferase activity	0	1	0	0.869977	1	1	1
molecular_function	GO:0097177	mitochondrial ribosome binding	0	3	0	0.658366	1	1	1
molecular_function	GO:0046570	methylthioribulose 1-phosphate dehydratase activity	0	1	0	0.869977	1	1	1
molecular_function	GO:0045145	single-stranded DNA 5'-3' exodeoxyribonuclease activity	0	1	0	0.869977	1	1	1
cellular_component	GO:0031307	integral component of mitochondrial outer membrane	0	11	0	0.248486	1	1	1
cellular_component	GO:0001401	SAM complex	0	2	0	0.776619	1	1	1
biological_process	GO:0051654	establishment of mitochondrion localization	0	3	0	0.918036	0.421421	1	1
molecular_function	GO:0046523	S-methyl-5-thioribose-1-phosphate isomerase activity	0	1	0	0.869977	1	1	1
molecular_function	GO:0031210	phosphatidylcholine binding	0	1	0	0.869977	1	1	1
molecular_function	GO:0008429	phosphatidylethanolamine binding	0	1	0	0.869977	1	1	1
molecular_function	GO:1901611	phosphatidylglycerol binding	0	1	0	0.756828	1	1	1
cellular_component	GO:0032541	cortical endoplasmic reticulum	0	7	0	0.363433	1	1	1
biological_process	GO:0048309	endoplasmic reticulum inheritance	0	3	0	0.663444	1	1	1
biological_process	GO:0016320	endoplasmic reticulum membrane fusion	0	2	0	0.760718	1	1	1
cellular_component	GO:0005773	vacuole	0	5	0	0.341486	0.761191	1	1
cellular_component	GO:0005787	signal peptidase complex	0	3	0	0.684363	1	1	1
biological_process	GO:0045047	protein targeting to ER	0	5	0	0.895452	0.231741	1	1
biological_process	GO:0006465	signal peptide processing	0	8	0	0.334493	1	1	1
molecular_function	GO:0004019	adenylosuccinate synthase activity	0	1	0	0.869977	1	1	1
molecular_function	GO:0016208	AMP binding	0	4	0	0.57269	1	1	1
molecular_function	GO:0019002	GMP binding	0	1	0	0.869977	1	1	1
molecular_function	GO:0061483	sulfinylpropanyl adenylate synthase	0	1	0	0.869977	1	1	1
biological_process	GO:0044208	'de novo' AMP biosynthetic process	0	2	0	0.760718	1	1	1
biological_process	GO:0071276	cellular response to cadmium ion	0	1	0	0.578579	1	1	1
biological_process	GO:0006106	fumarate metabolic process	0	4	0	0.504546	1	1	1
biological_process	GO:0000056	ribosomal small subunit export from nucleus	0	7	0	0.38363	1	1	1
biological_process	GO:0000469	cleavage involved in rRNA processing	0	2	0	0.246798	0.879645	1	1
cellular_component	GO:0005746	mitochondrial respirasome	0	1	0	0.102192	1	0.994	1
biological_process	GO:0097250	mitochondrial respirasome assembly	0	3	0	0.663444	1	1	1
biological_process	GO:0010155	regulation of proton transport	0	1	0	0.872213	1	1	1
biological_process	GO:0006811	ion transport	0	8	0	0.0149521	0.994931	0.847	1
cellular_component	GO:0097361	CIA complex	0	5	0	0.531365	1	1	1
molecular_function	GO:0051537	2 iron, 2 sulfur cluster binding	0	13	0	0.162984	1	1	1
biological_process	GO:1901299	negative regulation of hydrogen peroxide-mediated programmed cell death	0	1	0	0.872213	1	1	1
biological_process	GO:0045019	negative regulation of nitric oxide biosynthetic process	0	1	0	0.872213	1	1	1
biological_process	GO:1905118	positive regulation of ribonucleoside-diphosphate reductase activity	0	2	0	0.760718	1	1	1
molecular_function	GO:0003855	3-dehydroquinate dehydratase activity	0	2	0	0.756828	1	1	1
biological_process	GO:0046279	3,4-dihydroxybenzoate biosynthetic process	0	1	0	0.872213	1	1	1
biological_process	GO:0019630	quinate metabolic process	0	1	0	0.872213	1	1	1
molecular_function	GO:0003856	3-dehydroquinate synthase activity	0	1	0	0.869977	1	1	1
molecular_function	GO:0003866	3-phosphoshikimate 1-carboxyvinyltransferase activity	0	1	0	0.869977	1	1	1
molecular_function	GO:0004764	shikimate 3-dehydrogenase (NADP+) activity	0	1	0	0.869977	1	1	1
molecular_function	GO:0004765	shikimate kinase activity	0	1	0	0.869977	1	1	1
biological_process	GO:0009073	aromatic amino acid family biosynthetic process	0	4	0	0.221657	1	1	1
biological_process	GO:0008652	cellular amino acid biosynthetic process	0	6	0	6.19208e-05	0.999996	0.008	1
biological_process	GO:0009423	chorismate biosynthetic process	0	2	0	0.760718	1	1	1
biological_process	GO:0140053	mitochondrial gene expression	0	1	0	0.0222916	0.996926	0.945	1
biological_process	GO:0071816	tail-anchored membrane protein insertion into ER membrane	0	1	0	0.872213	1	1	1
molecular_function	GO:0004622	lysophospholipase activity	0	10	0	0.247878	1	1	1
molecular_function	GO:0102545	phosphatidyl phospholipase B activity	0	10	0	0.247878	1	1	1
biological_process	GO:0009395	phospholipid catabolic process	0	9	0	0.534374	0.806772	1	1
molecular_function	GO:0003844	1,4-alpha-glucan branching enzyme activity	0	1	0	0.869977	1	1	1
molecular_function	GO:0102752	1,4-alpha-glucan branching enzyme activity (using a glucosylated glycogenin as primer for glycogen synthesis)	0	1	0	0.869977	1	1	1
molecular_function	GO:0043169	cation binding	0	1	0	0.99827	0.0025728	1	0.478
biological_process	GO:0005978	glycogen biosynthetic process	0	4	0	0.578579	1	1	1
biological_process	GO:0006801	superoxide metabolic process	0	3	0	0.578579	1	1	1
cellular_component	GO:0005832	chaperonin-containing T-complex	0	8	0	0.363433	1	1	1
cellular_component	GO:0030173	integral component of Golgi membrane	0	12	0	0.116037	1	0.998	1
biological_process	GO:0006891	intra-Golgi vesicle-mediated transport	0	8	0	0.628046	0.745744	1	1
biological_process	GO:0016236	macroautophagy	0	7	0	0.91098	0.175179	1	1
biological_process	GO:0007036	vacuolar calcium ion homeostasis	0	1	0	0.872213	1	1	1
cellular_component	GO:0032126	eisosome	0	3	0	0.684363	1	1	1
biological_process	GO:0070941	eisosome assembly	0	1	0	0.872213	1	1	1
biological_process	GO:0007009	plasma membrane organization	0	2	0	0.727592	0.665507	1	1
molecular_function	GO:0046915	transition metal ion transmembrane transporter activity	0	3	0	0.27143	0.92962	1	1
molecular_function	GO:0016627	oxidoreductase activity, acting on the CH-CH group of donors	0	2	0	0.116188	0.977084	1	1
biological_process	GO:0032958	inositol phosphate biosynthetic process	0	3	0	0.663444	1	1	1
cellular_component	GO:0033116	endoplasmic reticulum-Golgi intermediate compartment membrane	0	1	0	0.881277	1	1	1
biological_process	GO:0070072	vacuolar proton-transporting V-type ATPase complex assembly	0	5	0	0.504546	1	1	1
biological_process	GO:0006464	cellular protein modification process	0	2	0	0.629766	0.436911	1	1
cellular_component	GO:0000814	ESCRT II complex	0	3	0	0.684363	1	1	1
cellular_component	GO:0016604	nuclear body	0	1	0	0.684363	1	1	1
biological_process	GO:0000433	carbon catabolite repression of transcription from RNA polymerase II promoter by glucose	0	2	0	0.760718	1	1	1
biological_process	GO:0000742	karyogamy involved in conjugation with cellular fusion	0	7	0	0.38363	1	1	1
cellular_component	GO:0043226	organelle	0	1	0	0.999988	1.9221e-05	1	0.006
molecular_function	GO:0004069	L-aspartate:2-oxoglutarate aminotransferase activity	0	3	0	0.658366	1	1	1
molecular_function	GO:0030170	pyridoxal phosphate binding	0	43	0	0.00240915	1	0.085	1
biological_process	GO:0006532	aspartate biosynthetic process	0	1	0	0.872213	1	1	1
molecular_function	GO:0008296	3'-5'-exodeoxyribonuclease activity	0	3	0	0.498141	1	1	1
biological_process	GO:0006309	apoptotic DNA fragmentation	0	2	0	0.760718	1	1	1
biological_process	GO:0048193	Golgi vesicle transport	0	4	0	0.880268	0.189379	1	1
molecular_function	GO:0008821	crossover junction endodeoxyribonuclease activity	0	1	0	0.869977	1	1	1
biological_process	GO:0000737	DNA catabolic process, endonucleolytic	0	1	0	0.663444	1	1	1
molecular_function	GO:0015151	alpha-glucoside transmembrane transporter activity	0	1	0	0.869977	1	1	1
molecular_function	GO:0005363	maltose transmembrane transporter activity	0	1	0	0.869977	1	1	1
biological_process	GO:0097428	protein maturation by iron-sulfur cluster transfer	0	4	0	0.221657	1	1	1
cellular_component	GO:0048188	Set1C/COMPASS complex	0	6	0	0.468188	1	1	1
biological_process	GO:0051568	histone H3-K4 methylation	0	1	0	0.439964	1	1	1
cellular_component	GO:0070469	respirasome	0	9	0	0.0221791	1	0.694	1
molecular_function	GO:0009916	alternative oxidase activity	0	2	0	0.756828	1	1	1
cellular_component	GO:0031225	anchored component of membrane	0	20	0	0.0697882	1	0.976	1
cellular_component	GO:0005621	cellular bud scar	0	2	0	0.776619	1	1	1
cellular_component	GO:0000936	primary cell septum	0	1	0	0.881277	1	1	1
molecular_function	GO:0042124	1,3-beta-glucanosyltransferase activity	0	4	0	0.57269	1	1	1
biological_process	GO:0007568	aging	0	1	0	0.663444	1	1	1
biological_process	GO:0030447	filamentous growth	0	3	0	0.999986	4.81499e-05	1	0.031
biological_process	GO:0031507	heterochromatin assembly	0	2	0	0.196072	0.919248	1	1
biological_process	GO:1905897	regulation of response to endoplasmic reticulum stress	0	1	0	0.874713	0.495454	1	1
cellular_component	GO:0042719	mitochondrial intermembrane space protein transporter complex	0	4	0	0.603043	1	1	1
molecular_function	GO:0140318	protein transporter activity	0	4	0	0.27143	0.92962	1	1
biological_process	GO:0045039	protein insertion into mitochondrial inner membrane	0	8	0	0.334493	1	1	1
molecular_function	GO:0030246	carbohydrate binding	0	9	0	0.123213	1	1	1
molecular_function	GO:0047938	glucose-6-phosphate 1-epimerase activity	0	1	0	0.869977	1	1	1
cellular_component	GO:0043625	delta DNA polymerase complex	0	3	0	0.684363	1	1	1
biological_process	GO:0032220	plasma membrane fusion involved in cytogamy	0	2	0	0.760718	1	1	1
molecular_function	GO:0004364	glutathione transferase activity	0	1	0	0.869977	1	1	1
cellular_component	GO:0005762	mitochondrial large ribosomal subunit	0	23	0	0.0541093	1	0.926	1
molecular_function	GO:0016830	carbon-carbon lyase activity	0	1	0	0.116188	0.977084	1	1
biological_process	GO:0019752	carboxylic acid metabolic process	0	11	0	1.19336e-09	1	0	1
biological_process	GO:0000470	maturation of LSU-rRNA	0	2	0	0.768259	0.429529	1	1
biological_process	GO:0000027	ribosomal large subunit assembly	0	17	0	0.073823	1	1	1
cellular_component	GO:0005682	U5 snRNP	0	10	0	0.282072	1	1	1
molecular_function	GO:0005506	iron ion binding	0	30	0	0.00561418	1	0.235	1
biological_process	GO:0006880	intracellular sequestering of iron ion	0	1	0	0.872213	1	1	1
biological_process	GO:0106035	protein maturation by [4Fe-4S] cluster transfer	0	6	0	0.439964	1	1	1
molecular_function	GO:0047884	FAD diphosphatase activity	0	1	0	0.869977	1	1	1
biological_process	GO:0042726	flavin-containing compound metabolic process	0	1	0	0.38363	1	1	1
molecular_function	GO:0004181	metallocarboxypeptidase activity	0	3	0	0.658366	1	1	1
cellular_component	GO:0000276	mitochondrial proton-transporting ATP synthase complex, coupling factor F(o)	0	3	0	0.847249	0.531812	1	1
biological_process	GO:0042407	cristae formation	0	5	0	0.504546	1	1	1
cellular_component	GO:0030685	nucleolar preribosome	0	1	0	0.881277	1	1	1
biological_process	GO:0071027	nuclear RNA surveillance	0	1	0	0.774476	0.509281	1	1
biological_process	GO:0000321	re-entry into mitotic cell cycle after pheromone arrest	0	1	0	0.872213	1	1	1
molecular_function	GO:0004177	aminopeptidase activity	0	8	0	0.123213	1	1	1
molecular_function	GO:0008237	metallopeptidase activity	0	15	0	0.00209199	1	0.078	1
biological_process	GO:0033615	mitochondrial proton-transporting ATP synthase complex assembly	0	5	0	0.504546	1	1	1
biological_process	GO:0031297	replication fork processing	0	2	0	0.777969	0.61637	1	1
cellular_component	GO:0033551	monopolin complex	0	2	0	0.776619	1	1	1
cellular_component	GO:0044615	nuclear pore nuclear basket	0	1	0	0.881277	1	1	1
biological_process	GO:0007250	activation of NF-kappaB-inducing kinase activity	0	1	0	0.872213	1	1	1
biological_process	GO:0046330	positive regulation of JNK cascade	0	1	0	0.872213	1	1	1
molecular_function	GO:0017178	diphthine-ammonia ligase activity	0	1	0	0.869977	1	1	1
biological_process	GO:0017183	peptidyl-diphthamide biosynthetic process from peptidyl-histidine	0	7	0	0.38363	1	1	1
molecular_function	GO:0004399	histidinol dehydrogenase activity	0	1	0	0.869977	1	1	1
molecular_function	GO:0051287	NAD binding	0	30	0	0.00744061	1	0.32	1
molecular_function	GO:0004635	phosphoribosyl-AMP cyclohydrolase activity	0	1	0	0.869977	1	1	1
molecular_function	GO:0004636	phosphoribosyl-ATP diphosphatase activity	0	1	0	0.869977	1	1	1
biological_process	GO:0000105	histidine biosynthetic process	0	7	0	0.38363	1	1	1
molecular_function	GO:0043022	ribosome binding	0	16	0	0.0703801	1	0.999	1
molecular_function	GO:0003746	translation elongation factor activity	0	11	0	0.215555	1	1	1
biological_process	GO:0045901	positive regulation of translational elongation	0	1	0	0.872213	1	1	1
biological_process	GO:0045905	positive regulation of translational termination	0	1	0	0.872213	1	1	1
molecular_function	GO:0019783	ubiquitin-like protein-specific protease activity	0	2	0	0.829954	0.350018	1	1
molecular_function	GO:0004427	inorganic diphosphatase activity	0	2	0	0.756828	1	1	1
biological_process	GO:0006796	phosphate-containing compound metabolic process	0	9	0	0.106131	0.923971	1	1
molecular_function	GO:0043015	gamma-tubulin binding	0	2	0	0.756828	1	1	1
biological_process	GO:0007020	microtubule nucleation	0	2	0	0.663444	1	1	1
molecular_function	GO:0016651	oxidoreductase activity, acting on NAD(P)H	0	3	0	0.0173028	1	0.656	1
biological_process	GO:0022900	electron transport chain	0	3	0	0.151689	0.967702	1	1
molecular_function	GO:0003884	D-amino-acid oxidase activity	0	2	0	0.756828	1	1	1
biological_process	GO:0046436	D-alanine metabolic process	0	1	0	0.872213	1	1	1
biological_process	GO:1902114	D-valine metabolic process	0	1	0	0.872213	1	1	1
molecular_function	GO:0010181	FMN binding	0	28	0	0.019913	1	0.717	1
molecular_function	GO:0102521	tRNA-4-demethylwyosine synthase activity	0	1	0	0.869977	1	1	1
biological_process	GO:0031591	wybutosine biosynthetic process	0	4	0	0.578579	1	1	1
cellular_component	GO:0034967	Set3 complex	0	2	0	0.776619	1	1	1
molecular_function	GO:0016018	cyclosporin A binding	0	1	0	0.869977	1	1	1
molecular_function	GO:0003755	peptidyl-prolyl cis-trans isomerase activity	0	12	0	0.187439	1	1	1
biological_process	GO:0030437	ascospore formation	0	8	0	0.109839	0.978651	1	1
biological_process	GO:0045835	negative regulation of meiotic nuclear division	0	2	0	0.578579	1	1	1
biological_process	GO:0045836	positive regulation of meiotic nuclear division	0	1	0	0.955268	0.336556	1	1
molecular_function	GO:0061981	3-hydroxykynureninase activity	0	1	0	0.869977	1	1	1
molecular_function	GO:0030429	kynureninase activity	0	1	0	0.869977	1	1	1
biological_process	GO:0034354	'de novo' NAD biosynthetic process from tryptophan	0	5	0	0.504546	1	1	1
biological_process	GO:0043420	anthranilate metabolic process	0	3	0	0.663444	1	1	1
biological_process	GO:0097053	L-kynurenine catabolic process	0	1	0	0.872213	1	1	1
biological_process	GO:0019805	quinolinate biosynthetic process	0	3	0	0.663444	1	1	1
biological_process	GO:0006569	tryptophan catabolic process	0	3	0	0.504546	1	1	1
molecular_function	GO:0008080	N-acetyltransferase activity	0	6	0	0.622812	0.587346	1	1
molecular_function	GO:0106261	tRNA uridine(34) acetyltransferase activity	0	1	0	0.869977	1	1	1
biological_process	GO:0070125	mitochondrial translational elongation	0	1	0	0.872213	1	1	1
molecular_function	GO:0000215	tRNA 2'-phosphotransferase activity	0	1	0	0.869977	1	1	1
biological_process	GO:0006388	tRNA splicing, via endonucleolytic cleavage and ligation	0	3	0	0.777969	0.61637	1	1
cellular_component	GO:0005685	U1 snRNP	0	7	0	0.412506	1	1	1
biological_process	GO:0036261	7-methylguanosine cap hypermethylation	0	5	0	0.504546	1	1	1
cellular_component	GO:0005684	U2-type spliceosomal complex	0	5	0	0.766854	0.4627	1	1
molecular_function	GO:0042123	glucanosyltransferase activity	0	1	0	0.498141	1	1	1
biological_process	GO:0071852	fungal-type cell wall organization or biogenesis	0	1	0	0.533114	0.625073	1	1
molecular_function	GO:0004563	beta-N-acetylhexosaminidase activity	0	1	0	0.869977	1	1	1
molecular_function	GO:0102148	N-acetyl-beta-D-galactosaminidase activity	0	1	0	0.869977	1	1	1
molecular_function	GO:0008094	ATP-dependent activity, acting on DNA	0	9	0	0.88695	0.183109	1	1
biological_process	GO:0071103	DNA conformation change	0	3	0	0.57055	0.565007	1	1
molecular_function	GO:0004814	arginine-tRNA ligase activity	0	2	0	0.756828	1	1	1
biological_process	GO:0006420	arginyl-tRNA aminoacylation	0	2	0	0.760718	1	1	1
biological_process	GO:0030476	ascospore wall assembly	0	12	0	0.193228	1	1	1
biological_process	GO:0042174	negative regulation of sporulation resulting in formation of a cellular spore	0	1	0	0.760718	1	1	1
molecular_function	GO:0005267	potassium channel activity	0	2	0	0.953751	0.341634	1	1
cellular_component	GO:0022626	cytosolic ribosome	0	3	0	0.22299	0.945891	1	1
cellular_component	GO:0042788	polysomal ribosome	0	3	0	0.684363	1	1	1
molecular_function	GO:0043008	ATP-dependent protein binding	0	1	0	0.869977	1	1	1
biological_process	GO:0034198	cellular response to amino acid starvation	0	5	0	0.291635	1	1	1
biological_process	GO:0072755	cellular response to benomyl	0	2	0	0.760718	1	1	1
biological_process	GO:1990451	cellular stress response to acidic pH	0	2	0	0.760718	1	1	1
biological_process	GO:0140469	GCN2-mediated signaling	0	4	0	0.578579	1	1	1
biological_process	GO:0031571	mitotic G1 DNA damage checkpoint signaling	0	2	0	0.760718	1	1	1
biological_process	GO:1904262	negative regulation of TORC1 signaling	0	6	0	0.439964	1	1	1
biological_process	GO:0071264	positive regulation of translational initiation in response to starvation	0	2	0	0.760718	1	1	1
biological_process	GO:0006448	regulation of translational elongation	0	1	0	0.534374	0.806772	1	1
cellular_component	GO:0099079	actin body	0	1	0	0.881277	1	1	1
cellular_component	GO:0008290	F-actin capping protein complex	0	2	0	0.776619	1	1	1
biological_process	GO:1904600	actin fusion focus assembly	0	1	0	0.872213	1	1	1
biological_process	GO:0051016	barbed-end actin filament capping	0	3	0	0.578579	1	1	1
biological_process	GO:1903475	mitotic actomyosin contractile ring assembly	0	4	0	0.874594	0.371954	1	1
biological_process	GO:1902404	mitotic actomyosin contractile ring contraction	0	2	0	0.992499	0.0819636	1	1
biological_process	GO:0110055	negative regulation of actin filament annealing	0	1	0	0.872213	1	1	1
biological_process	GO:2000813	negative regulation of barbed-end actin filament capping	0	1	0	0.872213	1	1	1
biological_process	GO:0090339	negative regulation of formin-nucleated actin cable assembly	0	1	0	0.872213	1	1	1
molecular_function	GO:0016209	antioxidant activity	0	2	0	0.298513	0.883812	1	1
molecular_function	GO:0000293	ferric-chelate reductase activity	0	20	0	0.0611789	1	0.995	1
biological_process	GO:0006826	iron ion transport	0	16	0	0.254202	0.935671	1	1
molecular_function	GO:0042800	histone methyltransferase activity (H3-K4 specific)	0	3	0	0.658366	1	1	1
molecular_function	GO:0140567	transmembrane protein dislocase activity	0	1	0	0.869977	1	1	1
biological_process	GO:0140570	extraction of mislocalized protein from mitochondrial outer membrane	0	1	0	0.872213	1	1	1
biological_process	GO:0034214	protein hexamerization	0	3	0	0.663444	1	1	1
biological_process	GO:0006626	protein targeting to mitochondrion	0	3	0	0.246475	0.892219	1	1
molecular_function	GO:0004829	threonine-tRNA ligase activity	0	2	0	0.756828	1	1	1
biological_process	GO:0070159	mitochondrial threonyl-tRNA aminoacylation	0	1	0	0.872213	1	1	1
biological_process	GO:0072666	establishment of protein localization to vacuole	0	2	0	0.619478	0.569618	1	1
molecular_function	GO:0005375	copper ion transmembrane transporter activity	0	4	0	0.57269	1	1	1
molecular_function	GO:0005315	inorganic phosphate transmembrane transporter activity	0	3	0	0.57269	1	1	1
biological_process	GO:0006878	cellular copper ion homeostasis	0	7	0	0.38363	1	1	1
biological_process	GO:1990547	mitochondrial phosphate ion transmembrane transport	0	2	0	0.760718	1	1	1
biological_process	GO:0006121	mitochondrial electron transport, succinate to ubiquinone	0	1	0	0.872213	1	1	1
biological_process	GO:0018293	protein-FAD linkage	0	1	0	0.872213	1	1	1
molecular_function	GO:0106142	rRNA (adenine-N1-)-methyltransferase activity	0	1	0	0.869977	1	1	1
molecular_function	GO:0004362	glutathione-disulfide reductase (NADPH) activity	0	4	0	0.57269	1	1	1
molecular_function	GO:0050661	NADP binding	0	17	0	0.0931301	1	1	1
biological_process	GO:0045454	cell redox homeostasis	0	4	0	0.578579	1	1	1
biological_process	GO:0036245	cellular response to menadione	0	1	0	0.872213	1	1	1
biological_process	GO:1903843	cellular response to arsenite ion	0	1	0	0.872213	1	1	1
[truncated: 2,879 more rows]
[truncated: 63 more columns]

[truncated: 20 more sheets: polyQ⁄N, polyN, polyY, polyW, polyC, polyP, polyA, polyS, polyT, polyD, polyE, polyG, polyF, polyH, polyI, polyL, polyV, polyM, polyR, polyK]
