# Supplementary material for: Noncanonical usage of stop codons in ciliates expands proteins with structurally flexible Q-rich motifs
Source: eLife. 2024 Feb 23;12:RP91405. doi: 10.7554/eLife.91405 (PMC10942620; doi:10.7554/eLife.91405)
Supplement: Figure 6—source data 10. — The percentages and numbers of SCD and polyX proteins in our search that belong to each indicated Gene Ontology (GO) group are shown. GOfuncR (Huttenhower et al., 2009) was applied for GO enrichment and statistical analysis. The p values adjusted according to the Family-wise error rate (FWER) are shown. The overrepresented GO groups (adjusted p-values ≤0.001) are highlighted in red font. [file elife-91405-fig6-data10.xlsx]

## Sheet: SCD
GO domain	GO ID	GO term	SCD protein	total number	number / total	raw p-value under-representation	raw p-value over-representation	FWER under-representation	FWER over-representation	Gene Name
cellular_component	GO:0005634	nucleus	278	999	0.278278	1	2.61189e-17	1	0	SPC24_NEUCR	RNA14_NEUCR	RT106_NEUCR	TOM1_NEUCR	FLUF_NEUCR	DCL2_NEUCR	FRQ_NEUCR	KPC1_NEUCR	CCG8_NEUCR	FYV10_NEUCR	CPC1_NEUCR	BRE1_NEUCR	OXR1_NEUCR	REXO4_NEUCR	PAN1_NEUCR	PABP_NEUCR	SET2_NEUCR	STU1_NEUCR	RRP3_NEUCR	STUA_NEUCR	STE20_NEUCR	SET9_NEUCR	WC2_NEUCR	YTH1_NEUCR	NIT2_NEUCR	NIM1_NEUCR	WC1_NEUCR	MPH1_NEUCR	CFT1_NEUCR	ATG4_NEUCR	IWS1_NEUCR	NDC80_NEUCR	EAF1_NEUCR	ATM_NEUCR	ASA1_NEUCR	DED1_NEUCR	ACUK_NEUCR	ACU15_NEUCR	Q7S4W8_NEUCR	Q1K623_NEUCR
cellular_component	GO:0016021	integral component of membrane	251	1595	0.157367	2.96438e-08	1	0	1	NU2M_NEUCR	PLPL_NEUCR	URFN_NEUCR	RCO3_NEUCR	BST1_NEUCR	NTE1_NEUCR	COX10_NEUCR	Q7S767_NEUCR	A7UVS8_NEUCR	Q7S7S9_NEUCR	Q7SAQ3_NEUCR	Q7S7M6_NEUCR	Q7S3X5_NEUCR	V5IKH3_NEUCR	V5IMM2_NEUCR	Q7SD86_NEUCR	Q7S6W2_NEUCR	Q7S770_NEUCR	Q7RVP6_NEUCR	Q7SHU1_NEUCR	Q7RWK7_NEUCR	Q1K8J3_NEUCR	Q1K7Y7_NEUCR	V5IPE0_NEUCR	Q7S641_NEUCR	Q7RZK3_NEUCR	A3RNH9_NEUCR	Q7SFW7_NEUCR	V5IR15_NEUCR	Q7SAV7_NEUCR	Q7RX94_NEUCR	Q7SB14_NEUCR	Q7S236_NEUCR	Q7S238_NEUCR	A7UW89_NEUCR	V5IPR1_NEUCR	Q7SCG9_NEUCR	V5IMW5_NEUCR	Q7RZL3_NEUCR	Q7S2E6_NEUCR
cellular_component	GO:0005737	cytoplasm	175	843	0.207592	1.41124e-08	1	0	1	SPC24_NEUCR	RNA14_NEUCR	SLD2_NEUCR	SIP5_NEUCR	TOM1_NEUCR	DDI1_NEUCR	DCL2_NEUCR	FRQ_NEUCR	CYAA_NEUCR	CSN3_NEUCR	CSN4_NEUCR	FYV10_NEUCR	CARA_NEUCR	NST1_NEUCR	STE20_NEUCR	VIB1_NEUCR	XPOT_NEUCR	NIM1_NEUCR	TREB_NEUCR	ATG4_NEUCR	MYO1_NEUCR	NTF2_NEUCR	HSP98_NEUCR	DUS3_NEUCR	CSN7A_NEUCR	DED1_NEUCR	EF1A_NEUCR	Q7S4W8_NEUCR	V5IKU3_NEUCR	Q7S9C3_NEUCR	Q7RWQ0_NEUCR	Q7S767_NEUCR	Q7SFC9_NEUCR	Q7S7S9_NEUCR	Q7SGV3_NEUCR	Q1K7Z3_NEUCR	V5IPR0_NEUCR	Q7SHV6_NEUCR	U9W307_NEUCR	Q1K6N2_NEUCR
molecular_function	GO:0005524	ATP binding	168	613	0.274062	1	1.43567e-08	1	0	SWR1_NEUCR	MSH2_NEUCR	DBP10_NEUCR	DCL2_NEUCR	KPC1_NEUCR	CYAA_NEUCR	DHH1_NEUCR	CARA_NEUCR	LONM_NEUCR	RRP3_NEUCR	SUCB_NEUCR	STE20_NEUCR	INO80_NEUCR	RIR1_NEUCR	NIM1_NEUCR	PAN3_NEUCR	MPH1_NEUCR	GET3_NEUCR	MYO1_NEUCR	HSP98_NEUCR	DBP9_NEUCR	ATM_NEUCR	DED1_NEUCR	Q7RYV1_NEUCR	V5IKU3_NEUCR	Q7SBI2_NEUCR	V5IR03_NEUCR	Q7SE56_NEUCR	Q7SGV3_NEUCR	V5IPR0_NEUCR	Q7SHV6_NEUCR	Q7S0K1_NEUCR	Q7S442_NEUCR	Q7S770_NEUCR	Q7RVP6_NEUCR	Q7S6P9_NEUCR	Q1K6N2_NEUCR	V5INX0_NEUCR	Q1K7Y7_NEUCR	V5IQZ8_NEUCR
molecular_function	GO:0008270	zinc ion binding	94	305	0.308197	1	1.36685e-07	1	0	FLUF_NEUCR	MPI_NEUCR	SEC24_NEUCR	WC2_NEUCR	NIT2_NEUCR	WC1_NEUCR	ACUK_NEUCR	ACU15_NEUCR	Q1K6F3_NEUCR	Q7S4P8_NEUCR	Q7S3A2_NEUCR	Q7S2G0_NEUCR	Q7SEE8_NEUCR	Q7S3X5_NEUCR	Q7RZZ6_NEUCR	Q7S904_NEUCR	Q7S6I7_NEUCR	Q7S394_NEUCR	Q7SD75_NEUCR	Q7SFM0_NEUCR	Q7S009_NEUCR	Q7S8P5_NEUCR	Q7S9B3_NEUCR	Q7S416_NEUCR	Q7RXD3_NEUCR	U9W375_NEUCR	Q7SHC0_NEUCR	A7UW14_NEUCR	A7UW05_NEUCR	Q7S8X6_NEUCR	Q7RYX4_NEUCR	Q1K4V0_NEUCR	Q7RV19_NEUCR	Q7SAR3_NEUCR	Q7RY04_NEUCR	Q7S6K8_NEUCR	Q7SE10_NEUCR	Q7RXR4_NEUCR	Q1K694_NEUCR	Q7S8Q1_NEUCR
molecular_function	GO:0000981	DNA-binding transcription factor activity, RNA polymerase II-specific	83	198	0.419192	1	8.14864e-18	1	0	FLUF_NEUCR	CPC1_NEUCR	NIT2_NEUCR	ACUK_NEUCR	ACU15_NEUCR	Q1K6F3_NEUCR	Q7S4P8_NEUCR	Q7S3A2_NEUCR	Q7RU10_NEUCR	Q7S2G0_NEUCR	Q7SEE8_NEUCR	Q7S3X5_NEUCR	Q7RZZ6_NEUCR	Q7S4M4_NEUCR	Q7S904_NEUCR	V5ILN7_NEUCR	Q7S6I7_NEUCR	Q7SD75_NEUCR	Q7S2A5_NEUCR	Q7SFM0_NEUCR	Q7S009_NEUCR	Q7S8P5_NEUCR	Q7SHQ7_NEUCR	Q7RXD3_NEUCR	U9W375_NEUCR	Q7RXC0_NEUCR	Q7SEG2_NEUCR	Q7SHC0_NEUCR	A7UW14_NEUCR	Q7SBD1_NEUCR	Q7RYX4_NEUCR	U9WGH1_NEUCR	Q7RV19_NEUCR	Q7SFI7_NEUCR	Q7S0N1_NEUCR	Q7S6K8_NEUCR	Q7SE10_NEUCR	Q7RXR4_NEUCR	Q1K694_NEUCR	Q7S8Q1_NEUCR
molecular_function	GO:0046872	metal ion binding	74	411	0.180049	0.928445	0.0848068	1	1	DCL2_NEUCR	KPC1_NEUCR	FYV10_NEUCR	BRE1_NEUCR	MPPB_NEUCR	PAN2_NEUCR	SLX1_NEUCR	YTH1_NEUCR	PAN3_NEUCR	QAX_NEUCR	GET3_NEUCR	DUS3_NEUCR	V5IKU3_NEUCR	Q7SHV6_NEUCR	Q7RXT5_NEUCR	Q7S659_NEUCR	Q7RVV7_NEUCR	Q7SCV6_NEUCR	Q7SC32_NEUCR	Q1K5Y0_NEUCR	Q7SHW3_NEUCR	V5IPJ1_NEUCR	Q7RXM0_NEUCR	V5IN80_NEUCR	V5IL52_NEUCR	Q1K845_NEUCR	Q1K6K2_NEUCR	V5IKZ8_NEUCR	Q7RWL3_NEUCR	Q7RWD0_NEUCR	Q7SFD9_NEUCR	Q7S7G8_NEUCR	Q7SH52_NEUCR	Q7S427_NEUCR	Q1K713_NEUCR	Q7SD71_NEUCR	Q7S1Z2_NEUCR	Q7S2D5_NEUCR	Q7RWS7_NEUCR	Q7S7T0_NEUCR
molecular_function	GO:0003677	DNA binding	69	236	0.292373	1	1.03313e-17	1	0	SWR1_NEUCR	RT106_NEUCR	CRYD_NEUCR	FLUF_NEUCR	STUA_NEUCR	INO80_NEUCR	VIB1_NEUCR	EAF1_NEUCR	ACU15_NEUCR	V5IKU3_NEUCR	Q1K6N2_NEUCR	Q7S0C3_NEUCR	F5HDH6_NEUCR	Q7SD75_NEUCR	Q7SFM0_NEUCR	Q7RW59_NEUCR	Q7RXD3_NEUCR	U9W375_NEUCR	Q1K845_NEUCR	V5IMG6_NEUCR	V5INW9_NEUCR	Q7S8S8_NEUCR	Q7S159_NEUCR	Q7RV19_NEUCR	Q1K556_NEUCR	Q1K7C0_NEUCR	Q7S3H9_NEUCR	Q7SE10_NEUCR	Q7RYI9_NEUCR	Q1K694_NEUCR	V5IKT2_NEUCR	Q7SGM0_NEUCR	Q7S9W7_NEUCR	Q7RXV3_NEUCR	V5IP62_NEUCR	V5IL25_NEUCR	Q7SAP0_NEUCR	Q7S6B3_NEUCR	Q7SE76_NEUCR	V5IRI5_NEUCR
cellular_component	GO:0005829	cytosol	63	371	0.169811	0.00747338	0.994801	0.408	1	RS3A_NEUCR	MPI_NEUCR	PABP_NEUCR	MVP1_NEUCR	DHE4_NEUCR	HSP98_NEUCR	Q1K5H0_NEUCR	Q7S3A4_NEUCR	F5HEM8_NEUCR	A3RNH9_NEUCR	Q7S266_NEUCR	Q7S118_NEUCR	Q7S3L5_NEUCR	Q1K7M9_NEUCR	Q7SHV2_NEUCR	V5IPD8_NEUCR	V5IKQ3_NEUCR	Q1K6B0_NEUCR	A7UW37_NEUCR	Q7SE72_NEUCR	V5IRD3_NEUCR	Q7SBQ8_NEUCR	Q7S3A1_NEUCR	Q7SDJ3_NEUCR	Q7SFM1_NEUCR	Q7SFD9_NEUCR	Q7SH52_NEUCR	Q7SBV8_NEUCR	Q7SB71_NEUCR	Q7S0U6_NEUCR	Q7SGZ2_NEUCR	Q7SBI4_NEUCR	Q7RXB4_NEUCR	Q1K7T9_NEUCR	Q7SEF2_NEUCR	U9W2Q7_NEUCR	Q7SAF4_NEUCR	F5HBF0_NEUCR	Q7SF75_NEUCR	Q1K861_NEUCR
cellular_component	GO:0005739	mitochondrion	53	347	0.152738	1.70588e-10	1	0	1	CRYD_NEUCR	COQ4_NEUCR	MPPB_NEUCR	OXR1_NEUCR	SUCB_NEUCR	COX10_NEUCR	ALO_NEUCR	Q7S0K1_NEUCR	Q1K6N2_NEUCR	Q7RYW9_NEUCR	V5IM66_NEUCR	Q1K845_NEUCR	Q7SBJ0_NEUCR	Q7S2F2_NEUCR	Q7SDJ3_NEUCR	Q7S711_NEUCR	Q7SFD9_NEUCR	F5HH04_NEUCR	Q1K6X0_NEUCR	Q7S595_NEUCR	Q7SG61_NEUCR	Q7SHN3_NEUCR	Q1K7T9_NEUCR	Q7SDE5_NEUCR	M1RV35_NEUCR	Q7RWE3_NEUCR	Q7SG65_NEUCR	Q7SG58_NEUCR	Q1K6G9_NEUCR	Q7SAF4_NEUCR	Q1K558_NEUCR	Q7SF75_NEUCR	Q1K8E5_NEUCR	V5ILG5_NEUCR	Q7SHQ0_NEUCR	V5IMG3_NEUCR	V5IM98_NEUCR	Q1K906_NEUCR	Q7S072_NEUCR	Q7SCF1_NEUCR
biological_process	GO:0006357	regulation of transcription by RNA polymerase II	50	131	0.381679	1	2.57995e-07	1	0	MED7_NEUCR	CCG8_NEUCR	CPC1_NEUCR	MED8_NEUCR	MED14_NEUCR	SRB8_NEUCR	Q7RU10_NEUCR	Q7S4M4_NEUCR	V5ILN7_NEUCR	Q7S6I7_NEUCR	Q1K7L9_NEUCR	A7UW89_NEUCR	Q7S2A5_NEUCR	Q7S009_NEUCR	Q7SHQ7_NEUCR	V5IN25_NEUCR	Q7RXC0_NEUCR	A7UW14_NEUCR	Q7S029_NEUCR	Q7RX35_NEUCR	A3RNI3_NEUCR	Q7SH30_NEUCR	U9WGH1_NEUCR	Q7RXT7_NEUCR	Q7SFI7_NEUCR	Q7RY04_NEUCR	Q7SG08_NEUCR	Q7SAH1_NEUCR	Q7S7M7_NEUCR	A7UW19_NEUCR	Q7SCN4_NEUCR	Q7SI24_NEUCR	Q7SGY4_NEUCR	Q1K507_NEUCR	Q7S471_NEUCR	Q7SBI5_NEUCR	Q7S113_NEUCR	Q1K8U0_NEUCR	V5IL83_NEUCR	Q7S052_NEUCR
cellular_component	GO:0005886	plasma membrane	47	205	0.229268	0.866946	0.167933	1	1	EFR3_NEUCR	CYAA_NEUCR	PAN1_NEUCR	MYO1_NEUCR	Q7RZ92_NEUCR	V5ILY1_NEUCR	Q7S7M6_NEUCR	Q7RVP6_NEUCR	Q7SC12_NEUCR	Q7RZL3_NEUCR	Q7SEQ0_NEUCR	Q7RWT3_NEUCR	Q7S626_NEUCR	Q1K6B9_NEUCR	Q7SB47_NEUCR	Q1K6B0_NEUCR	Q7RX26_NEUCR	Q7SHS4_NEUCR	Q7SFL2_NEUCR	U9W2S4_NEUCR	Q1K863_NEUCR	Q7SGN1_NEUCR	A7UVW4_NEUCR	Q1K5Y9_NEUCR	Q1K4W8_NEUCR	V5IR80_NEUCR	Q7RXS9_NEUCR	Q7S6K8_NEUCR	V5IRG8_NEUCR	Q1K7D4_NEUCR	A7UWG5_NEUCR	Q1K823_NEUCR	Q7SEF2_NEUCR	Q7SI31_NEUCR	Q7RW65_NEUCR	Q7RZ47_NEUCR	Q7S406_NEUCR	Q7SFU4_NEUCR	Q7S6A6_NEUCR	Q1K6S6_NEUCR
molecular_function	GO:0016887	ATP hydrolysis activity	40	161	0.248447	0.999778	0.000373536	1	0.104	SWR1_NEUCR	DBP10_NEUCR	DHH1_NEUCR	LONM_NEUCR	INO80_NEUCR	MPH1_NEUCR	GET3_NEUCR	HSP98_NEUCR	DBP9_NEUCR	DED1_NEUCR	Q7RYV1_NEUCR	V5IKU3_NEUCR	Q7SBI2_NEUCR	V5IR03_NEUCR	V5IP47_NEUCR	Q7SF77_NEUCR	Q7SAN2_NEUCR	V5IMG6_NEUCR	Q7S024_NEUCR	Q7RZ77_NEUCR	Q7S5E4_NEUCR	Q7RV38_NEUCR	Q7SAM1_NEUCR	Q1K5L1_NEUCR	Q7S1A9_NEUCR	Q7SCN8_NEUCR	Q1K713_NEUCR	Q7SEY1_NEUCR	Q7SA49_NEUCR	Q7SDG4_NEUCR	Q7S1I4_NEUCR	U9W3M5_NEUCR	Q7RYJ0_NEUCR	Q7SHS5_NEUCR	Q7S1T6_NEUCR	Q1K566_NEUCR	Q1K557_NEUCR	Q7SCT0_NEUCR	Q7SDI4_NEUCR	Q1K8H7_NEUCR
molecular_function	GO:0003723	RNA binding	39	231	0.168831	0.314146	0.728178	1	1	NOP9_NEUCR	DBP10_NEUCR	DCL2_NEUCR	CSN12_NEUCR	PABP_NEUCR	RRP3_NEUCR	YTH1_NEUCR	CFT1_NEUCR	DBP9_NEUCR	DED1_NEUCR	V5IKU3_NEUCR	Q7SB69_NEUCR	Q7RZE6_NEUCR	V5ILU6_NEUCR	Q7SBA6_NEUCR	F5HH60_NEUCR	Q1K907_NEUCR	Q7SH89_NEUCR	Q1K8R9_NEUCR	Q7SET9_NEUCR	Q1K6C4_NEUCR	V5IPT4_NEUCR	A7UWL1_NEUCR	Q7SH93_NEUCR	V5IRR9_NEUCR	Q7RYL1_NEUCR	U9W4I8_NEUCR	V5ILH6_NEUCR	Q7SHE9_NEUCR	Q1K6Z0_NEUCR	Q7SGC1_NEUCR	Q7S9A7_NEUCR	Q1K916_NEUCR	Q7SB05_NEUCR	Q7S583_NEUCR	Q1K557_NEUCR	Q7SAB3_NEUCR	V5IKS7_NEUCR	V5IMS1_NEUCR
biological_process	GO:0006351	transcription, DNA-templated	38	89	0.426966	1	2.20466e-16	1	0	INO80_NEUCR	ACU15_NEUCR	Q7SEE8_NEUCR	Q7S3X5_NEUCR	Q7S6I7_NEUCR	Q7SD75_NEUCR	Q7SFM0_NEUCR	Q7S009_NEUCR	Q7RXD3_NEUCR	U9W375_NEUCR	V5IMG6_NEUCR	Q7RV19_NEUCR	Q7RY04_NEUCR	Q7SE10_NEUCR	Q1K694_NEUCR	Q7S2D5_NEUCR	Q7S8Q1_NEUCR	V5IKT2_NEUCR	Q7SGM0_NEUCR	Q7RXV3_NEUCR	V5IP62_NEUCR	V5IL25_NEUCR	Q7SAP0_NEUCR	Q7S6B3_NEUCR	V5IRI5_NEUCR	Q7S9N1_NEUCR	Q7SC85_NEUCR	V5IQT2_NEUCR	Q1K6Z9_NEUCR	V5IL83_NEUCR	Q7S052_NEUCR	Q1K8H9_NEUCR	Q7RXH2_NEUCR	Q1K8R3_NEUCR	Q7SAG0_NEUCR	Q7SHH0_NEUCR	Q7S3A5_NEUCR	Q7S379_NEUCR
molecular_function	GO:0000978	RNA polymerase II cis-regulatory region sequence-specific DNA binding	38	75	0.506667	1	3.39497e-10	1	0	CPC1_NEUCR	MED8_NEUCR	NIT2_NEUCR	Q7RU10_NEUCR	Q7S3X5_NEUCR	Q7S4M4_NEUCR	V5ILN7_NEUCR	Q7S6I7_NEUCR	Q7S009_NEUCR	Q7SHQ7_NEUCR	Q7RXC0_NEUCR	Q7S029_NEUCR	Q7SBD1_NEUCR	Q7SH30_NEUCR	U9WGH1_NEUCR	Q7SFI7_NEUCR	Q7S0N1_NEUCR	Q7RY04_NEUCR	Q7SG08_NEUCR	Q7S7M7_NEUCR	Q7SGY4_NEUCR	Q1K507_NEUCR	Q7S471_NEUCR	Q1K8U0_NEUCR	V5IKT3_NEUCR	V5IL83_NEUCR	Q7S052_NEUCR	V5IKI9_NEUCR	Q7RXH2_NEUCR	Q7S932_NEUCR	Q7SEU8_NEUCR	Q7SDQ3_NEUCR	Q7S3Z7_NEUCR	Q1K4M8_NEUCR	Q7SCV7_NEUCR	Q7SDG5_NEUCR	Q7RVU3_NEUCR	Q7S636_NEUCR
cellular_component	GO:0016020	membrane	37	201	0.18408	2.04943e-07	1	0	1	MVP1_NEUCR	RCO3_NEUCR	Q7RZ92_NEUCR	Q7SAQ3_NEUCR	Q7S770_NEUCR	Q1K7Y7_NEUCR	Q7SB14_NEUCR	Q1K7K0_NEUCR	Q7SEP4_NEUCR	V5IPM4_NEUCR	Q1K739_NEUCR	Q7SDK1_NEUCR	Q7S2E2_NEUCR	Q1K6B0_NEUCR	Q7S9W9_NEUCR	Q7SE72_NEUCR	Q1K863_NEUCR	Q7SDJ3_NEUCR	Q1K5Y9_NEUCR	V5INF2_NEUCR	A7UWS6_NEUCR	V5IQP6_NEUCR	Q7SCP7_NEUCR	Q7SGS2_NEUCR	Q1K8C3_NEUCR	Q7S9G5_NEUCR	Q7S940_NEUCR	Q7SCU1_NEUCR	U9W4H0_NEUCR	U9W3C8_NEUCR	V5IQK7_NEUCR	F5HBK9_NEUCR	Q7SE16_NEUCR	Q7SEB3_NEUCR	Q7RYL0_NEUCR	Q1K927_NEUCR	V5ILG0_NEUCR
molecular_function	GO:0004674	protein serine/threonine kinase activity	32	91	0.351648	0.999986	3.50236e-05	1	0.004	KPC1_NEUCR	STE20_NEUCR	NIM1_NEUCR	ATM_NEUCR	V5IPR0_NEUCR	V5IQZ8_NEUCR	Q7S2F1_NEUCR	Q1K7J9_NEUCR	Q1K5E5_NEUCR	V5IR62_NEUCR	V5INC1_NEUCR	Q7SBQ8_NEUCR	V5IRB0_NEUCR	Q7SCT1_NEUCR	Q7SBT7_NEUCR	U9W814_NEUCR	Q1K7U1_NEUCR	Q7SBC1_NEUCR	Q7S8N1_NEUCR	Q7S6M3_NEUCR	Q7SF52_NEUCR	V5IRL0_NEUCR	Q7SEK0_NEUCR	V5IQP2_NEUCR	Q7S6A6_NEUCR	A7UVV8_NEUCR	Q7S2I4_NEUCR	Q1K4T2_NEUCR	F5HB11_NEUCR	Q7S434_NEUCR	Q7SDZ6_NEUCR	V5IQR8_NEUCR
biological_process	GO:0006355	regulation of transcription, DNA-templated	31	69	0.449275	1	3.57238e-13	1	0	FRQ_NEUCR	SET2_NEUCR	WC2_NEUCR	WC1_NEUCR	Q7SEE8_NEUCR	Q7SDI7_NEUCR	Q7SCV6_NEUCR	Q7SEG2_NEUCR	Q7SBD1_NEUCR	Q7SG67_NEUCR	Q7S0N1_NEUCR	Q7SEF5_NEUCR	Q7S7K6_NEUCR	Q7RX80_NEUCR	V5ILL9_NEUCR	U9W2W5_NEUCR	A7UWD4_NEUCR	Q7RYW5_NEUCR	Q7SHT8_NEUCR	Q1K507_NEUCR	V5IQP9_NEUCR	V5IKT3_NEUCR	Q7SFA8_NEUCR	V5IQ17_NEUCR	V5IME7_NEUCR	Q7RW27_NEUCR	Q7S932_NEUCR	Q7RWN0_NEUCR	Q7RYN3_NEUCR	U9WGD4_NEUCR	V5IPQ4_NEUCR
molecular_function	GO:0016787	hydrolase activity	26	122	0.213115	0.55619	0.478865	1	1	RRP3_NEUCR	MYO1_NEUCR	Q7S6P9_NEUCR	Q7RWP5_NEUCR	Q7S1P1_NEUCR	F5HH60_NEUCR	Q7RXM0_NEUCR	Q7S0T1_NEUCR	V5ILV7_NEUCR	Q7S159_NEUCR	A7UXF4_NEUCR	Q7S760_NEUCR	Q7S600_NEUCR	Q7RWW9_NEUCR	Q7SA08_NEUCR	Q7SHE9_NEUCR	Q7S806_NEUCR	Q7SH44_NEUCR	Q7SGC1_NEUCR	F5HB11_NEUCR	Q7SGV4_NEUCR	Q7S7G9_NEUCR	Q7SAB3_NEUCR	Q7SCJ5_NEUCR	V5IM63_NEUCR	V5IQ24_NEUCR
biological_process	GO:0006886	intracellular protein transport	25	84	0.297619	0.963376	0.050949	1	1	SEC24_NEUCR	SEC31_NEUCR	F5HEM8_NEUCR	Q7S9U4_NEUCR	Q7RZL3_NEUCR	Q7SC32_NEUCR	Q7S9G9_NEUCR	Q1K7M9_NEUCR	Q7SHV2_NEUCR	Q7RY49_NEUCR	Q7S5H7_NEUCR	A7UW37_NEUCR	Q7SDV4_NEUCR	Q1K4W8_NEUCR	Q7S2Q5_NEUCR	Q7SHX2_NEUCR	Q7SBI0_NEUCR	Q1K4Z6_NEUCR	Q7S4R9_NEUCR	Q7RYL2_NEUCR	Q7S0J9_NEUCR	F5HBK9_NEUCR	Q7S8H6_NEUCR	Q1K5B2_NEUCR	Q7SAE6_NEUCR
biological_process	GO:0005975	carbohydrate metabolic process	24	108	0.222222	0.367435	0.686787	1	1	MPI_NEUCR	ATG26_NEUCR	Q7S1P1_NEUCR	Q7RW73_NEUCR	Q7RXM0_NEUCR	Q7S0T1_NEUCR	V5IPM4_NEUCR	Q7S6H8_NEUCR	Q7S081_NEUCR	V5IRN7_NEUCR	Q7SCP2_NEUCR	Q7RX89_NEUCR	Q7S6N7_NEUCR	Q7S5U7_NEUCR	V5IR34_NEUCR	Q7RZT3_NEUCR	Q7S947_NEUCR	Q7SGD7_NEUCR	V5IQX1_NEUCR	Q7S094_NEUCR	Q7SGV4_NEUCR	Q7S9C2_NEUCR	Q7SE16_NEUCR	Q7SCJ5_NEUCR
biological_process	GO:0045944	positive regulation of transcription by RNA polymerase II	23	66	0.348485	0.988267	0.0208805	1	1	VIB1_NEUCR	NIT2_NEUCR	U9W4U5_NEUCR	Q7RXT5_NEUCR	Q7S904_NEUCR	Q7S8P5_NEUCR	Q7SHQ7_NEUCR	V5IN80_NEUCR	U9WGH1_NEUCR	Q7SFI7_NEUCR	Q7S757_NEUCR	Q1K715_NEUCR	Q7RXR4_NEUCR	Q7S8Q1_NEUCR	V5INK6_NEUCR	Q7S9N1_NEUCR	Q7SHF0_NEUCR	Q1K8H9_NEUCR	Q7RYJ0_NEUCR	Q7RW27_NEUCR	U9W4L4_NEUCR	Q7RWZ1_NEUCR	Q7S636_NEUCR
molecular_function	GO:0003729	mRNA binding	22	83	0.26506	0.985811	0.0258692	1	0.999	RNA14_NEUCR	EIF3A_NEUCR	DHH1_NEUCR	Q7RYW0_NEUCR	Q7SB10_NEUCR	Q7SE88_NEUCR	Q7S118_NEUCR	Q1K7E2_NEUCR	Q7SCR8_NEUCR	V5ILZ5_NEUCR	Q7SF93_NEUCR	Q7RX24_NEUCR	V5IP92_NEUCR	Q7SET9_NEUCR	Q7S5I8_NEUCR	Q7RVU7_NEUCR	U9WGE0_NEUCR	V5IM50_NEUCR	V5IM67_NEUCR	Q7S2N6_NEUCR	Q7S3H0_NEUCR	Q1K5B7_NEUCR
molecular_function	GO:0003676	nucleic acid binding	22	86	0.255814	1	6.11585e-11	1	0	SEN34_NEUCR	SEN2_NEUCR	REXO4_NEUCR	PAN2_NEUCR	SEN15_NEUCR	Q7S0K1_NEUCR	Q7SG26_NEUCR	Q7S4S2_NEUCR	Q7SAR3_NEUCR	Q7S600_NEUCR	Q7SD10_NEUCR	Q7S2D3_NEUCR	Q7SDG4_NEUCR	Q7RYW2_NEUCR	Q7S9R0_NEUCR	Q1K8D1_NEUCR	Q7S806_NEUCR	Q7S033_NEUCR	Q7S2W9_NEUCR	Q7SH44_NEUCR	Q1K6X3_NEUCR	V5INS5_NEUCR
biological_process	GO:0015031	protein transport	22	90	0.244444	0.988244	0.0164679	1	0.999	DDI1_NEUCR	ATG11_NEUCR	EXO84_NEUCR	SEC16_NEUCR	BRO1_NEUCR	ATG26_NEUCR	ATG2_NEUCR	ATG4_NEUCR	BST1_NEUCR	EXO70_NEUCR	COG6_NEUCR	Q7SH23_NEUCR	Q7S6Q1_NEUCR	Q7S3A1_NEUCR	Q7S9K7_NEUCR	Q7SD81_NEUCR	Q7S7E7_NEUCR	Q7RXA3_NEUCR	Q1K861_NEUCR	U9W4H0_NEUCR	Q7SAX4_NEUCR	Q7S8L0_NEUCR
biological_process	GO:0006511	ubiquitin-dependent protein catabolic process	22	64	0.34375	0.980746	0.0288773	1	1	CSN3_NEUCR	Q7S6N5_NEUCR	Q7S8M0_NEUCR	Q7RWK7_NEUCR	A3RNH9_NEUCR	Q7SHW3_NEUCR	Q1K6K2_NEUCR	Q7RWJ1_NEUCR	Q7RWR0_NEUCR	Q7SE61_NEUCR	Q7SB71_NEUCR	V5IQU7_NEUCR	Q1K6H9_NEUCR	V5IN48_NEUCR	U9W8J1_NEUCR	Q7RYY0_NEUCR	Q7S4G9_NEUCR	U9W385_NEUCR	F5HDM5_NEUCR	Q1K564_NEUCR	Q1K6X3_NEUCR	Q1K8T3_NEUCR
biological_process	GO:0051301	cell division	21	61	0.344262	0.991474	0.0154418	1	0.999	SPC24_NEUCR	STU1_NEUCR	NIM1_NEUCR	NDC80_NEUCR	Q1K705_NEUCR	V5IM66_NEUCR	Q7SCS0_NEUCR	Q7S024_NEUCR	Q7SE61_NEUCR	Q1K5F6_NEUCR	Q7RXL4_NEUCR	U9W5A0_NEUCR	V5ILK9_NEUCR	Q1K7U1_NEUCR	Q7RYV6_NEUCR	Q7S1I4_NEUCR	Q7S2D9_NEUCR	Q7RYH5_NEUCR	Q7SHS5_NEUCR	Q7SFC0_NEUCR	V5IKE5_NEUCR
molecular_function	GO:0005096	GTPase activator activity	20	44	0.454545	1	4.16037e-07	1	0	Q7S9U4_NEUCR	V5ILX3_NEUCR	Q7RY49_NEUCR	Q7SF96_NEUCR	V5INW2_NEUCR	Q7SCI6_NEUCR	Q7RW81_NEUCR	U9W393_NEUCR	U9W4X6_NEUCR	Q7SHX2_NEUCR	Q7S5G6_NEUCR	Q7RZD7_NEUCR	V5IPH2_NEUCR	V5IR46_NEUCR	Q1K754_NEUCR	V5IQZ3_NEUCR	V5IPV2_NEUCR	Q7S8Q7_NEUCR	U9WGS5_NEUCR	Q7SHT9_NEUCR
biological_process	GO:0006897	endocytosis	19	40	0.475	0.999994	2.05312e-05	1	0.015	PAN1_NEUCR	MYO1_NEUCR	IRS4_NEUCR	Q7SC12_NEUCR	Q7RZL3_NEUCR	Q7SDY1_NEUCR	Q7S626_NEUCR	Q1K6B0_NEUCR	Q7SHS4_NEUCR	U9W2S4_NEUCR	V5IR80_NEUCR	V5IRG8_NEUCR	A7UWS6_NEUCR	Q7RZD7_NEUCR	Q7SEF2_NEUCR	Q7S0C9_NEUCR	Q1K754_NEUCR	V5IQK7_NEUCR	Q7S4E1_NEUCR
molecular_function	GO:0003700	DNA-binding transcription factor activity	19	45	0.422222	1	4.60222e-21	1	0	VIB1_NEUCR	ACUK_NEUCR	Q1K623_NEUCR	Q7S904_NEUCR	Q7S8P5_NEUCR	V5INW9_NEUCR	V5INK6_NEUCR	V5IM74_NEUCR	Q7SE74_NEUCR	V5ILL9_NEUCR	Q7RZN5_NEUCR	V5IMT8_NEUCR	V5IP72_NEUCR	Q7S471_NEUCR	U9W3H0_NEUCR	U9W4L4_NEUCR	Q7S3Z7_NEUCR	Q7SCF1_NEUCR	Q7RVU3_NEUCR
cellular_component	GO:0005730	nucleolus	18	145	0.124138	0.1054	0.925301	1	1	NOP9_NEUCR	DBP10_NEUCR	RRP3_NEUCR	DBP9_NEUCR	Q7S5A8_NEUCR	Q7SB69_NEUCR	V5IMD8_NEUCR	Q1K7Q6_NEUCR	Q7SE72_NEUCR	Q7SG67_NEUCR	Q7SEZ7_NEUCR	Q7SAQ5_NEUCR	Q7S1I4_NEUCR	Q7S908_NEUCR	Q7SEE3_NEUCR	Q1K557_NEUCR	Q7S2U5_NEUCR	Q1K5B7_NEUCR
biological_process	GO:0006281	DNA repair	17	71	0.239437	0.999484	0.000907947	1	0.352	INO80_NEUCR	EAF1_NEUCR	ATM_NEUCR	V5IKU3_NEUCR	Q7RWQ0_NEUCR	Q7SE56_NEUCR	Q1K6N2_NEUCR	Q7SFN0_NEUCR	V5IMG6_NEUCR	F5HGU3_NEUCR	Q7SAR3_NEUCR	Q7S7K6_NEUCR	Q7SDG4_NEUCR	V5IN26_NEUCR	Q7S9R0_NEUCR	A7UVV8_NEUCR	V5IQL8_NEUCR
molecular_function	GO:0005525	GTP binding	16	127	0.125984	0.0412849	0.976728	0.993	1	EF1A_NEUCR	Q1K5V5_NEUCR	Q7SGV3_NEUCR	Q7SEQ0_NEUCR	U9W2Y9_NEUCR	Q7S2E2_NEUCR	Q7S3M6_NEUCR	Q7S5H7_NEUCR	U9W2S4_NEUCR	Q1K589_NEUCR	Q7S5I4_NEUCR	Q7SDJ3_NEUCR	Q7S0P5_NEUCR	Q7S908_NEUCR	Q7S1Q2_NEUCR	Q7RW05_NEUCR
cellular_component	GO:0005783	endoplasmic reticulum	16	128	0.125	8.01272e-05	0.999959	0.005	1	CCG8_NEUCR	BST1_NEUCR	NTE1_NEUCR	Q7RZ92_NEUCR	Q7RWK7_NEUCR	Q7RWT3_NEUCR	Q1K863_NEUCR	Q7SDV4_NEUCR	Q1K5Y9_NEUCR	Q7RXA3_NEUCR	Q1K8R1_NEUCR	Q1K4Z6_NEUCR	Q1K951_NEUCR	Q7SDI6_NEUCR	Q7SE16_NEUCR	Q7S8Z6_NEUCR
cellular_component	GO:0005576	extracellular region	16	111	0.144144	0.120405	0.921479	1	1	GUX1A_NEUCR	V5IKS1_NEUCR	Q7S1P1_NEUCR	A7UWF2_NEUCR	Q7RXM0_NEUCR	Q7S0T1_NEUCR	Q7RWL3_NEUCR	Q7S5Y4_NEUCR	V5IRN7_NEUCR	Q7RZM6_NEUCR	Q7SDD9_NEUCR	V5INE4_NEUCR	Q7RYA7_NEUCR	V5IL91_NEUCR	Q7S6G0_NEUCR	Q7SCJ5_NEUCR
biological_process	GO:0035556	intracellular signal transduction	16	51	0.313725	0.999502	0.000873423	1	0.341	KPC1_NEUCR	CYAA_NEUCR	STE20_NEUCR	V5IQZ8_NEUCR	Q1K5E5_NEUCR	Q7RYZ4_NEUCR	Q7SBQ8_NEUCR	Q7SCT1_NEUCR	Q7RYZ3_NEUCR	V5IQP2_NEUCR	Q7S6A6_NEUCR	Q7S2I4_NEUCR	Q1K4T2_NEUCR	Q1K869_NEUCR	Q7S434_NEUCR	Q7SDZ6_NEUCR
molecular_function	GO:0003682	chromatin binding	16	50	0.32	0.946441	0.0923411	1	1	DHH1_NEUCR	Q7SE56_NEUCR	V5IPR1_NEUCR	Q7SCS0_NEUCR	Q7SAN2_NEUCR	F5HGU3_NEUCR	Q7S159_NEUCR	Q7S893_NEUCR	Q1K713_NEUCR	Q7SG31_NEUCR	Q7S1I4_NEUCR	V5IPE2_NEUCR	Q7SGX9_NEUCR	Q7RYJ0_NEUCR	Q7SDW4_NEUCR	Q7S1G1_NEUCR
biological_process	GO:0043161	proteasome-mediated ubiquitin-dependent protein catabolic process	15	60	0.25	0.628462	0.455172	1	1	TOM1_NEUCR	FYV10_NEUCR	Q7SFC9_NEUCR	Q7SH87_NEUCR	Q7S027_NEUCR	Q1K814_NEUCR	Q7RZ68_NEUCR	Q7S051_NEUCR	Q7SFF1_NEUCR	V5IN26_NEUCR	Q7S9R0_NEUCR	Q7SDF7_NEUCR	Q7RYJ1_NEUCR	Q7S0Q9_NEUCR	Q1K564_NEUCR
molecular_function	GO:0061630	ubiquitin protein ligase activity	15	48	0.3125	0.979292	0.0430181	1	1	TOM1_NEUCR	FYV10_NEUCR	Q7S6N5_NEUCR	Q7S8M0_NEUCR	Q7SHW3_NEUCR	Q7RWD0_NEUCR	Q7S8X6_NEUCR	Q7RWJ1_NEUCR	Q7RZ68_NEUCR	Q7SB71_NEUCR	Q1K6H9_NEUCR	V5IN48_NEUCR	Q7S7K9_NEUCR	Q1K6X3_NEUCR	Q1K8T3_NEUCR
molecular_function	GO:0005085	guanyl-nucleotide exchange factor activity	15	38	0.394737	0.999275	0.00230355	1	0.481	GET3_NEUCR	Q7RYJ8_NEUCR	Q7S7T9_NEUCR	Q7SFM1_NEUCR	A7UW66_NEUCR	Q7RX32_NEUCR	V5IQD4_NEUCR	V5IMU4_NEUCR	V5IQC8_NEUCR	Q7RYH5_NEUCR	V5IQ08_NEUCR	Q7SAX4_NEUCR	V5IRC7_NEUCR	Q7S8N5_NEUCR	Q7RXB5_NEUCR
cellular_component	GO:0005789	endoplasmic reticulum membrane	14	130	0.107692	2.94454e-05	0.999988	0.003	1	SEC16_NEUCR	SEC24_NEUCR	SEC31_NEUCR	ATG2_NEUCR	BST1_NEUCR	NTE1_NEUCR	Q7RX94_NEUCR	Q7RXA3_NEUCR	Q7SE78_NEUCR	V5IM04_NEUCR	Q7RXP6_NEUCR	Q7SET4_NEUCR	Q7S0J9_NEUCR	Q7S6S5_NEUCR
biological_process	GO:0007165	signal transduction	14	35	0.4	0.999988	2.27909e-05	1	0.015	QAX_NEUCR	Q7SF96_NEUCR	V5INW2_NEUCR	Q7S7P2_NEUCR	Q7RW81_NEUCR	U9W393_NEUCR	U9W4X6_NEUCR	Q7S5G6_NEUCR	Q7S744_NEUCR	V5IQZ3_NEUCR	V5IPV2_NEUCR	U9WGS5_NEUCR	Q7SHX1_NEUCR	Q7SHT9_NEUCR
cellular_component	GO:0000785	chromatin	14	62	0.225806	0.825671	0.232367	1	1	SET2_NEUCR	V5IPR0_NEUCR	Q7S6I7_NEUCR	Q7S027_NEUCR	Q7S009_NEUCR	Q7SAN2_NEUCR	Q1K713_NEUCR	Q1K5J7_NEUCR	V5IQP2_NEUCR	V5IL83_NEUCR	Q7RXH2_NEUCR	Q1K7W2_NEUCR	Q7SDQ3_NEUCR	V5IPQ4_NEUCR
biological_process	GO:0055085	transmembrane transport	14	59	0.237288	0.00411917	0.997581	0.581	1	Q7S770_NEUCR	Q7S2E6_NEUCR	F5HH04_NEUCR	Q7SGU1_NEUCR	Q7S1X2_NEUCR	Q7RZ82_NEUCR	Q7S0V6_NEUCR	Q7SCP7_NEUCR	Q7RVS1_NEUCR	Q7SEA0_NEUCR	Q7S9G5_NEUCR	Q7S940_NEUCR	Q7SCN7_NEUCR	Q7SF57_NEUCR
molecular_function	GO:0004672	protein kinase activity	14	30	0.466667	1	1.90966e-09	1	0	V5IQF9_NEUCR	V5IRN2_NEUCR	V5IMQ5_NEUCR	V5IQ85_NEUCR	V5IKG9_NEUCR	V5ILP2_NEUCR	Q7SCY3_NEUCR	V5IN74_NEUCR	Q7S698_NEUCR	V5IQ19_NEUCR	V5IQQ2_NEUCR	V5IMW9_NEUCR	Q7RZY1_NEUCR	Q1K849_NEUCR
cellular_component	GO:0000329	fungal-type vacuole membrane	13	65	0.2	0.418192	0.691167	1	1	Q7S770_NEUCR	Q7SC32_NEUCR	Q7S6P0_NEUCR	Q1K923_NEUCR	V5IMV5_NEUCR	Q7S1L0_NEUCR	Q7SEY1_NEUCR	Q7SI31_NEUCR	Q7RW65_NEUCR	V5IQP2_NEUCR	Q7S9J5_NEUCR	F5HBK9_NEUCR	Q7SAE6_NEUCR
molecular_function	GO:0003697	single-stranded DNA binding	13	40	0.325	0.97889	0.0449036	1	1	SLD2_NEUCR	LONM_NEUCR	Q7S6F7_NEUCR	Q7SAN2_NEUCR	Q1K713_NEUCR	Q7S8S2_NEUCR	Q7RXJ7_NEUCR	Q7S1I4_NEUCR	V5ILR9_NEUCR	Q7SHS5_NEUCR	Q1K566_NEUCR	Q7S6G8_NEUCR	Q7SG44_NEUCR
biological_process	GO:0016567	protein ubiquitination	13	34	0.382353	0.946885	0.088282	1	1	TOM1_NEUCR	Q7RZE6_NEUCR	Q1K705_NEUCR	Q7RWD0_NEUCR	Q7RWR0_NEUCR	Q7RXL4_NEUCR	Q7RZU1_NEUCR	Q7SB71_NEUCR	Q7SBD9_NEUCR	Q7RYY0_NEUCR	F5HDM5_NEUCR	Q1K6X3_NEUCR	Q1K8T3_NEUCR
molecular_function	GO:0003712	transcription coregulator activity	13	33	0.393939	0.997412	0.00608398	1	0.847	MED7_NEUCR	MED8_NEUCR	MED14_NEUCR	SRB8_NEUCR	Q1K7L9_NEUCR	Q7RX35_NEUCR	Q7RXT7_NEUCR	Q1K715_NEUCR	Q7S3U0_NEUCR	Q7S7K6_NEUCR	Q7SAP8_NEUCR	Q7SI24_NEUCR	Q7RW25_NEUCR
molecular_function	GO:0003743	translation initiation factor activity	13	53	0.245283	0.892973	0.180791	1	1	EIF3K_NEUCR	EIF3A_NEUCR	DED1_NEUCR	F5HDH6_NEUCR	Q7RXW3_NEUCR	Q7SDV2_NEUCR	Q7SCZ2_NEUCR	Q7S5I4_NEUCR	Q1K6L3_NEUCR	Q7RX32_NEUCR	Q7S5I8_NEUCR	U9WGE0_NEUCR	V5IMU9_NEUCR
molecular_function	GO:0043130	ubiquitin binding	13	34	0.382353	0.998001	0.00611924	1	0.849	HSE1_NEUCR	Q7SI56_NEUCR	V5IR80_NEUCR	Q7SFF1_NEUCR	V5IRG8_NEUCR	V5IQU7_NEUCR	Q7S3G0_NEUCR	Q7SI31_NEUCR	V5IMU4_NEUCR	Q7RYJ1_NEUCR	Q7S5I2_NEUCR	Q7S985_NEUCR	Q1K4X0_NEUCR
biological_process	GO:0006325	chromatin organization	13	35	0.371429	0.985507	0.0223445	1	1	BRE1_NEUCR	SET9_NEUCR	EAF1_NEUCR	ATM_NEUCR	ASA1_NEUCR	Q7S7K6_NEUCR	V5IQP9_NEUCR	V5IQD7_NEUCR	V5IM98_NEUCR	A7UVV8_NEUCR	Q7SCL4_NEUCR	Q1K742_NEUCR	U9W8V7_NEUCR
biological_process	GO:0006468	protein phosphorylation	12	34	0.352941	0.999074	0.0019267	1	0.687	STE20_NEUCR	Q7S4W8_NEUCR	V5IQZ8_NEUCR	V5IMK9_NEUCR	Q1K5E5_NEUCR	Q7SBQ8_NEUCR	Q7SCT1_NEUCR	V5IPP4_NEUCR	Q7SBC1_NEUCR	Q7S6A6_NEUCR	Q7S434_NEUCR	Q7SDZ6_NEUCR
cellular_component	GO:0005887	integral component of plasma membrane	12	62	0.193548	0.499837	0.625207	1	1	Q7RW19_NEUCR	Q7RWV5_NEUCR	Q7RZC6_NEUCR	Q7RZ82_NEUCR	Q7S0V6_NEUCR	Q1K6I5_NEUCR	Q7RWB9_NEUCR	Q7SEA0_NEUCR	V5IMY9_NEUCR	V5IR18_NEUCR	U9W3C8_NEUCR	Q3Y3Z0_NEUCR
biological_process	GO:0006606	protein import into nucleus	12	35	0.342857	0.995791	0.0112271	1	0.992	NTF2_NEUCR	Q7SDI7_NEUCR	Q7S4W9_NEUCR	Q7RXM6_NEUCR	V5IRD3_NEUCR	A7UWA2_NEUCR	Q7SFM1_NEUCR	Q7SBQ9_NEUCR	Q7RZF8_NEUCR	Q7S7I2_NEUCR	Q7SDF8_NEUCR	U9WGN9_NEUCR
molecular_function	GO:0004842	ubiquitin-protein transferase activity	12	22	0.545455	0.998546	0.00315723	1	0.578	BRE1_NEUCR	Q7RZE6_NEUCR	V5ILM2_NEUCR	Q7SDV2_NEUCR	Q7RZU1_NEUCR	V5IM79_NEUCR	V5IL22_NEUCR	V5INC2_NEUCR	Q7SBD9_NEUCR	Q7RYY0_NEUCR	U9W8V7_NEUCR	Q7S1G1_NEUCR
molecular_function	GO:0008017	microtubule binding	12	32	0.375	0.978562	0.0484175	1	1	STU1_NEUCR	V5IR03_NEUCR	V5IP47_NEUCR	Q7S2E2_NEUCR	Q7SB64_NEUCR	V5INE7_NEUCR	Q7SDJ3_NEUCR	Q7S5E4_NEUCR	V5IQS4_NEUCR	Q7SGU4_NEUCR	Q7SDI4_NEUCR	Q7SFC0_NEUCR
molecular_function	GO:0001228	DNA-binding transcription activator activity, RNA polymerase II-specific	12	22	0.545455	0.99997	0.000179101	1	0.031	Q1K7C7_NEUCR	Q7RW59_NEUCR	Q7S029_NEUCR	Q7SH30_NEUCR	Q7RY04_NEUCR	Q7S2G7_NEUCR	A7UW19_NEUCR	Q7SBG9_NEUCR	Q7S471_NEUCR	Q7S052_NEUCR	V5IKI9_NEUCR	Q7SEU8_NEUCR
molecular_function	GO:0016491	oxidoreductase activity	11	192	0.0572917	4.68338e-20	1	0	1	ALO_NEUCR	Q7S5Z9_NEUCR	Q7S6Q5_NEUCR	Q7S350_NEUCR	Q7S1P7_NEUCR	Q7S061_NEUCR	Q7SCQ6_NEUCR	Q1K4V0_NEUCR	Q7S9A7_NEUCR	Q7S218_NEUCR	Q7SDI6_NEUCR
biological_process	GO:0006887	exocytosis	11	21	0.52381	0.998989	0.00362381	1	0.833	EXO84_NEUCR	EXO70_NEUCR	Q1K6B0_NEUCR	Q7S7T9_NEUCR	Q7S9K7_NEUCR	Q7SD81_NEUCR	Q1K4W8_NEUCR	Q1K527_NEUCR	Q1K6P9_NEUCR	V5IQK7_NEUCR	Q7RYL2_NEUCR
cellular_component	GO:0000932	P-body	11	28	0.392857	0.996286	0.0116132	1	0.903	DHH1_NEUCR	PAN2_NEUCR	PAN3_NEUCR	Q7S687_NEUCR	Q7RX24_NEUCR	V5IPU5_NEUCR	V5IQ17_NEUCR	V5IM67_NEUCR	Q7S2W9_NEUCR	Q1K842_NEUCR	Q7SB05_NEUCR
cellular_component	GO:0000781	chromosome, telomeric region	11	28	0.392857	0.997625	0.00683222	1	0.707	ATM_NEUCR	Q7SAN2_NEUCR	Q7S386_NEUCR	A3RNI3_NEUCR	A7UVZ4_NEUCR	Q1K7C0_NEUCR	Q7SD71_NEUCR	Q7SD73_NEUCR	Q7SCK0_NEUCR	Q7S8S2_NEUCR	Q7RYM0_NEUCR
molecular_function	GO:0106310	protein serine kinase activity	11	31	0.354839	0.992558	0.0207243	1	0.997	KPC1_NEUCR	STE20_NEUCR	NIM1_NEUCR	ATM_NEUCR	Q7SCT1_NEUCR	Q7S6A6_NEUCR	A7UVV8_NEUCR	Q1K4T2_NEUCR	F5HB11_NEUCR	Q7RYM0_NEUCR	Q1K849_NEUCR
molecular_function	GO:0004712	protein serine/threonine/tyrosine kinase activity	11	35	0.314286	0.959884	0.0845467	1	1	KPC1_NEUCR	STE20_NEUCR	NIM1_NEUCR	ATM_NEUCR	Q7SCT1_NEUCR	Q7S6A6_NEUCR	A7UVV8_NEUCR	Q1K4T2_NEUCR	F5HB11_NEUCR	Q7RYM0_NEUCR	Q1K849_NEUCR
cellular_component	GO:0005768	endosome	11	33	0.333333	0.930193	0.107847	1	1	MVP1_NEUCR	BRO1_NEUCR	F5HEM8_NEUCR	Q7SC32_NEUCR	Q7S626_NEUCR	Q7SCI6_NEUCR	Q7S3A1_NEUCR	Q7SEF2_NEUCR	Q7RW65_NEUCR	Q7S8Q7_NEUCR	Q7S4R9_NEUCR
molecular_function	GO:0022857	transmembrane transporter activity	11	121	0.0909091	0.000803975	0.999495	0.064	1	Q7SHU1_NEUCR	Q1K947_NEUCR	Q7RZ82_NEUCR	Q7SCE7_NEUCR	Q7S0V6_NEUCR	Q7SEA0_NEUCR	Q7S6B2_NEUCR	Q7S2T6_NEUCR	Q1K816_NEUCR	Q1K6D5_NEUCR	V5IP97_NEUCR
cellular_component	GO:0000139	Golgi membrane	10	53	0.188679	0.18333	0.88596	1	1	SEC24_NEUCR	COG6_NEUCR	Q1K8E2_NEUCR	Q7SH23_NEUCR	A7UW37_NEUCR	Q7SBI0_NEUCR	Q7S8Q7_NEUCR	Q1K4Z6_NEUCR	Q7RXP6_NEUCR	Q7S481_NEUCR
molecular_function	GO:0003924	GTPase activity	10	95	0.105263	0.0208449	0.990463	0.925	1	EF1A_NEUCR	Q7SEQ0_NEUCR	U9W2Y9_NEUCR	Q7S2E2_NEUCR	Q7S5H7_NEUCR	U9W2S4_NEUCR	Q7S5I4_NEUCR	Q7SDJ3_NEUCR	Q7S1Q2_NEUCR	Q7RW05_NEUCR
biological_process	GO:0006397	mRNA processing	10	45	0.222222	0.265567	0.79504	1	1	RNA14_NEUCR	DHH1_NEUCR	PABP_NEUCR	PAN2_NEUCR	PAN3_NEUCR	SYF2_NEUCR	Q7SB69_NEUCR	Q7SEN7_NEUCR	Q7RVU7_NEUCR	Q1K6X3_NEUCR
biological_process	GO:0006364	rRNA processing	10	65	0.153846	0.0281881	0.982842	1	1	DBP10_NEUCR	REXO4_NEUCR	RRP3_NEUCR	Q7RYV1_NEUCR	Q7SB69_NEUCR	Q7S8D5_NEUCR	Q7SF89_NEUCR	Q7RXD7_NEUCR	U9W3M5_NEUCR	Q7S908_NEUCR
cellular_component	GO:0005743	mitochondrial inner membrane	10	91	0.10989	4.50745e-07	1	0	1	MPPB_NEUCR	NU2M_NEUCR	Q7S8I9_NEUCR	Q7SFD9_NEUCR	Q1K6X0_NEUCR	Q7S930_NEUCR	Q1K8C3_NEUCR	Q7S6L8_NEUCR	Q1K566_NEUCR	Q1K816_NEUCR
biological_process	GO:0006888	endoplasmic reticulum to Golgi vesicle-mediated transport	10	50	0.2	0.862938	0.218427	1	1	BST1_NEUCR	Q7SH23_NEUCR	Q7SDV4_NEUCR	Q7S099_NEUCR	Q7RZD7_NEUCR	Q1K754_NEUCR	Q7S8Q7_NEUCR	Q1K4Z6_NEUCR	Q7RXP6_NEUCR	Q7S6S5_NEUCR
biological_process	GO:0000122	negative regulation of transcription by RNA polymerase II	10	36	0.277778	0.917329	0.153481	1	1	STE20_NEUCR	NIT2_NEUCR	Q7S386_NEUCR	Q7SCK0_NEUCR	Q7SEF5_NEUCR	Q1K507_NEUCR	Q7SG31_NEUCR	Q7S2D9_NEUCR	Q7RW27_NEUCR	Q7RWZ1_NEUCR
biological_process	GO:0048315	conidium formation	10	21	0.47619	0.999758	0.00115783	1	0.441	FLUF_NEUCR	STUA_NEUCR	Q7RVP6_NEUCR	Q7RW59_NEUCR	Q7RX26_NEUCR	V5INX9_NEUCR	Q7SBG9_NEUCR	Q7SFY5_NEUCR	Q7S9H5_NEUCR	V5INE9_NEUCR
cellular_component	GO:0030479	actin cortical patch	10	31	0.322581	0.973879	0.0619649	1	1	PAN1_NEUCR	MYO1_NEUCR	A7UVU1_NEUCR	Q7SC12_NEUCR	Q7SDY1_NEUCR	Q7S626_NEUCR	Q7SHV2_NEUCR	V5IRG8_NEUCR	Q7SH88_NEUCR	Q7S4E1_NEUCR
molecular_function	GO:0005509	calcium ion binding	10	45	0.222222	0.789538	0.330548	1	1	PAN1_NEUCR	TREB_NEUCR	Q1K8E2_NEUCR	Q7SC12_NEUCR	Q1K6B9_NEUCR	Q7RXB6_NEUCR	Q7SCY9_NEUCR	Q7SCM1_NEUCR	Q1K816_NEUCR	Q7SE16_NEUCR
molecular_function	GO:0000976	transcription cis-regulatory region binding	10	30	0.333333	1	1.46566e-11	1	0	Q7SEE8_NEUCR	Q1K7C7_NEUCR	Q7S904_NEUCR	Q7S8P5_NEUCR	V5IN80_NEUCR	Q7SEG2_NEUCR	Q7S2G7_NEUCR	V5INK6_NEUCR	V5ILL9_NEUCR	Q7SHT8_NEUCR
molecular_function	GO:0140359	ABC-type transporter activity	10	25	0.4	0.987851	0.0328365	1	0.999	Q7S770_NEUCR	Q7S2E6_NEUCR	F5HH04_NEUCR	Q7SGU1_NEUCR	Q7S1X2_NEUCR	Q7SCP7_NEUCR	Q7RVS1_NEUCR	Q7S9G5_NEUCR	Q7S940_NEUCR	Q7S6X2_NEUCR
cellular_component	GO:0005802	trans-Golgi network	10	22	0.454545	0.998813	0.00478547	1	0.557	Q7RZL3_NEUCR	Q1K6X6_NEUCR	Q7SCI6_NEUCR	Q7S3A1_NEUCR	A7UWS6_NEUCR	Q7RW65_NEUCR	Q7S8Q7_NEUCR	Q7S5I2_NEUCR	Q7S481_NEUCR	Q7S6S5_NEUCR
molecular_function	GO:0017056	structural constituent of nuclear pore	10	17	0.588235	0.999961	0.000278198	1	0.082	Q7SDI7_NEUCR	V5IM82_NEUCR	Q7RXM6_NEUCR	Q7S6Q1_NEUCR	A7UWA2_NEUCR	Q7RZU0_NEUCR	Q7SG91_NEUCR	Q7RZF8_NEUCR	Q7S7I2_NEUCR	Q7SDF8_NEUCR
molecular_function	GO:0042626	ATPase-coupled transmembrane transporter activity	9	24	0.375	0.693694	0.429145	1	1	Q7S770_NEUCR	Q7S2E6_NEUCR	F5HH04_NEUCR	Q7SGU1_NEUCR	Q7S1X2_NEUCR	Q7SCP7_NEUCR	Q7RVS1_NEUCR	Q7S9G5_NEUCR	Q7S940_NEUCR
molecular_function	GO:0003724	RNA helicase activity	9	33	0.272727	0.910939	0.172806	1	1	DBP10_NEUCR	DHH1_NEUCR	RRP3_NEUCR	DBP9_NEUCR	DED1_NEUCR	Q7SHE9_NEUCR	Q7SH44_NEUCR	Q1K557_NEUCR	Q7SAB3_NEUCR
cellular_component	GO:0005794	Golgi apparatus	9	70	0.128571	0.407927	0.663444	1	1	Q7RWK7_NEUCR	Q1K7Y7_NEUCR	Q1K7D4_NEUCR	Q7S099_NEUCR	Q1K8R1_NEUCR	V5IPC4_NEUCR	Q7SAX4_NEUCR	Q1K951_NEUCR	Q7S5K6_NEUCR
cellular_component	GO:0010008	endosome membrane	9	22	0.409091	0.755833	0.371433	1	1	HSE1_NEUCR	PAN1_NEUCR	Q1K8E2_NEUCR	Q7SC12_NEUCR	V5IR80_NEUCR	V5IRG8_NEUCR	Q7SGZ2_NEUCR	Q7SEY1_NEUCR	Q7S7G6_NEUCR
biological_process	GO:0000724	double-strand break repair via homologous recombination	9	23	0.391304	0.999963	0.000128416	1	0.073	SLX1_NEUCR	Q1K8R0_NEUCR	Q7S8S2_NEUCR	Q7SDG4_NEUCR	V5IMT2_NEUCR	Q1K906_NEUCR	Q7S501_NEUCR	Q7SCT0_NEUCR	Q1K4X0_NEUCR
biological_process	GO:0030435	sporulation resulting in formation of a cellular spore	9	22	0.409091	0.984798	0.0397096	1	1	FLUF_NEUCR	STUA_NEUCR	Q7RW59_NEUCR	V5INX9_NEUCR	Q7SBG9_NEUCR	Q7SFY5_NEUCR	Q7S1V7_NEUCR	Q7S9H5_NEUCR	V5INE9_NEUCR
molecular_function	GO:0004553	hydrolase activity, hydrolyzing O-glycosyl compounds	9	44	0.204545	0.695702	0.382107	1	1	Q7S1M6_NEUCR	Q7S6H8_NEUCR	Q7S081_NEUCR	Q7RX89_NEUCR	V5IPD3_NEUCR	Q7S2S4_NEUCR	Q7RXC7_NEUCR	Q7SGD7_NEUCR	V5IQX1_NEUCR
cellular_component	GO:0005856	cytoskeleton	9	24	0.375	0.999824	0.000333974	1	0.071	KPC1_NEUCR	V5INX0_NEUCR	V5IPD8_NEUCR	V5IR80_NEUCR	Q7SFP6_NEUCR	Q7RZT7_NEUCR	V5IQS4_NEUCR	Q7S8Q7_NEUCR	Q7RW05_NEUCR
biological_process	GO:0018105	peptidyl-serine phosphorylation	9	30	0.3	0.950395	0.108828	1	1	KPC1_NEUCR	Q7RYZ4_NEUCR	Q7SBT7_NEUCR	Q7RYZ3_NEUCR	Q7S8N1_NEUCR	V5IQP2_NEUCR	Q7SHX1_NEUCR	Q7S2I4_NEUCR	Q1K4T2_NEUCR
cellular_component	GO:1990904	ribonucleoprotein complex	9	23	0.391304	6.77023e-05	0.999962	0.005	1	PABP_NEUCR	Q7SE88_NEUCR	Q7SBA6_NEUCR	Q7S118_NEUCR	V5IP92_NEUCR	Q7RW25_NEUCR	Q7RYL1_NEUCR	Q7S8Z6_NEUCR	V5IMS1_NEUCR
biological_process	GO:0042147	retrograde transport, endosome to Golgi	9	24	0.375	0.981705	0.0487356	1	1	MVP1_NEUCR	F5HEM8_NEUCR	A7UW37_NEUCR	Q7SGZ2_NEUCR	Q7SEF2_NEUCR	Q1K861_NEUCR	U9W4H0_NEUCR	Q7S8L0_NEUCR	Q7SAE6_NEUCR
molecular_function	GO:0000155	phosphorelay sensor kinase activity	9	12	0.75	0.999998	3.54601e-05	1	0.004	Q7RZ05_NEUCR	V5IQK0_NEUCR	Q7RWB9_NEUCR	Q7SEW7_NEUCR	V5IR18_NEUCR	Q7SFA8_NEUCR	Q1K908_NEUCR	V5IQ32_NEUCR	Q7S1P5_NEUCR
molecular_function	GO:0000287	magnesium ion binding	8	54	0.148148	0.292701	0.820343	1	1	CYAA_NEUCR	SUCB_NEUCR	Q7RZL3_NEUCR	V5IMT9_NEUCR	V5INN6_NEUCR	U9W4L8_NEUCR	U9WGH7_NEUCR	Q7S4N8_NEUCR
biological_process	GO:0000398	mRNA splicing, via spliceosome	8	71	0.112676	0.063185	0.964236	1	1	SYF1_NEUCR	V5ILU6_NEUCR	Q7SB10_NEUCR	Q7SCR8_NEUCR	Q1K4S2_NEUCR	Q1K7H1_NEUCR	Q7SGC1_NEUCR	Q7S3H0_NEUCR
molecular_function	GO:0071949	FAD binding	8	55	0.145455	0.271449	0.835967	1	1	CRYD_NEUCR	ALO_NEUCR	Q7S350_NEUCR	Q7S1P7_NEUCR	Q7SGZ3_NEUCR	Q7S9A7_NEUCR	Q7SFW4_NEUCR	Q7SCV2_NEUCR
cellular_component	GO:0016592	mediator complex	8	23	0.347826	0.977632	0.0608267	1	1	MED7_NEUCR	MED8_NEUCR	MED14_NEUCR	SRB8_NEUCR	Q1K7L9_NEUCR	V5IPP4_NEUCR	Q1K715_NEUCR	Q7SI24_NEUCR
molecular_function	GO:0004386	helicase activity	8	30	0.266667	0.975505	0.0422917	1	1	DCL2_NEUCR	Q7S6P9_NEUCR	F5HH60_NEUCR	V5IMG6_NEUCR	Q7S806_NEUCR	Q7SGC1_NEUCR	Q1K916_NEUCR	Q7S7G9_NEUCR
molecular_function	GO:0035091	phosphatidylinositol binding	8	23	0.347826	0.982721	0.0378162	1	1	HSE1_NEUCR	F5HEM8_NEUCR	Q7S8D4_NEUCR	U9W4H0_NEUCR	Q7S8X1_NEUCR	Q7S5I2_NEUCR	U9WGY3_NEUCR	Q7SHT9_NEUCR
cellular_component	GO:0043231	intracellular membrane-bounded organelle	8	36	0.222222	0.995491	0.00551058	1	0.608	ATG26_NEUCR	IRS4_NEUCR	Q7S897_NEUCR	Q1K6B0_NEUCR	Q7S9W9_NEUCR	Q1K6I5_NEUCR	V5IQK7_NEUCR	Q1K7R1_NEUCR
molecular_function	GO:0051015	actin filament binding	8	27	0.296296	0.948392	0.117221	1	1	MYO1_NEUCR	V5INB2_NEUCR	Q7SDY1_NEUCR	Q7RXM4_NEUCR	Q7SF97_NEUCR	Q7RXK8_NEUCR	V5IQZ3_NEUCR	Q7SH88_NEUCR
molecular_function	GO:0043565	sequence-specific DNA binding	8	16	0.5	1	2.84739e-15	1	0	LONM_NEUCR	WC2_NEUCR	WC1_NEUCR	Q7S8Q1_NEUCR	A7UWD4_NEUCR	Q7S9N1_NEUCR	Q7SBI5_NEUCR	U9W4L4_NEUCR
cellular_component	GO:0005874	microtubule	8	38	0.210526	0.719443	0.401059	1	1	V5IR03_NEUCR	V5IP47_NEUCR	Q7S2E2_NEUCR	Q7SDJ3_NEUCR	Q7S5E4_NEUCR	Q7SAG2_NEUCR	Q7SDI4_NEUCR	V5IKE5_NEUCR
molecular_function	GO:0019901	protein kinase binding	8	24	0.333333	0.936121	0.138557	1	1	Q7S4W8_NEUCR	Q7SFR5_NEUCR	Q7S5P0_NEUCR	Q7S744_NEUCR	U9WGL9_NEUCR	Q7SB86_NEUCR	Q1K4U8_NEUCR	Q7RW05_NEUCR
molecular_function	GO:0005543	phospholipid binding	8	11	0.727273	0.998325	0.0040192	1	0.689	Q7S626_NEUCR	Q1K923_NEUCR	Q7S6K8_NEUCR	A7UWG5_NEUCR	Q1K841_NEUCR	Q7SEF2_NEUCR	Q1K7R2_NEUCR	Q7SDY4_NEUCR
cellular_component	GO:0000124	SAGA complex	8	16	0.5	0.998853	0.00567944	1	0.621	Q7SDV2_NEUCR	Q7RX35_NEUCR	Q7S7K6_NEUCR	Q7SAP8_NEUCR	Q7RW25_NEUCR	Q7S4H0_NEUCR	Q7S113_NEUCR	Q7S592_NEUCR
molecular_function	GO:0042393	histone binding	7	25	0.28	0.959884	0.0845467	1	1	SWR1_NEUCR	RT106_NEUCR	INO80_NEUCR	Q7S757_NEUCR	Q7RWS7_NEUCR	Q7S1I4_NEUCR	Q7RYJ0_NEUCR
cellular_component	GO:0032040	small-subunit processome	7	49	0.142857	0.239524	0.864104	1	1	RRP3_NEUCR	UTP10_NEUCR	Q7SB69_NEUCR	Q7S8D5_NEUCR	Q1K7Q6_NEUCR	Q7SE72_NEUCR	Q1K557_NEUCR
cellular_component	GO:0005774	vacuolar membrane	7	27	0.259259	0.602507	0.492457	1	1	ATG11_NEUCR	Q7SEQ0_NEUCR	Q7SGU1_NEUCR	V5IPU3_NEUCR	Q7S5R8_NEUCR	V5IR85_NEUCR	Q7S7G6_NEUCR
molecular_function	GO:0008094	ATP-dependent activity, acting on DNA	7	16	0.4375	0.997491	0.00478897	1	0.75	MSH2_NEUCR	EAF1_NEUCR	Q7S8S8_NEUCR	Q7S159_NEUCR	Q7SCW0_NEUCR	U9W3M5_NEUCR	A7UVX1_NEUCR
biological_process	GO:0006338	chromatin remodeling	7	35	0.2	0.91197	0.135926	1	1	V5IMG6_NEUCR	Q7RXT7_NEUCR	Q7SE87_NEUCR	Q1K5J7_NEUCR	V5IQ29_NEUCR	Q7RW47_NEUCR	V5IPQ4_NEUCR
cellular_component	GO:0071014	post-mRNA release spliceosomal complex	7	25	0.28	0.886194	0.226727	1	1	SYF1_NEUCR	SYF2_NEUCR	Q7SE88_NEUCR	V5IP92_NEUCR	Q7SBD3_NEUCR	Q1K557_NEUCR	Q7SAB3_NEUCR
molecular_function	GO:0003688	DNA replication origin binding	7	19	0.368421	0.984117	0.049782	1	1	SLD2_NEUCR	Q7SAN2_NEUCR	Q1K713_NEUCR	Q1K4W4_NEUCR	Q1K566_NEUCR	Q7S6G8_NEUCR	Q7SH46_NEUCR
biological_process	GO:0006406	mRNA export from nucleus	7	17	0.411765	0.966923	0.0723309	1	1	Q7SEN7_NEUCR	Q7SDI7_NEUCR	Q7SBU4_NEUCR	Q1K841_NEUCR	V5IMZ5_NEUCR	Q7RZF8_NEUCR	Q7S7I2_NEUCR
cellular_component	GO:0000145	exocyst	7	10	0.7	0.99994	0.000699793	1	0.128	EXO84_NEUCR	EXO70_NEUCR	Q7S9K7_NEUCR	Q7SD81_NEUCR	Q1K527_NEUCR	Q1K6P9_NEUCR	Q7RYL2_NEUCR
molecular_function	GO:0000166	nucleotide binding	7	27	0.259259	0.999331	0.000907338	1	0.227	Q7S5A8_NEUCR	Q7S5Z9_NEUCR	Q7S061_NEUCR	Q1K845_NEUCR	Q7RWE3_NEUCR	V5IN52_NEUCR	Q1K906_NEUCR
molecular_function	GO:0051082	unfolded protein binding	7	50	0.14	0.253642	0.85412	1	1	GET3_NEUCR	HSP98_NEUCR	Q7S767_NEUCR	Q7S3B3_NEUCR	Q7RV38_NEUCR	Q1K566_NEUCR	Q1K727_NEUCR
cellular_component	GO:0010494	cytoplasmic stress granule	7	15	0.466667	0.996587	0.0151469	1	0.952	KPC1_NEUCR	DHH1_NEUCR	PABP_NEUCR	Q7RYW0_NEUCR	Q7SB10_NEUCR	Q1K8R9_NEUCR	Q1K842_NEUCR
biological_process	GO:0042790	nucleolar large rRNA transcription by RNA polymerase I	7	18	0.388889	0.986824	0.043313	1	1	V5IPJ1_NEUCR	Q7RYI9_NEUCR	Q7RW67_NEUCR	U9W3M5_NEUCR	Q1K8T4_NEUCR	Q7S8Y9_NEUCR	Q7S8Z5_NEUCR
molecular_function	GO:0003779	actin binding	7	16	0.4375	0.995586	0.0112301	1	0.975	PAN1_NEUCR	Q7RVP6_NEUCR	Q7SC12_NEUCR	V5IR80_NEUCR	V5IRG8_NEUCR	Q7S209_NEUCR	Q7S8Q7_NEUCR
biological_process	GO:0007015	actin filament organization	7	20	0.35	0.912035	0.154039	1	1	MYO1_NEUCR	V5INB2_NEUCR	Q7SDY1_NEUCR	Q7S626_NEUCR	Q7RXM4_NEUCR	Q7SBC1_NEUCR	Q7RW05_NEUCR
cellular_component	GO:0005938	cell cortex	7	20	0.35	0.997636	0.00454242	1	0.547	V5IQZ8_NEUCR	U9W393_NEUCR	Q7S5G6_NEUCR	Q7RW05_NEUCR	Q7S434_NEUCR	Q1K7R2_NEUCR	Q7SDY4_NEUCR
cellular_component	GO:0032153	cell division site	7	26	0.269231	0.798432	0.303894	1	1	Q7SEQ0_NEUCR	Q7SDJ3_NEUCR	Q7SB71_NEUCR	Q7S6K8_NEUCR	A7UWG5_NEUCR	Q7RZ47_NEUCR	Q7S8H6_NEUCR
cellular_component	GO:0005643	nuclear pore	7	15	0.466667	0.999852	0.000571938	1	0.095	XPOT_NEUCR	Q1K6W4_NEUCR	V5IM82_NEUCR	Q7SAX7_NEUCR	Q7S6Q1_NEUCR	Q7RZF8_NEUCR	Q7SDF8_NEUCR
molecular_function	GO:0031267	small GTPase binding	7	23	0.304348	0.948649	0.123413	1	1	XPOT_NEUCR	Q7S4W9_NEUCR	V5IRD3_NEUCR	Q7SFM1_NEUCR	Q7S099_NEUCR	Q7S209_NEUCR	U9WGQ6_NEUCR
biological_process	GO:0007018	microtubule-based movement	7	19	0.368421	0.939663	0.12257	1	1	V5IR03_NEUCR	V5IP47_NEUCR	V5INE7_NEUCR	Q7S5E4_NEUCR	V5IQS4_NEUCR	Q7SDI4_NEUCR	Q7SFC0_NEUCR
biological_process	GO:0007264	small GTPase mediated signal transduction	7	22	0.318182	0.996775	0.00804214	1	0.988	Q7SEQ0_NEUCR	U9W2Y9_NEUCR	Q7RYJ8_NEUCR	V5IQD4_NEUCR	V5IQC8_NEUCR	Q7RYH5_NEUCR	Q7RW05_NEUCR
molecular_function	GO:0004843	thiol-dependent deubiquitinase	7	26	0.269231	0.90222	0.201643	1	1	Q1K7Z3_NEUCR	Q7SH87_NEUCR	A3RNH9_NEUCR	Q7SI56_NEUCR	Q1K531_NEUCR	U9W8J1_NEUCR	U9W385_NEUCR
biological_process	GO:0016579	protein deubiquitination	7	28	0.25	0.925994	0.149666	1	1	Q1K7Z3_NEUCR	Q7SH87_NEUCR	A3RNH9_NEUCR	Q7S118_NEUCR	U9W8J1_NEUCR	U9W385_NEUCR	Q1K4X0_NEUCR
cellular_component	GO:0005680	anaphase-promoting complex	7	16	0.4375	0.994321	0.0225106	1	0.978	Q7RWW5_NEUCR	Q1K705_NEUCR	Q7SDE0_NEUCR	Q7SE61_NEUCR	Q7S404_NEUCR	Q7RXL4_NEUCR	Q7S7C3_NEUCR
biological_process	GO:0007059	chromosome segregation	6	18	0.333333	0.999927	0.000166303	1	0.083	SPC24_NEUCR	PSF2_NEUCR	NIM1_NEUCR	Q1K5F6_NEUCR	U9W5A0_NEUCR	V5IQR8_NEUCR
biological_process	GO:0007049	cell cycle	6	17	0.352941	1	4.47318e-08	1	0	SPC24_NEUCR	NIM1_NEUCR	Q1K5E8_NEUCR	Q7SE61_NEUCR	U9W5A0_NEUCR	Q7SD73_NEUCR
molecular_function	GO:0004190	aspartic-type endopeptidase activity	6	22	0.272727	0.876587	0.252229	1	1	DDI1_NEUCR	CARP_NEUCR	Q7RZM6_NEUCR	Q7SDD9_NEUCR	Q7S3R4_NEUCR	Q7S6G0_NEUCR
biological_process	GO:0006298	mismatch repair	6	19	0.315789	0.995313	0.0160827	1	0.999	MSH2_NEUCR	Q7SAM1_NEUCR	Q7SCN8_NEUCR	Q7S483_NEUCR	V5IQR6_NEUCR	Q1K8H7_NEUCR
biological_process	GO:0051028	mRNA transport	6	12	0.5	0.997521	0.00637089	1	0.96	TOM1_NEUCR	DHH1_NEUCR	PABP_NEUCR	Q1K7E2_NEUCR	Q7S6Q1_NEUCR	Q7RVU7_NEUCR
molecular_function	GO:0046982	protein heterodimerization activity	6	29	0.206897	0.70599	0.468595	1	1	Q7SDV2_NEUCR	Q7SAP8_NEUCR	Q7S4H0_NEUCR	Q7S5N4_NEUCR	Q7S592_NEUCR	Q7RW27_NEUCR
cellular_component	GO:0035861	site of double-strand break	6	20	0.3	0.924875	0.175853	1	1	V5IPR0_NEUCR	Q7S8S2_NEUCR	V5IN26_NEUCR	Q7S9R0_NEUCR	Q7S6L1_NEUCR	Q7RYI5_NEUCR
molecular_function	GO:0050660	flavin adenine dinucleotide binding	6	59	0.101695	0.0339868	0.982257	0.983	1	DUS3_NEUCR	Q7RXM0_NEUCR	Q7S0Y1_NEUCR	A7UWT5_NEUCR	V5INN6_NEUCR	Q7SCV2_NEUCR
molecular_function	GO:0016740	transferase activity	6	39	0.153846	0.231173	0.795506	1	1	Q7SC32_NEUCR	Q7S386_NEUCR	Q7SCK0_NEUCR	Q7SHQ9_NEUCR	V5IM98_NEUCR	Q7SCL4_NEUCR
biological_process	GO:0006914	autophagy	6	14	0.428571	0.754932	0.335278	1	1	SEC16_NEUCR	ATG26_NEUCR	ATG4_NEUCR	U9W307_NEUCR	U9W893_NEUCR	F5HBK9_NEUCR
biological_process	GO:0007005	mitochondrion organization	6	15	0.4	0.00200385	0.999061	0.337	1	MDM34_NEUCR	LONM_NEUCR	Q7S6M1_NEUCR	Q7S930_NEUCR	Q7S5K6_NEUCR	V5IQH8_NEUCR
molecular_function	GO:0016301	kinase activity	6	31	0.193548	1	9.92767e-08	1	0	Q7S3S3_NEUCR	Q1K7F2_NEUCR	Q7S7K6_NEUCR	Q7S744_NEUCR	Q1K4U8_NEUCR	Q1K5C9_NEUCR
biological_process	GO:0000147	actin cortical patch assembly	6	6	1	1	5.16597e-05	1	0.03	PAN1_NEUCR	MYO1_NEUCR	Q7SDY1_NEUCR	Q7SBC1_NEUCR	V5IRG8_NEUCR	Q7S4E1_NEUCR
molecular_function	GO:0016538	cyclin-dependent protein serine/threonine kinase regulator activity	6	15	0.4	0.972947	0.081798	1	1	A7UW89_NEUCR	Q7SFR5_NEUCR	Q7SDM0_NEUCR	Q7SAH1_NEUCR	Q7SB86_NEUCR	Q1K4U8_NEUCR
cellular_component	GO:0009277	fungal-type cell wall	6	41	0.146341	0.184184	0.905348	1	1	V5IRN7_NEUCR	Q7RZM6_NEUCR	Q7SDD9_NEUCR	Q1K6S6_NEUCR	Q7SG41_NEUCR	Q7S6G0_NEUCR
molecular_function	GO:0030674	protein-macromolecule adaptor activity	6	19	0.315789	0.964972	0.0676181	1	1	Q7SC32_NEUCR	Q1K814_NEUCR	Q7SBJ5_NEUCR	V5IR80_NEUCR	V5IRG8_NEUCR	Q7SI31_NEUCR
cellular_component	GO:0005669	transcription factor TFIID complex	6	15	0.4	0.984853	0.053239	1	1	Q7SDV2_NEUCR	Q7SCZ2_NEUCR	Q1K508_NEUCR	Q7SHQ9_NEUCR	Q7S4H0_NEUCR	Q7S5N4_NEUCR
biological_process	GO:0046777	protein autophosphorylation	6	11	0.545455	0.998424	0.00977146	1	0.992	Q7RYZ4_NEUCR	Q7RYZ3_NEUCR	Q7SBC1_NEUCR	Q7RWB9_NEUCR	V5IR18_NEUCR	F5HB11_NEUCR
molecular_function	GO:0030248	cellulose binding	6	21	0.285714	0.918139	0.186676	1	1	GUX1A_NEUCR	Q7S1P1_NEUCR	Q7RXM0_NEUCR	Q7S0T1_NEUCR	Q7RYA7_NEUCR	Q7SCJ5_NEUCR
molecular_function	GO:0003887	DNA-directed DNA polymerase activity	6	13	0.461538	0.995225	0.0221461	1	0.997	Q1K845_NEUCR	Q7SDE5_NEUCR	Q7RWE3_NEUCR	Q7SD45_NEUCR	V5ILR2_NEUCR	Q1K906_NEUCR
biological_process	GO:0043087	regulation of GTPase activity	6	9	0.666667	0.999947	0.000247062	1	0.123	Q7SF96_NEUCR	V5INW2_NEUCR	Q7RW81_NEUCR	Q7S5G6_NEUCR	V5IQZ3_NEUCR	Q7SHT9_NEUCR
biological_process	GO:0031145	anaphase-promoting complex-dependent catabolic process	6	15	0.4	0.98507	0.0526491	1	1	Q7RWW5_NEUCR	Q1K705_NEUCR	Q7SDE0_NEUCR	Q7S404_NEUCR	Q7RXL4_NEUCR	Q7S7C3_NEUCR
molecular_function	GO:0030276	clathrin binding	6	6	1	0.999983	0.00013759	1	0.022	Q7S626_NEUCR	Q7S2Q5_NEUCR	Q7SEF2_NEUCR	Q7S0C9_NEUCR	Q1K7R1_NEUCR	Q7S8H6_NEUCR
molecular_function	GO:0042802	identical protein binding	5	38	0.131579	0.233923	0.873539	1	1	GET3_NEUCR	Q7S5Y4_NEUCR	Q7SDJ3_NEUCR	V5IR80_NEUCR	V5IRG8_NEUCR
biological_process	GO:0000462	maturation of SSU-rRNA from tricistronic rRNA transcript (SSU-rRNA, 5.8S rRNA, LSU-rRNA)	5	30	0.166667	0.373781	0.758072	1	1	RRP3_NEUCR	UTP10_NEUCR	Q7SEE3_NEUCR	F5HB11_NEUCR	Q1K557_NEUCR
molecular_function	GO:0004519	endonuclease activity	5	25	0.2	0.946441	0.0923411	1	1	M1RV35_NEUCR	V5IQL8_NEUCR	Q1K916_NEUCR	A7UWB2_NEUCR	M1RV38_NEUCR
biological_process	GO:0006629	lipid metabolic process	5	31	0.16129	0.00362458	0.997741	0.515	1	IRS4_NEUCR	Q7SHA5_NEUCR	Q7SER8_NEUCR	Q7S6E1_NEUCR	Q7SD72_NEUCR
biological_process	GO:0000184	nuclear-transcribed mRNA catabolic process, nonsense-mediated decay	5	10	0.5	0.994296	0.0255467	1	1	Q1K7E2_NEUCR	Q7RVU7_NEUCR	Q7SI40_NEUCR	Q7SB05_NEUCR	Q1K5B7_NEUCR
molecular_function	GO:0016829	lyase activity	5	18	0.277778	0.0110543	0.994116	0.708	1	SEN34_NEUCR	SEN2_NEUCR	V5IN52_NEUCR	V5INX7_NEUCR	V5IQL8_NEUCR
cellular_component	GO:0005759	mitochondrial matrix	5	58	0.0862069	3.58657e-05	0.99999	0.003	1	CARA_NEUCR	LONM_NEUCR	Q7SGV3_NEUCR	Q7SFD9_NEUCR	Q1K566_NEUCR
molecular_function	GO:0030983	mismatched DNA binding	5	9	0.555556	0.985871	0.056989	1	1	MSH2_NEUCR	Q7SAM1_NEUCR	Q7SCN8_NEUCR	Q7SCW0_NEUCR	A7UVX1_NEUCR
molecular_function	GO:0051539	4 iron, 4 sulfur cluster binding	5	38	0.131579	0.256486	0.866343	1	1	V5IKU3_NEUCR	Q1K845_NEUCR	Q7RWE3_NEUCR	Q1K906_NEUCR	Q1K658_NEUCR
biological_process	GO:0006260	DNA replication	5	16	0.3125	0.990492	0.017842	1	1	PSF2_NEUCR	RIR1_NEUCR	Q7S8S2_NEUCR	V5IMA9_NEUCR	Q1K906_NEUCR
biological_process	GO:0007030	Golgi organization	5	15	0.333333	0.978001	0.0600238	1	1	SEC16_NEUCR	Q7S099_NEUCR	Q7RW65_NEUCR	Q7RXP6_NEUCR	Q7S481_NEUCR
biological_process	GO:0016573	histone acetylation	5	17	0.294118	0.789806	0.357511	1	1	Q7SC01_NEUCR	Q7S7K6_NEUCR	Q7RX80_NEUCR	Q7SAP8_NEUCR	Q7S592_NEUCR
cellular_component	GO:0005694	chromosome	5	12	0.416667	0.999664	0.000551458	1	0.094	RT106_NEUCR	SET9_NEUCR	V5IKU3_NEUCR	Q7SDG4_NEUCR	Q7S1T6_NEUCR
biological_process	GO:0000727	double-strand break repair via break-induced replication	5	13	0.384615	0.974453	0.0878354	1	1	SLD2_NEUCR	PSF2_NEUCR	Q7SAN2_NEUCR	Q1K713_NEUCR	Q7SHS5_NEUCR
biological_process	GO:0006270	DNA replication initiation	5	17	0.294118	0.98645	0.0381987	1	1	SLD2_NEUCR	Q7S1G8_NEUCR	Q7S6G8_NEUCR	Q7SH46_NEUCR	Q7SDT8_NEUCR
cellular_component	GO:0005681	spliceosomal complex	5	27	0.185185	0.0466685	0.974904	0.983	1	Q7S2D3_NEUCR	Q1K7H1_NEUCR	Q7SH44_NEUCR	Q7SGC1_NEUCR	Q1K557_NEUCR
biological_process	GO:0016973	poly(A)+ mRNA export from nucleus	5	20	0.25	0.82567	0.341577	1	1	CSN12_NEUCR	IWS1_NEUCR	Q7SE88_NEUCR	V5IP92_NEUCR	Q1K841_NEUCR
biological_process	GO:0006893	Golgi to plasma membrane transport	5	9	0.555556	0.994807	0.0189828	1	1	EXO84_NEUCR	Q7S9K7_NEUCR	Q7SD81_NEUCR	Q1K6P9_NEUCR	Q7RYL2_NEUCR
biological_process	GO:0006508	proteolysis	5	23	0.217391	0.969369	0.042266	1	1	Q7S394_NEUCR	Q7S416_NEUCR	V5IL52_NEUCR	Q7S5Y4_NEUCR	Q7S7N5_NEUCR
molecular_function	GO:0004222	metalloendopeptidase activity	5	19	0.263158	0.870903	0.276618	1	1	MPPB_NEUCR	Q7RVV7_NEUCR	Q7RWL3_NEUCR	Q1K8C3_NEUCR	Q7SCH0_NEUCR
biological_process	GO:0000077	DNA damage checkpoint signaling	5	8	0.625	0.999946	0.000236417	1	0.114	ATM_NEUCR	Q7SE56_NEUCR	Q7S757_NEUCR	A7UVV8_NEUCR	Q1K849_NEUCR
biological_process	GO:0031509	subtelomeric heterochromatin assembly	5	15	0.333333	0.947351	0.147324	1	1	Q7SAN2_NEUCR	Q7S386_NEUCR	A3RNI3_NEUCR	A7UVZ4_NEUCR	Q7SCK0_NEUCR
cellular_component	GO:0044732	mitotic spindle pole body	5	18	0.277778	0.824147	0.343639	1	1	Q1K524_NEUCR	Q1K5F6_NEUCR	Q7SB71_NEUCR	V5IR46_NEUCR	Q7RXM1_NEUCR
biological_process	GO:0016192	vesicle-mediated transport	5	40	0.125	0.999148	0.00139531	1	0.619	Q7S9G9_NEUCR	Q7S2Q5_NEUCR	Q7SBI0_NEUCR	V5IMU4_NEUCR	Q7S8H6_NEUCR
biological_process	GO:0034063	stress granule assembly	5	6	0.833333	0.999948	0.00135133	1	0.546	KPC1_NEUCR	DHH1_NEUCR	STE20_NEUCR	Q7RX24_NEUCR	Q1K8R9_NEUCR
cellular_component	GO:0000307	cyclin-dependent protein kinase holoenzyme complex	5	14	0.357143	0.956131	0.118028	1	1	V5IMK9_NEUCR	Q7SFR5_NEUCR	Q7SDM0_NEUCR	Q7SB86_NEUCR	Q1K4U8_NEUCR
biological_process	GO:0031505	fungal-type cell wall organization	5	41	0.121951	0.602498	0.531199	1	1	MPI_NEUCR	Q7RZM6_NEUCR	Q7SDD9_NEUCR	Q1K6S6_NEUCR	Q7S6G0_NEUCR
biological_process	GO:0008643	carbohydrate transport	5	40	0.125	0.167658	0.92054	1	1	RCO3_NEUCR	Q7SB47_NEUCR	Q1K947_NEUCR	Q7SCU1_NEUCR	Q7SEB3_NEUCR
cellular_component	GO:0005667	transcription regulator complex	5	11	0.454545	0.999961	0.000102064	1	0.017	CPC1_NEUCR	U9W4U5_NEUCR	Q7SG08_NEUCR	U9W3M5_NEUCR	Q7RWZ1_NEUCR
biological_process	GO:0015693	magnesium ion transport	5	11	0.454545	0.996846	0.0163884	1	0.999	Q7S641_NEUCR	Q7SCG9_NEUCR	Q7S428_NEUCR	Q7S5I1_NEUCR	Q7S6T7_NEUCR
biological_process	GO:0016197	endosomal transport	5	12	0.416667	0.978334	0.0420607	1	1	PAN1_NEUCR	IRS4_NEUCR	Q7SC12_NEUCR	Q1K7M9_NEUCR	V5IRG8_NEUCR
cellular_component	GO:1990023	mitotic spindle midzone	5	10	0.5	0.994625	0.028793	1	0.997	STU1_NEUCR	Q7SB64_NEUCR	Q7S5E4_NEUCR	Q7SFM1_NEUCR	Q7RYM0_NEUCR
biological_process	GO:0007095	mitotic G2 DNA damage checkpoint signaling	5	6	0.833333	0.999948	0.00135133	1	0.546	V5IPR0_NEUCR	Q1K719_NEUCR	Q1K814_NEUCR	Q7S1G8_NEUCR	Q7S501_NEUCR
cellular_component	GO:0034399	nuclear periphery	5	24	0.208333	0.773273	0.39128	1	1	DUS3_NEUCR	Q7S027_NEUCR	Q7S5Y4_NEUCR	Q7SFM1_NEUCR	Q7S072_NEUCR
molecular_function	GO:0046983	protein dimerization activity	5	23	0.217391	0.693694	0.429145	1	1	Q7SHQ7_NEUCR	Q1K8U0_NEUCR	U9W3H0_NEUCR	V5IRG9_NEUCR	V5IP08_NEUCR
molecular_function	GO:0004497	monooxygenase activity	5	66	0.0757576	0.000139057	0.999969	0.012	1	Q7S0B3_NEUCR	Q7SGZ3_NEUCR	V5IKC9_NEUCR	V5IKI2_NEUCR	Q7SDI6_NEUCR
cellular_component	GO:0000228	nuclear chromosome	5	8	0.625	0.998582	0.00292766	1	0.399	VIB1_NEUCR	Q7RXT7_NEUCR	Q7SCW0_NEUCR	Q1K767_NEUCR	U9W3M5_NEUCR
molecular_function	GO:0000049	tRNA binding	5	28	0.178571	0.495941	0.688266	1	1	XPOT_NEUCR	Q1K5N8_NEUCR	Q7S5I8_NEUCR	U9W2Q7_NEUCR	U9WGQ6_NEUCR
biological_process	GO:0006367	transcription initiation from RNA polymerase II promoter	5	23	0.217391	0.75854	0.368293	1	1	F5HDH6_NEUCR	Q7S5N4_NEUCR	Q7SG05_NEUCR	Q7S8Z5_NEUCR	V5IMU9_NEUCR
biological_process	GO:0046854	phosphatidylinositol phosphate biosynthetic process	5	8	0.625	0.99899	0.0089167	1	0.99	QAX_NEUCR	A7UWS6_NEUCR	Q7SEY1_NEUCR	Q7RW65_NEUCR	Q1K5C9_NEUCR
biological_process	GO:0006890	retrograde vesicle-mediated transport, Golgi to endoplasmic reticulum	5	23	0.217391	0.723408	0.467211	1	1	GET3_NEUCR	Q7RXA3_NEUCR	V5IPC4_NEUCR	Q7S8Q7_NEUCR	Q7S481_NEUCR
molecular_function	GO:0003777	microtubule motor activity	5	11	0.454545	0.991978	0.0327392	1	0.999	V5IR03_NEUCR	V5IP47_NEUCR	V5INE7_NEUCR	Q7S5E4_NEUCR	Q7SDI4_NEUCR
molecular_function	GO:0016874	ligase activity	5	15	0.333333	0.72522	0.34861	1	1	Q7RZU1_NEUCR	Q7S6D3_NEUCR	Q1K8N5_NEUCR	U9W8V7_NEUCR	V5IR53_NEUCR
molecular_function	GO:0046873	metal ion transmembrane transporter activity	5	9	0.555556	0.860363	0.212647	1	1	Q7S641_NEUCR	Q7SCG9_NEUCR	Q7S428_NEUCR	Q7S5I1_NEUCR	Q7S6T7_NEUCR
biological_process	GO:0007094	mitotic spindle assembly checkpoint signaling	5	11	0.454545	0.974453	0.0878354	1	1	V5IRN2_NEUCR	Q7SB71_NEUCR	V5IQ85_NEUCR	A7UVV2_NEUCR	Q7RYM0_NEUCR
cellular_component	GO:0005656	nuclear pre-replicative complex	5	8	0.625	0.998975	0.00902076	1	0.873	Q7SAN2_NEUCR	Q7SF89_NEUCR	Q1K713_NEUCR	Q7SHS5_NEUCR	Q7SH46_NEUCR
molecular_function	GO:0017025	TBP-class protein binding	5	12	0.416667	0.985871	0.056989	1	1	Q7SHQ9_NEUCR	Q7S4H0_NEUCR	U9W3M5_NEUCR	Q7S8Y9_NEUCR	V5IMU9_NEUCR
biological_process	GO:1990414	replication-born double-strand break repair via sister chromatid exchange	5	6	0.833333	0.999948	0.00135133	1	0.546	Q7S386_NEUCR	Q7S893_NEUCR	Q7SCK0_NEUCR	Q7SGX9_NEUCR	Q7SDW4_NEUCR
cellular_component	GO:0005816	spindle pole body	4	12	0.333333	0.910133	0.174511	1	1	SPC24_NEUCR	Q7SF52_NEUCR	Q7SAG2_NEUCR	A7UVV2_NEUCR
cellular_component	GO:0070971	endoplasmic reticulum exit site	4	6	0.666667	0.998631	0.0150979	1	0.94	SEC16_NEUCR	SEC24_NEUCR	SEC31_NEUCR	Q7S0J9_NEUCR
molecular_function	GO:0003678	DNA helicase activity	4	13	0.307692	0.925106	0.150638	1	1	SWR1_NEUCR	DBP9_NEUCR	Q7S600_NEUCR	Q7SHS5_NEUCR
cellular_component	GO:0030686	90S preribosome	4	16	0.25	0.635031	0.531312	1	1	NOP9_NEUCR	UTP10_NEUCR	Q1K7Q6_NEUCR	Q7SEE3_NEUCR
cellular_component	GO:0030688	preribosome, small subunit precursor	4	16	0.25	0.881972	0.260625	1	1	NOP9_NEUCR	Q7RXD7_NEUCR	Q7SEE3_NEUCR	F5HB11_NEUCR
molecular_function	GO:0003735	structural constituent of ribosome	4	151	0.0264901	1.0877e-09	1	0	1	RS3A_NEUCR	Q7SGE5_NEUCR	Q7S5N0_NEUCR	Q7S518_NEUCR
biological_process	GO:0006412	translation	4	114	0.0350877	2.03223e-05	0.99999	0.003	1	RS3A_NEUCR	EF1A_NEUCR	Q7S5N0_NEUCR	Q7S518_NEUCR
cellular_component	GO:0032300	mismatch repair complex	4	8	0.5	0.990979	0.0507073	1	1	MSH2_NEUCR	Q7SAM1_NEUCR	Q7SCN8_NEUCR	Q1K8H7_NEUCR
biological_process	GO:0006310	DNA recombination	4	21	0.190476	0.998659	0.00278134	1	0.751	MSH2_NEUCR	Q1K6N2_NEUCR	Q7S483_NEUCR	Q7SDG4_NEUCR
molecular_function	GO:0017108	5'-flap endonuclease activity	4	11	0.363636	0.960869	0.134522	1	1	SLX1_NEUCR	V5IKU3_NEUCR	Q7RWQ0_NEUCR	Q7S483_NEUCR
biological_process	GO:0000712	resolution of meiotic recombination intermediates	4	10	0.4	0.971509	0.109329	1	1	Q7S600_NEUCR	V5ILR9_NEUCR	A7UVX1_NEUCR	F5HH93_NEUCR
cellular_component	GO:0071013	catalytic step 2 spliceosome	4	33	0.121212	0.226347	0.885654	1	1	SYF2_NEUCR	Q7SBD3_NEUCR	Q7SH93_NEUCR	Q7SAB3_NEUCR
cellular_component	GO:0031261	DNA replication preinitiation complex	4	5	0.8	0.998084	0.00967128	1	0.883	SLD2_NEUCR	Q7SHS5_NEUCR	Q7SH46_NEUCR	Q7SDT8_NEUCR
cellular_component	GO:0008541	proteasome regulatory particle, lid subcomplex	4	10	0.4	0.971207	0.110148	1	1	Q7S027_NEUCR	V5IQU7_NEUCR	Q7S4G9_NEUCR	Q1K564_NEUCR
biological_process	GO:0006368	transcription elongation from RNA polymerase II promoter	4	22	0.181818	0.206623	0.905635	1	1	CSN12_NEUCR	V5IMK9_NEUCR	Q7S2D5_NEUCR	Q7S8Z5_NEUCR
cellular_component	GO:0030015	CCR4-NOT core complex	4	7	0.571429	0.995977	0.029864	1	0.998	Q7S687_NEUCR	V5IQ17_NEUCR	Q7S2W9_NEUCR	V5IME7_NEUCR
biological_process	GO:0000289	nuclear-transcribed mRNA poly(A) tail shortening	4	8	0.5	0.994699	0.0284911	1	1	PAN2_NEUCR	PAN3_NEUCR	V5IQ17_NEUCR	V5IME7_NEUCR
molecular_function	GO:0003684	damaged DNA binding	4	23	0.173913	0.604041	0.590607	1	1	CRYD_NEUCR	Q7S6F7_NEUCR	Q7SDE5_NEUCR	Q7S501_NEUCR
molecular_function	GO:0003690	double-stranded DNA binding	4	17	0.235294	1	2.27609e-13	1	0	CSN12_NEUCR	Q7S024_NEUCR	Q7S1I4_NEUCR	Q1K7W2_NEUCR
molecular_function	GO:0070006	metalloaminopeptidase activity	4	12	0.333333	0.943011	0.173288	1	1	Q7S394_NEUCR	Q7S416_NEUCR	Q7SH28_NEUCR	Q1K7D9_NEUCR
biological_process	GO:0000463	maturation of LSU-rRNA from tricistronic rRNA transcript (SSU-rRNA, 5.8S rRNA, LSU-rRNA)	4	21	0.190476	0.686563	0.507678	1	1	DBP9_NEUCR	V5IMD8_NEUCR	Q1K557_NEUCR	Q1K5P9_NEUCR
cellular_component	GO:0030687	preribosome, large subunit precursor	4	33	0.121212	0.33046	0.816826	1	1	Q7RYV1_NEUCR	Q7RXD7_NEUCR	Q7S908_NEUCR	A7UWB2_NEUCR
molecular_function	GO:0020037	heme binding	4	85	0.0470588	0.000140588	0.999972	0.012	1	Q7S3A4_NEUCR	A7UW66_NEUCR	Q7RXD7_NEUCR	Q7SDI6_NEUCR
molecular_function	GO:0042162	telomeric DNA binding	4	6	0.666667	0.987358	0.0461371	1	1	Q7SD71_NEUCR	Q7SI40_NEUCR	Q7RWN0_NEUCR	Q7SHT2_NEUCR
biological_process	GO:0000723	telomere maintenance	4	13	0.307692	0.951264	0.112481	1	1	ATM_NEUCR	Q1K7C0_NEUCR	Q7SD73_NEUCR	A7UVV8_NEUCR
cellular_component	GO:0070847	core mediator complex	4	7	0.571429	0.995977	0.029864	1	0.998	MED7_NEUCR	MED8_NEUCR	MED14_NEUCR	Q7SI24_NEUCR
cellular_component	GO:0030428	cell septum	4	9	0.444444	0.816546	0.37735	1	1	KPC1_NEUCR	Q7RVP6_NEUCR	Q7RX26_NEUCR	V5ILL7_NEUCR
biological_process	GO:0009272	fungal-type cell wall biogenesis	4	13	0.307692	0.573138	0.604886	1	1	KPC1_NEUCR	Q1K918_NEUCR	Q7RUC1_NEUCR	Q7SF57_NEUCR
biological_process	GO:0006807	nitrogen compound metabolic process	4	13	0.307692	0.966397	0.0394969	1	1	CARA_NEUCR	Q7SH52_NEUCR	Q1K6K4_NEUCR	Q7S4R5_NEUCR
cellular_component	GO:0030176	integral component of endoplasmic reticulum membrane	4	46	0.0869565	0.0179127	0.993931	0.752	1	Q7RVV7_NEUCR	Q1K947_NEUCR	Q7S1A4_NEUCR	A7UX33_NEUCR
biological_process	GO:0006974	cellular response to DNA damage stimulus	4	15	0.266667	0.999994	1.16181e-05	1	0.01	Q7S1R7_NEUCR	Q7RWR0_NEUCR	Q7RZU1_NEUCR	Q7RXJ7_NEUCR
cellular_component	GO:0005935	cellular bud neck	4	12	0.333333	0.851477	0.328876	1	1	EXO70_NEUCR	Q7SEQ0_NEUCR	A7UVV2_NEUCR	Q1K842_NEUCR
biological_process	GO:0006487	protein N-linked glycosylation	4	33	0.121212	0.0469535	0.98371	1	1	Q1K7Y7_NEUCR	Q7S0B7_NEUCR	Q7SE78_NEUCR	V5IM04_NEUCR
cellular_component	GO:0034515	proteasome storage granule	4	17	0.235294	0.778986	0.425454	1	1	Q7S027_NEUCR	Q7SDF7_NEUCR	Q7S0Q9_NEUCR	Q1K564_NEUCR
cellular_component	GO:0072686	mitotic spindle	4	12	0.333333	0.983638	0.0474499	1	1	STU1_NEUCR	Q1K5F6_NEUCR	Q7SAQ5_NEUCR	Q7RXM1_NEUCR
cellular_component	GO:0005876	spindle microtubule	4	6	0.666667	0.994625	0.028793	1	0.997	STU1_NEUCR	Q1K5F6_NEUCR	Q7RYM0_NEUCR	Q7SFC0_NEUCR
biological_process	GO:0000226	microtubule cytoskeleton organization	4	15	0.266667	0.393201	0.730051	1	1	STU1_NEUCR	Q7SB64_NEUCR	Q1K7R2_NEUCR	Q7SDY4_NEUCR
biological_process	GO:0000278	mitotic cell cycle	4	23	0.173913	0.999991	1.90905e-05	1	0.015	F5HGU3_NEUCR	Q7SF52_NEUCR	Q7SAG2_NEUCR	Q7RWE3_NEUCR
molecular_function	GO:0000149	SNARE binding	4	19	0.210526	0.838315	0.29401	1	1	SEC24_NEUCR	Q1K4W8_NEUCR	Q1K527_NEUCR	Q7S0J9_NEUCR
molecular_function	GO:0003713	transcription coactivator activity	4	17	0.235294	0.870903	0.276618	1	1	Q7SDV2_NEUCR	U9W8B1_NEUCR	Q7SBG9_NEUCR	Q7RW27_NEUCR
molecular_function	GO:0005198	structural molecule activity	4	15	0.266667	0.000362474	0.999842	0.033	1	SEC31_NEUCR	Q7SHV2_NEUCR	Q7S592_NEUCR	Q1K564_NEUCR
biological_process	GO:0044550	secondary metabolite biosynthetic process	4	33	0.121212	0.186139	0.904167	1	1	Q7S736_NEUCR	Q7S6D3_NEUCR	Q1K8N5_NEUCR	V5IKS7_NEUCR
biological_process	GO:0006268	DNA unwinding involved in DNA replication	4	10	0.4	0.971509	0.109329	1	1	Q7SAN2_NEUCR	Q1K713_NEUCR	Q7SDG4_NEUCR	Q7SHS5_NEUCR
biological_process	GO:0006895	Golgi to endosome transport	4	7	0.571429	0.996025	0.0296002	1	1	Q7SHV2_NEUCR	Q7S3A1_NEUCR	Q7SEF2_NEUCR	Q7S5I2_NEUCR
biological_process	GO:0006896	Golgi to vacuole transport	4	13	0.307692	0.912165	0.232478	1	1	Q1K7M9_NEUCR	Q1K861_NEUCR	Q7S5I2_NEUCR	Q7S8L0_NEUCR
biological_process	GO:0030488	tRNA methylation	4	15	0.266667	0.883104	0.258855	1	1	Q7S4M9_NEUCR	Q7SG50_NEUCR	Q7RYT7_NEUCR	Q7S7Q5_NEUCR
biological_process	GO:0000079	regulation of cyclin-dependent protein serine/threonine kinase activity	4	12	0.333333	0.936122	0.187973	1	1	Q7SFR5_NEUCR	Q7SDM0_NEUCR	Q7SB86_NEUCR	Q1K4U8_NEUCR
molecular_function	GO:0030246	carbohydrate binding	4	18	0.222222	0.843711	0.242973	1	1	Q7S1M6_NEUCR	V5IPD3_NEUCR	Q7S1L0_NEUCR	Q7S947_NEUCR
biological_process	GO:0046855	inositol phosphate dephosphorylation	4	10	0.4	0.971509	0.109329	1	1	QAX_NEUCR	Q7SEP4_NEUCR	Q7S427_NEUCR	Q1K7H6_NEUCR
cellular_component	GO:0051285	cell cortex of cell tip	4	20	0.2	0.757255	0.428026	1	1	MYO1_NEUCR	Q7RZK3_NEUCR	Q7SI30_NEUCR	Q7S8H6_NEUCR
cellular_component	GO:0051286	cell tip	4	10	0.4	0.785468	0.324322	1	1	MYO1_NEUCR	Q7S7T9_NEUCR	U9W339_NEUCR	Q7RVZ1_NEUCR
cellular_component	GO:0005871	kinesin complex	4	10	0.4	0.971207	0.110148	1	1	V5IR03_NEUCR	V5IP47_NEUCR	Q7S5E4_NEUCR	Q7SDI4_NEUCR
molecular_function	GO:0051087	chaperone binding	4	18	0.222222	0.762203	0.444882	1	1	HSP98_NEUCR	Q7S9J9_NEUCR	Q7SG65_NEUCR	Q1K566_NEUCR
biological_process	GO:0006891	intra-Golgi vesicle-mediated transport	4	24	0.166667	0.492322	0.710074	1	1	COG6_NEUCR	Q7SCI6_NEUCR	Q7RZD7_NEUCR	Q1K754_NEUCR
molecular_function	GO:0000977	RNA polymerase II transcription regulatory region sequence-specific DNA binding	4	9	0.444444	1	1.10342e-10	1	0	ACUK_NEUCR	Q7S2A5_NEUCR	Q7S2D5_NEUCR	Q7SEF5_NEUCR
biological_process	GO:0045292	mRNA cis splicing, via spliceosome	4	19	0.210526	0.723408	0.467211	1	1	V5ILU6_NEUCR	Q1K7E2_NEUCR	Q1K4S2_NEUCR	Q7SH93_NEUCR
biological_process	GO:0033314	mitotic DNA replication checkpoint signaling	4	9	0.444444	0.983104	0.0769938	1	1	Q7SE56_NEUCR	Q1K719_NEUCR	Q7S1G8_NEUCR	Q7S2D3_NEUCR
molecular_function	GO:0042910	xenobiotic transmembrane transporter activity	4	29	0.137931	0.342435	0.820991	1	1	Q7S238_NEUCR	Q1K8K6_NEUCR	Q1K8D8_NEUCR	A7UWB7_NEUCR
biological_process	GO:1990961	xenobiotic detoxification by transmembrane export across the plasma membrane	4	29	0.137931	0.313783	0.84046	1	1	Q7S238_NEUCR	Q1K8K6_NEUCR	Q1K8D8_NEUCR	A7UWB7_NEUCR
cellular_component	GO:0016459	myosin complex	4	4	1	0.999947	0.00136862	1	0.214	Q7RVP6_NEUCR	V5INB2_NEUCR	Q7RX26_NEUCR	Q7SF97_NEUCR
molecular_function	GO:0003774	cytoskeletal motor activity	4	4	1	0.999993	5.06097e-05	1	0.008	Q7RVP6_NEUCR	Q7RX26_NEUCR	Q7SF97_NEUCR	V5IQS4_NEUCR
biological_process	GO:0007010	cytoskeleton organization	4	6	0.666667	0.964872	0.0538161	1	1	Q7S6K8_NEUCR	A7UWG5_NEUCR	Q7RZ47_NEUCR	Q7S7G6_NEUCR
biological_process	GO:0090630	activation of GTPase activity	4	12	0.333333	0.936122	0.187973	1	1	Q7S9U4_NEUCR	Q7RY49_NEUCR	U9W393_NEUCR	Q7SHX2_NEUCR
molecular_function	GO:0019888	protein phosphatase regulator activity	4	7	0.571429	0.918202	0.200645	1	1	Q7S7P2_NEUCR	Q7SCV4_NEUCR	V5IMC7_NEUCR	A7UVV2_NEUCR
molecular_function	GO:0070403	NAD+ binding	4	12	0.333333	0.943011	0.173288	1	1	Q7S386_NEUCR	Q7SCK0_NEUCR	V5IM98_NEUCR	Q7SCL4_NEUCR
molecular_function	GO:0008324	cation transmembrane transporter activity	4	13	0.307692	0.101721	0.929255	1	1	Q7SB14_NEUCR	Q1K739_NEUCR	Q7S725_NEUCR	Q3Y3Z0_NEUCR
biological_process	GO:0051123	RNA polymerase II preinitiation complex assembly	4	11	0.363636	0.855693	0.299765	1	1	Q7SDV2_NEUCR	Q7SCZ2_NEUCR	Q7SHQ9_NEUCR	Q7S4H0_NEUCR
molecular_function	GO:0008139	nuclear localization sequence binding	4	7	0.571429	0.996548	0.0266236	1	0.999	Q7S4W9_NEUCR	Q7SFM1_NEUCR	Q1K6K3_NEUCR	Q7SDF8_NEUCR
cellular_component	GO:0033309	SBF transcription complex	4	4	1	1	0.0014065	1	0.265	Q7RW59_NEUCR	Q7S3U0_NEUCR	Q7S9W7_NEUCR	Q7SBG9_NEUCR
biological_process	GO:0007064	mitotic sister chromatid cohesion	4	10	0.4	0.98507	0.0526491	1	1	Q7S024_NEUCR	V5IMA9_NEUCR	Q7SGX9_NEUCR	Q7SDW4_NEUCR
cellular_component	GO:0070860	RNA polymerase I core factor complex	4	6	0.666667	0.998631	0.0150979	1	0.94	V5IPJ1_NEUCR	Q1K8T4_NEUCR	Q7S8Y9_NEUCR	V5IP20_NEUCR
molecular_function	GO:0004252	serine-type endopeptidase activity	3	26	0.115385	0.253452	0.890848	1	1	LONM_NEUCR	Q7RV24_NEUCR	V5IN95_NEUCR
biological_process	GO:0006515	protein quality control for misfolded or incompletely synthesized proteins	3	10	0.3	0.82567	0.341577	1	1	LONM_NEUCR	Q1K8C3_NEUCR	V5IPI8_NEUCR
biological_process	GO:0006730	one-carbon metabolic process	3	14	0.214286	0.855693	0.299765	1	1	Q7SFD9_NEUCR	Q1K7T9_NEUCR	Q7S607_NEUCR
biological_process	GO:0006096	glycolytic process	3	17	0.176471	0.440361	0.773426	1	1	Q7SAF4_NEUCR	Q7SF75_NEUCR	Q7S5B2_NEUCR
biological_process	GO:0006378	mRNA polyadenylation	3	12	0.25	0.720837	0.527122	1	1	CFT1_NEUCR	A7UWL1_NEUCR	V5IKS7_NEUCR
molecular_function	GO:0030976	thiamine pyrophosphate binding	3	6	0.5	0.986618	0.0841055	1	1	V5INN6_NEUCR	Q7SC30_NEUCR	Q7S4N8_NEUCR
cellular_component	GO:0030127	COPII vesicle coat	3	6	0.5	0.984902	0.091392	1	1	SEC24_NEUCR	SEC31_NEUCR	Q7S0J9_NEUCR
biological_process	GO:0090110	COPII-coated vesicle cargo loading	3	4	0.75	0.998608	0.0246872	1	1	SEC24_NEUCR	SEC31_NEUCR	Q7S0J9_NEUCR
biological_process	GO:0043486	histone exchange	3	10	0.3	0.852676	0.327105	1	1	SWR1_NEUCR	Q7S3C5_NEUCR	Q7RYW5_NEUCR
biological_process	GO:0006623	protein targeting to vacuole	3	16	0.1875	0.855693	0.299765	1	1	MVP1_NEUCR	Q7SHR1_NEUCR	Q7S5K6_NEUCR
cellular_component	GO:0000324	fungal-type vacuole	3	28	0.107143	0.264391	0.811732	1	1	CARP_NEUCR	Q1K7D9_NEUCR	Q7RW71_NEUCR
cellular_component	GO:0031966	mitochondrial membrane	3	16	0.1875	1.60468e-06	0.999999	0	1	URFN_NEUCR	COX10_NEUCR	Q7S116_NEUCR
biological_process	GO:0000480	endonucleolytic cleavage in 5'-ETS of tricistronic rRNA transcript (SSU-rRNA, 5.8S rRNA, LSU-rRNA)	3	14	0.214286	0.720837	0.527122	1	1	NOP9_NEUCR	Q1K7Q6_NEUCR	Q7SE72_NEUCR
biological_process	GO:0000447	endonucleolytic cleavage in ITS1 to separate SSU-rRNA from 5.8S rRNA and LSU-rRNA from tricistronic rRNA transcript (SSU-rRNA, 5.8S rRNA, LSU-rRNA)	3	21	0.142857	0.398974	0.802159	1	1	NOP9_NEUCR	Q1K7Q6_NEUCR	Q7SE72_NEUCR
biological_process	GO:0000472	endonucleolytic cleavage to generate mature 5'-end of SSU-rRNA from (SSU-rRNA, 5.8S rRNA, LSU-rRNA)	3	15	0.2	0.672895	0.577126	1	1	NOP9_NEUCR	Q1K7Q6_NEUCR	Q7SE72_NEUCR
cellular_component	GO:0005778	peroxisomal membrane	3	21	0.142857	0.343489	0.820692	1	1	Q7RY61_NEUCR	Q7SET4_NEUCR	Q7SH09_NEUCR
biological_process	GO:0000027	ribosomal large subunit assembly	3	19	0.157895	0.483973	0.741358	1	1	REXO4_NEUCR	Q7RYV1_NEUCR	Q7SEZ7_NEUCR
cellular_component	GO:0000214	tRNA-intron endonuclease complex	3	4	0.75	0.998594	0.024865	1	0.991	SEN34_NEUCR	SEN2_NEUCR	SEN15_NEUCR
biological_process	GO:0000379	tRNA-type intron splice site recognition and cleavage	3	4	0.75	0.998608	0.0246872	1	1	SEN34_NEUCR	SEN2_NEUCR	SEN15_NEUCR
cellular_component	GO:0031307	integral component of mitochondrial outer membrane	3	12	0.25	0.810784	0.419936	1	1	MDM34_NEUCR	ALO_NEUCR	Q7RYL7_NEUCR
biological_process	GO:0043328	protein transport to vacuole involved in ubiquitin-dependent protein catabolic process via the multivesicular body sorting pathway	3	13	0.230769	0.767522	0.473988	1	1	HSE1_NEUCR	Q7SFC9_NEUCR	Q7S5I2_NEUCR
biological_process	GO:0000209	protein polyubiquitination	3	34	0.0882353	0.0902156	0.965172	1	1	TOM1_NEUCR	Q7S6N5_NEUCR	Q7SHW3_NEUCR
biological_process	GO:0071931	positive regulation of transcription involved in G1/S transition of mitotic cell cycle	3	7	0.428571	0.9704	0.136734	1	1	Q7RW59_NEUCR	Q7S9W7_NEUCR	Q7SBG9_NEUCR
biological_process	GO:0006099	tricarboxylic acid cycle	3	24	0.125	0.289926	0.870539	1	1	SUCB_NEUCR	A7UWT5_NEUCR	Q7SC30_NEUCR
biological_process	GO:0006457	protein folding	3	45	0.0666667	0.00436557	0.998726	0.604	1	Q7RV38_NEUCR	Q7SG65_NEUCR	Q1K566_NEUCR
molecular_function	GO:0008289	lipid binding	3	15	0.2	0.994655	0.010536	1	0.968	MDM34_NEUCR	Q7SHS4_NEUCR	V5IQ74_NEUCR
cellular_component	GO:0031298	replication fork protection complex	3	12	0.25	0.810784	0.419936	1	1	Q7SAN2_NEUCR	Q1K713_NEUCR	Q7S6G8_NEUCR
biological_process	GO:0000290	deadenylation-dependent decapping of nuclear-transcribed mRNA	3	11	0.272727	0.853392	0.360685	1	1	DHH1_NEUCR	V5IM67_NEUCR	Q7SB05_NEUCR
biological_process	GO:0008033	tRNA processing	3	23	0.130435	0.343759	0.747521	1	1	XPOT_NEUCR	Q1K4R8_NEUCR	U9WGQ6_NEUCR
cellular_component	GO:0031410	cytoplasmic vesicle	3	16	0.1875	0.988298	0.0185522	1	0.969	Q7S406_NEUCR	Q7RW05_NEUCR	V5IPS0_NEUCR
molecular_function	GO:0043022	ribosome binding	3	21	0.142857	0.425573	0.783321	1	1	EIF3K_NEUCR	Q7S5I8_NEUCR	Q7S5P0_NEUCR
biological_process	GO:0006446	regulation of translational initiation	3	5	0.6	0.990229	0.0440908	1	1	EIF3K_NEUCR	Q7RX32_NEUCR	Q1K841_NEUCR
biological_process	GO:0006417	regulation of translation	3	7	0.428571	0.924838	0.119622	1	1	PABP_NEUCR	Q7RVU7_NEUCR	A7UVV2_NEUCR
cellular_component	GO:0034045	phagophore assembly site membrane	3	13	0.230769	0.766081	0.475741	1	1	ATG11_NEUCR	ATG26_NEUCR	ATG2_NEUCR
biological_process	GO:0000422	autophagy of mitochondrion	3	18	0.166667	0.440361	0.773426	1	1	ATG11_NEUCR	ATG2_NEUCR	Q7RYL7_NEUCR
biological_process	GO:0006612	protein targeting to membrane	3	13	0.230769	0.363206	0.793377	1	1	Q7S767_NEUCR	Q7S3B3_NEUCR	Q7SFM1_NEUCR
biological_process	GO:0000750	pheromone-dependent signal transduction involved in conjugation with cellular fusion	3	9	0.333333	0.923006	0.244409	1	1	STE20_NEUCR	GET3_NEUCR	Q7RWV5_NEUCR
biological_process	GO:0030422	production of siRNA involved in RNA interference	3	5	0.6	0.994113	0.0528882	1	1	DCL2_NEUCR	Q1K907_NEUCR	Q1K6C4_NEUCR
biological_process	GO:0000272	polysaccharide catabolic process	3	20	0.15	0.042463	0.981611	1	1	V5IKS1_NEUCR	Q7RYA7_NEUCR	V5IL91_NEUCR
biological_process	GO:0034599	cellular response to oxidative stress	3	32	0.09375	0.205038	0.892388	1	1	LONM_NEUCR	ALO_NEUCR	Q7SE78_NEUCR
biological_process	GO:0060237	regulation of fungal-type cell wall organization	3	7	0.428571	0.9704	0.136734	1	1	KPC1_NEUCR	U9W393_NEUCR	Q1K842_NEUCR
cellular_component	GO:0005654	nucleoplasm	3	24	0.125	0.942081	0.0828583	1	1	Q7SCR8_NEUCR	Q1K6K3_NEUCR	Q7SEZ7_NEUCR
cellular_component	GO:0008180	COP9 signalosome	3	8	0.375	0.949293	0.189636	1	1	CSN3_NEUCR	CSN4_NEUCR	CSN7A_NEUCR
molecular_function	GO:0003714	transcription corepressor activity	3	11	0.272727	0.865478	0.341381	1	1	CCG8_NEUCR	Q7SG31_NEUCR	Q7RW27_NEUCR
biological_process	GO:0018107	peptidyl-threonine phosphorylation	3	10	0.3	0.890671	0.3023	1	1	Q7SBT7_NEUCR	Q7SBC1_NEUCR	Q7S8N1_NEUCR
cellular_component	GO:0000974	Prp19 complex	3	11	0.272727	0.852359	0.362256	1	1	SYF1_NEUCR	SYF2_NEUCR	Q7SBD3_NEUCR
biological_process	GO:0045892	negative regulation of transcription, DNA-templated	3	9	0.333333	0.990724	0.0172354	1	1	U9W3M5_NEUCR	V5IM98_NEUCR	Q7SCL4_NEUCR
cellular_component	GO:0000776	kinetochore	3	22	0.136364	0.877308	0.206695	1	1	V5IRN2_NEUCR	V5IQ85_NEUCR	Q7S1I4_NEUCR
cellular_component	GO:0005635	nuclear envelope	3	19	0.157895	0.998278	0.00404806	1	0.528	V5IRD3_NEUCR	Q7SFM1_NEUCR	V5IQK7_NEUCR
biological_process	GO:0006635	fatty acid beta-oxidation	3	16	0.1875	0.529502	0.705779	1	1	Q7RZR5_NEUCR	Q7RYW9_NEUCR	Q1K4Z8_NEUCR
biological_process	GO:0006744	ubiquinone biosynthetic process	3	44	0.0681818	0.01191	0.99705	0.921	1	COQ4_NEUCR	Q1K7F2_NEUCR	A7UWJ8_NEUCR
cellular_component	GO:0005811	lipid droplet	3	18	0.166667	0.527452	0.707438	1	1	Q7RZ92_NEUCR	Q1K863_NEUCR	Q1K5Y9_NEUCR
molecular_function	GO:0035615	clathrin adaptor activity	3	7	0.428571	0.973376	0.127217	1	1	Q7SDY1_NEUCR	Q1K7M9_NEUCR	Q1K5B2_NEUCR
biological_process	GO:0006541	glutamine metabolic process	3	13	0.230769	0.483973	0.741358	1	1	CARA_NEUCR	TRPG_NEUCR	Q7S0B7_NEUCR
biological_process	GO:0030466	silent mating-type cassette heterochromatin assembly	3	9	0.333333	0.955909	0.146608	1	1	Q7SAN2_NEUCR	A3RNI3_NEUCR	Q7S1I4_NEUCR
cellular_component	GO:0000131	incipient cellular bud site	3	7	0.428571	0.970136	0.137538	1	1	STE20_NEUCR	Q7SEQ0_NEUCR	Q7SDY1_NEUCR
cellular_component	GO:0043332	mating projection tip	3	17	0.176471	0.527452	0.707438	1	1	STE20_NEUCR	MYO1_NEUCR	A7UVV2_NEUCR
biological_process	GO:0044396	actin cortical patch organization	3	13	0.230769	0.991218	0.0315932	1	1	PAN1_NEUCR	V5IRG8_NEUCR	Q7SH88_NEUCR
cellular_component	GO:0005840	ribosome	3	40	0.075	4.02037e-08	1	0	1	Q7SB69_NEUCR	Q1K6A8_NEUCR	Q7S711_NEUCR
biological_process	GO:0030433	ubiquitin-dependent ERAD pathway	3	36	0.0833333	0.0467112	0.985938	1	1	Q7S1A4_NEUCR	Q7S6Y1_NEUCR	Q7SE16_NEUCR
cellular_component	GO:0005839	proteasome core complex	3	14	0.214286	0.671124	0.57892	1	1	Q7S051_NEUCR	Q7SDF7_NEUCR	Q7S0Q9_NEUCR
biological_process	GO:0010498	proteasomal protein catabolic process	3	14	0.214286	0.579679	0.505193	1	1	Q7S051_NEUCR	Q7SDF7_NEUCR	Q7S0Q9_NEUCR
biological_process	GO:0010499	proteasomal ubiquitin-independent protein catabolic process	3	15	0.2	0.672895	0.577126	1	1	Q7S051_NEUCR	Q7SDF7_NEUCR	Q7S0Q9_NEUCR
biological_process	GO:1902975	mitotic DNA replication initiation	3	7	0.428571	0.9704	0.136734	1	1	Q7SAN2_NEUCR	Q1K713_NEUCR	Q7SHS5_NEUCR
molecular_function	GO:0003730	mRNA 3'-UTR binding	3	6	0.5	0.973376	0.127217	1	1	PABP_NEUCR	Q7RW25_NEUCR	Q1K842_NEUCR
molecular_function	GO:0005516	calmodulin binding	3	11	0.272727	0.865478	0.341381	1	1	Q7RYZ4_NEUCR	Q7RYZ3_NEUCR	V5IQZ3_NEUCR
molecular_function	GO:0008168	methyltransferase activity	3	58	0.0517241	0.00124058	0.999468	0.097	1	Q7S4M9_NEUCR	A7UWJ8_NEUCR	Q1K7M3_NEUCR
biological_process	GO:0006362	transcription elongation from RNA polymerase I promoter	3	10	0.3	0.890671	0.3023	1	1	Q7RYI9_NEUCR	Q7S2D5_NEUCR	Q7S8Z5_NEUCR
biological_process	GO:0050821	protein stabilization	3	10	0.3	0.890671	0.3023	1	1	Q7SG65_NEUCR	Q1K566_NEUCR	Q7SHT2_NEUCR
cellular_component	GO:0012507	ER to Golgi transport vesicle membrane	3	7	0.428571	0.994206	0.0258603	1	0.992	SEC16_NEUCR	Q7SDV4_NEUCR	Q1K4Z6_NEUCR
molecular_function	GO:0004518	nuclease activity	3	6	0.5	0.990294	0.0173349	1	0.994	SEN15_NEUCR	Q7S6F7_NEUCR	F5HH93_NEUCR
biological_process	GO:0007096	regulation of exit from mitosis	3	5	0.6	0.983104	0.0769938	1	1	STE20_NEUCR	Q7RZ86_NEUCR	F5HB11_NEUCR
cellular_component	GO:0031201	SNARE complex	3	20	0.15	0.438273	0.774916	1	1	Q7SH23_NEUCR	Q1K4W8_NEUCR	Q7RXA3_NEUCR
molecular_function	GO:0019905	syntaxin binding	3	10	0.3	0.900166	0.284965	1	1	V5ILB7_NEUCR	Q1K861_NEUCR	Q7S8L0_NEUCR
biological_process	GO:0043547	positive regulation of GTPase activity	3	6	0.5	0.994807	0.0189828	1	1	V5ILX3_NEUCR	Q7RX32_NEUCR	V5IPH2_NEUCR
biological_process	GO:0006366	transcription by RNA polymerase II	3	12	0.25	1	1.27391e-07	1	0	Q7SAP8_NEUCR	Q7RW27_NEUCR	Q7SG05_NEUCR
cellular_component	GO:0005819	spindle	3	10	0.3	0.966112	0.0692829	1	1	Q7S9C3_NEUCR	Q7SB64_NEUCR	V5IKE5_NEUCR
molecular_function	GO:0004298	threonine-type endopeptidase activity	3	9	0.333333	0.930039	0.229425	1	1	Q1K5R2_NEUCR	Q7SDF7_NEUCR	Q7S0Q9_NEUCR
molecular_function	GO:0017116	single-stranded DNA helicase activity	3	8	0.375	0.900166	0.284965	1	1	V5IKU3_NEUCR	Q7SAN2_NEUCR	Q1K713_NEUCR
biological_process	GO:0042276	error-prone translesion synthesis	3	8	0.375	0.949716	0.188604	1	1	Q7SDE5_NEUCR	V5ILR2_NEUCR	Q1K906_NEUCR
cellular_component	GO:0005637	nuclear inner membrane	3	6	0.5	0.990979	0.0507073	1	1	V5IPR1_NEUCR	Q1K524_NEUCR	V5IPE2_NEUCR
cellular_component	GO:0005770	late endosome	3	15	0.2	0.254098	0.877923	1	1	Q7SHR1_NEUCR	U9WGY3_NEUCR	Q7SAE6_NEUCR
molecular_function	GO:0005351	carbohydrate:proton symporter activity	3	31	0.0967742	0.231213	0.891244	1	1	RCO3_NEUCR	Q7SCU1_NEUCR	Q7SEB3_NEUCR
biological_process	GO:0030245	cellulose catabolic process	3	15	0.2	0.672895	0.577126	1	1	GUX1A_NEUCR	Q7RWP2_NEUCR	Q7RXC7_NEUCR
biological_process	GO:0030259	lipid glycosylation	3	3	1	1	0.00721576	1	0.987	ATG26_NEUCR	Q7SCP2_NEUCR	Q7RZT3_NEUCR
biological_process	GO:0034727	piecemeal microautophagy of the nucleus	3	12	0.25	0.767522	0.473988	1	1	ATG2_NEUCR	Q1K6B0_NEUCR	V5IQK7_NEUCR
molecular_function	GO:0060090	molecular adaptor activity	3	14	0.214286	0.959055	0.0731289	1	1	Q7S687_NEUCR	Q7S404_NEUCR	Q7SH88_NEUCR
biological_process	GO:0042026	protein refolding	3	13	0.230769	0.767522	0.473988	1	1	HSP98_NEUCR	Q1K566_NEUCR	Q1K727_NEUCR
cellular_component	GO:0015629	actin cytoskeleton	3	4	0.75	0.999435	0.00151033	1	0.273	MYO1_NEUCR	V5INB2_NEUCR	Q7RXK8_NEUCR
cellular_component	GO:0031982	vesicle	3	3	1	0.996353	0.00613342	1	0.698	MYO1_NEUCR	V5INB2_NEUCR	Q1K7R1_NEUCR
cellular_component	GO:0140602	nucleolar ring	3	5	0.6	0.994055	0.0532449	1	1	HSP98_NEUCR	Q7S1I4_NEUCR	Q7RYM0_NEUCR
biological_process	GO:0007131	reciprocal meiotic recombination	3	9	0.333333	0.983917	0.0467978	1	1	Q7S8S8_NEUCR	Q7SCW0_NEUCR	Q1K767_NEUCR
biological_process	GO:0006631	fatty acid metabolic process	3	20	0.15	0.372699	0.734352	1	1	Q7RY33_NEUCR	Q7S4Y7_NEUCR	Q1K558_NEUCR
molecular_function	GO:0016279	protein-lysine N-methyltransferase activity	3	14	0.214286	0.677049	0.517019	1	1	V5IRC3_NEUCR	V5INZ7_NEUCR	Q7S1R5_NEUCR
molecular_function	GO:0004467	long-chain fatty acid-CoA ligase activity	3	6	0.5	0.986618	0.0841055	1	1	Q7RZ92_NEUCR	Q1K863_NEUCR	Q1K5Y9_NEUCR
biological_process	GO:0001676	long-chain fatty acid metabolic process	3	5	0.6	0.947351	0.147324	1	1	Q7RZ92_NEUCR	Q1K863_NEUCR	Q1K5Y9_NEUCR
biological_process	GO:0035336	long-chain fatty-acyl-CoA metabolic process	3	3	1	1	0.00721576	1	0.987	Q7RZ92_NEUCR	Q1K863_NEUCR	Q1K5Y9_NEUCR
cellular_component	GO:0005795	Golgi stack	3	4	0.75	0.854365	0.301692	1	1	Q1K8E2_NEUCR	Q7SDV4_NEUCR	Q1K4Z6_NEUCR
molecular_function	GO:0004725	protein tyrosine phosphatase activity	3	20	0.15	0.466954	0.753479	1	1	Q7RXD5_NEUCR	Q1K8L1_NEUCR	U9WH41_NEUCR
biological_process	GO:0006470	protein dephosphorylation	3	12	0.25	0.676863	0.500941	1	1	Q1K8L1_NEUCR	Q7SCV4_NEUCR	A7UVV2_NEUCR
molecular_function	GO:0004197	cysteine-type endopeptidase activity	3	12	0.25	0.870903	0.276618	1	1	A3RNH9_NEUCR	U9W8J1_NEUCR	Q7RXM1_NEUCR
biological_process	GO:0007163	establishment or maintenance of cell polarity	3	10	0.3	0.988219	0.0273153	1	1	Q1K6K2_NEUCR	U9W2S4_NEUCR	Q7RW05_NEUCR
biological_process	GO:0032956	regulation of actin cytoskeleton organization	3	14	0.214286	0.659892	0.485915	1	1	Q7S5G6_NEUCR	V5IQZ3_NEUCR	Q7RW05_NEUCR
biological_process	GO:0008360	regulation of cell shape	3	17	0.176471	0.775257	0.388864	1	1	Q7RZK3_NEUCR	Q7SI30_NEUCR	Q7RW05_NEUCR
biological_process	GO:0034501	protein localization to kinetochore	3	6	0.5	0.9704	0.136734	1	1	Q7SFZ1_NEUCR	Q7RYV6_NEUCR	Q7RYM0_NEUCR
biological_process	GO:0006032	chitin catabolic process	3	10	0.3	0.890671	0.3023	1	1	V5IKS1_NEUCR	Q7RYA7_NEUCR	V5IL91_NEUCR
molecular_function	GO:0010997	anaphase-promoting complex binding	3	5	0.6	0.994761	0.048744	1	1	Q7RWW5_NEUCR	Q1K719_NEUCR	Q7S7C3_NEUCR
molecular_function	GO:0051213	dioxygenase activity	3	19	0.157895	0.0778473	0.965359	1	1	V5ILH9_NEUCR	V5IP14_NEUCR	Q7S5N6_NEUCR
cellular_component	GO:0005615	extracellular space	3	16	0.1875	0.62265	0.625436	1	1	Q7S5S9_NEUCR	Q7RYS9_NEUCR	Q7SG93_NEUCR
biological_process	GO:0000710	meiotic mismatch repair	3	5	0.6	0.994113	0.0528882	1	1	Q7S6F7_NEUCR	Q7SCW0_NEUCR	A7UVX1_NEUCR
biological_process	GO:0045053	protein retention in Golgi apparatus	3	7	0.428571	0.9704	0.136734	1	1	F5HEM8_NEUCR	Q7S5K6_NEUCR	Q7SAE6_NEUCR
biological_process	GO:0007091	metaphase/anaphase transition of mitotic cell cycle	3	5	0.6	0.988625	0.0312586	1	1	Q1K705_NEUCR	Q7S404_NEUCR	Q7RXL4_NEUCR
molecular_function	GO:0005484	SNAP receptor activity	3	18	0.166667	0.555118	0.683994	1	1	Q7SH23_NEUCR	Q1K4W8_NEUCR	Q7RXA3_NEUCR
cellular_component	GO:0000795	synaptonemal complex	3	4	0.75	0.998594	0.024865	1	0.991	Q7SGX9_NEUCR	Q7SDW4_NEUCR	A7UVX1_NEUCR
biological_process	GO:0046916	cellular transition metal ion homeostasis	3	8	0.375	0.0923483	0.955566	1	1	Q7SB14_NEUCR	Q1K739_NEUCR	Q7S725_NEUCR
molecular_function	GO:0035064	methylated histone binding	3	7	0.428571	0.973376	0.127217	1	1	Q7RX80_NEUCR	V5IQP9_NEUCR	V5IRC9_NEUCR
molecular_function	GO:0016757	glycosyltransferase activity	3	17	0.176471	0.0132411	0.99399	0.75	1	Q1K5A5_NEUCR	V5ILI3_NEUCR	V5ILS6_NEUCR
molecular_function	GO:0051118	glucan endo-1,3-alpha-glucosidase activity	3	6	0.5	0.986618	0.0841055	1	1	Q7RV24_NEUCR	V5IM84_NEUCR	Q7S5U0_NEUCR
biological_process	GO:1904541	fungal-type cell wall disassembly involved in conjugation with cellular fusion	3	6	0.5	0.985043	0.0908194	1	1	Q7RV24_NEUCR	V5IM84_NEUCR	Q7S5U0_NEUCR
molecular_function	GO:0031177	phosphopantetheine binding	3	10	0.3	0.900166	0.284965	1	1	Q7S736_NEUCR	Q7S6D3_NEUCR	Q1K8N5_NEUCR
biological_process	GO:0007032	endosome organization	3	5	0.6	0.890671	0.3023	1	1	Q7SC32_NEUCR	Q7SEV3_NEUCR	Q7RW65_NEUCR
molecular_function	GO:0061608	nuclear import signal receptor activity	3	6	0.5	0.986618	0.0841055	1	1	Q7S4W9_NEUCR	Q7SFM1_NEUCR	Q1K6K3_NEUCR
cellular_component	GO:0030907	MBF transcription complex	3	3	1	1	0.00727112	1	0.84	Q7RW59_NEUCR	Q7S9W7_NEUCR	Q7SBG9_NEUCR
biological_process	GO:0032958	inositol phosphate biosynthetic process	3	5	0.6	0.994113	0.0528882	1	1	Q7RZK8_NEUCR	V5IPD8_NEUCR	Q1K5C9_NEUCR
biological_process	GO:0007076	mitotic chromosome condensation	3	6	0.5	0.983104	0.0769938	1	1	Q7SCS0_NEUCR	Q7S1I4_NEUCR	Q7S1T6_NEUCR
molecular_function	GO:0008374	O-acyltransferase activity	3	10	0.3	0.683419	0.533046	1	1	Q7S116_NEUCR	Q1K589_NEUCR	Q7SD72_NEUCR
molecular_function	GO:0001164	RNA polymerase I core promoter sequence-specific DNA binding	3	4	0.75	0.998768	0.0226409	1	0.999	V5IPJ1_NEUCR	Q7S8Y9_NEUCR	V5IP20_NEUCR
molecular_function	GO:0017136	NAD-dependent histone deacetylase activity	3	4	0.75	0.973376	0.127217	1	1	Q7S386_NEUCR	Q7SCK0_NEUCR	Q7SCL4_NEUCR
biological_process	GO:0006271	DNA strand elongation involved in DNA replication	3	9	0.333333	0.938975	0.134147	1	1	Q7SAN2_NEUCR	Q1K713_NEUCR	Q7SHS5_NEUCR
molecular_function	GO:0140312	cargo adaptor activity	3	3	1	0.992214	0.0454608	1	1	Q1K7M9_NEUCR	Q1K5B2_NEUCR	Q7SAE6_NEUCR
biological_process	GO:0006898	receptor-mediated endocytosis	3	4	0.75	0.971509	0.109329	1	1	Q1K7M9_NEUCR	Q7SHV2_NEUCR	Q1K5B2_NEUCR
cellular_component	GO:0042555	MCM complex	3	6	0.5	0.984902	0.091392	1	1	Q7SAN2_NEUCR	Q1K713_NEUCR	Q7SHS5_NEUCR
biological_process	GO:0030174	regulation of DNA-dependent DNA replication initiation	3	6	0.5	0.985043	0.0908194	1	1	Q7SAN2_NEUCR	Q7SF89_NEUCR	Q1K713_NEUCR
biological_process	GO:0006000	fructose metabolic process	3	8	0.375	0.949716	0.188604	1	1	V5IMP9_NEUCR	V5ILE5_NEUCR	V5INJ7_NEUCR
cellular_component	GO:0034990	nuclear mitotic cohesin complex	3	3	1	1	0.00727112	1	0.84	Q7S024_NEUCR	Q7SGX9_NEUCR	Q7SDW4_NEUCR
molecular_function	GO:0003968	RNA-directed 5'-3' RNA polymerase activity	3	11	0.272727	0.865478	0.341381	1	1	Q1K907_NEUCR	Q1K6C4_NEUCR	Q7S8Z5_NEUCR
biological_process	GO:0044773	mitotic DNA damage checkpoint signaling	3	5	0.6	0.9993	0.00308264	1	0.763	U9W814_NEUCR	Q7S2D3_NEUCR	Q7SEK0_NEUCR
molecular_function	GO:0016251	RNA polymerase II general transcription initiation factor activity	3	8	0.375	0.954539	0.176271	1	1	Q7SHQ9_NEUCR	Q7RW27_NEUCR	V5IMU9_NEUCR
biological_process	GO:0006999	nuclear pore organization	3	5	0.6	0.991083	0.0502838	1	1	A7UWA2_NEUCR	Q7RZU0_NEUCR	Q7SG91_NEUCR
biological_process	GO:0006607	NLS-bearing protein import into nucleus	3	4	0.75	0.998608	0.0246872	1	1	Q7SFM1_NEUCR	Q1K6K3_NEUCR	Q7SG91_NEUCR
cellular_component	GO:0000938	GARP complex	3	4	0.75	0.998594	0.024865	1	0.991	Q7SGZ2_NEUCR	Q1K861_NEUCR	Q7S8L0_NEUCR
biological_process	GO:0007130	synaptonemal complex assembly	3	4	0.75	0.994113	0.0528882	1	1	Q7S1I4_NEUCR	Q7SGX9_NEUCR	Q7SDW4_NEUCR
biological_process	GO:0006094	gluconeogenesis	2	11	0.181818	0.624544	0.623666	1	1	ACUK_NEUCR	Q7SHV6_NEUCR
cellular_component	GO:0005847	mRNA cleavage and polyadenylation specificity factor complex	2	12	0.166667	0.580064	0.707681	1	1	CFT1_NEUCR	V5IKS7_NEUCR
molecular_function	GO:0016831	carboxy-lyase activity	2	8	0.25	0.531405	0.657565	1	1	Q7SGM0_NEUCR	Q7S4N8_NEUCR
molecular_function	GO:0004737	pyruvate decarboxylase activity	2	5	0.4	0.951256	0.237459	1	1	V5INN6_NEUCR	Q7S4N8_NEUCR
cellular_component	GO:0031262	Ndc80 complex	2	4	0.5	0.975135	0.171414	1	1	SPC24_NEUCR	NDC80_NEUCR
cellular_component	GO:0000812	Swr1 complex	2	10	0.2	0.696276	0.605638	1	1	SWR1_NEUCR	Q7S3C5_NEUCR
cellular_component	GO:0005741	mitochondrial outer membrane	2	15	0.133333	0.301861	0.836607	1	1	Q7S9E4_NEUCR	Q7SDJ3_NEUCR
biological_process	GO:0007034	vacuolar transport	2	14	0.142857	0.714348	0.397401	1	1	Q7RWK7_NEUCR	Q7S4R9_NEUCR
biological_process	GO:0006696	ergosterol biosynthetic process	2	27	0.0740741	0.0711018	0.981465	1	1	Q7SET4_NEUCR	Q7SDI6_NEUCR
cellular_component	GO:0070469	respirasome	2	16	0.125	0.000488042	0.999913	0.034	1	MPPB_NEUCR	NU2M_NEUCR
molecular_function	GO:0008081	phosphoric diester hydrolase activity	2	12	0.166667	0.140165	0.947891	1	1	V5INX7_NEUCR	Q7S6E1_NEUCR
biological_process	GO:0006207	'de novo' pyrimidine nucleobase biosynthetic process	2	9	0.222222	0.755591	0.543816	1	1	CARA_NEUCR	Q7SH52_NEUCR
molecular_function	GO:0008234	cysteine-type peptidase activity	2	5	0.4	0.934956	0.122433	1	1	MCA1B_NEUCR	ATG4_NEUCR
biological_process	GO:0031123	RNA 3'-end processing	2	4	0.5	0.384044	0.743316	1	1	RNA14_NEUCR	Q7SDK6_NEUCR
molecular_function	GO:0000213	tRNA-intron endonuclease activity	2	2	1	1	0.0351585	1	1	SEN34_NEUCR	SEN2_NEUCR
cellular_component	GO:0030134	COPII-coated ER to Golgi transport vesicle	2	17	0.117647	0.889779	0.212255	1	1	Q7RXP6_NEUCR	Q7S6S5_NEUCR
cellular_component	GO:0031011	Ino80 complex	2	15	0.133333	0.42108	0.818637	1	1	INO80_NEUCR	V5IMG6_NEUCR
cellular_component	GO:0035267	NuA4 histone acetyltransferase complex	2	11	0.181818	0.719218	0.528912	1	1	Q7SC01_NEUCR	Q7S7K6_NEUCR
molecular_function	GO:0043138	3'-5' DNA helicase activity	2	8	0.25	0.715035	0.585755	1	1	MPH1_NEUCR	Q7SDG4_NEUCR
cellular_component	GO:0071004	U2-type prespliceosome	2	17	0.117647	0.33171	0.869963	1	1	V5ILU6_NEUCR	Q7SH93_NEUCR
cellular_component	GO:0005686	U2 snRNP	2	20	0.1	0.225084	0.922357	1	1	Q7SH93_NEUCR	V5IMS1_NEUCR
molecular_function	GO:0008821	crossover junction endodeoxyribonuclease activity	2	3	0.666667	0.993416	0.092307	1	1	SLX1_NEUCR	Q7RWQ0_NEUCR
cellular_component	GO:0005758	mitochondrial intermembrane space	2	29	0.0689655	0.0439196	0.989547	0.977	1	Q1K5V5_NEUCR	Q7S9Y3_NEUCR
molecular_function	GO:0030145	manganese ion binding	2	10	0.2	0.715035	0.585755	1	1	Q7S5B2_NEUCR	Q7SB05_NEUCR
cellular_component	GO:0046540	U4/U6 x U5 tri-snRNP complex	2	24	0.0833333	0.128369	0.961896	1	1	Q7SBD3_NEUCR	Q1K4S2_NEUCR
cellular_component	GO:0022627	cytosolic small ribosomal subunit	2	31	0.0645161	0.0439196	0.989547	0.977	1	RS3A_NEUCR	Q7S5I8_NEUCR
molecular_function	GO:0000386	second spliceosomal transesterification activity	2	3	0.666667	0.993416	0.092307	1	1	Q7SBD3_NEUCR	Q7SAB3_NEUCR
biological_process	GO:0008380	RNA splicing	2	18	0.111111	0.0856082	0.94616	1	1	SYF2_NEUCR	Q7RVU7_NEUCR
biological_process	GO:0006334	nucleosome assembly	2	13	0.153846	0.440361	0.773426	1	1	Q7S7Q4_NEUCR	Q7SGQ8_NEUCR
biological_process	GO:0043618	regulation of transcription from RNA polymerase II promoter in response to stress	2	3	0.666667	0.977799	0.0709182	1	1	INO80_NEUCR	Q7S1R7_NEUCR
biological_process	GO:0006904	vesicle docking involved in exocytosis	2	6	0.333333	0.909181	0.328432	1	1	Q7SC32_NEUCR	Q7RYL2_NEUCR
biological_process	GO:0006261	DNA-dependent DNA replication	2	13	0.153846	0.972718	0.0490685	1	1	Q1K845_NEUCR	F5HGU3_NEUCR
molecular_function	GO:0000175	3'-5'-exoribonuclease activity	2	11	0.181818	0.921234	0.215298	1	1	Q7S5A8_NEUCR	Q1K842_NEUCR
molecular_function	GO:0004535	poly(A)-specific ribonuclease activity	2	4	0.5	0.977359	0.161973	1	1	PAN2_NEUCR	Q7S2W9_NEUCR
biological_process	GO:0018298	protein-chromophore linkage	2	6	0.333333	0.909181	0.328432	1	1	CRYD_NEUCR	WC1_NEUCR
molecular_function	GO:0009055	electron transfer activity	2	14	0.142857	0.00958462	0.997681	0.656	1	A7UWT5_NEUCR	Q7S6L8_NEUCR
biological_process	GO:0009060	aerobic respiration	2	12	0.166667	0.010801	0.996238	0.908	1	Q1K5V5_NEUCR	M1RV35_NEUCR
biological_process	GO:0072659	protein localization to plasma membrane	2	6	0.333333	0.956687	0.116896	1	1	EFR3_NEUCR	Q7S406_NEUCR
biological_process	GO:0043171	peptide catabolic process	2	5	0.4	0.890671	0.3023	1	1	Q7S394_NEUCR	Q7S416_NEUCR
biological_process	GO:0002183	cytoplasmic translational initiation	2	7	0.285714	0.45315	0.741165	1	1	DED1_NEUCR	Q7RX32_NEUCR
molecular_function	GO:0016208	AMP binding	2	6	0.333333	0.915894	0.314136	1	1	Q7S4W8_NEUCR	Q7SCM0_NEUCR
cellular_component	GO:0016282	eukaryotic 43S preinitiation complex	2	15	0.133333	0.42108	0.818637	1	1	EIF3K_NEUCR	EIF3A_NEUCR
cellular_component	GO:0033290	eukaryotic 48S preinitiation complex	2	16	0.125	0.374564	0.846237	1	1	EIF3K_NEUCR	EIF3A_NEUCR
biological_process	GO:0001732	formation of cytoplasmic translation initiation complex	2	15	0.133333	0.422874	0.817521	1	1	EIF3K_NEUCR	EIF3A_NEUCR
cellular_component	GO:0000178	exosome (RNase complex)	2	8	0.25	0.574546	0.66829	1	1	V5IRF7_NEUCR	Q1K842_NEUCR
molecular_function	GO:0004326	tetrahydrofolylpolyglutamate synthase activity	2	3	0.666667	0.993416	0.092307	1	1	Q7SFD9_NEUCR	Q1K7T9_NEUCR
biological_process	GO:0009396	folic acid-containing compound biosynthetic process	2	5	0.4	0.581745	0.70632	1	1	Q7SFD9_NEUCR	Q1K7T9_NEUCR
biological_process	GO:0000466	maturation of 5.8S rRNA from tricistronic rRNA transcript (SSU-rRNA, 5.8S rRNA, LSU-rRNA)	2	10	0.2	0.36213	0.774648	1	1	V5IMD8_NEUCR	Q1K557_NEUCR
cellular_component	GO:0005762	mitochondrial large ribosomal subunit	2	33	0.0606061	0.03181	0.992838	0.934	1	Q7SGE5_NEUCR	Q7S518_NEUCR
cellular_component	GO:0019898	extrinsic component of membrane	2	5	0.4	0.415482	0.732055	1	1	ATG2_NEUCR	Q7S5K6_NEUCR
molecular_function	GO:0032266	phosphatidylinositol-3-phosphate binding	2	9	0.222222	0.770575	0.525597	1	1	MVP1_NEUCR	ATG2_NEUCR
cellular_component	GO:0140445	chromosome, telomeric repeat region	2	6	0.333333	0.949293	0.189636	1	1	Q1K845_NEUCR	Q1K713_NEUCR
molecular_function	GO:0052689	carboxylic ester hydrolase activity	2	14	0.142857	0.228246	0.85893	1	1	Q7RXB4_NEUCR	V5INE4_NEUCR
biological_process	GO:0006526	arginine biosynthetic process	2	8	0.25	0.639315	0.658309	1	1	CARA_NEUCR	Q7SH52_NEUCR
biological_process	GO:0034613	cellular protein localization	2	13	0.153846	0.975886	0.0329228	1	1	U9W339_NEUCR	Q7SI33_NEUCR
cellular_component	GO:0031965	nuclear membrane	2	9	0.222222	0.956131	0.118028	1	1	Q7SDI7_NEUCR	Q7S7I2_NEUCR
molecular_function	GO:0000822	inositol hexakisphosphate binding	2	4	0.5	0.977359	0.161973	1	1	Q1K7D4_NEUCR	Q1K841_NEUCR
biological_process	GO:0045727	positive regulation of translation	2	5	0.4	0.658423	0.559639	1	1	DHH1_NEUCR	Q1K5B7_NEUCR
molecular_function	GO:0008233	peptidase activity	2	21	0.0952381	0.734574	0.329958	1	1	Q7S5Y4_NEUCR	Q7RXJ7_NEUCR
cellular_component	GO:0031314	extrinsic component of mitochondrial inner membrane	2	13	0.153846	0.524259	0.749851	1	1	COQ4_NEUCR	Q1K7F2_NEUCR
biological_process	GO:0006413	translational initiation	2	11	0.181818	0.573425	0.59224	1	1	Q1K6L3_NEUCR	Q7RX32_NEUCR
biological_process	GO:0030242	autophagy of peroxisome	2	6	0.333333	0.811396	0.477281	1	1	KPC1_NEUCR	ATG2_NEUCR
biological_process	GO:0006370	7-methylguanosine mRNA capping	2	6	0.333333	0.909181	0.328432	1	1	Q7S0G4_NEUCR	U9WH41_NEUCR
biological_process	GO:0051156	glucose 6-phosphate metabolic process	2	5	0.4	0.376334	0.845214	1	1	Q7SAF4_NEUCR	Q7SF75_NEUCR
biological_process	GO:0000045	autophagosome assembly	2	18	0.111111	0.140408	0.947937	1	1	ATG11_NEUCR	ATG2_NEUCR
cellular_component	GO:0008024	cyclin/CDK positive transcription elongation factor complex	2	4	0.5	0.946755	0.250193	1	1	A7UW89_NEUCR	V5IMK9_NEUCR
molecular_function	GO:0004693	cyclin-dependent protein serine/threonine kinase activity	2	7	0.285714	0.872783	0.388903	1	1	V5IMK9_NEUCR	V5IPP4_NEUCR
molecular_function	GO:0008353	RNA polymerase II CTD heptapeptide repeat kinase activity	2	5	0.4	0.951256	0.237459	1	1	V5IMK9_NEUCR	V5IPP4_NEUCR
biological_process	GO:0016126	sterol biosynthetic process	2	18	0.111111	0.0622301	0.980335	1	1	ATG26_NEUCR	Q7SET4_NEUCR
molecular_function	GO:0016791	phosphatase activity	2	17	0.117647	0.133723	0.916002	1	1	CYAA_NEUCR	V5IRM5_NEUCR
biological_process	GO:0030968	endoplasmic reticulum unfolded protein response	2	10	0.2	0.767522	0.473988	1	1	CCG8_NEUCR	F5HCG5_NEUCR
biological_process	GO:0008654	phospholipid biosynthetic process	2	8	0.25	0.0970061	0.943491	1	1	CCG8_NEUCR	A7UX33_NEUCR
cellular_component	GO:0071944	cell periphery	2	8	0.25	0.947768	0.0671357	1	1	Q7RVP6_NEUCR	Q7RX26_NEUCR
molecular_function	GO:0004100	chitin synthase activity	2	7	0.285714	0.872783	0.388903	1	1	Q7RVP6_NEUCR	Q7RX26_NEUCR
biological_process	GO:0033617	mitochondrial cytochrome c oxidase assembly	2	20	0.1	0.226574	0.921689	1	1	Q7SG61_NEUCR	Q1K8Z2_NEUCR
cellular_component	GO:0000922	spindle pole	2	10	0.2	0.637744	0.659723	1	1	Q7SF52_NEUCR	Q7SAG2_NEUCR
biological_process	GO:0009298	GDP-mannose biosynthetic process	2	13	0.153846	0.526012	0.748562	1	1	MPI_NEUCR	Q1K589_NEUCR
biological_process	GO:0006486	protein glycosylation	2	18	0.111111	0.00822127	0.997214	0.812	1	MPI_NEUCR	Q7SE16_NEUCR
biological_process	GO:0008652	cellular amino acid biosynthetic process	2	8	0.25	0.000552416	0.999827	0.103	1	CPC1_NEUCR	Q1K658_NEUCR
biological_process	GO:0033962	P-body assembly	2	6	0.333333	0.9704	0.136734	1	1	DHH1_NEUCR	Q7RX24_NEUCR
cellular_component	GO:0005777	peroxisome	2	29	0.0689655	0.0658024	0.969819	0.999	1	Q7S2E2_NEUCR	Q7SDJ3_NEUCR
molecular_function	GO:0016853	isomerase activity	2	10	0.2	0.00734338	0.997199	0.547	1	Q7RZR5_NEUCR	Q7S9W2_NEUCR
biological_process	GO:0032259	methylation	2	47	0.0425532	0.0135433	0.99334	0.941	1	Q7S072_NEUCR	Q1K7M3_NEUCR
biological_process	GO:0032508	DNA duplex unwinding	2	7	0.285714	0.929082	0.182053	1	1	Q7SDG4_NEUCR	Q7S501_NEUCR
biological_process	GO:0098789	pre-mRNA cleavage required for polyadenylation	2	6	0.333333	0.909181	0.328432	1	1	YTH1_NEUCR	V5IKS7_NEUCR
biological_process	GO:0072583	clathrin-dependent endocytosis	2	6	0.333333	0.909181	0.328432	1	1	Q1K7R1_NEUCR	Q1K5B2_NEUCR
cellular_component	GO:0005951	carbamoyl-phosphate synthase complex	2	2	1	1	0.0375606	1	1	CARA_NEUCR	Q7SH52_NEUCR
molecular_function	GO:0004088	carbamoyl-phosphate synthase (glutamine-hydrolyzing) activity	2	3	0.666667	0.993416	0.092307	1	1	CARA_NEUCR	Q7SH52_NEUCR
cellular_component	GO:0033698	Rpd3L complex	2	5	0.4	0.946755	0.250193	1	1	Q7RX80_NEUCR	V5IRC9_NEUCR
biological_process	GO:0010468	regulation of gene expression	2	12	0.166667	1	1.4433e-12	1	0	Q7S893_NEUCR	Q7S2N6_NEUCR
biological_process	GO:0035999	tetrahydrofolate interconversion	2	7	0.285714	0.863266	0.405112	1	1	V5IKQ3_NEUCR	V5IM43_NEUCR
molecular_function	GO:0032934	sterol binding	2	9	0.222222	0.770575	0.525597	1	1	Q1K6B0_NEUCR	V5IQK7_NEUCR
biological_process	GO:0001080	nitrogen catabolite activation of transcription from RNA polymerase II promoter	2	3	0.666667	0.992784	0.0976897	1	1	CPC1_NEUCR	V5IKT2_NEUCR
biological_process	GO:1903833	positive regulation of cellular response to amino acid starvation	2	6	0.333333	0.909181	0.328432	1	1	CPC1_NEUCR	Q7RX32_NEUCR
molecular_function	GO:0031369	translation initiation factor binding	2	11	0.181818	0.602588	0.68859	1	1	Q1K841_NEUCR	Q7S5P0_NEUCR
molecular_function	GO:0016779	nucleotidyltransferase activity	2	11	0.181818	0.577205	0.530563	1	1	U9W2Q7_NEUCR	Q7SDK6_NEUCR
biological_process	GO:0051321	meiotic cell cycle	2	13	0.153846	0.996624	0.00706377	1	0.963	VIB1_NEUCR	Q7SAG2_NEUCR
molecular_function	GO:0005507	copper ion binding	2	27	0.0740741	0.0945046	0.97376	1	1	Q7SGS2_NEUCR	Q7S636_NEUCR
biological_process	GO:0032007	negative regulation of TOR signaling	2	5	0.4	0.983104	0.0769938	1	1	V5IPH2_NEUCR	V5IMF2_NEUCR
cellular_component	GO:0000159	protein phosphatase type 2A complex	2	7	0.285714	0.862462	0.406417	1	1	Q7S7P2_NEUCR	A7UVV2_NEUCR
biological_process	GO:0007052	mitotic spindle organization	2	10	0.2	0.723408	0.467211	1	1	Q1K5F6_NEUCR	Q7RYM0_NEUCR
biological_process	GO:0010390	histone monoubiquitination	2	3	0.666667	0.992784	0.0976897	1	1	BRE1_NEUCR	U9W8V7_NEUCR
cellular_component	GO:0070390	transcription export complex 2	2	3	0.666667	0.992729	0.0981395	1	1	CSN12_NEUCR	V5IMZ5_NEUCR
biological_process	GO:0000973	posttranscriptional tethering of RNA polymerase II gene DNA at nuclear periphery	2	4	0.5	0.975313	0.170692	1	1	CSN12_NEUCR	Q7SDI7_NEUCR
biological_process	GO:0051131	chaperone-mediated protein complex assembly	2	6	0.333333	0.909181	0.328432	1	1	LONM_NEUCR	Q1K566_NEUCR
biological_process	GO:0006627	protein processing involved in protein targeting to mitochondrion	2	5	0.4	0.947112	0.249228	1	1	MPPB_NEUCR	V5IN95_NEUCR
biological_process	GO:0008298	intracellular mRNA localization	2	6	0.333333	0.909181	0.328432	1	1	Q1K842_NEUCR	Q7S8Z6_NEUCR
biological_process	GO:0042273	ribosomal large subunit biogenesis	2	17	0.117647	0.281972	0.819238	1	1	Q7SEZ7_NEUCR	Q7S908_NEUCR
biological_process	GO:0030950	establishment or maintenance of actin cytoskeleton polarity	2	6	0.333333	0.909181	0.328432	1	1	U9W339_NEUCR	Q7S6A6_NEUCR
molecular_function	GO:0005216	ion channel activity	2	6	0.333333	0.149819	0.93608	1	1	V5IMY9_NEUCR	Q7SCM1_NEUCR
molecular_function	GO:0031625	ubiquitin protein ligase binding	2	22	0.0909091	0.189889	0.937429	1	1	Q7SE61_NEUCR	Q7RZU1_NEUCR
biological_process	GO:0051315	attachment of mitotic spindle microtubules to kinetochore	2	8	0.25	0.812027	0.418255	1	1	NDC80_NEUCR	Q7SAQ5_NEUCR
cellular_component	GO:0000775	chromosome, centromeric region	2	10	0.2	0.861634	0.213947	1	1	A7UVV2_NEUCR	Q1K8Y3_NEUCR
molecular_function	GO:0008143	poly(A) binding	2	6	0.333333	0.915894	0.314136	1	1	PABP_NEUCR	PAN3_NEUCR
cellular_component	GO:0031251	PAN complex	2	2	1	1	0.0375606	1	1	PAN2_NEUCR	PAN3_NEUCR
molecular_function	GO:0004806	triglyceride lipase activity	2	12	0.166667	0.602588	0.68859	1	1	PLPL_NEUCR	Q7SEL9_NEUCR
biological_process	GO:0016042	lipid catabolic process	2	18	0.111111	0.0297787	0.98764	1	1	PLPL_NEUCR	Q7SEL9_NEUCR
biological_process	GO:0031146	SCF-dependent proteasomal ubiquitin-dependent protein catabolic process	2	11	0.181818	0.581745	0.70632	1	1	Q7SDU6_NEUCR	Q7RZU1_NEUCR
cellular_component	GO:0030904	retromer complex	2	5	0.4	0.908608	0.329594	1	1	F5HEM8_NEUCR	Q7SAE6_NEUCR
biological_process	GO:0032456	endocytic recycling	2	4	0.5	0.985043	0.0908194	1	1	Q7RZL3_NEUCR	Q7S8L0_NEUCR
cellular_component	GO:0005815	microtubule organizing center	2	6	0.333333	0.958599	0.0870605	1	1	STU1_NEUCR	V5IMM0_NEUCR
biological_process	GO:0090307	mitotic spindle assembly	2	6	0.333333	0.923006	0.244409	1	1	STU1_NEUCR	Q7SFC0_NEUCR
cellular_component	GO:0005736	RNA polymerase I complex	2	12	0.166667	0.580064	0.707681	1	1	Q7RYI9_NEUCR	Q7S8Z5_NEUCR
biological_process	GO:0006361	transcription initiation from RNA polymerase I promoter	2	10	0.2	0.853392	0.360685	1	1	Q7RW67_NEUCR	Q7S8Z5_NEUCR
cellular_component	GO:0071007	U2-type catalytic step 2 spliceosome	2	6	0.333333	0.908608	0.329594	1	1	SYF1_NEUCR	Q7SAB3_NEUCR
molecular_function	GO:0008173	RNA methyltransferase activity	2	6	0.333333	0.20819	0.904502	1	1	V5IM66_NEUCR	V5ILK9_NEUCR
biological_process	GO:0043137	DNA replication, removal of RNA primer	2	4	0.5	0.947112	0.249228	1	1	Q1K845_NEUCR	Q7S4S2_NEUCR
biological_process	GO:0007121	bipolar cellular bud site selection	2	2	1	1	0.0373737	1	1	STE20_NEUCR	Q7SEQ0_NEUCR
biological_process	GO:0000011	vacuole inheritance	2	3	0.666667	0.992784	0.0976897	1	1	STE20_NEUCR	V5IMV5_NEUCR
biological_process	GO:0006302	double-strand break repair	2	14	0.142857	0.99975	0.000626498	1	0.287	Q7S6F7_NEUCR	F5HH93_NEUCR
biological_process	GO:0045943	positive regulation of transcription by RNA polymerase I	2	5	0.4	0.947112	0.249228	1	1	UTP10_NEUCR	V5IQP2_NEUCR
biological_process	GO:0043001	Golgi to plasma membrane protein transport	2	10	0.2	0.853392	0.360685	1	1	Q7S8Q7_NEUCR	Q7S481_NEUCR
biological_process	GO:0051654	establishment of mitochondrion localization	2	5	0.4	0.985043	0.0908194	1	1	Q1K7R2_NEUCR	Q7SDY4_NEUCR
cellular_component	GO:0031080	nuclear pore outer ring	2	5	0.4	0.946755	0.250193	1	1	Q7SDI7_NEUCR	Q7S7I2_NEUCR
cellular_component	GO:0034388	Pwp2p-containing subcomplex of 90S preribosome	2	6	0.333333	0.908608	0.329594	1	1	Q7S8D5_NEUCR	Q1K7Q6_NEUCR
biological_process	GO:0030010	establishment of cell polarity	2	6	0.333333	0.977799	0.0709182	1	1	Q7RVZ1_NEUCR	V5ILL7_NEUCR
biological_process	GO:0007029	endoplasmic reticulum organization	2	3	0.666667	0.741145	0.470498	1	1	SEC31_NEUCR	Q7RXP6_NEUCR
molecular_function	GO:0004315	3-oxoacyl-[acyl-carrier-protein] synthase activity	2	9	0.222222	0.770575	0.525597	1	1	Q7S736_NEUCR	V5IMT9_NEUCR
biological_process	GO:0006633	fatty acid biosynthetic process	2	13	0.153846	0.345727	0.819185	1	1	Q7S736_NEUCR	V5IN52_NEUCR
cellular_component	GO:0019774	proteasome core complex, beta-subunit complex	2	7	0.285714	0.862462	0.406417	1	1	Q7SDF7_NEUCR	Q7S0Q9_NEUCR
cellular_component	GO:0071162	CMG complex	2	6	0.333333	0.908608	0.329594	1	1	Q7SAN2_NEUCR	Q1K713_NEUCR
biological_process	GO:0071528	tRNA re-export from nucleus	2	2	1	1	0.0373737	1	1	XPOT_NEUCR	U9WGQ6_NEUCR
molecular_function	GO:0070628	proteasome binding	2	10	0.2	0.715035	0.585755	1	1	Q7SH87_NEUCR	V5IQU7_NEUCR
biological_process	GO:0070987	error-free translesion synthesis	2	6	0.333333	0.909181	0.328432	1	1	Q7SDE5_NEUCR	V5ILR2_NEUCR
cellular_component	GO:0030173	integral component of Golgi membrane	2	22	0.0909091	0.0514833	0.987388	0.991	1	Q1K947_NEUCR	Q7S6S5_NEUCR
biological_process	GO:0000070	mitotic sister chromatid segregation	2	8	0.25	0.998858	0.002678	1	0.747	Q7S5E4_NEUCR	Q7RYV6_NEUCR
molecular_function	GO:0004555	alpha,alpha-trehalase activity	2	2	1	1	0.0351585	1	1	TREB_NEUCR	Q7SGH9_NEUCR
cellular_component	GO:0012505	endomembrane system	2	23	0.0869565	0.194269	0.834636	1	1	Q7S5H7_NEUCR	Q1K4W8_NEUCR
molecular_function	GO:0009378	four-way junction helicase activity	2	5	0.4	0.951256	0.237459	1	1	MPH1_NEUCR	Q7SDG4_NEUCR
biological_process	GO:0071932	replication fork reversal	2	3	0.666667	0.992784	0.0976897	1	1	MPH1_NEUCR	V5IKU3_NEUCR
biological_process	GO:0006020	inositol metabolic process	2	3	0.666667	0.985043	0.0908194	1	1	QAX_NEUCR	V5IPD8_NEUCR
molecular_function	GO:0016758	hexosyltransferase activity	2	3	0.666667	0.0188356	0.993016	0.872	1	Q7SCP2_NEUCR	Q7RZT3_NEUCR
biological_process	GO:0006869	lipid transport	2	9	0.222222	0.471483	0.695801	1	1	ATG2_NEUCR	V5IQ74_NEUCR
molecular_function	GO:0051787	misfolded protein binding	2	11	0.181818	0.658619	0.64006	1	1	HSP98_NEUCR	V5IPI8_NEUCR
biological_process	GO:0051085	chaperone cofactor-dependent protein refolding	2	11	0.181818	0.639315	0.658309	1	1	HSP98_NEUCR	Q1K727_NEUCR
molecular_function	GO:0003746	translation elongation factor activity	2	15	0.133333	0.445761	0.802555	1	1	EF1A_NEUCR	Q7S1Q2_NEUCR
cellular_component	GO:0005628	prospore membrane	2	9	0.222222	0.754349	0.545255	1	1	MYO1_NEUCR	F5HEM8_NEUCR
molecular_function	GO:0071933	Arp2/3 complex binding	2	4	0.5	0.977359	0.161973	1	1	MYO1_NEUCR	Q7S4E1_NEUCR
molecular_function	GO:0000146	microfilament motor activity	2	2	1	1	0.0351585	1	1	MYO1_NEUCR	V5INB2_NEUCR
biological_process	GO:0071963	establishment or maintenance of cell polarity regulating cell shape	2	8	0.25	0.890671	0.3023	1	1	MYO1_NEUCR	Q7S6A6_NEUCR
biological_process	GO:0030050	vesicle transport along actin filament	2	2	1	1	0.0373737	1	1	MYO1_NEUCR	V5INB2_NEUCR
biological_process	GO:0006352	DNA-templated transcription, initiation	2	6	0.333333	0.578782	0.544498	1	1	Q1K508_NEUCR	V5IMU9_NEUCR
cellular_component	GO:0044613	nuclear pore central transport channel	2	4	0.5	0.975135	0.171414	1	1	NTF2_NEUCR	Q7SG91_NEUCR
molecular_function	GO:0008574	plus-end-directed microtubule motor activity	2	4	0.5	0.977359	0.161973	1	1	Q7S5E4_NEUCR	Q7SFC0_NEUCR
biological_process	GO:0046033	AMP metabolic process	2	4	0.5	0.991083	0.0502838	1	1	Q7SGV3_NEUCR	F5HH09_NEUCR
cellular_component	GO:0042645	mitochondrial nucleoid	2	10	0.2	0.696276	0.605638	1	1	Q1K566_NEUCR	Q7SC30_NEUCR
biological_process	GO:0009097	isoleucine biosynthetic process	2	9	0.222222	0.755591	0.543816	1	1	Q7RZC2_NEUCR	V5INN6_NEUCR
biological_process	GO:0006297	nucleotide-excision repair, DNA gap filling	2	4	0.5	0.975313	0.170692	1	1	Q1K845_NEUCR	Q7RWE3_NEUCR
biological_process	GO:0000350	generation of catalytic spliceosome for second transesterification step	2	4	0.5	0.975313	0.170692	1	1	Q7SBD3_NEUCR	Q7SAB3_NEUCR
molecular_function	GO:0031956	medium-chain fatty acid-CoA ligase activity	2	8	0.25	0.823729	0.459781	1	1	Q7RY33_NEUCR	Q7S4Y7_NEUCR
biological_process	GO:1904262	negative regulation of TORC1 signaling	2	3	0.666667	0.992784	0.0976897	1	1	ATM_NEUCR	Q7S5P0_NEUCR
biological_process	GO:0006784	heme A biosynthetic process	2	3	0.666667	0.992784	0.0976897	1	1	COX10_NEUCR	Q7S6L8_NEUCR
biological_process	GO:0006396	RNA processing	2	11	0.181818	0.0562831	0.956865	1	1	Q7S442_NEUCR	Q1K916_NEUCR
biological_process	GO:0000001	mitochondrion inheritance	2	6	0.333333	0.909181	0.328432	1	1	Q7SDJ3_NEUCR	Q7S930_NEUCR
biological_process	GO:0006865	amino acid transport	2	5	0.4	0.186296	0.909784	1	1	Q7S4X3_NEUCR	Q7S4S8_NEUCR
biological_process	GO:1990625	negative regulation of cytoplasmic translational initiation in response to stress	2	2	1	1	0.0373737	1	1	DED1_NEUCR	Q7S5P0_NEUCR
biological_process	GO:0009267	cellular response to starvation	2	6	0.333333	0.871614	0.238649	1	1	ACUK_NEUCR	Q7SI31_NEUCR
biological_process	GO:0006414	translational elongation	2	8	0.25	0.428493	0.743907	1	1	EF1A_NEUCR	Q7S1Q2_NEUCR
cellular_component	GO:0031588	nucleotide-activated protein kinase complex	2	4	0.5	0.975135	0.171414	1	1	Q7S4W8_NEUCR	Q7S744_NEUCR
biological_process	GO:0050790	regulation of catalytic activity	2	5	0.4	0.999989	3.25274e-05	1	0.017	Q7S4W8_NEUCR	Q1K6L3_NEUCR
biological_process	GO:0030071	regulation of mitotic metaphase/anaphase transition	2	4	0.5	0.975843	0.0610247	1	1	Q7S4W8_NEUCR	Q7SDE0_NEUCR
biological_process	GO:0048211	Golgi vesicle docking	2	3	0.666667	0.992784	0.0976897	1	1	Q7SDV4_NEUCR	Q1K4Z6_NEUCR
biological_process	GO:0009116	nucleoside metabolic process	2	14	0.142857	0.345727	0.819185	1	1	Q7S8L8_NEUCR	Q7S721_NEUCR
molecular_function	GO:0008422	beta-glucosidase activity	2	12	0.166667	0.723382	0.489753	1	1	Q7S1M6_NEUCR	Q7RWP2_NEUCR
molecular_function	GO:0032450	maltose alpha-glucosidase activity	2	6	0.333333	0.915894	0.314136	1	1	Q7S1M6_NEUCR	V5IPD3_NEUCR
molecular_function	GO:0102483	scopolin beta-glucosidase activity	2	8	0.25	0.823729	0.459781	1	1	Q7S1M6_NEUCR	Q7RWP2_NEUCR
biological_process	GO:0006740	NADPH regeneration	2	3	0.666667	0.472878	0.785468	1	1	Q7S5Z9_NEUCR	Q7S061_NEUCR
molecular_function	GO:0032452	histone demethylase activity	2	3	0.666667	0.993416	0.092307	1	1	Q7SE87_NEUCR	Q7RW47_NEUCR
molecular_function	GO:0016705	oxidoreductase activity, acting on paired donors, with incorporation or reduction of molecular oxygen	2	43	0.0465116	0.000692453	0.999809	0.058	1	V5IKC9_NEUCR	V5IKI2_NEUCR
cellular_component	GO:0042729	DASH complex	2	10	0.2	0.696276	0.605638	1	1	Q7SFS2_NEUCR	Q1K5F6_NEUCR
cellular_component	GO:0043596	nuclear replication fork	2	4	0.5	0.864342	0.258602	1	1	F5HGU3_NEUCR	Q7SHS5_NEUCR
biological_process	GO:0031297	replication fork processing	2	6	0.333333	0.955909	0.146608	1	1	Q1K8R0_NEUCR	F5HH93_NEUCR
molecular_function	GO:0008496	mannan endo-1,6-alpha-mannosidase activity	2	7	0.285714	0.872783	0.388903	1	1	Q1K918_NEUCR	Q7RUC1_NEUCR
biological_process	GO:0016052	carbohydrate catabolic process	2	11	0.181818	0.02383	0.987225	0.994	1	Q1K918_NEUCR	Q7RUC1_NEUCR
molecular_function	GO:0005262	calcium channel activity	2	6	0.333333	0.973376	0.127217	1	1	Q7S7M6_NEUCR	V5IMY9_NEUCR
biological_process	GO:0098703	calcium ion import across plasma membrane	2	2	1	0.975313	0.170692	1	1	Q7S7M6_NEUCR	V5IMY9_NEUCR
biological_process	GO:0008608	attachment of spindle microtubules to kinetochore	2	9	0.222222	0.759143	0.425772	1	1	Q7SFZ1_NEUCR	Q7SFS2_NEUCR
cellular_component	GO:0031429	box H/ACA snoRNP complex	2	8	0.25	0.810364	0.478677	1	1	Q7SBN3_NEUCR	Q1K5T0_NEUCR
molecular_function	GO:0034513	box H/ACA snoRNA binding	2	7	0.285714	0.872783	0.388903	1	1	Q7SBN3_NEUCR	Q1K5T0_NEUCR
biological_process	GO:0000454	snoRNA guided rRNA pseudouridine synthesis	2	6	0.333333	0.909181	0.328432	1	1	Q7SBN3_NEUCR	Q1K5T0_NEUCR
biological_process	GO:0046512	sphingosine biosynthetic process	2	7	0.285714	0.863266	0.405112	1	1	A7UWF2_NEUCR	Q7S9W9_NEUCR
cellular_component	GO:0000445	THO complex part of transcription export complex	2	5	0.4	0.946755	0.250193	1	1	Q7SEN7_NEUCR	Q7SBU4_NEUCR
biological_process	GO:0070941	eisosome assembly	2	5	0.4	0.947112	0.249228	1	1	Q7RVV5_NEUCR	Q7SHS4_NEUCR
molecular_function	GO:0052761	exo-1,4-beta-D-glucosaminidase activity	2	2	1	1	0.0351585	1	1	V5IKS1_NEUCR	V5IL91_NEUCR
cellular_component	GO:0090575	RNA polymerase II transcription regulator complex	2	6	0.333333	0.998618	0.00357093	1	0.467	Q1K7C7_NEUCR	Q7S2G7_NEUCR
biological_process	GO:0036003	positive regulation of transcription from RNA polymerase II promoter in response to stress	2	7	0.285714	0.755591	0.543816	1	1	Q1K7C7_NEUCR	Q7S2G7_NEUCR
cellular_component	GO:0000151	ubiquitin ligase complex	2	20	0.1	0.710811	0.401267	1	1	Q7SHW3_NEUCR	Q7SB71_NEUCR
molecular_function	GO:1990757	ubiquitin ligase activator activity	2	3	0.666667	0.993416	0.092307	1	1	Q7RWW5_NEUCR	Q7S7C3_NEUCR
biological_process	GO:1905786	positive regulation of anaphase-promoting complex-dependent catabolic process	2	3	0.666667	0.992784	0.0976897	1	1	Q7RWW5_NEUCR	Q7S7C3_NEUCR
molecular_function	GO:0009927	histidine phosphotransfer kinase activity	2	4	0.5	0.977359	0.161973	1	1	Q7RWB9_NEUCR	V5IR18_NEUCR
biological_process	GO:0016310	phosphorylation	2	5	0.4	0.997656	0.00431129	1	0.885	Q7S9W9_NEUCR	Q7S2F2_NEUCR
molecular_function	GO:0004816	asparagine-tRNA ligase activity	2	2	1	1	0.0351585	1	1	Q7S0K1_NEUCR	Q7RYW2_NEUCR
biological_process	GO:0006421	asparaginyl-tRNA aminoacylation	2	2	1	1	0.0373737	1	1	Q7S0K1_NEUCR	Q7RYW2_NEUCR
cellular_component	GO:0000172	ribonuclease MRP complex	2	12	0.166667	0.580064	0.707681	1	1	Q7S641_NEUCR	Q1K4R8_NEUCR
cellular_component	GO:0005655	nucleolar ribonuclease P complex	2	11	0.181818	0.637744	0.659723	1	1	Q7S641_NEUCR	Q1K4R8_NEUCR
cellular_component	GO:0031224	intrinsic component of membrane	2	27	0.0740741	2.08637e-08	1	0	1	Q7S6B2_NEUCR	Q7S2T6_NEUCR
molecular_function	GO:0102092	5-diphosphoinositol pentakisphosphate 3-kinase activity	2	2	1	1	0.0351585	1	1	V5INX0_NEUCR	V5IPD8_NEUCR
molecular_function	GO:0033857	diphosphoinositol-pentakisphosphate kinase activity	2	2	1	1	0.0351585	1	1	V5INX0_NEUCR	V5IPD8_NEUCR
molecular_function	GO:0000829	inositol heptakisphosphate kinase activity	2	2	1	1	0.0351585	1	1	V5INX0_NEUCR	V5IPD8_NEUCR
molecular_function	GO:0052723	inositol hexakisphosphate 1-kinase activity	2	2	1	1	0.0351585	1	1	V5INX0_NEUCR	V5IPD8_NEUCR
molecular_function	GO:0052724	inositol hexakisphosphate 3-kinase activity	2	2	1	1	0.0351585	1	1	V5INX0_NEUCR	V5IPD8_NEUCR
molecular_function	GO:0000832	inositol hexakisphosphate 5-kinase activity	2	2	1	1	0.0351585	1	1	V5INX0_NEUCR	V5IPD8_NEUCR
molecular_function	GO:0000827	inositol-1,3,4,5,6-pentakisphosphate kinase activity	2	2	1	1	0.0351585	1	1	V5INX0_NEUCR	V5IPD8_NEUCR
cellular_component	GO:0097038	perinuclear endoplasmic reticulum	2	5	0.4	0.862462	0.406417	1	1	Q1K6B0_NEUCR	V5IQK7_NEUCR
molecular_function	GO:0008865	fructokinase activity	2	4	0.5	0.977359	0.161973	1	1	Q7SAF4_NEUCR	Q7SF75_NEUCR
molecular_function	GO:0004340	glucokinase activity	2	4	0.5	0.977359	0.161973	1	1	Q7SAF4_NEUCR	Q7SF75_NEUCR
molecular_function	GO:0005536	glucose binding	2	5	0.4	0.951256	0.237459	1	1	Q7SAF4_NEUCR	Q7SF75_NEUCR
molecular_function	GO:0019158	mannokinase activity	2	4	0.5	0.977359	0.161973	1	1	Q7SAF4_NEUCR	Q7SF75_NEUCR
biological_process	GO:0001678	cellular glucose homeostasis	2	5	0.4	0.812027	0.418255	1	1	Q7SAF4_NEUCR	Q7SF75_NEUCR
biological_process	GO:0006013	mannose metabolic process	2	5	0.4	0.947112	0.249228	1	1	Q7S1L0_NEUCR	Q7SF75_NEUCR
biological_process	GO:0045842	positive regulation of mitotic metaphase/anaphase transition	2	10	0.2	0.639315	0.658309	1	1	Q1K705_NEUCR	Q7RXL4_NEUCR
biological_process	GO:0006906	vesicle fusion	2	15	0.133333	0.743548	0.426696	1	1	Q7SH23_NEUCR	Q1K4W8_NEUCR
biological_process	GO:0046856	phosphatidylinositol dephosphorylation	2	10	0.2	0.6977	0.604195	1	1	Q7SEP4_NEUCR	Q1K7H6_NEUCR
biological_process	GO:0007166	cell surface receptor signaling pathway	2	5	0.4	0.947112	0.249228	1	1	Q7SFU4_NEUCR	Q7S7G6_NEUCR
biological_process	GO:0071028	nuclear mRNA surveillance	2	10	0.2	0.780578	0.423466	1	1	Q7SE88_NEUCR	V5IP92_NEUCR
biological_process	GO:2000815	regulation of mRNA stability involved in response to oxidative stress	2	4	0.5	0.975313	0.170692	1	1	Q7SE88_NEUCR	V5IP92_NEUCR
biological_process	GO:0006874	cellular calcium ion homeostasis	2	21	0.0952381	0.313783	0.84046	1	1	Q1K6I5_NEUCR	Q7S9J5_NEUCR
molecular_function	GO:0008194	UDP-glycosyltransferase activity	2	4	0.5	0.567526	0.624984	1	1	Q7SCP2_NEUCR	Q7RZT3_NEUCR
molecular_function	GO:0042277	peptide binding	2	2	1	0.974297	0.0638788	1	1	Q7S394_NEUCR	Q7S416_NEUCR
molecular_function	GO:0004430	1-phosphatidylinositol 4-kinase activity	2	3	0.666667	0.993416	0.092307	1	1	A7UWS6_NEUCR	Q7RW65_NEUCR
molecular_function	GO:0000182	rDNA binding	2	3	0.666667	0.993416	0.092307	1	1	Q7SG67_NEUCR	Q7RW67_NEUCR
biological_process	GO:0006491	N-glycan processing	2	10	0.2	0.6977	0.604195	1	1	V5IM04_NEUCR	Q7SE16_NEUCR
biological_process	GO:0032012	regulation of ARF protein signal transduction	2	6	0.333333	0.909181	0.328432	1	1	Q7S8Q7_NEUCR	Q7SAX4_NEUCR
biological_process	GO:0043619	regulation of transcription from RNA polymerase II promoter in response to oxidative stress	2	4	0.5	0.975313	0.170692	1	1	V5IQP2_NEUCR	Q7S1G1_NEUCR
molecular_function	GO:0004721	phosphoprotein phosphatase activity	2	8	0.25	0.177272	0.909381	1	1	Q7RXD5_NEUCR	V5IR54_NEUCR
cellular_component	GO:0030897	HOPS complex	2	5	0.4	0.946755	0.250193	1	1	Q7SC32_NEUCR	Q7SHR1_NEUCR
molecular_function	GO:0047617	acyl-CoA hydrolase activity	2	6	0.333333	0.915894	0.314136	1	1	Q1K831_NEUCR	Q7S8U1_NEUCR
biological_process	GO:0042759	long-chain fatty acid biosynthetic process	2	5	0.4	0.947112	0.249228	1	1	A7UWF2_NEUCR	V5IMT9_NEUCR
biological_process	GO:0048280	vesicle fusion with Golgi apparatus	2	6	0.333333	0.909181	0.328432	1	1	Q1K4Z6_NEUCR	Q7S6S5_NEUCR
cellular_component	GO:0110085	mitotic actomyosin contractile ring	2	4	0.5	0.982916	0.0776058	1	1	V5IQZ3_NEUCR	A7UVV2_NEUCR
cellular_component	GO:0000796	condensin complex	2	4	0.5	0.975135	0.171414	1	1	Q7SCS0_NEUCR	Q7S1I4_NEUCR
biological_process	GO:1902531	regulation of intracellular signal transduction	2	5	0.4	0.984915	0.0300172	1	1	Q7RWB9_NEUCR	Q7S1P5_NEUCR
biological_process	GO:0071108	protein K48-linked deubiquitination	2	2	1	1	0.0373737	1	1	Q7SI56_NEUCR	Q1K531_NEUCR
biological_process	GO:0051225	spindle assembly	2	7	0.285714	0.962439	0.115765	1	1	Q7SAG2_NEUCR	V5IKE5_NEUCR
cellular_component	GO:0031931	TORC1 complex	2	5	0.4	0.946755	0.250193	1	1	Q7S6P0_NEUCR	Q7SI31_NEUCR
cellular_component	GO:0031932	TORC2 complex	2	8	0.25	0.810364	0.478677	1	1	Q7SBV4_NEUCR	Q7RWZ2_NEUCR
biological_process	GO:0031929	TOR signaling	2	6	0.333333	0.938981	0.128386	1	1	Q7S6P0_NEUCR	Q7SI31_NEUCR
molecular_function	GO:0032051	clathrin light chain binding	2	2	1	1	0.0351585	1	1	Q7SDY1_NEUCR	Q7SHV2_NEUCR
biological_process	GO:0030011	maintenance of cell polarity	2	4	0.5	0.975313	0.170692	1	1	Q1K6B0_NEUCR	V5IQK7_NEUCR
biological_process	GO:0018026	peptidyl-lysine monomethylation	2	6	0.333333	0.909181	0.328432	1	1	V5IRC3_NEUCR	Q7S1R5_NEUCR
biological_process	GO:0018023	peptidyl-lysine trimethylation	2	4	0.5	0.985043	0.0908194	1	1	V5IRC3_NEUCR	V5INZ7_NEUCR
biological_process	GO:0051056	regulation of small GTPase mediated signal transduction	2	2	1	0.998842	0.00468664	1	0.897	V5ILX3_NEUCR	V5IPH2_NEUCR
cellular_component	GO:0030125	clathrin vesicle coat	2	4	0.5	0.990098	0.0445353	1	1	Q7S626_NEUCR	Q7SEF2_NEUCR
molecular_function	GO:0005546	phosphatidylinositol-4,5-bisphosphate binding	2	7	0.285714	0.872783	0.388903	1	1	Q7S626_NEUCR	Q7RXK8_NEUCR
molecular_function	GO:0004439	phosphatidylinositol-4,5-bisphosphate 5-phosphatase activity	2	4	0.5	0.977359	0.161973	1	1	Q7SEP4_NEUCR	Q1K7H6_NEUCR
molecular_function	GO:0004563	beta-N-acetylhexosaminidase activity	2	2	1	1	0.0351585	1	1	V5IPM4_NEUCR	V5IR34_NEUCR
molecular_function	GO:0102148	N-acetyl-beta-D-galactosaminidase activity	2	2	1	1	0.0351585	1	1	V5IPM4_NEUCR	V5IR34_NEUCR
molecular_function	GO:0046943	carboxylic acid transmembrane transporter activity	2	2	1	0.196404	0.892605	1	1	Q7SB47_NEUCR	Q1K823_NEUCR
biological_process	GO:0046942	carboxylic acid transport	2	2	1	0.64901	0.54685	1	1	Q7SB47_NEUCR	Q1K823_NEUCR
molecular_function	GO:0000828	inositol hexakisphosphate kinase activity	2	2	1	1	0.00658424	1	0.942	V5IPD8_NEUCR	Q1K5C9_NEUCR
biological_process	GO:0010833	telomere maintenance via telomere lengthening	2	2	1	0.991083	0.0502838	1	1	Q1K5E8_NEUCR	Q7RWN0_NEUCR
biological_process	GO:0006267	pre-replicative complex assembly involved in nuclear cell cycle DNA replication	2	5	0.4	0.947112	0.249228	1	1	Q7SAN2_NEUCR	Q1K713_NEUCR
biological_process	GO:0034058	endosomal vesicle fusion	2	5	0.4	0.947112	0.249228	1	1	Q7SHR1_NEUCR	F5HBK9_NEUCR
biological_process	GO:0006287	base-excision repair, gap-filling	2	2	1	1	0.0373737	1	1	Q1K845_NEUCR	Q7RWE3_NEUCR
biological_process	GO:0045004	DNA replication proofreading	2	2	1	1	0.0373737	1	1	Q1K845_NEUCR	Q7RWE3_NEUCR
molecular_function	GO:0001139	RNA polymerase II complex recruiting activity	2	3	0.666667	0.993416	0.092307	1	1	Q7S2D5_NEUCR	V5IMU9_NEUCR
cellular_component	GO:0000818	nuclear MIS12/MIND complex	2	4	0.5	0.975135	0.171414	1	1	U9W5A0_NEUCR	Q7RYV6_NEUCR
biological_process	GO:0030007	cellular potassium ion homeostasis	2	4	0.5	0.975313	0.170692	1	1	Q7RXS9_NEUCR	Q3Y3Z0_NEUCR
molecular_function	GO:0004329	formate-tetrahydrofolate ligase activity	2	2	1	1	0.0351585	1	1	V5IKQ3_NEUCR	V5IM43_NEUCR
molecular_function	GO:0004477	methenyltetrahydrofolate cyclohydrolase activity	2	2	1	1	0.0351585	1	1	V5IKQ3_NEUCR	V5IM43_NEUCR
molecular_function	GO:0004488	methylenetetrahydrofolate dehydrogenase (NADP+) activity	2	3	0.666667	0.993416	0.092307	1	1	V5IKQ3_NEUCR	V5IM43_NEUCR
molecular_function	GO:0015248	sterol transporter activity	2	6	0.333333	0.915894	0.314136	1	1	Q1K6B0_NEUCR	V5IQK7_NEUCR
molecular_function	GO:0004454	ketohexokinase activity	2	2	1	1	0.0351585	1	1	V5IMP9_NEUCR	V5ILE5_NEUCR
biological_process	GO:0043386	mycotoxin biosynthetic process	2	8	0.25	0.811396	0.477281	1	1	Q7S329_NEUCR	V5IMR9_NEUCR
cellular_component	GO:0055087	Ski complex	2	2	1	1	0.0375606	1	1	Q7S1X7_NEUCR	Q7SHE9_NEUCR
cellular_component	GO:0044611	nuclear pore inner ring	2	4	0.5	0.975135	0.171414	1	1	Q7RXM6_NEUCR	Q7RZU0_NEUCR
biological_process	GO:0006405	RNA export from nucleus	2	6	0.333333	0.981514	0.0391416	1	1	Q7RXM6_NEUCR	Q7SDF8_NEUCR
molecular_function	GO:0009931	calcium-dependent protein serine/threonine kinase activity	2	3	0.666667	0.998768	0.0226409	1	0.999	Q7RYZ4_NEUCR	Q7RYZ3_NEUCR
molecular_function	GO:0004683	calmodulin-dependent protein kinase activity	2	5	0.4	0.951256	0.237459	1	1	Q7RYZ4_NEUCR	Q7RYZ3_NEUCR
molecular_function	GO:0070034	telomerase RNA binding	2	4	0.5	0.977359	0.161973	1	1	Q7SD71_NEUCR	Q7SI40_NEUCR
cellular_component	GO:0031934	mating-type region heterochromatin	2	3	0.666667	0.992729	0.0981395	1	1	Q7S386_NEUCR	Q7SCK0_NEUCR
biological_process	GO:0071572	histone H3-K56 deacetylation	2	2	1	1	0.0373737	1	1	Q7S386_NEUCR	Q7SCK0_NEUCR
biological_process	GO:1990679	histone H4-K12 deacetylation	2	2	1	1	0.0373737	1	1	Q7S386_NEUCR	Q7SCK0_NEUCR
biological_process	GO:1990678	histone H4-K16 deacetylation	2	2	1	1	0.0373737	1	1	Q7S386_NEUCR	Q7SCK0_NEUCR
biological_process	GO:0031508	pericentric heterochromatin assembly	2	2	1	0.992784	0.0976897	1	1	Q7S386_NEUCR	Q7SCK0_NEUCR
biological_process	GO:0006282	regulation of DNA repair	2	3	0.666667	0.863266	0.405112	1	1	Q7S386_NEUCR	Q7SCK0_NEUCR
cellular_component	GO:0046695	SLIK (SAGA-like) complex	2	5	0.4	0.946755	0.250193	1	1	Q7S4H0_NEUCR	Q7S592_NEUCR
biological_process	GO:0043085	positive regulation of catalytic activity	2	2	1	0.989515	0.0265783	1	1	Q7S9C9_NEUCR	V5IM67_NEUCR
biological_process	GO:1990573	potassium ion import across plasma membrane	2	3	0.666667	0.992784	0.0976897	1	1	Q1K799_NEUCR	Q3Y3Z0_NEUCR
cellular_component	GO:0031380	nuclear RNA-directed RNA polymerase complex	2	5	0.4	0.946755	0.250193	1	1	Q1K907_NEUCR	Q1K6C4_NEUCR
biological_process	GO:0070919	production of siRNA involved in gene silencing by small RNA	2	3	0.666667	0.992784	0.0976897	1	1	Q1K907_NEUCR	Q1K6C4_NEUCR
cellular_component	GO:0009986	cell surface	2	9	0.222222	0.754349	0.545255	1	1	V5IRN7_NEUCR	Q7S6E8_NEUCR
molecular_function	GO:0042973	glucan endo-1,3-beta-D-glucosidase activity	2	6	0.333333	0.915894	0.314136	1	1	V5IRN7_NEUCR	Q7S6E8_NEUCR
biological_process	GO:0010971	positive regulation of G2/M transition of mitotic cell cycle	2	5	0.4	0.947112	0.249228	1	1	V5ILL7_NEUCR	Q7RYM0_NEUCR
biological_process	GO:0006641	triglyceride metabolic process	2	4	0.5	0.526012	0.748562	1	1	Q7S2F2_NEUCR	Q7SEL9_NEUCR
cellular_component	GO:0034506	chromosome, centromeric core domain	2	2	1	0.992729	0.0981395	1	1	Q1K524_NEUCR	Q7SAQ5_NEUCR
cellular_component	GO:0033186	CAF-1 complex	2	2	1	1	0.0375606	1	1	Q7S7Q4_NEUCR	Q7SGQ8_NEUCR
molecular_function	GO:0015631	tubulin binding	2	7	0.285714	0.970372	0.0585653	1	1	Q1K7R2_NEUCR	Q7SDY4_NEUCR
molecular_function	GO:0015299	solute:proton antiporter activity	2	6	0.333333	0.895664	0.259682	1	1	Q1K4T7_NEUCR	Q7S6F5_NEUCR
biological_process	GO:0061025	membrane fusion	2	3	0.666667	0.605632	0.560898	1	1	Q7SDV4_NEUCR	Q1K4Z6_NEUCR
biological_process	GO:0045056	transcytosis	2	2	1	1	0.0373737	1	1	Q7SDV4_NEUCR	Q1K4Z6_NEUCR
cellular_component	GO:0031515	tRNA (m1A) methyltransferase complex	2	2	1	1	0.0375606	1	1	Q7S4M9_NEUCR	Q7S7Q5_NEUCR
biological_process	GO:0061982	meiosis I cell cycle process	2	5	0.4	0.999707	0.000888311	1	0.347	Q7SAM1_NEUCR	Q7SCN8_NEUCR
cellular_component	GO:0080008	Cul4-RING E3 ubiquitin ligase complex	2	5	0.4	0.946755	0.250193	1	1	Q7RZU1_NEUCR	Q7RYI5_NEUCR
biological_process	GO:0010992	ubiquitin recycling	2	2	1	1	0.0373737	1	1	Q7SFF1_NEUCR	Q7RYJ1_NEUCR
biological_process	GO:0031030	negative regulation of septation initiation signaling	2	4	0.5	0.975313	0.170692	1	1	Q7SB71_NEUCR	A7UVV2_NEUCR
biological_process	GO:0016560	protein import into peroxisome matrix, docking	2	6	0.333333	0.909181	0.328432	1	1	Q7RY61_NEUCR	Q7SH09_NEUCR
cellular_component	GO:0098753	anchored component of the cytoplasmic side of the plasma membrane	2	2	1	1	0.0375606	1	1	Q7S6K8_NEUCR	A7UWG5_NEUCR
cellular_component	GO:0120104	mitotic actomyosin contractile ring, proximal layer	2	2	1	1	0.0375606	1	1	Q7S6K8_NEUCR	A7UWG5_NEUCR
cellular_component	GO:0005851	eukaryotic translation initiation factor 2B complex	2	5	0.4	0.946755	0.250193	1	1	Q1K6L3_NEUCR	Q7RX32_NEUCR
cellular_component	GO:0030117	membrane coat	2	2	1	0.992781	0.0203098	1	0.975	Q7S2Q5_NEUCR	Q7S8H6_NEUCR
biological_process	GO:0007004	telomere maintenance via telomerase	2	4	0.5	0.909181	0.328432	1	1	Q7SD71_NEUCR	Q7SHT2_NEUCR
molecular_function	GO:0015079	potassium ion transmembrane transporter activity	2	2	1	0.960869	0.134522	1	1	Q7RZC6_NEUCR	Q1K927_NEUCR
biological_process	GO:0032465	regulation of cytokinesis	2	2	1	0.912165	0.232478	1	1	Q7SF52_NEUCR	Q7RYM0_NEUCR
molecular_function	GO:0015227	acyl carnitine transmembrane transporter activity	2	2	1	1	0.0351585	1	1	Q7S4X3_NEUCR	Q7S4S8_NEUCR
biological_process	GO:0006844	acyl carnitine transport	2	2	1	1	0.0373737	1	1	Q7S4X3_NEUCR	Q7S4S8_NEUCR
biological_process	GO:0043007	maintenance of rDNA	2	2	1	1	0.0373737	1	1	Q7RZ86_NEUCR	Q7S1I4_NEUCR
molecular_function	GO:0019903	protein phosphatase binding	2	2	1	0.994761	0.048744	1	1	V5IKI3_NEUCR	V5IMC7_NEUCR
biological_process	GO:0043666	regulation of phosphoprotein phosphatase activity	2	4	0.5	0.811396	0.477281	1	1	V5IKI3_NEUCR	V5IMC7_NEUCR
biological_process	GO:0006272	leading strand elongation	2	8	0.25	0.811396	0.477281	1	1	Q7RWE3_NEUCR	V5IQR6_NEUCR
biological_process	GO:0051604	protein maturation	2	3	0.666667	0.168429	0.91065	1	1	Q1K5R2_NEUCR	Q1K566_NEUCR
molecular_function	GO:0004652	polynucleotide adenylyltransferase activity	2	5	0.4	0.915894	0.314136	1	1	A7UWL1_NEUCR	Q7SDK6_NEUCR
biological_process	GO:0038203	TORC2 signaling	2	5	0.4	0.909181	0.328432	1	1	Q7SBV4_NEUCR	Q7RWZ2_NEUCR
molecular_function	GO:0017125	deoxycytidyl transferase activity	2	2	1	1	0.0351585	1	1	Q7SDE5_NEUCR	V5ILR2_NEUCR
biological_process	GO:0006307	DNA dealkylation involved in DNA repair	2	3	0.666667	0.992784	0.0976897	1	1	Q7S5N6_NEUCR	Q1K6S4_NEUCR
cellular_component	GO:0033596	TSC1-TSC2 complex	2	2	1	1	0.0375606	1	1	V5IPH2_NEUCR	V5IMF2_NEUCR
biological_process	GO:0043041	amino acid activation for nonribosomal peptide biosynthetic process	2	2	1	1	0.0373737	1	1	Q7S6D3_NEUCR	Q1K8N5_NEUCR
molecular_function	GO:0008310	single-stranded DNA 3'-5' exodeoxyribonuclease activity	2	2	1	1	0.0351585	1	1	Q7RWE3_NEUCR	V5ILR9_NEUCR
biological_process	GO:0000390	spliceosomal complex disassembly	2	3	0.666667	0.992784	0.0976897	1	1	Q1K557_NEUCR	Q7SAB3_NEUCR
biological_process	GO:0051307	meiotic chromosome separation	2	2	1	0.996647	0.0149298	1	0.995	Q7S1I4_NEUCR	Q7RXM1_NEUCR
molecular_function	GO:0004573	Glc3Man9GlcNAc2 oligosaccharide glucosidase activity	2	3	0.666667	0.993416	0.092307	1	1	V5IM04_NEUCR	V5INU3_NEUCR
biological_process	GO:0009311	oligosaccharide metabolic process	2	3	0.666667	0.883104	0.258855	1	1	V5IM04_NEUCR	V5INU3_NEUCR
molecular_function	GO:0004491	methylmalonate-semialdehyde dehydrogenase (acylating) activity	2	4	0.5	0.977359	0.161973	1	1	Q7SBV3_NEUCR	Q7SAH4_NEUCR
biological_process	GO:0031087	deadenylation-independent decapping of nuclear-transcribed mRNA	2	3	0.666667	0.992784	0.0976897	1	1	V5IPU5_NEUCR	V5IM67_NEUCR
biological_process	GO:0002100	tRNA wobble adenosine to inosine editing	2	3	0.666667	0.992784	0.0976897	1	1	V5IQN6_NEUCR	Q1K4T6_NEUCR
cellular_component	GO:0005965	protein farnesyltransferase complex	2	2	1	1	0.0375606	1	1	Q1K7Q2_NEUCR	Q7S2F7_NEUCR
biological_process	GO:0018343	protein farnesylation	2	2	1	1	0.0373737	1	1	Q1K7Q2_NEUCR	Q7S2F7_NEUCR
cellular_component	GO:0034991	nuclear meiotic cohesin complex	2	2	1	1	0.0375606	1	1	Q7SGX9_NEUCR	Q7SDW4_NEUCR
biological_process	GO:0006235	dTTP biosynthetic process	2	2	1	1	0.0373737	1	1	Q7S072_NEUCR	Q1K688_NEUCR
molecular_function	GO:0043295	glutathione binding	2	2	1	1	0.0351585	1	1	U9W4L8_NEUCR	U9WGH7_NEUCR
molecular_function	GO:0004363	glutathione synthase activity	2	2	1	1	0.0351585	1	1	U9W4L8_NEUCR	U9WGH7_NEUCR
molecular_function	GO:0017022	myosin binding	2	2	1	0.993416	0.092307	1	1	V5IQR6_NEUCR	V5IRS8_NEUCR
biological_process	GO:0030989	dynein-driven meiotic oscillatory nuclear movement	2	3	0.666667	0.992784	0.0976897	1	1	Q1K7R2_NEUCR	Q7SDY4_NEUCR
biological_process	GO:0032065	maintenance of protein location in cell cortex	2	2	1	1	0.0373737	1	1	Q1K7R2_NEUCR	Q7SDY4_NEUCR
biological_process	GO:0032264	IMP salvage	2	2	1	1	0.0373737	1	1	F5HH09_NEUCR	Q7S721_NEUCR
cellular_component	GO:0005782	peroxisomal matrix	1	6	0.166667	0.670406	0.725771	1	1	Q7RZR5_NEUCR
molecular_function	GO:0004176	ATP-dependent peptidase activity	1	5	0.2	0.762541	0.646246	1	1	LONM_NEUCR
molecular_function	GO:0043531	ADP binding	1	5	0.2	0.762541	0.646246	1	1	Q1K649_NEUCR
biological_process	GO:0006090	pyruvate metabolic process	1	4	0.25	0.345727	0.819185	1	1	Q7SHV6_NEUCR
molecular_function	GO:0034511	U3 snoRNA binding	1	8	0.125	0.540219	0.810464	1	1	Q1K7Q6_NEUCR
biological_process	GO:0007035	vacuolar acidification	1	10	0.1	0.395805	0.883704	1	1	V5INC4_NEUCR
biological_process	GO:0006289	nucleotide-excision repair	1	19	0.0526316	0.363206	0.793377	1	1	Q7S8S2_NEUCR
biological_process	GO:0032447	protein urmylation	1	5	0.2	0.750772	0.658764	1	1	U9W2Q7_NEUCR
biological_process	GO:0002098	tRNA wobble uridine modification	1	15	0.0666667	0.172233	0.944922	1	1	Q7SE93_NEUCR
molecular_function	GO:0015078	proton transmembrane transporter activity	1	11	0.0909091	0.0120546	0.99496	0.719	1	M1RV38_NEUCR
biological_process	GO:0006878	cellular copper ion homeostasis	1	10	0.1	0.395805	0.883704	1	1	Q7S636_NEUCR
biological_process	GO:0006879	cellular iron ion homeostasis	1	23	0.0434783	0.0943653	0.96779	1	1	Q7S636_NEUCR
biological_process	GO:0007033	vacuole organization	1	5	0.2	0.241928	0.86249	1	1	Q7SC32_NEUCR
molecular_function	GO:0008137	NADH dehydrogenase (ubiquinone) activity	1	20	0.05	0.08772	0.984443	1	1	NU2M_NEUCR
biological_process	GO:0042773	ATP synthesis coupled electron transport	1	7	0.142857	0.0232125	0.995033	0.991	1	NU2M_NEUCR
biological_process	GO:0000056	ribosomal small subunit export from nucleus	1	7	0.142857	0.594888	0.778117	1	1	NOP9_NEUCR
molecular_function	GO:0003925	G protein activity	1	3	0.333333	0.907693	0.46386	1	1	U9W2S4_NEUCR
molecular_function	GO:0019003	GDP binding	1	6	0.166667	0.685864	0.712668	1	1	Q7SEQ0_NEUCR
molecular_function	GO:0004521	endoribonuclease activity	1	12	0.0833333	0.813533	0.326741	1	1	Q7S3B2_NEUCR
biological_process	GO:0006915	apoptotic process	1	7	0.142857	0.767522	0.473988	1	1	MCA1B_NEUCR
cellular_component	GO:0032301	MutSalpha complex	1	2	0.5	0.962439	0.350198	1	1	MSH2_NEUCR
cellular_component	GO:0032302	MutSbeta complex	1	2	0.5	0.962439	0.350198	1	1	MSH2_NEUCR
molecular_function	GO:0000406	double-strand/single-strand DNA junction binding	1	2	0.5	0.964842	0.340009	1	1	MSH2_NEUCR
biological_process	GO:0043570	maintenance of DNA repeat elements	1	3	0.333333	0.985043	0.0908194	1	1	MSH2_NEUCR
biological_process	GO:0045910	negative regulation of DNA recombination	1	3	0.333333	0.829308	0.576857	1	1	MSH2_NEUCR
biological_process	GO:0006301	postreplication repair	1	5	0.2	0.929082	0.182053	1	1	MSH2_NEUCR
molecular_function	GO:0051537	2 iron, 2 sulfur cluster binding	1	22	0.0454545	0.0625709	0.989751	1	1	Q7S6L8_NEUCR
cellular_component	GO:0033557	Slx1-Slx4 complex	1	2	0.5	0.962439	0.350198	1	1	SLX1_NEUCR
cellular_component	GO:0005793	endoplasmic reticulum-Golgi intermediate compartment	1	13	0.0769231	0.181363	0.960737	1	1	Q7RXP6_NEUCR
cellular_component	GO:0070209	ASTRA complex	1	4	0.25	0.828586	0.577832	1	1	Q7SHT2_NEUCR
biological_process	GO:0000492	box C/D snoRNP assembly	1	6	0.166667	0.671568	0.72483	1	1	Q1K5P9_NEUCR
cellular_component	GO:0005685	U1 snRNP	1	15	0.0666667	0.181363	0.960737	1	1	V5ILU6_NEUCR
molecular_function	GO:0030619	U1 snRNA binding	1	5	0.2	0.762541	0.646246	1	1	Q7SBD3_NEUCR
biological_process	GO:0000395	mRNA 5'-splice site recognition	1	3	0.333333	0.90231	0.475316	1	1	Q7SBD3_NEUCR
molecular_function	GO:0030620	U2 snRNA binding	1	3	0.333333	0.907693	0.46386	1	1	Q7SBD3_NEUCR
molecular_function	GO:0031491	nucleosome binding	1	7	0.142857	0.602588	0.68859	1	1	RT106_NEUCR
cellular_component	GO:0048476	Holliday junction resolvase complex	1	2	0.5	0.962439	0.350198	1	1	F5HH93_NEUCR
biological_process	GO:0031573	mitotic intra-S DNA damage checkpoint signaling	1	7	0.142857	0.594888	0.778117	1	1	F5HH93_NEUCR
biological_process	GO:0030150	protein import into mitochondrial matrix	1	18	0.0555556	0.110559	0.979277	1	1	Q7SG65_NEUCR
cellular_component	GO:0005682	U5 snRNP	1	12	0.0833333	0.292319	0.924918	1	1	Q7SBD3_NEUCR
molecular_function	GO:0008266	poly(U) RNA binding	1	5	0.2	0.762541	0.646246	1	1	PABP_NEUCR
biological_process	GO:1902977	mitotic DNA replication preinitiation complex assembly	1	3	0.333333	0.90231	0.475316	1	1	SLD2_NEUCR
biological_process	GO:0043248	proteasome assembly	1	11	0.0909091	0.0550782	0.991263	1	1	Q1K564_NEUCR
biological_process	GO:0045732	positive regulation of protein catabolic process	1	3	0.333333	0.817947	0.375456	1	1	TOM1_NEUCR
molecular_function	GO:0106306	protein serine/threonine phosphatase activity	1	15	0.0666667	NA	NA	NA	NA	V5IL65_NEUCR
molecular_function	GO:0106307	protein serine/threonine phosphatase activity	1	15	0.0666667	NA	NA	NA	NA	V5IL65_NEUCR
molecular_function	GO:0008420	RNA polymerase II CTD heptapeptide repeat phosphatase activity	1	4	0.25	0.838027	0.564488	1	1	V5IL65_NEUCR
biological_process	GO:0070940	dephosphorylation of RNA polymerase II C-terminal domain	1	3	0.333333	0.90231	0.475316	1	1	V5IL65_NEUCR
biological_process	GO:0006369	termination of RNA polymerase II transcription	1	8	0.125	0.341691	0.906243	1	1	Q1K916_NEUCR
cellular_component	GO:0005721	pericentric heterochromatin	1	7	0.142857	0.593583	0.778997	1	1	Q1K705_NEUCR
cellular_component	GO:0035327	euchromatin	1	4	0.25	NA	NA	NA	NA	Q7S1I4_NEUCR
biological_process	GO:0032968	positive regulation of transcription elongation from RNA polymerase II promoter	1	17	0.0588235	0.130966	0.974286	1	1	V5IMK9_NEUCR
biological_process	GO:0031440	regulation of mRNA 3'-end processing	1	3	0.333333	0.750772	0.658764	1	1	Q7S2D5_NEUCR
biological_process	GO:0090522	vesicle tethering involved in exocytosis	1	2	0.5	0.962626	0.34944	1	1	Q7RYL2_NEUCR
cellular_component	GO:0031390	Ctf18 RFC-like complex	1	6	0.166667	0.670406	0.725771	1	1	V5IMA9_NEUCR
molecular_function	GO:0004775	succinate-CoA ligase (ADP-forming) activity	1	3	0.333333	0.907693	0.46386	1	1	SUCB_NEUCR
molecular_function	GO:0004776	succinate-CoA ligase (GDP-forming) activity	1	3	0.333333	0.907693	0.46386	1	1	SUCB_NEUCR
cellular_component	GO:0030014	CCR4-NOT complex	1	3	0.333333	0.99743	0.0170842	1	0.967	Q7RZE6_NEUCR
biological_process	GO:0071555	cell wall organization	1	17	0.0588235	0.415875	0.696963	1	1	V5IRN7_NEUCR
biological_process	GO:0034221	fungal-type cell wall chitin biosynthetic process	1	5	0.2	0.750772	0.658764	1	1	Q7S0B7_NEUCR
molecular_function	GO:0003904	deoxyribodipyrimidine photo-lyase activity	1	2	0.5	0.964842	0.340009	1	1	CRYD_NEUCR
biological_process	GO:0000719	photoreactive repair	1	1	1	1	0.193407	1	1	CRYD_NEUCR
molecular_function	GO:0004177	aminopeptidase activity	1	8	0.125	0.870903	0.276618	1	1	V5IL52_NEUCR
molecular_function	GO:0008235	metalloexopeptidase activity	1	8	0.125	0.677049	0.517019	1	1	V5IL52_NEUCR
molecular_function	GO:0008237	metallopeptidase activity	1	11	0.0909091	0.694035	0.434444	1	1	Q7SBD3_NEUCR
cellular_component	GO:0045263	proton-transporting ATP synthase complex, coupling factor F(o)	1	4	0.25	0.213325	0.951263	1	1	M1RV38_NEUCR
biological_process	GO:0015986	ATP synthesis coupled proton transport	1	17	0.0588235	0.0931371	0.9833	1	1	M1RV38_NEUCR
biological_process	GO:0051603	proteolysis involved in cellular protein catabolic process	1	5	0.2	0.967118	0.0470313	1	1	Q1K8C3_NEUCR
biological_process	GO:0031507	heterochromatin assembly	1	8	0.125	0.903679	0.173764	1	1	V5ILL7_NEUCR
biological_process	GO:0030490	maturation of SSU-rRNA	1	13	0.0769231	0.152873	0.916963	1	1	F5HB11_NEUCR
biological_process	GO:0016236	macroautophagy	1	10	0.1	0.0798577	0.964421	1	1	Q7SDJ3_NEUCR
cellular_component	GO:0005852	eukaryotic translation initiation factor 3 complex	1	9	0.111111	0.524259	0.749851	1	1	EIF3K_NEUCR
biological_process	GO:0071629	cytoplasm protein quality control by the ubiquitin-proteasome system	1	4	0.25	0.829308	0.576857	1	1	Q1K7Z3_NEUCR
biological_process	GO:0046901	tetrahydrofolylpolyglutamate biosynthetic process	1	2	0.5	0.962626	0.34944	1	1	Q7SFD9_NEUCR
biological_process	GO:1902626	assembly of large subunit precursor of preribosome	1	6	0.166667	0.671568	0.72483	1	1	Q7S908_NEUCR
biological_process	GO:0000460	maturation of 5.8S rRNA	1	8	0.125	0.373781	0.758072	1	1	A7UWB2_NEUCR
biological_process	GO:0000470	maturation of LSU-rRNA	1	14	0.0714286	0.504744	0.667124	1	1	A7UWB2_NEUCR
biological_process	GO:0000054	ribosomal subunit export from nucleus	1	6	0.166667	0.197841	0.934271	1	1	Q7S908_NEUCR
biological_process	GO:0000002	mitochondrial genome maintenance	1	18	0.0555556	0.0460839	0.992961	1	1	MDM34_NEUCR
molecular_function	GO:0031493	obsolete nucleosomal histone binding	1	3	0.333333	0.907693	0.46386	1	1	V5IPQ4_NEUCR
molecular_function	GO:0080025	phosphatidylinositol-3,5-bisphosphate binding	1	5	0.2	0.762541	0.646246	1	1	Q7SDY1_NEUCR
biological_process	GO:0044804	autophagy of nucleus	1	6	0.166667	0.700235	0.516027	1	1	Q7S1I4_NEUCR
biological_process	GO:0070301	cellular response to hydrogen peroxide	1	3	0.333333	0.829308	0.576857	1	1	Q7S5P0_NEUCR
molecular_function	GO:0018423	protein C-terminal leucine carboxyl O-methyltransferase activity	1	1	1	1	0.187584	1	1	LCMT1_NEUCR
biological_process	GO:0006481	C-terminal protein methylation	1	2	0.5	0.962626	0.34944	1	1	LCMT1_NEUCR
biological_process	GO:0006303	double-strand break repair via nonhomologous end joining	1	10	0.1	0.29368	0.924418	1	1	Q7SD45_NEUCR
cellular_component	GO:0071540	eukaryotic translation initiation factor 3 complex, eIF3e	1	8	0.125	0.521323	0.8219	1	1	EIF3A_NEUCR
cellular_component	GO:0071541	eukaryotic translation initiation factor 3 complex, eIF3m	1	8	0.125	0.521323	0.8219	1	1	EIF3A_NEUCR
cellular_component	GO:0043614	multi-eIF complex	1	6	0.166667	0.670406	0.725771	1	1	EIF3A_NEUCR
biological_process	GO:0002188	translation reinitiation	1	2	0.5	0.962626	0.34944	1	1	EIF3A_NEUCR
molecular_function	GO:0050567	glutaminyl-tRNA synthase (glutamine-hydrolyzing) activity	1	4	0.25	0.838027	0.564488	1	1	Q1K5H8_NEUCR
biological_process	GO:0070681	glutaminyl-tRNAGln biosynthesis via transamidation	1	4	0.25	0.829308	0.576857	1	1	Q1K5H8_NEUCR
biological_process	GO:0140469	GCN2-mediated signaling	1	2	0.5	0.962626	0.34944	1	1	Q7S5P0_NEUCR
biological_process	GO:0001403	invasive growth in response to glucose limitation	1	3	0.333333	0.671568	0.72483	1	1	STE20_NEUCR
biological_process	GO:1902660	negative regulation of glucose mediated signaling pathway	1	5	0.2	0.750772	0.658764	1	1	Q7RZX4_NEUCR
biological_process	GO:0010508	positive regulation of autophagy	1	6	0.166667	0.767522	0.473988	1	1	Q7RX32_NEUCR
biological_process	GO:0031139	positive regulation of conjugation with cellular fusion	1	2	0.5	0.817947	0.375456	1	1	Q7SI31_NEUCR
biological_process	GO:0008104	protein localization	1	6	0.166667	0.990356	0.0132633	1	0.994	EXO84_NEUCR
molecular_function	GO:0030234	enzyme regulator activity	1	11	0.0909091	0.999929	0.000152388	1	0.025	Q7S4G9_NEUCR
cellular_component	GO:0031097	medial cortex	1	8	0.125	0.454745	0.856481	1	1	MYO1_NEUCR
molecular_function	GO:0030295	protein kinase activator activity	1	8	0.125	0.647776	0.600857	1	1	Q7S5P0_NEUCR
cellular_component	GO:0016442	RISC complex	1	3	0.333333	0.90186	0.476228	1	1	DCL2_NEUCR
molecular_function	GO:0004525	ribonuclease III activity	1	5	0.2	0.762541	0.646246	1	1	DCL2_NEUCR
biological_process	GO:0051607	defense response to virus	1	3	0.333333	0.90231	0.475316	1	1	DCL2_NEUCR
biological_process	GO:0050688	regulation of defense response to virus	1	2	0.5	0.962626	0.34944	1	1	DCL2_NEUCR
biological_process	GO:0090501	RNA phosphodiester bond hydrolysis	1	3	0.333333	0.499552	0.630673	1	1	DCL2_NEUCR
cellular_component	GO:0005934	cellular bud tip	1	9	0.111111	0.454745	0.856481	1	1	A7UVV2_NEUCR
cellular_component	GO:0044614	nuclear pore cytoplasmic filaments	1	2	0.5	0.962439	0.350198	1	1	Q1K841_NEUCR
cellular_component	GO:0005844	polysome	1	10	0.1	0.471088	0.786675	1	1	V5IM50_NEUCR
biological_process	GO:0007623	circadian rhythm	1	1	1	1	0.193407	1	1	FRQ_NEUCR
cellular_component	GO:0033565	ESCRT-0 complex	1	2	0.5	0.962439	0.350198	1	1	HSE1_NEUCR
biological_process	GO:0034982	mitochondrial protein processing	1	3	0.333333	0.949716	0.188604	1	1	Q1K8C3_NEUCR
biological_process	GO:0006537	glutamate biosynthetic process	1	3	0.333333	0.90231	0.475316	1	1	DHE4_NEUCR
biological_process	GO:0006166	purine ribonucleoside salvage	1	3	0.333333	0.829308	0.576857	1	1	Q7SCM0_NEUCR
molecular_function	GO:0051287	NAD binding	1	29	0.0344828	0.191918	0.906253	1	1	Q7S3L5_NEUCR
biological_process	GO:0044255	cellular lipid metabolic process	1	9	0.111111	0.0092047	0.994173	0.87	1	A7UVU1_NEUCR
biological_process	GO:0034605	cellular response to heat	1	8	0.125	0.29368	0.924418	1	1	HSP98_NEUCR
molecular_function	GO:0004376	glycolipid mannosyltransferase activity	1	3	0.333333	0.762541	0.646246	1	1	Q7RX94_NEUCR
molecular_function	GO:0000030	mannosyltransferase activity	1	9	0.111111	0.0219769	0.997072	0.935	1	Q7RX94_NEUCR
biological_process	GO:0006506	GPI anchor biosynthetic process	1	26	0.0384615	0.0105953	0.998752	0.905	1	Q7RX94_NEUCR
biological_process	GO:0000266	mitochondrial fission	1	6	0.166667	0.671568	0.72483	1	1	Q7SDJ3_NEUCR
biological_process	GO:0016559	peroxisome fission	1	6	0.166667	0.671568	0.72483	1	1	Q7SDJ3_NEUCR
molecular_function	GO:0030170	pyridoxal phosphate binding	1	52	0.0192308	0.000252294	0.999981	0.024	1	Q7RZ96_NEUCR
biological_process	GO:0006783	heme biosynthetic process	1	11	0.0909091	0.376334	0.845214	1	1	COX10_NEUCR
cellular_component	GO:0030427	site of polarized growth	1	5	0.2	0.731189	0.39994	1	1	KPC1_NEUCR
molecular_function	GO:0004698	calcium-dependent protein kinase C activity	1	1	1	1	0.187584	1	1	KPC1_NEUCR
biological_process	GO:0032186	cellular bud neck septin ring organization	1	1	1	1	0.193407	1	1	KPC1_NEUCR
biological_process	GO:0010606	positive regulation of cytoplasmic mRNA processing body assembly	1	1	1	1	0.193407	1	1	KPC1_NEUCR
biological_process	GO:0060211	regulation of nuclear-transcribed mRNA poly(A) tail shortening	1	1	1	0.962626	0.34944	1	1	KPC1_NEUCR
biological_process	GO:0009612	response to mechanical stimulus	1	1	1	1	0.193407	1	1	KPC1_NEUCR
cellular_component	GO:0031533	mRNA cap methyltransferase complex	1	2	0.5	0.962439	0.350198	1	1	Q7S0G4_NEUCR
molecular_function	GO:0004484	mRNA guanylyltransferase activity	1	3	0.333333	0.907693	0.46386	1	1	U9WH41_NEUCR
molecular_function	GO:0050661	NADP binding	1	32	0.03125	0.0107119	0.998731	0.703	1	Q7RZC2_NEUCR
biological_process	GO:0042128	nitrate assimilation	1	5	0.2	0.750772	0.658764	1	1	NIT2_NEUCR
biological_process	GO:0032436	positive regulation of proteasomal ubiquitin-dependent protein catabolic process	1	10	0.1	0.767522	0.473988	1	1	Q7SHW3_NEUCR
cellular_component	GO:0032865	ERMES complex	1	5	0.2	0.749807	0.659742	1	1	MDM34_NEUCR
biological_process	GO:1990456	mitochondrion-endoplasmic reticulum membrane tethering	1	5	0.2	0.750772	0.658764	1	1	MDM34_NEUCR
biological_process	GO:0015914	phospholipid transport	1	6	0.166667	0.526012	0.748562	1	1	MDM34_NEUCR
biological_process	GO:0034551	mitochondrial respiratory chain complex III assembly	1	8	0.125	0.522719	0.821093	1	1	Q7RW42_NEUCR
molecular_function	GO:0030332	cyclin binding	1	7	0.142857	0.611097	0.766628	1	1	V5IMK9_NEUCR
biological_process	GO:0070816	phosphorylation of RNA polymerase II C-terminal domain	1	12	0.0833333	0.214532	0.950889	1	1	V5IMK9_NEUCR
molecular_function	GO:0005506	iron ion binding	1	63	0.015873	4.18556e-06	1	0.001	1	Q7SDI6_NEUCR
biological_process	GO:0000338	protein deneddylation	1	6	0.166667	0.671568	0.72483	1	1	Q1K7Z3_NEUCR
molecular_function	GO:0004016	adenylate cyclase activity	1	2	0.5	0.964842	0.340009	1	1	CYAA_NEUCR
biological_process	GO:0007188	adenylate cyclase-modulating G protein-coupled receptor signaling pathway	1	2	0.5	0.811396	0.477281	1	1	CYAA_NEUCR
biological_process	GO:0006171	cAMP biosynthetic process	1	2	0.5	0.962626	0.34944	1	1	CYAA_NEUCR
biological_process	GO:0006979	response to oxidative stress	1	13	0.0769231	0.196576	0.884906	1	1	OXR1_NEUCR
molecular_function	GO:0019887	protein kinase regulator activity	1	5	0.2	0.878124	0.221203	1	1	Q7S4W8_NEUCR
biological_process	GO:0051726	regulation of cell cycle	1	6	0.166667	0.999939	0.000138284	1	0.076	V5IMF2_NEUCR
cellular_component	GO:0031305	integral component of mitochondrial inner membrane	1	29	0.0344828	0.00592166	0.999359	0.35	1	Q1K8Z2_NEUCR
molecular_function	GO:0004402	histone acetyltransferase activity	1	4	0.25	0.823729	0.459781	1	1	A7UVZ4_NEUCR
biological_process	GO:0016239	positive regulation of macroautophagy	1	4	0.25	0.863266	0.405112	1	1	Q7S5P0_NEUCR
biological_process	GO:0000183	rDNA heterochromatin assembly	1	6	0.166667	0.811396	0.477281	1	1	A3RNI3_NEUCR
cellular_component	GO:0005881	cytoplasmic microtubule	1	7	0.142857	0.810364	0.478677	1	1	STU1_NEUCR
molecular_function	GO:0004476	mannose-6-phosphate isomerase activity	1	2	0.5	0.964842	0.340009	1	1	MPI_NEUCR
biological_process	GO:0000032	cell wall mannoprotein biosynthetic process	1	12	0.0833333	0.29368	0.924418	1	1	MPI_NEUCR
biological_process	GO:0019630	quinate metabolic process	1	6	0.166667	0.594888	0.778117	1	1	QAX_NEUCR
cellular_component	GO:0098562	cytoplasmic side of membrane	1	1	1	0.766081	0.475741	1	1	DHH1_NEUCR
biological_process	GO:0045900	negative regulation of translational elongation	1	1	1	0.962626	0.34944	1	1	DHH1_NEUCR
biological_process	GO:0010603	regulation of cytoplasmic mRNA processing body assembly	1	1	1	1	0.0373737	1	1	DHH1_NEUCR
molecular_function	GO:0004300	enoyl-CoA hydratase activity	1	5	0.2	0.762541	0.646246	1	1	Q7RYW9_NEUCR
molecular_function	GO:0043021	ribonucleoprotein complex binding	1	6	0.166667	0.11899	0.951515	1	1	Q7RW25_NEUCR
molecular_function	GO:0030515	snoRNA binding	1	12	0.0833333	0.482981	0.717012	1	1	UTP10_NEUCR
cellular_component	GO:0030122	AP-2 adaptor complex	1	3	0.333333	0.90186	0.476228	1	1	Q1K5B2_NEUCR
molecular_function	GO:0015297	antiporter activity	1	11	0.0909091	0.427871	0.743877	1	1	Q1K8R1_NEUCR
biological_process	GO:0006656	phosphatidylcholine biosynthetic process	1	8	0.125	0.522719	0.821093	1	1	Q7SFM1_NEUCR
cellular_component	GO:0034657	GID complex	1	4	0.25	0.828586	0.577832	1	1	FYV10_NEUCR
biological_process	GO:0043409	negative regulation of MAPK cascade	1	3	0.333333	0.750772	0.658764	1	1	Q7RXD5_NEUCR
cellular_component	GO:0070210	Rpd3L-Expanded complex	1	3	0.333333	0.90186	0.476228	1	1	V5IRC9_NEUCR
biological_process	GO:0045454	cell redox homeostasis	1	10	0.1	0.395805	0.883704	1	1	V5ILG5_NEUCR
biological_process	GO:0006749	glutathione metabolic process	1	20	0.05	0.0828568	0.97771	1	1	Q7SFT5_NEUCR
biological_process	GO:0051016	barbed-end actin filament capping	1	6	0.166667	0.639315	0.658309	1	1	Q7RXK8_NEUCR
biological_process	GO:2000601	positive regulation of Arp2/3 complex-mediated actin nucleation	1	5	0.2	0.750772	0.658764	1	1	MYO1_NEUCR
cellular_component	GO:0005684	U2-type spliceosomal complex	1	13	0.0769231	0.133391	0.939495	1	1	Q1K557_NEUCR
molecular_function	GO:0016616	oxidoreductase activity, acting on the CH-OH group of donors, NAD or NADP as acceptor	1	31	0.0322581	0.00103745	0.999661	0.085	1	Q1K5E4_NEUCR
biological_process	GO:0019441	tryptophan catabolic process to kynurenine	1	7	0.142857	0.594888	0.778117	1	1	Q1K7G6_NEUCR
cellular_component	GO:0000328	fungal-type vacuole lumen	1	4	0.25	0.828586	0.577832	1	1	Q7S394_NEUCR
cellular_component	GO:0097344	Rix1 complex	1	2	0.5	0.962439	0.350198	1	1	Q7SF89_NEUCR
biological_process	GO:0015990	electron transport coupled proton transport	1	7	0.142857	0.594888	0.778117	1	1	M1RV35_NEUCR
molecular_function	GO:0015171	amino acid transmembrane transporter activity	1	16	0.0625	0.0732068	0.976108	1	1	Q7S5R8_NEUCR
biological_process	GO:0003333	amino acid transmembrane transport	1	16	0.0625	0.230345	0.903641	1	1	Q7S5R8_NEUCR
cellular_component	GO:0030133	transport vesicle	1	2	0.5	0.995756	0.013809	1	0.916	EXO84_NEUCR
molecular_function	GO:0004475	mannose-1-phosphate guanylyltransferase activity	1	10	0.1	0.414245	0.874996	1	1	Q1K589_NEUCR
molecular_function	GO:0015095	magnesium ion transmembrane transporter activity	1	9	0.111111	0.474403	0.846072	1	1	Q7S8I9_NEUCR
molecular_function	GO:0070122	isopeptidase activity	1	8	0.125	0.540219	0.810464	1	1	Q7SBD3_NEUCR
molecular_function	GO:0003939	L-iditol 2-dehydrogenase activity	1	4	0.25	0.838027	0.564488	1	1	Q7S9B3_NEUCR
biological_process	GO:0006062	sorbitol catabolic process	1	4	0.25	0.829308	0.576857	1	1	Q7S9B3_NEUCR
biological_process	GO:0048478	replication fork protection	1	4	0.25	0.829308	0.576857	1	1	Q7S2D3_NEUCR
biological_process	GO:0034198	cellular response to amino acid starvation	1	7	0.142857	0.767522	0.473988	1	1	Q7S5P0_NEUCR
biological_process	GO:0010506	regulation of autophagy	1	4	0.25	0.741145	0.470498	1	1	Q7SI31_NEUCR
biological_process	GO:0071033	nuclear mRNA surveillance	1	2	0.5	NA	NA	NA	NA	CSN12_NEUCR
biological_process	GO:0048024	regulation of mRNA splicing, via spliceosome	1	2	0.5	0.90231	0.475316	1	1	Q7SCR8_NEUCR
molecular_function	GO:0010181	FMN binding	1	24	0.0416667	0.0443667	0.993249	1	1	Q7S508_NEUCR
biological_process	GO:0035694	mitochondrial protein catabolic process	1	1	1	1	0.193407	1	1	LONM_NEUCR
biological_process	GO:0070407	oxidation-dependent protein catabolic process	1	1	1	1	0.193407	1	1	LONM_NEUCR
cellular_component	GO:0017087	mitochondrial processing peptidase complex	1	2	0.5	0.962439	0.350198	1	1	MPPB_NEUCR
cellular_component	GO:0005854	nascent polypeptide-associated complex	1	3	0.333333	0.90186	0.476228	1	1	Q7S3B3_NEUCR
cellular_component	GO:0042788	polysomal ribosome	1	4	0.25	0.828586	0.577832	1	1	Q7S5P0_NEUCR
molecular_function	GO:0004198	calcium-dependent cysteine-type endopeptidase activity	1	5	0.2	0.762541	0.646246	1	1	Q7S7N5_NEUCR
cellular_component	GO:0015934	large ribosomal subunit	1	8	0.125	2.76622e-05	0.999996	0.003	1	Q7S5N0_NEUCR
biological_process	GO:0007118	budding cell apical bud growth	1	2	0.5	0.90231	0.475316	1	1	STE20_NEUCR
molecular_function	GO:0061133	endopeptidase activator activity	1	4	0.25	0.838027	0.564488	1	1	V5IQU7_NEUCR
molecular_function	GO:0009881	photoreceptor activity	1	4	0.25	0.838027	0.564488	1	1	WC1_NEUCR
cellular_component	GO:0000407	phagophore assembly site	1	14	0.0714286	0.288032	0.871631	1	1	ATG2_NEUCR
cellular_component	GO:0048471	perinuclear region of cytoplasm	1	6	0.166667	0.766081	0.475741	1	1	Q7RWK7_NEUCR
cellular_component	GO:0034098	VCP-NPL4-UFD1 AAA ATPase complex	1	4	0.25	0.828586	0.577832	1	1	Q7S6Y1_NEUCR
biological_process	GO:0071712	ER-associated misfolded protein catabolic process	1	5	0.2	0.750772	0.658764	1	1	Q7S6Y1_NEUCR
molecular_function	GO:0051723	protein methylesterase activity	1	1	1	1	0.187584	1	1	PPME1_NEUCR
biological_process	GO:0006482	protein demethylation	1	1	1	1	0.193407	1	1	PPME1_NEUCR
molecular_function	GO:0004309	exopolyphosphatase activity	1	2	0.5	0.964842	0.340009	1	1	Q7SAC1_NEUCR
cellular_component	GO:1902716	cell cortex of growing cell tip	1	2	0.5	0.962439	0.350198	1	1	V5IQM7_NEUCR
cellular_component	GO:0000164	protein phosphatase type 1 complex	1	2	0.5	0.962439	0.350198	1	1	U9W3Q8_NEUCR
molecular_function	GO:0004722	protein serine/threonine phosphatase activity	1	11	0.0909091	0.144664	0.955633	1	1	A7UVV2_NEUCR
cellular_component	GO:0019773	proteasome core complex, alpha-subunit complex	1	8	0.125	0.521323	0.8219	1	1	Q7S051_NEUCR
molecular_function	GO:0008408	3'-5' exonuclease activity	1	4	0.25	0.989049	0.0319487	1	0.999	REXO4_NEUCR
molecular_function	GO:0004527	exonuclease activity	1	11	0.0909091	0.885567	0.194885	1	1	REXO4_NEUCR
cellular_component	GO:0000811	GINS complex	1	4	0.25	0.828586	0.577832	1	1	PSF2_NEUCR
molecular_function	GO:0046975	histone methyltransferase activity (H3-K36 specific)	1	3	0.333333	0.907693	0.46386	1	1	SET2_NEUCR
biological_process	GO:0000083	regulation of transcription involved in G1/S transition of mitotic cell cycle	1	4	0.25	0.983612	0.0638782	1	1	Q7S8C9_NEUCR
biological_process	GO:0007007	inner mitochondrial membrane organization	1	4	0.25	0.214532	0.950889	1	1	Q7S116_NEUCR
biological_process	GO:0060172	astral microtubule depolymerization	1	1	1	1	0.193407	1	1	STU1_NEUCR
molecular_function	GO:0002161	aminoacyl-tRNA editing activity	1	7	0.142857	0.474403	0.846072	1	1	Q1K5N8_NEUCR
molecular_function	GO:0097157	pre-mRNA intronic binding	1	2	0.5	0.964842	0.340009	1	1	Q7SBD3_NEUCR
molecular_function	GO:0001054	RNA polymerase I activity	1	7	0.142857	0.611097	0.766628	1	1	Q7S8Z5_NEUCR
biological_process	GO:0006363	termination of RNA polymerase I transcription	1	8	0.125	0.522719	0.821093	1	1	Q7S8Z5_NEUCR
biological_process	GO:0000349	generation of catalytic spliceosome for first transesterification step	1	2	0.5	0.962626	0.34944	1	1	SYF1_NEUCR
biological_process	GO:0016050	vesicle organization	1	4	0.25	0.955049	0.0839465	1	1	Q7SDJ3_NEUCR
molecular_function	GO:0048027	mRNA 5'-UTR binding	1	3	0.333333	0.907693	0.46386	1	1	Q1K842_NEUCR
biological_process	GO:0045047	protein targeting to ER	1	9	0.111111	0.111819	0.967871	1	1	Q7S3M6_NEUCR
biological_process	GO:0006465	signal peptide processing	1	9	0.111111	0.456184	0.855753	1	1	V5IN95_NEUCR
cellular_component	GO:0030870	Mre11 complex	1	3	0.333333	0.90186	0.476228	1	1	Q7S501_NEUCR
molecular_function	GO:0008296	3'-5'-exodeoxyribonuclease activity	1	3	0.333333	0.992214	0.0454608	1	1	Q1K845_NEUCR
molecular_function	GO:0000014	single-stranded DNA endodeoxyribonuclease activity	1	4	0.25	0.838027	0.564488	1	1	Q1K8Z0_NEUCR
biological_process	GO:0042138	meiotic DNA double-strand break formation	1	3	0.333333	0.947112	0.249228	1	1	Q1K767_NEUCR
molecular_function	GO:0005199	structural constituent of cell wall	1	4	0.25	0.838027	0.564488	1	1	Q7S1Y4_NEUCR
cellular_component	GO:0005771	multivesicular body	1	9	0.111111	0.340277	0.906815	1	1	Q7S394_NEUCR
biological_process	GO:0061709	reticulophagy	1	6	0.166667	0.671568	0.72483	1	1	ATG2_NEUCR
molecular_function	GO:0017070	U6 snRNA binding	1	5	0.2	0.762541	0.646246	1	1	Q7SBD3_NEUCR
cellular_component	GO:0042709	succinate-CoA ligase complex	1	1	1	0.90186	0.476228	1	1	SUCB_NEUCR
biological_process	GO:0006104	succinyl-CoA metabolic process	1	1	1	1	0.193407	1	1	SUCB_NEUCR
biological_process	GO:0042176	regulation of protein catabolic process	1	3	0.333333	0.906437	0.206637	1	1	Q7S4G9_NEUCR
molecular_function	GO:0008650	rRNA (uridine-2'-O-)-methyltransferase activity	1	2	0.5	0.964842	0.340009	1	1	V5IM66_NEUCR
biological_process	GO:0001510	RNA methylation	1	6	0.166667	0.439102	0.722782	1	1	V5IM66_NEUCR
molecular_function	GO:0004523	RNA-DNA hybrid ribonuclease activity	1	5	0.2	0.762541	0.646246	1	1	Q7S4S2_NEUCR
biological_process	GO:0000162	tryptophan biosynthetic process	1	5	0.2	0.750772	0.658764	1	1	TRPG_NEUCR
biological_process	GO:0042144	vacuole fusion, non-autophagic	1	10	0.1	0.29368	0.924418	1	1	Q1K923_NEUCR
biological_process	GO:0048208	COPII vesicle coating	1	1	1	0.90231	0.475316	1	1	SEC16_NEUCR
biological_process	GO:0070973	protein localization to endoplasmic reticulum exit site	1	2	0.5	0.962626	0.34944	1	1	SEC16_NEUCR
molecular_function	GO:0000993	RNA polymerase II complex binding	1	8	0.125	0.740318	0.504509	1	1	Q7RYN3_NEUCR
biological_process	GO:0032786	positive regulation of DNA-templated transcription, elongation	1	4	0.25	0.197841	0.934271	1	1	A7UW89_NEUCR
molecular_function	GO:0019899	enzyme binding	1	1	1	0.79139	0.280924	1	1	STE20_NEUCR
molecular_function	GO:0044025	histone kinase activity (H2B-S14 specific)	1	1	1	1	0.187584	1	1	STE20_NEUCR
biological_process	GO:0010629	negative regulation of gene expression	1	1	1	0.996156	0.00735284	1	0.987	STE20_NEUCR
biological_process	GO:0007232	osmosensory signaling pathway via Sho1 osmosensor	1	2	0.5	0.962626	0.34944	1	1	STE20_NEUCR
biological_process	GO:0043065	positive regulation of apoptotic process	1	1	1	1	0.193407	1	1	STE20_NEUCR
biological_process	GO:0007124	pseudohyphal growth	1	2	0.5	0.90231	0.475316	1	1	STE20_NEUCR
biological_process	GO:0043408	regulation of MAPK cascade	1	2	0.5	0.6977	0.604195	1	1	STE20_NEUCR
biological_process	GO:0001402	signal transduction involved in filamentous growth	1	2	0.5	0.962626	0.34944	1	1	STE20_NEUCR
biological_process	GO:0035376	sterol import	1	1	1	1	0.193407	1	1	STE20_NEUCR
molecular_function	GO:0042799	histone methyltransferase activity (H4-K20 specific)	1	1	1	1	0.187584	1	1	SET9_NEUCR
biological_process	GO:0034773	histone H4-K20 trimethylation	1	1	1	1	0.193407	1	1	SET9_NEUCR
biological_process	GO:0006817	phosphate ion transport	1	3	0.333333	0.456184	0.855753	1	1	Q1K7D4_NEUCR
molecular_function	GO:0004748	ribonucleoside-diphosphate reductase activity, thioredoxin disulfide as acceptor	1	2	0.5	0.964842	0.340009	1	1	RIR1_NEUCR
biological_process	GO:0009263	deoxyribonucleotide biosynthetic process	1	2	0.5	0.985043	0.0908194	1	1	RIR1_NEUCR
cellular_component	GO:0005666	RNA polymerase III complex	1	17	0.0588235	0.130037	0.97452	1	1	Q7S8Z5_NEUCR
molecular_function	GO:0003899	DNA-directed 5'-3' RNA polymerase activity	1	14	0.0714286	0.0606305	0.984629	1	1	Q7RYI9_NEUCR
cellular_component	GO:0034455	t-UTP complex	1	2	0.5	0.962439	0.350198	1	1	UTP10_NEUCR
biological_process	GO:0009086	methionine biosynthetic process	1	13	0.0769231	0.0550782	0.991263	1	1	Q7RZC2_NEUCR
molecular_function	GO:0008409	5'-3' exonuclease activity	1	4	0.25	0.784702	0.452046	1	1	Q7RWQ0_NEUCR
biological_process	GO:0006284	base-excision repair	1	9	0.111111	0.855693	0.299765	1	1	V5INX7_NEUCR
molecular_function	GO:0004622	lysophospholipase activity	1	8	0.125	0.540219	0.810464	1	1	NTE1_NEUCR
molecular_function	GO:0102545	phosphatidyl phospholipase B activity	1	3	0.333333	0.907693	0.46386	1	1	NTE1_NEUCR
biological_process	GO:0042766	nucleosome mobilization	1	5	0.2	0.750772	0.658764	1	1	INO80_NEUCR
molecular_function	GO:0048039	ubiquinone binding	1	4	0.25	0.838027	0.564488	1	1	M1RV35_NEUCR
cellular_component	GO:0005971	ribonucleoside-diphosphate reductase complex	1	1	1	1	0.193879	1	1	RIR1_NEUCR
biological_process	GO:0032008	positive regulation of TOR signaling	1	6	0.166667	0.522719	0.821093	1	1	Q7SFI9_NEUCR
biological_process	GO:0045893	positive regulation of transcription, DNA-templated	1	7	0.142857	0.995547	0.00796301	1	0.988	Q7S7I2_NEUCR
biological_process	GO:0006360	transcription by RNA polymerase I	1	3	0.333333	0.995636	0.012626	1	0.993	Q7S443_NEUCR
biological_process	GO:0000280	nuclear division	1	3	0.333333	0.999999	2.44085e-06	1	0.001	V5IM50_NEUCR
molecular_function	GO:0004312	fatty acid synthase activity	1	7	0.142857	0.547954	0.731598	1	1	Q7S736_NEUCR
biological_process	GO:0006892	post-Golgi vesicle-mediated transport	1	3	0.333333	0.999914	0.000334941	1	0.212	Q7RZL3_NEUCR
cellular_component	GO:0016363	nuclear matrix	1	2	0.5	0.962439	0.350198	1	1	XPOT_NEUCR
biological_process	GO:0044208	'de novo' AMP biosynthetic process	1	2	0.5	0.962626	0.34944	1	1	Q7SBI4_NEUCR
cellular_component	GO:0043527	tRNA methyltransferase complex	1	3	0.333333	0.970136	0.137538	1	1	Q7S0U6_NEUCR
molecular_function	GO:0004049	anthranilate synthase activity	1	2	0.5	0.964842	0.340009	1	1	TRPG_NEUCR
molecular_function	GO:0004425	indole-3-glycerol-phosphate synthase activity	1	1	1	1	0.187584	1	1	TRPG_NEUCR
molecular_function	GO:0004640	phosphoribosylanthranilate isomerase activity	1	1	1	1	0.187584	1	1	TRPG_NEUCR
cellular_component	GO:1990304	MUB1-RAD6-UBR2 ubiquitin ligase complex	1	2	0.5	0.962439	0.350198	1	1	Q1K6K2_NEUCR
biological_process	GO:0016574	histone ubiquitination	1	4	0.25	0.996025	0.0296002	1	1	Q7S1G1_NEUCR
biological_process	GO:0031571	mitotic G1 DNA damage checkpoint signaling	1	3	0.333333	0.90231	0.475316	1	1	Q7S5P0_NEUCR
biological_process	GO:0051569	regulation of histone H3-K4 methylation	1	2	0.5	0.962626	0.34944	1	1	Q7RYN3_NEUCR
biological_process	GO:0019563	glycerol catabolic process	1	5	0.2	0.750772	0.658764	1	1	Q7S2F2_NEUCR
cellular_component	GO:0005773	vacuole	1	10	0.1	0.36206	0.71421	1	1	YFAS1_NEUCR
molecular_function	GO:0044877	protein-containing complex binding	1	8	0.125	0.508491	0.585639	1	1	Q7SFM1_NEUCR
molecular_function	GO:0008157	protein phosphatase 1 binding	1	2	0.5	0.964842	0.340009	1	1	U9W3Q8_NEUCR
molecular_function	GO:0004865	protein serine/threonine phosphatase inhibitor activity	1	2	0.5	0.964842	0.340009	1	1	Q7S4W8_NEUCR
cellular_component	GO:0000923	equatorial microtubule organizing center	1	6	0.166667	0.670406	0.725771	1	1	Q7SAG2_NEUCR
cellular_component	GO:0000930	gamma-tubulin complex	1	6	0.166667	0.670406	0.725771	1	1	Q7SAG2_NEUCR
biological_process	GO:0031122	cytoplasmic microtubule organization	1	12	0.0833333	0.526012	0.748562	1	1	Q7SAG2_NEUCR
biological_process	GO:0007020	microtubule nucleation	1	7	0.142857	0.594888	0.778117	1	1	Q7SAG2_NEUCR
biological_process	GO:1902408	mitotic cytokinesis, site selection	1	2	0.5	0.962626	0.34944	1	1	Q7S6A6_NEUCR
biological_process	GO:0051256	mitotic spindle midzone assembly	1	2	0.5	0.962626	0.34944	1	1	Q7SB64_NEUCR
biological_process	GO:0009306	protein secretion	1	8	0.125	0.639315	0.658309	1	1	Q7RU49_NEUCR
biological_process	GO:0050921	positive regulation of chemotaxis	1	1	1	1	0.193407	1	1	NIM1_NEUCR
biological_process	GO:0005993	trehalose catabolic process	1	2	0.5	0.90231	0.475316	1	1	TREB_NEUCR
biological_process	GO:0051292	nuclear pore complex assembly	1	3	0.333333	0.90231	0.475316	1	1	Q7SFM1_NEUCR
cellular_component	GO:0045121	membrane raft	1	4	0.25	0.970136	0.137538	1	1	Q7RXS9_NEUCR
biological_process	GO:0034517	ribophagy	1	4	0.25	0.829308	0.576857	1	1	Q7S118_NEUCR
biological_process	GO:0050896	response to stimulus	1	2	0.5	0.999985	2.31946e-05	1	0.015	WC1_NEUCR
molecular_function	GO:0000400	four-way junction DNA binding	1	2	0.5	0.907693	0.46386	1	1	MPH1_NEUCR
biological_process	GO:0045003	double-strand break repair via synthesis-dependent strand annealing	1	3	0.333333	0.949716	0.188604	1	1	MPH1_NEUCR
biological_process	GO:0036297	interstrand cross-link repair	1	8	0.125	0.639315	0.658309	1	1	MPH1_NEUCR
cellular_component	GO:0017053	transcription repressor complex	1	4	0.25	0.908608	0.329594	1	1	Q7S2D9_NEUCR
molecular_function	GO:0008934	inositol monophosphate 1-phosphatase activity	1	2	0.5	0.964842	0.340009	1	1	QAX_NEUCR
biological_process	GO:0006312	mitotic recombination	1	5	0.2	0.251438	0.939073	1	1	Q7S6F7_NEUCR
molecular_function	GO:0016818	hydrolase activity, acting on acid anhydrides, in phosphorus-containing anhydrides	1	3	0.333333	0.356437	0.720354	1	1	Q7SAR3_NEUCR
biological_process	GO:0009231	riboflavin biosynthetic process	1	8	0.125	0.522719	0.821093	1	1	Q1K5V5_NEUCR
biological_process	GO:0044805	late nucleophagy	1	8	0.125	0.522719	0.821093	1	1	ATG2_NEUCR
cellular_component	GO:0005749	mitochondrial respiratory chain complex II, succinate dehydrogenase complex (ubiquinone)	1	3	0.333333	0.90186	0.476228	1	1	A7UWT5_NEUCR
biological_process	GO:0006121	mitochondrial electron transport, succinate to ubiquinone	1	4	0.25	0.829308	0.576857	1	1	A7UWT5_NEUCR
molecular_function	GO:0004354	glutamate dehydrogenase (NADP+) activity	1	1	1	1	0.187584	1	1	DHE4_NEUCR
cellular_component	GO:0016514	SWI/SNF complex	1	8	0.125	0.521323	0.8219	1	1	Q7RXT7_NEUCR
molecular_function	GO:0102203	brassicasterol glucosyltransferase activity	1	1	1	1	0.187584	1	1	ATG26_NEUCR
molecular_function	GO:0102205	cholesterol alpha-glucosyltransferase activity	1	1	1	1	0.187584	1	1	ATG26_NEUCR
molecular_function	GO:0102202	soladodine glucosyltransferase activity	1	1	1	1	0.187584	1	1	ATG26_NEUCR
molecular_function	GO:0016906	sterol 3-beta-glucosyltransferase activity	1	1	1	1	0.187584	1	1	ATG26_NEUCR
cellular_component	GO:0005885	Arp2/3 protein complex	1	7	0.142857	0.593583	0.778997	1	1	Q7SH88_NEUCR
biological_process	GO:0030041	actin filament polymerization	1	4	0.25	0.743548	0.426696	1	1	Q7SH88_NEUCR
biological_process	GO:0034314	Arp2/3 complex-mediated actin nucleation	1	7	0.142857	0.720837	0.527122	1	1	Q7SH88_NEUCR
biological_process	GO:0032147	activation of protein kinase activity	1	2	0.5	0.962626	0.34944	1	1	Q1K719_NEUCR
biological_process	GO:0042594	response to starvation	1	6	0.166667	0.83731	0.277618	1	1	U9W307_NEUCR
cellular_component	GO:0071627	integral component of fungal-type vacuolar membrane	1	11	0.0909091	0.340277	0.906815	1	1	V5IP97_NEUCR
molecular_function	GO:0044183	protein folding chaperone	1	9	0.111111	0.474403	0.846072	1	1	GET3_NEUCR
biological_process	GO:0070880	fungal-type cell wall beta-glucan biosynthetic process	1	2	0.5	0.594888	0.778117	1	1	V5IM04_NEUCR
molecular_function	GO:0050185	phosphatidylinositol deacylase activity	1	1	1	1	0.187584	1	1	BST1_NEUCR
biological_process	GO:0006505	GPI anchor metabolic process	1	1	1	0.0378607	0.991222	1	1	BST1_NEUCR
biological_process	GO:0030036	actin cytoskeleton organization	1	9	0.111111	0.929301	0.114696	1	1	Q7S209_NEUCR
biological_process	GO:0006335	DNA replication-dependent chromatin assembly	1	3	0.333333	0.90231	0.475316	1	1	Q7SGQ8_NEUCR
cellular_component	GO:0043529	GET complex	1	2	0.5	0.962439	0.350198	1	1	GET3_NEUCR
biological_process	GO:0006620	posttranslational protein targeting to endoplasmic reticulum membrane	1	3	0.333333	0.395805	0.883704	1	1	GET3_NEUCR
biological_process	GO:0045048	protein insertion into ER membrane	1	3	0.333333	0.829308	0.576857	1	1	GET3_NEUCR
biological_process	GO:0009408	response to heat	1	3	0.333333	0.422874	0.817521	1	1	GET3_NEUCR
biological_process	GO:0010038	response to metal ion	1	3	0.333333	0.526012	0.748562	1	1	GET3_NEUCR
cellular_component	GO:0045160	myosin I complex	1	1	1	1	0.193879	1	1	MYO1_NEUCR
cellular_component	GO:0044853	plasma membrane raft	1	1	1	1	0.0375606	1	1	MYO1_NEUCR
biological_process	GO:0044855	plasma membrane raft distribution	1	1	1	1	0.193407	1	1	MYO1_NEUCR
biological_process	GO:0030838	positive regulation of actin filament polymerization	1	1	1	0.852676	0.327105	1	1	MYO1_NEUCR
molecular_function	GO:0004550	nucleoside diphosphate kinase activity	1	2	0.5	0.964842	0.340009	1	1	Q1K688_NEUCR
biological_process	GO:0006228	UTP biosynthetic process	1	3	0.333333	0.90231	0.475316	1	1	Q7SH52_NEUCR
biological_process	GO:0007189	adenylate cyclase-activating G protein-coupled receptor signaling pathway	1	5	0.2	0.594888	0.778117	1	1	Q7SFU4_NEUCR
biological_process	GO:0045041	protein import into mitochondrial intermembrane space	1	6	0.166667	0.671568	0.72483	1	1	Q1K566_NEUCR
biological_process	GO:0034638	phosphatidylcholine catabolic process	1	1	1	1	0.193407	1	1	NTE1_NEUCR
biological_process	GO:0071071	regulation of phospholipid biosynthetic process	1	1	1	0.975313	0.170692	1	1	NTE1_NEUCR
biological_process	GO:0006913	nucleocytoplasmic transport	1	2	0.5	0.966901	0.0549741	1	1	NTF2_NEUCR
cellular_component	GO:0015630	microtubule cytoskeleton	1	10	0.1	0.897759	0.151023	1	1	U9W339_NEUCR
biological_process	GO:0009251	glucan catabolic process	1	9	0.111111	0.323658	0.850481	1	1	Q7RWP2_NEUCR
molecular_function	GO:0016162	cellulose 1,4-beta-cellobiosidase activity	1	1	1	1	0.187584	1	1	GUX1A_NEUCR
molecular_function	GO:0042803	protein homodimerization activity	1	7	0.142857	0.611097	0.766628	1	1	Q1K5E8_NEUCR
molecular_function	GO:0004017	adenylate kinase activity	1	4	0.25	0.838027	0.564488	1	1	Q7SGV3_NEUCR
biological_process	GO:0006172	ADP biosynthetic process	1	2	0.5	0.962626	0.34944	1	1	Q7SGV3_NEUCR
cellular_component	GO:0005952	cAMP-dependent protein kinase complex	1	3	0.333333	0.90186	0.476228	1	1	Q7SHX1_NEUCR
biological_process	GO:0009099	valine biosynthetic process	1	6	0.166667	0.671568	0.72483	1	1	V5INN6_NEUCR
cellular_component	GO:0140453	protein aggregate center	1	4	0.25	0.828586	0.577832	1	1	HSP98_NEUCR
biological_process	GO:0070370	cellular heat acclimation	1	3	0.333333	0.90231	0.475316	1	1	HSP98_NEUCR
biological_process	GO:0071218	cellular response to misfolded protein	1	3	0.333333	0.812027	0.418255	1	1	HSP98_NEUCR
biological_process	GO:0043335	protein unfolding	1	3	0.333333	0.90231	0.475316	1	1	HSP98_NEUCR
molecular_function	GO:0004311	farnesyltranstransferase activity	1	3	0.333333	0.762541	0.646246	1	1	COX10_NEUCR
molecular_function	GO:0033677	DNA/RNA helicase activity	1	1	1	0.838027	0.564488	1	1	DBP9_NEUCR
molecular_function	GO:0003910	DNA ligase (ATP) activity	1	4	0.25	0.838027	0.564488	1	1	Q1K6N2_NEUCR
molecular_function	GO:0017150	tRNA dihydrouridine synthase activity	1	4	0.25	0.838027	0.564488	1	1	DUS3_NEUCR
molecular_function	GO:0102265	tRNA-dihydrouridine47 synthase activity	1	4	0.25	0.838027	0.564488	1	1	DUS3_NEUCR
biological_process	GO:0000389	mRNA 3'-splice site recognition	1	2	0.5	0.962626	0.34944	1	1	Q7SBD3_NEUCR
biological_process	GO:0032446	protein modification by small protein conjugation	1	7	0.142857	0.762711	0.31965	1	1	Q7RWR0_NEUCR
cellular_component	GO:0070776	MOZ/MORF histone acetyltransferase complex	1	2	0.5	0.962439	0.350198	1	1	Q7RWS7_NEUCR
biological_process	GO:0044154	histone H3-K14 acetylation	1	2	0.5	0.962626	0.34944	1	1	Q7RWS7_NEUCR
biological_process	GO:0016572	histone phosphorylation	1	1	1	1	0.193407	1	1	ATM_NEUCR
molecular_function	GO:0004601	peroxidase activity	1	11	0.0909091	0.0625709	0.989751	1	1	Q7S3A4_NEUCR
molecular_function	GO:0008495	protoheme IX farnesyltransferase activity	1	1	1	1	0.187584	1	1	COX10_NEUCR
biological_process	GO:0045333	cellular respiration	1	2	0.5	0.0254654	0.989066	0.995	1	COX10_NEUCR
biological_process	GO:0048034	heme O biosynthetic process	1	1	1	1	0.193407	1	1	COX10_NEUCR
molecular_function	GO:0051731	polynucleotide 5'-hydroxyl-kinase activity	1	2	0.5	0.838027	0.564488	1	1	Q7S442_NEUCR
biological_process	GO:0015886	heme transport	1	3	0.333333	0.90231	0.475316	1	1	Q7SDJ3_NEUCR
biological_process	GO:0008299	isoprenoid biosynthetic process	1	4	0.25	0.0657286	0.989157	1	1	Q7SET4_NEUCR
biological_process	GO:0006085	acetyl-CoA biosynthetic process	1	4	0.25	0.395805	0.883704	1	1	V5IN52_NEUCR
biological_process	GO:0045490	pectin catabolic process	1	7	0.142857	0.594888	0.778117	1	1	V5INE4_NEUCR
cellular_component	GO:0017119	Golgi transport complex	1	5	0.2	0.749807	0.659742	1	1	COG6_NEUCR
biological_process	GO:0031047	gene silencing by RNA	1	7	0.142857	0.884235	0.279163	1	1	DED1_NEUCR
cellular_component	GO:0005779	integral component of peroxisomal membrane	1	9	0.111111	0.454745	0.856481	1	1	Q7SBJ5_NEUCR
molecular_function	GO:0008239	dipeptidyl-peptidase activity	1	6	0.166667	0.685864	0.712668	1	1	Q7SH28_NEUCR
molecular_function	GO:0003878	ATP citrate synthase activity	1	2	0.5	0.964842	0.340009	1	1	V5IN52_NEUCR
molecular_function	GO:0017057	6-phosphogluconolactonase activity	1	4	0.25	0.838027	0.564488	1	1	Q7S6A9_NEUCR
molecular_function	GO:0019784	NEDD8-specific protease activity	1	3	0.333333	0.907693	0.46386	1	1	Q1K7Z3_NEUCR
molecular_function	GO:0003885	D-arabinono-1,4-lactone oxidase activity	1	1	1	1	0.187584	1	1	ALO_NEUCR
biological_process	GO:0070485	dehydro-D-arabinono-1,4-lactone biosynthetic process	1	2	0.5	0.962626	0.34944	1	1	ALO_NEUCR
molecular_function	GO:0008474	palmitoyl-(protein) hydrolase activity	1	6	0.166667	0.685864	0.712668	1	1	Q7S897_NEUCR
biological_process	GO:0002084	protein depalmitoylation	1	3	0.333333	0.90231	0.475316	1	1	Q7S897_NEUCR
cellular_component	GO:0000176	nuclear exosome (RNase complex)	1	11	0.0909091	0.340277	0.906815	1	1	Q7S5A8_NEUCR
molecular_function	GO:0003727	single-stranded RNA binding	1	7	0.142857	0.555118	0.683994	1	1	Q7S5A8_NEUCR
biological_process	GO:0000467	exonucleolytic trimming to generate mature 3'-end of 5.8S rRNA from tricistronic rRNA transcript (SSU-rRNA, 5.8S rRNA, LSU-rRNA)	1	10	0.1	0.395805	0.883704	1	1	Q7S5A8_NEUCR
biological_process	GO:0071044	histone mRNA catabolic process	1	1	1	1	0.193407	1	1	Q7S5A8_NEUCR
biological_process	GO:0071040	nuclear polyadenylation-dependent antisense transcript catabolic process	1	1	1	1	0.193407	1	1	Q7S5A8_NEUCR
biological_process	GO:0071039	nuclear polyadenylation-dependent CUT catabolic process	1	3	0.333333	0.90231	0.475316	1	1	Q7S5A8_NEUCR
biological_process	GO:0071035	nuclear polyadenylation-dependent rRNA catabolic process	1	8	0.125	0.522719	0.821093	1	1	Q7S5A8_NEUCR
biological_process	GO:0071036	nuclear polyadenylation-dependent snoRNA catabolic process	1	1	1	1	0.193407	1	1	Q7S5A8_NEUCR
biological_process	GO:0071037	nuclear polyadenylation-dependent snRNA catabolic process	1	1	1	1	0.193407	1	1	Q7S5A8_NEUCR
biological_process	GO:0071038	nuclear polyadenylation-dependent tRNA catabolic process	1	9	0.111111	0.456184	0.855753	1	1	Q7S5A8_NEUCR
biological_process	GO:0071048	nuclear mRNA surveillance	1	2	0.5	NA	NA	NA	NA	Q7S5A8_NEUCR
biological_process	GO:0071051	polyadenylation-dependent snoRNA 3'-end processing	1	6	0.166667	0.671568	0.72483	1	1	Q7S5A8_NEUCR
biological_process	GO:0042149	cellular response to glucose starvation	1	3	0.333333	0.90231	0.475316	1	1	Q7S4W8_NEUCR
molecular_function	GO:0004407	histone deacetylase activity	1	4	0.25	0.985165	0.0699611	1	1	Q7S8C9_NEUCR
molecular_function	GO:0008483	transaminase activity	1	9	0.111111	0.0945046	0.97376	1	1	Q7RZ96_NEUCR
biological_process	GO:0009058	biosynthetic process	1	9	0.111111	0.115221	0.899039	1	1	Q7RZ96_NEUCR
cellular_component	GO:0000127	transcription factor TFIIIC complex	1	5	0.2	0.749807	0.659742	1	1	Q7RZQ4_NEUCR
biological_process	GO:0006384	transcription initiation from RNA polymerase III promoter	1	14	0.0714286	0.182479	0.960415	1	1	Q7S8Z5_NEUCR
cellular_component	GO:1990526	Ste12p-Dig1p-Dig2p complex	1	1	1	1	0.193879	1	1	Q1K623_NEUCR
cellular_component	GO:1990527	Tec1p-Ste12p-Dig1p complex	1	1	1	1	0.193879	1	1	Q1K623_NEUCR
biological_process	GO:0046020	negative regulation of transcription from RNA polymerase II promoter by pheromones	1	3	0.333333	0.90231	0.475316	1	1	Q1K623_NEUCR
biological_process	GO:0007329	positive regulation of transcription from RNA polymerase II promoter by pheromones	1	2	0.5	0.962626	0.34944	1	1	Q1K623_NEUCR
biological_process	GO:0019953	sexual reproduction	1	1	1	0.795884	0.31711	1	1	Q1K623_NEUCR
biological_process	GO:0006048	UDP-N-acetylglucosamine biosynthetic process	1	7	0.142857	0.594888	0.778117	1	1	Q7S0B7_NEUCR
biological_process	GO:0070126	mitochondrial translational termination	1	2	0.5	0.962626	0.34944	1	1	Q1K6X0_NEUCR
biological_process	GO:0046578	regulation of Ras protein signal transduction	1	4	0.25	0.992153	0.0264066	1	1	V5IR46_NEUCR
molecular_function	GO:0004032	alditol:NADP+ 1-oxidoreductase activity	1	7	0.142857	0.611097	0.766628	1	1	Q1K5H0_NEUCR
molecular_function	GO:0047834	D-threo-aldose 1-dehydrogenase activity	1	18	0.0555556	0.122125	0.976391	1	1	Q1K5H0_NEUCR
biological_process	GO:0033567	DNA replication, Okazaki fragment processing	1	3	0.333333	0.909181	0.328432	1	1	V5IKU3_NEUCR
cellular_component	GO:0031461	cullin-RING ubiquitin ligase complex	1	4	0.25	0.989265	0.0271119	1	0.994	Q7RZU1_NEUCR
biological_process	GO:0006401	RNA catabolic process	1	6	0.166667	0.956067	0.071504	1	1	Q7SHE9_NEUCR
biological_process	GO:0034087	establishment of mitotic sister chromatid cohesion	1	3	0.333333	0.829308	0.576857	1	1	Q7S893_NEUCR
molecular_function	GO:0034647	histone H3-tri/di/monomethyl-lysine-4 demethylase activity	1	2	0.5	0.964842	0.340009	1	1	Q7SE87_NEUCR
biological_process	GO:0006189	'de novo' IMP biosynthetic process	1	9	0.111111	0.456184	0.855753	1	1	Q7SBI4_NEUCR
molecular_function	GO:0003824	catalytic activity	1	34	0.0294118	1.9992e-14	1	0	1	Q7S8L8_NEUCR
cellular_component	GO:0016593	Cdc73/Paf1 complex	1	6	0.166667	0.670406	0.725771	1	1	Q7RYN3_NEUCR
biological_process	GO:0016570	histone modification	1	5	0.2	0.878697	0.186885	1	1	Q7RYN3_NEUCR
molecular_function	GO:0016773	phosphotransferase activity, alcohol group as acceptor	1	7	0.142857	1	3.62213e-07	1	0	Q7S2F2_NEUCR
biological_process	GO:0009254	peptidoglycan turnover	1	4	0.25	0.829308	0.576857	1	1	Q7S6H8_NEUCR
cellular_component	GO:0035145	exon-exon junction complex	1	5	0.2	0.749807	0.659742	1	1	Q7RVU7_NEUCR
molecular_function	GO:0008138	protein tyrosine/serine/threonine phosphatase activity	1	8	0.125	0.770575	0.525597	1	1	U9WH41_NEUCR
biological_process	GO:0006379	mRNA cleavage	1	4	0.25	0.890671	0.3023	1	1	Q1K4R8_NEUCR
cellular_component	GO:0042995	cell projection	1	9	0.111111	0.311614	0.841861	1	1	Q7RW05_NEUCR
biological_process	GO:0030865	cortical cytoskeleton organization	1	7	0.142857	0.827433	0.298949	1	1	Q7RW05_NEUCR
biological_process	GO:0045332	phospholipid translocation	1	7	0.142857	0.594888	0.778117	1	1	Q7RZL3_NEUCR
biological_process	GO:0046907	intracellular transport	1	5	0.2	0.965347	0.0453026	1	1	Q1K6W4_NEUCR
biological_process	GO:1903461	Okazaki fragment processing involved in mitotic DNA replication	1	3	0.333333	0.90231	0.475316	1	1	Q1K6N2_NEUCR
molecular_function	GO:0003935	GTP cyclohydrolase II activity	1	2	0.5	0.964842	0.340009	1	1	Q1K5V5_NEUCR
biological_process	GO:0018344	protein geranylgeranylation	1	5	0.2	0.750772	0.658764	1	1	Q1K7Q2_NEUCR
biological_process	GO:0018342	protein prenylation	1	4	0.25	0.863266	0.405112	1	1	Q7S2F7_NEUCR
cellular_component	GO:0005657	replication fork	1	4	0.25	0.71978	0.429487	1	1	Q7S8S8_NEUCR
cellular_component	GO:0035097	histone methyltransferase complex	1	1	1	0.394362	0.884352	1	1	U9W4U5_NEUCR
molecular_function	GO:0030374	nuclear receptor coactivator activity	1	2	0.5	0.964842	0.340009	1	1	U9W4U5_NEUCR
cellular_component	GO:0042720	mitochondrial inner membrane peptidase complex	1	3	0.333333	0.90186	0.476228	1	1	V5IN95_NEUCR
cellular_component	GO:0045252	oxoglutarate dehydrogenase complex	1	4	0.25	0.749807	0.659742	1	1	Q7SC30_NEUCR
molecular_function	GO:0016151	nickel cation binding	1	5	0.2	0.762541	0.646246	1	1	Q1K6K4_NEUCR
molecular_function	GO:0046899	nucleoside triphosphate adenylate kinase activity	1	2	0.5	0.964842	0.340009	1	1	Q7SGV3_NEUCR
biological_process	GO:0046039	GTP metabolic process	1	1	1	0.90231	0.475316	1	1	Q7SGV3_NEUCR
biological_process	GO:0046041	ITP metabolic process	1	1	1	1	0.193407	1	1	Q7SGV3_NEUCR
biological_process	GO:0009142	nucleoside triphosphate biosynthetic process	1	2	0.5	0.499059	0.686217	1	1	Q7SGV3_NEUCR
molecular_function	GO:0030695	GTPase regulator activity	1	2	0.5	1	4.3413e-07	1	0	Q1K6Y8_NEUCR
molecular_function	GO:0016407	acetyltransferase activity	1	4	0.25	0.0206981	0.992847	0.924	1	Q7S329_NEUCR
biological_process	GO:0071230	cellular response to amino acid stimulus	1	4	0.25	0.671568	0.72483	1	1	Q7SI31_NEUCR
cellular_component	GO:0032126	eisosome	1	3	0.333333	0.946755	0.250193	1	1	Q7RVV5_NEUCR
biological_process	GO:0000435	positive regulation of transcription from RNA polymerase II promoter by galactose	1	4	0.25	0.829308	0.576857	1	1	Q7S3X5_NEUCR
biological_process	GO:0017000	antibiotic biosynthetic process	1	41	0.0243902	0.00156198	0.999857	0.266	1	Q7SDI6_NEUCR
biological_process	GO:0051598	meiotic recombination checkpoint signaling	1	2	0.5	0.962626	0.34944	1	1	V5IPR0_NEUCR
biological_process	GO:1990260	negative regulation of transcription from RNA polymerase II promoter by transcription factor localization involved in response to DNA damage checkpoint signaling	1	1	1	1	0.193407	1	1	V5IPR0_NEUCR
molecular_function	GO:0031624	ubiquitin conjugating enzyme binding	1	10	0.1	0.414245	0.874996	1	1	Q7SHW3_NEUCR
cellular_component	GO:0070319	Golgi to plasma membrane transport vesicle	1	3	0.333333	0.90186	0.476228	1	1	Q7S7T9_NEUCR
biological_process	GO:0000160	phosphorelay signal transduction system	1	4	0.25	0.750772	0.658764	1	1	Q7S2I4_NEUCR
molecular_function	GO:0009374	biotin binding	1	1	1	1	0.187584	1	1	Q7SHV6_NEUCR
molecular_function	GO:0004736	pyruvate carboxylase activity	1	1	1	1	0.187584	1	1	Q7SHV6_NEUCR
cellular_component	GO:0005832	chaperonin-containing T-complex	1	8	0.125	0.521323	0.8219	1	1	Q7RV38_NEUCR
biological_process	GO:0001682	tRNA 5'-leader removal	1	9	0.111111	0.456184	0.855753	1	1	Q7S641_NEUCR
biological_process	GO:0042255	ribosome assembly	1	2	0.5	0.0902156	0.965172	1	1	Q7S5N0_NEUCR
molecular_function	GO:0003884	D-amino-acid oxidase activity	1	2	0.5	0.964842	0.340009	1	1	Q7SFW4_NEUCR
biological_process	GO:0019478	D-amino acid catabolic process	1	2	0.5	0.90231	0.475316	1	1	Q7SFW4_NEUCR
biological_process	GO:0002143	tRNA wobble position uridine thiolation	1	5	0.2	0.750772	0.658764	1	1	U9W2Q7_NEUCR
biological_process	GO:0007031	peroxisome organization	1	10	0.1	0.363206	0.793377	1	1	Q7S2E2_NEUCR
molecular_function	GO:0004609	phosphatidylserine decarboxylase activity	1	4	0.25	0.838027	0.564488	1	1	Q1K8E2_NEUCR
biological_process	GO:0006646	phosphatidylethanolamine biosynthetic process	1	8	0.125	0.522719	0.821093	1	1	Q1K8E2_NEUCR
biological_process	GO:0016540	protein autoprocessing	1	4	0.25	0.829308	0.576857	1	1	Q1K8E2_NEUCR
biological_process	GO:0000448	cleavage in ITS2 between 5.8S rRNA and LSU-rRNA of tricistronic rRNA transcript (SSU-rRNA, 5.8S rRNA, LSU-rRNA)	1	1	1	1	0.193407	1	1	Q7S442_NEUCR
molecular_function	GO:0008506	sucrose:proton symporter activity	1	2	0.5	0.964842	0.340009	1	1	U9W3C8_NEUCR
molecular_function	GO:0043682	P-type divalent copper transporter activity	1	3	0.333333	0.907693	0.46386	1	1	Q7SGS2_NEUCR
biological_process	GO:0055070	copper ion homeostasis	1	4	0.25	0.472878	0.785468	1	1	Q7SGS2_NEUCR
molecular_function	GO:0001056	RNA polymerase III activity	1	10	0.1	0.414245	0.874996	1	1	Q7S8Z5_NEUCR
biological_process	GO:0006386	termination of RNA polymerase III transcription	1	10	0.1	0.395805	0.883704	1	1	Q7S8Z5_NEUCR
biological_process	GO:0042797	tRNA transcription by RNA polymerase III	1	12	0.0833333	0.29368	0.924418	1	1	Q7S8Z5_NEUCR
cellular_component	GO:0070522	ERCC4-ERCC1 complex	1	1	1	1	0.193879	1	1	Q7S6F7_NEUCR
cellular_component	GO:0000110	nucleotide-excision repair factor 1 complex	1	3	0.333333	0.90186	0.476228	1	1	Q7S6F7_NEUCR
biological_process	GO:0006296	nucleotide-excision repair, DNA incision, 5'-to lesion	1	3	0.333333	0.90231	0.475316	1	1	Q7S6F7_NEUCR
biological_process	GO:0070914	UV-damage excision repair	1	6	0.166667	0.811396	0.477281	1	1	Q7S6F7_NEUCR
biological_process	GO:0061136	regulation of proteasomal protein catabolic process	1	1	1	0.852676	0.327105	1	1	Q7SH87_NEUCR
cellular_component	GO:1990072	TRAPPIII protein complex	1	3	0.333333	0.90186	0.476228	1	1	F5HCS7_NEUCR
molecular_function	GO:0008195	phosphatidate phosphatase activity	1	6	0.166667	0.685864	0.712668	1	1	A7UVU1_NEUCR
biological_process	GO:0006464	cellular protein modification process	1	5	0.2	0.40293	0.640765	1	1	Q7S4R9_NEUCR
molecular_function	GO:0035673	oligopeptide transmembrane transporter activity	1	11	0.0909091	0.547954	0.731598	1	1	Q7RW19_NEUCR
molecular_function	GO:0008897	holo-[acyl-carrier-protein] synthase activity	1	3	0.333333	0.907693	0.46386	1	1	V5IMT9_NEUCR
biological_process	GO:0006266	DNA ligation	1	3	0.333333	0.829308	0.576857	1	1	Q1K6N2_NEUCR
biological_process	GO:0006273	lagging strand elongation	1	4	0.25	0.890671	0.3023	1	1	Q1K6N2_NEUCR
biological_process	GO:0000288	nuclear-transcribed mRNA catabolic process, deadenylation-dependent decay	1	7	0.142857	0.950273	0.104789	1	1	Q7S687_NEUCR
molecular_function	GO:0004691	cAMP-dependent protein kinase activity	1	2	0.5	0.964842	0.340009	1	1	Q7SHX1_NEUCR
biological_process	GO:0045721	negative regulation of gluconeogenesis	1	4	0.25	0.829308	0.576857	1	1	Q7S7G6_NEUCR
biological_process	GO:0034622	protein-containing complex assembly	1	4	0.25	NA	NA	NA	NA	Q7S592_NEUCR
cellular_component	GO:0032221	Rpd3S/Clr6-CII complex	1	3	0.333333	0.90186	0.476228	1	1	Q7RXT5_NEUCR
biological_process	GO:0016575	histone deacetylation	1	10	0.1	0.672895	0.577126	1	1	Q7RXT5_NEUCR
molecular_function	GO:0016810	hydrolase activity, acting on carbon-nitrogen (but not peptide) bonds	1	10	0.1	0.637401	0.468963	1	1	Q7S9C2_NEUCR
molecular_function	GO:0000293	ferric-chelate reductase activity	1	11	0.0909091	0.35994	0.89849	1	1	Q7SFL2_NEUCR
biological_process	GO:0033215	reductive iron assimilation	1	8	0.125	0.522719	0.821093	1	1	Q7SFL2_NEUCR
biological_process	GO:0030001	metal ion transport	1	1	1	0.9079	0.163519	1	1	Q7RWK7_NEUCR
biological_process	GO:0031398	positive regulation of protein ubiquitination	1	1	1	0.962626	0.34944	1	1	Q7RWK7_NEUCR
biological_process	GO:0019240	citrulline biosynthetic process	1	3	0.333333	0.90231	0.475316	1	1	Q7SH52_NEUCR
molecular_function	GO:0016702	oxidoreductase activity, acting on single donors with incorporation of molecular oxygen, incorporation of two atoms of oxygen	1	6	0.166667	0.08772	0.984443	1	1	Q7S0U2_NEUCR
biological_process	GO:0036228	protein localization to nuclear inner membrane	1	3	0.333333	0.90231	0.475316	1	1	Q7SG91_NEUCR
biological_process	GO:0032120	ascospore-type prospore membrane formation	1	2	0.5	0.962626	0.34944	1	1	F5HEM8_NEUCR
molecular_function	GO:0017168	5-oxoprolinase (ATP-hydrolyzing) activity	1	2	0.5	0.964842	0.340009	1	1	Q7SFT5_NEUCR
molecular_function	GO:0008236	serine-type peptidase activity	1	6	0.166667	0.16757	0.926793	1	1	V5IL56_NEUCR
biological_process	GO:0016125	sterol metabolic process	1	6	0.166667	0.025808	0.992907	1	1	Q7SDI6_NEUCR
biological_process	GO:0046294	formaldehyde catabolic process	1	2	0.5	0.962626	0.34944	1	1	Q7RXB4_NEUCR
biological_process	GO:0070647	protein modification by small protein conjugation or removal	1	4	0.25	0.899002	0.141656	1	1	Q7S1A4_NEUCR
molecular_function	GO:0004382	guanosine-diphosphatase activity	1	2	0.5	0.964842	0.340009	1	1	Q1K7Y7_NEUCR
molecular_function	GO:0017110	nucleoside-diphosphatase activity	1	2	0.5	0.838027	0.564488	1	1	Q1K7Y7_NEUCR
molecular_function	GO:0045134	uridine-diphosphatase activity	1	2	0.5	0.964842	0.340009	1	1	Q1K7Y7_NEUCR
biological_process	GO:0009134	nucleoside diphosphate catabolic process	1	2	0.5	0.962626	0.34944	1	1	Q1K7Y7_NEUCR
cellular_component	GO:0005801	cis-Golgi network	1	9	0.111111	0.394362	0.884352	1	1	Q7SH23_NEUCR
molecular_function	GO:0016747	acyltransferase activity, transferring groups other than amino-acyl groups	1	9	0.111111	0.00480314	0.997991	0.375	1	Q7SE22_NEUCR
biological_process	GO:0030833	regulation of actin filament polymerization	1	7	0.142857	0.743548	0.426696	1	1	Q7SH88_NEUCR
biological_process	GO:0006813	potassium ion transport	1	3	0.333333	0.971509	0.109329	1	1	Q1K927_NEUCR
biological_process	GO:0030026	cellular manganese ion homeostasis	1	7	0.142857	0.594888	0.778117	1	1	Q7S6M1_NEUCR
molecular_function	GO:0016706	2-oxoglutarate-dependent dioxygenase activity	1	6	0.166667	0.495491	0.769446	1	1	Q1K812_NEUCR
biological_process	GO:0060548	negative regulation of cell death	1	3	0.333333	0.671568	0.72483	1	1	Q7SAE6_NEUCR
cellular_component	GO:0005797	Golgi medial cisterna	1	3	0.333333	0.90186	0.476228	1	1	Q7SH23_NEUCR
molecular_function	GO:0004930	G protein-coupled receptor activity	1	5	0.2	0.872783	0.388903	1	1	Q7SFU4_NEUCR
molecular_function	GO:0016614	oxidoreductase activity, acting on CH-OH group of donors	1	8	0.125	0.00299472	0.99879	0.257	1	Q7S0Y1_NEUCR
biological_process	GO:0045324	late endosome to vacuole transport	1	6	0.166667	0.415534	0.769655	1	1	Q7S5K6_NEUCR
cellular_component	GO:0030123	AP-3 adaptor complex	1	3	0.333333	0.90186	0.476228	1	1	Q7S9G9_NEUCR
cellular_component	GO:0110165	cellular anatomical entity	1	12	0.0833333	0.3306	0.772617	1	1	Q1K666_NEUCR
cellular_component	GO:0070822	Sin3-type complex	1	4	0.25	0.93551	0.189216	1	1	Q7SFD5_NEUCR
cellular_component	GO:0005673	transcription factor TFIIE complex	1	2	0.5	0.962439	0.350198	1	1	F5HDH6_NEUCR
molecular_function	GO:0050072	m7G(5')pppN diphosphatase activity	1	4	0.25	0.838027	0.564488	1	1	Q7SB05_NEUCR
biological_process	GO:0006231	dTMP biosynthetic process	1	2	0.5	0.962626	0.34944	1	1	Q7S072_NEUCR
molecular_function	GO:0000026	alpha-1,2-mannosyltransferase activity	1	9	0.111111	0.414245	0.874996	1	1	Q7RX94_NEUCR
biological_process	GO:0043966	histone H3 acetylation	1	3	0.333333	0.863266	0.405112	1	1	Q7SDV2_NEUCR
cellular_component	GO:0061957	NVT complex	1	1	1	1	0.193879	1	1	Q7S394_NEUCR
biological_process	GO:0120113	cytoplasm to vacuole transport by the NVT pathway	1	1	1	1	0.193407	1	1	Q7S394_NEUCR
biological_process	GO:0006012	galactose metabolic process	1	2	0.5	0.522719	0.821093	1	1	Q1K8D1_NEUCR
biological_process	GO:1903097	regulation of CENP-A containing nucleosome assembly	1	2	0.5	0.962626	0.34944	1	1	V5IMG6_NEUCR
biological_process	GO:0006665	sphingolipid metabolic process	1	5	0.2	0.107972	0.962139	1	1	Q7S9W9_NEUCR
molecular_function	GO:0052742	phosphatidylinositol kinase activity	1	3	0.333333	0.977359	0.161973	1	1	A7UWS6_NEUCR
biological_process	GO:0140504	microlipophagy	1	2	0.5	0.962626	0.34944	1	1	A7UWS6_NEUCR
biological_process	GO:0048015	phosphatidylinositol-mediated signaling	1	7	0.142857	0.522719	0.821093	1	1	A7UWS6_NEUCR
cellular_component	GO:0016281	eukaryotic translation initiation factor 4F complex	1	5	0.2	0.749807	0.659742	1	1	U9WGE0_NEUCR
cellular_component	GO:0036286	eisosome filament	1	2	0.5	0.962439	0.350198	1	1	Q7SHS4_NEUCR
biological_process	GO:0006469	negative regulation of protein kinase activity	1	3	0.333333	0.829308	0.576857	1	1	Q7SHS4_NEUCR
molecular_function	GO:0016156	fumarate reductase (NADH) activity	1	1	1	1	0.187584	1	1	Q7S508_NEUCR
molecular_function	GO:0061575	cyclin-dependent protein serine/threonine kinase activator activity	1	4	0.25	0.838027	0.564488	1	1	A7UW89_NEUCR
molecular_function	GO:0030975	thiamine binding	1	1	1	1	0.187584	1	1	Q7S3S3_NEUCR
molecular_function	GO:0004788	thiamine diphosphokinase activity	1	1	1	1	0.187584	1	1	Q7S3S3_NEUCR
biological_process	GO:0009229	thiamine diphosphate biosynthetic process	1	3	0.333333	0.90231	0.475316	1	1	Q7S3S3_NEUCR
biological_process	GO:0006772	thiamine metabolic process	1	2	0.5	0.594888	0.778117	1	1	Q7S3S3_NEUCR
biological_process	GO:0071586	CAAX-box protein processing	1	3	0.333333	0.90231	0.475316	1	1	Q7RVV7_NEUCR
molecular_function	GO:0070577	lysine-acetylated histone binding	1	5	0.2	0.762541	0.646246	1	1	V5IPQ4_NEUCR
molecular_function	GO:0004571	mannosyl-oligosaccharide 1,2-alpha-mannosidase activity	1	8	0.125	0.540219	0.810464	1	1	Q7SE16_NEUCR
cellular_component	GO:0033588	elongator holoenzyme complex	1	6	0.166667	0.670406	0.725771	1	1	Q7SE93_NEUCR
cellular_component	GO:0031225	anchored component of membrane	1	18	0.0555556	0.438273	0.774916	1	1	V5ILS9_NEUCR
biological_process	GO:0005991	trehalose metabolic process	1	3	0.333333	0.863266	0.405112	1	1	Q7SGH9_NEUCR
cellular_component	GO:1990530	Cdc50p-Drs2p complex	1	1	1	1	0.193879	1	1	Q7RZL3_NEUCR
molecular_function	GO:0140326	ATPase-coupled intramembrane lipid transporter activity	1	5	0.2	0.762541	0.646246	1	1	Q7RZL3_NEUCR
molecular_function	GO:0140345	phosphatidylcholine flippase activity	1	1	1	1	0.187584	1	1	Q7RZL3_NEUCR
molecular_function	GO:0090555	phosphatidylethanolamine flippase activity	1	1	1	1	0.187584	1	1	Q7RZL3_NEUCR
molecular_function	GO:0140346	phosphatidylserine flippase activity	1	1	1	1	0.187584	1	1	Q7RZL3_NEUCR
biological_process	GO:0000749	response to pheromone triggering conjugation with cellular fusion	1	1	1	0.955909	0.146608	1	1	Q7RZL3_NEUCR
biological_process	GO:0035965	cardiolipin acyl-chain remodeling	1	3	0.333333	0.90231	0.475316	1	1	Q7S116_NEUCR
biological_process	GO:0009088	threonine biosynthetic process	1	5	0.2	0.750772	0.658764	1	1	Q7RZC2_NEUCR
molecular_function	GO:0008441	3'(2'),5'-bisphosphate nucleotidase activity	1	3	0.333333	0.907693	0.46386	1	1	Q7S427_NEUCR
molecular_function	GO:0042578	phosphoric ester hydrolase activity	1	3	0.333333	0.050811	0.969919	1	1	Q7S427_NEUCR
biological_process	GO:0000103	sulfate assimilation	1	7	0.142857	0.456184	0.855753	1	1	Q7S427_NEUCR
molecular_function	GO:0004568	chitinase activity	1	13	0.0769231	0.268402	0.933069	1	1	Q7RYA7_NEUCR
cellular_component	GO:0031213	RSF complex	1	1	1	1	0.193879	1	1	Q7SCV6_NEUCR
biological_process	GO:0051754	meiotic sister chromatid cohesion, centromeric	1	1	1	1	0.193407	1	1	V5IRN2_NEUCR
molecular_function	GO:0032931	histone acetyltransferase activity (H3-K56 specific)	1	1	1	1	0.187584	1	1	Q7S1R7_NEUCR
cellular_component	GO:0033263	CORVET complex	1	2	0.5	0.962439	0.350198	1	1	Q7SC32_NEUCR
biological_process	GO:0048284	organelle fusion	1	2	0.5	0.400281	0.736545	1	1	Q7SC32_NEUCR
biological_process	GO:0051382	kinetochore assembly	1	8	0.125	0.456184	0.855753	1	1	Q7RYV6_NEUCR
biological_process	GO:0007120	axial cellular bud site selection	1	1	1	1	0.193407	1	1	Q7SEQ0_NEUCR
biological_process	GO:0000755	cytogamy	1	2	0.5	0.671568	0.72483	1	1	Q7SEQ0_NEUCR
biological_process	GO:0045184	establishment of protein localization	1	1	1	0.990832	0.0129466	1	0.993	Q7SEQ0_NEUCR
biological_process	GO:0032507	maintenance of protein location in cell	1	1	1	0.956687	0.116896	1	1	Q7SEQ0_NEUCR
biological_process	GO:2001108	positive regulation of Rho guanyl-nucleotide exchange factor activity	1	1	1	1	0.193407	1	1	Q7SEQ0_NEUCR
biological_process	GO:0035025	positive regulation of Rho protein signal transduction	1	1	1	1	0.193407	1	1	Q7SEQ0_NEUCR
biological_process	GO:2000114	regulation of establishment of cell polarity	1	1	1	1	0.0373737	1	1	Q7SEQ0_NEUCR
biological_process	GO:0051086	chaperone mediated protein folding independent of cofactor	1	6	0.166667	0.671568	0.72483	1	1	Q7RV38_NEUCR
molecular_function	GO:0000104	succinate dehydrogenase activity	1	2	0.5	0.838027	0.564488	1	1	A7UWT5_NEUCR
molecular_function	GO:0102121	ceramidase activity	1	2	0.5	0.964842	0.340009	1	1	A7UWF2_NEUCR
molecular_function	GO:0017040	N-acylsphingosine amidohydrolase activity	1	2	0.5	0.907693	0.46386	1	1	A7UWF2_NEUCR
biological_process	GO:0046514	ceramide catabolic process	1	3	0.333333	0.829308	0.576857	1	1	A7UWF2_NEUCR
biological_process	GO:0016926	protein desumoylation	1	2	0.5	0.992784	0.0976897	1	1	V5IP91_NEUCR
molecular_function	GO:0035299	inositol pentakisphosphate 2-kinase activity	1	1	1	1	0.187584	1	1	Q7RZK8_NEUCR
biological_process	GO:0052746	inositol phosphorylation	1	1	1	1	0.193407	1	1	Q7RZK8_NEUCR
biological_process	GO:0015937	coenzyme A biosynthetic process	1	7	0.142857	0.594888	0.778117	1	1	Q7RYT9_NEUCR
cellular_component	GO:0005826	actomyosin contractile ring	1	3	0.333333	0.990098	0.0445353	1	1	V5IQM7_NEUCR
biological_process	GO:0034316	negative regulation of Arp2/3 complex-mediated actin nucleation	1	3	0.333333	0.90231	0.475316	1	1	Q7SDY1_NEUCR
cellular_component	GO:0031462	Cul2-RING ubiquitin ligase complex	1	1	1	1	0.193879	1	1	Q7SDJ4_NEUCR
biological_process	GO:0006285	base-excision repair, AP site formation	1	8	0.125	0.755591	0.543816	1	1	Q1K6S4_NEUCR
biological_process	GO:0045013	carbon catabolite repression of transcription	1	1	1	0.750772	0.658764	1	1	V5IL09_NEUCR
molecular_function	GO:0015140	malate transmembrane transporter activity	1	5	0.2	0.685864	0.712668	1	1	Q7S1A3_NEUCR
biological_process	GO:0048278	vesicle docking	1	9	0.111111	0.883104	0.258855	1	1	Q1K4W8_NEUCR
cellular_component	GO:0019005	SCF ubiquitin ligase complex	1	9	0.111111	0.394362	0.884352	1	1	Q7SDU6_NEUCR
cellular_component	GO:0043229	intracellular organelle	1	1	1	0.999361	0.000816437	1	0.135	Q7S118_NEUCR
cellular_component	GO:1990861	Ubp3-Bre5 deubiquitination complex	1	2	0.5	0.962439	0.350198	1	1	Q7S118_NEUCR
molecular_function	GO:0005388	P-type calcium transporter activity	1	8	0.125	0.540219	0.810464	1	1	Q1K6I5_NEUCR
biological_process	GO:0070588	calcium ion transmembrane transport	1	15	0.0666667	0.398974	0.802159	1	1	Q7S9J5_NEUCR
molecular_function	GO:0043015	gamma-tubulin binding	1	5	0.2	0.762541	0.646246	1	1	Q7SAG2_NEUCR
molecular_function	GO:0008840	4-hydroxy-tetrahydrodipicolinate synthase activity	1	4	0.25	0.838027	0.564488	1	1	Q7S219_NEUCR
cellular_component	GO:0030136	clathrin-coated vesicle	1	3	0.333333	0.984853	0.053239	1	1	Q7SDY1_NEUCR
molecular_function	GO:0043325	phosphatidylinositol-3,4-bisphosphate binding	1	1	1	1	0.187584	1	1	Q7SDY1_NEUCR
biological_process	GO:0048268	clathrin coat assembly	1	3	0.333333	0.90231	0.475316	1	1	Q7SDY1_NEUCR
cellular_component	GO:0005668	RNA polymerase transcription factor SL1 complex	1	1	1	1	0.193879	1	1	V5IPJ1_NEUCR
molecular_function	GO:0070273	phosphatidylinositol-4-phosphate binding	1	4	0.25	0.838027	0.564488	1	1	Q7S481_NEUCR
biological_process	GO:0071902	positive regulation of protein serine/threonine kinase activity	1	4	0.25	0.829308	0.576857	1	1	Q7SI31_NEUCR
biological_process	GO:0046474	glycerophospholipid biosynthetic process	1	5	0.2	0.126821	0.928654	1	1	V5IM63_NEUCR
molecular_function	GO:0003979	UDP-glucose 6-dehydrogenase activity	1	2	0.5	0.964842	0.340009	1	1	Q7S3L5_NEUCR
biological_process	GO:0006024	glycosaminoglycan biosynthetic process	1	2	0.5	0.962626	0.34944	1	1	Q7S3L5_NEUCR
biological_process	GO:0000271	polysaccharide biosynthetic process	1	2	0.5	0.415534	0.769655	1	1	Q7S3L5_NEUCR
biological_process	GO:0006065	UDP-glucuronate biosynthetic process	1	2	0.5	0.962626	0.34944	1	1	Q7S3L5_NEUCR
biological_process	GO:0006449	regulation of translational termination	1	3	0.333333	0.750772	0.658764	1	1	Q1K841_NEUCR
cellular_component	GO:0016602	CCAAT-binding factor complex	1	4	0.25	0.828586	0.577832	1	1	Q7SGY4_NEUCR
biological_process	GO:0016578	histone deubiquitination	1	3	0.333333	0.90231	0.475316	1	1	U9W8J1_NEUCR
molecular_function	GO:0047735	cellobiose dehydrogenase (acceptor) activity	1	1	1	1	0.187584	1	1	Q7RXM0_NEUCR
biological_process	GO:0031578	mitotic spindle orientation checkpoint signaling	1	2	0.5	0.962626	0.34944	1	1	V5IR46_NEUCR
cellular_component	GO:0030289	protein phosphatase 4 complex	1	2	0.5	0.962439	0.350198	1	1	Q7SCV4_NEUCR
cellular_component	GO:0034967	Set3 complex	1	3	0.333333	0.90186	0.476228	1	1	V5IN25_NEUCR
molecular_function	GO:0043813	phosphatidylinositol-3,5-bisphosphate 5-phosphatase activity	1	2	0.5	0.964842	0.340009	1	1	Q7SEP4_NEUCR
biological_process	GO:0006071	glycerol metabolic process	1	2	0.5	0.671568	0.72483	1	1	Q7S2F2_NEUCR
biological_process	GO:1901255	nucleotide-excision repair involved in interstrand cross-link repair	1	3	0.333333	0.90231	0.475316	1	1	Q7SG44_NEUCR
molecular_function	GO:0036374	glutathione hydrolase activity	1	4	0.25	0.838027	0.564488	1	1	Q7S5Y4_NEUCR
molecular_function	GO:0016790	thiolester hydrolase activity	1	1	1	0.683419	0.533046	1	1	Q7S897_NEUCR
biological_process	GO:0030203	glycosaminoglycan metabolic process	1	1	1	0.949716	0.188604	1	1	V5IPM4_NEUCR
molecular_function	GO:0015355	secondary active monocarboxylate transmembrane transporter activity	1	1	1	1	0.187584	1	1	Q7SB47_NEUCR
biological_process	GO:0035879	plasma membrane lactate transport	1	1	1	1	0.193407	1	1	Q7SB47_NEUCR
biological_process	GO:0006450	regulation of translational fidelity	1	6	0.166667	0.341691	0.906243	1	1	Q1K5H8_NEUCR
cellular_component	GO:0072546	EMC complex	1	7	0.142857	0.593583	0.778997	1	1	Q1K6G4_NEUCR
biological_process	GO:0051666	actin cortical patch localization	1	7	0.142857	0.594888	0.778117	1	1	Q7S4E1_NEUCR
cellular_component	GO:0043625	delta DNA polymerase complex	1	4	0.25	0.828586	0.577832	1	1	Q1K845_NEUCR
biological_process	GO:0032784	regulation of DNA-templated transcription, elongation	1	1	1	0.360029	0.827767	1	1	Q7SBU4_NEUCR
cellular_component	GO:0030121	AP-1 adaptor complex	1	3	0.333333	0.90186	0.476228	1	1	Q1K7M9_NEUCR
biological_process	GO:0016482	cytosolic transport	1	1	1	0.999184	0.00269532	1	0.749	Q1K7M9_NEUCR
cellular_component	GO:0005664	nuclear origin of replication recognition complex	1	6	0.166667	0.670406	0.725771	1	1	Q7SH46_NEUCR
molecular_function	GO:0042124	1,3-beta-glucanosyltransferase activity	1	10	0.1	0.414245	0.874996	1	1	V5IRN7_NEUCR
cellular_component	GO:0030132	clathrin coat of coated pit	1	2	0.5	0.946755	0.250193	1	1	Q7SHV2_NEUCR
cellular_component	GO:0030130	clathrin coat of trans-Golgi network vesicle	1	2	0.5	0.946755	0.250193	1	1	Q7SHV2_NEUCR
cellular_component	GO:0071439	clathrin complex	1	1	1	1	0.193879	1	1	Q7SHV2_NEUCR
cellular_component	GO:0005845	mRNA cap binding complex	1	3	0.333333	0.90186	0.476228	1	1	Q1K7E2_NEUCR
cellular_component	GO:0005846	nuclear cap binding complex	1	2	0.5	0.962439	0.350198	1	1	Q1K7E2_NEUCR
molecular_function	GO:0000339	RNA cap binding	1	4	0.25	0.474403	0.846072	1	1	Q1K7E2_NEUCR
molecular_function	GO:0003691	double-stranded telomeric DNA binding	1	3	0.333333	0.907693	0.46386	1	1	Q1K5E8_NEUCR
molecular_function	GO:1904931	MCM complex binding	1	2	0.5	0.964842	0.340009	1	1	Q7SAN2_NEUCR
biological_process	GO:0051097	negative regulation of helicase activity	1	2	0.5	0.992784	0.0976897	1	1	Q7SAN2_NEUCR
cellular_component	GO:0005769	early endosome	1	7	0.142857	0.454745	0.856481	1	1	U9WGY3_NEUCR
cellular_component	GO:0030139	endocytic vesicle	1	3	0.333333	0.862462	0.406417	1	1	Q7RZ47_NEUCR
biological_process	GO:1990616	magnesium ion export from mitochondrion	1	1	1	1	0.193407	1	1	Q7S8I9_NEUCR
biological_process	GO:1904161	DNA synthesis involved in UV-damage excision repair	1	2	0.5	0.962626	0.34944	1	1	Q1K845_NEUCR
biological_process	GO:1903459	mitotic DNA replication lagging strand elongation	1	2	0.5	0.962626	0.34944	1	1	Q1K845_NEUCR
biological_process	GO:0006278	RNA-dependent DNA biosynthetic process	1	1	1	0.9704	0.136734	1	1	Q1K845_NEUCR
molecular_function	GO:0004520	endodeoxyribonuclease activity	1	2	0.5	0.962707	0.10405	1	1	Q7SG44_NEUCR
biological_process	GO:0031564	transcription antitermination	1	2	0.5	0.962626	0.34944	1	1	Q7S2D5_NEUCR
cellular_component	GO:0000306	extrinsic component of vacuolar membrane	1	2	0.5	0.670406	0.725771	1	1	Q7S6P0_NEUCR
biological_process	GO:0080090	regulation of primary metabolic process	1	2	0.5	1	1.05745e-14	1	0	Q7S744_NEUCR
molecular_function	GO:0004458	D-lactate dehydrogenase (cytochrome) activity	1	3	0.333333	0.907693	0.46386	1	1	Q7SCV2_NEUCR
molecular_function	GO:0008720	D-lactate dehydrogenase activity	1	4	0.25	0.838027	0.564488	1	1	Q7SCV2_NEUCR
biological_process	GO:1903457	lactate catabolic process	1	3	0.333333	0.90231	0.475316	1	1	Q7SCV2_NEUCR
cellular_component	GO:0005665	RNA polymerase II, core complex	1	12	0.0833333	0.292319	0.924918	1	1	Q7S8Z5_NEUCR
cellular_component	GO:0005785	signal recognition particle receptor complex	1	2	0.5	0.962439	0.350198	1	1	Q7S3M6_NEUCR
biological_process	GO:0030003	cellular cation homeostasis	1	2	0.5	0.103861	0.936815	1	1	Q7SDZ6_NEUCR
molecular_function	GO:0051879	Hsp90 protein binding	1	5	0.2	0.762541	0.646246	1	1	Q7SHT2_NEUCR
cellular_component	GO:0035361	Cul8-RING ubiquitin ligase complex	1	2	0.5	0.962439	0.350198	1	1	Q1K8R0_NEUCR
biological_process	GO:0006383	transcription by RNA polymerase III	1	6	0.166667	0.140408	0.947937	1	1	Q7RZQ4_NEUCR
molecular_function	GO:0003993	acid phosphatase activity	1	6	0.166667	0.685864	0.712668	1	1	Q7S9V5_NEUCR
molecular_function	GO:0016158	3-phytase activity	1	3	0.333333	0.907693	0.46386	1	1	Q7S9V5_NEUCR
biological_process	GO:0035621	ER to Golgi ceramide transport	1	1	1	1	0.193407	1	1	Q1K6B0_NEUCR
cellular_component	GO:0000500	RNA polymerase I upstream activating factor complex	1	3	0.333333	0.90186	0.476228	1	1	Q7RW67_NEUCR
molecular_function	GO:0003985	acetyl-CoA C-acetyltransferase activity	1	3	0.333333	0.907693	0.46386	1	1	Q1K4Z8_NEUCR
biological_process	GO:0006002	fructose 6-phosphate metabolic process	1	4	0.25	0.829308	0.576857	1	1	Q7S0B7_NEUCR
biological_process	GO:0070873	regulation of glycogen metabolic process	1	1	1	0.994113	0.0528882	1	1	V5IMP9_NEUCR
biological_process	GO:0009750	response to fructose	1	1	1	1	0.193407	1	1	V5IMP9_NEUCR
biological_process	GO:0009749	response to glucose	1	1	1	0.811396	0.477281	1	1	V5IMP9_NEUCR
biological_process	GO:0032868	response to insulin	1	1	1	1	0.193407	1	1	V5IMP9_NEUCR
biological_process	GO:0009744	response to sucrose	1	1	1	1	0.193407	1	1	V5IMP9_NEUCR
biological_process	GO:0010043	response to zinc ion	1	2	0.5	0.962626	0.34944	1	1	V5IMP9_NEUCR
biological_process	GO:0034427	nuclear-transcribed mRNA catabolic process, exonucleolytic, 3'-5'	1	10	0.1	0.639315	0.658309	1	1	Q7S1X7_NEUCR
molecular_function	GO:0004932	mating-type factor pheromone receptor activity	1	2	0.5	0.964842	0.340009	1	1	Q7RWV5_NEUCR
molecular_function	GO:0061775	cohesin loading activity	1	1	1	1	0.187584	1	1	Q7S024_NEUCR
cellular_component	GO:0009353	mitochondrial oxoglutarate dehydrogenase complex	1	2	0.5	0.962439	0.350198	1	1	Q7SC30_NEUCR
biological_process	GO:0006103	2-oxoglutarate metabolic process	1	2	0.5	0.90231	0.475316	1	1	Q7SC30_NEUCR
biological_process	GO:0036205	histone catabolic process	1	3	0.333333	0.90231	0.475316	1	1	Q7S1G1_NEUCR
cellular_component	GO:0071021	U2-type post-spliceosomal complex	1	2	0.5	0.962439	0.350198	1	1	Q7SAB3_NEUCR
cellular_component	GO:0071782	endoplasmic reticulum tubular network	1	2	0.5	0.250149	0.939507	1	1	V5ILG0_NEUCR
biological_process	GO:0071786	endoplasmic reticulum tubular network organization	1	3	0.333333	0.829308	0.576857	1	1	V5ILG0_NEUCR
cellular_component	GO:0061672	glutathione hydrolase complex	1	2	0.5	0.962439	0.350198	1	1	Q7S5Y4_NEUCR
biological_process	GO:0006751	glutathione catabolic process	1	5	0.2	0.750772	0.658764	1	1	Q7S5Y4_NEUCR
molecular_function	GO:0019171	3-hydroxyacyl-[acyl-carrier-protein] dehydratase activity	1	2	0.5	0.907693	0.46386	1	1	Q7SBJ0_NEUCR
molecular_function	GO:0004070	aspartate carbamoyltransferase activity	1	2	0.5	0.964842	0.340009	1	1	Q7SH52_NEUCR
molecular_function	GO:0004151	dihydroorotase activity	1	4	0.25	0.838027	0.564488	1	1	Q7SH52_NEUCR
cellular_component	GO:0042175	nuclear outer membrane-endoplasmic reticulum membrane network	1	3	0.333333	3.32411e-05	0.999986	0.003	1	Q7S8Z6_NEUCR
molecular_function	GO:0047184	1-acylglycerophosphocholine O-acyltransferase activity	1	2	0.5	0.964842	0.340009	1	1	Q7S116_NEUCR
molecular_function	GO:0003906	DNA-(apurinic or apyrimidinic site) endonuclease activity	1	6	0.166667	0.685864	0.712668	1	1	V5INX7_NEUCR
cellular_component	GO:0030915	Smc5-Smc6 complex	1	5	0.2	0.749807	0.659742	1	1	Q7SCT0_NEUCR
molecular_function	GO:0030623	U5 snRNA binding	1	2	0.5	0.964842	0.340009	1	1	Q7SBD3_NEUCR
molecular_function	GO:0003951	NAD+ kinase activity	1	6	0.166667	0.685864	0.712668	1	1	Q7S9W9_NEUCR
cellular_component	GO:0043227	membrane-bounded organelle	1	3	0.333333	0.996924	0.00379024	1	0.474	U9W2S4_NEUCR
biological_process	GO:0032488	Cdc42 protein signal transduction	1	1	1	1	0.193407	1	1	U9W2S4_NEUCR
biological_process	GO:0030031	cell projection assembly	1	1	1	0.90231	0.475316	1	1	U9W2S4_NEUCR
biological_process	GO:0051128	regulation of cellular component organization	1	1	1	0.973943	0.0404592	1	1	U9W2S4_NEUCR
molecular_function	GO:1990247	N6-methyladenosine-containing RNA binding	1	1	1	1	0.187584	1	1	Q7SCR8_NEUCR
biological_process	GO:0000381	regulation of alternative mRNA splicing, via spliceosome	1	1	1	1	0.193407	1	1	Q7SCR8_NEUCR
biological_process	GO:0045046	protein import into peroxisome membrane	1	2	0.5	0.962626	0.34944	1	1	Q7SBJ5_NEUCR
biological_process	GO:0006816	calcium ion transport	1	2	0.5	0.532789	0.676342	1	1	Q7SCM1_NEUCR
cellular_component	GO:0009328	phenylalanine-tRNA ligase complex	1	2	0.5	0.962439	0.350198	1	1	Q1K5N8_NEUCR
molecular_function	GO:0004826	phenylalanine-tRNA ligase activity	1	3	0.333333	0.907693	0.46386	1	1	Q1K5N8_NEUCR
biological_process	GO:0006432	phenylalanyl-tRNA aminoacylation	1	3	0.333333	0.90231	0.475316	1	1	Q1K5N8_NEUCR
molecular_function	GO:0140107	high-affinity potassium ion transmembrane transporter activity	1	2	0.5	0.964842	0.340009	1	1	Q3Y3Z0_NEUCR
cellular_component	GO:0034066	Ric1-Rgp1 guanyl-nucleotide exchange factor complex	1	2	0.5	0.962439	0.350198	1	1	A7UW37_NEUCR
molecular_function	GO:0001055	RNA polymerase II activity	1	7	0.142857	0.611097	0.766628	1	1	Q7S8Z5_NEUCR
biological_process	GO:0019985	translesion synthesis	1	4	0.25	0.955909	0.146608	1	1	V5IQR6_NEUCR
biological_process	GO:0031048	heterochromatin assembly by small RNA	1	7	0.142857	0.890671	0.3023	1	1	Q7S113_NEUCR
cellular_component	GO:0035841	new growing cell tip	1	3	0.333333	0.90186	0.476228	1	1	Q7S6A6_NEUCR
cellular_component	GO:0005662	DNA replication factor A complex	1	3	0.333333	0.90186	0.476228	1	1	Q7S8S2_NEUCR
cellular_component	GO:0033063	Rad51B-Rad51C-Rad51D-XRCC2 complex	1	1	1	1	0.193879	1	1	Q7S8S8_NEUCR
cellular_component	GO:0033065	Rad51C-XRCC3 complex	1	1	1	1	0.193879	1	1	Q7S8S8_NEUCR
biological_process	GO:0000707	meiotic DNA recombinase assembly	1	1	1	1	0.0373737	1	1	Q7S8S8_NEUCR
cellular_component	GO:0031431	Dbf4-dependent protein kinase complex	1	2	0.5	0.962439	0.350198	1	1	Q7S033_NEUCR
molecular_function	GO:0035243	protein-arginine omega-N symmetric methyltransferase activity	1	2	0.5	0.964842	0.340009	1	1	Q7SHQ0_NEUCR
biological_process	GO:0044772	mitotic cell cycle phase transition	1	3	0.333333	0.999987	3.9593e-05	1	0.02	Q7SDM0_NEUCR
molecular_function	GO:0001727	lipid kinase activity	1	2	0.5	0.964842	0.340009	1	1	Q7S9W9_NEUCR
molecular_function	GO:0004651	polynucleotide 5'-phosphatase activity	1	1	1	1	0.187584	1	1	Q7S0G4_NEUCR
biological_process	GO:0098507	polynucleotide 5' dephosphorylation	1	1	1	1	0.193407	1	1	Q7S0G4_NEUCR
cellular_component	GO:0030692	Noc4p-Nop14p complex	1	2	0.5	0.962439	0.350198	1	1	Q7SE72_NEUCR
cellular_component	GO:0008622	epsilon DNA polymerase complex	1	3	0.333333	0.90186	0.476228	1	1	Q7RWE3_NEUCR
molecular_function	GO:0004370	glycerol kinase activity	1	1	1	1	0.187584	1	1	Q7S2F2_NEUCR
biological_process	GO:0046167	glycerol-3-phosphate biosynthetic process	1	1	1	1	0.193407	1	1	Q7S2F2_NEUCR
biological_process	GO:0033316	meiotic spindle assembly checkpoint signaling	1	2	0.5	0.90231	0.475316	1	1	Q7RYM0_NEUCR
biological_process	GO:0090502	RNA phosphodiester bond hydrolysis, endonucleolytic	1	5	0.2	0.5387	0.636794	1	1	Q7S4S2_NEUCR
biological_process	GO:0045719	negative regulation of glycogen biosynthetic process	1	2	0.5	0.962626	0.34944	1	1	Q7SBQ8_NEUCR
cellular_component	GO:0034992	microtubule organizing center attachment site	1	1	1	0.962439	0.350198	1	1	Q1K524_NEUCR
biological_process	GO:0071765	nuclear inner membrane organization	1	1	1	1	0.193407	1	1	Q1K524_NEUCR
biological_process	GO:0070979	protein K11-linked ubiquitination	1	4	0.25	0.829308	0.576857	1	1	Q7S404_NEUCR
molecular_function	GO:0004839	ubiquitin activating enzyme activity	1	1	1	1	0.187584	1	1	Q7RWR0_NEUCR
cellular_component	GO:1990816	vacuole-mitochondrion membrane contact site	1	2	0.5	0.962439	0.350198	1	1	Q1K799_NEUCR
molecular_function	GO:0015369	calcium:proton antiporter activity	1	6	0.166667	0.685864	0.712668	1	1	Q7S9J5_NEUCR
molecular_function	GO:0015385	sodium:proton antiporter activity	1	3	0.333333	0.907693	0.46386	1	1	Q7RXS9_NEUCR
cellular_component	GO:0070762	nuclear pore transmembrane ring	1	3	0.333333	0.90186	0.476228	1	1	A7UWA2_NEUCR
biological_process	GO:0016043	cellular component organization	1	3	0.333333	0.979918	0.0246341	1	1	Q7RZT7_NEUCR
cellular_component	GO:1902929	plasma membrane of growing cell tip	1	1	1	1	0.193879	1	1	Q7SD26_NEUCR
biological_process	GO:0061161	positive regulation of establishment of bipolar cell polarity regulating cell shape	1	1	1	1	0.193407	1	1	Q7SD26_NEUCR
cellular_component	GO:0031511	Mis6-Sim4 complex	1	3	0.333333	0.90186	0.476228	1	1	Q1K8E1_NEUCR
biological_process	GO:0034643	establishment of mitochondrion localization, microtubule-mediated	1	1	1	1	0.193407	1	1	Q7SDJ3_NEUCR
biological_process	GO:0090149	mitochondrial membrane fission	1	1	1	1	0.193407	1	1	Q7SDJ3_NEUCR
biological_process	GO:0051260	protein homooligomerization	1	2	0.5	0.962626	0.34944	1	1	Q7SDJ3_NEUCR
biological_process	GO:0140572	vacuole fission	1	1	1	1	0.193407	1	1	Q7SDJ3_NEUCR
cellular_component	GO:0061673	mitotic spindle astral microtubule	1	2	0.5	0.962439	0.350198	1	1	Q7S5E4_NEUCR
biological_process	GO:0007019	microtubule depolymerization	1	1	1	1	0.0373737	1	1	Q7S5E4_NEUCR
biological_process	GO:2000812	regulation of barbed-end actin filament capping	1	5	0.2	0.594888	0.778117	1	1	Q1K597_NEUCR
molecular_function	GO:0031593	polyubiquitin modification-dependent protein binding	1	7	0.142857	0.540219	0.810464	1	1	Q7S6Y1_NEUCR
cellular_component	GO:0033255	SAS acetyltransferase complex	1	1	1	1	0.193879	1	1	A7UVZ4_NEUCR
molecular_function	GO:0015250	water channel activity	1	1	1	1	0.187584	1	1	Q7SGN1_NEUCR
biological_process	GO:0009090	homoserine biosynthetic process	1	3	0.333333	0.90231	0.475316	1	1	Q7RZC2_NEUCR
molecular_function	GO:0004000	adenosine deaminase activity	1	3	0.333333	0.986618	0.0841055	1	1	Q7RZG8_NEUCR
biological_process	GO:0006154	adenosine catabolic process	1	3	0.333333	0.90231	0.475316	1	1	Q7RZG8_NEUCR
biological_process	GO:0046103	inosine biosynthetic process	1	3	0.333333	0.829308	0.576857	1	1	Q7RZG8_NEUCR
molecular_function	GO:0008311	double-stranded DNA 3'-5' exodeoxyribonuclease activity	1	3	0.333333	0.907693	0.46386	1	1	V5INX7_NEUCR
molecular_function	GO:0050178	phenylpyruvate tautomerase activity	1	1	1	1	0.187584	1	1	Q7RYS9_NEUCR
molecular_function	GO:0004815	aspartate-tRNA ligase activity	1	3	0.333333	0.907693	0.46386	1	1	Q7SHN3_NEUCR
biological_process	GO:0006422	aspartyl-tRNA aminoacylation	1	3	0.333333	0.90231	0.475316	1	1	Q7SHN3_NEUCR
biological_process	GO:0010106	cellular response to iron ion starvation	1	3	0.333333	0.90231	0.475316	1	1	Q7S6D3_NEUCR
molecular_function	GO:0061459	L-arginine transmembrane transporter activity	1	2	0.5	0.964842	0.340009	1	1	Q1K799_NEUCR
molecular_function	GO:0005313	L-glutamate transmembrane transporter activity	1	2	0.5	0.964842	0.340009	1	1	Q1K816_NEUCR
cellular_component	GO:0042564	NLS-dependent protein nuclear import complex	1	1	1	1	0.193879	1	1	Q7SFM1_NEUCR
molecular_function	GO:0097718	disordered domain specific binding	1	1	1	1	0.187584	1	1	Q7SFM1_NEUCR
molecular_function	GO:0061676	importin-alpha family protein binding	1	1	1	1	0.187584	1	1	Q7SFM1_NEUCR
biological_process	GO:0046822	regulation of nucleocytoplasmic transport	1	2	0.5	0.522719	0.821093	1	1	Q7SFM1_NEUCR
biological_process	GO:0060188	regulation of protein desumoylation	1	1	1	1	0.193407	1	1	Q7SFM1_NEUCR
molecular_function	GO:0004713	protein tyrosine kinase activity	1	2	0.5	0.964842	0.340009	1	1	Q7SBT7_NEUCR
biological_process	GO:0000294	nuclear-transcribed mRNA catabolic process, endonucleolytic cleavage-dependent decay	1	4	0.25	0.829308	0.576857	1	1	Q1K4R8_NEUCR
biological_process	GO:0034389	lipid droplet organization	1	3	0.333333	0.750772	0.658764	1	1	A7UX33_NEUCR
molecular_function	GO:0097367	carbohydrate derivative binding	1	2	0.5	0.999967	4.88306e-05	1	0.008	Q7S0B7_NEUCR
molecular_function	GO:0004360	glutamine-fructose-6-phosphate transaminase (isomerizing) activity	1	1	1	1	0.187584	1	1	Q7S0B7_NEUCR
biological_process	GO:0006047	UDP-N-acetylglucosamine metabolic process	1	1	1	0.594888	0.778117	1	1	Q7S0B7_NEUCR
molecular_function	GO:2001069	glycogen binding	1	1	1	1	0.187584	1	1	U9W3Q8_NEUCR
biological_process	GO:0005979	regulation of glycogen biosynthetic process	1	1	1	0.992784	0.0976897	1	1	U9W3Q8_NEUCR
cellular_component	GO:0032389	MutLalpha complex	1	2	0.5	0.962439	0.350198	1	1	Q7SAM1_NEUCR
molecular_function	GO:0003873	6-phosphofructo-2-kinase activity	1	4	0.25	0.838027	0.564488	1	1	V5INJ7_NEUCR
biological_process	GO:0006003	fructose 2,6-bisphosphate metabolic process	1	5	0.2	0.750772	0.658764	1	1	V5INJ7_NEUCR
molecular_function	GO:0008318	protein prenyltransferase activity	1	3	0.333333	0.915894	0.314136	1	1	Q1K7Q2_NEUCR
molecular_function	GO:0070139	SUMO-specific endopeptidase activity	1	1	1	1	0.187584	1	1	V5IP91_NEUCR
cellular_component	GO:0030864	cortical actin cytoskeleton	1	5	0.2	0.997688	0.00618533	1	0.704	Q1K869_NEUCR
biological_process	GO:0043928	exonucleolytic catabolism of deadenylated mRNA	1	6	0.166667	0.671568	0.72483	1	1	Q7S2W9_NEUCR
molecular_function	GO:0003747	translation release factor activity	1	4	0.25	0.685864	0.712668	1	1	Q1K6X0_NEUCR
biological_process	GO:0070131	positive regulation of mitochondrial translation	1	1	1	1	0.193407	1	1	Q7S595_NEUCR
biological_process	GO:0051601	exocyst localization	1	1	1	1	0.193407	1	1	Q1K527_NEUCR
cellular_component	GO:0097550	transcription preinitiation complex	1	3	0.333333	0.90186	0.476228	1	1	V5IMU9_NEUCR
molecular_function	GO:1901363	heterocyclic compound binding	1	4	0.25	1	1.01162e-07	1	0	Q1K5J7_NEUCR
molecular_function	GO:0097159	organic cyclic compound binding	1	4	0.25	1	9.16155e-08	1	0	Q1K5J7_NEUCR
biological_process	GO:0006574	valine catabolic process	1	4	0.25	0.829308	0.576857	1	1	Q7SAH4_NEUCR
molecular_function	GO:0004061	arylformamidase activity	1	2	0.5	0.964842	0.340009	1	1	Q1K7G6_NEUCR
cellular_component	GO:1990124	messenger ribonucleoprotein complex	1	1	1	1	0.193879	1	1	Q7RX24_NEUCR
molecular_function	GO:0004694	eukaryotic translation initiation factor 2alpha kinase activity	1	2	0.5	0.964842	0.340009	1	1	Q1K849_NEUCR
molecular_function	GO:0016807	cysteine-type carboxypeptidase activity	1	1	1	1	0.187584	1	1	Q1K531_NEUCR
molecular_function	GO:1990380	Lys48-specific deubiquitinase activity	1	1	1	1	0.187584	1	1	Q1K531_NEUCR
cellular_component	GO:0090694	Scc2-Scc4 cohesin loading complex	1	1	1	1	0.193879	1	1	Q7S893_NEUCR
biological_process	GO:0071169	establishment of protein localization to chromatin	1	1	1	1	0.193407	1	1	Q7S893_NEUCR
biological_process	GO:0061780	mitotic cohesin loading	1	1	1	0.962626	0.34944	1	1	Q7S893_NEUCR
molecular_function	GO:0005052	peroxisome matrix targeting signal-1 binding	1	2	0.5	0.964842	0.340009	1	1	Q7SH09_NEUCR
biological_process	GO:0010960	magnesium ion homeostasis	1	1	1	0.90231	0.475316	1	1	Q7S6M1_NEUCR
biological_process	GO:0097623	potassium ion export across plasma membrane	1	1	1	1	0.193407	1	1	Q7RXS9_NEUCR
biological_process	GO:0006970	response to osmotic stress	1	3	0.333333	0.884235	0.279163	1	1	Q7RXS9_NEUCR
biological_process	GO:0036376	sodium ion export across plasma membrane	1	1	1	1	0.193407	1	1	Q7RXS9_NEUCR
biological_process	GO:0035725	sodium ion transmembrane transport	1	1	1	1	0.193407	1	1	Q7RXS9_NEUCR
biological_process	GO:0006402	mRNA catabolic process	1	3	0.333333	0.980955	0.0346745	1	1	Q1K842_NEUCR
biological_process	GO:0032483	regulation of Rab protein signal transduction	1	2	0.5	0.962626	0.34944	1	1	V5IPS0_NEUCR
molecular_function	GO:0015114	phosphate ion transmembrane transporter activity	1	1	1	1	0.187584	1	1	Q1K7D4_NEUCR
biological_process	GO:0016036	cellular response to phosphate starvation	1	1	1	1	0.193407	1	1	Q1K7D4_NEUCR
biological_process	GO:0071930	negative regulation of transcription involved in G1/S transition of mitotic cell cycle	1	1	1	1	0.193407	1	1	Q7S3U0_NEUCR
cellular_component	GO:0016035	zeta DNA polymerase complex	1	2	0.5	0.962439	0.350198	1	1	Q1K906_NEUCR
cellular_component	GO:0032045	guanyl-nucleotide exchange factor complex	1	2	0.5	0.975135	0.171414	1	1	Q7RX32_NEUCR
biological_process	GO:0070478	nuclear-transcribed mRNA catabolic process, 3'-5' exonucleolytic nonsense-mediated decay	1	2	0.5	0.962626	0.34944	1	1	Q7SHE9_NEUCR
biological_process	GO:1905775	negative regulation of DNA helicase activity	1	1	1	1	0.193407	1	1	Q1K713_NEUCR
biological_process	GO:0009074	aromatic amino acid family catabolic process	1	2	0.5	0.422874	0.817521	1	1	Q7RXR4_NEUCR
cellular_component	GO:0030690	Noc1p-Noc2p complex	1	1	1	1	0.193879	1	1	Q7SEZ7_NEUCR
cellular_component	GO:0030691	Noc2p-Noc3p complex	1	1	1	1	0.193879	1	1	Q7SEZ7_NEUCR
cellular_component	GO:0000333	telomerase catalytic core complex	1	1	1	1	0.193879	1	1	Q7SD71_NEUCR
molecular_function	GO:0003721	telomerase RNA reverse transcriptase activity	1	1	1	1	0.187584	1	1	Q7SD71_NEUCR
biological_process	GO:0001188	RNA polymerase I preinitiation complex assembly	1	1	1	1	0.193407	1	1	Q7RYI9_NEUCR
molecular_function	GO:0004072	aspartate kinase activity	1	2	0.5	0.964842	0.340009	1	1	Q7RZC2_NEUCR
molecular_function	GO:0004412	homoserine dehydrogenase activity	1	1	1	1	0.187584	1	1	Q7RZC2_NEUCR
biological_process	GO:0009067	aspartate family amino acid biosynthetic process	1	1	1	0.00496722	0.999475	0.653	1	Q7RZC2_NEUCR
molecular_function	GO:0008177	succinate dehydrogenase (ubiquinone) activity	1	3	0.333333	0.907693	0.46386	1	1	A7UWT5_NEUCR
biological_process	GO:2000786	positive regulation of autophagosome assembly	1	3	0.333333	0.90231	0.475316	1	1	A7UWS6_NEUCR
biological_process	GO:0042998	positive regulation of Golgi to plasma membrane protein transport	1	1	1	1	0.193407	1	1	A7UWS6_NEUCR
biological_process	GO:0050714	positive regulation of protein secretion	1	1	1	1	0.193407	1	1	A7UWS6_NEUCR
biological_process	GO:0051052	regulation of DNA metabolic process	1	1	1	0.924876	0.157756	1	1	Q7SD73_NEUCR
molecular_function	GO:0004104	cholinesterase activity	1	1	1	1	0.187584	1	1	Q7RZS2_NEUCR
cellular_component	GO:0035839	non-growing cell tip	1	2	0.5	0.90186	0.476228	1	1	Q7S6A6_NEUCR
molecular_function	GO:0043539	protein serine/threonine kinase activator activity	1	4	0.25	0.823729	0.459781	1	1	Q7S033_NEUCR
biological_process	GO:0000244	spliceosomal tri-snRNP complex assembly	1	4	0.25	0.829308	0.576857	1	1	Q7SBD3_NEUCR
cellular_component	GO:0055037	recycling endosome	1	2	0.5	0.962439	0.350198	1	1	Q7RXB5_NEUCR
molecular_function	GO:0001179	RNA polymerase I general transcription initiation factor binding	1	2	0.5	0.964842	0.340009	1	1	Q1K8T4_NEUCR
molecular_function	GO:0001163	RNA polymerase I transcription regulatory region sequence-specific DNA binding	1	2	0.5	0.992214	0.0454608	1	1	Q1K8T4_NEUCR
biological_process	GO:0106004	tRNA (guanine-N7)-methylation	1	1	1	1	0.193407	1	1	Q7S0U6_NEUCR
molecular_function	GO:0071916	dipeptide transmembrane transporter activity	1	2	0.5	0.964842	0.340009	1	1	Q7SCF7_NEUCR
biological_process	GO:0070146	mitochondrial aspartyl-tRNA aminoacylation	1	1	1	1	0.193407	1	1	Q7SHN3_NEUCR
molecular_function	GO:0042030	ATPase inhibitor activity	1	2	0.5	0.964842	0.340009	1	1	Q7S9J9_NEUCR
biological_process	GO:1902542	regulation of protein localization to mitotic spindle pole body	1	1	1	1	0.193407	1	1	Q7SF52_NEUCR
cellular_component	GO:0017054	negative cofactor 2 complex	1	2	0.5	0.962439	0.350198	1	1	Q7RW27_NEUCR
molecular_function	GO:0001046	core promoter sequence-specific DNA binding	1	2	0.5	0.996548	0.0266236	1	0.999	Q7RW27_NEUCR
molecular_function	GO:0005462	UDP-N-acetylglucosamine transmembrane transporter activity	1	1	1	1	0.187584	1	1	Q1K947_NEUCR
molecular_function	GO:0008047	enzyme activator activity	1	4	0.25	0.999992	1.97858e-05	1	0.003	V5IM67_NEUCR
molecular_function	GO:0070626	(S)-2-(5-amino-1-(5-phospho-D-ribosyl)imidazole-4-carboxamido) succinate lyase (fumarate-forming) activity	1	1	1	1	0.187584	1	1	Q7SBI4_NEUCR
molecular_function	GO:0004018	N6-(1,2-dicarboxyethyl)AMP AMP-lyase (fumarate-forming) activity	1	1	1	1	0.187584	1	1	Q7SBI4_NEUCR
cellular_component	GO:0030906	retromer, cargo-selective complex	1	2	0.5	0.962439	0.350198	1	1	Q7SAE6_NEUCR
molecular_function	GO:0016836	hydro-lyase activity	1	3	0.333333	0.13196	0.936075	1	1	Q7S607_NEUCR
biological_process	GO:0035023	regulation of Rho protein signal transduction	1	1	1	1	0.0373737	1	1	Q1K6Y8_NEUCR
molecular_function	GO:0017017	MAP kinase tyrosine/serine/threonine phosphatase activity	1	1	1	1	0.187584	1	1	Q7RXD5_NEUCR
molecular_function	GO:0008330	protein tyrosine/threonine phosphatase activity	1	1	1	1	0.187584	1	1	Q7RXD5_NEUCR
biological_process	GO:0033260	nuclear DNA replication	1	2	0.5	0.951264	0.112481	1	1	Q7S2D3_NEUCR
molecular_function	GO:0035312	5'-3' exodeoxyribonuclease activity	1	4	0.25	0.872783	0.388903	1	1	Q7S483_NEUCR
cellular_component	GO:0070772	PAS complex	1	4	0.25	0.828586	0.577832	1	1	V5IMV5_NEUCR
biological_process	GO:0018142	protein-DNA covalent cross-linking	1	1	1	1	0.193407	1	1	Q7RXJ7_NEUCR
cellular_component	GO:0005672	transcription factor TFIIA complex	1	3	0.333333	0.90186	0.476228	1	1	Q7SG05_NEUCR
biological_process	GO:0019915	lipid storage	1	4	0.25	0.594888	0.778117	1	1	A7UX33_NEUCR
molecular_function	GO:0016653	oxidoreductase activity, acting on NAD(P)H, heme protein as acceptor	1	2	0.5	0.197445	0.955877	1	1	Q7S6L8_NEUCR
cellular_component	GO:0005948	acetolactate synthase complex	1	3	0.333333	0.90186	0.476228	1	1	V5INN6_NEUCR
molecular_function	GO:0003984	acetolactate synthase activity	1	3	0.333333	0.907693	0.46386	1	1	V5INN6_NEUCR
biological_process	GO:0009082	branched-chain amino acid biosynthetic process	1	3	0.333333	0.853392	0.360685	1	1	Q1K658_NEUCR
molecular_function	GO:0018738	S-formylglutathione hydrolase activity	1	1	1	1	0.187584	1	1	Q7RXB4_NEUCR
molecular_function	GO:0004615	phosphomannomutase activity	1	2	0.5	0.964842	0.340009	1	1	Q7S721_NEUCR
cellular_component	GO:0031942	i-AAA complex	1	2	0.5	0.962439	0.350198	1	1	V5IPI8_NEUCR
cellular_component	GO:1990429	peroxisomal importomer complex	1	5	0.2	0.749807	0.659742	1	1	Q7RY61_NEUCR
molecular_function	GO:0005102	signaling receptor binding	1	2	0.5	0.611097	0.766628	1	1	Q7RY61_NEUCR
biological_process	GO:0010513	positive regulation of phosphatidylinositol biosynthetic process	1	1	1	1	0.193407	1	1	V5IMV5_NEUCR
biological_process	GO:1903778	protein localization to vacuolar membrane	1	1	1	1	0.193407	1	1	V5IMV5_NEUCR
molecular_function	GO:0008841	dihydrofolate synthase activity	1	1	1	1	0.187584	1	1	Q1K7T9_NEUCR
cellular_component	GO:0022626	cytosolic ribosome	1	2	0.5	5.74107e-05	0.999991	0.004	1	Q7S5P0_NEUCR
molecular_function	GO:0043008	ATP-dependent protein binding	1	1	1	1	0.187584	1	1	Q7S5P0_NEUCR
biological_process	GO:0072755	cellular response to benomyl	1	1	1	1	0.193407	1	1	Q7S5P0_NEUCR
biological_process	GO:1990451	cellular stress response to acidic pH	1	1	1	1	0.193407	1	1	Q7S5P0_NEUCR
biological_process	GO:0071264	positive regulation of translational initiation in response to starvation	1	2	0.5	0.962626	0.34944	1	1	Q7S5P0_NEUCR
biological_process	GO:0006448	regulation of translational elongation	1	2	0.5	0.526012	0.748562	1	1	Q7S5P0_NEUCR
molecular_function	GO:0004092	carnitine O-acetyltransferase activity	1	2	0.5	0.964842	0.340009	1	1	Q1K558_NEUCR
biological_process	GO:0009437	carnitine metabolic process	1	2	0.5	0.829308	0.576857	1	1	Q1K558_NEUCR
cellular_component	GO:0005697	telomerase holoenzyme complex	1	1	1	0.992729	0.0981395	1	1	Q7SI40_NEUCR
molecular_function	GO:0043047	single-stranded telomeric DNA binding	1	6	0.166667	0.611097	0.766628	1	1	Q1K6Z0_NEUCR
biological_process	GO:0016070	RNA metabolic process	1	3	0.333333	1	9.14448e-09	1	0	Q1K6Z0_NEUCR
molecular_function	GO:0019829	ATPase-coupled cation transmembrane transporter activity	1	4	0.25	0.0945046	0.97376	1	1	Q1K6I5_NEUCR
molecular_function	GO:1990846	ribonucleoside-diphosphate reductase inhibitor activity	1	1	1	1	0.187584	1	1	Q7SI33_NEUCR
biological_process	GO:1905117	regulation of ribonucleoside-diphosphate reductase activity	1	1	1	1	0.193407	1	1	Q7SI33_NEUCR
molecular_function	GO:0016798	hydrolase activity, acting on glycosyl bonds	1	2	0.5	0.700598	0.373025	1	1	Q7SGZ6_NEUCR
molecular_function	GO:0004730	pseudouridylate synthase activity	1	1	1	1	0.187584	1	1	Q7SGZ6_NEUCR
biological_process	GO:0034965	intronic box C/D RNA processing	1	3	0.333333	0.90231	0.475316	1	1	Q1K4R8_NEUCR
biological_process	GO:0032979	protein insertion into mitochondrial inner membrane from matrix	1	6	0.166667	0.671568	0.72483	1	1	Q1K8Z2_NEUCR
molecular_function	GO:0005519	cytoskeletal regulatory protein binding	1	1	1	1	0.187584	1	1	Q7RVZ1_NEUCR
biological_process	GO:0051125	regulation of actin nucleation	1	1	1	0.923006	0.244409	1	1	Q7RVZ1_NEUCR
biological_process	GO:0035552	oxidative single-stranded DNA demethylation	1	2	0.5	0.962626	0.34944	1	1	Q7S5N6_NEUCR
biological_process	GO:0009313	oligosaccharide catabolic process	1	3	0.333333	0.755591	0.543816	1	1	Q7S1L0_NEUCR
biological_process	GO:0007062	sister chromatid cohesion	1	4	0.25	0.983917	0.0467978	1	1	Q7SCT0_NEUCR
cellular_component	GO:0005891	voltage-gated calcium channel complex	1	1	1	1	0.193879	1	1	Q7S1Y8_NEUCR
molecular_function	GO:0005245	voltage-gated calcium channel activity	1	1	1	1	0.187584	1	1	Q7S1Y8_NEUCR
molecular_function	GO:0004559	alpha-mannosidase activity	1	1	1	0.83431	0.352224	1	1	Q7S1L0_NEUCR
biological_process	GO:0099638	endosome to plasma membrane protein transport	1	2	0.5	0.962626	0.34944	1	1	Q7SEF2_NEUCR
biological_process	GO:0051014	actin filament severing	1	2	0.5	0.750772	0.658764	1	1	Q7RXK8_NEUCR
biological_process	GO:0008154	actin polymerization or depolymerization	1	1	1	0.71065	0.464154	1	1	Q7RXK8_NEUCR
biological_process	GO:0031169	ferrichrome biosynthetic process	1	1	1	1	0.193407	1	1	Q7S6D3_NEUCR
cellular_component	GO:0031083	BLOC-1 complex	1	3	0.333333	0.90186	0.476228	1	1	Q7SEV3_NEUCR
biological_process	GO:0000729	DNA double-strand break processing	1	2	0.5	0.985043	0.0908194	1	1	Q7S483_NEUCR
molecular_function	GO:0004844	uracil DNA N-glycosylase activity	1	2	0.5	0.964842	0.340009	1	1	Q7SG58_NEUCR
biological_process	GO:0097510	base-excision repair, AP site formation via deaminated base removal	1	1	1	1	0.193407	1	1	Q7SG58_NEUCR
biological_process	GO:0010564	regulation of cell cycle process	1	1	1	0.999978	5.60366e-05	1	0.033	Q7SCY3_NEUCR
biological_process	GO:0007009	plasma membrane organization	1	2	0.5	0.639315	0.658309	1	1	Q7S6A6_NEUCR
cellular_component	GO:0033551	monopolin complex	1	1	1	1	0.193879	1	1	Q7SAQ5_NEUCR
molecular_function	GO:1990644	microtubule site clamp	1	1	1	1	0.187584	1	1	Q7SAQ5_NEUCR
biological_process	GO:0045143	homologous chromosome segregation	1	2	0.5	0.998424	0.00977146	1	0.992	Q7SAQ5_NEUCR
biological_process	GO:0045144	meiotic sister chromatid segregation	1	1	1	1	0.0373737	1	1	Q7SAQ5_NEUCR
biological_process	GO:0045859	regulation of protein kinase activity	1	1	1	0.978001	0.0600238	1	1	Q7S744_NEUCR
molecular_function	GO:0052861	glucan endo-1,3-beta-glucanase activity, C-3 substituted reducing group	1	1	1	1	0.187584	1	1	Q7S6E8_NEUCR
molecular_function	GO:0052862	glucan endo-1,4-beta-glucanase activity, C-3 substituted reducing group	1	1	1	1	0.187584	1	1	Q7S6E8_NEUCR
biological_process	GO:0008152	metabolic process	1	1	1	0.0077039	0.993848	0.801	1	Q7S6E8_NEUCR
molecular_function	GO:0000285	1-phosphatidylinositol-3-phosphate 5-kinase activity	1	1	1	1	0.187584	1	1	Q7SEY1_NEUCR
biological_process	GO:0034067	protein localization to Golgi apparatus	1	4	0.25	0.955909	0.146608	1	1	Q7S481_NEUCR
molecular_function	GO:0016783	sulfurtransferase activity	1	1	1	0.31141	0.917571	1	1	U9W2Q7_NEUCR
cellular_component	GO:0032133	chromosome passenger complex	1	2	0.5	0.962439	0.350198	1	1	Q7RYM0_NEUCR
cellular_component	GO:0051233	spindle midzone	1	3	0.333333	0.990098	0.0445353	1	1	Q7RYM0_NEUCR
cellular_component	GO:0016604	nuclear body	1	3	0.333333	0.454745	0.856481	1	1	Q1K916_NEUCR
molecular_function	GO:0001147	transcription termination site sequence-specific DNA binding	1	2	0.5	0.964842	0.340009	1	1	Q1K916_NEUCR
cellular_component	GO:0043291	RAVE complex	1	2	0.5	0.962439	0.350198	1	1	V5INC4_NEUCR
biological_process	GO:1903479	mitotic actomyosin contractile ring assembly actin filament organization	1	2	0.5	0.829308	0.576857	1	1	V5IQZ3_NEUCR
molecular_function	GO:0035368	selenocysteine insertion sequence binding	1	1	1	1	0.187584	1	1	Q7RW25_NEUCR
biological_process	GO:0001514	selenocysteine incorporation	1	1	1	1	0.193407	1	1	Q7RW25_NEUCR
biological_process	GO:0030307	positive regulation of cell growth	1	1	1	1	0.193407	1	1	Q7SI31_NEUCR
biological_process	GO:1903358	regulation of Golgi organization	1	1	1	1	0.193407	1	1	F5HBF0_NEUCR
molecular_function	GO:0003918	DNA topoisomerase type II (double strand cut, ATP-hydrolyzing) activity	1	3	0.333333	0.907693	0.46386	1	1	Q1K767_NEUCR
biological_process	GO:0000706	meiotic DNA double-strand break processing	1	2	0.5	0.962626	0.34944	1	1	Q1K767_NEUCR
biological_process	GO:0009653	anatomical structure morphogenesis	1	1	1	0.917719	0.135925	1	1	Q1K507_NEUCR
biological_process	GO:0030154	cell differentiation	1	2	0.5	0.990711	0.0222576	1	1	Q1K507_NEUCR
cellular_component	GO:1990334	Bfa1-Bub2 complex	1	1	1	1	0.193879	1	1	V5IR46_NEUCR
biological_process	GO:0001113	transcription open complex formation at RNA polymerase II promoter	1	3	0.333333	0.90231	0.475316	1	1	V5IMU9_NEUCR
molecular_function	GO:0000156	phosphorelay response regulator activity	1	2	0.5	0.964842	0.340009	1	1	Q7S471_NEUCR
molecular_function	GO:0089721	phosphoenolpyruvate transmembrane transporter activity	1	1	1	1	0.187584	1	1	Q1K8R1_NEUCR
biological_process	GO:1990536	phosphoenolpyruvate transmembrane import into Golgi lumen	1	1	1	1	0.193407	1	1	Q1K8R1_NEUCR
biological_process	GO:1904828	positive regulation of hydrogen sulfide biosynthetic process	1	1	1	1	0.193407	1	1	V5IQP2_NEUCR
biological_process	GO:0060963	positive regulation of ribosomal protein gene transcription by RNA polymerase II	1	1	1	1	0.193407	1	1	V5IQP2_NEUCR
biological_process	GO:0045945	positive regulation of transcription by RNA polymerase III	1	1	1	1	0.193407	1	1	V5IQP2_NEUCR
biological_process	GO:1901494	regulation of cysteine metabolic process	1	1	1	1	0.193407	1	1	V5IQP2_NEUCR
biological_process	GO:0032880	regulation of protein localization	1	5	0.2	0.532789	0.676342	1	1	V5IQP2_NEUCR
biological_process	GO:0047484	regulation of response to osmotic stress	1	1	1	1	0.193407	1	1	V5IQP2_NEUCR
biological_process	GO:0090153	regulation of sphingolipid biosynthetic process	1	1	1	0.962626	0.34944	1	1	V5IQP2_NEUCR
biological_process	GO:0032185	septin cytoskeleton organization	1	2	0.5	0.863266	0.405112	1	1	Q7RZ47_NEUCR
molecular_function	GO:0019212	phosphatase inhibitor activity	1	1	1	0.915894	0.314136	1	1	Q7SG31_NEUCR
biological_process	GO:0010923	negative regulation of phosphatase activity	1	1	1	0.962626	0.34944	1	1	Q7SG31_NEUCR
cellular_component	GO:0031422	RecQ family helicase-topoisomerase III complex	1	1	1	1	0.193879	1	1	Q7SDG4_NEUCR
biological_process	GO:1904802	RITS complex assembly	1	1	1	1	0.193407	1	1	Q7S113_NEUCR
cellular_component	GO:0000779	condensed chromosome, centromeric region	1	1	1	0.877308	0.206695	1	1	Q7S1I4_NEUCR
biological_process	GO:0010032	meiotic chromosome condensation	1	1	1	1	0.193407	1	1	Q7S1I4_NEUCR
biological_process	GO:1903342	negative regulation of meiotic DNA double-strand break formation	1	1	1	1	0.193407	1	1	Q7S1I4_NEUCR
biological_process	GO:0070550	rDNA condensation	1	1	1	1	0.193407	1	1	Q7S1I4_NEUCR
biological_process	GO:0070058	tRNA gene clustering	1	1	1	1	0.193407	1	1	Q7S1I4_NEUCR
cellular_component	GO:0016600	flotillin complex	1	1	1	1	0.193879	1	1	Q7S406_NEUCR
cellular_component	GO:0032798	Swi5-Sfr1 complex	1	1	1	1	0.193879	1	1	V5IMT2_NEUCR
cellular_component	GO:0034974	Swi5-Swi2 complex	1	1	1	1	0.193879	1	1	V5IMT2_NEUCR
biological_process	GO:0010772	meiotic DNA recombinase assembly involved in reciprocal meiotic recombination	1	1	1	1	0.193407	1	1	V5IMT2_NEUCR
biological_process	GO:0000709	meiotic joint molecule formation	1	2	0.5	0.962626	0.34944	1	1	V5IMT2_NEUCR
molecular_function	GO:0042781	3'-tRNA processing endoribonuclease activity	1	2	0.5	0.964842	0.340009	1	1	Q7SCF1_NEUCR
biological_process	GO:0072684	mitochondrial tRNA 3'-trailer cleavage, endonucleolytic	1	2	0.5	0.962626	0.34944	1	1	Q7SCF1_NEUCR
molecular_function	GO:0004089	carbonate dehydratase activity	1	4	0.25	0.838027	0.564488	1	1	Q7S607_NEUCR
molecular_function	GO:0030599	pectinesterase activity	1	2	0.5	0.964842	0.340009	1	1	V5INE4_NEUCR
biological_process	GO:0044209	AMP salvage	1	2	0.5	0.962626	0.34944	1	1	Q7SCM0_NEUCR
cellular_component	GO:1990873	intrinsic component of plasma membrane of cell tip	1	1	1	1	0.193879	1	1	Q7S6A6_NEUCR
cellular_component	GO:0032178	medial membrane band	1	1	1	1	0.193879	1	1	Q7S6A6_NEUCR
cellular_component	GO:0035842	old cell tip after activation of bipolar cell growth	1	1	1	1	0.193879	1	1	Q7S6A6_NEUCR
biological_process	GO:0051523	cell growth mode switching, monopolar to bipolar	1	1	1	1	0.193407	1	1	Q7S6A6_NEUCR
cellular_component	GO:0005835	fatty acid synthase complex	1	2	0.5	0.962439	0.350198	1	1	V5IMT9_NEUCR
molecular_function	GO:0045330	aspartyl esterase activity	1	1	1	1	0.187584	1	1	V5INE4_NEUCR
biological_process	GO:0042545	cell wall modification	1	1	1	1	0.193407	1	1	V5INE4_NEUCR
molecular_function	GO:0004115	3',5'-cyclic-AMP phosphodiesterase activity	1	2	0.5	0.964842	0.340009	1	1	Q7RZX4_NEUCR
molecular_function	GO:0005078	MAP-kinase scaffold activity	1	1	1	1	0.187584	1	1	V5IQM7_NEUCR
molecular_function	GO:0018773	acetylpyruvate hydrolase activity	1	3	0.333333	0.907693	0.46386	1	1	V5IMG3_NEUCR
biological_process	GO:0071474	cellular hyperosmotic response	1	2	0.5	0.962626	0.34944	1	1	Q1K908_NEUCR
molecular_function	GO:0052717	tRNA-specific adenosine-34 deaminase activity	1	1	1	1	0.187584	1	1	V5IQN6_NEUCR
biological_process	GO:0045898	regulation of RNA polymerase II transcription preinitiation complex assembly	1	1	1	0.456184	0.855753	1	1	U9W3M5_NEUCR
molecular_function	GO:0004316	3-oxoacyl-[acyl-carrier-protein] reductase (NADPH) activity	1	1	1	1	0.187584	1	1	V5IMT9_NEUCR
molecular_function	GO:0004321	fatty-acyl-CoA synthase activity	1	1	1	1	0.187584	1	1	V5IMT9_NEUCR
biological_process	GO:0030037	actin filament reorganization involved in cell cycle	1	1	1	1	0.193407	1	1	Q7S8Q7_NEUCR
biological_process	GO:0030100	regulation of endocytosis	1	3	0.333333	0.829308	0.576857	1	1	Q7S8Q7_NEUCR
molecular_function	GO:0004812	aminoacyl-tRNA ligase activity	1	1	1	0.256486	0.866343	1	1	A7UWF6_NEUCR
cellular_component	GO:0031166	integral component of vacuolar membrane	1	1	1	0.580064	0.707681	1	1	Q1K799_NEUCR
molecular_function	GO:0015379	potassium:chloride symporter activity	1	1	1	1	0.187584	1	1	Q1K799_NEUCR
biological_process	GO:0006884	cell volume homeostasis	1	1	1	0.962626	0.34944	1	1	Q1K799_NEUCR
biological_process	GO:0055064	chloride ion homeostasis	1	1	1	1	0.193407	1	1	Q1K799_NEUCR
biological_process	GO:1902476	chloride transmembrane transport	1	2	0.5	0.962626	0.34944	1	1	Q1K799_NEUCR
biological_process	GO:0097638	L-arginine import across plasma membrane	1	1	1	0.962626	0.34944	1	1	Q1K799_NEUCR
biological_process	GO:1903401	L-lysine transmembrane transport	1	1	1	1	0.193407	1	1	Q1K799_NEUCR
biological_process	GO:0055075	potassium ion homeostasis	1	1	1	0.994113	0.0528882	1	1	Q1K799_NEUCR
biological_process	GO:0034486	vacuolar transmembrane transport	1	1	1	0.90231	0.475316	1	1	Q1K799_NEUCR
biological_process	GO:0075308	negative regulation of conidium formation	1	1	1	1	0.193407	1	1	Q7SFA8_NEUCR
molecular_function	GO:0032977	membrane insertase activity	1	2	0.5	0.964842	0.340009	1	1	Q1K8Z2_NEUCR
biological_process	GO:0051205	protein insertion into membrane	1	2	0.5	0.149519	0.953916	1	1	Q1K8Z2_NEUCR
molecular_function	GO:0061697	protein-glutaryllysine deglutarylase activity	1	1	1	1	0.187584	1	1	V5IM98_NEUCR
molecular_function	GO:0036054	protein-malonyllysine demalonylase activity	1	1	1	1	0.187584	1	1	V5IM98_NEUCR
molecular_function	GO:0036055	protein-succinyllysine desuccinylase activity	1	1	1	1	0.187584	1	1	V5IM98_NEUCR
biological_process	GO:0036047	peptidyl-lysine demalonylation	1	1	1	1	0.193407	1	1	V5IM98_NEUCR
biological_process	GO:0036049	peptidyl-lysine desuccinylation	1	1	1	1	0.193407	1	1	V5IM98_NEUCR
biological_process	GO:0061698	protein deglutarylation	1	1	1	1	0.193407	1	1	V5IM98_NEUCR
cellular_component	GO:0005953	CAAX-protein geranylgeranyltransferase complex	1	2	0.5	0.962439	0.350198	1	1	Q1K7Q2_NEUCR
molecular_function	GO:0004140	dephospho-CoA kinase activity	1	3	0.333333	0.907693	0.46386	1	1	Q7RYT9_NEUCR
cellular_component	GO:0090443	FAR/SIN/STRIPAK complex	1	1	1	1	0.193879	1	1	A7UVV2_NEUCR
biological_process	GO:0061509	asymmetric protein localization to old mitotic spindle pole body	1	1	1	1	0.193407	1	1	A7UVV2_NEUCR
biological_process	GO:0030952	establishment or maintenance of cytoskeleton polarity	1	1	1	0.949716	0.188604	1	1	A7UVV2_NEUCR
molecular_function	GO:0005537	mannose binding	1	2	0.5	0.964842	0.340009	1	1	Q7RXP6_NEUCR
molecular_function	GO:0005094	Rho GDP-dissociation inhibitor activity	1	2	0.5	0.964842	0.340009	1	1	Q7SDI9_NEUCR
molecular_function	GO:0004673	protein histidine kinase activity	1	1	1	0.999998	3.54601e-05	1	0.004	Q1K908_NEUCR
cellular_component	GO:0098553	lumenal side of endoplasmic reticulum membrane	1	1	1	0.962439	0.350198	1	1	V5IM04_NEUCR
cellular_component	GO:0031981	nuclear lumen	1	1	1	0.936251	0.0805577	1	1	Q7RZF8_NEUCR
molecular_function	GO:1990605	GU repeat RNA binding	1	1	1	1	0.187584	1	1	Q1K6Z0_NEUCR
molecular_function	GO:0035939	microsatellite binding	1	1	1	1	0.187584	1	1	Q1K6Z0_NEUCR
biological_process	GO:0006458	'de novo' protein folding	1	2	0.5	0.616254	0.601026	1	1	Q1K566_NEUCR
biological_process	GO:0010571	positive regulation of nuclear cell cycle DNA replication	1	2	0.5	0.962626	0.34944	1	1	Q7S033_NEUCR
biological_process	GO:1901987	regulation of cell cycle phase transition	1	1	1	0.999984	4.52868e-05	1	0.023	Q7S033_NEUCR
molecular_function	GO:0004160	dihydroxy-acid dehydratase activity	1	2	0.5	0.964842	0.340009	1	1	Q1K658_NEUCR
molecular_function	GO:0050584	linoleate 11-lipoxygenase activity	1	1	1	1	0.187584	1	1	Q7S0U2_NEUCR
biological_process	GO:0034440	lipid oxidation	1	1	1	0.700235	0.516027	1	1	Q7S0U2_NEUCR
cellular_component	GO:0032116	SMC loading complex	1	1	1	1	0.0375606	1	1	Q1K7W2_NEUCR
biological_process	GO:0034088	maintenance of mitotic sister chromatid cohesion	1	1	1	1	0.193407	1	1	Q1K7W2_NEUCR
cellular_component	GO:0043626	PCNA complex	1	2	0.5	0.962439	0.350198	1	1	V5IQR6_NEUCR
molecular_function	GO:0030337	DNA polymerase processivity factor activity	1	2	0.5	0.964842	0.340009	1	1	V5IQR6_NEUCR
biological_process	GO:0072666	establishment of protein localization to vacuole	1	1	1	0.950395	0.108828	1	1	Q7S4R9_NEUCR
biological_process	GO:0000388	spliceosome conformational change to release U4 (or U4atac) and U1 (or U11)	1	1	1	1	0.193407	1	1	Q7SH44_NEUCR
cellular_component	GO:0032993	protein-DNA complex	1	1	1	0.966112	0.0692829	1	1	Q1K6S4_NEUCR
molecular_function	GO:0032131	alkylated DNA binding	1	1	1	1	0.187584	1	1	Q1K6S4_NEUCR
molecular_function	GO:0008725	DNA-3-methyladenine glycosylase activity	1	1	1	1	0.187584	1	1	Q1K6S4_NEUCR
molecular_function	GO:0043916	DNA-7-methylguanine glycosylase activity	1	1	1	1	0.187584	1	1	Q1K6S4_NEUCR
molecular_function	GO:0004799	thymidylate synthase activity	1	1	1	1	0.187584	1	1	Q7S072_NEUCR
molecular_function	GO:0033897	ribonuclease T2 activity	1	1	1	1	0.187584	1	1	Q7S9A7_NEUCR
molecular_function	GO:0018478	malonate-semialdehyde dehydrogenase (acetylating) activity	1	2	0.5	0.964842	0.340009	1	1	Q7SAH4_NEUCR
biological_process	GO:0006210	thymine catabolic process	1	2	0.5	0.962626	0.34944	1	1	Q7SAH4_NEUCR
biological_process	GO:0072318	clathrin coat disassembly	1	1	1	1	0.193407	1	1	Q1K7R1_NEUCR
cellular_component	GO:0030874	nucleolar chromatin	1	1	1	1	0.193879	1	1	F5HB11_NEUCR
biological_process	GO:0016479	negative regulation of transcription by RNA polymerase I	1	1	1	1	0.193407	1	1	F5HB11_NEUCR
biological_process	GO:2000234	positive regulation of rRNA processing	1	1	1	1	0.193407	1	1	F5HB11_NEUCR
molecular_function	GO:0004420	hydroxymethylglutaryl-CoA reductase (NADPH) activity	1	1	1	1	0.187584	1	1	Q7SET4_NEUCR
biological_process	GO:0015936	coenzyme A metabolic process	1	1	1	0.6977	0.604195	1	1	Q7SET4_NEUCR
molecular_function	GO:0000900	translation repressor activity, mRNA regulatory element binding	1	1	1	1	0.187584	1	1	Q1K842_NEUCR
biological_process	GO:1903450	regulation of G1 to G0 transition	1	1	1	1	0.193407	1	1	Q1K842_NEUCR
molecular_function	GO:0046537	2,3-bisphosphoglycerate-independent phosphoglycerate mutase activity	1	1	1	1	0.187584	1	1	Q7S5B2_NEUCR
biological_process	GO:0044262	cellular carbohydrate metabolic process	1	2	0.5	0.171233	0.883789	1	1	Q7S5B2_NEUCR
biological_process	GO:0006007	glucose catabolic process	1	1	1	0.962626	0.34944	1	1	Q7S5B2_NEUCR
biological_process	GO:0061188	negative regulation of ribosomal DNA heterochromatin assembly	1	2	0.5	0.962626	0.34944	1	1	V5IRC9_NEUCR
biological_process	GO:0061186	negative regulation of silent mating-type cassette heterochromatin assembly	1	2	0.5	0.962626	0.34944	1	1	V5IRC9_NEUCR
biological_process	GO:0006113	fermentation	1	1	1	0.90231	0.475316	1	1	Q7S9K4_NEUCR
cellular_component	GO:0070187	shelterin complex	1	1	1	1	0.193879	1	1	Q7RWN0_NEUCR
biological_process	GO:0060249	anatomical structure homeostasis	1	1	1	0.951264	0.112481	1	1	Q7RWN0_NEUCR
molecular_function	GO:0004660	protein farnesyltransferase activity	1	1	1	1	0.187584	1	1	Q7S2F7_NEUCR
molecular_function	GO:0051864	histone H3-methyl-lysine-36 demethylase activity	1	1	1	1	0.187584	1	1	Q7RW47_NEUCR
molecular_function	GO:0032454	histone H3-methyl-lysine-9 demethylase activity	1	1	1	1	0.187584	1	1	Q7RW47_NEUCR
molecular_function	GO:0140684	histone H3-tri/dimethyl-lysine-9 demethylase activity	1	1	1	NA	NA	NA	NA	Q7RW47_NEUCR
biological_process	GO:0045022	early endosome to late endosome transport	1	2	0.5	0.962626	0.34944	1	1	U9WGY3_NEUCR
cellular_component	GO:0031985	Golgi cisterna	1	1	1	0.42108	0.818637	1	1	Q7S481_NEUCR
biological_process	GO:0048194	Golgi vesicle budding	1	1	1	0.962626	0.34944	1	1	Q7S481_NEUCR
molecular_function	GO:0008251	tRNA-specific adenosine deaminase activity	1	1	1	0.993416	0.092307	1	1	Q1K4T6_NEUCR
biological_process	GO:0008637	apoptotic mitochondrial changes	1	1	1	1	0.193407	1	1	Q1K566_NEUCR
biological_process	GO:0034514	mitochondrial unfolded protein response	1	1	1	1	0.193407	1	1	Q1K566_NEUCR
biological_process	GO:0051237	maintenance of RNA location	1	1	1	1	0.193407	1	1	Q7S3H0_NEUCR
biological_process	GO:1903775	regulation of DNA double-strand break processing	1	1	1	1	0.193407	1	1	Q7RYI5_NEUCR
biological_process	GO:2001173	regulation of histone H2B conserved C-terminal lysine ubiquitination	1	1	1	1	0.193407	1	1	Q7RYI5_NEUCR
cellular_component	GO:0031313	extrinsic component of endosome membrane	1	1	1	1	0.193879	1	1	U9WGY3_NEUCR
biological_process	GO:0008333	endosome to lysosome transport	1	1	1	0.962626	0.34944	1	1	U9WGY3_NEUCR
biological_process	GO:0006622	protein targeting to lysosome	1	1	1	1	0.193407	1	1	U9WGY3_NEUCR
molecular_function	GO:0004591	oxoglutarate dehydrogenase (succinyl-transferring) activity	1	2	0.5	0.964842	0.340009	1	1	Q7SC30_NEUCR
molecular_function	GO:0002055	adenine binding	1	1	1	1	0.187584	1	1	Q7SCM0_NEUCR
molecular_function	GO:0003999	adenine phosphoribosyltransferase activity	1	1	1	1	0.187584	1	1	Q7SCM0_NEUCR
biological_process	GO:0006168	adenine salvage	1	1	1	1	0.193407	1	1	Q7SCM0_NEUCR
molecular_function	GO:0016851	magnesium chelatase activity	1	1	1	1	0.187584	1	1	Q1K7Y8_NEUCR
molecular_function	GO:0015183	L-aspartate transmembrane transporter activity	1	1	1	1	0.187584	1	1	Q1K816_NEUCR
biological_process	GO:0015810	aspartate transmembrane transport	1	1	1	1	0.193407	1	1	Q1K816_NEUCR
biological_process	GO:0015813	L-glutamate transmembrane transport	1	1	1	1	0.193407	1	1	Q1K816_NEUCR
biological_process	GO:0043490	malate-aspartate shuttle	1	1	1	1	0.193407	1	1	Q1K816_NEUCR
cellular_component	GO:0000939	inner kinetochore	1	1	1	0.975135	0.171414	1	1	Q7RYM0_NEUCR
cellular_component	GO:1990385	meiotic spindle midzone	1	1	1	1	0.193879	1	1	Q7RYM0_NEUCR
molecular_function	GO:0035175	histone kinase activity (H3-S10 specific)	1	1	1	1	0.187584	1	1	Q7RYM0_NEUCR
molecular_function	GO:0035174	histone serine kinase activity	1	1	1	1	0.0351585	1	1	Q7RYM0_NEUCR
biological_process	GO:0051316	attachment of spindle microtubules to kinetochore involved in meiotic chromosome segregation	1	1	1	0.90231	0.475316	1	1	Q7RYM0_NEUCR
biological_process	GO:0120110	interphase mitotic telomere clustering	1	1	1	1	0.193407	1	1	Q7RYM0_NEUCR
biological_process	GO:0090267	positive regulation of mitotic cell cycle spindle assembly checkpoint	1	1	1	1	0.193407	1	1	Q7RYM0_NEUCR
biological_process	GO:1903380	positive regulation of mitotic chromosome condensation	1	1	1	1	0.193407	1	1	Q7RYM0_NEUCR
biological_process	GO:1905824	positive regulation of mitotic sister chromatid arm separation	1	1	1	1	0.193407	1	1	Q7RYM0_NEUCR
biological_process	GO:0140429	positive regulation of mitotic sister chromatid biorientation	1	2	0.5	0.962626	0.34944	1	1	Q7RYM0_NEUCR
biological_process	GO:0034503	protein localization to nucleolar rDNA repeats	1	1	1	1	0.193407	1	1	Q7RYM0_NEUCR
biological_process	GO:1902412	regulation of mitotic cytokinesis	1	1	1	0.594888	0.778117	1	1	Q7RYM0_NEUCR
biological_process	GO:1904967	regulation of monopolar spindle attachment to meiosis I kinetochore	1	1	1	0.962626	0.34944	1	1	Q7RYM0_NEUCR
molecular_function	GO:0004392	heme oxygenase (decyclizing) activity	1	1	1	1	0.187584	1	1	Q1K7Y9_NEUCR
biological_process	GO:0006788	heme oxidation	1	1	1	1	0.193407	1	1	Q1K7Y9_NEUCR
molecular_function	GO:0003919	FMN adenylyltransferase activity	1	1	1	1	0.187584	1	1	Q7SCU7_NEUCR
biological_process	GO:0006747	FAD biosynthetic process	1	1	1	1	0.193407	1	1	Q7SCU7_NEUCR
molecular_function	GO:0008398	sterol 14-demethylase activity	1	1	1	1	0.187584	1	1	Q7SDI6_NEUCR
molecular_function	GO:0003876	AMP deaminase activity	1	1	1	1	0.187584	1	1	F5HH09_NEUCR
biological_process	GO:0006188	IMP biosynthetic process	1	1	1	0.853392	0.360685	1	1	F5HH09_NEUCR
molecular_function	GO:0047555	3',5'-cyclic-GMP phosphodiesterase activity	1	1	1	1	0.187584	1	1	Q7RZX4_NEUCR
biological_process	GO:0006198	cAMP catabolic process	1	1	1	1	0.193407	1	1	Q7RZX4_NEUCR
biological_process	GO:0046069	cGMP catabolic process	1	1	1	1	0.193407	1	1	Q7RZX4_NEUCR
cellular_component	GO:1990862	nuclear membrane complex Bqt3-Bqt4	1	1	1	1	0.193879	1	1	Q7S9H5_NEUCR
biological_process	GO:0070197	meiotic attachment of telomere to nuclear envelope	1	1	1	1	0.193407	1	1	Q7S9H5_NEUCR
biological_process	GO:0044820	mitotic telomere tethering at nuclear periphery	1	1	1	1	0.193407	1	1	Q7S9H5_NEUCR
molecular_function	GO:0052657	guanine phosphoribosyltransferase activity	1	1	1	1	0.187584	1	1	Q7S721_NEUCR
molecular_function	GO:0004422	hypoxanthine phosphoribosyltransferase activity	1	1	1	1	0.187584	1	1	Q7S721_NEUCR
molecular_function	GO:0000310	xanthine phosphoribosyltransferase activity	1	1	1	1	0.187584	1	1	Q7S721_NEUCR
biological_process	GO:0032263	GMP salvage	1	1	1	1	0.193407	1	1	Q7S721_NEUCR
biological_process	GO:0046100	hypoxanthine metabolic process	1	1	1	1	0.193407	1	1	Q7S721_NEUCR
biological_process	GO:0032265	XMP salvage	1	1	1	1	0.193407	1	1	Q7S721_NEUCR
molecular_function	GO:0004798	thymidylate kinase activity	1	1	1	1	0.187584	1	1	Q1K688_NEUCR
molecular_function	GO:0009041	uridylate kinase activity	1	1	1	0.964842	0.340009	1	1	Q1K688_NEUCR
biological_process	GO:0006233	dTDP biosynthetic process	1	1	1	1	0.193407	1	1	Q1K688_NEUCR
biological_process	GO:0006227	dUDP biosynthetic process	1	1	1	1	0.193407	1	1	Q1K688_NEUCR
molecular_function	GO:0051908	double-stranded DNA 5'-3' exodeoxyribonuclease activity	1	1	1	1	0.187584	1	1	Q1K8Z0_NEUCR
molecular_function	GO:0030697	S-adenosylmethionine-dependent tRNA (m5U54) methyltransferase activity	1	1	1	1	0.187584	1	1	Q1K8Z0_NEUCR
molecular_function	GO:0030696	tRNA (m5U54) methyltransferase activity	1	1	1	1	0.187584	1	1	Q1K8Z0_NEUCR
molecular_function	GO:0016884	carbon-nitrogen ligase activity, with glutamine as amido-N-donor	1	1	1	0.921234	0.215298	1	1	Q7S8T7_NEUCR
cellular_component	GO:0048189	Lid2 complex	1	1	1	1	0.193879	1	1	Q7S1G1_NEUCR
biological_process	GO:0015793	glycerol transport	1	1	1	1	0.193407	1	1	Q7SEB3_NEUCR
molecular_function	GO:0016429	tRNA (adenine-N1-)-methyltransferase activity	1	1	1	1	0.187584	1	1	Q7S7Q5_NEUCR
cellular_component	GO:0070761	pre-snoRNP complex	1	2	0.5	0.962439	0.350198	1	1	Q1K5P9_NEUCR
biological_process	GO:0048254	snoRNA localization	1	2	0.5	0.962626	0.34944	1	1	Q1K5P9_NEUCR
cellular_component	GO:0090730	Las1 complex	1	1	1	1	0.193879	1	1	A7UWB2_NEUCR
biological_process	GO:0006295	nucleotide-excision repair, DNA incision, 3'-to lesion	1	1	1	1	0.193407	1	1	Q7SG44_NEUCR
biological_process	GO:1900102	negative regulation of endoplasmic reticulum unfolded protein response	1	1	1	1	0.193407	1	1	Q7SAE6_NEUCR
biological_process	GO:1904377	positive regulation of protein localization to cell periphery	1	1	1	1	0.0373737	1	1	Q7SAE6_NEUCR
cellular_component	GO:0070652	HAUS complex	1	1	1	1	0.193879	1	1	V5IKE5_NEUCR
biological_process	GO:2000679	positive regulation of transcription regulatory region DNA binding	1	1	1	1	0.193407	1	1	V5IMU9_NEUCR
biological_process	GO:0001174	transcriptional start site selection at RNA polymerase II promoter	1	1	1	0.962626	0.34944	1	1	V5IMU9_NEUCR
biological_process	GO:0016558	protein import into peroxisome matrix	0	8	0	0.526012	0.748562	1	1
biological_process	GO:0016485	protein processing	0	6	0	0.535846	0.654273	1	1
biological_process	GO:0006625	protein targeting to peroxisome	0	1	0	0.672895	0.577126	1	1
molecular_function	GO:0004478	methionine adenosyltransferase activity	0	1	0	0.812416	1	1	1
biological_process	GO:0006555	methionine metabolic process	0	2	0	0.0460839	0.992961	1	1
biological_process	GO:0006556	S-adenosylmethionine biosynthetic process	0	2	0	0.65056	1	1	1
molecular_function	GO:0004618	phosphoglycerate kinase activity	0	1	0	0.812416	1	1	1
molecular_function	GO:0016843	amine-lyase activity	0	1	0	0.812416	1	1	1
molecular_function	GO:0036381	pyridoxal 5'-phosphate synthase (glutamine hydrolysing) activity	0	1	0	0.812416	1	1	1
biological_process	GO:0006520	cellular amino acid metabolic process	0	5	0	5.58135e-06	0.999998	0	1
biological_process	GO:0006535	cysteine biosynthetic process from serine	0	5	0	0.341236	1	1	1
biological_process	GO:0042823	pyridoxal phosphate biosynthetic process	0	2	0	0.524684	1	1	1
biological_process	GO:0008615	pyridoxine biosynthetic process	0	2	0	0.65056	1	1	1
cellular_component	GO:0005747	mitochondrial respiratory chain complex I	0	28	0	0.00235471	1	0.154	1
biological_process	GO:0022904	respiratory electron transport chain	0	6	0	0.025808	0.992907	1	1
cellular_component	GO:0000221	vacuolar proton-transporting V-type ATPase, V1 domain	0	8	0	0.1781	1	1	1
biological_process	GO:0046034	ATP metabolic process	0	2	0	0.00353613	0.998892	0.512	1
biological_process	GO:1902600	proton transmembrane transport	0	6	0	0.0378607	0.991222	1	1
molecular_function	GO:0019843	rRNA binding	0	16	0	0.000361453	1	0.033	1
cellular_component	GO:0046930	pore complex	0	2	0	0.649802	1	1	1
molecular_function	GO:0015288	porin activity	0	2	0	0.659991	1	1	1
molecular_function	GO:0008308	voltage-gated anion channel activity	0	1	0	0.353754	1	1	1
cellular_component	GO:0016471	vacuolar proton-transporting V-type ATPase complex	0	4	0	0.115648	1	1	1
cellular_component	GO:0000220	vacuolar proton-transporting V-type ATPase, V0 domain	0	6	0	0.274229	1	1	1
molecular_function	GO:0046961	proton-transporting ATPase activity, rotational mechanism	0	12	0	0.0824286	1	1	1
biological_process	GO:0043504	mitochondrial DNA repair	0	5	0	0.341236	1	1	1
biological_process	GO:0009411	response to UV	0	2	0	0.639315	0.658309	1	1
cellular_component	GO:0033176	proton-transporting V-type ATPase complex	0	1	0	0.0487366	1	0.99	1
molecular_function	GO:0031386	protein tag	0	7	0	0.233372	1	1	1
biological_process	GO:0034227	tRNA thio-modification	0	1	0	0.671568	0.72483	1	1
molecular_function	GO:0004128	cytochrome-b5 reductase activity, acting on NAD(P)H	0	12	0	0.0824286	1	1	1
cellular_component	GO:0005967	mitochondrial pyruvate dehydrogenase complex	0	4	0	0.422168	1	1	1
molecular_function	GO:0004742	dihydrolipoyllysine-residue acetyltransferase activity	0	2	0	0.659991	1	1	1
biological_process	GO:0006086	acetyl-CoA biosynthetic process from pyruvate	0	4	0	0.423143	1	1	1
biological_process	GO:0007265	Ras protein signal transduction	0	3	0	0.981705	0.0487356	1	1
molecular_function	GO:0004590	orotidine-5'-phosphate decarboxylase activity	0	1	0	0.812416	1	1	1
biological_process	GO:0044205	'de novo' UMP biosynthetic process	0	5	0	0.341236	1	1	1
cellular_component	GO:0022625	cytosolic large ribosomal subunit	0	45	0	5.87401e-05	1	0.004	1
molecular_function	GO:0070180	large ribosomal subunit rRNA binding	0	8	0	0.189536	1	1	1
biological_process	GO:0002181	cytoplasmic translation	0	25	0	0.00783547	0.997577	0.805	1
molecular_function	GO:0008097	5S rRNA binding	0	3	0	0.53614	1	1	1
molecular_function	GO:0046589	ribonuclease T1 activity	0	1	0	0.812416	1	1	1
molecular_function	GO:0004831	tyrosine-tRNA ligase activity	0	2	0	0.659991	1	1	1
biological_process	GO:0000372	Group I intron splicing	0	2	0	0.65056	1	1	1
biological_process	GO:0033120	positive regulation of RNA splicing	0	1	0	0.65056	1	1	1
biological_process	GO:0034337	RNA folding	0	1	0	0.806593	1	1	1
biological_process	GO:0043039	tRNA aminoacylation	0	1	0	0.167658	0.92054	1	1
biological_process	GO:0006437	tyrosyl-tRNA aminoacylation	0	2	0	0.65056	1	1	1
molecular_function	GO:0005034	osmosensor activity	0	2	0	0.659991	1	1	1
molecular_function	GO:0050353	trimethyllysine dioxygenase activity	0	1	0	0.812416	1	1	1
biological_process	GO:0045329	carnitine biosynthetic process	0	2	0	0.65056	1	1	1
cellular_component	GO:0097255	R2TP complex	0	2	0	0.649802	1	1	1
molecular_function	GO:0043139	5'-3' DNA helicase activity	0	7	0	0.233372	1	1	1
cellular_component	GO:0015935	small ribosomal subunit	0	11	0	0.000818462	0.999883	0.062	1
cellular_component	GO:0000243	commitment complex	0	8	0	0.1781	1	1	1
molecular_function	GO:0030627	pre-mRNA 5'-splice site binding	0	1	0	0.812416	1	1	1
biological_process	GO:0000387	spliceosomal snRNP assembly	0	10	0	0.214532	0.950889	1	1
cellular_component	GO:0005763	mitochondrial small ribosomal subunit	0	20	0	0.0133154	1	0.671	1
molecular_function	GO:0048257	3'-flap endonuclease activity	0	1	0	0.812416	1	1	1
biological_process	GO:0000737	DNA catabolic process, endonucleolytic	0	1	0	0.65056	1	1	1
molecular_function	GO:0015662	P-type ion transporter activity	0	6	0	0.547954	0.731598	1	1
molecular_function	GO:0008553	P-type proton-exporting transporter activity	0	2	0	0.659991	1	1	1
biological_process	GO:0034220	ion transmembrane transport	0	6	0	0.0108618	0.995015	0.912	1
biological_process	GO:0120029	proton export across plasma membrane	0	1	0	0.806593	1	1	1
biological_process	GO:0051453	regulation of intracellular pH	0	3	0	0.29368	0.924418	1	1
biological_process	GO:0034553	mitochondrial respiratory chain complex II assembly	0	4	0	0.423143	1	1	1
biological_process	GO:0006105	succinate metabolic process	0	1	0	0.806593	1	1	1
molecular_function	GO:0004784	superoxide dismutase activity	0	7	0	0.233372	1	1	1
cellular_component	GO:0005742	mitochondrial outer membrane translocase complex	0	5	0	0.143519	1	1	1
molecular_function	GO:0030943	mitochondrion targeting sequence binding	0	3	0	0.53614	1	1	1
biological_process	GO:0016031	tRNA import into mitochondrion	0	1	0	0.806593	1	1	1
molecular_function	GO:0008320	protein transmembrane transporter activity	0	7	0	0.189536	1	1	1
biological_process	GO:0006811	ion transport	0	4	0	0.0417285	0.974075	1	1
biological_process	GO:0045040	protein insertion into mitochondrial outer membrane	0	8	0	0.178907	1	1	1
molecular_function	GO:1990935	splicing factor binding	0	1	0	0.812416	1	1	1
biological_process	GO:0036261	7-methylguanosine cap hypermethylation	0	3	0	0.524684	1	1	1
cellular_component	GO:0032541	cortical endoplasmic reticulum	0	10	0	0.093185	1	1	1
biological_process	GO:0048309	endoplasmic reticulum inheritance	0	3	0	0.524684	1	1	1
biological_process	GO:0016320	endoplasmic reticulum membrane fusion	0	1	0	0.806593	1	1	1
molecular_function	GO:0030628	pre-mRNA 3'-splice site binding	0	3	0	0.53614	1	1	1
cellular_component	GO:0000502	proteasome complex	0	6	0	0.506702	0.653953	1	1
cellular_component	GO:0008023	transcription elongation factor complex	0	3	0	0.438273	0.774916	1	1
molecular_function	GO:0001073	transcription antitermination factor activity, DNA binding	0	1	0	0.812416	1	1	1
biological_process	GO:0000433	carbon catabolite repression of transcription from RNA polymerase II promoter by glucose	0	4	0	0.423143	1	1	1
biological_process	GO:0140673	co-transcriptional chromatin reassembly	0	1	0	NA	NA	NA	NA
biological_process	GO:0042789	mRNA transcription by RNA polymerase II	0	2	0	0.65056	1	1	1
biological_process	GO:1900050	negative regulation of histone exchange	0	1	0	0.806593	1	1	1
biological_process	GO:0034728	nucleosome organization	0	3	0	0.448068	0.704982	1	1
biological_process	GO:0016584	nucleosome positioning	0	5	0	0.341236	1	1	1
biological_process	GO:0000414	regulation of histone H3-K36 methylation	0	1	0	0.806593	1	1	1
biological_process	GO:0050684	regulation of mRNA processing	0	2	0	0.755591	0.543816	1	1
biological_process	GO:0060303	regulation of nucleosome density	0	3	0	0.524684	1	1	1
biological_process	GO:0001178	regulation of transcriptional start site selection at RNA polymerase II promoter	0	1	0	0.806593	1	1	1
biological_process	GO:0000028	ribosomal small subunit assembly	0	12	0	0.0491112	1	1	1
biological_process	GO:0071630	nuclear protein quality control by the ubiquitin-proteasome system	0	1	0	0.806593	1	1	1
biological_process	GO:0031144	proteasome localization	0	1	0	0.806593	1	1	1
cellular_component	GO:0005663	DNA replication factor C complex	0	5	0	0.340258	1	1	1
[truncated: 3,034 more rows]
[truncated: 238 more columns]

## Sheet: polyQ
GO domain	GO ID	GO term	polyQ protein	total number	number / total	raw p-value under-representation	raw p-value over-representation	FWER under-representation	FWER over-representation	Gene Name
cellular_component	GO:0005634	nucleus	250	999	0.25025	1	1.68138e-24	1	0	RNA14_NEUCR	RT106_NEUCR	TOM1_NEUCR	CCR4_NEUCR	KPC1_NEUCR	CRE1_NEUCR	CCG8_NEUCR	CPC1_NEUCR	PACC_NEUCR	NIT4_NEUCR	REXO4_NEUCR	SGO1_NEUCR	PAN1_NEUCR	RRG9_NEUCR	SSN8_NEUCR	STUA_NEUCR	STE20_NEUCR	SET9_NEUCR	NUC1_NEUCR	SSP1_NEUCR	PTPA1_NEUCR	PRO1_NEUCR	XRN2_NEUCR	YTH1_NEUCR	NIM1_NEUCR	WC1_NEUCR	RAD18_NEUCR	RCO1_NEUCR	RAD5_NEUCR	MYB1_NEUCR	IWS1_NEUCR	DYNA_NEUCR	EAF1_NEUCR	ASD4_NEUCR	CLP1_NEUCR	ACUK_NEUCR	ACU15_NEUCR	Q7S4P8_NEUCR	Q1K736_NEUCR	Q7S4J2_NEUCR
cellular_component	GO:0016021	integral component of membrane	179	1595	0.112226	1.17227e-08	1	0	1	CHO2_NEUCR	PAM17_NEUCR	SHE9_NEUCR	TIM50_NEUCR	RCO3_NEUCR	BST1_NEUCR	V5ILX6_NEUCR	Q7S767_NEUCR	Q7SG51_NEUCR	Q7S3X5_NEUCR	Q1K7V2_NEUCR	Q7SD86_NEUCR	Q7S6W2_NEUCR	Q7RZE4_NEUCR	Q1K6Q8_NEUCR	Q7RXE6_NEUCR	V5IPV5_NEUCR	V5IRK8_NEUCR	V5IP75_NEUCR	Q7SFA1_NEUCR	Q7SCG8_NEUCR	Q1K6T6_NEUCR	Q7RXA5_NEUCR	Q7RZK3_NEUCR	Q1K4Y9_NEUCR	Q7S5P5_NEUCR	Q7S236_NEUCR	V5IPR1_NEUCR	V5IQP8_NEUCR	Q7RWE2_NEUCR	V5IL64_NEUCR	Q1K6J1_NEUCR	Q7SHP6_NEUCR	Q7RXQ3_NEUCR	Q7S9H6_NEUCR	Q7S4I5_NEUCR	Q7S0V3_NEUCR	Q7RXV4_NEUCR	Q7SFF5_NEUCR	Q7RYF0_NEUCR
cellular_component	GO:0005737	cytoplasm	116	843	0.137604	3.17341e-11	1	0	1	RNA14_NEUCR	TOM1_NEUCR	CCR4_NEUCR	CRE1_NEUCR	CYAA_NEUCR	PACC_NEUCR	STE20_NEUCR	PTPA1_NEUCR	NIM1_NEUCR	RAD5_NEUCR	DUS3_NEUCR	DYNA_NEUCR	CSN7A_NEUCR	CSN6_NEUCR	Q1K6X7_NEUCR	V5INV2_NEUCR	Q7S767_NEUCR	Q7SFC9_NEUCR	Q7SH40_NEUCR	Q7S6G5_NEUCR	V5INX0_NEUCR	Q7S8K5_NEUCR	Q7RVX2_NEUCR	Q7SE88_NEUCR	V5INK4_NEUCR	F5HAA9_NEUCR	Q1K6U1_NEUCR	Q7SF74_NEUCR	U9W373_NEUCR	Q1K6Z8_NEUCR	Q7RYQ3_NEUCR	Q1K7E9_NEUCR	V5INC1_NEUCR	V5IMP9_NEUCR	Q7S9T0_NEUCR	V5INW2_NEUCR	Q7S5H9_NEUCR	Q7S8D3_NEUCR	Q1K5F6_NEUCR	Q7SDL6_NEUCR
molecular_function	GO:0005524	ATP binding	88	613	0.143556	0.760908	0.279146	1	1	SWR1_NEUCR	SYYM_NEUCR	MAK5_NEUCR	KPC1_NEUCR	MCE1_NEUCR	CYAA_NEUCR	DHH1_NEUCR	SYLM_NEUCR	STE20_NEUCR	INO80_NEUCR	NIM1_NEUCR	RAD5_NEUCR	RIFK_NEUCR	DBP9_NEUCR	CLP1_NEUCR	Q7RXT1_NEUCR	Q7S442_NEUCR	Q7RZE4_NEUCR	Q7SA30_NEUCR	V5INX0_NEUCR	Q3Y3Z2_NEUCR	Q7RVQ0_NEUCR	V5IQZ8_NEUCR	Q7RVX2_NEUCR	V5IQF9_NEUCR	Q7RYI6_NEUCR	V5IMK9_NEUCR	Q7SFX3_NEUCR	Q1K656_NEUCR	V5IMQ5_NEUCR	Q7RYQ3_NEUCR	V5IP47_NEUCR	Q7S0W1_NEUCR	V5IPD8_NEUCR	V5INC1_NEUCR	V5IMG6_NEUCR	Q1K4V4_NEUCR	Q1K540_NEUCR	Q7S024_NEUCR	Q7SGE4_NEUCR
molecular_function	GO:0000981	DNA-binding transcription factor activity, RNA polymerase II-specific	81	198	0.409091	1	4.78341e-28	1	0	CPC1_NEUCR	NIT4_NEUCR	NUC1_NEUCR	PRO1_NEUCR	MYB1_NEUCR	ASD4_NEUCR	ACUK_NEUCR	ACU15_NEUCR	Q7S4P8_NEUCR	Q1K736_NEUCR	Q1K639_NEUCR	Q1K6E3_NEUCR	Q7S2G0_NEUCR	Q7SEE8_NEUCR	Q7S3X5_NEUCR	Q1K6B1_NEUCR	Q1K7X8_NEUCR	Q7RZZ6_NEUCR	Q7RY88_NEUCR	Q7S4M4_NEUCR	V5ILN7_NEUCR	Q7SD75_NEUCR	Q7S2A5_NEUCR	Q7SFM0_NEUCR	V5IQP8_NEUCR	Q7S8P5_NEUCR	Q7RXQ3_NEUCR	Q7SHQ7_NEUCR	Q1K776_NEUCR	Q7RXC0_NEUCR	Q7S872_NEUCR	Q7SHC0_NEUCR	A7UW14_NEUCR	Q7RYX4_NEUCR	Q7S2U2_NEUCR	Q1K624_NEUCR	Q7SFI7_NEUCR	Q7S6K8_NEUCR	Q7SE10_NEUCR	Q1K694_NEUCR
molecular_function	GO:0008270	zinc ion binding	80	305	0.262295	1	9.4103e-10	1	0	NIT4_NEUCR	SEC24_NEUCR	PRO1_NEUCR	WC1_NEUCR	RAD5_NEUCR	ASD4_NEUCR	ACUK_NEUCR	ACU15_NEUCR	Q7S4P8_NEUCR	Q1K736_NEUCR	Q1K639_NEUCR	Q7S2G0_NEUCR	Q7SEE8_NEUCR	Q7S3X5_NEUCR	Q7RVQ0_NEUCR	Q1K7X8_NEUCR	Q7RZZ6_NEUCR	Q7RY88_NEUCR	Q7SD75_NEUCR	Q7S2B2_NEUCR	Q7SFM0_NEUCR	V5IQP8_NEUCR	Q7S8P5_NEUCR	Q7RXQ3_NEUCR	Q1K776_NEUCR	Q7S872_NEUCR	Q7SHC0_NEUCR	A7UW14_NEUCR	A7UW05_NEUCR	Q7S8X6_NEUCR	Q7RYX4_NEUCR	Q7S2U2_NEUCR	V5ILN0_NEUCR	Q7S0T5_NEUCR	Q7RY04_NEUCR	Q7S6K8_NEUCR	Q7SE10_NEUCR	Q1K694_NEUCR	Q7S8Q1_NEUCR	Q7S4Q6_NEUCR
molecular_function	GO:0003677	DNA binding	57	236	0.241525	1	6.84342e-20	1	0	SWR1_NEUCR	RT106_NEUCR	PACC_NEUCR	NIT4_NEUCR	STUA_NEUCR	INO80_NEUCR	RAD5_NEUCR	EAF1_NEUCR	ACU15_NEUCR	Q1K736_NEUCR	Q1K639_NEUCR	Q7S0C3_NEUCR	Q7SD75_NEUCR	Q7RYI6_NEUCR	Q7SFM0_NEUCR	V5IQP8_NEUCR	Q7RXQ3_NEUCR	Q1K776_NEUCR	Q7RX69_NEUCR	V5IMG6_NEUCR	Q7RZD5_NEUCR	Q7S971_NEUCR	Q7S2U2_NEUCR	Q7S6S2_NEUCR	Q7S0T5_NEUCR	Q1K556_NEUCR	Q7S3H9_NEUCR	Q7SE10_NEUCR	Q1K694_NEUCR	Q7SAH8_NEUCR	Q7RWB6_NEUCR	Q7S071_NEUCR	Q7SGM0_NEUCR	Q7S9W7_NEUCR	Q7RWF1_NEUCR	Q1K6R3_NEUCR	Q7SAP0_NEUCR	Q1K692_NEUCR	V5IRI5_NEUCR	Q1K4W5_NEUCR
molecular_function	GO:0046872	metal ion binding	54	411	0.131387	0.999759	0.000348549	1	0.116	CCR4_NEUCR	KPC1_NEUCR	CRE1_NEUCR	PACC_NEUCR	PRI2_NEUCR	VPS27_NEUCR	XRN2_NEUCR	YTH1_NEUCR	RAD18_NEUCR	RIFK_NEUCR	DUS3_NEUCR	V5INV2_NEUCR	Q7S469_NEUCR	Q7SH40_NEUCR	Q7RXT5_NEUCR	Q7SEW3_NEUCR	Q7SBP1_NEUCR	A7UX48_NEUCR	Q7RUQ4_NEUCR	Q7S971_NEUCR	Q7S8D3_NEUCR	Q7S7G8_NEUCR	Q7SE09_NEUCR	Q7RZS1_NEUCR	Q7SGF5_NEUCR	Q7S427_NEUCR	Q7SGA1_NEUCR	V5IRR6_NEUCR	Q7RWJ4_NEUCR	Q7S2D5_NEUCR	Q7RWS7_NEUCR	Q7RWB6_NEUCR	Q7S7T0_NEUCR	Q7RXD7_NEUCR	Q7RX80_NEUCR	Q7SGZ6_NEUCR	V5IR72_NEUCR	Q7S3E5_NEUCR	Q1K852_NEUCR	Q7SEY1_NEUCR
biological_process	GO:0006357	regulation of transcription by RNA polymerase II	52	131	0.396947	1	1.64817e-20	1	0	EPL1_NEUCR	CCG8_NEUCR	CPC1_NEUCR	MED14_NEUCR	SSN8_NEUCR	SRB8_NEUCR	NUC1_NEUCR	Q1K6B1_NEUCR	Q7S4M4_NEUCR	V5ILN7_NEUCR	Q1K7L9_NEUCR	Q7S2B2_NEUCR	Q7S2A5_NEUCR	Q7SBY0_NEUCR	Q7SHQ7_NEUCR	V5IN25_NEUCR	Q1K7E9_NEUCR	Q7RXC0_NEUCR	A7UW14_NEUCR	Q7S029_NEUCR	Q7RX35_NEUCR	Q7RZD5_NEUCR	Q1K624_NEUCR	Q7RWI8_NEUCR	Q7SH30_NEUCR	V5ILN0_NEUCR	Q7SFI7_NEUCR	Q7RY04_NEUCR	Q7SG08_NEUCR	V5IR98_NEUCR	Q7S517_NEUCR	Q7RY67_NEUCR	A7UW19_NEUCR	Q1K6D4_NEUCR	Q7S3E5_NEUCR	Q7SGY4_NEUCR	Q1K507_NEUCR	Q7SBI5_NEUCR	V5INF5_NEUCR	V5IL83_NEUCR
cellular_component	GO:0005739	mitochondrion	41	347	0.118156	1.53477e-05	0.999991	0	1	SYYM_NEUCR	COQ4_NEUCR	RRG9_NEUCR	SYLM_NEUCR	RIFK_NEUCR	Q7RXT1_NEUCR	Q1K6L2_NEUCR	Q7RVX2_NEUCR	F5HAA9_NEUCR	V5IM66_NEUCR	Q7RWE2_NEUCR	Q7SDK8_NEUCR	U9W889_NEUCR	Q1K4V4_NEUCR	Q7SBJ0_NEUCR	Q1K6W1_NEUCR	Q7S5H9_NEUCR	V5IQX0_NEUCR	Q7S060_NEUCR	Q7SGA1_NEUCR	Q7RWB6_NEUCR	Q1K7H4_NEUCR	Q7S1Z5_NEUCR	Q7SDE5_NEUCR	Q7SG65_NEUCR	Q1K6G9_NEUCR	Q7SBY2_NEUCR	V5ILG5_NEUCR	V5IM98_NEUCR	Q7RY06_NEUCR	Q1K906_NEUCR	Q7SCC4_NEUCR	V5IP70_NEUCR	Q7SE48_NEUCR	Q7SAH4_NEUCR	Q7RYX6_NEUCR	Q7SDJ1_NEUCR	V5IQH8_NEUCR	Q7RYV8_NEUCR	Q7S3Z2_NEUCR
biological_process	GO:0006351	transcription, DNA-templated	38	89	0.426966	1	1.56747e-29	1	0	NIT4_NEUCR	INO80_NEUCR	ACU15_NEUCR	Q1K736_NEUCR	Q1K639_NEUCR	Q7SEE8_NEUCR	Q7S3X5_NEUCR	Q7SD75_NEUCR	Q7S2B2_NEUCR	Q7SFM0_NEUCR	V5IQP8_NEUCR	Q7RXQ3_NEUCR	Q1K776_NEUCR	V5IMG6_NEUCR	Q7S2U2_NEUCR	Q7S0T5_NEUCR	Q7RY04_NEUCR	Q7SE10_NEUCR	Q1K694_NEUCR	Q7S2D5_NEUCR	Q7S8Q1_NEUCR	Q7SAH8_NEUCR	Q7SGM0_NEUCR	Q7RWF1_NEUCR	Q7SAP0_NEUCR	Q1K692_NEUCR	V5IRI5_NEUCR	Q7S9N1_NEUCR	Q7SC85_NEUCR	Q7SAA7_NEUCR	V5IL83_NEUCR	Q7S052_NEUCR	Q1K8H9_NEUCR	Q7RXH2_NEUCR	V5IQ93_NEUCR	Q1K8R3_NEUCR	Q7S861_NEUCR	Q7S379_NEUCR
molecular_function	GO:0000978	RNA polymerase II cis-regulatory region sequence-specific DNA binding	37	75	0.493333	1	6.42964e-14	1	0	CRE1_NEUCR	CPC1_NEUCR	NUC1_NEUCR	MYB1_NEUCR	ASD4_NEUCR	Q1K6E3_NEUCR	Q7S3X5_NEUCR	Q1K6B1_NEUCR	Q7S4M4_NEUCR	V5ILN7_NEUCR	Q7S2B2_NEUCR	Q7SBY0_NEUCR	Q7SHQ7_NEUCR	Q7RXC0_NEUCR	Q7S029_NEUCR	Q1K624_NEUCR	Q7SH30_NEUCR	Q7SFI7_NEUCR	Q7RY04_NEUCR	Q7SG08_NEUCR	Q7S043_NEUCR	Q7SGY4_NEUCR	Q1K507_NEUCR	V5IKT3_NEUCR	V5IL83_NEUCR	Q7S052_NEUCR	Q7RXH2_NEUCR	Q7S912_NEUCR	Q7S932_NEUCR	Q7SDQ3_NEUCR	Q1K4M8_NEUCR	Q7SCV7_NEUCR	Q7S861_NEUCR	Q7SH63_NEUCR	Q7RV23_NEUCR	Q7S636_NEUCR	V5INE2_NEUCR
cellular_component	GO:0005829	cytosol	30	371	0.0808625	1.69555e-08	1	0	1	SYYM_NEUCR	MVP1_NEUCR	SSP1_NEUCR	VTS1_NEUCR	Q7S728_NEUCR	V5IL46_NEUCR	Q3Y3Z2_NEUCR	Q7RXA5_NEUCR	Q7S266_NEUCR	V5IPD8_NEUCR	Q7SAC0_NEUCR	Q7S9B5_NEUCR	Q7RZ63_NEUCR	Q7S060_NEUCR	Q1K605_NEUCR	Q7SHY2_NEUCR	Q7S4G8_NEUCR	Q1K6P4_NEUCR	Q7SAP4_NEUCR	V5IKU8_NEUCR	V5ILG5_NEUCR	U9W4H0_NEUCR	V5INF5_NEUCR	V5IM98_NEUCR	Q1K7A2_NEUCR	F5HB11_NEUCR	Q7SH09_NEUCR	Q1K8Z5_NEUCR	Q7SGC9_NEUCR	Q7RZA4_NEUCR
molecular_function	GO:0003723	RNA binding	30	231	0.12987	0.88038	0.148738	1	1	SYYM_NEUCR	CCR4_NEUCR	MAK5_NEUCR	CSN12_NEUCR	XRN2_NEUCR	YTH1_NEUCR	DBP9_NEUCR	EIF3I_NEUCR	Q7RXT1_NEUCR	V5ILU6_NEUCR	Q7S7J5_NEUCR	V5IQV9_NEUCR	Q7SEW3_NEUCR	Q7S4V9_NEUCR	Q1K8R9_NEUCR	Q1K548_NEUCR	Q7SH93_NEUCR	Q7S4P9_NEUCR	Q7S1V1_NEUCR	Q7S8B0_NEUCR	Q7SGP7_NEUCR	Q7RZQ6_NEUCR	Q7S9I6_NEUCR	Q7S614_NEUCR	Q1K916_NEUCR	Q7SB05_NEUCR	Q7S583_NEUCR	Q7RWB1_NEUCR	Q7SGC9_NEUCR	Q7SD01_NEUCR
biological_process	GO:0045944	positive regulation of transcription by RNA polymerase II	29	66	0.439394	1	1.21597e-08	1	0	PACC_NEUCR	SSN8_NEUCR	NUC1_NEUCR	MED10_NEUCR	PRO1_NEUCR	RCO1_NEUCR	MYB1_NEUCR	ASD4_NEUCR	U9W4U5_NEUCR	Q7RXT5_NEUCR	Q7RYI6_NEUCR	Q7S8P5_NEUCR	Q7SHQ7_NEUCR	Q7S6H4_NEUCR	Q7SFI7_NEUCR	Q7S8Q1_NEUCR	Q7S4Q6_NEUCR	Q7S9N1_NEUCR	V5IQB6_NEUCR	V5IN79_NEUCR	Q1K8H9_NEUCR	V5ILB3_NEUCR	Q7RYJ0_NEUCR	Q7RW27_NEUCR	Q7RY64_NEUCR	Q7RWZ1_NEUCR	V5IKI4_NEUCR	Q7S636_NEUCR	Q7RV01_NEUCR
biological_process	GO:0006355	regulation of transcription, DNA-templated	25	69	0.362319	1	2.2528e-22	1	0	WC1_NEUCR	MYB1_NEUCR	Q1K6E3_NEUCR	Q7SEE8_NEUCR	Q7S971_NEUCR	Q7RWJ4_NEUCR	U9WGX4_NEUCR	Q7S7K6_NEUCR	Q7RX80_NEUCR	Q7S0B9_NEUCR	V5ILL9_NEUCR	A7UWD4_NEUCR	Q7RYW5_NEUCR	Q7SAA7_NEUCR	Q7SHT8_NEUCR	Q1K507_NEUCR	Q1K4Q6_NEUCR	Q7S5B5_NEUCR	V5IKT3_NEUCR	U9W323_NEUCR	V5IQ17_NEUCR	V5IME7_NEUCR	Q7RW27_NEUCR	Q7S932_NEUCR	Q7SDP1_NEUCR
molecular_function	GO:0004674	protein serine/threonine kinase activity	23	91	0.252747	0.999951	0.000125399	1	0.028	KPC1_NEUCR	STE20_NEUCR	NIM1_NEUCR	V5IQZ8_NEUCR	V5INC1_NEUCR	Q7SGE4_NEUCR	V5IRB0_NEUCR	Q1K8H2_NEUCR	Q7SCT1_NEUCR	Q7SBT7_NEUCR	Q7RYQ4_NEUCR	V5IPB8_NEUCR	Q7SF52_NEUCR	Q7SBJ3_NEUCR	V5ILR6_NEUCR	V5IPS5_NEUCR	Q7S6A6_NEUCR	V5IKR9_NEUCR	A7UVV8_NEUCR	Q1K4T2_NEUCR	F5HB11_NEUCR	Q7S6V7_NEUCR	V5IL03_NEUCR
molecular_function	GO:0016887	ATP hydrolysis activity	20	161	0.124224	0.103186	0.926058	1	1	SWR1_NEUCR	MAK5_NEUCR	DHH1_NEUCR	INO80_NEUCR	DBP9_NEUCR	Q7RXT1_NEUCR	Q7SA30_NEUCR	Q7RVQ0_NEUCR	Q7RVX2_NEUCR	Q7SFX3_NEUCR	Q1K656_NEUCR	V5IP47_NEUCR	V5IMG6_NEUCR	Q1K540_NEUCR	Q7S024_NEUCR	Q7SEY1_NEUCR	Q7SA49_NEUCR	Q7SDG4_NEUCR	Q7RYJ0_NEUCR	Q7S1T6_NEUCR
cellular_component	GO:0016020	membrane	19	201	0.0945274	9.86132e-09	1	0	1	MVP1_NEUCR	RCO3_NEUCR	Q7RZE4_NEUCR	Q7RXA5_NEUCR	Q7SDK1_NEUCR	Q7RYF0_NEUCR	Q7SB78_NEUCR	Q7SA98_NEUCR	Q1K6C8_NEUCR	V5ILW7_NEUCR	Q7SHY2_NEUCR	Q7RZT4_NEUCR	Q7S343_NEUCR	Q7SCF4_NEUCR	U9W4H0_NEUCR	Q7S8I0_NEUCR	Q1K7M6_NEUCR	Q7SE16_NEUCR	Q7RYL0_NEUCR
cellular_component	GO:0005886	plasma membrane	18	205	0.0878049	0.000277188	0.999873	0.011	1	RAS2_NEUCR	CYAA_NEUCR	PAN1_NEUCR	Q7SG51_NEUCR	Q7S626_NEUCR	Q7SFF5_NEUCR	Q7S507_NEUCR	V5IR80_NEUCR	Q7RXS9_NEUCR	Q7S6K8_NEUCR	V5IRG8_NEUCR	Q7RVS6_NEUCR	A7UWG5_NEUCR	Q7SDQ7_NEUCR	F5HEN6_NEUCR	Q7S6A6_NEUCR	Q7S857_NEUCR	Q1K7J3_NEUCR
molecular_function	GO:0003729	mRNA binding	18	83	0.216867	0.991426	0.0173113	1	0.994	RNA14_NEUCR	DHH1_NEUCR	VTS1_NEUCR	Q7RYW0_NEUCR	Q7SE88_NEUCR	V5IKT9_NEUCR	Q7SCR8_NEUCR	Q7SAE9_NEUCR	Q7S6M9_NEUCR	V5ILZ5_NEUCR	Q7RX24_NEUCR	Q7RW34_NEUCR	V5IQ03_NEUCR	V5IL06_NEUCR	U9W2U0_NEUCR	V5IPB2_NEUCR	Q1K8K3_NEUCR	Q7SBC4_NEUCR
molecular_function	GO:0003676	nucleic acid binding	17	86	0.197674	1	2.06901e-16	1	0	REXO4_NEUCR	SEN15_NEUCR	Q7SG26_NEUCR	Q7S0W1_NEUCR	Q7S9Q6_NEUCR	Q7S8K0_NEUCR	V5IQX0_NEUCR	Q7S2D3_NEUCR	Q1K5K7_NEUCR	Q7SB15_NEUCR	V5ILH8_NEUCR	Q7SDG4_NEUCR	V5IKZ6_NEUCR	Q7RXG6_NEUCR	Q7S0U4_NEUCR	Q7S2W9_NEUCR	Q1K6X3_NEUCR
molecular_function	GO:0003700	DNA-binding transcription factor activity	17	45	0.377778	1	6.50967e-31	1	0	PRO1_NEUCR	ACUK_NEUCR	Q7S8P5_NEUCR	Q7SBY0_NEUCR	U9WGT8_NEUCR	Q1K6Q2_NEUCR	Q7SA50_NEUCR	Q7S4Q6_NEUCR	V5IM74_NEUCR	V5ILL9_NEUCR	V5IMT8_NEUCR	V5IP72_NEUCR	Q1K6F1_NEUCR	V5IQB6_NEUCR	V5ILB3_NEUCR	V5IN03_NEUCR	Q7RV23_NEUCR
cellular_component	GO:0005789	endoplasmic reticulum membrane	16	130	0.123077	0.0433839	0.972922	0.933	1	ERO1_NEUCR	CHO2_NEUCR	MDM12_NEUCR	SEC16_NEUCR	SEC24_NEUCR	OS9_NEUCR	BST1_NEUCR	Q1K532_NEUCR	Q1K8H2_NEUCR	Q7S1W1_NEUCR	Q7S5R0_NEUCR	Q7RXA3_NEUCR	Q7SE78_NEUCR	Q7RXP6_NEUCR	Q7S0J9_NEUCR	Q1K7D0_NEUCR
biological_process	GO:0051301	cell division	15	61	0.245902	0.998103	0.00404755	1	0.904	SGO1_NEUCR	NIM1_NEUCR	Q7S6G5_NEUCR	Q7S8K5_NEUCR	V5IM66_NEUCR	Q7S024_NEUCR	Q7SE61_NEUCR	Q1K5F6_NEUCR	U9W5A0_NEUCR	V5ILK9_NEUCR	Q1K7T2_NEUCR	Q7RYV6_NEUCR	Q7RYH8_NEUCR	Q1K549_NEUCR	Q7SBA7_NEUCR
molecular_function	GO:0005096	GTPase activator activity	14	44	0.318182	0.999045	0.00232795	1	0.47	V5INV2_NEUCR	Q7SH40_NEUCR	Q7SB56_NEUCR	V5INW2_NEUCR	U9W393_NEUCR	U9W4X6_NEUCR	Q7S5G6_NEUCR	Q1K754_NEUCR	V5IPV2_NEUCR	U9WGS5_NEUCR	V5INB3_NEUCR	Q7SGT3_NEUCR	Q7SHT9_NEUCR	A7UW34_NEUCR
biological_process	GO:0006886	intracellular protein transport	14	84	0.166667	0.970726	0.0430239	1	1	SEC24_NEUCR	Q7SB56_NEUCR	Q7RZW9_NEUCR	Q7S9B5_NEUCR	Q7S8J6_NEUCR	Q1K4Z6_NEUCR	Q7S4R9_NEUCR	Q7SH99_NEUCR	Q7S0J9_NEUCR	Q1K7J3_NEUCR	Q7S8H6_NEUCR	Q7SGT3_NEUCR	A7UW34_NEUCR	Q7S7Z7_NEUCR
molecular_function	GO:0005525	GTP binding	14	127	0.110236	0.24599	0.832618	1	1	RAS2_NEUCR	MCE1_NEUCR	Q1K589_NEUCR	Q7S5I4_NEUCR	Q1K6P4_NEUCR	Q7S8J6_NEUCR	U9W866_NEUCR	Q7RWE4_NEUCR	V5IKU8_NEUCR	V5IKM0_NEUCR	Q7S829_NEUCR	Q7SFN3_NEUCR	Q7RVP4_NEUCR	Q7SC49_NEUCR
molecular_function	GO:0061630	ubiquitin protein ligase activity	14	48	0.291667	0.997733	0.00623018	1	0.839	TOM1_NEUCR	RAD18_NEUCR	Q7S469_NEUCR	Q7S6N5_NEUCR	Q7S8M0_NEUCR	V5INS1_NEUCR	Q7RWE7_NEUCR	Q7S8X6_NEUCR	Q7RWJ1_NEUCR	Q1K6H9_NEUCR	V5IN48_NEUCR	Q7SGT6_NEUCR	Q1K6X3_NEUCR	Q7RV01_NEUCR
biological_process	GO:0000122	negative regulation of transcription by RNA polymerase II	14	36	0.388889	0.999797	0.000742807	1	0.353	STE20_NEUCR	RCO1_NEUCR	ASD4_NEUCR	Q7S386_NEUCR	Q7S043_NEUCR	Q1K507_NEUCR	V5IR20_NEUCR	Q7RW27_NEUCR	Q7RY64_NEUCR	Q7RWZ1_NEUCR	Q7S900_NEUCR	Q7S2L8_NEUCR	Q7SB01_NEUCR	V5INE2_NEUCR
molecular_function	GO:0016787	hydrolase activity	13	122	0.106557	0.00038648	0.999739	0.021	1	Q7RYI6_NEUCR	Q7SEX3_NEUCR	Q7S0W1_NEUCR	V5ILV7_NEUCR	Q7S8K0_NEUCR	F5HBR2_NEUCR	Q7SI21_NEUCR	Q7S0U4_NEUCR	F5HB11_NEUCR	Q1K8H5_NEUCR	Q7S7G9_NEUCR	V5IM63_NEUCR	V5IQ24_NEUCR
biological_process	GO:0007165	signal transduction	13	35	0.371429	0.997384	0.0042719	1	0.942	V5INV2_NEUCR	Q7SH40_NEUCR	V5INW2_NEUCR	U9W393_NEUCR	U9W4X6_NEUCR	Q7S5G6_NEUCR	Q7S1N7_NEUCR	Q7S744_NEUCR	V5IPV2_NEUCR	U9WGS5_NEUCR	Q7SHX1_NEUCR	V5INB3_NEUCR	Q7SHT9_NEUCR
molecular_function	GO:0004712	protein serine/threonine/tyrosine kinase activity	13	35	0.371429	0.999748	0.000946663	1	0.231	KPC1_NEUCR	STE20_NEUCR	NIM1_NEUCR	Q7RYQ3_NEUCR	Q7SGE4_NEUCR	Q7SCT1_NEUCR	Q7RYQ4_NEUCR	Q7S6A6_NEUCR	A7UVV8_NEUCR	Q1K4T2_NEUCR	F5HB11_NEUCR	Q7S6V7_NEUCR	V5IL03_NEUCR
biological_process	GO:0035556	intracellular signal transduction	13	51	0.254902	0.87032	0.174967	1	1	KPC1_NEUCR	CYAA_NEUCR	STE20_NEUCR	V5IQZ8_NEUCR	Q7RYQ3_NEUCR	V5IRM6_NEUCR	Q7SCT1_NEUCR	Q7RYQ4_NEUCR	Q7RYZ3_NEUCR	Q7SBJ3_NEUCR	Q7S6A6_NEUCR	Q1K4T2_NEUCR	Q7SHY5_NEUCR
molecular_function	GO:0000976	transcription cis-regulatory region binding	13	30	0.433333	1	7.2377e-19	1	0	PRO1_NEUCR	Q7SEE8_NEUCR	Q7S9E8_NEUCR	Q7S8P5_NEUCR	U9W3A7_NEUCR	Q7S2G7_NEUCR	Q7S4Q6_NEUCR	U9WGX4_NEUCR	Q7S517_NEUCR	V5ILL9_NEUCR	Q7SAA7_NEUCR	Q7SHT8_NEUCR	V5IQK5_NEUCR
molecular_function	GO:0001228	DNA-binding transcription activator activity, RNA polymerase II-specific	13	22	0.590909	1	7.00238e-07	1	0	Q7S9E8_NEUCR	Q7S2B2_NEUCR	U9W3A7_NEUCR	Q7S029_NEUCR	Q7SH30_NEUCR	V5ILN0_NEUCR	Q7RY04_NEUCR	Q7S2G7_NEUCR	A7UW19_NEUCR	V5IQK5_NEUCR	U9W323_NEUCR	Q7S052_NEUCR	Q7SH63_NEUCR
cellular_component	GO:0005730	nucleolus	12	145	0.0827586	0.00556843	0.99723	0.275	1	MAK5_NEUCR	DBP9_NEUCR	EFG1P_NEUCR	Q7RXT1_NEUCR	Q1K5H7_NEUCR	Q7RZQ6_NEUCR	V5IR20_NEUCR	V5IL06_NEUCR	U9W2U0_NEUCR	Q7RY64_NEUCR	Q7S2U5_NEUCR	Q7SBC4_NEUCR
biological_process	GO:0015031	protein transport	12	90	0.133333	0.916572	0.109397	1	1	ATG5_NEUCR	SEC16_NEUCR	VTS1_NEUCR	BRO1_NEUCR	BST1_NEUCR	Q7S9T0_NEUCR	Q7S6Q1_NEUCR	Q7RZT4_NEUCR	Q7SF40_NEUCR	Q7RXA3_NEUCR	U9W4H0_NEUCR	Q7SAX4_NEUCR
cellular_component	GO:0000932	P-body	12	28	0.428571	0.999951	0.00024724	1	0.037	CCR4_NEUCR	DHH1_NEUCR	VTS1_NEUCR	Q7S7J5_NEUCR	Q7SAF2_NEUCR	Q7RX24_NEUCR	V5IPU5_NEUCR	V5IQ17_NEUCR	Q7S9I6_NEUCR	Q7S2W9_NEUCR	Q1K842_NEUCR	Q7SB05_NEUCR
molecular_function	GO:0106310	protein serine kinase activity	12	31	0.387097	0.99991	0.000409752	1	0.126	KPC1_NEUCR	STE20_NEUCR	NIM1_NEUCR	Q7RYQ3_NEUCR	Q7SCT1_NEUCR	Q7RYQ4_NEUCR	Q7S6A6_NEUCR	A7UVV8_NEUCR	Q1K4T2_NEUCR	F5HB11_NEUCR	Q7S6V7_NEUCR	V5IL03_NEUCR
biological_process	GO:0005975	carbohydrate metabolic process	12	108	0.111111	0.000909014	0.999536	0.109	1	Q1K8A8_NEUCR	Q7S6H8_NEUCR	Q7S081_NEUCR	V5IRN7_NEUCR	Q7SGL2_NEUCR	Q7SCP2_NEUCR	F5HFI3_NEUCR	V5IMQ2_NEUCR	V5IQX1_NEUCR	Q7S5M4_NEUCR	Q7S094_NEUCR	Q7SE16_NEUCR
biological_process	GO:0006281	DNA repair	11	71	0.15493	0.287598	0.77944	1	1	SLX4_NEUCR	EPL1_NEUCR	INO80_NEUCR	RAD5_NEUCR	EAF1_NEUCR	V5IMG6_NEUCR	Q7S7K6_NEUCR	Q7SI21_NEUCR	Q7SDG4_NEUCR	A7UVV8_NEUCR	Q7RVP8_NEUCR
molecular_function	GO:0003712	transcription coregulator activity	11	33	0.333333	0.999993	2.50961e-05	1	0.006	MED14_NEUCR	SRB8_NEUCR	MED10_NEUCR	Q1K7L9_NEUCR	Q7RX35_NEUCR	Q7S3U0_NEUCR	Q7S7K6_NEUCR	V5IR98_NEUCR	Q1K6D4_NEUCR	Q7RW25_NEUCR	Q7S318_NEUCR
biological_process	GO:0006468	protein phosphorylation	11	34	0.323529	0.99646	0.00727893	1	0.976	STE20_NEUCR	V5IQZ8_NEUCR	V5IMK9_NEUCR	Q7SCT1_NEUCR	Q7RYQ4_NEUCR	V5IPP4_NEUCR	Q1K7H4_NEUCR	Q7SBJ3_NEUCR	Q7S6A6_NEUCR	V5IP70_NEUCR	Q7SB13_NEUCR
biological_process	GO:0006511	ubiquitin-dependent protein catabolic process	11	64	0.171875	0.577043	0.50556	1	1	Q7S728_NEUCR	Q7S6N5_NEUCR	Q7S8M0_NEUCR	V5INS1_NEUCR	Q7RWE7_NEUCR	Q7RWJ1_NEUCR	Q7SE61_NEUCR	Q7RWU7_NEUCR	Q1K6H9_NEUCR	V5IN48_NEUCR	Q1K6X3_NEUCR
biological_process	GO:0006325	chromatin organization	11	35	0.314286	0.999785	0.000431325	1	0.278	SET9_NEUCR	EAF1_NEUCR	Q7S971_NEUCR	Q7RWJ4_NEUCR	Q7S7K6_NEUCR	Q1K6D4_NEUCR	V5IM98_NEUCR	A7UVV8_NEUCR	Q7SBF2_NEUCR	Q7SB01_NEUCR	Q7S6V7_NEUCR
molecular_function	GO:0005509	calcium ion binding	11	45	0.244444	0.986104	0.0337418	1	1	PAN1_NEUCR	CANB_NEUCR	V5INK4_NEUCR	Q1K8A8_NEUCR	Q1K8H2_NEUCR	Q7RXB6_NEUCR	V5IMQ2_NEUCR	V5IQ95_NEUCR	Q7SE16_NEUCR	Q1K7D0_NEUCR	U9WGW9_NEUCR
molecular_function	GO:0004672	protein kinase activity	11	30	0.366667	1	9.05781e-07	1	0	V5IQF9_NEUCR	V5IMQ5_NEUCR	V5IKG9_NEUCR	V5ILP2_NEUCR	V5IR71_NEUCR	V5IN74_NEUCR	Q7S698_NEUCR	V5IQ19_NEUCR	V5IQQ2_NEUCR	V5IMW9_NEUCR	Q7SDR0_NEUCR
molecular_function	GO:0003924	GTPase activity	10	95	0.105263	0.244198	0.845333	1	1	RAS2_NEUCR	Q7S5I4_NEUCR	Q1K6P4_NEUCR	Q7S8J6_NEUCR	Q7RWE4_NEUCR	V5IKU8_NEUCR	V5IKM0_NEUCR	Q7S829_NEUCR	Q7SFN3_NEUCR	Q7RVP4_NEUCR
cellular_component	GO:0005783	endoplasmic reticulum	10	128	0.078125	0.00261584	0.998525	0.138	1	CCG8_NEUCR	BST1_NEUCR	Q1K8A8_NEUCR	Q7SEX3_NEUCR	Q7SA98_NEUCR	V5IR22_NEUCR	Q7RXA3_NEUCR	V5IMQ2_NEUCR	Q1K4Z6_NEUCR	Q7SE16_NEUCR
biological_process	GO:0016567	protein ubiquitination	10	34	0.294118	0.680174	0.440293	1	1	TOM1_NEUCR	Q7S469_NEUCR	V5INS1_NEUCR	Q7SHP6_NEUCR	Q7SBP1_NEUCR	Q7RWE7_NEUCR	Q7SBD9_NEUCR	Q7SGT6_NEUCR	Q1K6X3_NEUCR	Q7RV01_NEUCR
cellular_component	GO:0000785	chromatin	10	62	0.16129	0.985971	0.0239104	1	0.999	MED10_NEUCR	V5IL06_NEUCR	V5IL83_NEUCR	U9W323_NEUCR	Q7RXH2_NEUCR	Q7S912_NEUCR	Q7RVP8_NEUCR	Q1K7W2_NEUCR	Q7SDP1_NEUCR	Q7SDQ3_NEUCR
cellular_component	GO:0000329	fungal-type vacuole membrane	9	65	0.138462	0.398346	0.722743	1	1	MON1_NEUCR	Q7RVQ0_NEUCR	Q7S6P0_NEUCR	Q1K923_NEUCR	Q7S867_NEUCR	Q7SEY1_NEUCR	Q7SAB4_NEUCR	Q1K7M6_NEUCR	V5IRP4_NEUCR
biological_process	GO:0006897	endocytosis	9	40	0.225	0.971624	0.0596991	1	1	PAN1_NEUCR	IRS4_NEUCR	Q7SDY1_NEUCR	Q7S626_NEUCR	V5IR80_NEUCR	V5IRG8_NEUCR	Q1K754_NEUCR	V5IKR9_NEUCR	Q7S3B9_NEUCR
biological_process	GO:0006397	mRNA processing	9	45	0.2	0.730413	0.345017	1	1	SYYM_NEUCR	RNA14_NEUCR	DHH1_NEUCR	SYLM_NEUCR	XRN2_NEUCR	Q7RWE7_NEUCR	Q7SAE9_NEUCR	Q7S1V1_NEUCR	Q1K6X3_NEUCR
biological_process	GO:0006364	rRNA processing	9	65	0.138462	0.460655	0.625675	1	1	MAK5_NEUCR	REXO4_NEUCR	XRN2_NEUCR	Q7S8P3_NEUCR	Q1K5H7_NEUCR	Q7RXD7_NEUCR	V5IR20_NEUCR	U9W2U0_NEUCR	Q7SBC4_NEUCR
cellular_component	GO:0016592	mediator complex	9	23	0.391304	0.999286	0.00317999	1	0.556	MED14_NEUCR	SSN8_NEUCR	SRB8_NEUCR	MED10_NEUCR	Q1K7L9_NEUCR	Q7SCK1_NEUCR	V5IPP4_NEUCR	V5IR98_NEUCR	Q7S318_NEUCR
molecular_function	GO:0003682	chromatin binding	9	50	0.18	0.955621	0.0827965	1	1	DHH1_NEUCR	V5IPR1_NEUCR	Q7S4X1_NEUCR	Q7SEY6_NEUCR	Q7S971_NEUCR	Q7SEQ6_NEUCR	Q7RYJ0_NEUCR	Q7SDW4_NEUCR	Q7RY64_NEUCR
molecular_function	GO:0017056	structural constituent of nuclear pore	9	17	0.529412	0.999985	0.000126803	1	0.029	V5IM82_NEUCR	Q7RXL7_NEUCR	Q7S6Q1_NEUCR	Q7SGA8_NEUCR	Q7RZU0_NEUCR	Q7SG91_NEUCR	Q7RZF8_NEUCR	Q7SDF8_NEUCR	Q7RYE4_NEUCR
cellular_component	GO:0000139	Golgi membrane	8	53	0.150943	0.153516	0.915284	1	1	SEC24_NEUCR	Q1K8A8_NEUCR	V5IMQ2_NEUCR	Q1K4Z6_NEUCR	Q7RXP6_NEUCR	Q1K8Z5_NEUCR	Q7SH99_NEUCR	Q7RVP4_NEUCR
cellular_component	GO:0005794	Golgi apparatus	8	70	0.114286	0.025694	0.985496	0.802	1	Q7RXA5_NEUCR	Q1K6C8_NEUCR	Q7RZT4_NEUCR	Q7SAX4_NEUCR	Q7RVP4_NEUCR	Q7S5K6_NEUCR	Q7S7Z7_NEUCR	Q7RV01_NEUCR
molecular_function	GO:0046982	protein heterodimerization activity	8	29	0.275862	0.988432	0.0340948	1	1	Q7SDV2_NEUCR	Q7SFX1_NEUCR	Q7SEQ6_NEUCR	Q7S4H0_NEUCR	U9W323_NEUCR	Q7S592_NEUCR	Q7RW27_NEUCR	Q1K687_NEUCR
biological_process	GO:0030435	sporulation resulting in formation of a cellular spore	8	22	0.363636	0.998986	0.00388246	1	0.9	STUA_NEUCR	RCO1_NEUCR	Q7RZZ8_NEUCR	V5INX9_NEUCR	Q7SE19_NEUCR	Q7SFY5_NEUCR	V5INE9_NEUCR	Q1K8C5_NEUCR
cellular_component	GO:0010494	cytoplasmic stress granule	8	15	0.533333	0.999942	0.000457553	1	0.086	KPC1_NEUCR	DHH1_NEUCR	Q7RYW0_NEUCR	Q7S7J5_NEUCR	Q1K8R9_NEUCR	V5IKU8_NEUCR	Q1K842_NEUCR	Q7SGC9_NEUCR
molecular_function	GO:0035091	phosphatidylinositol binding	8	23	0.347826	0.999997	1.27846e-05	1	0.003	HSE1_NEUCR	Q7S527_NEUCR	Q7RZW9_NEUCR	Q7S8D4_NEUCR	Q7S9S2_NEUCR	U9W4H0_NEUCR	Q7SHT9_NEUCR	Q7RV01_NEUCR
biological_process	GO:0018105	peptidyl-serine phosphorylation	8	30	0.266667	0.9837	0.0451421	1	1	KPC1_NEUCR	Q7SGE4_NEUCR	Q7SBT7_NEUCR	V5IPB8_NEUCR	Q7RYZ3_NEUCR	V5IKR9_NEUCR	Q7SHX1_NEUCR	Q1K4T2_NEUCR
cellular_component	GO:0032153	cell division site	8	26	0.307692	0.98697	0.0288995	1	0.999	Q7S5A2_NEUCR	Q7S9S2_NEUCR	Q7S6K8_NEUCR	A7UWG5_NEUCR	Q7RWE4_NEUCR	Q7RWH7_NEUCR	Q7SFN3_NEUCR	Q7S8H6_NEUCR
molecular_function	GO:0046983	protein dimerization activity	8	23	0.347826	0.999831	0.000526121	1	0.143	NUC1_NEUCR	Q7SHQ7_NEUCR	Q7S6H4_NEUCR	A7UWK0_NEUCR	U9W4W0_NEUCR	Q7RU12_NEUCR	Q7SF18_NEUCR	V5IP08_NEUCR
molecular_function	GO:0022857	transmembrane transporter activity	8	121	0.0661157	4.5428e-08	1	0	1	A7UWM4_NEUCR	Q7SFA1_NEUCR	Q7SB78_NEUCR	Q7S7L6_NEUCR	Q7S343_NEUCR	Q7S6B2_NEUCR	V5IKT5_NEUCR	Q1K6D5_NEUCR
molecular_function	GO:0016874	ligase activity	8	15	0.533333	0.365082	0.724266	1	1	V5IPD6_NEUCR	Q7SHP6_NEUCR	V5IPY7_NEUCR	Q7S6D3_NEUCR	Q7SGT6_NEUCR	Q7SE48_NEUCR	Q7RVX0_NEUCR	Q7RV01_NEUCR
molecular_function	GO:0000287	magnesium ion binding	7	54	0.12963	0.550372	0.608917	1	1	CYAA_NEUCR	Q7S7J5_NEUCR	Q7S1N5_NEUCR	V5IRM6_NEUCR	V5IKU8_NEUCR	V5IP51_NEUCR	V5ILL5_NEUCR
biological_process	GO:0007049	cell cycle	7	17	0.411765	0.999696	0.000527354	1	0.299	EPL1_NEUCR	NIM1_NEUCR	Q1K5E8_NEUCR	Q7SE61_NEUCR	U9W5A0_NEUCR	Q7SD73_NEUCR	Q1K6L9_NEUCR
molecular_function	GO:0042393	histone binding	7	25	0.28	0.990355	0.0259833	1	1	SWR1_NEUCR	RT106_NEUCR	INO80_NEUCR	RCO1_NEUCR	Q7SFX1_NEUCR	Q7RWS7_NEUCR	Q7RYJ0_NEUCR
cellular_component	GO:0005743	mitochondrial inner membrane	7	91	0.0769231	0.00199388	0.999069	0.103	1	SHE9_NEUCR	Q7RWE2_NEUCR	Q7RY06_NEUCR	Q1K930_NEUCR	V5IL34_NEUCR	Q7S4N2_NEUCR	Q7S3Z2_NEUCR
biological_process	GO:0016573	histone acetylation	7	17	0.411765	0.998595	0.00512103	1	0.954	EPL1_NEUCR	Q7SC01_NEUCR	Q7SF74_NEUCR	Q7RWJ4_NEUCR	Q7S7K6_NEUCR	Q7RX80_NEUCR	Q7S592_NEUCR
biological_process	GO:0030150	protein import into mitochondrial matrix	7	18	0.388889	0.998485	0.00729271	1	0.978	TOM20_NEUCR	PAM17_NEUCR	TIM50_NEUCR	U9W395_NEUCR	Q7RVQ0_NEUCR	Q7SG65_NEUCR	Q1K930_NEUCR
cellular_component	GO:0010008	endosome membrane	7	22	0.318182	0.895486	0.192765	1	1	HSE1_NEUCR	PAN1_NEUCR	VPS27_NEUCR	V5IR80_NEUCR	V5IRG8_NEUCR	Q7SEY1_NEUCR	Q7RV01_NEUCR
molecular_function	GO:0003743	translation initiation factor activity	7	53	0.132075	0.57206	0.588268	1	1	EIF3I_NEUCR	Q7S2B5_NEUCR	Q7SDV2_NEUCR	V5IKT9_NEUCR	Q7S5I4_NEUCR	Q1K7L8_NEUCR	Q7S829_NEUCR
biological_process	GO:0048315	conidium formation	7	21	0.333333	0.993322	0.0238697	1	1	STUA_NEUCR	RCO1_NEUCR	V5INX9_NEUCR	Q7SFY5_NEUCR	Q7S857_NEUCR	V5INE9_NEUCR	Q1K8C5_NEUCR
molecular_function	GO:0004386	helicase activity	7	30	0.233333	0.700724	0.408498	1	1	RAD5_NEUCR	Q7RYI6_NEUCR	Q7S0W1_NEUCR	V5IMG6_NEUCR	Q7S8K0_NEUCR	Q1K916_NEUCR	Q7S7G9_NEUCR
molecular_function	GO:0043130	ubiquitin binding	7	34	0.205882	0.921061	0.166979	1	1	HSE1_NEUCR	VPS27_NEUCR	Q7SI56_NEUCR	V5IR80_NEUCR	V5IRG8_NEUCR	Q7S985_NEUCR	Q7RV01_NEUCR
cellular_component	GO:0005856	cytoskeleton	7	24	0.291667	0.950975	0.0728837	1	1	KPC1_NEUCR	V5INX0_NEUCR	V5IPD8_NEUCR	V5IR80_NEUCR	V5IPB8_NEUCR	Q7SFP6_NEUCR	Q7RZT7_NEUCR
molecular_function	GO:0016740	transferase activity	7	39	0.179487	0.833815	0.19265	1	1	V5IP75_NEUCR	Q1K8Y2_NEUCR	Q7S386_NEUCR	Q7SHQ9_NEUCR	V5IM98_NEUCR	V5IMF5_NEUCR	Q7SB01_NEUCR
molecular_function	GO:0016301	kinase activity	7	31	0.225806	0.999999	1.54551e-06	1	0	Q1K7F2_NEUCR	Q7S9S2_NEUCR	Q7S7K6_NEUCR	Q7S744_NEUCR	V5IP51_NEUCR	V5ILL5_NEUCR	Q1K5C9_NEUCR
biological_process	GO:0000278	mitotic cell cycle	7	23	0.304348	0.995275	0.00807621	1	0.981	MYB1_NEUCR	Q7S6G5_NEUCR	V5INV9_NEUCR	Q1K6Z8_NEUCR	Q7RYQ3_NEUCR	Q7S902_NEUCR	Q7SF52_NEUCR
molecular_function	GO:0000149	SNARE binding	7	19	0.368421	0.996596	0.0115677	1	0.976	SEC24_NEUCR	Q7RZW9_NEUCR	Q7SHN2_NEUCR	Q7SH99_NEUCR	Q7S0J9_NEUCR	Q1K7J3_NEUCR	Q7S7Z7_NEUCR
cellular_component	GO:0005874	microtubule	7	38	0.184211	0.71611	0.420177	1	1	Q7S6G5_NEUCR	Q7S8K5_NEUCR	Q1K656_NEUCR	Q1K6Z8_NEUCR	V5IP47_NEUCR	Q7S902_NEUCR	Q1K549_NEUCR
cellular_component	GO:0005643	nuclear pore	7	15	0.466667	0.995073	0.0148804	1	0.945	V5IM82_NEUCR	Q7RXL7_NEUCR	Q7SAX7_NEUCR	Q7S6Q1_NEUCR	Q7SGA8_NEUCR	Q7RZF8_NEUCR	Q7SDF8_NEUCR
cellular_component	GO:0005669	transcription factor TFIID complex	7	15	0.466667	0.999542	0.00284463	1	0.417	Q7SDV2_NEUCR	Q7S071_NEUCR	Q1K508_NEUCR	Q7SHQ9_NEUCR	Q7S4H0_NEUCR	Q1K7L8_NEUCR	Q1K687_NEUCR
molecular_function	GO:0005085	guanyl-nucleotide exchange factor activity	7	38	0.184211	0.867853	0.24787	1	1	Q7S7T9_NEUCR	A7UW66_NEUCR	V5IQD4_NEUCR	V5IQ08_NEUCR	Q7SAX4_NEUCR	Q7SHY5_NEUCR	V5IRC7_NEUCR
cellular_component	GO:0000124	SAGA complex	7	16	0.4375	0.9992	0.00443479	1	0.61	Q7SDV2_NEUCR	Q7RX35_NEUCR	Q7S7K6_NEUCR	Q1K6D4_NEUCR	Q7RW25_NEUCR	Q7S4H0_NEUCR	Q7S592_NEUCR
molecular_function	GO:0042802	identical protein binding	6	38	0.157895	0.85444	0.257407	1	1	SYYM_NEUCR	V5IR80_NEUCR	V5IRG8_NEUCR	V5IKU8_NEUCR	V5INF5_NEUCR	Q7RY64_NEUCR
biological_process	GO:0006888	endoplasmic reticulum to Golgi vesicle-mediated transport	6	50	0.12	0.729073	0.40505	1	1	BST1_NEUCR	Q7S1L1_NEUCR	Q1K754_NEUCR	Q1K4Z6_NEUCR	Q7RXP6_NEUCR	Q7SH99_NEUCR
biological_process	GO:0000398	mRNA splicing, via spliceosome	6	71	0.084507	0.0669488	0.965916	1	1	V5ILU6_NEUCR	Q7SEW3_NEUCR	F5H933_NEUCR	Q7SCR8_NEUCR	Q1K5F4_NEUCR	Q7SD01_NEUCR
molecular_function	GO:0003697	single-stranded DNA binding	6	40	0.15	0.701437	0.454927	1	1	PRI2_NEUCR	RAD18_NEUCR	Q7S6F7_NEUCR	Q7S6S2_NEUCR	Q7RXJ7_NEUCR	Q7S6E6_NEUCR
biological_process	GO:0016973	poly(A)+ mRNA export from nucleus	6	20	0.3	0.986127	0.0469088	1	1	CSN12_NEUCR	IWS1_NEUCR	Q7SE88_NEUCR	A7UWA9_NEUCR	Q7RW34_NEUCR	Q7RV01_NEUCR
molecular_function	GO:0051082	unfolded protein binding	6	50	0.12	0.476671	0.686576	1	1	Q7S767_NEUCR	Q7RVX2_NEUCR	Q7S1L1_NEUCR	A7UX48_NEUCR	Q7S2X8_NEUCR	Q1K727_NEUCR
cellular_component	GO:0030176	integral component of endoplasmic reticulum membrane	6	46	0.130435	0.231885	0.873122	1	1	DOPP_NEUCR	Q7S1L1_NEUCR	Q7S303_NEUCR	Q7SA98_NEUCR	Q7RW58_NEUCR	Q7S8C6_NEUCR
biological_process	GO:0030433	ubiquitin-dependent ERAD pathway	6	36	0.166667	0.737298	0.427672	1	1	OS9_NEUCR	Q1K8A8_NEUCR	Q7SHP6_NEUCR	Q1K532_NEUCR	V5IMQ2_NEUCR	Q7SE16_NEUCR
molecular_function	GO:0000049	tRNA binding	6	28	0.214286	0.899381	0.211838	1	1	Q7S9X0_NEUCR	Q7SBY2_NEUCR	V5INF5_NEUCR	Q7RXX9_NEUCR	Q1K5G8_NEUCR	Q7RW80_NEUCR
cellular_component	GO:0051285	cell cortex of cell tip	6	20	0.3	0.991061	0.0303148	1	0.999	Q7SG51_NEUCR	Q1K7V2_NEUCR	Q7SH40_NEUCR	Q7RZK3_NEUCR	Q7SI30_NEUCR	Q7S8H6_NEUCR
biological_process	GO:0006874	cellular calcium ion homeostasis	6	21	0.285714	0.906437	0.200911	1	1	Q1K7H7_NEUCR	Q1K8H2_NEUCR	Q7RVS6_NEUCR	Q7RW58_NEUCR	V5IRP4_NEUCR	Q1K7D0_NEUCR
biological_process	GO:0051123	RNA polymerase II preinitiation complex assembly	6	11	0.545455	0.989798	0.0369981	1	1	Q7SDV2_NEUCR	Q7S071_NEUCR	Q7SHQ9_NEUCR	Q7S4H0_NEUCR	Q1K8B2_NEUCR	Q1K687_NEUCR
biological_process	GO:0007059	chromosome segregation	5	18	0.277778	0.975674	0.0422958	1	1	NIM1_NEUCR	Q7S6G5_NEUCR	Q7SGE4_NEUCR	Q1K5F6_NEUCR	U9W5A0_NEUCR
biological_process	GO:0006629	lipid metabolic process	5	31	0.16129	0.000794121	0.999588	0.085	1	NUC2_NEUCR	IRS4_NEUCR	Q7SEB6_NEUCR	V5IR48_NEUCR	Q7SD72_NEUCR
biological_process	GO:0006412	translation	5	114	0.0438596	0.0116743	0.992989	0.868	1	Q7S518_NEUCR	Q7S6M9_NEUCR	Q1K548_NEUCR	V5IKU8_NEUCR	V5IPM8_NEUCR
biological_process	GO:0006338	chromatin remodeling	5	35	0.142857	0.937526	0.105393	1	1	Q7S4X1_NEUCR	V5IMG6_NEUCR	Q7SEY6_NEUCR	Q7SE87_NEUCR	Q7RW47_NEUCR
cellular_component	GO:0071014	post-mRNA release spliceosomal complex	5	25	0.2	0.837637	0.318838	1	1	Q7SE88_NEUCR	F5H933_NEUCR	Q7SBD3_NEUCR	Q7RW34_NEUCR	Q1K852_NEUCR
cellular_component	GO:0005694	chromosome	5	12	0.416667	0.988469	0.0171481	1	0.95	RT106_NEUCR	SET9_NEUCR	Q7SEQ6_NEUCR	Q7SDG4_NEUCR	Q7S1T6_NEUCR
molecular_function	GO:0071949	FAD binding	5	55	0.0909091	0.227145	0.882813	1	1	ERO1_NEUCR	Q7S066_NEUCR	Q7SFW4_NEUCR	Q7RYX6_NEUCR	Q7SC27_NEUCR
biological_process	GO:0006406	mRNA export from nucleus	5	17	0.294118	0.997775	0.00709774	1	0.975	Q7RXL7_NEUCR	Q7SAE9_NEUCR	V5IMZ5_NEUCR	Q7RZF8_NEUCR	Q1K8K3_NEUCR
biological_process	GO:0000002	mitochondrial genome maintenance	5	18	0.277778	0.969638	0.0856521	1	1	MDM34_NEUCR	MDM12_NEUCR	Q7S6S2_NEUCR	V5IQX0_NEUCR	Q7RWB6_NEUCR
cellular_component	GO:0044732	mitotic spindle pole body	5	18	0.277778	0.942716	0.151082	1	1	Q7S8K5_NEUCR	Q1K6Z8_NEUCR	Q1K5F6_NEUCR	Q7S902_NEUCR	Q7SGT3_NEUCR
molecular_function	GO:0004553	hydrolase activity, hydrolyzing O-glycosyl compounds	5	44	0.113636	0.017628	0.991661	0.768	1	Q7S6H8_NEUCR	Q7S081_NEUCR	Q7SGL2_NEUCR	V5IPD3_NEUCR	V5IQX1_NEUCR
biological_process	GO:0034063	stress granule assembly	5	6	0.833333	0.999993	0.000259764	1	0.153	KPC1_NEUCR	DHH1_NEUCR	STE20_NEUCR	Q7RX24_NEUCR	Q1K8R9_NEUCR
biological_process	GO:0031505	fungal-type cell wall organization	5	41	0.121951	0.636505	0.514195	1	1	CANB_NEUCR	Q7SG51_NEUCR	Q7SGL2_NEUCR	Q7RX47_NEUCR	V5IP51_NEUCR
cellular_component	GO:0030479	actin cortical patch	5	31	0.16129	0.714909	0.470602	1	1	PAN1_NEUCR	Q7SDY1_NEUCR	Q7S626_NEUCR	V5IRG8_NEUCR	Q7S3B9_NEUCR
cellular_component	GO:0043332	mating projection tip	5	17	0.294118	0.964733	0.106006	1	1	STE20_NEUCR	Q7SDG2_NEUCR	Q7S9S2_NEUCR	Q7RWH7_NEUCR	Q7S3B9_NEUCR
molecular_function	GO:0003779	actin binding	5	16	0.3125	0.868773	0.237523	1	1	PAN1_NEUCR	V5IR80_NEUCR	V5IRG8_NEUCR	Q7S209_NEUCR	Q7RWH7_NEUCR
biological_process	GO:0016197	endosomal transport	5	12	0.416667	0.998756	0.00329992	1	0.871	PAN1_NEUCR	IRS4_NEUCR	V5IRG8_NEUCR	V5IMI2_NEUCR	V5IKZ9_NEUCR
molecular_function	GO:0004842	ubiquitin-protein transferase activity	5	22	0.227273	0.990679	0.0190095	1	1	V5IPD6_NEUCR	Q1K606_NEUCR	Q7SDV2_NEUCR	V5IPY7_NEUCR	Q7SBD9_NEUCR
molecular_function	GO:0043565	sequence-specific DNA binding	5	16	0.3125	1	4.5968e-17	1	0	WC1_NEUCR	Q7S8Q1_NEUCR	A7UWD4_NEUCR	Q7S9N1_NEUCR	Q7SBI5_NEUCR
cellular_component	GO:0005938	cell cortex	5	20	0.25	0.943471	0.0908145	1	1	V5IQZ8_NEUCR	Q7SDG2_NEUCR	Q7SEI5_NEUCR	U9W393_NEUCR	Q7S5G6_NEUCR
biological_process	GO:0042147	retrograde transport, endosome to Golgi	5	24	0.208333	0.943428	0.137584	1	1	MVP1_NEUCR	Q7RXA5_NEUCR	Q7S9B5_NEUCR	U9W4H0_NEUCR	Q1K8Z5_NEUCR
molecular_function	GO:0008017	microtubule binding	5	32	0.15625	0.73023	0.435494	1	1	Q1K656_NEUCR	V5IP47_NEUCR	Q1K7E9_NEUCR	Q1K4Y5_NEUCR	Q7SGU4_NEUCR
cellular_component	GO:0031201	SNARE complex	5	20	0.25	0.942716	0.151082	1	1	Q7RZW9_NEUCR	Q7RXA3_NEUCR	Q7SH99_NEUCR	Q1K7J3_NEUCR	Q7S7Z7_NEUCR
molecular_function	GO:0003713	transcription coactivator activity	5	17	0.294118	0.997948	0.00926025	1	0.962	Q7SDV2_NEUCR	U9W8B1_NEUCR	Q7S389_NEUCR	Q7RW27_NEUCR	Q1K687_NEUCR
cellular_component	GO:0005768	endosome	5	33	0.151515	0.614784	0.496496	1	1	MVP1_NEUCR	BRO1_NEUCR	Q7S626_NEUCR	Q7S9B5_NEUCR	Q7S4R9_NEUCR
molecular_function	GO:0019901	protein kinase binding	5	24	0.208333	0.831684	0.325918	1	1	Q7S0R1_NEUCR	Q7SHY2_NEUCR	Q7S744_NEUCR	Q7SB86_NEUCR	Q7S6I8_NEUCR
cellular_component	GO:0012505	endomembrane system	5	23	0.217391	0.0579619	0.955356	0.984	1	Q7RZW9_NEUCR	Q7S8J6_NEUCR	Q7SH99_NEUCR	Q1K7J3_NEUCR	Q7S7Z7_NEUCR
molecular_function	GO:0005484	SNAP receptor activity	5	18	0.277778	0.97366	0.0848394	1	1	Q7RZW9_NEUCR	Q7RXA3_NEUCR	Q7SH99_NEUCR	Q1K7J3_NEUCR	Q7S7Z7_NEUCR
molecular_function	GO:0016757	glycosyltransferase activity	5	17	0.294118	0.0768119	0.960161	1	1	Q7SGL2_NEUCR	Q7RVS4_NEUCR	V5ILI3_NEUCR	Q7SF00_NEUCR	V5ILS6_NEUCR
biological_process	GO:0007064	mitotic sister chromatid cohesion	5	10	0.5	0.997858	0.0110503	1	0.998	Q7SF74_NEUCR	Q7S024_NEUCR	V5IMA9_NEUCR	Q7RVP8_NEUCR	Q7SDW4_NEUCR
molecular_function	GO:0005546	phosphatidylinositol-4,5-bisphosphate binding	5	7	0.714286	0.999963	0.000740433	1	0.199	Q7S626_NEUCR	Q7SHN2_NEUCR	V5IMI2_NEUCR	Q7RXK8_NEUCR	V5IKZ9_NEUCR
molecular_function	GO:0017025	TBP-class protein binding	5	12	0.416667	0.99732	0.0155586	1	0.994	Q7S071_NEUCR	Q1K6D4_NEUCR	Q7SHQ9_NEUCR	Q7S4H0_NEUCR	Q1K8B2_NEUCR
biological_process	GO:0043486	histone exchange	4	10	0.4	0.98895	0.0447025	1	1	SWR1_NEUCR	RCO1_NEUCR	Q7S3C5_NEUCR	Q7RYW5_NEUCR
biological_process	GO:0002098	tRNA wobble uridine modification	4	15	0.266667	0.928772	0.17629	1	1	Q1K7E9_NEUCR	Q7SAL0_NEUCR	Q1K5G8_NEUCR	Q7RXA9_NEUCR
biological_process	GO:0006623	protein targeting to vacuole	4	16	0.25	0.890767	0.260419	1	1	MON1_NEUCR	MVP1_NEUCR	VPS27_NEUCR	Q7S5K6_NEUCR
cellular_component	GO:0005778	peroxisomal membrane	4	21	0.190476	0.62015	0.591246	1	1	Q1K605_NEUCR	Q1K602_NEUCR	Q7RY61_NEUCR	Q7SH09_NEUCR
molecular_function	GO:0003735	structural constituent of ribosome	4	151	0.0264901	3.51695e-06	0.999999	0	1	Q7S518_NEUCR	Q7S6M9_NEUCR	Q1K548_NEUCR	V5IPM8_NEUCR
cellular_component	GO:0005759	mitochondrial matrix	4	58	0.0689655	0.0113277	0.995027	0.512	1	SYYM_NEUCR	SYLM_NEUCR	Q1K7H4_NEUCR	V5IP70_NEUCR
biological_process	GO:0006310	DNA recombination	4	21	0.190476	0.498195	0.618857	1	1	SLX4_NEUCR	Q7RXT1_NEUCR	Q1K4W5_NEUCR	Q7SDG4_NEUCR
biological_process	GO:0006260	DNA replication	4	16	0.25	0.527579	0.595475	1	1	SLX4_NEUCR	Q7RXT1_NEUCR	V5IMA9_NEUCR	Q1K906_NEUCR
molecular_function	GO:0016491	oxidoreductase activity	4	192	0.0208333	2.03794e-19	1	0	1	V5IKV0_NEUCR	V5ILX9_NEUCR	Q7RYX6_NEUCR	V5IN14_NEUCR
biological_process	GO:0043161	proteasome-mediated ubiquitin-dependent protein catabolic process	4	60	0.0666667	0.174138	0.885727	1	1	TOM1_NEUCR	Q7SFC9_NEUCR	Q7SAP4_NEUCR	Q7RV01_NEUCR
biological_process	GO:0000724	double-strand break repair via homologous recombination	4	23	0.173913	0.478922	0.68489	1	1	Q1K8R0_NEUCR	Q7SDG4_NEUCR	Q1K906_NEUCR	Q7S501_NEUCR
cellular_component	GO:0030015	CCR4-NOT core complex	4	7	0.571429	0.998989	0.0105008	1	0.852	CCR4_NEUCR	V5IQ17_NEUCR	Q7S2W9_NEUCR	V5IME7_NEUCR
molecular_function	GO:0000175	3'-5'-exoribonuclease activity	4	11	0.363636	0.995587	0.0225245	1	1	CCR4_NEUCR	V5IQX0_NEUCR	Q7SB00_NEUCR	Q1K842_NEUCR
biological_process	GO:0000289	nuclear-transcribed mRNA poly(A) tail shortening	4	8	0.5	0.999145	0.00675415	1	0.974	CCR4_NEUCR	VTS1_NEUCR	V5IQ17_NEUCR	V5IME7_NEUCR
molecular_function	GO:0003684	damaged DNA binding	4	23	0.173913	0.702226	0.50597	1	1	Q7S6F7_NEUCR	Q7SDE5_NEUCR	Q7S501_NEUCR	Q7SCC4_NEUCR
molecular_function	GO:0008289	lipid binding	4	15	0.266667	0.999992	2.57317e-05	1	0.006	MDM34_NEUCR	MDM12_NEUCR	Q7S3B9_NEUCR	Q7S4N2_NEUCR
biological_process	GO:0000290	deadenylation-dependent decapping of nuclear-transcribed mRNA	4	11	0.363636	0.989003	0.052943	1	1	DHH1_NEUCR	Q7SAF2_NEUCR	Q7S9I6_NEUCR	Q7SB05_NEUCR
molecular_function	GO:0020037	heme binding	4	85	0.0470588	0.00697125	0.998048	0.426	1	A7UW66_NEUCR	Q7RXD7_NEUCR	Q7S4Z9_NEUCR	Q7S8C6_NEUCR
cellular_component	GO:0000307	cyclin-dependent protein kinase holoenzyme complex	4	14	0.285714	0.893994	0.256041	1	1	V5IMK9_NEUCR	Q7S0R1_NEUCR	Q7SB86_NEUCR	Q7S6I8_NEUCR
molecular_function	GO:0003714	transcription corepressor activity	4	11	0.363636	0.989808	0.0500123	1	1	CCG8_NEUCR	RCO1_NEUCR	Q7RW27_NEUCR	Q7SB01_NEUCR
biological_process	GO:0006486	protein glycosylation	4	18	0.222222	0.459254	0.675512	1	1	Q1K8A8_NEUCR	Q1K8Y2_NEUCR	V5IMQ2_NEUCR	Q7SE16_NEUCR
biological_process	GO:0006744	ubiquinone biosynthetic process	4	44	0.0909091	0.35601	0.795005	1	1	COQ4_NEUCR	Q1K7F2_NEUCR	Q7S0X9_NEUCR	Q7S4N2_NEUCR
cellular_component	GO:0043231	intracellular membrane-bounded organelle	4	36	0.111111	0.999999	1.03207e-06	1	0	IRS4_NEUCR	DOPP_NEUCR	V5IQ45_NEUCR	Q1K7R1_NEUCR
biological_process	GO:0006606	protein import into nucleus	4	35	0.114286	0.546459	0.639284	1	1	Q7RXL7_NEUCR	Q7RZF8_NEUCR	Q7SDF8_NEUCR	Q7RYE4_NEUCR
cellular_component	GO:0005667	transcription regulator complex	4	11	0.363636	0.999998	6.10587e-06	1	0.002	CPC1_NEUCR	U9W4U5_NEUCR	Q7SG08_NEUCR	Q7RWZ1_NEUCR
biological_process	GO:0007005	mitochondrion organization	4	15	0.266667	0.477552	0.613189	1	1	MDM34_NEUCR	Q7S5K6_NEUCR	V5IQH8_NEUCR	Q7RV01_NEUCR
molecular_function	GO:0005507	copper ion binding	4	27	0.148148	0.702226	0.50597	1	1	Q7RZE4_NEUCR	Q1K4Y9_NEUCR	Q7SBV7_NEUCR	Q7S636_NEUCR
cellular_component	GO:0072686	mitotic spindle	4	12	0.333333	0.797297	0.395104	1	1	Q7S6G5_NEUCR	Q7S8K5_NEUCR	Q1K5F6_NEUCR	Q1K549_NEUCR
molecular_function	GO:0016538	cyclin-dependent protein serine/threonine kinase regulator activity	4	15	0.266667	0.931411	0.189032	1	1	SSN8_NEUCR	Q7S0R1_NEUCR	Q7SB86_NEUCR	Q7S6I8_NEUCR
molecular_function	GO:0030674	protein-macromolecule adaptor activity	4	19	0.210526	0.946685	0.104371	1	1	V5IR80_NEUCR	Q7S9S2_NEUCR	V5IRG8_NEUCR	Q7SDS9_NEUCR
biological_process	GO:0006302	double-strand break repair	4	14	0.285714	0.520479	0.61313	1	1	PRI2_NEUCR	Q7S6F7_NEUCR	Q7RYI6_NEUCR	Q1K4W5_NEUCR
biological_process	GO:0006366	transcription by RNA polymerase II	4	12	0.333333	1	2.42999e-22	1	0	Q7S4X1_NEUCR	Q7S0F6_NEUCR	Q7RW27_NEUCR	Q7SG05_NEUCR
biological_process	GO:0031122	cytoplasmic microtubule organization	4	12	0.333333	0.9758	0.0918562	1	1	DYNA_NEUCR	Q1K6Z8_NEUCR	Q7S902_NEUCR	Q1K4Y5_NEUCR
biological_process	GO:0030036	actin cytoskeleton organization	4	9	0.444444	0.962269	0.0692136	1	1	Q7SH40_NEUCR	V5IMI2_NEUCR	Q7S209_NEUCR	V5IKZ9_NEUCR
cellular_component	GO:0051286	cell tip	4	10	0.4	0.999728	0.0008468	1	0.132	DYNA_NEUCR	Q7S7T9_NEUCR	U9W339_NEUCR	Q7S5A2_NEUCR
molecular_function	GO:0003887	DNA-directed DNA polymerase activity	4	13	0.307692	0.977475	0.0871123	1	1	Q7SDE5_NEUCR	Q1K906_NEUCR	Q7S0U4_NEUCR	Q7SCC4_NEUCR
biological_process	GO:0006891	intra-Golgi vesicle-mediated transport	4	24	0.166667	0.772241	0.425626	1	1	Q7S4G8_NEUCR	Q7RZT4_NEUCR	Q1K754_NEUCR	Q7SH99_NEUCR
molecular_function	GO:0000977	RNA polymerase II transcription regulatory region sequence-specific DNA binding	4	9	0.444444	1	7.35584e-15	1	0	ACUK_NEUCR	Q7S2A5_NEUCR	Q7S2D5_NEUCR	Q7RY67_NEUCR
molecular_function	GO:0005543	phospholipid binding	4	11	0.363636	0.999999	3.30913e-06	1	0.001	Q7S626_NEUCR	Q1K923_NEUCR	Q7S6K8_NEUCR	A7UWG5_NEUCR
biological_process	GO:0043087	regulation of GTPase activity	4	9	0.444444	0.989867	0.030691	1	1	V5INV2_NEUCR	V5INW2_NEUCR	Q7S5G6_NEUCR	Q7SHT9_NEUCR
molecular_function	GO:0003824	catalytic activity	4	34	0.117647	8.39502e-18	1	0	1	Q7RWS0_NEUCR	Q7RZF2_NEUCR	Q7SGP7_NEUCR	A7UXC8_NEUCR
biological_process	GO:0008360	regulation of cell shape	4	17	0.235294	0.980223	0.0565723	1	1	Q1K7V2_NEUCR	Q7SH40_NEUCR	Q7RZK3_NEUCR	Q7SI30_NEUCR
cellular_component	GO:0042729	DASH complex	4	10	0.4	0.991682	0.0440452	1	1	Q7S6G5_NEUCR	Q7S8K5_NEUCR	Q1K5F6_NEUCR	Q1K549_NEUCR
biological_process	GO:0045292	mRNA cis splicing, via spliceosome	4	19	0.210526	0.914348	0.201467	1	1	V5ILU6_NEUCR	Q7SH93_NEUCR	Q1K852_NEUCR	Q7SD01_NEUCR
cellular_component	GO:0090575	RNA polymerase II transcription regulator complex	4	6	0.666667	0.999919	0.000271949	1	0.038	Q7S9E8_NEUCR	U9W3A7_NEUCR	Q7S2G7_NEUCR	V5IQK5_NEUCR
biological_process	GO:0036003	positive regulation of transcription from RNA polymerase II promoter in response to stress	4	7	0.571429	0.999613	0.00380446	1	0.896	Q7S9E8_NEUCR	U9W3A7_NEUCR	Q7S2G7_NEUCR	V5IQK5_NEUCR
cellular_component	GO:0005680	anaphase-promoting complex	4	16	0.25	0.931196	0.190619	1	1	Q7SDE0_NEUCR	Q7SE61_NEUCR	Q7SG04_NEUCR	Q7RYK1_NEUCR
biological_process	GO:0000288	nuclear-transcribed mRNA catabolic process, deadenylation-dependent decay	4	7	0.571429	0.999997	1.51569e-05	1	0.008	V5IKU8_NEUCR	V5IKM0_NEUCR	U9W2U0_NEUCR	Q7SBC4_NEUCR
biological_process	GO:0034622	protein-containing complex assembly	4	4	1	NA	NA	NA	NA	Q7RVQ0_NEUCR	Q1K4Y9_NEUCR	V5IKW7_NEUCR	Q7S592_NEUCR
biological_process	GO:0016575	histone deacetylation	4	10	0.4	0.997858	0.0110503	1	0.998	Q7RXT5_NEUCR	V5INS1_NEUCR	Q7SEI9_NEUCR	Q7S2L8_NEUCR
biological_process	GO:0006906	vesicle fusion	4	15	0.266667	0.932313	0.157554	1	1	Q7RZW9_NEUCR	Q7SH99_NEUCR	Q1K7J3_NEUCR	Q7S7Z7_NEUCR
biological_process	GO:0090630	activation of GTPase activity	4	12	0.333333	0.983249	0.0710389	1	1	Q7SB56_NEUCR	U9W393_NEUCR	Q7SGT3_NEUCR	A7UW34_NEUCR
biological_process	GO:0048278	vesicle docking	4	9	0.444444	0.971464	0.0902236	1	1	Q7RZW9_NEUCR	Q7SH99_NEUCR	Q1K7J3_NEUCR	Q7S7Z7_NEUCR
biological_process	GO:0070588	calcium ion transmembrane transport	4	15	0.266667	0.847588	0.326107	1	1	Q1K8H2_NEUCR	Q7RVS6_NEUCR	V5IRP4_NEUCR	Q1K7D0_NEUCR
cellular_component	GO:0031932	TORC2 complex	4	8	0.5	0.997624	0.0186253	1	0.965	V5IMI2_NEUCR	V5IKZ9_NEUCR	Q7RWZ2_NEUCR	Q7S6V7_NEUCR
biological_process	GO:0016560	protein import into peroxisome matrix, docking	4	6	0.666667	0.99974	0.00424499	1	0.942	Q1K605_NEUCR	Q1K602_NEUCR	Q7RY61_NEUCR	Q7SH09_NEUCR
cellular_component	GO:0005816	spindle pole body	3	12	0.25	0.960384	0.0926451	1	1	DYNA_NEUCR	Q7SDG2_NEUCR	Q7SF52_NEUCR
cellular_component	GO:0070971	endoplasmic reticulum exit site	3	6	0.5	0.994922	0.0427327	1	1	SEC16_NEUCR	SEC24_NEUCR	Q7S0J9_NEUCR
biological_process	GO:0000462	maturation of SSU-rRNA from tricistronic rRNA transcript (SSU-rRNA, 5.8S rRNA, LSU-rRNA)	3	30	0.1	0.0790215	0.973247	1	1	EFG1P_NEUCR	V5IPM8_NEUCR	F5HB11_NEUCR
cellular_component	GO:0000324	fungal-type vacuole	3	28	0.107143	0.27544	0.812159	1	1	Q3Y3Z2_NEUCR	Q7S4C3_NEUCR	Q1K7D9_NEUCR
molecular_function	GO:0004190	aspartic-type endopeptidase activity	3	22	0.136364	0.620998	0.619088	1	1	NUC2_NEUCR	Q7S4C3_NEUCR	Q7S3R4_NEUCR
molecular_function	GO:0008081	phosphoric diester hydrolase activity	3	12	0.25	0.76507	0.411254	1	1	NUC2_NEUCR	Q7SEB6_NEUCR	V5IR48_NEUCR
cellular_component	GO:0030688	preribosome, small subunit precursor	3	16	0.1875	0.743959	0.493295	1	1	EFG1P_NEUCR	Q7RXD7_NEUCR	F5HB11_NEUCR
molecular_function	GO:0003724	RNA helicase activity	3	33	0.0909091	0.306185	0.857548	1	1	MAK5_NEUCR	DHH1_NEUCR	DBP9_NEUCR
biological_process	GO:0000184	nuclear-transcribed mRNA catabolic process, nonsense-mediated decay	3	10	0.3	0.9758	0.0918562	1	1	Q7S7J5_NEUCR	Q7SI40_NEUCR	Q7SB05_NEUCR
molecular_function	GO:0051539	4 iron, 4 sulfur cluster binding	3	38	0.0789474	0.224581	0.904292	1	1	PRI2_NEUCR	Q7RWB6_NEUCR	Q1K906_NEUCR
biological_process	GO:0031123	RNA 3'-end processing	3	4	0.75	0.971624	0.0596991	1	1	RNA14_NEUCR	Q7SDK6_NEUCR	V5IP66_NEUCR
biological_process	GO:0007030	Golgi organization	3	15	0.2	0.914348	0.201467	1	1	SEC16_NEUCR	Q1K6C8_NEUCR	Q7RXP6_NEUCR
biological_process	GO:0000492	box C/D snoRNP assembly	3	6	0.5	0.995755	0.0376554	1	1	Q7SGF5_NEUCR	Q1K500_NEUCR	Q1K5P9_NEUCR
cellular_component	GO:0071004	U2-type prespliceosome	3	17	0.176471	0.7773	0.453753	1	1	V5ILU6_NEUCR	Q7SH93_NEUCR	Q7SD01_NEUCR
biological_process	GO:0043328	protein transport to vacuole involved in ubiquitin-dependent protein catabolic process via the multivesicular body sorting pathway	3	13	0.230769	0.908144	0.261728	1	1	HSE1_NEUCR	VPS27_NEUCR	Q7SFC9_NEUCR
cellular_component	GO:0071013	catalytic step 2 spliceosome	3	33	0.0909091	0.340462	0.819519	1	1	F5H933_NEUCR	Q7SBD3_NEUCR	Q7SH93_NEUCR
biological_process	GO:0006270	DNA replication initiation	3	17	0.176471	0.541869	0.689311	1	1	PRI2_NEUCR	Q7S1G8_NEUCR	Q7SDT8_NEUCR
biological_process	GO:0051028	mRNA transport	3	12	0.25	0.998621	0.00403306	1	0.903	TOM1_NEUCR	DHH1_NEUCR	Q7S6Q1_NEUCR
biological_process	GO:0000209	protein polyubiquitination	3	34	0.0882353	0.179035	0.928022	1	1	TOM1_NEUCR	Q7S6N5_NEUCR	Q7RV01_NEUCR
molecular_function	GO:0106306	protein serine/threonine phosphatase activity	3	15	0.2	NA	NA	NA	NA	Q7S8D3_NEUCR	Q7SE09_NEUCR	Q7SGA1_NEUCR
molecular_function	GO:0106307	protein serine/threonine phosphatase activity	3	15	0.2	NA	NA	NA	NA	Q7S8D3_NEUCR	Q7SE09_NEUCR	Q7SGA1_NEUCR
biological_process	GO:0006368	transcription elongation from RNA polymerase II promoter	3	22	0.136364	0.314986	0.852345	1	1	CSN12_NEUCR	V5IMK9_NEUCR	Q7S2D5_NEUCR
molecular_function	GO:0003690	double-stranded DNA binding	3	17	0.176471	1	2.08681e-14	1	0	CSN12_NEUCR	Q7S024_NEUCR	Q1K7W2_NEUCR
biological_process	GO:0008033	tRNA processing	3	23	0.130435	0.920069	0.128675	1	1	U9W4N5_NEUCR	Q7SGP7_NEUCR	Q7SFS3_NEUCR
biological_process	GO:0000463	maturation of LSU-rRNA from tricistronic rRNA transcript (SSU-rRNA, 5.8S rRNA, LSU-rRNA)	3	21	0.142857	0.772241	0.425626	1	1	DBP9_NEUCR	Q1K500_NEUCR	Q1K5P9_NEUCR
cellular_component	GO:0000178	exosome (RNase complex)	3	8	0.375	0.913644	0.2227	1	1	V5IRF7_NEUCR	Q7SB00_NEUCR	Q1K842_NEUCR
cellular_component	GO:0000781	chromosome, telomeric region	3	28	0.107143	0.719552	0.448589	1	1	Q7S386_NEUCR	Q7SDH1_NEUCR	Q7SD73_NEUCR
molecular_function	GO:0032266	phosphatidylinositol-3-phosphate binding	3	9	0.333333	0.976182	0.110654	1	1	MVP1_NEUCR	VPS27_NEUCR	Q7S9B5_NEUCR
biological_process	GO:0000723	telomere maintenance	3	13	0.230769	0.862416	0.282927	1	1	Q7RXT1_NEUCR	Q7SD73_NEUCR	A7UVV8_NEUCR
biological_process	GO:0034613	cellular protein localization	3	13	0.230769	0.94982	0.0683496	1	1	U9W339_NEUCR	Q7RWE4_NEUCR	Q7SFN3_NEUCR
cellular_component	GO:0030428	cell septum	3	9	0.333333	0.931196	0.190619	1	1	KPC1_NEUCR	V5ILL7_NEUCR	Q7S857_NEUCR
biological_process	GO:0009272	fungal-type cell wall biogenesis	3	13	0.230769	0.339339	0.837133	1	1	KPC1_NEUCR	Q1K918_NEUCR	Q7SF57_NEUCR
biological_process	GO:0060237	regulation of fungal-type cell wall organization	3	7	0.428571	0.99117	0.059274	1	1	KPC1_NEUCR	U9W393_NEUCR	Q1K842_NEUCR
biological_process	GO:0006370	7-methylguanosine mRNA capping	3	6	0.5	0.995755	0.0376554	1	1	MCE1_NEUCR	Q7S0G4_NEUCR	U9W866_NEUCR
biological_process	GO:0006807	nitrogen compound metabolic process	3	13	0.230769	0.999847	0.000211458	1	0.1	Q1K851_NEUCR	Q7RUQ4_NEUCR	Q1K8H5_NEUCR
molecular_function	GO:0004693	cyclin-dependent protein serine/threonine kinase activity	3	7	0.428571	0.991726	0.0566149	1	1	V5IMK9_NEUCR	V5IPP4_NEUCR	Q7SB13_NEUCR
molecular_function	GO:0016791	phosphatase activity	3	17	0.176471	0.641908	0.467829	1	1	CYAA_NEUCR	Q7RYV9_NEUCR	V5IRM6_NEUCR
biological_process	GO:0030968	endoplasmic reticulum unfolded protein response	3	10	0.3	0.9758	0.0918562	1	1	CCG8_NEUCR	OS9_NEUCR	Q7RXE6_NEUCR
cellular_component	GO:0031305	integral component of mitochondrial inner membrane	3	29	0.103448	0.443265	0.744476	1	1	U9W395_NEUCR	Q7S2X8_NEUCR	Q7S9D0_NEUCR
cellular_component	GO:0000922	spindle pole	3	10	0.3	0.938477	0.204241	1	1	Q1K6Z8_NEUCR	Q7S902_NEUCR	Q7SF52_NEUCR
biological_process	GO:0006487	protein N-linked glycosylation	3	33	0.0909091	0.238077	0.885084	1	1	DOPP_NEUCR	Q7SF00_NEUCR	Q7SE78_NEUCR
biological_process	GO:0033962	P-body assembly	3	6	0.5	0.999194	0.00883045	1	0.99	DHH1_NEUCR	Q7RX24_NEUCR	Q7S9I6_NEUCR
cellular_component	GO:1990904	ribonucleoprotein complex	3	23	0.130435	1.08263e-05	0.999995	0	1	Q7SE88_NEUCR	Q7RW34_NEUCR	Q7RW25_NEUCR
biological_process	GO:0032508	DNA duplex unwinding	3	7	0.428571	0.831512	0.381918	1	1	Q7RXT1_NEUCR	Q7SDG4_NEUCR	Q7S501_NEUCR
molecular_function	GO:0031490	chromatin DNA binding	3	7	0.428571	0.996489	0.0238179	1	1	Q7RUQ4_NEUCR	Q7S043_NEUCR	V5INE2_NEUCR
biological_process	GO:0010468	regulation of gene expression	3	12	0.25	1	2.29683e-23	1	0	Q7S043_NEUCR	V5IQP5_NEUCR	V5INE2_NEUCR
molecular_function	GO:0051015	actin filament binding	3	27	0.111111	0.49403	0.727651	1	1	Q7SDY1_NEUCR	Q7SF97_NEUCR	Q7RXK8_NEUCR
biological_process	GO:0015693	magnesium ion transport	3	11	0.272727	0.928961	0.222526	1	1	Q7SCG8_NEUCR	Q7RYF0_NEUCR	Q7S6T7_NEUCR
biological_process	GO:0006914	autophagy	3	14	0.214286	0.561708	0.562391	1	1	MON1_NEUCR	SEC16_NEUCR	Q1K7M6_NEUCR
biological_process	GO:0051321	meiotic cell cycle	3	13	0.230769	0.447951	0.679386	1	1	Q1K6Z8_NEUCR	Q7S902_NEUCR	V5ILB3_NEUCR
biological_process	GO:0007052	mitotic spindle organization	3	10	0.3	0.798533	0.392648	1	1	PTPA1_NEUCR	Q1K6U1_NEUCR	Q1K5F6_NEUCR
biological_process	GO:0000147	actin cortical patch assembly	3	6	0.5	0.995755	0.0376554	1	1	PAN1_NEUCR	Q7SDY1_NEUCR	V5IRG8_NEUCR
molecular_function	GO:0003730	mRNA 3'-UTR binding	3	6	0.5	0.991726	0.0566149	1	1	Q7RW25_NEUCR	U9W2U0_NEUCR	Q1K842_NEUCR
molecular_function	GO:0005516	calmodulin binding	3	11	0.272727	0.949988	0.177662	1	1	Q7RYZ3_NEUCR	Q7SCF4_NEUCR	Q7S3B9_NEUCR
cellular_component	GO:0009277	fungal-type cell wall	3	41	0.0731707	0.0843298	0.97117	1	1	V5IRN7_NEUCR	Q7SGL2_NEUCR	Q7S276_NEUCR
cellular_component	GO:0034399	nuclear periphery	3	24	0.125	0.470327	0.746731	1	1	DUS3_NEUCR	EIF3I_NEUCR	Q7S867_NEUCR
molecular_function	GO:0008173	RNA methyltransferase activity	3	6	0.5	0.996191	0.0118758	1	0.98	V5IM66_NEUCR	V5ILK9_NEUCR	Q7RZQ6_NEUCR
biological_process	GO:0055085	transmembrane transport	3	59	0.0508475	0.00589382	0.996791	0.62	1	A7UWM4_NEUCR	Q7SCN7_NEUCR	Q7SF57_NEUCR
biological_process	GO:0000079	regulation of cyclin-dependent protein serine/threonine kinase activity	3	12	0.25	0.928961	0.222526	1	1	Q7S0R1_NEUCR	Q7SB86_NEUCR	Q7S6I8_NEUCR
cellular_component	GO:0017053	transcription repressor complex	3	4	0.75	0.999672	0.00507821	1	0.694	RCO1_NEUCR	Q7S043_NEUCR	V5INE2_NEUCR
cellular_component	GO:0016514	SWI/SNF complex	3	8	0.375	0.981375	0.0958753	1	1	Q7RYI6_NEUCR	Q7RWI8_NEUCR	Q7S517_NEUCR
biological_process	GO:0051085	chaperone cofactor-dependent protein refolding	3	11	0.272727	0.947057	0.184655	1	1	Q7RVX2_NEUCR	Q1K532_NEUCR	Q1K727_NEUCR
biological_process	GO:0071963	establishment or maintenance of cell polarity regulating cell shape	3	8	0.375	0.96231	0.148733	1	1	Q7S902_NEUCR	Q7S9S2_NEUCR	Q7S6A6_NEUCR
cellular_component	GO:0015630	microtubule cytoskeleton	3	10	0.3	0.749719	0.343742	1	1	U9W339_NEUCR	Q7RWE4_NEUCR	Q7SFN3_NEUCR
biological_process	GO:0006631	fatty acid metabolic process	3	20	0.15	0.0391285	0.985047	1	1	Q7RY33_NEUCR	V5ILW7_NEUCR	Q7SC49_NEUCR
biological_process	GO:0006396	RNA processing	3	11	0.272727	0.805016	0.235615	1	1	CLP1_NEUCR	Q7S442_NEUCR	Q1K916_NEUCR
biological_process	GO:0006388	tRNA splicing, via endonucleolytic cleavage and ligation	3	3	1	0.999194	0.00883045	1	0.99	CLP1_NEUCR	U9W4N5_NEUCR	Q7RZ64_NEUCR
molecular_function	GO:0004843	thiol-dependent deubiquitinase	3	26	0.115385	0.524874	0.70302	1	1	Q7S728_NEUCR	Q7SI56_NEUCR	Q7RWU7_NEUCR
biological_process	GO:0032956	regulation of actin cytoskeleton organization	3	14	0.214286	0.746885	0.403518	1	1	Q7SH40_NEUCR	Q7S5G6_NEUCR	Q7RV01_NEUCR
cellular_component	GO:0005786	signal recognition particle, endoplasmic reticulum targeting	3	6	0.5	0.994922	0.0427327	1	1	A7UWE1_NEUCR	A3RNH7_NEUCR	Q1K4M2_NEUCR
molecular_function	GO:0008312	7S RNA binding	3	5	0.6	0.998518	0.0199331	1	1	A7UWE1_NEUCR	A3RNH7_NEUCR	Q1K4M2_NEUCR
cellular_component	GO:0033553	rDNA heterochromatin	3	3	1	1	0.00300124	1	0.548	Q7RXT1_NEUCR	Q7RY64_NEUCR	Q7SEI9_NEUCR
biological_process	GO:0031297	replication fork processing	3	6	0.5	0.947057	0.184655	1	1	Q7RXT1_NEUCR	Q1K8R0_NEUCR	Q7SEQ6_NEUCR
biological_process	GO:0008608	attachment of spindle microtubules to kinetochore	3	9	0.333333	0.640601	0.600846	1	1	Q7SFZ1_NEUCR	Q7S8K5_NEUCR	Q1K549_NEUCR
biological_process	GO:0034501	protein localization to kinetochore	3	6	0.5	0.99117	0.059274	1	1	Q7SFZ1_NEUCR	Q7SGE4_NEUCR	Q7RYV6_NEUCR
biological_process	GO:0031145	anaphase-promoting complex-dependent catabolic process	3	15	0.2	0.859158	0.3419	1	1	Q7SDE0_NEUCR	Q7SG04_NEUCR	Q7RYK1_NEUCR
biological_process	GO:0007010	cytoskeleton organization	3	6	0.5	0.988396	0.0202634	1	1	V5IL46_NEUCR	Q7S6K8_NEUCR	A7UWG5_NEUCR
biological_process	GO:0071028	nuclear mRNA surveillance	3	10	0.3	0.926912	0.197842	1	1	Q7SE88_NEUCR	Q7RW34_NEUCR	Q1K542_NEUCR
molecular_function	GO:0070403	NAD+ binding	3	12	0.25	0.932761	0.21447	1	1	Q7S386_NEUCR	V5IM98_NEUCR	Q7SB01_NEUCR
molecular_function	GO:0004571	mannosyl-oligosaccharide 1,2-alpha-mannosidase activity	3	8	0.375	0.985207	0.0817084	1	1	Q1K8A8_NEUCR	V5IMQ2_NEUCR	Q7SE16_NEUCR
biological_process	GO:0006491	N-glycan processing	3	10	0.3	0.96231	0.148733	1	1	Q1K8A8_NEUCR	V5IMQ2_NEUCR	Q7SE16_NEUCR
cellular_component	GO:0033588	elongator holoenzyme complex	3	6	0.5	0.994922	0.0427327	1	1	Q1K7E9_NEUCR	V5INF5_NEUCR	Q7SAL0_NEUCR
molecular_function	GO:0008374	O-acyltransferase activity	3	10	0.3	0.877271	0.281448	1	1	Q7S116_NEUCR	Q1K589_NEUCR	Q7SD72_NEUCR
molecular_function	GO:0030276	clathrin binding	3	6	0.5	0.985604	0.0542283	1	1	Q7S626_NEUCR	Q1K7R1_NEUCR	Q7S8H6_NEUCR
cellular_component	GO:0016586	RSC-type complex	3	6	0.5	0.994922	0.0427327	1	1	Q7S4X1_NEUCR	Q7SEY6_NEUCR	V5IPF0_NEUCR
cellular_component	GO:0000818	nuclear MIS12/MIND complex	3	4	0.75	0.999568	0.010709	1	0.907	U9W5A0_NEUCR	Q1K7T2_NEUCR	Q7RYV6_NEUCR
molecular_function	GO:0016251	RNA polymerase II general transcription initiation factor activity	3	8	0.375	0.985207	0.0817084	1	1	Q7SHQ9_NEUCR	Q7RW27_NEUCR	Q1K8B2_NEUCR
biological_process	GO:0038203	TORC2 signaling	3	5	0.6	0.995755	0.0376554	1	1	V5IMI2_NEUCR	V5IKZ9_NEUCR	Q7RWZ2_NEUCR
cellular_component	GO:0030127	COPII vesicle coat	2	6	0.333333	0.957267	0.210381	1	1	SEC24_NEUCR	Q7S0J9_NEUCR
biological_process	GO:0090110	COPII-coated vesicle cargo loading	2	4	0.5	0.990667	0.0938843	1	1	SEC24_NEUCR	Q7S0J9_NEUCR
cellular_component	GO:0000812	Swr1 complex	2	10	0.2	0.834682	0.435056	1	1	SWR1_NEUCR	Q7S3C5_NEUCR
molecular_function	GO:0003678	DNA helicase activity	2	13	0.153846	0.716829	0.46741	1	1	SWR1_NEUCR	DBP9_NEUCR
molecular_function	GO:0004128	cytochrome-b5 reductase activity, acting on NAD(P)H	2	12	0.166667	0.78553	0.497127	1	1	Q7S4Z9_NEUCR	V5IL66_NEUCR
molecular_function	GO:0019003	GDP binding	2	6	0.333333	0.964103	0.189343	1	1	RAS2_NEUCR	V5IKU8_NEUCR
biological_process	GO:0000027	ribosomal large subunit assembly	2	19	0.105263	0.502676	0.758901	1	1	REXO4_NEUCR	Q1K6P4_NEUCR
biological_process	GO:0000372	Group I intron splicing	2	2	1	1	0.0189367	1	1	SYYM_NEUCR	SYLM_NEUCR
molecular_function	GO:0008234	cysteine-type peptidase activity	2	5	0.4	0.742593	0.408225	1	1	MCA1B_NEUCR	MCA1A_NEUCR
biological_process	GO:0006915	apoptotic process	2	7	0.285714	0.908144	0.261728	1	1	MCA1B_NEUCR	MCA1A_NEUCR
molecular_function	GO:0008094	ATP-dependent activity, acting on DNA	2	16	0.125	0.570759	0.537164	1	1	EAF1_NEUCR	Q7RYI6_NEUCR
cellular_component	GO:0031011	Ino80 complex	2	15	0.133333	0.628713	0.659951	1	1	INO80_NEUCR	V5IMG6_NEUCR
cellular_component	GO:0035267	NuA4 histone acetyltransferase complex	2	11	0.181818	0.868298	0.329062	1	1	Q7SC01_NEUCR	Q7S7K6_NEUCR
molecular_function	GO:0043139	5'-3' DNA helicase activity	2	7	0.285714	0.943385	0.242434	1	1	Q7RXT1_NEUCR	Q7S8B9_NEUCR
cellular_component	GO:0005685	U1 snRNP	2	15	0.133333	0.628713	0.659951	1	1	V5ILU6_NEUCR	Q7SD01_NEUCR
cellular_component	GO:0005763	mitochondrial small ribosomal subunit	2	20	0.1	0.432238	0.807145	1	1	Q7S6M9_NEUCR	Q1K548_NEUCR
cellular_component	GO:0005686	U2 snRNP	2	20	0.1	0.432238	0.807145	1	1	F5H933_NEUCR	Q7SH93_NEUCR
cellular_component	GO:0031307	integral component of mitochondrial outer membrane	2	12	0.166667	0.755044	0.534626	1	1	TOM20_NEUCR	MDM34_NEUCR
molecular_function	GO:0030943	mitochondrion targeting sequence binding	2	3	0.666667	0.997535	0.0498761	1	1	TOM20_NEUCR	U9W395_NEUCR
biological_process	GO:0045040	protein insertion into mitochondrial outer membrane	2	8	0.25	0.914615	0.3038	1	1	MDM12_NEUCR	V5IKW7_NEUCR
biological_process	GO:0045732	positive regulation of protein catabolic process	2	3	0.666667	0.831512	0.381918	1	1	TOM1_NEUCR	Q7RV01_NEUCR
biological_process	GO:0006369	termination of RNA polymerase II transcription	2	8	0.25	0.815345	0.459888	1	1	Q7S8B0_NEUCR	Q1K916_NEUCR
biological_process	GO:0000433	carbon catabolite repression of transcription from RNA polymerase II promoter by glucose	2	4	0.5	0.990667	0.0938843	1	1	CRE1_NEUCR	RCO1_NEUCR
biological_process	GO:0016584	nucleosome positioning	2	5	0.4	0.97905	0.142507	1	1	RCO1_NEUCR	Q7RY64_NEUCR
biological_process	GO:0006887	exocytosis	2	21	0.0952381	0.237796	0.914227	1	1	Q7S7T9_NEUCR	Q1K7J3_NEUCR
molecular_function	GO:0000166	nucleotide binding	2	27	0.0740741	0.0718432	0.941778	0.998	1	VTS1_NEUCR	Q1K906_NEUCR
molecular_function	GO:0004535	poly(A)-specific ribonuclease activity	2	4	0.5	0.991138	0.0908899	1	1	CCR4_NEUCR	Q7S2W9_NEUCR
biological_process	GO:0006457	protein folding	2	45	0.0444444	0.143592	0.928227	1	1	A7UX48_NEUCR	Q7SG65_NEUCR
molecular_function	GO:0008237	metallopeptidase activity	2	11	0.181818	0.127183	0.946382	1	1	CSN6_NEUCR	Q7SBD3_NEUCR
biological_process	GO:0031507	heterochromatin assembly	2	8	0.25	0.64428	0.529128	1	1	V5ILL7_NEUCR	Q7S900_NEUCR
biological_process	GO:0030490	maturation of SSU-rRNA	2	13	0.153846	0.0693926	0.973782	1	1	Q7S2R8_NEUCR	F5HB11_NEUCR
molecular_function	GO:0043022	ribosome binding	2	21	0.0952381	0.445149	0.797981	1	1	Q7S469_NEUCR	V5IL34_NEUCR
biological_process	GO:0031509	subtelomeric heterochromatin assembly	2	15	0.133333	0.6581	0.632487	1	1	Q7S386_NEUCR	Q7SDH1_NEUCR
molecular_function	GO:0080025	phosphatidylinositol-3,5-bisphosphate binding	2	5	0.4	0.980067	0.138194	1	1	RCO1_NEUCR	Q7SDY1_NEUCR
molecular_function	GO:0052689	carboxylic ester hydrolase activity	2	14	0.142857	0.266424	0.842854	1	1	Q7SDK8_NEUCR	Q7RY06_NEUCR
cellular_component	GO:0005934	cellular bud tip	2	9	0.222222	0.871064	0.381108	1	1	Q7S3B9_NEUCR	Q7RV01_NEUCR
biological_process	GO:0045727	positive regulation of translation	2	5	0.4	0.706978	0.533377	1	1	DHH1_NEUCR	Q7SGC9_NEUCR
cellular_component	GO:0033565	ESCRT-0 complex	2	2	1	1	0.0208292	1	0.999	HSE1_NEUCR	VPS27_NEUCR
biological_process	GO:0016192	vesicle-mediated transport	2	40	0.05	0.935361	0.0894816	1	1	MON1_NEUCR	Q7S8H6_NEUCR
cellular_component	GO:0031314	extrinsic component of mitochondrial inner membrane	2	13	0.153846	0.713229	0.579691	1	1	COQ4_NEUCR	Q1K7F2_NEUCR
molecular_function	GO:0030170	pyridoxal phosphate binding	2	52	0.0384615	0.0212803	0.995364	0.851	1	Q7SD09_NEUCR	A7UXC8_NEUCR
cellular_component	GO:0030427	site of polarized growth	2	5	0.4	0.989022	0.0266766	1	0.999	KPC1_NEUCR	Q7SEI5_NEUCR
cellular_component	GO:0031533	mRNA cap methyltransferase complex	2	2	1	1	0.0208292	1	0.999	MCE1_NEUCR	Q7S0G4_NEUCR
molecular_function	GO:0004484	mRNA guanylyltransferase activity	2	3	0.666667	0.997535	0.0498761	1	1	MCE1_NEUCR	U9W866_NEUCR
cellular_component	GO:0005654	nucleoplasm	2	24	0.0833333	0.997842	0.00394241	1	0.591	Q7SCR8_NEUCR	Q7SAA1_NEUCR
molecular_function	GO:0050660	flavin adenine dinucleotide binding	2	59	0.0338983	0.0130055	0.994951	0.664	1	DUS3_NEUCR	Q7S0M1_NEUCR
molecular_function	GO:0050661	NADP binding	2	32	0.0625	0.172598	0.9431	1	1	U9W889_NEUCR	Q7S0M1_NEUCR
cellular_component	GO:0032865	ERMES complex	2	5	0.4	0.976095	0.154498	1	1	MDM34_NEUCR	MDM12_NEUCR
biological_process	GO:1990456	mitochondrion-endoplasmic reticulum membrane tethering	2	5	0.4	0.97905	0.142507	1	1	MDM34_NEUCR	MDM12_NEUCR
biological_process	GO:0015914	phospholipid transport	2	6	0.333333	0.738272	0.55202	1	1	MDM34_NEUCR	MDM12_NEUCR
biological_process	GO:0000045	autophagosome assembly	2	18	0.111111	0.391748	0.802635	1	1	ATG5_NEUCR	Q7SF40_NEUCR
molecular_function	GO:0008353	RNA polymerase II CTD heptapeptide repeat kinase activity	2	5	0.4	0.980067	0.138194	1	1	V5IMK9_NEUCR	V5IPP4_NEUCR
cellular_component	GO:0008180	COP9 signalosome	2	8	0.25	0.904125	0.32507	1	1	CSN7A_NEUCR	CSN6_NEUCR
molecular_function	GO:0004016	adenylate cyclase activity	2	2	1	1	0.0182685	1	1	CYAA_NEUCR	V5IRM6_NEUCR
biological_process	GO:0006171	cAMP biosynthetic process	2	2	1	1	0.0189367	1	1	CYAA_NEUCR	V5IRM6_NEUCR
cellular_component	GO:0005935	cellular bud neck	2	12	0.166667	0.628713	0.659951	1	1	Q7SDQ7_NEUCR	Q1K842_NEUCR
biological_process	GO:0018107	peptidyl-threonine phosphorylation	2	10	0.2	0.851267	0.409845	1	1	Q7SBT7_NEUCR	V5IPB8_NEUCR
biological_process	GO:0033617	mitochondrial cytochrome c oxidase assembly	2	20	0.1	0.466623	0.783959	1	1	Q7RWE2_NEUCR	Q7S2X8_NEUCR
cellular_component	GO:0000974	Prp19 complex	2	11	0.181818	0.795759	0.486348	1	1	Q7SBD3_NEUCR	Q1K852_NEUCR
cellular_component	GO:0000776	kinetochore	2	22	0.0909091	0.923676	0.145058	1	1	Q1K7M1_NEUCR	Q7SGE4_NEUCR
biological_process	GO:0009298	GDP-mannose biosynthetic process	2	13	0.153846	0.738272	0.55202	1	1	Q1K589_NEUCR	Q7SC49_NEUCR
biological_process	GO:0019236	response to pheromone	2	3	0.666667	0.909776	0.22859	1	1	Q7RYQ4_NEUCR	V5IL03_NEUCR
biological_process	GO:0098789	pre-mRNA cleavage required for polyadenylation	2	6	0.333333	0.962345	0.194933	1	1	YTH1_NEUCR	V5IQ03_NEUCR
biological_process	GO:0072583	clathrin-dependent endocytosis	2	6	0.333333	0.962345	0.194933	1	1	Q7SHN2_NEUCR	Q1K7R1_NEUCR
cellular_component	GO:0005887	integral component of plasma membrane	2	62	0.0322581	0.00270594	0.99955	0.15	1	A7UWM4_NEUCR	Q7RZC6_NEUCR
biological_process	GO:0042254	ribosome biogenesis	2	10	0.2	0.285553	0.778149	1	1	Q1K540_NEUCR	Q7RWB1_NEUCR
biological_process	GO:0030466	silent mating-type cassette heterochromatin assembly	2	9	0.222222	0.815345	0.459888	1	1	Q7RY64_NEUCR	Q7SEI9_NEUCR
cellular_component	GO:0033698	Rpd3L complex	2	5	0.4	0.976095	0.154498	1	1	Q7RWJ4_NEUCR	Q7RX80_NEUCR
biological_process	GO:0045454	cell redox homeostasis	2	10	0.2	0.851267	0.409845	1	1	Q7S060_NEUCR	V5ILG5_NEUCR
cellular_component	GO:0000131	incipient cellular bud site	2	7	0.285714	0.933093	0.267771	1	1	STE20_NEUCR	Q7SDY1_NEUCR
biological_process	GO:0044396	actin cortical patch organization	2	13	0.153846	0.802158	0.421363	1	1	PAN1_NEUCR	V5IRG8_NEUCR
biological_process	GO:0051016	barbed-end actin filament capping	2	6	0.333333	0.947057	0.184655	1	1	Q7RXK8_NEUCR	Q7RWH7_NEUCR
biological_process	GO:0000902	cell morphogenesis	2	7	0.285714	0.983493	0.0429563	1	1	Q7SEI5_NEUCR	Q7S9S2_NEUCR
biological_process	GO:1903475	mitotic actomyosin contractile ring assembly	2	7	0.285714	0.738272	0.55202	1	1	Q7RWH7_NEUCR	Q7S3B9_NEUCR
molecular_function	GO:0003755	peptidyl-prolyl cis-trans isomerase activity	2	18	0.111111	0.552519	0.721509	1	1	SSP1_NEUCR	PTPA1_NEUCR
molecular_function	GO:0004475	mannose-1-phosphate guanylyltransferase activity	2	10	0.2	0.857152	0.400498	1	1	Q1K589_NEUCR	Q7SC49_NEUCR
molecular_function	GO:0016779	nucleotidyltransferase activity	2	11	0.181818	0.554993	0.56872	1	1	Q7SDK6_NEUCR	V5IP66_NEUCR
molecular_function	GO:0015095	magnesium ion transmembrane transporter activity	2	9	0.222222	0.889346	0.348968	1	1	Q7RYF0_NEUCR	Q7SF08_NEUCR
molecular_function	GO:0070122	isopeptidase activity	2	8	0.25	0.918292	0.29601	1	1	CSN6_NEUCR	Q7SBD3_NEUCR
biological_process	GO:0007015	actin filament organization	2	20	0.1	0.295852	0.837733	1	1	Q7SDY1_NEUCR	Q7S626_NEUCR
biological_process	GO:0034198	cellular response to amino acid starvation	2	7	0.285714	0.9758	0.0918562	1	1	Q7SGC4_NEUCR	U9W8A1_NEUCR
cellular_component	GO:0070390	transcription export complex 2	2	3	0.666667	0.996999	0.0564851	1	1	CSN12_NEUCR	V5IMZ5_NEUCR
cellular_component	GO:0005744	TIM23 mitochondrial import inner membrane translocase complex	2	7	0.285714	0.955955	0.165318	1	1	TIM50_NEUCR	U9W395_NEUCR
biological_process	GO:0030950	establishment or maintenance of actin cytoskeleton polarity	2	6	0.333333	0.962345	0.194933	1	1	U9W339_NEUCR	Q7S6A6_NEUCR
biological_process	GO:0000956	nuclear-transcribed mRNA catabolic process	2	6	0.333333	0.999997	1.12444e-05	1	0.007	XRN2_NEUCR	Q7S7J5_NEUCR
molecular_function	GO:0031625	ubiquitin protein ligase binding	2	22	0.0909091	0.412228	0.819002	1	1	Q7SE61_NEUCR	Q7SAB4_NEUCR
cellular_component	GO:0000775	chromosome, centromeric region	2	10	0.2	0.905467	0.160787	1	1	SGO1_NEUCR	Q1K8Y3_NEUCR
molecular_function	GO:0008143	poly(A) binding	2	6	0.333333	0.964103	0.189343	1	1	V5IL06_NEUCR	V5IQ11_NEUCR
biological_process	GO:0016042	lipid catabolic process	2	18	0.111111	0.00248295	0.99959	0.292	1	V5ILW7_NEUCR	V5INQ3_NEUCR
biological_process	GO:0007007	inner mitochondrial membrane organization	2	4	0.5	0.698312	0.593742	1	1	SHE9_NEUCR	Q7S116_NEUCR
molecular_function	GO:0097157	pre-mRNA intronic binding	2	2	1	1	0.0182685	1	1	SYLM_NEUCR	Q7SBD3_NEUCR
biological_process	GO:0006654	phosphatidic acid biosynthetic process	2	9	0.222222	0.88458	0.357623	1	1	Q7SDK8_NEUCR	Q7RY06_NEUCR
biological_process	GO:0007095	mitotic G2 DNA damage checkpoint signaling	2	6	0.333333	0.962345	0.194933	1	1	Q7S1G8_NEUCR	Q7S501_NEUCR
biological_process	GO:0032511	late endosome to vacuole transport via multivesicular body sorting pathway	2	10	0.2	0.928772	0.17629	1	1	A7UWW0_NEUCR	Q7RV01_NEUCR
biological_process	GO:0006900	vesicle budding from membrane	2	5	0.4	0.971464	0.0902236	1	1	Q7SHN2_NEUCR	A7UWW0_NEUCR
molecular_function	GO:0017070	U6 snRNA binding	2	5	0.4	0.980067	0.138194	1	1	Q7SBD3_NEUCR	Q1K852_NEUCR
biological_process	GO:0001510	RNA methylation	2	6	0.333333	0.887815	0.219042	1	1	V5IM66_NEUCR	Q7RZQ6_NEUCR
cellular_component	GO:0012507	ER to Golgi transport vesicle membrane	2	7	0.285714	0.970735	0.105574	1	1	SEC16_NEUCR	Q1K4Z6_NEUCR
molecular_function	GO:0004518	nuclease activity	2	6	0.333333	0.582147	0.529184	1	1	SEN15_NEUCR	Q7S6F7_NEUCR
biological_process	GO:0007096	regulation of exit from mitosis	2	5	0.4	0.974684	0.11542	1	1	STE20_NEUCR	F5HB11_NEUCR
biological_process	GO:0043408	regulation of MAPK cascade	2	2	1	0.96231	0.148733	1	1	STE20_NEUCR	Q7RYQ4_NEUCR
molecular_function	GO:0019905	syntaxin binding	2	10	0.2	0.857152	0.400498	1	1	V5ILB7_NEUCR	V5IMY1_NEUCR
biological_process	GO:0042766	nucleosome mobilization	2	5	0.4	0.97905	0.142507	1	1	INO80_NEUCR	Q7RYI6_NEUCR
biological_process	GO:0045893	positive regulation of transcription, DNA-templated	2	7	0.285714	1	1.28869e-07	1	0	Q7SCK1_NEUCR	Q7S389_NEUCR
cellular_component	GO:0005819	spindle	2	10	0.2	0.907355	0.175115	1	1	DYNA_NEUCR	Q7SGE4_NEUCR
biological_process	GO:0044550	secondary metabolite biosynthetic process	2	33	0.0606061	0.377611	0.778939	1	1	Q7S6D3_NEUCR	Q7SC27_NEUCR
biological_process	GO:0006896	Golgi to vacuole transport	2	13	0.153846	0.738272	0.55202	1	1	Q7RZW9_NEUCR	Q7S7Z7_NEUCR
biological_process	GO:0030488	tRNA methylation	2	15	0.133333	0.77141	0.459918	1	1	Q7SFL8_NEUCR	A7UW71_NEUCR
molecular_function	GO:0031267	small GTPase binding	2	23	0.0869565	0.380912	0.838042	1	1	Q7S209_NEUCR	Q7RWH7_NEUCR
molecular_function	GO:0008175	tRNA methyltransferase activity	2	5	0.4	0.985604	0.0542283	1	1	Q7SFL8_NEUCR	A7UW71_NEUCR
molecular_function	GO:0030246	carbohydrate binding	2	18	0.111111	0.148643	0.929701	1	1	OS9_NEUCR	V5IPD3_NEUCR
biological_process	GO:0042276	error-prone translesion synthesis	2	8	0.25	0.914615	0.3038	1	1	Q7SDE5_NEUCR	Q1K906_NEUCR
cellular_component	GO:0000923	equatorial microtubule organizing center	2	6	0.333333	0.957267	0.210381	1	1	Q1K6Z8_NEUCR	Q7S902_NEUCR
cellular_component	GO:0000930	gamma-tubulin complex	2	6	0.333333	0.957267	0.210381	1	1	Q1K6Z8_NEUCR	Q7S902_NEUCR
cellular_component	GO:0005637	nuclear inner membrane	2	6	0.333333	0.904125	0.32507	1	1	V5IPR1_NEUCR	Q7RZ64_NEUCR
biological_process	GO:0007020	microtubule nucleation	2	7	0.285714	0.940726	0.249196	1	1	Q1K6Z8_NEUCR	Q7S902_NEUCR
biological_process	GO:0000070	mitotic sister chromatid segregation	2	8	0.25	0.898207	0.170764	1	1	Q1K7T2_NEUCR	Q7RYV6_NEUCR
molecular_function	GO:0004534	5'-3' exoribonuclease activity	2	2	1	1	0.0182685	1	1	XRN2_NEUCR	Q7S7J5_NEUCR
biological_process	GO:0006367	transcription initiation from RNA polymerase II promoter	2	23	0.0869565	0.842533	0.273796	1	1	Q1K7L8_NEUCR	Q7SG05_NEUCR
biological_process	GO:0036297	interstrand cross-link repair	2	8	0.25	0.815345	0.459888	1	1	Q7S6S2_NEUCR	Q7RWB6_NEUCR
biological_process	GO:0006513	protein monoubiquitination	2	5	0.4	0.914615	0.3038	1	1	RAD18_NEUCR	Q7RV01_NEUCR
molecular_function	GO:0042826	histone deacetylase binding	2	3	0.666667	0.997535	0.0498761	1	1	RCO1_NEUCR	Q7S2L8_NEUCR
biological_process	GO:0046854	phosphatidylinositol phosphate biosynthetic process	2	8	0.25	0.914615	0.3038	1	1	Q7SEY1_NEUCR	Q1K5C9_NEUCR
molecular_function	GO:0008531	riboflavin kinase activity	2	2	1	1	0.0182685	1	1	RIFK_NEUCR	Q1K4V4_NEUCR
biological_process	GO:0009398	FMN biosynthetic process	2	2	1	1	0.0189367	1	1	RIFK_NEUCR	Q1K4V4_NEUCR
biological_process	GO:0009231	riboflavin biosynthetic process	2	8	0.25	0.914615	0.3038	1	1	RIFK_NEUCR	Q1K4V4_NEUCR
biological_process	GO:0006771	riboflavin metabolic process	2	2	1	0.914615	0.3038	1	1	RIFK_NEUCR	Q1K4V4_NEUCR
molecular_function	GO:0060090	molecular adaptor activity	2	14	0.142857	0.932091	0.121465	1	1	Q7RWE4_NEUCR	Q7SFN3_NEUCR
biological_process	GO:0046777	protein autophosphorylation	2	11	0.181818	0.815345	0.459888	1	1	Q7RYZ3_NEUCR	F5HB11_NEUCR
biological_process	GO:0042026	protein refolding	2	13	0.153846	0.738272	0.55202	1	1	Q7RVX2_NEUCR	Q1K727_NEUCR
cellular_component	GO:0005628	prospore membrane	2	9	0.222222	0.871064	0.381108	1	1	Q7S9B5_NEUCR	Q7S5A2_NEUCR
cellular_component	GO:0005871	kinesin complex	2	10	0.2	0.834682	0.435056	1	1	Q1K656_NEUCR	V5IP47_NEUCR
molecular_function	GO:0003777	microtubule motor activity	2	11	0.181818	0.708265	0.583212	1	1	Q1K656_NEUCR	V5IP47_NEUCR
biological_process	GO:0007018	microtubule-based movement	2	19	0.105263	0.650572	0.538855	1	1	Q1K656_NEUCR	V5IP47_NEUCR
molecular_function	GO:0051087	chaperone binding	2	18	0.111111	0.552519	0.721509	1	1	Q7SG65_NEUCR	Q1K930_NEUCR
molecular_function	GO:0042803	protein homodimerization activity	2	7	0.285714	0.943385	0.242434	1	1	Q1K5E8_NEUCR	Q7S3B9_NEUCR
cellular_component	GO:0005952	cAMP-dependent protein kinase complex	2	3	0.666667	0.996999	0.0564851	1	1	Q3Y3Z2_NEUCR	Q7SHX1_NEUCR
biological_process	GO:0032446	protein modification by small protein conjugation	2	7	0.285714	0.67357	0.434444	1	1	Q7SE15_NEUCR	U9W3H6_NEUCR
molecular_function	GO:0031956	medium-chain fatty acid-CoA ligase activity	2	8	0.25	0.918292	0.29601	1	1	Q7RY33_NEUCR	Q7SC49_NEUCR
molecular_function	GO:0051731	polynucleotide 5'-hydroxyl-kinase activity	2	2	1	0.999668	0.0088623	1	0.958	CLP1_NEUCR	Q7S442_NEUCR
molecular_function	GO:0008597	calcium-dependent protein serine/threonine phosphatase regulator activity	2	2	1	1	0.0182685	1	1	CANB_NEUCR	Q1K5K7_NEUCR
biological_process	GO:0046656	folic acid biosynthetic process	2	6	0.333333	0.962345	0.194933	1	1	Q1K6X7_NEUCR	Q7SEL4_NEUCR
biological_process	GO:0046654	tetrahydrofolate biosynthetic process	2	5	0.4	0.97905	0.142507	1	1	Q1K6X7_NEUCR	U9W889_NEUCR
biological_process	GO:0006865	amino acid transport	2	5	0.4	0.179035	0.928022	1	1	Q7S1L1_NEUCR	Q7S4X3_NEUCR
molecular_function	GO:0016279	protein-lysine N-methyltransferase activity	2	14	0.142857	0.75705	0.443577	1	1	V5IRC3_NEUCR	V5INZ7_NEUCR
biological_process	GO:0000467	exonucleolytic trimming to generate mature 3'-end of 5.8S rRNA from tricistronic rRNA transcript (SSU-rRNA, 5.8S rRNA, LSU-rRNA)	2	10	0.2	0.851267	0.409845	1	1	V5IQX0_NEUCR	Q1K542_NEUCR
biological_process	GO:0030071	regulation of mitotic metaphase/anaphase transition	2	4	0.5	0.47896	0.739593	1	1	Q7SDE0_NEUCR	Q7RYK1_NEUCR
biological_process	GO:0009116	nucleoside metabolic process	2	14	0.142857	0.237796	0.914227	1	1	V5IP51_NEUCR	V5ILL5_NEUCR
molecular_function	GO:0032452	histone demethylase activity	2	3	0.666667	0.997535	0.0498761	1	1	Q7SE87_NEUCR	Q7RW47_NEUCR
molecular_function	GO:0004725	protein tyrosine phosphatase activity	2	20	0.1	0.479591	0.774826	1	1	Q7S4J2_NEUCR	Q7SAA1_NEUCR
molecular_function	GO:0008138	protein tyrosine/serine/threonine phosphatase activity	2	8	0.25	0.889346	0.348968	1	1	Q7S4J2_NEUCR	Q7SAA1_NEUCR
biological_process	GO:0016579	protein deubiquitination	2	28	0.0714286	0.339339	0.837133	1	1	Q7S728_NEUCR	Q7RWU7_NEUCR
biological_process	GO:0006614	SRP-dependent cotranslational protein targeting to membrane	2	7	0.285714	0.928961	0.222526	1	1	A7UWE1_NEUCR	A3RNH7_NEUCR
cellular_component	GO:0019867	outer membrane	2	2	1	0.695292	0.475566	1	1	V5ILE4_NEUCR	V5IN33_NEUCR
molecular_function	GO:0005262	calcium channel activity	2	6	0.333333	0.943385	0.242434	1	1	Q1K8H2_NEUCR	Q1K7D0_NEUCR
molecular_function	GO:0030374	nuclear receptor coactivator activity	2	2	1	1	0.0182685	1	1	U9W4U5_NEUCR	V5IN79_NEUCR
biological_process	GO:0033314	mitotic DNA replication checkpoint signaling	2	9	0.222222	0.88458	0.357623	1	1	Q7S1G8_NEUCR	Q7S2D3_NEUCR
molecular_function	GO:0005544	calcium-dependent phospholipid binding	2	3	0.666667	0.997535	0.0498761	1	1	V5INK4_NEUCR	V5IQ95_NEUCR
cellular_component	GO:0000445	THO complex part of transcription export complex	2	5	0.4	0.976095	0.154498	1	1	Q7SAE9_NEUCR	Q1K8K3_NEUCR
biological_process	GO:0016075	rRNA catabolic process	2	10	0.2	0.540082	0.731367	1	1	Q7S7J5_NEUCR	Q1K542_NEUCR
biological_process	GO:0000435	positive regulation of transcription from RNA polymerase II promoter by galactose	2	4	0.5	0.990667	0.0938843	1	1	Q7S3X5_NEUCR	Q7S861_NEUCR
cellular_component	GO:0000151	ubiquitin ligase complex	2	20	0.1	0.852069	0.237239	1	1	Q7SGT6_NEUCR	Q7RV01_NEUCR
biological_process	GO:0070475	rRNA base methylation	2	6	0.333333	0.914615	0.3038	1	1	Q7S0D6_NEUCR	Q7RZQ6_NEUCR
cellular_component	GO:0005615	extracellular space	2	16	0.125	0.587021	0.695233	1	1	Q7RYS9_NEUCR	Q7SHV9_NEUCR
cellular_component	GO:0005655	nucleolar ribonuclease P complex	2	11	0.181818	0.795759	0.486348	1	1	Q7SGP7_NEUCR	Q7SFS3_NEUCR
biological_process	GO:0006464	cellular protein modification process	2	5	0.4	0.962476	0.04903	1	1	Q1K7W9_NEUCR	Q7S4R9_NEUCR
molecular_function	GO:0046873	metal ion transmembrane transporter activity	2	9	0.222222	0.806542	0.294457	1	1	Q7SCG8_NEUCR	Q7S6T7_NEUCR
molecular_function	GO:0102092	5-diphosphoinositol pentakisphosphate 3-kinase activity	2	2	1	1	0.0182685	1	1	V5INX0_NEUCR	V5IPD8_NEUCR
molecular_function	GO:0033857	diphosphoinositol-pentakisphosphate kinase activity	2	2	1	1	0.0182685	1	1	V5INX0_NEUCR	V5IPD8_NEUCR
molecular_function	GO:0000829	inositol heptakisphosphate kinase activity	2	2	1	1	0.0182685	1	1	V5INX0_NEUCR	V5IPD8_NEUCR
molecular_function	GO:0052723	inositol hexakisphosphate 1-kinase activity	2	2	1	1	0.0182685	1	1	V5INX0_NEUCR	V5IPD8_NEUCR
molecular_function	GO:0052724	inositol hexakisphosphate 3-kinase activity	2	2	1	1	0.0182685	1	1	V5INX0_NEUCR	V5IPD8_NEUCR
molecular_function	GO:0000832	inositol hexakisphosphate 5-kinase activity	2	2	1	1	0.0182685	1	1	V5INX0_NEUCR	V5IPD8_NEUCR
molecular_function	GO:0000827	inositol-1,3,4,5,6-pentakisphosphate kinase activity	2	2	1	1	0.0182685	1	1	V5INX0_NEUCR	V5IPD8_NEUCR
molecular_function	GO:0004691	cAMP-dependent protein kinase activity	2	2	1	1	0.0182685	1	1	Q3Y3Z2_NEUCR	Q7SHX1_NEUCR
biological_process	GO:0010737	protein kinase A signaling	2	3	0.666667	0.997399	0.0516086	1	1	Q3Y3Z2_NEUCR	Q7S1N7_NEUCR
biological_process	GO:0030163	protein catabolic process	2	3	0.666667	0.44192	0.633934	1	1	Q7RVQ0_NEUCR	Q1K7W9_NEUCR
biological_process	GO:0036228	protein localization to nuclear inner membrane	2	3	0.666667	0.997399	0.0516086	1	1	Q7SG91_NEUCR	Q7RYE4_NEUCR
molecular_function	GO:0008460	dTDP-glucose 4,6-dehydratase activity	2	2	1	1	0.0182685	1	1	U9W3B1_NEUCR	U9W3G6_NEUCR
biological_process	GO:0009225	nucleotide-sugar metabolic process	2	2	1	0.745023	0.458131	1	1	U9W3B1_NEUCR	U9W3G6_NEUCR
biological_process	GO:2000815	regulation of mRNA stability involved in response to oxidative stress	2	4	0.5	0.990667	0.0938843	1	1	Q7SE88_NEUCR	Q7RW34_NEUCR
cellular_component	GO:0110165	cellular anatomical entity	2	12	0.166667	0.426145	0.704184	1	1	Q7RXX9_NEUCR	Q1K666_NEUCR
molecular_function	GO:0050072	m7G(5')pppN diphosphatase activity	2	4	0.5	0.991138	0.0908899	1	1	Q7SAF2_NEUCR	Q7SB05_NEUCR
molecular_function	GO:0000340	RNA 7-methylguanosine cap binding	2	5	0.4	0.980067	0.138194	1	1	Q7SAF2_NEUCR	Q7S2B5_NEUCR
molecular_function	GO:0035064	methylated histone binding	2	7	0.285714	0.943385	0.242434	1	1	Q7RWJ4_NEUCR	Q7RX80_NEUCR
cellular_component	GO:0016281	eukaryotic translation initiation factor 4F complex	2	5	0.4	0.976095	0.154498	1	1	Q7S2B5_NEUCR	V5IKT9_NEUCR
molecular_function	GO:0031177	phosphopantetheine binding	2	10	0.2	0.857152	0.400498	1	1	Q7S6D3_NEUCR	Q7SC49_NEUCR
molecular_function	GO:0042171	lysophosphatidic acid acyltransferase activity	2	3	0.666667	0.980067	0.138194	1	1	Q7SDK8_NEUCR	Q7RY06_NEUCR
biological_process	GO:0035965	cardiolipin acyl-chain remodeling	2	3	0.666667	0.997399	0.0516086	1	1	Q7S116_NEUCR	Q7RY06_NEUCR
biological_process	GO:0055088	lipid homeostasis	2	8	0.25	0.738272	0.55202	1	1	Q7SDK8_NEUCR	Q7RY06_NEUCR
biological_process	GO:0048280	vesicle fusion with Golgi apparatus	2	6	0.333333	0.962345	0.194933	1	1	Q1K4Z6_NEUCR	Q7SH99_NEUCR
cellular_component	GO:0033309	SBF transcription complex	2	4	0.5	0.989291	0.102261	1	1	Q7S3U0_NEUCR	Q7S9W7_NEUCR
biological_process	GO:0032958	inositol phosphate biosynthetic process	2	5	0.4	0.97905	0.142507	1	1	V5IPD8_NEUCR	Q1K5C9_NEUCR
biological_process	GO:0007076	mitotic chromosome condensation	2	6	0.333333	0.88458	0.357623	1	1	Q7S1T6_NEUCR	Q7SBA7_NEUCR
cellular_component	GO:0008275	gamma-tubulin small complex	2	4	0.5	0.989291	0.102261	1	1	Q1K6Z8_NEUCR	Q7S902_NEUCR
molecular_function	GO:0043015	gamma-tubulin binding	2	5	0.4	0.980067	0.138194	1	1	Q1K6Z8_NEUCR	Q7S902_NEUCR
biological_process	GO:0051225	spindle assembly	2	7	0.285714	0.698312	0.593742	1	1	Q1K6Z8_NEUCR	Q7S902_NEUCR
cellular_component	GO:0031931	TORC1 complex	2	5	0.4	0.976095	0.154498	1	1	Q7S6P0_NEUCR	Q7S6V7_NEUCR
cellular_component	GO:0030136	clathrin-coated vesicle	2	3	0.666667	0.946574	0.160165	1	1	Q7SDY1_NEUCR	Q7SHN2_NEUCR
biological_process	GO:0048268	clathrin coat assembly	2	3	0.666667	0.997399	0.0516086	1	1	Q7SDY1_NEUCR	Q7SHN2_NEUCR
cellular_component	GO:0031105	septin complex	2	6	0.333333	0.957267	0.210381	1	1	Q7RWE4_NEUCR	Q7SFN3_NEUCR
cellular_component	GO:0005940	septin ring	2	7	0.285714	0.904125	0.32507	1	1	Q7RWE4_NEUCR	Q7SFN3_NEUCR
biological_process	GO:0061640	cytoskeleton-dependent cytokinesis	2	7	0.285714	0.954858	0.108299	1	1	Q7RWE4_NEUCR	Q7SFN3_NEUCR
biological_process	GO:0018023	peptidyl-lysine trimethylation	2	4	0.5	0.995755	0.0376554	1	1	V5IRC3_NEUCR	V5INZ7_NEUCR
cellular_component	GO:0016602	CCAAT-binding factor complex	2	4	0.5	0.989291	0.102261	1	1	Q7SGY4_NEUCR	U9W323_NEUCR
molecular_function	GO:0000828	inositol hexakisphosphate kinase activity	2	2	1	1	0.00246466	1	0.643	V5IPD8_NEUCR	Q1K5C9_NEUCR
molecular_function	GO:0003691	double-stranded telomeric DNA binding	2	3	0.666667	0.997535	0.0498761	1	1	Q1K5E8_NEUCR	Q7SE02_NEUCR
molecular_function	GO:0030544	Hsp70 protein binding	2	5	0.4	0.980067	0.138194	1	1	A7UX48_NEUCR	Q1K532_NEUCR
molecular_function	GO:0016158	3-phytase activity	2	3	0.666667	0.997535	0.0498761	1	1	Q7RYV9_NEUCR	Q7S9V5_NEUCR
molecular_function	GO:0000215	tRNA 2'-phosphotransferase activity	2	2	1	1	0.0182685	1	1	U9W4N5_NEUCR	U9W863_NEUCR
biological_process	GO:0006000	fructose metabolic process	2	8	0.25	0.914615	0.3038	1	1	V5IMP9_NEUCR	V5ILE5_NEUCR
molecular_function	GO:0004454	ketohexokinase activity	2	2	1	1	0.0182685	1	1	V5IMP9_NEUCR	V5ILE5_NEUCR
biological_process	GO:0034475	U4 snRNA 3'-end processing	2	9	0.222222	0.88458	0.357623	1	1	V5IQX0_NEUCR	Q1K542_NEUCR
cellular_component	GO:0034990	nuclear mitotic cohesin complex	2	3	0.666667	0.996999	0.0564851	1	1	Q7S024_NEUCR	Q7SDW4_NEUCR
biological_process	GO:0043386	mycotoxin biosynthetic process	2	8	0.25	0.914615	0.3038	1	1	Q7S4R2_NEUCR	Q7S329_NEUCR
cellular_component	GO:0044611	nuclear pore inner ring	2	4	0.5	0.989291	0.102261	1	1	Q7RZU0_NEUCR	Q7RYE4_NEUCR
biological_process	GO:0006405	RNA export from nucleus	2	6	0.333333	0.99505	0.0128575	1	0.998	Q7SDF8_NEUCR	Q7RYE4_NEUCR
cellular_component	GO:0031934	mating-type region heterochromatin	2	3	0.666667	0.996999	0.0564851	1	1	Q7S386_NEUCR	Q7RY64_NEUCR
biological_process	GO:1990414	replication-born double-strand break repair via sister chromatid exchange	2	6	0.333333	0.962345	0.194933	1	1	Q7S386_NEUCR	Q7SDW4_NEUCR
cellular_component	GO:0046695	SLIK (SAGA-like) complex	2	5	0.4	0.976095	0.154498	1	1	Q7S4H0_NEUCR	Q7S592_NEUCR
biological_process	GO:0044773	mitotic DNA damage checkpoint signaling	2	5	0.4	0.847588	0.326107	1	1	Q7S2D3_NEUCR	V5IPS5_NEUCR
molecular_function	GO:0004749	ribose phosphate diphosphokinase activity	2	5	0.4	0.980067	0.138194	1	1	V5IP51_NEUCR	V5ILL5_NEUCR
biological_process	GO:0006999	nuclear pore organization	2	5	0.4	0.914615	0.3038	1	1	Q7RZU0_NEUCR	Q7SG91_NEUCR
biological_process	GO:0046486	glycerolipid metabolic process	2	4	0.5	0.233875	0.847076	1	1	V5ILW7_NEUCR	V5INQ3_NEUCR
biological_process	GO:0034476	U5 snRNA 3'-end processing	2	5	0.4	0.97905	0.142507	1	1	V5IQX0_NEUCR	Q1K542_NEUCR
molecular_function	GO:0004740	pyruvate dehydrogenase (acetyl-transferring) kinase activity	2	3	0.666667	0.997535	0.0498761	1	1	Q1K7H4_NEUCR	V5IP70_NEUCR
biological_process	GO:0010906	regulation of glucose metabolic process	2	3	0.666667	0.995167	0.0242001	1	1	Q1K7H4_NEUCR	V5IP70_NEUCR
biological_process	GO:0043928	exonucleolytic catabolism of deadenylated mRNA	2	6	0.333333	0.962345	0.194933	1	1	Q1K542_NEUCR	Q7S2W9_NEUCR
molecular_function	GO:0003747	translation release factor activity	2	4	0.5	0.964103	0.189343	1	1	V5IKU8_NEUCR	V5IKM0_NEUCR
molecular_function	GO:0005052	peroxisome matrix targeting signal-1 binding	2	2	1	1	0.0182685	1	1	Q1K605_NEUCR	Q7SH09_NEUCR
biological_process	GO:0000747	conjugation with cellular fusion	2	3	0.666667	0.823659	0.308524	1	1	Q7S9S2_NEUCR	Q7SF18_NEUCR
cellular_component	GO:0098753	anchored component of the cytoplasmic side of the plasma membrane	2	2	1	1	0.0208292	1	0.999	Q7S6K8_NEUCR	A7UWG5_NEUCR
cellular_component	GO:0120104	mitotic actomyosin contractile ring, proximal layer	2	2	1	1	0.0208292	1	0.999	Q7S6K8_NEUCR	A7UWG5_NEUCR
biological_process	GO:0038202	TORC1 signaling	2	4	0.5	0.815345	0.459888	1	1	Q7SGC4_NEUCR	Q7S6V7_NEUCR
cellular_component	GO:0005672	transcription factor TFIIA complex	2	3	0.666667	0.996999	0.0564851	1	1	Q1K8B2_NEUCR	Q7SG05_NEUCR
cellular_component	GO:1990429	peroxisomal importomer complex	2	5	0.4	0.976095	0.154498	1	1	Q1K602_NEUCR	Q7RY61_NEUCR
molecular_function	GO:0005102	signaling receptor binding	2	2	1	0.943385	0.242434	1	1	Q1K602_NEUCR	Q7RY61_NEUCR
molecular_function	GO:0004652	polynucleotide adenylyltransferase activity	2	5	0.4	0.964103	0.189343	1	1	Q7SDK6_NEUCR	V5IP66_NEUCR
cellular_component	GO:0016604	nuclear body	2	3	0.666667	0.970246	0.128936	1	1	Q7S8B0_NEUCR	Q1K916_NEUCR
molecular_function	GO:0001147	transcription termination site sequence-specific DNA binding	2	2	1	1	0.0182685	1	1	Q7S8B0_NEUCR	Q1K916_NEUCR
molecular_function	GO:0050262	ribosylnicotinamide kinase activity	2	2	1	1	0.0182685	1	1	V5IR55_NEUCR	V5IPL3_NEUCR
biological_process	GO:0034356	NAD biosynthesis via nicotinamide riboside salvage pathway	2	3	0.666667	0.997399	0.0516086	1	1	V5IR55_NEUCR	V5IPL3_NEUCR
molecular_function	GO:0004491	methylmalonate-semialdehyde dehydrogenase (acylating) activity	2	4	0.5	0.991138	0.0908899	1	1	Q7SBV3_NEUCR	Q7SAH4_NEUCR
cellular_component	GO:0070824	SHREC complex	2	2	1	1	0.0208292	1	0.999	Q7RY64_NEUCR	Q7SEI9_NEUCR
cellular_component	GO:0070761	pre-snoRNP complex	2	2	1	1	0.0208292	1	0.999	Q1K500_NEUCR	Q1K5P9_NEUCR
biological_process	GO:0048254	snoRNA localization	2	2	1	1	0.0189367	1	1	Q1K500_NEUCR	Q1K5P9_NEUCR
molecular_function	GO:0004176	ATP-dependent peptidase activity	1	5	0.2	0.861806	0.516564	1	1	Q7RVQ0_NEUCR
biological_process	GO:0016485	protein processing	1	6	0.166667	0.237796	0.914227	1	1	Q7SH53_NEUCR
biological_process	GO:0006730	one-carbon metabolic process	1	14	0.0714286	0.241099	0.940431	1	1	U9W889_NEUCR
biological_process	GO:0006094	gluconeogenesis	1	11	0.0909091	0.618082	0.668283	1	1	ACUK_NEUCR
cellular_component	GO:0005847	mRNA cleavage and polyadenylation specificity factor complex	1	12	0.0833333	0.465374	0.846414	1	1	V5IQ03_NEUCR
biological_process	GO:0006378	mRNA polyadenylation	1	12	0.0833333	0.884795	0.301688	1	1	CLP1_NEUCR
biological_process	GO:0006535	cysteine biosynthetic process from serine	1	5	0.2	0.857493	0.52341	1	1	Q7SDK8_NEUCR
molecular_function	GO:0016831	carboxy-lyase activity	1	8	0.125	0.081282	0.985391	1	1	Q7SGM0_NEUCR
biological_process	GO:1902600	proton transmembrane transport	1	6	0.166667	0.0527993	0.991413	1	1	Q7S9D0_NEUCR
cellular_component	GO:0032040	small-subunit processome	1	49	0.0204082	0.0043292	0.999537	0.232	1	Q7S4V9_NEUCR
molecular_function	GO:0019843	rRNA binding	1	16	0.0625	0.0273777	0.996084	0.93	1	Q7S6M9_NEUCR
biological_process	GO:0007034	vacuolar transport	1	14	0.0714286	0.887201	0.18963	1	1	Q7S4R9_NEUCR
molecular_function	GO:0004519	endonuclease activity	1	25	0.04	0.0103517	0.997407	0.557	1	Q1K916_NEUCR
biological_process	GO:0043504	mitochondrial DNA repair	1	5	0.2	0.857493	0.52341	1	1	Q7RXT1_NEUCR
biological_process	GO:0032447	protein urmylation	1	5	0.2	0.857493	0.52341	1	1	Q1K7E9_NEUCR
biological_process	GO:0006878	cellular copper ion homeostasis	1	10	0.1	0.590155	0.773051	1	1	Q7S636_NEUCR
biological_process	GO:0006879	cellular iron ion homeostasis	1	23	0.0434783	0.314986	0.852345	1	1	Q7S636_NEUCR
biological_process	GO:0006696	ergosterol biosynthetic process	1	27	0.037037	0.237796	0.914227	1	1	V5IL66_NEUCR
cellular_component	GO:0031966	mitochondrial membrane	1	16	0.0625	0.00127625	0.999369	0.063	1	Q7S116_NEUCR
biological_process	GO:0000056	ribosomal small subunit export from nucleus	1	7	0.142857	0.750804	0.645757	1	1	Q7RXL7_NEUCR
molecular_function	GO:0003925	G protein activity	1	3	0.333333	0.950124	0.35339	1	1	RAS2_NEUCR
biological_process	GO:0007265	Ras protein signal transduction	1	3	0.333333	0.510014	0.715309	1	1	RAS2_NEUCR
cellular_component	GO:0022625	cytosolic large ribosomal subunit	1	45	0.0222222	0.00752732	0.999131	0.366	1	Q1K6P4_NEUCR
molecular_function	GO:0004831	tyrosine-tRNA ligase activity	1	2	0.5	0.981732	0.252219	1	1	SYYM_NEUCR
biological_process	GO:0033120	positive regulation of RNA splicing	1	1	1	0.981063	0.256465	1	1	SYYM_NEUCR
biological_process	GO:0034337	RNA folding	1	1	1	1	0.137701	1	1	SYYM_NEUCR
biological_process	GO:0043039	tRNA aminoacylation	1	1	1	0.31592	0.835763	1	1	SYYM_NEUCR
biological_process	GO:0006437	tyrosyl-tRNA aminoacylation	1	2	0.5	0.981063	0.256465	1	1	SYYM_NEUCR
biological_process	GO:0006301	postreplication repair	1	5	0.2	0.942098	0.168488	1	1	RAD18_NEUCR
molecular_function	GO:0051537	2 iron, 2 sulfur cluster binding	1	22	0.0454545	0.180998	0.959388	1	1	F5HAA9_NEUCR
cellular_component	GO:0033557	Slx1-Slx4 complex	1	2	0.5	0.979171	0.267974	1	1	SLX4_NEUCR
molecular_function	GO:0017108	5'-flap endonuclease activity	1	11	0.0909091	0.549982	0.798109	1	1	SLX4_NEUCR
cellular_component	GO:0000214	tRNA-intron endonuclease complex	1	4	0.25	0.897739	0.464205	1	1	SEN15_NEUCR
biological_process	GO:0000379	tRNA-type intron splice site recognition and cleavage	1	4	0.25	0.906116	0.447229	1	1	SEN15_NEUCR
cellular_component	GO:0030134	COPII-coated ER to Golgi transport vesicle	1	17	0.0588235	0.741142	0.440681	1	1	Q7RXP6_NEUCR
cellular_component	GO:0005793	endoplasmic reticulum-Golgi intermediate compartment	1	13	0.0769231	0.340049	0.903919	1	1	Q7RXP6_NEUCR
molecular_function	GO:0043138	3'-5' DNA helicase activity	1	8	0.125	0.599502	0.766464	1	1	Q7SDG4_NEUCR
molecular_function	GO:0030619	U1 snRNA binding	1	5	0.2	0.861806	0.516564	1	1	Q7SBD3_NEUCR
biological_process	GO:0000395	mRNA 5'-splice site recognition	1	3	0.333333	0.948391	0.358893	1	1	Q7SBD3_NEUCR
biological_process	GO:0000387	spliceosomal snRNP assembly	1	10	0.1	0.698312	0.593742	1	1	Q1K852_NEUCR
molecular_function	GO:0030620	U2 snRNA binding	1	3	0.333333	0.950124	0.35339	1	1	Q7SBD3_NEUCR
molecular_function	GO:0031491	nucleosome binding	1	7	0.142857	0.78553	0.497127	1	1	RT106_NEUCR
biological_process	GO:0000712	resolution of meiotic recombination intermediates	1	10	0.1	0.590155	0.773051	1	1	Q7SEQ6_NEUCR
molecular_function	GO:0015662	P-type ion transporter activity	1	6	0.166667	0.747323	0.541573	1	1	Q7RVS6_NEUCR
biological_process	GO:0034220	ion transmembrane transport	1	6	0.166667	0.00985643	0.996282	0.795	1	Q7RVS6_NEUCR
cellular_component	GO:0005758	mitochondrial intermembrane space	1	29	0.0344828	0.049099	0.992164	0.97	1	Q1K4Y9_NEUCR
molecular_function	GO:0030145	manganese ion binding	1	10	0.1	0.599502	0.766464	1	1	Q7SB05_NEUCR
cellular_component	GO:0005742	mitochondrial outer membrane translocase complex	1	5	0.2	0.871064	0.381108	1	1	TOM20_NEUCR
biological_process	GO:0016031	tRNA import into mitochondrion	1	1	1	1	0.137701	1	1	TOM20_NEUCR
molecular_function	GO:0008320	protein transmembrane transporter activity	1	7	0.142857	0.70399	0.687545	1	1	U9W395_NEUCR
cellular_component	GO:0046540	U4/U6 x U5 tri-snRNP complex	1	24	0.0416667	0.119074	0.976517	1	1	Q7SBD3_NEUCR
cellular_component	GO:0005682	U5 snRNP	1	12	0.0833333	0.465374	0.846414	1	1	Q7SBD3_NEUCR
cellular_component	GO:0022627	cytosolic small ribosomal subunit	1	31	0.0322581	0.049099	0.992164	0.97	1	V5IPM8_NEUCR
cellular_component	GO:0031261	DNA replication preinitiation complex	1	5	0.2	0.378538	0.887655	1	1	Q7SDT8_NEUCR
cellular_component	GO:0005681	spliceosomal complex	1	27	0.037037	0.057694	0.971187	0.982	1	Q7S2D3_NEUCR
molecular_function	GO:0000386	second spliceosomal transesterification activity	1	3	0.333333	0.950124	0.35339	1	1	Q7SBD3_NEUCR
cellular_component	GO:0000502	proteasome complex	1	6	0.166667	0.064834	0.982963	0.993	1	Q7SF08_NEUCR
molecular_function	GO:0008420	RNA polymerase II CTD heptapeptide repeat phosphatase activity	1	4	0.25	0.90911	0.44089	1	1	Q7S8D3_NEUCR
biological_process	GO:0070940	dephosphorylation of RNA polymerase II C-terminal domain	1	3	0.333333	0.948391	0.358893	1	1	Q7S8D3_NEUCR
cellular_component	GO:0005721	pericentric heterochromatin	1	7	0.142857	0.732229	0.664566	1	1	Q7RY64_NEUCR
cellular_component	GO:0008023	transcription elongation factor complex	1	3	0.333333	0.432238	0.807145	1	1	Q7SAL0_NEUCR
biological_process	GO:0006334	nucleosome assembly	1	13	0.0769231	0.706978	0.533377	1	1	Q7SGQ8_NEUCR
biological_process	GO:0032968	positive regulation of transcription elongation from RNA polymerase II promoter	1	17	0.0588235	0.298794	0.919793	1	1	V5IMK9_NEUCR
biological_process	GO:0071931	positive regulation of transcription involved in G1/S transition of mitotic cell cycle	1	7	0.142857	0.750804	0.645757	1	1	Q7S9W7_NEUCR
biological_process	GO:0031440	regulation of mRNA 3'-end processing	1	3	0.333333	0.998412	0.0209502	1	1	Q7S2D5_NEUCR
biological_process	GO:0043618	regulation of transcription from RNA polymerase II promoter in response to stress	1	3	0.333333	0.996639	0.0156635	1	1	INO80_NEUCR
biological_process	GO:0000028	ribosomal small subunit assembly	1	12	0.0833333	0.406258	0.874717	1	1	Q7S6M9_NEUCR
biological_process	GO:0006893	Golgi to plasma membrane transport	1	9	0.111111	0.241099	0.940431	1	1	Q7SF18_NEUCR
cellular_component	GO:0031390	Ctf18 RFC-like complex	1	6	0.166667	0.789619	0.607881	1	1	V5IMA9_NEUCR
biological_process	GO:0006261	DNA-dependent DNA replication	1	13	0.0769231	0.38687	0.737711	1	1	Q7RYI6_NEUCR
cellular_component	GO:0009361	succinate-CoA ligase complex (ADP-forming)	1	2	0.5	0.979171	0.267974	1	1	Q7SDJ1_NEUCR
molecular_function	GO:0004775	succinate-CoA ligase (ADP-forming) activity	1	3	0.333333	0.950124	0.35339	1	1	Q7SDJ1_NEUCR
molecular_function	GO:0004776	succinate-CoA ligase (GDP-forming) activity	1	3	0.333333	0.950124	0.35339	1	1	Q7SDJ1_NEUCR
biological_process	GO:0006099	tricarboxylic acid cycle	1	24	0.0416667	0.137368	0.9717	1	1	Q7SDJ1_NEUCR
cellular_component	GO:0030014	CCR4-NOT complex	1	3	0.333333	0.995286	0.0297542	1	0.999	CCR4_NEUCR
biological_process	GO:0071555	cell wall organization	1	17	0.0588235	0.422393	0.707669	1	1	V5IRN7_NEUCR
biological_process	GO:0018298	protein-chromophore linkage	1	6	0.166667	0.805067	0.589105	1	1	WC1_NEUCR
biological_process	GO:0009060	aerobic respiration	1	12	0.0833333	0.00893206	0.997806	0.773	1	Q1K4Y9_NEUCR
cellular_component	GO:0005576	extracellular region	1	111	0.00900901	3.88149e-06	0.999999	0	1	V5IRN7_NEUCR
molecular_function	GO:0004301	epoxide hydrolase activity	1	3	0.333333	0.950124	0.35339	1	1	Q1K6Y5_NEUCR
molecular_function	GO:0004222	metalloendopeptidase activity	1	19	0.0526316	0.250616	0.937084	1	1	Q7RVQ0_NEUCR
molecular_function	GO:0031492	nucleosomal DNA binding	1	2	0.5	0.981732	0.252219	1	1	Q7RYI6_NEUCR
cellular_component	GO:0005732	sno(s)RNA-containing ribonucleoprotein complex	1	6	0.166667	0.529398	0.674052	1	1	Q7RWB1_NEUCR
molecular_function	GO:0070006	metalloaminopeptidase activity	1	12	0.0833333	0.502873	0.825471	1	1	Q1K7D9_NEUCR
biological_process	GO:0002183	cytoplasmic translational initiation	1	7	0.142857	0.122296	0.975617	1	1	EIF3I_NEUCR
biological_process	GO:0006995	cellular response to nitrogen starvation	1	5	0.2	0.857493	0.52341	1	1	ATG5_NEUCR
biological_process	GO:0016236	macroautophagy	1	10	0.1	0.52912	0.628992	1	1	Q7SE15_NEUCR
cellular_component	GO:0016282	eukaryotic 43S preinitiation complex	1	15	0.0666667	0.340049	0.903919	1	1	EIF3I_NEUCR
cellular_component	GO:0033290	eukaryotic 48S preinitiation complex	1	16	0.0625	0.304767	0.917832	1	1	EIF3I_NEUCR
biological_process	GO:0001732	formation of cytoplasmic translation initiation complex	1	15	0.0666667	0.367513	0.892019	1	1	EIF3I_NEUCR
cellular_component	GO:0032777	Piccolo NuA4 histone acetyltransferase complex	1	2	0.5	0.943515	0.373719	1	1	EPL1_NEUCR
cellular_component	GO:0030687	preribosome, large subunit precursor	1	33	0.030303	0.0331728	0.995107	0.876	1	Q7RXD7_NEUCR
biological_process	GO:0000054	ribosomal subunit export from nucleus	1	6	0.166667	0.673893	0.567922	1	1	Q1K6P4_NEUCR
cellular_component	GO:0005762	mitochondrial large ribosomal subunit	1	33	0.030303	0.0378312	0.994275	0.918	1	Q7S518_NEUCR
biological_process	GO:0000077	DNA damage checkpoint signaling	1	8	0.125	0.751968	0.427265	1	1	A7UVV8_NEUCR
biological_process	GO:0016226	iron-sulfur cluster assembly	1	16	0.0625	0.216041	0.948666	1	1	F5HAA9_NEUCR
cellular_component	GO:0019898	extrinsic component of membrane	1	5	0.2	0.746451	0.404584	1	1	Q7S5K6_NEUCR
cellular_component	GO:0034045	phagophore assembly site membrane	1	13	0.0769231	0.420309	0.868641	1	1	ATG5_NEUCR
biological_process	GO:0000422	autophagy of mitochondrion	1	18	0.0555556	0.216041	0.948666	1	1	ATG5_NEUCR
biological_process	GO:0044804	autophagy of nucleus	1	6	0.166667	0.241099	0.940431	1	1	ATG5_NEUCR
biological_process	GO:0006497	protein lipidation	1	3	0.333333	0.104807	0.962532	1	1	Q7SE15_NEUCR
biological_process	GO:0042744	hydrogen peroxide catabolic process	1	9	0.111111	0.642377	0.736731	1	1	Q7S060_NEUCR
molecular_function	GO:0018423	protein C-terminal leucine carboxyl O-methyltransferase activity	1	1	1	1	0.135244	1	1	LCMT1_NEUCR
biological_process	GO:0006481	C-terminal protein methylation	1	2	0.5	0.981063	0.256465	1	1	LCMT1_NEUCR
cellular_component	GO:0099115	chromosome, subtelomeric region	1	2	0.5	0.979171	0.267974	1	1	Q7RY64_NEUCR
cellular_component	GO:0140445	chromosome, telomeric repeat region	1	6	0.166667	0.904125	0.32507	1	1	Q7RXT1_NEUCR
cellular_component	GO:0035861	site of double-strand break	1	20	0.05	0.192855	0.956062	1	1	Q7RXT1_NEUCR
molecular_function	GO:0042162	telomeric DNA binding	1	6	0.166667	0.958219	0.134077	1	1	Q7SI40_NEUCR
cellular_component	GO:0071540	eukaryotic translation initiation factor 3 complex, eIF3e	1	8	0.125	0.67493	0.713065	1	1	EIF3I_NEUCR
cellular_component	GO:0071541	eukaryotic translation initiation factor 3 complex, eIF3m	1	8	0.125	0.67493	0.713065	1	1	EIF3I_NEUCR
biological_process	GO:0006612	protein targeting to membrane	1	13	0.0769231	0.70211	0.484105	1	1	Q7S767_NEUCR
biological_process	GO:0032543	mitochondrial translation	1	22	0.0454545	0.0985627	0.971667	1	1	SYLM_NEUCR
biological_process	GO:0001403	invasive growth in response to glucose limitation	1	3	0.333333	0.995755	0.0376554	1	1	STE20_NEUCR
biological_process	GO:1902660	negative regulation of glucose mediated signaling pathway	1	5	0.2	0.857493	0.52341	1	1	Q7RZX4_NEUCR
biological_process	GO:0010508	positive regulation of autophagy	1	6	0.166667	0.44798	0.854647	1	1	Q7RX47_NEUCR
biological_process	GO:0008104	protein localization	1	6	0.166667	0.907627	0.117875	1	1	Q7SHY2_NEUCR
biological_process	GO:0072344	rescue of stalled ribosome	1	5	0.2	0.857493	0.52341	1	1	Q7S469_NEUCR
biological_process	GO:0000750	pheromone-dependent signal transduction involved in conjugation with cellular fusion	1	9	0.111111	0.642377	0.736731	1	1	STE20_NEUCR
molecular_function	GO:0030234	enzyme regulator activity	1	11	0.0909091	0.96928	0.0504751	1	1	Q7RW58_NEUCR
cellular_component	GO:0031097	medial cortex	1	8	0.125	0.618892	0.75456	1	1	Q7S3B9_NEUCR
cellular_component	GO:0005844	polysome	1	10	0.1	0.378538	0.887655	1	1	V5IL06_NEUCR
biological_process	GO:0009410	response to xenobiotic stimulus	1	3	0.333333	0.805067	0.589105	1	1	Q7RV01_NEUCR
molecular_function	GO:0008233	peptidase activity	1	21	0.047619	0.0116681	0.994107	0.629	1	Q7RXJ7_NEUCR
biological_process	GO:0034982	mitochondrial protein processing	1	3	0.333333	0.6962	0.694608	1	1	Q7RVQ0_NEUCR
cellular_component	GO:0070847	core mediator complex	1	7	0.142857	0.732229	0.664566	1	1	MED14_NEUCR
biological_process	GO:0034605	cellular response to heat	1	8	0.125	0.49264	0.831368	1	1	Q7RX47_NEUCR
molecular_function	GO:0004376	glycolipid mannosyltransferase activity	1	3	0.333333	0.861806	0.516564	1	1	Q7S1W1_NEUCR
molecular_function	GO:0000030	mannosyltransferase activity	1	9	0.111111	0.0913958	0.983092	1	1	Q7S1W1_NEUCR
biological_process	GO:0006506	GPI anchor biosynthetic process	1	26	0.0384615	0.0596785	0.990031	1	1	Q7S1W1_NEUCR
biological_process	GO:0034599	cellular response to oxidative stress	1	32	0.03125	0.114916	0.95814	1	1	Q7SE78_NEUCR
molecular_function	GO:0004698	calcium-dependent protein kinase C activity	1	1	1	1	0.135244	1	1	KPC1_NEUCR
biological_process	GO:0030242	autophagy of peroxisome	1	6	0.166667	0.6962	0.694608	1	1	KPC1_NEUCR
biological_process	GO:0032186	cellular bud neck septin ring organization	1	1	1	1	0.137701	1	1	KPC1_NEUCR
biological_process	GO:0010606	positive regulation of cytoplasmic mRNA processing body assembly	1	1	1	1	0.137701	1	1	KPC1_NEUCR
biological_process	GO:0060211	regulation of nuclear-transcribed mRNA poly(A) tail shortening	1	1	1	0.981063	0.256465	1	1	KPC1_NEUCR
biological_process	GO:0009612	response to mechanical stimulus	1	1	1	1	0.137701	1	1	KPC1_NEUCR
molecular_function	GO:0099122	RNA polymerase II C-terminal domain binding	1	1	1	0.950124	0.35339	1	1	MCE1_NEUCR
biological_process	GO:0006336	DNA replication-independent chromatin assembly	1	4	0.25	0.914615	0.3038	1	1	SGO1_NEUCR
biological_process	GO:0000055	ribosomal large subunit export from nucleus	1	9	0.111111	0.851267	0.409845	1	1	Q7RXL7_NEUCR
biological_process	GO:0042128	nitrate assimilation	1	5	0.2	0.857493	0.52341	1	1	NIT4_NEUCR
biological_process	GO:0032436	positive regulation of proteasomal ubiquitin-dependent protein catabolic process	1	10	0.1	0.738272	0.55202	1	1	Q7RV01_NEUCR
cellular_component	GO:0008024	cyclin/CDK positive transcription elongation factor complex	1	4	0.25	0.845502	0.541631	1	1	V5IMK9_NEUCR
molecular_function	GO:0030332	cyclin binding	1	7	0.142857	0.757566	0.638603	1	1	V5IMK9_NEUCR
biological_process	GO:0070816	phosphorylation of RNA polymerase II C-terminal domain	1	12	0.0833333	0.406258	0.874717	1	1	V5IMK9_NEUCR
molecular_function	GO:0004408	holocytochrome-c synthase activity	1	2	0.5	0.981732	0.252219	1	1	Q7S3Z2_NEUCR
biological_process	GO:0018063	cytochrome c-heme linkage	1	2	0.5	0.981063	0.256465	1	1	Q7S3Z2_NEUCR
cellular_component	GO:0005788	endoplasmic reticulum lumen	1	9	0.111111	0.618892	0.75456	1	1	OS9_NEUCR
molecular_function	GO:0005506	iron ion binding	1	63	0.015873	0.000287889	0.999977	0.015	1	V5IR22_NEUCR
biological_process	GO:0000338	protein deneddylation	1	6	0.166667	0.805067	0.589105	1	1	CSN6_NEUCR
biological_process	GO:0007188	adenylate cyclase-modulating G protein-coupled receptor signaling pathway	1	2	0.5	0.914615	0.3038	1	1	CYAA_NEUCR
biological_process	GO:0006974	cellular response to DNA damage stimulus	1	15	0.0666667	0.370494	0.700396	1	1	Q7RXJ7_NEUCR
biological_process	GO:0006979	response to oxidative stress	1	13	0.0769231	0.216296	0.883164	1	1	Q7RYI6_NEUCR
biological_process	GO:0008654	phospholipid biosynthetic process	1	8	0.125	0.078088	0.960941	1	1	CCG8_NEUCR
cellular_component	GO:0071944	cell periphery	1	8	0.125	0.00432262	0.997337	0.226	1	Q7S857_NEUCR
molecular_function	GO:0004100	chitin synthase activity	1	7	0.142857	0.757566	0.638603	1	1	Q7S857_NEUCR
biological_process	GO:0042790	nucleolar large rRNA transcription by RNA polymerase I	1	18	0.0555556	0.268633	0.930877	1	1	Q1K8T4_NEUCR
molecular_function	GO:0004402	histone acetyltransferase activity	1	4	0.25	0.70399	0.687545	1	1	Q7S5B5_NEUCR
biological_process	GO:0045892	negative regulation of transcription, DNA-templated	1	9	0.111111	0.992534	0.015046	1	1	V5IM98_NEUCR
biological_process	GO:0000183	rDNA heterochromatin assembly	1	6	0.166667	0.6962	0.694608	1	1	Q7RY64_NEUCR
cellular_component	GO:0005875	microtubule associated complex	1	5	0.2	0.379815	0.81114	1	1	DYNA_NEUCR
cellular_component	GO:0005635	nuclear envelope	1	19	0.0526316	0.922839	0.135647	1	1	PRI2_NEUCR
molecular_function	GO:0051010	microtubule plus-end binding	1	8	0.125	0.70399	0.687545	1	1	DYNA_NEUCR
biological_process	GO:0000132	establishment of mitotic spindle orientation	1	6	0.166667	0.805067	0.589105	1	1	DYNA_NEUCR
biological_process	GO:0008652	cellular amino acid biosynthetic process	1	8	0.125	0.00204402	0.999429	0.256	1	CPC1_NEUCR
cellular_component	GO:0098562	cytoplasmic side of membrane	1	1	1	0.970735	0.105574	1	1	DHH1_NEUCR
biological_process	GO:0045900	negative regulation of translational elongation	1	1	1	0.981063	0.256465	1	1	DHH1_NEUCR
biological_process	GO:0010603	regulation of cytoplasmic mRNA processing body assembly	1	1	1	1	0.0189367	1	1	DHH1_NEUCR
cellular_component	GO:0005777	peroxisome	1	29	0.0344828	0.0989247	0.956628	1	1	Q7RZS1_NEUCR
molecular_function	GO:0043021	ribonucleoprotein complex binding	1	6	0.166667	0.564506	0.622449	1	1	Q7RW25_NEUCR
biological_process	GO:0032259	methylation	1	47	0.0212766	0.276822	0.808281	1	1	CHO2_NEUCR
biological_process	GO:0071042	nuclear polyadenylation-dependent mRNA catabolic process	1	4	0.25	0.906116	0.447229	1	1	Q1K542_NEUCR
molecular_function	GO:0015035	protein-disulfide reductase activity	1	4	0.25	0.502873	0.825471	1	1	ERO1_NEUCR
molecular_function	GO:0016972	thiol oxidase activity	1	1	1	0.950124	0.35339	1	1	ERO1_NEUCR
biological_process	GO:0034975	protein folding in endoplasmic reticulum	1	2	0.5	0.981063	0.256465	1	1	ERO1_NEUCR
molecular_function	GO:0035615	clathrin adaptor activity	1	7	0.142857	0.757566	0.638603	1	1	Q7SDY1_NEUCR
biological_process	GO:0008643	carbohydrate transport	1	40	0.025	0.0170411	0.997761	0.948	1	RCO3_NEUCR
biological_process	GO:0043967	histone H4 acetylation	1	8	0.125	0.642377	0.736731	1	1	Q7SH37_NEUCR
biological_process	GO:0034354	'de novo' NAD biosynthetic process from tryptophan	1	8	0.125	0.6962	0.694608	1	1	F5HBR2_NEUCR
molecular_function	GO:0004608	phosphatidylethanolamine N-methyltransferase activity	1	1	1	1	0.135244	1	1	CHO2_NEUCR
biological_process	GO:0006656	phosphatidylcholine biosynthetic process	1	8	0.125	0.6962	0.694608	1	1	CHO2_NEUCR
cellular_component	GO:0090726	cortical dynamic polarity patch	1	2	0.5	0.979171	0.267974	1	1	Q7S9S2_NEUCR
biological_process	GO:0070481	nuclear-transcribed mRNA catabolic process, non-stop decay	1	4	0.25	0.906116	0.447229	1	1	Q7RZR1_NEUCR
biological_process	GO:0006749	glutathione metabolic process	1	20	0.05	0.096632	0.981901	1	1	V5INS7_NEUCR
cellular_component	GO:0005684	U2-type spliceosomal complex	1	13	0.0769231	0.397241	0.764391	1	1	F5H933_NEUCR
molecular_function	GO:0016616	oxidoreductase activity, acting on the CH-OH group of donors, NAD or NADP as acceptor	1	31	0.0322581	3.15649e-05	0.999996	0.002	1	A7UX12_NEUCR
biological_process	GO:0046655	folic acid metabolic process	1	3	0.333333	0.974684	0.11542	1	1	U9W889_NEUCR
biological_process	GO:0019441	tryptophan catabolic process to kynurenine	1	7	0.142857	0.750804	0.645757	1	1	F5HBR2_NEUCR
cellular_component	GO:0000328	fungal-type vacuole lumen	1	4	0.25	0.897739	0.464205	1	1	Q7SAB4_NEUCR
molecular_function	GO:0035529	NADH pyrophosphatase activity	1	3	0.333333	0.950124	0.35339	1	1	Q7RZS1_NEUCR
cellular_component	GO:0001405	PAM complex, Tim23 associated import motor	1	4	0.25	0.897739	0.464205	1	1	PAM17_NEUCR
biological_process	GO:0001080	nitrogen catabolite activation of transcription from RNA polymerase II promoter	1	3	0.333333	0.948391	0.358893	1	1	CPC1_NEUCR
biological_process	GO:1903833	positive regulation of cellular response to amino acid starvation	1	6	0.166667	0.805067	0.589105	1	1	CPC1_NEUCR
molecular_function	GO:0030151	molybdenum ion binding	1	7	0.142857	0.757566	0.638603	1	1	A7UXC8_NEUCR
cellular_component	GO:0035658	Mon1-Ccz1 complex	1	2	0.5	0.979171	0.267974	1	1	MON1_NEUCR
cellular_component	GO:0032585	multivesicular body membrane	1	2	0.5	0.979171	0.267974	1	1	MON1_NEUCR
biological_process	GO:0048478	replication fork protection	1	4	0.25	0.906116	0.447229	1	1	Q7S2D3_NEUCR
cellular_component	GO:0031428	box C/D RNP complex	1	5	0.2	0.845502	0.541631	1	1	Q7S4V9_NEUCR
molecular_function	GO:1990259	histone-glutamine methyltransferase activity	1	2	0.5	0.981732	0.252219	1	1	Q7S4V9_NEUCR
molecular_function	GO:0008649	rRNA methyltransferase activity	1	2	0.5	0.890536	0.291735	1	1	Q7S4V9_NEUCR
biological_process	GO:0000494	box C/D RNA 3'-end processing	1	4	0.25	0.906116	0.447229	1	1	Q7S4V9_NEUCR
biological_process	GO:1990258	histone glutamine methylation	1	2	0.5	0.981063	0.256465	1	1	Q7S4V9_NEUCR
biological_process	GO:0031167	rRNA methylation	1	5	0.2	0.859158	0.3419	1	1	Q7S4V9_NEUCR
cellular_component	GO:0034274	Atg12-Atg5-Atg16 complex	1	2	0.5	0.979171	0.267974	1	1	ATG5_NEUCR
biological_process	GO:0006501	C-terminal protein lipidation	1	4	0.25	0.906116	0.447229	1	1	ATG5_NEUCR
cellular_component	GO:0097042	extrinsic component of fungal-type vacuolar membrane	1	3	0.333333	0.943515	0.373719	1	1	Q7SGC4_NEUCR
cellular_component	GO:1990130	GATOR1 complex	1	3	0.333333	0.943515	0.373719	1	1	Q7SGC4_NEUCR
biological_process	GO:0032007	negative regulation of TOR signaling	1	5	0.2	0.642377	0.736731	1	1	Q7SGC4_NEUCR
cellular_component	GO:0000159	protein phosphatase type 2A complex	1	7	0.142857	0.732229	0.664566	1	1	PTPA1_NEUCR
molecular_function	GO:0008160	protein tyrosine phosphatase activator activity	1	2	0.5	0.981732	0.252219	1	1	PTPA1_NEUCR
biological_process	GO:0071033	nuclear mRNA surveillance	1	2	0.5	NA	NA	NA	NA	CSN12_NEUCR
biological_process	GO:0000973	posttranscriptional tethering of RNA polymerase II gene DNA at nuclear periphery	1	4	0.25	0.906116	0.447229	1	1	CSN12_NEUCR
biological_process	GO:0048024	regulation of mRNA splicing, via spliceosome	1	2	0.5	0.948391	0.358893	1	1	Q7SCR8_NEUCR
biological_process	GO:0008298	intracellular mRNA localization	1	6	0.166667	0.805067	0.589105	1	1	Q1K842_NEUCR
biological_process	GO:0007118	budding cell apical bud growth	1	2	0.5	0.948391	0.358893	1	1	STE20_NEUCR
molecular_function	GO:0004113	2',3'-cyclic-nucleotide 3'-phosphodiesterase activity	1	2	0.5	0.981732	0.252219	1	1	Q7RZ64_NEUCR
molecular_function	GO:0005216	ion channel activity	1	6	0.166667	0.243206	0.894118	1	1	Q7S8B0_NEUCR
molecular_function	GO:0009881	photoreceptor activity	1	4	0.25	0.90911	0.44089	1	1	WC1_NEUCR
cellular_component	GO:0005840	ribosome	1	40	0.025	1.26859e-06	1	0	1	Q7S6M9_NEUCR
cellular_component	GO:0000407	phagophore assembly site	1	14	0.0714286	0.305248	0.880926	1	1	Q7SF40_NEUCR
cellular_component	GO:0000839	Hrd1p ubiquitin ligase ERAD-L complex	1	6	0.166667	0.789619	0.607881	1	1	Q7SHP6_NEUCR
cellular_component	GO:0048471	perinuclear region of cytoplasm	1	6	0.166667	0.420309	0.868641	1	1	Q1K7H7_NEUCR
biological_process	GO:0072671	mitochondria-associated ubiquitin-dependent protein catabolic process	1	2	0.5	0.981063	0.256465	1	1	Q7RV01_NEUCR
biological_process	GO:0051974	negative regulation of telomerase activity	1	2	0.5	0.981063	0.256465	1	1	Q7RVT4_NEUCR
biological_process	GO:0030970	retrograde protein transport, ER to cytosol	1	4	0.25	0.906116	0.447229	1	1	OS9_NEUCR
cellular_component	GO:1902716	cell cortex of growing cell tip	1	2	0.5	0.979171	0.267974	1	1	V5IQM7_NEUCR
cellular_component	GO:0000164	protein phosphatase type 1 complex	1	2	0.5	0.979171	0.267974	1	1	U9W3Q8_NEUCR
biological_process	GO:0032091	negative regulation of protein binding	1	3	0.333333	0.857493	0.52341	1	1	Q7SAA1_NEUCR
biological_process	GO:0007346	regulation of mitotic cell cycle	1	6	0.166667	0.829236	0.266331	1	1	Q7SB13_NEUCR
molecular_function	GO:0008408	3'-5' exonuclease activity	1	4	0.25	0.986002	0.0429102	1	1	REXO4_NEUCR
molecular_function	GO:0004527	exonuclease activity	1	11	0.0909091	0.941137	0.11689	1	1	REXO4_NEUCR
biological_process	GO:0045132	meiotic chromosome segregation	1	2	0.5	0.688579	0.52104	1	1	SGO1_NEUCR
molecular_function	GO:0046975	histone methyltransferase activity (H3-K36 specific)	1	3	0.333333	0.950124	0.35339	1	1	Q7SDP1_NEUCR
cellular_component	GO:0005955	calcineurin complex	1	3	0.333333	0.943515	0.373719	1	1	CANB_NEUCR
cellular_component	GO:0005815	microtubule organizing center	1	6	0.166667	0.967208	0.0756979	1	1	V5IMM0_NEUCR
cellular_component	GO:0005876	spindle microtubule	1	6	0.166667	0.564944	0.790061	1	1	Q1K5F6_NEUCR
biological_process	GO:0000226	microtubule cytoskeleton organization	1	15	0.0666667	0.710633	0.425873	1	1	Q1K6U1_NEUCR
biological_process	GO:0090307	mitotic spindle assembly	1	6	0.166667	0.642377	0.736731	1	1	Q7S902_NEUCR
molecular_function	GO:0002161	aminoacyl-tRNA editing activity	1	7	0.142857	0.889346	0.348968	1	1	SYLM_NEUCR
molecular_function	GO:0004823	leucine-tRNA ligase activity	1	2	0.5	0.981732	0.252219	1	1	SYLM_NEUCR
biological_process	GO:0006429	leucyl-tRNA aminoacylation	1	2	0.5	0.981063	0.256465	1	1	SYLM_NEUCR
molecular_function	GO:0008168	methyltransferase activity	1	58	0.0172414	0.206951	0.857509	1	1	Q7S0X9_NEUCR
biological_process	GO:0019430	removal of superoxide radicals	1	5	0.2	0.857493	0.52341	1	1	Q7SBV7_NEUCR
biological_process	GO:0006362	transcription elongation from RNA polymerase I promoter	1	10	0.1	0.590155	0.773051	1	1	Q7S2D5_NEUCR
cellular_component	GO:0071007	U2-type catalytic step 2 spliceosome	1	6	0.166667	0.789619	0.607881	1	1	Q1K852_NEUCR
biological_process	GO:0031204	posttranslational protein targeting to membrane, translocation	1	8	0.125	0.6962	0.694608	1	1	Q7SA98_NEUCR
molecular_function	GO:0048027	mRNA 5'-UTR binding	1	3	0.333333	0.950124	0.35339	1	1	Q1K842_NEUCR
biological_process	GO:0006465	signal peptide processing	1	9	0.111111	0.642377	0.736731	1	1	Q7RVQ0_NEUCR
cellular_component	GO:0030870	Mre11 complex	1	3	0.333333	0.943515	0.373719	1	1	Q7S501_NEUCR
molecular_function	GO:0008296	3'-5'-exodeoxyribonuclease activity	1	3	0.333333	0.70399	0.687545	1	1	F5HBP0_NEUCR
cellular_component	GO:0000815	ESCRT III complex	1	6	0.166667	0.789619	0.607881	1	1	A7UWW0_NEUCR
cellular_component	GO:0005771	multivesicular body	1	9	0.111111	0.795759	0.486348	1	1	A7UWW0_NEUCR
cellular_component	GO:0071006	U2-type catalytic step 1 spliceosome	1	5	0.2	0.845502	0.541631	1	1	Q1K852_NEUCR
molecular_function	GO:0036002	pre-mRNA binding	1	2	0.5	0.976182	0.110654	1	1	Q1K852_NEUCR
cellular_component	GO:0008540	proteasome regulatory particle, base subcomplex	1	10	0.1	0.564944	0.790061	1	1	Q7SAP4_NEUCR
cellular_component	GO:0048188	Set1C/COMPASS complex	1	8	0.125	0.67493	0.713065	1	1	Q7SDH1_NEUCR
molecular_function	GO:0008650	rRNA (uridine-2'-O-)-methyltransferase activity	1	2	0.5	0.981732	0.252219	1	1	V5IM66_NEUCR
biological_process	GO:0000162	tryptophan biosynthetic process	1	5	0.2	0.857493	0.52341	1	1	Q7RZ63_NEUCR
biological_process	GO:0050821	protein stabilization	1	10	0.1	0.590155	0.773051	1	1	Q7SG65_NEUCR
biological_process	GO:0042144	vacuole fusion, non-autophagic	1	10	0.1	0.49264	0.831368	1	1	Q1K923_NEUCR
biological_process	GO:0048208	COPII vesicle coating	1	1	1	0.948391	0.358893	1	1	SEC16_NEUCR
biological_process	GO:0070973	protein localization to endoplasmic reticulum exit site	1	2	0.5	0.981063	0.256465	1	1	SEC16_NEUCR
molecular_function	GO:0000993	RNA polymerase II complex binding	1	8	0.125	0.890536	0.291735	1	1	V5IMQ8_NEUCR
molecular_function	GO:0019899	enzyme binding	1	1	1	0.672001	0.429241	1	1	STE20_NEUCR
molecular_function	GO:0044025	histone kinase activity (H2B-S14 specific)	1	1	1	1	0.135244	1	1	STE20_NEUCR
biological_process	GO:0007121	bipolar cellular bud site selection	1	2	0.5	0.981063	0.256465	1	1	STE20_NEUCR
biological_process	GO:0010629	negative regulation of gene expression	1	1	1	0.999983	4.68381e-05	1	0.027	STE20_NEUCR
biological_process	GO:0007232	osmosensory signaling pathway via Sho1 osmosensor	1	2	0.5	0.981063	0.256465	1	1	STE20_NEUCR
biological_process	GO:0043065	positive regulation of apoptotic process	1	1	1	1	0.137701	1	1	STE20_NEUCR
biological_process	GO:0007124	pseudohyphal growth	1	2	0.5	0.948391	0.358893	1	1	STE20_NEUCR
biological_process	GO:0001402	signal transduction involved in filamentous growth	1	2	0.5	0.981063	0.256465	1	1	STE20_NEUCR
biological_process	GO:0035376	sterol import	1	1	1	1	0.137701	1	1	STE20_NEUCR
biological_process	GO:0000011	vacuole inheritance	1	3	0.333333	0.948391	0.358893	1	1	STE20_NEUCR
molecular_function	GO:0042799	histone methyltransferase activity (H4-K20 specific)	1	1	1	1	0.135244	1	1	SET9_NEUCR
biological_process	GO:0034773	histone H4-K20 trimethylation	1	1	1	1	0.137701	1	1	SET9_NEUCR
cellular_component	GO:0005658	alpha DNA polymerase:primase complex	1	4	0.25	0.897739	0.464205	1	1	PRI2_NEUCR
molecular_function	GO:0003896	DNA primase activity	1	2	0.5	0.981732	0.252219	1	1	PRI2_NEUCR
molecular_function	GO:0003899	DNA-directed 5'-3' RNA polymerase activity	1	14	0.0714286	0.208044	0.927772	1	1	RPOM_NEUCR
molecular_function	GO:0008526	phosphatidylinositol transfer activity	1	3	0.333333	0.950124	0.35339	1	1	Q7S5A2_NEUCR
molecular_function	GO:0004623	phospholipase A2 activity	1	6	0.166667	0.857152	0.400498	1	1	Q7RY06_NEUCR
cellular_component	GO:0001401	SAM complex	1	4	0.25	0.897739	0.464205	1	1	V5IKW7_NEUCR
molecular_function	GO:0005198	structural molecule activity	1	15	0.0666667	0.00372109	0.998306	0.226	1	Q7S592_NEUCR
biological_process	GO:0032008	positive regulation of TOR signaling	1	6	0.166667	0.6962	0.694608	1	1	U9W8A1_NEUCR
biological_process	GO:0098863	nuclear migration by microtubule mediated pushing forces	1	3	0.333333	0.948391	0.358893	1	1	Q7S902_NEUCR
biological_process	GO:0006400	tRNA modification	1	8	0.125	0.77306	0.346469	1	1	Q7S4P9_NEUCR
biological_process	GO:0030010	establishment of cell polarity	1	6	0.166667	0.942098	0.168488	1	1	V5ILL7_NEUCR
biological_process	GO:0007029	endoplasmic reticulum organization	1	3	0.333333	0.268633	0.930877	1	1	Q7RXP6_NEUCR
molecular_function	GO:0004497	monooxygenase activity	1	66	0.0151515	0.000130406	0.999984	0.004	1	Q7S066_NEUCR
biological_process	GO:1902983	DNA strand elongation involved in mitotic DNA replication	1	2	0.5	0.906116	0.447229	1	1	Q7RXT1_NEUCR
biological_process	GO:0006268	DNA unwinding involved in DNA replication	1	10	0.1	0.590155	0.773051	1	1	Q7SDG4_NEUCR
cellular_component	GO:0034245	mitochondrial DNA-directed RNA polymerase complex	1	2	0.5	0.979171	0.267974	1	1	RPOM_NEUCR
molecular_function	GO:0001018	mitochondrial promoter sequence-specific DNA binding	1	1	1	1	0.135244	1	1	RPOM_NEUCR
biological_process	GO:0006390	mitochondrial transcription	1	1	1	0.981063	0.256465	1	1	RPOM_NEUCR
molecular_function	GO:0016300	tRNA (uracil) methyltransferase activity	1	2	0.5	0.950124	0.35339	1	1	Q1K5G8_NEUCR
molecular_function	GO:0004809	tRNA (guanine-N2-)-methyltransferase activity	1	3	0.333333	0.950124	0.35339	1	1	Q7S9X0_NEUCR
cellular_component	GO:0000228	nuclear chromosome	1	8	0.125	0.64663	0.46336	1	1	V5ILB3_NEUCR
molecular_function	GO:0003962	cystathionine gamma-synthase activity	1	3	0.333333	0.950124	0.35339	1	1	Q7SD09_NEUCR
biological_process	GO:0019346	transsulfuration	1	9	0.111111	0.642377	0.736731	1	1	Q7SD09_NEUCR
cellular_component	GO:0097505	Rad6-Rad18 complex	1	2	0.5	0.979171	0.267974	1	1	RAD18_NEUCR
molecular_function	GO:0017116	single-stranded DNA helicase activity	1	8	0.125	0.599502	0.766464	1	1	Q7RXT1_NEUCR
biological_process	GO:0006353	DNA-templated transcription, termination	1	2	0.5	0.659726	0.551168	1	1	XRN2_NEUCR
biological_process	GO:0070987	error-free translesion synthesis	1	6	0.166667	0.805067	0.589105	1	1	Q7SDE5_NEUCR
biological_process	GO:0071596	ubiquitin-dependent protein catabolic process via the N-end rule pathway	1	3	0.333333	0.948391	0.358893	1	1	Q7SGT6_NEUCR
molecular_function	GO:0030371	translation repressor activity	1	1	1	1	0.0182685	1	1	VTS1_NEUCR
biological_process	GO:0019563	glycerol catabolic process	1	5	0.2	0.857493	0.52341	1	1	Q1K7A2_NEUCR
cellular_component	GO:0005773	vacuole	1	10	0.1	0.0644868	0.962274	0.993	1	YFAS1_NEUCR
molecular_function	GO:0044877	protein-containing complex binding	1	8	0.125	0.235017	0.843506	1	1	Q7S6V7_NEUCR
molecular_function	GO:0008157	protein phosphatase 1 binding	1	2	0.5	0.981732	0.252219	1	1	U9W3Q8_NEUCR
cellular_component	GO:0061496	half bridge of mitotic spindle pole body	1	3	0.333333	0.943515	0.373719	1	1	Q7S902_NEUCR
cellular_component	GO:0061497	inner plaque of mitotic spindle pole body	1	3	0.333333	0.943515	0.373719	1	1	Q7S902_NEUCR
cellular_component	GO:0031021	interphase microtubule organizing center	1	2	0.5	0.979171	0.267974	1	1	Q7S902_NEUCR
cellular_component	GO:0071957	old mitotic spindle pole body	1	3	0.333333	0.943515	0.373719	1	1	Q7S902_NEUCR
biological_process	GO:1902408	mitotic cytokinesis, site selection	1	2	0.5	0.981063	0.256465	1	1	Q7S6A6_NEUCR
biological_process	GO:0034428	nuclear-transcribed mRNA catabolic process, exonucleolytic, 5'-3'	1	1	1	1	0.137701	1	1	XRN2_NEUCR
biological_process	GO:0051984	positive regulation of chromosome segregation	1	2	0.5	0.750804	0.645757	1	1	XRN2_NEUCR
biological_process	GO:0106354	tRNA surveillance	1	1	1	0.851267	0.409845	1	1	XRN2_NEUCR
biological_process	GO:0050921	positive regulation of chemotaxis	1	1	1	1	0.137701	1	1	NIM1_NEUCR
cellular_component	GO:0045121	membrane raft	1	4	0.25	0.732229	0.664566	1	1	Q7RXS9_NEUCR
biological_process	GO:0034517	ribophagy	1	4	0.25	0.906116	0.447229	1	1	Q7RV01_NEUCR
biological_process	GO:0050896	response to stimulus	1	2	0.5	0.935806	0.079794	1	1	WC1_NEUCR
molecular_function	GO:0009378	four-way junction helicase activity	1	5	0.2	0.861806	0.516564	1	1	Q7SDG4_NEUCR
molecular_function	GO:0036033	mediator complex binding	1	1	1	1	0.135244	1	1	RCO1_NEUCR
biological_process	GO:0006972	hyperosmotic response	1	2	0.5	0.857493	0.52341	1	1	RCO1_NEUCR
biological_process	GO:0001198	negative regulation of mating-type specific transcription from RNA polymerase II promoter	1	1	1	1	0.137701	1	1	RCO1_NEUCR
biological_process	GO:1900192	positive regulation of single-species biofilm formation	1	1	1	1	0.137701	1	1	RCO1_NEUCR
biological_process	GO:0060256	regulation of flocculation	1	1	1	1	0.137701	1	1	RCO1_NEUCR
biological_process	GO:2000217	regulation of invasive growth in response to glucose limitation	1	2	0.5	0.997399	0.0516086	1	1	RCO1_NEUCR
biological_process	GO:2001020	regulation of response to DNA damage stimulus	1	2	0.5	0.851267	0.409845	1	1	RCO1_NEUCR
molecular_function	GO:0005351	carbohydrate:proton symporter activity	1	31	0.0322581	0.0504487	0.99186	0.993	1	RCO3_NEUCR
biological_process	GO:0006020	inositol metabolic process	1	3	0.333333	0.805067	0.589105	1	1	V5IPD8_NEUCR
biological_process	GO:0046855	inositol phosphate dephosphorylation	1	10	0.1	0.590155	0.773051	1	1	Q7S427_NEUCR
biological_process	GO:0006312	mitotic recombination	1	5	0.2	0.44798	0.854647	1	1	Q7S6F7_NEUCR
molecular_function	GO:0016818	hydrolase activity, acting on acid anhydrides, in phosphorus-containing anhydrides	1	3	0.333333	0.329339	0.755323	1	1	RAD5_NEUCR
biological_process	GO:0006488	dolichol-linked oligosaccharide biosynthetic process	1	10	0.1	0.590155	0.773051	1	1	Q7S5R0_NEUCR
molecular_function	GO:0016758	hexosyltransferase activity	1	3	0.333333	0.0372761	0.987175	0.977	1	Q7SCP2_NEUCR
biological_process	GO:0065003	protein-containing complex assembly	1	3	0.333333	0.260298	0.791711	1	1	Q7RVQ0_NEUCR
biological_process	GO:0030259	lipid glycosylation	1	3	0.333333	0.948391	0.358893	1	1	Q7SCP2_NEUCR
molecular_function	GO:0004620	phospholipase activity	1	9	0.111111	0.172598	0.9431	1	1	V5ILW7_NEUCR
molecular_function	GO:0031072	heat shock protein binding	1	8	0.125	0.781198	0.447481	1	1	Q7RVX2_NEUCR
molecular_function	GO:0051787	misfolded protein binding	1	11	0.0909091	0.549982	0.798109	1	1	Q7RVX2_NEUCR
molecular_function	GO:0044183	protein folding chaperone	1	9	0.111111	0.651032	0.729868	1	1	Q7RVX2_NEUCR
biological_process	GO:0034620	cellular response to unfolded protein	1	4	0.25	0.978545	0.0730882	1	1	Q7RVX2_NEUCR
biological_process	GO:0036498	IRE1-mediated unfolded protein response	1	3	0.333333	0.948391	0.358893	1	1	Q7RZ64_NEUCR
molecular_function	GO:0050185	phosphatidylinositol deacylase activity	1	1	1	1	0.135244	1	1	BST1_NEUCR
biological_process	GO:0006505	GPI anchor metabolic process	1	1	1	0.162867	0.947201	1	1	BST1_NEUCR
biological_process	GO:0019722	calcium-mediated signaling	1	3	0.333333	0.642377	0.736731	1	1	Q1K5K7_NEUCR
biological_process	GO:0006335	DNA replication-dependent chromatin assembly	1	3	0.333333	0.948391	0.358893	1	1	Q7SGQ8_NEUCR
molecular_function	GO:0140359	ABC-type transporter activity	1	25	0.04	0.081282	0.985391	1	1	Q7SGM7_NEUCR
biological_process	GO:0006890	retrograde vesicle-mediated transport, Golgi to endoplasmic reticulum	1	23	0.0434783	0.154123	0.967156	1	1	Q7RXA3_NEUCR
cellular_component	GO:0015629	actin cytoskeleton	1	4	0.25	0.808498	0.303547	1	1	Q7RXK8_NEUCR
cellular_component	GO:0031982	vesicle	1	3	0.333333	0.517097	0.569791	1	1	Q1K7R1_NEUCR
biological_process	GO:0006352	DNA-templated transcription, initiation	1	6	0.166667	0.687161	0.444469	1	1	Q1K508_NEUCR
cellular_component	GO:0044613	nuclear pore central transport channel	1	4	0.25	0.897739	0.464205	1	1	Q7SG91_NEUCR
cellular_component	GO:0005802	trans-Golgi network	1	22	0.0454545	0.151938	0.967876	1	1	Q7SF18_NEUCR
biological_process	GO:0030705	cytoskeleton-dependent intracellular transport	1	4	0.25	0.706978	0.533377	1	1	Q1K4Y5_NEUCR
molecular_function	GO:0008301	DNA binding, bending	1	5	0.2	0.861806	0.516564	1	1	Q7SFW9_NEUCR
cellular_component	GO:0042645	mitochondrial nucleoid	1	10	0.1	0.564944	0.790061	1	1	Q7S6S2_NEUCR
cellular_component	GO:0140602	nucleolar ring	1	5	0.2	0.845502	0.541631	1	1	V5IL06_NEUCR
biological_process	GO:0071218	cellular response to misfolded protein	1	3	0.333333	0.49264	0.831368	1	1	Q1K532_NEUCR
molecular_function	GO:0033677	DNA/RNA helicase activity	1	1	1	0.991138	0.0908899	1	1	DBP9_NEUCR
molecular_function	GO:0017150	tRNA dihydrouridine synthase activity	1	4	0.25	0.90911	0.44089	1	1	DUS3_NEUCR
molecular_function	GO:0102265	tRNA-dihydrouridine47 synthase activity	1	4	0.25	0.90911	0.44089	1	1	DUS3_NEUCR
biological_process	GO:0000350	generation of catalytic spliceosome for second transesterification step	1	4	0.25	0.906116	0.447229	1	1	Q7SBD3_NEUCR
biological_process	GO:0000389	mRNA 3'-splice site recognition	1	2	0.5	0.981063	0.256465	1	1	Q7SBD3_NEUCR
cellular_component	GO:0030286	dynein complex	1	3	0.333333	0.732229	0.664566	1	1	DYNA_NEUCR
cellular_component	GO:0035371	microtubule plus-end	1	4	0.25	0.897739	0.464205	1	1	DYNA_NEUCR
biological_process	GO:0000743	nuclear migration involved in conjugation with cellular fusion	1	3	0.333333	0.948391	0.358893	1	1	DYNA_NEUCR
molecular_function	GO:0047874	dolichyldiphosphatase activity	1	1	1	1	0.135244	1	1	DOPP_NEUCR
biological_process	GO:0008610	lipid biosynthetic process	1	2	0.5	0.00563302	0.997365	0.609	1	DOPP_NEUCR
cellular_component	GO:0070776	MOZ/MORF histone acetyltransferase complex	1	2	0.5	0.979171	0.267974	1	1	Q7RWS7_NEUCR
biological_process	GO:0044154	histone H3-K14 acetylation	1	2	0.5	0.981063	0.256465	1	1	Q7RWS7_NEUCR
molecular_function	GO:0004601	peroxidase activity	1	11	0.0909091	0.180998	0.959388	1	1	Q7S060_NEUCR
cellular_component	GO:0005849	mRNA cleavage factor complex	1	3	0.333333	0.628713	0.659951	1	1	CLP1_NEUCR
molecular_function	GO:0004723	calcium-dependent protein serine/threonine phosphatase activity	1	1	1	0.950124	0.35339	1	1	CANB_NEUCR
biological_process	GO:0000754	adaptation of signaling pathway by response to pheromone involved in conjugation with cellular fusion	1	1	1	1	0.137701	1	1	CANB_NEUCR
biological_process	GO:0006873	cellular ion homeostasis	1	1	1	0.269741	0.819426	1	1	CANB_NEUCR
biological_process	GO:0007264	small GTPase mediated signal transduction	1	22	0.0454545	0.175626	0.920979	1	1	V5IQD4_NEUCR
biological_process	GO:0006729	tetrahydrobiopterin biosynthetic process	1	2	0.5	0.981063	0.256465	1	1	Q7S9E6_NEUCR
cellular_component	GO:0017119	Golgi transport complex	1	5	0.2	0.845502	0.541631	1	1	Q7RZT4_NEUCR
biological_process	GO:0031047	gene silencing by RNA	1	7	0.142857	0.406258	0.874717	1	1	Q7RY64_NEUCR
biological_process	GO:0009267	cellular response to starvation	1	6	0.166667	0.946199	0.124195	1	1	ACUK_NEUCR
molecular_function	GO:0051959	dynein light intermediate chain binding	1	3	0.333333	0.950124	0.35339	1	1	Q1K4Y5_NEUCR
biological_process	GO:0051293	establishment of spindle localization	1	2	0.5	0.88458	0.357623	1	1	Q7SDG2_NEUCR
cellular_component	GO:0000176	nuclear exosome (RNase complex)	1	11	0.0909091	0.513652	0.820432	1	1	Q1K542_NEUCR
biological_process	GO:0071035	nuclear polyadenylation-dependent rRNA catabolic process	1	8	0.125	0.6962	0.694608	1	1	Q1K542_NEUCR
biological_process	GO:0071038	nuclear polyadenylation-dependent tRNA catabolic process	1	9	0.111111	0.642377	0.736731	1	1	Q1K542_NEUCR
cellular_component	GO:0031588	nucleotide-activated protein kinase complex	1	4	0.25	0.897739	0.464205	1	1	Q7S744_NEUCR
molecular_function	GO:0004407	histone deacetylase activity	1	4	0.25	0.976182	0.110654	1	1	Q7SB01_NEUCR
cellular_component	GO:0000127	transcription factor TFIIIC complex	1	5	0.2	0.845502	0.541631	1	1	Q1K6R3_NEUCR
biological_process	GO:0006384	transcription initiation from RNA polymerase III promoter	1	14	0.0714286	0.367513	0.892019	1	1	Q1K6R3_NEUCR
cellular_component	GO:0071011	precatalytic spliceosome	1	17	0.0588235	0.27257	0.929732	1	1	F5H933_NEUCR
molecular_function	GO:0047834	D-threo-aldose 1-dehydrogenase activity	1	18	0.0555556	0.278491	0.927205	1	1	Q7S8R6_NEUCR
molecular_function	GO:0046820	4-amino-4-deoxychorismate synthase activity	1	2	0.5	0.981732	0.252219	1	1	Q1K6X7_NEUCR
biological_process	GO:0008153	para-aminobenzoic acid biosynthetic process	1	2	0.5	0.981063	0.256465	1	1	Q1K6X7_NEUCR
cellular_component	GO:0005795	Golgi stack	1	4	0.25	0.216793	0.948616	1	1	Q1K4Z6_NEUCR
biological_process	GO:0048211	Golgi vesicle docking	1	3	0.333333	0.948391	0.358893	1	1	Q1K4Z6_NEUCR
biological_process	GO:0051568	histone H3-K4 methylation	1	5	0.2	0.6962	0.694608	1	1	Q7SDH1_NEUCR
molecular_function	GO:0032450	maltose alpha-glucosidase activity	1	6	0.166667	0.810657	0.582008	1	1	V5IPD3_NEUCR
molecular_function	GO:0034647	histone H3-tri/di/monomethyl-lysine-4 demethylase activity	1	2	0.5	0.981732	0.252219	1	1	Q7SE87_NEUCR
biological_process	GO:0009254	peptidoglycan turnover	1	4	0.25	0.906116	0.447229	1	1	Q7S6H8_NEUCR
biological_process	GO:0006470	protein dephosphorylation	1	12	0.0833333	0.630692	0.580266	1	1	Q7S4J2_NEUCR
molecular_function	GO:0004197	cysteine-type endopeptidase activity	1	12	0.0833333	0.515435	0.749384	1	1	Q7S728_NEUCR
molecular_function	GO:0030942	endoplasmic reticulum signal peptide binding	1	3	0.333333	0.950124	0.35339	1	1	A7UWE1_NEUCR
cellular_component	GO:0005968	Rab-protein geranylgeranyltransferase complex	1	3	0.333333	0.943515	0.373719	1	1	Q1K4W9_NEUCR
molecular_function	GO:0004663	Rab geranylgeranyltransferase activity	1	2	0.5	0.981732	0.252219	1	1	Q1K4W9_NEUCR
biological_process	GO:0018344	protein geranylgeranylation	1	5	0.2	0.857493	0.52341	1	1	Q1K4W9_NEUCR
molecular_function	GO:0008080	N-acetyltransferase activity	1	24	0.0416667	0.124066	0.954014	1	1	Q7SF74_NEUCR
cellular_component	GO:0005657	replication fork	1	4	0.25	0.0810497	0.97772	1	1	Q7RXT1_NEUCR
molecular_function	GO:0033678	5'-3' DNA/RNA helicase activity	1	1	1	1	0.135244	1	1	Q7RXT1_NEUCR
molecular_function	GO:0061995	ATP-dependent protein-DNA complex displacement activity	1	1	1	1	0.135244	1	1	Q7RXT1_NEUCR
molecular_function	GO:1990814	DNA/DNA annealing activity	1	1	1	1	0.135244	1	1	Q7RXT1_NEUCR
molecular_function	GO:0070336	flap-structured DNA binding	1	4	0.25	0.90911	0.44089	1	1	Q7RXT1_NEUCR
molecular_function	GO:0051880	G-quadruplex DNA binding	1	2	0.5	0.981732	0.252219	1	1	Q7RXT1_NEUCR
biological_process	GO:0044806	G-quadruplex DNA unwinding	1	1	1	1	0.137701	1	1	Q7RXT1_NEUCR
biological_process	GO:1905467	positive regulation of G-quadruplex DNA unwinding	1	1	1	1	0.137701	1	1	Q7RXT1_NEUCR
biological_process	GO:0120292	positive regulation of mitotic recombination-dependent replication fork processing	1	1	1	1	0.137701	1	1	Q7RXT1_NEUCR
biological_process	GO:1903469	removal of RNA primer involved in mitotic DNA replication	1	1	1	1	0.137701	1	1	Q7RXT1_NEUCR
molecular_function	GO:0008496	mannan endo-1,6-alpha-mannosidase activity	1	7	0.142857	0.757566	0.638603	1	1	Q1K918_NEUCR
biological_process	GO:0016052	carbohydrate catabolic process	1	11	0.0909091	9.31371e-07	1	0	1	Q1K918_NEUCR
cellular_component	GO:0035097	histone methyltransferase complex	1	1	1	0.955955	0.165318	1	1	U9W4U5_NEUCR
cellular_component	GO:0042720	mitochondrial inner membrane peptidase complex	1	3	0.333333	0.943515	0.373719	1	1	V5IKR0_NEUCR
molecular_function	GO:0016151	nickel cation binding	1	5	0.2	0.861806	0.516564	1	1	Q1K851_NEUCR
cellular_component	GO:0031429	box H/ACA snoRNP complex	1	8	0.125	0.67493	0.713065	1	1	Q7SFS9_NEUCR
molecular_function	GO:0034513	box H/ACA snoRNA binding	1	7	0.142857	0.757566	0.638603	1	1	Q7SFS9_NEUCR
biological_process	GO:0000454	snoRNA guided rRNA pseudouridine synthesis	1	6	0.166667	0.805067	0.589105	1	1	Q7SFS9_NEUCR
biological_process	GO:0097176	epoxide metabolic process	1	2	0.5	0.981063	0.256465	1	1	Q1K6Y5_NEUCR
molecular_function	GO:0016407	acetyltransferase activity	1	4	0.25	0.159949	0.923279	1	1	Q7S329_NEUCR
biological_process	GO:0046513	ceramide biosynthetic process	1	7	0.142857	0.642377	0.736731	1	1	Q1K6J1_NEUCR
biological_process	GO:0046512	sphingosine biosynthetic process	1	7	0.142857	0.750804	0.645757	1	1	Q1K6J1_NEUCR
cellular_component	GO:0032126	eisosome	1	3	0.333333	0.845502	0.541631	1	1	Q7RVV5_NEUCR
biological_process	GO:0070941	eisosome assembly	1	5	0.2	0.857493	0.52341	1	1	Q7RVV5_NEUCR
molecular_function	GO:0042910	xenobiotic transmembrane transporter activity	1	29	0.0344828	0.081282	0.985391	1	1	Q7S0F5_NEUCR
biological_process	GO:1990961	xenobiotic detoxification by transmembrane export across the plasma membrane	1	29	0.0344828	0.0760673	0.986567	1	1	Q7S0F5_NEUCR
molecular_function	GO:0010997	anaphase-promoting complex binding	1	5	0.2	0.861806	0.516564	1	1	Q7SG04_NEUCR
molecular_function	GO:1990757	ubiquitin ligase activator activity	1	3	0.333333	0.950124	0.35339	1	1	Q7SG04_NEUCR
biological_process	GO:1905786	positive regulation of anaphase-promoting complex-dependent catabolic process	1	3	0.333333	0.948391	0.358893	1	1	Q7SG04_NEUCR
cellular_component	GO:0070319	Golgi to plasma membrane transport vesicle	1	3	0.333333	0.943515	0.373719	1	1	Q7S7T9_NEUCR
cellular_component	GO:0000935	division septum	1	5	0.2	0.732229	0.664566	1	1	Q7SH40_NEUCR
biological_process	GO:1903338	regulation of cell wall organization or biogenesis	1	1	1	0.989003	0.052943	1	1	Q7SH40_NEUCR
molecular_function	GO:0051213	dioxygenase activity	1	19	0.0526316	0.10787	0.955925	1	1	Q1K8H1_NEUCR
molecular_function	GO:0008124	4-alpha-hydroxytetrahydrobiopterin dehydratase activity	1	1	1	1	0.135244	1	1	Q7S9E6_NEUCR
cellular_component	GO:0000172	ribonuclease MRP complex	1	12	0.0833333	0.465374	0.846414	1	1	Q7S8P3_NEUCR
cellular_component	GO:0030677	ribonuclease P complex	1	1	1	0.894426	0.286771	1	1	Q7S8P3_NEUCR
molecular_function	GO:0033204	ribonuclease P RNA binding	1	1	1	1	0.135244	1	1	Q7S8P3_NEUCR
biological_process	GO:0001682	tRNA 5'-leader removal	1	9	0.111111	0.642377	0.736731	1	1	Q7S8P3_NEUCR
molecular_function	GO:0003884	D-amino-acid oxidase activity	1	2	0.5	0.981732	0.252219	1	1	Q7SFW4_NEUCR
biological_process	GO:0019478	D-amino acid catabolic process	1	2	0.5	0.948391	0.358893	1	1	Q7SFW4_NEUCR
biological_process	GO:0000448	cleavage in ITS2 between 5.8S rRNA and LSU-rRNA of tricistronic rRNA transcript (SSU-rRNA, 5.8S rRNA, LSU-rRNA)	1	1	1	1	0.137701	1	1	Q7S442_NEUCR
biological_process	GO:0000972	transcription-dependent tethering of RNA polymerase II gene DNA at nuclear periphery	1	3	0.333333	0.962345	0.194933	1	1	Q7RYE4_NEUCR
molecular_function	GO:0043682	P-type divalent copper transporter activity	1	3	0.333333	0.950124	0.35339	1	1	Q7RZE4_NEUCR
biological_process	GO:0055070	copper ion homeostasis	1	4	0.25	0.698312	0.593742	1	1	Q7RZE4_NEUCR
cellular_component	GO:0031224	intrinsic component of membrane	1	27	0.037037	1.28876e-08	1	0	1	Q7S6B2_NEUCR
cellular_component	GO:0070522	ERCC4-ERCC1 complex	1	1	1	1	0.144402	1	1	Q7S6F7_NEUCR
cellular_component	GO:0000110	nucleotide-excision repair factor 1 complex	1	3	0.333333	0.943515	0.373719	1	1	Q7S6F7_NEUCR
biological_process	GO:0000710	meiotic mismatch repair	1	5	0.2	0.857493	0.52341	1	1	Q7S6F7_NEUCR
biological_process	GO:0006296	nucleotide-excision repair, DNA incision, 5'-to lesion	1	3	0.333333	0.948391	0.358893	1	1	Q7S6F7_NEUCR
biological_process	GO:0070914	UV-damage excision repair	1	6	0.166667	0.6962	0.694608	1	1	Q7S6F7_NEUCR
cellular_component	GO:0016459	myosin complex	1	4	0.25	0.789619	0.607881	1	1	Q7SF97_NEUCR
molecular_function	GO:0003774	cytoskeletal motor activity	1	4	0.25	0.718552	0.520409	1	1	Q7SF97_NEUCR
cellular_component	GO:1990072	TRAPPIII protein complex	1	3	0.333333	0.943515	0.373719	1	1	F5HCS7_NEUCR
cellular_component	GO:0000177	cytoplasmic exosome (RNase complex)	1	10	0.1	0.513652	0.820432	1	1	Q1K542_NEUCR
cellular_component	GO:1990251	nuclear exosome focus	1	3	0.333333	0.943515	0.373719	1	1	V5IL06_NEUCR
biological_process	GO:0033621	nuclear-transcribed mRNA catabolic process, meiosis-specific transcripts	1	3	0.333333	0.948391	0.358893	1	1	V5IL06_NEUCR
biological_process	GO:0010619	adenylate cyclase-activating glucose-activated G protein-coupled receptor signaling pathway	1	2	0.5	0.981063	0.256465	1	1	Q3Y3Z2_NEUCR
biological_process	GO:0045721	negative regulation of gluconeogenesis	1	4	0.25	0.906116	0.447229	1	1	Q3Y3Z2_NEUCR
biological_process	GO:0010515	negative regulation of induction of conjugation with cellular fusion	1	4	0.25	0.906116	0.447229	1	1	Q3Y3Z2_NEUCR
biological_process	GO:0061987	negative regulation of transcription from RNA polymerase II promoter by glucose	1	1	1	0.998412	0.0209502	1	1	Q3Y3Z2_NEUCR
biological_process	GO:0046827	positive regulation of protein export from nucleus	1	2	0.5	0.981063	0.256465	1	1	Q3Y3Z2_NEUCR
cellular_component	GO:0005745	m-AAA complex	1	1	1	1	0.144402	1	1	Q7RVQ0_NEUCR
cellular_component	GO:0097002	mitochondrial inner boundary membrane	1	2	0.5	0.979171	0.267974	1	1	Q7RVQ0_NEUCR
cellular_component	GO:0032221	Rpd3S/Clr6-CII complex	1	3	0.333333	0.943515	0.373719	1	1	Q7RXT5_NEUCR
molecular_function	GO:0000293	ferric-chelate reductase activity	1	11	0.0909091	0.549982	0.798109	1	1	Q7SFF5_NEUCR
biological_process	GO:0033215	reductive iron assimilation	1	8	0.125	0.6962	0.694608	1	1	Q7SFF5_NEUCR
biological_process	GO:0032120	ascospore-type prospore membrane formation	1	2	0.5	0.981063	0.256465	1	1	Q7S9B5_NEUCR
biological_process	GO:0045053	protein retention in Golgi apparatus	1	7	0.142857	0.750804	0.645757	1	1	Q7S5K6_NEUCR
molecular_function	GO:0017168	5-oxoprolinase (ATP-hydrolyzing) activity	1	2	0.5	0.981732	0.252219	1	1	V5INS7_NEUCR
cellular_component	GO:0005801	cis-Golgi network	1	9	0.111111	0.564944	0.790061	1	1	Q7SH99_NEUCR
molecular_function	GO:0016747	acyltransferase activity, transferring groups other than amino-acyl groups	1	9	0.111111	0.129605	0.923796	1	1	Q7SE22_NEUCR
biological_process	GO:0006813	potassium ion transport	1	3	0.333333	0.96231	0.148733	1	1	Q7S9D0_NEUCR
cellular_component	GO:0000795	synaptonemal complex	1	4	0.25	0.897739	0.464205	1	1	Q7SDW4_NEUCR
molecular_function	GO:0016706	2-oxoglutarate-dependent dioxygenase activity	1	6	0.166667	0.890536	0.291735	1	1	Q1K812_NEUCR
biological_process	GO:0046856	phosphatidylinositol dephosphorylation	1	10	0.1	0.590155	0.773051	1	1	Q7S867_NEUCR
cellular_component	GO:0031304	intrinsic component of mitochondrial inner membrane	1	4	0.25	0.524434	0.659538	1	1	Q1K4Y9_NEUCR
cellular_component	GO:0005761	mitochondrial ribosome	1	1	1	0.092802	0.963227	1	1	Q1K4Y9_NEUCR
biological_process	GO:0045324	late endosome to vacuole transport	1	6	0.166667	0.943428	0.137584	1	1	Q7S5K6_NEUCR
cellular_component	GO:1990071	TRAPPII protein complex	1	4	0.25	0.897739	0.464205	1	1	Q7S4G8_NEUCR
molecular_function	GO:0004371	glycerone kinase activity	1	2	0.5	0.981732	0.252219	1	1	Q1K7A2_NEUCR
molecular_function	GO:0050354	triokinase activity	1	2	0.5	0.981732	0.252219	1	1	Q1K7A2_NEUCR
biological_process	GO:0019588	anaerobic glycerol catabolic process	1	2	0.5	0.981063	0.256465	1	1	Q1K7A2_NEUCR
cellular_component	GO:0070822	Sin3-type complex	1	4	0.25	0.979621	0.0820943	1	1	Q7S2L8_NEUCR
molecular_function	GO:0008194	UDP-glycosyltransferase activity	1	4	0.25	0.464022	0.750652	1	1	Q7SCP2_NEUCR
biological_process	GO:2000232	regulation of rRNA processing	1	3	0.333333	0.990667	0.0938843	1	1	Q7RV01_NEUCR
biological_process	GO:0097428	protein maturation by iron-sulfur cluster transfer	1	5	0.2	0.6962	0.694608	1	1	F5HAA9_NEUCR
biological_process	GO:0043966	histone H3 acetylation	1	3	0.333333	0.940726	0.249196	1	1	Q7SDV2_NEUCR
biological_process	GO:0006037	cell wall chitin metabolic process	1	5	0.2	0.590155	0.773051	1	1	Q7SGL2_NEUCR
biological_process	GO:1903097	regulation of CENP-A containing nucleosome assembly	1	2	0.5	0.981063	0.256465	1	1	V5IMG6_NEUCR
biological_process	GO:0016925	protein sumoylation	1	8	0.125	0.6962	0.694608	1	1	U9W3H6_NEUCR
cellular_component	GO:0031415	NatA complex	1	3	0.333333	0.943515	0.373719	1	1	Q7SF74_NEUCR
biological_process	GO:0017196	N-terminal peptidyl-methionine acetylation	1	6	0.166667	0.805067	0.589105	1	1	Q7SFC1_NEUCR
molecular_function	GO:0140658	ATP-dependent chromatin remodeler activity	1	1	1	NA	NA	NA	NA	Q7RYI6_NEUCR
molecular_function	GO:0070577	lysine-acetylated histone binding	1	5	0.2	0.861806	0.516564	1	1	Q7RYI6_NEUCR
molecular_function	GO:0000182	rDNA binding	1	3	0.333333	0.950124	0.35339	1	1	Q7RYI6_NEUCR
molecular_function	GO:0061629	RNA polymerase II-specific DNA-binding transcription factor binding	1	2	0.5	0.981732	0.252219	1	1	Q7RYI6_NEUCR
biological_process	GO:0035973	aggrephagy	1	1	1	1	0.137701	1	1	Q7RYI6_NEUCR
biological_process	GO:1900189	positive regulation of cell adhesion involved in single-species biofilm formation	1	1	1	1	0.137701	1	1	Q7RYI6_NEUCR
biological_process	GO:2000219	positive regulation of invasive growth in response to glucose limitation	1	1	1	1	0.137701	1	1	Q7RYI6_NEUCR
biological_process	GO:0031496	positive regulation of mating type switching	1	1	1	1	0.137701	1	1	Q7RYI6_NEUCR
biological_process	GO:0061412	positive regulation of transcription from RNA polymerase II promoter in response to amino acid starvation	1	1	1	1	0.137701	1	1	Q7RYI6_NEUCR
biological_process	GO:0042148	strand invasion	1	3	0.333333	0.948391	0.358893	1	1	Q7RYI6_NEUCR
biological_process	GO:0032012	regulation of ARF protein signal transduction	1	6	0.166667	0.805067	0.589105	1	1	Q7SAX4_NEUCR
cellular_component	GO:0005946	alpha,alpha-trehalose-phosphate synthase complex (UDP-forming)	1	3	0.333333	0.943515	0.373719	1	1	Q7RX47_NEUCR
biological_process	GO:0005991	trehalose metabolic process	1	3	0.333333	0.750804	0.645757	1	1	Q7RX47_NEUCR
biological_process	GO:0010883	regulation of lipid storage	1	2	0.5	0.981063	0.256465	1	1	Q7SEX3_NEUCR
biological_process	GO:0006552	leucine catabolic process	1	4	0.25	0.906116	0.447229	1	1	Q7SE48_NEUCR
biological_process	GO:0031124	mRNA 3'-end processing	1	4	0.25	0.953334	0.118889	1	1	V5IMQ8_NEUCR
molecular_function	GO:0008441	3'(2'),5'-bisphosphate nucleotidase activity	1	3	0.333333	0.950124	0.35339	1	1	Q7S427_NEUCR
molecular_function	GO:0042578	phosphoric ester hydrolase activity	1	3	0.333333	0.698758	0.392327	1	1	Q7S427_NEUCR
biological_process	GO:0000103	sulfate assimilation	1	7	0.142857	0.642377	0.736731	1	1	Q7S427_NEUCR
molecular_function	GO:0004568	chitinase activity	1	13	0.0769231	0.458427	0.849129	1	1	F5HFI3_NEUCR
molecular_function	GO:0004721	phosphoprotein phosphatase activity	1	8	0.125	0.680309	0.478017	1	1	Q7S7R8_NEUCR
biological_process	GO:0007094	mitotic spindle assembly checkpoint signaling	1	11	0.0909091	0.44798	0.854647	1	1	Q7SGE4_NEUCR
biological_process	GO:0051382	kinetochore assembly	1	8	0.125	0.642377	0.736731	1	1	Q7RYV6_NEUCR
molecular_function	GO:0047617	acyl-CoA hydrolase activity	1	6	0.166667	0.810657	0.582008	1	1	Q7S8U1_NEUCR
molecular_function	GO:0008139	nuclear localization sequence binding	1	7	0.142857	0.757566	0.638603	1	1	Q7SDF8_NEUCR
cellular_component	GO:0030907	MBF transcription complex	1	3	0.333333	0.943515	0.373719	1	1	Q7S9W7_NEUCR
molecular_function	GO:0019783	ubiquitin-like protein-specific protease activity	1	3	0.333333	0.716829	0.46741	1	1	V5ILF9_NEUCR
biological_process	GO:0016926	protein desumoylation	1	2	0.5	0.948391	0.358893	1	1	V5IP91_NEUCR
[truncated: 3,982 more rows]
[truncated: 210 more columns]

## Sheet: polyQ⁄N
GO domain	GO ID	GO term	polyQ⁄N protein	total number	number / total	raw p-value under-representation	raw p-value over-representation	FWER under-representation	FWER over-representation	Gene Name
[truncated: 5,033 more rows]
[truncated: 338 more columns]

[truncated: 19 more sheets: polyN, polyY, polyW, polyC, polyP, polyA, polyS, polyT, polyD, polyE, polyG, polyF, polyH, polyI, polyL, polyV, polyM, polyR, polyK]
