# Supplementary material for: Noncanonical usage of stop codons in ciliates expands proteins with structurally flexible Q-rich motifs
Source: eLife. 2024 Feb 23;12:RP91405. doi: 10.7554/eLife.91405 (PMC10942620; doi:10.7554/eLife.91405)
Supplement: Figure 6—source data 11. — The percentages and numbers of SCD and polyX proteins in our search that belong to each indicated Gene Ontology (GO) group are shown. GOfuncR (Huttenhower et al., 2009) was applied for GO enrichment and statistical analysis. The p values adjusted according to the Family-wise error rate (FWER) are shown. The overrepresented GO groups (adjusted p-values ≤0.001) are highlighted in red font. [file elife-91405-fig6-data11.xlsx]

## Sheet: SCD
GO domain	GO ID	GO term	SCD protein	total number	number / total	raw p-value under-representation	raw p-value over-representation	FWER under-representation	FWER over-representation	Gene Name
cellular_component	GO:0016021	integral component of membrane	256	2094	0.122254	3.54463e-11	1	0	1	CHO2_MAGO7	PLPL_MAGO7	PALH_MAGO7	NTE1_MAGO7	GMT_MAGO7	ABC7_MAGO7	G4N935_MAGO7	G4N5I5_MAGO7	G4NC14_MAGO7	G4NLU7_MAGO7	G4MXE7_MAGO7	G4MY44_MAGO7	G4NCX8_MAGO7	G4MWL8_MAGO7	G4N8N4_MAGO7	G4MKC4_MAGO7	G4MZA7_MAGO7	G4N8S9_MAGO7	G4MMS5_MAGO7	G5EH51_MAGO7	G4MXA9_MAGO7	G5EHP2_MAGO7	G5EH28_MAGO7	G5EI65_MAGO7	G5EHV5_MAGO7	Q2KEQ5_MAGO7	G4NKQ7_MAGO7	G5EHV1_MAGO7	G4N9N0_MAGO7	G4MRI5_MAGO7	G4MYL9_MAGO7	G4NGA1_MAGO7	G4MNH4_MAGO7	G4NBC4_MAGO7	G4MMX1_MAGO7	G4NIB5_MAGO7	G4MP21_MAGO7	G4N1Q5_MAGO7	G4MNG8_MAGO7	G4MQ05_MAGO7
cellular_component	GO:0005634	nucleus	195	691	0.2822	1	3.05864e-17	1	0	SSN3_MAGO7	STE20_MAGO7	MST12_MAGO7	NUT1_MAGO7	MIG1_MAGO7	SDS23_MAGO7	STUA_MAGO7	XLNR_MAGO7	XPOT_MAGO7	YPI1_MAGO7	TRF2_MAGO7	G4N744_MAGO7	G4NCF8_MAGO7	G4N9X0_MAGO7	G5EHY7_MAGO7	G5EH81_MAGO7	G5EH28_MAGO7	G5EI02_MAGO7	Q2KEQ5_MAGO7	G5EHS1_MAGO7	G4NE59_MAGO7	G4NFL5_MAGO7	G4N0U1_MAGO7	G4N4Y2_MAGO7	G4MNF4_MAGO7	G4N6Q0_MAGO7	G4NL37_MAGO7	G4N5Y8_MAGO7	G4NH28_MAGO7	G4MTP5_MAGO7	G4MYW3_MAGO7	G4MVW4_MAGO7	G4MVM3_MAGO7	G4MP21_MAGO7	A0A151V4P5_MAGO7	G4MRZ8_MAGO7	G4MK85_MAGO7	G4N4R4_MAGO7	A0A151V4J7_MAGO7	G4MKK5_MAGO7
molecular_function	GO:0005524	ATP binding	155	615	0.252033	1	9.36769e-10	1	0	SSN3_MAGO7	STE20_MAGO7	MAK5_MAGO7	DED1_MAGO7	GET3_MAGO7	MCK1_MAGO7	INO80_MAGO7	MYO1_MAGO7	DRS1_MAGO7	ABC7_MAGO7	DCL1_MAGO7	G4N5A1_MAGO7	G4MUX8_MAGO7	G4N2M4_MAGO7	G4MNZ0_MAGO7	G5EI59_MAGO7	G5EHL3_MAGO7	G5EH72_MAGO7	G4NIT3_MAGO7	G4N9N0_MAGO7	G4MQ04_MAGO7	G4MQC2_MAGO7	G4MN86_MAGO7	G4MTP5_MAGO7	G4MVM3_MAGO7	G4MMX1_MAGO7	G4N7L8_MAGO7	G4N1E5_MAGO7	G4NDU5_MAGO7	G4MK85_MAGO7	G4MKN9_MAGO7	G4MUS5_MAGO7	G4NAF3_MAGO7	G4MR96_MAGO7	G4N811_MAGO7	G4N506_MAGO7	G4NGP6_MAGO7	G4MWY5_MAGO7	G4MTT5_MAGO7	G4MMS0_MAGO7
molecular_function	GO:0008270	zinc ion binding	113	378	0.298942	1	5.19236e-12	1	0	NUT1_MAGO7	SEC24_MAGO7	XLNR_MAGO7	G5EH28_MAGO7	Q2KEQ5_MAGO7	G4NAH8_MAGO7	G4NFL5_MAGO7	G4N4Y2_MAGO7	G4NB96_MAGO7	G4N5Y8_MAGO7	G4MVW4_MAGO7	G4MP21_MAGO7	A0A151V4P5_MAGO7	G4N4R4_MAGO7	A0A151V4J7_MAGO7	G4N853_MAGO7	G4MT18_MAGO7	G4MWM8_MAGO7	G4MRL5_MAGO7	G4MPD7_MAGO7	G4MWP4_MAGO7	G4MPL8_MAGO7	G4MNN4_MAGO7	G4MW89_MAGO7	G4N2N3_MAGO7	G4ND47_MAGO7	G4N8L3_MAGO7	G4N532_MAGO7	G4N224_MAGO7	G4MVA4_MAGO7	G4MSF2_MAGO7	G4N6T1_MAGO7	G4NIQ8_MAGO7	G4MM20_MAGO7	G4MPR7_MAGO7	G4MM49_MAGO7	G4N8I4_MAGO7	G4MVN0_MAGO7	G4NI99_MAGO7	G4NJQ2_MAGO7
molecular_function	GO:0003677	DNA binding	78	255	0.305882	1	4.90626e-12	1	0	SWI6_MAGO7	STUA_MAGO7	INO80_MAGO7	XLNR_MAGO7	TRF2_MAGO7	DCL1_MAGO7	G4N977_MAGO7	G5EH28_MAGO7	G5EI02_MAGO7	Q2KEQ5_MAGO7	G4NFL5_MAGO7	G4N0U1_MAGO7	G4MQC2_MAGO7	G4NL37_MAGO7	G4N5Y8_MAGO7	G4NH28_MAGO7	G4MVW4_MAGO7	G4MP21_MAGO7	G4NG87_MAGO7	G4MK85_MAGO7	A0A151V4J7_MAGO7	G4MRH6_MAGO7	G4MWM8_MAGO7	G4N811_MAGO7	G4NE19_MAGO7	G4MW89_MAGO7	G4N2N3_MAGO7	G4MR69_MAGO7	G4N5D1_MAGO7	G4MNW7_MAGO7	G4ND47_MAGO7	G4MU89_MAGO7	G4N6T1_MAGO7	G4N8I4_MAGO7	G4MVN0_MAGO7	G4NI99_MAGO7	G4MU09_MAGO7	G4MWP0_MAGO7	G4MT25_MAGO7	G4NF77_MAGO7
molecular_function	GO:0046872	metal ion binding	76	459	0.165577	0.999894	0.00014934	1	0.027	SSN3_MAGO7	GET3_MAGO7	MST12_MAGO7	KATG2_MAGO7	NPIIA_MAGO7	LAP1_MAGO7	DCL1_MAGO7	G5EI22_MAGO7	G4NE59_MAGO7	G4N6Q0_MAGO7	G4NL37_MAGO7	G4MTE2_MAGO7	G4MNG8_MAGO7	G4NDI1_MAGO7	G4MK85_MAGO7	G4MPD2_MAGO7	G4MKK5_MAGO7	G4N1B0_MAGO7	G4N839_MAGO7	G4MWF4_MAGO7	G4MT73_MAGO7	G4NE19_MAGO7	G4MSE7_MAGO7	G4MVM5_MAGO7	G4MKI7_MAGO7	G4ND35_MAGO7	A0A151V4M6_MAGO7	G4N9F6_MAGO7	G4MV74_MAGO7	G4MKP3_MAGO7	G4N6N3_MAGO7	G4NA39_MAGO7	G4MW52_MAGO7	G4NB58_MAGO7	G4N456_MAGO7	G4MT81_MAGO7	G4N2L8_MAGO7	G4N797_MAGO7	G4NAX5_MAGO7	G4NHP0_MAGO7
molecular_function	GO:0000981	DNA-binding transcription factor activity, RNA polymerase II-specific	70	189	0.37037	1	2.11399e-12	1	0	XLNR_MAGO7	TRF2_MAGO7	G5EH28_MAGO7	G5EI02_MAGO7	Q2KEQ5_MAGO7	G4NFL5_MAGO7	G4N5Y8_MAGO7	G4MVW4_MAGO7	G4MP21_MAGO7	A0A151V4P5_MAGO7	G4N4R4_MAGO7	A0A151V4J7_MAGO7	G4N853_MAGO7	G4MT18_MAGO7	G4MWM8_MAGO7	G4MWP4_MAGO7	G4MNN4_MAGO7	G4MW89_MAGO7	G4N8L3_MAGO7	G4N532_MAGO7	G4N224_MAGO7	G4MVA4_MAGO7	G4N6T1_MAGO7	G4NIQ8_MAGO7	G4MPR7_MAGO7	G4MM49_MAGO7	G4N8I4_MAGO7	G4MVN0_MAGO7	G4NI99_MAGO7	G4NKQ8_MAGO7	G4N1J2_MAGO7	G4MWP0_MAGO7	G4MT25_MAGO7	G4N3N6_MAGO7	G4MPR8_MAGO7	G4N6I1_MAGO7	G4NF77_MAGO7	G4NEI3_MAGO7	G4NBS6_MAGO7	G4MT41_MAGO7
cellular_component	GO:0005737	cytoplasm	58	365	0.158904	0.0260604	0.978863	0.702	1	STE20_MAGO7	DED1_MAGO7	NST1_MAGO7	SDS23_MAGO7	XPOT_MAGO7	MDM34_MAGO7	ACE1_MAGO7	G4MUI6_MAGO7	G4MT59_MAGO7	G4N9G9_MAGO7	G5EI56_MAGO7	G4N7I3_MAGO7	G4MZ62_MAGO7	G4NDI0_MAGO7	G4NLR5_MAGO7	G4NI33_MAGO7	G4MUU2_MAGO7	G4MSE7_MAGO7	G4MUA9_MAGO7	G4MQR2_MAGO7	G4ND47_MAGO7	G4ND35_MAGO7	G4N4T4_MAGO7	G4MQ98_MAGO7	G4MPR9_MAGO7	G4MRY9_MAGO7	G4MSJ0_MAGO7	G4MYK3_MAGO7	G4MU11_MAGO7	G4MR46_MAGO7	G4MZI8_MAGO7	G4NBY3_MAGO7	G4MYP6_MAGO7	G4ND41_MAGO7	G4NFR7_MAGO7	G4MTA9_MAGO7	G4MW88_MAGO7	G4NF52_MAGO7	G4NLV9_MAGO7	G4MML8_MAGO7
molecular_function	GO:0016787	hydrolase activity	43	196	0.219388	0.851028	0.170592	1	1	MYO1_MAGO7	G5EHV6_MAGO7	G4N6Q0_MAGO7	G4N8M7_MAGO7	G4N4I6_MAGO7	G4N4S3_MAGO7	G4MR96_MAGO7	G4MP38_MAGO7	G4ND47_MAGO7	G4NFJ0_MAGO7	G4MXN4_MAGO7	G4NBZ1_MAGO7	G4MZE4_MAGO7	G4N557_MAGO7	G4MSV2_MAGO7	G4MT81_MAGO7	G4NH56_MAGO7	G4MT72_MAGO7	G4NC27_MAGO7	G4ML29_MAGO7	G4NEV5_MAGO7	G4MRJ6_MAGO7	G4N9X9_MAGO7	G4MKK9_MAGO7	A0A151V4I4_MAGO7	G4MZD9_MAGO7	G4NFC3_MAGO7	G4MZR9_MAGO7	G4MZK0_MAGO7	G4MTU4_MAGO7	G4N1L6_MAGO7	G4N3Z7_MAGO7	G4N5I6_MAGO7	G4NGS5_MAGO7	G4MP79_MAGO7	G4N5C9_MAGO7	G4MQD1_MAGO7	G4NJG4_MAGO7	G4N8M0_MAGO7	G4NDC7_MAGO7
molecular_function	GO:0003723	RNA binding	33	182	0.181319	0.211485	0.829935	1	1	MAK5_MAGO7	YME2_MAGO7	DRS1_MAGO7	DCL1_MAGO7	G4N7I3_MAGO7	G4NDF6_MAGO7	G4N0F2_MAGO7	G4MP44_MAGO7	G4MT73_MAGO7	G4N6H0_MAGO7	G4MRQ6_MAGO7	G4N6Z8_MAGO7	G4N6C6_MAGO7	G4ND47_MAGO7	G4MVR2_MAGO7	G4MQW9_MAGO7	G4MVL2_MAGO7	G4MNW4_MAGO7	G4NH56_MAGO7	G4N540_MAGO7	G4MTA9_MAGO7	G4N5I8_MAGO7	G4MYM6_MAGO7	G4MT27_MAGO7	G4N7J9_MAGO7	G4MS40_MAGO7	G4MU06_MAGO7	A0A151V4I4_MAGO7	G4NJ50_MAGO7	G4N8S8_MAGO7	G4MV21_MAGO7	G4MPG6_MAGO7	G4N847_MAGO7
biological_process	GO:0006351	transcription, DNA-templated	33	103	0.320388	0.999998	4.29218e-06	1	0.001	INO80_MAGO7	XLNR_MAGO7	G5EH28_MAGO7	Q2KEQ5_MAGO7	G4NFL5_MAGO7	G4N5Y8_MAGO7	G4MVW4_MAGO7	G4MP21_MAGO7	A0A151V4J7_MAGO7	G4MWF4_MAGO7	G4MWM8_MAGO7	G4MW89_MAGO7	G4N2N3_MAGO7	G4N6T1_MAGO7	G4N8I4_MAGO7	G4MVN0_MAGO7	G4NI99_MAGO7	G4MWP0_MAGO7	G4MT25_MAGO7	G4NF77_MAGO7	G4NIV0_MAGO7	G4MRM4_MAGO7	G4N111_MAGO7	G4N7V2_MAGO7	G4MZX6_MAGO7	G4MKH9_MAGO7	G4NJP4_MAGO7	G4MWV1_MAGO7	G4NBX7_MAGO7	G4MQD1_MAGO7	G4NCV0_MAGO7	G4MP35_MAGO7	G4MVQ7_MAGO7
molecular_function	GO:0003676	nucleic acid binding	33	121	0.272727	1	1.51271e-08	1	0	G5EHH5_MAGO7	G4NB96_MAGO7	G4N4E2_MAGO7	G4MR96_MAGO7	G4MPL8_MAGO7	G4MP38_MAGO7	G4NFJ0_MAGO7	G4MM13_MAGO7	G4MM20_MAGO7	G4MZE4_MAGO7	G4N557_MAGO7	G4NJQ2_MAGO7	G4MM21_MAGO7	G4MUL7_MAGO7	G4NG99_MAGO7	G4N9X9_MAGO7	G4NF35_MAGO7	G4MZR9_MAGO7	G4MMN6_MAGO7	G4MWR3_MAGO7	G4MY79_MAGO7	G4MTU4_MAGO7	G4NBU3_MAGO7	G4N4M9_MAGO7	G4N3Z7_MAGO7	G4NGS5_MAGO7	G4N594_MAGO7	G4NE81_MAGO7	G4N6B1_MAGO7	G4MM32_MAGO7	G4N9J3_MAGO7	G4MS27_MAGO7	G4MS05_MAGO7
molecular_function	GO:0016491	oxidoreductase activity	32	340	0.0941176	9.0866e-12	1	0	1	NEC1_MAGO7	ACE1_MAGO7	G4MZ93_MAGO7	G4MXP1_MAGO7	G5EGX4_MAGO7	G5EH83_MAGO7	G5EGV1_MAGO7	G5EHG8_MAGO7	G5EH93_MAGO7	G4MYF3_MAGO7	G4MR69_MAGO7	G4N154_MAGO7	G4NHJ8_MAGO7	G4NAH7_MAGO7	A0A151V4M6_MAGO7	G4NJB8_MAGO7	G4N419_MAGO7	G4NHK7_MAGO7	G4NB73_MAGO7	G4MWD1_MAGO7	G4MLT2_MAGO7	G4MWB5_MAGO7	G4NAG8_MAGO7	G4MMG8_MAGO7	G4ND85_MAGO7	G4N5T0_MAGO7	G4NG13_MAGO7	G4NHR0_MAGO7	G4N0V4_MAGO7	G4NDV1_MAGO7	G4N741_MAGO7	G4N8Z9_MAGO7
molecular_function	GO:0016887	ATP hydrolysis activity	31	150	0.206667	0.999999	1.05587e-06	1	0	MAK5_MAGO7	DED1_MAGO7	GET3_MAGO7	INO80_MAGO7	DRS1_MAGO7	G4NIT3_MAGO7	G4N7L8_MAGO7	G4MK85_MAGO7	G4MKN9_MAGO7	G4NAF3_MAGO7	G4NHA6_MAGO7	G4N8V4_MAGO7	G4MV74_MAGO7	G4N540_MAGO7	G4N433_MAGO7	G4N3K7_MAGO7	G4MTV9_MAGO7	G4MV84_MAGO7	G4NES4_MAGO7	G4N791_MAGO7	G4NAD8_MAGO7	G4N151_MAGO7	G4MT82_MAGO7	G4MVC9_MAGO7	G4NH61_MAGO7	G4N7L9_MAGO7	G4MMY8_MAGO7	G4NIX1_MAGO7	G4MQP3_MAGO7	G4MSX0_MAGO7	G5EHW4_MAGO7
biological_process	GO:0006281	DNA repair	25	72	0.347222	0.999989	2.44807e-05	1	0.01	INO80_MAGO7	G4MQC2_MAGO7	G4MTP5_MAGO7	G4MYW3_MAGO7	G4MVM3_MAGO7	G4MK85_MAGO7	G4NAF3_MAGO7	G4MRH6_MAGO7	G4NE19_MAGO7	G4MYA8_MAGO7	G4NGD9_MAGO7	G4MP38_MAGO7	G4MNW7_MAGO7	G4NAD6_MAGO7	G4MU89_MAGO7	G4MVT4_MAGO7	G4NJG7_MAGO7	G4MT81_MAGO7	G4MT45_MAGO7	G4N5P0_MAGO7	G4N1L6_MAGO7	G4NHG4_MAGO7	G4N594_MAGO7	G4NJG4_MAGO7	G4NCG5_MAGO7
biological_process	GO:0015031	protein transport	25	87	0.287356	0.999862	0.000255985	1	0.091	SEC31_MAGO7	ATG11_MAGO7	HSE1_MAGO7	ATG2_MAGO7	ATG16_MAGO7	G4MY96_MAGO7	G4N7B2_MAGO7	G4N599_MAGO7	G4NIZ2_MAGO7	G4NI52_MAGO7	G4MYF8_MAGO7	G4N4U4_MAGO7	G4MYF7_MAGO7	G4MT76_MAGO7	G4NIQ2_MAGO7	G4NIC8_MAGO7	G4NIB9_MAGO7	G4MRU4_MAGO7	G4MSW8_MAGO7	G4MNJ2_MAGO7	G4MTW8_MAGO7	G4MM04_MAGO7	G4NCT4_MAGO7	G4NGP7_MAGO7	G4MRH1_MAGO7
biological_process	GO:0005975	carbohydrate metabolic process	25	164	0.152439	0.0478085	0.966162	0.997	1	G4N4I6_MAGO7	G4MM51_MAGO7	G4NFA4_MAGO7	G4MR77_MAGO7	G4MKB1_MAGO7	G4MXN4_MAGO7	G4NKH8_MAGO7	G4NB58_MAGO7	G4MVJ0_MAGO7	G4NGC6_MAGO7	G4MT72_MAGO7	G4MYF0_MAGO7	G4MWM7_MAGO7	G4NJV6_MAGO7	G4N9D5_MAGO7	G4MZK0_MAGO7	G4N4F9_MAGO7	G4N8A6_MAGO7	G4N191_MAGO7	G4N899_MAGO7	G4NKC7_MAGO7	G4N4V2_MAGO7	G4NEV0_MAGO7	G4N5D8_MAGO7	G4NE47_MAGO7
molecular_function	GO:0003700	DNA-binding transcription factor activity	24	41	0.585366	1	1.00139e-19	1	0	MST12_MAGO7	NUT1_MAGO7	G4N5K0_MAGO7	G4MTR7_MAGO7	G4N4Y2_MAGO7	G4N0G9_MAGO7	G4MU09_MAGO7	G4N9G2_MAGO7	G4MV05_MAGO7	G4N8G7_MAGO7	G4N7G9_MAGO7	G4MX18_MAGO7	G4MUZ6_MAGO7	G4MW93_MAGO7	G4MWL1_MAGO7	G4MZM4_MAGO7	G4MSL1_MAGO7	G4NGX5_MAGO7	G4NE81_MAGO7	G4N9W1_MAGO7	G4N4C2_MAGO7	G4MNY4_MAGO7	G4N5K2_MAGO7	G4N6V5_MAGO7
cellular_component	GO:0005739	mitochondrion	23	154	0.149351	0.00166162	0.999009	0.063	1	UTP10_MAGO7	MDM34_MAGO7	G5EH81_MAGO7	G4NL37_MAGO7	G4MMX1_MAGO7	G4N0Y7_MAGO7	G4NBT5_MAGO7	G4MNV7_MAGO7	G4N6E9_MAGO7	G4N540_MAGO7	G4MTY0_MAGO7	G4NLQ3_MAGO7	G4N7H9_MAGO7	G4MXT0_MAGO7	G4N0K5_MAGO7	G4N0J8_MAGO7	G4N9X8_MAGO7	G4N7B4_MAGO7	G4NF59_MAGO7	G4NHG4_MAGO7	G4NEE2_MAGO7	G4N5K6_MAGO7	G4NCG5_MAGO7
cellular_component	GO:0005789	endoplasmic reticulum membrane	22	108	0.203704	0.610486	0.478914	1	1	SEC31_MAGO7	CHO2_MAGO7	SEC24_MAGO7	ATG2_MAGO7	NTE1_MAGO7	GMT_MAGO7	G4MXA9_MAGO7	G4MNG8_MAGO7	G4N7B0_MAGO7	G4NGR4_MAGO7	G4N2L8_MAGO7	G4MR41_MAGO7	G4MYF8_MAGO7	G4MQR3_MAGO7	G4MYF7_MAGO7	G4NIQ2_MAGO7	G4N7K4_MAGO7	G4MM04_MAGO7	G4N6C7_MAGO7	G4NGP7_MAGO7	G4MRH1_MAGO7	G4MR62_MAGO7
molecular_function	GO:0004672	protein kinase activity	22	66	0.333333	1	3.13071e-07	1	0	G4N5A1_MAGO7	G4MUX8_MAGO7	G4MNZ0_MAGO7	G5EI59_MAGO7	G5EHL3_MAGO7	G4MQ04_MAGO7	G4MN86_MAGO7	G4NDU5_MAGO7	G4MTT5_MAGO7	G4N7I0_MAGO7	G4NG88_MAGO7	G4NHW7_MAGO7	G4MMB0_MAGO7	G4MTX4_MAGO7	G4N7J5_MAGO7	G4N6V6_MAGO7	G4MTJ4_MAGO7	G4NKI8_MAGO7	G4NFR5_MAGO7	G4MK82_MAGO7	G4MTX5_MAGO7	G4N9S8_MAGO7
molecular_function	GO:0022857	transmembrane transporter activity	21	279	0.0752688	0.000157894	0.999907	0.01	1	G4NC14_MAGO7	G5EHP2_MAGO7	G4NKQ7_MAGO7	G4NIB5_MAGO7	G4NFC2_MAGO7	G4N8J4_MAGO7	G4NE87_MAGO7	G4MT23_MAGO7	G4MZS6_MAGO7	G4MTN3_MAGO7	G4N4A0_MAGO7	G4MPH4_MAGO7	G4MX64_MAGO7	G4N0E9_MAGO7	G4N0E1_MAGO7	G4NCC1_MAGO7	G4N8X6_MAGO7	G4MM48_MAGO7	G4NII6_MAGO7	G5EHW3_MAGO7	G4NCK8_MAGO7
molecular_function	GO:0020037	heme binding	18	170	0.105882	0.0222855	0.987615	0.831	1	KATG2_MAGO7	G5EHV5_MAGO7	G4NI06_MAGO7	G4MKJ7_MAGO7	G4MZ98_MAGO7	G4MKD7_MAGO7	G4N6N3_MAGO7	G4N797_MAGO7	G4N931_MAGO7	G4MZ08_MAGO7	G4MRL4_MAGO7	G4NG13_MAGO7	G4NG44_MAGO7	G4MX96_MAGO7	G4N1L7_MAGO7	G4MPE7_MAGO7	G4N2X9_MAGO7	Q2KET0_MAGO7
cellular_component	GO:0005576	extracellular region	17	147	0.115646	0.0300923	0.983143	0.789	1	CE12A_MAGO7	CE12C_MAGO7	KATG2_MAGO7	NPIIA_MAGO7	LAP1_MAGO7	G4N4I6_MAGO7	G4NDI0_MAGO7	G4MXN4_MAGO7	G4NHR4_MAGO7	G4NHM4_MAGO7	G4NIM7_MAGO7	G4NB63_MAGO7	G4MQV7_MAGO7	G4MKA3_MAGO7	G4N611_MAGO7	A0A151V4I2_MAGO7	G4MZV6_MAGO7
molecular_function	GO:0004674	protein serine/threonine kinase activity	17	53	0.320755	0.999928	0.000207939	1	0.033	G4MVM3_MAGO7	G4N1E5_MAGO7	G4MWY5_MAGO7	G4MMS0_MAGO7	G4N845_MAGO7	G4NJG7_MAGO7	G4MVT0_MAGO7	G4MKX6_MAGO7	G4MRS3_MAGO7	G4MYB0_MAGO7	G4N462_MAGO7	G4NCR0_MAGO7	G4N4D3_MAGO7	G4MY59_MAGO7	G4N6G2_MAGO7	G4NEM6_MAGO7	G4N688_MAGO7
biological_process	GO:0006886	intracellular protein transport	16	60	0.266667	0.988147	0.0198804	1	0.999	SEC24_MAGO7	G4N9X0_MAGO7	G4N839_MAGO7	G4N506_MAGO7	G4MW99_MAGO7	G4NGR4_MAGO7	G4MMY1_MAGO7	G4N4D6_MAGO7	G4NGQ6_MAGO7	G4NEP1_MAGO7	G4NHB7_MAGO7	G4MZL7_MAGO7	G4MSH9_MAGO7	G4ND44_MAGO7	G4N6C7_MAGO7	G4N974_MAGO7
molecular_function	GO:0005506	iron ion binding	16	160	0.1	0.0134335	0.99293	0.643	1	G5EHV5_MAGO7	G4MWF7_MAGO7	G4NI06_MAGO7	G4MKJ7_MAGO7	G4MKD7_MAGO7	G4NJ47_MAGO7	G4MZ08_MAGO7	G4MRL4_MAGO7	G4NG13_MAGO7	G4NG44_MAGO7	G4MX96_MAGO7	G4N1L7_MAGO7	G4MPE7_MAGO7	G4MVI0_MAGO7	G4N2X9_MAGO7	Q2KET0_MAGO7
molecular_function	GO:0005085	guanyl-nucleotide exchange factor activity	16	28	0.571429	1	9.25061e-07	1	0	GET3_MAGO7	G4MUA9_MAGO7	G4NCN0_MAGO7	G4MKY1_MAGO7	G4MN05_MAGO7	G4N5J5_MAGO7	G4MUV0_MAGO7	G4NJK5_MAGO7	G4MNX2_MAGO7	G4NIC8_MAGO7	G4N038_MAGO7	G4NDF1_MAGO7	G4N9H7_MAGO7	G4NDV0_MAGO7	G4NAK1_MAGO7	G4MRG7_MAGO7
biological_process	GO:0032259	methylation	15	81	0.185185	0.222285	0.848332	1	1	CHO2_MAGO7	NEC1_MAGO7	ACE1_MAGO7	G5EGV1_MAGO7	G5EH93_MAGO7	G4MR69_MAGO7	G4NHJ8_MAGO7	G4NHK7_MAGO7	G4NLQ3_MAGO7	G4MWD1_MAGO7	G4MWB5_MAGO7	G4NAU6_MAGO7	G4N631_MAGO7	G4N2S6_MAGO7	G4N0L3_MAGO7
molecular_function	GO:0004497	monooxygenase activity	14	147	0.0952381	0.0023965	0.998898	0.176	1	G4NI77_MAGO7	G5EHV5_MAGO7	G4NI06_MAGO7	G4MKJ7_MAGO7	G4MKD7_MAGO7	G4MZ08_MAGO7	G4MRL4_MAGO7	G4MTY8_MAGO7	G4NG13_MAGO7	G4MX96_MAGO7	G4N1L7_MAGO7	G4MPE7_MAGO7	G4N2X9_MAGO7	Q2KET0_MAGO7
cellular_component	GO:0016020	membrane	14	72	0.194444	1.12028e-08	1	0	1	G4N5A1_MAGO7	G4N839_MAGO7	G4N980_MAGO7	G4NJH8_MAGO7	G4NHE3_MAGO7	G4NE21_MAGO7	G4NCS0_MAGO7	G4N981_MAGO7	G4NG13_MAGO7	G4N034_MAGO7	G4MNJ2_MAGO7	G4NC08_MAGO7	G4N5K6_MAGO7	G5EHT6_MAGO7
cellular_component	GO:0005730	nucleolus	13	115	0.113043	0.0354129	0.980547	0.839	1	MAK5_MAGO7	UTP10_MAGO7	DRS1_MAGO7	G4MT59_MAGO7	G4NHA6_MAGO7	G4MNW4_MAGO7	G4N540_MAGO7	G4N0J6_MAGO7	G4NGS5_MAGO7	G4N8S8_MAGO7	G4NBX7_MAGO7	G4N847_MAGO7	G4MNF1_MAGO7
cellular_component	GO:0005886	plasma membrane	13	66	0.19697	0.737247	0.359056	1	1	PALH_MAGO7	G4NAB0_MAGO7	G4MNJ5_MAGO7	G4N6E9_MAGO7	G4MKQ3_MAGO7	G4MR41_MAGO7	G4NLR2_MAGO7	G4MU02_MAGO7	G4MLP9_MAGO7	G4MT77_MAGO7	G4N0X4_MAGO7	G4MNF1_MAGO7	G4NJ72_MAGO7
cellular_component	GO:0005829	cytosol	13	123	0.105691	0.0138959	0.992678	0.455	1	G4N773_MAGO7	G4MMY1_MAGO7	G4N7X5_MAGO7	G4N4D6_MAGO7	G4MYK3_MAGO7	G4MYM4_MAGO7	G4NE21_MAGO7	G4MZL7_MAGO7	G4N7T3_MAGO7	G4NCS0_MAGO7	G4N038_MAGO7	G4MNF1_MAGO7	G5EHT6_MAGO7
molecular_function	GO:0016705	oxidoreductase activity, acting on paired donors, with incorporation or reduction of molecular oxygen	13	129	0.100775	0.00497153	0.997604	0.32	1	G5EHV5_MAGO7	G4MWF7_MAGO7	G4NI06_MAGO7	G4MKJ7_MAGO7	G4MKD7_MAGO7	G4NJ47_MAGO7	G4MZ08_MAGO7	G4MRL4_MAGO7	G4MX96_MAGO7	G4N1L7_MAGO7	G4MPE7_MAGO7	G4N2X9_MAGO7	Q2KET0_MAGO7
biological_process	GO:0006355	regulation of transcription, DNA-templated	13	40	0.325	0.998696	0.00239832	1	0.577	G5EH72_MAGO7	G4NIN5_MAGO7	G4MSF2_MAGO7	G4MU11_MAGO7	G4N775_MAGO7	G4N702_MAGO7	G4N8D9_MAGO7	G4N0J6_MAGO7	G4NIS4_MAGO7	G4MKE0_MAGO7	G4N0S0_MAGO7	G4NEA8_MAGO7	G4MV99_MAGO7
molecular_function	GO:0004386	helicase activity	13	33	0.393939	0.999992	2.30545e-05	1	0.004	DCL1_MAGO7	G4MR96_MAGO7	G4NL12_MAGO7	G4MZE4_MAGO7	G4MRJ6_MAGO7	G4N9X9_MAGO7	G4MZR9_MAGO7	G4MTU4_MAGO7	G4N1L6_MAGO7	G4N3Z7_MAGO7	G4N5I6_MAGO7	G4NIZ8_MAGO7	G4MP79_MAGO7
molecular_function	GO:0106310	protein serine kinase activity	12	30	0.4	0.999593	0.00159079	1	0.255	SSN3_MAGO7	STE20_MAGO7	MCK1_MAGO7	G4MVM3_MAGO7	G4N845_MAGO7	G4NJG7_MAGO7	G4MVT0_MAGO7	G4ML35_MAGO7	G4N462_MAGO7	G4NFW8_MAGO7	G4MY59_MAGO7	G4NEM6_MAGO7
molecular_function	GO:0004712	protein serine/threonine/tyrosine kinase activity	12	31	0.387097	0.998327	0.00538372	1	0.785	SSN3_MAGO7	STE20_MAGO7	MCK1_MAGO7	G4MVM3_MAGO7	G4N845_MAGO7	G4NJG7_MAGO7	G4MVT0_MAGO7	G4ML35_MAGO7	G4N462_MAGO7	G4NFW8_MAGO7	G4MY59_MAGO7	G4NEM6_MAGO7
molecular_function	GO:0008168	methyltransferase activity	12	62	0.193548	0.424908	0.663395	1	1	NEC1_MAGO7	ACE1_MAGO7	G5EGV1_MAGO7	G4MR69_MAGO7	G4NHJ8_MAGO7	G4MW13_MAGO7	G4NHK7_MAGO7	G4NLQ3_MAGO7	G4MWD1_MAGO7	G4MWB5_MAGO7	G4NAU6_MAGO7	G4N2S6_MAGO7
biological_process	GO:0016192	vesicle-mediated transport	12	40	0.3	0.995179	0.00839052	1	0.983	G4N839_MAGO7	G4MKY1_MAGO7	G4MW99_MAGO7	G4NI52_MAGO7	G4MV52_MAGO7	G4NHB7_MAGO7	G4ND45_MAGO7	G4MYP3_MAGO7	G4N984_MAGO7	G4NGM1_MAGO7	G4N974_MAGO7	G5EHD2_MAGO7
biological_process	GO:0051301	cell division	12	49	0.244898	0.997626	0.00523235	1	0.926	G4MTP9_MAGO7	G4NCN0_MAGO7	G4ML42_MAGO7	G4N8V4_MAGO7	G4MWK4_MAGO7	G4MTB0_MAGO7	G4N573_MAGO7	G4NH61_MAGO7	G4NCT8_MAGO7	G4MMY8_MAGO7	G4MRV1_MAGO7	G4NGP9_MAGO7
molecular_function	GO:0016874	ligase activity	12	37	0.324324	0.943466	0.0853477	1	1	ACE1_MAGO7	G5EGV1_MAGO7	G4NF46_MAGO7	G4NHJ8_MAGO7	G4MPJ8_MAGO7	G4MTG7_MAGO7	G4NHK7_MAGO7	G4MWB5_MAGO7	G4NF21_MAGO7	G4MZD9_MAGO7	G4N066_MAGO7	G4NG64_MAGO7
molecular_function	GO:0005096	GTPase activator activity	11	25	0.44	1	4.76256e-09	1	0	IML1_MAGO7	G4NA14_MAGO7	G4NGW7_MAGO7	G4MTX6_MAGO7	G4MQB0_MAGO7	G4MQQ3_MAGO7	G4NAR8_MAGO7	G4NLV9_MAGO7	G4NGY4_MAGO7	G4MQB1_MAGO7	G4MUG4_MAGO7
molecular_function	GO:0031177	phosphopantetheine binding	11	34	0.323529	0.994616	0.0154248	1	0.98	NEC1_MAGO7	ACE1_MAGO7	G5EGV1_MAGO7	G4NF46_MAGO7	G4NHJ8_MAGO7	G4NHK7_MAGO7	G4MWD1_MAGO7	G4MWB5_MAGO7	G4NF21_MAGO7	G4NG64_MAGO7	G4NDV1_MAGO7
molecular_function	GO:0043565	sequence-specific DNA binding	11	19	0.578947	0.998408	0.00433174	1	0.769	NUT1_MAGO7	G4N4Y2_MAGO7	G4N0G9_MAGO7	G4MSF2_MAGO7	G4N8G7_MAGO7	G4N7G9_MAGO7	G4MW93_MAGO7	G4MWL1_MAGO7	G4MKE0_MAGO7	G4N0S0_MAGO7	G4N9W1_MAGO7
molecular_function	GO:0004252	serine-type endopeptidase activity	10	48	0.208333	0.8543	0.245707	1	1	G5EHB5_MAGO7	G4NA68_MAGO7	G4N980_MAGO7	G4NJH8_MAGO7	G4MY16_MAGO7	G4NHE3_MAGO7	G4N981_MAGO7	G4NIJ7_MAGO7	G4N6E8_MAGO7	G4MLM6_MAGO7
biological_process	GO:0006325	chromatin organization	10	41	0.243902	0.963623	0.0589183	1	1	G4MVM3_MAGO7	G4NAF3_MAGO7	G4NCH7_MAGO7	G4MR69_MAGO7	G4NIC9_MAGO7	G4NJG7_MAGO7	G4NKE1_MAGO7	G4NI80_MAGO7	G4MSV1_MAGO7	G4N1E0_MAGO7
biological_process	GO:0006633	fatty acid biosynthetic process	10	30	0.333333	0.9903	0.0254694	1	0.999	ACE1_MAGO7	G5EGV1_MAGO7	G4NHJ8_MAGO7	G4MUK6_MAGO7	G4NJB8_MAGO7	G4MWD1_MAGO7	G4MWB5_MAGO7	G4NCB1_MAGO7	G4NHR0_MAGO7	G4NDV1_MAGO7
molecular_function	GO:0004553	hydrolase activity, hydrolyzing O-glycosyl compounds	10	80	0.125	0.0154707	0.991283	0.697	1	G4MM51_MAGO7	G4MKB1_MAGO7	G4MMG0_MAGO7	G4MVJ0_MAGO7	G4NGC6_MAGO7	G4MYF0_MAGO7	G4NJV6_MAGO7	G4N9D5_MAGO7	G4N191_MAGO7	G4N4V2_MAGO7
molecular_function	GO:0003824	catalytic activity	10	98	0.102041	7.14425e-10	1	0	1	G4N8F1_MAGO7	G4NGN7_MAGO7	G4N0L2_MAGO7	G4MTQ9_MAGO7	G4N3U3_MAGO7	G4MN30_MAGO7	G4MR51_MAGO7	G4N8M6_MAGO7	G4N365_MAGO7	G4NJG3_MAGO7
cellular_component	GO:0005643	nuclear pore	10	18	0.555556	0.999995	3.80166e-05	1	0.004	G4MY96_MAGO7	G4N7B2_MAGO7	G4N675_MAGO7	G4MVM4_MAGO7	G4NIB9_MAGO7	G4MVE3_MAGO7	G4MVE2_MAGO7	G4MSW8_MAGO7	G4MTW8_MAGO7	G4NKI1_MAGO7
molecular_function	GO:0005525	GTP binding	9	118	0.0762712	0.00427365	0.998349	0.286	1	G4MT59_MAGO7	G4NIR6_MAGO7	G4N2L5_MAGO7	G4NH97_MAGO7	G4MQD8_MAGO7	G4NDZ9_MAGO7	G4NBP4_MAGO7	G4N9R2_MAGO7	G4NJ72_MAGO7
biological_process	GO:0007165	signal transduction	9	29	0.310345	1	7.04981e-08	1	0	G4NGW7_MAGO7	G4MQB0_MAGO7	G4MQQ3_MAGO7	G4NCS0_MAGO7	G4MQB1_MAGO7	G4NHG8_MAGO7	G4MNF1_MAGO7	G4MP01_MAGO7	G5EHT6_MAGO7
molecular_function	GO:0003724	RNA helicase activity	9	29	0.310345	0.987153	0.0356229	1	1	MAK5_MAGO7	DED1_MAGO7	DRS1_MAGO7	G4ND47_MAGO7	G4NHA6_MAGO7	G4NFJ0_MAGO7	G4NH56_MAGO7	A0A151V4I4_MAGO7	G4NGS5_MAGO7
molecular_function	GO:0004222	metalloendopeptidase activity	9	30	0.3	0.983466	0.0438038	1	1	NPIIA_MAGO7	G4MNG8_MAGO7	G4MKP3_MAGO7	G4N7C7_MAGO7	G4N9C9_MAGO7	G4N151_MAGO7	G4NH61_MAGO7	G4N8Z3_MAGO7	A0A151V4I2_MAGO7
molecular_function	GO:0004315	3-oxoacyl-[acyl-carrier-protein] synthase activity	9	23	0.391304	0.998148	0.00721067	1	0.833	ACE1_MAGO7	G5EGV1_MAGO7	G4NHJ8_MAGO7	G4NJB8_MAGO7	G4MWD1_MAGO7	G4MWB5_MAGO7	G4NCB1_MAGO7	G4NHR0_MAGO7	G4NDV1_MAGO7
molecular_function	GO:0140359	ABC-type transporter activity	9	39	0.230769	0.95029	0.103086	1	1	ABC7_MAGO7	G4N9N0_MAGO7	G4MMX1_MAGO7	G4MUS5_MAGO7	G4N2S4_MAGO7	G4NG68_MAGO7	G4MQL6_MAGO7	G4MW48_MAGO7	Q2KEJ1_MAGO7
molecular_function	GO:0071949	FAD binding	8	76	0.105263	0.109182	0.943149	1	1	G4MYF3_MAGO7	G4NAH7_MAGO7	G4N419_MAGO7	G4N5S7_MAGO7	G4NAG8_MAGO7	G4MTY8_MAGO7	G4MRG8_MAGO7	G4NGE9_MAGO7
cellular_component	GO:0005743	mitochondrial inner membrane	8	97	0.0824742	0.0160223	0.991772	0.495	1	G4N6U6_MAGO7	G4N4P3_MAGO7	G4NA39_MAGO7	G4NFW9_MAGO7	G4ND67_MAGO7	G4MSA4_MAGO7	G4ND59_MAGO7	G4NE44_MAGO7
biological_process	GO:0007049	cell cycle	8	21	0.380952	1	6.07876e-09	1	0	G4MTP9_MAGO7	G4ML42_MAGO7	G4MWK4_MAGO7	G4N685_MAGO7	G4MTB0_MAGO7	G4N573_MAGO7	G4NDQ6_MAGO7	G4NHA0_MAGO7
biological_process	GO:0006310	DNA recombination	8	24	0.333333	0.962968	0.0737552	1	1	G4MQC2_MAGO7	G4MRH6_MAGO7	G4NE19_MAGO7	G4MP38_MAGO7	G4MNW7_MAGO7	G4N540_MAGO7	G4MT45_MAGO7	G4MSU8_MAGO7
biological_process	GO:0007264	small GTPase mediated signal transduction	8	17	0.470588	0.99998	0.000101126	1	0.036	G5EHS7_MAGO7	G4NCN0_MAGO7	G4NH97_MAGO7	G4MNX2_MAGO7	G4N9H7_MAGO7	G4NDV0_MAGO7	G4MRG7_MAGO7	G4NJ72_MAGO7
cellular_component	GO:0000329	fungal-type vacuole membrane	8	29	0.275862	0.984514	0.0414925	1	1	G5EGV7_MAGO7	G4MUS5_MAGO7	G4N4D6_MAGO7	G4NLR2_MAGO7	G4ND26_MAGO7	G4N151_MAGO7	G4NKI8_MAGO7	G5EHV3_MAGO7
molecular_function	GO:0017056	structural constituent of nuclear pore	8	11	0.727273	0.999997	4.9625e-05	1	0.007	G4N7B2_MAGO7	G4N675_MAGO7	G4N7Y4_MAGO7	G4N4U4_MAGO7	G4NIB9_MAGO7	G4MSW8_MAGO7	G4MPJ1_MAGO7	G4MTW8_MAGO7
molecular_function	GO:0003924	GTPase activity	7	84	0.0833333	0.0236716	0.990309	0.845	1	G4NIR6_MAGO7	G4N2L5_MAGO7	G4NH97_MAGO7	G4MQD8_MAGO7	G4NDZ9_MAGO7	G4NBP4_MAGO7	G4NJ72_MAGO7
molecular_function	GO:0035091	phosphatidylinositol binding	7	18	0.388889	0.997782	0.00726074	1	0.84	HSE1_MAGO7	G4N773_MAGO7	G4ND33_MAGO7	G4NEK9_MAGO7	G4MUV9_MAGO7	G4MZL7_MAGO7	G4MYY5_MAGO7
molecular_function	GO:0003743	translation initiation factor activity	7	44	0.159091	0.573169	0.589569	1	1	EIF3K_MAGO7	DED1_MAGO7	EIF3C_MAGO7	G4MZ62_MAGO7	G4NF87_MAGO7	G4NDZ9_MAGO7	G4NEF9_MAGO7
molecular_function	GO:0000287	magnesium ion binding	7	43	0.162791	0.599763	0.563679	1	1	G4N506_MAGO7	G4NGP6_MAGO7	G4MNV7_MAGO7	G4MR48_MAGO7	G4MYK3_MAGO7	G4N2Y7_MAGO7	G4MWQ1_MAGO7
biological_process	GO:0006357	regulation of transcription by RNA polymerase II	7	34	0.205882	0.8811	0.180694	1	1	NUT1_MAGO7	G4N4Y2_MAGO7	G4MW93_MAGO7	G4N4E8_MAGO7	G4MMM1_MAGO7	G4MTL1_MAGO7	G4MNE5_MAGO7
biological_process	GO:0006260	DNA replication	7	24	0.291667	0.989998	0.0205971	1	0.999	G4MQC2_MAGO7	G4NL37_MAGO7	G4MP38_MAGO7	G4MT45_MAGO7	G4NHG4_MAGO7	G4MNY7_MAGO7	G4NIT0_MAGO7
molecular_function	GO:0016740	transferase activity	7	59	0.118644	0.629872	0.407536	1	1	G5EHS7_MAGO7	G4NAB0_MAGO7	G4NIC9_MAGO7	G4NKE1_MAGO7	G4NI80_MAGO7	G4MSV1_MAGO7	G4MLL6_MAGO7
cellular_component	GO:0000139	Golgi membrane	6	33	0.181818	0.500635	0.667932	1	1	SEC24_MAGO7	GMT_MAGO7	G4MLK4_MAGO7	G4NI52_MAGO7	G4MR41_MAGO7	G4N6C7_MAGO7
cellular_component	GO:0005681	spliceosomal complex	6	31	0.193548	0.514227	0.627354	1	1	SYF1_MAGO7	G4NCF8_MAGO7	G4NEH6_MAGO7	G4MZ61_MAGO7	G4MWR3_MAGO7	G4MPG6_MAGO7
cellular_component	GO:0000781	chromosome, telomeric region	6	16	0.375	0.993144	0.0212407	1	0.916	G4MVM3_MAGO7	G4N685_MAGO7	G4MZ82_MAGO7	G4MVC9_MAGO7	G4N4E8_MAGO7	G4NEA8_MAGO7
cellular_component	GO:0035861	site of double-strand break	6	14	0.428571	0.996671	0.0161443	1	0.893	G4N811_MAGO7	G4N540_MAGO7	G4N1A8_MAGO7	G4NIS4_MAGO7	G4N7L0_MAGO7	G4N6G2_MAGO7
molecular_function	GO:0003779	actin binding	6	23	0.26087	0.996001	0.0113891	1	0.932	G4MNJ5_MAGO7	G4MKQ3_MAGO7	G4NIY0_MAGO7	G4N6W5_MAGO7	G4N0X4_MAGO7	G4NGP9_MAGO7
molecular_function	GO:0005509	calcium ion binding	6	48	0.125	0.315337	0.816114	1	1	G4N040_MAGO7	G4MKQ3_MAGO7	G4MR41_MAGO7	G4NCS0_MAGO7	G4MNL6_MAGO7	G4MX75_MAGO7
cellular_component	GO:0005774	vacuolar membrane	6	29	0.206897	0.950929	0.0876683	1	1	ATG11_MAGO7	IML1_MAGO7	MSB2_MAGO7	G4MXL5_MAGO7	G4MT77_MAGO7	G4NJ72_MAGO7
biological_process	GO:0035556	intracellular signal transduction	6	15	0.4	1	5.32009e-08	1	0	IML1_MAGO7	G4MSZ4_MAGO7	G4MRV2_MAGO7	G4MR48_MAGO7	G4NFW8_MAGO7	G4NAK1_MAGO7
biological_process	GO:0006397	mRNA processing	6	47	0.12766	0.386708	0.706855	1	1	YME2_MAGO7	G4MSK2_MAGO7	G4MT73_MAGO7	G4ND41_MAGO7	G4N5I8_MAGO7	G4MR38_MAGO7
biological_process	GO:0043161	proteasome-mediated ubiquitin-dependent protein catabolic process	6	34	0.176471	0.162143	0.907442	1	1	G5EHL1_MAGO7	G4MSE7_MAGO7	G4NBY3_MAGO7	G4NDR0_MAGO7	G4NAA5_MAGO7	G5EHP6_MAGO7
molecular_function	GO:0043130	ubiquitin binding	6	20	0.3	0.967264	0.0924764	1	1	HSE1_MAGO7	G4MKY1_MAGO7	G4MNJ5_MAGO7	G4NEF1_MAGO7	G4NLR2_MAGO7	G4MKC1_MAGO7
molecular_function	GO:0046983	protein dimerization activity	6	18	0.333333	0.939581	0.113948	1	1	MIG1_MAGO7	G4MYV9_MAGO7	G4MZ02_MAGO7	G4NB98_MAGO7	G4MUF5_MAGO7	G4NCG4_MAGO7
biological_process	GO:0045944	positive regulation of transcription by RNA polymerase II	6	17	0.352941	0.819983	0.306119	1	1	MIG1_MAGO7	G5EI02_MAGO7	G4MUR7_MAGO7	G4N8G7_MAGO7	G4N7G9_MAGO7	G4MWL1_MAGO7
cellular_component	GO:0005874	microtubule	6	34	0.176471	0.528312	0.643264	1	1	G5EI23_MAGO7	G4NCM1_MAGO7	G4MSJ0_MAGO7	G4N446_MAGO7	G4NH27_MAGO7	G4MW60_MAGO7
biological_process	GO:0006338	chromatin remodeling	6	26	0.230769	0.942997	0.106163	1	1	INO80_MAGO7	G4NG86_MAGO7	G4MYA8_MAGO7	G4N5B7_MAGO7	G4MSV2_MAGO7	G4MKE0_MAGO7
cellular_component	GO:0005794	Golgi apparatus	6	32	0.1875	0.804364	0.278241	1	1	G4NGR4_MAGO7	G4NGQ6_MAGO7	G4ND26_MAGO7	G4NE21_MAGO7	G4NIC8_MAGO7	G4MNI5_MAGO7
cellular_component	GO:0000785	chromatin	6	44	0.136364	0.58758	0.525406	1	1	G4N811_MAGO7	G4NG86_MAGO7	G4MSV2_MAGO7	G4MVC9_MAGO7	G4N6G2_MAGO7	G4N688_MAGO7
molecular_function	GO:0050660	flavin adenine dinucleotide binding	6	64	0.09375	0.0225462	0.988321	0.836	1	G4MS69_MAGO7	G4MXT1_MAGO7	G4N440_MAGO7	G4MUR1_MAGO7	G4NEQ1_MAGO7	G4NE44_MAGO7
molecular_function	GO:0005507	copper ion binding	6	32	0.1875	0.743419	0.423213	1	1	G5EGX4_MAGO7	G5EH07_MAGO7	G4MU09_MAGO7	G4ND85_MAGO7	G4N5T0_MAGO7	G4N0V4_MAGO7
molecular_function	GO:0004843	thiol-dependent deubiquitinase	6	20	0.3	0.967264	0.0924764	1	1	G5EHE1_MAGO7	G5EHL1_MAGO7	G4NH91_MAGO7	G4N3S6_MAGO7	G4MZ61_MAGO7	G4N3H1_MAGO7
biological_process	GO:0045892	negative regulation of transcription, DNA-templated	6	12	0.5	0.985754	0.0316611	1	1	G4N0G9_MAGO7	G4NIC9_MAGO7	G4NKE1_MAGO7	G4N3K7_MAGO7	G4NI80_MAGO7	G4MSV1_MAGO7
biological_process	GO:0006364	rRNA processing	5	58	0.0862069	0.00226244	0.999172	0.226	1	MAK5_MAGO7	G4MT59_MAGO7	G4MNW4_MAGO7	G4N3K7_MAGO7	G4N847_MAGO7
molecular_function	GO:0042802	identical protein binding	5	27	0.185185	0.863537	0.256581	1	1	GET3_MAGO7	G5EI23_MAGO7	G4NDI0_MAGO7	G4MNJ5_MAGO7	G4MTL1_MAGO7
biological_process	GO:0006412	translation	5	114	0.0438596	0.0013848	0.999312	0.15	1	G4NG56_MAGO7	G4NLQ3_MAGO7	G4NGF2_MAGO7	G4NF52_MAGO7	G4NIU4_MAGO7
biological_process	GO:0006888	endoplasmic reticulum to Golgi vesicle-mediated transport	5	29	0.172414	0.706433	0.465797	1	1	SEC31_MAGO7	SEC24_MAGO7	G4NGR4_MAGO7	G4NGQ6_MAGO7	G4N6C7_MAGO7
cellular_component	GO:0043332	mating projection tip	5	10	0.5	0.993373	0.0317018	1	1	STE20_MAGO7	MYO1_MAGO7	G4N5J5_MAGO7	G4MUV9_MAGO7	G4MP09_MAGO7
cellular_component	GO:0010008	endosome membrane	5	18	0.277778	0.751226	0.413991	1	1	HSE1_MAGO7	G4N773_MAGO7	G4MNJ5_MAGO7	G4MKQ3_MAGO7	G4MYM4_MAGO7
biological_process	GO:0030245	cellulose catabolic process	5	22	0.227273	0.860223	0.289593	1	1	CE12A_MAGO7	CE12C_MAGO7	G4MMG0_MAGO7	A0A151V4E7_MAGO7	A0A151V4R8_MAGO7
biological_process	GO:0006629	lipid metabolic process	5	29	0.172414	0.486107	0.583703	1	1	IRS4_MAGO7	G4N1E1_MAGO7	G4NLL1_MAGO7	G4N4Z5_MAGO7	G4N9K6_MAGO7
molecular_function	GO:0030248	cellulose binding	5	22	0.227273	0.86549	0.281426	1	1	CE12C_MAGO7	G4N4I6_MAGO7	G4MXN4_MAGO7	G4NHR4_MAGO7	G4NIM7_MAGO7
biological_process	GO:0006897	endocytosis	5	19	0.263158	0.809361	0.359572	1	1	MYO1_MAGO7	G4N506_MAGO7	G4MNJ5_MAGO7	G4MKQ3_MAGO7	G4N034_MAGO7
molecular_function	GO:0000166	nucleotide binding	5	33	0.151515	0.999664	0.000468703	1	0.07	G4NL37_MAGO7	G4MT24_MAGO7	G4MXT0_MAGO7	G4N181_MAGO7	G4NHG4_MAGO7
biological_process	GO:0016042	lipid catabolic process	5	23	0.217391	0.89125	0.200708	1	1	PLPL_MAGO7	G4MRV2_MAGO7	G4MQR8_MAGO7	G4MR30_MAGO7	G4MV95_MAGO7
molecular_function	GO:0031267	small GTPase binding	5	17	0.294118	0.954794	0.128921	1	1	XPOT_MAGO7	G4MPR9_MAGO7	G4NEP1_MAGO7	G4MSH9_MAGO7	G4NGP9_MAGO7
molecular_function	GO:0051015	actin filament binding	5	12	0.416667	0.988834	0.0465094	1	1	MYO1_MAGO7	G4N933_MAGO7	G4NKK3_MAGO7	G4NLA2_MAGO7	G4N034_MAGO7
biological_process	GO:0008643	carbohydrate transport	5	28	0.178571	0.660503	0.531853	1	1	GMT_MAGO7	G4MNK1_MAGO7	G4N0E9_MAGO7	G4NII6_MAGO7	G5EHW3_MAGO7
molecular_function	GO:0051539	4 iron, 4 sulfur cluster binding	5	30	0.166667	0.639321	0.553008	1	1	G4NL37_MAGO7	G4MK85_MAGO7	G4MXT0_MAGO7	G4NHG4_MAGO7	G4MKI2_MAGO7
molecular_function	GO:0003684	damaged DNA binding	5	14	0.357143	0.983102	0.0629602	1	1	G5EH81_MAGO7	G4NBT5_MAGO7	G4ND24_MAGO7	G4MUV6_MAGO7	G4NCG5_MAGO7
molecular_function	GO:0016301	kinase activity	5	30	0.166667	0.999966	6.58612e-05	1	0.008	G4MN63_MAGO7	G4MUV9_MAGO7	G4MR28_MAGO7	G4N1E0_MAGO7	G4NEV0_MAGO7
molecular_function	GO:0004725	protein tyrosine phosphatase activity	5	18	0.277778	0.925446	0.184942	1	1	G4MZ37_MAGO7	G4NDH6_MAGO7	G4NH88_MAGO7	G4N549_MAGO7	G4MP10_MAGO7
molecular_function	GO:0070403	NAD+ binding	5	11	0.454545	0.995972	0.0220999	1	0.994	G4NIC9_MAGO7	G4NKE1_MAGO7	G4NI80_MAGO7	G4MSV1_MAGO7	G4N0T7_MAGO7
molecular_function	GO:0051213	dioxygenase activity	5	33	0.151515	0.25401	0.859077	1	1	G4MWF7_MAGO7	G4NJ47_MAGO7	G4N2M5_MAGO7	G4MQ72_MAGO7	G4N2X9_MAGO7
cellular_component	GO:0110165	cellular anatomical entity	5	26	0.192308	0.196479	0.889854	1	1	G4MPB7_MAGO7	G4NEL9_MAGO7	G4MY16_MAGO7	G4N775_MAGO7	G4NDF3_MAGO7
molecular_function	GO:0016788	hydrolase activity, acting on ester bonds	5	13	0.384615	0.982643	0.0252084	1	0.995	G4NBF7_MAGO7	G4NF62_MAGO7	G4MYF8_MAGO7	G4MYF7_MAGO7	G4MM04_MAGO7
biological_process	GO:0006606	protein import into nucleus	5	13	0.384615	0.974444	0.0853923	1	1	G4NB99_MAGO7	G4MPR9_MAGO7	G4N2L8_MAGO7	G4MZS0_MAGO7	G4MPJ1_MAGO7
molecular_function	GO:0003735	structural constituent of ribosome	4	127	0.0314961	2.31286e-06	1	0	1	G4NG56_MAGO7	G4NGF2_MAGO7	G4NF52_MAGO7	G4NIU4_MAGO7
cellular_component	GO:0005759	mitochondrial matrix	4	37	0.108108	0.0417356	0.982813	0.867	1	G5EH72_MAGO7	G4N9Z1_MAGO7	G4N0J8_MAGO7	G4MTJ4_MAGO7
molecular_function	GO:0004177	aminopeptidase activity	4	20	0.2	0.70122	0.487952	1	1	LAP1_MAGO7	G4MPD7_MAGO7	G4MU87_MAGO7	G4N226_MAGO7
molecular_function	GO:0008237	metallopeptidase activity	4	24	0.166667	0.818591	0.260995	1	1	G4MPD7_MAGO7	G4N5D4_MAGO7	G4MU87_MAGO7	G4N226_MAGO7
molecular_function	GO:0003729	mRNA binding	4	20	0.2	0.841624	0.315606	1	1	G4N654_MAGO7	G4N7X5_MAGO7	G4ND41_MAGO7	G4MP10_MAGO7
cellular_component	GO:0000935	division septum	4	9	0.444444	0.992326	0.0429072	1	1	G5EI23_MAGO7	G4NGQ6_MAGO7	G4NH97_MAGO7	G5EHT6_MAGO7
molecular_function	GO:0030170	pyridoxal phosphate binding	4	49	0.0816327	0.0809051	0.968935	1	1	G4N522_MAGO7	G4N0L2_MAGO7	G4NIQ1_MAGO7	G4MYI6_MAGO7
biological_process	GO:0031047	gene silencing by RNA	4	8	0.5	0.9957	0.0291842	1	1	DED1_MAGO7	G4N0F2_MAGO7	G4NJ50_MAGO7	G4N9J3_MAGO7
molecular_function	GO:0051082	unfolded protein binding	4	33	0.121212	0.357766	0.808762	1	1	GET3_MAGO7	G4MKN9_MAGO7	G4MTV9_MAGO7	G4N0J8_MAGO7
molecular_function	GO:0046982	protein heterodimerization activity	4	28	0.142857	0.512048	0.690641	1	1	G4N6Q0_MAGO7	G4N864_MAGO7	G4NDQ9_MAGO7	G4MYK2_MAGO7
biological_process	GO:0000723	telomere maintenance	4	13	0.307692	0.922226	0.191013	1	1	G4MVM3_MAGO7	G4N540_MAGO7	G4N1A8_MAGO7	G4MZ82_MAGO7
molecular_function	GO:0003682	chromatin binding	4	25	0.16	0.608031	0.583977	1	1	G4MKK5_MAGO7	G4MV94_MAGO7	G4MVC9_MAGO7	G4N4E8_MAGO7
biological_process	GO:0051028	mRNA transport	4	14	0.285714	0.920371	0.162936	1	1	G4ND41_MAGO7	G4N4U4_MAGO7	G4NIB9_MAGO7	G4MSW8_MAGO7
biological_process	GO:0006979	response to oxidative stress	4	11	0.363636	0.799292	0.332471	1	1	KATG2_MAGO7	G4N797_MAGO7	G4N931_MAGO7	G4N2X9_MAGO7
molecular_function	GO:0061630	ubiquitin protein ligase activity	4	18	0.222222	0.925446	0.184942	1	1	G4MSE7_MAGO7	G4N1R7_MAGO7	G4MX10_MAGO7	G4MMC9_MAGO7
molecular_function	GO:0016746	acyltransferase activity	4	24	0.166667	0.261773	0.805476	1	1	NEC1_MAGO7	G4MV89_MAGO7	G4MKU0_MAGO7	G4NHK7_MAGO7
molecular_function	GO:0030983	mismatched DNA binding	4	10	0.4	0.986115	0.064509	1	1	G4NFS3_MAGO7	G4NDR8_MAGO7	G4MNL0_MAGO7	G4MV84_MAGO7
biological_process	GO:0006298	mismatch repair	4	12	0.333333	0.95159	0.152292	1	1	G4NFS3_MAGO7	G4NDR8_MAGO7	G4MNL0_MAGO7	G4MV84_MAGO7
biological_process	GO:0006511	ubiquitin-dependent protein catabolic process	4	29	0.137931	0.119667	0.928104	1	1	G4MTP9_MAGO7	G4N3S6_MAGO7	G4MPR1_MAGO7	G4MKC1_MAGO7
cellular_component	GO:0005768	endosome	4	14	0.285714	0.943396	0.107911	1	1	G4MRG0_MAGO7	G4N4D6_MAGO7	G4MT77_MAGO7	G4NKI8_MAGO7
cellular_component	GO:0031011	Ino80 complex	4	13	0.307692	0.955142	0.144068	1	1	INO80_MAGO7	G4NAF3_MAGO7	G4MXK8_MAGO7	G4N5B7_MAGO7
cellular_component	GO:0005840	ribosome	4	92	0.0434783	3.21814e-06	0.999999	0	1	G4NG56_MAGO7	G4MTY0_MAGO7	G4NF52_MAGO7	G4NIU4_MAGO7
cellular_component	GO:0051285	cell cortex of cell tip	4	10	0.4	0.978746	0.086262	1	1	MYO1_MAGO7	G4N9X0_MAGO7	G5EI23_MAGO7	G4N5J5_MAGO7
biological_process	GO:0071963	establishment or maintenance of cell polarity regulating cell shape	4	8	0.5	0.991625	0.0458317	1	1	MYO1_MAGO7	G4MUV9_MAGO7	G4MW60_MAGO7	G4MY59_MAGO7
cellular_component	GO:0005816	spindle pole body	4	13	0.307692	0.970743	0.0784025	1	1	G4N9X0_MAGO7	G4NGQ6_MAGO7	G4MP09_MAGO7	G5EHT6_MAGO7
molecular_function	GO:0016757	glycosyltransferase activity	4	29	0.137931	0.131517	0.91977	1	1	G4MQE4_MAGO7	G4N0J7_MAGO7	G4N1M3_MAGO7	G4MMZ0_MAGO7
biological_process	GO:0006099	tricarboxylic acid cycle	4	18	0.222222	0.838786	0.342654	1	1	G4MNV7_MAGO7	G4NIW7_MAGO7	G4NE44_MAGO7	G4N2P5_MAGO7
cellular_component	GO:0000776	kinetochore	4	13	0.307692	0.776984	0.383012	1	1	G4MQ04_MAGO7	G4N573_MAGO7	G4MRV1_MAGO7	G4N1E3_MAGO7
biological_process	GO:0043486	histone exchange	4	8	0.5	0.999434	0.00424619	1	0.778	G4MUK2_MAGO7	G4MXK8_MAGO7	G4MUR7_MAGO7	G4N702_MAGO7
cellular_component	GO:0000145	exocyst	4	8	0.5	0.996072	0.0272479	1	0.999	G4N9X0_MAGO7	G4N599_MAGO7	G4MT76_MAGO7	G4MRU4_MAGO7
biological_process	GO:0006887	exocytosis	4	10	0.4	0.95159	0.152292	1	1	G4N9X0_MAGO7	G4N599_MAGO7	G4MT76_MAGO7	G4MRU4_MAGO7
biological_process	GO:0006541	glutamine metabolic process	4	13	0.307692	0.891865	0.262606	1	1	G4N236_MAGO7	G4MVB1_MAGO7	G4MTF2_MAGO7	G4NDG8_MAGO7
biological_process	GO:0016579	protein deubiquitination	4	14	0.285714	0.914608	0.223988	1	1	G5EHL1_MAGO7	G4N3S6_MAGO7	G4MZ61_MAGO7	G4N3H1_MAGO7
molecular_function	GO:0016614	oxidoreductase activity, acting on CH-OH group of donors	4	25	0.16	0.0145782	0.993741	0.681	1	G4MS69_MAGO7	G4MXT1_MAGO7	G4N440_MAGO7	G4NEQ1_MAGO7
molecular_function	GO:0008061	chitin binding	4	34	0.117647	0.330627	0.827347	1	1	G4NDK9_MAGO7	G4NAH7_MAGO7	G4NGC6_MAGO7	G4N4F9_MAGO7
molecular_function	GO:0016810	hydrolase activity, acting on carbon-nitrogen (but not peptide) bonds	4	17	0.235294	0.742662	0.367484	1	1	G4NFA4_MAGO7	G4MWM7_MAGO7	G4N4F9_MAGO7	G4N899_MAGO7
biological_process	GO:0044550	secondary metabolite biosynthetic process	4	15	0.266667	0.270331	0.866699	1	1	G4N5R7_MAGO7	G4N6C6_MAGO7	G4NBC8_MAGO7	G4MZV4_MAGO7
molecular_function	GO:0016791	phosphatase activity	4	13	0.307692	0.660379	0.446415	1	1	G4NG26_MAGO7	G4MR48_MAGO7	G4MRY1_MAGO7	G4N711_MAGO7
cellular_component	GO:0008541	proteasome regulatory particle, lid subcomplex	4	9	0.444444	0.992326	0.0429072	1	1	G4NDR0_MAGO7	G4N450_MAGO7	G4NAA5_MAGO7	G5EHP6_MAGO7
cellular_component	GO:0035267	NuA4 histone acetyltransferase complex	4	7	0.571429	0.999068	0.00767382	1	0.691	G4NAF3_MAGO7	G4MXK8_MAGO7	G4MYA8_MAGO7	G4NIS4_MAGO7
biological_process	GO:0042147	retrograde transport, endosome to Golgi	4	11	0.363636	0.976936	0.0916542	1	1	G4N773_MAGO7	G4N4D6_MAGO7	G4MYM4_MAGO7	G4MZL7_MAGO7
cellular_component	GO:0032153	cell division site	4	12	0.333333	0.998853	0.00350966	1	0.318	G4MUV9_MAGO7	G4NDN3_MAGO7	G4NGP9_MAGO7	G4NJ72_MAGO7
biological_process	GO:0006302	double-strand break repair	4	10	0.4	0.965681	0.0796292	1	1	G4ND24_MAGO7	G4NIS4_MAGO7	G4MSU8_MAGO7	G4MPV1_MAGO7
biological_process	GO:0030150	protein import into mitochondrial matrix	4	11	0.363636	0.976936	0.0916542	1	1	G4MVJ5_MAGO7	G4N0J8_MAGO7	G4N151_MAGO7	G4NH61_MAGO7
molecular_function	GO:0004842	ubiquitin-protein transferase activity	4	13	0.307692	0.943736	0.118398	1	1	G4N9F6_MAGO7	G4NHH2_MAGO7	G4N9V1_MAGO7	G4MYM6_MAGO7
cellular_component	GO:0005694	chromosome	3	11	0.272727	0.972327	0.0417863	1	1	G4MK85_MAGO7	G4N8V4_MAGO7	G4MS23_MAGO7
biological_process	GO:0000398	mRNA splicing, via spliceosome	3	29	0.103448	0.509442	0.632292	1	1	SYF1_MAGO7	G4NCF8_MAGO7	G4NEH6_MAGO7
biological_process	GO:0006406	mRNA export from nucleus	3	9	0.333333	0.808987	0.383091	1	1	G4MSK2_MAGO7	G4N450_MAGO7	G4MPJ1_MAGO7
biological_process	GO:0000122	negative regulation of transcription by RNA polymerase II	3	11	0.272727	0.847708	0.363732	1	1	STE20_MAGO7	G4MUR7_MAGO7	G4MTA2_MAGO7
cellular_component	GO:0034045	phagophore assembly site membrane	3	11	0.272727	0.913738	0.255767	1	1	ATG11_MAGO7	ATG2_MAGO7	ATG16_MAGO7
biological_process	GO:0006914	autophagy	3	22	0.136364	0.881402	0.19946	1	1	ATG16_MAGO7	G4N773_MAGO7	G4NGP7_MAGO7
biological_process	GO:0000184	nuclear-transcribed mRNA catabolic process, nonsense-mediated decay	3	7	0.428571	0.991625	0.0458317	1	1	G4N7I3_MAGO7	G4ND47_MAGO7	G4ND41_MAGO7
cellular_component	GO:0046540	U4/U6 x U5 tri-snRNP complex	3	16	0.1875	0.749749	0.489399	1	1	G4NCF8_MAGO7	G4N5D4_MAGO7	G4MPG6_MAGO7
biological_process	GO:0008033	tRNA processing	3	18	0.166667	0.0751167	0.964637	1	1	XPOT_MAGO7	G4MSH9_MAGO7	G4NAU6_MAGO7
molecular_function	GO:0016853	isomerase activity	3	15	0.2	0.0471069	0.979088	0.986	1	ACE1_MAGO7	G4MW52_MAGO7	G4NFW4_MAGO7
cellular_component	GO:0032040	small-subunit processome	3	32	0.09375	0.217785	0.908963	1	1	G4NHA6_MAGO7	G4MZ70_MAGO7	G4NGS5_MAGO7
cellular_component	GO:0030479	actin cortical patch	3	19	0.157895	0.632433	0.611825	1	1	MYO1_MAGO7	G4MKQ3_MAGO7	G4NLA2_MAGO7
cellular_component	GO:0005741	mitochondrial outer membrane	3	20	0.15	0.263792	0.883821	1	1	MDM34_MAGO7	G4N6E9_MAGO7	G4ND44_MAGO7
biological_process	GO:0000002	mitochondrial genome maintenance	3	16	0.1875	0.838786	0.342654	1	1	YME2_MAGO7	MDM34_MAGO7	G4MW52_MAGO7
biological_process	GO:0006869	lipid transport	3	12	0.25	0.722614	0.464667	1	1	ATG2_MAGO7	MDM34_MAGO7	G4NLC1_MAGO7
cellular_component	GO:0071014	post-mRNA release spliceosomal complex	3	15	0.2	0.711218	0.532388	1	1	G4NHA6_MAGO7	G4NFJ0_MAGO7	G4N5D4_MAGO7
cellular_component	GO:0031965	nuclear membrane	3	10	0.3	0.995757	0.0171429	1	0.905	G4N4U4_MAGO7	G4MPJ1_MAGO7	G5EHC7_MAGO7
molecular_function	GO:0004096	catalase activity	3	4	0.75	0.999303	0.0150911	1	0.979	KATG2_MAGO7	G4N797_MAGO7	G4N931_MAGO7
biological_process	GO:0042744	hydrogen peroxide catabolic process	3	5	0.6	0.996843	0.0341667	1	1	KATG2_MAGO7	G4N797_MAGO7	G4N931_MAGO7
molecular_function	GO:0050525	cutinase activity	3	10	0.3	0.935491	0.213681	1	1	G4NHM4_MAGO7	G4MQV7_MAGO7	G4MZV6_MAGO7
molecular_function	GO:0004806	triglyceride lipase activity	3	7	0.428571	0.983876	0.0901624	1	1	PLPL_MAGO7	G4MQR8_MAGO7	G4MR30_MAGO7
biological_process	GO:0006417	regulation of translation	3	7	0.428571	0.977345	0.0485656	1	1	G4MRY9_MAGO7	G4ND41_MAGO7	G4MP09_MAGO7
biological_process	GO:0048315	conidium formation	3	9	0.333333	0.933288	0.218659	1	1	SWI6_MAGO7	STUA_MAGO7	G4N0X4_MAGO7
biological_process	GO:0009231	riboflavin biosynthetic process	3	8	0.375	0.970816	0.13066	1	1	G4N2M4_MAGO7	G4NIN7_MAGO7	G4N9R2_MAGO7
biological_process	GO:0042254	ribosome biogenesis	3	23	0.130435	0.000547192	0.999794	0.064	1	UTP10_MAGO7	DRS1_MAGO7	G4N8S8_MAGO7
cellular_component	GO:0005635	nuclear envelope	3	11	0.272727	0.999995	2.02715e-05	1	0.004	G4NB99_MAGO7	G4MR41_MAGO7	G4N8S8_MAGO7
molecular_function	GO:0000049	tRNA binding	3	18	0.166667	0.585732	0.654581	1	1	XPOT_MAGO7	G4N9Z1_MAGO7	G4MTL1_MAGO7
biological_process	GO:0034599	cellular response to oxidative stress	3	24	0.125	0.468147	0.726937	1	1	G4MZ98_MAGO7	G4N0Y7_MAGO7	G4NFA9_MAGO7
biological_process	GO:0051321	meiotic cell cycle	3	5	0.6	0.997573	0.00679731	1	0.943	G4MRH6_MAGO7	G4N9J8_MAGO7	G4MSU8_MAGO7
biological_process	GO:0055085	transmembrane transport	3	40	0.075	0.518234	0.584941	1	1	G4MNK1_MAGO7	G4N2L9_MAGO7	G4MSA4_MAGO7
biological_process	GO:0006488	dolichol-linked oligosaccharide biosynthetic process	3	9	0.333333	0.954168	0.173075	1	1	G4MXA9_MAGO7	G4MQR3_MAGO7	G4MR62_MAGO7
biological_process	GO:0030242	autophagy of peroxisome	3	3	1	0.996843	0.0341667	1	1	ATG2_MAGO7	G4NFW8_MAGO7	G4NKI8_MAGO7
biological_process	GO:0016239	positive regulation of macroautophagy	3	4	0.75	0.983258	0.0926068	1	1	G4MR95_MAGO7	G4MTA2_MAGO7	G4NKI8_MAGO7
cellular_component	GO:0005628	prospore membrane	3	5	0.6	0.997077	0.0323373	1	1	MYO1_MAGO7	G4MZL7_MAGO7	G4NDN3_MAGO7
molecular_function	GO:0004622	lysophospholipase activity	3	3	1	1	0.00429545	1	0.769	NTE1_MAGO7	G4MTD9_MAGO7	G4MUL5_MAGO7
molecular_function	GO:0102545	phosphatidyl phospholipase B activity	3	3	1	1	0.00429545	1	0.769	NTE1_MAGO7	G4MTD9_MAGO7	G4MUL5_MAGO7
molecular_function	GO:0003712	transcription coregulator activity	3	22	0.136364	0.881725	0.230305	1	1	G4MR14_MAGO7	G4N864_MAGO7	G4MKS7_MAGO7
biological_process	GO:0006270	DNA replication initiation	3	13	0.230769	0.891865	0.262606	1	1	G4NDQ6_MAGO7	G4MSV4_MAGO7	G4MQP3_MAGO7
cellular_component	GO:0005935	cellular bud neck	3	14	0.214286	0.711218	0.532388	1	1	G4MTA2_MAGO7	G4MP09_MAGO7	G4NJ72_MAGO7
biological_process	GO:0006396	RNA processing	3	17	0.176471	0.00400459	0.997639	0.388	1	DCL1_MAGO7	G4MT27_MAGO7	G4NIZ8_MAGO7
molecular_function	GO:0008017	microtubule binding	3	13	0.230769	0.782027	0.450995	1	1	G4MZ95_MAGO7	G4MWK4_MAGO7	G4N446_MAGO7
biological_process	GO:0007018	microtubule-based movement	3	12	0.25	0.657346	0.588428	1	1	G4MWK4_MAGO7	G4MSJ0_MAGO7	G4N446_MAGO7
molecular_function	GO:0003714	transcription corepressor activity	3	5	0.6	0.996967	0.0331787	1	1	G4N744_MAGO7	G4MUR7_MAGO7	G4MQC7_MAGO7
biological_process	GO:0044205	'de novo' UMP biosynthetic process	3	6	0.5	0.99176	0.0600933	1	1	G4MUI6_MAGO7	G4MTF2_MAGO7	G4NJG9_MAGO7
biological_process	GO:0007094	mitotic spindle assembly checkpoint signaling	3	4	0.75	0.99176	0.0600933	1	1	G4MQ04_MAGO7	G4N332_MAGO7	G4MP09_MAGO7
molecular_function	GO:0000155	phosphorelay sensor kinase activity	3	10	0.3	0.935491	0.213681	1	1	G4NKR9_MAGO7	G4MU11_MAGO7	G4MUD6_MAGO7
molecular_function	GO:0043531	ADP binding	3	8	0.375	0.971854	0.127373	1	1	G4MMF6_MAGO7	G4NKS4_MAGO7	G5EHR0_MAGO7
biological_process	GO:0007064	mitotic sister chromatid cohesion	3	8	0.375	0.965693	0.120328	1	1	G4N811_MAGO7	G4N221_MAGO7	G4MMY8_MAGO7
cellular_component	GO:0051286	cell tip	3	5	0.6	0.997291	0.00916035	1	0.722	G5EI23_MAGO7	G4NDN3_MAGO7	G5EHT6_MAGO7
molecular_function	GO:0019706	protein-cysteine S-palmitoyltransferase activity	3	6	0.5	0.992074	0.0584318	1	1	G5EH51_MAGO7	G4MRI5_MAGO7	G4N6T7_MAGO7
cellular_component	GO:0008180	COP9 signalosome	3	7	0.428571	0.984412	0.0881001	1	1	G4NCX3_MAGO7	G4NAX6_MAGO7	G5EHP6_MAGO7
molecular_function	GO:0019901	protein kinase binding	3	9	0.333333	0.935491	0.213681	1	1	G5EGW0_MAGO7	G4MR95_MAGO7	G4N357_MAGO7
molecular_function	GO:0004190	aspartic-type endopeptidase activity	3	23	0.130435	0.471356	0.747719	1	1	G5EH92_MAGO7	G5EHS6_MAGO7	G5EH06_MAGO7
cellular_component	GO:0005938	cell cortex	3	5	0.6	0.987108	0.0281313	1	0.999	G5EHD3_MAGO7	G4NH97_MAGO7	G4MUJ9_MAGO7
molecular_function	GO:0005543	phospholipid binding	3	5	0.6	0.999807	0.000696388	1	0.126	G5EHD3_MAGO7	G5EGV7_MAGO7	G4MUJ9_MAGO7
molecular_function	GO:0005484	SNAP receptor activity	3	8	0.375	0.971854	0.127373	1	1	G4NGR4_MAGO7	G4NI52_MAGO7	G4NHB7_MAGO7
biological_process	GO:0070647	protein modification by small protein conjugation or removal	3	19	0.157895	0.848936	0.235182	1	1	G4N587_MAGO7	G4MKT3_MAGO7	G4MTJ7_MAGO7
molecular_function	GO:0010181	FMN binding	3	23	0.130435	0.471356	0.747719	1	1	G4NG13_MAGO7	G4NG44_MAGO7	G4N741_MAGO7
molecular_function	GO:0042393	histone binding	3	8	0.375	0.9779	0.0887427	1	1	G4N6Q0_MAGO7	G4MUR7_MAGO7	G4MU89_MAGO7
cellular_component	GO:0043229	intracellular organelle	3	7	0.428571	1	1.74794e-09	1	0	G4NB96_MAGO7	G4MTA9_MAGO7	G4MKP7_MAGO7
molecular_function	GO:0003887	DNA-directed DNA polymerase activity	3	8	0.375	0.971854	0.127373	1	1	G4NL37_MAGO7	G4MXT0_MAGO7	G4NHG4_MAGO7
biological_process	GO:0000077	DNA damage checkpoint signaling	3	5	0.6	0.998079	0.00921988	1	0.984	G4MVM3_MAGO7	G4ML35_MAGO7	G4N5P0_MAGO7
biological_process	GO:0032012	regulation of ARF protein signal transduction	3	4	0.75	0.999273	0.0155611	1	0.999	G4MN05_MAGO7	G4NIC8_MAGO7	G4NDF1_MAGO7
cellular_component	GO:0005669	transcription factor TFIID complex	3	10	0.3	0.937377	0.209538	1	1	G4NDQ9_MAGO7	G4MY40_MAGO7	G4N720_MAGO7
biological_process	GO:0048193	Golgi vesicle transport	3	6	0.5	0.8143	0.282751	1	1	G4MLK4_MAGO7	G4NDN3_MAGO7	G4MMA7_MAGO7
molecular_function	GO:0003968	RNA-directed 5'-3' RNA polymerase activity	3	10	0.3	0.935491	0.213681	1	1	G4N0F2_MAGO7	G4NEH8_MAGO7	G4NJ50_MAGO7
biological_process	GO:0043248	proteasome assembly	3	10	0.3	0.537325	0.696244	1	1	G4NFR7_MAGO7	G4N450_MAGO7	G4NAA5_MAGO7
molecular_function	GO:0017116	single-stranded DNA helicase activity	3	7	0.428571	0.955741	0.168929	1	1	G4MK85_MAGO7	G4N540_MAGO7	G4MVC9_MAGO7
cellular_component	GO:0000124	SAGA complex	3	9	0.333333	0.957093	0.165464	1	1	G4MR14_MAGO7	G4NDQ9_MAGO7	G4N4E8_MAGO7
cellular_component	GO:0005856	cytoskeleton	3	10	0.3	0.959943	0.0646224	1	1	G4MNJ5_MAGO7	G4N5J5_MAGO7	G4NFW8_MAGO7
molecular_function	GO:0060090	molecular adaptor activity	3	7	0.428571	0.973834	0.063713	1	1	G4N1A8_MAGO7	G4NFR7_MAGO7	G4NLA2_MAGO7
biological_process	GO:0010564	regulation of cell cycle process	3	4	0.75	0.999954	0.000145786	1	0.057	G4MTT5_MAGO7	G4MTX4_MAGO7	G4MTX5_MAGO7
biological_process	GO:0061982	meiosis I cell cycle process	3	6	0.5	0.974757	0.0701032	1	1	G4MNW7_MAGO7	G4MV84_MAGO7	G4MZZ7_MAGO7
molecular_function	GO:0004176	ATP-dependent peptidase activity	3	5	0.6	0.996967	0.0331787	1	1	G4N151_MAGO7	G4NH61_MAGO7	G4MLM6_MAGO7
biological_process	GO:0030036	actin cytoskeleton organization	3	7	0.428571	0.865175	0.22609	1	1	G4N7N3_MAGO7	G4N034_MAGO7	G4NGP9_MAGO7
biological_process	GO:0030437	ascospore formation	3	4	0.75	0.998961	0.00837479	1	0.983	G4N4D6_MAGO7	G4MYK3_MAGO7	G4N1A8_MAGO7
molecular_function	GO:0004088	carbamoyl-phosphate synthase (glutamine-hydrolyzing) activity	3	3	1	1	0.00429545	1	0.769	G4MVB1_MAGO7	G4MS82_MAGO7	G4MTF2_MAGO7
molecular_function	GO:0004652	polynucleotide adenylyltransferase activity	3	4	0.75	0.992074	0.0584318	1	1	G4MW78_MAGO7	G4N5I8_MAGO7	A0A151V4I6_MAGO7
biological_process	GO:0006401	RNA catabolic process	3	6	0.5	0.974859	0.0503818	1	1	G4NIS7_MAGO7	G4NH56_MAGO7	A0A151V4I4_MAGO7
biological_process	GO:0055088	lipid homeostasis	3	4	0.75	0.970816	0.13066	1	1	G4MTA2_MAGO7	G4ND67_MAGO7	G5EHC7_MAGO7
cellular_component	GO:0140445	chromosome, telomeric repeat region	3	8	0.375	0.957093	0.165464	1	1	G4N540_MAGO7	G4N1A8_MAGO7	G4MXT0_MAGO7
molecular_function	GO:0004693	cyclin-dependent protein serine/threonine kinase activity	2	3	0.666667	0.995705	0.0707588	1	1	SSN3_MAGO7	G4MTA2_MAGO7
molecular_function	GO:0017025	TBP-class protein binding	2	5	0.4	0.966821	0.188592	1	1	G4N3K7_MAGO7	G4NEF9_MAGO7
cellular_component	GO:0030127	COPII vesicle coat	2	5	0.4	0.967663	0.185718	1	1	SEC24_MAGO7	G4N6C7_MAGO7
cellular_component	GO:0012507	ER to Golgi transport vesicle membrane	2	4	0.5	0.992326	0.0429072	1	1	SEC31_MAGO7	G4NGR4_MAGO7
molecular_function	GO:0000386	second spliceosomal transesterification activity	2	3	0.666667	0.995705	0.0707588	1	1	G4NFJ0_MAGO7	G4N5D4_MAGO7
biological_process	GO:0031509	subtelomeric heterochromatin assembly	2	11	0.181818	0.733715	0.562068	1	1	G4MVC9_MAGO7	G4N4E8_MAGO7
cellular_component	GO:0000131	incipient cellular bud site	2	5	0.4	0.967663	0.185718	1	1	STE20_MAGO7	G4NJ72_MAGO7
biological_process	GO:0007121	bipolar cellular bud site selection	2	2	1	1	0.0270343	1	1	STE20_MAGO7	G4NJ72_MAGO7
biological_process	GO:0007232	osmosensory signaling pathway via Sho1 osmosensor	2	2	1	1	0.0270343	1	1	STE20_MAGO7	MSB2_MAGO7
biological_process	GO:0000750	pheromone-dependent signal transduction involved in conjugation with cellular fusion	2	3	0.666667	0.984439	0.128904	1	1	STE20_MAGO7	GET3_MAGO7
biological_process	GO:0034063	stress granule assembly	2	3	0.666667	0.995565	0.0722326	1	1	STE20_MAGO7	G4NFW8_MAGO7
biological_process	GO:0030435	sporulation resulting in formation of a cellular spore	2	9	0.222222	0.995192	0.0190229	1	0.999	SWI6_MAGO7	STUA_MAGO7
molecular_function	GO:0008810	cellulase activity	2	5	0.4	0.966821	0.188592	1	1	CE12A_MAGO7	CE12C_MAGO7
molecular_function	GO:0008235	metalloexopeptidase activity	2	18	0.111111	0.347379	0.802792	1	1	LAP1_MAGO7	G4N6J0_MAGO7
cellular_component	GO:0005732	sno(s)RNA-containing ribonucleoprotein complex	2	10	0.2	0.426743	0.812193	1	1	UTP10_MAGO7	G4N8S8_MAGO7
biological_process	GO:0000290	deadenylation-dependent decapping of nuclear-transcribed mRNA	2	8	0.25	0.86934	0.388744	1	1	G4N7I3_MAGO7	G4NFW4_MAGO7
cellular_component	GO:0005783	endoplasmic reticulum	2	41	0.0487805	0.380553	0.694124	1	1	G4N042_MAGO7	G5EHT6_MAGO7
biological_process	GO:0000350	generation of catalytic spliceosome for second transesterification step	2	3	0.666667	0.995565	0.0722326	1	1	G4NFJ0_MAGO7	G4N5D4_MAGO7
cellular_component	GO:0016282	eukaryotic 43S preinitiation complex	2	14	0.142857	0.601765	0.685479	1	1	EIF3K_MAGO7	EIF3C_MAGO7
cellular_component	GO:0033290	eukaryotic 48S preinitiation complex	2	16	0.125	0.510601	0.75585	1	1	EIF3K_MAGO7	EIF3C_MAGO7
molecular_function	GO:0043022	ribosome binding	2	13	0.153846	0.595609	0.690721	1	1	EIF3K_MAGO7	G4MR95_MAGO7
biological_process	GO:0001732	formation of cytoplasmic translation initiation complex	2	14	0.142857	0.588077	0.697312	1	1	EIF3K_MAGO7	EIF3C_MAGO7
cellular_component	GO:0000407	phagophore assembly site	2	7	0.285714	0.943496	0.151378	1	1	G4NIZ2_MAGO7	G4NKI8_MAGO7
biological_process	GO:1990625	negative regulation of cytoplasmic translational initiation in response to stress	2	2	1	1	0.0270343	1	1	DED1_MAGO7	G4MR95_MAGO7
biological_process	GO:0006890	retrograde vesicle-mediated transport, Golgi to endoplasmic reticulum	2	17	0.117647	0.452534	0.796062	1	1	GET3_MAGO7	G4NGR4_MAGO7
molecular_function	GO:0031369	translation initiation factor binding	2	9	0.222222	0.831071	0.444133	1	1	EIF3C_MAGO7	G4MR95_MAGO7
biological_process	GO:0006526	arginine biosynthetic process	2	5	0.4	0.86934	0.388744	1	1	G5EH72_MAGO7	G4MS82_MAGO7
biological_process	GO:0000045	autophagosome assembly	2	7	0.285714	0.733715	0.562068	1	1	ATG11_MAGO7	G4NIZ2_MAGO7
cellular_component	GO:0005849	mRNA cleavage factor complex	2	4	0.5	0.834536	0.439066	1	1	G4N6C6_MAGO7	G4N654_MAGO7
molecular_function	GO:0008289	lipid binding	2	19	0.105263	0.993327	0.0149773	1	0.957	MDM34_MAGO7	G4NLC1_MAGO7
biological_process	GO:0007005	mitochondrion organization	2	8	0.25	0.436126	0.677713	1	1	MDM34_MAGO7	G4ND67_MAGO7
biological_process	GO:0008652	cellular amino acid biosynthetic process	2	8	0.25	0.0209591	0.991567	0.927	1	G4N9G9_MAGO7	G4MKI2_MAGO7
cellular_component	GO:0010494	cytoplasmic stress granule	2	8	0.25	0.875389	0.378265	1	1	EIF3C_MAGO7	G4NFW8_MAGO7
biological_process	GO:0045292	mRNA cis splicing, via spliceosome	2	13	0.153846	0.737394	0.504207	1	1	G4N462_MAGO7	G4MPG6_MAGO7
molecular_function	GO:0008422	beta-glucosidase activity	2	12	0.166667	0.691509	0.60472	1	1	A0A151V4E7_MAGO7	A0A151V4R8_MAGO7
molecular_function	GO:0102483	scopolin beta-glucosidase activity	2	10	0.2	0.786319	0.501746	1	1	A0A151V4E7_MAGO7	A0A151V4R8_MAGO7
biological_process	GO:0045721	negative regulation of gluconeogenesis	2	5	0.4	0.965833	0.192062	1	1	G4MSE7_MAGO7	G4N7T3_MAGO7
molecular_function	GO:0016829	lyase activity	2	29	0.0689655	0.000252486	0.99992	0.015	1	G4ND68_MAGO7	G4MYI6_MAGO7
molecular_function	GO:0004519	endonuclease activity	2	16	0.125	0.820982	0.28923	1	1	G4NE59_MAGO7	G4N273_MAGO7
biological_process	GO:0006506	GPI anchor biosynthetic process	2	20	0.1	0.218753	0.924125	1	1	G4N7K4_MAGO7	G4NJG3_MAGO7
cellular_component	GO:0070971	endoplasmic reticulum exit site	2	3	0.666667	0.995825	0.0695274	1	1	SEC24_MAGO7	G4NGP7_MAGO7
biological_process	GO:0006998	nuclear envelope organization	2	3	0.666667	0.999384	0.00824015	1	0.98	G4MYK3_MAGO7	G5EHC7_MAGO7
biological_process	GO:0000083	regulation of transcription involved in G1/S transition of mitotic cell cycle	2	5	0.4	0.991625	0.0458317	1	1	SWI6_MAGO7	G4MTA2_MAGO7
biological_process	GO:0006879	cellular iron ion homeostasis	2	8	0.25	0.826925	0.450363	1	1	G4N0Y7_MAGO7	G4ND26_MAGO7
cellular_component	GO:0031080	nuclear pore outer ring	2	3	0.666667	0.995825	0.0695274	1	1	G4N4U4_MAGO7	G4MPJ1_MAGO7
biological_process	GO:0043547	positive regulation of GTPase activity	2	5	0.4	0.998136	0.0167419	1	0.999	G4NA14_MAGO7	G4NGY4_MAGO7
biological_process	GO:1903097	regulation of CENP-A containing nucleosome assembly	2	2	1	1	0.0270343	1	1	INO80_MAGO7	G4N5B7_MAGO7
biological_process	GO:0045493	xylan catabolic process	2	29	0.0689655	0.121192	0.964015	1	1	G4NHR4_MAGO7	G4NIM7_MAGO7
cellular_component	GO:0031225	anchored component of membrane	2	26	0.0769231	0.185533	0.938444	1	1	G4NAB0_MAGO7	G4MLP9_MAGO7
cellular_component	GO:0030015	CCR4-NOT core complex	2	5	0.4	0.967663	0.185718	1	1	G4NIN5_MAGO7	G4MRY9_MAGO7
biological_process	GO:0006352	DNA-templated transcription, initiation	2	7	0.285714	0.483528	0.663468	1	1	G4NDQ9_MAGO7	G4MYK2_MAGO7
biological_process	GO:0051276	chromosome organization	2	4	0.5	0.997879	0.00367137	1	0.726	G4N8V4_MAGO7	G4MYK3_MAGO7
molecular_function	GO:0030145	manganese ion binding	2	8	0.25	0.872627	0.382976	1	1	G4N7I3_MAGO7	G4N1A8_MAGO7
cellular_component	GO:0031097	medial cortex	2	6	0.333333	0.9119	0.314852	1	1	MYO1_MAGO7	G4N5J5_MAGO7
biological_process	GO:2000601	positive regulation of Arp2/3 complex-mediated actin nucleation	2	4	0.5	0.984439	0.128904	1	1	MYO1_MAGO7	G4NIY0_MAGO7
cellular_component	GO:0031298	replication fork protection complex	2	11	0.181818	0.744233	0.549933	1	1	G4MU89_MAGO7	G4MVC9_MAGO7
cellular_component	GO:0005758	mitochondrial intermembrane space	2	20	0.1	0.318327	0.875047	1	1	G4N0Y7_MAGO7	G4ND59_MAGO7
molecular_function	GO:0051287	NAD binding	2	33	0.0606061	0.573169	0.589569	1	1	G5EH72_MAGO7	G4MWW7_MAGO7
molecular_function	GO:0003678	DNA helicase activity	2	8	0.25	0.981933	0.0537934	1	1	G4N811_MAGO7	G4MQP3_MAGO7
biological_process	GO:0048478	replication fork protection	2	4	0.5	0.984439	0.128904	1	1	G4NIS4_MAGO7	G4N6G2_MAGO7
biological_process	GO:0016226	iron-sulfur cluster assembly	2	13	0.153846	0.495793	0.766815	1	1	G4MYW3_MAGO7	G4MSX0_MAGO7
biological_process	GO:0006874	cellular calcium ion homeostasis	2	6	0.333333	0.95159	0.152292	1	1	G4NGV0_MAGO7	G4ND26_MAGO7
biological_process	GO:0006486	protein glycosylation	2	27	0.0740741	0.288146	0.84451	1	1	G4N7Y8_MAGO7	G4N0J7_MAGO7
molecular_function	GO:0004601	peroxidase activity	2	18	0.111111	0.731392	0.454171	1	1	G4MZ98_MAGO7	G4N2X9_MAGO7
molecular_function	GO:0009055	electron transfer activity	2	10	0.2	0.202155	0.93132	1	1	G4NG13_MAGO7	G4N2P5_MAGO7
molecular_function	GO:0003777	microtubule motor activity	2	9	0.222222	0.911257	0.260532	1	1	G4MWK4_MAGO7	G4N446_MAGO7
biological_process	GO:0006457	protein folding	2	28	0.0714286	0.0607483	0.977822	1	1	G4NCM1_MAGO7	G4NH61_MAGO7
biological_process	GO:0006807	nitrogen compound metabolic process	2	13	0.153846	0.144124	0.875706	1	1	G4MN51_MAGO7	G4NF69_MAGO7
biological_process	GO:0019441	tryptophan catabolic process to kynurenine	2	8	0.25	0.86934	0.388744	1	1	G4NAM1_MAGO7	G4N6N3_MAGO7
biological_process	GO:0006623	protein targeting to vacuole	2	9	0.222222	0.908346	0.266285	1	1	G4NE21_MAGO7	G4N984_MAGO7
biological_process	GO:0009058	biosynthetic process	2	23	0.0869565	0.231939	0.796823	1	1	G4N0L2_MAGO7	G4NIQ1_MAGO7
cellular_component	GO:0000812	Swr1 complex	2	5	0.4	0.967663	0.185718	1	1	G4MUK2_MAGO7	G4MXK8_MAGO7
biological_process	GO:0006289	nucleotide-excision repair	2	16	0.125	0.537325	0.696244	1	1	G4N273_MAGO7	G4MUV6_MAGO7
biological_process	GO:0006749	glutathione metabolic process	2	16	0.125	0.605131	0.608248	1	1	G4MLL6_MAGO7	G4N0L3_MAGO7
cellular_component	GO:0005637	nuclear inner membrane	2	5	0.4	0.996072	0.0272479	1	0.999	G4N4T4_MAGO7	G4NH87_MAGO7
molecular_function	GO:0003691	double-stranded telomeric DNA binding	2	2	1	1	0.0264499	1	1	G5EHY7_MAGO7	G4N1A8_MAGO7
biological_process	GO:0000079	regulation of cyclin-dependent protein serine/threonine kinase activity	2	7	0.285714	0.907393	0.324223	1	1	G5EGW0_MAGO7	G4N357_MAGO7
biological_process	GO:0070987	error-free translesion synthesis	2	5	0.4	0.965833	0.192062	1	1	G5EH81_MAGO7	G4NBT5_MAGO7
biological_process	GO:0065003	protein-containing complex assembly	2	4	0.5	0.425033	0.650215	1	1	G4MTR3_MAGO7	G4N8S8_MAGO7
biological_process	GO:0032065	maintenance of protein location in cell cortex	2	2	1	1	0.0270343	1	1	G5EHD3_MAGO7	G4MUJ9_MAGO7
molecular_function	GO:0030600	feruloyl esterase activity	2	13	0.153846	0.643311	0.649817	1	1	G4NHP0_MAGO7	G4MQ26_MAGO7
molecular_function	GO:0008080	N-acetyltransferase activity	2	26	0.0769231	0.0447951	0.986399	0.986	1	G4NFA5_MAGO7	G4N6U8_MAGO7
biological_process	GO:0042144	vacuole fusion, non-autophagic	2	6	0.333333	0.907393	0.324223	1	1	G5EGV7_MAGO7	G4MUS5_MAGO7
biological_process	GO:0006384	transcription initiation from RNA polymerase III promoter	2	13	0.153846	0.588077	0.697312	1	1	G4NEH8_MAGO7	G4MRV6_MAGO7
cellular_component	GO:0048188	Set1C/COMPASS complex	2	6	0.333333	0.942976	0.250066	1	1	G5EI22_MAGO7	G4NCQ5_MAGO7
molecular_function	GO:0003958	NADPH-hemoprotein reductase activity	2	6	0.333333	0.941568	0.253672	1	1	G4NG13_MAGO7	G4NG44_MAGO7
cellular_component	GO:0008278	cohesin complex	2	3	0.666667	0.995825	0.0695274	1	1	G5EHS1_MAGO7	G4MMY8_MAGO7
biological_process	GO:0007062	sister chromatid cohesion	2	4	0.5	0.986505	0.0472823	1	1	G5EHS1_MAGO7	G4NIX1_MAGO7
cellular_component	GO:0032300	mismatch repair complex	2	5	0.4	0.967663	0.185718	1	1	G4NDR8_MAGO7	G4MV84_MAGO7
molecular_function	GO:0030246	carbohydrate binding	2	27	0.0740741	0.571372	0.565932	1	1	G4MT72_MAGO7	G4MKK2_MAGO7
cellular_component	GO:0005680	anaphase-promoting complex	2	10	0.2	0.790462	0.496448	1	1	G4ML42_MAGO7	G4N983_MAGO7
cellular_component	GO:0005788	endoplasmic reticulum lumen	2	4	0.5	0.967663	0.185718	1	1	G4N7Y8_MAGO7	G4MR62_MAGO7
molecular_function	GO:0016818	hydrolase activity, acting on acid anhydrides, in phosphorus-containing anhydrides	2	3	0.666667	0.305995	0.776134	1	1	G4N811_MAGO7	G4N594_MAGO7
molecular_function	GO:0016616	oxidoreductase activity, acting on the CH-OH group of donors, NAD or NADP as acceptor	2	9	0.222222	0.0028375	0.999283	0.194	1	G4N0T7_MAGO7	G4MWW7_MAGO7
biological_process	GO:0000278	mitotic cell cycle	2	8	0.25	0.999628	0.000834887	1	0.304	G4N8V4_MAGO7	G4MRV1_MAGO7
biological_process	GO:0016197	endosomal transport	2	4	0.5	0.924125	0.164507	1	1	G4MMY1_MAGO7	G4N7N3_MAGO7
biological_process	GO:0044396	actin cortical patch organization	2	9	0.222222	0.879672	0.314938	1	1	G4N5J5_MAGO7	G4NLA2_MAGO7
biological_process	GO:0045041	protein import into mitochondrial intermembrane space	2	5	0.4	0.965833	0.192062	1	1	G4N0Y7_MAGO7	G4NH61_MAGO7
biological_process	GO:0016573	histone acetylation	2	9	0.222222	0.965693	0.120328	1	1	G4N1E0_MAGO7	G4N4E8_MAGO7
molecular_function	GO:0046961	proton-transporting ATPase activity, rotational mechanism	2	10	0.2	0.786319	0.501746	1	1	G4MTR3_MAGO7	G5EHV3_MAGO7
biological_process	GO:0006751	glutathione catabolic process	2	6	0.333333	0.939907	0.258047	1	1	G4NDI0_MAGO7	G4MQ98_MAGO7
molecular_function	GO:0004198	calcium-dependent cysteine-type endopeptidase activity	2	5	0.4	0.966821	0.188592	1	1	G4N5T4_MAGO7	G4MXS6_MAGO7
biological_process	GO:0000462	maturation of SSU-rRNA from tricistronic rRNA transcript (SSU-rRNA, 5.8S rRNA, LSU-rRNA)	2	9	0.222222	0.299971	0.863097	1	1	G4NHA6_MAGO7	G4NGS5_MAGO7
biological_process	GO:0006367	transcription initiation from RNA polymerase II promoter	2	17	0.117647	0.29441	0.851474	1	1	G4NEH8_MAGO7	G4MY40_MAGO7
molecular_function	GO:0005388	P-type calcium transporter activity	2	6	0.333333	0.941568	0.253672	1	1	G4MR41_MAGO7	G4MS02_MAGO7
biological_process	GO:0030026	cellular manganese ion homeostasis	2	5	0.4	0.965833	0.192062	1	1	G4MR41_MAGO7	G4ND26_MAGO7
molecular_function	GO:0031418	L-ascorbic acid binding	2	6	0.333333	0.941568	0.253672	1	1	G4MWF7_MAGO7	G4NJ47_MAGO7
molecular_function	GO:0008324	cation transmembrane transporter activity	2	15	0.133333	0.29259	0.787379	1	1	G4MZ47_MAGO7	G4NFU3_MAGO7
biological_process	GO:0042790	nucleolar large rRNA transcription by RNA polymerase I	2	11	0.181818	0.733715	0.562068	1	1	G4N3K7_MAGO7	G4NEH8_MAGO7
biological_process	GO:0034613	cellular protein localization	2	4	0.5	0.997618	0.00412032	1	0.753	G4MU89_MAGO7	G4NH97_MAGO7
cellular_component	GO:0034515	proteasome storage granule	2	17	0.117647	0.467612	0.785644	1	1	G4NAA5_MAGO7	G5EHP6_MAGO7
cellular_component	GO:0032299	ribonuclease H2 complex	2	2	1	1	0.0259594	1	0.997	G4MRZ8_MAGO7	G4NIS7_MAGO7
cellular_component	GO:0005832	chaperonin-containing T-complex	2	8	0.25	0.875389	0.378265	1	1	G4MKN9_MAGO7	G4MTV9_MAGO7
biological_process	GO:0051086	chaperone mediated protein folding independent of cofactor	2	6	0.333333	0.939907	0.258047	1	1	G4MKN9_MAGO7	G4MTV9_MAGO7
biological_process	GO:0006388	tRNA splicing, via endonucleolytic cleavage and ligation	2	3	0.666667	0.965833	0.192062	1	1	G4N4T4_MAGO7	G4MS27_MAGO7
molecular_function	GO:0140684	histone H3-tri/dimethyl-lysine-9 demethylase activity	2	2	1	NA	NA	NA	NA	G4MPD2_MAGO7	G4MPD3_MAGO7
cellular_component	GO:0005778	peroxisomal membrane	2	10	0.2	0.711218	0.532388	1	1	G4NCH6_MAGO7	G5EHN9_MAGO7
biological_process	GO:0000727	double-strand break repair via break-induced replication	2	10	0.2	0.781341	0.508289	1	1	G4N1A8_MAGO7	G4MVC9_MAGO7
molecular_function	GO:0004518	nuclease activity	2	5	0.4	0.901775	0.156641	1	1	G4MRH6_MAGO7	G4ND24_MAGO7
molecular_function	GO:0043139	5'-3' DNA helicase activity	2	4	0.5	0.984909	0.126427	1	1	G4NAF3_MAGO7	G4N540_MAGO7
molecular_function	GO:0004737	pyruvate decarboxylase activity	2	4	0.5	0.984909	0.126427	1	1	G4N2Y7_MAGO7	G4MWQ1_MAGO7
molecular_function	GO:0030976	thiamine pyrophosphate binding	2	5	0.4	0.966821	0.188592	1	1	G4N2Y7_MAGO7	G4MWQ1_MAGO7
cellular_component	GO:0030904	retromer complex	2	3	0.666667	0.985311	0.124366	1	1	G4N4D6_MAGO7	G4MZL7_MAGO7
cellular_component	GO:0005802	trans-Golgi network	2	6	0.333333	0.942976	0.250066	1	1	G4N506_MAGO7	G4N6E8_MAGO7
biological_process	GO:0016236	macroautophagy	2	4	0.5	0.897219	0.218384	1	1	G4MR41_MAGO7	G4NKI8_MAGO7
molecular_function	GO:0036374	glutathione hydrolase activity	2	4	0.5	0.984909	0.126427	1	1	G4MQ98_MAGO7	G4N1C2_MAGO7
cellular_component	GO:0000274	mitochondrial proton-transporting ATP synthase, stator stalk	2	3	0.666667	0.995825	0.0695274	1	1	G4NAT1_MAGO7	G4MTR3_MAGO7
molecular_function	GO:0046933	proton-transporting ATP synthase activity, rotational mechanism	2	10	0.2	0.786319	0.501746	1	1	G4NAT1_MAGO7	G4MTR3_MAGO7
cellular_component	GO:0046695	SLIK (SAGA-like) complex	2	6	0.333333	0.942976	0.250066	1	1	G4NDQ9_MAGO7	G4N4E8_MAGO7
biological_process	GO:0001522	pseudouridine synthesis	2	7	0.285714	0.733715	0.562068	1	1	G4N6Z8_MAGO7	G4N8S8_MAGO7
molecular_function	GO:0015140	malate transmembrane transporter activity	2	3	0.666667	0.995705	0.0707588	1	1	G4MY83_MAGO7	G4MR25_MAGO7
cellular_component	GO:0005744	TIM23 mitochondrial import inner membrane translocase complex	2	5	0.4	0.875389	0.378265	1	1	G4MVJ5_MAGO7	G4N0J8_MAGO7
biological_process	GO:0030148	sphingolipid biosynthetic process	2	4	0.5	0.86934	0.388744	1	1	G4N522_MAGO7	G4MQE4_MAGO7
biological_process	GO:0016570	histone modification	2	5	0.4	0.962245	0.0903967	1	1	G4MR69_MAGO7	G4N775_MAGO7
molecular_function	GO:0008271	secondary active sulfate transmembrane transporter activity	2	6	0.333333	0.941568	0.253672	1	1	G4N4Q4_MAGO7	G4MZG6_MAGO7
biological_process	GO:0006379	mRNA cleavage	2	6	0.333333	0.907393	0.324223	1	1	G4N6C6_MAGO7	G4N654_MAGO7
biological_process	GO:0006378	mRNA polyadenylation	2	6	0.333333	0.907393	0.324223	1	1	G4N6C6_MAGO7	G4N654_MAGO7
molecular_function	GO:0008138	protein tyrosine/serine/threonine phosphatase activity	2	8	0.25	0.872627	0.382976	1	1	G4NH88_MAGO7	G4N549_MAGO7
molecular_function	GO:0008081	phosphoric diester hydrolase activity	2	11	0.181818	0.842023	0.29878	1	1	G4N4Z5_MAGO7	G4N9K6_MAGO7
biological_process	GO:0031297	replication fork processing	2	2	1	0.984439	0.128904	1	1	G4NAD6_MAGO7	G4N540_MAGO7
biological_process	GO:0000390	spliceosomal complex disassembly	2	2	1	1	0.0270343	1	1	G4NHA6_MAGO7	G4NFJ0_MAGO7
molecular_function	GO:0030674	protein-macromolecule adaptor activity	2	7	0.285714	0.901676	0.210953	1	1	G4MNJ5_MAGO7	G4MUV9_MAGO7
cellular_component	GO:0005639	integral component of nuclear inner membrane	2	2	1	0.995825	0.0695274	1	1	G4MX58_MAGO7	G4MX59_MAGO7
biological_process	GO:0046856	phosphatidylinositol dephosphorylation	2	7	0.285714	0.907393	0.324223	1	1	G4MS64_MAGO7	G4MP10_MAGO7
biological_process	GO:0016567	protein ubiquitination	2	8	0.25	0.955421	0.117052	1	1	G4MPR1_MAGO7	G4NCS0_MAGO7
molecular_function	GO:0008821	crossover junction endodeoxyribonuclease activity	2	2	1	1	0.0264499	1	1	G4MVT4_MAGO7	G4MSU8_MAGO7
cellular_component	GO:0016459	myosin complex	2	4	0.5	0.992349	0.0570236	1	1	G4NKK3_MAGO7	G4N0X4_MAGO7
molecular_function	GO:0003774	cytoskeletal motor activity	2	5	0.4	0.987223	0.0452063	1	1	G4NKK3_MAGO7	G4N0X4_MAGO7
cellular_component	GO:0031932	TORC2 complex	2	5	0.4	0.967663	0.185718	1	1	G4N7N3_MAGO7	G4N5P7_MAGO7
biological_process	GO:0000755	cytogamy	2	2	1	0.907393	0.324223	1	1	G4N5J5_MAGO7	G4NJ72_MAGO7
biological_process	GO:0006207	'de novo' pyrimidine nucleobase biosynthetic process	2	5	0.4	0.965833	0.192062	1	1	G4MVB1_MAGO7	G4MTF2_MAGO7
molecular_function	GO:0030276	clathrin binding	2	5	0.4	0.831071	0.444133	1	1	G4N7C0_MAGO7	G4N974_MAGO7
molecular_function	GO:0003951	NAD+ kinase activity	2	5	0.4	0.966821	0.188592	1	1	G4MLS1_MAGO7	G4MYU2_MAGO7
biological_process	GO:0019674	NAD metabolic process	2	3	0.666667	0.983258	0.0926068	1	1	G4MLS1_MAGO7	G4MYU2_MAGO7
biological_process	GO:0006741	NADP biosynthetic process	2	3	0.666667	0.995565	0.0722326	1	1	G4MLS1_MAGO7	G4MYU2_MAGO7
molecular_function	GO:0008418	protein-N-terminal asparagine amidohydrolase activity	2	3	0.666667	0.995705	0.0707588	1	1	G4MN51_MAGO7	G4NF69_MAGO7
molecular_function	GO:0070773	protein-N-terminal glutamine amidohydrolase activity	2	3	0.666667	0.995705	0.0707588	1	1	G4MN51_MAGO7	G4NF69_MAGO7
molecular_function	GO:0003950	NAD+ ADP-ribosyltransferase activity	2	2	1	1	0.0264499	1	1	G4ML01_MAGO7	G4MKT3_MAGO7
biological_process	GO:0034198	cellular response to amino acid starvation	2	2	1	0.939907	0.258047	1	1	G4MR95_MAGO7	G4MPF6_MAGO7
molecular_function	GO:0019783	ubiquitin-like protein-specific protease activity	2	2	1	0.982527	0.0486924	1	1	G4NAU1_MAGO7	G4MUL0_MAGO7
cellular_component	GO:0030286	dynein complex	2	3	0.666667	0.967663	0.185718	1	1	G4MSJ0_MAGO7	G4NH27_MAGO7
molecular_function	GO:0042803	protein homodimerization activity	2	5	0.4	0.966821	0.188592	1	1	G4N2L8_MAGO7	G4NHA0_MAGO7
cellular_component	GO:0042555	MCM complex	2	6	0.333333	0.942976	0.250066	1	1	G4MVC9_MAGO7	G4MQP3_MAGO7
cellular_component	GO:0005656	nuclear pre-replicative complex	2	6	0.333333	0.942976	0.250066	1	1	G4MVC9_MAGO7	G4MQP3_MAGO7
molecular_function	GO:0051880	G-quadruplex DNA binding	2	2	1	1	0.0264499	1	1	G4N540_MAGO7	G4N1A8_MAGO7
biological_process	GO:0000244	spliceosomal tri-snRNP complex assembly	2	2	1	1	0.0270343	1	1	G4N5D4_MAGO7	G4MPG6_MAGO7
cellular_component	GO:0000228	nuclear chromosome	2	3	0.666667	0.987994	0.0272137	1	0.997	G4N3K7_MAGO7	G4MKE0_MAGO7
cellular_component	GO:0030870	Mre11 complex	2	3	0.666667	0.995825	0.0695274	1	1	G4N1A8_MAGO7	G4MPV1_MAGO7
molecular_function	GO:0008296	3'-5'-exodeoxyribonuclease activity	2	2	1	0.995705	0.0707588	1	1	G4N1A8_MAGO7	G4MXT0_MAGO7
biological_process	GO:0009395	phospholipid catabolic process	2	2	1	0.999881	0.00315739	1	0.703	G4MTD9_MAGO7	G4MUL5_MAGO7
biological_process	GO:0031929	TOR signaling	2	4	0.5	0.999681	0.00192087	1	0.515	G4NLR2_MAGO7	G4N5P7_MAGO7
molecular_function	GO:0035243	protein-arginine omega-N symmetric methyltransferase activity	2	2	1	1	0.0264499	1	1	G4N7H9_MAGO7	G4N7B4_MAGO7
cellular_component	GO:0043625	delta DNA polymerase complex	2	2	1	1	0.0259594	1	0.997	G4MXT0_MAGO7	G4NIT0_MAGO7
molecular_function	GO:0003918	DNA topoisomerase type II (double strand cut, ATP-hydrolyzing) activity	2	2	1	1	0.0264499	1	1	G4MS23_MAGO7	G4MZZ7_MAGO7
biological_process	GO:0034508	centromere complex assembly	2	3	0.666667	0.95159	0.152292	1	1	G4NIS4_MAGO7	G4N1E3_MAGO7
molecular_function	GO:0070330	aromatase activity	2	4	0.5	0.984909	0.126427	1	1	G4NG13_MAGO7	G4NG44_MAGO7
molecular_function	GO:0004828	serine-tRNA ligase activity	2	2	1	1	0.0264499	1	1	G4N9X8_MAGO7	G4MN13_MAGO7
biological_process	GO:0097056	selenocysteinyl-tRNA(Sec) biosynthetic process	2	2	1	1	0.0270343	1	1	G4N9X8_MAGO7	G4MN13_MAGO7
biological_process	GO:0007095	mitotic G2 DNA damage checkpoint signaling	2	2	1	1	0.0270343	1	1	G4N6G2_MAGO7	G4MPV1_MAGO7
molecular_function	GO:0043138	3'-5' DNA helicase activity	1	3	0.333333	0.811408	0.588646	1	1	G4MP38_MAGO7
molecular_function	GO:0008353	RNA polymerase II CTD heptapeptide repeat kinase activity	1	2	0.5	0.97355	0.298975	1	1	SSN3_MAGO7
molecular_function	GO:0034511	U3 snoRNA binding	1	7	0.142857	0.680925	0.711736	1	1	G4MZ70_MAGO7
molecular_function	GO:0008526	phosphatidylinositol transfer activity	1	2	0.5	0.97355	0.298975	1	1	G4NDN3_MAGO7
biological_process	GO:0015914	phospholipid transport	1	5	0.2	0.675777	0.716241	1	1	G4NGP6_MAGO7
biological_process	GO:0006368	transcription elongation from RNA polymerase II promoter	1	14	0.0714286	0.218753	0.924125	1	1	G4NEH8_MAGO7
molecular_function	GO:0019899	enzyme binding	1	1	1	0.976577	0.0514062	1	1	STE20_MAGO7
molecular_function	GO:0044025	histone kinase activity (H2B-S14 specific)	1	1	1	1	0.162712	1	1	STE20_MAGO7
biological_process	GO:0007118	budding cell apical bud growth	1	1	1	0.972966	0.30205	1	1	STE20_MAGO7
biological_process	GO:0001403	invasive growth in response to glucose limitation	1	4	0.25	0.907393	0.324223	1	1	STE20_MAGO7
biological_process	GO:0010629	negative regulation of gene expression	1	1	1	0.990282	0.0214773	1	0.999	STE20_MAGO7
biological_process	GO:0043065	positive regulation of apoptotic process	1	1	1	1	0.164542	1	1	STE20_MAGO7
biological_process	GO:0007124	pseudohyphal growth	1	3	0.333333	0.871096	0.512977	1	1	STE20_MAGO7
biological_process	GO:0007096	regulation of exit from mitosis	1	3	0.333333	0.907393	0.324223	1	1	STE20_MAGO7
biological_process	GO:0001402	signal transduction involved in filamentous growth	1	1	1	1	0.164542	1	1	STE20_MAGO7
biological_process	GO:0035376	sterol import	1	1	1	1	0.164542	1	1	STE20_MAGO7
biological_process	GO:0000011	vacuole inheritance	1	2	0.5	0.972966	0.30205	1	1	STE20_MAGO7
cellular_component	GO:0005773	vacuole	1	6	0.166667	0.957942	0.073069	1	1	G4MSM2_MAGO7
biological_process	GO:0009267	cellular response to starvation	1	2	0.5	0.965693	0.120328	1	1	G4NLR2_MAGO7
biological_process	GO:0006094	gluconeogenesis	1	7	0.142857	0.847708	0.363732	1	1	G4N0N1_MAGO7
molecular_function	GO:0030515	snoRNA binding	1	12	0.0833333	0.345419	0.860373	1	1	UTP10_MAGO7
biological_process	GO:0006369	termination of RNA polymerase II transcription	1	3	0.333333	0.741953	0.660238	1	1	G4N654_MAGO7
cellular_component	GO:0000932	P-body	1	12	0.0833333	0.400716	0.87905	1	1	G4N7X5_MAGO7
biological_process	GO:0030490	maturation of SSU-rRNA	1	6	0.166667	0.29441	0.851474	1	1	UTP10_MAGO7
molecular_function	GO:0070006	metalloaminopeptidase activity	1	8	0.125	0.617024	0.758701	1	1	G4MSC1_MAGO7
biological_process	GO:0000463	maturation of LSU-rRNA from tricistronic rRNA transcript (SSU-rRNA, 5.8S rRNA, LSU-rRNA)	1	15	0.0666667	0.233185	0.944049	1	1	G4NHA6_MAGO7
cellular_component	GO:0000974	Prp19 complex	1	6	0.166667	0.749934	0.651954	1	1	G4N5D4_MAGO7
molecular_function	GO:0004608	phosphatidylethanolamine N-methyltransferase activity	1	1	1	1	0.162712	1	1	CHO2_MAGO7
biological_process	GO:0006656	phosphatidylcholine biosynthetic process	1	5	0.2	0.807938	0.593206	1	1	CHO2_MAGO7
cellular_component	GO:0005852	eukaryotic translation initiation factor 3 complex	1	6	0.166667	0.649093	0.644444	1	1	EIF3K_MAGO7
biological_process	GO:0006446	regulation of translational initiation	1	3	0.333333	0.954168	0.173075	1	1	EIF3K_MAGO7
molecular_function	GO:0004707	MAP kinase activity	1	7	0.142857	0.680925	0.711736	1	1	MCK1_MAGO7
cellular_component	GO:0071540	eukaryotic translation initiation factor 3 complex, eIF3e	1	6	0.166667	0.749934	0.651954	1	1	EIF3C_MAGO7
cellular_component	GO:0071541	eukaryotic translation initiation factor 3 complex, eIF3m	1	6	0.166667	0.749934	0.651954	1	1	EIF3C_MAGO7
cellular_component	GO:0034399	nuclear periphery	1	18	0.0555556	0.164234	0.964826	1	1	G4MPR9_MAGO7
cellular_component	GO:0005654	nucleoplasm	1	14	0.0714286	0.901234	0.152029	1	1	G4N8S8_MAGO7
molecular_function	GO:0017108	5'-flap endonuclease activity	1	4	0.25	0.873573	0.508635	1	1	G4MK85_MAGO7
biological_process	GO:0006284	base-excision repair	1	5	0.2	0.491711	0.834755	1	1	G4N1A8_MAGO7
biological_process	GO:0043137	DNA replication, removal of RNA primer	1	2	0.5	0.995565	0.0722326	1	1	G4MXT0_MAGO7
biological_process	GO:0002183	cytoplasmic translational initiation	1	4	0.25	0.576778	0.662877	1	1	DED1_MAGO7
cellular_component	GO:0043529	GET complex	1	2	0.5	0.974041	0.296464	1	1	GET3_MAGO7
molecular_function	GO:0044183	protein folding chaperone	1	2	0.5	0.97355	0.298975	1	1	GET3_MAGO7
biological_process	GO:0006620	posttranslational protein targeting to endoplasmic reticulum membrane	1	3	0.333333	0.939907	0.258047	1	1	GET3_MAGO7
biological_process	GO:0045048	protein insertion into ER membrane	1	3	0.333333	0.871096	0.512977	1	1	GET3_MAGO7
biological_process	GO:0009408	response to heat	1	4	0.25	0.781341	0.508289	1	1	GET3_MAGO7
biological_process	GO:0010038	response to metal ion	1	2	0.5	0.733715	0.562068	1	1	GET3_MAGO7
molecular_function	GO:0005092	GDP-dissociation inhibitor activity	1	3	0.333333	0.966821	0.188592	1	1	G5EHS7_MAGO7
biological_process	GO:0140469	GCN2-mediated signaling	1	2	0.5	0.972966	0.30205	1	1	G4MR95_MAGO7
biological_process	GO:1903138	negative regulation of cell wall integrity MAPK cascade	1	2	0.5	0.972966	0.30205	1	1	G4N5A5_MAGO7
biological_process	GO:1903753	negative regulation of p38MAPK cascade	1	3	0.333333	0.927767	0.416959	1	1	G4N5A5_MAGO7
biological_process	GO:0010508	positive regulation of autophagy	1	5	0.2	0.965693	0.120328	1	1	G4N8C1_MAGO7
biological_process	GO:0031139	positive regulation of conjugation with cellular fusion	1	3	0.333333	0.992675	0.0343066	1	1	G4NLR2_MAGO7
biological_process	GO:0008104	protein localization	1	3	0.333333	0.999983	3.22262e-05	1	0.013	G5EI23_MAGO7
molecular_function	GO:0070122	isopeptidase activity	1	8	0.125	0.617024	0.758701	1	1	G4N5D4_MAGO7
molecular_function	GO:0004713	protein tyrosine kinase activity	1	2	0.5	0.97355	0.298975	1	1	G4NEM6_MAGO7
cellular_component	GO:0030687	preribosome, large subunit precursor	1	17	0.0588235	0.164234	0.964826	1	1	G4MT59_MAGO7
biological_process	GO:0042273	ribosomal large subunit biogenesis	1	7	0.142857	0.148526	0.943555	1	1	G4MT59_MAGO7
cellular_component	GO:0031966	mitochondrial membrane	1	6	0.166667	0.00945905	0.994994	0.336	1	G4MRG8_MAGO7
biological_process	GO:0007015	actin filament organization	1	8	0.125	0.811913	0.339497	1	1	G4NIY0_MAGO7
biological_process	GO:0000422	autophagy of mitochondrion	1	5	0.2	0.741953	0.660238	1	1	ATG11_MAGO7
molecular_function	GO:0004185	serine-type carboxypeptidase activity	1	5	0.2	0.811408	0.588646	1	1	G4NGY2_MAGO7
cellular_component	GO:0032865	ERMES complex	1	5	0.2	0.814282	0.584973	1	1	MDM34_MAGO7
biological_process	GO:0009073	aromatic amino acid family biosynthetic process	1	5	0.2	0.437932	0.862024	1	1	G4N9G9_MAGO7
biological_process	GO:0009423	chorismate biosynthetic process	1	3	0.333333	0.927767	0.416959	1	1	G4N9G9_MAGO7
cellular_component	GO:0030659	cytoplasmic vesicle membrane	1	3	0.333333	0.887831	0.232426	1	1	GMT_MAGO7
biological_process	GO:0072659	protein localization to plasma membrane	1	1	1	0.781341	0.508289	1	1	EFR3_MAGO7
molecular_function	GO:0017070	U6 snRNA binding	1	2	0.5	0.97355	0.298975	1	1	G4N5D4_MAGO7
biological_process	GO:0008380	RNA splicing	1	19	0.0526316	0.357191	0.750002	1	1	G4ND41_MAGO7
cellular_component	GO:0005684	U2-type spliceosomal complex	1	4	0.25	0.510601	0.75585	1	1	G4NHA6_MAGO7
cellular_component	GO:0005934	cellular bud tip	1	9	0.111111	0.560934	0.794787	1	1	G4MP09_MAGO7
biological_process	GO:0016973	poly(A)+ mRNA export from nucleus	1	10	0.1	0.491711	0.834755	1	1	G4MY96_MAGO7
cellular_component	GO:0043614	multi-eIF complex	1	5	0.2	0.814282	0.584973	1	1	EIF3C_MAGO7
cellular_component	GO:0031307	integral component of mitochondrial outer membrane	1	5	0.2	0.814282	0.584973	1	1	MDM34_MAGO7
molecular_function	GO:0004128	cytochrome-b5 reductase activity, acting on NAD(P)H	1	12	0.0833333	0.39528	0.881572	1	1	G4N6N3_MAGO7
biological_process	GO:0042128	nitrate assimilation	1	4	0.25	0.871096	0.512977	1	1	NUT1_MAGO7
cellular_component	GO:0005887	integral component of plasma membrane	1	12	0.0833333	0.400716	0.87905	1	1	MSB2_MAGO7
molecular_function	GO:0005034	osmosensor activity	1	2	0.5	0.97355	0.298975	1	1	MSB2_MAGO7
molecular_function	GO:0000977	RNA polymerase II transcription regulatory region sequence-specific DNA binding	1	2	0.5	0.873573	0.508635	1	1	MIG1_MAGO7
biological_process	GO:0006465	signal peptide processing	1	8	0.125	0.611256	0.763026	1	1	G4N151_MAGO7
molecular_function	GO:0003688	DNA replication origin binding	1	10	0.1	0.498254	0.830942	1	1	G4MVC9_MAGO7
cellular_component	GO:0090575	RNA polymerase II transcription regulator complex	1	1	1	0.554376	0.654091	1	1	SWI6_MAGO7
molecular_function	GO:0001228	DNA-binding transcription activator activity, RNA polymerase II-specific	1	5	0.2	0.811408	0.588646	1	1	SWI6_MAGO7
biological_process	GO:0000289	nuclear-transcribed mRNA poly(A) tail shortening	1	5	0.2	0.907393	0.324223	1	1	G4NIN5_MAGO7
biological_process	GO:0006627	protein processing involved in protein targeting to mitochondrion	1	4	0.25	0.871096	0.512977	1	1	G4N7C7_MAGO7
biological_process	GO:0030433	ubiquitin-dependent ERAD pathway	1	20	0.05	0.101421	0.981094	1	1	G4N9U8_MAGO7
cellular_component	GO:0016592	mediator complex	1	21	0.047619	0.124953	0.975294	1	1	G4MSV0_MAGO7
molecular_function	GO:0016538	cyclin-dependent protein serine/threonine kinase regulator activity	1	7	0.142857	0.555867	0.798022	1	1	G4MMM1_MAGO7
molecular_function	GO:0005198	structural molecule activity	1	11	0.0909091	0.00212578	0.999098	0.153	1	G4NAA5_MAGO7
biological_process	GO:0045893	positive regulation of transcription, DNA-templated	1	2	0.5	0.862423	0.235176	1	1	G4N0G9_MAGO7
cellular_component	GO:0030173	integral component of Golgi membrane	1	9	0.111111	0.560934	0.794787	1	1	G4MLK4_MAGO7
molecular_function	GO:0008531	riboflavin kinase activity	1	2	0.5	0.97355	0.298975	1	1	G4N2M4_MAGO7
biological_process	GO:0009398	FMN biosynthetic process	1	2	0.5	0.972966	0.30205	1	1	G4N2M4_MAGO7
biological_process	GO:0042149	cellular response to glucose starvation	1	1	1	1	0.164542	1	1	SDS23_MAGO7
biological_process	GO:0030071	regulation of mitotic metaphase/anaphase transition	1	4	0.25	0.982256	0.0654468	1	1	SDS23_MAGO7
biological_process	GO:0000466	maturation of 5.8S rRNA from tricistronic rRNA transcript (SSU-rRNA, 5.8S rRNA, LSU-rRNA)	1	8	0.125	0.0732372	0.980521	1	1	G4NHA6_MAGO7
cellular_component	GO:0000922	spindle pole	1	6	0.166667	0.749934	0.651954	1	1	G4MW60_MAGO7
biological_process	GO:0006974	cellular response to DNA damage stimulus	1	9	0.111111	0.999997	7.23199e-06	1	0.001	G4MTA2_MAGO7
biological_process	GO:0007059	chromosome segregation	1	13	0.0769231	0.853588	0.225954	1	1	G4N8V4_MAGO7
molecular_function	GO:0031176	endo-1,4-beta-xylanase activity	1	11	0.0909091	0.444651	0.858501	1	1	G4NIM7_MAGO7
cellular_component	GO:0030014	CCR4-NOT complex	1	4	0.25	0.972752	0.124611	1	1	G4MYM6_MAGO7
biological_process	GO:0071528	tRNA re-export from nucleus	1	1	1	1	0.164542	1	1	XPOT_MAGO7
cellular_component	GO:0031305	integral component of mitochondrial inner membrane	1	4	0.25	0.875389	0.378265	1	1	YME2_MAGO7
molecular_function	GO:0004792	thiosulfate sulfurtransferase activity	1	3	0.333333	0.929241	0.413083	1	1	G4NG26_MAGO7
molecular_function	GO:0004555	alpha,alpha-trehalase activity	1	2	0.5	0.97355	0.298975	1	1	G4MY35_MAGO7
molecular_function	GO:0004865	protein serine/threonine phosphatase inhibitor activity	1	1	1	1	0.162712	1	1	YPI1_MAGO7
biological_process	GO:0032515	negative regulation of phosphoprotein phosphatase activity	1	1	1	1	0.164542	1	1	YPI1_MAGO7
molecular_function	GO:0008171	O-methyltransferase activity	1	18	0.0555556	0.0593708	0.990237	1	1	G4N0L3_MAGO7
biological_process	GO:0075016	appressorium formation	1	3	0.333333	0.741953	0.660238	1	1	G5EHL3_MAGO7
biological_process	GO:0031222	arabinan catabolic process	1	6	0.166667	0.741953	0.660238	1	1	G4MQZ5_MAGO7
cellular_component	GO:0045160	myosin I complex	1	1	1	1	0.161212	1	1	MYO1_MAGO7
cellular_component	GO:0044853	plasma membrane raft	1	1	1	1	0.161212	1	1	MYO1_MAGO7
molecular_function	GO:0071933	Arp2/3 complex binding	1	2	0.5	0.97355	0.298975	1	1	MYO1_MAGO7
molecular_function	GO:0000146	microfilament motor activity	1	1	1	1	0.162712	1	1	MYO1_MAGO7
biological_process	GO:0000147	actin cortical patch assembly	1	3	0.333333	0.927767	0.416959	1	1	MYO1_MAGO7
biological_process	GO:0044855	plasma membrane raft distribution	1	1	1	1	0.164542	1	1	MYO1_MAGO7
biological_process	GO:0030838	positive regulation of actin filament polymerization	1	1	1	0.934553	0.187029	1	1	MYO1_MAGO7
molecular_function	GO:0080025	phosphatidylinositol-3,5-bisphosphate binding	1	3	0.333333	0.929241	0.413083	1	1	G4MUR7_MAGO7
molecular_function	GO:0070273	phosphatidylinositol-4-phosphate binding	1	5	0.2	0.811408	0.588646	1	1	G4NE21_MAGO7
biological_process	GO:0034638	phosphatidylcholine catabolic process	1	1	1	1	0.164542	1	1	NTE1_MAGO7
biological_process	GO:0071071	regulation of phospholipid biosynthetic process	1	1	1	0.995565	0.0722326	1	1	NTE1_MAGO7
molecular_function	GO:0004017	adenylate kinase activity	1	4	0.25	0.873573	0.508635	1	1	G4N1A8_MAGO7
cellular_component	GO:0005952	cAMP-dependent protein kinase complex	1	2	0.5	0.974041	0.296464	1	1	G4N7T3_MAGO7
molecular_function	GO:0005458	GDP-mannose transmembrane transporter activity	1	1	1	1	0.162712	1	1	GMT_MAGO7
cellular_component	GO:0097361	CIA complex	1	3	0.333333	0.930473	0.409933	1	1	G4MYW3_MAGO7
cellular_component	GO:0071007	U2-type catalytic step 2 spliceosome	1	2	0.5	0.974041	0.296464	1	1	G4NFJ0_MAGO7
cellular_component	GO:0017119	Golgi transport complex	1	4	0.25	0.875634	0.505122	1	1	G4MNJ2_MAGO7
biological_process	GO:0006891	intra-Golgi vesicle-mediated transport	1	8	0.125	0.611256	0.763026	1	1	G4MLK4_MAGO7
molecular_function	GO:0102265	tRNA-dihydrouridine47 synthase activity	1	4	0.25	0.873573	0.508635	1	1	G4MUR1_MAGO7
biological_process	GO:0006097	glyoxylate cycle	1	2	0.5	0.972966	0.30205	1	1	G4NIW7_MAGO7
molecular_function	GO:0004100	chitin synthase activity	1	7	0.142857	0.680925	0.711736	1	1	G4N0X4_MAGO7
molecular_function	GO:0008239	dipeptidyl-peptidase activity	1	7	0.142857	0.680925	0.711736	1	1	G4MSC1_MAGO7
molecular_function	GO:0051537	2 iron, 2 sulfur cluster binding	1	18	0.0555556	0.183496	0.959325	1	1	G4MVI0_MAGO7
molecular_function	GO:0004525	ribonuclease III activity	1	7	0.142857	0.680925	0.711736	1	1	DCL1_MAGO7
biological_process	GO:0051607	defense response to virus	1	3	0.333333	0.927767	0.416959	1	1	DCL1_MAGO7
biological_process	GO:0050688	regulation of defense response to virus	1	2	0.5	0.972966	0.30205	1	1	DCL1_MAGO7
molecular_function	GO:0005216	ion channel activity	1	3	0.333333	0.760744	0.419808	1	1	G4N5I5_MAGO7
molecular_function	GO:0008233	peptidase activity	1	20	0.05	0.740639	0.316608	1	1	G4NAD8_MAGO7
biological_process	GO:0008299	isoprenoid biosynthetic process	1	9	0.111111	0.461649	0.755354	1	1	G4MUV8_MAGO7
molecular_function	GO:0030544	Hsp70 protein binding	1	5	0.2	0.811408	0.588646	1	1	G4N0J8_MAGO7
molecular_function	GO:1990663	dihydroorotate dehydrogenase (fumarate) activity	1	1	1	1	0.162712	1	1	G4MUI6_MAGO7
molecular_function	GO:0004061	arylformamidase activity	1	4	0.25	0.873573	0.508635	1	1	G4NAM1_MAGO7
molecular_function	GO:0008483	transaminase activity	1	9	0.111111	0.435679	0.773919	1	1	G4MN85_MAGO7
molecular_function	GO:0008131	primary amine oxidase activity	1	7	0.142857	0.680925	0.711736	1	1	G5EH07_MAGO7
molecular_function	GO:0048038	quinone binding	1	10	0.1	0.444651	0.858501	1	1	G5EH07_MAGO7
biological_process	GO:0009308	amine metabolic process	1	7	0.142857	0.328734	0.845626	1	1	G5EH07_MAGO7
molecular_function	GO:0016158	3-phytase activity	1	8	0.125	0.617024	0.758701	1	1	G4N003_MAGO7
molecular_function	GO:0010997	anaphase-promoting complex binding	1	4	0.25	0.873573	0.508635	1	1	G4MMY6_MAGO7
molecular_function	GO:0003935	GTP cyclohydrolase II activity	1	2	0.5	0.97355	0.298975	1	1	G4N9R2_MAGO7
molecular_function	GO:0030619	U1 snRNA binding	1	3	0.333333	0.929241	0.413083	1	1	G4N5D4_MAGO7
molecular_function	GO:0016779	nucleotidyltransferase activity	1	7	0.142857	0.489994	0.63232	1	1	G4NBT5_MAGO7
biological_process	GO:0006265	DNA topological change	1	3	0.333333	0.927767	0.416959	1	1	G4MZZ7_MAGO7
biological_process	GO:0006520	cellular amino acid metabolic process	1	8	0.125	0.0140683	0.992272	0.836	1	G4NIQ1_MAGO7
cellular_component	GO:0000923	equatorial microtubule organizing center	1	3	0.333333	0.930473	0.409933	1	1	G4MW60_MAGO7
cellular_component	GO:0000930	gamma-tubulin complex	1	3	0.333333	0.875634	0.505122	1	1	G4MW60_MAGO7
cellular_component	GO:0061496	half bridge of mitotic spindle pole body	1	3	0.333333	0.930473	0.409933	1	1	G4MW60_MAGO7
cellular_component	GO:0061497	inner plaque of mitotic spindle pole body	1	3	0.333333	0.930473	0.409933	1	1	G4MW60_MAGO7
cellular_component	GO:0071957	old mitotic spindle pole body	1	3	0.333333	0.930473	0.409933	1	1	G4MW60_MAGO7
biological_process	GO:0031122	cytoplasmic microtubule organization	1	4	0.25	0.871096	0.512977	1	1	G4MW60_MAGO7
biological_process	GO:0007020	microtubule nucleation	1	6	0.166667	0.741953	0.660238	1	1	G4MW60_MAGO7
biological_process	GO:1902408	mitotic cytokinesis, site selection	1	2	0.5	0.972966	0.30205	1	1	G4MY59_MAGO7
biological_process	GO:1902626	assembly of large subunit precursor of preribosome	1	6	0.166667	0.741953	0.660238	1	1	G4MT59_MAGO7
biological_process	GO:0000054	ribosomal subunit export from nucleus	1	5	0.2	0.266011	0.932972	1	1	G4MT59_MAGO7
biological_process	GO:0000375	RNA splicing, via transesterification reactions	1	1	1	0.486098	0.653602	1	1	G4NCF8_MAGO7
cellular_component	GO:0005826	actomyosin contractile ring	1	1	1	0.9119	0.314852	1	1	G4N9X0_MAGO7
biological_process	GO:0000920	septum digestion after cytokinesis	1	2	0.5	0.871096	0.512977	1	1	G4N9X0_MAGO7
cellular_component	GO:0000818	nuclear MIS12/MIND complex	1	2	0.5	0.974041	0.296464	1	1	G4MTB0_MAGO7
molecular_function	GO:0004107	chorismate synthase activity	1	1	1	1	0.162712	1	1	G4N9G9_MAGO7
molecular_function	GO:0042602	riboflavin reductase (NADPH) activity	1	1	1	1	0.162712	1	1	G4N9G9_MAGO7
cellular_component	GO:0015630	microtubule cytoskeleton	1	1	1	0.930805	0.11779	1	1	G5EI23_MAGO7
cellular_component	GO:0031500	Tea1 cell-end complex	1	1	1	1	0.161212	1	1	G5EI23_MAGO7
biological_process	GO:0051519	activation of bipolar cell growth	1	1	1	1	0.164542	1	1	G5EI23_MAGO7
biological_process	GO:0042815	bipolar cell growth	1	1	1	1	0.164542	1	1	G5EI23_MAGO7
biological_process	GO:0030010	establishment of cell polarity	1	3	0.333333	0.998136	0.0167419	1	0.999	G5EI23_MAGO7
biological_process	GO:0007163	establishment or maintenance of cell polarity	1	2	0.5	0.998005	0.00769984	1	0.959	G5EI23_MAGO7
cellular_component	GO:1990904	ribonucleoprotein complex	1	6	0.166667	0.000830905	0.999613	0.035	1	G4MT27_MAGO7
biological_process	GO:0000338	protein deneddylation	1	5	0.2	0.807938	0.593206	1	1	G5EHP6_MAGO7
cellular_component	GO:0042788	polysomal ribosome	1	2	0.5	0.974041	0.296464	1	1	G4MR95_MAGO7
cellular_component	GO:0015935	small ribosomal subunit	1	5	0.2	0.108739	0.979295	1	1	G4NGF2_MAGO7
biological_process	GO:0060548	negative regulation of cell death	1	3	0.333333	0.927767	0.416959	1	1	G4N4D6_MAGO7
biological_process	GO:0006450	regulation of translational fidelity	1	5	0.2	0.86934	0.388744	1	1	G4NC81_MAGO7
molecular_function	GO:0003713	transcription coactivator activity	1	5	0.2	0.811408	0.588646	1	1	G4N4E8_MAGO7
cellular_component	GO:0000324	fungal-type vacuole	1	6	0.166667	0.967067	0.0735067	1	1	G4N7T3_MAGO7
cellular_component	GO:0000220	vacuolar proton-transporting V-type ATPase, V0 domain	1	4	0.25	0.875634	0.505122	1	1	G4NH40_MAGO7
molecular_function	GO:0015078	proton transmembrane transporter activity	1	11	0.0909091	0.410431	0.743619	1	1	G4NH40_MAGO7
molecular_function	GO:0000293	ferric-chelate reductase activity	1	12	0.0833333	0.39528	0.881572	1	1	G4MX75_MAGO7
biological_process	GO:0006826	iron ion transport	1	6	0.166667	0.491711	0.834755	1	1	G4MX75_MAGO7
biological_process	GO:0006013	mannose metabolic process	1	4	0.25	0.871096	0.512977	1	1	G4MKK2_MAGO7
cellular_component	GO:0043231	intracellular membrane-bounded organelle	1	7	0.142857	1	1.77266e-10	1	0	G4MZZ7_MAGO7
molecular_function	GO:0003885	D-arabinono-1,4-lactone oxidase activity	1	2	0.5	0.97355	0.298975	1	1	G4MRG8_MAGO7
molecular_function	GO:0016279	protein-lysine N-methyltransferase activity	1	6	0.166667	0.643311	0.649817	1	1	G4MYP6_MAGO7
molecular_function	GO:0047617	acyl-CoA hydrolase activity	1	7	0.142857	0.680925	0.711736	1	1	G4NEK9_MAGO7
biological_process	GO:0006878	cellular copper ion homeostasis	1	11	0.0909091	0.437932	0.862024	1	1	G4MQ43_MAGO7
biological_process	GO:0006631	fatty acid metabolic process	1	3	0.333333	0.943815	0.107519	1	1	G4N0T7_MAGO7
biological_process	GO:0045860	positive regulation of protein kinase activity	1	1	1	0.871096	0.512977	1	1	G5EHL3_MAGO7
biological_process	GO:0051726	regulation of cell cycle	1	4	0.25	0.99992	0.000223562	1	0.08	G5EHL3_MAGO7
cellular_component	GO:0031201	SNARE complex	1	5	0.2	0.814282	0.584973	1	1	G4NGR4_MAGO7
biological_process	GO:0048280	vesicle fusion with Golgi apparatus	1	4	0.25	0.871096	0.512977	1	1	G4NGR4_MAGO7
cellular_component	GO:0005666	RNA polymerase III complex	1	15	0.0666667	0.277457	0.928741	1	1	G4NEH8_MAGO7
molecular_function	GO:0001056	RNA polymerase III activity	1	10	0.1	0.498254	0.830942	1	1	G4NEH8_MAGO7
biological_process	GO:0006386	termination of RNA polymerase III transcription	1	10	0.1	0.491711	0.834755	1	1	G4NEH8_MAGO7
biological_process	GO:0042797	tRNA transcription by RNA polymerase III	1	11	0.0909091	0.437932	0.862024	1	1	G4NEH8_MAGO7
cellular_component	GO:0030915	Smc5-Smc6 complex	1	5	0.2	0.814282	0.584973	1	1	G4NIX1_MAGO7
biological_process	GO:0008654	phospholipid biosynthetic process	1	7	0.142857	0.104115	0.951225	1	1	G4MYK3_MAGO7
cellular_component	GO:0005777	peroxisome	1	13	0.0769231	0.366369	0.802709	1	1	G4NKI8_MAGO7
molecular_function	GO:0004527	exonuclease activity	1	10	0.1	0.716331	0.454223	1	1	G4N4M9_MAGO7
molecular_function	GO:0004197	cysteine-type endopeptidase activity	1	3	0.333333	0.955741	0.168929	1	1	G4N8I2_MAGO7
molecular_function	GO:0003991	acetylglutamate kinase activity	1	1	1	1	0.162712	1	1	G5EH72_MAGO7
molecular_function	GO:0003942	N-acetyl-gamma-glutamyl-phosphate reductase activity	1	1	1	1	0.162712	1	1	G5EH72_MAGO7
molecular_function	GO:0004851	uroporphyrin-III C-methyltransferase activity	1	1	1	1	0.162712	1	1	G5EH93_MAGO7
biological_process	GO:0019354	siroheme biosynthetic process	1	2	0.5	0.972966	0.30205	1	1	G5EH93_MAGO7
biological_process	GO:0000103	sulfate assimilation	1	6	0.166667	0.675777	0.716241	1	1	G5EH93_MAGO7
molecular_function	GO:0005375	copper ion transmembrane transporter activity	1	9	0.111111	0.555867	0.798022	1	1	G4MQ43_MAGO7
molecular_function	GO:0004181	metallocarboxypeptidase activity	1	11	0.0909091	0.444651	0.858501	1	1	G4NAH8_MAGO7
biological_process	GO:0006271	DNA strand elongation involved in DNA replication	1	7	0.142857	0.866509	0.302334	1	1	G4MVC9_MAGO7
biological_process	GO:0000183	rDNA heterochromatin assembly	1	5	0.2	0.807938	0.593206	1	1	G4N4E8_MAGO7
molecular_function	GO:0003697	single-stranded DNA binding	1	21	0.047619	0.142798	0.955772	1	1	G4NE59_MAGO7
biological_process	GO:1901255	nucleotide-excision repair involved in interstrand cross-link repair	1	1	1	1	0.164542	1	1	G4NE59_MAGO7
cellular_component	GO:1990023	mitotic spindle midzone	1	6	0.166667	0.749934	0.651954	1	1	G4MPR9_MAGO7
biological_process	GO:0034067	protein localization to Golgi apparatus	1	4	0.25	0.826925	0.450363	1	1	G4NE21_MAGO7
biological_process	GO:0006479	protein methylation	1	7	0.142857	0.177984	0.961021	1	1	G4MTG8_MAGO7
biological_process	GO:0045053	protein retention in Golgi apparatus	1	5	0.2	0.807938	0.593206	1	1	G4N4D6_MAGO7
molecular_function	GO:0050072	m7G(5')pppN diphosphatase activity	1	3	0.333333	0.929241	0.413083	1	1	G4N7I3_MAGO7
molecular_function	GO:0031625	ubiquitin protein ligase binding	1	8	0.125	0.617024	0.758701	1	1	G4MTP9_MAGO7
molecular_function	GO:0003910	DNA ligase (ATP) activity	1	4	0.25	0.873573	0.508635	1	1	G4MQC2_MAGO7
molecular_function	GO:0003980	UDP-glucose:glycoprotein glucosyltransferase activity	1	1	1	1	0.162712	1	1	G4N7Y8_MAGO7
biological_process	GO:0000272	polysaccharide catabolic process	1	38	0.0263158	0.0894945	0.950358	1	1	G4NCF7_MAGO7
cellular_component	GO:0016035	zeta DNA polymerase complex	1	1	1	1	0.161212	1	1	G4NL37_MAGO7
biological_process	GO:0019985	translesion synthesis	1	2	0.5	0.983258	0.0926068	1	1	G4NL37_MAGO7
cellular_component	GO:0030123	AP-3 adaptor complex	1	3	0.333333	0.930473	0.409933	1	1	G4MW99_MAGO7
biological_process	GO:0031204	posttranslational protein targeting to membrane, translocation	1	4	0.25	0.871096	0.512977	1	1	G4N042_MAGO7
biological_process	GO:0016540	protein autoprocessing	1	3	0.333333	0.927767	0.416959	1	1	G4N6E8_MAGO7
molecular_function	GO:0097027	ubiquitin-protein transferase activator activity	1	3	0.333333	0.929241	0.413083	1	1	G4MMY6_MAGO7
biological_process	GO:1904668	positive regulation of ubiquitin protein ligase activity	1	3	0.333333	0.927767	0.416959	1	1	G4MMY6_MAGO7
molecular_function	GO:0042123	glucanosyltransferase activity	1	2	0.5	0.97355	0.298975	1	1	G4MLP9_MAGO7
biological_process	GO:0071840	cellular component organization or biogenesis	1	2	0.5	0.572557	0.471581	1	1	G4MLP9_MAGO7
biological_process	GO:0071852	fungal-type cell wall organization or biogenesis	1	3	0.333333	0.195162	0.934498	1	1	G4MLP9_MAGO7
biological_process	GO:0097428	protein maturation by iron-sulfur cluster transfer	1	3	0.333333	0.741953	0.660238	1	1	G4MYW3_MAGO7
biological_process	GO:0016482	cytosolic transport	1	2	0.5	0.982256	0.0654468	1	1	G4MMY1_MAGO7
biological_process	GO:0007034	vacuolar transport	1	13	0.0769231	0.505139	0.664466	1	1	G4N827_MAGO7
biological_process	GO:0000027	ribosomal large subunit assembly	1	13	0.0769231	0.343458	0.903821	1	1	G4N7L9_MAGO7
biological_process	GO:0016572	histone phosphorylation	1	1	1	1	0.164542	1	1	G4MVM3_MAGO7
cellular_component	GO:0005885	Arp2/3 protein complex	1	7	0.142857	0.685148	0.708138	1	1	G4NLA2_MAGO7
biological_process	GO:0034314	Arp2/3 complex-mediated actin nucleation	1	7	0.142857	0.847708	0.363732	1	1	G4NLA2_MAGO7
biological_process	GO:0030833	regulation of actin filament polymerization	1	5	0.2	0.980977	0.061412	1	1	G4NLA2_MAGO7
cellular_component	GO:0000176	nuclear exosome (RNase complex)	1	10	0.1	0.503552	0.827936	1	1	G4MKT8_MAGO7
molecular_function	GO:0030234	enzyme regulator activity	1	6	0.166667	1	1.24829e-07	1	0	G4NDR0_MAGO7
biological_process	GO:0045842	positive regulation of mitotic metaphase/anaphase transition	1	4	0.25	0.807938	0.593206	1	1	G4ML42_MAGO7
cellular_component	GO:0042645	mitochondrial nucleoid	1	8	0.125	0.560934	0.794787	1	1	G4MW52_MAGO7
biological_process	GO:0009097	isoleucine biosynthetic process	1	6	0.166667	0.741953	0.660238	1	1	G4MW52_MAGO7
biological_process	GO:0009099	valine biosynthetic process	1	4	0.25	0.871096	0.512977	1	1	G4MW52_MAGO7
molecular_function	GO:0035925	mRNA 3'-UTR AU-rich region binding	1	1	1	1	0.162712	1	1	G4N5A5_MAGO7
biological_process	GO:0070935	3'-UTR-mediated mRNA stabilization	1	1	1	1	0.164542	1	1	G4N5A5_MAGO7
cellular_component	GO:0005721	pericentric heterochromatin	1	8	0.125	0.621735	0.755262	1	1	G4NIS4_MAGO7
biological_process	GO:0071586	CAAX-box protein processing	1	2	0.5	0.972966	0.30205	1	1	G4MNG8_MAGO7
biological_process	GO:0032968	positive regulation of transcription elongation from RNA polymerase II promoter	1	10	0.1	0.491711	0.834755	1	1	G4NKI8_MAGO7
molecular_function	GO:0043047	single-stranded telomeric DNA binding	1	7	0.142857	0.680925	0.711736	1	1	G4N1A8_MAGO7
molecular_function	GO:0043015	gamma-tubulin binding	1	5	0.2	0.811408	0.588646	1	1	G4MW60_MAGO7
biological_process	GO:0090307	mitotic spindle assembly	1	3	0.333333	0.871096	0.512977	1	1	G4MW60_MAGO7
biological_process	GO:0006383	transcription by RNA polymerase III	1	4	0.25	0.461649	0.755354	1	1	G4N851_MAGO7
molecular_function	GO:2001070	starch binding	1	3	0.333333	0.929241	0.413083	1	1	G4NCF7_MAGO7
cellular_component	GO:0005736	RNA polymerase I complex	1	7	0.142857	0.685148	0.708138	1	1	G4NEH8_MAGO7
cellular_component	GO:0005665	RNA polymerase II, core complex	1	11	0.0909091	0.450067	0.855736	1	1	G4NEH8_MAGO7
molecular_function	GO:0001054	RNA polymerase I activity	1	7	0.142857	0.680925	0.711736	1	1	G4NEH8_MAGO7
molecular_function	GO:0001055	RNA polymerase II activity	1	7	0.142857	0.680925	0.711736	1	1	G4NEH8_MAGO7
biological_process	GO:0006363	termination of RNA polymerase I transcription	1	7	0.142857	0.675777	0.716241	1	1	G4NEH8_MAGO7
biological_process	GO:0006362	transcription elongation from RNA polymerase I promoter	1	8	0.125	0.611256	0.763026	1	1	G4NEH8_MAGO7
biological_process	GO:0006361	transcription initiation from RNA polymerase I promoter	1	7	0.142857	0.611256	0.763026	1	1	G4NEH8_MAGO7
biological_process	GO:0009968	negative regulation of signal transduction	1	1	1	0.998385	0.00713043	1	0.947	G4MSZ4_MAGO7
molecular_function	GO:0008408	3'-5' exonuclease activity	1	4	0.25	0.818219	0.404391	1	1	G4N6B1_MAGO7
molecular_function	GO:0030295	protein kinase activator activity	1	3	0.333333	0.811408	0.588646	1	1	G4MR95_MAGO7
biological_process	GO:0019346	transsulfuration	1	8	0.125	0.611256	0.763026	1	1	G4MYI6_MAGO7
biological_process	GO:0042176	regulation of protein catabolic process	1	3	0.333333	0.675777	0.716241	1	1	G4NDR0_MAGO7
biological_process	GO:0033567	DNA replication, Okazaki fragment processing	1	2	0.5	0.927767	0.416959	1	1	G4MK85_MAGO7
cellular_component	GO:0030121	AP-1 adaptor complex	1	3	0.333333	0.930473	0.409933	1	1	G4MMY1_MAGO7
cellular_component	GO:0097002	mitochondrial inner boundary membrane	1	2	0.5	0.974041	0.296464	1	1	G4N151_MAGO7
molecular_function	GO:0001786	phosphatidylserine binding	1	2	0.5	0.97355	0.298975	1	1	G4N4E8_MAGO7
biological_process	GO:0000001	mitochondrion inheritance	1	6	0.166667	0.741953	0.660238	1	1	G4N4P3_MAGO7
molecular_function	GO:0004069	L-aspartate:2-oxoglutarate aminotransferase activity	1	3	0.333333	0.929241	0.413083	1	1	G4NIQ1_MAGO7
molecular_function	GO:1901363	heterocyclic compound binding	1	8	0.125	0.999999	1.51557e-06	1	0	G4NG86_MAGO7
molecular_function	GO:0097159	organic cyclic compound binding	1	8	0.125	0.999999	1.82794e-06	1	0	G4NG86_MAGO7
biological_process	GO:0002098	tRNA wobble uridine modification	1	13	0.0769231	0.373072	0.844968	1	1	G4N648_MAGO7
molecular_function	GO:0005262	calcium channel activity	1	1	1	0.995705	0.0707588	1	1	G4NGX3_MAGO7
biological_process	GO:0098703	calcium ion import across plasma membrane	1	1	1	0.927767	0.416959	1	1	G4NGX3_MAGO7
cellular_component	GO:0030289	protein phosphatase 4 complex	1	2	0.5	0.974041	0.296464	1	1	G4MSF0_MAGO7
biological_process	GO:0000724	double-strand break repair via homologous recombination	1	5	0.2	0.882948	0.255544	1	1	G4NIX1_MAGO7
biological_process	GO:0051598	meiotic recombination checkpoint signaling	1	2	0.5	0.972966	0.30205	1	1	G4N6G2_MAGO7
biological_process	GO:0000480	endonucleolytic cleavage in 5'-ETS of tricistronic rRNA transcript (SSU-rRNA, 5.8S rRNA, LSU-rRNA)	1	14	0.0714286	0.302688	0.919706	1	1	G4MZ70_MAGO7
biological_process	GO:0000447	endonucleolytic cleavage in ITS1 to separate SSU-rRNA from 5.8S rRNA and LSU-rRNA from tricistronic rRNA transcript (SSU-rRNA, 5.8S rRNA, LSU-rRNA)	1	17	0.0588235	0.203938	0.953298	1	1	G4MZ70_MAGO7
biological_process	GO:0000472	endonucleolytic cleavage to generate mature 5'-end of SSU-rRNA from (SSU-rRNA, 5.8S rRNA, LSU-rRNA)	1	15	0.0666667	0.266011	0.932972	1	1	G4MZ70_MAGO7
cellular_component	GO:0030133	transport vesicle	1	1	1	0.987874	0.0433839	1	1	G4N599_MAGO7
molecular_function	GO:0004160	dihydroxy-acid dehydratase activity	1	2	0.5	0.97355	0.298975	1	1	G4MKI2_MAGO7
biological_process	GO:0009082	branched-chain amino acid biosynthetic process	1	3	0.333333	0.826925	0.450363	1	1	G4MKI2_MAGO7
biological_process	GO:0060237	regulation of fungal-type cell wall organization	1	4	0.25	0.871096	0.512977	1	1	G4NFW8_MAGO7
cellular_component	GO:0034388	Pwp2p-containing subcomplex of 90S preribosome	1	4	0.25	0.875634	0.505122	1	1	G4MZ70_MAGO7
biological_process	GO:1904515	positive regulation of TORC2 signaling	1	1	1	1	0.164542	1	1	G4NIR6_MAGO7
molecular_function	GO:0035673	oligopeptide transmembrane transporter activity	1	12	0.0833333	0.39528	0.881572	1	1	G4ND12_MAGO7
biological_process	GO:0000747	conjugation with cellular fusion	1	2	0.5	0.986261	0.0377555	1	1	G4MUV9_MAGO7
molecular_function	GO:0015450	protein-transporting ATPase activity	1	2	0.5	0.97355	0.298975	1	1	G4ND44_MAGO7
cellular_component	GO:0031981	nuclear lumen	1	3	0.333333	0.550647	0.516964	1	1	G4NB99_MAGO7
molecular_function	GO:0003972	RNA ligase (ATP) activity	1	2	0.5	0.97355	0.298975	1	1	G4N4T4_MAGO7
biological_process	GO:0000256	allantoin catabolic process	1	2	0.5	0.927767	0.416959	1	1	G4MYC2_MAGO7
cellular_component	GO:0005869	dynactin complex	1	4	0.25	0.875634	0.505122	1	1	G5EI03_MAGO7
cellular_component	GO:0000347	THO complex	1	1	1	1	0.0259594	1	0.997	G4MSK2_MAGO7
biological_process	GO:0016560	protein import into peroxisome matrix, docking	1	4	0.25	0.871096	0.512977	1	1	G4NCH6_MAGO7
molecular_function	GO:0015127	bilirubin transmembrane transporter activity	1	1	1	1	0.162712	1	1	G4MUS5_MAGO7
molecular_function	GO:0015086	cadmium ion transmembrane transporter activity	1	1	1	1	0.162712	1	1	G4MUS5_MAGO7
molecular_function	GO:0043014	alpha-tubulin binding	1	1	1	1	0.162712	1	1	G4NCM1_MAGO7
cellular_component	GO:0071162	CMG complex	1	8	0.125	0.621735	0.755262	1	1	G4MVC9_MAGO7
biological_process	GO:1902983	DNA strand elongation involved in mitotic DNA replication	1	2	0.5	0.984439	0.128904	1	1	G4N540_MAGO7
biological_process	GO:0006268	DNA unwinding involved in DNA replication	1	8	0.125	0.611256	0.763026	1	1	G4MVC9_MAGO7
biological_process	GO:1902975	mitotic DNA replication initiation	1	4	0.25	0.871096	0.512977	1	1	G4MVC9_MAGO7
molecular_function	GO:0008199	ferric iron binding	1	5	0.2	0.811408	0.588646	1	1	G5EHX9_MAGO7
cellular_component	GO:0097255	R2TP complex	1	2	0.5	0.974041	0.296464	1	1	G4NAF3_MAGO7
molecular_function	GO:0019829	ATPase-coupled cation transmembrane transporter activity	1	8	0.125	0.863475	0.268608	1	1	G4N3A4_MAGO7
molecular_function	GO:0004435	phosphatidylinositol phospholipase C activity	1	5	0.2	0.811408	0.588646	1	1	G4MRV2_MAGO7
molecular_function	GO:0070573	metallodipeptidase activity	1	3	0.333333	0.929241	0.413083	1	1	G4NDI0_MAGO7
molecular_function	GO:0008242	omega peptidase activity	1	1	1	0.996119	0.013295	1	0.943	G4NDI0_MAGO7
biological_process	GO:0045899	positive regulation of RNA polymerase II transcription preinitiation complex assembly	1	7	0.142857	0.675777	0.716241	1	1	G4MU89_MAGO7
cellular_component	GO:0000151	ubiquitin ligase complex	1	2	0.5	0.870004	0.274623	1	1	G4N9U8_MAGO7
molecular_function	GO:0034450	ubiquitin-ubiquitin ligase activity	1	1	1	1	0.162712	1	1	G4N9U8_MAGO7
molecular_function	GO:0000030	mannosyltransferase activity	1	6	0.166667	0.401539	0.797845	1	1	G4MQE4_MAGO7
cellular_component	GO:0005682	U5 snRNP	1	8	0.125	0.621735	0.755262	1	1	G4N5D4_MAGO7
cellular_component	GO:0048476	Holliday junction resolvase complex	1	1	1	1	0.161212	1	1	G4MRH6_MAGO7
molecular_function	GO:0008553	P-type proton-exporting transporter activity	1	3	0.333333	0.929241	0.413083	1	1	G4MU02_MAGO7
biological_process	GO:0010499	proteasomal ubiquitin-independent protein catabolic process	1	14	0.0714286	0.302688	0.919706	1	1	G4NBY3_MAGO7
biological_process	GO:0000160	phosphorelay signal transduction system	1	5	0.2	0.807938	0.593206	1	1	G4NCR0_MAGO7
molecular_function	GO:0070628	proteasome binding	1	6	0.166667	0.746328	0.655641	1	1	G4NGD9_MAGO7
biological_process	GO:0042276	error-prone translesion synthesis	1	3	0.333333	0.927767	0.416959	1	1	G4NBT5_MAGO7
biological_process	GO:0042138	meiotic DNA double-strand break formation	1	2	0.5	0.965833	0.192062	1	1	G4MS23_MAGO7
biological_process	GO:0031571	mitotic G1 DNA damage checkpoint signaling	1	3	0.333333	0.927767	0.416959	1	1	G4MR95_MAGO7
biological_process	GO:0071596	ubiquitin-dependent protein catabolic process via the N-end rule pathway	1	3	0.333333	0.927767	0.416959	1	1	G4MX10_MAGO7
molecular_function	GO:0046873	metal ion transmembrane transporter activity	1	12	0.0833333	0.618753	0.525831	1	1	G4N7T2_MAGO7
biological_process	GO:0015693	magnesium ion transport	1	5	0.2	0.741953	0.660238	1	1	G4N7T2_MAGO7
molecular_function	GO:0000215	tRNA 2'-phosphotransferase activity	1	1	1	1	0.162712	1	1	G4N5A6_MAGO7
molecular_function	GO:0009922	fatty acid elongase activity	1	2	0.5	0.97355	0.298975	1	1	G4MUK6_MAGO7
molecular_function	GO:0102756	very-long-chain 3-ketoacyl-CoA synthase activity	1	2	0.5	0.97355	0.298975	1	1	G4MUK6_MAGO7
biological_process	GO:0043983	histone H4-K12 acetylation	1	1	1	1	0.164542	1	1	G4MXK8_MAGO7
biological_process	GO:0043981	histone H4-K5 acetylation	1	1	1	1	0.164542	1	1	G4MXK8_MAGO7
biological_process	GO:0043982	histone H4-K8 acetylation	1	1	1	1	0.164542	1	1	G4MXK8_MAGO7
biological_process	GO:0071930	negative regulation of transcription involved in G1/S transition of mitotic cell cycle	1	1	1	1	0.164542	1	1	G4NI33_MAGO7
molecular_function	GO:0042781	3'-tRNA processing endoribonuclease activity	1	1	1	1	0.162712	1	1	G4N5R7_MAGO7
biological_process	GO:0043001	Golgi to plasma membrane protein transport	1	6	0.166667	0.675777	0.716241	1	1	G4N9Y5_MAGO7
biological_process	GO:0045005	DNA-dependent DNA replication maintenance of fidelity	1	1	1	0.99976	0.00223894	1	0.565	G4N811_MAGO7
biological_process	GO:0034085	establishment of sister chromatid cohesion	1	1	1	0.965833	0.192062	1	1	G4N811_MAGO7
biological_process	GO:0036297	interstrand cross-link repair	1	3	0.333333	0.984439	0.128904	1	1	G4N811_MAGO7
molecular_function	GO:0102953	hypoglycin A gamma-glutamyl transpeptidase activity	1	3	0.333333	0.929241	0.413083	1	1	G4N1C2_MAGO7
molecular_function	GO:0103068	leukotriene C4 gamma-glutamyl transferase activity	1	3	0.333333	0.929241	0.413083	1	1	G4N1C2_MAGO7
cellular_component	GO:0017053	transcription repressor complex	1	1	1	0.974041	0.296464	1	1	G4MUR7_MAGO7
molecular_function	GO:0042826	histone deacetylase binding	1	1	1	1	0.162712	1	1	G4MUR7_MAGO7
molecular_function	GO:0036033	mediator complex binding	1	1	1	1	0.162712	1	1	G4MUR7_MAGO7
biological_process	GO:0000433	carbon catabolite repression of transcription from RNA polymerase II promoter by glucose	1	3	0.333333	0.927767	0.416959	1	1	G4MUR7_MAGO7
biological_process	GO:0006972	hyperosmotic response	1	2	0.5	0.927767	0.416959	1	1	G4MUR7_MAGO7
biological_process	GO:0001198	negative regulation of mating-type specific transcription from RNA polymerase II promoter	1	1	1	1	0.164542	1	1	G4MUR7_MAGO7
biological_process	GO:0016584	nucleosome positioning	1	3	0.333333	0.927767	0.416959	1	1	G4MUR7_MAGO7
biological_process	GO:1900192	positive regulation of single-species biofilm formation	1	1	1	1	0.164542	1	1	G4MUR7_MAGO7
biological_process	GO:0060256	regulation of flocculation	1	1	1	1	0.164542	1	1	G4MUR7_MAGO7
biological_process	GO:2000217	regulation of invasive growth in response to glucose limitation	1	2	0.5	0.927767	0.416959	1	1	G4MUR7_MAGO7
biological_process	GO:2001020	regulation of response to DNA damage stimulus	1	1	1	0.939907	0.258047	1	1	G4MUR7_MAGO7
molecular_function	GO:0000993	RNA polymerase II complex binding	1	2	0.5	0.873573	0.508635	1	1	G4N654_MAGO7
biological_process	GO:0006370	7-methylguanosine mRNA capping	1	3	0.333333	0.927767	0.416959	1	1	G4N4L3_MAGO7
biological_process	GO:0006303	double-strand break repair via nonhomologous end joining	1	4	0.25	0.807938	0.593206	1	1	G4N1A8_MAGO7
biological_process	GO:1905168	positive regulation of double-strand break repair via homologous recombination	1	2	0.5	0.972966	0.30205	1	1	G4NIS4_MAGO7
biological_process	GO:0006892	post-Golgi vesicle-mediated transport	1	2	0.5	0.776012	0.458907	1	1	G4N506_MAGO7
molecular_function	GO:0004563	beta-N-acetylhexosaminidase activity	1	3	0.333333	0.929241	0.413083	1	1	G4MR77_MAGO7
molecular_function	GO:0102148	N-acetyl-beta-D-galactosaminidase activity	1	3	0.333333	0.929241	0.413083	1	1	G4MR77_MAGO7
molecular_function	GO:0016597	amino acid binding	1	2	0.5	0.929241	0.413083	1	1	G4MTF2_MAGO7
cellular_component	GO:0019773	proteasome core complex, alpha-subunit complex	1	7	0.142857	0.685148	0.708138	1	1	G4NBY3_MAGO7
biological_process	GO:0032880	regulation of protein localization	1	4	0.25	0.952718	0.133491	1	1	G4MTA2_MAGO7
molecular_function	GO:0005094	Rho GDP-dissociation inhibitor activity	1	1	1	1	0.162712	1	1	G4MUU2_MAGO7
cellular_component	GO:0000938	GARP complex	1	3	0.333333	0.930473	0.409933	1	1	G4MYM4_MAGO7
biological_process	GO:0032956	regulation of actin cytoskeleton organization	1	5	0.2	0.937146	0.142349	1	1	G4NH97_MAGO7
biological_process	GO:0008360	regulation of cell shape	1	2	0.5	0.995754	0.0230643	1	0.999	G4NH97_MAGO7
cellular_component	GO:0000775	chromosome, centromeric region	1	10	0.1	0.583756	0.569298	1	1	G4MP09_MAGO7
cellular_component	GO:1990530	Cdc50p-Drs2p complex	1	1	1	1	0.161212	1	1	G4N506_MAGO7
molecular_function	GO:0140345	phosphatidylcholine flippase activity	1	1	1	1	0.162712	1	1	G4N506_MAGO7
molecular_function	GO:0090555	phosphatidylethanolamine flippase activity	1	1	1	1	0.162712	1	1	G4N506_MAGO7
molecular_function	GO:0140346	phosphatidylserine flippase activity	1	1	1	1	0.162712	1	1	G4N506_MAGO7
biological_process	GO:0032456	endocytic recycling	1	2	0.5	0.871096	0.512977	1	1	G4N506_MAGO7
biological_process	GO:0000749	response to pheromone triggering conjugation with cellular fusion	1	1	1	0.99176	0.0600933	1	1	G4N506_MAGO7
biological_process	GO:0006641	triglyceride metabolic process	1	3	0.333333	0.675777	0.716241	1	1	G4MR30_MAGO7
biological_process	GO:0009088	threonine biosynthetic process	1	4	0.25	0.871096	0.512977	1	1	G4N1B3_MAGO7
molecular_function	GO:0097157	pre-mRNA intronic binding	1	2	0.5	0.97355	0.298975	1	1	G4N5D4_MAGO7
molecular_function	GO:0035312	5'-3' exodeoxyribonuclease activity	1	1	1	0.984909	0.126427	1	1	G4NE19_MAGO7
molecular_function	GO:0018576	catechol 1,2-dioxygenase activity	1	3	0.333333	0.929241	0.413083	1	1	G5EHX9_MAGO7
biological_process	GO:0019439	aromatic compound catabolic process	1	3	0.333333	0.8811	0.180694	1	1	G5EHX9_MAGO7
biological_process	GO:0009712	catechol-containing compound metabolic process	1	3	0.333333	0.871096	0.512977	1	1	G5EHX9_MAGO7
molecular_function	GO:0004721	phosphoprotein phosphatase activity	1	4	0.25	0.652802	0.509835	1	1	G4MNF1_MAGO7
cellular_component	GO:0000214	tRNA-intron endonuclease complex	1	3	0.333333	0.930473	0.409933	1	1	G4MS27_MAGO7
molecular_function	GO:0140326	ATPase-coupled intramembrane lipid transporter activity	1	4	0.25	0.966821	0.188592	1	1	G4NGP6_MAGO7
biological_process	GO:0034605	cellular response to heat	1	4	0.25	0.741953	0.660238	1	1	G4N8C1_MAGO7
biological_process	GO:0006072	glycerol-3-phosphate metabolic process	1	4	0.25	0.675777	0.716241	1	1	G4MY61_MAGO7
cellular_component	GO:0005819	spindle	1	7	0.142857	0.263792	0.883821	1	1	G4MW88_MAGO7
molecular_function	GO:0019888	protein phosphatase regulator activity	1	5	0.2	0.831071	0.444133	1	1	G4MSF0_MAGO7
molecular_function	GO:0009982	pseudouridine synthase activity	1	7	0.142857	0.680925	0.711736	1	1	G4N6Z8_MAGO7
biological_process	GO:0043968	histone H2A acetylation	1	1	1	1	0.164542	1	1	G4MYA8_MAGO7
biological_process	GO:0043967	histone H4 acetylation	1	1	1	1	0.0270343	1	1	G4MYA8_MAGO7
cellular_component	GO:0000502	proteasome complex	1	3	0.333333	0.669533	0.505205	1	1	G4NGD9_MAGO7
molecular_function	GO:0070577	lysine-acetylated histone binding	1	2	0.5	0.97355	0.298975	1	1	G4NGD9_MAGO7
molecular_function	GO:0016504	peptidase activator activity	1	1	1	0.873573	0.508635	1	1	G4NGD9_MAGO7
molecular_function	GO:0004848	ureidoglycolate hydrolase activity	1	1	1	1	0.162712	1	1	G4MYC2_MAGO7
molecular_function	GO:0050385	ureidoglycolate lyase activity	1	1	1	1	0.162712	1	1	G4MYC2_MAGO7
biological_process	GO:0006144	purine nucleobase metabolic process	1	4	0.25	0.302688	0.919706	1	1	G4MYC2_MAGO7
cellular_component	GO:0000127	transcription factor TFIIIC complex	1	2	0.5	0.974041	0.296464	1	1	G4MRV6_MAGO7
molecular_function	GO:0102193	protein-ribulosamine 3-kinase activity	1	4	0.25	0.873573	0.508635	1	1	G4MW30_MAGO7
biological_process	GO:0071897	DNA biosynthetic process	1	4	0.25	0.964643	0.108135	1	1	G4NCG5_MAGO7
cellular_component	GO:0035339	SPOTS complex	1	2	0.5	0.974041	0.296464	1	1	G4N522_MAGO7
molecular_function	GO:0004758	serine C-palmitoyltransferase activity	1	1	1	1	0.162712	1	1	G4N522_MAGO7
molecular_function	GO:0016300	tRNA (uracil) methyltransferase activity	1	1	1	0.929241	0.413083	1	1	G4N648_MAGO7
cellular_component	GO:0097268	cytoophidium	1	1	1	1	0.161212	1	1	G4N236_MAGO7
molecular_function	GO:0003883	CTP synthase activity	1	1	1	1	0.162712	1	1	G4N236_MAGO7
biological_process	GO:0044210	'de novo' CTP biosynthetic process	1	1	1	1	0.164542	1	1	G4N236_MAGO7
molecular_function	GO:0030943	mitochondrion targeting sequence binding	1	2	0.5	0.97355	0.298975	1	1	G4MVJ5_MAGO7
molecular_function	GO:0008320	protein transmembrane transporter activity	1	5	0.2	0.909838	0.319075	1	1	G4MVJ5_MAGO7
molecular_function	GO:0003899	DNA-directed 5'-3' RNA polymerase activity	1	13	0.0769231	0.126712	0.961882	1	1	G4NBX7_MAGO7
molecular_function	GO:0008194	UDP-glycosyltransferase activity	1	10	0.1	0.256857	0.887749	1	1	G4N4J7_MAGO7
molecular_function	GO:0061608	nuclear import signal receptor activity	1	2	0.5	0.97355	0.298975	1	1	G4MZS0_MAGO7
biological_process	GO:0046822	regulation of nucleocytoplasmic transport	1	2	0.5	0.939907	0.258047	1	1	G4MTA2_MAGO7
cellular_component	GO:0031166	integral component of vacuolar membrane	1	1	1	1	0.0259594	1	0.997	G4N1V7_MAGO7
cellular_component	GO:1990816	vacuole-mitochondrion membrane contact site	1	1	1	1	0.161212	1	1	G4N1V7_MAGO7
molecular_function	GO:0061459	L-arginine transmembrane transporter activity	1	1	1	1	0.162712	1	1	G4N1V7_MAGO7
molecular_function	GO:0015379	potassium:chloride symporter activity	1	1	1	1	0.162712	1	1	G4N1V7_MAGO7
biological_process	GO:0097638	L-arginine import across plasma membrane	1	1	1	1	0.164542	1	1	G4N1V7_MAGO7
biological_process	GO:1903401	L-lysine transmembrane transport	1	1	1	1	0.164542	1	1	G4N1V7_MAGO7
biological_process	GO:0055075	potassium ion homeostasis	1	1	1	0.807938	0.593206	1	1	G4N1V7_MAGO7
biological_process	GO:0034486	vacuolar transmembrane transport	1	1	1	0.995565	0.0722326	1	1	G4N1V7_MAGO7
molecular_function	GO:0030729	acetoacetate-CoA ligase activity	1	2	0.5	0.97355	0.298975	1	1	G4N1E1_MAGO7
cellular_component	GO:0110085	mitotic actomyosin contractile ring	1	3	0.333333	0.749934	0.651954	1	1	G4MP09_MAGO7
biological_process	GO:1904530	negative regulation of actin filament binding	1	2	0.5	0.972966	0.30205	1	1	G4N5J5_MAGO7
biological_process	GO:0030837	negative regulation of actin filament polymerization	1	3	0.333333	0.939907	0.258047	1	1	G4N5J5_MAGO7
cellular_component	GO:0005847	mRNA cleavage and polyadenylation specificity factor complex	1	6	0.166667	0.749934	0.651954	1	1	G4N6C6_MAGO7
biological_process	GO:0034728	nucleosome organization	1	2	0.5	0.989435	0.0325827	1	1	G4MU89_MAGO7
cellular_component	GO:0033553	rDNA heterochromatin	1	3	0.333333	0.930473	0.409933	1	1	G4N540_MAGO7
cellular_component	GO:0070824	SHREC complex	1	2	0.5	0.974041	0.296464	1	1	G4MVC1_MAGO7
biological_process	GO:0030466	silent mating-type cassette heterochromatin assembly	1	7	0.142857	0.675777	0.716241	1	1	G4MVC9_MAGO7
molecular_function	GO:0008094	ATP-dependent activity, acting on DNA	1	3	0.333333	0.999998	7.51697e-06	1	0	G4MNW7_MAGO7
molecular_function	GO:0003690	double-stranded DNA binding	1	6	0.166667	0.910258	0.172004	1	1	G4MW52_MAGO7
molecular_function	GO:0004430	1-phosphatidylinositol 4-kinase activity	1	3	0.333333	0.929241	0.413083	1	1	G4MT77_MAGO7
biological_process	GO:0048015	phosphatidylinositol-mediated signaling	1	4	0.25	0.871096	0.512977	1	1	G4NKI8_MAGO7
cellular_component	GO:0072546	EMC complex	1	3	0.333333	0.930473	0.409933	1	1	G4N1A1_MAGO7
cellular_component	GO:0030008	TRAPP complex	1	5	0.2	0.9119	0.314852	1	1	G4NGQ6_MAGO7
biological_process	GO:0032008	positive regulation of TOR signaling	1	2	0.5	0.965833	0.192062	1	1	G4NFB8_MAGO7
biological_process	GO:0019236	response to pheromone	1	1	1	0.9957	0.0291842	1	1	G4N845_MAGO7
molecular_function	GO:0016971	flavin-linked sulfhydryl oxidase activity	1	2	0.5	0.97355	0.298975	1	1	G4N0Y7_MAGO7
biological_process	GO:0030041	actin filament polymerization	1	3	0.333333	0.980977	0.061412	1	1	G4NLA2_MAGO7
molecular_function	GO:0004113	2',3'-cyclic-nucleotide 3'-phosphodiesterase activity	1	1	1	1	0.162712	1	1	G4N4T4_MAGO7
molecular_function	GO:0051730	GTP-dependent polyribonucleotide 5'-hydroxyl-kinase activity	1	1	1	1	0.162712	1	1	G4N4T4_MAGO7
biological_process	GO:0036498	IRE1-mediated unfolded protein response	1	2	0.5	0.972966	0.30205	1	1	G4N4T4_MAGO7
biological_process	GO:0032056	positive regulation of translation in response to stress	1	1	1	0.995565	0.0722326	1	1	G4N4T4_MAGO7
biological_process	GO:2000622	regulation of nuclear-transcribed mRNA catabolic process, nonsense-mediated decay	1	1	1	1	0.164542	1	1	G4N4T4_MAGO7
biological_process	GO:0051604	protein maturation	1	2	0.5	0.769472	0.379598	1	1	G4NH61_MAGO7
cellular_component	GO:0043596	nuclear replication fork	1	3	0.333333	0.943496	0.151378	1	1	G4MQP3_MAGO7
molecular_function	GO:0004722	protein serine/threonine phosphatase activity	1	5	0.2	0.160206	0.965966	1	1	G4MP09_MAGO7
biological_process	GO:0070262	peptidyl-serine dephosphorylation	1	5	0.2	0.807938	0.593206	1	1	G4N8C1_MAGO7
cellular_component	GO:0071021	U2-type post-spliceosomal complex	1	1	1	1	0.161212	1	1	G4NFJ0_MAGO7
cellular_component	GO:0000814	ESCRT II complex	1	3	0.333333	0.930473	0.409933	1	1	G4NCT4_MAGO7
molecular_function	GO:0008139	nuclear localization sequence binding	1	2	0.5	0.97355	0.298975	1	1	G4NIB9_MAGO7
molecular_function	GO:0005519	cytoskeletal regulatory protein binding	1	1	1	1	0.162712	1	1	G4MPB7_MAGO7
biological_process	GO:0051125	regulation of actin nucleation	1	1	1	0.970816	0.13066	1	1	G4MPB7_MAGO7
biological_process	GO:0008612	peptidyl-lysine modification to peptidyl-hypusine	1	2	0.5	0.972966	0.30205	1	1	G4MPB8_MAGO7
cellular_component	GO:0000221	vacuolar proton-transporting V-type ATPase, V1 domain	1	5	0.2	0.814282	0.584973	1	1	G5EHV3_MAGO7
biological_process	GO:1902531	regulation of intracellular signal transduction	1	2	0.5	0.999956	0.000188537	1	0.074	G4MU11_MAGO7
biological_process	GO:0006515	protein quality control for misfolded or incompletely synthesized proteins	1	5	0.2	0.437932	0.862024	1	1	G4NH61_MAGO7
biological_process	GO:0006261	DNA-dependent DNA replication	1	5	0.2	0.964469	0.0732565	1	1	G4MU89_MAGO7
biological_process	GO:0046907	intracellular transport	1	6	0.166667	0.956336	0.061924	1	1	G4MVE2_MAGO7
biological_process	GO:0007031	peroxisome organization	1	6	0.166667	0.657346	0.588428	1	1	G5EHN9_MAGO7
biological_process	GO:0006913	nucleocytoplasmic transport	1	3	0.333333	0.895504	0.176194	1	1	G4MYK3_MAGO7
biological_process	GO:0018298	protein-chromophore linkage	1	3	0.333333	0.927767	0.416959	1	1	G4MU11_MAGO7
cellular_component	GO:0035101	FACT complex	1	2	0.5	0.974041	0.296464	1	1	G4MU89_MAGO7
molecular_function	GO:0031491	nucleosome binding	1	3	0.333333	0.811408	0.588646	1	1	G4MU89_MAGO7
biological_process	GO:0034724	DNA replication-independent chromatin organization	1	1	1	0.999273	0.0155611	1	0.999	G4MU89_MAGO7
biological_process	GO:0045490	pectin catabolic process	1	2	0.5	0.972966	0.30205	1	1	G4NB63_MAGO7
biological_process	GO:0034765	regulation of ion transmembrane transport	1	3	0.333333	0.741953	0.660238	1	1	G4MNL6_MAGO7
cellular_component	GO:0030864	cortical actin cytoskeleton	1	2	0.5	0.868493	0.261259	1	1	G4MRZ0_MAGO7
cellular_component	GO:0061672	glutathione hydrolase complex	1	1	1	1	0.161212	1	1	G4MQ98_MAGO7
molecular_function	GO:0051536	iron-sulfur cluster binding	1	7	0.142857	0.350276	0.781897	1	1	G4MSX0_MAGO7
molecular_function	GO:0004775	succinate-CoA ligase (ADP-forming) activity	1	2	0.5	0.97355	0.298975	1	1	G4MNV7_MAGO7
biological_process	GO:0006104	succinyl-CoA metabolic process	1	1	1	1	0.164542	1	1	G4MNV7_MAGO7
molecular_function	GO:1990380	Lys48-specific deubiquitinase activity	1	1	1	1	0.162712	1	1	G4NH91_MAGO7
biological_process	GO:0042759	long-chain fatty acid biosynthetic process	1	2	0.5	0.972966	0.30205	1	1	G4N2L8_MAGO7
biological_process	GO:0097502	mannosylation	1	4	0.25	0.871096	0.512977	1	1	G4N0J7_MAGO7
cellular_component	GO:0035841	new growing cell tip	1	2	0.5	0.974041	0.296464	1	1	G4MY59_MAGO7
biological_process	GO:0030950	establishment or maintenance of actin cytoskeleton polarity	1	5	0.2	0.807938	0.593206	1	1	G4MY59_MAGO7
molecular_function	GO:0015297	antiporter activity	1	4	0.25	0.595609	0.690721	1	1	G4N5Y3_MAGO7
biological_process	GO:0006085	acetyl-CoA biosynthetic process	1	2	0.5	0.611256	0.763026	1	1	G4N2L8_MAGO7
biological_process	GO:0043488	regulation of mRNA stability	1	2	0.5	0.94355	0.139777	1	1	G4N7X5_MAGO7
molecular_function	GO:0052689	carboxylic ester hydrolase activity	1	5	0.2	0.953747	0.0887783	1	1	G4NHR4_MAGO7
cellular_component	GO:0030427	site of polarized growth	1	2	0.5	0.981998	0.0446122	1	1	G4NFW8_MAGO7
cellular_component	GO:0005871	kinesin complex	1	2	0.5	0.974041	0.296464	1	1	G5EHR0_MAGO7
biological_process	GO:0006688	glycosphingolipid biosynthetic process	1	1	1	1	0.164542	1	1	G4MQE4_MAGO7
biological_process	GO:0006675	mannosyl-inositol phosphorylceramide metabolic process	1	1	1	1	0.164542	1	1	G4MQE4_MAGO7
cellular_component	GO:0030906	retromer, cargo-selective complex	1	2	0.5	0.974041	0.296464	1	1	G4N4D6_MAGO7
molecular_function	GO:0140312	cargo adaptor activity	1	1	1	0.873573	0.508635	1	1	G4N4D6_MAGO7
biological_process	GO:1900102	negative regulation of endoplasmic reticulum unfolded protein response	1	1	1	1	0.164542	1	1	G4N4D6_MAGO7
biological_process	GO:1904377	positive regulation of protein localization to cell periphery	1	1	1	0.972966	0.30205	1	1	G4N4D6_MAGO7
biological_process	GO:0016043	cellular component organization	1	4	0.25	0.968799	0.0403774	1	1	G4NHA5_MAGO7
biological_process	GO:0005991	trehalose metabolic process	1	1	1	0.907393	0.324223	1	1	G4MY35_MAGO7
molecular_function	GO:0047710	bis(5'-adenosyl)-triphosphatase activity	1	1	1	1	0.162712	1	1	G4MT24_MAGO7
biological_process	GO:0043087	regulation of GTPase activity	1	5	0.2	0.992675	0.0343066	1	1	G4NHG8_MAGO7
molecular_function	GO:0003785	actin monomer binding	1	1	1	1	0.162712	1	1	G4N5J5_MAGO7
biological_process	GO:1904670	actin filament polymerization involved in mitotic actomyosin contractile ring assembly	1	1	1	1	0.164542	1	1	G4N5J5_MAGO7
biological_process	GO:2000812	regulation of barbed-end actin filament capping	1	1	1	0.972966	0.30205	1	1	G4N5J5_MAGO7
biological_process	GO:0000209	protein polyubiquitination	1	4	0.25	0.741953	0.660238	1	1	G4N1R7_MAGO7
molecular_function	GO:0004439	phosphatidylinositol-4,5-bisphosphate 5-phosphatase activity	1	1	1	1	0.162712	1	1	G4MS64_MAGO7
biological_process	GO:0071931	positive regulation of transcription involved in G1/S transition of mitotic cell cycle	1	3	0.333333	0.927767	0.416959	1	1	G4N5B7_MAGO7
molecular_function	GO:0003954	NADH dehydrogenase activity	1	3	0.333333	0.498254	0.830942	1	1	G4N8E7_MAGO7
biological_process	GO:0006116	NADH oxidation	1	4	0.25	0.871096	0.512977	1	1	G4N8E7_MAGO7
cellular_component	GO:0019005	SCF ubiquitin ligase complex	1	3	0.333333	0.814282	0.584973	1	1	G4N723_MAGO7
biological_process	GO:0031146	SCF-dependent proteasomal ubiquitin-dependent protein catabolic process	1	5	0.2	0.807938	0.593206	1	1	G4N723_MAGO7
biological_process	GO:0022900	electron transport chain	1	3	0.333333	0.101421	0.981094	1	1	G4NE44_MAGO7
molecular_function	GO:0004016	adenylate cyclase activity	1	1	1	1	0.162712	1	1	G4MR48_MAGO7
biological_process	GO:0006171	cAMP biosynthetic process	1	1	1	1	0.164542	1	1	G4MR48_MAGO7
biological_process	GO:0006471	protein ADP-ribosylation	1	1	1	1	0.164542	1	1	G4ML01_MAGO7
cellular_component	GO:0022626	cytosolic ribosome	1	2	0.5	0.0820135	0.985461	0.996	1	G4MR95_MAGO7
molecular_function	GO:0043008	ATP-dependent protein binding	1	1	1	1	0.162712	1	1	G4MR95_MAGO7
biological_process	GO:0072755	cellular response to benomyl	1	1	1	1	0.164542	1	1	G4MR95_MAGO7
biological_process	GO:0070301	cellular response to hydrogen peroxide	1	2	0.5	0.927767	0.416959	1	1	G4MR95_MAGO7
biological_process	GO:1990451	cellular stress response to acidic pH	1	1	1	1	0.164542	1	1	G4MR95_MAGO7
biological_process	GO:1904262	negative regulation of TORC1 signaling	1	2	0.5	0.972966	0.30205	1	1	G4MR95_MAGO7
biological_process	GO:0071264	positive regulation of translational initiation in response to starvation	1	2	0.5	0.972966	0.30205	1	1	G4MR95_MAGO7
biological_process	GO:0006448	regulation of translational elongation	1	2	0.5	0.685062	0.611494	1	1	G4MR95_MAGO7
biological_process	GO:0072344	rescue of stalled ribosome	1	2	0.5	0.972966	0.30205	1	1	G4MMC9_MAGO7
cellular_component	GO:0005811	lipid droplet	1	6	0.166667	0.749934	0.651954	1	1	G4NED0_MAGO7
cellular_component	GO:0033588	elongator holoenzyme complex	1	6	0.166667	0.749934	0.651954	1	1	G4MTL1_MAGO7
cellular_component	GO:0030136	clathrin-coated vesicle	1	2	0.5	0.744233	0.549933	1	1	G4N7C0_MAGO7
cellular_component	GO:0035839	non-growing cell tip	1	2	0.5	0.930473	0.409933	1	1	G4MY59_MAGO7
molecular_function	GO:0008569	minus-end-directed microtubule motor activity	1	1	1	1	0.162712	1	1	G4MSJ0_MAGO7
biological_process	GO:0000902	cell morphogenesis	1	4	0.25	0.980977	0.061412	1	1	G4MUV9_MAGO7
molecular_function	GO:0045547	dehydrodolichyl diphosphate synthase activity	1	2	0.5	0.97355	0.298975	1	1	G4NH37_MAGO7
biological_process	GO:0019408	dolichol biosynthetic process	1	2	0.5	0.927767	0.416959	1	1	G4NH37_MAGO7
biological_process	GO:0032958	inositol phosphate biosynthetic process	1	3	0.333333	0.927767	0.416959	1	1	G4MR28_MAGO7
molecular_function	GO:0000285	1-phosphatidylinositol-3-phosphate 5-kinase activity	1	1	1	1	0.162712	1	1	G4MV74_MAGO7
molecular_function	GO:0042910	xenobiotic transmembrane transporter activity	1	3	0.333333	0.929241	0.413083	1	1	G4N5Y3_MAGO7
biological_process	GO:1990961	xenobiotic detoxification by transmembrane export across the plasma membrane	1	3	0.333333	0.927767	0.416959	1	1	G4N5Y3_MAGO7
biological_process	GO:0090173	regulation of synaptonemal complex assembly	1	1	1	1	0.164542	1	1	G4N9J8_MAGO7
biological_process	GO:0031573	mitotic intra-S DNA damage checkpoint signaling	1	4	0.25	0.871096	0.512977	1	1	G4N1A8_MAGO7
biological_process	GO:0001100	negative regulation of exit from mitosis	1	3	0.333333	0.927767	0.416959	1	1	G4NAR8_MAGO7
biological_process	GO:0007089	traversing start control point of mitotic cell cycle	1	3	0.333333	0.927767	0.416959	1	1	G4MTA2_MAGO7
molecular_function	GO:1904931	MCM complex binding	1	2	0.5	0.97355	0.298975	1	1	G4MVC9_MAGO7
biological_process	GO:0006267	pre-replicative complex assembly involved in nuclear cell cycle DNA replication	1	5	0.2	0.807938	0.593206	1	1	G4MVC9_MAGO7
biological_process	GO:0030174	regulation of DNA-dependent DNA replication initiation	1	5	0.2	0.807938	0.593206	1	1	G4MVC9_MAGO7
biological_process	GO:0051052	regulation of DNA metabolic process	1	1	1	0.97404	0.0777743	1	1	G4N685_MAGO7
cellular_component	GO:0031261	DNA replication preinitiation complex	1	2	0.5	0.790462	0.496448	1	1	G4MQP3_MAGO7
biological_process	GO:1990918	double-strand break repair involved in meiotic recombination	1	2	0.5	0.972966	0.30205	1	1	G4N1A8_MAGO7
biological_process	GO:0043504	mitochondrial DNA repair	1	2	0.5	0.972966	0.30205	1	1	G4N540_MAGO7
biological_process	GO:0051097	negative regulation of helicase activity	1	2	0.5	0.927767	0.416959	1	1	G4MVC9_MAGO7
molecular_function	GO:0008195	phosphatidate phosphatase activity	1	1	1	1	0.162712	1	1	G4MYK3_MAGO7
biological_process	GO:0007029	endoplasmic reticulum organization	1	1	1	0.685062	0.611494	1	1	G4MYK3_MAGO7
biological_process	GO:0006997	nucleus organization	1	1	1	0.965693	0.120328	1	1	G4MYK3_MAGO7
biological_process	GO:0006044	N-acetylglucosamine metabolic process	1	2	0.5	0.972966	0.30205	1	1	G4NB58_MAGO7
molecular_function	GO:0004408	holocytochrome-c synthase activity	1	2	0.5	0.97355	0.298975	1	1	G4NA39_MAGO7
biological_process	GO:0051016	barbed-end actin filament capping	1	3	0.333333	0.984439	0.128904	1	1	G4N6W5_MAGO7
molecular_function	GO:0004455	ketol-acid reductoisomerase activity	1	1	1	1	0.162712	1	1	G4MW52_MAGO7
molecular_function	GO:0047419	N-acetylgalactosamine-6-phosphate deacetylase activity	1	1	1	1	0.162712	1	1	G4NB58_MAGO7
molecular_function	GO:0008448	N-acetylglucosamine-6-phosphate deacetylase activity	1	1	1	1	0.162712	1	1	G4NB58_MAGO7
molecular_function	GO:0009881	photoreceptor activity	1	1	1	1	0.162712	1	1	G4MU11_MAGO7
biological_process	GO:0009584	detection of visible light	1	1	1	1	0.164542	1	1	G4MU11_MAGO7
molecular_function	GO:0015299	solute:proton antiporter activity	1	5	0.2	0.555867	0.798022	1	1	G4MXT7_MAGO7
biological_process	GO:0000917	division septum assembly	1	1	1	0.907393	0.324223	1	1	G4NH97_MAGO7
biological_process	GO:0032955	regulation of division septum assembly	1	1	1	0.907393	0.324223	1	1	G4NH97_MAGO7
molecular_function	GO:0030695	GTPase regulator activity	1	2	0.5	1	4.02714e-10	1	0	G4N0E4_MAGO7
biological_process	GO:0005992	trehalose biosynthetic process	1	4	0.25	0.871096	0.512977	1	1	G4N8C1_MAGO7
biological_process	GO:0071470	cellular response to osmotic stress	1	3	0.333333	0.99176	0.0600933	1	1	G4N4E8_MAGO7
biological_process	GO:0032007	negative regulation of TOR signaling	1	1	1	0.999273	0.0155611	1	0.999	G4MPF6_MAGO7
molecular_function	GO:0004559	alpha-mannosidase activity	1	2	0.5	0.209773	0.951391	1	1	G4MKK2_MAGO7
cellular_component	GO:0005786	signal recognition particle, endoplasmic reticulum targeting	1	5	0.2	0.814282	0.584973	1	1	G4MN04_MAGO7
molecular_function	GO:0008312	7S RNA binding	1	5	0.2	0.811408	0.588646	1	1	G4MN04_MAGO7
biological_process	GO:0006614	SRP-dependent cotranslational protein targeting to membrane	1	8	0.125	0.491711	0.834755	1	1	G4MN04_MAGO7
cellular_component	GO:0005667	transcription regulator complex	1	2	0.5	0.87066	0.237126	1	1	G4N3K7_MAGO7
molecular_function	GO:0016462	pyrophosphatase activity	1	2	0.5	0.216424	0.852475	1	1	G4NDG8_MAGO7
molecular_function	GO:0004413	homoserine kinase activity	1	1	1	1	0.162712	1	1	G4N1B3_MAGO7
cellular_component	GO:0042764	ascospore-type prospore	1	1	1	0.998302	0.0155882	1	0.885	G4MTA2_MAGO7
cellular_component	GO:1990860	Pho85-Pho80 CDK-cyclin complex	1	1	1	1	0.161212	1	1	G4MTA2_MAGO7
biological_process	GO:0050849	negative regulation of calcium-mediated signaling	1	1	1	1	0.164542	1	1	G4MTA2_MAGO7
biological_process	GO:0043433	negative regulation of DNA-binding transcription factor activity	1	2	0.5	0.972966	0.30205	1	1	G4MTA2_MAGO7
biological_process	GO:0045719	negative regulation of glycogen biosynthetic process	1	1	1	1	0.164542	1	1	G4MTA2_MAGO7
biological_process	GO:0016242	negative regulation of macroautophagy	1	1	1	1	0.164542	1	1	G4MTA2_MAGO7
biological_process	GO:0045936	negative regulation of phosphate metabolic process	1	1	1	0.995565	0.0722326	1	1	G4MTA2_MAGO7
biological_process	GO:0071073	positive regulation of phospholipid biosynthetic process	1	1	1	1	0.164542	1	1	G4MTA2_MAGO7
biological_process	GO:0051302	regulation of cell division	1	1	1	0.781341	0.508289	1	1	G4MTA2_MAGO7
biological_process	GO:0032878	regulation of establishment or maintenance of cell polarity	1	1	1	0.999273	0.0155611	1	0.999	G4MTA2_MAGO7
biological_process	GO:0031647	regulation of protein stability	1	1	1	0.807938	0.593206	1	1	G4MTA2_MAGO7
cellular_component	GO:0009317	acetyl-CoA carboxylase complex	1	1	1	1	0.161212	1	1	G4N2L8_MAGO7
molecular_function	GO:1905502	acetyl-CoA binding	1	1	1	1	0.162712	1	1	G4N2L8_MAGO7
molecular_function	GO:0003989	acetyl-CoA carboxylase activity	1	1	1	1	0.162712	1	1	G4N2L8_MAGO7
molecular_function	GO:0004075	biotin carboxylase activity	1	1	1	1	0.162712	1	1	G4N2L8_MAGO7
molecular_function	GO:0016743	carboxyl- or carbamoyltransferase activity	1	1	1	0.995705	0.0707588	1	1	G4N2L8_MAGO7
biological_process	GO:2001295	malonyl-CoA biosynthetic process	1	1	1	1	0.164542	1	1	G4N2L8_MAGO7
biological_process	GO:0101026	mitotic nuclear membrane biogenesis	1	1	1	1	0.164542	1	1	G4N2L8_MAGO7
cellular_component	GO:0035658	Mon1-Ccz1 complex	1	1	1	1	0.161212	1	1	G4MYP3_MAGO7
biological_process	GO:0000245	spliceosomal complex assembly	1	3	0.333333	0.86934	0.388744	1	1	G4MZ61_MAGO7
molecular_function	GO:0033678	5'-3' DNA/RNA helicase activity	1	1	1	1	0.162712	1	1	G4N540_MAGO7
molecular_function	GO:0061995	ATP-dependent protein-DNA complex displacement activity	1	1	1	1	0.162712	1	1	G4N540_MAGO7
molecular_function	GO:1990814	DNA/DNA annealing activity	1	1	1	1	0.162712	1	1	G4N540_MAGO7
molecular_function	GO:0070336	flap-structured DNA binding	1	1	1	1	0.162712	1	1	G4N540_MAGO7
biological_process	GO:0044806	G-quadruplex DNA unwinding	1	1	1	1	0.164542	1	1	G4N540_MAGO7
biological_process	GO:1905467	positive regulation of G-quadruplex DNA unwinding	1	1	1	1	0.164542	1	1	G4N540_MAGO7
biological_process	GO:0120292	positive regulation of mitotic recombination-dependent replication fork processing	1	1	1	1	0.164542	1	1	G4N540_MAGO7
biological_process	GO:1903469	removal of RNA primer involved in mitotic DNA replication	1	1	1	1	0.164542	1	1	G4N540_MAGO7
molecular_function	GO:0004839	ubiquitin activating enzyme activity	1	1	1	1	0.162712	1	1	G4MZI8_MAGO7
molecular_function	GO:0140613	P-type manganese transporter activity	1	1	1	1	0.162712	1	1	G4MR41_MAGO7
biological_process	GO:0061454	release of sequestered calcium ion into cytosol by Golgi	1	1	1	1	0.164542	1	1	G4MR41_MAGO7
cellular_component	GO:0000159	protein phosphatase type 2A complex	1	5	0.2	0.814282	0.584973	1	1	G4MP09_MAGO7
molecular_function	GO:0004816	asparagine-tRNA ligase activity	1	1	1	1	0.162712	1	1	G4MVL0_MAGO7
biological_process	GO:0006421	asparaginyl-tRNA aminoacylation	1	1	1	1	0.164542	1	1	G4MVL0_MAGO7
biological_process	GO:0006221	pyrimidine nucleotide biosynthetic process	1	2	0.5	0.982256	0.0654468	1	1	G4MS82_MAGO7
cellular_component	GO:0090726	cortical dynamic polarity patch	1	2	0.5	0.974041	0.296464	1	1	G4MUV9_MAGO7
biological_process	GO:1902917	positive regulation of mating projection assembly	1	1	1	1	0.164542	1	1	G4MUV9_MAGO7
biological_process	GO:2000769	regulation of establishment or maintenance of cell polarity regulating cell shape	1	1	1	0.972966	0.30205	1	1	G4MUV9_MAGO7
biological_process	GO:1901901	regulation of protein localization to cell division site involved in cytokinesis	1	1	1	1	0.164542	1	1	G4MUV9_MAGO7
cellular_component	GO:0031533	mRNA cap methyltransferase complex	1	2	0.5	0.974041	0.296464	1	1	G4N4L3_MAGO7
molecular_function	GO:0030620	U2 snRNA binding	1	2	0.5	0.97355	0.298975	1	1	G4N5D4_MAGO7
molecular_function	GO:0030623	U5 snRNA binding	1	1	1	1	0.162712	1	1	G4N5D4_MAGO7
biological_process	GO:0000389	mRNA 3'-splice site recognition	1	1	1	1	0.164542	1	1	G4N5D4_MAGO7
biological_process	GO:0000395	mRNA 5'-splice site recognition	1	2	0.5	0.972966	0.30205	1	1	G4N5D4_MAGO7
cellular_component	GO:0005951	carbamoyl-phosphate synthase complex	1	1	1	1	0.161212	1	1	G4MS82_MAGO7
biological_process	GO:0045898	regulation of RNA polymerase II transcription preinitiation complex assembly	1	1	1	0.826925	0.450363	1	1	G4N3K7_MAGO7
molecular_function	GO:0042162	telomeric DNA binding	1	3	0.333333	0.911257	0.260532	1	1	G4NHA0_MAGO7
cellular_component	GO:0035145	exon-exon junction complex	1	2	0.5	0.974041	0.296464	1	1	G4ND41_MAGO7
molecular_function	GO:0004520	endodeoxyribonuclease activity	1	2	0.5	0.986115	0.064509	1	1	G4N1A8_MAGO7
biological_process	GO:0010791	DNA double-strand break processing involved in repair via synthesis-dependent strand annealing	1	1	1	1	0.164542	1	1	G4N1A8_MAGO7
biological_process	GO:0035753	maintenance of DNA trinucleotide repeats	1	2	0.5	0.972966	0.30205	1	1	G4N1A8_MAGO7
biological_process	GO:1990898	meiotic DNA double-strand break clipping	1	1	1	1	0.164542	1	1	G4N1A8_MAGO7
biological_process	GO:0010780	meiotic DNA double-strand break formation involved in reciprocal meiotic recombination	1	1	1	0.972966	0.30205	1	1	G4N1A8_MAGO7
biological_process	GO:0097552	mitochondrial double-strand break repair via homologous recombination	1	1	1	1	0.164542	1	1	G4N1A8_MAGO7
biological_process	GO:0051037	regulation of transcription involved in meiotic cell cycle	1	1	1	1	0.164542	1	1	G4N1A8_MAGO7
biological_process	GO:0007009	plasma membrane organization	1	2	0.5	0.826925	0.450363	1	1	G4MY59_MAGO7
biological_process	GO:0009272	fungal-type cell wall biogenesis	1	2	0.5	0.611256	0.763026	1	1	G4NFW8_MAGO7
cellular_component	GO:0031931	TORC1 complex	1	3	0.333333	0.930473	0.409933	1	1	G4NLR2_MAGO7
biological_process	GO:0001558	regulation of cell growth	1	2	0.5	0.996843	0.0341667	1	1	G4NLR2_MAGO7
molecular_function	GO:0004070	aspartate carbamoyltransferase activity	1	1	1	1	0.162712	1	1	G4MTF2_MAGO7
biological_process	GO:1903459	mitotic DNA replication lagging strand elongation	1	2	0.5	0.972966	0.30205	1	1	G4MXT0_MAGO7
cellular_component	GO:0017087	mitochondrial processing peptidase complex	1	2	0.5	0.974041	0.296464	1	1	G4N7C7_MAGO7
biological_process	GO:0031123	RNA 3'-end processing	1	1	1	0.247995	0.892897	1	1	G4N5I8_MAGO7
biological_process	GO:0043631	RNA polyadenylation	1	1	1	0.970816	0.13066	1	1	G4N5I8_MAGO7
molecular_function	GO:0015093	ferrous iron transmembrane transporter activity	1	1	1	0.97355	0.298975	1	1	G4ND26_MAGO7
molecular_function	GO:0005384	manganese ion transmembrane transporter activity	1	1	1	1	0.0264499	1	1	G4ND26_MAGO7
cellular_component	GO:1990334	Bfa1-Bub2 complex	1	1	1	1	0.161212	1	1	G4NAR8_MAGO7
biological_process	GO:0045004	DNA replication proofreading	1	1	1	1	0.164542	1	1	G4MXT0_MAGO7
biological_process	GO:1904161	DNA synthesis involved in UV-damage excision repair	1	1	1	1	0.164542	1	1	G4MXT0_MAGO7
biological_process	GO:0006278	RNA-dependent DNA biosynthetic process	1	1	1	0.927767	0.416959	1	1	G4MXT0_MAGO7
cellular_component	GO:0005946	alpha,alpha-trehalose-phosphate synthase complex (UDP-forming)	1	2	0.5	0.974041	0.296464	1	1	G4N8C1_MAGO7
biological_process	GO:0070413	trehalose metabolism in response to stress	1	2	0.5	0.972966	0.30205	1	1	G4N8C1_MAGO7
cellular_component	GO:0008622	epsilon DNA polymerase complex	1	2	0.5	0.974041	0.296464	1	1	G4NHG4_MAGO7
cellular_component	GO:0008290	F-actin capping protein complex	1	2	0.5	0.974041	0.296464	1	1	G4N6W5_MAGO7
biological_process	GO:0032120	ascospore-type prospore membrane formation	1	1	1	1	0.164542	1	1	G4MZL7_MAGO7
biological_process	GO:0006090	pyruvate metabolic process	1	3	0.333333	0.117015	0.977344	1	1	G4N0N1_MAGO7
biological_process	GO:0010619	adenylate cyclase-activating glucose-activated G protein-coupled receptor signaling pathway	1	2	0.5	0.972966	0.30205	1	1	G4N7T3_MAGO7
biological_process	GO:0120029	proton export across plasma membrane	1	2	0.5	0.972966	0.30205	1	1	G4MU02_MAGO7
biological_process	GO:0006893	Golgi to plasma membrane transport	1	2	0.5	0.826925	0.450363	1	1	G4MT76_MAGO7
molecular_function	GO:0004826	phenylalanine-tRNA ligase activity	1	3	0.333333	0.929241	0.413083	1	1	G4N9Z1_MAGO7
molecular_function	GO:0004376	glycolipid mannosyltransferase activity	1	3	0.333333	0.811408	0.588646	1	1	G4N7K4_MAGO7
biological_process	GO:0010515	negative regulation of induction of conjugation with cellular fusion	1	2	0.5	0.972966	0.30205	1	1	G4N7T3_MAGO7
biological_process	GO:0031030	negative regulation of septation initiation signaling	1	2	0.5	0.972966	0.30205	1	1	G4MP09_MAGO7
molecular_function	GO:0008703	5-amino-6-(5-phosphoribosylamino)uracil reductase activity	1	1	1	1	0.162712	1	1	G4NIN7_MAGO7
molecular_function	GO:0004694	eukaryotic translation initiation factor 2alpha kinase activity	1	1	1	1	0.162712	1	1	G4ML35_MAGO7
cellular_component	GO:0000123	histone acetyltransferase complex	1	1	1	0.999281	0.00328754	1	0.313	G4N1E0_MAGO7
biological_process	GO:0070156	mitochondrial phenylalanyl-tRNA aminoacylation	1	1	1	1	0.164542	1	1	G4N9Z1_MAGO7
molecular_function	GO:0004053	arginase activity	1	1	1	1	0.162712	1	1	G4N388_MAGO7
biological_process	GO:0006525	arginine metabolic process	1	1	1	0.954168	0.173075	1	1	G4N388_MAGO7
biological_process	GO:0000050	urea cycle	1	1	1	1	0.164542	1	1	G4N388_MAGO7
molecular_function	GO:0005546	phosphatidylinositol-4,5-bisphosphate binding	1	2	0.5	0.97355	0.298975	1	1	G4N7N3_MAGO7
biological_process	GO:0038203	TORC2 signaling	1	1	1	1	0.0044352	1	0.919	G4N7N3_MAGO7
molecular_function	GO:0045330	aspartyl esterase activity	1	1	1	1	0.162712	1	1	G4NB63_MAGO7
molecular_function	GO:0030599	pectinesterase activity	1	1	1	1	0.162712	1	1	G4NB63_MAGO7
biological_process	GO:0042545	cell wall modification	1	1	1	1	0.164542	1	1	G4NB63_MAGO7
biological_process	GO:0016071	mRNA metabolic process	1	2	0.5	0.738681	0.336027	1	1	G4N5K6_MAGO7
molecular_function	GO:0042281	dolichyl pyrophosphate Man9GlcNAc2 alpha-1,3-glucosyltransferase activity	1	1	1	1	0.162712	1	1	G4MQR3_MAGO7
biological_process	GO:0061780	mitotic cohesin loading	1	1	1	0.972966	0.30205	1	1	G4MV94_MAGO7
biological_process	GO:0010468	regulation of gene expression	1	1	1	0.999798	0.000365592	1	0.122	G4MV94_MAGO7
molecular_function	GO:0042300	beta-amyrin synthase activity	1	2	0.5	0.97355	0.298975	1	1	G4NED0_MAGO7
molecular_function	GO:0000250	lanosterol synthase activity	1	2	0.5	0.97355	0.298975	1	1	G4NED0_MAGO7
molecular_function	GO:0004370	glycerol kinase activity	1	2	0.5	0.97355	0.298975	1	1	G4MY61_MAGO7
biological_process	GO:0019563	glycerol catabolic process	1	2	0.5	0.871096	0.512977	1	1	G4MY61_MAGO7
molecular_function	GO:0045145	single-stranded DNA 5'-3' exodeoxyribonuclease activity	1	1	1	1	0.162712	1	1	G4ND20_MAGO7
molecular_function	GO:0004491	methylmalonate-semialdehyde dehydrogenase (acylating) activity	1	2	0.5	0.97355	0.298975	1	1	G4N5Q9_MAGO7
biological_process	GO:0009411	response to UV	1	1	1	0.907393	0.324223	1	1	G4N273_MAGO7
molecular_function	GO:0044016	histone acetyltransferase activity (H3-K4 specific)	1	1	1	1	0.162712	1	1	G4NIS4_MAGO7
biological_process	GO:0031452	negative regulation of heterochromatin assembly	1	1	1	1	0.164542	1	1	G4NIS4_MAGO7
biological_process	GO:0031453	positive regulation of heterochromatin assembly	1	1	1	0.972966	0.30205	1	1	G4NIS4_MAGO7
biological_process	GO:0006470	protein dephosphorylation	1	2	0.5	0.879672	0.314938	1	1	G4MNF1_MAGO7
biological_process	GO:0006335	DNA replication-dependent chromatin assembly	1	1	1	1	0.164542	1	1	G4N6F3_MAGO7
biological_process	GO:0090630	activation of GTPase activity	1	1	1	1	0.164542	1	1	G4NLV9_MAGO7
cellular_component	GO:0080008	Cul4-RING E3 ubiquitin ligase complex	1	1	1	1	0.161212	1	1	G4N7L0_MAGO7
biological_process	GO:1903775	regulation of DNA double-strand break processing	1	1	1	1	0.164542	1	1	G4N7L0_MAGO7
biological_process	GO:2001173	regulation of histone H2B conserved C-terminal lysine ubiquitination	1	1	1	1	0.164542	1	1	G4N7L0_MAGO7
molecular_function	GO:0033897	ribonuclease T2 activity	1	2	0.5	0.97355	0.298975	1	1	G4MS40_MAGO7
cellular_component	GO:0032592	integral component of mitochondrial membrane	1	2	0.5	0.920444	0.212941	1	1	G4ND67_MAGO7
molecular_function	GO:0004474	malate synthase activity	1	1	1	1	0.162712	1	1	G4NIW7_MAGO7
biological_process	GO:0071765	nuclear inner membrane organization	1	1	1	1	0.164542	1	1	G4NH87_MAGO7
cellular_component	GO:0071561	nucleus-vacuole junction	1	2	0.5	0.974041	0.296464	1	1	G4NKI8_MAGO7
biological_process	GO:0070158	mitochondrial seryl-tRNA aminoacylation	1	1	1	1	0.164542	1	1	G4N9X8_MAGO7
molecular_function	GO:0008177	succinate dehydrogenase (ubiquinone) activity	1	2	0.5	0.97355	0.298975	1	1	G4NE44_MAGO7
cellular_component	GO:1990071	TRAPPII protein complex	1	2	0.5	0.974041	0.296464	1	1	G4MMA7_MAGO7
cellular_component	GO:0030896	checkpoint clamp complex	1	2	0.5	0.974041	0.296464	1	1	G4N5P0_MAGO7
cellular_component	GO:0005745	m-AAA complex	1	1	1	1	0.161212	1	1	G4N151_MAGO7
biological_process	GO:0034622	protein-containing complex assembly	1	2	0.5	NA	NA	NA	NA	G4N151_MAGO7
biological_process	GO:0030163	protein catabolic process	1	1	1	0.188494	0.874272	1	1	G4N151_MAGO7
biological_process	GO:0046827	positive regulation of protein export from nucleus	1	2	0.5	0.972966	0.30205	1	1	G4N7T3_MAGO7
biological_process	GO:0042776	mitochondrial ATP synthesis coupled proton transport	1	2	0.5	0.972966	0.30205	1	1	G4N5K6_MAGO7
biological_process	GO:0031087	deadenylation-independent decapping of nuclear-transcribed mRNA	1	1	1	1	0.164542	1	1	G4MZ41_MAGO7
molecular_function	GO:0016274	protein-arginine N-methyltransferase activity	1	3	0.333333	0.992074	0.0584318	1	1	G4NHA5_MAGO7
molecular_function	GO:0004438	phosphatidylinositol-3-phosphatase activity	1	2	0.5	0.97355	0.298975	1	1	G4MP10_MAGO7
cellular_component	GO:0070603	SWI/SNF superfamily-type complex	1	2	0.5	0.948552	0.129996	1	1	G4MKE0_MAGO7
molecular_function	GO:0004691	cAMP-dependent protein kinase activity	1	1	1	1	0.162712	1	1	G4N7T3_MAGO7
biological_process	GO:0061987	negative regulation of transcription from RNA polymerase II promoter by glucose	1	1	1	0.984439	0.128904	1	1	G4N7T3_MAGO7
cellular_component	GO:0090443	FAR/SIN/STRIPAK complex	1	1	1	1	0.161212	1	1	G4MP09_MAGO7
biological_process	GO:0061509	asymmetric protein localization to old mitotic spindle pole body	1	1	1	1	0.164542	1	1	G4MP09_MAGO7
biological_process	GO:0030952	establishment or maintenance of cytoskeleton polarity	1	1	1	0.907393	0.324223	1	1	G4MP09_MAGO7
molecular_function	GO:0004932	mating-type factor pheromone receptor activity	1	2	0.5	0.97355	0.298975	1	1	G4N785_MAGO7
cellular_component	GO:0031942	i-AAA complex	1	1	1	1	0.161212	1	1	G4NH61_MAGO7
biological_process	GO:0051056	regulation of small GTPase mediated signal transduction	1	1	1	0.999863	0.00116726	1	0.392	G4NGY4_MAGO7
molecular_function	GO:0003922	GMP synthase (glutamine-hydrolyzing) activity	1	1	1	1	0.162712	1	1	G4NDG8_MAGO7
cellular_component	GO:0000126	transcription factor TFIIIB complex	1	2	0.5	0.974041	0.296464	1	1	G4NEF9_MAGO7
cellular_component	GO:0031262	Ndc80 complex	1	3	0.333333	0.930473	0.409933	1	1	G4NCT8_MAGO7
biological_process	GO:0051315	attachment of mitotic spindle microtubules to kinetochore	1	3	0.333333	0.807938	0.593206	1	1	G4NCT8_MAGO7
cellular_component	GO:0005824	outer plaque of spindle pole body	1	1	1	0.974041	0.296464	1	1	G4N038_MAGO7
molecular_function	GO:0036456	L-methionine-(S)-S-oxide reductase activity	1	1	1	1	0.162712	1	1	G4NFA9_MAGO7
molecular_function	GO:0008113	peptide-methionine (S)-S-oxide reductase activity	1	1	1	1	0.162712	1	1	G4NFA9_MAGO7
biological_process	GO:1990355	L-methionine salvage from methionine sulphoxide	1	1	1	1	0.164542	1	1	G4NFA9_MAGO7
molecular_function	GO:0004698	calcium-dependent protein kinase C activity	1	1	1	1	0.162712	1	1	G4NFW8_MAGO7
biological_process	GO:0032186	cellular bud neck septin ring organization	1	1	1	1	0.164542	1	1	G4NFW8_MAGO7
biological_process	GO:0010606	positive regulation of cytoplasmic mRNA processing body assembly	1	1	1	1	0.164542	1	1	G4NFW8_MAGO7
biological_process	GO:0060211	regulation of nuclear-transcribed mRNA poly(A) tail shortening	1	1	1	0.972966	0.30205	1	1	G4NFW8_MAGO7
biological_process	GO:0009612	response to mechanical stimulus	1	1	1	1	0.164542	1	1	G4NFW8_MAGO7
cellular_component	GO:0140671	ADA complex	1	1	1	NA	NA	NA	NA	G4N4E8_MAGO7
biological_process	GO:0035066	positive regulation of histone acetylation	1	1	1	0.972966	0.30205	1	1	G4N4E8_MAGO7
biological_process	GO:0010520	regulation of reciprocal meiotic recombination	1	1	1	1	0.164542	1	1	G4N4E8_MAGO7
biological_process	GO:1990414	replication-born double-strand break repair via sister chromatid exchange	1	1	1	1	0.164542	1	1	G4N4E8_MAGO7
molecular_function	GO:0019905	syntaxin binding	1	2	0.5	0.97355	0.298975	1	1	G4MRI9_MAGO7
biological_process	GO:0019746	hopanoid biosynthetic process	1	1	1	1	0.164542	1	1	G4NED0_MAGO7
molecular_function	GO:0030798	trans-aconitate 2-methyltransferase activity	1	1	1	1	0.162712	1	1	G4N631_MAGO7
molecular_function	GO:0003876	AMP deaminase activity	1	1	1	1	0.162712	1	1	G4MNK0_MAGO7
biological_process	GO:0032264	IMP salvage	1	1	1	1	0.164542	1	1	G4MNK0_MAGO7
molecular_function	GO:0000026	alpha-1,2-mannosyltransferase activity	1	1	1	0.929241	0.413083	1	1	G4N7K4_MAGO7
cellular_component	GO:1990873	intrinsic component of plasma membrane of cell tip	1	1	1	1	0.161212	1	1	G4MY59_MAGO7
cellular_component	GO:0032178	medial membrane band	1	1	1	1	0.161212	1	1	G4MY59_MAGO7
cellular_component	GO:0035842	old cell tip after activation of bipolar cell growth	1	1	1	1	0.161212	1	1	G4MY59_MAGO7
biological_process	GO:0051523	cell growth mode switching, monopolar to bipolar	1	1	1	1	0.164542	1	1	G4MY59_MAGO7
biological_process	GO:0030001	metal ion transport	1	1	1	0.914608	0.223988	1	1	G4N827_MAGO7
biological_process	GO:0000493	box H/ACA snoRNP assembly	1	1	1	1	0.164542	1	1	G4N8S8_MAGO7
biological_process	GO:0016074	sno(s)RNA metabolic process	1	1	1	0.611256	0.763026	1	1	G4N8S8_MAGO7
biological_process	GO:0051014	actin filament severing	1	1	1	0.871096	0.512977	1	1	G4N034_MAGO7
molecular_function	GO:0004748	ribonucleoside-diphosphate reductase activity, thioredoxin disulfide as acceptor	1	1	1	1	0.162712	1	1	G4MNY7_MAGO7
cellular_component	GO:0034271	phosphatidylinositol 3-kinase complex, class III, type I	1	1	1	1	0.161212	1	1	G4NKI8_MAGO7
cellular_component	GO:0034272	phosphatidylinositol 3-kinase complex, class III, type II	1	1	1	1	0.161212	1	1	G4NKI8_MAGO7
molecular_function	GO:0016303	1-phosphatidylinositol-3-kinase activity	1	1	1	1	0.162712	1	1	G4NKI8_MAGO7
biological_process	GO:2001159	regulation of protein localization by the Cvt pathway	1	1	1	1	0.164542	1	1	G4NKI8_MAGO7
molecular_function	GO:0008525	phosphatidylcholine transporter activity	1	1	1	1	0.0264499	1	1	G4NDN3_MAGO7
biological_process	GO:0031322	ascospore-type prospore-specific spindle pole body remodeling	1	1	1	1	0.164542	1	1	G4NDN3_MAGO7
cellular_component	GO:0005780	extrinsic component of intraperoxisomal membrane	1	1	1	1	0.161212	1	1	G4N7Q8_MAGO7
biological_process	GO:0045033	peroxisome inheritance	1	1	1	1	0.164542	1	1	G4N7Q8_MAGO7
cellular_component	GO:0030117	membrane coat	1	2	0.5	0.795326	0.377048	1	1	G4N974_MAGO7
molecular_function	GO:0004651	polynucleotide 5'-phosphatase activity	1	1	1	1	0.162712	1	1	G4N4L3_MAGO7
biological_process	GO:0006434	seryl-tRNA aminoacylation	1	1	1	1	0.0270343	1	1	G4MN13_MAGO7
biological_process	GO:1990260	negative regulation of transcription from RNA polymerase II promoter by transcription factor localization involved in response to DNA damage checkpoint signaling	1	1	1	1	0.164542	1	1	G4N6G2_MAGO7
molecular_function	GO:0009374	biotin binding	1	1	1	1	0.162712	1	1	G4N0N1_MAGO7
molecular_function	GO:0004736	pyruvate carboxylase activity	1	1	1	1	0.162712	1	1	G4N0N1_MAGO7
molecular_function	GO:0042799	histone methyltransferase activity (H4-K20 specific)	1	1	1	1	0.162712	1	1	G4N0C6_MAGO7
molecular_function	GO:0046923	ER retention sequence binding	1	2	0.5	0.97355	0.298975	1	1	G4MRH1_MAGO7
biological_process	GO:0006621	protein retention in ER lumen	1	3	0.333333	0.927767	0.416959	1	1	G4MRH1_MAGO7
molecular_function	GO:0004805	trehalose-phosphatase activity	1	1	1	1	0.162712	1	1	G4N8C1_MAGO7
biological_process	GO:0035970	peptidyl-threonine dephosphorylation	1	1	1	1	0.164542	1	1	G4N8C1_MAGO7
biological_process	GO:0000737	DNA catabolic process, endonucleolytic	1	1	1	0.972966	0.30205	1	1	G4MSU8_MAGO7
biological_process	GO:0098813	nuclear chromosome segregation	1	1	1	0.949618	0.0935124	1	1	G4N8I2_MAGO7
biological_process	GO:0000280	nuclear division	1	1	1	0.997702	0.00553042	1	0.928	G4N8I2_MAGO7
cellular_component	GO:0071627	integral component of fungal-type vacuolar membrane	1	1	1	1	0.161212	1	1	G4N514_MAGO7
molecular_function	GO:0044604	ABC-type phytochelatin transporter activity	1	1	1	1	0.162712	1	1	G4N514_MAGO7
biological_process	GO:0036249	cadmium ion import into vacuole	1	1	1	1	0.164542	1	1	G4N514_MAGO7
biological_process	GO:0098849	cellular detoxification of cadmium ion	1	1	1	1	0.164542	1	1	G4N514_MAGO7
biological_process	GO:0071996	glutathione transmembrane import into vacuole	1	1	1	1	0.164542	1	1	G4N514_MAGO7
biological_process	GO:0036246	phytochelatin 2 import into vacuole	1	1	1	1	0.164542	1	1	G4N514_MAGO7
molecular_function	GO:0017022	myosin binding	1	1	1	1	0.162712	1	1	G4NBP6_MAGO7
molecular_function	GO:0043621	protein self-association	1	1	1	1	0.162712	1	1	G4MTL1_MAGO7
biological_process	GO:0140018	regulation of cytoplasmic translational fidelity	1	1	1	1	0.164542	1	1	G4MTL1_MAGO7
biological_process	GO:0002926	tRNA wobble base 5-methoxycarbonylmethyl-2-thiouridinylation	1	1	1	1	0.164542	1	1	G4MTL1_MAGO7
molecular_function	GO:0005545	1-phosphatidylinositol binding	1	1	1	1	0.162712	1	1	G4N7C0_MAGO7
biological_process	GO:0048268	clathrin coat assembly	1	1	1	1	0.164542	1	1	G4N7C0_MAGO7
cellular_component	GO:0005891	voltage-gated calcium channel complex	1	1	1	1	0.161212	1	1	G4MNL6_MAGO7
molecular_function	GO:0005245	voltage-gated calcium channel activity	1	1	1	1	0.162712	1	1	G4MNL6_MAGO7
cellular_component	GO:0032777	Piccolo NuA4 histone acetyltransferase complex	1	1	1	0.974041	0.296464	1	1	G4MNE5_MAGO7
cellular_component	GO:0000445	THO complex part of transcription export complex	1	1	1	1	0.161212	1	1	G4MR38_MAGO7
molecular_function	GO:0004339	glucan 1,4-alpha-glucosidase activity	1	1	1	1	0.162712	1	1	G4NCF7_MAGO7
molecular_function	GO:0008108	UDP-glucose:hexose-1-phosphate uridylyltransferase activity	1	1	1	1	0.162712	1	1	G4N4E7_MAGO7
biological_process	GO:0033499	galactose catabolic process via UDP-galactose	1	1	1	1	0.164542	1	1	G4N4E7_MAGO7
molecular_function	GO:0047389	glycerophosphocholine phosphodiesterase activity	1	1	1	1	0.162712	1	1	G4ML67_MAGO7
biological_process	GO:0046475	glycerophospholipid catabolic process	1	1	1	1	0.0270343	1	1	G4ML67_MAGO7
molecular_function	GO:0004134	4-alpha-glucanotransferase activity	1	1	1	1	0.162712	1	1	G4NES1_MAGO7
molecular_function	GO:0004135	amylo-alpha-1,6-glucosidase activity	1	1	1	1	0.162712	1	1	G4NES1_MAGO7
biological_process	GO:0005980	glycogen catabolic process	1	1	1	0.927767	0.416959	1	1	G4NES1_MAGO7
biological_process	GO:0071985	multivesicular body sorting pathway	1	1	1	0.343458	0.903821	1	1	G4NCT4_MAGO7
molecular_function	GO:0019133	choline monooxygenase activity	1	1	1	1	0.162712	1	1	G4MVI0_MAGO7
biological_process	GO:0019285	glycine betaine biosynthetic process from choline	1	1	1	1	0.164542	1	1	G4MVI0_MAGO7
biological_process	GO:0031397	negative regulation of protein ubiquitination	1	1	1	1	0.164542	1	1	G4N688_MAGO7
biological_process	GO:1903940	negative regulation of TORC2 signaling	1	1	1	1	0.164542	1	1	G4N688_MAGO7
biological_process	GO:1900237	positive regulation of induction of conjugation with cellular fusion	1	1	1	1	0.164542	1	1	G4N688_MAGO7
molecular_function	GO:0004114	3',5'-cyclic-nucleotide phosphodiesterase activity	1	1	1	0.97355	0.298975	1	1	G4MP01_MAGO7
biological_process	GO:0060249	anatomical structure homeostasis	1	1	1	0.922226	0.191013	1	1	G4NEA8_MAGO7
biological_process	GO:0010833	telomere maintenance via telomere lengthening	1	1	1	0.927767	0.416959	1	1	G4NEA8_MAGO7
molecular_function	GO:0008453	alanine-glyoxylate transaminase activity	1	1	1	1	0.162712	1	1	G4MKD2_MAGO7
cellular_component	GO:0045281	succinate dehydrogenase complex	1	1	1	1	0.161212	1	1	G4N2P5_MAGO7
molecular_function	GO:0000104	succinate dehydrogenase activity	1	1	1	0.995705	0.0707588	1	1	G4N2P5_MAGO7
molecular_function	GO:0004867	serine-type endopeptidase inhibitor activity	1	1	1	1	0.162712	1	1	G4N6E8_MAGO7
biological_process	GO:0007323	peptide pheromone maturation	1	1	1	1	0.164542	1	1	G4N6E8_MAGO7
molecular_function	GO:0000213	tRNA-intron endonuclease activity	1	2	0.5	0.97355	0.298975	1	1	G4MS27_MAGO7
molecular_function	GO:0046558	arabinan endo-1,5-alpha-L-arabinosidase activity	1	1	1	1	0.162712	1	1	G4MQZ5_MAGO7
cellular_component	GO:0044666	MLL3/4 complex	1	1	1	1	0.161212	1	1	G4NCQ5_MAGO7
molecular_function	GO:0004151	dihydroorotase activity	1	1	1	1	0.162712	1	1	G4NJG9_MAGO7
biological_process	GO:0019856	pyrimidine nucleobase biosynthetic process	1	1	1	0.99176	0.0600933	1	1	G4NJG9_MAGO7
biological_process	GO:0035023	regulation of Rho protein signal transduction	1	1	1	1	0.0270343	1	1	G4N0E4_MAGO7
molecular_function	GO:0000995	RNA polymerase III general transcription initiation factor activity	1	1	1	1	0.162712	1	1	G4NEF9_MAGO7
biological_process	GO:0070897	transcription preinitiation complex assembly	1	1	1	0.737394	0.504207	1	1	G4NEF9_MAGO7
biological_process	GO:0007120	axial cellular bud site selection	1	1	1	1	0.164542	1	1	G4NJ72_MAGO7
biological_process	GO:0045184	establishment of protein localization	1	1	1	0.999842	0.000288976	1	0.096	G4NJ72_MAGO7
biological_process	GO:0032507	maintenance of protein location in cell	1	1	1	0.995754	0.0230643	1	0.999	G4NJ72_MAGO7
biological_process	GO:2001108	positive regulation of Rho guanyl-nucleotide exchange factor activity	1	1	1	1	0.164542	1	1	G4NJ72_MAGO7
biological_process	GO:0035025	positive regulation of Rho protein signal transduction	1	1	1	1	0.164542	1	1	G4NJ72_MAGO7
biological_process	GO:2000114	regulation of establishment of cell polarity	1	1	1	1	0.164542	1	1	G4NJ72_MAGO7
biological_process	GO:0048208	COPII vesicle coating	1	1	1	0.972966	0.30205	1	1	G4NGP7_MAGO7
biological_process	GO:0061640	cytoskeleton-dependent cytokinesis	1	1	1	0.955421	0.117052	1	1	G5EI03_MAGO7
molecular_function	GO:0052917	dolichyl-P-Man:Man(7)GlcNAc(2)-PP-dolichol alpha-1,6-mannosyltransferase	1	1	1	1	0.162712	1	1	G4MR62_MAGO7
molecular_function	GO:0008474	palmitoyl-(protein) hydrolase activity	1	1	1	1	0.162712	1	1	G4N348_MAGO7
biological_process	GO:0002084	protein depalmitoylation	1	1	1	1	0.164542	1	1	G4N348_MAGO7
cellular_component	GO:0005672	transcription factor TFIIA complex	0	3	0	0.590067	1	1	1
molecular_function	GO:0000979	RNA polymerase II core promoter sequence-specific DNA binding	0	2	0	0.701025	1	1	1
biological_process	GO:0060261	positive regulation of transcription initiation from RNA polymerase II promoter	0	2	0	0.549637	0.802109	1	1
biological_process	GO:0051123	RNA polymerase II preinitiation complex assembly	0	7	0	0.541093	0.733989	1	1
cellular_component	GO:0000815	ESCRT III complex	0	2	0	0.703536	1	1	1
biological_process	GO:1904669	ATP export	0	4	0	0.487023	1	1	1
biological_process	GO:0071454	cellular response to anoxia	0	1	0	0.835458	1	1	1
biological_process	GO:1904902	ESCRT III complex assembly	0	1	0	0.835458	1	1	1
biological_process	GO:0070676	intralumenal vesicle formation	0	3	0	0.583041	1	1	1
biological_process	GO:0043328	protein transport to vacuole involved in ubiquitin-dependent protein catabolic process via the multivesicular body sorting pathway	0	5	0	0.406794	1	1	1
biological_process	GO:0061709	reticulophagy	0	3	0	0.583041	1	1	1
cellular_component	GO:0005763	mitochondrial small ribosomal subunit	0	7	0	0.291862	1	1	1
biological_process	GO:0090114	COPII-coated vesicle budding	0	2	0	0.871096	0.512977	1	1
molecular_function	GO:0030628	pre-mRNA 3'-splice site binding	0	1	0	0.837288	1	1	1
cellular_component	GO:0000346	transcription export complex	0	1	0	0.974041	0.296464	1	1
biological_process	GO:0031124	mRNA 3'-end processing	0	5	0	0.588077	0.697312	1	1
biological_process	GO:0006283	transcription-coupled nucleotide-excision repair	0	2	0	0.69795	1	1	1
biological_process	GO:0000425	pexophagy	0	2	0	0.69795	1	1	1
biological_process	GO:0007039	protein catabolic process in the vacuole	0	1	0	0.835458	1	1	1
molecular_function	GO:0015035	protein-disulfide reductase activity	0	3	0	0.444651	0.858501	1	1
biological_process	GO:0006662	glycerol ether metabolic process	0	1	0	0.835458	1	1	1
cellular_component	GO:0071004	U2-type prespliceosome	0	8	0	0.244738	1	1	1
molecular_function	GO:1990446	U1 snRNP binding	0	2	0	0.701025	1	1	1
molecular_function	GO:1990447	U2 snRNP binding	0	1	0	0.837288	1	1	1
biological_process	GO:1903241	U2-type prespliceosome assembly	0	1	0	0.835458	1	1	1
biological_process	GO:0034553	mitochondrial respiratory chain complex II assembly	0	1	0	0.835458	1	1	1
molecular_function	GO:0004301	epoxide hydrolase activity	0	1	0	0.837288	1	1	1
biological_process	GO:0043171	peptide catabolic process	0	2	0	0.86934	0.388744	1	1
molecular_function	GO:0031419	cobalamin binding	0	2	0	0.701025	1	1	1
molecular_function	GO:0050086	mannitol 2-dehydrogenase activity	0	1	0	0.837288	1	1	1
biological_process	GO:1990120	messenger ribonucleoprotein complex assembly	0	1	0	0.835458	1	1	1
biological_process	GO:0071042	nuclear polyadenylation-dependent mRNA catabolic process	0	1	0	0.835458	1	1	1
cellular_component	GO:1990726	Lsm1-7-Pat1 complex	0	3	0	0.590067	1	1	1
cellular_component	GO:0005688	U6 snRNP	0	4	0	0.494878	1	1	1
biological_process	GO:0070084	protein initiator methionine removal	0	3	0	0.583041	1	1	1
molecular_function	GO:0004755	saccharopine dehydrogenase (NADP+, L-glutamate-forming) activity	0	1	0	0.837288	1	1	1
biological_process	GO:0019878	lysine biosynthetic process via aminoadipic acid	0	5	0	0.406794	1	1	1
cellular_component	GO:0042025	host cell nucleus	0	10	0	0.172064	1	1	1
molecular_function	GO:0003855	3-dehydroquinate dehydratase activity	0	5	0	0.411354	1	1	1
biological_process	GO:0046279	3,4-dihydroxybenzoate biosynthetic process	0	1	0	0.835458	1	1	1
biological_process	GO:0019630	quinate metabolic process	0	1	0	0.835458	1	1	1
cellular_component	GO:0071008	U2-type post-mRNA release spliceosomal complex	0	2	0	0.703536	1	1	1
molecular_function	GO:0004402	histone acetyltransferase activity	0	5	0	0.617024	0.758701	1	1
molecular_function	GO:0004708	MAP kinase kinase activity	0	3	0	0.586917	1	1	1
biological_process	GO:0000196	cell wall integrity MAPK cascade	0	2	0	0.871096	0.512977	1	1
biological_process	GO:0000165	MAPK cascade	0	3	0	0.388506	0.8848	1	1
biological_process	GO:0075018	positive regulation of appressorium formation	0	3	0	0.583041	1	1	1
biological_process	GO:0050850	positive regulation of calcium-mediated signaling	0	2	0	0.69795	1	1	1
biological_process	GO:0016126	sterol biosynthetic process	0	8	0	0.0389794	1	0.992	1
molecular_function	GO:0008409	5'-3' exonuclease activity	0	1	0	0.909838	0.319075	1	1
molecular_function	GO:0061981	3-hydroxykynureninase activity	0	1	0	0.837288	1	1	1
molecular_function	GO:0030429	kynureninase activity	0	1	0	0.837288	1	1	1
biological_process	GO:0034354	'de novo' NAD biosynthetic process from tryptophan	0	4	0	0.487023	1	1	1
biological_process	GO:0043420	anthranilate metabolic process	0	3	0	0.583041	1	1	1
biological_process	GO:0097053	L-kynurenine catabolic process	0	1	0	0.835458	1	1	1
biological_process	GO:0019805	quinolinate biosynthetic process	0	3	0	0.583041	1	1	1
biological_process	GO:0006569	tryptophan catabolic process	0	3	0	0.733715	0.562068	1	1
cellular_component	GO:0070469	respirasome	0	13	0	0.0295148	0.995787	0.781	1
molecular_function	GO:0009916	alternative oxidase activity	0	1	0	0.837288	1	1	1
molecular_function	GO:0016162	cellulose 1,4-beta-cellobiosidase activity	0	1	0	0.837288	1	1	1
molecular_function	GO:0034512	box C/D RNA binding	0	1	0	0.837288	1	1	1
cellular_component	GO:0022627	cytosolic small ribosomal subunit	0	10	0	0.172064	1	1	1
molecular_function	GO:0001965	G-protein alpha-subunit binding	0	1	0	0.837288	1	1	1
biological_process	GO:0007186	G protein-coupled receptor signaling pathway	0	5	0	0.611256	0.763026	1	1
biological_process	GO:0061157	mRNA destabilization	0	1	0	0.808987	0.383091	1	1
biological_process	GO:1902660	negative regulation of glucose mediated signaling pathway	0	4	0	0.487023	1	1	1
biological_process	GO:2001125	negative regulation of translational frameshifting	0	1	0	0.835458	1	1	1
biological_process	GO:0001934	positive regulation of protein phosphorylation	0	1	0	0.807938	0.593206	1	1
biological_process	GO:2000765	regulation of cytoplasmic translation	0	1	0	0.995565	0.0722326	1	1
biological_process	GO:0032995	regulation of fungal-type cell wall biogenesis	0	1	0	0.69795	1	1	1
biological_process	GO:1990116	ribosome-associated ubiquitin-dependent protein catabolic process	0	3	0	0.583041	1	1	1
cellular_component	GO:0000786	nucleosome	0	9	0	0.205213	1	1	1
biological_process	GO:0051984	positive regulation of chromosome segregation	0	2	0	0.339762	1	1	1
biological_process	GO:1905342	positive regulation of protein localization to kinetochore	0	1	0	0.835458	1	1	1
biological_process	GO:0032933	SREBP signaling pathway	0	3	0	0.283759	1	1	1
molecular_function	GO:0008495	protoheme IX farnesyltransferase activity	0	1	0	0.837288	1	1	1
biological_process	GO:0048034	heme O biosynthetic process	0	1	0	0.835458	1	1	1
cellular_component	GO:0030956	glutamyl-tRNA(Gln) amidotransferase complex	0	2	0	0.703536	1	1	1
molecular_function	GO:0050567	glutaminyl-tRNA synthase (glutamine-hydrolyzing) activity	0	2	0	0.701025	1	1	1
biological_process	GO:0070681	glutaminyl-tRNAGln biosynthesis via transamidation	0	2	0	0.69795	1	1	1
biological_process	GO:0032543	mitochondrial translation	0	14	0	0.303756	0.882985	1	1
cellular_component	GO:0005854	nascent polypeptide-associated complex	0	3	0	0.590067	1	1	1
biological_process	GO:0051083	'de novo' cotranslational protein folding	0	3	0	0.583041	1	1	1
molecular_function	GO:0004042	acetyl-CoA:L-glutamate N-acetyltransferase activity	0	2	0	0.701025	1	1	1
molecular_function	GO:0103045	methione N-acyltransferase activity	0	2	0	0.701025	1	1	1
molecular_function	GO:0051731	polynucleotide 5'-hydroxyl-kinase activity	0	2	0	0.873573	0.508635	1	1
molecular_function	GO:0036218	dTTP diphosphatase activity	0	1	0	0.837288	1	1	1
molecular_function	GO:0035529	NADH pyrophosphatase activity	0	1	0	0.837288	1	1	1
biological_process	GO:0009204	deoxyribonucleoside triphosphate catabolic process	0	1	0	0.69795	1	1	1
biological_process	GO:0009117	nucleotide metabolic process	0	5	0	0.0904549	0.947477	1	1
cellular_component	GO:0030430	host cell cytoplasm	0	2	0	0.590067	1	1	1
molecular_function	GO:0050584	linoleate 11-lipoxygenase activity	0	1	0	0.837288	1	1	1
molecular_function	GO:1990136	linoleate 9S-lipoxygenase activity	0	1	0	0.837288	1	1	1
biological_process	GO:0043651	linoleic acid metabolic process	0	1	0	0.835458	1	1	1
cellular_component	GO:0030176	integral component of endoplasmic reticulum membrane	0	13	0	0.124953	0.975294	1	1
molecular_function	GO:0120013	lipid transfer activity	0	2	0	0.873573	0.508635	1	1
biological_process	GO:0015917	aminophospholipid transport	0	1	0	0.835458	1	1	1
biological_process	GO:0070096	mitochondrial outer membrane translocase complex assembly	0	3	0	0.583041	1	1	1
biological_process	GO:1990456	mitochondrion-endoplasmic reticulum membrane tethering	0	3	0	0.583041	1	1	1
biological_process	GO:0045040	protein insertion into mitochondrial outer membrane	0	5	0	0.406794	1	1	1
molecular_function	GO:0003856	3-dehydroquinate synthase activity	0	1	0	0.837288	1	1	1
molecular_function	GO:0003866	3-phosphoshikimate 1-carboxyvinyltransferase activity	0	1	0	0.837288	1	1	1
molecular_function	GO:0004764	shikimate 3-dehydrogenase (NADP+) activity	0	4	0	0.491365	1	1	1
molecular_function	GO:0004765	shikimate kinase activity	0	1	0	0.837288	1	1	1
cellular_component	GO:0098562	cytoplasmic side of membrane	0	1	0	0.348046	1	1	1
biological_process	GO:0045900	negative regulation of translational elongation	0	1	0	0.69795	1	1	1
biological_process	GO:0033962	P-body assembly	0	1	0	0.972966	0.30205	1	1
biological_process	GO:0045727	positive regulation of translation	0	2	0	0.733715	0.562068	1	1
biological_process	GO:0010603	regulation of cytoplasmic mRNA processing body assembly	0	1	0	0.972966	0.30205	1	1
molecular_function	GO:0036002	pre-mRNA binding	0	1	0	0.811408	0.588646	1	1
biological_process	GO:0045787	positive regulation of cell cycle	0	1	0	0.616909	0.626928	1	1
biological_process	GO:0033120	positive regulation of RNA splicing	0	1	0	0.835458	1	1	1
biological_process	GO:0000387	spliceosomal snRNP assembly	0	7	0	0.826925	0.450363	1	1
molecular_function	GO:0003838	sterol 24-C-methyltransferase activity	0	3	0	0.586917	1	1	1
cellular_component	GO:0005965	protein farnesyltransferase complex	0	1	0	0.838788	1	1	1
molecular_function	GO:0004660	protein farnesyltransferase activity	0	1	0	0.837288	1	1	1
biological_process	GO:0061951	establishment of protein localization to plasma membrane	0	1	0	0.549637	0.802109	1	1
biological_process	GO:0018343	protein farnesylation	0	1	0	0.835458	1	1	1
cellular_component	GO:0044614	nuclear pore cytoplasmic filaments	0	1	0	0.838788	1	1	1
cellular_component	GO:0005844	polysome	0	6	0	0.621735	0.755262	1	1
molecular_function	GO:0000822	inositol hexakisphosphate binding	0	2	0	0.701025	1	1	1
biological_process	GO:0006415	translational termination	0	2	0	0.339762	1	1	1
biological_process	GO:0006409	tRNA export from nucleus	0	1	0	0.927767	0.416959	1	1
molecular_function	GO:0008926	mannitol-1-phosphate 5-dehydrogenase activity	0	1	0	0.837288	1	1	1
biological_process	GO:0019594	mannitol metabolic process	0	1	0	0.835458	1	1	1
molecular_function	GO:0008234	cysteine-type peptidase activity	0	4	0	0.978437	0.0497097	1	1
biological_process	GO:0006915	apoptotic process	0	6	0	0.611256	0.763026	1	1
cellular_component	GO:0019008	molybdopterin synthase complex	0	3	0	0.590067	1	1	1
molecular_function	GO:0030366	molybdopterin synthase activity	0	2	0	0.701025	1	1	1
biological_process	GO:0006777	Mo-molybdopterin cofactor biosynthetic process	0	8	0	0.236974	1	1	1
molecular_function	GO:0008265	Mo-molybdopterin cofactor sulfurase activity	0	1	0	0.837288	1	1	1
molecular_function	GO:0102867	molybdenum cofactor sulfurtransferase activity	0	1	0	0.837288	1	1	1
molecular_function	GO:0030151	molybdenum ion binding	0	7	0	0.288264	1	1	1
molecular_function	GO:0008641	ubiquitin-like modifier activating enzyme activity	0	3	0	0.617024	0.758701	1	1
molecular_function	GO:0004424	imidazoleglycerol-phosphate dehydratase activity	0	1	0	0.837288	1	1	1
biological_process	GO:0000105	histidine biosynthetic process	0	7	0	0.283759	1	1	1
molecular_function	GO:0098808	mRNA cap binding	0	1	0	0.837288	1	1	1
biological_process	GO:0002191	cap-dependent translational initiation	0	1	0	0.835458	1	1	1
cellular_component	GO:0005834	heterotrimeric G-protein complex	0	3	0	0.590067	1	1	1
molecular_function	GO:0001664	G protein-coupled receptor binding	0	3	0	0.586917	1	1	1
molecular_function	GO:0031683	G-protein beta/gamma-subunit complex binding	0	4	0	0.491365	1	1	1
molecular_function	GO:0043715	2,3-diketo-5-methylthiopentyl-1-phosphate enolase activity	0	1	0	0.837288	1	1	1
molecular_function	GO:0043716	2-hydroxy-3-keto-5-methylthiopentenyl-1-phosphate phosphatase activity	0	1	0	0.837288	1	1	1
molecular_function	GO:0043874	acireductone synthase activity	0	1	0	0.837288	1	1	1
biological_process	GO:0019509	L-methionine salvage from methylthioadenosine	0	5	0	0.406794	1	1	1
biological_process	GO:0019284	L-methionine salvage from S-adenosylmethionine	0	3	0	0.583041	1	1	1
cellular_component	GO:0009277	fungal-type cell wall	0	3	0	0.415027	1	1	1
molecular_function	GO:0005199	structural constituent of cell wall	0	4	0	0.491365	1	1	1
cellular_component	GO:0000328	fungal-type vacuole lumen	0	2	0	0.703536	1	1	1
molecular_function	GO:0032934	sterol binding	0	3	0	0.586917	1	1	1
biological_process	GO:0032366	intracellular sterol transport	0	2	0	0.69795	1	1	1
cellular_component	GO:0005787	signal peptidase complex	0	4	0	0.494878	1	1	1
biological_process	GO:0045047	protein targeting to ER	0	3	0	0.697666	0.547466	1	1
biological_process	GO:0007534	gene conversion at mating-type locus	0	1	0	0.835458	1	1	1
biological_process	GO:0043570	maintenance of DNA repeat elements	0	1	0	0.871096	0.512977	1	1
biological_process	GO:0007131	reciprocal meiotic recombination	0	2	0	0.939907	0.258047	1	1
biological_process	GO:1902413	negative regulation of mitotic cytokinesis	0	1	0	0.69795	1	1	1
biological_process	GO:1905665	positive regulation of calcium ion import across plasma membrane	0	1	0	0.835458	1	1	1
biological_process	GO:0106259	cell-to-cell migration in host	0	1	0	0.835458	1	1	1
biological_process	GO:0030448	hyphal growth	0	1	0	0.835458	1	1	1
biological_process	GO:0000921	septin ring assembly	0	3	0	0.583041	1	1	1
cellular_component	GO:0044233	mitochondria-associated endoplasmic reticulum membrane	0	1	0	0.749934	0.651954	1	1
biological_process	GO:0000266	mitochondrial fission	0	5	0	0.339762	1	1	1
biological_process	GO:0007006	mitochondrial membrane organization	0	1	0	0.0802937	1	1	1
biological_process	GO:1902953	positive regulation of ER to Golgi vesicle-mediated transport	0	2	0	0.69795	1	1	1
biological_process	GO:0070863	positive regulation of protein exit from endoplasmic reticulum	0	2	0	0.69795	1	1	1
biological_process	GO:0003400	regulation of COPII vesicle coating	0	1	0	0.835458	1	1	1
biological_process	GO:0016050	vesicle organization	0	4	0	0.411572	0.822016	1	1
cellular_component	GO:0032541	cortical endoplasmic reticulum	0	3	0	0.494878	1	1	1
biological_process	GO:0048309	endoplasmic reticulum inheritance	0	1	0	0.835458	1	1	1
biological_process	GO:0016320	endoplasmic reticulum membrane fusion	0	1	0	0.835458	1	1	1
molecular_function	GO:0004019	adenylosuccinate synthase activity	0	1	0	0.837288	1	1	1
molecular_function	GO:0016208	AMP binding	0	4	0	0.491365	1	1	1
molecular_function	GO:0019002	GMP binding	0	1	0	0.837288	1	1	1
molecular_function	GO:0061483	sulfinylpropanyl adenylate synthase	0	1	0	0.837288	1	1	1
biological_process	GO:0044208	'de novo' AMP biosynthetic process	0	2	0	0.69795	1	1	1
biological_process	GO:0071276	cellular response to cadmium ion	0	1	0	0.972966	0.30205	1	1
biological_process	GO:0006106	fumarate metabolic process	0	3	0	0.487023	1	1	1
molecular_function	GO:0102339	3-oxo-arachidoyl-CoA reductase activity	0	1	0	0.837288	1	1	1
molecular_function	GO:0102340	3-oxo-behenoyl-CoA reductase activity	0	1	0	0.837288	1	1	1
molecular_function	GO:0102342	3-oxo-cerotoyl-CoA reductase activity	0	1	0	0.837288	1	1	1
molecular_function	GO:0102341	3-oxo-lignoceroyl-CoA reductase activity	0	1	0	0.837288	1	1	1
molecular_function	GO:0045703	ketoreductase activity	0	1	0	0.837288	1	1	1
biological_process	GO:0030497	fatty acid elongation	0	1	0	0.835458	1	1	1
cellular_component	GO:0031251	PAN complex	0	2	0	0.703536	1	1	1
molecular_function	GO:0004535	poly(A)-specific ribonuclease activity	0	3	0	0.586917	1	1	1
cellular_component	GO:0009349	riboflavin synthase complex	0	1	0	0.838788	1	1	1
molecular_function	GO:0000906	6,7-dimethyl-8-ribityllumazine synthase activity	0	1	0	0.837288	1	1	1
biological_process	GO:0050821	protein stabilization	0	4	0	0.487023	1	1	1
biological_process	GO:0000469	cleavage involved in rRNA processing	0	3	0	0.0309048	0.995565	0.979	1
cellular_component	GO:0036266	Cdc48p-Npl4p-Vms1p AAA ATPase complex	0	1	0	0.838788	1	1	1
cellular_component	GO:0000837	Doa10p ubiquitin ligase complex	0	2	0	0.703536	1	1	1
cellular_component	GO:0000839	Hrd1p ubiquitin ligase ERAD-L complex	0	2	0	0.703536	1	1	1
cellular_component	GO:0042175	nuclear outer membrane-endoplasmic reticulum membrane network	0	4	0	0.552604	0.537481	1	1
cellular_component	GO:0048471	perinuclear region of cytoplasm	0	2	0	0.348046	1	1	1
cellular_component	GO:0030894	replisome	0	1	0	0.967663	0.185718	1	1
cellular_component	GO:1990112	RQC complex	0	2	0	0.703536	1	1	1
cellular_component	GO:0034098	VCP-NPL4-UFD1 AAA ATPase complex	0	1	0	0.838788	1	1	1
biological_process	GO:0071629	cytoplasm protein quality control by the ubiquitin-proteasome system	0	4	0	0.487023	1	1	1
biological_process	GO:0006274	DNA replication termination	0	1	0	0.69795	1	1	1
biological_process	GO:0071712	ER-associated misfolded protein catabolic process	0	1	0	0.835458	1	1	1
biological_process	GO:0072671	mitochondria-associated ubiquitin-dependent protein catabolic process	0	2	0	0.69795	1	1	1
biological_process	GO:0051228	mitotic spindle disassembly	0	2	0	0.69795	1	1	1
biological_process	GO:0051974	negative regulation of telomerase activity	0	1	0	0.835458	1	1	1
biological_process	GO:0070651	nonfunctional rRNA decay	0	4	0	0.487023	1	1	1
biological_process	GO:1900182	positive regulation of protein localization to nucleus	0	2	0	0.69795	1	1	1
biological_process	GO:0072665	protein localization to vacuole	0	2	0	0.657346	0.588428	1	1
biological_process	GO:0030970	retrograde protein transport, ER to cytosol	0	2	0	0.69795	1	1	1
molecular_function	GO:0008686	3,4-dihydroxy-2-butanone-4-phosphate synthase activity	0	1	0	0.837288	1	1	1
molecular_function	GO:0015187	glycine transmembrane transporter activity	0	1	0	0.837288	1	1	1
biological_process	GO:1904983	glycine import into mitochondrion	0	1	0	0.835458	1	1	1
biological_process	GO:0006783	heme biosynthetic process	0	3	0	0.266011	0.932972	1	1
cellular_component	GO:0061700	GATOR2 complex	0	1	0	0.838788	1	1	1
biological_process	GO:0051664	nuclear pore localization	0	1	0	0.835458	1	1	1
biological_process	GO:1904263	positive regulation of TORC1 signaling	0	2	0	0.69795	1	1	1
molecular_function	GO:0030411	scytalone dehydratase activity	0	1	0	0.837288	1	1	1
biological_process	GO:0042438	melanin biosynthetic process	0	4	0	0.487023	1	1	1
molecular_function	GO:0047834	D-threo-aldose 1-dehydrogenase activity	0	24	0	0.0139516	1	0.667	1
cellular_component	GO:0033557	Slx1-Slx4 complex	0	2	0	0.703536	1	1	1
molecular_function	GO:0070039	rRNA (guanosine-2'-O-)-methyltransferase activity	0	1	0	0.837288	1	1	1
molecular_function	GO:0008650	rRNA (uridine-2'-O-)-methyltransferase activity	0	2	0	0.701025	1	1	1
biological_process	GO:0000453	enzyme-directed rRNA 2'-O-methylation	0	1	0	0.835458	1	1	1
cellular_component	GO:0005875	microtubule associated complex	0	1	0	0.983856	0.0608099	1	1
molecular_function	GO:0070840	dynein complex binding	0	1	0	0.837288	1	1	1
biological_process	GO:0000132	establishment of mitotic spindle orientation	0	1	0	0.835458	1	1	1
biological_process	GO:0051012	microtubule sliding	0	1	0	0.835458	1	1	1
biological_process	GO:0000028	ribosomal small subunit assembly	0	1	0	0.69795	1	1	1
cellular_component	GO:0005615	extracellular space	0	13	0	0.1014	1	0.998	1
cellular_component	GO:0005761	mitochondrial ribosome	0	2	0	0.02948	1	0.764	1
molecular_function	GO:0031593	polyubiquitin modification-dependent protein binding	0	3	0	0.586917	1	1	1
molecular_function	GO:0043495	protein-membrane adaptor activity	0	2	0	0.586917	1	1	1
biological_process	GO:0031145	anaphase-promoting complex-dependent catabolic process	0	7	0	0.283759	1	1	1
biological_process	GO:0007091	metaphase/anaphase transition of mitotic cell cycle	0	1	0	0.974444	0.0853923	1	1
biological_process	GO:0007052	mitotic spindle organization	0	3	0	0.437932	0.862024	1	1
biological_process	GO:0071630	nuclear protein quality control by the ubiquitin-proteasome system	0	1	0	0.835458	1	1	1
biological_process	GO:0031144	proteasome localization	0	1	0	0.835458	1	1	1
cellular_component	GO:0033116	endoplasmic reticulum-Golgi intermediate compartment membrane	0	1	0	0.838788	1	1	1
biological_process	GO:0070072	vacuolar proton-transporting V-type ATPase complex assembly	0	4	0	0.487023	1	1	1
biological_process	GO:0071467	cellular response to pH	0	1	0	0.972966	0.30205	1	1
molecular_function	GO:0051020	GTPase binding	0	1	0	0.941207	0.155893	1	1
biological_process	GO:0006354	DNA-templated transcription, elongation	0	2	0	0.0944997	0.973481	1	1
biological_process	GO:0006402	mRNA catabolic process	0	3	0	0.891561	0.194435	1	1
biological_process	GO:0106035	protein maturation by [4Fe-4S] cluster transfer	0	3	0	0.583041	1	1	1
molecular_function	GO:0046570	methylthioribulose 1-phosphate dehydratase activity	0	1	0	0.837288	1	1	1
molecular_function	GO:0032866	D-xylose:NADP reductase activity	0	1	0	0.837288	1	1	1
biological_process	GO:0042843	D-xylose catabolic process	0	1	0	0.835458	1	1	1
molecular_function	GO:0047039	tetrahydroxynaphthalene reductase activity	0	1	0	0.837288	1	1	1
molecular_function	GO:0061605	molybdopterin-synthase adenylyltransferase activity	0	1	0	0.837288	1	1	1
molecular_function	GO:0061604	molybdopterin-synthase sulfurtransferase activity	0	1	0	0.837288	1	1	1
molecular_function	GO:0070733	protein adenylyltransferase activity	0	2	0	0.701025	1	1	1
molecular_function	GO:0042292	URM1 activating enzyme activity	0	1	0	0.837288	1	1	1
biological_process	GO:0007114	cell budding	0	1	0	0.965833	0.192062	1	1
biological_process	GO:0032447	protein urmylation	0	5	0	0.406794	1	1	1
biological_process	GO:2000220	regulation of pseudohyphal growth	0	1	0	0.835458	1	1	1
biological_process	GO:0002143	tRNA wobble position uridine thiolation	0	4	0	0.487023	1	1	1
biological_process	GO:0005993	trehalose catabolic process	0	2	0	0.583041	1	1	1
molecular_function	GO:0043021	ribonucleoprotein complex binding	0	4	0	0.226081	0.920642	1	1
molecular_function	GO:0061631	ubiquitin conjugating enzyme activity	0	4	0	0.491365	1	1	1
biological_process	GO:0008156	negative regulation of DNA replication	0	1	0	0.939907	0.258047	1	1
cellular_component	GO:0070545	PeBoW complex	0	2	0	0.703536	1	1	1
biological_process	GO:0110136	protein-RNA complex remodeling	0	2	0	0.69795	1	1	1
biological_process	GO:0000730	DNA recombinase assembly	0	2	0	0.69795	1	1	1
biological_process	GO:0045002	double-strand break repair via single-strand annealing	0	1	0	0.835458	1	1	1
molecular_function	GO:0106073	dolichyl pyrophosphate Glc2Man9GlcNAc2 alpha-1,2-glucosyltransferase activity	0	1	0	0.837288	1	1	1
molecular_function	GO:0008120	ceramide glucosyltransferase activity	0	1	0	0.837288	1	1	1
molecular_function	GO:0102769	dihydroceramide glucosyltransferase activity	0	1	0	0.837288	1	1	1
biological_process	GO:0006665	sphingolipid metabolic process	0	6	0	0.373072	0.844968	1	1
cellular_component	GO:0061908	phagophore	0	2	0	0.703536	1	1	1
molecular_function	GO:0019776	Atg8 ligase activity	0	1	0	0.837288	1	1	1
biological_process	GO:0006501	C-terminal protein lipidation	0	1	0	0.835458	1	1	1
biological_process	GO:0044805	late nucleophagy	0	2	0	0.69795	1	1	1
biological_process	GO:0034727	piecemeal microautophagy of the nucleus	0	2	0	0.583041	1	1	1
biological_process	GO:0006612	protein targeting to membrane	0	4	0	0.657346	0.588428	1	1
cellular_component	GO:1990316	Atg1/ULK1 kinase complex	0	2	0	0.703536	1	1	1
cellular_component	GO:0097635	extrinsic component of autophagosome membrane	0	1	0	0.838788	1	1	1
cellular_component	GO:0120095	vacuole-isolation membrane contact site	0	1	0	0.838788	1	1	1
biological_process	GO:0048102	autophagic cell death	0	2	0	0.69795	1	1	1
biological_process	GO:0120164	conidium germination	0	1	0	0.835458	1	1	1
biological_process	GO:0075307	positive regulation of conidium formation	0	1	0	0.835458	1	1	1
biological_process	GO:0046777	protein autophosphorylation	0	3	0	0.583041	1	1	1
biological_process	GO:0009847	spore germination	0	1	0	0.835458	1	1	1
biological_process	GO:0032974	amino acid transmembrane export from vacuole	0	1	0	0.835458	1	1	1
molecular_function	GO:0046556	alpha-L-arabinofuranosidase activity	0	9	0	0.201978	1	1	1
biological_process	GO:0046373	L-arabinose metabolic process	0	9	0	0.197891	1	1	1
cellular_component	GO:0000421	autophagosome membrane	0	1	0	0.703536	1	1	1
cellular_component	GO:0031410	cytoplasmic vesicle	0	2	0	0.953857	0.078189	1	1
cellular_component	GO:0031314	extrinsic component of mitochondrial inner membrane	0	10	0	0.172064	1	1	1
biological_process	GO:0006744	ubiquinone biosynthetic process	0	10	0	0.137976	1	1	1
biological_process	GO:0051403	stress-activated MAPK cascade	0	2	0	0.611256	0.763026	1	1
cellular_component	GO:0000931	gamma-tubulin large complex	0	1	0	0.838788	1	1	1
biological_process	GO:0033566	gamma-tubulin complex localization	0	1	0	0.835458	1	1	1
molecular_function	GO:0070300	phosphatidic acid binding	0	2	0	0.701025	1	1	1
molecular_function	GO:0032266	phosphatidylinositol-3-phosphate binding	0	4	0	0.491365	1	1	1
biological_process	GO:0070196	eukaryotic translation initiation factor 3 complex assembly	0	1	0	0.835458	1	1	1
biological_process	GO:0032436	positive regulation of proteasomal ubiquitin-dependent protein catabolic process	0	3	0	0.583041	1	1	1
molecular_function	GO:0003868	4-hydroxyphenylpyruvate dioxygenase activity	0	1	0	0.837288	1	1	1
biological_process	GO:0006559	L-phenylalanine catabolic process	0	6	0	0.339762	1	1	1
biological_process	GO:0006572	tyrosine catabolic process	0	3	0	0.583041	1	1	1
molecular_function	GO:0097177	mitochondrial ribosome binding	0	1	0	0.837288	1	1	1
biological_process	GO:0061587	transfer RNA gene-mediated silencing	0	1	0	0.835458	1	1	1
biological_process	GO:0006172	ADP biosynthetic process	0	2	0	0.69795	1	1	1
biological_process	GO:0046033	AMP metabolic process	0	2	0	0.339762	1	1	1
biological_process	GO:0046034	ATP metabolic process	0	2	0	0.0020927	0.999799	0.213	1
molecular_function	GO:0030552	cAMP binding	0	1	0	0.837288	1	1	1
molecular_function	GO:0008603	cAMP-dependent protein kinase regulator activity	0	1	0	0.837288	1	1	1
biological_process	GO:0001932	regulation of protein phosphorylation	0	1	0	0.776012	0.458907	1	1
cellular_component	GO:0070693	P-TEFb-cap methyltransferase complex	0	1	0	0.838788	1	1	1
molecular_function	GO:0004482	mRNA (guanine-N7-)-methyltransferase activity	0	1	0	0.837288	1	1	1
molecular_function	GO:0008824	cyanate hydratase activity	0	1	0	0.837288	1	1	1
biological_process	GO:0009439	cyanate metabolic process	0	1	0	0.835458	1	1	1
cellular_component	GO:0009331	glycerol-3-phosphate dehydrogenase complex	0	3	0	0.590067	1	1	1
molecular_function	GO:0004367	glycerol-3-phosphate dehydrogenase [NAD+] activity	0	2	0	0.701025	1	1	1
biological_process	GO:0046168	glycerol-3-phosphate catabolic process	0	3	0	0.583041	1	1	1
molecular_function	GO:0070180	large ribosomal subunit rRNA binding	0	4	0	0.491365	1	1	1
molecular_function	GO:0033677	DNA/RNA helicase activity	0	1	0	0.873573	0.508635	1	1
molecular_function	GO:0000334	3-hydroxyanthranilate 3,4-dioxygenase activity	0	1	0	0.837288	1	1	1
molecular_function	GO:0008198	ferrous iron binding	0	5	0	0.411354	1	1	1
molecular_function	GO:0004130	cytochrome-c peroxidase activity	0	1	0	0.837288	1	1	1
biological_process	GO:0000076	DNA replication checkpoint signaling	0	1	0	0.406794	1	1	1
cellular_component	GO:0071006	U2-type catalytic step 1 spliceosome	0	2	0	0.703536	1	1	1
biological_process	GO:0000354	cis assembly of pre-catalytic spliceosome	0	1	0	0.835458	1	1	1
biological_process	GO:0030968	endoplasmic reticulum unfolded protein response	0	4	0	0.907393	0.324223	1	1
biological_process	GO:0071816	tail-anchored membrane protein insertion into ER membrane	0	1	0	0.835458	1	1	1
molecular_function	GO:0005093	Rab GDP-dissociation inhibitor activity	0	1	0	0.837288	1	1	1
cellular_component	GO:0009514	glyoxysome	0	1	0	0.838788	1	1	1
molecular_function	GO:0004451	isocitrate lyase activity	0	2	0	0.701025	1	1	1
molecular_function	GO:0046421	methylisocitrate lyase activity	0	2	0	0.701025	1	1	1
biological_process	GO:0019722	calcium-mediated signaling	0	2	0	0.741953	0.660238	1	1
molecular_function	GO:0004358	glutamate N-acetyltransferase activity	0	1	0	0.837288	1	1	1
cellular_component	GO:0045009	chitosome	0	1	0	0.838788	1	1	1
biological_process	GO:0030476	ascospore wall assembly	0	3	0	0.583041	1	1	1
biological_process	GO:0034221	fungal-type cell wall chitin biosynthetic process	0	1	0	0.835458	1	1	1
biological_process	GO:0097271	protein localization to bud neck	0	1	0	0.835458	1	1	1
molecular_function	GO:0008236	serine-type peptidase activity	0	15	0	0.571254	0.559906	1	1
molecular_function	GO:0016846	carbon-sulfur lyase activity	0	8	0	0.350183	0.900885	1	1
molecular_function	GO:0004056	argininosuccinate lyase activity	0	1	0	0.837288	1	1	1
biological_process	GO:0042450	arginine biosynthetic process via ornithine	0	3	0	0.583041	1	1	1
molecular_function	GO:0016653	oxidoreductase activity, acting on NAD(P)H, heme protein as acceptor	0	2	0	0.705077	0.539119	1	1
biological_process	GO:0006784	heme A biosynthetic process	0	2	0	0.69795	1	1	1
molecular_function	GO:0017176	phosphatidylinositol N-acetylglucosaminyltransferase activity	0	3	0	0.586917	1	1	1
biological_process	GO:1902979	mitotic DNA replication termination	0	1	0	0.835458	1	1	1
molecular_function	GO:0003878	ATP citrate synthase activity	0	2	0	0.701025	1	1	1
cellular_component	GO:0030126	COPI vesicle coat	0	6	0	0.348046	1	1	1
biological_process	GO:0009116	nucleoside metabolic process	0	29	0	0.0012433	1	0.139	1
cellular_component	GO:0016272	prefoldin complex	0	6	0	0.348046	1	1	1
molecular_function	GO:0016628	oxidoreductase activity, acting on the CH-CH group of donors, NAD or NADP as acceptor	0	5	0	0.0580895	1	1	1
biological_process	GO:0006414	translational elongation	0	1	0	0.576778	0.662877	1	1
molecular_function	GO:0004144	diacylglycerol O-acyltransferase activity	0	2	0	0.701025	1	1	1
biological_process	GO:0006071	glycerol metabolic process	0	1	0	0.807938	0.593206	1	1
biological_process	GO:0019432	triglyceride biosynthetic process	0	3	0	0.583041	1	1	1
molecular_function	GO:0015293	symporter activity	0	7	0	0.617024	0.758701	1	1
cellular_component	GO:0033597	mitotic checkpoint complex	0	1	0	0.838788	1	1	1
cellular_component	GO:1990498	mitotic spindle microtubule	0	1	0	0.838788	1	1	1
cellular_component	GO:0044732	mitotic spindle pole body	0	5	0	0.560934	0.794787	1	1
biological_process	GO:1905318	meiosis I spindle assembly checkpoint signaling	0	1	0	0.835458	1	1	1
biological_process	GO:0009306	protein secretion	0	1	0	0.69795	1	1	1
cellular_component	GO:0000813	ESCRT I complex	0	2	0	0.703536	1	1	1
molecular_function	GO:0044877	protein-containing complex binding	0	4	0	0.652683	0.471352	1	1
biological_process	GO:0043162	ubiquitin-dependent protein catabolic process via the multivesicular body sorting pathway	0	2	0	0.339762	1	1	1
molecular_function	GO:0052692	raffinose alpha-galactosidase activity	0	7	0	0.288264	1	1	1
molecular_function	GO:0003755	peptidyl-prolyl cis-trans isomerase activity	0	17	0	0.0486093	1	0.994	1
cellular_component	GO:0031515	tRNA (m1A) methyltransferase complex	0	3	0	0.590067	1	1	1
biological_process	GO:0030488	tRNA methylation	0	3	0	0.283759	1	1	1
molecular_function	GO:0004343	glucosamine 6-phosphate N-acetyltransferase activity	0	3	0	0.586917	1	1	1
biological_process	GO:0006048	UDP-N-acetylglucosamine biosynthetic process	0	5	0	0.406794	1	1	1
cellular_component	GO:0000439	transcription factor TFIIH core complex	0	7	0	0.291862	1	1	1
molecular_function	GO:0004364	glutathione transferase activity	0	5	0	0.411354	1	1	1
molecular_function	GO:0003917	DNA topoisomerase type I (single strand cut, ATP-independent) activity	0	2	0	0.701025	1	1	1
molecular_function	GO:0004354	glutamate dehydrogenase (NADP+) activity	0	1	0	0.837288	1	1	1
molecular_function	GO:0015267	channel activity	0	6	0	0.485126	0.695123	1	1
cellular_component	GO:0031390	Ctf18 RFC-like complex	0	4	0	0.494878	1	1	1
cellular_component	GO:0031021	interphase microtubule organizing center	0	2	0	0.703536	1	1	1
cellular_component	GO:0061499	outer plaque of mitotic spindle pole body	0	1	0	0.838788	1	1	1
biological_process	GO:0051256	mitotic spindle midzone assembly	0	1	0	0.835458	1	1	1
biological_process	GO:0032220	plasma membrane fusion involved in cytogamy	0	5	0	0.406794	1	1	1
molecular_function	GO:0140078	class I DNA-(apurinic or apyrimidinic site) endonuclease activity	0	3	0	0.586917	1	1	1
molecular_function	GO:0019104	DNA N-glycosylase activity	0	1	0	0.344359	1	1	1
molecular_function	GO:0015099	nickel cation transmembrane transporter activity	0	2	0	0.701025	1	1	1
molecular_function	GO:0016620	oxidoreductase activity, acting on the aldehyde or oxo group of donors, NAD or NADP as acceptor	0	17	0	0.160644	0.948731	1	1
molecular_function	GO:0003847	1-alkyl-2-acetylglycerophosphocholine esterase activity	0	2	0	0.701025	1	1	1
molecular_function	GO:0016747	acyltransferase activity, transferring groups other than amino-acyl groups	0	22	0	0.259964	0.816108	1	1
cellular_component	GO:0005950	anthranilate synthase complex	0	1	0	0.838788	1	1	1
molecular_function	GO:0004049	anthranilate synthase activity	0	2	0	0.701025	1	1	1
biological_process	GO:0000162	tryptophan biosynthetic process	0	3	0	0.583041	1	1	1
molecular_function	GO:0004043	L-aminoadipate-semialdehyde dehydrogenase activity	0	1	0	0.837288	1	1	1
cellular_component	GO:1902494	catalytic complex	0	2	0	0.717195	0.338893	1	1
biological_process	GO:0034470	ncRNA processing	0	2	0	0.000668933	0.999716	0.079	1
molecular_function	GO:0015204	urea transmembrane transporter activity	0	2	0	0.701025	1	1	1
cellular_component	GO:0098826	endoplasmic reticulum tubular network membrane	0	1	0	0.838788	1	1	1
biological_process	GO:0071788	endoplasmic reticulum tubular network maintenance	0	1	0	0.835458	1	1	1
biological_process	GO:1903373	positive regulation of endoplasmic reticulum tubular network organization	0	1	0	0.835458	1	1	1
molecular_function	GO:0004356	glutamate-ammonia ligase activity	0	3	0	0.586917	1	1	1
biological_process	GO:0006542	glutamine biosynthetic process	0	3	0	0.583041	1	1	1
cellular_component	GO:0015934	large ribosomal subunit	0	8	0	0.00421303	1	0.174	1
biological_process	GO:0071409	cellular response to cycloheximide	0	1	0	0.835458	1	1	1
biological_process	GO:0036003	positive regulation of transcription from RNA polymerase II promoter in response to stress	0	1	0	0.583041	1	1	1
biological_process	GO:0006452	translational frameshifting	0	2	0	0.583041	1	1	1
molecular_function	GO:0004060	arylamine N-acetyltransferase activity	0	2	0	0.701025	1	1	1
molecular_function	GO:0016209	antioxidant activity	0	1	0	0.427233	0.742382	1	1
biological_process	GO:0006139	nucleobase-containing compound metabolic process	0	9	0	0.997335	0.00359289	1	0.725
cellular_component	GO:0017054	negative cofactor 2 complex	0	1	0	0.838788	1	1	1
molecular_function	GO:0001046	core promoter sequence-specific DNA binding	0	1	0	0.411354	1	1	1
molecular_function	GO:0140223	general transcription initiation factor activity	0	1	0	0.811408	0.588646	1	1
biological_process	GO:0017055	negative regulation of RNA polymerase II transcription preinitiation complex assembly	0	1	0	0.835458	1	1	1
biological_process	GO:0016480	negative regulation of transcription by RNA polymerase III	0	2	0	0.69795	1	1	1
biological_process	GO:0061408	positive regulation of transcription from RNA polymerase II promoter in response to heat stress	0	1	0	0.835458	1	1	1
molecular_function	GO:0019843	rRNA binding	0	13	0	0.0139516	1	0.667	1
biological_process	GO:0007531	mating type determination	0	1	0	0.807938	0.593206	1	1
molecular_function	GO:0003854	3-beta-hydroxy-delta5-steroid dehydrogenase activity	0	4	0	0.491365	1	1	1
biological_process	GO:0006694	steroid biosynthetic process	0	4	0	0.0189055	1	0.91	1
molecular_function	GO:0005324	long-chain fatty acid transporter activity	0	2	0	0.701025	1	1	1
molecular_function	GO:0004467	long-chain fatty acid-CoA ligase activity	0	2	0	0.701025	1	1	1
molecular_function	GO:0000009	alpha-1,6-mannosyltransferase activity	0	7	0	0.617024	0.758701	1	1
biological_process	GO:1901135	carbohydrate derivative metabolic process	0	10	0	5.138e-05	0.999979	0.004	1
molecular_function	GO:0033961	cis-stilbene-oxide hydrolase activity	0	4	0	0.491365	1	1	1
molecular_function	GO:0008865	fructokinase activity	0	1	0	0.837288	1	1	1
molecular_function	GO:0004340	glucokinase activity	0	2	0	0.701025	1	1	1
molecular_function	GO:0005536	glucose binding	0	4	0	0.491365	1	1	1
molecular_function	GO:0019158	mannokinase activity	0	1	0	0.837288	1	1	1
biological_process	GO:0001678	cellular glucose homeostasis	0	4	0	0.491711	0.834755	1	1
biological_process	GO:0006002	fructose 6-phosphate metabolic process	0	2	0	0.69795	1	1	1
biological_process	GO:0019660	glycolytic fermentation	0	1	0	0.835458	1	1	1
biological_process	GO:0006096	glycolytic process	0	14	0	0.0559511	1	1	1
biological_process	GO:0008608	attachment of spindle microtubules to kinetochore	0	7	0	0.343458	0.903821	1	1
biological_process	GO:0009060	aerobic respiration	0	4	0	0.226046	0.884815	1	1
molecular_function	GO:0050291	sphingosine N-acyltransferase activity	0	2	0	0.701025	1	1	1
biological_process	GO:0046513	ceramide biosynthetic process	0	2	0	0.69795	1	1	1
biological_process	GO:0070485	dehydro-D-arabinono-1,4-lactone biosynthetic process	0	2	0	0.69795	1	1	1
biological_process	GO:0018023	peptidyl-lysine trimethylation	0	2	0	0.69795	1	1	1
biological_process	GO:0006637	acyl-CoA metabolic process	0	3	0	0.373072	0.844968	1	1
molecular_function	GO:0016857	racemase and epimerase activity, acting on carbohydrates and derivatives	0	1	0	0.491365	1	1	1
molecular_function	GO:0015095	magnesium ion transmembrane transporter activity	0	7	0	0.288264	1	1	1
molecular_function	GO:0016531	copper chaperone activity	0	2	0	0.701025	1	1	1
biological_process	GO:0008535	respiratory chain complex IV assembly	0	1	0	0.197891	1	1	1
molecular_function	GO:0004169	dolichyl-phosphate-mannose-protein mannosyltransferase activity	0	3	0	0.586917	1	1	1
molecular_function	GO:0004650	polygalacturonase activity	0	4	0	0.491365	1	1	1
biological_process	GO:0071555	cell wall organization	0	14	0	0.0732372	0.980521	1	1
biological_process	GO:0009437	carnitine metabolic process	0	1	0	0.69795	1	1	1
molecular_function	GO:0008379	thioredoxin peroxidase activity	0	3	0	0.586917	1	1	1
biological_process	GO:0045454	cell redox homeostasis	0	5	0	0.406794	1	1	1
molecular_function	GO:0004375	glycine dehydrogenase (decarboxylating) activity	0	2	0	0.701025	1	1	1
biological_process	GO:0006546	glycine catabolic process	0	2	0	0.583041	1	1	1
biological_process	GO:0006850	mitochondrial pyruvate transmembrane transport	0	3	0	0.583041	1	1	1
cellular_component	GO:0031083	BLOC-1 complex	0	2	0	0.703536	1	1	1
molecular_function	GO:0102098	D-galacturonate reductase activity	0	1	0	0.837288	1	1	1
biological_process	GO:0019698	D-galacturonate catabolic process	0	1	0	0.835458	1	1	1
cellular_component	GO:0045263	proton-transporting ATP synthase complex, coupling factor F(o)	0	3	0	0.790462	0.496448	1	1
biological_process	GO:0015986	ATP synthesis coupled proton transport	0	7	0	0.549637	0.802109	1	1
cellular_component	GO:0005801	cis-Golgi network	0	4	0	0.494878	1	1	1
biological_process	GO:0090083	regulation of inclusion body assembly	0	1	0	0.835458	1	1	1
molecular_function	GO:0047657	alpha-1,3-glucan synthase activity	0	1	0	0.837288	1	1	1
molecular_function	GO:0050483	IMP 5'-nucleotidase activity	0	1	0	0.837288	1	1	1
biological_process	GO:0006190	inosine salvage	0	1	0	0.835458	1	1	1
molecular_function	GO:0004807	triose-phosphate isomerase activity	0	2	0	0.701025	1	1	1
biological_process	GO:0042779	tRNA 3'-trailer cleavage	0	1	0	0.835458	1	1	1
cellular_component	GO:1990143	CoA-synthesizing protein complex	0	1	0	0.838788	1	1	1
molecular_function	GO:0004632	phosphopantothenate--cysteine ligase activity	0	1	0	0.837288	1	1	1
biological_process	GO:1990181	acetyl-CoA biosynthetic process from pantothenate	0	1	0	0.835458	1	1	1
biological_process	GO:0015937	coenzyme A biosynthetic process	0	3	0	0.583041	1	1	1
molecular_function	GO:0004462	lactoylglutathione lyase activity	0	2	0	0.701025	1	1	1
biological_process	GO:0006120	mitochondrial electron transport, NADH to ubiquinone	0	2	0	0.69795	1	1	1
molecular_function	GO:0050661	NADP binding	0	29	0	0.00571396	1	0.341	1
molecular_function	GO:0003959	NADPH dehydrogenase activity	0	2	0	0.701025	1	1	1
biological_process	GO:0006696	ergosterol biosynthetic process	0	8	0	0.197891	1	1	1
molecular_function	GO:0046899	nucleoside triphosphate adenylate kinase activity	0	1	0	0.837288	1	1	1
biological_process	GO:0046039	GTP metabolic process	0	1	0	0.69795	1	1	1
biological_process	GO:0046041	ITP metabolic process	0	1	0	0.835458	1	1	1
molecular_function	GO:0016780	phosphotransferase activity, for other substituted phosphate groups	0	4	0	0.0991147	1	1	1
cellular_component	GO:0016442	RISC complex	0	1	0	0.838788	1	1	1
cellular_component	GO:0000178	exosome (RNase complex)	0	1	0	0.450067	0.855736	1	1
molecular_function	GO:0008897	holo-[acyl-carrier-protein] synthase activity	0	3	0	0.586917	1	1	1
molecular_function	GO:0016992	lipoate synthase activity	0	1	0	0.837288	1	1	1
molecular_function	GO:0102552	lipoyl synthase activity (acting on glycine-cleavage complex H protein	0	1	0	0.837288	1	1	1
molecular_function	GO:0102553	lipoyl synthase activity (acting on pyruvate dehydrogenase E2 protein)	0	1	0	0.837288	1	1	1
biological_process	GO:0009249	protein lipoylation	0	3	0	0.583041	1	1	1
molecular_function	GO:0004351	glutamate decarboxylase activity	0	2	0	0.701025	1	1	1
biological_process	GO:0006536	glutamate metabolic process	0	3	0	0.283759	1	1	1
biological_process	GO:0018279	protein N-linked glycosylation via asparagine	0	1	0	0.835458	1	1	1
molecular_function	GO:0008441	3'(2'),5'-bisphosphate nucleotidase activity	0	1	0	0.837288	1	1	1
molecular_function	GO:0052829	inositol-1,3,4-trisphosphate 1-phosphatase activity	0	1	0	0.837288	1	1	1
molecular_function	GO:0004441	inositol-1,4-bisphosphate 1-phosphatase activity	0	1	0	0.837288	1	1	1
biological_process	GO:0042538	hyperosmotic salinity response	0	1	0	0.835458	1	1	1
biological_process	GO:0046855	inositol phosphate dephosphorylation	0	4	0	0.487023	1	1	1
biological_process	GO:0009086	methionine biosynthetic process	0	9	0	0.203938	0.953298	1	1
biological_process	GO:0046854	phosphatidylinositol phosphate biosynthetic process	0	3	0	0.583041	1	1	1
cellular_component	GO:0005762	mitochondrial large ribosomal subunit	0	11	0	0.144264	1	1	1
cellular_component	GO:0008250	oligosaccharyltransferase complex	0	3	0	0.590067	1	1	1
biological_process	GO:0006487	protein N-linked glycosylation	0	5	0	0.776012	0.458907	1	1
molecular_function	GO:0004822	isoleucine-tRNA ligase activity	0	3	0	0.586917	1	1	1
biological_process	GO:0006418	tRNA aminoacylation for protein translation	0	3	0	0.247706	0.880567	1	1
biological_process	GO:0007076	mitotic chromosome condensation	0	4	0	0.339762	1	1	1
biological_process	GO:0007097	nuclear migration	0	1	0	0.406794	1	1	1
biological_process	GO:0000019	regulation of mitotic recombination	0	2	0	0.487023	1	1	1
biological_process	GO:0009303	rRNA transcription	0	1	0	0.685062	0.611494	1	1
molecular_function	GO:0010484	H3 histone acetyltransferase activity	0	1	0	0.97355	0.298975	1	1
biological_process	GO:0043618	regulation of transcription from RNA polymerase II promoter in response to stress	0	2	0	0.339762	1	1	1
molecular_function	GO:0000246	delta24(24-1) sterol reductase activity	0	1	0	0.837288	1	1	1
biological_process	GO:0061163	endoplasmic reticulum polarization	0	2	0	0.69795	1	1	1
biological_process	GO:0051306	mitotic sister chromatid separation	0	1	0	0.964643	0.108135	1	1
biological_process	GO:0035103	sterol regulatory element binding protein cleavage	0	2	0	0.69795	1	1	1
molecular_function	GO:0004499	N,N-dimethylaniline monooxygenase activity	0	14	0	0.0829482	1	1	1
molecular_function	GO:0045174	glutathione dehydrogenase (ascorbate) activity	0	1	0	0.837288	1	1	1
molecular_function	GO:0008519	ammonium transmembrane transporter activity	0	4	0	0.491365	1	1	1
cellular_component	GO:0043226	organelle	0	1	0	1	2.2172e-09	1	0
molecular_function	GO:0003987	acetate-CoA ligase activity	0	2	0	0.701025	1	1	1
biological_process	GO:0019427	acetyl-CoA biosynthetic process from acetate	0	2	0	0.69795	1	1	1
cellular_component	GO:0005664	nuclear origin of replication recognition complex	0	3	0	0.590067	1	1	1
biological_process	GO:1902969	mitotic DNA replication	0	3	0	0.812971	0.411923	1	1
biological_process	GO:0033314	mitotic DNA replication checkpoint signaling	0	4	0	0.487023	1	1	1
biological_process	GO:0101030	tRNA-guanine transglycosylation	0	3	0	0.583041	1	1	1
cellular_component	GO:0030688	preribosome, small subunit precursor	0	10	0	0.144264	1	1	1
molecular_function	GO:0004853	uroporphyrinogen decarboxylase activity	0	1	0	0.837288	1	1	1
biological_process	GO:0006782	protoporphyrinogen IX biosynthetic process	0	7	0	0.283759	1	1	1
cellular_component	GO:0030134	COPII-coated ER to Golgi transport vesicle	0	6	0	0.920444	0.212941	1	1
molecular_function	GO:0097020	COPII receptor activity	0	1	0	0.837288	1	1	1
biological_process	GO:0031505	fungal-type cell wall organization	0	10	0	0.177984	0.961021	1	1
biological_process	GO:0006857	oligopeptide transport	0	4	0	0.741953	0.660238	1	1
biological_process	GO:0016575	histone deacetylation	0	4	0	0.406794	1	1	1
molecular_function	GO:0000309	nicotinamide-nucleotide adenylyltransferase activity	0	2	0	0.701025	1	1	1
biological_process	GO:0009435	NAD biosynthetic process	0	5	0	0.165245	1	1	1
biological_process	GO:0051260	protein homooligomerization	0	4	0	0.487023	1	1	1
biological_process	GO:1903259	exon-exon junction complex disassembly	0	1	0	0.835458	1	1	1
biological_process	GO:0070682	proteasome regulatory particle assembly	0	9	0	0.197891	1	1	1
biological_process	GO:0043386	mycotoxin biosynthetic process	0	14	0	0.0670282	1	1	1
biological_process	GO:0009166	nucleotide catabolic process	0	3	0	0.339762	1	1	1
cellular_component	GO:0030132	clathrin coat of coated pit	0	2	0	0.415027	1	1	1
cellular_component	GO:0030130	clathrin coat of trans-Golgi network vesicle	0	2	0	0.814282	0.584973	1	1
cellular_component	GO:0071439	clathrin complex	0	1	0	0.838788	1	1	1
molecular_function	GO:0032051	clathrin light chain binding	0	1	0	0.837288	1	1	1
molecular_function	GO:0070181	small ribosomal subunit rRNA binding	0	2	0	0.701025	1	1	1
biological_process	GO:0045903	positive regulation of translational fidelity	0	2	0	0.69795	1	1	1
biological_process	GO:0006407	rRNA export from nucleus	0	4	0	0.487023	1	1	1
biological_process	GO:0006038	cell wall chitin biosynthetic process	0	1	0	0.69795	1	1	1
biological_process	GO:0051382	kinetochore assembly	0	5	0	0.339762	1	1	1
molecular_function	GO:0016627	oxidoreductase activity, acting on the CH-CH group of donors	0	9	0	0.197208	0.909773	1	1
molecular_function	GO:0004378	GDP-Man:Man1GlcNAc2-PP-Dol alpha-1,3-mannosyltransferase activity	0	1	0	0.837288	1	1	1
molecular_function	GO:0102704	GDP-Man:Man2GlcNAc2-PP-dolichol alpha-1,6-mannosyltransferase activity	0	1	0	0.837288	1	1	1
cellular_component	GO:0042729	DASH complex	0	9	0	0.205213	1	1	1
cellular_component	GO:0072686	mitotic spindle	0	8	0	0.277457	0.928741	1	1
cellular_component	GO:0005750	mitochondrial respiratory chain complex III	0	7	0	0.291862	1	1	1
molecular_function	GO:0008121	ubiquinol-cytochrome-c reductase activity	0	3	0	0.586917	1	1	1
biological_process	GO:0006122	mitochondrial electron transport, ubiquinol to cytochrome c	0	8	0	0.236974	1	1	1
biological_process	GO:0070899	mitochondrial tRNA wobble uridine modification	0	1	0	0.835458	1	1	1
molecular_function	GO:0004326	tetrahydrofolylpolyglutamate synthase activity	0	4	0	0.491365	1	1	1
biological_process	GO:0006730	one-carbon metabolic process	0	12	0	0.0467019	1	0.997	1
molecular_function	GO:0019787	ubiquitin-like protein transferase activity	0	1	0	0.896914	0.192012	1	1
molecular_function	GO:0004821	histidine-tRNA ligase activity	0	1	0	0.837288	1	1	1
biological_process	GO:0006427	histidyl-tRNA aminoacylation	0	1	0	0.835458	1	1	1
molecular_function	GO:0004476	mannose-6-phosphate isomerase activity	0	1	0	0.837288	1	1	1
biological_process	GO:0000032	cell wall mannoprotein biosynthetic process	0	2	0	0.69795	1	1	1
biological_process	GO:0009298	GDP-mannose biosynthetic process	0	8	0	0.236974	1	1	1
molecular_function	GO:0004365	glyceraldehyde-3-phosphate dehydrogenase (NAD+) (phosphorylating) activity	0	1	0	0.837288	1	1	1
biological_process	GO:0006006	glucose metabolic process	0	3	0	0.777431	0.423222	1	1
molecular_function	GO:0016429	tRNA (adenine-N1-)-methyltransferase activity	0	2	0	0.701025	1	1	1
molecular_function	GO:0019120	hydrolase activity, acting on acid halide bonds, in C-halide compounds	0	2	0	0.701025	1	1	1
biological_process	GO:0006896	Golgi to vacuole transport	0	4	0	0.487023	1	1	1
molecular_function	GO:0090560	2-(3-amino-3-carboxypropyl)histidine synthase activity	0	2	0	0.701025	1	1	1
biological_process	GO:0017183	peptidyl-diphthamide biosynthetic process from peptidyl-histidine	0	5	0	0.406794	1	1	1
cellular_component	GO:0031207	Sec62/Sec63 complex	0	1	0	0.838788	1	1	1
molecular_function	GO:0004609	phosphatidylserine decarboxylase activity	0	2	0	0.701025	1	1	1
biological_process	GO:0006646	phosphatidylethanolamine biosynthetic process	0	4	0	0.487023	1	1	1
biological_process	GO:0010636	positive regulation of mitochondrial fusion	0	1	0	0.835458	1	1	1
biological_process	GO:0010954	positive regulation of protein processing	0	1	0	0.835458	1	1	1
biological_process	GO:0009268	response to pH	0	1	0	0.927767	0.416959	1	1
molecular_function	GO:0004659	prenyltransferase activity	0	3	0	0.239315	0.94191	1	1
biological_process	GO:0009820	alkaloid metabolic process	0	3	0	0.583041	1	1	1
biological_process	GO:0044249	cellular biosynthetic process	0	7	0	0.328016	0.707041	1	1
biological_process	GO:1901576	organic substance biosynthetic process	0	3	0	0.306318	0.727518	1	1
biological_process	GO:0006865	amino acid transport	0	19	0	0.0758745	0.986838	1	1
molecular_function	GO:0005315	inorganic phosphate transmembrane transporter activity	0	9	0	0.201978	1	1	1
biological_process	GO:0006817	phosphate ion transport	0	6	0	0.165245	1	1	1
molecular_function	GO:0070290	N-acylphosphatidylethanolamine-specific phospholipase D activity	0	4	0	0.491365	1	1	1
molecular_function	GO:0004630	phospholipase D activity	0	3	0	0.586917	1	1	1
biological_process	GO:0048017	inositol lipid-mediated signaling	0	3	0	0.675777	0.716241	1	1
biological_process	GO:0006654	phosphatidic acid biosynthetic process	0	2	0	0.69795	1	1	1
molecular_function	GO:0004022	alcohol dehydrogenase (NAD+) activity	0	2	0	0.701025	1	1	1
molecular_function	GO:0047988	hydroxyacid-oxoacid transhydrogenase activity	0	1	0	0.837288	1	1	1
biological_process	GO:0061817	endoplasmic reticulum-plasma membrane tethering	0	3	0	0.583041	1	1	1
molecular_function	GO:0004812	aminoacyl-tRNA ligase activity	0	4	0	0.215979	0.899075	1	1
cellular_component	GO:0030690	Noc1p-Noc2p complex	0	2	0	0.703536	1	1	1
cellular_component	GO:0030691	Noc2p-Noc3p complex	0	1	0	0.838788	1	1	1
biological_process	GO:0042255	ribosome assembly	0	3	0	0.117015	0.977344	1	1
molecular_function	GO:0050614	delta24-sterol reductase activity	0	3	0	0.586917	1	1	1
molecular_function	GO:0051087	chaperone binding	0	10	0	0.169058	1	1	1
molecular_function	GO:0008496	mannan endo-1,6-alpha-mannosidase activity	0	6	0	0.344359	1	1	1
biological_process	GO:0016052	carbohydrate catabolic process	0	9	0	0.0127316	0.993887	0.802	1
molecular_function	GO:0004345	glucose-6-phosphate dehydrogenase activity	0	1	0	0.837288	1	1	1
biological_process	GO:0006098	pentose-phosphate shunt	0	4	0	0.339762	1	1	1
biological_process	GO:0030866	cortical actin cytoskeleton organization	0	2	0	0.411572	0.822016	1	1
molecular_function	GO:0000175	3'-5'-exoribonuclease activity	0	3	0	0.288264	1	1	1
biological_process	GO:0000467	exonucleolytic trimming to generate mature 3'-end of 5.8S rRNA from tricistronic rRNA transcript (SSU-rRNA, 5.8S rRNA, LSU-rRNA)	0	7	0	0.283759	1	1	1
cellular_component	GO:0005948	acetolactate synthase complex	0	2	0	0.703536	1	1	1
molecular_function	GO:0003984	acetolactate synthase activity	0	3	0	0.586917	1	1	1
molecular_function	GO:1990610	acetolactate synthase regulator activity	0	1	0	0.837288	1	1	1
molecular_function	GO:0004845	uracil phosphoribosyltransferase activity	0	1	0	0.837288	1	1	1
biological_process	GO:0008655	pyrimidine-containing compound salvage	0	2	0	0.583041	1	1	1
biological_process	GO:0006334	nucleosome assembly	0	6	0	0.933288	0.218659	1	1
biological_process	GO:0006337	nucleosome disassembly	0	2	0	0.69795	1	1	1
cellular_component	GO:0016514	SWI/SNF complex	0	2	0	0.703536	1	1	1
cellular_component	GO:0005674	transcription factor TFIIF complex	0	2	0	0.703536	1	1	1
cellular_component	GO:0030907	MBF transcription complex	0	1	0	0.838788	1	1	1
molecular_function	GO:0004602	glutathione peroxidase activity	0	2	0	0.701025	1	1	1
biological_process	GO:0061692	cellular detoxification of hydrogen peroxide	0	1	0	0.835458	1	1	1
molecular_function	GO:0004411	homogentisate 1,2-dioxygenase activity	0	2	0	0.701025	1	1	1
biological_process	GO:0006570	tyrosine metabolic process	0	2	0	0.283759	1	1	1
biological_process	GO:0007249	I-kappaB kinase/NF-kappaB signaling	0	1	0	0.835458	1	1	1
biological_process	GO:0006491	N-glycan processing	0	1	0	0.835458	1	1	1
molecular_function	GO:0004057	arginyltransferase activity	0	1	0	0.837288	1	1	1
molecular_function	GO:0042577	lipid phosphatase activity	0	5	0	0.411354	1	1	1
biological_process	GO:0006644	phospholipid metabolic process	0	8	0	0.412957	0.702282	1	1
molecular_function	GO:0019903	protein phosphatase binding	0	1	0	0.837288	1	1	1
biological_process	GO:0043666	regulation of phosphoprotein phosphatase activity	0	3	0	0.871096	0.512977	1	1
cellular_component	GO:0009341	beta-galactosidase complex	0	3	0	0.590067	1	1	1
molecular_function	GO:0004565	beta-galactosidase activity	0	3	0	0.586917	1	1	1
cellular_component	GO:0045239	tricarboxylic acid cycle enzyme complex	0	1	0	0.590067	1	1	1
molecular_function	GO:0004333	fumarate hydratase activity	0	1	0	0.837288	1	1	1
biological_process	GO:0017000	antibiotic biosynthetic process	0	2	0	0.69795	1	1	1
biological_process	GO:0008152	metabolic process	0	10	0	0.000279531	0.999809	0.027	1
biological_process	GO:0006635	fatty acid beta-oxidation	0	5	0	0.406794	1	1	1
molecular_function	GO:0003725	double-stranded RNA binding	0	2	0	0.701025	1	1	1
molecular_function	GO:0061710	L-threonylcarbamoyladenylate synthase	0	1	0	0.837288	1	1	1
biological_process	GO:0002949	tRNA threonylcarbamoyladenosine modification	0	3	0	0.583041	1	1	1
molecular_function	GO:0004516	nicotinate phosphoribosyltransferase activity	0	1	0	0.837288	1	1	1
molecular_function	GO:0004514	nicotinate-nucleotide diphosphorylase (carboxylating) activity	0	2	0	0.701025	1	1	1
biological_process	GO:0019358	nicotinate nucleotide salvage	0	1	0	0.835458	1	1	1
cellular_component	GO:0035974	meiotic spindle pole body	0	1	0	0.838788	1	1	1
biological_process	GO:1990734	astral microtubule anchoring at mitotic spindle pole body	0	1	0	0.835458	1	1	1
biological_process	GO:0098863	nuclear migration by microtubule mediated pushing forces	0	1	0	0.835458	1	1	1
molecular_function	GO:0004784	superoxide dismutase activity	0	4	0	0.491365	1	1	1
cellular_component	GO:0031227	intrinsic component of endoplasmic reticulum membrane	0	1	0	0.108739	0.979295	1	1
cellular_component	GO:0031901	early endosome membrane	0	2	0	0.703536	1	1	1
biological_process	GO:0019222	regulation of metabolic process	0	1	0	0.999947	9.64646e-05	1	0.034
molecular_function	GO:0004631	phosphomevalonate kinase activity	0	2	0	0.701025	1	1	1
biological_process	GO:0006695	cholesterol biosynthetic process	0	1	0	0.835458	1	1	1
biological_process	GO:0019287	isopentenyl diphosphate biosynthetic process, mevalonate pathway	0	4	0	0.406794	1	1	1
molecular_function	GO:0031151	histone methyltransferase activity (H3-K79 specific)	0	1	0	0.837288	1	1	1
molecular_function	GO:0031493	obsolete nucleosomal histone binding	0	1	0	0.837288	1	1	1
biological_process	GO:0046916	cellular transition metal ion homeostasis	0	9	0	0.346918	0.816596	1	1
biological_process	GO:0051131	chaperone-mediated protein complex assembly	0	4	0	0.487023	1	1	1
biological_process	GO:0042026	protein refolding	0	7	0	0.283759	1	1	1
molecular_function	GO:0004410	homocitrate synthase activity	0	1	0	0.837288	1	1	1
molecular_function	GO:0008079	translation termination factor activity	0	1	0	0.344359	1	1	1
biological_process	GO:0006449	regulation of translational termination	0	2	0	0.583041	1	1	1
biological_process	GO:0042274	ribosomal small subunit biogenesis	0	6	0	0.15549	0.93262	1	1
molecular_function	GO:0008137	NADH dehydrogenase (ubiquinone) activity	0	6	0	0.344359	1	1	1
cellular_component	GO:0000276	mitochondrial proton-transporting ATP synthase complex, coupling factor F(o)	0	4	0	0.9119	0.314852	1	1
molecular_function	GO:0106306	protein serine/threonine phosphatase activity	0	12	0	NA	NA	NA	NA
molecular_function	GO:0106307	protein serine/threonine phosphatase activity	0	12	0	NA	NA	NA	NA
biological_process	GO:0006113	fermentation	0	1	0	0.487023	1	1	1
cellular_component	GO:1902554	serine/threonine protein kinase complex	0	1	0	0.214356	0.949931	1	1
cellular_component	GO:0034973	Sid2-Mob1 complex	0	2	0	0.703536	1	1	1
biological_process	GO:0000281	mitotic cytokinesis	0	2	0	0.903655	0.222569	1	1
biological_process	GO:1903473	positive regulation of mitotic actomyosin contractile ring contraction	0	3	0	0.583041	1	1	1
biological_process	GO:0031031	positive regulation of septation initiation signaling	0	2	0	0.69795	1	1	1
biological_process	GO:0006468	protein phosphorylation	0	1	0	0.535333	0.671266	1	1
molecular_function	GO:0016798	hydrolase activity, acting on glycosyl bonds	0	3	0	0.00661109	0.996478	0.375	1
cellular_component	GO:0008540	proteasome regulatory particle, base subcomplex	0	9	0	0.205213	1	1	1
molecular_function	GO:0004175	endopeptidase activity	0	1	0	0.922687	0.117133	1	1
molecular_function	GO:0008442	3-hydroxyisobutyrate dehydrogenase activity	0	1	0	0.837288	1	1	1
biological_process	GO:0006574	valine catabolic process	0	1	0	0.835458	1	1	1
molecular_function	GO:0004568	chitinase activity	0	17	0	0.0486093	1	0.994	1
biological_process	GO:0006032	chitin catabolic process	0	12	0	0.1152	1	1	1
molecular_function	GO:0035615	clathrin adaptor activity	0	3	0	0.586917	1	1	1
cellular_component	GO:0031304	intrinsic component of mitochondrial inner membrane	0	1	0	0.834536	0.439066	1	1
cellular_component	GO:0030061	mitochondrial crista	0	1	0	0.838788	1	1	1
molecular_function	GO:1901612	cardiolipin binding	0	1	0	0.837288	1	1	1
biological_process	GO:0015886	heme transport	0	3	0	0.583041	1	1	1
biological_process	GO:0008053	mitochondrial fusion	0	1	0	0.69795	1	1	1
biological_process	GO:1990627	mitochondrial inner membrane fusion	0	1	0	0.835458	1	1	1
biological_process	GO:1990626	mitochondrial outer membrane fusion	0	1	0	0.835458	1	1	1
cellular_component	GO:0005673	transcription factor TFIIE complex	0	1	0	0.838788	1	1	1
cellular_component	GO:0043227	membrane-bounded organelle	0	1	0	1	2.1051e-10	1	0
molecular_function	GO:0003925	G protein activity	0	1	0	0.837288	1	1	1
biological_process	GO:0051128	regulation of cellular component organization	0	1	0	0.998658	0.00290466	1	0.606
molecular_function	GO:0004454	ketohexokinase activity	0	1	0	0.837288	1	1	1
biological_process	GO:0006000	fructose metabolic process	0	4	0	0.487023	1	1	1
molecular_function	GO:0004066	asparagine synthase (glutamine-hydrolyzing) activity	0	3	0	0.586917	1	1	1
biological_process	GO:0006529	asparagine biosynthetic process	0	3	0	0.583041	1	1	1
molecular_function	GO:0004089	carbonate dehydratase activity	0	6	0	0.344359	1	1	1
molecular_function	GO:0008534	oxidized purine nucleobase lesion DNA N-glycosylase activity	0	1	0	0.837288	1	1	1
biological_process	GO:0006285	base-excision repair, AP site formation	0	5	0	0.406794	1	1	1
cellular_component	GO:1904564	Nbp35-Cfd1 ATPase complex	0	2	0	0.703536	1	1	1
molecular_function	GO:0018506	maleylacetate reductase activity	0	1	0	0.837288	1	1	1
cellular_component	GO:0000794	condensed nuclear chromosome	0	2	0	0.875634	0.505122	1	1
biological_process	GO:2000002	negative regulation of DNA damage checkpoint	0	1	0	0.835458	1	1	1
biological_process	GO:2001034	positive regulation of double-strand break repair via nonhomologous end joining	0	1	0	0.835458	1	1	1
molecular_function	GO:0071885	N-terminal protein N-methyltransferase activity	0	2	0	0.701025	1	1	1
biological_process	GO:0018013	N-terminal peptidyl-glycine methylation	0	1	0	0.835458	1	1	1
biological_process	GO:0018027	peptidyl-lysine dimethylation	0	2	0	0.69795	1	1	1
biological_process	GO:0010142	farnesyl diphosphate biosynthetic process, mevalonate pathway	0	4	0	0.487023	1	1	1
biological_process	GO:0031388	organic acid phosphorylation	0	2	0	0.69795	1	1	1
molecular_function	GO:0102521	tRNA-4-demethylwyosine synthase activity	0	1	0	0.837288	1	1	1
biological_process	GO:0031591	wybutosine biosynthetic process	0	1	0	0.835458	1	1	1
molecular_function	GO:0035242	protein-arginine omega-N asymmetric methyltransferase activity	0	1	0	0.837288	1	1	1
molecular_function	GO:0035241	protein-arginine omega-N monomethyltransferase activity	0	1	0	0.837288	1	1	1
biological_process	GO:0046656	folic acid biosynthetic process	0	6	0	0.339762	1	1	1
biological_process	GO:0060567	negative regulation of DNA-templated transcription, termination	0	1	0	0.835458	1	1	1
molecular_function	GO:0003730	mRNA 3'-UTR binding	0	1	0	0.97355	0.298975	1	1
molecular_function	GO:0048027	mRNA 5'-UTR binding	0	1	0	0.837288	1	1	1
molecular_function	GO:0004540	ribonuclease activity	0	3	0	0.280539	0.860027	1	1
molecular_function	GO:0000900	translation repressor activity, mRNA regulatory element binding	0	1	0	0.837288	1	1	1
biological_process	GO:0008298	intracellular mRNA localization	0	4	0	0.487023	1	1	1
biological_process	GO:1903450	regulation of G1 to G0 transition	0	1	0	0.835458	1	1	1
molecular_function	GO:0004325	ferrochelatase activity	0	2	0	0.701025	1	1	1
molecular_function	GO:0043115	precorrin-2 dehydrogenase activity	0	1	0	0.837288	1	1	1
cellular_component	GO:0005851	eukaryotic translation initiation factor 2B complex	0	2	0	0.703536	1	1	1
cellular_component	GO:0032045	guanyl-nucleotide exchange factor complex	0	2	0	0.590067	1	1	1
biological_process	GO:1903833	positive regulation of cellular response to amino acid starvation	0	3	0	0.583041	1	1	1
molecular_function	GO:0070191	methionine-R-sulfoxide reductase activity	0	1	0	0.837288	1	1	1
biological_process	GO:0031142	induction of conjugation upon nitrogen starvation	0	2	0	0.69795	1	1	1
molecular_function	GO:0005459	UDP-galactose transmembrane transporter activity	0	2	0	0.701025	1	1	1
biological_process	GO:0097624	UDP-galactose transmembrane import into Golgi lumen	0	1	0	0.835458	1	1	1
cellular_component	GO:0005784	Sec61 translocon complex	0	2	0	0.703536	1	1	1
molecular_function	GO:1904680	peptide transmembrane transporter activity	0	1	0	0.595609	0.690721	1	1
molecular_function	GO:0005048	signal sequence binding	0	1	0	0.935491	0.213681	1	1
biological_process	GO:0070843	misfolded protein transport	0	1	0	0.835458	1	1	1
biological_process	GO:0044743	protein transmembrane import into intracellular organelle	0	1	0	0.955421	0.117052	1	1
biological_process	GO:0006616	SRP-dependent cotranslational protein targeting to membrane, translocation	0	2	0	0.69795	1	1	1
cellular_component	GO:0032156	septin cytoskeleton	0	2	0	0.415027	1	1	1
molecular_function	GO:0004350	glutamate-5-semialdehyde dehydrogenase activity	0	1	0	0.837288	1	1	1
biological_process	GO:0055129	L-proline biosynthetic process	0	3	0	0.583041	1	1	1
biological_process	GO:0044238	primary metabolic process	0	3	0	0.239839	0.78842	1	1
biological_process	GO:0006862	nucleotide transport	0	1	0	0.197891	1	1	1
molecular_function	GO:0004037	allantoicase activity	0	1	0	0.837288	1	1	1
cellular_component	GO:0031310	intrinsic component of vacuolar membrane	0	2	0	0.985311	0.124366	1	1
cellular_component	GO:0033254	vacuolar transporter chaperone complex	0	2	0	0.703536	1	1	1
biological_process	GO:0016237	lysosomal microautophagy	0	3	0	0.236974	1	1	1
biological_process	GO:0006799	polyphosphate biosynthetic process	0	2	0	0.69795	1	1	1
molecular_function	GO:0000170	sphingosine hydroxylase activity	0	1	0	0.837288	1	1	1
biological_process	GO:0008610	lipid biosynthetic process	0	4	0	0.444753	0.645706	1	1
biological_process	GO:0033617	mitochondrial cytochrome c oxidase assembly	0	8	0	0.236974	1	1	1
molecular_function	GO:0015098	molybdate ion transmembrane transporter activity	0	2	0	0.701025	1	1	1
molecular_function	GO:0008660	1-aminocyclopropane-1-carboxylate deaminase activity	0	1	0	0.837288	1	1	1
biological_process	GO:0009310	amine catabolic process	0	1	0	0.685062	0.611494	1	1
molecular_function	GO:0016832	aldehyde-lyase activity	0	1	0	0.344359	1	1	1
cellular_component	GO:0061617	MICOS complex	0	3	0	0.590067	1	1	1
biological_process	GO:0042407	cristae formation	0	3	0	0.583041	1	1	1
molecular_function	GO:0003839	gamma-glutamylcyclotransferase activity	0	4	0	0.491365	1	1	1
molecular_function	GO:0061928	glutathione specific gamma-glutamylcyclotransferase activity	0	1	0	0.837288	1	1	1
molecular_function	GO:0002953	5'-deoxynucleotidase activity	0	1	0	0.837288	1	1	1
cellular_component	GO:0000148	1,3-beta-D-glucan synthase complex	0	1	0	0.838788	1	1	1
molecular_function	GO:0003843	1,3-beta-D-glucan synthase activity	0	1	0	0.837288	1	1	1
biological_process	GO:0006075	(1->3)-beta-D-glucan biosynthetic process	0	1	0	0.835458	1	1	1
cellular_component	GO:0044695	Dsc E3 ubiquitin ligase complex	0	1	0	0.838788	1	1	1
biological_process	GO:0007017	microtubule-based process	0	5	0	0.226046	0.884815	1	1
cellular_component	GO:0062137	cargo receptor complex	0	1	0	0.838788	1	1	1
molecular_function	GO:0005053	peroxisome matrix targeting signal-2 binding	0	1	0	0.837288	1	1	1
molecular_function	GO:0004392	heme oxygenase (decyclizing) activity	0	1	0	0.837288	1	1	1
biological_process	GO:0006788	heme oxidation	0	1	0	0.835458	1	1	1
molecular_function	GO:0004556	alpha-amylase activity	0	4	0	0.491365	1	1	1
molecular_function	GO:0103025	alpha-amylase activity	0	3	0	NA	NA	NA	NA
molecular_function	GO:0003862	3-isopropylmalate dehydrogenase activity	0	2	0	0.701025	1	1	1
biological_process	GO:0009098	leucine biosynthetic process	0	5	0	0.406794	1	1	1
cellular_component	GO:0000811	GINS complex	0	3	0	0.590067	1	1	1
molecular_function	GO:0004521	endoribonuclease activity	0	9	0	0.614914	0.598461	1	1
[truncated: 1,815 more rows]
[truncated: 216 more columns]

## Sheet: polyQ
GO domain	GO ID	GO term	polyQ protein	total number	number / total	raw p-value under-representation	raw p-value over-representation	FWER under-representation	FWER over-representation	Gene Name
cellular_component	GO:0016021	integral component of membrane	148	2094	0.0706781	3.23436e-06	0.999998	0	1	G4N2R4_MAGO7	G4NLU7_MAGO7	G4MZ05_MAGO7	G4N653_MAGO7	G4MKU5_MAGO7	G4NCB0_MAGO7	G4MZA7_MAGO7	G5EGY4_MAGO7	G5EHG1_MAGO7	G5EHM5_MAGO7	G5EH33_MAGO7	G5EHS9_MAGO7	G5EHZ2_MAGO7	G4MM16_MAGO7	G4NBC4_MAGO7	G4MP21_MAGO7	G4N1Q5_MAGO7	G4MW01_MAGO7	G4N7B0_MAGO7	G4N5X0_MAGO7	G4MW56_MAGO7	G4MRL0_MAGO7	G4NHG3_MAGO7	G4MTL7_MAGO7	G4NDY8_MAGO7	G4NBI7_MAGO7	G4N6M5_MAGO7	G4NIK7_MAGO7	G4N965_MAGO7	G4NI13_MAGO7	G4MY84_MAGO7	G4NA51_MAGO7	G4MS91_MAGO7	G4N225_MAGO7	G4MZZ4_MAGO7	G4MV56_MAGO7	G4NK26_MAGO7	G4NB91_MAGO7	G4NG74_MAGO7	G4MZ50_MAGO7
cellular_component	GO:0005634	nucleus	131	691	0.18958	1	6.8991e-18	1	0	STE20_MAGO7	VELB_MAGO7	BC2_MAGO7	MIG1_MAGO7	PABP_MAGO7	XLNR_MAGO7	G4NCZ2_MAGO7	G4NJ62_MAGO7	G5EH81_MAGO7	G5EHT5_MAGO7	G5EHR8_MAGO7	G4N5X1_MAGO7	G4NFL5_MAGO7	G4N4Y2_MAGO7	G4N5Y8_MAGO7	G4NH28_MAGO7	G4MTP5_MAGO7	G4MP21_MAGO7	G4MYL7_MAGO7	G4NDX0_MAGO7	G4MK85_MAGO7	G4N9J4_MAGO7	G4N4R4_MAGO7	G4NLQ6_MAGO7	G4MY97_MAGO7	G4MNL3_MAGO7	G4MT18_MAGO7	G4MWM8_MAGO7	G4N0G9_MAGO7	G4MVQ8_MAGO7	G4NI33_MAGO7	G4MNY3_MAGO7	G4MWP4_MAGO7	G4NCQ0_MAGO7	G4NC65_MAGO7	G4MYB4_MAGO7	G4NCZ6_MAGO7	G4N8L3_MAGO7	G4NKK8_MAGO7	G4N532_MAGO7
molecular_function	GO:0008270	zinc ion binding	84	378	0.222222	1	9.57566e-19	1	0	SEC24_MAGO7	XLNR_MAGO7	G4NCZ2_MAGO7	G5EHS9_MAGO7	G4N5X1_MAGO7	G4NFL5_MAGO7	G4N4Y2_MAGO7	G4N5Y8_MAGO7	G4MP21_MAGO7	G4N4R4_MAGO7	G4NLQ6_MAGO7	G4MT18_MAGO7	G4MWM8_MAGO7	G4MVQ8_MAGO7	G4NFQ2_MAGO7	G4MNY3_MAGO7	G4MWP4_MAGO7	G4N7Q5_MAGO7	G4MNS7_MAGO7	G4NCZ6_MAGO7	G4N8L3_MAGO7	G4NKK8_MAGO7	G4N532_MAGO7	G4N224_MAGO7	G4MPW7_MAGO7	G4MLY5_MAGO7	G4N782_MAGO7	G4N6T1_MAGO7	G4ML50_MAGO7	G4NJD7_MAGO7	G4MSY4_MAGO7	G4N8I4_MAGO7	G4NHP8_MAGO7	G4N9M9_MAGO7	G4NI99_MAGO7	G4N2H5_MAGO7	G4MRK8_MAGO7	G4MPH6_MAGO7	G4MT25_MAGO7	G4NF77_MAGO7
molecular_function	GO:0000981	DNA-binding transcription factor activity, RNA polymerase II-specific	68	189	0.359788	1	2.64681e-28	1	0	XLNR_MAGO7	G4NCZ2_MAGO7	G4N5X1_MAGO7	G4NFL5_MAGO7	G4N5Y8_MAGO7	G4MP21_MAGO7	G4NDX0_MAGO7	G4N4R4_MAGO7	G4NLQ6_MAGO7	G4MT18_MAGO7	G4MWM8_MAGO7	G4MVQ8_MAGO7	G4MWP4_MAGO7	G4MNS7_MAGO7	G4NCZ6_MAGO7	G4N8L3_MAGO7	G4NKK8_MAGO7	G4N532_MAGO7	G4N224_MAGO7	G4MLY5_MAGO7	G4N782_MAGO7	G4N6T1_MAGO7	G4NJD7_MAGO7	G4MSY4_MAGO7	G4N8I4_MAGO7	G4NHP8_MAGO7	G4N9M9_MAGO7	G4NI99_MAGO7	G4N2H5_MAGO7	G4MPH6_MAGO7	G4MT25_MAGO7	G4NF77_MAGO7	G4N362_MAGO7	G4MKE4_MAGO7	G4MTB7_MAGO7	G4NIV0_MAGO7	G4MRM4_MAGO7	G4NF45_MAGO7	G4MY65_MAGO7	G4N111_MAGO7
molecular_function	GO:0003677	DNA binding	55	255	0.215686	1	6.2592e-13	1	0	BC2_MAGO7	XLNR_MAGO7	G4N977_MAGO7	G5EHT5_MAGO7	G4N5X1_MAGO7	G4NFL5_MAGO7	G4N5Y8_MAGO7	G4NH28_MAGO7	G4MP21_MAGO7	G4N265_MAGO7	G4MYL7_MAGO7	G4NDX0_MAGO7	G4MK85_MAGO7	G4NLQ6_MAGO7	G4MNL3_MAGO7	G4MWM8_MAGO7	G4MVQ8_MAGO7	G4NFQ2_MAGO7	G4NCQ0_MAGO7	G4NCZ6_MAGO7	G4MRX2_MAGO7	G4N881_MAGO7	G4N6T1_MAGO7	G4MSY4_MAGO7	G4N8I4_MAGO7	G4NHP8_MAGO7	G4N9M9_MAGO7	G4NI99_MAGO7	G4N2H5_MAGO7	G4MT25_MAGO7	G4NF77_MAGO7	G4MKE4_MAGO7	G4NIH8_MAGO7	G4NIV0_MAGO7	G4MRM4_MAGO7	G4NF45_MAGO7	G4N111_MAGO7	G4N8D9_MAGO7	G4MUI4_MAGO7	G4N0J6_MAGO7
molecular_function	GO:0005524	ATP binding	54	615	0.0878049	0.746339	0.305166	1	1	STE20_MAGO7	DHH1_MAGO7	ATG1_MAGO7	MYO1_MAGO7	G4MKU1_MAGO7	G4NBI6_MAGO7	G4N5A1_MAGO7	G4MUX8_MAGO7	G5EI59_MAGO7	G4NIT3_MAGO7	G4MTP5_MAGO7	G4MK85_MAGO7	G4MME3_MAGO7	G4NII3_MAGO7	G4MR96_MAGO7	G4MWY5_MAGO7	G4MMS0_MAGO7	G4MP38_MAGO7	G4N465_MAGO7	G4N845_MAGO7	G4NHA6_MAGO7	G4NJ22_MAGO7	G4N7I0_MAGO7	G4N8V4_MAGO7	G4MRH5_MAGO7	G4N7F9_MAGO7	G4N814_MAGO7	G4NEB4_MAGO7	G4NG88_MAGO7	G4MVT0_MAGO7	G4MKX6_MAGO7	G4MTA2_MAGO7	G4MZH5_MAGO7	G4NKG6_MAGO7	G4N259_MAGO7	G4NHW7_MAGO7	G4NKK3_MAGO7	G4N3A4_MAGO7	G4N7J5_MAGO7	G4N3T3_MAGO7
biological_process	GO:0006351	transcription, DNA-templated	38	103	0.368932	1	4.23252e-17	1	0	XLNR_MAGO7	G4N5X1_MAGO7	G4NFL5_MAGO7	G4N5Y8_MAGO7	G4MP21_MAGO7	G4NLQ6_MAGO7	G4MWF4_MAGO7	G4MWM8_MAGO7	G4MVQ8_MAGO7	G4NFQ2_MAGO7	G4NCZ6_MAGO7	G4N6T1_MAGO7	G4MSY4_MAGO7	G4N8I4_MAGO7	G4NHP8_MAGO7	G4N9M9_MAGO7	G4NI99_MAGO7	G4N2H5_MAGO7	G4MT25_MAGO7	G4NF77_MAGO7	G4MKE4_MAGO7	G4NIV0_MAGO7	G4MRM4_MAGO7	G4NF45_MAGO7	G4N111_MAGO7	G4MUI4_MAGO7	G4N3Y8_MAGO7	G4MKE2_MAGO7	G4MYA7_MAGO7	G4NBX7_MAGO7	G4MW86_MAGO7	G4N586_MAGO7	G4N8E3_MAGO7	G4MP35_MAGO7	G4NKD0_MAGO7	G4N3D8_MAGO7	G4N498_MAGO7	G4NB10_MAGO7
molecular_function	GO:0046872	metal ion binding	33	459	0.0718954	0.999999	9.82564e-07	1	0	BC2_MAGO7	VPS27_MAGO7	G4N3G8_MAGO7	G4MZ05_MAGO7	G4NH23_MAGO7	G5EI22_MAGO7	G4N848_MAGO7	G4MK85_MAGO7	G4MPD2_MAGO7	G4N1B0_MAGO7	G4MWF4_MAGO7	G4MT73_MAGO7	G4MWU4_MAGO7	G4MKI7_MAGO7	G4NBW8_MAGO7	G4N6W6_MAGO7	G4N1C1_MAGO7	G4NKV1_MAGO7	G4N1N5_MAGO7	G4N6N3_MAGO7	G4NA39_MAGO7	G4N0L5_MAGO7	G4MYW7_MAGO7	G4MZH5_MAGO7	G4MR88_MAGO7	G4NIH8_MAGO7	G4N3A4_MAGO7	G4N5B1_MAGO7	G4MUV3_MAGO7	G4N8F3_MAGO7	G4MVL6_MAGO7	G4MPD3_MAGO7	G4N5F1_MAGO7
cellular_component	GO:0005737	cytoplasm	27	365	0.0739726	5.96744e-05	0.999963	0.001	1	SIP5_MAGO7	STE20_MAGO7	VELB_MAGO7	PABP_MAGO7	G4NJ62_MAGO7	G4N7I3_MAGO7	G4MZ62_MAGO7	G4NI33_MAGO7	G4MYB4_MAGO7	G4MSC5_MAGO7	G4MQ98_MAGO7	G4MV38_MAGO7	G4MRK8_MAGO7	G4MSB9_MAGO7	G4NC03_MAGO7	G4ND41_MAGO7	G4NDQ7_MAGO7	G4MU84_MAGO7	G4MML8_MAGO7	G4MZS0_MAGO7	G4MNZ9_MAGO7	G4NFW4_MAGO7	G4N9H7_MAGO7	G4N4D1_MAGO7	G4N4X5_MAGO7	G4MKC1_MAGO7	G4N6V5_MAGO7
molecular_function	GO:0003723	RNA binding	23	182	0.126374	0.754218	0.310973	1	1	PABP_MAGO7	G4N7I3_MAGO7	G4MMX6_MAGO7	G4MT73_MAGO7	G4MRQ6_MAGO7	G4NAS2_MAGO7	G4MV17_MAGO7	G4NKV1_MAGO7	G4MY51_MAGO7	G4MT14_MAGO7	G4MVL2_MAGO7	G4MNW4_MAGO7	G4MYM6_MAGO7	G4MR34_MAGO7	G4N7J9_MAGO7	G4MKS9_MAGO7	G4N6N5_MAGO7	G4N8S8_MAGO7	G4NLD4_MAGO7	G4N847_MAGO7	G4MKH8_MAGO7	G4NH68_MAGO7	G4N7Z3_MAGO7
molecular_function	GO:0003700	DNA-binding transcription factor activity	16	41	0.390244	1	1.22256e-35	1	0	G4N4Y2_MAGO7	G4MYC8_MAGO7	G4N0G9_MAGO7	G4NB89_MAGO7	G4NCQ0_MAGO7	G4N9G2_MAGO7	G4N5S1_MAGO7	G4NLI4_MAGO7	G4MV05_MAGO7	G4N8G7_MAGO7	G4MX18_MAGO7	G4MWL1_MAGO7	G4MZM4_MAGO7	G4N9W1_MAGO7	G4MNY4_MAGO7	G4N6V5_MAGO7
molecular_function	GO:0004674	protein serine/threonine kinase activity	13	53	0.245283	0.99999	3.96574e-05	1	0.004	ATG1_MAGO7	G4MME3_MAGO7	G4MWY5_MAGO7	G4MMS0_MAGO7	G4N845_MAGO7	G4N814_MAGO7	G4NEB4_MAGO7	G4MVT0_MAGO7	G4MKX6_MAGO7	G4N4D3_MAGO7	G4MWI8_MAGO7	G4NDU6_MAGO7	G4NEM6_MAGO7
biological_process	GO:0006886	intracellular protein transport	12	60	0.2	0.975669	0.0435356	1	1	SEC24_MAGO7	G5EHW2_MAGO7	G5EHR8_MAGO7	G4N0Z8_MAGO7	G4NLE0_MAGO7	G4N1S9_MAGO7	G4MMY1_MAGO7	G4NHB7_MAGO7	G4MR87_MAGO7	G4MZL7_MAGO7	G4ND44_MAGO7	G4NC71_MAGO7
cellular_component	GO:0005829	cytosol	11	123	0.0894309	0.206027	0.866903	1	1	ATG1_MAGO7	G4N604_MAGO7	G4MMY1_MAGO7	G4N7X5_MAGO7	G4MV38_MAGO7	G4N973_MAGO7	G4MZL7_MAGO7	G4MUE8_MAGO7	G4N7T3_MAGO7	G4NC31_MAGO7	G4MNZ9_MAGO7
biological_process	GO:0015031	protein transport	11	87	0.126437	0.995904	0.00742318	1	0.904	SEC31_MAGO7	ATG1_MAGO7	G4N7B1_MAGO7	G4N604_MAGO7	G4NI52_MAGO7	G4N871_MAGO7	G4N008_MAGO7	G4NIB9_MAGO7	G4MSW8_MAGO7	G4NJF3_MAGO7	G4NCT4_MAGO7
cellular_component	GO:0005743	mitochondrial inner membrane	11	97	0.113402	0.344768	0.757126	1	1	G5EHG1_MAGO7	G4NHG3_MAGO7	G4N1C5_MAGO7	G4N7B1_MAGO7	G4NA39_MAGO7	G4MZH5_MAGO7	G4NFW9_MAGO7	G4NDT8_MAGO7	G4ND67_MAGO7	G4MYG9_MAGO7	G4N5R1_MAGO7
molecular_function	GO:0004672	protein kinase activity	11	66	0.166667	0.999999	2.45106e-06	1	0	G4N5A1_MAGO7	G4MUX8_MAGO7	G5EI59_MAGO7	G4N465_MAGO7	G4N7I0_MAGO7	G4NG88_MAGO7	G4NKG6_MAGO7	G4NHW7_MAGO7	G4N7J5_MAGO7	G4NFR5_MAGO7	G4MK82_MAGO7
cellular_component	GO:0005730	nucleolus	10	115	0.0869565	0.22724	0.856739	1	1	G4NAS2_MAGO7	G4NHA6_MAGO7	G4NCA1_MAGO7	G4MNW4_MAGO7	G4N0J6_MAGO7	G4N8S8_MAGO7	G4NBX7_MAGO7	G4MNZ9_MAGO7	G4N847_MAGO7	G4NCW9_MAGO7
molecular_function	GO:0016491	oxidoreductase activity	10	340	0.0294118	1.46469e-09	1	0	1	NEC1_MAGO7	G4MVI1_MAGO7	G4MX93_MAGO7	G4NJB8_MAGO7	G4N0L5_MAGO7	G4NL58_MAGO7	G4NHK7_MAGO7	G4MZ26_MAGO7	G4MN40_MAGO7	G4NDC8_MAGO7
molecular_function	GO:0020037	heme binding	10	170	0.0588235	0.166245	0.900011	1	1	G4MQ54_MAGO7	G4NBW8_MAGO7	G4N6W6_MAGO7	G4N6N3_MAGO7	G4N9D6_MAGO7	G4N0L5_MAGO7	G4MR88_MAGO7	G4NHK6_MAGO7	G4NK61_MAGO7	G4MPE7_MAGO7
biological_process	GO:0006397	mRNA processing	10	47	0.212766	0.996362	0.00802851	1	0.989	DHH1_MAGO7	PABP_MAGO7	G4N9J4_MAGO7	G4MME3_MAGO7	G4MT73_MAGO7	G4N7W7_MAGO7	G4N1C6_MAGO7	G4ND41_MAGO7	G4ND86_MAGO7	G4NH68_MAGO7
molecular_function	GO:0016887	ATP hydrolysis activity	9	150	0.06	0.435596	0.652683	1	1	DHH1_MAGO7	G4NBI6_MAGO7	G4NIT3_MAGO7	G4MK85_MAGO7	G4NII3_MAGO7	G4NHA6_MAGO7	G4N8V4_MAGO7	G4N7F9_MAGO7	G4N7L9_MAGO7
molecular_function	GO:0031177	phosphopantetheine binding	9	34	0.264706	0.999736	0.00124596	1	0.227	NEC1_MAGO7	G4MW47_MAGO7	G4MX94_MAGO7	G4MX93_MAGO7	G4NL58_MAGO7	G4NHK7_MAGO7	G4MQL9_MAGO7	G4NF21_MAGO7	G4MN40_MAGO7
biological_process	GO:0006357	regulation of transcription by RNA polymerase II	9	34	0.264706	0.999989	3.79912e-05	1	0.014	SSN8_MAGO7	MED14_MAGO7	G4N6E4_MAGO7	G4N4Y2_MAGO7	G4MVZ9_MAGO7	G4N0T5_MAGO7	G4MZ09_MAGO7	G4MNE5_MAGO7	G4NLU5_MAGO7
molecular_function	GO:0003824	catalytic activity	9	98	0.0918367	3.51137e-19	1	0	1	G5EH16_MAGO7	G4N4K9_MAGO7	G4NBW8_MAGO7	G4NCV2_MAGO7	G4NE23_MAGO7	G4MPY4_MAGO7	G4N6F7_MAGO7	G4MWH7_MAGO7	G4N1B9_MAGO7
cellular_component	GO:0005789	endoplasmic reticulum membrane	8	108	0.0740741	0.311581	0.788068	1	1	SEC31_MAGO7	SEC24_MAGO7	G5EHM5_MAGO7	G4N7B0_MAGO7	G4MWW2_MAGO7	G4NJF3_MAGO7	G4MQ58_MAGO7	G4MU79_MAGO7
molecular_function	GO:0003676	nucleic acid binding	8	121	0.0661157	1	1.66781e-08	1	0	G5EHH5_MAGO7	G4MR96_MAGO7	G4MP38_MAGO7	G4N1C6_MAGO7	G4MUL7_MAGO7	G4MUF8_MAGO7	G4N7J6_MAGO7	G4ND86_MAGO7
molecular_function	GO:0008168	methyltransferase activity	8	62	0.129032	0.481622	0.64051	1	1	NEC1_MAGO7	G4N6T6_MAGO7	G4NB94_MAGO7	G4MW13_MAGO7	G4NIJ4_MAGO7	G4NHK7_MAGO7	G4NBC0_MAGO7	G4MVC8_MAGO7
molecular_function	GO:0005096	GTPase activator activity	8	25	0.32	0.999997	1.32646e-05	1	0.001	G4N3G8_MAGO7	G4MVB3_MAGO7	G4NKL4_MAGO7	G4MQB0_MAGO7	G4MZK1_MAGO7	G4MQQ3_MAGO7	G4MQB1_MAGO7	G4MUG4_MAGO7
molecular_function	GO:0043130	ubiquitin binding	8	20	0.4	0.999989	9.83578e-05	1	0.021	VPS27_MAGO7	G4NLE0_MAGO7	G4MKY1_MAGO7	G4MNJ5_MAGO7	G4MUH5_MAGO7	G4NEF1_MAGO7	G4MUE8_MAGO7	G4MKC1_MAGO7
molecular_function	GO:0016787	hydrolase activity	8	196	0.0408163	8.10748e-06	0.999996	0.001	1	MYO1_MAGO7	G4N4S3_MAGO7	G4MR96_MAGO7	G4MP38_MAGO7	G4ML29_MAGO7	G4N7K9_MAGO7	G4N8M0_MAGO7	G4MXY4_MAGO7
cellular_component	GO:0016592	mediator complex	8	21	0.380952	0.999955	0.000321656	1	0.042	SSN8_MAGO7	MED14_MAGO7	G4N6E4_MAGO7	G4MVZ9_MAGO7	G4N0T5_MAGO7	G4MSV0_MAGO7	G4MZ09_MAGO7	G4NLU5_MAGO7
molecular_function	GO:0003712	transcription coregulator activity	8	22	0.363636	0.999403	0.00275913	1	0.51	MED14_MAGO7	G4N6E4_MAGO7	G4MR14_MAGO7	G4MVZ9_MAGO7	G4N0T5_MAGO7	G4MKS7_MAGO7	G4MZ09_MAGO7	G4NLU5_MAGO7
biological_process	GO:0006281	DNA repair	7	72	0.0972222	0.747807	0.34712	1	1	G4MTP5_MAGO7	G4MK85_MAGO7	G4MYA8_MAGO7	G4MP38_MAGO7	G4NL14_MAGO7	G4NIH8_MAGO7	G4N5Z2_MAGO7
molecular_function	GO:0106310	protein serine kinase activity	7	30	0.233333	0.997799	0.00909125	1	0.961	STE20_MAGO7	ATG1_MAGO7	G4MME3_MAGO7	G4N845_MAGO7	G4MVT0_MAGO7	G4NFW8_MAGO7	G4NEM6_MAGO7
molecular_function	GO:0004712	protein serine/threonine/tyrosine kinase activity	7	31	0.225806	0.99489	0.0180971	1	0.993	STE20_MAGO7	ATG1_MAGO7	G4MME3_MAGO7	G4N845_MAGO7	G4MVT0_MAGO7	G4NFW8_MAGO7	G4NEM6_MAGO7
molecular_function	GO:0035091	phosphatidylinositol binding	7	18	0.388889	0.999982	0.000111853	1	0.021	VPS27_MAGO7	G4NLE0_MAGO7	G4N604_MAGO7	G4MUH5_MAGO7	G4NEK9_MAGO7	G4MUV9_MAGO7	G4MZL7_MAGO7
molecular_function	GO:0005506	iron ion binding	7	160	0.04375	0.0276777	0.98818	0.752	1	G4MQ54_MAGO7	G4N9D6_MAGO7	G4N0L5_MAGO7	G4NJ47_MAGO7	G4NHK6_MAGO7	G4NK61_MAGO7	G4MPE7_MAGO7
molecular_function	GO:0004497	monooxygenase activity	7	147	0.047619	0.0152	0.993911	0.52	1	G4MQ54_MAGO7	G4N9D6_MAGO7	G4N0L5_MAGO7	G4NKN0_MAGO7	G4NHK6_MAGO7	G4NK61_MAGO7	G4MPE7_MAGO7
molecular_function	GO:0016705	oxidoreductase activity, acting on paired donors, with incorporation or reduction of molecular oxygen	7	129	0.0542636	0.0227401	0.990497	0.692	1	G4MQ54_MAGO7	G4N9D6_MAGO7	G4N0L5_MAGO7	G4NJ47_MAGO7	G4NHK6_MAGO7	G4NK61_MAGO7	G4MPE7_MAGO7
biological_process	GO:0032259	methylation	7	81	0.0864198	0.261852	0.839496	1	1	NEC1_MAGO7	G4N6T6_MAGO7	G4NB94_MAGO7	G4NCB2_MAGO7	G4NHK7_MAGO7	G4NBC0_MAGO7	G4MVC8_MAGO7
molecular_function	GO:0005085	guanyl-nucleotide exchange factor activity	7	28	0.25	0.998648	0.00609623	1	0.731	G5EHW2_MAGO7	G4NKJ4_MAGO7	G4MKY1_MAGO7	G4NJK5_MAGO7	G4MNZ9_MAGO7	G4N9H7_MAGO7	G4NAK1_MAGO7
biological_process	GO:0006355	regulation of transcription, DNA-templated	7	40	0.175	0.999989	3.01714e-05	1	0.012	G4NIN5_MAGO7	G4N7Q5_MAGO7	G4MYB4_MAGO7	G4N8D9_MAGO7	G4N0J6_MAGO7	G4NBX1_MAGO7	G4N4X5_MAGO7
molecular_function	GO:0043565	sequence-specific DNA binding	7	19	0.368421	0.998066	0.00633083	1	0.761	G4N4Y2_MAGO7	G4N0G9_MAGO7	G4N7Q5_MAGO7	G4N8G7_MAGO7	G4MWL1_MAGO7	G4NBX1_MAGO7	G4N9W1_MAGO7
biological_process	GO:0016192	vesicle-mediated transport	7	40	0.175	0.999832	0.000401582	1	0.144	G4N0Z8_MAGO7	G4NLE0_MAGO7	G4MKY1_MAGO7	G4NI52_MAGO7	G4NHB7_MAGO7	G4ND45_MAGO7	G4MLK5_MAGO7
cellular_component	GO:0005886	plasma membrane	6	66	0.0909091	0.843803	0.249674	1	1	PAN1_MAGO7	G4N6M5_MAGO7	G4MNJ5_MAGO7	G4NIF9_MAGO7	G4N1B2_MAGO7	G4N3T3_MAGO7
biological_process	GO:0051028	mRNA transport	6	14	0.428571	0.9934	0.0224951	1	1	DHH1_MAGO7	PABP_MAGO7	G4N871_MAGO7	G4ND41_MAGO7	G4NIB9_MAGO7	G4MSW8_MAGO7
molecular_function	GO:0061630	ubiquitin protein ligase activity	6	18	0.333333	0.999505	0.0031301	1	0.525	G4MPW7_MAGO7	G4N7W7_MAGO7	G4ML50_MAGO7	G4MUH5_MAGO7	G4N1C6_MAGO7	G4N5Z2_MAGO7
molecular_function	GO:0016746	acyltransferase activity	6	24	0.25	0.306755	0.791453	1	1	NEC1_MAGO7	G4MX94_MAGO7	G4MSC5_MAGO7	G4NL58_MAGO7	G4NHK7_MAGO7	G4MN40_MAGO7
biological_process	GO:0006511	ubiquitin-dependent protein catabolic process	6	29	0.206897	0.83844	0.252325	1	1	G4MTP9_MAGO7	G4MS91_MAGO7	G4MPR1_MAGO7	G4N0J9_MAGO7	G4MP02_MAGO7	G4MKC1_MAGO7
biological_process	GO:0051301	cell division	6	49	0.122449	0.895863	0.183749	1	1	G4MTP9_MAGO7	G4N8V4_MAGO7	G4MV38_MAGO7	G4MTB0_MAGO7	G4NDQ7_MAGO7	G4NGP9_MAGO7
cellular_component	GO:0016020	membrane	6	72	0.0833333	5.63227e-05	0.999963	0.001	1	G4N5A1_MAGO7	G4N0F8_MAGO7	G4N604_MAGO7	G4N0L5_MAGO7	G4NC08_MAGO7	G4MSW7_MAGO7
cellular_component	GO:0005643	nuclear pore	6	18	0.333333	0.997411	0.0119072	1	0.875	G4N4E4_MAGO7	G4N675_MAGO7	G4N871_MAGO7	G4NIB9_MAGO7	G4MSW8_MAGO7	G4NKI1_MAGO7
biological_process	GO:0006364	rRNA processing	5	58	0.0862069	0.235403	0.858635	1	1	G4NAS2_MAGO7	G4MNW4_MAGO7	G4MNZ9_MAGO7	G4N847_MAGO7	G4NCW9_MAGO7
cellular_component	GO:0005681	spliceosomal complex	5	31	0.16129	0.832283	0.293131	1	1	SYF1_MAGO7	G4MT14_MAGO7	G4N5Z2_MAGO7	G4NLD4_MAGO7	G4ND86_MAGO7
molecular_function	GO:0003779	actin binding	5	23	0.217391	0.997629	0.00875097	1	0.948	PAN1_MAGO7	G4MVB3_MAGO7	G4MNJ5_MAGO7	G4NGP9_MAGO7	G4MY50_MAGO7
cellular_component	GO:0010494	cytoplasmic stress granule	5	8	0.625	0.999986	0.000278601	1	0.026	DHH1_MAGO7	G4MY97_MAGO7	G4MV17_MAGO7	G4NFW8_MAGO7	G4NC31_MAGO7
molecular_function	GO:0046983	protein dimerization activity	5	18	0.277778	0.997711	0.00731665	1	0.938	MIG1_MAGO7	G5EH94_MAGO7	G4NB40_MAGO7	G4MZ02_MAGO7	G4NCG4_MAGO7
biological_process	GO:0045944	positive regulation of transcription by RNA polymerase II	5	17	0.294118	0.981625	0.0514726	1	1	MIG1_MAGO7	G4NB40_MAGO7	G4MUH5_MAGO7	G4N8G7_MAGO7	G4MWL1_MAGO7
molecular_function	GO:0016874	ligase activity	5	37	0.135135	0.0869766	0.957069	0.997	1	G4MW47_MAGO7	G4NHK7_MAGO7	G4MQL9_MAGO7	G4NC86_MAGO7	G4NF21_MAGO7
molecular_function	GO:0004553	hydrolase activity, hydrolyzing O-glycosyl compounds	5	80	0.0625	0.0024202	0.999235	0.094	1	G5EGY4_MAGO7	G4NE49_MAGO7	G4N191_MAGO7	G4NCZ5_MAGO7	G4N3N5_MAGO7
molecular_function	GO:0017056	structural constituent of nuclear pore	5	11	0.454545	0.999906	0.00109341	1	0.212	G4N4E4_MAGO7	G4N675_MAGO7	G4N871_MAGO7	G4NIB9_MAGO7	G4MSW8_MAGO7
biological_process	GO:0007165	signal transduction	4	29	0.137931	0.973135	0.0463649	1	1	G4NKL4_MAGO7	G4MQB0_MAGO7	G4MQQ3_MAGO7	G4MQB1_MAGO7
molecular_function	GO:0042802	identical protein binding	4	27	0.148148	0.957636	0.115934	1	1	G4MNJ5_MAGO7	G4MRK8_MAGO7	G4N814_MAGO7	G4NC31_MAGO7
cellular_component	GO:0005739	mitochondrion	4	154	0.025974	0.000938016	0.999555	0.021	1	MMM1_MAGO7	G5EH81_MAGO7	G4NDG7_MAGO7	G4NEE2_MAGO7
cellular_component	GO:0000139	Golgi membrane	4	33	0.121212	0.679662	0.525131	1	1	SEC24_MAGO7	G4MLK4_MAGO7	G4NI52_MAGO7	G4NC71_MAGO7
biological_process	GO:0006888	endoplasmic reticulum to Golgi vesicle-mediated transport	4	29	0.137931	0.838628	0.332636	1	1	SEC31_MAGO7	SEC24_MAGO7	G4MVB3_MAGO7	G4NJF3_MAGO7
cellular_component	GO:0043332	mating projection tip	4	10	0.4	0.997112	0.0189117	1	0.934	STE20_MAGO7	MYO1_MAGO7	G4N6M5_MAGO7	G4MUV9_MAGO7
cellular_component	GO:0010008	endosome membrane	4	18	0.222222	0.933303	0.163633	1	1	PAN1_MAGO7	VPS27_MAGO7	G4MNJ5_MAGO7	G4MUH5_MAGO7
molecular_function	GO:0003729	mRNA binding	4	20	0.2	0.991202	0.0351677	1	1	DHH1_MAGO7	G4N654_MAGO7	G4N7X5_MAGO7	G4ND41_MAGO7
cellular_component	GO:0000932	P-body	4	12	0.333333	0.997112	0.0189117	1	0.934	DHH1_MAGO7	G4MY97_MAGO7	G4MV17_MAGO7	G4N7X5_MAGO7
molecular_function	GO:0000287	magnesium ion binding	4	43	0.0930233	0.726518	0.47247	1	1	G4MV17_MAGO7	G4NJ22_MAGO7	G4NC31_MAGO7	G4MUJ2_MAGO7
biological_process	GO:0006629	lipid metabolic process	4	29	0.137931	0.0152731	0.992449	0.699	1	IRS4_MAGO7	G4MS59_MAGO7	G4NBI7_MAGO7	G4MKH6_MAGO7
molecular_function	GO:0030170	pyridoxal phosphate binding	4	49	0.0816327	0.62712	0.577649	1	1	G5EH16_MAGO7	G4N522_MAGO7	G4N2U3_MAGO7	G4MYI6_MAGO7
molecular_function	GO:0046982	protein heterodimerization activity	4	28	0.142857	0.926391	0.191993	1	1	G4NDG2_MAGO7	G4NDQ9_MAGO7	G4MYK2_MAGO7	G4NC05_MAGO7
cellular_component	GO:0030479	actin cortical patch	4	19	0.210526	0.975185	0.0891699	1	1	PAN1_MAGO7	MYO1_MAGO7	G4MY50_MAGO7	G4MSW7_MAGO7
biological_process	GO:0006897	endocytosis	4	19	0.210526	0.996371	0.015526	1	0.998	PAN1_MAGO7	MYO1_MAGO7	G4MNJ5_MAGO7	G4MSW7_MAGO7
biological_process	GO:0035556	intracellular signal transduction	4	15	0.266667	0.663172	0.46156	1	1	G4MSZ4_MAGO7	G4NKJ4_MAGO7	G4NFW8_MAGO7	G4NAK1_MAGO7
molecular_function	GO:0022857	transmembrane transporter activity	4	279	0.0143369	2.24687e-06	0.999999	0	1	G4NE87_MAGO7	G4NHH0_MAGO7	G4N0E1_MAGO7	G4MP65_MAGO7
biological_process	GO:0005975	carbohydrate metabolic process	4	164	0.0243902	2.98044e-05	0.99999	0.002	1	G5EGY4_MAGO7	G4NE49_MAGO7	G4NKH8_MAGO7	G4N191_MAGO7
molecular_function	GO:0003684	damaged DNA binding	4	14	0.285714	0.996146	0.0228495	1	1	G5EH81_MAGO7	G4NCQ8_MAGO7	G4ND24_MAGO7	G4MUE8_MAGO7
molecular_function	GO:0016301	kinase activity	4	30	0.133333	0.999538	0.000935784	1	0.186	G4MUV9_MAGO7	G4NL09_MAGO7	G4N1E0_MAGO7	G4MPF7_MAGO7
biological_process	GO:0070647	protein modification by small protein conjugation or removal	4	19	0.210526	0.921058	0.151143	1	1	G5EHS9_MAGO7	G4MRV5_MAGO7	G4MLQ9_MAGO7	G4MTJ7_MAGO7
molecular_function	GO:0005525	GTP binding	3	118	0.0254237	0.0101648	0.997403	0.369	1	G4N9F5_MAGO7	G4NC31_MAGO7	G4N9R2_MAGO7
biological_process	GO:0000398	mRNA splicing, via spliceosome	3	29	0.103448	0.751332	0.406849	1	1	SYF1_MAGO7	G4MT14_MAGO7	G4N5Z2_MAGO7
biological_process	GO:0000122	negative regulation of transcription by RNA polymerase II	3	11	0.272727	0.977511	0.100587	1	1	STE20_MAGO7	G4MTA2_MAGO7	G4MUE8_MAGO7
biological_process	GO:0034063	stress granule assembly	3	3	1	1	0.000683567	1	0.271	STE20_MAGO7	DHH1_MAGO7	G4NFW8_MAGO7
biological_process	GO:0000184	nuclear-transcribed mRNA catabolic process, nonsense-mediated decay	3	7	0.428571	0.994737	0.0383836	1	1	G4N7I3_MAGO7	G4MV17_MAGO7	G4ND41_MAGO7
biological_process	GO:0000290	deadenylation-dependent decapping of nuclear-transcribed mRNA	3	8	0.375	0.996859	0.0273433	1	1	DHH1_MAGO7	G4N7I3_MAGO7	G4NFW4_MAGO7
biological_process	GO:0008033	tRNA processing	3	18	0.166667	0.545348	0.622112	1	1	G4N6T6_MAGO7	G4N6F7_MAGO7	G4MKS9_MAGO7
cellular_component	GO:0032040	small-subunit processome	3	32	0.09375	0.664069	0.571848	1	1	G4NHA6_MAGO7	G4NCA1_MAGO7	G4NCW9_MAGO7
molecular_function	GO:0005509	calcium ion binding	3	48	0.0625	0.439067	0.764789	1	1	PAN1_MAGO7	G4MNE6_MAGO7	G4MWW2_MAGO7
biological_process	GO:0007005	mitochondrion organization	3	8	0.375	0.775089	0.347968	1	1	MMM1_MAGO7	G4MUH5_MAGO7	G4ND67_MAGO7
biological_process	GO:0007049	cell cycle	3	21	0.142857	0.928451	0.110042	1	1	G4MTP9_MAGO7	G4MTB0_MAGO7	G4NHA0_MAGO7
cellular_component	GO:0005794	Golgi apparatus	3	32	0.09375	0.73933	0.382898	1	1	G4MUH5_MAGO7	G4NJF3_MAGO7	G4MNI5_MAGO7
molecular_function	GO:0004315	3-oxoacyl-[acyl-carrier-protein] synthase activity	3	23	0.130435	0.886533	0.289721	1	1	G4MX93_MAGO7	G4NJB8_MAGO7	G4NCB1_MAGO7
biological_process	GO:0006633	fatty acid biosynthetic process	3	30	0.1	0.791908	0.395064	1	1	G4MX93_MAGO7	G4NJB8_MAGO7	G4NCB1_MAGO7
biological_process	GO:0006352	DNA-templated transcription, initiation	3	7	0.428571	0.674741	0.508959	1	1	G4MVU3_MAGO7	G4NDQ9_MAGO7	G4MYK2_MAGO7
molecular_function	GO:0051015	actin filament binding	3	12	0.25	0.982578	0.0840466	1	1	MYO1_MAGO7	G4N933_MAGO7	G4NKK3_MAGO7
molecular_function	GO:0140359	ABC-type transporter activity	3	39	0.0769231	0.773943	0.41635	1	1	G4N259_MAGO7	G4N3T3_MAGO7	Q2KEJ1_MAGO7
molecular_function	GO:0016740	transferase activity	3	59	0.0508475	0.656567	0.392747	1	1	G4NI80_MAGO7	G4MUV3_MAGO7	G4N2U3_MAGO7
cellular_component	GO:0005935	cellular bud neck	3	14	0.214286	0.9368	0.199348	1	1	G4MY97_MAGO7	G4MTA2_MAGO7	G4N4X5_MAGO7
molecular_function	GO:0004386	helicase activity	3	33	0.0909091	0.631573	0.524831	1	1	G4MR96_MAGO7	G4MNY3_MAGO7	G4N7K9_MAGO7
biological_process	GO:0019441	tryptophan catabolic process to kynurenine	3	8	0.375	0.996859	0.0273433	1	1	G4NBW8_MAGO7	G4N6N3_MAGO7	G4MR88_MAGO7
biological_process	GO:0006289	nucleotide-excision repair	3	16	0.1875	0.89194	0.282017	1	1	G4NCQ8_MAGO7	G4ML50_MAGO7	G4MUE8_MAGO7
molecular_function	GO:0004843	thiol-dependent deubiquitinase	3	20	0.15	0.924899	0.221556	1	1	G5EHE1_MAGO7	G4MS91_MAGO7	G4MP02_MAGO7
molecular_function	GO:0019901	protein kinase binding	3	9	0.333333	0.993768	0.0422993	1	1	G5EGW0_MAGO7	G4MNC3_MAGO7	G4N357_MAGO7
biological_process	GO:0000079	regulation of cyclin-dependent protein serine/threonine kinase activity	3	7	0.428571	0.998313	0.0182673	1	1	G5EGW0_MAGO7	G4MNC3_MAGO7	G4N357_MAGO7
molecular_function	GO:0004725	protein tyrosine phosphatase activity	3	18	0.166667	0.935953	0.199588	1	1	G4MZ37_MAGO7	G4N549_MAGO7	G4NLN4_MAGO7
molecular_function	GO:0005484	SNAP receptor activity	3	8	0.375	0.997628	0.0223177	1	1	G4NI52_MAGO7	G4NHB7_MAGO7	G4MTY1_MAGO7
molecular_function	GO:0051213	dioxygenase activity	3	33	0.0909091	0.390033	0.799843	1	1	G4MR88_MAGO7	G4NJ47_MAGO7	G4N618_MAGO7
cellular_component	GO:0000124	SAGA complex	3	9	0.333333	0.993992	0.0421328	1	0.995	G4MR14_MAGO7	G4NDG2_MAGO7	G4NDQ9_MAGO7
cellular_component	GO:0005856	cytoskeleton	3	10	0.3	0.454317	0.671339	1	1	G4MVB3_MAGO7	G4MNJ5_MAGO7	G4NFW8_MAGO7
biological_process	GO:0006302	double-strand break repair	3	10	0.3	0.93449	0.161372	1	1	G4ND24_MAGO7	G4N7K9_MAGO7	G4MPV1_MAGO7
molecular_function	GO:0030674	protein-macromolecule adaptor activity	3	7	0.428571	0.999414	0.00306638	1	0.518	G4MNJ5_MAGO7	G4MUV9_MAGO7	G4MUE8_MAGO7
molecular_function	GO:0071949	FAD binding	2	76	0.0263158	0.0452043	0.988572	0.924	1	G4NCT5_MAGO7	G4NCB2_MAGO7
molecular_function	GO:0003924	GTPase activity	2	84	0.0238095	0.0252452	0.994213	0.744	1	G4N9F5_MAGO7	G4NC31_MAGO7
cellular_component	GO:0005694	chromosome	2	11	0.181818	0.023401	0.988896	0.507	1	G4MK85_MAGO7	G4N8V4_MAGO7
biological_process	GO:0006412	translation	2	114	0.0175439	0.00810404	0.9964	0.443	1	G4NE69_MAGO7	G4NC03_MAGO7
molecular_function	GO:0003724	RNA helicase activity	2	29	0.0689655	0.572471	0.699313	1	1	DHH1_MAGO7	G4NHA6_MAGO7
molecular_function	GO:0004252	serine-type endopeptidase activity	2	48	0.0416667	0.235211	0.91329	1	1	G4N225_MAGO7	G4MQ68_MAGO7
cellular_component	GO:0005759	mitochondrial matrix	2	37	0.0540541	0.0929441	0.966961	0.973	1	G4N1C1_MAGO7	G4MZH5_MAGO7
cellular_component	GO:0005576	extracellular region	2	147	0.0136054	2.50149e-05	0.999997	0	1	G4NA51_MAGO7	G4NBN8_MAGO7
biological_process	GO:0006325	chromatin organization	2	41	0.0487805	0.480507	0.647996	1	1	G4NI80_MAGO7	G4N1E0_MAGO7
cellular_component	GO:0000974	Prp19 complex	2	6	0.333333	0.987653	0.0979303	1	1	G4N5D4_MAGO7	G4N5Z2_MAGO7
cellular_component	GO:0005654	nucleoplasm	2	14	0.142857	0.968407	0.0608594	1	0.998	G4MUE8_MAGO7	G4N8S8_MAGO7
molecular_function	GO:0051082	unfolded protein binding	2	33	0.0606061	0.485766	0.765342	1	1	G4MNI8_MAGO7	G4N1N5_MAGO7
biological_process	GO:0006890	retrograde vesicle-mediated transport, Golgi to endoplasmic reticulum	2	17	0.117647	0.814864	0.450954	1	1	G4MVB3_MAGO7	G4MTY1_MAGO7
biological_process	GO:0000045	autophagosome assembly	2	7	0.285714	0.9339	0.253074	1	1	ATG1_MAGO7	G4NC26_MAGO7
molecular_function	GO:0004222	metalloendopeptidase activity	2	30	0.0666667	0.550214	0.717136	1	1	G4N3X7_MAGO7	G4N5F1_MAGO7
cellular_component	GO:0030176	integral component of endoplasmic reticulum membrane	2	13	0.153846	0.698973	0.58567	1	1	MMM1_MAGO7	G4N008_MAGO7
cellular_component	GO:0005741	mitochondrial outer membrane	2	20	0.1	0.473044	0.775265	1	1	MMM1_MAGO7	G4ND44_MAGO7
molecular_function	GO:0008289	lipid binding	2	19	0.105263	0.998942	0.00333698	1	0.538	MMM1_MAGO7	G4NFC0_MAGO7
cellular_component	GO:0071014	post-mRNA release spliceosomal complex	2	15	0.133333	0.800652	0.469924	1	1	G4NHA6_MAGO7	G4N5D4_MAGO7
biological_process	GO:0008380	RNA splicing	2	19	0.105263	0.6777	0.467345	1	1	G4ND41_MAGO7	G4ND86_MAGO7
biological_process	GO:0006417	regulation of translation	2	7	0.285714	0.99089	0.0253504	1	1	PABP_MAGO7	G4ND41_MAGO7
biological_process	GO:0000289	nuclear-transcribed mRNA poly(A) tail shortening	2	5	0.4	0.998313	0.0182673	1	1	G4NIN5_MAGO7	G4MYB4_MAGO7
molecular_function	GO:0016538	cyclin-dependent protein serine/threonine kinase regulator activity	2	7	0.285714	0.968521	0.1641	1	1	SSN8_MAGO7	G4MNC3_MAGO7
cellular_component	GO:0005768	endosome	2	14	0.142857	0.910188	0.181202	1	1	G4MVB3_MAGO7	G4MR87_MAGO7
biological_process	GO:0006338	chromatin remodeling	2	26	0.0769231	0.457122	0.729604	1	1	G4MYA8_MAGO7	G4N0U6_MAGO7
cellular_component	GO:0005635	nuclear envelope	2	11	0.181818	0.972265	0.0674117	1	0.999	G4NB99_MAGO7	G4N8S8_MAGO7
cellular_component	GO:0031225	anchored component of membrane	2	26	0.0769231	0.569896	0.702629	1	1	G4MML4_MAGO7	G4N0Y3_MAGO7
cellular_component	GO:0030014	CCR4-NOT complex	2	4	0.5	0.999721	0.00359541	1	0.396	G4MYM6_MAGO7	G4MUF8_MAGO7
cellular_component	GO:0030015	CCR4-NOT core complex	2	5	0.4	0.993379	0.0694027	1	0.999	G4NIN5_MAGO7	G4MYB4_MAGO7
molecular_function	GO:0031267	small GTPase binding	2	17	0.117647	0.842525	0.41096	1	1	G5EHR8_MAGO7	G4NGP9_MAGO7
biological_process	GO:0034599	cellular response to oxidative stress	2	24	0.0833333	0.520838	0.740681	1	1	G4N1C1_MAGO7	G4MPS3_MAGO7
biological_process	GO:0055085	transmembrane transport	2	40	0.05	0.0594868	0.975573	0.996	1	G4N2L9_MAGO7	G4MYG9_MAGO7
cellular_component	GO:1990316	Atg1/ULK1 kinase complex	2	2	1	1	0.00836345	1	0.818	ATG1_MAGO7	G4NC26_MAGO7
biological_process	GO:0046777	protein autophosphorylation	2	3	0.666667	0.999316	0.0219824	1	1	ATG1_MAGO7	G4N814_MAGO7
cellular_component	GO:0005628	prospore membrane	2	5	0.4	0.993379	0.0694027	1	0.999	MYO1_MAGO7	G4MZL7_MAGO7
biological_process	GO:0000147	actin cortical patch assembly	2	3	0.666667	0.999316	0.0219824	1	1	MYO1_MAGO7	G4MSW7_MAGO7
biological_process	GO:0071963	establishment or maintenance of cell polarity regulating cell shape	2	8	0.25	0.961616	0.18553	1	1	MYO1_MAGO7	G4MUV9_MAGO7
molecular_function	GO:0016757	glycosyltransferase activity	2	29	0.0689655	0.459973	0.678647	1	1	G4MQ31_MAGO7	G4N1M3_MAGO7
cellular_component	GO:0005758	mitochondrial intermembrane space	2	20	0.1	0.698973	0.58567	1	1	G4NJ62_MAGO7	G4N1C5_MAGO7
cellular_component	GO:0000785	chromatin	2	44	0.0454545	0.0664817	0.97465	0.918	1	G4N814_MAGO7	G4NC05_MAGO7
biological_process	GO:0006874	cellular calcium ion homeostasis	2	6	0.333333	0.899413	0.321102	1	1	G4NGV0_MAGO7	G4MWW2_MAGO7
biological_process	GO:0030968	endoplasmic reticulum unfolded protein response	2	4	0.5	0.981733	0.121459	1	1	G4MME3_MAGO7	G4MQ58_MAGO7
biological_process	GO:0007264	small GTPase mediated signal transduction	2	17	0.117647	0.497689	0.757707	1	1	G4N9F5_MAGO7	G4N9H7_MAGO7
molecular_function	GO:0050660	flavin adenine dinucleotide binding	2	64	0.03125	0.00824042	0.997603	0.281	1	G4NEQ1_MAGO7	G4N485_MAGO7
molecular_function	GO:0008017	microtubule binding	2	13	0.153846	0.881378	0.350693	1	1	G4MKU1_MAGO7	G4MRH5_MAGO7
molecular_function	GO:0003777	microtubule motor activity	2	9	0.222222	0.945277	0.225624	1	1	G4MKU1_MAGO7	G4MRH5_MAGO7
biological_process	GO:0007018	microtubule-based movement	2	12	0.166667	0.791417	0.48125	1	1	G4MKU1_MAGO7	G4MRH5_MAGO7
biological_process	GO:0006457	protein folding	2	28	0.0714286	0.327672	0.841907	1	1	G4MNI8_MAGO7	G4N1N5_MAGO7
molecular_function	GO:0005507	copper ion binding	2	32	0.0625	0.50682	0.750123	1	1	G5EHG1_MAGO7	G5EH07_MAGO7
molecular_function	GO:0000155	phosphorelay sensor kinase activity	2	10	0.2	0.957701	0.194551	1	1	G4N1Z5_MAGO7	G4NKR9_MAGO7
biological_process	GO:0006887	exocytosis	2	10	0.2	0.899413	0.321102	1	1	G5EHW2_MAGO7	G4N971_MAGO7
biological_process	GO:0006139	nucleobase-containing compound metabolic process	2	9	0.222222	1	8.52663e-08	1	0	G4N4K9_MAGO7	G4NCV2_MAGO7
biological_process	GO:0016579	protein deubiquitination	2	14	0.142857	0.859309	0.387527	1	1	G4MS91_MAGO7	G4MP02_MAGO7
molecular_function	GO:0047617	acyl-CoA hydrolase activity	2	7	0.285714	0.985162	0.106551	1	1	G4NEK9_MAGO7	G4N4D1_MAGO7
biological_process	GO:0045892	negative regulation of transcription, DNA-templated	2	12	0.166667	0.92399	0.159088	1	1	G4N0G9_MAGO7	G4NI80_MAGO7
molecular_function	GO:0031625	ubiquitin protein ligase binding	2	8	0.25	0.977682	0.134629	1	1	G4MTP9_MAGO7	G4N0J9_MAGO7
biological_process	GO:0016575	histone deacetylation	2	4	0.5	0.994031	0.0650375	1	1	G4MPP9_MAGO7	G4N4X5_MAGO7
molecular_function	GO:0016614	oxidoreductase activity, acting on CH-OH group of donors	2	25	0.08	0.0215355	0.993935	0.67	1	G4NEQ1_MAGO7	G4N485_MAGO7
biological_process	GO:0000272	polysaccharide catabolic process	2	38	0.0526316	0.0535046	0.980321	0.995	1	G4NCZ5_MAGO7	G4N3N5_MAGO7
cellular_component	GO:0043229	intracellular organelle	2	7	0.285714	0.999997	4.59225e-06	1	0.001	G4MKP7_MAGO7	G4MSH0_MAGO7
biological_process	GO:0016197	endosomal transport	2	4	0.5	0.967758	0.0950449	1	1	G4MMY1_MAGO7	G4N7N3_MAGO7
biological_process	GO:0007034	vacuolar transport	2	13	0.153846	0.863609	0.27605	1	1	G4NLE0_MAGO7	G4MR87_MAGO7
cellular_component	GO:0005669	transcription factor TFIID complex	2	10	0.2	0.943795	0.231296	1	1	G4MVU3_MAGO7	G4NDQ9_MAGO7
molecular_function	GO:0004198	calcium-dependent cysteine-type endopeptidase activity	2	5	0.4	0.995199	0.0565723	1	1	G4N265_MAGO7	G4MXS6_MAGO7
biological_process	GO:0048193	Golgi vesicle transport	2	6	0.333333	0.876168	0.224013	1	1	G4MLK4_MAGO7	G4MV33_MAGO7
biological_process	GO:0006367	transcription initiation from RNA polymerase II promoter	2	17	0.117647	0.390654	0.829028	1	1	G4MXK1_MAGO7	G4ML50_MAGO7
biological_process	GO:0008152	metabolic process	2	10	0.2	0.0250553	0.981738	0.853	1	G4NL58_MAGO7	G4MN40_MAGO7
cellular_component	GO:0110165	cellular anatomical entity	2	26	0.0769231	0.0214262	0.992547	0.49	1	G4N9N6_MAGO7	G4MQ68_MAGO7
biological_process	GO:0060237	regulation of fungal-type cell wall organization	2	4	0.5	0.997445	0.0414102	1	1	G4MY97_MAGO7	G4NFW8_MAGO7
molecular_function	GO:0140684	histone H3-tri/dimethyl-lysine-9 demethylase activity	2	2	1	NA	NA	NA	NA	G4MPD2_MAGO7	G4MPD3_MAGO7
cellular_component	GO:0035267	NuA4 histone acetyltransferase complex	2	7	0.285714	0.993992	0.0421328	1	0.995	G4MXK8_MAGO7	G4MYA8_MAGO7
molecular_function	GO:0046873	metal ion transmembrane transporter activity	2	12	0.166667	0.344505	0.83042	1	1	G4N402_MAGO7	G4N7T2_MAGO7
biological_process	GO:0042147	retrograde transport, endosome to Golgi	2	11	0.181818	0.9339	0.253074	1	1	G4N604_MAGO7	G4MZL7_MAGO7
cellular_component	GO:0032153	cell division site	2	12	0.166667	0.679662	0.525131	1	1	G4MUV9_MAGO7	G4NGP9_MAGO7
biological_process	GO:0006606	protein import into nucleus	2	13	0.153846	0.859309	0.387527	1	1	G4NB99_MAGO7	G4MZS0_MAGO7
biological_process	GO:0032880	regulation of protein localization	2	4	0.5	0.986757	0.0565959	1	1	G4MUH5_MAGO7	G4MTA2_MAGO7
cellular_component	GO:0046695	SLIK (SAGA-like) complex	2	6	0.333333	0.987653	0.0979303	1	1	G4NDG2_MAGO7	G4NDQ9_MAGO7
molecular_function	GO:0019888	protein phosphatase regulator activity	2	5	0.4	0.996005	0.0314791	1	1	G4MZZ4_MAGO7	G4MSF0_MAGO7
biological_process	GO:0001522	pseudouridine synthesis	2	7	0.285714	0.9339	0.253074	1	1	G4MKS9_MAGO7	G4N8S8_MAGO7
cellular_component	GO:0000502	proteasome complex	2	3	0.666667	0.365989	0.843917	1	1	G4MSB9_MAGO7	G4MRM8_MAGO7
biological_process	GO:0032981	mitochondrial respiratory chain complex I assembly	2	4	0.5	0.997445	0.0414102	1	1	G4NDT8_MAGO7	G4N5R1_MAGO7
molecular_function	GO:0003899	DNA-directed 5'-3' RNA polymerase activity	2	13	0.153846	0.572471	0.699313	1	1	G4N973_MAGO7	G4NBX7_MAGO7
molecular_function	GO:0004842	ubiquitin-protein transferase activity	2	13	0.153846	0.998069	0.00737143	1	0.942	G4MYM6_MAGO7	G4NC86_MAGO7
biological_process	GO:0006261	DNA-dependent DNA replication	2	5	0.4	0.597678	0.607249	1	1	G4MRX2_MAGO7	G4N7K9_MAGO7
biological_process	GO:0030036	actin cytoskeleton organization	2	7	0.285714	0.829122	0.309158	1	1	G4N7N3_MAGO7	G4NGP9_MAGO7
molecular_function	GO:0030276	clathrin binding	2	5	0.4	0.999658	0.00399491	1	0.608	G4N7C0_MAGO7	G4MSW7_MAGO7
biological_process	GO:0055088	lipid homeostasis	2	4	0.5	0.972657	0.152831	1	1	G4MTA2_MAGO7	G4ND67_MAGO7
molecular_function	GO:0005546	phosphatidylinositol-4,5-bisphosphate binding	2	2	1	1	0.00668101	1	0.936	G4N7N3_MAGO7	G4MSW7_MAGO7
molecular_function	GO:0043138	3'-5' DNA helicase activity	1	3	0.333333	0.943428	0.347532	1	1	G4MP38_MAGO7
molecular_function	GO:0004693	cyclin-dependent protein serine/threonine kinase activity	1	3	0.333333	0.981046	0.225971	1	1	G4MTA2_MAGO7
cellular_component	GO:0005672	transcription factor TFIIA complex	1	3	0.333333	0.976434	0.250329	1	1	G4MXK1_MAGO7
biological_process	GO:0061709	reticulophagy	1	3	0.333333	0.978018	0.242398	1	1	ATG1_MAGO7
biological_process	GO:0015914	phospholipid transport	1	5	0.2	0.981733	0.121459	1	1	G4NJ22_MAGO7
molecular_function	GO:0003735	structural constituent of ribosome	1	127	0.00787402	0.000215635	0.999983	0.009	1	G4NC03_MAGO7
cellular_component	GO:0030127	COPII vesicle coat	1	5	0.2	0.930597	0.381411	1	1	SEC24_MAGO7
cellular_component	GO:0012507	ER to Golgi transport vesicle membrane	1	4	0.25	0.957867	0.196278	1	1	SEC31_MAGO7
molecular_function	GO:0000386	second spliceosomal transesterification activity	1	3	0.333333	0.981046	0.225971	1	1	G4N5D4_MAGO7
biological_process	GO:0031124	mRNA 3'-end processing	1	5	0.2	0.879985	0.354616	1	1	G4MR34_MAGO7
cellular_component	GO:0000131	incipient cellular bud site	1	5	0.2	0.930597	0.381411	1	1	STE20_MAGO7
molecular_function	GO:0019899	enzyme binding	1	1	1	0.997157	0.00941262	1	0.965	STE20_MAGO7
molecular_function	GO:0044025	histone kinase activity (H2B-S14 specific)	1	1	1	1	0.0818233	1	1	STE20_MAGO7
biological_process	GO:0007121	bipolar cellular bud site selection	1	2	0.5	0.992217	0.168926	1	1	STE20_MAGO7
biological_process	GO:0007118	budding cell apical bud growth	1	1	1	0.992217	0.168926	1	1	STE20_MAGO7
biological_process	GO:0001403	invasive growth in response to glucose limitation	1	4	0.25	0.981733	0.121459	1	1	STE20_MAGO7
biological_process	GO:0010629	negative regulation of gene expression	1	1	1	0.999631	0.00126323	1	0.386	STE20_MAGO7
biological_process	GO:0007232	osmosensory signaling pathway via Sho1 osmosensor	1	2	0.5	0.992217	0.168926	1	1	STE20_MAGO7
biological_process	GO:0000750	pheromone-dependent signal transduction involved in conjugation with cellular fusion	1	3	0.333333	0.95859	0.309394	1	1	STE20_MAGO7
biological_process	GO:0043065	positive regulation of apoptotic process	1	1	1	1	0.0883546	1	1	STE20_MAGO7
biological_process	GO:0007124	pseudohyphal growth	1	3	0.333333	0.95859	0.309394	1	1	STE20_MAGO7
biological_process	GO:0007096	regulation of exit from mitosis	1	3	0.333333	0.981733	0.121459	1	1	STE20_MAGO7
biological_process	GO:0001402	signal transduction involved in filamentous growth	1	1	1	1	0.0883546	1	1	STE20_MAGO7
biological_process	GO:0035376	sterol import	1	1	1	1	0.0883546	1	1	STE20_MAGO7
biological_process	GO:0000011	vacuole inheritance	1	2	0.5	0.992217	0.168926	1	1	STE20_MAGO7
biological_process	GO:0030435	sporulation resulting in formation of a cellular spore	1	9	0.111111	0.791417	0.48125	1	1	VELB_MAGO7
cellular_component	GO:0034045	phagophore assembly site membrane	1	11	0.0909091	0.733348	0.652651	1	1	ATG1_MAGO7
molecular_function	GO:1990446	U1 snRNP binding	1	2	0.5	0.993319	0.156966	1	1	G4NH68_MAGO7
molecular_function	GO:0008237	metallopeptidase activity	1	24	0.0416667	0.106368	0.955832	0.998	1	G4N5D4_MAGO7
molecular_function	GO:0008235	metalloexopeptidase activity	1	18	0.0555556	0.149104	0.967537	1	1	G4MWU4_MAGO7
biological_process	GO:0006369	termination of RNA polymerase II transcription	1	3	0.333333	0.908025	0.426184	1	1	G4N654_MAGO7
cellular_component	GO:0005732	sno(s)RNA-containing ribonucleoprotein complex	1	10	0.1	0.499347	0.823025	1	1	G4N8S8_MAGO7
cellular_component	GO:0046540	U4/U6 x U5 tri-snRNP complex	1	16	0.0625	0.561908	0.785398	1	1	G4N5D4_MAGO7
biological_process	GO:0000463	maturation of LSU-rRNA from tricistronic rRNA transcript (SSU-rRNA, 5.8S rRNA, LSU-rRNA)	1	15	0.0666667	0.580319	0.773145	1	1	G4NHA6_MAGO7
molecular_function	GO:0003855	3-dehydroquinate dehydratase activity	1	5	0.2	0.943428	0.347532	1	1	G4MUI5_MAGO7
biological_process	GO:0000350	generation of catalytic spliceosome for second transesterification step	1	3	0.333333	0.978018	0.242398	1	1	G4N5D4_MAGO7
molecular_function	GO:0003743	translation initiation factor activity	1	44	0.0227273	0.11402	0.976992	1	1	G4MZ62_MAGO7
cellular_component	GO:0000407	phagophore assembly site	1	7	0.142857	0.775907	0.500653	1	1	G4NC26_MAGO7
cellular_component	GO:0000935	division septum	1	9	0.111111	0.803722	0.578934	1	1	G5EHW2_MAGO7
molecular_function	GO:0016853	isomerase activity	1	15	0.0666667	0.0397848	0.990166	0.876	1	G4NFW4_MAGO7
molecular_function	GO:0017108	5'-flap endonuclease activity	1	4	0.25	0.964136	0.28934	1	1	G4MK85_MAGO7
cellular_component	GO:0070469	respirasome	1	13	0.0769231	0.209181	0.94956	1	1	G4NDT8_MAGO7
biological_process	GO:0010508	positive regulation of autophagy	1	5	0.2	0.917436	0.287176	1	1	G4N8C1_MAGO7
molecular_function	GO:0070122	isopeptidase activity	1	8	0.125	0.865371	0.495097	1	1	G4N5D4_MAGO7
molecular_function	GO:0004713	protein tyrosine kinase activity	1	2	0.5	0.993319	0.156966	1	1	G4NEM6_MAGO7
biological_process	GO:0032933	SREBP signaling pathway	1	3	0.333333	0.981733	0.121459	1	1	G4NB40_MAGO7
biological_process	GO:0007015	actin filament organization	1	8	0.125	0.749342	0.479162	1	1	G4MSW7_MAGO7
cellular_component	GO:0005854	nascent polypeptide-associated complex	1	3	0.333333	0.976434	0.250329	1	1	G4MQ86_MAGO7
biological_process	GO:0000422	autophagy of mitochondrion	1	5	0.2	0.908025	0.426184	1	1	ATG1_MAGO7
cellular_component	GO:0005849	mRNA cleavage factor complex	1	4	0.25	0.803722	0.578934	1	1	G4N654_MAGO7
cellular_component	GO:0032865	ERMES complex	1	5	0.2	0.930597	0.381411	1	1	MMM1_MAGO7
molecular_function	GO:0120013	lipid transfer activity	1	2	0.5	0.964136	0.28934	1	1	MMM1_MAGO7
biological_process	GO:0015917	aminophospholipid transport	1	1	1	1	0.0883546	1	1	MMM1_MAGO7
biological_process	GO:0000002	mitochondrial genome maintenance	1	16	0.0625	0.51875	0.811637	1	1	MMM1_MAGO7
biological_process	GO:0070096	mitochondrial outer membrane translocase complex assembly	1	3	0.333333	0.978018	0.242398	1	1	MMM1_MAGO7
biological_process	GO:1990456	mitochondrion-endoplasmic reticulum membrane tethering	1	3	0.333333	0.978018	0.242398	1	1	MMM1_MAGO7
biological_process	GO:0045040	protein insertion into mitochondrial outer membrane	1	5	0.2	0.934963	0.370483	1	1	MMM1_MAGO7
biological_process	GO:0000723	telomere maintenance	1	13	0.0769231	0.489502	0.828367	1	1	MMM1_MAGO7
biological_process	GO:0006869	lipid transport	1	12	0.0833333	0.91617	0.211441	1	1	G4NFC0_MAGO7
cellular_component	GO:0098562	cytoplasmic side of membrane	1	1	1	0.987653	0.0979303	1	1	DHH1_MAGO7
molecular_function	GO:0003682	chromatin binding	1	25	0.04	0.528315	0.734064	1	1	DHH1_MAGO7
biological_process	GO:0045900	negative regulation of translational elongation	1	1	1	0.992217	0.168926	1	1	DHH1_MAGO7
biological_process	GO:0033962	P-body assembly	1	1	1	1	0.00778319	1	0.988	DHH1_MAGO7
biological_process	GO:0045727	positive regulation of translation	1	2	0.5	0.746926	0.639078	1	1	DHH1_MAGO7
biological_process	GO:0010603	regulation of cytoplasmic mRNA processing body assembly	1	1	1	1	0.00778319	1	0.988	DHH1_MAGO7
molecular_function	GO:0017070	U6 snRNA binding	1	2	0.5	0.993319	0.156966	1	1	G4N5D4_MAGO7
biological_process	GO:0045292	mRNA cis splicing, via spliceosome	1	13	0.0769231	0.837548	0.419681	1	1	G4NLD4_MAGO7
cellular_component	GO:0005684	U2-type spliceosomal complex	1	4	0.25	0.561908	0.785398	1	1	G4NHA6_MAGO7
cellular_component	GO:0005934	cellular bud tip	1	9	0.111111	0.803722	0.578934	1	1	G4MUH5_MAGO7
biological_process	GO:0016973	poly(A)+ mRNA export from nucleus	1	10	0.1	0.780921	0.603987	1	1	G4MUH5_MAGO7
biological_process	GO:0006979	response to oxidative stress	1	11	0.0909091	0.523405	0.699932	1	1	G4N7K9_MAGO7
biological_process	GO:0045721	negative regulation of gluconeogenesis	1	5	0.2	0.934963	0.370483	1	1	G4N7T3_MAGO7
molecular_function	GO:0004128	cytochrome-b5 reductase activity, acting on NAD(P)H	1	12	0.0833333	0.742986	0.641378	1	1	G4N6N3_MAGO7
molecular_function	GO:0008234	cysteine-type peptidase activity	1	4	0.25	0.958849	0.104207	1	1	G4MST5_MAGO7
biological_process	GO:0006915	apoptotic process	1	6	0.166667	0.972657	0.152831	1	1	G4MRM8_MAGO7
molecular_function	GO:0000977	RNA polymerase II transcription regulatory region sequence-specific DNA binding	1	2	0.5	0.964136	0.28934	1	1	MIG1_MAGO7
molecular_function	GO:0016829	lyase activity	1	29	0.0344828	0.0450723	0.98075	0.922	1	G4MYI6_MAGO7
molecular_function	GO:0030151	molybdenum ion binding	1	7	0.142857	0.893449	0.450039	1	1	G5EH16_MAGO7
molecular_function	GO:0004806	triglyceride lipase activity	1	7	0.142857	0.893449	0.450039	1	1	G4MQR8_MAGO7
biological_process	GO:0016042	lipid catabolic process	1	23	0.0434783	0.119094	0.97582	1	1	G4MQR8_MAGO7
cellular_component	GO:0070971	endoplasmic reticulum exit site	1	3	0.333333	0.976434	0.250329	1	1	SEC24_MAGO7
molecular_function	GO:0001228	DNA-binding transcription activator activity, RNA polymerase II-specific	1	5	0.2	0.943428	0.347532	1	1	G4NC05_MAGO7
biological_process	GO:0048315	conidium formation	1	9	0.111111	0.948667	0.219079	1	1	G4N1B2_MAGO7
biological_process	GO:0000083	regulation of transcription involved in G1/S transition of mitotic cell cycle	1	5	0.2	0.961616	0.18553	1	1	G4MTA2_MAGO7
molecular_function	GO:0004535	poly(A)-specific ribonuclease activity	1	3	0.333333	0.981046	0.225971	1	1	G4MUF8_MAGO7
biological_process	GO:0009231	riboflavin biosynthetic process	1	8	0.125	0.847169	0.523277	1	1	G4N9R2_MAGO7
biological_process	GO:0006627	protein processing involved in protein targeting to mitochondrion	1	4	0.25	0.95859	0.309394	1	1	G4N5F1_MAGO7
biological_process	GO:0072671	mitochondria-associated ubiquitin-dependent protein catabolic process	1	2	0.5	0.992217	0.168926	1	1	G4MUH5_MAGO7
biological_process	GO:0030433	ubiquitin-dependent ERAD pathway	1	20	0.05	0.692934	0.591519	1	1	G4MQ58_MAGO7
molecular_function	GO:0005198	structural molecule activity	1	11	0.0909091	0.0466602	0.978805	0.929	1	G4N0Z8_MAGO7
biological_process	GO:0045893	positive regulation of transcription, DNA-templated	1	2	0.5	0.980355	0.0508583	1	1	G4N0G9_MAGO7
cellular_component	GO:0030173	integral component of Golgi membrane	1	9	0.111111	0.803722	0.578934	1	1	G4MLK4_MAGO7
biological_process	GO:0030071	regulation of mitotic metaphase/anaphase transition	1	4	0.25	0.645384	0.726819	1	1	G4N6S5_MAGO7
biological_process	GO:0006310	DNA recombination	1	24	0.0416667	0.508371	0.687386	1	1	G4MP38_MAGO7
biological_process	GO:0006260	DNA replication	1	24	0.0416667	0.377888	0.776124	1	1	G4MP38_MAGO7
biological_process	GO:0000466	maturation of 5.8S rRNA from tricistronic rRNA transcript (SSU-rRNA, 5.8S rRNA, LSU-rRNA)	1	8	0.125	0.431602	0.803106	1	1	G4NHA6_MAGO7
biological_process	GO:0042254	ribosome biogenesis	1	23	0.0434783	0.230715	0.851368	1	1	G4N8S8_MAGO7
cellular_component	GO:0005874	microtubule	1	34	0.0294118	0.276967	0.892999	1	1	G4MKU1_MAGO7
cellular_component	GO:0031011	Ino80 complex	1	13	0.0769231	0.662977	0.713489	1	1	G4MXK8_MAGO7
molecular_function	GO:0031593	polyubiquitin modification-dependent protein binding	1	3	0.333333	0.981046	0.225971	1	1	G4MUE8_MAGO7
biological_process	GO:0031145	anaphase-promoting complex-dependent catabolic process	1	7	0.142857	0.878541	0.476972	1	1	G4N6S5_MAGO7
biological_process	GO:0006974	cellular response to DNA damage stimulus	1	9	0.111111	0.702222	0.395225	1	1	G4MTA2_MAGO7
biological_process	GO:0007059	chromosome segregation	1	13	0.0769231	0.671396	0.484183	1	1	G4N8V4_MAGO7
biological_process	GO:0007052	mitotic spindle organization	1	3	0.333333	0.746926	0.639078	1	1	G4NF04_MAGO7
molecular_function	GO:0031176	endo-1,4-beta-xylanase activity	1	11	0.0909091	0.774376	0.609347	1	1	G4NBN8_MAGO7
biological_process	GO:0045493	xylan catabolic process	1	29	0.0344828	0.259319	0.932396	1	1	G4NBN8_MAGO7
biological_process	GO:0006402	mRNA catabolic process	1	3	0.333333	0.999916	0.000362356	1	0.136	G4MUF8_MAGO7
biological_process	GO:0106035	protein maturation by [4Fe-4S] cluster transfer	1	3	0.333333	0.978018	0.242398	1	1	G4N1C1_MAGO7
biological_process	GO:0051321	meiotic cell cycle	1	5	0.2	0.465098	0.74614	1	1	G4N9J8_MAGO7
cellular_component	GO:0005840	ribosome	1	92	0.0108696	8.65544e-06	0.999999	0	1	G4NC03_MAGO7
biological_process	GO:0051276	chromosome organization	1	4	0.25	0.47698	0.624135	1	1	G4N8V4_MAGO7
molecular_function	GO:0008171	O-methyltransferase activity	1	18	0.0555556	0.359764	0.891925	1	1	G4NCB2_MAGO7
biological_process	GO:0006665	sphingolipid metabolic process	1	6	0.166667	0.767358	0.510498	1	1	G4MKJ1_MAGO7
molecular_function	GO:0030145	manganese ion binding	1	8	0.125	0.865371	0.495097	1	1	G4N7I3_MAGO7
biological_process	GO:0030242	autophagy of peroxisome	1	3	0.333333	0.934963	0.370483	1	1	G4NFW8_MAGO7
cellular_component	GO:0061908	phagophore	1	2	0.5	0.991637	0.174741	1	1	ATG1_MAGO7
biological_process	GO:0044805	late nucleophagy	1	2	0.5	0.992217	0.168926	1	1	ATG1_MAGO7
biological_process	GO:0034727	piecemeal microautophagy of the nucleus	1	2	0.5	0.978018	0.242398	1	1	ATG1_MAGO7
cellular_component	GO:0097635	extrinsic component of autophagosome membrane	1	1	1	1	0.0915524	1	1	ATG1_MAGO7
cellular_component	GO:0120095	vacuole-isolation membrane contact site	1	1	1	1	0.0915524	1	1	ATG1_MAGO7
biological_process	GO:0075016	appressorium formation	1	3	0.333333	0.908025	0.426184	1	1	ATG1_MAGO7
biological_process	GO:0048102	autophagic cell death	1	2	0.5	0.992217	0.168926	1	1	ATG1_MAGO7
biological_process	GO:0120164	conidium germination	1	1	1	1	0.0883546	1	1	ATG1_MAGO7
biological_process	GO:0075307	positive regulation of conidium formation	1	1	1	1	0.0883546	1	1	ATG1_MAGO7
biological_process	GO:0009847	spore germination	1	1	1	1	0.0883546	1	1	ATG1_MAGO7
biological_process	GO:0016239	positive regulation of macroautophagy	1	4	0.25	0.878541	0.476972	1	1	G4MTA2_MAGO7
cellular_component	GO:0051285	cell cortex of cell tip	1	10	0.1	0.733348	0.652651	1	1	MYO1_MAGO7
cellular_component	GO:0031097	medial cortex	1	6	0.166667	0.87096	0.489618	1	1	MYO1_MAGO7
cellular_component	GO:0045160	myosin I complex	1	1	1	1	0.0915524	1	1	MYO1_MAGO7
cellular_component	GO:0044853	plasma membrane raft	1	1	1	1	0.0915524	1	1	MYO1_MAGO7
molecular_function	GO:0071933	Arp2/3 complex binding	1	2	0.5	0.993319	0.156966	1	1	MYO1_MAGO7
molecular_function	GO:0000146	microfilament motor activity	1	1	1	1	0.0818233	1	1	MYO1_MAGO7
biological_process	GO:0044855	plasma membrane raft distribution	1	1	1	1	0.0883546	1	1	MYO1_MAGO7
biological_process	GO:0030838	positive regulation of actin filament polymerization	1	1	1	0.645384	0.726819	1	1	MYO1_MAGO7
biological_process	GO:2000601	positive regulation of Arp2/3 complex-mediated actin nucleation	1	4	0.25	0.95859	0.309394	1	1	MYO1_MAGO7
biological_process	GO:0032436	positive regulation of proteasomal ubiquitin-dependent protein catabolic process	1	3	0.333333	0.978018	0.242398	1	1	G4MUH5_MAGO7
cellular_component	GO:0005952	cAMP-dependent protein kinase complex	1	2	0.5	0.991637	0.174741	1	1	G4N7T3_MAGO7
molecular_function	GO:0051287	NAD binding	1	33	0.030303	0.289497	0.88598	1	1	G4MUJ2_MAGO7
biological_process	GO:0048478	replication fork protection	1	4	0.25	0.95859	0.309394	1	1	G4N814_MAGO7
biological_process	GO:0016226	iron-sulfur cluster assembly	1	13	0.0769231	0.837548	0.419681	1	1	G4NDU1_MAGO7
biological_process	GO:0006891	intra-Golgi vesicle-mediated transport	1	8	0.125	0.847169	0.523277	1	1	G4MLK4_MAGO7
biological_process	GO:0006486	protein glycosylation	1	27	0.037037	0.102739	0.979951	1	1	G4MQ31_MAGO7
biological_process	GO:0006099	tricarboxylic acid cycle	1	18	0.0555556	0.51875	0.811637	1	1	G4MUJ2_MAGO7
molecular_function	GO:0004100	chitin synthase activity	1	7	0.142857	0.893449	0.450039	1	1	G4N1B2_MAGO7
molecular_function	GO:0051537	2 iron, 2 sulfur cluster binding	1	18	0.0555556	0.559944	0.785432	1	1	G4N1C1_MAGO7
molecular_function	GO:0051539	4 iron, 4 sulfur cluster binding	1	30	0.0333333	0.282864	0.923329	1	1	G4MK85_MAGO7
molecular_function	GO:0030544	Hsp70 protein binding	1	5	0.2	0.943428	0.347532	1	1	G4N1N5_MAGO7
biological_process	GO:0009116	nucleoside metabolic process	1	29	0.0344828	0.352371	0.851843	1	1	G4MWH7_MAGO7
cellular_component	GO:0016272	prefoldin complex	1	6	0.166667	0.90207	0.438107	1	1	G4MNI8_MAGO7
molecular_function	GO:0016628	oxidoreductase activity, acting on the CH-CH group of donors, NAD or NADP as acceptor	1	5	0.2	0.862423	0.381138	1	1	G4MW05_MAGO7
molecular_function	GO:0008131	primary amine oxidase activity	1	7	0.142857	0.893449	0.450039	1	1	G5EH07_MAGO7
molecular_function	GO:0048038	quinone binding	1	10	0.1	0.774376	0.609347	1	1	G5EH07_MAGO7
biological_process	GO:0009308	amine metabolic process	1	7	0.142857	0.91617	0.211441	1	1	G5EH07_MAGO7
biological_process	GO:0006623	protein targeting to vacuole	1	9	0.111111	0.746926	0.639078	1	1	G4MXK4_MAGO7
biological_process	GO:0043162	ubiquitin-dependent protein catabolic process via the multivesicular body sorting pathway	1	2	0.5	0.908025	0.426184	1	1	G4MUH5_MAGO7
biological_process	GO:0009058	biosynthetic process	1	23	0.0434783	0.715485	0.328839	1	1	G4MX94_MAGO7
cellular_component	GO:0031515	tRNA (m1A) methyltransferase complex	1	3	0.333333	0.976434	0.250329	1	1	G4N2N9_MAGO7
cellular_component	GO:0000812	Swr1 complex	1	5	0.2	0.930597	0.381411	1	1	G4MXK8_MAGO7
biological_process	GO:0043486	histone exchange	1	8	0.125	0.746926	0.639078	1	1	G4MXK8_MAGO7
cellular_component	GO:0000439	transcription factor TFIIH core complex	1	7	0.142857	0.87096	0.489618	1	1	G4ML50_MAGO7
molecular_function	GO:0003935	GTP cyclohydrolase II activity	1	2	0.5	0.993319	0.156966	1	1	G4N9R2_MAGO7
molecular_function	GO:0043531	ADP binding	1	8	0.125	0.865371	0.495097	1	1	G4MWH7_MAGO7
molecular_function	GO:0030619	U1 snRNA binding	1	3	0.333333	0.981046	0.225971	1	1	G4N5D4_MAGO7
biological_process	GO:0007064	mitotic sister chromatid cohesion	1	8	0.125	0.712824	0.671069	1	1	G4N221_MAGO7
cellular_component	GO:0000145	exocyst	1	8	0.125	0.837977	0.536417	1	1	G4N971_MAGO7
biological_process	GO:0032220	plasma membrane fusion involved in cytogamy	1	5	0.2	0.934963	0.370483	1	1	G4N6M5_MAGO7
cellular_component	GO:0000818	nuclear MIS12/MIND complex	1	2	0.5	0.991637	0.174741	1	1	G4MTB0_MAGO7
molecular_function	GO:0140078	class I DNA-(apurinic or apyrimidinic site) endonuclease activity	1	3	0.333333	0.981046	0.225971	1	1	G4NCQ8_MAGO7
molecular_function	GO:0016620	oxidoreductase activity, acting on the aldehyde or oxo group of donors, NAD or NADP as acceptor	1	17	0.0588235	0.339117	0.900811	1	1	G4NFL6_MAGO7
cellular_component	GO:0051286	cell tip	1	5	0.2	0.962295	0.10701	1	1	G5EHW2_MAGO7
biological_process	GO:0006541	glutamine metabolic process	1	13	0.0769231	0.580319	0.773145	1	1	G4MVB1_MAGO7
cellular_component	GO:1902494	catalytic complex	1	2	0.5	0.832428	0.221873	1	1	G4ML72_MAGO7
cellular_component	GO:1990904	ribonucleoprotein complex	1	6	0.166667	0.020716	0.989693	0.453	1	G4ML72_MAGO7
biological_process	GO:0034470	ncRNA processing	1	2	0.5	0.273238	0.810338	1	1	G4ML72_MAGO7
molecular_function	GO:0004190	aspartic-type endopeptidase activity	1	23	0.0434783	0.427592	0.860212	1	1	G4MP93_MAGO7
biological_process	GO:0006450	regulation of translational fidelity	1	5	0.2	0.847169	0.523277	1	1	G4NC81_MAGO7
cellular_component	GO:0000324	fungal-type vacuole	1	6	0.166667	0.310376	0.875382	1	1	G4N7T3_MAGO7
biological_process	GO:0070987	error-free translesion synthesis	1	5	0.2	0.934963	0.370483	1	1	G5EH81_MAGO7
molecular_function	GO:0000293	ferric-chelate reductase activity	1	12	0.0833333	0.742986	0.641378	1	1	G4NCU9_MAGO7
biological_process	GO:0008608	attachment of spindle microtubules to kinetochore	1	7	0.142857	0.899413	0.321102	1	1	G4NDQ7_MAGO7
biological_process	GO:0065003	protein-containing complex assembly	1	4	0.25	0.186503	0.877694	1	1	G4N8S8_MAGO7
biological_process	GO:0006637	acyl-CoA metabolic process	1	3	0.333333	0.489502	0.828367	1	1	G4N4D1_MAGO7
molecular_function	GO:0016531	copper chaperone activity	1	2	0.5	0.993319	0.156966	1	1	G5EHG1_MAGO7
biological_process	GO:0006878	cellular copper ion homeostasis	1	11	0.0909091	0.746926	0.639078	1	1	G5EHG1_MAGO7
biological_process	GO:0008535	respiratory chain complex IV assembly	1	1	1	0.961616	0.18553	1	1	G5EHG1_MAGO7
molecular_function	GO:0004169	dolichyl-phosphate-mannose-protein mannosyltransferase activity	1	3	0.333333	0.981046	0.225971	1	1	G5EHM5_MAGO7
biological_process	GO:0071555	cell wall organization	1	14	0.0714286	0.838628	0.332636	1	1	G4N1B2_MAGO7
cellular_component	GO:0031083	BLOC-1 complex	1	2	0.5	0.991637	0.174741	1	1	G4N9V4_MAGO7
biological_process	GO:0048280	vesicle fusion with Golgi apparatus	1	4	0.25	0.95859	0.309394	1	1	G4NC71_MAGO7
cellular_component	GO:0048188	Set1C/COMPASS complex	1	6	0.166667	0.90207	0.438107	1	1	G5EI22_MAGO7
molecular_function	GO:0010181	FMN binding	1	23	0.0434783	0.427592	0.860212	1	1	G4N585_MAGO7
cellular_component	GO:0030915	Smc5-Smc6 complex	1	5	0.2	0.930597	0.381411	1	1	G4N7F9_MAGO7
biological_process	GO:0007076	mitotic chromosome condensation	1	4	0.25	0.908025	0.426184	1	1	G4MV38_MAGO7
biological_process	GO:0035103	sterol regulatory element binding protein cleavage	1	2	0.5	0.992217	0.168926	1	1	G4MZF4_MAGO7
biological_process	GO:0033314	mitotic DNA replication checkpoint signaling	1	4	0.25	0.95859	0.309394	1	1	G4N814_MAGO7
biological_process	GO:0006479	protein methylation	1	7	0.142857	0.51875	0.811637	1	1	G4MTG8_MAGO7
cellular_component	GO:0030688	preribosome, small subunit precursor	1	10	0.1	0.733348	0.652651	1	1	G4NCA1_MAGO7
biological_process	GO:0031505	fungal-type cell wall organization	1	10	0.1	0.932103	0.208583	1	1	G4MNE6_MAGO7
molecular_function	GO:0050072	m7G(5')pppN diphosphatase activity	1	3	0.333333	0.981046	0.225971	1	1	G4N7I3_MAGO7
molecular_function	GO:0030246	carbohydrate binding	1	27	0.037037	0.106942	0.967876	0.999	1	G4MQ58_MAGO7
cellular_component	GO:0005680	anaphase-promoting complex	1	10	0.1	0.768704	0.617561	1	1	G4N6S5_MAGO7
biological_process	GO:0070682	proteasome regulatory particle assembly	1	9	0.111111	0.81447	0.565496	1	1	G4MRM8_MAGO7
cellular_component	GO:0030132	clathrin coat of coated pit	1	2	0.5	0.993379	0.0694027	1	0.999	G4N0Z8_MAGO7
cellular_component	GO:0030130	clathrin coat of trans-Golgi network vesicle	1	2	0.5	0.993379	0.0694027	1	0.999	G4N0Z8_MAGO7
cellular_component	GO:0071439	clathrin complex	1	1	1	1	0.0915524	1	1	G4N0Z8_MAGO7
molecular_function	GO:0032051	clathrin light chain binding	1	1	1	1	0.0818233	1	1	G4N0Z8_MAGO7
cellular_component	GO:0042729	DASH complex	1	9	0.111111	0.803722	0.578934	1	1	G4NDQ7_MAGO7
molecular_function	GO:0004326	tetrahydrofolylpolyglutamate synthase activity	1	4	0.25	0.964136	0.28934	1	1	G4MZH5_MAGO7
biological_process	GO:0006730	one-carbon metabolic process	1	12	0.0833333	0.549046	0.793282	1	1	G4MZH5_MAGO7
biological_process	GO:0000278	mitotic cell cycle	1	8	0.125	0.757668	0.355988	1	1	G4N8V4_MAGO7
molecular_function	GO:0016429	tRNA (adenine-N1-)-methyltransferase activity	1	2	0.5	0.993319	0.156966	1	1	G4N2N9_MAGO7
biological_process	GO:0044550	secondary metabolite biosynthetic process	1	15	0.0666667	0.159195	0.964844	1	1	G4NED1_MAGO7
biological_process	GO:0016482	cytosolic transport	1	2	0.5	0.970653	0.120015	1	1	G4MMY1_MAGO7
molecular_function	GO:0016791	phosphatase activity	1	13	0.0769231	0.504174	0.647753	1	1	G4NLW2_MAGO7
biological_process	GO:0061817	endoplasmic reticulum-plasma membrane tethering	1	3	0.333333	0.978018	0.242398	1	1	G4NFC0_MAGO7
biological_process	GO:0000027	ribosomal large subunit assembly	1	13	0.0769231	0.678898	0.700233	1	1	G4N7L9_MAGO7
molecular_function	GO:0050614	delta24-sterol reductase activity	1	3	0.333333	0.981046	0.225971	1	1	G4NCT5_MAGO7
biological_process	GO:0008655	pyrimidine-containing compound salvage	1	2	0.5	0.978018	0.242398	1	1	G4MRK8_MAGO7
biological_process	GO:0016573	histone acetylation	1	9	0.111111	0.983293	0.082564	1	1	G4N1E0_MAGO7
cellular_component	GO:0016514	SWI/SNF complex	1	2	0.5	0.991637	0.174741	1	1	G4N7K9_MAGO7
molecular_function	GO:0070403	NAD+ binding	1	11	0.0909091	0.774376	0.609347	1	1	G4NI80_MAGO7
biological_process	GO:0006751	glutathione catabolic process	1	6	0.166667	0.908025	0.426184	1	1	G4MQ98_MAGO7
biological_process	GO:0000462	maturation of SSU-rRNA from tricistronic rRNA transcript (SSU-rRNA, 5.8S rRNA, LSU-rRNA)	1	9	0.111111	0.544476	0.722645	1	1	G4NHA6_MAGO7
molecular_function	GO:0031418	L-ascorbic acid binding	1	6	0.166667	0.919653	0.400969	1	1	G4NJ47_MAGO7
biological_process	GO:0019222	regulation of metabolic process	1	1	1	0.999986	3.16206e-05	1	0.013	G4N857_MAGO7
cellular_component	GO:0005665	RNA polymerase II, core complex	1	11	0.0909091	0.733348	0.652651	1	1	G4N973_MAGO7
biological_process	GO:0009968	negative regulation of signal transduction	1	1	1	0.767358	0.510498	1	1	G4MSZ4_MAGO7
biological_process	GO:0019346	transsulfuration	1	8	0.125	0.847169	0.523277	1	1	G4MYI6_MAGO7
molecular_function	GO:0017116	single-stranded DNA helicase activity	1	7	0.142857	0.8359	0.536472	1	1	G4MK85_MAGO7
biological_process	GO:0033567	DNA replication, Okazaki fragment processing	1	2	0.5	0.978018	0.242398	1	1	G4MK85_MAGO7
cellular_component	GO:0030121	AP-1 adaptor complex	1	3	0.333333	0.976434	0.250329	1	1	G4MMY1_MAGO7
molecular_function	GO:0035615	clathrin adaptor activity	1	3	0.333333	0.981046	0.225971	1	1	G4N1S9_MAGO7
molecular_function	GO:0008534	oxidized purine nucleobase lesion DNA N-glycosylase activity	1	1	1	1	0.0818233	1	1	G4NCQ8_MAGO7
biological_process	GO:0006285	base-excision repair, AP site formation	1	5	0.2	0.934963	0.370483	1	1	G4NCQ8_MAGO7
biological_process	GO:0002098	tRNA wobble uridine modification	1	13	0.0769231	0.489502	0.828367	1	1	G4N648_MAGO7
cellular_component	GO:0030289	protein phosphatase 4 complex	1	2	0.5	0.991637	0.174741	1	1	G4MSF0_MAGO7
biological_process	GO:0000724	double-strand break repair via homologous recombination	1	5	0.2	0.717983	0.56566	1	1	G4N7F9_MAGO7
biological_process	GO:0000480	endonucleolytic cleavage in 5'-ETS of tricistronic rRNA transcript (SSU-rRNA, 5.8S rRNA, LSU-rRNA)	1	14	0.0714286	0.645384	0.726819	1	1	G4NCA1_MAGO7
biological_process	GO:0000447	endonucleolytic cleavage in ITS1 to separate SSU-rRNA from 5.8S rRNA and LSU-rRNA from tricistronic rRNA transcript (SSU-rRNA, 5.8S rRNA, LSU-rRNA)	1	17	0.0588235	0.549046	0.793282	1	1	G4NCA1_MAGO7
biological_process	GO:0000472	endonucleolytic cleavage to generate mature 5'-end of SSU-rRNA from (SSU-rRNA, 5.8S rRNA, LSU-rRNA)	1	15	0.0666667	0.612473	0.751054	1	1	G4NCA1_MAGO7
molecular_function	GO:0003730	mRNA 3'-UTR binding	1	1	1	0.993319	0.156966	1	1	G4MY97_MAGO7
molecular_function	GO:0048027	mRNA 5'-UTR binding	1	1	1	1	0.0818233	1	1	G4MY97_MAGO7
molecular_function	GO:0004540	ribonuclease activity	1	3	0.333333	0.930697	0.167372	1	1	G4MY97_MAGO7
molecular_function	GO:0000900	translation repressor activity, mRNA regulatory element binding	1	1	1	1	0.0818233	1	1	G4MY97_MAGO7
biological_process	GO:0008298	intracellular mRNA localization	1	4	0.25	0.95859	0.309394	1	1	G4MY97_MAGO7
biological_process	GO:1903450	regulation of G1 to G0 transition	1	1	1	1	0.0883546	1	1	G4MY97_MAGO7
biological_process	GO:0000747	conjugation with cellular fusion	1	2	0.5	0.988852	0.0377442	1	1	G4MUV9_MAGO7
molecular_function	GO:0015450	protein-transporting ATPase activity	1	2	0.5	0.993319	0.156966	1	1	G4ND44_MAGO7
cellular_component	GO:0031981	nuclear lumen	1	3	0.333333	0.475591	0.610302	1	1	G4NB99_MAGO7
biological_process	GO:0033617	mitochondrial cytochrome c oxidase assembly	1	8	0.125	0.847169	0.523277	1	1	G4NHG3_MAGO7
cellular_component	GO:0061617	MICOS complex	1	3	0.333333	0.976434	0.250329	1	1	G4NBT2_MAGO7
biological_process	GO:0042407	cristae formation	1	3	0.333333	0.978018	0.242398	1	1	G4NBT2_MAGO7
cellular_component	GO:0000148	1,3-beta-D-glucan synthase complex	1	1	1	1	0.0915524	1	1	G4NDY8_MAGO7
molecular_function	GO:0003843	1,3-beta-D-glucan synthase activity	1	1	1	1	0.0818233	1	1	G4NDY8_MAGO7
biological_process	GO:0006075	(1->3)-beta-D-glucan biosynthetic process	1	1	1	1	0.0883546	1	1	G4NDY8_MAGO7
cellular_component	GO:0044695	Dsc E3 ubiquitin ligase complex	1	1	1	1	0.0915524	1	1	G4MZF4_MAGO7
cellular_component	GO:0005778	peroxisomal membrane	1	10	0.1	0.530076	0.805115	1	1	G4NCH6_MAGO7
biological_process	GO:0016560	protein import into peroxisome matrix, docking	1	4	0.25	0.95859	0.309394	1	1	G4NCH6_MAGO7
biological_process	GO:0000727	double-strand break repair via break-induced replication	1	10	0.1	0.780921	0.603987	1	1	G4N814_MAGO7
biological_process	GO:1902975	mitotic DNA replication initiation	1	4	0.25	0.95859	0.309394	1	1	G4N814_MAGO7
molecular_function	GO:0004521	endoribonuclease activity	1	9	0.111111	0.663988	0.618613	1	1	G4MME3_MAGO7
molecular_function	GO:0004518	nuclease activity	1	5	0.2	0.657027	0.498326	1	1	G4ND24_MAGO7
biological_process	GO:1901566	organonitrogen compound biosynthetic process	1	7	0.142857	2.62219e-08	1	0	1	G4N2U3_MAGO7
molecular_function	GO:0019829	ATPase-coupled cation transmembrane transporter activity	1	8	0.125	0.339117	0.900811	1	1	G4N3A4_MAGO7
cellular_component	GO:0000151	ubiquitin ligase complex	1	2	0.5	0.863987	0.327082	1	1	G4MUH5_MAGO7
biological_process	GO:0042256	mature ribosome assembly	1	4	0.25	0.95859	0.309394	1	1	G4MNZ9_MAGO7
cellular_component	GO:0005682	U5 snRNP	1	8	0.125	0.837977	0.536417	1	1	G4N5D4_MAGO7
molecular_function	GO:0061133	endopeptidase activator activity	1	3	0.333333	0.981046	0.225971	1	1	G4N5F1_MAGO7
molecular_function	GO:0070628	proteasome binding	1	6	0.166667	0.919653	0.400969	1	1	G4MUE8_MAGO7
biological_process	GO:0070534	protein K63-linked ubiquitination	1	2	0.5	0.992217	0.168926	1	1	G4N5Z2_MAGO7
biological_process	GO:0006366	transcription by RNA polymerase II	1	6	0.166667	0.999938	0.000171452	1	0.059	G4N973_MAGO7
biological_process	GO:0071596	ubiquitin-dependent protein catabolic process via the N-end rule pathway	1	3	0.333333	0.978018	0.242398	1	1	G4MPW7_MAGO7
biological_process	GO:0015693	magnesium ion transport	1	5	0.2	0.908025	0.426184	1	1	G4N7T2_MAGO7
cellular_component	GO:0005956	protein kinase CK2 complex	1	3	0.333333	0.976434	0.250329	1	1	G4NCZ6_MAGO7
biological_process	GO:0018105	peptidyl-serine phosphorylation	1	3	0.333333	0.978018	0.242398	1	1	G4N814_MAGO7
biological_process	GO:0018107	peptidyl-threonine phosphorylation	1	3	0.333333	0.978018	0.242398	1	1	G4N814_MAGO7
cellular_component	GO:0030904	retromer complex	1	3	0.333333	0.95571	0.319009	1	1	G4MZL7_MAGO7
biological_process	GO:0043983	histone H4-K12 acetylation	1	1	1	1	0.0883546	1	1	G4MXK8_MAGO7
biological_process	GO:0043981	histone H4-K5 acetylation	1	1	1	1	0.0883546	1	1	G4MXK8_MAGO7
biological_process	GO:0043982	histone H4-K8 acetylation	1	1	1	1	0.0883546	1	1	G4MXK8_MAGO7
biological_process	GO:0071930	negative regulation of transcription involved in G1/S transition of mitotic cell cycle	1	1	1	1	0.0883546	1	1	G4NI33_MAGO7
molecular_function	GO:0016788	hydrolase activity, acting on ester bonds	1	13	0.0769231	0.351787	0.728768	1	1	G4MNY6_MAGO7
cellular_component	GO:0005802	trans-Golgi network	1	6	0.166667	0.90207	0.438107	1	1	G4MVB3_MAGO7
biological_process	GO:0030037	actin filament reorganization involved in cell cycle	1	1	1	1	0.0883546	1	1	G4MVB3_MAGO7
biological_process	GO:0043001	Golgi to plasma membrane protein transport	1	6	0.166667	0.878541	0.476972	1	1	G4MVB3_MAGO7
molecular_function	GO:0004534	5'-3' exoribonuclease activity	1	2	0.5	0.993319	0.156966	1	1	G4MV17_MAGO7
molecular_function	GO:0003747	translation release factor activity	1	5	0.2	0.943428	0.347532	1	1	G4NC31_MAGO7
molecular_function	GO:0036374	glutathione hydrolase activity	1	4	0.25	0.964136	0.28934	1	1	G4MQ98_MAGO7
biological_process	GO:0051641	cellular localization	1	1	1	0.93876	0.0891082	1	1	G4N9V4_MAGO7
molecular_function	GO:0016603	glutaminyl-peptide cyclotransferase activity	1	2	0.5	0.993319	0.156966	1	1	G4MWU4_MAGO7
cellular_component	GO:0000307	cyclin-dependent protein kinase holoenzyme complex	1	2	0.5	0.997159	0.04429	1	0.997	G4MNC3_MAGO7
molecular_function	GO:0000993	RNA polymerase II complex binding	1	2	0.5	0.964136	0.28934	1	1	G4N654_MAGO7
biological_process	GO:0006370	7-methylguanosine mRNA capping	1	3	0.333333	0.978018	0.242398	1	1	G4N4L3_MAGO7
biological_process	GO:0070816	phosphorylation of RNA polymerase II C-terminal domain	1	6	0.166667	0.878541	0.476972	1	1	G4ML50_MAGO7
biological_process	GO:0032956	regulation of actin cytoskeleton organization	1	5	0.2	0.56855	0.703565	1	1	G4MUH5_MAGO7
cellular_component	GO:0000775	chromosome, centromeric region	1	10	0.1	0.315495	0.849538	1	1	G4N814_MAGO7
molecular_function	GO:0097157	pre-mRNA intronic binding	1	2	0.5	0.993319	0.156966	1	1	G4N5D4_MAGO7
molecular_function	GO:0140326	ATPase-coupled intramembrane lipid transporter activity	1	4	0.25	0.943428	0.347532	1	1	G4NJ22_MAGO7
biological_process	GO:0034605	cellular response to heat	1	4	0.25	0.908025	0.426184	1	1	G4N8C1_MAGO7
molecular_function	GO:0009982	pseudouridine synthase activity	1	7	0.142857	0.893449	0.450039	1	1	G4MKS9_MAGO7
molecular_function	GO:0005516	calmodulin binding	1	5	0.2	0.943428	0.347532	1	1	G4N0F8_MAGO7
biological_process	GO:0043968	histone H2A acetylation	1	1	1	1	0.0883546	1	1	G4MYA8_MAGO7
biological_process	GO:0043967	histone H4 acetylation	1	1	1	1	0.00778319	1	0.988	G4MYA8_MAGO7
molecular_function	GO:0070577	lysine-acetylated histone binding	1	2	0.5	0.993319	0.156966	1	1	G4N7K9_MAGO7
molecular_function	GO:0015140	malate transmembrane transporter activity	1	3	0.333333	0.981046	0.225971	1	1	G4MY83_MAGO7
biological_process	GO:0032511	late endosome to vacuole transport via multivesicular body sorting pathway	1	7	0.142857	0.712824	0.671069	1	1	G4MUH5_MAGO7
molecular_function	GO:0004479	methionyl-tRNA formyltransferase activity	1	1	1	1	0.0818233	1	1	G4NEK1_MAGO7
cellular_component	GO:0016602	CCAAT-binding factor complex	1	2	0.5	0.991637	0.174741	1	1	G4NC05_MAGO7
cellular_component	GO:0035339	SPOTS complex	1	2	0.5	0.991637	0.174741	1	1	G4N522_MAGO7
molecular_function	GO:0004758	serine C-palmitoyltransferase activity	1	1	1	1	0.0818233	1	1	G4N522_MAGO7
biological_process	GO:0030148	sphingolipid biosynthetic process	1	4	0.25	0.847169	0.523277	1	1	G4N522_MAGO7
molecular_function	GO:0016300	tRNA (uracil) methyltransferase activity	1	1	1	0.981046	0.225971	1	1	G4N648_MAGO7
molecular_function	GO:0019887	protein kinase regulator activity	1	2	0.5	0.946086	0.178187	1	1	G4NCZ6_MAGO7
biological_process	GO:0031503	protein-containing complex localization	1	3	0.333333	0.446384	0.760228	1	1	G4N814_MAGO7
molecular_function	GO:0005337	nucleoside transmembrane transporter activity	1	2	0.5	0.993319	0.156966	1	1	G4N508_MAGO7
cellular_component	GO:0005955	calcineurin complex	1	2	0.5	0.991637	0.174741	1	1	G4MNE6_MAGO7
cellular_component	GO:0005675	transcription factor TFIIH holo complex	1	6	0.166667	0.87096	0.489618	1	1	G4ML50_MAGO7
cellular_component	GO:0030122	AP-2 adaptor complex	1	3	0.333333	0.976434	0.250329	1	1	G4N1S9_MAGO7
biological_process	GO:0072583	clathrin-dependent endocytosis	1	3	0.333333	0.978018	0.242398	1	1	G4N1S9_MAGO7
molecular_function	GO:0061608	nuclear import signal receptor activity	1	2	0.5	0.993319	0.156966	1	1	G4MZS0_MAGO7
biological_process	GO:0046822	regulation of nucleocytoplasmic transport	1	2	0.5	0.999223	0.0111615	1	0.995	G4MTA2_MAGO7
biological_process	GO:0005979	regulation of glycogen biosynthetic process	1	1	1	1	0.00778319	1	0.988	G4MNC3_MAGO7
biological_process	GO:0005981	regulation of glycogen catabolic process	1	1	1	0.992217	0.168926	1	1	G4MNC3_MAGO7
biological_process	GO:0006379	mRNA cleavage	1	6	0.166667	0.878541	0.476972	1	1	G4N654_MAGO7
biological_process	GO:0006378	mRNA polyadenylation	1	6	0.166667	0.878541	0.476972	1	1	G4N654_MAGO7
molecular_function	GO:0004407	histone deacetylase activity	1	2	0.5	0.943428	0.347532	1	1	G4N4X5_MAGO7
cellular_component	GO:0000796	condensin complex	1	3	0.333333	0.976434	0.250329	1	1	G4MV38_MAGO7
molecular_function	GO:0008138	protein tyrosine/serine/threonine phosphatase activity	1	8	0.125	0.865371	0.495097	1	1	G4N549_MAGO7
biological_process	GO:0019236	response to pheromone	1	1	1	0.996859	0.0273433	1	1	G4N845_MAGO7
biological_process	GO:0070262	peptidyl-serine dephosphorylation	1	5	0.2	0.934963	0.370483	1	1	G4N8C1_MAGO7
biological_process	GO:0000390	spliceosomal complex disassembly	1	2	0.5	0.992217	0.168926	1	1	G4NHA6_MAGO7
cellular_component	GO:0000814	ESCRT II complex	1	3	0.333333	0.976434	0.250329	1	1	G4NCT4_MAGO7
molecular_function	GO:0008139	nuclear localization sequence binding	1	2	0.5	0.993319	0.156966	1	1	G4NIB9_MAGO7
molecular_function	GO:0004723	calcium-dependent protein serine/threonine phosphatase activity	1	1	1	0.993319	0.156966	1	1	G4MNE6_MAGO7
molecular_function	GO:0008597	calcium-dependent protein serine/threonine phosphatase regulator activity	1	1	1	1	0.0818233	1	1	G4MNE6_MAGO7
biological_process	GO:0000754	adaptation of signaling pathway by response to pheromone involved in conjugation with cellular fusion	1	1	1	1	0.0883546	1	1	G4MNE6_MAGO7
biological_process	GO:0006873	cellular ion homeostasis	1	2	0.5	0.457122	0.729604	1	1	G4MNE6_MAGO7
biological_process	GO:0046856	phosphatidylinositol dephosphorylation	1	7	0.142857	0.878541	0.476972	1	1	G4NLW2_MAGO7
biological_process	GO:0000041	transition metal ion transport	1	7	0.142857	0.767358	0.510498	1	1	G4NCU9_MAGO7
molecular_function	GO:0003913	DNA photolyase activity	1	1	1	1	0.0818233	1	1	G4NL14_MAGO7
biological_process	GO:0018298	protein-chromophore linkage	1	3	0.333333	0.978018	0.242398	1	1	G4NL14_MAGO7
cellular_component	GO:0005876	spindle microtubule	1	2	0.5	0.95571	0.319009	1	1	G4NDQ7_MAGO7
biological_process	GO:0016567	protein ubiquitination	1	8	0.125	0.89194	0.282017	1	1	G4MPR1_MAGO7
cellular_component	GO:0061672	glutathione hydrolase complex	1	1	1	1	0.0915524	1	1	G4MQ98_MAGO7
molecular_function	GO:0051536	iron-sulfur cluster binding	1	7	0.142857	0.359276	0.820702	1	1	G4NDU1_MAGO7
biological_process	GO:0044571	[2Fe-2S] cluster assembly	1	3	0.333333	0.978018	0.242398	1	1	G4N1C1_MAGO7
biological_process	GO:0097502	mannosylation	1	4	0.25	0.95859	0.309394	1	1	G4MQ31_MAGO7
molecular_function	GO:0015297	antiporter activity	1	4	0.25	0.899263	0.31975	1	1	G4MKF0_MAGO7
molecular_function	GO:0008318	protein prenyltransferase activity	1	3	0.333333	0.919653	0.400969	1	1	G4MNG3_MAGO7
biological_process	GO:0018342	protein prenylation	1	2	0.5	0.934963	0.370483	1	1	G4MNG3_MAGO7
molecular_function	GO:0003864	3-methyl-2-oxobutanoate hydroxymethyltransferase activity	1	1	1	1	0.0818233	1	1	G4NB94_MAGO7
biological_process	GO:0015940	pantothenate biosynthetic process	1	5	0.2	0.934963	0.370483	1	1	G4NB94_MAGO7
biological_process	GO:0043488	regulation of mRNA stability	1	2	0.5	0.999948	0.000359625	1	0.134	G4N7X5_MAGO7
biological_process	GO:0009966	regulation of signal transduction	1	2	0.5	0.652231	0.553616	1	1	G4MTF6_MAGO7
cellular_component	GO:0030427	site of polarized growth	1	2	0.5	0.999163	0.00337483	1	0.361	G4NFW8_MAGO7
cellular_component	GO:0000112	nucleotide-excision repair factor 3 complex	1	4	0.25	0.95571	0.319009	1	1	G4ML50_MAGO7
biological_process	GO:0016043	cellular component organization	1	4	0.25	0.731773	0.321694	1	1	G4NDT9_MAGO7
molecular_function	GO:0015038	glutathione disulfide oxidoreductase activity	1	2	0.5	0.943428	0.347532	1	1	G4N1C1_MAGO7
molecular_function	GO:0097573	glutathione oxidoreductase activity	1	4	0.25	0.964136	0.28934	1	1	G4N1C1_MAGO7
biological_process	GO:0106034	protein maturation by [2Fe-2S] cluster transfer	1	1	1	1	0.0883546	1	1	G4N1C1_MAGO7
biological_process	GO:0006970	response to osmotic stress	1	3	0.333333	0.917436	0.287176	1	1	G4N1C1_MAGO7
cellular_component	GO:0016459	myosin complex	1	4	0.25	0.987653	0.0979303	1	1	G4NKK3_MAGO7
molecular_function	GO:0003774	cytoskeletal motor activity	1	5	0.2	0.990297	0.0447227	1	1	G4NKK3_MAGO7
biological_process	GO:0043087	regulation of GTPase activity	1	5	0.2	0.712824	0.671069	1	1	G4MV33_MAGO7
cellular_component	GO:0031932	TORC2 complex	1	5	0.2	0.930597	0.381411	1	1	G4N7N3_MAGO7
molecular_function	GO:0043399	tRNA A64-2'-O-ribosylphosphate transferase activity	1	1	1	1	0.0818233	1	1	G4MYV2_MAGO7
biological_process	GO:0019988	charged-tRNA amino acid modification	1	1	1	1	0.0883546	1	1	G4MYV2_MAGO7
biological_process	GO:0000209	protein polyubiquitination	1	4	0.25	0.988839	0.0919755	1	1	G4MUH5_MAGO7
molecular_function	GO:0004088	carbamoyl-phosphate synthase (glutamine-hydrolyzing) activity	1	3	0.333333	0.981046	0.225971	1	1	G4MVB1_MAGO7
biological_process	GO:0006207	'de novo' pyrimidine nucleobase biosynthetic process	1	5	0.2	0.934963	0.370483	1	1	G4MVB1_MAGO7
biological_process	GO:0000056	ribosomal small subunit export from nucleus	1	4	0.25	0.95859	0.309394	1	1	G4N871_MAGO7
molecular_function	GO:0016758	hexosyltransferase activity	1	5	0.2	0.495422	0.697325	1	1	G4NIF9_MAGO7
molecular_function	GO:0003954	NADH dehydrogenase activity	1	3	0.333333	0.805449	0.574463	1	1	G4N8E7_MAGO7
biological_process	GO:0006116	NADH oxidation	1	4	0.25	0.95859	0.309394	1	1	G4N8E7_MAGO7
biological_process	GO:0000082	G1/S transition of mitotic cell cycle	1	3	0.333333	0.943404	0.185136	1	1	G4N814_MAGO7
biological_process	GO:0051865	protein autoubiquitination	1	2	0.5	0.992217	0.168926	1	1	G4MUH5_MAGO7
biological_process	GO:0007021	tubulin complex assembly	1	6	0.166667	0.908025	0.426184	1	1	G4MZK1_MAGO7
molecular_function	GO:0003950	NAD+ ADP-ribosyltransferase activity	1	2	0.5	0.993319	0.156966	1	1	G4ML01_MAGO7
biological_process	GO:0006471	protein ADP-ribosylation	1	1	1	1	0.0883546	1	1	G4ML01_MAGO7
molecular_function	GO:0004126	cytidine deaminase activity	1	1	1	1	0.0818233	1	1	G4MRK8_MAGO7
molecular_function	GO:0047844	deoxycytidine deaminase activity	1	1	1	1	0.0818233	1	1	G4MRK8_MAGO7
biological_process	GO:0006217	deoxycytidine catabolic process	1	1	1	1	0.0883546	1	1	G4MRK8_MAGO7
cellular_component	GO:0005811	lipid droplet	1	6	0.166667	0.90207	0.438107	1	1	G4MLL8_MAGO7
cellular_component	GO:0097038	perinuclear endoplasmic reticulum	1	2	0.5	0.95571	0.319009	1	1	G4MWW2_MAGO7
cellular_component	GO:0030136	clathrin-coated vesicle	1	2	0.5	0.99818	0.0135706	1	0.905	G4N7C0_MAGO7
molecular_function	GO:0061629	RNA polymerase II-specific DNA-binding transcription factor binding	1	3	0.333333	0.981046	0.225971	1	1	G4N7K9_MAGO7
biological_process	GO:0000902	cell morphogenesis	1	4	0.25	0.932103	0.208583	1	1	G4MUV9_MAGO7
cellular_component	GO:0120114	Sm-like protein family complex	1	1	1	0.40672	0.819104	1	1	G4MT14_MAGO7
biological_process	GO:0000956	nuclear-transcribed mRNA catabolic process	1	5	0.2	0.999708	0.00125522	1	0.386	G4MT14_MAGO7
molecular_function	GO:0042910	xenobiotic transmembrane transporter activity	1	3	0.333333	0.981046	0.225971	1	1	G4MKF0_MAGO7
biological_process	GO:1990961	xenobiotic detoxification by transmembrane export across the plasma membrane	1	3	0.333333	0.978018	0.242398	1	1	G4MKF0_MAGO7
molecular_function	GO:0042803	protein homodimerization activity	1	5	0.2	0.943428	0.347532	1	1	G4NHA0_MAGO7
biological_process	GO:0090173	regulation of synaptonemal complex assembly	1	1	1	1	0.0883546	1	1	G4N9J8_MAGO7
cellular_component	GO:0031431	Dbf4-dependent protein kinase complex	1	1	1	1	0.0915524	1	1	G4N814_MAGO7
biological_process	GO:1902977	mitotic DNA replication preinitiation complex assembly	1	2	0.5	0.992217	0.168926	1	1	G4N814_MAGO7
biological_process	GO:0031573	mitotic intra-S DNA damage checkpoint signaling	1	4	0.25	0.95859	0.309394	1	1	G4N814_MAGO7
biological_process	GO:0043392	negative regulation of DNA binding	1	1	1	0.978018	0.242398	1	1	G4N814_MAGO7
biological_process	GO:0001100	negative regulation of exit from mitosis	1	3	0.333333	0.978018	0.242398	1	1	G4N814_MAGO7
biological_process	GO:0010620	negative regulation of transcription by transcription factor catabolism	1	2	0.5	0.992217	0.168926	1	1	G4N814_MAGO7
biological_process	GO:1905561	positive regulation of kinetochore assembly	1	1	1	1	0.0883546	1	1	G4N814_MAGO7
biological_process	GO:0060903	positive regulation of meiosis I	1	1	1	1	0.0883546	1	1	G4N814_MAGO7
biological_process	GO:1905263	positive regulation of meiotic DNA double-strand break formation involved in reciprocal meiotic recombination	1	1	1	1	0.0883546	1	1	G4N814_MAGO7
biological_process	GO:1904968	positive regulation of monopolar spindle attachment to meiosis I kinetochore	1	1	1	1	0.0883546	1	1	G4N814_MAGO7
biological_process	GO:0006279	premeiotic DNA replication	1	2	0.5	0.992217	0.168926	1	1	G4N814_MAGO7
biological_process	GO:0007089	traversing start control point of mitotic cell cycle	1	3	0.333333	0.978018	0.242398	1	1	G4MTA2_MAGO7
biological_process	GO:2000232	regulation of rRNA processing	1	3	0.333333	0.95859	0.309394	1	1	G4MUH5_MAGO7
biological_process	GO:0000055	ribosomal large subunit export from nucleus	1	6	0.166667	0.981733	0.121459	1	1	G4N871_MAGO7
molecular_function	GO:0004408	holocytochrome-c synthase activity	1	2	0.5	0.993319	0.156966	1	1	G4NA39_MAGO7
molecular_function	GO:0015299	solute:proton antiporter activity	1	5	0.2	0.8359	0.536472	1	1	G4MWL2_MAGO7
biological_process	GO:0006031	chitin biosynthetic process	1	3	0.333333	0.934963	0.370483	1	1	G4N1B2_MAGO7
molecular_function	GO:0048487	beta-tubulin binding	1	2	0.5	0.993319	0.156966	1	1	G4MZK1_MAGO7
biological_process	GO:0007023	post-chaperonin tubulin folding pathway	1	3	0.333333	0.978018	0.242398	1	1	G4MZK1_MAGO7
biological_process	GO:0044283	small molecule biosynthetic process	1	2	0.5	0.00267139	0.99904	0.168	1	G4MPC7_MAGO7
cellular_component	GO:0031234	extrinsic component of cytoplasmic side of plasma membrane	1	2	0.5	0.930597	0.381411	1	1	G4MUH5_MAGO7
cellular_component	GO:1990306	RSP5-BUL ubiquitin ligase complex	1	1	1	1	0.0915524	1	1	G4MUH5_MAGO7
biological_process	GO:0034644	cellular response to UV	1	1	1	0.908025	0.426184	1	1	G4MUH5_MAGO7
biological_process	GO:0006333	chromatin assembly or disassembly	1	2	0.5	0.431602	0.803106	1	1	G4MUH5_MAGO7
biological_process	GO:0045723	positive regulation of fatty acid biosynthetic process	1	1	1	1	0.0883546	1	1	G4MUH5_MAGO7
biological_process	GO:0048260	positive regulation of receptor-mediated endocytosis	1	1	1	1	0.0883546	1	1	G4MUH5_MAGO7
biological_process	GO:0006513	protein monoubiquitination	1	2	0.5	0.95859	0.309394	1	1	G4MUH5_MAGO7
biological_process	GO:0010794	regulation of dolichol biosynthetic process	1	1	1	1	0.0883546	1	1	G4MUH5_MAGO7
biological_process	GO:0032443	regulation of ergosterol biosynthetic process	1	1	1	1	0.0883546	1	1	G4MUH5_MAGO7
biological_process	GO:0031384	regulation of initiation of mating projection growth	1	1	1	1	0.0883546	1	1	G4MUH5_MAGO7
biological_process	GO:0010793	regulation of mRNA export from nucleus	1	1	1	1	0.0883546	1	1	G4MUH5_MAGO7
biological_process	GO:0010796	regulation of multivesicular body size	1	1	1	1	0.0883546	1	1	G4MUH5_MAGO7
biological_process	GO:0006808	regulation of nitrogen utilization	1	2	0.5	0.992217	0.168926	1	1	G4MUH5_MAGO7
biological_process	GO:0019220	regulation of phosphate metabolic process	1	1	1	0.981045	0.0636495	1	1	G4MUH5_MAGO7
biological_process	GO:2000203	regulation of ribosomal large subunit export from nucleus	1	1	1	1	0.0883546	1	1	G4MUH5_MAGO7
biological_process	GO:2000238	regulation of tRNA export from nucleus	1	1	1	1	0.0883546	1	1	G4MUH5_MAGO7
biological_process	GO:2000235	regulation of tRNA processing	1	1	1	1	0.0883546	1	1	G4MUH5_MAGO7
biological_process	GO:0010795	regulation of ubiquinone biosynthetic process	1	1	1	1	0.0883546	1	1	G4MUH5_MAGO7
biological_process	GO:0009410	response to xenobiotic stimulus	1	2	0.5	0.992217	0.168926	1	1	G4MUH5_MAGO7
biological_process	GO:0034517	ribophagy	1	2	0.5	0.992217	0.168926	1	1	G4MUH5_MAGO7
biological_process	GO:0070086	ubiquitin-dependent endocytosis	1	1	1	1	0.0883546	1	1	G4MUH5_MAGO7
biological_process	GO:0005992	trehalose biosynthetic process	1	4	0.25	0.95859	0.309394	1	1	G4N8C1_MAGO7
cellular_component	GO:0005786	signal recognition particle, endoplasmic reticulum targeting	1	5	0.2	0.930597	0.381411	1	1	G4NH26_MAGO7
molecular_function	GO:0008312	7S RNA binding	1	5	0.2	0.943428	0.347532	1	1	G4NH26_MAGO7
biological_process	GO:0006614	SRP-dependent cotranslational protein targeting to membrane	1	8	0.125	0.780921	0.603987	1	1	G4NH26_MAGO7
cellular_component	GO:0042764	ascospore-type prospore	1	1	1	0.998063	0.0201553	1	0.952	G4MTA2_MAGO7
cellular_component	GO:1990860	Pho85-Pho80 CDK-cyclin complex	1	1	1	1	0.0915524	1	1	G4MTA2_MAGO7
biological_process	GO:0050849	negative regulation of calcium-mediated signaling	1	1	1	1	0.0883546	1	1	G4MTA2_MAGO7
biological_process	GO:0043433	negative regulation of DNA-binding transcription factor activity	1	2	0.5	0.992217	0.168926	1	1	G4MTA2_MAGO7
biological_process	GO:0045719	negative regulation of glycogen biosynthetic process	1	1	1	1	0.0883546	1	1	G4MTA2_MAGO7
biological_process	GO:0016242	negative regulation of macroautophagy	1	1	1	1	0.0883546	1	1	G4MTA2_MAGO7
biological_process	GO:0045936	negative regulation of phosphate metabolic process	1	1	1	0.978018	0.242398	1	1	G4MTA2_MAGO7
biological_process	GO:0071073	positive regulation of phospholipid biosynthetic process	1	1	1	1	0.0883546	1	1	G4MTA2_MAGO7
biological_process	GO:0051302	regulation of cell division	1	1	1	0.780921	0.603987	1	1	G4MTA2_MAGO7
biological_process	GO:0032878	regulation of establishment or maintenance of cell polarity	1	1	1	0.997445	0.0414102	1	1	G4MTA2_MAGO7
biological_process	GO:0031647	regulation of protein stability	1	1	1	0.934963	0.370483	1	1	G4MTA2_MAGO7
biological_process	GO:0006464	cellular protein modification process	1	5	0.2	0.963751	0.0565834	1	1	G4MR87_MAGO7
biological_process	GO:0072666	establishment of protein localization to vacuole	1	2	0.5	0.837548	0.419681	1	1	G4MR87_MAGO7
biological_process	GO:0019915	lipid storage	1	2	0.5	0.95859	0.309394	1	1	G4MLL8_MAGO7
cellular_component	GO:0090726	cortical dynamic polarity patch	1	2	0.5	0.991637	0.174741	1	1	G4MUV9_MAGO7
biological_process	GO:1902917	positive regulation of mating projection assembly	1	1	1	1	0.0883546	1	1	G4MUV9_MAGO7
biological_process	GO:2000769	regulation of establishment or maintenance of cell polarity regulating cell shape	1	1	1	0.992217	0.168926	1	1	G4MUV9_MAGO7
biological_process	GO:1901901	regulation of protein localization to cell division site involved in cytokinesis	1	1	1	1	0.0883546	1	1	G4MUV9_MAGO7
cellular_component	GO:0031533	mRNA cap methyltransferase complex	1	2	0.5	0.991637	0.174741	1	1	G4N4L3_MAGO7
molecular_function	GO:0030620	U2 snRNA binding	1	2	0.5	0.993319	0.156966	1	1	G4N5D4_MAGO7
molecular_function	GO:0030623	U5 snRNA binding	1	1	1	1	0.0818233	1	1	G4N5D4_MAGO7
biological_process	GO:0000389	mRNA 3'-splice site recognition	1	1	1	1	0.0883546	1	1	G4N5D4_MAGO7
biological_process	GO:0000395	mRNA 5'-splice site recognition	1	2	0.5	0.992217	0.168926	1	1	G4N5D4_MAGO7
biological_process	GO:0000244	spliceosomal tri-snRNP complex assembly	1	2	0.5	0.992217	0.168926	1	1	G4N5D4_MAGO7
molecular_function	GO:0042162	telomeric DNA binding	1	3	0.333333	0.774376	0.609347	1	1	G4NHA0_MAGO7
cellular_component	GO:0035145	exon-exon junction complex	1	2	0.5	0.991637	0.174741	1	1	G4ND41_MAGO7
cellular_component	GO:0030870	Mre11 complex	1	3	0.333333	0.976434	0.250329	1	1	G4MPV1_MAGO7
biological_process	GO:0009272	fungal-type cell wall biogenesis	1	2	0.5	0.847169	0.523277	1	1	G4NFW8_MAGO7
biological_process	GO:0042766	nucleosome mobilization	1	2	0.5	0.992217	0.168926	1	1	G4N7K9_MAGO7
cellular_component	GO:0017087	mitochondrial processing peptidase complex	1	2	0.5	0.991637	0.174741	1	1	G4N5F1_MAGO7
molecular_function	GO:0008022	protein C-terminus binding	1	2	0.5	0.993319	0.156966	1	1	G4NC31_MAGO7
molecular_function	GO:0016657	oxidoreductase activity, acting on NAD(P)H, nitrogenous group as acceptor	1	1	1	1	0.0818233	1	1	G4MPS3_MAGO7
cellular_component	GO:0005946	alpha,alpha-trehalose-phosphate synthase complex (UDP-forming)	1	2	0.5	0.991637	0.174741	1	1	G4N8C1_MAGO7
biological_process	GO:0070413	trehalose metabolism in response to stress	1	2	0.5	0.992217	0.168926	1	1	G4N8C1_MAGO7
molecular_function	GO:0016773	phosphotransferase activity, alcohol group as acceptor	1	1	1	0.999873	0.000286605	1	0.049	G4NL09_MAGO7
biological_process	GO:0000288	nuclear-transcribed mRNA catabolic process, deadenylation-dependent decay	1	2	0.5	0.999959	0.000350705	1	0.131	G4NC31_MAGO7
biological_process	GO:0032120	ascospore-type prospore membrane formation	1	1	1	1	0.0883546	1	1	G4MZL7_MAGO7
biological_process	GO:0010619	adenylate cyclase-activating glucose-activated G protein-coupled receptor signaling pathway	1	2	0.5	0.992217	0.168926	1	1	G4N7T3_MAGO7
molecular_function	GO:0015275	stretch-activated, cation-selective, calcium channel activity	1	1	1	1	0.0818233	1	1	G4MWW2_MAGO7
biological_process	GO:0006884	cell volume homeostasis	1	1	1	1	0.0883546	1	1	G4MWW2_MAGO7
biological_process	GO:0010515	negative regulation of induction of conjugation with cellular fusion	1	2	0.5	0.992217	0.168926	1	1	G4N7T3_MAGO7
cellular_component	GO:0000123	histone acetyltransferase complex	1	1	1	0.999678	0.00191318	1	0.214	G4N1E0_MAGO7
biological_process	GO:0038203	TORC2 signaling	1	1	1	0.978018	0.242398	1	1	G4N7N3_MAGO7
molecular_function	GO:0016307	phosphatidylinositol phosphate kinase activity	1	2	0.5	0.981046	0.225971	1	1	G4N6C3_MAGO7
biological_process	GO:0006335	DNA replication-dependent chromatin assembly	1	1	1	1	0.0883546	1	1	G4N6F3_MAGO7
molecular_function	GO:0033897	ribonuclease T2 activity	1	2	0.5	0.993319	0.156966	1	1	G4MKH8_MAGO7
molecular_function	GO:0051723	protein methylesterase activity	1	1	1	1	0.0818233	1	1	G4MUD9_MAGO7
biological_process	GO:0006482	protein demethylation	1	1	1	1	0.0883546	1	1	G4MUD9_MAGO7
cellular_component	GO:0032592	integral component of mitochondrial membrane	1	2	0.5	0.847811	0.405246	1	1	G4ND67_MAGO7
molecular_function	GO:0042626	ATPase-coupled transmembrane transporter activity	1	2	0.5	0.666018	0.501192	1	1	G4NC33_MAGO7
molecular_function	GO:0004419	hydroxymethylglutaryl-CoA lyase activity	1	1	1	1	0.0818233	1	1	G4MPC7_MAGO7
biological_process	GO:0046827	positive regulation of protein export from nucleus	1	2	0.5	0.992217	0.168926	1	1	G4N7T3_MAGO7
cellular_component	GO:0000111	nucleotide-excision repair factor 2 complex	1	1	1	1	0.0915524	1	1	G4MUE8_MAGO7
cellular_component	GO:0120125	PNGase complex	1	1	1	1	0.0915524	1	1	G4MUE8_MAGO7
molecular_function	GO:0000224	peptide-N4-(N-acetyl-beta-glucosaminyl)asparagine amidase activity	1	1	1	1	0.0818233	1	1	G4MUE8_MAGO7
biological_process	GO:0035977	protein deglycosylation involved in glycoprotein catabolic process	1	2	0.5	0.978018	0.242398	1	1	G4MUE8_MAGO7
biological_process	GO:0097466	ubiquitin-dependent glycoprotein ERAD pathway	1	1	1	0.992217	0.168926	1	1	G4MUE8_MAGO7
molecular_function	GO:0004691	cAMP-dependent protein kinase activity	1	1	1	1	0.0818233	1	1	G4N7T3_MAGO7
biological_process	GO:0061987	negative regulation of transcription from RNA polymerase II promoter by glucose	1	1	1	0.95859	0.309394	1	1	G4N7T3_MAGO7
molecular_function	GO:0004698	calcium-dependent protein kinase C activity	1	1	1	1	0.0818233	1	1	G4NFW8_MAGO7
biological_process	GO:0032186	cellular bud neck septin ring organization	1	1	1	1	0.0883546	1	1	G4NFW8_MAGO7
biological_process	GO:0010606	positive regulation of cytoplasmic mRNA processing body assembly	1	1	1	1	0.0883546	1	1	G4NFW8_MAGO7
biological_process	GO:0060211	regulation of nuclear-transcribed mRNA poly(A) tail shortening	1	1	1	0.992217	0.168926	1	1	G4NFW8_MAGO7
biological_process	GO:0009612	response to mechanical stimulus	1	1	1	1	0.0883546	1	1	G4NFW8_MAGO7
molecular_function	GO:0019905	syntaxin binding	1	2	0.5	0.993319	0.156966	1	1	G4MRI9_MAGO7
biological_process	GO:0010723	positive regulation of transcription from RNA polymerase II promoter in response to iron	1	1	1	1	0.0883546	1	1	G4NC05_MAGO7
biological_process	GO:1903715	regulation of aerobic respiration	1	1	1	1	0.0883546	1	1	G4NC05_MAGO7
molecular_function	GO:0140658	ATP-dependent chromatin remodeler activity	1	1	1	NA	NA	NA	NA	G4N7K9_MAGO7
molecular_function	GO:0031492	nucleosomal DNA binding	1	1	1	1	0.0818233	1	1	G4N7K9_MAGO7
molecular_function	GO:0000182	rDNA binding	1	1	1	1	0.0818233	1	1	G4N7K9_MAGO7
biological_process	GO:0035973	aggrephagy	1	1	1	1	0.0883546	1	1	G4N7K9_MAGO7
biological_process	GO:1900189	positive regulation of cell adhesion involved in single-species biofilm formation	1	1	1	1	0.0883546	1	1	G4N7K9_MAGO7
biological_process	GO:2000219	positive regulation of invasive growth in response to glucose limitation	1	1	1	1	0.0883546	1	1	G4N7K9_MAGO7
biological_process	GO:0031496	positive regulation of mating type switching	1	1	1	1	0.0883546	1	1	G4N7K9_MAGO7
biological_process	GO:0061412	positive regulation of transcription from RNA polymerase II promoter in response to amino acid starvation	1	1	1	1	0.0883546	1	1	G4N7K9_MAGO7
biological_process	GO:0042148	strand invasion	1	1	1	0.992217	0.168926	1	1	G4N7K9_MAGO7
biological_process	GO:0000493	box H/ACA snoRNP assembly	1	1	1	1	0.0883546	1	1	G4N8S8_MAGO7
biological_process	GO:0016074	sno(s)RNA metabolic process	1	1	1	0.847169	0.523277	1	1	G4N8S8_MAGO7
cellular_component	GO:0018444	translation release factor complex	1	1	1	1	0.0915524	1	1	G4NC31_MAGO7
molecular_function	GO:0019003	GDP binding	1	1	1	1	0.0818233	1	1	G4NC31_MAGO7
biological_process	GO:0002184	cytoplasmic translational termination	1	1	1	1	0.0883546	1	1	G4NC31_MAGO7
molecular_function	GO:0004651	polynucleotide 5'-phosphatase activity	1	1	1	1	0.0818233	1	1	G4N4L3_MAGO7
molecular_function	GO:0004450	isocitrate dehydrogenase (NADP+) activity	1	1	1	1	0.0818233	1	1	G4MUJ2_MAGO7
biological_process	GO:0006102	isocitrate metabolic process	1	1	1	1	0.0883546	1	1	G4MUJ2_MAGO7
biological_process	GO:0007095	mitotic G2 DNA damage checkpoint signaling	1	2	0.5	0.992217	0.168926	1	1	G4MPV1_MAGO7
molecular_function	GO:0004805	trehalose-phosphatase activity	1	1	1	1	0.0818233	1	1	G4N8C1_MAGO7
biological_process	GO:0035970	peptidyl-threonine dephosphorylation	1	1	1	1	0.0883546	1	1	G4N8C1_MAGO7
molecular_function	GO:0004767	sphingomyelin phosphodiesterase activity	1	2	0.5	0.993319	0.156966	1	1	G4MKJ1_MAGO7
cellular_component	GO:0071627	integral component of fungal-type vacuolar membrane	1	1	1	1	0.0915524	1	1	G4N514_MAGO7
molecular_function	GO:0044604	ABC-type phytochelatin transporter activity	1	1	1	1	0.0818233	1	1	G4N514_MAGO7
biological_process	GO:0036249	cadmium ion import into vacuole	1	1	1	1	0.0883546	1	1	G4N514_MAGO7
biological_process	GO:0098849	cellular detoxification of cadmium ion	1	1	1	1	0.0883546	1	1	G4N514_MAGO7
biological_process	GO:0071996	glutathione transmembrane import into vacuole	1	1	1	1	0.0883546	1	1	G4N514_MAGO7
biological_process	GO:0036246	phytochelatin 2 import into vacuole	1	1	1	1	0.0883546	1	1	G4N514_MAGO7
molecular_function	GO:0005545	1-phosphatidylinositol binding	1	1	1	1	0.0818233	1	1	G4N7C0_MAGO7
biological_process	GO:0048268	clathrin coat assembly	1	1	1	1	0.0883546	1	1	G4N7C0_MAGO7
cellular_component	GO:0032777	Piccolo NuA4 histone acetyltransferase complex	1	1	1	0.991637	0.174741	1	1	G4MNE5_MAGO7
biological_process	GO:0071985	multivesicular body sorting pathway	1	1	1	0.899413	0.321102	1	1	G4NCT4_MAGO7
molecular_function	GO:0016298	lipase activity	1	1	1	0.872149	0.312845	1	1	G4MLL8_MAGO7
molecular_function	GO:0008353	RNA polymerase II CTD heptapeptide repeat kinase activity	0	2	0	0.843034	1	1	1
molecular_function	GO:0034511	U3 snoRNA binding	0	7	0	0.549961	1	1	1
molecular_function	GO:0000979	RNA polymerase II core promoter sequence-specific DNA binding	0	2	0	0.843034	1	1	1
molecular_function	GO:0017025	TBP-class protein binding	0	5	0	0.652468	1	1	1
biological_process	GO:0060261	positive regulation of transcription initiation from RNA polymerase II promoter	0	2	0	0.434504	1	1	1
biological_process	GO:0051123	RNA polymerase II preinitiation complex assembly	0	7	0	0.248946	1	1	1
cellular_component	GO:0000815	ESCRT III complex	0	2	0	0.825259	1	1	1
biological_process	GO:1904669	ATP export	0	4	0	0.690606	1	1	1
biological_process	GO:0071454	cellular response to anoxia	0	1	0	0.911645	1	1	1
biological_process	GO:1904902	ESCRT III complex assembly	0	1	0	0.911645	1	1	1
biological_process	GO:0070676	intralumenal vesicle formation	0	3	0	0.757602	1	1	1
biological_process	GO:0043328	protein transport to vacuole involved in ubiquitin-dependent protein catabolic process via the multivesicular body sorting pathway	0	5	0	0.629517	1	1	1
molecular_function	GO:0008526	phosphatidylinositol transfer activity	0	2	0	0.843034	1	1	1
cellular_component	GO:0005763	mitochondrial small ribosomal subunit	0	7	0	0.510382	1	1	1
biological_process	GO:0090114	COPII-coated vesicle budding	0	2	0	0.690606	1	1	1
molecular_function	GO:0030628	pre-mRNA 3'-splice site binding	0	1	0	0.918177	1	1	1
cellular_component	GO:0000781	chromosome, telomeric region	0	16	0	0.0742481	1	0.944	1
cellular_component	GO:0000346	transcription export complex	0	1	0	0.825259	1	1	1
biological_process	GO:0006406	mRNA export from nucleus	0	9	0	0.489502	0.828367	1	1
biological_process	GO:0031509	subtelomeric heterochromatin assembly	0	11	0	0.360922	1	1	1
biological_process	GO:0006368	transcription elongation from RNA polymerase II promoter	0	14	0	0.107756	1	1	1
biological_process	GO:0006283	transcription-coupled nucleotide-excision repair	0	2	0	0.831074	1	1	1
cellular_component	GO:0005773	vacuole	0	6	0	0.0433525	0.986519	0.769	1
biological_process	GO:0009267	cellular response to starvation	0	2	0	0.712824	0.671069	1	1
biological_process	GO:0000425	pexophagy	0	2	0	0.831074	1	1	1
biological_process	GO:0007039	protein catabolic process in the vacuole	0	1	0	0.911645	1	1	1
biological_process	GO:0006914	autophagy	0	22	0	0.883647	0.221538	1	1
molecular_function	GO:0015035	protein-disulfide reductase activity	0	3	0	0.774376	0.609347	1	1
biological_process	GO:0006662	glycerol ether metabolic process	0	1	0	0.911645	1	1	1
cellular_component	GO:0071004	U2-type prespliceosome	0	8	0	0.463583	1	1	1
molecular_function	GO:1990447	U2 snRNP binding	0	1	0	0.918177	1	1	1
biological_process	GO:1903241	U2-type prespliceosome assembly	0	1	0	0.911645	1	1	1
biological_process	GO:0006094	gluconeogenesis	0	7	0	0.678898	0.700233	1	1
biological_process	GO:0034553	mitochondrial respiratory chain complex II assembly	0	1	0	0.911645	1	1	1
molecular_function	GO:0008810	cellulase activity	0	5	0	0.652468	1	1	1
biological_process	GO:0030245	cellulose catabolic process	0	22	0	0.12982	1	1	1
molecular_function	GO:0004177	aminopeptidase activity	0	20	0	0.0910318	1	0.998	1
molecular_function	GO:0004301	epoxide hydrolase activity	0	1	0	0.918177	1	1	1
biological_process	GO:0043171	peptide catabolic process	0	2	0	0.847169	0.523277	1	1
molecular_function	GO:0031419	cobalamin binding	0	2	0	0.843034	1	1	1
molecular_function	GO:0050086	mannitol 2-dehydrogenase activity	0	1	0	0.918177	1	1	1
molecular_function	GO:0030515	snoRNA binding	0	12	0	0.180779	1	1	1
biological_process	GO:1990120	messenger ribonucleoprotein complex assembly	0	1	0	0.911645	1	1	1
biological_process	GO:0071042	nuclear polyadenylation-dependent mRNA catabolic process	0	1	0	0.911645	1	1	1
cellular_component	GO:1990726	Lsm1-7-Pat1 complex	0	3	0	0.749671	1	1	1
cellular_component	GO:0005688	U6 snRNP	0	4	0	0.680991	1	1	1
biological_process	GO:0030490	maturation of SSU-rRNA	0	6	0	0.390654	0.829028	1	1
molecular_function	GO:0070006	metalloaminopeptidase activity	0	8	0	0.504903	1	1	1
biological_process	GO:0070084	protein initiator methionine removal	0	3	0	0.757602	1	1	1
molecular_function	GO:0004755	saccharopine dehydrogenase (NADP+, L-glutamate-forming) activity	0	1	0	0.918177	1	1	1
biological_process	GO:0019878	lysine biosynthetic process via aminoadipic acid	0	5	0	0.629517	1	1	1
cellular_component	GO:0042025	host cell nucleus	0	10	0	0.382439	1	1	1
cellular_component	GO:0005783	endoplasmic reticulum	0	41	0	0.0512944	0.972825	0.861	1
biological_process	GO:0046279	3,4-dihydroxybenzoate biosynthetic process	0	1	0	0.911645	1	1	1
biological_process	GO:0019630	quinate metabolic process	0	1	0	0.911645	1	1	1
cellular_component	GO:0071008	U2-type post-mRNA release spliceosomal complex	0	2	0	0.825259	1	1	1
molecular_function	GO:0004608	phosphatidylethanolamine N-methyltransferase activity	0	1	0	0.918177	1	1	1
biological_process	GO:0006656	phosphatidylcholine biosynthetic process	0	5	0	0.629517	1	1	1
cellular_component	GO:0016282	eukaryotic 43S preinitiation complex	0	14	0	0.260205	1	1	1
cellular_component	GO:0033290	eukaryotic 48S preinitiation complex	0	16	0	0.214602	1	1	1
cellular_component	GO:0005852	eukaryotic translation initiation factor 3 complex	0	6	0	0.286511	1	1	1
molecular_function	GO:0043022	ribosome binding	0	13	0	0.30221	1	1	1
biological_process	GO:0001732	formation of cytoplasmic translation initiation complex	0	14	0	0.273181	1	1	1
biological_process	GO:0006446	regulation of translational initiation	0	3	0	0.434504	1	1	1
molecular_function	GO:0004402	histone acetyltransferase activity	0	5	0	0.504903	1	1	1
molecular_function	GO:0004707	MAP kinase activity	0	7	0	0.549961	1	1	1
molecular_function	GO:0004708	MAP kinase kinase activity	0	3	0	0.774029	1	1	1
biological_process	GO:0000196	cell wall integrity MAPK cascade	0	2	0	0.690606	1	1	1
biological_process	GO:0000165	MAPK cascade	0	3	0	0.328931	1	1	1
biological_process	GO:0075018	positive regulation of appressorium formation	0	3	0	0.757602	1	1	1
biological_process	GO:0050850	positive regulation of calcium-mediated signaling	0	2	0	0.831074	1	1	1
cellular_component	GO:0071540	eukaryotic translation initiation factor 3 complex, eIF3e	0	6	0	0.561893	1	1	1
cellular_component	GO:0071541	eukaryotic translation initiation factor 3 complex, eIF3m	0	6	0	0.561893	1	1	1
cellular_component	GO:0034399	nuclear periphery	0	18	0	0.160708	1	1	1
biological_process	GO:0016126	sterol biosynthetic process	0	8	0	0.51875	0.811637	1	1
molecular_function	GO:0008409	5'-3' exonuclease activity	0	1	0	0.893449	0.450039	1	1
biological_process	GO:0006284	base-excision repair	0	5	0	0.780921	0.603987	1	1
biological_process	GO:0043137	DNA replication, removal of RNA primer	0	2	0	0.757602	1	1	1
molecular_function	GO:0061981	3-hydroxykynureninase activity	0	1	0	0.918177	1	1	1
molecular_function	GO:0030429	kynureninase activity	0	1	0	0.918177	1	1	1
biological_process	GO:0034354	'de novo' NAD biosynthetic process from tryptophan	0	4	0	0.690606	1	1	1
biological_process	GO:0043420	anthranilate metabolic process	0	3	0	0.757602	1	1	1
biological_process	GO:0097053	L-kynurenine catabolic process	0	1	0	0.911645	1	1	1
biological_process	GO:0019805	quinolinate biosynthetic process	0	3	0	0.757602	1	1	1
biological_process	GO:0006569	tryptophan catabolic process	0	3	0	0.988045	0.0660998	1	1
biological_process	GO:0002183	cytoplasmic translational initiation	0	4	0	0.156384	1	1	1
biological_process	GO:0031047	gene silencing by RNA	0	8	0	0.476723	1	1	1
biological_process	GO:1990625	negative regulation of cytoplasmic translational initiation in response to stress	0	2	0	0.831074	1	1	1
molecular_function	GO:0009916	alternative oxidase activity	0	1	0	0.918177	1	1	1
molecular_function	GO:0016162	cellulose 1,4-beta-cellobiosidase activity	0	1	0	0.918177	1	1	1
molecular_function	GO:0030248	cellulose binding	0	22	0	0.152301	1	1	1
molecular_function	GO:0034512	box C/D RNA binding	0	1	0	0.918177	1	1	1
cellular_component	GO:0043529	GET complex	0	2	0	0.825259	1	1	1
molecular_function	GO:0044183	protein folding chaperone	0	2	0	0.843034	1	1	1
biological_process	GO:0006620	posttranslational protein targeting to endoplasmic reticulum membrane	0	3	0	0.573816	1	1	1
biological_process	GO:0045048	protein insertion into ER membrane	0	3	0	0.690606	1	1	1
biological_process	GO:0009408	response to heat	0	4	0	0.780921	0.603987	1	1
biological_process	GO:0010038	response to metal ion	0	2	0	0.9339	0.253074	1	1
cellular_component	GO:0022627	cytosolic small ribosomal subunit	0	10	0	0.382439	1	1	1
molecular_function	GO:0001965	G-protein alpha-subunit binding	0	1	0	0.918177	1	1	1
molecular_function	GO:0005092	GDP-dissociation inhibitor activity	0	3	0	0.652468	1	1	1
biological_process	GO:0007186	G protein-coupled receptor signaling pathway	0	5	0	0.847169	0.523277	1	1
biological_process	GO:0140469	GCN2-mediated signaling	0	2	0	0.831074	1	1	1
biological_process	GO:0061157	mRNA destabilization	0	1	0	0.999892	0.000777828	1	0.32
biological_process	GO:1903138	negative regulation of cell wall integrity MAPK cascade	0	2	0	0.831074	1	1	1
biological_process	GO:1902660	negative regulation of glucose mediated signaling pathway	0	4	0	0.690606	1	1	1
biological_process	GO:1903753	negative regulation of p38MAPK cascade	0	3	0	0.757602	1	1	1
biological_process	GO:2001125	negative regulation of translational frameshifting	0	1	0	0.911645	1	1	1
biological_process	GO:0031139	positive regulation of conjugation with cellular fusion	0	3	0	0.917436	0.287176	1	1
biological_process	GO:0001934	positive regulation of protein phosphorylation	0	1	0	0.629517	1	1	1
biological_process	GO:0008104	protein localization	0	3	0	0.983115	0.0271816	1	1
biological_process	GO:2000765	regulation of cytoplasmic translation	0	1	0	0.757602	1	1	1
biological_process	GO:0032995	regulation of fungal-type cell wall biogenesis	0	1	0	0.831074	1	1	1
biological_process	GO:1990116	ribosome-associated ubiquitin-dependent protein catabolic process	0	3	0	0.757602	1	1	1
molecular_function	GO:0031369	translation initiation factor binding	0	9	0	0.463528	1	1	1
cellular_component	GO:0000786	nucleosome	0	9	0	0.421066	1	1	1
cellular_component	GO:0035861	site of double-strand break	0	14	0	0.260205	1	1	1
biological_process	GO:0051984	positive regulation of chromosome segregation	0	2	0	0.908025	0.426184	1	1
biological_process	GO:1905342	positive regulation of protein localization to kinetochore	0	1	0	0.911645	1	1	1
cellular_component	GO:0030687	preribosome, large subunit precursor	0	17	0	0.160708	1	1	1
biological_process	GO:0042273	ribosomal large subunit biogenesis	0	7	0	0.390654	0.829028	1	1
cellular_component	GO:0031966	mitochondrial membrane	0	6	0	0.232821	0.84198	1	1
molecular_function	GO:0008495	protoheme IX farnesyltransferase activity	0	1	0	0.918177	1	1	1
biological_process	GO:0048034	heme O biosynthetic process	0	1	0	0.911645	1	1	1
cellular_component	GO:0030956	glutamyl-tRNA(Gln) amidotransferase complex	0	2	0	0.825259	1	1	1
molecular_function	GO:0050567	glutaminyl-tRNA synthase (glutamine-hydrolyzing) activity	0	2	0	0.843034	1	1	1
biological_process	GO:0070681	glutaminyl-tRNAGln biosynthesis via transamidation	0	2	0	0.831074	1	1	1
biological_process	GO:0032543	mitochondrial translation	0	14	0	0.142487	1	1	1
biological_process	GO:0051083	'de novo' cotranslational protein folding	0	3	0	0.757602	1	1	1
molecular_function	GO:0004042	acetyl-CoA:L-glutamate N-acetyltransferase activity	0	2	0	0.843034	1	1	1
molecular_function	GO:0103045	methione N-acyltransferase activity	0	2	0	0.843034	1	1	1
biological_process	GO:0006526	arginine biosynthetic process	0	5	0	0.476723	1	1	1
cellular_component	GO:0005774	vacuolar membrane	0	29	0	0.0382079	0.990671	0.714	1
molecular_function	GO:0051731	polynucleotide 5'-hydroxyl-kinase activity	0	2	0	0.71066	1	1	1
molecular_function	GO:0036218	dTTP diphosphatase activity	0	1	0	0.918177	1	1	1
molecular_function	GO:0035529	NADH pyrophosphatase activity	0	1	0	0.918177	1	1	1
molecular_function	GO:0000166	nucleotide binding	0	33	0	0.0276677	0.979906	0.751	1
biological_process	GO:0009204	deoxyribonucleoside triphosphate catabolic process	0	1	0	0.831074	1	1	1
biological_process	GO:0009117	nucleotide metabolic process	0	5	0	0.000297333	0.999976	0.018	1
cellular_component	GO:0030430	host cell cytoplasm	0	2	0	0.749671	1	1	1
molecular_function	GO:0050584	linoleate 11-lipoxygenase activity	0	1	0	0.918177	1	1	1
molecular_function	GO:1990136	linoleate 9S-lipoxygenase activity	0	1	0	0.918177	1	1	1
biological_process	GO:0043651	linoleic acid metabolic process	0	1	0	0.911645	1	1	1
molecular_function	GO:0004185	serine-type carboxypeptidase activity	0	5	0	0.652468	1	1	1
molecular_function	GO:0003856	3-dehydroquinate synthase activity	0	1	0	0.918177	1	1	1
molecular_function	GO:0003866	3-phosphoshikimate 1-carboxyvinyltransferase activity	0	1	0	0.918177	1	1	1
molecular_function	GO:0004764	shikimate 3-dehydrogenase (NADP+) activity	0	4	0	0.71066	1	1	1
molecular_function	GO:0004765	shikimate kinase activity	0	1	0	0.918177	1	1	1
biological_process	GO:0009073	aromatic amino acid family biosynthetic process	0	5	0	0.360922	1	1	1
biological_process	GO:0008652	cellular amino acid biosynthetic process	0	8	0	0.00034747	1	0.019	1
biological_process	GO:0009423	chorismate biosynthetic process	0	3	0	0.757602	1	1	1
cellular_component	GO:0030659	cytoplasmic vesicle membrane	0	3	0	0.9731	0.0830368	1	0.999
biological_process	GO:0072659	protein localization to plasma membrane	0	1	0	0.780921	0.603987	1	1
molecular_function	GO:0036002	pre-mRNA binding	0	1	0	0.943428	0.347532	1	1
biological_process	GO:0045787	positive regulation of cell cycle	0	1	0	0.767358	0.510498	1	1
biological_process	GO:0033120	positive regulation of RNA splicing	0	1	0	0.911645	1	1	1
biological_process	GO:0000387	spliceosomal snRNP assembly	0	7	0	0.81447	0.565496	1	1
molecular_function	GO:0003838	sterol 24-C-methyltransferase activity	0	3	0	0.774029	1	1	1
cellular_component	GO:0005965	protein farnesyltransferase complex	0	1	0	0.908448	1	1	1
molecular_function	GO:0004660	protein farnesyltransferase activity	0	1	0	0.918177	1	1	1
biological_process	GO:0061951	establishment of protein localization to plasma membrane	0	1	0	0.81447	0.565496	1	1
biological_process	GO:0018343	protein farnesylation	0	1	0	0.911645	1	1	1
molecular_function	GO:0008422	beta-glucosidase activity	0	12	0	0.358622	1	1	1
molecular_function	GO:0102483	scopolin beta-glucosidase activity	0	10	0	0.425537	1	1	1
cellular_component	GO:0031965	nuclear membrane	0	10	0	0.176975	1	1	1
cellular_component	GO:0044614	nuclear pore cytoplasmic filaments	0	1	0	0.908448	1	1	1
cellular_component	GO:0005844	polysome	0	6	0	0.463583	1	1	1
molecular_function	GO:0000822	inositol hexakisphosphate binding	0	2	0	0.843034	1	1	1
biological_process	GO:0006415	translational termination	0	2	0	0.908025	0.426184	1	1
biological_process	GO:0006409	tRNA export from nucleus	0	1	0	0.978018	0.242398	1	1
molecular_function	GO:0004096	catalase activity	0	4	0	0.71066	1	1	1
biological_process	GO:0042744	hydrogen peroxide catabolic process	0	5	0	0.629517	1	1	1
biological_process	GO:0043161	proteasome-mediated ubiquitin-dependent protein catabolic process	0	34	0	0.472418	0.687461	1	1
cellular_component	GO:0043614	multi-eIF complex	0	5	0	0.618589	1	1	1
cellular_component	GO:0031307	integral component of mitochondrial outer membrane	0	5	0	0.618589	1	1	1
molecular_function	GO:0008926	mannitol-1-phosphate 5-dehydrogenase activity	0	1	0	0.918177	1	1	1
biological_process	GO:0019594	mannitol metabolic process	0	1	0	0.911645	1	1	1
biological_process	GO:0042128	nitrate assimilation	0	4	0	0.690606	1	1	1
cellular_component	GO:0005887	integral component of plasma membrane	0	12	0	0.31547	1	1	1
molecular_function	GO:0005034	osmosensor activity	0	2	0	0.843034	1	1	1
cellular_component	GO:0019008	molybdopterin synthase complex	0	3	0	0.749671	1	1	1
molecular_function	GO:0030366	molybdopterin synthase activity	0	2	0	0.843034	1	1	1
biological_process	GO:0006777	Mo-molybdopterin cofactor biosynthetic process	0	8	0	0.476723	1	1	1
molecular_function	GO:0008265	Mo-molybdopterin cofactor sulfurase activity	0	1	0	0.918177	1	1	1
molecular_function	GO:0102867	molybdenum cofactor sulfurtransferase activity	0	1	0	0.918177	1	1	1
molecular_function	GO:0004519	endonuclease activity	0	16	0	0.406002	0.788674	1	1
molecular_function	GO:0008641	ubiquitin-like modifier activating enzyme activity	0	3	0	0.504903	1	1	1
molecular_function	GO:0004424	imidazoleglycerol-phosphate dehydratase activity	0	1	0	0.918177	1	1	1
biological_process	GO:0000105	histidine biosynthetic process	0	7	0	0.523028	1	1	1
molecular_function	GO:0098808	mRNA cap binding	0	1	0	0.918177	1	1	1
biological_process	GO:0002191	cap-dependent translational initiation	0	1	0	0.911645	1	1	1
cellular_component	GO:0005834	heterotrimeric G-protein complex	0	3	0	0.749671	1	1	1
molecular_function	GO:0001664	G protein-coupled receptor binding	0	3	0	0.774029	1	1	1
molecular_function	GO:0031683	G-protein beta/gamma-subunit complex binding	0	4	0	0.71066	1	1	1
molecular_function	GO:0043715	2,3-diketo-5-methylthiopentyl-1-phosphate enolase activity	0	1	0	0.918177	1	1	1
molecular_function	GO:0043716	2-hydroxy-3-keto-5-methylthiopentenyl-1-phosphate phosphatase activity	0	1	0	0.918177	1	1	1
molecular_function	GO:0043874	acireductone synthase activity	0	1	0	0.918177	1	1	1
biological_process	GO:0019509	L-methionine salvage from methylthioadenosine	0	5	0	0.629517	1	1	1
biological_process	GO:0019284	L-methionine salvage from S-adenosylmethionine	0	3	0	0.757602	1	1	1
biological_process	GO:0006506	GPI anchor biosynthetic process	0	20	0	0.107756	1	1	1
molecular_function	GO:0050525	cutinase activity	0	10	0	0.425537	1	1	1
cellular_component	GO:0009277	fungal-type cell wall	0	3	0	0.618589	1	1	1
molecular_function	GO:0005199	structural constituent of cell wall	0	4	0	0.71066	1	1	1
cellular_component	GO:0000328	fungal-type vacuole lumen	0	2	0	0.825259	1	1	1
molecular_function	GO:0032934	sterol binding	0	3	0	0.774029	1	1	1
biological_process	GO:0032366	intracellular sterol transport	0	2	0	0.831074	1	1	1
cellular_component	GO:0005787	signal peptidase complex	0	4	0	0.680991	1	1	1
biological_process	GO:0045047	protein targeting to ER	0	3	0	0.549046	0.793282	1	1
biological_process	GO:0006465	signal peptide processing	0	8	0	0.476723	1	1	1
molecular_function	GO:0030983	mismatched DNA binding	0	10	0	0.425537	1	1	1
biological_process	GO:0007534	gene conversion at mating-type locus	0	1	0	0.911645	1	1	1
biological_process	GO:0043570	maintenance of DNA repeat elements	0	1	0	0.690606	1	1	1
biological_process	GO:0006298	mismatch repair	0	12	0	0.299767	1	1	1
biological_process	GO:0007131	reciprocal meiotic recombination	0	2	0	0.908025	0.426184	1	1
biological_process	GO:1902413	negative regulation of mitotic cytokinesis	0	1	0	0.831074	1	1	1
biological_process	GO:1905665	positive regulation of calcium ion import across plasma membrane	0	1	0	0.911645	1	1	1
biological_process	GO:0106259	cell-to-cell migration in host	0	1	0	0.911645	1	1	1
biological_process	GO:0030448	hyphal growth	0	1	0	0.911645	1	1	1
biological_process	GO:0000921	septin ring assembly	0	3	0	0.757602	1	1	1
cellular_component	GO:0044233	mitochondria-associated endoplasmic reticulum membrane	0	1	0	0.90207	0.438107	1	1
biological_process	GO:0000266	mitochondrial fission	0	5	0	0.573816	1	1	1
biological_process	GO:0007006	mitochondrial membrane organization	0	1	0	0.879985	0.354616	1	1
biological_process	GO:0006998	nuclear envelope organization	0	3	0	0.573816	1	1	1
biological_process	GO:1902953	positive regulation of ER to Golgi vesicle-mediated transport	0	2	0	0.831074	1	1	1
biological_process	GO:0070863	positive regulation of protein exit from endoplasmic reticulum	0	2	0	0.831074	1	1	1
biological_process	GO:0003400	regulation of COPII vesicle coating	0	1	0	0.911645	1	1	1
biological_process	GO:0016050	vesicle organization	0	4	0	0.51875	0.811637	1	1
cellular_component	GO:0032541	cortical endoplasmic reticulum	0	3	0	0.680991	1	1	1
biological_process	GO:0048309	endoplasmic reticulum inheritance	0	1	0	0.911645	1	1	1
biological_process	GO:0016320	endoplasmic reticulum membrane fusion	0	1	0	0.911645	1	1	1
molecular_function	GO:0004019	adenylosuccinate synthase activity	0	1	0	0.918177	1	1	1
molecular_function	GO:0016208	AMP binding	0	4	0	0.71066	1	1	1
molecular_function	GO:0003688	DNA replication origin binding	0	10	0	0.425537	1	1	1
molecular_function	GO:0019002	GMP binding	0	1	0	0.918177	1	1	1
molecular_function	GO:0061483	sulfinylpropanyl adenylate synthase	0	1	0	0.918177	1	1	1
biological_process	GO:0044208	'de novo' AMP biosynthetic process	0	2	0	0.831074	1	1	1
biological_process	GO:0071276	cellular response to cadmium ion	0	1	0	0.992217	0.168926	1	1
biological_process	GO:0006106	fumarate metabolic process	0	3	0	0.690606	1	1	1
cellular_component	GO:0090575	RNA polymerase II transcription regulator complex	0	1	0	0.967993	0.0946345	1	1
molecular_function	GO:0102339	3-oxo-arachidoyl-CoA reductase activity	0	1	0	0.918177	1	1	1
molecular_function	GO:0102340	3-oxo-behenoyl-CoA reductase activity	0	1	0	0.918177	1	1	1
molecular_function	GO:0102342	3-oxo-cerotoyl-CoA reductase activity	0	1	0	0.918177	1	1	1
molecular_function	GO:0102341	3-oxo-lignoceroyl-CoA reductase activity	0	1	0	0.918177	1	1	1
molecular_function	GO:0045703	ketoreductase activity	0	1	0	0.918177	1	1	1
biological_process	GO:0030497	fatty acid elongation	0	1	0	0.911645	1	1	1
cellular_component	GO:0031251	PAN complex	0	2	0	0.825259	1	1	1
cellular_component	GO:0009349	riboflavin synthase complex	0	1	0	0.908448	1	1	1
molecular_function	GO:0000906	6,7-dimethyl-8-ribityllumazine synthase activity	0	1	0	0.918177	1	1	1
biological_process	GO:0006879	cellular iron ion homeostasis	0	8	0	0.434504	1	1	1
biological_process	GO:0050821	protein stabilization	0	4	0	0.690606	1	1	1
biological_process	GO:0000469	cleavage involved in rRNA processing	0	3	0	0.242293	0.93842	1	1
cellular_component	GO:0036266	Cdc48p-Npl4p-Vms1p AAA ATPase complex	0	1	0	0.908448	1	1	1
cellular_component	GO:0000837	Doa10p ubiquitin ligase complex	0	2	0	0.825259	1	1	1
cellular_component	GO:0000839	Hrd1p ubiquitin ligase ERAD-L complex	0	2	0	0.825259	1	1	1
cellular_component	GO:0042175	nuclear outer membrane-endoplasmic reticulum membrane network	0	4	0	0.275874	0.816439	1	1
cellular_component	GO:0048471	perinuclear region of cytoplasm	0	2	0	0.90207	0.438107	1	1
cellular_component	GO:0030894	replisome	0	1	0	0.618589	1	1	1
cellular_component	GO:1990112	RQC complex	0	2	0	0.825259	1	1	1
cellular_component	GO:0034098	VCP-NPL4-UFD1 AAA ATPase complex	0	1	0	0.908448	1	1	1
biological_process	GO:0071629	cytoplasm protein quality control by the ubiquitin-proteasome system	0	4	0	0.690606	1	1	1
biological_process	GO:0006274	DNA replication termination	0	1	0	0.831074	1	1	1
biological_process	GO:0071712	ER-associated misfolded protein catabolic process	0	1	0	0.911645	1	1	1
biological_process	GO:0051228	mitotic spindle disassembly	0	2	0	0.831074	1	1	1
biological_process	GO:0051974	negative regulation of telomerase activity	0	1	0	0.911645	1	1	1
biological_process	GO:0070651	nonfunctional rRNA decay	0	4	0	0.690606	1	1	1
biological_process	GO:1900182	positive regulation of protein localization to nucleus	0	2	0	0.831074	1	1	1
biological_process	GO:0072665	protein localization to vacuole	0	2	0	0.791417	0.48125	1	1
biological_process	GO:0030970	retrograde protein transport, ER to cytosol	0	2	0	0.831074	1	1	1
molecular_function	GO:0008686	3,4-dihydroxy-2-butanone-4-phosphate synthase activity	0	1	0	0.918177	1	1	1
molecular_function	GO:0015187	glycine transmembrane transporter activity	0	1	0	0.918177	1	1	1
biological_process	GO:1904983	glycine import into mitochondrion	0	1	0	0.911645	1	1	1
biological_process	GO:0006783	heme biosynthetic process	0	3	0	0.248946	1	1	1
cellular_component	GO:0061700	GATOR2 complex	0	1	0	0.908448	1	1	1
cellular_component	GO:0031080	nuclear pore outer ring	0	3	0	0.749671	1	1	1
biological_process	GO:0051664	nuclear pore localization	0	1	0	0.911645	1	1	1
biological_process	GO:0043547	positive regulation of GTPase activity	0	5	0	0.523028	1	1	1
biological_process	GO:1904263	positive regulation of TORC1 signaling	0	2	0	0.831074	1	1	1
molecular_function	GO:0030411	scytalone dehydratase activity	0	1	0	0.918177	1	1	1
biological_process	GO:0042438	melanin biosynthetic process	0	4	0	0.690606	1	1	1
molecular_function	GO:0008531	riboflavin kinase activity	0	2	0	0.843034	1	1	1
biological_process	GO:0009398	FMN biosynthetic process	0	2	0	0.831074	1	1	1
biological_process	GO:0042149	cellular response to glucose starvation	0	1	0	0.911645	1	1	1
molecular_function	GO:0047834	D-threo-aldose 1-dehydrogenase activity	0	24	0	0.128301	1	1	1
cellular_component	GO:0033557	Slx1-Slx4 complex	0	2	0	0.825259	1	1	1
molecular_function	GO:0070039	rRNA (guanosine-2'-O-)-methyltransferase activity	0	1	0	0.918177	1	1	1
molecular_function	GO:0008650	rRNA (uridine-2'-O-)-methyltransferase activity	0	2	0	0.843034	1	1	1
biological_process	GO:0000453	enzyme-directed rRNA 2'-O-methylation	0	1	0	0.911645	1	1	1
cellular_component	GO:0005875	microtubule associated complex	0	1	0	0.260205	1	1	1
cellular_component	GO:0000922	spindle pole	0	6	0	0.561893	1	1	1
molecular_function	GO:0070840	dynein complex binding	0	1	0	0.918177	1	1	1
biological_process	GO:0000132	establishment of mitotic spindle orientation	0	1	0	0.911645	1	1	1
biological_process	GO:0051012	microtubule sliding	0	1	0	0.911645	1	1	1
biological_process	GO:0000028	ribosomal small subunit assembly	0	1	0	0.831074	1	1	1
biological_process	GO:1903097	regulation of CENP-A containing nucleosome assembly	0	2	0	0.831074	1	1	1
cellular_component	GO:0005615	extracellular space	0	13	0	0.286511	1	1	1
cellular_component	GO:0005761	mitochondrial ribosome	0	2	0	0.145933	1	1	1
molecular_function	GO:0043495	protein-membrane adaptor activity	0	2	0	0.774029	1	1	1
biological_process	GO:0007091	metaphase/anaphase transition of mitotic cell cycle	0	1	0	0.612473	0.751054	1	1
biological_process	GO:0071630	nuclear protein quality control by the ubiquitin-proteasome system	0	1	0	0.911645	1	1	1
biological_process	GO:0031144	proteasome localization	0	1	0	0.911645	1	1	1
cellular_component	GO:0033116	endoplasmic reticulum-Golgi intermediate compartment membrane	0	1	0	0.908448	1	1	1
biological_process	GO:0070072	vacuolar proton-transporting V-type ATPase complex assembly	0	4	0	0.690606	1	1	1
biological_process	GO:0071467	cellular response to pH	0	1	0	0.831074	1	1	1
molecular_function	GO:0051020	GTPase binding	0	1	0	0.821813	0.440056	1	1
biological_process	GO:0006354	DNA-templated transcription, elongation	0	2	0	0.0560918	1	0.996	1
molecular_function	GO:0046570	methylthioribulose 1-phosphate dehydratase activity	0	1	0	0.918177	1	1	1
molecular_function	GO:0032866	D-xylose:NADP reductase activity	0	1	0	0.918177	1	1	1
biological_process	GO:0042843	D-xylose catabolic process	0	1	0	0.911645	1	1	1
molecular_function	GO:0000049	tRNA binding	0	18	0	0.180779	1	1	1
biological_process	GO:0071528	tRNA re-export from nucleus	0	1	0	0.911645	1	1	1
cellular_component	GO:0031305	integral component of mitochondrial inner membrane	0	4	0	0.837977	0.536417	1	1
molecular_function	GO:0047039	tetrahydroxynaphthalene reductase activity	0	1	0	0.918177	1	1	1
molecular_function	GO:0061605	molybdopterin-synthase adenylyltransferase activity	0	1	0	0.918177	1	1	1
molecular_function	GO:0061604	molybdopterin-synthase sulfurtransferase activity	0	1	0	0.918177	1	1	1
molecular_function	GO:0070733	protein adenylyltransferase activity	0	2	0	0.843034	1	1	1
molecular_function	GO:0004792	thiosulfate sulfurtransferase activity	0	3	0	0.774029	1	1	1
molecular_function	GO:0042292	URM1 activating enzyme activity	0	1	0	0.918177	1	1	1
biological_process	GO:0007114	cell budding	0	1	0	0.934963	0.370483	1	1
biological_process	GO:0032447	protein urmylation	0	5	0	0.629517	1	1	1
biological_process	GO:2000220	regulation of pseudohyphal growth	0	1	0	0.911645	1	1	1
biological_process	GO:0002143	tRNA wobble position uridine thiolation	0	4	0	0.690606	1	1	1
molecular_function	GO:0004555	alpha,alpha-trehalase activity	0	2	0	0.843034	1	1	1
biological_process	GO:0005993	trehalose catabolic process	0	2	0	0.757602	1	1	1
molecular_function	GO:0004865	protein serine/threonine phosphatase inhibitor activity	0	1	0	0.918177	1	1	1
biological_process	GO:0032515	negative regulation of phosphoprotein phosphatase activity	0	1	0	0.911645	1	1	1
molecular_function	GO:0043021	ribonucleoprotein complex binding	0	4	0	0.403995	0.871699	1	1
molecular_function	GO:0061631	ubiquitin conjugating enzyme activity	0	4	0	0.71066	1	1	1
biological_process	GO:0008156	negative regulation of DNA replication	0	1	0	0.908025	0.426184	1	1
cellular_component	GO:0070545	PeBoW complex	0	2	0	0.825259	1	1	1
biological_process	GO:0110136	protein-RNA complex remodeling	0	2	0	0.831074	1	1	1
biological_process	GO:0000730	DNA recombinase assembly	0	2	0	0.831074	1	1	1
biological_process	GO:0045002	double-strand break repair via single-strand annealing	0	1	0	0.911645	1	1	1
molecular_function	GO:0106073	dolichyl pyrophosphate Glc2Man9GlcNAc2 alpha-1,2-glucosyltransferase activity	0	1	0	0.918177	1	1	1
biological_process	GO:0006488	dolichol-linked oligosaccharide biosynthetic process	0	9	0	0.434504	1	1	1
molecular_function	GO:0008120	ceramide glucosyltransferase activity	0	1	0	0.918177	1	1	1
molecular_function	GO:0102769	dihydroceramide glucosyltransferase activity	0	1	0	0.918177	1	1	1
molecular_function	GO:0019776	Atg8 ligase activity	0	1	0	0.918177	1	1	1
biological_process	GO:0006501	C-terminal protein lipidation	0	1	0	0.911645	1	1	1
biological_process	GO:0006612	protein targeting to membrane	0	4	0	0.51875	0.811637	1	1
biological_process	GO:0032974	amino acid transmembrane export from vacuole	0	1	0	0.911645	1	1	1
molecular_function	GO:0046556	alpha-L-arabinofuranosidase activity	0	9	0	0.463528	1	1	1
biological_process	GO:0031222	arabinan catabolic process	0	6	0	0.573816	1	1	1
biological_process	GO:0046373	L-arabinose metabolic process	0	9	0	0.434504	1	1	1
cellular_component	GO:0000421	autophagosome membrane	0	1	0	0.991637	0.174741	1	1
cellular_component	GO:0031410	cytoplasmic vesicle	0	2	0	0.967187	0.0644223	1	0.999
cellular_component	GO:0031314	extrinsic component of mitochondrial inner membrane	0	10	0	0.382439	1	1	1
biological_process	GO:0006744	ubiquinone biosynthetic process	0	10	0	0.746926	0.639078	1	1
biological_process	GO:0051403	stress-activated MAPK cascade	0	2	0	0.476723	1	1	1
cellular_component	GO:0000931	gamma-tubulin large complex	0	1	0	0.908448	1	1	1
cellular_component	GO:0005816	spindle pole body	0	13	0	0.099201	1	0.981	1
biological_process	GO:0033566	gamma-tubulin complex localization	0	1	0	0.911645	1	1	1
molecular_function	GO:0070300	phosphatidic acid binding	0	2	0	0.843034	1	1	1
molecular_function	GO:0080025	phosphatidylinositol-3,5-bisphosphate binding	0	3	0	0.774029	1	1	1
molecular_function	GO:0032266	phosphatidylinositol-3-phosphate binding	0	4	0	0.71066	1	1	1
molecular_function	GO:0070273	phosphatidylinositol-4-phosphate binding	0	5	0	0.652468	1	1	1
biological_process	GO:0070196	eukaryotic translation initiation factor 3 complex assembly	0	1	0	0.911645	1	1	1
molecular_function	GO:0004622	lysophospholipase activity	0	3	0	0.774029	1	1	1
molecular_function	GO:0102545	phosphatidyl phospholipase B activity	0	3	0	0.774029	1	1	1
biological_process	GO:0034638	phosphatidylcholine catabolic process	0	1	0	0.911645	1	1	1
biological_process	GO:0071071	regulation of phospholipid biosynthetic process	0	1	0	0.978018	0.242398	1	1
molecular_function	GO:0003868	4-hydroxyphenylpyruvate dioxygenase activity	0	1	0	0.918177	1	1	1
biological_process	GO:0006559	L-phenylalanine catabolic process	0	6	0	0.573816	1	1	1
biological_process	GO:0006572	tyrosine catabolic process	0	3	0	0.757602	1	1	1
molecular_function	GO:0097177	mitochondrial ribosome binding	0	1	0	0.918177	1	1	1
cellular_component	GO:0031298	replication fork protection complex	0	11	0	0.347349	1	1	1
biological_process	GO:0061587	transfer RNA gene-mediated silencing	0	1	0	0.911645	1	1	1
molecular_function	GO:0004017	adenylate kinase activity	0	4	0	0.71066	1	1	1
biological_process	GO:0006172	ADP biosynthetic process	0	2	0	0.831074	1	1	1
biological_process	GO:0046033	AMP metabolic process	0	2	0	0.573816	1	1	1
biological_process	GO:0046034	ATP metabolic process	0	2	0	0.0125462	1	0.633	1
molecular_function	GO:0030552	cAMP binding	0	1	0	0.918177	1	1	1
molecular_function	GO:0008603	cAMP-dependent protein kinase regulator activity	0	1	0	0.918177	1	1	1
biological_process	GO:0001932	regulation of protein phosphorylation	0	1	0	0.962688	0.140691	1	1
cellular_component	GO:0070693	P-TEFb-cap methyltransferase complex	0	1	0	0.908448	1	1	1
molecular_function	GO:0004482	mRNA (guanine-N7-)-methyltransferase activity	0	1	0	0.918177	1	1	1
molecular_function	GO:0008824	cyanate hydratase activity	0	1	0	0.918177	1	1	1
biological_process	GO:0009439	cyanate metabolic process	0	1	0	0.911645	1	1	1
cellular_component	GO:0009331	glycerol-3-phosphate dehydrogenase complex	0	3	0	0.749671	1	1	1
molecular_function	GO:0004367	glycerol-3-phosphate dehydrogenase [NAD+] activity	0	2	0	0.843034	1	1	1
biological_process	GO:0046168	glycerol-3-phosphate catabolic process	0	3	0	0.757602	1	1	1
molecular_function	GO:0005458	GDP-mannose transmembrane transporter activity	0	1	0	0.918177	1	1	1
biological_process	GO:0008643	carbohydrate transport	0	28	0	0.0676042	1	0.999	1
molecular_function	GO:0070180	large ribosomal subunit rRNA binding	0	4	0	0.71066	1	1	1
molecular_function	GO:0003678	DNA helicase activity	0	8	0	0.733269	0.547827	1	1
molecular_function	GO:0033677	DNA/RNA helicase activity	0	1	0	0.71066	1	1	1
molecular_function	GO:0000334	3-hydroxyanthranilate 3,4-dioxygenase activity	0	1	0	0.918177	1	1	1
molecular_function	GO:0008198	ferrous iron binding	0	5	0	0.652468	1	1	1
molecular_function	GO:0004130	cytochrome-c peroxidase activity	0	1	0	0.918177	1	1	1
biological_process	GO:0000076	DNA replication checkpoint signaling	0	1	0	0.934963	0.370483	1	1
cellular_component	GO:0097361	CIA complex	0	3	0	0.749671	1	1	1
cellular_component	GO:0071006	U2-type catalytic step 1 spliceosome	0	2	0	0.825259	1	1	1
cellular_component	GO:0071007	U2-type catalytic step 2 spliceosome	0	2	0	0.825259	1	1	1
biological_process	GO:0000354	cis assembly of pre-catalytic spliceosome	0	1	0	0.911645	1	1	1
biological_process	GO:0006270	DNA replication initiation	0	13	0	0.580319	0.773145	1	1
cellular_component	GO:0017119	Golgi transport complex	0	4	0	0.680991	1	1	1
biological_process	GO:0071816	tail-anchored membrane protein insertion into ER membrane	0	1	0	0.911645	1	1	1
molecular_function	GO:0005093	Rab GDP-dissociation inhibitor activity	0	1	0	0.918177	1	1	1
molecular_function	GO:0102265	tRNA-dihydrouridine47 synthase activity	0	4	0	0.71066	1	1	1
cellular_component	GO:0009514	glyoxysome	0	1	0	0.908448	1	1	1
molecular_function	GO:0004451	isocitrate lyase activity	0	2	0	0.843034	1	1	1
molecular_function	GO:0046421	methylisocitrate lyase activity	0	2	0	0.843034	1	1	1
biological_process	GO:0006097	glyoxylate cycle	0	2	0	0.831074	1	1	1
biological_process	GO:0019722	calcium-mediated signaling	0	2	0	0.908025	0.426184	1	1
molecular_function	GO:0004358	glutamate N-acetyltransferase activity	0	1	0	0.918177	1	1	1
molecular_function	GO:0004601	peroxidase activity	0	18	0	0.0991889	1	0.998	1
cellular_component	GO:0045009	chitosome	0	1	0	0.908448	1	1	1
biological_process	GO:0030476	ascospore wall assembly	0	3	0	0.757602	1	1	1
biological_process	GO:0034221	fungal-type cell wall chitin biosynthetic process	0	1	0	0.911645	1	1	1
biological_process	GO:0097271	protein localization to bud neck	0	1	0	0.911645	1	1	1
molecular_function	GO:0008239	dipeptidyl-peptidase activity	0	7	0	0.549961	1	1	1
molecular_function	GO:0008236	serine-type peptidase activity	0	15	0	0.0745006	0.979285	0.994	1
molecular_function	GO:0009055	electron transfer activity	0	10	0	0.117755	1	1	1
molecular_function	GO:0004525	ribonuclease III activity	0	7	0	0.549961	1	1	1
biological_process	GO:0051607	defense response to virus	0	3	0	0.757602	1	1	1
biological_process	GO:0050688	regulation of defense response to virus	0	2	0	0.831074	1	1	1
biological_process	GO:0006396	RNA processing	0	17	0	0.810526	0.24825	1	1
molecular_function	GO:0016846	carbon-sulfur lyase activity	0	8	0	0.711538	0.670787	1	1
molecular_function	GO:0004056	argininosuccinate lyase activity	0	1	0	0.918177	1	1	1
biological_process	GO:0042450	arginine biosynthetic process via ornithine	0	3	0	0.757602	1	1	1
molecular_function	GO:0016653	oxidoreductase activity, acting on NAD(P)H, heme protein as acceptor	0	2	0	0.58904	0.766245	1	1
biological_process	GO:0006784	heme A biosynthetic process	0	2	0	0.831074	1	1	1
molecular_function	GO:0017176	phosphatidylinositol N-acetylglucosaminyltransferase activity	0	3	0	0.774029	1	1	1
molecular_function	GO:0005216	ion channel activity	0	3	0	0.359764	0.891925	1	1
biological_process	GO:1902979	mitotic DNA replication termination	0	1	0	0.911645	1	1	1
molecular_function	GO:0008233	peptidase activity	0	20	0	0.0467676	0.973671	0.93	1
molecular_function	GO:0003878	ATP citrate synthase activity	0	2	0	0.843034	1	1	1
biological_process	GO:0008299	isoprenoid biosynthetic process	0	9	0	0.383783	0.881724	1	1
cellular_component	GO:0030126	COPI vesicle coat	0	6	0	0.561893	1	1	1
molecular_function	GO:0003714	transcription corepressor activity	0	5	0	0.652468	1	1	1
biological_process	GO:0006414	translational elongation	0	1	0	0.461354	0.843616	1	1
molecular_function	GO:1990663	dihydroorotate dehydrogenase (fumarate) activity	0	1	0	0.918177	1	1	1
biological_process	GO:0044205	'de novo' UMP biosynthetic process	0	6	0	0.573816	1	1	1
biological_process	GO:0006807	nitrogen compound metabolic process	0	13	0	0.990982	0.0124088	1	0.996
molecular_function	GO:0004144	diacylglycerol O-acyltransferase activity	0	2	0	0.843034	1	1	1
biological_process	GO:0006071	glycerol metabolic process	0	1	0	0.629517	1	1	1
biological_process	GO:0019432	triglyceride biosynthetic process	0	3	0	0.757602	1	1	1
molecular_function	GO:0015293	symporter activity	0	7	0	0.504903	1	1	1
molecular_function	GO:0004061	arylformamidase activity	0	4	0	0.71066	1	1	1
molecular_function	GO:0008483	transaminase activity	0	9	0	0.128301	1	1	1
molecular_function	GO:0016158	3-phytase activity	0	8	0	0.504903	1	1	1
cellular_component	GO:0000776	kinetochore	0	13	0	0.450269	0.790819	1	1
cellular_component	GO:0033597	mitotic checkpoint complex	0	1	0	0.908448	1	1	1
cellular_component	GO:1990498	mitotic spindle microtubule	0	1	0	0.908448	1	1	1
cellular_component	GO:0044732	mitotic spindle pole body	0	5	0	0.421066	1	1	1
molecular_function	GO:0010997	anaphase-promoting complex binding	0	4	0	0.71066	1	1	1
biological_process	GO:1905318	meiosis I spindle assembly checkpoint signaling	0	1	0	0.911645	1	1	1
biological_process	GO:0007094	mitotic spindle assembly checkpoint signaling	0	4	0	0.573816	1	1	1
biological_process	GO:0009306	protein secretion	0	1	0	0.831074	1	1	1
cellular_component	GO:0000813	ESCRT I complex	0	2	0	0.825259	1	1	1
molecular_function	GO:0044877	protein-containing complex binding	0	4	0	0.652348	0.515587	1	1
molecular_function	GO:0052692	raffinose alpha-galactosidase activity	0	7	0	0.549961	1	1	1
molecular_function	GO:0003755	peptidyl-prolyl cis-trans isomerase activity	0	17	0	0.233755	1	1	1
biological_process	GO:0030488	tRNA methylation	0	3	0	0.523028	1	1	1
molecular_function	GO:0004343	glucosamine 6-phosphate N-acetyltransferase activity	0	3	0	0.774029	1	1	1
biological_process	GO:0006048	UDP-N-acetylglucosamine biosynthetic process	0	5	0	0.629517	1	1	1
molecular_function	GO:0004364	glutathione transferase activity	0	5	0	0.652468	1	1	1
biological_process	GO:0006749	glutathione metabolic process	0	16	0	0.337853	0.901831	1	1
molecular_function	GO:0016779	nucleotidyltransferase activity	0	7	0	0.0397848	0.990166	0.876	1
molecular_function	GO:0003917	DNA topoisomerase type I (single strand cut, ATP-independent) activity	0	2	0	0.843034	1	1	1
biological_process	GO:0006265	DNA topological change	0	3	0	0.757602	1	1	1
molecular_function	GO:0004354	glutamate dehydrogenase (NADP+) activity	0	1	0	0.918177	1	1	1
biological_process	GO:0006520	cellular amino acid metabolic process	0	8	0	0.000464814	0.999884	0.029	1
molecular_function	GO:0015267	channel activity	0	6	0	0.206622	0.9501	1	1
cellular_component	GO:0031390	Ctf18 RFC-like complex	0	4	0	0.680991	1	1	1
cellular_component	GO:0000923	equatorial microtubule organizing center	0	3	0	0.749671	1	1	1
cellular_component	GO:0000930	gamma-tubulin complex	0	3	0	0.680991	1	1	1
cellular_component	GO:0061496	half bridge of mitotic spindle pole body	0	3	0	0.749671	1	1	1
cellular_component	GO:0061497	inner plaque of mitotic spindle pole body	0	3	0	0.749671	1	1	1
cellular_component	GO:0031021	interphase microtubule organizing center	0	2	0	0.825259	1	1	1
cellular_component	GO:0005637	nuclear inner membrane	0	5	0	0.463583	1	1	1
cellular_component	GO:0071957	old mitotic spindle pole body	0	3	0	0.749671	1	1	1
cellular_component	GO:0061499	outer plaque of mitotic spindle pole body	0	1	0	0.908448	1	1	1
biological_process	GO:0031122	cytoplasmic microtubule organization	0	4	0	0.690606	1	1	1
biological_process	GO:0007020	microtubule nucleation	0	6	0	0.573816	1	1	1
biological_process	GO:1902408	mitotic cytokinesis, site selection	0	2	0	0.831074	1	1	1
biological_process	GO:0051256	mitotic spindle midzone assembly	0	1	0	0.911645	1	1	1
biological_process	GO:1902626	assembly of large subunit precursor of preribosome	0	6	0	0.573816	1	1	1
biological_process	GO:0000054	ribosomal subunit export from nucleus	0	5	0	0.859309	0.387527	1	1
biological_process	GO:0000375	RNA splicing, via transesterification reactions	0	1	0	0.737397	0.423179	1	1
cellular_component	GO:0005826	actomyosin contractile ring	0	1	0	0.510382	1	1	1
biological_process	GO:0000920	septum digestion after cytokinesis	0	2	0	0.690606	1	1	1
molecular_function	GO:0019104	DNA N-glycosylase activity	0	1	0	0.919653	0.400969	1	1
molecular_function	GO:0015099	nickel cation transmembrane transporter activity	0	2	0	0.843034	1	1	1
molecular_function	GO:0003847	1-alkyl-2-acetylglycerophosphocholine esterase activity	0	2	0	0.843034	1	1	1
molecular_function	GO:0016747	acyltransferase activity, transferring groups other than amino-acyl groups	0	22	0	0.0212453	0.99309	0.664	1
molecular_function	GO:0004107	chorismate synthase activity	0	1	0	0.918177	1	1	1
molecular_function	GO:0042602	riboflavin reductase (NADPH) activity	0	1	0	0.918177	1	1	1
cellular_component	GO:0005950	anthranilate synthase complex	0	1	0	0.908448	1	1	1
molecular_function	GO:0004049	anthranilate synthase activity	0	2	0	0.843034	1	1	1
biological_process	GO:0000162	tryptophan biosynthetic process	0	3	0	0.757602	1	1	1
cellular_component	GO:0015630	microtubule cytoskeleton	0	1	0	0.0307091	0.992773	0.636	1
cellular_component	GO:0031500	Tea1 cell-end complex	0	1	0	0.908448	1	1	1
biological_process	GO:0051519	activation of bipolar cell growth	0	1	0	0.911645	1	1	1
biological_process	GO:0042815	bipolar cell growth	0	1	0	0.911645	1	1	1
biological_process	GO:0030010	establishment of cell polarity	0	3	0	0.878541	0.476972	1	1
biological_process	GO:0007163	establishment or maintenance of cell polarity	0	2	0	0.953453	0.139546	1	1
molecular_function	GO:0019706	protein-cysteine S-palmitoyltransferase activity	0	6	0	0.599031	1	1	1
molecular_function	GO:0004043	L-aminoadipate-semialdehyde dehydrogenase activity	0	1	0	0.918177	1	1	1
molecular_function	GO:0015204	urea transmembrane transporter activity	0	2	0	0.843034	1	1	1
molecular_function	GO:0003691	double-stranded telomeric DNA binding	0	2	0	0.843034	1	1	1
cellular_component	GO:0008180	COP9 signalosome	0	7	0	0.510382	1	1	1
biological_process	GO:0000338	protein deneddylation	0	5	0	0.629517	1	1	1
cellular_component	GO:0098826	endoplasmic reticulum tubular network membrane	0	1	0	0.908448	1	1	1
biological_process	GO:0071788	endoplasmic reticulum tubular network maintenance	0	1	0	0.911645	1	1	1
biological_process	GO:1903373	positive regulation of endoplasmic reticulum tubular network organization	0	1	0	0.911645	1	1	1
molecular_function	GO:0004356	glutamate-ammonia ligase activity	0	3	0	0.774029	1	1	1
biological_process	GO:0006542	glutamine biosynthetic process	0	3	0	0.757602	1	1	1
cellular_component	GO:0015934	large ribosomal subunit	0	8	0	0.0504399	1	0.857	1
cellular_component	GO:0042788	polysomal ribosome	0	2	0	0.825259	1	1	1
cellular_component	GO:0015935	small ribosomal subunit	0	5	0	0.120324	1	0.998	1
biological_process	GO:0071409	cellular response to cycloheximide	0	1	0	0.911645	1	1	1
biological_process	GO:0060548	negative regulation of cell death	0	3	0	0.757602	1	1	1
biological_process	GO:0036003	positive regulation of transcription from RNA polymerase II promoter in response to stress	0	1	0	0.978018	0.242398	1	1
biological_process	GO:0006452	translational frameshifting	0	2	0	0.757602	1	1	1
molecular_function	GO:0004060	arylamine N-acetyltransferase activity	0	2	0	0.843034	1	1	1
molecular_function	GO:0016209	antioxidant activity	0	1	0	0.0420179	1	0.898	1
cellular_component	GO:0017054	negative cofactor 2 complex	0	1	0	0.908448	1	1	1
molecular_function	GO:0001046	core promoter sequence-specific DNA binding	0	1	0	0.652468	1	1	1
molecular_function	GO:0140223	general transcription initiation factor activity	0	1	0	0.652468	1	1	1
molecular_function	GO:0003713	transcription coactivator activity	0	5	0	0.652468	1	1	1
biological_process	GO:0017055	negative regulation of RNA polymerase II transcription preinitiation complex assembly	0	1	0	0.911645	1	1	1
biological_process	GO:0016480	negative regulation of transcription by RNA polymerase III	0	2	0	0.831074	1	1	1
biological_process	GO:0061408	positive regulation of transcription from RNA polymerase II promoter in response to heat stress	0	1	0	0.911645	1	1	1
molecular_function	GO:0019843	rRNA binding	0	13	0	0.128301	1	1	1
biological_process	GO:0007531	mating type determination	0	1	0	0.934963	0.370483	1	1
cellular_component	GO:0000220	vacuolar proton-transporting V-type ATPase, V0 domain	0	4	0	0.680991	1	1	1
molecular_function	GO:0015078	proton transmembrane transporter activity	0	11	0	0.11402	0.976992	1	1
molecular_function	GO:0003854	3-beta-hydroxy-delta5-steroid dehydrogenase activity	0	4	0	0.71066	1	1	1
biological_process	GO:0006694	steroid biosynthetic process	0	4	0	0.408481	0.87018	1	1
molecular_function	GO:0005324	long-chain fatty acid transporter activity	0	2	0	0.843034	1	1	1
molecular_function	GO:0004467	long-chain fatty acid-CoA ligase activity	0	2	0	0.843034	1	1	1
molecular_function	GO:0000009	alpha-1,6-mannosyltransferase activity	0	7	0	0.504903	1	1	1
biological_process	GO:1901135	carbohydrate derivative metabolic process	0	10	0	2.21979e-05	0.999995	0.001	1
molecular_function	GO:0033961	cis-stilbene-oxide hydrolase activity	0	4	0	0.71066	1	1	1
biological_process	GO:0006826	iron ion transport	0	6	0	0.396013	1	1	1
molecular_function	GO:0008865	fructokinase activity	0	1	0	0.918177	1	1	1
molecular_function	GO:0004340	glucokinase activity	0	2	0	0.843034	1	1	1
molecular_function	GO:0005536	glucose binding	0	4	0	0.71066	1	1	1
molecular_function	GO:0019158	mannokinase activity	0	1	0	0.918177	1	1	1
biological_process	GO:0001678	cellular glucose homeostasis	0	4	0	0.780921	0.603987	1	1
biological_process	GO:0006002	fructose 6-phosphate metabolic process	0	2	0	0.831074	1	1	1
biological_process	GO:0019660	glycolytic fermentation	0	1	0	0.911645	1	1	1
biological_process	GO:0006096	glycolytic process	0	14	0	0.226855	1	1	1
biological_process	GO:0006013	mannose metabolic process	0	4	0	0.690606	1	1	1
cellular_component	GO:0043231	intracellular membrane-bounded organelle	0	7	0	1	4.38066e-08	1	0
biological_process	GO:0009060	aerobic respiration	0	4	0	0.226322	0.91792	1	1
molecular_function	GO:0050291	sphingosine N-acyltransferase activity	0	2	0	0.843034	1	1	1
biological_process	GO:0046513	ceramide biosynthetic process	0	2	0	0.831074	1	1	1
molecular_function	GO:0003885	D-arabinono-1,4-lactone oxidase activity	0	2	0	0.843034	1	1	1
biological_process	GO:0070485	dehydro-D-arabinono-1,4-lactone biosynthetic process	0	2	0	0.831074	1	1	1
cellular_component	GO:0005938	cell cortex	0	5	0	0.750878	0.407302	1	1
molecular_function	GO:0005543	phospholipid binding	0	5	0	0.999802	0.000883543	1	0.185
biological_process	GO:0032065	maintenance of protein location in cell cortex	0	2	0	0.831074	1	1	1
molecular_function	GO:0016279	protein-lysine N-methyltransferase activity	0	6	0	0.329213	1	1	1
biological_process	GO:0018023	peptidyl-lysine trimethylation	0	2	0	0.831074	1	1	1
molecular_function	GO:0030600	feruloyl esterase activity	0	13	0	0.329213	1	1	1
molecular_function	GO:0016857	racemase and epimerase activity, acting on carbohydrates and derivatives	0	1	0	0.71066	1	1	1
molecular_function	GO:0015095	magnesium ion transmembrane transporter activity	0	7	0	0.549961	1	1	1
molecular_function	GO:0004650	polygalacturonase activity	0	4	0	0.71066	1	1	1
biological_process	GO:0009437	carnitine metabolic process	0	1	0	0.831074	1	1	1
biological_process	GO:0006631	fatty acid metabolic process	0	3	0	0.543649	0.656779	1	1
molecular_function	GO:0008379	thioredoxin peroxidase activity	0	3	0	0.774029	1	1	1
biological_process	GO:0045454	cell redox homeostasis	0	5	0	0.629517	1	1	1
molecular_function	GO:0004375	glycine dehydrogenase (decarboxylating) activity	0	2	0	0.843034	1	1	1
biological_process	GO:0006546	glycine catabolic process	0	2	0	0.757602	1	1	1
biological_process	GO:0045860	positive regulation of protein kinase activity	0	1	0	0.690606	1	1	1
biological_process	GO:0051726	regulation of cell cycle	0	4	0	0.937208	0.121322	1	1
biological_process	GO:0006850	mitochondrial pyruvate transmembrane transport	0	3	0	0.757602	1	1	1
molecular_function	GO:0102098	D-galacturonate reductase activity	0	1	0	0.918177	1	1	1
biological_process	GO:0019698	D-galacturonate catabolic process	0	1	0	0.911645	1	1	1
cellular_component	GO:0045263	proton-transporting ATP synthase complex, coupling factor F(o)	0	3	0	0.382439	1	1	1
biological_process	GO:0015986	ATP synthesis coupled proton transport	0	7	0	0.434504	1	1	1
molecular_function	GO:0008080	N-acetyltransferase activity	0	26	0	0.0193678	1	0.626	1
cellular_component	GO:0000329	fungal-type vacuole membrane	0	29	0	0.224735	0.944439	1	1
biological_process	GO:0042144	vacuole fusion, non-autophagic	0	6	0	0.523028	1	1	1
cellular_component	GO:0005801	cis-Golgi network	0	4	0	0.680991	1	1	1
cellular_component	GO:0031201	SNARE complex	0	5	0	0.618589	1	1	1
biological_process	GO:0090083	regulation of inclusion body assembly	0	1	0	0.911645	1	1	1
molecular_function	GO:0047657	alpha-1,3-glucan synthase activity	0	1	0	0.918177	1	1	1
molecular_function	GO:0050483	IMP 5'-nucleotidase activity	0	1	0	0.918177	1	1	1
biological_process	GO:0006190	inosine salvage	0	1	0	0.911645	1	1	1
molecular_function	GO:0004807	triose-phosphate isomerase activity	0	2	0	0.843034	1	1	1
cellular_component	GO:0005666	RNA polymerase III complex	0	15	0	0.236309	1	1	1
molecular_function	GO:0001056	RNA polymerase III activity	0	10	0	0.425537	1	1	1
biological_process	GO:0006386	termination of RNA polymerase III transcription	0	10	0	0.396013	1	1	1
biological_process	GO:0006384	transcription initiation from RNA polymerase III promoter	0	13	0	0.273181	1	1	1
biological_process	GO:0042779	tRNA 3'-trailer cleavage	0	1	0	0.911645	1	1	1
biological_process	GO:0042797	tRNA transcription by RNA polymerase III	0	11	0	0.360922	1	1	1
cellular_component	GO:1990143	CoA-synthesizing protein complex	0	1	0	0.908448	1	1	1
molecular_function	GO:0004632	phosphopantothenate--cysteine ligase activity	0	1	0	0.918177	1	1	1
biological_process	GO:1990181	acetyl-CoA biosynthetic process from pantothenate	0	1	0	0.911645	1	1	1
biological_process	GO:0015937	coenzyme A biosynthetic process	0	3	0	0.757602	1	1	1
molecular_function	GO:0004462	lactoylglutathione lyase activity	0	2	0	0.843034	1	1	1
biological_process	GO:0006120	mitochondrial electron transport, NADH to ubiquinone	0	2	0	0.831074	1	1	1
molecular_function	GO:0050661	NADP binding	0	29	0	0.0835441	1	0.997	1
molecular_function	GO:0003959	NADPH dehydrogenase activity	0	2	0	0.843034	1	1	1
molecular_function	GO:0003958	NADPH-hemoprotein reductase activity	0	6	0	0.599031	1	1	1
biological_process	GO:0006696	ergosterol biosynthetic process	0	8	0	0.81447	0.565496	1	1
molecular_function	GO:0046899	nucleoside triphosphate adenylate kinase activity	0	1	0	0.918177	1	1	1
biological_process	GO:0046039	GTP metabolic process	0	1	0	0.831074	1	1	1
biological_process	GO:0046041	ITP metabolic process	0	1	0	0.911645	1	1	1
molecular_function	GO:0016780	phosphotransferase activity, for other substituted phosphate groups	0	4	0	0.329213	1	1	1
biological_process	GO:0008654	phospholipid biosynthetic process	0	7	0	0.023635	0.996636	0.821	1
cellular_component	GO:0016442	RISC complex	0	1	0	0.908448	1	1	1
cellular_component	GO:0005777	peroxisome	0	13	0	0.180896	0.958432	1	1
cellular_component	GO:0000178	exosome (RNase complex)	0	1	0	0.347349	1	1	1
molecular_function	GO:0004527	exonuclease activity	0	10	0	0.485766	0.765342	1	1
molecular_function	GO:0004197	cysteine-type endopeptidase activity	0	3	0	0.968521	0.1641	1	1
cellular_component	GO:0008278	cohesin complex	0	3	0	0.749671	1	1	1
biological_process	GO:0007062	sister chromatid cohesion	0	4	0	0.549046	0.793282	1	1
molecular_function	GO:0008897	holo-[acyl-carrier-protein] synthase activity	0	3	0	0.774029	1	1	1
molecular_function	GO:0003991	acetylglutamate kinase activity	0	1	0	0.918177	1	1	1
molecular_function	GO:0003942	N-acetyl-gamma-glutamyl-phosphate reductase activity	0	1	0	0.918177	1	1	1
molecular_function	GO:0016992	lipoate synthase activity	0	1	0	0.918177	1	1	1
molecular_function	GO:0102552	lipoyl synthase activity (acting on glycine-cleavage complex H protein	0	1	0	0.918177	1	1	1
molecular_function	GO:0102553	lipoyl synthase activity (acting on pyruvate dehydrogenase E2 protein)	0	1	0	0.918177	1	1	1
biological_process	GO:0009249	protein lipoylation	0	3	0	0.757602	1	1	1
molecular_function	GO:0004351	glutamate decarboxylase activity	0	2	0	0.843034	1	1	1
biological_process	GO:0006536	glutamate metabolic process	0	3	0	0.523028	1	1	1
molecular_function	GO:0004851	uroporphyrin-III C-methyltransferase activity	0	1	0	0.918177	1	1	1
biological_process	GO:0019354	siroheme biosynthetic process	0	2	0	0.831074	1	1	1
biological_process	GO:0000103	sulfate assimilation	0	6	0	0.523028	1	1	1
molecular_function	GO:0005375	copper ion transmembrane transporter activity	0	9	0	0.463528	1	1	1
biological_process	GO:0018279	protein N-linked glycosylation via asparagine	0	1	0	0.911645	1	1	1
molecular_function	GO:0008441	3'(2'),5'-bisphosphate nucleotidase activity	0	1	0	0.918177	1	1	1
molecular_function	GO:0052829	inositol-1,3,4-trisphosphate 1-phosphatase activity	0	1	0	0.918177	1	1	1
molecular_function	GO:0004441	inositol-1,4-bisphosphate 1-phosphatase activity	0	1	0	0.918177	1	1	1
biological_process	GO:0042538	hyperosmotic salinity response	0	1	0	0.911645	1	1	1
biological_process	GO:0046855	inositol phosphate dephosphorylation	0	4	0	0.690606	1	1	1
biological_process	GO:0009086	methionine biosynthetic process	0	9	0	0.206718	1	1	1
biological_process	GO:0046854	phosphatidylinositol phosphate biosynthetic process	0	3	0	0.757602	1	1	1
cellular_component	GO:0005762	mitochondrial large ribosomal subunit	0	11	0	0.347349	1	1	1
cellular_component	GO:0008250	oligosaccharyltransferase complex	0	3	0	0.749671	1	1	1
biological_process	GO:0006487	protein N-linked glycosylation	0	5	0	0.248946	1	1	1
molecular_function	GO:0004822	isoleucine-tRNA ligase activity	0	3	0	0.774029	1	1	1
biological_process	GO:0006418	tRNA aminoacylation for protein translation	0	3	0	0.0320169	1	0.936	1
molecular_function	GO:0004181	metallocarboxypeptidase activity	0	11	0	0.390653	1	1	1
biological_process	GO:0006271	DNA strand elongation involved in DNA replication	0	7	0	0.549046	0.793282	1	1
biological_process	GO:0007097	nuclear migration	0	1	0	0.629517	1	1	1
biological_process	GO:0000183	rDNA heterochromatin assembly	0	5	0	0.629517	1	1	1
biological_process	GO:0000019	regulation of mitotic recombination	0	2	0	0.690606	1	1	1
biological_process	GO:0009303	rRNA transcription	0	1	0	0.328931	1	1	1
molecular_function	GO:0010484	H3 histone acetyltransferase activity	0	1	0	0.843034	1	1	1
biological_process	GO:0043618	regulation of transcription from RNA polymerase II promoter in response to stress	0	2	0	0.908025	0.426184	1	1
molecular_function	GO:0000246	delta24(24-1) sterol reductase activity	0	1	0	0.918177	1	1	1
molecular_function	GO:0003697	single-stranded DNA binding	0	21	0	0.0910318	1	0.998	1
biological_process	GO:1901255	nucleotide-excision repair involved in interstrand cross-link repair	0	1	0	0.911645	1	1	1
cellular_component	GO:1990023	mitotic spindle midzone	0	6	0	0.561893	1	1	1
biological_process	GO:0061163	endoplasmic reticulum polarization	0	2	0	0.831074	1	1	1
biological_process	GO:0051306	mitotic sister chromatid separation	0	1	0	0.580319	0.773145	1	1
biological_process	GO:0034067	protein localization to Golgi apparatus	0	4	0	0.434504	1	1	1
molecular_function	GO:0004499	N,N-dimethylaniline monooxygenase activity	0	14	0	0.30221	1	1	1
molecular_function	GO:0045174	glutathione dehydrogenase (ascorbate) activity	0	1	0	0.918177	1	1	1
molecular_function	GO:0008519	ammonium transmembrane transporter activity	0	4	0	0.71066	1	1	1
cellular_component	GO:0043226	organelle	0	1	0	0.999998	3.2315e-06	1	0
molecular_function	GO:0003987	acetate-CoA ligase activity	0	2	0	0.843034	1	1	1
biological_process	GO:0019427	acetyl-CoA biosynthetic process from acetate	0	2	0	0.831074	1	1	1
cellular_component	GO:0005664	nuclear origin of replication recognition complex	0	3	0	0.749671	1	1	1
biological_process	GO:1902969	mitotic DNA replication	0	3	0	0.645384	0.726819	1	1
cellular_component	GO:0032300	mismatch repair complex	0	5	0	0.618589	1	1	1
biological_process	GO:0101030	tRNA-guanine transglycosylation	0	3	0	0.757602	1	1	1
molecular_function	GO:0004853	uroporphyrinogen decarboxylase activity	0	1	0	0.918177	1	1	1
biological_process	GO:0006782	protoporphyrinogen IX biosynthetic process	0	7	0	0.523028	1	1	1
cellular_component	GO:0030134	COPII-coated ER to Golgi transport vesicle	0	6	0	0.847811	0.405246	1	1
molecular_function	GO:0097020	COPII receptor activity	0	1	0	0.918177	1	1	1
biological_process	GO:0045053	protein retention in Golgi apparatus	0	5	0	0.629517	1	1	1
biological_process	GO:0006857	oligopeptide transport	0	4	0	0.908025	0.426184	1	1
molecular_function	GO:0000309	nicotinamide-nucleotide adenylyltransferase activity	0	2	0	0.843034	1	1	1
biological_process	GO:0009435	NAD biosynthetic process	0	5	0	0.396013	1	1	1
biological_process	GO:0051260	protein homooligomerization	0	4	0	0.690606	1	1	1
biological_process	GO:1903259	exon-exon junction complex disassembly	0	1	0	0.911645	1	1	1
molecular_function	GO:0003910	DNA ligase (ATP) activity	0	4	0	0.71066	1	1	1
biological_process	GO:0043386	mycotoxin biosynthetic process	0	14	0	0.248946	1	1	1
biological_process	GO:0009166	nucleotide catabolic process	0	3	0	0.573816	1	1	1
cellular_component	GO:0005788	endoplasmic reticulum lumen	0	4	0	0.618589	1	1	1
molecular_function	GO:0003980	UDP-glucose:glycoprotein glucosyltransferase activity	0	1	0	0.918177	1	1	1
molecular_function	GO:0008061	chitin binding	0	34	0	0.0543776	1	0.96	1
molecular_function	GO:0070181	small ribosomal subunit rRNA binding	0	2	0	0.843034	1	1	1
biological_process	GO:0045903	positive regulation of translational fidelity	0	2	0	0.831074	1	1	1
biological_process	GO:0006407	rRNA export from nucleus	0	4	0	0.690606	1	1	1
biological_process	GO:0006038	cell wall chitin biosynthetic process	0	1	0	0.831074	1	1	1
biological_process	GO:0051382	kinetochore assembly	0	5	0	0.908025	0.426184	1	1
molecular_function	GO:0016627	oxidoreductase activity, acting on the CH-CH group of donors	0	9	0	0.35291	0.850896	1	1
molecular_function	GO:0004378	GDP-Man:Man1GlcNAc2-PP-Dol alpha-1,3-mannosyltransferase activity	0	1	0	0.918177	1	1	1
molecular_function	GO:0102704	GDP-Man:Man2GlcNAc2-PP-dolichol alpha-1,6-mannosyltransferase activity	0	1	0	0.918177	1	1	1
cellular_component	GO:0072686	mitotic spindle	0	8	0	0.236309	1	1	1
molecular_function	GO:0016818	hydrolase activity, acting on acid anhydrides, in phosphorus-containing anhydrides	0	3	0	0.172371	0.905204	1	1
cellular_component	GO:0005750	mitochondrial respiratory chain complex III	0	7	0	0.510382	1	1	1
molecular_function	GO:0008121	ubiquinol-cytochrome-c reductase activity	0	3	0	0.774029	1	1	1
biological_process	GO:0006122	mitochondrial electron transport, ubiquinol to cytochrome c	0	8	0	0.476723	1	1	1
molecular_function	GO:0042393	histone binding	0	8	0	0.774376	0.609347	1	1
biological_process	GO:0070899	mitochondrial tRNA wobble uridine modification	0	1	0	0.911645	1	1	1
molecular_function	GO:0016810	hydrolase activity, acting on carbon-nitrogen (but not peptide) bonds	0	17	0	0.298666	0.84434	1	1
molecular_function	GO:0019787	ubiquitin-like protein transferase activity	0	1	0	0.995817	0.0140501	1	0.984
molecular_function	GO:0016616	oxidoreductase activity, acting on the CH-OH group of donors, NAD or NADP as acceptor	0	9	0	0.0106021	0.99867	0.403	1
molecular_function	GO:0004821	histidine-tRNA ligase activity	0	1	0	0.918177	1	1	1
biological_process	GO:0006427	histidyl-tRNA aminoacylation	0	1	0	0.911645	1	1	1
cellular_component	GO:0016035	zeta DNA polymerase complex	0	1	0	0.908448	1	1	1
molecular_function	GO:0003887	DNA-directed DNA polymerase activity	0	8	0	0.504903	1	1	1
biological_process	GO:0019985	translesion synthesis	0	2	0	0.878541	0.476972	1	1
molecular_function	GO:0004476	mannose-6-phosphate isomerase activity	0	1	0	0.918177	1	1	1
biological_process	GO:0000032	cell wall mannoprotein biosynthetic process	0	2	0	0.831074	1	1	1
biological_process	GO:0009298	GDP-mannose biosynthetic process	0	8	0	0.476723	1	1	1
molecular_function	GO:0004365	glyceraldehyde-3-phosphate dehydrogenase (NAD+) (phosphorylating) activity	0	1	0	0.918177	1	1	1
biological_process	GO:0006006	glucose metabolic process	0	3	0	0.906326	0.257166	1	1
molecular_function	GO:0019120	hydrolase activity, acting on acid halide bonds, in C-halide compounds	0	2	0	0.843034	1	1	1
cellular_component	GO:0030123	AP-3 adaptor complex	0	3	0	0.749671	1	1	1
biological_process	GO:0006896	Golgi to vacuole transport	0	4	0	0.690606	1	1	1
molecular_function	GO:0090560	2-(3-amino-3-carboxypropyl)histidine synthase activity	0	2	0	0.843034	1	1	1
biological_process	GO:0017183	peptidyl-diphthamide biosynthetic process from peptidyl-histidine	0	5	0	0.629517	1	1	1
cellular_component	GO:0031207	Sec62/Sec63 complex	0	1	0	0.908448	1	1	1
biological_process	GO:0031204	posttranslational protein targeting to membrane, translocation	0	4	0	0.690606	1	1	1
molecular_function	GO:0004609	phosphatidylserine decarboxylase activity	0	2	0	0.843034	1	1	1
biological_process	GO:0006646	phosphatidylethanolamine biosynthetic process	0	4	0	0.690606	1	1	1
biological_process	GO:0010636	positive regulation of mitochondrial fusion	0	1	0	0.911645	1	1	1
biological_process	GO:0010954	positive regulation of protein processing	0	1	0	0.911645	1	1	1
biological_process	GO:0016540	protein autoprocessing	0	3	0	0.757602	1	1	1
biological_process	GO:0009268	response to pH	0	1	0	0.757602	1	1	1
molecular_function	GO:0004659	prenyltransferase activity	0	3	0	0.618862	0.745346	1	1
biological_process	GO:0009820	alkaloid metabolic process	0	3	0	0.757602	1	1	1
biological_process	GO:0044249	cellular biosynthetic process	0	7	0	0.778011	0.261938	1	1
biological_process	GO:1901576	organic substance biosynthetic process	0	3	0	0.798755	0.23896	1	1
molecular_function	GO:0097027	ubiquitin-protein transferase activator activity	0	3	0	0.774029	1	1	1
biological_process	GO:1904668	positive regulation of ubiquitin protein ligase activity	0	3	0	0.757602	1	1	1
biological_process	GO:0006865	amino acid transport	0	19	0	0.107756	1	1	1
molecular_function	GO:0005315	inorganic phosphate transmembrane transporter activity	0	9	0	0.463528	1	1	1
biological_process	GO:0006817	phosphate ion transport	0	6	0	0.396013	1	1	1
molecular_function	GO:0070290	N-acylphosphatidylethanolamine-specific phospholipase D activity	0	4	0	0.71066	1	1	1
molecular_function	GO:0004630	phospholipase D activity	0	3	0	0.774029	1	1	1
biological_process	GO:0048017	inositol lipid-mediated signaling	0	3	0	0.523028	1	1	1
biological_process	GO:0006654	phosphatidic acid biosynthetic process	0	2	0	0.831074	1	1	1
molecular_function	GO:0042123	glucanosyltransferase activity	0	2	0	0.843034	1	1	1
biological_process	GO:0071840	cellular component organization or biogenesis	0	2	0	0.390803	0.664388	1	1
biological_process	GO:0071852	fungal-type cell wall organization or biogenesis	0	3	0	0.825799	0.382258	1	1
biological_process	GO:0097428	protein maturation by iron-sulfur cluster transfer	0	3	0	0.908025	0.426184	1	1
molecular_function	GO:0004022	alcohol dehydrogenase (NAD+) activity	0	2	0	0.843034	1	1	1
molecular_function	GO:0047988	hydroxyacid-oxoacid transhydrogenase activity	0	1	0	0.918177	1	1	1
molecular_function	GO:0004812	aminoacyl-tRNA ligase activity	0	4	0	0.0353786	1	0.858	1
cellular_component	GO:0030690	Noc1p-Noc2p complex	0	2	0	0.825259	1	1	1
cellular_component	GO:0030691	Noc2p-Noc3p complex	0	1	0	0.908448	1	1	1
biological_process	GO:0042255	ribosome assembly	0	3	0	0.717983	0.56566	1	1
molecular_function	GO:0051087	chaperone binding	0	10	0	0.425537	1	1	1
molecular_function	GO:0008496	mannan endo-1,6-alpha-mannosidase activity	0	6	0	0.599031	1	1	1
biological_process	GO:0016052	carbohydrate catabolic process	0	9	0	0.00476126	0.998704	0.294	1
molecular_function	GO:0004345	glucose-6-phosphate dehydrogenase activity	0	1	0	0.918177	1	1	1
biological_process	GO:0006098	pentose-phosphate shunt	0	4	0	0.573816	1	1	1
biological_process	GO:0000077	DNA damage checkpoint signaling	0	5	0	0.837548	0.419681	1	1
biological_process	GO:0016572	histone phosphorylation	0	1	0	0.911645	1	1	1
cellular_component	GO:0005885	Arp2/3 protein complex	0	7	0	0.510382	1	1	1
biological_process	GO:0044396	actin cortical patch organization	0	9	0	0.917436	0.287176	1	1
biological_process	GO:0034314	Arp2/3 complex-mediated actin nucleation	0	7	0	0.678898	0.700233	1	1
biological_process	GO:0030866	cortical actin cytoskeleton organization	0	2	0	0.791417	0.48125	1	1
biological_process	GO:0030833	regulation of actin filament polymerization	0	5	0	0.51875	0.811637	1	1
cellular_component	GO:0000176	nuclear exosome (RNase complex)	0	10	0	0.382439	1	1	1
molecular_function	GO:0000175	3'-5'-exoribonuclease activity	0	3	0	0.893449	0.450039	1	1
biological_process	GO:0000467	exonucleolytic trimming to generate mature 3'-end of 5.8S rRNA from tricistronic rRNA transcript (SSU-rRNA, 5.8S rRNA, LSU-rRNA)	0	7	0	0.523028	1	1	1
cellular_component	GO:0008541	proteasome regulatory particle, lid subcomplex	0	9	0	0.421066	1	1	1
molecular_function	GO:0030234	enzyme regulator activity	0	6	0	0.99927	0.00202463	1	0.349
biological_process	GO:0045842	positive regulation of mitotic metaphase/anaphase transition	0	4	0	0.629517	1	1	1
biological_process	GO:0045041	protein import into mitochondrial intermembrane space	0	5	0	0.629517	1	1	1
cellular_component	GO:0005948	acetolactate synthase complex	0	2	0	0.825259	1	1	1
cellular_component	GO:0042645	mitochondrial nucleoid	0	8	0	0.421066	1	1	1
molecular_function	GO:0003984	acetolactate synthase activity	0	3	0	0.774029	1	1	1
molecular_function	GO:1990610	acetolactate synthase regulator activity	0	1	0	0.918177	1	1	1
biological_process	GO:0009097	isoleucine biosynthetic process	0	6	0	0.573816	1	1	1
biological_process	GO:0009099	valine biosynthetic process	0	4	0	0.690606	1	1	1
molecular_function	GO:0004845	uracil phosphoribosyltransferase activity	0	1	0	0.918177	1	1	1
biological_process	GO:0006334	nucleosome assembly	0	6	0	0.780921	0.603987	1	1
biological_process	GO:0006337	nucleosome disassembly	0	2	0	0.831074	1	1	1
biological_process	GO:0032012	regulation of ARF protein signal transduction	0	4	0	0.690606	1	1	1
cellular_component	GO:0005674	transcription factor TFIIF complex	0	2	0	0.825259	1	1	1
cellular_component	GO:0030907	MBF transcription complex	0	1	0	0.908448	1	1	1
molecular_function	GO:0004602	glutathione peroxidase activity	0	2	0	0.843034	1	1	1
biological_process	GO:0061692	cellular detoxification of hydrogen peroxide	0	1	0	0.911645	1	1	1
molecular_function	GO:0004411	homogentisate 1,2-dioxygenase activity	0	2	0	0.843034	1	1	1
biological_process	GO:0006570	tyrosine metabolic process	0	2	0	0.523028	1	1	1
biological_process	GO:0007249	I-kappaB kinase/NF-kappaB signaling	0	1	0	0.911645	1	1	1
molecular_function	GO:0046961	proton-transporting ATPase activity, rotational mechanism	0	10	0	0.425537	1	1	1
biological_process	GO:0006491	N-glycan processing	0	1	0	0.911645	1	1	1
molecular_function	GO:0004057	arginyltransferase activity	0	1	0	0.918177	1	1	1
molecular_function	GO:0035925	mRNA 3'-UTR AU-rich region binding	0	1	0	0.918177	1	1	1
biological_process	GO:0070935	3'-UTR-mediated mRNA stabilization	0	1	0	0.911645	1	1	1
molecular_function	GO:0042577	lipid phosphatase activity	0	5	0	0.652468	1	1	1
biological_process	GO:0006644	phospholipid metabolic process	0	8	0	0.0208127	0.995401	0.799	1
cellular_component	GO:0005721	pericentric heterochromatin	0	8	0	0.463583	1	1	1
molecular_function	GO:0019903	protein phosphatase binding	0	1	0	0.918177	1	1	1
biological_process	GO:0043666	regulation of phosphoprotein phosphatase activity	0	3	0	0.690606	1	1	1
cellular_component	GO:0009341	beta-galactosidase complex	0	3	0	0.749671	1	1	1
molecular_function	GO:0004565	beta-galactosidase activity	0	3	0	0.774029	1	1	1
biological_process	GO:0071586	CAAX-box protein processing	0	2	0	0.831074	1	1	1
cellular_component	GO:0045239	tricarboxylic acid cycle enzyme complex	0	1	0	0.749671	1	1	1
molecular_function	GO:0004333	fumarate hydratase activity	0	1	0	0.918177	1	1	1
biological_process	GO:0017000	antibiotic biosynthetic process	0	2	0	0.831074	1	1	1
biological_process	GO:0032968	positive regulation of transcription elongation from RNA polymerase II promoter	0	10	0	0.396013	1	1	1
biological_process	GO:0006635	fatty acid beta-oxidation	0	5	0	0.629517	1	1	1
molecular_function	GO:0003725	double-stranded RNA binding	0	2	0	0.843034	1	1	1
molecular_function	GO:0061710	L-threonylcarbamoyladenylate synthase	0	1	0	0.918177	1	1	1
molecular_function	GO:0043047	single-stranded telomeric DNA binding	0	7	0	0.549961	1	1	1
biological_process	GO:0002949	tRNA threonylcarbamoyladenosine modification	0	3	0	0.757602	1	1	1
molecular_function	GO:0004516	nicotinate phosphoribosyltransferase activity	0	1	0	0.918177	1	1	1
molecular_function	GO:0004514	nicotinate-nucleotide diphosphorylase (carboxylating) activity	0	2	0	0.843034	1	1	1
biological_process	GO:0019358	nicotinate nucleotide salvage	0	1	0	0.911645	1	1	1
molecular_function	GO:0005388	P-type calcium transporter activity	0	6	0	0.599031	1	1	1
cellular_component	GO:0035974	meiotic spindle pole body	0	1	0	0.908448	1	1	1
molecular_function	GO:0043015	gamma-tubulin binding	0	5	0	0.652468	1	1	1
biological_process	GO:1990734	astral microtubule anchoring at mitotic spindle pole body	0	1	0	0.911645	1	1	1
biological_process	GO:0090307	mitotic spindle assembly	0	3	0	0.690606	1	1	1
biological_process	GO:0098863	nuclear migration by microtubule mediated pushing forces	0	1	0	0.911645	1	1	1
molecular_function	GO:0004784	superoxide dismutase activity	0	4	0	0.71066	1	1	1
cellular_component	GO:0031227	intrinsic component of endoplasmic reticulum membrane	0	1	0	0.672918	0.611529	1	1
biological_process	GO:0030026	cellular manganese ion homeostasis	0	5	0	0.629517	1	1	1
cellular_component	GO:0031901	early endosome membrane	0	2	0	0.825259	1	1	1
biological_process	GO:0006383	transcription by RNA polymerase III	0	4	0	0.118276	1	1	1
molecular_function	GO:0004631	phosphomevalonate kinase activity	0	2	0	0.843034	1	1	1
biological_process	GO:0006695	cholesterol biosynthetic process	0	1	0	0.911645	1	1	1
biological_process	GO:0019287	isopentenyl diphosphate biosynthetic process, mevalonate pathway	0	4	0	0.629517	1	1	1
molecular_function	GO:0031151	histone methyltransferase activity (H3-K79 specific)	0	1	0	0.918177	1	1	1
molecular_function	GO:0031493	obsolete nucleosomal histone binding	0	1	0	0.918177	1	1	1
molecular_function	GO:0008324	cation transmembrane transporter activity	0	15	0	0.0427362	0.983151	0.904	1
biological_process	GO:0046916	cellular transition metal ion homeostasis	0	9	0	0.196894	0.953465	1	1
biological_process	GO:0051131	chaperone-mediated protein complex assembly	0	4	0	0.690606	1	1	1
biological_process	GO:0042026	protein refolding	0	7	0	0.523028	1	1	1
molecular_function	GO:2001070	starch binding	0	3	0	0.774029	1	1	1
molecular_function	GO:0004410	homocitrate synthase activity	0	1	0	0.918177	1	1	1
cellular_component	GO:0005736	RNA polymerase I complex	0	7	0	0.510382	1	1	1
molecular_function	GO:0001054	RNA polymerase I activity	0	7	0	0.549961	1	1	1
molecular_function	GO:0001055	RNA polymerase II activity	0	7	0	0.549961	1	1	1
molecular_function	GO:0003968	RNA-directed 5'-3' RNA polymerase activity	0	10	0	0.425537	1	1	1
biological_process	GO:0042790	nucleolar large rRNA transcription by RNA polymerase I	0	11	0	0.360922	1	1	1
biological_process	GO:0006363	termination of RNA polymerase I transcription	0	7	0	0.523028	1	1	1
biological_process	GO:0006362	transcription elongation from RNA polymerase I promoter	0	8	0	0.476723	1	1	1
biological_process	GO:0006361	transcription initiation from RNA polymerase I promoter	0	7	0	0.476723	1	1	1
molecular_function	GO:0008079	translation termination factor activity	0	1	0	0.919653	0.400969	1	1
biological_process	GO:0006449	regulation of translational termination	0	2	0	0.757602	1	1	1
biological_process	GO:0042274	ribosomal small subunit biogenesis	0	6	0	0.268597	0.897261	1	1
molecular_function	GO:0008137	NADH dehydrogenase (ubiquinone) activity	0	6	0	0.599031	1	1	1
molecular_function	GO:0008408	3'-5' exonuclease activity	0	4	0	0.68025	0.69779	1	1
cellular_component	GO:0000276	mitochondrial proton-transporting ATP synthase complex, coupling factor F(o)	0	4	0	0.510382	1	1	1
molecular_function	GO:0106306	protein serine/threonine phosphatase activity	0	12	0	NA	NA	NA	NA
molecular_function	GO:0106307	protein serine/threonine phosphatase activity	0	12	0	NA	NA	NA	NA
biological_process	GO:0006113	fermentation	0	1	0	0.690606	1	1	1
cellular_component	GO:1902554	serine/threonine protein kinase complex	0	1	0	0.997073	0.0153743	1	0.916
cellular_component	GO:0034973	Sid2-Mob1 complex	0	2	0	0.825259	1	1	1
molecular_function	GO:0030295	protein kinase activator activity	0	3	0	0.652468	1	1	1
biological_process	GO:0034613	cellular protein localization	0	4	0	0.934815	0.101304	1	1
biological_process	GO:0000281	mitotic cytokinesis	0	2	0	0.742834	0.538646	1	1
biological_process	GO:1903473	positive regulation of mitotic actomyosin contractile ring contraction	0	3	0	0.757602	1	1	1
biological_process	GO:0031031	positive regulation of septation initiation signaling	0	2	0	0.831074	1	1	1
biological_process	GO:0006468	protein phosphorylation	0	1	0	0.992607	0.0272891	1	1
molecular_function	GO:0016798	hydrolase activity, acting on glycosyl bonds	0	3	0	0.00357738	0.998745	0.132	1
cellular_component	GO:0008540	proteasome regulatory particle, base subcomplex	0	9	0	0.421066	1	1	1
cellular_component	GO:0034515	proteasome storage granule	0	17	0	0.194885	1	1	1
molecular_function	GO:0004175	endopeptidase activity	0	1	0	0.21481	0.87703	1	1
biological_process	GO:0043248	proteasome assembly	0	10	0	0.43434	0.857513	1	1
biological_process	GO:0042176	regulation of protein catabolic process	0	3	0	0.878541	0.476972	1	1
molecular_function	GO:0008442	3-hydroxyisobutyrate dehydrogenase activity	0	1	0	0.918177	1	1	1
biological_process	GO:0006574	valine catabolic process	0	1	0	0.911645	1	1	1
cellular_component	GO:0032299	ribonuclease H2 complex	0	2	0	0.825259	1	1	1
molecular_function	GO:0004568	chitinase activity	0	17	0	0.233755	1	1	1
biological_process	GO:0006032	chitin catabolic process	0	12	0	0.328931	1	1	1
cellular_component	GO:0031304	intrinsic component of mitochondrial inner membrane	0	1	0	0.803722	0.578934	1	1
cellular_component	GO:0030061	mitochondrial crista	0	1	0	0.908448	1	1	1
cellular_component	GO:0097002	mitochondrial inner boundary membrane	0	2	0	0.825259	1	1	1
molecular_function	GO:1901612	cardiolipin binding	0	1	0	0.918177	1	1	1
molecular_function	GO:0001786	phosphatidylserine binding	0	2	0	0.843034	1	1	1
biological_process	GO:0015886	heme transport	0	3	0	0.757602	1	1	1
biological_process	GO:0008053	mitochondrial fusion	0	1	0	0.831074	1	1	1
biological_process	GO:1990627	mitochondrial inner membrane fusion	0	1	0	0.911645	1	1	1
biological_process	GO:1990626	mitochondrial outer membrane fusion	0	1	0	0.911645	1	1	1
biological_process	GO:0000001	mitochondrion inheritance	0	6	0	0.573816	1	1	1
[truncated: 2,204 more rows]
[truncated: 108 more columns]

## Sheet: polyQ⁄N
GO domain	GO ID	GO term	polyQ⁄N protein	total number	number / total	raw p-value under-representation	raw p-value over-representation	FWER under-representation	FWER over-representation	Gene Name
[truncated: 3,814 more rows]
[truncated: 287 more columns]

[truncated: 19 more sheets: polyN, polyY, polyW, polyC, polyP, polyA, polyS, polyT, polyD, polyE, polyG, polyF, polyH, polyI, polyL, polyV, polyM, polyR, polyK]
