# Supplementary material for: Noncanonical usage of stop codons in ciliates expands proteins with structurally flexible Q-rich motifs
Source: eLife. 2024 Feb 23;12:RP91405. doi: 10.7554/eLife.91405 (PMC10942620; doi:10.7554/eLife.91405)
Supplement: Figure 6—source data 12. — The percentages and numbers of SCD and polyX proteins in our search that belong to each indicated Gene Ontology (GO) group are shown. GOfuncR (Huttenhower et al., 2009) was applied for GO enrichment and statistical analysis. The p values adjusted according to the Family-wise error rate (FWER) are shown. The overrepresented GO groups (adjusted p-values ≤0.001) are highlighted in red font. [file elife-91405-fig6-data12.xlsx]

## Sheet: SCD
GO domain	GO ID	GO term	SCD protein	total number	number / total	raw p-value under-representation	raw p-value over-representation	FWER under-representation	FWER over-representation	Gene Name
molecular_function	GO:0005515	protein binding	197	722	0.272853	1	1.63149e-10	1	0	TRC2_000135-T1	TRC2_000367-T1	TRC2_000367-T2	TRC2_000454-T1	TRC2_000454-T2	TRC2_000599-T1	TRC2_000628-T1	TRC2_000628-T2	TRC2_001126-T1	TRC2_001126-T2	TRC2_001212-T1	TRC2_001212-T2	TRC2_001254-T1	TRC2_001258-T1	TRC2_001284-T1	TRC2_001415-T1	TRC2_001473-T1	TRC2_001542-T1	TRC2_001600-T1	TRC2_001602-T1	TRC2_001637-T1	TRC2_001637-T2	TRC2_001637-T3	TRC2_001659-T1	TRC2_001696-T1	TRC2_001696-T2	TRC2_001760-T1	TRC2_001811-T1	TRC2_001816-T1	TRC2_001816-T2	TRC2_001849-T1	TRC2_001906-T1	TRC2_001909-T1	TRC2_002147-T1	TRC2_002183-T1	TRC2_002217-T1	TRC2_002217-T2	TRC2_002462-T1	TRC2_002491-T1	TRC2_002491-T2
molecular_function	GO:0005524	ATP binding	168	549	0.306011	1	4.61846e-14	1	0	TRC2_000125-T1	TRC2_000125-T2	TRC2_000164-T1	TRC2_000281-T1	TRC2_000281-T2	TRC2_000298-T1	TRC2_000349-T1	TRC2_000433-T1	TRC2_000433-T2	TRC2_000454-T1	TRC2_000454-T2	TRC2_000512-T1	TRC2_000512-T2	TRC2_000584-T1	TRC2_000594-T1	TRC2_000628-T1	TRC2_000628-T2	TRC2_000660-T1	TRC2_000817-T1	TRC2_000890-T1	TRC2_000916-T1	TRC2_000978-T1	TRC2_001079-T1	TRC2_001079-T2	TRC2_001135-T1	TRC2_001248-T1	TRC2_001248-T2	TRC2_001276-T1	TRC2_001284-T1	TRC2_001456-T1	TRC2_001498-T1	TRC2_001505-T1	TRC2_001524-T1	TRC2_001572-T1	TRC2_001572-T2	TRC2_001600-T1	TRC2_001617-T1	TRC2_001637-T1	TRC2_001637-T2	TRC2_001637-T3
cellular_component	GO:0005634	nucleus	141	502	0.280876	1	2.67995e-13	1	0	TRC2_000040-T1	TRC2_000135-T1	TRC2_000194-T1	TRC2_000207-T1	TRC2_000385-T1	TRC2_000385-T3	TRC2_000507-T1	TRC2_000529-T1	TRC2_000577-T1	TRC2_000644-T1	TRC2_000688-T1	TRC2_000880-T1	TRC2_000928-T1	TRC2_000949-T1	TRC2_001505-T1	TRC2_001511-T1	TRC2_001600-T1	TRC2_001797-T1	TRC2_001813-T1	TRC2_001817-T1	TRC2_001817-T2	TRC2_002315-T1	TRC2_002374-T1	TRC2_002581-T1	TRC2_002648-T1	TRC2_002658-T1	TRC2_002658-T2	TRC2_002783-T1	TRC2_002940-T1	TRC2_002983-T1	TRC2_003007-T1	TRC2_003018-T1	TRC2_003049-T1	TRC2_003135-T1	TRC2_003188-T1	TRC2_003251-T1	TRC2_003251-T3	TRC2_003316-T1	TRC2_003464-T1	TRC2_003597-T1
biological_process	GO:0006355	regulation of transcription, DNA-templated	135	424	0.318396	1	7.65413e-13	1	0	TRC2_000040-T1	TRC2_000194-T1	TRC2_000207-T1	TRC2_000282-T1	TRC2_000282-T2	TRC2_000385-T1	TRC2_000385-T3	TRC2_000507-T1	TRC2_000577-T1	TRC2_000644-T1	TRC2_000880-T1	TRC2_000928-T1	TRC2_001511-T1	TRC2_001600-T1	TRC2_001797-T1	TRC2_001813-T1	TRC2_001817-T1	TRC2_001817-T2	TRC2_001846-T1	TRC2_002315-T1	TRC2_002374-T1	TRC2_002581-T1	TRC2_002648-T1	TRC2_002658-T1	TRC2_002658-T2	TRC2_002783-T1	TRC2_002983-T1	TRC2_003007-T1	TRC2_003049-T1	TRC2_003135-T1	TRC2_003188-T1	TRC2_003251-T1	TRC2_003251-T3	TRC2_003316-T1	TRC2_003601-T1	TRC2_003605-T1	TRC2_003665-T1	TRC2_003665-T2	TRC2_003665-T3	TRC2_003712-T1
molecular_function	GO:0008270	zinc ion binding	117	469	0.249467	0.99995	7.98304e-05	1	0.007	TRC2_000040-T1	TRC2_000194-T1	TRC2_000385-T1	TRC2_000385-T3	TRC2_000507-T1	TRC2_000518-T1	TRC2_000577-T1	TRC2_000644-T1	TRC2_000694-T1	TRC2_000880-T1	TRC2_000928-T1	TRC2_001180-T1	TRC2_001307-T1	TRC2_001511-T1	TRC2_001797-T1	TRC2_001813-T1	TRC2_001817-T1	TRC2_001817-T2	TRC2_002058-T1	TRC2_002315-T1	TRC2_002374-T1	TRC2_002424-T1	TRC2_002581-T1	TRC2_002648-T1	TRC2_002658-T1	TRC2_002658-T2	TRC2_002783-T1	TRC2_002983-T1	TRC2_003007-T1	TRC2_003049-T1	TRC2_003135-T1	TRC2_003251-T1	TRC2_003251-T3	TRC2_003316-T1	TRC2_003605-T1	TRC2_003665-T1	TRC2_003665-T2	TRC2_003665-T3	TRC2_003712-T1	TRC2_003844-T1
molecular_function	GO:0003677	DNA binding	117	387	0.302326	1	3.10772e-10	1	0	TRC2_000164-T1	TRC2_000194-T1	TRC2_000207-T1	TRC2_000282-T1	TRC2_000282-T2	TRC2_000349-T1	TRC2_000385-T1	TRC2_000385-T3	TRC2_000928-T1	TRC2_001008-T1	TRC2_001151-T1	TRC2_001151-T2	TRC2_001180-T1	TRC2_001817-T1	TRC2_001817-T2	TRC2_001846-T1	TRC2_001894-T1	TRC2_001894-T2	TRC2_001909-T1	TRC2_002256-T1	TRC2_002581-T1	TRC2_002694-T1	TRC2_002783-T1	TRC2_002791-T1	TRC2_002791-T2	TRC2_003007-T1	TRC2_003018-T1	TRC2_003193-T1	TRC2_003193-T2	TRC2_003251-T1	TRC2_003251-T3	TRC2_003458-T1	TRC2_003597-T1	TRC2_003601-T1	TRC2_003605-T1	TRC2_003665-T1	TRC2_003665-T2	TRC2_003665-T3	TRC2_003730-T1	TRC2_003818-T1
molecular_function	GO:0000981	DNA-binding transcription factor activity, RNA polymerase II-specific	96	321	0.299065	1	8.93345e-08	1	0	TRC2_000040-T1	TRC2_000194-T1	TRC2_000385-T1	TRC2_000385-T3	TRC2_000507-T1	TRC2_000577-T1	TRC2_000644-T1	TRC2_000880-T1	TRC2_000928-T1	TRC2_001511-T1	TRC2_001813-T1	TRC2_001817-T1	TRC2_001817-T2	TRC2_002315-T1	TRC2_002374-T1	TRC2_002581-T1	TRC2_002648-T1	TRC2_002658-T1	TRC2_002658-T2	TRC2_002783-T1	TRC2_002983-T1	TRC2_003007-T1	TRC2_003049-T1	TRC2_003135-T1	TRC2_003251-T1	TRC2_003251-T3	TRC2_003316-T1	TRC2_003605-T1	TRC2_003665-T1	TRC2_003665-T2	TRC2_003665-T3	TRC2_003712-T1	TRC2_003844-T1	TRC2_003908-T1	TRC2_003908-T2	TRC2_004267-T1	TRC2_004415-T5	TRC2_004415-T6	TRC2_004499-T1	TRC2_004620-T1
molecular_function	GO:0003824	catalytic activity	72	512	0.140625	2.59643e-15	1	0	1	TRC2_000006-T1	TRC2_000164-T1	TRC2_000422-T1	TRC2_001079-T1	TRC2_001079-T2	TRC2_001461-T1	TRC2_001544-T1	TRC2_001801-T1	TRC2_001896-T1	TRC2_002133-T1	TRC2_002146-T1	TRC2_002323-T1	TRC2_002377-T2	TRC2_002639-T1	TRC2_002817-T1	TRC2_002834-T1	TRC2_002976-T1	TRC2_003127-T1	TRC2_003393-T1	TRC2_003458-T1	TRC2_003742-T1	TRC2_003940-T1	TRC2_003980-T1	TRC2_003998-T1	TRC2_003998-T2	TRC2_003998-T3	TRC2_004570-T1	TRC2_004570-T2	TRC2_004799-T1	TRC2_004905-T1	TRC2_004987-T1	TRC2_005352-T1	TRC2_005352-T2	TRC2_005758-T1	TRC2_006039-T1	TRC2_006242-T1	TRC2_006312-T1	TRC2_006419-T1	TRC2_006726-T1	TRC2_007014-T1
molecular_function	GO:0003676	nucleic acid binding	71	319	0.222571	1	1.04287e-07	1	0	TRC2_000125-T1	TRC2_000125-T2	TRC2_000571-T1	TRC2_000571-T2	TRC2_000594-T1	TRC2_000694-T1	TRC2_000817-T1	TRC2_001178-T1	TRC2_001617-T1	TRC2_001761-T1	TRC2_001797-T1	TRC2_002413-T1	TRC2_002424-T1	TRC2_002581-T1	TRC2_002694-T1	TRC2_003105-T1	TRC2_003267-T1	TRC2_003343-T1	TRC2_003343-T2	TRC2_003854-T1	TRC2_003944-T1	TRC2_003976-T1	TRC2_004105-T1	TRC2_004190-T1	TRC2_004190-T2	TRC2_004639-T1	TRC2_004862-T1	TRC2_004871-T1	TRC2_005037-T1	TRC2_005082-T1	TRC2_005184-T1	TRC2_005184-T2	TRC2_005336-T1	TRC2_005511-T1	TRC2_005538-T1	TRC2_005624-T1	TRC2_006063-T1	TRC2_006112-T1	TRC2_006537-T1	TRC2_007020-T1
cellular_component	GO:0016021	integral component of membrane	59	490	0.120408	0.00128193	0.9992	0.04	1	TRC2_000177-T1	TRC2_000281-T1	TRC2_000281-T2	TRC2_000433-T1	TRC2_000433-T2	TRC2_000512-T1	TRC2_000512-T2	TRC2_001516-T1	TRC2_001870-T1	TRC2_001964-T1	TRC2_001964-T2	TRC2_002005-T1	TRC2_002155-T1	TRC2_002457-T1	TRC2_002599-T1	TRC2_002608-T2	TRC2_002663-T1	TRC2_002720-T1	TRC2_002749-T1	TRC2_002794-T1	TRC2_003182-T1	TRC2_003229-T1	TRC2_003513-T1	TRC2_003598-T1	TRC2_004054-T1	TRC2_004217-T1	TRC2_004372-T1	TRC2_004479-T1	TRC2_004479-T2	TRC2_005212-T1	TRC2_005271-T1	TRC2_005506-T1	TRC2_005506-T2	TRC2_006008-T1	TRC2_006022-T1	TRC2_006168-T1	TRC2_006284-T1	TRC2_006858-T1	TRC2_006951-T1	TRC2_007488-T1
molecular_function	GO:0004672	protein kinase activity	54	147	0.367347	1	2.32582e-09	1	0	TRC2_000454-T1	TRC2_000454-T2	TRC2_000584-T1	TRC2_000916-T1	TRC2_000978-T1	TRC2_001135-T1	TRC2_001248-T1	TRC2_001248-T2	TRC2_001284-T1	TRC2_001498-T1	TRC2_001572-T1	TRC2_001572-T2	TRC2_001637-T1	TRC2_001637-T2	TRC2_001637-T3	TRC2_001664-T1	TRC2_001752-T1	TRC2_002100-T1	TRC2_002934-T1	TRC2_002934-T2	TRC2_002982-T1	TRC2_002982-T2	TRC2_002982-T3	TRC2_003484-T1	TRC2_003868-T1	TRC2_004234-T1	TRC2_004420-T1	TRC2_004762-T1	TRC2_005315-T1	TRC2_005315-T2	TRC2_005374-T1	TRC2_005846-T1	TRC2_006922-T1	TRC2_007105-T1	TRC2_007153-T1	TRC2_007324-T1	TRC2_007518-T1	TRC2_008072-T1	TRC2_008498-T1	TRC2_008508-T1
biological_process	GO:0006468	protein phosphorylation	54	145	0.372414	1	1.6793e-08	1	0	TRC2_000454-T1	TRC2_000454-T2	TRC2_000584-T1	TRC2_000916-T1	TRC2_000978-T1	TRC2_001135-T1	TRC2_001248-T1	TRC2_001248-T2	TRC2_001284-T1	TRC2_001498-T1	TRC2_001572-T1	TRC2_001572-T2	TRC2_001637-T1	TRC2_001637-T2	TRC2_001637-T3	TRC2_001664-T1	TRC2_001752-T1	TRC2_002100-T1	TRC2_002934-T1	TRC2_002934-T2	TRC2_002982-T1	TRC2_002982-T2	TRC2_002982-T3	TRC2_003484-T1	TRC2_003868-T1	TRC2_004234-T1	TRC2_004420-T1	TRC2_004762-T1	TRC2_005315-T1	TRC2_005315-T2	TRC2_005374-T1	TRC2_005846-T1	TRC2_006922-T1	TRC2_007105-T1	TRC2_007153-T1	TRC2_007324-T1	TRC2_007518-T1	TRC2_008072-T1	TRC2_008498-T1	TRC2_008508-T1
biological_process	GO:0006351	transcription, DNA-templated	50	222	0.225225	1	6.08214e-10	1	0	TRC2_000194-T1	TRC2_000385-T1	TRC2_000385-T3	TRC2_000928-T1	TRC2_001817-T1	TRC2_001817-T2	TRC2_002581-T1	TRC2_002783-T1	TRC2_003007-T1	TRC2_003251-T1	TRC2_003251-T3	TRC2_003605-T1	TRC2_003665-T1	TRC2_003665-T2	TRC2_003665-T3	TRC2_004415-T5	TRC2_004415-T6	TRC2_004428-T1	TRC2_004499-T1	TRC2_004979-T1	TRC2_005071-T1	TRC2_005071-T2	TRC2_005176-T1	TRC2_006012-T1	TRC2_006108-T1	TRC2_006132-T1	TRC2_006178-T1	TRC2_006286-T1	TRC2_006521-T1	TRC2_006581-T1	TRC2_007130-T1	TRC2_007130-T2	TRC2_007130-T3	TRC2_007295-T1	TRC2_007466-T1	TRC2_007607-T1	TRC2_007752-T1	TRC2_009182-T1	TRC2_009250-T1	TRC2_009291-T1
biological_process	GO:0055085	transmembrane transport	50	434	0.115207	5.90348e-06	0.999997	0	1	TRC2_000177-T1	TRC2_000440-T1	TRC2_000512-T1	TRC2_000512-T2	TRC2_001742-T1	TRC2_001964-T1	TRC2_001964-T2	TRC2_002005-T1	TRC2_002155-T1	TRC2_002457-T1	TRC2_002608-T2	TRC2_002636-T1	TRC2_002636-T2	TRC2_002663-T1	TRC2_002720-T1	TRC2_002749-T1	TRC2_002794-T1	TRC2_003182-T1	TRC2_003513-T1	TRC2_003598-T1	TRC2_004372-T1	TRC2_004479-T1	TRC2_004479-T2	TRC2_004511-T1	TRC2_005175-T1	TRC2_005271-T1	TRC2_005506-T1	TRC2_005506-T2	TRC2_006008-T1	TRC2_006022-T1	TRC2_006168-T1	TRC2_006284-T1	TRC2_006513-T1	TRC2_006858-T1	TRC2_006951-T1	TRC2_007636-T1	TRC2_007722-T1	TRC2_007786-T1	TRC2_007791-T1	TRC2_007810-T1
biological_process	GO:0055114	obsolete oxidation-reduction process	50	553	0.0904159	NA	NA	NA	NA	TRC2_000049-T1	TRC2_000049-T2	TRC2_000049-T3	TRC2_000167-T1	TRC2_000171-T1	TRC2_001738-T1	TRC2_001909-T1	TRC2_003250-T1	TRC2_003309-T1	TRC2_003980-T1	TRC2_004015-T1	TRC2_004074-T1	TRC2_004508-T1	TRC2_004760-T1	TRC2_004987-T1	TRC2_005137-T1	TRC2_005672-T1	TRC2_005758-T1	TRC2_005825-T1	TRC2_006053-T1	TRC2_006146-T1	TRC2_006325-T1	TRC2_006781-T1	TRC2_007019-T1	TRC2_007549-T1	TRC2_007701-T1	TRC2_007758-T1	TRC2_007776-T1	TRC2_007831-T1	TRC2_008142-T1	TRC2_008397-T1	TRC2_008397-T2	TRC2_008491-T1	TRC2_008851-T1	TRC2_008941-T1	TRC2_009096-T1	TRC2_009174-T1	TRC2_009239-T1	TRC2_009239-T2	TRC2_009239-T3
cellular_component	GO:0016020	membrane	28	293	0.0955631	5.70321e-08	1	0	1	TRC2_000440-T1	TRC2_000718-T1	TRC2_001742-T1	TRC2_002155-T1	TRC2_002570-T1	TRC2_002608-T2	TRC2_002636-T1	TRC2_002636-T2	TRC2_002794-T1	TRC2_003084-T1	TRC2_003084-T2	TRC2_003497-T1	TRC2_003513-T1	TRC2_004479-T1	TRC2_004479-T2	TRC2_005062-T1	TRC2_005175-T1	TRC2_005793-T1	TRC2_006168-T1	TRC2_006453-T1	TRC2_006513-T1	TRC2_008851-T1	TRC2_009272-T1	TRC2_010338-T1	TRC2_010585-T1	TRC2_011440-T1	TRC2_011440-T2	TRC2_011754-T1
biological_process	GO:0005975	carbohydrate metabolic process	27	164	0.164634	0.0623687	0.957465	0.999	1	TRC2_000705-T1	TRC2_001266-T1	TRC2_001445-T1	TRC2_001896-T1	TRC2_002309-T1	TRC2_002323-T1	TRC2_002377-T2	TRC2_002388-T1	TRC2_002677-T1	TRC2_002686-T1	TRC2_003832-T1	TRC2_003832-T2	TRC2_004503-T1	TRC2_005227-T1	TRC2_006039-T1	TRC2_007817-T1	TRC2_008519-T1	TRC2_008685-T1	TRC2_009228-T1	TRC2_009290-T2	TRC2_010266-T1	TRC2_010467-T1	TRC2_010492-T1	TRC2_010514-T1	TRC2_010656-T1	TRC2_010925-T1	TRC2_011765-T1
molecular_function	GO:0016491	oxidoreductase activity	27	373	0.0723861	2.82806e-15	1	0	1	TRC2_000167-T1	TRC2_000171-T1	TRC2_001909-T1	TRC2_003309-T1	TRC2_003864-T1	TRC2_004015-T1	TRC2_004508-T1	TRC2_004760-T1	TRC2_005137-T1	TRC2_005672-T1	TRC2_006146-T1	TRC2_006325-T1	TRC2_006726-T1	TRC2_006781-T1	TRC2_007277-T1	TRC2_007776-T1	TRC2_007831-T1	TRC2_008397-T1	TRC2_008397-T2	TRC2_008491-T1	TRC2_008851-T1	TRC2_009096-T1	TRC2_009174-T1	TRC2_009289-T1	TRC2_009421-T1	TRC2_009594-T1	TRC2_011069-T1
biological_process	GO:0006281	DNA repair	26	84	0.309524	0.99972	0.000601051	1	0.113	TRC2_000349-T1	TRC2_000351-T1	TRC2_000351-T2	TRC2_000688-T1	TRC2_001180-T1	TRC2_002050-T1	TRC2_003018-T1	TRC2_003123-T1	TRC2_003458-T1	TRC2_004946-T1	TRC2_005489-T1	TRC2_005511-T1	TRC2_006386-T1	TRC2_006760-T1	TRC2_006760-T2	TRC2_006776-T1	TRC2_006962-T1	TRC2_007483-T1	TRC2_008824-T1	TRC2_008824-T2	TRC2_009808-T1	TRC2_011069-T1	TRC2_011108-T1	TRC2_011226-T1	TRC2_011302-T1	TRC2_011305-T1
molecular_function	GO:0046872	metal ion binding	24	88	0.272727	0.998887	0.00152827	1	0.211	TRC2_000661-T1	TRC2_001079-T1	TRC2_001079-T2	TRC2_001801-T1	TRC2_002063-T2	TRC2_002705-T1	TRC2_002971-T1	TRC2_002971-T2	TRC2_002971-T3	TRC2_003416-T1	TRC2_003416-T2	TRC2_003416-T3	TRC2_003940-T1	TRC2_004348-T1	TRC2_004760-T1	TRC2_004905-T1	TRC2_005230-T1	TRC2_005846-T1	TRC2_007509-T1	TRC2_007656-T1	TRC2_008917-T1	TRC2_008917-T2	TRC2_010144-T1	TRC2_010421-T1
biological_process	GO:0006508	proteolysis	23	133	0.172932	0.183592	0.862666	1	1	TRC2_000321-T1	TRC2_000321-T3	TRC2_000518-T1	TRC2_002090-T1	TRC2_002090-T2	TRC2_002090-T3	TRC2_002252-T1	TRC2_002573-T1	TRC2_002576-T1	TRC2_003940-T1	TRC2_006206-T1	TRC2_006985-T1	TRC2_006996-T1	TRC2_007602-T1	TRC2_008666-T1	TRC2_008666-T2	TRC2_008797-T1	TRC2_009715-T2	TRC2_009760-T1	TRC2_010384-T1	TRC2_010384-T2	TRC2_010497-T1	TRC2_011248-T1
molecular_function	GO:0003700	DNA-binding transcription factor activity	22	59	0.372881	1	1.53757e-10	1	0	TRC2_000207-T1	TRC2_001797-T1	TRC2_003188-T1	TRC2_003601-T1	TRC2_004893-T1	TRC2_005326-T1	TRC2_005460-T1	TRC2_005476-T1	TRC2_005500-T1	TRC2_006058-T1	TRC2_006459-T1	TRC2_006459-T2	TRC2_007220-T1	TRC2_008254-T1	TRC2_008368-T1	TRC2_008934-T1	TRC2_009609-T1	TRC2_009609-T2	TRC2_009609-T3	TRC2_009609-T4	TRC2_009757-T1	TRC2_010652-T1
molecular_function	GO:0016887	ATP hydrolysis activity	22	66	0.333333	0.999996	9.10447e-06	1	0	TRC2_000512-T1	TRC2_000512-T2	TRC2_000890-T1	TRC2_001505-T1	TRC2_001964-T1	TRC2_001964-T2	TRC2_002005-T1	TRC2_002663-T1	TRC2_002749-T1	TRC2_003513-T1	TRC2_003598-T1	TRC2_004746-T1	TRC2_004746-T2	TRC2_005077-T1	TRC2_005506-T1	TRC2_005506-T2	TRC2_006168-T1	TRC2_006951-T1	TRC2_007791-T1	TRC2_007959-T1	TRC2_008151-T1	TRC2_010405-T1
molecular_function	GO:0003723	RNA binding	21	125	0.168	0.107706	0.92465	1	1	TRC2_000354-T1	TRC2_002474-T1	TRC2_003114-T1	TRC2_003429-T1	TRC2_004347-T1	TRC2_005095-T1	TRC2_005603-T1	TRC2_005846-T1	TRC2_005975-T1	TRC2_006063-T1	TRC2_007739-T1	TRC2_008765-T1	TRC2_008765-T2	TRC2_009569-T1	TRC2_009657-T1	TRC2_009681-T1	TRC2_009844-T1	TRC2_011034-T1	TRC2_011034-T2	TRC2_011071-T1	TRC2_011399-T1
molecular_function	GO:0004553	hydrolase activity, hydrolyzing O-glycosyl compounds	20	92	0.217391	0.856971	0.197519	1	1	TRC2_000705-T1	TRC2_001266-T1	TRC2_001445-T1	TRC2_002309-T1	TRC2_002377-T2	TRC2_002388-T1	TRC2_002677-T1	TRC2_003832-T1	TRC2_003832-T2	TRC2_004502-T1	TRC2_005227-T1	TRC2_007817-T1	TRC2_008685-T1	TRC2_010266-T1	TRC2_010467-T1	TRC2_010492-T1	TRC2_010514-T1	TRC2_010656-T1	TRC2_010925-T1	TRC2_011765-T1
biological_process	GO:0006886	intracellular protein transport	18	70	0.257143	0.96104	0.0635195	1	1	TRC2_001156-T1	TRC2_001212-T1	TRC2_001212-T2	TRC2_003219-T1	TRC2_003219-T2	TRC2_003497-T1	TRC2_005402-T1	TRC2_007007-T1	TRC2_007007-T2	TRC2_007340-T1	TRC2_007340-T2	TRC2_007488-T1	TRC2_007509-T1	TRC2_008158-T1	TRC2_008381-T1	TRC2_008843-T1	TRC2_011651-T1	TRC2_011651-T2
biological_process	GO:0007165	signal transduction	17	51	0.333333	0.999986	3.22782e-05	1	0.007	TRC2_000079-T1	TRC2_001870-T1	TRC2_002147-T1	TRC2_002924-T1	TRC2_002965-T1	TRC2_005385-T1	TRC2_005943-T1	TRC2_006043-T1	TRC2_006043-T2	TRC2_006926-T1	TRC2_006926-T2	TRC2_007264-T1	TRC2_008225-T1	TRC2_009995-T1	TRC2_009995-T2	TRC2_011146-T1	TRC2_011691-T1
molecular_function	GO:0042626	ATPase-coupled transmembrane transporter activity	16	43	0.372093	0.999458	0.0014062	1	0.205	TRC2_000512-T1	TRC2_000512-T2	TRC2_001964-T1	TRC2_001964-T2	TRC2_002005-T1	TRC2_002663-T1	TRC2_002749-T1	TRC2_003513-T1	TRC2_003598-T1	TRC2_005506-T1	TRC2_005506-T2	TRC2_006168-T1	TRC2_006951-T1	TRC2_007791-T1	TRC2_008151-T1	TRC2_010405-T1
molecular_function	GO:0000166	nucleotide binding	15	83	0.180723	0.999929	0.000103148	1	0.008	TRC2_000281-T1	TRC2_000281-T2	TRC2_000433-T1	TRC2_000433-T2	TRC2_002058-T1	TRC2_002599-T1	TRC2_005538-T1	TRC2_007020-T1	TRC2_007536-T1	TRC2_008193-T1	TRC2_009658-T1	TRC2_010799-T1	TRC2_010799-T2	TRC2_011440-T1	TRC2_011440-T2
molecular_function	GO:0020037	heme binding	14	125	0.112	0.021834	0.988785	0.808	1	TRC2_004074-T1	TRC2_004508-T1	TRC2_007019-T1	TRC2_007758-T1	TRC2_008142-T1	TRC2_009239-T1	TRC2_009239-T2	TRC2_009239-T3	TRC2_009417-T1	TRC2_009417-T2	TRC2_009417-T3	TRC2_009539-T1	TRC2_009589-T1	TRC2_010386-T1
biological_process	GO:0009116	nucleoside metabolic process	12	47	0.255319	0.902093	0.171424	1	1	TRC2_000006-T1	TRC2_002639-T1	TRC2_002817-T1	TRC2_002834-T1	TRC2_005352-T1	TRC2_005352-T2	TRC2_007688-T1	TRC2_007688-T2	TRC2_007720-T1	TRC2_011571-T1	TRC2_011571-T2	TRC2_011571-T3
molecular_function	GO:0016787	hydrolase activity	12	143	0.0839161	0.0137434	0.989419	0.622	1	TRC2_000345-T1	TRC2_003818-T1	TRC2_003830-T1	TRC2_006896-T1	TRC2_008519-T1	TRC2_009001-T1	TRC2_009063-T1	TRC2_009681-T1	TRC2_009943-T1	TRC2_010144-T1	TRC2_010714-T1	TRC2_011608-T1
molecular_function	GO:0050660	flavin adenine dinucleotide binding	12	91	0.131868	0.0137087	0.993384	0.622	1	TRC2_000049-T1	TRC2_000049-T2	TRC2_000049-T3	TRC2_001738-T1	TRC2_003250-T1	TRC2_003980-T1	TRC2_004760-T1	TRC2_005825-T1	TRC2_006053-T1	TRC2_006146-T1	TRC2_007549-T1	TRC2_009421-T1
molecular_function	GO:0005506	iron ion binding	12	115	0.104348	0.0124473	0.994198	0.588	1	TRC2_004074-T1	TRC2_004760-T1	TRC2_005758-T1	TRC2_007019-T1	TRC2_008142-T1	TRC2_009239-T1	TRC2_009239-T2	TRC2_009239-T3	TRC2_009417-T1	TRC2_009417-T2	TRC2_009417-T3	TRC2_009589-T1
molecular_function	GO:0004674	protein serine/threonine kinase activity	12	29	0.413793	0.999758	0.000869103	1	0.098	TRC2_001248-T1	TRC2_001248-T2	TRC2_001498-T1	TRC2_002982-T1	TRC2_002982-T2	TRC2_002982-T3	TRC2_003868-T1	TRC2_006649-T1	TRC2_006922-T1	TRC2_006962-T1	TRC2_008576-T2	TRC2_011691-T1
molecular_function	GO:0003777	microtubule motor activity	11	19	0.578947	0.999982	0.000124226	1	0.009	TRC2_000628-T1	TRC2_000628-T2	TRC2_003200-T1	TRC2_003200-T2	TRC2_004546-T1	TRC2_007377-T1	TRC2_009110-T1	TRC2_009110-T2	TRC2_010811-T1	TRC2_010811-T2	TRC2_011263-T1
biological_process	GO:0007018	microtubule-based movement	11	19	0.578947	0.999982	0.000128835	1	0.026	TRC2_000628-T1	TRC2_000628-T2	TRC2_003200-T1	TRC2_003200-T2	TRC2_004546-T1	TRC2_007377-T1	TRC2_009110-T1	TRC2_009110-T2	TRC2_010811-T1	TRC2_010811-T2	TRC2_011263-T1
molecular_function	GO:0035091	phosphatidylinositol binding	11	19	0.578947	0.999999	3.78206e-06	1	0	TRC2_000634-T1	TRC2_002491-T1	TRC2_002491-T2	TRC2_005246-T1	TRC2_008046-T1	TRC2_008757-T1	TRC2_008757-T2	TRC2_011015-T1	TRC2_011664-T1	TRC2_011664-T2	TRC2_011664-T3
biological_process	GO:0006260	DNA replication	10	36	0.277778	0.863548	0.229521	1	1	TRC2_000529-T1	TRC2_003018-T1	TRC2_005067-T1	TRC2_005067-T2	TRC2_005130-T1	TRC2_005511-T1	TRC2_007723-T1	TRC2_008525-T1	TRC2_008941-T1	TRC2_009658-T1
molecular_function	GO:0016705	oxidoreductase activity, acting on paired donors, with incorporation or reduction of molecular oxygen	10	99	0.10101	0.00382397	0.998372	0.204	1	TRC2_004074-T1	TRC2_007019-T1	TRC2_008142-T1	TRC2_009239-T1	TRC2_009239-T2	TRC2_009239-T3	TRC2_009417-T1	TRC2_009417-T2	TRC2_009417-T3	TRC2_009589-T1
biological_process	GO:0000160	phosphorelay signal transduction system	10	17	0.588235	0.99997	0.000221772	1	0.062	TRC2_001248-T1	TRC2_001248-T2	TRC2_001870-T1	TRC2_002965-T1	TRC2_003188-T1	TRC2_006043-T1	TRC2_006043-T2	TRC2_007264-T1	TRC2_009995-T1	TRC2_009995-T2
molecular_function	GO:0022857	transmembrane transporter activity	9	140	0.0642857	0.0120815	0.99208	0.573	1	TRC2_000177-T1	TRC2_002794-T1	TRC2_004479-T1	TRC2_004479-T2	TRC2_006513-T1	TRC2_009004-T1	TRC2_010679-T1	TRC2_011714-T1	TRC2_011754-T1
molecular_function	GO:0004252	serine-type endopeptidase activity	9	42	0.214286	0.777564	0.351936	1	1	TRC2_002090-T1	TRC2_002090-T2	TRC2_002090-T3	TRC2_002573-T1	TRC2_008797-T1	TRC2_009715-T2	TRC2_010384-T1	TRC2_010384-T2	TRC2_010497-T1
molecular_function	GO:0005525	GTP binding	9	104	0.0865385	0.00475957	0.998159	0.24	1	TRC2_001170-T1	TRC2_001259-T1	TRC2_002131-T2	TRC2_002516-T1	TRC2_002570-T1	TRC2_002856-T1	TRC2_002856-T2	TRC2_005616-T1	TRC2_011505-T1
biological_process	GO:0015031	protein transport	9	25	0.36	0.991854	0.0143698	1	0.963	TRC2_003219-T1	TRC2_003219-T2	TRC2_004823-T1	TRC2_005246-T1	TRC2_007581-T1	TRC2_007581-T2	TRC2_009041-T1	TRC2_009041-T2	TRC2_011004-T1
cellular_component	GO:0000145	exocyst	9	12	0.75	0.999999	1.72871e-05	1	0	TRC2_000769-T1	TRC2_000769-T2	TRC2_005209-T1	TRC2_005209-T2	TRC2_005340-T1	TRC2_005340-T2	TRC2_008955-T1	TRC2_011075-T1	TRC2_011075-T2
biological_process	GO:0006511	ubiquitin-dependent protein catabolic process	9	44	0.204545	0.498861	0.636608	1	1	TRC2_000810-T1	TRC2_000810-T2	TRC2_001336-T1	TRC2_001336-T2	TRC2_001415-T1	TRC2_003276-T1	TRC2_003404-T1	TRC2_006879-T1	TRC2_011206-T1
molecular_function	GO:0008017	microtubule binding	9	18	0.5	0.999596	0.00212152	1	0.258	TRC2_000628-T1	TRC2_000628-T2	TRC2_003200-T1	TRC2_003200-T2	TRC2_004546-T1	TRC2_007377-T1	TRC2_009110-T1	TRC2_009110-T2	TRC2_011263-T1
molecular_function	GO:0043565	sequence-specific DNA binding	8	23	0.347826	0.983292	0.0425477	1	1	TRC2_000282-T1	TRC2_000282-T2	TRC2_001846-T1	TRC2_003188-T1	TRC2_004347-T1	TRC2_004893-T1	TRC2_005460-T1	TRC2_009757-T1
cellular_component	GO:0005737	cytoplasm	8	111	0.0720721	0.0906486	0.931423	0.964	1	TRC2_000769-T1	TRC2_000769-T2	TRC2_001156-T1	TRC2_001664-T1	TRC2_008340-T1	TRC2_008340-T2	TRC2_009569-T1	TRC2_011248-T1
molecular_function	GO:0000287	magnesium ion binding	8	40	0.2	0.703109	0.446971	1	1	TRC2_000281-T1	TRC2_000281-T2	TRC2_000433-T1	TRC2_000433-T2	TRC2_003127-T1	TRC2_006188-T1	TRC2_007536-T1	TRC2_009361-T1
biological_process	GO:0016310	phosphorylation	8	14	0.571429	1	4.82422e-09	1	0	TRC2_001223-T1	TRC2_001870-T1	TRC2_002965-T1	TRC2_006043-T1	TRC2_006043-T2	TRC2_007264-T1	TRC2_009995-T1	TRC2_009995-T2
biological_process	GO:0006397	mRNA processing	8	21	0.380952	0.400304	0.710253	1	1	TRC2_003464-T1	TRC2_005846-T1	TRC2_006624-T1	TRC2_006624-T2	TRC2_009569-T1	TRC2_011034-T1	TRC2_011034-T2	TRC2_011736-T1
molecular_function	GO:0008536	small GTPase binding	8	17	0.470588	NA	NA	NA	NA	TRC2_005402-T1	TRC2_007007-T1	TRC2_007007-T2	TRC2_007340-T1	TRC2_007340-T2	TRC2_008381-T1	TRC2_011651-T1	TRC2_011651-T2
biological_process	GO:0006412	translation	7	124	0.0564516	0.000101144	0.999957	0.001	1	TRC2_002496-T1	TRC2_003209-T1	TRC2_003813-T1	TRC2_008186-T1	TRC2_009825-T1	TRC2_010833-T1	TRC2_011071-T1
molecular_function	GO:0003712	transcription coregulator activity	7	21	0.333333	0.930684	0.154785	1	1	TRC2_000703-T1	TRC2_002922-T1	TRC2_004688-T1	TRC2_007011-T1	TRC2_007011-T2	TRC2_008267-T1	TRC2_011620-T1
biological_process	GO:0006357	regulation of transcription by RNA polymerase II	7	27	0.259259	0.776292	0.362544	1	1	TRC2_000703-T1	TRC2_002922-T1	TRC2_007011-T1	TRC2_007011-T2	TRC2_008267-T1	TRC2_008291-T1	TRC2_011620-T1
molecular_function	GO:0016757	glycosyltransferase activity	7	21	0.333333	0.165266	0.896547	1	1	TRC2_000784-T1	TRC2_000784-T2	TRC2_003084-T1	TRC2_003084-T2	TRC2_006925-T1	TRC2_008146-T1	TRC2_011726-T1
molecular_function	GO:0031177	phosphopantetheine binding	7	18	0.388889	0.990886	0.0320839	1	0.994	TRC2_000171-T1	TRC2_003742-T1	TRC2_006242-T1	TRC2_006726-T1	TRC2_007778-T1	TRC2_007789-T1	TRC2_010723-T1
molecular_function	GO:0016740	transferase activity	7	24	0.291667	0.558667	0.482191	1	1	TRC2_000171-T1	TRC2_003742-T1	TRC2_004987-T1	TRC2_006242-T1	TRC2_006726-T1	TRC2_007778-T1	TRC2_008511-T1
biological_process	GO:0016192	vesicle-mediated transport	7	55	0.127273	0.937208	0.0951134	1	1	TRC2_000718-T1	TRC2_001156-T1	TRC2_003219-T1	TRC2_003219-T2	TRC2_008135-T1	TRC2_008158-T1	TRC2_011041-T1
biological_process	GO:0006396	RNA processing	7	32	0.21875	0.0429897	0.972563	0.985	1	TRC2_003412-T1	TRC2_003464-T1	TRC2_005098-T1	TRC2_005975-T1	TRC2_008889-T1	TRC2_009922-T1	TRC2_011067-T1
molecular_function	GO:0005509	calcium ion binding	7	38	0.184211	0.613147	0.552254	1	1	TRC2_005137-T1	TRC2_005175-T1	TRC2_007851-T1	TRC2_008752-T1	TRC2_008954-T1	TRC2_008954-T2	TRC2_008954-T3
biological_process	GO:0006887	exocytosis	7	11	0.636364	0.996117	0.0164907	1	0.966	TRC2_000769-T1	TRC2_000769-T2	TRC2_005340-T1	TRC2_005340-T2	TRC2_008955-T1	TRC2_011075-T1	TRC2_011075-T2
biological_process	GO:0006298	mismatch repair	7	13	0.538462	0.999348	0.00410457	1	0.564	TRC2_000890-T1	TRC2_001897-T1	TRC2_003193-T1	TRC2_003193-T2	TRC2_004746-T1	TRC2_004746-T2	TRC2_005077-T1
molecular_function	GO:0016772	transferase activity, transferring phosphorus-containing groups	7	16	0.4375	0.999338	0.00104312	1	0.133	TRC2_001870-T1	TRC2_002965-T1	TRC2_006043-T1	TRC2_006043-T2	TRC2_007264-T1	TRC2_009995-T1	TRC2_009995-T2
molecular_function	GO:0000155	phosphorelay sensor kinase activity	7	12	0.583333	0.99971	0.00218605	1	0.274	TRC2_001870-T1	TRC2_002965-T1	TRC2_006043-T1	TRC2_006043-T2	TRC2_007264-T1	TRC2_009995-T1	TRC2_009995-T2
cellular_component	GO:0005576	extracellular region	6	29	0.206897	0.746989	0.421024	1	1	TRC2_002388-T1	TRC2_004503-T1	TRC2_008519-T1	TRC2_010492-T1	TRC2_010656-T1	TRC2_011765-T1
molecular_function	GO:0003924	GTPase activity	6	75	0.08	0.0103609	0.996387	0.5	1	TRC2_001170-T1	TRC2_001259-T1	TRC2_002131-T2	TRC2_002856-T1	TRC2_002856-T2	TRC2_011505-T1
molecular_function	GO:0004386	helicase activity	6	13	0.461538	0.998221	0.00579591	1	0.58	TRC2_001617-T1	TRC2_008341-T1	TRC2_010069-T1	TRC2_010617-T1	TRC2_011068-T1	TRC2_011068-T5
cellular_component	GO:0016592	mediator complex	6	22	0.272727	0.929121	0.166818	1	1	TRC2_000703-T1	TRC2_002922-T1	TRC2_007011-T1	TRC2_007011-T2	TRC2_008267-T1	TRC2_011620-T1
molecular_function	GO:0004497	monooxygenase activity	6	26	0.230769	0.160281	0.915375	1	1	TRC2_001738-T1	TRC2_007019-T1	TRC2_009239-T1	TRC2_009239-T2	TRC2_009239-T3	TRC2_009589-T1
cellular_component	GO:0005739	mitochondrion	6	25	0.24	0.0999391	0.942859	0.97	1	TRC2_003589-T1	TRC2_003589-T2	TRC2_003589-T3	TRC2_008122-T1	TRC2_009347-T1	TRC2_009347-T2
cellular_component	GO:0005643	nuclear pore	6	9	0.666667	0.99967	0.00291498	1	0.192	TRC2_004813-T1	TRC2_006963-T1	TRC2_006963-T2	TRC2_008688-T2	TRC2_010699-T1	TRC2_010765-T1
molecular_function	GO:0004842	ubiquitin-protein transferase activity	6	27	0.222222	0.910809	0.172589	1	1	TRC2_001415-T1	TRC2_002518-T1	TRC2_002518-T2	TRC2_003807-T1	TRC2_008848-T1	TRC2_011076-T1
cellular_component	GO:0032300	mismatch repair complex	6	8	0.75	0.99997	0.000531968	1	0.052	TRC2_000890-T1	TRC2_003193-T1	TRC2_003193-T2	TRC2_004746-T1	TRC2_004746-T2	TRC2_005077-T1
molecular_function	GO:0030248	cellulose binding	6	14	0.428571	0.993246	0.028529	1	0.992	TRC2_002388-T1	TRC2_004503-T1	TRC2_008519-T1	TRC2_010492-T1	TRC2_010656-T1	TRC2_011765-T1
molecular_function	GO:0017056	structural constituent of nuclear pore	6	9	0.666667	0.999834	0.00182118	1	0.235	TRC2_004813-T1	TRC2_006929-T1	TRC2_006929-T2	TRC2_007180-T1	TRC2_008688-T2	TRC2_010699-T1
molecular_function	GO:0016758	hexosyltransferase activity	6	24	0.25	0.229947	0.861123	1	1	TRC2_002686-T1	TRC2_003734-T1	TRC2_005041-T1	TRC2_005041-T2	TRC2_006082-T1	TRC2_010399-T1
biological_process	GO:0006812	cation transport	6	23	0.26087	0.161083	0.893759	1	1	TRC2_002155-T1	TRC2_002599-T1	TRC2_003182-T1	TRC2_005271-T1	TRC2_010799-T1	TRC2_010799-T2
cellular_component	GO:0005840	ribosome	5	112	0.0446429	8.69691e-06	0.999998	0	1	TRC2_002496-T1	TRC2_003209-T1	TRC2_008186-T1	TRC2_009825-T1	TRC2_011071-T1
molecular_function	GO:0003735	structural constituent of ribosome	5	134	0.0373134	3.45953e-07	1	0	1	TRC2_002496-T1	TRC2_003209-T1	TRC2_008186-T1	TRC2_009825-T1	TRC2_011071-T1
biological_process	GO:0009058	biosynthetic process	5	40	0.125	0.306217	0.724747	1	1	TRC2_002146-T1	TRC2_004390-T1	TRC2_007687-T1	TRC2_007778-T1	TRC2_009625-T1
molecular_function	GO:0071949	FAD binding	5	67	0.0746269	0.0107376	0.996548	0.512	1	TRC2_001738-T1	TRC2_004760-T1	TRC2_006146-T1	TRC2_009019-T1	TRC2_009421-T1
biological_process	GO:0030001	metal ion transport	5	30	0.166667	0.430179	0.719371	1	1	TRC2_001742-T1	TRC2_002063-T2	TRC2_002636-T1	TRC2_002636-T2	TRC2_010585-T1
molecular_function	GO:0004012	ATPase-coupled intramembrane lipid transporter activity	5	8	0.625	NA	NA	NA	NA	TRC2_000281-T1	TRC2_000281-T2	TRC2_000433-T1	TRC2_000433-T2	TRC2_007536-T1
biological_process	GO:0015914	phospholipid transport	5	8	0.625	0.999264	0.00694802	1	0.855	TRC2_000281-T1	TRC2_000281-T2	TRC2_000433-T1	TRC2_000433-T2	TRC2_007536-T1
biological_process	GO:0035556	intracellular signal transduction	5	18	0.277778	0.999995	1.29652e-05	1	0.001	TRC2_004374-T1	TRC2_008225-T1	TRC2_008416-T1	TRC2_009307-T1	TRC2_011691-T1
molecular_function	GO:0004222	metalloendopeptidase activity	5	21	0.238095	0.831586	0.331981	1	1	TRC2_000321-T1	TRC2_000321-T3	TRC2_003940-T1	TRC2_008666-T1	TRC2_008666-T2
cellular_component	GO:0042555	MCM complex	5	7	0.714286	0.999844	0.002351	1	0.175	TRC2_005067-T1	TRC2_005067-T2	TRC2_005130-T1	TRC2_007723-T1	TRC2_008525-T1
biological_process	GO:0006270	DNA replication initiation	5	10	0.5	0.996052	0.0226513	1	0.994	TRC2_005067-T1	TRC2_005067-T2	TRC2_005130-T1	TRC2_007723-T1	TRC2_008525-T1
biological_process	GO:0006338	chromatin remodeling	5	18	0.277778	0.798555	0.375875	1	1	TRC2_004048-T1	TRC2_008432-T1	TRC2_008761-T1	TRC2_009843-T1	TRC2_010197-T1
biological_process	GO:0035023	regulation of Rho protein signal transduction	5	7	0.714286	0.999782	0.00306548	1	0.454	TRC2_000709-T1	TRC2_006665-T1	TRC2_009307-T1	TRC2_011216-T1	TRC2_011654-T1
molecular_function	GO:0030983	mismatched DNA binding	5	11	0.454545	0.992816	0.0347313	1	1	TRC2_000890-T1	TRC2_001897-T1	TRC2_003193-T1	TRC2_003193-T2	TRC2_005077-T1
molecular_function	GO:0003684	damaged DNA binding	5	17	0.294118	0.927618	0.18331	1	1	TRC2_003597-T1	TRC2_008824-T1	TRC2_008824-T2	TRC2_011108-T1	TRC2_011226-T1
molecular_function	GO:0005096	GTPase activator activity	5	13	0.384615	0.99896	0.00345689	1	0.371	TRC2_001878-T1	TRC2_004202-T1	TRC2_004202-T2	TRC2_004960-T1	TRC2_008380-T1
biological_process	GO:0006470	protein dephosphorylation	5	18	0.277778	0.955055	0.111149	1	1	TRC2_002133-T1	TRC2_003495-T1	TRC2_008465-T1	TRC2_008896-T1	TRC2_008896-T2
molecular_function	GO:0016712	oxidoreductase activity, acting on paired donors, with incorporation or reduction of molecular oxygen, reduced flavin or flavoprotein as one donor, and incorporation of one atom of oxygen	5	6	0.833333	0.999282	0.00680381	1	0.785	TRC2_007019-T1	TRC2_009239-T1	TRC2_009239-T2	TRC2_009239-T3	TRC2_009589-T1
biological_process	GO:0006606	protein import into nucleus	5	11	0.454545	0.992646	0.0353988	1	1	TRC2_002404-T1	TRC2_007007-T1	TRC2_007007-T2	TRC2_008340-T1	TRC2_008340-T2
cellular_component	GO:0016459	myosin complex	5	7	0.714286	0.999844	0.002351	1	0.175	TRC2_002883-T1	TRC2_002883-T2	TRC2_005041-T1	TRC2_005041-T2	TRC2_006656-T1
molecular_function	GO:0003774	cytoskeletal motor activity	5	7	0.714286	1	1.09629e-06	1	0	TRC2_002883-T1	TRC2_002883-T2	TRC2_005041-T1	TRC2_005041-T2	TRC2_006656-T1
molecular_function	GO:0004408	holocytochrome-c synthase activity	5	5	1	1	0.000198022	1	0.021	TRC2_003589-T1	TRC2_003589-T2	TRC2_003589-T3	TRC2_009347-T1	TRC2_009347-T2
molecular_function	GO:0003721	telomerase RNA reverse transcriptase activity	5	5	1	1	0.000198022	1	0.021	TRC2_011217-T1	TRC2_011217-T2	TRC2_011217-T3	TRC2_011217-T4	TRC2_011217-T5
molecular_function	GO:0003964	RNA-directed DNA polymerase activity	5	5	1	1	0.000198022	1	0.021	TRC2_011217-T1	TRC2_011217-T2	TRC2_011217-T3	TRC2_011217-T4	TRC2_011217-T5
molecular_function	GO:0016614	oxidoreductase activity, acting on CH-OH group of donors	4	21	0.190476	0.00711115	0.998046	0.381	1	TRC2_000049-T1	TRC2_000049-T2	TRC2_000049-T3	TRC2_006053-T1
molecular_function	GO:0016301	kinase activity	4	26	0.153846	0.999983	3.33949e-05	1	0.003	TRC2_001223-T1	TRC2_004651-T1	TRC2_006649-T1	TRC2_006962-T1
cellular_component	GO:0005694	chromosome	4	10	0.4	0.996793	0.00653973	1	0.438	TRC2_000164-T1	TRC2_003677-T1	TRC2_003677-T2	TRC2_008172-T1
molecular_function	GO:0004518	nuclease activity	4	20	0.2	0.666684	0.457949	1	1	TRC2_000351-T1	TRC2_000351-T2	TRC2_003458-T1	TRC2_007483-T1
molecular_function	GO:0016747	acyltransferase activity, transferring groups other than amino-acyl groups	4	25	0.16	0.307448	0.80902	1	1	TRC2_001461-T1	TRC2_006164-T1	TRC2_007687-T1	TRC2_007947-T1
molecular_function	GO:0046982	protein heterodimerization activity	4	29	0.137931	0.371104	0.800799	1	1	TRC2_003369-T1	TRC2_003939-T1	TRC2_005011-T1	TRC2_008172-T1
molecular_function	GO:0016788	hydrolase activity, acting on ester bonds	4	20	0.2	0.206177	0.844232	1	1	TRC2_001906-T1	TRC2_007134-T1	TRC2_007483-T1	TRC2_007778-T1
molecular_function	GO:0046873	metal ion transmembrane transporter activity	4	23	0.173913	0.453496	0.690796	1	1	TRC2_001742-T1	TRC2_002636-T1	TRC2_002636-T2	TRC2_010585-T1
biological_process	GO:0000077	DNA damage checkpoint signaling	4	9	0.444444	0.997754	0.0124629	1	0.945	TRC2_000454-T1	TRC2_000454-T2	TRC2_002050-T1	TRC2_006962-T1
biological_process	GO:0042147	retrograde transport, endosome to Golgi	4	11	0.363636	0.964601	0.125201	1	1	TRC2_003935-T1	TRC2_005246-T1	TRC2_009041-T1	TRC2_009041-T2
molecular_function	GO:0030170	pyridoxal phosphate binding	4	53	0.0754717	0.0245598	0.99218	0.821	1	TRC2_002146-T1	TRC2_008598-T1	TRC2_009361-T1	TRC2_009625-T1
biological_process	GO:0019752	carboxylic acid metabolic process	4	17	0.235294	5.95808e-07	1	0	1	TRC2_003998-T1	TRC2_003998-T2	TRC2_003998-T3	TRC2_006312-T1
molecular_function	GO:0042578	phosphoric ester hydrolase activity	4	7	0.571429	0.474088	0.636304	1	1	TRC2_000751-T1	TRC2_005104-T1	TRC2_007412-T1	TRC2_007412-T2
molecular_function	GO:0061630	ubiquitin protein ligase activity	4	13	0.307692	0.906006	0.241414	1	1	TRC2_001415-T1	TRC2_006624-T1	TRC2_006624-T2	TRC2_010569-T1
molecular_function	GO:0005507	copper ion binding	4	20	0.2	0.706964	0.507085	1	1	TRC2_001035-T1	TRC2_003601-T1	TRC2_007776-T1	TRC2_009594-T1
molecular_function	GO:0005089	guanyl-nucleotide exchange factor activity	4	6	0.666667	NA	NA	NA	NA	TRC2_006665-T1	TRC2_009307-T1	TRC2_011216-T1	TRC2_011654-T1
biological_process	GO:0000723	telomere maintenance	4	8	0.5	0.993052	0.0417931	1	1	TRC2_006386-T1	TRC2_006962-T1	TRC2_007035-T1	TRC2_010975-T1
biological_process	GO:0006464	cellular protein modification process	4	11	0.363636	0.995386	0.00678524	1	0.828	TRC2_003529-T1	TRC2_006903-T1	TRC2_007581-T1	TRC2_007581-T2
molecular_function	GO:0016810	hydrolase activity, acting on carbon-nitrogen (but not peptide) bonds	4	22	0.181818	0.34825	0.771631	1	1	TRC2_002008-T1	TRC2_003830-T1	TRC2_009244-T1	TRC2_011608-T1
molecular_function	GO:0004190	aspartic-type endopeptidase activity	4	23	0.173913	0.589294	0.62485	1	1	TRC2_002252-T1	TRC2_002576-T1	TRC2_006206-T1	TRC2_006996-T1
molecular_function	GO:0016779	nucleotidyltransferase activity	4	15	0.266667	0.639109	0.473707	1	1	TRC2_005095-T1	TRC2_006355-T1	TRC2_011226-T1	TRC2_011305-T1
cellular_component	GO:0030915	Smc5-Smc6 complex	4	6	0.666667	0.999217	0.00991154	1	0.563	TRC2_003123-T1	TRC2_004946-T1	TRC2_006760-T1	TRC2_006760-T2
cellular_component	GO:0030015	CCR4-NOT core complex	4	5	0.8	0.999848	0.00382581	1	0.256	TRC2_005568-T1	TRC2_005568-T3	TRC2_005568-T4	TRC2_005568-T5
molecular_function	GO:0008233	peptidase activity	3	13	0.230769	0.101771	0.929157	1	1	TRC2_000321-T1	TRC2_000321-T3	TRC2_006985-T1
biological_process	GO:0006310	DNA recombination	3	8	0.375	0.99307	0.0291505	1	0.997	TRC2_000349-T1	TRC2_000688-T1	TRC2_005511-T1
biological_process	GO:0006629	lipid metabolic process	3	46	0.0652174	0.00231043	0.99889	0.163	1	TRC2_000327-T1	TRC2_002803-T1	TRC2_005019-T1
biological_process	GO:0044237	cellular metabolic process	3	12	0.25	0.927602	0.0850696	1	1	TRC2_000148-T1	TRC2_004308-T1	TRC2_004308-T2
biological_process	GO:0006259	DNA metabolic process	3	4	0.75	0.999992	1.76532e-05	1	0.002	TRC2_000164-T1	TRC2_005366-T1	TRC2_005366-T2
molecular_function	GO:0004812	aminoacyl-tRNA ligase activity	3	43	0.0697674	0.0218351	0.994104	0.814	1	TRC2_002058-T1	TRC2_005538-T1	TRC2_008193-T1
biological_process	GO:0006352	DNA-templated transcription, initiation	3	8	0.375	0.545348	0.664498	1	1	TRC2_003369-T1	TRC2_003939-T1	TRC2_005156-T1
biological_process	GO:0015991	proton transmembrane transport	3	17	0.176471	NA	NA	NA	NA	TRC2_005154-T1	TRC2_005154-T2	TRC2_007533-T1
molecular_function	GO:0003779	actin binding	3	16	0.1875	0.831586	0.331981	1	1	TRC2_000425-T1	TRC2_001254-T1	TRC2_008752-T1
biological_process	GO:0006807	nitrogen compound metabolic process	3	24	0.125	0.983907	0.0198711	1	0.979	TRC2_007050-T1	TRC2_008337-T1	TRC2_009244-T1
biological_process	GO:0006979	response to oxidative stress	3	13	0.230769	0.575522	0.666219	1	1	TRC2_007758-T1	TRC2_009539-T1	TRC2_010386-T1
molecular_function	GO:0051537	2 iron, 2 sulfur cluster binding	3	10	0.3	0.908835	0.268563	1	1	TRC2_004508-T1	TRC2_004760-T1	TRC2_006325-T1
molecular_function	GO:0051536	iron-sulfur cluster binding	3	23	0.130435	0.189293	0.914858	1	1	TRC2_004508-T1	TRC2_004760-T1	TRC2_008851-T1
molecular_function	GO:0008496	mannan endo-1,6-alpha-mannosidase activity	3	9	0.333333	0.936417	0.215343	1	1	TRC2_007015-T1	TRC2_007015-T2	TRC2_007015-T3
biological_process	GO:0016052	carbohydrate catabolic process	3	12	0.25	0.0940594	0.967786	0.999	1	TRC2_007015-T1	TRC2_007015-T2	TRC2_007015-T3
molecular_function	GO:0003887	DNA-directed DNA polymerase activity	3	17	0.176471	0.624676	0.621906	1	1	TRC2_007020-T1	TRC2_009658-T1	TRC2_011305-T1
biological_process	GO:0006099	tricarboxylic acid cycle	3	16	0.1875	0.666112	0.582416	1	1	TRC2_001079-T1	TRC2_001079-T2	TRC2_007656-T1
molecular_function	GO:0003682	chromatin binding	3	9	0.333333	0.876587	0.322994	1	1	TRC2_001894-T1	TRC2_001894-T2	TRC2_008172-T1
molecular_function	GO:0003899	DNA-directed 5'-3' RNA polymerase activity	3	24	0.125	0.276937	0.87737	1	1	TRC2_004428-T1	TRC2_007466-T1	TRC2_009788-T1
cellular_component	GO:0005743	mitochondrial inner membrane	3	16	0.1875	0.283982	0.848087	1	1	TRC2_001185-T1	TRC2_005968-T1	TRC2_011714-T1
molecular_function	GO:0019901	protein kinase binding	3	10	0.3	0.908835	0.268563	1	1	TRC2_002278-T1	TRC2_004830-T1	TRC2_006429-T1
biological_process	GO:0000079	regulation of cyclin-dependent protein serine/threonine kinase activity	3	7	0.428571	0.958207	0.166658	1	1	TRC2_002278-T1	TRC2_004830-T1	TRC2_006429-T1
molecular_function	GO:0005085	guanyl-nucleotide exchange factor activity	3	6	0.5	0.994821	0.018677	1	0.941	TRC2_004927-T1	TRC2_009307-T1	TRC2_010087-T1
cellular_component	GO:0005815	microtubule organizing center	3	10	0.3	0.746573	0.49552	1	1	TRC2_003158-T1	TRC2_005606-T1	TRC2_005606-T2
molecular_function	GO:0016791	phosphatase activity	3	25	0.12	0.326389	0.788929	1	1	TRC2_003495-T1	TRC2_005038-T1	TRC2_008465-T1
biological_process	GO:0006633	fatty acid biosynthetic process	3	6	0.5	0.935412	0.217693	1	1	TRC2_001461-T1	TRC2_004987-T1	TRC2_010421-T1
molecular_function	GO:0016746	acyltransferase activity	3	15	0.2	0.526293	0.590679	1	1	TRC2_003904-T1	TRC2_007965-T1	TRC2_011245-T1
molecular_function	GO:0004722	protein serine/threonine phosphatase activity	3	8	0.375	0.876587	0.322994	1	1	TRC2_002133-T1	TRC2_008896-T1	TRC2_008896-T2
cellular_component	GO:0048188	Set1C/COMPASS complex	3	7	0.428571	0.980008	0.104775	1	1	TRC2_008216-T1	TRC2_008216-T2	TRC2_009671-T1
biological_process	GO:0007031	peroxisome organization	3	4	0.75	0.977349	0.0925454	1	1	TRC2_008748-T1	TRC2_008748-T2	TRC2_008748-T3
molecular_function	GO:0003678	DNA helicase activity	3	8	0.375	0.959587	0.120785	1	1	TRC2_005130-T1	TRC2_006386-T1	TRC2_008525-T1
molecular_function	GO:0004725	protein tyrosine phosphatase activity	3	18	0.166667	0.579791	0.662245	1	1	TRC2_003495-T1	TRC2_008465-T1	TRC2_009645-T1
biological_process	GO:0016311	dephosphorylation	3	18	0.166667	0.857996	0.249064	1	1	TRC2_003495-T1	TRC2_008465-T1	TRC2_009645-T1
cellular_component	GO:0030117	membrane coat	3	13	0.230769	0.418521	0.766305	1	1	TRC2_003219-T1	TRC2_003219-T2	TRC2_008158-T1
molecular_function	GO:0070403	NAD+ binding	3	7	0.428571	0.97604	0.118391	1	1	TRC2_002574-T1	TRC2_010989-T1	TRC2_011439-T1
molecular_function	GO:0019829	ATPase-coupled cation transmembrane transporter activity	3	7	0.428571	0.928469	0.168414	1	1	TRC2_002599-T1	TRC2_010799-T1	TRC2_010799-T2
molecular_function	GO:0016307	phosphatidylinositol phosphate kinase activity	3	4	0.75	0.998908	0.0207807	1	0.974	TRC2_002971-T1	TRC2_002971-T2	TRC2_002971-T3
biological_process	GO:0046488	phosphatidylinositol metabolic process	3	4	0.75	0.236925	0.871513	1	1	TRC2_002971-T1	TRC2_002971-T2	TRC2_002971-T3
biological_process	GO:0006888	endoplasmic reticulum to Golgi vesicle-mediated transport	3	13	0.230769	0.958732	0.122789	1	1	TRC2_006722-T1	TRC2_008887-T1	TRC2_008887-T2
molecular_function	GO:0016874	ligase activity	3	8	0.375	0.036586	0.981192	0.955	1	TRC2_003393-T1	TRC2_004390-T1	TRC2_010421-T1
biological_process	GO:0000902	cell morphogenesis	3	6	0.5	0.975629	0.119834	1	1	TRC2_011664-T1	TRC2_011664-T2	TRC2_011664-T3
biological_process	GO:0051276	chromosome organization	3	6	0.5	0.939623	0.09319	1	1	TRC2_003677-T1	TRC2_003677-T2	TRC2_008172-T1
molecular_function	GO:0003852	2-isopropylmalate synthase activity	3	3	1	1	0.006014	1	0.744	TRC2_003998-T1	TRC2_003998-T2	TRC2_003998-T3
molecular_function	GO:0046912	acyltransferase, acyl groups converted into alkyl on transfer	3	6	0.5	0.908835	0.268563	1	1	TRC2_003998-T1	TRC2_003998-T2	TRC2_003998-T3
biological_process	GO:0009098	leucine biosynthetic process	3	5	0.6	0.995247	0.0455586	1	1	TRC2_003998-T1	TRC2_003998-T2	TRC2_003998-T3
cellular_component	GO:0005779	integral component of peroxisomal membrane	3	6	0.5	0.990088	0.0684396	1	0.998	TRC2_008748-T1	TRC2_008748-T2	TRC2_008748-T3
cellular_component	GO:0008278	cohesin complex	3	3	1	1	0.00515662	1	0.378	TRC2_007005-T1	TRC2_008172-T1	TRC2_008531-T1
molecular_function	GO:0030246	carbohydrate binding	2	23	0.0869565	0.427208	0.713272	1	1	TRC2_001896-T1	TRC2_010610-T1
molecular_function	GO:0008237	metallopeptidase activity	2	16	0.125	0.217309	0.890751	1	1	TRC2_008666-T1	TRC2_008666-T2
molecular_function	GO:0005215	transporter activity	2	64	0.03125	0.0283426	0.980142	0.882	1	TRC2_000440-T1	TRC2_010679-T1
molecular_function	GO:0003743	translation initiation factor activity	2	32	0.0625	0.0522308	0.987089	0.991	1	TRC2_003177-T1	TRC2_007160-T1
biological_process	GO:0006413	translational initiation	2	21	0.0952381	0.545348	0.664498	1	1	TRC2_003177-T1	TRC2_007160-T1
molecular_function	GO:0008236	serine-type peptidase activity	2	25	0.08	0.247466	0.848513	1	1	TRC2_002573-T1	TRC2_010497-T1
molecular_function	GO:0009055	electron transfer activity	2	20	0.1	0.170284	0.925179	1	1	TRC2_004760-T1	TRC2_008851-T1
biological_process	GO:0016573	histone acetylation	2	9	0.222222	0.673874	0.625287	1	1	TRC2_000135-T1	TRC2_005127-T1
cellular_component	GO:0005681	spliceosomal complex	2	14	0.142857	0.50448	0.761942	1	1	TRC2_002424-T1	TRC2_009844-T1
biological_process	GO:0000398	mRNA splicing, via spliceosome	2	38	0.0526316	0.00999436	0.997569	0.57	1	TRC2_006537-T1	TRC2_009844-T1
biological_process	GO:0006418	tRNA aminoacylation for protein translation	2	36	0.0555556	0.0208802	0.99441	0.832	1	TRC2_005538-T1	TRC2_008193-T1
molecular_function	GO:0050661	NADP binding	2	34	0.0588235	0.0387922	0.990909	0.961	1	TRC2_005825-T1	TRC2_009096-T1
molecular_function	GO:0016627	oxidoreductase activity, acting on the CH-CH group of donors	2	19	0.105263	0.36663	0.790043	1	1	TRC2_003250-T1	TRC2_007549-T1
cellular_component	GO:0005669	transcription factor TFIID complex	2	6	0.333333	0.93156	0.278834	1	1	TRC2_003369-T1	TRC2_005156-T1
cellular_component	GO:0000124	SAGA complex	2	5	0.4	0.960824	0.208702	1	1	TRC2_003369-T1	TRC2_004688-T1
molecular_function	GO:0004519	endonuclease activity	2	13	0.153846	0.41815	0.738857	1	1	TRC2_007483-T1	TRC2_011108-T1
biological_process	GO:0006289	nucleotide-excision repair	2	17	0.117647	0.575522	0.666219	1	1	TRC2_003597-T1	TRC2_007483-T1
biological_process	GO:0008033	tRNA processing	2	18	0.111111	0.0204514	0.993657	0.825	1	TRC2_003980-T1	TRC2_008275-T1
biological_process	GO:0034551	mitochondrial respiratory chain complex III assembly	2	4	0.5	0.978925	0.155137	1	1	TRC2_000298-T1	TRC2_011121-T1
biological_process	GO:0071586	CAAX-box protein processing	2	4	0.5	0.978925	0.155137	1	1	TRC2_000321-T1	TRC2_000321-T3
molecular_function	GO:0004540	ribonuclease activity	2	8	0.25	0.404126	0.777088	1	1	TRC2_000354-T1	TRC2_011736-T1
molecular_function	GO:0004550	nucleoside diphosphate kinase activity	2	2	1	1	0.0330994	1	1	TRC2_000380-T1	TRC2_000380-T2
biological_process	GO:0006183	GTP biosynthetic process	2	2	1	1	0.0334376	1	1	TRC2_000380-T1	TRC2_000380-T2
biological_process	GO:0006165	nucleoside diphosphate phosphorylation	2	2	1	0.565454	0.71774	1	1	TRC2_000380-T1	TRC2_000380-T2
biological_process	GO:0006228	UTP biosynthetic process	2	2	1	1	0.0334376	1	1	TRC2_000380-T1	TRC2_000380-T2
biological_process	GO:0006241	CTP biosynthetic process	2	3	0.666667	0.993897	0.088106	1	1	TRC2_000380-T1	TRC2_000380-T2
cellular_component	GO:0019773	proteasome core complex, alpha-subunit complex	2	10	0.2	0.757229	0.538266	1	1	TRC2_001336-T1	TRC2_001336-T2
cellular_component	GO:0005839	proteasome core complex	2	19	0.105263	0.335621	0.866796	1	1	TRC2_001336-T1	TRC2_001336-T2
molecular_function	GO:0004175	endopeptidase activity	2	18	0.111111	0.705939	0.382466	1	1	TRC2_001336-T1	TRC2_001336-T2
molecular_function	GO:0004298	threonine-type endopeptidase activity	2	21	0.0952381	0.235869	0.916969	1	1	TRC2_001336-T1	TRC2_001336-T2
biological_process	GO:0051603	proteolysis involved in cellular protein catabolic process	2	19	0.105263	0.276355	0.82322	1	1	TRC2_001336-T1	TRC2_001336-T2
biological_process	GO:0030036	actin cytoskeleton organization	2	5	0.4	0.407702	0.795442	1	1	TRC2_000425-T1	TRC2_003144-T1
cellular_component	GO:0005730	nucleolus	2	13	0.153846	0.941561	0.156715	1	1	TRC2_005616-T1	TRC2_008440-T1
molecular_function	GO:0004694	eukaryotic translation initiation factor 2alpha kinase activity	2	2	1	1	0.0330994	1	1	TRC2_000454-T1	TRC2_000454-T2
biological_process	GO:0010998	regulation of translational initiation by eIF2 alpha phosphorylation	2	2	1	1	0.0334376	1	1	TRC2_000454-T1	TRC2_000454-T2
molecular_function	GO:0051082	unfolded protein binding	2	30	0.0666667	0.069903	0.981721	0.999	1	TRC2_003207-T1	TRC2_008447-T1
biological_process	GO:0006457	protein folding	2	44	0.0454545	0.00474019	0.999179	0.297	1	TRC2_003207-T1	TRC2_008447-T1
molecular_function	GO:0016829	lyase activity	2	14	0.142857	0.102719	0.937389	1	1	TRC2_006188-T1	TRC2_007286-T1
molecular_function	GO:0036459	thiol-dependent deubiquitinase	2	17	0.117647	NA	NA	NA	NA	TRC2_003404-T1	TRC2_006879-T1
biological_process	GO:0016579	protein deubiquitination	2	18	0.111111	0.333781	0.868212	1	1	TRC2_003404-T1	TRC2_006879-T1
cellular_component	GO:0035267	NuA4 histone acetyltransferase complex	2	8	0.25	0.806661	0.479167	1	1	TRC2_005127-T1	TRC2_008291-T1
biological_process	GO:0006914	autophagy	2	10	0.2	0.904384	0.244448	1	1	TRC2_004294-T1	TRC2_010353-T1
cellular_component	GO:0005886	plasma membrane	2	8	0.25	0.45505	0.761363	1	1	TRC2_002155-T1	TRC2_005709-T1
biological_process	GO:0000724	double-strand break repair via homologous recombination	2	5	0.4	0.954441	0.228189	1	1	TRC2_000688-T1	TRC2_003123-T1
cellular_component	GO:0033179	proton-transporting V-type ATPase, V0 domain	2	7	0.285714	0.895225	0.348457	1	1	TRC2_005154-T1	TRC2_005154-T2
molecular_function	GO:0015078	proton transmembrane transporter activity	2	16	0.125	0.132362	0.939779	1	1	TRC2_005154-T1	TRC2_005154-T2
molecular_function	GO:0004601	peroxidase activity	2	9	0.222222	0.669856	0.578392	1	1	TRC2_007758-T1	TRC2_009539-T1
biological_process	GO:0043486	histone exchange	2	3	0.666667	0.993897	0.088106	1	1	TRC2_004048-T1	TRC2_009843-T1
biological_process	GO:0048278	vesicle docking	2	4	0.5	0.782307	0.510981	1	1	TRC2_000769-T1	TRC2_000769-T2
biological_process	GO:0016567	protein ubiquitination	2	19	0.105263	0.272539	0.880029	1	1	TRC2_006624-T1	TRC2_006624-T2
cellular_component	GO:0005788	endoplasmic reticulum lumen	2	2	1	1	0.029914	1	0.977	TRC2_000784-T1	TRC2_000784-T2
molecular_function	GO:0052824	dolichyl-P-Man:Man(7)GlcNAc(2)-PP-dolichol alpha-1,6-mannosyltransferase	2	2	1	NA	NA	NA	NA	TRC2_000784-T1	TRC2_000784-T2
biological_process	GO:0006488	dolichol-linked oligosaccharide biosynthetic process	2	8	0.25	0.833342	0.445806	1	1	TRC2_000784-T1	TRC2_000784-T2
molecular_function	GO:0046983	protein dimerization activity	2	17	0.117647	0.332762	0.796428	1	1	TRC2_000879-T1	TRC2_003821-T1
molecular_function	GO:0003697	single-stranded DNA binding	2	10	0.2	0.876587	0.322994	1	1	TRC2_004347-T1	TRC2_007483-T1
biological_process	GO:0007264	small GTPase mediated signal transduction	2	13	0.153846	0.972129	0.0680559	1	1	TRC2_004927-T1	TRC2_010087-T1
biological_process	GO:0006520	cellular amino acid metabolic process	2	19	0.105263	8.15367e-07	1	0	1	TRC2_008397-T1	TRC2_008397-T2
biological_process	GO:0006139	nucleobase-containing compound metabolic process	2	12	0.166667	1	5.11008e-07	1	0	TRC2_001874-T1	TRC2_002694-T1
cellular_component	GO:0034066	Ric1-Rgp1 guanyl-nucleotide exchange factor complex	2	2	1	1	0.029914	1	0.977	TRC2_001212-T1	TRC2_001212-T2
molecular_function	GO:0004563	beta-N-acetylhexosaminidase activity	2	3	0.666667	0.993986	0.0872703	1	1	TRC2_001266-T1	TRC2_010514-T1
molecular_function	GO:0005388	P-type calcium transporter activity	2	6	0.333333	0.922079	0.300487	1	1	TRC2_011440-T1	TRC2_011440-T2
biological_process	GO:0007020	microtubule nucleation	2	10	0.2	0.728672	0.570894	1	1	TRC2_005606-T1	TRC2_005606-T2
cellular_component	GO:0000922	spindle pole	2	8	0.25	0.853121	0.41565	1	1	TRC2_005606-T1	TRC2_005606-T2
molecular_function	GO:0043015	gamma-tubulin binding	2	8	0.25	0.835243	0.442849	1	1	TRC2_005606-T1	TRC2_005606-T2
biological_process	GO:0000226	microtubule cytoskeleton organization	2	9	0.222222	0.798076	0.434546	1	1	TRC2_005606-T1	TRC2_005606-T2
molecular_function	GO:0016818	hydrolase activity, acting on acid anhydrides, in phosphorus-containing anhydrides	2	6	0.333333	0.784219	0.290606	1	1	TRC2_002694-T1	TRC2_005336-T1
biological_process	GO:0006265	DNA topological change	2	5	0.4	0.954441	0.228189	1	1	TRC2_005366-T1	TRC2_005366-T2
molecular_function	GO:0004003	DNA helicase activity	2	6	0.333333	NA	NA	NA	NA	TRC2_002694-T1	TRC2_003818-T1
biological_process	GO:0007064	mitotic sister chromatid cohesion	2	5	0.4	0.954441	0.228189	1	1	TRC2_007102-T1	TRC2_008172-T1
biological_process	GO:0000045	autophagosome assembly	2	6	0.333333	0.921079	0.302823	1	1	TRC2_001696-T1	TRC2_001696-T2
biological_process	GO:0000422	autophagy of mitochondrion	2	2	1	1	0.0334376	1	1	TRC2_001696-T1	TRC2_001696-T2
biological_process	GO:0006891	intra-Golgi vesicle-mediated transport	2	4	0.5	0.978925	0.155137	1	1	TRC2_003062-T1	TRC2_008136-T1
cellular_component	GO:0000796	condensin complex	2	3	0.666667	0.994843	0.0794287	1	1	TRC2_001867-T1	TRC2_001867-T2
biological_process	GO:0007076	mitotic chromosome condensation	2	4	0.5	0.978925	0.155137	1	1	TRC2_001867-T1	TRC2_001867-T2
biological_process	GO:0006207	'de novo' pyrimidine nucleobase biosynthetic process	2	5	0.4	0.954441	0.228189	1	1	TRC2_001874-T1	TRC2_008919-T1
cellular_component	GO:0000814	ESCRT II complex	2	4	0.5	0.982034	0.140892	1	1	TRC2_011662-T1	TRC2_011662-T2
molecular_function	GO:0015299	solute:proton antiporter activity	2	6	0.333333	0.835243	0.442849	1	1	TRC2_002155-T1	TRC2_003182-T1
molecular_function	GO:0018024	histone-lysine N-methyltransferase activity	2	7	0.285714	0.835243	0.442849	1	1	TRC2_008216-T1	TRC2_008216-T2
biological_process	GO:0034968	histone lysine methylation	2	5	0.4	0.833342	0.445806	1	1	TRC2_008216-T1	TRC2_008216-T2
molecular_function	GO:0016702	oxidoreductase activity, acting on single donors with incorporation of molecular oxygen, incorporation of two atoms of oxygen	2	7	0.285714	0.677006	0.622046	1	1	TRC2_005758-T1	TRC2_007701-T1
biological_process	GO:0070588	calcium ion transmembrane transport	2	4	0.5	0.954441	0.228189	1	1	TRC2_011440-T1	TRC2_011440-T2
molecular_function	GO:0004651	polynucleotide 5'-phosphatase activity	2	2	1	1	0.0330994	1	1	TRC2_002767-T1	TRC2_002767-T2
molecular_function	GO:0003746	translation elongation factor activity	2	9	0.222222	0.784657	0.507851	1	1	TRC2_002856-T1	TRC2_002856-T2
biological_process	GO:0006414	translational elongation	2	9	0.222222	0.711313	0.535817	1	1	TRC2_002856-T1	TRC2_002856-T2
molecular_function	GO:0008289	lipid binding	2	6	0.333333	0.999993	3.11063e-05	1	0.003	TRC2_005739-T1	TRC2_006867-T1
biological_process	GO:0032509	endosome transport via multivesicular body sorting pathway	2	3	0.666667	0.993897	0.088106	1	1	TRC2_011662-T1	TRC2_011662-T2
molecular_function	GO:0008312	7S RNA binding	2	5	0.4	0.955048	0.226299	1	1	TRC2_005603-T1	TRC2_008161-T1
biological_process	GO:0006614	SRP-dependent cotranslational protein targeting to membrane	2	7	0.285714	0.880166	0.376019	1	1	TRC2_005603-T1	TRC2_008161-T1
cellular_component	GO:0031932	TORC2 complex	2	2	1	1	0.029914	1	0.977	TRC2_003144-T1	TRC2_004798-T1
molecular_function	GO:0030276	clathrin binding	2	9	0.222222	0.622575	0.67097	1	1	TRC2_003219-T1	TRC2_003219-T2
biological_process	GO:0006379	mRNA cleavage	2	4	0.5	0.954441	0.228189	1	1	TRC2_003342-T1	TRC2_008275-T1
biological_process	GO:0000002	mitochondrial genome maintenance	2	3	0.666667	0.993897	0.088106	1	1	TRC2_005184-T1	TRC2_005184-T2
cellular_component	GO:0030870	Mre11 complex	2	6	0.333333	0.93156	0.278834	1	1	TRC2_004028-T1	TRC2_004028-T2
biological_process	GO:0007095	mitotic G2 DNA damage checkpoint signaling	2	2	1	1	0.0334376	1	1	TRC2_004028-T1	TRC2_004028-T2
biological_process	GO:0006302	double-strand break repair	2	4	0.5	0.964601	0.125201	1	1	TRC2_004028-T1	TRC2_004028-T2
molecular_function	GO:0032266	phosphatidylinositol-3-phosphate binding	2	4	0.5	0.979219	0.15376	1	1	TRC2_011662-T1	TRC2_011662-T2
biological_process	GO:0043484	regulation of RNA splicing	2	2	1	1	0.0334376	1	1	TRC2_004190-T1	TRC2_004190-T2
molecular_function	GO:0008121	ubiquinol-cytochrome-c reductase activity	2	4	0.5	0.979219	0.15376	1	1	TRC2_004312-T1	TRC2_004312-T2
molecular_function	GO:0016977	chitosanase activity	2	4	0.5	0.979219	0.15376	1	1	TRC2_006336-T1	TRC2_006336-T2
biological_process	GO:0007131	reciprocal meiotic recombination	2	2	1	1	0.0334376	1	1	TRC2_004746-T1	TRC2_004746-T2
molecular_function	GO:0016639	oxidoreductase activity, acting on the CH-NH2 group of donors, NAD or NADP as acceptor	2	3	0.666667	0.955048	0.226299	1	1	TRC2_008397-T1	TRC2_008397-T2
cellular_component	GO:0030173	integral component of Golgi membrane	2	3	0.666667	0.994843	0.0794287	1	1	TRC2_004823-T1	TRC2_008136-T1
cellular_component	GO:0000220	vacuolar proton-transporting V-type ATPase, V0 domain	2	2	1	1	0.029914	1	0.977	TRC2_005154-T1	TRC2_005154-T2
cellular_component	GO:0031305	integral component of mitochondrial inner membrane	2	2	1	0.960824	0.208702	1	1	TRC2_005184-T1	TRC2_005184-T2
biological_process	GO:0006893	Golgi to plasma membrane transport	2	2	1	1	0.0334376	1	1	TRC2_005209-T1	TRC2_005209-T2
molecular_function	GO:0003918	DNA topoisomerase type II (double strand cut, ATP-hydrolyzing) activity	2	2	1	1	0.0330994	1	1	TRC2_005366-T1	TRC2_005366-T2
molecular_function	GO:0070773	protein-N-terminal glutamine amidohydrolase activity	2	3	0.666667	0.993986	0.0872703	1	1	TRC2_005737-T1	TRC2_007050-T1
molecular_function	GO:0008418	protein-N-terminal asparagine amidohydrolase activity	2	3	0.666667	0.993986	0.0872703	1	1	TRC2_005737-T1	TRC2_007050-T1
molecular_function	GO:0043130	ubiquitin binding	2	3	0.666667	0.993986	0.0872703	1	1	TRC2_011662-T1	TRC2_011662-T2
cellular_component	GO:0000818	nuclear MIS12/MIND complex	2	2	1	1	0.029914	1	0.977	TRC2_006490-T1	TRC2_006490-T2
biological_process	GO:0006913	nucleocytoplasmic transport	2	5	0.4	0.979181	0.0570082	1	1	TRC2_008688-T2	TRC2_010699-T1
molecular_function	GO:0051015	actin filament binding	2	5	0.4	0.955048	0.226299	1	1	TRC2_006656-T1	TRC2_010215-T1
biological_process	GO:0007062	sister chromatid cohesion	2	3	0.666667	0.993052	0.0417931	1	1	TRC2_007005-T1	TRC2_008531-T1
molecular_function	GO:0015140	malate transmembrane transporter activity	2	3	0.666667	0.993986	0.0872703	1	1	TRC2_008898-T1	TRC2_008898-T2
biological_process	GO:0071423	malate transmembrane transport	2	3	0.666667	0.993897	0.088106	1	1	TRC2_008898-T1	TRC2_008898-T2
molecular_function	GO:0004198	calcium-dependent cysteine-type endopeptidase activity	2	3	0.666667	0.993986	0.0872703	1	1	TRC2_007602-T1	TRC2_009760-T1
molecular_function	GO:0140142	nucleocytoplasmic carrier activity	2	2	1	0.993986	0.0872703	1	1	TRC2_008340-T1	TRC2_008340-T2
molecular_function	GO:0061608	nuclear import signal receptor activity	2	2	1	1	0.0330994	1	1	TRC2_008340-T1	TRC2_008340-T2
cellular_component	GO:0000228	nuclear chromosome	2	2	1	0.801926	0.353808	1	1	TRC2_008432-T1	TRC2_008761-T1
cellular_component	GO:0030906	retromer, cargo-selective complex	2	2	1	1	0.029914	1	0.977	TRC2_009041-T1	TRC2_009041-T2
cellular_component	GO:0005868	cytoplasmic dynein complex	2	2	1	1	0.029914	1	0.977	TRC2_010811-T1	TRC2_010811-T2
cellular_component	GO:0031262	Ndc80 complex	2	3	0.666667	0.994843	0.0794287	1	1	TRC2_011115-T1	TRC2_011115-T2
biological_process	GO:0051315	attachment of mitotic spindle microtubules to kinetochore	2	2	1	1	0.0334376	1	1	TRC2_011115-T1	TRC2_011115-T2
molecular_function	GO:0008061	chitin binding	1	13	0.0769231	0.285374	0.926844	1	1	TRC2_010467-T1
molecular_function	GO:0016620	oxidoreductase activity, acting on the aldehyde or oxo group of donors, NAD or NADP as acceptor	1	27	0.037037	0.0257859	0.996453	0.853	1	TRC2_009096-T1
molecular_function	GO:0004609	phosphatidylserine decarboxylase activity	1	5	0.2	0.773701	0.633943	1	1	TRC2_008122-T1
biological_process	GO:0008654	phospholipid biosynthetic process	1	10	0.1	0.00399267	0.999125	0.266	1	TRC2_008122-T1
molecular_function	GO:0030151	molybdenum ion binding	1	8	0.125	0.557151	0.799805	1	1	TRC2_008598-T1
molecular_function	GO:0030515	snoRNA binding	1	3	0.333333	0.84624	0.552414	1	1	TRC2_003412-T1
biological_process	GO:0001522	pseudouridine synthesis	1	7	0.142857	0.623981	0.757274	1	1	TRC2_007739-T1
biological_process	GO:0042254	ribosome biogenesis	1	22	0.0454545	0.0204514	0.993657	0.825	1	TRC2_007116-T1
molecular_function	GO:0004040	amidase activity	1	3	0.333333	0.91273	0.452751	1	1	TRC2_010833-T1
molecular_function	GO:0008137	NADH dehydrogenase (ubiquinone) activity	1	7	0.142857	0.626674	0.755186	1	1	TRC2_008851-T1
cellular_component	GO:0000123	histone acetyltransferase complex	1	2	0.5	0.924639	0.188004	1	1	TRC2_000135-T1
molecular_function	GO:0016889	endodeoxyribonuclease activity, producing 3'-phosphomonoesters	1	1	1	0.91273	0.452751	1	1	TRC2_000164-T1
biological_process	GO:0000737	DNA catabolic process, endonucleolytic	1	1	1	1	0.18297	1	1	TRC2_000164-T1
cellular_component	GO:0033557	Slx1-Slx4 complex	1	2	0.5	0.970086	0.316382	1	1	TRC2_003018-T1
molecular_function	GO:0017108	5'-flap endonuclease activity	1	2	0.5	0.966901	0.330924	1	1	TRC2_003018-T1
biological_process	GO:0006367	transcription initiation from RNA polymerase II promoter	1	12	0.0833333	0.325828	0.91187	1	1	TRC2_003973-T1
molecular_function	GO:0004818	glutamate-tRNA ligase activity	1	2	0.5	0.966901	0.330924	1	1	TRC2_002058-T1
biological_process	GO:0043039	tRNA aminoacylation	1	10	0.1	0.0208802	0.99441	0.832	1	TRC2_002058-T1
biological_process	GO:0006424	glutamyl-tRNA aminoacylation	1	2	0.5	0.966562	0.332502	1	1	TRC2_002058-T1
molecular_function	GO:0004499	N,N-dimethylaniline monooxygenase activity	1	17	0.0588235	0.156721	0.96733	1	1	TRC2_005825-T1
cellular_component	GO:0046695	SLIK (SAGA-like) complex	1	3	0.333333	0.920571	0.434859	1	1	TRC2_003369-T1
molecular_function	GO:0004525	ribonuclease III activity	1	3	0.333333	0.91273	0.452751	1	1	TRC2_008889-T1
biological_process	GO:0032543	mitochondrial translation	1	6	0.166667	0.623981	0.757274	1	1	TRC2_001856-T1
molecular_function	GO:0004402	histone acetyltransferase activity	1	6	0.166667	0.881609	0.373326	1	1	TRC2_005127-T1
cellular_component	GO:0005680	anaphase-promoting complex	1	9	0.111111	0.520833	0.819977	1	1	TRC2_003387-T1
biological_process	GO:0046856	phosphatidylinositol dephosphorylation	1	4	0.25	0.844863	0.554553	1	1	TRC2_000751-T1
biological_process	GO:0006874	cellular calcium ion homeostasis	1	2	0.5	0.844863	0.554553	1	1	TRC2_000303-T1
molecular_function	GO:0008081	phosphoric diester hydrolase activity	1	19	0.0526316	0.182923	0.940169	1	1	TRC2_009808-T1
biological_process	GO:0016042	lipid catabolic process	1	5	0.2	0.619136	0.674172	1	1	TRC2_000327-T1
biological_process	GO:0008299	isoprenoid biosynthetic process	1	9	0.111111	0.325828	0.91187	1	1	TRC2_004172-T1
molecular_function	GO:0004767	sphingomyelin phosphodiesterase activity	1	1	1	1	0.182012	1	1	TRC2_000345-T1
biological_process	GO:0006685	sphingomyelin catabolic process	1	1	1	1	0.18297	1	1	TRC2_000345-T1
molecular_function	GO:0046961	proton-transporting ATPase activity, rotational mechanism	1	6	0.166667	0.699513	0.700634	1	1	TRC2_007533-T1
molecular_function	GO:0003910	DNA ligase (ATP) activity	1	3	0.333333	0.91273	0.452751	1	1	TRC2_000349-T1
cellular_component	GO:0031515	tRNA (m1A) methyltransferase complex	1	4	0.25	0.859108	0.532848	1	1	TRC2_000372-T1
molecular_function	GO:0016429	tRNA (adenine-N1-)-methyltransferase activity	1	2	0.5	0.966901	0.330924	1	1	TRC2_000372-T1
biological_process	GO:0030488	tRNA methylation	1	5	0.2	0.771811	0.636145	1	1	TRC2_000372-T1
cellular_component	GO:0033588	elongator holoenzyme complex	1	6	0.166667	0.721166	0.680895	1	1	TRC2_006853-T1
biological_process	GO:0002098	tRNA wobble uridine modification	1	9	0.111111	0.374713	0.892062	1	1	TRC2_006853-T1
molecular_function	GO:0004573	Glc3Man9GlcNAc2 oligosaccharide glucosidase activity	1	2	0.5	0.966901	0.330924	1	1	TRC2_000422-T1
biological_process	GO:0009311	oligosaccharide metabolic process	1	2	0.5	0.833342	0.445806	1	1	TRC2_000422-T1
molecular_function	GO:0017048	small GTPase binding	1	2	0.5	NA	NA	NA	NA	TRC2_000425-T1
biological_process	GO:0016043	cellular component organization	1	1	1	0.619081	0.440693	1	1	TRC2_000425-T1
cellular_component	GO:0030896	checkpoint clamp complex	1	4	0.25	0.859108	0.532848	1	1	TRC2_002050-T1
biological_process	GO:0048208	COPII vesicle coating	1	1	1	1	0.18297	1	1	TRC2_000430-T1
biological_process	GO:0006811	ion transport	1	5	0.2	0.17951	0.874162	1	1	TRC2_000440-T1
molecular_function	GO:0017070	U6 snRNA binding	1	2	0.5	0.966901	0.330924	1	1	TRC2_009844-T1
biological_process	GO:0045292	mRNA cis splicing, via spliceosome	1	5	0.2	0.771811	0.636145	1	1	TRC2_001849-T1
molecular_function	GO:0016151	nickel cation binding	1	5	0.2	0.773701	0.633943	1	1	TRC2_008337-T1
molecular_function	GO:0004096	catalase activity	1	8	0.125	0.557151	0.799805	1	1	TRC2_010386-T1
molecular_function	GO:0004177	aminopeptidase activity	1	12	0.0833333	0.32903	0.910519	1	1	TRC2_000518-T1
cellular_component	GO:0000808	origin recognition complex	1	2	0.5	0.920571	0.434859	1	1	TRC2_000529-T1
biological_process	GO:0006364	rRNA processing	1	19	0.0526316	0.104399	0.970326	1	1	TRC2_000949-T1
cellular_component	GO:0000938	GARP complex	1	3	0.333333	0.920571	0.434859	1	1	TRC2_003935-T1
molecular_function	GO:0016407	acetyltransferase activity	1	4	0.25	0.579791	0.662245	1	1	TRC2_000577-T1
biological_process	GO:1903474	obsolete anchoring of the mitotic actomyosin contractile ring to the plasma membrane	1	1	1	NA	NA	NA	NA	TRC2_000592-T1
biological_process	GO:0006283	transcription-coupled nucleotide-excision repair	1	1	1	1	0.18297	1	1	TRC2_000599-T1
molecular_function	GO:0019239	deaminase activity	1	8	0.125	0.246692	0.940192	1	1	TRC2_011708-T1
molecular_function	GO:0016831	carboxy-lyase activity	1	16	0.0625	0.276937	0.87737	1	1	TRC2_003127-T1
molecular_function	GO:0047617	acyl-CoA hydrolase activity	1	6	0.166667	0.699513	0.700634	1	1	TRC2_000634-T1
molecular_function	GO:0005198	structural molecule activity	1	14	0.0714286	7.6982e-05	0.999973	0.001	1	TRC2_011041-T1
molecular_function	GO:0008168	methyltransferase activity	1	54	0.0185185	0.000551517	0.999864	0.022	1	TRC2_005556-T1
biological_process	GO:0000730	DNA recombinase assembly	1	1	1	1	0.18297	1	1	TRC2_000688-T1
biological_process	GO:0045002	double-strand break repair via single-strand annealing	1	1	1	1	0.18297	1	1	TRC2_000688-T1
cellular_component	GO:0005789	endoplasmic reticulum membrane	1	20	0.05	0.0443301	0.986708	0.712	1	TRC2_006722-T1
biological_process	GO:0006744	ubiquinone biosynthetic process	1	5	0.2	0.771811	0.636145	1	1	TRC2_001738-T1
molecular_function	GO:0017150	tRNA dihydrouridine synthase activity	1	3	0.333333	0.91273	0.452751	1	1	TRC2_003980-T1
molecular_function	GO:0097367	carbohydrate derivative binding	1	2	0.5	1	6.83642e-08	1	0	TRC2_000833-T1
biological_process	GO:1901135	carbohydrate derivative metabolic process	1	2	0.5	0.0295472	0.981805	0.922	1	TRC2_000833-T1
molecular_function	GO:0008483	transaminase activity	1	10	0.1	0.285374	0.926844	1	1	TRC2_009361-T1
biological_process	GO:0000027	ribosomal large subunit assembly	1	6	0.166667	0.697177	0.702809	1	1	TRC2_001505-T1
cellular_component	GO:0005783	endoplasmic reticulum	1	19	0.0526316	0.0678543	0.970437	0.894	1	TRC2_007488-T1
molecular_function	GO:0008094	ATP-dependent activity, acting on DNA	1	4	0.25	0.999489	0.00168211	1	0.217	TRC2_005489-T1
molecular_function	GO:0004712	protein serine/threonine/tyrosine kinase activity	1	1	1	1	0.182012	1	1	TRC2_000916-T1
biological_process	GO:0051304	chromosome separation	1	1	1	0.374713	0.892062	1	1	TRC2_000916-T1
biological_process	GO:0007093	mitotic cell cycle checkpoint signaling	1	1	1	0.958207	0.166658	1	1	TRC2_000916-T1
biological_process	GO:0006506	GPI anchor biosynthetic process	1	18	0.0555556	0.204558	0.931057	1	1	TRC2_006925-T1
cellular_component	GO:0005732	sno(s)RNA-containing ribonucleoprotein complex	1	4	0.25	0.93156	0.278834	1	1	TRC2_000949-T1
cellular_component	GO:0034457	Mpp10 complex	1	1	1	1	0.173148	1	1	TRC2_000949-T1
biological_process	GO:0007034	vacuolar transport	1	9	0.111111	0.728672	0.570894	1	1	TRC2_005122-T1
molecular_function	GO:0009982	pseudouridine synthase activity	1	4	0.25	0.84624	0.552414	1	1	TRC2_007739-T1
biological_process	GO:0009451	RNA modification	1	4	0.25	0.0208802	0.99441	0.832	1	TRC2_007739-T1
molecular_function	GO:0036374	glutathione hydrolase activity	1	5	0.2	0.773701	0.633943	1	1	TRC2_010358-T1
biological_process	GO:0006751	glutathione catabolic process	1	7	0.142857	0.623981	0.757274	1	1	TRC2_010358-T1
biological_process	GO:0097428	protein maturation by iron-sulfur cluster transfer	1	4	0.25	0.771811	0.636145	1	1	TRC2_006573-T1
biological_process	GO:0006865	amino acid transport	1	10	0.1	0.374713	0.892062	1	1	TRC2_002794-T1
molecular_function	GO:0003876	AMP deaminase activity	1	2	0.5	0.966901	0.330924	1	1	TRC2_011708-T1
biological_process	GO:0032264	IMP salvage	1	2	0.5	0.966562	0.332502	1	1	TRC2_011708-T1
biological_process	GO:0009168	purine ribonucleoside monophosphate biosynthetic process	1	3	0.333333	0.489019	0.838118	1	1	TRC2_011708-T1
molecular_function	GO:0010997	anaphase-promoting complex binding	1	4	0.25	0.84624	0.552414	1	1	TRC2_008174-T1
molecular_function	GO:0097027	ubiquitin-protein transferase activator activity	1	4	0.25	0.84624	0.552414	1	1	TRC2_008174-T1
biological_process	GO:1904668	positive regulation of ubiquitin protein ligase activity	1	4	0.25	0.844863	0.554553	1	1	TRC2_008174-T1
molecular_function	GO:0019205	nucleobase-containing compound kinase activity	1	4	0.25	0.876587	0.322994	1	1	TRC2_001874-T1
cellular_component	GO:0015935	small ribosomal subunit	1	14	0.0714286	0.458275	0.793401	1	1	TRC2_003209-T1
cellular_component	GO:0000139	Golgi membrane	1	8	0.125	0.893569	0.293899	1	1	TRC2_001156-T1
biological_process	GO:0048280	vesicle fusion with Golgi apparatus	1	1	1	1	0.18297	1	1	TRC2_001156-T1
cellular_component	GO:0017119	Golgi transport complex	1	3	0.333333	0.920571	0.434859	1	1	TRC2_003062-T1
biological_process	GO:0000001	mitochondrion inheritance	1	1	1	1	0.18297	1	1	TRC2_001185-T1
biological_process	GO:0007005	mitochondrion organization	1	6	0.166667	0.67007	0.483234	1	1	TRC2_001185-T1
cellular_component	GO:0005852	eukaryotic translation initiation factor 3 complex	1	17	0.0588235	0.178864	0.96105	1	1	TRC2_007160-T1
biological_process	GO:0006406	mRNA export from nucleus	1	3	0.333333	0.844863	0.554553	1	1	TRC2_004285-T1
molecular_function	GO:0016774	phosphotransferase activity, carboxyl group as acceptor	1	1	1	0.557151	0.799805	1	1	TRC2_001223-T1
biological_process	GO:0006082	organic acid metabolic process	1	1	1	1.98766e-07	1	0	1	TRC2_001223-T1
biological_process	GO:0034198	cellular response to amino acid starvation	1	1	1	1	0.18297	1	1	TRC2_001239-T1
biological_process	GO:0032007	negative regulation of TOR signaling	1	1	1	1	0.18297	1	1	TRC2_001239-T1
molecular_function	GO:0008143	poly(A) binding	1	1	1	1	0.182012	1	1	TRC2_001267-T2
biological_process	GO:0043488	regulation of mRNA stability	1	1	1	0.987804	0.0789209	1	1	TRC2_001267-T2
biological_process	GO:1900364	negative regulation of mRNA polyadenylation	1	1	1	1	0.18297	1	1	TRC2_001267-T2
biological_process	GO:0046907	intracellular transport	1	2	0.5	0.999255	0.00143531	1	0.283	TRC2_001308-T1
biological_process	GO:0007186	G protein-coupled receptor signaling pathway	1	8	0.125	0.554194	0.801769	1	1	TRC2_001516-T1
cellular_component	GO:0005854	nascent polypeptide-associated complex	1	2	0.5	0.970086	0.316382	1	1	TRC2_001361-T1
molecular_function	GO:0004555	alpha,alpha-trehalase activity	1	2	0.5	0.966901	0.330924	1	1	TRC2_006419-T1
biological_process	GO:0005991	trehalose metabolic process	1	2	0.5	0.697177	0.702809	1	1	TRC2_006419-T1
molecular_function	GO:0004451	isocitrate lyase activity	1	2	0.5	0.966901	0.330924	1	1	TRC2_006312-T1
cellular_component	GO:0005887	integral component of plasma membrane	1	4	0.25	0.859108	0.532848	1	1	TRC2_006434-T1
molecular_function	GO:0042162	telomeric DNA binding	1	3	0.333333	0.979219	0.15376	1	1	TRC2_004858-T1
molecular_function	GO:0030234	enzyme regulator activity	1	7	0.142857	0.984799	0.0320027	1	0.994	TRC2_003370-T1
biological_process	GO:0006561	proline biosynthetic process	1	7	0.142857	0.623981	0.757274	1	1	TRC2_009096-T1
molecular_function	GO:0004932	mating-type factor pheromone receptor activity	1	2	0.5	0.966901	0.330924	1	1	TRC2_001516-T1
molecular_function	GO:0008324	cation transmembrane transporter activity	1	8	0.125	0.215873	0.853486	1	1	TRC2_005271-T1
cellular_component	GO:0031083	BLOC-1 complex	1	2	0.5	0.970086	0.316382	1	1	TRC2_010788-T1
biological_process	GO:0017183	peptidyl-diphthamide biosynthetic process from peptidyl-histidine	1	4	0.25	0.844863	0.554553	1	1	TRC2_002786-T1
molecular_function	GO:0042393	histone binding	1	3	0.333333	0.773701	0.633943	1	1	TRC2_001600-T1
molecular_function	GO:0003839	gamma-glutamylcyclotransferase activity	1	5	0.2	0.773701	0.633943	1	1	TRC2_006601-T1
biological_process	GO:0006486	protein glycosylation	1	16	0.0625	0.277484	0.863141	1	1	TRC2_011726-T1
molecular_function	GO:0004709	MAP kinase kinase kinase activity	1	1	1	1	0.182012	1	1	TRC2_001664-T1
biological_process	GO:0051403	stress-activated MAPK cascade	1	1	1	1	0.18297	1	1	TRC2_001664-T1
cellular_component	GO:0005618	cell wall	1	8	0.125	0.58435	0.782109	1	1	TRC2_002480-T1
molecular_function	GO:0016651	oxidoreductase activity, acting on NAD(P)H	1	8	0.125	0.0975873	0.982161	1	1	TRC2_008851-T1
molecular_function	GO:0016709	oxidoreductase activity, acting on paired donors, with incorporation or reduction of molecular oxygen, NAD(P)H as one donor, and incorporation of one atom of oxygen	1	1	1	0.235869	0.916969	1	1	TRC2_001738-T1
molecular_function	GO:0008641	ubiquitin-like modifier activating enzyme activity	1	12	0.0833333	0.32903	0.910519	1	1	TRC2_006903-T1
cellular_component	GO:0015629	actin cytoskeleton	1	6	0.166667	0.956121	0.116575	1	1	TRC2_005866-T1
cellular_component	GO:0005885	Arp2/3 protein complex	1	8	0.125	0.58435	0.782109	1	1	TRC2_005866-T1
biological_process	GO:0030041	actin filament polymerization	1	4	0.25	0.325828	0.91187	1	1	TRC2_005866-T1
biological_process	GO:0030833	regulation of actin filament polymerization	1	6	0.166667	0.325828	0.91187	1	1	TRC2_005866-T1
biological_process	GO:0034314	Arp2/3 complex-mediated actin nucleation	1	8	0.125	0.489019	0.838118	1	1	TRC2_005866-T1
biological_process	GO:0032259	methylation	1	10	0.1	0.251683	0.878979	1	1	TRC2_005556-T1
molecular_function	GO:0031625	ubiquitin protein ligase binding	1	5	0.2	0.773701	0.633943	1	1	TRC2_011206-T1
molecular_function	GO:0009374	biotin binding	1	4	0.25	0.84624	0.552414	1	1	TRC2_001801-T1
molecular_function	GO:0004736	pyruvate carboxylase activity	1	4	0.25	0.84624	0.552414	1	1	TRC2_001801-T1
biological_process	GO:0006090	pyruvate metabolic process	1	5	0.2	0.112381	0.978717	1	1	TRC2_001801-T1
biological_process	GO:0006094	gluconeogenesis	1	6	0.166667	0.623981	0.757274	1	1	TRC2_001801-T1
biological_process	GO:0006801	superoxide metabolic process	1	8	0.125	0.489019	0.838118	1	1	TRC2_002063-T2
biological_process	GO:0006623	protein targeting to vacuole	1	1	1	1	0.18297	1	1	TRC2_001821-T1
cellular_component	GO:0008250	oligosaccharyltransferase complex	1	2	0.5	0.920571	0.434859	1	1	TRC2_004054-T1
cellular_component	GO:0005778	peroxisomal membrane	1	3	0.333333	0.989594	0.0539582	1	0.995	TRC2_006800-T1
cellular_component	GO:0005763	mitochondrial small ribosomal subunit	1	2	0.5	0.970086	0.316382	1	1	TRC2_001856-T1
molecular_function	GO:0004127	cytidylate kinase activity	1	1	1	1	0.182012	1	1	TRC2_001874-T1
molecular_function	GO:0009041	uridylate kinase activity	1	1	1	1	0.182012	1	1	TRC2_001874-T1
biological_process	GO:0006221	pyrimidine nucleotide biosynthetic process	1	2	0.5	0.996935	0.0243706	1	0.996	TRC2_001874-T1
molecular_function	GO:0004559	alpha-mannosidase activity	1	1	1	0.81669	0.375324	1	1	TRC2_001896-T1
biological_process	GO:0006013	mannose metabolic process	1	1	1	1	0.18297	1	1	TRC2_001896-T1
biological_process	GO:0006725	cellular aromatic compound metabolic process	1	6	0.166667	0.999978	3.28762e-05	1	0.007	TRC2_005758-T1
molecular_function	GO:0008138	protein tyrosine/serine/threonine phosphatase activity	1	9	0.111111	0.492149	0.836299	1	1	TRC2_008465-T1
molecular_function	GO:0043169	cation binding	1	7	0.142857	0.998819	0.00161754	1	0.213	TRC2_002133-T1
molecular_function	GO:0015385	sodium:proton antiporter activity	1	3	0.333333	0.91273	0.452751	1	1	TRC2_002155-T1
biological_process	GO:0006814	sodium ion transport	1	3	0.333333	0.911894	0.454699	1	1	TRC2_002155-T1
biological_process	GO:0030004	cellular monovalent inorganic cation homeostasis	1	1	1	0.966562	0.332502	1	1	TRC2_002155-T1
molecular_function	GO:0030145	manganese ion binding	1	8	0.125	0.557151	0.799805	1	1	TRC2_009681-T1
molecular_function	GO:0004348	glucosylceramidase activity	1	4	0.25	0.84624	0.552414	1	1	TRC2_004502-T1
biological_process	GO:0006665	sphingolipid metabolic process	1	4	0.25	0.728672	0.570894	1	1	TRC2_004502-T1
molecular_function	GO:0000030	mannosyltransferase activity	1	13	0.0769231	0.412393	0.792004	1	1	TRC2_006925-T1
biological_process	GO:0043386	mycotoxin biosynthetic process	1	14	0.0714286	0.209782	0.952047	1	1	TRC2_009215-T1
molecular_function	GO:0004650	polygalacturonase activity	1	4	0.25	0.84624	0.552414	1	1	TRC2_009228-T1
cellular_component	GO:0005794	Golgi apparatus	1	5	0.2	0.921179	0.156369	1	1	TRC2_008158-T1
biological_process	GO:0032008	positive regulation of TOR signaling	1	2	0.5	0.978925	0.155137	1	1	TRC2_004115-T1
biological_process	GO:0016197	endosomal transport	1	2	0.5	0.996117	0.0164907	1	0.966	TRC2_003144-T1
cellular_component	GO:0042765	GPI-anchor transamidase complex	1	5	0.2	0.791298	0.613885	1	1	TRC2_002796-T1
biological_process	GO:0016255	attachment of GPI anchor to protein	1	4	0.25	0.844863	0.554553	1	1	TRC2_002796-T1
molecular_function	GO:0005199	structural constituent of cell wall	1	3	0.333333	0.91273	0.452751	1	1	TRC2_002480-T1
molecular_function	GO:0051087	chaperone binding	1	4	0.25	0.84624	0.552414	1	1	TRC2_002497-T1
biological_process	GO:0030150	protein import into mitochondrial matrix	1	5	0.2	0.771811	0.636145	1	1	TRC2_002497-T1
molecular_function	GO:0015116	sulfate transmembrane transporter activity	1	5	0.2	0.773701	0.633943	1	1	TRC2_002608-T2
molecular_function	GO:0008271	secondary active sulfate transmembrane transporter activity	1	5	0.2	0.773701	0.633943	1	1	TRC2_002608-T2
biological_process	GO:0008272	sulfate transport	1	5	0.2	0.771811	0.636145	1	1	TRC2_002608-T2
biological_process	GO:0071930	negative regulation of transcription involved in G1/S transition of mitotic cell cycle	1	1	1	1	0.18297	1	1	TRC2_002630-T1
biological_process	GO:0006974	cellular response to DNA damage stimulus	1	4	0.25	0.999685	0.000656808	1	0.124	TRC2_006776-T1
biological_process	GO:0030259	lipid glycosylation	1	2	0.5	0.966562	0.332502	1	1	TRC2_002686-T1
molecular_function	GO:0004721	phosphoprotein phosphatase activity	1	4	0.25	0.60581	0.572234	1	1	TRC2_008465-T1
biological_process	GO:0000278	mitotic cell cycle	1	4	0.25	0.998466	0.00485287	1	0.661	TRC2_009861-T1
molecular_function	GO:0008026	helicase activity	1	3	0.333333	NA	NA	NA	NA	TRC2_002694-T1
molecular_function	GO:0018576	catechol 1,2-dioxygenase activity	1	4	0.25	0.84624	0.552414	1	1	TRC2_005758-T1
molecular_function	GO:0008199	ferric iron binding	1	6	0.166667	0.699513	0.700634	1	1	TRC2_005758-T1
biological_process	GO:0009712	catechol-containing compound metabolic process	1	4	0.25	0.844863	0.554553	1	1	TRC2_005758-T1
cellular_component	GO:0000502	proteasome complex	1	3	0.333333	0.316349	0.854022	1	1	TRC2_003370-T1
biological_process	GO:0042176	regulation of protein catabolic process	1	3	0.333333	0.911894	0.454699	1	1	TRC2_003370-T1
biological_process	GO:0006783	heme biosynthetic process	1	2	0.5	0.844863	0.554553	1	1	TRC2_004996-T1
molecular_function	GO:0004806	triglyceride lipase activity	1	4	0.25	0.84624	0.552414	1	1	TRC2_002803-T1
molecular_function	GO:0003755	peptidyl-prolyl cis-trans isomerase activity	1	17	0.0588235	0.156721	0.96733	1	1	TRC2_005351-T1
biological_process	GO:0043087	regulation of GTPase activity	1	7	0.142857	0.782307	0.510981	1	1	TRC2_002924-T1
molecular_function	GO:0005375	copper ion transmembrane transporter activity	1	4	0.25	0.84624	0.552414	1	1	TRC2_010485-T1
biological_process	GO:0035434	copper ion transmembrane transport	1	4	0.25	0.844863	0.554553	1	1	TRC2_010485-T1
cellular_component	GO:0042729	DASH complex	1	7	0.142857	0.651543	0.736301	1	1	TRC2_008963-T1
cellular_component	GO:0072686	mitotic spindle	1	5	0.2	0.791298	0.613885	1	1	TRC2_008963-T1
molecular_function	GO:0004843	thiol-dependent deubiquitinase	1	13	0.0769231	0.340118	0.839533	1	1	TRC2_004610-T1
cellular_component	GO:0048500	signal recognition particle	1	5	0.2	0.93156	0.278834	1	1	TRC2_008161-T1
cellular_component	GO:0005786	signal recognition particle, endoplasmic reticulum targeting	1	3	0.333333	0.920571	0.434859	1	1	TRC2_005603-T1
molecular_function	GO:0030942	endoplasmic reticulum signal peptide binding	1	3	0.333333	0.91273	0.452751	1	1	TRC2_005603-T1
molecular_function	GO:0030976	thiamine pyrophosphate binding	1	6	0.166667	0.699513	0.700634	1	1	TRC2_003127-T1
cellular_component	GO:0030127	COPII vesicle coat	1	7	0.142857	0.651543	0.736301	1	1	TRC2_011041-T1
molecular_function	GO:0005546	phosphatidylinositol-4,5-bisphosphate binding	1	1	1	1	0.182012	1	1	TRC2_003144-T1
biological_process	GO:0038203	TORC2 signaling	1	1	1	1	0.18297	1	1	TRC2_003144-T1
molecular_function	GO:0070273	phosphatidylinositol-4-phosphate binding	1	1	1	1	0.182012	1	1	TRC2_003169-T1
biological_process	GO:0006366	transcription by RNA polymerase II	1	6	0.166667	0.574824	0.56444	1	1	TRC2_007466-T1
molecular_function	GO:0000156	phosphorelay response regulator activity	1	1	1	1	0.182012	1	1	TRC2_003188-T1
biological_process	GO:0006401	RNA catabolic process	1	5	0.2	0.905691	0.221426	1	1	TRC2_006063-T1
molecular_function	GO:0005315	inorganic phosphate transmembrane transporter activity	1	3	0.333333	0.91273	0.452751	1	1	TRC2_010679-T1
biological_process	GO:0006817	phosphate ion transport	1	3	0.333333	0.911894	0.454699	1	1	TRC2_010679-T1
molecular_function	GO:0004816	asparagine-tRNA ligase activity	1	2	0.5	0.966901	0.330924	1	1	TRC2_005538-T1
biological_process	GO:0006421	asparaginyl-tRNA aminoacylation	1	2	0.5	0.966562	0.332502	1	1	TRC2_005538-T1
cellular_component	GO:0005847	mRNA cleavage and polyadenylation specificity factor complex	1	2	0.5	0.970086	0.316382	1	1	TRC2_003342-T1
biological_process	GO:0006378	mRNA polyadenylation	1	3	0.333333	0.978925	0.155137	1	1	TRC2_003342-T1
molecular_function	GO:0016884	carbon-nitrogen ligase activity, with glutamine as amido-N-donor	1	2	0.5	0.731437	0.567673	1	1	TRC2_003393-T1
molecular_function	GO:0005086	guanyl-nucleotide exchange factor activity	1	8	0.125	NA	NA	NA	NA	TRC2_003399-T1
biological_process	GO:0032012	regulation of ARF protein signal transduction	1	8	0.125	0.554194	0.801769	1	1	TRC2_003399-T1
biological_process	GO:0000462	maturation of SSU-rRNA from tricistronic rRNA transcript (SSU-rRNA, 5.8S rRNA, LSU-rRNA)	1	2	0.5	0.966562	0.332502	1	1	TRC2_003412-T1
molecular_function	GO:0035312	5'-3' exodeoxyribonuclease activity	1	1	1	1	0.0330994	1	1	TRC2_003458-T1
molecular_function	GO:0003747	translation release factor activity	1	5	0.2	0.773701	0.633943	1	1	TRC2_004473-T1
biological_process	GO:0006415	translational termination	1	5	0.2	0.623981	0.757274	1	1	TRC2_004473-T1
cellular_component	GO:0005801	cis-Golgi network	1	2	0.5	0.970086	0.316382	1	1	TRC2_003497-T1
molecular_function	GO:0004077	biotin-[acetyl-CoA-carboxylase] ligase activity	1	1	1	1	0.182012	1	1	TRC2_003529-T1
biological_process	GO:0043547	positive regulation of GTPase activity	1	2	0.5	0.966562	0.332502	1	1	TRC2_008380-T1
molecular_function	GO:0016773	phosphotransferase activity, alcohol group as acceptor	1	23	0.0434783	0.99999	2.07433e-05	1	0.002	TRC2_010784-T2
biological_process	GO:0045944	positive regulation of transcription by RNA polymerase II	1	2	0.5	0.697177	0.702809	1	1	TRC2_003821-T1
biological_process	GO:0032933	SREBP signaling pathway	1	4	0.25	0.771811	0.636145	1	1	TRC2_003821-T1
biological_process	GO:0006044	N-acetylglucosamine metabolic process	1	4	0.25	0.844863	0.554553	1	1	TRC2_003830-T1
molecular_function	GO:0008448	N-acetylglucosamine-6-phosphate deacetylase activity	1	1	1	1	0.182012	1	1	TRC2_003830-T1
molecular_function	GO:0043998	H2A histone acetyltransferase activity	1	1	1	1	0.182012	1	1	TRC2_003948-T1
molecular_function	GO:0010485	H4 histone acetyltransferase activity	1	1	1	1	0.182012	1	1	TRC2_003948-T1
molecular_function	GO:0048037	obsolete cofactor binding	1	17	0.0588235	NA	NA	NA	NA	TRC2_007981-T1
cellular_component	GO:0005672	transcription factor TFIIA complex	1	2	0.5	0.970086	0.316382	1	1	TRC2_003973-T1
biological_process	GO:0016560	protein import into peroxisome matrix, docking	1	4	0.25	0.844863	0.554553	1	1	TRC2_006800-T1
biological_process	GO:0006487	protein N-linked glycosylation	1	5	0.2	0.798076	0.434546	1	1	TRC2_004054-T1
cellular_component	GO:0000812	Swr1 complex	1	2	0.5	0.970086	0.316382	1	1	TRC2_004048-T1
molecular_function	GO:0005543	phospholipid binding	1	6	0.166667	0.999999	8.29041e-06	1	0	TRC2_010842-T1
biological_process	GO:0009082	branched-chain amino acid biosynthetic process	1	5	0.2	0.623981	0.757274	1	1	TRC2_007966-T1
cellular_component	GO:0031011	Ino80 complex	1	11	0.0909091	0.40743	0.877148	1	1	TRC2_010197-T1
cellular_component	GO:0022625	cytosolic large ribosomal subunit	1	3	0.333333	0.920571	0.434859	1	1	TRC2_011071-T1
biological_process	GO:0030242	autophagy of peroxisome	1	1	1	1	0.18297	1	1	TRC2_004294-T1
molecular_function	GO:0003995	acyl-CoA dehydrogenase activity	1	3	0.333333	0.91273	0.452751	1	1	TRC2_007549-T1
biological_process	GO:0016070	RNA metabolic process	1	3	0.333333	0.999965	5.25194e-05	1	0.014	TRC2_004347-T1
molecular_function	GO:0004326	tetrahydrofolylpolyglutamate synthase activity	1	3	0.333333	0.91273	0.452751	1	1	TRC2_004390-T1
biological_process	GO:0009396	folic acid-containing compound biosynthetic process	1	4	0.25	0.623981	0.757274	1	1	TRC2_004390-T1
molecular_function	GO:0008942	nitrite reductase [NAD(P)H] activity	1	1	1	1	0.182012	1	1	TRC2_004508-T1
molecular_function	GO:1990380	Lys48-specific deubiquitinase activity	1	1	1	1	0.182012	1	1	TRC2_004610-T1
biological_process	GO:0032958	inositol phosphate biosynthetic process	1	2	0.5	0.966562	0.332502	1	1	TRC2_004651-T1
molecular_function	GO:0003724	RNA helicase activity	1	2	0.5	0.91273	0.452751	1	1	TRC2_006063-T1
molecular_function	GO:0003968	RNA-directed 5'-3' RNA polymerase activity	1	7	0.142857	0.626674	0.755186	1	1	TRC2_010297-T1
molecular_function	GO:0004854	xanthine dehydrogenase activity	1	1	1	1	0.182012	1	1	TRC2_004760-T1
molecular_function	GO:0004855	xanthine oxidase activity	1	1	1	1	0.182012	1	1	TRC2_004760-T1
cellular_component	GO:0030904	retromer complex	1	3	0.333333	0.996174	0.0391756	1	0.989	TRC2_005246-T1
cellular_component	GO:0000775	chromosome, centromeric region	1	5	0.2	0.851404	0.287576	1	1	TRC2_009861-T1
cellular_component	GO:0031931	TORC1 complex	1	2	0.5	0.970086	0.316382	1	1	TRC2_004798-T1
biological_process	GO:0031929	TOR signaling	1	2	0.5	0.999264	0.00694802	1	0.855	TRC2_004798-T1
molecular_function	GO:0042803	protein homodimerization activity	1	2	0.5	0.966901	0.330924	1	1	TRC2_004858-T1
biological_process	GO:0000184	nuclear-transcribed mRNA catabolic process, nonsense-mediated decay	1	2	0.5	0.966562	0.332502	1	1	TRC2_004862-T1
cellular_component	GO:0005835	fatty acid synthase complex	1	1	1	1	0.173148	1	1	TRC2_004987-T1
molecular_function	GO:0004312	fatty acid synthase activity	1	2	0.5	0.966901	0.330924	1	1	TRC2_004987-T1
molecular_function	GO:0004318	enoyl-[acyl-carrier-protein] reductase (NADH) activity	1	1	1	1	0.182012	1	1	TRC2_004987-T1
molecular_function	GO:0004325	ferrochelatase activity	1	2	0.5	0.966901	0.330924	1	1	TRC2_004996-T1
molecular_function	GO:0004523	RNA-DNA hybrid ribonuclease activity	1	3	0.333333	0.91273	0.452751	1	1	TRC2_005037-T1
molecular_function	GO:0004652	polynucleotide adenylyltransferase activity	1	4	0.25	0.84624	0.552414	1	1	TRC2_005095-T1
biological_process	GO:0043631	RNA polyadenylation	1	4	0.25	0.958207	0.166658	1	1	TRC2_005095-T1
biological_process	GO:0031123	RNA 3'-end processing	1	4	0.25	0.798076	0.434546	1	1	TRC2_005095-T1
cellular_component	GO:0032299	ribonuclease H2 complex	1	2	0.5	0.970086	0.316382	1	1	TRC2_011446-T1
biological_process	GO:0006113	fermentation	1	1	1	1	0.18297	1	1	TRC2_005212-T1
biological_process	GO:1904263	positive regulation of TORC1 signaling	1	2	0.5	0.966562	0.332502	1	1	TRC2_011041-T1
molecular_function	GO:0000829	inositol heptakisphosphate kinase activity	1	2	0.5	0.966901	0.330924	1	1	TRC2_005451-T1
biological_process	GO:0043248	proteasome assembly	1	4	0.25	0.697177	0.702809	1	1	TRC2_011515-T1
molecular_function	GO:0051213	dioxygenase activity	1	2	0.5	0.714721	0.531845	1	1	TRC2_011069-T1
biological_process	GO:0006307	DNA dealkylation involved in DNA repair	1	2	0.5	0.966562	0.332502	1	1	TRC2_011069-T1
biological_process	GO:0035552	oxidative single-stranded DNA demethylation	1	2	0.5	0.966562	0.332502	1	1	TRC2_011069-T1
molecular_function	GO:0005047	signal recognition particle binding	1	2	0.5	0.966901	0.330924	1	1	TRC2_005603-T1
cellular_component	GO:0000500	RNA polymerase I upstream activating factor complex	1	1	1	1	0.173148	1	1	TRC2_005645-T1
biological_process	GO:0042790	nucleolar large rRNA transcription by RNA polymerase I	1	1	1	1	0.18297	1	1	TRC2_005645-T1
molecular_function	GO:0004594	pantothenate kinase activity	1	1	1	1	0.182012	1	1	TRC2_005695-T1
biological_process	GO:0015937	coenzyme A biosynthetic process	1	2	0.5	0.966562	0.332502	1	1	TRC2_005695-T1
biological_process	GO:0072659	protein localization to plasma membrane	1	1	1	1	0.18297	1	1	TRC2_005831-T1
cellular_component	GO:0031251	PAN complex	1	1	1	1	0.173148	1	1	TRC2_005846-T1
biological_process	GO:0000289	nuclear-transcribed mRNA poly(A) tail shortening	1	1	1	1	0.18297	1	1	TRC2_005846-T1
cellular_component	GO:0000172	ribonuclease MRP complex	1	2	0.5	0.970086	0.316382	1	1	TRC2_008275-T1
cellular_component	GO:0005655	nucleolar ribonuclease P complex	1	2	0.5	0.970086	0.316382	1	1	TRC2_008275-T1
molecular_function	GO:0010333	terpene synthase activity	1	1	1	1	0.182012	1	1	TRC2_006188-T1
molecular_function	GO:0005034	osmosensor activity	1	2	0.5	0.966901	0.330924	1	1	TRC2_006434-T1
biological_process	GO:0007232	osmosensory signaling pathway via Sho1 osmosensor	1	1	1	1	0.18297	1	1	TRC2_006434-T1
molecular_function	GO:0005544	calcium-dependent phospholipid binding	1	3	0.333333	0.91273	0.452751	1	1	TRC2_007851-T1
biological_process	GO:0031297	replication fork processing	1	1	1	0.966562	0.332502	1	1	TRC2_006776-T1
molecular_function	GO:0004828	serine-tRNA ligase activity	1	2	0.5	0.966901	0.330924	1	1	TRC2_008193-T1
biological_process	GO:0006434	seryl-tRNA aminoacylation	1	2	0.5	0.966562	0.332502	1	1	TRC2_008193-T1
biological_process	GO:0061817	endoplasmic reticulum-plasma membrane tethering	1	1	1	1	0.18297	1	1	TRC2_006867-T1
cellular_component	GO:0030014	CCR4-NOT complex	1	3	0.333333	0.999468	0.00538271	1	0.409	TRC2_011076-T1
biological_process	GO:0010212	response to ionizing radiation	1	1	1	1	0.18297	1	1	TRC2_006962-T1
biological_process	GO:0016572	histone phosphorylation	1	1	1	1	0.18297	1	1	TRC2_006962-T1
cellular_component	GO:0000784	chromosome, telomeric region	1	1	1	NA	NA	NA	NA	TRC2_007035-T1
molecular_function	GO:0043047	single-stranded telomeric DNA binding	1	1	1	1	0.182012	1	1	TRC2_007035-T1
biological_process	GO:0051028	mRNA transport	1	2	0.5	0.921079	0.302823	1	1	TRC2_008459-T1
cellular_component	GO:0005665	RNA polymerase II, core complex	1	2	0.5	0.970086	0.316382	1	1	TRC2_007466-T1
molecular_function	GO:0031369	translation initiation factor binding	1	5	0.2	0.773701	0.633943	1	1	TRC2_007160-T1
cellular_component	GO:0042597	periplasmic space	1	1	1	1	0.173148	1	1	TRC2_007286-T1
cellular_component	GO:0033178	proton-transporting two-sector ATPase complex, catalytic domain	1	2	0.5	0.273581	0.930795	1	1	TRC2_007533-T1
biological_process	GO:1905775	negative regulation of DNA helicase activity	1	1	1	1	0.18297	1	1	TRC2_007723-T1
biological_process	GO:0000290	deadenylation-dependent decapping of nuclear-transcribed mRNA	1	2	0.5	0.966562	0.332502	1	1	TRC2_011686-T1
molecular_function	GO:0004160	dihydroxy-acid dehydratase activity	1	2	0.5	0.966901	0.330924	1	1	TRC2_007966-T1
cellular_component	GO:0030121	AP-1 adaptor complex	1	1	1	1	0.173148	1	1	TRC2_008158-T1
biological_process	GO:0090114	COPII-coated vesicle budding	1	4	0.25	0.954441	0.228189	1	1	TRC2_011041-T1
biological_process	GO:0009272	fungal-type cell wall biogenesis	1	4	0.25	0.844863	0.554553	1	1	TRC2_011691-T1
biological_process	GO:0032786	positive regulation of DNA-templated transcription, elongation	1	1	1	0.771811	0.636145	1	1	TRC2_008276-T1
cellular_component	GO:0032777	Piccolo NuA4 histone acetyltransferase complex	1	1	1	0.970086	0.316382	1	1	TRC2_008291-T1
biological_process	GO:0051056	regulation of small GTPase mediated signal transduction	1	1	1	0.996117	0.0164907	1	0.966	TRC2_008380-T1
molecular_function	GO:0008134	transcription factor binding	1	1	1	0.91273	0.452751	1	1	TRC2_008440-T1
biological_process	GO:0007096	regulation of exit from mitosis	1	1	1	0.966562	0.332502	1	1	TRC2_008465-T1
molecular_function	GO:0008139	nuclear localization sequence binding	1	1	1	1	0.182012	1	1	TRC2_008688-T2
biological_process	GO:0043666	regulation of phosphoprotein phosphatase activity	1	2	0.5	0.993897	0.088106	1	1	TRC2_008773-T1
molecular_function	GO:0004865	protein serine/threonine phosphatase inhibitor activity	1	1	1	1	0.182012	1	1	TRC2_008845-T1
biological_process	GO:0032515	negative regulation of phosphoprotein phosphatase activity	1	1	1	1	0.18297	1	1	TRC2_008845-T1
biological_process	GO:0042773	ATP synthesis coupled electron transport	1	1	1	0.771811	0.636145	1	1	TRC2_008851-T1
molecular_function	GO:0004590	orotidine-5'-phosphate decarboxylase activity	1	1	1	1	0.182012	1	1	TRC2_008919-T1
biological_process	GO:0044205	'de novo' UMP biosynthetic process	1	1	1	1	0.18297	1	1	TRC2_008919-T1
molecular_function	GO:0004748	ribonucleoside-diphosphate reductase activity, thioredoxin disulfide as acceptor	1	1	1	1	0.182012	1	1	TRC2_008941-T1
biological_process	GO:0007052	mitotic spindle organization	1	1	1	1	0.18297	1	1	TRC2_008963-T1
molecular_function	GO:0004350	glutamate-5-semialdehyde dehydrogenase activity	1	1	1	1	0.182012	1	1	TRC2_009096-T1
biological_process	GO:0006336	DNA replication-independent chromatin assembly	1	1	1	1	0.18297	1	1	TRC2_009126-T1
cellular_component	GO:0000785	chromatin	1	1	1	0.233695	0.901275	1	1	TRC2_009162-T1
molecular_function	GO:0005337	nucleoside transmembrane transporter activity	1	1	1	1	0.182012	1	1	TRC2_009272-T1
biological_process	GO:1901642	nucleoside transmembrane transport	1	1	1	1	0.18297	1	1	TRC2_009272-T1
biological_process	GO:0009102	biotin biosynthetic process	1	2	0.5	0.966562	0.332502	1	1	TRC2_009361-T1
molecular_function	GO:0004141	dethiobiotin synthase activity	1	1	1	1	0.182012	1	1	TRC2_009361-T1
molecular_function	GO:0004018	N6-(1,2-dicarboxyethyl)AMP AMP-lyase (fumarate-forming) activity	1	1	1	1	0.182012	1	1	TRC2_009444-T1
biological_process	GO:0009152	purine ribonucleotide biosynthetic process	1	1	1	0.332389	0.814956	1	1	TRC2_009444-T1
molecular_function	GO:0001882	nucleoside binding	1	1	1	0.84624	0.552414	1	1	TRC2_009658-T1
molecular_function	GO:0030623	U5 snRNA binding	1	1	1	1	0.182012	1	1	TRC2_009844-T1
molecular_function	GO:0017112	guanyl-nucleotide exchange factor activity	1	1	1	NA	NA	NA	NA	TRC2_010204-T1
molecular_function	GO:0016628	oxidoreductase activity, acting on the CH-CH group of donors, NAD or NADP as acceptor	1	5	0.2	0.784657	0.507851	1	1	TRC2_010338-T1
molecular_function	GO:0003989	acetyl-CoA carboxylase activity	1	1	1	1	0.182012	1	1	TRC2_010421-T1
molecular_function	GO:0030798	trans-aconitate 2-methyltransferase activity	1	1	1	1	0.182012	1	1	TRC2_010517-T1
cellular_component	GO:1990112	RQC complex	1	1	1	1	0.173148	1	1	TRC2_010569-T1
biological_process	GO:1990116	ribosome-associated ubiquitin-dependent protein catabolic process	1	1	1	1	0.18297	1	1	TRC2_010569-T1
cellular_component	GO:0030956	glutamyl-tRNA(Gln) amidotransferase complex	1	1	1	1	0.173148	1	1	TRC2_010833-T1
molecular_function	GO:0050567	glutaminyl-tRNA synthase (glutamine-hydrolyzing) activity	1	1	1	1	0.182012	1	1	TRC2_010833-T1
cellular_component	GO:0000329	fungal-type vacuole membrane	1	1	1	1	0.173148	1	1	TRC2_010842-T1
biological_process	GO:0042144	vacuole fusion, non-autophagic	1	1	1	1	0.18297	1	1	TRC2_010842-T1
molecular_function	GO:0036055	protein-succinyllysine desuccinylase activity	1	1	1	1	0.182012	1	1	TRC2_010989-T1
molecular_function	GO:0036054	protein-malonyllysine demalonylase activity	1	1	1	1	0.182012	1	1	TRC2_010989-T1
molecular_function	GO:0019211	phosphatase activator activity	1	2	0.5	0.966901	0.330924	1	1	TRC2_011079-T1
biological_process	GO:0042276	error-prone translesion synthesis	1	1	1	1	0.18297	1	1	TRC2_011226-T1
molecular_function	GO:0008239	dipeptidyl-peptidase activity	1	1	1	1	0.182012	1	1	TRC2_011248-T1
molecular_function	GO:0034061	DNA polymerase activity	1	1	1	0.98914	0.0338322	1	1	TRC2_011305-T1
molecular_function	GO:0060090	molecular adaptor activity	1	1	1	0.557151	0.799805	1	1	TRC2_011515-T1
molecular_function	GO:0045145	single-stranded DNA 5'-3' exodeoxyribonuclease activity	1	1	1	1	0.182012	1	1	TRC2_011617-T1
molecular_function	GO:0004697	protein kinase C activity	1	2	0.5	0.966901	0.330924	1	1	TRC2_011691-T1
molecular_function	GO:0050662	obsolete coenzyme binding	0	18	0	NA	NA	NA	NA
biological_process	GO:0042128	nitrate assimilation	0	5	0	0.363855	1	1	1
molecular_function	GO:0003993	acid phosphatase activity	0	4	0	0.447586	1	1	1
molecular_function	GO:0051539	4 iron, 4 sulfur cluster binding	0	14	0	0.0598075	1	0.997	1
biological_process	GO:0016226	iron-sulfur cluster assembly	0	7	0	0.198231	1	1	1
molecular_function	GO:0004521	endoribonuclease activity	0	4	0	0.337755	0.865908	1	1
biological_process	GO:0000469	cleavage involved in rRNA processing	0	2	0	0.667498	1	1	1
biological_process	GO:0042274	ribosomal small subunit biogenesis	0	2	0	0.844863	0.554553	1	1
molecular_function	GO:0052761	exo-1,4-beta-D-glucosaminidase activity	0	1	0	0.817988	1	1	1
biological_process	GO:0000272	polysaccharide catabolic process	0	4	0	0.242726	1	1	1
molecular_function	GO:0008810	cellulase activity	0	2	0	0.669076	1	1	1
molecular_function	GO:0003857	3-hydroxyacyl-CoA dehydrogenase activity	0	2	0	0.669076	1	1	1
biological_process	GO:0006631	fatty acid metabolic process	0	2	0	0.798076	0.434546	1	1
biological_process	GO:0006627	protein processing involved in protein targeting to mitochondrion	0	4	0	0.445447	1	1	1
molecular_function	GO:0008444	CDP-diacylglycerol-glycerol-3-phosphate 3-phosphatidyltransferase activity	0	1	0	0.817988	1	1	1
biological_process	GO:0032049	cardiolipin biosynthetic process	0	2	0	0.667498	1	1	1
molecular_function	GO:0008746	NAD(P)+ transhydrogenase activity	0	1	0	0.817988	1	1	1
biological_process	GO:1902600	proton transmembrane transport	0	9	0	0.048539	0.985237	0.99	1
molecular_function	GO:0004418	hydroxymethylbilane synthase activity	0	2	0	0.669076	1	1	1
biological_process	GO:0033014	tetrapyrrole biosynthetic process	0	3	0	0.429106	0.867809	1	1
biological_process	GO:0018160	peptidyl-pyrromethane cofactor linkage	0	2	0	0.667498	1	1	1
cellular_component	GO:0005960	glycine cleavage complex	0	1	0	0.826852	1	1	1
biological_process	GO:0019464	glycine decarboxylation via glycine cleavage system	0	1	0	0.81703	1	1	1
molecular_function	GO:0004798	thymidylate kinase activity	0	1	0	0.817988	1	1	1
biological_process	GO:0006233	dTDP biosynthetic process	0	1	0	0.81703	1	1	1
molecular_function	GO:0008864	formyltetrahydrofolate deformylase activity	0	1	0	0.817988	1	1	1
molecular_function	GO:0016742	hydroxymethyl-, formyl- and related transferase activity	0	3	0	0.200195	1	1	1
biological_process	GO:0006189	'de novo' IMP biosynthetic process	0	5	0	0.363855	1	1	1
molecular_function	GO:0018580	nitronate monooxygenase activity	0	6	0	0.299366	1	1	1
biological_process	GO:0042546	cell wall biogenesis	0	1	0	0.771811	0.636145	1	1
molecular_function	GO:0030729	acetoacetate-CoA ligase activity	0	2	0	0.669076	1	1	1
molecular_function	GO:0004358	glutamate N-acetyltransferase activity	0	1	0	0.817988	1	1	1
biological_process	GO:0006526	arginine biosynthetic process	0	5	0	0.297191	1	1	1
molecular_function	GO:0004424	imidazoleglycerol-phosphate dehydratase activity	0	1	0	0.817988	1	1	1
biological_process	GO:0000105	histidine biosynthetic process	0	10	0	0.132191	1	1	1
cellular_component	GO:0005811	lipid droplet	0	1	0	0.826852	1	1	1
molecular_function	GO:0042300	beta-amyrin synthase activity	0	1	0	0.817988	1	1	1
molecular_function	GO:0016866	intramolecular transferase activity	0	1	0	0.377954	0.890557	1	1
molecular_function	GO:0000250	lanosterol synthase activity	0	1	0	0.817988	1	1	1
biological_process	GO:0016104	triterpenoid biosynthetic process	0	1	0	0.81703	1	1	1
cellular_component	GO:0000214	tRNA-intron endonuclease complex	0	2	0	0.683618	1	1	1
molecular_function	GO:0000213	tRNA-intron endonuclease activity	0	3	0	0.547249	1	1	1
biological_process	GO:0006388	tRNA splicing, via endonucleolytic cleavage and ligation	0	4	0	0.445447	1	1	1
cellular_component	GO:0005741	mitochondrial outer membrane	0	4	0	0.101471	1	0.979	1
molecular_function	GO:0032977	membrane insertase activity	0	2	0	0.669076	1	1	1
molecular_function	GO:0052861	glucan endo-1,3-beta-glucanase activity, C-3 substituted reducing group	0	2	0	0.669076	1	1	1
molecular_function	GO:0003950	NAD+ ADP-ribosyltransferase activity	0	2	0	0.669076	1	1	1
biological_process	GO:0006471	protein ADP-ribosylation	0	1	0	0.81703	1	1	1
biological_process	GO:0007030	Golgi organization	0	1	0	0.966562	0.332502	1	1
molecular_function	GO:0016838	carbon-oxygen lyase activity, acting on phosphates	0	2	0	0.699513	0.700634	1	1
molecular_function	GO:0016765	transferase activity, transferring alkyl or aryl (other than methyl) groups	0	12	0	0.00129045	1	0.07	1
molecular_function	GO:0050525	cutinase activity	0	1	0	0.817988	1	1	1
molecular_function	GO:0003714	transcription corepressor activity	0	3	0	0.547249	1	1	1
cellular_component	GO:0030131	clathrin adaptor complex	0	5	0	0.651543	0.736301	1	1
biological_process	GO:0009411	response to UV	0	1	0	0.81703	1	1	1
cellular_component	GO:0005762	mitochondrial large ribosomal subunit	0	3	0	0.565141	1	1	1
molecular_function	GO:0010484	H3 histone acetyltransferase activity	0	1	0	0.817988	1	1	1
biological_process	GO:0043618	regulation of transcription from RNA polymerase II promoter in response to stress	0	1	0	0.81703	1	1	1
molecular_function	GO:0052381	tRNA dimethylallyltransferase activity	0	2	0	0.669076	1	1	1
biological_process	GO:0010265	SCF complex assembly	0	2	0	0.667498	1	1	1
cellular_component	GO:0030008	TRAPP complex	0	4	0	0.386115	1	1	1
biological_process	GO:0048193	Golgi vesicle transport	0	6	0	0.948733	0.106921	1	1
cellular_component	GO:0000159	protein phosphatase type 2A complex	0	2	0	0.683618	1	1	1
molecular_function	GO:0019888	protein phosphatase regulator activity	0	5	0	0.699513	0.700634	1	1
cellular_component	GO:0000127	transcription factor TFIIIC complex	0	2	0	0.683618	1	1	1
biological_process	GO:0006384	transcription initiation from RNA polymerase III promoter	0	3	0	0.545301	1	1	1
molecular_function	GO:0004435	phosphatidylinositol phospholipase C activity	0	7	0	0.244814	1	1	1
molecular_function	GO:0019905	syntaxin binding	0	2	0	0.669076	1	1	1
molecular_function	GO:0004825	methionine-tRNA ligase activity	0	2	0	0.669076	1	1	1
biological_process	GO:0006431	methionyl-tRNA aminoacylation	0	2	0	0.667498	1	1	1
molecular_function	GO:0008318	protein prenyltransferase activity	0	1	0	0.447586	1	1	1
biological_process	GO:0018342	protein prenylation	0	1	0	0.363855	1	1	1
molecular_function	GO:0004496	mevalonate kinase activity	0	1	0	0.817988	1	1	1
biological_process	GO:0006904	vesicle docking involved in exocytosis	0	5	0	0.363855	1	1	1
biological_process	GO:0090522	vesicle tethering involved in exocytosis	0	1	0	0.81703	1	1	1
biological_process	GO:0000959	mitochondrial RNA metabolic process	0	1	0	0.81703	1	1	1
cellular_component	GO:0033180	proton-transporting V-type ATPase, V1 domain	0	6	0	0.263699	1	1	1
biological_process	GO:0046034	ATP metabolic process	0	6	0	0.00355568	0.999639	0.253	1
biological_process	GO:0016973	poly(A)+ mRNA export from nucleus	0	1	0	0.81703	1	1	1
molecular_function	GO:0050825	ice binding	0	2	0	0.669076	1	1	1
biological_process	GO:0000387	spliceosomal snRNP assembly	0	7	0	0.161882	1	1	1
biological_process	GO:0006400	tRNA modification	0	10	0	0.0587448	0.98518	0.999	1
biological_process	GO:0008380	RNA splicing	0	5	0	0.0194509	0.993329	0.815	1
molecular_function	GO:0036002	pre-mRNA binding	0	1	0	0.547249	1	1	1
molecular_function	GO:0043399	tRNA A64-2'-O-ribosylphosphate transferase activity	0	1	0	0.817988	1	1	1
biological_process	GO:0019988	charged-tRNA amino acid modification	0	1	0	0.81703	1	1	1
molecular_function	GO:0016846	carbon-sulfur lyase activity	0	9	0	0.944993	0.150684	1	1
molecular_function	GO:0004392	heme oxygenase (decyclizing) activity	0	1	0	0.817988	1	1	1
biological_process	GO:0006788	heme oxidation	0	1	0	0.81703	1	1	1
molecular_function	GO:0004168	dolichol kinase activity	0	1	0	0.817988	1	1	1
biological_process	GO:0043048	dolichyl monophosphate biosynthetic process	0	1	0	0.81703	1	1	1
cellular_component	GO:0042721	TIM22 mitochondrial import inner membrane insertion complex	0	1	0	0.826852	1	1	1
biological_process	GO:0045039	protein insertion into mitochondrial inner membrane	0	2	0	0.667498	1	1	1
molecular_function	GO:0050353	trimethyllysine dioxygenase activity	0	1	0	0.817988	1	1	1
biological_process	GO:0045329	carnitine biosynthetic process	0	1	0	0.81703	1	1	1
molecular_function	GO:0004371	glycerone kinase activity	0	4	0	0.447586	1	1	1
biological_process	GO:0006071	glycerol metabolic process	0	4	0	0.445447	1	1	1
cellular_component	GO:0030532	small nuclear ribonucleoprotein complex	0	2	0	0.0838035	1	0.95	1
molecular_function	GO:0003860	3-hydroxyisobutyryl-CoA hydrolase activity	0	1	0	0.817988	1	1	1
molecular_function	GO:0004337	geranyltranstransferase activity	0	2	0	0.669076	1	1	1
molecular_function	GO:0004161	dimethylallyltranstransferase activity	0	2	0	0.669076	1	1	1
biological_process	GO:0045337	farnesyl diphosphate biosynthetic process	0	2	0	0.667498	1	1	1
biological_process	GO:0033384	geranyl diphosphate biosynthetic process	0	2	0	0.667498	1	1	1
biological_process	GO:0030071	regulation of mitotic metaphase/anaphase transition	0	6	0	0.132191	1	1	1
molecular_function	GO:0003688	DNA replication origin binding	0	1	0	0.817988	1	1	1
biological_process	GO:0043968	histone H2A acetylation	0	1	0	0.81703	1	1	1
biological_process	GO:0043967	histone H4 acetylation	0	1	0	0.81703	1	1	1
molecular_function	GO:0043022	ribosome binding	0	7	0	0.244814	1	1	1
molecular_function	GO:0019104	DNA N-glycosylase activity	0	2	0	0.447586	1	1	1
molecular_function	GO:0003906	DNA-(apurinic or apyrimidinic site) endonuclease activity	0	3	0	0.547249	1	1	1
biological_process	GO:0006284	base-excision repair	0	7	0	0.242726	1	1	1
biological_process	GO:0006285	base-excision repair, AP site formation	0	1	0	0.81703	1	1	1
molecular_function	GO:0003994	aconitate hydratase activity	0	2	0	0.669076	1	1	1
molecular_function	GO:0004848	ureidoglycolate hydrolase activity	0	1	0	0.817988	1	1	1
molecular_function	GO:0050385	ureidoglycolate lyase activity	0	1	0	0.817988	1	1	1
biological_process	GO:0000256	allantoin catabolic process	0	1	0	0.81703	1	1	1
biological_process	GO:0006890	retrograde vesicle-mediated transport, Golgi to endoplasmic reticulum	0	6	0	0.297191	1	1	1
cellular_component	GO:0009349	riboflavin synthase complex	0	2	0	0.683618	1	1	1
biological_process	GO:0009231	riboflavin biosynthetic process	0	8	0	0.198231	1	1	1
molecular_function	GO:0008173	RNA methyltransferase activity	0	2	0	0.182765	0.960033	1	1
cellular_component	GO:0008180	COP9 signalosome	0	9	0	0.180023	1	1	1
biological_process	GO:0071630	nuclear protein quality control by the ubiquitin-proteasome system	0	1	0	0.81703	1	1	1
biological_process	GO:0031144	proteasome localization	0	1	0	0.81703	1	1	1
molecular_function	GO:0004512	inositol-3-phosphate synthase activity	0	1	0	0.817988	1	1	1
biological_process	GO:0006021	inositol biosynthetic process	0	1	0	0.81703	1	1	1
molecular_function	GO:0008308	voltage-gated anion channel activity	0	1	0	0.447586	1	1	1
biological_process	GO:0098656	anion transmembrane transport	0	1	0	0.921079	0.302823	1	1
molecular_function	GO:0004066	asparagine synthase (glutamine-hydrolyzing) activity	0	1	0	0.817988	1	1	1
biological_process	GO:0006529	asparagine biosynthetic process	0	1	0	0.81703	1	1	1
molecular_function	GO:0019789	SUMO transferase activity	0	2	0	0.669076	1	1	1
cellular_component	GO:0005777	peroxisome	0	4	0	0.958297	0.138795	1	1
molecular_function	GO:0004630	phospholipase D activity	0	2	0	0.669076	1	1	1
biological_process	GO:0006654	phosphatidic acid biosynthetic process	0	2	0	0.667498	1	1	1
biological_process	GO:0048017	inositol lipid-mediated signaling	0	2	0	0.107938	1	1	1
cellular_component	GO:0033177	proton-transporting two-sector ATPase complex, proton-transporting domain	0	4	0	0.414608	0.821136	1	1
molecular_function	GO:0010181	FMN binding	0	26	0	0.00531286	1	0.26	1
molecular_function	GO:0003756	protein disulfide isomerase activity	0	3	0	0.547249	1	1	1
molecular_function	GO:0016853	isomerase activity	0	7	0	0.00462133	0.998786	0.24	1
biological_process	GO:0045454	cell redox homeostasis	0	23	0	0.00943668	1	0.56	1
molecular_function	GO:0004829	threonine-tRNA ligase activity	0	2	0	0.669076	1	1	1
biological_process	GO:0006435	threonyl-tRNA aminoacylation	0	2	0	0.667498	1	1	1
molecular_function	GO:0009019	tRNA (guanine-N1-)-methyltransferase activity	0	1	0	0.817988	1	1	1
cellular_component	GO:1904423	dehydrodolichyl diphosphate synthase complex	0	2	0	0.683618	1	1	1
biological_process	GO:0001525	angiogenesis	0	2	0	0.667498	1	1	1
biological_process	GO:0019408	dolichol biosynthetic process	0	2	0	0.667498	1	1	1
cellular_component	GO:0005829	cytosol	0	9	0	0.7047	0.541725	1	1
biological_process	GO:0006777	Mo-molybdopterin cofactor biosynthetic process	0	3	0	0.545301	1	1	1
molecular_function	GO:0004016	adenylate cyclase activity	0	1	0	0.817988	1	1	1
molecular_function	GO:0016849	phosphorus-oxygen lyase activity	0	1	0	0.817988	1	1	1
biological_process	GO:0006171	cAMP biosynthetic process	0	1	0	0.81703	1	1	1
biological_process	GO:0009190	cyclic nucleotide biosynthetic process	0	1	0	0.81703	1	1	1
cellular_component	GO:0008290	F-actin capping protein complex	0	2	0	0.683618	1	1	1
biological_process	GO:0051016	barbed-end actin filament capping	0	2	0	0.667498	1	1	1
cellular_component	GO:0031207	Sec62/Sec63 complex	0	1	0	0.826852	1	1	1
biological_process	GO:0031204	posttranslational protein targeting to membrane, translocation	0	3	0	0.545301	1	1	1
cellular_component	GO:0005664	nuclear origin of replication recognition complex	0	1	0	0.826852	1	1	1
biological_process	GO:0030163	protein catabolic process	0	13	0	0.180614	0.890082	1	1
biological_process	GO:1903259	exon-exon junction complex disassembly	0	1	0	0.81703	1	1	1
cellular_component	GO:0005750	mitochondrial respiratory chain complex III	0	2	0	0.683618	1	1	1
biological_process	GO:0006122	mitochondrial electron transport, ubiquinol to cytochrome c	0	3	0	0.545301	1	1	1
biological_process	GO:0071596	ubiquitin-dependent protein catabolic process via the N-end rule pathway	0	1	0	0.81703	1	1	1
molecular_function	GO:0019843	rRNA binding	0	11	0	0.0894808	1	1	1
biological_process	GO:0000470	maturation of LSU-rRNA	0	2	0	0.545301	1	1	1
molecular_function	GO:0015035	protein-disulfide reductase activity	0	13	0	0.0326703	1	0.933	1
molecular_function	GO:0000774	adenyl-nucleotide exchange factor activity	0	2	0	0.669076	1	1	1
molecular_function	GO:0000906	6,7-dimethyl-8-ribityllumazine synthase activity	0	1	0	0.817988	1	1	1
biological_process	GO:0046854	phosphatidylinositol phosphate biosynthetic process	0	13	0	0.0719528	1	0.999	1
biological_process	GO:0048015	phosphatidylinositol-mediated signaling	0	9	0	0.161882	1	1	1
molecular_function	GO:0003690	double-stranded DNA binding	0	1	0	0.944993	0.150684	1	1
molecular_function	GO:0000150	DNA strand exchange activity	0	1	0	0.817988	1	1	1
biological_process	GO:1990426	mitotic recombination-dependent replication fork processing	0	1	0	0.81703	1	1	1
cellular_component	GO:0000221	vacuolar proton-transporting V-type ATPase, V1 domain	0	1	0	0.826852	1	1	1
molecular_function	GO:0004047	aminomethyltransferase activity	0	1	0	0.817988	1	1	1
biological_process	GO:0006546	glycine catabolic process	0	2	0	0.545301	1	1	1
molecular_function	GO:0003842	1-pyrroline-5-carboxylate dehydrogenase activity	0	1	0	0.817988	1	1	1
biological_process	GO:0010133	proline catabolic process to glutamate	0	1	0	0.81703	1	1	1
cellular_component	GO:0005773	vacuole	0	2	0	0.861205	0.3456	1	1
molecular_function	GO:0000298	endopolyphosphatase activity	0	1	0	0.817988	1	1	1
biological_process	GO:0006479	protein methylation	0	3	0	0.464183	0.790218	1	1
molecular_function	GO:0003855	3-dehydroquinate dehydratase activity	0	5	0	0.366057	1	1	1
molecular_function	GO:0004668	protein-arginine deiminase activity	0	1	0	0.817988	1	1	1
biological_process	GO:0009446	putrescine biosynthetic process	0	1	0	0.81703	1	1	1
molecular_function	GO:0003849	3-deoxy-7-phosphoheptulonate synthase activity	0	3	0	0.547249	1	1	1
biological_process	GO:0009073	aromatic amino acid family biosynthetic process	0	7	0	0.0479528	1	0.99	1
molecular_function	GO:0015098	molybdate ion transmembrane transporter activity	0	2	0	0.669076	1	1	1
biological_process	GO:0015689	molybdate ion transport	0	2	0	0.667498	1	1	1
molecular_function	GO:0008097	5S rRNA binding	0	1	0	0.817988	1	1	1
molecular_function	GO:0017176	phosphatidylinositol N-acetylglucosaminyltransferase activity	0	3	0	0.547249	1	1	1
cellular_component	GO:0030880	RNA polymerase complex	0	2	0	0.596043	0.618212	1	1
cellular_component	GO:0005666	RNA polymerase III complex	0	5	0	0.386115	1	1	1
molecular_function	GO:0004749	ribose phosphate diphosphokinase activity	0	4	0	0.447586	1	1	1
biological_process	GO:0009165	nucleotide biosynthetic process	0	4	0	0.117428	0.941233	1	1
cellular_component	GO:0015934	large ribosomal subunit	0	11	0	0.178864	0.96105	1	1
cellular_component	GO:0000439	transcription factor TFIIH core complex	0	3	0	0.565141	1	1	1
molecular_function	GO:0030697	S-adenosylmethionine-dependent tRNA (m5U54) methyltransferase activity	0	1	0	0.817988	1	1	1
molecular_function	GO:0004377	GDP-Man:Man3GlcNAc2-PP-Dol alpha-1,2-mannosyltransferase activity	0	1	0	0.817988	1	1	1
molecular_function	GO:0005484	SNAP receptor activity	0	5	0	0.366057	1	1	1
biological_process	GO:0000956	nuclear-transcribed mRNA catabolic process	0	3	0	0.874799	0.326126	1	1
molecular_function	GO:0004057	arginyltransferase activity	0	1	0	0.817988	1	1	1
biological_process	GO:0016598	protein arginylation	0	1	0	0.81703	1	1	1
molecular_function	GO:0003908	methylated-DNA-[protein]-cysteine S-methyltransferase activity	0	1	0	0.817988	1	1	1
biological_process	GO:0006857	oligopeptide transport	0	3	0	0.545301	1	1	1
molecular_function	GO:0016811	hydrolase activity, acting on carbon-nitrogen (but not peptide) bonds, in linear amides	0	5	0	0.770363	0.410706	1	1
biological_process	GO:0006672	ceramide metabolic process	0	2	0	0.545301	1	1	1
molecular_function	GO:0004637	phosphoribosylamine-glycine ligase activity	0	1	0	0.817988	1	1	1
molecular_function	GO:0004641	phosphoribosylformylglycinamidine cyclo-ligase activity	0	1	0	0.817988	1	1	1
biological_process	GO:0009113	purine nucleobase biosynthetic process	0	2	0	0.545301	1	1	1
cellular_component	GO:0043332	mating projection tip	0	1	0	0.826852	1	1	1
biological_process	GO:0032220	plasma membrane fusion involved in cytogamy	0	2	0	0.667498	1	1	1
molecular_function	GO:0004834	tryptophan synthase activity	0	4	0	0.447586	1	1	1
biological_process	GO:0006568	tryptophan metabolic process	0	6	0	0.0719528	1	0.999	1
biological_process	GO:0000162	tryptophan biosynthetic process	0	5	0	0.363855	1	1	1
molecular_function	GO:0004109	coproporphyrinogen oxidase activity	0	1	0	0.817988	1	1	1
biological_process	GO:0006779	porphyrin-containing compound biosynthetic process	0	5	0	0.623981	0.757274	1	1
cellular_component	GO:0005838	proteasome regulatory particle	0	2	0	0.467152	1	1	1
biological_process	GO:0032981	mitochondrial respiratory chain complex I assembly	0	3	0	0.545301	1	1	1
molecular_function	GO:0004822	isoleucine-tRNA ligase activity	0	3	0	0.547249	1	1	1
molecular_function	GO:0002161	aminoacyl-tRNA editing activity	0	7	0	0.244814	1	1	1
molecular_function	GO:0000049	tRNA binding	0	11	0	0.109443	1	1	1
biological_process	GO:0006428	isoleucyl-tRNA aminoacylation	0	3	0	0.545301	1	1	1
molecular_function	GO:0003879	ATP phosphoribosyltransferase activity	0	1	0	0.817988	1	1	1
molecular_function	GO:0005216	ion channel activity	0	3	0	0.0399674	1	0.969	1
molecular_function	GO:0004017	adenylate kinase activity	0	3	0	0.547249	1	1	1
molecular_function	GO:0016776	phosphotransferase activity, phosphate group as acceptor	0	1	0	0.879215	0.285279	1	1
biological_process	GO:0006172	ADP biosynthetic process	0	1	0	0.81703	1	1	1
molecular_function	GO:0004659	prenyltransferase activity	0	1	0	0.163701	1	1	1
cellular_component	GO:0016272	prefoldin complex	0	7	0	0.263699	1	1	1
molecular_function	GO:0004534	5'-3' exoribonuclease activity	0	2	0	0.669076	1	1	1
molecular_function	GO:0004527	exonuclease activity	0	3	0	0.622575	0.67097	1	1
cellular_component	GO:0000786	nucleosome	0	10	0	0.148722	1	0.999	1
molecular_function	GO:0015187	glycine transmembrane transporter activity	0	1	0	0.817988	1	1	1
biological_process	GO:1904983	glycine import into mitochondrion	0	1	0	0.81703	1	1	1
molecular_function	GO:0004853	uroporphyrinogen decarboxylase activity	0	1	0	0.817988	1	1	1
cellular_component	GO:0072546	EMC complex	0	1	0	0.826852	1	1	1
biological_process	GO:0034553	mitochondrial respiratory chain complex II assembly	0	1	0	0.81703	1	1	1
molecular_function	GO:0004407	histone deacetylase activity	0	2	0	0.547249	1	1	1
biological_process	GO:0016575	histone deacetylation	0	5	0	0.363855	1	1	1
biological_process	GO:0007094	mitotic spindle assembly checkpoint signaling	0	4	0	0.445447	1	1	1
molecular_function	GO:0004814	arginine-tRNA ligase activity	0	2	0	0.669076	1	1	1
biological_process	GO:0006420	arginyl-tRNA aminoacylation	0	2	0	0.667498	1	1	1
molecular_function	GO:0009916	alternative oxidase activity	0	1	0	0.817988	1	1	1
molecular_function	GO:0004827	proline-tRNA ligase activity	0	3	0	0.547249	1	1	1
biological_process	GO:0006433	prolyl-tRNA aminoacylation	0	3	0	0.545301	1	1	1
molecular_function	GO:0004020	adenylylsulfate kinase activity	0	2	0	0.669076	1	1	1
biological_process	GO:0000103	sulfate assimilation	0	3	0	0.445447	1	1	1
cellular_component	GO:0005956	protein kinase CK2 complex	0	2	0	0.683618	1	1	1
molecular_function	GO:0019887	protein kinase regulator activity	0	3	0	0.200195	1	1	1
cellular_component	GO:0000346	transcription export complex	0	1	0	0.683618	1	1	1
cellular_component	GO:0046540	U4/U6 x U5 tri-snRNP complex	0	7	0	0.263699	1	1	1
biological_process	GO:0000244	spliceosomal tri-snRNP complex assembly	0	2	0	0.667498	1	1	1
biological_process	GO:0016925	protein sumoylation	0	2	0	0.667498	1	1	1
molecular_function	GO:0004729	oxygen-dependent protoporphyrinogen oxidase activity	0	1	0	0.817988	1	1	1
molecular_function	GO:0004345	glucose-6-phosphate dehydrogenase activity	0	5	0	0.366057	1	1	1
biological_process	GO:0006006	glucose metabolic process	0	6	0	0.243702	0.941259	1	1
biological_process	GO:0070072	vacuolar proton-transporting V-type ATPase complex assembly	0	4	0	0.445447	1	1	1
biological_process	GO:0006816	calcium ion transport	0	4	0	0.728672	0.570894	1	1
cellular_component	GO:0019774	proteasome core complex, beta-subunit complex	0	2	0	0.683618	1	1	1
biological_process	GO:0043161	proteasome-mediated ubiquitin-dependent protein catabolic process	0	8	0	0.209782	0.952047	1	1
molecular_function	GO:0004802	transketolase activity	0	3	0	0.547249	1	1	1
cellular_component	GO:0005874	microtubule	0	10	0	0.101471	1	0.979	1
cellular_component	GO:0000930	gamma-tubulin complex	0	2	0	0.467152	1	1	1
biological_process	GO:0007017	microtubule-based process	0	11	0	0.995828	0.0110596	1	0.916
biological_process	GO:0031122	cytoplasmic microtubule organization	0	2	0	0.667498	1	1	1
molecular_function	GO:0004357	glutamate-cysteine ligase activity	0	1	0	0.817988	1	1	1
biological_process	GO:0006750	glutathione biosynthetic process	0	2	0	0.667498	1	1	1
cellular_component	GO:0005834	heterotrimeric G-protein complex	0	3	0	0.565141	1	1	1
molecular_function	GO:0001664	G protein-coupled receptor binding	0	3	0	0.547249	1	1	1
molecular_function	GO:0031683	G-protein beta/gamma-subunit complex binding	0	3	0	0.547249	1	1	1
molecular_function	GO:0019001	guanyl nucleotide binding	0	3	0	0.00475957	0.998159	0.24	1
molecular_function	GO:0005200	structural constituent of cytoskeleton	0	8	0	0.200195	1	1	1
molecular_function	GO:0051920	peroxiredoxin activity	0	2	0	0.669076	1	1	1
molecular_function	GO:0035226	glutamate-cysteine ligase catalytic subunit binding	0	1	0	0.817988	1	1	1
biological_process	GO:0016480	negative regulation of transcription by RNA polymerase III	0	1	0	0.81703	1	1	1
molecular_function	GO:0031071	cysteine desulfurase activity	0	1	0	0.817988	1	1	1
biological_process	GO:0044571	[2Fe-2S] cluster assembly	0	1	0	0.81703	1	1	1
cellular_component	GO:0035101	FACT complex	0	1	0	0.826852	1	1	1
molecular_function	GO:0033971	hydroxyisourate hydrolase activity	0	1	0	0.817988	1	1	1
biological_process	GO:0006144	purine nucleobase metabolic process	0	2	0	0.242726	1	1	1
molecular_function	GO:0016805	dipeptidase activity	0	2	0	0.669076	1	1	1
biological_process	GO:0005993	trehalose catabolic process	0	1	0	0.81703	1	1	1
cellular_component	GO:0008622	epsilon DNA polymerase complex	0	3	0	0.565141	1	1	1
biological_process	GO:0006261	DNA-dependent DNA replication	0	2	0	0.96716	0.0943086	1	1
biological_process	GO:0032968	positive regulation of transcription elongation from RNA polymerase II promoter	0	4	0	0.445447	1	1	1
cellular_component	GO:0005952	cAMP-dependent protein kinase complex	0	2	0	0.683618	1	1	1
molecular_function	GO:0008603	cAMP-dependent protein kinase regulator activity	0	2	0	0.669076	1	1	1
biological_process	GO:0001932	regulation of protein phosphorylation	0	2	0	0.83809	0.380864	1	1
molecular_function	GO:0031491	nucleosome binding	0	1	0	0.669076	1	1	1
biological_process	GO:0043044	chromatin remodeling	0	1	0	NA	NA	NA	NA
molecular_function	GO:0030171	voltage-gated proton channel activity	0	1	0	0.817988	1	1	1
molecular_function	GO:0048038	quinone binding	0	4	0	0.447586	1	1	1
molecular_function	GO:0003916	DNA topoisomerase activity	0	1	0	0.955048	0.226299	1	1
molecular_function	GO:0003917	DNA topoisomerase type I (single strand cut, ATP-independent) activity	0	3	0	0.547249	1	1	1
cellular_component	GO:0043564	Ku70:Ku80 complex	0	2	0	0.683618	1	1	1
molecular_function	GO:0016817	hydrolase activity, acting on acid anhydrides	0	4	0	0.72773	0.3546	1	1
biological_process	GO:0006303	double-strand break repair via nonhomologous end joining	0	2	0	0.667498	1	1	1
cellular_component	GO:0030176	integral component of endoplasmic reticulum membrane	0	7	0	0.313484	0.916197	1	1
biological_process	GO:0019348	dolichol metabolic process	0	2	0	0.445447	1	1	1
molecular_function	GO:0004146	dihydrofolate reductase activity	0	2	0	0.669076	1	1	1
biological_process	GO:0046654	tetrahydrofolate biosynthetic process	0	3	0	0.545301	1	1	1
biological_process	GO:0006545	glycine biosynthetic process	0	2	0	0.297191	1	1	1
cellular_component	GO:0000164	protein phosphatase type 1 complex	0	1	0	0.826852	1	1	1
cellular_component	GO:0072357	PTW/PP1 phosphatase complex	0	1	0	0.826852	1	1	1
molecular_function	GO:0031681	G-protein beta-subunit binding	0	1	0	0.817988	1	1	1
biological_process	GO:0000750	pheromone-dependent signal transduction involved in conjugation with cellular fusion	0	1	0	0.81703	1	1	1
molecular_function	GO:0003865	3-oxo-5-alpha-steroid 4-dehydrogenase activity	0	3	0	0.547249	1	1	1
cellular_component	GO:0005758	mitochondrial intermembrane space	0	6	0	0.263699	1	1	1
biological_process	GO:0072321	obsolete chaperone-mediated protein transport	0	2	0	NA	NA	NA	NA
biological_process	GO:0006325	chromatin organization	0	4	0	0.510004	0.620451	1	1
biological_process	GO:0006348	subtelomeric heterochromatin assembly	0	2	0	NA	NA	NA	NA
molecular_function	GO:0004735	pyrroline-5-carboxylate reductase activity	0	4	0	0.447586	1	1	1
molecular_function	GO:0004417	hydroxyethylthiazole kinase activity	0	1	0	0.817988	1	1	1
molecular_function	GO:0004789	thiamine-phosphate diphosphorylase activity	0	1	0	0.817988	1	1	1
biological_process	GO:0009228	thiamine biosynthetic process	0	4	0	0.445447	1	1	1
molecular_function	GO:0015079	potassium ion transmembrane transporter activity	0	2	0	0.547249	1	1	1
biological_process	GO:0071805	potassium ion transmembrane transport	0	3	0	0.545301	1	1	1
biological_process	GO:0030007	cellular potassium ion homeostasis	0	1	0	0.81703	1	1	1
biological_process	GO:0006535	cysteine biosynthetic process from serine	0	5	0	0.363855	1	1	1
molecular_function	GO:0003949	1-(5-phosphoribosyl)-5-[(5-phosphoribosylamino)methylideneamino]imidazole-4-carboxamide isomerase activity	0	1	0	0.817988	1	1	1
cellular_component	GO:0031390	Ctf18 RFC-like complex	0	2	0	0.683618	1	1	1
biological_process	GO:0006480	N-terminal protein amino acid methylation	0	2	0	0.667498	1	1	1
molecular_function	GO:0003998	acylphosphatase activity	0	1	0	0.817988	1	1	1
cellular_component	GO:0032040	small-subunit processome	0	8	0	0.217891	1	1	1
molecular_function	GO:0004576	oligosaccharyl transferase activity	0	2	0	0.366057	1	1	1
cellular_component	GO:0000276	mitochondrial proton-transporting ATP synthase complex, coupling factor F(o)	0	8	0	0.217891	1	1	1
biological_process	GO:0015986	ATP synthesis coupled proton transport	0	18	0	0.0260774	1	0.909	1
molecular_function	GO:0070628	proteasome binding	0	2	0	0.669076	1	1	1
molecular_function	GO:0003854	3-beta-hydroxy-delta5-steroid dehydrogenase activity	0	2	0	0.669076	1	1	1
molecular_function	GO:0016616	oxidoreductase activity, acting on the CH-OH group of donors, NAD or NADP as acceptor	0	21	0	0.000170273	1	0.005	1
biological_process	GO:0006694	steroid biosynthetic process	0	4	0	0.242726	1	1	1
cellular_component	GO:0005751	mitochondrial respiratory chain complex IV	0	2	0	0.683618	1	1	1
molecular_function	GO:0000175	3'-5'-exoribonuclease activity	0	1	0	0.669076	1	1	1
molecular_function	GO:0016868	intramolecular transferase activity, phosphotransferases	0	1	0	0.447586	1	1	1
biological_process	GO:0071704	organic substance metabolic process	0	1	0	0.631504	0.402729	1	1
molecular_function	GO:0051287	NAD binding	0	27	0	0.109656	0.961208	1	1
biological_process	GO:0031124	mRNA 3'-end processing	0	2	0	0.880166	0.376019	1	1
molecular_function	GO:0019781	NEDD8 activating enzyme activity	0	4	0	0.447586	1	1	1
biological_process	GO:0045116	protein neddylation	0	4	0	0.445447	1	1	1
molecular_function	GO:0003729	mRNA binding	0	6	0	0.299366	1	1	1
biological_process	GO:0000245	spliceosomal complex assembly	0	3	0	0.445447	1	1	1
molecular_function	GO:0008534	oxidized purine nucleobase lesion DNA N-glycosylase activity	0	1	0	0.817988	1	1	1
cellular_component	GO:0044666	MLL3/4 complex	0	1	0	0.826852	1	1	1
biological_process	GO:0036297	interstrand cross-link repair	0	1	0	0.81703	1	1	1
molecular_function	GO:0000334	3-hydroxyanthranilate 3,4-dioxygenase activity	0	1	0	0.817988	1	1	1
biological_process	GO:0006850	mitochondrial pyruvate transmembrane transport	0	1	0	0.81703	1	1	1
molecular_function	GO:0004784	superoxide dismutase activity	0	5	0	0.366057	1	1	1
biological_process	GO:0006895	Golgi to endosome transport	0	2	0	0.667498	1	1	1
molecular_function	GO:0004579	dolichyl-diphosphooligosaccharide-protein glycotransferase activity	0	3	0	0.547249	1	1	1
biological_process	GO:0001510	RNA methylation	0	4	0	0.325828	0.91187	1	1
biological_process	GO:0009452	7-methylguanosine RNA capping	0	1	0	0.545301	1	1	1
cellular_component	GO:1990071	TRAPPII protein complex	0	1	0	0.826852	1	1	1
molecular_function	GO:0042623	ATP hydrolysis activity	0	1	0	NA	NA	NA	NA
biological_process	GO:0006625	protein targeting to peroxisome	0	2	0	0.697177	0.702809	1	1
molecular_function	GO:0004663	Rab geranylgeranyltransferase activity	0	1	0	0.817988	1	1	1
biological_process	GO:0018344	protein geranylgeranylation	0	3	0	0.545301	1	1	1
molecular_function	GO:0004615	phosphomannomutase activity	0	2	0	0.669076	1	1	1
biological_process	GO:0009298	GDP-mannose biosynthetic process	0	4	0	0.445447	1	1	1
biological_process	GO:0036265	RNA (guanine-N7)-methylation	0	2	0	0.545301	1	1	1
molecular_function	GO:0031072	heat shock protein binding	0	4	0	0.447586	1	1	1
biological_process	GO:0009408	response to heat	0	3	0	0.545301	1	1	1
molecular_function	GO:0004821	histidine-tRNA ligase activity	0	1	0	0.817988	1	1	1
biological_process	GO:0006427	histidyl-tRNA aminoacylation	0	1	0	0.81703	1	1	1
cellular_component	GO:0045261	proton-transporting ATP synthase complex, catalytic core F(1)	0	4	0	0.386115	1	1	1
molecular_function	GO:0046933	proton-transporting ATP synthase activity, rotational mechanism	0	7	0	0.244814	1	1	1
cellular_component	GO:0005759	mitochondrial matrix	0	2	0	0.40743	0.877148	1	1
cellular_component	GO:0061617	MICOS complex	0	3	0	0.565141	1	1	1
biological_process	GO:0042407	cristae formation	0	2	0	0.667498	1	1	1
cellular_component	GO:0089701	U2AF complex	0	1	0	0.826852	1	1	1
molecular_function	GO:0004832	valine-tRNA ligase activity	0	1	0	0.817988	1	1	1
biological_process	GO:0006438	valyl-tRNA aminoacylation	0	1	0	0.81703	1	1	1
molecular_function	GO:0042030	ATPase inhibitor activity	0	1	0	0.817988	1	1	1
biological_process	GO:0032780	negative regulation of ATP-dependent activity	0	1	0	0.966562	0.332502	1	1
biological_process	GO:0022900	electron transport chain	0	6	0	0.325828	0.91187	1	1
biological_process	GO:0002949	tRNA threonylcarbamoyladenosine modification	0	2	0	0.667498	1	1	1
biological_process	GO:0042256	mature ribosome assembly	0	1	0	0.81703	1	1	1
molecular_function	GO:0004830	tryptophan-tRNA ligase activity	0	4	0	0.447586	1	1	1
biological_process	GO:0006436	tryptophanyl-tRNA aminoacylation	0	4	0	0.445447	1	1	1
molecular_function	GO:0004185	serine-type carboxypeptidase activity	0	5	0	0.366057	1	1	1
cellular_component	GO:0019008	molybdopterin synthase complex	0	2	0	0.683618	1	1	1
molecular_function	GO:0003725	double-stranded RNA binding	0	2	0	0.669076	1	1	1
molecular_function	GO:0004560	alpha-L-fucosidase activity	0	3	0	0.547249	1	1	1
molecular_function	GO:0008198	ferrous iron binding	0	1	0	0.817988	1	1	1
molecular_function	GO:0016701	oxidoreductase activity, acting on single donors with incorporation of molecular oxygen	0	2	0	0.300635	0.885501	1	1
molecular_function	GO:0005267	potassium channel activity	0	1	0	0.817988	1	1	1
molecular_function	GO:0003909	DNA ligase activity	0	2	0	0.91273	0.452751	1	1
biological_process	GO:0071897	DNA biosynthetic process	0	2	0	0.771811	0.636145	1	1
biological_process	GO:0051103	DNA ligation involved in DNA repair	0	2	0	0.667498	1	1	1
molecular_function	GO:0004665	prephenate dehydrogenase (NADP+) activity	0	2	0	0.669076	1	1	1
molecular_function	GO:0008977	prephenate dehydrogenase (NAD+) activity	0	2	0	0.669076	1	1	1
biological_process	GO:0006571	tyrosine biosynthetic process	0	2	0	0.667498	1	1	1
biological_process	GO:0071985	multivesicular body sorting pathway	0	2	0	0.954441	0.228189	1	1
molecular_function	GO:0004846	urate oxidase activity	0	1	0	0.817988	1	1	1
molecular_function	GO:0004019	adenylosuccinate synthase activity	0	1	0	0.817988	1	1	1
biological_process	GO:0006164	purine nucleotide biosynthetic process	0	4	0	0.255839	0.866676	1	1
molecular_function	GO:0003941	L-serine ammonia-lyase activity	0	1	0	0.817988	1	1	1
molecular_function	GO:0004089	carbonate dehydratase activity	0	6	0	0.299366	1	1	1
molecular_function	GO:0004044	amidophosphoribosyltransferase activity	0	1	0	0.817988	1	1	1
molecular_function	GO:0008972	phosphomethylpyrimidine kinase activity	0	2	0	0.669076	1	1	1
molecular_function	GO:0050334	thiaminase activity	0	2	0	0.669076	1	1	1
biological_process	GO:0006772	thiamine metabolic process	0	3	0	0.363855	1	1	1
molecular_function	GO:0004352	glutamate dehydrogenase (NAD+) activity	0	2	0	0.669076	1	1	1
biological_process	GO:0019551	glutamate catabolic process to 2-oxoglutarate	0	2	0	0.667498	1	1	1
molecular_function	GO:0000225	N-acetylglucosaminylphosphatidylinositol deacetylase activity	0	2	0	0.669076	1	1	1
molecular_function	GO:0000009	alpha-1,6-mannosyltransferase activity	0	5	0	0.881609	0.373326	1	1
biological_process	GO:0070481	nuclear-transcribed mRNA catabolic process, non-stop decay	0	1	0	0.81703	1	1	1
biological_process	GO:0070966	nuclear-transcribed mRNA catabolic process, no-go decay	0	1	0	0.81703	1	1	1
biological_process	GO:0071025	RNA surveillance	0	1	0	0.81703	1	1	1
cellular_component	GO:0000974	Prp19 complex	0	4	0	0.467152	1	1	1
biological_process	GO:0006637	acyl-CoA metabolic process	0	2	0	0.297191	1	1	1
cellular_component	GO:0005740	mitochondrial envelope	0	2	0	0.0206004	0.992897	0.432	1
molecular_function	GO:0004129	cytochrome-c oxidase activity	0	6	0	0.299366	1	1	1
molecular_function	GO:0016798	hydrolase activity, acting on glycosyl bonds	0	4	0	0.780069	0.28818	1	1
biological_process	GO:0071555	cell wall organization	0	3	0	0.363855	1	1	1
molecular_function	GO:0008171	O-methyltransferase activity	0	5	0	0.133853	1	1	1
molecular_function	GO:0008553	P-type proton-exporting transporter activity	0	2	0	0.669076	1	1	1
biological_process	GO:0120029	proton export across plasma membrane	0	2	0	0.667498	1	1	1
molecular_function	GO:0004476	mannose-6-phosphate isomerase activity	0	2	0	0.669076	1	1	1
molecular_function	GO:0004644	phosphoribosylglycinamide formyltransferase activity	0	1	0	0.817988	1	1	1
molecular_function	GO:0008235	metalloexopeptidase activity	0	5	0	0.133853	1	1	1
biological_process	GO:0009405	obsolete pathogenesis	0	2	0	NA	NA	NA	NA
molecular_function	GO:0046556	alpha-L-arabinofuranosidase activity	0	1	0	0.817988	1	1	1
biological_process	GO:0046373	L-arabinose metabolic process	0	1	0	0.81703	1	1	1
molecular_function	GO:0008484	sulfuric ester hydrolase activity	0	5	0	0.366057	1	1	1
molecular_function	GO:0005457	GDP-fucose transmembrane transporter activity	0	1	0	0.817988	1	1	1
biological_process	GO:0036085	GDP-fucose import into Golgi lumen	0	1	0	0.81703	1	1	1
molecular_function	GO:0015165	pyrimidine nucleotide-sugar transmembrane transporter activity	0	3	0	0.547249	1	1	1
biological_process	GO:0090481	pyrimidine nucleotide-sugar transmembrane transport	0	3	0	0.545301	1	1	1
cellular_component	GO:0045121	membrane raft	0	1	0	0.826852	1	1	1
cellular_component	GO:0031902	late endosome membrane	0	2	0	0.683618	1	1	1
cellular_component	GO:0071986	Ragulator complex	0	1	0	0.826852	1	1	1
biological_process	GO:0001919	regulation of receptor recycling	0	1	0	0.81703	1	1	1
biological_process	GO:0043410	positive regulation of MAPK cascade	0	1	0	0.81703	1	1	1
biological_process	GO:0071230	cellular response to amino acid stimulus	0	1	0	0.81703	1	1	1
biological_process	GO:0007040	lysosome organization	0	1	0	0.81703	1	1	1
biological_process	GO:0042632	cholesterol homeostasis	0	1	0	0.81703	1	1	1
cellular_component	GO:0005685	U1 snRNP	0	3	0	0.565141	1	1	1
biological_process	GO:0006376	mRNA splice site selection	0	1	0	0.81703	1	1	1
cellular_component	GO:0005615	extracellular space	0	1	0	0.826852	1	1	1
molecular_function	GO:0070577	lysine-acetylated histone binding	0	1	0	0.817988	1	1	1
molecular_function	GO:0016504	peptidase activator activity	0	1	0	0.817988	1	1	1
molecular_function	GO:0003951	NAD+ kinase activity	0	9	0	0.163701	1	1	1
molecular_function	GO:0042802	identical protein binding	0	1	0	0.91273	0.452751	1	1
cellular_component	GO:0030126	COPI vesicle coat	0	8	0	0.217891	1	1	1
cellular_component	GO:0035145	exon-exon junction complex	0	1	0	0.826852	1	1	1
biological_process	GO:0009166	nucleotide catabolic process	0	9	0	0.132191	1	1	1
molecular_function	GO:0003979	UDP-glucose 6-dehydrogenase activity	0	1	0	0.817988	1	1	1
molecular_function	GO:0004807	triose-phosphate isomerase activity	0	3	0	0.547249	1	1	1
biological_process	GO:0015976	carbon utilization	0	1	0	0.81703	1	1	1
molecular_function	GO:0004605	phosphatidate cytidylyltransferase activity	0	2	0	0.669076	1	1	1
molecular_function	GO:0030060	L-malate dehydrogenase activity	0	3	0	0.547249	1	1	1
molecular_function	GO:0016615	malate dehydrogenase activity	0	3	0	0.366057	1	1	1
biological_process	GO:0006108	malate metabolic process	0	3	0	0.545301	1	1	1
molecular_function	GO:0004181	metallocarboxypeptidase activity	0	5	0	0.366057	1	1	1
biological_process	GO:0005992	trehalose biosynthetic process	0	4	0	0.445447	1	1	1
molecular_function	GO:0004343	glucosamine 6-phosphate N-acetyltransferase activity	0	2	0	0.669076	1	1	1
biological_process	GO:0006048	UDP-N-acetylglucosamine biosynthetic process	0	2	0	0.667498	1	1	1
molecular_function	GO:0008420	RNA polymerase II CTD heptapeptide repeat phosphatase activity	0	2	0	0.669076	1	1	1
biological_process	GO:0070940	dephosphorylation of RNA polymerase II C-terminal domain	0	2	0	0.667498	1	1	1
biological_process	GO:0030261	chromosome condensation	0	1	0	0.978925	0.155137	1	1
molecular_function	GO:0004719	protein-L-isoaspartate (D-aspartate) O-methyltransferase activity	0	1	0	0.817988	1	1	1
biological_process	GO:0070131	positive regulation of mitochondrial translation	0	1	0	0.81703	1	1	1
molecular_function	GO:0003922	GMP synthase (glutamine-hydrolyzing) activity	0	1	0	0.817988	1	1	1
molecular_function	GO:0016462	pyrophosphatase activity	0	1	0	0.737156	0.347895	1	1
biological_process	GO:0006177	GMP biosynthetic process	0	1	0	0.81703	1	1	1
cellular_component	GO:0019005	SCF ubiquitin ligase complex	0	1	0	0.826852	1	1	1
molecular_function	GO:0030332	cyclin binding	0	1	0	0.817988	1	1	1
biological_process	GO:0031571	mitotic G1 DNA damage checkpoint signaling	0	1	0	0.81703	1	1	1
biological_process	GO:0031146	SCF-dependent proteasomal ubiquitin-dependent protein catabolic process	0	1	0	0.81703	1	1	1
biological_process	GO:0032784	regulation of DNA-templated transcription, elongation	0	1	0	0.697177	0.702809	1	1
molecular_function	GO:0003847	1-alkyl-2-acetylglycerophosphocholine esterase activity	0	3	0	0.547249	1	1	1
cellular_component	GO:0031966	mitochondrial membrane	0	2	0	0.0589323	0.976599	0.86	1
molecular_function	GO:0008495	protoheme IX farnesyltransferase activity	0	1	0	0.817988	1	1	1
biological_process	GO:0048034	heme O biosynthetic process	0	1	0	0.81703	1	1	1
molecular_function	GO:0004467	long-chain fatty acid-CoA ligase activity	0	1	0	0.817988	1	1	1
molecular_function	GO:0016209	antioxidant activity	0	3	0	0.276937	0.87737	1	1
molecular_function	GO:0004043	L-aminoadipate-semialdehyde dehydrogenase activity	0	1	0	0.817988	1	1	1
biological_process	GO:0009085	lysine biosynthetic process	0	2	0	0.297191	1	1	1
molecular_function	GO:0004502	kynurenine 3-monooxygenase activity	0	2	0	0.669076	1	1	1
biological_process	GO:0006569	tryptophan catabolic process	0	3	0	0.297191	1	1	1
biological_process	GO:0019805	quinolinate biosynthetic process	0	2	0	0.667498	1	1	1
cellular_component	GO:0071013	catalytic step 2 spliceosome	0	1	0	0.826852	1	1	1
molecular_function	GO:0003955	NAD(P)H dehydrogenase (quinone) activity	0	1	0	0.557151	0.799805	1	1
cellular_component	GO:0005784	Sec61 translocon complex	0	1	0	0.826852	1	1	1
cellular_component	GO:0032865	ERMES complex	0	3	0	0.565141	1	1	1
biological_process	GO:0045040	protein insertion into mitochondrial outer membrane	0	1	0	0.81703	1	1	1
cellular_component	GO:0000813	ESCRT I complex	0	1	0	0.826852	1	1	1
molecular_function	GO:0004794	L-threonine ammonia-lyase activity	0	2	0	0.669076	1	1	1
biological_process	GO:0009097	isoleucine biosynthetic process	0	2	0	0.667498	1	1	1
molecular_function	GO:0008113	peptide-methionine (S)-S-oxide reductase activity	0	1	0	0.817988	1	1	1
molecular_function	GO:0004470	malic enzyme activity	0	2	0	0.669076	1	1	1
molecular_function	GO:0004471	malate dehydrogenase (decarboxylating) (NAD+) activity	0	2	0	0.669076	1	1	1
molecular_function	GO:0045735	nutrient reservoir activity	0	3	0	0.547249	1	1	1
biological_process	GO:0033609	oxalate metabolic process	0	3	0	0.545301	1	1	1
molecular_function	GO:0061578	Lys63-specific deubiquitinase activity	0	2	0	0.669076	1	1	1
biological_process	GO:0006383	transcription by RNA polymerase III	0	9	0	0.0719528	1	0.999	1
biological_process	GO:0000413	protein peptidyl-prolyl isomerization	0	10	0	0.132191	1	1	1
molecular_function	GO:0003980	UDP-glucose:glycoprotein glucosyltransferase activity	0	2	0	0.669076	1	1	1
cellular_component	GO:0000148	1,3-beta-D-glucan synthase complex	0	1	0	0.826852	1	1	1
molecular_function	GO:0003843	1,3-beta-D-glucan synthase activity	0	1	0	0.817988	1	1	1
biological_process	GO:0006075	(1->3)-beta-D-glucan biosynthetic process	0	1	0	0.81703	1	1	1
cellular_component	GO:0016586	RSC-type complex	0	4	0	0.467152	1	1	1
biological_process	GO:0008608	attachment of spindle microtubules to kinetochore	0	5	0	0.880166	0.376019	1	1
biological_process	GO:0042149	cellular response to glucose starvation	0	1	0	0.81703	1	1	1
cellular_component	GO:0070772	PAS complex	0	3	0	0.565141	1	1	1
biological_process	GO:0006661	phosphatidylinositol biosynthetic process	0	3	0	0.0202414	0.99574	0.821	1
cellular_component	GO:0070652	HAUS complex	0	1	0	0.826852	1	1	1
biological_process	GO:0051225	spindle assembly	0	1	0	0.81703	1	1	1
cellular_component	GO:0005747	mitochondrial respiratory chain complex I	0	3	0	0.565141	1	1	1
biological_process	GO:0006120	mitochondrial electron transport, NADH to ubiquinone	0	1	0	0.81703	1	1	1
molecular_function	GO:0016279	protein-lysine N-methyltransferase activity	0	2	0	0.731437	0.567673	1	1
biological_process	GO:0016578	histone deubiquitination	0	3	0	0.545301	1	1	1
molecular_function	GO:0004148	dihydrolipoyl dehydrogenase activity	0	1	0	0.817988	1	1	1
molecular_function	GO:0016668	oxidoreductase activity, acting on a sulfur group of donors, NAD(P) as acceptor	0	1	0	0.547249	1	1	1
molecular_function	GO:0016972	thiol oxidase activity	0	3	0	0.547249	1	1	1
molecular_function	GO:0016971	flavin-linked sulfhydryl oxidase activity	0	3	0	0.547249	1	1	1
molecular_function	GO:0004707	MAP kinase activity	0	3	0	0.547249	1	1	1
biological_process	GO:0051168	nuclear export	0	1	0	0.489019	0.838118	1	1
molecular_function	GO:0008374	O-acyltransferase activity	0	7	0	0.200195	1	1	1
molecular_function	GO:0016780	phosphotransferase activity, for other substituted phosphate groups	0	3	0	0.109443	1	1	1
cellular_component	GO:0070762	nuclear pore transmembrane ring	0	1	0	0.826852	1	1	1
molecular_function	GO:0008410	CoA-transferase activity	0	4	0	0.447586	1	1	1
biological_process	GO:0046952	ketone body catabolic process	0	4	0	0.445447	1	1	1
molecular_function	GO:0003896	DNA primase activity	0	2	0	0.669076	1	1	1
biological_process	GO:0006269	DNA replication, synthesis of RNA primer	0	2	0	0.667498	1	1	1
cellular_component	GO:0019867	outer membrane	0	2	0	0.0692052	1	0.906	1
molecular_function	GO:0016832	aldehyde-lyase activity	0	5	0	0.299366	1	1	1
biological_process	GO:0006446	regulation of translational initiation	0	1	0	0.993897	0.088106	1	1
cellular_component	GO:0055087	Ski complex	0	1	0	0.826852	1	1	1
biological_process	GO:1902979	mitotic DNA replication termination	0	1	0	0.81703	1	1	1
molecular_function	GO:0044877	protein-containing complex binding	0	1	0	0.371104	0.800799	1	1
biological_process	GO:0006491	N-glycan processing	0	1	0	0.81703	1	1	1
biological_process	GO:0051726	regulation of cell cycle	0	3	0	0.97268	0.0613981	1	1
molecular_function	GO:0004180	carboxypeptidase activity	0	1	0	0.133853	1	1	1
molecular_function	GO:0004064	arylesterase activity	0	1	0	0.817988	1	1	1
biological_process	GO:0006334	nucleosome assembly	0	5	0	0.697177	0.702809	1	1
molecular_function	GO:0036402	proteasome-activating activity	0	3	0	0.547249	1	1	1
cellular_component	GO:0005876	spindle microtubule	0	2	0	0.683618	1	1	1
cellular_component	GO:0045263	proton-transporting ATP synthase complex, coupling factor F(o)	0	2	0	0.148722	1	0.999	1
cellular_component	GO:0000176	nuclear exosome (RNase complex)	0	1	0	0.826852	1	1	1
molecular_function	GO:0008408	3'-5' exonuclease activity	0	5	0	0.244814	1	1	1
molecular_function	GO:0015267	channel activity	0	7	0	0.00973733	1	0.493	1
biological_process	GO:0033617	mitochondrial cytochrome c oxidase assembly	0	3	0	0.545301	1	1	1
molecular_function	GO:0019120	hydrolase activity, acting on acid halide bonds, in C-halide compounds	0	2	0	0.669076	1	1	1
molecular_function	GO:0001735	prenylcysteine oxidase activity	0	1	0	0.817988	1	1	1
molecular_function	GO:0016670	oxidoreductase activity, acting on a sulfur group of donors, oxygen as acceptor	0	1	0	0.447586	1	1	1
biological_process	GO:0030328	prenylcysteine catabolic process	0	1	0	0.81703	1	1	1
biological_process	GO:0007623	circadian rhythm	0	1	0	0.81703	1	1	1
molecular_function	GO:0004619	phosphoglycerate mutase activity	0	1	0	0.817988	1	1	1
biological_process	GO:0006007	glucose catabolic process	0	1	0	0.81703	1	1	1
molecular_function	GO:0015631	tubulin binding	0	1	0	0.996961	0.00968424	1	0.833
biological_process	GO:0007023	post-chaperonin tubulin folding pathway	0	3	0	0.545301	1	1	1
biological_process	GO:0006337	nucleosome disassembly	0	1	0	0.81703	1	1	1
biological_process	GO:0006333	chromatin assembly or disassembly	0	1	0	0.429106	0.867809	1	1
biological_process	GO:0006360	transcription by RNA polymerase I	0	1	0	0.911894	0.454699	1	1
molecular_function	GO:0004372	glycine hydroxymethyltransferase activity	0	4	0	0.447586	1	1	1
biological_process	GO:0019264	glycine biosynthetic process from serine	0	4	0	0.445447	1	1	1
biological_process	GO:0035999	tetrahydrofolate interconversion	0	4	0	0.445447	1	1	1
molecular_function	GO:0004065	arylsulfatase activity	0	1	0	0.817988	1	1	1
biological_process	GO:0018958	phenol-containing compound metabolic process	0	1	0	0.771811	0.636145	1	1
biological_process	GO:0000753	cell morphogenesis involved in conjugation with cellular fusion	0	1	0	0.81703	1	1	1
molecular_function	GO:0003871	5-methyltetrahydropteroyltriglutamate-homocysteine S-methyltransferase activity	0	1	0	0.817988	1	1	1
biological_process	GO:0009086	methionine biosynthetic process	0	1	0	0.363855	1	1	1
cellular_component	GO:0000262	mitochondrial chromosome	0	1	0	0.826852	1	1	1
cellular_component	GO:0005744	TIM23 mitochondrial import inner membrane translocase complex	0	3	0	0.467152	1	1	1
molecular_function	GO:0004411	homogentisate 1,2-dioxygenase activity	0	1	0	0.817988	1	1	1
biological_process	GO:0006559	L-phenylalanine catabolic process	0	1	0	0.81703	1	1	1
biological_process	GO:0006570	tyrosine metabolic process	0	1	0	0.545301	1	1	1
molecular_function	GO:0004334	fumarylacetoacetase activity	0	2	0	0.669076	1	1	1
biological_process	GO:0009072	aromatic amino acid family metabolic process	0	4	0	0.00340965	1	0.245	1
biological_process	GO:0009584	detection of visible light	0	1	0	0.81703	1	1	1
biological_process	GO:0018298	protein-chromophore linkage	0	1	0	0.81703	1	1	1
biological_process	GO:0000288	nuclear-transcribed mRNA catabolic process, deadenylation-dependent decay	0	2	0	0.954441	0.228189	1	1
cellular_component	GO:1990904	ribonucleoprotein complex	0	7	0	0.0322742	0.985179	0.584	1
biological_process	GO:0034227	tRNA thio-modification	0	3	0	0.363855	1	1	1
cellular_component	GO:1990316	Atg1/ULK1 kinase complex	0	2	0	0.683618	1	1	1
biological_process	GO:0019915	lipid storage	0	1	0	0.81703	1	1	1
biological_process	GO:0006417	regulation of translation	0	2	0	0.926181	0.186116	1	1
molecular_function	GO:0016903	oxidoreductase activity, acting on the aldehyde or oxo group of donors	0	1	0	0.0108383	0.99871	0.53	1
molecular_function	GO:0004053	arginase activity	0	2	0	0.669076	1	1	1
molecular_function	GO:0016813	hydrolase activity, acting on carbon-nitrogen (but not peptide) bonds, in linear amidines	0	2	0	0.447586	1	1	1
biological_process	GO:0006525	arginine metabolic process	0	3	0	0.161882	1	1	1
molecular_function	GO:0047750	cholestenol delta-isomerase activity	0	3	0	0.547249	1	1	1
biological_process	GO:0016125	sterol metabolic process	0	3	0	0.297191	1	1	1
molecular_function	GO:0016799	hydrolase activity, hydrolyzing N-glycosyl compounds	0	3	0	0.299366	1	1	1
molecular_function	GO:0008425	2-polyprenyl-6-methoxy-1,4-benzoquinone methyltransferase activity	0	1	0	0.817988	1	1	1
molecular_function	GO:0008686	3,4-dihydroxy-2-butanone-4-phosphate synthase activity	0	1	0	0.817988	1	1	1
molecular_function	GO:0017061	S-methyl-5-thioadenosine phosphorylase activity	0	1	0	0.817988	1	1	1
molecular_function	GO:0016763	pentosyltransferase activity	0	7	0	0.0598075	1	0.997	1
biological_process	GO:0009254	peptidoglycan turnover	0	2	0	0.667498	1	1	1
biological_process	GO:0006040	amino sugar metabolic process	0	2	0	0.325828	0.91187	1	1
molecular_function	GO:0016888	endodeoxyribonuclease activity, producing 5'-phosphomonoesters	0	1	0	0.91273	0.452751	1	1
molecular_function	GO:0016812	hydrolase activity, acting on carbon-nitrogen (but not peptide) bonds, in cyclic amides	0	1	0	0.669076	1	1	1
cellular_component	GO:0031307	integral component of mitochondrial outer membrane	0	2	0	0.683618	1	1	1
molecular_function	GO:0004482	mRNA (guanine-N7-)-methyltransferase activity	0	1	0	0.817988	1	1	1
biological_process	GO:0006370	7-methylguanosine mRNA capping	0	2	0	0.667498	1	1	1
molecular_function	GO:0033961	cis-stilbene-oxide hydrolase activity	0	4	0	0.447586	1	1	1
molecular_function	GO:0004174	electron-transferring-flavoprotein dehydrogenase activity	0	2	0	0.669076	1	1	1
molecular_function	GO:0004396	hexokinase activity	0	8	0	0.200195	1	1	1
molecular_function	GO:0005536	glucose binding	0	8	0	0.200195	1	1	1
biological_process	GO:0001678	cellular glucose homeostasis	0	8	0	0.132191	1	1	1
molecular_function	GO:0004342	glucosamine-6-phosphate deaminase activity	0	3	0	0.547249	1	1	1
molecular_function	GO:0008531	riboflavin kinase activity	0	2	0	0.669076	1	1	1
cellular_component	GO:0005673	transcription factor TFIIE complex	0	1	0	0.826852	1	1	1
molecular_function	GO:0008757	S-adenosylmethionine-dependent methyltransferase activity	0	3	0	0.232338	0.890344	1	1
biological_process	GO:0006656	phosphatidylcholine biosynthetic process	0	1	0	0.81703	1	1	1
molecular_function	GO:0015369	calcium:proton antiporter activity	0	2	0	0.669076	1	1	1
cellular_component	GO:0005965	protein farnesyltransferase complex	0	1	0	0.826852	1	1	1
biological_process	GO:0018343	protein farnesylation	0	1	0	0.81703	1	1	1
molecular_function	GO:0070569	uridylyltransferase activity	0	2	0	0.547249	1	1	1
molecular_function	GO:0004791	thioredoxin-disulfide reductase activity	0	1	0	0.817988	1	1	1
biological_process	GO:0019430	removal of superoxide radicals	0	1	0	0.81703	1	1	1
molecular_function	GO:0004399	histidinol dehydrogenase activity	0	1	0	0.817988	1	1	1
molecular_function	GO:0004636	phosphoribosyl-ATP diphosphatase activity	0	1	0	0.817988	1	1	1
molecular_function	GO:0004635	phosphoribosyl-AMP cyclohydrolase activity	0	1	0	0.817988	1	1	1
molecular_function	GO:0009013	succinate-semialdehyde dehydrogenase [NAD(P)+] activity	0	1	0	0.817988	1	1	1
biological_process	GO:0009450	gamma-aminobutyric acid catabolic process	0	1	0	0.81703	1	1	1
molecular_function	GO:0004724	protein serine/threonine phosphatase activity	0	1	0	NA	NA	NA	NA
biological_process	GO:0031145	anaphase-promoting complex-dependent catabolic process	0	3	0	0.545301	1	1	1
cellular_component	GO:0034998	oligosaccharyltransferase I complex	0	1	0	0.826852	1	1	1
molecular_function	GO:0004799	thymidylate synthase activity	0	1	0	0.817988	1	1	1
biological_process	GO:0006231	dTMP biosynthetic process	0	1	0	0.81703	1	1	1
molecular_function	GO:0004310	farnesyl-diphosphate farnesyltransferase activity	0	1	0	0.817988	1	1	1
molecular_function	GO:0051996	squalene synthase activity	0	1	0	0.817988	1	1	1
biological_process	GO:0008610	lipid biosynthetic process	0	7	0	0.0028763	0.999046	0.207	1
biological_process	GO:0006696	ergosterol biosynthetic process	0	1	0	0.81703	1	1	1
molecular_function	GO:0004379	glycylpeptide N-tetradecanoyltransferase activity	0	1	0	0.817988	1	1	1
biological_process	GO:0006499	N-terminal protein myristoylation	0	1	0	0.81703	1	1	1
molecular_function	GO:0016603	glutaminyl-peptide cyclotransferase activity	0	1	0	0.817988	1	1	1
cellular_component	GO:0033255	SAS acetyltransferase complex	0	1	0	0.826852	1	1	1
biological_process	GO:0106035	protein maturation by [4Fe-4S] cluster transfer	0	1	0	0.81703	1	1	1
molecular_function	GO:0000104	succinate dehydrogenase activity	0	2	0	0.669076	1	1	1
biological_process	GO:0034477	U6 snRNA 3'-end processing	0	1	0	0.81703	1	1	1
molecular_function	GO:0016538	cyclin-dependent protein serine/threonine kinase regulator activity	0	2	0	0.547249	1	1	1
molecular_function	GO:0016671	oxidoreductase activity, acting on a sulfur group of donors, disulfide as acceptor	0	3	0	0.366057	1	1	1
cellular_component	GO:0034272	phosphatidylinositol 3-kinase complex, class III, type II	0	1	0	0.826852	1	1	1
molecular_function	GO:0003884	D-amino-acid oxidase activity	0	4	0	0.447586	1	1	1
biological_process	GO:0046416	D-amino acid metabolic process	0	4	0	0.445447	1	1	1
cellular_component	GO:0030136	clathrin-coated vesicle	0	2	0	0.651543	0.736301	1	1
molecular_function	GO:0005545	1-phosphatidylinositol binding	0	2	0	0.669076	1	1	1
biological_process	GO:0048268	clathrin coat assembly	0	2	0	0.667498	1	1	1
cellular_component	GO:0005675	transcription factor TFIIH holo complex	0	2	0	0.683618	1	1	1
molecular_function	GO:0061575	cyclin-dependent protein serine/threonine kinase activator activity	0	1	0	0.817988	1	1	1
biological_process	GO:0045737	positive regulation of cyclin-dependent protein serine/threonine kinase activity	0	1	0	0.81703	1	1	1
molecular_function	GO:0046923	ER retention sequence binding	0	4	0	0.447586	1	1	1
biological_process	GO:0006621	protein retention in ER lumen	0	4	0	0.445447	1	1	1
molecular_function	GO:0004455	ketol-acid reductoisomerase activity	0	1	0	0.817988	1	1	1
molecular_function	GO:0004100	chitin synthase activity	0	4	0	0.447586	1	1	1
biological_process	GO:0006031	chitin biosynthetic process	0	4	0	0.445447	1	1	1
biological_process	GO:0019441	tryptophan catabolic process to kynurenine	0	3	0	0.545301	1	1	1
molecular_function	GO:0008073	ornithine decarboxylase inhibitor activity	0	1	0	0.817988	1	1	1
molecular_function	GO:0000107	imidazoleglycerol-phosphate synthase activity	0	2	0	0.669076	1	1	1
molecular_function	GO:0016833	oxo-acid-lyase activity	0	2	0	0.699513	0.700634	1	1
molecular_function	GO:0000179	rRNA (adenine-N6,N6-)-dimethyltransferase activity	0	1	0	0.817988	1	1	1
molecular_function	GO:0008649	rRNA methyltransferase activity	0	2	0	0.547249	1	1	1
biological_process	GO:0000154	rRNA modification	0	1	0	0.545301	1	1	1
cellular_component	GO:0035658	Mon1-Ccz1 complex	0	1	0	0.826852	1	1	1
molecular_function	GO:0004413	homoserine kinase activity	0	1	0	0.817988	1	1	1
biological_process	GO:0006566	threonine metabolic process	0	1	0	0.81703	1	1	1
molecular_function	GO:0004726	non-membrane spanning protein tyrosine phosphatase activity	0	1	0	0.817988	1	1	1
molecular_function	GO:0004450	isocitrate dehydrogenase (NADP+) activity	0	1	0	0.817988	1	1	1
biological_process	GO:0006102	isocitrate metabolic process	0	1	0	0.81703	1	1	1
molecular_function	GO:0051499	D-aminoacyl-tRNA deacylase activity	0	1	0	0.817988	1	1	1
molecular_function	GO:0042284	sphingolipid delta-4 desaturase activity	0	2	0	0.669076	1	1	1
biological_process	GO:0030148	sphingolipid biosynthetic process	0	2	0	0.667498	1	1	1
molecular_function	GO:0031418	L-ascorbic acid binding	0	5	0	0.366057	1	1	1
molecular_function	GO:0015036	disulfide oxidoreductase activity	0	1	0	0.0326703	1	0.933	1
molecular_function	GO:0004084	branched-chain-amino-acid transaminase activity	0	2	0	0.669076	1	1	1
biological_process	GO:0009081	branched-chain amino acid metabolic process	0	2	0	0.429106	0.867809	1	1
cellular_component	GO:0005856	cytoskeleton	0	3	0	0.872705	0.212401	1	1
biological_process	GO:0007015	actin filament organization	0	5	0	0.131788	0.973923	1	1
biological_process	GO:0042981	regulation of apoptotic process	0	2	0	0.667498	1	1	1
molecular_function	GO:0004888	transmembrane signaling receptor activity	0	5	0	0.784657	0.507851	1	1
biological_process	GO:0007166	cell surface receptor signaling pathway	0	5	0	0.363855	1	1	1
molecular_function	GO:0004815	aspartate-tRNA ligase activity	0	3	0	0.547249	1	1	1
biological_process	GO:0006422	aspartyl-tRNA aminoacylation	0	3	0	0.545301	1	1	1
molecular_function	GO:0015113	nitrite transmembrane transporter activity	0	1	0	0.817988	1	1	1
molecular_function	GO:0015112	nitrate transmembrane transporter activity	0	1	0	0.817988	1	1	1
biological_process	GO:0015706	nitrate transport	0	1	0	0.81703	1	1	1
biological_process	GO:0015707	nitrite transport	0	1	0	0.81703	1	1	1
molecular_function	GO:0043546	molybdopterin cofactor binding	0	1	0	0.817988	1	1	1
molecular_function	GO:0000034	adenine deaminase activity	0	1	0	0.817988	1	1	1
biological_process	GO:0006146	adenine catabolic process	0	1	0	0.81703	1	1	1
molecular_function	GO:0004055	argininosuccinate synthase activity	0	2	0	0.669076	1	1	1
cellular_component	GO:0048476	Holliday junction resolvase complex	0	1	0	0.826852	1	1	1
molecular_function	GO:0003862	3-isopropylmalate dehydrogenase activity	0	2	0	0.669076	1	1	1
molecular_function	GO:0004831	tyrosine-tRNA ligase activity	0	3	0	0.547249	1	1	1
biological_process	GO:0006437	tyrosyl-tRNA aminoacylation	0	3	0	0.545301	1	1	1
biological_process	GO:0008202	steroid metabolic process	0	2	0	0.0881303	1	0.999	1
biological_process	GO:0009249	protein lipoylation	0	2	0	0.667498	1	1	1
molecular_function	GO:0004378	GDP-Man:Man1GlcNAc2-PP-Dol alpha-1,3-mannosyltransferase activity	0	1	0	0.817988	1	1	1
biological_process	GO:0045047	protein targeting to ER	0	2	0	0.619136	0.674172	1	1
molecular_function	GO:0004351	glutamate decarboxylase activity	0	4	0	0.447586	1	1	1
biological_process	GO:0006536	glutamate metabolic process	0	4	0	0.198231	1	1	1
biological_process	GO:0000055	ribosomal large subunit export from nucleus	0	2	0	0.667498	1	1	1
biological_process	GO:0042273	ribosomal large subunit biogenesis	0	2	0	0.489019	0.838118	1	1
cellular_component	GO:0000151	ubiquitin ligase complex	0	1	0	0.273581	0.930795	1	1
molecular_function	GO:0034450	ubiquitin-ubiquitin ligase activity	0	1	0	0.817988	1	1	1
biological_process	GO:0051321	meiotic cell cycle	0	1	0	0.833342	0.445806	1	1
biological_process	GO:0090173	regulation of synaptonemal complex assembly	0	1	0	0.81703	1	1	1
biological_process	GO:0045132	meiotic chromosome segregation	0	3	0	0.297191	1	1	1
cellular_component	GO:0008274	gamma-tubulin large complex	0	2	0	NA	NA	NA	NA
biological_process	GO:0033566	gamma-tubulin complex localization	0	2	0	0.667498	1	1	1
biological_process	GO:0006493	protein O-linked glycosylation	0	3	0	0.545301	1	1	1
molecular_function	GO:0004108	citrate (Si)-synthase activity	0	1	0	0.817988	1	1	1
biological_process	GO:0006101	citrate metabolic process	0	1	0	0.81703	1	1	1
molecular_function	GO:0016040	glutamate synthase (NADH) activity	0	1	0	0.817988	1	1	1
molecular_function	GO:0015930	glutamate synthase activity	0	1	0	0.817988	1	1	1
molecular_function	GO:0016638	oxidoreductase activity, acting on the CH-NH2 group of donors	0	3	0	0.517468	0.753308	1	1
biological_process	GO:0006537	glutamate biosynthetic process	0	1	0	0.81703	1	1	1
molecular_function	GO:0003873	6-phosphofructo-2-kinase activity	0	3	0	0.547249	1	1	1
biological_process	GO:0006003	fructose 2,6-bisphosphate metabolic process	0	3	0	0.545301	1	1	1
biological_process	GO:0006000	fructose metabolic process	0	3	0	0.545301	1	1	1
molecular_function	GO:0004826	phenylalanine-tRNA ligase activity	0	5	0	0.366057	1	1	1
biological_process	GO:0006432	phenylalanyl-tRNA aminoacylation	0	5	0	0.363855	1	1	1
biological_process	GO:0019722	calcium-mediated signaling	0	2	0	0.667498	1	1	1
biological_process	GO:0031591	wybutosine biosynthetic process	0	1	0	0.81703	1	1	1
molecular_function	GO:0047389	glycerophosphocholine phosphodiesterase activity	0	1	0	0.817988	1	1	1
biological_process	GO:0046475	glycerophospholipid catabolic process	0	1	0	0.81703	1	1	1
cellular_component	GO:0000506	glycosylphosphatidylinositol-N-acetylglucosaminyltransferase (GPI-GnT) complex	0	1	0	0.826852	1	1	1
molecular_function	GO:0032549	ribonucleoside binding	0	3	0	0.547249	1	1	1
biological_process	GO:0051568	histone H3-K4 methylation	0	1	0	0.81703	1	1	1
cellular_component	GO:0070824	SHREC complex	0	2	0	0.683618	1	1	1
biological_process	GO:0006342	heterochromatin assembly	0	2	0	NA	NA	NA	NA
molecular_function	GO:0003958	NADPH-hemoprotein reductase activity	0	5	0	0.366057	1	1	1
molecular_function	GO:0120013	lipid transfer activity	0	1	0	0.817988	1	1	1
biological_process	GO:0120009	intermembrane lipid transfer	0	1	0	0.81703	1	1	1
molecular_function	GO:0033897	ribonuclease T2 activity	0	4	0	0.447586	1	1	1
molecular_function	GO:0008897	holo-[acyl-carrier-protein] synthase activity	0	2	0	0.669076	1	1	1
biological_process	GO:0042759	long-chain fatty acid biosynthetic process	0	1	0	0.81703	1	1	1
biological_process	GO:0000266	mitochondrial fission	0	1	0	0.81703	1	1	1
molecular_function	GO:0005247	voltage-gated chloride channel activity	0	3	0	0.547249	1	1	1
biological_process	GO:0006821	chloride transport	0	3	0	0.545301	1	1	1
molecular_function	GO:0004620	phospholipase activity	0	2	0	0.285374	0.926844	1	1
biological_process	GO:0009395	phospholipid catabolic process	0	2	0	0.844863	0.554553	1	1
molecular_function	GO:0070330	aromatase activity	0	2	0	0.669076	1	1	1
molecular_function	GO:0008934	inositol monophosphate 1-phosphatase activity	0	1	0	0.817988	1	1	1
biological_process	GO:0046855	inositol phosphate dephosphorylation	0	1	0	0.81703	1	1	1
biological_process	GO:0006452	translational frameshifting	0	2	0	0.667498	1	1	1
biological_process	GO:0045901	positive regulation of translational elongation	0	2	0	0.667498	1	1	1
biological_process	GO:0045905	positive regulation of translational termination	0	2	0	0.667498	1	1	1
molecular_function	GO:0004121	cystathionine beta-lyase activity	0	1	0	0.817988	1	1	1
biological_process	GO:0071266	'de novo' L-methionine biosynthetic process	0	1	0	0.81703	1	1	1
biological_process	GO:0007010	cytoskeleton organization	0	1	0	0.535231	0.639124	1	1
cellular_component	GO:0033551	monopolin complex	0	1	0	0.826852	1	1	1
biological_process	GO:0022904	respiratory electron transport chain	0	1	0	0.697177	0.702809	1	1
cellular_component	GO:0035098	ESC/E(Z) complex	0	1	0	0.826852	1	1	1
biological_process	GO:0016571	histone methylation	0	1	0	0.782307	0.510981	1	1
molecular_function	GO:0001181	RNA polymerase I general transcription initiation factor activity	0	1	0	0.817988	1	1	1
molecular_function	GO:0001164	RNA polymerase I core promoter sequence-specific DNA binding	0	1	0	0.817988	1	1	1
biological_process	GO:0006361	transcription initiation from RNA polymerase I promoter	0	1	0	0.81703	1	1	1
molecular_function	GO:0005319	lipid transporter activity	0	1	0	0.996146	0.0222098	1	0.98
biological_process	GO:0006869	lipid transport	0	1	0	0.980373	0.071878	1	1
molecular_function	GO:0051377	mannose-ethanolamine phosphotransferase activity	0	4	0	0.447586	1	1	1
biological_process	GO:0000379	tRNA-type intron splice site recognition and cleavage	0	1	0	0.81703	1	1	1
biological_process	GO:0044249	cellular biosynthetic process	0	4	0	0.47695	0.559272	1	1
biological_process	GO:0009156	ribonucleoside monophosphate biosynthetic process	0	3	0	0.565454	0.71774	1	1
biological_process	GO:0006513	protein monoubiquitination	0	1	0	0.545301	1	1	1
biological_process	GO:0006301	postreplication repair	0	1	0	0.844863	0.554553	1	1
cellular_component	GO:0043625	delta DNA polymerase complex	0	2	0	0.683618	1	1	1
molecular_function	GO:0004751	ribose-5-phosphate isomerase activity	0	1	0	0.817988	1	1	1
biological_process	GO:0009052	pentose-phosphate shunt, non-oxidative branch	0	1	0	0.81703	1	1	1
cellular_component	GO:0009337	sulfite reductase complex (NADPH)	0	1	0	0.826852	1	1	1
molecular_function	GO:0004783	sulfite reductase (NADPH) activity	0	1	0	0.817988	1	1	1
biological_process	GO:0008652	cellular amino acid biosynthetic process	0	5	0	0.00372037	0.999047	0.26	1
cellular_component	GO:0030122	AP-2 adaptor complex	0	2	0	0.683618	1	1	1
molecular_function	GO:0035615	clathrin adaptor activity	0	2	0	0.669076	1	1	1
biological_process	GO:0072583	clathrin-dependent endocytosis	0	2	0	0.667498	1	1	1
molecular_function	GO:0004557	alpha-galactosidase activity	0	2	0	0.669076	1	1	1
cellular_component	GO:0000776	kinetochore	0	5	0	0.859347	0.292326	1	1
molecular_function	GO:0019237	centromeric DNA binding	0	1	0	0.817988	1	1	1
biological_process	GO:0051382	kinetochore assembly	0	4	0	0.445447	1	1	1
biological_process	GO:0034220	ion transmembrane transport	0	1	0	0.122478	0.935637	1	1
biological_process	GO:0032366	intracellular sterol transport	0	1	0	0.81703	1	1	1
molecular_function	GO:0008963	phospho-N-acetylmuramoyl-pentapeptide-transferase activity	0	1	0	0.817988	1	1	1
molecular_function	GO:0003975	UDP-N-acetylglucosamine-dolichyl-phosphate N-acetylglucosaminephosphotransferase activity	0	1	0	0.817988	1	1	1
molecular_function	GO:0004449	isocitrate dehydrogenase (NAD+) activity	0	3	0	0.547249	1	1	1
molecular_function	GO:0004489	methylenetetrahydrofolate reductase (NAD(P)H) activity	0	2	0	0.669076	1	1	1
biological_process	GO:0006555	methionine metabolic process	0	2	0	0.242726	1	1	1
molecular_function	GO:0004106	chorismate mutase activity	0	2	0	0.669076	1	1	1
biological_process	GO:0046417	chorismate metabolic process	0	1	0	0.81703	1	1	1
biological_process	GO:0000338	protein deneddylation	0	3	0	0.545301	1	1	1
molecular_function	GO:0003923	GPI-anchor transamidase activity	0	1	0	0.817988	1	1	1
molecular_function	GO:0004164	diphthine synthase activity	0	1	0	0.817988	1	1	1
cellular_component	GO:0031461	cullin-RING ubiquitin ligase complex	0	2	0	0.358036	0.898529	1	1
molecular_function	GO:0004645	1,4-alpha-oligoglucan phosphorylase activity	0	1	0	0.817988	1	1	1
molecular_function	GO:0008184	glycogen phosphorylase activity	0	1	0	0.817988	1	1	1
molecular_function	GO:0004733	pyridoxamine-phosphate oxidase activity	0	2	0	0.669076	1	1	1
biological_process	GO:0008615	pyridoxine biosynthetic process	0	2	0	0.667498	1	1	1
molecular_function	GO:0016743	carboxyl- or carbamoyltransferase activity	0	3	0	0.547249	1	1	1
molecular_function	GO:0016597	amino acid binding	0	3	0	0.547249	1	1	1
molecular_function	GO:0004070	aspartate carbamoyltransferase activity	0	2	0	0.669076	1	1	1
molecular_function	GO:0004088	carbamoyl-phosphate synthase (glutamine-hydrolyzing) activity	0	2	0	0.669076	1	1	1
biological_process	GO:0006541	glutamine metabolic process	0	2	0	0.363855	1	1	1
molecular_function	GO:0004400	histidinol-phosphate transaminase activity	0	1	0	0.817988	1	1	1
molecular_function	GO:0008124	4-alpha-hydroxytetrahydrobiopterin dehydratase activity	0	1	0	0.817988	1	1	1
biological_process	GO:0006729	tetrahydrobiopterin biosynthetic process	0	1	0	0.81703	1	1	1
cellular_component	GO:0005742	mitochondrial outer membrane translocase complex	0	2	0	0.565141	1	1	1
biological_process	GO:0006605	protein targeting	0	2	0	0.360876	0.794492	1	1
molecular_function	GO:0004631	phosphomevalonate kinase activity	0	2	0	0.669076	1	1	1
biological_process	GO:0006695	cholesterol biosynthetic process	0	1	0	0.81703	1	1	1
biological_process	GO:0009966	regulation of signal transduction	0	1	0	0.999296	0.00304801	1	0.419
molecular_function	GO:0004176	ATP-dependent peptidase activity	0	4	0	0.447586	1	1	1
biological_process	GO:0006515	protein quality control for misfolded or incompletely synthesized proteins	0	4	0	0.363855	1	1	1
molecular_function	GO:0016717	oxidoreductase activity, acting on paired donors, with oxidation of a pair of donors resulting in the reduction of molecular oxygen to two molecules of water	0	2	0	0.447586	1	1	1
molecular_function	GO:0004768	stearoyl-CoA 9-desaturase activity	0	1	0	0.817988	1	1	1
biological_process	GO:0006636	unsaturated fatty acid biosynthetic process	0	1	0	0.81703	1	1	1
molecular_function	GO:0071933	Arp2/3 complex binding	0	1	0	0.817988	1	1	1
biological_process	GO:0034316	negative regulation of Arp2/3 complex-mediated actin nucleation	0	1	0	0.81703	1	1	1
molecular_function	GO:0019135	deoxyhypusine monooxygenase activity	0	1	0	0.817988	1	1	1
biological_process	GO:0008612	peptidyl-lysine modification to peptidyl-hypusine	0	2	0	0.667498	1	1	1
molecular_function	GO:0004004	RNA helicase activity	0	1	0	NA	NA	NA	NA
molecular_function	GO:0008022	protein C-terminus binding	0	1	0	0.817988	1	1	1
molecular_function	GO:0048487	beta-tubulin binding	0	2	0	0.669076	1	1	1
biological_process	GO:0007021	tubulin complex assembly	0	2	0	0.667498	1	1	1
molecular_function	GO:0016428	tRNA (cytosine-5-)-methyltransferase activity	0	2	0	0.669076	1	1	1
molecular_function	GO:0004608	phosphatidylethanolamine N-methyltransferase activity	0	2	0	0.669076	1	1	1
biological_process	GO:0006644	phospholipid metabolic process	0	4	0	0.0626776	0.97002	0.999	1
molecular_function	GO:0004809	tRNA (guanine-N2-)-methyltransferase activity	0	1	0	0.817988	1	1	1
molecular_function	GO:0003848	2-amino-4-hydroxy-6-hydroxymethyldihydropteridine diphosphokinase activity	0	1	0	0.817988	1	1	1
molecular_function	GO:0004156	dihydropteroate synthase activity	0	1	0	0.817988	1	1	1
biological_process	GO:0042558	pteridine-containing compound metabolic process	0	1	0	0.28226	0.928047	1	1
molecular_function	GO:0000062	fatty-acyl-CoA binding	0	2	0	0.669076	1	1	1
biological_process	GO:0006897	endocytosis	0	5	0	0.242726	1	1	1
molecular_function	GO:0004452	isopentenyl-diphosphate delta-isomerase activity	0	1	0	0.817988	1	1	1
molecular_function	GO:0043023	ribosomal large subunit binding	0	1	0	0.817988	1	1	1
molecular_function	GO:0008703	5-amino-6-(5-phosphoribosylamino)uracil reductase activity	0	1	0	0.817988	1	1	1
molecular_function	GO:0004747	ribokinase activity	0	1	0	0.817988	1	1	1
biological_process	GO:0006014	D-ribose metabolic process	0	1	0	0.81703	1	1	1
molecular_function	GO:0005092	GDP-dissociation inhibitor activity	0	3	0	0.447586	1	1	1
molecular_function	GO:0005093	Rab GDP-dissociation inhibitor activity	0	3	0	0.547249	1	1	1
cellular_component	GO:0005761	mitochondrial ribosome	0	1	0	0.721166	0.680895	1	1
molecular_function	GO:0015297	antiporter activity	0	3	0	0.677006	0.622046	1	1
molecular_function	GO:0042910	xenobiotic transmembrane transporter activity	0	2	0	0.669076	1	1	1
cellular_component	GO:0043189	H4/H2A histone acetyltransferase complex	0	1	0	0.757229	0.538266	1	1
molecular_function	GO:0004520	endodeoxyribonuclease activity	0	2	0	0.835243	0.442849	1	1
molecular_function	GO:0004000	adenosine deaminase activity	0	2	0	0.669076	1	1	1
cellular_component	GO:0016035	zeta DNA polymerase complex	0	2	0	0.683618	1	1	1
biological_process	GO:0019985	translesion synthesis	0	2	0	0.911894	0.454699	1	1
molecular_function	GO:0000386	second spliceosomal transesterification activity	0	1	0	0.817988	1	1	1
molecular_function	GO:0030628	pre-mRNA 3'-splice site binding	0	1	0	0.817988	1	1	1
biological_process	GO:0034599	cellular response to oxidative stress	0	4	0	0.363855	1	1	1
molecular_function	GO:0004781	sulfate adenylyltransferase (ATP) activity	0	1	0	0.817988	1	1	1
molecular_function	GO:0047547	2-methylcitrate dehydratase activity	0	2	0	0.669076	1	1	1
biological_process	GO:0019629	propionate catabolic process, 2-methylcitrate cycle	0	2	0	0.667498	1	1	1
biological_process	GO:0043461	proton-transporting ATP synthase complex assembly	0	2	0	0.545301	1	1	1
molecular_function	GO:0050483	IMP 5'-nucleotidase activity	0	1	0	0.817988	1	1	1
biological_process	GO:0006190	inosine salvage	0	1	0	0.81703	1	1	1
biological_process	GO:0009117	nucleotide metabolic process	0	2	0	0.00484606	0.998319	0.304	1
molecular_function	GO:0004506	squalene monooxygenase activity	0	1	0	0.817988	1	1	1
biological_process	GO:0016126	sterol biosynthetic process	0	1	0	0.545301	1	1	1
molecular_function	GO:0004430	1-phosphatidylinositol 4-kinase activity	0	1	0	0.817988	1	1	1
cellular_component	GO:0000178	exosome (RNase complex)	0	6	0	0.263699	1	1	1
biological_process	GO:0001682	tRNA 5'-leader removal	0	1	0	0.81703	1	1	1
molecular_function	GO:0008521	acetyl-CoA transmembrane transporter activity	0	1	0	0.817988	1	1	1
biological_process	GO:0034508	centromere complex assembly	0	3	0	0.242726	1	1	1
molecular_function	GO:0004556	alpha-amylase activity	0	1	0	0.817988	1	1	1
biological_process	GO:0048478	replication fork protection	0	1	0	0.81703	1	1	1
biological_process	GO:0000076	DNA replication checkpoint signaling	0	1	0	0.81703	1	1	1
molecular_function	GO:0004739	pyruvate dehydrogenase (acetyl-transferring) activity	0	3	0	0.547249	1	1	1
biological_process	GO:0006086	acetyl-CoA biosynthetic process from pyruvate	0	3	0	0.545301	1	1	1
cellular_component	GO:0032592	integral component of mitochondrial membrane	0	2	0	0.806661	0.479167	1	1
biological_process	GO:0055088	lipid homeostasis	0	5	0	0.297191	1	1	1
biological_process	GO:0071786	endoplasmic reticulum tubular network organization	0	1	0	0.81703	1	1	1
molecular_function	GO:0019825	oxygen binding	0	2	0	0.669076	1	1	1
molecular_function	GO:0008941	nitric oxide dioxygenase activity	0	1	0	0.817988	1	1	1
biological_process	GO:0051409	response to nitrosative stress	0	1	0	0.81703	1	1	1
cellular_component	GO:0031965	nuclear membrane	0	3	0	0.386115	1	1	1
cellular_component	GO:0005635	nuclear envelope	0	3	0	0.99203	0.0320492	1	0.979
biological_process	GO:0006998	nuclear envelope organization	0	3	0	0.545301	1	1	1
molecular_function	GO:0016657	oxidoreductase activity, acting on NAD(P)H, nitrogenous group as acceptor	0	2	0	0.669076	1	1	1
molecular_function	GO:0004364	glutathione transferase activity	0	5	0	0.366057	1	1	1
cellular_component	GO:0033573	high-affinity iron permease complex	0	2	0	0.683618	1	1	1
molecular_function	GO:0005381	iron ion transmembrane transporter activity	0	2	0	0.669076	1	1	1
biological_process	GO:0034755	iron ion transmembrane transport	0	2	0	0.667498	1	1	1
molecular_function	GO:0004356	glutamate-ammonia ligase activity	0	3	0	0.547249	1	1	1
biological_process	GO:0006542	glutamine biosynthetic process	0	3	0	0.545301	1	1	1
biological_process	GO:0018279	protein N-linked glycosylation via asparagine	0	1	0	0.81703	1	1	1
molecular_function	GO:0050023	L-fuconate dehydratase activity	0	2	0	0.669076	1	1	1
biological_process	GO:0009063	cellular amino acid catabolic process	0	3	0	0.0260774	1	0.909	1
biological_process	GO:0010255	glucose mediated signaling pathway	0	2	0	0.667498	1	1	1
biological_process	GO:0051594	detection of glucose	0	2	0	0.667498	1	1	1
biological_process	GO:0000350	generation of catalytic spliceosome for second transesterification step	0	1	0	0.81703	1	1	1
cellular_component	GO:0071439	clathrin complex	0	1	0	0.826852	1	1	1
cellular_component	GO:0030130	clathrin coat of trans-Golgi network vesicle	0	2	0	0.920571	0.434859	1	1
cellular_component	GO:0030132	clathrin coat of coated pit	0	2	0	0.467152	1	1	1
molecular_function	GO:0032051	clathrin light chain binding	0	1	0	0.817988	1	1	1
molecular_function	GO:0003830	beta-1,4-mannosylglycoprotein 4-beta-N-acetylglucosaminyltransferase activity	0	1	0	0.817988	1	1	1
cellular_component	GO:0005787	signal peptidase complex	0	3	0	0.565141	1	1	1
biological_process	GO:0006465	signal peptide processing	0	5	0	0.363855	1	1	1
molecular_function	GO:0042281	dolichyl pyrophosphate Man9GlcNAc2 alpha-1,3-glucosyltransferase activity	0	2	0	0.669076	1	1	1
biological_process	GO:0071467	cellular response to pH	0	1	0	0.81703	1	1	1
molecular_function	GO:0008869	galactonate dehydratase activity	0	1	0	0.817988	1	1	1
biological_process	GO:0034194	D-galactonate catabolic process	0	1	0	0.81703	1	1	1
molecular_function	GO:0004764	shikimate 3-dehydrogenase (NADP+) activity	0	5	0	0.366057	1	1	1
molecular_function	GO:0008821	crossover junction endodeoxyribonuclease activity	0	2	0	0.669076	1	1	1
cellular_component	GO:0043231	intracellular membrane-bounded organelle	0	2	0	1	3.15002e-11	1	0
molecular_function	GO:0016624	oxidoreductase activity, acting on the aldehyde or oxo group of donors, disulfide as acceptor	0	3	0	0.447586	1	1	1
molecular_function	GO:0004140	dephospho-CoA kinase activity	0	1	0	0.817988	1	1	1
biological_process	GO:0019538	protein metabolic process	0	1	0	0.174249	0.851427	1	1
molecular_function	GO:0004664	prephenate dehydratase activity	0	1	0	0.817988	1	1	1
biological_process	GO:0009094	L-phenylalanine biosynthetic process	0	1	0	0.81703	1	1	1
biological_process	GO:0000056	ribosomal small subunit export from nucleus	0	1	0	0.81703	1	1	1
cellular_component	GO:0005846	nuclear cap binding complex	0	2	0	0.683618	1	1	1
molecular_function	GO:0000339	RNA cap binding	0	2	0	0.547249	1	1	1
molecular_function	GO:0033819	lipoyl(octanoyl) transferase activity	0	1	0	0.817988	1	1	1
molecular_function	GO:0004801	transaldolase activity	0	1	0	0.817988	1	1	1
biological_process	GO:0006098	pentose-phosphate shunt	0	5	0	0.297191	1	1	1
biological_process	GO:0042779	tRNA 3'-trailer cleavage	0	1	0	0.81703	1	1	1
biological_process	GO:0006096	glycolytic process	0	11	0	0.107938	1	1	1
cellular_component	GO:0005785	signal recognition particle receptor complex	0	1	0	0.826852	1	1	1
molecular_function	GO:0004197	cysteine-type endopeptidase activity	0	1	0	0.955048	0.226299	1	1
molecular_function	GO:0004056	argininosuccinate lyase activity	0	1	0	0.817988	1	1	1
biological_process	GO:0042450	arginine biosynthetic process via ornithine	0	1	0	0.81703	1	1	1
molecular_function	GO:0016303	1-phosphatidylinositol-3-kinase activity	0	2	0	0.669076	1	1	1
molecular_function	GO:0003844	1,4-alpha-glucan branching enzyme activity	0	2	0	0.669076	1	1	1
biological_process	GO:0005978	glycogen biosynthetic process	0	3	0	0.545301	1	1	1
molecular_function	GO:0016879	ligase activity, forming carbon-nitrogen bonds	0	1	0	0.633318	0.561271	1	1
molecular_function	GO:0008460	dTDP-glucose 4,6-dehydratase activity	0	1	0	0.817988	1	1	1
biological_process	GO:0009225	nucleotide-sugar metabolic process	0	1	0	0.198231	1	1	1
biological_process	GO:0007249	I-kappaB kinase/NF-kappaB signaling	0	1	0	0.81703	1	1	1
biological_process	GO:0045721	negative regulation of gluconeogenesis	0	1	0	0.81703	1	1	1
molecular_function	GO:0004535	poly(A)-specific ribonuclease activity	0	1	0	0.817988	1	1	1
molecular_function	GO:0046975	histone methyltransferase activity (H3-K36 specific)	0	1	0	0.817988	1	1	1
biological_process	GO:0010452	histone H3-K36 methylation	0	1	0	0.81703	1	1	1
biological_process	GO:0006354	DNA-templated transcription, elongation	0	1	0	0.374713	0.892062	1	1
molecular_function	GO:0003867	4-aminobutyrate transaminase activity	0	1	0	0.817988	1	1	1
biological_process	GO:0009448	gamma-aminobutyric acid metabolic process	0	1	0	0.667498	1	1	1
molecular_function	GO:0004425	indole-3-glycerol-phosphate synthase activity	0	2	0	0.669076	1	1	1
molecular_function	GO:0004049	anthranilate synthase activity	0	2	0	0.669076	1	1	1
molecular_function	GO:0004640	phosphoribosylanthranilate isomerase activity	0	2	0	0.669076	1	1	1
cellular_component	GO:0005760	gamma DNA polymerase complex	0	1	0	0.826852	1	1	1
biological_process	GO:0006885	regulation of pH	0	2	0	0.667498	1	1	1
molecular_function	GO:0003885	D-arabinono-1,4-lactone oxidase activity	0	1	0	0.817988	1	1	1
molecular_function	GO:0016899	oxidoreductase activity, acting on the CH-OH group of donors, oxygen as acceptor	0	1	0	0.817988	1	1	1
molecular_function	GO:0030366	molybdopterin synthase activity	0	1	0	0.817988	1	1	1
molecular_function	GO:0003872	6-phosphofructokinase activity	0	1	0	0.817988	1	1	1
biological_process	GO:0006002	fructose 6-phosphate metabolic process	0	1	0	0.81703	1	1	1
biological_process	GO:0009435	NAD biosynthetic process	0	5	0	0.363855	1	1	1
biological_process	GO:0045048	protein insertion into ER membrane	0	1	0	0.81703	1	1	1
molecular_function	GO:0008320	protein transmembrane transporter activity	0	1	0	0.669076	1	1	1
molecular_function	GO:0001055	RNA polymerase II activity	0	1	0	0.817988	1	1	1
molecular_function	GO:0008276	protein methyltransferase activity	0	1	0	0.378094	0.843279	1	1
molecular_function	GO:0005452	inorganic anion exchanger activity	0	2	0	0.669076	1	1	1
biological_process	GO:0006820	anion transport	0	2	0	0.506931	0.697151	1	1
molecular_function	GO:0034511	U3 snoRNA binding	0	1	0	0.817988	1	1	1
molecular_function	GO:0008409	5'-3' exonuclease activity	0	1	0	0.955048	0.226299	1	1
cellular_component	GO:0044284	mitochondrial crista junction	0	1	0	0.826852	1	1	1
molecular_function	GO:0004655	porphobilinogen synthase activity	0	1	0	0.817988	1	1	1
biological_process	GO:0006081	cellular aldehyde metabolic process	0	2	0	0.198231	1	1	1
cellular_component	GO:0005671	obsolete Ada2/Gcn5/Ada3 transcription activator complex	0	1	0	0.826852	1	1	1
molecular_function	GO:0017040	N-acylsphingosine amidohydrolase activity	0	1	0	0.817988	1	1	1
biological_process	GO:0046514	ceramide catabolic process	0	1	0	0.81703	1	1	1
cellular_component	GO:0000444	MIS12/MIND type complex	0	2	0	0.982034	0.140892	1	1
biological_process	GO:0007059	chromosome segregation	0	3	0	0.838467	0.275324	1	1
biological_process	GO:0051301	cell division	0	3	0	0.545301	1	1	1
biological_process	GO:0031505	fungal-type cell wall organization	0	2	0	0.667498	1	1	1
molecular_function	GO:0030429	kynureninase activity	0	1	0	0.817988	1	1	1
biological_process	GO:0018293	protein-FAD linkage	0	1	0	0.81703	1	1	1
molecular_function	GO:0004618	phosphoglycerate kinase activity	0	2	0	0.669076	1	1	1
cellular_component	GO:0008541	proteasome regulatory particle, lid subcomplex	0	1	0	0.826852	1	1	1
molecular_function	GO:0015105	arsenite transmembrane transporter activity	0	1	0	0.817988	1	1	1
biological_process	GO:0015700	arsenite transport	0	1	0	0.81703	1	1	1
cellular_component	GO:0009331	glycerol-3-phosphate dehydrogenase complex	0	2	0	0.683618	1	1	1
molecular_function	GO:0004368	glycerol-3-phosphate dehydrogenase (quinone) activity	0	1	0	0.817988	1	1	1
biological_process	GO:0006072	glycerol-3-phosphate metabolic process	0	3	0	0.545301	1	1	1
molecular_function	GO:0004370	glycerol kinase activity	0	1	0	0.817988	1	1	1
biological_process	GO:0045041	protein import into mitochondrial intermembrane space	0	2	0	0.667498	1	1	1
molecular_function	GO:0047429	nucleoside-triphosphate diphosphatase activity	0	2	0	0.669076	1	1	1
molecular_function	GO:0009039	urease activity	0	2	0	0.669076	1	1	1
biological_process	GO:0043419	urea catabolic process	0	2	0	0.667498	1	1	1
cellular_component	GO:0030289	protein phosphatase 4 complex	0	2	0	0.683618	1	1	1
cellular_component	GO:0042719	mitochondrial intermembrane space protein transporter complex	0	1	0	0.826852	1	1	1
molecular_function	GO:0003999	adenine phosphoribosyltransferase activity	0	1	0	0.817988	1	1	1
biological_process	GO:0006168	adenine salvage	0	1	0	0.81703	1	1	1
molecular_function	GO:0004571	mannosyl-oligosaccharide 1,2-alpha-mannosidase activity	0	7	0	0.244814	1	1	1
cellular_component	GO:0001401	SAM complex	0	1	0	0.826852	1	1	1
molecular_function	GO:0008080	N-acetyltransferase activity	0	2	0	0.569136	0.714626	1	1
biological_process	GO:0034470	ncRNA processing	0	2	0	0.00292379	0.999097	0.213	1
biological_process	GO:0016072	rRNA metabolic process	0	2	0	0.0785928	0.978989	0.999	1
molecular_function	GO:0008193	tRNA guanylyltransferase activity	0	3	0	0.547249	1	1	1
molecular_function	GO:0004844	uracil DNA N-glycosylase activity	0	1	0	0.817988	1	1	1
molecular_function	GO:0004813	alanine-tRNA ligase activity	0	3	0	0.547249	1	1	1
biological_process	GO:0006419	alanyl-tRNA aminoacylation	0	3	0	0.545301	1	1	1
cellular_component	GO:0031417	NatC complex	0	2	0	0.683618	1	1	1
cellular_component	GO:0030286	dynein complex	0	1	0	0.994843	0.0794287	1	1
cellular_component	GO:0005875	microtubule associated complex	0	1	0	0.93156	0.278834	1	1
molecular_function	GO:0004474	malate synthase activity	0	2	0	0.669076	1	1	1
biological_process	GO:0006097	glyoxylate cycle	0	2	0	0.667498	1	1	1
molecular_function	GO:0000987	cis-regulatory region sequence-specific DNA binding	0	1	0	0.817988	1	1	1
molecular_function	GO:0015095	magnesium ion transmembrane transporter activity	0	4	0	0.447586	1	1	1
biological_process	GO:0015693	magnesium ion transport	0	4	0	0.445447	1	1	1
molecular_function	GO:0004073	aspartate-semialdehyde dehydrogenase activity	0	1	0	0.817988	1	1	1
biological_process	GO:0006308	DNA catabolic process	0	1	0	0.966562	0.332502	1	1
molecular_function	GO:0016857	racemase and epimerase activity, acting on carbohydrates and derivatives	0	2	0	0.547249	1	1	1
cellular_component	GO:0031617	NMS complex	0	1	0	0.982034	0.140892	1	1
biological_process	GO:0034501	protein localization to kinetochore	0	1	0	0.81703	1	1	1
cellular_component	GO:0016471	vacuolar proton-transporting V-type ATPase complex	0	1	0	0.683618	1	1	1
molecular_function	GO:0047605	acetolactate decarboxylase activity	0	1	0	0.817988	1	1	1
biological_process	GO:0045151	acetoin biosynthetic process	0	1	0	0.81703	1	1	1
molecular_function	GO:0050333	thiamin-triphosphatase activity	0	1	0	0.817988	1	1	1
molecular_function	GO:0003796	lysozyme activity	0	2	0	0.669076	1	1	1
biological_process	GO:0016998	cell wall macromolecule catabolic process	0	2	0	0.545301	1	1	1
biological_process	GO:0009253	peptidoglycan catabolic process	0	2	0	0.667498	1	1	1
cellular_component	GO:0031511	Mis6-Sim4 complex	0	1	0	0.826852	1	1	1
molecular_function	GO:0004385	guanylate kinase activity	0	2	0	0.669076	1	1	1
biological_process	GO:0006163	purine nucleotide metabolic process	0	2	0	0.041211	0.984443	0.982	1
biological_process	GO:0007155	cell adhesion	0	3	0	0.545301	1	1	1
molecular_function	GO:0004491	methylmalonate-semialdehyde dehydrogenase (acylating) activity	0	2	0	0.669076	1	1	1
biological_process	GO:0042255	ribosome assembly	0	1	0	0.554194	0.801769	1	1
molecular_function	GO:0046353	aminoglycoside 3-N-acetyltransferase activity	0	1	0	0.817988	1	1	1
biological_process	GO:0046677	response to antibiotic	0	1	0	0.81703	1	1	1
molecular_function	GO:0016872	intramolecular lyase activity	0	1	0	0.669076	1	1	1
molecular_function	GO:0008519	ammonium transmembrane transporter activity	0	4	0	0.447586	1	1	1
biological_process	GO:0072488	ammonium transmembrane transport	0	4	0	0.445447	1	1	1
biological_process	GO:0015696	ammonium transmembrane transport	0	4	0	NA	NA	NA	NA
molecular_function	GO:0004045	aminoacyl-tRNA hydrolase activity	0	2	0	0.669076	1	1	1
molecular_function	GO:0008047	enzyme activator activity	0	1	0	0.996776	0.00849548	1	0.812
biological_process	GO:0043085	positive regulation of catalytic activity	0	1	0	0.782307	0.510981	1	1
molecular_function	GO:0045131	pre-mRNA branch point binding	0	1	0	0.817988	1	1	1
molecular_function	GO:0051998	protein carboxyl O-methyltransferase activity	0	3	0	0.366057	1	1	1
molecular_function	GO:0008892	guanine deaminase activity	0	1	0	0.817988	1	1	1
biological_process	GO:0006147	guanine catabolic process	0	1	0	0.81703	1	1	1
biological_process	GO:0006741	NADP biosynthetic process	0	5	0	0.363855	1	1	1
biological_process	GO:0019674	NAD metabolic process	0	5	0	0.363855	1	1	1
cellular_component	GO:0031201	SNARE complex	0	2	0	0.683618	1	1	1
molecular_function	GO:0000340	RNA 7-methylguanosine cap binding	0	1	0	0.817988	1	1	1
molecular_function	GO:0004617	phosphoglycerate dehydrogenase activity	0	3	0	0.547249	1	1	1
biological_process	GO:0006564	L-serine biosynthetic process	0	3	0	0.545301	1	1	1
molecular_function	GO:0003935	GTP cyclohydrolase II activity	0	2	0	0.669076	1	1	1
molecular_function	GO:0019904	protein domain specific binding	0	1	0	0.817988	1	1	1
molecular_function	GO:0032934	sterol binding	0	3	0	0.547249	1	1	1
biological_process	GO:0031167	rRNA methylation	0	1	0	0.667498	1	1	1
biological_process	GO:0009143	nucleoside triphosphate catabolic process	0	1	0	0.81703	1	1	1
biological_process	GO:0006078	(1->6)-beta-D-glucan biosynthetic process	0	2	0	0.667498	1	1	1
cellular_component	GO:0030123	AP-3 adaptor complex	0	1	0	0.826852	1	1	1
molecular_function	GO:0043531	ADP binding	0	1	0	0.817988	1	1	1
molecular_function	GO:0046559	alpha-glucuronidase activity	0	1	0	0.817988	1	1	1
biological_process	GO:0045493	xylan catabolic process	0	1	0	0.81703	1	1	1
cellular_component	GO:0070985	transcription factor TFIIK complex	0	1	0	0.826852	1	1	1
molecular_function	GO:0008353	RNA polymerase II CTD heptapeptide repeat kinase activity	0	1	0	0.817988	1	1	1
molecular_function	GO:0004072	aspartate kinase activity	0	3	0	0.547249	1	1	1
biological_process	GO:0009089	lysine biosynthetic process via diaminopimelate	0	3	0	0.545301	1	1	1
molecular_function	GO:0005262	calcium channel activity	0	1	0	0.817988	1	1	1
biological_process	GO:0098703	calcium ion import across plasma membrane	0	1	0	0.81703	1	1	1
cellular_component	GO:0000408	EKC/KEOPS complex	0	1	0	0.826852	1	1	1
cellular_component	GO:0031588	nucleotide-activated protein kinase complex	0	2	0	0.683618	1	1	1
biological_process	GO:0045859	regulation of protein kinase activity	0	2	0	0.907455	0.271328	1	1
molecular_function	GO:0008479	queuine tRNA-ribosyltransferase activity	0	3	0	0.547249	1	1	1
molecular_function	GO:0004107	chorismate synthase activity	0	1	0	0.817988	1	1	1
molecular_function	GO:0004823	leucine-tRNA ligase activity	0	2	0	0.669076	1	1	1
biological_process	GO:0006429	leucyl-tRNA aminoacylation	0	2	0	0.667498	1	1	1
molecular_function	GO:0004416	hydroxyacylglutathione hydrolase activity	0	1	0	0.817988	1	1	1
biological_process	GO:0019243	methylglyoxal catabolic process to D-lactate via S-lactoyl-glutathione	0	1	0	0.81703	1	1	1
cellular_component	GO:0090730	Las1 complex	0	1	0	0.826852	1	1	1
cellular_component	GO:0071821	FANCM-MHF complex	0	1	0	0.826852	1	1	1
cellular_component	GO:0042720	mitochondrial inner membrane peptidase complex	0	2	0	0.683618	1	1	1
cellular_component	GO:0016593	Cdc73/Paf1 complex	0	4	0	0.467152	1	1	1
biological_process	GO:0016570	histone modification	0	5	0	0.332389	0.814956	1	1
biological_process	GO:0006368	transcription elongation from RNA polymerase II promoter	0	4	0	0.198231	1	1	1
biological_process	GO:1902751	positive regulation of cell cycle G2/M phase transition	0	1	0	0.81703	1	1	1
molecular_function	GO:0016531	copper chaperone activity	0	1	0	0.817988	1	1	1
biological_process	GO:0006825	copper ion transport	0	2	0	0.697177	0.702809	1	1
molecular_function	GO:0043140	3'-5' DNA helicase activity	0	1	0	NA	NA	NA	NA
molecular_function	GO:0004639	phosphoribosylaminoimidazolesuccinocarboxamide synthase activity	0	1	0	0.817988	1	1	1
molecular_function	GO:0003983	UTP:glucose-1-phosphate uridylyltransferase activity	0	1	0	0.817988	1	1	1
biological_process	GO:0006011	UDP-glucose metabolic process	0	1	0	0.81703	1	1	1
molecular_function	GO:0004150	dihydroneopterin aldolase activity	0	1	0	0.817988	1	1	1
biological_process	GO:0006760	folic acid-containing compound metabolic process	0	1	0	0.325828	0.91187	1	1
cellular_component	GO:0000445	THO complex part of transcription export complex	0	1	0	0.826852	1	1	1
molecular_function	GO:0016274	protein-arginine N-methyltransferase activity	0	1	0	0.817988	1	1	1
molecular_function	GO:0004427	inorganic diphosphatase activity	0	3	0	0.547249	1	1	1
biological_process	GO:0006796	phosphate-containing compound metabolic process	0	3	0	0.991318	0.012331	1	0.939
biological_process	GO:0019509	L-methionine salvage from methylthioadenosine	0	3	0	0.545301	1	1	1
cellular_component	GO:0005688	U6 snRNP	0	1	0	0.826852	1	1	1
biological_process	GO:0070682	proteasome regulatory particle assembly	0	2	0	0.667498	1	1	1
biological_process	GO:0010390	histone monoubiquitination	0	2	0	0.667498	1	1	1
molecular_function	GO:0035299	inositol pentakisphosphate 2-kinase activity	0	1	0	0.817988	1	1	1
cellular_component	GO:0005663	DNA replication factor C complex	0	1	0	0.826852	1	1	1
molecular_function	GO:0003689	DNA clamp loader activity	0	1	0	0.817988	1	1	1
biological_process	GO:0017196	N-terminal peptidyl-methionine acetylation	0	1	0	0.81703	1	1	1
cellular_component	GO:0000275	mitochondrial proton-transporting ATP synthase complex, catalytic sector F(1)	0	1	0	0.826852	1	1	1
biological_process	GO:0098789	pre-mRNA cleavage required for polyadenylation	0	1	0	0.81703	1	1	1
cellular_component	GO:0005849	mRNA cleavage factor complex	0	3	0	0.791298	0.613885	1	1
molecular_function	GO:0004114	3',5'-cyclic-nucleotide phosphodiesterase activity	0	1	0	0.669076	1	1	1
molecular_function	GO:0004001	adenosine kinase activity	0	1	0	0.817988	1	1	1
biological_process	GO:0006166	purine ribonucleoside salvage	0	1	0	0.667498	1	1	1
cellular_component	GO:0031533	mRNA cap methyltransferase complex	0	1	0	0.826852	1	1	1
molecular_function	GO:0004484	mRNA guanylyltransferase activity	0	1	0	0.817988	1	1	1
molecular_function	GO:0004820	glycine-tRNA ligase activity	0	1	0	0.817988	1	1	1
biological_process	GO:0006426	glycyl-tRNA aminoacylation	0	1	0	0.81703	1	1	1
molecular_function	GO:0004349	glutamate 5-kinase activity	0	2	0	0.669076	1	1	1
molecular_function	GO:0017057	6-phosphogluconolactonase activity	0	1	0	0.817988	1	1	1
biological_process	GO:2001256	regulation of store-operated calcium entry	0	1	0	0.81703	1	1	1
molecular_function	GO:0004339	glucan 1,4-alpha-glucosidase activity	0	1	0	0.817988	1	1	1
molecular_function	GO:2001070	starch binding	0	1	0	0.817988	1	1	1
biological_process	GO:0005976	polysaccharide metabolic process	0	1	0	0.0719528	1	0.999	1
biological_process	GO:0006450	regulation of translational fidelity	0	1	0	0.81703	1	1	1
cellular_component	GO:0045254	pyruvate dehydrogenase complex	0	1	0	0.826852	1	1	1
molecular_function	GO:0004742	dihydrolipoyllysine-residue acetyltransferase activity	0	1	0	0.817988	1	1	1
cellular_component	GO:0005816	spindle pole body	0	1	0	0.826852	1	1	1
cellular_component	GO:1990334	Bfa1-Bub2 complex	0	1	0	0.826852	1	1	1
biological_process	GO:0001100	negative regulation of exit from mitosis	0	1	0	0.81703	1	1	1
biological_process	GO:0030042	actin filament depolymerization	0	1	0	0.545301	1	1	1
biological_process	GO:0042026	protein refolding	0	2	0	0.667498	1	1	1
cellular_component	GO:0005682	U5 snRNP	0	1	0	0.826852	1	1	1
cellular_component	GO:0097255	R2TP complex	0	4	0	0.467152	1	1	1
molecular_function	GO:0043141	5'-3' DNA helicase activity	0	4	0	NA	NA	NA	NA
molecular_function	GO:0003952	NAD+ synthase (glutamine-hydrolyzing) activity	0	1	0	0.817988	1	1	1
molecular_function	GO:0080132	fatty acid alpha-hydroxylase activity	0	1	0	0.817988	1	1	1
molecular_function	GO:0016300	tRNA (uracil) methyltransferase activity	0	1	0	0.669076	1	1	1
molecular_function	GO:0019863	IgE binding	0	1	0	0.817988	1	1	1
cellular_component	GO:0030677	ribonuclease P complex	0	1	0	0.920571	0.434859	1	1
biological_process	GO:0044255	cellular lipid metabolic process	0	1	0	0.0789286	0.952654	0.999	1
molecular_function	GO:0004592	pantoate-beta-alanine ligase activity	0	1	0	0.817988	1	1	1
biological_process	GO:0015940	pantothenate biosynthetic process	0	1	0	0.81703	1	1	1
molecular_function	GO:0043115	precorrin-2 dehydrogenase activity	0	1	0	0.817988	1	1	1
biological_process	GO:0019354	siroheme biosynthetic process	0	2	0	0.667498	1	1	1
molecular_function	GO:0004754	saccharopine dehydrogenase (NAD+, L-lysine-forming) activity	0	1	0	0.817988	1	1	1
molecular_function	GO:0050113	inositol oxygenase activity	0	1	0	0.817988	1	1	1
biological_process	GO:0019310	inositol catabolic process	0	1	0	0.81703	1	1	1
molecular_function	GO:0003984	acetolactate synthase activity	0	2	0	0.669076	1	1	1
cellular_component	GO:0000126	transcription factor TFIIIB complex	0	1	0	0.826852	1	1	1
molecular_function	GO:0017025	TBP-class protein binding	0	2	0	0.669076	1	1	1
molecular_function	GO:0000995	RNA polymerase III general transcription initiation factor activity	0	1	0	0.817988	1	1	1
biological_process	GO:0070897	transcription preinitiation complex assembly	0	2	0	0.667498	1	1	1
cellular_component	GO:0030688	preribosome, small subunit precursor	0	2	0	0.683618	1	1	1
molecular_function	GO:0004657	proline dehydrogenase activity	0	1	0	0.817988	1	1	1
biological_process	GO:0006562	proline catabolic process	0	1	0	0.667498	1	1	1
molecular_function	GO:0003934	GTP cyclohydrolase I activity	0	1	0	0.817988	1	1	1
molecular_function	GO:0019903	protein phosphatase binding	0	1	0	0.817988	1	1	1
molecular_function	GO:0004163	diphosphomevalonate decarboxylase activity	0	1	0	0.817988	1	1	1
biological_process	GO:0019287	isopentenyl diphosphate biosynthetic process, mevalonate pathway	0	1	0	0.81703	1	1	1
biological_process	GO:0051560	mitochondrial calcium ion homeostasis	0	1	0	0.81703	1	1	1
molecular_function	GO:0004642	phosphoribosylformylglycinamidine synthase activity	0	2	0	0.669076	1	1	1
molecular_function	GO:0004076	biotin synthase activity	0	1	0	0.817988	1	1	1
molecular_function	GO:0004819	glutamine-tRNA ligase activity	0	1	0	0.817988	1	1	1
biological_process	GO:0006425	glutaminyl-tRNA aminoacylation	0	1	0	0.81703	1	1	1
cellular_component	GO:0005853	eukaryotic translation elongation factor 1 complex	0	2	0	0.683618	1	1	1
biological_process	GO:0006369	termination of RNA polymerase II transcription	0	1	0	0.81703	1	1	1
molecular_function	GO:0003942	N-acetyl-gamma-glutamyl-phosphate reductase activity	0	2	0	0.669076	1	1	1
biological_process	GO:0009263	deoxyribonucleotide biosynthetic process	0	2	0	0.445447	1	1	1
biological_process	GO:0048312	intracellular distribution of mitochondria	0	2	0	0.667498	1	1	1
molecular_function	GO:0010309	acireductone dioxygenase [iron(II)-requiring] activity	0	1	0	0.817988	1	1	1
molecular_function	GO:0001004	obsolete RNA polymerase III transcription regulator recruiting activity	0	4	0	NA	NA	NA	NA
molecular_function	GO:0003866	3-phosphoshikimate 1-carboxyvinyltransferase activity	0	2	0	0.669076	1	1	1
molecular_function	GO:0004765	shikimate kinase activity	0	2	0	0.669076	1	1	1
molecular_function	GO:0003856	3-dehydroquinate synthase activity	0	2	0	0.669076	1	1	1
molecular_function	GO:0043874	acireductone synthase activity	0	1	0	0.817988	1	1	1
molecular_function	GO:0042283	dolichyl pyrophosphate Glc1Man9GlcNAc2 alpha-1,3-glucosyltransferase activity	0	2	0	0.669076	1	1	1
biological_process	GO:0006490	oligosaccharide-lipid intermediate biosynthetic process	0	2	0	0.728672	0.570894	1	1
biological_process	GO:0000463	maturation of LSU-rRNA from tricistronic rRNA transcript (SSU-rRNA, 5.8S rRNA, LSU-rRNA)	0	1	0	0.81703	1	1	1
biological_process	GO:0007033	vacuole organization	0	3	0	0.874799	0.326126	1	1
molecular_function	GO:0031493	obsolete nucleosomal histone binding	0	1	0	0.817988	1	1	1
molecular_function	GO:0031151	histone methyltransferase activity (H3-K79 specific)	0	1	0	0.817988	1	1	1
biological_process	GO:0034729	histone H3-K79 methylation	0	1	0	0.81703	1	1	1
molecular_function	GO:0005385	zinc ion transmembrane transporter activity	0	1	0	0.817988	1	1	1
biological_process	GO:0071577	zinc ion transmembrane transport	0	1	0	0.81703	1	1	1
cellular_component	GO:0005765	lysosomal membrane	0	1	0	0.826852	1	1	1
biological_process	GO:0009306	protein secretion	0	1	0	0.81703	1	1	1
molecular_function	GO:0003868	4-hydroxyphenylpyruvate dioxygenase activity	0	1	0	0.817988	1	1	1
molecular_function	GO:0004322	ferroxidase activity	0	1	0	0.817988	1	1	1
biological_process	GO:1902001	fatty acid transmembrane transport	0	1	0	0.81703	1	1	1
molecular_function	GO:0015109	chromate transmembrane transporter activity	0	1	0	0.817988	1	1	1
biological_process	GO:0015703	chromate transport	0	1	0	0.81703	1	1	1
biological_process	GO:0051260	protein homooligomerization	0	1	0	0.81703	1	1	1
molecular_function	GO:0019948	SUMO activating enzyme activity	0	1	0	0.817988	1	1	1
molecular_function	GO:0005049	nuclear export signal receptor activity	0	1	0	0.817988	1	1	1
molecular_function	GO:0004143	diacylglycerol kinase activity	0	1	0	0.817988	1	1	1
biological_process	GO:0035494	SNARE complex disassembly	0	2	0	0.667498	1	1	1
molecular_function	GO:0030619	U1 snRNA binding	0	1	0	0.817988	1	1	1
molecular_function	GO:0004671	protein C-terminal S-isoprenylcysteine carboxyl O-methyltransferase activity	0	1	0	0.817988	1	1	1
biological_process	GO:0006481	C-terminal protein methylation	0	1	0	0.81703	1	1	1
molecular_function	GO:0004144	diacylglycerol O-acyltransferase activity	0	2	0	0.669076	1	1	1
biological_process	GO:0019432	triglyceride biosynthetic process	0	2	0	0.667498	1	1	1
biological_process	GO:0006409	tRNA export from nucleus	0	2	0	0.667498	1	1	1
biological_process	GO:0071528	tRNA re-export from nucleus	0	2	0	0.667498	1	1	1
molecular_function	GO:0018738	S-formylglutathione hydrolase activity	0	1	0	0.817988	1	1	1
biological_process	GO:0046294	formaldehyde catabolic process	0	1	0	0.81703	1	1	1
molecular_function	GO:0003841	1-acylglycerol-3-phosphate O-acyltransferase activity	0	1	0	0.817988	1	1	1
molecular_function	GO:0015075	ion transmembrane transporter activity	0	1	0	0.149947	0.899553	1	1
molecular_function	GO:0004115	3',5'-cyclic-AMP phosphodiesterase activity	0	1	0	0.817988	1	1	1
biological_process	GO:0006198	cAMP catabolic process	0	1	0	0.81703	1	1	1
biological_process	GO:0030837	negative regulation of actin filament polymerization	0	1	0	0.545301	1	1	1
cellular_component	GO:0005869	dynactin complex	0	2	0	0.683618	1	1	1
molecular_function	GO:0003877	ATP adenylyltransferase activity	0	1	0	0.817988	1	1	1
molecular_function	GO:0003883	CTP synthase activity	0	1	0	0.817988	1	1	1
molecular_function	GO:0015099	nickel cation transmembrane transporter activity	0	1	0	0.817988	1	1	1
biological_process	GO:0035444	nickel cation transmembrane transport	0	1	0	0.81703	1	1	1
molecular_function	GO:0042799	histone methyltransferase activity (H4-K20 specific)	0	1	0	0.817988	1	1	1
biological_process	GO:0034770	histone H4-K20 methylation	0	1	0	0.81703	1	1	1
molecular_function	GO:0004410	homocitrate synthase activity	0	1	0	0.817988	1	1	1
biological_process	GO:0019878	lysine biosynthetic process via aminoadipic acid	0	1	0	0.81703	1	1	1
biological_process	GO:0000271	polysaccharide biosynthetic process	0	1	0	0.242726	1	1	1
molecular_function	GO:0004122	cystathionine beta-synthase activity	0	1	0	0.817988	1	1	1
biological_process	GO:0019343	cysteine biosynthetic process via cystathionine	0	1	0	0.81703	1	1	1
biological_process	GO:2000574	obsolete regulation of microtubule motor activity	0	1	0	0.81703	1	1	1
molecular_function	GO:0004623	phospholipase A2 activity	0	1	0	0.817988	1	1	1
biological_process	GO:0050482	arachidonic acid secretion	0	1	0	0.81703	1	1	1
molecular_function	GO:0004347	glucose-6-phosphate isomerase activity	0	1	0	0.817988	1	1	1
molecular_function	GO:0008926	mannitol-1-phosphate 5-dehydrogenase activity	0	1	0	0.817988	1	1	1
biological_process	GO:0019594	mannitol metabolic process	0	1	0	0.81703	1	1	1
molecular_function	GO:0098599	palmitoyl hydrolase activity	0	1	0	0.817988	1	1	1
molecular_function	GO:0008474	palmitoyl-(protein) hydrolase activity	0	1	0	0.817988	1	1	1
biological_process	GO:0002084	protein depalmitoylation	0	1	0	0.81703	1	1	1
biological_process	GO:0045122	aflatoxin biosynthetic process	0	1	0	0.81703	1	1	1
cellular_component	GO:0033167	ARC complex	0	1	0	0.826852	1	1	1
biological_process	GO:0031047	gene silencing by RNA	0	1	0	0.81703	1	1	1
molecular_function	GO:0045703	ketoreductase activity	0	1	0	0.817988	1	1	1
biological_process	GO:0030497	fatty acid elongation	0	1	0	0.81703	1	1	1
molecular_function	GO:0008108	UDP-glucose:hexose-1-phosphate uridylyltransferase activity	0	1	0	0.817988	1	1	1
biological_process	GO:0006012	galactose metabolic process	0	2	0	0.667498	1	1	1
biological_process	GO:0033499	galactose catabolic process via UDP-galactose	0	1	0	0.81703	1	1	1
molecular_function	GO:0003713	transcription coactivator activity	0	1	0	0.817988	1	1	1
biological_process	GO:0035065	regulation of histone acetylation	0	1	0	0.81703	1	1	1
molecular_function	GO:0002953	5'-deoxynucleotidase activity	0	2	0	0.669076	1	1	1
molecular_function	GO:0016992	lipoate synthase activity	0	1	0	0.817988	1	1	1
biological_process	GO:0009107	lipoate biosynthetic process	0	1	0	0.81703	1	1	1
molecular_function	GO:0004375	glycine dehydrogenase (decarboxylating) activity	0	1	0	0.817988	1	1	1
biological_process	GO:0006544	glycine metabolic process	0	1	0	0.161882	1	1	1
molecular_function	GO:0004526	ribonuclease P activity	0	1	0	0.817988	1	1	1
biological_process	GO:0006878	cellular copper ion homeostasis	0	1	0	0.81703	1	1	1
biological_process	GO:0008535	respiratory chain complex IV assembly	0	1	0	0.445447	1	1	1
molecular_function	GO:0008131	primary amine oxidase activity	0	2	0	0.669076	1	1	1
biological_process	GO:0009308	amine metabolic process	0	2	0	0.0391433	1	0.98	1
molecular_function	GO:0004514	nicotinate-nucleotide diphosphorylase (carboxylating) activity	0	1	0	0.817988	1	1	1
biological_process	GO:0019363	pyridine nucleotide biosynthetic process	0	1	0	0.132191	1	1	1
molecular_function	GO:0008375	acetylglucosaminyltransferase activity	0	1	0	0.163701	1	1	1
molecular_function	GO:0003963	RNA-3'-phosphate cyclase activity	0	1	0	0.817988	1	1	1
molecular_function	GO:0015450	protein-transporting ATPase activity	0	1	0	0.817988	1	1	1
molecular_function	GO:0017136	NAD-dependent histone deacetylase activity	0	1	0	0.817988	1	1	1
cellular_component	GO:0017054	negative cofactor 2 complex	0	1	0	0.826852	1	1	1
biological_process	GO:0000122	negative regulation of transcription by RNA polymerase II	0	1	0	0.81703	1	1	1
molecular_function	GO:0004401	histidinol-phosphatase activity	0	3	0	0.547249	1	1	1
biological_process	GO:0101030	tRNA-guanine transglycosylation	0	2	0	0.667498	1	1	1
molecular_function	GO:0043175	RNA polymerase core enzyme binding	0	1	0	0.817988	1	1	1
biological_process	GO:0090305	nucleic acid phosphodiester bond hydrolysis	0	1	0	0.907455	0.271328	1	1
molecular_function	GO:0004604	phosphoadenylyl-sulfate reductase (thioredoxin) activity	0	1	0	0.817988	1	1	1
biological_process	GO:0019379	sulfate assimilation, phosphoadenylyl sulfate reduction by phosphoadenylyl-sulfate reductase (thioredoxin)	0	1	0	0.81703	1	1	1
molecular_function	GO:0004851	uroporphyrin-III C-methyltransferase activity	0	1	0	0.817988	1	1	1
biological_process	GO:0006662	glycerol ether metabolic process	0	2	0	0.667498	1	1	1
molecular_function	GO:0003978	UDP-glucose 4-epimerase activity	0	1	0	0.817988	1	1	1
biological_process	GO:0140053	mitochondrial gene expression	0	1	0	0.554194	0.801769	1	1
molecular_function	GO:0008441	3'(2'),5'-bisphosphate nucleotidase activity	0	1	0	0.817988	1	1	1
biological_process	GO:0006790	sulfur compound metabolic process	0	1	0	0.00401603	0.999318	0.27	1
biological_process	GO:0033615	mitochondrial proton-transporting ATP synthase complex assembly	0	1	0	0.81703	1	1	1
molecular_function	GO:0008175	tRNA methyltransferase activity	0	2	0	0.377954	0.890557	1	1
molecular_function	GO:0004412	homoserine dehydrogenase activity	0	1	0	0.817988	1	1	1
molecular_function	GO:0008176	tRNA (guanine-N7-)-methyltransferase activity	0	1	0	0.817988	1	1	1
biological_process	GO:0006402	mRNA catabolic process	0	1	0	0.928122	0.201924	1	1
molecular_function	GO:0042132	fructose 1,6-bisphosphate 1-phosphatase activity	0	2	0	0.669076	1	1	1
cellular_component	GO:0005674	transcription factor TFIIF complex	0	1	0	0.826852	1	1	1
cellular_component	GO:0070449	elongin complex	0	1	0	0.826852	1	1	1
cellular_component	GO:0008540	proteasome regulatory particle, base subcomplex	0	1	0	0.826852	1	1	1
molecular_function	GO:0050032	L-rhamnonate dehydratase activity	0	1	0	0.817988	1	1	1
biological_process	GO:0033674	positive regulation of kinase activity	0	1	0	0.667498	1	1	1
biological_process	GO:0051017	actin filament bundle assembly	0	2	0	0.667498	1	1	1
molecular_function	GO:0003863	3-methyl-2-oxobutanoate dehydrogenase (2-methylpropanoyl-transferring) activity	0	1	0	0.817988	1	1	1
molecular_function	GO:0003826	3-methyl-2-oxobutanoate dehydrogenase (2-methylpropanoyl-transferring) activity	0	1	0	NA	NA	NA	NA
biological_process	GO:0009083	branched-chain amino acid catabolic process	0	1	0	0.81703	1	1	1
biological_process	GO:0016559	peroxisome fission	0	1	0	0.81703	1	1	1
molecular_function	GO:0004584	obsolete dolichyl-phosphate-mannose-glycolipid alpha-mannosyltransferase activity	0	1	0	NA	NA	NA	NA
cellular_component	GO:0045239	tricarboxylic acid cycle enzyme complex	0	1	0	0.826852	1	1	1
molecular_function	GO:0004333	fumarate hydratase activity	0	1	0	0.817988	1	1	1
biological_process	GO:0006106	fumarate metabolic process	0	1	0	0.545301	1	1	1
molecular_function	GO:0004421	hydroxymethylglutaryl-CoA synthase activity	0	2	0	0.669076	1	1	1
molecular_function	GO:0004616	phosphogluconate dehydrogenase (decarboxylating) activity	0	2	0	0.669076	1	1	1
cellular_component	GO:0044695	Dsc E3 ubiquitin ligase complex	0	1	0	0.826852	1	1	1
biological_process	GO:0035103	sterol regulatory element binding protein cleavage	0	1	0	0.81703	1	1	1
molecular_function	GO:0008478	pyridoxal kinase activity	0	1	0	0.817988	1	1	1
biological_process	GO:0009443	pyridoxal 5'-phosphate salvage	0	1	0	0.81703	1	1	1
molecular_function	GO:0030337	DNA polymerase processivity factor activity	0	1	0	0.817988	1	1	1
biological_process	GO:0006275	regulation of DNA replication	0	1	0	0.667498	1	1	1
molecular_function	GO:0017022	myosin binding	0	1	0	0.817988	1	1	1
molecular_function	GO:0001671	ATPase activator activity	0	1	0	0.817988	1	1	1
biological_process	GO:0051259	protein complex oligomerization	0	1	0	0.667498	1	1	1
molecular_function	GO:0003937	IMP cyclohydrolase activity	0	1	0	0.817988	1	1	1
molecular_function	GO:0004643	phosphoribosylaminoimidazolecarboxamide formyltransferase activity	0	1	0	0.817988	1	1	1
cellular_component	GO:0000811	GINS complex	0	1	0	0.826852	1	1	1
molecular_function	GO:0004048	anthranilate phosphoribosyltransferase activity	0	1	0	0.817988	1	1	1
molecular_function	GO:0004750	D-ribulose-phosphate 3-epimerase activity	0	1	0	0.817988	1	1	1
molecular_function	GO:0051723	protein methylesterase activity	0	1	0	0.817988	1	1	1
biological_process	GO:0006482	protein demethylation	0	1	0	0.81703	1	1	1
molecular_function	GO:0004462	lactoylglutathione lyase activity	0	1	0	0.817988	1	1	1
molecular_function	GO:0033743	peptide-methionine (R)-S-oxide reductase activity	0	1	0	0.817988	1	1	1
biological_process	GO:0030091	protein repair	0	1	0	0.81703	1	1	1
biological_process	GO:0030638	polyketide metabolic process	0	1	0	0.81703	1	1	1
molecular_function	GO:0004930	G protein-coupled receptor activity	0	2	0	0.84624	0.552414	1	1
biological_process	GO:0000493	box H/ACA snoRNP assembly	0	1	0	0.81703	1	1	1
molecular_function	GO:0016679	oxidoreductase activity, acting on diphenols and related substances as donors	0	1	0	0.955048	0.226299	1	1
cellular_component	GO:0005953	CAAX-protein geranylgeranyltransferase complex	0	2	0	0.683618	1	1	1
molecular_function	GO:0004661	protein geranylgeranyltransferase activity	0	2	0	0.547249	1	1	1
molecular_function	GO:0003954	NADH dehydrogenase activity	0	1	0	0.626674	0.755186	1	1
molecular_function	GO:0097020	COPII receptor activity	0	1	0	0.817988	1	1	1
molecular_function	GO:0016435	rRNA (guanine) methyltransferase activity	0	1	0	0.817988	1	1	1
biological_process	GO:0070476	rRNA (guanine-N7)-methylation	0	1	0	0.81703	1	1	1
molecular_function	GO:0004824	lysine-tRNA ligase activity	0	3	0	0.547249	1	1	1
biological_process	GO:0006430	lysyl-tRNA aminoacylation	0	3	0	0.545301	1	1	1
molecular_function	GO:0004359	glutaminase activity	0	1	0	0.817988	1	1	1
biological_process	GO:0042823	pyridoxal phosphate biosynthetic process	0	1	0	0.667498	1	1	1
biological_process	GO:0042819	vitamin B6 biosynthetic process	0	1	0	0.445447	1	1	1
cellular_component	GO:0001405	PAM complex, Tim23 associated import motor	0	1	0	0.826852	1	1	1
molecular_function	GO:0004792	thiosulfate sulfurtransferase activity	0	2	0	0.669076	1	1	1
biological_process	GO:0002143	tRNA wobble position uridine thiolation	0	2	0	0.667498	1	1	1
cellular_component	GO:0030686	90S preribosome	0	1	0	0.970086	0.316382	1	1
molecular_function	GO:0008234	cysteine-type peptidase activity	0	1	0	0.460137	0.71756	1	1
molecular_function	GO:0004367	glycerol-3-phosphate dehydrogenase [NAD+] activity	0	1	0	0.817988	1	1	1
biological_process	GO:0046168	glycerol-3-phosphate catabolic process	0	1	0	0.81703	1	1	1
molecular_function	GO:0004135	amylo-alpha-1,6-glucosidase activity	0	1	0	0.817988	1	1	1
molecular_function	GO:0004134	4-alpha-glucanotransferase activity	0	1	0	0.817988	1	1	1
biological_process	GO:0005980	glycogen catabolic process	0	1	0	0.81703	1	1	1
molecular_function	GO:0015103	inorganic anion transmembrane transporter activity	0	1	0	0.156721	0.96733	1	1
molecular_function	GO:0004583	dolichyl-phosphate-glucose-glycolipid alpha-glucosyltransferase activity	0	2	0	0.669076	1	1	1
molecular_function	GO:0004152	dihydroorotate dehydrogenase activity	0	1	0	0.817988	1	1	1
molecular_function	GO:0005094	Rho GDP-dissociation inhibitor activity	0	1	0	0.817988	1	1	1
cellular_component	GO:1990862	nuclear membrane complex Bqt3-Bqt4	0	2	0	0.683618	1	1	1
biological_process	GO:0070197	meiotic attachment of telomere to nuclear envelope	0	2	0	0.667498	1	1	1
molecular_function	GO:0008442	3-hydroxyisobutyrate dehydrogenase activity	0	1	0	0.817988	1	1	1
cellular_component	GO:0005832	chaperonin-containing T-complex	0	4	0	0.467152	1	1	1
molecular_function	GO:0047661	amino-acid racemase activity	0	1	0	0.817988	1	1	1
molecular_function	GO:0036361	racemase activity, acting on amino acids and derivatives	0	1	0	0.817988	1	1	1
molecular_function	GO:0016855	racemase and epimerase activity, acting on amino acids and derivatives	0	1	0	0.817988	1	1	1
biological_process	GO:0030245	cellulose catabolic process	0	1	0	0.81703	1	1	1
[truncated: 157 more columns]

## Sheet: polyQ
GO domain	GO ID	GO term	polyQ protein	total number	number / total	raw p-value under-representation	raw p-value over-representation	FWER under-representation	FWER over-representation	Gene Name
molecular_function	GO:0005515	protein binding	107	722	0.148199	1	4.21879e-11	1	0	TRC2_000135-T1	TRC2_000652-T1	TRC2_000652-T2	TRC2_000871-T1	TRC2_001126-T1	TRC2_001126-T2	TRC2_001220-T1	TRC2_001415-T1	TRC2_001486-T1	TRC2_001486-T2	TRC2_001537-T1	TRC2_001600-T1	TRC2_001696-T1	TRC2_001811-T1	TRC2_002124-T1	TRC2_002469-T1	TRC2_002800-T1	TRC2_002800-T2	TRC2_002870-T1	TRC2_002924-T1	TRC2_003071-T1	TRC2_003071-T2	TRC2_003073-T1	TRC2_003177-T1	TRC2_003271-T1	TRC2_003347-T1	TRC2_003388-T1	TRC2_003461-T1	TRC2_003467-T1	TRC2_003467-T2	TRC2_003489-T1	TRC2_003644-T1	TRC2_003644-T2	TRC2_003765-T1	TRC2_003966-T1	TRC2_003983-T1	TRC2_004028-T1	TRC2_004028-T2	TRC2_004202-T1	TRC2_004202-T2
cellular_component	GO:0005634	nucleus	93	502	0.185259	1	4.9432e-25	1	0	TRC2_000135-T1	TRC2_000187-T1	TRC2_000207-T1	TRC2_000385-T1	TRC2_000385-T3	TRC2_000485-T1	TRC2_000485-T2	TRC2_000507-T1	TRC2_000880-T1	TRC2_000928-T1	TRC2_000956-T1	TRC2_000973-T1	TRC2_001005-T1	TRC2_001463-T2	TRC2_001463-T3	TRC2_001505-T1	TRC2_001511-T1	TRC2_001600-T1	TRC2_001716-T1	TRC2_001797-T1	TRC2_001817-T1	TRC2_001817-T2	TRC2_002019-T1	TRC2_002135-T1	TRC2_002135-T2	TRC2_002195-T1	TRC2_002195-T2	TRC2_002444-T1	TRC2_002444-T3	TRC2_002603-T1	TRC2_002648-T1	TRC2_002753-T1	TRC2_002823-T1	TRC2_003007-T1	TRC2_003188-T1	TRC2_003605-T1	TRC2_003785-T1	TRC2_004463-T1	TRC2_004667-T1	TRC2_004893-T1
biological_process	GO:0006355	regulation of transcription, DNA-templated	87	424	0.205189	1	2.03433e-18	1	0	TRC2_000045-T1	TRC2_000087-T1	TRC2_000207-T1	TRC2_000282-T1	TRC2_000282-T2	TRC2_000385-T1	TRC2_000385-T3	TRC2_000485-T1	TRC2_000485-T2	TRC2_000507-T1	TRC2_000880-T1	TRC2_000928-T1	TRC2_000956-T1	TRC2_000973-T1	TRC2_001463-T2	TRC2_001463-T3	TRC2_001511-T1	TRC2_001600-T1	TRC2_001716-T1	TRC2_001797-T1	TRC2_001817-T1	TRC2_001817-T2	TRC2_002019-T1	TRC2_002135-T1	TRC2_002135-T2	TRC2_002444-T1	TRC2_002444-T3	TRC2_002603-T1	TRC2_002648-T1	TRC2_002753-T1	TRC2_002823-T1	TRC2_003007-T1	TRC2_003010-T1	TRC2_003073-T1	TRC2_003188-T1	TRC2_003372-T1	TRC2_003605-T1	TRC2_003869-T1	TRC2_004463-T1	TRC2_004667-T1
molecular_function	GO:0008270	zinc ion binding	82	469	0.17484	1	1.34031e-11	1	0	TRC2_000187-T1	TRC2_000385-T1	TRC2_000385-T3	TRC2_000485-T1	TRC2_000485-T2	TRC2_000507-T1	TRC2_000518-T1	TRC2_000838-T1	TRC2_000880-T1	TRC2_000928-T1	TRC2_000956-T1	TRC2_000973-T1	TRC2_001005-T1	TRC2_001463-T2	TRC2_001463-T3	TRC2_001511-T1	TRC2_001716-T1	TRC2_001797-T1	TRC2_001817-T1	TRC2_001817-T2	TRC2_002019-T1	TRC2_002135-T1	TRC2_002135-T2	TRC2_002195-T1	TRC2_002195-T2	TRC2_002424-T1	TRC2_002444-T1	TRC2_002444-T3	TRC2_002603-T1	TRC2_002648-T1	TRC2_002753-T1	TRC2_002823-T1	TRC2_003007-T1	TRC2_003073-T1	TRC2_003132-T1	TRC2_003132-T2	TRC2_003605-T1	TRC2_003785-T1	TRC2_004463-T1	TRC2_004667-T1
molecular_function	GO:0000981	DNA-binding transcription factor activity, RNA polymerase II-specific	66	321	0.205607	1	1.06609e-12	1	0	TRC2_000385-T1	TRC2_000385-T3	TRC2_000485-T1	TRC2_000485-T2	TRC2_000507-T1	TRC2_000880-T1	TRC2_000928-T1	TRC2_000956-T1	TRC2_000973-T1	TRC2_001463-T2	TRC2_001463-T3	TRC2_001511-T1	TRC2_001716-T1	TRC2_001817-T1	TRC2_001817-T2	TRC2_002019-T1	TRC2_002135-T1	TRC2_002135-T2	TRC2_002444-T1	TRC2_002444-T3	TRC2_002603-T1	TRC2_002648-T1	TRC2_002753-T1	TRC2_002823-T1	TRC2_003007-T1	TRC2_003605-T1	TRC2_004463-T1	TRC2_004667-T1	TRC2_004994-T1	TRC2_005071-T1	TRC2_005071-T2	TRC2_005176-T1	TRC2_005228-T1	TRC2_005593-T1	TRC2_005767-T1	TRC2_006002-T1	TRC2_006023-T1	TRC2_006097-T1	TRC2_006108-T1	TRC2_006161-T1
molecular_function	GO:0003677	DNA binding	64	387	0.165375	1	5.6359e-09	1	0	TRC2_000045-T1	TRC2_000207-T1	TRC2_000282-T1	TRC2_000282-T2	TRC2_000385-T1	TRC2_000385-T3	TRC2_000485-T1	TRC2_000485-T2	TRC2_000928-T1	TRC2_000956-T1	TRC2_001005-T1	TRC2_001463-T2	TRC2_001463-T3	TRC2_001817-T1	TRC2_001817-T2	TRC2_002195-T1	TRC2_002195-T2	TRC2_002603-T1	TRC2_002791-T1	TRC2_003007-T1	TRC2_003605-T1	TRC2_003785-T1	TRC2_003818-T1	TRC2_004858-T1	TRC2_004932-T1	TRC2_005071-T1	TRC2_005071-T2	TRC2_005176-T1	TRC2_005593-T1	TRC2_005767-T1	TRC2_006002-T1	TRC2_006023-T1	TRC2_006069-T1	TRC2_006108-T1	TRC2_006370-T1	TRC2_006534-T1	TRC2_006589-T1	TRC2_006589-T2	TRC2_006589-T3	TRC2_006589-T4
molecular_function	GO:0005524	ATP binding	50	549	0.0910747	0.777091	0.273235	1	1	TRC2_000094-T1	TRC2_000584-T1	TRC2_000846-T1	TRC2_001276-T1	TRC2_001356-T1	TRC2_001382-T3	TRC2_001456-T1	TRC2_001498-T1	TRC2_001505-T1	TRC2_001524-T1	TRC2_001600-T1	TRC2_001964-T1	TRC2_002403-T1	TRC2_002505-T1	TRC2_002505-T2	TRC2_002907-T1	TRC2_002907-T2	TRC2_003343-T1	TRC2_003343-T2	TRC2_003818-T1	TRC2_004390-T1	TRC2_004613-T1	TRC2_004613-T2	TRC2_004932-T1	TRC2_005009-T1	TRC2_005009-T2	TRC2_005695-T1	TRC2_005808-T1	TRC2_005947-T1	TRC2_006534-T1	TRC2_006600-T1	TRC2_007121-T1	TRC2_007414-T1	TRC2_007414-T2	TRC2_007479-T1	TRC2_008072-T1	TRC2_008320-T1	TRC2_008602-T1	TRC2_008767-T1	TRC2_008767-T2
biological_process	GO:0006351	transcription, DNA-templated	42	222	0.189189	1	2.81463e-19	1	0	TRC2_000385-T1	TRC2_000385-T3	TRC2_000485-T1	TRC2_000485-T2	TRC2_000928-T1	TRC2_000956-T1	TRC2_001005-T1	TRC2_001463-T2	TRC2_001463-T3	TRC2_001817-T1	TRC2_001817-T2	TRC2_002195-T1	TRC2_002195-T2	TRC2_002603-T1	TRC2_003007-T1	TRC2_003605-T1	TRC2_003785-T1	TRC2_005071-T1	TRC2_005071-T2	TRC2_005176-T1	TRC2_005593-T1	TRC2_005767-T1	TRC2_006002-T1	TRC2_006023-T1	TRC2_006069-T1	TRC2_006108-T1	TRC2_006370-T1	TRC2_006767-T1	TRC2_006986-T1	TRC2_007752-T1	TRC2_007897-T1	TRC2_008515-T1	TRC2_008973-T1	TRC2_009018-T1	TRC2_009182-T1	TRC2_009709-T1	TRC2_009921-T1	TRC2_010004-T1	TRC2_011539-T1	TRC2_011685-T1
molecular_function	GO:0003676	nucleic acid binding	42	319	0.131661	1	1.00314e-10	1	0	TRC2_000045-T1	TRC2_000187-T1	TRC2_000451-T1	TRC2_000973-T1	TRC2_001005-T1	TRC2_001178-T1	TRC2_001189-T1	TRC2_001625-T1	TRC2_001797-T1	TRC2_002195-T1	TRC2_002195-T2	TRC2_002403-T1	TRC2_002424-T1	TRC2_003343-T1	TRC2_003343-T2	TRC2_003375-T1	TRC2_003785-T1	TRC2_003808-T1	TRC2_003808-T2	TRC2_003854-T1	TRC2_003976-T1	TRC2_004190-T1	TRC2_004190-T2	TRC2_005106-T1	TRC2_005485-T1	TRC2_005779-T1	TRC2_006112-T1	TRC2_006537-T1	TRC2_006898-T1	TRC2_007226-T1	TRC2_007479-T1	TRC2_008602-T1	TRC2_008765-T1	TRC2_008765-T2	TRC2_009053-T1	TRC2_009058-T1	TRC2_009058-T2	TRC2_009793-T1	TRC2_010004-T1	TRC2_010394-T1
molecular_function	GO:0004672	protein kinase activity	25	147	0.170068	0.999979	5.65736e-05	1	0.01	TRC2_000584-T1	TRC2_000846-T1	TRC2_001356-T1	TRC2_001382-T3	TRC2_001498-T1	TRC2_002505-T1	TRC2_002505-T2	TRC2_002907-T1	TRC2_002907-T2	TRC2_004613-T1	TRC2_004613-T2	TRC2_005009-T1	TRC2_005009-T2	TRC2_005808-T1	TRC2_005947-T1	TRC2_006600-T1	TRC2_008072-T1	TRC2_008767-T1	TRC2_008767-T2	TRC2_009661-T1	TRC2_009753-T1	TRC2_011438-T1	TRC2_011691-T1	TRC2_011691-T2	TRC2_011736-T1
biological_process	GO:0006468	protein phosphorylation	25	145	0.172414	0.999997	7.89353e-06	1	0.002	TRC2_000584-T1	TRC2_000846-T1	TRC2_001356-T1	TRC2_001382-T3	TRC2_001498-T1	TRC2_002505-T1	TRC2_002505-T2	TRC2_002907-T1	TRC2_002907-T2	TRC2_004613-T1	TRC2_004613-T2	TRC2_005009-T1	TRC2_005009-T2	TRC2_005808-T1	TRC2_005947-T1	TRC2_006600-T1	TRC2_008072-T1	TRC2_008767-T1	TRC2_008767-T2	TRC2_009661-T1	TRC2_009753-T1	TRC2_011438-T1	TRC2_011691-T1	TRC2_011691-T2	TRC2_011736-T1
biological_process	GO:0007165	signal transduction	15	51	0.294118	0.999999	1.65681e-06	1	0	TRC2_001859-T1	TRC2_002924-T1	TRC2_003461-T1	TRC2_005385-T1	TRC2_006043-T1	TRC2_006043-T2	TRC2_006600-T1	TRC2_008294-T1	TRC2_008294-T2	TRC2_010137-T1	TRC2_010137-T2	TRC2_011146-T1	TRC2_011487-T1	TRC2_011691-T1	TRC2_011691-T2
molecular_function	GO:0003824	catalytic activity	14	512	0.0273438	3.03741e-22	1	0	1	TRC2_000475-T1	TRC2_000960-T1	TRC2_001993-T1	TRC2_002356-T1	TRC2_003096-T1	TRC2_003096-T2	TRC2_003375-T1	TRC2_003647-T1	TRC2_007014-T1	TRC2_009359-T1	TRC2_009980-T1	TRC2_010228-T1	TRC2_010228-T2	TRC2_010394-T1
molecular_function	GO:0046872	metal ion binding	13	88	0.147727	1	5.10123e-09	1	0	TRC2_000451-T1	TRC2_000661-T1	TRC2_001993-T1	TRC2_002705-T1	TRC2_002929-T1	TRC2_002929-T2	TRC2_002957-T1	TRC2_003416-T1	TRC2_003416-T2	TRC2_003416-T3	TRC2_004348-T1	TRC2_007509-T1	TRC2_009784-T1
molecular_function	GO:0003723	RNA binding	13	125	0.104	0.960603	0.0642507	1	1	TRC2_000187-T1	TRC2_000354-T1	TRC2_000451-T1	TRC2_001025-T1	TRC2_003808-T1	TRC2_003808-T2	TRC2_004929-T1	TRC2_005975-T1	TRC2_007739-T1	TRC2_008765-T1	TRC2_008765-T2	TRC2_009569-T1	TRC2_009681-T1
biological_process	GO:0055114	obsolete oxidation-reduction process	12	553	0.0216998	NA	NA	NA	NA	TRC2_000167-T1	TRC2_000475-T1	TRC2_001408-T1	TRC2_001408-T2	TRC2_001408-T3	TRC2_002517-T1	TRC2_002707-T1	TRC2_002707-T2	TRC2_003835-T1	TRC2_006580-T1	TRC2_007001-T1	TRC2_007033-T1
cellular_component	GO:0016020	membrane	11	293	0.0375427	1.59973e-15	1	0	1	TRC2_000262-T1	TRC2_000357-T1	TRC2_001055-T1	TRC2_002707-T1	TRC2_002707-T2	TRC2_004129-T1	TRC2_006469-T1	TRC2_007121-T1	TRC2_009856-T1	TRC2_011440-T1	TRC2_011440-T2
molecular_function	GO:0004674	protein serine/threonine kinase activity	11	29	0.37931	0.999981	0.000107156	1	0.014	TRC2_000846-T1	TRC2_001356-T1	TRC2_001382-T3	TRC2_001498-T1	TRC2_003271-T1	TRC2_005947-T1	TRC2_006962-T1	TRC2_008767-T1	TRC2_008767-T2	TRC2_011691-T1	TRC2_011691-T2
molecular_function	GO:0016787	hydrolase activity	10	143	0.0699301	0.00301104	0.998096	0.082	1	TRC2_000933-T1	TRC2_001786-T1	TRC2_002469-T1	TRC2_003818-T1	TRC2_006705-T1	TRC2_008082-T1	TRC2_008082-T2	TRC2_009636-T1	TRC2_009681-T1	TRC2_011496-T1
biological_process	GO:0006508	proteolysis	10	133	0.075188	0.862727	0.198117	1	1	TRC2_000518-T1	TRC2_002252-T1	TRC2_002469-T1	TRC2_002576-T1	TRC2_002659-T1	TRC2_006821-T1	TRC2_007121-T1	TRC2_007602-T1	TRC2_009672-T1	TRC2_011496-T1
cellular_component	GO:0016021	integral component of membrane	10	490	0.0204082	7.1902e-12	1	0	1	TRC2_000183-T1	TRC2_000933-T1	TRC2_001964-T1	TRC2_002929-T1	TRC2_002929-T2	TRC2_003391-T1	TRC2_007121-T1	TRC2_010408-T1	TRC2_011440-T1	TRC2_011440-T2
molecular_function	GO:0003700	DNA-binding transcription factor activity	10	59	0.169492	1	1.89434e-13	1	0	TRC2_000087-T1	TRC2_000207-T1	TRC2_001797-T1	TRC2_003010-T1	TRC2_003188-T1	TRC2_003869-T1	TRC2_004893-T1	TRC2_005704-T1	TRC2_006002-T1	TRC2_006058-T1
biological_process	GO:0006281	DNA repair	9	84	0.107143	0.88162	0.191403	1	1	TRC2_000582-T1	TRC2_004932-T1	TRC2_006534-T1	TRC2_006962-T1	TRC2_007226-T1	TRC2_009808-T1	TRC2_010004-T1	TRC2_011226-T1	TRC2_011305-T1
molecular_function	GO:0000166	nucleotide binding	9	83	0.108434	0.0324609	0.976541	0.736	1	TRC2_002929-T1	TRC2_002929-T2	TRC2_003375-T1	TRC2_007414-T1	TRC2_007414-T2	TRC2_007479-T1	TRC2_008320-T1	TRC2_011440-T1	TRC2_011440-T2
biological_process	GO:0006886	intracellular protein transport	9	70	0.128571	0.994823	0.011784	1	0.936	TRC2_001055-T1	TRC2_001156-T1	TRC2_003132-T1	TRC2_003132-T2	TRC2_003388-T1	TRC2_006414-T1	TRC2_007509-T1	TRC2_008104-T1	TRC2_008158-T1
molecular_function	GO:0005509	calcium ion binding	8	38	0.210526	0.996674	0.0116311	1	0.946	TRC2_001537-T1	TRC2_001623-T2	TRC2_007851-T1	TRC2_008290-T1	TRC2_008752-T1	TRC2_008954-T1	TRC2_008954-T2	TRC2_008954-T3
molecular_function	GO:0043565	sequence-specific DNA binding	7	23	0.304348	0.999867	0.000695829	1	0.123	TRC2_000045-T1	TRC2_000282-T1	TRC2_000282-T2	TRC2_003010-T1	TRC2_003073-T1	TRC2_003188-T1	TRC2_004893-T1
biological_process	GO:0035556	intracellular signal transduction	7	18	0.388889	0.99998	6.55078e-05	1	0.018	TRC2_005417-T1	TRC2_006756-T1	TRC2_010137-T1	TRC2_010137-T2	TRC2_011487-T1	TRC2_011691-T1	TRC2_011691-T2
biological_process	GO:0016192	vesicle-mediated transport	6	55	0.109091	0.987461	0.0253085	1	0.998	TRC2_000357-T1	TRC2_001055-T1	TRC2_001156-T1	TRC2_003388-T1	TRC2_006414-T1	TRC2_008158-T1
molecular_function	GO:0046983	protein dimerization activity	6	17	0.352941	0.994586	0.0162555	1	0.965	TRC2_000879-T1	TRC2_000918-T1	TRC2_003821-T1	TRC2_008463-T1	TRC2_008893-T1	TRC2_008893-T2
molecular_function	GO:0016491	oxidoreductase activity	5	373	0.0134048	3.23971e-14	1	0	1	TRC2_000167-T1	TRC2_000475-T1	TRC2_005736-T1	TRC2_006580-T1	TRC2_007001-T1
molecular_function	GO:0005525	GTP binding	5	104	0.0480769	0.122346	0.943271	1	1	TRC2_001170-T1	TRC2_003613-T1	TRC2_003613-T2	TRC2_010909-T1	TRC2_011505-T1
molecular_function	GO:0003924	GTPase activity	5	75	0.0666667	0.393933	0.763103	1	1	TRC2_001170-T1	TRC2_003613-T1	TRC2_003613-T2	TRC2_010909-T1	TRC2_011505-T1
cellular_component	GO:0005737	cytoplasm	5	111	0.045045	0.0419002	0.973568	0.551	1	TRC2_001156-T1	TRC2_001251-T1	TRC2_007479-T1	TRC2_009569-T1	TRC2_011258-T1
molecular_function	GO:0016705	oxidoreductase activity, acting on paired donors, with incorporation or reduction of molecular oxygen	5	99	0.0505051	0.0800311	0.963011	0.987	1	TRC2_001408-T1	TRC2_001408-T2	TRC2_001408-T3	TRC2_003835-T1	TRC2_006580-T1
molecular_function	GO:0003779	actin binding	5	16	0.3125	0.993972	0.0263861	1	1	TRC2_000425-T1	TRC2_005744-T1	TRC2_005744-T2	TRC2_005744-T3	TRC2_008752-T1
biological_process	GO:0006364	rRNA processing	5	19	0.263158	0.995022	0.0197981	1	0.996	TRC2_000540-T1	TRC2_008350-T1	TRC2_008621-T1	TRC2_008786-T1	TRC2_009135-T1
molecular_function	GO:0005506	iron ion binding	5	115	0.0434783	0.0653693	0.972633	0.97	1	TRC2_001408-T1	TRC2_001408-T2	TRC2_001408-T3	TRC2_003835-T1	TRC2_006580-T1
biological_process	GO:0006338	chromatin remodeling	5	18	0.277778	0.999782	0.00136741	1	0.277	TRC2_000582-T1	TRC2_003071-T1	TRC2_003071-T2	TRC2_004048-T1	TRC2_009843-T1
molecular_function	GO:0005096	GTPase activator activity	5	13	0.384615	0.998855	0.00477307	1	0.507	TRC2_004202-T1	TRC2_004202-T2	TRC2_005417-T1	TRC2_011420-T1	TRC2_011420-T2
molecular_function	GO:0030276	clathrin binding	5	9	0.555556	0.999985	0.000196506	1	0.028	TRC2_004134-T1	TRC2_004134-T2	TRC2_005744-T1	TRC2_005744-T2	TRC2_005744-T3
molecular_function	GO:0005543	phospholipid binding	5	6	0.833333	0.999969	0.000179499	1	0.024	TRC2_004134-T1	TRC2_004134-T2	TRC2_005744-T1	TRC2_005744-T2	TRC2_005744-T3
biological_process	GO:0006629	lipid metabolic process	4	46	0.0869565	0.00187253	0.999474	0.068	1	TRC2_006021-T1	TRC2_010137-T1	TRC2_010137-T2	TRC2_011487-T1
molecular_function	GO:0004812	aminoacyl-tRNA ligase activity	4	43	0.0930233	0.661044	0.54362	1	1	TRC2_007414-T1	TRC2_007414-T2	TRC2_007479-T1	TRC2_008320-T1
molecular_function	GO:0008081	phosphoric diester hydrolase activity	4	19	0.210526	0.961968	0.120197	1	1	TRC2_009808-T1	TRC2_010137-T1	TRC2_010137-T2	TRC2_011487-T1
cellular_component	GO:0005739	mitochondrion	4	25	0.16	0.332413	0.793296	1	1	TRC2_003589-T1	TRC2_003589-T2	TRC2_003589-T3	TRC2_008703-T1
biological_process	GO:0006511	ubiquitin-dependent protein catabolic process	4	44	0.0909091	0.981849	0.0449152	1	1	TRC2_001415-T1	TRC2_004299-T1	TRC2_006879-T1	TRC2_008869-T1
molecular_function	GO:0020037	heme binding	4	125	0.032	0.0171081	0.994589	0.458	1	TRC2_001408-T1	TRC2_001408-T2	TRC2_001408-T3	TRC2_003835-T1
biological_process	GO:0000160	phosphorelay signal transduction system	4	17	0.235294	0.990171	0.0452301	1	1	TRC2_003188-T1	TRC2_006043-T1	TRC2_006043-T2	TRC2_006048-T1
biological_process	GO:0006888	endoplasmic reticulum to Golgi vesicle-mediated transport	4	13	0.307692	0.994532	0.0295324	1	0.998	TRC2_003132-T1	TRC2_003132-T2	TRC2_008887-T1	TRC2_008887-T2
cellular_component	GO:0030015	CCR4-NOT core complex	4	5	0.8	0.999995	0.000282168	1	0.028	TRC2_005568-T1	TRC2_005568-T3	TRC2_005568-T4	TRC2_005568-T5
biological_process	GO:0055085	transmembrane transport	3	434	0.00691244	9.95754e-14	1	0	1	TRC2_000262-T1	TRC2_001964-T1	TRC2_004194-T1
molecular_function	GO:0051539	4 iron, 4 sulfur cluster binding	3	14	0.214286	0.975505	0.105744	1	1	TRC2_001993-T1	TRC2_002707-T1	TRC2_002707-T2
biological_process	GO:0006260	DNA replication	3	36	0.0833333	0.452175	0.755375	1	1	TRC2_006534-T1	TRC2_007226-T1	TRC2_008419-T1
cellular_component	GO:0005840	ribosome	3	112	0.0267857	0.00203949	0.999571	0.022	1	TRC2_004250-T1	TRC2_004250-T2	TRC2_004929-T1
molecular_function	GO:0003735	structural constituent of ribosome	3	134	0.0223881	0.00294097	0.999346	0.081	1	TRC2_004250-T1	TRC2_004250-T2	TRC2_004929-T1
biological_process	GO:0006412	translation	3	124	0.0241935	0.0177915	0.991792	0.606	1	TRC2_004250-T1	TRC2_004250-T2	TRC2_004929-T1
molecular_function	GO:0003712	transcription coregulator activity	3	21	0.142857	0.848949	0.348302	1	1	TRC2_002425-T1	TRC2_004688-T1	TRC2_008267-T1
biological_process	GO:0006357	regulation of transcription by RNA polymerase II	3	27	0.111111	0.8165	0.36216	1	1	TRC2_002425-T1	TRC2_008267-T1	TRC2_008291-T1
biological_process	GO:0000398	mRNA splicing, via spliceosome	3	38	0.0789474	0.385959	0.802969	1	1	TRC2_000187-T1	TRC2_000451-T1	TRC2_006537-T1
biological_process	GO:0015031	protein transport	3	25	0.12	0.997426	0.00584983	1	0.689	TRC2_005636-T1	TRC2_007581-T1	TRC2_007581-T2
biological_process	GO:0006418	tRNA aminoacylation for protein translation	3	36	0.0833333	0.673978	0.530377	1	1	TRC2_007414-T1	TRC2_007414-T2	TRC2_008320-T1
molecular_function	GO:0016788	hydrolase activity, acting on ester bonds	3	20	0.15	0.919888	0.122073	1	1	TRC2_000983-T1	TRC2_005001-T1	TRC2_008940-T1
cellular_component	GO:0000124	SAGA complex	3	5	0.6	0.999718	0.00604533	1	0.376	TRC2_003369-T1	TRC2_003489-T1	TRC2_004688-T1
biological_process	GO:0006289	nucleotide-excision repair	3	17	0.176471	0.94548	0.179738	1	1	TRC2_008618-T1	TRC2_008618-T2	TRC2_010004-T1
biological_process	GO:0030001	metal ion transport	3	30	0.1	0.851529	0.292771	1	1	TRC2_000262-T1	TRC2_002929-T1	TRC2_002929-T2
biological_process	GO:0006396	RNA processing	3	32	0.09375	0.966051	0.0564541	1	1	TRC2_001051-T1	TRC2_003375-T1	TRC2_005975-T1
molecular_function	GO:0004435	phosphatidylinositol phospholipase C activity	3	7	0.428571	0.998628	0.0157158	1	0.963	TRC2_010137-T1	TRC2_010137-T2	TRC2_011487-T1
molecular_function	GO:0004222	metalloendopeptidase activity	3	21	0.142857	0.907552	0.254	1	1	TRC2_001973-T1	TRC2_007121-T1	TRC2_009965-T1
cellular_component	GO:0005643	nuclear pore	3	9	0.333333	0.991718	0.0519662	1	0.983	TRC2_004813-T1	TRC2_010699-T1	TRC2_010765-T1
molecular_function	GO:0035091	phosphatidylinositol binding	3	19	0.157895	0.996549	0.0147901	1	0.954	TRC2_008046-T1	TRC2_011664-T1	TRC2_011664-T2
molecular_function	GO:0005198	structural molecule activity	3	14	0.214286	0.0938775	0.949411	0.99	1	TRC2_000652-T1	TRC2_000652-T2	TRC2_006414-T1
cellular_component	GO:0008180	COP9 signalosome	3	9	0.333333	0.994664	0.0388608	1	0.948	TRC2_009848-T1	TRC2_009848-T2	TRC2_009965-T1
molecular_function	GO:0004842	ubiquitin-protein transferase activity	3	27	0.111111	0.932872	0.163632	1	1	TRC2_001415-T1	TRC2_005940-T1	TRC2_009737-T1
biological_process	GO:0016567	protein ubiquitination	3	19	0.157895	0.839651	0.361834	1	1	TRC2_005940-T1	TRC2_006624-T1	TRC2_009737-T1
molecular_function	GO:0061630	ubiquitin protein ligase activity	3	13	0.230769	0.975505	0.105744	1	1	TRC2_000838-T1	TRC2_001415-T1	TRC2_006624-T1
molecular_function	GO:0005507	copper ion binding	3	20	0.15	0.920135	0.230921	1	1	TRC2_001035-T1	TRC2_002929-T1	TRC2_002929-T2
molecular_function	GO:0002161	aminoacyl-tRNA editing activity	3	7	0.428571	0.998628	0.0157158	1	0.963	TRC2_007414-T1	TRC2_007414-T2	TRC2_008320-T1
molecular_function	GO:0017056	structural constituent of nuclear pore	3	9	0.333333	0.995687	0.0332539	1	1	TRC2_004813-T1	TRC2_006610-T1	TRC2_010699-T1
biological_process	GO:0006397	mRNA processing	3	21	0.142857	0.678117	0.476387	1	1	TRC2_006624-T1	TRC2_009569-T1	TRC2_011736-T1
molecular_function	GO:0003684	damaged DNA binding	3	17	0.176471	0.952251	0.164704	1	1	TRC2_008618-T1	TRC2_008618-T2	TRC2_011226-T1
biological_process	GO:0000723	telomere maintenance	3	8	0.375	0.9976	0.0225424	1	0.997	TRC2_006962-T1	TRC2_007035-T1	TRC2_010975-T1
biological_process	GO:0006464	cellular protein modification process	3	11	0.272727	0.999756	0.000466228	1	0.101	TRC2_004618-T1	TRC2_007581-T1	TRC2_007581-T2
molecular_function	GO:0004190	aspartic-type endopeptidase activity	3	23	0.130435	0.879803	0.300961	1	1	TRC2_002252-T1	TRC2_002576-T1	TRC2_006821-T1
cellular_component	GO:0048500	signal recognition particle	3	5	0.6	0.999212	0.011303	1	0.705	TRC2_008161-T1	TRC2_008916-T1	TRC2_009676-T1
biological_process	GO:0006614	SRP-dependent cotranslational protein targeting to membrane	3	7	0.428571	0.998717	0.0149891	1	0.969	TRC2_008161-T1	TRC2_008916-T1	TRC2_009676-T1
molecular_function	GO:0004408	holocytochrome-c synthase activity	3	5	0.6	0.999775	0.00509904	1	0.598	TRC2_003589-T1	TRC2_003589-T2	TRC2_003589-T3
biological_process	GO:0006897	endocytosis	3	5	0.6	0.998717	0.0149891	1	0.969	TRC2_005744-T1	TRC2_005744-T2	TRC2_005744-T3
molecular_function	GO:0016301	kinase activity	2	26	0.0769231	0.997241	0.00508904	1	0.51	TRC2_003271-T1	TRC2_006962-T1
biological_process	GO:0001522	pseudouridine synthesis	2	7	0.285714	0.985011	0.107323	1	1	TRC2_001025-T1	TRC2_007739-T1
molecular_function	GO:0008237	metallopeptidase activity	2	16	0.125	0.877063	0.255226	1	1	TRC2_002469-T1	TRC2_011496-T1
molecular_function	GO:0003743	translation initiation factor activity	2	32	0.0625	0.492315	0.760843	1	1	TRC2_001251-T1	TRC2_003177-T1
biological_process	GO:0009058	biosynthetic process	2	40	0.05	0.999753	0.000387821	1	0.09	TRC2_003647-T1	TRC2_004390-T1
biological_process	GO:0016573	histone acetylation	2	9	0.222222	0.990722	0.0552531	1	1	TRC2_000135-T1	TRC2_003372-T1
cellular_component	GO:0016592	mediator complex	2	22	0.0909091	0.689673	0.595428	1	1	TRC2_002425-T1	TRC2_008267-T1
biological_process	GO:0044237	cellular metabolic process	2	12	0.166667	1	6.49484e-08	1	0	TRC2_000148-T1	TRC2_003375-T1
molecular_function	GO:0031177	phosphopantetheine binding	2	18	0.111111	0.813853	0.451119	1	1	TRC2_000475-T1	TRC2_002356-T1
molecular_function	GO:0016740	transferase activity	2	24	0.0833333	0.121481	0.906064	1	1	TRC2_000475-T1	TRC2_002356-T1
cellular_component	GO:0005681	spliceosomal complex	2	14	0.142857	0.857659	0.390628	1	1	TRC2_000187-T1	TRC2_002424-T1
molecular_function	GO:0046982	protein heterodimerization activity	2	29	0.0689655	0.558634	0.710682	1	1	TRC2_003369-T1	TRC2_003489-T1
cellular_component	GO:0005669	transcription factor TFIID complex	2	6	0.333333	0.988697	0.0928668	1	1	TRC2_003369-T1	TRC2_005156-T1
cellular_component	GO:0046695	SLIK (SAGA-like) complex	2	3	0.666667	0.999308	0.0222065	1	0.887	TRC2_003369-T1	TRC2_003489-T1
biological_process	GO:0006352	DNA-templated transcription, initiation	2	8	0.25	0.957935	0.129201	1	1	TRC2_003369-T1	TRC2_005156-T1
cellular_component	GO:0005680	anaphase-promoting complex	2	9	0.222222	0.961139	0.187228	1	1	TRC2_009559-T1	TRC2_009559-T2
molecular_function	GO:0019888	protein phosphatase regulator activity	2	5	0.4	0.990431	0.0833929	1	1	TRC2_007355-T1	TRC2_007355-T2
molecular_function	GO:0019905	syntaxin binding	2	2	1	1	0.00696729	1	0.899	TRC2_000322-T1	TRC2_000322-T2
molecular_function	GO:0004540	ribonuclease activity	2	8	0.25	0.920939	0.202124	1	1	TRC2_000354-T1	TRC2_011736-T1
molecular_function	GO:0004550	nucleoside diphosphate kinase activity	2	2	1	1	0.00696729	1	0.899	TRC2_000380-T1	TRC2_000380-T2
biological_process	GO:0006183	GTP biosynthetic process	2	2	1	1	0.00673455	1	0.884	TRC2_000380-T1	TRC2_000380-T2
biological_process	GO:0006165	nucleoside diphosphate phosphorylation	2	2	1	0.915162	0.290282	1	1	TRC2_000380-T1	TRC2_000380-T2
biological_process	GO:0006228	UTP biosynthetic process	2	2	1	1	0.00673455	1	0.884	TRC2_000380-T1	TRC2_000380-T2
biological_process	GO:0006241	CTP biosynthetic process	2	3	0.666667	0.99945	0.0191033	1	0.996	TRC2_000380-T1	TRC2_000380-T2
biological_process	GO:0030036	actin cytoskeleton organization	2	5	0.4	0.731105	0.550533	1	1	TRC2_000425-T1	TRC2_003144-T1
cellular_component	GO:0005730	nucleolus	2	13	0.153846	0.942621	0.187253	1	1	TRC2_002514-T1	TRC2_011550-T1
molecular_function	GO:0016887	ATP hydrolysis activity	2	66	0.030303	0.132831	0.927295	1	1	TRC2_001505-T1	TRC2_001964-T1
molecular_function	GO:0051536	iron-sulfur cluster binding	2	23	0.0869565	0.822098	0.354465	1	1	TRC2_001993-T1	TRC2_009359-T1
molecular_function	GO:0036459	thiol-dependent deubiquitinase	2	17	0.117647	NA	NA	NA	NA	TRC2_004299-T1	TRC2_006879-T1
biological_process	GO:0016579	protein deubiquitination	2	18	0.111111	0.820262	0.442493	1	1	TRC2_004299-T1	TRC2_006879-T1
biological_process	GO:0030071	regulation of mitotic metaphase/anaphase transition	2	6	0.333333	0.999353	0.00630673	1	0.72	TRC2_009559-T1	TRC2_009559-T2
cellular_component	GO:0035267	NuA4 histone acetyltransferase complex	2	8	0.25	0.961139	0.187228	1	1	TRC2_000582-T1	TRC2_008291-T1
molecular_function	GO:0030170	pyridoxal phosphate binding	2	53	0.0377358	0.168124	0.943671	1	1	TRC2_003096-T1	TRC2_003096-T2
biological_process	GO:0006890	retrograde vesicle-mediated transport, Golgi to endoplasmic reticulum	2	6	0.333333	0.990885	0.0809421	1	1	TRC2_000652-T1	TRC2_000652-T2
biological_process	GO:0035023	regulation of Rho protein signal transduction	2	7	0.285714	0.985011	0.107323	1	1	TRC2_006665-T1	TRC2_006756-T1
molecular_function	GO:0042578	phosphoric ester hydrolase activity	2	7	0.285714	0.81226	0.301229	1	1	TRC2_005104-T1	TRC2_008059-T1
biological_process	GO:0043486	histone exchange	2	3	0.666667	0.99945	0.0191033	1	0.996	TRC2_004048-T1	TRC2_009843-T1
molecular_function	GO:0003682	chromatin binding	2	9	0.222222	0.94234	0.232888	1	1	TRC2_003071-T1	TRC2_003071-T2
molecular_function	GO:0003899	DNA-directed 5'-3' RNA polymerase activity	2	24	0.0833333	0.628115	0.652026	1	1	TRC2_008336-T1	TRC2_011685-T1
molecular_function	GO:0019901	protein kinase binding	2	10	0.2	0.955374	0.201028	1	1	TRC2_006429-T1	TRC2_010390-T1
biological_process	GO:0000079	regulation of cyclin-dependent protein serine/threonine kinase activity	2	7	0.285714	0.977458	0.135584	1	1	TRC2_006429-T1	TRC2_010390-T1
molecular_function	GO:0009982	pseudouridine synthase activity	2	4	0.5	0.997826	0.0373105	1	1	TRC2_001025-T1	TRC2_007739-T1
biological_process	GO:0009451	RNA modification	2	4	0.5	0.827526	0.326022	1	1	TRC2_001025-T1	TRC2_007739-T1
molecular_function	GO:0004822	isoleucine-tRNA ligase activity	2	3	0.666667	0.99942	0.0197425	1	0.996	TRC2_007414-T1	TRC2_007414-T2
molecular_function	GO:0000049	tRNA binding	2	11	0.181818	0.94234	0.232888	1	1	TRC2_007414-T1	TRC2_007414-T2
biological_process	GO:0006428	isoleucyl-tRNA aminoacylation	2	3	0.666667	0.99945	0.0191033	1	0.996	TRC2_007414-T1	TRC2_007414-T2
biological_process	GO:0007094	mitotic spindle assembly checkpoint signaling	2	4	0.5	0.997934	0.0361404	1	1	TRC2_007705-T1	TRC2_007705-T2
biological_process	GO:0016310	phosphorylation	2	14	0.142857	0.999999	3.56409e-06	1	0.001	TRC2_006043-T1	TRC2_006043-T2
molecular_function	GO:0005089	guanyl-nucleotide exchange factor activity	2	6	0.333333	NA	NA	NA	NA	TRC2_006665-T1	TRC2_006756-T1
molecular_function	GO:0005388	P-type calcium transporter activity	2	6	0.333333	0.990431	0.0833929	1	1	TRC2_011440-T1	TRC2_011440-T2
biological_process	GO:0043161	proteasome-mediated ubiquitin-dependent protein catabolic process	2	8	0.25	0.999224	0.00546846	1	0.679	TRC2_008618-T1	TRC2_008618-T2
cellular_component	GO:0005815	microtubule organizing center	2	10	0.2	0.857659	0.390628	1	1	TRC2_003158-T1	TRC2_005606-T1
molecular_function	GO:0016791	phosphatase activity	2	25	0.08	0.429354	0.750705	1	1	TRC2_008059-T1	TRC2_008465-T1
biological_process	GO:0006812	cation transport	2	23	0.0869565	0.067731	0.971575	0.971	1	TRC2_002929-T1	TRC2_002929-T2
molecular_function	GO:0016651	oxidoreductase activity, acting on NAD(P)H	2	8	0.25	0.769079	0.507331	1	1	TRC2_002707-T1	TRC2_002707-T2
cellular_component	GO:0048188	Set1C/COMPASS complex	2	7	0.285714	0.981502	0.122615	1	1	TRC2_008216-T1	TRC2_008216-T2
molecular_function	GO:0016772	transferase activity, transferring phosphorus-containing groups	2	16	0.125	0.95981	0.0590279	1	1	TRC2_006043-T1	TRC2_006043-T2
molecular_function	GO:0000155	phosphorelay sensor kinase activity	2	12	0.166667	0.927735	0.265013	1	1	TRC2_006043-T1	TRC2_006043-T2
biological_process	GO:0006606	protein import into nucleus	2	11	0.181818	0.944747	0.227117	1	1	TRC2_002404-T1	TRC2_008104-T1
molecular_function	GO:0016779	nucleotidyltransferase activity	2	15	0.133333	0.342825	0.801646	1	1	TRC2_011226-T1	TRC2_011305-T1
molecular_function	GO:0018024	histone-lysine N-methyltransferase activity	2	7	0.285714	0.976393	0.139416	1	1	TRC2_008216-T1	TRC2_008216-T2
biological_process	GO:0034968	histone lysine methylation	2	5	0.4	0.977458	0.135584	1	1	TRC2_008216-T1	TRC2_008216-T2
molecular_function	GO:0019829	ATPase-coupled cation transmembrane transporter activity	2	7	0.285714	0.973614	0.0924477	1	1	TRC2_002929-T1	TRC2_002929-T2
biological_process	GO:0070588	calcium ion transmembrane transport	2	4	0.5	0.995149	0.0569997	1	1	TRC2_011440-T1	TRC2_011440-T2
molecular_function	GO:0004651	polynucleotide 5'-phosphatase activity	2	2	1	1	0.00696729	1	0.899	TRC2_002767-T1	TRC2_002767-T2
biological_process	GO:0043087	regulation of GTPase activity	2	7	0.285714	0.968208	0.165238	1	1	TRC2_002924-T1	TRC2_003461-T1
biological_process	GO:0006383	transcription by RNA polymerase III	2	9	0.222222	0.915162	0.290282	1	1	TRC2_008336-T1	TRC2_009119-T1
cellular_component	GO:0016586	RSC-type complex	2	4	0.5	0.997413	0.0418255	1	0.976	TRC2_003071-T1	TRC2_003071-T2
molecular_function	GO:0008312	7S RNA binding	2	5	0.4	0.994901	0.0587848	1	1	TRC2_008161-T1	TRC2_008916-T1
cellular_component	GO:0030127	COPII vesicle coat	2	7	0.285714	0.981502	0.122615	1	1	TRC2_003132-T1	TRC2_003132-T2
biological_process	GO:0000902	cell morphogenesis	2	6	0.333333	0.985011	0.107323	1	1	TRC2_011664-T1	TRC2_011664-T2
molecular_function	GO:0003747	translation release factor activity	2	5	0.4	0.994901	0.0587848	1	1	TRC2_003613-T1	TRC2_003613-T2
biological_process	GO:0006415	translational termination	2	5	0.4	0.985011	0.107323	1	1	TRC2_003613-T1	TRC2_003613-T2
biological_process	GO:0000288	nuclear-transcribed mRNA catabolic process, deadenylation-dependent decay	2	2	1	0.995149	0.0569997	1	1	TRC2_003613-T1	TRC2_003613-T2
biological_process	GO:0031145	anaphase-promoting complex-dependent catabolic process	2	3	0.666667	0.99945	0.0191033	1	0.996	TRC2_009559-T1	TRC2_009559-T2
cellular_component	GO:0030870	Mre11 complex	2	6	0.333333	0.988697	0.0928668	1	1	TRC2_004028-T1	TRC2_004028-T2
biological_process	GO:0007095	mitotic G2 DNA damage checkpoint signaling	2	2	1	1	0.00673455	1	0.884	TRC2_004028-T1	TRC2_004028-T2
biological_process	GO:0006302	double-strand break repair	2	4	0.5	0.944747	0.227117	1	1	TRC2_004028-T1	TRC2_004028-T2
cellular_component	GO:0030136	clathrin-coated vesicle	2	2	1	0.999904	0.00171028	1	0.135	TRC2_004134-T1	TRC2_004134-T2
molecular_function	GO:0005545	1-phosphatidylinositol binding	2	2	1	1	0.00696729	1	0.899	TRC2_004134-T1	TRC2_004134-T2
biological_process	GO:0048268	clathrin coat assembly	2	2	1	1	0.00673455	1	0.884	TRC2_004134-T1	TRC2_004134-T2
biological_process	GO:0043484	regulation of RNA splicing	2	2	1	1	0.00673455	1	0.884	TRC2_004190-T1	TRC2_004190-T2
cellular_component	GO:0070824	SHREC complex	2	2	1	1	0.00786372	1	0.621	TRC2_004947-T1	TRC2_004947-T2
biological_process	GO:0006342	heterochromatin assembly	2	2	1	NA	NA	NA	NA	TRC2_004947-T1	TRC2_004947-T2
biological_process	GO:0000338	protein deneddylation	2	3	0.666667	0.99945	0.0191033	1	0.996	TRC2_009848-T1	TRC2_009848-T2
biological_process	GO:0006913	nucleocytoplasmic transport	2	5	0.4	0.957935	0.129201	1	1	TRC2_006610-T1	TRC2_010699-T1
cellular_component	GO:0030014	CCR4-NOT complex	2	3	0.666667	1	1.10219e-05	1	0.001	TRC2_006898-T1	TRC2_011016-T1
cellular_component	GO:0030289	protein phosphatase 4 complex	2	2	1	1	0.00786372	1	0.621	TRC2_007355-T1	TRC2_007355-T2
biological_process	GO:0009272	fungal-type cell wall biogenesis	2	4	0.5	0.997934	0.0361404	1	1	TRC2_011691-T1	TRC2_011691-T2
cellular_component	GO:0031588	nucleotide-activated protein kinase complex	2	2	1	1	0.00786372	1	0.621	TRC2_008294-T1	TRC2_008294-T2
biological_process	GO:0045859	regulation of protein kinase activity	2	2	1	0.999353	0.00630673	1	0.72	TRC2_008294-T1	TRC2_008294-T2
cellular_component	GO:0030688	preribosome, small subunit precursor	2	2	1	1	0.00786372	1	0.621	TRC2_009135-T1	TRC2_011550-T1
molecular_function	GO:0004697	protein kinase C activity	2	2	1	1	0.00696729	1	0.899	TRC2_011691-T1	TRC2_011691-T2
biological_process	GO:0009116	nucleoside metabolic process	1	47	0.0212766	0.0792383	0.985462	0.989	1	TRC2_010394-T1
biological_process	GO:0005975	carbohydrate metabolic process	1	164	0.00609756	3.22193e-08	1	0	1	TRC2_008059-T1
molecular_function	GO:0022857	transmembrane transporter activity	1	140	0.00714286	8.25212e-07	1	0	1	TRC2_004194-T1
molecular_function	GO:0050660	flavin adenine dinucleotide binding	1	91	0.010989	0.000238629	0.999981	0.007	1	TRC2_007033-T1
molecular_function	GO:0004252	serine-type endopeptidase activity	1	42	0.0238095	0.122646	0.974779	1	1	TRC2_009672-T1
molecular_function	GO:0030515	snoRNA binding	1	3	0.333333	0.96269	0.294703	1	1	TRC2_008621-T1
biological_process	GO:0042254	ribosome biogenesis	1	22	0.0454545	0.988852	0.0298847	1	0.998	TRC2_001199-T1
biological_process	GO:0006413	translational initiation	1	21	0.047619	0.401224	0.873181	1	1	TRC2_003177-T1
molecular_function	GO:0008236	serine-type peptidase activity	1	25	0.04	0.0872692	0.974948	0.99	1	TRC2_002659-T1
biological_process	GO:0006310	DNA recombination	1	8	0.125	0.678282	0.699672	1	1	TRC2_007226-T1
cellular_component	GO:0000123	histone acetyltransferase complex	1	2	0.5	0.999464	0.00341097	1	0.25	TRC2_000135-T1
cellular_component	GO:0000214	tRNA-intron endonuclease complex	1	2	0.5	0.992136	0.169914	1	1	TRC2_005106-T1
molecular_function	GO:0000213	tRNA-intron endonuclease activity	1	3	0.333333	0.980258	0.230355	1	1	TRC2_005106-T1
molecular_function	GO:0004518	nuclease activity	1	20	0.05	0.741791	0.417112	1	1	TRC2_005106-T1
biological_process	GO:0006388	tRNA splicing, via endonucleolytic cleavage and ligation	1	4	0.25	0.96386	0.290501	1	1	TRC2_005106-T1
molecular_function	GO:0032977	membrane insertase activity	1	2	0.5	0.993033	0.160151	1	1	TRC2_000183-T1
biological_process	GO:0006367	transcription initiation from RNA polymerase II promoter	1	12	0.0833333	0.741325	0.643261	1	1	TRC2_003973-T1
biological_process	GO:0043039	tRNA aminoacylation	1	10	0.1	0.673978	0.530377	1	1	TRC2_007479-T1
molecular_function	GO:0050661	NADP binding	1	34	0.0294118	0.21005	0.949039	1	1	TRC2_007033-T1
molecular_function	GO:0004499	N,N-dimethylaniline monooxygenase activity	1	17	0.0588235	0.578323	0.773675	1	1	TRC2_007033-T1
molecular_function	GO:0004519	endonuclease activity	1	13	0.0769231	0.355601	0.84945	1	1	TRC2_008350-T1
molecular_function	GO:0046873	metal ion transmembrane transporter activity	1	23	0.0434783	0.405154	0.789414	1	1	TRC2_000262-T1
molecular_function	GO:0004402	histone acetyltransferase activity	1	6	0.166667	0.889536	0.457287	1	1	TRC2_003372-T1
biological_process	GO:0008033	tRNA processing	1	18	0.0555556	0.849015	0.28142	1	1	TRC2_001051-T1
biological_process	GO:0048193	Golgi vesicle transport	1	6	0.166667	0.998044	0.00747484	1	0.898	TRC2_000357-T1
biological_process	GO:0016042	lipid catabolic process	1	5	0.2	0.741325	0.643261	1	1	TRC2_006362-T1
cellular_component	GO:0000145	exocyst	1	12	0.0833333	0.710358	0.673745	1	1	TRC2_008955-T1
biological_process	GO:0000387	spliceosomal snRNP assembly	1	7	0.142857	0.834762	0.538252	1	1	TRC2_000451-T1
cellular_component	GO:0033588	elongator holoenzyme complex	1	6	0.166667	0.907133	0.428346	1	1	TRC2_006853-T1
biological_process	GO:0002098	tRNA wobble uridine modification	1	9	0.111111	0.772883	0.611212	1	1	TRC2_006853-T1
molecular_function	GO:0017048	small GTPase binding	1	2	0.5	NA	NA	NA	NA	TRC2_000425-T1
biological_process	GO:0016043	cellular component organization	1	1	1	0.999246	0.00143379	1	0.281	TRC2_000425-T1
biological_process	GO:0000077	DNA damage checkpoint signaling	1	9	0.111111	0.98697	0.0693274	1	1	TRC2_006962-T1
molecular_function	GO:0036002	pre-mRNA binding	1	1	1	0.980258	0.230355	1	1	TRC2_000451-T1
molecular_function	GO:0017070	U6 snRNA binding	1	2	0.5	0.993033	0.160151	1	1	TRC2_000451-T1
biological_process	GO:0045292	mRNA cis splicing, via spliceosome	1	5	0.2	0.943	0.348876	1	1	TRC2_000451-T1
biological_process	GO:0006807	nitrogen compound metabolic process	1	24	0.0416667	1	6.95089e-13	1	0	TRC2_004585-T1
biological_process	GO:0006457	protein folding	1	44	0.0227273	0.0910975	0.982702	0.995	1	TRC2_009737-T1
molecular_function	GO:0043399	tRNA A64-2'-O-ribosylphosphate transferase activity	1	1	1	1	0.083559	1	1	TRC2_000459-T1
biological_process	GO:0019988	charged-tRNA amino acid modification	1	1	1	1	0.0821881	1	1	TRC2_000459-T1
molecular_function	GO:0042626	ATPase-coupled transmembrane transporter activity	1	43	0.0232558	0.552292	0.629185	1	1	TRC2_001964-T1
molecular_function	GO:0004177	aminopeptidase activity	1	12	0.0833333	0.734987	0.649452	1	1	TRC2_000518-T1
cellular_component	GO:0000808	origin recognition complex	1	2	0.5	0.977794	0.243768	1	1	TRC2_008419-T1
biological_process	GO:0045039	protein insertion into mitochondrial inner membrane	1	2	0.5	0.993265	0.157642	1	1	TRC2_007387-T1
molecular_function	GO:0003887	DNA-directed DNA polymerase activity	1	17	0.0588235	0.578323	0.773675	1	1	TRC2_011305-T1
biological_process	GO:0043968	histone H2A acetylation	1	1	1	1	0.0821881	1	1	TRC2_000582-T1
biological_process	GO:0043967	histone H4 acetylation	1	1	1	1	0.0821881	1	1	TRC2_000582-T1
biological_process	GO:0006914	autophagy	1	10	0.1	0.898329	0.321718	1	1	TRC2_003986-T1
molecular_function	GO:0019239	deaminase activity	1	8	0.125	0.670965	0.705717	1	1	TRC2_011708-T1
biological_process	GO:0009231	riboflavin biosynthetic process	1	8	0.125	0.864416	0.496806	1	1	TRC2_008190-T1
molecular_function	GO:0008168	methyltransferase activity	1	54	0.0185185	0.129754	0.9441	1	1	TRC2_009650-T1
molecular_function	GO:0008173	RNA methyltransferase activity	1	2	0.5	0.608555	0.752969	1	1	TRC2_001051-T1
cellular_component	GO:0005886	plasma membrane	1	8	0.125	0.874961	0.310327	1	1	TRC2_005709-T1
cellular_component	GO:0005777	peroxisome	1	4	0.25	0.916436	0.289642	1	1	TRC2_000726-T1
biological_process	GO:0006887	exocytosis	1	11	0.0909091	0.616635	0.747188	1	1	TRC2_008955-T1
biological_process	GO:0006777	Mo-molybdopterin cofactor biosynthetic process	1	3	0.333333	0.980897	0.226911	1	1	TRC2_001993-T1
biological_process	GO:0030163	protein catabolic process	1	13	0.0769231	0.882525	0.207791	1	1	TRC2_000838-T1
biological_process	GO:0071596	ubiquitin-dependent protein catabolic process via the N-end rule pathway	1	1	1	1	0.0821881	1	1	TRC2_000838-T1
biological_process	GO:0000027	ribosomal large subunit assembly	1	6	0.166667	0.919058	0.402463	1	1	TRC2_001505-T1
molecular_function	GO:0015035	protein-disulfide reductase activity	1	13	0.0769231	0.578323	0.773675	1	1	TRC2_003853-T1
molecular_function	GO:0008094	ATP-dependent activity, acting on DNA	1	4	0.25	0.373391	0.838935	1	1	TRC2_004932-T1
cellular_component	GO:0005773	vacuole	1	2	0.5	0.710358	0.673745	1	1	TRC2_000933-T1
molecular_function	GO:0000298	endopolyphosphatase activity	1	1	1	1	0.083559	1	1	TRC2_000933-T1
cellular_component	GO:0005666	RNA polymerase III complex	1	5	0.2	0.934321	0.372433	1	1	TRC2_008336-T1
cellular_component	GO:0000439	transcription factor TFIIH core complex	1	3	0.333333	0.977794	0.243768	1	1	TRC2_010004-T1
molecular_function	GO:0030697	S-adenosylmethionine-dependent tRNA (m5U54) methyltransferase activity	1	1	1	1	0.083559	1	1	TRC2_001051-T1
biological_process	GO:0006751	glutathione catabolic process	1	7	0.142857	0.892677	0.451653	1	1	TRC2_002469-T1
molecular_function	GO:0005484	SNAP receptor activity	1	5	0.2	0.941215	0.353682	1	1	TRC2_001055-T1
molecular_function	GO:0005085	guanyl-nucleotide exchange factor activity	1	6	0.166667	0.920135	0.230921	1	1	TRC2_009747-T1
biological_process	GO:0007264	small GTPase mediated signal transduction	1	13	0.0769231	0.788535	0.430543	1	1	TRC2_009747-T1
molecular_function	GO:0003876	AMP deaminase activity	1	2	0.5	0.993033	0.160151	1	1	TRC2_011708-T1
biological_process	GO:0032264	IMP salvage	1	2	0.5	0.993265	0.157642	1	1	TRC2_011708-T1
biological_process	GO:0009168	purine ribonucleoside monophosphate biosynthetic process	1	3	0.333333	0.834762	0.538252	1	1	TRC2_011708-T1
biological_process	GO:0006139	nucleobase-containing compound metabolic process	1	12	0.0833333	1	5.13134e-17	1	0	TRC2_003375-T1
cellular_component	GO:0000139	Golgi membrane	1	8	0.125	0.744704	0.641737	1	1	TRC2_001156-T1
biological_process	GO:0048280	vesicle fusion with Golgi apparatus	1	1	1	1	0.0821881	1	1	TRC2_001156-T1
biological_process	GO:0016575	histone deacetylation	1	5	0.2	0.943	0.348876	1	1	TRC2_009386-T1
biological_process	GO:0007005	mitochondrion organization	1	6	0.166667	0.755784	0.438804	1	1	TRC2_002972-T1
cellular_component	GO:0005852	eukaryotic translation initiation factor 3 complex	1	17	0.0588235	0.545618	0.795812	1	1	TRC2_001251-T1
biological_process	GO:0034198	cellular response to amino acid starvation	1	1	1	1	0.0821881	1	1	TRC2_001239-T1
biological_process	GO:0032007	negative regulation of TOR signaling	1	1	1	1	0.0821881	1	1	TRC2_001239-T1
molecular_function	GO:0008143	poly(A) binding	1	1	1	1	0.083559	1	1	TRC2_001267-T2
biological_process	GO:0043488	regulation of mRNA stability	1	1	1	0.999412	0.00911498	1	0.921	TRC2_001267-T2
biological_process	GO:1900364	negative regulation of mRNA polyadenylation	1	1	1	1	0.0821881	1	1	TRC2_001267-T2
biological_process	GO:0070072	vacuolar proton-transporting V-type ATPase complex assembly	1	4	0.25	0.96386	0.290501	1	1	TRC2_006540-T1
molecular_function	GO:0016758	hexosyltransferase activity	1	24	0.0416667	0.0232433	0.996683	0.601	1	TRC2_004147-T1
biological_process	GO:0007020	microtubule nucleation	1	10	0.1	0.804131	0.576294	1	1	TRC2_005606-T1
cellular_component	GO:0000922	spindle pole	1	8	0.125	0.845743	0.525736	1	1	TRC2_005606-T1
molecular_function	GO:0043015	gamma-tubulin binding	1	8	0.125	0.860584	0.502697	1	1	TRC2_005606-T1
biological_process	GO:0000226	microtubule cytoskeleton organization	1	9	0.111111	0.915162	0.290282	1	1	TRC2_005606-T1
cellular_component	GO:0005887	integral component of plasma membrane	1	4	0.25	0.958175	0.311082	1	1	TRC2_006434-T1
molecular_function	GO:0042162	telomeric DNA binding	1	3	0.333333	0.997826	0.0373105	1	1	TRC2_004858-T1
cellular_component	GO:0030176	integral component of endoplasmic reticulum membrane	1	7	0.142857	0.676204	0.702908	1	1	TRC2_005636-T1
molecular_function	GO:0004003	DNA helicase activity	1	6	0.166667	NA	NA	NA	NA	TRC2_003818-T1
biological_process	GO:0007064	mitotic sister chromatid cohesion	1	5	0.2	0.943	0.348876	1	1	TRC2_007102-T1
molecular_function	GO:0042393	histone binding	1	3	0.333333	0.941215	0.353682	1	1	TRC2_001600-T1
biological_process	GO:0000045	autophagosome assembly	1	6	0.166667	0.919058	0.402463	1	1	TRC2_001696-T1
biological_process	GO:0000422	autophagy of mitochondrion	1	2	0.5	0.993265	0.157642	1	1	TRC2_001696-T1
cellular_component	GO:0005778	peroxisomal membrane	1	3	0.333333	0.812772	0.56805	1	1	TRC2_006800-T1
cellular_component	GO:0000796	condensin complex	1	3	0.333333	0.977794	0.243768	1	1	TRC2_009832-T1
biological_process	GO:0007076	mitotic chromosome condensation	1	4	0.25	0.96386	0.290501	1	1	TRC2_009832-T1
cellular_component	GO:0005759	mitochondrial matrix	1	2	0.5	0.744704	0.641737	1	1	TRC2_003456-T1
biological_process	GO:0002949	tRNA threonylcarbamoyladenosine modification	1	2	0.5	0.993265	0.157642	1	1	TRC2_001973-T1
cellular_component	GO:0019008	molybdopterin synthase complex	1	2	0.5	0.992136	0.169914	1	1	TRC2_001993-T1
molecular_function	GO:0008138	protein tyrosine/serine/threonine phosphatase activity	1	9	0.111111	0.830252	0.544315	1	1	TRC2_008465-T1
molecular_function	GO:0004725	protein tyrosine phosphatase activity	1	18	0.0555556	0.548881	0.792649	1	1	TRC2_008465-T1
biological_process	GO:0006470	protein dephosphorylation	1	18	0.0555556	0.424848	0.861748	1	1	TRC2_008465-T1
biological_process	GO:0016311	dephosphorylation	1	18	0.0555556	0.167734	0.962224	1	1	TRC2_008465-T1
molecular_function	GO:0030145	manganese ion binding	1	8	0.125	0.860584	0.502697	1	1	TRC2_009681-T1
cellular_component	GO:0005794	Golgi apparatus	1	5	0.2	0.600335	0.633809	1	1	TRC2_008158-T1
biological_process	GO:0016197	endosomal transport	1	2	0.5	0.616635	0.747188	1	1	TRC2_003144-T1
molecular_function	GO:0008536	small GTPase binding	1	17	0.0588235	NA	NA	NA	NA	TRC2_008104-T1
molecular_function	GO:0003951	NAD+ kinase activity	1	9	0.111111	0.830252	0.544315	1	1	TRC2_011173-T1
cellular_component	GO:0030117	membrane coat	1	13	0.0769231	0.891435	0.253848	1	1	TRC2_008158-T1
molecular_function	GO:0004721	phosphoprotein phosphatase activity	1	4	0.25	0.224192	0.94436	1	1	TRC2_008465-T1
molecular_function	GO:0003847	1-alkyl-2-acetylglycerophosphocholine esterase activity	1	3	0.333333	0.980258	0.230355	1	1	TRC2_006362-T1
molecular_function	GO:0003755	peptidyl-prolyl cis-trans isomerase activity	1	17	0.0588235	0.578323	0.773675	1	1	TRC2_009737-T1
cellular_component	GO:0032865	ERMES complex	1	3	0.333333	0.977794	0.243768	1	1	TRC2_002972-T1
molecular_function	GO:0008289	lipid binding	1	6	0.166667	0.999917	0.000384012	1	0.049	TRC2_002972-T1
biological_process	GO:0045040	protein insertion into mitochondrial outer membrane	1	1	1	1	0.0821881	1	1	TRC2_002972-T1
biological_process	GO:0000413	protein peptidyl-prolyl isomerization	1	10	0.1	0.804131	0.576294	1	1	TRC2_009737-T1
cellular_component	GO:0042729	DASH complex	1	7	0.142857	0.877385	0.479301	1	1	TRC2_008963-T1
cellular_component	GO:0072686	mitotic spindle	1	5	0.2	0.934321	0.372433	1	1	TRC2_008963-T1
cellular_component	GO:0031932	TORC2 complex	1	2	0.5	0.992136	0.169914	1	1	TRC2_003144-T1
molecular_function	GO:0005546	phosphatidylinositol-4,5-bisphosphate binding	1	1	1	1	0.083559	1	1	TRC2_003144-T1
biological_process	GO:0038203	TORC2 signaling	1	1	1	1	0.0821881	1	1	TRC2_003144-T1
molecular_function	GO:0000156	phosphorelay response regulator activity	1	1	1	1	0.083559	1	1	TRC2_003188-T1
molecular_function	GO:0044877	protein-containing complex binding	1	1	1	0.289318	0.920949	1	1	TRC2_003271-T1
cellular_component	GO:0000176	nuclear exosome (RNase complex)	1	1	1	1	0.0888889	1	1	TRC2_003375-T1
molecular_function	GO:0008408	3'-5' exonuclease activity	1	5	0.2	0.984284	0.110464	1	1	TRC2_003375-T1
molecular_function	GO:0016874	ligase activity	1	8	0.125	0.111497	0.949136	0.998	1	TRC2_004390-T1
biological_process	GO:0000462	maturation of SSU-rRNA from tricistronic rRNA transcript (SSU-rRNA, 5.8S rRNA, LSU-rRNA)	1	2	0.5	0.993265	0.157642	1	1	TRC2_011550-T1
biological_process	GO:0033617	mitochondrial cytochrome c oxidase assembly	1	3	0.333333	0.980897	0.226911	1	1	TRC2_008703-T1
biological_process	GO:0045944	positive regulation of transcription by RNA polymerase II	1	2	0.5	0.919058	0.402463	1	1	TRC2_003821-T1
biological_process	GO:0032933	SREBP signaling pathway	1	4	0.25	0.943	0.348876	1	1	TRC2_003821-T1
cellular_component	GO:0005672	transcription factor TFIIA complex	1	2	0.5	0.992136	0.169914	1	1	TRC2_003973-T1
biological_process	GO:0016560	protein import into peroxisome matrix, docking	1	4	0.25	0.96386	0.290501	1	1	TRC2_006800-T1
cellular_component	GO:0000812	Swr1 complex	1	2	0.5	0.992136	0.169914	1	1	TRC2_004048-T1
cellular_component	GO:0034272	phosphatidylinositol 3-kinase complex, class III, type II	1	1	1	1	0.0888889	1	1	TRC2_004114-T1
molecular_function	GO:0004100	chitin synthase activity	1	4	0.25	0.96269	0.294703	1	1	TRC2_004147-T1
biological_process	GO:0006031	chitin biosynthetic process	1	4	0.25	0.96386	0.290501	1	1	TRC2_004147-T1
molecular_function	GO:0004326	tetrahydrofolylpolyglutamate synthase activity	1	3	0.333333	0.980258	0.230355	1	1	TRC2_004390-T1
biological_process	GO:0009396	folic acid-containing compound biosynthetic process	1	4	0.25	0.892677	0.451653	1	1	TRC2_004390-T1
molecular_function	GO:0031418	L-ascorbic acid binding	1	5	0.2	0.941215	0.353682	1	1	TRC2_006580-T1
biological_process	GO:0009249	protein lipoylation	1	2	0.5	0.993265	0.157642	1	1	TRC2_004618-T1
biological_process	GO:0000055	ribosomal large subunit export from nucleus	1	2	0.5	0.993265	0.157642	1	1	TRC2_006610-T1
molecular_function	GO:0042803	protein homodimerization activity	1	2	0.5	0.993033	0.160151	1	1	TRC2_004858-T1
biological_process	GO:0000379	tRNA-type intron splice site recognition and cleavage	1	1	1	1	0.0821881	1	1	TRC2_005106-T1
molecular_function	GO:0004594	pantothenate kinase activity	1	1	1	1	0.083559	1	1	TRC2_005695-T1
biological_process	GO:0015937	coenzyme A biosynthetic process	1	2	0.5	0.993265	0.157642	1	1	TRC2_005695-T1
biological_process	GO:0009117	nucleotide metabolic process	1	2	0.5	0.405955	0.742566	1	1	TRC2_010272-T1
cellular_component	GO:0000172	ribonuclease MRP complex	1	2	0.5	0.992136	0.169914	1	1	TRC2_005936-T1
cellular_component	GO:0005655	nucleolar ribonuclease P complex	1	2	0.5	0.992136	0.169914	1	1	TRC2_005936-T1
biological_process	GO:0001682	tRNA 5'-leader removal	1	1	1	1	0.0821881	1	1	TRC2_005936-T1
cellular_component	GO:0071439	clathrin complex	1	1	1	1	0.0888889	1	1	TRC2_006414-T1
cellular_component	GO:0030130	clathrin coat of trans-Golgi network vesicle	1	2	0.5	0.999308	0.0222065	1	0.887	TRC2_006414-T1
cellular_component	GO:0030132	clathrin coat of coated pit	1	2	0.5	0.958175	0.311082	1	1	TRC2_006414-T1
molecular_function	GO:0032051	clathrin light chain binding	1	1	1	1	0.083559	1	1	TRC2_006414-T1
molecular_function	GO:0005034	osmosensor activity	1	2	0.5	0.993033	0.160151	1	1	TRC2_006434-T1
biological_process	GO:0007232	osmosensory signaling pathway via Sho1 osmosensor	1	1	1	1	0.0821881	1	1	TRC2_006434-T1
biological_process	GO:0000056	ribosomal small subunit export from nucleus	1	1	1	1	0.0821881	1	1	TRC2_006610-T1
molecular_function	GO:0005544	calcium-dependent phospholipid binding	1	3	0.333333	0.980258	0.230355	1	1	TRC2_007851-T1
molecular_function	GO:0004535	poly(A)-specific ribonuclease activity	1	1	1	1	0.083559	1	1	TRC2_006898-T1
biological_process	GO:0010212	response to ionizing radiation	1	1	1	1	0.0821881	1	1	TRC2_006962-T1
biological_process	GO:0016572	histone phosphorylation	1	1	1	1	0.0821881	1	1	TRC2_006962-T1
cellular_component	GO:0000784	chromosome, telomeric region	1	1	1	NA	NA	NA	NA	TRC2_007035-T1
molecular_function	GO:0043047	single-stranded telomeric DNA binding	1	1	1	1	0.083559	1	1	TRC2_007035-T1
cellular_component	GO:0042719	mitochondrial intermembrane space protein transporter complex	1	1	1	1	0.0888889	1	1	TRC2_007387-T1
molecular_function	GO:0004813	alanine-tRNA ligase activity	1	3	0.333333	0.980258	0.230355	1	1	TRC2_007479-T1
biological_process	GO:0006419	alanyl-tRNA aminoacylation	1	3	0.333333	0.980897	0.226911	1	1	TRC2_007479-T1
molecular_function	GO:0004198	calcium-dependent cysteine-type endopeptidase activity	1	3	0.333333	0.980258	0.230355	1	1	TRC2_007602-T1
biological_process	GO:0006741	NADP biosynthetic process	1	5	0.2	0.943	0.348876	1	1	TRC2_011173-T1
biological_process	GO:0019674	NAD metabolic process	1	5	0.2	0.943	0.348876	1	1	TRC2_011173-T1
cellular_component	GO:0030121	AP-1 adaptor complex	1	1	1	1	0.0888889	1	1	TRC2_008158-T1
molecular_function	GO:0003935	GTP cyclohydrolase II activity	1	2	0.5	0.993033	0.160151	1	1	TRC2_008190-T1
cellular_component	GO:0032777	Piccolo NuA4 histone acetyltransferase complex	1	1	1	0.992136	0.169914	1	1	TRC2_008291-T1
molecular_function	GO:0004823	leucine-tRNA ligase activity	1	2	0.5	0.993033	0.160151	1	1	TRC2_008320-T1
biological_process	GO:0006429	leucyl-tRNA aminoacylation	1	2	0.5	0.993265	0.157642	1	1	TRC2_008320-T1
cellular_component	GO:0090730	Las1 complex	1	1	1	1	0.0888889	1	1	TRC2_008350-T1
biological_process	GO:0007096	regulation of exit from mitosis	1	1	1	0.993265	0.157642	1	1	TRC2_008465-T1
molecular_function	GO:0004150	dihydroneopterin aldolase activity	1	1	1	1	0.083559	1	1	TRC2_008479-T1
biological_process	GO:0006760	folic acid-containing compound metabolic process	1	1	1	0.930673	0.258675	1	1	TRC2_008479-T1
biological_process	GO:0007052	mitotic spindle organization	1	1	1	1	0.0821881	1	1	TRC2_008963-T1
cellular_component	GO:0000126	transcription factor TFIIIB complex	1	1	1	1	0.0888889	1	1	TRC2_009119-T1
molecular_function	GO:0017025	TBP-class protein binding	1	2	0.5	0.993033	0.160151	1	1	TRC2_009119-T1
molecular_function	GO:0000995	RNA polymerase III general transcription initiation factor activity	1	1	1	1	0.083559	1	1	TRC2_009119-T1
biological_process	GO:0070897	transcription preinitiation complex assembly	1	2	0.5	0.993265	0.157642	1	1	TRC2_009119-T1
molecular_function	GO:0004076	biotin synthase activity	1	1	1	1	0.083559	1	1	TRC2_009359-T1
biological_process	GO:0009102	biotin biosynthetic process	1	2	0.5	0.993265	0.157642	1	1	TRC2_009359-T1
cellular_component	GO:0005869	dynactin complex	1	2	0.5	0.992136	0.169914	1	1	TRC2_010253-T1
molecular_function	GO:0003877	ATP adenylyltransferase activity	1	1	1	1	0.083559	1	1	TRC2_010272-T1
biological_process	GO:0140053	mitochondrial gene expression	1	1	1	0.864416	0.496806	1	1	TRC2_010959-T1
biological_process	GO:0006402	mRNA catabolic process	1	1	1	0.997312	0.0176265	1	0.981	TRC2_011016-T1
biological_process	GO:0042276	error-prone translesion synthesis	1	1	1	1	0.0821881	1	1	TRC2_011226-T1
molecular_function	GO:0034061	DNA polymerase activity	1	1	1	0.440341	0.853942	1	1	TRC2_011305-T1
cellular_component	GO:0030686	90S preribosome	1	1	1	0.992136	0.169914	1	1	TRC2_011550-T1
molecular_function	GO:0050662	obsolete coenzyme binding	0	18	0	NA	NA	NA	NA
molecular_function	GO:0008061	chitin binding	0	13	0	0.321189	1	1	1
molecular_function	GO:0004553	hydrolase activity, hydrolyzing O-glycosyl compounds	0	92	0	5.95101e-06	1	0	1
molecular_function	GO:0016614	oxidoreductase activity, acting on CH-OH group of donors	0	21	0	0.00432389	1	0.126	1
molecular_function	GO:0016620	oxidoreductase activity, acting on the aldehyde or oxo group of donors, NAD or NADP as acceptor	0	27	0	0.0863019	1	0.988	1
molecular_function	GO:0004609	phosphatidylserine decarboxylase activity	0	5	0	0.646318	1	1	1
biological_process	GO:0008654	phospholipid biosynthetic process	0	10	0	0.00724528	1	0.292	1
molecular_function	GO:0030151	molybdenum ion binding	0	8	0	0.497303	1	1	1
biological_process	GO:0042128	nitrate assimilation	0	5	0	0.651124	1	1	1
molecular_function	GO:0003993	acid phosphatase activity	0	4	0	0.705297	1	1	1
biological_process	GO:0016226	iron-sulfur cluster assembly	0	7	0	0.503194	1	1	1
molecular_function	GO:0004521	endoribonuclease activity	0	4	0	0.548881	0.792649	1	1
biological_process	GO:0000469	cleavage involved in rRNA processing	0	2	0	0.842358	1	1	1
biological_process	GO:0042274	ribosomal small subunit biogenesis	0	2	0	0.96386	0.290501	1	1
cellular_component	GO:0005576	extracellular region	0	29	0	0.0600517	1	0.72	1
molecular_function	GO:0052761	exo-1,4-beta-D-glucosaminidase activity	0	1	0	0.916441	1	1	1
biological_process	GO:0000272	polysaccharide catabolic process	0	4	0	0.548347	1	1	1
molecular_function	GO:0030246	carbohydrate binding	0	23	0	0.0698995	0.987532	0.972	1
molecular_function	GO:0005215	transporter activity	0	64	0	1.56112e-07	1	0	1
molecular_function	GO:0008810	cellulase activity	0	2	0	0.839849	1	1	1
molecular_function	GO:0003857	3-hydroxyacyl-CoA dehydrogenase activity	0	2	0	0.839849	1	1	1
biological_process	GO:0006631	fatty acid metabolic process	0	2	0	0.327325	1	1	1
molecular_function	GO:0004040	amidase activity	0	3	0	0.769645	1	1	1
molecular_function	GO:0008233	peptidase activity	0	13	0	0.297294	0.789977	1	1
biological_process	GO:0006627	protein processing involved in protein targeting to mitochondrion	0	4	0	0.709499	1	1	1
molecular_function	GO:0008444	CDP-diacylglycerol-glycerol-3-phosphate 3-phosphatidyltransferase activity	0	1	0	0.916441	1	1	1
biological_process	GO:0032049	cardiolipin biosynthetic process	0	2	0	0.842358	1	1	1
molecular_function	GO:0008137	NADH dehydrogenase (ubiquinone) activity	0	7	0	0.542713	1	1	1
molecular_function	GO:0009055	electron transfer activity	0	20	0	0.0391508	1	0.843	1
molecular_function	GO:0008746	NAD(P)+ transhydrogenase activity	0	1	0	0.916441	1	1	1
biological_process	GO:1902600	proton transmembrane transport	0	9	0	0.0317623	1	0.804	1
molecular_function	GO:0004418	hydroxymethylbilane synthase activity	0	2	0	0.839849	1	1	1
biological_process	GO:0033014	tetrapyrrole biosynthetic process	0	3	0	0.423706	1	1	1
biological_process	GO:0018160	peptidyl-pyrromethane cofactor linkage	0	2	0	0.842358	1	1	1
cellular_component	GO:0005960	glycine cleavage complex	0	1	0	0.911111	1	1	1
biological_process	GO:0019464	glycine decarboxylation via glycine cleavage system	0	1	0	0.917812	1	1	1
molecular_function	GO:0004798	thymidylate kinase activity	0	1	0	0.916441	1	1	1
biological_process	GO:0006233	dTDP biosynthetic process	0	1	0	0.917812	1	1	1
molecular_function	GO:0008864	formyltetrahydrofolate deformylase activity	0	1	0	0.916441	1	1	1
molecular_function	GO:0016742	hydroxymethyl-, formyl- and related transferase activity	0	3	0	0.497303	1	1	1
biological_process	GO:0006189	'de novo' IMP biosynthetic process	0	5	0	0.651124	1	1	1
molecular_function	GO:0071949	FAD binding	0	67	0	0.00277917	1	0.076	1
molecular_function	GO:0018580	nitronate monooxygenase activity	0	6	0	0.59226	1	1	1
biological_process	GO:0042546	cell wall biogenesis	0	1	0	0.995149	0.0569997	1	1
molecular_function	GO:0030729	acetoacetate-CoA ligase activity	0	2	0	0.839849	1	1	1
molecular_function	GO:0004386	helicase activity	0	13	0	0.25498	0.933677	1	1
molecular_function	GO:0004358	glutamate N-acetyltransferase activity	0	1	0	0.916441	1	1	1
biological_process	GO:0006526	arginine biosynthetic process	0	5	0	0.597537	1	1	1
molecular_function	GO:0004424	imidazoleglycerol-phosphate dehydratase activity	0	1	0	0.916441	1	1	1
biological_process	GO:0000105	histidine biosynthetic process	0	10	0	0.423706	1	1	1
cellular_component	GO:0005694	chromosome	0	10	0	0.343928	0.784407	1	1
molecular_function	GO:0016889	endodeoxyribonuclease activity, producing 3'-phosphomonoesters	0	1	0	0.769645	1	1	1
biological_process	GO:0006259	DNA metabolic process	0	4	0	0.870054	0.200912	1	1
biological_process	GO:0000737	DNA catabolic process, endonucleolytic	0	1	0	0.917812	1	1	1
cellular_component	GO:0005811	lipid droplet	0	1	0	0.911111	1	1	1
molecular_function	GO:0042300	beta-amyrin synthase activity	0	1	0	0.916441	1	1	1
molecular_function	GO:0016866	intramolecular transferase activity	0	1	0	0.94234	0.232888	1	1
molecular_function	GO:0000250	lanosterol synthase activity	0	1	0	0.916441	1	1	1
biological_process	GO:0016104	triterpenoid biosynthetic process	0	1	0	0.917812	1	1	1
molecular_function	GO:0016757	glycosyltransferase activity	0	21	0	0.0120279	0.997531	0.354	1
molecular_function	GO:0016747	acyltransferase activity, transferring groups other than amino-acyl groups	0	25	0	0.0487151	0.991978	0.91	1
cellular_component	GO:0005741	mitochondrial outer membrane	0	4	0	0.710358	0.673745	1	1
cellular_component	GO:0033557	Slx1-Slx4 complex	0	2	0	0.830086	1	1	1
molecular_function	GO:0017108	5'-flap endonuclease activity	0	2	0	0.839849	1	1	1
molecular_function	GO:0052861	glucan endo-1,3-beta-glucanase activity, C-3 substituted reducing group	0	2	0	0.839849	1	1	1
molecular_function	GO:0003950	NAD+ ADP-ribosyltransferase activity	0	2	0	0.839849	1	1	1
biological_process	GO:0006471	protein ADP-ribosylation	0	1	0	0.917812	1	1	1
biological_process	GO:0007030	Golgi organization	0	1	0	0.993265	0.157642	1	1
molecular_function	GO:0004818	glutamate-tRNA ligase activity	0	2	0	0.839849	1	1	1
biological_process	GO:0006424	glutamyl-tRNA aminoacylation	0	2	0	0.842358	1	1	1
molecular_function	GO:0004497	monooxygenase activity	0	26	0	0.0420886	0.993276	0.859	1
molecular_function	GO:0016838	carbon-oxygen lyase activity, acting on phosphates	0	2	0	0.59226	1	1	1
molecular_function	GO:0016765	transferase activity, transferring alkyl or aryl (other than methyl) groups	0	12	0	0.05564	1	0.94	1
molecular_function	GO:0050525	cutinase activity	0	1	0	0.916441	1	1	1
molecular_function	GO:0016627	oxidoreductase activity, acting on the CH-CH group of donors	0	19	0	0.0466745	1	0.895	1
molecular_function	GO:0003714	transcription corepressor activity	0	3	0	0.769645	1	1	1
cellular_component	GO:0030131	clathrin adaptor complex	0	5	0	0.877385	0.479301	1	1
biological_process	GO:0009411	response to UV	0	1	0	0.917812	1	1	1
cellular_component	GO:0005762	mitochondrial large ribosomal subunit	0	3	0	0.756232	1	1	1
molecular_function	GO:0004525	ribonuclease III activity	0	3	0	0.769645	1	1	1
biological_process	GO:0032543	mitochondrial translation	0	6	0	0.548347	1	1	1
molecular_function	GO:0010484	H3 histone acetyltransferase activity	0	1	0	0.916441	1	1	1
biological_process	GO:0043618	regulation of transcription from RNA polymerase II promoter in response to stress	0	1	0	0.917812	1	1	1
molecular_function	GO:0000287	magnesium ion binding	0	40	0	0.0300728	1	0.734	1
molecular_function	GO:0004012	ATPase-coupled intramembrane lipid transporter activity	0	8	0	NA	NA	NA	NA
biological_process	GO:0015914	phospholipid transport	0	8	0	0.503194	1	1	1
molecular_function	GO:0052381	tRNA dimethylallyltransferase activity	0	2	0	0.839849	1	1	1
biological_process	GO:0010265	SCF complex assembly	0	2	0	0.842358	1	1	1
cellular_component	GO:0030008	TRAPP complex	0	4	0	0.627567	1	1	1
biological_process	GO:0034551	mitochondrial respiratory chain complex III assembly	0	4	0	0.709499	1	1	1
biological_process	GO:0046856	phosphatidylinositol dephosphorylation	0	4	0	0.709499	1	1	1
biological_process	GO:0006874	cellular calcium ion homeostasis	0	2	0	0.709499	1	1	1
cellular_component	GO:0000159	protein phosphatase type 2A complex	0	2	0	0.830086	1	1	1
cellular_component	GO:0000127	transcription factor TFIIIC complex	0	2	0	0.830086	1	1	1
biological_process	GO:0006384	transcription initiation from RNA polymerase III promoter	0	3	0	0.773089	1	1	1
biological_process	GO:0071586	CAAX-box protein processing	0	4	0	0.709499	1	1	1
molecular_function	GO:0004825	methionine-tRNA ligase activity	0	2	0	0.839849	1	1	1
biological_process	GO:0006431	methionyl-tRNA aminoacylation	0	2	0	0.842358	1	1	1
molecular_function	GO:0008318	protein prenyltransferase activity	0	1	0	0.705297	1	1	1
biological_process	GO:0018342	protein prenylation	0	1	0	0.651124	1	1	1
molecular_function	GO:0004496	mevalonate kinase activity	0	1	0	0.916441	1	1	1
biological_process	GO:0008299	isoprenoid biosynthetic process	0	9	0	0.356739	1	1	1
biological_process	GO:0006904	vesicle docking involved in exocytosis	0	5	0	0.651124	1	1	1
biological_process	GO:0090522	vesicle tethering involved in exocytosis	0	1	0	0.917812	1	1	1
biological_process	GO:0000959	mitochondrial RNA metabolic process	0	1	0	0.917812	1	1	1
molecular_function	GO:0004767	sphingomyelin phosphodiesterase activity	0	1	0	0.916441	1	1	1
biological_process	GO:0006685	sphingomyelin catabolic process	0	1	0	0.917812	1	1	1
cellular_component	GO:0033180	proton-transporting V-type ATPase, V1 domain	0	6	0	0.520699	1	1	1
molecular_function	GO:0046961	proton-transporting ATPase activity, rotational mechanism	0	6	0	0.59226	1	1	1
biological_process	GO:0015991	proton transmembrane transport	0	17	0	NA	NA	NA	NA
biological_process	GO:0046034	ATP metabolic process	0	6	0	0.0346395	1	0.836	1
molecular_function	GO:0003910	DNA ligase (ATP) activity	0	3	0	0.769645	1	1	1
biological_process	GO:0016973	poly(A)+ mRNA export from nucleus	0	1	0	0.917812	1	1	1
molecular_function	GO:0050825	ice binding	0	2	0	0.839849	1	1	1
cellular_component	GO:0031515	tRNA (m1A) methyltransferase complex	0	4	0	0.688918	1	1	1
molecular_function	GO:0016429	tRNA (adenine-N1-)-methyltransferase activity	0	2	0	0.839849	1	1	1
biological_process	GO:0030488	tRNA methylation	0	5	0	0.651124	1	1	1
cellular_component	GO:0019773	proteasome core complex, alpha-subunit complex	0	10	0	0.393394	1	1	1
cellular_component	GO:0005839	proteasome core complex	0	19	0	0.169231	1	0.981	1
molecular_function	GO:0004175	endopeptidase activity	0	18	0	0.400079	0.730251	1	1
molecular_function	GO:0004298	threonine-type endopeptidase activity	0	21	0	0.159434	1	1	1
biological_process	GO:0051603	proteolysis involved in cellular protein catabolic process	0	19	0	0.951022	0.102124	1	1
biological_process	GO:0006400	tRNA modification	0	10	0	0.752233	0.474866	1	1
molecular_function	GO:0004573	Glc3Man9GlcNAc2 oligosaccharide glucosidase activity	0	2	0	0.839849	1	1	1
biological_process	GO:0009311	oligosaccharide metabolic process	0	2	0	0.503194	1	1	1
biological_process	GO:0008380	RNA splicing	0	5	0	0.75534	0.401466	1	1
cellular_component	GO:0030896	checkpoint clamp complex	0	4	0	0.688918	1	1	1
biological_process	GO:0048208	COPII vesicle coating	0	1	0	0.917812	1	1	1
biological_process	GO:0006811	ion transport	0	5	0	0.0152608	0.99473	0.526	1
molecular_function	GO:0016151	nickel cation binding	0	5	0	0.646318	1	1	1
molecular_function	GO:0004694	eukaryotic translation initiation factor 2alpha kinase activity	0	2	0	0.839849	1	1	1
biological_process	GO:0010998	regulation of translational initiation by eIF2 alpha phosphorylation	0	2	0	0.842358	1	1	1
molecular_function	GO:0051082	unfolded protein binding	0	30	0	0.0724086	1	0.974	1
molecular_function	GO:0016829	lyase activity	0	14	0	0.0344127	0.988072	0.772	1
molecular_function	GO:0016846	carbon-sulfur lyase activity	0	9	0	0.960996	0.144065	1	1
molecular_function	GO:0004392	heme oxygenase (decyclizing) activity	0	1	0	0.916441	1	1	1
biological_process	GO:0006788	heme oxidation	0	1	0	0.917812	1	1	1
molecular_function	GO:0004096	catalase activity	0	8	0	0.497303	1	1	1
biological_process	GO:0006979	response to oxidative stress	0	13	0	0.212793	1	1	1
molecular_function	GO:0004168	dolichol kinase activity	0	1	0	0.916441	1	1	1
biological_process	GO:0043048	dolichyl monophosphate biosynthetic process	0	1	0	0.917812	1	1	1
cellular_component	GO:0042721	TIM22 mitochondrial import inner membrane insertion complex	0	1	0	0.911111	1	1	1
molecular_function	GO:0051537	2 iron, 2 sulfur cluster binding	0	10	0	0.417542	1	1	1
molecular_function	GO:0050353	trimethyllysine dioxygenase activity	0	1	0	0.916441	1	1	1
biological_process	GO:0045329	carnitine biosynthetic process	0	1	0	0.917812	1	1	1
molecular_function	GO:0008496	mannan endo-1,6-alpha-mannosidase activity	0	9	0	0.455685	1	1	1
biological_process	GO:0016052	carbohydrate catabolic process	0	12	0	0.0489895	1	0.918	1
molecular_function	GO:0004371	glycerone kinase activity	0	4	0	0.705297	1	1	1
biological_process	GO:0006071	glycerol metabolic process	0	4	0	0.709499	1	1	1
cellular_component	GO:0030532	small nuclear ribonucleoprotein complex	0	2	0	0.297092	1	1	1
molecular_function	GO:0003860	3-hydroxyisobutyryl-CoA hydrolase activity	0	1	0	0.916441	1	1	1
molecular_function	GO:0004337	geranyltranstransferase activity	0	2	0	0.839849	1	1	1
molecular_function	GO:0004161	dimethylallyltranstransferase activity	0	2	0	0.839849	1	1	1
biological_process	GO:0045337	farnesyl diphosphate biosynthetic process	0	2	0	0.842358	1	1	1
biological_process	GO:0033384	geranyl diphosphate biosynthetic process	0	2	0	0.842358	1	1	1
cellular_component	GO:0000938	GARP complex	0	3	0	0.756232	1	1	1
biological_process	GO:0042147	retrograde transport, endosome to Golgi	0	11	0	0.388788	1	1	1
cellular_component	GO:0042555	MCM complex	0	7	0	0.520699	1	1	1
molecular_function	GO:0003688	DNA replication origin binding	0	1	0	0.916441	1	1	1
biological_process	GO:0006270	DNA replication initiation	0	10	0	0.423706	1	1	1
molecular_function	GO:0016407	acetyltransferase activity	0	4	0	0.548881	0.792649	1	1
molecular_function	GO:0043022	ribosome binding	0	7	0	0.542713	1	1	1
biological_process	GO:1903474	obsolete anchoring of the mitotic actomyosin contractile ring to the plasma membrane	0	1	0	NA	NA	NA	NA
biological_process	GO:0006283	transcription-coupled nucleotide-excision repair	0	1	0	0.917812	1	1	1
molecular_function	GO:0019104	DNA N-glycosylase activity	0	2	0	0.705297	1	1	1
molecular_function	GO:0003906	DNA-(apurinic or apyrimidinic site) endonuclease activity	0	3	0	0.769645	1	1	1
biological_process	GO:0006284	base-excision repair	0	7	0	0.548347	1	1	1
biological_process	GO:0006285	base-excision repair, AP site formation	0	1	0	0.917812	1	1	1
molecular_function	GO:0003994	aconitate hydratase activity	0	2	0	0.839849	1	1	1
biological_process	GO:0006099	tricarboxylic acid cycle	0	16	0	0.252812	1	1	1
molecular_function	GO:0016831	carboxy-lyase activity	0	16	0	0.102854	1	0.996	1
biological_process	GO:0019752	carboxylic acid metabolic process	0	17	0	0.000165136	0.999961	0.004	1
molecular_function	GO:0003777	microtubule motor activity	0	19	0	0.189965	1	1	1
molecular_function	GO:0008017	microtubule binding	0	18	0	0.207351	1	1	1
biological_process	GO:0007018	microtubule-based movement	0	19	0	0.195219	1	1	1
molecular_function	GO:0047617	acyl-CoA hydrolase activity	0	6	0	0.59226	1	1	1
molecular_function	GO:0004848	ureidoglycolate hydrolase activity	0	1	0	0.916441	1	1	1
molecular_function	GO:0050385	ureidoglycolate lyase activity	0	1	0	0.916441	1	1	1
biological_process	GO:0000256	allantoin catabolic process	0	1	0	0.917812	1	1	1
cellular_component	GO:0009349	riboflavin synthase complex	0	2	0	0.830086	1	1	1
biological_process	GO:0000730	DNA recombinase assembly	0	1	0	0.917812	1	1	1
biological_process	GO:0045002	double-strand break repair via single-strand annealing	0	1	0	0.917812	1	1	1
biological_process	GO:0000724	double-strand break repair via homologous recombination	0	5	0	0.651124	1	1	1
biological_process	GO:0071630	nuclear protein quality control by the ubiquitin-proteasome system	0	1	0	0.917812	1	1	1
biological_process	GO:0031144	proteasome localization	0	1	0	0.917812	1	1	1
cellular_component	GO:0005789	endoplasmic reticulum membrane	0	20	0	0.0926369	0.982477	0.844	1
molecular_function	GO:0004512	inositol-3-phosphate synthase activity	0	1	0	0.916441	1	1	1
biological_process	GO:0006021	inositol biosynthetic process	0	1	0	0.917812	1	1	1
molecular_function	GO:0008308	voltage-gated anion channel activity	0	1	0	0.705297	1	1	1
biological_process	GO:0098656	anion transmembrane transport	0	1	0	0.597537	1	1	1
molecular_function	GO:0004066	asparagine synthase (glutamine-hydrolyzing) activity	0	1	0	0.916441	1	1	1
biological_process	GO:0006529	asparagine biosynthetic process	0	1	0	0.917812	1	1	1
molecular_function	GO:0019789	SUMO transferase activity	0	2	0	0.839849	1	1	1
biological_process	GO:0006744	ubiquinone biosynthetic process	0	5	0	0.651124	1	1	1
molecular_function	GO:0004630	phospholipase D activity	0	2	0	0.839849	1	1	1
biological_process	GO:0006654	phosphatidic acid biosynthetic process	0	2	0	0.842358	1	1	1
biological_process	GO:0048017	inositol lipid-mediated signaling	0	2	0	0.388788	1	1	1
cellular_component	GO:0033179	proton-transporting V-type ATPase, V0 domain	0	7	0	0.520699	1	1	1
cellular_component	GO:0033177	proton-transporting two-sector ATPase complex, proton-transporting domain	0	4	0	0.204188	1	0.996	1
molecular_function	GO:0015078	proton transmembrane transporter activity	0	16	0	0.017735	1	0.476	1
molecular_function	GO:0004601	peroxidase activity	0	9	0	0.247031	1	1	1
molecular_function	GO:0010181	FMN binding	0	26	0	0.102854	1	0.996	1
molecular_function	GO:0003756	protein disulfide isomerase activity	0	3	0	0.769645	1	1	1
molecular_function	GO:0016853	isomerase activity	0	7	0	0.195554	0.91797	1	1
biological_process	GO:0045454	cell redox homeostasis	0	23	0	0.138252	1	0.999	1
molecular_function	GO:0004829	threonine-tRNA ligase activity	0	2	0	0.839849	1	1	1
biological_process	GO:0006435	threonyl-tRNA aminoacylation	0	2	0	0.842358	1	1	1
molecular_function	GO:0009019	tRNA (guanine-N1-)-methyltransferase activity	0	1	0	0.916441	1	1	1
cellular_component	GO:1904423	dehydrodolichyl diphosphate synthase complex	0	2	0	0.830086	1	1	1
biological_process	GO:0001525	angiogenesis	0	2	0	0.842358	1	1	1
biological_process	GO:0019408	dolichol biosynthetic process	0	2	0	0.842358	1	1	1
biological_process	GO:0048278	vesicle docking	0	4	0	0.461748	1	1	1
molecular_function	GO:0017150	tRNA dihydrouridine synthase activity	0	3	0	0.769645	1	1	1
cellular_component	GO:0005829	cytosol	0	9	0	0.577045	0.775728	1	1
molecular_function	GO:0004016	adenylate cyclase activity	0	1	0	0.916441	1	1	1
molecular_function	GO:0016849	phosphorus-oxygen lyase activity	0	1	0	0.916441	1	1	1
biological_process	GO:0006171	cAMP biosynthetic process	0	1	0	0.917812	1	1	1
biological_process	GO:0009190	cyclic nucleotide biosynthetic process	0	1	0	0.917812	1	1	1
cellular_component	GO:0005788	endoplasmic reticulum lumen	0	2	0	0.830086	1	1	1
molecular_function	GO:0052824	dolichyl-P-Man:Man(7)GlcNAc(2)-PP-dolichol alpha-1,6-mannosyltransferase	0	2	0	NA	NA	NA	NA
biological_process	GO:0006488	dolichol-linked oligosaccharide biosynthetic process	0	8	0	0.503194	1	1	1
cellular_component	GO:0008290	F-actin capping protein complex	0	2	0	0.830086	1	1	1
biological_process	GO:0051016	barbed-end actin filament capping	0	2	0	0.842358	1	1	1
cellular_component	GO:0031207	Sec62/Sec63 complex	0	1	0	0.911111	1	1	1
biological_process	GO:0031204	posttranslational protein targeting to membrane, translocation	0	3	0	0.773089	1	1	1
cellular_component	GO:0005664	nuclear origin of replication recognition complex	0	1	0	0.911111	1	1	1
molecular_function	GO:0097367	carbohydrate derivative binding	0	2	0	0.330188	0.721906	1	1
biological_process	GO:1901135	carbohydrate derivative metabolic process	0	2	0	0.0020291	0.999372	0.077	1
biological_process	GO:1903259	exon-exon junction complex disassembly	0	1	0	0.917812	1	1	1
cellular_component	GO:0005750	mitochondrial respiratory chain complex III	0	2	0	0.830086	1	1	1
cellular_component	GO:0005743	mitochondrial inner membrane	0	16	0	0.0232999	1	0.312	1
biological_process	GO:0006122	mitochondrial electron transport, ubiquinol to cytochrome c	0	3	0	0.773089	1	1	1
molecular_function	GO:0008483	transaminase activity	0	10	0	0.321189	1	1	1
molecular_function	GO:0019843	rRNA binding	0	11	0	0.350548	1	1	1
biological_process	GO:0000470	maturation of LSU-rRNA	0	2	0	0.773089	1	1	1
cellular_component	GO:0005783	endoplasmic reticulum	0	19	0	0.0750842	0.979325	0.786	1
molecular_function	GO:0000774	adenyl-nucleotide exchange factor activity	0	2	0	0.839849	1	1	1
cellular_component	GO:0032300	mismatch repair complex	0	8	0	0.474264	1	1	1
molecular_function	GO:0030983	mismatched DNA binding	0	11	0	0.382585	1	1	1
biological_process	GO:0006298	mismatch repair	0	13	0	0.327325	1	1	1
molecular_function	GO:0000906	6,7-dimethyl-8-ribityllumazine synthase activity	0	1	0	0.916441	1	1	1
biological_process	GO:0046854	phosphatidylinositol phosphate biosynthetic process	0	13	0	0.327325	1	1	1
biological_process	GO:0048015	phosphatidylinositol-mediated signaling	0	9	0	0.461748	1	1	1
molecular_function	GO:0030248	cellulose binding	0	14	0	0.294283	1	1	1
molecular_function	GO:0003690	double-stranded DNA binding	0	1	0	0.247031	1	1	1
molecular_function	GO:0000150	DNA strand exchange activity	0	1	0	0.916441	1	1	1
molecular_function	GO:0003697	single-stranded DNA binding	0	10	0	0.767112	0.617415	1	1
biological_process	GO:1990426	mitotic recombination-dependent replication fork processing	0	1	0	0.917812	1	1	1
cellular_component	GO:0000221	vacuolar proton-transporting V-type ATPase, V1 domain	0	1	0	0.911111	1	1	1
molecular_function	GO:0004047	aminomethyltransferase activity	0	1	0	0.916441	1	1	1
biological_process	GO:0006546	glycine catabolic process	0	2	0	0.773089	1	1	1
molecular_function	GO:0004712	protein serine/threonine/tyrosine kinase activity	0	1	0	0.916441	1	1	1
biological_process	GO:0051304	chromosome separation	0	1	0	0.998892	0.00927757	1	0.928
biological_process	GO:0007093	mitotic cell cycle checkpoint signaling	0	1	0	0.999835	0.00240034	1	0.449
biological_process	GO:0006506	GPI anchor biosynthetic process	0	18	0	0.150713	1	1	1
molecular_function	GO:0003842	1-pyrroline-5-carboxylate dehydrogenase activity	0	1	0	0.916441	1	1	1
biological_process	GO:0010133	proline catabolic process to glutamate	0	1	0	0.917812	1	1	1
biological_process	GO:0006479	protein methylation	0	3	0	0.880294	0.352796	1	1
cellular_component	GO:0005732	sno(s)RNA-containing ribonucleoprotein complex	0	4	0	0.907133	0.428346	1	1
cellular_component	GO:0034457	Mpp10 complex	0	1	0	0.911111	1	1	1
molecular_function	GO:0003855	3-dehydroquinate dehydratase activity	0	5	0	0.646318	1	1	1
molecular_function	GO:0004668	protein-arginine deiminase activity	0	1	0	0.916441	1	1	1
biological_process	GO:0009446	putrescine biosynthetic process	0	1	0	0.917812	1	1	1
molecular_function	GO:0003849	3-deoxy-7-phosphoheptulonate synthase activity	0	3	0	0.769645	1	1	1
biological_process	GO:0009073	aromatic amino acid family biosynthetic process	0	7	0	0.275551	1	1	1
molecular_function	GO:0015098	molybdate ion transmembrane transporter activity	0	2	0	0.839849	1	1	1
biological_process	GO:0015689	molybdate ion transport	0	2	0	0.842358	1	1	1
molecular_function	GO:0008097	5S rRNA binding	0	1	0	0.916441	1	1	1
biological_process	GO:0007034	vacuolar transport	0	9	0	0.423706	1	1	1
molecular_function	GO:0017176	phosphatidylinositol N-acetylglucosaminyltransferase activity	0	3	0	0.769645	1	1	1
cellular_component	GO:0030880	RNA polymerase complex	0	2	0	0.944479	0.158598	1	1
molecular_function	GO:0004749	ribose phosphate diphosphokinase activity	0	4	0	0.705297	1	1	1
biological_process	GO:0009165	nucleotide biosynthetic process	0	4	0	0.628882	0.555785	1	1
cellular_component	GO:0015934	large ribosomal subunit	0	11	0	0.204188	1	0.996	1
molecular_function	GO:0036374	glutathione hydrolase activity	0	5	0	0.646318	1	1	1
molecular_function	GO:0004377	GDP-Man:Man3GlcNAc2-PP-Dol alpha-1,2-mannosyltransferase activity	0	1	0	0.916441	1	1	1
biological_process	GO:0000956	nuclear-transcribed mRNA catabolic process	0	3	0	0.944747	0.227117	1	1
molecular_function	GO:0004057	arginyltransferase activity	0	1	0	0.916441	1	1	1
biological_process	GO:0016598	protein arginylation	0	1	0	0.917812	1	1	1
molecular_function	GO:0003908	methylated-DNA-[protein]-cysteine S-methyltransferase activity	0	1	0	0.916441	1	1	1
biological_process	GO:0097428	protein maturation by iron-sulfur cluster transfer	0	4	0	0.651124	1	1	1
biological_process	GO:0006857	oligopeptide transport	0	3	0	0.773089	1	1	1
molecular_function	GO:0016811	hydrolase activity, acting on carbon-nitrogen (but not peptide) bonds, in linear amides	0	5	0	0.133801	1	1	1
biological_process	GO:0006672	ceramide metabolic process	0	2	0	0.773089	1	1	1
molecular_function	GO:0004637	phosphoribosylamine-glycine ligase activity	0	1	0	0.916441	1	1	1
molecular_function	GO:0004641	phosphoribosylformylglycinamidine cyclo-ligase activity	0	1	0	0.916441	1	1	1
biological_process	GO:0009113	purine nucleobase biosynthetic process	0	2	0	0.773089	1	1	1
biological_process	GO:0006865	amino acid transport	0	10	0	0.388788	1	1	1
cellular_component	GO:0043332	mating projection tip	0	1	0	0.911111	1	1	1
biological_process	GO:0032220	plasma membrane fusion involved in cytogamy	0	2	0	0.842358	1	1	1
molecular_function	GO:0004834	tryptophan synthase activity	0	4	0	0.705297	1	1	1
biological_process	GO:0006568	tryptophan metabolic process	0	6	0	0.327325	1	1	1
biological_process	GO:0000162	tryptophan biosynthetic process	0	5	0	0.651124	1	1	1
biological_process	GO:0006520	cellular amino acid metabolic process	0	19	0	0.00154376	0.999621	0.053	1
molecular_function	GO:0004109	coproporphyrinogen oxidase activity	0	1	0	0.916441	1	1	1
biological_process	GO:0006779	porphyrin-containing compound biosynthetic process	0	5	0	0.548347	1	1	1
cellular_component	GO:0005838	proteasome regulatory particle	0	2	0	0.688918	1	1	1
biological_process	GO:0032981	mitochondrial respiratory chain complex I assembly	0	3	0	0.773089	1	1	1
molecular_function	GO:0010997	anaphase-promoting complex binding	0	4	0	0.705297	1	1	1
molecular_function	GO:0097027	ubiquitin-protein transferase activator activity	0	4	0	0.705297	1	1	1
biological_process	GO:1904668	positive regulation of ubiquitin protein ligase activity	0	4	0	0.709499	1	1	1
molecular_function	GO:0003879	ATP phosphoribosyltransferase activity	0	1	0	0.916441	1	1	1
molecular_function	GO:0005216	ion channel activity	0	3	0	0.247031	1	1	1
molecular_function	GO:0019205	nucleobase-containing compound kinase activity	0	4	0	0.94234	0.232888	1	1
molecular_function	GO:0004017	adenylate kinase activity	0	3	0	0.769645	1	1	1
molecular_function	GO:0016776	phosphotransferase activity, phosphate group as acceptor	0	1	0	0.875634	0.360523	1	1
biological_process	GO:0006172	ADP biosynthetic process	0	1	0	0.917812	1	1	1
cellular_component	GO:0015935	small ribosomal subunit	0	14	0	0.224272	1	0.998	1
molecular_function	GO:0004659	prenyltransferase activity	0	1	0	0.455685	1	1	1
cellular_component	GO:0016272	prefoldin complex	0	7	0	0.520699	1	1	1
molecular_function	GO:0004534	5'-3' exoribonuclease activity	0	2	0	0.839849	1	1	1
molecular_function	GO:0004527	exonuclease activity	0	3	0	0.927735	0.265013	1	1
cellular_component	GO:0000786	nucleosome	0	10	0	0.393394	1	1	1
cellular_component	GO:0017119	Golgi transport complex	0	3	0	0.756232	1	1	1
molecular_function	GO:0015187	glycine transmembrane transporter activity	0	1	0	0.916441	1	1	1
biological_process	GO:1904983	glycine import into mitochondrion	0	1	0	0.917812	1	1	1
molecular_function	GO:0004853	uroporphyrinogen decarboxylase activity	0	1	0	0.916441	1	1	1
cellular_component	GO:0072546	EMC complex	0	1	0	0.911111	1	1	1
biological_process	GO:0034553	mitochondrial respiratory chain complex II assembly	0	1	0	0.917812	1	1	1
molecular_function	GO:0004407	histone deacetylase activity	0	2	0	0.769645	1	1	1
biological_process	GO:0000001	mitochondrion inheritance	0	1	0	0.917812	1	1	1
molecular_function	GO:0004814	arginine-tRNA ligase activity	0	2	0	0.839849	1	1	1
biological_process	GO:0006420	arginyl-tRNA aminoacylation	0	2	0	0.842358	1	1	1
molecular_function	GO:0009916	alternative oxidase activity	0	1	0	0.916441	1	1	1
molecular_function	GO:0004827	proline-tRNA ligase activity	0	3	0	0.769645	1	1	1
biological_process	GO:0006433	prolyl-tRNA aminoacylation	0	3	0	0.773089	1	1	1
molecular_function	GO:0004020	adenylylsulfate kinase activity	0	2	0	0.839849	1	1	1
biological_process	GO:0000103	sulfate assimilation	0	3	0	0.709499	1	1	1
cellular_component	GO:0034066	Ric1-Rgp1 guanyl-nucleotide exchange factor complex	0	2	0	0.830086	1	1	1
cellular_component	GO:0005956	protein kinase CK2 complex	0	2	0	0.830086	1	1	1
molecular_function	GO:0019887	protein kinase regulator activity	0	3	0	0.497303	1	1	1
cellular_component	GO:0000346	transcription export complex	0	1	0	0.830086	1	1	1
biological_process	GO:0006406	mRNA export from nucleus	0	3	0	0.709499	1	1	1
molecular_function	GO:0016774	phosphotransferase activity, carboxyl group as acceptor	0	1	0	0.497303	1	1	1
biological_process	GO:0006082	organic acid metabolic process	0	1	0	3.12075e-05	0.999993	0.001	1
cellular_component	GO:0046540	U4/U6 x U5 tri-snRNP complex	0	7	0	0.520699	1	1	1
biological_process	GO:0000244	spliceosomal tri-snRNP complex assembly	0	2	0	0.842358	1	1	1
biological_process	GO:0016925	protein sumoylation	0	2	0	0.842358	1	1	1
molecular_function	GO:0004563	beta-N-acetylhexosaminidase activity	0	3	0	0.769645	1	1	1
molecular_function	GO:0004729	oxygen-dependent protoporphyrinogen oxidase activity	0	1	0	0.916441	1	1	1
molecular_function	GO:0004345	glucose-6-phosphate dehydrogenase activity	0	5	0	0.646318	1	1	1
biological_process	GO:0006006	glucose metabolic process	0	6	0	0.300328	1	1	1
biological_process	GO:0006816	calcium ion transport	0	4	0	0.957286	0.195869	1	1
cellular_component	GO:0019774	proteasome core complex, beta-subunit complex	0	2	0	0.830086	1	1	1
molecular_function	GO:0004802	transketolase activity	0	3	0	0.769645	1	1	1
biological_process	GO:0046907	intracellular transport	0	2	0	0.995889	0.00860068	1	0.901
cellular_component	GO:0005874	microtubule	0	10	0	0.326255	1	1	1
cellular_component	GO:0000930	gamma-tubulin complex	0	2	0	0.688918	1	1	1
biological_process	GO:0007017	microtubule-based process	0	11	0	0.332696	0.862681	1	1
biological_process	GO:0031122	cytoplasmic microtubule organization	0	2	0	0.842358	1	1	1
molecular_function	GO:0004357	glutamate-cysteine ligase activity	0	1	0	0.916441	1	1	1
biological_process	GO:0006750	glutathione biosynthetic process	0	2	0	0.842358	1	1	1
cellular_component	GO:0005834	heterotrimeric G-protein complex	0	3	0	0.756232	1	1	1
molecular_function	GO:0001664	G protein-coupled receptor binding	0	3	0	0.769645	1	1	1
molecular_function	GO:0031683	G-protein beta/gamma-subunit complex binding	0	3	0	0.769645	1	1	1
molecular_function	GO:0019001	guanyl nucleotide binding	0	3	0	0.122346	0.943271	1	1
biological_process	GO:0007186	G protein-coupled receptor signaling pathway	0	8	0	0.503194	1	1	1
molecular_function	GO:0005200	structural constituent of cytoskeleton	0	8	0	0.497303	1	1	1
molecular_function	GO:0051920	peroxiredoxin activity	0	2	0	0.839849	1	1	1
molecular_function	GO:0035226	glutamate-cysteine ligase catalytic subunit binding	0	1	0	0.916441	1	1	1
biological_process	GO:0016480	negative regulation of transcription by RNA polymerase III	0	1	0	0.917812	1	1	1
cellular_component	GO:0005854	nascent polypeptide-associated complex	0	2	0	0.830086	1	1	1
molecular_function	GO:0031071	cysteine desulfurase activity	0	1	0	0.916441	1	1	1
biological_process	GO:0044571	[2Fe-2S] cluster assembly	0	1	0	0.917812	1	1	1
cellular_component	GO:0035101	FACT complex	0	1	0	0.911111	1	1	1
molecular_function	GO:0033971	hydroxyisourate hydrolase activity	0	1	0	0.916441	1	1	1
biological_process	GO:0006144	purine nucleobase metabolic process	0	2	0	0.548347	1	1	1
molecular_function	GO:0016805	dipeptidase activity	0	2	0	0.839849	1	1	1
molecular_function	GO:0004555	alpha,alpha-trehalase activity	0	2	0	0.839849	1	1	1
biological_process	GO:0005991	trehalose metabolic process	0	2	0	0.597537	1	1	1
biological_process	GO:0005993	trehalose catabolic process	0	1	0	0.917812	1	1	1
molecular_function	GO:0004451	isocitrate lyase activity	0	2	0	0.839849	1	1	1
cellular_component	GO:0008622	epsilon DNA polymerase complex	0	3	0	0.756232	1	1	1
biological_process	GO:0006261	DNA-dependent DNA replication	0	2	0	0.212793	1	1	1
biological_process	GO:0032968	positive regulation of transcription elongation from RNA polymerase II promoter	0	4	0	0.709499	1	1	1
cellular_component	GO:0005952	cAMP-dependent protein kinase complex	0	2	0	0.830086	1	1	1
molecular_function	GO:0008603	cAMP-dependent protein kinase regulator activity	0	2	0	0.839849	1	1	1
biological_process	GO:0001932	regulation of protein phosphorylation	0	2	0	0.998228	0.0130302	1	0.949
molecular_function	GO:0031491	nucleosome binding	0	1	0	0.839849	1	1	1
molecular_function	GO:0016818	hydrolase activity, acting on acid anhydrides, in phosphorus-containing anhydrides	0	6	0	0.130833	0.934631	1	1
biological_process	GO:0043044	chromatin remodeling	0	1	0	NA	NA	NA	NA
molecular_function	GO:0030171	voltage-gated proton channel activity	0	1	0	0.916441	1	1	1
molecular_function	GO:0048038	quinone binding	0	4	0	0.705297	1	1	1
molecular_function	GO:0003916	DNA topoisomerase activity	0	1	0	0.646318	1	1	1
molecular_function	GO:0003917	DNA topoisomerase type I (single strand cut, ATP-independent) activity	0	3	0	0.769645	1	1	1
biological_process	GO:0006265	DNA topological change	0	5	0	0.651124	1	1	1
cellular_component	GO:0043564	Ku70:Ku80 complex	0	2	0	0.830086	1	1	1
molecular_function	GO:0016817	hydrolase activity, acting on acid anhydrides	0	4	0	0.109901	0.946652	0.997	1
biological_process	GO:0006303	double-strand break repair via nonhomologous end joining	0	2	0	0.842358	1	1	1
molecular_function	GO:0030234	enzyme regulator activity	0	7	0	0.963204	0.0844178	1	1
biological_process	GO:0019348	dolichol metabolic process	0	2	0	0.709499	1	1	1
molecular_function	GO:0004146	dihydrofolate reductase activity	0	2	0	0.839849	1	1	1
biological_process	GO:0046654	tetrahydrofolate biosynthetic process	0	3	0	0.773089	1	1	1
biological_process	GO:0006545	glycine biosynthetic process	0	2	0	0.597537	1	1	1
biological_process	GO:0006633	fatty acid biosynthetic process	0	6	0	0.461748	1	1	1
molecular_function	GO:0016746	acyltransferase activity	0	15	0	0.00799314	0.99904	0.234	1
cellular_component	GO:0000164	protein phosphatase type 1 complex	0	1	0	0.911111	1	1	1
cellular_component	GO:0072357	PTW/PP1 phosphatase complex	0	1	0	0.911111	1	1	1
molecular_function	GO:0004722	protein serine/threonine phosphatase activity	0	8	0	0.382585	1	1	1
molecular_function	GO:0031681	G-protein beta-subunit binding	0	1	0	0.916441	1	1	1
biological_process	GO:0000750	pheromone-dependent signal transduction involved in conjugation with cellular fusion	0	1	0	0.917812	1	1	1
molecular_function	GO:0003865	3-oxo-5-alpha-steroid 4-dehydrogenase activity	0	3	0	0.769645	1	1	1
cellular_component	GO:0005758	mitochondrial intermembrane space	0	6	0	0.877385	0.479301	1	1
biological_process	GO:0072321	obsolete chaperone-mediated protein transport	0	2	0	NA	NA	NA	NA
biological_process	GO:0006325	chromatin organization	0	4	0	0.999561	0.00146274	1	0.283
biological_process	GO:0006348	subtelomeric heterochromatin assembly	0	2	0	NA	NA	NA	NA
molecular_function	GO:0004735	pyrroline-5-carboxylate reductase activity	0	4	0	0.705297	1	1	1
biological_process	GO:0006561	proline biosynthetic process	0	7	0	0.548347	1	1	1
molecular_function	GO:0004417	hydroxyethylthiazole kinase activity	0	1	0	0.916441	1	1	1
molecular_function	GO:0004789	thiamine-phosphate diphosphorylase activity	0	1	0	0.916441	1	1	1
biological_process	GO:0009228	thiamine biosynthetic process	0	4	0	0.709499	1	1	1
molecular_function	GO:0004932	mating-type factor pheromone receptor activity	0	2	0	0.839849	1	1	1
molecular_function	GO:0008324	cation transmembrane transporter activity	0	8	0	0.101472	0.954446	0.994	1
molecular_function	GO:0015079	potassium ion transmembrane transporter activity	0	2	0	0.769645	1	1	1
biological_process	GO:0071805	potassium ion transmembrane transport	0	3	0	0.773089	1	1	1
biological_process	GO:0030007	cellular potassium ion homeostasis	0	1	0	0.917812	1	1	1
biological_process	GO:0006535	cysteine biosynthetic process from serine	0	5	0	0.651124	1	1	1
molecular_function	GO:0003949	1-(5-phosphoribosyl)-5-[(5-phosphoribosylamino)methylideneamino]imidazole-4-carboxamide isomerase activity	0	1	0	0.916441	1	1	1
cellular_component	GO:0031083	BLOC-1 complex	0	2	0	0.830086	1	1	1
cellular_component	GO:0031390	Ctf18 RFC-like complex	0	2	0	0.830086	1	1	1
biological_process	GO:0017183	peptidyl-diphthamide biosynthetic process from peptidyl-histidine	0	4	0	0.709499	1	1	1
molecular_function	GO:0016810	hydrolase activity, acting on carbon-nitrogen (but not peptide) bonds	0	22	0	0.118286	0.963671	1	1
biological_process	GO:0006480	N-terminal protein amino acid methylation	0	2	0	0.842358	1	1	1
molecular_function	GO:0003998	acylphosphatase activity	0	1	0	0.916441	1	1	1
molecular_function	GO:0003839	gamma-glutamylcyclotransferase activity	0	5	0	0.646318	1	1	1
cellular_component	GO:0032040	small-subunit processome	0	8	0	0.474264	1	1	1
molecular_function	GO:0004576	oligosaccharyl transferase activity	0	2	0	0.646318	1	1	1
biological_process	GO:0006486	protein glycosylation	0	16	0	0.0635169	1	0.964	1
cellular_component	GO:0000276	mitochondrial proton-transporting ATP synthase complex, coupling factor F(o)	0	8	0	0.474264	1	1	1
biological_process	GO:0015986	ATP synthesis coupled proton transport	0	18	0	0.212793	1	1	1
molecular_function	GO:0070628	proteasome binding	0	2	0	0.839849	1	1	1
molecular_function	GO:0004709	MAP kinase kinase kinase activity	0	1	0	0.916441	1	1	1
biological_process	GO:0051403	stress-activated MAPK cascade	0	1	0	0.917812	1	1	1
molecular_function	GO:0003854	3-beta-hydroxy-delta5-steroid dehydrogenase activity	0	2	0	0.839849	1	1	1
molecular_function	GO:0016616	oxidoreductase activity, acting on the CH-OH group of donors, NAD or NADP as acceptor	0	21	0	0.0230961	1	0.576	1
biological_process	GO:0006694	steroid biosynthetic process	0	4	0	0.548347	1	1	1
cellular_component	GO:0005751	mitochondrial respiratory chain complex IV	0	2	0	0.830086	1	1	1
molecular_function	GO:0000175	3'-5'-exoribonuclease activity	0	1	0	0.993033	0.160151	1	1
molecular_function	GO:0016868	intramolecular transferase activity, phosphotransferases	0	1	0	0.705297	1	1	1
biological_process	GO:0071704	organic substance metabolic process	0	1	0	0.999985	2.68638e-05	1	0.007
cellular_component	GO:0005618	cell wall	0	8	0	0.474264	1	1	1
molecular_function	GO:0051287	NAD binding	0	27	0	0.0509609	1	0.923	1
molecular_function	GO:0016709	oxidoreductase activity, acting on paired donors, with incorporation or reduction of molecular oxygen, NAD(P)H as one donor, and incorporation of one atom of oxygen	0	1	0	0.466002	0.840566	1	1
biological_process	GO:0031124	mRNA 3'-end processing	0	2	0	0.892677	0.451653	1	1
molecular_function	GO:0019781	NEDD8 activating enzyme activity	0	4	0	0.705297	1	1	1
molecular_function	GO:0008641	ubiquitin-like modifier activating enzyme activity	0	12	0	0.350548	1	1	1
biological_process	GO:0045116	protein neddylation	0	4	0	0.709499	1	1	1
cellular_component	GO:0015629	actin cytoskeleton	0	6	0	0.457581	0.845945	1	1
cellular_component	GO:0005885	Arp2/3 protein complex	0	8	0	0.474264	1	1	1
biological_process	GO:0030041	actin filament polymerization	0	4	0	0.356739	1	1	1
biological_process	GO:0030833	regulation of actin filament polymerization	0	6	0	0.356739	1	1	1
biological_process	GO:0034314	Arp2/3 complex-mediated actin nucleation	0	8	0	0.461748	1	1	1
molecular_function	GO:0003729	mRNA binding	0	6	0	0.59226	1	1	1
biological_process	GO:0000245	spliceosomal complex assembly	0	3	0	0.709499	1	1	1
molecular_function	GO:0008534	oxidized purine nucleobase lesion DNA N-glycosylase activity	0	1	0	0.916441	1	1	1
cellular_component	GO:0044666	MLL3/4 complex	0	1	0	0.911111	1	1	1
biological_process	GO:0036297	interstrand cross-link repair	0	1	0	0.917812	1	1	1
biological_process	GO:0032259	methylation	0	10	0	0.482454	0.76798	1	1
molecular_function	GO:0031625	ubiquitin protein ligase binding	0	5	0	0.646318	1	1	1
molecular_function	GO:0000334	3-hydroxyanthranilate 3,4-dioxygenase activity	0	1	0	0.916441	1	1	1
biological_process	GO:0006850	mitochondrial pyruvate transmembrane transport	0	1	0	0.917812	1	1	1
molecular_function	GO:0009374	biotin binding	0	4	0	0.705297	1	1	1
molecular_function	GO:0004736	pyruvate carboxylase activity	0	4	0	0.705297	1	1	1
biological_process	GO:0006090	pyruvate metabolic process	0	5	0	0.195219	1	1	1
biological_process	GO:0006094	gluconeogenesis	0	6	0	0.548347	1	1	1
molecular_function	GO:0004784	superoxide dismutase activity	0	5	0	0.646318	1	1	1
biological_process	GO:0006801	superoxide metabolic process	0	8	0	0.461748	1	1	1
biological_process	GO:0006623	protein targeting to vacuole	0	1	0	0.917812	1	1	1
biological_process	GO:0006895	Golgi to endosome transport	0	2	0	0.842358	1	1	1
cellular_component	GO:0008250	oligosaccharyltransferase complex	0	2	0	0.756232	1	1	1
molecular_function	GO:0004579	dolichyl-diphosphooligosaccharide-protein glycotransferase activity	0	3	0	0.769645	1	1	1
biological_process	GO:0001510	RNA methylation	0	4	0	0.356739	1	1	1
biological_process	GO:0009452	7-methylguanosine RNA capping	0	1	0	0.773089	1	1	1
cellular_component	GO:1990071	TRAPPII protein complex	0	1	0	0.911111	1	1	1
biological_process	GO:0006891	intra-Golgi vesicle-mediated transport	0	4	0	0.709499	1	1	1
molecular_function	GO:0042623	ATP hydrolysis activity	0	1	0	NA	NA	NA	NA
biological_process	GO:0007031	peroxisome organization	0	4	0	0.804131	0.576294	1	1
biological_process	GO:0006625	protein targeting to peroxisome	0	2	0	0.919058	0.402463	1	1
molecular_function	GO:0003678	DNA helicase activity	0	8	0	0.639477	0.730374	1	1
cellular_component	GO:0005763	mitochondrial small ribosomal subunit	0	2	0	0.830086	1	1	1
molecular_function	GO:0004663	Rab geranylgeranyltransferase activity	0	1	0	0.916441	1	1	1
biological_process	GO:0018344	protein geranylgeranylation	0	3	0	0.773089	1	1	1
molecular_function	GO:0004615	phosphomannomutase activity	0	2	0	0.839849	1	1	1
biological_process	GO:0009298	GDP-mannose biosynthetic process	0	4	0	0.709499	1	1	1
molecular_function	GO:0004127	cytidylate kinase activity	0	1	0	0.916441	1	1	1
molecular_function	GO:0009041	uridylate kinase activity	0	1	0	0.916441	1	1	1
biological_process	GO:0006207	'de novo' pyrimidine nucleobase biosynthetic process	0	5	0	0.651124	1	1	1
biological_process	GO:0006221	pyrimidine nucleotide biosynthetic process	0	2	0	0.985011	0.107323	1	1
molecular_function	GO:0004559	alpha-mannosidase activity	0	1	0	0.226325	1	1	1
biological_process	GO:0006013	mannose metabolic process	0	1	0	0.917812	1	1	1
biological_process	GO:0036265	RNA (guanine-N7)-methylation	0	2	0	0.773089	1	1	1
molecular_function	GO:0031072	heat shock protein binding	0	4	0	0.705297	1	1	1
biological_process	GO:0009408	response to heat	0	3	0	0.773089	1	1	1
molecular_function	GO:0004821	histidine-tRNA ligase activity	0	1	0	0.916441	1	1	1
biological_process	GO:0006427	histidyl-tRNA aminoacylation	0	1	0	0.917812	1	1	1
cellular_component	GO:0045261	proton-transporting ATP synthase complex, catalytic core F(1)	0	4	0	0.627567	1	1	1
molecular_function	GO:0046933	proton-transporting ATP synthase activity, rotational mechanism	0	7	0	0.542713	1	1	1
cellular_component	GO:0061617	MICOS complex	0	3	0	0.756232	1	1	1
biological_process	GO:0042407	cristae formation	0	2	0	0.842358	1	1	1
cellular_component	GO:0089701	U2AF complex	0	1	0	0.911111	1	1	1
molecular_function	GO:0004832	valine-tRNA ligase activity	0	1	0	0.916441	1	1	1
biological_process	GO:0006438	valyl-tRNA aminoacylation	0	1	0	0.917812	1	1	1
molecular_function	GO:0042030	ATPase inhibitor activity	0	1	0	0.916441	1	1	1
biological_process	GO:0032780	negative regulation of ATP-dependent activity	0	1	0	0.842358	1	1	1
biological_process	GO:0022900	electron transport chain	0	6	0	0.356739	1	1	1
biological_process	GO:0042256	mature ribosome assembly	0	1	0	0.917812	1	1	1
molecular_function	GO:0004830	tryptophan-tRNA ligase activity	0	4	0	0.705297	1	1	1
biological_process	GO:0006436	tryptophanyl-tRNA aminoacylation	0	4	0	0.709499	1	1	1
molecular_function	GO:0004185	serine-type carboxypeptidase activity	0	5	0	0.646318	1	1	1
molecular_function	GO:0003725	double-stranded RNA binding	0	2	0	0.839849	1	1	1
molecular_function	GO:0004560	alpha-L-fucosidase activity	0	3	0	0.769645	1	1	1
molecular_function	GO:0008198	ferrous iron binding	0	1	0	0.916441	1	1	1
molecular_function	GO:0016701	oxidoreductase activity, acting on single donors with incorporation of molecular oxygen	0	2	0	0.189965	1	1	1
biological_process	GO:0006725	cellular aromatic compound metabolic process	0	6	0	1	3.41955e-15	1	0
molecular_function	GO:0005267	potassium channel activity	0	1	0	0.916441	1	1	1
molecular_function	GO:0003909	DNA ligase activity	0	2	0	0.769645	1	1	1
biological_process	GO:0071897	DNA biosynthetic process	0	2	0	0.943	0.348876	1	1
biological_process	GO:0051103	DNA ligation involved in DNA repair	0	2	0	0.842358	1	1	1
molecular_function	GO:0004665	prephenate dehydrogenase (NADP+) activity	0	2	0	0.839849	1	1	1
molecular_function	GO:0008977	prephenate dehydrogenase (NAD+) activity	0	2	0	0.839849	1	1	1
biological_process	GO:0006571	tyrosine biosynthetic process	0	2	0	0.842358	1	1	1
cellular_component	GO:0000814	ESCRT II complex	0	4	0	0.688918	1	1	1
biological_process	GO:0071985	multivesicular body sorting pathway	0	2	0	0.651124	1	1	1
molecular_function	GO:0004846	urate oxidase activity	0	1	0	0.916441	1	1	1
molecular_function	GO:0004019	adenylosuccinate synthase activity	0	1	0	0.916441	1	1	1
biological_process	GO:0006164	purine nucleotide biosynthetic process	0	4	0	0.78684	0.400691	1	1
molecular_function	GO:0003941	L-serine ammonia-lyase activity	0	1	0	0.916441	1	1	1
molecular_function	GO:0004089	carbonate dehydratase activity	0	6	0	0.59226	1	1	1
molecular_function	GO:0004044	amidophosphoribosyltransferase activity	0	1	0	0.916441	1	1	1
molecular_function	GO:0008972	phosphomethylpyrimidine kinase activity	0	2	0	0.839849	1	1	1
molecular_function	GO:0050334	thiaminase activity	0	2	0	0.839849	1	1	1
biological_process	GO:0006772	thiamine metabolic process	0	3	0	0.651124	1	1	1
molecular_function	GO:0004352	glutamate dehydrogenase (NAD+) activity	0	2	0	0.839849	1	1	1
biological_process	GO:0019551	glutamate catabolic process to 2-oxoglutarate	0	2	0	0.842358	1	1	1
molecular_function	GO:0043169	cation binding	0	7	0	1	7.99177e-09	1	0
molecular_function	GO:0000225	N-acetylglucosaminylphosphatidylinositol deacetylase activity	0	2	0	0.839849	1	1	1
molecular_function	GO:0015385	sodium:proton antiporter activity	0	3	0	0.769645	1	1	1
molecular_function	GO:0015299	solute:proton antiporter activity	0	6	0	0.497303	1	1	1
biological_process	GO:0006814	sodium ion transport	0	3	0	0.773089	1	1	1
biological_process	GO:0030004	cellular monovalent inorganic cation homeostasis	0	1	0	0.842358	1	1	1
molecular_function	GO:0004348	glucosylceramidase activity	0	4	0	0.705297	1	1	1
biological_process	GO:0006665	sphingolipid metabolic process	0	4	0	0.423706	1	1	1
molecular_function	GO:0000009	alpha-1,6-mannosyltransferase activity	0	5	0	0.542713	1	1	1
biological_process	GO:0070481	nuclear-transcribed mRNA catabolic process, non-stop decay	0	1	0	0.917812	1	1	1
biological_process	GO:0070966	nuclear-transcribed mRNA catabolic process, no-go decay	0	1	0	0.917812	1	1	1
biological_process	GO:0071025	RNA surveillance	0	1	0	0.917812	1	1	1
cellular_component	GO:0000974	Prp19 complex	0	4	0	0.688918	1	1	1
biological_process	GO:0006637	acyl-CoA metabolic process	0	2	0	0.597537	1	1	1
cellular_component	GO:0005740	mitochondrial envelope	0	2	0	0.0611778	0.983831	0.725	1
molecular_function	GO:0004129	cytochrome-c oxidase activity	0	6	0	0.59226	1	1	1
molecular_function	GO:0000030	mannosyltransferase activity	0	13	0	0.146058	1	1	1
molecular_function	GO:0016798	hydrolase activity, acting on glycosyl bonds	0	4	0	3.17435e-06	1	0	1
biological_process	GO:0071555	cell wall organization	0	3	0	0.651124	1	1	1
molecular_function	GO:0008171	O-methyltransferase activity	0	5	0	0.417542	1	1	1
molecular_function	GO:0008553	P-type proton-exporting transporter activity	0	2	0	0.839849	1	1	1
biological_process	GO:0120029	proton export across plasma membrane	0	2	0	0.842358	1	1	1
molecular_function	GO:0004476	mannose-6-phosphate isomerase activity	0	2	0	0.839849	1	1	1
molecular_function	GO:0004644	phosphoribosylglycinamide formyltransferase activity	0	1	0	0.916441	1	1	1
molecular_function	GO:0008235	metalloexopeptidase activity	0	5	0	0.417542	1	1	1
biological_process	GO:0009405	obsolete pathogenesis	0	2	0	NA	NA	NA	NA
molecular_function	GO:0046556	alpha-L-arabinofuranosidase activity	0	1	0	0.916441	1	1	1
biological_process	GO:0046373	L-arabinose metabolic process	0	1	0	0.917812	1	1	1
molecular_function	GO:0016712	oxidoreductase activity, acting on paired donors, with incorporation or reduction of molecular oxygen, reduced flavin or flavoprotein as one donor, and incorporation of one atom of oxygen	0	6	0	0.497303	1	1	1
biological_process	GO:0043386	mycotoxin biosynthetic process	0	14	0	0.275551	1	1	1
molecular_function	GO:0008484	sulfuric ester hydrolase activity	0	5	0	0.646318	1	1	1
molecular_function	GO:0004650	polygalacturonase activity	0	4	0	0.705297	1	1	1
molecular_function	GO:0005457	GDP-fucose transmembrane transporter activity	0	1	0	0.916441	1	1	1
biological_process	GO:0036085	GDP-fucose import into Golgi lumen	0	1	0	0.917812	1	1	1
molecular_function	GO:0015165	pyrimidine nucleotide-sugar transmembrane transporter activity	0	3	0	0.769645	1	1	1
biological_process	GO:0090481	pyrimidine nucleotide-sugar transmembrane transport	0	3	0	0.773089	1	1	1
cellular_component	GO:0045121	membrane raft	0	1	0	0.911111	1	1	1
cellular_component	GO:0031902	late endosome membrane	0	2	0	0.830086	1	1	1
cellular_component	GO:0071986	Ragulator complex	0	1	0	0.911111	1	1	1
biological_process	GO:0001919	regulation of receptor recycling	0	1	0	0.917812	1	1	1
biological_process	GO:0032008	positive regulation of TOR signaling	0	2	0	0.709499	1	1	1
biological_process	GO:0043410	positive regulation of MAPK cascade	0	1	0	0.917812	1	1	1
biological_process	GO:0071230	cellular response to amino acid stimulus	0	1	0	0.917812	1	1	1
biological_process	GO:0007040	lysosome organization	0	1	0	0.917812	1	1	1
biological_process	GO:0042632	cholesterol homeostasis	0	1	0	0.917812	1	1	1
cellular_component	GO:0005685	U1 snRNP	0	3	0	0.756232	1	1	1
biological_process	GO:0006376	mRNA splice site selection	0	1	0	0.917812	1	1	1
cellular_component	GO:0042765	GPI-anchor transamidase complex	0	5	0	0.627567	1	1	1
biological_process	GO:0016255	attachment of GPI anchor to protein	0	4	0	0.709499	1	1	1
cellular_component	GO:0005615	extracellular space	0	1	0	0.911111	1	1	1
molecular_function	GO:0005199	structural constituent of cell wall	0	3	0	0.769645	1	1	1
molecular_function	GO:0051087	chaperone binding	0	4	0	0.705297	1	1	1
biological_process	GO:0030150	protein import into mitochondrial matrix	0	5	0	0.651124	1	1	1
molecular_function	GO:0070577	lysine-acetylated histone binding	0	1	0	0.916441	1	1	1
molecular_function	GO:0016504	peptidase activator activity	0	1	0	0.916441	1	1	1
molecular_function	GO:0042802	identical protein binding	0	1	0	0.980258	0.230355	1	1
cellular_component	GO:0030126	COPI vesicle coat	0	8	0	0.474264	1	1	1
cellular_component	GO:0035145	exon-exon junction complex	0	1	0	0.911111	1	1	1
biological_process	GO:0009166	nucleotide catabolic process	0	9	0	0.423706	1	1	1
molecular_function	GO:0003979	UDP-glucose 6-dehydrogenase activity	0	1	0	0.916441	1	1	1
molecular_function	GO:0070403	NAD+ binding	0	7	0	0.542713	1	1	1
molecular_function	GO:0004807	triose-phosphate isomerase activity	0	3	0	0.769645	1	1	1
biological_process	GO:0015976	carbon utilization	0	1	0	0.917812	1	1	1
molecular_function	GO:0015116	sulfate transmembrane transporter activity	0	5	0	0.646318	1	1	1
molecular_function	GO:0008271	secondary active sulfate transmembrane transporter activity	0	5	0	0.646318	1	1	1
biological_process	GO:0008272	sulfate transport	0	5	0	0.651124	1	1	1
molecular_function	GO:0004605	phosphatidate cytidylyltransferase activity	0	2	0	0.839849	1	1	1
molecular_function	GO:0030060	L-malate dehydrogenase activity	0	3	0	0.769645	1	1	1
molecular_function	GO:0016615	malate dehydrogenase activity	0	3	0	0.646318	1	1	1
biological_process	GO:0006108	malate metabolic process	0	3	0	0.773089	1	1	1
biological_process	GO:0071930	negative regulation of transcription involved in G1/S transition of mitotic cell cycle	0	1	0	0.917812	1	1	1
molecular_function	GO:0004181	metallocarboxypeptidase activity	0	5	0	0.646318	1	1	1
biological_process	GO:0005992	trehalose biosynthetic process	0	4	0	0.709499	1	1	1
biological_process	GO:0006974	cellular response to DNA damage stimulus	0	4	0	0.82222	0.268417	1	1
molecular_function	GO:0004343	glucosamine 6-phosphate N-acetyltransferase activity	0	2	0	0.839849	1	1	1
biological_process	GO:0006048	UDP-N-acetylglucosamine biosynthetic process	0	2	0	0.842358	1	1	1
biological_process	GO:0030259	lipid glycosylation	0	2	0	0.842358	1	1	1
molecular_function	GO:0008420	RNA polymerase II CTD heptapeptide repeat phosphatase activity	0	2	0	0.839849	1	1	1
biological_process	GO:0070940	dephosphorylation of RNA polymerase II C-terminal domain	0	2	0	0.842358	1	1	1
biological_process	GO:0000278	mitotic cell cycle	0	4	0	0.999951	0.000267076	1	0.064
biological_process	GO:0030261	chromosome condensation	0	1	0	0.96386	0.290501	1	1
molecular_function	GO:0008026	helicase activity	0	3	0	NA	NA	NA	NA
molecular_function	GO:0004719	protein-L-isoaspartate (D-aspartate) O-methyltransferase activity	0	1	0	0.916441	1	1	1
biological_process	GO:0070131	positive regulation of mitochondrial translation	0	1	0	0.917812	1	1	1
molecular_function	GO:0003922	GMP synthase (glutamine-hydrolyzing) activity	0	1	0	0.916441	1	1	1
molecular_function	GO:0016462	pyrophosphatase activity	0	1	0	0.175233	0.907772	1	1
biological_process	GO:0006177	GMP biosynthetic process	0	1	0	0.917812	1	1	1
molecular_function	GO:0018576	catechol 1,2-dioxygenase activity	0	4	0	0.705297	1	1	1
molecular_function	GO:0016702	oxidoreductase activity, acting on single donors with incorporation of molecular oxygen, incorporation of two atoms of oxygen	0	7	0	0.382585	1	1	1
molecular_function	GO:0008199	ferric iron binding	0	6	0	0.59226	1	1	1
biological_process	GO:0009712	catechol-containing compound metabolic process	0	4	0	0.709499	1	1	1
cellular_component	GO:0019005	SCF ubiquitin ligase complex	0	1	0	0.911111	1	1	1
molecular_function	GO:0030332	cyclin binding	0	1	0	0.916441	1	1	1
biological_process	GO:0031571	mitotic G1 DNA damage checkpoint signaling	0	1	0	0.917812	1	1	1
biological_process	GO:0031146	SCF-dependent proteasomal ubiquitin-dependent protein catabolic process	0	1	0	0.917812	1	1	1
biological_process	GO:0032784	regulation of DNA-templated transcription, elongation	0	1	0	0.597537	1	1	1
cellular_component	GO:0000502	proteasome complex	0	3	0	0.0875844	1	0.842	1
biological_process	GO:0042176	regulation of protein catabolic process	0	3	0	0.773089	1	1	1
cellular_component	GO:0031966	mitochondrial membrane	0	2	0	0.0335833	0.994927	0.401	1
molecular_function	GO:0008495	protoheme IX farnesyltransferase activity	0	1	0	0.916441	1	1	1
biological_process	GO:0006783	heme biosynthetic process	0	2	0	0.709499	1	1	1
biological_process	GO:0048034	heme O biosynthetic process	0	1	0	0.917812	1	1	1
molecular_function	GO:0004467	long-chain fatty acid-CoA ligase activity	0	1	0	0.916441	1	1	1
molecular_function	GO:0016209	antioxidant activity	0	3	0	0.102854	1	0.996	1
molecular_function	GO:0004806	triglyceride lipase activity	0	4	0	0.705297	1	1	1
molecular_function	GO:0004043	L-aminoadipate-semialdehyde dehydrogenase activity	0	1	0	0.916441	1	1	1
biological_process	GO:0009085	lysine biosynthetic process	0	2	0	0.597537	1	1	1
molecular_function	GO:0003746	translation elongation factor activity	0	9	0	0.455685	1	1	1
biological_process	GO:0006414	translational elongation	0	9	0	0.275551	1	1	1
molecular_function	GO:0004502	kynurenine 3-monooxygenase activity	0	2	0	0.839849	1	1	1
biological_process	GO:0006569	tryptophan catabolic process	0	3	0	0.597537	1	1	1
biological_process	GO:0019805	quinolinate biosynthetic process	0	2	0	0.842358	1	1	1
cellular_component	GO:0071013	catalytic step 2 spliceosome	0	1	0	0.911111	1	1	1
molecular_function	GO:0003955	NAD(P)H dehydrogenase (quinone) activity	0	1	0	0.497303	1	1	1
cellular_component	GO:0016459	myosin complex	0	7	0	0.520699	1	1	1
molecular_function	GO:0003774	cytoskeletal motor activity	0	7	0	0.102854	1	0.996	1
cellular_component	GO:0005784	Sec61 translocon complex	0	1	0	0.911111	1	1	1
molecular_function	GO:0016307	phosphatidylinositol phosphate kinase activity	0	4	0	0.705297	1	1	1
biological_process	GO:0046488	phosphatidylinositol metabolic process	0	4	0	0.0188682	1	0.63	1
cellular_component	GO:0000813	ESCRT I complex	0	1	0	0.911111	1	1	1
biological_process	GO:0032509	endosome transport via multivesicular body sorting pathway	0	3	0	0.773089	1	1	1
molecular_function	GO:0004794	L-threonine ammonia-lyase activity	0	2	0	0.839849	1	1	1
biological_process	GO:0009097	isoleucine biosynthetic process	0	2	0	0.842358	1	1	1
molecular_function	GO:0008113	peptide-methionine (S)-S-oxide reductase activity	0	1	0	0.916441	1	1	1
molecular_function	GO:0004470	malic enzyme activity	0	2	0	0.839849	1	1	1
molecular_function	GO:0004471	malate dehydrogenase (decarboxylating) (NAD+) activity	0	2	0	0.839849	1	1	1
molecular_function	GO:0045735	nutrient reservoir activity	0	3	0	0.769645	1	1	1
biological_process	GO:0033609	oxalate metabolic process	0	3	0	0.773089	1	1	1
molecular_function	GO:0061578	Lys63-specific deubiquitinase activity	0	2	0	0.839849	1	1	1
molecular_function	GO:0005375	copper ion transmembrane transporter activity	0	4	0	0.705297	1	1	1
biological_process	GO:0035434	copper ion transmembrane transport	0	4	0	0.709499	1	1	1
molecular_function	GO:0003980	UDP-glucose:glycoprotein glucosyltransferase activity	0	2	0	0.839849	1	1	1
cellular_component	GO:0000148	1,3-beta-D-glucan synthase complex	0	1	0	0.911111	1	1	1
molecular_function	GO:0003843	1,3-beta-D-glucan synthase activity	0	1	0	0.916441	1	1	1
biological_process	GO:0006075	(1->3)-beta-D-glucan biosynthetic process	0	1	0	0.917812	1	1	1
biological_process	GO:0008608	attachment of spindle microtubules to kinetochore	0	5	0	0.548347	1	1	1
biological_process	GO:0042149	cellular response to glucose starvation	0	1	0	0.917812	1	1	1
cellular_component	GO:0070772	PAS complex	0	3	0	0.756232	1	1	1
biological_process	GO:0006661	phosphatidylinositol biosynthetic process	0	3	0	0.0377764	1	0.858	1
cellular_component	GO:0070652	HAUS complex	0	1	0	0.911111	1	1	1
biological_process	GO:0051225	spindle assembly	0	1	0	0.917812	1	1	1
cellular_component	GO:0005747	mitochondrial respiratory chain complex I	0	3	0	0.756232	1	1	1
biological_process	GO:0006120	mitochondrial electron transport, NADH to ubiquinone	0	1	0	0.917812	1	1	1
molecular_function	GO:0016279	protein-lysine N-methyltransferase activity	0	2	0	0.955374	0.201028	1	1
molecular_function	GO:0004843	thiol-dependent deubiquitinase	0	13	0	0.675368	0.607903	1	1
biological_process	GO:0016578	histone deubiquitination	0	3	0	0.773089	1	1	1
molecular_function	GO:0004148	dihydrolipoyl dehydrogenase activity	0	1	0	0.916441	1	1	1
molecular_function	GO:0016668	oxidoreductase activity, acting on a sulfur group of donors, NAD(P) as acceptor	0	1	0	0.769645	1	1	1
cellular_component	GO:0005786	signal recognition particle, endoplasmic reticulum targeting	0	3	0	0.756232	1	1	1
molecular_function	GO:0030942	endoplasmic reticulum signal peptide binding	0	3	0	0.769645	1	1	1
cellular_component	GO:0030915	Smc5-Smc6 complex	0	6	0	0.571654	1	1	1
molecular_function	GO:0030976	thiamine pyrophosphate binding	0	6	0	0.59226	1	1	1
molecular_function	GO:0016972	thiol oxidase activity	0	3	0	0.769645	1	1	1
molecular_function	GO:0016971	flavin-linked sulfhydryl oxidase activity	0	3	0	0.769645	1	1	1
molecular_function	GO:0004707	MAP kinase activity	0	3	0	0.769645	1	1	1
biological_process	GO:0051168	nuclear export	0	1	0	0.834762	0.538252	1	1
molecular_function	GO:0008374	O-acyltransferase activity	0	7	0	0.497303	1	1	1
molecular_function	GO:0016780	phosphotransferase activity, for other substituted phosphate groups	0	3	0	0.382585	1	1	1
cellular_component	GO:0070762	nuclear pore transmembrane ring	0	1	0	0.911111	1	1	1
molecular_function	GO:0008410	CoA-transferase activity	0	4	0	0.705297	1	1	1
biological_process	GO:0046952	ketone body catabolic process	0	4	0	0.709499	1	1	1
molecular_function	GO:0070273	phosphatidylinositol-4-phosphate binding	0	1	0	0.916441	1	1	1
biological_process	GO:0006366	transcription by RNA polymerase II	0	6	0	0.703914	0.476607	1	1
molecular_function	GO:0003896	DNA primase activity	0	2	0	0.839849	1	1	1
biological_process	GO:0006269	DNA replication, synthesis of RNA primer	0	2	0	0.842358	1	1	1
cellular_component	GO:0019867	outer membrane	0	2	0	0.642477	0.729476	1	1
molecular_function	GO:0016832	aldehyde-lyase activity	0	5	0	0.916607	0.40774	1	1
biological_process	GO:0006446	regulation of translational initiation	0	1	0	0.773089	1	1	1
cellular_component	GO:0055087	Ski complex	0	1	0	0.911111	1	1	1
biological_process	GO:0006401	RNA catabolic process	0	5	0	0.987286	0.0545205	1	1
biological_process	GO:1902979	mitotic DNA replication termination	0	1	0	0.917812	1	1	1
biological_process	GO:0006491	N-glycan processing	0	1	0	0.917812	1	1	1
biological_process	GO:0051726	regulation of cell cycle	0	3	0	0.999882	0.000567833	1	0.165
molecular_function	GO:0005315	inorganic phosphate transmembrane transporter activity	0	3	0	0.769645	1	1	1
biological_process	GO:0006817	phosphate ion transport	0	3	0	0.773089	1	1	1
molecular_function	GO:0004180	carboxypeptidase activity	0	1	0	0.417542	1	1	1
molecular_function	GO:0004064	arylesterase activity	0	1	0	0.916441	1	1	1
biological_process	GO:0006334	nucleosome assembly	0	5	0	0.597537	1	1	1
molecular_function	GO:0004816	asparagine-tRNA ligase activity	0	2	0	0.839849	1	1	1
biological_process	GO:0006421	asparaginyl-tRNA aminoacylation	0	2	0	0.842358	1	1	1
cellular_component	GO:0005847	mRNA cleavage and polyadenylation specificity factor complex	0	2	0	0.830086	1	1	1
biological_process	GO:0006379	mRNA cleavage	0	4	0	0.651124	1	1	1
biological_process	GO:0006378	mRNA polyadenylation	0	3	0	0.96386	0.290501	1	1
molecular_function	GO:0036402	proteasome-activating activity	0	3	0	0.769645	1	1	1
cellular_component	GO:0005876	spindle microtubule	0	2	0	0.830086	1	1	1
cellular_component	GO:0045263	proton-transporting ATP synthase complex, coupling factor F(o)	0	2	0	0.393394	1	1	1
molecular_function	GO:0015267	channel activity	0	7	0	0.133801	1	1	1
molecular_function	GO:0016884	carbon-nitrogen ligase activity, with glutamine as amido-N-donor	0	2	0	0.417542	1	1	1
molecular_function	GO:0005086	guanyl-nucleotide exchange factor activity	0	8	0	NA	NA	NA	NA
biological_process	GO:0032012	regulation of ARF protein signal transduction	0	8	0	0.503194	1	1	1
molecular_function	GO:0019120	hydrolase activity, acting on acid halide bonds, in C-halide compounds	0	2	0	0.839849	1	1	1
molecular_function	GO:0001735	prenylcysteine oxidase activity	0	1	0	0.916441	1	1	1
molecular_function	GO:0016670	oxidoreductase activity, acting on a sulfur group of donors, oxygen as acceptor	0	1	0	0.705297	1	1	1
biological_process	GO:0030328	prenylcysteine catabolic process	0	1	0	0.917812	1	1	1
biological_process	GO:0007623	circadian rhythm	0	1	0	0.917812	1	1	1
molecular_function	GO:0004619	phosphoglycerate mutase activity	0	1	0	0.916441	1	1	1
biological_process	GO:0006007	glucose catabolic process	0	1	0	0.917812	1	1	1
molecular_function	GO:0015631	tubulin binding	0	1	0	0.289318	0.920949	1	1
biological_process	GO:0007023	post-chaperonin tubulin folding pathway	0	3	0	0.773089	1	1	1
molecular_function	GO:0035312	5'-3' exodeoxyribonuclease activity	0	1	0	0.839849	1	1	1
biological_process	GO:0006337	nucleosome disassembly	0	1	0	0.917812	1	1	1
biological_process	GO:0006333	chromatin assembly or disassembly	0	1	0	0.957286	0.195869	1	1
biological_process	GO:0006360	transcription by RNA polymerase I	0	1	0	0.773089	1	1	1
molecular_function	GO:0004372	glycine hydroxymethyltransferase activity	0	4	0	0.705297	1	1	1
biological_process	GO:0019264	glycine biosynthetic process from serine	0	4	0	0.709499	1	1	1
biological_process	GO:0035999	tetrahydrofolate interconversion	0	4	0	0.709499	1	1	1
cellular_component	GO:0005801	cis-Golgi network	0	2	0	0.830086	1	1	1
molecular_function	GO:0004065	arylsulfatase activity	0	1	0	0.916441	1	1	1
biological_process	GO:0018958	phenol-containing compound metabolic process	0	1	0	0.651124	1	1	1
biological_process	GO:0000753	cell morphogenesis involved in conjugation with cellular fusion	0	1	0	0.917812	1	1	1
molecular_function	GO:0003871	5-methyltetrahydropteroyltriglutamate-homocysteine S-methyltransferase activity	0	1	0	0.916441	1	1	1
biological_process	GO:0009086	methionine biosynthetic process	0	1	0	0.651124	1	1	1
cellular_component	GO:0000262	mitochondrial chromosome	0	1	0	0.911111	1	1	1
biological_process	GO:0000002	mitochondrial genome maintenance	0	3	0	0.773089	1	1	1
molecular_function	GO:0004077	biotin-[acetyl-CoA-carboxylase] ligase activity	0	1	0	0.916441	1	1	1
cellular_component	GO:0005744	TIM23 mitochondrial import inner membrane translocase complex	0	3	0	0.688918	1	1	1
biological_process	GO:0043547	positive regulation of GTPase activity	0	2	0	0.842358	1	1	1
molecular_function	GO:0004411	homogentisate 1,2-dioxygenase activity	0	1	0	0.916441	1	1	1
biological_process	GO:0006559	L-phenylalanine catabolic process	0	1	0	0.917812	1	1	1
biological_process	GO:0006570	tyrosine metabolic process	0	1	0	0.773089	1	1	1
molecular_function	GO:0004334	fumarylacetoacetase activity	0	2	0	0.839849	1	1	1
biological_process	GO:0009072	aromatic amino acid family metabolic process	0	4	0	0.089768	1	0.993	1
biological_process	GO:0009584	detection of visible light	0	1	0	0.917812	1	1	1
biological_process	GO:0018298	protein-chromophore linkage	0	1	0	0.917812	1	1	1
cellular_component	GO:1990904	ribonucleoprotein complex	0	7	0	0.579669	0.569537	1	1
biological_process	GO:0034227	tRNA thio-modification	0	3	0	0.651124	1	1	1
cellular_component	GO:1990316	Atg1/ULK1 kinase complex	0	2	0	0.830086	1	1	1
biological_process	GO:0019915	lipid storage	0	1	0	0.917812	1	1	1
biological_process	GO:0006417	regulation of translation	0	2	0	0.841132	0.413298	1	1
molecular_function	GO:0016903	oxidoreductase activity, acting on the aldehyde or oxo group of donors	0	1	0	0.05564	1	0.94	1
molecular_function	GO:0004053	arginase activity	0	2	0	0.839849	1	1	1
molecular_function	GO:0016813	hydrolase activity, acting on carbon-nitrogen (but not peptide) bonds, in linear amidines	0	2	0	0.705297	1	1	1
biological_process	GO:0006525	arginine metabolic process	0	3	0	0.461748	1	1	1
biological_process	GO:0051276	chromosome organization	0	6	0	0.99988	0.000337881	1	0.074
molecular_function	GO:0047750	cholestenol delta-isomerase activity	0	3	0	0.769645	1	1	1
biological_process	GO:0016125	sterol metabolic process	0	3	0	0.597537	1	1	1
molecular_function	GO:0016799	hydrolase activity, hydrolyzing N-glycosyl compounds	0	3	0	0.59226	1	1	1
molecular_function	GO:0008425	2-polyprenyl-6-methoxy-1,4-benzoquinone methyltransferase activity	0	1	0	0.916441	1	1	1
molecular_function	GO:0008686	3,4-dihydroxy-2-butanone-4-phosphate synthase activity	0	1	0	0.916441	1	1	1
molecular_function	GO:0017061	S-methyl-5-thioadenosine phosphorylase activity	0	1	0	0.916441	1	1	1
molecular_function	GO:0016763	pentosyltransferase activity	0	7	0	0.670965	0.705717	1	1
molecular_function	GO:0016773	phosphotransferase activity, alcohol group as acceptor	0	23	0	0.998229	0.00343498	1	0.425
biological_process	GO:0009254	peptidoglycan turnover	0	2	0	0.842358	1	1	1
biological_process	GO:0006040	amino sugar metabolic process	0	2	0	0.741325	0.643261	1	1
molecular_function	GO:0016888	endodeoxyribonuclease activity, producing 5'-phosphomonoesters	0	1	0	0.769645	1	1	1
molecular_function	GO:0016812	hydrolase activity, acting on carbon-nitrogen (but not peptide) bonds, in cyclic amides	0	1	0	0.839849	1	1	1
cellular_component	GO:0031307	integral component of mitochondrial outer membrane	0	2	0	0.830086	1	1	1
molecular_function	GO:0004482	mRNA (guanine-N7-)-methyltransferase activity	0	1	0	0.916441	1	1	1
biological_process	GO:0006370	7-methylguanosine mRNA capping	0	2	0	0.842358	1	1	1
molecular_function	GO:0033961	cis-stilbene-oxide hydrolase activity	0	4	0	0.705297	1	1	1
molecular_function	GO:0004174	electron-transferring-flavoprotein dehydrogenase activity	0	2	0	0.839849	1	1	1
molecular_function	GO:0004396	hexokinase activity	0	8	0	0.497303	1	1	1
molecular_function	GO:0005536	glucose binding	0	8	0	0.497303	1	1	1
biological_process	GO:0001678	cellular glucose homeostasis	0	8	0	0.423706	1	1	1
molecular_function	GO:0004342	glucosamine-6-phosphate deaminase activity	0	3	0	0.769645	1	1	1
biological_process	GO:0006044	N-acetylglucosamine metabolic process	0	4	0	0.709499	1	1	1
molecular_function	GO:0008448	N-acetylglucosamine-6-phosphate deacetylase activity	0	1	0	0.916441	1	1	1
molecular_function	GO:0008531	riboflavin kinase activity	0	2	0	0.839849	1	1	1
cellular_component	GO:0005673	transcription factor TFIIE complex	0	1	0	0.911111	1	1	1
molecular_function	GO:0008757	S-adenosylmethionine-dependent methyltransferase activity	0	3	0	0.684721	0.549542	1	1
biological_process	GO:0006656	phosphatidylcholine biosynthetic process	0	1	0	0.917812	1	1	1
molecular_function	GO:0015369	calcium:proton antiporter activity	0	2	0	0.839849	1	1	1
cellular_component	GO:0005965	protein farnesyltransferase complex	0	1	0	0.911111	1	1	1
biological_process	GO:0018343	protein farnesylation	0	1	0	0.917812	1	1	1
molecular_function	GO:0070569	uridylyltransferase activity	0	2	0	0.769645	1	1	1
molecular_function	GO:0004791	thioredoxin-disulfide reductase activity	0	1	0	0.916441	1	1	1
biological_process	GO:0019430	removal of superoxide radicals	0	1	0	0.917812	1	1	1
molecular_function	GO:0004399	histidinol dehydrogenase activity	0	1	0	0.916441	1	1	1
molecular_function	GO:0004636	phosphoribosyl-ATP diphosphatase activity	0	1	0	0.916441	1	1	1
molecular_function	GO:0004635	phosphoribosyl-AMP cyclohydrolase activity	0	1	0	0.916441	1	1	1
molecular_function	GO:0043998	H2A histone acetyltransferase activity	0	1	0	0.916441	1	1	1
molecular_function	GO:0010485	H4 histone acetyltransferase activity	0	1	0	0.916441	1	1	1
molecular_function	GO:0009013	succinate-semialdehyde dehydrogenase [NAD(P)+] activity	0	1	0	0.916441	1	1	1
biological_process	GO:0009450	gamma-aminobutyric acid catabolic process	0	1	0	0.917812	1	1	1
molecular_function	GO:0048037	obsolete cofactor binding	0	17	0	NA	NA	NA	NA
molecular_function	GO:0004724	protein serine/threonine phosphatase activity	0	1	0	NA	NA	NA	NA
molecular_function	GO:0003852	2-isopropylmalate synthase activity	0	3	0	0.769645	1	1	1
molecular_function	GO:0046912	acyltransferase, acyl groups converted into alkyl on transfer	0	6	0	0.417542	1	1	1
biological_process	GO:0009098	leucine biosynthetic process	0	5	0	0.651124	1	1	1
cellular_component	GO:0034998	oligosaccharyltransferase I complex	0	1	0	0.911111	1	1	1
biological_process	GO:0006487	protein N-linked glycosylation	0	5	0	0.327325	1	1	1
molecular_function	GO:0004799	thymidylate synthase activity	0	1	0	0.916441	1	1	1
biological_process	GO:0006231	dTMP biosynthetic process	0	1	0	0.917812	1	1	1
molecular_function	GO:0004310	farnesyl-diphosphate farnesyltransferase activity	0	1	0	0.916441	1	1	1
molecular_function	GO:0051996	squalene synthase activity	0	1	0	0.916441	1	1	1
biological_process	GO:0008610	lipid biosynthetic process	0	7	0	0.000337834	1	0.009	1
biological_process	GO:0006696	ergosterol biosynthetic process	0	1	0	0.917812	1	1	1
molecular_function	GO:0004379	glycylpeptide N-tetradecanoyltransferase activity	0	1	0	0.916441	1	1	1
biological_process	GO:0006499	N-terminal protein myristoylation	0	1	0	0.917812	1	1	1
molecular_function	GO:0016603	glutaminyl-peptide cyclotransferase activity	0	1	0	0.916441	1	1	1
molecular_function	GO:0032266	phosphatidylinositol-3-phosphate binding	0	4	0	0.705297	1	1	1
cellular_component	GO:0033255	SAS acetyltransferase complex	0	1	0	0.911111	1	1	1
biological_process	GO:0106035	protein maturation by [4Fe-4S] cluster transfer	0	1	0	0.917812	1	1	1
molecular_function	GO:0000104	succinate dehydrogenase activity	0	2	0	0.839849	1	1	1
biological_process	GO:0034477	U6 snRNA 3'-end processing	0	1	0	0.917812	1	1	1
molecular_function	GO:0016538	cyclin-dependent protein serine/threonine kinase regulator activity	0	2	0	0.769645	1	1	1
molecular_function	GO:0016671	oxidoreductase activity, acting on a sulfur group of donors, disulfide as acceptor	0	3	0	0.646318	1	1	1
molecular_function	GO:0003884	D-amino-acid oxidase activity	0	4	0	0.705297	1	1	1
biological_process	GO:0046416	D-amino acid metabolic process	0	4	0	0.709499	1	1	1
cellular_component	GO:0005675	transcription factor TFIIH holo complex	0	2	0	0.830086	1	1	1
molecular_function	GO:0061575	cyclin-dependent protein serine/threonine kinase activator activity	0	1	0	0.916441	1	1	1
biological_process	GO:0045737	positive regulation of cyclin-dependent protein serine/threonine kinase activity	0	1	0	0.917812	1	1	1
molecular_function	GO:0046923	ER retention sequence binding	0	4	0	0.705297	1	1	1
biological_process	GO:0006621	protein retention in ER lumen	0	4	0	0.709499	1	1	1
molecular_function	GO:0004455	ketol-acid reductoisomerase activity	0	1	0	0.916441	1	1	1
biological_process	GO:0009082	branched-chain amino acid biosynthetic process	0	5	0	0.548347	1	1	1
cellular_component	GO:0031011	Ino80 complex	0	11	0	0.358263	1	1	1
biological_process	GO:0019441	tryptophan catabolic process to kynurenine	0	3	0	0.773089	1	1	1
molecular_function	GO:0008073	ornithine decarboxylase inhibitor activity	0	1	0	0.916441	1	1	1
molecular_function	GO:0000107	imidazoleglycerol-phosphate synthase activity	0	2	0	0.839849	1	1	1
molecular_function	GO:0016833	oxo-acid-lyase activity	0	2	0	0.59226	1	1	1
cellular_component	GO:0022625	cytosolic large ribosomal subunit	0	3	0	0.756232	1	1	1
molecular_function	GO:0000179	rRNA (adenine-N6,N6-)-dimethyltransferase activity	0	1	0	0.916441	1	1	1
molecular_function	GO:0008649	rRNA methyltransferase activity	0	2	0	0.769645	1	1	1
biological_process	GO:0000154	rRNA modification	0	1	0	0.773089	1	1	1
cellular_component	GO:0035658	Mon1-Ccz1 complex	0	1	0	0.911111	1	1	1
molecular_function	GO:0004413	homoserine kinase activity	0	1	0	0.916441	1	1	1
biological_process	GO:0006566	threonine metabolic process	0	1	0	0.917812	1	1	1
biological_process	GO:0030242	autophagy of peroxisome	0	1	0	0.917812	1	1	1
molecular_function	GO:0003995	acyl-CoA dehydrogenase activity	0	3	0	0.769645	1	1	1
molecular_function	GO:0008121	ubiquinol-cytochrome-c reductase activity	0	4	0	0.705297	1	1	1
molecular_function	GO:0004726	non-membrane spanning protein tyrosine phosphatase activity	0	1	0	0.916441	1	1	1
biological_process	GO:0016070	RNA metabolic process	0	3	0	1	1.95583e-20	1	0
molecular_function	GO:0004450	isocitrate dehydrogenase (NADP+) activity	0	1	0	0.916441	1	1	1
biological_process	GO:0006102	isocitrate metabolic process	0	1	0	0.917812	1	1	1
molecular_function	GO:0051499	D-aminoacyl-tRNA deacylase activity	0	1	0	0.916441	1	1	1
molecular_function	GO:0042284	sphingolipid delta-4 desaturase activity	0	2	0	0.839849	1	1	1
biological_process	GO:0030148	sphingolipid biosynthetic process	0	2	0	0.842358	1	1	1
molecular_function	GO:0015036	disulfide oxidoreductase activity	0	1	0	0.578323	0.773675	1	1
molecular_function	GO:0004084	branched-chain-amino-acid transaminase activity	0	2	0	0.839849	1	1	1
biological_process	GO:0009081	branched-chain amino acid metabolic process	0	2	0	0.423706	1	1	1
cellular_component	GO:0005856	cytoskeleton	0	3	0	0.467739	0.721859	1	1
biological_process	GO:0007015	actin filament organization	0	5	0	0.212793	1	1	1
biological_process	GO:0042981	regulation of apoptotic process	0	2	0	0.842358	1	1	1
molecular_function	GO:0004888	transmembrane signaling receptor activity	0	5	0	0.830252	0.544315	1	1
biological_process	GO:0007166	cell surface receptor signaling pathway	0	5	0	0.651124	1	1	1
molecular_function	GO:0004815	aspartate-tRNA ligase activity	0	3	0	0.769645	1	1	1
biological_process	GO:0006422	aspartyl-tRNA aminoacylation	0	3	0	0.773089	1	1	1
molecular_function	GO:0015113	nitrite transmembrane transporter activity	0	1	0	0.916441	1	1	1
molecular_function	GO:0015112	nitrate transmembrane transporter activity	0	1	0	0.916441	1	1	1
biological_process	GO:0015706	nitrate transport	0	1	0	0.917812	1	1	1
biological_process	GO:0015707	nitrite transport	0	1	0	0.917812	1	1	1
molecular_function	GO:0008942	nitrite reductase [NAD(P)H] activity	0	1	0	0.916441	1	1	1
molecular_function	GO:0043546	molybdopterin cofactor binding	0	1	0	0.916441	1	1	1
molecular_function	GO:0000034	adenine deaminase activity	0	1	0	0.916441	1	1	1
biological_process	GO:0006146	adenine catabolic process	0	1	0	0.917812	1	1	1
molecular_function	GO:0004055	argininosuccinate synthase activity	0	2	0	0.839849	1	1	1
molecular_function	GO:0016977	chitosanase activity	0	4	0	0.705297	1	1	1
cellular_component	GO:0048476	Holliday junction resolvase complex	0	1	0	0.911111	1	1	1
molecular_function	GO:0003862	3-isopropylmalate dehydrogenase activity	0	2	0	0.839849	1	1	1
molecular_function	GO:0004831	tyrosine-tRNA ligase activity	0	3	0	0.769645	1	1	1
biological_process	GO:0006437	tyrosyl-tRNA aminoacylation	0	3	0	0.773089	1	1	1
molecular_function	GO:1990380	Lys48-specific deubiquitinase activity	0	1	0	0.916441	1	1	1
biological_process	GO:0008202	steroid metabolic process	0	2	0	0.356739	1	1	1
molecular_function	GO:0004378	GDP-Man:Man1GlcNAc2-PP-Dol alpha-1,3-mannosyltransferase activity	0	1	0	0.916441	1	1	1
biological_process	GO:0032958	inositol phosphate biosynthetic process	0	2	0	0.842358	1	1	1
biological_process	GO:0045047	protein targeting to ER	0	2	0	0.98697	0.0693274	1	1
molecular_function	GO:0003724	RNA helicase activity	0	2	0	0.769645	1	1	1
molecular_function	GO:0004351	glutamate decarboxylase activity	0	4	0	0.705297	1	1	1
biological_process	GO:0006536	glutamate metabolic process	0	4	0	0.503194	1	1	1
molecular_function	GO:0003968	RNA-directed 5'-3' RNA polymerase activity	0	7	0	0.542713	1	1	1
biological_process	GO:0042273	ribosomal large subunit biogenesis	0	2	0	0.834762	0.538252	1	1
biological_process	GO:0007131	reciprocal meiotic recombination	0	2	0	0.842358	1	1	1
cellular_component	GO:0000151	ubiquitin ligase complex	0	1	0	0.878561	0.357523	1	1
molecular_function	GO:0034450	ubiquitin-ubiquitin ligase activity	0	1	0	0.916441	1	1	1
biological_process	GO:0051321	meiotic cell cycle	0	1	0	0.503194	1	1	1
biological_process	GO:0090173	regulation of synaptonemal complex assembly	0	1	0	0.917812	1	1	1
molecular_function	GO:0004854	xanthine dehydrogenase activity	0	1	0	0.916441	1	1	1
molecular_function	GO:0004855	xanthine oxidase activity	0	1	0	0.916441	1	1	1
cellular_component	GO:0030904	retromer complex	0	3	0	0.627567	1	1	1
cellular_component	GO:0000775	chromosome, centromeric region	0	5	0	0.312608	0.912416	1	1
biological_process	GO:0045132	meiotic chromosome segregation	0	3	0	0.597537	1	1	1
cellular_component	GO:0008274	gamma-tubulin large complex	0	2	0	NA	NA	NA	NA
biological_process	GO:0033566	gamma-tubulin complex localization	0	2	0	0.842358	1	1	1
biological_process	GO:0006493	protein O-linked glycosylation	0	3	0	0.773089	1	1	1
cellular_component	GO:0031931	TORC1 complex	0	2	0	0.830086	1	1	1
biological_process	GO:0031929	TOR signaling	0	2	0	0.977458	0.135584	1	1
molecular_function	GO:0004108	citrate (Si)-synthase activity	0	1	0	0.916441	1	1	1
biological_process	GO:0006101	citrate metabolic process	0	1	0	0.917812	1	1	1
molecular_function	GO:0016040	glutamate synthase (NADH) activity	0	1	0	0.916441	1	1	1
molecular_function	GO:0015930	glutamate synthase activity	0	1	0	0.916441	1	1	1
molecular_function	GO:0016639	oxidoreductase activity, acting on the CH-NH2 group of donors, NAD or NADP as acceptor	0	3	0	0.646318	1	1	1
molecular_function	GO:0016638	oxidoreductase activity, acting on the CH-NH2 group of donors	0	3	0	0.294283	1	1	1
biological_process	GO:0006537	glutamate biosynthetic process	0	1	0	0.917812	1	1	1
cellular_component	GO:0030173	integral component of Golgi membrane	0	3	0	0.756232	1	1	1
molecular_function	GO:0003873	6-phosphofructo-2-kinase activity	0	3	0	0.769645	1	1	1
biological_process	GO:0006003	fructose 2,6-bisphosphate metabolic process	0	3	0	0.773089	1	1	1
biological_process	GO:0006000	fructose metabolic process	0	3	0	0.773089	1	1	1
molecular_function	GO:0004826	phenylalanine-tRNA ligase activity	0	5	0	0.646318	1	1	1
biological_process	GO:0006432	phenylalanyl-tRNA aminoacylation	0	5	0	0.651124	1	1	1
biological_process	GO:0019722	calcium-mediated signaling	0	2	0	0.842358	1	1	1
biological_process	GO:0000184	nuclear-transcribed mRNA catabolic process, nonsense-mediated decay	0	2	0	0.842358	1	1	1
biological_process	GO:0031591	wybutosine biosynthetic process	0	1	0	0.917812	1	1	1
molecular_function	GO:0047389	glycerophosphocholine phosphodiesterase activity	0	1	0	0.916441	1	1	1
biological_process	GO:0046475	glycerophospholipid catabolic process	0	1	0	0.917812	1	1	1
cellular_component	GO:0000506	glycosylphosphatidylinositol-N-acetylglucosaminyltransferase (GPI-GnT) complex	0	1	0	0.911111	1	1	1
molecular_function	GO:0032549	ribonucleoside binding	0	3	0	0.769645	1	1	1
biological_process	GO:0051568	histone H3-K4 methylation	0	1	0	0.917812	1	1	1
molecular_function	GO:0003958	NADPH-hemoprotein reductase activity	0	5	0	0.646318	1	1	1
molecular_function	GO:0120013	lipid transfer activity	0	1	0	0.916441	1	1	1
biological_process	GO:0120009	intermembrane lipid transfer	0	1	0	0.917812	1	1	1
molecular_function	GO:0033897	ribonuclease T2 activity	0	4	0	0.705297	1	1	1
cellular_component	GO:0005835	fatty acid synthase complex	0	1	0	0.911111	1	1	1
molecular_function	GO:0004312	fatty acid synthase activity	0	2	0	0.839849	1	1	1
molecular_function	GO:0004318	enoyl-[acyl-carrier-protein] reductase (NADH) activity	0	1	0	0.916441	1	1	1
molecular_function	GO:0008897	holo-[acyl-carrier-protein] synthase activity	0	2	0	0.839849	1	1	1
biological_process	GO:0042759	long-chain fatty acid biosynthetic process	0	1	0	0.917812	1	1	1
molecular_function	GO:0004325	ferrochelatase activity	0	2	0	0.839849	1	1	1
biological_process	GO:0000266	mitochondrial fission	0	1	0	0.917812	1	1	1
molecular_function	GO:0005247	voltage-gated chloride channel activity	0	3	0	0.769645	1	1	1
biological_process	GO:0006821	chloride transport	0	3	0	0.773089	1	1	1
molecular_function	GO:0004620	phospholipase activity	0	2	0	0.981297	0.0883335	1	1
biological_process	GO:0009395	phospholipid catabolic process	0	2	0	0.709499	1	1	1
molecular_function	GO:0070330	aromatase activity	0	2	0	0.839849	1	1	1
molecular_function	GO:0008934	inositol monophosphate 1-phosphatase activity	0	1	0	0.916441	1	1	1
biological_process	GO:0046855	inositol phosphate dephosphorylation	0	1	0	0.917812	1	1	1
molecular_function	GO:0004523	RNA-DNA hybrid ribonuclease activity	0	3	0	0.769645	1	1	1
biological_process	GO:0006452	translational frameshifting	0	2	0	0.842358	1	1	1
biological_process	GO:0045901	positive regulation of translational elongation	0	2	0	0.842358	1	1	1
biological_process	GO:0045905	positive regulation of translational termination	0	2	0	0.842358	1	1	1
molecular_function	GO:0004121	cystathionine beta-lyase activity	0	1	0	0.916441	1	1	1
biological_process	GO:0071266	'de novo' L-methionine biosynthetic process	0	1	0	0.917812	1	1	1
biological_process	GO:0007010	cytoskeleton organization	0	1	0	0.844475	0.323561	1	1
cellular_component	GO:0033551	monopolin complex	0	1	0	0.911111	1	1	1
biological_process	GO:0022904	respiratory electron transport chain	0	1	0	0.597537	1	1	1
cellular_component	GO:0035098	ESC/E(Z) complex	0	1	0	0.911111	1	1	1
biological_process	GO:0016571	histone methylation	0	1	0	0.968208	0.165238	1	1
molecular_function	GO:0001181	RNA polymerase I general transcription initiation factor activity	0	1	0	0.916441	1	1	1
molecular_function	GO:0001164	RNA polymerase I core promoter sequence-specific DNA binding	0	1	0	0.916441	1	1	1
biological_process	GO:0006361	transcription initiation from RNA polymerase I promoter	0	1	0	0.917812	1	1	1
molecular_function	GO:0005319	lipid transporter activity	0	1	0	0.417542	1	1	1
biological_process	GO:0006869	lipid transport	0	1	0	0.327325	1	1	1
molecular_function	GO:0051377	mannose-ethanolamine phosphotransferase activity	0	4	0	0.705297	1	1	1
molecular_function	GO:0004652	polynucleotide adenylyltransferase activity	0	4	0	0.705297	1	1	1
biological_process	GO:0043631	RNA polyadenylation	0	4	0	0.864416	0.496806	1	1
biological_process	GO:0031123	RNA 3'-end processing	0	4	0	0.709718	0.672675	1	1
biological_process	GO:0044249	cellular biosynthetic process	0	4	0	0.999949	8.46751e-05	1	0.024
biological_process	GO:0009156	ribonucleoside monophosphate biosynthetic process	0	3	0	0.709718	0.672675	1	1
biological_process	GO:0006513	protein monoubiquitination	0	1	0	0.773089	1	1	1
biological_process	GO:0006301	postreplication repair	0	1	0	0.96386	0.290501	1	1
cellular_component	GO:0043625	delta DNA polymerase complex	0	2	0	0.830086	1	1	1
cellular_component	GO:0032299	ribonuclease H2 complex	0	2	0	0.830086	1	1	1
molecular_function	GO:0004751	ribose-5-phosphate isomerase activity	0	1	0	0.916441	1	1	1
biological_process	GO:0009052	pentose-phosphate shunt, non-oxidative branch	0	1	0	0.917812	1	1	1
cellular_component	GO:0009337	sulfite reductase complex (NADPH)	0	1	0	0.911111	1	1	1
molecular_function	GO:0004783	sulfite reductase (NADPH) activity	0	1	0	0.916441	1	1	1
biological_process	GO:0008652	cellular amino acid biosynthetic process	0	5	0	0.00330358	1	0.131	1
cellular_component	GO:0000220	vacuolar proton-transporting V-type ATPase, V0 domain	0	2	0	0.830086	1	1	1
cellular_component	GO:0030122	AP-2 adaptor complex	0	2	0	0.830086	1	1	1
molecular_function	GO:0035615	clathrin adaptor activity	0	2	0	0.839849	1	1	1
biological_process	GO:0072583	clathrin-dependent endocytosis	0	2	0	0.842358	1	1	1
molecular_function	GO:0004557	alpha-galactosidase activity	0	2	0	0.839849	1	1	1
cellular_component	GO:0000776	kinetochore	0	5	0	0.43049	0.859767	1	1
molecular_function	GO:0019237	centromeric DNA binding	0	1	0	0.916441	1	1	1
biological_process	GO:0051382	kinetochore assembly	0	4	0	0.709499	1	1	1
cellular_component	GO:0031305	integral component of mitochondrial inner membrane	0	2	0	0.627567	1	1	1
biological_process	GO:0034220	ion transmembrane transport	0	1	0	0.0820521	0.976792	0.99	1
biological_process	GO:0032366	intracellular sterol transport	0	1	0	0.917812	1	1	1
molecular_function	GO:0008963	phospho-N-acetylmuramoyl-pentapeptide-transferase activity	0	1	0	0.916441	1	1	1
molecular_function	GO:0003975	UDP-N-acetylglucosamine-dolichyl-phosphate N-acetylglucosaminephosphotransferase activity	0	1	0	0.916441	1	1	1
molecular_function	GO:0004449	isocitrate dehydrogenase (NAD+) activity	0	3	0	0.769645	1	1	1
biological_process	GO:0006893	Golgi to plasma membrane transport	0	2	0	0.842358	1	1	1
biological_process	GO:0006113	fermentation	0	1	0	0.917812	1	1	1
molecular_function	GO:0004489	methylenetetrahydrofolate reductase (NAD(P)H) activity	0	2	0	0.839849	1	1	1
biological_process	GO:0006555	methionine metabolic process	0	2	0	0.548347	1	1	1
molecular_function	GO:0004106	chorismate mutase activity	0	2	0	0.839849	1	1	1
biological_process	GO:0046417	chorismate metabolic process	0	1	0	0.917812	1	1	1
molecular_function	GO:0003923	GPI-anchor transamidase activity	0	1	0	0.916441	1	1	1
molecular_function	GO:0004164	diphthine synthase activity	0	1	0	0.916441	1	1	1
cellular_component	GO:0031461	cullin-RING ubiquitin ligase complex	0	2	0	0.916436	0.289642	1	1
molecular_function	GO:0004645	1,4-alpha-oligoglucan phosphorylase activity	0	1	0	0.916441	1	1	1
molecular_function	GO:0008184	glycogen phosphorylase activity	0	1	0	0.916441	1	1	1
molecular_function	GO:0004733	pyridoxamine-phosphate oxidase activity	0	2	0	0.839849	1	1	1
biological_process	GO:0008615	pyridoxine biosynthetic process	0	2	0	0.842358	1	1	1
molecular_function	GO:0016743	carboxyl- or carbamoyltransferase activity	0	3	0	0.769645	1	1	1
molecular_function	GO:0016597	amino acid binding	0	3	0	0.769645	1	1	1
molecular_function	GO:0004070	aspartate carbamoyltransferase activity	0	2	0	0.839849	1	1	1
molecular_function	GO:0004088	carbamoyl-phosphate synthase (glutamine-hydrolyzing) activity	0	2	0	0.839849	1	1	1
biological_process	GO:0006541	glutamine metabolic process	0	2	0	0.651124	1	1	1
molecular_function	GO:0004400	histidinol-phosphate transaminase activity	0	1	0	0.916441	1	1	1
molecular_function	GO:0008124	4-alpha-hydroxytetrahydrobiopterin dehydratase activity	0	1	0	0.916441	1	1	1
biological_process	GO:0006729	tetrahydrobiopterin biosynthetic process	0	1	0	0.917812	1	1	1
cellular_component	GO:0005742	mitochondrial outer membrane translocase complex	0	2	0	0.756232	1	1	1
biological_process	GO:0006605	protein targeting	0	2	0	0.978622	0.062637	1	1
molecular_function	GO:0004631	phosphomevalonate kinase activity	0	2	0	0.839849	1	1	1
biological_process	GO:0006695	cholesterol biosynthetic process	0	1	0	0.917812	1	1	1
molecular_function	GO:0003918	DNA topoisomerase type II (double strand cut, ATP-hydrolyzing) activity	0	2	0	0.839849	1	1	1
biological_process	GO:0009966	regulation of signal transduction	0	1	0	0.899073	0.268895	1	1
molecular_function	GO:0004176	ATP-dependent peptidase activity	0	4	0	0.705297	1	1	1
biological_process	GO:0006515	protein quality control for misfolded or incompletely synthesized proteins	0	4	0	0.651124	1	1	1
molecular_function	GO:0016717	oxidoreductase activity, acting on paired donors, with oxidation of a pair of donors resulting in the reduction of molecular oxygen to two molecules of water	0	2	0	0.705297	1	1	1
molecular_function	GO:0004768	stearoyl-CoA 9-desaturase activity	0	1	0	0.916441	1	1	1
biological_process	GO:0006636	unsaturated fatty acid biosynthetic process	0	1	0	0.917812	1	1	1
biological_process	GO:1904263	positive regulation of TORC1 signaling	0	2	0	0.842358	1	1	1
molecular_function	GO:0071933	Arp2/3 complex binding	0	1	0	0.916441	1	1	1
biological_process	GO:0034316	negative regulation of Arp2/3 complex-mediated actin nucleation	0	1	0	0.917812	1	1	1
molecular_function	GO:0019135	deoxyhypusine monooxygenase activity	0	1	0	0.916441	1	1	1
biological_process	GO:0008612	peptidyl-lysine modification to peptidyl-hypusine	0	2	0	0.842358	1	1	1
molecular_function	GO:0004004	RNA helicase activity	0	1	0	NA	NA	NA	NA
cellular_component	GO:0005779	integral component of peroxisomal membrane	0	6	0	0.571654	1	1	1
molecular_function	GO:0008022	protein C-terminus binding	0	1	0	0.916441	1	1	1
molecular_function	GO:0048487	beta-tubulin binding	0	2	0	0.839849	1	1	1
biological_process	GO:0007021	tubulin complex assembly	0	2	0	0.842358	1	1	1
molecular_function	GO:0016428	tRNA (cytosine-5-)-methyltransferase activity	0	2	0	0.839849	1	1	1
molecular_function	GO:0000829	inositol heptakisphosphate kinase activity	0	2	0	0.839849	1	1	1
molecular_function	GO:0004608	phosphatidylethanolamine N-methyltransferase activity	0	2	0	0.839849	1	1	1
biological_process	GO:0006644	phospholipid metabolic process	0	4	0	0.00179101	1	0.063	1
molecular_function	GO:0004809	tRNA (guanine-N2-)-methyltransferase activity	0	1	0	0.916441	1	1	1
molecular_function	GO:0003848	2-amino-4-hydroxy-6-hydroxymethyldihydropteridine diphosphokinase activity	0	1	0	0.916441	1	1	1
molecular_function	GO:0004156	dihydropteroate synthase activity	0	1	0	0.916441	1	1	1
biological_process	GO:0042558	pteridine-containing compound metabolic process	0	1	0	0.915162	0.290282	1	1
molecular_function	GO:0000062	fatty-acyl-CoA binding	0	2	0	0.839849	1	1	1
molecular_function	GO:0004452	isopentenyl-diphosphate delta-isomerase activity	0	1	0	0.916441	1	1	1
biological_process	GO:0043248	proteasome assembly	0	4	0	0.597537	1	1	1
molecular_function	GO:0043023	ribosomal large subunit binding	0	1	0	0.916441	1	1	1
molecular_function	GO:0051213	dioxygenase activity	0	2	0	0.269626	1	1	1
biological_process	GO:0006307	DNA dealkylation involved in DNA repair	0	2	0	0.842358	1	1	1
biological_process	GO:0035552	oxidative single-stranded DNA demethylation	0	2	0	0.842358	1	1	1
molecular_function	GO:0008703	5-amino-6-(5-phosphoribosylamino)uracil reductase activity	0	1	0	0.916441	1	1	1
molecular_function	GO:0004747	ribokinase activity	0	1	0	0.916441	1	1	1
biological_process	GO:0006014	D-ribose metabolic process	0	1	0	0.917812	1	1	1
molecular_function	GO:0005047	signal recognition particle binding	0	2	0	0.839849	1	1	1
molecular_function	GO:0005092	GDP-dissociation inhibitor activity	0	3	0	0.705297	1	1	1
molecular_function	GO:0005093	Rab GDP-dissociation inhibitor activity	0	3	0	0.769645	1	1	1
cellular_component	GO:0005761	mitochondrial ribosome	0	1	0	0.571654	1	1	1
molecular_function	GO:0015297	antiporter activity	0	3	0	0.382585	1	1	1
molecular_function	GO:0042910	xenobiotic transmembrane transporter activity	0	2	0	0.839849	1	1	1
cellular_component	GO:0000500	RNA polymerase I upstream activating factor complex	0	1	0	0.911111	1	1	1
biological_process	GO:0042790	nucleolar large rRNA transcription by RNA polymerase I	0	1	0	0.917812	1	1	1
cellular_component	GO:0043189	H4/H2A histone acetyltransferase complex	0	1	0	0.948034	0.221043	1	1
molecular_function	GO:0004520	endodeoxyribonuclease activity	0	2	0	0.497303	1	1	1
molecular_function	GO:0004000	adenosine deaminase activity	0	2	0	0.839849	1	1	1
molecular_function	GO:0070773	protein-N-terminal glutamine amidohydrolase activity	0	3	0	0.769645	1	1	1
molecular_function	GO:0008418	protein-N-terminal asparagine amidohydrolase activity	0	3	0	0.769645	1	1	1
cellular_component	GO:0016035	zeta DNA polymerase complex	0	2	0	0.830086	1	1	1
biological_process	GO:0019985	translesion synthesis	0	2	0	0.980897	0.226911	1	1
molecular_function	GO:0000386	second spliceosomal transesterification activity	0	1	0	0.916441	1	1	1
molecular_function	GO:0030628	pre-mRNA 3'-splice site binding	0	1	0	0.916441	1	1	1
biological_process	GO:0034599	cellular response to oxidative stress	0	4	0	0.651124	1	1	1
molecular_function	GO:0004781	sulfate adenylyltransferase (ATP) activity	0	1	0	0.916441	1	1	1
molecular_function	GO:0047547	2-methylcitrate dehydratase activity	0	2	0	0.839849	1	1	1
biological_process	GO:0019629	propionate catabolic process, 2-methylcitrate cycle	0	2	0	0.842358	1	1	1
biological_process	GO:0043461	proton-transporting ATP synthase complex assembly	0	2	0	0.773089	1	1	1
biological_process	GO:0072659	protein localization to plasma membrane	0	1	0	0.917812	1	1	1
cellular_component	GO:0031251	PAN complex	0	1	0	0.911111	1	1	1
biological_process	GO:0000289	nuclear-transcribed mRNA poly(A) tail shortening	0	1	0	0.917812	1	1	1
molecular_function	GO:0050483	IMP 5'-nucleotidase activity	0	1	0	0.916441	1	1	1
biological_process	GO:0006190	inosine salvage	0	1	0	0.917812	1	1	1
molecular_function	GO:0004506	squalene monooxygenase activity	0	1	0	0.916441	1	1	1
biological_process	GO:0016126	sterol biosynthetic process	0	1	0	0.773089	1	1	1
molecular_function	GO:0004430	1-phosphatidylinositol 4-kinase activity	0	1	0	0.916441	1	1	1
cellular_component	GO:0000178	exosome (RNase complex)	0	6	0	0.877385	0.479301	1	1
molecular_function	GO:0008521	acetyl-CoA transmembrane transporter activity	0	1	0	0.916441	1	1	1
biological_process	GO:0034508	centromere complex assembly	0	3	0	0.548347	1	1	1
molecular_function	GO:0004556	alpha-amylase activity	0	1	0	0.916441	1	1	1
biological_process	GO:0048478	replication fork protection	0	1	0	0.917812	1	1	1
biological_process	GO:0000076	DNA replication checkpoint signaling	0	1	0	0.917812	1	1	1
molecular_function	GO:0004739	pyruvate dehydrogenase (acetyl-transferring) activity	0	3	0	0.769645	1	1	1
biological_process	GO:0006086	acetyl-CoA biosynthetic process from pyruvate	0	3	0	0.773089	1	1	1
cellular_component	GO:0032592	integral component of mitochondrial membrane	0	2	0	0.43195	1	1	1
biological_process	GO:0055088	lipid homeostasis	0	5	0	0.597537	1	1	1
biological_process	GO:0071786	endoplasmic reticulum tubular network organization	0	1	0	0.917812	1	1	1
molecular_function	GO:0019825	oxygen binding	0	2	0	0.839849	1	1	1
molecular_function	GO:0008941	nitric oxide dioxygenase activity	0	1	0	0.916441	1	1	1
biological_process	GO:0051409	response to nitrosative stress	0	1	0	0.917812	1	1	1
cellular_component	GO:0031965	nuclear membrane	0	3	0	0.627567	1	1	1
cellular_component	GO:0005635	nuclear envelope	0	3	0	0.96217	0.142341	1	1
biological_process	GO:0006998	nuclear envelope organization	0	3	0	0.773089	1	1	1
molecular_function	GO:0043130	ubiquitin binding	0	3	0	0.769645	1	1	1
molecular_function	GO:0010333	terpene synthase activity	0	1	0	0.916441	1	1	1
molecular_function	GO:0016657	oxidoreductase activity, acting on NAD(P)H, nitrogenous group as acceptor	0	2	0	0.839849	1	1	1
molecular_function	GO:0004364	glutathione transferase activity	0	5	0	0.646318	1	1	1
cellular_component	GO:0033573	high-affinity iron permease complex	0	2	0	0.830086	1	1	1
molecular_function	GO:0005381	iron ion transmembrane transporter activity	0	2	0	0.839849	1	1	1
biological_process	GO:0034755	iron ion transmembrane transport	0	2	0	0.842358	1	1	1
molecular_function	GO:0004356	glutamate-ammonia ligase activity	0	3	0	0.769645	1	1	1
biological_process	GO:0006542	glutamine biosynthetic process	0	3	0	0.773089	1	1	1
biological_process	GO:0018279	protein N-linked glycosylation via asparagine	0	1	0	0.917812	1	1	1
molecular_function	GO:0050023	L-fuconate dehydratase activity	0	2	0	0.839849	1	1	1
biological_process	GO:0009063	cellular amino acid catabolic process	0	3	0	0.212793	1	1	1
biological_process	GO:0010255	glucose mediated signaling pathway	0	2	0	0.842358	1	1	1
biological_process	GO:0051594	detection of glucose	0	2	0	0.842358	1	1	1
biological_process	GO:0000350	generation of catalytic spliceosome for second transesterification step	0	1	0	0.917812	1	1	1
molecular_function	GO:0003830	beta-1,4-mannosylglycoprotein 4-beta-N-acetylglucosaminyltransferase activity	0	1	0	0.916441	1	1	1
cellular_component	GO:0005787	signal peptidase complex	0	3	0	0.756232	1	1	1
biological_process	GO:0006465	signal peptide processing	0	5	0	0.651124	1	1	1
molecular_function	GO:0042281	dolichyl pyrophosphate Man9GlcNAc2 alpha-1,3-glucosyltransferase activity	0	2	0	0.839849	1	1	1
biological_process	GO:0071467	cellular response to pH	0	1	0	0.917812	1	1	1
cellular_component	GO:0000818	nuclear MIS12/MIND complex	0	2	0	0.830086	1	1	1
molecular_function	GO:0008869	galactonate dehydratase activity	0	1	0	0.916441	1	1	1
biological_process	GO:0034194	D-galactonate catabolic process	0	1	0	0.917812	1	1	1
molecular_function	GO:0004764	shikimate 3-dehydrogenase (NADP+) activity	0	5	0	0.646318	1	1	1
molecular_function	GO:0008821	crossover junction endodeoxyribonuclease activity	0	2	0	0.839849	1	1	1
cellular_component	GO:0043231	intracellular membrane-bounded organelle	0	2	0	1	1.36168e-22	1	0
molecular_function	GO:0016624	oxidoreductase activity, acting on the aldehyde or oxo group of donors, disulfide as acceptor	0	3	0	0.705297	1	1	1
molecular_function	GO:0004140	dephospho-CoA kinase activity	0	1	0	0.916441	1	1	1
biological_process	GO:0019538	protein metabolic process	0	1	0	0.952538	0.0631444	1	1
molecular_function	GO:0004664	prephenate dehydratase activity	0	1	0	0.916441	1	1	1
biological_process	GO:0009094	L-phenylalanine biosynthetic process	0	1	0	0.917812	1	1	1
cellular_component	GO:0005846	nuclear cap binding complex	0	2	0	0.830086	1	1	1
molecular_function	GO:0000339	RNA cap binding	0	2	0	0.769645	1	1	1
molecular_function	GO:0033819	lipoyl(octanoyl) transferase activity	0	1	0	0.916441	1	1	1
molecular_function	GO:0051015	actin filament binding	0	5	0	0.646318	1	1	1
molecular_function	GO:0004801	transaldolase activity	0	1	0	0.916441	1	1	1
biological_process	GO:0006098	pentose-phosphate shunt	0	5	0	0.597537	1	1	1
biological_process	GO:0042779	tRNA 3'-trailer cleavage	0	1	0	0.917812	1	1	1
biological_process	GO:0006096	glycolytic process	0	11	0	0.388788	1	1	1
cellular_component	GO:0005785	signal recognition particle receptor complex	0	1	0	0.911111	1	1	1
molecular_function	GO:0004197	cysteine-type endopeptidase activity	0	1	0	0.941215	0.353682	1	1
molecular_function	GO:0004056	argininosuccinate lyase activity	0	1	0	0.916441	1	1	1
biological_process	GO:0042450	arginine biosynthetic process via ornithine	0	1	0	0.917812	1	1	1
biological_process	GO:0031297	replication fork processing	0	1	0	0.842358	1	1	1
molecular_function	GO:0016303	1-phosphatidylinositol-3-kinase activity	0	2	0	0.839849	1	1	1
molecular_function	GO:0003844	1,4-alpha-glucan branching enzyme activity	0	2	0	0.839849	1	1	1
biological_process	GO:0005978	glycogen biosynthetic process	0	3	0	0.773089	1	1	1
molecular_function	GO:0016879	ligase activity, forming carbon-nitrogen bonds	0	1	0	0.327436	0.905784	1	1
molecular_function	GO:0004828	serine-tRNA ligase activity	0	2	0	0.839849	1	1	1
biological_process	GO:0006434	seryl-tRNA aminoacylation	0	2	0	0.842358	1	1	1
biological_process	GO:0061817	endoplasmic reticulum-plasma membrane tethering	0	1	0	0.917812	1	1	1
molecular_function	GO:0008460	dTDP-glucose 4,6-dehydratase activity	0	1	0	0.916441	1	1	1
biological_process	GO:0009225	nucleotide-sugar metabolic process	0	1	0	0.503194	1	1	1
biological_process	GO:0007249	I-kappaB kinase/NF-kappaB signaling	0	1	0	0.917812	1	1	1
biological_process	GO:0045721	negative regulation of gluconeogenesis	0	1	0	0.917812	1	1	1
molecular_function	GO:0046975	histone methyltransferase activity (H3-K36 specific)	0	1	0	0.916441	1	1	1
biological_process	GO:0010452	histone H3-K36 methylation	0	1	0	0.917812	1	1	1
biological_process	GO:0006354	DNA-templated transcription, elongation	0	1	0	0.388788	1	1	1
molecular_function	GO:0003867	4-aminobutyrate transaminase activity	0	1	0	0.916441	1	1	1
biological_process	GO:0009448	gamma-aminobutyric acid metabolic process	0	1	0	0.842358	1	1	1
molecular_function	GO:0004425	indole-3-glycerol-phosphate synthase activity	0	2	0	0.839849	1	1	1
molecular_function	GO:0004049	anthranilate synthase activity	0	2	0	0.839849	1	1	1
molecular_function	GO:0004640	phosphoribosylanthranilate isomerase activity	0	2	0	0.839849	1	1	1
cellular_component	GO:0005760	gamma DNA polymerase complex	0	1	0	0.911111	1	1	1
biological_process	GO:0006885	regulation of pH	0	2	0	0.842358	1	1	1
molecular_function	GO:0003885	D-arabinono-1,4-lactone oxidase activity	0	1	0	0.916441	1	1	1
molecular_function	GO:0016899	oxidoreductase activity, acting on the CH-OH group of donors, oxygen as acceptor	0	1	0	0.916441	1	1	1
molecular_function	GO:0030366	molybdopterin synthase activity	0	1	0	0.916441	1	1	1
cellular_component	GO:0008278	cohesin complex	0	3	0	0.756232	1	1	1
biological_process	GO:0007062	sister chromatid cohesion	0	3	0	0.864416	0.496806	1	1
molecular_function	GO:0003872	6-phosphofructokinase activity	0	1	0	0.916441	1	1	1
biological_process	GO:0006002	fructose 6-phosphate metabolic process	0	1	0	0.917812	1	1	1
biological_process	GO:0009435	NAD biosynthetic process	0	5	0	0.651124	1	1	1
biological_process	GO:0045048	protein insertion into ER membrane	0	1	0	0.917812	1	1	1
biological_process	GO:0051028	mRNA transport	0	2	0	0.597537	1	1	1
molecular_function	GO:0008320	protein transmembrane transporter activity	0	1	0	0.839849	1	1	1
cellular_component	GO:0005665	RNA polymerase II, core complex	0	2	0	0.830086	1	1	1
molecular_function	GO:0001055	RNA polymerase II activity	0	1	0	0.916441	1	1	1
molecular_function	GO:0008276	protein methyltransferase activity	0	1	0	0.835296	0.421677	1	1
molecular_function	GO:0005452	inorganic anion exchanger activity	0	2	0	0.839849	1	1	1
biological_process	GO:0006820	anion transport	0	2	0	0.116328	1	0.999	1
molecular_function	GO:0034511	U3 snoRNA binding	0	1	0	0.916441	1	1	1
molecular_function	GO:0008409	5'-3' exonuclease activity	0	1	0	0.646318	1	1	1
molecular_function	GO:0031369	translation initiation factor binding	0	5	0	0.646318	1	1	1
cellular_component	GO:0044284	mitochondrial crista junction	0	1	0	0.911111	1	1	1
molecular_function	GO:0004655	porphobilinogen synthase activity	0	1	0	0.916441	1	1	1
biological_process	GO:0006081	cellular aldehyde metabolic process	0	2	0	0.503194	1	1	1
cellular_component	GO:0005671	obsolete Ada2/Gcn5/Ada3 transcription activator complex	0	1	0	0.911111	1	1	1
molecular_function	GO:0017040	N-acylsphingosine amidohydrolase activity	0	1	0	0.916441	1	1	1
biological_process	GO:0046514	ceramide catabolic process	0	1	0	0.917812	1	1	1
cellular_component	GO:0000444	MIS12/MIND type complex	0	2	0	0.688918	1	1	1
biological_process	GO:0007059	chromosome segregation	0	3	0	0.963078	0.0959803	1	1
biological_process	GO:0051301	cell division	0	3	0	0.773089	1	1	1
biological_process	GO:0031505	fungal-type cell wall organization	0	2	0	0.842358	1	1	1
molecular_function	GO:0030429	kynureninase activity	0	1	0	0.916441	1	1	1
biological_process	GO:0018293	protein-FAD linkage	0	1	0	0.917812	1	1	1
molecular_function	GO:0004618	phosphoglycerate kinase activity	0	2	0	0.839849	1	1	1
cellular_component	GO:0008541	proteasome regulatory particle, lid subcomplex	0	1	0	0.911111	1	1	1
molecular_function	GO:0015105	arsenite transmembrane transporter activity	0	1	0	0.916441	1	1	1
biological_process	GO:0015700	arsenite transport	0	1	0	0.917812	1	1	1
cellular_component	GO:0042597	periplasmic space	0	1	0	0.911111	1	1	1
cellular_component	GO:0009331	glycerol-3-phosphate dehydrogenase complex	0	2	0	0.830086	1	1	1
molecular_function	GO:0004368	glycerol-3-phosphate dehydrogenase (quinone) activity	0	1	0	0.916441	1	1	1
biological_process	GO:0006072	glycerol-3-phosphate metabolic process	0	3	0	0.773089	1	1	1
molecular_function	GO:0004370	glycerol kinase activity	0	1	0	0.916441	1	1	1
molecular_function	GO:0015140	malate transmembrane transporter activity	0	3	0	0.769645	1	1	1
biological_process	GO:0071423	malate transmembrane transport	0	3	0	0.773089	1	1	1
biological_process	GO:0045041	protein import into mitochondrial intermembrane space	0	2	0	0.842358	1	1	1
molecular_function	GO:0047429	nucleoside-triphosphate diphosphatase activity	0	2	0	0.839849	1	1	1
molecular_function	GO:0009039	urease activity	0	2	0	0.839849	1	1	1
biological_process	GO:0043419	urea catabolic process	0	2	0	0.842358	1	1	1
molecular_function	GO:0003999	adenine phosphoribosyltransferase activity	0	1	0	0.916441	1	1	1
biological_process	GO:0006168	adenine salvage	0	1	0	0.917812	1	1	1
molecular_function	GO:0004571	mannosyl-oligosaccharide 1,2-alpha-mannosidase activity	0	7	0	0.542713	1	1	1
cellular_component	GO:0001401	SAM complex	0	1	0	0.911111	1	1	1
molecular_function	GO:0008080	N-acetyltransferase activity	0	2	0	0.702864	0.678811	1	1
biological_process	GO:0034470	ncRNA processing	0	2	0	0.981763	0.039948	1	1
biological_process	GO:0016072	rRNA metabolic process	0	2	0	0.992412	0.0276659	1	0.998
molecular_function	GO:0008193	tRNA guanylyltransferase activity	0	3	0	0.769645	1	1	1
molecular_function	GO:0004844	uracil DNA N-glycosylase activity	0	1	0	0.916441	1	1	1
cellular_component	GO:0031417	NatC complex	0	2	0	0.830086	1	1	1
cellular_component	GO:0030286	dynein complex	0	1	0	0.756232	1	1	1
cellular_component	GO:0005875	microtubule associated complex	0	1	0	0.907133	0.428346	1	1
molecular_function	GO:0004474	malate synthase activity	0	2	0	0.839849	1	1	1
biological_process	GO:0006097	glyoxylate cycle	0	2	0	0.842358	1	1	1
molecular_function	GO:0000987	cis-regulatory region sequence-specific DNA binding	0	1	0	0.916441	1	1	1
molecular_function	GO:0015095	magnesium ion transmembrane transporter activity	0	4	0	0.705297	1	1	1
biological_process	GO:0015693	magnesium ion transport	0	4	0	0.709499	1	1	1
cellular_component	GO:0033178	proton-transporting two-sector ATPase complex, catalytic domain	0	2	0	0.270524	1	1	1
molecular_function	GO:0004073	aspartate-semialdehyde dehydrogenase activity	0	1	0	0.916441	1	1	1
biological_process	GO:0006308	DNA catabolic process	0	1	0	0.842358	1	1	1
molecular_function	GO:0016857	racemase and epimerase activity, acting on carbohydrates and derivatives	0	2	0	0.769645	1	1	1
cellular_component	GO:0031617	NMS complex	0	1	0	0.688918	1	1	1
biological_process	GO:0034501	protein localization to kinetochore	0	1	0	0.917812	1	1	1
cellular_component	GO:0016471	vacuolar proton-transporting V-type ATPase complex	0	1	0	0.830086	1	1	1
molecular_function	GO:0047605	acetolactate decarboxylase activity	0	1	0	0.916441	1	1	1
biological_process	GO:0045151	acetoin biosynthetic process	0	1	0	0.917812	1	1	1
molecular_function	GO:0050333	thiamin-triphosphatase activity	0	1	0	0.916441	1	1	1
molecular_function	GO:0003796	lysozyme activity	0	2	0	0.839849	1	1	1
biological_process	GO:0016998	cell wall macromolecule catabolic process	0	2	0	0.773089	1	1	1
biological_process	GO:0009253	peptidoglycan catabolic process	0	2	0	0.842358	1	1	1
cellular_component	GO:0031511	Mis6-Sim4 complex	0	1	0	0.911111	1	1	1
molecular_function	GO:0004385	guanylate kinase activity	0	2	0	0.839849	1	1	1
biological_process	GO:0006163	purine nucleotide metabolic process	0	2	0	0.507147	0.687862	1	1
biological_process	GO:0007155	cell adhesion	0	3	0	0.773089	1	1	1
biological_process	GO:1905775	negative regulation of DNA helicase activity	0	1	0	0.917812	1	1	1
molecular_function	GO:0004491	methylmalonate-semialdehyde dehydrogenase (acylating) activity	0	2	0	0.839849	1	1	1
biological_process	GO:0042255	ribosome assembly	0	1	0	0.864416	0.496806	1	1
molecular_function	GO:0046353	aminoglycoside 3-N-acetyltransferase activity	0	1	0	0.916441	1	1	1
biological_process	GO:0046677	response to antibiotic	0	1	0	0.917812	1	1	1
molecular_function	GO:0016872	intramolecular lyase activity	0	1	0	0.839849	1	1	1
molecular_function	GO:0008519	ammonium transmembrane transporter activity	0	4	0	0.705297	1	1	1
biological_process	GO:0072488	ammonium transmembrane transport	0	4	0	0.709499	1	1	1
biological_process	GO:0015696	ammonium transmembrane transport	0	4	0	NA	NA	NA	NA
molecular_function	GO:0004045	aminoacyl-tRNA hydrolase activity	0	2	0	0.839849	1	1	1
molecular_function	GO:0008047	enzyme activator activity	0	1	0	0.990755	0.0271815	1	1
biological_process	GO:0000290	deadenylation-dependent decapping of nuclear-transcribed mRNA	0	2	0	0.842358	1	1	1
biological_process	GO:0043085	positive regulation of catalytic activity	0	1	0	0.461748	1	1	1
molecular_function	GO:0045131	pre-mRNA branch point binding	0	1	0	0.916441	1	1	1
molecular_function	GO:0004160	dihydroxy-acid dehydratase activity	0	2	0	0.839849	1	1	1
molecular_function	GO:0051998	protein carboxyl O-methyltransferase activity	0	3	0	0.646318	1	1	1
molecular_function	GO:0008892	guanine deaminase activity	0	1	0	0.916441	1	1	1
biological_process	GO:0006147	guanine catabolic process	0	1	0	0.917812	1	1	1
cellular_component	GO:0031201	SNARE complex	0	2	0	0.830086	1	1	1
molecular_function	GO:0000340	RNA 7-methylguanosine cap binding	0	1	0	0.916441	1	1	1
molecular_function	GO:0004617	phosphoglycerate dehydrogenase activity	0	3	0	0.769645	1	1	1
biological_process	GO:0006564	L-serine biosynthetic process	0	3	0	0.773089	1	1	1
biological_process	GO:0090114	COPII-coated vesicle budding	0	4	0	0.651124	1	1	1
molecular_function	GO:0019904	protein domain specific binding	0	1	0	0.916441	1	1	1
molecular_function	GO:0032934	sterol binding	0	3	0	0.769645	1	1	1
biological_process	GO:0031167	rRNA methylation	0	1	0	0.842358	1	1	1
biological_process	GO:0009143	nucleoside triphosphate catabolic process	0	1	0	0.917812	1	1	1
biological_process	GO:0006078	(1->6)-beta-D-glucan biosynthetic process	0	2	0	0.842358	1	1	1
cellular_component	GO:0030123	AP-3 adaptor complex	0	1	0	0.911111	1	1	1
molecular_function	GO:0043531	ADP binding	0	1	0	0.916441	1	1	1
molecular_function	GO:0046559	alpha-glucuronidase activity	0	1	0	0.916441	1	1	1
biological_process	GO:0045493	xylan catabolic process	0	1	0	0.917812	1	1	1
cellular_component	GO:0070985	transcription factor TFIIK complex	0	1	0	0.911111	1	1	1
molecular_function	GO:0008353	RNA polymerase II CTD heptapeptide repeat kinase activity	0	1	0	0.916441	1	1	1
molecular_function	GO:0004072	aspartate kinase activity	0	3	0	0.769645	1	1	1
biological_process	GO:0009089	lysine biosynthetic process via diaminopimelate	0	3	0	0.773089	1	1	1
molecular_function	GO:0005262	calcium channel activity	0	1	0	0.916441	1	1	1
biological_process	GO:0098703	calcium ion import across plasma membrane	0	1	0	0.917812	1	1	1
biological_process	GO:0032786	positive regulation of DNA-templated transcription, elongation	0	1	0	0.651124	1	1	1
cellular_component	GO:0000408	EKC/KEOPS complex	0	1	0	0.911111	1	1	1
molecular_function	GO:0008479	queuine tRNA-ribosyltransferase activity	0	3	0	0.769645	1	1	1
molecular_function	GO:0004107	chorismate synthase activity	0	1	0	0.916441	1	1	1
molecular_function	GO:0140142	nucleocytoplasmic carrier activity	0	2	0	0.769645	1	1	1
molecular_function	GO:0061608	nuclear import signal receptor activity	0	2	0	0.839849	1	1	1
molecular_function	GO:0004416	hydroxyacylglutathione hydrolase activity	0	1	0	0.916441	1	1	1
biological_process	GO:0019243	methylglyoxal catabolic process to D-lactate via S-lactoyl-glutathione	0	1	0	0.917812	1	1	1
cellular_component	GO:0071821	FANCM-MHF complex	0	1	0	0.911111	1	1	1
biological_process	GO:0051056	regulation of small GTPase mediated signal transduction	0	1	0	0.861185	0.383365	1	1
cellular_component	GO:0042720	mitochondrial inner membrane peptidase complex	0	2	0	0.830086	1	1	1
cellular_component	GO:0016593	Cdc73/Paf1 complex	0	4	0	0.688918	1	1	1
biological_process	GO:0016570	histone modification	0	5	0	0.992525	0.024734	1	0.998
biological_process	GO:0006368	transcription elongation from RNA polymerase II promoter	0	4	0	0.503194	1	1	1
cellular_component	GO:0000228	nuclear chromosome	0	2	0	0.273416	0.92747	1	1
biological_process	GO:1902751	positive regulation of cell cycle G2/M phase transition	0	1	0	0.917812	1	1	1
molecular_function	GO:0008134	transcription factor binding	0	1	0	0.980258	0.230355	1	1
molecular_function	GO:0016531	copper chaperone activity	0	1	0	0.916441	1	1	1
biological_process	GO:0006825	copper ion transport	0	2	0	0.597537	1	1	1
molecular_function	GO:0043140	3'-5' DNA helicase activity	0	1	0	NA	NA	NA	NA
molecular_function	GO:0004639	phosphoribosylaminoimidazolesuccinocarboxamide synthase activity	0	1	0	0.916441	1	1	1
molecular_function	GO:0003983	UTP:glucose-1-phosphate uridylyltransferase activity	0	1	0	0.916441	1	1	1
biological_process	GO:0006011	UDP-glucose metabolic process	0	1	0	0.917812	1	1	1
cellular_component	GO:0000445	THO complex part of transcription export complex	0	1	0	0.911111	1	1	1
molecular_function	GO:0016274	protein-arginine N-methyltransferase activity	0	1	0	0.916441	1	1	1
molecular_function	GO:0004427	inorganic diphosphatase activity	0	3	0	0.769645	1	1	1
biological_process	GO:0006796	phosphate-containing compound metabolic process	0	3	0	0.950309	0.0715882	1	1
biological_process	GO:0019509	L-methionine salvage from methylthioadenosine	0	3	0	0.773089	1	1	1
cellular_component	GO:0005688	U6 snRNP	0	1	0	0.911111	1	1	1
biological_process	GO:0070682	proteasome regulatory particle assembly	0	2	0	0.842358	1	1	1
biological_process	GO:0010390	histone monoubiquitination	0	2	0	0.842358	1	1	1
molecular_function	GO:0035299	inositol pentakisphosphate 2-kinase activity	0	1	0	0.916441	1	1	1
cellular_component	GO:0005663	DNA replication factor C complex	0	1	0	0.911111	1	1	1
molecular_function	GO:0003689	DNA clamp loader activity	0	1	0	0.916441	1	1	1
biological_process	GO:0017196	N-terminal peptidyl-methionine acetylation	0	1	0	0.917812	1	1	1
cellular_component	GO:0000275	mitochondrial proton-transporting ATP synthase complex, catalytic sector F(1)	0	1	0	0.911111	1	1	1
biological_process	GO:0098789	pre-mRNA cleavage required for polyadenylation	0	1	0	0.917812	1	1	1
molecular_function	GO:0008139	nuclear localization sequence binding	0	1	0	0.916441	1	1	1
cellular_component	GO:0005849	mRNA cleavage factor complex	0	3	0	0.627567	1	1	1
molecular_function	GO:0004114	3',5'-cyclic-nucleotide phosphodiesterase activity	0	1	0	0.839849	1	1	1
molecular_function	GO:0004001	adenosine kinase activity	0	1	0	0.916441	1	1	1
biological_process	GO:0006166	purine ribonucleoside salvage	0	1	0	0.842358	1	1	1
cellular_component	GO:0031533	mRNA cap methyltransferase complex	0	1	0	0.911111	1	1	1
molecular_function	GO:0004484	mRNA guanylyltransferase activity	0	1	0	0.916441	1	1	1
molecular_function	GO:0004820	glycine-tRNA ligase activity	0	1	0	0.916441	1	1	1
biological_process	GO:0006426	glycyl-tRNA aminoacylation	0	1	0	0.917812	1	1	1
molecular_function	GO:0004349	glutamate 5-kinase activity	0	2	0	0.839849	1	1	1
biological_process	GO:0043666	regulation of phosphoprotein phosphatase activity	0	2	0	0.773089	1	1	1
molecular_function	GO:0017057	6-phosphogluconolactonase activity	0	1	0	0.916441	1	1	1
biological_process	GO:2001256	regulation of store-operated calcium entry	0	1	0	0.917812	1	1	1
molecular_function	GO:0004339	glucan 1,4-alpha-glucosidase activity	0	1	0	0.916441	1	1	1
molecular_function	GO:2001070	starch binding	0	1	0	0.916441	1	1	1
biological_process	GO:0005976	polysaccharide metabolic process	0	1	0	0.327325	1	1	1
biological_process	GO:0006450	regulation of translational fidelity	0	1	0	0.917812	1	1	1
molecular_function	GO:0004865	protein serine/threonine phosphatase inhibitor activity	0	1	0	0.916441	1	1	1
biological_process	GO:0032515	negative regulation of phosphoprotein phosphatase activity	0	1	0	0.917812	1	1	1
cellular_component	GO:0045254	pyruvate dehydrogenase complex	0	1	0	0.911111	1	1	1
molecular_function	GO:0004742	dihydrolipoyllysine-residue acetyltransferase activity	0	1	0	0.916441	1	1	1
biological_process	GO:0042773	ATP synthesis coupled electron transport	0	1	0	0.651124	1	1	1
cellular_component	GO:0005816	spindle pole body	0	1	0	0.911111	1	1	1
cellular_component	GO:1990334	Bfa1-Bub2 complex	0	1	0	0.911111	1	1	1
biological_process	GO:0001100	negative regulation of exit from mitosis	0	1	0	0.917812	1	1	1
biological_process	GO:0030042	actin filament depolymerization	0	1	0	0.773089	1	1	1
biological_process	GO:0042026	protein refolding	0	2	0	0.842358	1	1	1
cellular_component	GO:0005682	U5 snRNP	0	1	0	0.911111	1	1	1
cellular_component	GO:0097255	R2TP complex	0	4	0	0.688918	1	1	1
molecular_function	GO:0043141	5'-3' DNA helicase activity	0	4	0	NA	NA	NA	NA
molecular_function	GO:0004590	orotidine-5'-phosphate decarboxylase activity	0	1	0	0.916441	1	1	1
biological_process	GO:0044205	'de novo' UMP biosynthetic process	0	1	0	0.917812	1	1	1
molecular_function	GO:0003952	NAD+ synthase (glutamine-hydrolyzing) activity	0	1	0	0.916441	1	1	1
molecular_function	GO:0080132	fatty acid alpha-hydroxylase activity	0	1	0	0.916441	1	1	1
molecular_function	GO:0004748	ribonucleoside-diphosphate reductase activity, thioredoxin disulfide as acceptor	0	1	0	0.916441	1	1	1
molecular_function	GO:0016300	tRNA (uracil) methyltransferase activity	0	1	0	0.993033	0.160151	1	1
molecular_function	GO:0019863	IgE binding	0	1	0	0.916441	1	1	1
cellular_component	GO:0030677	ribonuclease P complex	0	1	0	0.977794	0.243768	1	1
biological_process	GO:0044255	cellular lipid metabolic process	0	1	0	2.38116e-05	1	0.001	1
molecular_function	GO:0004592	pantoate-beta-alanine ligase activity	0	1	0	0.916441	1	1	1
biological_process	GO:0015940	pantothenate biosynthetic process	0	1	0	0.917812	1	1	1
molecular_function	GO:0043115	precorrin-2 dehydrogenase activity	0	1	0	0.916441	1	1	1
biological_process	GO:0019354	siroheme biosynthetic process	0	2	0	0.842358	1	1	1
molecular_function	GO:0004754	saccharopine dehydrogenase (NAD+, L-lysine-forming) activity	0	1	0	0.916441	1	1	1
cellular_component	GO:0030906	retromer, cargo-selective complex	0	2	0	0.830086	1	1	1
molecular_function	GO:0050113	inositol oxygenase activity	0	1	0	0.916441	1	1	1
biological_process	GO:0019310	inositol catabolic process	0	1	0	0.917812	1	1	1
molecular_function	GO:0003984	acetolactate synthase activity	0	2	0	0.839849	1	1	1
molecular_function	GO:0004350	glutamate-5-semialdehyde dehydrogenase activity	0	1	0	0.916441	1	1	1
biological_process	GO:0006336	DNA replication-independent chromatin assembly	0	1	0	0.917812	1	1	1
cellular_component	GO:0000785	chromatin	0	1	0	0.746152	0.483627	1	1
molecular_function	GO:0004657	proline dehydrogenase activity	0	1	0	0.916441	1	1	1
biological_process	GO:0006562	proline catabolic process	0	1	0	0.842358	1	1	1
molecular_function	GO:0003934	GTP cyclohydrolase I activity	0	1	0	0.916441	1	1	1
molecular_function	GO:0005337	nucleoside transmembrane transporter activity	0	1	0	0.916441	1	1	1
biological_process	GO:1901642	nucleoside transmembrane transport	0	1	0	0.917812	1	1	1
molecular_function	GO:0019903	protein phosphatase binding	0	1	0	0.916441	1	1	1
molecular_function	GO:0004163	diphosphomevalonate decarboxylase activity	0	1	0	0.916441	1	1	1
biological_process	GO:0019287	isopentenyl diphosphate biosynthetic process, mevalonate pathway	0	1	0	0.917812	1	1	1
biological_process	GO:0051560	mitochondrial calcium ion homeostasis	0	1	0	0.917812	1	1	1
molecular_function	GO:0004642	phosphoribosylformylglycinamidine synthase activity	0	2	0	0.839849	1	1	1
molecular_function	GO:0004141	dethiobiotin synthase activity	0	1	0	0.916441	1	1	1
molecular_function	GO:0004819	glutamine-tRNA ligase activity	0	1	0	0.916441	1	1	1
biological_process	GO:0006425	glutaminyl-tRNA aminoacylation	0	1	0	0.917812	1	1	1
molecular_function	GO:0004018	N6-(1,2-dicarboxyethyl)AMP AMP-lyase (fumarate-forming) activity	0	1	0	0.916441	1	1	1
biological_process	GO:0009152	purine ribonucleotide biosynthetic process	0	1	0	0.830716	0.342846	1	1
cellular_component	GO:0005853	eukaryotic translation elongation factor 1 complex	0	2	0	0.830086	1	1	1
biological_process	GO:0006369	termination of RNA polymerase II transcription	0	1	0	0.917812	1	1	1
molecular_function	GO:0003942	N-acetyl-gamma-glutamyl-phosphate reductase activity	0	2	0	0.839849	1	1	1
molecular_function	GO:0001882	nucleoside binding	0	1	0	0.705297	1	1	1
biological_process	GO:0009263	deoxyribonucleotide biosynthetic process	0	2	0	0.709499	1	1	1
biological_process	GO:0048312	intracellular distribution of mitochondria	0	2	0	0.842358	1	1	1
molecular_function	GO:0010309	acireductone dioxygenase [iron(II)-requiring] activity	0	1	0	0.916441	1	1	1
molecular_function	GO:0001004	obsolete RNA polymerase III transcription regulator recruiting activity	0	4	0	NA	NA	NA	NA
molecular_function	GO:0003866	3-phosphoshikimate 1-carboxyvinyltransferase activity	0	2	0	0.839849	1	1	1
molecular_function	GO:0004765	shikimate kinase activity	0	2	0	0.839849	1	1	1
molecular_function	GO:0003856	3-dehydroquinate synthase activity	0	2	0	0.839849	1	1	1
molecular_function	GO:0043874	acireductone synthase activity	0	1	0	0.916441	1	1	1
molecular_function	GO:0030623	U5 snRNA binding	0	1	0	0.916441	1	1	1
molecular_function	GO:0042283	dolichyl pyrophosphate Glc1Man9GlcNAc2 alpha-1,3-glucosyltransferase activity	0	2	0	0.839849	1	1	1
biological_process	GO:0006490	oligosaccharide-lipid intermediate biosynthetic process	0	2	0	0.423706	1	1	1
biological_process	GO:0000463	maturation of LSU-rRNA from tricistronic rRNA transcript (SSU-rRNA, 5.8S rRNA, LSU-rRNA)	0	1	0	0.917812	1	1	1
biological_process	GO:0007033	vacuole organization	0	3	0	0.772883	0.611212	1	1
molecular_function	GO:0031493	obsolete nucleosomal histone binding	0	1	0	0.916441	1	1	1
molecular_function	GO:0031151	histone methyltransferase activity (H3-K79 specific)	0	1	0	0.916441	1	1	1
biological_process	GO:0034729	histone H3-K79 methylation	0	1	0	0.917812	1	1	1
molecular_function	GO:0005385	zinc ion transmembrane transporter activity	0	1	0	0.916441	1	1	1
biological_process	GO:0071577	zinc ion transmembrane transport	0	1	0	0.917812	1	1	1
cellular_component	GO:0005765	lysosomal membrane	0	1	0	0.911111	1	1	1
biological_process	GO:0009306	protein secretion	0	1	0	0.917812	1	1	1
molecular_function	GO:0003868	4-hydroxyphenylpyruvate dioxygenase activity	0	1	0	0.916441	1	1	1
molecular_function	GO:0004322	ferroxidase activity	0	1	0	0.916441	1	1	1
biological_process	GO:1902001	fatty acid transmembrane transport	0	1	0	0.917812	1	1	1
molecular_function	GO:0015109	chromate transmembrane transporter activity	0	1	0	0.916441	1	1	1
biological_process	GO:0015703	chromate transport	0	1	0	0.917812	1	1	1
biological_process	GO:0051260	protein homooligomerization	0	1	0	0.917812	1	1	1
molecular_function	GO:0019948	SUMO activating enzyme activity	0	1	0	0.916441	1	1	1
molecular_function	GO:0005049	nuclear export signal receptor activity	0	1	0	0.916441	1	1	1
molecular_function	GO:0004143	diacylglycerol kinase activity	0	1	0	0.916441	1	1	1
biological_process	GO:0035494	SNARE complex disassembly	0	2	0	0.842358	1	1	1
molecular_function	GO:0030619	U1 snRNA binding	0	1	0	0.916441	1	1	1
molecular_function	GO:0004671	protein C-terminal S-isoprenylcysteine carboxyl O-methyltransferase activity	0	1	0	0.916441	1	1	1
biological_process	GO:0006481	C-terminal protein methylation	0	1	0	0.917812	1	1	1
molecular_function	GO:0004144	diacylglycerol O-acyltransferase activity	0	2	0	0.839849	1	1	1
biological_process	GO:0019432	triglyceride biosynthetic process	0	2	0	0.842358	1	1	1
biological_process	GO:0006409	tRNA export from nucleus	0	2	0	0.842358	1	1	1
biological_process	GO:0071528	tRNA re-export from nucleus	0	2	0	0.842358	1	1	1
molecular_function	GO:0017112	guanyl-nucleotide exchange factor activity	0	1	0	NA	NA	NA	NA
molecular_function	GO:0018738	S-formylglutathione hydrolase activity	0	1	0	0.916441	1	1	1
biological_process	GO:0046294	formaldehyde catabolic process	0	1	0	0.917812	1	1	1
molecular_function	GO:0003841	1-acylglycerol-3-phosphate O-acyltransferase activity	0	1	0	0.916441	1	1	1
molecular_function	GO:0015075	ion transmembrane transporter activity	0	1	0	0.0298336	0.988791	0.72	1
molecular_function	GO:0004115	3',5'-cyclic-AMP phosphodiesterase activity	0	1	0	0.916441	1	1	1
biological_process	GO:0006198	cAMP catabolic process	0	1	0	0.917812	1	1	1
biological_process	GO:0030837	negative regulation of actin filament polymerization	0	1	0	0.773089	1	1	1
molecular_function	GO:0016628	oxidoreductase activity, acting on the CH-CH group of donors, NAD or NADP as acceptor	0	5	0	0.455685	1	1	1
molecular_function	GO:0003883	CTP synthase activity	0	1	0	0.916441	1	1	1
molecular_function	GO:0015099	nickel cation transmembrane transporter activity	0	1	0	0.916441	1	1	1
biological_process	GO:0035444	nickel cation transmembrane transport	0	1	0	0.917812	1	1	1
molecular_function	GO:0042799	histone methyltransferase activity (H4-K20 specific)	0	1	0	0.916441	1	1	1
biological_process	GO:0034770	histone H4-K20 methylation	0	1	0	0.917812	1	1	1
molecular_function	GO:0004410	homocitrate synthase activity	0	1	0	0.916441	1	1	1
biological_process	GO:0019878	lysine biosynthetic process via aminoadipic acid	0	1	0	0.917812	1	1	1
biological_process	GO:0000271	polysaccharide biosynthetic process	0	1	0	0.548347	1	1	1
molecular_function	GO:0004122	cystathionine beta-synthase activity	0	1	0	0.916441	1	1	1
biological_process	GO:0019343	cysteine biosynthetic process via cystathionine	0	1	0	0.917812	1	1	1
biological_process	GO:2000574	obsolete regulation of microtubule motor activity	0	1	0	0.917812	1	1	1
molecular_function	GO:0003989	acetyl-CoA carboxylase activity	0	1	0	0.916441	1	1	1
molecular_function	GO:0004623	phospholipase A2 activity	0	1	0	0.916441	1	1	1
biological_process	GO:0050482	arachidonic acid secretion	0	1	0	0.917812	1	1	1
molecular_function	GO:0030798	trans-aconitate 2-methyltransferase activity	0	1	0	0.916441	1	1	1
molecular_function	GO:0004347	glucose-6-phosphate isomerase activity	0	1	0	0.916441	1	1	1
molecular_function	GO:0008926	mannitol-1-phosphate 5-dehydrogenase activity	0	1	0	0.916441	1	1	1
biological_process	GO:0019594	mannitol metabolic process	0	1	0	0.917812	1	1	1
cellular_component	GO:1990112	RQC complex	0	1	0	0.911111	1	1	1
biological_process	GO:1990116	ribosome-associated ubiquitin-dependent protein catabolic process	0	1	0	0.917812	1	1	1
molecular_function	GO:0098599	palmitoyl hydrolase activity	0	1	0	0.916441	1	1	1
molecular_function	GO:0008474	palmitoyl-(protein) hydrolase activity	0	1	0	0.916441	1	1	1
biological_process	GO:0002084	protein depalmitoylation	0	1	0	0.917812	1	1	1
biological_process	GO:0045122	aflatoxin biosynthetic process	0	1	0	0.917812	1	1	1
cellular_component	GO:0033167	ARC complex	0	1	0	0.911111	1	1	1
biological_process	GO:0031047	gene silencing by RNA	0	1	0	0.917812	1	1	1
molecular_function	GO:0045703	ketoreductase activity	0	1	0	0.916441	1	1	1
biological_process	GO:0030497	fatty acid elongation	0	1	0	0.917812	1	1	1
molecular_function	GO:0008108	UDP-glucose:hexose-1-phosphate uridylyltransferase activity	0	1	0	0.916441	1	1	1
biological_process	GO:0006012	galactose metabolic process	0	2	0	0.842358	1	1	1
biological_process	GO:0033499	galactose catabolic process via UDP-galactose	0	1	0	0.917812	1	1	1
molecular_function	GO:0003713	transcription coactivator activity	0	1	0	0.916441	1	1	1
biological_process	GO:0035065	regulation of histone acetylation	0	1	0	0.917812	1	1	1
molecular_function	GO:0002953	5'-deoxynucleotidase activity	0	2	0	0.839849	1	1	1
molecular_function	GO:0016992	lipoate synthase activity	0	1	0	0.916441	1	1	1
biological_process	GO:0009107	lipoate biosynthetic process	0	1	0	0.917812	1	1	1
molecular_function	GO:0004375	glycine dehydrogenase (decarboxylating) activity	0	1	0	0.916441	1	1	1
biological_process	GO:0006544	glycine metabolic process	0	1	0	0.461748	1	1	1
molecular_function	GO:0004526	ribonuclease P activity	0	1	0	0.916441	1	1	1
biological_process	GO:0006878	cellular copper ion homeostasis	0	1	0	0.917812	1	1	1
biological_process	GO:0008535	respiratory chain complex IV assembly	0	1	0	0.96386	0.290501	1	1
cellular_component	GO:0005868	cytoplasmic dynein complex	0	2	0	0.830086	1	1	1
molecular_function	GO:0008131	primary amine oxidase activity	0	2	0	0.839849	1	1	1
biological_process	GO:0009308	amine metabolic process	0	2	0	0.252812	1	1	1
molecular_function	GO:0004514	nicotinate-nucleotide diphosphorylase (carboxylating) activity	0	1	0	0.916441	1	1	1
biological_process	GO:0019363	pyridine nucleotide biosynthetic process	0	1	0	0.804131	0.576294	1	1
molecular_function	GO:0008375	acetylglucosaminyltransferase activity	0	1	0	0.830252	0.544315	1	1
molecular_function	GO:0003963	RNA-3'-phosphate cyclase activity	0	1	0	0.916441	1	1	1
cellular_component	GO:0030956	glutamyl-tRNA(Gln) amidotransferase complex	0	1	0	0.911111	1	1	1
molecular_function	GO:0050567	glutaminyl-tRNA synthase (glutamine-hydrolyzing) activity	0	1	0	0.916441	1	1	1
molecular_function	GO:0015450	protein-transporting ATPase activity	0	1	0	0.916441	1	1	1
cellular_component	GO:0000329	fungal-type vacuole membrane	0	1	0	0.911111	1	1	1
biological_process	GO:0042144	vacuole fusion, non-autophagic	0	1	0	0.917812	1	1	1
molecular_function	GO:0017136	NAD-dependent histone deacetylase activity	0	1	0	0.916441	1	1	1
cellular_component	GO:0017054	negative cofactor 2 complex	0	1	0	0.911111	1	1	1
biological_process	GO:0000122	negative regulation of transcription by RNA polymerase II	0	1	0	0.917812	1	1	1
molecular_function	GO:0004401	histidinol-phosphatase activity	0	3	0	0.769645	1	1	1
biological_process	GO:0101030	tRNA-guanine transglycosylation	0	2	0	0.842358	1	1	1
[truncated: 95 more rows]
[truncated: 67 more columns]

## Sheet: polyQ⁄N
GO domain	GO ID	GO term	polyQ⁄N protein	total number	number / total	raw p-value under-representation	raw p-value over-representation	FWER under-representation	FWER over-representation	Gene Name
[truncated: 1,968 more rows]
[truncated: 169 more columns]

[truncated: 19 more sheets: polyN, polyY, polyW, polyC, polyP, polyA, polyS, polyT, polyD, polyE, polyG, polyF, polyH, polyI, polyL, polyV, polyM, polyR, polyK]
