# Supplementary material for: Noncanonical usage of stop codons in ciliates expands proteins with structurally flexible Q-rich motifs
Source: eLife. 2024 Feb 23;12:RP91405. doi: 10.7554/eLife.91405 (PMC10942620; doi:10.7554/eLife.91405)
Supplement: Figure 6—source data 13. — The percentages and numbers of SCD and polyX proteins in our search that belong to each indicated Gene Ontology (GO) group are shown. GOfuncR (Huttenhower et al., 2009) was applied for GO enrichment and statistical analysis. The p values adjusted according to the Family-wise error rate (FWER) are shown. The overrepresented GO groups (adjusted p-values ≤0.001) are highlighted in red font. [file elife-91405-fig6-data13.xlsx]

## Sheet: SCD
GO domain	GO ID	GO term	SCD protein	total number	number / total	raw p-value under-representation	raw p-value over-representation	FWER under-representation	FWER over-representation	Gene Name
cellular_component	GO:0005634	nucleus	193	742	0.260108	1	1.16009e-09	1	0	SET2_CRYNJ	RRP3_CRYNJ	SSN3_CRYNJ	ATM_CRYNJ	BRE1_CRYNJ	DBP8_CRYNJ	EAF1_CRYNJ	NDC80_CRYNJ	GRC3_CRYNJ	IWS1_CRYNJ	NUF2_CRYNJ	JHD1_CRYNJ	HSF_CRYNJ	MRH4_CRYNJ	REXO4_CRYNJ	Q5KMY2_CRYNJ	Q5KNR6_CRYNJ	Q5K995_CRYNJ	Q5KPV5_CRYNJ	Q5KBT2_CRYNJ	Q5KD56_CRYNJ	Q5KHS7_CRYNJ	Q5KQ91_CRYNJ	Q5K9X9_CRYNJ	Q5KF88_CRYNJ	A0A0S2M5B4_CRYNJ	Q5KB21_CRYNJ	Q5KPM1_CRYNJ	Q5KLP9_CRYNJ	A0A0S2LIF7_CRYNJ	Q5KI22_CRYNJ	Q5KM61_CRYNJ	Q5KLZ7_CRYNJ	Q5K7W3_CRYNJ	Q5K708_CRYNJ	Q5KF54_CRYNJ	Q5KC53_CRYNJ	Q5K7M5_CRYNJ	Q5KFV8_CRYNJ	Q5K972_CRYNJ
cellular_component	GO:0016021	integral component of membrane	164	1171	0.140051	4.90549e-06	0.999997	0.002	1	SHE9_CRYNJ	TIM50_CRYNJ	GPI18_CRYNJ	NTE1_CRYNJ	PRM1_CRYNJ	PLPL_CRYNJ	Q5KJT4_CRYNJ	Q5KBP6_CRYNJ	A0A0S2LIY7_CRYNJ	Q5KDD1_CRYNJ	Q5KPR7_CRYNJ	Q5KFI1_CRYNJ	Q5KMN9_CRYNJ	Q5K9C2_CRYNJ	Q5KI71_CRYNJ	Q5K839_CRYNJ	Q5K8M4_CRYNJ	Q5KPP3_CRYNJ	Q5KGT1_CRYNJ	Q5KG03_CRYNJ	Q5KFI7_CRYNJ	Q5KGB3_CRYNJ	Q5KIF5_CRYNJ	Q5KIX7_CRYNJ	Q5KC53_CRYNJ	Q5K889_CRYNJ	Q5KFK2_CRYNJ	Q5KA83_CRYNJ	Q5KQ28_CRYNJ	Q5KKZ4_CRYNJ	A0A0S2LIV5_CRYNJ	Q5KGC3_CRYNJ	Q5KGQ1_CRYNJ	Q5KQ98_CRYNJ	Q5KDT0_CRYNJ	Q5KL41_CRYNJ	Q5KGL7_CRYNJ	Q5KNB3_CRYNJ	Q5KMH4_CRYNJ	Q5KJF2_CRYNJ
cellular_component	GO:0005737	cytoplasm	137	714	0.191877	4.69618e-05	0.999967	0.004	1	XPOT_CRYNJ	DRE2_CRYNJ	DPH2_CRYNJ	CSN5_CRYNJ	IF4A_CRYNJ	CEF1_CRYNJ	EFM7_CRYNJ	NST1_CRYNJ	MZT1_CRYNJ	Q5KLL2_CRYNJ	Q5KL72_CRYNJ	Q5KD57_CRYNJ	Q5KJ46_CRYNJ	Q5K995_CRYNJ	Q5KDB3_CRYNJ	Q5KGD6_CRYNJ	Q5K9X9_CRYNJ	Q5KF88_CRYNJ	Q5KBV2_CRYNJ	Q5KPM1_CRYNJ	Q5KNM2_CRYNJ	Q5KNX0_CRYNJ	Q5KNG1_CRYNJ	Q5K8X8_CRYNJ	Q5K8I5_CRYNJ	Q5KI22_CRYNJ	Q5KC05_CRYNJ	Q5KBL4_CRYNJ	Q5KPK5_CRYNJ	Q5KA89_CRYNJ	Q5K9A7_CRYNJ	Q5KF54_CRYNJ	Q5K7M5_CRYNJ	Q5KFV8_CRYNJ	Q5KHP3_CRYNJ	A0A0S2LIX4_CRYNJ	Q5KKI8_CRYNJ	Q5KM19_CRYNJ	Q5KF51_CRYNJ	Q5KGC3_CRYNJ
molecular_function	GO:0005524	ATP binding	130	506	0.256917	1	2.49521e-07	1	0	RUVB1_CRYNJ	RRP3_CRYNJ	SSN3_CRYNJ	ATM_CRYNJ	DBP8_CRYNJ	DHH1_CRYNJ	LONM_CRYNJ	IF4A_CRYNJ	GRC3_CRYNJ	MSH3_CRYNJ	MRH4_CRYNJ	RUVB2_CRYNJ	Q5KJ46_CRYNJ	Q5KNR6_CRYNJ	Q5K995_CRYNJ	Q5KKN7_CRYNJ	Q5KMN9_CRYNJ	Q5KI71_CRYNJ	Q5KNM2_CRYNJ	Q5KLP9_CRYNJ	Q5KNG1_CRYNJ	Q5K8I5_CRYNJ	Q5KI22_CRYNJ	Q5K8T9_CRYNJ	Q5KFI7_CRYNJ	Q5KAN4_CRYNJ	Q5KKM6_CRYNJ	Q5KF54_CRYNJ	Q5KEU7_CRYNJ	Q5K7M5_CRYNJ	Q5KFV8_CRYNJ	Q5KHP3_CRYNJ	Q5KI16_CRYNJ	Q5KP84_CRYNJ	Q5K6Z9_CRYNJ	Q5KH12_CRYNJ	Q5KBV4_CRYNJ	Q5KNB3_CRYNJ	Q5KMH4_CRYNJ	Q5KB90_CRYNJ
molecular_function	GO:0000981	DNA-binding transcription factor activity, RNA polymerase II-specific	96	162	0.592593	1	9.26487e-36	1	0	Q5KC18_CRYNJ	Q5KM09_CRYNJ	Q5KCB8_CRYNJ	Q5K9H8_CRYNJ	Q5KBT2_CRYNJ	Q5KHS7_CRYNJ	Q5KQ91_CRYNJ	A0A0S2M5B4_CRYNJ	Q5KN15_CRYNJ	Q5KMQ7_CRYNJ	Q5K7E5_CRYNJ	Q5KA85_CRYNJ	Q5KMM1_CRYNJ	Q5KC53_CRYNJ	A0A0S2LIV0_CRYNJ	Q5KCB3_CRYNJ	Q5KLK5_CRYNJ	Q5KJ90_CRYNJ	Q5K8T5_CRYNJ	Q5KCF9_CRYNJ	Q5K9G9_CRYNJ	Q5K7L5_CRYNJ	Q5KFN8_CRYNJ	Q5K7M9_CRYNJ	Q5KJY7_CRYNJ	Q5K8Y3_CRYNJ	Q5KPI0_CRYNJ	A0A0S2LIS7_CRYNJ	Q5KIH1_CRYNJ	Q5K9V8_CRYNJ	Q5K7R0_CRYNJ	Q5KLH6_CRYNJ	Q5KLC9_CRYNJ	Q5KA25_CRYNJ	Q5K9P4_CRYNJ	Q5KGZ1_CRYNJ	Q5K966_CRYNJ	Q5K7F1_CRYNJ	Q5KQ77_CRYNJ	Q5KMA5_CRYNJ
molecular_function	GO:0008270	zinc ion binding	94	274	0.343066	1	1.36519e-12	1	0	Q5KM09_CRYNJ	Q5KCB8_CRYNJ	Q5KBT2_CRYNJ	Q5KFB0_CRYNJ	Q5KN15_CRYNJ	Q5KMQ7_CRYNJ	Q5K7E5_CRYNJ	Q5KNX0_CRYNJ	Q5KKR1_CRYNJ	Q5KA85_CRYNJ	Q5KMM1_CRYNJ	Q5KC53_CRYNJ	A0A0S2LIV0_CRYNJ	A0A0S2LIX4_CRYNJ	Q5KLK5_CRYNJ	Q5KJ90_CRYNJ	Q5K8T5_CRYNJ	Q5K7M9_CRYNJ	Q5KJY7_CRYNJ	Q5KPI0_CRYNJ	A0A0S2LIS7_CRYNJ	Q5K7R0_CRYNJ	Q5KLH6_CRYNJ	Q5KLC9_CRYNJ	Q5K9S9_CRYNJ	Q5K9P4_CRYNJ	Q5KGZ1_CRYNJ	Q5K966_CRYNJ	Q5KQ77_CRYNJ	Q5KMA5_CRYNJ	A0A0S2LIW4_CRYNJ	Q5KLJ4_CRYNJ	Q5KCE3_CRYNJ	Q5K8N0_CRYNJ	Q5KC36_CRYNJ	Q5KCL0_CRYNJ	Q5KNX6_CRYNJ	Q5KME6_CRYNJ	A0A0S2M5Z8_CRYNJ	Q5KE40_CRYNJ
molecular_function	GO:0046872	metal ion binding	62	322	0.192547	1	3.26354e-07	1	0	SFH5_CRYNJ	SLT11_CRYNJ	VPS27_CRYNJ	SSN3_CRYNJ	BRE1_CRYNJ	DRE2_CRYNJ	CSN5_CRYNJ	JHD1_CRYNJ	PMIP1_CRYNJ	Q5KMY2_CRYNJ	Q5KI88_CRYNJ	Q5K9Z7_CRYNJ	Q5KIB7_CRYNJ	Q5KB21_CRYNJ	Q5KLV3_CRYNJ	Q5KNM2_CRYNJ	Q5KAN4_CRYNJ	Q5KER8_CRYNJ	Q5KF51_CRYNJ	Q5K7A0_CRYNJ	Q5KGW3_CRYNJ	Q5KHR6_CRYNJ	Q5KNE7_CRYNJ	Q5KGD7_CRYNJ	Q5K9H5_CRYNJ	Q5K738_CRYNJ	Q5KMN2_CRYNJ	Q5KLX6_CRYNJ	Q5KL04_CRYNJ	Q5KPH5_CRYNJ	Q5KMM5_CRYNJ	Q5KBH4_CRYNJ	A0A0S2LIH0_CRYNJ	Q5KE61_CRYNJ	Q5K964_CRYNJ	Q5KEY1_CRYNJ	Q5KBN5_CRYNJ	Q5KPH9_CRYNJ	Q5KMQ2_CRYNJ	Q5KC98_CRYNJ
molecular_function	GO:0003677	DNA binding	54	168	0.321429	1	4.84535e-19	1	0	CEF1_CRYNJ	Q5KM09_CRYNJ	Q5KCB8_CRYNJ	Q5KMY2_CRYNJ	A0A0S2LI12_CRYNJ	Q5K8M0_CRYNJ	Q5KBT2_CRYNJ	Q5KHS7_CRYNJ	Q5KIB7_CRYNJ	Q5KN15_CRYNJ	Q5KMQ7_CRYNJ	Q5K7E5_CRYNJ	Q5KA85_CRYNJ	Q5KC53_CRYNJ	Q5KPI0_CRYNJ	Q5KGD7_CRYNJ	Q5KHS0_CRYNJ	Q5K7R0_CRYNJ	Q5KLC9_CRYNJ	Q5K9S9_CRYNJ	Q5KLX6_CRYNJ	Q5K9P4_CRYNJ	Q5K8N0_CRYNJ	Q5KCL0_CRYNJ	Q5KDI3_CRYNJ	Q5KDI5_CRYNJ	Q5K8N1_CRYNJ	Q5KD01_CRYNJ	Q5KHI2_CRYNJ	Q5KA80_CRYNJ	Q5KEN1_CRYNJ	Q5KD30_CRYNJ	Q5KBA6_CRYNJ	Q5KGV2_CRYNJ	Q5KL59_CRYNJ	Q5KM59_CRYNJ	Q5K9S0_CRYNJ	Q5KHG8_CRYNJ	Q5KN17_CRYNJ	Q5K9G4_CRYNJ
cellular_component	GO:0005829	cytosol	43	346	0.124277	4.14192e-05	0.999978	0.004	1	SFH5_CRYNJ	SNX41_CRYNJ	Q5KJ46_CRYNJ	Q5KNM2_CRYNJ	Q5KKF4_CRYNJ	Q5KMB5_CRYNJ	Q5KN66_CRYNJ	Q5K8L7_CRYNJ	Q5KJR9_CRYNJ	Q5KEK5_CRYNJ	Q5KP84_CRYNJ	Q5KA01_CRYNJ	Q5KGD8_CRYNJ	Q5KF38_CRYNJ	Q5KGL7_CRYNJ	Q5KDH3_CRYNJ	Q5KJC5_CRYNJ	Q5KHR6_CRYNJ	Q5K738_CRYNJ	Q5KQ96_CRYNJ	Q5KMC2_CRYNJ	Q5KFZ3_CRYNJ	Q5KH15_CRYNJ	Q5KFB5_CRYNJ	Q5KEG6_CRYNJ	Q5KKL0_CRYNJ	Q5KKR7_CRYNJ	Q5KFC8_CRYNJ	Q5KCX4_CRYNJ	Q5KHJ8_CRYNJ	Q5KKV5_CRYNJ	Q5KI27_CRYNJ	Q5KJ09_CRYNJ	Q5KEL1_CRYNJ	Q5KP33_CRYNJ	Q5KNZ7_CRYNJ	Q5KCN9_CRYNJ	Q5KPT3_CRYNJ	Q5KEX0_CRYNJ	Q5K9A1_CRYNJ
molecular_function	GO:0003723	RNA binding	41	231	0.177489	0.383628	0.665527	1	1	RRP3_CRYNJ	DBP8_CRYNJ	MRH4_CRYNJ	Q5KKN7_CRYNJ	Q5KIB7_CRYNJ	A0A0S2LIB5_CRYNJ	Q5KNH9_CRYNJ	Q5KMD7_CRYNJ	Q5KCU3_CRYNJ	Q5KGD7_CRYNJ	Q5K6W6_CRYNJ	Q5KKL9_CRYNJ	Q5KLJ5_CRYNJ	Q5KBY3_CRYNJ	Q5KBF6_CRYNJ	Q5KH56_CRYNJ	Q5KD99_CRYNJ	Q5KBH4_CRYNJ	Q5KGT3_CRYNJ	Q5KF44_CRYNJ	Q5KMH9_CRYNJ	Q5KMB1_CRYNJ	Q5K7B3_CRYNJ	Q5KPA1_CRYNJ	Q5KDY7_CRYNJ	Q5KLX0_CRYNJ	Q5K8X3_CRYNJ	Q5KLG6_CRYNJ	Q5KNB9_CRYNJ	Q5KKH8_CRYNJ	A0A0S2M678_CRYNJ	Q5KET5_CRYNJ	A0A0S2LJA2_CRYNJ	Q5K9Y7_CRYNJ	Q5K935_CRYNJ	Q5K7L9_CRYNJ	Q5KP69_CRYNJ	Q5KIK2_CRYNJ	Q5KP68_CRYNJ	Q5KIT9_CRYNJ
biological_process	GO:0006357	regulation of transcription by RNA polymerase II	40	102	0.392157	1	5.72627e-07	1	0	RUVB1_CRYNJ	MED4_CRYNJ	JHD1_CRYNJ	HSF_CRYNJ	RUVB2_CRYNJ	Q5KI88_CRYNJ	Q5KHS7_CRYNJ	Q5KQ91_CRYNJ	A0A0S2M5B4_CRYNJ	Q5KCB3_CRYNJ	Q5KNA4_CRYNJ	Q5KCF9_CRYNJ	Q5K9G9_CRYNJ	Q5K7L5_CRYNJ	Q5KFN8_CRYNJ	Q5KAL0_CRYNJ	Q5K8Y3_CRYNJ	Q5K9V8_CRYNJ	Q5KF61_CRYNJ	Q5KA25_CRYNJ	Q5K7F1_CRYNJ	Q5KE61_CRYNJ	Q5KC36_CRYNJ	Q5KDC8_CRYNJ	Q5KLD2_CRYNJ	Q5KE12_CRYNJ	Q5KDD2_CRYNJ	Q5KE46_CRYNJ	Q5KPR4_CRYNJ	Q5KNL5_CRYNJ	Q5KBB4_CRYNJ	Q5KLW4_CRYNJ	Q5KLI1_CRYNJ	Q5KJH6_CRYNJ	Q5KGC6_CRYNJ	Q5KA02_CRYNJ	Q5KPV0_CRYNJ	Q5KE48_CRYNJ	Q5KA84_CRYNJ	Q5K9S8_CRYNJ
biological_process	GO:0006351	transcription, DNA-templated	39	81	0.481481	1	4.52651e-17	1	0	Q5KM09_CRYNJ	Q5KCB8_CRYNJ	Q5KBT2_CRYNJ	Q5KN15_CRYNJ	Q5KMQ7_CRYNJ	Q5K7E5_CRYNJ	Q5KA85_CRYNJ	Q5KC53_CRYNJ	Q5KPI0_CRYNJ	A0A0S2LIS7_CRYNJ	Q5K7R0_CRYNJ	Q5KLH6_CRYNJ	Q5KLC9_CRYNJ	Q5K9S9_CRYNJ	Q5K9P4_CRYNJ	Q5K8N0_CRYNJ	Q5KE61_CRYNJ	Q5KC36_CRYNJ	Q5KCL0_CRYNJ	Q5KDI5_CRYNJ	Q5K8N1_CRYNJ	Q5KQ72_CRYNJ	Q5KD01_CRYNJ	Q5KA80_CRYNJ	Q5KEN1_CRYNJ	Q5KD30_CRYNJ	Q5K789_CRYNJ	Q5KBA6_CRYNJ	Q5KL59_CRYNJ	Q5KHG8_CRYNJ	Q5KL94_CRYNJ	Q5KN17_CRYNJ	Q5KDX9_CRYNJ	Q5KG07_CRYNJ	Q5KKC4_CRYNJ	Q5K7W6_CRYNJ	Q5KBM6_CRYNJ	Q5KAE7_CRYNJ	Q5KHM1_CRYNJ
molecular_function	GO:0000978	RNA polymerase II cis-regulatory region sequence-specific DNA binding	35	58	0.603448	1	1.69034e-13	1	0	HSF_CRYNJ	Q5KC18_CRYNJ	Q5K9H8_CRYNJ	Q5K9C7_CRYNJ	Q5KQ91_CRYNJ	A0A0S2M5B4_CRYNJ	Q5KCF9_CRYNJ	Q5K7L5_CRYNJ	Q5KFN8_CRYNJ	Q5KJY7_CRYNJ	Q5K8Y3_CRYNJ	A0A0S2LIS7_CRYNJ	Q5KIH1_CRYNJ	Q5K9V8_CRYNJ	Q5KA25_CRYNJ	Q5K7F1_CRYNJ	Q5KE61_CRYNJ	Q5KC36_CRYNJ	Q5KDC8_CRYNJ	Q5KLD2_CRYNJ	Q5KE12_CRYNJ	Q5KPR4_CRYNJ	Q5KNL5_CRYNJ	A0A0S2LI14_CRYNJ	Q5KBB4_CRYNJ	Q5KLW4_CRYNJ	Q5KLI1_CRYNJ	Q5KPQ7_CRYNJ	Q5K9C5_CRYNJ	Q5KA02_CRYNJ	Q5KNU0_CRYNJ	Q5KPV0_CRYNJ	Q5KE48_CRYNJ	Q5KA84_CRYNJ	Q5KAE7_CRYNJ
cellular_component	GO:0005886	plasma membrane	34	179	0.189944	0.456214	0.612393	1	1	SFH5_CRYNJ	PRM1_CRYNJ	Q5K995_CRYNJ	A0A0S2LIY7_CRYNJ	Q5KI71_CRYNJ	Q5KBL4_CRYNJ	Q5KPP3_CRYNJ	Q5KGB3_CRYNJ	Q5K8L7_CRYNJ	Q5KEB2_CRYNJ	Q5KBP3_CRYNJ	Q5KHY4_CRYNJ	Q5KQ98_CRYNJ	Q5KFI4_CRYNJ	Q5KGK6_CRYNJ	Q5KN49_CRYNJ	Q5KFY4_CRYNJ	Q5KMS8_CRYNJ	A0A0S2M5S6_CRYNJ	Q5KDK5_CRYNJ	Q5KBV6_CRYNJ	Q5KFA7_CRYNJ	Q5KC86_CRYNJ	Q5KKT7_CRYNJ	Q5K9S2_CRYNJ	Q5KPC7_CRYNJ	Q5KAE3_CRYNJ	Q5K856_CRYNJ	Q5KD83_CRYNJ	Q5K9I2_CRYNJ	Q5KD67_CRYNJ	Q5KA34_CRYNJ	Q5KHT7_CRYNJ	Q5KKN1_CRYNJ
molecular_function	GO:0004674	protein serine/threonine kinase activity	29	68	0.426471	1	9.50696e-08	1	0	ATM_CRYNJ	Q5K995_CRYNJ	Q5KF54_CRYNJ	Q5K7M5_CRYNJ	Q5KHP3_CRYNJ	Q5KH12_CRYNJ	Q5KBV4_CRYNJ	Q5KMH4_CRYNJ	Q5KB90_CRYNJ	Q5KM16_CRYNJ	Q5KCL3_CRYNJ	Q5K7C2_CRYNJ	Q5KDL1_CRYNJ	Q5KG30_CRYNJ	Q5KDT4_CRYNJ	Q5KCS4_CRYNJ	Q5K9K6_CRYNJ	Q5K9C1_CRYNJ	Q5KEY7_CRYNJ	Q5K7B8_CRYNJ	Q5KDH2_CRYNJ	Q5K8Y1_CRYNJ	Q5KGI9_CRYNJ	Q5KFY6_CRYNJ	Q5KNT3_CRYNJ	Q5KNT4_CRYNJ	Q5K8X6_CRYNJ	Q5KP75_CRYNJ	Q5K6V5_CRYNJ
biological_process	GO:0006355	regulation of transcription, DNA-templated	27	56	0.482143	1	1.50631e-10	1	0	SET2_CRYNJ	Q5K9H8_CRYNJ	Q5KKX2_CRYNJ	Q5KKR1_CRYNJ	Q5K9I3_CRYNJ	Q5K7L5_CRYNJ	Q5KJY7_CRYNJ	Q5K887_CRYNJ	Q5KLH6_CRYNJ	Q5KNX6_CRYNJ	Q5KHL2_CRYNJ	Q5KKD7_CRYNJ	Q5KE40_CRYNJ	Q5KDI0_CRYNJ	Q5KLU7_CRYNJ	Q5KFQ9_CRYNJ	Q5KJP4_CRYNJ	A0A0S2LI13_CRYNJ	Q5K789_CRYNJ	Q5KNL1_CRYNJ	Q5KIQ5_CRYNJ	Q5KEY0_CRYNJ	Q5KL94_CRYNJ	Q5KJJ5_CRYNJ	Q5KNR8_CRYNJ	Q5KNR9_CRYNJ	Q5KFT5_CRYNJ
biological_process	GO:0015031	protein transport	26	91	0.285714	0.99961	0.000638527	1	0.233	ATG2_CRYNJ	EXO84_CRYNJ	SNX41_CRYNJ	Q5KN58_CRYNJ	Q5KKF4_CRYNJ	Q5KA89_CRYNJ	Q5KCS5_CRYNJ	Q5KPW1_CRYNJ	Q5KHT3_CRYNJ	Q5K8I4_CRYNJ	Q5KFC8_CRYNJ	Q5KCX4_CRYNJ	Q5KIU2_CRYNJ	Q5KLM3_CRYNJ	Q5KKQ1_CRYNJ	Q5K7R1_CRYNJ	Q5KFB6_CRYNJ	Q5KHM9_CRYNJ	Q5KMS6_CRYNJ	Q5KJ89_CRYNJ	Q5KNZ7_CRYNJ	Q5KP67_CRYNJ	Q5KJF4_CRYNJ	Q5KPQ5_CRYNJ	Q5KMM8_CRYNJ	Q5KFH7_CRYNJ
cellular_component	GO:0005739	mitochondrion	26	281	0.0925267	7.70743e-09	1	0	1	MRH4_CRYNJ	PMIP1_CRYNJ	Q5KE15_CRYNJ	Q5KH06_CRYNJ	Q5KAN4_CRYNJ	Q5KHR6_CRYNJ	Q5KIE4_CRYNJ	Q5K6Z8_CRYNJ	Q5KPB1_CRYNJ	Q5K9N6_CRYNJ	Q5K9J2_CRYNJ	Q5KCL7_CRYNJ	Q5KII9_CRYNJ	A0A0S2LIL7_CRYNJ	Q5KAY9_CRYNJ	Q5KFZ1_CRYNJ	Q5KP05_CRYNJ	Q5KGV2_CRYNJ	Q5KF50_CRYNJ	Q5KNV3_CRYNJ	Q5KFS5_CRYNJ	Q5KG73_CRYNJ	Q5KAS5_CRYNJ	Q5K8A4_CRYNJ	Q5KFC6_CRYNJ	Q5KMW1_CRYNJ
biological_process	GO:0006886	intracellular protein transport	23	82	0.280488	0.995385	0.00738164	1	0.981	ATM_CRYNJ	Q5KML3_CRYNJ	Q5KGZ9_CRYNJ	Q5K889_CRYNJ	Q5KAQ0_CRYNJ	Q5KEK5_CRYNJ	Q5KDT0_CRYNJ	Q5KEF7_CRYNJ	Q5KAJ1_CRYNJ	Q5KEH7_CRYNJ	Q5KC07_CRYNJ	Q5KL04_CRYNJ	Q5KEN2_CRYNJ	Q5KJ04_CRYNJ	Q5KAB5_CRYNJ	Q5K8G5_CRYNJ	Q5K7X0_CRYNJ	Q5KGA6_CRYNJ	Q5KAE3_CRYNJ	Q5KE57_CRYNJ	Q5KPL0_CRYNJ	Q5KNY1_CRYNJ	Q5KCE5_CRYNJ
cellular_component	GO:0016020	membrane	23	173	0.132948	0.000177791	0.999871	0.011	1	Q5KBL4_CRYNJ	Q5KGD8_CRYNJ	Q5KQ98_CRYNJ	Q5KQ88_CRYNJ	Q5K738_CRYNJ	Q5K8I4_CRYNJ	Q5KKM0_CRYNJ	Q5KDT2_CRYNJ	Q5KMF4_CRYNJ	Q5KIY4_CRYNJ	Q5KGP3_CRYNJ	Q5KH31_CRYNJ	A0A0S2LIL5_CRYNJ	Q5K7R1_CRYNJ	Q5KM37_CRYNJ	Q5KNZ7_CRYNJ	Q5KMC5_CRYNJ	Q5KN23_CRYNJ	Q5KJF4_CRYNJ	Q5KPL0_CRYNJ	Q5KA34_CRYNJ	Q5KQ33_CRYNJ	Q5KNJ4_CRYNJ
molecular_function	GO:0003729	mRNA binding	20	70	0.285714	0.992147	0.016034	1	0.984	DHH1_CRYNJ	Q5KLL2_CRYNJ	Q5K9X9_CRYNJ	Q5KNX0_CRYNJ	Q5KP78_CRYNJ	Q5KMD7_CRYNJ	Q5KMC2_CRYNJ	Q5KD98_CRYNJ	Q5KAW2_CRYNJ	A0A0S2M5M8_CRYNJ	Q5KC60_CRYNJ	Q5KHU8_CRYNJ	Q5KHZ5_CRYNJ	A0A0S2M5M4_CRYNJ	Q5KD64_CRYNJ	Q5KAJ0_CRYNJ	Q5KDV6_CRYNJ	A0A0S2LJA2_CRYNJ	Q5KP94_CRYNJ	Q5KD19_CRYNJ
biological_process	GO:0035556	intracellular signal transduction	20	48	0.416667	0.999999	1.21861e-06	1	0	IML1_CRYNJ	Q5K995_CRYNJ	Q5KI22_CRYNJ	Q5K770_CRYNJ	Q5KF54_CRYNJ	Q5K7M5_CRYNJ	Q5KHP3_CRYNJ	Q5KH12_CRYNJ	Q5KCL3_CRYNJ	Q5K7C2_CRYNJ	Q5KDL1_CRYNJ	Q5KG30_CRYNJ	Q5KCS4_CRYNJ	Q5K9K6_CRYNJ	Q5K9C1_CRYNJ	Q5KDH2_CRYNJ	Q5KGI9_CRYNJ	Q5KFY6_CRYNJ	Q5KB00_CRYNJ	Q5K6V5_CRYNJ
molecular_function	GO:0005085	guanyl-nucleotide exchange factor activity	18	42	0.428571	0.999978	8.8775e-05	1	0.022	Q5KHN5_CRYNJ	A0A0S2LIT4_CRYNJ	Q5KIP2_CRYNJ	Q5KAR5_CRYNJ	Q5KF15_CRYNJ	Q5KNU3_CRYNJ	Q5K6X7_CRYNJ	Q5KLM3_CRYNJ	Q5KFX7_CRYNJ	Q5KH07_CRYNJ	Q5KIY2_CRYNJ	Q5KNZ7_CRYNJ	Q5K7V4_CRYNJ	Q5KB43_CRYNJ	Q5KNL7_CRYNJ	Q5KB00_CRYNJ	Q5K832_CRYNJ	Q5KH40_CRYNJ
cellular_component	GO:0005730	nucleolus	17	125	0.136	0.034475	0.979719	0.916	1	DBP8_CRYNJ	GRC3_CRYNJ	Q5KKX2_CRYNJ	Q5KLT8_CRYNJ	Q5KHS6_CRYNJ	Q5KCT5_CRYNJ	Q5KKL9_CRYNJ	Q5KH56_CRYNJ	Q5K845_CRYNJ	Q5KJ67_CRYNJ	Q5KLF5_CRYNJ	Q5KIJ0_CRYNJ	Q5KL06_CRYNJ	Q5KAK5_CRYNJ	Q5KNB9_CRYNJ	A0A0S2M5M4_CRYNJ	Q5KNN0_CRYNJ
biological_process	GO:0006468	protein phosphorylation	17	35	0.485714	0.999919	0.000203387	1	0.112	SSN3_CRYNJ	Q5K995_CRYNJ	Q5KF54_CRYNJ	Q5KHP3_CRYNJ	Q5KM16_CRYNJ	Q5KCL3_CRYNJ	Q5KDL1_CRYNJ	Q5KAZ9_CRYNJ	Q5KCS4_CRYNJ	Q5KAY9_CRYNJ	Q5K9K6_CRYNJ	Q5KCR3_CRYNJ	Q5K9C1_CRYNJ	Q5KPB3_CRYNJ	Q5KDH2_CRYNJ	Q5KFY6_CRYNJ	Q5K6V5_CRYNJ
biological_process	GO:0006897	endocytosis	17	36	0.472222	0.999994	2.49286e-05	1	0.01	Q5K8L7_CRYNJ	Q5K9V7_CRYNJ	Q5KGD8_CRYNJ	Q5KBP3_CRYNJ	Q5KGK6_CRYNJ	Q5KGN0_CRYNJ	Q5KN28_CRYNJ	Q5KHT9_CRYNJ	Q5KFY4_CRYNJ	Q5KDK5_CRYNJ	Q5K6W7_CRYNJ	Q5KFA7_CRYNJ	Q5KC86_CRYNJ	Q5KM37_CRYNJ	Q5KG67_CRYNJ	Q5KNT3_CRYNJ	Q5KD67_CRYNJ
biological_process	GO:0051301	cell division	15	51	0.294118	0.952334	0.0811183	1	1	NDC80_CRYNJ	NUF2_CRYNJ	Q5K972_CRYNJ	Q5KB55_CRYNJ	A0A0S2LI73_CRYNJ	Q5KE09_CRYNJ	Q5KGI0_CRYNJ	Q5K6X7_CRYNJ	Q5KPC7_CRYNJ	Q5KDF5_CRYNJ	Q5KEU6_CRYNJ	Q5KGF3_CRYNJ	Q5KC02_CRYNJ	Q5KB43_CRYNJ	Q5KM80_CRYNJ
molecular_function	GO:0061630	ubiquitin protein ligase activity	15	38	0.394737	0.999438	0.00181368	1	0.355	Q5KBV2_CRYNJ	Q5KGC3_CRYNJ	Q5KCF0_CRYNJ	Q5KLW9_CRYNJ	Q5KIS8_CRYNJ	Q5KME8_CRYNJ	Q5KJR6_CRYNJ	Q5KJZ0_CRYNJ	Q5KKV5_CRYNJ	Q5KEH1_CRYNJ	Q5KGG9_CRYNJ	Q5KM71_CRYNJ	Q5KJH2_CRYNJ	Q5KAI7_CRYNJ	Q5KNN6_CRYNJ
molecular_function	GO:0022857	transmembrane transporter activity	14	125	0.112	0.000356641	0.999793	0.02	1	Q5KG03_CRYNJ	Q5KFK2_CRYNJ	Q5KAV2_CRYNJ	Q5KIS7_CRYNJ	Q5K7N1_CRYNJ	Q5KFK1_CRYNJ	Q5KIY4_CRYNJ	Q5KDC3_CRYNJ	Q5K7A7_CRYNJ	Q5KKL6_CRYNJ	Q5KLV1_CRYNJ	Q5KMC5_CRYNJ	Q5KEP0_CRYNJ	Q5K9X4_CRYNJ
cellular_component	GO:0005789	endoplasmic reticulum membrane	13	100	0.13	0.00384986	0.998085	0.198	1	SFH5_CRYNJ	ATG2_CRYNJ	GPI18_CRYNJ	NTE1_CRYNJ	SEC13_CRYNJ	Q5KIF5_CRYNJ	Q5KPW1_CRYNJ	Q5KJ50_CRYNJ	Q5KJX3_CRYNJ	Q5KMD5_CRYNJ	Q5KJ16_CRYNJ	Q5KCX8_CRYNJ	Q5KFH7_CRYNJ
molecular_function	GO:0140603	obsolete ATP hydrolysis activity	13	54	0.240741	0.928387	0.128882	1	1	RUVB1_CRYNJ	RRP3_CRYNJ	DBP8_CRYNJ	DHH1_CRYNJ	IF4A_CRYNJ	MRH4_CRYNJ	RUVB2_CRYNJ	Q5KNR6_CRYNJ	Q5KLP9_CRYNJ	Q5KEU7_CRYNJ	Q5KGD7_CRYNJ	A0A0S2LIE3_CRYNJ	Q5KQ07_CRYNJ
molecular_function	GO:0005096	GTPase activator activity	13	33	0.393939	1	4.84986e-07	1	0	IML1_CRYNJ	Q5KAJ1_CRYNJ	Q5KN28_CRYNJ	Q5KJR4_CRYNJ	Q5KNJ6_CRYNJ	Q5KJ04_CRYNJ	Q5KJH9_CRYNJ	Q5K8G5_CRYNJ	Q5KGA6_CRYNJ	Q5K7A5_CRYNJ	Q5KG67_CRYNJ	Q5K9V4_CRYNJ	Q5KCE5_CRYNJ
molecular_function	GO:0106311	protein serine/threonine kinase activity	13	30	0.433333	NA	NA	NA	NA	SSN3_CRYNJ	ATM_CRYNJ	Q5K995_CRYNJ	Q5K8I5_CRYNJ	Q5KI22_CRYNJ	Q5KHP3_CRYNJ	Q5KMH4_CRYNJ	Q5KCS4_CRYNJ	Q5K9K6_CRYNJ	Q5KI66_CRYNJ	Q5KEY7_CRYNJ	Q5K8Y1_CRYNJ	Q5KFY6_CRYNJ
biological_process	GO:0006511	ubiquitin-dependent protein catabolic process	13	54	0.240741	0.901488	0.137831	1	1	Q5KA01_CRYNJ	Q5KGC3_CRYNJ	Q5KN85_CRYNJ	Q5KLW9_CRYNJ	Q5KPX3_CRYNJ	Q5KH15_CRYNJ	Q5KNC6_CRYNJ	Q5KDZ2_CRYNJ	Q5KJZ0_CRYNJ	Q5KEH1_CRYNJ	Q5KP33_CRYNJ	Q5K7Q0_CRYNJ	Q5KAI7_CRYNJ
molecular_function	GO:0003700	DNA-binding transcription factor activity	13	27	0.481481	1	2.92904e-37	1	0	HSF_CRYNJ	A0A0S2LI12_CRYNJ	Q5KPM1_CRYNJ	Q5K9S9_CRYNJ	Q5KAV8_CRYNJ	Q5K7T1_CRYNJ	Q5KBB4_CRYNJ	Q5KLI1_CRYNJ	Q5K9R2_CRYNJ	Q5KAS5_CRYNJ	Q5KE48_CRYNJ	A0A0S2LIY4_CRYNJ	Q5KLN5_CRYNJ
cellular_component	GO:0005783	endoplasmic reticulum	12	101	0.118812	0.007758	0.995317	0.382	1	NTE1_CRYNJ	MMM1_CRYNJ	Q5KDT0_CRYNJ	Q5KCS5_CRYNJ	Q5KC07_CRYNJ	Q5KF71_CRYNJ	Q5KBC3_CRYNJ	Q5KMH2_CRYNJ	Q5K7Q0_CRYNJ	Q5KH58_CRYNJ	Q5K8J9_CRYNJ	Q5KFH7_CRYNJ
cellular_component	GO:0005794	Golgi apparatus	12	65	0.184615	0.812497	0.245492	1	1	Q5KK93_CRYNJ	Q5KGC3_CRYNJ	Q5KDT0_CRYNJ	Q5KGL7_CRYNJ	Q5KF71_CRYNJ	Q5KKP9_CRYNJ	Q5KI69_CRYNJ	Q5KHL3_CRYNJ	Q5KBC3_CRYNJ	Q5KML5_CRYNJ	Q5K7Q0_CRYNJ	Q5KJF4_CRYNJ
biological_process	GO:0006281	DNA repair	12	51	0.235294	0.929996	0.0989892	1	1	RUVB1_CRYNJ	ATM_CRYNJ	EAF1_CRYNJ	RUVB2_CRYNJ	Q5KGD7_CRYNJ	Q5KHG3_CRYNJ	Q5KFZ3_CRYNJ	Q5KHA7_CRYNJ	Q5KH95_CRYNJ	A0A0S2LIE3_CRYNJ	Q5KNL1_CRYNJ	Q5KCD2_CRYNJ
molecular_function	GO:0106310	protein serine kinase activity	12	28	0.428571	0.99967	0.00134977	1	0.296	SSN3_CRYNJ	ATM_CRYNJ	Q5K995_CRYNJ	Q5KI22_CRYNJ	Q5KHP3_CRYNJ	Q5KMH4_CRYNJ	Q5KCS4_CRYNJ	Q5K9K6_CRYNJ	Q5KI66_CRYNJ	Q5KEY7_CRYNJ	Q5K8Y1_CRYNJ	Q5KFY6_CRYNJ
cellular_component	GO:0005768	endosome	12	26	0.461538	0.993139	0.0135321	1	0.886	Q5K8L7_CRYNJ	Q5KGK6_CRYNJ	Q5KL04_CRYNJ	Q5KCM1_CRYNJ	Q5KCX4_CRYNJ	Q5KI27_CRYNJ	Q5KKQ1_CRYNJ	Q5KAE3_CRYNJ	Q5KM37_CRYNJ	Q5KD67_CRYNJ	Q5KNY1_CRYNJ	Q5KPQ9_CRYNJ
molecular_function	GO:0008017	microtubule binding	12	28	0.428571	0.999386	0.00216682	1	0.378	Q5KGD6_CRYNJ	Q5KNG1_CRYNJ	Q5K8T9_CRYNJ	Q5K8U7_CRYNJ	Q5KE09_CRYNJ	Q5KG52_CRYNJ	Q5KB47_CRYNJ	Q5KE89_CRYNJ	Q5KHX1_CRYNJ	Q5K793_CRYNJ	Q5KPK6_CRYNJ	Q5KFC1_CRYNJ
molecular_function	GO:0003724	RNA helicase activity	11	34	0.323529	0.991096	0.0238346	1	0.999	RRP3_CRYNJ	DBP8_CRYNJ	DHH1_CRYNJ	IF4A_CRYNJ	MRH4_CRYNJ	Q5KLJ5_CRYNJ	Q5KBY3_CRYNJ	Q5KBF6_CRYNJ	Q5KNB9_CRYNJ	Q5KKH8_CRYNJ	Q5KET5_CRYNJ
biological_process	GO:0006364	rRNA processing	11	73	0.150685	0.0258467	0.985007	0.991	1	RRP3_CRYNJ	DBP8_CRYNJ	GRC3_CRYNJ	MRH4_CRYNJ	RUVB2_CRYNJ	REXO4_CRYNJ	Q5KH56_CRYNJ	Q5K845_CRYNJ	Q5KAK5_CRYNJ	Q5KF26_CRYNJ	Q5KM44_CRYNJ
biological_process	GO:0043161	proteasome-mediated ubiquitin-dependent protein catabolic process	11	47	0.234043	0.632921	0.468008	1	1	Q5KBV2_CRYNJ	Q5KCF0_CRYNJ	Q5KJC5_CRYNJ	Q5KQ60_CRYNJ	Q5KNW2_CRYNJ	Q5KPP4_CRYNJ	Q5KKV5_CRYNJ	Q5KDC2_CRYNJ	Q5KAH1_CRYNJ	Q5KNN6_CRYNJ	Q5KEX0_CRYNJ
molecular_function	GO:0016787	hydrolase activity	11	57	0.192982	0.307396	0.728456	1	1	Q5KKN7_CRYNJ	Q5KEW3_CRYNJ	Q5KLJ5_CRYNJ	Q5KBF6_CRYNJ	Q5KMK5_CRYNJ	Q5KGT3_CRYNJ	Q5KMH9_CRYNJ	Q5KA70_CRYNJ	Q5KLG6_CRYNJ	Q5KET5_CRYNJ	Q5K7L9_CRYNJ
biological_process	GO:0007165	signal transduction	11	23	0.478261	1	6.19724e-07	1	0	Q5KA89_CRYNJ	Q5K954_CRYNJ	Q5KC07_CRYNJ	Q5KMM5_CRYNJ	Q5KFG6_CRYNJ	Q5KF71_CRYNJ	Q5KNJ6_CRYNJ	Q5KFL4_CRYNJ	Q5KBC8_CRYNJ	Q5KH13_CRYNJ	Q5KF77_CRYNJ
biological_process	GO:0000398	mRNA splicing, via spliceosome	10	72	0.138889	0.338632	0.751712	1	1	CEF1_CRYNJ	Q5KPH1_CRYNJ	Q5K6S7_CRYNJ	Q5KCU3_CRYNJ	Q5KHZ3_CRYNJ	Q5KEM8_CRYNJ	Q5KGT3_CRYNJ	Q5KDA9_CRYNJ	Q5KMZ0_CRYNJ	Q5KLC2_CRYNJ
cellular_component	GO:0000932	P-body	10	25	0.4	0.99824	0.00648113	1	0.739	DHH1_CRYNJ	Q5K882_CRYNJ	Q5KKQ4_CRYNJ	Q5KNH9_CRYNJ	Q5KKD7_CRYNJ	Q5KDY7_CRYNJ	Q5KEY0_CRYNJ	Q5KD64_CRYNJ	Q5KAJ0_CRYNJ	Q5K9Y7_CRYNJ
biological_process	GO:0045944	positive regulation of transcription by RNA polymerase II	10	42	0.238095	0.957498	0.0755289	1	1	SSN3_CRYNJ	Q5KC53_CRYNJ	Q5KI16_CRYNJ	Q5KI03_CRYNJ	Q5K7F1_CRYNJ	Q5KLJ4_CRYNJ	Q5KQ72_CRYNJ	Q5KMM9_CRYNJ	Q5K9G4_CRYNJ	Q5KDX9_CRYNJ
molecular_function	GO:0003712	transcription coregulator activity	10	32	0.3125	0.945685	0.10221	1	1	MED4_CRYNJ	JHD1_CRYNJ	Q5KNA4_CRYNJ	Q5KAL0_CRYNJ	Q5KF61_CRYNJ	Q5KDD2_CRYNJ	Q5KE46_CRYNJ	Q5KNL1_CRYNJ	Q5KJH6_CRYNJ	Q5K9S8_CRYNJ
molecular_function	GO:0005509	calcium ion binding	10	36	0.277778	0.96393	0.0797795	1	1	Q5K9V7_CRYNJ	Q5KDF2_CRYNJ	Q5KAJ1_CRYNJ	Q5KM64_CRYNJ	Q5KDK5_CRYNJ	Q5KGI3_CRYNJ	Q5KDV0_CRYNJ	Q5KDF9_CRYNJ	Q5KQ97_CRYNJ	Q5KPY6_CRYNJ
molecular_function	GO:0042626	ATPase-coupled transmembrane transporter activity	10	30	0.333333	0.91852	0.143554	1	1	Q5KMN9_CRYNJ	Q5KNB3_CRYNJ	Q5KN49_CRYNJ	Q5KFF8_CRYNJ	Q5KLC4_CRYNJ	Q5KGP3_CRYNJ	Q5KNJ1_CRYNJ	Q5KJA1_CRYNJ	Q5K790_CRYNJ	Q5KN23_CRYNJ
biological_process	GO:0006887	exocytosis	10	18	0.555556	0.999863	0.000643532	1	0.242	EXO84_CRYNJ	Q5KCN6_CRYNJ	Q5KGD8_CRYNJ	Q5KAR5_CRYNJ	Q5K9I2_CRYNJ	Q5KMS6_CRYNJ	Q5KJ89_CRYNJ	Q5KPL0_CRYNJ	Q5KBM1_CRYNJ	Q5KBM2_CRYNJ
cellular_component	GO:0005874	microtubule	10	29	0.344828	0.999329	0.00203749	1	0.258	Q5KNG1_CRYNJ	Q5K8T9_CRYNJ	Q5KPK5_CRYNJ	Q5KCR6_CRYNJ	A0A0S2LI73_CRYNJ	Q5KE09_CRYNJ	Q5KG52_CRYNJ	Q5KEU6_CRYNJ	Q5K793_CRYNJ	Q5KFC1_CRYNJ
biological_process	GO:0006888	endoplasmic reticulum to Golgi vesicle-mediated transport	9	47	0.191489	0.935626	0.115856	1	1	Q5KIF5_CRYNJ	Q5KK93_CRYNJ	Q5KDT0_CRYNJ	Q5KEH7_CRYNJ	Q5KC07_CRYNJ	Q5KN28_CRYNJ	Q5KKW5_CRYNJ	Q5KG67_CRYNJ	Q5KMH2_CRYNJ
molecular_function	GO:0005525	GTP binding	9	95	0.0947368	0.0224848	0.989986	0.899	1	Q5KAQ0_CRYNJ	Q5KLK9_CRYNJ	Q5K9Y6_CRYNJ	Q5KFY4_CRYNJ	Q5K9N6_CRYNJ	Q5KL06_CRYNJ	Q5KC86_CRYNJ	Q5KMM9_CRYNJ	Q5KAE3_CRYNJ
molecular_function	GO:0031267	small GTPase binding	9	17	0.529412	0.999862	0.000863546	1	0.2	XPOT_CRYNJ	ATM_CRYNJ	Q5KK93_CRYNJ	Q5KAA5_CRYNJ	Q5KJH9_CRYNJ	Q5KKR7_CRYNJ	Q5KLM3_CRYNJ	Q5KPZ6_CRYNJ	Q5KE57_CRYNJ
molecular_function	GO:0003676	nucleic acid binding	9	61	0.147541	1	7.75484e-10	1	0	REXO4_CRYNJ	A0A0S2LIG9_CRYNJ	Q5KPH1_CRYNJ	A0A0S2LIL7_CRYNJ	Q5KKV0_CRYNJ	Q5K8L9_CRYNJ	Q5KJP3_CRYNJ	Q5KKE0_CRYNJ	Q5KLH0_CRYNJ
molecular_function	GO:0003697	single-stranded DNA binding	9	37	0.243243	0.801164	0.322291	1	1	LONM_CRYNJ	Q5KLP9_CRYNJ	Q5K887_CRYNJ	Q5K7N9_CRYNJ	Q5KIF0_CRYNJ	Q5KQ07_CRYNJ	Q5KL18_CRYNJ	Q5KI73_CRYNJ	Q5KCP8_CRYNJ
molecular_function	GO:0043565	sequence-specific DNA binding	9	21	0.428571	1	8.34529e-16	1	0	LONM_CRYNJ	HSF_CRYNJ	Q5KKR1_CRYNJ	Q5KNX6_CRYNJ	Q5KE40_CRYNJ	A0A0S2LII6_CRYNJ	Q5KQ72_CRYNJ	Q5KJJ5_CRYNJ	Q5KDX9_CRYNJ
molecular_function	GO:0017056	structural constituent of nuclear pore	9	18	0.5	0.999737	0.00146455	1	0.319	Q5KLU4_CRYNJ	Q5KIY7_CRYNJ	Q5K887_CRYNJ	Q5KAN8_CRYNJ	Q5KFH3_CRYNJ	Q5K7F0_CRYNJ	Q5KIE7_CRYNJ	Q5KP67_CRYNJ	Q5KMM8_CRYNJ
biological_process	GO:0016579	protein deubiquitination	9	23	0.391304	0.978313	0.0555383	1	1	Q5KA01_CRYNJ	Q5KN85_CRYNJ	Q5KMC2_CRYNJ	Q5KH15_CRYNJ	Q5KPP4_CRYNJ	Q5KKZ9_CRYNJ	Q5KLB9_CRYNJ	Q5KDC2_CRYNJ	Q5KP33_CRYNJ
molecular_function	GO:0043130	ubiquitin binding	8	27	0.296296	0.967395	0.0808533	1	1	VPS27_CRYNJ	HSE1_CRYNJ	Q5KNC6_CRYNJ	Q5KFA7_CRYNJ	Q5K6W5_CRYNJ	Q5KJ09_CRYNJ	Q5KEX0_CRYNJ	Q5KDW4_CRYNJ
biological_process	GO:0018105	peptidyl-serine phosphorylation	8	23	0.347826	0.984562	0.0449091	1	1	Q5KH12_CRYNJ	Q5KBV4_CRYNJ	Q5KB90_CRYNJ	Q5K7C2_CRYNJ	Q5K7B8_CRYNJ	Q5KGI9_CRYNJ	Q5KNT3_CRYNJ	Q5KBC8_CRYNJ
biological_process	GO:0006891	intra-Golgi vesicle-mediated transport	8	26	0.307692	0.964701	0.0867022	1	1	Q5KEU7_CRYNJ	Q5KEH7_CRYNJ	Q5KN28_CRYNJ	Q5K8I4_CRYNJ	Q5KKM0_CRYNJ	A0A0S2LIL5_CRYNJ	Q5KG67_CRYNJ	Q5KJF4_CRYNJ
biological_process	GO:0006606	protein import into nucleus	8	26	0.307692	0.982785	0.0436909	1	1	SEC13_CRYNJ	Q5KLU4_CRYNJ	Q5KIY7_CRYNJ	Q5KGJ7_CRYNJ	Q5KFH3_CRYNJ	Q5KKR7_CRYNJ	Q5KCV8_CRYNJ	Q5KIE7_CRYNJ
molecular_function	GO:0000976	transcription cis-regulatory region binding	8	17	0.470588	1	2.20953e-15	1	0	Q5KDR6_CRYNJ	Q5KLH6_CRYNJ	Q5KDI0_CRYNJ	Q5KLU7_CRYNJ	A0A0S2LI13_CRYNJ	Q5K789_CRYNJ	Q5KL94_CRYNJ	Q5KFT5_CRYNJ
biological_process	GO:0007018	microtubule-based movement	8	14	0.571429	0.998873	0.00451935	1	0.85	Q5KNG1_CRYNJ	Q5K8T9_CRYNJ	Q5KG52_CRYNJ	Q5KFR9_CRYNJ	Q5KE89_CRYNJ	Q5K793_CRYNJ	Q5KPK6_CRYNJ	Q5KFC1_CRYNJ
molecular_function	GO:0004843	thiol-dependent deubiquitinase	8	24	0.333333	0.985233	0.0429553	1	1	Q5KA01_CRYNJ	Q5KN85_CRYNJ	Q5KH15_CRYNJ	Q5KPP4_CRYNJ	Q5KKZ9_CRYNJ	Q5KLB9_CRYNJ	Q5KDC2_CRYNJ	Q5KP33_CRYNJ
molecular_function	GO:0003678	DNA helicase activity	7	12	0.583333	0.99865	0.00482255	1	0.689	RUVB1_CRYNJ	RUVB2_CRYNJ	Q5KNR6_CRYNJ	Q5KLP9_CRYNJ	Q5KMK5_CRYNJ	A0A0S2LIE3_CRYNJ	Q5KQ07_CRYNJ
cellular_component	GO:0032040	small-subunit processome	7	38	0.184211	0.659944	0.503678	1	1	UTP10_CRYNJ	Q5K8L8_CRYNJ	Q5KCT5_CRYNJ	Q5KH56_CRYNJ	Q5K845_CRYNJ	Q5KLF5_CRYNJ	Q5KNN0_CRYNJ
molecular_function	GO:0004386	helicase activity	7	19	0.368421	0.999985	4.36273e-05	1	0.009	Q5KKN7_CRYNJ	Q5KGT3_CRYNJ	Q5KMH9_CRYNJ	Q5KPA1_CRYNJ	Q5KLG6_CRYNJ	Q5K9G4_CRYNJ	Q5K7L9_CRYNJ
cellular_component	GO:0010008	endosome membrane	7	15	0.466667	0.688132	0.473537	1	1	VPS27_CRYNJ	HSE1_CRYNJ	SNX41_CRYNJ	Q5KDK5_CRYNJ	Q5KFA7_CRYNJ	Q5KID7_CRYNJ	Q5KFB6_CRYNJ
biological_process	GO:0042147	retrograde transport, endosome to Golgi	7	24	0.291667	0.913298	0.183794	1	1	SNX41_CRYNJ	Q5KKF4_CRYNJ	Q5KEK5_CRYNJ	Q5KFC8_CRYNJ	Q5KI27_CRYNJ	Q5KNY1_CRYNJ	Q5KPQ9_CRYNJ
cellular_component	GO:1990904	ribonucleoprotein complex	7	20	0.35	3.82116e-06	0.999998	0.002	1	Q5K9X9_CRYNJ	Q5KMD7_CRYNJ	Q5KMC2_CRYNJ	Q5KD98_CRYNJ	Q5KMB1_CRYNJ	A0A0S2M678_CRYNJ	A0A0S2LJA2_CRYNJ
biological_process	GO:0051028	mRNA transport	7	11	0.636364	0.986138	0.0322644	1	1	DHH1_CRYNJ	SEC13_CRYNJ	Q5K887_CRYNJ	Q5KIU2_CRYNJ	Q5KP67_CRYNJ	Q5KPQ5_CRYNJ	Q5KMM8_CRYNJ
cellular_component	GO:0000145	exocyst	7	9	0.777778	0.999994	0.000124728	1	0.015	EXO84_CRYNJ	Q5KCN6_CRYNJ	Q5K9I2_CRYNJ	Q5KMS6_CRYNJ	Q5KJ89_CRYNJ	Q5KPL0_CRYNJ	Q5KBM2_CRYNJ
biological_process	GO:0007015	actin filament organization	7	20	0.35	0.833062	0.27557	1	1	Q5K8X9_CRYNJ	Q5K8X8_CRYNJ	Q5KGK6_CRYNJ	Q5KGN0_CRYNJ	Q5KHP4_CRYNJ	Q5K6W7_CRYNJ	Q5KML5_CRYNJ
molecular_function	GO:0003779	actin binding	7	13	0.538462	0.982604	0.0402605	1	1	Q5K8X9_CRYNJ	Q5K8X8_CRYNJ	Q5KFI7_CRYNJ	Q5KAA5_CRYNJ	Q5KDK5_CRYNJ	Q5KFA7_CRYNJ	Q5KPZ6_CRYNJ
biological_process	GO:0006890	retrograde vesicle-mediated transport, Golgi to endoplasmic reticulum	7	21	0.333333	0.973885	0.0730314	1	1	Q5KM88_CRYNJ	Q5KIF5_CRYNJ	Q5KCS5_CRYNJ	Q5KEH7_CRYNJ	Q5KHL3_CRYNJ	Q5KD67_CRYNJ	Q5KFH7_CRYNJ
cellular_component	GO:0000139	Golgi membrane	6	48	0.125	0.0325364	0.986269	0.91	1	Q5KML3_CRYNJ	Q5KIF5_CRYNJ	Q5KEK5_CRYNJ	Q5KEH7_CRYNJ	Q5KC07_CRYNJ	Q5KFC8_CRYNJ
biological_process	GO:0007030	Golgi organization	6	15	0.4	0.992157	0.0261155	1	1	Q5KKF4_CRYNJ	Q5KK93_CRYNJ	Q5KDT0_CRYNJ	Q5KPW1_CRYNJ	Q5K8I4_CRYNJ	Q5KEX0_CRYNJ
molecular_function	GO:0003735	structural constituent of ribosome	6	137	0.0437956	3.2201e-06	0.999999	0	1	Q5KJV4_CRYNJ	Q5KIJ0_CRYNJ	Q5KGU6_CRYNJ	Q5KBX5_CRYNJ	Q5KFT9_CRYNJ	Q5KBH0_CRYNJ
biological_process	GO:0006338	chromatin remodeling	6	12	0.5	0.909409	0.157392	1	1	RUVB1_CRYNJ	RUVB2_CRYNJ	Q5KNA4_CRYNJ	Q5KPJ2_CRYNJ	Q5KCY3_CRYNJ	Q5KHN4_CRYNJ
cellular_component	GO:0071014	post-mRNA release spliceosomal complex	6	22	0.272727	0.909072	0.200377	1	1	SLT11_CRYNJ	Q5K9X9_CRYNJ	Q5KHZ3_CRYNJ	Q5KD98_CRYNJ	Q5K7B3_CRYNJ	Q5KET5_CRYNJ
molecular_function	GO:0003924	GTPase activity	6	78	0.0769231	0.0116024	0.995899	0.615	1	Q5KAQ0_CRYNJ	Q5KLK9_CRYNJ	Q5KFY4_CRYNJ	Q5K9N6_CRYNJ	Q5KC86_CRYNJ	Q5KAE3_CRYNJ
biological_process	GO:0000724	double-strand break repair via homologous recombination	6	27	0.222222	0.930906	0.125599	1	1	Q5K708_CRYNJ	Q5KLX6_CRYNJ	Q5KC98_CRYNJ	Q5KI73_CRYNJ	Q5KHA6_CRYNJ	Q5KCP8_CRYNJ
molecular_function	GO:0035091	phosphatidylinositol binding	6	18	0.333333	0.99488	0.0149386	1	0.977	VPS27_CRYNJ	HSE1_CRYNJ	SNX41_CRYNJ	Q5KA89_CRYNJ	Q5KJ09_CRYNJ	Q5KHM9_CRYNJ
molecular_function	GO:0003682	chromatin binding	6	33	0.181818	0.571463	0.582354	1	1	Q5KDR6_CRYNJ	Q5K972_CRYNJ	Q5KI16_CRYNJ	Q5K7Z2_CRYNJ	Q5KIW3_CRYNJ	Q5KNU5_CRYNJ
molecular_function	GO:0003743	translation initiation factor activity	6	49	0.122449	0.2308	0.875087	1	1	EIF3F_CRYNJ	IF4A_CRYNJ	Q5KP78_CRYNJ	Q5KLJ5_CRYNJ	Q5K8D4_CRYNJ	Q5KP94_CRYNJ
biological_process	GO:0006310	DNA recombination	6	17	0.352941	0.983446	0.030106	1	1	Q5KMY2_CRYNJ	Q5KHG3_CRYNJ	Q5KMK5_CRYNJ	Q5KHA7_CRYNJ	A0A0S2LIE3_CRYNJ	Q5KGV2_CRYNJ
cellular_component	GO:0000776	kinetochore	6	17	0.352941	0.950791	0.107038	1	1	NDC80_CRYNJ	NUF2_CRYNJ	Q5KE09_CRYNJ	Q5KMD0_CRYNJ	Q5KCD0_CRYNJ	Q5KDI6_CRYNJ
biological_process	GO:0006893	Golgi to plasma membrane transport	6	9	0.666667	0.999619	0.00230431	1	0.675	EXO84_CRYNJ	Q5KCN6_CRYNJ	Q5K9I2_CRYNJ	Q5KJ89_CRYNJ	Q5KPL0_CRYNJ	Q5KBM2_CRYNJ
molecular_function	GO:0016491	oxidoreductase activity	6	123	0.0487805	4.35532e-17	1	0	1	Q5K7A0_CRYNJ	Q5KDH3_CRYNJ	Q5KL09_CRYNJ	Q5KPX7_CRYNJ	A0A0S2M6A5_CRYNJ	Q5KNX5_CRYNJ
molecular_function	GO:0004190	aspartic-type endopeptidase activity	6	12	0.5	0.997032	0.0151013	1	0.984	Q5KFP9_CRYNJ	Q5KNQ9_CRYNJ	Q5K998_CRYNJ	Q5KF44_CRYNJ	Q5K8X3_CRYNJ	Q5K8J2_CRYNJ
cellular_component	GO:0005816	spindle pole body	6	7	0.857143	0.999726	0.00136337	1	0.197	MZT1_CRYNJ	Q5KE09_CRYNJ	Q5KNR7_CRYNJ	Q5KIT6_CRYNJ	Q5KIU2_CRYNJ	Q5KGI9_CRYNJ
biological_process	GO:0016567	protein ubiquitination	6	26	0.230769	0.767721	0.340158	1	1	Q5KBV2_CRYNJ	Q5KPX3_CRYNJ	Q5KJR6_CRYNJ	Q5KGG9_CRYNJ	Q5KJH2_CRYNJ	Q5KGF3_CRYNJ
cellular_component	GO:0005887	integral component of plasma membrane	6	46	0.130435	0.263509	0.853261	1	1	A0A0S2M5W5_CRYNJ	Q5KA60_CRYNJ	A0A0S2LIK8_CRYNJ	Q5KLK4_CRYNJ	Q5KPM5_CRYNJ	Q5KHT7_CRYNJ
molecular_function	GO:1990939	microtubule motor activity	6	7	0.857143	NA	NA	NA	NA	Q5KNG1_CRYNJ	Q5K8T9_CRYNJ	Q5KG52_CRYNJ	Q5K793_CRYNJ	Q5KPK6_CRYNJ	Q5KFC1_CRYNJ
cellular_component	GO:0000329	fungal-type vacuole membrane	5	54	0.0925926	0.137297	0.926312	1	1	Q5K9C2_CRYNJ	Q5KNE7_CRYNJ	Q5KGV5_CRYNJ	Q5KGP3_CRYNJ	Q5KID7_CRYNJ
cellular_component	GO:0000785	chromatin	5	31	0.16129	0.548067	0.565522	1	1	SET2_CRYNJ	Q5KJN5_CRYNJ	Q5KCF9_CRYNJ	Q5KQ07_CRYNJ	Q5KC33_CRYNJ
biological_process	GO:0000462	maturation of SSU-rRNA from tricistronic rRNA transcript (SSU-rRNA, 5.8S rRNA, LSU-rRNA)	5	30	0.166667	0.441675	0.719994	1	1	UTP10_CRYNJ	RRP3_CRYNJ	Q5KLF5_CRYNJ	Q5KNB9_CRYNJ	Q5KNN0_CRYNJ
biological_process	GO:0006397	mRNA processing	5	31	0.16129	0.228702	0.831633	1	1	SLT11_CRYNJ	DHH1_CRYNJ	Q5KMH4_CRYNJ	Q5KH56_CRYNJ	Q5KME6_CRYNJ
biological_process	GO:0006368	transcription elongation from RNA polymerase II promoter	5	18	0.277778	0.733522	0.454499	1	1	A0A0S2LIB5_CRYNJ	Q5KAZ9_CRYNJ	Q5KCR3_CRYNJ	Q5KGG9_CRYNJ	Q5KCI4_CRYNJ
biological_process	GO:0016573	histone acetylation	5	12	0.416667	0.766802	0.415328	1	1	RUVB1_CRYNJ	RUVB2_CRYNJ	Q5KI88_CRYNJ	Q5KB82_CRYNJ	Q5KNL1_CRYNJ
cellular_component	GO:0005643	nuclear pore	5	14	0.357143	0.99989	0.000454293	1	0.052	XPOT_CRYNJ	Q5K7F0_CRYNJ	Q5KP67_CRYNJ	Q5KPQ5_CRYNJ	Q5KMM8_CRYNJ
biological_process	GO:0055085	transmembrane transport	5	42	0.119048	0.0107512	0.993812	0.841	1	Q5KMN9_CRYNJ	Q5KQ39_CRYNJ	Q5KN49_CRYNJ	Q5KGP3_CRYNJ	Q5KN23_CRYNJ
cellular_component	GO:0016592	mediator complex	5	18	0.277778	0.921833	0.192778	1	1	SSN3_CRYNJ	MED4_CRYNJ	Q5KAL0_CRYNJ	Q5KF61_CRYNJ	Q5KDD2_CRYNJ
biological_process	GO:0000122	negative regulation of transcription by RNA polymerase II	5	23	0.217391	0.664041	0.530283	1	1	Q5K9C7_CRYNJ	Q5KD56_CRYNJ	Q5KJN5_CRYNJ	Q5KM19_CRYNJ	Q5KJP4_CRYNJ
biological_process	GO:0000045	autophagosome assembly	5	15	0.333333	0.955091	0.111077	1	1	ATG2_CRYNJ	Q5KHT3_CRYNJ	Q5K9V1_CRYNJ	Q5KM37_CRYNJ	Q5KEX0_CRYNJ
cellular_component	GO:0030479	actin cortical patch	5	24	0.208333	0.769489	0.41089	1	1	Q5KGN0_CRYNJ	Q5KHT9_CRYNJ	Q5KDK5_CRYNJ	Q5K6W7_CRYNJ	Q5KFA7_CRYNJ
molecular_function	GO:0051015	actin filament binding	5	27	0.185185	0.679023	0.513306	1	1	Q5KHY4_CRYNJ	Q5KGN0_CRYNJ	Q5KHP4_CRYNJ	Q5KLZ3_CRYNJ	Q5KML5_CRYNJ
biological_process	GO:0007052	mitotic spindle organization	5	10	0.5	0.988834	0.0346583	1	1	NUF2_CRYNJ	Q5KL72_CRYNJ	Q5KE09_CRYNJ	Q5KI66_CRYNJ	Q5KPK6_CRYNJ
molecular_function	GO:0032452	histone demethylase activity	5	5	1	0.999973	0.000791709	1	0.189	JHD1_CRYNJ	Q5KE46_CRYNJ	Q5KCY3_CRYNJ	Q5KHN4_CRYNJ	Q5K9S8_CRYNJ
molecular_function	GO:0003684	damaged DNA binding	5	19	0.263158	0.804468	0.366923	1	1	Q5KNR6_CRYNJ	Q5KDG6_CRYNJ	Q5KMK5_CRYNJ	Q5KI73_CRYNJ	Q5KCP8_CRYNJ
cellular_component	GO:0000324	fungal-type vacuole	5	28	0.178571	0.126091	0.923807	1	1	Q5KGZ9_CRYNJ	Q5KP84_CRYNJ	Q5KNQ9_CRYNJ	Q5KN49_CRYNJ	Q5KN23_CRYNJ
biological_process	GO:0031122	cytoplasmic microtubule organization	5	12	0.416667	0.987546	0.051751	1	1	Q5KGD6_CRYNJ	Q5KPK5_CRYNJ	Q5KCR6_CRYNJ	Q5KIT6_CRYNJ	Q5KFR9_CRYNJ
cellular_component	GO:0005802	trans-Golgi network	5	18	0.277778	0.901885	0.226587	1	1	Q5KHI5_CRYNJ	Q5KCX4_CRYNJ	Q5KI27_CRYNJ	Q5KJ09_CRYNJ	Q5KD67_CRYNJ
molecular_function	GO:0019901	protein kinase binding	5	19	0.263158	0.957045	0.106605	1	1	Q5K738_CRYNJ	Q5KHT3_CRYNJ	Q5KCP2_CRYNJ	Q5KPB3_CRYNJ	Q5K9M3_CRYNJ
cellular_component	GO:0005778	peroxisomal membrane	5	15	0.333333	0.941107	0.145115	1	1	Q5KMB5_CRYNJ	Q5KPN1_CRYNJ	Q5KHJ8_CRYNJ	Q5KNJ1_CRYNJ	Q5K9A1_CRYNJ
molecular_function	GO:0005543	phospholipid binding	5	8	0.625	0.999817	0.000612829	1	0.122	Q5K8L7_CRYNJ	Q5K887_CRYNJ	Q5KGK6_CRYNJ	Q5KMS8_CRYNJ	Q5KIE7_CRYNJ
molecular_function	GO:0004725	protein tyrosine phosphatase activity	5	20	0.25	0.882818	0.256733	1	1	Q5K8S3_CRYNJ	Q5KIE3_CRYNJ	Q5KPT2_CRYNJ	Q5KP89_CRYNJ	Q5KAZ5_CRYNJ
molecular_function	GO:0001228	DNA-binding transcription activator activity, RNA polymerase II-specific	5	8	0.625	0.99946	0.0054334	1	0.846	Q5KIH1_CRYNJ	Q5KFQ9_CRYNJ	Q5KLW4_CRYNJ	Q5KPQ7_CRYNJ	Q5KE48_CRYNJ
biological_process	GO:0090630	activation of GTPase activity	5	13	0.384615	0.980387	0.0718372	1	1	Q5KAJ1_CRYNJ	Q5KJ04_CRYNJ	Q5K8G5_CRYNJ	Q5KGA6_CRYNJ	Q5KCE5_CRYNJ
cellular_component	GO:0005743	mitochondrial inner membrane	4	72	0.0555556	6.92067e-05	0.999979	0.006	1	SHE9_CRYNJ	Q5KGD9_CRYNJ	Q5K9J2_CRYNJ	Q5KMG1_CRYNJ
molecular_function	GO:0042393	histone binding	4	22	0.181818	0.746214	0.4213	1	1	Q5K972_CRYNJ	Q5KI16_CRYNJ	Q5KI03_CRYNJ	Q5K9G4_CRYNJ
molecular_function	GO:0070615	ATP-dependent chromatin remodeler activity	4	21	0.190476	NA	NA	NA	NA	Q5K6Z9_CRYNJ	Q5KI59_CRYNJ	Q5K9G4_CRYNJ	Q5K8L9_CRYNJ
biological_process	GO:0043486	histone exchange	4	7	0.571429	0.986709	0.0645556	1	1	RUVB1_CRYNJ	RUVB2_CRYNJ	Q5KEH4_CRYNJ	Q5KHL2_CRYNJ
biological_process	GO:0000727	double-strand break repair via break-induced replication	4	13	0.307692	0.928163	0.201842	1	1	Q5KLP9_CRYNJ	Q5KQ07_CRYNJ	Q5KL18_CRYNJ	Q5KLT6_CRYNJ
cellular_component	GO:0071013	catalytic step 2 spliceosome	4	32	0.125	0.35383	0.798986	1	1	Q5KPW2_CRYNJ	Q5KMH9_CRYNJ	Q5K7B3_CRYNJ	Q5KM44_CRYNJ
cellular_component	GO:0043231	intracellular membrane-bounded organelle	4	38	0.105263	0.991087	0.0111078	1	0.873	Q5K8L7_CRYNJ	Q5KGD8_CRYNJ	Q5KGK6_CRYNJ	Q5KGN0_CRYNJ
cellular_component	GO:0005762	mitochondrial large ribosomal subunit	4	31	0.129032	0.349298	0.81551	1	1	Q5KJV4_CRYNJ	Q5KGU6_CRYNJ	Q5KFT9_CRYNJ	Q5KBH0_CRYNJ
cellular_component	GO:0005681	spliceosomal complex	4	26	0.153846	0.121318	0.928486	1	1	CEF1_CRYNJ	Q5KGT3_CRYNJ	Q5KKZ9_CRYNJ	Q5KET5_CRYNJ
cellular_component	GO:0031011	Ino80 complex	4	8	0.5	0.994381	0.0356557	1	1	RUVB1_CRYNJ	RUVB2_CRYNJ	Q5K9I3_CRYNJ	Q5KPJ2_CRYNJ
cellular_component	GO:0035267	NuA4 histone acetyltransferase complex	4	11	0.363636	0.956804	0.1421	1	1	RUVB1_CRYNJ	RUVB2_CRYNJ	Q5KB82_CRYNJ	Q5KNL1_CRYNJ
molecular_function	GO:0004672	protein kinase activity	4	21	0.190476	1	1.67613e-08	1	0	Q5KAF9_CRYNJ	Q5KJS0_CRYNJ	Q5KDI6_CRYNJ	Q5KD75_CRYNJ
cellular_component	GO:0000407	phagophore assembly site	4	10	0.4	0.939271	0.160942	1	1	ATG2_CRYNJ	Q5KN66_CRYNJ	Q5KKW5_CRYNJ	Q5KM37_CRYNJ
biological_process	GO:0016973	poly(A)+ mRNA export from nucleus	4	18	0.222222	0.778675	0.424347	1	1	IWS1_CRYNJ	Q5K9X9_CRYNJ	A0A0S2LIB5_CRYNJ	Q5KD98_CRYNJ
biological_process	GO:0006366	transcription by RNA polymerase II	4	14	0.285714	1	1.27118e-07	1	0	Q5KNR6_CRYNJ	Q5KIB7_CRYNJ	Q5K8P7_CRYNJ	Q5KFJ8_CRYNJ
molecular_function	GO:0017025	TBP-class protein binding	4	13	0.307692	0.94124	0.174923	1	1	Q5KN61_CRYNJ	Q5KDI3_CRYNJ	Q5KHI2_CRYNJ	Q5KFT1_CRYNJ
cellular_component	GO:0005759	mitochondrial matrix	4	40	0.1	0.145164	0.910649	1	1	LONM_CRYNJ	PMIP1_CRYNJ	A0A0S2LII6_CRYNJ	Q5KAY9_CRYNJ
cellular_component	GO:0019898	extrinsic component of membrane	4	7	0.571429	0.649786	0.527317	1	1	ATG2_CRYNJ	Q5KN66_CRYNJ	Q5KHT3_CRYNJ	Q5KKP9_CRYNJ
biological_process	GO:0000184	nuclear-transcribed mRNA catabolic process, nonsense-mediated decay	4	9	0.444444	0.996055	0.0226369	1	1	Q5KHU8_CRYNJ	Q5KKH8_CRYNJ	A0A0S2M5M4_CRYNJ	Q5K9Y7_CRYNJ
biological_process	GO:0034727	piecemeal microautophagy of the nucleus	4	8	0.5	0.986709	0.0645556	1	1	ATG2_CRYNJ	Q5KN66_CRYNJ	Q5KGD8_CRYNJ	Q5KHT3_CRYNJ
biological_process	GO:0030242	autophagy of peroxisome	4	5	0.8	0.999963	0.00103065	1	0.394	ATG2_CRYNJ	Q5KHT3_CRYNJ	Q5KKW5_CRYNJ	Q5KM37_CRYNJ
biological_process	GO:0000723	telomere maintenance	4	12	0.333333	0.888923	0.233198	1	1	ATM_CRYNJ	Q5KMK5_CRYNJ	A0A0S2LIE3_CRYNJ	Q5KHA6_CRYNJ
molecular_function	GO:0004222	metalloendopeptidase activity	4	19	0.210526	0.778154	0.423479	1	1	CSN5_CRYNJ	PMIP1_CRYNJ	Q5K965_CRYNJ	Q5KG73_CRYNJ
cellular_component	GO:0031305	integral component of mitochondrial inner membrane	4	22	0.181818	0.479565	0.718597	1	1	Q5KF09_CRYNJ	Q5KPZ9_CRYNJ	Q5KM34_CRYNJ	Q5KK85_CRYNJ
molecular_function	GO:0003690	double-stranded DNA binding	4	16	0.25	1	1.78681e-14	1	0	A0A0S2LIB5_CRYNJ	Q5K7N9_CRYNJ	Q5KIF0_CRYNJ	Q5KJH6_CRYNJ
molecular_function	GO:0070122	isopeptidase activity	4	6	0.666667	0.999208	0.00997226	1	0.95	EIF3F_CRYNJ	CSN5_CRYNJ	Q5KQ60_CRYNJ	Q5KPW2_CRYNJ
molecular_function	GO:0008237	metallopeptidase activity	4	10	0.4	0.518375	0.632405	1	1	EIF3F_CRYNJ	CSN5_CRYNJ	Q5KQ60_CRYNJ	Q5KPW2_CRYNJ
molecular_function	GO:0046982	protein heterodimerization activity	4	26	0.153846	0.522311	0.683184	1	1	Q5K8P7_CRYNJ	Q5KDI3_CRYNJ	Q5KMA8_CRYNJ	Q5KHI2_CRYNJ
cellular_component	GO:0005635	nuclear envelope	4	14	0.285714	0.999916	0.000262297	1	0.036	Q5KGQ1_CRYNJ	Q5KP58_CRYNJ	Q5KKR7_CRYNJ	Q5KM67_CRYNJ
biological_process	GO:0006506	GPI anchor biosynthetic process	4	19	0.210526	0.545501	0.664358	1	1	GPI18_CRYNJ	Q5KJX3_CRYNJ	Q5KCX8_CRYNJ	Q5K8J9_CRYNJ
biological_process	GO:0043328	protein transport to vacuole involved in ubiquitin-dependent protein catabolic process via the multivesicular body sorting pathway	4	12	0.333333	0.948249	0.16184	1	1	HSE1_CRYNJ	Q5KJ09_CRYNJ	A0A0S2LII7_CRYNJ	Q5KAH1_CRYNJ
cellular_component	GO:0017119	Golgi transport complex	4	8	0.5	0.994381	0.0356557	1	1	Q5K8I4_CRYNJ	Q5KKM0_CRYNJ	A0A0S2LIL5_CRYNJ	Q5KJF4_CRYNJ
molecular_function	GO:0042802	identical protein binding	4	25	0.16	0.356274	0.810625	1	1	Q5KAN4_CRYNJ	Q5KFA7_CRYNJ	Q5KNB9_CRYNJ	Q5KET5_CRYNJ
cellular_component	GO:0051286	cell tip	4	7	0.571429	0.990681	0.0260833	1	0.986	Q5K9A7_CRYNJ	Q5KAR5_CRYNJ	Q5KIT6_CRYNJ	Q5KH13_CRYNJ
biological_process	GO:0051315	attachment of mitotic spindle microtubules to kinetochore	4	7	0.571429	0.977363	0.0925014	1	1	NDC80_CRYNJ	NUF2_CRYNJ	Q5KMD0_CRYNJ	Q5KCD0_CRYNJ
biological_process	GO:0000278	mitotic cell cycle	4	19	0.210526	0.993	0.0119257	1	0.992	Q5KI22_CRYNJ	Q5KPK5_CRYNJ	Q5KCR6_CRYNJ	Q5KFR9_CRYNJ
molecular_function	GO:0008094	ATP-dependent activity, acting on DNA	4	16	0.25	0.999892	0.000261027	1	0.068	MSH3_CRYNJ	Q5K7N9_CRYNJ	Q5K9G4_CRYNJ	Q5KNU2_CRYNJ
biological_process	GO:0006298	mismatch repair	4	13	0.307692	0.943903	0.153011	1	1	MSH3_CRYNJ	Q5KMY2_CRYNJ	Q5KKM6_CRYNJ	Q5KBH4_CRYNJ
biological_process	GO:0007131	reciprocal meiotic recombination	4	16	0.25	0.929114	0.157654	1	1	MSH3_CRYNJ	Q5K8A8_CRYNJ	Q5K7N9_CRYNJ	Q5KNU2_CRYNJ
cellular_component	GO:0030176	integral component of endoplasmic reticulum membrane	4	39	0.102564	0.0331305	0.988987	0.912	1	MMM1_CRYNJ	Q5KMZ7_CRYNJ	Q5KFI4_CRYNJ	Q5KMT7_CRYNJ
molecular_function	GO:0000149	SNARE binding	4	15	0.266667	0.774826	0.404225	1	1	Q5K889_CRYNJ	Q5K7X0_CRYNJ	Q5KCM1_CRYNJ	Q5KDG1_CRYNJ
cellular_component	GO:0005576	extracellular region	4	23	0.173913	0.537792	0.650702	1	1	Q5KD09_CRYNJ	Q5K792_CRYNJ	Q5KN45_CRYNJ	Q5KHT7_CRYNJ
cellular_component	GO:0043332	mating projection tip	4	11	0.363636	0.956804	0.1421	1	1	PRM1_CRYNJ	Q5KNR7_CRYNJ	A0A0S2M5S6_CRYNJ	Q5KB43_CRYNJ
cellular_component	GO:0005871	kinesin complex	4	8	0.5	0.994381	0.0356557	1	1	Q5KNG1_CRYNJ	Q5K8T9_CRYNJ	Q5KG52_CRYNJ	Q5K793_CRYNJ
biological_process	GO:0060963	positive regulation of ribosomal protein gene transcription by RNA polymerase II	4	4	1	1	0.001112	1	0.507	Q5KC18_CRYNJ	A0A0S2LI14_CRYNJ	Q5K9C5_CRYNJ	Q5KNU0_CRYNJ
cellular_component	GO:0031224	intrinsic component of membrane	4	44	0.0909091	6.10908e-06	0.999996	0.003	1	Q5KG03_CRYNJ	Q5KFK2_CRYNJ	Q5KFK1_CRYNJ	Q5K9X4_CRYNJ
molecular_function	GO:0046983	protein dimerization activity	4	19	0.210526	0.466517	0.678969	1	1	Q5KCB3_CRYNJ	Q5KP28_CRYNJ	Q5K7F1_CRYNJ	Q5KA84_CRYNJ
cellular_component	GO:0005669	transcription factor TFIID complex	4	15	0.266667	0.895294	0.258365	1	1	Q5KDR6_CRYNJ	Q5K8P7_CRYNJ	Q5KDI3_CRYNJ	Q5KHI2_CRYNJ
biological_process	GO:0009267	cellular response to starvation	4	8	0.5	0.902216	0.192752	1	1	Q5KNQ9_CRYNJ	Q5KAV8_CRYNJ	A0A0S2LIY4_CRYNJ	Q5KPE7_CRYNJ
cellular_component	GO:0000307	cyclin-dependent protein kinase holoenzyme complex	4	14	0.285714	0.807222	0.386764	1	1	Q5KCP2_CRYNJ	Q5KAZ9_CRYNJ	Q5KCR3_CRYNJ	Q5K9M3_CRYNJ
biological_process	GO:0010468	regulation of gene expression	4	9	0.444444	1	3.61387e-11	1	0	Q5K9C7_CRYNJ	Q5KAW2_CRYNJ	Q5KB33_CRYNJ	Q5KNU5_CRYNJ
molecular_function	GO:0016301	kinase activity	4	31	0.129032	0.999997	6.74103e-06	1	0.003	Q5KNL1_CRYNJ	Q5KLZ3_CRYNJ	Q5KGC6_CRYNJ	Q5KJW9_CRYNJ
cellular_component	GO:0009986	cell surface	4	10	0.4	0.98139	0.0801046	1	1	Q5KD09_CRYNJ	Q5K792_CRYNJ	Q5KN45_CRYNJ	Q5KHT7_CRYNJ
biological_process	GO:0000902	cell morphogenesis	4	7	0.571429	0.703155	0.511528	1	1	Q5K8X9_CRYNJ	Q5K8X8_CRYNJ	Q5KNM3_CRYNJ	Q5KML9_CRYNJ
cellular_component	GO:0031201	SNARE complex	4	18	0.222222	0.807222	0.386764	1	1	A0A0S2LIY7_CRYNJ	Q5KIF5_CRYNJ	Q5K889_CRYNJ	Q5KFH7_CRYNJ
cellular_component	GO:0012505	endomembrane system	4	21	0.190476	0.938754	0.0769281	1	1	Q5K889_CRYNJ	Q5KAQ0_CRYNJ	Q5KJS8_CRYNJ	Q5KAE3_CRYNJ
cellular_component	GO:0005938	cell cortex	4	13	0.307692	0.999535	0.0011638	1	0.18	Q5KNR7_CRYNJ	Q5KML9_CRYNJ	Q5KCS4_CRYNJ	Q5KFR9_CRYNJ
cellular_component	GO:0032153	cell division site	4	20	0.2	0.659944	0.503678	1	1	Q5KGB3_CRYNJ	Q5KLK9_CRYNJ	Q5KMS8_CRYNJ	Q5K9S2_CRYNJ
molecular_function	GO:0003688	DNA replication origin binding	4	18	0.222222	0.81145	0.38103	1	1	Q5KLP9_CRYNJ	Q5KQ07_CRYNJ	Q5KAL6_CRYNJ	Q5KL18_CRYNJ
molecular_function	GO:0003777	microtubule motor activity	4	7	0.571429	0.999982	0.000200595	1	0.061	Q5KNG1_CRYNJ	Q5K8T9_CRYNJ	Q5KG52_CRYNJ	Q5K793_CRYNJ
molecular_function	GO:0030674	protein-macromolecule adaptor activity	4	12	0.333333	0.982604	0.0402605	1	1	Q5KL04_CRYNJ	Q5KFA7_CRYNJ	Q5KIU2_CRYNJ	Q5KPE7_CRYNJ
biological_process	GO:0046854	phosphatidylinositol phosphate biosynthetic process	4	8	0.5	0.993057	0.0417713	1	1	Q5KBL4_CRYNJ	Q5KID7_CRYNJ	Q5KM37_CRYNJ	Q5KJW9_CRYNJ
molecular_function	GO:0035615	clathrin adaptor activity	4	8	0.5	0.994567	0.03477	1	1	Q5KEF7_CRYNJ	Q5KGN0_CRYNJ	Q5KEN2_CRYNJ	Q5KPQ9_CRYNJ
molecular_function	GO:0000977	RNA polymerase II transcription regulatory region sequence-specific DNA binding	4	9	0.444444	1	6.99041e-14	1	0	Q5KCB3_CRYNJ	Q5KAV8_CRYNJ	Q5KJP4_CRYNJ	A0A0S2LIY4_CRYNJ
biological_process	GO:0006895	Golgi to endosome transport	4	7	0.571429	0.996937	0.0243573	1	1	Q5K8L7_CRYNJ	Q5KGL7_CRYNJ	Q5KCX4_CRYNJ	Q5KJ09_CRYNJ
biological_process	GO:1990961	xenobiotic detoxification by transmembrane export across the plasma membrane	4	22	0.181818	0.624266	0.592155	1	1	Q5KKZ4_CRYNJ	Q5KN49_CRYNJ	Q5KDL0_CRYNJ	Q5KL95_CRYNJ
biological_process	GO:0043248	proteasome assembly	4	10	0.4	0.877275	0.288581	1	1	Q5KJC5_CRYNJ	Q5KBJ8_CRYNJ	Q5K9P1_CRYNJ	Q5KI39_CRYNJ
biological_process	GO:0006896	Golgi to vacuole transport	4	11	0.363636	0.964623	0.125144	1	1	Q5KGL7_CRYNJ	Q5KEN2_CRYNJ	Q5KJ09_CRYNJ	Q5KPQ9_CRYNJ
cellular_component	GO:0044613	nuclear pore central transport channel	4	5	0.8	0.99984	0.00396398	1	0.469	Q5K887_CRYNJ	Q5KAN8_CRYNJ	Q5KCV8_CRYNJ	Q5KIE7_CRYNJ
cellular_component	GO:0005680	anaphase-promoting complex	4	11	0.363636	0.970693	0.109132	1	1	Q5KB55_CRYNJ	Q5KGI0_CRYNJ	Q5KDJ3_CRYNJ	Q5KGF3_CRYNJ
biological_process	GO:0031145	anaphase-promoting complex-dependent catabolic process	4	11	0.363636	0.948249	0.16184	1	1	Q5KB55_CRYNJ	Q5KGI0_CRYNJ	Q5KDJ3_CRYNJ	Q5KGF3_CRYNJ
biological_process	GO:0031573	mitotic intra-S DNA damage checkpoint signaling	4	5	0.8	0.999798	0.0047502	1	0.89	Q5KH95_CRYNJ	Q5K9S0_CRYNJ	Q5KHA6_CRYNJ	Q5KLT6_CRYNJ
biological_process	GO:0006457	protein folding	3	47	0.0638298	0.00176282	0.999579	0.243	1	Q5KNM3_CRYNJ	Q5K9V4_CRYNJ	Q5KH58_CRYNJ
cellular_component	GO:0005793	endoplasmic reticulum-Golgi intermediate compartment	3	12	0.25	0.91905	0.217389	1	1	Q5KIF5_CRYNJ	Q5KDT0_CRYNJ	Q5KF71_CRYNJ
cellular_component	GO:0000812	Swr1 complex	3	8	0.375	0.964344	0.149671	1	1	RUVB1_CRYNJ	RUVB2_CRYNJ	Q5KEH4_CRYNJ
biological_process	GO:0043044	chromatin remodeling	3	13	0.230769	NA	NA	NA	NA	Q5K9I3_CRYNJ	Q5K7Z2_CRYNJ	Q5K9G4_CRYNJ
cellular_component	GO:0030686	90S preribosome	3	12	0.25	0.41162	0.771052	1	1	UTP10_CRYNJ	Q5KCT5_CRYNJ	Q5KKL9_CRYNJ
molecular_function	GO:0051082	unfolded protein binding	3	49	0.0612245	0.0202843	0.994561	0.845	1	Q5KMH4_CRYNJ	Q5KJP8_CRYNJ	Q5KH58_CRYNJ
biological_process	GO:0006412	translation	3	108	0.0277778	0.00182191	0.998996	0.248	1	Q5KJV4_CRYNJ	Q5KIJ0_CRYNJ	Q5KBX5_CRYNJ
molecular_function	GO:0000287	magnesium ion binding	3	43	0.0697674	0.0449817	0.986418	0.995	1	Q5KI71_CRYNJ	A0A0S2M5W5_CRYNJ	Q5KD67_CRYNJ
molecular_function	GO:0043139	5'-3' DNA helicase activity	3	6	0.5	0.990028	0.0686179	1	1	RUVB1_CRYNJ	RUVB2_CRYNJ	Q5K8R4_CRYNJ
biological_process	GO:0000492	box C/D snoRNP assembly	3	4	0.75	0.998888	0.0210658	1	1	RUVB1_CRYNJ	RUVB2_CRYNJ	A0A0S2LIH0_CRYNJ
biological_process	GO:0060303	regulation of nucleosome density	3	5	0.6	0.99525	0.0455392	1	1	RUVB1_CRYNJ	RUVB2_CRYNJ	Q5K9I3_CRYNJ
cellular_component	GO:0030127	COPII vesicle coat	3	6	0.5	0.98975	0.0699391	1	1	SEC13_CRYNJ	Q5KAB5_CRYNJ	Q5K7X0_CRYNJ
cellular_component	GO:0070971	endoplasmic reticulum exit site	3	6	0.5	0.98975	0.0699391	1	1	Q5KPW1_CRYNJ	Q5KAB5_CRYNJ	Q5K7X0_CRYNJ
cellular_component	GO:0000781	chromosome, telomeric region	3	15	0.2	0.570523	0.669395	1	1	ATM_CRYNJ	Q5KMK5_CRYNJ	Q5KGV8_CRYNJ
biological_process	GO:0006260	DNA replication	3	18	0.166667	0.695237	0.410498	1	1	Q5KLX6_CRYNJ	A0A0S2LIE3_CRYNJ	Q5KGK1_CRYNJ
biological_process	GO:0006482	protein demethylation	3	4	0.75	0.99525	0.0455392	1	1	JHD1_CRYNJ	Q5KE46_CRYNJ	Q5K9S8_CRYNJ
cellular_component	GO:0000974	Prp19 complex	3	12	0.25	0.8579	0.350434	1	1	SLT11_CRYNJ	CEF1_CRYNJ	Q5K7B3_CRYNJ
molecular_function	GO:0017108	5'-flap endonuclease activity	3	9	0.333333	0.945811	0.193624	1	1	Q5KMY2_CRYNJ	Q5KGD7_CRYNJ	Q5KMK8_CRYNJ
cellular_component	GO:0012507	ER to Golgi transport vesicle membrane	3	6	0.5	0.998316	0.00986222	1	0.815	Q5KIF5_CRYNJ	Q5KPW1_CRYNJ	Q5KC07_CRYNJ
cellular_component	GO:0005694	chromosome	3	13	0.230769	0.836612	0.210397	1	1	Q5KGD7_CRYNJ	Q5KCE3_CRYNJ	Q5KDF5_CRYNJ
cellular_component	GO:0000124	SAGA complex	3	14	0.214286	0.782611	0.452402	1	1	Q5KDI3_CRYNJ	Q5KHI2_CRYNJ	Q5KNL1_CRYNJ
molecular_function	GO:0004693	cyclin-dependent protein serine/threonine kinase activity	3	8	0.375	0.96523	0.147146	1	1	SSN3_CRYNJ	Q5KAZ9_CRYNJ	Q5KCR3_CRYNJ
molecular_function	GO:0008353	RNA polymerase II CTD heptapeptide repeat kinase activity	3	6	0.5	0.990028	0.0686179	1	1	SSN3_CRYNJ	Q5KAZ9_CRYNJ	Q5KCR3_CRYNJ
biological_process	GO:0000209	protein polyubiquitination	3	26	0.115385	0.488018	0.694724	1	1	Q5KBV2_CRYNJ	Q5KKV5_CRYNJ	Q5KAI7_CRYNJ
biological_process	GO:0051123	RNA polymerase II preinitiation complex assembly	3	10	0.3	0.620769	0.625807	1	1	Q5K8P7_CRYNJ	Q5KDI3_CRYNJ	Q5KHI2_CRYNJ
biological_process	GO:0033617	mitochondrial cytochrome c oxidase assembly	3	16	0.1875	0.666229	0.582293	1	1	Q5KF09_CRYNJ	Q5KK85_CRYNJ	Q5KFC6_CRYNJ
cellular_component	GO:0031965	nuclear membrane	3	9	0.333333	0.991565	0.0334363	1	1	Q5KLU4_CRYNJ	Q5KGQ1_CRYNJ	Q5K887_CRYNJ
biological_process	GO:0006303	double-strand break repair via nonhomologous end joining	3	10	0.3	0.928163	0.201842	1	1	Q5KDG6_CRYNJ	Q5KMK5_CRYNJ	Q5KHA6_CRYNJ
molecular_function	GO:0004842	ubiquitin-protein transferase activity	3	12	0.25	0.992358	0.016261	1	0.984	BRE1_CRYNJ	Q5KC98_CRYNJ	Q5K865_CRYNJ
cellular_component	GO:0005773	vacuole	3	7	0.428571	0.574782	0.519869	1	1	Q5KGZ9_CRYNJ	Q5KFD6_CRYNJ	Q5KFD7_CRYNJ
molecular_function	GO:0030170	pyridoxal phosphate binding	3	47	0.0638298	0.026575	0.992597	0.926	1	Q5KH06_CRYNJ	Q5KHR6_CRYNJ	Q5KM49_CRYNJ
cellular_component	GO:0005856	cytoskeleton	3	12	0.25	0.999921	0.000172645	1	0.032	Q5KBV4_CRYNJ	Q5KNJ6_CRYNJ	Q5KF30_CRYNJ
molecular_function	GO:0051539	4 iron, 4 sulfur cluster binding	3	32	0.09375	0.16967	0.933711	1	1	DRE2_CRYNJ	Q5KGD7_CRYNJ	Q5KLX6_CRYNJ
biological_process	GO:0033962	P-body assembly	3	5	0.6	0.987811	0.0788892	1	1	DHH1_CRYNJ	Q5KNH9_CRYNJ	Q5KD64_CRYNJ
biological_process	GO:0034063	stress granule assembly	3	4	0.75	0.998888	0.0210658	1	1	DHH1_CRYNJ	Q5KHU8_CRYNJ	Q5KD64_CRYNJ
biological_process	GO:0005975	carbohydrate metabolic process	3	43	0.0697674	0.00152951	0.99927	0.211	1	Q5KDF2_CRYNJ	Q5KMZ8_CRYNJ	Q5K792_CRYNJ
molecular_function	GO:0004252	serine-type endopeptidase activity	3	17	0.176471	0.661743	0.585239	1	1	LONM_CRYNJ	Q5KEZ8_CRYNJ	A0A0S2LII6_CRYNJ
cellular_component	GO:0000922	spindle pole	3	9	0.333333	0.890868	0.29835	1	1	Q5KPK5_CRYNJ	Q5KCR6_CRYNJ	Q5KE09_CRYNJ
biological_process	GO:0032543	mitochondrial translation	3	18	0.166667	0.665476	0.511982	1	1	Q5K6Z8_CRYNJ	Q5KGU6_CRYNJ	Q5KBH0_CRYNJ
molecular_function	GO:0003887	DNA-directed DNA polymerase activity	3	13	0.230769	0.825077	0.397084	1	1	Q5KKX2_CRYNJ	Q5KLX6_CRYNJ	Q5KMW1_CRYNJ
molecular_function	GO:0044877	protein-containing complex binding	3	8	0.375	0.242813	0.836491	1	1	NUF2_CRYNJ	Q5KEY7_CRYNJ	Q5K8Y1_CRYNJ
biological_process	GO:0031505	fungal-type cell wall organization	3	25	0.12	0.136955	0.949291	1	1	Q5KFI4_CRYNJ	Q5K8J9_CRYNJ	Q5KHT7_CRYNJ
biological_process	GO:0016042	lipid catabolic process	3	8	0.375	0.166362	0.927377	1	1	NTE1_CRYNJ	PLPL_CRYNJ	Q5KHM9_CRYNJ
cellular_component	GO:0005819	spindle	3	7	0.428571	0.985082	0.0353718	1	1	MZT1_CRYNJ	Q5KIT6_CRYNJ	Q5KI21_CRYNJ
biological_process	GO:0090307	mitotic spindle assembly	3	7	0.428571	0.907499	0.271242	1	1	MZT1_CRYNJ	Q5KB47_CRYNJ	Q5KE89_CRYNJ
cellular_component	GO:0072686	mitotic spindle	3	14	0.214286	0.570523	0.669395	1	1	A0A0S2LI73_CRYNJ	Q5KB47_CRYNJ	Q5KEU6_CRYNJ
cellular_component	GO:0005876	spindle microtubule	3	7	0.428571	0.944493	0.196753	1	1	Q5KE89_CRYNJ	Q5KI66_CRYNJ	Q5KAK3_CRYNJ
biological_process	GO:0006623	protein targeting to vacuole	3	13	0.230769	0.666229	0.582293	1	1	Q5KGL7_CRYNJ	Q5KKP9_CRYNJ	Q5KF16_CRYNJ
molecular_function	GO:0008408	3'-5' exonuclease activity	3	3	1	0.955688	0.117182	1	1	REXO4_CRYNJ	Q5KMW1_CRYNJ	Q5KLH0_CRYNJ
biological_process	GO:0000027	ribosomal large subunit assembly	3	19	0.157895	0.531408	0.703131	1	1	REXO4_CRYNJ	Q5KHS6_CRYNJ	Q5KAK5_CRYNJ
molecular_function	GO:0005198	structural molecule activity	3	13	0.230769	0.00618858	0.996879	0.396	1	SEC13_CRYNJ	Q5KEH7_CRYNJ	Q5KAB5_CRYNJ
biological_process	GO:0000288	nuclear-transcribed mRNA catabolic process, deadenylation-dependent decay	3	6	0.5	0.993497	0.0207994	1	1	Q5KLL2_CRYNJ	A0A0S2M5M8_CRYNJ	Q5KHZ5_CRYNJ
biological_process	GO:0043087	regulation of GTPase activity	3	6	0.5	0.99802	0.00784335	1	0.983	Q5KA89_CRYNJ	Q5KFG6_CRYNJ	Q5KFL4_CRYNJ
cellular_component	GO:0030015	CCR4-NOT core complex	3	5	0.6	0.996036	0.0400946	1	1	Q5KKQ4_CRYNJ	Q5KKD7_CRYNJ	Q5KEY0_CRYNJ
molecular_function	GO:0016538	cyclin-dependent protein serine/threonine kinase regulator activity	3	14	0.214286	0.661743	0.585239	1	1	Q5KCP2_CRYNJ	Q5KGC6_CRYNJ	Q5K9M3_CRYNJ
biological_process	GO:0034427	nuclear-transcribed mRNA catabolic process, exonucleolytic, 3'-5'	3	10	0.3	0.964623	0.125144	1	1	Q5KDY7_CRYNJ	Q5KIU7_CRYNJ	Q5KIK2_CRYNJ
biological_process	GO:0009251	glucan catabolic process	3	16	0.1875	0.488472	0.736943	1	1	Q5KD09_CRYNJ	Q5KN45_CRYNJ	Q5KA52_CRYNJ
molecular_function	GO:0016874	ligase activity	3	17	0.176471	0.210238	0.857739	1	1	Q5KD56_CRYNJ	Q5KBV2_CRYNJ	Q5KGG9_CRYNJ
molecular_function	GO:0005484	SNAP receptor activity	3	16	0.1875	0.704334	0.541654	1	1	A0A0S2LIY7_CRYNJ	Q5KIF5_CRYNJ	Q5K889_CRYNJ
biological_process	GO:0009058	biosynthetic process	3	12	0.25	0.461557	0.573718	1	1	Q5KHA4_CRYNJ	Q5KH06_CRYNJ	Q5KM49_CRYNJ
molecular_function	GO:0030332	cyclin binding	3	4	0.75	0.999106	0.0180292	1	0.997	Q5KAZ9_CRYNJ	Q5KKV5_CRYNJ	Q5KCR3_CRYNJ
cellular_component	GO:0005770	late endosome	3	15	0.2	0.349298	0.81551	1	1	Q5KGC3_CRYNJ	Q5KLM3_CRYNJ	Q5KF16_CRYNJ
biological_process	GO:0045332	phospholipid translocation	3	6	0.5	0.975643	0.119788	1	1	Q5KI71_CRYNJ	Q5KI27_CRYNJ	Q5KD67_CRYNJ
biological_process	GO:0006807	nitrogen compound metabolic process	3	15	0.2	0.557191	0.476929	1	1	Q5KNM2_CRYNJ	Q5KFL0_CRYNJ	Q5KIH8_CRYNJ
molecular_function	GO:0003899	DNA-directed 5'-3' RNA polymerase activity	3	17	0.176471	0.234361	0.90065	1	1	Q5KIB7_CRYNJ	Q5KC33_CRYNJ	Q5KEY6_CRYNJ
cellular_component	GO:0044732	mitotic spindle pole body	3	10	0.3	0.956804	0.1421	1	1	Q5KNI5_CRYNJ	Q5K7A5_CRYNJ	Q5KEU6_CRYNJ
biological_process	GO:0006470	protein dephosphorylation	3	16	0.1875	0.36602	0.804576	1	1	Q5KJV6_CRYNJ	Q5K8S3_CRYNJ	Q5KIE3_CRYNJ
biological_process	GO:0000712	resolution of meiotic recombination intermediates	3	6	0.5	0.987811	0.0788892	1	1	Q5K9S0_CRYNJ	Q5KLT6_CRYNJ	Q5KCP8_CRYNJ
biological_process	GO:0030036	actin cytoskeleton organization	3	9	0.333333	0.974806	0.0487468	1	1	Q5KAA5_CRYNJ	Q5KPZ6_CRYNJ	Q5KF77_CRYNJ
molecular_function	GO:0042910	xenobiotic transmembrane transporter activity	3	22	0.136364	0.633077	0.582302	1	1	Q5KKZ4_CRYNJ	Q5KDL0_CRYNJ	Q5KL95_CRYNJ
biological_process	GO:0006999	nuclear pore organization	3	7	0.428571	0.958229	0.166598	1	1	Q5K887_CRYNJ	Q5KAN8_CRYNJ	Q5KIU2_CRYNJ
cellular_component	GO:0030915	Smc5-Smc6 complex	3	5	0.6	0.996036	0.0400946	1	1	Q5KHA7_CRYNJ	Q5KC98_CRYNJ	Q5KI73_CRYNJ
biological_process	GO:0016197	endosomal transport	3	5	0.6	0.986592	0.0295037	1	1	Q5K9V7_CRYNJ	Q5KDK5_CRYNJ	Q5KFA7_CRYNJ
biological_process	GO:0006405	RNA export from nucleus	3	4	0.75	0.927308	0.141897	1	1	Q5KIY7_CRYNJ	Q5KFH3_CRYNJ	Q5KIE7_CRYNJ
cellular_component	GO:0031931	TORC1 complex	3	6	0.5	0.98975	0.0699391	1	1	Q5KEY7_CRYNJ	Q5K8Y1_CRYNJ	Q5KPE7_CRYNJ
cellular_component	GO:0031932	TORC2 complex	3	7	0.428571	0.979362	0.106915	1	1	Q5KEY7_CRYNJ	Q5K8Y1_CRYNJ	A0A0S2M5P5_CRYNJ
biological_process	GO:0030010	establishment of cell polarity	3	6	0.5	0.977363	0.0925014	1	1	Q5K9A7_CRYNJ	Q5KB43_CRYNJ	Q5KHT7_CRYNJ
biological_process	GO:0000290	deadenylation-dependent decapping of nuclear-transcribed mRNA	3	5	0.6	0.99525	0.0455392	1	1	Q5KNH9_CRYNJ	Q5KAJ0_CRYNJ	Q5K9Y7_CRYNJ
molecular_function	GO:0000155	phosphorelay sensor kinase activity	3	7	0.428571	0.979898	0.105005	1	1	Q5K7E2_CRYNJ	Q5KCV4_CRYNJ	Q5KDZ8_CRYNJ
biological_process	GO:0006904	vesicle docking involved in exocytosis	3	6	0.5	0.987811	0.0788892	1	1	Q5KCN6_CRYNJ	Q5KL04_CRYNJ	Q5KPL0_CRYNJ
molecular_function	GO:0004197	cysteine-type endopeptidase activity	3	8	0.375	0.977366	0.0788297	1	1	Q5KA01_CRYNJ	Q5KH15_CRYNJ	Q5KP33_CRYNJ
cellular_component	GO:0030427	site of polarized growth	3	3	1	0.993519	0.0205539	1	0.973	Q5KHY4_CRYNJ	Q5KML9_CRYNJ	Q5KHT7_CRYNJ
biological_process	GO:0042149	cellular response to glucose starvation	3	6	0.5	0.987811	0.0788892	1	1	Q5KFD6_CRYNJ	Q5KPB3_CRYNJ	Q5KFD7_CRYNJ
molecular_function	GO:0070181	small ribosomal subunit rRNA binding	3	6	0.5	0.990028	0.0686179	1	1	Q5K845_CRYNJ	Q5KIJ0_CRYNJ	Q5KBX5_CRYNJ
molecular_function	GO:0030295	protein kinase activator activity	3	6	0.5	0.825077	0.397084	1	1	Q5K7E2_CRYNJ	Q5KCV4_CRYNJ	Q5KB47_CRYNJ
biological_process	GO:0007264	small GTPase mediated signal transduction	3	16	0.1875	0.959389	0.0852954	1	1	Q5KJH9_CRYNJ	Q5K6X7_CRYNJ	Q5KNZ7_CRYNJ
cellular_component	GO:0005682	U5 snRNP	3	11	0.272727	0.890868	0.29835	1	1	Q5KPW2_CRYNJ	Q5KET5_CRYNJ	Q5KM44_CRYNJ
molecular_function	GO:0140312	cargo adaptor activity	3	3	1	0.994567	0.03477	1	1	Q5KEF7_CRYNJ	Q5KEN2_CRYNJ	Q5KPQ9_CRYNJ
biological_process	GO:0006898	receptor-mediated endocytosis	3	4	0.75	0.986709	0.0645556	1	1	Q5KEF7_CRYNJ	Q5KEN2_CRYNJ	Q5KPQ9_CRYNJ
molecular_function	GO:0060090	molecular adaptor activity	3	10	0.3	0.990184	0.022355	1	0.999	Q5KHT3_CRYNJ	Q5KLK9_CRYNJ	Q5KGI0_CRYNJ
biological_process	GO:0007010	cytoskeleton organization	3	4	0.75	0.998761	0.00246262	1	0.683	Q5KQ96_CRYNJ	Q5KMS8_CRYNJ	Q5K9S2_CRYNJ
biological_process	GO:0007234	osmosensory signaling via phosphorelay pathway	3	4	0.75	0.998888	0.0210658	1	1	Q5K7E2_CRYNJ	Q5KCV4_CRYNJ	Q5K7R5_CRYNJ
cellular_component	GO:0005758	mitochondrial intermembrane space	2	24	0.0833333	0.142862	0.956045	1	1	DRE2_CRYNJ	Q5KF86_CRYNJ
molecular_function	GO:0030515	snoRNA binding	2	9	0.222222	0.300831	0.88494	1	1	UTP10_CRYNJ	Q5K8L8_CRYNJ
biological_process	GO:0045943	positive regulation of transcription by RNA polymerase I	2	4	0.5	0.978934	0.155094	1	1	UTP10_CRYNJ	Q5KNB9_CRYNJ
molecular_function	GO:0000049	tRNA binding	2	28	0.0714286	0.0993499	0.971916	1	1	XPOT_CRYNJ	Q5K6Z8_CRYNJ
biological_process	GO:0006612	protein targeting to membrane	2	11	0.181818	0.0680602	0.982328	1	1	Q5KCN6_CRYNJ	Q5KBC3_CRYNJ
biological_process	GO:0032968	positive regulation of transcription elongation from RNA polymerase II promoter	2	10	0.2	0.673972	0.625189	1	1	Q5KAZ9_CRYNJ	Q5KCR3_CRYNJ
cellular_component	GO:0005686	U2 snRNP	2	20	0.1	0.295658	0.887657	1	1	Q5KMB1_CRYNJ	Q5KM44_CRYNJ
cellular_component	GO:0070209	ASTRA complex	2	5	0.4	0.959905	0.211397	1	1	RUVB1_CRYNJ	RUVB2_CRYNJ
cellular_component	GO:0097255	R2TP complex	2	2	1	1	0.0304118	1	1	RUVB1_CRYNJ	RUVB2_CRYNJ
biological_process	GO:0030490	maturation of SSU-rRNA	2	14	0.142857	0.369867	0.760732	1	1	Q5K8L8_CRYNJ	Q5KLT8_CRYNJ
biological_process	GO:0000387	spliceosomal snRNP assembly	2	11	0.181818	0.711419	0.535695	1	1	Q5KLJ5_CRYNJ	Q5KM44_CRYNJ
biological_process	GO:0090110	COPII-coated vesicle cargo loading	2	4	0.5	0.978934	0.155094	1	1	Q5KAB5_CRYNJ	Q5K7X0_CRYNJ
cellular_component	GO:0032541	cortical endoplasmic reticulum	2	6	0.333333	0.893085	0.35221	1	1	SFH5_CRYNJ	Q5KGD8_CRYNJ
biological_process	GO:0043001	Golgi to plasma membrane protein transport	2	6	0.333333	0.921111	0.302751	1	1	SFH5_CRYNJ	Q5KEU7_CRYNJ
biological_process	GO:0006406	mRNA export from nucleus	2	13	0.153846	0.665476	0.511982	1	1	Q5KLU4_CRYNJ	Q5K7F0_CRYNJ
biological_process	GO:0000289	nuclear-transcribed mRNA poly(A) tail shortening	2	6	0.333333	0.880212	0.375936	1	1	Q5KKD7_CRYNJ	Q5KEY0_CRYNJ
molecular_function	GO:0017070	U6 snRNA binding	2	5	0.4	0.960705	0.208866	1	1	SLT11_CRYNJ	Q5KPW2_CRYNJ
biological_process	GO:0006914	autophagy	2	10	0.2	0.976194	0.045522	1	1	SNX41_CRYNJ	Q5KPW1_CRYNJ
biological_process	GO:0000463	maturation of LSU-rRNA from tricistronic rRNA transcript (SSU-rRNA, 5.8S rRNA, LSU-rRNA)	2	13	0.153846	0.711419	0.535695	1	1	A0A0S2LIH0_CRYNJ	Q5KJ67_CRYNJ
biological_process	GO:0051321	meiotic cell cycle	2	10	0.2	0.968743	0.0599733	1	1	Q5KPK5_CRYNJ	Q5KCR6_CRYNJ
biological_process	GO:0008033	tRNA processing	2	14	0.142857	0.163166	0.907194	1	1	XPOT_CRYNJ	Q5KMM9_CRYNJ
molecular_function	GO:0046961	proton-transporting ATPase activity, rotational mechanism	2	14	0.142857	0.55281	0.726132	1	1	Q5KGV5_CRYNJ	Q5KJG1_CRYNJ
molecular_function	GO:0003714	transcription corepressor activity	2	9	0.222222	0.806376	0.47919	1	1	Q5KJN5_CRYNJ	Q5KEQ2_CRYNJ
cellular_component	GO:0005744	TIM23 mitochondrial import inner membrane translocase complex	2	6	0.333333	0.803247	0.483429	1	1	TIM50_CRYNJ	Q5KL41_CRYNJ
molecular_function	GO:0004721	phosphoprotein phosphatase activity	2	10	0.2	0.417646	0.728969	1	1	TIM50_CRYNJ	Q5KAD5_CRYNJ
biological_process	GO:0030150	protein import into mitochondrial matrix	2	14	0.142857	0.513728	0.756208	1	1	TIM50_CRYNJ	Q5KL41_CRYNJ
molecular_function	GO:0017116	single-stranded DNA helicase activity	2	5	0.4	0.960705	0.208866	1	1	Q5KGD7_CRYNJ	Q5KCD2_CRYNJ
biological_process	GO:0030433	ubiquitin-dependent ERAD pathway	2	24	0.0833333	0.13766	0.958238	1	1	Q5KJJ9_CRYNJ	Q5KH58_CRYNJ
molecular_function	GO:0016757	glycosyltransferase activity	2	20	0.1	0.0647004	0.966486	1	1	Q5KD57_CRYNJ	Q5KJF9_CRYNJ
cellular_component	GO:0034045	phagophore assembly site membrane	2	9	0.222222	0.753255	0.5426	1	1	ATG2_CRYNJ	Q5KHT3_CRYNJ
biological_process	GO:0000422	autophagy of mitochondrion	2	11	0.181818	0.904437	0.244353	1	1	ATG2_CRYNJ	Q5KHT3_CRYNJ
molecular_function	GO:0032266	phosphatidylinositol-3-phosphate binding	2	7	0.285714	0.894995	0.348585	1	1	ATG2_CRYNJ	Q5KNY1_CRYNJ
biological_process	GO:0034497	protein localization to phagophore assembly site	2	6	0.333333	0.921111	0.302751	1	1	Q5KN66_CRYNJ	Q5KKW5_CRYNJ
cellular_component	GO:0000151	ubiquitin ligase complex	2	11	0.181818	0.775428	0.346675	1	1	Q5KKV5_CRYNJ	Q5KGG9_CRYNJ
molecular_function	GO:0031624	ubiquitin conjugating enzyme binding	2	5	0.4	0.960705	0.208866	1	1	Q5KNC6_CRYNJ	Q5KKV5_CRYNJ
biological_process	GO:0061709	reticulophagy	2	5	0.4	0.954461	0.22813	1	1	ATG2_CRYNJ	Q5KHT3_CRYNJ
biological_process	GO:0000077	DNA damage checkpoint signaling	2	7	0.285714	0.973885	0.0730314	1	1	ATM_CRYNJ	Q5KI03_CRYNJ
molecular_function	GO:0003910	DNA ligase (ATP) activity	2	5	0.4	0.960705	0.208866	1	1	Q5KHG3_CRYNJ	Q5KGV2_CRYNJ
molecular_function	GO:0000166	nucleotide binding	2	37	0.0540541	0.907401	0.11098	1	1	Q5KE15_CRYNJ	Q5KLX6_CRYNJ
biological_process	GO:0007049	cell cycle	2	15	0.133333	0.978414	0.0314739	1	1	Q5KB55_CRYNJ	Q5KC02_CRYNJ
molecular_function	GO:0003746	translation elongation factor activity	2	19	0.105263	0.335932	0.866363	1	1	Q5KI59_CRYNJ	Q5K8A4_CRYNJ
biological_process	GO:0007005	mitochondrion organization	2	11	0.181818	0.101499	0.935762	1	1	LONM_CRYNJ	Q5KKP9_CRYNJ
biological_process	GO:0016192	vesicle-mediated transport	2	36	0.0555556	0.999999	1.10676e-06	1	0	Q5KML3_CRYNJ	Q5KGZ9_CRYNJ
biological_process	GO:0006032	chitin catabolic process	2	8	0.25	0.833402	0.445715	1	1	Q5KGX6_CRYNJ	Q5KB41_CRYNJ
biological_process	GO:0000272	polysaccharide catabolic process	2	11	0.181818	0.454554	0.722368	1	1	Q5KGX6_CRYNJ	Q5KB41_CRYNJ
cellular_component	GO:0035861	site of double-strand break	2	13	0.153846	0.597958	0.690553	1	1	Q5KI73_CRYNJ	Q5KHA6_CRYNJ
biological_process	GO:0043137	DNA replication, removal of RNA primer	2	5	0.4	0.954461	0.22813	1	1	Q5KBH4_CRYNJ	Q5KAF8_CRYNJ
biological_process	GO:0016226	iron-sulfur cluster assembly	2	15	0.133333	0.333901	0.868144	1	1	DRE2_CRYNJ	Q5KHR6_CRYNJ
biological_process	GO:0006396	RNA processing	2	10	0.2	0.0150276	0.989708	0.934	1	GRC3_CRYNJ	Q5KGU6_CRYNJ
biological_process	GO:0000245	spliceosomal complex assembly	2	5	0.4	0.833402	0.445715	1	1	Q5KG30_CRYNJ	Q5KKZ9_CRYNJ
cellular_component	GO:0010494	cytoplasmic stress granule	2	7	0.285714	0.893085	0.35221	1	1	DHH1_CRYNJ	Q5KHU8_CRYNJ
molecular_function	GO:0004553	hydrolase activity, hydrolyzing O-glycosyl compounds	2	16	0.125	0.500332	0.628685	1	1	Q5KDF2_CRYNJ	Q5KA52_CRYNJ
biological_process	GO:0017183	peptidyl-diphthamide biosynthetic process from peptidyl-histidine	2	5	0.4	0.954461	0.22813	1	1	DPH2_CRYNJ	Q5KEZ6_CRYNJ
cellular_component	GO:0071627	integral component of fungal-type vacuolar membrane	2	11	0.181818	0.70165	0.596878	1	1	Q5KLV1_CRYNJ	Q5KEP0_CRYNJ
cellular_component	GO:0008180	COP9 signalosome	2	7	0.285714	0.893085	0.35221	1	1	CSN5_CRYNJ	Q5KHC7_CRYNJ
biological_process	GO:0000338	protein deneddylation	2	4	0.5	0.978934	0.155094	1	1	CSN5_CRYNJ	Q5KHC7_CRYNJ
molecular_function	GO:0004176	ATP-dependent peptidase activity	2	5	0.4	0.960705	0.208866	1	1	LONM_CRYNJ	A0A0S2LII6_CRYNJ
biological_process	GO:0034599	cellular response to oxidative stress	2	24	0.0833333	0.195424	0.921347	1	1	LONM_CRYNJ	A0A0S2LII6_CRYNJ
biological_process	GO:0051131	chaperone-mediated protein complex assembly	2	5	0.4	0.954461	0.22813	1	1	LONM_CRYNJ	A0A0S2LII6_CRYNJ
biological_process	GO:0070407	oxidation-dependent protein catabolic process	2	2	1	1	0.0334269	1	1	LONM_CRYNJ	A0A0S2LII6_CRYNJ
biological_process	GO:0006515	protein quality control for misfolded or incompletely synthesized proteins	2	7	0.285714	0.464305	0.790134	1	1	LONM_CRYNJ	A0A0S2LII6_CRYNJ
molecular_function	GO:0000009	alpha-1,6-mannosyltransferase activity	2	7	0.285714	0.96523	0.147146	1	1	GPI18_CRYNJ	Q5KN99_CRYNJ
molecular_function	GO:0004376	glycolipid mannosyltransferase activity	2	4	0.5	0.990028	0.0686179	1	1	GPI18_CRYNJ	Q5KJX3_CRYNJ
molecular_function	GO:0000030	mannosyltransferase activity	2	7	0.285714	0.633077	0.582302	1	1	GPI18_CRYNJ	Q5KJX3_CRYNJ
biological_process	GO:0006270	DNA replication initiation	2	14	0.142857	0.624266	0.592155	1	1	Q5KLP9_CRYNJ	Q5KL18_CRYNJ
biological_process	GO:0032007	negative regulation of TOR signaling	2	4	0.5	0.987811	0.0788892	1	1	IML1_CRYNJ	Q5KJR4_CRYNJ
biological_process	GO:0010506	regulation of autophagy	2	5	0.4	0.948249	0.16184	1	1	IML1_CRYNJ	Q5KPE7_CRYNJ
cellular_component	GO:0046540	U4/U6 x U5 tri-snRNP complex	2	22	0.0909091	0.234369	0.917375	1	1	Q5KET5_CRYNJ	Q5KM44_CRYNJ
cellular_component	GO:0005741	mitochondrial outer membrane	2	11	0.181818	0.375768	0.816166	1	1	Q5KJP2_CRYNJ	Q5KAG6_CRYNJ
biological_process	GO:0006974	cellular response to DNA damage stimulus	2	14	0.142857	0.956958	0.0618851	1	1	Q5KCG7_CRYNJ	Q5KPX3_CRYNJ
cellular_component	GO:0005779	integral component of peroxisomal membrane	2	7	0.285714	0.893085	0.35221	1	1	Q5KPN1_CRYNJ	Q5K865_CRYNJ
biological_process	GO:0016575	histone deacetylation	2	6	0.333333	0.619242	0.674075	1	1	Q5KJN5_CRYNJ	Q5KAD1_CRYNJ
biological_process	GO:0008104	protein localization	2	6	0.333333	0.999857	0.000236051	1	0.136	EXO84_CRYNJ	Q5K738_CRYNJ
cellular_component	GO:0016459	myosin complex	2	4	0.5	0.981584	0.142876	1	1	Q5KFI7_CRYNJ	Q5KHP4_CRYNJ
cellular_component	GO:0031262	Ndc80 complex	2	3	0.666667	0.994705	0.0806461	1	1	NDC80_CRYNJ	NUF2_CRYNJ
biological_process	GO:0042766	nucleosome mobilization	2	4	0.5	0.978934	0.155094	1	1	Q5K9I3_CRYNJ	Q5KE61_CRYNJ
biological_process	GO:0071931	positive regulation of transcription involved in G1/S transition of mitotic cell cycle	2	5	0.4	0.954461	0.22813	1	1	Q5K9I3_CRYNJ	Q5KHS0_CRYNJ
biological_process	GO:0006627	protein processing involved in protein targeting to mitochondrion	2	6	0.333333	0.921111	0.302751	1	1	PMIP1_CRYNJ	Q5KG73_CRYNJ
biological_process	GO:0006508	proteolysis	2	12	0.166667	0.797116	0.25388	1	1	PMIP1_CRYNJ	Q5KPH5_CRYNJ
molecular_function	GO:0008289	lipid binding	2	13	0.153846	0.99889	0.00274618	1	0.47	MMM1_CRYNJ	Q5KBP3_CRYNJ
cellular_component	GO:0032300	mismatch repair complex	2	7	0.285714	0.893085	0.35221	1	1	MSH3_CRYNJ	Q5KKM6_CRYNJ
biological_process	GO:0000710	meiotic mismatch repair	2	6	0.333333	0.921111	0.302751	1	1	MSH3_CRYNJ	Q5KNU2_CRYNJ
biological_process	GO:0006312	mitotic recombination	2	6	0.333333	0.755647	0.486272	1	1	MSH3_CRYNJ	Q5K7N9_CRYNJ
molecular_function	GO:0051864	histone H3-methyl-lysine-36 demethylase activity	2	2	1	1	0.0299629	1	1	JHD1_CRYNJ	Q5KCY3_CRYNJ
molecular_function	GO:0042162	telomeric DNA binding	2	5	0.4	0.705843	0.592462	1	1	Q5KMK5_CRYNJ	Q5KGV8_CRYNJ
molecular_function	GO:0010181	FMN binding	2	23	0.0869565	0.212347	0.927265	1	1	Q5KDH3_CRYNJ	Q5KJM0_CRYNJ
cellular_component	GO:0048471	perinuclear region of cytoplasm	2	4	0.5	0.803247	0.483429	1	1	Q5K7Q0_CRYNJ	Q5KH58_CRYNJ
cellular_component	GO:0080008	Cul4-RING E3 ubiquitin ligase complex	2	7	0.285714	0.850329	0.419723	1	1	Q5KNW2_CRYNJ	Q5KNN0_CRYNJ
biological_process	GO:0006207	'de novo' pyrimidine nucleobase biosynthetic process	2	8	0.25	0.833402	0.445715	1	1	Q5KNM2_CRYNJ	Q5KFV8_CRYNJ
cellular_component	GO:0017053	transcription repressor complex	2	6	0.333333	0.850329	0.419723	1	1	Q5K9C7_CRYNJ	Q5KD56_CRYNJ
molecular_function	GO:0003925	G protein activity	2	3	0.666667	0.994822	0.0795335	1	1	Q5KFY4_CRYNJ	Q5KC86_CRYNJ
biological_process	GO:0032220	plasma membrane fusion involved in cytogamy	2	3	0.666667	0.9939	0.0880798	1	1	PRM1_CRYNJ	A0A0S2M5S6_CRYNJ
biological_process	GO:0016310	phosphorylation	2	6	0.333333	0.994899	0.00924876	1	0.985	Q5KII9_CRYNJ	Q5K7R5_CRYNJ
biological_process	GO:0006979	response to oxidative stress	2	11	0.181818	0.376461	0.762909	1	1	Q5KNR6_CRYNJ	Q5KGD9_CRYNJ
biological_process	GO:0007020	microtubule nucleation	2	7	0.285714	0.958229	0.166598	1	1	Q5KPK5_CRYNJ	Q5KCR6_CRYNJ
molecular_function	GO:0004527	exonuclease activity	2	8	0.25	0.966432	0.0724295	1	1	REXO4_CRYNJ	Q5KIF0_CRYNJ
cellular_component	GO:0031080	nuclear pore outer ring	2	5	0.4	0.959905	0.211397	1	1	SEC13_CRYNJ	Q5KLU4_CRYNJ
cellular_component	GO:0009277	fungal-type cell wall	2	12	0.166667	0.597958	0.690553	1	1	Q5KDD1_CRYNJ	Q5K792_CRYNJ
cellular_component	GO:0005777	peroxisome	2	20	0.1	0.589042	0.565307	1	1	Q5KNV3_CRYNJ	Q5KM37_CRYNJ
cellular_component	GO:0005666	RNA polymerase III complex	2	15	0.133333	0.499089	0.765527	1	1	Q5KC33_CRYNJ	Q5KEY6_CRYNJ
cellular_component	GO:0046695	SLIK (SAGA-like) complex	2	3	0.666667	0.994705	0.0806461	1	1	Q5KDI3_CRYNJ	Q5KHI2_CRYNJ
biological_process	GO:0006367	transcription initiation from RNA polymerase II promoter	2	14	0.142857	0.454554	0.722368	1	1	Q5K8M0_CRYNJ	Q5KDR6_CRYNJ
molecular_function	GO:0035312	5'-3' exodeoxyribonuclease activity	2	3	0.666667	0.990028	0.0686179	1	1	Q5KMY2_CRYNJ	Q5KDG6_CRYNJ
biological_process	GO:0016558	protein import into peroxisome matrix	2	6	0.333333	0.977363	0.0925014	1	1	Q5KHJ8_CRYNJ	Q5K865_CRYNJ
biological_process	GO:0000079	regulation of cyclin-dependent protein serine/threonine kinase activity	2	11	0.181818	0.673972	0.625189	1	1	Q5KCP2_CRYNJ	Q5K9M3_CRYNJ
biological_process	GO:0071028	nuclear mRNA surveillance	2	10	0.2	0.813973	0.379231	1	1	Q5K9X9_CRYNJ	Q5KD98_CRYNJ
molecular_function	GO:0008519	ammonium transmembrane transporter activity	2	6	0.333333	0.931382	0.278991	1	1	Q5KPM5_CRYNJ	Q5KA34_CRYNJ
molecular_function	GO:0008139	nuclear localization sequence binding	2	7	0.285714	0.894995	0.348585	1	1	Q5KGJ7_CRYNJ	Q5KP67_CRYNJ
molecular_function	GO:0008422	beta-glucosidase activity	2	13	0.153846	0.786639	0.44719	1	1	Q5KD09_CRYNJ	Q5KN45_CRYNJ
biological_process	GO:0006073	cellular glucan metabolic process	2	8	0.25	0.488018	0.694724	1	1	Q5KD09_CRYNJ	Q5KN45_CRYNJ
cellular_component	GO:0005940	septin ring	2	7	0.285714	0.893085	0.35221	1	1	Q5KPV5_CRYNJ	Q5KLK9_CRYNJ
biological_process	GO:0016925	protein sumoylation	2	7	0.285714	0.880212	0.375936	1	1	Q5KPV5_CRYNJ	Q5K8A8_CRYNJ
biological_process	GO:0006906	vesicle fusion	2	11	0.181818	0.909061	0.20134	1	1	A0A0S2LIY7_CRYNJ	Q5K889_CRYNJ
molecular_function	GO:0051959	dynein light intermediate chain binding	2	4	0.5	0.981971	0.141038	1	1	Q5KGD6_CRYNJ	Q5KFR9_CRYNJ
biological_process	GO:0030705	cytoskeleton-dependent intracellular transport	2	4	0.5	0.993076	0.02913	1	1	Q5KGD6_CRYNJ	Q5KNG1_CRYNJ
cellular_component	GO:0000178	exosome (RNase complex)	2	6	0.333333	0.499089	0.765527	1	1	Q5KDY7_CRYNJ	Q5KIK2_CRYNJ
cellular_component	GO:0071944	cell periphery	2	10	0.2	0.87093	0.163283	1	1	Q5KFI7_CRYNJ	Q5KCU4_CRYNJ
cellular_component	GO:0030428	cell septum	2	10	0.2	0.821593	0.402042	1	1	Q5KFI7_CRYNJ	Q5KCU4_CRYNJ
molecular_function	GO:0004100	chitin synthase activity	2	9	0.222222	0.806376	0.47919	1	1	Q5KFI7_CRYNJ	Q5KCU4_CRYNJ
biological_process	GO:0018107	peptidyl-threonine phosphorylation	2	5	0.4	0.954461	0.22813	1	1	Q5KBV4_CRYNJ	Q5KB90_CRYNJ
biological_process	GO:0070816	phosphorylation of RNA polymerase II C-terminal domain	2	11	0.181818	0.565568	0.717646	1	1	Q5KAZ9_CRYNJ	Q5KCR3_CRYNJ
biological_process	GO:0045842	positive regulation of mitotic metaphase/anaphase transition	2	8	0.25	0.833402	0.445715	1	1	Q5KB55_CRYNJ	Q5KGF3_CRYNJ
biological_process	GO:0006892	post-Golgi vesicle-mediated transport	2	4	0.5	0.999931	0.000290033	1	0.151	Q5KGL7_CRYNJ	Q5KNZ7_CRYNJ
molecular_function	GO:0015095	magnesium ion transmembrane transporter activity	2	9	0.222222	0.806376	0.47919	1	1	Q5KQ98_CRYNJ	A0A0S2M5W5_CRYNJ
cellular_component	GO:0000923	equatorial microtubule organizing center	2	6	0.333333	0.930061	0.282126	1	1	Q5KPK5_CRYNJ	Q5KCR6_CRYNJ
cellular_component	GO:0000930	gamma-tubulin complex	2	6	0.333333	0.979362	0.106915	1	1	Q5KPK5_CRYNJ	Q5KCR6_CRYNJ
molecular_function	GO:0043015	gamma-tubulin binding	2	5	0.4	0.960705	0.208866	1	1	Q5KPK5_CRYNJ	Q5KCR6_CRYNJ
biological_process	GO:0051225	spindle assembly	2	6	0.333333	0.943903	0.153011	1	1	Q5KPK5_CRYNJ	Q5KCR6_CRYNJ
biological_process	GO:2000815	regulation of mRNA stability involved in response to oxidative stress	2	4	0.5	0.978934	0.155094	1	1	Q5K9X9_CRYNJ	Q5KD98_CRYNJ
molecular_function	GO:0000293	ferric-chelate reductase activity	2	7	0.285714	0.894995	0.348585	1	1	Q5KPP3_CRYNJ	Q5KBV6_CRYNJ
cellular_component	GO:0042729	DASH complex	2	9	0.222222	0.803247	0.483429	1	1	A0A0S2LI73_CRYNJ	Q5KEU6_CRYNJ
biological_process	GO:0008608	attachment of spindle microtubules to kinetochore	2	7	0.285714	0.976307	0.0737724	1	1	A0A0S2LI73_CRYNJ	Q5KEU6_CRYNJ
biological_process	GO:0031087	deadenylation-independent decapping of nuclear-transcribed mRNA	2	2	1	1	0.0334269	1	1	Q5K882_CRYNJ	Q5KAJ0_CRYNJ
molecular_function	GO:0140326	ATPase-coupled intramembrane lipid transporter activity	2	4	0.5	0.981971	0.141038	1	1	Q5KI71_CRYNJ	Q5KD67_CRYNJ
molecular_function	GO:0032549	ribonucleoside binding	2	3	0.666667	0.994822	0.0795335	1	1	Q5KIB7_CRYNJ	Q5KC33_CRYNJ
molecular_function	GO:0030234	enzyme regulator activity	2	11	0.181818	0.99998	4.90873e-05	1	0.009	Q5K9A7_CRYNJ	Q5KAJ0_CRYNJ
molecular_function	GO:0016829	lyase activity	2	11	0.181818	0.000446968	0.99987	0.026	1	Q5KB21_CRYNJ	Q5KKV0_CRYNJ
biological_process	GO:0032979	protein insertion into mitochondrial inner membrane from matrix	2	4	0.5	0.978934	0.155094	1	1	Q5K9J2_CRYNJ	Q5KK85_CRYNJ
biological_process	GO:0001080	nitrogen catabolite activation of transcription from RNA polymerase II promoter	2	4	0.5	0.978934	0.155094	1	1	Q5KN15_CRYNJ	Q5K988_CRYNJ
cellular_component	GO:0042555	MCM complex	2	6	0.333333	0.930061	0.282126	1	1	Q5KLP9_CRYNJ	Q5KQ07_CRYNJ
biological_process	GO:0006267	pre-replicative complex assembly involved in nuclear cell cycle DNA replication	2	7	0.285714	0.880212	0.375936	1	1	Q5KLP9_CRYNJ	Q5KQ07_CRYNJ
cellular_component	GO:0000795	synaptonemal complex	2	6	0.333333	0.930061	0.282126	1	1	Q5K8A8_CRYNJ	Q5KIW3_CRYNJ
biological_process	GO:0006271	DNA strand elongation involved in DNA replication	2	8	0.25	0.703155	0.511528	1	1	Q5KQ07_CRYNJ	Q5KLA8_CRYNJ
molecular_function	GO:0005052	peroxisome matrix targeting signal-1 binding	2	2	1	1	0.0299629	1	1	Q5KMB5_CRYNJ	Q5K9A1_CRYNJ
biological_process	GO:0016560	protein import into peroxisome matrix, docking	2	5	0.4	0.954461	0.22813	1	1	Q5KMB5_CRYNJ	Q5K9A1_CRYNJ
cellular_component	GO:0000221	vacuolar proton-transporting V-type ATPase, V1 domain	2	4	0.5	0.981584	0.142876	1	1	Q5KFF8_CRYNJ	Q5KJG1_CRYNJ
biological_process	GO:0019933	cAMP-mediated signaling	2	2	1	0.978934	0.155094	1	1	Q5K8X8_CRYNJ	Q5KMM5_CRYNJ
molecular_function	GO:0052742	phosphatidylinositol kinase activity	2	3	0.666667	0.994822	0.0795335	1	1	Q5KBL4_CRYNJ	Q5KM37_CRYNJ
biological_process	GO:0048015	phosphatidylinositol-mediated signaling	2	4	0.5	0.954461	0.22813	1	1	Q5KBL4_CRYNJ	Q5KM37_CRYNJ
cellular_component	GO:0044611	nuclear pore inner ring	2	3	0.666667	0.994705	0.0806461	1	1	Q5KIY7_CRYNJ	Q5KFH3_CRYNJ
biological_process	GO:0033215	reductive iron assimilation	2	8	0.25	0.833402	0.445715	1	1	Q5KPP3_CRYNJ	Q5KBV6_CRYNJ
biological_process	GO:0006998	nuclear envelope organization	2	3	0.666667	0.998969	0.0121893	1	0.996	Q5KGQ1_CRYNJ	Q5KM67_CRYNJ
cellular_component	GO:0030136	clathrin-coated vesicle	2	3	0.666667	0.997149	0.0127771	1	0.884	Q5KGN0_CRYNJ	Q5KDG1_CRYNJ
molecular_function	GO:0016791	phosphatase activity	2	13	0.153846	0.0699025	0.962406	1	1	Q5KER8_CRYNJ	Q5KGW3_CRYNJ
molecular_function	GO:0008022	protein C-terminus binding	2	3	0.666667	0.994822	0.0795335	1	1	Q5KJR9_CRYNJ	Q5K865_CRYNJ
biological_process	GO:0045893	positive regulation of transcription, DNA-templated	2	5	0.4	0.99298	0.0135084	1	0.997	Q5KLU4_CRYNJ	Q5KME6_CRYNJ
biological_process	GO:0036228	protein localization to nuclear inner membrane	2	2	1	1	0.0334269	1	1	Q5KIY7_CRYNJ	Q5KAN8_CRYNJ
biological_process	GO:0006402	mRNA catabolic process	2	2	1	0.999564	0.00115727	1	0.515	Q5KKQ4_CRYNJ	Q5KDY7_CRYNJ
biological_process	GO:0036297	interstrand cross-link repair	2	8	0.25	0.907499	0.271242	1	1	Q5K7W3_CRYNJ	Q5KDG6_CRYNJ
biological_process	GO:0043488	regulation of mRNA stability	2	4	0.5	0.999832	0.000631512	1	0.233	Q5KPH9_CRYNJ	Q5KHU8_CRYNJ
molecular_function	GO:0030276	clathrin binding	2	7	0.285714	0.993327	0.0248828	1	0.999	Q5K8L7_CRYNJ	Q5KGK6_CRYNJ
cellular_component	GO:0008275	gamma-tubulin small complex	2	4	0.5	0.981584	0.142876	1	1	Q5KPK5_CRYNJ	Q5KCR6_CRYNJ
biological_process	GO:0006654	phosphatidic acid biosynthetic process	2	8	0.25	0.833402	0.445715	1	1	Q5KMZ7_CRYNJ	Q5KHM9_CRYNJ
cellular_component	GO:1990316	Atg1/ULK1 kinase complex	2	2	1	1	0.0304118	1	1	Q5KN66_CRYNJ	Q5KHT3_CRYNJ
biological_process	GO:0000423	mitophagy	2	3	0.666667	0.9939	0.0880798	1	1	Q5KN66_CRYNJ	Q5KF21_CRYNJ
molecular_function	GO:0016208	AMP binding	2	4	0.5	0.981971	0.141038	1	1	Q5KAN4_CRYNJ	Q5KPB3_CRYNJ
molecular_function	GO:0048029	monosaccharide binding	2	4	0.5	0.705843	0.592462	1	1	Q5KAN4_CRYNJ	Q5KF71_CRYNJ
biological_process	GO:0031297	replication fork processing	2	2	1	0.99525	0.0455392	1	1	Q5K708_CRYNJ	Q5K9S0_CRYNJ
molecular_function	GO:0030983	mismatched DNA binding	2	8	0.25	0.893224	0.294157	1	1	Q5KKM6_CRYNJ	Q5KNU2_CRYNJ
cellular_component	GO:0030125	clathrin vesicle coat	2	4	0.5	0.994227	0.029307	1	0.993	Q5K8L7_CRYNJ	Q5KGK6_CRYNJ
biological_process	GO:0048280	vesicle fusion with Golgi apparatus	2	6	0.333333	0.921111	0.302751	1	1	Q5KIF5_CRYNJ	Q5KC07_CRYNJ
cellular_component	GO:0016281	eukaryotic translation initiation factor 4F complex	2	6	0.333333	0.930061	0.282126	1	1	Q5KP78_CRYNJ	Q5KP94_CRYNJ
cellular_component	GO:0005795	Golgi stack	2	3	0.666667	0.966564	0.104706	1	1	Q5KEU7_CRYNJ	Q5KC07_CRYNJ
biological_process	GO:0048211	Golgi vesicle docking	2	2	1	1	0.0334269	1	1	Q5KEU7_CRYNJ	Q5KC07_CRYNJ
biological_process	GO:0048268	clathrin coat assembly	2	3	0.666667	0.9939	0.0880798	1	1	Q5KGN0_CRYNJ	Q5KDG1_CRYNJ
biological_process	GO:0072583	clathrin-dependent endocytosis	2	6	0.333333	0.921111	0.302751	1	1	Q5KEF7_CRYNJ	Q5KDG1_CRYNJ
molecular_function	GO:0001181	RNA polymerase I general transcription initiation factor activity	2	2	1	1	0.0299629	1	1	Q5KN61_CRYNJ	Q5KI55_CRYNJ
biological_process	GO:0032147	activation of protein kinase activity	2	3	0.666667	0.954461	0.22813	1	1	Q5KHP3_CRYNJ	Q5KFY6_CRYNJ
biological_process	GO:0043408	regulation of MAPK cascade	2	3	0.666667	0.78238	0.510885	1	1	Q5KHP3_CRYNJ	Q5KFY6_CRYNJ
molecular_function	GO:0097023	fructose 6-phosphate aldolase activity	2	2	1	1	0.0299629	1	1	Q5KER8_CRYNJ	Q5KGW3_CRYNJ
molecular_function	GO:0103026	fructose-1-phosphatase activity	2	2	1	1	0.0299629	1	1	Q5KER8_CRYNJ	Q5KGW3_CRYNJ
molecular_function	GO:0051998	protein carboxyl O-methyltransferase activity	2	2	1	0.960705	0.208866	1	1	Q5KER8_CRYNJ	Q5KGW3_CRYNJ
biological_process	GO:2001020	regulation of response to DNA damage stimulus	2	2	1	0.935444	0.21762	1	1	Q5KER8_CRYNJ	Q5KGW3_CRYNJ
biological_process	GO:0046856	phosphatidylinositol dephosphorylation	2	10	0.2	0.673972	0.625189	1	1	Q5K936_CRYNJ	Q5KP89_CRYNJ
biological_process	GO:0090522	vesicle tethering involved in exocytosis	2	2	1	1	0.0334269	1	1	Q5KCN6_CRYNJ	Q5KPL0_CRYNJ
cellular_component	GO:0030139	endocytic vesicle	2	3	0.666667	0.964344	0.149671	1	1	Q5K9S2_CRYNJ	Q5KAE3_CRYNJ
cellular_component	GO:0005952	cAMP-dependent protein kinase complex	2	3	0.666667	0.994705	0.0806461	1	1	Q5KP84_CRYNJ	Q5KBC8_CRYNJ
molecular_function	GO:0004691	cAMP-dependent protein kinase activity	2	2	1	1	0.0299629	1	1	Q5KP84_CRYNJ	Q5KBC8_CRYNJ
biological_process	GO:0006302	double-strand break repair	2	6	0.333333	0.977538	0.0425019	1	1	Q5KIF0_CRYNJ	Q5K9S0_CRYNJ
biological_process	GO:0007023	post-chaperonin tubulin folding pathway	2	4	0.5	0.978934	0.155094	1	1	Q5KNM3_CRYNJ	Q5K9V4_CRYNJ
biological_process	GO:0007021	tubulin complex assembly	2	7	0.285714	0.880212	0.375936	1	1	Q5KNM3_CRYNJ	Q5K9V4_CRYNJ
molecular_function	GO:0008047	enzyme activator activity	2	5	0.4	1	1.26257e-06	1	0	Q5KAJ0_CRYNJ	Q5KCD2_CRYNJ
cellular_component	GO:0030121	AP-1 adaptor complex	2	3	0.666667	0.994705	0.0806461	1	1	Q5KEN2_CRYNJ	Q5KPQ9_CRYNJ
molecular_function	GO:0030145	manganese ion binding	2	8	0.25	0.852854	0.415731	1	1	Q5KHA6_CRYNJ	Q5K9Y7_CRYNJ
biological_process	GO:0006383	transcription by RNA polymerase III	2	7	0.285714	0.507087	0.697015	1	1	Q5KFT1_CRYNJ	Q5KEY6_CRYNJ
cellular_component	GO:0000228	nuclear chromosome	2	5	0.4	0.626734	0.494626	1	1	Q5KNA4_CRYNJ	Q5KNU2_CRYNJ
biological_process	GO:1902600	proton transmembrane transport	2	8	0.25	0.179766	0.941561	1	1	Q5KFF8_CRYNJ	Q5KGV5_CRYNJ
molecular_function	GO:0004568	chitinase activity	2	4	0.5	0.981971	0.141038	1	1	Q5KGX6_CRYNJ	Q5KB41_CRYNJ
biological_process	GO:0034613	cellular protein localization	2	7	0.285714	0.997541	0.00387953	1	0.793	Q5KLK9_CRYNJ	Q5KH13_CRYNJ
molecular_function	GO:0019888	protein phosphatase regulator activity	2	7	0.285714	0.55281	0.726132	1	1	Q5KF38_CRYNJ	Q5KJV6_CRYNJ
biological_process	GO:0030154	cell differentiation	2	3	0.666667	0.921111	0.302751	1	1	Q5K7L5_CRYNJ	Q5KA02_CRYNJ
cellular_component	GO:0000138	Golgi trans cisterna	2	2	1	1	0.0304118	1	1	Q5KQ88_CRYNJ	Q5KFC8_CRYNJ
biological_process	GO:0007032	endosome organization	2	4	0.5	0.833402	0.445715	1	1	Q5KL04_CRYNJ	Q5KF21_CRYNJ
biological_process	GO:0032012	regulation of ARF protein signal transduction	2	5	0.4	0.954461	0.22813	1	1	Q5KIP2_CRYNJ	Q5KNL7_CRYNJ
cellular_component	GO:0005667	transcription regulator complex	2	3	0.666667	0.864723	0.211858	1	1	Q5K8Y3_CRYNJ	Q5KA25_CRYNJ
biological_process	GO:0000160	phosphorelay signal transduction system	2	3	0.666667	0.998969	0.0121893	1	0.996	Q5K7R5_CRYNJ	Q5KE48_CRYNJ
biological_process	GO:0006607	NLS-bearing protein import into nucleus	2	3	0.666667	0.9939	0.0880798	1	1	Q5K887_CRYNJ	Q5KAN8_CRYNJ
biological_process	GO:0070979	protein K11-linked ubiquitination	2	4	0.5	0.978934	0.155094	1	1	Q5KB55_CRYNJ	Q5KGI0_CRYNJ
biological_process	GO:0007029	endoplasmic reticulum organization	2	3	0.666667	0.95876	0.122725	1	1	Q5KPW1_CRYNJ	Q5KAB5_CRYNJ
biological_process	GO:0000435	positive regulation of transcription from RNA polymerase II promoter by galactose	2	4	0.5	0.978934	0.155094	1	1	A0A0S2LIS7_CRYNJ	Q5KAE7_CRYNJ
biological_process	GO:0000056	ribosomal small subunit export from nucleus	2	4	0.5	0.978934	0.155094	1	1	Q5KKL9_CRYNJ	Q5KE57_CRYNJ
biological_process	GO:0051666	actin cortical patch localization	2	8	0.25	0.833402	0.445715	1	1	Q5KHT9_CRYNJ	Q5K6W7_CRYNJ
cellular_component	GO:0005637	nuclear inner membrane	2	5	0.4	0.98975	0.0699391	1	1	Q5KNI5_CRYNJ	Q5KIA3_CRYNJ
cellular_component	GO:0015630	microtubule cytoskeleton	2	8	0.25	0.999652	0.000841166	1	0.118	Q5KLK9_CRYNJ	Q5KH13_CRYNJ
biological_process	GO:0071786	endoplasmic reticulum tubular network organization	2	3	0.666667	0.9939	0.0880798	1	1	Q5KH31_CRYNJ	Q5KMT7_CRYNJ
biological_process	GO:0061025	membrane fusion	2	5	0.4	0.956309	0.0977839	1	1	Q5KC07_CRYNJ	Q5KEX0_CRYNJ
cellular_component	GO:0030897	HOPS complex	2	5	0.4	0.959905	0.211397	1	1	Q5KL04_CRYNJ	Q5KF16_CRYNJ
cellular_component	GO:0055087	Ski complex	2	2	1	1	0.0304118	1	1	Q5KBF6_CRYNJ	Q5KIU7_CRYNJ
biological_process	GO:0007091	metaphase/anaphase transition of mitotic cell cycle	2	4	0.5	0.703155	0.511528	1	1	Q5KGI0_CRYNJ	Q5KGF3_CRYNJ
biological_process	GO:0007064	mitotic sister chromatid cohesion	2	6	0.333333	0.958229	0.166598	1	1	Q5KIW3_CRYNJ	Q5KM80_CRYNJ
biological_process	GO:1990414	replication-born double-strand break repair via sister chromatid exchange	2	4	0.5	0.978934	0.155094	1	1	Q5KIW3_CRYNJ	Q5KNU5_CRYNJ
molecular_function	GO:0004523	RNA-DNA hybrid ribonuclease activity	2	3	0.666667	0.994822	0.0795335	1	1	Q5KBH4_CRYNJ	Q5KAF8_CRYNJ
biological_process	GO:0051382	kinetochore assembly	2	3	0.666667	0.9939	0.0880798	1	1	Q5KMD0_CRYNJ	Q5KCD0_CRYNJ
molecular_function	GO:0042781	3'-tRNA processing endoribonuclease activity	2	3	0.666667	0.994822	0.0795335	1	1	Q5KFZ1_CRYNJ	Q5KAS5_CRYNJ
biological_process	GO:0000147	actin cortical patch assembly	2	2	1	1	0.0334269	1	1	Q5KHT9_CRYNJ	Q5KDK5_CRYNJ
biological_process	GO:0006513	protein monoubiquitination	2	5	0.4	0.975643	0.119788	1	1	Q5KKV5_CRYNJ	Q5K865_CRYNJ
biological_process	GO:0032488	Cdc42 protein signal transduction	2	2	1	1	0.0334269	1	1	Q5KFY4_CRYNJ	Q5KC86_CRYNJ
biological_process	GO:0030031	cell projection assembly	2	2	1	0.978934	0.155094	1	1	Q5KFY4_CRYNJ	Q5KC86_CRYNJ
biological_process	GO:0007039	protein catabolic process in the vacuole	2	2	1	1	0.0334269	1	1	Q5KFD6_CRYNJ	Q5KFD7_CRYNJ
biological_process	GO:0044396	actin cortical patch organization	2	7	0.285714	0.958229	0.166598	1	1	Q5KDK5_CRYNJ	Q5KFA7_CRYNJ
biological_process	GO:0051293	establishment of spindle localization	2	2	1	0.987811	0.0788892	1	1	Q5KNR7_CRYNJ	Q5KFR9_CRYNJ
biological_process	GO:0015074	DNA integration	2	3	0.666667	0.978934	0.155094	1	1	Q5KF44_CRYNJ	Q5K8X3_CRYNJ
molecular_function	GO:0005034	osmosensor activity	2	2	1	1	0.0299629	1	1	A0A0S2LIK8_CRYNJ	Q5KHT7_CRYNJ
biological_process	GO:0007232	osmosensory signaling pathway via Sho1 osmosensor	2	2	1	1	0.0334269	1	1	A0A0S2LIK8_CRYNJ	Q5KHT7_CRYNJ
molecular_function	GO:0000156	phosphorelay response regulator activity	2	3	0.666667	0.994822	0.0795335	1	1	Q5K7E2_CRYNJ	Q5KCV4_CRYNJ
cellular_component	GO:0008024	cyclin/CDK positive transcription elongation factor complex	2	3	0.666667	0.981584	0.142876	1	1	Q5KAZ9_CRYNJ	Q5KCR3_CRYNJ
cellular_component	GO:0030286	dynein complex	2	3	0.666667	0.959905	0.211397	1	1	Q5KIT6_CRYNJ	Q5KFR9_CRYNJ
cellular_component	GO:0000214	tRNA-intron endonuclease complex	2	4	0.5	0.981584	0.142876	1	1	Q5KKV0_CRYNJ	Q5KJP3_CRYNJ
biological_process	GO:0000379	tRNA-type intron splice site recognition and cleavage	2	4	0.5	0.978934	0.155094	1	1	Q5KKV0_CRYNJ	Q5KJP3_CRYNJ
cellular_component	GO:0071782	endoplasmic reticulum tubular network	2	2	1	0.989158	0.0555067	1	1	Q5KH31_CRYNJ	Q5KMT7_CRYNJ
molecular_function	GO:0005049	nuclear export signal receptor activity	2	2	1	1	0.0299629	1	1	Q5KKR7_CRYNJ	Q5KE57_CRYNJ
biological_process	GO:0072684	mitochondrial tRNA 3'-trailer cleavage, endonucleolytic	2	2	1	1	0.0334269	1	1	Q5KFZ1_CRYNJ	Q5KAS5_CRYNJ
molecular_function	GO:0000213	tRNA-intron endonuclease activity	2	2	1	1	0.0299629	1	1	Q5KKV0_CRYNJ	Q5KJP3_CRYNJ
cellular_component	GO:1990072	TRAPPIII protein complex	2	3	0.666667	0.994705	0.0806461	1	1	Q5KKW5_CRYNJ	Q5KMH2_CRYNJ
biological_process	GO:0006352	DNA-templated transcription, initiation	2	6	0.333333	0.673122	0.471073	1	1	Q5K957_CRYNJ	Q5KFT1_CRYNJ
molecular_function	GO:0000014	single-stranded DNA endodeoxyribonuclease activity	2	4	0.5	0.981971	0.141038	1	1	Q5KHA6_CRYNJ	Q5KCP8_CRYNJ
cellular_component	GO:0048476	Holliday junction resolvase complex	2	2	1	1	0.0304118	1	1	Q5K9S0_CRYNJ	Q5KLT6_CRYNJ
biological_process	GO:0016242	negative regulation of macroautophagy	2	3	0.666667	0.9939	0.0880798	1	1	Q5KEY7_CRYNJ	Q5K8Y1_CRYNJ
biological_process	GO:0038202	TORC1 signaling	2	3	0.666667	0.998969	0.0121893	1	0.996	Q5KEY7_CRYNJ	Q5K8Y1_CRYNJ
cellular_component	GO:1990334	Bfa1-Bub2 complex	2	2	1	1	0.0304118	1	1	Q5K7A5_CRYNJ	Q5KCE5_CRYNJ
molecular_function	GO:0005546	phosphatidylinositol-4,5-bisphosphate binding	2	3	0.666667	0.994822	0.0795335	1	1	Q5K9I2_CRYNJ	Q5KDG1_CRYNJ
cellular_component	GO:0030134	COPII-coated ER to Golgi transport vesicle	1	14	0.0714286	0.930948	0.15376	1	1	Q5KDT0_CRYNJ
molecular_function	GO:0043495	protein-membrane adaptor activity	1	2	0.5	0.970037	0.316433	1	1	Q5KM67_CRYNJ
biological_process	GO:0007059	chromosome segregation	1	10	0.1	0.960762	0.067483	1	1	Q5KC02_CRYNJ
biological_process	GO:1902969	mitotic DNA replication	1	2	0.5	0.755647	0.486272	1	1	Q5KLP9_CRYNJ
cellular_component	GO:0034455	t-UTP complex	1	3	0.333333	0.919354	0.437521	1	1	UTP10_CRYNJ
molecular_function	GO:0046975	histone methyltransferase activity (H3-K36 specific)	1	1	1	1	0.173198	1	1	SET2_CRYNJ
biological_process	GO:0032259	methylation	1	23	0.0434783	0.00025561	0.999956	0.043	1	Q5KCX8_CRYNJ
cellular_component	GO:0008023	transcription elongation factor complex	1	5	0.2	0.854885	0.298468	1	1	Q5KGG9_CRYNJ
molecular_function	GO:0031491	nucleosome binding	1	6	0.166667	0.52081	0.819773	1	1	Q5KEH4_CRYNJ
biological_process	GO:0050684	regulation of mRNA processing	1	2	0.5	0.728758	0.570796	1	1	Q5KG30_CRYNJ
biological_process	GO:0006325	chromatin organization	1	9	0.111111	0.640595	0.448976	1	1	EAF1_CRYNJ
biological_process	GO:1902975	mitotic DNA replication initiation	1	5	0.2	0.697249	0.702743	1	1	Q5KQ07_CRYNJ
molecular_function	GO:0030620	U2 snRNA binding	1	3	0.333333	0.920466	0.434883	1	1	Q5KPW2_CRYNJ
molecular_function	GO:0043138	3'-5' DNA helicase activity	1	8	0.125	0.584269	0.78193	1	1	RUVB1_CRYNJ
molecular_function	GO:0008186	ATP-dependent activity, acting on RNA	1	4	0.25	0.858962	0.532831	1	1	RRP3_CRYNJ
biological_process	GO:0007007	inner mitochondrial membrane organization	1	3	0.333333	0.325925	0.91183	1	1	SHE9_CRYNJ
cellular_component	GO:0005685	U1 snRNP	1	12	0.0833333	0.353833	0.900171	1	1	Q5KM44_CRYNJ
molecular_function	GO:0030619	U1 snRNA binding	1	4	0.25	0.858962	0.532831	1	1	Q5KPW2_CRYNJ
molecular_function	GO:0008526	phosphatidylinositol transfer activity	1	2	0.5	0.970037	0.316433	1	1	SFH5_CRYNJ
biological_process	GO:0017157	regulation of exocytosis	1	3	0.333333	0.844906	0.554488	1	1	SFH5_CRYNJ
molecular_function	GO:0016818	hydrolase activity, acting on acid anhydrides, in phosphorus-containing anhydrides	1	3	0.333333	0.716263	0.355768	1	1	Q5K8L9_CRYNJ
cellular_component	GO:0005788	endoplasmic reticulum lumen	1	11	0.0909091	0.403122	0.879004	1	1	Q5KJF9_CRYNJ
cellular_component	GO:0071006	U2-type catalytic step 1 spliceosome	1	4	0.25	0.857124	0.535736	1	1	SLT11_CRYNJ
cellular_component	GO:0071007	U2-type catalytic step 2 spliceosome	1	5	0.2	0.788603	0.61682	1	1	SLT11_CRYNJ
molecular_function	GO:0036002	pre-mRNA binding	1	2	0.5	0.806376	0.47919	1	1	SLT11_CRYNJ
biological_process	GO:0008380	RNA splicing	1	13	0.0769231	0.414873	0.675815	1	1	SLT11_CRYNJ
molecular_function	GO:0016151	nickel cation binding	1	4	0.25	0.858962	0.532831	1	1	Q5KIH8_CRYNJ
cellular_component	GO:0030687	preribosome, large subunit precursor	1	26	0.0384615	0.0374276	0.994455	0.924	1	Q5KAK5_CRYNJ
biological_process	GO:0000466	maturation of 5.8S rRNA from tricistronic rRNA transcript (SSU-rRNA, 5.8S rRNA, LSU-rRNA)	1	7	0.142857	0.507087	0.697015	1	1	Q5KJ67_CRYNJ
biological_process	GO:0006541	glutamine metabolic process	1	12	0.0833333	0.209866	0.95202	1	1	Q5KNM2_CRYNJ
molecular_function	GO:0008757	S-adenosylmethionine-dependent methyltransferase activity	1	5	0.2	0.0239412	0.991539	0.911	1	Q5KNA5_CRYNJ
biological_process	GO:0031123	RNA 3'-end processing	1	4	0.25	0.280805	0.841843	1	1	Q5KHN6_CRYNJ
biological_process	GO:0000076	DNA replication checkpoint signaling	1	4	0.25	0.673972	0.625189	1	1	Q5KH95_CRYNJ
biological_process	GO:0043111	replication fork arrest	1	3	0.333333	0.91192	0.454639	1	1	MSH3_CRYNJ
biological_process	GO:0098789	pre-mRNA cleavage required for polyadenylation	1	4	0.25	0.844906	0.554488	1	1	Q5KC60_CRYNJ
cellular_component	GO:0016363	nuclear matrix	1	2	0.5	0.969588	0.318563	1	1	XPOT_CRYNJ
biological_process	GO:0071528	tRNA re-export from nucleus	1	1	1	1	0.18294	1	1	XPOT_CRYNJ
cellular_component	GO:0005847	mRNA cleavage and polyadenylation specificity factor complex	1	8	0.125	0.580277	0.784631	1	1	Q5KC60_CRYNJ
molecular_function	GO:0008409	5'-3' exonuclease activity	1	5	0.2	0.958032	0.139181	1	1	Q5KMK8_CRYNJ
molecular_function	GO:0004521	endoribonuclease activity	1	8	0.125	0.980377	0.0539352	1	1	Q5KMH4_CRYNJ
cellular_component	GO:0022627	cytosolic small ribosomal subunit	1	29	0.0344828	0.0270539	0.996232	0.85	1	Q5KIJ0_CRYNJ
biological_process	GO:0007035	vacuolar acidification	1	7	0.142857	0.624064	0.757211	1	1	Q5K9F2_CRYNJ
cellular_component	GO:0005654	nucleoplasm	1	18	0.0555556	0.202232	0.855898	1	1	Q5KAK5_CRYNJ
molecular_function	GO:0008168	methyltransferase activity	1	20	0.05	0.0275034	0.987494	0.939	1	Q5KCX8_CRYNJ
cellular_component	GO:0070390	transcription export complex 2	1	4	0.25	0.857124	0.535736	1	1	A0A0S2LIB5_CRYNJ
molecular_function	GO:0003713	transcription coactivator activity	1	14	0.0714286	0.273868	0.930559	1	1	Q5KME6_CRYNJ
biological_process	GO:0016578	histone deubiquitination	1	4	0.25	0.844906	0.554488	1	1	Q5KH15_CRYNJ
cellular_component	GO:0000791	euchromatin	1	2	0.5	0.788603	0.61682	1	1	SSN3_CRYNJ
cellular_component	GO:1990304	MUB1-RAD6-UBR2 ubiquitin ligase complex	1	2	0.5	0.969588	0.318563	1	1	Q5KDZ2_CRYNJ
molecular_function	GO:0070628	proteasome binding	1	7	0.142857	0.651415	0.736155	1	1	Q5KFZ3_CRYNJ
molecular_function	GO:0061631	ubiquitin conjugating enzyme activity	1	16	0.0625	0.206969	0.9526	1	1	Q5K8G0_CRYNJ
biological_process	GO:0042276	error-prone translesion synthesis	1	7	0.142857	0.624064	0.757211	1	1	Q5KLX6_CRYNJ
biological_process	GO:0010390	histone monoubiquitination	1	2	0.5	0.966573	0.332453	1	1	BRE1_CRYNJ
biological_process	GO:0042138	meiotic DNA double-strand break formation	1	3	0.333333	0.844906	0.554488	1	1	Q5KHA6_CRYNJ
biological_process	GO:0071596	ubiquitin-dependent protein catabolic process via the N-end rule pathway	1	2	0.5	0.966573	0.332453	1	1	Q5KGG9_CRYNJ
molecular_function	GO:0080025	phosphatidylinositol-3,5-bisphosphate binding	1	4	0.25	0.858962	0.532831	1	1	Q5KGN0_CRYNJ
molecular_function	GO:0005507	copper ion binding	1	13	0.0769231	0.273868	0.930559	1	1	Q5KEB2_CRYNJ
biological_process	GO:0030001	metal ion transport	1	2	0.5	0.469717	0.72733	1	1	Q5K7Q0_CRYNJ
cellular_component	GO:0005776	autophagosome	1	3	0.333333	0.98975	0.0699391	1	1	Q5K7B8_CRYNJ
biological_process	GO:0044805	late nucleophagy	1	4	0.25	0.844906	0.554488	1	1	ATG2_CRYNJ
molecular_function	GO:0009055	electron transfer activity	1	13	0.0769231	0.0202855	0.997314	0.861	1	DRE2_CRYNJ
molecular_function	GO:0050660	flavin adenine dinucleotide binding	1	35	0.0285714	0.00212053	0.999663	0.122	1	Q5KDH3_CRYNJ
biological_process	GO:0006488	dolichol-linked oligosaccharide biosynthetic process	1	5	0.2	0.697249	0.702743	1	1	Q5KMD5_CRYNJ
biological_process	GO:0042594	response to starvation	1	2	0.5	0.935253	0.133979	1	1	Q5KKI8_CRYNJ
biological_process	GO:0016572	histone phosphorylation	1	1	1	1	0.18294	1	1	ATM_CRYNJ
biological_process	GO:1904262	negative regulation of TORC1 signaling	1	1	1	1	0.18294	1	1	ATM_CRYNJ
biological_process	GO:0006297	nucleotide-excision repair, DNA gap filling	1	4	0.25	0.844906	0.554488	1	1	Q5KLA8_CRYNJ
biological_process	GO:0006526	arginine biosynthetic process	1	8	0.125	0.374811	0.892017	1	1	Q5KJ46_CRYNJ
cellular_component	GO:0000421	autophagosome membrane	1	2	0.5	0.969588	0.318563	1	1	Q5K9V1_CRYNJ
cellular_component	GO:0031410	cytoplasmic vesicle	1	12	0.0833333	0.998686	0.0024528	1	0.277	Q5KKW5_CRYNJ
molecular_function	GO:0004620	phospholipase activity	1	4	0.25	0.746173	0.495531	1	1	Q5KF51_CRYNJ
molecular_function	GO:0004806	triglyceride lipase activity	1	13	0.0769231	0.313717	0.915957	1	1	PLPL_CRYNJ
biological_process	GO:0071555	cell wall organization	1	8	0.125	0.119133	0.951412	1	1	Q5K792_CRYNJ
cellular_component	GO:0015629	actin cytoskeleton	1	3	0.333333	0.93104	0.13135	1	1	Q5KHP4_CRYNJ
biological_process	GO:0030042	actin filament depolymerization	1	3	0.333333	0.697249	0.702743	1	1	Q5KLZ3_CRYNJ
biological_process	GO:0006414	translational elongation	1	10	0.1	0.302985	0.86234	1	1	Q5K8A4_CRYNJ
biological_process	GO:0045048	protein insertion into ER membrane	1	2	0.5	0.91192	0.454639	1	1	Q5KNH1_CRYNJ
molecular_function	GO:0019706	protein-cysteine S-palmitoyltransferase activity	1	7	0.142857	0.651415	0.736155	1	1	Q5KBC3_CRYNJ
molecular_function	GO:0008234	cysteine-type peptidase activity	1	4	0.25	0.99473	0.0145725	1	0.976	MCA1_CRYNJ
cellular_component	GO:0005774	vacuolar membrane	1	15	0.0666667	0.271869	0.819224	1	1	Q5KHT3_CRYNJ
biological_process	GO:0071033	nuclear mRNA surveillance	1	2	0.5	NA	NA	NA	NA	A0A0S2LIB5_CRYNJ
biological_process	GO:0000973	posttranscriptional tethering of RNA polymerase II gene DNA at nuclear periphery	1	3	0.333333	0.91192	0.454639	1	1	A0A0S2LIB5_CRYNJ
biological_process	GO:0006744	ubiquinone biosynthetic process	1	10	0.1	0.282354	0.928012	1	1	Q5KBQ7_CRYNJ
molecular_function	GO:0008061	chitin binding	1	5	0.2	0.791134	0.613822	1	1	Q5KB41_CRYNJ
molecular_function	GO:0016779	nucleotidyltransferase activity	1	12	0.0833333	0.371778	0.74214	1	1	Q5KHN6_CRYNJ
biological_process	GO:0002098	tRNA wobble uridine modification	1	10	0.1	0.209866	0.95202	1	1	Q5KC85_CRYNJ
molecular_function	GO:0045145	single-stranded DNA 5'-3' exodeoxyribonuclease activity	1	2	0.5	0.970037	0.316433	1	1	Q5K7W3_CRYNJ
biological_process	GO:0006284	base-excision repair	1	11	0.0909091	0.263057	0.904292	1	1	Q5KB21_CRYNJ
cellular_component	GO:0031533	mRNA cap methyltransferase complex	1	2	0.5	0.969588	0.318563	1	1	Q5KMM9_CRYNJ
biological_process	GO:0006370	7-methylguanosine mRNA capping	1	4	0.25	0.77187	0.636077	1	1	Q5KMM9_CRYNJ
molecular_function	GO:0051537	2 iron, 2 sulfur cluster binding	1	17	0.0588235	0.179263	0.960842	1	1	DRE2_CRYNJ
molecular_function	GO:0004518	nuclease activity	1	5	0.2	0.997792	0.00482711	1	0.689	A0A0S2LIL7_CRYNJ
biological_process	GO:0090305	nucleic acid phosphodiester bond hydrolysis	1	3	0.333333	0.839296	0.252382	1	1	Q5KLX6_CRYNJ
molecular_function	GO:0051731	polynucleotide 5'-hydroxyl-kinase activity	1	2	0.5	0.920466	0.434883	1	1	GRC3_CRYNJ
biological_process	GO:0006388	tRNA splicing, via endonucleolytic cleavage and ligation	1	3	0.333333	0.975643	0.119788	1	1	Q5KIA3_CRYNJ
cellular_component	GO:0034399	nuclear periphery	1	13	0.0769231	0.499089	0.765527	1	1	Q5KB55_CRYNJ
cellular_component	GO:0016282	eukaryotic 43S preinitiation complex	1	17	0.0588235	0.175805	0.961862	1	1	EIF3F_CRYNJ
cellular_component	GO:0033290	eukaryotic 48S preinitiation complex	1	16	0.0625	0.203272	0.953764	1	1	EIF3F_CRYNJ
cellular_component	GO:0071540	eukaryotic translation initiation factor 3 complex, eIF3e	1	5	0.2	0.788603	0.61682	1	1	EIF3F_CRYNJ
cellular_component	GO:0071541	eukaryotic translation initiation factor 3 complex, eIF3m	1	5	0.2	0.788603	0.61682	1	1	EIF3F_CRYNJ
molecular_function	GO:0031369	translation initiation factor binding	1	10	0.1	0.407538	0.876915	1	1	EIF3F_CRYNJ
biological_process	GO:0001732	formation of cytoplasmic translation initiation complex	1	16	0.0625	0.180175	0.960833	1	1	EIF3F_CRYNJ
biological_process	GO:0006413	translational initiation	1	10	0.1	0.166362	0.927377	1	1	EIF3F_CRYNJ
biological_process	GO:0002183	cytoplasmic translational initiation	1	6	0.166667	0.244677	0.895529	1	1	IF4A_CRYNJ
biological_process	GO:0006417	regulation of translation	1	7	0.142857	0.990253	0.0203091	1	1	DHH1_CRYNJ
molecular_function	GO:0090560	2-(3-amino-3-carboxypropyl)histidine synthase activity	1	2	0.5	0.970037	0.316433	1	1	DPH2_CRYNJ
molecular_function	GO:0019784	NEDD8-specific protease activity	1	2	0.5	0.970037	0.316433	1	1	CSN5_CRYNJ
molecular_function	GO:0008198	ferrous iron binding	1	6	0.166667	0.721009	0.680788	1	1	Q5KMM1_CRYNJ
molecular_function	GO:0043022	ribosome binding	1	17	0.0588235	0.133637	0.973279	1	1	Q5K8A5_CRYNJ
biological_process	GO:0006446	regulation of translational initiation	1	4	0.25	0.554285	0.80171	1	1	Q5KIV7_CRYNJ
biological_process	GO:0006334	nucleosome assembly	1	8	0.125	0.325925	0.91183	1	1	Q5KNC5_CRYNJ
cellular_component	GO:0005881	cytoplasmic microtubule	1	6	0.166667	0.64779	0.739017	1	1	Q5KFR9_CRYNJ
cellular_component	GO:0005875	microtubule associated complex	1	2	0.5	0.994302	0.0200007	1	0.972	Q5KIT6_CRYNJ
molecular_function	GO:0051010	microtubule plus-end binding	1	5	0.2	0.791134	0.613822	1	1	Q5KIT6_CRYNJ
biological_process	GO:0000132	establishment of mitotic spindle orientation	1	3	0.333333	0.91192	0.454639	1	1	Q5KIT6_CRYNJ
biological_process	GO:0007097	nuclear migration	1	3	0.333333	0.958229	0.166598	1	1	Q5KFR9_CRYNJ
cellular_component	GO:0031501	mannosyltransferase complex	1	1	1	0.753255	0.5426	1	1	GPI18_CRYNJ
biological_process	GO:0070125	mitochondrial translational elongation	1	4	0.25	0.844906	0.554488	1	1	Q5K8A4_CRYNJ
molecular_function	GO:0004017	adenylate kinase activity	1	4	0.25	0.858962	0.532831	1	1	Q5KFV8_CRYNJ
cellular_component	GO:0097042	extrinsic component of fungal-type vacuolar membrane	1	3	0.333333	0.919354	0.437521	1	1	IML1_CRYNJ
cellular_component	GO:1990130	GATOR1 complex	1	3	0.333333	0.919354	0.437521	1	1	IML1_CRYNJ
biological_process	GO:0034198	cellular response to amino acid starvation	1	5	0.2	0.697249	0.702743	1	1	IML1_CRYNJ
cellular_component	GO:0070847	core mediator complex	1	7	0.142857	0.64779	0.739017	1	1	MED4_CRYNJ
cellular_component	GO:0033565	ESCRT-0 complex	1	1	1	1	0.174487	1	1	HSE1_CRYNJ
cellular_component	GO:0032865	ERMES complex	1	4	0.25	0.857124	0.535736	1	1	MMM1_CRYNJ
biological_process	GO:0000002	mitochondrial genome maintenance	1	14	0.0714286	0.333901	0.868144	1	1	MMM1_CRYNJ
biological_process	GO:0070096	mitochondrial outer membrane translocase complex assembly	1	4	0.25	0.844906	0.554488	1	1	MMM1_CRYNJ
biological_process	GO:1990456	mitochondrion-endoplasmic reticulum membrane tethering	1	4	0.25	0.844906	0.554488	1	1	MMM1_CRYNJ
biological_process	GO:0015914	phospholipid transport	1	6	0.166667	0.928163	0.201842	1	1	MMM1_CRYNJ
biological_process	GO:0045040	protein insertion into mitochondrial outer membrane	1	6	0.166667	0.697249	0.702743	1	1	MMM1_CRYNJ
molecular_function	GO:0071949	FAD binding	1	23	0.0434783	0.0727353	0.987565	1	1	Q5KEV6_CRYNJ
biological_process	GO:0019674	NAD metabolic process	1	4	0.25	0.833402	0.445715	1	1	Q5KBJ5_CRYNJ
biological_process	GO:0045292	mRNA cis splicing, via spliceosome	1	10	0.1	0.374811	0.892017	1	1	Q5K7B3_CRYNJ
biological_process	GO:0016559	peroxisome fission	1	6	0.166667	0.697249	0.702743	1	1	Q5KPN1_CRYNJ
biological_process	GO:0006261	DNA-dependent DNA replication	1	11	0.0909091	0.748034	0.363088	1	1	Q5KCD2_CRYNJ
cellular_component	GO:0030133	transport vesicle	1	1	1	0.999538	0.0021142	1	0.267	EXO84_CRYNJ
molecular_function	GO:0051536	iron-sulfur cluster binding	1	6	0.166667	0.079725	0.969633	1	1	Q5KHR6_CRYNJ
cellular_component	GO:0031982	vesicle	1	3	0.333333	0.998948	0.00197526	1	0.257	Q5KHP4_CRYNJ
molecular_function	GO:0000146	microfilament motor activity	1	2	0.5	0.970037	0.316433	1	1	Q5KHP4_CRYNJ
biological_process	GO:0030050	vesicle transport along actin filament	1	2	0.5	0.966573	0.332453	1	1	Q5KHP4_CRYNJ
molecular_function	GO:0000175	3'-5'-exoribonuclease activity	1	10	0.1	0.358209	0.89829	1	1	Q5KDY7_CRYNJ
biological_process	GO:0001731	formation of translation preinitiation complex	1	10	0.1	0.429204	0.86776	1	1	Q5K9Z0_CRYNJ
molecular_function	GO:0071885	N-terminal protein N-methyltransferase activity	1	2	0.5	0.970037	0.316433	1	1	EFM7_CRYNJ
molecular_function	GO:0016279	protein-lysine N-methyltransferase activity	1	9	0.111111	0.661743	0.585239	1	1	EFM7_CRYNJ
biological_process	GO:0018013	N-terminal peptidyl-glycine methylation	1	1	1	1	0.18294	1	1	EFM7_CRYNJ
biological_process	GO:0018027	peptidyl-lysine dimethylation	1	2	0.5	0.966573	0.332453	1	1	EFM7_CRYNJ
cellular_component	GO:0030688	preribosome, small subunit precursor	1	11	0.0909091	0.309447	0.91764	1	1	Q5KKL9_CRYNJ
biological_process	GO:0000480	endonucleolytic cleavage in 5'-ETS of tricistronic rRNA transcript (SSU-rRNA, 5.8S rRNA, LSU-rRNA)	1	5	0.2	0.77187	0.636077	1	1	Q5KKL9_CRYNJ
biological_process	GO:0000447	endonucleolytic cleavage in ITS1 to separate SSU-rRNA from 5.8S rRNA and LSU-rRNA from tricistronic rRNA transcript (SSU-rRNA, 5.8S rRNA, LSU-rRNA)	1	8	0.125	0.554285	0.80171	1	1	Q5KKL9_CRYNJ
biological_process	GO:0000472	endonucleolytic cleavage to generate mature 5'-end of SSU-rRNA from (SSU-rRNA, 5.8S rRNA, LSU-rRNA)	1	5	0.2	0.77187	0.636077	1	1	Q5KKL9_CRYNJ
molecular_function	GO:0032934	sterol binding	1	7	0.142857	0.651415	0.736155	1	1	Q5KGD8_CRYNJ
biological_process	GO:0032446	protein modification by small protein conjugation	1	5	0.2	0.631148	0.482425	1	1	Q5KPX3_CRYNJ
biological_process	GO:0000448	cleavage in ITS2 between 5.8S rRNA and LSU-rRNA of tricistronic rRNA transcript (SSU-rRNA, 5.8S rRNA, LSU-rRNA)	1	1	1	1	0.18294	1	1	GRC3_CRYNJ
biological_process	GO:0043618	regulation of transcription from RNA polymerase II promoter in response to stress	1	2	0.5	0.697249	0.702743	1	1	Q5KCG7_CRYNJ
biological_process	GO:0019441	tryptophan catabolic process to kynurenine	1	3	0.333333	0.91192	0.454639	1	1	Q5KQ99_CRYNJ
molecular_function	GO:0031490	chromatin DNA binding	1	5	0.2	0.651415	0.736155	1	1	Q5K9C7_CRYNJ
biological_process	GO:0006518	peptide metabolic process	1	2	0.5	0.000246601	0.999873	0.039	1	PMIP1_CRYNJ
biological_process	GO:0051383	kinetochore organization	1	1	1	0.998888	0.0210658	1	1	NUF2_CRYNJ
biological_process	GO:0045132	meiotic chromosome segregation	1	3	0.333333	0.998763	0.00533055	1	0.904	NUF2_CRYNJ
cellular_component	GO:0032302	MutSbeta complex	1	2	0.5	0.969588	0.318563	1	1	MSH3_CRYNJ
molecular_function	GO:0032135	DNA insertion or deletion binding	1	1	1	0.970037	0.316433	1	1	MSH3_CRYNJ
biological_process	GO:0043570	maintenance of DNA repeat elements	1	3	0.333333	0.77187	0.636077	1	1	MSH3_CRYNJ
biological_process	GO:0051096	positive regulation of helicase activity	1	1	1	1	0.18294	1	1	MSH3_CRYNJ
biological_process	GO:0000735	removal of nonhomologous ends	1	1	1	1	0.18294	1	1	MSH3_CRYNJ
biological_process	GO:0051403	stress-activated MAPK cascade	1	2	0.5	0.844906	0.554488	1	1	Q5K8I5_CRYNJ
molecular_function	GO:0003730	mRNA 3'-UTR binding	1	2	0.5	0.858962	0.532831	1	1	Q5KLL2_CRYNJ
molecular_function	GO:0008143	poly(A) binding	1	3	0.333333	0.920466	0.434883	1	1	Q5KPH9_CRYNJ
cellular_component	GO:0000159	protein phosphatase type 2A complex	1	5	0.2	0.788603	0.61682	1	1	Q5KF38_CRYNJ
cellular_component	GO:0043564	Ku70:Ku80 complex	1	2	0.5	0.969588	0.318563	1	1	Q5KMK5_CRYNJ
biological_process	GO:0071480	cellular response to gamma radiation	1	2	0.5	0.966573	0.332453	1	1	Q5KMK5_CRYNJ
biological_process	GO:0071481	cellular response to X-ray	1	2	0.5	0.966573	0.332453	1	1	Q5KMK5_CRYNJ
molecular_function	GO:0008301	DNA binding, bending	1	5	0.2	0.791134	0.613822	1	1	Q5KP41_CRYNJ
molecular_function	GO:0016709	oxidoreductase activity, acting on paired donors, with incorporation or reduction of molecular oxygen, NAD(P)H as one donor, and incorporation of one atom of oxygen	1	5	0.2	0.358209	0.89829	1	1	Q5KDH3_CRYNJ
molecular_function	GO:0005506	iron ion binding	1	24	0.0416667	0.0869543	0.976121	1	1	Q5KF50_CRYNJ
molecular_function	GO:0004622	lysophospholipase activity	1	2	0.5	0.970037	0.316433	1	1	NTE1_CRYNJ
molecular_function	GO:0102545	phosphatidyl phospholipase B activity	1	2	0.5	0.970037	0.316433	1	1	NTE1_CRYNJ
biological_process	GO:0046470	phosphatidylcholine metabolic process	1	1	1	0.844906	0.554488	1	1	NTE1_CRYNJ
biological_process	GO:0044205	'de novo' UMP biosynthetic process	1	5	0.2	0.77187	0.636077	1	1	Q5KNM2_CRYNJ
molecular_function	GO:0004309	exopolyphosphatase activity	1	2	0.5	0.970037	0.316433	1	1	Q5KBN5_CRYNJ
biological_process	GO:0006798	polyphosphate catabolic process	1	2	0.5	0.966573	0.332453	1	1	Q5KBN5_CRYNJ
biological_process	GO:0006915	apoptotic process	1	5	0.2	0.619242	0.674075	1	1	MCA1_CRYNJ
cellular_component	GO:0000931	gamma-tubulin large complex	1	1	1	1	0.174487	1	1	MZT1_CRYNJ
cellular_component	GO:0031021	interphase microtubule organizing center	1	2	0.5	0.969588	0.318563	1	1	MZT1_CRYNJ
biological_process	GO:0033566	gamma-tubulin complex localization	1	1	1	1	0.18294	1	1	MZT1_CRYNJ
biological_process	GO:0051415	microtubule nucleation by interphase microtubule organizing center	1	1	1	1	0.18294	1	1	MZT1_CRYNJ
molecular_function	GO:0004198	calcium-dependent cysteine-type endopeptidase activity	1	4	0.25	0.858962	0.532831	1	1	A0A0S2LIG8_CRYNJ
biological_process	GO:0000226	microtubule cytoskeleton organization	1	13	0.0769231	0.966896	0.0643745	1	1	Q5K9V4_CRYNJ
biological_process	GO:0032958	inositol phosphate biosynthetic process	1	5	0.2	0.77187	0.636077	1	1	Q5KJW9_CRYNJ
biological_process	GO:0006189	'de novo' IMP biosynthetic process	1	9	0.111111	0.489115	0.838063	1	1	Q5KK61_CRYNJ
biological_process	GO:0006094	gluconeogenesis	1	8	0.125	0.728758	0.570796	1	1	Q5KFT2_CRYNJ
biological_process	GO:0006099	tricarboxylic acid cycle	1	22	0.0454545	0.0689895	0.988425	1	1	Q5KE15_CRYNJ
cellular_component	GO:0005771	multivesicular body	1	8	0.125	0.4574	0.853357	1	1	Q5KFB6_CRYNJ
biological_process	GO:0032511	late endosome to vacuole transport via multivesicular body sorting pathway	1	6	0.166667	0.926228	0.186027	1	1	Q5KFB6_CRYNJ
biological_process	GO:0006900	vesicle budding from membrane	1	4	0.25	0.943903	0.153011	1	1	Q5KDG1_CRYNJ
biological_process	GO:0032456	endocytic recycling	1	4	0.25	0.954461	0.22813	1	1	Q5KKF4_CRYNJ
cellular_component	GO:0071011	precatalytic spliceosome	1	17	0.0588235	0.175805	0.961862	1	1	Q5KM44_CRYNJ
biological_process	GO:0010499	proteasomal ubiquitin-independent protein catabolic process	1	15	0.0666667	0.209866	0.95202	1	1	Q5KFZ3_CRYNJ
biological_process	GO:0018230	peptidyl-L-cysteine S-palmitoylation	1	7	0.142857	0.624064	0.757211	1	1	Q5KBC3_CRYNJ
biological_process	GO:0070863	positive regulation of protein exit from endoplasmic reticulum	1	2	0.5	0.966573	0.332453	1	1	Q5KPW1_CRYNJ
molecular_function	GO:0004128	cytochrome-b5 reductase activity, acting on NAD(P)H	1	5	0.2	0.791134	0.613822	1	1	Q5KM89_CRYNJ
biological_process	GO:0090114	COPII-coated vesicle budding	1	1	1	0.993057	0.0417713	1	1	SEC13_CRYNJ
biological_process	GO:0032008	positive regulation of TOR signaling	1	5	0.2	0.624064	0.757211	1	1	SEC13_CRYNJ
biological_process	GO:1904263	positive regulation of TORC1 signaling	1	2	0.5	0.966573	0.332453	1	1	SEC13_CRYNJ
biological_process	GO:0032527	protein exit from endoplasmic reticulum	1	1	1	0.954461	0.22813	1	1	SEC13_CRYNJ
molecular_function	GO:0031386	protein tag	1	9	0.111111	0.52081	0.819773	1	1	Q5KPV5_CRYNJ
molecular_function	GO:0008081	phosphoric diester hydrolase activity	1	8	0.125	0.804468	0.366923	1	1	Q5KGQ7_CRYNJ
biological_process	GO:0006629	lipid metabolic process	1	18	0.0555556	0.000116696	0.999949	0.022	1	Q5KGQ7_CRYNJ
cellular_component	GO:0035371	microtubule plus-end	1	3	0.333333	0.919354	0.437521	1	1	Q5KIT6_CRYNJ
molecular_function	GO:0003824	catalytic activity	1	22	0.0454545	6.35616e-12	1	0	1	Q5KL98_CRYNJ
molecular_function	GO:0016773	phosphotransferase activity, alcohol group as acceptor	1	4	0.25	1	7.6027e-07	1	0	Q5KII9_CRYNJ
molecular_function	GO:0003951	NAD+ kinase activity	1	5	0.2	0.791134	0.613822	1	1	Q5KBJ5_CRYNJ
biological_process	GO:0006741	NADP biosynthetic process	1	3	0.333333	0.91192	0.454639	1	1	Q5KBJ5_CRYNJ
biological_process	GO:0010608	posttranscriptional regulation of gene expression	1	2	0.5	0.991817	0.0161904	1	0.999	Q5KLL2_CRYNJ
molecular_function	GO:0071933	Arp2/3 complex binding	1	2	0.5	0.970037	0.316433	1	1	Q5KHT9_CRYNJ
biological_process	GO:0006002	fructose 6-phosphate metabolic process	1	4	0.25	0.844906	0.554488	1	1	Q5KAN4_CRYNJ
biological_process	GO:0006013	mannose metabolic process	1	3	0.333333	0.91192	0.454639	1	1	Q5KNE7_CRYNJ
cellular_component	GO:0005746	mitochondrial respirasome	1	2	0.5	0.130674	0.974056	1	1	Q5KF09_CRYNJ
biological_process	GO:0071230	cellular response to amino acid stimulus	1	4	0.25	0.77187	0.636077	1	1	Q5KPE7_CRYNJ
cellular_component	GO:0005869	dynactin complex	1	5	0.2	0.788603	0.61682	1	1	Q5KL72_CRYNJ
biological_process	GO:0006749	glutathione metabolic process	1	16	0.0625	0.0584393	0.990555	1	1	Q5KKL0_CRYNJ
molecular_function	GO:0031593	polyubiquitin modification-dependent protein binding	1	7	0.142857	0.806376	0.47919	1	1	Q5KJC5_CRYNJ
cellular_component	GO:0070469	respirasome	1	13	0.0769231	0.0483888	0.988167	0.975	1	Q5KGD9_CRYNJ
biological_process	GO:0000729	DNA double-strand break processing	1	1	1	0.77187	0.636077	1	1	Q5KMY2_CRYNJ
molecular_function	GO:0004055	argininosuccinate synthase activity	1	1	1	1	0.173198	1	1	Q5KJ46_CRYNJ
biological_process	GO:0000053	argininosuccinate metabolic process	1	1	1	1	0.18294	1	1	Q5KJ46_CRYNJ
biological_process	GO:0000050	urea cycle	1	2	0.5	0.966573	0.332453	1	1	Q5KJ46_CRYNJ
biological_process	GO:0043928	exonucleolytic catabolism of deadenylated mRNA	1	6	0.166667	0.697249	0.702743	1	1	Q5KIK2_CRYNJ
biological_process	GO:0017148	negative regulation of translation	1	6	0.166667	0.998157	0.00598997	1	0.921	Q5KKQ4_CRYNJ
biological_process	GO:0033314	mitotic DNA replication checkpoint signaling	1	7	0.142857	0.624064	0.757211	1	1	Q5KAL6_CRYNJ
cellular_component	GO:0000177	cytoplasmic exosome (RNase complex)	1	9	0.111111	0.4574	0.853357	1	1	Q5KIK2_CRYNJ
cellular_component	GO:0000176	nuclear exosome (RNase complex)	1	11	0.0909091	0.403122	0.879004	1	1	Q5KIK2_CRYNJ
biological_process	GO:0000467	exonucleolytic trimming to generate mature 3'-end of 5.8S rRNA from tricistronic rRNA transcript (SSU-rRNA, 5.8S rRNA, LSU-rRNA)	1	8	0.125	0.554285	0.80171	1	1	Q5KIK2_CRYNJ
biological_process	GO:0071035	nuclear polyadenylation-dependent rRNA catabolic process	1	6	0.166667	0.697249	0.702743	1	1	Q5KIK2_CRYNJ
biological_process	GO:0071038	nuclear polyadenylation-dependent tRNA catabolic process	1	6	0.166667	0.697249	0.702743	1	1	Q5KIK2_CRYNJ
biological_process	GO:0034475	U4 snRNA 3'-end processing	1	9	0.111111	0.489115	0.838063	1	1	Q5KIK2_CRYNJ
biological_process	GO:0032981	mitochondrial respiratory chain complex I assembly	1	14	0.0714286	0.243792	0.941227	1	1	Q5KGD9_CRYNJ
cellular_component	GO:0005674	transcription factor TFIIF complex	1	2	0.5	0.969588	0.318563	1	1	Q5K8M0_CRYNJ
biological_process	GO:0006635	fatty acid beta-oxidation	1	10	0.1	0.282354	0.928012	1	1	Q5KNJ1_CRYNJ
biological_process	GO:0009166	nucleotide catabolic process	1	2	0.5	0.325925	0.91183	1	1	Q5KEW3_CRYNJ
biological_process	GO:0032508	DNA duplex unwinding	1	8	0.125	0.755647	0.486272	1	1	A0A0S2LIE3_CRYNJ
biological_process	GO:0006268	DNA unwinding involved in DNA replication	1	8	0.125	0.554285	0.80171	1	1	Q5KLP9_CRYNJ
molecular_function	GO:0000026	alpha-1,2-mannosyltransferase activity	1	5	0.2	0.721009	0.680788	1	1	Q5KJX3_CRYNJ
cellular_component	GO:0005740	mitochondrial envelope	1	2	0.5	3.95723e-05	0.999985	0.004	1	Q5K7S1_CRYNJ
cellular_component	GO:0005615	extracellular space	1	8	0.125	0.580277	0.784631	1	1	Q5KIC6_CRYNJ
cellular_component	GO:0000112	nucleotide-excision repair factor 3 complex	1	3	0.333333	0.919354	0.437521	1	1	Q5KNR6_CRYNJ
biological_process	GO:0000717	nucleotide-excision repair, DNA duplex unwinding	1	1	1	1	0.18294	1	1	Q5KNR6_CRYNJ
biological_process	GO:0033683	nucleotide-excision repair, DNA incision	1	3	0.333333	0.921111	0.302751	1	1	Q5KNR6_CRYNJ
biological_process	GO:0045951	positive regulation of mitotic recombination	1	1	1	1	0.18294	1	1	Q5KNR6_CRYNJ
biological_process	GO:0009411	response to UV	1	2	0.5	0.78238	0.510885	1	1	Q5KNR6_CRYNJ
biological_process	GO:0000244	spliceosomal tri-snRNP complex assembly	1	4	0.25	0.844906	0.554488	1	1	Q5KPW2_CRYNJ
biological_process	GO:0015696	ammonium transmembrane transport	1	4	0.25	NA	NA	NA	NA	Q5KA34_CRYNJ
biological_process	GO:0035445	borate transmembrane transport	1	4	0.25	0.844906	0.554488	1	1	Q5KA34_CRYNJ
cellular_component	GO:0008540	proteasome regulatory particle, base subcomplex	1	10	0.1	0.4574	0.853357	1	1	Q5KJC5_CRYNJ
molecular_function	GO:0061608	nuclear import signal receptor activity	1	6	0.166667	0.721009	0.680788	1	1	Q5KGJ7_CRYNJ
cellular_component	GO:0016586	RSC-type complex	1	4	0.25	0.857124	0.535736	1	1	Q5K7Z2_CRYNJ
cellular_component	GO:0016514	SWI/SNF complex	1	5	0.2	0.788603	0.61682	1	1	Q5KNA4_CRYNJ
cellular_component	GO:0048188	Set1C/COMPASS complex	1	4	0.25	0.857124	0.535736	1	1	Q5KE46_CRYNJ
cellular_component	GO:0005769	early endosome	1	6	0.166667	0.580277	0.784631	1	1	Q5KAE3_CRYNJ
cellular_component	GO:0005797	Golgi medial cisterna	1	4	0.25	0.857124	0.535736	1	1	Q5KQ88_CRYNJ
molecular_function	GO:0015299	solute:proton antiporter activity	1	4	0.25	0.92171	0.243053	1	1	Q5KFI1_CRYNJ
cellular_component	GO:0019005	SCF ubiquitin ligase complex	1	10	0.1	0.353833	0.900171	1	1	Q5K6U6_CRYNJ
biological_process	GO:0031146	SCF-dependent proteasomal ubiquitin-dependent protein catabolic process	1	10	0.1	0.374811	0.892017	1	1	Q5K6U6_CRYNJ
molecular_function	GO:0044389	ubiquitin-like protein ligase binding	1	2	0.5	0.0988988	0.98177	1	1	Q5KPV5_CRYNJ
molecular_function	GO:0019905	syntaxin binding	1	9	0.111111	0.52081	0.819773	1	1	A0A0S2LIY7_CRYNJ
biological_process	GO:0048278	vesicle docking	1	7	0.142857	0.989035	0.0412397	1	1	Q5K889_CRYNJ
biological_process	GO:0071034	CUT catabolic process	1	2	0.5	0.91192	0.454639	1	1	Q5KIK2_CRYNJ
biological_process	GO:0071049	nuclear mRNA surveillance	1	2	0.5	NA	NA	NA	NA	Q5KIK2_CRYNJ
biological_process	GO:0071051	polyadenylation-dependent snoRNA 3'-end processing	1	6	0.166667	0.697249	0.702743	1	1	Q5KIK2_CRYNJ
molecular_function	GO:0047657	alpha-1,3-glucan synthase activity	1	1	1	1	0.173198	1	1	Q5KDD1_CRYNJ
biological_process	GO:0070600	fungal-type cell wall (1->3)-alpha-glucan biosynthetic process	1	1	1	1	0.18294	1	1	Q5KDD1_CRYNJ
molecular_function	GO:0004652	polynucleotide adenylyltransferase activity	1	3	0.333333	0.858962	0.532831	1	1	Q5KHN6_CRYNJ
cellular_component	GO:0044545	NSL complex	1	1	1	1	0.174487	1	1	Q5KI88_CRYNJ
molecular_function	GO:0035064	methylated histone binding	1	5	0.2	0.791134	0.613822	1	1	Q5KE61_CRYNJ
molecular_function	GO:0016298	lipase activity	1	3	0.333333	0.512669	0.672689	1	1	Q5KNJ4_CRYNJ
molecular_function	GO:0004556	alpha-amylase activity	1	6	0.166667	0.721009	0.680788	1	1	Q5KPY6_CRYNJ
biological_process	GO:0009313	oligosaccharide catabolic process	1	3	0.333333	0.921111	0.302751	1	1	Q5KNE7_CRYNJ
molecular_function	GO:0047834	D-threo-aldose 1-dehydrogenase activity	1	20	0.05	0.11506	0.977928	1	1	Q5KCN9_CRYNJ
biological_process	GO:0006869	lipid transport	1	4	0.25	0.943036	0.133359	1	1	Q5KKF4_CRYNJ
cellular_component	GO:0005935	cellular bud neck	1	4	0.25	0.788603	0.61682	1	1	Q5KMS6_CRYNJ
biological_process	GO:0007130	synaptonemal complex assembly	1	3	0.333333	0.844906	0.554488	1	1	Q5KIW3_CRYNJ
biological_process	GO:0031929	TOR signaling	1	4	0.25	0.984562	0.0449091	1	1	Q5KPE7_CRYNJ
biological_process	GO:0010961	cellular magnesium ion homeostasis	1	2	0.5	0.966573	0.332453	1	1	Q5KQ98_CRYNJ
biological_process	GO:0070588	calcium ion transmembrane transport	1	8	0.125	0.565568	0.717646	1	1	Q5KJS8_CRYNJ
molecular_function	GO:0016742	hydroxymethyl-, formyl- and related transferase activity	1	1	1	0.894995	0.348585	1	1	Q5KHA4_CRYNJ
biological_process	GO:0045930	negative regulation of mitotic cell cycle	1	1	1	0.956309	0.0977839	1	1	Q5KF88_CRYNJ
biological_process	GO:0006401	RNA catabolic process	1	8	0.125	0.998191	0.00405261	1	0.822	Q5KBF6_CRYNJ
molecular_function	GO:0003756	protein disulfide isomerase activity	1	4	0.25	0.858962	0.532831	1	1	Q5KJU3_CRYNJ
biological_process	GO:0036498	IRE1-mediated unfolded protein response	1	2	0.5	0.966573	0.332453	1	1	Q5KMH4_CRYNJ
cellular_component	GO:0034506	chromosome, centromeric core domain	1	3	0.333333	0.919354	0.437521	1	1	Q5KNI5_CRYNJ
molecular_function	GO:0000182	rDNA binding	1	2	0.5	0.970037	0.316433	1	1	Q5KKX2_CRYNJ
molecular_function	GO:0000150	DNA strand exchange activity	1	3	0.333333	0.920466	0.434883	1	1	Q5K7N9_CRYNJ
biological_process	GO:0000730	DNA recombinase assembly	1	3	0.333333	0.77187	0.636077	1	1	Q5K7N9_CRYNJ
biological_process	GO:0042148	strand invasion	1	4	0.25	0.844906	0.554488	1	1	Q5K7N9_CRYNJ
molecular_function	GO:0015171	amino acid transmembrane transporter activity	1	14	0.0714286	0.0238787	0.996746	0.911	1	Q5K9C2_CRYNJ
molecular_function	GO:0061459	L-arginine transmembrane transporter activity	1	1	1	1	0.173198	1	1	Q5K9C2_CRYNJ
molecular_function	GO:0005313	L-glutamate transmembrane transporter activity	1	2	0.5	0.970037	0.316433	1	1	Q5K9C2_CRYNJ
molecular_function	GO:0005290	L-histidine transmembrane transporter activity	1	1	1	1	0.173198	1	1	Q5K9C2_CRYNJ
molecular_function	GO:0015189	L-lysine transmembrane transporter activity	1	1	1	1	0.173198	1	1	Q5K9C2_CRYNJ
molecular_function	GO:0015194	L-serine transmembrane transporter activity	1	1	1	1	0.173198	1	1	Q5K9C2_CRYNJ
molecular_function	GO:0005302	L-tyrosine transmembrane transporter activity	1	1	1	1	0.173198	1	1	Q5K9C2_CRYNJ
biological_process	GO:0003333	amino acid transmembrane transport	1	14	0.0714286	0.0584393	0.990555	1	1	Q5K9C2_CRYNJ
cellular_component	GO:0005965	protein farnesyltransferase complex	1	2	0.5	0.969588	0.318563	1	1	Q5KFB0_CRYNJ
molecular_function	GO:0004660	protein farnesyltransferase activity	1	1	1	1	0.173198	1	1	Q5KFB0_CRYNJ
biological_process	GO:0018343	protein farnesylation	1	2	0.5	0.966573	0.332453	1	1	Q5KFB0_CRYNJ
biological_process	GO:0018342	protein prenylation	1	3	0.333333	0.697249	0.702743	1	1	Q5KFB0_CRYNJ
cellular_component	GO:0030864	cortical actin cytoskeleton	1	4	0.25	0.818048	0.319607	1	1	Q5KHY4_CRYNJ
biological_process	GO:0030833	regulation of actin filament polymerization	1	4	0.25	0.447194	0.767633	1	1	Q5KHY4_CRYNJ
molecular_function	GO:0050897	cobalt ion binding	1	2	0.5	0.970037	0.316433	1	1	A0A0S2M5W5_CRYNJ
biological_process	GO:0035999	tetrahydrofolate interconversion	1	5	0.2	0.77187	0.636077	1	1	Q5KEG6_CRYNJ
biological_process	GO:0046907	intracellular transport	1	4	0.25	0.999578	0.000677785	1	0.259	Q5KPQ5_CRYNJ
biological_process	GO:0050790	regulation of catalytic activity	1	4	0.25	0.978831	0.0396763	1	1	Q5KPB3_CRYNJ
molecular_function	GO:0004069	L-aspartate:2-oxoglutarate aminotransferase activity	1	3	0.333333	0.920466	0.434883	1	1	Q5KH06_CRYNJ
biological_process	GO:0006533	aspartate catabolic process	1	3	0.333333	0.91192	0.454639	1	1	Q5KH06_CRYNJ
molecular_function	GO:0004151	dihydroorotase activity	1	3	0.333333	0.920466	0.434883	1	1	Q5KNM2_CRYNJ
biological_process	GO:0045732	positive regulation of protein catabolic process	1	3	0.333333	0.833402	0.445715	1	1	Q5KBV2_CRYNJ
molecular_function	GO:0046933	proton-transporting ATP synthase activity, rotational mechanism	1	9	0.111111	0.52081	0.819773	1	1	Q5KGV5_CRYNJ
cellular_component	GO:0005721	pericentric heterochromatin	1	2	0.5	0.969588	0.318563	1	1	Q5KIB7_CRYNJ
cellular_component	GO:0005665	RNA polymerase II, core complex	1	11	0.0909091	0.403122	0.879004	1	1	Q5KIB7_CRYNJ
biological_process	GO:0031048	heterochromatin assembly by small RNA	1	3	0.333333	0.844906	0.554488	1	1	Q5KIB7_CRYNJ
molecular_function	GO:0036374	glutathione hydrolase activity	1	4	0.25	0.858962	0.532831	1	1	Q5KDD7_CRYNJ
molecular_function	GO:0102953	hypoglycin A gamma-glutamyl transpeptidase activity	1	3	0.333333	0.920466	0.434883	1	1	Q5KDD7_CRYNJ
molecular_function	GO:0103068	leukotriene C4 gamma-glutamyl transferase activity	1	3	0.333333	0.920466	0.434883	1	1	Q5KDD7_CRYNJ
biological_process	GO:0006621	protein retention in ER lumen	1	4	0.25	0.844906	0.554488	1	1	Q5KDT0_CRYNJ
molecular_function	GO:0003785	actin monomer binding	1	2	0.5	0.970037	0.316433	1	1	Q5KLZ3_CRYNJ
biological_process	GO:0042989	sequestering of actin monomers	1	2	0.5	0.966573	0.332453	1	1	Q5KLZ3_CRYNJ
cellular_component	GO:0051285	cell cortex of cell tip	1	6	0.166667	0.64779	0.739017	1	1	Q5KIJ4_CRYNJ
cellular_component	GO:0035838	growing cell tip	1	6	0.166667	0.580277	0.784631	1	1	Q5KGB3_CRYNJ
biological_process	GO:0030950	establishment or maintenance of actin cytoskeleton polarity	1	3	0.333333	0.91192	0.454639	1	1	Q5KH13_CRYNJ
biological_process	GO:0016052	carbohydrate catabolic process	1	6	0.166667	0.0774057	0.959161	1	1	Q5KPY6_CRYNJ
molecular_function	GO:0003906	DNA-(apurinic or apyrimidinic site) endonuclease activity	1	5	0.2	0.721009	0.680788	1	1	Q5KB21_CRYNJ
molecular_function	GO:0008311	double-stranded DNA 3'-5' exodeoxyribonuclease activity	1	1	1	1	0.173198	1	1	Q5KB21_CRYNJ
molecular_function	GO:0004528	phosphodiesterase I activity	1	2	0.5	0.970037	0.316433	1	1	Q5KB21_CRYNJ
molecular_function	GO:0008483	transaminase activity	1	7	0.142857	0.166236	0.946795	1	1	Q5KM49_CRYNJ
biological_process	GO:0035023	regulation of Rho protein signal transduction	1	1	1	0.966573	0.332453	1	1	Q5KLV3_CRYNJ
biological_process	GO:0009082	branched-chain amino acid biosynthetic process	1	5	0.2	0.325925	0.91183	1	1	Q5KCL7_CRYNJ
biological_process	GO:0009098	leucine biosynthetic process	1	5	0.2	0.77187	0.636077	1	1	Q5KCL7_CRYNJ
biological_process	GO:0000055	ribosomal large subunit export from nucleus	1	8	0.125	0.554285	0.80171	1	1	Q5KE57_CRYNJ
molecular_function	GO:0005315	inorganic phosphate transmembrane transporter activity	1	5	0.2	0.791134	0.613822	1	1	Q5KM34_CRYNJ
biological_process	GO:1990547	mitochondrial phosphate ion transmembrane transport	1	2	0.5	0.966573	0.332453	1	1	Q5KM34_CRYNJ
biological_process	GO:0035435	phosphate ion transmembrane transport	1	4	0.25	0.844906	0.554488	1	1	Q5KM34_CRYNJ
molecular_function	GO:0008897	holo-[acyl-carrier-protein] synthase activity	1	4	0.25	0.858962	0.532831	1	1	Q5KG98_CRYNJ
cellular_component	GO:0030907	MBF transcription complex	1	3	0.333333	0.919354	0.437521	1	1	Q5KHS0_CRYNJ
cellular_component	GO:0033309	SBF transcription complex	1	3	0.333333	0.919354	0.437521	1	1	Q5KHS0_CRYNJ
biological_process	GO:0007094	mitotic spindle assembly checkpoint signaling	1	11	0.0909091	0.374811	0.892017	1	1	Q5KDI6_CRYNJ
molecular_function	GO:0016597	amino acid binding	1	3	0.333333	0.651415	0.736155	1	1	Q5KNM2_CRYNJ
molecular_function	GO:0004070	aspartate carbamoyltransferase activity	1	2	0.5	0.970037	0.316433	1	1	Q5KNM2_CRYNJ
molecular_function	GO:0004088	carbamoyl-phosphate synthase (glutamine-hydrolyzing) activity	1	3	0.333333	0.920466	0.434883	1	1	Q5KNM2_CRYNJ
biological_process	GO:0019240	citrulline biosynthetic process	1	3	0.333333	0.91192	0.454639	1	1	Q5KNM2_CRYNJ
biological_process	GO:0006228	UTP biosynthetic process	1	4	0.25	0.844906	0.554488	1	1	Q5KNM2_CRYNJ
biological_process	GO:0009083	branched-chain amino acid catabolic process	1	3	0.333333	0.91192	0.454639	1	1	Q5KGR5_CRYNJ
cellular_component	GO:0000938	GARP complex	1	4	0.25	0.857124	0.535736	1	1	Q5KKF4_CRYNJ
molecular_function	GO:1990189	peptide-serine-N-acetyltransferase activity	1	3	0.333333	0.920466	0.434883	1	1	Q5KI82_CRYNJ
molecular_function	GO:0008999	ribosomal protein S5-alanine N-acetyltransferase activity	1	1	1	1	0.173198	1	1	Q5KI82_CRYNJ
biological_process	GO:0017198	N-terminal peptidyl-serine acetylation	1	2	0.5	0.966573	0.332453	1	1	Q5KI82_CRYNJ
biological_process	GO:0007076	mitotic chromosome condensation	1	7	0.142857	0.489115	0.838063	1	1	Q5K972_CRYNJ
biological_process	GO:0006624	vacuolar protein processing	1	3	0.333333	0.91192	0.454639	1	1	Q5KNQ9_CRYNJ
molecular_function	GO:0003727	single-stranded RNA binding	1	5	0.2	0.825077	0.397084	1	1	Q5KNX0_CRYNJ
molecular_function	GO:0045182	translation regulator activity	1	3	0.333333	0.15802	0.907723	1	1	Q5KNX0_CRYNJ
biological_process	GO:2000767	positive regulation of cytoplasmic translation	1	3	0.333333	0.91192	0.454639	1	1	Q5KNX0_CRYNJ
molecular_function	GO:0008179	adenylate cyclase binding	1	1	1	1	0.173198	1	1	Q5K8X8_CRYNJ
biological_process	GO:0045761	regulation of adenylate cyclase activity	1	1	1	1	0.18294	1	1	Q5K8X8_CRYNJ
cellular_component	GO:0000118	histone deacetylase complex	1	8	0.125	0.664284	0.55122	1	1	Q5KJN5_CRYNJ
molecular_function	GO:0004032	alditol:NADP+ 1-oxidoreductase activity	1	11	0.0909091	0.407538	0.876915	1	1	Q5KCN9_CRYNJ
molecular_function	GO:0004709	MAP kinase kinase kinase activity	1	1	1	1	0.173198	1	1	Q5K8I5_CRYNJ
cellular_component	GO:0009361	succinate-CoA ligase complex (ADP-forming)	1	1	1	1	0.174487	1	1	Q5KE15_CRYNJ
molecular_function	GO:0004775	succinate-CoA ligase (ADP-forming) activity	1	2	0.5	0.970037	0.316433	1	1	Q5KE15_CRYNJ
molecular_function	GO:0004776	succinate-CoA ligase (GDP-forming) activity	1	2	0.5	0.970037	0.316433	1	1	Q5KE15_CRYNJ
molecular_function	GO:0072354	histone kinase activity (H3-T3 specific)	1	1	1	1	0.173198	1	1	Q5KI22_CRYNJ
biological_process	GO:0008655	pyrimidine-containing compound salvage	1	7	0.142857	0.624064	0.757211	1	1	Q5KE08_CRYNJ
cellular_component	GO:0000136	mannan polymerase complex	1	5	0.2	0.788603	0.61682	1	1	Q5KN99_CRYNJ
biological_process	GO:0006491	N-glycan processing	1	10	0.1	0.325925	0.91183	1	1	Q5KN99_CRYNJ
molecular_function	GO:0004430	1-phosphatidylinositol 4-kinase activity	1	2	0.5	0.970037	0.316433	1	1	Q5KBL4_CRYNJ
biological_process	GO:0043484	regulation of RNA splicing	1	1	1	0.624064	0.757211	1	1	Q5KPH1_CRYNJ
molecular_function	GO:0017168	5-oxoprolinase (ATP-hydrolyzing) activity	1	6	0.166667	0.721009	0.680788	1	1	Q5KKL0_CRYNJ
biological_process	GO:0007062	sister chromatid cohesion	1	6	0.166667	0.846989	0.333771	1	1	Q5KM80_CRYNJ
biological_process	GO:0051016	barbed-end actin filament capping	1	3	0.333333	0.91192	0.454639	1	1	Q5KLZ3_CRYNJ
cellular_component	GO:0033263	CORVET complex	1	2	0.5	0.969588	0.318563	1	1	Q5KGZ9_CRYNJ
cellular_component	GO:0005656	nuclear pre-replicative complex	1	4	0.25	0.857124	0.535736	1	1	Q5KF26_CRYNJ
biological_process	GO:0070973	protein localization to endoplasmic reticulum exit site	1	2	0.5	0.966573	0.332453	1	1	Q5KPW1_CRYNJ
biological_process	GO:0030261	chromosome condensation	1	3	0.333333	0.565568	0.717646	1	1	Q5KDF5_CRYNJ
biological_process	GO:0031936	obsolete negative regulation of chromatin silencing	1	3	0.333333	0.77187	0.636077	1	1	Q5KI16_CRYNJ
biological_process	GO:0045053	protein retention in Golgi apparatus	1	5	0.2	0.77187	0.636077	1	1	Q5KKP9_CRYNJ
biological_process	GO:0007033	vacuole organization	1	5	0.2	0.838585	0.275161	1	1	Q5KL04_CRYNJ
biological_process	GO:0000070	mitotic sister chromatid segregation	1	9	0.111111	0.897249	0.174718	1	1	Q5KI21_CRYNJ
cellular_component	GO:0008250	oligosaccharyltransferase complex	1	7	0.142857	0.64779	0.739017	1	1	Q5KBP7_CRYNJ
cellular_component	GO:0018444	translation release factor complex	1	2	0.5	0.969588	0.318563	1	1	Q5KJR9_CRYNJ
biological_process	GO:0002184	cytoplasmic translational termination	1	2	0.5	0.966573	0.332453	1	1	Q5KJR9_CRYNJ
biological_process	GO:0042790	nucleolar large rRNA transcription by RNA polymerase I	1	7	0.142857	0.624064	0.757211	1	1	Q5KN61_CRYNJ
biological_process	GO:0006361	transcription initiation from RNA polymerase I promoter	1	2	0.5	0.844906	0.554488	1	1	Q5KI55_CRYNJ
biological_process	GO:0006874	cellular calcium ion homeostasis	1	11	0.0909091	0.333901	0.868144	1	1	Q5KJS8_CRYNJ
biological_process	GO:0000972	transcription-dependent tethering of RNA polymerase II gene DNA at nuclear periphery	1	3	0.333333	0.921111	0.302751	1	1	Q5KIY7_CRYNJ
biological_process	GO:1900364	negative regulation of mRNA polyadenylation	1	2	0.5	0.966573	0.332453	1	1	Q5KPH9_CRYNJ
biological_process	GO:0006384	transcription initiation from RNA polymerase III promoter	1	6	0.166667	0.554285	0.80171	1	1	Q5KJW0_CRYNJ
molecular_function	GO:0008235	metalloexopeptidase activity	1	5	0.2	0.0988988	0.98177	1	1	Q5KPH5_CRYNJ
cellular_component	GO:0016602	CCAAT-binding factor complex	1	4	0.25	0.857124	0.535736	1	1	Q5KFQ9_CRYNJ
cellular_component	GO:0071818	BAT3 complex	1	1	1	1	0.174487	1	1	Q5KNH1_CRYNJ
molecular_function	GO:0030695	GTPase regulator activity	1	3	0.333333	0.999999	2.10053e-06	1	0	Q5KJR9_CRYNJ
cellular_component	GO:0070939	Dsl1/NZR complex	1	1	1	1	0.174487	1	1	Q5KM88_CRYNJ
biological_process	GO:0060628	regulation of ER to Golgi vesicle-mediated transport	1	1	1	0.91192	0.454639	1	1	Q5KM88_CRYNJ
molecular_function	GO:0003774	cytoskeletal motor activity	1	2	0.5	0.999993	6.71596e-05	1	0.014	Q5KFI7_CRYNJ
biological_process	GO:0046855	inositol phosphate dephosphorylation	1	8	0.125	0.554285	0.80171	1	1	Q5K936_CRYNJ
cellular_component	GO:0005945	6-phosphofructokinase complex	1	1	1	1	0.174487	1	1	Q5KAN4_CRYNJ
molecular_function	GO:0003872	6-phosphofructokinase activity	1	1	1	1	0.173198	1	1	Q5KAN4_CRYNJ
molecular_function	GO:0070095	fructose-6-phosphate binding	1	1	1	1	0.173198	1	1	Q5KAN4_CRYNJ
biological_process	GO:0061621	canonical glycolysis	1	2	0.5	0.966573	0.332453	1	1	Q5KAN4_CRYNJ
biological_process	GO:0030388	fructose 1,6-bisphosphate metabolic process	1	4	0.25	0.844906	0.554488	1	1	Q5KAN4_CRYNJ
cellular_component	GO:0035361	Cul8-RING ubiquitin ligase complex	1	1	1	1	0.174487	1	1	Q5K708_CRYNJ
cellular_component	GO:0005763	mitochondrial small ribosomal subunit	1	16	0.0625	0.203272	0.953764	1	1	Q5KBX5_CRYNJ
cellular_component	GO:0032389	MutLalpha complex	1	2	0.5	0.969588	0.318563	1	1	Q5KKM6_CRYNJ
molecular_function	GO:0005519	cytoskeletal regulatory protein binding	1	1	1	1	0.173198	1	1	Q5K9A7_CRYNJ
biological_process	GO:0051125	regulation of actin nucleation	1	1	1	0.77187	0.636077	1	1	Q5K9A7_CRYNJ
cellular_component	GO:0034388	Pwp2p-containing subcomplex of 90S preribosome	1	5	0.2	0.788603	0.61682	1	1	Q5K8L8_CRYNJ
biological_process	GO:0009116	nucleoside metabolic process	1	7	0.142857	0.131856	0.973904	1	1	Q5KE08_CRYNJ
molecular_function	GO:0004525	ribonuclease III activity	1	5	0.2	0.791134	0.613822	1	1	Q5KGU6_CRYNJ
molecular_function	GO:0018024	histone-lysine N-methyltransferase activity	1	4	0.25	0.852854	0.415731	1	1	Q5KCE3_CRYNJ
molecular_function	GO:0051747	cytosine C-5 DNA demethylase activity	1	2	0.5	0.970037	0.316433	1	1	Q5KMM1_CRYNJ
molecular_function	GO:0043734	DNA-N1-methyladenine dioxygenase activity	1	2	0.5	0.970037	0.316433	1	1	Q5KMM1_CRYNJ
biological_process	GO:0006307	DNA dealkylation involved in DNA repair	1	5	0.2	0.77187	0.636077	1	1	Q5KMM1_CRYNJ
biological_process	GO:0035511	oxidative DNA demethylation	1	2	0.5	0.91192	0.454639	1	1	Q5KMM1_CRYNJ
biological_process	GO:0030003	cellular cation homeostasis	1	1	1	0.191602	0.888094	1	1	Q5KF54_CRYNJ
biological_process	GO:0035494	SNARE complex disassembly	1	2	0.5	0.966573	0.332453	1	1	Q5KEU7_CRYNJ
cellular_component	GO:0070822	Sin3-type complex	1	4	0.25	0.717874	0.683759	1	1	Q5KJN5_CRYNJ
molecular_function	GO:0015926	glucosidase activity	1	6	0.166667	0.356274	0.810625	1	1	Q5KFI4_CRYNJ
biological_process	GO:0006078	(1->6)-beta-D-glucan biosynthetic process	1	6	0.166667	0.697249	0.702743	1	1	Q5KFI4_CRYNJ
molecular_function	GO:0015248	sterol transporter activity	1	4	0.25	0.858962	0.532831	1	1	Q5KGD8_CRYNJ
biological_process	GO:0030011	maintenance of cell polarity	1	2	0.5	0.966573	0.332453	1	1	Q5KGD8_CRYNJ
molecular_function	GO:0030246	carbohydrate binding	1	9	0.111111	0.804468	0.366923	1	1	Q5KNE7_CRYNJ
biological_process	GO:0051603	proteolysis involved in cellular protein catabolic process	1	7	0.142857	0.864366	0.180937	1	1	Q5KNQ9_CRYNJ
molecular_function	GO:0005385	zinc ion transmembrane transporter activity	1	5	0.2	0.791134	0.613822	1	1	Q5KJM4_CRYNJ
biological_process	GO:0071577	zinc ion transmembrane transport	1	5	0.2	0.77187	0.636077	1	1	Q5KJM4_CRYNJ
molecular_function	GO:0032050	clathrin heavy chain binding	1	2	0.5	0.970037	0.316433	1	1	Q5KDG1_CRYNJ
biological_process	GO:0045721	negative regulation of gluconeogenesis	1	2	0.5	0.966573	0.332453	1	1	Q5KP84_CRYNJ
molecular_function	GO:0004127	cytidylate kinase activity	1	1	1	1	0.173198	1	1	Q5KFV8_CRYNJ
molecular_function	GO:0033862	UMP kinase activity	1	1	1	1	0.173198	1	1	Q5KFV8_CRYNJ
biological_process	GO:0046705	CDP biosynthetic process	1	1	1	1	0.18294	1	1	Q5KFV8_CRYNJ
biological_process	GO:0006225	UDP biosynthetic process	1	1	1	1	0.18294	1	1	Q5KFV8_CRYNJ
cellular_component	GO:0070860	RNA polymerase I core factor complex	1	2	0.5	0.969588	0.318563	1	1	Q5KN61_CRYNJ
molecular_function	GO:0001164	RNA polymerase I core promoter sequence-specific DNA binding	1	2	0.5	0.970037	0.316433	1	1	Q5KN61_CRYNJ
molecular_function	GO:0004061	arylformamidase activity	1	1	1	1	0.173198	1	1	Q5KQ99_CRYNJ
molecular_function	GO:0030623	U5 snRNA binding	1	2	0.5	0.970037	0.316433	1	1	Q5KPW2_CRYNJ
cellular_component	GO:0000779	condensed chromosome, centromeric region	1	1	1	0.974901	0.0592545	1	1	Q5K972_CRYNJ
biological_process	GO:0010032	meiotic chromosome condensation	1	1	1	1	0.18294	1	1	Q5K972_CRYNJ
molecular_function	GO:0004024	alcohol dehydrogenase activity, zinc-dependent	1	2	0.5	0.970037	0.316433	1	1	Q5KPT3_CRYNJ
molecular_function	GO:0051903	S-(hydroxymethyl)glutathione dehydrogenase activity	1	2	0.5	0.970037	0.316433	1	1	Q5KPT3_CRYNJ
biological_process	GO:0046294	formaldehyde catabolic process	1	3	0.333333	0.91192	0.454639	1	1	Q5KPT3_CRYNJ
molecular_function	GO:0008131	primary amine oxidase activity	1	1	1	1	0.173198	1	1	Q5KEB2_CRYNJ
molecular_function	GO:0048038	quinone binding	1	3	0.333333	0.721009	0.680788	1	1	Q5KEB2_CRYNJ
biological_process	GO:0009308	amine metabolic process	1	1	1	0.407845	0.79534	1	1	Q5KEB2_CRYNJ
biological_process	GO:0044773	mitotic DNA damage checkpoint signaling	1	3	0.333333	0.987546	0.051751	1	1	Q5K8X6_CRYNJ
biological_process	GO:0042770	signal transduction in response to DNA damage	1	2	0.5	0.973885	0.0730314	1	1	Q5K8X6_CRYNJ
molecular_function	GO:0050072	m7G(5')pppN diphosphatase activity	1	2	0.5	0.970037	0.316433	1	1	Q5K9Y7_CRYNJ
biological_process	GO:0006882	cellular zinc ion homeostasis	1	6	0.166667	0.697249	0.702743	1	1	Q5KJM4_CRYNJ
cellular_component	GO:0031261	DNA replication preinitiation complex	1	3	0.333333	0.4574	0.853357	1	1	Q5KL18_CRYNJ
biological_process	GO:1902977	mitotic DNA replication preinitiation complex assembly	1	2	0.5	0.966573	0.332453	1	1	Q5KL18_CRYNJ
biological_process	GO:0032502	developmental process	1	2	0.5	0.831756	0.302511	1	1	Q5KCB3_CRYNJ
molecular_function	GO:0004659	prenyltransferase activity	1	3	0.333333	0.602916	0.686283	1	1	Q5KBQ7_CRYNJ
molecular_function	GO:1990825	sequence-specific mRNA binding	1	1	1	1	0.173198	1	1	Q5KJR9_CRYNJ
molecular_function	GO:0016149	translation release factor activity, codon specific	1	1	1	1	0.173198	1	1	Q5KJR9_CRYNJ
cellular_component	GO:0034066	Ric1-Rgp1 guanyl-nucleotide exchange factor complex	1	2	0.5	0.969588	0.318563	1	1	Q5KEK5_CRYNJ
molecular_function	GO:0008271	secondary active sulfate transmembrane transporter activity	1	4	0.25	0.858962	0.532831	1	1	Q5KQ28_CRYNJ
biological_process	GO:0031930	mitochondria-nucleus signaling pathway	1	1	1	1	0.18294	1	1	Q5KM19_CRYNJ
biological_process	GO:0006808	regulation of nitrogen utilization	1	1	1	0.99525	0.0455392	1	1	Q5KM19_CRYNJ
biological_process	GO:0010619	adenylate cyclase-activating glucose-activated G protein-coupled receptor signaling pathway	1	2	0.5	0.966573	0.332453	1	1	Q5KP84_CRYNJ
biological_process	GO:0000433	carbon catabolite repression of transcription from RNA polymerase II promoter by glucose	1	3	0.333333	0.91192	0.454639	1	1	Q5KP84_CRYNJ
biological_process	GO:0010515	negative regulation of induction of conjugation with cellular fusion	1	1	1	1	0.18294	1	1	Q5KP84_CRYNJ
biological_process	GO:0046827	positive regulation of protein export from nucleus	1	2	0.5	0.966573	0.332453	1	1	Q5KP84_CRYNJ
biological_process	GO:0010737	protein kinase A signaling	1	1	1	0.966573	0.332453	1	1	Q5KP84_CRYNJ
molecular_function	GO:0030544	Hsp70 protein binding	1	5	0.2	0.791134	0.613822	1	1	Q5K8A5_CRYNJ
cellular_component	GO:0030126	COPI vesicle coat	1	7	0.142857	0.64779	0.739017	1	1	Q5KEH7_CRYNJ
cellular_component	GO:0033588	elongator holoenzyme complex	1	7	0.142857	0.64779	0.739017	1	1	Q5KC85_CRYNJ
molecular_function	GO:0008080	N-acetyltransferase activity	1	11	0.0909091	0.21091	0.913046	1	1	Q5KF71_CRYNJ
cellular_component	GO:0036286	eisosome filament	1	2	0.5	0.969588	0.318563	1	1	Q5KBP3_CRYNJ
biological_process	GO:0070941	eisosome assembly	1	2	0.5	0.966573	0.332453	1	1	Q5KBP3_CRYNJ
biological_process	GO:0006469	negative regulation of protein kinase activity	1	3	0.333333	0.844906	0.554488	1	1	Q5KBP3_CRYNJ
biological_process	GO:0051083	'de novo' cotranslational protein folding	1	2	0.5	0.966573	0.332453	1	1	Q5K8A5_CRYNJ
biological_process	GO:0006450	regulation of translational fidelity	1	6	0.166667	0.429204	0.86776	1	1	Q5K8A5_CRYNJ
molecular_function	GO:0070290	N-acylphosphatidylethanolamine-specific phospholipase D activity	1	7	0.142857	0.651415	0.736155	1	1	Q5KHM9_CRYNJ
cellular_component	GO:0005657	replication fork	1	6	0.166667	0.0735103	0.980517	0.996	1	A0A0S2LIE3_CRYNJ
molecular_function	GO:0015421	ABC-type oligopeptide transporter activity	1	2	0.5	0.970037	0.316433	1	1	Q5KMG1_CRYNJ
biological_process	GO:0090374	oligopeptide export from mitochondrion	1	2	0.5	0.966573	0.332453	1	1	Q5KMG1_CRYNJ
biological_process	GO:0006048	UDP-N-acetylglucosamine biosynthetic process	1	7	0.142857	0.624064	0.757211	1	1	Q5KF71_CRYNJ
cellular_component	GO:0000127	transcription factor TFIIIC complex	1	7	0.142857	0.64779	0.739017	1	1	Q5KJW0_CRYNJ
cellular_component	GO:0030424	axon	1	1	1	1	0.174487	1	1	Q5KL00_CRYNJ
cellular_component	GO:0034703	cation channel complex	1	1	1	0.994705	0.0806461	1	1	Q5KL00_CRYNJ
molecular_function	GO:0005261	cation channel activity	1	1	1	0.804468	0.366923	1	1	Q5KL00_CRYNJ
biological_process	GO:0055080	cation homeostasis	1	1	1	0.276575	0.823049	1	1	Q5KL00_CRYNJ
cellular_component	GO:0046930	pore complex	1	2	0.5	0.969588	0.318563	1	1	Q5KJP2_CRYNJ
molecular_function	GO:0015288	porin activity	1	2	0.5	0.970037	0.316433	1	1	Q5KJP2_CRYNJ
biological_process	GO:0055088	lipid homeostasis	1	7	0.142857	0.489115	0.838063	1	1	Q5KGQ1_CRYNJ
molecular_function	GO:0004177	aminopeptidase activity	1	4	0.25	0.358209	0.89829	1	1	Q5KPH5_CRYNJ
molecular_function	GO:0016262	protein N-acetylglucosaminyltransferase activity	1	4	0.25	0.858962	0.532831	1	1	Q5KJF9_CRYNJ
biological_process	GO:0097370	protein O-GlcNAcylation via threonine	1	4	0.25	0.844906	0.554488	1	1	Q5KJF9_CRYNJ
biological_process	GO:0008299	isoprenoid biosynthetic process	1	5	0.2	0.209866	0.95202	1	1	Q5KBQ7_CRYNJ
biological_process	GO:0007163	establishment or maintenance of cell polarity	1	7	0.142857	0.917921	0.168244	1	1	Q5KDZ2_CRYNJ
molecular_function	GO:0103025	alpha-amylase activity	1	4	0.25	NA	NA	NA	NA	Q5KPY6_CRYNJ
biological_process	GO:0070262	peptidyl-serine dephosphorylation	1	2	0.5	0.966573	0.332453	1	1	Q5KF38_CRYNJ
biological_process	GO:0031030	negative regulation of septation initiation signaling	1	2	0.5	0.966573	0.332453	1	1	Q5KCE5_CRYNJ
molecular_function	GO:0005262	calcium channel activity	1	4	0.25	0.858962	0.532831	1	1	Q5KPZ9_CRYNJ
molecular_function	GO:0004343	glucosamine 6-phosphate N-acetyltransferase activity	1	3	0.333333	0.920466	0.434883	1	1	Q5KF71_CRYNJ
molecular_function	GO:1990837	sequence-specific double-stranded DNA binding	1	1	1	1	2.28267e-15	1	0	Q5K9G9_CRYNJ
molecular_function	GO:0019789	SUMO transferase activity	1	1	1	0.858962	0.532831	1	1	Q5K8A8_CRYNJ
biological_process	GO:0007129	homologous chromosome pairing at meiosis	1	1	1	0.954461	0.22813	1	1	Q5K8A8_CRYNJ
cellular_component	GO:0034271	phosphatidylinositol 3-kinase complex, class III, type I	1	3	0.333333	0.919354	0.437521	1	1	Q5KM37_CRYNJ
cellular_component	GO:0034272	phosphatidylinositol 3-kinase complex, class III, type II	1	3	0.333333	0.919354	0.437521	1	1	Q5KM37_CRYNJ
biological_process	GO:0045324	late endosome to vacuole transport	1	6	0.166667	0.909061	0.20134	1	1	Q5KKP9_CRYNJ
biological_process	GO:0009653	anatomical structure morphogenesis	1	1	1	0.766802	0.415328	1	1	Q5K7L5_CRYNJ
molecular_function	GO:0000285	1-phosphatidylinositol-3-phosphate 5-kinase activity	1	2	0.5	0.970037	0.316433	1	1	Q5KID7_CRYNJ
molecular_function	GO:1990247	N6-methyladenosine-containing RNA binding	1	2	0.5	0.970037	0.316433	1	1	Q5KDV6_CRYNJ
molecular_function	GO:0016788	hydrolase activity, acting on ester bonds	1	4	0.25	0.390938	0.672219	1	1	Q5KAD5_CRYNJ
cellular_component	GO:0016235	aggresome	1	2	0.5	0.969588	0.318563	1	1	Q5KF21_CRYNJ
cellular_component	GO:0044753	amphisome	1	2	0.5	0.969588	0.318563	1	1	Q5KF21_CRYNJ
molecular_function	GO:0070530	K63-linked polyubiquitin modification-dependent protein binding	1	2	0.5	0.970037	0.316433	1	1	Q5KF21_CRYNJ
molecular_function	GO:0005080	protein kinase C binding	1	3	0.333333	0.920466	0.434883	1	1	Q5KF21_CRYNJ
biological_process	GO:0035973	aggrephagy	1	2	0.5	0.966573	0.332453	1	1	Q5KF21_CRYNJ
molecular_function	GO:0004143	diacylglycerol kinase activity	1	1	1	1	0.173198	1	1	Q5KMZ7_CRYNJ
molecular_function	GO:0000062	fatty-acyl-CoA binding	1	4	0.25	0.858962	0.532831	1	1	Q5KIF4_CRYNJ
biological_process	GO:0018279	protein N-linked glycosylation via asparagine	1	6	0.166667	0.697249	0.702743	1	1	Q5KBP7_CRYNJ
cellular_component	GO:0070449	elongin complex	1	2	0.5	0.969588	0.318563	1	1	Q5KCI4_CRYNJ
cellular_component	GO:1990604	IRE1-TRAF2-ASK1 complex	1	1	1	1	0.174487	1	1	Q5KMH4_CRYNJ
biological_process	GO:0070059	intrinsic apoptotic signaling pathway in response to endoplasmic reticulum stress	1	1	1	1	0.18294	1	1	Q5KMH4_CRYNJ
biological_process	GO:0015937	coenzyme A biosynthetic process	1	7	0.142857	0.624064	0.757211	1	1	Q5KK70_CRYNJ
molecular_function	GO:0005254	chloride channel activity	1	4	0.25	0.721009	0.680788	1	1	Q5KJF2_CRYNJ
cellular_component	GO:0070421	DNA ligase III-XRCC1 complex	1	2	0.5	0.969588	0.318563	1	1	Q5KGV2_CRYNJ
biological_process	GO:0006288	base-excision repair, DNA ligation	1	2	0.5	0.966573	0.332453	1	1	Q5KGV2_CRYNJ
biological_process	GO:0006266	DNA ligation	1	3	0.333333	0.844906	0.554488	1	1	Q5KGV2_CRYNJ
biological_process	GO:0097681	double-strand break repair via alternative nonhomologous end joining	1	2	0.5	0.966573	0.332453	1	1	Q5KGV2_CRYNJ
biological_process	GO:0006273	lagging strand elongation	1	4	0.25	0.954461	0.22813	1	1	Q5KGV2_CRYNJ
biological_process	GO:0043504	mitochondrial DNA repair	1	4	0.25	0.844906	0.554488	1	1	Q5KGV2_CRYNJ
biological_process	GO:0009231	riboflavin biosynthetic process	1	7	0.142857	0.624064	0.757211	1	1	Q5KF86_CRYNJ
cellular_component	GO:0043625	delta DNA polymerase complex	1	4	0.25	0.857124	0.535736	1	1	Q5KLA8_CRYNJ
cellular_component	GO:0000110	nucleotide-excision repair factor 1 complex	1	3	0.333333	0.919354	0.437521	1	1	Q5KCP8_CRYNJ
biological_process	GO:0006296	nucleotide-excision repair, DNA incision, 5'-to lesion	1	3	0.333333	0.91192	0.454639	1	1	Q5KCP8_CRYNJ
molecular_function	GO:0004519	endonuclease activity	1	7	0.142857	0.995941	0.0103347	1	0.951	Q5K9S0_CRYNJ
molecular_function	GO:0031071	cysteine desulfurase activity	1	1	1	1	0.173198	1	1	Q5KHR6_CRYNJ
biological_process	GO:0044571	[2Fe-2S] cluster assembly	1	3	0.333333	0.91192	0.454639	1	1	Q5KHR6_CRYNJ
cellular_component	GO:0031519	PcG protein complex	1	1	1	0.969588	0.318563	1	1	Q5K8Y3_CRYNJ
molecular_function	GO:0032931	histone acetyltransferase activity (H3-K56 specific)	1	1	1	1	0.173198	1	1	Q5KCG7_CRYNJ
molecular_function	GO:0004713	protein tyrosine kinase activity	1	1	1	1	0.173198	1	1	Q5KB90_CRYNJ
cellular_component	GO:0044615	nuclear pore nuclear basket	1	1	1	1	0.174487	1	1	Q5K887_CRYNJ
biological_process	GO:0031848	protection from non-homologous end joining at telomere	1	2	0.5	0.966573	0.332453	1	1	Q5KDG6_CRYNJ
molecular_function	GO:0004559	alpha-mannosidase activity	1	1	1	0.858962	0.532831	1	1	Q5KNE7_CRYNJ
biological_process	GO:0048208	COPII vesicle coating	1	1	1	0.91192	0.454639	1	1	Q5KPW1_CRYNJ
cellular_component	GO:0030122	AP-2 adaptor complex	1	3	0.333333	0.919354	0.437521	1	1	Q5KEF7_CRYNJ
biological_process	GO:0006301	postreplication repair	1	5	0.2	0.513728	0.756208	1	1	Q5KC98_CRYNJ
biological_process	GO:0033567	DNA replication, Okazaki fragment processing	1	1	1	0.966573	0.332453	1	1	Q5KGD7_CRYNJ
biological_process	GO:0071932	replication fork reversal	1	2	0.5	0.966573	0.332453	1	1	Q5KGD7_CRYNJ
cellular_component	GO:0000323	lytic vacuole	1	2	0.5	0.170495	0.890944	1	1	Q5KCM1_CRYNJ
biological_process	GO:0035493	SNARE complex assembly	1	2	0.5	0.91192	0.454639	1	1	Q5KCM1_CRYNJ
molecular_function	GO:0005516	calmodulin binding	1	7	0.142857	0.651415	0.736155	1	1	Q5KQ33_CRYNJ
biological_process	GO:0046777	protein autophosphorylation	1	4	0.25	0.844906	0.554488	1	1	Q5K7B8_CRYNJ
molecular_function	GO:0004140	dephospho-CoA kinase activity	1	2	0.5	0.970037	0.316433	1	1	Q5KK70_CRYNJ
biological_process	GO:0006400	tRNA modification	1	6	0.166667	0.00913544	0.998282	0.787	1	Q5KPB1_CRYNJ
cellular_component	GO:0005947	mitochondrial alpha-ketoglutarate dehydrogenase complex	1	2	0.5	0.969588	0.318563	1	1	Q5KGR5_CRYNJ
molecular_function	GO:0003863	3-methyl-2-oxobutanoate dehydrogenase (2-methylpropanoyl-transferring) activity	1	1	1	1	0.173198	1	1	Q5KGR5_CRYNJ
biological_process	GO:0051726	regulation of cell cycle	1	4	0.25	0.928231	0.113498	1	1	Q5KAK3_CRYNJ
cellular_component	GO:0032991	protein-containing complex	1	2	0.5	0.493542	0.540637	1	1	Q5KNQ9_CRYNJ
cellular_component	GO:0032797	SMN complex	1	2	0.5	0.969588	0.318563	1	1	Q5KLJ5_CRYNJ
molecular_function	GO:0004092	carnitine O-acetyltransferase activity	1	2	0.5	0.970037	0.316433	1	1	Q5KNV3_CRYNJ
biological_process	GO:0009437	carnitine metabolic process	1	2	0.5	0.978934	0.155094	1	1	Q5KNV3_CRYNJ
cellular_component	GO:0031588	nucleotide-activated protein kinase complex	1	3	0.333333	0.919354	0.437521	1	1	Q5KPB3_CRYNJ
molecular_function	GO:0032977	membrane insertase activity	1	2	0.5	0.970037	0.316433	1	1	Q5KK85_CRYNJ
biological_process	GO:0051205	protein insertion into membrane	1	2	0.5	0.813973	0.379231	1	1	Q5KK85_CRYNJ
cellular_component	GO:0070319	Golgi to plasma membrane transport vesicle	1	2	0.5	0.969588	0.318563	1	1	Q5KAR5_CRYNJ
molecular_function	GO:0008138	protein tyrosine/serine/threonine phosphatase activity	1	5	0.2	0.721009	0.680788	1	1	Q5KIE3_CRYNJ
biological_process	GO:0001934	positive regulation of protein phosphorylation	1	2	0.5	0.986709	0.0645556	1	1	Q5KHT3_CRYNJ
molecular_function	GO:0015087	cobalt ion transmembrane transporter activity	1	1	1	1	0.173198	1	1	A0A0S2M5W5_CRYNJ
molecular_function	GO:0097718	disordered domain specific binding	1	2	0.5	0.970037	0.316433	1	1	Q5KNQ9_CRYNJ
molecular_function	GO:0070492	oligosaccharide binding	1	1	1	1	0.173198	1	1	Q5KNQ9_CRYNJ
biological_process	GO:0016237	lysosomal microautophagy	1	2	0.5	0.992651	0.0353771	1	1	Q5KNQ9_CRYNJ
biological_process	GO:0000425	pexophagy	1	1	1	1	0.18294	1	1	Q5KNQ9_CRYNJ
biological_process	GO:0051097	negative regulation of helicase activity	1	2	0.5	0.91192	0.454639	1	1	Q5KQ07_CRYNJ
biological_process	GO:0030174	regulation of DNA-dependent DNA replication initiation	1	3	0.333333	0.844906	0.554488	1	1	Q5KF26_CRYNJ
cellular_component	GO:0031105	septin complex	1	5	0.2	0.788603	0.61682	1	1	Q5KLK9_CRYNJ
biological_process	GO:0061640	cytoskeleton-dependent cytokinesis	1	6	0.166667	0.575653	0.666099	1	1	Q5KLK9_CRYNJ
biological_process	GO:0090502	RNA phosphodiester bond hydrolysis, endonucleolytic	1	5	0.2	0.856826	0.296845	1	1	Q5KAF8_CRYNJ
molecular_function	GO:0032051	clathrin light chain binding	1	2	0.5	0.970037	0.316433	1	1	Q5KGN0_CRYNJ
molecular_function	GO:0043325	phosphatidylinositol-3,4-bisphosphate binding	1	1	1	1	0.173198	1	1	Q5KGN0_CRYNJ
molecular_function	GO:0000033	alpha-1,3-mannosyltransferase activity	1	1	1	0.970037	0.316433	1	1	Q5KJ50_CRYNJ
molecular_function	GO:0004378	GDP-Man:Man1GlcNAc2-PP-Dol alpha-1,3-mannosyltransferase activity	1	1	1	1	0.173198	1	1	Q5KJ50_CRYNJ
molecular_function	GO:0102704	GDP-Man:Man2GlcNAc2-PP-dolichol alpha-1,6-mannosyltransferase activity	1	1	1	1	0.173198	1	1	Q5KJ50_CRYNJ
molecular_function	GO:0033164	glycolipid 1,6-alpha-mannosyltransferase activity	1	1	1	1	0.173198	1	1	Q5KJ50_CRYNJ
biological_process	GO:0006490	oligosaccharide-lipid intermediate biosynthetic process	1	2	0.5	0.833402	0.445715	1	1	Q5KJ50_CRYNJ
biological_process	GO:0033577	protein glycosylation in endoplasmic reticulum	1	1	1	1	0.18294	1	1	Q5KJ50_CRYNJ
molecular_function	GO:0004164	diphthine synthase activity	1	1	1	1	0.173198	1	1	Q5KEZ6_CRYNJ
cellular_component	GO:0000502	proteasome complex	1	2	0.5	0.0483888	0.988167	0.975	1	Q5KQ60_CRYNJ
cellular_component	GO:0005838	proteasome regulatory particle	1	2	0.5	0.295658	0.887657	1	1	Q5KQ60_CRYNJ
biological_process	GO:0045056	transcytosis	1	1	1	1	0.18294	1	1	Q5KC07_CRYNJ
molecular_function	GO:0004072	aspartate kinase activity	1	2	0.5	0.970037	0.316433	1	1	Q5KBM8_CRYNJ
biological_process	GO:0009090	homoserine biosynthetic process	1	3	0.333333	0.91192	0.454639	1	1	Q5KBM8_CRYNJ
cellular_component	GO:0016035	zeta DNA polymerase complex	1	2	0.5	0.969588	0.318563	1	1	Q5KLX6_CRYNJ
biological_process	GO:0048284	organelle fusion	1	2	0.5	0.60738	0.558325	1	1	Q5KL04_CRYNJ
biological_process	GO:0070478	nuclear-transcribed mRNA catabolic process, 3'-5' exonucleolytic nonsense-mediated decay	1	1	1	1	0.18294	1	1	Q5KBF6_CRYNJ
biological_process	GO:0034501	protein localization to kinetochore	1	4	0.25	0.844906	0.554488	1	1	Q5KMD0_CRYNJ
cellular_component	GO:0070762	nuclear pore transmembrane ring	1	4	0.25	0.857124	0.535736	1	1	Q5KIU2_CRYNJ
biological_process	GO:0043547	positive regulation of GTPase activity	1	2	0.5	0.989035	0.0412397	1	1	Q5KJR4_CRYNJ
biological_process	GO:0006464	cellular protein modification process	1	5	0.2	0.703607	0.342096	1	1	Q5KKQ1_CRYNJ
molecular_function	GO:0002161	aminoacyl-tRNA editing activity	1	6	0.166667	0.584269	0.78193	1	1	Q5K6Z8_CRYNJ
cellular_component	GO:0033596	TSC1-TSC2 complex	1	1	1	1	0.174487	1	1	Q5KJR4_CRYNJ
biological_process	GO:0051056	regulation of small GTPase mediated signal transduction	1	1	1	0.989035	0.0412397	1	1	Q5KJR4_CRYNJ
cellular_component	GO:0005868	cytoplasmic dynein complex	1	4	0.25	0.857124	0.535736	1	1	Q5KFR9_CRYNJ
cellular_component	GO:0034991	nuclear meiotic cohesin complex	1	2	0.5	0.969588	0.318563	1	1	Q5KIW3_CRYNJ
cellular_component	GO:0034990	nuclear mitotic cohesin complex	1	2	0.5	0.969588	0.318563	1	1	Q5KIW3_CRYNJ
biological_process	GO:0009089	lysine biosynthetic process via diaminopimelate	1	2	0.5	0.966573	0.332453	1	1	Q5KBM8_CRYNJ
molecular_function	GO:0061863	microtubule plus end polymerase	1	1	1	1	0.173198	1	1	Q5KE09_CRYNJ
biological_process	GO:0030951	establishment or maintenance of microtubule cytoskeleton polarity	1	1	1	1	0.18294	1	1	Q5KE09_CRYNJ
biological_process	GO:0046785	microtubule polymerization	1	1	1	0.964623	0.125144	1	1	Q5KE09_CRYNJ
cellular_component	GO:0033186	CAF-1 complex	1	2	0.5	0.969588	0.318563	1	1	Q5KNC5_CRYNJ
molecular_function	GO:0004115	3',5'-cyclic-AMP phosphodiesterase activity	1	2	0.5	0.970037	0.316433	1	1	Q5KMM5_CRYNJ
molecular_function	GO:0004114	3',5'-cyclic-nucleotide phosphodiesterase activity	1	1	1	0.970037	0.316433	1	1	Q5KMM5_CRYNJ
cellular_component	GO:0005967	mitochondrial pyruvate dehydrogenase complex	1	3	0.333333	0.919354	0.437521	1	1	Q5KIM3_CRYNJ
molecular_function	GO:0004742	dihydrolipoyllysine-residue acetyltransferase activity	1	2	0.5	0.970037	0.316433	1	1	Q5KIM3_CRYNJ
biological_process	GO:0006086	acetyl-CoA biosynthetic process from pyruvate	1	4	0.25	0.844906	0.554488	1	1	Q5KIM3_CRYNJ
molecular_function	GO:0016407	acetyltransferase activity	1	5	0.2	0.470675	0.68416	1	1	Q5KP05_CRYNJ
cellular_component	GO:0032299	ribonuclease H2 complex	1	3	0.333333	0.919354	0.437521	1	1	Q5KBH4_CRYNJ
biological_process	GO:1990516	ribonucleotide excision repair	1	1	1	1	0.18294	1	1	Q5KBH4_CRYNJ
cellular_component	GO:0000794	condensed nuclear chromosome	1	4	0.25	0.939591	0.178407	1	1	Q5K7N9_CRYNJ
cellular_component	GO:0030870	Mre11 complex	1	2	0.5	0.969588	0.318563	1	1	Q5KHA6_CRYNJ
biological_process	GO:0070192	chromosome organization involved in meiotic cell cycle	1	3	0.333333	0.997756	0.0124536	1	0.996	Q5K7N9_CRYNJ
biological_process	GO:0007004	telomere maintenance via telomerase	1	4	0.25	0.697249	0.702743	1	1	Q5KGV8_CRYNJ
biological_process	GO:0044375	regulation of peroxisome size	1	1	1	1	0.18294	1	1	Q5KPN1_CRYNJ
cellular_component	GO:0000935	division septum	1	3	0.333333	0.919354	0.437521	1	1	Q5KB43_CRYNJ
molecular_function	GO:0004439	phosphatidylinositol-4,5-bisphosphate 5-phosphatase activity	1	5	0.2	0.791134	0.613822	1	1	Q5K936_CRYNJ
cellular_component	GO:0070761	pre-snoRNP complex	1	2	0.5	0.969588	0.318563	1	1	A0A0S2LIH0_CRYNJ
biological_process	GO:0048254	snoRNA localization	1	2	0.5	0.966573	0.332453	1	1	A0A0S2LIH0_CRYNJ
cellular_component	GO:0016589	NURF complex	1	1	1	1	0.174487	1	1	Q5KE61_CRYNJ
molecular_function	GO:0004791	thioredoxin-disulfide reductase activity	1	1	1	1	0.173198	1	1	Q5KFM3_CRYNJ
biological_process	GO:0019430	removal of superoxide radicals	1	3	0.333333	0.91192	0.454639	1	1	Q5KFM3_CRYNJ
cellular_component	GO:0031617	NMS complex	1	2	0.5	0.996036	0.0400946	1	1	Q5KMD0_CRYNJ
biological_process	GO:0006071	glycerol metabolic process	1	2	0.5	0.77187	0.636077	1	1	Q5KII9_CRYNJ
molecular_function	GO:0017022	myosin binding	1	1	1	0.970037	0.316433	1	1	Q5KHT9_CRYNJ
molecular_function	GO:0004839	ubiquitin activating enzyme activity	1	1	1	1	0.173198	1	1	Q5KPX3_CRYNJ
molecular_function	GO:0008559	ABC-type xenobiotic transporter activity	1	1	1	1	0.173198	1	1	Q5KN49_CRYNJ
cellular_component	GO:0071957	old mitotic spindle pole body	1	2	0.5	0.969588	0.318563	1	1	Q5KCE5_CRYNJ
molecular_function	GO:0071164	RNA trimethylguanosine synthase activity	1	1	1	1	0.173198	1	1	Q5KH09_CRYNJ
biological_process	GO:0036261	7-methylguanosine cap hypermethylation	1	1	1	1	0.18294	1	1	Q5KH09_CRYNJ
biological_process	GO:0009452	7-methylguanosine RNA capping	1	1	1	0.921111	0.302751	1	1	Q5KH09_CRYNJ
cellular_component	GO:1990861	Ubp3-Bre5 deubiquitination complex	1	1	1	1	0.174487	1	1	Q5KMC2_CRYNJ
biological_process	GO:0034517	ribophagy	1	1	1	1	0.18294	1	1	Q5KMC2_CRYNJ
biological_process	GO:1901605	alpha-amino acid metabolic process	1	4	0.25	0.000153776	0.999959	0.029	1	Q5KM49_CRYNJ
molecular_function	GO:0004822	isoleucine-tRNA ligase activity	1	2	0.5	0.970037	0.316433	1	1	Q5K6Z8_CRYNJ
biological_process	GO:0006428	isoleucyl-tRNA aminoacylation	1	2	0.5	0.966573	0.332453	1	1	Q5K6Z8_CRYNJ
molecular_function	GO:0004555	alpha,alpha-trehalase activity	1	2	0.5	0.970037	0.316433	1	1	Q5KM64_CRYNJ
cellular_component	GO:0016471	vacuolar proton-transporting V-type ATPase complex	1	4	0.25	0.893085	0.35221	1	1	Q5KFF8_CRYNJ
biological_process	GO:0007034	vacuolar transport	1	6	0.166667	0.809737	0.299325	1	1	Q5K7Q0_CRYNJ
molecular_function	GO:0004817	cysteine-tRNA ligase activity	1	1	1	1	0.173198	1	1	Q5KMQ2_CRYNJ
biological_process	GO:0006423	cysteinyl-tRNA aminoacylation	1	1	1	1	0.18294	1	1	Q5KMQ2_CRYNJ
biological_process	GO:0010257	NADH dehydrogenase complex assembly	1	2	0.5	0.464305	0.790134	1	1	Q5KJP8_CRYNJ
molecular_function	GO:0008801	beta-phosphoglucomutase activity	1	4	0.25	0.858962	0.532831	1	1	Q5KKM9_CRYNJ
molecular_function	GO:0050308	sugar-phosphatase activity	1	4	0.25	0.52081	0.819773	1	1	Q5KKM9_CRYNJ
cellular_component	GO:0005884	actin filament	1	3	0.333333	0.919354	0.437521	1	1	Q5KLZ3_CRYNJ
molecular_function	GO:0015079	potassium ion transmembrane transporter activity	1	1	1	0.979898	0.105005	1	1	Q5KA60_CRYNJ
molecular_function	GO:0052381	tRNA dimethylallyltransferase activity	1	1	1	1	0.173198	1	1	Q5KPB1_CRYNJ
biological_process	GO:0005993	trehalose catabolic process	1	1	1	0.966573	0.332453	1	1	Q5KM64_CRYNJ
molecular_function	GO:0070577	lysine-acetylated histone binding	1	2	0.5	0.970037	0.316433	1	1	Q5KFZ3_CRYNJ
molecular_function	GO:0016504	peptidase activator activity	1	1	1	0.994822	0.0795335	1	1	Q5KFZ3_CRYNJ
molecular_function	GO:0019237	centromeric DNA binding	1	1	1	1	0.173198	1	1	Q5KCD0_CRYNJ
biological_process	GO:0051455	monopolar spindle attachment to meiosis I kinetochore	1	1	1	1	0.18294	1	1	Q5KCD0_CRYNJ
biological_process	GO:0030473	nuclear migration along microtubule	1	2	0.5	0.978934	0.155094	1	1	Q5KNR7_CRYNJ
molecular_function	GO:0004105	choline-phosphate cytidylyltransferase activity	1	1	1	1	0.173198	1	1	Q5KP58_CRYNJ
molecular_function	GO:0031210	phosphatidylcholine binding	1	1	1	1	0.173198	1	1	Q5KP58_CRYNJ
molecular_function	GO:0016811	hydrolase activity, acting on carbon-nitrogen (but not peptide) bonds, in linear amides	1	3	0.333333	0.0502359	0.987623	0.998	1	Q5KFL0_CRYNJ
biological_process	GO:0019740	nitrogen utilization	1	2	0.5	0.977363	0.0925014	1	1	Q5KPM5_CRYNJ
molecular_function	GO:0097157	pre-mRNA intronic binding	1	1	1	1	0.173198	1	1	Q5KPW2_CRYNJ
molecular_function	GO:0043024	ribosomal small subunit binding	1	5	0.2	0.791134	0.613822	1	1	Q5K9Z0_CRYNJ
cellular_component	GO:0033180	proton-transporting V-type ATPase, V1 domain	1	3	0.333333	0.979362	0.106915	1	1	Q5KGV5_CRYNJ
biological_process	GO:0070131	positive regulation of mitochondrial translation	1	2	0.5	0.966573	0.332453	1	1	Q5KPN0_CRYNJ
cellular_component	GO:1990246	uniplex complex	1	1	1	1	0.174487	1	1	Q5KPZ9_CRYNJ
molecular_function	GO:0015292	uniporter activity	1	1	1	1	0.173198	1	1	Q5KPZ9_CRYNJ
biological_process	GO:0036444	calcium import into the mitochondrion	1	1	1	1	0.18294	1	1	Q5KPZ9_CRYNJ
biological_process	GO:0051560	mitochondrial calcium ion homeostasis	1	1	1	1	0.18294	1	1	Q5KPZ9_CRYNJ
molecular_function	GO:0046557	glucan endo-1,6-beta-glucosidase activity	1	1	1	1	0.173198	1	1	Q5KD09_CRYNJ
biological_process	GO:0051252	regulation of RNA metabolic process	1	2	0.5	1	6.36877e-13	1	0	Q5KAW2_CRYNJ
molecular_function	GO:0008574	plus-end-directed microtubule motor activity	1	4	0.25	0.858962	0.532831	1	1	Q5KE89_CRYNJ
cellular_component	GO:0098753	anchored component of the cytoplasmic side of the plasma membrane	1	1	1	1	0.174487	1	1	Q5KMS8_CRYNJ
cellular_component	GO:0120104	mitotic actomyosin contractile ring, proximal layer	1	1	1	1	0.174487	1	1	Q5KMS8_CRYNJ
biological_process	GO:1903476	protein localization to cell division site involved in mitotic actomyosin contractile ring assembly	1	1	1	1	0.18294	1	1	Q5KMS8_CRYNJ
molecular_function	GO:0010997	anaphase-promoting complex binding	1	2	0.5	0.970037	0.316433	1	1	Q5KDJ3_CRYNJ
molecular_function	GO:1990757	ubiquitin ligase activator activity	1	2	0.5	0.970037	0.316433	1	1	Q5KDJ3_CRYNJ
biological_process	GO:1905786	positive regulation of anaphase-promoting complex-dependent catabolic process	1	2	0.5	0.966573	0.332453	1	1	Q5KDJ3_CRYNJ
biological_process	GO:0006386	termination of RNA polymerase III transcription	1	2	0.5	0.966573	0.332453	1	1	Q5KC33_CRYNJ
biological_process	GO:0030307	positive regulation of cell growth	1	2	0.5	0.966573	0.332453	1	1	Q5KPE7_CRYNJ
biological_process	GO:0071902	positive regulation of protein serine/threonine kinase activity	1	2	0.5	0.844906	0.554488	1	1	Q5KPE7_CRYNJ
molecular_function	GO:0015440	ABC-type peptide transporter activity	1	4	0.25	0.931382	0.278991	1	1	Q5KN23_CRYNJ
biological_process	GO:0071805	potassium ion transmembrane transport	1	3	0.333333	0.77187	0.636077	1	1	Q5KLK4_CRYNJ
cellular_component	GO:0097344	Rix1 complex	1	2	0.5	0.969588	0.318563	1	1	Q5KF26_CRYNJ
molecular_function	GO:0042124	1,3-beta-glucanosyltransferase activity	1	2	0.5	0.970037	0.316433	1	1	Q5K792_CRYNJ
molecular_function	GO:0015369	calcium:proton antiporter activity	1	4	0.25	0.858962	0.532831	1	1	Q5KJS8_CRYNJ
biological_process	GO:0006729	tetrahydrobiopterin biosynthetic process	1	2	0.5	0.966573	0.332453	1	1	Q5KIR8_CRYNJ
biological_process	GO:0034058	endosomal vesicle fusion	1	4	0.25	0.844906	0.554488	1	1	Q5KF16_CRYNJ
molecular_function	GO:0042973	glucan endo-1,3-beta-D-glucosidase activity	1	1	1	1	0.173198	1	1	Q5K792_CRYNJ
biological_process	GO:0016926	protein desumoylation	1	2	0.5	0.966573	0.332453	1	1	Q5KJ48_CRYNJ
molecular_function	GO:0003852	2-isopropylmalate synthase activity	1	1	1	1	0.173198	1	1	Q5KCL7_CRYNJ
molecular_function	GO:0004605	phosphatidate cytidylyltransferase activity	1	2	0.5	0.970037	0.316433	1	1	Q5KJ16_CRYNJ
biological_process	GO:0016024	CDP-diacylglycerol biosynthetic process	1	2	0.5	0.966573	0.332453	1	1	Q5KJ16_CRYNJ
biological_process	GO:0000743	nuclear migration involved in conjugation with cellular fusion	1	1	1	1	0.18294	1	1	Q5KIT6_CRYNJ
molecular_function	GO:0004370	glycerol kinase activity	1	1	1	1	0.173198	1	1	Q5KII9_CRYNJ
biological_process	GO:0019563	glycerol catabolic process	1	4	0.25	0.844906	0.554488	1	1	Q5KII9_CRYNJ
biological_process	GO:0046167	glycerol-3-phosphate biosynthetic process	1	1	1	1	0.18294	1	1	Q5KII9_CRYNJ
biological_process	GO:0006641	triglyceride metabolic process	1	1	1	0.697249	0.702743	1	1	Q5KII9_CRYNJ
molecular_function	GO:0061133	endopeptidase activator activity	1	2	0.5	0.970037	0.316433	1	1	Q5KG73_CRYNJ
molecular_function	GO:0015123	acetate transmembrane transporter activity	1	3	0.333333	0.920466	0.434883	1	1	Q5KD83_CRYNJ
molecular_function	GO:0004329	formate-tetrahydrofolate ligase activity	1	1	1	1	0.173198	1	1	Q5KEG6_CRYNJ
molecular_function	GO:0004477	methenyltetrahydrofolate cyclohydrolase activity	1	1	1	1	0.173198	1	1	Q5KEG6_CRYNJ
molecular_function	GO:0004488	methylenetetrahydrofolate dehydrogenase (NADP+) activity	1	2	0.5	0.970037	0.316433	1	1	Q5KEG6_CRYNJ
molecular_function	GO:0032454	histone H3-methyl-lysine-9 demethylase activity	1	2	0.5	0.970037	0.316433	1	1	Q5KCY3_CRYNJ
biological_process	GO:0034203	glycolipid translocation	1	1	1	1	0.18294	1	1	Q5KMD5_CRYNJ
cellular_component	GO:0030896	checkpoint clamp complex	1	3	0.333333	0.919354	0.437521	1	1	Q5KH95_CRYNJ
biological_process	GO:0071479	cellular response to ionizing radiation	1	1	1	0.9939	0.0880798	1	1	Q5KH95_CRYNJ
cellular_component	GO:0008278	cohesin complex	1	2	0.5	0.981584	0.142876	1	1	Q5KM80_CRYNJ
molecular_function	GO:0000828	inositol hexakisphosphate kinase activity	1	2	0.5	0.970037	0.316433	1	1	Q5KJW9_CRYNJ
molecular_function	GO:0016209	antioxidant activity	1	1	1	0.26859	0.901101	1	1	Q5K994_CRYNJ
cellular_component	GO:1990429	peroxisomal importomer complex	1	4	0.25	0.857124	0.535736	1	1	Q5K865_CRYNJ
cellular_component	GO:0005880	nuclear microtubule	1	1	1	1	0.174487	1	1	Q5KB47_CRYNJ
biological_process	GO:0060236	regulation of mitotic spindle organization	1	1	1	1	0.18294	1	1	Q5KB47_CRYNJ
cellular_component	GO:0097550	transcription preinitiation complex	1	3	0.333333	0.919354	0.437521	1	1	Q5KFT1_CRYNJ
cellular_component	GO:0000818	nuclear MIS12/MIND complex	1	3	0.333333	0.919354	0.437521	1	1	Q5KC02_CRYNJ
molecular_function	GO:0008308	voltage-gated anion channel activity	1	1	1	0.920466	0.434883	1	1	Q5KJP2_CRYNJ
biological_process	GO:0006611	protein export from nucleus	1	1	1	0.9939	0.0880798	1	1	Q5KKR7_CRYNJ
molecular_function	GO:0015385	sodium:proton antiporter activity	1	2	0.5	0.970037	0.316433	1	1	Q5KKT7_CRYNJ
biological_process	GO:0030007	cellular potassium ion homeostasis	1	3	0.333333	0.91192	0.454639	1	1	Q5KKT7_CRYNJ
biological_process	GO:0035725	sodium ion transmembrane transport	1	1	1	1	0.18294	1	1	Q5KKT7_CRYNJ
molecular_function	GO:0004314	[acyl-carrier-protein] S-malonyltransferase activity	1	2	0.5	0.970037	0.316433	1	1	Q5KG98_CRYNJ
cellular_component	GO:0005835	fatty acid synthase complex	1	2	0.5	0.969588	0.318563	1	1	Q5KG98_CRYNJ
molecular_function	GO:0008659	(3R)-hydroxymyristoyl-[acyl-carrier-protein] dehydratase activity	1	1	1	1	0.173198	1	1	Q5KG98_CRYNJ
molecular_function	GO:0008693	3-hydroxydecanoyl-[acyl-carrier-protein] dehydratase activity	1	1	1	1	0.173198	1	1	Q5KG98_CRYNJ
molecular_function	GO:0047451	3-hydroxyoctanoyl-[acyl-carrier-protein] dehydratase activity	1	1	1	1	0.173198	1	1	Q5KG98_CRYNJ
molecular_function	GO:0004317	3-hydroxypalmitoyl-[acyl-carrier-protein] dehydratase activity	1	1	1	1	0.173198	1	1	Q5KG98_CRYNJ
molecular_function	GO:0004313	[acyl-carrier-protein] S-acetyltransferase activity	1	1	1	1	0.173198	1	1	Q5KG98_CRYNJ
molecular_function	GO:0004318	enoyl-[acyl-carrier-protein] reductase (NADH) activity	1	1	1	1	0.173198	1	1	Q5KG98_CRYNJ
molecular_function	GO:0016631	enoyl-[acyl-carrier-protein] reductase activity	1	1	1	1	0.173198	1	1	Q5KG98_CRYNJ
molecular_function	GO:0016295	myristoyl-[acyl-carrier-protein] hydrolase activity	1	1	1	1	0.173198	1	1	Q5KG98_CRYNJ
molecular_function	GO:0004320	oleoyl-[acyl-carrier-protein] hydrolase activity	1	1	1	1	0.173198	1	1	Q5KG98_CRYNJ
molecular_function	GO:0016296	palmitoyl-[acyl-carrier-protein] hydrolase activity	1	1	1	1	0.173198	1	1	Q5KG98_CRYNJ
biological_process	GO:0042759	long-chain fatty acid biosynthetic process	1	2	0.5	0.966573	0.332453	1	1	Q5KG98_CRYNJ
molecular_function	GO:0004740	pyruvate dehydrogenase (acetyl-transferring) kinase activity	1	2	0.5	0.970037	0.316433	1	1	Q5KAY9_CRYNJ
biological_process	GO:0010906	regulation of glucose metabolic process	1	2	0.5	0.907499	0.271242	1	1	Q5KAY9_CRYNJ
biological_process	GO:0007031	peroxisome organization	1	5	0.2	0.888923	0.233198	1	1	Q5KNJ1_CRYNJ
cellular_component	GO:1990234	transferase complex	1	1	1	0.705372	0.354327	1	1	Q5KBQ7_CRYNJ
cellular_component	GO:0000164	protein phosphatase type 1 complex	1	2	0.5	0.969588	0.318563	1	1	Q5KDT7_CRYNJ
molecular_function	GO:2001069	glycogen binding	1	2	0.5	0.970037	0.316433	1	1	Q5KDT7_CRYNJ
molecular_function	GO:0008157	protein phosphatase 1 binding	1	3	0.333333	0.920466	0.434883	1	1	Q5KDT7_CRYNJ
biological_process	GO:0005979	regulation of glycogen biosynthetic process	1	2	0.5	0.844906	0.554488	1	1	Q5KDT7_CRYNJ
biological_process	GO:0000964	mitochondrial RNA 5'-end processing	1	1	1	0.966573	0.332453	1	1	Q5K7S1_CRYNJ
molecular_function	GO:0017005	3'-tyrosyl-DNA phosphodiesterase activity	1	1	1	1	0.173198	1	1	Q5KIF0_CRYNJ
biological_process	GO:0000012	single strand break repair	1	2	0.5	0.966573	0.332453	1	1	Q5KIF0_CRYNJ
biological_process	GO:0006913	nucleocytoplasmic transport	1	2	0.5	0.942174	0.0973078	1	1	Q5KCV8_CRYNJ
molecular_function	GO:0004484	mRNA guanylyltransferase activity	1	1	1	1	0.173198	1	1	Q5KMM9_CRYNJ
biological_process	GO:1990074	polyuridylation-dependent mRNA catabolic process	1	1	1	1	0.18294	1	1	Q5KDY7_CRYNJ
biological_process	GO:0070631	spindle pole body localization	1	1	1	1	0.18294	1	1	Q5KIU2_CRYNJ
molecular_function	GO:0019887	protein kinase regulator activity	1	4	0.25	0.823397	0.312492	1	1	Q5KPB3_CRYNJ
biological_process	GO:0051754	meiotic sister chromatid cohesion, centromeric	1	1	1	1	0.18294	1	1	Q5KDI6_CRYNJ
cellular_component	GO:1990071	TRAPPII protein complex	1	3	0.333333	0.919354	0.437521	1	1	Q5KMH2_CRYNJ
biological_process	GO:0051865	protein autoubiquitination	1	1	1	1	0.18294	1	1	Q5KKV5_CRYNJ
cellular_component	GO:0005971	ribonucleoside-diphosphate reductase complex	1	1	1	1	0.174487	1	1	Q5KGK1_CRYNJ
molecular_function	GO:0004748	ribonucleoside-diphosphate reductase activity, thioredoxin disulfide as acceptor	1	1	1	1	0.173198	1	1	Q5KGK1_CRYNJ
biological_process	GO:0009263	deoxyribonucleotide biosynthetic process	1	3	0.333333	0.554285	0.80171	1	1	Q5KGK1_CRYNJ
molecular_function	GO:0005324	long-chain fatty acid transporter activity	1	2	0.5	0.970037	0.316433	1	1	Q5KNJ1_CRYNJ
biological_process	GO:0015910	long-chain fatty acid import into peroxisome	1	2	0.5	0.966573	0.332453	1	1	Q5KNJ1_CRYNJ
biological_process	GO:0042760	very long-chain fatty acid catabolic process	1	2	0.5	0.966573	0.332453	1	1	Q5KNJ1_CRYNJ
biological_process	GO:0007095	mitotic G2 DNA damage checkpoint signaling	1	2	0.5	0.966573	0.332453	1	1	Q5KHA6_CRYNJ
molecular_function	GO:0031405	lipoic acid binding	1	1	1	1	0.173198	1	1	Q5KP05_CRYNJ
biological_process	GO:0032185	septin cytoskeleton organization	1	1	1	0.954461	0.22813	1	1	Q5K9S2_CRYNJ
biological_process	GO:0009228	thiamine biosynthetic process	1	2	0.5	0.966573	0.332453	1	1	Q5KEL1_CRYNJ
molecular_function	GO:0070034	telomerase RNA binding	1	3	0.333333	0.920466	0.434883	1	1	Q5KGV8_CRYNJ
molecular_function	GO:0008124	4-alpha-hydroxytetrahydrobiopterin dehydratase activity	1	1	1	1	0.173198	1	1	Q5KIR8_CRYNJ
biological_process	GO:2000641	regulation of early endosome to late endosome transport	1	1	1	1	0.18294	1	1	Q5KLM3_CRYNJ
molecular_function	GO:0004579	dolichyl-diphosphooligosaccharide-protein glycotransferase activity	1	1	1	1	0.173198	1	1	Q5KBP7_CRYNJ
biological_process	GO:0043687	post-translational protein modification	1	1	1	0.624064	0.757211	1	1	Q5KBP7_CRYNJ
biological_process	GO:0006282	regulation of DNA repair	1	2	0.5	0.697249	0.702743	1	1	Q5KCD2_CRYNJ
molecular_function	GO:0009927	histidine phosphotransfer kinase activity	1	2	0.5	0.970037	0.316433	1	1	Q5K7R5_CRYNJ
molecular_function	GO:0043424	protein histidine kinase binding	1	1	1	1	0.173198	1	1	Q5K7R5_CRYNJ
cellular_component	GO:0032783	super elongation complex	1	1	1	1	0.174487	1	1	Q5KIQ5_CRYNJ
cellular_component	GO:0034992	microtubule organizing center attachment site	1	1	1	1	0.0304118	1	1	Q5KNI5_CRYNJ
biological_process	GO:0071765	nuclear inner membrane organization	1	1	1	1	0.18294	1	1	Q5KNI5_CRYNJ
cellular_component	GO:0098826	endoplasmic reticulum tubular network membrane	1	1	1	1	0.174487	1	1	Q5KMT7_CRYNJ
biological_process	GO:0071788	endoplasmic reticulum tubular network maintenance	1	1	1	1	0.18294	1	1	Q5KMT7_CRYNJ
biological_process	GO:1903373	positive regulation of endoplasmic reticulum tubular network organization	1	1	1	1	0.18294	1	1	Q5KMT7_CRYNJ
molecular_function	GO:0003972	RNA ligase (ATP) activity	1	1	1	1	0.173198	1	1	Q5KIA3_CRYNJ
molecular_function	GO:0050353	trimethyllysine dioxygenase activity	1	1	1	1	0.173198	1	1	Q5KF50_CRYNJ
biological_process	GO:0045329	carnitine biosynthetic process	1	2	0.5	0.966573	0.332453	1	1	Q5KF50_CRYNJ
molecular_function	GO:0051377	mannose-ethanolamine phosphotransferase activity	1	2	0.5	0.970037	0.316433	1	1	Q5KCX8_CRYNJ
cellular_component	GO:0000126	transcription factor TFIIIB complex	1	3	0.333333	0.919354	0.437521	1	1	Q5KFT1_CRYNJ
molecular_function	GO:0001006	RNA polymerase III type 3 promoter sequence-specific DNA binding	1	2	0.5	0.970037	0.316433	1	1	Q5KFT1_CRYNJ
biological_process	GO:1901255	nucleotide-excision repair involved in interstrand cross-link repair	1	2	0.5	0.966573	0.332453	1	1	Q5KCP8_CRYNJ
cellular_component	GO:0009349	riboflavin synthase complex	1	1	1	1	0.174487	1	1	Q5KF86_CRYNJ
molecular_function	GO:0000906	6,7-dimethyl-8-ribityllumazine synthase activity	1	1	1	1	0.173198	1	1	Q5KF86_CRYNJ
biological_process	GO:0006090	pyruvate metabolic process	1	4	0.25	0.218955	0.909267	1	1	Q5KFT2_CRYNJ
cellular_component	GO:0090694	Scc2-Scc4 cohesin loading complex	1	1	1	1	0.174487	1	1	Q5KNU5_CRYNJ
biological_process	GO:0034087	establishment of mitotic sister chromatid cohesion	1	1	1	1	0.18294	1	1	Q5KNU5_CRYNJ
biological_process	GO:0071169	establishment of protein localization to chromatin	1	1	1	1	0.18294	1	1	Q5KNU5_CRYNJ
biological_process	GO:1905406	positive regulation of mitotic cohesin loading	1	1	1	1	0.18294	1	1	Q5KNU5_CRYNJ
molecular_function	GO:0008569	minus-end-directed microtubule motor activity	1	1	1	1	0.173198	1	1	Q5KFR9_CRYNJ
molecular_function	GO:0045505	dynein intermediate chain binding	1	2	0.5	0.970037	0.316433	1	1	Q5KFR9_CRYNJ
biological_process	GO:0072382	minus-end-directed vesicle transport along microtubule	1	1	1	1	0.18294	1	1	Q5KFR9_CRYNJ
molecular_function	GO:0070139	SUMO-specific endopeptidase activity	1	1	1	1	0.173198	1	1	Q5KJ48_CRYNJ
molecular_function	GO:0048487	beta-tubulin binding	1	2	0.5	0.970037	0.316433	1	1	Q5K9V4_CRYNJ
cellular_component	GO:0051233	spindle midzone	1	3	0.333333	0.516571	0.822281	1	1	Q5KI66_CRYNJ
biological_process	GO:0045727	positive regulation of translation	1	2	0.5	0.755647	0.486272	1	1	A0A0S2M5M4_CRYNJ
cellular_component	GO:0043291	RAVE complex	1	1	1	1	0.174487	1	1	Q5K9F2_CRYNJ
cellular_component	GO:1990862	nuclear membrane complex Bqt3-Bqt4	1	1	1	1	0.174487	1	1	Q5KM59_CRYNJ
biological_process	GO:0070197	meiotic attachment of telomere to nuclear envelope	1	1	1	1	0.18294	1	1	Q5KM59_CRYNJ
biological_process	GO:0044820	mitotic telomere tethering at nuclear periphery	1	1	1	0.966573	0.332453	1	1	Q5KM59_CRYNJ
molecular_function	GO:0005267	potassium channel activity	1	1	1	0.994822	0.0795335	1	1	Q5KLK3_CRYNJ
molecular_function	GO:0004820	glycine-tRNA ligase activity	1	1	1	1	0.173198	1	1	Q5KFS5_CRYNJ
biological_process	GO:0006426	glycyl-tRNA aminoacylation	1	1	1	1	0.18294	1	1	Q5KFS5_CRYNJ
biological_process	GO:0070150	mitochondrial glycyl-tRNA aminoacylation	1	1	1	1	0.18294	1	1	Q5KFS5_CRYNJ
cellular_component	GO:0032133	chromosome passenger complex	1	2	0.5	0.969588	0.318563	1	1	Q5KI66_CRYNJ
molecular_function	GO:0035174	histone serine kinase activity	1	1	1	1	0.173198	1	1	Q5KI66_CRYNJ
biological_process	GO:0032465	regulation of cytokinesis	1	2	0.5	0.907499	0.271242	1	1	Q5KI66_CRYNJ
molecular_function	GO:0016303	1-phosphatidylinositol-3-kinase activity	1	1	1	1	0.173198	1	1	Q5KM37_CRYNJ
biological_process	GO:0036092	phosphatidylinositol-3-phosphate biosynthetic process	1	1	1	1	0.18294	1	1	Q5KM37_CRYNJ
biological_process	GO:0001100	negative regulation of exit from mitosis	1	1	1	1	0.18294	1	1	Q5K7A5_CRYNJ
biological_process	GO:0046578	regulation of Ras protein signal transduction	1	2	0.5	0.97087	0.0955635	1	1	Q5K7A5_CRYNJ
molecular_function	GO:0004630	phospholipase D activity	1	2	0.5	0.970037	0.316433	1	1	Q5KHM9_CRYNJ
biological_process	GO:0048017	inositol lipid-mediated signaling	1	2	0.5	0.975643	0.119788	1	1	Q5KHM9_CRYNJ
biological_process	GO:1905037	autophagosome organization	1	1	1	0.979201	0.0569639	1	1	Q5K7B8_CRYNJ
cellular_component	GO:1990124	messenger ribonucleoprotein complex	1	1	1	1	0.174487	1	1	Q5KD64_CRYNJ
biological_process	GO:0038203	TORC2 signaling	1	3	0.333333	0.77187	0.636077	1	1	A0A0S2M5P5_CRYNJ
molecular_function	GO:0036121	double-stranded DNA helicase activity	1	1	1	1	0.173198	1	1	Q5KI73_CRYNJ
molecular_function	GO:0008296	3'-5'-exodeoxyribonuclease activity	1	3	0.333333	0.960705	0.208866	1	1	Q5KHA6_CRYNJ
biological_process	GO:0097552	mitochondrial double-strand break repair via homologous recombination	1	1	1	1	0.18294	1	1	Q5KHA6_CRYNJ
biological_process	GO:0000388	spliceosome conformational change to release U4 (or U4atac) and U1 (or U11)	1	1	1	1	0.18294	1	1	Q5KET5_CRYNJ
biological_process	GO:0043085	positive regulation of catalytic activity	1	2	0.5	0.982533	0.0422833	1	1	Q5KAJ0_CRYNJ
cellular_component	GO:1990070	TRAPPI protein complex	1	1	1	1	0.174487	1	1	Q5KMH2_CRYNJ
biological_process	GO:1902412	regulation of mitotic cytokinesis	1	1	1	0.77187	0.636077	1	1	Q5KI21_CRYNJ
molecular_function	GO:0022841	potassium ion leak channel activity	1	1	1	1	0.173198	1	1	Q5KLK4_CRYNJ
biological_process	GO:0030322	stabilization of membrane potential	1	1	1	1	0.18294	1	1	Q5KLK4_CRYNJ
cellular_component	GO:0034993	meiotic nuclear membrane microtubule tethering complex	1	1	1	1	0.174487	1	1	Q5KM67_CRYNJ
cellular_component	GO:0000333	telomerase catalytic core complex	1	1	1	1	0.174487	1	1	Q5KGV8_CRYNJ
molecular_function	GO:0003721	telomerase RNA reverse transcriptase activity	1	1	1	1	0.173198	1	1	Q5KGV8_CRYNJ
biological_process	GO:0061157	mRNA destabilization	1	2	0.5	0.998496	0.00535273	1	0.911	Q5KDV6_CRYNJ
molecular_function	GO:0034647	histone H3-tri/di/monomethyl-lysine-4 demethylase activity	1	1	1	1	0.173198	1	1	Q5KHN4_CRYNJ
molecular_function	GO:0008902	hydroxymethylpyrimidine kinase activity	1	1	1	1	0.173198	1	1	Q5KEL1_CRYNJ
molecular_function	GO:0008972	phosphomethylpyrimidine kinase activity	1	1	1	1	0.173198	1	1	Q5KEL1_CRYNJ
molecular_function	GO:0050334	thiaminase activity	1	1	1	1	0.173198	1	1	Q5KEL1_CRYNJ
cellular_component	GO:0017087	mitochondrial processing peptidase complex	1	1	1	1	0.174487	1	1	Q5KG73_CRYNJ
molecular_function	GO:0004849	uridine kinase activity	1	1	1	1	0.173198	1	1	Q5KE08_CRYNJ
biological_process	GO:0044211	CTP salvage	1	1	1	1	0.18294	1	1	Q5KE08_CRYNJ
biological_process	GO:0044206	UMP salvage	1	1	1	1	0.18294	1	1	Q5KE08_CRYNJ
molecular_function	GO:0004644	phosphoribosylglycinamide formyltransferase activity	1	1	1	1	0.173198	1	1	Q5KK61_CRYNJ
biological_process	GO:0031398	positive regulation of protein ubiquitination	1	1	1	0.966573	0.332453	1	1	Q5K7Q0_CRYNJ
molecular_function	GO:0016652	oxidoreductase activity, acting on NAD(P)H, NAD(P) as acceptor	1	2	0.5	0.970037	0.316433	1	1	Q5KCN9_CRYNJ
molecular_function	GO:0008521	acetyl-CoA transmembrane transporter activity	1	1	1	1	0.173198	1	1	Q5KC90_CRYNJ
molecular_function	GO:0015295	solute:proton symporter activity	1	1	1	0.000402212	0.999968	0.023	1	Q5KC90_CRYNJ
molecular_function	GO:0048257	3'-flap endonuclease activity	1	1	1	1	0.173198	1	1	Q5KLT6_CRYNJ
molecular_function	GO:0033592	RNA strand annealing activity	1	2	0.5	0.970037	0.316433	1	1	Q5K9Z0_CRYNJ
molecular_function	GO:0034057	RNA strand-exchange activity	1	2	0.5	0.970037	0.316433	1	1	Q5K9Z0_CRYNJ
biological_process	GO:0097010	eukaryotic translation initiation factor 4F complex assembly	1	2	0.5	0.966573	0.332453	1	1	Q5K9Z0_CRYNJ
cellular_component	GO:0005905	clathrin-coated pit	1	1	1	0.930061	0.282126	1	1	Q5KDG1_CRYNJ
molecular_function	GO:0005545	1-phosphatidylinositol binding	1	1	1	1	0.173198	1	1	Q5KDG1_CRYNJ
biological_process	GO:0006044	N-acetylglucosamine metabolic process	1	1	1	0.91192	0.454639	1	1	Q5KA18_CRYNJ
molecular_function	GO:0004438	phosphatidylinositol-3-phosphatase activity	1	1	1	1	0.173198	1	1	Q5KP89_CRYNJ
molecular_function	GO:0000995	RNA polymerase III general transcription initiation factor activity	1	1	1	1	0.173198	1	1	Q5KFT1_CRYNJ
biological_process	GO:0070897	transcription preinitiation complex assembly	1	1	1	0.703155	0.511528	1	1	Q5KFT1_CRYNJ
biological_process	GO:0031106	septin ring organization	1	1	1	0.844906	0.554488	1	1	Q5KB43_CRYNJ
molecular_function	GO:0001042	RNA polymerase I core binding	1	1	1	1	0.173198	1	1	Q5KI55_CRYNJ
biological_process	GO:0031468	nuclear membrane reassembly	1	1	1	1	0.18294	1	1	Q5KEX0_CRYNJ
cellular_component	GO:0030905	retromer, tubulation complex	1	1	1	1	0.174487	1	1	Q5KNY1_CRYNJ
molecular_function	GO:0004586	ornithine decarboxylase activity	1	1	1	1	0.173198	1	1	Q5KJY8_CRYNJ
biological_process	GO:0033387	putrescine biosynthetic process from ornithine	1	1	1	1	0.18294	1	1	Q5KJY8_CRYNJ
biological_process	GO:1902543	negative regulation of protein localization to mitotic spindle pole body	1	1	1	1	0.18294	1	1	Q5KCE5_CRYNJ
cellular_component	GO:0005760	gamma DNA polymerase complex	1	1	1	1	0.174487	1	1	Q5KMW1_CRYNJ
biological_process	GO:0006264	mitochondrial DNA replication	1	1	1	1	0.18294	1	1	Q5KMW1_CRYNJ
biological_process	GO:1904161	DNA synthesis involved in UV-damage excision repair	1	1	1	1	0.18294	1	1	Q5KLA8_CRYNJ
biological_process	GO:1902657	protein localization to prospore membrane	1	1	1	1	0.18294	1	1	Q5KIB8_CRYNJ
biological_process	GO:0006972	hyperosmotic response	1	1	1	0.844906	0.554488	1	1	Q5KHT7_CRYNJ
biological_process	GO:0001402	signal transduction involved in filamentous growth	1	1	1	1	0.18294	1	1	Q5KHT7_CRYNJ
molecular_function	GO:0009374	biotin binding	1	1	1	1	0.173198	1	1	Q5KFT2_CRYNJ
molecular_function	GO:0004736	pyruvate carboxylase activity	1	1	1	1	0.173198	1	1	Q5KFT2_CRYNJ
biological_process	GO:0099638	endosome to plasma membrane protein transport	1	1	1	1	0.18294	1	1	Q5KPQ9_CRYNJ
molecular_function	GO:0015250	water channel activity	1	1	1	1	0.173198	1	1	Q5KKN1_CRYNJ
biological_process	GO:0042791	5S class rRNA transcription by RNA polymerase III	1	1	1	1	0.18294	1	1	Q5KJW0_CRYNJ
molecular_function	GO:0003755	peptidyl-prolyl cis-trans isomerase activity	0	20	0	0.0220717	1	0.897	1
biological_process	GO:0000413	protein peptidyl-prolyl isomerization	0	14	0	0.0587727	1	1	1
biological_process	GO:0016458	obsolete gene silencing	0	1	0	0.154306	0.968029	1	1
biological_process	GO:0071562	nucleus-vacuole junction assembly	0	1	0	0.81706	1	1	1
biological_process	GO:0000011	vacuole inheritance	0	1	0	0.81706	1	1	1
cellular_component	GO:0071162	CMG complex	0	4	0	0.464264	1	1	1
cellular_component	GO:0000811	GINS complex	0	5	0	0.38318	1	1	1
cellular_component	GO:0031298	replication fork protection complex	0	8	0	0.215369	1	1	1
biological_process	GO:0042254	ribosome biogenesis	0	12	0	0.000730262	0.999649	0.106	1
cellular_component	GO:0032044	DSIF complex	0	2	0	0.681437	1	1	1
biological_process	GO:0032784	regulation of DNA-templated transcription, elongation	0	2	0	0.417707	0.819825	1	1
molecular_function	GO:0052905	tRNA (guanine(9)-N(1))-methyltransferase activity	0	1	0	0.826802	1	1	1
molecular_function	GO:0009019	tRNA (guanine-N1-)-methyltransferase activity	0	2	0	0.683567	1	1	1
biological_process	GO:0090646	mitochondrial tRNA processing	0	1	0	0.445512	1	1	1
molecular_function	GO:0004799	thymidylate synthase activity	0	1	0	0.826802	1	1	1
biological_process	GO:0006231	dTMP biosynthetic process	0	2	0	0.667547	1	1	1
biological_process	GO:0006235	dTTP biosynthetic process	0	2	0	0.667547	1	1	1
cellular_component	GO:0042719	mitochondrial intermembrane space protein transporter complex	0	2	0	0.681437	1	1	1
molecular_function	GO:0140318	protein transporter activity	0	1	0	0.180227	1	1	1
biological_process	GO:0045039	protein insertion into mitochondrial inner membrane	0	4	0	0.445512	1	1	1
cellular_component	GO:0005854	nascent polypeptide-associated complex	0	2	0	0.681437	1	1	1
cellular_component	GO:0022625	cytosolic large ribosomal subunit	0	45	0	0.000170207	1	0.011	1
biological_process	GO:0046677	response to antibiotic	0	1	0	0.81706	1	1	1
biological_process	GO:0046898	response to cycloheximide	0	1	0	0.81706	1	1	1
molecular_function	GO:0004751	ribose-5-phosphate isomerase activity	0	1	0	0.826802	1	1	1
biological_process	GO:0006014	D-ribose metabolic process	0	1	0	0.667547	1	1	1
biological_process	GO:0009052	pentose-phosphate shunt, non-oxidative branch	0	3	0	0.545361	1	1	1
biological_process	GO:0008615	pyridoxine biosynthetic process	0	3	0	0.545361	1	1	1
cellular_component	GO:0035327	euchromatin	0	3	0	NA	NA	NA	NA
biological_process	GO:0070827	obsolete chromatin maintenance	0	1	0	0.81706	1	1	1
biological_process	GO:0042789	mRNA transcription by RNA polymerase II	0	1	0	0.81706	1	1	1
biological_process	GO:0034728	nucleosome organization	0	1	0	0.831756	0.302511	1	1
molecular_function	GO:0004019	adenylosuccinate synthase activity	0	1	0	0.826802	1	1	1
biological_process	GO:0044208	'de novo' AMP biosynthetic process	0	2	0	0.667547	1	1	1
biological_process	GO:0046040	IMP metabolic process	0	1	0	0.325925	0.91183	1	1
cellular_component	GO:0000775	chromosome, centromeric region	0	5	0	0.972597	0.0591268	1	1
molecular_function	GO:0000993	RNA polymerase II complex binding	0	7	0	0.148944	1	1	1
biological_process	GO:0032786	positive regulation of DNA-templated transcription, elongation	0	3	0	0.513728	0.756208	1	1
biological_process	GO:0034243	regulation of transcription elongation from RNA polymerase II promoter	0	1	0	0.619242	0.674075	1	1
biological_process	GO:0071467	cellular response to pH	0	1	0	0.81706	1	1	1
cellular_component	GO:0000243	commitment complex	0	5	0	0.38318	1	1	1
cellular_component	GO:0071004	U2-type prespliceosome	0	12	0	0.0998285	1	1	1
molecular_function	GO:0030627	pre-mRNA 5'-splice site binding	0	2	0	0.683567	1	1	1
biological_process	GO:0000395	mRNA 5'-splice site recognition	0	1	0	0.81706	1	1	1
cellular_component	GO:0000346	transcription export complex	0	1	0	0.38318	1	1	1
biological_process	GO:0006348	subtelomeric heterochromatin assembly	0	8	0	NA	NA	NA	NA
biological_process	GO:0031124	mRNA 3'-end processing	0	1	0	0.263057	0.904292	1	1
biological_process	GO:0006283	transcription-coupled nucleotide-excision repair	0	2	0	0.667547	1	1	1
cellular_component	GO:0035101	FACT complex	0	2	0	0.681437	1	1	1
biological_process	GO:0034724	DNA replication-independent chromatin organization	0	1	0	0.363923	1	1	1
cellular_component	GO:0031251	PAN complex	0	2	0	0.681437	1	1	1
biological_process	GO:0042306	regulation of protein import into nucleus	0	1	0	0.667547	1	1	1
molecular_function	GO:0051723	protein methylesterase activity	0	1	0	0.826802	1	1	1
molecular_function	GO:0016018	cyclosporin A binding	0	7	0	0.263845	1	1	1
molecular_function	GO:0030628	pre-mRNA 3'-splice site binding	0	3	0	0.565117	1	1	1
molecular_function	GO:0000386	second spliceosomal transesterification activity	0	1	0	0.826802	1	1	1
biological_process	GO:0016320	endoplasmic reticulum membrane fusion	0	1	0	0.81706	1	1	1
cellular_component	GO:0033557	Slx1-Slx4 complex	0	1	0	0.825513	1	1	1
molecular_function	GO:0008821	crossover junction endodeoxyribonuclease activity	0	1	0	0.826802	1	1	1
cellular_component	GO:0043527	tRNA methyltransferase complex	0	2	0	0.464264	1	1	1
molecular_function	GO:0008176	tRNA (guanine-N7-)-methyltransferase activity	0	1	0	0.826802	1	1	1
biological_process	GO:0036265	RNA (guanine-N7)-methylation	0	1	0	0.445512	1	1	1
biological_process	GO:0030488	tRNA methylation	0	9	0	0.107983	1	1	1
cellular_component	GO:0035550	urease complex	0	1	0	0.825513	1	1	1
molecular_function	GO:0009039	urease activity	0	1	0	0.826802	1	1	1
biological_process	GO:0043419	urea catabolic process	0	1	0	0.81706	1	1	1
molecular_function	GO:0008173	RNA methyltransferase activity	0	4	0	0.0387356	0.994218	0.98	1
molecular_function	GO:0016435	rRNA (guanine) methyltransferase activity	0	2	0	0.683567	1	1	1
molecular_function	GO:0070039	rRNA (guanosine-2'-O-)-methyltransferase activity	0	1	0	0.826802	1	1	1
molecular_function	GO:0008650	rRNA (uridine-2'-O-)-methyltransferase activity	0	2	0	0.683567	1	1	1
biological_process	GO:0000453	enzyme-directed rRNA 2'-O-methylation	0	1	0	0.81706	1	1	1
biological_process	GO:0001510	RNA methylation	0	7	0	0.0352382	0.99487	0.997	1
biological_process	GO:0031167	rRNA methylation	0	5	0	0.0881703	1	1	1
cellular_component	GO:0031515	tRNA (m1A) methyltransferase complex	0	2	0	0.681437	1	1	1
molecular_function	GO:0004049	anthranilate synthase activity	0	2	0	0.683567	1	1	1
molecular_function	GO:0004425	indole-3-glycerol-phosphate synthase activity	0	1	0	0.826802	1	1	1
molecular_function	GO:0004640	phosphoribosylanthranilate isomerase activity	0	1	0	0.826802	1	1	1
biological_process	GO:0000162	tryptophan biosynthetic process	0	5	0	0.363923	1	1	1
biological_process	GO:1902983	DNA strand elongation involved in mitotic DNA replication	0	1	0	0.81706	1	1	1
molecular_function	GO:0019702	protein-arginine N5-methyltransferase activity	0	1	0	0.826802	1	1	1
biological_process	GO:0018216	peptidyl-arginine methylation	0	2	0	0.545361	1	1	1
biological_process	GO:0000469	cleavage involved in rRNA processing	0	4	0	0.302985	0.86234	1	1
biological_process	GO:0048478	replication fork protection	0	3	0	0.545361	1	1	1
cellular_component	GO:0033116	endoplasmic reticulum-Golgi intermediate compartment membrane	0	1	0	0.825513	1	1	1
biological_process	GO:0070072	vacuolar proton-transporting V-type ATPase complex assembly	0	3	0	0.545361	1	1	1
biological_process	GO:0000349	generation of catalytic spliceosome for first transesterification step	0	3	0	0.545361	1	1	1
biological_process	GO:0006398	mRNA 3'-end processing by stem-loop binding and cleavage	0	2	0	0.667547	1	1	1
biological_process	GO:0006378	mRNA polyadenylation	0	11	0	0.282354	0.928012	1	1
biological_process	GO:0002181	cytoplasmic translation	0	21	0	0.106746	0.94737	1	1
biological_process	GO:0000028	ribosomal small subunit assembly	0	11	0	0.0881703	1	1	1
molecular_function	GO:0047560	3-dehydrosphinganine reductase activity	0	1	0	0.826802	1	1	1
biological_process	GO:0006666	3-keto-sphinganine metabolic process	0	1	0	0.81706	1	1	1
biological_process	GO:0030148	sphingolipid biosynthetic process	0	6	0	0.0173822	1	0.956	1
cellular_component	GO:0000220	vacuolar proton-transporting V-type ATPase, V0 domain	0	2	0	0.681437	1	1	1
biological_process	GO:0000032	cell wall mannoprotein biosynthetic process	0	6	0	0.297257	1	1	1
biological_process	GO:0034622	protein-containing complex assembly	0	2	0	NA	NA	NA	NA
molecular_function	GO:0043021	ribonucleoprotein complex binding	0	4	0	0.0436429	0.989518	0.991	1
molecular_function	GO:0042800	histone methyltransferase activity (H3-K4 specific)	0	1	0	0.826802	1	1	1
molecular_function	GO:0106306	protein serine/threonine phosphatase activity	0	15	0	NA	NA	NA	NA
molecular_function	GO:0106307	protein serine/threonine phosphatase activity	0	15	0	NA	NA	NA	NA
molecular_function	GO:0008420	RNA polymerase II CTD heptapeptide repeat phosphatase activity	0	3	0	0.565117	1	1	1
biological_process	GO:0070940	dephosphorylation of RNA polymerase II C-terminal domain	0	3	0	0.545361	1	1	1
biological_process	GO:0006369	termination of RNA polymerase II transcription	0	5	0	0.297257	1	1	1
cellular_component	GO:0071819	DUBm complex	0	2	0	0.681437	1	1	1
biological_process	GO:0043968	histone H2A acetylation	0	3	0	0.545361	1	1	1
biological_process	GO:0043967	histone H4 acetylation	0	5	0	0.297257	1	1	1
cellular_component	GO:0033503	HULC complex	0	1	0	0.825513	1	1	1
cellular_component	GO:0097505	Rad6-Rad18 complex	0	2	0	0.681437	1	1	1
cellular_component	GO:1990303	UBR1-RAD6 ubiquitin ligase complex	0	1	0	0.825513	1	1	1
biological_process	GO:0071455	cellular response to hyperoxia	0	1	0	0.81706	1	1	1
biological_process	GO:0071629	cytoplasm protein quality control by the ubiquitin-proteasome system	0	2	0	0.667547	1	1	1
biological_process	GO:0006353	DNA-templated transcription, termination	0	3	0	0.282354	0.928012	1	1
biological_process	GO:0042275	error-free postreplication DNA repair	0	1	0	0.81706	1	1	1
biological_process	GO:0070987	error-free translesion synthesis	0	4	0	0.445512	1	1	1
biological_process	GO:0071894	histone H2B conserved C-terminal lysine ubiquitination	0	1	0	0.667547	1	1	1
biological_process	GO:0016574	histone ubiquitination	0	3	0	0.697249	0.702743	1	1
biological_process	GO:0031571	mitotic G1 DNA damage checkpoint signaling	0	2	0	0.667547	1	1	1
biological_process	GO:2000639	negative regulation of SREBP signaling pathway	0	1	0	0.81706	1	1	1
biological_process	GO:0070534	protein K63-linked ubiquitination	0	4	0	0.445512	1	1	1
biological_process	GO:0090089	regulation of dipeptide transport	0	1	0	0.81706	1	1	1
biological_process	GO:0051569	regulation of histone H3-K4 methylation	0	2	0	0.667547	1	1	1
biological_process	GO:0030435	sporulation resulting in formation of a cellular spore	0	1	0	0.81706	1	1	1
biological_process	GO:0120174	stress-induced homeostatically regulated protein degradation pathway	0	1	0	0.81706	1	1	1
biological_process	GO:0000722	telomere maintenance via recombination	0	4	0	0.445512	1	1	1
molecular_function	GO:0004534	5'-3' exoribonuclease activity	0	2	0	0.683567	1	1	1
biological_process	GO:0000956	nuclear-transcribed mRNA catabolic process	0	7	0	0.998205	0.00448642	1	0.848
cellular_component	GO:0005672	transcription factor TFIIA complex	0	3	0	0.562479	1	1	1
molecular_function	GO:0016251	RNA polymerase II general transcription initiation factor activity	0	7	0	0.263845	1	1	1
molecular_function	GO:0052906	tRNA (guanine(37)-N(1))-methyltransferase activity	0	1	0	0.826802	1	1	1
molecular_function	GO:0008175	tRNA methyltransferase activity	0	2	0	0.10171	1	1	1
biological_process	GO:0070901	mitochondrial tRNA methylation	0	1	0	0.81706	1	1	1
biological_process	GO:0002939	tRNA N1-guanine methylation	0	1	0	0.81706	1	1	1
molecular_function	GO:0003976	UDP-N-acetylglucosamine-lysosomal-enzyme N-acetylglucosaminephosphotransferase activity	0	2	0	0.683567	1	1	1
biological_process	GO:0046835	carbohydrate phosphorylation	0	2	0	0.545361	1	1	1
biological_process	GO:0042732	D-xylose metabolic process	0	3	0	0.545361	1	1	1
biological_process	GO:0016256	N-glycan processing to lysosome	0	2	0	0.667547	1	1	1
molecular_function	GO:0052689	carboxylic ester hydrolase activity	0	5	0	0.0395093	0.988315	0.989	1
molecular_function	GO:0008474	palmitoyl-(protein) hydrolase activity	0	4	0	0.467169	1	1	1
biological_process	GO:0006631	fatty acid metabolic process	0	7	0	0.0107353	0.997937	0.841	1
biological_process	GO:0002084	protein depalmitoylation	0	3	0	0.545361	1	1	1
cellular_component	GO:0034274	Atg12-Atg5-Atg16 complex	0	2	0	0.681437	1	1	1
biological_process	GO:0044804	autophagy of nucleus	0	6	0	0.846989	0.333771	1	1
biological_process	GO:0006501	C-terminal protein lipidation	0	3	0	0.545361	1	1	1
biological_process	GO:0006995	cellular response to nitrogen starvation	0	6	0	0.297257	1	1	1
biological_process	GO:0006497	protein lipidation	0	2	0	0.280006	0.850857	1	1
cellular_component	GO:0030659	cytoplasmic vesicle membrane	0	4	0	0.996825	0.00945724	1	0.805
cellular_component	GO:0005684	U2-type spliceosomal complex	0	11	0	0.0100065	0.998819	0.491	1
biological_process	GO:0034247	snoRNA splicing	0	1	0	0.81706	1	1	1
cellular_component	GO:0000408	EKC/KEOPS complex	0	4	0	0.464264	1	1	1
biological_process	GO:0070525	tRNA threonylcarbamoyladenosine metabolic process	0	2	0	0.297257	1	1	1
molecular_function	GO:0097602	cullin family protein binding	0	4	0	0.467169	1	1	1
molecular_function	GO:0032182	ubiquitin-like protein binding	0	1	0	0.959077	0.0968256	1	1
biological_process	GO:0051443	positive regulation of ubiquitin-protein transferase activity	0	1	0	0.81706	1	1	1
biological_process	GO:0045116	protein neddylation	0	5	0	0.363923	1	1	1
biological_process	GO:0033539	fatty acid beta-oxidation using acyl-CoA dehydrogenase	0	2	0	0.667547	1	1	1
cellular_component	GO:0043541	UDP-N-acetylglucosamine transferase complex	0	2	0	0.681437	1	1	1
molecular_function	GO:0035252	UDP-xylosyltransferase activity	0	1	0	0.826802	1	1	1
biological_process	GO:0045227	capsule polysaccharide biosynthetic process	0	1	0	0.81706	1	1	1
biological_process	GO:0006688	glycosphingolipid biosynthetic process	0	2	0	0.445512	1	1	1
molecular_function	GO:0004402	histone acetyltransferase activity	0	6	0	0.461775	0.851056	1	1
biological_process	GO:0045892	negative regulation of transcription, DNA-templated	0	5	0	0.259561	0.844536	1	1
cellular_component	GO:0001405	PAM complex, Tim23 associated import motor	0	3	0	0.562479	1	1	1
molecular_function	GO:0008776	acetate kinase activity	0	1	0	0.826802	1	1	1
biological_process	GO:0006085	acetyl-CoA biosynthetic process	0	2	0	0.624064	0.757211	1	1
biological_process	GO:0006082	organic acid metabolic process	0	1	0	3.7298e-10	1	0	1
cellular_component	GO:0031314	extrinsic component of mitochondrial inner membrane	0	10	0	0.146643	1	1	1
biological_process	GO:0034982	mitochondrial protein processing	0	2	0	0.833402	0.445715	1	1
biological_process	GO:0033615	mitochondrial proton-transporting ATP synthase complex assembly	0	4	0	0.445512	1	1	1
cellular_component	GO:0032807	DNA ligase IV complex	0	1	0	0.825513	1	1	1
biological_process	GO:0071897	DNA biosynthetic process	0	2	0	0.447194	0.767633	1	1
biological_process	GO:0051103	DNA ligation involved in DNA repair	0	1	0	0.91192	0.454639	1	1
cellular_component	GO:0043529	GET complex	0	2	0	0.681437	1	1	1
biological_process	GO:0071816	tail-anchored membrane protein insertion into ER membrane	0	1	0	0.81706	1	1	1
molecular_function	GO:0003938	IMP dehydrogenase activity	0	1	0	0.826802	1	1	1
biological_process	GO:0006177	GMP biosynthetic process	0	2	0	0.545361	1	1	1
biological_process	GO:0006183	GTP biosynthetic process	0	3	0	0.545361	1	1	1
molecular_function	GO:0004042	acetyl-CoA:L-glutamate N-acetyltransferase activity	0	3	0	0.565117	1	1	1
molecular_function	GO:0004358	glutamate N-acetyltransferase activity	0	1	0	0.826802	1	1	1
molecular_function	GO:0103045	methione N-acyltransferase activity	0	2	0	0.683567	1	1	1
biological_process	GO:0006592	ornithine biosynthetic process	0	2	0	0.667547	1	1	1
molecular_function	GO:0008429	phosphatidylethanolamine binding	0	1	0	0.826802	1	1	1
biological_process	GO:0016236	macroautophagy	0	9	0	0.978878	0.0462012	1	1
cellular_component	GO:0032585	multivesicular body membrane	0	2	0	0.681437	1	1	1
biological_process	GO:0034496	multivesicular body membrane disassembly	0	1	0	0.81706	1	1	1
biological_process	GO:0046461	neutral lipid catabolic process	0	1	0	0.545361	1	1	1
molecular_function	GO:0003855	3-dehydroquinate dehydratase activity	0	1	0	0.826802	1	1	1
molecular_function	GO:0003856	3-dehydroquinate synthase activity	0	1	0	0.826802	1	1	1
molecular_function	GO:0003866	3-phosphoshikimate 1-carboxyvinyltransferase activity	0	1	0	0.826802	1	1	1
molecular_function	GO:0004764	shikimate 3-dehydrogenase (NADP+) activity	0	1	0	0.826802	1	1	1
molecular_function	GO:0004765	shikimate kinase activity	0	1	0	0.826802	1	1	1
biological_process	GO:0009073	aromatic amino acid family biosynthetic process	0	6	0	0.0391674	1	0.999	1
biological_process	GO:0008652	cellular amino acid biosynthetic process	0	8	0	1.65456e-05	0.999998	0.005	1
biological_process	GO:0009423	chorismate biosynthetic process	0	3	0	0.545361	1	1	1
biological_process	GO:0000905	sporocarp development involved in asexual reproduction	0	1	0	0.81706	1	1	1
biological_process	GO:0000909	sporocarp development involved in sexual reproduction	0	1	0	0.81706	1	1	1
biological_process	GO:0034221	fungal-type cell wall chitin biosynthetic process	0	4	0	0.445512	1	1	1
biological_process	GO:0051014	actin filament severing	0	1	0	0.545361	1	1	1
molecular_function	GO:0004707	MAP kinase activity	0	5	0	0.386178	1	1	1
biological_process	GO:0000750	pheromone-dependent signal transduction involved in conjugation with cellular fusion	0	8	0	0.19829	1	1	1
biological_process	GO:0006620	posttranslational protein targeting to endoplasmic reticulum membrane	0	4	0	0.13224	1	1	1
cellular_component	GO:0031307	integral component of mitochondrial outer membrane	0	7	0	0.260983	1	1	1
biological_process	GO:0010821	regulation of mitochondrion organization	0	1	0	0.81706	1	1	1
cellular_component	GO:0031901	early endosome membrane	0	2	0	0.681437	1	1	1
molecular_function	GO:0016409	palmitoyltransferase activity	0	1	0	0.52081	0.819773	1	1
biological_process	GO:0018345	protein palmitoylation	0	1	0	0.554285	0.80171	1	1
molecular_function	GO:0052925	dol-P-Man:Man(5)GlcNAc(2)-PP-Dol alpha-1,3-mannosyltransferase activity	0	1	0	0.826802	1	1	1
biological_process	GO:0006486	protein glycosylation	0	14	0	0.0234393	0.9926	0.986	1
biological_process	GO:0015809	L-arginine transmembrane transport	0	1	0	NA	NA	NA	NA
biological_process	GO:0051453	regulation of intracellular pH	0	4	0	0.429204	0.86776	1	1
cellular_component	GO:0070274	RES complex	0	1	0	0.825513	1	1	1
biological_process	GO:0002949	tRNA threonylcarbamoyladenosine modification	0	2	0	0.545361	1	1	1
molecular_function	GO:0031151	histone methyltransferase activity (H3-K79 specific)	0	1	0	0.826802	1	1	1
molecular_function	GO:0031493	obsolete nucleosomal histone binding	0	1	0	0.826802	1	1	1
biological_process	GO:2000677	regulation of transcription regulatory region DNA binding	0	1	0	0.667547	1	1	1
molecular_function	GO:0008660	1-aminocyclopropane-1-carboxylate deaminase activity	0	1	0	0.826802	1	1	1
biological_process	GO:0009310	amine catabolic process	0	1	0	0.697249	0.702743	1	1
biological_process	GO:0006879	cellular iron ion homeostasis	0	12	0	0.20466	0.93101	1	1
biological_process	GO:0006811	ion transport	0	4	0	0.00597864	0.99738	0.623	1
molecular_function	GO:0050185	phosphatidylinositol deacylase activity	0	1	0	0.826802	1	1	1
biological_process	GO:0006505	GPI anchor metabolic process	0	1	0	0.507087	0.697015	1	1
cellular_component	GO:0031225	anchored component of membrane	0	5	0	0.717874	0.683759	1	1
molecular_function	GO:0004099	chitin deacetylase activity	0	4	0	0.467169	1	1	1
cellular_component	GO:0002144	cytosolic tRNA wobble base thiouridylase complex	0	1	0	0.825513	1	1	1
biological_process	GO:0032447	protein urmylation	0	5	0	0.363923	1	1	1
biological_process	GO:0034227	tRNA thio-modification	0	2	0	0.363923	1	1	1
biological_process	GO:0002143	tRNA wobble position uridine thiolation	0	4	0	0.445512	1	1	1
molecular_function	GO:0051908	double-stranded DNA 5'-3' exodeoxyribonuclease activity	0	1	0	0.826802	1	1	1
biological_process	GO:0070914	UV-damage excision repair	0	6	0	0.624064	0.757211	1	1
molecular_function	GO:0004651	polynucleotide 5'-phosphatase activity	0	1	0	0.826802	1	1	1
biological_process	GO:0098507	polynucleotide 5' dephosphorylation	0	1	0	0.81706	1	1	1
molecular_function	GO:0110152	RNA NAD-cap (NAD-forming) hydrolase activity	0	1	0	0.826802	1	1	1
molecular_function	GO:0034353	RNA pyrophosphohydrolase activity	0	1	0	0.826802	1	1	1
biological_process	GO:0110155	NAD-cap decapping	0	1	0	0.81706	1	1	1
cellular_component	GO:0005849	mRNA cleavage factor complex	0	3	0	0.403122	0.879004	1	1
molecular_function	GO:0017150	tRNA dihydrouridine synthase activity	0	4	0	0.467169	1	1	1
molecular_function	GO:0102265	tRNA-dihydrouridine47 synthase activity	0	1	0	0.826802	1	1	1
biological_process	GO:0072659	protein localization to plasma membrane	0	3	0	0.907499	0.271242	1	1
cellular_component	GO:0043614	multi-eIF complex	0	6	0	0.316241	1	1	1
biological_process	GO:0032781	positive regulation of ATP-dependent activity	0	3	0	0.697249	0.702743	1	1
biological_process	GO:0002188	translation reinitiation	0	6	0	0.297257	1	1	1
molecular_function	GO:0008108	UDP-glucose:hexose-1-phosphate uridylyltransferase activity	0	2	0	0.683567	1	1	1
biological_process	GO:0033499	galactose catabolic process via UDP-galactose	0	4	0	0.445512	1	1	1
molecular_function	GO:0003844	1,4-alpha-glucan branching enzyme activity	0	1	0	0.826802	1	1	1
molecular_function	GO:0102752	1,4-alpha-glucan branching enzyme activity (using a glucosylated glycogenin as primer for glycogen synthesis)	0	1	0	0.826802	1	1	1
molecular_function	GO:0043169	cation binding	0	1	0	1	3.21038e-07	1	0
biological_process	GO:0005978	glycogen biosynthetic process	0	2	0	0.697249	0.702743	1	1
biological_process	GO:0061077	chaperone-mediated protein folding	0	4	0	0.0212985	1	0.984	1
molecular_function	GO:0000774	adenyl-nucleotide exchange factor activity	0	3	0	0.565117	1	1	1
cellular_component	GO:0000123	histone acetyltransferase complex	0	2	0	0.840719	0.289495	1	1
molecular_function	GO:0010485	H4 histone acetyltransferase activity	0	2	0	0.565117	1	1	1
biological_process	GO:0032974	amino acid transmembrane export from vacuole	0	1	0	0.81706	1	1	1
molecular_function	GO:0008597	calcium-dependent protein serine/threonine phosphatase regulator activity	0	2	0	0.683567	1	1	1
cellular_component	GO:0005852	eukaryotic translation initiation factor 3 complex	0	10	0	0.309447	0.91764	1	1
molecular_function	GO:0000334	3-hydroxyanthranilate 3,4-dioxygenase activity	0	1	0	0.826802	1	1	1
biological_process	GO:0034354	'de novo' NAD biosynthetic process from tryptophan	0	4	0	0.445512	1	1	1
biological_process	GO:0043420	anthranilate metabolic process	0	3	0	0.545361	1	1	1
biological_process	GO:0019805	quinolinate biosynthetic process	0	3	0	0.545361	1	1	1
biological_process	GO:0046874	quinolinate metabolic process	0	1	0	0.445512	1	1	1
biological_process	GO:0006569	tryptophan catabolic process	0	2	0	0.77187	0.636077	1	1
molecular_function	GO:0004577	N-acetylglucosaminyldiphosphodolichol N-acetylglucosaminyltransferase activity	0	1	0	0.826802	1	1	1
molecular_function	GO:0016740	transferase activity	0	27	0	0.766212	0.267377	1	1
cellular_component	GO:0000153	cytoplasmic ubiquitin ligase complex	0	1	0	0.38318	1	1	1
molecular_function	GO:0019776	Atg8 ligase activity	0	1	0	0.826802	1	1	1
molecular_function	GO:0008824	cyanate hydratase activity	0	1	0	0.826802	1	1	1
biological_process	GO:0009439	cyanate metabolic process	0	1	0	0.81706	1	1	1
cellular_component	GO:0000786	nucleosome	0	9	0	0.177719	1	1	1
molecular_function	GO:0045131	pre-mRNA branch point binding	0	1	0	0.826802	1	1	1
biological_process	GO:0048024	regulation of mRNA splicing, via spliceosome	0	3	0	0.363923	1	1	1
molecular_function	GO:0015297	antiporter activity	0	10	0	0.316816	0.853405	1	1
molecular_function	GO:0005458	GDP-mannose transmembrane transporter activity	0	2	0	0.683567	1	1	1
biological_process	GO:0008643	carbohydrate transport	0	43	0	0.00015965	1	0.029	1
molecular_function	GO:0070840	dynein complex binding	0	2	0	0.683567	1	1	1
biological_process	GO:0031023	microtubule organizing center organization	0	1	0	0.242789	1	1	1
biological_process	GO:0051012	microtubule sliding	0	1	0	0.81706	1	1	1
biological_process	GO:2000574	obsolete regulation of microtubule motor activity	0	2	0	0.545361	1	1	1
biological_process	GO:0047496	vesicle transport along microtubule	0	2	0	0.91192	0.454639	1	1
molecular_function	GO:0015035	protein-disulfide reductase activity	0	5	0	0.313717	0.915957	1	1
biological_process	GO:0045041	protein import into mitochondrial intermembrane space	0	3	0	0.545361	1	1	1
biological_process	GO:0022417	protein maturation by protein folding	0	1	0	0.81706	1	1	1
cellular_component	GO:0070545	PeBoW complex	0	2	0	0.681437	1	1	1
molecular_function	GO:0070180	large ribosomal subunit rRNA binding	0	6	0	0.319212	1	1	1
biological_process	GO:0006172	ADP biosynthetic process	0	2	0	0.667547	1	1	1
biological_process	GO:0046033	AMP metabolic process	0	3	0	0.242789	1	1	1
biological_process	GO:0046034	ATP metabolic process	0	2	0	5.93345e-05	0.999996	0.011	1
cellular_component	GO:0000417	HIR complex	0	1	0	0.825513	1	1	1
biological_process	GO:0006336	DNA replication-independent chromatin assembly	0	2	0	0.445512	1	1	1
cellular_component	GO:0005732	sno(s)RNA-containing ribonucleoprotein complex	0	4	0	0.0314563	1	0.899	1
cellular_component	GO:0005688	U6 snRNP	0	7	0	0.260983	1	1	1
molecular_function	GO:0052856	NADHX epimerase activity	0	1	0	0.826802	1	1	1
molecular_function	GO:0052857	NADPHX epimerase activity	0	1	0	0.826802	1	1	1
molecular_function	GO:0102339	3-oxo-arachidoyl-CoA reductase activity	0	1	0	0.826802	1	1	1
molecular_function	GO:0102340	3-oxo-behenoyl-CoA reductase activity	0	1	0	0.826802	1	1	1
molecular_function	GO:0102342	3-oxo-cerotoyl-CoA reductase activity	0	1	0	0.826802	1	1	1
molecular_function	GO:0102341	3-oxo-lignoceroyl-CoA reductase activity	0	1	0	0.826802	1	1	1
molecular_function	GO:0045703	ketoreductase activity	0	1	0	0.826802	1	1	1
biological_process	GO:0030497	fatty acid elongation	0	2	0	0.545361	1	1	1
cellular_component	GO:0030956	glutamyl-tRNA(Gln) amidotransferase complex	0	2	0	0.681437	1	1	1
molecular_function	GO:0050567	glutaminyl-tRNA synthase (glutamine-hydrolyzing) activity	0	2	0	0.683567	1	1	1
biological_process	GO:0070681	glutaminyl-tRNAGln biosynthesis via transamidation	0	2	0	0.667547	1	1	1
cellular_component	GO:0001401	SAM complex	0	3	0	0.562479	1	1	1
biological_process	GO:0051654	establishment of mitochondrion localization	0	3	0	0.445512	1	1	1
molecular_function	GO:0004502	kynurenine 3-monooxygenase activity	0	1	0	0.826802	1	1	1
molecular_function	GO:0016174	NAD(P)H oxidase H2O2-forming activity	0	1	0	0.826802	1	1	1
biological_process	GO:0070189	kynurenine metabolic process	0	1	0	0.844906	0.554488	1	1
biological_process	GO:0048312	intracellular distribution of mitochondria	0	1	0	0.81706	1	1	1
biological_process	GO:2000001	regulation of DNA damage checkpoint	0	1	0	0.545361	1	1	1
molecular_function	GO:0004146	dihydrofolate reductase activity	0	1	0	0.826802	1	1	1
molecular_function	GO:0050661	NADP binding	0	22	0	0.0150568	1	0.752	1
biological_process	GO:0046452	dihydrofolate metabolic process	0	1	0	0.81706	1	1	1
biological_process	GO:0046655	folic acid metabolic process	0	2	0	0.445512	1	1	1
biological_process	GO:0006545	glycine biosynthetic process	0	2	0	0.445512	1	1	1
biological_process	GO:0006730	one-carbon metabolic process	0	8	0	0.325925	0.91183	1	1
biological_process	GO:0046654	tetrahydrofolate biosynthetic process	0	4	0	0.445512	1	1	1
cellular_component	GO:0097361	CIA complex	0	4	0	0.464264	1	1	1
biological_process	GO:0045787	positive regulation of cell cycle	0	1	0	0.447194	0.767633	1	1
biological_process	GO:0033120	positive regulation of RNA splicing	0	1	0	0.667547	1	1	1
biological_process	GO:0000266	mitochondrial fission	0	7	0	0.242789	1	1	1
biological_process	GO:0043653	mitochondrial fragmentation involved in apoptotic process	0	1	0	0.81706	1	1	1
molecular_function	GO:0034512	box C/D RNA binding	0	1	0	0.826802	1	1	1
molecular_function	GO:0034511	U3 snoRNA binding	0	8	0	0.21807	1	1	1
cellular_component	GO:0032221	Rpd3S/Clr6-CII complex	0	2	0	0.681437	1	1	1
biological_process	GO:0006342	heterochromatin assembly	0	6	0	NA	NA	NA	NA
biological_process	GO:0071963	establishment or maintenance of cell polarity regulating cell shape	0	5	0	0.19829	1	1	1
cellular_component	GO:0008622	epsilon DNA polymerase complex	0	3	0	0.562479	1	1	1
molecular_function	GO:0019135	deoxyhypusine monooxygenase activity	0	1	0	0.826802	1	1	1
biological_process	GO:0008612	peptidyl-lysine modification to peptidyl-hypusine	0	2	0	0.667547	1	1	1
cellular_component	GO:0005902	microvillus	0	1	0	0.825513	1	1	1
molecular_function	GO:0102203	brassicasterol glucosyltransferase activity	0	1	0	0.826802	1	1	1
molecular_function	GO:0102205	cholesterol alpha-glucosyltransferase activity	0	1	0	0.826802	1	1	1
molecular_function	GO:0102202	soladodine glucosyltransferase activity	0	1	0	0.826802	1	1	1
molecular_function	GO:0016906	sterol 3-beta-glucosyltransferase activity	0	1	0	0.826802	1	1	1
biological_process	GO:0030259	lipid glycosylation	0	2	0	0.667547	1	1	1
biological_process	GO:0016126	sterol biosynthetic process	0	9	0	0.0141852	1	0.916	1
biological_process	GO:0006335	DNA replication-dependent chromatin assembly	0	2	0	0.667547	1	1	1
molecular_function	GO:0004130	cytochrome-c peroxidase activity	0	1	0	0.826802	1	1	1
molecular_function	GO:0020037	heme binding	0	29	0	0.00394154	1	0.261	1
molecular_function	GO:0004601	peroxidase activity	0	6	0	0.0840428	1	1	1
biological_process	GO:0042744	hydrogen peroxide catabolic process	0	7	0	0.242789	1	1	1
biological_process	GO:0000302	response to reactive oxygen species	0	2	0	0.554285	0.80171	1	1
cellular_component	GO:0030014	CCR4-NOT complex	0	3	0	0.964344	0.149671	1	1
molecular_function	GO:0004535	poly(A)-specific ribonuclease activity	0	4	0	0.467169	1	1	1
cellular_component	GO:0031429	box H/ACA snoRNP complex	0	5	0	0.38318	1	1	1
molecular_function	GO:0034513	box H/ACA snoRNA binding	0	4	0	0.467169	1	1	1
biological_process	GO:0000454	snoRNA guided rRNA pseudouridine synthesis	0	1	0	0.81706	1	1	1
cellular_component	GO:0005840	ribosome	0	25	0	3.5935e-07	1	0.001	1
biological_process	GO:0034462	small-subunit processome assembly	0	1	0	0.81706	1	1	1
molecular_function	GO:0004409	homoaconitate hydratase activity	0	1	0	0.826802	1	1	1
biological_process	GO:0019878	lysine biosynthetic process via aminoadipic acid	0	9	0	0.161937	1	1	1
biological_process	GO:0032366	intracellular sterol transport	0	2	0	0.667547	1	1	1
biological_process	GO:0015918	sterol transport	0	2	0	0.545361	1	1	1
molecular_function	GO:0052855	ADP-dependent NAD(P)H-hydrate dehydratase activity	0	1	0	0.826802	1	1	1
molecular_function	GO:0047453	ATP-dependent NAD(P)H-hydrate dehydratase activity	0	1	0	0.826802	1	1	1
biological_process	GO:0110051	metabolite repair	0	1	0	0.81706	1	1	1
biological_process	GO:0046496	nicotinamide nucleotide metabolic process	0	1	0	0.209866	0.95202	1	1
molecular_function	GO:0008310	single-stranded DNA 3'-5' exodeoxyribonuclease activity	0	1	0	0.826802	1	1	1
biological_process	GO:0006287	base-excision repair, gap-filling	0	2	0	0.667547	1	1	1
biological_process	GO:0045004	DNA replication proofreading	0	2	0	0.667547	1	1	1
biological_process	GO:0006272	leading strand elongation	0	7	0	0.242789	1	1	1
molecular_function	GO:0098808	mRNA cap binding	0	1	0	0.826802	1	1	1
biological_process	GO:0002191	cap-dependent translational initiation	0	1	0	0.81706	1	1	1
biological_process	GO:0006415	translational termination	0	3	0	0.374811	0.892017	1	1
molecular_function	GO:0032216	glucosaminyl-phosphatidylinositol O-acyltransferase activity	0	1	0	0.826802	1	1	1
biological_process	GO:1990417	snoRNA release from pre-rRNA	0	1	0	0.81706	1	1	1
cellular_component	GO:0097632	extrinsic component of phagophore assembly site membrane	0	1	0	0.825513	1	1	1
molecular_function	GO:0019778	Atg12 activating enzyme activity	0	1	0	0.826802	1	1	1
molecular_function	GO:0019779	Atg8 activating enzyme activity	0	1	0	0.826802	1	1	1
cellular_component	GO:0005834	heterotrimeric G-protein complex	0	6	0	0.316241	1	1	1
molecular_function	GO:0001664	G protein-coupled receptor binding	0	3	0	0.565117	1	1	1
molecular_function	GO:0031683	G-protein beta/gamma-subunit complex binding	0	3	0	0.565117	1	1	1
biological_process	GO:0007189	adenylate cyclase-activating G protein-coupled receptor signaling pathway	0	2	0	0.844906	0.554488	1	1
biological_process	GO:0007188	adenylate cyclase-modulating G protein-coupled receptor signaling pathway	0	1	0	0.844906	0.554488	1	1
cellular_component	GO:0032777	Piccolo NuA4 histone acetyltransferase complex	0	1	0	0.825513	1	1	1
molecular_function	GO:0036218	dTTP diphosphatase activity	0	1	0	0.826802	1	1	1
molecular_function	GO:0035529	NADH pyrophosphatase activity	0	2	0	0.683567	1	1	1
molecular_function	GO:0047429	nucleoside-triphosphate diphosphatase activity	0	3	0	0.386178	1	1	1
biological_process	GO:0009204	deoxyribonucleoside triphosphate catabolic process	0	1	0	0.545361	1	1	1
biological_process	GO:0009143	nucleoside triphosphate catabolic process	0	1	0	0.545361	1	1	1
biological_process	GO:0009117	nucleotide metabolic process	0	3	0	0.000218736	0.999928	0.037	1
molecular_function	GO:0061981	3-hydroxykynureninase activity	0	1	0	0.826802	1	1	1
molecular_function	GO:0030429	kynureninase activity	0	1	0	0.826802	1	1	1
biological_process	GO:0097053	L-kynurenine catabolic process	0	1	0	0.81706	1	1	1
biological_process	GO:0000460	maturation of 5.8S rRNA	0	8	0	0.277632	0.863045	1	1
biological_process	GO:0000470	maturation of LSU-rRNA	0	12	0	0.27267	0.879951	1	1
biological_process	GO:0070196	eukaryotic translation initiation factor 3 complex assembly	0	1	0	0.81706	1	1	1
biological_process	GO:0032436	positive regulation of proteasomal ubiquitin-dependent protein catabolic process	0	3	0	0.77187	0.636077	1	1
biological_process	GO:0000464	endonucleolytic cleavage in ITS1 upstream of 5.8S rRNA from tricistronic rRNA transcript (SSU-rRNA, 5.8S rRNA, LSU-rRNA)	0	1	0	0.81706	1	1	1
molecular_function	GO:0004356	glutamate-ammonia ligase activity	0	3	0	0.565117	1	1	1
biological_process	GO:0019676	ammonia assimilation cycle	0	3	0	0.545361	1	1	1
biological_process	GO:0006542	glutamine biosynthetic process	0	2	0	0.667547	1	1	1
biological_process	GO:0034080	CENP-A containing chromatin assembly	0	2	0	0.667547	1	1	1
biological_process	GO:0070481	nuclear-transcribed mRNA catabolic process, non-stop decay	0	2	0	0.667547	1	1	1
biological_process	GO:0030466	silent mating-type cassette heterochromatin assembly	0	4	0	0.363923	1	1	1
molecular_function	GO:0016992	lipoate synthase activity	0	1	0	0.826802	1	1	1
molecular_function	GO:0102552	lipoyl synthase activity (acting on glycine-cleavage complex H protein	0	1	0	0.826802	1	1	1
molecular_function	GO:0102553	lipoyl synthase activity (acting on pyruvate dehydrogenase E2 protein)	0	1	0	0.826802	1	1	1
biological_process	GO:0009107	lipoate biosynthetic process	0	1	0	0.81706	1	1	1
biological_process	GO:0009249	protein lipoylation	0	4	0	0.445512	1	1	1
molecular_function	GO:0004020	adenylylsulfate kinase activity	0	2	0	0.683567	1	1	1
molecular_function	GO:0004781	sulfate adenylyltransferase (ATP) activity	0	1	0	0.826802	1	1	1
biological_process	GO:0019344	cysteine biosynthetic process	0	2	0	0.19829	1	1	1
biological_process	GO:0070814	hydrogen sulfide biosynthetic process	0	5	0	0.363923	1	1	1
biological_process	GO:0009086	methionine biosynthetic process	0	8	0	0.0587727	1	1	1
biological_process	GO:0010134	sulfate assimilation via adenylyl sulfate reduction	0	1	0	0.81706	1	1	1
biological_process	GO:0019379	sulfate assimilation, phosphoadenylyl sulfate reduction by phosphoadenylyl-sulfate reductase (thioredoxin)	0	2	0	0.667547	1	1	1
biological_process	GO:0000096	sulfur amino acid metabolic process	0	1	0	0.0115754	1	0.869	1
biological_process	GO:0042273	ribosomal large subunit biogenesis	0	17	0	0.0588397	0.974856	1	1
molecular_function	GO:0004379	glycylpeptide N-tetradecanoyltransferase activity	0	1	0	0.826802	1	1	1
biological_process	GO:0018008	N-terminal peptidyl-glycine N-myristoylation	0	1	0	0.81706	1	1	1
molecular_function	GO:0004424	imidazoleglycerol-phosphate dehydratase activity	0	1	0	0.826802	1	1	1
biological_process	GO:0000105	histidine biosynthetic process	0	7	0	0.242789	1	1	1
cellular_component	GO:0030173	integral component of Golgi membrane	0	21	0	0.0439548	0.993274	0.961	1
molecular_function	GO:0005459	UDP-galactose transmembrane transporter activity	0	2	0	0.683567	1	1	1
molecular_function	GO:0005460	UDP-glucose transmembrane transporter activity	0	1	0	0.826802	1	1	1
biological_process	GO:0072334	UDP-galactose transmembrane transport	0	1	0	0.667547	1	1	1
biological_process	GO:0007231	osmosensory signaling pathway	0	1	0	0.999782	0.00306331	1	0.755
molecular_function	GO:0004476	mannose-6-phosphate isomerase activity	0	2	0	0.683567	1	1	1
biological_process	GO:0009298	GDP-mannose biosynthetic process	0	6	0	0.297257	1	1	1
molecular_function	GO:0008266	poly(U) RNA binding	0	3	0	0.565117	1	1	1
biological_process	GO:0042026	protein refolding	0	13	0	0.0719884	1	1	1
molecular_function	GO:0008160	protein tyrosine phosphatase activator activity	0	2	0	0.683567	1	1	1
molecular_function	GO:0046570	methylthioribulose 1-phosphate dehydratase activity	0	1	0	0.826802	1	1	1
biological_process	GO:0019509	L-methionine salvage from methylthioadenosine	0	4	0	0.445512	1	1	1
biological_process	GO:0019284	L-methionine salvage from S-adenosylmethionine	0	2	0	0.667547	1	1	1
cellular_component	GO:0005845	mRNA cap binding complex	0	2	0	0.681437	1	1	1
molecular_function	GO:0004482	mRNA (guanine-N7-)-methyltransferase activity	0	1	0	0.826802	1	1	1
molecular_function	GO:0003958	NADPH-hemoprotein reductase activity	0	2	0	0.683567	1	1	1
molecular_function	GO:0061711	N(6)-L-threonylcarbamoyladenine synthase activity	0	2	0	0.683567	1	1	1
molecular_function	GO:0018423	protein C-terminal leucine carboxyl O-methyltransferase activity	0	1	0	0.826802	1	1	1
biological_process	GO:0006481	C-terminal protein methylation	0	2	0	0.667547	1	1	1
cellular_component	GO:0042788	polysomal ribosome	0	2	0	0.681437	1	1	1
molecular_function	GO:0031625	ubiquitin protein ligase binding	0	19	0	0.0267211	1	0.937	1
molecular_function	GO:0010309	acireductone dioxygenase [iron(II)-requiring] activity	0	1	0	0.826802	1	1	1
biological_process	GO:0006555	methionine metabolic process	0	1	0	0.0587727	1	1	1
molecular_function	GO:0017061	S-methyl-5-thioadenosine phosphorylase activity	0	1	0	0.826802	1	1	1
biological_process	GO:0006537	glutamate biosynthetic process	0	3	0	0.545361	1	1	1
biological_process	GO:0006166	purine ribonucleoside salvage	0	3	0	0.545361	1	1	1
molecular_function	GO:0004588	orotate phosphoribosyltransferase activity	0	1	0	0.826802	1	1	1
biological_process	GO:0006221	pyrimidine nucleotide biosynthetic process	0	2	0	0.666229	0.582293	1	1
biological_process	GO:0046132	pyrimidine ribonucleoside biosynthetic process	0	1	0	0.81706	1	1	1
molecular_function	GO:0031072	heat shock protein binding	0	11	0	0.0988988	0.98177	1	1
molecular_function	GO:0051787	misfolded protein binding	0	11	0	0.123085	1	1	1
molecular_function	GO:0044183	protein folding chaperone	0	8	0	0.21807	1	1	1
biological_process	GO:0034620	cellular response to unfolded protein	0	6	0	0.243792	0.941227	1	1
biological_process	GO:0051085	chaperone cofactor-dependent protein refolding	0	14	0	0.0587727	1	1	1
molecular_function	GO:0000298	endopolyphosphatase activity	0	1	0	0.826802	1	1	1
cellular_component	GO:0031428	box C/D RNP complex	0	4	0	0.464264	1	1	1
cellular_component	GO:0097078	FAL1-SGD1 complex	0	1	0	0.825513	1	1	1
cellular_component	GO:0005815	microtubule organizing center	0	6	0	0.998329	0.00545274	1	0.666
cellular_component	GO:1990023	mitotic spindle midzone	0	6	0	0.316241	1	1	1
molecular_function	GO:0016429	tRNA (adenine-N1-)-methyltransferase activity	0	1	0	0.826802	1	1	1
cellular_component	GO:0071020	post-spliceosomal complex	0	1	0	0.681437	1	1	1
biological_process	GO:0000350	generation of catalytic spliceosome for second transesterification step	0	2	0	0.667547	1	1	1
biological_process	GO:0000389	mRNA 3'-splice site recognition	0	1	0	0.81706	1	1	1
molecular_function	GO:0035299	inositol pentakisphosphate 2-kinase activity	0	1	0	0.826802	1	1	1
biological_process	GO:0052746	inositol phosphorylation	0	1	0	0.81706	1	1	1
biological_process	GO:1901407	regulation of phosphorylation of RNA polymerase II C-terminal domain	0	1	0	0.81706	1	1	1
cellular_component	GO:0015935	small ribosomal subunit	0	11	0	0.00512302	0.999099	0.265	1
molecular_function	GO:0043727	5-amino-4-imidazole carboxylate lyase activity	0	1	0	0.826802	1	1	1
molecular_function	GO:0004638	phosphoribosylaminoimidazole carboxylase activity	0	1	0	0.826802	1	1	1
molecular_function	GO:0019003	GDP binding	0	5	0	0.386178	1	1	1
biological_process	GO:0007265	Ras protein signal transduction	0	3	0	0.965342	0.0909388	1	1
molecular_function	GO:0034450	ubiquitin-ubiquitin ligase activity	0	2	0	0.683567	1	1	1
biological_process	GO:0015976	carbon utilization	0	1	0	0.81706	1	1	1
biological_process	GO:0034553	mitochondrial respiratory chain complex II assembly	0	3	0	0.545361	1	1	1
biological_process	GO:0006111	regulation of gluconeogenesis	0	1	0	0.91192	0.454639	1	1
biological_process	GO:0006105	succinate metabolic process	0	1	0	0.81706	1	1	1
biological_process	GO:0006121	mitochondrial electron transport, succinate to ubiquinone	0	4	0	0.445512	1	1	1
biological_process	GO:0017013	protein flavinylation	0	1	0	0.81706	1	1	1
biological_process	GO:0018293	protein-FAD linkage	0	1	0	0.81706	1	1	1
cellular_component	GO:0009898	cytoplasmic side of plasma membrane	0	2	0	0.516571	0.822281	1	1
cellular_component	GO:0000815	ESCRT III complex	0	5	0	0.38318	1	1	1
biological_process	GO:1904669	ATP export	0	2	0	0.667547	1	1	1
biological_process	GO:0071454	cellular response to anoxia	0	1	0	0.81706	1	1	1
biological_process	GO:1904902	ESCRT III complex assembly	0	1	0	0.81706	1	1	1
biological_process	GO:0070676	intralumenal vesicle formation	0	3	0	0.545361	1	1	1
biological_process	GO:0106004	tRNA (guanine-N7)-methylation	0	1	0	0.81706	1	1	1
cellular_component	GO:0030904	retromer complex	0	4	0	0.788603	0.61682	1	1
biological_process	GO:0034499	late endosome to Golgi transport	0	1	0	0.81706	1	1	1
molecular_function	GO:0030621	U4 snRNA binding	0	2	0	0.683567	1	1	1
biological_process	GO:1905216	positive regulation of RNA binding	0	1	0	0.81706	1	1	1
molecular_function	GO:0004365	glyceraldehyde-3-phosphate dehydrogenase (NAD+) (phosphorylating) activity	0	2	0	0.683567	1	1	1
molecular_function	GO:0051287	NAD binding	0	38	0	0.000124133	1	0.006	1
biological_process	GO:0006006	glucose metabolic process	0	4	0	0.766802	0.415328	1	1
biological_process	GO:0006096	glycolytic process	0	15	0	0.0957083	0.982618	1	1
cellular_component	GO:0005948	acetolactate synthase complex	0	2	0	0.681437	1	1	1
molecular_function	GO:0003984	acetolactate synthase activity	0	2	0	0.683567	1	1	1
molecular_function	GO:0030976	thiamine pyrophosphate binding	0	3	0	0.565117	1	1	1
biological_process	GO:0009097	isoleucine biosynthetic process	0	8	0	0.19829	1	1	1
biological_process	GO:0009099	valine biosynthetic process	0	5	0	0.363923	1	1	1
cellular_component	GO:0035658	Mon1-Ccz1 complex	0	2	0	0.681437	1	1	1
molecular_function	GO:0046523	S-methyl-5-thioribose-1-phosphate isomerase activity	0	1	0	0.826802	1	1	1
cellular_component	GO:1904564	Nbp35-Cfd1 ATPase complex	0	1	0	0.825513	1	1	1
molecular_function	GO:0004623	phospholipase A2 activity	0	2	0	0.683567	1	1	1
biological_process	GO:0046475	glycerophospholipid catabolic process	0	1	0	0.81706	1	1	1
cellular_component	GO:0005839	proteasome core complex	0	14	0	0.0679453	1	0.992	1
molecular_function	GO:0004175	endopeptidase activity	0	16	0	0.937245	0.10552	1	1
molecular_function	GO:0004298	threonine-type endopeptidase activity	0	6	0	0.319212	1	1	1
cellular_component	GO:0016607	nuclear speck	0	5	0	0.38318	1	1	1
molecular_function	GO:0004475	mannose-1-phosphate guanylyltransferase activity	0	1	0	0.826802	1	1	1
cellular_component	GO:0042721	TIM22 mitochondrial import inner membrane insertion complex	0	1	0	0.825513	1	1	1
molecular_function	GO:0030943	mitochondrion targeting sequence binding	0	2	0	0.683567	1	1	1
molecular_function	GO:0008320	protein transmembrane transporter activity	0	8	0	0.21807	1	1	1
molecular_function	GO:0001727	lipid kinase activity	0	2	0	0.683567	1	1	1
biological_process	GO:0006665	sphingolipid metabolic process	0	5	0	0.00341349	1	0.434	1
biological_process	GO:0061024	membrane organization	0	2	0	0.994909	0.0100828	1	0.986
biological_process	GO:0003400	regulation of COPII vesicle coating	0	2	0	0.667547	1	1	1
biological_process	GO:0016050	vesicle organization	0	3	0	0.974324	0.0545396	1	1
molecular_function	GO:0034618	arginine binding	0	2	0	0.683567	1	1	1
biological_process	GO:0051642	centrosome localization	0	1	0	0.81706	1	1	1
biological_process	GO:0051303	establishment of chromosome localization	0	1	0	0.987546	0.051751	1	1
biological_process	GO:0019941	modification-dependent protein catabolic process	0	5	0	0.914071	0.120764	1	1
molecular_function	GO:0005351	carbohydrate:proton symporter activity	0	37	0	0.000578419	1	0.037	1
molecular_function	GO:0004816	asparagine-tRNA ligase activity	0	2	0	0.683567	1	1	1
biological_process	GO:0006421	asparaginyl-tRNA aminoacylation	0	2	0	0.667547	1	1	1
molecular_function	GO:0016616	oxidoreductase activity, acting on the CH-OH group of donors, NAD or NADP as acceptor	0	27	0	4.45612e-07	1	0	1
cellular_component	GO:0000015	phosphopyruvate hydratase complex	0	3	0	0.562479	1	1	1
molecular_function	GO:0004634	phosphopyruvate hydratase activity	0	3	0	0.565117	1	1	1
biological_process	GO:0032889	regulation of vacuole fusion, non-autophagic	0	5	0	0.363923	1	1	1
molecular_function	GO:0003867	4-aminobutyrate transaminase activity	0	4	0	0.467169	1	1	1
molecular_function	GO:0034386	4-aminobutyrate:2-oxoglutarate transaminase activity	0	2	0	0.683567	1	1	1
biological_process	GO:0009450	gamma-aminobutyric acid catabolic process	0	4	0	0.445512	1	1	1
biological_process	GO:0071966	fungal-type cell wall polysaccharide metabolic process	0	6	0	0.489115	0.838063	1	1
molecular_function	GO:0050031	L-pipecolate oxidase activity	0	1	0	0.826802	1	1	1
molecular_function	GO:0051699	proline oxidase activity	0	1	0	0.826802	1	1	1
molecular_function	GO:0008115	sarcosine oxidase activity	0	5	0	0.386178	1	1	1
molecular_function	GO:0004096	catalase activity	0	4	0	0.467169	1	1	1
biological_process	GO:0042542	response to hydrogen peroxide	0	2	0	0.545361	1	1	1
biological_process	GO:0009408	response to heat	0	2	0	0.19829	1	1	1
cellular_component	GO:0017059	serine C-palmitoyltransferase complex	0	1	0	0.681437	1	1	1
molecular_function	GO:0004758	serine C-palmitoyltransferase activity	0	2	0	0.683567	1	1	1
biological_process	GO:0046513	ceramide biosynthetic process	0	8	0	0.13224	1	1	1
biological_process	GO:0046512	sphingosine biosynthetic process	0	4	0	0.445512	1	1	1
molecular_function	GO:0004856	xylulokinase activity	0	1	0	0.826802	1	1	1
biological_process	GO:0005997	xylulose metabolic process	0	1	0	0.81706	1	1	1
molecular_function	GO:0042736	NADH kinase activity	0	1	0	0.826802	1	1	1
molecular_function	GO:0008410	CoA-transferase activity	0	2	0	0.683567	1	1	1
biological_process	GO:0071846	actin filament debranching	0	1	0	0.81706	1	1	1
biological_process	GO:0034316	negative regulation of Arp2/3 complex-mediated actin nucleation	0	3	0	0.545361	1	1	1
molecular_function	GO:0008865	fructokinase activity	0	2	0	0.683567	1	1	1
molecular_function	GO:0004340	glucokinase activity	0	3	0	0.565117	1	1	1
molecular_function	GO:0005536	glucose binding	0	2	0	0.683567	1	1	1
molecular_function	GO:0019158	mannokinase activity	0	2	0	0.683567	1	1	1
biological_process	GO:0001678	cellular glucose homeostasis	0	2	0	0.624064	0.757211	1	1
biological_process	GO:0006000	fructose metabolic process	0	5	0	0.363923	1	1	1
biological_process	GO:0051156	glucose 6-phosphate metabolic process	0	3	0	0.0479803	1	1	1
cellular_component	GO:0005736	RNA polymerase I complex	0	11	0	0.120996	1	1	1
molecular_function	GO:0001054	RNA polymerase I activity	0	5	0	0.386178	1	1	1
molecular_function	GO:0001056	RNA polymerase III activity	0	6	0	0.319212	1	1	1
molecular_function	GO:0004418	hydroxymethylbilane synthase activity	0	1	0	0.826802	1	1	1
biological_process	GO:0006783	heme biosynthetic process	0	9	0	0.0719884	1	1	1
molecular_function	GO:0042799	histone methyltransferase activity (H4-K20 specific)	0	1	0	0.826802	1	1	1
biological_process	GO:0034773	histone H4-K20 trimethylation	0	1	0	0.81706	1	1	1
cellular_component	GO:1990131	Gtr1-Gtr2 GTPase complex	0	2	0	0.681437	1	1	1
cellular_component	GO:0071986	Ragulator complex	0	2	0	0.681437	1	1	1
biological_process	GO:0018026	peptidyl-lysine monomethylation	0	5	0	0.363923	1	1	1
molecular_function	GO:0016274	protein-arginine N-methyltransferase activity	0	4	0	0.180227	1	1	1
biological_process	GO:0006120	mitochondrial electron transport, NADH to ubiquinone	0	6	0	0.297257	1	1	1
cellular_component	GO:0034098	VCP-NPL4-UFD1 AAA ATPase complex	0	2	0	0.681437	1	1	1
biological_process	GO:0097352	autophagosome maturation	0	1	0	0.81706	1	1	1
biological_process	GO:0071712	ER-associated misfolded protein catabolic process	0	6	0	0.297257	1	1	1
biological_process	GO:0051228	mitotic spindle disassembly	0	1	0	0.81706	1	1	1
biological_process	GO:0030970	retrograde protein transport, ER to cytosol	0	2	0	0.667547	1	1	1
biological_process	GO:1902979	mitotic DNA replication termination	0	1	0	0.81706	1	1	1
biological_process	GO:0071171	site-specific DNA replication termination at RTS1 barrier	0	1	0	0.81706	1	1	1
biological_process	GO:0009088	threonine biosynthetic process	0	5	0	0.363923	1	1	1
molecular_function	GO:0008239	dipeptidyl-peptidase activity	0	3	0	0.565117	1	1	1
molecular_function	GO:0008236	serine-type peptidase activity	0	4	0	0.259797	0.886683	1	1
molecular_function	GO:0004616	phosphogluconate dehydrogenase (decarboxylating) activity	0	1	0	0.826802	1	1	1
biological_process	GO:0046177	D-gluconate catabolic process	0	2	0	0.667547	1	1	1
biological_process	GO:0061688	glycolytic process via Entner-Doudoroff Pathway	0	2	0	0.667547	1	1	1
biological_process	GO:0009051	pentose-phosphate shunt, oxidative branch	0	3	0	0.545361	1	1	1
cellular_component	GO:0005801	cis-Golgi network	0	7	0	0.215369	1	1	1
cellular_component	GO:0030008	TRAPP complex	0	6	0	0.70165	0.596878	1	1
molecular_function	GO:0016620	oxidoreductase activity, acting on the aldehyde or oxo group of donors, NAD or NADP as acceptor	0	3	0	0.0150568	1	0.752	1
molecular_function	GO:0008233	peptidase activity	0	6	0	0.826743	0.23378	1	1
biological_process	GO:0006751	glutathione catabolic process	0	5	0	0.363923	1	1	1
cellular_component	GO:0070776	MOZ/MORF histone acetyltransferase complex	0	2	0	0.681437	1	1	1
cellular_component	GO:1990467	NuA3a histone acetyltransferase complex	0	1	0	0.825513	1	1	1
cellular_component	GO:1990468	NuA3b histone acetyltransferase complex	0	1	0	0.825513	1	1	1
biological_process	GO:0044154	histone H3-K14 acetylation	0	2	0	0.667547	1	1	1
biological_process	GO:0043972	histone H3-K23 acetylation	0	2	0	0.667547	1	1	1
biological_process	GO:0043983	histone H4-K12 acetylation	0	1	0	0.81706	1	1	1
biological_process	GO:0043981	histone H4-K5 acetylation	0	1	0	0.81706	1	1	1
biological_process	GO:0043982	histone H4-K8 acetylation	0	1	0	0.81706	1	1	1
molecular_function	GO:0004602	glutathione peroxidase activity	0	3	0	0.565117	1	1	1
molecular_function	GO:0051920	peroxiredoxin activity	0	4	0	0.319212	1	1	1
biological_process	GO:0006409	tRNA export from nucleus	0	2	0	0.91192	0.454639	1	1
cellular_component	GO:0043596	nuclear replication fork	0	1	0	0.112343	0.978603	1	1
[truncated: 2,303 more rows]
[truncated: 153 more columns]

## Sheet: polyQ
GO domain	GO ID	GO term	polyQ protein	total number	number / total	raw p-value under-representation	raw p-value over-representation	FWER under-representation	FWER over-representation	Gene Name
cellular_component	GO:0005634	nucleus	81	742	0.109164	1	8.54689e-11	1	0	NACA_CRYNJ	TRM5_CRYNJ	BRE1_CRYNJ	EAF1_CRYNJ	DBP7_CRYNJ	NUF2_CRYNJ	PACC_CRYNJ	Q5KMY2_CRYNJ	Q5KD56_CRYNJ	Q5K9X9_CRYNJ	Q5KEJ1_CRYNJ	Q5KG35_CRYNJ	Q5KLP9_CRYNJ	Q5KM61_CRYNJ	Q5KIL5_CRYNJ	Q5KC53_CRYNJ	Q5K7M5_CRYNJ	Q5KFV8_CRYNJ	Q5KI16_CRYNJ	Q5KPY0_CRYNJ	Q5KA01_CRYNJ	Q5KCD1_CRYNJ	Q5KIW9_CRYNJ	Q5KNA4_CRYNJ	Q5K6Z9_CRYNJ	Q5KLF3_CRYNJ	Q5KDH5_CRYNJ	Q5KJC5_CRYNJ	Q5KB90_CRYNJ	Q5KPI5_CRYNJ	Q5KMV6_CRYNJ	Q5KIH1_CRYNJ	Q5KEQ5_CRYNJ	Q5KII1_CRYNJ	Q5KID1_CRYNJ	Q5K7F1_CRYNJ	Q5KLJ4_CRYNJ	Q5KLR7_CRYNJ	Q5KHL2_CRYNJ	Q5KE12_CRYNJ
cellular_component	GO:0005737	cytoplasm	51	714	0.0714286	0.119711	0.904718	0.993	1	NACA_CRYNJ	TRM5_CRYNJ	CLU_CRYNJ	NST1_CRYNJ	PACC_CRYNJ	Q5KLL2_CRYNJ	Q5KD57_CRYNJ	Q5KDB3_CRYNJ	Q5K9X9_CRYNJ	Q5KNX0_CRYNJ	Q5KIL5_CRYNJ	Q5K7M5_CRYNJ	Q5KFV8_CRYNJ	Q5KHP3_CRYNJ	Q5KPY0_CRYNJ	Q5KCL2_CRYNJ	Q5KB90_CRYNJ	Q5KEQ5_CRYNJ	Q5KM16_CRYNJ	Q5KN28_CRYNJ	Q5KH74_CRYNJ	Q5KMS8_CRYNJ	Q5KB73_CRYNJ	Q5KCS4_CRYNJ	Q5K9X0_CRYNJ	Q5KJ57_CRYNJ	Q5K6W5_CRYNJ	Q5KKV8_CRYNJ	Q5K7R3_CRYNJ	Q5KGG2_CRYNJ	Q5KFG1_CRYNJ	Q5KJ48_CRYNJ	Q5KH36_CRYNJ	Q5KCA0_CRYNJ	Q5K7B8_CRYNJ	Q5KG67_CRYNJ	Q5KI21_CRYNJ	Q5KFD9_CRYNJ	Q5KDV6_CRYNJ	Q5KHC7_CRYNJ
molecular_function	GO:0005524	ATP binding	39	506	0.0770751	0.899482	0.136835	1	1	DHH1_CRYNJ	DBP7_CRYNJ	Q5K9D6_CRYNJ	Q5KEJ1_CRYNJ	Q5KLP9_CRYNJ	Q5K7M5_CRYNJ	Q5KFV8_CRYNJ	Q5KHP3_CRYNJ	Q5KI16_CRYNJ	Q5KPY0_CRYNJ	Q5KIW9_CRYNJ	Q5K6Z9_CRYNJ	Q5KDH5_CRYNJ	Q5KAU0_CRYNJ	Q5KB90_CRYNJ	Q5KKE3_CRYNJ	Q5KLJ5_CRYNJ	Q5KM16_CRYNJ	Q5KII1_CRYNJ	Q5KLR7_CRYNJ	Q5KJS0_CRYNJ	Q5KH49_CRYNJ	Q5KCS4_CRYNJ	Q5K9X0_CRYNJ	Q5KAK5_CRYNJ	Q5KNG0_CRYNJ	Q5K7R3_CRYNJ	Q5K7P2_CRYNJ	Q5KPX9_CRYNJ	Q5KCA0_CRYNJ	Q5K7B8_CRYNJ	Q5KI73_CRYNJ	Q5KD75_CRYNJ	A0A0S2LIC5_CRYNJ	Q5K7Q1_CRYNJ	Q5KMN8_CRYNJ	Q5KBC8_CRYNJ	Q5KP75_CRYNJ	Q5K6V5_CRYNJ
molecular_function	GO:0000981	DNA-binding transcription factor activity, RNA polymerase II-specific	37	162	0.228395	1	3.96403e-13	1	0	Q5KC18_CRYNJ	Q5K9H8_CRYNJ	Q5KMT8_CRYNJ	Q5KIE1_CRYNJ	Q5KC53_CRYNJ	Q5KLV7_CRYNJ	A0A0S2LIV0_CRYNJ	Q5KCD1_CRYNJ	Q5KMD6_CRYNJ	Q5K8H2_CRYNJ	Q5KLK5_CRYNJ	Q5KJ90_CRYNJ	Q5KCF9_CRYNJ	Q5KJY7_CRYNJ	Q5KIH1_CRYNJ	Q5KA25_CRYNJ	Q5K7F1_CRYNJ	Q5KLJ4_CRYNJ	Q5KCL0_CRYNJ	Q5KLD2_CRYNJ	Q5KE12_CRYNJ	Q5KDI5_CRYNJ	Q5K8N1_CRYNJ	Q5KPR4_CRYNJ	Q5K8E6_CRYNJ	Q5KEN1_CRYNJ	Q5KEI4_CRYNJ	Q5KPR5_CRYNJ	Q5KL94_CRYNJ	Q5K9C5_CRYNJ	Q5KA37_CRYNJ	Q5KAW0_CRYNJ	Q5KCQ2_CRYNJ	Q5KPV0_CRYNJ	A0A0S2LIY4_CRYNJ	Q5KNH4_CRYNJ	Q5KPD9_CRYNJ
molecular_function	GO:0008270	zinc ion binding	35	274	0.127737	0.999976	5.72538e-05	1	0.01	RU1C_CRYNJ	Q5KDF6_CRYNJ	Q5KNX0_CRYNJ	Q5KC53_CRYNJ	Q5KLV7_CRYNJ	A0A0S2LIV0_CRYNJ	Q5KMD6_CRYNJ	Q5K8H2_CRYNJ	Q5KLK5_CRYNJ	Q5KJ90_CRYNJ	Q5KGG1_CRYNJ	Q5KJY7_CRYNJ	Q5KID1_CRYNJ	Q5KLJ4_CRYNJ	Q5KCL0_CRYNJ	Q5KNX6_CRYNJ	Q5KDI5_CRYNJ	Q5KGD3_CRYNJ	Q5K8N1_CRYNJ	Q5K7X0_CRYNJ	Q5KPR4_CRYNJ	Q5KQ69_CRYNJ	Q5KLW4_CRYNJ	Q5K8E6_CRYNJ	Q5KEN1_CRYNJ	Q5KEI4_CRYNJ	Q5KPR5_CRYNJ	Q5KL94_CRYNJ	Q5KM71_CRYNJ	Q5KMV3_CRYNJ	Q5KA37_CRYNJ	Q5KPT3_CRYNJ	A0A0S2LIY4_CRYNJ	Q5KNH4_CRYNJ	Q5KPD9_CRYNJ
cellular_component	GO:0016021	integral component of membrane	33	1171	0.028181	1.6486e-09	1	0	1	PNS1_CRYNJ	Q5KCX6_CRYNJ	Q5KA77_CRYNJ	Q5KDD1_CRYNJ	Q5KGB3_CRYNJ	Q5KC53_CRYNJ	Q5K889_CRYNJ	Q5KJF2_CRYNJ	Q5KEZ8_CRYNJ	Q5KFX9_CRYNJ	Q5KES3_CRYNJ	Q5KIP6_CRYNJ	Q5K7Y0_CRYNJ	Q5KF80_CRYNJ	Q5KB87_CRYNJ	Q5KH49_CRYNJ	Q5K9N7_CRYNJ	Q5KJS8_CRYNJ	Q5KNJ2_CRYNJ	Q5KHL3_CRYNJ	Q5K8C2_CRYNJ	Q5KH31_CRYNJ	Q5KIV5_CRYNJ	Q5KKP6_CRYNJ	Q5KJH6_CRYNJ	Q5KD16_CRYNJ	Q5KMJ1_CRYNJ	Q5KKK5_CRYNJ	Q5KJ83_CRYNJ	Q5KBN0_CRYNJ	Q5KGI4_CRYNJ	Q5K8P6_CRYNJ	Q5K6U5_CRYNJ
molecular_function	GO:0046872	metal ion binding	24	322	0.0745342	0.999413	0.000992879	1	0.2	VPS27_CRYNJ	BRE1_CRYNJ	PACC_CRYNJ	Q5KMY2_CRYNJ	Q5KI88_CRYNJ	Q5K9Z7_CRYNJ	Q5KM41_CRYNJ	Q5KL97_CRYNJ	Q5KIL5_CRYNJ	Q5KEF6_CRYNJ	Q5KLR7_CRYNJ	Q5KE61_CRYNJ	Q5KKE2_CRYNJ	Q5KC98_CRYNJ	Q5KB73_CRYNJ	Q5KJ57_CRYNJ	Q5KDY7_CRYNJ	Q5KFB7_CRYNJ	Q5KG67_CRYNJ	Q5KET9_CRYNJ	Q5KMN8_CRYNJ	Q5K891_CRYNJ	Q5K9K4_CRYNJ	Q5KF77_CRYNJ
biological_process	GO:0006357	regulation of transcription by RNA polymerase II	24	102	0.235294	1	1.02609e-09	1	0	EPL1_CRYNJ	Q5KI88_CRYNJ	Q5KMT8_CRYNJ	Q5KIE1_CRYNJ	Q5KCD1_CRYNJ	Q5KNA4_CRYNJ	Q5KCF9_CRYNJ	Q5KA25_CRYNJ	Q5K7F1_CRYNJ	Q5KE61_CRYNJ	Q5KLD2_CRYNJ	Q5KE12_CRYNJ	A0A0S2LIF5_CRYNJ	Q5KPR4_CRYNJ	Q5KLW4_CRYNJ	Q5KMY5_CRYNJ	Q5KLI1_CRYNJ	Q5KJH6_CRYNJ	Q5KAN5_CRYNJ	Q5KAW0_CRYNJ	Q5KCQ2_CRYNJ	Q5KPV0_CRYNJ	Q5KE48_CRYNJ	Q5KDS9_CRYNJ
molecular_function	GO:0000978	RNA polymerase II cis-regulatory region sequence-specific DNA binding	21	58	0.362069	1	1.96611e-11	1	0	Q5KC18_CRYNJ	Q5K9H8_CRYNJ	Q5KMT8_CRYNJ	Q5KIE1_CRYNJ	Q5KCD1_CRYNJ	Q5KCF9_CRYNJ	Q5KJY7_CRYNJ	Q5KIH1_CRYNJ	Q5KA25_CRYNJ	Q5K7F1_CRYNJ	Q5KE61_CRYNJ	Q5KLD2_CRYNJ	Q5KE12_CRYNJ	Q5KPR4_CRYNJ	Q5KLW4_CRYNJ	Q5KLI1_CRYNJ	Q5K9C5_CRYNJ	Q5KAW0_CRYNJ	Q5KCQ2_CRYNJ	Q5KPV0_CRYNJ	Q5KE48_CRYNJ
cellular_component	GO:0005829	cytosol	20	346	0.0578035	0.195536	0.861023	1	1	SNX41_CRYNJ	Q5KJL1_CRYNJ	Q5KA01_CRYNJ	Q5KJC5_CRYNJ	Q5KLR7_CRYNJ	Q5KMC2_CRYNJ	Q5KH15_CRYNJ	Q5KFB5_CRYNJ	Q5K7P6_CRYNJ	Q5KA29_CRYNJ	Q5KKV8_CRYNJ	Q5K7P2_CRYNJ	Q5KJ09_CRYNJ	Q5K7W0_CRYNJ	Q5KK29_CRYNJ	Q5KPT3_CRYNJ	Q5KP07_CRYNJ	Q5KNY1_CRYNJ	Q5K9K4_CRYNJ	Q5KPQ9_CRYNJ
molecular_function	GO:0003677	DNA binding	17	168	0.10119	1	7.22456e-10	1	0	PACC_CRYNJ	Q5KMY2_CRYNJ	A0A0S2LI12_CRYNJ	Q5KM41_CRYNJ	Q5KC53_CRYNJ	Q5K8H2_CRYNJ	Q5KHS0_CRYNJ	Q5KPM0_CRYNJ	Q5KCL0_CRYNJ	Q5KDI3_CRYNJ	Q5KDI5_CRYNJ	Q5K8N1_CRYNJ	Q5KHI2_CRYNJ	Q5KEN1_CRYNJ	Q5KA37_CRYNJ	Q5K9U8_CRYNJ	Q5K953_CRYNJ
molecular_function	GO:0003723	RNA binding	17	231	0.0735931	0.933433	0.0946681	1	1	DBP7_CRYNJ	Q5KAX7_CRYNJ	Q5KDS6_CRYNJ	Q5KDS5_CRYNJ	Q5KNH9_CRYNJ	Q5K7Y4_CRYNJ	Q5KPZ5_CRYNJ	Q5K6W6_CRYNJ	Q5KLJ5_CRYNJ	Q5K703_CRYNJ	Q5KAA1_CRYNJ	Q5KDY7_CRYNJ	A0A0S2M678_CRYNJ	Q5KG47_CRYNJ	Q5K9Y7_CRYNJ	Q5KH70_CRYNJ	Q5KIT9_CRYNJ
biological_process	GO:0006355	regulation of transcription, DNA-templated	17	56	0.303571	1	2.43564e-15	1	0	Q5K9H8_CRYNJ	Q5KG35_CRYNJ	Q5KL97_CRYNJ	Q5KJY7_CRYNJ	Q5KNX6_CRYNJ	Q5KHL2_CRYNJ	Q5KKD7_CRYNJ	Q5KQ69_CRYNJ	Q5KEI4_CRYNJ	Q5KNL1_CRYNJ	Q5KIQ5_CRYNJ	Q5KEY0_CRYNJ	Q5KL94_CRYNJ	Q5KK29_CRYNJ	Q5KMV3_CRYNJ	Q5KFW1_CRYNJ	Q5K7D8_CRYNJ
molecular_function	GO:0003729	mRNA binding	14	70	0.2	0.999921	0.000295389	1	0.086	RU1C_CRYNJ	DHH1_CRYNJ	EIF3A_CRYNJ	CLU_CRYNJ	Q5KLL2_CRYNJ	Q5K9X9_CRYNJ	Q5KNX0_CRYNJ	Q5KP78_CRYNJ	Q5KMC2_CRYNJ	Q5KC60_CRYNJ	Q5K7W0_CRYNJ	Q5KAJ0_CRYNJ	Q5KDV6_CRYNJ	Q5KL68_CRYNJ
biological_process	GO:0006886	intracellular protein transport	13	82	0.158537	0.990297	0.0181675	1	0.999	Q5KCX6_CRYNJ	Q5KA77_CRYNJ	Q5K889_CRYNJ	Q5KEN2_CRYNJ	Q5K906_CRYNJ	Q5KAB5_CRYNJ	Q5K8A1_CRYNJ	Q5K7X0_CRYNJ	Q5KA29_CRYNJ	Q5K907_CRYNJ	Q5KDA3_CRYNJ	Q5KMJ1_CRYNJ	Q5KNY1_CRYNJ
molecular_function	GO:0004674	protein serine/threonine kinase activity	13	68	0.191176	0.999985	5.53796e-05	1	0.01	Q5KEJ1_CRYNJ	Q5K7M5_CRYNJ	Q5KHP3_CRYNJ	Q5KPY0_CRYNJ	Q5KDH5_CRYNJ	Q5KB90_CRYNJ	Q5KKE3_CRYNJ	Q5KM16_CRYNJ	Q5KCS4_CRYNJ	Q5KNG0_CRYNJ	Q5K7B8_CRYNJ	Q5KP75_CRYNJ	Q5K6V5_CRYNJ
cellular_component	GO:0005886	plasma membrane	11	179	0.0614525	0.783427	0.304662	1	1	PNS1_CRYNJ	Q5KCX6_CRYNJ	Q5KGB3_CRYNJ	Q5KGK6_CRYNJ	Q5KFX9_CRYNJ	Q5KH74_CRYNJ	Q5KIG7_CRYNJ	Q5KMS8_CRYNJ	Q5K8A1_CRYNJ	Q5KDK5_CRYNJ	Q5KFA7_CRYNJ
biological_process	GO:0006351	transcription, DNA-templated	11	81	0.135802	1	6.20481e-14	1	0	PACC_CRYNJ	Q5KC53_CRYNJ	Q5K8H2_CRYNJ	Q5KE61_CRYNJ	Q5KCL0_CRYNJ	Q5KDI5_CRYNJ	Q5K8N1_CRYNJ	Q5KEN1_CRYNJ	Q5KEI4_CRYNJ	Q5KL94_CRYNJ	Q5KA37_CRYNJ
cellular_component	GO:0000932	P-body	8	25	0.32	0.999995	4.63817e-05	1	0.003	DHH1_CRYNJ	Q5KNH9_CRYNJ	Q5KKD7_CRYNJ	Q5KDY7_CRYNJ	Q5K7W0_CRYNJ	Q5KEY0_CRYNJ	Q5KAJ0_CRYNJ	Q5K9Y7_CRYNJ
biological_process	GO:0045944	positive regulation of transcription by RNA polymerase II	8	42	0.190476	0.998512	0.00470145	1	0.94	PACC_CRYNJ	Q5KG35_CRYNJ	Q5KC53_CRYNJ	Q5KI16_CRYNJ	Q5K7F1_CRYNJ	Q5KLJ4_CRYNJ	Q5KJ57_CRYNJ	Q5KDS9_CRYNJ
biological_process	GO:0035556	intracellular signal transduction	8	48	0.166667	0.959697	0.0708102	1	1	Q5KEJ1_CRYNJ	Q5K7M5_CRYNJ	Q5KHP3_CRYNJ	Q5KKE3_CRYNJ	Q5KB73_CRYNJ	Q5KCS4_CRYNJ	A0A0S2LIC5_CRYNJ	Q5K6V5_CRYNJ
biological_process	GO:0006897	endocytosis	7	36	0.194444	0.999972	0.000142369	1	0.057	Q5K9V7_CRYNJ	Q5KGK6_CRYNJ	Q5KGN0_CRYNJ	Q5KN28_CRYNJ	Q5KDK5_CRYNJ	Q5KFA7_CRYNJ	Q5KG67_CRYNJ
molecular_function	GO:0004672	protein kinase activity	6	21	0.285714	0.999995	1.82346e-05	1	0.005	Q5KDH5_CRYNJ	Q5KJS0_CRYNJ	Q5K9X0_CRYNJ	Q5K7P2_CRYNJ	Q5KPX9_CRYNJ	Q5KD75_CRYNJ
cellular_component	GO:0016020	membrane	6	173	0.0346821	1.81672e-06	0.999999	0	1	PNS1_CRYNJ	Q5KK42_CRYNJ	Q5KH49_CRYNJ	Q5KH31_CRYNJ	Q5KKV8_CRYNJ	Q5KQ33_CRYNJ
molecular_function	GO:0043130	ubiquitin binding	6	27	0.222222	0.998718	0.00652381	1	0.906	VPS27_CRYNJ	HSE1_CRYNJ	Q5K7Y4_CRYNJ	Q5KFA7_CRYNJ	Q5K6W5_CRYNJ	Q5KJ09_CRYNJ
molecular_function	GO:0005509	calcium ion binding	6	36	0.166667	0.992701	0.0263439	1	1	CANB_CRYNJ	Q5K9V7_CRYNJ	Q5KDK5_CRYNJ	Q5KDF9_CRYNJ	Q5KH36_CRYNJ	Q5KQ97_CRYNJ
molecular_function	GO:0003700	DNA-binding transcription factor activity	6	27	0.222222	1	8.40885e-14	1	0	A0A0S2LI12_CRYNJ	Q5KPI5_CRYNJ	Q5KLI1_CRYNJ	Q5K7D8_CRYNJ	Q5KE48_CRYNJ	A0A0S2LIY4_CRYNJ
molecular_function	GO:0046983	protein dimerization activity	6	19	0.315789	0.998682	0.00482532	1	0.889	Q5KMT8_CRYNJ	Q5KAB4_CRYNJ	Q5KP28_CRYNJ	Q5K7F1_CRYNJ	Q5KMB4_CRYNJ	Q5KN55_CRYNJ
cellular_component	GO:0032153	cell division site	6	20	0.3	0.995029	0.0192146	1	0.962	Q5KEJ1_CRYNJ	Q5KGB3_CRYNJ	Q5KLK9_CRYNJ	Q5KH74_CRYNJ	Q5KMS8_CRYNJ	Q5KKV8_CRYNJ
molecular_function	GO:0017056	structural constituent of nuclear pore	6	18	0.333333	0.999924	0.000670726	1	0.148	Q5KAN8_CRYNJ	Q5KK42_CRYNJ	Q5KC92_CRYNJ	Q5K7F0_CRYNJ	Q5KP67_CRYNJ	Q5KMM8_CRYNJ
cellular_component	GO:0010008	endosome membrane	5	15	0.333333	0.983034	0.0568598	1	1	VPS27_CRYNJ	HSE1_CRYNJ	SNX41_CRYNJ	Q5KDK5_CRYNJ	Q5KFA7_CRYNJ
cellular_component	GO:0005643	nuclear pore	5	14	0.357143	0.999682	0.00177644	1	0.233	Q5K7Y4_CRYNJ	Q5KK42_CRYNJ	Q5K7F0_CRYNJ	Q5KP67_CRYNJ	Q5KMM8_CRYNJ
molecular_function	GO:0106310	protein serine kinase activity	5	28	0.178571	0.992138	0.0316751	1	1	Q5KHP3_CRYNJ	Q5KKE3_CRYNJ	Q5KCS4_CRYNJ	Q5K7P2_CRYNJ	A0A0S2LIC5_CRYNJ
molecular_function	GO:0106311	protein serine/threonine kinase activity	5	30	0.166667	NA	NA	NA	NA	Q5KHP3_CRYNJ	Q5KKE3_CRYNJ	Q5KCS4_CRYNJ	Q5K7P2_CRYNJ	A0A0S2LIC5_CRYNJ
biological_process	GO:0006468	protein phosphorylation	5	35	0.142857	0.994885	0.0131696	1	0.998	Q5KHP3_CRYNJ	Q5KM16_CRYNJ	Q5KCS4_CRYNJ	Q5KCA0_CRYNJ	Q5K6V5_CRYNJ
biological_process	GO:0000122	negative regulation of transcription by RNA polymerase II	5	23	0.217391	0.994733	0.0232521	1	1	Q5KM41_CRYNJ	Q5KD56_CRYNJ	Q5KG35_CRYNJ	Q5KQ54_CRYNJ	Q5KCA0_CRYNJ
molecular_function	GO:0003743	translation initiation factor activity	5	49	0.102041	0.905434	0.209231	1	1	EIF3A_CRYNJ	Q5KP78_CRYNJ	Q5KMN3_CRYNJ	Q5KLJ5_CRYNJ	Q5KE84_CRYNJ
biological_process	GO:0018105	peptidyl-serine phosphorylation	5	23	0.217391	0.99728	0.0139287	1	0.998	Q5KEJ1_CRYNJ	Q5KB90_CRYNJ	Q5KKE3_CRYNJ	Q5K7B8_CRYNJ	Q5KBC8_CRYNJ
molecular_function	GO:0003712	transcription coregulator activity	5	32	0.15625	0.994487	0.0174602	1	0.995	Q5KNA4_CRYNJ	A0A0S2LIF5_CRYNJ	Q5KMY5_CRYNJ	Q5KNL1_CRYNJ	Q5KJH6_CRYNJ
molecular_function	GO:0000149	SNARE binding	5	15	0.333333	0.999409	0.00349551	1	0.534	Q5KCX6_CRYNJ	Q5K889_CRYNJ	Q5K7X0_CRYNJ	Q5KMJ1_CRYNJ	Q5KDG1_CRYNJ
biological_process	GO:0007165	signal transduction	5	23	0.217391	0.985086	0.0271769	1	1	Q5KEQ5_CRYNJ	Q5KFG6_CRYNJ	Q5KBC8_CRYNJ	Q5KH13_CRYNJ	Q5KF77_CRYNJ
biological_process	GO:0015031	protein transport	4	91	0.043956	0.950887	0.0754639	1	1	BRO1_CRYNJ	SNX41_CRYNJ	Q5KP67_CRYNJ	Q5KMM8_CRYNJ
molecular_function	GO:0140603	obsolete ATP hydrolysis activity	4	54	0.0740741	0.729324	0.46777	1	1	DHH1_CRYNJ	DBP7_CRYNJ	Q5KLP9_CRYNJ	Q5K7Q1_CRYNJ
molecular_function	GO:0070615	ATP-dependent chromatin remodeler activity	4	21	0.190476	NA	NA	NA	NA	Q5KIW9_CRYNJ	Q5K6Z9_CRYNJ	Q5KII1_CRYNJ	Q5KMN8_CRYNJ
cellular_component	GO:0005730	nucleolus	4	125	0.032	0.0343745	0.988041	0.635	1	DBP7_CRYNJ	Q5KM41_CRYNJ	Q5K7E6_CRYNJ	Q5KAK5_CRYNJ
biological_process	GO:0006397	mRNA processing	4	31	0.129032	0.774286	0.33033	1	1	DHH1_CRYNJ	Q5KPZ5_CRYNJ	Q5KID1_CRYNJ	Q5KL68_CRYNJ
molecular_function	GO:0051082	unfolded protein binding	4	49	0.0816327	0.790769	0.393678	1	1	NACA_CRYNJ	Q5KCL2_CRYNJ	Q5KLR7_CRYNJ	Q5KCE1_CRYNJ
biological_process	GO:0016573	histone acetylation	4	12	0.333333	0.999567	0.00271994	1	0.71	EPL1_CRYNJ	Q5KI88_CRYNJ	Q5KB82_CRYNJ	Q5KNL1_CRYNJ
biological_process	GO:0006364	rRNA processing	4	73	0.0547945	0.0126666	0.996137	0.595	1	DBP7_CRYNJ	Q5KM41_CRYNJ	Q5K7E6_CRYNJ	Q5KAK5_CRYNJ
molecular_function	GO:0035091	phosphatidylinositol binding	4	18	0.222222	0.999247	0.00367597	1	0.56	VPS27_CRYNJ	HSE1_CRYNJ	SNX41_CRYNJ	Q5KJ09_CRYNJ
cellular_component	GO:0000124	SAGA complex	4	14	0.285714	0.999241	0.0065707	1	0.704	Q5KDI3_CRYNJ	Q5KHI2_CRYNJ	Q5KNL1_CRYNJ	Q5KAN5_CRYNJ
molecular_function	GO:0003697	single-stranded DNA binding	4	37	0.108108	0.857078	0.303275	1	1	Q5K9D6_CRYNJ	Q5KLP9_CRYNJ	Q5KL18_CRYNJ	Q5KI73_CRYNJ
biological_process	GO:0043161	proteasome-mediated ubiquitin-dependent protein catabolic process	4	47	0.0851064	0.681881	0.471215	1	1	Q5KJC5_CRYNJ	Q5KFD9_CRYNJ	Q5K7P1_CRYNJ	Q5KP07_CRYNJ
cellular_component	GO:0030479	actin cortical patch	4	24	0.166667	0.989912	0.0446223	1	0.997	Q5KGN0_CRYNJ	Q5KDK5_CRYNJ	Q5KA29_CRYNJ	Q5KFA7_CRYNJ
biological_process	GO:0051301	cell division	4	51	0.0784314	0.968264	0.0709092	1	1	NUF2_CRYNJ	Q5KG26_CRYNJ	Q5KGI0_CRYNJ	Q5K6X7_CRYNJ
molecular_function	GO:0004842	ubiquitin-protein transferase activity	4	12	0.333333	0.989779	0.0274606	1	1	BRE1_CRYNJ	Q5KM21_CRYNJ	Q5K745_CRYNJ	Q5KC98_CRYNJ
biological_process	GO:0016192	vesicle-mediated transport	4	36	0.111111	0.998494	0.00311445	1	0.732	Q5K906_CRYNJ	Q5K8A1_CRYNJ	Q5K907_CRYNJ	Q5KDA3_CRYNJ
cellular_component	GO:0005768	endosome	4	26	0.153846	0.998731	0.00385306	1	0.589	BRO1_CRYNJ	Q5KGK6_CRYNJ	Q5KNY1_CRYNJ	Q5KPQ9_CRYNJ
biological_process	GO:0006511	ubiquitin-dependent protein catabolic process	4	54	0.0740741	0.85019	0.232426	1	1	Q5KA01_CRYNJ	Q5KN85_CRYNJ	Q5KH15_CRYNJ	Q5K7R3_CRYNJ
molecular_function	GO:0003779	actin binding	4	13	0.307692	0.953501	0.123193	1	1	Q5KG70_CRYNJ	Q5KDK5_CRYNJ	Q5KFA7_CRYNJ	Q5KPZ6_CRYNJ
cellular_component	GO:0008540	proteasome regulatory particle, base subcomplex	4	10	0.4	0.999884	0.00165251	1	0.186	Q5KJC5_CRYNJ	Q5K7R3_CRYNJ	Q5K7P1_CRYNJ	Q5KP07_CRYNJ
molecular_function	GO:0016301	kinase activity	4	31	0.129032	0.999893	0.000259414	1	0.055	Q5KEQ5_CRYNJ	Q5KNL1_CRYNJ	Q5KK29_CRYNJ	Q5KLW5_CRYNJ
cellular_component	GO:0012505	endomembrane system	4	21	0.190476	0.833737	0.218563	1	1	Q5KCX6_CRYNJ	Q5K889_CRYNJ	Q5KJS8_CRYNJ	Q5KMJ1_CRYNJ
molecular_function	GO:0000976	transcription cis-regulatory region binding	4	17	0.235294	1	1.04443e-12	1	0	Q5KJ57_CRYNJ	Q5KEI4_CRYNJ	Q5KL94_CRYNJ	Q5K7D8_CRYNJ
molecular_function	GO:0061630	ubiquitin protein ligase activity	4	38	0.105263	0.958124	0.11384	1	1	Q5KIW9_CRYNJ	Q5KEF6_CRYNJ	Q5KID1_CRYNJ	Q5KM71_CRYNJ
molecular_function	GO:0005085	guanyl-nucleotide exchange factor activity	4	42	0.0952381	0.867109	0.288358	1	1	Q5KJX8_CRYNJ	Q5K6X7_CRYNJ	Q5KE84_CRYNJ	Q5K7V4_CRYNJ
molecular_function	GO:0030276	clathrin binding	4	7	0.571429	1	5.13485e-07	1	0.001	Q5KGK6_CRYNJ	Q5K906_CRYNJ	Q5K907_CRYNJ	Q5KDA3_CRYNJ
biological_process	GO:0016579	protein deubiquitination	4	23	0.173913	0.968715	0.103005	1	1	Q5KA01_CRYNJ	Q5KN85_CRYNJ	Q5KMC2_CRYNJ	Q5KH15_CRYNJ
biological_process	GO:0006896	Golgi to vacuole transport	4	11	0.363636	0.999637	0.00391438	1	0.767	Q5KEN2_CRYNJ	Q5KJ09_CRYNJ	Q5KMJ1_CRYNJ	Q5KPQ9_CRYNJ
molecular_function	GO:0042393	histone binding	3	22	0.136364	0.95864	0.125988	1	1	Q5KI16_CRYNJ	Q5KGD3_CRYNJ	Q5KFB7_CRYNJ
molecular_function	GO:0003724	RNA helicase activity	3	34	0.0882353	0.82467	0.380333	1	1	DHH1_CRYNJ	DBP7_CRYNJ	Q5KLJ5_CRYNJ
molecular_function	GO:0005525	GTP binding	3	95	0.0315789	0.12608	0.951956	1	1	Q5KMN3_CRYNJ	Q5KLK9_CRYNJ	Q5KKV8_CRYNJ
biological_process	GO:0006338	chromatin remodeling	3	12	0.25	0.993878	0.019073	1	0.999	Q5KNA4_CRYNJ	Q5KII1_CRYNJ	A0A0S2LIF5_CRYNJ
biological_process	GO:0006281	DNA repair	3	51	0.0588235	0.620218	0.500447	1	1	EAF1_CRYNJ	EPL1_CRYNJ	Q5KNL1_CRYNJ
cellular_component	GO:0071004	U2-type prespliceosome	3	12	0.25	0.996443	0.0275046	1	0.985	RU1C_CRYNJ	Q5KPZ5_CRYNJ	Q5KFM4_CRYNJ
molecular_function	GO:0005096	GTPase activator activity	3	33	0.0909091	0.895987	0.201415	1	1	Q5KN28_CRYNJ	Q5KH74_CRYNJ	Q5KG67_CRYNJ
biological_process	GO:0006406	mRNA export from nucleus	3	13	0.230769	0.997026	0.0128442	1	0.998	Q5K7Y4_CRYNJ	Q5KJ91_CRYNJ	Q5K7F0_CRYNJ
biological_process	GO:0000289	nuclear-transcribed mRNA poly(A) tail shortening	3	6	0.5	0.999489	0.00768646	1	0.976	Q5KKD7_CRYNJ	Q5K7W0_CRYNJ	Q5KEY0_CRYNJ
molecular_function	GO:0003924	GTPase activity	3	78	0.0384615	0.245091	0.890499	1	1	Q5KMN3_CRYNJ	Q5KLK9_CRYNJ	Q5KKV8_CRYNJ
biological_process	GO:0042147	retrograde transport, endosome to Golgi	3	24	0.125	0.916971	0.234381	1	1	SNX41_CRYNJ	Q5KNY1_CRYNJ	Q5KPQ9_CRYNJ
biological_process	GO:0055085	transmembrane transport	3	42	0.0714286	0.0131042	0.995166	0.6	1	PNS1_CRYNJ	Q5KBV0_CRYNJ	Q5KH49_CRYNJ
molecular_function	GO:0003676	nucleic acid binding	3	61	0.0491803	1	1.04464e-08	1	0	Q5KID1_CRYNJ	Q5KJP3_CRYNJ	Q5KLH0_CRYNJ
molecular_function	GO:0003682	chromatin binding	3	33	0.0909091	0.813933	0.36353	1	1	Q5KI16_CRYNJ	Q5KNI2_CRYNJ	Q5KNU5_CRYNJ
biological_process	GO:0016973	poly(A)+ mRNA export from nucleus	3	18	0.166667	0.974619	0.106158	1	1	Q5K9X9_CRYNJ	Q5KK42_CRYNJ	Q5KC92_CRYNJ
cellular_component	GO:1990904	ribonucleoprotein complex	3	20	0.15	0.00592215	0.997422	0.139	1	Q5K9X9_CRYNJ	Q5KMC2_CRYNJ	A0A0S2M678_CRYNJ
biological_process	GO:0051028	mRNA transport	3	11	0.272727	0.999753	0.00114903	1	0.425	DHH1_CRYNJ	Q5KP67_CRYNJ	Q5KMM8_CRYNJ
molecular_function	GO:0046982	protein heterodimerization activity	3	26	0.115385	0.916225	0.2357	1	1	Q5KG35_CRYNJ	Q5KDI3_CRYNJ	Q5KHI2_CRYNJ
molecular_function	GO:0043565	sequence-specific DNA binding	3	21	0.142857	1	6.46984e-11	1	0	Q5KNX6_CRYNJ	Q5KQ69_CRYNJ	Q5KMV3_CRYNJ
molecular_function	GO:0042802	identical protein binding	3	25	0.12	0.862281	0.325872	1	1	Q5KEJ1_CRYNJ	Q5KFA7_CRYNJ	Q5KKV8_CRYNJ
biological_process	GO:0006606	protein import into nucleus	3	26	0.115385	0.987156	0.046257	1	1	Q5KK42_CRYNJ	Q5KCE1_CRYNJ	Q5KC92_CRYNJ
cellular_component	GO:0016514	SWI/SNF complex	3	5	0.6	0.999951	0.00168446	1	0.226	Q5KNA4_CRYNJ	Q5KGD3_CRYNJ	Q5KDS9_CRYNJ
cellular_component	GO:0005887	integral component of plasma membrane	3	46	0.0652174	0.720708	0.507751	1	1	Q5KBV0_CRYNJ	Q5KGF6_CRYNJ	Q5KAE8_CRYNJ
molecular_function	GO:0016874	ligase activity	3	17	0.176471	0.240818	0.871866	1	1	Q5KD56_CRYNJ	Q5K745_CRYNJ	Q5KL45_CRYNJ
cellular_component	GO:0031201	SNARE complex	3	18	0.166667	0.98322	0.0794196	1	1	Q5KCX6_CRYNJ	Q5K889_CRYNJ	Q5KMJ1_CRYNJ
molecular_function	GO:0005484	SNAP receptor activity	3	16	0.1875	0.983106	0.0805799	1	1	Q5KCX6_CRYNJ	Q5K889_CRYNJ	Q5KMJ1_CRYNJ
biological_process	GO:0006906	vesicle fusion	3	11	0.272727	0.950405	0.166515	1	1	Q5KCX6_CRYNJ	Q5K889_CRYNJ	Q5KMJ1_CRYNJ
biological_process	GO:0048278	vesicle docking	3	7	0.428571	0.998098	0.0131882	1	0.998	Q5KCX6_CRYNJ	Q5K889_CRYNJ	Q5KMJ1_CRYNJ
biological_process	GO:0030036	actin cytoskeleton organization	3	9	0.333333	0.994261	0.0168863	1	0.999	Q5KG70_CRYNJ	Q5KPZ6_CRYNJ	Q5KF77_CRYNJ
biological_process	GO:0016197	endosomal transport	3	5	0.6	0.998912	0.00410059	1	0.77	Q5K9V7_CRYNJ	Q5KDK5_CRYNJ	Q5KFA7_CRYNJ
molecular_function	GO:0035615	clathrin adaptor activity	3	8	0.375	0.999018	0.0118183	1	0.96	Q5KGN0_CRYNJ	Q5KEN2_CRYNJ	Q5KPQ9_CRYNJ
cellular_component	GO:0030117	membrane coat	3	4	0.75	0.999991	6.36975e-05	1	0.005	Q5K906_CRYNJ	Q5K907_CRYNJ	Q5KDA3_CRYNJ
biological_process	GO:0000290	deadenylation-dependent decapping of nuclear-transcribed mRNA	3	5	0.6	0.999919	0.00242083	1	0.66	Q5KNH9_CRYNJ	Q5KAJ0_CRYNJ	Q5K9Y7_CRYNJ
molecular_function	GO:0004725	protein tyrosine phosphatase activity	3	20	0.15	0.963307	0.136042	1	1	Q5KLW5_CRYNJ	Q5KPT2_CRYNJ	Q5KAZ5_CRYNJ
molecular_function	GO:0004843	thiol-dependent deubiquitinase	3	24	0.125	0.934203	0.200931	1	1	Q5KA01_CRYNJ	Q5KN85_CRYNJ	Q5KH15_CRYNJ
biological_process	GO:0043248	proteasome assembly	3	10	0.3	0.998098	0.0131882	1	0.998	Q5KJC5_CRYNJ	Q5KP07_CRYNJ	Q5KI39_CRYNJ
molecular_function	GO:0001228	DNA-binding transcription activator activity, RNA polymerase II-specific	3	8	0.375	0.999018	0.0118183	1	0.96	Q5KIH1_CRYNJ	Q5KLW4_CRYNJ	Q5KE48_CRYNJ
biological_process	GO:0006898	receptor-mediated endocytosis	3	4	0.75	0.99989	0.0016572	1	0.514	Q5KEN2_CRYNJ	Q5KA29_CRYNJ	Q5KPQ9_CRYNJ
biological_process	GO:0006457	protein folding	2	47	0.0425532	0.15199	0.950143	1	1	Q5KCL2_CRYNJ	Q5KLR7_CRYNJ
cellular_component	GO:0005794	Golgi apparatus	2	65	0.0307692	0.125776	0.937395	0.995	1	Q5KGF6_CRYNJ	Q5KHL3_CRYNJ
biological_process	GO:0006888	endoplasmic reticulum to Golgi vesicle-mediated transport	2	47	0.0425532	0.718619	0.480072	1	1	Q5KN28_CRYNJ	Q5KG67_CRYNJ
cellular_component	GO:0005743	mitochondrial inner membrane	2	72	0.0277778	0.0229423	0.993455	0.506	1	Q5KKK5_CRYNJ	Q5KCY7_CRYNJ
biological_process	GO:0043044	chromatin remodeling	2	13	0.153846	NA	NA	NA	NA	Q5KGD3_CRYNJ	Q5KNI2_CRYNJ
cellular_component	GO:0000329	fungal-type vacuole membrane	2	54	0.037037	0.245308	0.90767	1	1	Q5K9N7_CRYNJ	Q5KMJ1_CRYNJ
cellular_component	GO:0000785	chromatin	2	31	0.0645161	0.974856	0.0581773	1	1	Q5KCF9_CRYNJ	Q5KMY5_CRYNJ
biological_process	GO:0000727	double-strand break repair via break-induced replication	2	13	0.153846	0.952919	0.203521	1	1	Q5KLP9_CRYNJ	Q5KL18_CRYNJ
biological_process	GO:0042254	ribosome biogenesis	2	12	0.166667	0.00885144	0.996864	0.475	1	DBP7_CRYNJ	Q5KH70_CRYNJ
cellular_component	GO:0071013	catalytic step 2 spliceosome	2	32	0.0625	0.842389	0.354304	1	1	Q5KPZ5_CRYNJ	Q5KPW2_CRYNJ
cellular_component	GO:0005739	mitochondrion	2	281	0.00711744	1.86529e-07	1	0	1	Q5KLF3_CRYNJ	Q5KFV0_CRYNJ
cellular_component	GO:0043231	intracellular membrane-bounded organelle	2	38	0.0526316	0.994122	0.00859688	1	0.778	Q5KGK6_CRYNJ	Q5KGN0_CRYNJ
cellular_component	GO:0035267	NuA4 histone acetyltransferase complex	2	11	0.181818	0.996443	0.0275046	1	0.985	Q5KB82_CRYNJ	Q5KNL1_CRYNJ
cellular_component	GO:0000243	commitment complex	2	5	0.4	0.998316	0.0289142	1	0.99	RU1C_CRYNJ	Q5KFM4_CRYNJ
molecular_function	GO:0030619	U1 snRNA binding	2	4	0.5	0.998973	0.0230232	1	1	RU1C_CRYNJ	Q5KPW2_CRYNJ
biological_process	GO:0000387	spliceosomal snRNP assembly	2	11	0.181818	0.986812	0.0681348	1	1	RU1C_CRYNJ	Q5KLJ5_CRYNJ
cellular_component	GO:0030127	COPII vesicle coat	2	6	0.333333	0.996773	0.0417577	1	0.995	Q5KAB5_CRYNJ	Q5K7X0_CRYNJ
cellular_component	GO:0070971	endoplasmic reticulum exit site	2	6	0.333333	0.996773	0.0417577	1	0.995	Q5KAB5_CRYNJ	Q5K7X0_CRYNJ
biological_process	GO:0090110	COPII-coated vesicle cargo loading	2	4	0.5	0.998983	0.0228922	1	1	Q5KAB5_CRYNJ	Q5K7X0_CRYNJ
cellular_component	GO:0071014	post-mRNA release spliceosomal complex	2	22	0.0909091	0.859554	0.381033	1	1	SYF1_CRYNJ	Q5K9X9_CRYNJ
biological_process	GO:0000724	double-strand break repair via homologous recombination	2	27	0.0740741	0.995295	0.0153118	1	0.998	Q5KC98_CRYNJ	Q5KI73_CRYNJ
biological_process	GO:0030488	tRNA methylation	2	9	0.222222	0.970119	0.155875	1	1	TRM5_CRYNJ	Q5K9X0_CRYNJ
biological_process	GO:0098789	pre-mRNA cleavage required for polyadenylation	2	4	0.5	0.998983	0.0228922	1	1	Q5KHE4_CRYNJ	Q5KC60_CRYNJ
cellular_component	GO:0005847	mRNA cleavage and polyadenylation specificity factor complex	2	8	0.25	0.991705	0.0722969	1	1	Q5KHE4_CRYNJ	Q5KC60_CRYNJ
biological_process	GO:0002181	cytoplasmic translation	2	21	0.0952381	0.80095	0.359451	1	1	Q5K9X0_CRYNJ	Q5K9K4_CRYNJ
molecular_function	GO:0003713	transcription coactivator activity	2	14	0.142857	0.942422	0.228892	1	1	Q5KG35_CRYNJ	Q5KAN5_CRYNJ
molecular_function	GO:0003714	transcription corepressor activity	2	9	0.222222	0.983112	0.111484	1	1	Q5KG35_CRYNJ	Q5KQ54_CRYNJ
molecular_function	GO:0004721	phosphoprotein phosphatase activity	2	10	0.2	0.813933	0.36353	1	1	Q5KIG7_CRYNJ	Q5KLW5_CRYNJ
biological_process	GO:0000209	protein polyubiquitination	2	26	0.0769231	0.863384	0.324277	1	1	Q5KIW9_CRYNJ	Q5K8W1_CRYNJ
molecular_function	GO:0017025	TBP-class protein binding	2	13	0.153846	0.952554	0.204419	1	1	Q5KDI3_CRYNJ	Q5KHI2_CRYNJ
biological_process	GO:0051123	RNA polymerase II preinitiation complex assembly	2	10	0.2	0.979232	0.092695	1	1	Q5KDI3_CRYNJ	Q5KHI2_CRYNJ
molecular_function	GO:0008175	tRNA methyltransferase activity	2	2	1	0.994357	0.0382836	1	1	TRM5_CRYNJ	Q5K9X0_CRYNJ
molecular_function	GO:0016757	glycosyltransferase activity	2	20	0.1	0.148457	0.941378	1	1	Q5KD57_CRYNJ	Q5KJF9_CRYNJ
molecular_function	GO:0050660	flavin adenine dinucleotide binding	2	35	0.0571429	0.297621	0.881054	1	1	Q5K7Y0_CRYNJ	Q5KKE2_CRYNJ
molecular_function	GO:0042626	ATPase-coupled transmembrane transporter activity	2	30	0.0666667	0.297621	0.881054	1	1	Q5KAU0_CRYNJ	Q5KH49_CRYNJ
molecular_function	GO:0003690	double-stranded DNA binding	2	16	0.125	1	1.70442e-10	1	0	Q5K9D6_CRYNJ	Q5KJH6_CRYNJ
cellular_component	GO:0035861	site of double-strand break	2	13	0.153846	0.965717	0.167427	1	1	Q5KII1_CRYNJ	Q5KI73_CRYNJ
molecular_function	GO:0008237	metallopeptidase activity	2	10	0.2	0.375059	0.836929	1	1	Q5K9I4_CRYNJ	Q5KPW2_CRYNJ
cellular_component	GO:0010494	cytoplasmic stress granule	2	7	0.285714	0.994589	0.0562965	1	1	DHH1_CRYNJ	Q5KG47_CRYNJ
biological_process	GO:0033962	P-body assembly	2	5	0.4	0.999769	0.00461112	1	0.94	DHH1_CRYNJ	Q5KNH9_CRYNJ
biological_process	GO:0034063	stress granule assembly	2	4	0.5	0.998983	0.0228922	1	1	DHH1_CRYNJ	Q5KG47_CRYNJ
molecular_function	GO:0043022	ribosome binding	2	17	0.117647	0.87886	0.35168	1	1	Q5KAU0_CRYNJ	Q5KKK5_CRYNJ
biological_process	GO:0034599	cellular response to oxidative stress	2	24	0.0833333	0.712	0.56838	1	1	Q5KF80_CRYNJ	Q5KNG0_CRYNJ
biological_process	GO:0006270	DNA replication initiation	2	14	0.142857	0.833485	0.421001	1	1	Q5KLP9_CRYNJ	Q5KL18_CRYNJ
biological_process	GO:0043328	protein transport to vacuole involved in ubiquitin-dependent protein catabolic process via the multivesicular body sorting pathway	2	12	0.166667	0.962018	0.179453	1	1	HSE1_CRYNJ	Q5KJ09_CRYNJ
cellular_component	GO:0005741	mitochondrial outer membrane	2	11	0.181818	0.845865	0.40166	1	1	Q5KA77_CRYNJ	Q5KKV8_CRYNJ
biological_process	GO:0006974	cellular response to DNA damage stimulus	2	14	0.142857	0.839866	0.236558	1	1	Q5KIW9_CRYNJ	Q5KCA0_CRYNJ
biological_process	GO:0006891	intra-Golgi vesicle-mediated transport	2	26	0.0769231	0.765619	0.508589	1	1	Q5KN28_CRYNJ	Q5KG67_CRYNJ
molecular_function	GO:0016491	oxidoreductase activity	2	123	0.0162602	8.14446e-11	1	0	1	Q5K7Y0_CRYNJ	Q5KKE2_CRYNJ
biological_process	GO:0007015	actin filament organization	2	20	0.1	0.451153	0.788252	1	1	Q5KGK6_CRYNJ	Q5KGN0_CRYNJ
molecular_function	GO:0022857	transmembrane transporter activity	2	125	0.016	6.24789e-05	0.99998	0.001	1	PNS1_CRYNJ	Q5KBV0_CRYNJ
cellular_component	GO:0017053	transcription repressor complex	2	6	0.333333	0.999397	0.00829518	1	0.765	Q5KD56_CRYNJ	Q5KQ54_CRYNJ
molecular_function	GO:0008017	microtubule binding	2	28	0.0714286	0.637755	0.641121	1	1	Q5KG26_CRYNJ	Q5KKV8_CRYNJ
biological_process	GO:0006900	vesicle budding from membrane	2	4	0.5	0.997378	0.0167102	1	0.998	Q5KF90_CRYNJ	Q5KDG1_CRYNJ
molecular_function	GO:0005198	structural molecule activity	2	13	0.153846	0.193351	0.887395	1	1	Q5KAB5_CRYNJ	Q5KA29_CRYNJ
biological_process	GO:0016567	protein ubiquitination	2	26	0.0769231	0.897298	0.209373	1	1	Q5KM21_CRYNJ	Q5K745_CRYNJ
biological_process	GO:0060963	positive regulation of ribosomal protein gene transcription by RNA polymerase II	2	4	0.5	0.998983	0.0228922	1	1	Q5KC18_CRYNJ	Q5K9C5_CRYNJ
molecular_function	GO:0003951	NAD+ kinase activity	2	5	0.4	0.997557	0.0367432	1	1	Q5KFY3_CRYNJ	Q5KBJ5_CRYNJ
cellular_component	GO:0046695	SLIK (SAGA-like) complex	2	3	0.666667	0.999816	0.00936289	1	0.862	Q5KDI3_CRYNJ	Q5KHI2_CRYNJ
cellular_component	GO:0005669	transcription factor TFIID complex	2	15	0.133333	0.94984	0.209619	1	1	Q5KDI3_CRYNJ	Q5KHI2_CRYNJ
molecular_function	GO:0031593	polyubiquitin modification-dependent protein binding	2	7	0.285714	0.998322	0.0168885	1	0.995	Q5KJC5_CRYNJ	Q5KP07_CRYNJ
biological_process	GO:0043087	regulation of GTPase activity	2	6	0.333333	0.849428	0.397866	1	1	Q5KFG6_CRYNJ	Q5KB73_CRYNJ
cellular_component	GO:0030015	CCR4-NOT core complex	2	5	0.4	0.998316	0.0289142	1	0.99	Q5KKD7_CRYNJ	Q5KEY0_CRYNJ
biological_process	GO:0006878	cellular copper ion homeostasis	2	9	0.222222	0.983254	0.110933	1	1	Q5KFX9_CRYNJ	Q5KCY7_CRYNJ
biological_process	GO:0070588	calcium ion transmembrane transport	2	8	0.25	0.952919	0.203521	1	1	Q5K9N7_CRYNJ	Q5KJS8_CRYNJ
molecular_function	GO:0019901	protein kinase binding	2	19	0.105263	0.934203	0.200931	1	1	Q5KEQ5_CRYNJ	Q5K9M3_CRYNJ
biological_process	GO:0009272	fungal-type cell wall biogenesis	2	4	0.5	0.998662	0.0101785	1	0.98	Q5KKE3_CRYNJ	A0A0S2LIC5_CRYNJ
molecular_function	GO:0030234	enzyme regulator activity	2	11	0.181818	0.797639	0.31882	1	1	Q5KAJ0_CRYNJ	Q5K7P1_CRYNJ
cellular_component	GO:0051285	cell cortex of cell tip	2	6	0.333333	0.994589	0.0562965	1	1	Q5KEJ1_CRYNJ	Q5KIJ4_CRYNJ
cellular_component	GO:0035838	growing cell tip	2	6	0.333333	0.991705	0.0722969	1	1	Q5KEJ1_CRYNJ	Q5KGB3_CRYNJ
biological_process	GO:0030950	establishment or maintenance of actin cytoskeleton polarity	2	3	0.666667	0.999733	0.0119546	1	0.998	Q5KEJ1_CRYNJ	Q5KH13_CRYNJ
biological_process	GO:0000920	septum digestion after cytokinesis	2	3	0.666667	0.997579	0.0365398	1	1	Q5KEJ1_CRYNJ	Q5KNG0_CRYNJ
molecular_function	GO:0003688	DNA replication origin binding	2	18	0.111111	0.893112	0.327413	1	1	Q5KLP9_CRYNJ	Q5KL18_CRYNJ
cellular_component	GO:0000118	histone deacetylase complex	2	8	0.25	0.872803	0.360112	1	1	Q5KQ54_CRYNJ	Q5KMY5_CRYNJ
cellular_component	GO:0030915	Smc5-Smc6 complex	2	5	0.4	0.998316	0.0289142	1	0.99	Q5KC98_CRYNJ	Q5KI73_CRYNJ
cellular_component	GO:0030136	clathrin-coated vesicle	2	3	0.666667	0.999987	0.00016007	1	0.021	Q5KGN0_CRYNJ	Q5KDG1_CRYNJ
biological_process	GO:0006874	cellular calcium ion homeostasis	2	11	0.181818	0.893842	0.326181	1	1	Q5K9N7_CRYNJ	Q5KJS8_CRYNJ
biological_process	GO:0000972	transcription-dependent tethering of RNA polymerase II gene DNA at nuclear periphery	2	3	0.666667	0.995389	0.0525042	1	1	Q5K7Y4_CRYNJ	Q5KC92_CRYNJ
biological_process	GO:0043488	regulation of mRNA stability	2	4	0.5	0.999999	6.83868e-06	1	0.001	Q5KIL5_CRYNJ	Q5K7W0_CRYNJ
molecular_function	GO:0000977	RNA polymerase II transcription regulatory region sequence-specific DNA binding	2	9	0.222222	1	1.06404e-11	1	0	Q5KLV7_CRYNJ	A0A0S2LIY4_CRYNJ
molecular_function	GO:0005543	phospholipid binding	2	8	0.25	0.999922	0.000383325	1	0.103	Q5KGK6_CRYNJ	Q5KMS8_CRYNJ
biological_process	GO:0006895	Golgi to endosome transport	2	7	0.285714	0.992314	0.0704313	1	1	Q5KA29_CRYNJ	Q5KJ09_CRYNJ
biological_process	GO:0048268	clathrin coat assembly	2	3	0.666667	0.999733	0.0119546	1	0.998	Q5KGN0_CRYNJ	Q5KDG1_CRYNJ
biological_process	GO:0046294	formaldehyde catabolic process	2	3	0.666667	0.999733	0.0119546	1	0.998	Q5K7P6_CRYNJ	Q5KPT3_CRYNJ
molecular_function	GO:0004197	cysteine-type endopeptidase activity	2	8	0.25	0.989705	0.0575783	1	1	Q5KA01_CRYNJ	Q5KH15_CRYNJ
cellular_component	GO:0030121	AP-1 adaptor complex	2	3	0.666667	0.999816	0.00936289	1	0.862	Q5KEN2_CRYNJ	Q5KPQ9_CRYNJ
cellular_component	GO:0000228	nuclear chromosome	2	5	0.4	0.404611	0.788362	1	1	Q5KNA4_CRYNJ	A0A0S2LIF5_CRYNJ
biological_process	GO:0034613	cellular protein localization	2	7	0.285714	0.993132	0.0125104	1	0.998	Q5KLK9_CRYNJ	Q5KH13_CRYNJ
biological_process	GO:0007264	small GTPase mediated signal transduction	2	16	0.125	0.757254	0.466682	1	1	Q5KH74_CRYNJ	Q5K6X7_CRYNJ
molecular_function	GO:0004698	calcium-dependent protein kinase C activity	2	2	1	1	0.00418803	1	0.863	Q5KKE3_CRYNJ	A0A0S2LIC5_CRYNJ
molecular_function	GO:0140312	cargo adaptor activity	2	3	0.666667	0.999018	0.0118183	1	0.96	Q5KEN2_CRYNJ	Q5KPQ9_CRYNJ
molecular_function	GO:0060090	molecular adaptor activity	2	10	0.2	0.999679	0.00131797	1	0.291	Q5KLK9_CRYNJ	Q5KGI0_CRYNJ
cellular_component	GO:0015630	microtubule cytoskeleton	2	8	0.25	0.461134	0.724161	1	1	Q5KLK9_CRYNJ	Q5KH13_CRYNJ
molecular_function	GO:0032051	clathrin light chain binding	2	2	1	1	0.00418803	1	0.863	Q5KGN0_CRYNJ	Q5KA29_CRYNJ
biological_process	GO:0045003	double-strand break repair via synthesis-dependent strand annealing	2	2	1	0.999489	0.00768646	1	0.976	Q5KII1_CRYNJ	Q5K7Q1_CRYNJ
biological_process	GO:0007010	cytoskeleton organization	2	4	0.5	0.953281	0.0888441	1	1	Q5KH74_CRYNJ	Q5KMS8_CRYNJ
biological_process	GO:0044396	actin cortical patch organization	2	7	0.285714	0.988283	0.0900028	1	1	Q5KDK5_CRYNJ	Q5KFA7_CRYNJ
molecular_function	GO:0015369	calcium:proton antiporter activity	2	4	0.5	0.998973	0.0230232	1	1	Q5K9N7_CRYNJ	Q5KJS8_CRYNJ
cellular_component	GO:0005789	endoplasmic reticulum membrane	1	100	0.01	0.00119868	0.999811	0.033	1	Q5KF80_CRYNJ
molecular_function	GO:0003678	DNA helicase activity	1	12	0.0833333	0.896108	0.271414	1	1	Q5KLP9_CRYNJ
biological_process	GO:0043486	histone exchange	1	7	0.142857	0.889067	0.452361	1	1	Q5KHL2_CRYNJ
molecular_function	GO:0043495	protein-membrane adaptor activity	1	2	0.5	0.995812	0.125468	1	1	Q5KM67_CRYNJ
biological_process	GO:1902969	mitotic DNA replication	1	2	0.5	0.942854	0.227917	1	1	Q5KLP9_CRYNJ
biological_process	GO:0000398	mRNA splicing, via spliceosome	1	72	0.0138889	0.317088	0.819878	1	1	SYF1_CRYNJ
molecular_function	GO:0009019	tRNA (guanine-N1-)-methyltransferase activity	1	2	0.5	0.995812	0.125468	1	1	TRM5_CRYNJ
molecular_function	GO:0000049	tRNA binding	1	28	0.0357143	0.430137	0.857807	1	1	Q5KJL1_CRYNJ
cellular_component	GO:0005854	nascent polypeptide-associated complex	1	2	0.5	0.996757	0.110881	1	1	NACA_CRYNJ
biological_process	GO:0006612	protein targeting to membrane	1	11	0.0909091	0.693884	0.587113	1	1	NACA_CRYNJ
biological_process	GO:0006325	chromatin organization	1	9	0.111111	0.999996	1.24867e-05	1	0.002	EAF1_CRYNJ
cellular_component	GO:0005686	U2 snRNP	1	20	0.05	0.682444	0.692049	1	1	Q5KPZ5_CRYNJ
molecular_function	GO:0030620	U2 snRNA binding	1	3	0.333333	0.987975	0.18219	1	1	Q5KPW2_CRYNJ
molecular_function	GO:0043138	3'-5' DNA helicase activity	1	8	0.125	0.909537	0.415308	1	1	Q5K7Q1_CRYNJ
cellular_component	GO:0005685	U1 snRNP	1	12	0.0833333	0.853057	0.506386	1	1	RU1C_CRYNJ
molecular_function	GO:0030627	pre-mRNA 5'-splice site binding	1	2	0.5	0.995812	0.125468	1	1	RU1C_CRYNJ
biological_process	GO:0000395	mRNA 5'-splice site recognition	1	1	1	1	0.0646459	1	1	RU1C_CRYNJ
biological_process	GO:0042306	regulation of protein import into nucleus	1	1	1	0.995837	0.125129	1	1	PALA_CRYNJ
cellular_component	GO:0005788	endoplasmic reticulum lumen	1	11	0.0909091	0.872963	0.476432	1	1	Q5KJF9_CRYNJ
cellular_component	GO:0000974	Prp19 complex	1	12	0.0833333	0.853057	0.506386	1	1	SYF1_CRYNJ
cellular_component	GO:0071007	U2-type catalytic step 2 spliceosome	1	5	0.2	0.971086	0.254661	1	1	SYF1_CRYNJ
molecular_function	GO:0017070	U6 snRNA binding	1	5	0.2	0.963257	0.284872	1	1	Q5KPW2_CRYNJ
biological_process	GO:0008380	RNA splicing	1	13	0.0769231	0.453111	0.692764	1	1	Q5KPZ5_CRYNJ
molecular_function	GO:0030628	pre-mRNA 3'-splice site binding	1	3	0.333333	0.987975	0.18219	1	1	Q5KFM4_CRYNJ
molecular_function	GO:0017108	5'-flap endonuclease activity	1	9	0.111111	0.888516	0.453286	1	1	Q5KMY2_CRYNJ
biological_process	GO:0006914	autophagy	1	10	0.1	0.868539	0.252405	1	1	SNX41_CRYNJ
cellular_component	GO:0030687	preribosome, large subunit precursor	1	26	0.0384615	0.538543	0.796361	1	1	Q5KAK5_CRYNJ
molecular_function	GO:0008173	RNA methyltransferase activity	1	4	0.25	0.906425	0.253465	1	1	Q5K9X0_CRYNJ
biological_process	GO:0001510	RNA methylation	1	7	0.142857	0.765619	0.508589	1	1	Q5K9X0_CRYNJ
biological_process	GO:0051321	meiotic cell cycle	1	10	0.1	0.463779	0.745346	1	1	Q5KDH5_CRYNJ
biological_process	GO:0000349	generation of catalytic spliceosome for first transesterification step	1	3	0.333333	0.988045	0.181716	1	1	SYF1_CRYNJ
molecular_function	GO:0031267	small GTPase binding	1	17	0.0588235	0.69709	0.680728	1	1	Q5KPZ6_CRYNJ
biological_process	GO:0006378	mRNA polyadenylation	1	11	0.0909091	0.952919	0.203521	1	1	Q5KHE4_CRYNJ
cellular_component	GO:0005654	nucleoplasm	1	18	0.0555556	0.988616	0.024086	1	0.98	Q5KAK5_CRYNJ
molecular_function	GO:0106306	protein serine/threonine phosphatase activity	1	15	0.0666667	NA	NA	NA	NA	Q5KLW5_CRYNJ
molecular_function	GO:0106307	protein serine/threonine phosphatase activity	1	15	0.0666667	NA	NA	NA	NA	Q5KLW5_CRYNJ
biological_process	GO:0006369	termination of RNA polymerase II transcription	1	5	0.2	0.947496	0.330523	1	1	Q5KMB4_CRYNJ
biological_process	GO:0016578	histone deubiquitination	1	4	0.25	0.977108	0.234657	1	1	Q5KH15_CRYNJ
molecular_function	GO:0004693	cyclin-dependent protein serine/threonine kinase activity	1	8	0.125	0.909537	0.415308	1	1	Q5KCA0_CRYNJ
biological_process	GO:0043967	histone H4 acetylation	1	5	0.2	0.947496	0.330523	1	1	Q5KAN5_CRYNJ
biological_process	GO:0010390	histone monoubiquitination	1	2	0.5	0.995837	0.125129	1	1	BRE1_CRYNJ
biological_process	GO:0000722	telomere maintenance via recombination	1	4	0.25	0.977108	0.234657	1	1	Q5KII1_CRYNJ
biological_process	GO:0006366	transcription by RNA polymerase II	1	14	0.0714286	1	4.01491e-09	1	0	Q5KG35_CRYNJ
biological_process	GO:0030433	ubiquitin-dependent ERAD pathway	1	24	0.0416667	0.512504	0.812943	1	1	Q5K8W1_CRYNJ
molecular_function	GO:0016251	RNA polymerase II general transcription initiation factor activity	1	7	0.142857	0.929198	0.374703	1	1	Q5KG35_CRYNJ
cellular_component	GO:0005759	mitochondrial matrix	1	40	0.025	0.0188268	0.997387	0.459	1	TRM5_CRYNJ
molecular_function	GO:0052906	tRNA (guanine(37)-N(1))-methyltransferase activity	1	1	1	1	0.0648283	1	1	TRM5_CRYNJ
biological_process	GO:0070901	mitochondrial tRNA methylation	1	1	1	1	0.0646459	1	1	TRM5_CRYNJ
biological_process	GO:0002939	tRNA N1-guanine methylation	1	1	1	1	0.0646459	1	1	TRM5_CRYNJ
molecular_function	GO:0052689	carboxylic ester hydrolase activity	1	5	0.2	0.210581	0.948444	1	1	Q5K7P6_CRYNJ
molecular_function	GO:0080025	phosphatidylinositol-3,5-bisphosphate binding	1	4	0.25	0.976977	0.235246	1	1	Q5KGN0_CRYNJ
molecular_function	GO:0032266	phosphatidylinositol-3-phosphate binding	1	7	0.142857	0.929198	0.374703	1	1	Q5KNY1_CRYNJ
molecular_function	GO:0005507	copper ion binding	1	13	0.0769231	0.771108	0.609325	1	1	Q5KCY7_CRYNJ
biological_process	GO:0033617	mitochondrial cytochrome c oxidase assembly	1	16	0.0625	0.722859	0.65751	1	1	Q5KCY7_CRYNJ
cellular_component	GO:0005776	autophagosome	1	3	0.333333	0.996773	0.0417577	1	0.995	Q5K7B8_CRYNJ
molecular_function	GO:0016787	hydrolase activity	1	57	0.0175439	0.000160021	0.999922	0.004	1	Q5KLJ5_CRYNJ
cellular_component	GO:0000151	ubiquitin ligase complex	1	11	0.0909091	0.69459	0.536247	1	1	Q5K8W1_CRYNJ
biological_process	GO:0000184	nuclear-transcribed mRNA catabolic process, nonsense-mediated decay	1	9	0.111111	0.867033	0.48785	1	1	Q5K9Y7_CRYNJ
biological_process	GO:0000077	DNA damage checkpoint signaling	1	7	0.142857	0.849428	0.397866	1	1	Q5K7P2_CRYNJ
biological_process	GO:0033615	mitochondrial proton-transporting ATP synthase complex assembly	1	4	0.25	0.977108	0.234657	1	1	Q5KFV0_CRYNJ
biological_process	GO:0006310	DNA recombination	1	17	0.0588235	0.937011	0.124777	1	1	Q5KMY2_CRYNJ
biological_process	GO:0016236	macroautophagy	1	9	0.111111	0.93859	0.151874	1	1	Q5KKV8_CRYNJ
molecular_function	GO:0051015	actin filament binding	1	27	0.037037	0.469409	0.837258	1	1	Q5KGN0_CRYNJ
biological_process	GO:0007049	cell cycle	1	15	0.0666667	0.846894	0.22119	1	1	EPL1_CRYNJ
biological_process	GO:0006620	posttranslational protein targeting to endoplasmic reticulum membrane	1	4	0.25	0.867033	0.48785	1	1	Q5KAA1_CRYNJ
biological_process	GO:0007005	mitochondrion organization	1	11	0.0909091	0.245956	0.861362	1	1	Q5KLF3_CRYNJ
molecular_function	GO:0008234	cysteine-type peptidase activity	1	4	0.25	0.973656	0.0801077	1	1	MCA1_CRYNJ
cellular_component	GO:0031305	integral component of mitochondrial inner membrane	1	22	0.0454545	0.538543	0.796361	1	1	Q5KKU8_CRYNJ
cellular_component	GO:0005773	vacuole	1	7	0.142857	0.42282	0.727515	1	1	Q5KFD6_CRYNJ
biological_process	GO:0006744	ubiquinone biosynthetic process	1	10	0.1	0.796479	0.581149	1	1	Q5KKU8_CRYNJ
molecular_function	GO:0016779	nucleotidyltransferase activity	1	12	0.0833333	0.137843	0.955839	1	1	Q5KJL1_CRYNJ
biological_process	GO:0032447	protein urmylation	1	5	0.2	0.96346	0.284187	1	1	Q5KJL1_CRYNJ
biological_process	GO:0002143	tRNA wobble position uridine thiolation	1	4	0.25	0.977108	0.234657	1	1	Q5KJL1_CRYNJ
molecular_function	GO:0051537	2 iron, 2 sulfur cluster binding	1	17	0.0588235	0.69709	0.680728	1	1	Q5KKE2_CRYNJ
cellular_component	GO:0016282	eukaryotic 43S preinitiation complex	1	17	0.0588235	0.747278	0.632406	1	1	EIF3A_CRYNJ
cellular_component	GO:0033290	eukaryotic 48S preinitiation complex	1	16	0.0625	0.768894	0.610072	1	1	EIF3A_CRYNJ
cellular_component	GO:0071540	eukaryotic translation initiation factor 3 complex, eIF3e	1	5	0.2	0.971086	0.254661	1	1	EIF3A_CRYNJ
cellular_component	GO:0071541	eukaryotic translation initiation factor 3 complex, eIF3m	1	5	0.2	0.971086	0.254661	1	1	EIF3A_CRYNJ
molecular_function	GO:0070122	isopeptidase activity	1	6	0.166667	0.947212	0.331288	1	1	Q5KPW2_CRYNJ
molecular_function	GO:0031369	translation initiation factor binding	1	10	0.1	0.843395	0.522026	1	1	Q5KAU0_CRYNJ
biological_process	GO:0001732	formation of cytoplasmic translation initiation complex	1	16	0.0625	0.722859	0.65751	1	1	EIF3A_CRYNJ
cellular_component	GO:0043614	multi-eIF complex	1	6	0.166667	0.958242	0.297242	1	1	EIF3A_CRYNJ
biological_process	GO:0002183	cytoplasmic translational initiation	1	6	0.166667	0.747916	0.52911	1	1	Q5KE84_CRYNJ
biological_process	GO:0002188	translation reinitiation	1	6	0.166667	0.947496	0.330523	1	1	EIF3A_CRYNJ
biological_process	GO:0006417	regulation of translation	1	7	0.142857	0.999952	0.000198183	1	0.064	DHH1_CRYNJ
cellular_component	GO:0008180	COP9 signalosome	1	7	0.142857	0.943704	0.3374	1	1	Q5KHC7_CRYNJ
biological_process	GO:0000338	protein deneddylation	1	4	0.25	0.977108	0.234657	1	1	Q5KHC7_CRYNJ
molecular_function	GO:0008597	calcium-dependent protein serine/threonine phosphatase regulator activity	1	2	0.5	0.995812	0.125468	1	1	CANB_CRYNJ
molecular_function	GO:0016740	transferase activity	1	27	0.037037	0.437076	0.626876	1	1	Q5KJG6_CRYNJ
molecular_function	GO:0004252	serine-type endopeptidase activity	1	17	0.0588235	0.69709	0.680728	1	1	Q5KEZ8_CRYNJ
biological_process	GO:0051131	chaperone-mediated protein complex assembly	1	5	0.2	0.96346	0.284187	1	1	Q5KCL2_CRYNJ
cellular_component	GO:0005881	cytoplasmic microtubule	1	6	0.166667	0.943704	0.3374	1	1	Q5KG26_CRYNJ
cellular_component	GO:0000776	kinetochore	1	17	0.0588235	0.430198	0.857224	1	1	NUF2_CRYNJ
cellular_component	GO:0005635	nuclear envelope	1	14	0.0714286	0.996046	0.0131384	1	0.9	Q5KM67_CRYNJ
molecular_function	GO:0004017	adenylate kinase activity	1	4	0.25	0.976977	0.235246	1	1	Q5KFV8_CRYNJ
cellular_component	GO:0005732	sno(s)RNA-containing ribonucleoprotein complex	1	4	0.25	0.725615	0.653466	1	1	Q5KH70_CRYNJ
cellular_component	GO:0033565	ESCRT-0 complex	1	1	1	1	0.057062	1	1	HSE1_CRYNJ
biological_process	GO:0019674	NAD metabolic process	1	4	0.25	0.909997	0.414425	1	1	Q5KBJ5_CRYNJ
biological_process	GO:0048312	intracellular distribution of mitochondria	1	1	1	1	0.0646459	1	1	CLU_CRYNJ
biological_process	GO:0000266	mitochondrial fission	1	7	0.142857	0.929569	0.373872	1	1	Q5KKV8_CRYNJ
biological_process	GO:0016559	peroxisome fission	1	6	0.166667	0.947496	0.330523	1	1	Q5KKV8_CRYNJ
biological_process	GO:0006342	heterochromatin assembly	1	6	0.166667	NA	NA	NA	NA	Q5KFG1_CRYNJ
biological_process	GO:0016575	histone deacetylation	1	6	0.166667	0.820547	0.552101	1	1	Q5KAD1_CRYNJ
biological_process	GO:0006887	exocytosis	1	18	0.0555556	0.926168	0.216918	1	1	Q5KCX6_CRYNJ
cellular_component	GO:0051286	cell tip	1	7	0.142857	0.974383	0.088457	1	1	Q5KH13_CRYNJ
cellular_component	GO:0030014	CCR4-NOT complex	1	3	0.333333	0.999397	0.00829518	1	0.765	Q5KM21_CRYNJ
molecular_function	GO:0000175	3'-5'-exoribonuclease activity	1	10	0.1	0.819731	0.553095	1	1	Q5KDY7_CRYNJ
cellular_component	GO:0005840	ribosome	1	25	0.04	0.00687057	0.998683	0.179	1	Q5K7E6_CRYNJ
cellular_component	GO:0031262	Ndc80 complex	1	3	0.333333	0.990637	0.16164	1	1	NUF2_CRYNJ
biological_process	GO:0051315	attachment of mitotic spindle microtubules to kinetochore	1	7	0.142857	0.867033	0.48785	1	1	NUF2_CRYNJ
cellular_component	GO:0032777	Piccolo NuA4 histone acetyltransferase complex	1	1	1	1	0.057062	1	1	EPL1_CRYNJ
biological_process	GO:0042766	nucleosome mobilization	1	4	0.25	0.977108	0.234657	1	1	Q5KE61_CRYNJ
molecular_function	GO:0031490	chromatin DNA binding	1	5	0.2	0.929198	0.374703	1	1	Q5KMY5_CRYNJ
biological_process	GO:0071931	positive regulation of transcription involved in G1/S transition of mitotic cell cycle	1	5	0.2	0.96346	0.284187	1	1	Q5KHS0_CRYNJ
molecular_function	GO:0044877	protein-containing complex binding	1	8	0.125	0.220337	0.893337	1	1	NUF2_CRYNJ
biological_process	GO:0051383	kinetochore organization	1	1	1	0.977108	0.234657	1	1	NUF2_CRYNJ
biological_process	GO:0045132	meiotic chromosome segregation	1	3	0.333333	0.625686	0.73819	1	1	NUF2_CRYNJ
biological_process	GO:0007052	mitotic spindle organization	1	10	0.1	0.833485	0.421001	1	1	NUF2_CRYNJ
molecular_function	GO:0008094	ATP-dependent activity, acting on DNA	1	16	0.0625	0.794157	0.330922	1	1	Q5K9D6_CRYNJ
biological_process	GO:0006298	mismatch repair	1	13	0.0769231	0.722859	0.65751	1	1	Q5KMY2_CRYNJ
biological_process	GO:0006312	mitotic recombination	1	6	0.166667	0.942854	0.227917	1	1	Q5K9D6_CRYNJ
biological_process	GO:0007131	reciprocal meiotic recombination	1	16	0.0625	0.512504	0.812943	1	1	Q5KII1_CRYNJ
biological_process	GO:0042273	ribosomal large subunit biogenesis	1	17	0.0588235	0.244361	0.908447	1	1	Q5KCE1_CRYNJ
molecular_function	GO:0003730	mRNA 3'-UTR binding	1	2	0.5	0.976977	0.235246	1	1	Q5KLL2_CRYNJ
molecular_function	GO:0008143	poly(A) binding	1	3	0.333333	0.987975	0.18219	1	1	Q5KIL5_CRYNJ
molecular_function	GO:0003684	damaged DNA binding	1	19	0.0526316	0.554902	0.786866	1	1	Q5KI73_CRYNJ
molecular_function	GO:0031625	ubiquitin protein ligase binding	1	19	0.0526316	0.64832	0.720947	1	1	Q5K745_CRYNJ
biological_process	GO:0006207	'de novo' pyrimidine nucleobase biosynthetic process	1	8	0.125	0.909997	0.414425	1	1	Q5KFV8_CRYNJ
cellular_component	GO:0000324	fungal-type vacuole	1	28	0.0357143	0.156698	0.937226	1	1	Q5KH49_CRYNJ
biological_process	GO:0006915	apoptotic process	1	5	0.2	0.820547	0.552101	1	1	MCA1_CRYNJ
cellular_component	GO:0005819	spindle	1	7	0.142857	0.598229	0.675227	1	1	Q5KI21_CRYNJ
biological_process	GO:0090307	mitotic spindle assembly	1	7	0.142857	0.867033	0.48785	1	1	Q5KG26_CRYNJ
cellular_component	GO:0005815	microtubule organizing center	1	6	0.166667	0.447126	0.848515	1	1	Q5KG26_CRYNJ
cellular_component	GO:0072686	mitotic spindle	1	14	0.0714286	0.703981	0.673324	1	1	Q5KG26_CRYNJ
cellular_component	GO:1990023	mitotic spindle midzone	1	6	0.166667	0.958242	0.297242	1	1	Q5KG26_CRYNJ
cellular_component	GO:0005876	spindle microtubule	1	7	0.142857	0.910454	0.410987	1	1	Q5KG26_CRYNJ
biological_process	GO:0000226	microtubule cytoskeleton organization	1	13	0.0769231	0.299275	0.880234	1	1	Q5KG26_CRYNJ
molecular_function	GO:0034450	ubiquitin-ubiquitin ligase activity	1	2	0.5	0.995812	0.125468	1	1	Q5K8W1_CRYNJ
cellular_component	GO:0005771	multivesicular body	1	8	0.125	0.892149	0.444669	1	1	Q5KF90_CRYNJ
biological_process	GO:0032511	late endosome to vacuole transport via multivesicular body sorting pathway	1	6	0.166667	0.979232	0.092695	1	1	Q5KF90_CRYNJ
cellular_component	GO:0043332	mating projection tip	1	11	0.0909091	0.853057	0.506386	1	1	Q5KEJ1_CRYNJ
cellular_component	GO:0005839	proteasome core complex	1	14	0.0714286	0.811642	0.561269	1	1	Q5KFD9_CRYNJ
molecular_function	GO:0004175	endopeptidase activity	1	16	0.0625	0.617649	0.565509	1	1	Q5KFD9_CRYNJ
molecular_function	GO:0004298	threonine-type endopeptidase activity	1	6	0.166667	0.947212	0.331288	1	1	Q5KFD9_CRYNJ
biological_process	GO:0010499	proteasomal ubiquitin-independent protein catabolic process	1	15	0.0666667	0.747501	0.633737	1	1	Q5KFD9_CRYNJ
cellular_component	GO:0016607	nuclear speck	1	5	0.2	0.971086	0.254661	1	1	Q5KFM4_CRYNJ
molecular_function	GO:0008320	protein transmembrane transporter activity	1	8	0.125	0.909537	0.415308	1	1	Q5KAA1_CRYNJ
biological_process	GO:0016050	vesicle organization	1	3	0.333333	0.99955	0.00192561	1	0.551	Q5KKV8_CRYNJ
molecular_function	GO:0008408	3'-5' exonuclease activity	1	3	0.333333	0.863958	0.37564	1	1	Q5KLH0_CRYNJ
biological_process	GO:0000027	ribosomal large subunit assembly	1	19	0.0526316	0.649601	0.719997	1	1	Q5KAK5_CRYNJ
cellular_component	GO:0031080	nuclear pore outer ring	1	5	0.2	0.971086	0.254661	1	1	Q5KC92_CRYNJ
biological_process	GO:0032008	positive regulation of TOR signaling	1	5	0.2	0.929569	0.373872	1	1	Q5KBR1_CRYNJ
cellular_component	GO:0009277	fungal-type cell wall	1	12	0.0833333	0.832573	0.534632	1	1	Q5KDD1_CRYNJ
cellular_component	GO:0005777	peroxisome	1	20	0.05	0.251942	0.933967	1	1	Q5KKV8_CRYNJ
biological_process	GO:0009408	response to heat	1	2	0.5	0.909997	0.414425	1	1	Q5KLR7_CRYNJ
biological_process	GO:0006741	NADP biosynthetic process	1	3	0.333333	0.988045	0.181716	1	1	Q5KBJ5_CRYNJ
biological_process	GO:0000288	nuclear-transcribed mRNA catabolic process, deadenylation-dependent decay	1	6	0.166667	0.999919	0.000578019	1	0.211	Q5KLL2_CRYNJ
biological_process	GO:0010608	posttranscriptional regulation of gene expression	1	2	0.5	0.999957	0.000160505	1	0.06	Q5KLL2_CRYNJ
biological_process	GO:0009267	cellular response to starvation	1	8	0.125	0.863384	0.324277	1	1	A0A0S2LIY4_CRYNJ
cellular_component	GO:0005802	trans-Golgi network	1	18	0.0555556	0.703981	0.673324	1	1	Q5KJ09_CRYNJ
molecular_function	GO:0035312	5'-3' exodeoxyribonuclease activity	1	3	0.333333	0.947212	0.331288	1	1	Q5KMY2_CRYNJ
biological_process	GO:0000729	DNA double-strand break processing	1	1	1	0.96346	0.284187	1	1	Q5KMY2_CRYNJ
cellular_component	GO:0070776	MOZ/MORF histone acetyltransferase complex	1	2	0.5	0.996757	0.110881	1	1	Q5KFB7_CRYNJ
biological_process	GO:0044154	histone H3-K14 acetylation	1	2	0.5	0.995837	0.125129	1	1	Q5KFB7_CRYNJ
biological_process	GO:0043972	histone H3-K23 acetylation	1	2	0.5	0.995837	0.125129	1	1	Q5KFB7_CRYNJ
biological_process	GO:0017148	negative regulation of translation	1	6	0.166667	0.999986	9.73242e-05	1	0.044	Q5K7W0_CRYNJ
cellular_component	GO:0000307	cyclin-dependent protein kinase holoenzyme complex	1	14	0.0714286	0.92058	0.274385	1	1	Q5K9M3_CRYNJ
molecular_function	GO:0016538	cyclin-dependent protein serine/threonine kinase regulator activity	1	14	0.0714286	0.69709	0.680728	1	1	Q5K9M3_CRYNJ
biological_process	GO:0000079	regulation of cyclin-dependent protein serine/threonine kinase activity	1	11	0.0909091	0.844125	0.521047	1	1	Q5K9M3_CRYNJ
molecular_function	GO:0051087	chaperone binding	1	16	0.0625	0.721744	0.658504	1	1	Q5KCL2_CRYNJ
biological_process	GO:0071028	nuclear mRNA surveillance	1	10	0.1	0.698266	0.679746	1	1	Q5K9X9_CRYNJ
biological_process	GO:0034427	nuclear-transcribed mRNA catabolic process, exonucleolytic, 3'-5'	1	10	0.1	0.844125	0.521047	1	1	Q5KDY7_CRYNJ
molecular_function	GO:0015616	DNA translocase activity	1	3	0.333333	0.987975	0.18219	1	1	Q5KII1_CRYNJ
molecular_function	GO:0009378	four-way junction helicase activity	1	5	0.2	0.963257	0.284872	1	1	Q5K7Q1_CRYNJ
biological_process	GO:0006268	DNA unwinding involved in DNA replication	1	8	0.125	0.909997	0.414425	1	1	Q5KLP9_CRYNJ
biological_process	GO:0006487	protein N-linked glycosylation	1	17	0.0588235	0.450957	0.847148	1	1	Q5KF80_CRYNJ
biological_process	GO:0006890	retrograde vesicle-mediated transport, Golgi to endoplasmic reticulum	1	21	0.047619	0.602134	0.755207	1	1	Q5KHL3_CRYNJ
biological_process	GO:0000244	spliceosomal tri-snRNP complex assembly	1	4	0.25	0.977108	0.234657	1	1	Q5KPW2_CRYNJ
biological_process	GO:0010468	regulation of gene expression	1	9	0.111111	1	3.24432e-16	1	0	Q5KNU5_CRYNJ
molecular_function	GO:0036402	proteasome-activating activity	1	6	0.166667	0.947212	0.331288	1	1	Q5K7R3_CRYNJ
biological_process	GO:0045899	positive regulation of RNA polymerase II transcription preinitiation complex assembly	1	6	0.166667	0.947496	0.330523	1	1	Q5K7R3_CRYNJ
molecular_function	GO:0008139	nuclear localization sequence binding	1	7	0.142857	0.929198	0.374703	1	1	Q5KP67_CRYNJ
cellular_component	GO:0016586	RSC-type complex	1	4	0.25	0.981978	0.209512	1	1	Q5KNI2_CRYNJ
cellular_component	GO:0005769	early endosome	1	6	0.166667	0.927703	0.375271	1	1	Q5KGF6_CRYNJ
molecular_function	GO:0015299	solute:proton antiporter activity	1	4	0.25	0.997345	0.0229885	1	0.999	Q5KGF6_CRYNJ
molecular_function	GO:0005247	voltage-gated chloride channel activity	1	2	0.5	0.995812	0.125468	1	1	Q5KGF6_CRYNJ
biological_process	GO:0006821	chloride transport	1	2	0.5	0.988045	0.181716	1	1	Q5KGF6_CRYNJ
cellular_component	GO:0031461	cullin-RING ubiquitin ligase complex	1	5	0.2	0.756784	0.517636	1	1	Q5K745_CRYNJ
cellular_component	GO:0019005	SCF ubiquitin ligase complex	1	10	0.1	0.853057	0.506386	1	1	Q5K745_CRYNJ
biological_process	GO:0031146	SCF-dependent proteasomal ubiquitin-dependent protein catabolic process	1	10	0.1	0.844125	0.521047	1	1	Q5K745_CRYNJ
cellular_component	GO:0005940	septin ring	1	7	0.142857	0.943704	0.3374	1	1	Q5KLK9_CRYNJ
molecular_function	GO:0019905	syntaxin binding	1	9	0.111111	0.888516	0.453286	1	1	Q5K8A1_CRYNJ
cellular_component	GO:0000178	exosome (RNase complex)	1	6	0.166667	0.790381	0.586386	1	1	Q5KDY7_CRYNJ
cellular_component	GO:0030428	cell septum	1	10	0.1	0.965717	0.167427	1	1	Q5KFG1_CRYNJ
molecular_function	GO:0047657	alpha-1,3-glucan synthase activity	1	1	1	1	0.0648283	1	1	Q5KDD1_CRYNJ
biological_process	GO:0070600	fungal-type cell wall (1->3)-alpha-glucan biosynthetic process	1	1	1	1	0.0646459	1	1	Q5KDD1_CRYNJ
cellular_component	GO:0044545	NSL complex	1	1	1	1	0.057062	1	1	Q5KI88_CRYNJ
molecular_function	GO:0035064	methylated histone binding	1	5	0.2	0.963257	0.284872	1	1	Q5KE61_CRYNJ
biological_process	GO:0061817	endoplasmic reticulum-plasma membrane tethering	1	4	0.25	0.977108	0.234657	1	1	Q5KB87_CRYNJ
molecular_function	GO:0008252	nucleotidase activity	1	2	0.5	0.976977	0.235246	1	1	Q5K891_CRYNJ
cellular_component	GO:0005935	cellular bud neck	1	4	0.25	0.971086	0.254661	1	1	Q5KEJ1_CRYNJ
biological_process	GO:0018107	peptidyl-threonine phosphorylation	1	5	0.2	0.96346	0.284187	1	1	Q5KB90_CRYNJ
cellular_component	GO:0005770	late endosome	1	15	0.0666667	0.741144	0.535483	1	1	Q5KMJ1_CRYNJ
biological_process	GO:2000815	regulation of mRNA stability involved in response to oxidative stress	1	4	0.25	0.977108	0.234657	1	1	Q5K9X9_CRYNJ
molecular_function	GO:0000150	DNA strand exchange activity	1	3	0.333333	0.987975	0.18219	1	1	Q5K9D6_CRYNJ
biological_process	GO:0000730	DNA recombinase assembly	1	3	0.333333	0.96346	0.284187	1	1	Q5K9D6_CRYNJ
biological_process	GO:0042148	strand invasion	1	4	0.25	0.977108	0.234657	1	1	Q5K9D6_CRYNJ
biological_process	GO:0031087	deadenylation-independent decapping of nuclear-transcribed mRNA	1	2	0.5	0.995837	0.125129	1	1	Q5KAJ0_CRYNJ
cellular_component	GO:0000445	THO complex part of transcription export complex	1	4	0.25	0.981978	0.209512	1	1	Q5KJ91_CRYNJ
cellular_component	GO:0005665	RNA polymerase II, core complex	1	11	0.0909091	0.872963	0.476432	1	1	Q5KMB4_CRYNJ
cellular_component	GO:0005938	cell cortex	1	13	0.0769231	0.99138	0.0236759	1	0.98	Q5KCS4_CRYNJ
cellular_component	GO:0005934	cellular bud tip	1	3	0.333333	0.990637	0.16164	1	1	Q5KEJ1_CRYNJ
cellular_component	GO:0000131	incipient cellular bud site	1	2	0.5	0.996757	0.110881	1	1	Q5KEJ1_CRYNJ
biological_process	GO:0007118	budding cell apical bud growth	1	1	1	0.995837	0.125129	1	1	Q5KEJ1_CRYNJ
biological_process	GO:0071472	cellular response to salt stress	1	1	1	1	0.0646459	1	1	Q5KEJ1_CRYNJ
biological_process	GO:0030866	cortical actin cytoskeleton organization	1	1	1	0.992348	0.0470812	1	1	Q5KEJ1_CRYNJ
biological_process	GO:0071940	fungal-type cell wall assembly	1	1	1	1	0.0646459	1	1	Q5KEJ1_CRYNJ
biological_process	GO:0097248	maintenance of protein location in cell cortex of cell tip	1	1	1	1	0.0646459	1	1	Q5KEJ1_CRYNJ
biological_process	GO:2000247	positive regulation of establishment or maintenance of bipolar cell polarity regulating cell shape	1	1	1	0.995837	0.125129	1	1	Q5KEJ1_CRYNJ
biological_process	GO:0045921	positive regulation of exocytosis	1	1	1	1	0.0646459	1	1	Q5KEJ1_CRYNJ
biological_process	GO:0062200	RAM/MOR signaling pathway	1	1	1	1	0.0646459	1	1	Q5KEJ1_CRYNJ
biological_process	GO:0060237	regulation of fungal-type cell wall organization	1	3	0.333333	0.988045	0.181716	1	1	Q5KEJ1_CRYNJ
biological_process	GO:0050708	regulation of protein secretion	1	2	0.5	0.995837	0.125129	1	1	Q5KEJ1_CRYNJ
cellular_component	GO:0017054	negative cofactor 2 complex	1	2	0.5	0.996757	0.110881	1	1	Q5KG35_CRYNJ
molecular_function	GO:0001046	core promoter sequence-specific DNA binding	1	2	0.5	0.963257	0.284872	1	1	Q5KG35_CRYNJ
biological_process	GO:0006470	protein dephosphorylation	1	16	0.0625	0.43162	0.857104	1	1	Q5KLW5_CRYNJ
cellular_component	GO:0030907	MBF transcription complex	1	3	0.333333	0.990637	0.16164	1	1	Q5KHS0_CRYNJ
cellular_component	GO:0033309	SBF transcription complex	1	3	0.333333	0.990637	0.16164	1	1	Q5KHS0_CRYNJ
cellular_component	GO:0042555	MCM complex	1	6	0.166667	0.958242	0.297242	1	1	Q5KLP9_CRYNJ
biological_process	GO:0006267	pre-replicative complex assembly involved in nuclear cell cycle DNA replication	1	7	0.142857	0.929569	0.373872	1	1	Q5KLP9_CRYNJ
cellular_component	GO:0034515	proteasome storage granule	1	5	0.2	0.971086	0.254661	1	1	Q5K7P1_CRYNJ
molecular_function	GO:0003727	single-stranded RNA binding	1	5	0.2	0.992258	0.0474461	1	1	Q5KNX0_CRYNJ
molecular_function	GO:0045182	translation regulator activity	1	3	0.333333	0.92787	0.144557	1	1	Q5KNX0_CRYNJ
biological_process	GO:2000767	positive regulation of cytoplasmic translation	1	3	0.333333	0.988045	0.181716	1	1	Q5KNX0_CRYNJ
cellular_component	GO:0043224	nuclear SCF ubiquitin ligase complex	1	3	0.333333	0.990637	0.16164	1	1	Q5K745_CRYNJ
molecular_function	GO:0030674	protein-macromolecule adaptor activity	1	12	0.0833333	0.999017	0.00410847	1	0.588	Q5KFA7_CRYNJ
cellular_component	GO:0031966	mitochondrial membrane	1	12	0.0833333	0.0409986	0.983894	0.706	1	Q5KKV8_CRYNJ
biological_process	GO:0006999	nuclear pore organization	1	7	0.142857	0.909997	0.414425	1	1	Q5KAN8_CRYNJ
cellular_component	GO:0005851	eukaryotic translation initiation factor 2B complex	1	6	0.166667	0.958242	0.297242	1	1	Q5KE84_CRYNJ
biological_process	GO:0000001	mitochondrion inheritance	1	7	0.142857	0.929569	0.373872	1	1	Q5KKV8_CRYNJ
biological_process	GO:0031936	obsolete negative regulation of chromatin silencing	1	3	0.333333	0.96346	0.284187	1	1	Q5KI16_CRYNJ
biological_process	GO:0006998	nuclear envelope organization	1	3	0.333333	0.947496	0.330523	1	1	Q5KM67_CRYNJ
biological_process	GO:0000070	mitotic sister chromatid segregation	1	9	0.111111	0.731323	0.465622	1	1	Q5KI21_CRYNJ
cellular_component	GO:0031213	RSF complex	1	1	1	1	0.057062	1	1	Q5KL97_CRYNJ
biological_process	GO:0045893	positive regulation of transcription, DNA-templated	1	5	0.2	0.997742	0.00616877	1	0.955	Q5KGD3_CRYNJ
biological_process	GO:0036228	protein localization to nuclear inner membrane	1	2	0.5	0.995837	0.125129	1	1	Q5KAN8_CRYNJ
biological_process	GO:0006405	RNA export from nucleus	1	4	0.25	0.990307	0.0330532	1	1	Q5K7Y4_CRYNJ
biological_process	GO:0006402	mRNA catabolic process	1	2	0.5	0.99944	0.00199975	1	0.556	Q5KDY7_CRYNJ
biological_process	GO:0036297	interstrand cross-link repair	1	8	0.125	0.867033	0.48785	1	1	Q5K7Q1_CRYNJ
cellular_component	GO:0031932	TORC2 complex	1	7	0.142857	0.943704	0.3374	1	1	Q5K7Q2_CRYNJ
biological_process	GO:1900364	negative regulation of mRNA polyadenylation	1	2	0.5	0.995837	0.125129	1	1	Q5KIL5_CRYNJ
cellular_component	GO:0016602	CCAAT-binding factor complex	1	4	0.25	0.981978	0.209512	1	1	Q5KIE1_CRYNJ
biological_process	GO:0006654	phosphatidic acid biosynthetic process	1	8	0.125	0.909997	0.414425	1	1	Q5KBN0_CRYNJ
cellular_component	GO:0016272	prefoldin complex	1	6	0.166667	0.958242	0.297242	1	1	Q5KCL2_CRYNJ
biological_process	GO:0000423	mitophagy	1	3	0.333333	0.988045	0.181716	1	1	Q5KGG1_CRYNJ
biological_process	GO:0030010	establishment of cell polarity	1	6	0.166667	0.867033	0.48785	1	1	Q5KFG1_CRYNJ
cellular_component	GO:0030125	clathrin vesicle coat	1	4	0.25	0.999798	0.00248138	1	0.288	Q5KGK6_CRYNJ
cellular_component	GO:0016281	eukaryotic translation initiation factor 4F complex	1	6	0.166667	0.958242	0.297242	1	1	Q5KP78_CRYNJ
cellular_component	GO:0030132	clathrin coat of coated pit	1	2	0.5	0.971086	0.254661	1	1	Q5KA29_CRYNJ
cellular_component	GO:0030130	clathrin coat of trans-Golgi network vesicle	1	2	0.5	0.999951	0.00168446	1	0.226	Q5KA29_CRYNJ
molecular_function	GO:0032050	clathrin heavy chain binding	1	2	0.5	0.995812	0.125468	1	1	Q5KDG1_CRYNJ
biological_process	GO:0072583	clathrin-dependent endocytosis	1	6	0.166667	0.947496	0.330523	1	1	Q5KDG1_CRYNJ
molecular_function	GO:0004127	cytidylate kinase activity	1	1	1	1	0.0648283	1	1	Q5KFV8_CRYNJ
molecular_function	GO:0033862	UMP kinase activity	1	1	1	1	0.0648283	1	1	Q5KFV8_CRYNJ
biological_process	GO:0046705	CDP biosynthetic process	1	1	1	1	0.0646459	1	1	Q5KFV8_CRYNJ
biological_process	GO:0006225	UDP biosynthetic process	1	1	1	1	0.0646459	1	1	Q5KFV8_CRYNJ
biological_process	GO:0032147	activation of protein kinase activity	1	3	0.333333	0.96346	0.284187	1	1	Q5KHP3_CRYNJ
biological_process	GO:0043408	regulation of MAPK cascade	1	3	0.333333	0.889067	0.452361	1	1	Q5KHP3_CRYNJ
molecular_function	GO:0030623	U5 snRNA binding	1	2	0.5	0.995812	0.125468	1	1	Q5KPW2_CRYNJ
biological_process	GO:0006614	SRP-dependent cotranslational protein targeting to membrane	1	7	0.142857	0.844125	0.521047	1	1	Q5KAA1_CRYNJ
molecular_function	GO:0004024	alcohol dehydrogenase activity, zinc-dependent	1	2	0.5	0.995812	0.125468	1	1	Q5KPT3_CRYNJ
molecular_function	GO:0051903	S-(hydroxymethyl)glutathione dehydrogenase activity	1	2	0.5	0.995812	0.125468	1	1	Q5KPT3_CRYNJ
biological_process	GO:0044773	mitotic DNA damage checkpoint signaling	1	3	0.333333	0.820547	0.552101	1	1	Q5KPY0_CRYNJ
biological_process	GO:0042770	signal transduction in response to DNA damage	1	2	0.5	0.849428	0.397866	1	1	Q5KPY0_CRYNJ
biological_process	GO:0042176	regulation of protein catabolic process	1	3	0.333333	0.796479	0.581149	1	1	Q5K7P1_CRYNJ
molecular_function	GO:0050072	m7G(5')pppN diphosphatase activity	1	2	0.5	0.995812	0.125468	1	1	Q5K9Y7_CRYNJ
cellular_component	GO:0031261	DNA replication preinitiation complex	1	3	0.333333	0.892149	0.444669	1	1	Q5KL18_CRYNJ
biological_process	GO:1902977	mitotic DNA replication preinitiation complex assembly	1	2	0.5	0.995837	0.125129	1	1	Q5KL18_CRYNJ
molecular_function	GO:0016783	sulfurtransferase activity	1	1	1	0.929198	0.374703	1	1	Q5KJL1_CRYNJ
biological_process	GO:0006904	vesicle docking involved in exocytosis	1	6	0.166667	0.947496	0.330523	1	1	Q5K8A1_CRYNJ
cellular_component	GO:0005952	cAMP-dependent protein kinase complex	1	3	0.333333	0.990637	0.16164	1	1	Q5KBC8_CRYNJ
molecular_function	GO:0004691	cAMP-dependent protein kinase activity	1	2	0.5	0.995812	0.125468	1	1	Q5KBC8_CRYNJ
biological_process	GO:0000433	carbon catabolite repression of transcription from RNA polymerase II promoter by glucose	1	3	0.333333	0.988045	0.181716	1	1	Q5KNG0_CRYNJ
molecular_function	GO:0030544	Hsp70 protein binding	1	5	0.2	0.963257	0.284872	1	1	Q5KLR7_CRYNJ
molecular_function	GO:0008047	enzyme activator activity	1	5	0.2	0.744016	0.391197	1	1	Q5KAJ0_CRYNJ
biological_process	GO:0042149	cellular response to glucose starvation	1	6	0.166667	0.947496	0.330523	1	1	Q5KFD6_CRYNJ
molecular_function	GO:0030145	manganese ion binding	1	8	0.125	0.909537	0.415308	1	1	Q5K9Y7_CRYNJ
cellular_component	GO:0005671	obsolete Ada2/Gcn5/Ada3 transcription activator complex	1	4	0.25	0.981978	0.209512	1	1	Q5KAN5_CRYNJ
biological_process	GO:0043966	histone H3 acetylation	1	5	0.2	0.992314	0.0704313	1	1	Q5KAN5_CRYNJ
biological_process	GO:0055088	lipid homeostasis	1	7	0.142857	0.889067	0.452361	1	1	Q5KCA0_CRYNJ
molecular_function	GO:0016262	protein N-acetylglucosaminyltransferase activity	1	4	0.25	0.976977	0.235246	1	1	Q5KJF9_CRYNJ
biological_process	GO:0097370	protein O-GlcNAcylation via threonine	1	4	0.25	0.977108	0.234657	1	1	Q5KJF9_CRYNJ
biological_process	GO:0008299	isoprenoid biosynthetic process	1	5	0.2	0.747501	0.633737	1	1	Q5KKU8_CRYNJ
molecular_function	GO:0005375	copper ion transmembrane transporter activity	1	3	0.333333	0.976977	0.235246	1	1	Q5KFX9_CRYNJ
molecular_function	GO:0016614	oxidoreductase activity, acting on CH-OH group of donors	1	2	0.5	0.0170796	0.996299	0.459	1	Q5K7Y0_CRYNJ
molecular_function	GO:0003968	RNA-directed 5'-3' RNA polymerase activity	1	8	0.125	0.909537	0.415308	1	1	Q5KMB4_CRYNJ
molecular_function	GO:0003841	1-acylglycerol-3-phosphate O-acyltransferase activity	1	4	0.25	0.976977	0.235246	1	1	Q5KBN0_CRYNJ
biological_process	GO:0072344	rescue of stalled ribosome	1	4	0.25	0.977108	0.234657	1	1	Q5KEF6_CRYNJ
biological_process	GO:0030154	cell differentiation	1	3	0.333333	0.947496	0.330523	1	1	Q5KAW0_CRYNJ
cellular_component	GO:0005682	U5 snRNP	1	11	0.0909091	0.872963	0.476432	1	1	Q5KPW2_CRYNJ
molecular_function	GO:1990247	N6-methyladenosine-containing RNA binding	1	2	0.5	0.995812	0.125468	1	1	Q5KDV6_CRYNJ
cellular_component	GO:0016235	aggresome	1	2	0.5	0.996757	0.110881	1	1	Q5KGG1_CRYNJ
cellular_component	GO:0044753	amphisome	1	2	0.5	0.996757	0.110881	1	1	Q5KGG1_CRYNJ
molecular_function	GO:0070530	K63-linked polyubiquitin modification-dependent protein binding	1	2	0.5	0.995812	0.125468	1	1	Q5KGG1_CRYNJ
molecular_function	GO:0005080	protein kinase C binding	1	3	0.333333	0.987975	0.18219	1	1	Q5KGG1_CRYNJ
biological_process	GO:0035973	aggrephagy	1	2	0.5	0.995837	0.125129	1	1	Q5KGG1_CRYNJ
biological_process	GO:0007032	endosome organization	1	4	0.25	0.909997	0.414425	1	1	Q5KGG1_CRYNJ
biological_process	GO:0032012	regulation of ARF protein signal transduction	1	5	0.2	0.96346	0.284187	1	1	Q5KJX8_CRYNJ
molecular_function	GO:0005254	chloride channel activity	1	4	0.25	0.995347	0.0527883	1	1	Q5KJF2_CRYNJ
cellular_component	GO:0022626	cytosolic ribosome	1	1	1	0.0659005	0.988283	0.897	1	Q5KAU0_CRYNJ
biological_process	GO:0071232	cellular response to histidine	1	1	1	1	0.0646459	1	1	Q5KAU0_CRYNJ
biological_process	GO:0042327	positive regulation of phosphorylation	1	1	1	0.952919	0.203521	1	1	Q5KAU0_CRYNJ
biological_process	GO:0071264	positive regulation of translational initiation in response to starvation	1	1	1	1	0.0646459	1	1	Q5KAU0_CRYNJ
biological_process	GO:0006448	regulation of translational elongation	1	1	1	0.889067	0.452361	1	1	Q5KAU0_CRYNJ
cellular_component	GO:0005667	transcription regulator complex	1	3	0.333333	0.98447	0.0410894	1	0.994	Q5KA25_CRYNJ
molecular_function	GO:0004713	protein tyrosine kinase activity	1	1	1	1	0.0648283	1	1	Q5KB90_CRYNJ
biological_process	GO:0000160	phosphorelay signal transduction system	1	3	0.333333	0.947496	0.330523	1	1	Q5KE48_CRYNJ
cellular_component	GO:0044613	nuclear pore central transport channel	1	5	0.2	0.971086	0.254661	1	1	Q5KAN8_CRYNJ
biological_process	GO:0006607	NLS-bearing protein import into nucleus	1	3	0.333333	0.988045	0.181716	1	1	Q5KAN8_CRYNJ
cellular_component	GO:0005680	anaphase-promoting complex	1	11	0.0909091	0.872963	0.476432	1	1	Q5KGI0_CRYNJ
biological_process	GO:0031145	anaphase-promoting complex-dependent catabolic process	1	11	0.0909091	0.820547	0.552101	1	1	Q5KGI0_CRYNJ
biological_process	GO:0070979	protein K11-linked ubiquitination	1	4	0.25	0.977108	0.234657	1	1	Q5KGI0_CRYNJ
biological_process	GO:0007029	endoplasmic reticulum organization	1	3	0.333333	0.986812	0.0681348	1	1	Q5KAB5_CRYNJ
biological_process	GO:0006301	postreplication repair	1	5	0.2	0.772083	0.608321	1	1	Q5KC98_CRYNJ
biological_process	GO:0043433	negative regulation of DNA-binding transcription factor activity	1	2	0.5	0.995837	0.125129	1	1	Q5KCA0_CRYNJ
biological_process	GO:0070682	proteasome regulatory particle assembly	1	4	0.25	0.977108	0.234657	1	1	Q5K7R3_CRYNJ
biological_process	GO:0071932	replication fork reversal	1	2	0.5	0.995837	0.125129	1	1	Q5K7Q1_CRYNJ
molecular_function	GO:0003680	minor groove of adenine-thymine-rich DNA binding	1	1	1	1	0.0648283	1	1	Q5KPI5_CRYNJ
molecular_function	GO:0005516	calmodulin binding	1	7	0.142857	0.929198	0.374703	1	1	Q5KQ33_CRYNJ
biological_process	GO:0046777	protein autophosphorylation	1	4	0.25	0.977108	0.234657	1	1	Q5K7B8_CRYNJ
cellular_component	GO:0089701	U2AF complex	1	2	0.5	0.996757	0.110881	1	1	Q5KFM4_CRYNJ
molecular_function	GO:0008187	poly-pyrimidine tract binding	1	1	1	0.976977	0.235246	1	1	Q5KFM4_CRYNJ
cellular_component	GO:0032797	SMN complex	1	2	0.5	0.996757	0.110881	1	1	Q5KLJ5_CRYNJ
cellular_component	GO:0031588	nucleotide-activated protein kinase complex	1	3	0.333333	0.990637	0.16164	1	1	Q5KEQ5_CRYNJ
biological_process	GO:0080090	regulation of primary metabolic process	1	2	0.5	1	2.14619e-16	1	0	Q5KEQ5_CRYNJ
biological_process	GO:0045859	regulation of protein kinase activity	1	1	1	0.942896	0.182927	1	1	Q5KEQ5_CRYNJ
molecular_function	GO:0042826	histone deacetylase binding	1	3	0.333333	0.987975	0.18219	1	1	Q5KQ54_CRYNJ
molecular_function	GO:0001055	RNA polymerase II activity	1	6	0.166667	0.947212	0.331288	1	1	Q5KMB4_CRYNJ
molecular_function	GO:0008138	protein tyrosine/serine/threonine phosphatase activity	1	5	0.2	0.947212	0.331288	1	1	Q5KLW5_CRYNJ
biological_process	GO:0007089	traversing start control point of mitotic cell cycle	1	2	0.5	0.995837	0.125129	1	1	Q5KCA0_CRYNJ
cellular_component	GO:0031105	septin complex	1	5	0.2	0.971086	0.254661	1	1	Q5KLK9_CRYNJ
biological_process	GO:0061640	cytoskeleton-dependent cytokinesis	1	6	0.166667	0.974619	0.106158	1	1	Q5KLK9_CRYNJ
molecular_function	GO:0043325	phosphatidylinositol-3,4-bisphosphate binding	1	1	1	1	0.0648283	1	1	Q5KGN0_CRYNJ
molecular_function	GO:0016817	hydrolase activity, acting on acid anhydrides	1	1	1	0.304918	0.801237	1	1	Q5KII1_CRYNJ
biological_process	GO:0032392	DNA geometric change	1	1	1	0.931865	0.252499	1	1	Q5KII1_CRYNJ
biological_process	GO:0030491	heteroduplex formation	1	1	1	1	0.0646459	1	1	Q5KII1_CRYNJ
biological_process	GO:0006311	meiotic gene conversion	1	1	1	1	0.0646459	1	1	Q5KII1_CRYNJ
biological_process	GO:0032079	positive regulation of endodeoxyribonuclease activity	1	1	1	1	0.0646459	1	1	Q5KII1_CRYNJ
biological_process	GO:0071786	endoplasmic reticulum tubular network organization	1	3	0.333333	0.988045	0.181716	1	1	Q5KH31_CRYNJ
biological_process	GO:0061025	membrane fusion	1	5	0.2	0.953743	0.136616	1	1	Q5KKV8_CRYNJ
cellular_component	GO:0019774	proteasome core complex, beta-subunit complex	1	4	0.25	0.981978	0.209512	1	1	Q5KFD9_CRYNJ
biological_process	GO:0003374	dynamin family protein polymerization involved in mitochondrial fission	1	3	0.333333	0.988045	0.181716	1	1	Q5KKV8_CRYNJ
biological_process	GO:0015886	heme transport	1	2	0.5	0.995837	0.125129	1	1	Q5KKV8_CRYNJ
biological_process	GO:0007091	metaphase/anaphase transition of mitotic cell cycle	1	4	0.25	0.625686	0.73819	1	1	Q5KGI0_CRYNJ
biological_process	GO:0006464	cellular protein modification process	1	5	0.2	0.975993	0.0368417	1	1	Q5KL45_CRYNJ
biological_process	GO:1990414	replication-born double-strand break repair via sister chromatid exchange	1	4	0.25	0.977108	0.234657	1	1	Q5KNU5_CRYNJ
cellular_component	GO:0031207	Sec62/Sec63 complex	1	3	0.333333	0.990637	0.16164	1	1	Q5KAA1_CRYNJ
cellular_component	GO:0000935	division septum	1	3	0.333333	0.990637	0.16164	1	1	Q5KH74_CRYNJ
cellular_component	GO:0016589	NURF complex	1	1	1	1	0.057062	1	1	Q5KE61_CRYNJ
molecular_function	GO:0004694	eukaryotic translation initiation factor 2alpha kinase activity	1	2	0.5	0.995812	0.125468	1	1	Q5K7P2_CRYNJ
biological_process	GO:0000147	actin cortical patch assembly	1	2	0.5	0.995837	0.125129	1	1	Q5KDK5_CRYNJ
molecular_function	GO:0042577	lipid phosphatase activity	1	2	0.5	0.976977	0.235246	1	1	Q5K6U5_CRYNJ
molecular_function	GO:0008195	phosphatidate phosphatase activity	1	3	0.333333	0.987975	0.18219	1	1	Q5K6U5_CRYNJ
biological_process	GO:0006644	phospholipid metabolic process	1	3	0.333333	0.0988704	0.964189	1	1	Q5K6U5_CRYNJ
cellular_component	GO:1990861	Ubp3-Bre5 deubiquitination complex	1	1	1	1	0.057062	1	1	Q5KMC2_CRYNJ
biological_process	GO:0034517	ribophagy	1	1	1	1	0.0646459	1	1	Q5KMC2_CRYNJ
biological_process	GO:0007039	protein catabolic process in the vacuole	1	2	0.5	0.995837	0.125129	1	1	Q5KFD6_CRYNJ
molecular_function	GO:0000400	four-way junction DNA binding	1	2	0.5	0.995812	0.125468	1	1	Q5K7Q1_CRYNJ
biological_process	GO:0045719	negative regulation of glycogen biosynthetic process	1	2	0.5	0.995837	0.125129	1	1	Q5KCA0_CRYNJ
molecular_function	GO:0097157	pre-mRNA intronic binding	1	1	1	1	0.0648283	1	1	Q5KPW2_CRYNJ
biological_process	GO:0016239	positive regulation of macroautophagy	1	2	0.5	0.995837	0.125129	1	1	Q5KCA0_CRYNJ
biological_process	GO:0000083	regulation of transcription involved in G1/S transition of mitotic cell cycle	1	3	0.333333	0.988283	0.0900028	1	1	Q5KCA0_CRYNJ
cellular_component	GO:0034967	Set3 complex	1	2	0.5	0.996757	0.110881	1	1	Q5KQ54_CRYNJ
cellular_component	GO:0098753	anchored component of the cytoplasmic side of the plasma membrane	1	1	1	1	0.057062	1	1	Q5KMS8_CRYNJ
cellular_component	GO:0120104	mitotic actomyosin contractile ring, proximal layer	1	1	1	1	0.057062	1	1	Q5KMS8_CRYNJ
biological_process	GO:1903476	protein localization to cell division site involved in mitotic actomyosin contractile ring assembly	1	1	1	1	0.0646459	1	1	Q5KMS8_CRYNJ
molecular_function	GO:0016765	transferase activity, transferring alkyl or aryl (other than methyl) groups	1	2	0.5	0.37578	0.883884	1	1	Q5KKU8_CRYNJ
cellular_component	GO:0030141	secretory granule	1	1	1	1	0.057062	1	1	Q5K8A1_CRYNJ
molecular_function	GO:0015440	ABC-type peptide transporter activity	1	4	0.25	0.947212	0.331288	1	1	Q5KH49_CRYNJ
molecular_function	GO:0018738	S-formylglutathione hydrolase activity	1	1	1	1	0.0648283	1	1	Q5K7P6_CRYNJ
biological_process	GO:0006729	tetrahydrobiopterin biosynthetic process	1	2	0.5	0.995837	0.125129	1	1	Q5KIR8_CRYNJ
biological_process	GO:0016926	protein desumoylation	1	2	0.5	0.995837	0.125129	1	1	Q5KJ48_CRYNJ
cellular_component	GO:0071439	clathrin complex	1	1	1	1	0.057062	1	1	Q5KA29_CRYNJ
molecular_function	GO:0032454	histone H3-methyl-lysine-9 demethylase activity	1	2	0.5	0.995812	0.125468	1	1	Q5KMY5_CRYNJ
cellular_component	GO:0000214	tRNA-intron endonuclease complex	1	4	0.25	0.981978	0.209512	1	1	Q5KJP3_CRYNJ
biological_process	GO:0000379	tRNA-type intron splice site recognition and cleavage	1	4	0.25	0.977108	0.234657	1	1	Q5KJP3_CRYNJ
cellular_component	GO:0071782	endoplasmic reticulum tubular network	1	2	0.5	0.910454	0.410987	1	1	Q5KH31_CRYNJ
molecular_function	GO:1903425	fluoride transmembrane transporter activity	1	1	1	1	0.0648283	1	1	Q5KAE8_CRYNJ
biological_process	GO:1903424	fluoride transmembrane transport	1	1	1	1	0.0646459	1	1	Q5KAE8_CRYNJ
biological_process	GO:2000134	negative regulation of G1/S transition of mitotic cell cycle	1	1	1	0.977108	0.234657	1	1	Q5KNG0_CRYNJ
biological_process	GO:0048026	positive regulation of mRNA splicing, via spliceosome	1	1	1	1	0.0646459	1	1	Q5KNG0_CRYNJ
molecular_function	GO:0008641	ubiquitin-like modifier activating enzyme activity	1	2	0.5	0.909537	0.415308	1	1	Q5K786_CRYNJ
biological_process	GO:0034643	establishment of mitochondrion localization, microtubule-mediated	1	1	1	1	0.0646459	1	1	Q5KKV8_CRYNJ
biological_process	GO:0090149	mitochondrial membrane fission	1	1	1	1	0.0646459	1	1	Q5KKV8_CRYNJ
biological_process	GO:0051260	protein homooligomerization	1	2	0.5	0.995837	0.125129	1	1	Q5KKV8_CRYNJ
biological_process	GO:0140572	vacuole fission	1	1	1	1	0.0646459	1	1	Q5KKV8_CRYNJ
biological_process	GO:1990074	polyuridylation-dependent mRNA catabolic process	1	1	1	1	0.0646459	1	1	Q5KDY7_CRYNJ
molecular_function	GO:0000213	tRNA-intron endonuclease activity	1	2	0.5	0.995812	0.125468	1	1	Q5KJP3_CRYNJ
biological_process	GO:0031647	regulation of protein stability	1	2	0.5	0.820547	0.552101	1	1	Q5KCA0_CRYNJ
molecular_function	GO:0008124	4-alpha-hydroxytetrahydrobiopterin dehydratase activity	1	1	1	1	0.0648283	1	1	Q5KIR8_CRYNJ
biological_process	GO:0033169	histone H3-K9 demethylation	1	1	1	1	0.0646459	1	1	Q5KMY5_CRYNJ
biological_process	GO:0001522	pseudouridine synthesis	1	2	0.5	0.820547	0.552101	1	1	Q5KH70_CRYNJ
cellular_component	GO:0032783	super elongation complex	1	1	1	1	0.057062	1	1	Q5KIQ5_CRYNJ
molecular_function	GO:0030371	translation repressor activity	1	1	1	1	0.0648283	1	1	Q5K7W0_CRYNJ
biological_process	GO:0010971	positive regulation of G2/M transition of mitotic cell cycle	1	2	0.5	0.995837	0.125129	1	1	Q5KFG1_CRYNJ
biological_process	GO:0006352	DNA-templated transcription, initiation	1	6	0.166667	0.826671	0.346461	1	1	Q5K957_CRYNJ
cellular_component	GO:0090694	Scc2-Scc4 cohesin loading complex	1	1	1	1	0.057062	1	1	Q5KNU5_CRYNJ
biological_process	GO:0034087	establishment of mitotic sister chromatid cohesion	1	1	1	1	0.0646459	1	1	Q5KNU5_CRYNJ
biological_process	GO:0071169	establishment of protein localization to chromatin	1	1	1	1	0.0646459	1	1	Q5KNU5_CRYNJ
biological_process	GO:1905406	positive regulation of mitotic cohesin loading	1	1	1	1	0.0646459	1	1	Q5KNU5_CRYNJ
molecular_function	GO:0070139	SUMO-specific endopeptidase activity	1	1	1	1	0.0648283	1	1	Q5KJ48_CRYNJ
molecular_function	GO:0005544	calcium-dependent phospholipid binding	1	1	1	1	0.0648283	1	1	Q5KH36_CRYNJ
biological_process	GO:0016242	negative regulation of macroautophagy	1	3	0.333333	0.988045	0.181716	1	1	Q5KCA0_CRYNJ
cellular_component	GO:1990860	Pho85-Pho80 CDK-cyclin complex	1	1	1	1	0.057062	1	1	Q5KCA0_CRYNJ
biological_process	GO:0050849	negative regulation of calcium-mediated signaling	1	1	1	0.995837	0.125129	1	1	Q5KCA0_CRYNJ
biological_process	GO:0045936	negative regulation of phosphate metabolic process	1	1	1	0.867033	0.48785	1	1	Q5KCA0_CRYNJ
biological_process	GO:0071073	positive regulation of phospholipid biosynthetic process	1	1	1	1	0.0646459	1	1	Q5KCA0_CRYNJ
biological_process	GO:0032878	regulation of establishment or maintenance of cell polarity	1	1	1	0.998983	0.0228922	1	1	Q5KCA0_CRYNJ
biological_process	GO:0046822	regulation of nucleocytoplasmic transport	1	1	1	0.997579	0.0365398	1	1	Q5KCA0_CRYNJ
biological_process	GO:0032880	regulation of protein localization	1	1	1	0.997378	0.0167102	1	0.998	Q5KCA0_CRYNJ
biological_process	GO:1905037	autophagosome organization	1	1	1	0.53415	0.799925	1	1	Q5K7B8_CRYNJ
biological_process	GO:0006875	cellular metal ion homeostasis	1	1	1	0.840159	0.307121	1	1	Q5KKK5_CRYNJ
molecular_function	GO:0005546	phosphatidylinositol-4,5-bisphosphate binding	1	3	0.333333	0.987975	0.18219	1	1	Q5KDG1_CRYNJ
biological_process	GO:0038203	TORC2 signaling	1	3	0.333333	0.96346	0.284187	1	1	Q5K7Q2_CRYNJ
biological_process	GO:0010603	regulation of cytoplasmic mRNA processing body assembly	1	1	1	1	0.0646459	1	1	Q5KG47_CRYNJ
molecular_function	GO:0036121	double-stranded DNA helicase activity	1	1	1	1	0.0648283	1	1	Q5KI73_CRYNJ
molecular_function	GO:0016531	copper chaperone activity	1	3	0.333333	0.976977	0.235246	1	1	Q5KCY7_CRYNJ
biological_process	GO:0043085	positive regulation of catalytic activity	1	2	0.5	0.812801	0.396566	1	1	Q5KAJ0_CRYNJ
biological_process	GO:1902412	regulation of mitotic cytokinesis	1	1	1	0.96346	0.284187	1	1	Q5KI21_CRYNJ
cellular_component	GO:0034993	meiotic nuclear membrane microtubule tethering complex	1	1	1	1	0.057062	1	1	Q5KM67_CRYNJ
biological_process	GO:0061157	mRNA destabilization	1	2	0.5	0.999997	2.8454e-05	1	0.013	Q5KDV6_CRYNJ
molecular_function	GO:0008469	histone-arginine N-methyltransferase activity	1	1	1	1	0.0648283	1	1	Q5KK29_CRYNJ
biological_process	GO:0034969	histone arginine methylation	1	1	1	1	0.0646459	1	1	Q5KK29_CRYNJ
molecular_function	GO:0052735	tRNA (cytosine-3-)-methyltransferase activity	1	1	1	1	0.0648283	1	1	Q5KAD8_CRYNJ
molecular_function	GO:0002083	4-hydroxybenzoate decaprenyltransferase activity	1	1	1	1	0.0648283	1	1	Q5KKU8_CRYNJ
molecular_function	GO:0047293	4-hydroxybenzoate nonaprenyltransferase activity	1	1	1	1	0.0648283	1	1	Q5KKU8_CRYNJ
molecular_function	GO:0008412	4-hydroxybenzoate octaprenyltransferase activity	1	1	1	1	0.0648283	1	1	Q5KKU8_CRYNJ
cellular_component	GO:0005905	clathrin-coated pit	1	1	1	0.996773	0.0417577	1	0.995	Q5KDG1_CRYNJ
molecular_function	GO:0005545	1-phosphatidylinositol binding	1	1	1	1	0.0648283	1	1	Q5KDG1_CRYNJ
cellular_component	GO:0030905	retromer, tubulation complex	1	1	1	1	0.057062	1	1	Q5KNY1_CRYNJ
biological_process	GO:0000493	box H/ACA snoRNP assembly	1	1	1	1	0.0646459	1	1	Q5KH70_CRYNJ
biological_process	GO:0006337	nucleosome disassembly	1	1	1	1	0.0646459	1	1	Q5KDS9_CRYNJ
molecular_function	GO:0004077	biotin-[acetyl-CoA-carboxylase] ligase activity	1	1	1	1	0.0648283	1	1	Q5KL46_CRYNJ
biological_process	GO:0009305	protein biotinylation	1	1	1	1	0.0646459	1	1	Q5KL46_CRYNJ
biological_process	GO:0099638	endosome to plasma membrane protein transport	1	1	1	1	0.0646459	1	1	Q5KPQ9_CRYNJ
molecular_function	GO:0003755	peptidyl-prolyl cis-trans isomerase activity	0	20	0	0.260879	1	1	1
biological_process	GO:0000413	protein peptidyl-prolyl isomerization	0	14	0	0.391679	1	1	1
cellular_component	GO:0030134	COPII-coated ER to Golgi transport vesicle	0	14	0	0.817333	0.441899	1	1
cellular_component	GO:0005783	endoplasmic reticulum	0	101	0	0.00263505	0.999162	0.063	1
cellular_component	GO:0005793	endoplasmic reticulum-Golgi intermediate compartment	0	12	0	0.438731	1	1	1
cellular_component	GO:0000139	Golgi membrane	0	48	0	0.0110367	1	0.253	1
biological_process	GO:0007030	Golgi organization	0	15	0	0.244793	1	1	1
cellular_component	GO:0005758	mitochondrial intermembrane space	0	24	0	0.216042	1	1	1
cellular_component	GO:0000812	Swr1 complex	0	8	0	0.624729	1	1	1
biological_process	GO:0016458	obsolete gene silencing	0	1	0	0.698266	0.679746	1	1
biological_process	GO:0071562	nucleus-vacuole junction assembly	0	1	0	0.935354	1	1	1
biological_process	GO:0000011	vacuole inheritance	0	1	0	0.935354	1	1	1
cellular_component	GO:0071162	CMG complex	0	4	0	0.790488	1	1	1
cellular_component	GO:0000811	GINS complex	0	5	0	0.745339	1	1	1
cellular_component	GO:0031298	replication fork protection complex	0	8	0	0.624729	1	1	1
biological_process	GO:0007059	chromosome segregation	0	10	0	0.369006	0.795209	1	1
cellular_component	GO:0030686	90S preribosome	0	12	0	0.180919	1	1	1
cellular_component	GO:0032040	small-subunit processome	0	38	0	0.106164	1	0.983	1
cellular_component	GO:0034455	t-UTP complex	0	3	0	0.83836	1	1	1
molecular_function	GO:0030515	snoRNA binding	0	9	0	0.260879	1	1	1
biological_process	GO:0000462	maturation of SSU-rRNA from tricistronic rRNA transcript (SSU-rRNA, 5.8S rRNA, LSU-rRNA)	0	30	0	0.0778735	1	0.998	1
biological_process	GO:0045943	positive regulation of transcription by RNA polymerase I	0	4	0	0.765343	1	1	1
molecular_function	GO:0046975	histone methyltransferase activity (H3-K36 specific)	0	1	0	0.935172	1	1	1
cellular_component	GO:0032044	DSIF complex	0	2	0	0.889119	1	1	1
biological_process	GO:0032784	regulation of DNA-templated transcription, elongation	0	2	0	0.34249	1	1	1
biological_process	GO:0006368	transcription elongation from RNA polymerase II promoter	0	18	0	0.200075	1	1	1
molecular_function	GO:0052905	tRNA (guanine(9)-N(1))-methyltransferase activity	0	1	0	0.935172	1	1	1
biological_process	GO:0090646	mitochondrial tRNA processing	0	1	0	0.977108	0.234657	1	1
molecular_function	GO:0004799	thymidylate synthase activity	0	1	0	0.935172	1	1	1
biological_process	GO:0006231	dTMP biosynthetic process	0	2	0	0.874871	1	1	1
biological_process	GO:0006235	dTTP biosynthetic process	0	2	0	0.874871	1	1	1
biological_process	GO:0032259	methylation	0	23	0	0.284911	0.867273	1	1
cellular_component	GO:0042719	mitochondrial intermembrane space protein transporter complex	0	2	0	0.889119	1	1	1
molecular_function	GO:0140318	protein transporter activity	0	1	0	0.888516	0.453286	1	1
biological_process	GO:0045039	protein insertion into mitochondrial inner membrane	0	4	0	0.765343	1	1	1
cellular_component	GO:0022625	cytosolic large ribosomal subunit	0	45	0	0.0700747	1	0.92	1
molecular_function	GO:0003735	structural constituent of ribosome	0	137	0	8.76371e-05	1	0.002	1
biological_process	GO:0046677	response to antibiotic	0	1	0	0.935354	1	1	1
biological_process	GO:0046898	response to cycloheximide	0	1	0	0.935354	1	1	1
biological_process	GO:0006412	translation	0	108	0	0.51084	0.591405	1	1
molecular_function	GO:0004751	ribose-5-phosphate isomerase activity	0	1	0	0.935172	1	1	1
biological_process	GO:0006014	D-ribose metabolic process	0	1	0	0.874871	1	1	1
biological_process	GO:0009052	pentose-phosphate shunt, non-oxidative branch	0	3	0	0.818284	1	1	1
biological_process	GO:0008615	pyridoxine biosynthetic process	0	3	0	0.818284	1	1	1
cellular_component	GO:0005762	mitochondrial large ribosomal subunit	0	31	0	0.160724	1	1	1
cellular_component	GO:0008023	transcription elongation factor complex	0	5	0	0.661062	0.709705	1	1
cellular_component	GO:0035327	euchromatin	0	3	0	NA	NA	NA	NA
molecular_function	GO:0031491	nucleosome binding	0	6	0	0.546714	1	1	1
biological_process	GO:0070827	obsolete chromatin maintenance	0	1	0	0.935354	1	1	1
biological_process	GO:0042789	mRNA transcription by RNA polymerase II	0	1	0	0.935354	1	1	1
biological_process	GO:0034728	nucleosome organization	0	1	0	0.875043	0.306116	1	1
biological_process	GO:0032968	positive regulation of transcription elongation from RNA polymerase II promoter	0	10	0	0.478953	1	1	1
biological_process	GO:0050684	regulation of mRNA processing	0	2	0	0.977201	0.132967	1	1
molecular_function	GO:0004019	adenylosuccinate synthase activity	0	1	0	0.935172	1	1	1
molecular_function	GO:0000287	magnesium ion binding	0	43	0	0.0551704	1	0.94	1
biological_process	GO:0044208	'de novo' AMP biosynthetic process	0	2	0	0.874871	1	1	1
biological_process	GO:0046040	IMP metabolic process	0	1	0	0.447899	1	1	1
cellular_component	GO:0000775	chromosome, centromeric region	0	5	0	0.28643	0.921089	1	1
molecular_function	GO:0000993	RNA polymerase II complex binding	0	7	0	0.511194	1	1	1
biological_process	GO:0032786	positive regulation of DNA-templated transcription, elongation	0	3	0	0.391679	1	1	1
biological_process	GO:0034243	regulation of transcription elongation from RNA polymerase II promoter	0	1	0	0.447899	1	1	1
biological_process	GO:0071467	cellular response to pH	0	1	0	0.935354	1	1	1
biological_process	GO:1902975	mitotic DNA replication initiation	0	5	0	0.669477	1	1	1
cellular_component	GO:0005681	spliceosomal complex	0	26	0	0.693064	0.47055	1	1
cellular_component	GO:0070209	ASTRA complex	0	5	0	0.745339	1	1	1
cellular_component	GO:0031011	Ino80 complex	0	8	0	0.624729	1	1	1
cellular_component	GO:0097255	R2TP complex	0	2	0	0.889119	1	1	1
molecular_function	GO:0043139	5'-3' DNA helicase activity	0	6	0	0.668712	1	1	1
biological_process	GO:0000492	box C/D snoRNP assembly	0	4	0	0.765343	1	1	1
biological_process	GO:0060303	regulation of nucleosome density	0	5	0	0.715813	1	1	1
molecular_function	GO:0008186	ATP-dependent activity, acting on RNA	0	4	0	0.764754	1	1	1
biological_process	GO:0030490	maturation of SSU-rRNA	0	14	0	0.0301978	1	0.91	1
biological_process	GO:0007007	inner mitochondrial membrane organization	0	3	0	0.447899	1	1	1
cellular_component	GO:0032541	cortical endoplasmic reticulum	0	6	0	0.6626	1	1	1
molecular_function	GO:0008526	phosphatidylinositol transfer activity	0	2	0	0.874532	1	1	1
biological_process	GO:0043001	Golgi to plasma membrane protein transport	0	6	0	0.669477	1	1	1
biological_process	GO:0017157	regulation of exocytosis	0	3	0	0.977108	0.234657	1	1
cellular_component	GO:0000781	chromosome, telomeric region	0	15	0	0.326676	1	1	1
cellular_component	GO:0000346	transcription export complex	0	1	0	0.971086	0.254661	1	1
biological_process	GO:0006348	subtelomeric heterochromatin assembly	0	8	0	NA	NA	NA	NA
biological_process	GO:0031124	mRNA 3'-end processing	0	1	0	0.963677	0.135157	1	1
biological_process	GO:0006283	transcription-coupled nucleotide-excision repair	0	2	0	0.874871	1	1	1
cellular_component	GO:0035101	FACT complex	0	2	0	0.889119	1	1	1
biological_process	GO:0006260	DNA replication	0	18	0	0.22086	0.904096	1	1
biological_process	GO:0034724	DNA replication-independent chromatin organization	0	1	0	0.715813	1	1	1
cellular_component	GO:0031251	PAN complex	0	2	0	0.889119	1	1	1
molecular_function	GO:0004386	helicase activity	0	19	0	0.729852	0.429766	1	1
molecular_function	GO:0016818	hydrolase activity, acting on acid anhydrides, in phosphorus-containing anhydrides	0	3	0	0.204285	0.87987	1	1
molecular_function	GO:0051723	protein methylesterase activity	0	1	0	0.935172	1	1	1
biological_process	GO:0006482	protein demethylation	0	4	0	0.96346	0.284187	1	1
molecular_function	GO:0016018	cyclosporin A binding	0	7	0	0.625297	1	1	1
cellular_component	GO:0071006	U2-type catalytic step 1 spliceosome	0	4	0	0.790488	1	1	1
molecular_function	GO:0036002	pre-mRNA binding	0	2	0	0.998322	0.0168885	1	0.995
molecular_function	GO:0000386	second spliceosomal transesterification activity	0	1	0	0.935172	1	1	1
biological_process	GO:0016320	endoplasmic reticulum membrane fusion	0	1	0	0.935354	1	1	1
cellular_component	GO:0033557	Slx1-Slx4 complex	0	1	0	0.942938	1	1	1
molecular_function	GO:0008821	crossover junction endodeoxyribonuclease activity	0	1	0	0.935172	1	1	1
cellular_component	GO:0043527	tRNA methyltransferase complex	0	2	0	0.790488	1	1	1
molecular_function	GO:0008176	tRNA (guanine-N7-)-methyltransferase activity	0	1	0	0.935172	1	1	1
biological_process	GO:0036265	RNA (guanine-N7)-methylation	0	1	0	0.765343	1	1	1
cellular_component	GO:0035550	urease complex	0	1	0	0.942938	1	1	1
molecular_function	GO:0016151	nickel cation binding	0	4	0	0.764754	1	1	1
molecular_function	GO:0009039	urease activity	0	1	0	0.935172	1	1	1
biological_process	GO:0043419	urea catabolic process	0	1	0	0.935354	1	1	1
cellular_component	GO:0000407	phagophore assembly site	0	10	0	0.367594	1	1	1
molecular_function	GO:0016435	rRNA (guanine) methyltransferase activity	0	2	0	0.874532	1	1	1
molecular_function	GO:0070039	rRNA (guanosine-2'-O-)-methyltransferase activity	0	1	0	0.935172	1	1	1
molecular_function	GO:0008650	rRNA (uridine-2'-O-)-methyltransferase activity	0	2	0	0.874532	1	1	1
biological_process	GO:0000453	enzyme-directed rRNA 2'-O-methylation	0	1	0	0.935354	1	1	1
biological_process	GO:0000466	maturation of 5.8S rRNA from tricistronic rRNA transcript (SSU-rRNA, 5.8S rRNA, LSU-rRNA)	0	7	0	0.187057	1	1	1
biological_process	GO:0000463	maturation of LSU-rRNA from tricistronic rRNA transcript (SSU-rRNA, 5.8S rRNA, LSU-rRNA)	0	13	0	0.366263	1	1	1
biological_process	GO:0031167	rRNA methylation	0	5	0	0.447899	1	1	1
cellular_component	GO:0031515	tRNA (m1A) methyltransferase complex	0	2	0	0.889119	1	1	1
molecular_function	GO:0004049	anthranilate synthase activity	0	2	0	0.874532	1	1	1
molecular_function	GO:0004425	indole-3-glycerol-phosphate synthase activity	0	1	0	0.935172	1	1	1
molecular_function	GO:0004640	phosphoribosylanthranilate isomerase activity	0	1	0	0.935172	1	1	1
biological_process	GO:0006541	glutamine metabolic process	0	12	0	0.366263	1	1	1
biological_process	GO:0000162	tryptophan biosynthetic process	0	5	0	0.715813	1	1	1
biological_process	GO:1902983	DNA strand elongation involved in mitotic DNA replication	0	1	0	0.935354	1	1	1
molecular_function	GO:0019702	protein-arginine N5-methyltransferase activity	0	1	0	0.935172	1	1	1
molecular_function	GO:0008757	S-adenosylmethionine-dependent methyltransferase activity	0	5	0	0.396018	0.794869	1	1
biological_process	GO:0018216	peptidyl-arginine methylation	0	2	0	0.988045	0.181716	1	1
biological_process	GO:0031123	RNA 3'-end processing	0	4	0	0.683612	0.548847	1	1
biological_process	GO:0000469	cleavage involved in rRNA processing	0	4	0	0.187057	1	1	1
biological_process	GO:0000076	DNA replication checkpoint signaling	0	4	0	0.478953	1	1	1
biological_process	GO:0043111	replication fork arrest	0	3	0	0.818284	1	1	1
biological_process	GO:0048478	replication fork protection	0	3	0	0.818284	1	1	1
cellular_component	GO:0033116	endoplasmic reticulum-Golgi intermediate compartment membrane	0	1	0	0.942938	1	1	1
cellular_component	GO:0012507	ER to Golgi transport vesicle membrane	0	6	0	0.972495	0.146943	1	1
biological_process	GO:0070072	vacuolar proton-transporting V-type ATPase complex assembly	0	3	0	0.818284	1	1	1
cellular_component	GO:0016363	nuclear matrix	0	2	0	0.889119	1	1	1
biological_process	GO:0008033	tRNA processing	0	14	0	0.53596	0.661658	1	1
biological_process	GO:0071528	tRNA re-export from nucleus	0	1	0	0.935354	1	1	1
molecular_function	GO:0008409	5'-3' exonuclease activity	0	5	0	0.819731	0.553095	1	1
molecular_function	GO:0004521	endoribonuclease activity	0	8	0	0.511042	0.813752	1	1
biological_process	GO:0006398	mRNA 3'-end processing by stem-loop binding and cleavage	0	2	0	0.874871	1	1	1
cellular_component	GO:0022627	cytosolic small ribosomal subunit	0	29	0	0.180919	1	1	1
biological_process	GO:0000028	ribosomal small subunit assembly	0	11	0	0.447899	1	1	1
molecular_function	GO:0047560	3-dehydrosphinganine reductase activity	0	1	0	0.935172	1	1	1
biological_process	GO:0006666	3-keto-sphinganine metabolic process	0	1	0	0.935354	1	1	1
biological_process	GO:0030148	sphingolipid biosynthetic process	0	6	0	0.26181	1	1	1
cellular_component	GO:0000220	vacuolar proton-transporting V-type ATPase, V0 domain	0	2	0	0.889119	1	1	1
molecular_function	GO:0046961	proton-transporting ATPase activity, rotational mechanism	0	14	0	0.390675	1	1	1
biological_process	GO:0000032	cell wall mannoprotein biosynthetic process	0	6	0	0.669477	1	1	1
biological_process	GO:0034622	protein-containing complex assembly	0	2	0	NA	NA	NA	NA
biological_process	GO:0007035	vacuolar acidification	0	7	0	0.626128	1	1	1
molecular_function	GO:0043021	ribonucleoprotein complex binding	0	4	0	0.60169	0.673124	1	1
cellular_component	GO:0005694	chromosome	0	13	0	0.704477	0.401366	1	1
molecular_function	GO:0042800	histone methyltransferase activity (H3-K4 specific)	0	1	0	0.935172	1	1	1
molecular_function	GO:0008168	methyltransferase activity	0	20	0	0.269153	0.863121	1	1
molecular_function	GO:0008420	RNA polymerase II CTD heptapeptide repeat phosphatase activity	0	3	0	0.81781	1	1	1
biological_process	GO:0070940	dephosphorylation of RNA polymerase II C-terminal domain	0	3	0	0.818284	1	1	1
cellular_component	GO:0071819	DUBm complex	0	2	0	0.889119	1	1	1
cellular_component	GO:0070390	transcription export complex 2	0	4	0	0.790488	1	1	1
cellular_component	GO:0000791	euchromatin	0	2	0	0.745339	1	1	1
cellular_component	GO:0016592	mediator complex	0	18	0	0.346534	1	1	1
molecular_function	GO:0008353	RNA polymerase II CTD heptapeptide repeat kinase activity	0	6	0	0.668712	1	1	1
biological_process	GO:0043968	histone H2A acetylation	0	3	0	0.818284	1	1	1
cellular_component	GO:0005744	TIM23 mitochondrial import inner membrane translocase complex	0	6	0	0.589013	1	1	1
biological_process	GO:0030150	protein import into mitochondrial matrix	0	14	0	0.391679	1	1	1
cellular_component	GO:0033503	HULC complex	0	1	0	0.942938	1	1	1
cellular_component	GO:1990304	MUB1-RAD6-UBR2 ubiquitin ligase complex	0	2	0	0.889119	1	1	1
cellular_component	GO:0097505	Rad6-Rad18 complex	0	2	0	0.889119	1	1	1
cellular_component	GO:1990303	UBR1-RAD6 ubiquitin ligase complex	0	1	0	0.942938	1	1	1
molecular_function	GO:0070628	proteasome binding	0	7	0	0.625297	1	1	1
molecular_function	GO:0017116	single-stranded DNA helicase activity	0	5	0	0.715128	1	1	1
molecular_function	GO:0061631	ubiquitin conjugating enzyme activity	0	16	0	0.341496	1	1	1
biological_process	GO:0071455	cellular response to hyperoxia	0	1	0	0.935354	1	1	1
biological_process	GO:0071629	cytoplasm protein quality control by the ubiquitin-proteasome system	0	2	0	0.874871	1	1	1
biological_process	GO:0006353	DNA-templated transcription, termination	0	3	0	0.796479	0.581149	1	1
biological_process	GO:0042275	error-free postreplication DNA repair	0	1	0	0.935354	1	1	1
biological_process	GO:0070987	error-free translesion synthesis	0	4	0	0.765343	1	1	1
biological_process	GO:0042276	error-prone translesion synthesis	0	7	0	0.626128	1	1	1
biological_process	GO:0071894	histone H2B conserved C-terminal lysine ubiquitination	0	1	0	0.874871	1	1	1
biological_process	GO:0016574	histone ubiquitination	0	3	0	0.947496	0.330523	1	1
biological_process	GO:0042138	meiotic DNA double-strand break formation	0	3	0	0.765343	1	1	1
biological_process	GO:0031571	mitotic G1 DNA damage checkpoint signaling	0	2	0	0.874871	1	1	1
biological_process	GO:2000639	negative regulation of SREBP signaling pathway	0	1	0	0.935354	1	1	1
biological_process	GO:0070534	protein K63-linked ubiquitination	0	4	0	0.765343	1	1	1
biological_process	GO:0090089	regulation of dipeptide transport	0	1	0	0.935354	1	1	1
biological_process	GO:0051569	regulation of histone H3-K4 methylation	0	2	0	0.874871	1	1	1
biological_process	GO:0030435	sporulation resulting in formation of a cellular spore	0	1	0	0.935354	1	1	1
biological_process	GO:0120174	stress-induced homeostatically regulated protein degradation pathway	0	1	0	0.935354	1	1	1
biological_process	GO:0071596	ubiquitin-dependent protein catabolic process via the N-end rule pathway	0	2	0	0.874871	1	1	1
molecular_function	GO:0004534	5'-3' exoribonuclease activity	0	2	0	0.874532	1	1	1
biological_process	GO:0000956	nuclear-transcribed mRNA catabolic process	0	7	0	0.996935	0.00991797	1	0.98
cellular_component	GO:0005672	transcription factor TFIIA complex	0	3	0	0.83836	1	1	1
molecular_function	GO:0003976	UDP-N-acetylglucosamine-lysosomal-enzyme N-acetylglucosaminephosphotransferase activity	0	2	0	0.874532	1	1	1
biological_process	GO:0046835	carbohydrate phosphorylation	0	2	0	0.818284	1	1	1
biological_process	GO:0042732	D-xylose metabolic process	0	3	0	0.818284	1	1	1
biological_process	GO:0016256	N-glycan processing to lysosome	0	2	0	0.874871	1	1	1
molecular_function	GO:0008474	palmitoyl-(protein) hydrolase activity	0	4	0	0.764754	1	1	1
biological_process	GO:0006631	fatty acid metabolic process	0	7	0	0.0594303	1	0.995	1
biological_process	GO:0002084	protein depalmitoylation	0	3	0	0.818284	1	1	1
cellular_component	GO:0034274	Atg12-Atg5-Atg16 complex	0	2	0	0.889119	1	1	1
cellular_component	GO:0034045	phagophore assembly site membrane	0	9	0	0.555331	1	1	1
biological_process	GO:0000045	autophagosome assembly	0	15	0	0.213995	1	1	1
biological_process	GO:0000422	autophagy of mitochondrion	0	11	0	0.772083	0.608321	1	1
biological_process	GO:0044804	autophagy of nucleus	0	6	0	0.34249	1	1	1
biological_process	GO:0006501	C-terminal protein lipidation	0	3	0	0.818284	1	1	1
biological_process	GO:0006995	cellular response to nitrogen starvation	0	6	0	0.669477	1	1	1
cellular_component	GO:0019898	extrinsic component of membrane	0	7	0	0.142776	1	1	1
biological_process	GO:0006497	protein lipidation	0	2	0	0.0778735	1	0.998	1
biological_process	GO:0034497	protein localization to phagophore assembly site	0	6	0	0.669477	1	1	1
biological_process	GO:0030001	metal ion transport	0	2	0	0.765619	0.508589	1	1
cellular_component	GO:0030659	cytoplasmic vesicle membrane	0	4	0	0.997425	0.0113173	1	0.881
biological_process	GO:0044805	late nucleophagy	0	4	0	0.765343	1	1	1
cellular_component	GO:0005684	U2-type spliceosomal complex	0	11	0	0.95361	0.136136	1	1
biological_process	GO:0034247	snoRNA splicing	0	1	0	0.935354	1	1	1
cellular_component	GO:0000408	EKC/KEOPS complex	0	4	0	0.790488	1	1	1
biological_process	GO:0070525	tRNA threonylcarbamoyladenosine metabolic process	0	2	0	0.947496	0.330523	1	1
molecular_function	GO:0097602	cullin family protein binding	0	4	0	0.764754	1	1	1
molecular_function	GO:0031624	ubiquitin conjugating enzyme binding	0	5	0	0.715128	1	1	1
molecular_function	GO:0032182	ubiquitin-like protein binding	0	1	0	0.998383	0.00786212	1	0.93
biological_process	GO:0051443	positive regulation of ubiquitin-protein transferase activity	0	1	0	0.935354	1	1	1
biological_process	GO:0045116	protein neddylation	0	5	0	0.715813	1	1	1
molecular_function	GO:0009055	electron transfer activity	0	13	0	0.124231	1	1	1
biological_process	GO:0033539	fatty acid beta-oxidation using acyl-CoA dehydrogenase	0	2	0	0.874871	1	1	1
cellular_component	GO:0031965	nuclear membrane	0	9	0	0.413614	1	1	1
cellular_component	GO:0043541	UDP-N-acetylglucosamine transferase complex	0	2	0	0.889119	1	1	1
biological_process	GO:0006488	dolichol-linked oligosaccharide biosynthetic process	0	5	0	0.669477	1	1	1
biological_process	GO:0034727	piecemeal microautophagy of the nucleus	0	8	0	0.547639	1	1	1
biological_process	GO:0042594	response to starvation	0	2	0	0.838827	0.360567	1	1
biological_process	GO:0061709	reticulophagy	0	5	0	0.715813	1	1	1
biological_process	GO:0030242	autophagy of peroxisome	0	5	0	0.669477	1	1	1
molecular_function	GO:0035252	UDP-xylosyltransferase activity	0	1	0	0.935172	1	1	1
biological_process	GO:0045227	capsule polysaccharide biosynthetic process	0	1	0	0.935354	1	1	1
biological_process	GO:0006688	glycosphingolipid biosynthetic process	0	2	0	0.765343	1	1	1
molecular_function	GO:0004402	histone acetyltransferase activity	0	6	0	0.511194	1	1	1
biological_process	GO:0045892	negative regulation of transcription, DNA-templated	0	5	0	0.990082	0.0284963	1	1
cellular_component	GO:0001405	PAM complex, Tim23 associated import motor	0	3	0	0.83836	1	1	1
molecular_function	GO:0008776	acetate kinase activity	0	1	0	0.935172	1	1	1
biological_process	GO:0006085	acetyl-CoA biosynthetic process	0	2	0	0.626128	1	1	1
biological_process	GO:0006082	organic acid metabolic process	0	1	0	1.35427e-09	1	0	1
biological_process	GO:0016572	histone phosphorylation	0	1	0	0.935354	1	1	1
biological_process	GO:1904262	negative regulation of TORC1 signaling	0	1	0	0.935354	1	1	1
biological_process	GO:0000723	telomere maintenance	0	12	0	0.556325	0.786005	1	1
cellular_component	GO:0031314	extrinsic component of mitochondrial inner membrane	0	10	0	0.555331	1	1	1
molecular_function	GO:0004222	metalloendopeptidase activity	0	19	0	0.279053	1	1	1
biological_process	GO:0034982	mitochondrial protein processing	0	2	0	0.585575	1	1	1
cellular_component	GO:0032807	DNA ligase IV complex	0	1	0	0.942938	1	1	1
molecular_function	GO:0003910	DNA ligase (ATP) activity	0	5	0	0.715128	1	1	1
biological_process	GO:0071897	DNA biosynthetic process	0	2	0	0.244793	1	1	1
biological_process	GO:0051103	DNA ligation involved in DNA repair	0	1	0	0.818284	1	1	1
biological_process	GO:0006303	double-strand break repair via nonhomologous end joining	0	10	0	0.418851	1	1	1
biological_process	GO:0006297	nucleotide-excision repair, DNA gap filling	0	4	0	0.765343	1	1	1
cellular_component	GO:0043529	GET complex	0	2	0	0.889119	1	1	1
biological_process	GO:0071816	tail-anchored membrane protein insertion into ER membrane	0	1	0	0.935354	1	1	1
molecular_function	GO:0003938	IMP dehydrogenase activity	0	1	0	0.935172	1	1	1
molecular_function	GO:0000166	nucleotide binding	0	37	0	0.182257	0.858562	1	1
biological_process	GO:0006177	GMP biosynthetic process	0	2	0	0.818284	1	1	1
biological_process	GO:0006183	GTP biosynthetic process	0	3	0	0.818284	1	1	1
molecular_function	GO:0004042	acetyl-CoA:L-glutamate N-acetyltransferase activity	0	3	0	0.81781	1	1	1
molecular_function	GO:0004358	glutamate N-acetyltransferase activity	0	1	0	0.935172	1	1	1
molecular_function	GO:0103045	methione N-acyltransferase activity	0	2	0	0.874532	1	1	1
biological_process	GO:0006526	arginine biosynthetic process	0	8	0	0.478953	1	1	1
biological_process	GO:0006592	ornithine biosynthetic process	0	2	0	0.874871	1	1	1
cellular_component	GO:0000421	autophagosome membrane	0	2	0	0.889119	1	1	1
cellular_component	GO:0031410	cytoplasmic vesicle	0	12	0	0.999606	0.0010445	1	0.135
molecular_function	GO:0008429	phosphatidylethanolamine binding	0	1	0	0.935172	1	1	1
cellular_component	GO:0032585	multivesicular body membrane	0	2	0	0.889119	1	1	1
molecular_function	GO:0004620	phospholipase activity	0	4	0	0.365262	1	1	1
molecular_function	GO:0004806	triglyceride lipase activity	0	13	0	0.417848	1	1	1
biological_process	GO:0034496	multivesicular body membrane disassembly	0	1	0	0.935354	1	1	1
biological_process	GO:0046461	neutral lipid catabolic process	0	1	0	0.818284	1	1	1
molecular_function	GO:0003855	3-dehydroquinate dehydratase activity	0	1	0	0.935172	1	1	1
molecular_function	GO:0003856	3-dehydroquinate synthase activity	0	1	0	0.935172	1	1	1
molecular_function	GO:0003866	3-phosphoshikimate 1-carboxyvinyltransferase activity	0	1	0	0.935172	1	1	1
molecular_function	GO:0004764	shikimate 3-dehydrogenase (NADP+) activity	0	1	0	0.935172	1	1	1
molecular_function	GO:0004765	shikimate kinase activity	0	1	0	0.935172	1	1	1
biological_process	GO:0009073	aromatic amino acid family biosynthetic process	0	6	0	0.34249	1	1	1
biological_process	GO:0008652	cellular amino acid biosynthetic process	0	8	0	0.00226493	1	0.142	1
biological_process	GO:0009423	chorismate biosynthetic process	0	3	0	0.818284	1	1	1
biological_process	GO:0000905	sporocarp development involved in asexual reproduction	0	1	0	0.935354	1	1	1
biological_process	GO:0000909	sporocarp development involved in sexual reproduction	0	1	0	0.935354	1	1	1
biological_process	GO:0071555	cell wall organization	0	8	0	0.258239	0.931968	1	1
biological_process	GO:0034221	fungal-type cell wall chitin biosynthetic process	0	4	0	0.765343	1	1	1
cellular_component	GO:0015629	actin cytoskeleton	0	3	0	0.962974	0.103221	1	1
biological_process	GO:0030042	actin filament depolymerization	0	3	0	0.669477	1	1	1
biological_process	GO:0051014	actin filament severing	0	1	0	0.818284	1	1	1
molecular_function	GO:0004707	MAP kinase activity	0	5	0	0.715128	1	1	1
biological_process	GO:0000750	pheromone-dependent signal transduction involved in conjugation with cellular fusion	0	8	0	0.585575	1	1	1
molecular_function	GO:0003746	translation elongation factor activity	0	19	0	0.279053	1	1	1
biological_process	GO:0006414	translational elongation	0	10	0	0.783082	0.487496	1	1
biological_process	GO:0045048	protein insertion into ER membrane	0	2	0	0.818284	1	1	1
cellular_component	GO:0031307	integral component of mitochondrial outer membrane	0	7	0	0.6626	1	1	1
biological_process	GO:0010821	regulation of mitochondrion organization	0	1	0	0.935354	1	1	1
cellular_component	GO:0031901	early endosome membrane	0	2	0	0.889119	1	1	1
molecular_function	GO:0016409	palmitoyltransferase activity	0	1	0	0.546714	1	1	1
molecular_function	GO:0019706	protein-cysteine S-palmitoyltransferase activity	0	7	0	0.625297	1	1	1
biological_process	GO:0018345	protein palmitoylation	0	1	0	0.585575	1	1	1
molecular_function	GO:0052925	dol-P-Man:Man(5)GlcNAc(2)-PP-Dol alpha-1,3-mannosyltransferase activity	0	1	0	0.935172	1	1	1
biological_process	GO:0006486	protein glycosylation	0	14	0	0.323703	0.866854	1	1
cellular_component	GO:0005774	vacuolar membrane	0	15	0	0.132893	0.95769	0.996	1
biological_process	GO:0015809	L-arginine transmembrane transport	0	1	0	NA	NA	NA	NA
biological_process	GO:0051453	regulation of intracellular pH	0	4	0	0.51215	1	1	1
cellular_component	GO:0070274	RES complex	0	1	0	0.942938	1	1	1
biological_process	GO:0002949	tRNA threonylcarbamoyladenosine modification	0	2	0	0.818284	1	1	1
molecular_function	GO:0031151	histone methyltransferase activity (H3-K79 specific)	0	1	0	0.935172	1	1	1
molecular_function	GO:0031493	obsolete nucleosomal histone binding	0	1	0	0.935172	1	1	1
biological_process	GO:2000677	regulation of transcription regulatory region DNA binding	0	1	0	0.874871	1	1	1
molecular_function	GO:0008660	1-aminocyclopropane-1-carboxylate deaminase activity	0	1	0	0.935172	1	1	1
molecular_function	GO:0030170	pyridoxal phosphate binding	0	47	0	0.0420688	1	0.863	1
biological_process	GO:0009310	amine catabolic process	0	1	0	0.669477	1	1	1
biological_process	GO:0006879	cellular iron ion homeostasis	0	12	0	0.228879	1	1	1
biological_process	GO:0006811	ion transport	0	4	0	0.182041	0.90886	1	1
biological_process	GO:0071033	nuclear mRNA surveillance	0	2	0	NA	NA	NA	NA
biological_process	GO:0000973	posttranscriptional tethering of RNA polymerase II gene DNA at nuclear periphery	0	3	0	0.818284	1	1	1
molecular_function	GO:0050185	phosphatidylinositol deacylase activity	0	1	0	0.935172	1	1	1
biological_process	GO:0006505	GPI anchor metabolic process	0	1	0	0.187057	1	1	1
cellular_component	GO:0031225	anchored component of membrane	0	5	0	0.958242	0.297242	1	1
molecular_function	GO:0008061	chitin binding	0	5	0	0.715128	1	1	1
molecular_function	GO:0004099	chitin deacetylase activity	0	4	0	0.764754	1	1	1
biological_process	GO:0006032	chitin catabolic process	0	8	0	0.585575	1	1	1
biological_process	GO:0000272	polysaccharide catabolic process	0	11	0	0.116739	1	1	1
cellular_component	GO:0002144	cytosolic tRNA wobble base thiouridylase complex	0	1	0	0.942938	1	1	1
biological_process	GO:0034227	tRNA thio-modification	0	2	0	0.96346	0.284187	1	1
biological_process	GO:0002098	tRNA wobble uridine modification	0	10	0	0.747501	0.633737	1	1
molecular_function	GO:0051908	double-stranded DNA 5'-3' exodeoxyribonuclease activity	0	1	0	0.935172	1	1	1
molecular_function	GO:0045145	single-stranded DNA 5'-3' exodeoxyribonuclease activity	0	2	0	0.874532	1	1	1
biological_process	GO:0006284	base-excision repair	0	11	0	0.26181	1	1	1
biological_process	GO:0043137	DNA replication, removal of RNA primer	0	5	0	0.715813	1	1	1
biological_process	GO:0070914	UV-damage excision repair	0	6	0	0.626128	1	1	1
cellular_component	GO:0005856	cytoskeleton	0	12	0	0.716728	0.413948	1	1
cellular_component	GO:0031533	mRNA cap methyltransferase complex	0	2	0	0.889119	1	1	1
molecular_function	GO:0004651	polynucleotide 5'-phosphatase activity	0	1	0	0.935172	1	1	1
biological_process	GO:0006370	7-methylguanosine mRNA capping	0	4	0	0.715813	1	1	1
biological_process	GO:0098507	polynucleotide 5' dephosphorylation	0	1	0	0.935354	1	1	1
molecular_function	GO:0051539	4 iron, 4 sulfur cluster binding	0	32	0	0.116116	1	1	1
biological_process	GO:0016226	iron-sulfur cluster assembly	0	15	0	0.299456	1	1	1
molecular_function	GO:0004518	nuclease activity	0	5	0	0.377562	0.788856	1	1
molecular_function	GO:0110152	RNA NAD-cap (NAD-forming) hydrolase activity	0	1	0	0.935172	1	1	1
molecular_function	GO:0034353	RNA pyrophosphohydrolase activity	0	1	0	0.935172	1	1	1
biological_process	GO:0110155	NAD-cap decapping	0	1	0	0.935354	1	1	1
biological_process	GO:0090305	nucleic acid phosphodiester bond hydrolysis	0	3	0	0.477544	0.734713	1	1
cellular_component	GO:0005849	mRNA cleavage factor complex	0	3	0	0.978482	0.127037	1	1
molecular_function	GO:0051731	polynucleotide 5'-hydroxyl-kinase activity	0	2	0	0.81781	1	1	1
biological_process	GO:0006396	RNA processing	0	10	0	0.14263	0.903188	1	1
biological_process	GO:0006388	tRNA splicing, via endonucleolytic cleavage and ligation	0	3	0	0.929569	0.373872	1	1
cellular_component	GO:0034399	nuclear periphery	0	13	0	0.413614	1	1	1
molecular_function	GO:0017150	tRNA dihydrouridine synthase activity	0	4	0	0.764754	1	1	1
molecular_function	GO:0102265	tRNA-dihydrouridine47 synthase activity	0	1	0	0.935172	1	1	1
biological_process	GO:0000245	spliceosomal complex assembly	0	5	0	0.909997	0.414425	1	1
biological_process	GO:0072659	protein localization to plasma membrane	0	3	0	0.867033	0.48785	1	1
biological_process	GO:0006413	translational initiation	0	10	0	0.785534	0.432012	1	1
biological_process	GO:0032781	positive regulation of ATP-dependent activity	0	3	0	0.669477	1	1	1
molecular_function	GO:0008108	UDP-glucose:hexose-1-phosphate uridylyltransferase activity	0	2	0	0.874532	1	1	1
biological_process	GO:0033499	galactose catabolic process via UDP-galactose	0	4	0	0.765343	1	1	1
molecular_function	GO:0003844	1,4-alpha-glucan branching enzyme activity	0	1	0	0.935172	1	1	1
molecular_function	GO:0102752	1,4-alpha-glucan branching enzyme activity (using a glucosylated glycogenin as primer for glycogen synthesis)	0	1	0	0.935172	1	1	1
molecular_function	GO:0043169	cation binding	0	1	0	0.99913	0.00144552	1	0.303
molecular_function	GO:0004553	hydrolase activity, hydrolyzing O-glycosyl compounds	0	16	0	0.0108004	1	0.312	1
biological_process	GO:0005975	carbohydrate metabolic process	0	43	0	0.000211831	0.999972	0.013	1
biological_process	GO:0005978	glycogen biosynthetic process	0	2	0	0.947496	0.330523	1	1
molecular_function	GO:0090560	2-(3-amino-3-carboxypropyl)histidine synthase activity	0	2	0	0.874532	1	1	1
biological_process	GO:0017183	peptidyl-diphthamide biosynthetic process from peptidyl-histidine	0	5	0	0.715813	1	1	1
biological_process	GO:0061077	chaperone-mediated protein folding	0	4	0	0.280003	1	1	1
molecular_function	GO:0000774	adenyl-nucleotide exchange factor activity	0	3	0	0.81781	1	1	1
cellular_component	GO:0000123	histone acetyltransferase complex	0	2	0	0.999963	0.000250783	1	0.032
molecular_function	GO:0010485	H4 histone acetyltransferase activity	0	2	0	0.81781	1	1	1
cellular_component	GO:0071627	integral component of fungal-type vacuolar membrane	0	11	0	0.523568	1	1	1
biological_process	GO:0032974	amino acid transmembrane export from vacuole	0	1	0	0.935354	1	1	1
molecular_function	GO:0019784	NEDD8-specific protease activity	0	2	0	0.874532	1	1	1
cellular_component	GO:0005852	eukaryotic translation initiation factor 3 complex	0	10	0	0.832573	0.534632	1	1
molecular_function	GO:0000334	3-hydroxyanthranilate 3,4-dioxygenase activity	0	1	0	0.935172	1	1	1
molecular_function	GO:0008198	ferrous iron binding	0	6	0	0.668712	1	1	1
biological_process	GO:0034354	'de novo' NAD biosynthetic process from tryptophan	0	4	0	0.765343	1	1	1
biological_process	GO:0043420	anthranilate metabolic process	0	3	0	0.818284	1	1	1
biological_process	GO:0019805	quinolinate biosynthetic process	0	3	0	0.818284	1	1	1
biological_process	GO:0046874	quinolinate metabolic process	0	1	0	0.765343	1	1	1
biological_process	GO:0006569	tryptophan catabolic process	0	2	0	0.715813	1	1	1
biological_process	GO:0006446	regulation of translational initiation	0	4	0	0.909997	0.414425	1	1
molecular_function	GO:0004577	N-acetylglucosaminyldiphosphodolichol N-acetylglucosaminyltransferase activity	0	1	0	0.935172	1	1	1
cellular_component	GO:0000153	cytoplasmic ubiquitin ligase complex	0	1	0	0.745339	1	1	1
molecular_function	GO:0019776	Atg8 ligase activity	0	1	0	0.935172	1	1	1
molecular_function	GO:0008824	cyanate hydratase activity	0	1	0	0.935172	1	1	1
biological_process	GO:0009439	cyanate metabolic process	0	1	0	0.935354	1	1	1
cellular_component	GO:0000786	nucleosome	0	9	0	0.589013	1	1	1
biological_process	GO:0006334	nucleosome assembly	0	8	0	0.447899	1	1	1
molecular_function	GO:0045131	pre-mRNA branch point binding	0	1	0	0.935172	1	1	1
biological_process	GO:0048024	regulation of mRNA splicing, via spliceosome	0	3	0	0.96346	0.284187	1	1
molecular_function	GO:0015297	antiporter activity	0	10	0	0.916225	0.2357	1	1
molecular_function	GO:0005458	GDP-mannose transmembrane transporter activity	0	2	0	0.874532	1	1	1
biological_process	GO:0008643	carbohydrate transport	0	43	0	0.0555446	1	0.99	1
molecular_function	GO:0004176	ATP-dependent peptidase activity	0	5	0	0.715128	1	1	1
biological_process	GO:0070407	oxidation-dependent protein catabolic process	0	2	0	0.874871	1	1	1
biological_process	GO:0006515	protein quality control for misfolded or incompletely synthesized proteins	0	7	0	0.366263	1	1	1
cellular_component	GO:0005875	microtubule associated complex	0	2	0	0.290295	1	1	1
cellular_component	GO:0000922	spindle pole	0	9	0	0.523568	1	1	1
molecular_function	GO:0070840	dynein complex binding	0	2	0	0.874532	1	1	1
molecular_function	GO:0051010	microtubule plus-end binding	0	5	0	0.715128	1	1	1
biological_process	GO:0000132	establishment of mitotic spindle orientation	0	3	0	0.818284	1	1	1
biological_process	GO:0031023	microtubule organizing center organization	0	1	0	0.626128	1	1	1
biological_process	GO:0051012	microtubule sliding	0	1	0	0.935354	1	1	1
biological_process	GO:0007097	nuclear migration	0	3	0	0.585575	1	1	1
biological_process	GO:2000574	obsolete regulation of microtubule motor activity	0	2	0	0.818284	1	1	1
biological_process	GO:0047496	vesicle transport along microtubule	0	2	0	0.818284	1	1	1
cellular_component	GO:0031501	mannosyltransferase complex	0	1	0	0.555331	1	1	1
molecular_function	GO:0000009	alpha-1,6-mannosyltransferase activity	0	7	0	0.584692	1	1	1
molecular_function	GO:0004376	glycolipid mannosyltransferase activity	0	4	0	0.668712	1	1	1
molecular_function	GO:0000030	mannosyltransferase activity	0	7	0	0.213134	1	1	1
biological_process	GO:0006506	GPI anchor biosynthetic process	0	19	0	0.200075	1	1	1
molecular_function	GO:0015035	protein-disulfide reductase activity	0	5	0	0.417848	1	1	1
biological_process	GO:0045041	protein import into mitochondrial intermembrane space	0	3	0	0.818284	1	1	1
biological_process	GO:0022417	protein maturation by protein folding	0	1	0	0.935354	1	1	1
biological_process	GO:0070125	mitochondrial translational elongation	0	4	0	0.765343	1	1	1
cellular_component	GO:0070545	PeBoW complex	0	2	0	0.889119	1	1	1
molecular_function	GO:0070180	large ribosomal subunit rRNA binding	0	6	0	0.668712	1	1	1
biological_process	GO:0006172	ADP biosynthetic process	0	2	0	0.874871	1	1	1
biological_process	GO:0046033	AMP metabolic process	0	3	0	0.626128	1	1	1
biological_process	GO:0046034	ATP metabolic process	0	2	0	0.0163922	1	0.696	1
cellular_component	GO:0000417	HIR complex	0	1	0	0.942938	1	1	1
biological_process	GO:0006336	DNA replication-independent chromatin assembly	0	2	0	0.765343	1	1	1
cellular_component	GO:0097042	extrinsic component of fungal-type vacuolar membrane	0	3	0	0.83836	1	1	1
cellular_component	GO:1990130	GATOR1 complex	0	3	0	0.83836	1	1	1
biological_process	GO:0034198	cellular response to amino acid starvation	0	5	0	0.669477	1	1	1
biological_process	GO:0032007	negative regulation of TOR signaling	0	4	0	0.669477	1	1	1
biological_process	GO:0010506	regulation of autophagy	0	5	0	0.820547	0.552101	1	1
cellular_component	GO:0046540	U4/U6 x U5 tri-snRNP complex	0	22	0	0.273648	1	1	1
cellular_component	GO:0005688	U6 snRNP	0	7	0	0.6626	1	1	1
molecular_function	GO:0052856	NADHX epimerase activity	0	1	0	0.935172	1	1	1
molecular_function	GO:0052857	NADPHX epimerase activity	0	1	0	0.935172	1	1	1
molecular_function	GO:0102339	3-oxo-arachidoyl-CoA reductase activity	0	1	0	0.935172	1	1	1
molecular_function	GO:0102340	3-oxo-behenoyl-CoA reductase activity	0	1	0	0.935172	1	1	1
molecular_function	GO:0102342	3-oxo-cerotoyl-CoA reductase activity	0	1	0	0.935172	1	1	1
molecular_function	GO:0102341	3-oxo-lignoceroyl-CoA reductase activity	0	1	0	0.935172	1	1	1
molecular_function	GO:0045703	ketoreductase activity	0	1	0	0.935172	1	1	1
biological_process	GO:0030497	fatty acid elongation	0	2	0	0.818284	1	1	1
cellular_component	GO:0070847	core mediator complex	0	7	0	0.6626	1	1	1
cellular_component	GO:0030956	glutamyl-tRNA(Gln) amidotransferase complex	0	2	0	0.889119	1	1	1
molecular_function	GO:0050567	glutaminyl-tRNA synthase (glutamine-hydrolyzing) activity	0	2	0	0.874532	1	1	1
biological_process	GO:0070681	glutaminyl-tRNAGln biosynthesis via transamidation	0	2	0	0.874871	1	1	1
biological_process	GO:0032543	mitochondrial translation	0	18	0	0.12488	1	1	1
cellular_component	GO:0032865	ERMES complex	0	4	0	0.790488	1	1	1
cellular_component	GO:0001401	SAM complex	0	3	0	0.83836	1	1	1
biological_process	GO:0051654	establishment of mitochondrion localization	0	3	0	0.977108	0.234657	1	1
biological_process	GO:0000002	mitochondrial genome maintenance	0	14	0	0.299456	1	1	1
biological_process	GO:0070096	mitochondrial outer membrane translocase complex assembly	0	4	0	0.765343	1	1	1
biological_process	GO:1990456	mitochondrion-endoplasmic reticulum membrane tethering	0	4	0	0.765343	1	1	1
biological_process	GO:0015914	phospholipid transport	0	6	0	0.418851	1	1	1
biological_process	GO:0045040	protein insertion into mitochondrial outer membrane	0	6	0	0.669477	1	1	1
molecular_function	GO:0071949	FAD binding	0	23	0	0.213134	1	1	1
molecular_function	GO:0004502	kynurenine 3-monooxygenase activity	0	1	0	0.935172	1	1	1
molecular_function	GO:0016174	NAD(P)H oxidase H2O2-forming activity	0	1	0	0.935172	1	1	1
biological_process	GO:0070189	kynurenine metabolic process	0	1	0	0.765343	1	1	1
biological_process	GO:2000001	regulation of DNA damage checkpoint	0	1	0	0.818284	1	1	1
molecular_function	GO:0004146	dihydrofolate reductase activity	0	1	0	0.935172	1	1	1
molecular_function	GO:0050661	NADP binding	0	22	0	0.227993	1	1	1
biological_process	GO:0046452	dihydrofolate metabolic process	0	1	0	0.935354	1	1	1
biological_process	GO:0046655	folic acid metabolic process	0	2	0	0.765343	1	1	1
biological_process	GO:0006545	glycine biosynthetic process	0	2	0	0.765343	1	1	1
biological_process	GO:0006730	one-carbon metabolic process	0	8	0	0.447899	1	1	1
biological_process	GO:0046654	tetrahydrofolate biosynthetic process	0	4	0	0.765343	1	1	1
cellular_component	GO:0097361	CIA complex	0	4	0	0.790488	1	1	1
cellular_component	GO:0017119	Golgi transport complex	0	8	0	0.624729	1	1	1
biological_process	GO:0045292	mRNA cis splicing, via spliceosome	0	10	0	0.844125	0.521047	1	1
biological_process	GO:0045787	positive regulation of cell cycle	0	1	0	0.957333	0.150572	1	1
biological_process	GO:0033120	positive regulation of RNA splicing	0	1	0	0.995837	0.125129	1	1
cellular_component	GO:0005779	integral component of peroxisomal membrane	0	7	0	0.6626	1	1	1
biological_process	GO:0043653	mitochondrial fragmentation involved in apoptotic process	0	1	0	0.935354	1	1	1
molecular_function	GO:0034512	box C/D RNA binding	0	1	0	0.935172	1	1	1
molecular_function	GO:0034511	U3 snoRNA binding	0	8	0	0.584692	1	1	1
cellular_component	GO:0032221	Rpd3S/Clr6-CII complex	0	2	0	0.889119	1	1	1
biological_process	GO:0071963	establishment or maintenance of cell polarity regulating cell shape	0	5	0	0.909997	0.414425	1	1
cellular_component	GO:0008622	epsilon DNA polymerase complex	0	3	0	0.83836	1	1	1
biological_process	GO:0006261	DNA-dependent DNA replication	0	11	0	0.410802	0.784523	1	1
cellular_component	GO:0000145	exocyst	0	9	0	0.589013	1	1	1
cellular_component	GO:0030133	transport vesicle	0	1	0	0.998884	0.00686099	1	0.711
biological_process	GO:0006893	Golgi to plasma membrane transport	0	9	0	0.366263	1	1	1
biological_process	GO:0008104	protein localization	0	6	0	0.975337	0.0389946	1	1
molecular_function	GO:0051536	iron-sulfur cluster binding	0	6	0	0.190273	0.95498	1	1
molecular_function	GO:0019135	deoxyhypusine monooxygenase activity	0	1	0	0.935172	1	1	1
biological_process	GO:0008612	peptidyl-lysine modification to peptidyl-hypusine	0	2	0	0.874871	1	1	1
cellular_component	GO:0005902	microvillus	0	1	0	0.942938	1	1	1
cellular_component	GO:0016459	myosin complex	0	4	0	0.790488	1	1	1
cellular_component	GO:0031982	vesicle	0	3	0	0.999491	0.00132074	1	0.163
molecular_function	GO:0000146	microfilament motor activity	0	2	0	0.874532	1	1	1
biological_process	GO:0030050	vesicle transport along actin filament	0	2	0	0.874871	1	1	1
molecular_function	GO:0102203	brassicasterol glucosyltransferase activity	0	1	0	0.935172	1	1	1
molecular_function	GO:0102205	cholesterol alpha-glucosyltransferase activity	0	1	0	0.935172	1	1	1
molecular_function	GO:0102202	soladodine glucosyltransferase activity	0	1	0	0.935172	1	1	1
molecular_function	GO:0016906	sterol 3-beta-glucosyltransferase activity	0	1	0	0.935172	1	1	1
biological_process	GO:0030259	lipid glycosylation	0	2	0	0.874871	1	1	1
biological_process	GO:0016126	sterol biosynthetic process	0	9	0	0.244793	1	1	1
biological_process	GO:0006335	DNA replication-dependent chromatin assembly	0	2	0	0.874871	1	1	1
molecular_function	GO:0004130	cytochrome-c peroxidase activity	0	1	0	0.935172	1	1	1
molecular_function	GO:0020037	heme binding	0	29	0	0.142193	1	1	1
molecular_function	GO:0004601	peroxidase activity	0	6	0	0.417848	1	1	1
biological_process	GO:0042744	hydrogen peroxide catabolic process	0	7	0	0.626128	1	1	1
biological_process	GO:0000302	response to reactive oxygen species	0	2	0	0.585575	1	1	1
molecular_function	GO:0004535	poly(A)-specific ribonuclease activity	0	4	0	0.764754	1	1	1
cellular_component	GO:0031429	box H/ACA snoRNP complex	0	5	0	0.745339	1	1	1
molecular_function	GO:0034513	box H/ACA snoRNA binding	0	4	0	0.764754	1	1	1
biological_process	GO:0000454	snoRNA guided rRNA pseudouridine synthesis	0	1	0	0.935354	1	1	1
biological_process	GO:0001731	formation of translation preinitiation complex	0	10	0	0.51215	1	1	1
molecular_function	GO:0071885	N-terminal protein N-methyltransferase activity	0	2	0	0.874532	1	1	1
molecular_function	GO:0016279	protein-lysine N-methyltransferase activity	0	9	0	0.319272	1	1	1
biological_process	GO:0018013	N-terminal peptidyl-glycine methylation	0	1	0	0.935354	1	1	1
biological_process	GO:0018027	peptidyl-lysine dimethylation	0	2	0	0.874871	1	1	1
cellular_component	GO:0030688	preribosome, small subunit precursor	0	11	0	0.465368	1	1	1
biological_process	GO:0000480	endonucleolytic cleavage in 5'-ETS of tricistronic rRNA transcript (SSU-rRNA, 5.8S rRNA, LSU-rRNA)	0	5	0	0.715813	1	1	1
biological_process	GO:0000447	endonucleolytic cleavage in ITS1 to separate SSU-rRNA from 5.8S rRNA and LSU-rRNA from tricistronic rRNA transcript (SSU-rRNA, 5.8S rRNA, LSU-rRNA)	0	8	0	0.585575	1	1	1
biological_process	GO:0000472	endonucleolytic cleavage to generate mature 5'-end of SSU-rRNA from (SSU-rRNA, 5.8S rRNA, LSU-rRNA)	0	5	0	0.715813	1	1	1
biological_process	GO:0034462	small-subunit processome assembly	0	1	0	0.935354	1	1	1
molecular_function	GO:0004409	homoaconitate hydratase activity	0	1	0	0.935172	1	1	1
biological_process	GO:0019878	lysine biosynthetic process via aminoadipic acid	0	9	0	0.547639	1	1	1
molecular_function	GO:0032934	sterol binding	0	7	0	0.625297	1	1	1
biological_process	GO:0032366	intracellular sterol transport	0	2	0	0.874871	1	1	1
biological_process	GO:0015918	sterol transport	0	2	0	0.818284	1	1	1
molecular_function	GO:0052855	ADP-dependent NAD(P)H-hydrate dehydratase activity	0	1	0	0.935172	1	1	1
molecular_function	GO:0047453	ATP-dependent NAD(P)H-hydrate dehydratase activity	0	1	0	0.935172	1	1	1
biological_process	GO:0110051	metabolite repair	0	1	0	0.935354	1	1	1
biological_process	GO:0046496	nicotinamide nucleotide metabolic process	0	1	0	0.747501	0.633737	1	1
molecular_function	GO:0004190	aspartic-type endopeptidase activity	0	12	0	0.417848	1	1	1
molecular_function	GO:0003887	DNA-directed DNA polymerase activity	0	13	0	0.417848	1	1	1
molecular_function	GO:0008310	single-stranded DNA 3'-5' exodeoxyribonuclease activity	0	1	0	0.935172	1	1	1
biological_process	GO:0006287	base-excision repair, gap-filling	0	2	0	0.874871	1	1	1
biological_process	GO:0045004	DNA replication proofreading	0	2	0	0.874871	1	1	1
biological_process	GO:0006272	leading strand elongation	0	7	0	0.626128	1	1	1
biological_process	GO:0000278	mitotic cell cycle	0	19	0	0.893125	0.175203	1	1
molecular_function	GO:0098808	mRNA cap binding	0	1	0	0.935172	1	1	1
biological_process	GO:0002191	cap-dependent translational initiation	0	1	0	0.935354	1	1	1
biological_process	GO:0006415	translational termination	0	3	0	0.478953	1	1	1
molecular_function	GO:0032216	glucosaminyl-phosphatidylinositol O-acyltransferase activity	0	1	0	0.935172	1	1	1
biological_process	GO:1990417	snoRNA release from pre-rRNA	0	1	0	0.935354	1	1	1
cellular_component	GO:0097632	extrinsic component of phagophore assembly site membrane	0	1	0	0.942938	1	1	1
molecular_function	GO:0019778	Atg12 activating enzyme activity	0	1	0	0.935172	1	1	1
molecular_function	GO:0019779	Atg8 activating enzyme activity	0	1	0	0.935172	1	1	1
biological_process	GO:0032446	protein modification by small protein conjugation	0	5	0	0.864481	0.247467	1	1
cellular_component	GO:0005834	heterotrimeric G-protein complex	0	6	0	0.702758	1	1	1
molecular_function	GO:0001664	G protein-coupled receptor binding	0	3	0	0.81781	1	1	1
molecular_function	GO:0031683	G-protein beta/gamma-subunit complex binding	0	3	0	0.81781	1	1	1
biological_process	GO:0007189	adenylate cyclase-activating G protein-coupled receptor signaling pathway	0	2	0	0.765343	1	1	1
biological_process	GO:0007188	adenylate cyclase-modulating G protein-coupled receptor signaling pathway	0	1	0	0.765343	1	1	1
biological_process	GO:0000448	cleavage in ITS2 between 5.8S rRNA and LSU-rRNA of tricistronic rRNA transcript (SSU-rRNA, 5.8S rRNA, LSU-rRNA)	0	1	0	0.935354	1	1	1
molecular_function	GO:0036218	dTTP diphosphatase activity	0	1	0	0.935172	1	1	1
molecular_function	GO:0035529	NADH pyrophosphatase activity	0	2	0	0.874532	1	1	1
molecular_function	GO:0047429	nucleoside-triphosphate diphosphatase activity	0	3	0	0.715128	1	1	1
biological_process	GO:0009204	deoxyribonucleoside triphosphate catabolic process	0	1	0	0.818284	1	1	1
biological_process	GO:0009143	nucleoside triphosphate catabolic process	0	1	0	0.818284	1	1	1
biological_process	GO:0009117	nucleotide metabolic process	0	3	0	0.00581633	0.998912	0.331	1
biological_process	GO:0043618	regulation of transcription from RNA polymerase II promoter in response to stress	0	2	0	0.669477	1	1	1
molecular_function	GO:0061981	3-hydroxykynureninase activity	0	1	0	0.935172	1	1	1
molecular_function	GO:0030429	kynureninase activity	0	1	0	0.935172	1	1	1
biological_process	GO:0097053	L-kynurenine catabolic process	0	1	0	0.935354	1	1	1
biological_process	GO:0019441	tryptophan catabolic process to kynurenine	0	3	0	0.818284	1	1	1
biological_process	GO:0000460	maturation of 5.8S rRNA	0	8	0	0.116739	1	1	1
biological_process	GO:0000470	maturation of LSU-rRNA	0	12	0	0.174883	1	1	1
biological_process	GO:0070196	eukaryotic translation initiation factor 3 complex assembly	0	1	0	0.935354	1	1	1
biological_process	GO:0032436	positive regulation of proteasomal ubiquitin-dependent protein catabolic process	0	3	0	0.715813	1	1	1
biological_process	GO:0000464	endonucleolytic cleavage in ITS1 upstream of 5.8S rRNA from tricistronic rRNA transcript (SSU-rRNA, 5.8S rRNA, LSU-rRNA)	0	1	0	0.935354	1	1	1
molecular_function	GO:0004356	glutamate-ammonia ligase activity	0	3	0	0.81781	1	1	1
biological_process	GO:0019676	ammonia assimilation cycle	0	3	0	0.818284	1	1	1
biological_process	GO:0006542	glutamine biosynthetic process	0	2	0	0.874871	1	1	1
biological_process	GO:0034080	CENP-A containing chromatin assembly	0	2	0	0.874871	1	1	1
biological_process	GO:0070481	nuclear-transcribed mRNA catabolic process, non-stop decay	0	2	0	0.874871	1	1	1
biological_process	GO:0030466	silent mating-type cassette heterochromatin assembly	0	4	0	0.715813	1	1	1
biological_process	GO:0006518	peptide metabolic process	0	2	0	0.297127	0.783943	1	1
biological_process	GO:0006627	protein processing involved in protein targeting to mitochondrion	0	6	0	0.669477	1	1	1
biological_process	GO:0006508	proteolysis	0	12	0	0.624324	0.480797	1	1
molecular_function	GO:0008289	lipid binding	0	13	0	0.99697	0.00920573	1	0.933
molecular_function	GO:0016992	lipoate synthase activity	0	1	0	0.935172	1	1	1
molecular_function	GO:0102552	lipoyl synthase activity (acting on glycine-cleavage complex H protein	0	1	0	0.935172	1	1	1
molecular_function	GO:0102553	lipoyl synthase activity (acting on pyruvate dehydrogenase E2 protein)	0	1	0	0.935172	1	1	1
biological_process	GO:0009107	lipoate biosynthetic process	0	1	0	0.935354	1	1	1
biological_process	GO:0009249	protein lipoylation	0	4	0	0.765343	1	1	1
molecular_function	GO:0004020	adenylylsulfate kinase activity	0	2	0	0.874532	1	1	1
molecular_function	GO:0004781	sulfate adenylyltransferase (ATP) activity	0	1	0	0.935172	1	1	1
biological_process	GO:0019344	cysteine biosynthetic process	0	2	0	0.585575	1	1	1
biological_process	GO:0070814	hydrogen sulfide biosynthetic process	0	5	0	0.715813	1	1	1
biological_process	GO:0009086	methionine biosynthetic process	0	8	0	0.391679	1	1	1
biological_process	GO:0010134	sulfate assimilation via adenylyl sulfate reduction	0	1	0	0.935354	1	1	1
biological_process	GO:0019379	sulfate assimilation, phosphoadenylyl sulfate reduction by phosphoadenylyl-sulfate reductase (thioredoxin)	0	2	0	0.874871	1	1	1
biological_process	GO:0000096	sulfur amino acid metabolic process	0	1	0	0.228879	1	1	1
cellular_component	GO:0032300	mismatch repair complex	0	7	0	0.6626	1	1	1
cellular_component	GO:0032302	MutSbeta complex	0	2	0	0.889119	1	1	1
molecular_function	GO:0032135	DNA insertion or deletion binding	0	1	0	0.874532	1	1	1
biological_process	GO:0043570	maintenance of DNA repeat elements	0	3	0	0.715813	1	1	1
biological_process	GO:0000710	meiotic mismatch repair	0	6	0	0.669477	1	1	1
biological_process	GO:0051096	positive regulation of helicase activity	0	1	0	0.935354	1	1	1
biological_process	GO:0000735	removal of nonhomologous ends	0	1	0	0.935354	1	1	1
molecular_function	GO:0004379	glycylpeptide N-tetradecanoyltransferase activity	0	1	0	0.935172	1	1	1
biological_process	GO:0018008	N-terminal peptidyl-glycine N-myristoylation	0	1	0	0.935354	1	1	1
molecular_function	GO:0004424	imidazoleglycerol-phosphate dehydratase activity	0	1	0	0.935172	1	1	1
biological_process	GO:0000105	histidine biosynthetic process	0	7	0	0.626128	1	1	1
cellular_component	GO:0030176	integral component of endoplasmic reticulum membrane	0	39	0	0.0435505	1	0.74	1
cellular_component	GO:0030173	integral component of Golgi membrane	0	21	0	0.216042	1	1	1
molecular_function	GO:0005459	UDP-galactose transmembrane transporter activity	0	2	0	0.874532	1	1	1
molecular_function	GO:0005460	UDP-glucose transmembrane transporter activity	0	1	0	0.935172	1	1	1
biological_process	GO:0072334	UDP-galactose transmembrane transport	0	1	0	0.874871	1	1	1
biological_process	GO:0007231	osmosensory signaling pathway	0	1	0	0.626128	1	1	1
biological_process	GO:0051403	stress-activated MAPK cascade	0	2	0	0.765343	1	1	1
molecular_function	GO:0004476	mannose-6-phosphate isomerase activity	0	2	0	0.874532	1	1	1
biological_process	GO:0031505	fungal-type cell wall organization	0	25	0	0.37724	0.883261	1	1
biological_process	GO:0009298	GDP-mannose biosynthetic process	0	6	0	0.669477	1	1	1
molecular_function	GO:0008266	poly(U) RNA binding	0	3	0	0.81781	1	1	1
biological_process	GO:0042026	protein refolding	0	13	0	0.418851	1	1	1
cellular_component	GO:0000159	protein phosphatase type 2A complex	0	5	0	0.745339	1	1	1
molecular_function	GO:0008160	protein tyrosine phosphatase activator activity	0	2	0	0.874532	1	1	1
molecular_function	GO:0032452	histone demethylase activity	0	5	0	0.947212	0.331288	1	1
molecular_function	GO:0051864	histone H3-methyl-lysine-36 demethylase activity	0	2	0	0.874532	1	1	1
molecular_function	GO:0046570	methylthioribulose 1-phosphate dehydratase activity	0	1	0	0.935172	1	1	1
biological_process	GO:0019509	L-methionine salvage from methylthioadenosine	0	4	0	0.765343	1	1	1
biological_process	GO:0019284	L-methionine salvage from S-adenosylmethionine	0	2	0	0.874871	1	1	1
cellular_component	GO:0043564	Ku70:Ku80 complex	0	2	0	0.889119	1	1	1
molecular_function	GO:0042162	telomeric DNA binding	0	5	0	0.477974	1	1	1
biological_process	GO:0071480	cellular response to gamma radiation	0	2	0	0.874871	1	1	1
biological_process	GO:0071481	cellular response to X-ray	0	2	0	0.874871	1	1	1
molecular_function	GO:0008301	DNA binding, bending	0	5	0	0.715128	1	1	1
cellular_component	GO:0005845	mRNA cap binding complex	0	2	0	0.889119	1	1	1
molecular_function	GO:0004482	mRNA (guanine-N7-)-methyltransferase activity	0	1	0	0.935172	1	1	1
molecular_function	GO:0010181	FMN binding	0	23	0	0.213134	1	1	1
molecular_function	GO:0003958	NADPH-hemoprotein reductase activity	0	2	0	0.874532	1	1	1
molecular_function	GO:0016709	oxidoreductase activity, acting on paired donors, with incorporation or reduction of molecular oxygen, NAD(P)H as one donor, and incorporation of one atom of oxygen	0	5	0	0.446905	1	1	1
molecular_function	GO:0061711	N(6)-L-threonylcarbamoyladenine synthase activity	0	2	0	0.874532	1	1	1
molecular_function	GO:0018423	protein C-terminal leucine carboxyl O-methyltransferase activity	0	1	0	0.935172	1	1	1
biological_process	GO:0006481	C-terminal protein methylation	0	2	0	0.874871	1	1	1
cellular_component	GO:0042788	polysomal ribosome	0	2	0	0.889119	1	1	1
cellular_component	GO:0048471	perinuclear region of cytoplasm	0	4	0	0.589013	1	1	1
molecular_function	GO:0010309	acireductone dioxygenase [iron(II)-requiring] activity	0	1	0	0.935172	1	1	1
molecular_function	GO:0005506	iron ion binding	0	24	0	0.13291	1	1	1
biological_process	GO:0006555	methionine metabolic process	0	1	0	0.391679	1	1	1
molecular_function	GO:0017061	S-methyl-5-thioadenosine phosphorylase activity	0	1	0	0.935172	1	1	1
biological_process	GO:0006537	glutamate biosynthetic process	0	3	0	0.818284	1	1	1
biological_process	GO:0006166	purine ribonucleoside salvage	0	3	0	0.818284	1	1	1
molecular_function	GO:0004622	lysophospholipase activity	0	2	0	0.874532	1	1	1
molecular_function	GO:0102545	phosphatidyl phospholipase B activity	0	2	0	0.874532	1	1	1
biological_process	GO:0016042	lipid catabolic process	0	8	0	0.0833134	1	1	1
biological_process	GO:0046470	phosphatidylcholine metabolic process	0	1	0	0.765343	1	1	1
cellular_component	GO:0080008	Cul4-RING E3 ubiquitin ligase complex	0	7	0	0.624729	1	1	1
molecular_function	GO:0004588	orotate phosphoribosyltransferase activity	0	1	0	0.935172	1	1	1
biological_process	GO:0044205	'de novo' UMP biosynthetic process	0	5	0	0.715813	1	1	1
biological_process	GO:0006221	pyrimidine nucleotide biosynthetic process	0	2	0	0.722859	0.65751	1	1
biological_process	GO:0046132	pyrimidine ribonucleoside biosynthetic process	0	1	0	0.935354	1	1	1
molecular_function	GO:0031072	heat shock protein binding	0	11	0	0.60077	0.756115	1	1
molecular_function	GO:0051787	misfolded protein binding	0	11	0	0.477974	1	1	1
molecular_function	GO:0044183	protein folding chaperone	0	8	0	0.584692	1	1	1
biological_process	GO:0034620	cellular response to unfolded protein	0	6	0	0.391679	1	1	1
biological_process	GO:0051085	chaperone cofactor-dependent protein refolding	0	14	0	0.391679	1	1	1
molecular_function	GO:0000298	endopolyphosphatase activity	0	1	0	0.935172	1	1	1
molecular_function	GO:0004309	exopolyphosphatase activity	0	2	0	0.874532	1	1	1
biological_process	GO:0006798	polyphosphate catabolic process	0	2	0	0.874871	1	1	1
cellular_component	GO:0031428	box C/D RNP complex	0	4	0	0.790488	1	1	1
cellular_component	GO:0097078	FAL1-SGD1 complex	0	1	0	0.942938	1	1	1
cellular_component	GO:0000931	gamma-tubulin large complex	0	1	0	0.942938	1	1	1
cellular_component	GO:0031021	interphase microtubule organizing center	0	2	0	0.889119	1	1	1
cellular_component	GO:0005816	spindle pole body	0	7	0	0.290295	1	1	1
biological_process	GO:0033566	gamma-tubulin complex localization	0	1	0	0.935354	1	1	1
biological_process	GO:0051415	microtubule nucleation by interphase microtubule organizing center	0	1	0	0.935354	1	1	1
molecular_function	GO:0004198	calcium-dependent cysteine-type endopeptidase activity	0	4	0	0.764754	1	1	1
molecular_function	GO:0016429	tRNA (adenine-N1-)-methyltransferase activity	0	1	0	0.935172	1	1	1
cellular_component	GO:0071020	post-spliceosomal complex	0	1	0	0.889119	1	1	1
biological_process	GO:0000350	generation of catalytic spliceosome for second transesterification step	0	2	0	0.874871	1	1	1
biological_process	GO:0000389	mRNA 3'-splice site recognition	0	1	0	0.935354	1	1	1
molecular_function	GO:0035299	inositol pentakisphosphate 2-kinase activity	0	1	0	0.935172	1	1	1
biological_process	GO:0032958	inositol phosphate biosynthetic process	0	5	0	0.715813	1	1	1
biological_process	GO:0052746	inositol phosphorylation	0	1	0	0.935354	1	1	1
biological_process	GO:1901407	regulation of phosphorylation of RNA polymerase II C-terminal domain	0	1	0	0.935354	1	1	1
cellular_component	GO:0015935	small ribosomal subunit	0	11	0	0.0552495	1	0.834	1
molecular_function	GO:0043727	5-amino-4-imidazole carboxylate lyase activity	0	1	0	0.935172	1	1	1
molecular_function	GO:0004638	phosphoribosylaminoimidazole carboxylase activity	0	1	0	0.935172	1	1	1
biological_process	GO:0006189	'de novo' IMP biosynthetic process	0	9	0	0.547639	1	1	1
molecular_function	GO:0003925	G protein activity	0	3	0	0.81781	1	1	1
molecular_function	GO:0019003	GDP binding	0	5	0	0.715128	1	1	1
biological_process	GO:0007265	Ras protein signal transduction	0	3	0	0.578999	0.771121	1	1
biological_process	GO:0015976	carbon utilization	0	1	0	0.935354	1	1	1
biological_process	GO:0006094	gluconeogenesis	0	8	0	0.51215	1	1	1
biological_process	GO:0034553	mitochondrial respiratory chain complex II assembly	0	3	0	0.818284	1	1	1
biological_process	GO:0006111	regulation of gluconeogenesis	0	1	0	0.818284	1	1	1
biological_process	GO:0006105	succinate metabolic process	0	1	0	0.935354	1	1	1
biological_process	GO:0006121	mitochondrial electron transport, succinate to ubiquinone	0	4	0	0.765343	1	1	1
biological_process	GO:0017013	protein flavinylation	0	1	0	0.935354	1	1	1
biological_process	GO:0018293	protein-FAD linkage	0	1	0	0.935354	1	1	1
biological_process	GO:0006099	tricarboxylic acid cycle	0	22	0	0.228879	1	1	1
cellular_component	GO:0009898	cytoplasmic side of plasma membrane	0	2	0	0.910454	0.410987	1	1
cellular_component	GO:0000815	ESCRT III complex	0	5	0	0.745339	1	1	1
biological_process	GO:1904669	ATP export	0	2	0	0.874871	1	1	1
biological_process	GO:0071454	cellular response to anoxia	0	1	0	0.935354	1	1	1
biological_process	GO:1904902	ESCRT III complex assembly	0	1	0	0.935354	1	1	1
biological_process	GO:0070676	intralumenal vesicle formation	0	3	0	0.818284	1	1	1
biological_process	GO:0106004	tRNA (guanine-N7)-methylation	0	1	0	0.935354	1	1	1
cellular_component	GO:0030904	retromer complex	0	4	0	0.971086	0.254661	1	1
biological_process	GO:0032456	endocytic recycling	0	4	0	0.96346	0.284187	1	1
biological_process	GO:0034499	late endosome to Golgi transport	0	1	0	0.935354	1	1	1
cellular_component	GO:0071011	precatalytic spliceosome	0	17	0	0.367594	1	1	1
molecular_function	GO:0030621	U4 snRNA binding	0	2	0	0.874532	1	1	1
biological_process	GO:1905216	positive regulation of RNA binding	0	1	0	0.935354	1	1	1
cellular_component	GO:0005874	microtubule	0	29	0	0.274517	0.925638	1	1
molecular_function	GO:0004365	glyceraldehyde-3-phosphate dehydrogenase (NAD+) (phosphorylating) activity	0	2	0	0.874532	1	1	1
molecular_function	GO:0051287	NAD binding	0	38	0	0.0420688	1	0.863	1
biological_process	GO:0006006	glucose metabolic process	0	4	0	0.556325	0.786005	1	1
biological_process	GO:0006096	glycolytic process	0	15	0	0.26181	1	1	1
cellular_component	GO:0005948	acetolactate synthase complex	0	2	0	0.889119	1	1	1
molecular_function	GO:0003984	acetolactate synthase activity	0	2	0	0.874532	1	1	1
molecular_function	GO:0030976	thiamine pyrophosphate binding	0	3	0	0.81781	1	1	1
biological_process	GO:0009097	isoleucine biosynthetic process	0	8	0	0.585575	1	1	1
biological_process	GO:0009099	valine biosynthetic process	0	5	0	0.715813	1	1	1
cellular_component	GO:0035658	Mon1-Ccz1 complex	0	2	0	0.889119	1	1	1
biological_process	GO:0006623	protein targeting to vacuole	0	13	0	0.34249	1	1	1
molecular_function	GO:0046523	S-methyl-5-thioribose-1-phosphate isomerase activity	0	1	0	0.935172	1	1	1
cellular_component	GO:1904564	Nbp35-Cfd1 ATPase complex	0	1	0	0.942938	1	1	1
cellular_component	GO:0005576	extracellular region	0	23	0	0.160724	1	1	1
molecular_function	GO:0004623	phospholipase A2 activity	0	2	0	0.874532	1	1	1
biological_process	GO:0046475	glycerophospholipid catabolic process	0	1	0	0.935354	1	1	1
biological_process	GO:0032220	plasma membrane fusion involved in cytogamy	0	3	0	0.818284	1	1	1
molecular_function	GO:0004475	mannose-1-phosphate guanylyltransferase activity	0	1	0	0.935172	1	1	1
biological_process	GO:0018230	peptidyl-L-cysteine S-palmitoylation	0	7	0	0.626128	1	1	1
cellular_component	GO:0042721	TIM22 mitochondrial import inner membrane insertion complex	0	1	0	0.942938	1	1	1
molecular_function	GO:0030943	mitochondrion targeting sequence binding	0	2	0	0.874532	1	1	1
molecular_function	GO:0001727	lipid kinase activity	0	2	0	0.874532	1	1	1
biological_process	GO:0016310	phosphorylation	0	6	0	0.968894	0.0611474	1	1
biological_process	GO:0006665	sphingolipid metabolic process	0	5	0	0.152852	1	1	1
biological_process	GO:0061024	membrane organization	0	2	0	0.933071	0.131127	1	1
biological_process	GO:0070863	positive regulation of protein exit from endoplasmic reticulum	0	2	0	0.874871	1	1	1
biological_process	GO:0003400	regulation of COPII vesicle coating	0	2	0	0.874871	1	1	1
molecular_function	GO:0034618	arginine binding	0	2	0	0.874532	1	1	1
molecular_function	GO:0004128	cytochrome-b5 reductase activity, acting on NAD(P)H	0	5	0	0.715128	1	1	1
biological_process	GO:0006979	response to oxidative stress	0	11	0	0.653539	0.579582	1	1
cellular_component	GO:0005871	kinesin complex	0	8	0	0.624729	1	1	1
biological_process	GO:0051642	centrosome localization	0	1	0	0.935354	1	1	1
biological_process	GO:0051303	establishment of chromosome localization	0	1	0	0.820547	0.552101	1	1
biological_process	GO:0007020	microtubule nucleation	0	7	0	0.585575	1	1	1
molecular_function	GO:0004527	exonuclease activity	0	8	0	0.741117	0.485507	1	1
biological_process	GO:0090114	COPII-coated vesicle budding	0	1	0	0.988283	0.0900028	1	1
biological_process	GO:1904263	positive regulation of TORC1 signaling	0	2	0	0.874871	1	1	1
biological_process	GO:0032527	protein exit from endoplasmic reticulum	0	1	0	0.715813	1	1	1
molecular_function	GO:0031386	protein tag	0	9	0	0.546714	1	1	1
biological_process	GO:0019941	modification-dependent protein catabolic process	0	5	0	0.805281	0.288798	1	1
molecular_function	GO:0005351	carbohydrate:proton symporter activity	0	37	0	0.0723323	1	0.982	1
molecular_function	GO:0004816	asparagine-tRNA ligase activity	0	2	0	0.874532	1	1	1
biological_process	GO:0006421	asparaginyl-tRNA aminoacylation	0	2	0	0.874871	1	1	1
molecular_function	GO:0016616	oxidoreductase activity, acting on the CH-OH group of donors, NAD or NADP as acceptor	0	27	0	0.00678459	0.9992	0.188	1
cellular_component	GO:0000015	phosphopyruvate hydratase complex	0	3	0	0.83836	1	1	1
molecular_function	GO:0004634	phosphopyruvate hydratase activity	0	3	0	0.81781	1	1	1
biological_process	GO:0032889	regulation of vacuole fusion, non-autophagic	0	5	0	0.715813	1	1	1
molecular_function	GO:0008081	phosphoric diester hydrolase activity	0	8	0	0.213134	1	1	1
biological_process	GO:0006629	lipid metabolic process	0	18	0	0.000541468	0.999878	0.043	1
cellular_component	GO:0031224	intrinsic component of membrane	0	44	0	7.64541e-09	1	0	1
molecular_function	GO:0003867	4-aminobutyrate transaminase activity	0	4	0	0.764754	1	1	1
molecular_function	GO:0034386	4-aminobutyrate:2-oxoglutarate transaminase activity	0	2	0	0.874532	1	1	1
biological_process	GO:0009450	gamma-aminobutyric acid catabolic process	0	4	0	0.765343	1	1	1
biological_process	GO:0071966	fungal-type cell wall polysaccharide metabolic process	0	6	0	0.889067	0.452361	1	1
cellular_component	GO:0035371	microtubule plus-end	0	3	0	0.83836	1	1	1
biological_process	GO:0031122	cytoplasmic microtubule organization	0	12	0	0.447899	1	1	1
molecular_function	GO:0050031	L-pipecolate oxidase activity	0	1	0	0.935172	1	1	1
molecular_function	GO:0051699	proline oxidase activity	0	1	0	0.935172	1	1	1
molecular_function	GO:0008115	sarcosine oxidase activity	0	5	0	0.715128	1	1	1
molecular_function	GO:0004096	catalase activity	0	4	0	0.764754	1	1	1
biological_process	GO:0042542	response to hydrogen peroxide	0	2	0	0.818284	1	1	1
molecular_function	GO:0003824	catalytic activity	0	22	0	5.65274e-14	1	0	1
cellular_component	GO:0017059	serine C-palmitoyltransferase complex	0	1	0	0.889119	1	1	1
molecular_function	GO:0004758	serine C-palmitoyltransferase activity	0	2	0	0.874532	1	1	1
biological_process	GO:0046513	ceramide biosynthetic process	0	8	0	0.51215	1	1	1
biological_process	GO:0046512	sphingosine biosynthetic process	0	4	0	0.765343	1	1	1
molecular_function	GO:0016773	phosphotransferase activity, alcohol group as acceptor	0	4	0	0.999715	0.000709133	1	0.154
molecular_function	GO:0004856	xylulokinase activity	0	1	0	0.935172	1	1	1
biological_process	GO:0005997	xylulose metabolic process	0	1	0	0.935354	1	1	1
molecular_function	GO:0042736	NADH kinase activity	0	1	0	0.935172	1	1	1
molecular_function	GO:0008410	CoA-transferase activity	0	2	0	0.874532	1	1	1
molecular_function	GO:0071933	Arp2/3 complex binding	0	2	0	0.874532	1	1	1
biological_process	GO:0071846	actin filament debranching	0	1	0	0.935354	1	1	1
biological_process	GO:0034316	negative regulation of Arp2/3 complex-mediated actin nucleation	0	3	0	0.818284	1	1	1
molecular_function	GO:0008865	fructokinase activity	0	2	0	0.874532	1	1	1
molecular_function	GO:0004340	glucokinase activity	0	3	0	0.81781	1	1	1
molecular_function	GO:0005536	glucose binding	0	2	0	0.874532	1	1	1
molecular_function	GO:0019158	mannokinase activity	0	2	0	0.874532	1	1	1
biological_process	GO:0001678	cellular glucose homeostasis	0	2	0	0.626128	1	1	1
biological_process	GO:0006002	fructose 6-phosphate metabolic process	0	4	0	0.765343	1	1	1
biological_process	GO:0006000	fructose metabolic process	0	5	0	0.715813	1	1	1
biological_process	GO:0051156	glucose 6-phosphate metabolic process	0	3	0	0.366263	1	1	1
biological_process	GO:0006013	mannose metabolic process	0	3	0	0.818284	1	1	1
cellular_component	GO:0005746	mitochondrial respirasome	0	2	0	0.326676	1	1	1
cellular_component	GO:0005736	RNA polymerase I complex	0	11	0	0.523568	1	1	1
cellular_component	GO:0005666	RNA polymerase III complex	0	15	0	0.413614	1	1	1
molecular_function	GO:0001054	RNA polymerase I activity	0	5	0	0.715128	1	1	1
molecular_function	GO:0001056	RNA polymerase III activity	0	6	0	0.668712	1	1	1
biological_process	GO:0006367	transcription initiation from RNA polymerase II promoter	0	14	0	0.851303	0.34244	1	1
molecular_function	GO:0004418	hydroxymethylbilane synthase activity	0	1	0	0.935172	1	1	1
biological_process	GO:0006783	heme biosynthetic process	0	9	0	0.418851	1	1	1
molecular_function	GO:0042799	histone methyltransferase activity (H4-K20 specific)	0	1	0	0.935172	1	1	1
biological_process	GO:0034773	histone H4-K20 trimethylation	0	1	0	0.935354	1	1	1
cellular_component	GO:1990131	Gtr1-Gtr2 GTPase complex	0	2	0	0.889119	1	1	1
cellular_component	GO:0071986	Ragulator complex	0	2	0	0.889119	1	1	1
biological_process	GO:0071230	cellular response to amino acid stimulus	0	4	0	0.96346	0.284187	1	1
cellular_component	GO:0005869	dynactin complex	0	5	0	0.745339	1	1	1
biological_process	GO:0018026	peptidyl-lysine monomethylation	0	5	0	0.715813	1	1	1
molecular_function	GO:0016274	protein-arginine N-methyltransferase activity	0	4	0	0.888516	0.453286	1	1
biological_process	GO:0006120	mitochondrial electron transport, NADH to ubiquinone	0	6	0	0.669477	1	1	1
biological_process	GO:0006749	glutathione metabolic process	0	16	0	0.213995	1	1	1
cellular_component	GO:0034098	VCP-NPL4-UFD1 AAA ATPase complex	0	2	0	0.889119	1	1	1
biological_process	GO:0097352	autophagosome maturation	0	1	0	0.935354	1	1	1
biological_process	GO:0071712	ER-associated misfolded protein catabolic process	0	6	0	0.669477	1	1	1
biological_process	GO:0051228	mitotic spindle disassembly	0	1	0	0.935354	1	1	1
biological_process	GO:0030970	retrograde protein transport, ER to cytosol	0	2	0	0.874871	1	1	1
biological_process	GO:1902979	mitotic DNA replication termination	0	1	0	0.935354	1	1	1
biological_process	GO:0071171	site-specific DNA replication termination at RTS1 barrier	0	1	0	0.935354	1	1	1
biological_process	GO:0009088	threonine biosynthetic process	0	5	0	0.715813	1	1	1
molecular_function	GO:0008239	dipeptidyl-peptidase activity	0	3	0	0.81781	1	1	1
molecular_function	GO:0008236	serine-type peptidase activity	0	4	0	0.449472	0.847878	1	1
molecular_function	GO:0004616	phosphogluconate dehydrogenase (decarboxylating) activity	0	1	0	0.935172	1	1	1
biological_process	GO:0046177	D-gluconate catabolic process	0	2	0	0.874871	1	1	1
biological_process	GO:0061688	glycolytic process via Entner-Doudoroff Pathway	0	2	0	0.874871	1	1	1
biological_process	GO:0009051	pentose-phosphate shunt, oxidative branch	0	3	0	0.818284	1	1	1
cellular_component	GO:0005801	cis-Golgi network	0	7	0	0.624729	1	1	1
cellular_component	GO:0030008	TRAPP complex	0	6	0	0.523568	1	1	1
cellular_component	GO:0070469	respirasome	0	13	0	0.134565	1	0.997	1
molecular_function	GO:0016620	oxidoreductase activity, acting on the aldehyde or oxo group of donors, NAD or NADP as acceptor	0	3	0	0.227993	1	1	1
molecular_function	GO:0008233	peptidase activity	0	6	0	0.523408	0.613185	1	1
biological_process	GO:0006751	glutathione catabolic process	0	5	0	0.715813	1	1	1
cellular_component	GO:1990467	NuA3a histone acetyltransferase complex	0	1	0	0.942938	1	1	1
cellular_component	GO:1990468	NuA3b histone acetyltransferase complex	0	1	0	0.942938	1	1	1
biological_process	GO:0043983	histone H4-K12 acetylation	0	1	0	0.935354	1	1	1
biological_process	GO:0043981	histone H4-K5 acetylation	0	1	0	0.935354	1	1	1
biological_process	GO:0043982	histone H4-K8 acetylation	0	1	0	0.935354	1	1	1
molecular_function	GO:0004602	glutathione peroxidase activity	0	3	0	0.81781	1	1	1
molecular_function	GO:0051920	peroxiredoxin activity	0	4	0	0.668712	1	1	1
molecular_function	GO:0004055	argininosuccinate synthase activity	0	1	0	0.935172	1	1	1
biological_process	GO:0000053	argininosuccinate metabolic process	0	1	0	0.935354	1	1	1
biological_process	GO:0000050	urea cycle	0	2	0	0.874871	1	1	1
biological_process	GO:0006409	tRNA export from nucleus	0	2	0	0.818284	1	1	1
biological_process	GO:0016558	protein import into peroxisome matrix	0	6	0	0.51215	1	1	1
cellular_component	GO:0043596	nuclear replication fork	0	1	0	0.307951	1	1	1
biological_process	GO:0043928	exonucleolytic catabolism of deadenylated mRNA	0	6	0	0.669477	1	1	1
biological_process	GO:0033314	mitotic DNA replication checkpoint signaling	0	7	0	0.626128	1	1	1
biological_process	GO:0050821	protein stabilization	0	10	0	0.51215	1	1	1
cellular_component	GO:0000177	cytoplasmic exosome (RNase complex)	0	9	0	0.555331	1	1	1
cellular_component	GO:0000176	nuclear exosome (RNase complex)	0	11	0	0.523568	1	1	1
biological_process	GO:0000467	exonucleolytic trimming to generate mature 3'-end of 5.8S rRNA from tricistronic rRNA transcript (SSU-rRNA, 5.8S rRNA, LSU-rRNA)	0	8	0	0.585575	1	1	1
biological_process	GO:0071042	nuclear polyadenylation-dependent mRNA catabolic process	0	3	0	0.818284	1	1	1
biological_process	GO:0071035	nuclear polyadenylation-dependent rRNA catabolic process	0	6	0	0.669477	1	1	1
biological_process	GO:0071038	nuclear polyadenylation-dependent tRNA catabolic process	0	6	0	0.669477	1	1	1
biological_process	GO:0016075	rRNA catabolic process	0	8	0	0.391679	1	1	1
biological_process	GO:0034473	U1 snRNA 3'-end processing	0	3	0	0.818284	1	1	1
biological_process	GO:0034475	U4 snRNA 3'-end processing	0	9	0	0.547639	1	1	1
biological_process	GO:0034476	U5 snRNA 3'-end processing	0	4	0	0.765343	1	1	1
biological_process	GO:0022900	electron transport chain	0	4	0	0.116739	1	1	1
biological_process	GO:0032981	mitochondrial respiratory chain complex I assembly	0	14	0	0.391679	1	1	1
molecular_function	GO:0089721	phosphoenolpyruvate transmembrane transporter activity	0	1	0	0.935172	1	1	1
biological_process	GO:1990536	phosphoenolpyruvate transmembrane import into Golgi lumen	0	1	0	0.935354	1	1	1
cellular_component	GO:0005674	transcription factor TFIIF complex	0	2	0	0.889119	1	1	1
molecular_function	GO:0008137	NADH dehydrogenase (ubiquinone) activity	0	7	0	0.625297	1	1	1
biological_process	GO:0042773	ATP synthesis coupled electron transport	0	1	0	0.187057	1	1	1
molecular_function	GO:0003985	acetyl-CoA C-acetyltransferase activity	0	2	0	0.874532	1	1	1
biological_process	GO:0006635	fatty acid beta-oxidation	0	10	0	0.418851	1	1	1
biological_process	GO:0009166	nucleotide catabolic process	0	2	0	0.447899	1	1	1
cellular_component	GO:0031422	RecQ family helicase-topoisomerase III complex	0	4	0	0.790488	1	1	1
biological_process	GO:0032508	DNA duplex unwinding	0	8	0	0.772083	0.608321	1	1
molecular_function	GO:0016832	aldehyde-lyase activity	0	7	0	0.390675	1	1	1
molecular_function	GO:0003876	AMP deaminase activity	0	1	0	0.935172	1	1	1
biological_process	GO:0006178	guanine salvage	0	1	0	0.935354	1	1	1
biological_process	GO:0006188	IMP biosynthetic process	0	1	0	0.478953	1	1	1
biological_process	GO:0032264	IMP salvage	0	2	0	0.874871	1	1	1
molecular_function	GO:0000026	alpha-1,2-mannosyltransferase activity	0	5	0	0.668712	1	1	1
biological_process	GO:0097502	mannosylation	0	1	0	0.547639	1	1	1
cellular_component	GO:0005740	mitochondrial envelope	0	2	0	0.0194581	0.993046	0.465	1
molecular_function	GO:0000064	L-ornithine transmembrane transporter activity	0	3	0	0.81781	1	1	1
biological_process	GO:1990575	mitochondrial L-ornithine transmembrane transport	0	3	0	0.818284	1	1	1
cellular_component	GO:0005615	extracellular space	0	8	0	0.624729	1	1	1
biological_process	GO:0072670	mitochondrial tRNA threonylcarbamoyladenosine modification	0	1	0	0.935354	1	1	1
cellular_component	GO:0000112	nucleotide-excision repair factor 3 complex	0	3	0	0.83836	1	1	1
biological_process	GO:0000717	nucleotide-excision repair, DNA duplex unwinding	0	1	0	0.935354	1	1	1
biological_process	GO:0033683	nucleotide-excision repair, DNA incision	0	3	0	0.669477	1	1	1
biological_process	GO:0045951	positive regulation of mitotic recombination	0	1	0	0.935354	1	1	1
biological_process	GO:0009411	response to UV	0	2	0	0.547639	1	1	1
molecular_function	GO:0008519	ammonium transmembrane transporter activity	0	6	0	0.668712	1	1	1
biological_process	GO:0015696	ammonium transmembrane transport	0	4	0	NA	NA	NA	NA
biological_process	GO:0035445	borate transmembrane transport	0	4	0	0.765343	1	1	1
cellular_component	GO:0005811	lipid droplet	0	9	0	0.589013	1	1	1
biological_process	GO:0009247	glycolipid biosynthetic process	0	1	0	0.142896	1	1	1
molecular_function	GO:0000035	acyl binding	0	2	0	0.874532	1	1	1
molecular_function	GO:0000036	acyl carrier activity	0	2	0	0.874532	1	1	1
cellular_component	GO:0031597	cytosolic proteasome complex	0	3	0	0.83836	1	1	1
molecular_function	GO:0061608	nuclear import signal receptor activity	0	6	0	0.668712	1	1	1
cellular_component	GO:0048188	Set1C/COMPASS complex	0	4	0	0.790488	1	1	1
molecular_function	GO:0003939	L-iditol 2-dehydrogenase activity	0	7	0	0.625297	1	1	1
biological_process	GO:0006062	sorbitol catabolic process	0	7	0	0.626128	1	1	1
molecular_function	GO:0004708	MAP kinase kinase activity	0	2	0	0.874532	1	1	1
biological_process	GO:0000187	obsolete activation of MAPK activity	0	2	0	0.874871	1	1	1
biological_process	GO:0071474	cellular hyperosmotic response	0	2	0	0.874871	1	1	1
cellular_component	GO:0009986	cell surface	0	10	0	0.555331	1	1	1
molecular_function	GO:0008422	beta-glucosidase activity	0	13	0	0.390675	1	1	1
biological_process	GO:0006073	cellular glucan metabolic process	0	8	0	0.675723	0.60524	1	1
biological_process	GO:0009251	glucan catabolic process	0	16	0	0.26181	1	1	1
biological_process	GO:0042256	mature ribosome assembly	0	4	0	0.765343	1	1	1
biological_process	GO:0000902	cell morphogenesis	0	7	0	0.625686	0.73819	1	1
molecular_function	GO:0016846	carbon-sulfur lyase activity	0	5	0	0.584692	1	1	1
molecular_function	GO:0004123	cystathionine gamma-lyase activity	0	2	0	0.874532	1	1	1
biological_process	GO:0019343	cysteine biosynthetic process via cystathionine	0	2	0	0.874871	1	1	1
biological_process	GO:0019346	transsulfuration	0	5	0	0.715813	1	1	1
cellular_component	GO:0005797	Golgi medial cisterna	0	4	0	0.790488	1	1	1
biological_process	GO:0034756	regulation of iron ion transport	0	1	0	0.935354	1	1	1
cellular_component	GO:0005673	transcription factor TFIIE complex	0	2	0	0.889119	1	1	1
biological_process	GO:0001113	transcription open complex formation at RNA polymerase II promoter	0	2	0	0.874871	1	1	1
biological_process	GO:0006740	NADPH regeneration	0	12	0	0.200075	1	1	1
molecular_function	GO:0016410	N-acyltransferase activity	0	3	0	0.0948069	1	0.996	1
molecular_function	GO:0050291	sphingosine N-acyltransferase activity	0	3	0	0.81781	1	1	1
molecular_function	GO:0000824	inositol tetrakisphosphate 3-kinase activity	0	2	0	0.874532	1	1	1
molecular_function	GO:0051765	inositol tetrakisphosphate kinase activity	0	2	0	0.874532	1	1	1
molecular_function	GO:0008440	inositol-1,4,5-trisphosphate 3-kinase activity	0	2	0	0.874532	1	1	1
molecular_function	GO:0044389	ubiquitin-like protein ligase binding	0	2	0	0.60077	0.756115	1	1
biological_process	GO:0016925	protein sumoylation	0	7	0	0.626128	1	1	1
molecular_function	GO:0015227	acyl carnitine transmembrane transporter activity	0	2	0	0.81781	1	1	1
biological_process	GO:0006844	acyl carnitine transport	0	2	0	0.874871	1	1	1
biological_process	GO:0006865	amino acid transport	0	6	0	0.0891316	1	1	1
molecular_function	GO:0046592	polyamine oxidase activity	0	3	0	0.81781	1	1	1
molecular_function	GO:0051538	3 iron, 4 sulfur cluster binding	0	3	0	0.81781	1	1	1
molecular_function	GO:0016040	glutamate synthase (NADH) activity	0	1	0	0.935172	1	1	1
molecular_function	GO:0015930	glutamate synthase activity	0	1	0	0.935172	1	1	1
biological_process	GO:0097054	L-glutamate biosynthetic process	0	1	0	0.935354	1	1	1
molecular_function	GO:0051213	dioxygenase activity	0	12	0	0.124231	1	1	1
molecular_function	GO:0051959	dynein light intermediate chain binding	0	4	0	0.764754	1	1	1
biological_process	GO:0030705	cytoskeleton-dependent intracellular transport	0	4	0	0.391679	1	1	1
biological_process	GO:0044772	mitotic cell cycle phase transition	0	3	0	0.89923	0.219371	1	1
biological_process	GO:0071034	CUT catabolic process	0	2	0	0.818284	1	1	1
biological_process	GO:0071049	nuclear mRNA surveillance	0	2	0	NA	NA	NA	NA
biological_process	GO:0071051	polyadenylation-dependent snoRNA 3'-end processing	0	6	0	0.669477	1	1	1
molecular_function	GO:0046899	nucleoside triphosphate adenylate kinase activity	0	1	0	0.935172	1	1	1
biological_process	GO:0046039	GTP metabolic process	0	1	0	0.765343	1	1	1
biological_process	GO:0046041	ITP metabolic process	0	1	0	0.935354	1	1	1
biological_process	GO:0009142	nucleoside triphosphate biosynthetic process	0	1	0	0.200075	1	1	1
cellular_component	GO:0071944	cell periphery	0	10	0	0.868717	0.188729	1	1
molecular_function	GO:0004100	chitin synthase activity	0	9	0	0.546714	1	1	1
biological_process	GO:0042274	ribosomal small subunit biogenesis	0	7	0	0.0116664	1	0.57	1
cellular_component	GO:0031499	TRAMP complex	0	1	0	0.942938	1	1	1
molecular_function	GO:0004652	polynucleotide adenylyltransferase activity	0	3	0	0.764754	1	1	1
molecular_function	GO:0050113	inositol oxygenase activity	0	3	0	0.81781	1	1	1
biological_process	GO:0019310	inositol catabolic process	0	3	0	0.818284	1	1	1
molecular_function	GO:0003884	D-amino-acid oxidase activity	0	3	0	0.81781	1	1	1
biological_process	GO:0019478	D-amino acid catabolic process	0	3	0	0.765343	1	1	1
molecular_function	GO:0016884	carbon-nitrogen ligase activity, with glutamine as amido-N-donor	0	1	0	0.477974	1	1	1
molecular_function	GO:0019001	guanyl nucleotide binding	0	1	0	0.12096	0.954308	1	1
biological_process	GO:0007186	G protein-coupled receptor signaling pathway	0	7	0	0.478953	1	1	1
biological_process	GO:0007266	Rho protein signal transduction	0	2	0	0.669477	1	1	1
cellular_component	GO:0055038	recycling endosome membrane	0	1	0	0.942938	1	1	1
cellular_component	GO:0032588	trans-Golgi network membrane	0	1	0	0.942938	1	1	1
molecular_function	GO:0004029	aldehyde dehydrogenase (NAD+) activity	0	5	0	0.715128	1	1	1
molecular_function	GO:0015105	arsenite transmembrane transporter activity	0	3	0	0.81781	1	1	1
biological_process	GO:0009058	biosynthetic process	0	12	0	0.93682	0.082173	1	1
molecular_function	GO:0016298	lipase activity	0	3	0	0.116116	1	1	1
biological_process	GO:0019915	lipid storage	0	4	0	0.715813	1	1	1
cellular_component	GO:0000276	mitochondrial proton-transporting ATP synthase complex, coupling factor F(o)	0	8	0	0.555331	1	1	1
molecular_function	GO:0015078	proton transmembrane transporter activity	0	4	0	0.11602	0.956553	0.999	1
biological_process	GO:0015986	ATP synthesis coupled proton transport	0	13	0	0.391679	1	1	1
molecular_function	GO:0004556	alpha-amylase activity	0	6	0	0.668712	1	1	1
[truncated: 2,708 more rows]
[truncated: 41 more columns]

## Sheet: polyQ⁄N
GO domain	GO ID	GO term	polyQ⁄N protein	total number	number / total	raw p-value under-representation	raw p-value over-representation	FWER under-representation	FWER over-representation	Gene Name
[truncated: 4,302 more rows]
[truncated: 127 more columns]

[truncated: 19 more sheets: polyN, polyY, polyW, polyC, polyP, polyA, polyS, polyT, polyD, polyE, polyG, polyF, polyH, polyI, polyL, polyV, polyM, polyR, polyK]
