# Supplementary material for: Noncanonical usage of stop codons in ciliates expands proteins with structurally flexible Q-rich motifs
Source: eLife. 2024 Feb 23;12:RP91405. doi: 10.7554/eLife.91405 (PMC10942620; doi:10.7554/eLife.91405)
Supplement: Figure 6—source data 14. — The percentages and numbers of SCD and polyX proteins in our search that belong to each indicated Gene Ontology (GO) group are shown. GOfuncR (Huttenhower et al., 2009) was applied for GO enrichment and statistical analysis. The p values adjusted according to the Family-wise error rate (FWER) are shown. The overrepresented GO groups (adjusted p-values ≤0.001) are highlighted in red font. [file elife-91405-fig6-data14.xlsx]

## Sheet: SCD
GO domain	GO ID	GO term	SCD protein	total number	number / total	raw p-value under-representation	raw p-value over-representation	FWER under-representation	FWER over-representation	Gene Name
cellular_component	GO:0005634	nucleus	240	702	0.34188	1	1.10941e-11	1	0	RAD5_USTMA	SWC5_USTMA	PPIL2_USTMA	URB1_USTMA	SSN3_USTMA	STE20_USTMA	TRM5_USTMA	BRE1_USTMA	CHK1_USTMA	CLP1_USTMA	DBP4_USTMA	EAF11_USTMA	MSH3_USTMA	PRP5_USTMA	PPIL4_USTMA	RRP3_USTMA	STUA_USTMA	STU1_USTMA	PACC_USTMA	A0A0D1CXS6_USTMA	A0A0D1DQ67_USTMA	A0A0D1CX99_USTMA	A0A0D1CDH0_USTMA	A0A0D1DZT6_USTMA	A0A0D1D013_USTMA	A0A0D1CNF6_USTMA	A0A0D1CBA5_USTMA	A0A0D1DTJ9_USTMA	A0A0D1E529_USTMA	A0A0D1DV67_USTMA	A0A0D1DPJ8_USTMA	A0A0D1CQ20_USTMA	A0A0D1E418_USTMA	A0A0D1CRI1_USTMA	A0A0D1DS11_USTMA	A0A0D1CTU4_USTMA	A0A0D1C572_USTMA	A0A0D1CAB0_USTMA	A0A0D1CUN7_USTMA	A0A0D1DQC1_USTMA
cellular_component	GO:0016021	integral component of membrane	217	1088	0.199449	9.25193e-05	0.999934	0.004	1	SEY1_USTMA	UTP10_USTMA	CHS8_USTMA	CHS5_USTMA	CHS1_USTMA	CHS6_USTMA	CHS3_USTMA	PIT1_USTMA	TIM50_USTMA	A0A0D1E0K7_USTMA	A0A0D1DRC6_USTMA	A0A0D1DWM5_USTMA	A0A0D1CLA5_USTMA	A0A0D1C917_USTMA	A0A0D1E6Q4_USTMA	A0A0D1E1W5_USTMA	A0A0D1E2A3_USTMA	A0A0D1DUE7_USTMA	A0A0D1CHW7_USTMA	A0A0D1BWM3_USTMA	A0A0D1C461_USTMA	A0A0D1DYS1_USTMA	A0A0D1CHC4_USTMA	A0A0D1E8H2_USTMA	A0A0D1E2C4_USTMA	A0A0D1DX22_USTMA	A0A0D1E7T5_USTMA	A0A0D1E4C4_USTMA	A0A0D1DWI0_USTMA	A0A0D1E6N2_USTMA	A0A0D1DU98_USTMA	A0A0D1CBL8_USTMA	A0A0D1E0Y3_USTMA	A0A0D1C8P2_USTMA	A0A0D1EAS5_USTMA	A0A0D1E0T5_USTMA	A0A0D1CT75_USTMA	A0A0D1CWK3_USTMA	A0A0D1C312_USTMA	A0A0D1CGN9_USTMA
cellular_component	GO:0005737	cytoplasm	186	678	0.274336	0.00273946	0.997825	0.151	1	RAD5_USTMA	SID2_USTMA	STE20_USTMA	TRM5_USTMA	TBB_USTMA	CWC21_USTMA	CHK1_USTMA	CYAA_USTMA	MYO1_USTMA	NMT_USTMA	NST1_USTMA	PACC_USTMA	A0A0D1CXS6_USTMA	A0A0D1BV57_USTMA	A0A0D1DZT6_USTMA	A0A0D1E1E4_USTMA	A0A0D1DT43_USTMA	A0A0D1C868_USTMA	A0A0D1E1D6_USTMA	A0A0D1CG70_USTMA	A0A0D1CRI1_USTMA	A0A0D1CTU4_USTMA	A0A0D1DYT4_USTMA	A0A0D1DYS4_USTMA	A0A0D1CW17_USTMA	A0A0D1DX71_USTMA	A0A0D1BXP5_USTMA	A0A0D1CSW3_USTMA	A0A0D1C217_USTMA	A0A0D1DYU5_USTMA	A0A0D1E7S0_USTMA	A0A0D1CWM4_USTMA	A0A0D1E816_USTMA	A0A0D1DPZ6_USTMA	A0A0D1EBV9_USTMA	A0A0D1C4S0_USTMA	A0A0D1E6C3_USTMA	A0A0D1CUN2_USTMA	A0A0D1E042_USTMA	A0A0D1CS07_USTMA
molecular_function	GO:0005524	ATP binding	156	501	0.311377	0.999991	1.48068e-05	1	0.002	RAD5_USTMA	SSN3_USTMA	STE20_USTMA	CHS8_USTMA	CHK1_USTMA	CLP1_USTMA	DBP4_USTMA	GUAA_USTMA	CYAA_USTMA	MYO1_USTMA	GATA_USTMA	MSH3_USTMA	PRP5_USTMA	RRP3_USTMA	A0A0D1C902_USTMA	A0A0D1CX99_USTMA	A0A0D1DXU9_USTMA	A0A0D1DT43_USTMA	A0A0D1C917_USTMA	A0A0D1DPJ8_USTMA	A0A0D1BY56_USTMA	A0A0D1E418_USTMA	A0A0D1C572_USTMA	A0A0D1DRI5_USTMA	A0A0D1DX75_USTMA	A0A0D1E2C4_USTMA	A0A0D1DYS4_USTMA	A0A0D1BXP5_USTMA	A0A0D1DZD7_USTMA	A0A0D1C1L3_USTMA	A0A0D1E6N2_USTMA	A0A0D1C217_USTMA	A0A0D1CX31_USTMA	A0A0D1CBL8_USTMA	A0A0D1C4U8_USTMA	A0A0D1E0Y3_USTMA	A0A0D1CNX0_USTMA	A0A0D1CF39_USTMA	A0A0D1DUI7_USTMA	A0A0D1CLZ9_USTMA
molecular_function	GO:0008270	zinc ion binding	76	234	0.324786	0.999497	0.000843884	1	0.17	RAD5_USTMA	URB1_USTMA	SEC23_USTMA	A0A0D1DPI2_USTMA	A0A0D1C8D7_USTMA	A0A0D1DYX7_USTMA	A0A0D1CF85_USTMA	A0A0D1E529_USTMA	A0A0D1DSA8_USTMA	A0A0D1C349_USTMA	A0A0D1CL60_USTMA	A0A0D1EAB3_USTMA	A0A0D1E8V2_USTMA	A0A0D1CWU6_USTMA	A0A0D1E461_USTMA	A0A0D1DMY2_USTMA	A0A0D1BXV7_USTMA	A0A0D1E6C3_USTMA	A0A0D1C3G4_USTMA	A0A0D1CCY4_USTMA	A0A0D1E537_USTMA	A0A0D1C178_USTMA	A0A0D1E6F1_USTMA	A0A0D1C1L8_USTMA	A0A0D1DSH3_USTMA	A0A0D1CNA7_USTMA	A0A0D1C0E5_USTMA	A0A0D1E9F3_USTMA	A0A0D1EB86_USTMA	A0A0D1DQ32_USTMA	A0A0D1CN88_USTMA	A0A0D1CN71_USTMA	A0A0D1E4X9_USTMA	A0A0D1EB74_USTMA	A0A0D1DTF5_USTMA	A0A0D1CML3_USTMA	A0A0D1EBS5_USTMA	A0A0D1CFS0_USTMA	A0A0D1CFV9_USTMA	A0A0D1E348_USTMA
molecular_function	GO:0000981	DNA-binding transcription factor activity, RNA polymerase II-specific	72	149	0.483221	1	1.82881e-12	1	0	URB1_USTMA	A0A0D1C8D7_USTMA	A0A0D1DYX7_USTMA	A0A0D1CF85_USTMA	A0A0D1CDH0_USTMA	A0A0D1D013_USTMA	A0A0D1E529_USTMA	A0A0D1DSA8_USTMA	A0A0D1E8A1_USTMA	A0A0D1CAB0_USTMA	A0A0D1CWU6_USTMA	A0A0D1E461_USTMA	A0A0D1BXV7_USTMA	A0A0D1C3G4_USTMA	A0A0D1DYA8_USTMA	A0A0D1E537_USTMA	A0A0D1C178_USTMA	A0A0D1DQ81_USTMA	A0A0D1E6F1_USTMA	A0A0D1C1L8_USTMA	A0A0D1CNA7_USTMA	A0A0D1C0E5_USTMA	A0A0D1E9F3_USTMA	A0A0D1CS44_USTMA	A0A0D1DSZ0_USTMA	A0A0D1CSL8_USTMA	A0A0D1EB86_USTMA	A0A0D1CN88_USTMA	A0A0D1E4X9_USTMA	A0A0D1EB74_USTMA	A0A0D1DTF5_USTMA	A0A0D1CA32_USTMA	A0A0D1E348_USTMA	A0A0D1E6Z4_USTMA	A0A0D1E6E9_USTMA	A0A0D1CFV5_USTMA	A0A0D1DWA4_USTMA	A0A0D1CXP1_USTMA	A0A0D1BUZ6_USTMA	A0A0D1DZQ5_USTMA
cellular_component	GO:0005829	cytosol	72	331	0.217523	0.0307831	0.97695	0.914	1	GUAA_USTMA	A0A0D1C902_USTMA	A0A0D1DRV9_USTMA	A0A0D1CNF6_USTMA	A0A0D1DT43_USTMA	A0A0D1CUV6_USTMA	A0A0D1CQ20_USTMA	A0A0D1DWI0_USTMA	A0A0D1EB49_USTMA	A0A0D1E0S3_USTMA	A0A0D1E765_USTMA	A0A0D1CZ19_USTMA	A0A0D1DMY2_USTMA	A0A0D1E474_USTMA	A0A0D1DU73_USTMA	A0A0D1C4S0_USTMA	A0A0D1CDP4_USTMA	A0A0D1DZ93_USTMA	A0A0D1DPA2_USTMA	A0A0D1CZS8_USTMA	A0A0D1E1G0_USTMA	A0A0D1DNV8_USTMA	A0A0D1DWT5_USTMA	A0A0D1DZ67_USTMA	A0A0D1CA24_USTMA	A0A0D1E9T3_USTMA	A0A0D1E6M2_USTMA	A0A0D1DZ97_USTMA	A0A0D1CGW4_USTMA	A0A0D1C7P5_USTMA	A0A0D1CS00_USTMA	A0A0D1CH35_USTMA	A0A0D1E1J4_USTMA	A0A0D1DYZ9_USTMA	A0A0D1DXU8_USTMA	A0A0D1DP71_USTMA	A0A0D1DST4_USTMA	A0A0D1DV89_USTMA	A0A0D1DY58_USTMA	A0A0D1E0C2_USTMA
molecular_function	GO:0046872	metal ion binding	64	312	0.205128	0.808814	0.218805	1	1	SSN3_USTMA	VPS27_USTMA	BRE1_USTMA	CWC2_USTMA	NAR1_USTMA	CYAA_USTMA	LEUC_USTMA	PACC_USTMA	A0A0D1BV57_USTMA	A0A0D1E5A6_USTMA	A0A0D1E8B7_USTMA	A0A0D1DQ00_USTMA	A0A0D1C3I0_USTMA	A0A0D1CUN7_USTMA	A0A0D1EDM6_USTMA	A0A0D1CNX0_USTMA	A0A0D1DU59_USTMA	A0A0D1E264_USTMA	A0A0D1EA36_USTMA	A0A0D1E042_USTMA	A0A0D1DVS1_USTMA	A0A0D1DPA2_USTMA	A0A0D1BUE2_USTMA	A0A0D1E6L6_USTMA	A0A0D1E0X0_USTMA	A0A0D1CJ18_USTMA	A0A0D1EAT9_USTMA	A0A0D1CJ01_USTMA	A0A0D1CR28_USTMA	A0A0D1CM04_USTMA	A0A0D1DZW1_USTMA	A0A0D1E2K8_USTMA	A0A0D1E9J4_USTMA	A0A0D1E146_USTMA	A0A0D1DT60_USTMA	A0A0D1CPX3_USTMA	A0A0D1EDU6_USTMA	A0A0D1DST4_USTMA	A0A0D1CPS3_USTMA	A0A0D1BUW4_USTMA
cellular_component	GO:0005886	plasma membrane	48	171	0.280702	0.705492	0.351012	1	1	SLA1_USTMA	CHS8_USTMA	CHS5_USTMA	CHS1_USTMA	CHS6_USTMA	CYAA_USTMA	MYO1_USTMA	CHS3_USTMA	PIT1_USTMA	A0A0D1E0K7_USTMA	A0A0D1E956_USTMA	A0A0D1C917_USTMA	A0A0D1E8H2_USTMA	A0A0D1E7T5_USTMA	A0A0D1CKC9_USTMA	A0A0D1E8D6_USTMA	A0A0D1CJ43_USTMA	A0A0D1CGN9_USTMA	A0A0D1DU73_USTMA	A0A0D1CGI6_USTMA	A0A0D1DY37_USTMA	A0A0D1DYV8_USTMA	A0A0D1DV72_USTMA	A0A0D1DSP1_USTMA	A0A0D1CA24_USTMA	A0A0D1CCS8_USTMA	A0A0D1DU23_USTMA	A0A0D1EBL3_USTMA	A0A0D1E5C3_USTMA	A0A0D1DZL1_USTMA	A0A0D1CUC0_USTMA	A0A0D1E0C2_USTMA	A0A0D1BVS5_USTMA	A0A0D1CQG6_USTMA	A0A0D1E277_USTMA	A0A0D1DVU1_USTMA	A0A0D1DT27_USTMA	A0A0D1CVI3_USTMA	A0A0D1D1B0_USTMA	A0A0D1E789_USTMA
molecular_function	GO:0003677	DNA binding	47	145	0.324138	1	1.58599e-07	1	0	RAD5_USTMA	TOF1_USTMA	PACC_USTMA	A0A0D1C8D7_USTMA	A0A0D1DYX7_USTMA	A0A0D1CF85_USTMA	A0A0D1E6I9_USTMA	A0A0D1C3I0_USTMA	A0A0D1C572_USTMA	A0A0D1ECE5_USTMA	A0A0D1DZD7_USTMA	A0A0D1C1L3_USTMA	A0A0D1C4U8_USTMA	A0A0D1CYL9_USTMA	A0A0D1E461_USTMA	A0A0D1C496_USTMA	A0A0D1CPN1_USTMA	A0A0D1EB25_USTMA	A0A0D1C0E5_USTMA	A0A0D1DMS6_USTMA	A0A0D1CM04_USTMA	A0A0D1DYS5_USTMA	A0A0D1EB74_USTMA	A0A0D1DTF5_USTMA	A0A0D1EBS5_USTMA	A0A0D1CY49_USTMA	A0A0D1E7Z9_USTMA	A0A0D1CJU8_USTMA	A0A0D1DZK1_USTMA	A0A0D1CPS3_USTMA	A0A0D1E1Y0_USTMA	A0A0D1E492_USTMA	A0A0D1DTM4_USTMA	A0A0D1E232_USTMA	A0A0D1CF38_USTMA	A0A0D1E179_USTMA	A0A0D1C325_USTMA	A0A0D1CHF9_USTMA	A0A0D1CGN3_USTMA	A0A0D1E7Y5_USTMA
molecular_function	GO:0003723	RNA binding	43	220	0.195455	0.00741027	0.994815	0.549	1	PPIL4_USTMA	RRP3_USTMA	A0A0D1CXS6_USTMA	A0A0D1DYE3_USTMA	A0A0D1CBA5_USTMA	A0A0D1DQ00_USTMA	A0A0D1CE85_USTMA	A0A0D1E554_USTMA	A0A0D1CDX8_USTMA	A0A0D1E4H5_USTMA	A0A0D1DW69_USTMA	A0A0D1DV38_USTMA	A0A0D1C1G0_USTMA	A0A0D1CMN6_USTMA	A0A0D1E1T0_USTMA	A0A0D1CZS8_USTMA	A0A0D1E9H8_USTMA	A0A0D1DQJ5_USTMA	A0A0D1DZJ5_USTMA	A0A0D1CSU6_USTMA	A0A0D1DZ34_USTMA	A0A0D1CDE0_USTMA	A0A0D1E9T3_USTMA	A0A0D1C533_USTMA	A0A0D1EBS5_USTMA	A0A0D1DZB4_USTMA	A0A0D1DW43_USTMA	A0A0D1E9W9_USTMA	A0A0D1CXH6_USTMA	A0A0D1E8G7_USTMA	A0A0D1BUW4_USTMA	A0A0D1CV54_USTMA	A0A0D1DTM4_USTMA	A0A0D1DZ58_USTMA	A0A0D1CGN6_USTMA	A0A0D1CPZ3_USTMA	A0A0D1DWU5_USTMA	A0A0D1E1J8_USTMA	A0A0D1DSV9_USTMA	A0A0D1E733_USTMA
cellular_component	GO:0005739	mitochondrion	40	273	0.14652	1.25528e-08	1	0	1	FER4_USTMA	IEND1_USTMA	KMO_USTMA	GATA_USTMA	MSH3_USTMA	A0A0D1CE85_USTMA	A0A0D1E1R3_USTMA	A0A0D1CKH5_USTMA	A0A0D1C631_USTMA	A0A0D1DZD7_USTMA	A0A0D1CBB6_USTMA	A0A0D1E264_USTMA	A0A0D1CYE8_USTMA	A0A0D1DWY9_USTMA	A0A0D1DPA2_USTMA	A0A0D1E2Z5_USTMA	A0A0D1DXM4_USTMA	A0A0D1DTF0_USTMA	A0A0D1CBQ6_USTMA	A0A0D1E328_USTMA	A0A0D1CJ01_USTMA	A0A0D1E130_USTMA	A0A0D1C3X4_USTMA	A0A0D1DTH0_USTMA	A0A0D1DQE3_USTMA	A0A0D1E8D8_USTMA	A0A0D1BWP5_USTMA	A0A0D1DZW1_USTMA	A0A0D1CAM7_USTMA	A0A0D1E5F4_USTMA	A0A0D1BVA3_USTMA	A0A0D1E945_USTMA	A0A0D1CV38_USTMA	A0A0D1E720_USTMA	A0A0D1E0P3_USTMA	A0A0D1DME6_USTMA	A0A0D1CDX3_USTMA	A0A0D1CUP4_USTMA	A0A0D1DMP6_USTMA	A0A0D1E5N7_USTMA
biological_process	GO:0006357	regulation of transcription by RNA polymerase II	38	100	0.38	0.998439	0.00261983	1	0.663	URB1_USTMA	MED6_USTMA	SRB8_USTMA	A0A0D1CDH0_USTMA	A0A0D1D013_USTMA	A0A0D1CAB0_USTMA	A0A0D1E5B1_USTMA	A0A0D1DT32_USTMA	A0A0D1E5Q5_USTMA	A0A0D1DYA8_USTMA	A0A0D1DQY1_USTMA	A0A0D1DSH3_USTMA	A0A0D1CS44_USTMA	A0A0D1DSZ0_USTMA	A0A0D1D1U5_USTMA	A0A0D1CA32_USTMA	A0A0D1E8N3_USTMA	A0A0D1DXZ0_USTMA	A0A0D1BUZ6_USTMA	A0A0D1DZQ5_USTMA	A0A0D1DMZ1_USTMA	A0A0D1CUV9_USTMA	A0A0D1DMV4_USTMA	A0A0D1E465_USTMA	A0A0D1BW50_USTMA	A0A0D1CMK5_USTMA	A0A0D1C8H7_USTMA	A0A0D1EBV4_USTMA	A0A0D1DW67_USTMA	A0A0D1E2U9_USTMA	A0A0D1E1V5_USTMA	A0A0D1DQR1_USTMA	A0A0D1DX31_USTMA	A0A0D1E922_USTMA	A0A0D1CUI2_USTMA	A0A0D1E351_USTMA	A0A0D1DVL4_USTMA	A0A0D1E5N8_USTMA
cellular_component	GO:0016020	membrane	33	160	0.20625	0.000204927	0.999847	0.011	1	A0A0D1C6D2_USTMA	A0A0D1DUE7_USTMA	A0A0D1E8H2_USTMA	A0A0D1BWQ9_USTMA	A0A0D1E7T5_USTMA	A0A0D1CBL8_USTMA	A0A0D1E075_USTMA	A0A0D1C7B0_USTMA	A0A0D1DSM4_USTMA	A0A0D1E9M7_USTMA	A0A0D1CDP4_USTMA	A0A0D1E3F9_USTMA	A0A0D1E7D8_USTMA	A0A0D1CDK1_USTMA	A0A0D1E0F2_USTMA	A0A0D1CZL9_USTMA	A0A0D1E5T8_USTMA	A0A0D1DZY4_USTMA	A0A0D1E0N7_USTMA	A0A0D1DX37_USTMA	A0A0D1DRH1_USTMA	A0A0D1CBN9_USTMA	A0A0D1C5I7_USTMA	A0A0D1CRQ3_USTMA	A0A0D1DYF8_USTMA	A0A0D1DXA0_USTMA	A0A0D1DN85_USTMA	A0A0D1DPL8_USTMA	A0A0D1CJE8_USTMA	A0A0D1CKE9_USTMA	A0A0D1C4U4_USTMA	A0A0D1DZS2_USTMA	A0A0D1BVU2_USTMA
biological_process	GO:0015031	protein transport	30	84	0.357143	0.888012	0.139569	1	1	ATG2_USTMA	BRO1_USTMA	SNX3_USTMA	A0A0D1DWM5_USTMA	A0A0D1DYB3_USTMA	A0A0D1CZ47_USTMA	A0A0D1CBV0_USTMA	A0A0D1EDM6_USTMA	A0A0D1E075_USTMA	A0A0D1BUR0_USTMA	A0A0D1E967_USTMA	A0A0D1DQ05_USTMA	A0A0D1ED22_USTMA	A0A0D1CRH0_USTMA	A0A0D1DU97_USTMA	A0A0D1E7D8_USTMA	A0A0D1E892_USTMA	A0A0D1CAQ9_USTMA	A0A0D1DYZ9_USTMA	A0A0D1E2D4_USTMA	A0A0D1E2K5_USTMA	A0A0D1E6S7_USTMA	A0A0D1DV89_USTMA	A0A0D1CLQ0_USTMA	A0A0D1CDF3_USTMA	A0A0D1BZU8_USTMA	A0A0D1EAJ2_USTMA	A0A0D1E7Y2_USTMA	A0A0D1C766_USTMA	A0A0D1C4U4_USTMA
molecular_function	GO:0004674	protein serine/threonine kinase activity	30	65	0.461538	0.999868	0.000314734	1	0.059	STE20_USTMA	A0A0D1DPJ8_USTMA	A0A0D1DYS4_USTMA	A0A0D1BXP5_USTMA	A0A0D1C217_USTMA	A0A0D1CQ38_USTMA	A0A0D1DPG6_USTMA	A0A0D1CXP7_USTMA	A0A0D1E0I0_USTMA	A0A0D1CA81_USTMA	A0A0D1CRA9_USTMA	A0A0D1CH37_USTMA	A0A0D1BUB7_USTMA	A0A0D1BZL7_USTMA	A0A0D1DSL6_USTMA	A0A0D1CL71_USTMA	A0A0D1DRE2_USTMA	A0A0D1DU66_USTMA	A0A0D1DX92_USTMA	A0A0D1E676_USTMA	A0A0D1DST4_USTMA	A0A0D1BVS5_USTMA	A0A0D1CAA1_USTMA	A0A0D1CAE8_USTMA	A0A0D1BZG9_USTMA	A0A0D1DU39_USTMA	A0A0D1E136_USTMA	A0A0D1DX97_USTMA	A0A0D1E724_USTMA	A0A0D1DS71_USTMA
molecular_function	GO:0000978	RNA polymerase II cis-regulatory region sequence-specific DNA binding	29	61	0.47541	0.999991	2.86979e-05	1	0.006	URB1_USTMA	A0A0D1CDH0_USTMA	A0A0D1D013_USTMA	A0A0D1E8A1_USTMA	A0A0D1CAB0_USTMA	A0A0D1DYA8_USTMA	A0A0D1DQ81_USTMA	A0A0D1DQY1_USTMA	A0A0D1CNA7_USTMA	A0A0D1CS44_USTMA	A0A0D1DSZ0_USTMA	A0A0D1CA32_USTMA	A0A0D1E6Z4_USTMA	A0A0D1E6E9_USTMA	A0A0D1BUZ6_USTMA	A0A0D1DZQ5_USTMA	A0A0D1CUV9_USTMA	A0A0D1DMV4_USTMA	A0A0D1E465_USTMA	A0A0D1C8H7_USTMA	A0A0D1EBV4_USTMA	A0A0D1DW67_USTMA	A0A0D1E1V5_USTMA	A0A0D1DX31_USTMA	A0A0D1E922_USTMA	A0A0D1E351_USTMA	A0A0D1DVL4_USTMA	A0A0D1E4F3_USTMA	A0A0D1E5N8_USTMA
cellular_component	GO:0005730	nucleolus	26	119	0.218487	0.512523	0.564183	1	1	BFR2_USTMA	DBP4_USTMA	NOP16_USTMA	A0A0D1BY56_USTMA	A0A0D1E2E2_USTMA	A0A0D1CH67_USTMA	A0A0D1C8Q3_USTMA	A0A0D1BUR0_USTMA	A0A0D1DXE3_USTMA	A0A0D1E9H8_USTMA	A0A0D1EDG3_USTMA	A0A0D1E1Q9_USTMA	A0A0D1C4F4_USTMA	A0A0D1BZV5_USTMA	A0A0D1DQJ5_USTMA	A0A0D1E8R8_USTMA	A0A0D1EA53_USTMA	A0A0D1E8Q2_USTMA	A0A0D1DS67_USTMA	A0A0D1E248_USTMA	A0A0D1CCP2_USTMA	A0A0D1DS61_USTMA	A0A0D1C3L5_USTMA	A0A0D1C528_USTMA	A0A0D1CU96_USTMA	A0A0D1C4N8_USTMA
biological_process	GO:0035556	intracellular signal transduction	25	46	0.543478	0.999933	0.000130817	1	0.059	STE20_USTMA	CYAA_USTMA	A0A0D1DTJ9_USTMA	A0A0D1DYS4_USTMA	A0A0D1BXP5_USTMA	A0A0D1C217_USTMA	A0A0D1DXY4_USTMA	A0A0D1CST6_USTMA	A0A0D1E0I0_USTMA	A0A0D1CH37_USTMA	A0A0D1BUB7_USTMA	A0A0D1BZL7_USTMA	A0A0D1DSL6_USTMA	A0A0D1DRE2_USTMA	A0A0D1DTH1_USTMA	A0A0D1DX92_USTMA	A0A0D1E676_USTMA	A0A0D1BVS5_USTMA	A0A0D1CAA1_USTMA	A0A0D1CAE8_USTMA	A0A0D1BZG9_USTMA	A0A0D1DU39_USTMA	A0A0D1CNN3_USTMA	A0A0D1DX97_USTMA	A0A0D1DS71_USTMA
cellular_component	GO:0005789	endoplasmic reticulum membrane	24	112	0.214286	0.132162	0.901993	1	1	SEY1_USTMA	SEC13_USTMA	SEC23_USTMA	ATG2_USTMA	MDM12_USTMA	A0A0D1DU98_USTMA	A0A0D1EDM6_USTMA	A0A0D1DZT1_USTMA	A0A0D1CGF9_USTMA	A0A0D1E967_USTMA	A0A0D1E6X0_USTMA	A0A0D1CA24_USTMA	A0A0D1DV12_USTMA	A0A0D1C5V4_USTMA	A0A0D1E102_USTMA	A0A0D1DSV0_USTMA	A0A0D1CTA0_USTMA	A0A0D1E3E8_USTMA	A0A0D1DR17_USTMA	A0A0D1CVI3_USTMA	A0A0D1CFY9_USTMA	A0A0D1C766_USTMA	A0A0D1CXV0_USTMA	A0A0D1BVT0_USTMA
molecular_function	GO:0016787	hydrolase activity	24	77	0.311688	0.616438	0.418999	1	1	SIDA_USTMA	FAS2_USTMA	GATA_USTMA	A0A0D1DRI5_USTMA	A0A0D1DYF7_USTMA	A0A0D1E2R3_USTMA	A0A0D1C1G0_USTMA	A0A0D1E9H8_USTMA	A0A0D1CI25_USTMA	A0A0D1E8R8_USTMA	A0A0D1CGW4_USTMA	A0A0D1EBS5_USTMA	A0A0D1DZB4_USTMA	A0A0D1E9W9_USTMA	A0A0D1E3V9_USTMA	A0A0D1E8B5_USTMA	A0A0D1BW24_USTMA	A0A0D1DXL1_USTMA	A0A0D1CV54_USTMA	A0A0D1CGN6_USTMA	A0A0D1CMJ5_USTMA	A0A0D1DSV9_USTMA	A0A0D1D0I7_USTMA	A0A0D1CQL4_USTMA
biological_process	GO:0006355	regulation of transcription, DNA-templated	24	61	0.393443	0.998971	0.00161288	1	0.534	A0A0D1E529_USTMA	A0A0D1DS11_USTMA	A0A0D1E8A1_USTMA	A0A0D1ECE5_USTMA	A0A0D1CCY4_USTMA	A0A0D1DP85_USTMA	A0A0D1E6F1_USTMA	A0A0D1C1L8_USTMA	A0A0D1DQ32_USTMA	A0A0D1EA01_USTMA	A0A0D1CPY9_USTMA	A0A0D1C735_USTMA	A0A0D1C0V7_USTMA	A0A0D1E6E9_USTMA	A0A0D1DWA4_USTMA	A0A0D1CRW9_USTMA	A0A0D1BUZ6_USTMA	A0A0D1E232_USTMA	A0A0D1DS72_USTMA	A0A0D1E0F6_USTMA	A0A0D1E3N5_USTMA	A0A0D1E0N8_USTMA	A0A0D1DMF3_USTMA	A0A0D1DUR9_USTMA
molecular_function	GO:0005085	guanyl-nucleotide exchange factor activity	24	41	0.585366	1	1.33806e-06	1	0	A0A0D1DTJ9_USTMA	A0A0D1CTU4_USTMA	A0A0D1E8B2_USTMA	A0A0D1DUS2_USTMA	A0A0D1DZ60_USTMA	A0A0D1DU73_USTMA	A0A0D1E8J8_USTMA	A0A0D1DWU6_USTMA	A0A0D1DXY4_USTMA	A0A0D1E1I1_USTMA	A0A0D1E892_USTMA	A0A0D1D186_USTMA	A0A0D1ECM1_USTMA	A0A0D1E146_USTMA	A0A0D1BZR8_USTMA	A0A0D1BWQ2_USTMA	A0A0D1CY44_USTMA	A0A0D1BZU8_USTMA	A0A0D1DTD9_USTMA	A0A0D1CDF8_USTMA	A0A0D1DRK5_USTMA	A0A0D1E3F7_USTMA	A0A0D1E902_USTMA	A0A0D1E6N8_USTMA
molecular_function	GO:0016491	oxidoreductase activity	23	123	0.186992	1.82436e-07	1	0	1	KMO_USTMA	A0A0D1CCW2_USTMA	A0A0D1BXC0_USTMA	A0A0D1EA36_USTMA	A0A0D1CYE8_USTMA	A0A0D1DZK0_USTMA	A0A0D1CFX5_USTMA	A0A0D1DU21_USTMA	A0A0D1E806_USTMA	A0A0D1DU62_USTMA	A0A0D1BZX3_USTMA	A0A0D1CA24_USTMA	A0A0D1E8J9_USTMA	A0A0D1CS00_USTMA	A0A0D1CZZ7_USTMA	A0A0D1E1J4_USTMA	A0A0D1C4W0_USTMA	A0A0D1DP71_USTMA	A0A0D1CEQ7_USTMA	A0A0D1C2K9_USTMA	A0A0D1E082_USTMA	A0A0D1DQX0_USTMA	A0A0D1DTP7_USTMA
molecular_function	GO:0003676	nucleic acid binding	21	65	0.323077	0.991448	0.0108832	1	0.904	PRP5_USTMA	A0A0D1C0T4_USTMA	A0A0D1DXU9_USTMA	A0A0D1CEK8_USTMA	A0A0D1DX30_USTMA	A0A0D1CWM4_USTMA	A0A0D1DZK7_USTMA	A0A0D1E6C3_USTMA	A0A0D1DXM4_USTMA	A0A0D1E5R9_USTMA	A0A0D1E8R8_USTMA	A0A0D1CN71_USTMA	A0A0D1EDE9_USTMA	A0A0D1CFV9_USTMA	A0A0D1CCP2_USTMA	A0A0D1C7N3_USTMA	A0A0D1CVA8_USTMA	A0A0D1D1G7_USTMA	A0A0D1C528_USTMA	A0A0D1CQL4_USTMA	A0A0D1DTE1_USTMA
cellular_component	GO:0005783	endoplasmic reticulum	19	104	0.182692	0.0414235	0.970209	0.968	1	SEY1_USTMA	A0A0D1E930_USTMA	A0A0D1C6D2_USTMA	A0A0D1DZT1_USTMA	A0A0D1CAH9_USTMA	A0A0D1E967_USTMA	A0A0D1DSP1_USTMA	A0A0D1CAQ9_USTMA	A0A0D1CLF4_USTMA	A0A0D1DTY6_USTMA	A0A0D1E2P6_USTMA	A0A0D1DV12_USTMA	A0A0D1DV47_USTMA	A0A0D1DXU0_USTMA	A0A0D1E449_USTMA	A0A0D1BX68_USTMA	A0A0D1C041_USTMA	A0A0D1CJE8_USTMA	A0A0D1DSD4_USTMA
molecular_function	GO:0005525	GTP binding	19	96	0.197917	0.235024	0.835366	1	1	SEY1_USTMA	TBB_USTMA	A0A0D1DRS6_USTMA	A0A0D1CBB6_USTMA	A0A0D1DPI1_USTMA	A0A0D1DXM4_USTMA	A0A0D1DS67_USTMA	A0A0D1DQS9_USTMA	A0A0D1DVG4_USTMA	A0A0D1CIZ5_USTMA	A0A0D1CGU1_USTMA	A0A0D1C5I7_USTMA	A0A0D1CRQ3_USTMA	A0A0D1BUD1_USTMA	A0A0D1CU96_USTMA	A0A0D1CG54_USTMA	A0A0D1DPL8_USTMA	A0A0D1DWA0_USTMA	A0A0D1DSI9_USTMA
biological_process	GO:0006468	protein phosphorylation	18	35	0.514286	0.999999	2.172e-06	1	0	SSN3_USTMA	STE20_USTMA	EAF11_USTMA	A0A0D1DYS4_USTMA	A0A0D1BXP5_USTMA	A0A0D1C217_USTMA	A0A0D1CXP7_USTMA	A0A0D1E669_USTMA	A0A0D1CRA9_USTMA	A0A0D1CH37_USTMA	A0A0D1BZL7_USTMA	A0A0D1DSL6_USTMA	A0A0D1E676_USTMA	A0A0D1CXM3_USTMA	A0A0D1BVS5_USTMA	A0A0D1CAA1_USTMA	A0A0D1DU39_USTMA	A0A0D1DS71_USTMA
biological_process	GO:0006886	intracellular protein transport	17	78	0.217949	0.564276	0.499398	1	1	SEC23_USTMA	A0A0D1E930_USTMA	A0A0D1BWQ9_USTMA	A0A0D1DRS6_USTMA	A0A0D1E150_USTMA	A0A0D1CZ19_USTMA	A0A0D1DZ93_USTMA	A0A0D1C8P8_USTMA	A0A0D1DYV8_USTMA	A0A0D1CEI5_USTMA	A0A0D1CXE3_USTMA	A0A0D1DRH1_USTMA	A0A0D1DWV8_USTMA	A0A0D1DTY6_USTMA	A0A0D1BUD1_USTMA	A0A0D1C041_USTMA	A0A0D1DVC9_USTMA
biological_process	GO:0006281	DNA repair	16	50	0.32	0.999564	0.000791894	1	0.239	RAD5_USTMA	TOF1_USTMA	EAF11_USTMA	A0A0D1DV67_USTMA	A0A0D1DS11_USTMA	A0A0D1DZD7_USTMA	A0A0D1C3F5_USTMA	A0A0D1C4H8_USTMA	A0A0D1DZK1_USTMA	A0A0D1DTM4_USTMA	A0A0D1CB29_USTMA	A0A0D1C325_USTMA	A0A0D1E8A3_USTMA	A0A0D1CQL4_USTMA	A0A0D1C0S5_USTMA	A0A0D1E876_USTMA
biological_process	GO:0006351	transcription, DNA-templated	16	49	0.326531	0.999105	0.00134037	1	0.497	A0A0D1C8D7_USTMA	A0A0D1DYX7_USTMA	A0A0D1CF85_USTMA	A0A0D1E529_USTMA	A0A0D1E461_USTMA	A0A0D1E6F1_USTMA	A0A0D1C1L8_USTMA	A0A0D1CNA7_USTMA	A0A0D1C0E5_USTMA	A0A0D1EB74_USTMA	A0A0D1DTF5_USTMA	A0A0D1E492_USTMA	A0A0D1CF38_USTMA	A0A0D1E179_USTMA	A0A0D1CHF9_USTMA	A0A0D1CGN3_USTMA
biological_process	GO:0006511	ubiquitin-dependent protein catabolic process	16	46	0.347826	0.946781	0.0761923	1	1	A0A0D1CNF6_USTMA	A0A0D1E4L3_USTMA	A0A0D1EDM6_USTMA	A0A0D1DYV9_USTMA	A0A0D1CFW7_USTMA	A0A0D1DZ97_USTMA	A0A0D1E8M1_USTMA	A0A0D1CF44_USTMA	A0A0D1DVE1_USTMA	A0A0D1BWR7_USTMA	A0A0D1DZ94_USTMA	A0A0D1D0N8_USTMA	A0A0D1E5J9_USTMA	A0A0D1EBZ2_USTMA	A0A0D1E084_USTMA	A0A0D1CFJ5_USTMA
biological_process	GO:0045944	positive regulation of transcription by RNA polymerase II	15	40	0.375	0.84578	0.234874	1	1	STUA_USTMA	PACC_USTMA	A0A0D1E0G9_USTMA	A0A0D1C178_USTMA	A0A0D1DNQ9_USTMA	A0A0D1EB74_USTMA	A0A0D1CY49_USTMA	A0A0D1DXZ0_USTMA	A0A0D1E6E9_USTMA	A0A0D1BVP4_USTMA	A0A0D1C149_USTMA	A0A0D1DWA0_USTMA	A0A0D1E4F3_USTMA	A0A0D1E5N8_USTMA	A0A0D1CSE1_USTMA
molecular_function	GO:0061630	ubiquitin protein ligase activity	15	39	0.384615	0.997074	0.00763671	1	0.814	A0A0D1CFW7_USTMA	A0A0D1CR28_USTMA	A0A0D1CFV9_USTMA	A0A0D1CF44_USTMA	A0A0D1DVT1_USTMA	A0A0D1E797_USTMA	A0A0D1DXK6_USTMA	A0A0D1D0N8_USTMA	A0A0D1DX42_USTMA	A0A0D1EBB2_USTMA	A0A0D1C1Y7_USTMA	A0A0D1E876_USTMA	A0A0D1DUE5_USTMA	A0A0D1CWR4_USTMA	A0A0D1DYQ5_USTMA
biological_process	GO:0000724	double-strand break repair via homologous recombination	14	26	0.538462	0.998696	0.00345199	1	0.739	A0A0D1BXI7_USTMA	A0A0D1CDD4_USTMA	A0A0D1BZJ4_USTMA	A0A0D1CNT9_USTMA	A0A0D1C943_USTMA	A0A0D1C335_USTMA	A0A0D1E232_USTMA	A0A0D1CUQ8_USTMA	A0A0D1DS61_USTMA	A0A0D1CQL4_USTMA	A0A0D1EDV2_USTMA	A0A0D1CUI6_USTMA	A0A0D1CH81_USTMA	A0A0D1E3V2_USTMA
biological_process	GO:0043161	proteasome-mediated ubiquitin-dependent protein catabolic process	14	51	0.27451	0.780539	0.292184	1	1	A0A0D1E765_USTMA	A0A0D1D1K7_USTMA	A0A0D1DVA8_USTMA	A0A0D1E340_USTMA	A0A0D1DVT1_USTMA	A0A0D1DZK1_USTMA	A0A0D1E797_USTMA	A0A0D1DXK6_USTMA	A0A0D1DX42_USTMA	A0A0D1DZ73_USTMA	A0A0D1DYL9_USTMA	A0A0D1DNX0_USTMA	A0A0D1E936_USTMA	A0A0D1DYQ5_USTMA
biological_process	GO:0051301	cell division	14	42	0.333333	0.707565	0.394771	1	1	STU1_USTMA	A0A0D1DV67_USTMA	A0A0D1DYL5_USTMA	A0A0D1C4U8_USTMA	A0A0D1E553_USTMA	A0A0D1E114_USTMA	A0A0D1CMY2_USTMA	A0A0D1CA73_USTMA	A0A0D1DSI0_USTMA	A0A0D1DNV3_USTMA	A0A0D1E6Y5_USTMA	A0A0D1CTU9_USTMA	A0A0D1DSX4_USTMA	A0A0D1DVB6_USTMA
molecular_function	GO:0008017	microtubule binding	14	24	0.583333	0.999786	0.000841795	1	0.17	STU1_USTMA	A0A0D1DUI7_USTMA	A0A0D1CLV6_USTMA	A0A0D1DUD4_USTMA	A0A0D1CA73_USTMA	A0A0D1CRW1_USTMA	A0A0D1E377_USTMA	A0A0D1C5I7_USTMA	A0A0D1CRQ3_USTMA	A0A0D1DS04_USTMA	A0A0D1E206_USTMA	A0A0D1DQH0_USTMA	A0A0D1DPL8_USTMA	A0A0D1CX74_USTMA
biological_process	GO:0006897	endocytosis	13	37	0.351351	0.974641	0.0516541	1	1	SLA1_USTMA	MYO1_USTMA	A0A0D1DTJ9_USTMA	A0A0D1C917_USTMA	A0A0D1DY37_USTMA	A0A0D1E9M7_USTMA	A0A0D1DVN1_USTMA	A0A0D1C912_USTMA	A0A0D1E233_USTMA	A0A0D1DPJ0_USTMA	A0A0D1DYA9_USTMA	A0A0D1CRQ3_USTMA	A0A0D1C5J2_USTMA
biological_process	GO:0007165	signal transduction	13	24	0.541667	0.999983	3.2498e-05	1	0.015	A0A0D1DSN0_USTMA	A0A0D1DQJ2_USTMA	A0A0D1E6A7_USTMA	A0A0D1EAH3_USTMA	A0A0D1CE90_USTMA	A0A0D1BWE6_USTMA	A0A0D1CDF3_USTMA	A0A0D1BZN3_USTMA	A0A0D1DU77_USTMA	A0A0D1E5D9_USTMA	A0A0D1CIW0_USTMA	A0A0D1CG39_USTMA	A0A0D1DYK4_USTMA
molecular_function	GO:0003729	mRNA binding	12	65	0.184615	0.236835	0.843303	1	1	A0A0D1DZT6_USTMA	A0A0D1EBV9_USTMA	A0A0D1E1T0_USTMA	A0A0D1E4L6_USTMA	A0A0D1BY90_USTMA	A0A0D1E8Q2_USTMA	A0A0D1DXB8_USTMA	A0A0D1E299_USTMA	A0A0D1CIH4_USTMA	A0A0D1DTA6_USTMA	A0A0D1DU52_USTMA	A0A0D1C6D7_USTMA
molecular_function	GO:0003924	GTPase activity	12	79	0.151899	0.0484949	0.974793	0.997	1	SEY1_USTMA	A0A0D1DRS6_USTMA	A0A0D1CBB6_USTMA	A0A0D1DPI1_USTMA	A0A0D1DXM4_USTMA	A0A0D1DS67_USTMA	A0A0D1DVG4_USTMA	A0A0D1C5I7_USTMA	A0A0D1CRQ3_USTMA	A0A0D1BUD1_USTMA	A0A0D1E8H4_USTMA	A0A0D1DPL8_USTMA
biological_process	GO:0006606	protein import into nucleus	12	26	0.461538	0.998647	0.0044413	1	0.904	SEC13_USTMA	A0A0D1EB49_USTMA	A0A0D1CQI6_USTMA	A0A0D1E7Q3_USTMA	A0A0D1E6G4_USTMA	A0A0D1DS72_USTMA	A0A0D1DXA0_USTMA	A0A0D1DZU4_USTMA	A0A0D1BVD0_USTMA	A0A0D1CKD6_USTMA	A0A0D1E7Q1_USTMA	A0A0D1DY50_USTMA
molecular_function	GO:0106310	protein serine kinase activity	12	30	0.4	0.987608	0.0316051	1	1	SSN3_USTMA	STE20_USTMA	CHK1_USTMA	A0A0D1BUB7_USTMA	A0A0D1BZL7_USTMA	A0A0D1CL71_USTMA	A0A0D1DRE2_USTMA	A0A0D1E676_USTMA	A0A0D1DST4_USTMA	A0A0D1BVS5_USTMA	A0A0D1DX97_USTMA	A0A0D1DS71_USTMA
molecular_function	GO:0106311	protein serine/threonine kinase activity	12	31	0.387097	NA	NA	NA	NA	SSN3_USTMA	STE20_USTMA	CHK1_USTMA	A0A0D1BUB7_USTMA	A0A0D1BZL7_USTMA	A0A0D1CL71_USTMA	A0A0D1DRE2_USTMA	A0A0D1E676_USTMA	A0A0D1DST4_USTMA	A0A0D1BVS5_USTMA	A0A0D1DX97_USTMA	A0A0D1DS71_USTMA
molecular_function	GO:0003724	RNA helicase activity	12	32	0.375	0.977522	0.0519697	1	1	DBP4_USTMA	PRP5_USTMA	RRP3_USTMA	A0A0D1DX75_USTMA	A0A0D1E8R8_USTMA	A0A0D1CSU6_USTMA	A0A0D1EBS5_USTMA	A0A0D1DZB4_USTMA	A0A0D1E9W9_USTMA	A0A0D1CV54_USTMA	A0A0D1CGN6_USTMA	A0A0D1D0I7_USTMA
molecular_function	GO:0005096	GTPase activator activity	12	34	0.352941	0.999993	2.12715e-05	1	0.006	SEC23_USTMA	A0A0D1DUS2_USTMA	A0A0D1E150_USTMA	A0A0D1C912_USTMA	A0A0D1DVP8_USTMA	A0A0D1DSP2_USTMA	A0A0D1CD33_USTMA	A0A0D1CXE3_USTMA	A0A0D1DYA9_USTMA	A0A0D1DTD9_USTMA	A0A0D1CIW0_USTMA	A0A0D1E6N8_USTMA
biological_process	GO:0006891	intra-Golgi vesicle-mediated transport	12	24	0.5	0.998361	0.0058401	1	0.932	A0A0D1E930_USTMA	A0A0D1BWQ9_USTMA	A0A0D1E075_USTMA	A0A0D1DQ05_USTMA	A0A0D1C912_USTMA	A0A0D1DNV8_USTMA	A0A0D1E7D8_USTMA	A0A0D1CSF3_USTMA	A0A0D1DYA9_USTMA	A0A0D1DYF8_USTMA	A0A0D1DR17_USTMA	A0A0D1C4U4_USTMA
biological_process	GO:0055085	transmembrane transport	11	47	0.234043	0.00232383	0.998684	0.375	1	FER7_USTMA	A0A0D1E2C4_USTMA	A0A0D1E6N2_USTMA	A0A0D1CBL8_USTMA	A0A0D1C7B0_USTMA	A0A0D1E5F3_USTMA	A0A0D1E7M5_USTMA	A0A0D1E456_USTMA	A0A0D1E0N7_USTMA	A0A0D1BUY3_USTMA	A0A0D1CVX9_USTMA
cellular_component	GO:0000329	fungal-type vacuole membrane	11	48	0.229167	0.591884	0.529845	1	1	A0A0D1DZS5_USTMA	A0A0D1CGN9_USTMA	A0A0D1DVS1_USTMA	A0A0D1DMX3_USTMA	A0A0D1E0N7_USTMA	A0A0D1CI78_USTMA	A0A0D1CRQ3_USTMA	A0A0D1E277_USTMA	A0A0D1EA30_USTMA	A0A0D1CH16_USTMA	A0A0D1D198_USTMA
biological_process	GO:0006364	rRNA processing	11	67	0.164179	0.00692557	0.996176	0.75	1	DBP4_USTMA	NOP16_USTMA	IPI3_USTMA	RRP3_USTMA	A0A0D1BY56_USTMA	A0A0D1C1L3_USTMA	A0A0D1CH67_USTMA	A0A0D1BXS7_USTMA	A0A0D1C533_USTMA	A0A0D1DXZ8_USTMA	A0A0D1E6M7_USTMA
cellular_component	GO:0000139	Golgi membrane	11	43	0.255814	0.624964	0.492059	1	1	SEC23_USTMA	SNX3_USTMA	A0A0D1E930_USTMA	A0A0D1DU98_USTMA	A0A0D1DQ05_USTMA	A0A0D1DSP1_USTMA	A0A0D1CSH0_USTMA	A0A0D1CV69_USTMA	A0A0D1DV47_USTMA	A0A0D1C041_USTMA	A0A0D1DVC9_USTMA
biological_process	GO:0018105	peptidyl-serine phosphorylation	11	22	0.5	0.997708	0.00824525	1	0.962	A0A0D1DPJ8_USTMA	A0A0D1CQ38_USTMA	A0A0D1DPG6_USTMA	A0A0D1CL71_USTMA	A0A0D1DRE2_USTMA	A0A0D1DTH1_USTMA	A0A0D1CAE8_USTMA	A0A0D1BZG9_USTMA	A0A0D1E5D9_USTMA	A0A0D1DX97_USTMA	A0A0D1E724_USTMA
cellular_component	GO:0005794	Golgi apparatus	11	58	0.189655	0.858142	0.188393	1	1	A0A0D1E7D8_USTMA	A0A0D1CDK1_USTMA	A0A0D1DTY6_USTMA	A0A0D1E1P0_USTMA	A0A0D1E6S4_USTMA	A0A0D1DR17_USTMA	A0A0D1CHT8_USTMA	A0A0D1E793_USTMA	A0A0D1DWT3_USTMA	A0A0D1DSD4_USTMA	A0A0D1CXV0_USTMA
molecular_function	GO:0050660	flavin adenine dinucleotide binding	11	57	0.192982	0.1026	0.93839	1	1	A0A0D1EDM2_USTMA	A0A0D1CWP0_USTMA	A0A0D1E885_USTMA	A0A0D1CX43_USTMA	A0A0D1CSX2_USTMA	A0A0D1DXI8_USTMA	A0A0D1CA24_USTMA	A0A0D1DWV7_USTMA	A0A0D1E1J4_USTMA	A0A0D1DT90_USTMA	A0A0D1C2K9_USTMA
molecular_function	GO:0005509	calcium ion binding	11	36	0.305556	0.884591	0.204277	1	1	A0A0D1DTJ9_USTMA	A0A0D1DYS1_USTMA	A0A0D1CR16_USTMA	A0A0D1DVN1_USTMA	A0A0D1E0H0_USTMA	A0A0D1DZY4_USTMA	A0A0D1DPJ0_USTMA	A0A0D1DUR5_USTMA	A0A0D1CSH0_USTMA	A0A0D1DV47_USTMA	A0A0D1E1P0_USTMA
biological_process	GO:0005975	carbohydrate metabolic process	11	55	0.2	0.314634	0.743308	1	1	A0A0D1DZT0_USTMA	A0A0D1E4U1_USTMA	A0A0D1DXL6_USTMA	A0A0D1CGD9_USTMA	A0A0D1DY62_USTMA	A0A0D1DV47_USTMA	A0A0D1DZW9_USTMA	A0A0D1BUJ2_USTMA	A0A0D1E187_USTMA	A0A0D1E7V2_USTMA	A0A0D1DU09_USTMA
molecular_function	GO:0004843	thiol-dependent deubiquitinase	11	21	0.52381	0.999111	0.00369486	1	0.654	A0A0D1CNF6_USTMA	A0A0D1E634_USTMA	A0A0D1DZ97_USTMA	A0A0D1E8M1_USTMA	A0A0D1DVE1_USTMA	A0A0D1BWR7_USTMA	A0A0D1E5J9_USTMA	A0A0D1EBZ2_USTMA	A0A0D1C522_USTMA	A0A0D1BUU2_USTMA	A0A0D1E084_USTMA
biological_process	GO:0016567	protein ubiquitination	11	30	0.366667	0.948937	0.0859015	1	1	A0A0D1E4H5_USTMA	A0A0D1E114_USTMA	A0A0D1C1Y1_USTMA	A0A0D1CMY2_USTMA	A0A0D1CR28_USTMA	A0A0D1DVT1_USTMA	A0A0D1DZK1_USTMA	A0A0D1DXK6_USTMA	A0A0D1EBB2_USTMA	A0A0D1C1Y7_USTMA	A0A0D1CFJ5_USTMA
molecular_function	GO:0140603	obsolete ATP hydrolysis activity	10	43	0.232558	0.572515	0.570914	1	1	DBP4_USTMA	PRP5_USTMA	RRP3_USTMA	A0A0D1CX99_USTMA	A0A0D1E418_USTMA	A0A0D1DX75_USTMA	A0A0D1DZD7_USTMA	A0A0D1E7Z9_USTMA	A0A0D1DTM4_USTMA	A0A0D1CH16_USTMA
molecular_function	GO:0003682	chromatin binding	10	29	0.344828	0.763064	0.36027	1	1	A0A0D1E8E3_USTMA	A0A0D1CRL6_USTMA	A0A0D1CUH3_USTMA	A0A0D1CI18_USTMA	A0A0D1DZS4_USTMA	A0A0D1DWG5_USTMA	A0A0D1C3L5_USTMA	A0A0D1E243_USTMA	A0A0D1C149_USTMA	A0A0D1E2U9_USTMA
molecular_function	GO:0022857	transmembrane transporter activity	10	75	0.133333	0.00017411	0.999898	0.017	1	FER7_USTMA	HUT1_USTMA	A0A0D1C461_USTMA	A0A0D1E8K6_USTMA	A0A0D1CEU8_USTMA	A0A0D1E456_USTMA	A0A0D1E809_USTMA	A0A0D1E2F7_USTMA	A0A0D1CF73_USTMA	A0A0D1CVX9_USTMA
molecular_function	GO:0031267	small GTPase binding	10	16	0.625	0.999851	0.000938425	1	0.213	A0A0D1EB49_USTMA	A0A0D1CLP7_USTMA	A0A0D1DSP2_USTMA	A0A0D1CXZ5_USTMA	A0A0D1DZU4_USTMA	A0A0D1CKD6_USTMA	A0A0D1E7Q1_USTMA	A0A0D1DWT3_USTMA	A0A0D1E4J7_USTMA	A0A0D1DY50_USTMA
cellular_component	GO:0005874	microtubule	10	27	0.37037	0.988023	0.0275685	1	0.99	TBB_USTMA	A0A0D1DUI7_USTMA	A0A0D1E553_USTMA	A0A0D1BZI3_USTMA	A0A0D1DZW2_USTMA	A0A0D1CLV6_USTMA	A0A0D1CA73_USTMA	A0A0D1DS04_USTMA	A0A0D1E6Y5_USTMA	A0A0D1CX74_USTMA
biological_process	GO:0006888	endoplasmic reticulum to Golgi vesicle-mediated transport	10	48	0.208333	0.607869	0.514871	1	1	A0A0D1E930_USTMA	A0A0D1DU98_USTMA	A0A0D1CSW3_USTMA	A0A0D1C912_USTMA	A0A0D1DYA9_USTMA	A0A0D1DTY6_USTMA	A0A0D1DR17_USTMA	A0A0D1C041_USTMA	A0A0D1DWT3_USTMA	A0A0D1CJE8_USTMA
cellular_component	GO:0030176	integral component of endoplasmic reticulum membrane	10	47	0.212766	0.324013	0.780441	1	1	HUT1_USTMA	A0A0D1E956_USTMA	A0A0D1C6D2_USTMA	A0A0D1CL60_USTMA	A0A0D1CGI6_USTMA	A0A0D1CCS8_USTMA	A0A0D1DU23_USTMA	A0A0D1DTN0_USTMA	A0A0D1DSS3_USTMA	A0A0D1CJE8_USTMA
molecular_function	GO:0003700	DNA-binding transcription factor activity	10	26	0.384615	1	1.57296e-12	1	0	STUA_USTMA	A0A0D1E764_USTMA	A0A0D1E1E8_USTMA	A0A0D1E3B1_USTMA	A0A0D1C8H7_USTMA	A0A0D1E914_USTMA	A0A0D1DME6_USTMA	A0A0D1DRW6_USTMA	A0A0D1CQ15_USTMA	A0A0D1CSE1_USTMA
biological_process	GO:0007030	Golgi organization	10	17	0.588235	0.998361	0.0058401	1	0.932	A0A0D1BWQ9_USTMA	A0A0D1DU98_USTMA	A0A0D1E075_USTMA	A0A0D1CDK1_USTMA	A0A0D1DTY6_USTMA	A0A0D1E277_USTMA	A0A0D1DZ73_USTMA	A0A0D1DWT3_USTMA	A0A0D1C766_USTMA	A0A0D1DVC9_USTMA
biological_process	GO:0016579	protein deubiquitination	10	19	0.526316	0.991224	0.0250789	1	1	A0A0D1CNF6_USTMA	A0A0D1E634_USTMA	A0A0D1DZ97_USTMA	A0A0D1E8M1_USTMA	A0A0D1DVE1_USTMA	A0A0D1BWR7_USTMA	A0A0D1E5J9_USTMA	A0A0D1EBZ2_USTMA	A0A0D1C522_USTMA	A0A0D1E084_USTMA
molecular_function	GO:0000976	transcription cis-regulatory region binding	10	24	0.416667	1	2.20094e-07	1	0	A0A0D1E529_USTMA	A0A0D1E5Q5_USTMA	A0A0D1E6F1_USTMA	A0A0D1C1L8_USTMA	A0A0D1DWA4_USTMA	A0A0D1BW50_USTMA	A0A0D1E3N5_USTMA	A0A0D1E0N8_USTMA	A0A0D1DQR1_USTMA	A0A0D1DUR9_USTMA
cellular_component	GO:0000932	P-body	9	27	0.333333	0.928492	0.148473	1	1	A0A0D1DQ67_USTMA	A0A0D1DW69_USTMA	A0A0D1DQF4_USTMA	A0A0D1EA01_USTMA	A0A0D1DT60_USTMA	A0A0D1CXH6_USTMA	A0A0D1E1J8_USTMA	A0A0D1E4L2_USTMA	A0A0D1DMF3_USTMA
biological_process	GO:0000209	protein polyubiquitination	9	29	0.310345	0.948422	0.103996	1	1	PPIL2_USTMA	A0A0D1DZT1_USTMA	A0A0D1DVT1_USTMA	A0A0D1DXK6_USTMA	A0A0D1D0N8_USTMA	A0A0D1DUE5_USTMA	A0A0D1CWR4_USTMA	A0A0D1DYQ5_USTMA	A0A0D1BZS3_USTMA
molecular_function	GO:0035091	phosphatidylinositol binding	9	22	0.409091	0.999325	0.00209862	1	0.341	VPS27_USTMA	A0A0D1BYK2_USTMA	A0A0D1DWM5_USTMA	A0A0D1EDK7_USTMA	A0A0D1CRH0_USTMA	A0A0D1DU97_USTMA	A0A0D1E233_USTMA	A0A0D1CC30_USTMA	A0A0D1CDF3_USTMA
molecular_function	GO:0042626	ATPase-coupled transmembrane transporter activity	9	38	0.236842	0.423609	0.689006	1	1	A0A0D1E2C4_USTMA	A0A0D1E6N2_USTMA	A0A0D1CBL8_USTMA	A0A0D1E0Y3_USTMA	A0A0D1DTV7_USTMA	A0A0D1E0N7_USTMA	A0A0D1C566_USTMA	A0A0D1DZQ8_USTMA	A0A0D1BUY3_USTMA
cellular_component	GO:0005768	endosome	9	27	0.333333	0.984089	0.0279789	1	0.99	BRO1_USTMA	A0A0D1C917_USTMA	A0A0D1DWI0_USTMA	A0A0D1CZ19_USTMA	A0A0D1DY37_USTMA	A0A0D1E9M7_USTMA	A0A0D1E2K5_USTMA	A0A0D1DV89_USTMA	A0A0D1E277_USTMA
molecular_function	GO:0017056	structural constituent of nuclear pore	9	16	0.5625	0.999062	0.00465049	1	0.702	A0A0D1CZ47_USTMA	A0A0D1CQI6_USTMA	A0A0D1E7Q3_USTMA	A0A0D1E6S7_USTMA	A0A0D1E6G4_USTMA	A0A0D1DS72_USTMA	A0A0D1E1J0_USTMA	A0A0D1DXA0_USTMA	A0A0D1BVD0_USTMA
molecular_function	GO:0004386	helicase activity	8	15	0.533333	0.999706	0.000714794	1	0.15	RAD5_USTMA	A0A0D1C1G0_USTMA	A0A0D1E9H8_USTMA	A0A0D1DZJ5_USTMA	A0A0D1CY49_USTMA	A0A0D1DWU5_USTMA	A0A0D1C528_USTMA	A0A0D1DSV9_USTMA
cellular_component	GO:0005576	extracellular region	8	31	0.258065	0.7254	0.403424	1	1	XIN1_USTMA	A0A0D1CHC4_USTMA	A0A0D1E8D6_USTMA	A0A0D1CGD9_USTMA	A0A0D1CG62_USTMA	A0A0D1CLL2_USTMA	A0A0D1CX38_USTMA	A0A0D1BZQ4_USTMA
molecular_function	GO:0003779	actin binding	8	13	0.615385	0.906388	0.164766	1	1	SLA1_USTMA	CHS8_USTMA	A0A0D1DTJ9_USTMA	A0A0D1CLP7_USTMA	A0A0D1BX38_USTMA	A0A0D1CXZ5_USTMA	A0A0D1DPJ0_USTMA	A0A0D1E4J7_USTMA
molecular_function	GO:0043130	ubiquitin binding	8	23	0.347826	0.932215	0.149037	1	1	SLA1_USTMA	VPS27_USTMA	A0A0D1EDM6_USTMA	A0A0D1DPL0_USTMA	A0A0D1E233_USTMA	A0A0D1DZ73_USTMA	A0A0D1DYL9_USTMA	A0A0D1E5U7_USTMA
cellular_component	GO:0005643	nuclear pore	8	15	0.533333	0.998899	0.00365458	1	0.498	A0A0D1E1E4_USTMA	A0A0D1CZ47_USTMA	A0A0D1CS07_USTMA	A0A0D1E7Q3_USTMA	A0A0D1E6S7_USTMA	A0A0D1E6G4_USTMA	A0A0D1C246_USTMA	A0A0D1DXA0_USTMA
biological_process	GO:0031505	fungal-type cell wall organization	8	27	0.296296	0.851245	0.263982	1	1	CHS3_USTMA	A0A0D1E956_USTMA	A0A0D1E8D6_USTMA	A0A0D1CGI6_USTMA	A0A0D1CCS8_USTMA	A0A0D1DU23_USTMA	A0A0D1DSS3_USTMA	A0A0D1E5Y7_USTMA
molecular_function	GO:0019901	protein kinase binding	8	20	0.4	0.948376	0.120775	1	1	A0A0D1DQC1_USTMA	A0A0D1E7S6_USTMA	A0A0D1E669_USTMA	A0A0D1C1I9_USTMA	A0A0D1EAH3_USTMA	A0A0D1C730_USTMA	A0A0D1E2D4_USTMA	A0A0D1CXM3_USTMA
biological_process	GO:0030036	actin cytoskeleton organization	8	10	0.8	0.98374	0.0308607	1	1	A0A0D1DZ60_USTMA	A0A0D1BUR0_USTMA	A0A0D1CLP7_USTMA	A0A0D1BX38_USTMA	A0A0D1CXZ5_USTMA	A0A0D1BWE6_USTMA	A0A0D1CRQ3_USTMA	A0A0D1E4J7_USTMA
biological_process	GO:0006887	exocytosis	8	16	0.5	0.934274	0.146459	1	1	A0A0D1CBV0_USTMA	A0A0D1E8J8_USTMA	A0A0D1DV93_USTMA	A0A0D1DY75_USTMA	A0A0D1DYV8_USTMA	A0A0D1E5C3_USTMA	A0A0D1DRH1_USTMA	A0A0D1CLQ0_USTMA
molecular_function	GO:0003697	single-stranded DNA binding	7	35	0.2	0.382773	0.753687	1	1	A0A0D1E418_USTMA	A0A0D1DU59_USTMA	A0A0D1E0X0_USTMA	A0A0D1CXM0_USTMA	A0A0D1E3Q0_USTMA	A0A0D1E9U8_USTMA	A0A0D1CH81_USTMA
cellular_component	GO:0030479	actin cortical patch	7	23	0.304348	0.861568	0.266705	1	1	SLA1_USTMA	MYO1_USTMA	A0A0D1DTJ9_USTMA	A0A0D1CL95_USTMA	A0A0D1DZ93_USTMA	A0A0D1E233_USTMA	A0A0D1CRQ3_USTMA
molecular_function	GO:0016538	cyclin-dependent protein serine/threonine kinase regulator activity	7	15	0.466667	0.972273	0.0798864	1	1	A0A0D1DQC1_USTMA	A0A0D1E7S6_USTMA	A0A0D1E0H1_USTMA	A0A0D1C1I9_USTMA	A0A0D1C730_USTMA	A0A0D1E446_USTMA	A0A0D1CUI2_USTMA
molecular_function	GO:0031177	phosphopantetheine binding	7	9	0.777778	0.999936	0.000873126	1	0.188	SID2_USTMA	A0A0D1DMG7_USTMA	A0A0D1CHF1_USTMA	A0A0D1DUH7_USTMA	A0A0D1DVW4_USTMA	A0A0D1CBC4_USTMA	A0A0D1E8D3_USTMA
molecular_function	GO:0004725	protein tyrosine phosphatase activity	7	20	0.35	0.926246	0.167302	1	1	A0A0D1DU82_USTMA	A0A0D1DR65_USTMA	A0A0D1DPZ6_USTMA	A0A0D1BUB4_USTMA	A0A0D1E0C2_USTMA	A0A0D1CAA5_USTMA	A0A0D1E687_USTMA
molecular_function	GO:0003735	structural constituent of ribosome	7	139	0.0503597	2.44479e-09	1	0	1	A0A0D1CE85_USTMA	A0A0D1DXU6_USTMA	A0A0D1EDG3_USTMA	A0A0D1E3V3_USTMA	A0A0D1E9T3_USTMA	A0A0D1DNQ3_USTMA	A0A0D1E593_USTMA
biological_process	GO:0006412	translation	7	112	0.0625	1.35299e-05	0.999994	0.001	1	A0A0D1CE85_USTMA	A0A0D1DXU6_USTMA	A0A0D1EDG3_USTMA	A0A0D1E9T3_USTMA	A0A0D1DNQ3_USTMA	A0A0D1DVG4_USTMA	A0A0D1E593_USTMA
cellular_component	GO:0032040	small-subunit processome	7	35	0.2	0.423239	0.728648	1	1	UTP10_USTMA	DBP4_USTMA	A0A0D1E2E2_USTMA	A0A0D1CH67_USTMA	A0A0D1BZV5_USTMA	A0A0D1C533_USTMA	A0A0D1CY14_USTMA
cellular_component	GO:0005743	mitochondrial inner membrane	7	79	0.0886076	1.59316e-06	1	0	1	A0A0D1DYS1_USTMA	A0A0D1DQE3_USTMA	A0A0D1DSC1_USTMA	A0A0D1CNB0_USTMA	A0A0D1C1B5_USTMA	A0A0D1DVZ7_USTMA	A0A0D1C1D7_USTMA
biological_process	GO:0042147	retrograde transport, endosome to Golgi	7	26	0.269231	0.876908	0.228222	1	1	A0A0D1DWI0_USTMA	A0A0D1CZ19_USTMA	A0A0D1DYZ9_USTMA	A0A0D1DP71_USTMA	A0A0D1C5J2_USTMA	A0A0D1DR17_USTMA	A0A0D1C9Y1_USTMA
molecular_function	GO:0005507	copper ion binding	7	14	0.5	0.997438	0.0115124	1	0.917	A0A0D1BXC0_USTMA	A0A0D1DU21_USTMA	A0A0D1DU62_USTMA	A0A0D1EBR9_USTMA	A0A0D1C3J5_USTMA	A0A0D1DQX0_USTMA	A0A0D1E4F3_USTMA
biological_process	GO:0006631	fatty acid metabolic process	7	16	0.4375	0.434788	0.676292	1	1	A0A0D1CHF1_USTMA	A0A0D1DVW4_USTMA	A0A0D1E978_USTMA	A0A0D1E8D3_USTMA	A0A0D1DV12_USTMA	A0A0D1E299_USTMA	A0A0D1CRS7_USTMA
molecular_function	GO:0003712	transcription coregulator activity	7	25	0.28	0.967013	0.0643457	1	1	SRB8_USTMA	A0A0D1DS11_USTMA	A0A0D1DT32_USTMA	A0A0D1DSH3_USTMA	A0A0D1DMZ1_USTMA	A0A0D1CMK5_USTMA	A0A0D1DQR1_USTMA
biological_process	GO:0006406	mRNA export from nucleus	7	13	0.538462	0.976123	0.0550433	1	1	A0A0D1BY90_USTMA	A0A0D1E7Q3_USTMA	A0A0D1E159_USTMA	A0A0D1E6G4_USTMA	A0A0D1DS72_USTMA	A0A0D1EAJ2_USTMA	A0A0D1DT20_USTMA
molecular_function	GO:0003684	damaged DNA binding	7	21	0.333333	0.819834	0.324018	1	1	A0A0D1DRI5_USTMA	A0A0D1CDD4_USTMA	A0A0D1E2K8_USTMA	A0A0D1E8P9_USTMA	A0A0D1E5N9_USTMA	A0A0D1CUI6_USTMA	A0A0D1CH81_USTMA
biological_process	GO:0007264	small GTPase mediated signal transduction	7	17	0.411765	0.935648	0.12468	1	1	A0A0D1E892_USTMA	A0A0D1DSP2_USTMA	A0A0D1CY44_USTMA	A0A0D1DRK5_USTMA	A0A0D1E1H8_USTMA	A0A0D1E3F7_USTMA	A0A0D1E6N8_USTMA
biological_process	GO:0006890	retrograde vesicle-mediated transport, Golgi to endoplasmic reticulum	7	21	0.333333	0.882898	0.237328	1	1	A0A0D1C917_USTMA	A0A0D1E967_USTMA	A0A0D1CAQ9_USTMA	A0A0D1BX68_USTMA	A0A0D1CJE8_USTMA	A0A0D1E3K1_USTMA	A0A0D1DVC9_USTMA
biological_process	GO:0000079	regulation of cyclin-dependent protein serine/threonine kinase activity	7	12	0.583333	0.99764	0.0124941	1	0.993	A0A0D1DQC1_USTMA	A0A0D1E7S6_USTMA	A0A0D1E0H1_USTMA	A0A0D1C1I9_USTMA	A0A0D1C730_USTMA	A0A0D1E446_USTMA	A0A0D1CUI2_USTMA
cellular_component	GO:0017119	Golgi transport complex	7	7	1	1	3.39924e-05	1	0.004	A0A0D1BWQ9_USTMA	A0A0D1E075_USTMA	A0A0D1DQ05_USTMA	A0A0D1E7D8_USTMA	A0A0D1DYF8_USTMA	A0A0D1C4U4_USTMA	A0A0D1DVC9_USTMA
biological_process	GO:0007018	microtubule-based movement	7	16	0.4375	0.974921	0.0622081	1	1	A0A0D1DUI7_USTMA	A0A0D1DZW2_USTMA	A0A0D1CLV6_USTMA	A0A0D1DS04_USTMA	A0A0D1E206_USTMA	A0A0D1DQH0_USTMA	A0A0D1CX74_USTMA
molecular_function	GO:0008094	ATP-dependent activity, acting on DNA	6	13	0.461538	0.999721	0.000623244	1	0.096	MSH3_USTMA	A0A0D1C1L3_USTMA	A0A0D1CF39_USTMA	A0A0D1CQ83_USTMA	A0A0D1CY49_USTMA	A0A0D1E3Q0_USTMA
molecular_function	GO:0042802	identical protein binding	6	21	0.285714	0.633134	0.551097	1	1	SLA1_USTMA	DBP4_USTMA	A0A0D1DT43_USTMA	A0A0D1DZW1_USTMA	A0A0D1BZG9_USTMA	A0A0D1DPL8_USTMA
molecular_function	GO:0070615	ATP-dependent chromatin remodeler activity	6	17	0.352941	NA	NA	NA	NA	RAD5_USTMA	A0A0D1C1L3_USTMA	A0A0D1CFQ8_USTMA	A0A0D1CY49_USTMA	A0A0D1C335_USTMA	A0A0D1CWR4_USTMA
cellular_component	GO:0043231	intracellular membrane-bounded organelle	6	45	0.133333	0.994156	0.00722801	1	0.672	A0A0D1DZT0_USTMA	A0A0D1E0Y3_USTMA	A0A0D1DY37_USTMA	A0A0D1E641_USTMA	A0A0D1CIQ8_USTMA	A0A0D1DN85_USTMA
cellular_component	GO:0010008	endosome membrane	6	13	0.461538	0.895531	0.188325	1	1	SLA1_USTMA	VPS27_USTMA	A0A0D1DMX3_USTMA	A0A0D1CSH0_USTMA	A0A0D1C9Y1_USTMA	A0A0D1D198_USTMA
biological_process	GO:0016973	poly(A)+ mRNA export from nucleus	6	18	0.333333	0.873451	0.264071	1	1	A0A0D1DZT6_USTMA	A0A0D1CBA5_USTMA	A0A0D1CQI6_USTMA	A0A0D1DXA0_USTMA	A0A0D1EAJ2_USTMA	A0A0D1C6D7_USTMA
biological_process	GO:0006397	mRNA processing	6	32	0.1875	0.0245141	0.985056	0.992	1	CWC21_USTMA	A0A0D1BY90_USTMA	A0A0D1CFV9_USTMA	A0A0D1DT60_USTMA	A0A0D1CVA8_USTMA	A0A0D1E1J8_USTMA
biological_process	GO:0000398	mRNA splicing, via spliceosome	6	68	0.0882353	0.0122234	0.994019	0.917	1	PRP5_USTMA	A0A0D1C0T4_USTMA	A0A0D1CHJ8_USTMA	A0A0D1C1G0_USTMA	A0A0D1CTB2_USTMA	A0A0D1DZ58_USTMA
cellular_component	GO:0031966	mitochondrial membrane	6	15	0.4	0.000184206	0.999915	0.009	1	A0A0D1CJ01_USTMA	A0A0D1E6T7_USTMA	A0A0D1E978_USTMA	A0A0D1C5I7_USTMA	A0A0D1CRQ3_USTMA	A0A0D1DPL8_USTMA
cellular_component	GO:0005694	chromosome	6	12	0.5	0.993649	0.00973076	1	0.783	A0A0D1E1Y2_USTMA	A0A0D1DP16_USTMA	A0A0D1DSI0_USTMA	A0A0D1DTM4_USTMA	A0A0D1DNV3_USTMA	A0A0D1CQL4_USTMA
cellular_component	GO:0000785	chromatin	6	33	0.181818	0.507249	0.593827	1	1	A0A0D1DV67_USTMA	A0A0D1C3I0_USTMA	A0A0D1ECE5_USTMA	A0A0D1CUH3_USTMA	A0A0D1BZ81_USTMA	A0A0D1DZS4_USTMA
biological_process	GO:0000045	autophagosome assembly	6	16	0.375	0.891737	0.214386	1	1	ATG2_USTMA	A0A0D1E9M7_USTMA	A0A0D1DPG6_USTMA	A0A0D1E2D4_USTMA	A0A0D1DZ73_USTMA	A0A0D1CHU6_USTMA
biological_process	GO:0000184	nuclear-transcribed mRNA catabolic process, nonsense-mediated decay	6	8	0.75	0.999911	0.00115239	1	0.427	A0A0D1CXS6_USTMA	A0A0D1E8Q2_USTMA	A0A0D1EBS5_USTMA	A0A0D1CXH6_USTMA	A0A0D1E6T4_USTMA	A0A0D1DTA6_USTMA
cellular_component	GO:0071944	cell periphery	6	10	0.6	0.913935	0.109546	1	1	CHS8_USTMA	CHS5_USTMA	CHS1_USTMA	CHS6_USTMA	CHS3_USTMA	A0A0D1BUU2_USTMA
cellular_component	GO:0030428	cell septum	6	9	0.666667	0.999803	0.00155898	1	0.203	CHS8_USTMA	CHS5_USTMA	CHS1_USTMA	CHS6_USTMA	CHS3_USTMA	A0A0D1E0F1_USTMA
biological_process	GO:0071555	cell wall organization	6	17	0.352941	0.910918	0.152858	1	1	CHS8_USTMA	CHS5_USTMA	CHS1_USTMA	CHS6_USTMA	A0A0D1CGD9_USTMA	A0A0D1CG62_USTMA
cellular_component	GO:0000776	kinetochore	6	21	0.285714	0.876257	0.215648	1	1	A0A0D1DPJ8_USTMA	A0A0D1DYL5_USTMA	A0A0D1CA73_USTMA	A0A0D1DXU8_USTMA	A0A0D1DW01_USTMA	A0A0D1DTE9_USTMA
molecular_function	GO:0030170	pyridoxal phosphate binding	6	45	0.133333	0.070116	0.969885	1	1	A0A0D1CG70_USTMA	A0A0D1E0M3_USTMA	A0A0D1CRS2_USTMA	A0A0D1E2Z5_USTMA	A0A0D1DXU0_USTMA	A0A0D1E5G6_USTMA
biological_process	GO:0006623	protein targeting to vacuole	6	15	0.4	0.975174	0.0689641	1	1	A0A0D1C6E5_USTMA	A0A0D1CXP7_USTMA	A0A0D1E641_USTMA	A0A0D1DXQ1_USTMA	A0A0D1CRQ3_USTMA	A0A0D1DR17_USTMA
cellular_component	GO:0005777	peroxisome	6	28	0.214286	0.375415	0.738072	1	1	A0A0D1CWP0_USTMA	A0A0D1E9M7_USTMA	A0A0D1E6H3_USTMA	A0A0D1EDT9_USTMA	A0A0D1CRQ3_USTMA	A0A0D1DPL8_USTMA
cellular_component	GO:0005802	trans-Golgi network	6	17	0.352941	0.902134	0.217943	1	1	A0A0D1C917_USTMA	A0A0D1DWI0_USTMA	A0A0D1CSF3_USTMA	A0A0D1DV89_USTMA	A0A0D1E277_USTMA	A0A0D1DYZ3_USTMA
cellular_component	GO:0005669	transcription factor TFIID complex	6	13	0.461538	0.984541	0.0564359	1	1	A0A0D1E0G9_USTMA	A0A0D1DNQ9_USTMA	A0A0D1DQ53_USTMA	A0A0D1DNQ1_USTMA	A0A0D1E907_USTMA	A0A0D1CD17_USTMA
molecular_function	GO:0043565	sequence-specific DNA binding	6	16	0.375	1	5.1404e-07	1	0	STUA_USTMA	A0A0D1CCY4_USTMA	A0A0D1E1E8_USTMA	A0A0D1DQ32_USTMA	A0A0D1CRW9_USTMA	A0A0D1ED63_USTMA
molecular_function	GO:0000149	SNARE binding	6	15	0.4	0.850963	0.282061	1	1	A0A0D1DU73_USTMA	A0A0D1DY75_USTMA	A0A0D1C8P8_USTMA	A0A0D1DYV8_USTMA	A0A0D1DR17_USTMA	A0A0D1E2P1_USTMA
cellular_component	GO:0005778	peroxisomal membrane	6	18	0.333333	0.692629	0.488547	1	1	A0A0D1C902_USTMA	A0A0D1E6M2_USTMA	A0A0D1E5X2_USTMA	A0A0D1E299_USTMA	A0A0D1E3E8_USTMA	A0A0D1C6B6_USTMA
molecular_function	GO:0004197	cysteine-type endopeptidase activity	6	9	0.666667	0.990219	0.0405144	1	1	A0A0D1CNF6_USTMA	A0A0D1DZ97_USTMA	A0A0D1E266_USTMA	A0A0D1E5J9_USTMA	A0A0D1EBZ2_USTMA	A0A0D1E084_USTMA
cellular_component	GO:0000307	cyclin-dependent protein kinase holoenzyme complex	6	14	0.428571	0.94949	0.125491	1	1	A0A0D1DQC1_USTMA	A0A0D1E7S6_USTMA	A0A0D1E0H1_USTMA	A0A0D1C1I9_USTMA	A0A0D1C730_USTMA	A0A0D1E446_USTMA
cellular_component	GO:0005856	cytoskeleton	6	16	0.375	0.990226	0.0160869	1	0.956	A0A0D1E1D6_USTMA	A0A0D1CL71_USTMA	A0A0D1E146_USTMA	A0A0D1DU66_USTMA	A0A0D1DPJ0_USTMA	A0A0D1BZ40_USTMA
biological_process	GO:0046854	phosphatidylinositol phosphate biosynthetic process	6	9	0.666667	0.998848	0.00885996	1	0.975	A0A0D1E9M7_USTMA	A0A0D1DMX3_USTMA	A0A0D1DX37_USTMA	A0A0D1E9A4_USTMA	A0A0D1E277_USTMA	A0A0D1D198_USTMA
biological_process	GO:0006310	DNA recombination	6	14	0.428571	0.996722	0.00645717	1	0.943	A0A0D1DRI5_USTMA	A0A0D1DZD7_USTMA	A0A0D1C3F5_USTMA	A0A0D1CPS3_USTMA	A0A0D1E8A3_USTMA	A0A0D1CQL4_USTMA
cellular_component	GO:0000145	exocyst	6	9	0.666667	0.999217	0.00647814	1	0.652	A0A0D1CBV0_USTMA	A0A0D1DV93_USTMA	A0A0D1DY75_USTMA	A0A0D1E5C3_USTMA	A0A0D1DRH1_USTMA	A0A0D1CLQ0_USTMA
biological_process	GO:0006893	Golgi to plasma membrane transport	6	9	0.666667	0.966001	0.102136	1	1	A0A0D1DV93_USTMA	A0A0D1E5C3_USTMA	A0A0D1DRH1_USTMA	A0A0D1CLQ0_USTMA	A0A0D1DX52_USTMA	A0A0D1DYZ3_USTMA
biological_process	GO:0006378	mRNA polyadenylation	5	11	0.454545	0.950834	0.146523	1	1	CLP1_USTMA	A0A0D1BZU2_USTMA	A0A0D1BUW4_USTMA	A0A0D1DTE1_USTMA	A0A0D1DWQ1_USTMA
molecular_function	GO:0042393	histone binding	5	23	0.217391	0.673937	0.495355	1	1	A0A0D1CUH3_USTMA	A0A0D1CY49_USTMA	A0A0D1DPK8_USTMA	A0A0D1C149_USTMA	A0A0D1DT98_USTMA
molecular_function	GO:0003713	transcription coactivator activity	5	13	0.384615	0.939297	0.168175	1	1	MED6_USTMA	A0A0D1E0G9_USTMA	A0A0D1DNQ9_USTMA	A0A0D1DQ53_USTMA	A0A0D1E2U9_USTMA
cellular_component	GO:0005887	integral component of plasma membrane	5	47	0.106383	0.0248703	0.991391	0.851	1	FER7_USTMA	A0A0D1DP15_USTMA	A0A0D1E8D6_USTMA	A0A0D1E456_USTMA	A0A0D1CPY9_USTMA
biological_process	GO:0006260	DNA replication	5	15	0.333333	0.892151	0.163143	1	1	A0A0D1DZD7_USTMA	A0A0D1BZ81_USTMA	A0A0D1DSD0_USTMA	A0A0D1E5Z9_USTMA	A0A0D1E3V2_USTMA
cellular_component	GO:0016592	mediator complex	5	16	0.3125	0.858775	0.300629	1	1	SSN3_USTMA	MED6_USTMA	SRB8_USTMA	A0A0D1DMZ1_USTMA	A0A0D1DQR1_USTMA
biological_process	GO:0000462	maturation of SSU-rRNA from tricistronic rRNA transcript (SSU-rRNA, 5.8S rRNA, LSU-rRNA)	5	27	0.185185	0.185867	0.906208	1	1	UTP10_USTMA	BFR2_USTMA	RRP3_USTMA	A0A0D1DS67_USTMA	A0A0D1DNQ3_USTMA
biological_process	GO:0030433	ubiquitin-dependent ERAD pathway	5	24	0.208333	0.445623	0.735059	1	1	A0A0D1CL60_USTMA	A0A0D1DZT1_USTMA	A0A0D1DV47_USTMA	A0A0D1DX55_USTMA	A0A0D1BZS3_USTMA
molecular_function	GO:0051082	unfolded protein binding	5	50	0.1	0.012916	0.99587	0.767	1	A0A0D1DT43_USTMA	A0A0D1CAH9_USTMA	A0A0D1CBQ6_USTMA	A0A0D1C026_USTMA	A0A0D1DU35_USTMA
biological_process	GO:0051321	meiotic cell cycle	5	10	0.5	0.986603	0.0278353	1	1	TOF1_USTMA	A0A0D1BZI3_USTMA	A0A0D1CA81_USTMA	A0A0D1CUI6_USTMA	A0A0D1CSE1_USTMA
molecular_function	GO:0000049	tRNA binding	5	25	0.2	0.406588	0.764319	1	1	A0A0D1E0S3_USTMA	A0A0D1C8D3_USTMA	A0A0D1C3X4_USTMA	A0A0D1CXX4_USTMA	A0A0D1CDX3_USTMA
cellular_component	GO:0019898	extrinsic component of membrane	5	7	0.714286	0.692102	0.464216	1	1	ATG2_USTMA	A0A0D1DRV9_USTMA	A0A0D1CUV6_USTMA	A0A0D1C6E5_USTMA	A0A0D1E2D4_USTMA
cellular_component	GO:0030659	cytoplasmic vesicle membrane	5	11	0.454545	0.965497	0.0698897	1	1	CHS8_USTMA	CHS5_USTMA	CHS1_USTMA	CHS6_USTMA	CHS3_USTMA
molecular_function	GO:0004100	chitin synthase activity	5	8	0.625	0.997059	0.0206448	1	1	CHS8_USTMA	CHS5_USTMA	CHS1_USTMA	CHS6_USTMA	CHS3_USTMA
molecular_function	GO:0004842	ubiquitin-protein transferase activity	5	12	0.416667	0.97245	0.0496947	1	1	BRE1_USTMA	A0A0D1DSV8_USTMA	A0A0D1E4H5_USTMA	A0A0D1C1Y1_USTMA	A0A0D1E876_USTMA
molecular_function	GO:0046982	protein heterodimerization activity	5	29	0.172414	0.293684	0.844591	1	1	A0A0D1E0G9_USTMA	A0A0D1DNQ9_USTMA	A0A0D1DP16_USTMA	A0A0D1DQ53_USTMA	A0A0D1DNQ1_USTMA
cellular_component	GO:0005654	nucleoplasm	5	17	0.294118	0.614272	0.462956	1	1	ERB1_USTMA	A0A0D1BY56_USTMA	A0A0D1C8Q3_USTMA	A0A0D1DQY1_USTMA	A0A0D1CIG6_USTMA
molecular_function	GO:0051015	actin filament binding	5	27	0.185185	0.328798	0.820751	1	1	MYO1_USTMA	A0A0D1C868_USTMA	A0A0D1DWW8_USTMA	A0A0D1CIW0_USTMA	A0A0D1DQB3_USTMA
biological_process	GO:0006506	GPI anchor biosynthetic process	5	19	0.263158	0.676201	0.507996	1	1	A0A0D1CGF9_USTMA	A0A0D1CKY9_USTMA	A0A0D1EBQ5_USTMA	A0A0D1E102_USTMA	A0A0D1DSV0_USTMA
cellular_component	GO:0005741	mitochondrial outer membrane	5	12	0.416667	0.823448	0.308098	1	1	KMO_USTMA	A0A0D1CA24_USTMA	A0A0D1CW84_USTMA	A0A0D1DSN1_USTMA	A0A0D1DPL8_USTMA
molecular_function	GO:0071949	FAD binding	5	35	0.142857	0.137269	0.938492	1	1	KMO_USTMA	A0A0D1CWP0_USTMA	A0A0D1DVK4_USTMA	A0A0D1C4W0_USTMA	A0A0D1E6T7_USTMA
biological_process	GO:0006974	cellular response to DNA damage stimulus	5	12	0.416667	0.99996	7.74909e-05	1	0.033	A0A0D1C1Y1_USTMA	A0A0D1E9U8_USTMA	A0A0D1CFJ5_USTMA	A0A0D1CWR4_USTMA	A0A0D1E5Z9_USTMA
molecular_function	GO:0004672	protein kinase activity	5	20	0.25	0.999704	0.000618552	1	0.092	EAF11_USTMA	A0A0D1CLZ9_USTMA	A0A0D1E2I8_USTMA	A0A0D1CA81_USTMA	A0A0D1E312_USTMA
biological_process	GO:0042273	ribosomal large subunit biogenesis	5	17	0.294118	0.425405	0.691946	1	1	NOP16_USTMA	A0A0D1C8Q3_USTMA	A0A0D1BUR0_USTMA	A0A0D1E6C3_USTMA	A0A0D1DXE3_USTMA
molecular_function	GO:0003887	DNA-directed DNA polymerase activity	5	12	0.416667	0.959486	0.12684	1	1	A0A0D1E2K8_USTMA	A0A0D1DPX6_USTMA	A0A0D1E5N9_USTMA	A0A0D1CE68_USTMA	A0A0D1E3V2_USTMA
biological_process	GO:0006298	mismatch repair	5	14	0.357143	0.928423	0.175417	1	1	MSH3_USTMA	A0A0D1DQ00_USTMA	A0A0D1CQ83_USTMA	A0A0D1CPS3_USTMA	A0A0D1C3U8_USTMA
cellular_component	GO:0072686	mitotic spindle	5	11	0.454545	0.983386	0.0538671	1	1	STU1_USTMA	A0A0D1E553_USTMA	A0A0D1E266_USTMA	A0A0D1E6Y5_USTMA	A0A0D1DTE9_USTMA
cellular_component	GO:0009986	cell surface	5	12	0.416667	0.962476	0.119764	1	1	A0A0D1CHC4_USTMA	A0A0D1E8D6_USTMA	A0A0D1CGD9_USTMA	A0A0D1CG62_USTMA	A0A0D1CX38_USTMA
biological_process	GO:0009251	glucan catabolic process	5	15	0.333333	0.882898	0.237328	1	1	A0A0D1CHC4_USTMA	A0A0D1DS99_USTMA	A0A0D1DXM8_USTMA	A0A0D1CX38_USTMA	A0A0D1DTR4_USTMA
biological_process	GO:0006470	protein dephosphorylation	5	17	0.294118	0.736018	0.416675	1	1	A0A0D1DU82_USTMA	A0A0D1DR65_USTMA	A0A0D1CI23_USTMA	A0A0D1E0C2_USTMA	A0A0D1DTT8_USTMA
molecular_function	GO:0015926	glucosidase activity	5	8	0.625	0.983128	0.0409104	1	1	A0A0D1E956_USTMA	A0A0D1CGI6_USTMA	A0A0D1CCS8_USTMA	A0A0D1DU23_USTMA	A0A0D1DSS3_USTMA
biological_process	GO:0006078	(1->6)-beta-D-glucan biosynthetic process	5	8	0.625	0.996278	0.0247918	1	1	A0A0D1E956_USTMA	A0A0D1CGI6_USTMA	A0A0D1CCS8_USTMA	A0A0D1DU23_USTMA	A0A0D1DSS3_USTMA
cellular_component	GO:0005938	cell cortex	5	15	0.333333	0.965759	0.059364	1	1	A0A0D1DSL6_USTMA	A0A0D1DUD4_USTMA	A0A0D1E7N8_USTMA	A0A0D1BZG9_USTMA	A0A0D1DS71_USTMA
biological_process	GO:0006874	cellular calcium ion homeostasis	5	14	0.357143	0.638766	0.56381	1	1	A0A0D1DXI2_USTMA	A0A0D1DSP1_USTMA	A0A0D1E0H0_USTMA	A0A0D1DUR5_USTMA	A0A0D1CH16_USTMA
molecular_function	GO:0042162	telomeric DNA binding	5	6	0.833333	0.998247	0.00978076	1	0.899	A0A0D1DRI5_USTMA	A0A0D1EAT9_USTMA	A0A0D1C0Z7_USTMA	A0A0D1E6T4_USTMA	A0A0D1DYY3_USTMA
cellular_component	GO:0000228	nuclear chromosome	5	5	1	0.934207	0.107838	1	1	A0A0D1C1L3_USTMA	A0A0D1DT32_USTMA	A0A0D1DSH3_USTMA	A0A0D1CM04_USTMA	A0A0D1CSE1_USTMA
molecular_function	GO:0031956	medium-chain fatty acid-CoA ligase activity	5	9	0.555556	0.992923	0.037604	1	1	A0A0D1CHF1_USTMA	A0A0D1DVW4_USTMA	A0A0D1E8D3_USTMA	A0A0D1E299_USTMA	A0A0D1CRS7_USTMA
molecular_function	GO:0001228	DNA-binding transcription activator activity, RNA polymerase II-specific	5	9	0.555556	0.992923	0.037604	1	1	A0A0D1DQ81_USTMA	A0A0D1D1U5_USTMA	A0A0D1E6Z4_USTMA	A0A0D1E465_USTMA	A0A0D1DW67_USTMA
cellular_component	GO:0031201	SNARE complex	5	16	0.3125	0.858775	0.300629	1	1	A0A0D1E967_USTMA	A0A0D1C8P8_USTMA	A0A0D1DYV8_USTMA	A0A0D1DR17_USTMA	A0A0D1BX68_USTMA
cellular_component	GO:0005770	late endosome	5	15	0.333333	0.692102	0.464216	1	1	A0A0D1DU73_USTMA	A0A0D1CXP7_USTMA	A0A0D1DXQ1_USTMA	A0A0D1DP71_USTMA	A0A0D1CRQ3_USTMA
biological_process	GO:0043087	regulation of GTPase activity	5	9	0.555556	0.914577	0.179012	1	1	A0A0D1CE90_USTMA	A0A0D1CDF3_USTMA	A0A0D1BZN3_USTMA	A0A0D1CNN3_USTMA	A0A0D1CIW0_USTMA
biological_process	GO:0061025	membrane fusion	5	7	0.714286	0.925668	0.148755	1	1	A0A0D1C5I7_USTMA	A0A0D1CRQ3_USTMA	A0A0D1DZ73_USTMA	A0A0D1C041_USTMA	A0A0D1DPL8_USTMA
cellular_component	GO:0035861	site of double-strand break	4	12	0.333333	0.880236	0.291697	1	1	A0A0D1BXI7_USTMA	A0A0D1DZK1_USTMA	A0A0D1DS61_USTMA	A0A0D1CH81_USTMA
biological_process	GO:0036297	interstrand cross-link repair	4	10	0.4	0.853477	0.334708	1	1	A0A0D1CX99_USTMA	A0A0D1C0K3_USTMA	A0A0D1CQ83_USTMA	A0A0D1E8P9_USTMA
biological_process	GO:0000723	telomere maintenance	4	9	0.444444	0.9825	0.0491517	1	1	A0A0D1DRI5_USTMA	A0A0D1DZD7_USTMA	A0A0D1BXI7_USTMA	A0A0D1DS61_USTMA
biological_process	GO:0043044	chromatin remodeling	4	13	0.307692	NA	NA	NA	NA	A0A0D1CI18_USTMA	A0A0D1CY49_USTMA	A0A0D1C0V7_USTMA	A0A0D1E243_USTMA
biological_process	GO:0006270	DNA replication initiation	4	14	0.285714	0.720267	0.459945	1	1	A0A0D1CFS9_USTMA	A0A0D1E0X0_USTMA	A0A0D1DYS5_USTMA	A0A0D1C3L5_USTMA
cellular_component	GO:0000124	SAGA complex	4	14	0.285714	0.796635	0.409383	1	1	A0A0D1DS11_USTMA	A0A0D1E0G9_USTMA	A0A0D1DNQ9_USTMA	A0A0D1CMK5_USTMA
cellular_component	GO:0005681	spliceosomal complex	4	27	0.148148	0.0264354	0.986418	0.877	1	CWC21_USTMA	A0A0D1C1G0_USTMA	A0A0D1E9W9_USTMA	A0A0D1C7N3_USTMA
molecular_function	GO:0051539	4 iron, 4 sulfur cluster binding	4	34	0.117647	0.0723308	0.973647	1	1	NAR1_USTMA	LEUC_USTMA	A0A0D1DTM4_USTMA	A0A0D1E3V2_USTMA
molecular_function	GO:0005198	structural molecule activity	4	13	0.307692	0.000127546	0.999945	0.01	1	SEC13_USTMA	A0A0D1E930_USTMA	A0A0D1DZ93_USTMA	A0A0D1DZ94_USTMA
biological_process	GO:0051028	mRNA transport	4	7	0.571429	0.995199	0.0122608	1	0.992	SEC13_USTMA	A0A0D1CZ47_USTMA	A0A0D1E6S7_USTMA	A0A0D1DTA6_USTMA
molecular_function	GO:0000287	magnesium ion binding	4	38	0.105263	0.037229	0.987771	0.992	1	A0A0D1C917_USTMA	A0A0D1C5S0_USTMA	A0A0D1CG54_USTMA	A0A0D1BYF8_USTMA
biological_process	GO:0006879	cellular iron ion homeostasis	4	13	0.307692	0.802748	0.361234	1	1	SIDA_USTMA	A0A0D1CKH5_USTMA	A0A0D1E5G0_USTMA	A0A0D1E4F3_USTMA
biological_process	GO:0034599	cellular response to oxidative stress	4	27	0.148148	0.108558	0.957697	1	1	A0A0D1CH46_USTMA	A0A0D1CWC2_USTMA	A0A0D1BUZ1_USTMA	A0A0D1BVT0_USTMA
cellular_component	GO:0000781	chromosome, telomeric region	4	16	0.25	0.694802	0.503812	1	1	A0A0D1DRI5_USTMA	A0A0D1EAT9_USTMA	A0A0D1BZL7_USTMA	A0A0D1C0Z7_USTMA
cellular_component	GO:0005759	mitochondrial matrix	4	36	0.111111	0.000570197	0.999806	0.033	1	TRM5_USTMA	A0A0D1CGU1_USTMA	A0A0D1DQ65_USTMA	A0A0D1CDX3_USTMA
biological_process	GO:0000289	nuclear-transcribed mRNA poly(A) tail shortening	4	6	0.666667	0.988377	0.0655775	1	1	A0A0D1EA01_USTMA	A0A0D1DT60_USTMA	A0A0D1E1J8_USTMA	A0A0D1DMF3_USTMA
cellular_component	GO:0071014	post-mRNA release spliceosomal complex	4	19	0.210526	0.694802	0.503812	1	1	A0A0D1DZT6_USTMA	A0A0D1C357_USTMA	A0A0D1CFZ9_USTMA	A0A0D1C6D7_USTMA
biological_process	GO:0008033	tRNA processing	4	12	0.333333	0.469308	0.638536	1	1	A0A0D1DXZ8_USTMA	A0A0D1CG54_USTMA	A0A0D1DWA0_USTMA	A0A0D1E280_USTMA
biological_process	GO:0000278	mitotic cell cycle	4	21	0.190476	0.879017	0.163193	1	1	TBB_USTMA	A0A0D1BZI3_USTMA	A0A0D1E6E9_USTMA	A0A0D1E6Y5_USTMA
cellular_component	GO:0034045	phagophore assembly site membrane	4	9	0.444444	0.942819	0.180245	1	1	ATG2_USTMA	A0A0D1DRV9_USTMA	A0A0D1DPG6_USTMA	A0A0D1E2D4_USTMA
biological_process	GO:0000422	autophagy of mitochondrion	4	13	0.307692	0.897864	0.242727	1	1	ATG2_USTMA	A0A0D1DRV9_USTMA	A0A0D1DPG6_USTMA	A0A0D1E2D4_USTMA
biological_process	GO:0034727	piecemeal microautophagy of the nucleus	4	10	0.4	0.96917	0.105958	1	1	ATG2_USTMA	A0A0D1CUV6_USTMA	A0A0D1DPG6_USTMA	A0A0D1E2D4_USTMA
cellular_component	GO:0000324	fungal-type vacuole	4	27	0.148148	0.330486	0.758419	1	1	A0A0D1CBL8_USTMA	A0A0D1E3W7_USTMA	A0A0D1E4H6_USTMA	A0A0D1BUY3_USTMA
cellular_component	GO:1990904	ribonucleoprotein complex	4	19	0.210526	2.98671e-06	0.999999	0.001	1	A0A0D1DZT6_USTMA	A0A0D1E1T0_USTMA	A0A0D1E733_USTMA	A0A0D1C6D7_USTMA
cellular_component	GO:0030687	preribosome, large subunit precursor	4	26	0.153846	0.384712	0.780385	1	1	ERB1_USTMA	A0A0D1BY56_USTMA	A0A0D1E6C3_USTMA	A0A0D1CG36_USTMA
molecular_function	GO:0005506	iron ion binding	4	41	0.097561	0.0832169	0.961198	1	1	A0A0D1E816_USTMA	A0A0D1C4W0_USTMA	A0A0D1DV12_USTMA	A0A0D1E4T3_USTMA
cellular_component	GO:0000407	phagophore assembly site	4	9	0.444444	0.983386	0.0538671	1	1	ATG2_USTMA	A0A0D1CUV6_USTMA	A0A0D1E9M7_USTMA	A0A0D1DU97_USTMA
molecular_function	GO:0032266	phosphatidylinositol-3-phosphate binding	4	8	0.5	0.979355	0.0931555	1	1	ATG2_USTMA	SNX3_USTMA	A0A0D1DRV9_USTMA	A0A0D1CZ19_USTMA
biological_process	GO:0030242	autophagy of peroxisome	4	5	0.8	0.995841	0.0347463	1	1	ATG2_USTMA	A0A0D1E9M7_USTMA	A0A0D1CXP7_USTMA	A0A0D1E2D4_USTMA
biological_process	GO:0016226	iron-sulfur cluster assembly	4	15	0.266667	0.735929	0.460238	1	1	NAR1_USTMA	A0A0D1E1R3_USTMA	A0A0D1C4H8_USTMA	A0A0D1E5F4_USTMA
cellular_component	GO:0016514	SWI/SNF complex	4	7	0.571429	0.991121	0.0538028	1	1	A0A0D1E5Q5_USTMA	A0A0D1DSH3_USTMA	A0A0D1DXZ0_USTMA	A0A0D1DQR1_USTMA
cellular_component	GO:0071013	catalytic step 2 spliceosome	4	32	0.125	0.113734	0.950684	1	1	A0A0D1BXS7_USTMA	A0A0D1DZB4_USTMA	A0A0D1CTB2_USTMA	A0A0D1E876_USTMA
molecular_function	GO:0017108	5'-flap endonuclease activity	4	9	0.444444	0.962396	0.137597	1	1	A0A0D1DU59_USTMA	A0A0D1CPS3_USTMA	A0A0D1DTM4_USTMA	A0A0D1DZ35_USTMA
cellular_component	GO:0005635	nuclear envelope	4	14	0.285714	0.995128	0.0110432	1	0.803	A0A0D1EB49_USTMA	A0A0D1DTE9_USTMA	A0A0D1DZU4_USTMA	A0A0D1E7Q1_USTMA
cellular_component	GO:0030015	CCR4-NOT core complex	4	6	0.666667	0.996868	0.028132	1	0.996	A0A0D1DQ67_USTMA	A0A0D1DQF4_USTMA	A0A0D1EA01_USTMA	A0A0D1DMF3_USTMA
biological_process	GO:0000002	mitochondrial genome maintenance	4	11	0.363636	0.824583	0.350595	1	1	MDM34_USTMA	MDM12_USTMA	A0A0D1DZD7_USTMA	A0A0D1C5I7_USTMA
cellular_component	GO:0005871	kinesin complex	4	8	0.5	0.980792	0.0883975	1	1	A0A0D1DUI7_USTMA	A0A0D1CLV6_USTMA	A0A0D1DS04_USTMA	A0A0D1CX74_USTMA
biological_process	GO:0032543	mitochondrial translation	4	16	0.25	0.660227	0.499967	1	1	GATA_USTMA	A0A0D1CBB6_USTMA	A0A0D1E3V3_USTMA	A0A0D1CV38_USTMA
molecular_function	GO:0016791	phosphatase activity	4	15	0.266667	0.821197	0.24826	1	1	CYAA_USTMA	A0A0D1CT47_USTMA	A0A0D1CT81_USTMA	A0A0D1CHV9_USTMA
molecular_function	GO:0000977	RNA polymerase II transcription regulatory region sequence-specific DNA binding	4	10	0.4	0.999993	2.12715e-05	1	0.006	A0A0D1CSL8_USTMA	A0A0D1D1U5_USTMA	A0A0D1E0F6_USTMA	A0A0D1E914_USTMA
cellular_component	GO:0032153	cell division site	4	17	0.235294	0.692926	0.454084	1	1	A0A0D1EBL3_USTMA	A0A0D1D1B0_USTMA	A0A0D1E1L9_USTMA	A0A0D1DPL8_USTMA
cellular_component	GO:0051286	cell tip	4	7	0.571429	0.994712	0.0162388	1	0.956	MYO1_USTMA	A0A0D1E8J8_USTMA	A0A0D1E6A7_USTMA	A0A0D1DVE7_USTMA
molecular_function	GO:0050661	NADP binding	4	21	0.190476	0.431562	0.761471	1	1	A0A0D1EDM2_USTMA	A0A0D1CSX2_USTMA	A0A0D1DXI8_USTMA	A0A0D1CA24_USTMA
biological_process	GO:0007015	actin filament organization	4	18	0.222222	0.201372	0.891609	1	1	MYO1_USTMA	A0A0D1DY37_USTMA	A0A0D1CRA9_USTMA	A0A0D1E233_USTMA
molecular_function	GO:0010181	FMN binding	4	18	0.222222	0.581081	0.638953	1	1	A0A0D1BV38_USTMA	A0A0D1DP09_USTMA	A0A0D1CA24_USTMA	A0A0D1E1J4_USTMA
biological_process	GO:0000122	negative regulation of transcription by RNA polymerase II	4	21	0.190476	0.264941	0.87416	1	1	A0A0D1BWL5_USTMA	A0A0D1DR64_USTMA	A0A0D1CDB5_USTMA	A0A0D1E0F6_USTMA
biological_process	GO:0006338	chromatin remodeling	4	12	0.333333	0.17574	0.897838	1	1	A0A0D1DT32_USTMA	A0A0D1DSH3_USTMA	A0A0D1E2U9_USTMA	A0A0D1BWW9_USTMA
molecular_function	GO:0003714	transcription corepressor activity	4	12	0.333333	0.87316	0.303398	1	1	A0A0D1CDB5_USTMA	A0A0D1E8N3_USTMA	A0A0D1CYH1_USTMA	A0A0D1E9W0_USTMA
cellular_component	GO:0005793	endoplasmic reticulum-Golgi intermediate compartment	4	12	0.333333	0.796635	0.409383	1	1	A0A0D1E930_USTMA	A0A0D1DU98_USTMA	A0A0D1DTY6_USTMA	A0A0D1CHT8_USTMA
biological_process	GO:0009058	biosynthetic process	4	13	0.307692	0.0175447	0.985692	0.971	1	A0A0D1DMG7_USTMA	A0A0D1CFA0_USTMA	A0A0D1DRG9_USTMA	A0A0D1CAM1_USTMA
cellular_component	GO:0042729	DASH complex	4	9	0.444444	0.96488	0.131019	1	1	A0A0D1DX71_USTMA	A0A0D1CUN2_USTMA	A0A0D1E553_USTMA	A0A0D1E6Y5_USTMA
molecular_function	GO:0004553	hydrolase activity, hydrolyzing O-glycosyl compounds	4	26	0.153846	0.9204	0.121631	1	1	A0A0D1DXL6_USTMA	A0A0D1DS99_USTMA	A0A0D1DXM8_USTMA	A0A0D1DU09_USTMA
molecular_function	GO:0003824	catalytic activity	4	36	0.111111	0.000425374	0.999675	0.042	1	A0A0D1DWT5_USTMA	A0A0D1BWP5_USTMA	A0A0D1DRG9_USTMA	A0A0D1BYF8_USTMA
biological_process	GO:0006629	lipid metabolic process	4	30	0.133333	0.0858279	0.935082	1	1	A0A0D1DVZ5_USTMA	A0A0D1CW22_USTMA	A0A0D1DTN0_USTMA	A0A0D1E135_USTMA
biological_process	GO:0007064	mitotic sister chromatid cohesion	4	6	0.666667	0.999675	0.00372158	1	0.87	A0A0D1E8E3_USTMA	A0A0D1DV67_USTMA	A0A0D1C4U8_USTMA	A0A0D1CRL6_USTMA
biological_process	GO:0071028	nuclear mRNA surveillance	4	9	0.444444	0.649405	0.576012	1	1	A0A0D1DZT6_USTMA	A0A0D1E248_USTMA	A0A0D1C4N8_USTMA	A0A0D1C6D7_USTMA
molecular_function	GO:0008139	nuclear localization sequence binding	4	6	0.666667	0.996607	0.0298601	1	1	A0A0D1CZ47_USTMA	A0A0D1CIG6_USTMA	A0A0D1CKD6_USTMA	A0A0D1DY50_USTMA
cellular_component	GO:0005819	spindle	4	7	0.571429	0.992877	0.0182305	1	0.961	A0A0D1DPJ8_USTMA	A0A0D1DYT4_USTMA	A0A0D1E377_USTMA	A0A0D1DVE7_USTMA
molecular_function	GO:0016279	protein-lysine N-methyltransferase activity	4	12	0.333333	0.944798	0.134561	1	1	A0A0D1CWM4_USTMA	A0A0D1CWG8_USTMA	A0A0D1E6V2_USTMA	A0A0D1E157_USTMA
biological_process	GO:0006302	double-strand break repair	4	7	0.571429	0.99993	0.000194244	1	0.077	A0A0D1CM71_USTMA	A0A0D1CXM0_USTMA	A0A0D1C0V7_USTMA	A0A0D1E1Y0_USTMA
molecular_function	GO:0046983	protein dimerization activity	4	20	0.2	0.17047	0.903824	1	1	A0A0D1E922_USTMA	A0A0D1DYZ3_USTMA	A0A0D1E351_USTMA	A0A0D1E5N8_USTMA
cellular_component	GO:0012505	endomembrane system	4	21	0.190476	0.793457	0.238998	1	1	A0A0D1DXI2_USTMA	A0A0D1C8P8_USTMA	A0A0D1DYV8_USTMA	A0A0D1BUD1_USTMA
cellular_component	GO:0009277	fungal-type cell wall	4	15	0.266667	0.648242	0.575056	1	1	A0A0D1CGD9_USTMA	A0A0D1CG62_USTMA	A0A0D1E869_USTMA	A0A0D1CKI0_USTMA
biological_process	GO:0006303	double-strand break repair via nonhomologous end joining	4	8	0.5	0.928191	0.211608	1	1	A0A0D1DRI5_USTMA	A0A0D1BXI7_USTMA	A0A0D1E8P9_USTMA	A0A0D1CE68_USTMA
biological_process	GO:0032012	regulation of ARF protein signal transduction	4	5	0.8	0.99913	0.0143551	1	0.999	A0A0D1E8B2_USTMA	A0A0D1DUS2_USTMA	A0A0D1D186_USTMA	A0A0D1BZU8_USTMA
molecular_function	GO:0015095	magnesium ion transmembrane transporter activity	4	7	0.571429	0.99042	0.0569002	1	1	A0A0D1E8H2_USTMA	A0A0D1E7T5_USTMA	A0A0D1C1B5_USTMA	A0A0D1CBN9_USTMA
cellular_component	GO:0044732	mitotic spindle pole body	4	10	0.4	0.914503	0.234386	1	1	A0A0D1CUN2_USTMA	A0A0D1E553_USTMA	A0A0D1E266_USTMA	A0A0D1D1W6_USTMA
biological_process	GO:0031573	mitotic intra-S DNA damage checkpoint signaling	4	5	0.8	0.99913	0.0143551	1	0.999	A0A0D1BXI7_USTMA	A0A0D1E1Y0_USTMA	A0A0D1DS61_USTMA	A0A0D1C0S5_USTMA
biological_process	GO:0070588	calcium ion transmembrane transport	4	10	0.4	0.757273	0.459976	1	1	A0A0D1DXI2_USTMA	A0A0D1DSP1_USTMA	A0A0D1E0H0_USTMA	A0A0D1DUR5_USTMA
cellular_component	GO:0031932	TORC2 complex	4	6	0.666667	0.996868	0.028132	1	0.996	A0A0D1DZS5_USTMA	A0A0D1DYU5_USTMA	A0A0D1DP54_USTMA	A0A0D1E5Y7_USTMA
biological_process	GO:0046856	phosphatidylinositol dephosphorylation	4	11	0.363636	0.853477	0.334708	1	1	A0A0D1E0C2_USTMA	A0A0D1E449_USTMA	A0A0D1E5P2_USTMA	A0A0D1BVU2_USTMA
cellular_component	GO:0030915	Smc5-Smc6 complex	4	5	0.8	0.999354	0.0114654	1	0.871	A0A0D1C3F5_USTMA	A0A0D1CNT9_USTMA	A0A0D1EDV2_USTMA	A0A0D1CH81_USTMA
molecular_function	GO:1990939	microtubule motor activity	4	7	0.571429	NA	NA	NA	NA	A0A0D1DUI7_USTMA	A0A0D1DS04_USTMA	A0A0D1E206_USTMA	A0A0D1CX74_USTMA
molecular_function	GO:0003777	microtubule motor activity	4	7	0.571429	0.996374	0.0169608	1	0.996	A0A0D1DUI7_USTMA	A0A0D1CLV6_USTMA	A0A0D1DS04_USTMA	A0A0D1CX74_USTMA
biological_process	GO:0006289	nucleotide-excision repair	4	16	0.25	0.25104	0.872755	1	1	A0A0D1DU59_USTMA	A0A0D1E4P9_USTMA	A0A0D1DS61_USTMA	A0A0D1CUI6_USTMA
molecular_function	GO:0008324	cation transmembrane transporter activity	4	8	0.5	0.0137566	0.992288	0.812	1	A0A0D1DSM4_USTMA	A0A0D1CZL9_USTMA	A0A0D1DPJ6_USTMA	A0A0D1CKG8_USTMA
molecular_function	GO:0000030	mannosyltransferase activity	4	8	0.5	0.758425	0.414442	1	1	A0A0D1CLF4_USTMA	A0A0D1CV69_USTMA	A0A0D1DSV0_USTMA	A0A0D1CFY9_USTMA
cellular_component	GO:0005680	anaphase-promoting complex	4	11	0.363636	0.914503	0.234386	1	1	A0A0D1E114_USTMA	A0A0D1CMY2_USTMA	A0A0D1CTU9_USTMA	A0A0D1DSX4_USTMA
biological_process	GO:0031145	anaphase-promoting complex-dependent catabolic process	4	10	0.4	0.894042	0.27198	1	1	A0A0D1E114_USTMA	A0A0D1CMY2_USTMA	A0A0D1CTU9_USTMA	A0A0D1DSX4_USTMA
biological_process	GO:0050790	regulation of catalytic activity	4	6	0.666667	0.980108	0.0348007	1	1	A0A0D1CS07_USTMA	A0A0D1E669_USTMA	A0A0D1CXM3_USTMA	A0A0D1C246_USTMA
biological_process	GO:0018107	peptidyl-threonine phosphorylation	4	7	0.571429	0.988377	0.0655775	1	1	A0A0D1CRA9_USTMA	A0A0D1CL71_USTMA	A0A0D1DU66_USTMA	A0A0D1E724_USTMA
biological_process	GO:0006807	nitrogen compound metabolic process	4	12	0.333333	0.355425	0.672903	1	1	A0A0D1E0Z5_USTMA	A0A0D1E223_USTMA	A0A0D1DTC4_USTMA	A0A0D1DV82_USTMA
molecular_function	GO:0005484	SNAP receptor activity	4	14	0.285714	0.786086	0.423331	1	1	A0A0D1C8P8_USTMA	A0A0D1DYV8_USTMA	A0A0D1DR17_USTMA	A0A0D1BX68_USTMA
biological_process	GO:0007004	telomere maintenance via telomerase	4	5	0.8	0.975208	0.106363	1	1	A0A0D1EAT9_USTMA	A0A0D1C0Z7_USTMA	A0A0D1DYY3_USTMA	A0A0D1CUI6_USTMA
biological_process	GO:0007059	chromosome segregation	3	10	0.3	0.988393	0.0213988	1	1	YU309_USTMA	A0A0D1DPJ8_USTMA	A0A0D1E6Y5_USTMA
cellular_component	GO:0005847	mRNA cleavage and polyadenylation specificity factor complex	3	8	0.375	0.911602	0.273527	1	1	A0A0D1BZU2_USTMA	A0A0D1DTE1_USTMA	A0A0D1DWQ1_USTMA
molecular_function	GO:0003690	double-stranded DNA binding	3	11	0.272727	0.99999	2.09533e-05	1	0.006	A0A0D1CXM0_USTMA	A0A0D1E3Q0_USTMA	A0A0D1E5Z9_USTMA
biological_process	GO:0007131	reciprocal meiotic recombination	3	6	0.5	0.903073	0.21823	1	1	A0A0D1CM04_USTMA	A0A0D1C335_USTMA	A0A0D1DX65_USTMA
biological_process	GO:0045493	xylan catabolic process	3	4	0.75	0.996433	0.0477544	1	1	XIN1_USTMA	A0A0D1CLL2_USTMA	A0A0D1BZQ4_USTMA
biological_process	GO:0016197	endosomal transport	3	5	0.6	0.852411	0.229235	1	1	SLA1_USTMA	A0A0D1DTJ9_USTMA	A0A0D1DVN1_USTMA
biological_process	GO:0006325	chromatin organization	3	10	0.3	0.418389	0.661516	1	1	SWC5_USTMA	EAF11_USTMA	A0A0D1CPX3_USTMA
molecular_function	GO:0016740	transferase activity	3	16	0.1875	0.966824	0.0407935	1	1	ORF1_USTMA	A0A0D1BVQ6_USTMA	A0A0D1DSY4_USTMA
biological_process	GO:0006457	protein folding	3	41	0.0731707	0.000423763	0.999901	0.069	1	PPIL2_USTMA	A0A0D1C026_USTMA	A0A0D1DU35_USTMA
molecular_function	GO:0051537	2 iron, 2 sulfur cluster binding	3	16	0.1875	0.46254	0.761661	1	1	A0A0D1CKH5_USTMA	A0A0D1C4W0_USTMA	A0A0D1E5F4_USTMA
biological_process	GO:0008380	RNA splicing	3	16	0.1875	0.00832676	0.99574	0.812	1	CWC21_USTMA	A0A0D1C357_USTMA	A0A0D1CVA8_USTMA
cellular_component	GO:0031080	nuclear pore outer ring	3	4	0.75	0.997191	0.0404434	1	0.999	SEC13_USTMA	A0A0D1CQI6_USTMA	A0A0D1DS72_USTMA
biological_process	GO:0044550	secondary metabolite biosynthetic process	3	7	0.428571	0.950834	0.146523	1	1	SID2_USTMA	A0A0D1DVK4_USTMA	A0A0D1DUH7_USTMA
cellular_component	GO:0030686	90S preribosome	3	11	0.272727	0.691902	0.475567	1	1	UTP10_USTMA	A0A0D1E2E2_USTMA	A0A0D1BZV5_USTMA
biological_process	GO:0042276	error-prone translesion synthesis	3	6	0.5	0.965254	0.16096	1	1	A0A0D1E2K8_USTMA	A0A0D1E5N9_USTMA	A0A0D1E3V2_USTMA
biological_process	GO:0032147	activation of protein kinase activity	3	3	1	0.995841	0.0347463	1	1	STE20_USTMA	A0A0D1BZL7_USTMA	A0A0D1E676_USTMA
biological_process	GO:0043408	regulation of MAPK cascade	3	3	1	0.928191	0.211608	1	1	STE20_USTMA	A0A0D1BZL7_USTMA	A0A0D1E676_USTMA
biological_process	GO:0030488	tRNA methylation	3	12	0.25	0.540024	0.703769	1	1	TRM5_USTMA	A0A0D1CBR1_USTMA	A0A0D1E6X6_USTMA
molecular_function	GO:0000166	nucleotide binding	3	25	0.12	0.960818	0.0477393	1	1	A0A0D1CUQ8_USTMA	A0A0D1E8H4_USTMA	A0A0D1E3V2_USTMA
biological_process	GO:0000226	microtubule cytoskeleton organization	3	13	0.230769	0.18384	0.895343	1	1	TBB_USTMA	STU1_USTMA	A0A0D1E377_USTMA
biological_process	GO:0045943	positive regulation of transcription by RNA polymerase I	3	4	0.75	0.996433	0.0477544	1	1	UTP10_USTMA	A0A0D1E9H8_USTMA	A0A0D1ECQ1_USTMA
molecular_function	GO:0016747	acyltransferase activity, transferring groups other than amino-acyl groups	3	8	0.375	0.0672491	0.960226	1	1	UAT1_USTMA	A0A0D1DXL6_USTMA	A0A0D1E4X5_USTMA
biological_process	GO:0061709	reticulophagy	3	6	0.5	0.965254	0.16096	1	1	ATG2_USTMA	A0A0D1DPG6_USTMA	A0A0D1E2D4_USTMA
cellular_component	GO:0000151	ubiquitin ligase complex	3	10	0.3	0.752741	0.356762	1	1	A0A0D1EBB2_USTMA	A0A0D1DYQ5_USTMA	A0A0D1BZS3_USTMA
biological_process	GO:0006896	Golgi to vacuole transport	3	10	0.3	0.788392	0.458487	1	1	A0A0D1C8P8_USTMA	A0A0D1DYZ9_USTMA	A0A0D1DR17_USTMA
molecular_function	GO:0008289	lipid binding	3	15	0.2	0.962689	0.063418	1	1	MDM34_USTMA	MDM12_USTMA	A0A0D1E151_USTMA
cellular_component	GO:0016459	myosin complex	3	4	0.75	0.997191	0.0404434	1	0.999	CHS8_USTMA	MYO1_USTMA	A0A0D1DWW8_USTMA
cellular_component	GO:0005758	mitochondrial intermembrane space	3	23	0.130435	0.138195	0.949884	1	1	A0A0D1DQS9_USTMA	A0A0D1E3G6_USTMA	A0A0D1C5I7_USTMA
biological_process	GO:0033617	mitochondrial cytochrome c oxidase assembly	3	14	0.214286	0.540024	0.703769	1	1	A0A0D1E130_USTMA	A0A0D1E6E5_USTMA	A0A0D1CMC7_USTMA
biological_process	GO:0006744	ubiquinone biosynthetic process	3	10	0.3	0.72802	0.528427	1	1	KMO_USTMA	A0A0D1E292_USTMA	A0A0D1BWP5_USTMA
cellular_component	GO:0008180	COP9 signalosome	3	7	0.428571	0.946197	0.204103	1	1	A0A0D1E4L3_USTMA	A0A0D1D204_USTMA	A0A0D1CWZ4_USTMA
molecular_function	GO:0004222	metalloendopeptidase activity	3	14	0.214286	0.576669	0.672028	1	1	A0A0D1E8B7_USTMA	A0A0D1DZX1_USTMA	A0A0D1E0I2_USTMA
biological_process	GO:0000266	mitochondrial fission	3	8	0.375	0.893637	0.308178	1	1	A0A0D1C5I7_USTMA	A0A0D1CRQ3_USTMA	A0A0D1DPL8_USTMA
biological_process	GO:0006284	base-excision repair	3	10	0.3	0.323552	0.85412	1	1	A0A0D1EAB3_USTMA	A0A0D1BVK3_USTMA	A0A0D1CE68_USTMA
molecular_function	GO:0004315	3-oxoacyl-[acyl-carrier-protein] synthase activity	3	3	1	1	0.0128492	1	0.989	FAS2_USTMA	A0A0D1C5S0_USTMA	A0A0D1CLM3_USTMA
biological_process	GO:0006487	protein N-linked glycosylation	3	25	0.12	0.109138	0.953331	1	1	A0A0D1E6X0_USTMA	A0A0D1CFY9_USTMA	A0A0D1BVT0_USTMA
biological_process	GO:0007049	cell cycle	3	12	0.25	0.987367	0.0184549	1	1	CWC2_USTMA	A0A0D1D1D2_USTMA	A0A0D1DSX4_USTMA
biological_process	GO:0000463	maturation of LSU-rRNA from tricistronic rRNA transcript (SSU-rRNA, 5.8S rRNA, LSU-rRNA)	3	11	0.272727	0.807484	0.397905	1	1	ERB1_USTMA	A0A0D1CUN7_USTMA	A0A0D1E1Q9_USTMA
biological_process	GO:0006696	ergosterol biosynthetic process	3	23	0.130435	0.149024	0.945448	1	1	A0A0D1CA24_USTMA	A0A0D1EDT9_USTMA	A0A0D1E3E8_USTMA
biological_process	GO:0006635	fatty acid beta-oxidation	3	17	0.176471	0.264941	0.87416	1	1	FER4_USTMA	A0A0D1E6H3_USTMA	A0A0D1E0P3_USTMA
biological_process	GO:0016236	macroautophagy	3	10	0.3	0.679084	0.455992	1	1	A0A0D1CXP7_USTMA	A0A0D1CI78_USTMA	A0A0D1DPL8_USTMA
molecular_function	GO:0034511	U3 snoRNA binding	3	7	0.428571	0.9431	0.211789	1	1	DBP4_USTMA	A0A0D1E2E2_USTMA	A0A0D1DS67_USTMA
biological_process	GO:0000387	spliceosomal snRNP assembly	3	11	0.272727	0.897864	0.242727	1	1	CWC2_USTMA	A0A0D1BXS7_USTMA	A0A0D1CGN6_USTMA
molecular_function	GO:0004806	triglyceride lipase activity	3	10	0.3	0.811336	0.427222	1	1	A0A0D1DVZ5_USTMA	A0A0D1E4K3_USTMA	A0A0D1E6B2_USTMA
biological_process	GO:0016573	histone acetylation	3	13	0.230769	0.676201	0.507996	1	1	A0A0D1DS11_USTMA	A0A0D1E0G9_USTMA	A0A0D1E5B1_USTMA
biological_process	GO:0016575	histone deacetylation	3	8	0.375	0.665292	0.592999	1	1	A0A0D1BWL5_USTMA	A0A0D1E8N3_USTMA	A0A0D1DU17_USTMA
cellular_component	GO:0030173	integral component of Golgi membrane	3	18	0.166667	0.545841	0.669481	1	1	HUT1_USTMA	A0A0D1DRN0_USTMA	A0A0D1CJE8_USTMA
biological_process	GO:0006541	glutamine metabolic process	3	13	0.230769	0.480342	0.749797	1	1	GUAA_USTMA	A0A0D1C3H6_USTMA	A0A0D1E223_USTMA
biological_process	GO:0015914	phospholipid transport	3	6	0.5	0.927066	0.192516	1	1	MDM34_USTMA	MDM12_USTMA	A0A0D1E3G6_USTMA
molecular_function	GO:0016779	nucleotidyltransferase activity	3	9	0.333333	0.933163	0.109476	1	1	A0A0D1E0S3_USTMA	A0A0D1C8D3_USTMA	A0A0D1DTK8_USTMA
biological_process	GO:0006491	N-glycan processing	3	7	0.428571	0.982396	0.0718089	1	1	A0A0D1E064_USTMA	A0A0D1DV47_USTMA	A0A0D1DU09_USTMA
cellular_component	GO:0046540	U4/U6 x U5 tri-snRNP complex	3	21	0.142857	0.251614	0.894062	1	1	A0A0D1CHJ8_USTMA	A0A0D1BXS7_USTMA	A0A0D1CTB2_USTMA
biological_process	GO:0016192	vesicle-mediated transport	3	29	0.103448	0.984407	0.0226826	1	1	A0A0D1DRS6_USTMA	A0A0D1DWV8_USTMA	A0A0D1E1H8_USTMA
cellular_component	GO:0032300	mismatch repair complex	3	8	0.375	0.911602	0.273527	1	1	MSH3_USTMA	A0A0D1CQ83_USTMA	A0A0D1C3U8_USTMA
molecular_function	GO:0030983	mismatched DNA binding	3	9	0.333333	0.811336	0.427222	1	1	MSH3_USTMA	A0A0D1CF39_USTMA	A0A0D1CQ83_USTMA
biological_process	GO:0016042	lipid catabolic process	3	10	0.3	0.186305	0.887976	1	1	A0A0D1CR16_USTMA	A0A0D1CZJ9_USTMA	A0A0D1E6B2_USTMA
biological_process	GO:0006914	autophagy	3	8	0.375	0.548713	0.56972	1	1	A0A0D1DU97_USTMA	A0A0D1E381_USTMA	A0A0D1C766_USTMA
molecular_function	GO:0004721	phosphoprotein phosphatase activity	3	9	0.333333	0.786486	0.326614	1	1	TIM50_USTMA	A0A0D1CJ43_USTMA	A0A0D1CMI3_USTMA
molecular_function	GO:0016746	acyltransferase activity	3	9	0.333333	0.0770145	0.951522	1	1	A0A0D1DMG7_USTMA	A0A0D1CFA0_USTMA	A0A0D1E790_USTMA
biological_process	GO:0006367	transcription initiation from RNA polymerase II promoter	3	15	0.2	0.420694	0.731922	1	1	A0A0D1E6I9_USTMA	A0A0D1E0G9_USTMA	A0A0D1DNQ1_USTMA
molecular_function	GO:0060090	molecular adaptor activity	3	9	0.333333	0.734196	0.39379	1	1	A0A0D1DQ67_USTMA	A0A0D1E2D4_USTMA	A0A0D1CTU9_USTMA
cellular_component	GO:0030134	COPII-coated ER to Golgi transport vesicle	3	14	0.214286	0.877182	0.234353	1	1	A0A0D1DU98_USTMA	A0A0D1DTY6_USTMA	A0A0D1CJE8_USTMA
cellular_component	GO:0005876	spindle microtubule	3	6	0.5	0.980792	0.0883975	1	1	STU1_USTMA	A0A0D1DX71_USTMA	A0A0D1DQH0_USTMA
cellular_component	GO:0043332	mating projection tip	3	8	0.375	0.868981	0.344781	1	1	A0A0D1CTU4_USTMA	A0A0D1DUD4_USTMA	A0A0D1BZG9_USTMA
molecular_function	GO:0043138	3'-5' DNA helicase activity	3	9	0.333333	0.862403	0.355654	1	1	A0A0D1CX99_USTMA	A0A0D1E7Z9_USTMA	A0A0D1CQL4_USTMA
biological_process	GO:0016075	rRNA catabolic process	3	8	0.375	0.540024	0.703769	1	1	A0A0D1CXS6_USTMA	A0A0D1E248_USTMA	A0A0D1C4N8_USTMA
molecular_function	GO:0030145	manganese ion binding	3	8	0.375	0.906844	0.282968	1	1	A0A0D1BXI7_USTMA	A0A0D1CXH6_USTMA	A0A0D1CH16_USTMA
molecular_function	GO:0030246	carbohydrate binding	3	11	0.272727	0.717939	0.461165	1	1	A0A0D1DVS1_USTMA	A0A0D1CBM5_USTMA	A0A0D1DU09_USTMA
molecular_function	GO:0004252	serine-type endopeptidase activity	3	15	0.2	0.518355	0.719624	1	1	A0A0D1E3F9_USTMA	A0A0D1CH35_USTMA	A0A0D1DVZ7_USTMA
molecular_function	GO:0008422	beta-glucosidase activity	3	13	0.230769	0.88419	0.262966	1	1	A0A0D1CHC4_USTMA	A0A0D1CX38_USTMA	A0A0D1DTR4_USTMA
cellular_component	GO:0000795	synaptonemal complex	3	4	0.75	0.997191	0.0404434	1	0.999	A0A0D1E8E3_USTMA	A0A0D1CF39_USTMA	A0A0D1CRL6_USTMA
biological_process	GO:1990414	replication-born double-strand break repair via sister chromatid exchange	3	3	1	1	0.0146138	1	0.999	A0A0D1E8E3_USTMA	A0A0D1CRL6_USTMA	A0A0D1DWG5_USTMA
biological_process	GO:0030154	cell differentiation	3	3	1	0.928191	0.211608	1	1	A0A0D1D013_USTMA	A0A0D1DSZ0_USTMA	A0A0D1BUZ6_USTMA
biological_process	GO:0000712	resolution of meiotic recombination intermediates	3	8	0.375	0.893637	0.308178	1	1	A0A0D1CF39_USTMA	A0A0D1E1Y0_USTMA	A0A0D1CUQ8_USTMA
biological_process	GO:0034427	nuclear-transcribed mRNA catabolic process, exonucleolytic, 3'-5'	3	10	0.3	0.894042	0.27198	1	1	A0A0D1ECR1_USTMA	A0A0D1E248_USTMA	A0A0D1C4N8_USTMA
cellular_component	GO:0005763	mitochondrial small ribosomal subunit	3	18	0.166667	0.37585	0.820569	1	1	A0A0D1DXU6_USTMA	A0A0D1DNQ3_USTMA	A0A0D1E593_USTMA
molecular_function	GO:0061608	nuclear import signal receptor activity	3	5	0.6	0.987785	0.087634	1	1	A0A0D1CIG6_USTMA	A0A0D1CKD6_USTMA	A0A0D1DY50_USTMA
biological_process	GO:0032956	regulation of actin cytoskeleton organization	3	11	0.272727	0.193173	0.907714	1	1	A0A0D1DZS5_USTMA	A0A0D1CIW0_USTMA	A0A0D1E6N8_USTMA
biological_process	GO:0031146	SCF-dependent proteasomal ubiquitin-dependent protein catabolic process	3	11	0.272727	0.72802	0.528427	1	1	A0A0D1C1Y1_USTMA	A0A0D1DYI6_USTMA	A0A0D1ED76_USTMA
molecular_function	GO:0004190	aspartic-type endopeptidase activity	3	11	0.272727	0.696602	0.559835	1	1	A0A0D1E099_USTMA	A0A0D1CSK7_USTMA	A0A0D1CUM7_USTMA
molecular_function	GO:0004499	N,N-dimethylaniline monooxygenase activity	3	7	0.428571	0.9431	0.211789	1	1	A0A0D1EDM2_USTMA	A0A0D1CSX2_USTMA	A0A0D1DXI8_USTMA
biological_process	GO:0006268	DNA unwinding involved in DNA replication	3	8	0.375	0.893637	0.308178	1	1	A0A0D1E418_USTMA	A0A0D1CQL4_USTMA	A0A0D1CUI6_USTMA
cellular_component	GO:0033588	elongator holoenzyme complex	3	7	0.428571	0.946197	0.204103	1	1	A0A0D1BUB7_USTMA	A0A0D1DRG9_USTMA	A0A0D1CXX4_USTMA
biological_process	GO:0006271	DNA strand elongation involved in DNA replication	3	7	0.428571	0.539762	0.676448	1	1	A0A0D1E418_USTMA	A0A0D1DX67_USTMA	A0A0D1CJS2_USTMA
cellular_component	GO:0015935	small ribosomal subunit	3	11	0.272727	0.0281537	0.989275	0.891	1	A0A0D1CE85_USTMA	A0A0D1E9T3_USTMA	A0A0D1E593_USTMA
cellular_component	GO:0000172	ribonuclease MRP complex	3	5	0.6	0.988535	0.0839104	1	1	A0A0D1DXZ8_USTMA	A0A0D1E6M7_USTMA	A0A0D1E280_USTMA
biological_process	GO:0030010	establishment of cell polarity	3	6	0.5	0.982396	0.0718089	1	1	A0A0D1CTU4_USTMA	A0A0D1E8D6_USTMA	A0A0D1E0F1_USTMA
cellular_component	GO:0071627	integral component of fungal-type vacuolar membrane	3	9	0.333333	0.868981	0.344781	1	1	A0A0D1CEU8_USTMA	A0A0D1E3I5_USTMA	A0A0D1CF73_USTMA
biological_process	GO:0006401	RNA catabolic process	3	9	0.333333	0.98392	0.029379	1	1	A0A0D1DX75_USTMA	A0A0D1CV54_USTMA	A0A0D1D0I7_USTMA
cellular_component	GO:0031305	integral component of mitochondrial inner membrane	3	19	0.157895	0.360313	0.811998	1	1	A0A0D1E292_USTMA	A0A0D1E6E5_USTMA	A0A0D1CMC7_USTMA
biological_process	GO:0032508	DNA duplex unwinding	3	7	0.428571	0.927066	0.192516	1	1	A0A0D1DZD7_USTMA	A0A0D1CDD4_USTMA	A0A0D1CQL4_USTMA
molecular_function	GO:0016208	AMP binding	3	5	0.6	0.987785	0.087634	1	1	A0A0D1E669_USTMA	A0A0D1DZW1_USTMA	A0A0D1CXM3_USTMA
cellular_component	GO:0016593	Cdc73/Paf1 complex	3	5	0.6	0.988535	0.0839104	1	1	A0A0D1DP85_USTMA	A0A0D1CIH0_USTMA	A0A0D1DPQ2_USTMA
molecular_function	GO:0031625	ubiquitin protein ligase binding	3	14	0.214286	0.576669	0.672028	1	1	A0A0D1EDM6_USTMA	A0A0D1DVA8_USTMA	A0A0D1C1Y1_USTMA
biological_process	GO:0016311	dephosphorylation	3	9	0.333333	0.777038	0.329497	1	1	A0A0D1CT47_USTMA	A0A0D1CT81_USTMA	A0A0D1E0C2_USTMA
biological_process	GO:0007095	mitotic G2 DNA damage checkpoint signaling	3	3	1	1	0.0146138	1	0.999	A0A0D1BXI7_USTMA	A0A0D1CFS9_USTMA	A0A0D1CDD4_USTMA
biological_process	GO:0007062	sister chromatid cohesion	3	6	0.5	0.999004	0.00449761	1	0.91	A0A0D1C4U8_USTMA	A0A0D1CNT9_USTMA	A0A0D1DZS4_USTMA
biological_process	GO:0043248	proteasome assembly	3	9	0.333333	0.540024	0.703769	1	1	A0A0D1CXN0_USTMA	A0A0D1DZ94_USTMA	A0A0D1CAD8_USTMA
biological_process	GO:0033314	mitotic DNA replication checkpoint signaling	3	7	0.428571	0.934423	0.232498	1	1	A0A0D1CFS9_USTMA	A0A0D1C7N3_USTMA	A0A0D1DS61_USTMA
biological_process	GO:0051123	RNA polymerase II preinitiation complex assembly	3	8	0.375	0.649405	0.576012	1	1	A0A0D1DQ53_USTMA	A0A0D1E907_USTMA	A0A0D1CD17_USTMA
biological_process	GO:0006513	protein monoubiquitination	3	6	0.5	0.975208	0.106363	1	1	A0A0D1DZT1_USTMA	A0A0D1DUE5_USTMA	A0A0D1DYQ5_USTMA
biological_process	GO:0007010	cytoskeleton organization	3	4	0.75	0.914593	0.122767	1	1	A0A0D1E474_USTMA	A0A0D1EBL3_USTMA	A0A0D1E1L9_USTMA
biological_process	GO:0000290	deadenylation-dependent decapping of nuclear-transcribed mRNA	3	5	0.6	0.985645	0.0978533	1	1	A0A0D1DW69_USTMA	A0A0D1CXH6_USTMA	A0A0D1E4L2_USTMA
cellular_component	GO:0005816	spindle pole body	3	6	0.5	0.94949	0.125491	1	1	A0A0D1DUD4_USTMA	A0A0D1CA73_USTMA	A0A0D1DVE7_USTMA
molecular_function	GO:0008235	metalloexopeptidase activity	3	6	0.5	0.361047	0.83033	1	1	A0A0D1CFS0_USTMA	A0A0D1E8W7_USTMA	A0A0D1E195_USTMA
biological_process	GO:0048015	phosphatidylinositol-mediated signaling	3	5	0.6	0.995841	0.0347463	1	1	A0A0D1CR16_USTMA	A0A0D1E9M7_USTMA	A0A0D1DX37_USTMA
biological_process	GO:1990961	xenobiotic detoxification by transmembrane export across the plasma membrane	3	23	0.130435	0.149024	0.945448	1	1	A0A0D1D1M0_USTMA	A0A0D1BUY3_USTMA	A0A0D1DZE3_USTMA
molecular_function	GO:0005543	phospholipid binding	3	7	0.428571	0.99858	0.00368923	1	0.645	A0A0D1DY37_USTMA	A0A0D1EBL3_USTMA	A0A0D1EAJ2_USTMA
molecular_function	GO:0005516	calmodulin binding	3	6	0.5	0.97014	0.145408	1	1	A0A0D1E0F2_USTMA	A0A0D1DTH1_USTMA	A0A0D1CIW0_USTMA
biological_process	GO:0045842	positive regulation of mitotic metaphase/anaphase transition	3	8	0.375	0.893637	0.308178	1	1	A0A0D1E114_USTMA	A0A0D1CMY2_USTMA	A0A0D1DSX4_USTMA
biological_process	GO:0007091	metaphase/anaphase transition of mitotic cell cycle	3	4	0.75	0.83986	0.312039	1	1	A0A0D1E114_USTMA	A0A0D1CMY2_USTMA	A0A0D1CTU9_USTMA
biological_process	GO:0046777	protein autophosphorylation	3	6	0.5	0.965254	0.16096	1	1	A0A0D1CRA9_USTMA	A0A0D1CPY9_USTMA	A0A0D1DTH1_USTMA
cellular_component	GO:0012507	ER to Golgi transport vesicle membrane	3	6	0.5	0.962476	0.119764	1	1	A0A0D1DR17_USTMA	A0A0D1C041_USTMA	A0A0D1C766_USTMA
biological_process	GO:0016560	protein import into peroxisome matrix, docking	3	6	0.5	0.965254	0.16096	1	1	A0A0D1E6M2_USTMA	A0A0D1E5X2_USTMA	A0A0D1C6B6_USTMA
cellular_component	GO:0031588	nucleotide-activated protein kinase complex	3	3	1	1	0.012218	1	0.938	A0A0D1E669_USTMA	A0A0D1EAH3_USTMA	A0A0D1CXM3_USTMA
biological_process	GO:0045732	positive regulation of protein catabolic process	3	4	0.75	0.893637	0.308178	1	1	A0A0D1EDL2_USTMA	A0A0D1DVT1_USTMA	A0A0D1DXK6_USTMA
biological_process	GO:0030950	establishment or maintenance of actin cytoskeleton polarity	3	3	1	1	0.0146138	1	0.999	A0A0D1E6A7_USTMA	A0A0D1BZG9_USTMA	A0A0D1E5Y7_USTMA
molecular_function	GO:0004104	cholinesterase activity	3	3	1	1	0.0128492	1	0.989	A0A0D1DTW1_USTMA	A0A0D1C5D2_USTMA	A0A0D1BV83_USTMA
cellular_component	GO:0016604	nuclear body	3	4	0.75	0.914503	0.234386	1	1	A0A0D1DZJ5_USTMA	A0A0D1DXU8_USTMA	A0A0D1CUQ8_USTMA
cellular_component	GO:0019005	SCF ubiquitin ligase complex	3	10	0.3	0.649479	0.60588	1	1	A0A0D1C1Y1_USTMA	A0A0D1DYI6_USTMA	A0A0D1ED76_USTMA
molecular_function	GO:0004652	polynucleotide adenylyltransferase activity	3	3	1	0.996995	0.0423828	1	1	A0A0D1DTK8_USTMA	A0A0D1EA53_USTMA	A0A0D1BUW4_USTMA
molecular_function	GO:0008047	enzyme activator activity	3	5	0.6	0.999215	0.00160141	1	0.28	A0A0D1DWR8_USTMA	A0A0D1DRM9_USTMA	A0A0D1C325_USTMA
biological_process	GO:0006900	vesicle budding from membrane	3	5	0.6	0.928423	0.175417	1	1	A0A0D1CI88_USTMA	A0A0D1DZX0_USTMA	A0A0D1E2P1_USTMA
cellular_component	GO:0016586	RSC-type complex	3	4	0.75	0.997191	0.0404434	1	0.999	A0A0D1CI18_USTMA	A0A0D1BW50_USTMA	A0A0D1E243_USTMA
molecular_function	GO:0005546	phosphatidylinositol-4,5-bisphosphate binding	3	3	1	1	0.0128492	1	0.989	A0A0D1E5C3_USTMA	A0A0D1E2P1_USTMA	A0A0D1E5Y7_USTMA
biological_process	GO:0003374	dynamin family protein polymerization involved in mitochondrial fission	3	3	1	1	0.0146138	1	0.999	A0A0D1C5I7_USTMA	A0A0D1CRQ3_USTMA	A0A0D1DPL8_USTMA
biological_process	GO:0051382	kinetochore assembly	2	7	0.285714	0.767502	0.541888	1	1	YU309_USTMA	A0A0D1DVB6_USTMA
molecular_function	GO:0003755	peptidyl-prolyl cis-trans isomerase activity	2	17	0.117647	0.201566	0.934219	1	1	PPIL2_USTMA	PPIL4_USTMA
biological_process	GO:0007052	mitotic spindle organization	2	10	0.2	0.589204	0.611626	1	1	A0A0D1CA73_USTMA	A0A0D1E206_USTMA
biological_process	GO:0006312	mitotic recombination	2	4	0.5	0.471573	0.792122	1	1	A0A0D1BZJ4_USTMA	A0A0D1E3Q0_USTMA
molecular_function	GO:0003678	DNA helicase activity	2	11	0.181818	0.966113	0.0787439	1	1	A0A0D1E418_USTMA	A0A0D1DRI5_USTMA
molecular_function	GO:0003688	DNA replication origin binding	2	17	0.117647	0.201566	0.934219	1	1	A0A0D1E418_USTMA	A0A0D1E0X0_USTMA
biological_process	GO:0044396	actin cortical patch organization	2	7	0.285714	0.844312	0.384423	1	1	SLA1_USTMA	A0A0D1DTJ9_USTMA
cellular_component	GO:0005774	vacuolar membrane	2	14	0.142857	0.614723	0.492466	1	1	A0A0D1E2D4_USTMA	A0A0D1E381_USTMA
cellular_component	GO:0030896	checkpoint clamp complex	2	3	0.666667	0.987782	0.134836	1	1	A0A0D1DS61_USTMA	A0A0D1C0S5_USTMA
cellular_component	GO:0000974	Prp19 complex	2	12	0.166667	0.453049	0.802394	1	1	CWC2_USTMA	A0A0D1E876_USTMA
cellular_component	GO:0071006	U2-type catalytic step 1 spliceosome	2	4	0.5	0.959557	0.229229	1	1	CWC2_USTMA	A0A0D1E876_USTMA
molecular_function	GO:0017070	U6 snRNA binding	2	4	0.5	0.957617	0.235642	1	1	CWC2_USTMA	A0A0D1CHJ8_USTMA
cellular_component	GO:0030127	COPII vesicle coat	2	6	0.333333	0.860311	0.419317	1	1	SEC13_USTMA	SEC23_USTMA
molecular_function	GO:0016874	ligase activity	2	6	0.333333	0.627254	0.455805	1	1	SID2_USTMA	A0A0D1DUH7_USTMA
biological_process	GO:0043041	amino acid activation for nonribosomal peptide biosynthetic process	2	3	0.666667	0.985386	0.150242	1	1	SID2_USTMA	A0A0D1DUH7_USTMA
biological_process	GO:0031169	ferrichrome biosynthetic process	2	3	0.666667	0.985386	0.150242	1	1	SID2_USTMA	SIDA_USTMA
molecular_function	GO:0034450	ubiquitin-ubiquitin ligase activity	2	2	1	1	0.0549036	1	1	PPIL2_USTMA	A0A0D1BZS3_USTMA
cellular_component	GO:0070971	endoplasmic reticulum exit site	2	6	0.333333	0.860311	0.419317	1	1	SEC23_USTMA	A0A0D1C766_USTMA
biological_process	GO:0007029	endoplasmic reticulum organization	2	3	0.666667	0.873451	0.264071	1	1	A0A0D1DU98_USTMA	A0A0D1C766_USTMA
molecular_function	GO:0017116	single-stranded DNA helicase activity	2	5	0.4	0.912366	0.334314	1	1	A0A0D1DTM4_USTMA	A0A0D1C325_USTMA
biological_process	GO:0042138	meiotic DNA double-strand break formation	2	3	0.666667	0.952246	0.25273	1	1	A0A0D1BXI7_USTMA	A0A0D1CM04_USTMA
biological_process	GO:0006366	transcription by RNA polymerase II	2	17	0.117647	0.992744	0.0109275	1	0.985	A0A0D1DNQ9_USTMA	A0A0D1E9Y8_USTMA
biological_process	GO:0002098	tRNA wobble uridine modification	2	12	0.166667	0.539762	0.676448	1	1	A0A0D1BUB7_USTMA	A0A0D1DRG9_USTMA
molecular_function	GO:0008175	tRNA methyltransferase activity	2	2	1	0.636503	0.618736	1	1	TRM5_USTMA	A0A0D1CBR1_USTMA
biological_process	GO:0006207	'de novo' pyrimidine nucleobase biosynthetic process	2	7	0.285714	0.767502	0.541888	1	1	A0A0D1E223_USTMA	A0A0D1DTC4_USTMA
biological_process	GO:0017148	negative regulation of translation	2	6	0.333333	0.93081	0.136065	1	1	A0A0D1DQ67_USTMA	A0A0D1DQF4_USTMA
cellular_component	GO:0031298	replication fork protection complex	2	4	0.5	0.959557	0.229229	1	1	TOF1_USTMA	A0A0D1E0X0_USTMA
biological_process	GO:0000076	DNA replication checkpoint signaling	2	3	0.666667	0.982396	0.0718089	1	1	TOF1_USTMA	A0A0D1C0S5_USTMA
biological_process	GO:0048478	replication fork protection	2	2	1	1	0.0598232	1	1	TOF1_USTMA	A0A0D1C7N3_USTMA
molecular_function	GO:0030515	snoRNA binding	2	9	0.222222	0.832698	0.320395	1	1	UTP10_USTMA	A0A0D1CY14_USTMA
molecular_function	GO:0008198	ferrous iron binding	2	6	0.333333	0.854592	0.428768	1	1	A0A0D1CZM5_USTMA	A0A0D1CKH5_USTMA
molecular_function	GO:0004519	endonuclease activity	2	19	0.105263	0.285253	0.814884	1	1	IEND1_USTMA	A0A0D1E1Y0_USTMA
biological_process	GO:0044805	late nucleophagy	2	5	0.4	0.902147	0.355981	1	1	ATG2_USTMA	A0A0D1DPG6_USTMA
biological_process	GO:0042594	response to starvation	2	3	0.666667	0.335285	0.806827	1	1	A0A0D1DPG6_USTMA	A0A0D1CPQ2_USTMA
biological_process	GO:0006898	receptor-mediated endocytosis	2	3	0.666667	0.893637	0.308178	1	1	A0A0D1DZ93_USTMA	A0A0D1CEI5_USTMA
molecular_function	GO:0008186	ATP-dependent activity, acting on RNA	2	4	0.5	0.957617	0.235642	1	1	DBP4_USTMA	RRP3_USTMA
biological_process	GO:0006526	arginine biosynthetic process	2	6	0.333333	0.691822	0.619791	1	1	A0A0D1E223_USTMA	A0A0D1DTC4_USTMA
molecular_function	GO:0003774	cytoskeletal motor activity	2	2	1	0.999667	0.00180375	1	0.313	CHS8_USTMA	A0A0D1DWW8_USTMA
cellular_component	GO:0005684	U2-type spliceosomal complex	2	10	0.2	0.170202	0.920314	1	1	A0A0D1C357_USTMA	A0A0D1CFZ9_USTMA
biological_process	GO:0006031	chitin biosynthetic process	2	4	0.5	0.767502	0.541888	1	1	CHS1_USTMA	CHS3_USTMA
cellular_component	GO:0031307	integral component of mitochondrial outer membrane	2	10	0.2	0.584704	0.709514	1	1	MDM34_USTMA	A0A0D1DPI1_USTMA
biological_process	GO:0016559	peroxisome fission	2	6	0.333333	0.83904	0.453491	1	1	A0A0D1CRQ3_USTMA	A0A0D1DPL8_USTMA
biological_process	GO:0042254	ribosome biogenesis	2	9	0.222222	0.00190434	0.998947	0.311	1	A0A0D1DXM4_USTMA	A0A0D1CPZ3_USTMA
cellular_component	GO:0097361	CIA complex	2	3	0.666667	0.987782	0.134836	1	1	NAR1_USTMA	A0A0D1C4H8_USTMA
biological_process	GO:0006334	nucleosome assembly	2	8	0.25	0.348472	0.86475	1	1	A0A0D1CTS1_USTMA	A0A0D1CUH3_USTMA
cellular_component	GO:0005835	fatty acid synthase complex	2	2	1	1	0.0530907	1	1	FAS2_USTMA	A0A0D1C5S0_USTMA
molecular_function	GO:0004317	3-hydroxypalmitoyl-[acyl-carrier-protein] dehydratase activity	2	2	1	1	0.0549036	1	1	FAS2_USTMA	A0A0D1C5S0_USTMA
molecular_function	GO:0004318	enoyl-[acyl-carrier-protein] reductase (NADH) activity	2	2	1	1	0.0549036	1	1	FAS2_USTMA	A0A0D1C5S0_USTMA
molecular_function	GO:0008897	holo-[acyl-carrier-protein] synthase activity	2	4	0.5	0.957617	0.235642	1	1	FAS2_USTMA	A0A0D1C5S0_USTMA
biological_process	GO:0042759	long-chain fatty acid biosynthetic process	2	3	0.666667	0.985386	0.150242	1	1	FAS2_USTMA	A0A0D1C5S0_USTMA
biological_process	GO:0000466	maturation of 5.8S rRNA from tricistronic rRNA transcript (SSU-rRNA, 5.8S rRNA, LSU-rRNA)	2	6	0.333333	0.105841	0.964015	1	1	ERB1_USTMA	A0A0D1E1Q9_USTMA
molecular_function	GO:0003743	translation initiation factor activity	2	37	0.0540541	0.00370092	0.999395	0.34	1	EIF3L_USTMA	A0A0D1DU52_USTMA
biological_process	GO:0008299	isoprenoid biosynthetic process	2	6	0.333333	0.371599	0.824508	1	1	A0A0D1E292_USTMA	A0A0D1E3E8_USTMA
molecular_function	GO:0004300	enoyl-CoA hydratase activity	2	7	0.285714	0.788211	0.515559	1	1	FER4_USTMA	A0A0D1E0P3_USTMA
molecular_function	GO:0008810	cellulase activity	2	4	0.5	0.957617	0.235642	1	1	A0A0D1CIF7_USTMA	A0A0D1EAF6_USTMA
biological_process	GO:0030245	cellulose catabolic process	2	4	0.5	0.952246	0.25273	1	1	A0A0D1CIF7_USTMA	A0A0D1EAF6_USTMA
molecular_function	GO:0051731	polynucleotide 5'-hydroxyl-kinase activity	2	2	1	0.987151	0.139013	1	1	CLP1_USTMA	A0A0D1CIK4_USTMA
biological_process	GO:0006396	RNA processing	2	9	0.222222	0.00354473	0.997638	0.507	1	CLP1_USTMA	A0A0D1CIK4_USTMA
biological_process	GO:0034497	protein localization to phagophore assembly site	2	6	0.333333	0.83904	0.453491	1	1	A0A0D1DRV9_USTMA	A0A0D1CUV6_USTMA
biological_process	GO:0045292	mRNA cis splicing, via spliceosome	2	10	0.2	0.471573	0.792122	1	1	CWC2_USTMA	A0A0D1DTA6_USTMA
molecular_function	GO:0015297	antiporter activity	2	9	0.222222	0.109146	0.962443	1	1	A0A0D1DYS1_USTMA	A0A0D1CHT8_USTMA
cellular_component	GO:0030688	preribosome, small subunit precursor	2	11	0.181818	0.39412	0.838123	1	1	A0A0D1DS67_USTMA	A0A0D1DST4_USTMA
cellular_component	GO:0000922	spindle pole	2	9	0.222222	0.819755	0.415296	1	1	A0A0D1BZI3_USTMA	A0A0D1CA73_USTMA
molecular_function	GO:0005459	UDP-galactose transmembrane transporter activity	2	4	0.5	0.957617	0.235642	1	1	HUT1_USTMA	A0A0D1DRN0_USTMA
cellular_component	GO:0032865	ERMES complex	2	4	0.5	0.959557	0.229229	1	1	MDM34_USTMA	MDM12_USTMA
biological_process	GO:0007005	mitochondrion organization	2	10	0.2	0.0400752	0.976019	0.999	1	MDM34_USTMA	A0A0D1C6E5_USTMA
biological_process	GO:1990456	mitochondrion-endoplasmic reticulum membrane tethering	2	4	0.5	0.952246	0.25273	1	1	MDM34_USTMA	MDM12_USTMA
biological_process	GO:0019878	lysine biosynthetic process via aminoadipic acid	2	6	0.333333	0.83904	0.453491	1	1	A0A0D1BVQ6_USTMA	A0A0D1CBC4_USTMA
biological_process	GO:0010468	regulation of gene expression	2	9	0.222222	0.998241	0.00255537	1	0.66	A0A0D1DWG5_USTMA	A0A0D1BVP4_USTMA
molecular_function	GO:0080025	phosphatidylinositol-3,5-bisphosphate binding	2	4	0.5	0.957617	0.235642	1	1	A0A0D1DRV9_USTMA	A0A0D1C5I7_USTMA
molecular_function	GO:0016709	oxidoreductase activity, acting on paired donors, with incorporation or reduction of molecular oxygen, NAD(P)H as one donor, and incorporation of one atom of oxygen	2	4	0.5	0.796861	0.367297	1	1	A0A0D1CA24_USTMA	A0A0D1E1J4_USTMA
cellular_component	GO:0031965	nuclear membrane	2	8	0.25	0.649479	0.60588	1	1	A0A0D1EDM6_USTMA	A0A0D1DS72_USTMA
cellular_component	GO:0034399	nuclear periphery	2	12	0.166667	0.34053	0.867899	1	1	A0A0D1DT43_USTMA	A0A0D1DSX4_USTMA
biological_process	GO:0000460	maturation of 5.8S rRNA	2	8	0.25	0.168416	0.921812	1	1	A0A0D1CG36_USTMA	A0A0D1CV54_USTMA
biological_process	GO:0000470	maturation of LSU-rRNA	2	14	0.142857	0.540635	0.640411	1	1	A0A0D1CG36_USTMA	A0A0D1E362_USTMA
biological_process	GO:0030490	maturation of SSU-rRNA	2	13	0.153846	0.11891	0.939082	1	1	A0A0D1DST4_USTMA	A0A0D1CY14_USTMA
molecular_function	GO:0051787	misfolded protein binding	2	8	0.25	0.717032	0.59309	1	1	A0A0D1DT43_USTMA	A0A0D1E2P6_USTMA
biological_process	GO:0006612	protein targeting to membrane	2	10	0.2	0.28432	0.851411	1	1	A0A0D1E641_USTMA	A0A0D1DSD4_USTMA
biological_process	GO:0043328	protein transport to vacuole involved in ubiquitin-dependent protein catabolic process via the multivesicular body sorting pathway	2	12	0.166667	0.407001	0.831947	1	1	A0A0D1CI88_USTMA	A0A0D1E936_USTMA
cellular_component	GO:0017053	transcription repressor complex	2	6	0.333333	0.726473	0.582695	1	1	A0A0D1DR64_USTMA	A0A0D1CDB5_USTMA
molecular_function	GO:0008168	methyltransferase activity	2	19	0.105263	0.127682	0.918023	1	1	A0A0D1DZK7_USTMA	A0A0D1DTF0_USTMA
biological_process	GO:0000027	ribosomal large subunit assembly	2	17	0.117647	0.175492	0.945239	1	1	A0A0D1BY56_USTMA	A0A0D1C4F4_USTMA
cellular_component	GO:0070209	ASTRA complex	2	4	0.5	0.959557	0.229229	1	1	A0A0D1DYU5_USTMA	A0A0D1DYY3_USTMA
molecular_function	GO:0043139	5'-3' DNA helicase activity	2	5	0.4	0.912366	0.334314	1	1	A0A0D1DZD7_USTMA	A0A0D1E617_USTMA
biological_process	GO:0031123	RNA 3'-end processing	2	4	0.5	0.612522	0.525603	1	1	A0A0D1DTK8_USTMA	A0A0D1EA53_USTMA
biological_process	GO:0006895	Golgi to endosome transport	2	8	0.25	0.691822	0.619791	1	1	A0A0D1DZ93_USTMA	A0A0D1DV89_USTMA
biological_process	GO:0001510	RNA methylation	2	7	0.285714	0.25104	0.872755	1	1	A0A0D1DZK7_USTMA	A0A0D1CBR1_USTMA
biological_process	GO:0032456	endocytic recycling	2	5	0.4	0.767502	0.541888	1	1	SNX3_USTMA	A0A0D1DU73_USTMA
biological_process	GO:0070816	phosphorylation of RNA polymerase II C-terminal domain	2	11	0.181818	0.807484	0.397905	1	1	A0A0D1E4P9_USTMA	A0A0D1CUI2_USTMA
cellular_component	GO:1990023	mitotic spindle midzone	2	6	0.333333	0.860311	0.419317	1	1	STU1_USTMA	A0A0D1E377_USTMA
biological_process	GO:0090307	mitotic spindle assembly	2	6	0.333333	0.893637	0.308178	1	1	STU1_USTMA	A0A0D1DQH0_USTMA
biological_process	GO:0006508	proteolysis	2	13	0.153846	0.724467	0.329849	1	1	A0A0D1E8W7_USTMA	A0A0D1DQ65_USTMA
biological_process	GO:0008608	attachment of spindle microtubules to kinetochore	2	7	0.285714	0.704148	0.519658	1	1	A0A0D1DX71_USTMA	A0A0D1E553_USTMA
cellular_component	GO:0005762	mitochondrial large ribosomal subunit	2	29	0.0689655	0.0227647	0.99525	0.818	1	A0A0D1E3V3_USTMA	A0A0D1DZK4_USTMA
molecular_function	GO:0005094	Rho GDP-dissociation inhibitor activity	2	3	0.666667	0.987151	0.139013	1	1	A0A0D1BV57_USTMA	A0A0D1BUD7_USTMA
cellular_component	GO:0000445	THO complex part of transcription export complex	2	4	0.5	0.959557	0.229229	1	1	A0A0D1BY90_USTMA	A0A0D1DT20_USTMA
biological_process	GO:0000288	nuclear-transcribed mRNA catabolic process, deadenylation-dependent decay	2	5	0.4	0.964915	0.0854232	1	1	A0A0D1DQ67_USTMA	A0A0D1EBV9_USTMA
biological_process	GO:0006749	glutathione metabolic process	2	19	0.105263	0.0886894	0.97089	1	1	A0A0D1DZ67_USTMA	A0A0D1E6W1_USTMA
biological_process	GO:0031122	cytoplasmic microtubule organization	2	10	0.2	0.541513	0.744177	1	1	A0A0D1BZI3_USTMA	A0A0D1DVE7_USTMA
molecular_function	GO:0051087	chaperone binding	2	16	0.125	0.238339	0.918245	1	1	A0A0D1DT43_USTMA	A0A0D1E2P6_USTMA
biological_process	GO:0006073	cellular glucan metabolic process	2	8	0.25	0.760353	0.378953	1	1	A0A0D1CHC4_USTMA	A0A0D1CX38_USTMA
molecular_function	GO:0000400	four-way junction DNA binding	2	2	1	1	0.0549036	1	1	A0A0D1CX99_USTMA	A0A0D1CQ83_USTMA
molecular_function	GO:0009378	four-way junction helicase activity	2	5	0.4	0.912366	0.334314	1	1	A0A0D1CX99_USTMA	A0A0D1CQL4_USTMA
biological_process	GO:0071932	replication fork reversal	2	2	1	1	0.0598232	1	1	A0A0D1CX99_USTMA	A0A0D1DTM4_USTMA
biological_process	GO:0046512	sphingosine biosynthetic process	2	5	0.4	0.902147	0.355981	1	1	A0A0D1DXU0_USTMA	A0A0D1DN85_USTMA
molecular_function	GO:0000293	ferric-chelate reductase activity	2	8	0.25	0.717032	0.59309	1	1	A0A0D1E0K7_USTMA	A0A0D1E5G0_USTMA
molecular_function	GO:0005216	ion channel activity	2	5	0.4	0.928531	0.143397	1	1	A0A0D1DRC6_USTMA	A0A0D1DV72_USTMA
cellular_component	GO:0034991	nuclear meiotic cohesin complex	2	2	1	1	0.0530907	1	1	A0A0D1E8E3_USTMA	A0A0D1CRL6_USTMA
cellular_component	GO:0034990	nuclear mitotic cohesin complex	2	2	1	1	0.0530907	1	1	A0A0D1E8E3_USTMA	A0A0D1CRL6_USTMA
biological_process	GO:0051177	meiotic sister chromatid cohesion	2	2	1	0.985386	0.150242	1	1	A0A0D1E8E3_USTMA	A0A0D1DYL5_USTMA
biological_process	GO:0007130	synaptonemal complex assembly	2	3	0.666667	0.985386	0.150242	1	1	A0A0D1E8E3_USTMA	A0A0D1CRL6_USTMA
biological_process	GO:0006144	purine nucleobase metabolic process	2	5	0.4	0.210099	0.931035	1	1	A0A0D1E3U9_USTMA	A0A0D1EDZ5_USTMA
biological_process	GO:2000815	regulation of mRNA stability involved in response to oxidative stress	2	3	0.666667	0.985386	0.150242	1	1	A0A0D1DZT6_USTMA	A0A0D1C6D7_USTMA
molecular_function	GO:0008080	N-acetyltransferase activity	2	14	0.142857	0.0317622	0.991198	0.991	1	A0A0D1BZ11_USTMA	A0A0D1DRW1_USTMA
cellular_component	GO:0000177	cytoplasmic exosome (RNase complex)	2	9	0.222222	0.819755	0.415296	1	1	A0A0D1E248_USTMA	A0A0D1C4N8_USTMA
cellular_component	GO:0000176	nuclear exosome (RNase complex)	2	11	0.181818	0.516862	0.75982	1	1	A0A0D1E248_USTMA	A0A0D1C4N8_USTMA
biological_process	GO:0034475	U4 snRNA 3'-end processing	2	9	0.222222	0.615577	0.687039	1	1	A0A0D1E248_USTMA	A0A0D1C4N8_USTMA
molecular_function	GO:0016765	transferase activity, transferring alkyl or aryl (other than methyl) groups	2	5	0.4	0.103619	0.955878	1	1	A0A0D1E292_USTMA	A0A0D1CCL3_USTMA
biological_process	GO:0042790	nucleolar large rRNA transcription by RNA polymerase I	2	5	0.4	0.902147	0.355981	1	1	A0A0D1E5A6_USTMA	A0A0D1C1L3_USTMA
molecular_function	GO:0070181	small ribosomal subunit rRNA binding	2	6	0.333333	0.854592	0.428768	1	1	A0A0D1EDG3_USTMA	A0A0D1DNQ3_USTMA
cellular_component	GO:0000938	GARP complex	2	4	0.5	0.959557	0.229229	1	1	A0A0D1DYZ9_USTMA	A0A0D1C9Y1_USTMA
biological_process	GO:0006869	lipid transport	2	7	0.285714	0.771778	0.374553	1	1	A0A0D1E0Y3_USTMA	A0A0D1E151_USTMA
biological_process	GO:0009306	protein secretion	2	7	0.285714	0.844312	0.384423	1	1	A0A0D1E930_USTMA	A0A0D1CEE2_USTMA
molecular_function	GO:0005049	nuclear export signal receptor activity	2	3	0.666667	0.987151	0.139013	1	1	A0A0D1E1E4_USTMA	A0A0D1DZU4_USTMA
biological_process	GO:0006611	protein export from nucleus	2	2	1	0.985386	0.150242	1	1	A0A0D1E1E4_USTMA	A0A0D1DZU4_USTMA
biological_process	GO:0006449	regulation of translational termination	2	3	0.666667	0.952246	0.25273	1	1	A0A0D1E4T3_USTMA	A0A0D1EAJ2_USTMA
biological_process	GO:0000147	actin cortical patch assembly	2	3	0.666667	0.985386	0.150242	1	1	A0A0D1DTJ9_USTMA	A0A0D1CRA9_USTMA
biological_process	GO:0034975	protein folding in endoplasmic reticulum	2	3	0.666667	0.985386	0.150242	1	1	A0A0D1DT43_USTMA	A0A0D1E2P6_USTMA
biological_process	GO:0045332	phospholipid translocation	2	6	0.333333	0.767502	0.541888	1	1	A0A0D1C917_USTMA	A0A0D1DWI0_USTMA
biological_process	GO:0044255	cellular lipid metabolic process	2	4	0.5	0.22064	0.823504	1	1	A0A0D1C7F5_USTMA	A0A0D1CL95_USTMA
cellular_component	GO:1990316	Atg1/ULK1 kinase complex	2	2	1	1	0.0530907	1	1	A0A0D1CUV6_USTMA	A0A0D1E2D4_USTMA
molecular_function	GO:0016831	carboxy-lyase activity	2	7	0.285714	0.386269	0.794302	1	1	A0A0D1CG70_USTMA	A0A0D1E5G6_USTMA
biological_process	GO:0090630	activation of GTPase activity	2	12	0.166667	0.407001	0.831947	1	1	A0A0D1E150_USTMA	A0A0D1CXE3_USTMA
molecular_function	GO:0004712	protein serine/threonine/tyrosine kinase activity	2	3	0.666667	0.97014	0.145408	1	1	A0A0D1DPJ8_USTMA	A0A0D1CL71_USTMA
biological_process	GO:0007094	mitotic spindle assembly checkpoint signaling	2	10	0.2	0.541513	0.744177	1	1	A0A0D1DPJ8_USTMA	A0A0D1DTE9_USTMA
biological_process	GO:0034501	protein localization to kinetochore	2	4	0.5	0.952246	0.25273	1	1	A0A0D1DPJ8_USTMA	A0A0D1DVB6_USTMA
molecular_function	GO:0019888	protein phosphatase regulator activity	2	7	0.285714	0.576669	0.672028	1	1	A0A0D1CQ20_USTMA	A0A0D1CI23_USTMA
molecular_function	GO:0000155	phosphorelay sensor kinase activity	2	6	0.333333	0.854592	0.428768	1	1	A0A0D1CS93_USTMA	A0A0D1CPY9_USTMA
molecular_function	GO:0000009	alpha-1,6-mannosyltransferase activity	2	3	0.666667	0.987151	0.139013	1	1	A0A0D1E064_USTMA	A0A0D1CFY9_USTMA
cellular_component	GO:0035361	Cul8-RING ubiquitin ligase complex	2	2	1	1	0.0530907	1	1	A0A0D1CM71_USTMA	A0A0D1C943_USTMA
biological_process	GO:0072583	clathrin-dependent endocytosis	2	6	0.333333	0.83904	0.453491	1	1	A0A0D1CEI5_USTMA	A0A0D1E2P1_USTMA
molecular_function	GO:0019887	protein kinase regulator activity	2	5	0.4	0.911723	0.169644	1	1	A0A0D1E669_USTMA	A0A0D1CXM3_USTMA
molecular_function	GO:0008199	ferric iron binding	2	3	0.666667	0.987151	0.139013	1	1	A0A0D1CKH5_USTMA	A0A0D1DTK7_USTMA
cellular_component	GO:0005788	endoplasmic reticulum lumen	2	5	0.4	0.91609	0.326108	1	1	A0A0D1CAH9_USTMA	A0A0D1CFY9_USTMA
biological_process	GO:0000244	spliceosomal tri-snRNP complex assembly	2	3	0.666667	0.985386	0.150242	1	1	A0A0D1CY26_USTMA	A0A0D1CTB2_USTMA
molecular_function	GO:0004359	glutaminase activity	2	3	0.666667	0.987151	0.139013	1	1	A0A0D1C3H6_USTMA	A0A0D1CPD0_USTMA
biological_process	GO:0001682	tRNA 5'-leader removal	2	4	0.5	0.952246	0.25273	1	1	A0A0D1E6M7_USTMA	A0A0D1E280_USTMA
biological_process	GO:0000055	ribosomal large subunit export from nucleus	2	6	0.333333	0.83904	0.453491	1	1	A0A0D1BUR0_USTMA	A0A0D1E7Q3_USTMA
molecular_function	GO:0016301	kinase activity	2	13	0.153846	0.999968	6.19899e-05	1	0.007	A0A0D1CNX0_USTMA	A0A0D1E9A4_USTMA
biological_process	GO:0006633	fatty acid biosynthetic process	2	8	0.25	0.687961	0.513166	1	1	A0A0D1DV12_USTMA	A0A0D1CLM3_USTMA
biological_process	GO:0000001	mitochondrion inheritance	2	8	0.25	0.691822	0.619791	1	1	A0A0D1C5I7_USTMA	A0A0D1DPL8_USTMA
biological_process	GO:0017196	N-terminal peptidyl-methionine acetylation	2	5	0.4	0.902147	0.355981	1	1	A0A0D1BV65_USTMA	A0A0D1CWX3_USTMA
molecular_function	GO:0008553	P-type proton-exporting transporter activity	2	7	0.285714	0.788211	0.515559	1	1	A0A0D1DSP1_USTMA	A0A0D1E789_USTMA
biological_process	GO:0006370	7-methylguanosine mRNA capping	2	6	0.333333	0.767502	0.541888	1	1	A0A0D1DYL2_USTMA	A0A0D1DWA0_USTMA
biological_process	GO:0000070	mitotic sister chromatid segregation	2	10	0.2	0.946285	0.096307	1	1	A0A0D1DYL5_USTMA	A0A0D1DVB6_USTMA
molecular_function	GO:0061665	SUMO ligase activity	2	2	1	1	0.0549036	1	1	A0A0D1C349_USTMA	A0A0D1EDV2_USTMA
biological_process	GO:0016925	protein sumoylation	2	6	0.333333	0.83904	0.453491	1	1	A0A0D1C349_USTMA	A0A0D1EDV2_USTMA
cellular_component	GO:0000935	division septum	2	3	0.666667	0.987782	0.134836	1	1	A0A0D1CTU4_USTMA	A0A0D1DR37_USTMA
cellular_component	GO:0005665	RNA polymerase II, core complex	2	12	0.166667	0.453049	0.802394	1	1	A0A0D1C3I0_USTMA	A0A0D1CKL7_USTMA
molecular_function	GO:0001055	RNA polymerase II activity	2	5	0.4	0.912366	0.334314	1	1	A0A0D1C3I0_USTMA	A0A0D1CKL7_USTMA
molecular_function	GO:0003968	RNA-directed 5'-3' RNA polymerase activity	2	5	0.4	0.912366	0.334314	1	1	A0A0D1C3I0_USTMA	A0A0D1CKL7_USTMA
cellular_component	GO:0005935	cellular bud neck	2	5	0.4	0.860311	0.419317	1	1	A0A0D1CBV0_USTMA	A0A0D1BZG9_USTMA
biological_process	GO:0071051	polyadenylation-dependent snoRNA 3'-end processing	2	6	0.333333	0.83904	0.453491	1	1	A0A0D1E248_USTMA	A0A0D1C4N8_USTMA
biological_process	GO:0015937	coenzyme A biosynthetic process	2	4	0.5	0.952246	0.25273	1	1	A0A0D1DP09_USTMA	A0A0D1DPC6_USTMA
molecular_function	GO:0017025	TBP-class protein binding	2	11	0.181818	0.504275	0.76905	1	1	A0A0D1C1L3_USTMA	A0A0D1E907_USTMA
biological_process	GO:0000390	spliceosomal complex disassembly	2	2	1	1	0.0598232	1	1	A0A0D1DX30_USTMA	A0A0D1DZB4_USTMA
molecular_function	GO:0035312	5'-3' exodeoxyribonuclease activity	2	3	0.666667	0.97014	0.145408	1	1	A0A0D1CPS3_USTMA	A0A0D1E8P9_USTMA
cellular_component	GO:0005615	extracellular space	2	11	0.181818	0.516862	0.75982	1	1	A0A0D1CI78_USTMA	A0A0D1CQJ8_USTMA
molecular_function	GO:0004175	endopeptidase activity	2	16	0.125	0.600426	0.513795	1	1	A0A0D1CH35_USTMA	A0A0D1DNX0_USTMA
biological_process	GO:0010499	proteasomal ubiquitin-independent protein catabolic process	2	15	0.133333	0.250203	0.913393	1	1	A0A0D1CB29_USTMA	A0A0D1DNX0_USTMA
biological_process	GO:0010961	cellular magnesium ion homeostasis	2	2	1	1	0.0598232	1	1	A0A0D1E8H2_USTMA	A0A0D1E7T5_USTMA
molecular_function	GO:0008559	ABC-type xenobiotic transporter activity	2	2	1	1	0.0549036	1	1	A0A0D1E2C4_USTMA	A0A0D1BUY3_USTMA
cellular_component	GO:0005801	cis-Golgi network	2	7	0.285714	0.726473	0.582695	1	1	A0A0D1BWQ9_USTMA	A0A0D1CHT8_USTMA
molecular_function	GO:0008757	S-adenosylmethionine-dependent methyltransferase activity	2	6	0.333333	0.322697	0.775167	1	1	A0A0D1CRB1_USTMA	A0A0D1E7S0_USTMA
cellular_component	GO:0005736	RNA polymerase I complex	2	12	0.166667	0.453049	0.802394	1	1	A0A0D1E492_USTMA	A0A0D1CKL7_USTMA
biological_process	GO:0006044	N-acetylglucosamine metabolic process	2	2	1	0.952246	0.25273	1	1	A0A0D1CW17_USTMA	A0A0D1DWL6_USTMA
biological_process	GO:0008104	protein localization	2	6	0.333333	0.903292	0.120011	1	1	A0A0D1CLQ0_USTMA	A0A0D1C5J2_USTMA
cellular_component	GO:0043625	delta DNA polymerase complex	2	4	0.5	0.959557	0.229229	1	1	A0A0D1DX67_USTMA	A0A0D1CJS2_USTMA
molecular_function	GO:0003906	DNA-(apurinic or apyrimidinic site) endonuclease activity	2	4	0.5	0.912366	0.334314	1	1	A0A0D1EAB3_USTMA	A0A0D1BVK3_USTMA
molecular_function	GO:0008311	double-stranded DNA 3'-5' exodeoxyribonuclease activity	2	2	1	1	0.0549036	1	1	A0A0D1EAB3_USTMA	A0A0D1BVK3_USTMA
molecular_function	GO:0004528	phosphodiesterase I activity	2	3	0.666667	0.987151	0.139013	1	1	A0A0D1EAB3_USTMA	A0A0D1BVK3_USTMA
biological_process	GO:0006665	sphingolipid metabolic process	2	5	0.4	0.300451	0.831584	1	1	A0A0D1DN85_USTMA	A0A0D1CXV0_USTMA
cellular_component	GO:0000127	transcription factor TFIIIC complex	2	5	0.4	0.91609	0.326108	1	1	A0A0D1D079_USTMA	A0A0D1CJU8_USTMA
molecular_function	GO:0003899	DNA-directed 5'-3' RNA polymerase activity	2	17	0.117647	0.155409	0.934594	1	1	A0A0D1E254_USTMA	A0A0D1E492_USTMA
biological_process	GO:0009435	NAD biosynthetic process	2	3	0.666667	0.665292	0.592999	1	1	A0A0D1CSJ5_USTMA	A0A0D1CPD0_USTMA
molecular_function	GO:0003993	acid phosphatase activity	2	8	0.25	0.717032	0.59309	1	1	A0A0D1C553_USTMA	A0A0D1E160_USTMA
biological_process	GO:0030259	lipid glycosylation	2	2	1	1	0.0598232	1	1	A0A0D1DZT0_USTMA	A0A0D1DZW9_USTMA
biological_process	GO:0016570	histone modification	2	4	0.5	0.577846	0.545057	1	1	A0A0D1DP85_USTMA	A0A0D1CIH0_USTMA
biological_process	GO:0032981	mitochondrial respiratory chain complex I assembly	2	14	0.142857	0.296231	0.89158	1	1	A0A0D1DTF0_USTMA	A0A0D1CBQ6_USTMA
molecular_function	GO:0042781	3'-tRNA processing endoribonuclease activity	2	3	0.666667	0.987151	0.139013	1	1	A0A0D1CNX0_USTMA	A0A0D1DME6_USTMA
biological_process	GO:0032511	late endosome to vacuole transport via multivesicular body sorting pathway	2	8	0.25	0.323552	0.85412	1	1	A0A0D1CI88_USTMA	A0A0D1DZX0_USTMA
cellular_component	GO:0000118	histone deacetylase complex	2	7	0.285714	0.448422	0.748386	1	1	A0A0D1CDB5_USTMA	A0A0D1E8N3_USTMA
biological_process	GO:0006446	regulation of translational initiation	2	4	0.5	0.615577	0.687039	1	1	A0A0D1CL05_USTMA	A0A0D1EAJ2_USTMA
biological_process	GO:0046907	intracellular transport	2	4	0.5	0.769311	0.271711	1	1	A0A0D1CS07_USTMA	A0A0D1C246_USTMA
molecular_function	GO:0070403	NAD+ binding	2	9	0.222222	0.644346	0.660928	1	1	A0A0D1DTR5_USTMA	A0A0D1DSY4_USTMA
molecular_function	GO:0016773	phosphotransferase activity, alcohol group as acceptor	2	3	0.666667	0.999991	1.94831e-05	1	0.005	A0A0D1E4U1_USTMA	A0A0D1CWJ4_USTMA
cellular_component	GO:0080008	Cul4-RING E3 ubiquitin ligase complex	2	7	0.285714	0.726473	0.582695	1	1	A0A0D1D1K7_USTMA	A0A0D1C1Y1_USTMA
cellular_component	GO:0030870	Mre11 complex	2	3	0.666667	0.987782	0.134836	1	1	A0A0D1BXI7_USTMA	A0A0D1CDD4_USTMA
biological_process	GO:0016310	phosphorylation	2	7	0.285714	0.999947	0.000115905	1	0.056	A0A0D1CWJ4_USTMA	A0A0D1DN85_USTMA
molecular_function	GO:0042826	histone deacetylase binding	2	3	0.666667	0.987151	0.139013	1	1	A0A0D1BWL5_USTMA	A0A0D1CDB5_USTMA
cellular_component	GO:0031931	TORC1 complex	2	5	0.4	0.91609	0.326108	1	1	A0A0D1DZS5_USTMA	A0A0D1DYU5_USTMA
cellular_component	GO:0008278	cohesin complex	2	2	1	1	0.00280948	1	0.415	A0A0D1C4U8_USTMA	A0A0D1DZS4_USTMA
cellular_component	GO:0030427	site of polarized growth	2	3	0.666667	0.98324	0.046871	1	0.999	A0A0D1E8D6_USTMA	A0A0D1E7N8_USTMA
molecular_function	GO:0016251	RNA polymerase II general transcription initiation factor activity	2	7	0.285714	0.788211	0.515559	1	1	A0A0D1E0G9_USTMA	A0A0D1E907_USTMA
cellular_component	GO:0008541	proteasome regulatory particle, lid subcomplex	2	8	0.25	0.726473	0.582695	1	1	A0A0D1E765_USTMA	A0A0D1DZ94_USTMA
biological_process	GO:0006352	DNA-templated transcription, initiation	2	5	0.4	0.612522	0.525603	1	1	A0A0D1E7H5_USTMA	A0A0D1DNQ9_USTMA
cellular_component	GO:0005786	signal recognition particle, endoplasmic reticulum targeting	2	5	0.4	0.91609	0.326108	1	1	A0A0D1C2A1_USTMA	A0A0D1CDU8_USTMA
molecular_function	GO:0008312	7S RNA binding	2	6	0.333333	0.854592	0.428768	1	1	A0A0D1C2A1_USTMA	A0A0D1CDU8_USTMA
biological_process	GO:0000710	meiotic mismatch repair	2	3	0.666667	0.985386	0.150242	1	1	A0A0D1CF39_USTMA	A0A0D1CQ83_USTMA
cellular_component	GO:0030133	transport vesicle	2	2	1	0.997816	0.00777433	1	0.698	A0A0D1DU73_USTMA	A0A0D1CLQ0_USTMA
cellular_component	GO:0034967	Set3 complex	2	3	0.666667	0.987782	0.134836	1	1	A0A0D1CDB5_USTMA	A0A0D1E8N3_USTMA
biological_process	GO:0018279	protein N-linked glycosylation via asparagine	2	6	0.333333	0.83904	0.453491	1	1	A0A0D1CAH9_USTMA	A0A0D1C1H1_USTMA
biological_process	GO:0032790	ribosome disassembly	2	4	0.5	0.952246	0.25273	1	1	A0A0D1CBB6_USTMA	A0A0D1DVG4_USTMA
cellular_component	GO:0034271	phosphatidylinositol 3-kinase complex, class III, type I	2	3	0.666667	0.987782	0.134836	1	1	A0A0D1E9M7_USTMA	A0A0D1CXP7_USTMA
cellular_component	GO:0034272	phosphatidylinositol 3-kinase complex, class III, type II	2	3	0.666667	0.987782	0.134836	1	1	A0A0D1E9M7_USTMA	A0A0D1CXP7_USTMA
biological_process	GO:0045324	late endosome to vacuole transport	2	6	0.333333	0.492004	0.697417	1	1	A0A0D1C6E5_USTMA	A0A0D1CXP7_USTMA
molecular_function	GO:0000026	alpha-1,2-mannosyltransferase activity	2	6	0.333333	0.788211	0.515559	1	1	A0A0D1DSV0_USTMA	A0A0D1E6S4_USTMA
biological_process	GO:0070979	protein K11-linked ubiquitination	2	4	0.5	0.952246	0.25273	1	1	A0A0D1CTU9_USTMA	A0A0D1DSX4_USTMA
molecular_function	GO:0043024	ribosomal small subunit binding	2	5	0.4	0.912366	0.334314	1	1	A0A0D1DPN0_USTMA	A0A0D1DTT6_USTMA
molecular_function	GO:0042910	xenobiotic transmembrane transporter activity	2	23	0.0869565	0.268548	0.871387	1	1	A0A0D1D1M0_USTMA	A0A0D1DZE3_USTMA
biological_process	GO:0016540	protein autoprocessing	2	3	0.666667	0.985386	0.150242	1	1	A0A0D1CSH0_USTMA	A0A0D1DVX3_USTMA
molecular_function	GO:0051377	mannose-ethanolamine phosphotransferase activity	2	2	1	1	0.0549036	1	1	A0A0D1CGF9_USTMA	A0A0D1E102_USTMA
biological_process	GO:0009396	folic acid-containing compound biosynthetic process	2	3	0.666667	0.767502	0.541888	1	1	A0A0D1DWY9_USTMA	A0A0D1DPA2_USTMA
cellular_component	GO:0055037	recycling endosome	2	3	0.666667	0.959557	0.229229	1	1	A0A0D1DWU6_USTMA	A0A0D1ECM1_USTMA
molecular_function	GO:0070034	telomerase RNA binding	2	3	0.666667	0.987151	0.139013	1	1	A0A0D1EAT9_USTMA	A0A0D1E6T4_USTMA
biological_process	GO:0042770	signal transduction in response to DNA damage	2	2	1	0.974789	0.0657257	1	1	A0A0D1CDD4_USTMA	A0A0D1E136_USTMA
biological_process	GO:0001731	formation of translation preinitiation complex	2	8	0.25	0.691822	0.619791	1	1	A0A0D1DPN0_USTMA	A0A0D1DTT6_USTMA
biological_process	GO:0042149	cellular response to glucose starvation	2	5	0.4	0.902147	0.355981	1	1	A0A0D1E669_USTMA	A0A0D1CXM3_USTMA
molecular_function	GO:0052742	phosphatidylinositol kinase activity	2	3	0.666667	0.996995	0.0423828	1	1	A0A0D1E9M7_USTMA	A0A0D1DX37_USTMA
molecular_function	GO:0005227	calcium activated cation channel activity	2	4	0.5	0.957617	0.235642	1	1	A0A0D1DZL1_USTMA	A0A0D1DVU1_USTMA
biological_process	GO:0006464	cellular protein modification process	2	5	0.4	0.998878	0.00161546	1	0.534	A0A0D1E1G0_USTMA	A0A0D1E2K5_USTMA
biological_process	GO:0045053	protein retention in Golgi apparatus	2	5	0.4	0.902147	0.355981	1	1	A0A0D1C6E5_USTMA	A0A0D1CRQ3_USTMA
biological_process	GO:0006783	heme biosynthetic process	2	7	0.285714	0.407001	0.831947	1	1	A0A0D1EA13_USTMA	A0A0D1CJ01_USTMA
biological_process	GO:0035999	tetrahydrofolate interconversion	2	5	0.4	0.902147	0.355981	1	1	A0A0D1DWY9_USTMA	A0A0D1E2B8_USTMA
molecular_function	GO:0033592	RNA strand annealing activity	2	4	0.5	0.957617	0.235642	1	1	A0A0D1DPN0_USTMA	A0A0D1DTT6_USTMA
molecular_function	GO:0034057	RNA strand-exchange activity	2	3	0.666667	0.987151	0.139013	1	1	A0A0D1DPN0_USTMA	A0A0D1DTT6_USTMA
biological_process	GO:0097010	eukaryotic translation initiation factor 4F complex assembly	2	3	0.666667	0.985386	0.150242	1	1	A0A0D1DPN0_USTMA	A0A0D1DTT6_USTMA
cellular_component	GO:0030286	dynein complex	2	4	0.5	0.795897	0.505403	1	1	A0A0D1DZW2_USTMA	A0A0D1DVE7_USTMA
molecular_function	GO:0008574	plus-end-directed microtubule motor activity	2	4	0.5	0.957617	0.235642	1	1	A0A0D1CLV6_USTMA	A0A0D1DQH0_USTMA
molecular_function	GO:0005262	calcium channel activity	2	6	0.333333	0.854592	0.428768	1	1	A0A0D1E0H0_USTMA	A0A0D1DUR5_USTMA
cellular_component	GO:0031422	RecQ family helicase-topoisomerase III complex	2	4	0.5	0.959557	0.229229	1	1	A0A0D1CUQ8_USTMA	A0A0D1CQL4_USTMA
cellular_component	GO:0005655	nucleolar ribonuclease P complex	2	4	0.5	0.959557	0.229229	1	1	A0A0D1DXZ8_USTMA	A0A0D1E280_USTMA
biological_process	GO:0048278	vesicle docking	2	6	0.333333	0.704148	0.519658	1	1	A0A0D1C8P8_USTMA	A0A0D1DYV8_USTMA
biological_process	GO:0006906	vesicle fusion	2	9	0.222222	0.638766	0.56381	1	1	A0A0D1C8P8_USTMA	A0A0D1DYV8_USTMA
biological_process	GO:0018026	peptidyl-lysine monomethylation	2	4	0.5	0.952246	0.25273	1	1	A0A0D1E6V2_USTMA	A0A0D1E157_USTMA
biological_process	GO:0019441	tryptophan catabolic process to kynurenine	2	6	0.333333	0.83904	0.453491	1	1	A0A0D1DV96_USTMA	A0A0D1E3U6_USTMA
cellular_component	GO:0005795	Golgi stack	2	4	0.5	0.819755	0.415296	1	1	A0A0D1CSH0_USTMA	A0A0D1C041_USTMA
cellular_component	GO:1990071	TRAPPII protein complex	2	4	0.5	0.959557	0.229229	1	1	A0A0D1DNV8_USTMA	A0A0D1CSF3_USTMA
molecular_function	GO:0051213	dioxygenase activity	2	6	0.333333	0.913221	0.180166	1	1	A0A0D1CJ18_USTMA	A0A0D1CJ01_USTMA
cellular_component	GO:0005951	carbamoyl-phosphate synthase complex	2	2	1	1	0.0530907	1	1	A0A0D1E223_USTMA	A0A0D1DTC4_USTMA
molecular_function	GO:0004088	carbamoyl-phosphate synthase (glutamine-hydrolyzing) activity	2	3	0.666667	0.987151	0.139013	1	1	A0A0D1E223_USTMA	A0A0D1DTC4_USTMA
biological_process	GO:0008053	mitochondrial fusion	2	3	0.666667	0.985386	0.150242	1	1	A0A0D1DPI1_USTMA	A0A0D1C5I7_USTMA
molecular_function	GO:0017168	5-oxoprolinase (ATP-hydrolyzing) activity	2	2	1	1	0.0549036	1	1	A0A0D1DZ67_USTMA	A0A0D1E6W1_USTMA
cellular_component	GO:0000815	ESCRT III complex	2	6	0.333333	0.860311	0.419317	1	1	A0A0D1CI88_USTMA	A0A0D1DZX0_USTMA
cellular_component	GO:0005771	multivesicular body	2	9	0.222222	0.516862	0.75982	1	1	A0A0D1CI88_USTMA	A0A0D1DZX0_USTMA
molecular_function	GO:0000285	1-phosphatidylinositol-3-phosphate 5-kinase activity	2	2	1	1	0.0549036	1	1	A0A0D1DMX3_USTMA	A0A0D1D198_USTMA
biological_process	GO:0061817	endoplasmic reticulum-plasma membrane tethering	2	5	0.4	0.902147	0.355981	1	1	A0A0D1CVI3_USTMA	A0A0D1E151_USTMA
molecular_function	GO:0005052	peroxisome matrix targeting signal-1 binding	2	2	1	1	0.0549036	1	1	A0A0D1E6M2_USTMA	A0A0D1C6B6_USTMA
biological_process	GO:0015693	magnesium ion transport	2	4	0.5	0.952246	0.25273	1	1	A0A0D1C1B5_USTMA	A0A0D1CBN9_USTMA
biological_process	GO:0045333	cellular respiration	2	2	1	0.000181367	0.99996	0.03	1	A0A0D1CJ01_USTMA	A0A0D1BWP5_USTMA
biological_process	GO:0019915	lipid storage	2	4	0.5	0.83904	0.453491	1	1	A0A0D1DTN0_USTMA	A0A0D1CIJ0_USTMA
molecular_function	GO:0004713	protein tyrosine kinase activity	2	2	1	0.996995	0.0423828	1	1	A0A0D1BZL7_USTMA	A0A0D1E724_USTMA
molecular_function	GO:0050072	m7G(5')pppN diphosphatase activity	2	3	0.666667	0.987151	0.139013	1	1	A0A0D1CXH6_USTMA	A0A0D1E4L2_USTMA
cellular_component	GO:0005697	telomerase holoenzyme complex	2	2	1	0.997191	0.0404434	1	0.999	A0A0D1C0Z7_USTMA	A0A0D1E6T4_USTMA
molecular_function	GO:0004605	phosphatidate cytidylyltransferase activity	2	2	1	1	0.0549036	1	1	A0A0D1DQE3_USTMA	A0A0D1CTA0_USTMA
biological_process	GO:0032049	cardiolipin biosynthetic process	2	3	0.666667	0.985386	0.150242	1	1	A0A0D1DQE3_USTMA	A0A0D1CUP4_USTMA
biological_process	GO:0016024	CDP-diacylglycerol biosynthetic process	2	2	1	1	0.0598232	1	1	A0A0D1DQE3_USTMA	A0A0D1CTA0_USTMA
molecular_function	GO:0042124	1,3-beta-glucanosyltransferase activity	2	3	0.666667	0.987151	0.139013	1	1	A0A0D1CGD9_USTMA	A0A0D1CG62_USTMA
molecular_function	GO:0042973	glucan endo-1,3-beta-D-glucosidase activity	2	2	1	1	0.0549036	1	1	A0A0D1CGD9_USTMA	A0A0D1CG62_USTMA
cellular_component	GO:0055087	Ski complex	2	2	1	1	0.0530907	1	1	A0A0D1ECR1_USTMA	A0A0D1D0I7_USTMA
biological_process	GO:0097428	protein maturation by iron-sulfur cluster transfer	2	4	0.5	0.83904	0.453491	1	1	A0A0D1C4H8_USTMA	A0A0D1E5F4_USTMA
molecular_function	GO:0004430	1-phosphatidylinositol 4-kinase activity	2	3	0.666667	0.987151	0.139013	1	1	A0A0D1DX37_USTMA	A0A0D1E277_USTMA
cellular_component	GO:0030139	endocytic vesicle	2	3	0.666667	0.868981	0.344781	1	1	A0A0D1C5J2_USTMA	A0A0D1E1L9_USTMA
molecular_function	GO:0004683	calmodulin-dependent protein kinase activity	2	3	0.666667	0.987151	0.139013	1	1	A0A0D1DTH1_USTMA	A0A0D1BUZ1_USTMA
cellular_component	GO:0031251	PAN complex	2	2	1	1	0.0530907	1	1	A0A0D1DT60_USTMA	A0A0D1E1J8_USTMA
cellular_component	GO:0000506	glycosylphosphatidylinositol-N-acetylglucosaminyltransferase (GPI-GnT) complex	2	3	0.666667	0.987782	0.134836	1	1	A0A0D1CKY9_USTMA	A0A0D1EBQ5_USTMA
biological_process	GO:0031297	replication fork processing	2	4	0.5	0.988377	0.0655775	1	1	A0A0D1C943_USTMA	A0A0D1E1Y0_USTMA
biological_process	GO:0034508	centromere complex assembly	2	2	1	0.807484	0.397905	1	1	A0A0D1DXU8_USTMA	A0A0D1DW01_USTMA
biological_process	GO:0042791	5S class rRNA transcription by RNA polymerase III	2	2	1	1	0.0598232	1	1	A0A0D1CJU8_USTMA	A0A0D1BVP4_USTMA
biological_process	GO:0044773	mitotic DNA damage checkpoint signaling	2	2	1	0.999679	0.00236004	1	0.646	A0A0D1C7N3_USTMA	A0A0D1E136_USTMA
biological_process	GO:0033260	nuclear DNA replication	2	2	1	0.240965	0.900487	1	1	A0A0D1C7N3_USTMA	A0A0D1E687_USTMA
biological_process	GO:0006607	NLS-bearing protein import into nucleus	2	2	1	1	0.0598232	1	1	A0A0D1CIG6_USTMA	A0A0D1E1J0_USTMA
biological_process	GO:0015886	heme transport	2	2	1	1	0.0598232	1	1	A0A0D1C5I7_USTMA	A0A0D1DPL8_USTMA
biological_process	GO:0038203	TORC2 signaling	2	2	1	0.952246	0.25273	1	1	A0A0D1DP54_USTMA	A0A0D1E5Y7_USTMA
molecular_function	GO:0004309	exopolyphosphatase activity	2	3	0.666667	0.987151	0.139013	1	1	A0A0D1E4H6_USTMA	A0A0D1DW11_USTMA
biological_process	GO:0006798	polyphosphate catabolic process	2	3	0.666667	0.985386	0.150242	1	1	A0A0D1E4H6_USTMA	A0A0D1DW11_USTMA
biological_process	GO:0048280	vesicle fusion with Golgi apparatus	2	6	0.333333	0.83904	0.453491	1	1	A0A0D1DR17_USTMA	A0A0D1C041_USTMA
molecular_function	GO:0003976	UDP-N-acetylglucosamine-lysosomal-enzyme N-acetylglucosaminephosphotransferase activity	2	3	0.666667	0.987151	0.139013	1	1	A0A0D1E1P0_USTMA	A0A0D1E793_USTMA
biological_process	GO:0046835	carbohydrate phosphorylation	2	3	0.666667	0.952246	0.25273	1	1	A0A0D1E1P0_USTMA	A0A0D1E793_USTMA
biological_process	GO:0016256	N-glycan processing to lysosome	2	3	0.666667	0.985386	0.150242	1	1	A0A0D1E1P0_USTMA	A0A0D1E793_USTMA
cellular_component	GO:0031533	mRNA cap methyltransferase complex	2	2	1	1	0.0530907	1	1	A0A0D1DYL2_USTMA	A0A0D1DWA0_USTMA
molecular_function	GO:1990269	RNA polymerase II C-terminal domain phosphoserine binding	2	2	1	1	0.0549036	1	1	A0A0D1CIH0_USTMA	A0A0D1DPQ2_USTMA
molecular_function	GO:0004061	arylformamidase activity	2	2	1	1	0.0549036	1	1	A0A0D1DV96_USTMA	A0A0D1E3U6_USTMA
cellular_component	GO:0034044	exomer complex	2	2	1	1	0.0530907	1	1	A0A0D1DX52_USTMA	A0A0D1DYZ3_USTMA
biological_process	GO:1990573	potassium ion import across plasma membrane	2	2	1	1	0.0598232	1	1	A0A0D1DUV7_USTMA	A0A0D1CKG8_USTMA
molecular_function	GO:0008409	5'-3' exonuclease activity	1	5	0.2	0.959486	0.12684	1	1	A0A0D1DZ35_USTMA
cellular_component	GO:0000159	protein phosphatase type 2A complex	1	6	0.166667	0.580683	0.792627	1	1	A0A0D1CI23_USTMA
cellular_component	GO:0000775	chromosome, centromeric region	1	6	0.166667	0.802036	0.302482	1	1	A0A0D1BZ81_USTMA
molecular_function	GO:0000150	DNA strand exchange activity	1	2	0.5	0.945096	0.413916	1	1	A0A0D1E3Q0_USTMA
biological_process	GO:0000730	DNA recombinase assembly	1	2	0.5	0.849758	0.569212	1	1	A0A0D1E3Q0_USTMA
biological_process	GO:0051260	protein homooligomerization	1	2	0.5	0.940177	0.429556	1	1	A0A0D1DPL8_USTMA
biological_process	GO:0042148	strand invasion	1	2	0.5	0.849758	0.569212	1	1	A0A0D1E3Q0_USTMA
molecular_function	GO:0016818	hydrolase activity, acting on acid anhydrides, in phosphorus-containing anhydrides	1	3	0.333333	0.622032	0.450259	1	1	RAD5_USTMA
molecular_function	GO:0031176	endo-1,4-beta-xylanase activity	1	3	0.333333	0.860987	0.551367	1	1	XIN1_USTMA
cellular_component	GO:0000812	Swr1 complex	1	8	0.125	0.417305	0.877327	1	1	A0A0D1CNC9_USTMA
biological_process	GO:0043486	histone exchange	1	8	0.125	0.207878	0.954575	1	1	A0A0D1CNC9_USTMA
biological_process	GO:0000727	double-strand break repair via break-induced replication	1	12	0.0833333	0.168053	0.965723	1	1	A0A0D1E418_USTMA
molecular_function	GO:0008194	UDP-glycosyltransferase activity	1	2	0.5	0.999111	0.00369486	1	0.654	A0A0D1DZW9_USTMA
molecular_function	GO:0030674	protein-macromolecule adaptor activity	1	8	0.125	0.635845	0.524122	1	1	SLA1_USTMA
cellular_component	GO:0070390	transcription export complex 2	1	4	0.25	0.770771	0.649549	1	1	A0A0D1E159_USTMA
biological_process	GO:0006368	transcription elongation from RNA polymerase II promoter	1	17	0.0588235	0.0102549	0.99884	0.885	1	A0A0D1CIH0_USTMA
biological_process	GO:0032784	regulation of DNA-templated transcription, elongation	1	2	0.5	0.323552	0.85412	1	1	A0A0D1DT20_USTMA
biological_process	GO:0000077	DNA damage checkpoint signaling	1	8	0.125	0.974789	0.0657257	1	1	CHK1_USTMA
biological_process	GO:0016320	endoplasmic reticulum membrane fusion	1	1	1	1	0.244689	1	1	SEY1_USTMA
biological_process	GO:0030435	sporulation resulting in formation of a cellular spore	1	4	0.25	0.644019	0.754388	1	1	STUA_USTMA
biological_process	GO:0000413	protein peptidyl-prolyl isomerization	1	11	0.0909091	0.207878	0.954575	1	1	PPIL2_USTMA
molecular_function	GO:0052689	carboxylic ester hydrolase activity	1	7	0.142857	0.609944	0.527233	1	1	A0A0D1CLL2_USTMA
molecular_function	GO:0008474	palmitoyl-(protein) hydrolase activity	1	5	0.2	0.665686	0.737183	1	1	A0A0D1CIQ8_USTMA
biological_process	GO:0002084	protein depalmitoylation	1	3	0.333333	0.849758	0.569212	1	1	A0A0D1CIQ8_USTMA
cellular_component	GO:0005686	U2 snRNP	1	20	0.05	0.0367155	0.994775	0.961	1	A0A0D1BXS7_USTMA
biological_process	GO:0009060	aerobic respiration	1	20	0.05	2.32546e-05	0.999997	0.003	1	A0A0D1DQS9_USTMA
biological_process	GO:0006099	tricarboxylic acid cycle	1	22	0.0454545	0.0167024	0.997958	0.968	1	A0A0D1E945_USTMA
cellular_component	GO:0071007	U2-type catalytic step 2 spliceosome	1	5	0.2	0.673892	0.730409	1	1	CWC2_USTMA
molecular_function	GO:0036002	pre-mRNA binding	1	2	0.5	0.40691	0.882225	1	1	CWC2_USTMA
biological_process	GO:0090114	COPII-coated vesicle budding	1	1	1	0.893637	0.308178	1	1	SEC13_USTMA
biological_process	GO:0032008	positive regulation of TOR signaling	1	3	0.333333	0.74727	0.674707	1	1	SEC13_USTMA
biological_process	GO:1904263	positive regulation of TORC1 signaling	1	2	0.5	0.940177	0.429556	1	1	SEC13_USTMA
biological_process	GO:0032527	protein exit from endoplasmic reticulum	1	1	1	0.902147	0.355981	1	1	SEC13_USTMA
molecular_function	GO:0031491	nucleosome binding	1	6	0.166667	0.40691	0.882225	1	1	A0A0D1CNC9_USTMA
biological_process	GO:0032968	positive regulation of transcription elongation from RNA polymerase II promoter	1	11	0.0909091	0.168053	0.965723	1	1	A0A0D1CIH0_USTMA
biological_process	GO:0010106	cellular response to iron ion starvation	1	3	0.333333	0.849758	0.569212	1	1	SID2_USTMA
molecular_function	GO:0031172	ornithine N5-monooxygenase activity	1	1	1	1	0.23441	1	1	SIDA_USTMA
biological_process	GO:0090110	COPII-coated vesicle cargo loading	1	4	0.25	0.74727	0.674707	1	1	SEC23_USTMA
biological_process	GO:0000469	cleavage involved in rRNA processing	1	5	0.2	0.148589	0.938365	1	1	A0A0D1E362_USTMA
cellular_component	GO:1990304	MUB1-RAD6-UBR2 ubiquitin ligase complex	1	2	0.5	0.946909	0.407925	1	1	A0A0D1DYV9_USTMA
molecular_function	GO:0070628	proteasome binding	1	7	0.142857	0.484441	0.846083	1	1	A0A0D1CB29_USTMA
molecular_function	GO:0061631	ubiquitin conjugating enzyme activity	1	15	0.0666667	0.101328	0.981949	1	1	A0A0D1DZT1_USTMA
biological_process	GO:0070987	error-free translesion synthesis	1	2	0.5	0.940177	0.429556	1	1	A0A0D1E5N9_USTMA
biological_process	GO:0010390	histone monoubiquitination	1	2	0.5	0.940177	0.429556	1	1	BRE1_USTMA
biological_process	GO:0070534	protein K63-linked ubiquitination	1	4	0.25	0.74727	0.674707	1	1	A0A0D1E876_USTMA
biological_process	GO:0051569	regulation of histone H3-K4 methylation	1	2	0.5	0.940177	0.429556	1	1	A0A0D1DP85_USTMA
biological_process	GO:0071596	ubiquitin-dependent protein catabolic process via the N-end rule pathway	1	2	0.5	0.940177	0.429556	1	1	A0A0D1EBB2_USTMA
molecular_function	GO:0043022	ribosome binding	1	17	0.0588235	0.0422751	0.99383	0.997	1	A0A0D1DYS1_USTMA
biological_process	GO:0042026	protein refolding	1	8	0.125	0.380209	0.894332	1	1	A0A0D1DT43_USTMA
molecular_function	GO:0004693	cyclin-dependent protein serine/threonine kinase activity	1	7	0.142857	0.484441	0.846083	1	1	SSN3_USTMA
molecular_function	GO:0008353	RNA polymerase II CTD heptapeptide repeat kinase activity	1	4	0.25	0.764358	0.656609	1	1	SSN3_USTMA
biological_process	GO:0032447	protein urmylation	1	4	0.25	0.74727	0.674707	1	1	A0A0D1E0S3_USTMA
biological_process	GO:0019236	response to pheromone	1	2	0.5	0.0866066	0.98528	1	1	STE20_USTMA
biological_process	GO:0098789	pre-mRNA cleavage required for polyadenylation	1	5	0.2	0.644019	0.754388	1	1	A0A0D1DWQ1_USTMA
molecular_function	GO:0052906	tRNA (guanine(37)-N(1))-methyltransferase activity	1	1	1	1	0.23441	1	1	TRM5_USTMA
molecular_function	GO:0009019	tRNA (guanine-N1-)-methyltransferase activity	1	2	0.5	0.945096	0.413916	1	1	TRM5_USTMA
biological_process	GO:0070901	mitochondrial tRNA methylation	1	1	1	1	0.244689	1	1	TRM5_USTMA
biological_process	GO:0002939	tRNA N1-guanine methylation	1	1	1	1	0.244689	1	1	TRM5_USTMA
molecular_function	GO:0016616	oxidoreductase activity, acting on the CH-OH group of donors, NAD or NADP as acceptor	1	19	0.0526316	1.93481e-06	1	0	1	A0A0D1BVZ2_USTMA
molecular_function	GO:0004151	dihydroorotase activity	1	3	0.333333	0.860987	0.551367	1	1	A0A0D1DTC4_USTMA
biological_process	GO:0000349	generation of catalytic spliceosome for first transesterification step	1	3	0.333333	0.849758	0.569212	1	1	A0A0D1E876_USTMA
biological_process	GO:0043111	replication fork arrest	1	1	1	1	0.244689	1	1	TOF1_USTMA
cellular_component	GO:0022627	cytosolic small ribosomal subunit	1	30	0.0333333	0.0037612	0.999626	0.205	1	A0A0D1EDG3_USTMA
biological_process	GO:0002181	cytoplasmic translation	1	24	0.0416667	0.00320859	0.999029	0.492	1	A0A0D1CBR1_USTMA
biological_process	GO:0000028	ribosomal small subunit assembly	1	13	0.0769231	0.10842	0.980488	1	1	A0A0D1DNQ3_USTMA
molecular_function	GO:0046975	histone methyltransferase activity (H3-K36 specific)	1	2	0.5	0.945096	0.413916	1	1	A0A0D1ECE5_USTMA
cellular_component	GO:0008023	transcription elongation factor complex	1	4	0.25	0.694802	0.503812	1	1	A0A0D1DRG9_USTMA
biological_process	GO:0050684	regulation of mRNA processing	1	2	0.5	0.255823	0.939806	1	1	A0A0D1DX92_USTMA
molecular_function	GO:0005200	structural constituent of cytoskeleton	1	6	0.166667	0.571232	0.798866	1	1	TBB_USTMA
molecular_function	GO:0004534	5'-3' exoribonuclease activity	1	2	0.5	0.945096	0.413916	1	1	A0A0D1CXS6_USTMA
biological_process	GO:0000956	nuclear-transcribed mRNA catabolic process	1	7	0.142857	0.994232	0.0126912	1	0.995	A0A0D1CXS6_USTMA
cellular_component	GO:0034455	t-UTP complex	1	2	0.5	0.946909	0.407925	1	1	UTP10_USTMA
biological_process	GO:0034354	'de novo' NAD biosynthetic process from tryptophan	1	5	0.2	0.644019	0.754388	1	1	KMO_USTMA
biological_process	GO:0043420	anthranilate metabolic process	1	3	0.333333	0.849758	0.569212	1	1	KMO_USTMA
biological_process	GO:0019805	quinolinate biosynthetic process	1	3	0.333333	0.849758	0.569212	1	1	KMO_USTMA
biological_process	GO:0006569	tryptophan catabolic process	1	2	0.5	0.893637	0.308178	1	1	KMO_USTMA
molecular_function	GO:0020037	heme binding	1	50	0.02	2.38894e-05	0.999999	0.002	1	A0A0D1DV12_USTMA
biological_process	GO:0006314	intron homing	1	11	0.0909091	0.207878	0.954575	1	1	IEND1_USTMA
cellular_component	GO:0048046	apoplast	1	1	1	1	0.230508	1	1	CMU1_USTMA
cellular_component	GO:0044164	host cell cytosol	1	1	1	1	0.230508	1	1	CMU1_USTMA
molecular_function	GO:0004106	chorismate mutase activity	1	2	0.5	0.945096	0.413916	1	1	CMU1_USTMA
biological_process	GO:0009073	aromatic amino acid family biosynthetic process	1	7	0.142857	0.250203	0.913393	1	1	CMU1_USTMA
biological_process	GO:0046417	chorismate metabolic process	1	2	0.5	0.644019	0.754388	1	1	CMU1_USTMA
biological_process	GO:0140502	effector-mediated suppression of host salicylic acid-mediated innate immune signalling	1	1	1	1	0.244689	1	1	CMU1_USTMA
cellular_component	GO:0005769	early endosome	1	8	0.125	0.584704	0.709514	1	1	A0A0D1DU73_USTMA
biological_process	GO:0006878	cellular copper ion homeostasis	1	9	0.111111	0.312961	0.920244	1	1	A0A0D1E4F3_USTMA
molecular_function	GO:0031624	ubiquitin conjugating enzyme binding	1	6	0.166667	0.571232	0.798866	1	1	A0A0D1DYQ5_USTMA
molecular_function	GO:0140312	cargo adaptor activity	1	2	0.5	0.484441	0.846083	1	1	A0A0D1CEI5_USTMA
molecular_function	GO:0035615	clathrin adaptor activity	1	7	0.142857	0.484441	0.846083	1	1	A0A0D1CEI5_USTMA
cellular_component	GO:0000276	mitochondrial proton-transporting ATP synthase complex, coupling factor F(o)	1	9	0.111111	0.24018	0.944216	1	1	A0A0D1BW64_USTMA
biological_process	GO:0015986	ATP synthesis coupled proton transport	1	15	0.0666667	0.0689648	0.988897	1	1	A0A0D1BW64_USTMA
biological_process	GO:0045048	protein insertion into ER membrane	1	3	0.333333	0.644019	0.754388	1	1	A0A0D1E3H6_USTMA
biological_process	GO:0016126	sterol biosynthetic process	1	14	0.0714286	0.0886894	0.97089	1	1	A0A0D1E3E8_USTMA
biological_process	GO:0008652	cellular amino acid biosynthetic process	1	8	0.125	0.00978344	0.995773	0.875	1	A0A0D1DTR5_USTMA
cellular_component	GO:0031314	extrinsic component of mitochondrial inner membrane	1	8	0.125	0.417305	0.877327	1	1	A0A0D1C5I7_USTMA
biological_process	GO:0000480	endonucleolytic cleavage in 5'-ETS of tricistronic rRNA transcript (SSU-rRNA, 5.8S rRNA, LSU-rRNA)	1	5	0.2	0.644019	0.754388	1	1	A0A0D1E2E2_USTMA
biological_process	GO:0000472	endonucleolytic cleavage to generate mature 5'-end of SSU-rRNA from (SSU-rRNA, 5.8S rRNA, LSU-rRNA)	1	5	0.2	0.644019	0.754388	1	1	A0A0D1E2E2_USTMA
molecular_function	GO:0051536	iron-sulfur cluster binding	1	5	0.2	0.108038	0.947591	1	1	NAR1_USTMA
biological_process	GO:0000245	spliceosomal complex assembly	1	5	0.2	0.380209	0.894332	1	1	A0A0D1DX92_USTMA
cellular_component	GO:0035267	NuA4 histone acetyltransferase complex	1	10	0.1	0.516862	0.75982	1	1	A0A0D1DS11_USTMA
biological_process	GO:0000973	posttranscriptional tethering of RNA polymerase II gene DNA at nuclear periphery	1	4	0.25	0.74727	0.674707	1	1	A0A0D1DS72_USTMA
biological_process	GO:0017183	peptidyl-diphthamide biosynthetic process from peptidyl-histidine	1	5	0.2	0.644019	0.754388	1	1	A0A0D1E234_USTMA
molecular_function	GO:0008237	metallopeptidase activity	1	12	0.0833333	0.176192	0.907147	1	1	A0A0D1E264_USTMA
biological_process	GO:0000338	protein deneddylation	1	4	0.25	0.74727	0.674707	1	1	A0A0D1D204_USTMA
biological_process	GO:0006417	regulation of translation	1	5	0.2	0.820242	0.264052	1	1	A0A0D1DVG4_USTMA
molecular_function	GO:0004497	monooxygenase activity	1	27	0.037037	0.247377	0.847008	1	1	A0A0D1DVK4_USTMA
biological_process	GO:0045892	negative regulation of transcription, DNA-templated	1	6	0.166667	0.0295276	0.98739	0.999	1	A0A0D1C1L3_USTMA
molecular_function	GO:0045145	single-stranded DNA 5'-3' exodeoxyribonuclease activity	1	2	0.5	0.945096	0.413916	1	1	A0A0D1C0K3_USTMA
biological_process	GO:0043137	DNA replication, removal of RNA primer	1	5	0.2	0.644019	0.754388	1	1	A0A0D1DQ00_USTMA
biological_process	GO:0006488	dolichol-linked oligosaccharide biosynthetic process	1	6	0.166667	0.458112	0.860014	1	1	A0A0D1CFY9_USTMA
biological_process	GO:0090305	nucleic acid phosphodiester bond hydrolysis	1	3	0.333333	0.16806	0.900555	1	1	A0A0D1E3V2_USTMA
cellular_component	GO:0015629	actin cytoskeleton	1	3	0.333333	0.925145	0.13392	1	1	MYO1_USTMA
biological_process	GO:0030042	actin filament depolymerization	1	3	0.333333	0.546509	0.814568	1	1	A0A0D1C868_USTMA
cellular_component	GO:0070545	PeBoW complex	1	2	0.5	0.946909	0.407925	1	1	ERB1_USTMA
molecular_function	GO:0070180	large ribosomal subunit rRNA binding	1	6	0.166667	0.571232	0.798866	1	1	ERB1_USTMA
molecular_function	GO:0043021	ribonucleoprotein complex binding	1	3	0.333333	0.17949	0.915183	1	1	ERB1_USTMA
molecular_function	GO:0004174	electron-transferring-flavoprotein dehydrogenase activity	1	6	0.166667	0.571232	0.798866	1	1	A0A0D1DWV7_USTMA
cellular_component	GO:0031429	box H/ACA snoRNP complex	1	6	0.166667	0.580683	0.792627	1	1	A0A0D1E362_USTMA
molecular_function	GO:0034513	box H/ACA snoRNA binding	1	5	0.2	0.665686	0.737183	1	1	A0A0D1E362_USTMA
cellular_component	GO:0016282	eukaryotic 43S preinitiation complex	1	15	0.0666667	0.107436	0.980513	1	1	EIF3L_USTMA
cellular_component	GO:0033290	eukaryotic 48S preinitiation complex	1	15	0.0666667	0.107436	0.980513	1	1	EIF3L_USTMA
biological_process	GO:0001732	formation of cytoplasmic translation initiation complex	1	15	0.0666667	0.0866066	0.98528	1	1	EIF3L_USTMA
molecular_function	GO:0016853	isomerase activity	1	8	0.125	0.00033689	0.999914	0.033	1	FER4_USTMA
molecular_function	GO:0004502	kynurenine 3-monooxygenase activity	1	1	1	1	0.23441	1	1	KMO_USTMA
cellular_component	GO:0005849	mRNA cleavage factor complex	1	3	0.333333	0.914503	0.234386	1	1	CLP1_USTMA
biological_process	GO:0006388	tRNA splicing, via endonucleolytic cleavage and ligation	1	5	0.2	0.312961	0.920244	1	1	CLP1_USTMA
biological_process	GO:0016125	sterol metabolic process	1	5	0.2	0.108558	0.957697	1	1	A0A0D1CXV0_USTMA
cellular_component	GO:0000421	autophagosome membrane	1	2	0.5	0.946909	0.407925	1	1	A0A0D1CHU6_USTMA
cellular_component	GO:0031410	cytoplasmic vesicle	1	12	0.0833333	0.998497	0.0026335	1	0.286	A0A0D1CRH0_USTMA
molecular_function	GO:0034512	box C/D RNA binding	1	1	1	1	0.23441	1	1	DBP4_USTMA
molecular_function	GO:0016757	glycosyltransferase activity	1	8	0.125	0.660262	0.442307	1	1	A0A0D1E7S4_USTMA
cellular_component	GO:0005852	eukaryotic translation initiation factor 3 complex	1	10	0.1	0.161877	0.967025	1	1	EIF3L_USTMA
molecular_function	GO:0031369	translation initiation factor binding	1	9	0.111111	0.23095	0.947258	1	1	A0A0D1EAJ2_USTMA
biological_process	GO:0006413	translational initiation	1	10	0.1	0.0937921	0.960931	1	1	EIF3L_USTMA
biological_process	GO:0045787	positive regulation of cell cycle	1	1	1	0.853541	0.279733	1	1	CWC2_USTMA
biological_process	GO:0033120	positive regulation of RNA splicing	1	1	1	0.849758	0.569212	1	1	CWC2_USTMA
molecular_function	GO:0004620	phospholipase activity	1	4	0.25	0.46254	0.761661	1	1	A0A0D1CIT9_USTMA
biological_process	GO:0008643	carbohydrate transport	1	18	0.0555556	0.0433713	0.993684	0.999	1	HUT1_USTMA
molecular_function	GO:0016410	N-acyltransferase activity	1	4	0.25	0.0772867	0.968662	1	1	FER5_USTMA
biological_process	GO:0019290	siderophore biosynthetic process	1	2	0.5	0.985645	0.0978533	1	1	FER5_USTMA
cellular_component	GO:0005881	cytoplasmic microtubule	1	6	0.166667	0.494597	0.840498	1	1	STU1_USTMA
cellular_component	GO:0005875	microtubule associated complex	1	2	0.5	0.733295	0.443253	1	1	A0A0D1DVE7_USTMA
molecular_function	GO:0051010	microtubule plus-end binding	1	5	0.2	0.665686	0.737183	1	1	A0A0D1DVE7_USTMA
biological_process	GO:0000132	establishment of mitotic spindle orientation	1	3	0.333333	0.849758	0.569212	1	1	A0A0D1DVE7_USTMA
molecular_function	GO:0008137	NADH dehydrogenase (ubiquinone) activity	1	14	0.0714286	0.125201	0.976397	1	1	A0A0D1E7Y7_USTMA
cellular_component	GO:0070847	core mediator complex	1	5	0.2	0.673892	0.730409	1	1	MED6_USTMA
cellular_component	GO:0030014	CCR4-NOT complex	1	3	0.333333	0.997319	0.0192081	1	0.974	A0A0D1E4H5_USTMA
molecular_function	GO:0004535	poly(A)-specific ribonuclease activity	1	4	0.25	0.764358	0.656609	1	1	A0A0D1DT60_USTMA
biological_process	GO:0006342	heterochromatin assembly	1	5	0.2	NA	NA	NA	NA	A0A0D1E0F1_USTMA
biological_process	GO:0032007	negative regulation of TOR signaling	1	5	0.2	0.458112	0.860014	1	1	A0A0D1CD33_USTMA
molecular_function	GO:0005460	UDP-glucose transmembrane transporter activity	1	1	1	1	0.23441	1	1	HUT1_USTMA
biological_process	GO:0072334	UDP-galactose transmembrane transport	1	1	1	1	0.244689	1	1	HUT1_USTMA
molecular_function	GO:0003921	GMP synthase activity	1	1	1	1	0.23441	1	1	GUAA_USTMA
molecular_function	GO:0016462	pyrophosphatase activity	1	1	1	0.601809	0.471977	1	1	GUAA_USTMA
biological_process	GO:0006177	GMP biosynthetic process	1	2	0.5	0.849758	0.569212	1	1	GUAA_USTMA
molecular_function	GO:0004017	adenylate kinase activity	1	4	0.25	0.764358	0.656609	1	1	A0A0D1CGU1_USTMA
biological_process	GO:0006172	ADP biosynthetic process	1	2	0.5	0.940177	0.429556	1	1	A0A0D1CGU1_USTMA
biological_process	GO:0046033	AMP metabolic process	1	3	0.333333	0.767502	0.541888	1	1	A0A0D1CGU1_USTMA
biological_process	GO:0032958	inositol phosphate biosynthetic process	1	4	0.25	0.74727	0.674707	1	1	A0A0D1E9A4_USTMA
biological_process	GO:0007020	microtubule nucleation	1	7	0.142857	0.380209	0.894332	1	1	A0A0D1BZI3_USTMA
biological_process	GO:0006481	C-terminal protein methylation	1	3	0.333333	0.849758	0.569212	1	1	A0A0D1CAQ9_USTMA
molecular_function	GO:0017150	tRNA dihydrouridine synthase activity	1	5	0.2	0.665686	0.737183	1	1	A0A0D1CX43_USTMA
cellular_component	GO:0030956	glutamyl-tRNA(Gln) amidotransferase complex	1	2	0.5	0.946909	0.407925	1	1	GATA_USTMA
molecular_function	GO:0050567	glutaminyl-tRNA synthase (glutamine-hydrolyzing) activity	1	2	0.5	0.945096	0.413916	1	1	GATA_USTMA
biological_process	GO:0070681	glutaminyl-tRNAGln biosynthesis via transamidation	1	2	0.5	0.940177	0.429556	1	1	GATA_USTMA
molecular_function	GO:0004016	adenylate cyclase activity	1	1	1	1	0.23441	1	1	CYAA_USTMA
biological_process	GO:0007188	adenylate cyclase-modulating G protein-coupled receptor signaling pathway	1	2	0.5	0.74727	0.674707	1	1	CYAA_USTMA
biological_process	GO:0006171	cAMP biosynthetic process	1	1	1	1	0.244689	1	1	CYAA_USTMA
biological_process	GO:0009267	cellular response to starvation	1	7	0.142857	0.148589	0.938365	1	1	A0A0D1E914_USTMA
biological_process	GO:0006094	gluconeogenesis	1	11	0.0909091	0.13525	0.974137	1	1	A0A0D1E588_USTMA
molecular_function	GO:0004708	MAP kinase kinase activity	1	3	0.333333	0.860987	0.551367	1	1	A0A0D1DW86_USTMA
molecular_function	GO:0004714	transmembrane receptor protein tyrosine kinase activity	1	2	0.5	0.945096	0.413916	1	1	A0A0D1CL71_USTMA
biological_process	GO:0000187	obsolete activation of MAPK activity	1	3	0.333333	0.849758	0.569212	1	1	A0A0D1DW86_USTMA
biological_process	GO:0006006	glucose metabolic process	1	6	0.166667	0.0616348	0.981085	1	1	A0A0D1CBM5_USTMA
molecular_function	GO:0004707	MAP kinase activity	1	5	0.2	0.665686	0.737183	1	1	A0A0D1BUB7_USTMA
biological_process	GO:0006166	purine ribonucleoside salvage	1	3	0.333333	0.849758	0.569212	1	1	A0A0D1EDZ5_USTMA
cellular_component	GO:0005902	microvillus	1	1	1	1	0.230508	1	1	MYO1_USTMA
cellular_component	GO:0031982	vesicle	1	3	0.333333	0.998637	0.0023884	1	0.272	MYO1_USTMA
molecular_function	GO:0000146	microfilament motor activity	1	2	0.5	0.945096	0.413916	1	1	MYO1_USTMA
biological_process	GO:0030050	vesicle transport along actin filament	1	2	0.5	0.940177	0.429556	1	1	MYO1_USTMA
cellular_component	GO:0031901	early endosome membrane	1	2	0.5	0.946909	0.407925	1	1	SNX3_USTMA
molecular_function	GO:0019706	protein-cysteine S-palmitoyltransferase activity	1	7	0.142857	0.484441	0.846083	1	1	A0A0D1DSD4_USTMA
biological_process	GO:0044804	autophagy of nucleus	1	6	0.166667	0.873451	0.264071	1	1	A0A0D1DRV9_USTMA
biological_process	GO:0006497	protein lipidation	1	3	0.333333	0.54309	0.607414	1	1	A0A0D1DRV9_USTMA
biological_process	GO:0002143	tRNA wobble position uridine thiolation	1	5	0.2	0.644019	0.754388	1	1	A0A0D1E0S3_USTMA
biological_process	GO:0070096	mitochondrial outer membrane translocase complex assembly	1	5	0.2	0.644019	0.754388	1	1	MDM12_USTMA
biological_process	GO:0045040	protein insertion into mitochondrial outer membrane	1	7	0.142857	0.458112	0.860014	1	1	MDM12_USTMA
molecular_function	GO:0003958	NADPH-hemoprotein reductase activity	1	2	0.5	0.945096	0.413916	1	1	A0A0D1CA24_USTMA
biological_process	GO:0032366	intracellular sterol transport	1	2	0.5	0.940177	0.429556	1	1	A0A0D1CXV0_USTMA
cellular_component	GO:0010494	cytoplasmic stress granule	1	7	0.142857	0.494597	0.840498	1	1	A0A0D1DZ34_USTMA
biological_process	GO:0006297	nucleotide-excision repair, DNA gap filling	1	3	0.333333	0.849758	0.569212	1	1	A0A0D1DX67_USTMA
cellular_component	GO:0017177	glucosidase II complex	1	2	0.5	0.946909	0.407925	1	1	A0A0D1DU09_USTMA
cellular_component	GO:0031011	Ino80 complex	1	9	0.111111	0.349329	0.905659	1	1	A0A0D1C0V7_USTMA
biological_process	GO:0007186	G protein-coupled receptor signaling pathway	1	8	0.125	0.348472	0.86475	1	1	A0A0D1DTD9_USTMA
cellular_component	GO:0016607	nuclear speck	1	6	0.166667	0.580683	0.792627	1	1	A0A0D1DZK7_USTMA
molecular_function	GO:0004322	ferroxidase activity	1	2	0.5	0.945096	0.413916	1	1	A0A0D1CKH5_USTMA
biological_process	GO:0033215	reductive iron assimilation	1	4	0.25	0.74727	0.674707	1	1	A0A0D1E0K7_USTMA
cellular_component	GO:0005656	nuclear pre-replicative complex	1	4	0.25	0.770771	0.649549	1	1	IPI3_USTMA
cellular_component	GO:0097344	Rix1 complex	1	2	0.5	0.946909	0.407925	1	1	IPI3_USTMA
biological_process	GO:0030174	regulation of DNA-dependent DNA replication initiation	1	3	0.333333	0.74727	0.674707	1	1	IPI3_USTMA
biological_process	GO:0006915	apoptotic process	1	4	0.25	0.207878	0.954575	1	1	A0A0D1CCI7_USTMA
biological_process	GO:0070814	hydrogen sulfide biosynthetic process	1	6	0.166667	0.546509	0.814568	1	1	A0A0D1E0M3_USTMA
molecular_function	GO:0004379	glycylpeptide N-tetradecanoyltransferase activity	1	1	1	1	0.23441	1	1	NMT_USTMA
biological_process	GO:0018008	N-terminal peptidyl-glycine N-myristoylation	1	1	1	1	0.244689	1	1	NMT_USTMA
cellular_component	GO:0005732	sno(s)RNA-containing ribonucleoprotein complex	1	4	0.25	0.739386	0.454159	1	1	A0A0D1CPZ3_USTMA
biological_process	GO:0006559	L-phenylalanine catabolic process	1	4	0.25	0.74727	0.674707	1	1	A0A0D1CZ51_USTMA
biological_process	GO:0051085	chaperone cofactor-dependent protein refolding	1	9	0.111111	0.312961	0.920244	1	1	A0A0D1DT43_USTMA
cellular_component	GO:0005952	cAMP-dependent protein kinase complex	1	3	0.333333	0.865164	0.544469	1	1	A0A0D1E5D9_USTMA
molecular_function	GO:0004311	farnesyltranstransferase activity	1	2	0.5	0.860987	0.551367	1	1	A0A0D1CJ01_USTMA
biological_process	GO:0043504	mitochondrial DNA repair	1	5	0.2	0.644019	0.754388	1	1	MSH3_USTMA
biological_process	GO:0018230	peptidyl-L-cysteine S-palmitoylation	1	7	0.142857	0.458112	0.860014	1	1	A0A0D1DSD4_USTMA
biological_process	GO:1901407	regulation of phosphorylation of RNA polymerase II C-terminal domain	1	1	1	1	0.244689	1	1	PPIL4_USTMA
biological_process	GO:0030150	protein import into mitochondrial matrix	1	14	0.0714286	0.10842	0.980488	1	1	TIM50_USTMA
molecular_function	GO:0032452	histone demethylase activity	1	4	0.25	0.764358	0.656609	1	1	A0A0D1BWW9_USTMA
molecular_function	GO:0051864	histone H3-methyl-lysine-36 demethylase activity	1	2	0.5	0.945096	0.413916	1	1	A0A0D1BWW9_USTMA
cellular_component	GO:0009316	3-isopropylmalate dehydratase complex	1	1	1	1	0.230508	1	1	LEUC_USTMA
molecular_function	GO:0003861	3-isopropylmalate dehydratase activity	1	1	1	1	0.23441	1	1	LEUC_USTMA
biological_process	GO:0009082	branched-chain amino acid biosynthetic process	1	8	0.125	0.13525	0.974137	1	1	LEUC_USTMA
biological_process	GO:0009098	leucine biosynthetic process	1	6	0.166667	0.546509	0.814568	1	1	LEUC_USTMA
biological_process	GO:0000725	recombinational repair	1	3	0.333333	0.999058	0.00251116	1	0.655	A0A0D1E7Z9_USTMA
biological_process	GO:0032259	methylation	1	18	0.0555556	0.162288	0.898718	1	1	A0A0D1C5V4_USTMA
biological_process	GO:0009228	thiamine biosynthetic process	1	4	0.25	0.74727	0.674707	1	1	A0A0D1DY58_USTMA
molecular_function	GO:0004185	serine-type carboxypeptidase activity	1	6	0.166667	0.571232	0.798866	1	1	A0A0D1CWG3_USTMA
molecular_function	GO:0005199	structural constituent of cell wall	1	3	0.333333	0.860987	0.551367	1	1	A0A0D1CKI0_USTMA
biological_process	GO:0000492	box C/D snoRNP assembly	1	4	0.25	0.74727	0.674707	1	1	A0A0D1CUN7_USTMA
cellular_component	GO:0005685	U1 snRNP	1	13	0.0769231	0.161877	0.967025	1	1	A0A0D1BXS7_USTMA
cellular_component	GO:0071011	precatalytic spliceosome	1	17	0.0588235	0.0704362	0.988488	0.998	1	A0A0D1BXS7_USTMA
molecular_function	GO:0030621	U4 snRNA binding	1	2	0.5	0.945096	0.413916	1	1	A0A0D1CHJ8_USTMA
molecular_function	GO:0008173	RNA methyltransferase activity	1	5	0.2	0.134249	0.945185	1	1	A0A0D1CBR1_USTMA
biological_process	GO:0031167	rRNA methylation	1	5	0.2	0.168053	0.965723	1	1	A0A0D1DXE3_USTMA
cellular_component	GO:0030904	retromer complex	1	4	0.25	0.91609	0.326108	1	1	SNX3_USTMA
biological_process	GO:0034499	late endosome to Golgi transport	1	1	1	1	0.244689	1	1	SNX3_USTMA
cellular_component	GO:0005744	TIM23 mitochondrial import inner membrane translocase complex	1	6	0.166667	0.349329	0.905659	1	1	TIM50_USTMA
molecular_function	GO:0048039	ubiquinone binding	1	4	0.25	0.764358	0.656609	1	1	A0A0D1BWP5_USTMA
biological_process	GO:0010142	farnesyl diphosphate biosynthetic process, mevalonate pathway	1	2	0.5	0.940177	0.429556	1	1	A0A0D1EDT9_USTMA
cellular_component	GO:0000439	transcription factor TFIIH core complex	1	6	0.166667	0.580683	0.792627	1	1	A0A0D1E4P9_USTMA
cellular_component	GO:0005675	transcription factor TFIIH holo complex	1	7	0.142857	0.655219	0.650671	1	1	A0A0D1E4P9_USTMA
cellular_component	GO:0072380	TRC complex	1	3	0.333333	0.865164	0.544469	1	1	A0A0D1DT43_USTMA
biological_process	GO:0009408	response to heat	1	6	0.166667	0.541513	0.744177	1	1	A0A0D1DU35_USTMA
molecular_function	GO:0005034	osmosensor activity	1	2	0.5	0.945096	0.413916	1	1	A0A0D1E8D6_USTMA
biological_process	GO:0048315	conidium formation	1	1	1	1	0.244689	1	1	STUA_USTMA
cellular_component	GO:0005815	microtubule organizing center	1	5	0.2	0.843611	0.272819	1	1	STU1_USTMA
biological_process	GO:0007006	mitochondrial membrane organization	1	2	0.5	0.492004	0.697417	1	1	A0A0D1C5I7_USTMA
biological_process	GO:0070863	positive regulation of protein exit from endoplasmic reticulum	1	2	0.5	0.940177	0.429556	1	1	A0A0D1C766_USTMA
biological_process	GO:0016050	vesicle organization	1	3	0.333333	0.855586	0.235602	1	1	A0A0D1DPL8_USTMA
molecular_function	GO:0016846	carbon-sulfur lyase activity	1	6	0.166667	0.339072	0.909887	1	1	A0A0D1E6L6_USTMA
biological_process	GO:0019346	transsulfuration	1	8	0.125	0.380209	0.894332	1	1	A0A0D1E0M3_USTMA
biological_process	GO:0019432	triglyceride biosynthetic process	1	6	0.166667	0.546509	0.814568	1	1	A0A0D1E978_USTMA
biological_process	GO:0006538	glutamate catabolic process	1	2	0.5	0.849758	0.569212	1	1	A0A0D1DTH0_USTMA
biological_process	GO:0006865	amino acid transport	1	8	0.125	0.0326196	0.989545	0.999	1	A0A0D1E381_USTMA
molecular_function	GO:0016614	oxidoreductase activity, acting on CH-OH group of donors	1	9	0.111111	2.00444e-06	1	0	1	A0A0D1C2K9_USTMA
molecular_function	GO:0015616	DNA translocase activity	1	3	0.333333	0.860987	0.551367	1	1	A0A0D1C335_USTMA
biological_process	GO:0045003	double-strand break repair via synthesis-dependent strand annealing	1	2	0.5	0.902147	0.355981	1	1	A0A0D1CX99_USTMA
molecular_function	GO:0047834	D-threo-aldose 1-dehydrogenase activity	1	15	0.0666667	0.101328	0.981949	1	1	A0A0D1CS00_USTMA
cellular_component	GO:0005637	nuclear inner membrane	1	4	0.25	0.673892	0.730409	1	1	A0A0D1D1W6_USTMA
biological_process	GO:0071712	ER-associated misfolded protein catabolic process	1	6	0.166667	0.546509	0.814568	1	1	A0A0D1CAH9_USTMA
cellular_component	GO:0005965	protein farnesyltransferase complex	1	2	0.5	0.946909	0.407925	1	1	A0A0D1DPI2_USTMA
molecular_function	GO:0004660	protein farnesyltransferase activity	1	1	1	1	0.23441	1	1	A0A0D1DPI2_USTMA
biological_process	GO:0018343	protein farnesylation	1	2	0.5	0.940177	0.429556	1	1	A0A0D1DPI2_USTMA
biological_process	GO:0018342	protein prenylation	1	3	0.333333	0.83904	0.453491	1	1	A0A0D1DPI2_USTMA
biological_process	GO:0016558	protein import into peroxisome matrix	1	6	0.166667	0.894042	0.27198	1	1	A0A0D1C902_USTMA
cellular_component	GO:0000923	equatorial microtubule organizing center	1	5	0.2	0.673892	0.730409	1	1	A0A0D1BZI3_USTMA
cellular_component	GO:0000930	gamma-tubulin complex	1	6	0.166667	0.494597	0.840498	1	1	A0A0D1BZI3_USTMA
molecular_function	GO:0043015	gamma-tubulin binding	1	5	0.2	0.665686	0.737183	1	1	A0A0D1BZI3_USTMA
biological_process	GO:0051225	spindle assembly	1	6	0.166667	0.757273	0.459976	1	1	A0A0D1BZI3_USTMA
cellular_component	GO:0031224	intrinsic component of membrane	1	18	0.0555556	8.07265e-05	0.999942	0.004	1	A0A0D1E2F7_USTMA
molecular_function	GO:0004758	serine C-palmitoyltransferase activity	1	2	0.5	0.945096	0.413916	1	1	A0A0D1DXU0_USTMA
biological_process	GO:0046513	ceramide biosynthetic process	1	7	0.142857	0.615577	0.687039	1	1	A0A0D1DXU0_USTMA
biological_process	GO:0006816	calcium ion transport	1	2	0.5	0.824583	0.350595	1	1	A0A0D1DRC6_USTMA
biological_process	GO:0043484	regulation of RNA splicing	1	1	1	0.767502	0.541888	1	1	A0A0D1C0T4_USTMA
molecular_function	GO:0015131	oxaloacetate transmembrane transporter activity	1	3	0.333333	0.860987	0.551367	1	1	A0A0D1CNB0_USTMA
molecular_function	GO:0015116	sulfate transmembrane transporter activity	1	4	0.25	0.912366	0.334314	1	1	A0A0D1CNB0_USTMA
cellular_component	GO:0008250	oligosaccharyltransferase complex	1	7	0.142857	0.417305	0.877327	1	1	A0A0D1C1H1_USTMA
biological_process	GO:0051666	actin cortical patch localization	1	8	0.125	0.380209	0.894332	1	1	A0A0D1E233_USTMA
biological_process	GO:0034164	negative regulation of toll-like receptor 9 signaling pathway	1	2	0.5	0.940177	0.429556	1	1	A0A0D1CCI7_USTMA
biological_process	GO:0043280	positive regulation of cysteine-type endopeptidase activity involved in apoptotic process	1	2	0.5	0.940177	0.429556	1	1	A0A0D1CCI7_USTMA
biological_process	GO:0010257	NADH dehydrogenase complex assembly	1	2	0.5	0.250203	0.913393	1	1	A0A0D1CBQ6_USTMA
molecular_function	GO:0000014	single-stranded DNA endodeoxyribonuclease activity	1	3	0.333333	0.860987	0.551367	1	1	A0A0D1BXI7_USTMA
biological_process	GO:0050821	protein stabilization	1	7	0.142857	0.458112	0.860014	1	1	A0A0D1DYY3_USTMA
molecular_function	GO:0022841	potassium ion leak channel activity	1	1	1	1	0.23441	1	1	A0A0D1DP15_USTMA
biological_process	GO:0071805	potassium ion transmembrane transport	1	2	0.5	0.996433	0.0477544	1	1	A0A0D1DP15_USTMA
biological_process	GO:0030322	stabilization of membrane potential	1	1	1	1	0.244689	1	1	A0A0D1DP15_USTMA
biological_process	GO:0009820	alkaloid metabolic process	1	2	0.5	0.940177	0.429556	1	1	A0A0D1CCL3_USTMA
biological_process	GO:0009272	fungal-type cell wall biogenesis	1	6	0.166667	0.13525	0.974137	1	1	A0A0D1DRE2_USTMA
biological_process	GO:0000435	positive regulation of transcription from RNA polymerase II promoter by galactose	1	2	0.5	0.940177	0.429556	1	1	A0A0D1CNA7_USTMA
biological_process	GO:0019240	citrulline biosynthetic process	1	3	0.333333	0.849758	0.569212	1	1	A0A0D1DTC4_USTMA
cellular_component	GO:0070860	RNA polymerase I core factor complex	1	1	1	1	0.230508	1	1	A0A0D1E5A6_USTMA
cellular_component	GO:0005668	RNA polymerase transcription factor SL1 complex	1	1	1	1	0.230508	1	1	A0A0D1E5A6_USTMA
molecular_function	GO:0001164	RNA polymerase I core promoter sequence-specific DNA binding	1	1	1	1	0.23441	1	1	A0A0D1E5A6_USTMA
molecular_function	GO:0042602	riboflavin reductase (NADPH) activity	1	1	1	1	0.23441	1	1	A0A0D1BV38_USTMA
molecular_function	GO:0004816	asparagine-tRNA ligase activity	1	2	0.5	0.945096	0.413916	1	1	A0A0D1DXU9_USTMA
biological_process	GO:0006421	asparaginyl-tRNA aminoacylation	1	2	0.5	0.940177	0.429556	1	1	A0A0D1DXU9_USTMA
cellular_component	GO:0030126	COPI vesicle coat	1	7	0.142857	0.494597	0.840498	1	1	A0A0D1E930_USTMA
molecular_function	GO:0015171	amino acid transmembrane transporter activity	1	18	0.0555556	0.045814	0.986551	0.997	1	A0A0D1E6U1_USTMA
biological_process	GO:0003333	amino acid transmembrane transport	1	17	0.0588235	0.105841	0.964015	1	1	A0A0D1E6U1_USTMA
molecular_function	GO:0030332	cyclin binding	1	5	0.2	0.665686	0.737183	1	1	A0A0D1DYQ5_USTMA
cellular_component	GO:0042995	cell projection	1	6	0.166667	0.782057	0.403226	1	1	A0A0D1E0C2_USTMA
biological_process	GO:0007163	establishment or maintenance of cell polarity	1	6	0.166667	0.886924	0.207278	1	1	A0A0D1DYV9_USTMA
cellular_component	GO:0044695	Dsc E3 ubiquitin ligase complex	1	3	0.333333	0.865164	0.544469	1	1	A0A0D1CLA5_USTMA
biological_process	GO:0035103	sterol regulatory element binding protein cleavage	1	1	1	1	0.244689	1	1	A0A0D1CLA5_USTMA
cellular_component	GO:0005811	lipid droplet	1	11	0.0909091	0.24018	0.944216	1	1	A0A0D1CIJ0_USTMA
cellular_component	GO:0016471	vacuolar proton-transporting V-type ATPase complex	1	4	0.25	0.494597	0.840498	1	1	A0A0D1DTV7_USTMA
molecular_function	GO:0046961	proton-transporting ATPase activity, rotational mechanism	1	13	0.0769231	0.154169	0.96914	1	1	A0A0D1BW64_USTMA
biological_process	GO:0007035	vacuolar acidification	1	7	0.142857	0.458112	0.860014	1	1	A0A0D1D1V5_USTMA
molecular_function	GO:0003691	double-stranded telomeric DNA binding	1	2	0.5	0.945096	0.413916	1	1	A0A0D1CTG7_USTMA
cellular_component	GO:0034657	GID complex	1	3	0.333333	0.865164	0.544469	1	1	A0A0D1E340_USTMA
cellular_component	GO:0031461	cullin-RING ubiquitin ligase complex	1	5	0.2	0.902538	0.183174	1	1	A0A0D1C1Y1_USTMA
cellular_component	GO:0005844	polysome	1	9	0.111111	0.161877	0.967025	1	1	A0A0D1DXB8_USTMA
biological_process	GO:0042274	ribosomal small subunit biogenesis	1	7	0.142857	0.0261036	0.988507	0.997	1	A0A0D1DQJ5_USTMA
molecular_function	GO:0016702	oxidoreductase activity, acting on single donors with incorporation of molecular oxygen, incorporation of two atoms of oxygen	1	2	0.5	0.644346	0.660928	1	1	A0A0D1DTK7_USTMA
cellular_component	GO:0140453	protein aggregate center	1	2	0.5	0.946909	0.407925	1	1	A0A0D1DT43_USTMA
molecular_function	GO:0043531	ADP binding	1	3	0.333333	0.860987	0.551367	1	1	A0A0D1DT43_USTMA
biological_process	GO:0070370	cellular heat acclimation	1	2	0.5	0.940177	0.429556	1	1	A0A0D1DT43_USTMA
biological_process	GO:0034605	cellular response to heat	1	2	0.5	0.74727	0.674707	1	1	A0A0D1DT43_USTMA
biological_process	GO:0071218	cellular response to misfolded protein	1	2	0.5	0.72802	0.528427	1	1	A0A0D1DT43_USTMA
biological_process	GO:0043335	protein unfolding	1	1	1	1	0.244689	1	1	A0A0D1DT43_USTMA
biological_process	GO:0035617	stress granule disassembly	1	1	1	1	0.244689	1	1	A0A0D1DT43_USTMA
biological_process	GO:0070414	trehalose metabolism in response to heat stress	1	1	1	1	0.244689	1	1	A0A0D1DT43_USTMA
biological_process	GO:0055129	L-proline biosynthetic process	1	3	0.333333	0.849758	0.569212	1	1	A0A0D1D180_USTMA
molecular_function	GO:0140326	ATPase-coupled intramembrane lipid transporter activity	1	4	0.25	0.764358	0.656609	1	1	A0A0D1C917_USTMA
molecular_function	GO:0030276	clathrin binding	1	5	0.2	0.737034	0.481645	1	1	A0A0D1DY37_USTMA
cellular_component	GO:0005884	actin filament	1	3	0.333333	0.865164	0.544469	1	1	A0A0D1C868_USTMA
molecular_function	GO:0003785	actin monomer binding	1	2	0.5	0.945096	0.413916	1	1	A0A0D1C868_USTMA
biological_process	GO:0051016	barbed-end actin filament capping	1	3	0.333333	0.849758	0.569212	1	1	A0A0D1C868_USTMA
biological_process	GO:0042989	sequestering of actin monomers	1	2	0.5	0.940177	0.429556	1	1	A0A0D1C868_USTMA
cellular_component	GO:0005682	U5 snRNP	1	10	0.1	0.290486	0.927453	1	1	A0A0D1BXS7_USTMA
biological_process	GO:0000423	mitophagy	1	1	1	1	0.244689	1	1	A0A0D1CUV6_USTMA
biological_process	GO:0006520	cellular amino acid metabolic process	1	2	0.5	0.00658126	0.996274	0.74	1	A0A0D1CG70_USTMA
biological_process	GO:0000056	ribosomal small subunit export from nucleus	1	4	0.25	0.74727	0.674707	1	1	A0A0D1E7Q3_USTMA
biological_process	GO:0051304	chromosome separation	1	1	1	0.954754	0.100062	1	1	A0A0D1DPJ8_USTMA
biological_process	GO:0033316	meiotic spindle assembly checkpoint signaling	1	1	1	1	0.244689	1	1	A0A0D1DPJ8_USTMA
molecular_function	GO:0019903	protein phosphatase binding	1	1	1	0.957617	0.235642	1	1	A0A0D1CQ20_USTMA
biological_process	GO:0043666	regulation of phosphoprotein phosphatase activity	1	3	0.333333	0.83904	0.453491	1	1	A0A0D1CQ20_USTMA
biological_process	GO:0015677	copper ion import	1	5	0.2	0.644019	0.754388	1	1	A0A0D1E5G0_USTMA
biological_process	GO:0006826	iron ion transport	1	6	0.166667	0.757273	0.459976	1	1	A0A0D1E5G0_USTMA
biological_process	GO:0070131	positive regulation of mitochondrial translation	1	2	0.5	0.940177	0.429556	1	1	A0A0D1CLY8_USTMA
biological_process	GO:0006486	protein glycosylation	1	8	0.125	0.0701928	0.966668	1	1	A0A0D1CLF4_USTMA
biological_process	GO:0018022	peptidyl-lysine methylation	1	5	0.2	0.873451	0.264071	1	1	A0A0D1CWG8_USTMA
biological_process	GO:0046855	inositol phosphate dephosphorylation	1	7	0.142857	0.458112	0.860014	1	1	A0A0D1E5P2_USTMA
cellular_component	GO:0000136	mannan polymerase complex	1	1	1	1	0.230508	1	1	A0A0D1E064_USTMA
biological_process	GO:0031204	posttranslational protein targeting to membrane, translocation	1	6	0.166667	0.458112	0.860014	1	1	A0A0D1C6D2_USTMA
biological_process	GO:0051315	attachment of mitotic spindle microtubules to kinetochore	1	5	0.2	0.691822	0.619791	1	1	A0A0D1DTE9_USTMA
cellular_component	GO:0042555	MCM complex	1	6	0.166667	0.580683	0.792627	1	1	A0A0D1E418_USTMA
biological_process	GO:0006267	pre-replicative complex assembly involved in nuclear cell cycle DNA replication	1	7	0.142857	0.458112	0.860014	1	1	A0A0D1E418_USTMA
biological_process	GO:1990683	DNA double-strand break attachment to nuclear envelope	1	1	1	1	0.244689	1	1	A0A0D1CM71_USTMA
biological_process	GO:0033962	P-body assembly	1	6	0.166667	0.767502	0.541888	1	1	A0A0D1DW69_USTMA
biological_process	GO:0034063	stress granule assembly	1	3	0.333333	0.849758	0.569212	1	1	A0A0D1DZ34_USTMA
molecular_function	GO:0017022	myosin binding	1	3	0.333333	0.764358	0.656609	1	1	A0A0D1BWM3_USTMA
cellular_component	GO:0042765	GPI-anchor transamidase complex	1	5	0.2	0.673892	0.730409	1	1	A0A0D1E3M3_USTMA
biological_process	GO:0016255	attachment of GPI anchor to protein	1	4	0.25	0.74727	0.674707	1	1	A0A0D1E3M3_USTMA
biological_process	GO:0055088	lipid homeostasis	1	12	0.0833333	0.13525	0.974137	1	1	A0A0D1CWP0_USTMA
biological_process	GO:0009229	thiamine diphosphate biosynthetic process	1	3	0.333333	0.849758	0.569212	1	1	A0A0D1CNX0_USTMA
biological_process	GO:0002926	tRNA wobble base 5-methoxycarbonylmethyl-2-thiouridinylation	1	2	0.5	0.940177	0.429556	1	1	A0A0D1CXX4_USTMA
cellular_component	GO:0005947	mitochondrial alpha-ketoglutarate dehydrogenase complex	1	2	0.5	0.865164	0.544469	1	1	A0A0D1CIW9_USTMA
molecular_function	GO:0003863	3-methyl-2-oxobutanoate dehydrogenase (2-methylpropanoyl-transferring) activity	1	1	1	1	0.23441	1	1	A0A0D1CIW9_USTMA
biological_process	GO:0009083	branched-chain amino acid catabolic process	1	3	0.333333	0.849758	0.569212	1	1	A0A0D1CIW9_USTMA
cellular_component	GO:0030122	AP-2 adaptor complex	1	3	0.333333	0.865164	0.544469	1	1	A0A0D1CEI5_USTMA
molecular_function	GO:0008120	ceramide glucosyltransferase activity	1	1	1	1	0.23441	1	1	A0A0D1DUE7_USTMA
molecular_function	GO:0102769	dihydroceramide glucosyltransferase activity	1	1	1	1	0.23441	1	1	A0A0D1DUE7_USTMA
biological_process	GO:0006679	glucosylceramide biosynthetic process	1	1	1	1	0.244689	1	1	A0A0D1DUE7_USTMA
cellular_component	GO:0032299	ribonuclease H2 complex	1	3	0.333333	0.865164	0.544469	1	1	A0A0D1DQ00_USTMA
molecular_function	GO:0004523	RNA-DNA hybrid ribonuclease activity	1	5	0.2	0.665686	0.737183	1	1	A0A0D1DQ00_USTMA
biological_process	GO:0045893	positive regulation of transcription, DNA-templated	1	6	0.166667	0.761472	0.324226	1	1	A0A0D1ED63_USTMA
biological_process	GO:1902975	mitotic DNA replication initiation	1	5	0.2	0.546509	0.814568	1	1	A0A0D1E418_USTMA
biological_process	GO:0006106	fumarate metabolic process	1	3	0.333333	0.952246	0.25273	1	1	A0A0D1E945_USTMA
biological_process	GO:0030968	endoplasmic reticulum unfolded protein response	1	10	0.1	0.207878	0.954575	1	1	A0A0D1DQM9_USTMA
cellular_component	GO:0005673	transcription factor TFIIE complex	1	2	0.5	0.946909	0.407925	1	1	A0A0D1E6I9_USTMA
molecular_function	GO:0000107	imidazoleglycerol-phosphate synthase activity	1	1	1	1	0.23441	1	1	A0A0D1C3H6_USTMA
molecular_function	GO:0016833	oxo-acid-lyase activity	1	1	1	0.484441	0.846083	1	1	A0A0D1C3H6_USTMA
biological_process	GO:0000105	histidine biosynthetic process	1	7	0.142857	0.458112	0.860014	1	1	A0A0D1C3H6_USTMA
biological_process	GO:0006400	tRNA modification	1	6	0.166667	0.511391	0.623774	1	1	A0A0D1CG54_USTMA
biological_process	GO:0045930	negative regulation of mitotic cell cycle	1	1	1	0.957021	0.092484	1	1	A0A0D1CRI1_USTMA
cellular_component	GO:0031416	NatB complex	1	2	0.5	0.946909	0.407925	1	1	A0A0D1BV65_USTMA
cellular_component	GO:1990221	L-cysteine desulfurase complex	1	1	1	1	0.230508	1	1	A0A0D1E1R3_USTMA
cellular_component	GO:0072546	EMC complex	1	8	0.125	0.417305	0.877327	1	1	A0A0D1E1X3_USTMA
biological_process	GO:1902600	proton transmembrane transport	1	8	0.125	0.00621257	0.998927	0.693	1	A0A0D1DTV7_USTMA
molecular_function	GO:0015267	channel activity	1	3	0.333333	0.927872	0.136184	1	1	A0A0D1CWK3_USTMA
molecular_function	GO:0051747	cytosine C-5 DNA demethylase activity	1	1	1	1	0.23441	1	1	A0A0D1CZM5_USTMA
molecular_function	GO:0043734	DNA-N1-methyladenine dioxygenase activity	1	1	1	1	0.23441	1	1	A0A0D1CZM5_USTMA
biological_process	GO:0006307	DNA dealkylation involved in DNA repair	1	2	0.5	0.940177	0.429556	1	1	A0A0D1CZM5_USTMA
biological_process	GO:0035511	oxidative DNA demethylation	1	1	1	1	0.244689	1	1	A0A0D1CZM5_USTMA
molecular_function	GO:0034986	iron chaperone activity	1	1	1	1	0.23441	1	1	A0A0D1CKH5_USTMA
biological_process	GO:0018283	iron incorporation into metallo-sulfur cluster	1	1	1	1	0.244689	1	1	A0A0D1CKH5_USTMA
cellular_component	GO:0005845	mRNA cap binding complex	1	3	0.333333	0.865164	0.544469	1	1	A0A0D1DTA6_USTMA
molecular_function	GO:0010436	carotenoid dioxygenase activity	1	2	0.5	0.945096	0.413916	1	1	A0A0D1E9J4_USTMA
biological_process	GO:0016121	carotene catabolic process	1	2	0.5	0.940177	0.429556	1	1	A0A0D1E9J4_USTMA
cellular_component	GO:0005840	ribosome	1	22	0.0454545	8.82014e-09	1	0	1	A0A0D1E2C6_USTMA
biological_process	GO:0030261	chromosome condensation	1	3	0.333333	0.665292	0.592999	1	1	A0A0D1DNV3_USTMA
biological_process	GO:0031936	obsolete negative regulation of chromatin silencing	1	3	0.333333	0.644019	0.754388	1	1	A0A0D1C149_USTMA
biological_process	GO:0045910	negative regulation of DNA recombination	1	4	0.25	0.644019	0.754388	1	1	A0A0D1CQ83_USTMA
biological_process	GO:0006725	cellular aromatic compound metabolic process	1	3	0.333333	0.82541	0.196137	1	1	A0A0D1DTK7_USTMA
molecular_function	GO:0004029	aldehyde dehydrogenase (NAD+) activity	1	8	0.125	0.40691	0.882225	1	1	A0A0D1DX65_USTMA
biological_process	GO:0031106	septin ring organization	1	1	1	0.849758	0.569212	1	1	A0A0D1CTU4_USTMA
cellular_component	GO:0070985	transcription factor TFIIK complex	1	2	0.5	0.946909	0.407925	1	1	A0A0D1CUI2_USTMA
biological_process	GO:0071619	phosphorylation of RNA polymerase II C-terminal domain serine 2 residues	1	2	0.5	0.940177	0.429556	1	1	A0A0D1ECQ1_USTMA
biological_process	GO:0019985	translesion synthesis	1	3	0.333333	0.955293	0.155688	1	1	A0A0D1C3I0_USTMA
molecular_function	GO:0046933	proton-transporting ATP synthase activity, rotational mechanism	1	9	0.111111	0.339072	0.909887	1	1	A0A0D1BW64_USTMA
cellular_component	GO:0000131	incipient cellular bud site	1	2	0.5	0.946909	0.407925	1	1	A0A0D1BZG9_USTMA
molecular_function	GO:0019829	ATPase-coupled cation transmembrane transporter activity	1	6	0.166667	0.366479	0.794045	1	1	A0A0D1CH16_USTMA
molecular_function	GO:0005388	P-type calcium transporter activity	1	5	0.2	0.665686	0.737183	1	1	A0A0D1DSP1_USTMA
molecular_function	GO:0008271	secondary active sulfate transmembrane transporter activity	1	2	0.5	0.945096	0.413916	1	1	A0A0D1DX85_USTMA
cellular_component	GO:0071513	phosphopantothenoylcysteine decarboxylase complex	1	1	1	1	0.230508	1	1	A0A0D1DP09_USTMA
molecular_function	GO:0004633	phosphopantothenoylcysteine decarboxylase activity	1	1	1	1	0.23441	1	1	A0A0D1DP09_USTMA
molecular_function	GO:0008126	acetylesterase activity	1	1	1	1	0.23441	1	1	A0A0D1C7F5_USTMA
molecular_function	GO:0047372	acylglycerol lipase activity	1	3	0.333333	0.860987	0.551367	1	1	A0A0D1C7F5_USTMA
molecular_function	GO:0034338	short-chain carboxylesterase activity	1	1	1	1	0.23441	1	1	A0A0D1C7F5_USTMA
biological_process	GO:0051792	medium-chain fatty acid biosynthetic process	1	1	1	1	0.244689	1	1	A0A0D1C7F5_USTMA
biological_process	GO:0051793	medium-chain fatty acid catabolic process	1	2	0.5	0.940177	0.429556	1	1	A0A0D1C7F5_USTMA
biological_process	GO:0030163	protein catabolic process	1	5	0.2	0.902721	0.129609	1	1	A0A0D1DQ65_USTMA
cellular_component	GO:0043564	Ku70:Ku80 complex	1	2	0.5	0.946909	0.407925	1	1	A0A0D1DRI5_USTMA
biological_process	GO:0071480	cellular response to gamma radiation	1	2	0.5	0.940177	0.429556	1	1	A0A0D1DRI5_USTMA
biological_process	GO:0071481	cellular response to X-ray	1	2	0.5	0.940177	0.429556	1	1	A0A0D1DRI5_USTMA
biological_process	GO:0006875	cellular metal ion homeostasis	1	1	1	0.74544	0.362334	1	1	A0A0D1DYS1_USTMA
biological_process	GO:0045013	carbon catabolite repression of transcription	1	1	1	0.74727	0.674707	1	1	A0A0D1C5B1_USTMA
cellular_component	GO:0071008	U2-type post-mRNA release spliceosomal complex	1	1	1	1	0.230508	1	1	A0A0D1DX30_USTMA
molecular_function	GO:0016620	oxidoreductase activity, acting on the aldehyde or oxo group of donors, NAD or NADP as acceptor	1	4	0.25	0.109146	0.962443	1	1	A0A0D1E0R5_USTMA
biological_process	GO:0031848	protection from non-homologous end joining at telomere	1	2	0.5	0.940177	0.429556	1	1	A0A0D1E8P9_USTMA
cellular_component	GO:0043291	RAVE complex	1	2	0.5	0.946909	0.407925	1	1	A0A0D1D1V5_USTMA
cellular_component	GO:0005839	proteasome core complex	1	14	0.0714286	0.132101	0.97465	1	1	A0A0D1DNX0_USTMA
cellular_component	GO:0019774	proteasome core complex, beta-subunit complex	1	3	0.333333	0.865164	0.544469	1	1	A0A0D1DNX0_USTMA
cellular_component	GO:0045025	mitochondrial degradosome	1	1	1	1	0.230508	1	1	A0A0D1DX75_USTMA
biological_process	GO:0000965	mitochondrial RNA 3'-end processing	1	1	1	1	0.244689	1	1	A0A0D1DX75_USTMA
cellular_component	GO:0070761	pre-snoRNP complex	1	1	1	1	0.230508	1	1	A0A0D1CUN7_USTMA
biological_process	GO:0048254	snoRNA localization	1	1	1	1	0.244689	1	1	A0A0D1CUN7_USTMA
biological_process	GO:0006405	RNA export from nucleus	1	5	0.2	0.963936	0.0731275	1	1	A0A0D1BVD0_USTMA
biological_process	GO:0000972	transcription-dependent tethering of RNA polymerase II gene DNA at nuclear periphery	1	3	0.333333	0.767502	0.541888	1	1	A0A0D1CQI6_USTMA
molecular_function	GO:0043047	single-stranded telomeric DNA binding	1	4	0.25	0.665686	0.737183	1	1	A0A0D1CUI6_USTMA
biological_process	GO:0010737	protein kinase A signaling	1	2	0.5	0.849758	0.569212	1	1	A0A0D1DSN0_USTMA
biological_process	GO:0045047	protein targeting to ER	1	7	0.142857	0.388374	0.793719	1	1	A0A0D1CIZ5_USTMA
biological_process	GO:0006465	signal peptide processing	1	8	0.125	0.380209	0.894332	1	1	A0A0D1DVZ7_USTMA
cellular_component	GO:0036396	RNA N6-methyladenosine methyltransferase complex	1	2	0.5	0.946909	0.407925	1	1	A0A0D1DZK7_USTMA
cellular_component	GO:0005666	RNA polymerase III complex	1	17	0.0588235	0.0704362	0.988488	0.998	1	A0A0D1CKL7_USTMA
molecular_function	GO:0001054	RNA polymerase I activity	1	4	0.25	0.764358	0.656609	1	1	A0A0D1CKL7_USTMA
molecular_function	GO:0001056	RNA polymerase III activity	1	6	0.166667	0.571232	0.798866	1	1	A0A0D1CKL7_USTMA
biological_process	GO:0042797	tRNA transcription by RNA polymerase III	1	7	0.142857	0.458112	0.860014	1	1	A0A0D1CKL7_USTMA
biological_process	GO:0006614	SRP-dependent cotranslational protein targeting to membrane	1	5	0.2	0.615577	0.687039	1	1	A0A0D1CDU8_USTMA
biological_process	GO:0071467	cellular response to pH	1	1	1	1	0.244689	1	1	A0A0D1CKC9_USTMA
biological_process	GO:0006032	chitin catabolic process	1	12	0.0833333	0.168053	0.965723	1	1	A0A0D1DT94_USTMA
biological_process	GO:0000272	polysaccharide catabolic process	1	15	0.0666667	0.612522	0.525603	1	1	A0A0D1DT94_USTMA
molecular_function	GO:0000319	sulfite transmembrane transporter activity	1	2	0.5	0.945096	0.413916	1	1	A0A0D1DT27_USTMA
biological_process	GO:0000316	sulfite transport	1	2	0.5	0.940177	0.429556	1	1	A0A0D1DT27_USTMA
biological_process	GO:0032979	protein insertion into mitochondrial inner membrane from matrix	1	3	0.333333	0.849758	0.569212	1	1	A0A0D1E6E5_USTMA
molecular_function	GO:0003997	acyl-CoA oxidase activity	1	5	0.2	0.665686	0.737183	1	1	A0A0D1CWP0_USTMA
molecular_function	GO:0005504	fatty acid binding	1	5	0.2	0.571232	0.798866	1	1	A0A0D1CWP0_USTMA
biological_process	GO:0033540	fatty acid beta-oxidation using acyl-CoA oxidase	1	5	0.2	0.644019	0.754388	1	1	A0A0D1CWP0_USTMA
biological_process	GO:0045143	homologous chromosome segregation	1	1	1	0.965254	0.16096	1	1	A0A0D1DYL5_USTMA
biological_process	GO:0006261	DNA-dependent DNA replication	1	10	0.1	0.857891	0.216848	1	1	A0A0D1C325_USTMA
molecular_function	GO:0004037	allantoicase activity	1	1	1	1	0.23441	1	1	A0A0D1E3U9_USTMA
molecular_function	GO:0004848	ureidoglycolate hydrolase activity	1	1	1	1	0.23441	1	1	A0A0D1E3U9_USTMA
molecular_function	GO:0050385	ureidoglycolate lyase activity	1	1	1	1	0.23441	1	1	A0A0D1E3U9_USTMA
biological_process	GO:0000256	allantoin catabolic process	1	1	1	1	0.244689	1	1	A0A0D1E3U9_USTMA
biological_process	GO:0007076	mitotic chromosome condensation	1	5	0.2	0.458112	0.860014	1	1	A0A0D1E1Y2_USTMA
cellular_component	GO:0032545	CURI complex	1	2	0.5	0.946909	0.407925	1	1	A0A0D1C533_USTMA
cellular_component	GO:0034456	UTP-C complex	1	4	0.25	0.770771	0.649549	1	1	A0A0D1C533_USTMA
biological_process	GO:0006384	transcription initiation from RNA polymerase III promoter	1	5	0.2	0.767502	0.541888	1	1	A0A0D1CJU8_USTMA
cellular_component	GO:0110085	mitotic actomyosin contractile ring	1	4	0.25	0.726473	0.582695	1	1	A0A0D1CIW0_USTMA
molecular_function	GO:1990050	phosphatidic acid transfer activity	1	2	0.5	0.945096	0.413916	1	1	A0A0D1E3G6_USTMA
molecular_function	GO:0000309	nicotinamide-nucleotide adenylyltransferase activity	1	2	0.5	0.945096	0.413916	1	1	A0A0D1CSJ5_USTMA
molecular_function	GO:0004515	nicotinate-nucleotide adenylyltransferase activity	1	1	1	1	0.23441	1	1	A0A0D1CSJ5_USTMA
molecular_function	GO:0016706	2-oxoglutarate-dependent dioxygenase activity	1	5	0.2	0.962396	0.137597	1	1	A0A0D1BYD1_USTMA
biological_process	GO:0030007	cellular potassium ion homeostasis	1	3	0.333333	0.849758	0.569212	1	1	A0A0D1CKG8_USTMA
cellular_component	GO:0005657	replication fork	1	2	0.5	0.861568	0.266705	1	1	A0A0D1DZD7_USTMA
biological_process	GO:0008654	phospholipid biosynthetic process	1	7	0.142857	0.809851	0.271806	1	1	A0A0D1E978_USTMA
biological_process	GO:0045454	cell redox homeostasis	1	10	0.1	0.255823	0.939806	1	1	A0A0D1E5N7_USTMA
biological_process	GO:0045898	regulation of RNA polymerase II transcription preinitiation complex assembly	1	1	1	0.380209	0.894332	1	1	A0A0D1C1L3_USTMA
cellular_component	GO:0061617	MICOS complex	1	3	0.333333	0.865164	0.544469	1	1	A0A0D1EDD1_USTMA
biological_process	GO:0042407	cristae formation	1	4	0.25	0.74727	0.674707	1	1	A0A0D1EDD1_USTMA
molecular_function	GO:0102203	brassicasterol glucosyltransferase activity	1	1	1	1	0.23441	1	1	A0A0D1DZT0_USTMA
molecular_function	GO:0102205	cholesterol alpha-glucosyltransferase activity	1	1	1	1	0.23441	1	1	A0A0D1DZT0_USTMA
molecular_function	GO:0102202	soladodine glucosyltransferase activity	1	1	1	1	0.23441	1	1	A0A0D1DZT0_USTMA
molecular_function	GO:0016906	sterol 3-beta-glucosyltransferase activity	1	1	1	1	0.23441	1	1	A0A0D1DZT0_USTMA
biological_process	GO:0009116	nucleoside metabolic process	1	9	0.111111	0.206281	0.918282	1	1	A0A0D1E8Z9_USTMA
molecular_function	GO:0003951	NAD+ kinase activity	1	4	0.25	0.764358	0.656609	1	1	A0A0D1DN85_USTMA
cellular_component	GO:0005946	alpha,alpha-trehalose-phosphate synthase complex (UDP-forming)	1	3	0.333333	0.865164	0.544469	1	1	A0A0D1DWT5_USTMA
molecular_function	GO:0008233	peptidase activity	1	7	0.142857	0.316798	0.753905	1	1	A0A0D1E9U8_USTMA
molecular_function	GO:0000993	RNA polymerase II complex binding	1	7	0.142857	0.696602	0.559835	1	1	A0A0D1DP85_USTMA
molecular_function	GO:0016783	sulfurtransferase activity	1	1	1	0.189106	0.959655	1	1	A0A0D1E0S3_USTMA
molecular_function	GO:0005537	mannose binding	1	1	1	1	0.23441	1	1	A0A0D1DU98_USTMA
cellular_component	GO:0030008	TRAPP complex	1	7	0.142857	0.708303	0.546951	1	1	A0A0D1CSW3_USTMA
molecular_function	GO:0004571	mannosyl-oligosaccharide 1,2-alpha-mannosidase activity	1	3	0.333333	0.860987	0.551367	1	1	A0A0D1DV47_USTMA
molecular_function	GO:0016298	lipase activity	1	7	0.142857	0.635845	0.524122	1	1	A0A0D1CIJ0_USTMA
biological_process	GO:0072684	mitochondrial tRNA 3'-trailer cleavage, endonucleolytic	1	2	0.5	0.940177	0.429556	1	1	A0A0D1DME6_USTMA
molecular_function	GO:0004366	glycerol-3-phosphate O-acyltransferase activity	1	2	0.5	0.945096	0.413916	1	1	A0A0D1E978_USTMA
biological_process	GO:0000902	cell morphogenesis	1	5	0.2	0.175492	0.945239	1	1	A0A0D1E7N8_USTMA
biological_process	GO:0000747	conjugation with cellular fusion	1	2	0.5	0.0443677	0.989745	1	1	A0A0D1DYZ3_USTMA
cellular_component	GO:0044613	nuclear pore central transport channel	1	4	0.25	0.770771	0.649549	1	1	A0A0D1E1J0_USTMA
molecular_function	GO:0004407	histone deacetylase activity	1	5	0.2	0.644346	0.660928	1	1	A0A0D1BYN7_USTMA
molecular_function	GO:0004072	aspartate kinase activity	1	2	0.5	0.945096	0.413916	1	1	A0A0D1CX31_USTMA
biological_process	GO:0009090	homoserine biosynthetic process	1	3	0.333333	0.849758	0.569212	1	1	A0A0D1CX31_USTMA
biological_process	GO:0009089	lysine biosynthetic process via diaminopimelate	1	1	1	1	0.244689	1	1	A0A0D1CX31_USTMA
cellular_component	GO:0030690	Noc1p-Noc2p complex	1	1	1	1	0.230508	1	1	A0A0D1C8Q3_USTMA
cellular_component	GO:0030691	Noc2p-Noc3p complex	1	1	1	1	0.230508	1	1	A0A0D1C8Q3_USTMA
molecular_function	GO:0016788	hydrolase activity, acting on ester bonds	1	7	0.142857	0.351448	0.701815	1	1	A0A0D1DQ41_USTMA
molecular_function	GO:0000064	L-ornithine transmembrane transporter activity	1	3	0.333333	0.860987	0.551367	1	1	A0A0D1E720_USTMA
biological_process	GO:1990575	mitochondrial L-ornithine transmembrane transport	1	3	0.333333	0.849758	0.569212	1	1	A0A0D1E720_USTMA
molecular_function	GO:0016829	lyase activity	1	6	0.166667	0.0156374	0.992008	0.841	1	A0A0D1E8Y1_USTMA
cellular_component	GO:0048471	perinuclear region of cytoplasm	1	2	0.5	0.417305	0.877327	1	1	A0A0D1EDM6_USTMA
biological_process	GO:0000920	septum digestion after cytokinesis	1	3	0.333333	0.74727	0.674707	1	1	A0A0D1BZG9_USTMA
molecular_function	GO:0015440	ABC-type peptide transporter activity	1	5	0.2	0.665686	0.737183	1	1	A0A0D1CBL8_USTMA
biological_process	GO:0090502	RNA phosphodiester bond hydrolysis, endonucleolytic	1	4	0.25	0.589204	0.611626	1	1	A0A0D1E280_USTMA
biological_process	GO:0097552	mitochondrial double-strand break repair via homologous recombination	1	1	1	1	0.244689	1	1	A0A0D1BXI7_USTMA
molecular_function	GO:0015369	calcium:proton antiporter activity	1	3	0.333333	0.860987	0.551367	1	1	A0A0D1DXI2_USTMA
cellular_component	GO:0070822	Sin3-type complex	1	3	0.333333	0.494597	0.840498	1	1	A0A0D1BWL5_USTMA
biological_process	GO:0031929	TOR signaling	1	4	0.25	0.83986	0.312039	1	1	A0A0D1DZS5_USTMA
biological_process	GO:0032446	protein modification by small protein conjugation	1	7	0.142857	0.896016	0.155484	1	1	A0A0D1CFJ5_USTMA
molecular_function	GO:0004826	phenylalanine-tRNA ligase activity	1	3	0.333333	0.860987	0.551367	1	1	A0A0D1CDX3_USTMA
biological_process	GO:0006432	phenylalanyl-tRNA aminoacylation	1	3	0.333333	0.849758	0.569212	1	1	A0A0D1CDX3_USTMA
molecular_function	GO:0005319	lipid transporter activity	1	1	1	0.361047	0.83033	1	1	A0A0D1E0Y3_USTMA
biological_process	GO:0006972	hyperosmotic response	1	1	1	0.952246	0.25273	1	1	A0A0D1E8D6_USTMA
biological_process	GO:0007232	osmosensory signaling pathway via Sho1 osmosensor	1	1	1	1	0.244689	1	1	A0A0D1E8D6_USTMA
biological_process	GO:0001402	signal transduction involved in filamentous growth	1	1	1	1	0.244689	1	1	A0A0D1E8D6_USTMA
cellular_component	GO:0046695	SLIK (SAGA-like) complex	1	3	0.333333	0.865164	0.544469	1	1	A0A0D1E0G9_USTMA
cellular_component	GO:0032541	cortical endoplasmic reticulum	1	5	0.2	0.580683	0.792627	1	1	A0A0D1CXV0_USTMA
molecular_function	GO:0019905	syntaxin binding	1	8	0.125	0.40691	0.882225	1	1	A0A0D1DYZ9_USTMA
molecular_function	GO:0008195	phosphatidate phosphatase activity	1	3	0.333333	0.860987	0.551367	1	1	A0A0D1CL95_USTMA
molecular_function	GO:0051920	peroxiredoxin activity	1	5	0.2	0.280645	0.931058	1	1	A0A0D1DTH5_USTMA
molecular_function	GO:0004930	G protein-coupled receptor activity	1	1	1	0.945096	0.413916	1	1	A0A0D1E0T5_USTMA
biological_process	GO:0006120	mitochondrial electron transport, NADH to ubiquinone	1	6	0.166667	0.546509	0.814568	1	1	A0A0D1CBQ6_USTMA
biological_process	GO:0006617	SRP-dependent cotranslational protein targeting to membrane, signal sequence recognition	1	1	1	1	0.244689	1	1	A0A0D1C2A1_USTMA
molecular_function	GO:0030975	thiamine binding	1	1	1	1	0.23441	1	1	A0A0D1CNX0_USTMA
molecular_function	GO:0004788	thiamine diphosphokinase activity	1	1	1	1	0.23441	1	1	A0A0D1CNX0_USTMA
cellular_component	GO:0033596	TSC1-TSC2 complex	1	2	0.5	0.946909	0.407925	1	1	A0A0D1CD33_USTMA
biological_process	GO:0032006	regulation of TOR signaling	1	1	1	0.665292	0.592999	1	1	A0A0D1DYU5_USTMA
molecular_function	GO:0034257	nicotinamide riboside transmembrane transporter activity	1	1	1	1	0.23441	1	1	A0A0D1CGN9_USTMA
molecular_function	GO:0015205	nucleobase transmembrane transporter activity	1	3	0.333333	0.571232	0.798866	1	1	A0A0D1CGN9_USTMA
molecular_function	GO:0005337	nucleoside transmembrane transporter activity	1	2	0.5	0.945096	0.413916	1	1	A0A0D1CGN9_USTMA
molecular_function	GO:0003910	DNA ligase (ATP) activity	1	4	0.25	0.764358	0.656609	1	1	A0A0D1E8A3_USTMA
cellular_component	GO:0032777	Piccolo NuA4 histone acetyltransferase complex	1	1	1	1	0.230508	1	1	A0A0D1E5B1_USTMA
cellular_component	GO:0030905	retromer, tubulation complex	1	1	1	1	0.230508	1	1	A0A0D1CZ19_USTMA
biological_process	GO:0007089	traversing start control point of mitotic cell cycle	1	2	0.5	0.940177	0.429556	1	1	A0A0D1BUR0_USTMA
molecular_function	GO:0042799	histone methyltransferase activity (H4-K20 specific)	1	1	1	1	0.23441	1	1	A0A0D1E8J1_USTMA
biological_process	GO:0034773	histone H4-K20 trimethylation	1	1	1	1	0.244689	1	1	A0A0D1E8J1_USTMA
molecular_function	GO:0043813	phosphatidylinositol-3,5-bisphosphate 5-phosphatase activity	1	2	0.5	0.945096	0.413916	1	1	A0A0D1BVU2_USTMA
molecular_function	GO:0004439	phosphatidylinositol-4,5-bisphosphate 5-phosphatase activity	1	5	0.2	0.665686	0.737183	1	1	A0A0D1E5P2_USTMA
molecular_function	GO:0016627	oxidoreductase activity, acting on the CH-CH group of donors	1	9	0.111111	0.334054	0.798761	1	1	A0A0D1E885_USTMA
molecular_function	GO:0004067	asparaginase activity	1	2	0.5	0.945096	0.413916	1	1	A0A0D1DVX3_USTMA
molecular_function	GO:0004334	fumarylacetoacetase activity	1	2	0.5	0.945096	0.413916	1	1	A0A0D1CZ51_USTMA
biological_process	GO:1902000	homogentisate catabolic process	1	2	0.5	0.940177	0.429556	1	1	A0A0D1CZ51_USTMA
biological_process	GO:0006572	tyrosine catabolic process	1	2	0.5	0.940177	0.429556	1	1	A0A0D1CZ51_USTMA
biological_process	GO:0006383	transcription by RNA polymerase III	1	8	0.125	0.453273	0.71568	1	1	A0A0D1D079_USTMA
cellular_component	GO:0015630	microtubule cytoskeleton	1	7	0.142857	0.929788	0.111723	1	1	A0A0D1E6A7_USTMA
biological_process	GO:0034613	cellular protein localization	1	6	0.166667	0.574024	0.483551	1	1	A0A0D1E6A7_USTMA
molecular_function	GO:0004024	alcohol dehydrogenase activity, zinc-dependent	1	2	0.5	0.945096	0.413916	1	1	A0A0D1DMY2_USTMA
molecular_function	GO:0033833	hydroxymethylfurfural reductase (NADH) activity	1	1	1	1	0.23441	1	1	A0A0D1DMY2_USTMA
molecular_function	GO:0051903	S-(hydroxymethyl)glutathione dehydrogenase activity	1	2	0.5	0.945096	0.413916	1	1	A0A0D1DMY2_USTMA
molecular_function	GO:0106322	S-(hydroxymethyl)glutathione dehydrogenase NAD activity	1	1	1	1	0.23441	1	1	A0A0D1DMY2_USTMA
molecular_function	GO:0106321	S-(hydroxymethyl)glutathione dehydrogenase NADP activity	1	1	1	1	0.23441	1	1	A0A0D1DMY2_USTMA
biological_process	GO:0000947	amino acid catabolic process to alcohol via Ehrlich pathway	1	1	1	1	0.244689	1	1	A0A0D1DMY2_USTMA
biological_process	GO:0006069	ethanol oxidation	1	1	1	1	0.244689	1	1	A0A0D1DMY2_USTMA
biological_process	GO:0046294	formaldehyde catabolic process	1	3	0.333333	0.849758	0.569212	1	1	A0A0D1DMY2_USTMA
biological_process	GO:0033859	furaldehyde metabolic process	1	1	1	1	0.244689	1	1	A0A0D1DMY2_USTMA
cellular_component	GO:0097422	tubular endosome	1	1	1	1	0.230508	1	1	A0A0D1DU73_USTMA
biological_process	GO:0045022	early endosome to late endosome transport	1	1	1	1	0.244689	1	1	A0A0D1DU73_USTMA
molecular_function	GO:0002083	4-hydroxybenzoate decaprenyltransferase activity	1	1	1	1	0.23441	1	1	A0A0D1E292_USTMA
molecular_function	GO:0047293	4-hydroxybenzoate nonaprenyltransferase activity	1	1	1	1	0.23441	1	1	A0A0D1E292_USTMA
molecular_function	GO:0008412	4-hydroxybenzoate octaprenyltransferase activity	1	1	1	1	0.23441	1	1	A0A0D1E292_USTMA
molecular_function	GO:0004575	sucrose alpha-glucosidase activity	1	3	0.333333	0.860987	0.551367	1	1	A0A0D1E3W7_USTMA
biological_process	GO:0009313	oligosaccharide catabolic process	1	4	0.25	0.767502	0.541888	1	1	A0A0D1DVS1_USTMA
biological_process	GO:0005987	sucrose catabolic process	1	3	0.333333	0.849758	0.569212	1	1	A0A0D1E3W7_USTMA
molecular_function	GO:0019702	protein-arginine N5-methyltransferase activity	1	1	1	1	0.23441	1	1	A0A0D1E7S0_USTMA
biological_process	GO:0018216	peptidyl-arginine methylation	1	2	0.5	0.849758	0.569212	1	1	A0A0D1E7S0_USTMA
molecular_function	GO:0003980	UDP-glucose:glycoprotein glucosyltransferase activity	1	1	1	1	0.23441	1	1	A0A0D1CAH9_USTMA
molecular_function	GO:0018580	nitronate monooxygenase activity	1	3	0.333333	0.860987	0.551367	1	1	A0A0D1E3U3_USTMA
cellular_component	GO:0005968	Rab-protein geranylgeranyltransferase complex	1	3	0.333333	0.865164	0.544469	1	1	A0A0D1E1H8_USTMA
biological_process	GO:0018344	protein geranylgeranylation	1	5	0.2	0.644019	0.754388	1	1	A0A0D1E1H8_USTMA
molecular_function	GO:0004298	threonine-type endopeptidase activity	1	7	0.142857	0.484441	0.846083	1	1	A0A0D1DNX0_USTMA
cellular_component	GO:0034388	Pwp2p-containing subcomplex of 90S preribosome	1	5	0.2	0.673892	0.730409	1	1	A0A0D1CY14_USTMA
molecular_function	GO:0050113	inositol oxygenase activity	1	1	1	1	0.23441	1	1	A0A0D1E816_USTMA
biological_process	GO:0019310	inositol catabolic process	1	1	1	1	0.244689	1	1	A0A0D1E816_USTMA
molecular_function	GO:0004314	[acyl-carrier-protein] S-malonyltransferase activity	1	2	0.5	0.945096	0.413916	1	1	A0A0D1C5S0_USTMA
molecular_function	GO:0016209	antioxidant activity	1	1	1	0.09231	0.969287	1	1	A0A0D1CMP5_USTMA
biological_process	GO:0006402	mRNA catabolic process	1	2	0.5	0.994702	0.011329	1	0.985	A0A0D1DQF4_USTMA
cellular_component	GO:0030897	HOPS complex	1	5	0.2	0.673892	0.730409	1	1	A0A0D1DXQ1_USTMA
biological_process	GO:0007032	endosome organization	1	3	0.333333	0.458112	0.860014	1	1	A0A0D1E277_USTMA
biological_process	GO:0006904	vesicle docking involved in exocytosis	1	6	0.166667	0.546509	0.814568	1	1	A0A0D1DRH1_USTMA
biological_process	GO:0006999	nuclear pore organization	1	4	0.25	0.644019	0.754388	1	1	A0A0D1E1J0_USTMA
biological_process	GO:0043171	peptide catabolic process	1	3	0.333333	0.380209	0.894332	1	1	A0A0D1E264_USTMA
biological_process	GO:0051603	proteolysis involved in cellular protein catabolic process	1	3	0.333333	0.893198	0.142665	1	1	A0A0D1E264_USTMA
molecular_function	GO:0001727	lipid kinase activity	1	3	0.333333	0.860987	0.551367	1	1	A0A0D1DN85_USTMA
molecular_function	GO:0004550	nucleoside diphosphate kinase activity	1	4	0.25	0.764358	0.656609	1	1	A0A0D1C4S0_USTMA
molecular_function	GO:0004798	thymidylate kinase activity	1	1	1	1	0.23441	1	1	A0A0D1C4S0_USTMA
molecular_function	GO:0009041	uridylate kinase activity	1	1	1	0.945096	0.413916	1	1	A0A0D1C4S0_USTMA
biological_process	GO:0006233	dTDP biosynthetic process	1	1	1	1	0.244689	1	1	A0A0D1C4S0_USTMA
biological_process	GO:0006235	dTTP biosynthetic process	1	2	0.5	0.940177	0.429556	1	1	A0A0D1C4S0_USTMA
biological_process	GO:0006227	dUDP biosynthetic process	1	1	1	1	0.244689	1	1	A0A0D1C4S0_USTMA
molecular_function	GO:0004435	phosphatidylinositol phospholipase C activity	1	2	0.5	0.945096	0.413916	1	1	A0A0D1CR16_USTMA
cellular_component	GO:0035838	growing cell tip	1	3	0.333333	0.971868	0.139689	1	1	A0A0D1D1B0_USTMA
molecular_function	GO:0004609	phosphatidylserine decarboxylase activity	1	3	0.333333	0.860987	0.551367	1	1	A0A0D1CSH0_USTMA
biological_process	GO:0006646	phosphatidylethanolamine biosynthetic process	1	3	0.333333	0.849758	0.569212	1	1	A0A0D1CSH0_USTMA
molecular_function	GO:0043495	protein-membrane adaptor activity	1	2	0.5	0.945096	0.413916	1	1	A0A0D1EA30_USTMA
molecular_function	GO:0051998	protein carboxyl O-methyltransferase activity	1	2	0.5	0.854592	0.428768	1	1	A0A0D1CHV9_USTMA
biological_process	GO:2001020	regulation of response to DNA damage stimulus	1	2	0.5	0.83904	0.453491	1	1	A0A0D1CHV9_USTMA
cellular_component	GO:0030125	clathrin vesicle coat	1	4	0.25	0.765614	0.483138	1	1	A0A0D1DY37_USTMA
molecular_function	GO:1990247	N6-methyladenosine-containing RNA binding	1	2	0.5	0.945096	0.413916	1	1	A0A0D1E4L6_USTMA
biological_process	GO:0061157	mRNA destabilization	1	3	0.333333	0.954754	0.100062	1	1	A0A0D1E4L6_USTMA
molecular_function	GO:0004484	mRNA guanylyltransferase activity	1	2	0.5	0.945096	0.413916	1	1	A0A0D1DWA0_USTMA
molecular_function	GO:0004326	tetrahydrofolylpolyglutamate synthase activity	1	2	0.5	0.945096	0.413916	1	1	A0A0D1DPA2_USTMA
biological_process	GO:0006730	one-carbon metabolic process	1	9	0.111111	0.602095	0.651528	1	1	A0A0D1DPA2_USTMA
cellular_component	GO:0070319	Golgi to plasma membrane transport vesicle	1	1	1	1	0.230508	1	1	A0A0D1E8J8_USTMA
cellular_component	GO:0005832	chaperonin-containing T-complex	1	8	0.125	0.417305	0.877327	1	1	A0A0D1C026_USTMA
molecular_function	GO:0051959	dynein light intermediate chain binding	1	4	0.25	0.764358	0.656609	1	1	A0A0D1DZW2_USTMA
biological_process	GO:0030705	cytoskeleton-dependent intracellular transport	1	3	0.333333	0.807484	0.397905	1	1	A0A0D1CLV6_USTMA
molecular_function	GO:0009982	pseudouridine synthase activity	1	6	0.166667	0.571232	0.798866	1	1	A0A0D1DV38_USTMA
biological_process	GO:1990481	mRNA pseudouridine synthesis	1	4	0.25	0.74727	0.674707	1	1	A0A0D1DV38_USTMA
biological_process	GO:0031119	tRNA pseudouridine synthesis	1	2	0.5	0.940177	0.429556	1	1	A0A0D1DV38_USTMA
molecular_function	GO:0000822	inositol hexakisphosphate binding	1	3	0.333333	0.860987	0.551367	1	1	A0A0D1EAJ2_USTMA
biological_process	GO:0042144	vacuole fusion, non-autophagic	1	6	0.166667	0.255823	0.939806	1	1	A0A0D1CRQ3_USTMA
molecular_function	GO:0003935	GTP cyclohydrolase II activity	1	2	0.5	0.945096	0.413916	1	1	A0A0D1DQS9_USTMA
biological_process	GO:0009231	riboflavin biosynthetic process	1	7	0.142857	0.458112	0.860014	1	1	A0A0D1DQS9_USTMA
cellular_component	GO:0005662	DNA replication factor A complex	1	3	0.333333	0.865164	0.544469	1	1	A0A0D1CUI6_USTMA
biological_process	GO:0031118	rRNA pseudouridine synthesis	1	5	0.2	0.458112	0.860014	1	1	A0A0D1E362_USTMA
biological_process	GO:0031120	snRNA pseudouridine synthesis	1	5	0.2	0.644019	0.754388	1	1	A0A0D1E362_USTMA
cellular_component	GO:1990537	mitotic spindle polar microtubule	1	1	1	1	0.230508	1	1	A0A0D1CUN2_USTMA
biological_process	GO:1990758	mitotic sister chromatid biorientation	1	3	0.333333	0.849758	0.569212	1	1	A0A0D1CUN2_USTMA
molecular_function	GO:0070290	N-acylphosphatidylethanolamine-specific phospholipase D activity	1	5	0.2	0.665686	0.737183	1	1	A0A0D1C582_USTMA
molecular_function	GO:0004817	cysteine-tRNA ligase activity	1	1	1	1	0.23441	1	1	A0A0D1E042_USTMA
biological_process	GO:0006423	cysteinyl-tRNA aminoacylation	1	1	1	1	0.244689	1	1	A0A0D1E042_USTMA
molecular_function	GO:0008659	(3R)-hydroxymyristoyl-[acyl-carrier-protein] dehydratase activity	1	1	1	1	0.23441	1	1	A0A0D1C5S0_USTMA
molecular_function	GO:0008693	3-hydroxydecanoyl-[acyl-carrier-protein] dehydratase activity	1	1	1	1	0.23441	1	1	A0A0D1C5S0_USTMA
molecular_function	GO:0047451	3-hydroxyoctanoyl-[acyl-carrier-protein] dehydratase activity	1	1	1	1	0.23441	1	1	A0A0D1C5S0_USTMA
molecular_function	GO:0004313	[acyl-carrier-protein] S-acetyltransferase activity	1	1	1	1	0.23441	1	1	A0A0D1C5S0_USTMA
molecular_function	GO:0016631	enoyl-[acyl-carrier-protein] reductase activity	1	1	1	1	0.23441	1	1	A0A0D1C5S0_USTMA
molecular_function	GO:0016295	myristoyl-[acyl-carrier-protein] hydrolase activity	1	1	1	1	0.23441	1	1	A0A0D1C5S0_USTMA
molecular_function	GO:0004320	oleoyl-[acyl-carrier-protein] hydrolase activity	1	1	1	1	0.23441	1	1	A0A0D1C5S0_USTMA
molecular_function	GO:0016296	palmitoyl-[acyl-carrier-protein] hydrolase activity	1	1	1	1	0.23441	1	1	A0A0D1C5S0_USTMA
molecular_function	GO:0004092	carnitine O-acetyltransferase activity	1	2	0.5	0.945096	0.413916	1	1	A0A0D1E8D8_USTMA
biological_process	GO:0009437	carnitine metabolic process	1	2	0.5	0.849758	0.569212	1	1	A0A0D1E8D8_USTMA
molecular_function	GO:0004559	alpha-mannosidase activity	1	2	0.5	0.912366	0.334314	1	1	A0A0D1DVS1_USTMA
biological_process	GO:0006013	mannose metabolic process	1	4	0.25	0.74727	0.674707	1	1	A0A0D1DVS1_USTMA
biological_process	GO:0009166	nucleotide catabolic process	1	4	0.25	0.296231	0.89158	1	1	A0A0D1CGW4_USTMA
biological_process	GO:0046474	glycerophospholipid biosynthetic process	1	3	0.333333	0.91127	0.147589	1	1	A0A0D1CUP4_USTMA
biological_process	GO:0006493	protein O-linked glycosylation	1	2	0.5	0.13525	0.974137	1	1	A0A0D1E7S4_USTMA
biological_process	GO:0000086	G2/M transition of mitotic cell cycle	1	4	0.25	0.94962	0.126549	1	1	A0A0D1E446_USTMA
biological_process	GO:0000706	meiotic DNA double-strand break processing	1	3	0.333333	0.849758	0.569212	1	1	A0A0D1CM04_USTMA
molecular_function	GO:0016303	1-phosphatidylinositol-3-kinase activity	1	1	1	1	0.23441	1	1	A0A0D1E9M7_USTMA
biological_process	GO:0036092	phosphatidylinositol-3-phosphate biosynthetic process	1	1	1	1	0.244689	1	1	A0A0D1E9M7_USTMA
molecular_function	GO:0106306	protein serine/threonine phosphatase activity	1	13	0.0769231	NA	NA	NA	NA	A0A0D1ED52_USTMA
molecular_function	GO:0106307	protein serine/threonine phosphatase activity	1	13	0.0769231	NA	NA	NA	NA	A0A0D1ED52_USTMA
cellular_component	GO:0044611	nuclear pore inner ring	1	3	0.333333	0.865164	0.544469	1	1	A0A0D1BVD0_USTMA
biological_process	GO:0036228	protein localization to nuclear inner membrane	1	2	0.5	0.940177	0.429556	1	1	A0A0D1E1J0_USTMA
molecular_function	GO:0003725	double-stranded RNA binding	1	6	0.166667	0.811336	0.427222	1	1	A0A0D1C8D3_USTMA
biological_process	GO:0006450	regulation of translational fidelity	1	4	0.25	0.380209	0.894332	1	1	A0A0D1C8D3_USTMA
cellular_component	GO:0035145	exon-exon junction complex	1	4	0.25	0.770771	0.649549	1	1	A0A0D1DW43_USTMA
biological_process	GO:0009968	negative regulation of signal transduction	1	1	1	0.445623	0.735059	1	1	A0A0D1CST6_USTMA
molecular_function	GO:0017057	6-phosphogluconolactonase activity	1	4	0.25	0.764358	0.656609	1	1	A0A0D1CM18_USTMA
cellular_component	GO:0031417	NatC complex	1	3	0.333333	0.865164	0.544469	1	1	A0A0D1CWX3_USTMA
cellular_component	GO:0000813	ESCRT I complex	1	2	0.5	0.946909	0.407925	1	1	A0A0D1E641_USTMA
molecular_function	GO:0016433	rRNA (adenine) methyltransferase activity	1	2	0.5	0.665686	0.737183	1	1	A0A0D1DXE3_USTMA
molecular_function	GO:0009927	histidine phosphotransfer kinase activity	1	5	0.2	0.665686	0.737183	1	1	A0A0D1CPY9_USTMA
molecular_function	GO:0004418	hydroxymethylbilane synthase activity	1	1	1	1	0.23441	1	1	A0A0D1EA13_USTMA
biological_process	GO:0018160	peptidyl-pyrromethane cofactor linkage	1	1	1	1	0.244689	1	1	A0A0D1EA13_USTMA
biological_process	GO:0006782	protoporphyrinogen IX biosynthetic process	1	6	0.166667	0.546509	0.814568	1	1	A0A0D1EA13_USTMA
cellular_component	GO:0030132	clathrin coat of coated pit	1	2	0.5	0.91609	0.326108	1	1	A0A0D1DZ93_USTMA
cellular_component	GO:0030130	clathrin coat of trans-Golgi network vesicle	1	2	0.5	0.673892	0.730409	1	1	A0A0D1DZ93_USTMA
cellular_component	GO:0071439	clathrin complex	1	1	1	1	0.230508	1	1	A0A0D1DZ93_USTMA
molecular_function	GO:0032051	clathrin light chain binding	1	2	0.5	0.945096	0.413916	1	1	A0A0D1DZ93_USTMA
cellular_component	GO:0000126	transcription factor TFIIIB complex	1	3	0.333333	0.865164	0.544469	1	1	A0A0D1EB25_USTMA
molecular_function	GO:0001156	TFIIIC-class transcription factor complex binding	1	1	1	1	0.23441	1	1	A0A0D1EB25_USTMA
biological_process	GO:0070898	RNA polymerase III preinitiation complex assembly	1	2	0.5	0.940177	0.429556	1	1	A0A0D1EB25_USTMA
molecular_function	GO:0004722	protein serine/threonine phosphatase activity	1	9	0.111111	0.142209	0.957725	1	1	A0A0D1DTT8_USTMA
biological_process	GO:0051601	exocyst localization	1	1	1	1	0.244689	1	1	A0A0D1DY75_USTMA
molecular_function	GO:0030272	5-formyltetrahydrofolate cyclo-ligase activity	1	1	1	1	0.23441	1	1	A0A0D1DWY9_USTMA
biological_process	GO:0007007	inner mitochondrial membrane organization	1	3	0.333333	0.471573	0.792122	1	1	A0A0D1C1D7_USTMA
molecular_function	GO:0004065	arylsulfatase activity	1	1	1	1	0.23441	1	1	A0A0D1E6K2_USTMA
biological_process	GO:0045002	double-strand break repair via single-strand annealing	1	1	1	1	0.244689	1	1	A0A0D1BZJ4_USTMA
molecular_function	GO:0016811	hydrolase activity, acting on carbon-nitrogen (but not peptide) bonds, in linear amides	1	2	0.5	0.531564	0.617227	1	1	A0A0D1E0Z5_USTMA
cellular_component	GO:1990429	peroxisomal importomer complex	1	5	0.2	0.673892	0.730409	1	1	A0A0D1E5X2_USTMA
molecular_function	GO:0045505	dynein intermediate chain binding	1	4	0.25	0.764358	0.656609	1	1	A0A0D1DZW2_USTMA
biological_process	GO:0030473	nuclear migration along microtubule	1	2	0.5	0.952246	0.25273	1	1	A0A0D1DUD4_USTMA
molecular_function	GO:0008841	dihydrofolate synthase activity	1	1	1	1	0.23441	1	1	A0A0D1DPA2_USTMA
biological_process	GO:0030162	regulation of proteolysis	1	2	0.5	0.296231	0.89158	1	1	A0A0D1DVA8_USTMA
molecular_function	GO:0004349	glutamate 5-kinase activity	1	1	1	1	0.23441	1	1	A0A0D1CZS8_USTMA
biological_process	GO:0006561	proline biosynthetic process	1	1	1	0.952246	0.25273	1	1	A0A0D1CZS8_USTMA
biological_process	GO:0071966	fungal-type cell wall polysaccharide metabolic process	1	5	0.2	0.458112	0.860014	1	1	A0A0D1E869_USTMA
molecular_function	GO:0004784	superoxide dismutase activity	1	3	0.333333	0.860987	0.551367	1	1	A0A0D1BUE2_USTMA
biological_process	GO:0045727	positive regulation of translation	1	2	0.5	0.348472	0.86475	1	1	A0A0D1E8Q2_USTMA
biological_process	GO:0048211	Golgi vesicle docking	1	3	0.333333	0.849758	0.569212	1	1	A0A0D1C041_USTMA
biological_process	GO:0045056	transcytosis	1	2	0.5	0.940177	0.429556	1	1	A0A0D1C041_USTMA
cellular_component	GO:0000274	mitochondrial proton-transporting ATP synthase, stator stalk	1	3	0.333333	0.865164	0.544469	1	1	A0A0D1BW64_USTMA
biological_process	GO:0065003	protein-containing complex assembly	1	2	0.5	0.00349593	0.997836	0.505	1	A0A0D1BW64_USTMA
biological_process	GO:0009051	pentose-phosphate shunt, oxidative branch	1	3	0.333333	0.849758	0.569212	1	1	A0A0D1CM18_USTMA
biological_process	GO:0071474	cellular hyperosmotic response	1	2	0.5	0.940177	0.429556	1	1	A0A0D1CS93_USTMA
molecular_function	GO:0008418	protein-N-terminal asparagine amidohydrolase activity	1	2	0.5	0.945096	0.413916	1	1	A0A0D1E1G0_USTMA
molecular_function	GO:0070773	protein-N-terminal glutamine amidohydrolase activity	1	2	0.5	0.945096	0.413916	1	1	A0A0D1E1G0_USTMA
molecular_function	GO:0004034	aldose 1-epimerase activity	1	2	0.5	0.945096	0.413916	1	1	A0A0D1CBM5_USTMA
biological_process	GO:0033499	galactose catabolic process via UDP-galactose	1	4	0.25	0.74727	0.674707	1	1	A0A0D1CBM5_USTMA
biological_process	GO:0034498	early endosome to Golgi transport	1	1	1	1	0.244689	1	1	A0A0D1DNV8_USTMA
cellular_component	GO:0071561	nucleus-vacuole junction	1	1	1	1	0.230508	1	1	A0A0D1CXP7_USTMA
molecular_function	GO:0008138	protein tyrosine/serine/threonine phosphatase activity	1	5	0.2	0.665686	0.737183	1	1	A0A0D1E687_USTMA
cellular_component	GO:0000818	nuclear MIS12/MIND complex	1	3	0.333333	0.865164	0.544469	1	1	A0A0D1DVB6_USTMA
cellular_component	GO:0005618	cell wall	1	3	0.333333	0.739386	0.454159	1	1	A0A0D1E3F9_USTMA
molecular_function	GO:0004673	protein histidine kinase activity	1	1	1	0.854592	0.428768	1	1	A0A0D1CS93_USTMA
biological_process	GO:0044209	AMP salvage	1	2	0.5	0.940177	0.429556	1	1	A0A0D1EDZ5_USTMA
cellular_component	GO:0008275	gamma-tubulin small complex	1	3	0.333333	0.865164	0.544469	1	1	A0A0D1BZI3_USTMA
biological_process	GO:0034389	lipid droplet organization	1	3	0.333333	0.74727	0.674707	1	1	A0A0D1DTN0_USTMA
biological_process	GO:0044772	mitotic cell cycle phase transition	1	3	0.333333	0.770765	0.332941	1	1	A0A0D1E446_USTMA
biological_process	GO:0019752	carboxylic acid metabolic process	1	5	0.2	0.0010291	0.999386	0.178	1	A0A0D1E5G6_USTMA
cellular_component	GO:0000221	vacuolar proton-transporting V-type ATPase, V1 domain	1	4	0.25	0.770771	0.649549	1	1	A0A0D1DTV7_USTMA
molecular_function	GO:0001227	DNA-binding transcription repressor activity, RNA polymerase II-specific	1	1	1	1	0.23441	1	1	A0A0D1DQY1_USTMA
molecular_function	GO:0008073	ornithine decarboxylase inhibitor activity	1	1	1	1	0.23441	1	1	A0A0D1EDL2_USTMA
biological_process	GO:0043966	histone H3 acetylation	1	4	0.25	0.83904	0.453491	1	1	A0A0D1DNQ9_USTMA
molecular_function	GO:0004015	adenosylmethionine-8-amino-7-oxononanoate transaminase activity	1	1	1	1	0.23441	1	1	A0A0D1E2Z5_USTMA
molecular_function	GO:0004141	dethiobiotin synthase activity	1	1	1	1	0.23441	1	1	A0A0D1E2Z5_USTMA
biological_process	GO:0009102	biotin biosynthetic process	1	3	0.333333	0.849758	0.569212	1	1	A0A0D1E2Z5_USTMA
molecular_function	GO:0051879	Hsp90 protein binding	1	6	0.166667	0.571232	0.798866	1	1	A0A0D1DYY3_USTMA
molecular_function	GO:0004753	saccharopine dehydrogenase activity	1	1	1	0.945096	0.413916	1	1	A0A0D1BVQ6_USTMA
biological_process	GO:0006596	polyamine biosynthetic process	1	1	1	0.74727	0.674707	1	1	A0A0D1BVQ6_USTMA
biological_process	GO:0001080	nitrogen catabolite activation of transcription from RNA polymerase II promoter	1	2	0.5	0.940177	0.429556	1	1	A0A0D1E9F3_USTMA
molecular_function	GO:0015410	ABC-type manganese transporter activity	1	1	1	1	0.23441	1	1	A0A0D1DSP1_USTMA
biological_process	GO:0006828	manganese ion transport	1	1	1	0.940177	0.429556	1	1	A0A0D1DSP1_USTMA
cellular_component	GO:0070776	MOZ/MORF histone acetyltransferase complex	1	2	0.5	0.946909	0.407925	1	1	A0A0D1DPK8_USTMA
biological_process	GO:0044154	histone H3-K14 acetylation	1	2	0.5	0.940177	0.429556	1	1	A0A0D1DPK8_USTMA
biological_process	GO:0043972	histone H3-K23 acetylation	1	2	0.5	0.940177	0.429556	1	1	A0A0D1DPK8_USTMA
molecular_function	GO:0046943	carboxylic acid transmembrane transporter activity	1	2	0.5	0.0215943	0.992668	0.919	1	A0A0D1CUC0_USTMA
biological_process	GO:0046942	carboxylic acid transport	1	2	0.5	0.0817182	0.978737	1	1	A0A0D1CUC0_USTMA
molecular_function	GO:0035064	methylated histone binding	1	4	0.25	0.764358	0.656609	1	1	A0A0D1CPX3_USTMA
molecular_function	GO:0000339	RNA cap binding	1	4	0.25	0.644346	0.660928	1	1	A0A0D1DTA6_USTMA
molecular_function	GO:0008251	tRNA-specific adenosine deaminase activity	1	2	0.5	0.945096	0.413916	1	1	A0A0D1D1T5_USTMA
biological_process	GO:0002100	tRNA wobble adenosine to inosine editing	1	1	1	1	0.244689	1	1	A0A0D1D1T5_USTMA
molecular_function	GO:0004066	asparagine synthase (glutamine-hydrolyzing) activity	1	2	0.5	0.945096	0.413916	1	1	A0A0D1DVU7_USTMA
biological_process	GO:0006529	asparagine biosynthetic process	1	2	0.5	0.940177	0.429556	1	1	A0A0D1DVU7_USTMA
cellular_component	GO:0016035	zeta DNA polymerase complex	1	2	0.5	0.946909	0.407925	1	1	A0A0D1E3V2_USTMA
biological_process	GO:0006882	cellular zinc ion homeostasis	1	3	0.333333	0.849758	0.569212	1	1	A0A0D1CH16_USTMA
molecular_function	GO:0030295	protein kinase activator activity	1	3	0.333333	0.23095	0.947258	1	1	A0A0D1CFM5_USTMA
cellular_component	GO:0031390	Ctf18 RFC-like complex	1	6	0.166667	0.580683	0.792627	1	1	A0A0D1BZ81_USTMA
molecular_function	GO:0004581	dolichyl-phosphate beta-glucosyltransferase activity	1	1	1	1	0.23441	1	1	A0A0D1E6X0_USTMA
biological_process	GO:0006621	protein retention in ER lumen	1	4	0.25	0.74727	0.674707	1	1	A0A0D1DTY6_USTMA
cellular_component	GO:0044614	nuclear pore cytoplasmic filaments	1	2	0.5	0.946909	0.407925	1	1	A0A0D1EAJ2_USTMA
cellular_component	GO:0033186	CAF-1 complex	1	2	0.5	0.946909	0.407925	1	1	A0A0D1CTS1_USTMA
molecular_function	GO:0008061	chitin binding	1	3	0.333333	0.860987	0.551367	1	1	A0A0D1DT94_USTMA
molecular_function	GO:0004568	chitinase activity	1	4	0.25	0.764358	0.656609	1	1	A0A0D1DT94_USTMA
molecular_function	GO:0001147	transcription termination site sequence-specific DNA binding	1	1	1	1	0.23441	1	1	A0A0D1DZJ5_USTMA
biological_process	GO:0006369	termination of RNA polymerase II transcription	1	5	0.2	0.546509	0.814568	1	1	A0A0D1DZJ5_USTMA
cellular_component	GO:0030123	AP-3 adaptor complex	1	3	0.333333	0.865164	0.544469	1	1	A0A0D1DWV8_USTMA
molecular_function	GO:0043812	phosphatidylinositol-4-phosphate phosphatase activity	1	3	0.333333	0.860987	0.551367	1	1	A0A0D1E449_USTMA
biological_process	GO:0006107	oxaloacetate metabolic process	1	2	0.5	0.940177	0.429556	1	1	A0A0D1BYF8_USTMA
molecular_function	GO:0016985	mannan endo-1,4-beta-mannosidase activity	1	2	0.5	0.945096	0.413916	1	1	A0A0D1E358_USTMA
biological_process	GO:0043162	ubiquitin-dependent protein catabolic process via the multivesicular body sorting pathway	1	1	1	0.602095	0.651528	1	1	A0A0D1E641_USTMA
biological_process	GO:0006656	phosphatidylcholine biosynthetic process	1	4	0.25	0.74727	0.674707	1	1	A0A0D1C5V4_USTMA
cellular_component	GO:0031499	TRAMP complex	1	1	1	1	0.230508	1	1	A0A0D1EA53_USTMA
molecular_function	GO:0017050	D-erythro-sphingosine kinase activity	1	2	0.5	0.945096	0.413916	1	1	A0A0D1DN85_USTMA
molecular_function	GO:0046873	metal ion transmembrane transporter activity	1	2	0.5	0.830211	0.267629	1	1	A0A0D1EB20_USTMA
molecular_function	GO:0008569	minus-end-directed microtubule motor activity	1	2	0.5	0.945096	0.413916	1	1	A0A0D1DZW2_USTMA
molecular_function	GO:0003847	1-alkyl-2-acetylglycerophosphocholine esterase activity	1	2	0.5	0.945096	0.413916	1	1	A0A0D1CZJ9_USTMA
molecular_function	GO:0016151	nickel cation binding	1	4	0.25	0.764358	0.656609	1	1	A0A0D1DV82_USTMA
biological_process	GO:0007234	osmosensory signaling via phosphorelay pathway	1	2	0.5	0.940177	0.429556	1	1	A0A0D1CFM5_USTMA
biological_process	GO:0000160	phosphorelay signal transduction system	1	5	0.2	0.83904	0.453491	1	1	A0A0D1CAE8_USTMA
biological_process	GO:0034058	endosomal vesicle fusion	1	4	0.25	0.74727	0.674707	1	1	A0A0D1DXQ1_USTMA
cellular_component	GO:0000333	telomerase catalytic core complex	1	1	1	1	0.230508	1	1	A0A0D1EAT9_USTMA
molecular_function	GO:0003721	telomerase RNA reverse transcriptase activity	1	1	1	1	0.23441	1	1	A0A0D1EAT9_USTMA
biological_process	GO:0010603	regulation of cytoplasmic mRNA processing body assembly	1	1	1	1	0.244689	1	1	A0A0D1DZ34_USTMA
cellular_component	GO:0005671	obsolete Ada2/Gcn5/Ada3 transcription activator complex	1	4	0.25	0.770771	0.649549	1	1	A0A0D1E2U9_USTMA
molecular_function	GO:0043682	P-type divalent copper transporter activity	1	2	0.5	0.945096	0.413916	1	1	A0A0D1EBR9_USTMA
molecular_function	GO:0004348	glucosylceramidase activity	1	2	0.5	0.945096	0.413916	1	1	A0A0D1CK77_USTMA
biological_process	GO:0006680	glucosylceramide catabolic process	1	2	0.5	0.940177	0.429556	1	1	A0A0D1CK77_USTMA
cellular_component	GO:0043227	membrane-bounded organelle	1	5	0.2	0.995254	0.00590129	1	0.603	A0A0D1C582_USTMA
biological_process	GO:0070291	N-acylethanolamine metabolic process	1	4	0.25	0.74727	0.674707	1	1	A0A0D1C582_USTMA
biological_process	GO:0070292	N-acylphosphatidylethanolamine metabolic process	1	4	0.25	0.74727	0.674707	1	1	A0A0D1C582_USTMA
cellular_component	GO:0032301	MutSalpha complex	1	2	0.5	0.946909	0.407925	1	1	A0A0D1CQ83_USTMA
biological_process	GO:0043570	maintenance of DNA repeat elements	1	2	0.5	0.74727	0.674707	1	1	A0A0D1CQ83_USTMA
cellular_component	GO:0034245	mitochondrial DNA-directed RNA polymerase complex	1	1	1	1	0.230508	1	1	A0A0D1E254_USTMA
molecular_function	GO:0001018	mitochondrial promoter sequence-specific DNA binding	1	1	1	1	0.23441	1	1	A0A0D1E254_USTMA
biological_process	GO:0006390	mitochondrial transcription	1	1	1	1	0.244689	1	1	A0A0D1E254_USTMA
biological_process	GO:0006108	malate metabolic process	1	4	0.25	0.74727	0.674707	1	1	A0A0D1E945_USTMA
molecular_function	GO:0003747	translation release factor activity	1	4	0.25	0.912366	0.334314	1	1	A0A0D1DZK4_USTMA
cellular_component	GO:0046930	pore complex	1	2	0.5	0.946909	0.407925	1	1	A0A0D1DSN1_USTMA
molecular_function	GO:0015288	porin activity	1	2	0.5	0.945096	0.413916	1	1	A0A0D1DSN1_USTMA
molecular_function	GO:0048029	monosaccharide binding	1	4	0.25	0.906844	0.282968	1	1	A0A0D1DZW1_USTMA
biological_process	GO:0006228	UTP biosynthetic process	1	5	0.2	0.644019	0.754388	1	1	A0A0D1DTC4_USTMA
molecular_function	GO:0048027	mRNA 5'-UTR binding	1	2	0.5	0.945096	0.413916	1	1	A0A0D1DNQ3_USTMA
molecular_function	GO:0033819	lipoyl(octanoyl) transferase activity	1	1	1	1	0.23441	1	1	A0A0D1E328_USTMA
molecular_function	GO:0102555	octanoyl transferase activity (acting on glycine-cleavage complex H protein)	1	1	1	1	0.23441	1	1	A0A0D1E328_USTMA
biological_process	GO:0009249	protein lipoylation	1	4	0.25	0.74727	0.674707	1	1	A0A0D1E328_USTMA
molecular_function	GO:0003995	acyl-CoA dehydrogenase activity	1	3	0.333333	0.484441	0.846083	1	1	A0A0D1DT90_USTMA
molecular_function	GO:0005254	chloride channel activity	1	3	0.333333	0.665686	0.737183	1	1	A0A0D1BWU3_USTMA
biological_process	GO:0006072	glycerol-3-phosphate metabolic process	1	3	0.333333	0.74727	0.674707	1	1	A0A0D1E978_USTMA
biological_process	GO:0000479	endonucleolytic cleavage of tricistronic rRNA transcript (SSU-rRNA, 5.8S rRNA, LSU-rRNA)	1	3	0.333333	0.480342	0.749797	1	1	A0A0D1DS67_USTMA
biological_process	GO:0006290	pyrimidine dimer repair	1	1	1	0.849758	0.569212	1	1	A0A0D1CQ83_USTMA
molecular_function	GO:0015174	basic amino acid transmembrane transporter activity	1	4	0.25	0.665686	0.737183	1	1	A0A0D1E3I5_USTMA
molecular_function	GO:0048038	quinone binding	1	4	0.25	0.717032	0.59309	1	1	A0A0D1C3J5_USTMA
cellular_component	GO:0005885	Arp2/3 protein complex	1	7	0.142857	0.494597	0.840498	1	1	A0A0D1DQB3_USTMA
biological_process	GO:0034314	Arp2/3 complex-mediated actin nucleation	1	7	0.142857	0.207878	0.954575	1	1	A0A0D1DQB3_USTMA
molecular_function	GO:0008495	protoheme IX farnesyltransferase activity	1	1	1	1	0.23441	1	1	A0A0D1CJ01_USTMA
biological_process	GO:0048034	heme O biosynthetic process	1	1	1	1	0.244689	1	1	A0A0D1CJ01_USTMA
biological_process	GO:1904161	DNA synthesis involved in UV-damage excision repair	1	1	1	1	0.244689	1	1	A0A0D1DX67_USTMA
molecular_function	GO:0017005	3'-tyrosyl-DNA phosphodiesterase activity	1	1	1	1	0.23441	1	1	A0A0D1CXM0_USTMA
biological_process	GO:0000012	single strand break repair	1	2	0.5	0.940177	0.429556	1	1	A0A0D1CXM0_USTMA
cellular_component	GO:0031902	late endosome membrane	1	3	0.333333	0.494597	0.840498	1	1	A0A0D1DR17_USTMA
molecular_function	GO:0008022	protein C-terminus binding	1	3	0.333333	0.860987	0.551367	1	1	A0A0D1DVC8_USTMA
biological_process	GO:0006409	tRNA export from nucleus	1	2	0.5	0.849758	0.569212	1	1	A0A0D1C533_USTMA
molecular_function	GO:0004828	serine-tRNA ligase activity	1	2	0.5	0.945096	0.413916	1	1	A0A0D1C3X4_USTMA
biological_process	GO:0070158	mitochondrial seryl-tRNA aminoacylation	1	1	1	1	0.244689	1	1	A0A0D1C3X4_USTMA
biological_process	GO:0006434	seryl-tRNA aminoacylation	1	2	0.5	0.940177	0.429556	1	1	A0A0D1C3X4_USTMA
molecular_function	GO:0003796	lysozyme activity	1	1	1	1	0.23441	1	1	A0A0D1CS69_USTMA
biological_process	GO:0016998	cell wall macromolecule catabolic process	1	1	1	0.99913	0.0143551	1	0.999	A0A0D1CS69_USTMA
biological_process	GO:0044275	cellular carbohydrate catabolic process	1	2	0.5	0.720267	0.459945	1	1	A0A0D1CS69_USTMA
biological_process	GO:0009253	peptidoglycan catabolic process	1	1	1	1	0.244689	1	1	A0A0D1CS69_USTMA
biological_process	GO:0051865	protein autoubiquitination	1	2	0.5	0.940177	0.429556	1	1	A0A0D1DYQ5_USTMA
cellular_component	GO:0005826	actomyosin contractile ring	1	3	0.333333	0.819755	0.415296	1	1	A0A0D1DUA6_USTMA
cellular_component	GO:0017109	glutamate-cysteine ligase complex	1	2	0.5	0.946909	0.407925	1	1	A0A0D1DWD8_USTMA
molecular_function	GO:0004357	glutamate-cysteine ligase activity	1	1	1	1	0.23441	1	1	A0A0D1DWD8_USTMA
biological_process	GO:0006750	glutathione biosynthetic process	1	2	0.5	0.940177	0.429556	1	1	A0A0D1DWD8_USTMA
biological_process	GO:0071108	protein K48-linked deubiquitination	1	2	0.5	0.940177	0.429556	1	1	A0A0D1BUU2_USTMA
molecular_function	GO:0030695	GTPase regulator activity	1	3	0.333333	0.999997	7.44172e-06	1	0.002	A0A0D1DVC8_USTMA
molecular_function	GO:0004059	aralkylamine N-acetyltransferase activity	1	1	1	1	0.23441	1	1	A0A0D1E892_USTMA
molecular_function	GO:0000298	endopolyphosphatase activity	1	2	0.5	0.945096	0.413916	1	1	A0A0D1E4H6_USTMA
molecular_function	GO:0004352	glutamate dehydrogenase (NAD+) activity	1	1	1	1	0.23441	1	1	A0A0D1DTH0_USTMA
biological_process	GO:0019551	glutamate catabolic process to 2-oxoglutarate	1	1	1	1	0.244689	1	1	A0A0D1DTH0_USTMA
molecular_function	GO:0045290	D-arabinose 1-dehydrogenase [NAD(P)+] activity	1	1	1	1	0.23441	1	1	A0A0D1CS00_USTMA
biological_process	GO:0070485	dehydro-D-arabinono-1,4-lactone biosynthetic process	1	1	1	1	0.244689	1	1	A0A0D1CS00_USTMA
molecular_function	GO:0016790	thiolester hydrolase activity	1	1	1	0.0987551	0.973058	1	1	A0A0D1CIQ8_USTMA
molecular_function	GO:0016889	endodeoxyribonuclease activity, producing 3'-phosphomonoesters	1	1	1	0.860987	0.551367	1	1	A0A0D1CM04_USTMA
biological_process	GO:0080090	regulation of primary metabolic process	1	1	1	0.99954	0.000685659	1	0.212	A0A0D1EAH3_USTMA
biological_process	GO:0045859	regulation of protein kinase activity	1	1	1	0.998361	0.0058401	1	0.932	A0A0D1EAH3_USTMA
biological_process	GO:0030388	fructose 1,6-bisphosphate metabolic process	1	2	0.5	0.940177	0.429556	1	1	A0A0D1DZW1_USTMA
biological_process	GO:0006002	fructose 6-phosphate metabolic process	1	4	0.25	0.74727	0.674707	1	1	A0A0D1DZW1_USTMA
biological_process	GO:0006000	fructose metabolic process	1	4	0.25	0.74727	0.674707	1	1	A0A0D1E4A1_USTMA
biological_process	GO:0051973	positive regulation of telomerase activity	1	2	0.5	0.940177	0.429556	1	1	A0A0D1C0Z7_USTMA
cellular_component	GO:0005658	alpha DNA polymerase:primase complex	1	4	0.25	0.770771	0.649549	1	1	A0A0D1DYS5_USTMA
molecular_function	GO:0008977	prephenate dehydrogenase (NAD+) activity	1	1	1	1	0.23441	1	1	A0A0D1DTR5_USTMA
molecular_function	GO:0004665	prephenate dehydrogenase (NADP+) activity	1	1	1	1	0.23441	1	1	A0A0D1DTR5_USTMA
biological_process	GO:0006571	tyrosine biosynthetic process	1	2	0.5	0.940177	0.429556	1	1	A0A0D1DTR5_USTMA
biological_process	GO:0008655	pyrimidine-containing compound salvage	1	3	0.333333	0.849758	0.569212	1	1	A0A0D1E8Z9_USTMA
molecular_function	GO:0052735	tRNA (cytosine-3-)-methyltransferase activity	1	1	1	1	0.23441	1	1	A0A0D1C1G5_USTMA
biological_process	GO:0042732	D-xylose metabolic process	1	2	0.5	0.849758	0.569212	1	1	A0A0D1CWJ4_USTMA
cellular_component	GO:0005782	peroxisomal matrix	1	8	0.125	0.417305	0.877327	1	1	A0A0D1E299_USTMA
biological_process	GO:0009074	aromatic amino acid family catabolic process	1	1	1	0.927066	0.192516	1	1	A0A0D1EB74_USTMA
molecular_function	GO:0097367	carbohydrate derivative binding	1	2	0.5	0.999787	0.000307014	1	0.058	A0A0D1C741_USTMA
biological_process	GO:1901135	carbohydrate derivative metabolic process	1	1	1	0.0053507	0.996638	0.658	1	A0A0D1C741_USTMA
molecular_function	GO:0003960	NADPH:quinone reductase activity	1	2	0.5	0.945096	0.413916	1	1	A0A0D1CH46_USTMA
biological_process	GO:0051293	establishment of spindle localization	1	2	0.5	0.83904	0.453491	1	1	A0A0D1DUD4_USTMA
molecular_function	GO:0004827	proline-tRNA ligase activity	1	2	0.5	0.945096	0.413916	1	1	A0A0D1DMP6_USTMA
biological_process	GO:0006433	prolyl-tRNA aminoacylation	1	2	0.5	0.940177	0.429556	1	1	A0A0D1DMP6_USTMA
biological_process	GO:0000083	regulation of transcription involved in G1/S transition of mitotic cell cycle	1	3	0.333333	0.312961	0.920244	1	1	A0A0D1BYN7_USTMA
molecular_function	GO:0008420	RNA polymerase II CTD heptapeptide repeat phosphatase activity	1	3	0.333333	0.860987	0.551367	1	1	A0A0D1ED52_USTMA
biological_process	GO:0070940	dephosphorylation of RNA polymerase II C-terminal domain	1	3	0.333333	0.849758	0.569212	1	1	A0A0D1ED52_USTMA
cellular_component	GO:0098753	anchored component of the cytoplasmic side of the plasma membrane	1	1	1	1	0.230508	1	1	A0A0D1EBL3_USTMA
cellular_component	GO:0120104	mitotic actomyosin contractile ring, proximal layer	1	1	1	1	0.230508	1	1	A0A0D1EBL3_USTMA
biological_process	GO:1903476	protein localization to cell division site involved in mitotic actomyosin contractile ring assembly	1	1	1	1	0.244689	1	1	A0A0D1EBL3_USTMA
molecular_function	GO:0004563	beta-N-acetylhexosaminidase activity	1	2	0.5	0.945096	0.413916	1	1	A0A0D1DY62_USTMA
molecular_function	GO:0102148	N-acetyl-beta-D-galactosaminidase activity	1	2	0.5	0.945096	0.413916	1	1	A0A0D1DY62_USTMA
cellular_component	GO:0005846	nuclear cap binding complex	1	2	0.5	0.946909	0.407925	1	1	A0A0D1DTA6_USTMA
molecular_function	GO:0070012	oligopeptidase activity	1	1	1	1	0.23441	1	1	A0A0D1CH35_USTMA
molecular_function	GO:0061863	microtubule plus end polymerase	1	1	1	1	0.23441	1	1	A0A0D1CA73_USTMA
biological_process	GO:0030951	establishment or maintenance of microtubule cytoskeleton polarity	1	1	1	1	0.244689	1	1	A0A0D1CA73_USTMA
biological_process	GO:0046785	microtubule polymerization	1	1	1	0.471573	0.792122	1	1	A0A0D1CA73_USTMA
biological_process	GO:0000917	division septum assembly	1	1	1	0.458112	0.860014	1	1	A0A0D1DR37_USTMA
molecular_function	GO:0004180	carboxypeptidase activity	1	2	0.5	0.811336	0.427222	1	1	A0A0D1E195_USTMA
molecular_function	GO:0000095	S-adenosyl-L-methionine transmembrane transporter activity	1	2	0.5	0.945096	0.413916	1	1	A0A0D1DSC1_USTMA
molecular_function	GO:0016603	glutaminyl-peptide cyclotransferase activity	1	1	1	1	0.23441	1	1	A0A0D1CFS0_USTMA
biological_process	GO:0017186	peptidyl-pyroglutamic acid biosynthetic process, using glutaminyl-peptide cyclotransferase	1	1	1	1	0.244689	1	1	A0A0D1CFS0_USTMA
molecular_function	GO:0000340	RNA 7-methylguanosine cap binding	1	5	0.2	0.665686	0.737183	1	1	A0A0D1E4L2_USTMA
biological_process	GO:0043547	positive regulation of GTPase activity	1	2	0.5	0.540024	0.703769	1	1	A0A0D1CD33_USTMA
biological_process	GO:0051056	regulation of small GTPase mediated signal transduction	1	1	1	0.966001	0.102136	1	1	A0A0D1CD33_USTMA
biological_process	GO:0051276	chromosome organization	1	2	0.5	0.987819	0.0178781	1	1	A0A0D1DSI0_USTMA
cellular_component	GO:0005945	6-phosphofructokinase complex	1	1	1	1	0.230508	1	1	A0A0D1DZW1_USTMA
molecular_function	GO:0003872	6-phosphofructokinase activity	1	1	1	1	0.23441	1	1	A0A0D1DZW1_USTMA
molecular_function	GO:0070095	fructose-6-phosphate binding	1	1	1	1	0.23441	1	1	A0A0D1DZW1_USTMA
biological_process	GO:0061621	canonical glycolysis	1	2	0.5	0.940177	0.429556	1	1	A0A0D1DZW1_USTMA
cellular_component	GO:0051285	cell cortex of cell tip	1	5	0.2	0.795897	0.505403	1	1	A0A0D1EDP6_USTMA
biological_process	GO:0001522	pseudouridine synthesis	1	3	0.333333	0.602095	0.651528	1	1	A0A0D1CPZ3_USTMA
biological_process	GO:0051307	meiotic chromosome separation	1	1	1	0.982396	0.0718089	1	1	A0A0D1E266_USTMA
biological_process	GO:0009263	deoxyribonucleotide biosynthetic process	1	2	0.5	0.83904	0.453491	1	1	A0A0D1DSD0_USTMA
molecular_function	GO:0032977	membrane insertase activity	1	3	0.333333	0.860987	0.551367	1	1	A0A0D1E6E5_USTMA
biological_process	GO:0051205	protein insertion into membrane	1	2	0.5	0.28001	0.879269	1	1	A0A0D1E6E5_USTMA
molecular_function	GO:0004698	calcium-dependent protein kinase C activity	1	1	1	1	0.23441	1	1	A0A0D1DRE2_USTMA
biological_process	GO:0031468	nuclear membrane reassembly	1	2	0.5	0.940177	0.429556	1	1	A0A0D1DZ73_USTMA
molecular_function	GO:0008131	primary amine oxidase activity	1	2	0.5	0.945096	0.413916	1	1	A0A0D1C3J5_USTMA
biological_process	GO:0009308	amine metabolic process	1	2	0.5	0.676201	0.507996	1	1	A0A0D1C3J5_USTMA
biological_process	GO:0019287	isopentenyl diphosphate biosynthetic process, mevalonate pathway	1	2	0.5	0.849758	0.569212	1	1	A0A0D1EDT9_USTMA
biological_process	GO:0031032	actomyosin structure organization	1	1	1	0.72802	0.528427	1	1	A0A0D1DU66_USTMA
molecular_function	GO:0004671	protein C-terminal S-isoprenylcysteine carboxyl O-methyltransferase activity	1	2	0.5	0.945096	0.413916	1	1	A0A0D1CAQ9_USTMA
cellular_component	GO:0034506	chromosome, centromeric core domain	1	2	0.5	0.946909	0.407925	1	1	A0A0D1D1W6_USTMA
cellular_component	GO:0034992	microtubule organizing center attachment site	1	1	1	0.946909	0.407925	1	1	A0A0D1D1W6_USTMA
biological_process	GO:0071765	nuclear inner membrane organization	1	1	1	1	0.244689	1	1	A0A0D1D1W6_USTMA
biological_process	GO:0034088	maintenance of mitotic sister chromatid cohesion	1	1	1	1	0.244689	1	1	A0A0D1BZ81_USTMA
molecular_function	GO:0046556	alpha-L-arabinofuranosidase activity	1	3	0.333333	0.860987	0.551367	1	1	A0A0D1BZQ4_USTMA
biological_process	GO:0046373	L-arabinose metabolic process	1	3	0.333333	0.849758	0.569212	1	1	A0A0D1BZQ4_USTMA
molecular_function	GO:0003988	acetyl-CoA C-acyltransferase activity	1	2	0.5	0.571232	0.798866	1	1	A0A0D1E6H3_USTMA
biological_process	GO:0010124	phenylacetate catabolic process	1	2	0.5	0.940177	0.429556	1	1	A0A0D1E6H3_USTMA
molecular_function	GO:0009931	calcium-dependent protein serine/threonine kinase activity	1	1	1	1	0.0549036	1	1	A0A0D1DTH1_USTMA
biological_process	GO:0001934	positive regulation of protein phosphorylation	1	2	0.5	0.99114	0.0447065	1	1	A0A0D1E2D4_USTMA
biological_process	GO:1903259	exon-exon junction complex disassembly	1	1	1	1	0.244689	1	1	A0A0D1DW43_USTMA
biological_process	GO:0032786	positive regulation of DNA-templated transcription, elongation	1	4	0.25	0.210099	0.931035	1	1	A0A0D1ECQ1_USTMA
biological_process	GO:0051256	mitotic spindle midzone assembly	1	1	1	1	0.244689	1	1	A0A0D1E377_USTMA
molecular_function	GO:0005102	signaling receptor binding	1	2	0.5	0.40691	0.882225	1	1	A0A0D1E5X2_USTMA
biological_process	GO:0006337	nucleosome disassembly	1	1	1	1	0.244689	1	1	A0A0D1DXZ0_USTMA
molecular_function	GO:0004631	phosphomevalonate kinase activity	1	1	1	1	0.23441	1	1	A0A0D1EDT9_USTMA
molecular_function	GO:0034658	isopropylmalate transmembrane transporter activity	1	1	1	1	0.23441	1	1	A0A0D1CNB0_USTMA
molecular_function	GO:1901239	malonate(1-) transmembrane transporter activity	1	1	1	1	0.23441	1	1	A0A0D1CNB0_USTMA
molecular_function	GO:0003885	D-arabinono-1,4-lactone oxidase activity	1	1	1	1	0.23441	1	1	A0A0D1E6T7_USTMA
biological_process	GO:0045016	mitochondrial magnesium ion transmembrane transport	1	1	1	1	0.244689	1	1	A0A0D1C1B5_USTMA
biological_process	GO:0090522	vesicle tethering involved in exocytosis	1	2	0.5	0.940177	0.429556	1	1	A0A0D1DRH1_USTMA
biological_process	GO:0000729	DNA double-strand break processing	1	1	1	0.902147	0.355981	1	1	A0A0D1CPS3_USTMA
biological_process	GO:0009653	anatomical structure morphogenesis	1	1	1	0.264941	0.87416	1	1	A0A0D1BUZ6_USTMA
molecular_function	GO:0015250	water channel activity	1	2	0.5	0.945096	0.413916	1	1	A0A0D1CQG6_USTMA
molecular_function	GO:0017176	phosphatidylinositol N-acetylglucosaminyltransferase activity	1	3	0.333333	0.860987	0.551367	1	1	A0A0D1EBQ5_USTMA
molecular_function	GO:0030942	endoplasmic reticulum signal peptide binding	1	3	0.333333	0.860987	0.551367	1	1	A0A0D1CDU8_USTMA
molecular_function	GO:0004578	chitobiosyldiphosphodolichol beta-mannosyltransferase activity	1	1	1	1	0.23441	1	1	A0A0D1CLF4_USTMA
cellular_component	GO:1902929	plasma membrane of growing cell tip	1	1	1	1	0.230508	1	1	A0A0D1C9X8_USTMA
biological_process	GO:0061161	positive regulation of establishment of bipolar cell polarity regulating cell shape	1	1	1	1	0.244689	1	1	A0A0D1C9X8_USTMA
cellular_component	GO:0016281	eukaryotic translation initiation factor 4F complex	1	3	0.333333	0.865164	0.544469	1	1	A0A0D1DU52_USTMA
molecular_function	GO:0004043	L-aminoadipate-semialdehyde dehydrogenase activity	1	1	1	1	0.23441	1	1	A0A0D1CBC4_USTMA
molecular_function	GO:0005047	signal recognition particle binding	1	2	0.5	0.945096	0.413916	1	1	A0A0D1CDU8_USTMA
biological_process	GO:0060623	regulation of chromosome condensation	1	1	1	0.849758	0.569212	1	1	A0A0D1CLP1_USTMA
biological_process	GO:0071922	regulation of cohesin loading	1	1	1	1	0.0598232	1	1	A0A0D1CLP1_USTMA
molecular_function	GO:0000828	inositol hexakisphosphate kinase activity	1	2	0.5	0.945096	0.413916	1	1	A0A0D1E9A4_USTMA
molecular_function	GO:0017136	NAD-dependent histone deacetylase activity	1	3	0.333333	0.484441	0.846083	1	1	A0A0D1DSY4_USTMA
molecular_function	GO:0046970	NAD-dependent histone deacetylase activity (H4-K16 specific)	1	2	0.5	0.945096	0.413916	1	1	A0A0D1DSY4_USTMA
molecular_function	GO:0004849	uridine kinase activity	1	1	1	1	0.23441	1	1	A0A0D1E8Z9_USTMA
biological_process	GO:0044211	CTP salvage	1	1	1	1	0.244689	1	1	A0A0D1E8Z9_USTMA
biological_process	GO:0044206	UMP salvage	1	1	1	1	0.244689	1	1	A0A0D1E8Z9_USTMA
biological_process	GO:0050708	regulation of protein secretion	1	2	0.5	0.940177	0.429556	1	1	A0A0D1BZG9_USTMA
cellular_component	GO:0048476	Holliday junction resolvase complex	1	2	0.5	0.946909	0.407925	1	1	A0A0D1E1Y0_USTMA
cellular_component	GO:0035371	microtubule plus-end	1	3	0.333333	0.865164	0.544469	1	1	A0A0D1DVE7_USTMA
molecular_function	GO:0015355	secondary active monocarboxylate transmembrane transporter activity	1	1	1	0.945096	0.413916	1	1	A0A0D1CUC0_USTMA
biological_process	GO:0035879	plasma membrane lactate transport	1	1	1	1	0.244689	1	1	A0A0D1CUC0_USTMA
cellular_component	GO:0005785	signal recognition particle receptor complex	1	2	0.5	0.946909	0.407925	1	1	A0A0D1CIZ5_USTMA
molecular_function	GO:0046899	nucleoside triphosphate adenylate kinase activity	1	1	1	1	0.23441	1	1	A0A0D1CGU1_USTMA
biological_process	GO:0046039	GTP metabolic process	1	1	1	0.644019	0.754388	1	1	A0A0D1CGU1_USTMA
biological_process	GO:0046041	ITP metabolic process	1	1	1	1	0.244689	1	1	A0A0D1CGU1_USTMA
biological_process	GO:0009142	nucleoside triphosphate biosynthetic process	1	1	1	0.320524	0.827173	1	1	A0A0D1CGU1_USTMA
cellular_component	GO:0005971	ribonucleoside-diphosphate reductase complex	1	1	1	1	0.230508	1	1	A0A0D1DSD0_USTMA
molecular_function	GO:0004748	ribonucleoside-diphosphate reductase activity, thioredoxin disulfide as acceptor	1	1	1	1	0.23441	1	1	A0A0D1DSD0_USTMA
molecular_function	GO:0008157	protein phosphatase 1 binding	1	2	0.5	0.945096	0.413916	1	1	A0A0D1CAG9_USTMA
molecular_function	GO:1990699	palmitoleyl hydrolase activity	1	2	0.5	0.945096	0.413916	1	1	A0A0D1DNN3_USTMA
biological_process	GO:0090090	negative regulation of canonical Wnt signaling pathway	1	2	0.5	0.940177	0.429556	1	1	A0A0D1DNN3_USTMA
biological_process	GO:1990697	protein depalmitoleylation	1	2	0.5	0.940177	0.429556	1	1	A0A0D1DNN3_USTMA
biological_process	GO:0051999	mannosyl-inositol phosphorylceramide biosynthetic process	1	1	1	1	0.244689	1	1	A0A0D1CV69_USTMA
cellular_component	GO:0009898	cytoplasmic side of plasma membrane	1	3	0.333333	0.453049	0.802394	1	1	A0A0D1DZX0_USTMA
biological_process	GO:0033567	DNA replication, Okazaki fragment processing	1	1	1	0.940177	0.429556	1	1	A0A0D1DTM4_USTMA
molecular_function	GO:0008902	hydroxymethylpyrimidine kinase activity	1	1	1	1	0.23441	1	1	A0A0D1DY58_USTMA
molecular_function	GO:0008972	phosphomethylpyrimidine kinase activity	1	1	1	1	0.23441	1	1	A0A0D1DY58_USTMA
molecular_function	GO:0016314	phosphatidylinositol-3,4,5-trisphosphate 3-phosphatase activity	1	1	1	1	0.23441	1	1	A0A0D1E0C2_USTMA
biological_process	GO:0014065	phosphatidylinositol 3-kinase signaling	1	1	1	1	0.244689	1	1	A0A0D1E0C2_USTMA
biological_process	GO:0051896	regulation of protein kinase B signaling	1	1	1	1	0.244689	1	1	A0A0D1E0C2_USTMA
cellular_component	GO:0090694	Scc2-Scc4 cohesin loading complex	1	1	1	1	0.230508	1	1	A0A0D1DWG5_USTMA
biological_process	GO:0034087	establishment of mitotic sister chromatid cohesion	1	1	1	1	0.244689	1	1	A0A0D1DWG5_USTMA
biological_process	GO:0071169	establishment of protein localization to chromatin	1	1	1	1	0.244689	1	1	A0A0D1DWG5_USTMA
biological_process	GO:1905406	positive regulation of mitotic cohesin loading	1	1	1	1	0.244689	1	1	A0A0D1DWG5_USTMA
molecular_function	GO:0003873	6-phosphofructo-2-kinase activity	1	2	0.5	0.945096	0.413916	1	1	A0A0D1E4A1_USTMA
molecular_function	GO:0004331	fructose-2,6-bisphosphate 2-phosphatase activity	1	2	0.5	0.945096	0.413916	1	1	A0A0D1E4A1_USTMA
biological_process	GO:0006003	fructose 2,6-bisphosphate metabolic process	1	2	0.5	0.940177	0.429556	1	1	A0A0D1E4A1_USTMA
cellular_component	GO:0031304	intrinsic component of mitochondrial inner membrane	1	2	0.5	0.467421	0.716181	1	1	A0A0D1C5I7_USTMA
cellular_component	GO:0030061	mitochondrial crista	1	1	1	1	0.230508	1	1	A0A0D1C5I7_USTMA
cellular_component	GO:0097002	mitochondrial inner boundary membrane	1	1	1	1	0.230508	1	1	A0A0D1C5I7_USTMA
molecular_function	GO:1901612	cardiolipin binding	1	1	1	1	0.23441	1	1	A0A0D1C5I7_USTMA
molecular_function	GO:0070300	phosphatidic acid binding	1	1	1	1	0.23441	1	1	A0A0D1C5I7_USTMA
molecular_function	GO:0001786	phosphatidylserine binding	1	1	1	1	0.23441	1	1	A0A0D1C5I7_USTMA
biological_process	GO:0034488	basic amino acid transmembrane export from vacuole	1	1	1	1	0.244689	1	1	A0A0D1E3I5_USTMA
biological_process	GO:0010971	positive regulation of G2/M transition of mitotic cell cycle	1	2	0.5	0.849758	0.569212	1	1	A0A0D1E0F1_USTMA
molecular_function	GO:0036456	L-methionine-(S)-S-oxide reductase activity	1	1	1	1	0.23441	1	1	A0A0D1CWC2_USTMA
molecular_function	GO:0008113	peptide-methionine (S)-S-oxide reductase activity	1	1	1	1	0.23441	1	1	A0A0D1CWC2_USTMA
molecular_function	GO:0080132	fatty acid alpha-hydroxylase activity	1	1	1	1	0.23441	1	1	A0A0D1DV12_USTMA
biological_process	GO:0060988	lipid tube assembly	1	1	1	1	0.244689	1	1	A0A0D1CRQ3_USTMA
molecular_function	GO:0031418	L-ascorbic acid binding	1	1	1	1	0.23441	1	1	A0A0D1E4T3_USTMA
molecular_function	GO:0031543	peptidyl-proline dioxygenase activity	1	1	1	1	0.23441	1	1	A0A0D1E4T3_USTMA
biological_process	GO:0019511	peptidyl-proline hydroxylation	1	1	1	1	0.244689	1	1	A0A0D1E4T3_USTMA
molecular_function	GO:0061503	tRNA threonylcarbamoyladenosine dehydratase	1	1	1	1	0.23441	1	1	A0A0D1DSU9_USTMA
molecular_function	GO:0008641	ubiquitin-like modifier activating enzyme activity	1	1	1	0.717032	0.59309	1	1	A0A0D1DSU9_USTMA
biological_process	GO:0061504	cyclic threonylcarbamoyladenosine biosynthetic process	1	1	1	1	0.244689	1	1	A0A0D1DSU9_USTMA
molecular_function	GO:0004608	phosphatidylethanolamine N-methyltransferase activity	1	1	1	1	0.23441	1	1	A0A0D1C5V4_USTMA
biological_process	GO:0006090	pyruvate metabolic process	1	2	0.5	0.0995128	0.972979	1	1	A0A0D1E588_USTMA
cellular_component	GO:0019185	snRNA-activating protein complex	1	1	1	1	0.230508	1	1	A0A0D1CFB4_USTMA
molecular_function	GO:0003681	bent DNA binding	1	1	1	1	0.23441	1	1	A0A0D1CFB4_USTMA
molecular_function	GO:0001006	RNA polymerase III type 3 promoter sequence-specific DNA binding	1	3	0.333333	0.860987	0.551367	1	1	A0A0D1CFB4_USTMA
biological_process	GO:0042795	snRNA transcription by RNA polymerase II	1	1	1	1	0.244689	1	1	A0A0D1CFB4_USTMA
biological_process	GO:0042796	snRNA transcription by RNA polymerase III	1	1	1	1	0.244689	1	1	A0A0D1CFB4_USTMA
cellular_component	GO:0032797	SMN complex	1	2	0.5	0.946909	0.407925	1	1	A0A0D1CGN6_USTMA
molecular_function	GO:0003952	NAD+ synthase (glutamine-hydrolyzing) activity	1	1	1	1	0.23441	1	1	A0A0D1CPD0_USTMA
cellular_component	GO:0031511	Mis6-Sim4 complex	1	1	1	1	0.230508	1	1	A0A0D1DW01_USTMA
biological_process	GO:0042742	defense response to bacterium	1	1	1	1	0.244689	1	1	A0A0D1CY78_USTMA
biological_process	GO:0050832	defense response to fungus	1	1	1	1	0.244689	1	1	A0A0D1CY78_USTMA
molecular_function	GO:0001002	RNA polymerase III type 1 promoter sequence-specific DNA binding	1	1	1	1	0.23441	1	1	A0A0D1BVP4_USTMA
cellular_component	GO:0030136	clathrin-coated vesicle	1	3	0.333333	0.946133	0.141225	1	1	A0A0D1E2P1_USTMA
molecular_function	GO:0004070	aspartate carbamoyltransferase activity	1	2	0.5	0.945096	0.413916	1	1	A0A0D1DTC4_USTMA
cellular_component	GO:0140445	chromosome, telomeric repeat region	1	2	0.5	0.865164	0.544469	1	1	A0A0D1DS61_USTMA
biological_process	GO:0044778	meiotic DNA integrity checkpoint signaling	1	1	1	1	0.244689	1	1	A0A0D1DS61_USTMA
biological_process	GO:0000493	box H/ACA snoRNP assembly	1	2	0.5	0.940177	0.429556	1	1	A0A0D1CPZ3_USTMA
biological_process	GO:0009410	response to xenobiotic stimulus	1	1	1	0.902147	0.355981	1	1	A0A0D1E3B1_USTMA
molecular_function	GO:0001965	G-protein alpha-subunit binding	1	2	0.5	0.945096	0.413916	1	1	A0A0D1DTD9_USTMA
molecular_function	GO:0005092	GDP-dissociation inhibitor activity	1	3	0.333333	0.9431	0.211789	1	1	A0A0D1E1H8_USTMA
molecular_function	GO:0043743	LPPG:FO 2-phospho-L-lactate transferase activity	1	1	1	1	0.23441	1	1	A0A0D1CWF0_USTMA
molecular_function	GO:0004077	biotin-[acetyl-CoA-carboxylase] ligase activity	1	1	1	1	0.23441	1	1	A0A0D1CNK9_USTMA
biological_process	GO:0009305	protein biotinylation	1	1	1	1	0.244689	1	1	A0A0D1CNK9_USTMA
molecular_function	GO:0008308	voltage-gated anion channel activity	1	1	1	0.860987	0.551367	1	1	A0A0D1DSN1_USTMA
molecular_function	GO:0003877	ATP adenylyltransferase activity	1	1	1	1	0.23441	1	1	A0A0D1C4Z5_USTMA
molecular_function	GO:0008796	bis(5'-nucleosyl)-tetraphosphatase activity	1	1	1	1	0.23441	1	1	A0A0D1C4Z5_USTMA
molecular_function	GO:0004780	sulfate adenylyltransferase (ADP) activity	1	1	1	1	0.23441	1	1	A0A0D1C4Z5_USTMA
biological_process	GO:0009164	nucleoside catabolic process	1	1	1	0.458112	0.860014	1	1	A0A0D1C4Z5_USTMA
biological_process	GO:0009165	nucleotide biosynthetic process	1	1	1	0.0761981	0.955907	1	1	A0A0D1C4Z5_USTMA
molecular_function	GO:0035539	8-oxo-7,8-dihydrodeoxyguanosine triphosphate pyrophosphatase activity	1	1	1	1	0.23441	1	1	A0A0D1C4Q5_USTMA
biological_process	GO:0006203	dGTP catabolic process	1	1	1	1	0.244689	1	1	A0A0D1C4Q5_USTMA
molecular_function	GO:0070577	lysine-acetylated histone binding	1	1	1	1	0.23441	1	1	A0A0D1CB29_USTMA
molecular_function	GO:0016504	peptidase activator activity	1	1	1	0.860987	0.551367	1	1	A0A0D1CB29_USTMA
biological_process	GO:0071562	nucleus-vacuole junction assembly	1	1	1	1	0.244689	1	1	A0A0D1EA30_USTMA
biological_process	GO:0000011	vacuole inheritance	1	1	1	1	0.244689	1	1	A0A0D1EA30_USTMA
molecular_function	GO:0004651	polynucleotide 5'-phosphatase activity	1	1	1	1	0.23441	1	1	A0A0D1DYL2_USTMA
biological_process	GO:0098507	polynucleotide 5' dephosphorylation	1	1	1	1	0.244689	1	1	A0A0D1DYL2_USTMA
molecular_function	GO:0004735	pyrroline-5-carboxylate reductase activity	1	1	1	1	0.23441	1	1	A0A0D1D180_USTMA
molecular_function	GO:0050203	oxalate-CoA ligase activity	1	1	1	1	0.23441	1	1	A0A0D1E299_USTMA
biological_process	GO:0033611	oxalate catabolic process	1	1	1	1	0.244689	1	1	A0A0D1E299_USTMA
molecular_function	GO:0004420	hydroxymethylglutaryl-CoA reductase (NADPH) activity	1	1	1	1	0.23441	1	1	A0A0D1E3E8_USTMA
biological_process	GO:0015936	coenzyme A metabolic process	1	1	1	0.893637	0.308178	1	1	A0A0D1E3E8_USTMA
cellular_component	GO:1990816	vacuole-mitochondrion membrane contact site	1	1	1	1	0.230508	1	1	A0A0D1CH16_USTMA
molecular_function	GO:1903135	cupric ion binding	1	1	1	1	0.23441	1	1	A0A0D1CH16_USTMA
biological_process	GO:0030026	cellular manganese ion homeostasis	1	3	0.333333	0.849758	0.569212	1	1	A0A0D1CH16_USTMA
biological_process	GO:1902657	protein localization to prospore membrane	1	1	1	1	0.244689	1	1	A0A0D1BZH3_USTMA
molecular_function	GO:0009374	biotin binding	1	1	1	1	0.23441	1	1	A0A0D1E588_USTMA
molecular_function	GO:0004736	pyruvate carboxylase activity	1	1	1	1	0.23441	1	1	A0A0D1E588_USTMA
biological_process	GO:0006282	regulation of DNA repair	1	1	1	0.849758	0.569212	1	1	A0A0D1C325_USTMA
molecular_function	GO:0016758	hexosyltransferase activity	1	2	0.5	0.95576	0.0811699	1	1	A0A0D1DZW9_USTMA
cellular_component	GO:0005746	mitochondrial respirasome	1	1	1	0.0150029	0.99818	0.675	1	A0A0D1CMC7_USTMA
biological_process	GO:0046354	mannan biosynthetic process	1	1	1	1	0.244689	1	1	A0A0D1E6S4_USTMA
biological_process	GO:0035268	protein mannosylation	1	1	1	0.255823	0.939806	1	1	A0A0D1E6S4_USTMA
molecular_function	GO:0004856	xylulokinase activity	1	1	1	1	0.23441	1	1	A0A0D1CWJ4_USTMA
biological_process	GO:0005997	xylulose metabolic process	1	1	1	1	0.244689	1	1	A0A0D1CWJ4_USTMA
molecular_function	GO:0004335	galactokinase activity	1	1	1	1	0.23441	1	1	A0A0D1E3Y9_USTMA
biological_process	GO:0006012	galactose metabolic process	1	1	1	0.902147	0.355981	1	1	A0A0D1E3Y9_USTMA
molecular_function	GO:0018024	histone-lysine N-methyltransferase activity	1	2	0.5	0.9431	0.211789	1	1	A0A0D1E0A0_USTMA
biological_process	GO:0034968	histone lysine methylation	1	1	1	0.893637	0.308178	1	1	A0A0D1E0A0_USTMA
biological_process	GO:0048268	clathrin coat assembly	1	3	0.333333	0.849758	0.569212	1	1	A0A0D1E2P1_USTMA
biological_process	GO:0046177	D-gluconate catabolic process	1	2	0.5	0.940177	0.429556	1	1	A0A0D1DZG2_USTMA
cellular_component	GO:0045239	tricarboxylic acid cycle enzyme complex	1	1	1	0.516862	0.75982	1	1	A0A0D1E945_USTMA
molecular_function	GO:0004333	fumarate hydratase activity	1	1	1	1	0.23441	1	1	A0A0D1E945_USTMA
molecular_function	GO:0004488	methylenetetrahydrofolate dehydrogenase (NADP+) activity	1	2	0.5	0.945096	0.413916	1	1	A0A0D1E2B8_USTMA
biological_process	GO:0010992	ubiquitin recycling	1	2	0.5	0.940177	0.429556	1	1	A0A0D1DYL9_USTMA
biological_process	GO:0015074	DNA integration	1	3	0.333333	0.74727	0.674707	1	1	A0A0D1DPX6_USTMA
molecular_function	GO:0004814	arginine-tRNA ligase activity	1	1	1	1	0.23441	1	1	A0A0D1CV38_USTMA
biological_process	GO:0006420	arginyl-tRNA aminoacylation	1	1	1	1	0.244689	1	1	A0A0D1CV38_USTMA
biological_process	GO:0015786	UDP-glucose transmembrane transport	1	1	1	1	0.244689	1	1	A0A0D1CHT8_USTMA
molecular_function	GO:0008798	beta-aspartyl-peptidase activity	1	1	1	1	0.23441	1	1	A0A0D1DVX3_USTMA
molecular_function	GO:0032050	clathrin heavy chain binding	1	2	0.5	0.945096	0.413916	1	1	A0A0D1E2P1_USTMA
biological_process	GO:0002128	tRNA nucleoside ribose methylation	1	1	1	1	0.244689	1	1	A0A0D1CBR1_USTMA
molecular_function	GO:0033149	FFAT motif binding	1	1	1	1	0.23441	1	1	A0A0D1CVI3_USTMA
biological_process	GO:0090158	endoplasmic reticulum membrane organization	1	1	1	1	0.0598232	1	1	A0A0D1CVI3_USTMA
biological_process	GO:0000448	cleavage in ITS2 between 5.8S rRNA and LSU-rRNA of tricistronic rRNA transcript (SSU-rRNA, 5.8S rRNA, LSU-rRNA)	1	1	1	1	0.244689	1	1	A0A0D1CIK4_USTMA
biological_process	GO:1902476	chloride transmembrane transport	1	2	0.5	0.940177	0.429556	1	1	A0A0D1DUV7_USTMA
biological_process	GO:0032185	septin cytoskeleton organization	1	1	1	0.952246	0.25273	1	1	A0A0D1E1L9_USTMA
cellular_component	GO:0070461	SAGA-type complex	1	1	1	0.891534	0.250815	1	1	A0A0D1E2U9_USTMA
biological_process	GO:0035066	positive regulation of histone acetylation	1	1	1	1	0.244689	1	1	A0A0D1E2U9_USTMA
molecular_function	GO:0004691	cAMP-dependent protein kinase activity	1	2	0.5	0.945096	0.413916	1	1	A0A0D1E5D9_USTMA
molecular_function	GO:0016807	cysteine-type carboxypeptidase activity	1	1	1	1	0.23441	1	1	A0A0D1BUU2_USTMA
molecular_function	GO:1990380	Lys48-specific deubiquitinase activity	1	1	1	1	0.23441	1	1	A0A0D1BUU2_USTMA
biological_process	GO:0051259	protein complex oligomerization	1	2	0.5	0.902147	0.355981	1	1	A0A0D1DU35_USTMA
cellular_component	GO:0005934	cellular bud tip	1	1	1	1	0.230508	1	1	A0A0D1BZG9_USTMA
biological_process	GO:0007118	budding cell apical bud growth	1	1	1	0.940177	0.429556	1	1	A0A0D1BZG9_USTMA
biological_process	GO:0060237	regulation of fungal-type cell wall organization	1	2	0.5	0.940177	0.429556	1	1	A0A0D1BZG9_USTMA
biological_process	GO:0070126	mitochondrial translational termination	1	2	0.5	0.940177	0.429556	1	1	A0A0D1DZK4_USTMA
biological_process	GO:0034965	intronic box C/D RNA processing	1	1	1	1	0.244689	1	1	A0A0D1DXZ8_USTMA
biological_process	GO:0000294	nuclear-transcribed mRNA catabolic process, endonucleolytic cleavage-dependent decay	1	1	1	1	0.244689	1	1	A0A0D1DXZ8_USTMA
biological_process	GO:0090501	RNA phosphodiester bond hydrolysis	1	1	1	0.240077	0.861032	1	1	A0A0D1DXZ8_USTMA
biological_process	GO:0070478	nuclear-transcribed mRNA catabolic process, 3'-5' exonucleolytic nonsense-mediated decay	1	1	1	1	0.244689	1	1	A0A0D1D0I7_USTMA
biological_process	GO:0070156	mitochondrial phenylalanyl-tRNA aminoacylation	1	1	1	1	0.244689	1	1	A0A0D1CDX3_USTMA
cellular_component	GO:0042575	DNA polymerase complex	1	1	1	0.796635	0.409383	1	1	A0A0D1CJS2_USTMA
biological_process	GO:0031647	regulation of protein stability	1	2	0.5	0.615577	0.687039	1	1	A0A0D1E084_USTMA
molecular_function	GO:0008193	tRNA guanylyltransferase activity	1	1	1	1	0.23441	1	1	A0A0D1CG54_USTMA
molecular_function	GO:0004329	formate-tetrahydrofolate ligase activity	1	1	1	1	0.23441	1	1	A0A0D1E2B8_USTMA
molecular_function	GO:0004477	methenyltetrahydrofolate cyclohydrolase activity	1	1	1	1	0.23441	1	1	A0A0D1E2B8_USTMA
cellular_component	GO:0030677	ribonuclease P complex	1	1	1	0.971868	0.139689	1	1	A0A0D1E6M7_USTMA
molecular_function	GO:0033204	ribonuclease P RNA binding	1	1	1	1	0.23441	1	1	A0A0D1E6M7_USTMA
cellular_component	GO:1902716	cell cortex of growing cell tip	1	2	0.5	0.946909	0.407925	1	1	A0A0D1DUA6_USTMA
molecular_function	GO:0005078	MAP-kinase scaffold activity	1	1	1	1	0.23441	1	1	A0A0D1DUA6_USTMA
biological_process	GO:0018142	protein-DNA covalent cross-linking	1	1	1	1	0.244689	1	1	A0A0D1E9U8_USTMA
molecular_function	GO:0032454	histone H3-methyl-lysine-9 demethylase activity	1	1	1	1	0.23441	1	1	A0A0D1BWW9_USTMA
molecular_function	GO:0016742	hydroxymethyl-, formyl- and related transferase activity	1	2	0.5	0.484441	0.846083	1	1	A0A0D1CAM1_USTMA
molecular_function	GO:0008808	cardiolipin synthase activity	1	1	1	1	0.23441	1	1	A0A0D1CUP4_USTMA
molecular_function	GO:0015218	pyrimidine nucleotide transmembrane transporter activity	1	1	1	1	0.23441	1	1	A0A0D1DZ77_USTMA
biological_process	GO:1990519	pyrimidine nucleotide import into mitochondrion	1	1	1	1	0.244689	1	1	A0A0D1DZ77_USTMA
molecular_function	GO:0003964	RNA-directed DNA polymerase activity	1	1	1	1	0.0549036	1	1	A0A0D1DPX6_USTMA
biological_process	GO:0032196	transposition	1	1	1	0.849758	0.569212	1	1	A0A0D1DPX6_USTMA
molecular_function	GO:0004747	ribokinase activity	1	1	1	1	0.23441	1	1	A0A0D1C0N5_USTMA
biological_process	GO:0019303	D-ribose catabolic process	1	1	1	1	0.244689	1	1	A0A0D1C0N5_USTMA
molecular_function	GO:0017125	deoxycytidyl transferase activity	1	1	1	1	0.23441	1	1	A0A0D1E5N9_USTMA
cellular_component	GO:0070692	CTDK-1 complex	1	1	1	1	0.230508	1	1	A0A0D1ECQ1_USTMA
molecular_function	GO:0004865	protein serine/threonine phosphatase inhibitor activity	1	2	0.5	0.945096	0.413916	1	1	A0A0D1CAG9_USTMA
biological_process	GO:0032515	negative regulation of phosphoprotein phosphatase activity	1	1	1	1	0.244689	1	1	A0A0D1CAG9_USTMA
biological_process	GO:0009395	phospholipid catabolic process	1	1	1	0.74727	0.674707	1	1	A0A0D1DQ41_USTMA
biological_process	GO:0071479	cellular response to ionizing radiation	1	1	1	0.985386	0.150242	1	1	A0A0D1C0S5_USTMA
cellular_component	GO:0018444	translation release factor complex	1	2	0.5	0.946909	0.407925	1	1	A0A0D1DVC8_USTMA
biological_process	GO:0002184	cytoplasmic translational termination	1	2	0.5	0.940177	0.429556	1	1	A0A0D1DVC8_USTMA
molecular_function	GO:0043621	protein self-association	1	1	1	1	0.23441	1	1	A0A0D1DU35_USTMA
biological_process	GO:0042542	response to hydrogen peroxide	1	1	1	0.940177	0.429556	1	1	A0A0D1DU35_USTMA
biological_process	GO:0009651	response to salt stress	1	1	1	0.940177	0.429556	1	1	A0A0D1DU35_USTMA
biological_process	GO:0034643	establishment of mitochondrion localization, microtubule-mediated	1	1	1	1	0.244689	1	1	A0A0D1DPL8_USTMA
biological_process	GO:0090149	mitochondrial membrane fission	1	1	1	1	0.244689	1	1	A0A0D1DPL8_USTMA
biological_process	GO:0140572	vacuole fission	1	1	1	1	0.244689	1	1	A0A0D1DPL8_USTMA
molecular_function	GO:0046316	gluconokinase activity	1	1	1	1	0.23441	1	1	A0A0D1DZG2_USTMA
molecular_function	GO:1990825	sequence-specific mRNA binding	1	1	1	1	0.23441	1	1	A0A0D1DVC8_USTMA
molecular_function	GO:0016149	translation release factor activity, codon specific	1	1	1	1	0.23441	1	1	A0A0D1DVC8_USTMA
biological_process	GO:0071630	nuclear protein quality control by the ubiquitin-proteasome system	1	1	1	1	0.244689	1	1	A0A0D1E7Y2_USTMA
biological_process	GO:0031144	proteasome localization	1	1	1	1	0.244689	1	1	A0A0D1E7Y2_USTMA
molecular_function	GO:0090599	alpha-glucosidase activity	1	1	1	0.912366	0.334314	1	1	A0A0D1DU09_USTMA
biological_process	GO:0006474	N-terminal protein amino acid acetylation	1	1	1	0.691822	0.619791	1	1	A0A0D1CWX3_USTMA
molecular_function	GO:0004001	adenosine kinase activity	1	1	1	1	0.23441	1	1	A0A0D1EDZ5_USTMA
molecular_function	GO:0004839	ubiquitin activating enzyme activity	1	1	1	1	0.23441	1	1	A0A0D1CFJ5_USTMA
cellular_component	GO:0070939	Dsl1/NZR complex	1	1	1	1	0.230508	1	1	A0A0D1E3K1_USTMA
biological_process	GO:0060628	regulation of ER to Golgi vesicle-mediated transport	1	1	1	0.849758	0.569212	1	1	A0A0D1E3K1_USTMA
biological_process	GO:1903479	mitotic actomyosin contractile ring assembly actin filament organization	1	1	1	0.940177	0.429556	1	1	A0A0D1CIW0_USTMA
molecular_function	GO:0002953	5'-deoxynucleotidase activity	1	1	1	1	0.23441	1	1	A0A0D1E9H1_USTMA
cellular_component	GO:0005905	clathrin-coated pit	1	1	1	0.971868	0.139689	1	1	A0A0D1E2P1_USTMA
molecular_function	GO:0005545	1-phosphatidylinositol binding	1	1	1	1	0.23441	1	1	A0A0D1E2P1_USTMA
molecular_function	GO:0052917	dolichyl-P-Man:Man(7)GlcNAc(2)-PP-dolichol alpha-1,6-mannosyltransferase	1	1	1	1	0.23441	1	1	A0A0D1CFY9_USTMA
molecular_function	GO:0015379	potassium:chloride symporter activity	1	1	1	1	0.23441	1	1	A0A0D1DUV7_USTMA
biological_process	GO:0006884	cell volume homeostasis	1	1	1	1	0.244689	1	1	A0A0D1DUV7_USTMA
biological_process	GO:0055064	chloride ion homeostasis	1	1	1	1	0.244689	1	1	A0A0D1DUV7_USTMA
biological_process	GO:0055075	potassium ion homeostasis	1	1	1	0.952246	0.25273	1	1	A0A0D1DUV7_USTMA
cellular_component	GO:0071818	BAT3 complex	1	1	1	1	0.230508	1	1	A0A0D1E3H6_USTMA
biological_process	GO:0048208	COPII vesicle coating	1	1	1	0.849758	0.569212	1	1	A0A0D1C766_USTMA
biological_process	GO:0070973	protein localization to endoplasmic reticulum exit site	1	2	0.5	0.940177	0.429556	1	1	A0A0D1C766_USTMA
molecular_function	GO:0140107	high-affinity potassium ion transmembrane transporter activity	1	1	1	1	0.23441	1	1	A0A0D1CKG8_USTMA
cellular_component	GO:1990315	Mcs4 RR-MAPKKK complex	1	1	1	1	0.230508	1	1	A0A0D1CFM5_USTMA
molecular_function	GO:0000156	phosphorelay response regulator activity	1	1	1	1	0.23441	1	1	A0A0D1CFM5_USTMA
molecular_function	GO:0005452	inorganic anion exchanger activity	1	1	1	1	0.23441	1	1	A0A0D1CVX9_USTMA
biological_process	GO:0046713	borate transport	1	1	1	0.940177	0.429556	1	1	A0A0D1CVX9_USTMA
biological_process	GO:0050801	ion homeostasis	1	1	1	0.707565	0.394771	1	1	A0A0D1CVX9_USTMA
biological_process	GO:0097036	regulation of plasma membrane sterol distribution	1	1	1	1	0.244689	1	1	A0A0D1CXV0_USTMA
molecular_function	GO:0036121	double-stranded DNA helicase activity	1	1	1	1	0.23441	1	1	A0A0D1CH81_USTMA
biological_process	GO:0000743	nuclear migration involved in conjugation with cellular fusion	1	1	1	1	0.244689	1	1	A0A0D1DVE7_USTMA
biological_process	GO:0018023	peptidyl-lysine trimethylation	1	1	1	0.985386	0.150242	1	1	A0A0D1E157_USTMA
biological_process	GO:0006080	substituted mannan metabolic process	1	1	1	1	0.244689	1	1	A0A0D1E358_USTMA
molecular_function	GO:0004594	pantothenate kinase activity	1	1	1	1	0.23441	1	1	A0A0D1DPC6_USTMA
biological_process	GO:0035020	regulation of Rac protein signal transduction	1	1	1	1	0.244689	1	1	A0A0D1E6N8_USTMA
molecular_function	GO:0004521	endoribonuclease activity	0	10	0	0.128613	0.954183	1	1
biological_process	GO:0006398	mRNA 3'-end processing by stem-loop binding and cleavage	0	2	0	0.570444	1	1	1
molecular_function	GO:0008160	protein tyrosine phosphatase activator activity	0	2	0	0.586084	1	1	1
cellular_component	GO:0000794	condensed nuclear chromosome	0	3	0	0.98694	0.0571809	1	1
molecular_function	GO:1905334	Swi5-Sfr1 complex binding	0	1	0	0.76559	1	1	1
biological_process	GO:0070192	chromosome organization involved in meiotic cell cycle	0	2	0	0.844312	0.384423	1	1
biological_process	GO:1990918	double-strand break repair involved in meiotic recombination	0	1	0	0.755311	1	1	1
biological_process	GO:0007533	mating type switching	0	1	0	0.570444	1	1	1
biological_process	GO:0000708	meiotic strand invasion	0	1	0	0.755311	1	1	1
biological_process	GO:1990426	mitotic recombination-dependent replication fork processing	0	1	0	0.755311	1	1	1
biological_process	GO:0120290	stalled replication fork localization to nuclear periphery	0	1	0	0.755311	1	1	1
biological_process	GO:0016458	obsolete gene silencing	0	1	0	0.10842	0.980488	1	1
cellular_component	GO:0031261	DNA replication preinitiation complex	0	3	0	0.0943408	1	1	1
biological_process	GO:1902977	mitotic DNA replication preinitiation complex assembly	0	2	0	0.570444	1	1	1
biological_process	GO:0031938	obsolete regulation of chromatin silencing at telomere	0	1	0	0.430788	1	1	1
cellular_component	GO:0071819	DUBm complex	0	2	0	0.592075	1	1	1
biological_process	GO:0016578	histone deubiquitination	0	3	0	0.430788	1	1	1
cellular_component	GO:0032044	DSIF complex	0	2	0	0.592075	1	1	1
molecular_function	GO:0008853	exodeoxyribonuclease III activity	0	1	0	0.76559	1	1	1
molecular_function	GO:0016018	cyclosporin A binding	0	4	0	0.343391	1	1	1
molecular_function	GO:0030620	U2 snRNA binding	0	2	0	0.586084	1	1	1
molecular_function	GO:0004751	ribose-5-phosphate isomerase activity	0	1	0	0.76559	1	1	1
biological_process	GO:0006014	D-ribose metabolic process	0	1	0	0.940177	0.429556	1	1
biological_process	GO:0009052	pentose-phosphate shunt, non-oxidative branch	0	4	0	0.325293	1	1	1
biological_process	GO:0008615	pyridoxine biosynthetic process	0	3	0	0.430788	1	1	1
cellular_component	GO:0005749	mitochondrial respiratory chain complex II, succinate dehydrogenase complex (ubiquinone)	0	4	0	0.350451	1	1	1
molecular_function	GO:0051538	3 iron, 4 sulfur cluster binding	0	2	0	0.586084	1	1	1
molecular_function	GO:0009055	electron transfer activity	0	12	0	0.000389771	0.999949	0.038	1
molecular_function	GO:0008177	succinate dehydrogenase (ubiquinone) activity	0	2	0	0.586084	1	1	1
biological_process	GO:0022904	respiratory electron transport chain	0	9	0	0.000135661	0.999991	0.022	1
cellular_component	GO:0035101	FACT complex	0	2	0	0.592075	1	1	1
biological_process	GO:0034724	DNA replication-independent chromatin organization	0	1	0	0.185432	1	1	1
molecular_function	GO:0004019	adenylosuccinate synthase activity	0	1	0	0.76559	1	1	1
biological_process	GO:0044208	'de novo' AMP biosynthetic process	0	2	0	0.570444	1	1	1
biological_process	GO:0046040	IMP metabolic process	0	1	0	0.0342771	1	0.999	1
biological_process	GO:0097250	mitochondrial respirasome assembly	0	1	0	0.755311	1	1	1
cellular_component	GO:0033503	HULC complex	0	2	0	0.592075	1	1	1
cellular_component	GO:0097505	Rad6-Rad18 complex	0	2	0	0.592075	1	1	1
cellular_component	GO:1990303	UBR1-RAD6 ubiquitin ligase complex	0	1	0	0.769492	1	1	1
biological_process	GO:0071455	cellular response to hyperoxia	0	1	0	0.755311	1	1	1
biological_process	GO:0006348	subtelomeric heterochromatin assembly	0	8	0	NA	NA	NA	NA
biological_process	GO:0071629	cytoplasm protein quality control by the ubiquitin-proteasome system	0	2	0	0.570444	1	1	1
biological_process	GO:0006353	DNA-templated transcription, termination	0	2	0	0.13525	0.974137	1	1
biological_process	GO:0042275	error-free postreplication DNA repair	0	1	0	0.755311	1	1	1
biological_process	GO:0071894	histone H2B conserved C-terminal lysine ubiquitination	0	1	0	0.570444	1	1	1
biological_process	GO:0016574	histone ubiquitination	0	4	0	0.458112	0.860014	1	1
biological_process	GO:0031571	mitotic G1 DNA damage checkpoint signaling	0	2	0	0.570444	1	1	1
biological_process	GO:2000639	negative regulation of SREBP signaling pathway	0	1	0	0.755311	1	1	1
biological_process	GO:0090089	regulation of dipeptide transport	0	1	0	0.755311	1	1	1
biological_process	GO:0120174	stress-induced homeostatically regulated protein degradation pathway	0	1	0	0.755311	1	1	1
biological_process	GO:0000722	telomere maintenance via recombination	0	4	0	0.325293	1	1	1
molecular_function	GO:0031386	protein tag	0	8	0	0.117775	1	1	1
biological_process	GO:0034227	tRNA thio-modification	0	2	0	0.546509	0.814568	1	1
biological_process	GO:0044205	'de novo' UMP biosynthetic process	0	5	0	0.245612	1	1	1
biological_process	GO:0006221	pyrimidine nucleotide biosynthetic process	0	1	0	0.423988	0.789901	1	1
molecular_function	GO:0030371	translation repressor activity	0	1	0	0.76559	1	1	1
biological_process	GO:0043488	regulation of mRNA stability	0	2	0	0.968534	0.0691896	1	1
cellular_component	GO:0016363	nuclear matrix	0	2	0	0.592075	1	1	1
biological_process	GO:0071528	tRNA re-export from nucleus	0	1	0	0.755311	1	1	1
molecular_function	GO:0042800	histone methyltransferase activity (H3-K4 specific)	0	1	0	0.76559	1	1	1
cellular_component	GO:0035327	euchromatin	0	3	0	NA	NA	NA	NA
biological_process	GO:0070827	obsolete chromatin maintenance	0	1	0	0.755311	1	1	1
biological_process	GO:0042789	mRNA transcription by RNA polymerase II	0	1	0	0.755311	1	1	1
biological_process	GO:0034728	nucleosome organization	0	1	0	0.0922864	0.965102	1	1
molecular_function	GO:0000334	3-hydroxyanthranilate 3,4-dioxygenase activity	0	1	0	0.76559	1	1	1
biological_process	GO:0046874	quinolinate metabolic process	0	1	0	0.74727	0.674707	1	1
cellular_component	GO:0005751	mitochondrial respiratory chain complex IV	0	12	0	0.0428905	1	0.983	1
molecular_function	GO:0004129	cytochrome-c oxidase activity	0	12	0	0.040345	1	0.995	1
biological_process	GO:0015990	electron transport coupled proton transport	0	9	0	0.0797564	1	1	1
biological_process	GO:0006123	mitochondrial electron transport, cytochrome c to oxygen	0	14	0	0.0195122	1	0.987	1
cellular_component	GO:0034707	chloride channel complex	0	1	0	0.769492	1	1	1
molecular_function	GO:0015299	solute:proton antiporter activity	0	6	0	0.189106	0.959655	1	1
molecular_function	GO:0005247	voltage-gated chloride channel activity	0	2	0	0.586084	1	1	1
biological_process	GO:0006821	chloride transport	0	2	0	0.74727	0.674707	1	1
biological_process	GO:0006811	ion transport	0	1	0	0.0444255	0.973186	1	1
molecular_function	GO:0050185	phosphatidylinositol deacylase activity	0	1	0	0.76559	1	1	1
biological_process	GO:0006505	GPI anchor metabolic process	0	1	0	0.631148	0.554377	1	1
cellular_component	GO:0005773	vacuole	0	8	0	0.259847	0.810751	1	1
biological_process	GO:0015809	L-arginine transmembrane transport	0	1	0	NA	NA	NA	NA
biological_process	GO:0051453	regulation of intracellular pH	0	4	0	0.255823	0.939806	1	1
molecular_function	GO:0097602	cullin family protein binding	0	4	0	0.343391	1	1	1
molecular_function	GO:0032182	ubiquitin-like protein binding	0	1	0	0.913221	0.180166	1	1
biological_process	GO:0051443	positive regulation of ubiquitin-protein transferase activity	0	1	0	0.755311	1	1	1
biological_process	GO:0045116	protein neddylation	0	5	0	0.245612	1	1	1
cellular_component	GO:0030121	AP-1 adaptor complex	0	3	0	0.455531	1	1	1
biological_process	GO:0099638	endosome to plasma membrane protein transport	0	2	0	0.570444	1	1	1
molecular_function	GO:0015078	proton transmembrane transporter activity	0	6	0	1.45622e-05	0.999998	0.001	1
cellular_component	GO:0045263	proton-transporting ATP synthase complex, coupling factor F(o)	0	2	0	0.197606	0.957109	1	1
molecular_function	GO:0015453	oxidoreduction-driven active transmembrane transporter activity	0	1	0	0.76559	1	1	1
cellular_component	GO:0070469	respirasome	0	24	0	2.36495e-05	0.999999	0.002	1
biological_process	GO:0042773	ATP synthesis coupled electron transport	0	6	0	0.000383638	0.999971	0.066	1
biological_process	GO:0000464	endonucleolytic cleavage in ITS1 upstream of 5.8S rRNA from tricistronic rRNA transcript (SSU-rRNA, 5.8S rRNA, LSU-rRNA)	0	1	0	0.755311	1	1	1
cellular_component	GO:0043529	GET complex	0	2	0	0.592075	1	1	1
biological_process	GO:0006620	posttranslational protein targeting to endoplasmic reticulum membrane	0	4	0	0.255823	0.939806	1	1
molecular_function	GO:0000254	C-4 methylsterol oxidase activity	0	7	0	0.153917	1	1	1
molecular_function	GO:0004042	acetyl-CoA:L-glutamate N-acetyltransferase activity	0	3	0	0.448633	1	1	1
molecular_function	GO:0004358	glutamate N-acetyltransferase activity	0	1	0	0.76559	1	1	1
molecular_function	GO:0103045	methione N-acyltransferase activity	0	1	0	0.76559	1	1	1
biological_process	GO:0006592	ornithine biosynthetic process	0	1	0	0.755311	1	1	1
molecular_function	GO:0003855	3-dehydroquinate dehydratase activity	0	2	0	0.586084	1	1	1
molecular_function	GO:0003856	3-dehydroquinate synthase activity	0	2	0	0.586084	1	1	1
molecular_function	GO:0003866	3-phosphoshikimate 1-carboxyvinyltransferase activity	0	1	0	0.76559	1	1	1
molecular_function	GO:0004764	shikimate 3-dehydrogenase (NADP+) activity	0	2	0	0.586084	1	1	1
molecular_function	GO:0004765	shikimate kinase activity	0	1	0	0.76559	1	1	1
biological_process	GO:0009423	chorismate biosynthetic process	0	3	0	0.430788	1	1	1
molecular_function	GO:0008824	cyanate hydratase activity	0	1	0	0.76559	1	1	1
biological_process	GO:0009439	cyanate metabolic process	0	1	0	0.755311	1	1	1
biological_process	GO:0000447	endonucleolytic cleavage in ITS1 to separate SSU-rRNA from 5.8S rRNA and LSU-rRNA from tricistronic rRNA transcript (SSU-rRNA, 5.8S rRNA, LSU-rRNA)	0	9	0	0.0797564	1	1	1
biological_process	GO:0034247	snoRNA splicing	0	1	0	0.755311	1	1	1
cellular_component	GO:0070274	RES complex	0	1	0	0.769492	1	1	1
molecular_function	GO:0031151	histone methyltransferase activity (H3-K79 specific)	0	1	0	0.76559	1	1	1
biological_process	GO:2000677	regulation of transcription regulatory region DNA binding	0	1	0	0.570444	1	1	1
biological_process	GO:0043967	histone H4 acetylation	0	5	0	0.185432	1	1	1
biological_process	GO:0071033	nuclear mRNA surveillance	0	2	0	NA	NA	NA	NA
molecular_function	GO:0070122	isopeptidase activity	0	6	0	0.201134	1	1	1
molecular_function	GO:0019784	NEDD8-specific protease activity	0	3	0	0.448633	1	1	1
cellular_component	GO:0045275	respiratory chain complex III	0	1	0	0.122673	1	1	1
molecular_function	GO:0008121	ubiquinol-cytochrome-c reductase activity	0	4	0	0.343391	1	1	1
cellular_component	GO:0005779	integral component of peroxisomal membrane	0	7	0	0.159502	1	1	1
biological_process	GO:0043653	mitochondrial fragmentation involved in apoptotic process	0	1	0	0.755311	1	1	1
molecular_function	GO:0000774	adenyl-nucleotide exchange factor activity	0	3	0	0.448633	1	1	1
molecular_function	GO:0090560	2-(3-amino-3-carboxypropyl)histidine synthase activity	0	1	0	0.76559	1	1	1
molecular_function	GO:0016705	oxidoreductase activity, acting on paired donors, with incorporation or reduction of molecular oxygen	0	20	0	0.185116	0.891095	1	1
molecular_function	GO:0004402	histone acetyltransferase activity	0	5	0	0.153917	1	1	1
cellular_component	GO:0000786	nucleosome	0	8	0	0.122673	1	1	1
molecular_function	GO:0051908	double-stranded DNA 5'-3' exodeoxyribonuclease activity	0	1	0	0.76559	1	1	1
biological_process	GO:0070914	UV-damage excision repair	0	6	0	0.458112	0.860014	1	1
molecular_function	GO:0045131	pre-mRNA branch point binding	0	1	0	0.76559	1	1	1
biological_process	GO:0048024	regulation of mRNA splicing, via spliceosome	0	2	0	0.245612	1	1	1
molecular_function	GO:0106073	dolichyl pyrophosphate Glc2Man9GlcNAc2 alpha-1,2-glucosyltransferase activity	0	1	0	0.76559	1	1	1
biological_process	GO:0048312	intracellular distribution of mitochondria	0	1	0	0.755311	1	1	1
molecular_function	GO:0004518	nuclease activity	0	4	0	0.199123	0.866432	1	1
molecular_function	GO:0110152	RNA NAD-cap (NAD-forming) hydrolase activity	0	1	0	0.76559	1	1	1
molecular_function	GO:0034353	RNA pyrophosphohydrolase activity	0	1	0	0.76559	1	1	1
biological_process	GO:0110155	NAD-cap decapping	0	1	0	0.755311	1	1	1
biological_process	GO:0051014	actin filament severing	0	1	0	0.430788	1	1	1
molecular_function	GO:0003746	translation elongation factor activity	0	12	0	0.040345	1	0.995	1
biological_process	GO:0070125	mitochondrial translational elongation	0	4	0	0.325293	1	1	1
biological_process	GO:0006414	translational elongation	0	9	0	0.00801756	0.999126	0.804	1
biological_process	GO:0000454	snoRNA guided rRNA pseudouridine synthesis	0	1	0	0.755311	1	1	1
molecular_function	GO:0004582	dolichyl-phosphate beta-D-mannosyltransferase activity	0	1	0	0.76559	1	1	1
biological_process	GO:0019348	dolichol metabolic process	0	2	0	0.325293	1	1	1
biological_process	GO:0035269	protein O-linked mannosylation	0	9	0	0.0797564	1	1	1
cellular_component	GO:0071540	eukaryotic translation initiation factor 3 complex, eIF3e	0	5	0	0.269591	1	1	1
cellular_component	GO:0071541	eukaryotic translation initiation factor 3 complex, eIF3m	0	5	0	0.269591	1	1	1
cellular_component	GO:0043614	multi-eIF complex	0	6	0	0.207373	1	1	1
biological_process	GO:0002188	translation reinitiation	0	5	0	0.245612	1	1	1
molecular_function	GO:0004310	farnesyl-diphosphate farnesyltransferase activity	0	1	0	0.76559	1	1	1
molecular_function	GO:0051996	squalene synthase activity	0	1	0	0.76559	1	1	1
biological_process	GO:0045338	farnesyl diphosphate metabolic process	0	1	0	0.644019	0.754388	1	1
cellular_component	GO:0000417	HIR complex	0	1	0	0.769492	1	1	1
biological_process	GO:0006336	DNA replication-independent chromatin assembly	0	2	0	0.245612	1	1	1
molecular_function	GO:0008398	sterol 14-demethylase activity	0	1	0	0.76559	1	1	1
cellular_component	GO:0005776	autophagosome	0	2	0	0.865164	0.544469	1	1
molecular_function	GO:0008429	phosphatidylethanolamine binding	0	1	0	0.76559	1	1	1
biological_process	GO:0006995	cellular response to nitrogen starvation	0	6	0	0.139986	1	1	1
biological_process	GO:0034982	mitochondrial protein processing	0	2	0	0.139986	1	1	1
biological_process	GO:0033615	mitochondrial proton-transporting ATP synthase complex assembly	0	4	0	0.325293	1	1	1
biological_process	GO:0046279	3,4-dihydroxybenzoate biosynthetic process	0	1	0	0.755311	1	1	1
biological_process	GO:0019630	quinate metabolic process	0	1	0	0.755311	1	1	1
molecular_function	GO:0004130	cytochrome-c peroxidase activity	0	1	0	0.76559	1	1	1
molecular_function	GO:0004601	peroxidase activity	0	8	0	0.0138038	1	0.826	1
biological_process	GO:0042744	hydrogen peroxide catabolic process	0	5	0	0.245612	1	1	1
biological_process	GO:0000302	response to reactive oxygen species	0	2	0	0.644019	0.754388	1	1
cellular_component	GO:0032585	multivesicular body membrane	0	2	0	0.592075	1	1	1
biological_process	GO:0034496	multivesicular body membrane disassembly	0	1	0	0.755311	1	1	1
biological_process	GO:0046461	neutral lipid catabolic process	0	1	0	0.245612	1	1	1
biological_process	GO:0006335	DNA replication-dependent chromatin assembly	0	2	0	0.570444	1	1	1
molecular_function	GO:0005458	GDP-mannose transmembrane transporter activity	0	1	0	0.76559	1	1	1
cellular_component	GO:0042788	polysomal ribosome	0	4	0	0.350451	1	1	1
cellular_component	GO:0097078	FAL1-SGD1 complex	0	1	0	0.769492	1	1	1
molecular_function	GO:0070840	dynein complex binding	0	2	0	0.586084	1	1	1
biological_process	GO:0031023	microtubule organizing center organization	0	1	0	0.245612	1	1	1
biological_process	GO:0051012	microtubule sliding	0	1	0	0.755311	1	1	1
biological_process	GO:0007097	nuclear migration	0	2	0	0.767502	0.541888	1	1
biological_process	GO:2000574	obsolete regulation of microtubule motor activity	0	2	0	0.430788	1	1	1
biological_process	GO:0047496	vesicle transport along microtubule	0	2	0	0.430788	1	1	1
cellular_component	GO:0019008	molybdopterin synthase complex	0	3	0	0.455531	1	1	1
molecular_function	GO:0030366	molybdopterin synthase activity	0	2	0	0.586084	1	1	1
biological_process	GO:0006777	Mo-molybdopterin cofactor biosynthetic process	0	5	0	0.245612	1	1	1
molecular_function	GO:0000175	3'-5'-exoribonuclease activity	0	10	0	0.189106	0.959655	1	1
cellular_component	GO:0000123	histone acetyltransferase complex	0	1	0	0.653321	0.516577	1	1
cellular_component	GO:0032221	Rpd3S/Clr6-CII complex	0	4	0	0.350451	1	1	1
biological_process	GO:0071963	establishment or maintenance of cell polarity regulating cell shape	0	6	0	0.380209	0.894332	1	1
biological_process	GO:0043968	histone H2A acetylation	0	3	0	0.430788	1	1	1
cellular_component	GO:0097042	extrinsic component of fungal-type vacuolar membrane	0	3	0	0.455531	1	1	1
cellular_component	GO:1990130	GATOR1 complex	0	3	0	0.455531	1	1	1
biological_process	GO:0034198	cellular response to amino acid starvation	0	3	0	0.245612	1	1	1
biological_process	GO:0010506	regulation of autophagy	0	4	0	0.0797564	1	1	1
molecular_function	GO:0004128	cytochrome-b5 reductase activity, acting on NAD(P)H	0	4	0	0.343391	1	1	1
biological_process	GO:0002183	cytoplasmic translational initiation	0	6	0	0.105841	0.964015	1	1
biological_process	GO:0046034	ATP metabolic process	0	2	0	8.84961e-06	0.999999	0.001	1
[truncated: 2,361 more rows]
[truncated: 200 more columns]

## Sheet: polyQ
GO domain	GO ID	GO term	polyQ protein	total number	number / total	raw p-value under-representation	raw p-value over-representation	FWER under-representation	FWER over-representation	Gene Name
cellular_component	GO:0005634	nucleus	114	702	0.162393	0.999999	1.69353e-06	1	0	SSN3_USTMA	SET2_USTMA	BBP_USTMA	EAF11_USTMA	DUS3_USTMA	EIF3E_USTMA	STUA_USTMA	STU1_USTMA	PACC_USTMA	A0A0D1DQ67_USTMA	A0A0D1CDH0_USTMA	A0A0D1DP88_USTMA	A0A0D1DTJ9_USTMA	A0A0D1DPJ8_USTMA	A0A0D1CRI1_USTMA	A0A0D1CTU4_USTMA	A0A0D1DQC1_USTMA	A0A0D1DYT4_USTMA	A0A0D1E120_USTMA	A0A0D1DYS4_USTMA	A0A0D1CI43_USTMA	A0A0D1C217_USTMA	A0A0D1DY39_USTMA	A0A0D1CHB9_USTMA	A0A0D1C3F5_USTMA	A0A0D1DU59_USTMA	A0A0D1C7J8_USTMA	A0A0D1E5Q5_USTMA	A0A0D1C4S0_USTMA	A0A0D1D1R0_USTMA	A0A0D1E3P7_USTMA	A0A0D1CMN6_USTMA	A0A0D1E1E8_USTMA	A0A0D1E6F1_USTMA	A0A0D1CRS2_USTMA	A0A0D1E669_USTMA	A0A0D1DSH3_USTMA	A0A0D1CFL6_USTMA	A0A0D1CXD6_USTMA	A0A0D1DYV1_USTMA
cellular_component	GO:0016021	integral component of membrane	86	1088	0.0790441	8.60035e-05	0.999947	0.001	1	YOP1_USTMA	CHS7_USTMA	CHS8_USTMA	CHS5_USTMA	ATG9_USTMA	CHS1_USTMA	TIM50_USTMA	A0A0D1CS33_USTMA	A0A0D1E249_USTMA	A0A0D1CH73_USTMA	A0A0D1C917_USTMA	A0A0D1E472_USTMA	A0A0D1C461_USTMA	A0A0D1DUZ7_USTMA	A0A0D1DTG7_USTMA	A0A0D1DZE8_USTMA	A0A0D1CMV5_USTMA	A0A0D1DWW5_USTMA	A0A0D1DXI2_USTMA	A0A0D1CF49_USTMA	A0A0D1BX26_USTMA	A0A0D1E8Z5_USTMA	A0A0D1C321_USTMA	A0A0D1CQF3_USTMA	A0A0D1DYV8_USTMA	A0A0D1CGQ7_USTMA	A0A0D1DPY9_USTMA	A0A0D1C1B9_USTMA	A0A0D1CGW6_USTMA	A0A0D1DXA8_USTMA	A0A0D1E113_USTMA	A0A0D1BYV2_USTMA	A0A0D1EBR9_USTMA	A0A0D1CJ01_USTMA	A0A0D1DQG5_USTMA	A0A0D1E188_USTMA	A0A0D1DT09_USTMA	A0A0D1C0M4_USTMA	A0A0D1DS20_USTMA	A0A0D1DV13_USTMA
cellular_component	GO:0005737	cytoplasm	78	678	0.115044	0.0236072	0.981594	0.62	1	CWC26_USTMA	DUS3_USTMA	CYAA_USTMA	NST1_USTMA	PACC_USTMA	A0A0D1C4X1_USTMA	A0A0D1E1D6_USTMA	A0A0D1CG70_USTMA	A0A0D1C2L7_USTMA	A0A0D1CRI1_USTMA	A0A0D1CTU4_USTMA	A0A0D1DYT4_USTMA	A0A0D1DYS4_USTMA	A0A0D1DX71_USTMA	A0A0D1C217_USTMA	A0A0D1CV21_USTMA	A0A0D1DSD8_USTMA	A0A0D1DPZ6_USTMA	A0A0D1EBV9_USTMA	A0A0D1C4S0_USTMA	A0A0D1DUR7_USTMA	A0A0D1CUN2_USTMA	A0A0D1DPG6_USTMA	A0A0D1DQV3_USTMA	A0A0D1CM18_USTMA	A0A0D1E669_USTMA	A0A0D1BZI3_USTMA	A0A0D1CSR0_USTMA	A0A0D1C1B9_USTMA	A0A0D1EB32_USTMA	A0A0D1CRA9_USTMA	A0A0D1BUB7_USTMA	A0A0D1DSL6_USTMA	A0A0D1E0Z1_USTMA	A0A0D1E159_USTMA	A0A0D1CQE5_USTMA	A0A0D1DXB8_USTMA	A0A0D1EBL3_USTMA	A0A0D1CI23_USTMA	A0A0D1CRW1_USTMA
molecular_function	GO:0005524	ATP binding	63	501	0.125749	0.977983	0.0311693	1	1	SWR1_USTMA	SSN3_USTMA	YUM14_USTMA	SPB4_USTMA	CHS8_USTMA	CYAA_USTMA	A0A0D1C917_USTMA	A0A0D1DT51_USTMA	A0A0D1DPJ8_USTMA	A0A0D1DXP0_USTMA	A0A0D1DYS4_USTMA	A0A0D1C217_USTMA	A0A0D1DSD8_USTMA	A0A0D1DY39_USTMA	A0A0D1CF39_USTMA	A0A0D1CLZ9_USTMA	A0A0D1C4S0_USTMA	A0A0D1CP62_USTMA	A0A0D1DUI3_USTMA	A0A0D1E2I8_USTMA	A0A0D1DZ04_USTMA	A0A0D1DPG6_USTMA	A0A0D1CXP7_USTMA	A0A0D1E8R8_USTMA	A0A0D1E0I0_USTMA	A0A0D1DMX3_USTMA	A0A0D1EB32_USTMA	A0A0D1CRA9_USTMA	A0A0D1BUB7_USTMA	A0A0D1EBR9_USTMA	A0A0D1DWW8_USTMA	A0A0D1DSL6_USTMA	A0A0D1E0Z1_USTMA	A0A0D1C157_USTMA	A0A0D1CGQ9_USTMA	A0A0D1DSI0_USTMA	A0A0D1DRE2_USTMA	A0A0D1BZG3_USTMA	A0A0D1CPW3_USTMA	A0A0D1E312_USTMA
molecular_function	GO:0008270	zinc ion binding	57	234	0.24359	1	6.10959e-11	1	0	BBP_USTMA	SEC24_USTMA	A0A0D1DYX7_USTMA	A0A0D1DT51_USTMA	A0A0D1DSA8_USTMA	A0A0D1E6M8_USTMA	A0A0D1CI43_USTMA	A0A0D1CWU6_USTMA	A0A0D1E461_USTMA	A0A0D1DWU7_USTMA	A0A0D1E3P7_USTMA	A0A0D1C3G4_USTMA	A0A0D1E6D6_USTMA	A0A0D1E537_USTMA	A0A0D1E6F1_USTMA	A0A0D1DSH3_USTMA	A0A0D1DTV6_USTMA	A0A0D1C0E5_USTMA	A0A0D1CXD6_USTMA	A0A0D1EB86_USTMA	A0A0D1CN71_USTMA	A0A0D1EB74_USTMA	A0A0D1CPM4_USTMA	A0A0D1DTF5_USTMA	A0A0D1CML3_USTMA	A0A0D1CFV9_USTMA	A0A0D1CI28_USTMA	A0A0D1E2K0_USTMA	A0A0D1EA12_USTMA	A0A0D1E179_USTMA	A0A0D1E8G2_USTMA	A0A0D1CH16_USTMA	A0A0D1E0F6_USTMA	A0A0D1DYX4_USTMA	A0A0D1C3J0_USTMA	A0A0D1C790_USTMA	A0A0D1E9C1_USTMA	A0A0D1DU04_USTMA	A0A0D1E914_USTMA	A0A0D1CHF9_USTMA
molecular_function	GO:0000981	DNA-binding transcription factor activity, RNA polymerase II-specific	52	149	0.348993	1	9.05691e-20	1	0	A0A0D1DYX7_USTMA	A0A0D1CDH0_USTMA	A0A0D1DSA8_USTMA	A0A0D1CSA7_USTMA	A0A0D1CWU6_USTMA	A0A0D1E461_USTMA	A0A0D1DWU7_USTMA	A0A0D1E3P7_USTMA	A0A0D1C3G4_USTMA	A0A0D1DYA8_USTMA	A0A0D1E6D6_USTMA	A0A0D1E537_USTMA	A0A0D1E6F1_USTMA	A0A0D1DTV6_USTMA	A0A0D1C0E5_USTMA	A0A0D1CXD6_USTMA	A0A0D1DQX3_USTMA	A0A0D1CS44_USTMA	A0A0D1EB86_USTMA	A0A0D1EB74_USTMA	A0A0D1CPM4_USTMA	A0A0D1DTF5_USTMA	A0A0D1CA32_USTMA	A0A0D1E2K0_USTMA	A0A0D1BUZ6_USTMA	A0A0D1EA12_USTMA	A0A0D1BW04_USTMA	A0A0D1E179_USTMA	A0A0D1E8G2_USTMA	A0A0D1DW26_USTMA	A0A0D1E0F6_USTMA	A0A0D1DYX4_USTMA	A0A0D1C3J0_USTMA	A0A0D1E9C1_USTMA	A0A0D1DU04_USTMA	A0A0D1E914_USTMA	A0A0D1CHF9_USTMA	A0A0D1CGN3_USTMA	A0A0D1C7N9_USTMA	A0A0D1E0N8_USTMA
molecular_function	GO:0046872	metal ion binding	30	312	0.0961538	0.999946	9.05443e-05	1	0.019	SSN3_USTMA	VPS27_USTMA	DUS3_USTMA	CYAA_USTMA	PACC_USTMA	A0A0D1DQ00_USTMA	A0A0D1E6L2_USTMA	A0A0D1C3I0_USTMA	A0A0D1DU59_USTMA	A0A0D1EAA3_USTMA	A0A0D1E264_USTMA	A0A0D1DUI3_USTMA	A0A0D1CNC6_USTMA	A0A0D1EAJ6_USTMA	A0A0D1CJ01_USTMA	A0A0D1CR50_USTMA	A0A0D1CR28_USTMA	A0A0D1E225_USTMA	A0A0D1DYH5_USTMA	A0A0D1EAA7_USTMA	A0A0D1CPX3_USTMA	A0A0D1BWE6_USTMA	A0A0D1DZE7_USTMA	A0A0D1DT76_USTMA	A0A0D1BUD7_USTMA	A0A0D1E288_USTMA	A0A0D1CDB8_USTMA	A0A0D1DYN0_USTMA	A0A0D1DX26_USTMA	A0A0D1CWR4_USTMA
biological_process	GO:0006357	regulation of transcription by RNA polymerase II	29	100	0.29	1	5.33638e-09	1	0	MED7_USTMA	A0A0D1CDH0_USTMA	A0A0D1DP88_USTMA	A0A0D1CI43_USTMA	A0A0D1CSA7_USTMA	A0A0D1DUT0_USTMA	A0A0D1E5B1_USTMA	A0A0D1E5Q5_USTMA	A0A0D1DYA8_USTMA	A0A0D1DQY1_USTMA	A0A0D1DSH3_USTMA	A0A0D1CNC6_USTMA	A0A0D1DQX3_USTMA	A0A0D1CS44_USTMA	A0A0D1D1U5_USTMA	A0A0D1CA32_USTMA	A0A0D1CGS0_USTMA	A0A0D1DXZ0_USTMA	A0A0D1BUZ6_USTMA	A0A0D1E6T9_USTMA	A0A0D1BW04_USTMA	A0A0D1CL12_USTMA	A0A0D1CMK5_USTMA	A0A0D1DQR1_USTMA	A0A0D1E351_USTMA	A0A0D1DVL4_USTMA	A0A0D1DYD0_USTMA	A0A0D1E5N8_USTMA	A0A0D1DV43_USTMA
cellular_component	GO:0005829	cytosol	27	331	0.081571	0.00188228	0.998994	0.078	1	VTS1_USTMA	AP1G1_USTMA	GABAT_USTMA	CTU1_USTMA	A0A0D1E474_USTMA	A0A0D1C4S0_USTMA	A0A0D1CP62_USTMA	A0A0D1DZ04_USTMA	A0A0D1CH86_USTMA	A0A0D1BW76_USTMA	A0A0D1CKK3_USTMA	A0A0D1DZ67_USTMA	A0A0D1E6M2_USTMA	A0A0D1CGW4_USTMA	A0A0D1C7P5_USTMA	A0A0D1E695_USTMA	A0A0D1DYZ9_USTMA	A0A0D1E0C2_USTMA	A0A0D1E4A1_USTMA	A0A0D1DZE7_USTMA	A0A0D1CWZ4_USTMA	A0A0D1EBZ2_USTMA	A0A0D1BUU2_USTMA	A0A0D1DSQ2_USTMA	A0A0D1CDB8_USTMA	A0A0D1C9Y1_USTMA	A0A0D1C6B6_USTMA
molecular_function	GO:0003677	DNA binding	24	145	0.165517	1	1.36235e-10	1	0	SWR1_USTMA	MG101_USTMA	PACC_USTMA	A0A0D1DYX7_USTMA	A0A0D1C3I0_USTMA	A0A0D1E461_USTMA	A0A0D1C8N6_USTMA	A0A0D1DWU7_USTMA	A0A0D1CRA1_USTMA	A0A0D1CPN1_USTMA	A0A0D1DTV6_USTMA	A0A0D1C0E5_USTMA	A0A0D1DYV1_USTMA	A0A0D1DMS6_USTMA	A0A0D1EB74_USTMA	A0A0D1DTF5_USTMA	A0A0D1E179_USTMA	A0A0D1DYX4_USTMA	A0A0D1C790_USTMA	A0A0D1CHF9_USTMA	A0A0D1CGN3_USTMA	A0A0D1E3K0_USTMA	A0A0D1CIE9_USTMA	A0A0D1BVT7_USTMA
molecular_function	GO:0003723	RNA binding	20	220	0.0909091	0.396226	0.668236	1	1	YUM14_USTMA	SPB4_USTMA	A0A0D1DT51_USTMA	A0A0D1DQ00_USTMA	A0A0D1CLK3_USTMA	A0A0D1E4H5_USTMA	A0A0D1DW69_USTMA	A0A0D1EAA3_USTMA	A0A0D1CQU2_USTMA	A0A0D1C7J8_USTMA	A0A0D1C165_USTMA	A0A0D1CMN6_USTMA	A0A0D1DQJ5_USTMA	A0A0D1DTQ7_USTMA	A0A0D1CDE0_USTMA	A0A0D1E225_USTMA	A0A0D1E5T9_USTMA	A0A0D1CPZ3_USTMA	A0A0D1E3U8_USTMA	A0A0D1E733_USTMA
molecular_function	GO:0004674	protein serine/threonine kinase activity	20	65	0.307692	0.999997	9.26202e-06	1	0.002	A0A0D1DPJ8_USTMA	A0A0D1DYS4_USTMA	A0A0D1C217_USTMA	A0A0D1DY39_USTMA	A0A0D1DPG6_USTMA	A0A0D1CXP7_USTMA	A0A0D1E0I0_USTMA	A0A0D1CRA9_USTMA	A0A0D1BUB7_USTMA	A0A0D1DSL6_USTMA	A0A0D1DRE2_USTMA	A0A0D1EA76_USTMA	A0A0D1BVS5_USTMA	A0A0D1CAA1_USTMA	A0A0D1CAE8_USTMA	A0A0D1BZG9_USTMA	A0A0D1E136_USTMA	A0A0D1E0L4_USTMA	A0A0D1E724_USTMA	A0A0D1DS71_USTMA
cellular_component	GO:0005886	plasma membrane	19	171	0.111111	0.57176	0.516367	1	1	SLA1_USTMA	CHS7_USTMA	CHS8_USTMA	CHS5_USTMA	CHS1_USTMA	CYAA_USTMA	A0A0D1C917_USTMA	A0A0D1E0D6_USTMA	A0A0D1DY37_USTMA	A0A0D1CFZ1_USTMA	A0A0D1C321_USTMA	A0A0D1DYV8_USTMA	A0A0D1C1B9_USTMA	A0A0D1EBL3_USTMA	A0A0D1E5C3_USTMA	A0A0D1CPW3_USTMA	A0A0D1E0C2_USTMA	A0A0D1BVS5_USTMA	A0A0D1D1B0_USTMA
molecular_function	GO:0000978	RNA polymerase II cis-regulatory region sequence-specific DNA binding	19	61	0.311475	0.999999	4.17063e-06	1	0	A0A0D1CDH0_USTMA	A0A0D1DP88_USTMA	A0A0D1CI43_USTMA	A0A0D1CSA7_USTMA	A0A0D1DYA8_USTMA	A0A0D1DQY1_USTMA	A0A0D1DQX3_USTMA	A0A0D1CS44_USTMA	A0A0D1CA32_USTMA	A0A0D1CGS0_USTMA	A0A0D1BUZ6_USTMA	A0A0D1E6T9_USTMA	A0A0D1BW04_USTMA	A0A0D1DW26_USTMA	A0A0D1E351_USTMA	A0A0D1DVL4_USTMA	A0A0D1DYD0_USTMA	A0A0D1E5N8_USTMA	A0A0D1DV43_USTMA
biological_process	GO:0015031	protein transport	18	84	0.214286	0.998985	0.00178487	1	0.622	VTS1_USTMA	ATG2_USTMA	BRO1_USTMA	ATG9_USTMA	SNX3_USTMA	A0A0D1CZ47_USTMA	A0A0D1D0E6_USTMA	A0A0D1CSR0_USTMA	A0A0D1BW76_USTMA	A0A0D1DYZ9_USTMA	A0A0D1E2K5_USTMA	A0A0D1E6S7_USTMA	A0A0D1DTL0_USTMA	A0A0D1CDF3_USTMA	A0A0D1CA49_USTMA	A0A0D1E7J5_USTMA	A0A0D1C766_USTMA	A0A0D1C4U4_USTMA
biological_process	GO:0006351	transcription, DNA-templated	18	49	0.367347	1	5.85358e-10	1	0	A0A0D1DYX7_USTMA	A0A0D1CI43_USTMA	A0A0D1E461_USTMA	A0A0D1DWU7_USTMA	A0A0D1E6F1_USTMA	A0A0D1DTV6_USTMA	A0A0D1C0E5_USTMA	A0A0D1EB74_USTMA	A0A0D1DTF5_USTMA	A0A0D1E2K0_USTMA	A0A0D1EA12_USTMA	A0A0D1E179_USTMA	A0A0D1DYX4_USTMA	A0A0D1E9C1_USTMA	A0A0D1CHF9_USTMA	A0A0D1CGN3_USTMA	A0A0D1E3K0_USTMA	A0A0D1CIE9_USTMA
biological_process	GO:0006355	regulation of transcription, DNA-templated	16	61	0.262295	1	2.00202e-09	1	0	SET2_USTMA	A0A0D1E3P7_USTMA	A0A0D1E6F1_USTMA	A0A0D1CXD6_USTMA	A0A0D1EA01_USTMA	A0A0D1C735_USTMA	A0A0D1CWI1_USTMA	A0A0D1E2K0_USTMA	A0A0D1BUZ6_USTMA	A0A0D1DW26_USTMA	A0A0D1E0F6_USTMA	A0A0D1E9C1_USTMA	A0A0D1E0N8_USTMA	A0A0D1E1T4_USTMA	A0A0D1DXV2_USTMA	A0A0D1D1N3_USTMA
cellular_component	GO:0005789	endoplasmic reticulum membrane	15	112	0.133929	0.677317	0.410358	1	1	SEC31_USTMA	ATG2_USTMA	ATG9_USTMA	MDM12_USTMA	SEC24_USTMA	A0A0D1CKY1_USTMA	A0A0D1DQG5_USTMA	A0A0D1DXN0_USTMA	A0A0D1DTL0_USTMA	A0A0D1CA49_USTMA	A0A0D1CTA0_USTMA	A0A0D1E3E8_USTMA	A0A0D1CFI0_USTMA	A0A0D1DVD8_USTMA	A0A0D1C766_USTMA
biological_process	GO:0035556	intracellular signal transduction	15	46	0.326087	0.998956	0.0021504	1	0.666	IML1_USTMA	CYAA_USTMA	A0A0D1DTJ9_USTMA	A0A0D1DYS4_USTMA	A0A0D1C217_USTMA	A0A0D1E0I0_USTMA	A0A0D1EB32_USTMA	A0A0D1BUB7_USTMA	A0A0D1DSL6_USTMA	A0A0D1DRE2_USTMA	A0A0D1BVS5_USTMA	A0A0D1CAA1_USTMA	A0A0D1CAE8_USTMA	A0A0D1BZG9_USTMA	A0A0D1DS71_USTMA
cellular_component	GO:0005739	mitochondrion	14	273	0.0512821	6.88799e-06	0.999997	0.001	1	COQ4_USTMA	GABAT_USTMA	A0A0D1E264_USTMA	A0A0D1DUI3_USTMA	A0A0D1DYR5_USTMA	A0A0D1CYE8_USTMA	A0A0D1DYV1_USTMA	A0A0D1CVJ0_USTMA	A0A0D1CJ01_USTMA	A0A0D1DTH0_USTMA	A0A0D1C157_USTMA	A0A0D1CJW5_USTMA	A0A0D1EA29_USTMA	A0A0D1DTF9_USTMA
biological_process	GO:0006468	protein phosphorylation	12	35	0.342857	0.999744	0.000686758	1	0.288	SSN3_USTMA	EAF11_USTMA	A0A0D1DYS4_USTMA	A0A0D1C217_USTMA	A0A0D1CXP7_USTMA	A0A0D1E669_USTMA	A0A0D1CRA9_USTMA	A0A0D1DSL6_USTMA	A0A0D1BZG3_USTMA	A0A0D1BVS5_USTMA	A0A0D1CAA1_USTMA	A0A0D1DS71_USTMA
biological_process	GO:0000398	mRNA splicing, via spliceosome	11	68	0.161765	0.825137	0.265782	1	1	SYF1_USTMA	CWC26_USTMA	CLF1_USTMA	BBP_USTMA	A0A0D1DT51_USTMA	A0A0D1CHJ8_USTMA	A0A0D1E0F9_USTMA	A0A0D1BWX5_USTMA	A0A0D1CKR3_USTMA	A0A0D1BY36_USTMA	A0A0D1DYQ6_USTMA
biological_process	GO:0006886	intracellular protein transport	11	78	0.141026	0.973887	0.0413912	1	1	SEC31_USTMA	SEC24_USTMA	A0A0D1BWQ9_USTMA	A0A0D1E2T0_USTMA	A0A0D1DYV8_USTMA	A0A0D1E5F6_USTMA	A0A0D1DTQ6_USTMA	A0A0D1CDM1_USTMA	A0A0D1E639_USTMA	A0A0D1C9U0_USTMA	A0A0D1CQS0_USTMA
cellular_component	GO:0005730	nucleolus	11	119	0.092437	0.109233	0.936887	0.999	1	SPB4_USTMA	A0A0D1C4X1_USTMA	A0A0D1CQU2_USTMA	A0A0D1DQJ5_USTMA	A0A0D1E8R8_USTMA	A0A0D1DTQ7_USTMA	A0A0D1BYG5_USTMA	A0A0D1EAS0_USTMA	A0A0D1CU96_USTMA	A0A0D1CEA6_USTMA	A0A0D1BVX2_USTMA
molecular_function	GO:0005085	guanyl-nucleotide exchange factor activity	11	41	0.268293	0.999513	0.00183957	1	0.394	A0A0D1DTJ9_USTMA	A0A0D1CTU4_USTMA	A0A0D1DUS2_USTMA	A0A0D1C589_USTMA	A0A0D1DTD9_USTMA	A0A0D1CYY4_USTMA	A0A0D1CDF8_USTMA	A0A0D1DRK5_USTMA	A0A0D1DSQ2_USTMA	A0A0D1BZQ0_USTMA	A0A0D1E6N8_USTMA
molecular_function	GO:0003729	mRNA binding	10	65	0.153846	0.88763	0.195941	1	1	VTS1_USTMA	BBP_USTMA	A0A0D1E120_USTMA	A0A0D1EBV9_USTMA	A0A0D1DXB8_USTMA	A0A0D1DSI6_USTMA	A0A0D1CIH4_USTMA	A0A0D1DU52_USTMA	A0A0D1C6D7_USTMA	A0A0D1C3A9_USTMA
biological_process	GO:0045944	positive regulation of transcription by RNA polymerase II	10	40	0.25	0.99375	0.016052	1	1	STUA_USTMA	PACC_USTMA	A0A0D1CHB9_USTMA	A0A0D1CFL6_USTMA	A0A0D1EB74_USTMA	A0A0D1E5X6_USTMA	A0A0D1DXZ0_USTMA	A0A0D1EA12_USTMA	A0A0D1C149_USTMA	A0A0D1E5N8_USTMA
molecular_function	GO:0003700	DNA-binding transcription factor activity	10	26	0.384615	1	4.1438e-23	1	0	STUA_USTMA	A0A0D1DP88_USTMA	A0A0D1E1E8_USTMA	A0A0D1CWB2_USTMA	A0A0D1E5X6_USTMA	A0A0D1E6T9_USTMA	A0A0D1E914_USTMA	A0A0D1DRW6_USTMA	A0A0D1DYD0_USTMA	A0A0D1DQC2_USTMA
biological_process	GO:0006511	ubiquitin-dependent protein catabolic process	9	46	0.195652	0.721636	0.37138	1	1	A0A0D1DYV9_USTMA	A0A0D1D175_USTMA	A0A0D1E262_USTMA	A0A0D1BWR7_USTMA	A0A0D1DZ94_USTMA	A0A0D1D0N8_USTMA	A0A0D1EBZ2_USTMA	A0A0D1ED14_USTMA	A0A0D1DYN0_USTMA
molecular_function	GO:0000976	transcription cis-regulatory region binding	9	24	0.375	1	1.35034e-10	1	0	A0A0D1E5Q5_USTMA	A0A0D1E3P7_USTMA	A0A0D1E6F1_USTMA	A0A0D1CXD6_USTMA	A0A0D1E2K0_USTMA	A0A0D1E9C1_USTMA	A0A0D1E0N8_USTMA	A0A0D1DQR1_USTMA	A0A0D1DXV2_USTMA
molecular_function	GO:0043130	ubiquitin binding	8	23	0.347826	0.999778	0.00124776	1	0.305	SLA1_USTMA	VPS27_USTMA	HSE1_USTMA	A0A0D1CR50_USTMA	A0A0D1E233_USTMA	A0A0D1E695_USTMA	A0A0D1ED14_USTMA	A0A0D1E5U7_USTMA
biological_process	GO:0006897	endocytosis	8	37	0.216216	0.995143	0.0142431	1	0.999	SLA1_USTMA	A0A0D1DTJ9_USTMA	A0A0D1C917_USTMA	A0A0D1DY37_USTMA	A0A0D1E233_USTMA	A0A0D1DPJ0_USTMA	A0A0D1DYA9_USTMA	A0A0D1EA76_USTMA
molecular_function	GO:0005525	GTP binding	8	96	0.0833333	0.357081	0.766561	1	1	A0A0D1E0D6_USTMA	A0A0D1CH86_USTMA	A0A0D1E5F6_USTMA	A0A0D1DQS9_USTMA	A0A0D1E2B9_USTMA	A0A0D1CU96_USTMA	A0A0D1CPV5_USTMA	A0A0D1DSQ2_USTMA
molecular_function	GO:0106310	protein serine kinase activity	8	30	0.266667	0.997954	0.00792645	1	0.842	SSN3_USTMA	A0A0D1EB32_USTMA	A0A0D1BUB7_USTMA	A0A0D1DRE2_USTMA	A0A0D1EA76_USTMA	A0A0D1BVS5_USTMA	A0A0D1E0L4_USTMA	A0A0D1DS71_USTMA
molecular_function	GO:0106311	protein serine/threonine kinase activity	8	31	0.258065	NA	NA	NA	NA	SSN3_USTMA	A0A0D1EB32_USTMA	A0A0D1BUB7_USTMA	A0A0D1DRE2_USTMA	A0A0D1EA76_USTMA	A0A0D1BVS5_USTMA	A0A0D1E0L4_USTMA	A0A0D1DS71_USTMA
molecular_function	GO:0035091	phosphatidylinositol binding	8	22	0.363636	0.999994	3.40833e-05	1	0.008	VPS27_USTMA	HSE1_USTMA	A0A0D1D0E6_USTMA	A0A0D1BW76_USTMA	A0A0D1CH04_USTMA	A0A0D1E233_USTMA	A0A0D1E695_USTMA	A0A0D1CDF3_USTMA
molecular_function	GO:0061630	ubiquitin protein ligase activity	8	39	0.205128	0.981515	0.048721	1	1	A0A0D1C2L7_USTMA	A0A0D1CR28_USTMA	A0A0D1D175_USTMA	A0A0D1CFV9_USTMA	A0A0D1DVT1_USTMA	A0A0D1D0N8_USTMA	A0A0D1DYN0_USTMA	A0A0D1CWR4_USTMA
biological_process	GO:0007165	signal transduction	8	24	0.333333	0.999931	0.000148212	1	0.061	A0A0D1E6A7_USTMA	A0A0D1CE90_USTMA	A0A0D1EDE4_USTMA	A0A0D1BWE6_USTMA	A0A0D1CDF3_USTMA	A0A0D1BZN3_USTMA	A0A0D1CG39_USTMA	A0A0D1DYK4_USTMA
molecular_function	GO:0003682	chromatin binding	7	29	0.241379	0.951279	0.112697	1	1	A0A0D1CRL6_USTMA	A0A0D1CI18_USTMA	A0A0D1CI28_USTMA	A0A0D1DZS4_USTMA	A0A0D1DWG5_USTMA	A0A0D1E243_USTMA	A0A0D1C149_USTMA
cellular_component	GO:0005783	endoplasmic reticulum	7	104	0.0673077	0.383942	0.690957	1	1	CLCNX_USTMA	MMM1_USTMA	A0A0D1E2T0_USTMA	A0A0D1DTL0_USTMA	A0A0D1E449_USTMA	A0A0D1CWA9_USTMA	A0A0D1CJE8_USTMA
molecular_function	GO:0005096	GTPase activator activity	7	34	0.205882	0.998288	0.0045722	1	0.724	IML1_USTMA	A0A0D1DUS2_USTMA	A0A0D1DSP2_USTMA	A0A0D1DYA9_USTMA	A0A0D1DTD9_USTMA	A0A0D1C9U0_USTMA	A0A0D1E6N8_USTMA
biological_process	GO:0018105	peptidyl-serine phosphorylation	7	22	0.318182	0.998784	0.00580805	1	0.931	A0A0D1DPJ8_USTMA	A0A0D1DPG6_USTMA	A0A0D1DRE2_USTMA	A0A0D1EA76_USTMA	A0A0D1CAE8_USTMA	A0A0D1BZG9_USTMA	A0A0D1E724_USTMA
molecular_function	GO:0005509	calcium ion binding	7	36	0.194444	0.976003	0.0642318	1	1	A0A0D1DTJ9_USTMA	A0A0D1E741_USTMA	A0A0D1CVJ0_USTMA	A0A0D1C0M4_USTMA	A0A0D1DZY4_USTMA	A0A0D1DPJ0_USTMA	A0A0D1DUR5_USTMA
biological_process	GO:0000122	negative regulation of transcription by RNA polymerase II	7	21	0.333333	0.997687	0.00978735	1	0.974	A0A0D1BWL5_USTMA	A0A0D1CFL6_USTMA	A0A0D1EAA7_USTMA	A0A0D1DSI6_USTMA	A0A0D1E0F6_USTMA	A0A0D1CR21_USTMA	A0A0D1E4I7_USTMA
molecular_function	GO:0017056	structural constituent of nuclear pore	7	16	0.4375	0.999938	0.000512592	1	0.121	A0A0D1CZ47_USTMA	A0A0D1DYC5_USTMA	A0A0D1C3H2_USTMA	A0A0D1EAJ6_USTMA	A0A0D1E6S7_USTMA	A0A0D1E1J0_USTMA	A0A0D1CRF0_USTMA
molecular_function	GO:0003697	single-stranded DNA binding	6	35	0.171429	0.957179	0.101774	1	1	MG101_USTMA	A0A0D1DU59_USTMA	A0A0D1E3R7_USTMA	A0A0D1E3U8_USTMA	A0A0D1E3Q0_USTMA	A0A0D1E288_USTMA
molecular_function	GO:0003924	GTPase activity	6	79	0.0759494	0.302488	0.822578	1	1	A0A0D1E0D6_USTMA	A0A0D1CH86_USTMA	A0A0D1E5F6_USTMA	A0A0D1E2B9_USTMA	A0A0D1CPV5_USTMA	A0A0D1DSQ2_USTMA
cellular_component	GO:0071014	post-mRNA release spliceosomal complex	6	19	0.315789	0.997503	0.0117461	1	0.947	SYF1_USTMA	CLF1_USTMA	A0A0D1E0F9_USTMA	A0A0D1DYQ6_USTMA	A0A0D1C6D7_USTMA	A0A0D1C3A9_USTMA
molecular_function	GO:0003676	nucleic acid binding	6	65	0.0923077	0.999998	3.84496e-06	1	0	A0A0D1EAB9_USTMA	A0A0D1E8R8_USTMA	A0A0D1CN71_USTMA	A0A0D1CFV9_USTMA	A0A0D1DVA3_USTMA	A0A0D1DYQ6_USTMA
cellular_component	GO:0000785	chromatin	6	33	0.181818	0.984542	0.0320235	1	0.998	SET2_USTMA	A0A0D1C3I0_USTMA	A0A0D1BW04_USTMA	A0A0D1DZS4_USTMA	A0A0D1E288_USTMA	A0A0D1E4I7_USTMA
cellular_component	GO:0005768	endosome	6	27	0.222222	0.996663	0.00781208	1	0.7	AP1G1_USTMA	BRO1_USTMA	A0A0D1C917_USTMA	A0A0D1DY37_USTMA	A0A0D1BW76_USTMA	A0A0D1E2K5_USTMA
cellular_component	GO:0016020	membrane	6	160	0.0375	0.00585083	0.995713	0.186	1	A0A0D1BWQ9_USTMA	A0A0D1CF49_USTMA	A0A0D1DZY4_USTMA	A0A0D1CQS0_USTMA	A0A0D1CJE8_USTMA	A0A0D1C4U4_USTMA
molecular_function	GO:0003712	transcription coregulator activity	6	25	0.24	0.957984	0.0949303	1	1	MED7_USTMA	A0A0D1DUT0_USTMA	A0A0D1CZI1_USTMA	A0A0D1DSH3_USTMA	A0A0D1CMK5_USTMA	A0A0D1DQR1_USTMA
molecular_function	GO:0030170	pyridoxal phosphate binding	6	45	0.133333	0.837886	0.298254	1	1	GABAT_USTMA	A0A0D1CG70_USTMA	A0A0D1DQV3_USTMA	A0A0D1CRS2_USTMA	A0A0D1DSN7_USTMA	A0A0D1CWW1_USTMA
molecular_function	GO:0004672	protein kinase activity	6	20	0.3	1	1.20683e-06	1	0	EAF11_USTMA	A0A0D1CLZ9_USTMA	A0A0D1E2I8_USTMA	A0A0D1E312_USTMA	A0A0D1DQ09_USTMA	A0A0D1DV51_USTMA
molecular_function	GO:0043565	sequence-specific DNA binding	6	16	0.375	1	7.40464e-12	1	0	STUA_USTMA	A0A0D1E1E8_USTMA	A0A0D1CI28_USTMA	A0A0D1EA12_USTMA	A0A0D1E3U8_USTMA	A0A0D1D1N3_USTMA
cellular_component	GO:0005938	cell cortex	6	15	0.4	0.99452	0.0132505	1	0.952	A0A0D1E0D6_USTMA	A0A0D1DYR5_USTMA	A0A0D1DSL6_USTMA	A0A0D1DSG8_USTMA	A0A0D1BZG9_USTMA	A0A0D1DS71_USTMA
biological_process	GO:0007264	small GTPase mediated signal transduction	6	17	0.352941	0.973687	0.0693841	1	1	A0A0D1E0D6_USTMA	A0A0D1C589_USTMA	A0A0D1DSP2_USTMA	A0A0D1DRK5_USTMA	A0A0D1BZQ0_USTMA	A0A0D1E6N8_USTMA
molecular_function	GO:0140603	obsolete ATP hydrolysis activity	5	43	0.116279	0.737784	0.43992	1	1	SWR1_USTMA	SPB4_USTMA	A0A0D1DT51_USTMA	A0A0D1CH16_USTMA	A0A0D1E288_USTMA
cellular_component	GO:0010008	endosome membrane	5	13	0.384615	0.991955	0.0246233	1	0.989	SLA1_USTMA	VPS27_USTMA	HSE1_USTMA	A0A0D1DMX3_USTMA	A0A0D1C9Y1_USTMA
molecular_function	GO:0003779	actin binding	5	13	0.384615	0.875788	0.244647	1	1	SLA1_USTMA	CHS8_USTMA	A0A0D1DTJ9_USTMA	A0A0D1BX38_USTMA	A0A0D1DPJ0_USTMA
cellular_component	GO:0000932	P-body	5	27	0.185185	0.950977	0.13105	1	1	VTS1_USTMA	A0A0D1DQ67_USTMA	A0A0D1DW69_USTMA	A0A0D1EAA3_USTMA	A0A0D1EA01_USTMA
biological_process	GO:0006457	protein folding	5	41	0.121951	0.301755	0.8323	1	1	A0A0D1DRE3_USTMA	A0A0D1C5F5_USTMA	A0A0D1DZE7_USTMA	A0A0D1CJW5_USTMA	A0A0D1DZ28_USTMA
cellular_component	GO:0000329	fungal-type vacuole membrane	5	48	0.104167	0.851879	0.258439	1	1	A0A0D1DMX3_USTMA	A0A0D1CI78_USTMA	A0A0D1CH16_USTMA	A0A0D1CQS0_USTMA	A0A0D1DVI4_USTMA
molecular_function	GO:0004725	protein tyrosine phosphatase activity	5	20	0.25	0.988516	0.0440666	1	1	A0A0D1DU82_USTMA	A0A0D1DPZ6_USTMA	A0A0D1BUB4_USTMA	A0A0D1E0C2_USTMA	A0A0D1DRB9_USTMA
molecular_function	GO:0051082	unfolded protein binding	5	50	0.1	0.60867	0.577361	1	1	A0A0D1DRE3_USTMA	A0A0D1C5F5_USTMA	A0A0D1DZE7_USTMA	A0A0D1E0L4_USTMA	A0A0D1DZ28_USTMA
cellular_component	GO:0071944	cell periphery	5	10	0.5	0.785396	0.274011	1	1	CHS7_USTMA	CHS8_USTMA	CHS5_USTMA	CHS1_USTMA	A0A0D1BUU2_USTMA
cellular_component	GO:0030428	cell septum	5	9	0.555556	0.999996	5.24887e-05	1	0.009	CHS7_USTMA	CHS8_USTMA	CHS5_USTMA	CHS1_USTMA	A0A0D1E0F1_USTMA
cellular_component	GO:0030659	cytoplasmic vesicle membrane	5	11	0.454545	0.999974	0.000121491	1	0.021	CHS7_USTMA	CHS8_USTMA	CHS5_USTMA	ATG9_USTMA	CHS1_USTMA
molecular_function	GO:0046982	protein heterodimerization activity	5	29	0.172414	0.934901	0.161619	1	1	A0A0D1C8N6_USTMA	A0A0D1CZI1_USTMA	A0A0D1E5X6_USTMA	A0A0D1CWI1_USTMA	Q4P042_USTMA
molecular_function	GO:0000977	RNA polymerase II transcription regulatory region sequence-specific DNA binding	5	10	0.5	1	5.11955e-08	1	0	A0A0D1D1U5_USTMA	A0A0D1EAA7_USTMA	A0A0D1E0F6_USTMA	A0A0D1E914_USTMA	A0A0D1DUA4_USTMA
molecular_function	GO:0019901	protein kinase binding	5	20	0.25	0.981403	0.0634155	1	1	A0A0D1E0D6_USTMA	A0A0D1DQC1_USTMA	A0A0D1E669_USTMA	A0A0D1DRE3_USTMA	A0A0D1DRS0_USTMA
molecular_function	GO:0046983	protein dimerization activity	5	20	0.25	0.985311	0.0362079	1	1	A0A0D1CSA7_USTMA	A0A0D1DQX3_USTMA	A0A0D1DRD3_USTMA	A0A0D1E351_USTMA	A0A0D1E5N8_USTMA
biological_process	GO:0006874	cellular calcium ion homeostasis	5	14	0.357143	0.98568	0.0523489	1	1	A0A0D1DXP0_USTMA	A0A0D1DXI2_USTMA	A0A0D1C0M4_USTMA	A0A0D1DUR5_USTMA	A0A0D1CH16_USTMA
molecular_function	GO:0042802	identical protein binding	4	21	0.190476	0.900001	0.240524	1	1	SLA1_USTMA	A0A0D1DSN7_USTMA	A0A0D1BZG9_USTMA	A0A0D1DSQ2_USTMA
cellular_component	GO:0043231	intracellular membrane-bounded organelle	4	45	0.0888889	0.990655	0.0123769	1	0.95	A0A0D1E0D6_USTMA	A0A0D1DXP0_USTMA	A0A0D1DY37_USTMA	A0A0D1E641_USTMA
cellular_component	GO:0016592	mediator complex	4	16	0.25	0.982312	0.0707029	1	1	SSN3_USTMA	MED7_USTMA	A0A0D1DUT0_USTMA	A0A0D1DQR1_USTMA
molecular_function	GO:0016787	hydrolase activity	4	77	0.0519481	0.000646535	0.999607	0.021	1	YUM14_USTMA	A0A0D1E8R8_USTMA	A0A0D1CGW4_USTMA	A0A0D1DTQ8_USTMA
biological_process	GO:0000209	protein polyubiquitination	4	29	0.137931	0.712957	0.490809	1	1	A0A0D1DVT1_USTMA	A0A0D1D0N8_USTMA	A0A0D1DYN0_USTMA	A0A0D1CWR4_USTMA
cellular_component	GO:0070971	endoplasmic reticulum exit site	4	6	0.666667	0.999943	0.00131848	1	0.236	SEC31_USTMA	SEC24_USTMA	A0A0D1E639_USTMA	A0A0D1C766_USTMA
cellular_component	GO:0000139	Golgi membrane	4	43	0.0930233	0.541793	0.626073	1	1	ATG9_USTMA	SNX3_USTMA	SEC24_USTMA	A0A0D1DTQ6_USTMA
cellular_component	GO:0005794	Golgi apparatus	4	58	0.0689655	0.772166	0.313591	1	1	CLCNX_USTMA	A0A0D1C1B9_USTMA	A0A0D1E5F6_USTMA	A0A0D1CWA9_USTMA
biological_process	GO:0006888	endoplasmic reticulum to Golgi vesicle-mediated transport	4	48	0.0833333	0.869199	0.234933	1	1	A0A0D1E2T0_USTMA	A0A0D1DTQ6_USTMA	A0A0D1DYA9_USTMA	A0A0D1CJE8_USTMA
cellular_component	GO:1990904	ribonucleoprotein complex	4	19	0.210526	0.0283567	0.982237	0.693	1	A0A0D1E5T9_USTMA	A0A0D1E733_USTMA	A0A0D1C6D7_USTMA	A0A0D1C3A9_USTMA
biological_process	GO:0042147	retrograde transport, endosome to Golgi	4	26	0.153846	0.93218	0.167075	1	1	AP1G1_USTMA	A0A0D1BW76_USTMA	A0A0D1DYZ9_USTMA	A0A0D1C9Y1_USTMA
molecular_function	GO:0004100	chitin synthase activity	4	8	0.5	0.99956	0.00512238	1	0.767	CHS7_USTMA	CHS8_USTMA	CHS5_USTMA	CHS1_USTMA
biological_process	GO:0071555	cell wall organization	4	17	0.235294	0.776896	0.377503	1	1	CHS7_USTMA	CHS8_USTMA	CHS5_USTMA	CHS1_USTMA
cellular_component	GO:0016514	SWI/SNF complex	4	7	0.571429	0.999816	0.00283103	1	0.369	A0A0D1E5Q5_USTMA	A0A0D1DSH3_USTMA	A0A0D1DXZ0_USTMA	A0A0D1DQR1_USTMA
cellular_component	GO:0000776	kinetochore	4	21	0.190476	0.925822	0.165801	1	1	A0A0D1DPJ8_USTMA	A0A0D1EAB9_USTMA	A0A0D1E8Y7_USTMA	A0A0D1DQ09_USTMA
cellular_component	GO:0030176	integral component of endoplasmic reticulum membrane	4	47	0.0851064	0.245253	0.879369	1	1	MMM1_USTMA	A0A0D1DW30_USTMA	A0A0D1DTN0_USTMA	A0A0D1CJE8_USTMA
biological_process	GO:0007015	actin filament organization	4	18	0.222222	0.757017	0.41788	1	1	A0A0D1E0D6_USTMA	A0A0D1DY37_USTMA	A0A0D1CRA9_USTMA	A0A0D1E233_USTMA
biological_process	GO:0006508	proteolysis	4	13	0.307692	0.676472	0.404754	1	1	A0A0D1E6M8_USTMA	A0A0D1DQ65_USTMA	A0A0D1DX26_USTMA	A0A0D1E8Z6_USTMA
molecular_function	GO:0000149	SNARE binding	4	15	0.266667	0.976915	0.0746185	1	1	SEC24_USTMA	A0A0D1DYV8_USTMA	A0A0D1E639_USTMA	A0A0D1E2P1_USTMA
cellular_component	GO:0005778	peroxisomal membrane	4	18	0.222222	0.911783	0.22052	1	1	A0A0D1E6M2_USTMA	A0A0D1E3E8_USTMA	A0A0D1DZH3_USTMA	A0A0D1C6B6_USTMA
biological_process	GO:0006470	protein dephosphorylation	4	17	0.235294	0.81442	0.367786	1	1	A0A0D1DU82_USTMA	A0A0D1CI23_USTMA	A0A0D1E0C2_USTMA	A0A0D1DRB9_USTMA
biological_process	GO:0006891	intra-Golgi vesicle-mediated transport	4	24	0.166667	0.898444	0.243771	1	1	A0A0D1BWQ9_USTMA	A0A0D1DTQ6_USTMA	A0A0D1DYA9_USTMA	A0A0D1C4U4_USTMA
biological_process	GO:0016567	protein ubiquitination	4	30	0.133333	0.712145	0.430497	1	1	A0A0D1C2L7_USTMA	A0A0D1E4H5_USTMA	A0A0D1CR28_USTMA	A0A0D1DVT1_USTMA
biological_process	GO:0006890	retrograde vesicle-mediated transport, Golgi to endoplasmic reticulum	4	21	0.190476	0.937013	0.1748	1	1	A0A0D1C917_USTMA	A0A0D1DTQ6_USTMA	A0A0D1DTL0_USTMA	A0A0D1CJE8_USTMA
molecular_function	GO:0001228	DNA-binding transcription activator activity, RNA polymerase II-specific	4	9	0.444444	0.999092	0.00849359	1	0.871	A0A0D1CI43_USTMA	A0A0D1D1U5_USTMA	A0A0D1CGS0_USTMA	A0A0D1CWI1_USTMA
biological_process	GO:0043087	regulation of GTPase activity	4	9	0.444444	0.971572	0.0876153	1	1	A0A0D1CE90_USTMA	A0A0D1EDE4_USTMA	A0A0D1CDF3_USTMA	A0A0D1BZN3_USTMA
biological_process	GO:0043044	chromatin remodeling	3	13	0.230769	NA	NA	NA	NA	SWR1_USTMA	A0A0D1CI18_USTMA	A0A0D1E243_USTMA
cellular_component	GO:0030479	actin cortical patch	3	23	0.130435	0.80153	0.416525	1	1	SLA1_USTMA	A0A0D1DTJ9_USTMA	A0A0D1E233_USTMA
cellular_component	GO:0000124	SAGA complex	3	14	0.214286	0.954341	0.162505	1	1	A0A0D1C8N6_USTMA	A0A0D1CZI1_USTMA	A0A0D1CMK5_USTMA
biological_process	GO:0016973	poly(A)+ mRNA export from nucleus	3	18	0.166667	0.885766	0.294898	1	1	A0A0D1C4X1_USTMA	A0A0D1C6D7_USTMA	A0A0D1C3A9_USTMA
biological_process	GO:0006397	mRNA processing	3	32	0.09375	0.84305	0.224821	1	1	A0A0D1E225_USTMA	A0A0D1CFV9_USTMA	A0A0D1E0L4_USTMA
cellular_component	GO:0005887	integral component of plasma membrane	3	47	0.0638298	0.284281	0.869095	1	1	CLCNX_USTMA	A0A0D1DXP0_USTMA	A0A0D1E456_USTMA
molecular_function	GO:0022857	transmembrane transporter activity	3	75	0.04	0.000750614	0.999644	0.022	1	A0A0D1CS33_USTMA	A0A0D1C461_USTMA	A0A0D1E456_USTMA
cellular_component	GO:0005681	spliceosomal complex	3	27	0.111111	0.830651	0.262585	1	1	BBP_USTMA	A0A0D1DT51_USTMA	A0A0D1E3Q8_USTMA
cellular_component	GO:0005686	U2 snRNP	3	20	0.15	0.862866	0.330367	1	1	A0A0D1C165_USTMA	A0A0D1BWX5_USTMA	A0A0D1CKR3_USTMA
cellular_component	GO:0030127	COPII vesicle coat	3	6	0.5	0.998682	0.0163381	1	0.972	SEC31_USTMA	SEC24_USTMA	A0A0D1E639_USTMA
molecular_function	GO:0005198	structural molecule activity	3	13	0.230769	0.0811701	0.953748	0.999	1	SEC31_USTMA	A0A0D1DTQ6_USTMA	A0A0D1DZ94_USTMA
biological_process	GO:0006606	protein import into nucleus	3	26	0.115385	0.81442	0.367786	1	1	A0A0D1DYC5_USTMA	A0A0D1C3H2_USTMA	A0A0D1EAJ6_USTMA
molecular_function	GO:0016538	cyclin-dependent protein serine/threonine kinase regulator activity	3	15	0.2	0.915799	0.241781	1	1	A0A0D1DQC1_USTMA	A0A0D1DRS0_USTMA	A0A0D1CL12_USTMA
molecular_function	GO:0000287	magnesium ion binding	3	38	0.0789474	0.45744	0.752779	1	1	A0A0D1C917_USTMA	A0A0D1CPW3_USTMA	A0A0D1DSQ2_USTMA
biological_process	GO:0090110	COPII-coated vesicle cargo loading	3	4	0.75	0.999877	0.00431899	1	0.903	SEC31_USTMA	SEC24_USTMA	A0A0D1E639_USTMA
biological_process	GO:0000724	double-strand break repair via homologous recombination	3	26	0.115385	0.894047	0.207241	1	1	A0A0D1BXI7_USTMA	A0A0D1CDD4_USTMA	A0A0D1C943_USTMA
cellular_component	GO:0005759	mitochondrial matrix	3	36	0.0833333	0.106471	0.9489	0.997	1	A0A0D1CI67_USTMA	A0A0D1DSN7_USTMA	A0A0D1DQ65_USTMA
biological_process	GO:0006412	translation	3	112	0.0267857	0.00365003	0.998265	0.321	1	RT03_USTMA	A0A0D1DSQ2_USTMA	A0A0D1DTL3_USTMA
molecular_function	GO:0003724	RNA helicase activity	3	32	0.09375	0.59407	0.639955	1	1	SPB4_USTMA	A0A0D1DT51_USTMA	A0A0D1E8R8_USTMA
biological_process	GO:0006364	rRNA processing	3	67	0.0447761	0.00876934	0.996522	0.617	1	SPB4_USTMA	A0A0D1C4X1_USTMA	A0A0D1BYG5_USTMA
biological_process	GO:0000226	microtubule cytoskeleton organization	3	13	0.230769	0.727013	0.43657	1	1	STU1_USTMA	A0A0D1DYR5_USTMA	A0A0D1E0Z1_USTMA
biological_process	GO:0000278	mitotic cell cycle	3	21	0.142857	0.846508	0.222447	1	1	A0A0D1BZI3_USTMA	A0A0D1EB32_USTMA	A0A0D1DSG8_USTMA
cellular_component	GO:0034045	phagophore assembly site membrane	3	9	0.333333	0.986738	0.0721933	1	1	ATG2_USTMA	ATG9_USTMA	A0A0D1DPG6_USTMA
biological_process	GO:0000422	autophagy of mitochondrion	3	13	0.230769	0.947859	0.177914	1	1	ATG2_USTMA	ATG9_USTMA	A0A0D1DPG6_USTMA
biological_process	GO:0044805	late nucleophagy	3	5	0.6	0.999437	0.00995222	1	0.985	ATG2_USTMA	ATG9_USTMA	A0A0D1DPG6_USTMA
biological_process	GO:0006896	Golgi to vacuole transport	3	10	0.3	0.984641	0.0800355	1	1	AP1G1_USTMA	A0A0D1E695_USTMA	A0A0D1DYZ9_USTMA
molecular_function	GO:0016491	oxidoreductase activity	3	123	0.0243902	2.1689e-10	1	0	1	A0A0D1CYE8_USTMA	A0A0D1DUF5_USTMA	A0A0D1CGX8_USTMA
molecular_function	GO:0032266	phosphatidylinositol-3-phosphate binding	3	8	0.375	0.994878	0.0387432	1	1	ATG2_USTMA	SNX3_USTMA	A0A0D1CR50_USTMA
molecular_function	GO:0003743	translation initiation factor activity	3	37	0.0810811	0.479191	0.736183	1	1	EIF3L_USTMA	EIF3E_USTMA	A0A0D1DU52_USTMA
biological_process	GO:0016573	histone acetylation	3	13	0.230769	0.779931	0.444696	1	1	A0A0D1E5B1_USTMA	A0A0D1CZI1_USTMA	A0A0D1CNC6_USTMA
biological_process	GO:0016575	histone deacetylation	3	8	0.375	0.96947	0.125475	1	1	A0A0D1BWL5_USTMA	A0A0D1DU17_USTMA	A0A0D1E4I7_USTMA
biological_process	GO:0000002	mitochondrial genome maintenance	3	11	0.272727	0.919809	0.23509	1	1	MDM12_USTMA	MG101_USTMA	MMM1_USTMA
biological_process	GO:0007005	mitochondrion organization	3	10	0.3	0.430772	0.68363	1	1	A0A0D1CJW5_USTMA	A0A0D1EA29_USTMA	A0A0D1E7J5_USTMA
cellular_component	GO:0032153	cell division site	3	17	0.176471	0.934418	0.150943	1	1	A0A0D1EBL3_USTMA	A0A0D1D1B0_USTMA	A0A0D1CPV5_USTMA
biological_process	GO:0006612	protein targeting to membrane	3	10	0.3	0.93218	0.167075	1	1	A0A0D1E641_USTMA	A0A0D1E3Z5_USTMA	A0A0D1CWA9_USTMA
biological_process	GO:0043328	protein transport to vacuole involved in ubiquitin-dependent protein catabolic process via the multivesicular body sorting pathway	3	12	0.25	0.96947	0.125475	1	1	HSE1_USTMA	A0A0D1CR50_USTMA	A0A0D1E695_USTMA
biological_process	GO:0000288	nuclear-transcribed mRNA catabolic process, deadenylation-dependent decay	3	5	0.6	0.998305	0.0076073	1	0.959	A0A0D1DQ67_USTMA	A0A0D1EBV9_USTMA	A0A0D1DSQ2_USTMA
molecular_function	GO:0004843	thiol-dependent deubiquitinase	3	21	0.142857	0.845263	0.356474	1	1	A0A0D1BWR7_USTMA	A0A0D1EBZ2_USTMA	A0A0D1BUU2_USTMA
cellular_component	GO:0000307	cyclin-dependent protein kinase holoenzyme complex	3	14	0.214286	0.96343	0.118676	1	1	A0A0D1DQC1_USTMA	A0A0D1BZG3_USTMA	A0A0D1DRS0_USTMA
cellular_component	GO:0005856	cytoskeleton	3	16	0.1875	0.964083	0.0616217	1	1	A0A0D1E1D6_USTMA	A0A0D1E0D6_USTMA	A0A0D1DPJ0_USTMA
biological_process	GO:0006486	protein glycosylation	3	8	0.375	0.674564	0.494578	1	1	A0A0D1DQG5_USTMA	A0A0D1CA49_USTMA	A0A0D1C7S9_USTMA
biological_process	GO:0030010	establishment of cell polarity	3	6	0.5	0.997937	0.0153591	1	0.999	A0A0D1CTU4_USTMA	A0A0D1CV21_USTMA	A0A0D1E0F1_USTMA
biological_process	GO:0006887	exocytosis	3	16	0.1875	0.802967	0.415397	1	1	A0A0D1DYV8_USTMA	A0A0D1E5C3_USTMA	A0A0D1E3Z5_USTMA
biological_process	GO:0070588	calcium ion transmembrane transport	3	10	0.3	0.947859	0.177914	1	1	A0A0D1DXI2_USTMA	A0A0D1C0M4_USTMA	A0A0D1DUR5_USTMA
molecular_function	GO:0005543	phospholipid binding	3	7	0.428571	0.999998	9.17467e-06	1	0.002	A0A0D1DYR5_USTMA	A0A0D1DY37_USTMA	A0A0D1EBL3_USTMA
cellular_component	GO:0000221	vacuolar proton-transporting V-type ATPase, V1 domain	3	4	0.75	0.999896	0.00381795	1	0.527	A0A0D1DTV7_USTMA	A0A0D1DVY9_USTMA	A0A0D1DVI4_USTMA
molecular_function	GO:0008094	ATP-dependent activity, acting on DNA	2	13	0.153846	0.396074	0.734704	1	1	A0A0D1CF39_USTMA	A0A0D1E3Q0_USTMA
molecular_function	GO:0070615	ATP-dependent chromatin remodeler activity	2	17	0.117647	NA	NA	NA	NA	SWR1_USTMA	A0A0D1CWR4_USTMA
biological_process	GO:0006281	DNA repair	2	50	0.04	0.270769	0.810212	1	1	EAF11_USTMA	A0A0D1C3F5_USTMA
cellular_component	GO:0005576	extracellular region	2	31	0.0645161	0.555911	0.646775	1	1	A0A0D1CZV5_USTMA	A0A0D1DRZ0_USTMA
molecular_function	GO:0003678	DNA helicase activity	2	11	0.181818	0.478368	0.772466	1	1	SWR1_USTMA	A0A0D1E288_USTMA
molecular_function	GO:0042393	histone binding	2	23	0.0869565	0.689472	0.546964	1	1	SWR1_USTMA	A0A0D1C149_USTMA
biological_process	GO:0044396	actin cortical patch organization	2	7	0.285714	0.989959	0.0606326	1	1	SLA1_USTMA	A0A0D1DTJ9_USTMA
biological_process	GO:0016197	endosomal transport	2	5	0.4	0.990903	0.0231296	1	1	SLA1_USTMA	A0A0D1DTJ9_USTMA
cellular_component	GO:0005643	nuclear pore	2	15	0.133333	0.991845	0.0269981	1	0.996	A0A0D1CZ47_USTMA	A0A0D1E6S7_USTMA
biological_process	GO:0006325	chromatin organization	2	10	0.2	0.91774	0.131153	1	1	EAF11_USTMA	A0A0D1CPX3_USTMA
cellular_component	GO:0000974	Prp19 complex	2	12	0.166667	0.886097	0.346982	1	1	SYF1_USTMA	CLF1_USTMA
cellular_component	GO:0071007	U2-type catalytic step 2 spliceosome	2	5	0.4	0.991172	0.0832386	1	1	SYF1_USTMA	CLF1_USTMA
biological_process	GO:0051028	mRNA transport	2	7	0.285714	0.958617	0.0993714	1	1	A0A0D1CZ47_USTMA	A0A0D1E6S7_USTMA
biological_process	GO:0007029	endoplasmic reticulum organization	2	3	0.666667	0.705102	0.581749	1	1	SEC31_USTMA	A0A0D1C766_USTMA
cellular_component	GO:0030686	90S preribosome	2	11	0.181818	0.44972	0.792065	1	1	A0A0D1C4X1_USTMA	A0A0D1CQU2_USTMA
biological_process	GO:0030433	ubiquitin-dependent ERAD pathway	2	24	0.0833333	0.5266	0.738079	1	1	A0A0D1CKY1_USTMA	A0A0D1DX55_USTMA
molecular_function	GO:0004693	cyclin-dependent protein serine/threonine kinase activity	2	7	0.285714	0.973865	0.151594	1	1	SSN3_USTMA	A0A0D1BZG3_USTMA
molecular_function	GO:0008353	RNA polymerase II CTD heptapeptide repeat kinase activity	2	4	0.5	0.996234	0.053009	1	1	SSN3_USTMA	A0A0D1BZG3_USTMA
biological_process	GO:0002098	tRNA wobble uridine modification	2	12	0.166667	0.705102	0.581749	1	1	CTU1_USTMA	A0A0D1BUB7_USTMA
biological_process	GO:0017148	negative regulation of translation	2	6	0.333333	0.995414	0.0155612	1	0.999	VTS1_USTMA	A0A0D1DQ67_USTMA
biological_process	GO:0000289	nuclear-transcribed mRNA poly(A) tail shortening	2	6	0.333333	0.970365	0.163811	1	1	VTS1_USTMA	A0A0D1EA01_USTMA
molecular_function	GO:0003735	structural constituent of ribosome	2	139	0.0143885	4.31208e-05	0.999995	0.001	1	RT03_USTMA	A0A0D1DTL3_USTMA
cellular_component	GO:0005874	microtubule	2	27	0.0740741	0.896254	0.213747	1	1	A0A0D1BZI3_USTMA	A0A0D1E0Z1_USTMA
cellular_component	GO:0032040	small-subunit processome	2	35	0.0571429	0.296494	0.883333	1	1	A0A0D1BYG5_USTMA	A0A0D1EAS0_USTMA
biological_process	GO:0000045	autophagosome assembly	2	16	0.125	0.898444	0.243771	1	1	ATG2_USTMA	A0A0D1DPG6_USTMA
biological_process	GO:0034727	piecemeal microautophagy of the nucleus	2	10	0.2	0.898261	0.32684	1	1	ATG2_USTMA	A0A0D1DPG6_USTMA
biological_process	GO:0061709	reticulophagy	2	6	0.333333	0.981645	0.125475	1	1	ATG2_USTMA	A0A0D1DPG6_USTMA
cellular_component	GO:0005743	mitochondrial inner membrane	2	79	0.0253165	0.000700082	0.999819	0.022	1	A0A0D1CJW5_USTMA	A0A0D1DTF9_USTMA
molecular_function	GO:0031624	ubiquitin conjugating enzyme binding	2	6	0.333333	0.983874	0.115749	1	1	A0A0D1ED14_USTMA	A0A0D1DYN0_USTMA
molecular_function	GO:0008289	lipid binding	2	15	0.133333	0.999872	0.000396123	1	0.074	MDM12_USTMA	MMM1_USTMA
biological_process	GO:0006631	fatty acid metabolic process	2	16	0.125	0.0701276	0.976502	0.999	1	A0A0D1E8D3_USTMA	A0A0D1CRS7_USTMA
cellular_component	GO:0000407	phagophore assembly site	2	9	0.222222	0.929297	0.216015	1	1	ATG2_USTMA	ATG9_USTMA
biological_process	GO:0030242	autophagy of peroxisome	2	5	0.4	0.981645	0.125475	1	1	ATG2_USTMA	A0A0D1CXP7_USTMA
cellular_component	GO:0016459	myosin complex	2	4	0.5	0.996182	0.0534745	1	1	CHS8_USTMA	A0A0D1DWW8_USTMA
molecular_function	GO:0003774	cytoskeletal motor activity	2	2	1	0.915799	0.241781	1	1	CHS8_USTMA	A0A0D1DWW8_USTMA
cellular_component	GO:0031314	extrinsic component of mitochondrial inner membrane	2	8	0.25	0.960778	0.190629	1	1	COQ4_USTMA	A0A0D1C961_USTMA
biological_process	GO:0006744	ubiquinone biosynthetic process	2	10	0.2	0.898261	0.32684	1	1	COQ4_USTMA	A0A0D1C961_USTMA
biological_process	GO:0000447	endonucleolytic cleavage in ITS1 to separate SSU-rRNA from 5.8S rRNA and LSU-rRNA from tricistronic rRNA transcript (SSU-rRNA, 5.8S rRNA, LSU-rRNA)	2	9	0.222222	0.939367	0.244737	1	1	A0A0D1C4X1_USTMA	A0A0D1CQU2_USTMA
cellular_component	GO:0005684	U2-type spliceosomal complex	2	10	0.2	0.742463	0.456612	1	1	CWC26_USTMA	A0A0D1BWX5_USTMA
molecular_function	GO:0004842	ubiquitin-protein transferase activity	2	12	0.166667	0.930542	0.132249	1	1	A0A0D1E4H5_USTMA	A0A0D1CI28_USTMA
cellular_component	GO:0008180	COP9 signalosome	2	7	0.285714	0.973532	0.152777	1	1	A0A0D1E134_USTMA	A0A0D1CWZ4_USTMA
biological_process	GO:0042254	ribosome biogenesis	2	9	0.222222	0.00868219	0.996006	0.616	1	A0A0D1CPZ3_USTMA	A0A0D1CEA6_USTMA
biological_process	GO:0051301	cell division	2	42	0.047619	0.569503	0.588782	1	1	STU1_USTMA	A0A0D1DSI0_USTMA
molecular_function	GO:0050660	flavin adenine dinucleotide binding	2	57	0.0350877	0.00523344	0.999044	0.23	1	DUS3_USTMA	A0A0D1DMF7_USTMA
biological_process	GO:0006506	GPI anchor biosynthetic process	2	19	0.105263	0.555304	0.716022	1	1	A0A0D1E249_USTMA	A0A0D1CKY9_USTMA
biological_process	GO:0035269	protein O-linked mannosylation	2	9	0.222222	0.939367	0.244737	1	1	A0A0D1CFI0_USTMA	A0A0D1DVD8_USTMA
cellular_component	GO:0016282	eukaryotic 43S preinitiation complex	2	15	0.133333	0.811231	0.458079	1	1	EIF3L_USTMA	EIF3E_USTMA
cellular_component	GO:0033290	eukaryotic 48S preinitiation complex	2	15	0.133333	0.811231	0.458079	1	1	EIF3L_USTMA	EIF3E_USTMA
biological_process	GO:0001732	formation of cytoplasmic translation initiation complex	2	15	0.133333	0.793953	0.481181	1	1	EIF3L_USTMA	EIF3E_USTMA
biological_process	GO:0006396	RNA processing	2	9	0.222222	0.11194	0.919449	1	1	A0A0D1CIK4_USTMA	A0A0D1BVX2_USTMA
biological_process	GO:0016236	macroautophagy	2	10	0.2	0.851351	0.280225	1	1	A0A0D1CXP7_USTMA	A0A0D1CI78_USTMA
cellular_component	GO:0005852	eukaryotic translation initiation factor 3 complex	2	10	0.2	0.862533	0.385076	1	1	EIF3L_USTMA	EIF3E_USTMA
biological_process	GO:0006413	translational initiation	2	10	0.2	0.250696	0.906825	1	1	EIF3L_USTMA	EIF3E_USTMA
biological_process	GO:0045292	mRNA cis splicing, via spliceosome	2	10	0.2	0.898261	0.32684	1	1	A0A0D1BY36_USTMA	A0A0D1E3Q8_USTMA
cellular_component	GO:0030688	preribosome, small subunit precursor	2	11	0.181818	0.862533	0.385076	1	1	A0A0D1C4X1_USTMA	A0A0D1CQU2_USTMA
cellular_component	GO:0005881	cytoplasmic microtubule	2	6	0.333333	0.973532	0.152777	1	1	STU1_USTMA	A0A0D1DSG8_USTMA
cellular_component	GO:0070847	core mediator complex	2	5	0.4	0.991172	0.0832386	1	1	MED7_USTMA	A0A0D1DUT0_USTMA
cellular_component	GO:0030015	CCR4-NOT core complex	2	6	0.333333	0.983662	0.116689	1	1	A0A0D1DQ67_USTMA	A0A0D1EA01_USTMA
cellular_component	GO:0097042	extrinsic component of fungal-type vacuolar membrane	2	3	0.666667	0.998968	0.0286462	1	0.998	IML1_USTMA	A0A0D1E8X2_USTMA
cellular_component	GO:1990130	GATOR1 complex	2	3	0.666667	0.998968	0.0286462	1	0.998	IML1_USTMA	A0A0D1E8X2_USTMA
biological_process	GO:0034198	cellular response to amino acid starvation	2	3	0.666667	0.990048	0.0897684	1	1	IML1_USTMA	A0A0D1E8X2_USTMA
biological_process	GO:0032007	negative regulation of TOR signaling	2	5	0.4	0.970365	0.163811	1	1	IML1_USTMA	A0A0D1E8X2_USTMA
cellular_component	GO:0030173	integral component of Golgi membrane	2	18	0.111111	0.698618	0.5876	1	1	A0A0D1DT37_USTMA	A0A0D1CJE8_USTMA
cellular_component	GO:0032865	ERMES complex	2	4	0.5	0.996182	0.0534745	1	1	MDM12_USTMA	MMM1_USTMA
biological_process	GO:1990456	mitochondrion-endoplasmic reticulum membrane tethering	2	4	0.5	0.995681	0.0578419	1	1	MDM12_USTMA	MMM1_USTMA
biological_process	GO:0015914	phospholipid transport	2	6	0.333333	0.998796	0.00805477	1	0.966	MDM12_USTMA	MMM1_USTMA
molecular_function	GO:0008017	microtubule binding	2	24	0.0833333	0.428504	0.805984	1	1	STU1_USTMA	A0A0D1CRW1_USTMA
biological_process	GO:0010468	regulation of gene expression	2	9	0.222222	1	8.5273e-09	1	0	A0A0D1E3Q8_USTMA	A0A0D1DWG5_USTMA
cellular_component	GO:0051286	cell tip	2	7	0.285714	0.997631	0.00991375	1	0.831	A0A0D1CV21_USTMA	A0A0D1E6A7_USTMA
biological_process	GO:0070096	mitochondrial outer membrane translocase complex assembly	2	5	0.4	0.990048	0.0897684	1	1	MDM12_USTMA	MMM1_USTMA
biological_process	GO:0045040	protein insertion into mitochondrial outer membrane	2	7	0.285714	0.970365	0.163811	1	1	MDM12_USTMA	MMM1_USTMA
cellular_component	GO:0010494	cytoplasmic stress granule	2	7	0.285714	0.973532	0.152777	1	1	A0A0D1DSI6_USTMA	A0A0D1DSQ2_USTMA
biological_process	GO:0006623	protein targeting to vacuole	2	15	0.133333	0.674797	0.611931	1	1	A0A0D1CXP7_USTMA	A0A0D1E641_USTMA
biological_process	GO:0006338	chromatin remodeling	2	12	0.166667	0.638737	0.532128	1	1	A0A0D1DSH3_USTMA	A0A0D1BWW9_USTMA
cellular_component	GO:0005802	trans-Golgi network	2	17	0.117647	0.727466	0.557472	1	1	A0A0D1C917_USTMA	A0A0D1E695_USTMA
biological_process	GO:0006914	autophagy	2	8	0.25	0.886883	0.20292	1	1	A0A0D1CQS0_USTMA	A0A0D1C766_USTMA
cellular_component	GO:0071011	precatalytic spliceosome	2	17	0.117647	0.75599	0.525812	1	1	A0A0D1BWX5_USTMA	A0A0D1CKR3_USTMA
molecular_function	GO:0003714	transcription corepressor activity	2	12	0.166667	0.887325	0.344801	1	1	A0A0D1CYH1_USTMA	A0A0D1E4I7_USTMA
molecular_function	GO:0004721	phosphoprotein phosphatase activity	2	9	0.222222	0.930521	0.148942	1	1	TIM50_USTMA	A0A0D1CJN8_USTMA
molecular_function	GO:0060090	molecular adaptor activity	2	9	0.222222	0.875788	0.244647	1	1	A0A0D1DQ67_USTMA	A0A0D1CPV5_USTMA
biological_process	GO:0007030	Golgi organization	2	17	0.117647	0.5266	0.738079	1	1	A0A0D1BWQ9_USTMA	A0A0D1C766_USTMA
cellular_component	GO:0072686	mitotic spindle	2	11	0.181818	0.929297	0.216015	1	1	STU1_USTMA	A0A0D1E266_USTMA
cellular_component	GO:0005876	spindle microtubule	2	6	0.333333	0.994788	0.0392222	1	1	STU1_USTMA	A0A0D1DX71_USTMA
cellular_component	GO:0043332	mating projection tip	2	8	0.25	0.945486	0.229519	1	1	A0A0D1CTU4_USTMA	A0A0D1BZG9_USTMA
cellular_component	GO:0042729	DASH complex	2	9	0.222222	0.945486	0.229519	1	1	A0A0D1DX71_USTMA	A0A0D1CUN2_USTMA
biological_process	GO:0005975	carbohydrate metabolic process	2	55	0.0363636	3.52484e-05	0.999992	0.004	1	A0A0D1DZW9_USTMA	A0A0D1CV72_USTMA
molecular_function	GO:0030145	manganese ion binding	2	8	0.25	0.961257	0.189211	1	1	A0A0D1BXI7_USTMA	A0A0D1CH16_USTMA
molecular_function	GO:0019843	rRNA binding	2	16	0.125	0.360045	0.848048	1	1	A0A0D1EAS0_USTMA	A0A0D1DTL3_USTMA
biological_process	GO:0006406	mRNA export from nucleus	2	13	0.153846	0.898339	0.22462	1	1	A0A0D1DYC5_USTMA	A0A0D1E159_USTMA
biological_process	GO:0031122	cytoplasmic microtubule organization	2	10	0.2	0.919964	0.285913	1	1	A0A0D1BZI3_USTMA	A0A0D1DSG8_USTMA
cellular_component	GO:0000795	synaptonemal complex	2	4	0.5	0.996182	0.0534745	1	1	A0A0D1CF39_USTMA	A0A0D1CRL6_USTMA
biological_process	GO:1990414	replication-born double-strand break repair via sister chromatid exchange	2	3	0.666667	0.998828	0.0310805	1	1	A0A0D1CRL6_USTMA	A0A0D1DWG5_USTMA
biological_process	GO:0071028	nuclear mRNA surveillance	2	9	0.222222	0.919809	0.23509	1	1	A0A0D1C6D7_USTMA	A0A0D1C3A9_USTMA
biological_process	GO:2000815	regulation of mRNA stability involved in response to oxidative stress	2	3	0.666667	0.998828	0.0310805	1	1	A0A0D1C6D7_USTMA	A0A0D1C3A9_USTMA
biological_process	GO:0034427	nuclear-transcribed mRNA catabolic process, exonucleolytic, 3'-5'	2	10	0.2	0.898261	0.32684	1	1	A0A0D1CLK3_USTMA	A0A0D1EAA3_USTMA
cellular_component	GO:0000938	GARP complex	2	4	0.5	0.996182	0.0534745	1	1	A0A0D1DYZ9_USTMA	A0A0D1C9Y1_USTMA
molecular_function	GO:0004197	cysteine-type endopeptidase activity	2	9	0.222222	0.887325	0.344801	1	1	A0A0D1E266_USTMA	A0A0D1EBZ2_USTMA
biological_process	GO:0016579	protein deubiquitination	2	19	0.105263	0.731992	0.501408	1	1	A0A0D1BWR7_USTMA	A0A0D1EBZ2_USTMA
cellular_component	GO:0008024	cyclin/CDK positive transcription elongation factor complex	2	4	0.5	0.991172	0.0832386	1	1	A0A0D1BZG3_USTMA	A0A0D1CL12_USTMA
cellular_component	GO:0042995	cell projection	2	6	0.333333	0.970693	0.101391	1	1	A0A0D1E0D6_USTMA	A0A0D1E0C2_USTMA
biological_process	GO:0007163	establishment or maintenance of cell polarity	2	6	0.333333	0.996373	0.0128175	1	0.999	A0A0D1E0D6_USTMA	A0A0D1DYV9_USTMA
biological_process	GO:0032956	regulation of actin cytoskeleton organization	2	11	0.181818	0.582213	0.651215	1	1	A0A0D1E0D6_USTMA	A0A0D1E6N8_USTMA
molecular_function	GO:0046961	proton-transporting ATPase activity, rotational mechanism	2	13	0.153846	0.863969	0.38276	1	1	A0A0D1DVY9_USTMA	A0A0D1DVI4_USTMA
cellular_component	GO:0000178	exosome (RNase complex)	2	6	0.333333	0.811231	0.458079	1	1	A0A0D1CLK3_USTMA	A0A0D1EAA3_USTMA
biological_process	GO:0000147	actin cortical patch assembly	2	3	0.666667	0.998828	0.0310805	1	1	A0A0D1DTJ9_USTMA	A0A0D1CRA9_USTMA
molecular_function	GO:0140326	ATPase-coupled intramembrane lipid transporter activity	2	4	0.5	0.996234	0.053009	1	1	A0A0D1C917_USTMA	A0A0D1CPW3_USTMA
biological_process	GO:0045332	phospholipid translocation	2	6	0.333333	0.996685	0.0296354	1	1	A0A0D1C917_USTMA	A0A0D1CPW3_USTMA
cellular_component	GO:0005819	spindle	2	7	0.285714	0.979061	0.0576175	1	1	A0A0D1DPJ8_USTMA	A0A0D1DYT4_USTMA
biological_process	GO:0007094	mitotic spindle assembly checkpoint signaling	2	10	0.2	0.919964	0.285913	1	1	A0A0D1DPJ8_USTMA	A0A0D1DQ09_USTMA
cellular_component	GO:0005689	U12-type spliceosomal complex	2	8	0.25	0.960778	0.190629	1	1	A0A0D1BWX5_USTMA	A0A0D1CKR3_USTMA
molecular_function	GO:0030234	enzyme regulator activity	2	12	0.166667	0.980127	0.0375637	1	1	A0A0D1CV21_USTMA	A0A0D1E262_USTMA
cellular_component	GO:0012505	endomembrane system	2	21	0.0952381	0.900486	0.128022	1	1	A0A0D1DXI2_USTMA	A0A0D1DYV8_USTMA
biological_process	GO:0030968	endoplasmic reticulum unfolded protein response	2	10	0.2	0.97784	0.101739	1	1	A0A0D1CA49_USTMA	A0A0D1DQM9_USTMA
biological_process	GO:0006370	7-methylguanosine mRNA capping	2	6	0.333333	0.970365	0.163811	1	1	A0A0D1C7J8_USTMA	A0A0D1DQ99_USTMA
molecular_function	GO:0004029	aldehyde dehydrogenase (NAD+) activity	2	8	0.25	0.961257	0.189211	1	1	A0A0D1DVY7_USTMA	A0A0D1DX65_USTMA
cellular_component	GO:0000935	division septum	2	3	0.666667	0.998968	0.0286462	1	0.998	A0A0D1CTU4_USTMA	A0A0D1DR37_USTMA
cellular_component	GO:0005935	cellular bud neck	2	5	0.4	0.983662	0.116689	1	1	A0A0D1E0D6_USTMA	A0A0D1BZG9_USTMA
cellular_component	GO:0000131	incipient cellular bud site	2	2	1	1	0.010237	1	0.94	A0A0D1E0D6_USTMA	A0A0D1BZG9_USTMA
molecular_function	GO:0019829	ATPase-coupled cation transmembrane transporter activity	2	6	0.333333	0.951929	0.129124	1	1	A0A0D1DXP0_USTMA	A0A0D1CH16_USTMA
biological_process	GO:0030163	protein catabolic process	2	5	0.4	0.869138	0.186316	1	1	A0A0D1DQ65_USTMA	A0A0D1DV77_USTMA
cellular_component	GO:0005615	extracellular space	2	11	0.181818	0.907935	0.308136	1	1	A0A0D1E6M8_USTMA	A0A0D1CI78_USTMA
biological_process	GO:0006405	RNA export from nucleus	2	5	0.4	0.952536	0.110726	1	1	A0A0D1C3H2_USTMA	A0A0D1EAJ6_USTMA
biological_process	GO:0000079	regulation of cyclin-dependent protein serine/threonine kinase activity	2	12	0.166667	0.874525	0.367113	1	1	A0A0D1DQC1_USTMA	A0A0D1DRS0_USTMA
cellular_component	GO:0017119	Golgi transport complex	2	7	0.285714	0.973532	0.152777	1	1	A0A0D1BWQ9_USTMA	A0A0D1C4U4_USTMA
biological_process	GO:0030036	actin cytoskeleton organization	2	10	0.2	0.98356	0.0369384	1	1	A0A0D1BX38_USTMA	A0A0D1BWE6_USTMA
molecular_function	GO:0031956	medium-chain fatty acid-CoA ligase activity	2	9	0.222222	0.946132	0.22788	1	1	A0A0D1E8D3_USTMA	A0A0D1CRS7_USTMA
cellular_component	GO:0000145	exocyst	2	9	0.222222	0.945486	0.229519	1	1	A0A0D1E5C3_USTMA	A0A0D1E3Z5_USTMA
molecular_function	GO:0070403	NAD+ binding	2	9	0.222222	0.946132	0.22788	1	1	A0A0D1CQE5_USTMA	A0A0D1DSY4_USTMA
cellular_component	GO:0044732	mitotic spindle pole body	2	10	0.2	0.907935	0.308136	1	1	A0A0D1CUN2_USTMA	A0A0D1E266_USTMA
biological_process	GO:0000920	septum digestion after cytokinesis	2	3	0.666667	0.995681	0.0578419	1	1	A0A0D1DY39_USTMA	A0A0D1BZG9_USTMA
cellular_component	GO:0030870	Mre11 complex	2	3	0.666667	0.998968	0.0286462	1	0.998	A0A0D1BXI7_USTMA	A0A0D1CDD4_USTMA
biological_process	GO:0007095	mitotic G2 DNA damage checkpoint signaling	2	3	0.666667	0.998828	0.0310805	1	1	A0A0D1BXI7_USTMA	A0A0D1CDD4_USTMA
cellular_component	GO:0070822	Sin3-type complex	2	3	0.666667	0.973532	0.152777	1	1	A0A0D1BWL5_USTMA	A0A0D1E4I7_USTMA
cellular_component	GO:0008541	proteasome regulatory particle, lid subcomplex	2	8	0.25	0.960778	0.190629	1	1	A0A0D1E262_USTMA	A0A0D1DZ94_USTMA
biological_process	GO:0043248	proteasome assembly	2	9	0.222222	0.822086	0.444496	1	1	A0A0D1DZ94_USTMA	A0A0D1CAD8_USTMA
cellular_component	GO:0031201	SNARE complex	2	16	0.125	0.783985	0.492659	1	1	A0A0D1DYV8_USTMA	A0A0D1DTL0_USTMA
biological_process	GO:0046856	phosphatidylinositol dephosphorylation	2	11	0.181818	0.874525	0.367113	1	1	A0A0D1E0C2_USTMA	A0A0D1E449_USTMA
cellular_component	GO:0015630	microtubule cytoskeleton	2	7	0.285714	0.908723	0.161187	1	1	A0A0D1E6A7_USTMA	A0A0D1CPV5_USTMA
biological_process	GO:0034613	cellular protein localization	2	6	0.333333	0.992501	0.012332	1	0.999	A0A0D1E6A7_USTMA	A0A0D1CPV5_USTMA
biological_process	GO:0007010	cytoskeleton organization	2	4	0.5	0.988226	0.0228145	1	1	A0A0D1E474_USTMA	A0A0D1EBL3_USTMA
biological_process	GO:0007018	microtubule-based movement	2	16	0.125	0.731992	0.501408	1	1	A0A0D1E0Z1_USTMA	A0A0D1DSG8_USTMA
biological_process	GO:0006999	nuclear pore organization	2	4	0.5	0.990048	0.0897684	1	1	A0A0D1E1J0_USTMA	A0A0D1CRF0_USTMA
biological_process	GO:0006979	response to oxidative stress	2	9	0.222222	0.837503	0.299316	1	1	A0A0D1D1R0_USTMA	A0A0D1DQN9_USTMA
molecular_function	GO:0042910	xenobiotic transmembrane transporter activity	2	23	0.0869565	0.531226	0.734013	1	1	A0A0D1DV03_USTMA	A0A0D1D1M0_USTMA
biological_process	GO:1990961	xenobiotic detoxification by transmembrane export across the plasma membrane	2	23	0.0869565	0.555304	0.716022	1	1	A0A0D1DV03_USTMA	A0A0D1D1M0_USTMA
biological_process	GO:0042770	signal transduction in response to DNA damage	2	2	1	0.802967	0.415397	1	1	A0A0D1CDD4_USTMA	A0A0D1E136_USTMA
biological_process	GO:0006893	Golgi to plasma membrane transport	2	9	0.222222	0.947859	0.177914	1	1	A0A0D1E5C3_USTMA	A0A0D1E3Z5_USTMA
biological_process	GO:0018107	peptidyl-threonine phosphorylation	2	7	0.285714	0.970365	0.163811	1	1	A0A0D1CRA9_USTMA	A0A0D1E724_USTMA
cellular_component	GO:0044611	nuclear pore inner ring	2	3	0.666667	0.998968	0.0286462	1	0.998	A0A0D1C3H2_USTMA	A0A0D1CRF0_USTMA
biological_process	GO:0036228	protein localization to nuclear inner membrane	2	2	1	1	0.0111415	1	0.999	A0A0D1C3H2_USTMA	A0A0D1E1J0_USTMA
biological_process	GO:0006464	cellular protein modification process	2	5	0.4	0.851527	0.187744	1	1	A0A0D1E2K5_USTMA	A0A0D1DV77_USTMA
cellular_component	GO:0005868	cytoplasmic dynein complex	2	5	0.4	0.991172	0.0832386	1	1	A0A0D1E0Z1_USTMA	A0A0D1DSG8_USTMA
molecular_function	GO:0005262	calcium channel activity	2	6	0.333333	0.983874	0.115749	1	1	A0A0D1C0M4_USTMA	A0A0D1DUR5_USTMA
molecular_function	GO:0005484	SNAP receptor activity	2	14	0.142857	0.839138	0.419743	1	1	A0A0D1DYV8_USTMA	A0A0D1DTL0_USTMA
cellular_component	GO:0012507	ER to Golgi transport vesicle membrane	2	6	0.333333	0.999434	0.00450928	1	0.555	A0A0D1E2T0_USTMA	A0A0D1C766_USTMA
biological_process	GO:0016560	protein import into peroxisome matrix, docking	2	6	0.333333	0.981645	0.125475	1	1	A0A0D1E6M2_USTMA	A0A0D1C6B6_USTMA
biological_process	GO:0030950	establishment or maintenance of actin cytoskeleton polarity	2	3	0.666667	0.998828	0.0310805	1	1	A0A0D1E6A7_USTMA	A0A0D1BZG9_USTMA
molecular_function	GO:0008047	enzyme activator activity	2	5	0.4	0.9969	0.00696885	1	0.825	A0A0D1DWR8_USTMA	A0A0D1DTW3_USTMA
biological_process	GO:0006900	vesicle budding from membrane	2	5	0.4	0.999317	0.00426252	1	0.816	A0A0D1BW71_USTMA	A0A0D1E2P1_USTMA
molecular_function	GO:0005052	peroxisome matrix targeting signal-1 binding	2	2	1	1	0.010141	1	0.992	A0A0D1E6M2_USTMA	A0A0D1C6B6_USTMA
molecular_function	GO:0004169	dolichyl-phosphate-mannose-protein mannosyltransferase activity	2	3	0.666667	0.998982	0.0283873	1	1	A0A0D1CFI0_USTMA	A0A0D1DVD8_USTMA
cellular_component	GO:0016586	RSC-type complex	2	4	0.5	0.996182	0.0534745	1	1	A0A0D1CI18_USTMA	A0A0D1E243_USTMA
molecular_function	GO:0005546	phosphatidylinositol-4,5-bisphosphate binding	2	3	0.666667	0.998982	0.0283873	1	1	A0A0D1E5C3_USTMA	A0A0D1E2P1_USTMA
biological_process	GO:0030026	cellular manganese ion homeostasis	2	3	0.666667	0.998828	0.0310805	1	1	A0A0D1CH16_USTMA	A0A0D1DPR0_USTMA
molecular_function	GO:0016758	hexosyltransferase activity	2	2	1	0.9272	0.147553	1	1	A0A0D1DZW9_USTMA	A0A0D1C7S9_USTMA
cellular_component	GO:0097582	dolichyl-phosphate-mannose-protein mannosyltransferase Pmt1p-Pmt2p dimer complex	2	2	1	1	0.010237	1	0.94	A0A0D1CFI0_USTMA	A0A0D1DVD8_USTMA
biological_process	GO:0007059	chromosome segregation	1	10	0.1	0.867156	0.219742	1	1	A0A0D1DPJ8_USTMA
biological_process	GO:0051382	kinetochore assembly	1	7	0.142857	0.836189	0.54272	1	1	A0A0D1E8Y7_USTMA
cellular_component	GO:0005847	mRNA cleavage and polyadenylation specificity factor complex	1	8	0.125	0.809371	0.574761	1	1	A0A0D1DWQ1_USTMA
molecular_function	GO:0004521	endoribonuclease activity	1	10	0.1	0.531226	0.734013	1	1	A0A0D1E0L4_USTMA
biological_process	GO:0006378	mRNA polyadenylation	1	11	0.0909091	0.632887	0.73876	1	1	A0A0D1DWQ1_USTMA
cellular_component	GO:0000159	protein phosphatase type 2A complex	1	6	0.166667	0.883311	0.47332	1	1	A0A0D1CI23_USTMA
cellular_component	GO:0035861	site of double-strand break	1	12	0.0833333	0.653018	0.722882	1	1	A0A0D1BXI7_USTMA
molecular_function	GO:0000150	DNA strand exchange activity	1	2	0.5	0.989859	0.191486	1	1	A0A0D1E3Q0_USTMA
molecular_function	GO:0003690	double-stranded DNA binding	1	11	0.0909091	1	1.97464e-09	1	0	A0A0D1E3Q0_USTMA
biological_process	GO:0000730	DNA recombinase assembly	1	2	0.5	0.96892	0.284768	1	1	A0A0D1E3Q0_USTMA
biological_process	GO:0036297	interstrand cross-link repair	1	10	0.1	0.632887	0.73876	1	1	MG101_USTMA
biological_process	GO:0006312	mitotic recombination	1	4	0.25	0.67316	0.707789	1	1	A0A0D1E3Q0_USTMA
biological_process	GO:0007131	reciprocal meiotic recombination	1	6	0.166667	0.735213	0.549877	1	1	A0A0D1DX65_USTMA
biological_process	GO:0042148	strand invasion	1	2	0.5	0.96892	0.284768	1	1	A0A0D1E3Q0_USTMA
biological_process	GO:0000723	telomere maintenance	1	9	0.111111	0.61438	0.667244	1	1	A0A0D1BXI7_USTMA
molecular_function	GO:0004386	helicase activity	1	15	0.0666667	0.371035	0.771091	1	1	YUM14_USTMA
cellular_component	GO:0000812	Swr1 complex	1	8	0.125	0.809371	0.574761	1	1	SWR1_USTMA
biological_process	GO:0016458	obsolete gene silencing	1	1	1	0.822086	0.444496	1	1	SWR1_USTMA
biological_process	GO:0043486	histone exchange	1	8	0.125	0.67316	0.707789	1	1	SWR1_USTMA
molecular_function	GO:0003688	DNA replication origin binding	1	17	0.0588235	0.476821	0.83639	1	1	A0A0D1E288_USTMA
biological_process	GO:0000727	double-strand break repair via break-induced replication	1	12	0.0833333	0.632887	0.73876	1	1	A0A0D1E288_USTMA
molecular_function	GO:0008194	UDP-glycosyltransferase activity	1	2	0.5	0.985255	0.0532295	1	1	A0A0D1DZW9_USTMA
molecular_function	GO:0030674	protein-macromolecule adaptor activity	1	8	0.125	0.765213	0.429536	1	1	SLA1_USTMA
cellular_component	GO:0070390	transcription export complex 2	1	4	0.25	0.946526	0.347753	1	1	A0A0D1E159_USTMA
biological_process	GO:0006368	transcription elongation from RNA polymerase II promoter	1	17	0.0588235	0.261921	0.932067	1	1	A0A0D1BZG3_USTMA
cellular_component	GO:0005774	vacuolar membrane	1	14	0.0714286	0.921824	0.141791	1	1	A0A0D1DZE8_USTMA
biological_process	GO:0055085	transmembrane transport	1	47	0.0212766	0.00531455	0.997646	0.432	1	A0A0D1E456_USTMA
biological_process	GO:0030435	sporulation resulting in formation of a cellular spore	1	4	0.25	0.910232	0.428071	1	1	STUA_USTMA
molecular_function	GO:0016740	transferase activity	1	16	0.0625	0.841902	0.192236	1	1	A0A0D1DSY4_USTMA
molecular_function	GO:0052689	carboxylic ester hydrolase activity	1	7	0.142857	0.304162	0.857076	1	1	A0A0D1DTF9_USTMA
cellular_component	GO:0031966	mitochondrial membrane	1	15	0.0666667	0.00593085	0.997513	0.188	1	A0A0D1CJ01_USTMA
molecular_function	GO:0051539	4 iron, 4 sulfur cluster binding	1	34	0.0294118	0.128698	0.973447	1	1	A0A0D1C157_USTMA
biological_process	GO:0009060	aerobic respiration	1	20	0.05	0.0064198	0.999263	0.494	1	A0A0D1DQS9_USTMA
molecular_function	GO:0017070	U6 snRNA binding	1	4	0.25	0.946991	0.346377	1	1	A0A0D1CHJ8_USTMA
cellular_component	GO:0031080	nuclear pore outer ring	1	4	0.25	0.946526	0.347753	1	1	A0A0D1DYC5_USTMA
biological_process	GO:0032968	positive regulation of transcription elongation from RNA polymerase II promoter	1	11	0.0909091	0.632887	0.73876	1	1	A0A0D1BZG3_USTMA
molecular_function	GO:0031177	phosphopantetheine binding	1	9	0.111111	0.77212	0.616102	1	1	A0A0D1E8D3_USTMA
biological_process	GO:0006879	cellular iron ion homeostasis	1	13	0.0769231	0.359577	0.893515	1	1	CLCNX_USTMA
biological_process	GO:0034599	cellular response to oxidative stress	1	27	0.037037	0.371375	0.841755	1	1	A0A0D1DY39_USTMA
biological_process	GO:0000462	maturation of SSU-rRNA from tricistronic rRNA transcript (SSU-rRNA, 5.8S rRNA, LSU-rRNA)	1	27	0.037037	0.462669	0.749304	1	1	A0A0D1EAS0_USTMA
cellular_component	GO:1990304	MUB1-RAD6-UBR2 ubiquitin ligase complex	1	2	0.5	0.989763	0.192338	1	1	A0A0D1DYV9_USTMA
biological_process	GO:0016574	histone ubiquitination	1	4	0.25	0.836189	0.54272	1	1	A0A0D1CI28_USTMA
biological_process	GO:0042138	meiotic DNA double-strand break formation	1	3	0.333333	0.942158	0.36041	1	1	A0A0D1BXI7_USTMA
biological_process	GO:0043161	proteasome-mediated ubiquitin-dependent protein catabolic process	1	51	0.0196078	0.0694103	0.968852	0.999	1	A0A0D1DVT1_USTMA
biological_process	GO:0006366	transcription by RNA polymerase II	1	17	0.0588235	1	1.71779e-07	1	0	A0A0D1CZI1_USTMA
biological_process	GO:0032447	protein urmylation	1	4	0.25	0.942158	0.36041	1	1	CTU1_USTMA
biological_process	GO:0034227	tRNA thio-modification	1	2	0.5	0.874525	0.48859	1	1	CTU1_USTMA
biological_process	GO:0098789	pre-mRNA cleavage required for polyadenylation	1	5	0.2	0.910232	0.428071	1	1	A0A0D1DWQ1_USTMA
molecular_function	GO:0000166	nucleotide binding	1	25	0.04	0.566453	0.486246	1	1	VTS1_USTMA
molecular_function	GO:0030371	translation repressor activity	1	1	1	1	0.100813	1	1	VTS1_USTMA
biological_process	GO:0043488	regulation of mRNA stability	1	2	0.5	0.999737	0.00117492	1	0.512	VTS1_USTMA
biological_process	GO:0000349	generation of catalytic spliceosome for first transesterification step	1	3	0.333333	0.96892	0.284768	1	1	SYF1_USTMA
biological_process	GO:0051321	meiotic cell cycle	1	10	0.1	0.984652	0.0377032	1	1	A0A0D1BZI3_USTMA
biological_process	GO:0002181	cytoplasmic translation	1	24	0.0416667	0.212017	0.899495	1	1	A0A0D1CDB8_USTMA
molecular_function	GO:0031267	small GTPase binding	1	16	0.0625	0.509926	0.817966	1	1	A0A0D1DSP2_USTMA
molecular_function	GO:0000049	tRNA binding	1	25	0.04	0.246115	0.937457	1	1	CTU1_USTMA
cellular_component	GO:0005694	chromosome	1	12	0.0833333	0.916137	0.122133	1	1	A0A0D1DSI0_USTMA
molecular_function	GO:0046975	histone methyltransferase activity (H3-K36 specific)	1	2	0.5	0.989859	0.191486	1	1	SET2_USTMA
molecular_function	GO:0030515	snoRNA binding	1	9	0.111111	0.672346	0.613513	1	1	A0A0D1C4X1_USTMA
biological_process	GO:0034354	'de novo' NAD biosynthetic process from tryptophan	1	5	0.2	0.910232	0.428071	1	1	A0A0D1DQV3_USTMA
biological_process	GO:0043420	anthranilate metabolic process	1	3	0.333333	0.96892	0.284768	1	1	A0A0D1DQV3_USTMA
biological_process	GO:0019805	quinolinate biosynthetic process	1	3	0.333333	0.96892	0.284768	1	1	A0A0D1DQV3_USTMA
biological_process	GO:0042594	response to starvation	1	3	0.333333	0.960968	0.101661	1	1	A0A0D1DPG6_USTMA
cellular_component	GO:0034707	chloride channel complex	1	1	1	1	0.101287	1	1	CLCNX_USTMA
cellular_component	GO:0005769	early endosome	1	8	0.125	0.927807	0.26885	1	1	CLCNX_USTMA
cellular_component	GO:0000324	fungal-type vacuole	1	27	0.037037	0.599872	0.540627	1	1	CLCNX_USTMA
molecular_function	GO:0015299	solute:proton antiporter activity	1	6	0.166667	0.887325	0.344801	1	1	CLCNX_USTMA
molecular_function	GO:0005247	voltage-gated chloride channel activity	1	2	0.5	0.989859	0.191486	1	1	CLCNX_USTMA
biological_process	GO:0006878	cellular copper ion homeostasis	1	9	0.111111	0.755263	0.634433	1	1	CLCNX_USTMA
biological_process	GO:0006821	chloride transport	1	2	0.5	0.942158	0.36041	1	1	CLCNX_USTMA
molecular_function	GO:0042626	ATPase-coupled transmembrane transporter activity	1	38	0.0263158	0.513023	0.65228	1	1	A0A0D1DTV7_USTMA
cellular_component	GO:0000151	ubiquitin ligase complex	1	10	0.1	0.18838	0.92228	1	1	A0A0D1DYN0_USTMA
cellular_component	GO:0030121	AP-1 adaptor complex	1	3	0.333333	0.971354	0.274183	1	1	AP1G1_USTMA
molecular_function	GO:0140312	cargo adaptor activity	1	2	0.5	0.848406	0.524997	1	1	AP1G1_USTMA
molecular_function	GO:0035615	clathrin adaptor activity	1	7	0.142857	0.848406	0.524997	1	1	AP1G1_USTMA
biological_process	GO:0099638	endosome to plasma membrane protein transport	1	2	0.5	0.988859	0.200206	1	1	AP1G1_USTMA
biological_process	GO:0006898	receptor-mediated endocytosis	1	3	0.333333	0.956231	0.203825	1	1	AP1G1_USTMA
molecular_function	GO:0005507	copper ion binding	1	14	0.0714286	0.813077	0.455561	1	1	A0A0D1EBR9_USTMA
cellular_component	GO:0030687	preribosome, large subunit precursor	1	26	0.0384615	0.225206	0.944592	1	1	A0A0D1CEA6_USTMA
biological_process	GO:0016126	sterol biosynthetic process	1	14	0.0714286	0.222173	0.945751	1	1	A0A0D1E3E8_USTMA
molecular_function	GO:0004042	acetyl-CoA:L-glutamate N-acetyltransferase activity	1	3	0.333333	0.971613	0.273035	1	1	A0A0D1CI67_USTMA
biological_process	GO:0006526	arginine biosynthetic process	1	6	0.166667	0.796175	0.591133	1	1	A0A0D1CI67_USTMA
cellular_component	GO:0019898	extrinsic component of membrane	1	7	0.142857	0.962541	0.0981636	1	1	ATG2_USTMA
cellular_component	GO:0005758	mitochondrial intermembrane space	1	23	0.0434783	0.26352	0.931303	1	1	A0A0D1DQS9_USTMA
biological_process	GO:0000480	endonucleolytic cleavage in 5'-ETS of tricistronic rRNA transcript (SSU-rRNA, 5.8S rRNA, LSU-rRNA)	1	5	0.2	0.910232	0.428071	1	1	A0A0D1CQU2_USTMA
biological_process	GO:0000472	endonucleolytic cleavage to generate mature 5'-end of SSU-rRNA from (SSU-rRNA, 5.8S rRNA, LSU-rRNA)	1	5	0.2	0.910232	0.428071	1	1	A0A0D1CQU2_USTMA
cellular_component	GO:0070274	RES complex	1	1	1	1	0.101287	1	1	CWC26_USTMA
biological_process	GO:0006031	chitin biosynthetic process	1	4	0.25	0.836189	0.54272	1	1	CHS1_USTMA
biological_process	GO:0031505	fungal-type cell wall organization	1	27	0.037037	0.394951	0.827546	1	1	A0A0D1CFI0_USTMA
biological_process	GO:0016226	iron-sulfur cluster assembly	1	15	0.0666667	0.418251	0.866706	1	1	A0A0D1C157_USTMA
biological_process	GO:0000245	spliceosomal complex assembly	1	5	0.2	0.796175	0.591133	1	1	CLF1_USTMA
biological_process	GO:0000973	posttranscriptional tethering of RNA polymerase II gene DNA at nuclear periphery	1	4	0.25	0.942158	0.36041	1	1	A0A0D1EAJ6_USTMA
molecular_function	GO:0008237	metallopeptidase activity	1	12	0.0833333	0.357007	0.823508	1	1	A0A0D1E264_USTMA
cellular_component	GO:0071013	catalytic step 2 spliceosome	1	32	0.03125	0.475344	0.739182	1	1	A0A0D1BWX5_USTMA
biological_process	GO:0000266	mitochondrial fission	1	8	0.125	0.796175	0.591133	1	1	A0A0D1DYR5_USTMA
cellular_component	GO:0005654	nucleoplasm	1	17	0.0588235	0.459394	0.64964	1	1	A0A0D1DQY1_USTMA
molecular_function	GO:0017108	5'-flap endonuclease activity	1	9	0.111111	0.77212	0.616102	1	1	A0A0D1DU59_USTMA
biological_process	GO:0043137	DNA replication, removal of RNA primer	1	5	0.2	0.910232	0.428071	1	1	A0A0D1DQ00_USTMA
molecular_function	GO:0004315	3-oxoacyl-[acyl-carrier-protein] synthase activity	1	3	0.333333	0.971613	0.273035	1	1	A0A0D1CLM3_USTMA
molecular_function	GO:0045131	pre-mRNA branch point binding	1	1	1	1	0.100813	1	1	BBP_USTMA
biological_process	GO:0048024	regulation of mRNA splicing, via spliceosome	1	2	0.5	0.990048	0.0897684	1	1	BBP_USTMA
molecular_function	GO:0051015	actin filament binding	1	27	0.037037	0.210188	0.949506	1	1	A0A0D1DWW8_USTMA
cellular_component	GO:0071540	eukaryotic translation initiation factor 3 complex, eIF3e	1	5	0.2	0.916761	0.413882	1	1	EIF3E_USTMA
biological_process	GO:0006696	ergosterol biosynthetic process	1	23	0.0434783	0.283978	0.923984	1	1	A0A0D1E3E8_USTMA
biological_process	GO:0008299	isoprenoid biosynthetic process	1	6	0.166667	0.735213	0.549877	1	1	A0A0D1E3E8_USTMA
cellular_component	GO:0005741	mitochondrial outer membrane	1	12	0.0833333	0.852915	0.313648	1	1	A0A0D1CDM1_USTMA
molecular_function	GO:0051731	polynucleotide 5'-hydroxyl-kinase activity	1	2	0.5	0.971613	0.273035	1	1	A0A0D1CIK4_USTMA
biological_process	GO:0006388	tRNA splicing, via endonucleolytic cleavage and ligation	1	5	0.2	0.939367	0.244737	1	1	A0A0D1CGQ9_USTMA
cellular_component	GO:0005776	autophagosome	1	2	0.5	0.971354	0.274183	1	1	ATG9_USTMA
cellular_component	GO:0031410	cytoplasmic vesicle	1	12	0.0833333	0.999947	0.000128034	1	0.021	A0A0D1E0D6_USTMA
biological_process	GO:0006995	cellular response to nitrogen starvation	1	6	0.166667	0.836189	0.54272	1	1	A0A0D1E8X2_USTMA
biological_process	GO:0034497	protein localization to phagophore assembly site	1	6	0.166667	0.874525	0.48859	1	1	ATG9_USTMA
molecular_function	GO:0034511	U3 snoRNA binding	1	7	0.142857	0.848406	0.524997	1	1	A0A0D1EAS0_USTMA
molecular_function	GO:0016757	glycosyltransferase activity	1	8	0.125	0.852129	0.244597	1	1	A0A0D1E7S4_USTMA
cellular_component	GO:0000922	spindle pole	1	9	0.111111	0.927807	0.26885	1	1	A0A0D1BZI3_USTMA
biological_process	GO:0007097	nuclear migration	1	2	0.5	0.970365	0.163811	1	1	A0A0D1DSG8_USTMA
cellular_component	GO:0030014	CCR4-NOT complex	1	3	0.333333	0.994788	0.0392222	1	1	A0A0D1E4H5_USTMA
molecular_function	GO:0000175	3'-5'-exoribonuclease activity	1	10	0.1	0.655199	0.721128	1	1	A0A0D1EAA3_USTMA
biological_process	GO:0006342	heterochromatin assembly	1	5	0.2	NA	NA	NA	NA	A0A0D1E0F1_USTMA
biological_process	GO:0010506	regulation of autophagy	1	4	0.25	0.939367	0.244737	1	1	IML1_USTMA
biological_process	GO:0007020	microtubule nucleation	1	7	0.142857	0.796175	0.591133	1	1	A0A0D1BZI3_USTMA
molecular_function	GO:0003867	4-aminobutyrate transaminase activity	1	2	0.5	0.989859	0.191486	1	1	GABAT_USTMA
molecular_function	GO:0034386	4-aminobutyrate:2-oxoglutarate transaminase activity	1	1	1	1	0.100813	1	1	GABAT_USTMA
biological_process	GO:0009450	gamma-aminobutyric acid catabolic process	1	3	0.333333	0.96892	0.284768	1	1	GABAT_USTMA
biological_process	GO:0006974	cellular response to DNA damage stimulus	1	12	0.0833333	0.263821	0.81185	1	1	A0A0D1CWR4_USTMA
molecular_function	GO:0017150	tRNA dihydrouridine synthase activity	1	5	0.2	0.917459	0.412336	1	1	DUS3_USTMA
molecular_function	GO:0102265	tRNA-dihydrouridine47 synthase activity	1	1	1	1	0.100813	1	1	DUS3_USTMA
molecular_function	GO:0004016	adenylate cyclase activity	1	1	1	1	0.100813	1	1	CYAA_USTMA
molecular_function	GO:0016791	phosphatase activity	1	15	0.0666667	0.666021	0.464957	1	1	CYAA_USTMA
biological_process	GO:0007188	adenylate cyclase-modulating G protein-coupled receptor signaling pathway	1	2	0.5	0.942158	0.36041	1	1	CYAA_USTMA
biological_process	GO:0006171	cAMP biosynthetic process	1	1	1	1	0.105674	1	1	CYAA_USTMA
biological_process	GO:0009267	cellular response to starvation	1	7	0.142857	0.93218	0.167075	1	1	A0A0D1E914_USTMA
molecular_function	GO:0004707	MAP kinase activity	1	5	0.2	0.917459	0.412336	1	1	A0A0D1BUB7_USTMA
biological_process	GO:0042273	ribosomal large subunit biogenesis	1	17	0.0588235	0.0463527	0.988377	0.997	1	A0A0D1CEA6_USTMA
cellular_component	GO:0031901	early endosome membrane	1	2	0.5	0.989763	0.192338	1	1	SNX3_USTMA
molecular_function	GO:0019706	protein-cysteine S-palmitoyltransferase activity	1	7	0.142857	0.848406	0.524997	1	1	A0A0D1CWA9_USTMA
cellular_component	GO:0002144	cytosolic tRNA wobble base thiouridylase complex	1	1	1	1	0.101287	1	1	CTU1_USTMA
molecular_function	GO:0016779	nucleotidyltransferase activity	1	9	0.111111	0.605948	0.552556	1	1	CTU1_USTMA
biological_process	GO:0002143	tRNA wobble position uridine thiolation	1	5	0.2	0.910232	0.428071	1	1	CTU1_USTMA
cellular_component	GO:0001401	SAM complex	1	3	0.333333	0.971354	0.274183	1	1	A0A0D1E7J5_USTMA
biological_process	GO:0051654	establishment of mitochondrion localization	1	3	0.333333	0.942158	0.36041	1	1	A0A0D1DYR5_USTMA
molecular_function	GO:0010181	FMN binding	1	18	0.0555556	0.445189	0.852953	1	1	A0A0D1DP09_USTMA
cellular_component	GO:0031965	nuclear membrane	1	8	0.125	0.614924	0.751033	1	1	A0A0D1DYC5_USTMA
cellular_component	GO:0017177	glucosidase II complex	1	2	0.5	0.989763	0.192338	1	1	GLU2B_USTMA
biological_process	GO:0006491	N-glycan processing	1	7	0.142857	0.714087	0.673157	1	1	GLU2B_USTMA
biological_process	GO:0072659	protein localization to plasma membrane	1	3	0.333333	0.984641	0.0800355	1	1	A0A0D1E249_USTMA
biological_process	GO:0007186	G protein-coupled receptor signaling pathway	1	8	0.125	0.849038	0.406413	1	1	A0A0D1DTD9_USTMA
molecular_function	GO:0008266	poly(U) RNA binding	1	4	0.25	0.946991	0.346377	1	1	A0A0D1DSI6_USTMA
cellular_component	GO:0005732	sno(s)RNA-containing ribonucleoprotein complex	1	4	0.25	0.4124	0.869155	1	1	A0A0D1CPZ3_USTMA
cellular_component	GO:0046540	U4/U6 x U5 tri-snRNP complex	1	21	0.047619	0.35678	0.894432	1	1	A0A0D1CHJ8_USTMA
molecular_function	GO:0016841	ammonia-lyase activity	1	2	0.5	0.884251	0.471654	1	1	A0A0D1CWV6_USTMA
molecular_function	GO:0031072	heat shock protein binding	1	10	0.1	0.643526	0.64057	1	1	A0A0D1DRE3_USTMA
molecular_function	GO:0044183	protein folding chaperone	1	7	0.142857	0.848406	0.524997	1	1	A0A0D1C5F5_USTMA
biological_process	GO:0016192	vesicle-mediated transport	1	29	0.0344828	0.994214	0.010076	1	0.988	A0A0D1DT37_USTMA
molecular_function	GO:0004311	farnesyltranstransferase activity	1	2	0.5	0.971613	0.273035	1	1	A0A0D1CJ01_USTMA
molecular_function	GO:0030983	mismatched DNA binding	1	9	0.111111	0.732991	0.65489	1	1	A0A0D1CF39_USTMA
biological_process	GO:0006298	mismatch repair	1	14	0.0714286	0.76491	0.516337	1	1	A0A0D1DQ00_USTMA
biological_process	GO:0018230	peptidyl-L-cysteine S-palmitoylation	1	7	0.142857	0.836189	0.54272	1	1	A0A0D1CWA9_USTMA
cellular_component	GO:0033565	ESCRT-0 complex	1	1	1	1	0.101287	1	1	HSE1_USTMA
biological_process	GO:0030150	protein import into mitochondrial matrix	1	14	0.0714286	0.555504	0.791221	1	1	TIM50_USTMA
molecular_function	GO:0032452	histone demethylase activity	1	4	0.25	0.946991	0.346377	1	1	A0A0D1BWW9_USTMA
molecular_function	GO:0051864	histone H3-methyl-lysine-36 demethylase activity	1	2	0.5	0.989859	0.191486	1	1	A0A0D1BWW9_USTMA
biological_process	GO:0016042	lipid catabolic process	1	10	0.1	0.0426435	0.989465	0.991	1	A0A0D1D0E6_USTMA
cellular_component	GO:0000262	mitochondrial chromosome	1	1	1	1	0.101287	1	1	MG101_USTMA
cellular_component	GO:0042645	mitochondrial nucleoid	1	8	0.125	0.809371	0.574761	1	1	MG101_USTMA
biological_process	GO:0000725	recombinational repair	1	3	0.333333	0.939382	0.127793	1	1	MG101_USTMA
cellular_component	GO:0017053	transcription repressor complex	1	6	0.166667	0.809371	0.574761	1	1	A0A0D1CR21_USTMA
molecular_function	GO:0003917	DNA topoisomerase type I (single strand cut, ATP-independent) activity	1	2	0.5	0.989859	0.191486	1	1	A0A0D1C790_USTMA
biological_process	GO:0006265	DNA topological change	1	3	0.333333	0.96892	0.284768	1	1	A0A0D1C790_USTMA
molecular_function	GO:0008168	methyltransferase activity	1	19	0.0526316	0.0227675	0.992594	0.764	1	A0A0D1DTQ7_USTMA
biological_process	GO:0006895	Golgi to endosome transport	1	8	0.125	0.796175	0.591133	1	1	A0A0D1E695_USTMA
molecular_function	GO:0030621	U4 snRNA binding	1	2	0.5	0.989859	0.191486	1	1	A0A0D1CHJ8_USTMA
biological_process	GO:0001510	RNA methylation	1	7	0.142857	0.394951	0.827546	1	1	A0A0D1DTQ7_USTMA
cellular_component	GO:0030904	retromer complex	1	4	0.25	0.916761	0.413882	1	1	SNX3_USTMA
biological_process	GO:0032456	endocytic recycling	1	5	0.2	0.970365	0.163811	1	1	SNX3_USTMA
biological_process	GO:0034499	late endosome to Golgi transport	1	1	1	1	0.105674	1	1	SNX3_USTMA
cellular_component	GO:0005744	TIM23 mitochondrial import inner membrane translocase complex	1	6	0.166667	0.770481	0.617916	1	1	TIM50_USTMA
cellular_component	GO:0005669	transcription factor TFIID complex	1	13	0.0769231	0.614924	0.751033	1	1	A0A0D1C8N6_USTMA
biological_process	GO:0070816	phosphorylation of RNA polymerase II C-terminal domain	1	11	0.0909091	0.593587	0.766455	1	1	A0A0D1BZG3_USTMA
biological_process	GO:0006367	transcription initiation from RNA polymerase II promoter	1	15	0.0666667	0.533164	0.693407	1	1	A0A0D1CRA1_USTMA
biological_process	GO:0009408	response to heat	1	6	0.166667	0.714087	0.673157	1	1	A0A0D1DZE7_USTMA
cellular_component	GO:0030134	COPII-coated ER to Golgi transport vesicle	1	14	0.0714286	0.987585	0.0415378	1	1	A0A0D1CJE8_USTMA
biological_process	GO:0048315	conidium formation	1	1	1	1	0.105674	1	1	STUA_USTMA
cellular_component	GO:0005815	microtubule organizing center	1	5	0.2	0.800336	0.385624	1	1	STU1_USTMA
cellular_component	GO:1990023	mitotic spindle midzone	1	6	0.166667	0.883311	0.47332	1	1	STU1_USTMA
biological_process	GO:0090307	mitotic spindle assembly	1	6	0.166667	0.796175	0.591133	1	1	STU1_USTMA
biological_process	GO:0070863	positive regulation of protein exit from endoplasmic reticulum	1	2	0.5	0.988859	0.200206	1	1	A0A0D1C766_USTMA
cellular_component	GO:0005761	mitochondrial ribosome	1	1	1	0.12172	0.962691	1	1	RT03_USTMA
biological_process	GO:0006538	glutamate catabolic process	1	2	0.5	0.96892	0.284768	1	1	A0A0D1DTH0_USTMA
biological_process	GO:0008608	attachment of spindle microtubules to kinetochore	1	7	0.142857	0.93462	0.206047	1	1	A0A0D1DX71_USTMA
molecular_function	GO:0005094	Rho GDP-dissociation inhibitor activity	1	3	0.333333	0.971613	0.273035	1	1	A0A0D1BUD7_USTMA
biological_process	GO:0071712	ER-associated misfolded protein catabolic process	1	6	0.166667	0.874525	0.48859	1	1	A0A0D1DVD8_USTMA
molecular_function	GO:0030246	carbohydrate binding	1	11	0.0909091	0.309823	0.913802	1	1	A0A0D1CKY1_USTMA
biological_process	GO:0006629	lipid metabolic process	1	30	0.0333333	0.00344613	0.998337	0.3	1	A0A0D1DTN0_USTMA
biological_process	GO:0006749	glutathione metabolic process	1	19	0.0526316	0.222173	0.945751	1	1	A0A0D1DZ67_USTMA
cellular_component	GO:0000923	equatorial microtubule organizing center	1	5	0.2	0.916761	0.413882	1	1	A0A0D1BZI3_USTMA
cellular_component	GO:0000930	gamma-tubulin complex	1	6	0.166667	0.847223	0.526744	1	1	A0A0D1BZI3_USTMA
molecular_function	GO:0043015	gamma-tubulin binding	1	5	0.2	0.917459	0.412336	1	1	A0A0D1BZI3_USTMA
biological_process	GO:0051225	spindle assembly	1	6	0.166667	0.822086	0.444496	1	1	A0A0D1BZI3_USTMA
molecular_function	GO:0051087	chaperone binding	1	16	0.0625	0.509926	0.817966	1	1	A0A0D1DRE3_USTMA
cellular_component	GO:0031224	intrinsic component of membrane	1	18	0.0555556	8.50808e-05	0.999947	0.001	1	A0A0D1CS33_USTMA
cellular_component	GO:0009986	cell surface	1	12	0.0833333	0.653018	0.722882	1	1	A0A0D1CZV5_USTMA
molecular_function	GO:0008422	beta-glucosidase activity	1	13	0.0769231	0.544439	0.797473	1	1	A0A0D1CZV5_USTMA
biological_process	GO:0006073	cellular glucan metabolic process	1	8	0.125	0.132965	0.972395	1	1	A0A0D1CZV5_USTMA
biological_process	GO:0009251	glucan catabolic process	1	15	0.0666667	0.332756	0.904828	1	1	A0A0D1CZV5_USTMA
cellular_component	GO:0016272	prefoldin complex	1	6	0.166667	0.883311	0.47332	1	1	A0A0D1C5F5_USTMA
molecular_function	GO:0032216	glucosaminyl-phosphatidylinositol O-acyltransferase activity	1	1	1	1	0.100813	1	1	A0A0D1E249_USTMA
cellular_component	GO:0034991	nuclear meiotic cohesin complex	1	2	0.5	0.989763	0.192338	1	1	A0A0D1CRL6_USTMA
cellular_component	GO:0034990	nuclear mitotic cohesin complex	1	2	0.5	0.989763	0.192338	1	1	A0A0D1CRL6_USTMA
biological_process	GO:0007064	mitotic sister chromatid cohesion	1	6	0.166667	0.956231	0.203825	1	1	A0A0D1CRL6_USTMA
biological_process	GO:0007130	synaptonemal complex assembly	1	3	0.333333	0.96892	0.284768	1	1	A0A0D1CRL6_USTMA
molecular_function	GO:0015140	malate transmembrane transporter activity	1	3	0.333333	0.971613	0.273035	1	1	A0A0D1BYV2_USTMA
biological_process	GO:0051666	actin cortical patch localization	1	8	0.125	0.796175	0.591133	1	1	A0A0D1E233_USTMA
biological_process	GO:0030154	cell differentiation	1	3	0.333333	0.919964	0.285913	1	1	A0A0D1BUZ6_USTMA
molecular_function	GO:0003684	damaged DNA binding	1	21	0.047619	0.287206	0.922541	1	1	A0A0D1CDD4_USTMA
molecular_function	GO:0000014	single-stranded DNA endodeoxyribonuclease activity	1	3	0.333333	0.971613	0.273035	1	1	A0A0D1BXI7_USTMA
biological_process	GO:0006296	nucleotide-excision repair, DNA incision, 5'-to lesion	1	3	0.333333	0.96892	0.284768	1	1	A0A0D1DYV1_USTMA
biological_process	GO:0000712	resolution of meiotic recombination intermediates	1	8	0.125	0.796175	0.591133	1	1	A0A0D1CF39_USTMA
biological_process	GO:0050821	protein stabilization	1	7	0.142857	0.836189	0.54272	1	1	A0A0D1DRE3_USTMA
molecular_function	GO:0008080	N-acetyltransferase activity	1	14	0.0714286	0.339003	0.860116	1	1	A0A0D1E6Q6_USTMA
cellular_component	GO:0000177	cytoplasmic exosome (RNase complex)	1	9	0.111111	0.73115	0.656701	1	1	A0A0D1CLK3_USTMA
cellular_component	GO:0000176	nuclear exosome (RNase complex)	1	11	0.0909091	0.691864	0.691557	1	1	A0A0D1CLK3_USTMA
biological_process	GO:0043928	exonucleolytic catabolism of deadenylated mRNA	1	6	0.166667	0.874525	0.48859	1	1	A0A0D1CLK3_USTMA
biological_process	GO:0000467	exonucleolytic trimming to generate mature 3'-end of 5.8S rRNA from tricistronic rRNA transcript (SSU-rRNA, 5.8S rRNA, LSU-rRNA)	1	8	0.125	0.796175	0.591133	1	1	A0A0D1CLK3_USTMA
biological_process	GO:0071035	nuclear polyadenylation-dependent rRNA catabolic process	1	6	0.166667	0.874525	0.48859	1	1	A0A0D1CLK3_USTMA
biological_process	GO:0071038	nuclear polyadenylation-dependent tRNA catabolic process	1	6	0.166667	0.874525	0.48859	1	1	A0A0D1CLK3_USTMA
biological_process	GO:0034475	U4 snRNA 3'-end processing	1	9	0.111111	0.755263	0.634433	1	1	A0A0D1CLK3_USTMA
molecular_function	GO:0016765	transferase activity, transferring alkyl or aryl (other than methyl) groups	1	5	0.2	0.263817	0.900107	1	1	A0A0D1DQG5_USTMA
biological_process	GO:0009272	fungal-type cell wall biogenesis	1	6	0.166667	0.849038	0.406413	1	1	A0A0D1DRE2_USTMA
biological_process	GO:0006654	phosphatidic acid biosynthetic process	1	7	0.142857	0.836189	0.54272	1	1	A0A0D1DTF9_USTMA
cellular_component	GO:0005763	mitochondrial small ribosomal subunit	1	18	0.0555556	0.442528	0.854336	1	1	A0A0D1DTL3_USTMA
molecular_function	GO:0008139	nuclear localization sequence binding	1	6	0.166667	0.884251	0.471654	1	1	A0A0D1CZ47_USTMA
cellular_component	GO:0030126	COPI vesicle coat	1	7	0.142857	0.847223	0.526744	1	1	A0A0D1DTQ6_USTMA
molecular_function	GO:0015171	amino acid transmembrane transporter activity	1	18	0.0555556	0.164958	0.963379	1	1	A0A0D1DZE8_USTMA
biological_process	GO:0003333	amino acid transmembrane transport	1	17	0.0588235	0.241341	0.939292	1	1	A0A0D1DZE8_USTMA
molecular_function	GO:0030332	cyclin binding	1	5	0.2	0.917459	0.412336	1	1	A0A0D1BZG3_USTMA
biological_process	GO:0030865	cortical cytoskeleton organization	1	5	0.2	0.965544	0.114234	1	1	A0A0D1E0D6_USTMA
biological_process	GO:0008360	regulation of cell shape	1	5	0.2	0.874525	0.367113	1	1	A0A0D1E0D6_USTMA
cellular_component	GO:0005811	lipid droplet	1	11	0.0909091	0.691864	0.691557	1	1	A0A0D1DXN0_USTMA
biological_process	GO:0006817	phosphate ion transport	1	3	0.333333	0.796175	0.591133	1	1	A0A0D1C1B9_USTMA
cellular_component	GO:0016471	vacuolar proton-transporting V-type ATPase complex	1	4	0.25	0.997169	0.0264684	1	0.995	A0A0D1DTV7_USTMA
molecular_function	GO:0003691	double-stranded telomeric DNA binding	1	2	0.5	0.989859	0.191486	1	1	A0A0D1CTG7_USTMA
biological_process	GO:0031146	SCF-dependent proteasomal ubiquitin-dependent protein catabolic process	1	11	0.0909091	0.67316	0.707789	1	1	A0A0D1ED76_USTMA
cellular_component	GO:0005844	polysome	1	9	0.111111	0.614924	0.751033	1	1	A0A0D1DXB8_USTMA
biological_process	GO:0042274	ribosomal small subunit biogenesis	1	7	0.142857	0.1677	0.924554	1	1	A0A0D1DQJ5_USTMA
molecular_function	GO:0003919	FMN adenylyltransferase activity	1	1	1	1	0.100813	1	1	A0A0D1DUE6_USTMA
biological_process	GO:0006747	FAD biosynthetic process	1	1	1	1	0.105674	1	1	A0A0D1DUE6_USTMA
molecular_function	GO:0030276	clathrin binding	1	5	0.2	0.943382	0.186923	1	1	A0A0D1DY37_USTMA
molecular_function	GO:0004190	aspartic-type endopeptidase activity	1	11	0.0909091	0.655199	0.721128	1	1	A0A0D1CNC6_USTMA
molecular_function	GO:0016831	carboxy-lyase activity	1	7	0.142857	0.824969	0.385123	1	1	A0A0D1CG70_USTMA
biological_process	GO:0006520	cellular amino acid metabolic process	1	2	0.5	0.00754292	0.996908	0.558	1	A0A0D1CG70_USTMA
biological_process	GO:0090630	activation of GTPase activity	1	12	0.0833333	0.632887	0.73876	1	1	A0A0D1C9U0_USTMA
biological_process	GO:0000056	ribosomal small subunit export from nucleus	1	4	0.25	0.942158	0.36041	1	1	A0A0D1CQU2_USTMA
molecular_function	GO:0004712	protein serine/threonine/tyrosine kinase activity	1	3	0.333333	0.884251	0.471654	1	1	A0A0D1DPJ8_USTMA
biological_process	GO:0051304	chromosome separation	1	1	1	0.850649	0.317571	1	1	A0A0D1DPJ8_USTMA
biological_process	GO:0033316	meiotic spindle assembly checkpoint signaling	1	1	1	1	0.105674	1	1	A0A0D1DPJ8_USTMA
biological_process	GO:0034501	protein localization to kinetochore	1	4	0.25	0.942158	0.36041	1	1	A0A0D1DPJ8_USTMA
biological_process	GO:0007031	peroxisome organization	1	5	0.2	0.731992	0.501408	1	1	A0A0D1DZH3_USTMA
molecular_function	GO:0019888	protein phosphatase regulator activity	1	7	0.142857	0.839138	0.419743	1	1	A0A0D1CI23_USTMA
biological_process	GO:0006826	iron ion transport	1	6	0.166667	0.555504	0.791221	1	1	A0A0D1DPR0_USTMA
biological_process	GO:0046854	phosphatidylinositol phosphate biosynthetic process	1	9	0.111111	0.755263	0.634433	1	1	A0A0D1DMX3_USTMA
biological_process	GO:0031204	posttranslational protein targeting to membrane, translocation	1	6	0.166667	0.836189	0.54272	1	1	A0A0D1CQF3_USTMA
biological_process	GO:0051315	attachment of mitotic spindle microtubules to kinetochore	1	5	0.2	0.956231	0.203825	1	1	A0A0D1E8Y7_USTMA
cellular_component	GO:0042555	MCM complex	1	6	0.166667	0.883311	0.47332	1	1	A0A0D1E288_USTMA
biological_process	GO:0006268	DNA unwinding involved in DNA replication	1	8	0.125	0.796175	0.591133	1	1	A0A0D1E288_USTMA
biological_process	GO:0006267	pre-replicative complex assembly involved in nuclear cell cycle DNA replication	1	7	0.142857	0.836189	0.54272	1	1	A0A0D1E288_USTMA
cellular_component	GO:0035361	Cul8-RING ubiquitin ligase complex	1	2	0.5	0.989763	0.192338	1	1	A0A0D1C943_USTMA
biological_process	GO:0033962	P-body assembly	1	6	0.166667	0.836189	0.54272	1	1	A0A0D1DW69_USTMA
biological_process	GO:0055088	lipid homeostasis	1	12	0.0833333	0.593587	0.766455	1	1	A0A0D1DTF9_USTMA
cellular_component	GO:0033588	elongator holoenzyme complex	1	7	0.142857	0.847223	0.526744	1	1	A0A0D1BUB7_USTMA
biological_process	GO:0072583	clathrin-dependent endocytosis	1	6	0.166667	0.874525	0.48859	1	1	A0A0D1E2P1_USTMA
cellular_component	GO:0032299	ribonuclease H2 complex	1	3	0.333333	0.971354	0.274183	1	1	A0A0D1DQ00_USTMA
molecular_function	GO:0004523	RNA-DNA hybrid ribonuclease activity	1	5	0.2	0.917459	0.412336	1	1	A0A0D1DQ00_USTMA
molecular_function	GO:0019887	protein kinase regulator activity	1	5	0.2	0.802984	0.382144	1	1	A0A0D1E669_USTMA
biological_process	GO:0045893	positive regulation of transcription, DNA-templated	1	6	0.166667	0.990713	0.0205272	1	1	A0A0D1DYC5_USTMA
biological_process	GO:1902975	mitotic DNA replication initiation	1	5	0.2	0.874525	0.48859	1	1	A0A0D1E288_USTMA
cellular_component	GO:0005788	endoplasmic reticulum lumen	1	5	0.2	0.916761	0.413882	1	1	A0A0D1CKY1_USTMA
biological_process	GO:0036498	IRE1-mediated unfolded protein response	1	2	0.5	0.988859	0.200206	1	1	A0A0D1E0L4_USTMA
cellular_component	GO:0015935	small ribosomal subunit	1	11	0.0909091	0.0259354	0.996264	0.657	1	A0A0D1DTL3_USTMA
biological_process	GO:0000055	ribosomal large subunit export from nucleus	1	6	0.166667	0.874525	0.48859	1	1	A0A0D1CEA6_USTMA
molecular_function	GO:0016301	kinase activity	1	13	0.0769231	0.999987	3.23956e-05	1	0.006	A0A0D1C961_USTMA
molecular_function	GO:0004623	phospholipase A2 activity	1	3	0.333333	0.971613	0.273035	1	1	A0A0D1DTF9_USTMA
biological_process	GO:0006633	fatty acid biosynthetic process	1	8	0.125	0.388069	0.88086	1	1	A0A0D1CLM3_USTMA
biological_process	GO:0045930	negative regulation of mitotic cell cycle	1	1	1	0.989554	0.0331128	1	1	A0A0D1CRI1_USTMA
biological_process	GO:0000001	mitochondrion inheritance	1	8	0.125	0.796175	0.591133	1	1	A0A0D1CJW5_USTMA
biological_process	GO:1902600	proton transmembrane transport	1	8	0.125	0.121763	0.975337	1	1	A0A0D1DTV7_USTMA
cellular_component	GO:0005845	mRNA cap binding complex	1	3	0.333333	0.971354	0.274183	1	1	A0A0D1C7J8_USTMA
molecular_function	GO:0004482	mRNA (guanine-N7-)-methyltransferase activity	1	2	0.5	0.989859	0.191486	1	1	A0A0D1C7J8_USTMA
molecular_function	GO:0010436	carotenoid dioxygenase activity	1	2	0.5	0.989859	0.191486	1	1	A0A0D1E6L2_USTMA
biological_process	GO:0016121	carotene catabolic process	1	2	0.5	0.988859	0.200206	1	1	A0A0D1E6L2_USTMA
biological_process	GO:0000022	mitotic spindle elongation	1	2	0.5	0.942158	0.36041	1	1	A0A0D1DT37_USTMA
biological_process	GO:0031936	obsolete negative regulation of chromatin silencing	1	3	0.333333	0.910232	0.428071	1	1	A0A0D1C149_USTMA
molecular_function	GO:0015631	tubulin binding	1	5	0.2	0.60153	0.604593	1	1	A0A0D1DYR5_USTMA
biological_process	GO:0031106	septin ring organization	1	1	1	0.96892	0.284768	1	1	A0A0D1CTU4_USTMA
cellular_component	GO:0008623	CHRAC	1	2	0.5	0.989763	0.192338	1	1	Q4P042_USTMA
biological_process	GO:0010508	positive regulation of autophagy	1	2	0.5	0.942158	0.36041	1	1	A0A0D1E8X2_USTMA
cellular_component	GO:0005665	RNA polymerase II, core complex	1	12	0.0833333	0.653018	0.722882	1	1	A0A0D1C3I0_USTMA
molecular_function	GO:0001055	RNA polymerase II activity	1	5	0.2	0.917459	0.412336	1	1	A0A0D1C3I0_USTMA
molecular_function	GO:0003968	RNA-directed 5'-3' RNA polymerase activity	1	5	0.2	0.917459	0.412336	1	1	A0A0D1C3I0_USTMA
biological_process	GO:0019985	translesion synthesis	1	3	0.333333	0.755263	0.634433	1	1	A0A0D1C3I0_USTMA
biological_process	GO:0030011	maintenance of cell polarity	1	4	0.25	0.942158	0.36041	1	1	A0A0D1E0D6_USTMA
biological_process	GO:0090338	positive regulation of formin-nucleated actin cable assembly	1	1	1	1	0.105674	1	1	A0A0D1E0D6_USTMA
biological_process	GO:0071034	CUT catabolic process	1	2	0.5	0.96892	0.284768	1	1	A0A0D1CLK3_USTMA
biological_process	GO:0071049	nuclear mRNA surveillance	1	2	0.5	NA	NA	NA	NA	A0A0D1CLK3_USTMA
biological_process	GO:0071051	polyadenylation-dependent snoRNA 3'-end processing	1	6	0.166667	0.874525	0.48859	1	1	A0A0D1CLK3_USTMA
cellular_component	GO:0071627	integral component of fungal-type vacuolar membrane	1	9	0.111111	0.770481	0.617916	1	1	A0A0D1DXP0_USTMA
molecular_function	GO:0005388	P-type calcium transporter activity	1	5	0.2	0.917459	0.412336	1	1	A0A0D1DXP0_USTMA
cellular_component	GO:0000783	nuclear telomere cap complex	1	1	1	1	0.101287	1	1	A0A0D1CUA9_USTMA
molecular_function	GO:0098505	G-rich strand telomeric DNA binding	1	1	1	1	0.100813	1	1	A0A0D1CUA9_USTMA
molecular_function	GO:0010521	telomerase inhibitor activity	1	1	1	1	0.100813	1	1	A0A0D1CUA9_USTMA
biological_process	GO:0051974	negative regulation of telomerase activity	1	1	1	1	0.105674	1	1	A0A0D1CUA9_USTMA
biological_process	GO:0032210	regulation of telomere maintenance via telomerase	1	2	0.5	0.96892	0.284768	1	1	A0A0D1CUA9_USTMA
biological_process	GO:0016233	telomere capping	1	1	1	0.96892	0.284768	1	1	A0A0D1CUA9_USTMA
cellular_component	GO:0071513	phosphopantothenoylcysteine decarboxylase complex	1	1	1	1	0.101287	1	1	A0A0D1DP09_USTMA
molecular_function	GO:0004633	phosphopantothenoylcysteine decarboxylase activity	1	1	1	1	0.100813	1	1	A0A0D1DP09_USTMA
biological_process	GO:0015937	coenzyme A biosynthetic process	1	4	0.25	0.942158	0.36041	1	1	A0A0D1DP09_USTMA
molecular_function	GO:0017025	TBP-class protein binding	1	11	0.0909091	0.693886	0.689768	1	1	A0A0D1C8N6_USTMA
biological_process	GO:0045899	positive regulation of RNA polymerase II transcription preinitiation complex assembly	1	7	0.142857	0.836189	0.54272	1	1	A0A0D1EAA7_USTMA
biological_process	GO:0006310	DNA recombination	1	14	0.0714286	0.796702	0.310092	1	1	A0A0D1C3F5_USTMA
biological_process	GO:0006303	double-strand break repair via nonhomologous end joining	1	8	0.125	0.714087	0.673157	1	1	A0A0D1BXI7_USTMA
biological_process	GO:0032012	regulation of ARF protein signal transduction	1	5	0.2	0.910232	0.428071	1	1	A0A0D1DUS2_USTMA
molecular_function	GO:0004181	metallocarboxypeptidase activity	1	2	0.5	0.989859	0.191486	1	1	A0A0D1E6M8_USTMA
biological_process	GO:0000972	transcription-dependent tethering of RNA polymerase II gene DNA at nuclear periphery	1	3	0.333333	0.970365	0.163811	1	1	A0A0D1C3H2_USTMA
molecular_function	GO:0008483	transaminase activity	1	4	0.25	0.701183	0.584927	1	1	A0A0D1DSN7_USTMA
cellular_component	GO:0005801	cis-Golgi network	1	7	0.142857	0.809371	0.574761	1	1	A0A0D1BWQ9_USTMA
cellular_component	GO:0036396	RNA N6-methyladenosine methyltransferase complex	1	2	0.5	0.989763	0.192338	1	1	A0A0D1E120_USTMA
biological_process	GO:0080009	mRNA methylation	1	1	1	1	0.105674	1	1	A0A0D1E120_USTMA
cellular_component	GO:0031207	Sec62/Sec63 complex	1	2	0.5	0.989763	0.192338	1	1	A0A0D1CQF3_USTMA
biological_process	GO:0006614	SRP-dependent cotranslational protein targeting to membrane	1	5	0.2	0.755263	0.634433	1	1	A0A0D1CDU8_USTMA
biological_process	GO:0000272	polysaccharide catabolic process	1	15	0.0666667	0.140926	0.955359	1	1	A0A0D1DRZ0_USTMA
cellular_component	GO:0000814	ESCRT II complex	1	3	0.333333	0.971354	0.274183	1	1	A0A0D1CR50_USTMA
molecular_function	GO:0003906	DNA-(apurinic or apyrimidinic site) endonuclease activity	1	4	0.25	0.917459	0.412336	1	1	A0A0D1DYV1_USTMA
molecular_function	GO:0003899	DNA-directed 5'-3' RNA polymerase activity	1	17	0.0588235	0.428504	0.805984	1	1	A0A0D1E254_USTMA
molecular_function	GO:0000309	nicotinamide-nucleotide adenylyltransferase activity	1	2	0.5	0.989859	0.191486	1	1	A0A0D1CSJ5_USTMA
molecular_function	GO:0004515	nicotinate-nucleotide adenylyltransferase activity	1	1	1	1	0.100813	1	1	A0A0D1CSJ5_USTMA
biological_process	GO:0009435	NAD biosynthetic process	1	3	0.333333	0.96947	0.125475	1	1	A0A0D1CSJ5_USTMA
biological_process	GO:0032508	DNA duplex unwinding	1	7	0.142857	0.849038	0.406413	1	1	A0A0D1CDD4_USTMA
cellular_component	GO:0000228	nuclear chromosome	1	5	0.2	0.426436	0.726755	1	1	A0A0D1DSH3_USTMA
biological_process	GO:0030259	lipid glycosylation	1	2	0.5	0.988859	0.200206	1	1	A0A0D1DZW9_USTMA
molecular_function	GO:0016208	AMP binding	1	5	0.2	0.917459	0.412336	1	1	A0A0D1E669_USTMA
molecular_function	GO:0003951	NAD+ kinase activity	1	4	0.25	0.946991	0.346377	1	1	A0A0D1DUK4_USTMA
biological_process	GO:0019674	NAD metabolic process	1	2	0.5	0.910232	0.428071	1	1	A0A0D1DUK4_USTMA
biological_process	GO:0006741	NADP biosynthetic process	1	2	0.5	0.988859	0.200206	1	1	A0A0D1DUK4_USTMA
molecular_function	GO:0019003	GDP binding	1	5	0.2	0.917459	0.412336	1	1	A0A0D1DSQ2_USTMA
biological_process	GO:0032981	mitochondrial respiratory chain complex I assembly	1	14	0.0714286	0.555504	0.791221	1	1	A0A0D1C157_USTMA
biological_process	GO:0032511	late endosome to vacuole transport via multivesicular body sorting pathway	1	8	0.125	0.965544	0.114234	1	1	A0A0D1BW71_USTMA
cellular_component	GO:0044613	nuclear pore central transport channel	1	4	0.25	0.946526	0.347753	1	1	A0A0D1E1J0_USTMA
cellular_component	GO:0000118	histone deacetylase complex	1	7	0.142857	0.84334	0.359319	1	1	A0A0D1E4I7_USTMA
molecular_function	GO:0005519	cytoskeletal regulatory protein binding	1	1	1	1	0.100813	1	1	A0A0D1CV21_USTMA
biological_process	GO:0051125	regulation of actin nucleation	1	1	1	0.910232	0.428071	1	1	A0A0D1CV21_USTMA
molecular_function	GO:0004829	threonine-tRNA ligase activity	1	2	0.5	0.989859	0.191486	1	1	A0A0D1DSD8_USTMA
biological_process	GO:0006435	threonyl-tRNA aminoacylation	1	2	0.5	0.988859	0.200206	1	1	A0A0D1DSD8_USTMA
molecular_function	GO:0016829	lyase activity	1	6	0.166667	0.327234	0.7847	1	1	A0A0D1DRZ0_USTMA
biological_process	GO:0000433	carbon catabolite repression of transcription from RNA polymerase II promoter by glucose	1	3	0.333333	0.96892	0.284768	1	1	A0A0D1DY39_USTMA
biological_process	GO:2000134	negative regulation of G1/S transition of mitotic cell cycle	1	1	1	0.942158	0.36041	1	1	A0A0D1DY39_USTMA
biological_process	GO:0048026	positive regulation of mRNA splicing, via spliceosome	1	2	0.5	0.988859	0.200206	1	1	A0A0D1DY39_USTMA
biological_process	GO:0016311	dephosphorylation	1	9	0.111111	0.56343	0.621065	1	1	A0A0D1E0C2_USTMA
biological_process	GO:0097552	mitochondrial double-strand break repair via homologous recombination	1	1	1	1	0.105674	1	1	A0A0D1BXI7_USTMA
biological_process	GO:0031573	mitotic intra-S DNA damage checkpoint signaling	1	5	0.2	0.910232	0.428071	1	1	A0A0D1BXI7_USTMA
molecular_function	GO:0034618	arginine binding	1	2	0.5	0.989859	0.191486	1	1	A0A0D1CI67_USTMA
biological_process	GO:0016310	phosphorylation	1	7	0.142857	0.995398	0.00944407	1	0.973	A0A0D1CI67_USTMA
molecular_function	GO:0015369	calcium:proton antiporter activity	1	3	0.333333	0.971613	0.273035	1	1	A0A0D1DXI2_USTMA
molecular_function	GO:0042826	histone deacetylase binding	1	3	0.333333	0.971613	0.273035	1	1	A0A0D1BWL5_USTMA
cellular_component	GO:0008278	cohesin complex	1	2	0.5	0.996182	0.0534745	1	1	A0A0D1DZS4_USTMA
biological_process	GO:0007062	sister chromatid cohesion	1	6	0.166667	0.965544	0.114234	1	1	A0A0D1DZS4_USTMA
cellular_component	GO:0046695	SLIK (SAGA-like) complex	1	3	0.333333	0.971354	0.274183	1	1	A0A0D1C8N6_USTMA
biological_process	GO:0010811	positive regulation of cell-substrate adhesion	1	1	1	1	0.105674	1	1	A0A0D1CHB9_USTMA
molecular_function	GO:0019905	syntaxin binding	1	8	0.125	0.810789	0.572966	1	1	A0A0D1DYZ9_USTMA
molecular_function	GO:0004168	dolichol kinase activity	1	1	1	1	0.100813	1	1	A0A0D1DW30_USTMA
biological_process	GO:0043048	dolichyl monophosphate biosynthetic process	1	1	1	1	0.105674	1	1	A0A0D1DW30_USTMA
cellular_component	GO:0071339	MLL1 complex	1	2	0.5	0.989763	0.192338	1	1	A0A0D1E5X6_USTMA
cellular_component	GO:0090575	RNA polymerase II transcription regulator complex	1	2	0.5	0.885165	0.230703	1	1	A0A0D1E5X6_USTMA
molecular_function	GO:1990837	sequence-specific double-stranded DNA binding	1	2	0.5	1	5.06906e-10	1	0	A0A0D1E5X6_USTMA
cellular_component	GO:0005786	signal recognition particle, endoplasmic reticulum targeting	1	5	0.2	0.916761	0.413882	1	1	A0A0D1CDU8_USTMA
molecular_function	GO:0008312	7S RNA binding	1	6	0.166667	0.884251	0.471654	1	1	A0A0D1CDU8_USTMA
molecular_function	GO:0015205	nucleobase transmembrane transporter activity	1	3	0.333333	0.884251	0.471654	1	1	A0A0D1C321_USTMA
cellular_component	GO:0032777	Piccolo NuA4 histone acetyltransferase complex	1	1	1	1	0.101287	1	1	A0A0D1E5B1_USTMA
biological_process	GO:0051123	RNA polymerase II preinitiation complex assembly	1	8	0.125	0.76491	0.516337	1	1	A0A0D1C8N6_USTMA
molecular_function	GO:0016627	oxidoreductase activity, acting on the CH-CH group of donors	1	9	0.111111	0.263817	0.900107	1	1	A0A0D1DMF7_USTMA
biological_process	GO:0000710	meiotic mismatch repair	1	3	0.333333	0.96892	0.284768	1	1	A0A0D1CF39_USTMA
cellular_component	GO:0031105	septin complex	1	4	0.25	0.946526	0.347753	1	1	A0A0D1CPV5_USTMA
cellular_component	GO:0005940	septin ring	1	5	0.2	0.916761	0.413882	1	1	A0A0D1CPV5_USTMA
biological_process	GO:0061640	cytoskeleton-dependent cytokinesis	1	5	0.2	0.76491	0.516337	1	1	A0A0D1CPV5_USTMA
cellular_component	GO:0030915	Smc5-Smc6 complex	1	5	0.2	0.916761	0.413882	1	1	A0A0D1C3F5_USTMA
cellular_component	GO:0005770	late endosome	1	15	0.0666667	0.590495	0.643227	1	1	A0A0D1CXP7_USTMA
biological_process	GO:0000290	deadenylation-dependent decapping of nuclear-transcribed mRNA	1	5	0.2	0.910232	0.428071	1	1	A0A0D1DW69_USTMA
biological_process	GO:0006289	nucleotide-excision repair	1	16	0.0625	0.394951	0.827546	1	1	A0A0D1DU59_USTMA
cellular_component	GO:0034271	phosphatidylinositol 3-kinase complex, class III, type I	1	3	0.333333	0.971354	0.274183	1	1	A0A0D1CXP7_USTMA
cellular_component	GO:0034272	phosphatidylinositol 3-kinase complex, class III, type II	1	3	0.333333	0.971354	0.274183	1	1	A0A0D1CXP7_USTMA
biological_process	GO:0045324	late endosome to vacuole transport	1	6	0.166667	0.971572	0.0876153	1	1	A0A0D1CXP7_USTMA
biological_process	GO:0006402	mRNA catabolic process	1	2	0.5	0.953294	0.0955402	1	1	A0A0D1EAA3_USTMA
biological_process	GO:1990074	polyuridylation-dependent mRNA catabolic process	1	1	1	1	0.105674	1	1	A0A0D1EAA3_USTMA
biological_process	GO:0006904	vesicle docking involved in exocytosis	1	6	0.166667	0.874525	0.48859	1	1	A0A0D1E3Z5_USTMA
biological_process	GO:0043171	peptide catabolic process	1	3	0.333333	0.796175	0.591133	1	1	A0A0D1E264_USTMA
biological_process	GO:0051603	proteolysis involved in cellular protein catabolic process	1	3	0.333333	0.710556	0.378797	1	1	A0A0D1E264_USTMA
molecular_function	GO:0008235	metalloexopeptidase activity	1	6	0.166667	0.72987	0.554811	1	1	A0A0D1DX26_USTMA
biological_process	GO:0000054	ribosomal subunit export from nucleus	1	5	0.2	0.959481	0.150962	1	1	A0A0D1CH86_USTMA
molecular_function	GO:0004550	nucleoside diphosphate kinase activity	1	4	0.25	0.946991	0.346377	1	1	A0A0D1C4S0_USTMA
molecular_function	GO:0004798	thymidylate kinase activity	1	1	1	1	0.100813	1	1	A0A0D1C4S0_USTMA
molecular_function	GO:0009041	uridylate kinase activity	1	1	1	0.989859	0.191486	1	1	A0A0D1C4S0_USTMA
biological_process	GO:0006233	dTDP biosynthetic process	1	1	1	1	0.105674	1	1	A0A0D1C4S0_USTMA
biological_process	GO:0006235	dTTP biosynthetic process	1	2	0.5	0.988859	0.200206	1	1	A0A0D1C4S0_USTMA
biological_process	GO:0006227	dUDP biosynthetic process	1	1	1	1	0.105674	1	1	A0A0D1C4S0_USTMA
molecular_function	GO:0001139	RNA polymerase II complex recruiting activity	1	3	0.333333	0.971613	0.273035	1	1	A0A0D1EAA7_USTMA
molecular_function	GO:0002161	aminoacyl-tRNA editing activity	1	6	0.166667	0.848406	0.524997	1	1	A0A0D1CP62_USTMA
molecular_function	GO:0004832	valine-tRNA ligase activity	1	1	1	1	0.100813	1	1	A0A0D1CP62_USTMA
biological_process	GO:0006438	valyl-tRNA aminoacylation	1	1	1	1	0.105674	1	1	A0A0D1CP62_USTMA
molecular_function	GO:0016421	CoA carboxylase activity	1	2	0.5	0.971613	0.273035	1	1	A0A0D1DUI3_USTMA
molecular_function	GO:0004485	methylcrotonoyl-CoA carboxylase activity	1	2	0.5	0.989859	0.191486	1	1	A0A0D1DUI3_USTMA
cellular_component	GO:0035838	growing cell tip	1	3	0.333333	0.983662	0.116689	1	1	A0A0D1D1B0_USTMA
molecular_function	GO:0008597	calcium-dependent protein serine/threonine phosphatase regulator activity	1	2	0.5	0.989859	0.191486	1	1	A0A0D1E741_USTMA
biological_process	GO:0030989	dynein-driven meiotic oscillatory nuclear movement	1	1	1	1	0.105674	1	1	A0A0D1DYR5_USTMA
biological_process	GO:0032065	maintenance of protein location in cell cortex	1	1	1	1	0.105674	1	1	A0A0D1DYR5_USTMA
cellular_component	GO:0030125	clathrin vesicle coat	1	4	0.25	0.907935	0.308136	1	1	A0A0D1DY37_USTMA
molecular_function	GO:0004484	mRNA guanylyltransferase activity	1	2	0.5	0.989859	0.191486	1	1	A0A0D1DQ99_USTMA
molecular_function	GO:0017128	phospholipid scramblase activity	1	1	1	1	0.100813	1	1	A0A0D1CFZ1_USTMA
biological_process	GO:0017121	plasma membrane phospholipid scrambling	1	1	1	1	0.105674	1	1	A0A0D1CFZ1_USTMA
molecular_function	GO:0004385	guanylate kinase activity	1	1	1	1	0.100813	1	1	A0A0D1DZ04_USTMA
biological_process	GO:0046711	GDP biosynthetic process	1	1	1	1	0.105674	1	1	A0A0D1DZ04_USTMA
molecular_function	GO:0051959	dynein light intermediate chain binding	1	4	0.25	0.946991	0.346377	1	1	A0A0D1DSG8_USTMA
molecular_function	GO:0000822	inositol hexakisphosphate binding	1	3	0.333333	0.971613	0.273035	1	1	A0A0D1C1B9_USTMA
molecular_function	GO:0003935	GTP cyclohydrolase II activity	1	2	0.5	0.989859	0.191486	1	1	A0A0D1DQS9_USTMA
biological_process	GO:0009231	riboflavin biosynthetic process	1	7	0.142857	0.836189	0.54272	1	1	A0A0D1DQS9_USTMA
cellular_component	GO:1990537	mitotic spindle polar microtubule	1	1	1	1	0.101287	1	1	A0A0D1CUN2_USTMA
biological_process	GO:1990758	mitotic sister chromatid biorientation	1	3	0.333333	0.96892	0.284768	1	1	A0A0D1CUN2_USTMA
molecular_function	GO:0070290	N-acylphosphatidylethanolamine-specific phospholipase D activity	1	5	0.2	0.917459	0.412336	1	1	A0A0D1D0E6_USTMA
molecular_function	GO:0004630	phospholipase D activity	1	1	1	1	0.100813	1	1	A0A0D1D0E6_USTMA
biological_process	GO:0050790	regulation of catalytic activity	1	6	0.166667	0.838813	0.257164	1	1	A0A0D1E669_USTMA
biological_process	GO:0009166	nucleotide catabolic process	1	4	0.25	0.555504	0.791221	1	1	A0A0D1CGW4_USTMA
biological_process	GO:0042149	cellular response to glucose starvation	1	5	0.2	0.910232	0.428071	1	1	A0A0D1E669_USTMA
biological_process	GO:0006493	protein O-linked glycosylation	1	2	0.5	0.959481	0.150962	1	1	A0A0D1E7S4_USTMA
biological_process	GO:0031138	negative regulation of conjugation with cellular fusion	1	2	0.5	0.96892	0.284768	1	1	A0A0D1DSI6_USTMA
cellular_component	GO:0005674	transcription factor TFIIF complex	1	2	0.5	0.989763	0.192338	1	1	A0A0D1CRA1_USTMA
molecular_function	GO:0003725	double-stranded RNA binding	1	6	0.166667	0.732991	0.65489	1	1	A0A0D1BVX2_USTMA
biological_process	GO:2000785	regulation of autophagosome assembly	1	2	0.5	0.988859	0.200206	1	1	A0A0D1E8X2_USTMA
molecular_function	GO:0017057	6-phosphogluconolactonase activity	1	4	0.25	0.946991	0.346377	1	1	A0A0D1CM18_USTMA
biological_process	GO:0045053	protein retention in Golgi apparatus	1	5	0.2	0.910232	0.428071	1	1	A0A0D1BW76_USTMA
cellular_component	GO:0000813	ESCRT I complex	1	2	0.5	0.989763	0.192338	1	1	A0A0D1E641_USTMA
biological_process	GO:0046777	protein autophosphorylation	1	6	0.166667	0.874525	0.48859	1	1	A0A0D1CRA9_USTMA
biological_process	GO:0006783	heme biosynthetic process	1	7	0.142857	0.632887	0.73876	1	1	A0A0D1CJ01_USTMA
molecular_function	GO:0045504	dynein heavy chain binding	1	2	0.5	0.989859	0.191486	1	1	A0A0D1E0Z1_USTMA
biological_process	GO:0035965	cardiolipin acyl-chain remodeling	1	2	0.5	0.988859	0.200206	1	1	A0A0D1DTF9_USTMA
molecular_function	GO:0016811	hydrolase activity, acting on carbon-nitrogen (but not peptide) bonds, in linear amides	1	2	0.5	0.415516	0.78345	1	1	A0A0D1E0Z5_USTMA
biological_process	GO:0006807	nitrogen compound metabolic process	1	12	0.0833333	0.86853	0.156056	1	1	A0A0D1E0Z5_USTMA
cellular_component	GO:0030286	dynein complex	1	4	0.25	0.973532	0.152777	1	1	A0A0D1DSG8_USTMA
molecular_function	GO:0045505	dynein intermediate chain binding	1	4	0.25	0.946991	0.346377	1	1	A0A0D1DSG8_USTMA
biological_process	GO:0048278	vesicle docking	1	6	0.166667	0.93462	0.206047	1	1	A0A0D1DYV8_USTMA
biological_process	GO:0006906	vesicle fusion	1	9	0.111111	0.644497	0.640423	1	1	A0A0D1DYV8_USTMA
biological_process	GO:0045903	positive regulation of translational fidelity	1	3	0.333333	0.96892	0.284768	1	1	A0A0D1DTL3_USTMA
molecular_function	GO:0061981	3-hydroxykynureninase activity	1	1	1	1	0.100813	1	1	A0A0D1DQV3_USTMA
molecular_function	GO:0030429	kynureninase activity	1	1	1	1	0.100813	1	1	A0A0D1DQV3_USTMA
biological_process	GO:0097053	L-kynurenine catabolic process	1	1	1	1	0.105674	1	1	A0A0D1DQV3_USTMA
biological_process	GO:0019441	tryptophan catabolic process to kynurenine	1	6	0.166667	0.874525	0.48859	1	1	A0A0D1DQV3_USTMA
cellular_component	GO:0005795	Golgi stack	1	4	0.25	0.73115	0.656701	1	1	A0A0D1E2T0_USTMA
biological_process	GO:0048211	Golgi vesicle docking	1	3	0.333333	0.96892	0.284768	1	1	A0A0D1E2T0_USTMA
biological_process	GO:0061025	membrane fusion	1	7	0.142857	0.632214	0.605049	1	1	A0A0D1E2T0_USTMA
biological_process	GO:0045056	transcytosis	1	2	0.5	0.988859	0.200206	1	1	A0A0D1E2T0_USTMA
biological_process	GO:0009051	pentose-phosphate shunt, oxidative branch	1	3	0.333333	0.96892	0.284768	1	1	A0A0D1CM18_USTMA
biological_process	GO:0070475	rRNA base methylation	1	5	0.2	0.836189	0.54272	1	1	A0A0D1DTQ7_USTMA
molecular_function	GO:0008418	protein-N-terminal asparagine amidohydrolase activity	1	2	0.5	0.989859	0.191486	1	1	A0A0D1DV77_USTMA
molecular_function	GO:0070773	protein-N-terminal glutamine amidohydrolase activity	1	2	0.5	0.989859	0.191486	1	1	A0A0D1DV77_USTMA
biological_process	GO:0015851	nucleobase transport	1	2	0.5	0.910232	0.428071	1	1	A0A0D1C321_USTMA
cellular_component	GO:0071561	nucleus-vacuole junction	1	1	1	1	0.101287	1	1	A0A0D1CXP7_USTMA
molecular_function	GO:0008138	protein tyrosine/serine/threonine phosphatase activity	1	5	0.2	0.917459	0.412336	1	1	A0A0D1DRB9_USTMA
cellular_component	GO:0031588	nucleotide-activated protein kinase complex	1	3	0.333333	0.971354	0.274183	1	1	A0A0D1E669_USTMA
molecular_function	GO:0051213	dioxygenase activity	1	6	0.166667	0.78196	0.441384	1	1	A0A0D1CJ01_USTMA
cellular_component	GO:0008275	gamma-tubulin small complex	1	3	0.333333	0.971354	0.274183	1	1	A0A0D1BZI3_USTMA
biological_process	GO:0042176	regulation of protein catabolic process	1	3	0.333333	0.947859	0.177914	1	1	A0A0D1E262_USTMA
biological_process	GO:0034389	lipid droplet organization	1	3	0.333333	0.942158	0.36041	1	1	A0A0D1DTN0_USTMA
biological_process	GO:0019752	carboxylic acid metabolic process	1	5	0.2	3.80215e-05	0.999987	0.004	1	A0A0D1CWW1_USTMA
molecular_function	GO:0001227	DNA-binding transcription repressor activity, RNA polymerase II-specific	1	1	1	1	0.100813	1	1	A0A0D1DQY1_USTMA
biological_process	GO:0045732	positive regulation of protein catabolic process	1	4	0.25	0.956231	0.203825	1	1	A0A0D1DVT1_USTMA
cellular_component	GO:0044545	NSL complex	1	2	0.5	0.989763	0.192338	1	1	A0A0D1CNC6_USTMA
biological_process	GO:0001080	nitrogen catabolite activation of transcription from RNA polymerase II promoter	1	2	0.5	0.988859	0.200206	1	1	A0A0D1DTV6_USTMA
cellular_component	GO:0005667	transcription regulator complex	1	3	0.333333	0.829245	0.28862	1	1	A0A0D1CFL6_USTMA
molecular_function	GO:0061629	RNA polymerase II-specific DNA-binding transcription factor binding	1	3	0.333333	0.971613	0.273035	1	1	A0A0D1CFL6_USTMA
cellular_component	GO:1990112	RQC complex	1	2	0.5	0.989763	0.192338	1	1	A0A0D1DN11_USTMA
biological_process	GO:0072344	rescue of stalled ribosome	1	4	0.25	0.942158	0.36041	1	1	A0A0D1DN11_USTMA
biological_process	GO:1990116	ribosome-associated ubiquitin-dependent protein catabolic process	1	2	0.5	0.988859	0.200206	1	1	A0A0D1DN11_USTMA
molecular_function	GO:0035064	methylated histone binding	1	4	0.25	0.946991	0.346377	1	1	A0A0D1CPX3_USTMA
molecular_function	GO:0008239	dipeptidyl-peptidase activity	1	3	0.333333	0.971613	0.273035	1	1	A0A0D1E8Z6_USTMA
molecular_function	GO:0000339	RNA cap binding	1	4	0.25	0.77212	0.616102	1	1	A0A0D1BY36_USTMA
biological_process	GO:0016070	RNA metabolic process	1	3	0.333333	0.999997	4.49522e-06	1	0.004	A0A0D1E3U8_USTMA
molecular_function	GO:0140078	class I DNA-(apurinic or apyrimidinic site) endonuclease activity	1	2	0.5	0.989859	0.191486	1	1	A0A0D1DYV1_USTMA
molecular_function	GO:0000703	oxidized pyrimidine nucleobase lesion DNA N-glycosylase activity	1	1	1	1	0.100813	1	1	A0A0D1DYV1_USTMA
biological_process	GO:0006285	base-excision repair, AP site formation	1	4	0.25	0.910232	0.428071	1	1	A0A0D1DYV1_USTMA
molecular_function	GO:0008251	tRNA-specific adenosine deaminase activity	1	2	0.5	0.989859	0.191486	1	1	A0A0D1BVX2_USTMA
molecular_function	GO:0004066	asparagine synthase (glutamine-hydrolyzing) activity	1	2	0.5	0.989859	0.191486	1	1	A0A0D1DVU7_USTMA
biological_process	GO:0006529	asparagine biosynthetic process	1	2	0.5	0.988859	0.200206	1	1	A0A0D1DVU7_USTMA
cellular_component	GO:0019005	SCF ubiquitin ligase complex	1	10	0.1	0.614924	0.751033	1	1	A0A0D1ED76_USTMA
biological_process	GO:0006882	cellular zinc ion homeostasis	1	3	0.333333	0.96892	0.284768	1	1	A0A0D1CH16_USTMA
cellular_component	GO:0044614	nuclear pore cytoplasmic filaments	1	2	0.5	0.989763	0.192338	1	1	A0A0D1EAJ6_USTMA
molecular_function	GO:0043812	phosphatidylinositol-4-phosphate phosphatase activity	1	3	0.333333	0.971613	0.273035	1	1	A0A0D1E449_USTMA
biological_process	GO:0043162	ubiquitin-dependent protein catabolic process via the multivesicular body sorting pathway	1	1	1	0.991945	0.0405186	1	1	A0A0D1E641_USTMA
molecular_function	GO:0004516	nicotinate phosphoribosyltransferase activity	1	1	1	1	0.100813	1	1	A0A0D1CKK3_USTMA
molecular_function	GO:0004514	nicotinate-nucleotide diphosphorylase (carboxylating) activity	1	2	0.5	0.989859	0.191486	1	1	A0A0D1CKK3_USTMA
biological_process	GO:0034355	NAD salvage	1	1	1	1	0.105674	1	1	A0A0D1CKK3_USTMA
molecular_function	GO:0015114	phosphate ion transmembrane transporter activity	1	1	1	1	0.100813	1	1	A0A0D1C1B9_USTMA
biological_process	GO:0016036	cellular response to phosphate starvation	1	1	1	1	0.105674	1	1	A0A0D1C1B9_USTMA
molecular_function	GO:0008569	minus-end-directed microtubule motor activity	1	2	0.5	0.989859	0.191486	1	1	A0A0D1DSG8_USTMA
molecular_function	GO:0017168	5-oxoprolinase (ATP-hydrolyzing) activity	1	2	0.5	0.989859	0.191486	1	1	A0A0D1DZ67_USTMA
cellular_component	GO:0005771	multivesicular body	1	9	0.111111	0.691864	0.691557	1	1	A0A0D1BW71_USTMA
molecular_function	GO:0000285	1-phosphatidylinositol-3-phosphate 5-kinase activity	1	2	0.5	0.989859	0.191486	1	1	A0A0D1DMX3_USTMA
biological_process	GO:0043001	Golgi to plasma membrane protein transport	1	5	0.2	0.910232	0.428071	1	1	A0A0D1E5F6_USTMA
biological_process	GO:0033365	protein localization to organelle	1	1	1	0.900492	0.150017	1	1	A0A0D1E5F6_USTMA
molecular_function	GO:0072354	histone kinase activity (H3-T3 specific)	1	1	1	1	0.100813	1	1	A0A0D1EB32_USTMA
biological_process	GO:0000160	phosphorelay signal transduction system	1	5	0.2	0.874525	0.48859	1	1	A0A0D1CAE8_USTMA
biological_process	GO:0034058	endosomal vesicle fusion	1	4	0.25	0.942158	0.36041	1	1	A0A0D1CQS0_USTMA
molecular_function	GO:0043682	P-type divalent copper transporter activity	1	2	0.5	0.989859	0.191486	1	1	A0A0D1EBR9_USTMA
cellular_component	GO:0034245	mitochondrial DNA-directed RNA polymerase complex	1	1	1	1	0.101287	1	1	A0A0D1E254_USTMA
molecular_function	GO:0001018	mitochondrial promoter sequence-specific DNA binding	1	1	1	1	0.100813	1	1	A0A0D1E254_USTMA
biological_process	GO:0006390	mitochondrial transcription	1	1	1	1	0.105674	1	1	A0A0D1E254_USTMA
molecular_function	GO:0003747	translation release factor activity	1	4	0.25	0.917459	0.412336	1	1	A0A0D1DSQ2_USTMA
cellular_component	GO:0009331	glycerol-3-phosphate dehydrogenase complex	1	2	0.5	0.989763	0.192338	1	1	A0A0D1CVJ0_USTMA
molecular_function	GO:0052591	sn-glycerol-3-phosphate:ubiquinone-8 oxidoreductase activity	1	1	1	1	0.100813	1	1	A0A0D1CVJ0_USTMA
biological_process	GO:0006072	glycerol-3-phosphate metabolic process	1	3	0.333333	0.942158	0.36041	1	1	A0A0D1CVJ0_USTMA
molecular_function	GO:0008495	protoheme IX farnesyltransferase activity	1	1	1	1	0.100813	1	1	A0A0D1CJ01_USTMA
biological_process	GO:0045333	cellular respiration	1	2	0.5	0.0180941	0.99611	0.874	1	A0A0D1CJ01_USTMA
biological_process	GO:0048034	heme O biosynthetic process	1	1	1	1	0.105674	1	1	A0A0D1CJ01_USTMA
biological_process	GO:0030970	retrograde protein transport, ER to cytosol	1	2	0.5	0.988859	0.200206	1	1	A0A0D1CKY1_USTMA
cellular_component	GO:0031902	late endosome membrane	1	3	0.333333	0.847223	0.526744	1	1	A0A0D1CR50_USTMA
molecular_function	GO:0008022	protein C-terminus binding	1	3	0.333333	0.971613	0.273035	1	1	A0A0D1DSQ2_USTMA
cellular_component	GO:1904423	dehydrodolichyl diphosphate synthase complex	1	2	0.5	0.989763	0.192338	1	1	A0A0D1DQG5_USTMA
biological_process	GO:0019408	dolichol biosynthetic process	1	2	0.5	0.988859	0.200206	1	1	A0A0D1DQG5_USTMA
cellular_component	GO:0016602	CCAAT-binding factor complex	1	3	0.333333	0.971354	0.274183	1	1	A0A0D1CWI1_USTMA
molecular_function	GO:0004567	beta-mannosidase activity	1	1	1	0.971613	0.273035	1	1	A0A0D1CUQ3_USTMA
biological_process	GO:0006516	glycoprotein catabolic process	1	2	0.5	0.988859	0.200206	1	1	A0A0D1CUQ3_USTMA
molecular_function	GO:0008236	serine-type peptidase activity	1	3	0.333333	0.287206	0.922541	1	1	A0A0D1E8Z6_USTMA
biological_process	GO:0019915	lipid storage	1	4	0.25	0.874525	0.48859	1	1	A0A0D1DTN0_USTMA
biological_process	GO:0071108	protein K48-linked deubiquitination	1	2	0.5	0.988859	0.200206	1	1	A0A0D1BUU2_USTMA
molecular_function	GO:0004713	protein tyrosine kinase activity	1	2	0.5	0.946991	0.346377	1	1	A0A0D1E724_USTMA
molecular_function	GO:0004352	glutamate dehydrogenase (NAD+) activity	1	1	1	1	0.100813	1	1	A0A0D1DTH0_USTMA
biological_process	GO:0019551	glutamate catabolic process to 2-oxoglutarate	1	1	1	1	0.105674	1	1	A0A0D1DTH0_USTMA
biological_process	GO:0006000	fructose metabolic process	1	4	0.25	0.942158	0.36041	1	1	A0A0D1E4A1_USTMA
biological_process	GO:0051973	positive regulation of telomerase activity	1	2	0.5	0.988859	0.200206	1	1	A0A0D1CEA6_USTMA
molecular_function	GO:0048040	UDP-glucuronate decarboxylase activity	1	1	1	1	0.100813	1	1	A0A0D1CQE5_USTMA
biological_process	GO:0042732	D-xylose metabolic process	1	2	0.5	0.96892	0.284768	1	1	A0A0D1CQE5_USTMA
biological_process	GO:0033320	UDP-D-xylose biosynthetic process	1	1	1	1	0.105674	1	1	A0A0D1CQE5_USTMA
biological_process	GO:0009074	aromatic amino acid family catabolic process	1	1	1	0.849038	0.406413	1	1	A0A0D1EB74_USTMA
molecular_function	GO:0004605	phosphatidate cytidylyltransferase activity	1	2	0.5	0.989859	0.191486	1	1	A0A0D1CTA0_USTMA
biological_process	GO:0016024	CDP-diacylglycerol biosynthetic process	1	2	0.5	0.988859	0.200206	1	1	A0A0D1CTA0_USTMA
molecular_function	GO:0061575	cyclin-dependent protein serine/threonine kinase activator activity	1	4	0.25	0.946991	0.346377	1	1	A0A0D1CL12_USTMA
biological_process	GO:0051293	establishment of spindle localization	1	2	0.5	0.874525	0.48859	1	1	A0A0D1DSG8_USTMA
cellular_component	GO:0098753	anchored component of the cytoplasmic side of the plasma membrane	1	1	1	1	0.101287	1	1	A0A0D1EBL3_USTMA
cellular_component	GO:0120104	mitotic actomyosin contractile ring, proximal layer	1	1	1	1	0.101287	1	1	A0A0D1EBL3_USTMA
biological_process	GO:1903476	protein localization to cell division site involved in mitotic actomyosin contractile ring assembly	1	1	1	1	0.105674	1	1	A0A0D1EBL3_USTMA
molecular_function	GO:0036374	glutathione hydrolase activity	1	4	0.25	0.946991	0.346377	1	1	A0A0D1E0D8_USTMA
molecular_function	GO:0102953	hypoglycin A gamma-glutamyl transpeptidase activity	1	3	0.333333	0.971613	0.273035	1	1	A0A0D1E0D8_USTMA
molecular_function	GO:0103068	leukotriene C4 gamma-glutamyl transferase activity	1	3	0.333333	0.971613	0.273035	1	1	A0A0D1E0D8_USTMA
cellular_component	GO:0005846	nuclear cap binding complex	1	2	0.5	0.989763	0.192338	1	1	A0A0D1BY36_USTMA
biological_process	GO:0000917	division septum assembly	1	1	1	0.836189	0.54272	1	1	A0A0D1DR37_USTMA
biological_process	GO:0032995	regulation of fungal-type cell wall biogenesis	1	2	0.5	0.988859	0.200206	1	1	A0A0D1DZF1_USTMA
molecular_function	GO:0003972	RNA ligase (ATP) activity	1	2	0.5	0.989859	0.191486	1	1	A0A0D1CGQ9_USTMA
biological_process	GO:0045861	negative regulation of proteolysis	1	2	0.5	0.942158	0.36041	1	1	A0A0D1CJW5_USTMA
biological_process	GO:0051276	chromosome organization	1	2	0.5	0.985954	0.0230845	1	1	A0A0D1DSI0_USTMA
cellular_component	GO:0051285	cell cortex of cell tip	1	5	0.2	0.847223	0.526744	1	1	A0A0D1EDP6_USTMA
biological_process	GO:0001522	pseudouridine synthesis	1	3	0.333333	0.593587	0.766455	1	1	A0A0D1CPZ3_USTMA
biological_process	GO:0051307	meiotic chromosome separation	1	1	1	0.984641	0.0800355	1	1	A0A0D1E266_USTMA
biological_process	GO:0031440	regulation of mRNA 3'-end processing	1	2	0.5	0.96892	0.284768	1	1	A0A0D1EAA7_USTMA
biological_process	GO:0031564	transcription antitermination	1	3	0.333333	0.96892	0.284768	1	1	A0A0D1EAA7_USTMA
molecular_function	GO:0004698	calcium-dependent protein kinase C activity	1	1	1	1	0.100813	1	1	A0A0D1DRE2_USTMA
cellular_component	GO:0000214	tRNA-intron endonuclease complex	1	4	0.25	0.946526	0.347753	1	1	A0A0D1BXJ9_USTMA
biological_process	GO:0000379	tRNA-type intron splice site recognition and cleavage	1	4	0.25	0.942158	0.36041	1	1	A0A0D1BXJ9_USTMA
cellular_component	GO:0000506	glycosylphosphatidylinositol-N-acetylglucosaminyltransferase (GPI-GnT) complex	1	3	0.333333	0.971354	0.274183	1	1	A0A0D1CKY9_USTMA
biological_process	GO:0031297	replication fork processing	1	4	0.25	0.836189	0.54272	1	1	A0A0D1C943_USTMA
biological_process	GO:0032786	positive regulation of DNA-templated transcription, elongation	1	4	0.25	0.76491	0.516337	1	1	A0A0D1CL12_USTMA
biological_process	GO:0006337	nucleosome disassembly	1	1	1	1	0.105674	1	1	A0A0D1DXZ0_USTMA
molecular_function	GO:0030544	Hsp70 protein binding	1	5	0.2	0.917459	0.412336	1	1	A0A0D1DZE7_USTMA
molecular_function	GO:0000253	3-keto sterol reductase activity	1	1	1	1	0.100813	1	1	A0A0D1DXN0_USTMA
molecular_function	GO:0019237	centromeric DNA binding	1	1	1	1	0.100813	1	1	A0A0D1E8Y7_USTMA
biological_process	GO:0051455	monopolar spindle attachment to meiosis I kinetochore	1	1	1	1	0.105674	1	1	A0A0D1E8Y7_USTMA
cellular_component	GO:0048189	Lid2 complex	1	1	1	1	0.101287	1	1	A0A0D1CI28_USTMA
biological_process	GO:0036205	histone catabolic process	1	2	0.5	0.988859	0.200206	1	1	A0A0D1CI28_USTMA
biological_process	GO:0043619	regulation of transcription from RNA polymerase II promoter in response to oxidative stress	1	1	1	1	0.105674	1	1	A0A0D1CI28_USTMA
biological_process	GO:0090522	vesicle tethering involved in exocytosis	1	2	0.5	0.988859	0.200206	1	1	A0A0D1E3Z5_USTMA
biological_process	GO:0009653	anatomical structure morphogenesis	1	1	1	0.898444	0.243771	1	1	A0A0D1BUZ6_USTMA
molecular_function	GO:0030942	endoplasmic reticulum signal peptide binding	1	3	0.333333	0.971613	0.273035	1	1	A0A0D1CDU8_USTMA
cellular_component	GO:1902929	plasma membrane of growing cell tip	1	1	1	1	0.101287	1	1	A0A0D1C9X8_USTMA
biological_process	GO:0061161	positive regulation of establishment of bipolar cell polarity regulating cell shape	1	1	1	1	0.105674	1	1	A0A0D1C9X8_USTMA
cellular_component	GO:0016281	eukaryotic translation initiation factor 4F complex	1	3	0.333333	0.971354	0.274183	1	1	A0A0D1DU52_USTMA
molecular_function	GO:0005047	signal recognition particle binding	1	2	0.5	0.989859	0.191486	1	1	A0A0D1CDU8_USTMA
biological_process	GO:0044773	mitotic DNA damage checkpoint signaling	1	2	0.5	0.96947	0.125475	1	1	A0A0D1E136_USTMA
molecular_function	GO:0017136	NAD-dependent histone deacetylase activity	1	3	0.333333	0.848406	0.524997	1	1	A0A0D1DSY4_USTMA
molecular_function	GO:0046970	NAD-dependent histone deacetylase activity (H4-K16 specific)	1	2	0.5	0.989859	0.191486	1	1	A0A0D1DSY4_USTMA
biological_process	GO:0050708	regulation of protein secretion	1	2	0.5	0.988859	0.200206	1	1	A0A0D1BZG9_USTMA
molecular_function	GO:0015230	FAD transmembrane transporter activity	1	2	0.5	0.989859	0.191486	1	1	A0A0D1DQD1_USTMA
molecular_function	GO:0008517	folic acid transmembrane transporter activity	1	1	1	1	0.100813	1	1	A0A0D1DQD1_USTMA
biological_process	GO:0006607	NLS-bearing protein import into nucleus	1	2	0.5	0.988859	0.200206	1	1	A0A0D1E1J0_USTMA
molecular_function	GO:0016314	phosphatidylinositol-3,4,5-trisphosphate 3-phosphatase activity	1	1	1	1	0.100813	1	1	A0A0D1E0C2_USTMA
biological_process	GO:0014065	phosphatidylinositol 3-kinase signaling	1	1	1	1	0.105674	1	1	A0A0D1E0C2_USTMA
biological_process	GO:0051896	regulation of protein kinase B signaling	1	1	1	1	0.105674	1	1	A0A0D1E0C2_USTMA
cellular_component	GO:0090694	Scc2-Scc4 cohesin loading complex	1	1	1	1	0.101287	1	1	A0A0D1DWG5_USTMA
biological_process	GO:0034087	establishment of mitotic sister chromatid cohesion	1	1	1	1	0.105674	1	1	A0A0D1DWG5_USTMA
biological_process	GO:0071169	establishment of protein localization to chromatin	1	1	1	1	0.105674	1	1	A0A0D1DWG5_USTMA
biological_process	GO:1905406	positive regulation of mitotic cohesin loading	1	1	1	1	0.105674	1	1	A0A0D1DWG5_USTMA
biological_process	GO:0009094	L-phenylalanine biosynthetic process	1	2	0.5	0.988859	0.200206	1	1	A0A0D1E873_USTMA
molecular_function	GO:0003873	6-phosphofructo-2-kinase activity	1	2	0.5	0.989859	0.191486	1	1	A0A0D1E4A1_USTMA
molecular_function	GO:0004331	fructose-2,6-bisphosphate 2-phosphatase activity	1	2	0.5	0.989859	0.191486	1	1	A0A0D1E4A1_USTMA
biological_process	GO:0006003	fructose 2,6-bisphosphate metabolic process	1	2	0.5	0.988859	0.200206	1	1	A0A0D1E4A1_USTMA
biological_process	GO:0072382	minus-end-directed vesicle transport along microtubule	1	1	1	1	0.105674	1	1	A0A0D1DSG8_USTMA
biological_process	GO:0010971	positive regulation of G2/M transition of mitotic cell cycle	1	2	0.5	0.96892	0.284768	1	1	A0A0D1E0F1_USTMA
biological_process	GO:0051754	meiotic sister chromatid cohesion, centromeric	1	1	1	1	0.105674	1	1	A0A0D1DQ09_USTMA
molecular_function	GO:0047884	FAD diphosphatase activity	1	1	1	1	0.100813	1	1	A0A0D1DMH8_USTMA
biological_process	GO:0042726	flavin-containing compound metabolic process	1	1	1	0.989959	0.0606326	1	1	A0A0D1DMH8_USTMA
cellular_component	GO:0030136	clathrin-coated vesicle	1	3	0.333333	0.929297	0.216015	1	1	A0A0D1E2P1_USTMA
cellular_component	GO:0140445	chromosome, telomeric repeat region	1	2	0.5	0.998968	0.0286462	1	0.998	A0A0D1E288_USTMA
biological_process	GO:0000493	box H/ACA snoRNP assembly	1	2	0.5	0.988859	0.200206	1	1	A0A0D1CPZ3_USTMA
molecular_function	GO:0001965	G-protein alpha-subunit binding	1	2	0.5	0.989859	0.191486	1	1	A0A0D1DTD9_USTMA
molecular_function	GO:0043743	LPPG:FO 2-phospho-L-lactate transferase activity	1	1	1	1	0.100813	1	1	A0A0D1CWF0_USTMA
molecular_function	GO:0004420	hydroxymethylglutaryl-CoA reductase (NADPH) activity	1	1	1	1	0.100813	1	1	A0A0D1E3E8_USTMA
biological_process	GO:0015936	coenzyme A metabolic process	1	1	1	0.956231	0.203825	1	1	A0A0D1E3E8_USTMA
biological_process	GO:0032436	positive regulation of proteasomal ubiquitin-dependent protein catabolic process	1	2	0.5	0.942158	0.36041	1	1	A0A0D1DYN0_USTMA
cellular_component	GO:1990816	vacuole-mitochondrion membrane contact site	1	1	1	1	0.101287	1	1	A0A0D1CH16_USTMA
molecular_function	GO:1903135	cupric ion binding	1	1	1	1	0.100813	1	1	A0A0D1CH16_USTMA
molecular_function	GO:0004113	2',3'-cyclic-nucleotide 3'-phosphodiesterase activity	1	1	1	1	0.100813	1	1	A0A0D1C923_USTMA
biological_process	GO:0009187	cyclic nucleotide metabolic process	1	1	1	0.998828	0.0310805	1	1	A0A0D1C923_USTMA
molecular_function	GO:0005384	manganese ion transmembrane transporter activity	1	3	0.333333	0.946991	0.346377	1	1	A0A0D1DPR0_USTMA
molecular_function	GO:0018024	histone-lysine N-methyltransferase activity	1	2	0.5	0.973865	0.151594	1	1	A0A0D1E0A0_USTMA
biological_process	GO:0034968	histone lysine methylation	1	1	1	0.796175	0.591133	1	1	A0A0D1E0A0_USTMA
biological_process	GO:0048268	clathrin coat assembly	1	3	0.333333	0.96892	0.284768	1	1	A0A0D1E2P1_USTMA
molecular_function	GO:0003916	DNA topoisomerase activity	1	1	1	0.971613	0.273035	1	1	A0A0D1C790_USTMA
molecular_function	GO:0016830	carbon-carbon lyase activity	1	1	1	0.622387	0.584484	1	1	A0A0D1CWW1_USTMA
molecular_function	GO:0032050	clathrin heavy chain binding	1	2	0.5	0.989859	0.191486	1	1	A0A0D1E2P1_USTMA
biological_process	GO:0000448	cleavage in ITS2 between 5.8S rRNA and LSU-rRNA of tricistronic rRNA transcript (SSU-rRNA, 5.8S rRNA, LSU-rRNA)	1	1	1	1	0.105674	1	1	A0A0D1CIK4_USTMA
molecular_function	GO:0016807	cysteine-type carboxypeptidase activity	1	1	1	1	0.100813	1	1	A0A0D1BUU2_USTMA
molecular_function	GO:1990380	Lys48-specific deubiquitinase activity	1	1	1	1	0.100813	1	1	A0A0D1BUU2_USTMA
molecular_function	GO:0004664	prephenate dehydratase activity	1	1	1	1	0.100813	1	1	A0A0D1E873_USTMA
cellular_component	GO:0005934	cellular bud tip	1	1	1	1	0.101287	1	1	A0A0D1BZG9_USTMA
biological_process	GO:0007118	budding cell apical bud growth	1	1	1	0.988859	0.200206	1	1	A0A0D1BZG9_USTMA
biological_process	GO:0060237	regulation of fungal-type cell wall organization	1	2	0.5	0.988859	0.200206	1	1	A0A0D1BZG9_USTMA
molecular_function	GO:0015086	cadmium ion transmembrane transporter activity	1	1	1	1	0.100813	1	1	A0A0D1DPR0_USTMA
cellular_component	GO:1990604	IRE1-TRAF2-ASK1 complex	1	1	1	1	0.101287	1	1	A0A0D1E0L4_USTMA
biological_process	GO:0070059	intrinsic apoptotic signaling pathway in response to endoplasmic reticulum stress	1	1	1	1	0.105674	1	1	A0A0D1E0L4_USTMA
molecular_function	GO:0032454	histone H3-methyl-lysine-9 demethylase activity	1	1	1	1	0.100813	1	1	A0A0D1BWW9_USTMA
molecular_function	GO:1990275	preribosome binding	1	1	1	1	0.100813	1	1	A0A0D1CEA6_USTMA
biological_process	GO:0009409	response to cold	1	1	1	1	0.105674	1	1	A0A0D1EA18_USTMA
molecular_function	GO:0061632	RNA lariat debranching enzyme activator activity	1	1	1	1	0.100813	1	1	A0A0D1DYQ6_USTMA
cellular_component	GO:0018444	translation release factor complex	1	2	0.5	0.989763	0.192338	1	1	A0A0D1DSQ2_USTMA
biological_process	GO:0002184	cytoplasmic translational termination	1	2	0.5	0.988859	0.200206	1	1	A0A0D1DSQ2_USTMA
biological_process	GO:1905775	negative regulation of DNA helicase activity	1	1	1	1	0.105674	1	1	A0A0D1E288_USTMA
molecular_function	GO:0042171	lysophosphatidic acid acyltransferase activity	1	2	0.5	0.917459	0.412336	1	1	A0A0D1DTF9_USTMA
cellular_component	GO:0005905	clathrin-coated pit	1	1	1	0.883311	0.47332	1	1	A0A0D1E2P1_USTMA
molecular_function	GO:0005545	1-phosphatidylinositol binding	1	1	1	1	0.100813	1	1	A0A0D1E2P1_USTMA
molecular_function	GO:0003726	double-stranded RNA adenosine deaminase activity	1	1	1	1	0.100813	1	1	A0A0D1BVX2_USTMA
biological_process	GO:0006382	adenosine to inosine editing	1	1	1	0.988859	0.200206	1	1	A0A0D1BVX2_USTMA
biological_process	GO:0048208	COPII vesicle coating	1	1	1	0.96892	0.284768	1	1	A0A0D1C766_USTMA
biological_process	GO:0070973	protein localization to endoplasmic reticulum exit site	1	2	0.5	0.988859	0.200206	1	1	A0A0D1C766_USTMA
biological_process	GO:0035020	regulation of Rac protein signal transduction	1	1	1	1	0.105674	1	1	A0A0D1E6N8_USTMA
molecular_function	GO:0008409	5'-3' exonuclease activity	0	5	0	0.278872	1	1	1
biological_process	GO:0006398	mRNA 3'-end processing by stem-loop binding and cleavage	0	2	0	0.799794	1	1	1
molecular_function	GO:0003755	peptidyl-prolyl cis-trans isomerase activity	0	17	0	0.16361	1	1	1
molecular_function	GO:0008160	protein tyrosine phosphatase activator activity	0	2	0	0.808514	1	1	1
biological_process	GO:0007052	mitotic spindle organization	0	10	0	0.61438	0.667244	1	1
cellular_component	GO:0000775	chromosome, centromeric region	0	6	0	0.79214	0.358044	1	1
cellular_component	GO:0000794	condensed nuclear chromosome	0	3	0	0.927807	0.26885	1	1
molecular_function	GO:1905334	Swi5-Sfr1 complex binding	0	1	0	0.899187	1	1	1
biological_process	GO:0070192	chromosome organization involved in meiotic cell cycle	0	2	0	0.939367	0.244737	1	1
biological_process	GO:1990918	double-strand break repair involved in meiotic recombination	0	1	0	0.894326	1	1	1
biological_process	GO:0007533	mating type switching	0	1	0	0.799794	1	1	1
biological_process	GO:0000708	meiotic strand invasion	0	1	0	0.894326	1	1	1
biological_process	GO:1990426	mitotic recombination-dependent replication fork processing	0	1	0	0.894326	1	1	1
biological_process	GO:0051260	protein homooligomerization	0	2	0	0.799794	1	1	1
biological_process	GO:0120290	stalled replication fork localization to nuclear periphery	0	1	0	0.894326	1	1	1
molecular_function	GO:0016818	hydrolase activity, acting on acid anhydrides, in phosphorus-containing anhydrides	0	3	0	0.383762	0.71453	1	1
molecular_function	GO:0031176	endo-1,4-beta-xylanase activity	0	3	0	0.726965	1	1	1
biological_process	GO:0045493	xylan catabolic process	0	4	0	0.63959	1	1	1
cellular_component	GO:0031261	DNA replication preinitiation complex	0	3	0	0.382084	1	1	1
biological_process	GO:0006270	DNA replication initiation	0	14	0	0.307571	0.914942	1	1
biological_process	GO:1902977	mitotic DNA replication preinitiation complex assembly	0	2	0	0.799794	1	1	1
biological_process	GO:0031938	obsolete regulation of chromatin silencing at telomere	0	1	0	0.715232	1	1	1
cellular_component	GO:0071819	DUBm complex	0	2	0	0.807662	1	1	1
molecular_function	GO:0003713	transcription coactivator activity	0	13	0	0.250674	1	1	1
biological_process	GO:0016578	histone deubiquitination	0	3	0	0.715232	1	1	1
cellular_component	GO:0032044	DSIF complex	0	2	0	0.807662	1	1	1
biological_process	GO:0032784	regulation of DNA-templated transcription, elongation	0	2	0	0.705102	0.581749	1	1
cellular_component	GO:0030896	checkpoint clamp complex	0	3	0	0.725817	1	1	1
molecular_function	GO:0008853	exodeoxyribonuclease III activity	0	1	0	0.899187	1	1	1
biological_process	GO:0000077	DNA damage checkpoint signaling	0	8	0	0.802967	0.415397	1	1
biological_process	GO:0016320	endoplasmic reticulum membrane fusion	0	1	0	0.894326	1	1	1
molecular_function	GO:0016018	cyclosporin A binding	0	4	0	0.653623	1	1	1
biological_process	GO:0000413	protein peptidyl-prolyl isomerization	0	11	0	0.292211	1	1	1
molecular_function	GO:0008474	palmitoyl-(protein) hydrolase activity	0	5	0	0.587664	1	1	1
biological_process	GO:0002084	protein depalmitoylation	0	3	0	0.715232	1	1	1
molecular_function	GO:0030620	U2 snRNA binding	0	2	0	0.808514	1	1	1
molecular_function	GO:0004751	ribose-5-phosphate isomerase activity	0	1	0	0.899187	1	1	1
biological_process	GO:0006014	D-ribose metabolic process	0	1	0	0.799794	1	1	1
biological_process	GO:0009052	pentose-phosphate shunt, non-oxidative branch	0	4	0	0.63959	1	1	1
biological_process	GO:0008615	pyridoxine biosynthetic process	0	3	0	0.715232	1	1	1
cellular_component	GO:0005749	mitochondrial respiratory chain complex II, succinate dehydrogenase complex (ubiquinone)	0	4	0	0.652247	1	1	1
molecular_function	GO:0051537	2 iron, 2 sulfur cluster binding	0	16	0	0.182034	1	1	1
molecular_function	GO:0051538	3 iron, 4 sulfur cluster binding	0	2	0	0.808514	1	1	1
molecular_function	GO:0009055	electron transfer activity	0	12	0	0.00657449	1	0.312	1
molecular_function	GO:0008177	succinate dehydrogenase (ubiquinone) activity	0	2	0	0.808514	1	1	1
biological_process	GO:0022904	respiratory electron transport chain	0	9	0	0.00999853	1	0.669	1
biological_process	GO:0006099	tricarboxylic acid cycle	0	22	0	0.0850576	1	1	1
cellular_component	GO:0071006	U2-type catalytic step 1 spliceosome	0	4	0	0.652247	1	1	1
molecular_function	GO:0036002	pre-mRNA binding	0	2	0	0.810789	0.572966	1	1
biological_process	GO:0008380	RNA splicing	0	16	0	0.767376	0.328216	1	1
biological_process	GO:0090114	COPII-coated vesicle budding	0	1	0	0.999451	0.00607998	1	0.942
biological_process	GO:0032008	positive regulation of TOR signaling	0	3	0	0.63959	1	1	1
biological_process	GO:1904263	positive regulation of TORC1 signaling	0	2	0	0.799794	1	1	1
biological_process	GO:0032527	protein exit from endoplasmic reticulum	0	1	0	0.990048	0.0897684	1	1
cellular_component	GO:0035101	FACT complex	0	2	0	0.807662	1	1	1
molecular_function	GO:0031491	nucleosome binding	0	6	0	0.427034	1	1	1
biological_process	GO:0006260	DNA replication	0	15	0	0.00887751	0.998272	0.623	1
biological_process	GO:0034724	DNA replication-independent chromatin organization	0	1	0	0.51141	1	1	1
molecular_function	GO:0004019	adenylosuccinate synthase activity	0	1	0	0.899187	1	1	1
biological_process	GO:0044208	'de novo' AMP biosynthetic process	0	2	0	0.799794	1	1	1
biological_process	GO:0046040	IMP metabolic process	0	1	0	0.26124	1	1	1
biological_process	GO:0097250	mitochondrial respirasome assembly	0	1	0	0.894326	1	1	1
[truncated: 3,338 more rows]
[truncated: 74 more columns]

[truncated: 20 more sheets: polyQ⁄N, polyN, polyY, polyW, polyC, polyP, polyA, polyS, polyT, polyD, polyE, polyG, polyF, polyH, polyI, polyL, polyV, polyM, polyR, polyK]
