# Supplementary material for: Noncanonical usage of stop codons in ciliates expands proteins with structurally flexible Q-rich motifs
Source: eLife. 2024 Feb 23;12:RP91405. doi: 10.7554/eLife.91405 (PMC10942620; doi:10.7554/eLife.91405)
Supplement: Figure 6—source data 15. — The percentages and numbers of SCD and polyX proteins in our search that belong to each indicated Gene Ontology (GO) group are shown. GOfuncR (Huttenhower et al., 2009) was applied for GO enrichment and statistical analysis. The p values adjusted according to the Family-wise error rate (FWER) are shown. The overrepresented GO groups (adjusted p-values ≤0.001) are highlighted in red font. [file elife-91405-fig6-data15.xlsx]

## Sheet: SCD
GO domain	GO ID	GO term	SCD protein	total number	number / total	raw p-value under-representation	raw p-value over-representation	FWER under-representation	FWER over-representation	Gene Name
molecular_function	GO:0005515	protein binding	267	1132	0.235866	1	1.69367e-12	1	0	AcW1_000057-T1	AcW1_000057-T2	AcW1_000057-T3	AcW1_000098-T1	AcW1_000110-T1	AcW1_000117-T1	AcW1_000138-T1	AcW1_000138-T2	AcW1_000148-T1	AcW1_000197-T1	AcW1_000227-T1	AcW1_000244-T1	AcW1_000342-T1	AcW1_000342-T2	AcW1_000397-T1	AcW1_000397-T2	AcW1_000504-T1	AcW1_000514-T1	AcW1_000514-T3	AcW1_000576-T1	AcW1_000576-T2	AcW1_000585-T1	AcW1_000718-T1	AcW1_000718-T2	AcW1_000718-T3	AcW1_000767-T1	AcW1_000770-T1	AcW1_000878-T1	AcW1_000891-T1	AcW1_000923-T1	AcW1_000928-T1	AcW1_000940-T1	AcW1_001087-T1	AcW1_001087-T2	AcW1_001087-T3	AcW1_001149-T1	AcW1_001149-T2	AcW1_001149-T3	AcW1_001177-T1	AcW1_001177-T2
molecular_function	GO:0005524	ATP binding	162	737	0.21981	0.999998	3.57025e-06	1	0	AcW1_000005-T1	AcW1_000115-T1	AcW1_000115-T3	AcW1_000117-T1	AcW1_000148-T1	AcW1_000156-T1	AcW1_000238-T1	AcW1_000238-T2	AcW1_000238-T3	AcW1_000266-T1	AcW1_000282-T1	AcW1_000318-T1	AcW1_000425-T1	AcW1_000425-T2	AcW1_000562-T1	AcW1_000562-T2	AcW1_000562-T3	AcW1_000618-T1	AcW1_000689-T1	AcW1_000855-T1	AcW1_000855-T2	AcW1_000855-T3	AcW1_000906-T1	AcW1_001022-T1	AcW1_001028-T1	AcW1_001029-T1	AcW1_001148-T1	AcW1_001182-T1	AcW1_001362-T1	AcW1_001563-T1	AcW1_001611-T1	AcW1_001627-T1	AcW1_001690-T1	AcW1_001757-T1	AcW1_001757-T2	AcW1_001757-T3	AcW1_001776-T1	AcW1_001892-T1	AcW1_001903-T1	AcW1_001951-T1
molecular_function	GO:0008270	zinc ion binding	137	436	0.31422	1	6.09677e-17	1	0	AcW1_000138-T1	AcW1_000138-T2	AcW1_000342-T1	AcW1_000342-T2	AcW1_000576-T1	AcW1_000576-T2	AcW1_000679-T1	AcW1_000743-T1	AcW1_000889-T1	AcW1_000889-T2	AcW1_000999-T1	AcW1_001116-T1	AcW1_001228-T1	AcW1_001232-T1	AcW1_001580-T1	AcW1_001614-T1	AcW1_001627-T1	AcW1_001679-T1	AcW1_001679-T2	AcW1_001783-T1	AcW1_002085-T1	AcW1_002140-T1	AcW1_002397-T1	AcW1_002495-T1	AcW1_002704-T1	AcW1_002793-T1	AcW1_003009-T1	AcW1_003009-T2	AcW1_003009-T4	AcW1_003009-T5	AcW1_003124-T1	AcW1_003206-T1	AcW1_003206-T2	AcW1_003252-T1	AcW1_003351-T1	AcW1_003351-T2	AcW1_003351-T3	AcW1_003351-T4	AcW1_003610-T1	AcW1_003667-T1
cellular_component	GO:0005634	nucleus	112	334	0.335329	1	7.50547e-19	1	0	AcW1_000091-T1	AcW1_000117-T1	AcW1_000743-T1	AcW1_000835-T1	AcW1_000864-T1	AcW1_000889-T1	AcW1_000889-T2	AcW1_000999-T1	AcW1_001228-T1	AcW1_001269-T1	AcW1_001269-T2	AcW1_001269-T3	AcW1_001679-T1	AcW1_001679-T2	AcW1_001850-T1	AcW1_002483-T1	AcW1_002483-T2	AcW1_002495-T1	AcW1_002704-T1	AcW1_002793-T1	AcW1_003009-T1	AcW1_003009-T2	AcW1_003009-T4	AcW1_003009-T5	AcW1_003206-T1	AcW1_003206-T2	AcW1_003252-T1	AcW1_003610-T1	AcW1_003705-T1	AcW1_004043-T1	AcW1_004043-T2	AcW1_004043-T3	AcW1_004043-T4	AcW1_004043-T5	AcW1_004123-T1	AcW1_004123-T2	AcW1_004178-T1	AcW1_004178-T2	AcW1_004209-T1	AcW1_004213-T1
molecular_function	GO:0003677	DNA binding	103	323	0.318885	1	9.2398e-16	1	0	AcW1_000307-T1	AcW1_000316-T1	AcW1_000425-T1	AcW1_000425-T2	AcW1_000610-T1	AcW1_000610-T2	AcW1_000689-T1	AcW1_000743-T1	AcW1_000835-T1	AcW1_000937-T1	AcW1_000967-T1	AcW1_000982-T1	AcW1_000999-T1	AcW1_002096-T1	AcW1_002179-T1	AcW1_002483-T1	AcW1_002483-T2	AcW1_002495-T1	AcW1_002630-T1	AcW1_002704-T1	AcW1_002744-T1	AcW1_002918-T2	AcW1_003009-T1	AcW1_003009-T2	AcW1_003009-T4	AcW1_003009-T5	AcW1_003125-T1	AcW1_003206-T1	AcW1_003206-T2	AcW1_003252-T1	AcW1_003610-T1	AcW1_003705-T1	AcW1_003757-T1	AcW1_003757-T3	AcW1_004178-T1	AcW1_004178-T2	AcW1_004279-T1	AcW1_004466-T1	AcW1_004536-T1	AcW1_004560-T1
molecular_function	GO:0003676	nucleic acid binding	102	418	0.244019	1	3.79454e-14	1	0	AcW1_000005-T1	AcW1_000156-T1	AcW1_000238-T1	AcW1_000238-T2	AcW1_000238-T3	AcW1_000505-T1	AcW1_000562-T1	AcW1_000562-T2	AcW1_000562-T3	AcW1_000610-T1	AcW1_000610-T2	AcW1_000618-T1	AcW1_000889-T1	AcW1_000889-T2	AcW1_000992-T1	AcW1_001028-T1	AcW1_001029-T1	AcW1_001175-T1	AcW1_001182-T1	AcW1_001364-T1	AcW1_001468-T1	AcW1_001580-T1	AcW1_001614-T1	AcW1_001679-T1	AcW1_001679-T2	AcW1_001783-T1	AcW1_001903-T1	AcW1_002543-T1	AcW1_002852-T1	AcW1_003022-T1	AcW1_003044-T1	AcW1_003044-T2	AcW1_003340-T1	AcW1_003340-T3	AcW1_003354-T1	AcW1_003354-T2	AcW1_003757-T1	AcW1_003757-T2	AcW1_003757-T3	AcW1_003957-T1
biological_process	GO:0006355	regulation of transcription, DNA-templated	74	206	0.359223	1	2.0229e-11	1	0	AcW1_000091-T1	AcW1_000117-T1	AcW1_000291-T1	AcW1_000743-T1	AcW1_000835-T1	AcW1_000937-T1	AcW1_001096-T1	AcW1_001228-T1	AcW1_001679-T1	AcW1_001679-T2	AcW1_001850-T1	AcW1_002397-T1	AcW1_002483-T1	AcW1_002483-T2	AcW1_002495-T1	AcW1_002793-T1	AcW1_003009-T1	AcW1_003009-T2	AcW1_003009-T4	AcW1_003009-T5	AcW1_003206-T1	AcW1_003206-T2	AcW1_003252-T1	AcW1_003610-T1	AcW1_003705-T1	AcW1_004159-T1	AcW1_004213-T1	AcW1_004226-T1	AcW1_004226-T2	AcW1_004226-T3	AcW1_004279-T1	AcW1_004504-T1	AcW1_004504-T2	AcW1_004511-T1	AcW1_004536-T1	AcW1_004785-T1	AcW1_005038-T1	AcW1_005478-T1	AcW1_005514-T1	AcW1_006243-T1
molecular_function	GO:0005488	binding	60	204	0.294118	1	5.73354e-27	1	0	AcW1_000065-T1	AcW1_000065-T2	AcW1_000065-T3	AcW1_000065-T4	AcW1_000349-T1	AcW1_000349-T2	AcW1_000349-T3	AcW1_000349-T4	AcW1_000349-T5	AcW1_000848-T1	AcW1_000871-T1	AcW1_000871-T2	AcW1_000937-T1	AcW1_001032-T1	AcW1_001366-T1	AcW1_001688-T1	AcW1_002172-T1	AcW1_003127-T1	AcW1_003127-T2	AcW1_003127-T4	AcW1_003418-T1	AcW1_003473-T1	AcW1_004353-T1	AcW1_004353-T2	AcW1_004353-T3	AcW1_004353-T4	AcW1_004396-T1	AcW1_004402-T1	AcW1_004774-T1	AcW1_004774-T2	AcW1_004789-T1	AcW1_004911-T1	AcW1_004996-T1	AcW1_005407-T1	AcW1_005549-T1	AcW1_005549-T2	AcW1_005638-T1	AcW1_005653-T1	AcW1_005754-T1	AcW1_005804-T1
cellular_component	GO:0016021	integral component of membrane	52	559	0.0930233	6.21738e-06	0.999997	0	1	AcW1_000072-T1	AcW1_000072-T3	AcW1_000282-T1	AcW1_000353-T1	AcW1_001222-T1	AcW1_001611-T1	AcW1_001951-T1	AcW1_002213-T1	AcW1_002292-T1	AcW1_002766-T1	AcW1_002766-T2	AcW1_002813-T1	AcW1_002814-T1	AcW1_003151-T1	AcW1_003151-T2	AcW1_003491-T1	AcW1_003699-T1	AcW1_003699-T2	AcW1_003720-T1	AcW1_003893-T1	AcW1_003893-T2	AcW1_003984-T1	AcW1_003984-T2	AcW1_003984-T3	AcW1_004010-T1	AcW1_004259-T1	AcW1_004334-T1	AcW1_004482-T1	AcW1_005535-T1	AcW1_005858-T1	AcW1_005945-T1	AcW1_006994-T1	AcW1_007535-T1	AcW1_007688-T1	AcW1_007964-T1	AcW1_008002-T4	AcW1_008326-T1	AcW1_008326-T2	AcW1_008522-T1	AcW1_008956-T1
molecular_function	GO:0004672	protein kinase activity	51	267	0.191011	0.991879	0.0122924	1	0.896	AcW1_000115-T1	AcW1_000115-T3	AcW1_000318-T1	AcW1_000855-T1	AcW1_000855-T2	AcW1_000855-T3	AcW1_001022-T1	AcW1_001362-T1	AcW1_001563-T1	AcW1_001757-T1	AcW1_001757-T2	AcW1_001757-T3	AcW1_001776-T1	AcW1_002059-T1	AcW1_002575-T1	AcW1_002575-T2	AcW1_003251-T1	AcW1_003766-T1	AcW1_003766-T2	AcW1_003766-T3	AcW1_004347-T1	AcW1_004808-T1	AcW1_004808-T2	AcW1_004808-T3	AcW1_005653-T1	AcW1_005731-T1	AcW1_005731-T2	AcW1_005881-T1	AcW1_007538-T1	AcW1_007683-T1	AcW1_008294-T1	AcW1_008294-T2	AcW1_008642-T1	AcW1_008809-T1	AcW1_008975-T1	AcW1_009097-T1	AcW1_009097-T2	AcW1_009149-T1	AcW1_009242-T1	AcW1_009242-T2
biological_process	GO:0006468	protein phosphorylation	51	267	0.191011	0.956162	0.0609885	1	1	AcW1_000115-T1	AcW1_000115-T3	AcW1_000318-T1	AcW1_000855-T1	AcW1_000855-T2	AcW1_000855-T3	AcW1_001022-T1	AcW1_001362-T1	AcW1_001563-T1	AcW1_001757-T1	AcW1_001757-T2	AcW1_001757-T3	AcW1_001776-T1	AcW1_002059-T1	AcW1_002575-T1	AcW1_002575-T2	AcW1_003251-T1	AcW1_003766-T1	AcW1_003766-T2	AcW1_003766-T3	AcW1_004347-T1	AcW1_004808-T1	AcW1_004808-T2	AcW1_004808-T3	AcW1_005653-T1	AcW1_005731-T1	AcW1_005731-T2	AcW1_005881-T1	AcW1_007538-T1	AcW1_007683-T1	AcW1_008294-T1	AcW1_008294-T2	AcW1_008642-T1	AcW1_008809-T1	AcW1_008975-T1	AcW1_009097-T1	AcW1_009097-T2	AcW1_009149-T1	AcW1_009242-T1	AcW1_009242-T2
molecular_function	GO:0003824	catalytic activity	49	517	0.0947776	8.51518e-25	1	0	1	AcW1_000034-T1	AcW1_000044-T1	AcW1_000406-T1	AcW1_000563-T1	AcW1_001066-T1	AcW1_001087-T3	AcW1_001962-T1	AcW1_001962-T2	AcW1_002058-T1	AcW1_002058-T2	AcW1_002058-T3	AcW1_002084-T1	AcW1_002179-T1	AcW1_002491-T1	AcW1_002578-T1	AcW1_002789-T1	AcW1_003166-T1	AcW1_003166-T4	AcW1_003384-T2	AcW1_003924-T1	AcW1_004318-T1	AcW1_004461-T1	AcW1_004489-T1	AcW1_005257-T1	AcW1_005569-T1	AcW1_005569-T2	AcW1_005590-T1	AcW1_005730-T1	AcW1_005831-T1	AcW1_006014-T1	AcW1_006014-T2	AcW1_006653-T1	AcW1_006653-T2	AcW1_006786-T1	AcW1_006826-T1	AcW1_007111-T1	AcW1_007208-T1	AcW1_007208-T2	AcW1_007252-T1	AcW1_007498-T1
biological_process	GO:0006351	transcription, DNA-templated	49	128	0.382812	1	3.57317e-13	1	0	AcW1_000743-T1	AcW1_000967-T1	AcW1_000999-T1	AcW1_001850-T1	AcW1_002495-T1	AcW1_002704-T1	AcW1_003009-T1	AcW1_003009-T2	AcW1_003009-T4	AcW1_003009-T5	AcW1_003206-T1	AcW1_003206-T2	AcW1_003252-T1	AcW1_003610-T1	AcW1_003705-T1	AcW1_004178-T1	AcW1_004178-T2	AcW1_004466-T1	AcW1_004536-T1	AcW1_004785-T1	AcW1_005038-T1	AcW1_005407-T1	AcW1_005478-T1	AcW1_005478-T2	AcW1_006243-T1	AcW1_006243-T2	AcW1_006498-T1	AcW1_006498-T2	AcW1_006560-T1	AcW1_006561-T1	AcW1_006606-T1	AcW1_006668-T1	AcW1_006750-T1	AcW1_006750-T2	AcW1_006802-T1	AcW1_007111-T1	AcW1_007156-T1	AcW1_007156-T2	AcW1_008210-T1	AcW1_008210-T2
biological_process	GO:0055085	transmembrane transport	48	434	0.110599	0.000786552	0.999519	0.043	1	AcW1_000072-T1	AcW1_000072-T3	AcW1_000282-T1	AcW1_000353-T1	AcW1_001222-T1	AcW1_001521-T1	AcW1_001521-T2	AcW1_001951-T1	AcW1_002814-T1	AcW1_002956-T1	AcW1_002956-T2	AcW1_002956-T3	AcW1_002956-T4	AcW1_002956-T5	AcW1_003491-T1	AcW1_003720-T1	AcW1_003893-T1	AcW1_003893-T2	AcW1_003984-T1	AcW1_003984-T2	AcW1_003984-T3	AcW1_004259-T1	AcW1_004482-T1	AcW1_005535-T1	AcW1_005945-T1	AcW1_006834-T1	AcW1_007094-T1	AcW1_007535-T1	AcW1_007544-T1	AcW1_007688-T1	AcW1_007964-T1	AcW1_008002-T4	AcW1_008326-T1	AcW1_008326-T2	AcW1_008956-T1	AcW1_008956-T2	AcW1_008956-T3	AcW1_008956-T4	AcW1_009042-T1	AcW1_009187-T1
molecular_function	GO:0046872	metal ion binding	45	206	0.218447	1	5.41176e-10	1	0	AcW1_000097-T1	AcW1_000307-T1	AcW1_000350-T1	AcW1_000350-T2	AcW1_000505-T1	AcW1_000878-T1	AcW1_001066-T1	AcW1_001148-T1	AcW1_001232-T1	AcW1_001364-T1	AcW1_001468-T1	AcW1_001614-T1	AcW1_001675-T1	AcW1_001675-T2	AcW1_002914-T1	AcW1_003354-T1	AcW1_003354-T2	AcW1_003699-T1	AcW1_003699-T2	AcW1_003986-T1	AcW1_004123-T1	AcW1_004336-T1	AcW1_004641-T1	AcW1_005127-T1	AcW1_005178-T1	AcW1_005843-T1	AcW1_005843-T2	AcW1_005843-T3	AcW1_005847-T1	AcW1_005860-T1	AcW1_006317-T1	AcW1_006688-T1	AcW1_006688-T2	AcW1_006761-T2	AcW1_006826-T1	AcW1_006994-T1	AcW1_007105-T1	AcW1_008049-T1	AcW1_008527-T1	AcW1_008704-T1
molecular_function	GO:0000166	nucleotide binding	43	230	0.186957	0.782979	0.242692	1	1	AcW1_000562-T1	AcW1_000562-T2	AcW1_000562-T3	AcW1_000610-T1	AcW1_000610-T2	AcW1_000689-T1	AcW1_000992-T1	AcW1_001175-T1	AcW1_001580-T1	AcW1_001614-T1	AcW1_002543-T1	AcW1_002852-T1	AcW1_003340-T1	AcW1_003340-T2	AcW1_003340-T3	AcW1_003699-T1	AcW1_003699-T2	AcW1_003957-T1	AcW1_004046-T1	AcW1_004110-T1	AcW1_004542-T1	AcW1_004542-T2	AcW1_004542-T3	AcW1_004615-T1	AcW1_004997-T1	AcW1_005053-T1	AcW1_005391-T1	AcW1_005546-T1	AcW1_005638-T1	AcW1_006994-T1	AcW1_007111-T1	AcW1_007220-T1	AcW1_007220-T3	AcW1_007220-T4	AcW1_007392-T1	AcW1_008675-T1	AcW1_008711-T1	AcW1_008711-T2	AcW1_008711-T3	AcW1_008994-T1
molecular_function	GO:0000981	DNA-binding transcription factor activity, RNA polymerase II-specific	41	96	0.427083	1	2.6615e-10	1	0	AcW1_000743-T1	AcW1_001228-T1	AcW1_002495-T1	AcW1_002793-T1	AcW1_003009-T1	AcW1_003009-T2	AcW1_003009-T4	AcW1_003009-T5	AcW1_003206-T1	AcW1_003206-T2	AcW1_003252-T1	AcW1_003610-T1	AcW1_003705-T1	AcW1_004213-T1	AcW1_004536-T1	AcW1_004785-T1	AcW1_005038-T1	AcW1_005478-T1	AcW1_005514-T1	AcW1_006243-T1	AcW1_006243-T2	AcW1_006498-T1	AcW1_006560-T1	AcW1_006561-T1	AcW1_006606-T1	AcW1_006668-T1	AcW1_006802-T1	AcW1_007156-T1	AcW1_007156-T2	AcW1_007499-T2	AcW1_007500-T1	AcW1_007649-T1	AcW1_007949-T1	AcW1_007949-T2	AcW1_008498-T1	AcW1_008983-T2	AcW1_008983-T3	AcW1_009125-T1	AcW1_009125-T2	AcW1_009338-T1
biological_process	GO:0055114	obsolete oxidation-reduction process	40	703	0.056899	NA	NA	NA	NA	AcW1_000017-T1	AcW1_000017-T2	AcW1_000043-T1	AcW1_000043-T2	AcW1_000722-T1	AcW1_001371-T1	AcW1_001642-T2	AcW1_002128-T1	AcW1_002128-T2	AcW1_002128-T3	AcW1_002128-T4	AcW1_002128-T5	AcW1_002208-T1	AcW1_002362-T1	AcW1_002665-T1	AcW1_003384-T2	AcW1_003620-T1	AcW1_004131-T1	AcW1_004845-T1	AcW1_004859-T1	AcW1_004859-T2	AcW1_004859-T3	AcW1_005401-T1	AcW1_005733-T1	AcW1_005831-T1	AcW1_006014-T1	AcW1_006014-T2	AcW1_006218-T1	AcW1_006348-T1	AcW1_006560-T1	AcW1_006568-T1	AcW1_006623-T1	AcW1_007290-T1	AcW1_007369-T1	AcW1_007973-T1	AcW1_007973-T2	AcW1_007990-T1	AcW1_008253-T1	AcW1_008564-T1	AcW1_010123-T1
cellular_component	GO:0016020	membrane	34	297	0.114478	5.84349e-05	0.999965	0	1	AcW1_001611-T1	AcW1_001757-T1	AcW1_001803-T1	AcW1_002814-T1	AcW1_002956-T1	AcW1_002956-T2	AcW1_002956-T3	AcW1_002956-T4	AcW1_002956-T5	AcW1_003418-T1	AcW1_003454-T1	AcW1_003454-T2	AcW1_003454-T3	AcW1_004254-T1	AcW1_004659-T1	AcW1_004659-T2	AcW1_004659-T3	AcW1_004659-T4	AcW1_004745-T1	AcW1_005535-T1	AcW1_005873-T1	AcW1_005894-T1	AcW1_006746-T1	AcW1_006746-T2	AcW1_007102-T1	AcW1_008554-T1	AcW1_008644-T1	AcW1_008644-T2	AcW1_008644-T3	AcW1_008735-T1	AcW1_008740-T1	AcW1_009042-T1	AcW1_009111-T1	AcW1_010255-T3
biological_process	GO:0006281	DNA repair	33	102	0.323529	0.999991	2.1034e-05	1	0.001	AcW1_000689-T1	AcW1_001067-T1	AcW1_002179-T1	AcW1_002580-T1	AcW1_002622-T1	AcW1_004708-T1	AcW1_005257-T1	AcW1_005266-T1	AcW1_005266-T2	AcW1_005676-T1	AcW1_005676-T3	AcW1_005769-T1	AcW1_005769-T2	AcW1_006626-T1	AcW1_007493-T1	AcW1_007687-T1	AcW1_007687-T2	AcW1_007722-T1	AcW1_007861-T1	AcW1_007861-T2	AcW1_008124-T1	AcW1_008124-T2	AcW1_008124-T3	AcW1_008200-T2	AcW1_009066-T1	AcW1_009066-T2	AcW1_009107-T1	AcW1_010049-T1	AcW1_010049-T2	AcW1_010049-T3	AcW1_010323-T1	AcW1_010323-T2	AcW1_010323-T3
biological_process	GO:0005975	carbohydrate metabolic process	30	200	0.15	0.216363	0.833554	1	1	AcW1_000034-T1	AcW1_000324-T1	AcW1_000324-T2	AcW1_000324-T3	AcW1_000378-T1	AcW1_001070-T1	AcW1_001699-T1	AcW1_001768-T1	AcW1_001770-T1	AcW1_001962-T1	AcW1_001962-T2	AcW1_002578-T1	AcW1_002606-T1	AcW1_002789-T1	AcW1_004152-T1	AcW1_005730-T1	AcW1_005801-T1	AcW1_006510-T1	AcW1_006510-T3	AcW1_006653-T1	AcW1_006653-T2	AcW1_006754-T1	AcW1_007252-T1	AcW1_007871-T1	AcW1_008884-T1	AcW1_009278-T1	AcW1_009497-T1	AcW1_009855-T1	AcW1_010027-T1	AcW1_010187-T1
biological_process	GO:0006508	proteolysis	30	194	0.154639	0.590256	0.476269	1	1	AcW1_000129-T1	AcW1_001066-T1	AcW1_001089-T1	AcW1_002423-T1	AcW1_002504-T1	AcW1_002504-T2	AcW1_003162-T1	AcW1_003444-T1	AcW1_003652-T1	AcW1_004035-T1	AcW1_005536-T1	AcW1_005536-T2	AcW1_005823-T1	AcW1_005889-T1	AcW1_006222-T1	AcW1_007348-T1	AcW1_007736-T1	AcW1_007736-T2	AcW1_007742-T1	AcW1_007742-T2	AcW1_008020-T1	AcW1_008216-T1	AcW1_008216-T2	AcW1_008693-T1	AcW1_008693-T2	AcW1_008797-T1	AcW1_008881-T1	AcW1_008881-T2	AcW1_008881-T3	AcW1_009001-T1
molecular_function	GO:0016491	oxidoreductase activity	27	487	0.0554415	8.352e-21	1	0	1	AcW1_000017-T1	AcW1_000017-T2	AcW1_000532-T1	AcW1_000532-T2	AcW1_000722-T1	AcW1_001371-T1	AcW1_001642-T2	AcW1_001823-T1	AcW1_002128-T1	AcW1_002128-T2	AcW1_002128-T3	AcW1_002128-T4	AcW1_002128-T5	AcW1_003384-T2	AcW1_003620-T1	AcW1_004845-T1	AcW1_005733-T1	AcW1_005831-T1	AcW1_006348-T1	AcW1_006568-T1	AcW1_006623-T1	AcW1_007176-T1	AcW1_007290-T1	AcW1_007990-T1	AcW1_008564-T1	AcW1_009946-T1	AcW1_009946-T2
biological_process	GO:0008152	metabolic process	26	326	0.0797546	0.00982719	0.992286	0.492	1	AcW1_000044-T1	AcW1_000324-T1	AcW1_000324-T2	AcW1_000324-T3	AcW1_000722-T1	AcW1_002084-T1	AcW1_002491-T1	AcW1_003500-T1	AcW1_003924-T1	AcW1_004131-T1	AcW1_004449-T1	AcW1_004461-T1	AcW1_004745-T1	AcW1_004800-T1	AcW1_004845-T1	AcW1_005722-T1	AcW1_005831-T1	AcW1_005925-T1	AcW1_006875-T1	AcW1_007208-T1	AcW1_007208-T2	AcW1_007498-T1	AcW1_007973-T1	AcW1_007973-T2	AcW1_008253-T1	AcW1_008564-T1
biological_process	GO:0006886	intracellular protein transport	26	79	0.329114	0.99985	0.000341824	1	0.053	AcW1_000097-T1	AcW1_000848-T1	AcW1_001032-T1	AcW1_002174-T1	AcW1_002292-T1	AcW1_003418-T1	AcW1_005545-T1	AcW1_006643-T1	AcW1_006643-T2	AcW1_006643-T3	AcW1_006975-T1	AcW1_006975-T2	AcW1_007655-T1	AcW1_008241-T1	AcW1_008241-T2	AcW1_008644-T1	AcW1_008644-T2	AcW1_008644-T3	AcW1_009304-T1	AcW1_009304-T2	AcW1_009304-T3	AcW1_009304-T4	AcW1_009484-T1	AcW1_009484-T2	AcW1_010032-T1	AcW1_010032-T2
molecular_function	GO:0003700	DNA-binding transcription factor activity	21	54	0.388889	1	8.03431e-14	1	0	AcW1_000291-T1	AcW1_000835-T1	AcW1_001096-T1	AcW1_001679-T1	AcW1_001679-T2	AcW1_002397-T1	AcW1_002483-T1	AcW1_002483-T2	AcW1_004159-T1	AcW1_004504-T1	AcW1_004504-T2	AcW1_004511-T1	AcW1_006476-T1	AcW1_006923-T1	AcW1_007068-T1	AcW1_008026-T1	AcW1_008277-T1	AcW1_008400-T1	AcW1_008400-T2	AcW1_009087-T1	AcW1_009225-T1
molecular_function	GO:0016887	ATP hydrolysis activity	19	75	0.253333	0.999773	0.000441386	1	0.053	AcW1_000266-T1	AcW1_001611-T1	AcW1_001951-T1	AcW1_003699-T1	AcW1_003699-T2	AcW1_003720-T1	AcW1_003893-T1	AcW1_003893-T2	AcW1_006317-T1	AcW1_007493-T1	AcW1_007535-T1	AcW1_007734-T1	AcW1_007964-T1	AcW1_008002-T4	AcW1_008326-T1	AcW1_008326-T2	AcW1_009709-T1	AcW1_009771-T1	AcW1_009771-T2
biological_process	GO:0007165	signal transduction	19	78	0.24359	0.999999	2.27039e-06	1	0	AcW1_000286-T1	AcW1_000286-T2	AcW1_001819-T1	AcW1_002078-T1	AcW1_002078-T2	AcW1_002604-T1	AcW1_003151-T1	AcW1_003151-T2	AcW1_003790-T1	AcW1_004091-T1	AcW1_004996-T1	AcW1_006452-T1	AcW1_006452-T2	AcW1_006672-T1	AcW1_006818-T1	AcW1_008201-T1	AcW1_008878-T1	AcW1_008878-T2	AcW1_009054-T1
molecular_function	GO:0004386	helicase activity	18	25	0.72	0.999923	0.000238199	1	0.028	AcW1_000156-T1	AcW1_000480-T1	AcW1_000618-T1	AcW1_001028-T1	AcW1_001029-T1	AcW1_003044-T1	AcW1_003044-T2	AcW1_005471-T3	AcW1_007657-T1	AcW1_007657-T2	AcW1_007682-T1	AcW1_007682-T2	AcW1_007682-T3	AcW1_007682-T4	AcW1_010319-T1	AcW1_010323-T1	AcW1_010323-T2	AcW1_010323-T3
molecular_function	GO:0003723	RNA binding	18	141	0.12766	0.0190089	0.988742	0.731	1	AcW1_000988-T1	AcW1_001182-T1	AcW1_003473-T1	AcW1_004762-T1	AcW1_004762-T5	AcW1_005638-T1	AcW1_005754-T1	AcW1_006071-T1	AcW1_006086-T1	AcW1_006086-T2	AcW1_006086-T3	AcW1_006205-T1	AcW1_007392-T1	AcW1_007849-T1	AcW1_008368-T1	AcW1_008994-T1	AcW1_008995-T1	AcW1_009481-T1
molecular_function	GO:0004553	hydrolase activity, hydrolyzing O-glycosyl compounds	17	115	0.147826	0.568294	0.5213	1	1	AcW1_000034-T1	AcW1_001070-T1	AcW1_001699-T1	AcW1_001768-T1	AcW1_001770-T1	AcW1_002578-T1	AcW1_002606-T1	AcW1_005801-T1	AcW1_006510-T1	AcW1_006510-T3	AcW1_006754-T1	AcW1_007183-T1	AcW1_007871-T1	AcW1_008884-T1	AcW1_009855-T1	AcW1_010027-T1	AcW1_010187-T1
molecular_function	GO:0004190	aspartic-type endopeptidase activity	17	65	0.261538	0.9886	0.0239797	1	0.985	AcW1_000129-T1	AcW1_001089-T1	AcW1_004035-T1	AcW1_007348-T1	AcW1_007736-T1	AcW1_007736-T2	AcW1_007742-T1	AcW1_007742-T2	AcW1_008216-T1	AcW1_008216-T2	AcW1_008693-T1	AcW1_008693-T2	AcW1_008797-T1	AcW1_008881-T1	AcW1_008881-T2	AcW1_008881-T3	AcW1_009001-T1
molecular_function	GO:0016787	hydrolase activity	16	195	0.0820513	0.0407551	0.96684	0.958	1	AcW1_000148-T1	AcW1_000425-T1	AcW1_000425-T2	AcW1_001277-T1	AcW1_001886-T1	AcW1_002184-T1	AcW1_002279-T1	AcW1_003500-T1	AcW1_004449-T1	AcW1_006047-T1	AcW1_006941-T1	AcW1_006941-T2	AcW1_007561-T1	AcW1_007637-T1	AcW1_008388-T1	AcW1_010355-T1
cellular_component	GO:0005737	cytoplasm	15	168	0.0892857	0.428985	0.625987	1	1	AcW1_000562-T1	AcW1_003340-T1	AcW1_003340-T2	AcW1_003340-T3	AcW1_003418-T1	AcW1_003957-T1	AcW1_004542-T1	AcW1_004542-T2	AcW1_004542-T3	AcW1_004894-T1	AcW1_005334-T1	AcW1_005889-T1	AcW1_008675-T1	AcW1_010123-T1	AcW1_010319-T1
biological_process	GO:0006810	transport	15	128	0.117188	0.210172	0.818989	1	1	AcW1_000282-T1	AcW1_001611-T1	AcW1_001951-T1	AcW1_002213-T1	AcW1_003720-T1	AcW1_003893-T1	AcW1_003893-T2	AcW1_005043-T1	AcW1_007535-T1	AcW1_007964-T1	AcW1_008002-T4	AcW1_008326-T1	AcW1_008326-T2	AcW1_009709-T1	AcW1_009721-T1
molecular_function	GO:0043565	sequence-specific DNA binding	15	50	0.3	0.97602	0.0470445	1	1	AcW1_000291-T1	AcW1_001096-T1	AcW1_002397-T1	AcW1_004159-T1	AcW1_004504-T1	AcW1_004504-T2	AcW1_004511-T1	AcW1_006476-T1	AcW1_006923-T1	AcW1_007068-T1	AcW1_008026-T1	AcW1_008277-T1	AcW1_008400-T1	AcW1_008400-T2	AcW1_009225-T1
molecular_function	GO:0005509	calcium ion binding	14	54	0.259259	0.980626	0.041056	1	1	AcW1_000151-T1	AcW1_001962-T1	AcW1_001962-T2	AcW1_002604-T1	AcW1_004254-T1	AcW1_005542-T1	AcW1_005542-T2	AcW1_005542-T3	AcW1_005542-T4	AcW1_005545-T1	AcW1_005873-T1	AcW1_007102-T1	AcW1_008388-T1	AcW1_009042-T1
molecular_function	GO:0004812	aminoacyl-tRNA ligase activity	14	51	0.27451	0.958655	0.0786704	1	1	AcW1_000562-T1	AcW1_000562-T2	AcW1_000562-T3	AcW1_003340-T1	AcW1_003340-T2	AcW1_003340-T3	AcW1_003957-T1	AcW1_004542-T1	AcW1_004542-T2	AcW1_004542-T3	AcW1_008675-T1	AcW1_008711-T1	AcW1_008711-T2	AcW1_008711-T3
biological_process	GO:0006418	tRNA aminoacylation for protein translation	14	47	0.297872	0.970537	0.0589422	1	1	AcW1_000562-T1	AcW1_000562-T2	AcW1_000562-T3	AcW1_003340-T1	AcW1_003340-T2	AcW1_003340-T3	AcW1_003957-T1	AcW1_004542-T1	AcW1_004542-T2	AcW1_004542-T3	AcW1_008675-T1	AcW1_008711-T1	AcW1_008711-T2	AcW1_008711-T3
molecular_function	GO:0042626	ATPase-coupled transmembrane transporter activity	13	44	0.295455	0.984847	0.0315139	1	0.999	AcW1_000282-T1	AcW1_001611-T1	AcW1_001951-T1	AcW1_003720-T1	AcW1_003893-T1	AcW1_003893-T2	AcW1_007535-T1	AcW1_007964-T1	AcW1_008002-T4	AcW1_008326-T1	AcW1_008326-T2	AcW1_009709-T1	AcW1_009721-T1
molecular_function	GO:0005525	GTP binding	12	159	0.0754717	0.00110636	0.999562	0.067	1	AcW1_000461-T1	AcW1_000897-T1	AcW1_004116-T1	AcW1_005368-T1	AcW1_005368-T2	AcW1_006075-T1	AcW1_007500-T1	AcW1_008046-T1	AcW1_008046-T2	AcW1_008455-T1	AcW1_008893-T1	AcW1_009856-T1
cellular_component	GO:0005622	intracellular anatomical structure	12	159	0.0754717	1	2.53631e-09	1	0	AcW1_003444-T1	AcW1_004348-T1	AcW1_005545-T1	AcW1_006161-T1	AcW1_006975-T1	AcW1_006975-T2	AcW1_007111-T1	AcW1_007448-T1	AcW1_007519-T1	AcW1_008893-T1	AcW1_010032-T1	AcW1_010032-T2
molecular_function	GO:0008026	helicase activity	12	22	0.545455	NA	NA	NA	NA	AcW1_000156-T1	AcW1_001028-T1	AcW1_001029-T1	AcW1_003044-T1	AcW1_003044-T2	AcW1_005471-T3	AcW1_007657-T1	AcW1_007657-T2	AcW1_007682-T1	AcW1_007682-T2	AcW1_007682-T3	AcW1_007682-T4
biological_process	GO:0007264	small GTPase mediated signal transduction	11	69	0.15942	0.998458	0.00333388	1	0.506	AcW1_000596-T1	AcW1_001177-T1	AcW1_001177-T2	AcW1_002234-T1	AcW1_003797-T1	AcW1_007436-T1	AcW1_007436-T2	AcW1_007710-T1	AcW1_007710-T2	AcW1_008893-T1	AcW1_009856-T1
biological_process	GO:0006511	ubiquitin-dependent protein catabolic process	11	52	0.211538	0.883413	0.19245	1	1	AcW1_000292-T1	AcW1_001408-T1	AcW1_001702-T1	AcW1_001702-T2	AcW1_004944-T1	AcW1_005763-T1	AcW1_006143-T1	AcW1_006154-T1	AcW1_006154-T2	AcW1_006455-T1	AcW1_006764-T1
biological_process	GO:0016192	vesicle-mediated transport	10	57	0.175439	0.999991	2.33959e-05	1	0.001	AcW1_001032-T1	AcW1_002213-T1	AcW1_006426-T1	AcW1_006426-T2	AcW1_006426-T3	AcW1_006643-T1	AcW1_006643-T2	AcW1_006643-T3	AcW1_008241-T1	AcW1_008241-T2
biological_process	GO:0015031	protein transport	10	34	0.294118	0.999924	0.000167187	1	0.025	AcW1_000902-T1	AcW1_001032-T1	AcW1_005803-T1	AcW1_005917-T2	AcW1_005917-T3	AcW1_005917-T4	AcW1_006643-T1	AcW1_006643-T2	AcW1_006643-T3	AcW1_008735-T1
molecular_function	GO:0016740	transferase activity	9	24	0.375	0.198753	0.826885	1	1	AcW1_000044-T1	AcW1_002084-T1	AcW1_002491-T1	AcW1_003924-T1	AcW1_007208-T1	AcW1_007208-T2	AcW1_007442-T1	AcW1_007973-T1	AcW1_007973-T2
biological_process	GO:0007018	microtubule-based movement	9	16	0.5625	0.999969	0.000247568	1	0.044	AcW1_000166-T1	AcW1_000166-T2	AcW1_000266-T1	AcW1_004127-T1	AcW1_004724-T1	AcW1_005750-T1	AcW1_006063-T1	AcW1_007011-T1	AcW1_007692-T1
molecular_function	GO:0003777	microtubule motor activity	9	16	0.5625	0.999967	0.000261115	1	0.032	AcW1_000166-T1	AcW1_000166-T2	AcW1_000266-T1	AcW1_004127-T1	AcW1_004724-T1	AcW1_005750-T1	AcW1_006063-T1	AcW1_007011-T1	AcW1_007692-T1
molecular_function	GO:0016758	hexosyltransferase activity	9	25	0.36	0.991889	0.0177555	1	0.979	AcW1_000324-T1	AcW1_000324-T2	AcW1_000324-T3	AcW1_001207-T1	AcW1_001207-T2	AcW1_001351-T1	AcW1_002744-T1	AcW1_003807-T1	AcW1_005112-T1
molecular_function	GO:0005089	guanyl-nucleotide exchange factor activity	9	20	0.45	NA	NA	NA	NA	AcW1_000740-T1	AcW1_001121-T1	AcW1_001121-T2	AcW1_004873-T1	AcW1_004976-T1	AcW1_006991-T1	AcW1_010274-T1	AcW1_010367-T1	AcW1_010367-T2
molecular_function	GO:0005085	guanyl-nucleotide exchange factor activity	9	18	0.5	1	6.00793e-10	1	0	AcW1_000596-T1	AcW1_001177-T1	AcW1_001177-T2	AcW1_002234-T1	AcW1_003797-T1	AcW1_007436-T1	AcW1_007436-T2	AcW1_007710-T1	AcW1_007710-T2
biological_process	GO:0035556	intracellular signal transduction	9	22	0.409091	1	2.20957e-07	1	0	AcW1_002604-T1	AcW1_003797-T1	AcW1_005746-T1	AcW1_005746-T2	AcW1_005746-T3	AcW1_005746-T4	AcW1_006260-T1	AcW1_008878-T1	AcW1_008878-T2
molecular_function	GO:0016301	kinase activity	9	29	0.310345	0.987871	0.0173113	1	0.978	AcW1_004774-T1	AcW1_004774-T2	AcW1_005729-T1	AcW1_005729-T2	AcW1_005729-T3	AcW1_005729-T4	AcW1_005729-T5	AcW1_005757-T1	AcW1_006626-T1
molecular_function	GO:0020037	heme binding	8	153	0.0522876	3.2451e-05	0.999991	0.004	1	AcW1_000017-T1	AcW1_000017-T2	AcW1_000043-T1	AcW1_000043-T2	AcW1_002208-T1	AcW1_002665-T1	AcW1_003620-T1	AcW1_005401-T1
molecular_function	GO:0036459	thiol-dependent deubiquitinase	8	23	0.347826	NA	NA	NA	NA	AcW1_001408-T1	AcW1_001702-T1	AcW1_001702-T2	AcW1_004944-T1	AcW1_005763-T1	AcW1_006143-T1	AcW1_006455-T1	AcW1_006764-T1
biological_process	GO:0016579	protein deubiquitination	8	26	0.307692	0.984837	0.0433455	1	1	AcW1_001408-T1	AcW1_001702-T1	AcW1_001702-T2	AcW1_004944-T1	AcW1_005763-T1	AcW1_006143-T1	AcW1_006455-T1	AcW1_006764-T1
cellular_component	GO:0005643	nuclear pore	8	20	0.4	0.998018	0.00837874	1	0.526	AcW1_002214-T1	AcW1_002671-T1	AcW1_002671-T2	AcW1_002671-T3	AcW1_005043-T1	AcW1_008035-T1	AcW1_008035-T2	AcW1_008939-T1
molecular_function	GO:0008168	methyltransferase activity	8	83	0.0963855	0.0471497	0.973818	0.969	1	AcW1_005722-T1	AcW1_006224-T1	AcW1_006224-T2	AcW1_006588-T1	AcW1_008911-T1	AcW1_008911-T2	AcW1_008911-T3	AcW1_008911-T4
molecular_function	GO:0004842	ubiquitin-protein transferase activity	8	35	0.228571	0.8905	0.208177	1	1	AcW1_001614-T1	AcW1_005444-T1	AcW1_007899-T1	AcW1_007899-T3	AcW1_009215-T1	AcW1_009244-T1	AcW1_009244-T2	AcW1_009244-T3
molecular_function	GO:0003682	chromatin binding	8	15	0.533333	0.999739	0.00161409	1	0.213	AcW1_000197-T1	AcW1_006224-T1	AcW1_006224-T2	AcW1_007017-T1	AcW1_007017-T2	AcW1_007337-T1	AcW1_009066-T1	AcW1_009066-T2
biological_process	GO:0006397	mRNA processing	8	31	0.258065	0.266631	0.829507	1	1	AcW1_004043-T1	AcW1_004043-T2	AcW1_004043-T3	AcW1_004043-T4	AcW1_004043-T5	AcW1_004209-T1	AcW1_007220-T3	AcW1_007220-T4
biological_process	GO:0035023	regulation of Rho protein signal transduction	8	19	0.421053	0.998728	0.00582091	1	0.714	AcW1_000740-T1	AcW1_001121-T1	AcW1_001121-T2	AcW1_004873-T1	AcW1_004976-T1	AcW1_010274-T1	AcW1_010367-T1	AcW1_010367-T2
biological_process	GO:0006812	cation transport	8	40	0.2	0.0876226	0.947317	1	1	AcW1_003699-T1	AcW1_003699-T2	AcW1_006994-T1	AcW1_008956-T1	AcW1_008956-T2	AcW1_008956-T3	AcW1_008956-T4	AcW1_009187-T1
molecular_function	GO:0016788	hydrolase activity, acting on ester bonds	7	28	0.25	0.872411	0.166479	1	1	AcW1_000045-T1	AcW1_003924-T1	AcW1_006029-T1	AcW1_006029-T2	AcW1_008124-T1	AcW1_008124-T2	AcW1_008124-T3
molecular_function	GO:0003735	structural constituent of ribosome	7	148	0.0472973	1.69072e-05	0.999996	0	1	AcW1_003036-T1	AcW1_004348-T1	AcW1_005525-T1	AcW1_006161-T1	AcW1_007448-T1	AcW1_007519-T1	AcW1_009481-T1
biological_process	GO:0006412	translation	7	154	0.0454545	0.000406065	0.999809	0.018	1	AcW1_003036-T1	AcW1_004348-T1	AcW1_005525-T1	AcW1_006161-T1	AcW1_007448-T1	AcW1_007519-T1	AcW1_009481-T1
biological_process	GO:0006338	chromatin remodeling	7	15	0.466667	0.991626	0.0292702	1	0.999	AcW1_000091-T1	AcW1_002548-T1	AcW1_006598-T1	AcW1_006598-T2	AcW1_006790-T1	AcW1_006790-T3	AcW1_007360-T1
biological_process	GO:0006396	RNA processing	7	49	0.142857	0.00238272	0.998843	0.133	1	AcW1_004043-T1	AcW1_004043-T2	AcW1_004043-T3	AcW1_004043-T4	AcW1_004043-T5	AcW1_008994-T1	AcW1_010355-T1
biological_process	GO:0006289	nucleotide-excision repair	7	19	0.368421	0.994179	0.0219566	1	0.987	AcW1_008124-T1	AcW1_008124-T2	AcW1_008124-T3	AcW1_008425-T1	AcW1_008895-T1	AcW1_009147-T1	AcW1_009147-T2
biological_process	GO:0006260	DNA replication	7	44	0.159091	0.57742	0.56702	1	1	AcW1_004708-T1	AcW1_004710-T1	AcW1_005676-T1	AcW1_005676-T3	AcW1_007369-T1	AcW1_009100-T1	AcW1_009100-T2
biological_process	GO:0006891	intra-Golgi vesicle-mediated transport	7	10	0.7	0.999987	0.000193997	1	0.033	AcW1_000942-T1	AcW1_006229-T1	AcW1_009144-T1	AcW1_009144-T2	AcW1_009144-T3	AcW1_009144-T4	AcW1_009144-T5
biological_process	GO:0006914	autophagy	7	16	0.4375	0.999967	0.000200049	1	0.033	AcW1_005680-T1	AcW1_005680-T2	AcW1_005680-T3	AcW1_005680-T4	AcW1_008249-T1	AcW1_008249-T2	AcW1_008249-T3
molecular_function	GO:0004518	nuclease activity	7	25	0.28	0.859624	0.209718	1	1	AcW1_002179-T1	AcW1_006029-T1	AcW1_006029-T2	AcW1_007246-T1	AcW1_008124-T1	AcW1_008124-T2	AcW1_008124-T3
molecular_function	GO:0008289	lipid binding	7	8	0.875	0.9992	0.00255133	1	0.303	AcW1_003630-T1	AcW1_006466-T1	AcW1_006466-T2	AcW1_006466-T3	AcW1_006466-T4	AcW1_006466-T5	AcW1_006466-T6
biological_process	GO:0009058	biosynthetic process	6	54	0.111111	0.449158	0.588148	1	1	AcW1_000045-T1	AcW1_000563-T1	AcW1_002491-T1	AcW1_003924-T1	AcW1_007442-T1	AcW1_009096-T1
cellular_component	GO:0005840	ribosome	6	137	0.0437956	1.45575e-05	0.999997	0	1	AcW1_003036-T1	AcW1_004348-T1	AcW1_006161-T1	AcW1_007448-T1	AcW1_007519-T1	AcW1_009481-T1
molecular_function	GO:0005096	GTPase activator activity	6	11	0.545455	1	6.88176e-12	1	0	AcW1_000088-T1	AcW1_002178-T1	AcW1_002513-T1	AcW1_002513-T2	AcW1_002513-T3	AcW1_004996-T1
molecular_function	GO:0004674	protein serine/threonine kinase activity	6	32	0.1875	0.768948	0.379348	1	1	AcW1_001362-T1	AcW1_004347-T1	AcW1_004774-T1	AcW1_004774-T2	AcW1_006626-T1	AcW1_007538-T1
biological_process	GO:0006310	DNA recombination	6	19	0.315789	0.995428	0.014187	1	0.95	AcW1_005676-T1	AcW1_005676-T3	AcW1_010309-T1	AcW1_010354-T1	AcW1_010359-T1	AcW1_010359-T2
biological_process	GO:0042254	ribosome biogenesis	6	27	0.222222	0.470809	0.682941	1	1	AcW1_000149-T1	AcW1_000149-T2	AcW1_000149-T3	AcW1_001062-T1	AcW1_002799-T1	AcW1_006205-T1
molecular_function	GO:0005215	transporter activity	6	83	0.0722892	0.00369241	0.997766	0.191	1	AcW1_005535-T1	AcW1_005945-T1	AcW1_009544-T1	AcW1_009544-T2	AcW1_009544-T3	AcW1_009544-T4
molecular_function	GO:0008017	microtubule binding	6	20	0.3	0.969818	0.0867367	1	1	AcW1_004127-T1	AcW1_004724-T1	AcW1_005750-T1	AcW1_006063-T1	AcW1_007011-T1	AcW1_007692-T1
biological_process	GO:0032012	regulation of ARF protein signal transduction	6	7	0.857143	0.999997	9.65992e-05	1	0.009	AcW1_003703-T1	AcW1_004402-T1	AcW1_005983-T1	AcW1_005983-T2	AcW1_005983-T3	AcW1_009225-T1
molecular_function	GO:0005086	guanyl-nucleotide exchange factor activity	6	7	0.857143	NA	NA	NA	NA	AcW1_003703-T1	AcW1_004402-T1	AcW1_005983-T1	AcW1_005983-T2	AcW1_005983-T3	AcW1_009225-T1
cellular_component	GO:0005743	mitochondrial inner membrane	6	16	0.375	0.983622	0.0413718	1	0.983	AcW1_000808-T1	AcW1_008070-T1	AcW1_008861-T1	AcW1_008861-T2	AcW1_009445-T1	AcW1_009445-T2
cellular_component	GO:0000145	exocyst	6	16	0.375	0.9923	0.0306836	1	0.957	AcW1_000902-T1	AcW1_000916-T1	AcW1_000916-T2	AcW1_001897-T1	AcW1_001897-T2	AcW1_004442-T1
molecular_function	GO:0003779	actin binding	6	23	0.26087	0.96416	0.0917031	1	1	AcW1_000977-T1	AcW1_003750-T1	AcW1_004911-T1	AcW1_007982-T1	AcW1_007982-T2	AcW1_007982-T3
biological_process	GO:0006888	endoplasmic reticulum to Golgi vesicle-mediated transport	6	13	0.461538	0.999969	0.000247568	1	0.044	AcW1_009304-T1	AcW1_009304-T2	AcW1_009304-T3	AcW1_009304-T4	AcW1_009484-T1	AcW1_009484-T2
molecular_function	GO:0046983	protein dimerization activity	6	33	0.181818	0.422794	0.702554	1	1	AcW1_001229-T1	AcW1_001804-T1	AcW1_002333-T1	AcW1_008310-T1	AcW1_008310-T2	AcW1_009602-T1
cellular_component	GO:0005815	microtubule organizing center	6	11	0.545455	0.99418	0.0220353	1	0.775	AcW1_001245-T1	AcW1_004371-T1	AcW1_004371-T2	AcW1_004371-T3	AcW1_005218-T1	AcW1_005218-T2
biological_process	GO:0007049	cell cycle	6	13	0.461538	0.996514	0.00751343	1	0.802	AcW1_007431-T1	AcW1_007431-T2	AcW1_007431-T3	AcW1_010049-T1	AcW1_010049-T2	AcW1_010049-T3
biological_process	GO:0000160	phosphorelay signal transduction system	6	13	0.461538	0.998215	0.00999593	1	0.865	AcW1_003151-T1	AcW1_003151-T2	AcW1_004347-T1	AcW1_006452-T1	AcW1_006452-T2	AcW1_008201-T1
molecular_function	GO:0016772	transferase activity, transferring phosphorus-containing groups	6	13	0.461538	0.970828	0.0384573	1	1	AcW1_003151-T1	AcW1_003151-T2	AcW1_006452-T1	AcW1_006452-T2	AcW1_008201-T1	AcW1_008740-T1
cellular_component	GO:0030127	COPII vesicle coat	6	7	0.857143	0.999997	9.66279e-05	1	0.009	AcW1_009304-T1	AcW1_009304-T2	AcW1_009304-T3	AcW1_009304-T4	AcW1_009484-T1	AcW1_009484-T2
molecular_function	GO:0050660	flavin adenine dinucleotide binding	5	65	0.0769231	0.00579619	0.99793	0.284	1	AcW1_003384-T2	AcW1_004131-T1	AcW1_005831-T1	AcW1_006348-T1	AcW1_008253-T1
molecular_function	GO:0005506	iron ion binding	5	135	0.037037	4.0998e-06	0.999999	0	1	AcW1_000043-T1	AcW1_000043-T2	AcW1_002208-T1	AcW1_005401-T1	AcW1_005831-T1
molecular_function	GO:0008565	obsolete protein transporter activity	5	22	0.227273	NA	NA	NA	NA	AcW1_001032-T1	AcW1_003418-T1	AcW1_006643-T1	AcW1_006643-T2	AcW1_006643-T3
molecular_function	GO:0003899	DNA-directed 5'-3' RNA polymerase activity	5	39	0.128205	0.3398	0.808014	1	1	AcW1_000967-T1	AcW1_004466-T1	AcW1_007111-T1	AcW1_008210-T1	AcW1_008210-T2
biological_process	GO:0000723	telomere maintenance	5	15	0.333333	0.978033	0.0760111	1	1	AcW1_006626-T1	AcW1_007493-T1	AcW1_010323-T1	AcW1_010323-T2	AcW1_010323-T3
molecular_function	GO:0004252	serine-type endopeptidase activity	5	25	0.2	0.799997	0.370768	1	1	AcW1_002423-T1	AcW1_002504-T1	AcW1_002504-T2	AcW1_006222-T1	AcW1_008020-T1
molecular_function	GO:0003924	GTPase activity	5	82	0.0609756	0.00586126	0.99821	0.287	1	AcW1_001819-T1	AcW1_004116-T1	AcW1_005368-T1	AcW1_005368-T2	AcW1_008455-T1
biological_process	GO:0006357	regulation of transcription by RNA polymerase II	5	25	0.2	0.719575	0.467275	1	1	AcW1_001669-T1	AcW1_004341-T1	AcW1_004786-T1	AcW1_004786-T2	AcW1_004786-T3
biological_process	GO:0006464	cellular protein modification process	5	20	0.25	0.785968	0.251271	1	1	AcW1_000507-T1	AcW1_000507-T2	AcW1_005917-T2	AcW1_005917-T3	AcW1_005917-T4
cellular_component	GO:0005886	plasma membrane	5	18	0.277778	0.595279	0.581138	1	1	AcW1_008956-T1	AcW1_008956-T2	AcW1_008956-T3	AcW1_008956-T4	AcW1_009187-T1
molecular_function	GO:0008171	O-methyltransferase activity	5	24	0.208333	0.473352	0.704665	1	1	AcW1_008298-T1	AcW1_008298-T2	AcW1_010153-T1	AcW1_010153-T2	AcW1_010153-T3
molecular_function	GO:0008236	serine-type peptidase activity	5	44	0.113636	0.0913437	0.955561	1	1	AcW1_002423-T1	AcW1_002504-T1	AcW1_002504-T2	AcW1_005536-T1	AcW1_005536-T2
biological_process	GO:0006904	vesicle docking involved in exocytosis	5	8	0.625	0.999666	0.00370457	1	0.556	AcW1_000902-T1	AcW1_004442-T1	AcW1_006426-T1	AcW1_006426-T2	AcW1_006426-T3
molecular_function	GO:0005507	copper ion binding	5	21	0.238095	0.894252	0.236997	1	1	AcW1_002483-T1	AcW1_002483-T2	AcW1_006623-T1	AcW1_006994-T1	AcW1_007990-T1
molecular_function	GO:0004721	phosphoprotein phosphatase activity	5	9	0.555556	0.45539	0.706477	1	1	AcW1_001269-T1	AcW1_001269-T2	AcW1_001269-T3	AcW1_004209-T1	AcW1_010086-T1
molecular_function	GO:0004519	endonuclease activity	5	8	0.625	0.800001	0.315253	1	1	AcW1_002580-T1	AcW1_008124-T1	AcW1_008124-T2	AcW1_008124-T3	AcW1_009107-T1
molecular_function	GO:0015385	sodium:proton antiporter activity	5	8	0.625	0.999653	0.00380918	1	0.507	AcW1_008956-T1	AcW1_008956-T2	AcW1_008956-T3	AcW1_008956-T4	AcW1_009187-T1
molecular_function	GO:0015299	solute:proton antiporter activity	5	11	0.454545	0.968623	0.0986215	1	1	AcW1_008956-T1	AcW1_008956-T2	AcW1_008956-T3	AcW1_008956-T4	AcW1_009187-T1
biological_process	GO:0006811	ion transport	5	11	0.454545	0.0765872	0.951515	1	1	AcW1_002956-T1	AcW1_002956-T2	AcW1_002956-T3	AcW1_002956-T4	AcW1_002956-T5
molecular_function	GO:0005216	ion channel activity	5	19	0.263158	0.782395	0.376026	1	1	AcW1_002956-T1	AcW1_002956-T2	AcW1_002956-T3	AcW1_002956-T4	AcW1_002956-T5
biological_process	GO:0016310	phosphorylation	5	10	0.5	0.983279	0.02418	1	0.99	AcW1_003151-T1	AcW1_003151-T2	AcW1_006452-T1	AcW1_006452-T2	AcW1_008201-T1
molecular_function	GO:0000155	phosphorelay sensor kinase activity	5	8	0.625	0.999653	0.00380918	1	0.507	AcW1_003151-T1	AcW1_003151-T2	AcW1_006452-T1	AcW1_006452-T2	AcW1_008201-T1
biological_process	GO:0030004	cellular monovalent inorganic cation homeostasis	5	6	0.833333	0.999132	0.0072506	1	0.775	AcW1_008956-T1	AcW1_008956-T2	AcW1_008956-T3	AcW1_008956-T4	AcW1_009187-T1
cellular_component	GO:0030173	integral component of Golgi membrane	5	5	1	1	0.000101175	1	0.01	AcW1_009144-T1	AcW1_009144-T2	AcW1_009144-T3	AcW1_009144-T4	AcW1_009144-T5
molecular_function	GO:0030246	carbohydrate binding	4	26	0.153846	0.654636	0.537002	1	1	AcW1_000034-T1	AcW1_002789-T1	AcW1_009497-T1	AcW1_009855-T1
molecular_function	GO:0016705	oxidoreductase activity, acting on paired donors, with incorporation or reduction of molecular oxygen	4	120	0.0333333	4.78705e-05	0.999988	0.004	1	AcW1_000043-T1	AcW1_000043-T2	AcW1_002208-T1	AcW1_005401-T1
molecular_function	GO:0003684	damaged DNA binding	4	21	0.190476	0.763003	0.439802	1	1	AcW1_005266-T1	AcW1_005266-T2	AcW1_008895-T1	AcW1_009107-T1
molecular_function	GO:0001104	transcription coregulator activity	4	24	0.166667	NA	NA	NA	NA	AcW1_004341-T1	AcW1_004786-T1	AcW1_004786-T2	AcW1_004786-T3
cellular_component	GO:0016592	mediator complex	4	26	0.153846	0.597294	0.615501	1	1	AcW1_004341-T1	AcW1_004786-T1	AcW1_004786-T2	AcW1_004786-T3
biological_process	GO:0010508	positive regulation of autophagy	4	5	0.8	0.999899	0.00278174	1	0.452	AcW1_000225-T1	AcW1_000225-T2	AcW1_000225-T3	AcW1_001941-T1
molecular_function	GO:0016779	nucleotidyltransferase activity	4	16	0.25	0.618235	0.490221	1	1	AcW1_004762-T1	AcW1_004762-T5	AcW1_005987-T1	AcW1_009096-T1
biological_process	GO:0006629	lipid metabolic process	4	44	0.0909091	0.133961	0.907876	1	1	AcW1_001291-T1	AcW1_002604-T1	AcW1_004800-T1	AcW1_005443-T2
biological_process	GO:0016567	protein ubiquitination	4	31	0.129032	0.654229	0.521084	1	1	AcW1_001614-T1	AcW1_009244-T1	AcW1_009244-T2	AcW1_009244-T3
biological_process	GO:0032259	methylation	4	12	0.333333	0.832429	0.281124	1	1	AcW1_008911-T1	AcW1_008911-T2	AcW1_008911-T3	AcW1_008911-T4
biological_process	GO:0006520	cellular amino acid metabolic process	4	17	0.235294	0.164904	0.884942	1	1	AcW1_000406-T1	AcW1_000563-T1	AcW1_006090-T1	AcW1_007290-T1
molecular_function	GO:0035091	phosphatidylinositol binding	4	22	0.181818	0.744294	0.43884	1	1	AcW1_001079-T1	AcW1_001079-T2	AcW1_006799-T1	AcW1_006818-T1
cellular_component	GO:0030117	membrane coat	4	18	0.222222	0.983622	0.0413718	1	0.983	AcW1_001032-T1	AcW1_006643-T1	AcW1_006643-T2	AcW1_006643-T3
molecular_function	GO:0003697	single-stranded DNA binding	4	13	0.307692	0.94073	0.174054	1	1	AcW1_000689-T1	AcW1_008124-T1	AcW1_008124-T2	AcW1_008124-T3
biological_process	GO:0000724	double-strand break repair via homologous recombination	4	11	0.363636	0.979842	0.082979	1	1	AcW1_000689-T1	AcW1_001067-T1	AcW1_007861-T1	AcW1_007861-T2
biological_process	GO:0007094	mitotic spindle assembly checkpoint signaling	4	7	0.571429	0.998402	0.0148886	1	0.965	AcW1_000703-T1	AcW1_002917-T1	AcW1_002917-T2	AcW1_002917-T3
molecular_function	GO:0003993	acid phosphatase activity	4	11	0.363636	0.979338	0.0844394	1	1	AcW1_000823-T1	AcW1_000823-T3	AcW1_002371-T1	AcW1_004373-T1
biological_process	GO:0006887	exocytosis	4	14	0.285714	0.998983	0.0043722	1	0.651	AcW1_000916-T1	AcW1_000916-T2	AcW1_001897-T1	AcW1_001897-T2
cellular_component	GO:0005794	Golgi apparatus	4	4	1	0.999999	6.59234e-06	1	0.003	AcW1_001032-T1	AcW1_006643-T1	AcW1_006643-T2	AcW1_006643-T3
molecular_function	GO:0046982	protein heterodimerization activity	4	36	0.111111	0.295335	0.850387	1	1	AcW1_004883-T1	AcW1_005010-T1	AcW1_009702-T1	AcW1_009702-T2
molecular_function	GO:0043015	gamma-tubulin binding	4	9	0.444444	0.992553	0.0419293	1	1	AcW1_001245-T1	AcW1_004371-T1	AcW1_004371-T2	AcW1_004371-T3
biological_process	GO:0007020	microtubule nucleation	4	14	0.285714	0.942004	0.171473	1	1	AcW1_001245-T1	AcW1_004371-T1	AcW1_004371-T2	AcW1_004371-T3
biological_process	GO:0000226	microtubule cytoskeleton organization	4	11	0.363636	0.827015	0.358034	1	1	AcW1_001245-T1	AcW1_004371-T1	AcW1_004371-T2	AcW1_004371-T3
cellular_component	GO:0000922	spindle pole	4	9	0.444444	0.992718	0.0413626	1	0.98	AcW1_001245-T1	AcW1_004371-T1	AcW1_004371-T2	AcW1_004371-T3
molecular_function	GO:0004568	chitinase activity	4	9	0.444444	0.992553	0.0419293	1	1	AcW1_001768-T1	AcW1_001770-T1	AcW1_009855-T1	AcW1_010187-T1
biological_process	GO:0006032	chitin catabolic process	4	9	0.444444	0.992749	0.0411302	1	1	AcW1_001768-T1	AcW1_001770-T1	AcW1_009855-T1	AcW1_010187-T1
molecular_function	GO:0008641	ubiquitin-like modifier activating enzyme activity	4	32	0.125	0.402185	0.776704	1	1	AcW1_010036-T1	AcW1_010036-T2	AcW1_010036-T3	AcW1_010036-T4
biological_process	GO:0044237	cellular metabolic process	4	11	0.363636	0.635205	0.396556	1	1	AcW1_004580-T1	AcW1_004580-T2	AcW1_004580-T3	AcW1_007111-T1
cellular_component	GO:0030915	Smc5-Smc6 complex	4	8	0.5	0.996281	0.0262159	1	0.94	AcW1_005769-T1	AcW1_005769-T2	AcW1_007861-T1	AcW1_007861-T2
molecular_function	GO:0004816	asparagine-tRNA ligase activity	4	4	1	1	0.00065264	1	0.125	AcW1_003340-T1	AcW1_003340-T2	AcW1_003340-T3	AcW1_003957-T1
biological_process	GO:0006421	asparaginyl-tRNA aminoacylation	4	4	1	1	0.00063707	1	0.12	AcW1_003340-T1	AcW1_003340-T2	AcW1_003340-T3	AcW1_003957-T1
molecular_function	GO:0070290	N-acylphosphatidylethanolamine-specific phospholipase D activity	4	4	1	1	0.00065264	1	0.125	AcW1_003351-T1	AcW1_003351-T2	AcW1_003351-T3	AcW1_003351-T4
molecular_function	GO:0017048	small GTPase binding	4	5	0.8	NA	NA	NA	NA	AcW1_004911-T1	AcW1_007982-T1	AcW1_007982-T2	AcW1_007982-T3
biological_process	GO:0030036	actin cytoskeleton organization	4	6	0.666667	0.892937	0.21332	1	1	AcW1_004911-T1	AcW1_007982-T1	AcW1_007982-T2	AcW1_007982-T3
biological_process	GO:0010468	regulation of gene expression	4	10	0.4	1	4.00096e-10	1	0	AcW1_005570-T1	AcW1_005570-T2	AcW1_005570-T3	AcW1_007337-T1
biological_process	GO:0030242	autophagy of peroxisome	4	4	1	1	0.00063707	1	0.12	AcW1_005680-T1	AcW1_005680-T2	AcW1_005680-T3	AcW1_005680-T4
biological_process	GO:0015074	DNA integration	4	5	0.8	0.999899	0.00278174	1	0.452	AcW1_010309-T1	AcW1_010354-T1	AcW1_010359-T1	AcW1_010359-T2
molecular_function	GO:0008942	nitrite reductase [NAD(P)H] activity	3	3	1	1	0.0040883	1	0.629	AcW1_000017-T1	AcW1_000017-T2	AcW1_006560-T1
molecular_function	GO:0051536	iron-sulfur cluster binding	3	24	0.125	0.0439176	0.986682	0.968	1	AcW1_000017-T1	AcW1_000017-T2	AcW1_005831-T1
molecular_function	GO:0016791	phosphatase activity	3	38	0.0789474	0.470661	0.654709	1	1	AcW1_008876-T1	AcW1_009302-T1	AcW1_010086-T1
biological_process	GO:0006457	protein folding	3	57	0.0526316	0.00694182	0.998362	0.362	1	AcW1_008076-T1	AcW1_008599-T1	AcW1_008599-T2
biological_process	GO:0042256	mature ribosome assembly	3	4	0.75	0.999363	0.0141583	1	0.95	AcW1_000149-T1	AcW1_000149-T2	AcW1_000149-T3
molecular_function	GO:0016757	glycosyltransferase activity	3	22	0.136364	0.753505	0.33239	1	1	AcW1_000960-T1	AcW1_009203-T1	AcW1_009203-T2
molecular_function	GO:0016746	acyltransferase activity	3	23	0.130435	0.000192663	0.999946	0.017	1	AcW1_002813-T1	AcW1_004745-T1	AcW1_005925-T1
molecular_function	GO:0004871	obsolete signal transducer activity	3	28	0.107143	NA	NA	NA	NA	AcW1_001819-T1	AcW1_003151-T1	AcW1_003151-T2
molecular_function	GO:0016627	oxidoreductase activity, acting on the CH-CH group of donors	3	22	0.136364	0.536588	0.635432	1	1	AcW1_004131-T1	AcW1_008253-T1	AcW1_008554-T1
molecular_function	GO:0008081	phosphoric diester hydrolase activity	3	12	0.25	0.996857	0.0121303	1	0.895	AcW1_001291-T1	AcW1_001892-T1	AcW1_002604-T1
cellular_component	GO:0005789	endoplasmic reticulum membrane	3	19	0.157895	0.21029	0.902631	1	1	AcW1_000301-T1	AcW1_002766-T1	AcW1_002766-T2
biological_process	GO:0030259	lipid glycosylation	3	3	1	1	0.00401737	1	0.638	AcW1_000324-T1	AcW1_000324-T2	AcW1_000324-T3
biological_process	GO:0015991	proton transmembrane transport	3	14	0.214286	NA	NA	NA	NA	AcW1_005549-T1	AcW1_005549-T2	AcW1_007669-T1
molecular_function	GO:0003678	DNA helicase activity	3	19	0.157895	0.562678	0.626474	1	1	AcW1_010323-T1	AcW1_010323-T2	AcW1_010323-T3
molecular_function	GO:0015078	proton transmembrane transporter activity	3	14	0.214286	0.737037	0.38391	1	1	AcW1_006480-T1	AcW1_007669-T1	AcW1_008511-T1
cellular_component	GO:0032040	small-subunit processome	3	9	0.333333	0.958637	0.16168	1	1	AcW1_000538-T1	AcW1_000538-T2	AcW1_004773-T1
molecular_function	GO:0030170	pyridoxal phosphate binding	3	49	0.0612245	0.0345947	0.989894	0.935	1	AcW1_000563-T1	AcW1_002491-T1	AcW1_005590-T1
biological_process	GO:0006506	GPI anchor biosynthetic process	3	16	0.1875	0.766676	0.435442	1	1	AcW1_002766-T1	AcW1_002766-T2	AcW1_002813-T1
molecular_function	GO:0003887	DNA-directed DNA polymerase activity	3	22	0.136364	0.522338	0.707661	1	1	AcW1_000610-T1	AcW1_000610-T2	AcW1_005407-T1
cellular_component	GO:0030131	clathrin adaptor complex	3	7	0.428571	0.958637	0.16168	1	1	AcW1_006643-T1	AcW1_006643-T2	AcW1_006643-T3
molecular_function	GO:0000287	magnesium ion binding	3	50	0.06	0.0306571	0.991206	0.917	1	AcW1_007973-T1	AcW1_007973-T2	AcW1_008407-T1
cellular_component	GO:0000228	nuclear chromosome	3	4	0.75	0.999551	0.00251155	1	0.161	AcW1_002548-T1	AcW1_007360-T1	AcW1_008889-T1
biological_process	GO:0001510	RNA methylation	3	5	0.6	0.987377	0.0601352	1	1	AcW1_006588-T1	AcW1_008298-T1	AcW1_008298-T2
molecular_function	GO:0005543	phospholipid binding	3	3	1	0.920321	0.170158	1	1	AcW1_000977-T1	AcW1_006987-T1	AcW1_009321-T1
biological_process	GO:0006897	endocytosis	3	6	0.5	0.992706	0.055152	1	1	AcW1_000977-T1	AcW1_004401-T1	AcW1_004401-T2
cellular_component	GO:0005694	chromosome	3	9	0.333333	0.991434	0.0170631	1	0.731	AcW1_002905-T1	AcW1_009066-T1	AcW1_009066-T2
biological_process	GO:0051276	chromosome organization	3	6	0.5	0.998632	0.00294217	1	0.459	AcW1_002905-T1	AcW1_009066-T1	AcW1_009066-T2
cellular_component	GO:0016459	myosin complex	3	6	0.5	0.992669	0.0554519	1	0.989	AcW1_002744-T1	AcW1_005112-T1	AcW1_010196-T1
molecular_function	GO:0003774	cytoskeletal motor activity	3	6	0.5	0.999995	3.5796e-05	1	0.003	AcW1_002744-T1	AcW1_005112-T1	AcW1_010196-T1
cellular_component	GO:0005801	cis-Golgi network	3	4	0.75	0.99936	0.0142338	1	0.66	AcW1_008644-T1	AcW1_008644-T2	AcW1_008644-T3
biological_process	GO:0045454	cell redox homeostasis	3	31	0.0967742	0.249397	0.8918	1	1	AcW1_004792-T1	AcW1_007420-T1	AcW1_008732-T1
molecular_function	GO:0016818	hydrolase activity, acting on acid anhydrides, in phosphorus-containing anhydrides	3	7	0.428571	0.681656	0.409614	1	1	AcW1_003757-T1	AcW1_003757-T2	AcW1_003757-T3
cellular_component	GO:0000786	nucleosome	3	19	0.157895	0.639856	0.605095	1	1	AcW1_007418-T1	AcW1_009702-T1	AcW1_009702-T2
biological_process	GO:0007064	mitotic sister chromatid cohesion	3	6	0.5	0.992706	0.055152	1	1	AcW1_007337-T1	AcW1_009066-T1	AcW1_009066-T2
cellular_component	GO:0005777	peroxisome	3	13	0.230769	0.852521	0.300477	1	1	AcW1_005570-T1	AcW1_005570-T2	AcW1_005570-T3
biological_process	GO:0006950	response to stress	3	11	0.272727	0.999795	0.000403419	1	0.062	AcW1_007488-T1	AcW1_007488-T2	AcW1_007488-T3
biological_process	GO:0006352	DNA-templated transcription, initiation	3	9	0.333333	0.748593	0.433909	1	1	AcW1_005010-T1	AcW1_005364-T1	AcW1_006662-T1
molecular_function	GO:0016706	2-oxoglutarate-dependent dioxygenase activity	3	4	0.75	0.997153	0.031718	1	1	AcW1_004859-T1	AcW1_004859-T2	AcW1_004859-T3
molecular_function	GO:0003847	1-alkyl-2-acetylglycerophosphocholine esterase activity	3	3	1	1	0.0040883	1	0.629	AcW1_004440-T1	AcW1_004440-T2	AcW1_004440-T3
biological_process	GO:0016042	lipid catabolic process	3	3	1	0.999132	0.0072506	1	0.775	AcW1_004440-T1	AcW1_004440-T2	AcW1_004440-T3
molecular_function	GO:0016874	ligase activity	3	11	0.272727	0.275341	0.795154	1	1	AcW1_004542-T1	AcW1_004542-T2	AcW1_004542-T3
biological_process	GO:0048208	COPII vesicle coating	3	3	1	1	0.00401737	1	0.638	AcW1_005755-T1	AcW1_005755-T2	AcW1_005755-T3
cellular_component	GO:0005639	integral component of nuclear inner membrane	3	3	1	1	0.00403844	1	0.352	AcW1_005916-T1	AcW1_005916-T2	AcW1_005916-T3
cellular_component	GO:0000439	transcription factor TFIIH core complex	3	6	0.5	0.992669	0.0554519	1	0.989	AcW1_008425-T1	AcW1_009147-T1	AcW1_009147-T2
molecular_function	GO:0004817	cysteine-tRNA ligase activity	3	3	1	1	0.0040883	1	0.629	AcW1_008711-T1	AcW1_008711-T2	AcW1_008711-T3
biological_process	GO:0006423	cysteinyl-tRNA aminoacylation	3	3	1	1	0.00401737	1	0.638	AcW1_008711-T1	AcW1_008711-T2	AcW1_008711-T3
molecular_function	GO:0010181	FMN binding	2	38	0.0526316	0.044261	0.98925	0.968	1	AcW1_001371-T1	AcW1_005831-T1
molecular_function	GO:0016620	oxidoreductase activity, acting on the aldehyde or oxo group of donors, NAD or NADP as acceptor	2	29	0.0689655	0.106196	0.96928	1	1	AcW1_000722-T1	AcW1_008564-T1
molecular_function	GO:0008080	N-acetyltransferase activity	2	51	0.0392157	0.00376772	0.999355	0.203	1	AcW1_006064-T1	AcW1_006064-T2
molecular_function	GO:0008536	small GTPase binding	2	10	0.2	NA	NA	NA	NA	AcW1_000848-T1	AcW1_007655-T1
biological_process	GO:0042128	nitrate assimilation	2	6	0.333333	0.944848	0.245167	1	1	AcW1_000017-T1	AcW1_000017-T2
molecular_function	GO:0051537	2 iron, 2 sulfur cluster binding	2	11	0.181818	0.747911	0.545544	1	1	AcW1_000017-T1	AcW1_000017-T2
molecular_function	GO:0009055	electron transfer activity	2	20	0.1	0.0152707	0.99687	0.654	1	AcW1_008554-T1	AcW1_008732-T1
molecular_function	GO:0004725	protein tyrosine phosphatase activity	2	22	0.0909091	0.292339	0.888455	1	1	AcW1_009302-T1	AcW1_010086-T1
biological_process	GO:0016311	dephosphorylation	2	24	0.0833333	0.0179837	0.996231	0.737	1	AcW1_009302-T1	AcW1_010086-T1
molecular_function	GO:0031177	phosphopantetheine binding	2	9	0.222222	0.837169	0.435024	1	1	AcW1_000045-T1	AcW1_003924-T1
biological_process	GO:0042147	retrograde transport, endosome to Golgi	2	7	0.285714	0.91465	0.309094	1	1	AcW1_010318-T2	AcW1_010318-T3
molecular_function	GO:0071949	FAD binding	2	36	0.0555556	0.0571842	0.985442	0.994	1	AcW1_001642-T2	AcW1_006568-T1
molecular_function	GO:0030983	mismatched DNA binding	2	12	0.166667	0.70096	0.594845	1	1	AcW1_001690-T1	AcW1_002004-T1
biological_process	GO:0006298	mismatch repair	2	12	0.166667	0.704042	0.59174	1	1	AcW1_001690-T1	AcW1_002004-T1
molecular_function	GO:0004003	DNA helicase activity	2	10	0.2	NA	NA	NA	NA	AcW1_008388-T1	AcW1_008425-T1
molecular_function	GO:0042393	histone binding	2	9	0.222222	0.837169	0.435024	1	1	AcW1_000117-T1	AcW1_007567-T1
biological_process	GO:0006614	SRP-dependent cotranslational protein targeting to membrane	2	11	0.181818	0.75068	0.542443	1	1	AcW1_000119-T1	AcW1_001005-T1
molecular_function	GO:0008312	7S RNA binding	2	9	0.222222	0.837169	0.435024	1	1	AcW1_000119-T1	AcW1_001005-T1
molecular_function	GO:0030942	endoplasmic reticulum signal peptide binding	2	2	1	1	0.025589	1	0.999	AcW1_000119-T1	AcW1_001005-T1
cellular_component	GO:0005786	signal recognition particle, endoplasmic reticulum targeting	2	2	1	1	0.0254211	1	0.934	AcW1_000119-T1	AcW1_001005-T1
molecular_function	GO:0008173	RNA methyltransferase activity	2	3	0.666667	0.473057	0.781754	1	1	AcW1_008298-T1	AcW1_008298-T2
biological_process	GO:0000079	regulation of cyclin-dependent protein serine/threonine kinase activity	2	5	0.4	0.91465	0.309094	1	1	AcW1_000181-T1	AcW1_004171-T1
molecular_function	GO:0019901	protein kinase binding	2	9	0.222222	0.837169	0.435024	1	1	AcW1_000181-T1	AcW1_004171-T1
biological_process	GO:0006284	base-excision repair	2	11	0.181818	0.75068	0.542443	1	1	AcW1_005257-T1	AcW1_008200-T2
molecular_function	GO:0008408	3'-5' exonuclease activity	2	12	0.166667	0.877833	0.28405	1	1	AcW1_000610-T1	AcW1_000610-T2
cellular_component	GO:0005783	endoplasmic reticulum	2	19	0.105263	0.0853255	0.96135	0.935	1	AcW1_002292-T1	AcW1_004792-T1
molecular_function	GO:0046961	proton-transporting ATPase activity, rotational mechanism	2	7	0.285714	0.913442	0.311535	1	1	AcW1_005549-T1	AcW1_005549-T2
cellular_component	GO:0005744	TIM23 mitochondrial import inner membrane translocase complex	2	5	0.4	0.968608	0.182638	1	1	AcW1_000347-T1	AcW1_000347-T2
biological_process	GO:0030150	protein import into mitochondrial matrix	2	7	0.285714	0.91465	0.309094	1	1	AcW1_000347-T1	AcW1_000347-T2
cellular_component	GO:0008180	COP9 signalosome	2	3	0.666667	0.995962	0.0681865	1	1	AcW1_002775-T1	AcW1_002775-T2
molecular_function	GO:0016810	hydrolase activity, acting on carbon-nitrogen (but not peptide) bonds	2	27	0.0740741	0.000716447	0.999818	0.039	1	AcW1_003666-T1	AcW1_007252-T1
molecular_function	GO:0016829	lyase activity	2	12	0.166667	0.00691768	0.997344	0.355	1	AcW1_000406-T1	AcW1_000506-T1
cellular_component	GO:0031011	Ino80 complex	2	5	0.4	0.968608	0.182638	1	1	AcW1_006598-T1	AcW1_006598-T2
biological_process	GO:0007005	mitochondrion organization	2	9	0.222222	0.410138	0.743736	1	1	AcW1_008861-T1	AcW1_008861-T2
molecular_function	GO:0016614	oxidoreductase activity, acting on CH-OH group of donors	2	29	0.0689655	0.000812081	0.999816	0.042	1	AcW1_003384-T2	AcW1_006348-T1
molecular_function	GO:0003968	RNA-directed 5'-3' RNA polymerase activity	2	10	0.2	0.793634	0.492189	1	1	AcW1_000526-T1	AcW1_001324-T1
cellular_component	GO:0033588	elongator holoenzyme complex	2	6	0.333333	0.944548	0.246231	1	1	AcW1_000567-T1	AcW1_000567-T2
molecular_function	GO:0051087	chaperone binding	2	7	0.285714	0.913442	0.311535	1	1	AcW1_002269-T1	AcW1_002269-T2
biological_process	GO:0006486	protein glycosylation	2	11	0.181818	0.803685	0.36611	1	1	AcW1_009797-T1	AcW1_009797-T2
biological_process	GO:0030001	metal ion transport	2	27	0.0740741	0.0157041	0.996773	0.697	1	AcW1_006994-T1	AcW1_010255-T3
biological_process	GO:0006913	nucleocytoplasmic transport	2	6	0.333333	0.890594	0.295958	1	1	AcW1_008035-T1	AcW1_008035-T2
biological_process	GO:0006633	fatty acid biosynthetic process	2	10	0.2	0.610182	0.678151	1	1	AcW1_007973-T1	AcW1_007973-T2
biological_process	GO:0000042	protein localization to Golgi apparatus	2	2	1	NA	NA	NA	NA	AcW1_000767-T1	AcW1_009705-T1
biological_process	GO:2000574	obsolete regulation of microtubule motor activity	2	2	1	1	0.0253024	1	0.999	AcW1_000793-T1	AcW1_000793-T2
biological_process	GO:0006807	nitrogen compound metabolic process	2	16	0.125	0.707027	0.322253	1	1	AcW1_000819-T1	AcW1_005831-T1
molecular_function	GO:0004222	metalloendopeptidase activity	2	22	0.0909091	0.292339	0.888455	1	1	AcW1_001066-T1	AcW1_005823-T1
biological_process	GO:0000413	protein peptidyl-prolyl isomerization	2	17	0.117647	0.436113	0.806081	1	1	AcW1_008599-T1	AcW1_008599-T2
molecular_function	GO:0003755	peptidyl-prolyl cis-trans isomerase activity	2	20	0.1	0.357488	0.853379	1	1	AcW1_008599-T1	AcW1_008599-T2
cellular_component	GO:0017119	Golgi transport complex	2	7	0.285714	0.914185	0.310397	1	1	AcW1_000942-T1	AcW1_006229-T1
molecular_function	GO:0030276	clathrin binding	2	2	1	1	0.025589	1	0.999	AcW1_000977-T1	AcW1_006987-T1
cellular_component	GO:0000139	Golgi membrane	2	4	0.5	0.999997	6.72719e-05	1	0.007	AcW1_003418-T1	AcW1_005858-T1
molecular_function	GO:0016307	phosphatidylinositol phosphate kinase activity	2	5	0.4	0.968282	0.183497	1	1	AcW1_001148-T1	AcW1_003232-T1
biological_process	GO:0046488	phosphatidylinositol metabolic process	2	5	0.4	0.624672	0.5386	1	1	AcW1_001148-T1	AcW1_003232-T1
biological_process	GO:0015986	ATP synthesis coupled proton transport	2	20	0.1	0.361243	0.851287	1	1	AcW1_006480-T1	AcW1_008511-T1
cellular_component	GO:0000276	mitochondrial proton-transporting ATP synthase complex, coupling factor F(o)	2	9	0.222222	0.83832	0.433812	1	1	AcW1_006480-T1	AcW1_008511-T1
molecular_function	GO:0004100	chitin synthase activity	2	9	0.222222	0.837169	0.435024	1	1	AcW1_001207-T1	AcW1_001207-T2
biological_process	GO:0006031	chitin biosynthetic process	2	9	0.222222	0.839192	0.432109	1	1	AcW1_001207-T1	AcW1_001207-T2
cellular_component	GO:0008278	cohesin complex	2	3	0.666667	0.995962	0.0681865	1	1	AcW1_009066-T1	AcW1_009066-T2
biological_process	GO:0006367	transcription initiation from RNA polymerase II promoter	2	17	0.117647	0.476915	0.779171	1	1	AcW1_002164-T1	AcW1_002164-T3
biological_process	GO:0007015	actin filament organization	2	11	0.181818	0.454436	0.760064	1	1	AcW1_004401-T1	AcW1_004401-T2
cellular_component	GO:0000775	chromosome, centromeric region	2	5	0.4	0.608221	0.680284	1	1	AcW1_005208-T1	AcW1_005208-T3
biological_process	GO:0016052	carbohydrate catabolic process	2	3	0.666667	0.951573	0.124052	1	1	AcW1_001962-T1	AcW1_001962-T2
molecular_function	GO:0004556	alpha-amylase activity	2	3	0.666667	0.995912	0.0685903	1	1	AcW1_001962-T1	AcW1_001962-T2
molecular_function	GO:0004018	N6-(1,2-dicarboxyethyl)AMP AMP-lyase (fumarate-forming) activity	2	2	1	1	0.025589	1	0.999	AcW1_002058-T2	AcW1_002058-T3
biological_process	GO:0009152	purine ribonucleotide biosynthetic process	2	2	1	0.399009	0.743227	1	1	AcW1_002058-T2	AcW1_002058-T3
molecular_function	GO:0043130	ubiquitin binding	2	6	0.333333	0.944021	0.247256	1	1	AcW1_004401-T1	AcW1_004401-T2
biological_process	GO:0043547	positive regulation of GTPase activity	2	2	1	1	0.0253024	1	0.999	AcW1_002178-T1	AcW1_004996-T1
molecular_function	GO:0097027	ubiquitin-protein transferase activator activity	2	5	0.4	0.968282	0.183497	1	1	AcW1_002503-T1	AcW1_002503-T2
molecular_function	GO:0010997	anaphase-promoting complex binding	2	5	0.4	0.968282	0.183497	1	1	AcW1_002503-T1	AcW1_002503-T2
biological_process	GO:1904668	positive regulation of ubiquitin protein ligase activity	2	5	0.4	0.968777	0.181829	1	1	AcW1_002503-T1	AcW1_002503-T2
molecular_function	GO:0008897	holo-[acyl-carrier-protein] synthase activity	2	7	0.285714	0.913442	0.311535	1	1	AcW1_007973-T1	AcW1_007973-T2
biological_process	GO:0006754	ATP biosynthetic process	2	4	0.5	0.667849	0.545564	1	1	AcW1_009771-T1	AcW1_009771-T2
molecular_function	GO:0017108	5'-flap endonuclease activity	2	6	0.333333	0.944021	0.247256	1	1	AcW1_002622-T1	AcW1_004708-T1
cellular_component	GO:0033557	Slx1-Slx4 complex	2	2	1	1	0.0254211	1	0.934	AcW1_002622-T1	AcW1_004708-T1
cellular_component	GO:0016593	Cdc73/Paf1 complex	2	5	0.4	0.968608	0.182638	1	1	AcW1_005240-T1	AcW1_006773-T1
biological_process	GO:0006368	transcription elongation from RNA polymerase II promoter	2	4	0.5	0.968777	0.181829	1	1	AcW1_005240-T1	AcW1_006773-T1
biological_process	GO:0016570	histone modification	2	5	0.4	0.719575	0.467275	1	1	AcW1_005240-T1	AcW1_006773-T1
biological_process	GO:0010388	protein deneddylation	2	2	1	NA	NA	NA	NA	AcW1_002775-T1	AcW1_002775-T2
biological_process	GO:0009396	folic acid-containing compound biosynthetic process	2	5	0.4	0.879084	0.37182	1	1	AcW1_006014-T1	AcW1_006014-T2
molecular_function	GO:0000030	mannosyltransferase activity	2	11	0.181818	0.747911	0.545544	1	1	AcW1_006746-T1	AcW1_006746-T2
cellular_component	GO:0005965	protein farnesyltransferase complex	2	4	0.5	0.985766	0.122139	1	1	AcW1_003166-T1	AcW1_003166-T4
biological_process	GO:0018343	protein farnesylation	2	4	0.5	0.985842	0.121586	1	1	AcW1_003166-T1	AcW1_003166-T4
biological_process	GO:0042127	regulation of cell population proliferation	2	4	0.5	0.985842	0.121586	1	1	AcW1_003166-T1	AcW1_003166-T4
biological_process	GO:0016925	protein sumoylation	2	3	0.666667	0.995983	0.0678723	1	1	AcW1_010036-T1	AcW1_010036-T4
molecular_function	GO:0000104	succinate dehydrogenase activity	2	2	1	1	0.025589	1	0.999	AcW1_003620-T1	AcW1_008554-T1
molecular_function	GO:0008239	dipeptidyl-peptidase activity	2	2	1	1	0.025589	1	0.999	AcW1_003652-T1	AcW1_005889-T1
biological_process	GO:0006493	protein O-linked glycosylation	2	6	0.333333	0.944848	0.245167	1	1	AcW1_006746-T1	AcW1_006746-T2
molecular_function	GO:0030674	protein-macromolecule adaptor activity	2	2	1	1	0.025589	1	0.999	AcW1_004401-T1	AcW1_004401-T2
molecular_function	GO:0042802	identical protein binding	2	2	1	0.995912	0.0685903	1	1	AcW1_004401-T1	AcW1_004401-T2
molecular_function	GO:0008092	cytoskeletal protein binding	2	2	1	0.999691	0.000872906	1	0.146	AcW1_004401-T1	AcW1_004401-T2
biological_process	GO:0046907	intracellular transport	2	6	0.333333	0.999962	8.37538e-05	1	0.006	AcW1_008939-T1	AcW1_008939-T2
biological_process	GO:0031123	RNA 3'-end processing	2	5	0.4	0.942004	0.171473	1	1	AcW1_004762-T1	AcW1_004762-T5
biological_process	GO:0043631	RNA polyadenylation	2	5	0.4	0.796046	0.489148	1	1	AcW1_004762-T1	AcW1_004762-T5
molecular_function	GO:0004652	polynucleotide adenylyltransferase activity	2	5	0.4	0.968282	0.183497	1	1	AcW1_004762-T1	AcW1_004762-T5
biological_process	GO:0034427	nuclear-transcribed mRNA catabolic process, exonucleolytic, 3'-5'	2	2	1	1	0.0253024	1	0.999	AcW1_004821-T1	AcW1_004821-T2
molecular_function	GO:0000175	3'-5'-exoribonuclease activity	2	2	1	0.968282	0.183497	1	1	AcW1_004821-T1	AcW1_004821-T2
molecular_function	GO:0045735	nutrient reservoir activity	2	6	0.333333	0.944021	0.247256	1	1	AcW1_004828-T1	AcW1_008393-T1
biological_process	GO:0009966	regulation of signal transduction	2	4	0.5	1	2.10045e-06	1	0	AcW1_006220-T2	AcW1_006220-T3
molecular_function	GO:0004488	methylenetetrahydrofolate dehydrogenase (NADP+) activity	2	3	0.666667	0.995912	0.0685903	1	1	AcW1_006014-T1	AcW1_006014-T2
biological_process	GO:0045132	meiotic chromosome segregation	2	2	1	1	0.0253024	1	0.999	AcW1_005208-T1	AcW1_005208-T3
cellular_component	GO:0000221	vacuolar proton-transporting V-type ATPase, V1 domain	2	2	1	1	0.0254211	1	0.934	AcW1_005549-T1	AcW1_005549-T2
molecular_function	GO:0016820	ATPase-coupled transmembrane transporter activity	2	4	0.5	NA	NA	NA	NA	AcW1_005549-T1	AcW1_005549-T2
biological_process	GO:0009311	oligosaccharide metabolic process	2	4	0.5	0.75068	0.542443	1	1	AcW1_005569-T1	AcW1_005569-T2
molecular_function	GO:0004573	Glc3Man9GlcNAc2 oligosaccharide glucosidase activity	2	4	0.5	0.985605	0.122785	1	1	AcW1_005569-T1	AcW1_005569-T2
biological_process	GO:0006974	cellular response to DNA damage stimulus	2	8	0.25	0.999983	3.97484e-05	1	0.003	AcW1_006626-T1	AcW1_007722-T1
molecular_function	GO:0004329	formate-tetrahydrofolate ligase activity	2	2	1	1	0.025589	1	0.999	AcW1_006014-T1	AcW1_006014-T2
biological_process	GO:0036297	interstrand cross-link repair	2	2	1	1	0.0253024	1	0.999	AcW1_006029-T1	AcW1_006029-T2
biological_process	GO:0000077	DNA damage checkpoint signaling	2	4	0.5	0.91465	0.309094	1	1	AcW1_006626-T1	AcW1_006629-T1
biological_process	GO:0005980	glycogen catabolic process	2	3	0.666667	0.995983	0.0678723	1	1	AcW1_006653-T1	AcW1_006653-T2
molecular_function	GO:0004134	4-alpha-glucanotransferase activity	2	3	0.666667	0.995912	0.0685903	1	1	AcW1_006653-T1	AcW1_006653-T2
molecular_function	GO:0004135	amylo-alpha-1,6-glucosidase activity	2	3	0.666667	0.995912	0.0685903	1	1	AcW1_006653-T1	AcW1_006653-T2
cellular_component	GO:0016586	RSC-type complex	2	3	0.666667	0.995962	0.0681865	1	1	AcW1_006790-T1	AcW1_006790-T3
cellular_component	GO:0016514	SWI/SNF complex	2	3	0.666667	0.995962	0.0681865	1	1	AcW1_006790-T1	AcW1_006790-T3
cellular_component	GO:0005835	fatty acid synthase complex	2	2	1	1	0.0254211	1	0.934	AcW1_007973-T1	AcW1_007973-T2
molecular_function	GO:0004318	enoyl-[acyl-carrier-protein] reductase (NADH) activity	2	2	1	1	0.025589	1	0.999	AcW1_007973-T1	AcW1_007973-T2
molecular_function	GO:0004312	fatty acid synthase activity	2	2	1	1	0.025589	1	0.999	AcW1_007973-T1	AcW1_007973-T2
biological_process	GO:0097576	vacuole fusion	2	2	1	1	0.0253024	1	0.999	AcW1_008241-T1	AcW1_008241-T2
cellular_component	GO:0030897	HOPS complex	2	2	1	1	0.0254211	1	0.934	AcW1_008241-T1	AcW1_008241-T2
biological_process	GO:0000001	mitochondrion inheritance	2	2	1	1	0.0253024	1	0.999	AcW1_008861-T1	AcW1_008861-T2
biological_process	GO:0032979	protein insertion into mitochondrial inner membrane from matrix	2	2	1	1	0.0253024	1	0.999	AcW1_009445-T1	AcW1_009445-T2
molecular_function	GO:0003980	UDP-glucose:glycoprotein glucosyltransferase activity	2	2	1	1	0.025589	1	0.999	AcW1_009797-T1	AcW1_009797-T2
molecular_function	GO:0019948	SUMO activating enzyme activity	2	2	1	1	0.025589	1	0.999	AcW1_010036-T1	AcW1_010036-T4
biological_process	GO:0006334	nucleosome assembly	1	9	0.111111	0.567891	0.790246	1	1	AcW1_007418-T1
molecular_function	GO:0004843	thiol-dependent deubiquitinase	1	14	0.0714286	0.918465	0.165373	1	1	AcW1_006764-T1
molecular_function	GO:0051082	unfolded protein binding	1	33	0.030303	0.0228356	0.996882	0.827	1	AcW1_008076-T1
molecular_function	GO:0008235	metalloexopeptidase activity	1	5	0.2	0.405155	0.876888	1	1	AcW1_003652-T1
molecular_function	GO:0030145	manganese ion binding	1	10	0.1	0.507811	0.825399	1	1	AcW1_004828-T1
molecular_function	GO:0008237	metallopeptidase activity	1	22	0.0454545	0.0555123	0.982503	0.992	1	AcW1_005823-T1
biological_process	GO:0043486	histone exchange	1	1	1	1	0.159165	1	1	AcW1_000091-T1
molecular_function	GO:0004040	amidase activity	1	24	0.0416667	0.0843933	0.984909	1	1	AcW1_008022-T1
biological_process	GO:0006366	transcription by RNA polymerase II	1	8	0.125	0.74904	0.376587	1	1	AcW1_004883-T1
biological_process	GO:0006259	DNA metabolic process	1	7	0.142857	0.999828	0.00034683	1	0.054	AcW1_000689-T1
molecular_function	GO:0016817	hydrolase activity, acting on acid anhydrides	1	3	0.333333	0.722766	0.362591	1	1	AcW1_005663-T1
molecular_function	GO:0005047	signal recognition particle binding	1	2	0.5	0.974411	0.294474	1	1	AcW1_000119-T1
biological_process	GO:0009073	aromatic amino acid family biosynthetic process	1	8	0.125	0.284553	0.926098	1	1	AcW1_010123-T1
molecular_function	GO:0003743	translation initiation factor activity	1	29	0.0344828	0.0411966	0.993714	0.961	1	AcW1_004894-T1
molecular_function	GO:0018024	histone-lysine N-methyltransferase activity	1	4	0.25	0.877215	0.502292	1	1	AcW1_009101-T1
biological_process	GO:0006470	protein dephosphorylation	1	28	0.0357143	0.0420628	0.993561	0.975	1	AcW1_009302-T1
biological_process	GO:0008654	phospholipid biosynthetic process	1	12	0.0833333	0.339024	0.79864	1	1	AcW1_004745-T1
cellular_component	GO:0005739	mitochondrion	1	24	0.0416667	0.16672	0.899636	0.998	1	AcW1_007489-T1
biological_process	GO:0007186	G protein-coupled receptor signaling pathway	1	38	0.0263158	0.0110379	0.998665	0.565	1	AcW1_001819-T1
molecular_function	GO:0019001	guanyl nucleotide binding	1	23	0.0434783	0.000338814	0.999871	0.026	1	AcW1_001819-T1
molecular_function	GO:0031683	G-protein beta/gamma-subunit complex binding	1	23	0.0434783	0.0970863	0.982021	1	1	AcW1_001819-T1
molecular_function	GO:0000049	tRNA binding	1	12	0.0833333	0.405155	0.876888	1	1	AcW1_007664-T1
biological_process	GO:0030163	protein catabolic process	1	13	0.0769231	0.551553	0.564946	1	1	AcW1_008020-T1
cellular_component	GO:0005680	anaphase-promoting complex	1	5	0.2	0.817362	0.581239	1	1	AcW1_009121-T1
molecular_function	GO:0003906	DNA-(apurinic or apyrimidinic site) endonuclease activity	1	5	0.2	0.816503	0.581991	1	1	AcW1_005257-T1
molecular_function	GO:0016799	hydrolase activity, hydrolyzing N-glycosyl compounds	1	5	0.2	0.653626	0.640022	1	1	AcW1_008200-T2
biological_process	GO:0001522	pseudouridine synthesis	1	13	0.0769231	0.36304	0.895347	1	1	AcW1_001062-T1
cellular_component	GO:0030286	dynein complex	1	3	0.333333	0.877861	0.501519	1	1	AcW1_000266-T1
cellular_component	GO:0005681	spliceosomal complex	1	14	0.0714286	0.19191	0.956886	0.999	1	AcW1_007849-T1
biological_process	GO:0000398	mRNA splicing, via spliceosome	1	27	0.037037	0.00599171	0.999337	0.309	1	AcW1_007849-T1
biological_process	GO:0007031	peroxisome organization	1	4	0.25	0.65697	0.63696	1	1	AcW1_002609-T1
cellular_component	GO:0005779	integral component of peroxisomal membrane	1	8	0.125	0.626662	0.751864	1	1	AcW1_002609-T1
molecular_function	GO:0004583	dolichyl-phosphate-glucose-glycolipid alpha-glucosyltransferase activity	1	1	1	1	0.160031	1	1	AcW1_000301-T1
biological_process	GO:0006488	dolichol-linked oligosaccharide biosynthetic process	1	3	0.333333	0.932128	0.405605	1	1	AcW1_000301-T1
molecular_function	GO:0047617	acyl-CoA hydrolase activity	1	1	1	1	0.160031	1	1	AcW1_000330-T1
biological_process	GO:0006637	acyl-CoA metabolic process	1	1	1	0.567891	0.790246	1	1	AcW1_000330-T1
molecular_function	GO:0022891	transmembrane transporter activity	1	36	0.0277778	NA	NA	NA	NA	AcW1_005535-T1
molecular_function	GO:0022857	transmembrane transporter activity	1	63	0.015873	0.0137826	0.991345	0.591	1	AcW1_005535-T1
molecular_function	GO:0031072	heat shock protein binding	1	5	0.2	0.816503	0.581991	1	1	AcW1_008076-T1
cellular_component	GO:0005576	extracellular region	1	10	0.1	0.406204	0.876655	1	1	AcW1_009855-T1
biological_process	GO:0006979	response to oxidative stress	1	17	0.0588235	0.148713	0.969056	1	1	AcW1_002665-T1
molecular_function	GO:0004096	catalase activity	1	3	0.333333	0.93141	0.407415	1	1	AcW1_002665-T1
biological_process	GO:0006099	tricarboxylic acid cycle	1	20	0.05	0.148713	0.969056	1	1	AcW1_008554-T1
molecular_function	GO:0004707	MAP kinase activity	1	4	0.25	0.877215	0.502292	1	1	AcW1_009531-T1
cellular_component	GO:0042597	periplasmic space	1	1	1	1	0.159633	1	1	AcW1_000506-T1
cellular_component	GO:0005730	nucleolus	1	13	0.0769231	0.146856	0.969651	0.994	1	AcW1_006205-T1
cellular_component	GO:0030532	small nuclear ribonucleoprotein complex	1	2	0.5	0.508998	0.825023	1	1	AcW1_000525-T1
biological_process	GO:0008380	RNA splicing	1	2	0.5	0.0192875	0.994828	0.781	1	AcW1_000525-T1
cellular_component	GO:0005852	eukaryotic translation initiation factor 3 complex	1	15	0.0666667	0.282421	0.927047	1	1	AcW1_004894-T1
molecular_function	GO:0008138	protein tyrosine/serine/threonine phosphatase activity	1	15	0.0666667	0.281686	0.927124	1	1	AcW1_009302-T1
biological_process	GO:0006865	amino acid transport	1	14	0.0714286	0.0858603	0.984591	1	1	AcW1_002814-T1
biological_process	GO:0003333	amino acid transmembrane transport	1	17	0.0588235	0.220829	0.947822	1	1	AcW1_002814-T1
molecular_function	GO:0015171	amino acid transmembrane transporter activity	1	17	0.0588235	0.218246	0.948631	1	1	AcW1_002814-T1
molecular_function	GO:0004815	aspartate-tRNA ligase activity	1	2	0.5	0.974411	0.294474	1	1	AcW1_000562-T1
biological_process	GO:0006422	aspartyl-tRNA aminoacylation	1	2	0.5	0.974698	0.293027	1	1	AcW1_000562-T1
molecular_function	GO:0008483	transaminase activity	1	7	0.142857	0.606629	0.68113	1	1	AcW1_000563-T1
cellular_component	GO:0015934	large ribosomal subunit	1	15	0.0666667	0.19191	0.956886	0.999	1	AcW1_005525-T1
cellular_component	GO:0015935	small ribosomal subunit	1	14	0.0714286	0.282421	0.927047	1	1	AcW1_007448-T1
biological_process	GO:0030071	regulation of mitotic metaphase/anaphase transition	1	4	0.25	0.99642	0.0201585	1	0.982	AcW1_009121-T1
molecular_function	GO:0016853	isomerase activity	1	6	0.166667	0.00263835	0.999336	0.146	1	AcW1_004792-T1
biological_process	GO:0043087	regulation of GTPase activity	1	4	0.25	0.968777	0.181829	1	1	AcW1_004996-T1
biological_process	GO:0009082	branched-chain amino acid biosynthetic process	1	5	0.2	0.690906	0.703124	1	1	AcW1_007498-T1
molecular_function	GO:0046873	metal ion transmembrane transporter activity	1	20	0.05	0.202717	0.887465	1	1	AcW1_010255-T3
molecular_function	GO:0016765	transferase activity, transferring alkyl or aryl (other than methyl) groups	1	21	0.047619	0.00312984	0.999682	0.175	1	AcW1_010123-T1
molecular_function	GO:0019789	SUMO transferase activity	1	3	0.333333	0.93141	0.407415	1	1	AcW1_000679-T1
molecular_function	GO:0003690	double-stranded DNA binding	1	1	1	0.730568	0.477662	1	1	AcW1_000689-T1
molecular_function	GO:0008094	ATP-dependent activity, acting on DNA	1	4	0.25	0.99983	0.000478963	1	0.059	AcW1_000689-T1
molecular_function	GO:0000150	DNA strand exchange activity	1	1	1	1	0.160031	1	1	AcW1_000689-T1
biological_process	GO:1990426	mitotic recombination-dependent replication fork processing	1	1	1	1	0.159165	1	1	AcW1_000689-T1
molecular_function	GO:0051287	NAD binding	1	37	0.027027	0.00228887	0.999776	0.135	1	AcW1_004845-T1
biological_process	GO:0000105	histidine biosynthetic process	1	8	0.125	0.62818	0.750453	1	1	AcW1_004845-T1
molecular_function	GO:0004525	ribonuclease III activity	1	12	0.0833333	0.405155	0.876888	1	1	AcW1_010355-T1
molecular_function	GO:0004491	methylmalonate-semialdehyde dehydrogenase (acylating) activity	1	1	1	1	0.160031	1	1	AcW1_000722-T1
biological_process	GO:0016560	protein import into peroxisome matrix, docking	1	3	0.333333	0.932128	0.405605	1	1	AcW1_000770-T1
cellular_component	GO:0005778	peroxisomal membrane	1	4	0.25	0.702493	0.593796	1	1	AcW1_000770-T1
molecular_function	GO:0008233	peptidase activity	1	20	0.05	0.281625	0.774703	1	1	AcW1_003162-T1
biological_process	GO:0006090	pyruvate metabolic process	1	2	0.5	0.436113	0.806081	1	1	AcW1_006826-T1
molecular_function	GO:0016151	nickel cation binding	1	6	0.166667	0.752744	0.648938	1	1	AcW1_000819-T1
molecular_function	GO:0000982	DNA-binding transcription factor activity, RNA polymerase II-specific	1	3	0.333333	NA	NA	NA	NA	AcW1_000835-T1
molecular_function	GO:0000978	RNA polymerase II cis-regulatory region sequence-specific DNA binding	1	2	0.5	0.974411	0.294474	1	1	AcW1_000835-T1
biological_process	GO:0006096	glycolytic process	1	12	0.0833333	0.40826	0.875471	1	1	AcW1_009278-T1
biological_process	GO:0006606	protein import into nucleus	1	2	0.5	0.974698	0.293027	1	1	AcW1_007790-T1
molecular_function	GO:0000062	fatty-acyl-CoA binding	1	3	0.333333	0.93141	0.407415	1	1	AcW1_004609-T1
biological_process	GO:0071630	nuclear protein quality control by the ubiquitin-proteasome system	1	1	1	1	0.159165	1	1	AcW1_000864-T1
biological_process	GO:0031144	proteasome localization	1	1	1	1	0.159165	1	1	AcW1_000864-T1
molecular_function	GO:0032549	ribonucleoside binding	1	5	0.2	0.816503	0.581991	1	1	AcW1_000967-T1
molecular_function	GO:0001026	obsolete TFIIIB-type transcription factor activity	1	1	1	NA	NA	NA	NA	AcW1_000982-T1
biological_process	GO:0006359	regulation of transcription by RNA polymerase III	1	3	0.333333	0.878414	0.500277	1	1	AcW1_000982-T1
cellular_component	GO:0000126	transcription factor TFIIIB complex	1	2	0.5	0.974579	0.293845	1	1	AcW1_000982-T1
molecular_function	GO:0033897	ribonuclease T2 activity	1	4	0.25	0.877215	0.502292	1	1	AcW1_000988-T1
cellular_component	GO:0048500	signal recognition particle	1	8	0.125	0.83832	0.433812	1	1	AcW1_001005-T1
cellular_component	GO:0005874	microtubule	1	10	0.1	0.455586	0.853084	1	1	AcW1_008455-T1
biological_process	GO:0016573	histone acetylation	1	10	0.1	0.457557	0.851827	1	1	AcW1_001060-T1
biological_process	GO:0009231	riboflavin biosynthetic process	1	6	0.166667	0.754833	0.646834	1	1	AcW1_007779-T1
molecular_function	GO:0015035	protein-disulfide reductase activity	1	11	0.0909091	0.281686	0.927124	1	1	AcW1_008732-T1
molecular_function	GO:0003729	mRNA binding	1	7	0.142857	0.688465	0.705172	1	1	AcW1_008937-T1
molecular_function	GO:0003724	RNA helicase activity	1	1	1	0.974411	0.294474	1	1	AcW1_001182-T1
biological_process	GO:0006401	RNA catabolic process	1	3	0.333333	0.689859	0.500011	1	1	AcW1_001182-T1
biological_process	GO:0019752	carboxylic acid metabolic process	1	12	0.0833333	0.0241113	0.985149	0.848	1	AcW1_005590-T1
molecular_function	GO:0004767	sphingomyelin phosphodiesterase activity	1	1	1	1	0.160031	1	1	AcW1_001277-T1
biological_process	GO:0006685	sphingomyelin catabolic process	1	1	1	1	0.159165	1	1	AcW1_001277-T1
biological_process	GO:0043161	proteasome-mediated ubiquitin-dependent protein catabolic process	1	3	0.333333	0.839192	0.432109	1	1	AcW1_008895-T1
biological_process	GO:0046854	phosphatidylinositol phosphate biosynthetic process	1	11	0.0909091	0.457557	0.851827	1	1	AcW1_005757-T1
molecular_function	GO:0016773	phosphotransferase activity, alcohol group as acceptor	1	8	0.125	0.987222	0.0185161	1	0.98	AcW1_004152-T1
biological_process	GO:0031929	TOR signaling	1	2	0.5	0.974698	0.293027	1	1	AcW1_001366-T1
cellular_component	GO:0031931	TORC1 complex	1	1	1	1	0.159633	1	1	AcW1_001366-T1
molecular_function	GO:0004571	mannosyl-oligosaccharide 1,2-alpha-mannosidase activity	1	10	0.1	0.507811	0.825399	1	1	AcW1_004254-T1
molecular_function	GO:0004075	biotin carboxylase activity	1	5	0.2	0.816503	0.581991	1	1	AcW1_006826-T1
biological_process	GO:0006094	gluconeogenesis	1	10	0.1	0.457557	0.851827	1	1	AcW1_006826-T1
biological_process	GO:0000290	deadenylation-dependent decapping of nuclear-transcribed mRNA	1	3	0.333333	0.932128	0.405605	1	1	AcW1_001534-T1
biological_process	GO:0043085	positive regulation of catalytic activity	1	1	1	0.990004	0.0427047	1	1	AcW1_001534-T1
molecular_function	GO:0008047	enzyme activator activity	1	1	1	1	1.91922e-10	1	0	AcW1_001534-T1
cellular_component	GO:0032300	mismatch repair complex	1	3	0.333333	0.931813	0.406674	1	1	AcW1_002004-T1
cellular_component	GO:0035267	NuA4 histone acetyltransferase complex	1	2	0.5	0.974579	0.293845	1	1	AcW1_001669-T1
cellular_component	GO:0032777	Piccolo NuA4 histone acetyltransferase complex	1	1	1	1	0.159633	1	1	AcW1_001669-T1
biological_process	GO:0006241	CTP biosynthetic process	1	3	0.333333	0.932128	0.405605	1	1	AcW1_007505-T1
molecular_function	GO:0004702	obsolete signal transducer, downstream of receptor, with serine/threonine kinase activity	1	1	1	NA	NA	NA	NA	AcW1_001757-T1
biological_process	GO:0007178	transmembrane receptor protein serine/threonine kinase signaling pathway	1	1	1	1	0.159165	1	1	AcW1_001757-T1
biological_process	GO:0071805	potassium ion transmembrane transport	1	9	0.111111	0.567891	0.790246	1	1	AcW1_001803-T1
molecular_function	GO:0005267	potassium channel activity	1	1	1	0.974411	0.294474	1	1	AcW1_001803-T1
biological_process	GO:0006325	chromatin organization	1	7	0.142857	0.981711	0.0391116	1	0.999	AcW1_001850-T1
biological_process	GO:0006388	tRNA splicing, via endonucleolytic cleavage and ligation	1	10	0.1	0.510852	0.823701	1	1	AcW1_001892-T1
molecular_function	GO:0051730	GTP-dependent polyribonucleotide 5'-hydroxyl-kinase activity	1	1	1	1	0.160031	1	1	AcW1_001892-T1
molecular_function	GO:0003972	RNA ligase (ATP) activity	1	1	1	1	0.160031	1	1	AcW1_001892-T1
molecular_function	GO:0016805	dipeptidase activity	1	3	0.333333	0.93141	0.407415	1	1	AcW1_003652-T1
molecular_function	GO:0019104	DNA N-glycosylase activity	1	7	0.142857	0.793634	0.492189	1	1	AcW1_005257-T1
cellular_component	GO:0005673	transcription factor TFIIE complex	1	1	1	1	0.159633	1	1	AcW1_002164-T1
molecular_function	GO:0004176	ATP-dependent peptidase activity	1	4	0.25	0.877215	0.502292	1	1	AcW1_008020-T1
biological_process	GO:0051056	regulation of small GTPase mediated signal transduction	1	1	1	1	2.44691e-06	1	0	AcW1_002178-T1
molecular_function	GO:0008113	peptide-methionine (S)-S-oxide reductase activity	1	1	1	1	0.160031	1	1	AcW1_002362-T1
cellular_component	GO:0030529	ribonucleoprotein complex	1	5	0.2	NA	NA	NA	NA	AcW1_006205-T1
cellular_component	GO:0030870	Mre11 complex	1	2	0.5	0.974579	0.293845	1	1	AcW1_007493-T1
biological_process	GO:0031124	mRNA 3'-end processing	1	2	0.5	0.690906	0.703124	1	1	AcW1_002543-T1
molecular_function	GO:0016831	carboxy-lyase activity	1	6	0.166667	0.0843933	0.984909	1	1	AcW1_005590-T1
molecular_function	GO:0004435	phosphatidylinositol phospholipase C activity	1	1	1	1	0.160031	1	1	AcW1_002604-T1
cellular_component	GO:0000148	1,3-beta-D-glucan synthase complex	1	3	0.333333	0.931813	0.406674	1	1	AcW1_005894-T1
molecular_function	GO:0003843	1,3-beta-D-glucan synthase activity	1	3	0.333333	0.93141	0.407415	1	1	AcW1_005894-T1
biological_process	GO:0006075	(1->3)-beta-D-glucan biosynthetic process	1	3	0.333333	0.932128	0.405605	1	1	AcW1_005894-T1
biological_process	GO:0007017	microtubule-based process	1	14	0.0714286	0.997729	0.00637373	1	0.746	AcW1_008455-T1
molecular_function	GO:0005200	structural constituent of cytoskeleton	1	4	0.25	0.877215	0.502292	1	1	AcW1_008455-T1
cellular_component	GO:0000124	SAGA complex	1	2	0.5	0.974579	0.293845	1	1	AcW1_006880-T1
molecular_function	GO:0003713	transcription coactivator activity	1	4	0.25	0.877215	0.502292	1	1	AcW1_004141-T1
molecular_function	GO:0003923	GPI-anchor transamidase activity	1	1	1	1	0.160031	1	1	AcW1_003162-T1
biological_process	GO:0016255	attachment of GPI anchor to protein	1	5	0.2	0.818171	0.579889	1	1	AcW1_003162-T1
cellular_component	GO:0042765	GPI-anchor transamidase complex	1	8	0.125	0.626662	0.751864	1	1	AcW1_003162-T1
biological_process	GO:0048280	vesicle fusion with Golgi apparatus	1	1	1	1	0.159165	1	1	AcW1_003418-T1
molecular_function	GO:0004198	calcium-dependent cysteine-type endopeptidase activity	1	1	1	1	0.160031	1	1	AcW1_003444-T1
cellular_component	GO:0005856	cytoskeleton	1	5	0.2	0.857947	0.227372	1	1	AcW1_003790-T1
molecular_function	GO:0003995	acyl-CoA dehydrogenase activity	1	9	0.111111	0.564976	0.792078	1	1	AcW1_004131-T1
molecular_function	GO:0005536	glucose binding	1	1	1	1	0.160031	1	1	AcW1_004152-T1
molecular_function	GO:0004396	hexokinase activity	1	1	1	1	0.160031	1	1	AcW1_004152-T1
biological_process	GO:0046835	carbohydrate phosphorylation	1	2	0.5	0.974698	0.293027	1	1	AcW1_004152-T1
biological_process	GO:0001678	cellular glucose homeostasis	1	1	1	1	0.159165	1	1	AcW1_004152-T1
biological_process	GO:0006400	tRNA modification	1	11	0.0909091	0.0746006	0.987057	0.999	1	AcW1_008407-T1
molecular_function	GO:0016891	endoribonuclease activity, producing 5'-phosphomonoesters	1	6	0.166667	0.263363	0.902914	1	1	AcW1_010355-T1
molecular_function	GO:0019829	ATPase-coupled cation transmembrane transporter activity	1	4	0.25	0.75404	0.48408	1	1	AcW1_006994-T1
biological_process	GO:0006415	translational termination	1	8	0.125	0.567891	0.790246	1	1	AcW1_005334-T1
molecular_function	GO:0008440	inositol-1,4,5-trisphosphate 3-kinase activity	1	4	0.25	0.877215	0.502292	1	1	AcW1_004576-T1
biological_process	GO:0006744	ubiquinone biosynthetic process	1	7	0.142857	0.690906	0.703124	1	1	AcW1_008070-T1
molecular_function	GO:0003841	1-acylglycerol-3-phosphate O-acyltransferase activity	1	1	1	1	0.160031	1	1	AcW1_004745-T1
molecular_function	GO:0004806	triglyceride lipase activity	1	1	1	1	0.160031	1	1	AcW1_004800-T1
molecular_function	GO:0004635	phosphoribosyl-AMP cyclohydrolase activity	1	1	1	1	0.160031	1	1	AcW1_004845-T1
molecular_function	GO:0004636	phosphoribosyl-ATP diphosphatase activity	1	1	1	1	0.160031	1	1	AcW1_004845-T1
molecular_function	GO:0004399	histidinol dehydrogenase activity	1	1	1	1	0.160031	1	1	AcW1_004845-T1
biological_process	GO:0016043	cellular component organization	1	2	0.5	0.996664	0.00526603	1	0.69	AcW1_004911-T1
molecular_function	GO:0003935	GTP cyclohydrolase II activity	1	2	0.5	0.974411	0.294474	1	1	AcW1_007779-T1
biological_process	GO:0006537	glutamate biosynthetic process	1	2	0.5	0.974698	0.293027	1	1	AcW1_005831-T1
cellular_component	GO:0005669	transcription factor TFIID complex	1	5	0.2	0.817362	0.581239	1	1	AcW1_005010-T1
biological_process	GO:0006285	base-excision repair, AP site formation	1	2	0.5	0.974698	0.293027	1	1	AcW1_005257-T1
molecular_function	GO:0016149	translation release factor activity, codon specific	1	2	0.5	0.974411	0.294474	1	1	AcW1_005334-T1
cellular_component	GO:0033179	proton-transporting V-type ATPase, V0 domain	1	5	0.2	0.817362	0.581239	1	1	AcW1_007669-T1
molecular_function	GO:0016298	lipase activity	1	2	0.5	0.999994	6.2024e-05	1	0.004	AcW1_005443-T2
molecular_function	GO:0051015	actin filament binding	1	2	0.5	0.974411	0.294474	1	1	AcW1_010196-T1
molecular_function	GO:0004550	nucleoside diphosphate kinase activity	1	2	0.5	0.974411	0.294474	1	1	AcW1_007505-T1
biological_process	GO:0006183	GTP biosynthetic process	1	2	0.5	0.974698	0.293027	1	1	AcW1_007505-T1
biological_process	GO:0006228	UTP biosynthetic process	1	2	0.5	0.974698	0.293027	1	1	AcW1_007505-T1
biological_process	GO:0006165	nucleoside diphosphate phosphorylation	1	2	0.5	0.610182	0.678151	1	1	AcW1_007505-T1
molecular_function	GO:0004351	glutamate decarboxylase activity	1	1	1	1	0.160031	1	1	AcW1_005590-T1
biological_process	GO:0006536	glutamate metabolic process	1	1	1	0.999363	0.0141583	1	0.95	AcW1_005590-T1
biological_process	GO:0048015	phosphatidylinositol-mediated signaling	1	7	0.142857	0.690906	0.703124	1	1	AcW1_005757-T1
molecular_function	GO:0016040	glutamate synthase (NADH) activity	1	1	1	1	0.160031	1	1	AcW1_005831-T1
molecular_function	GO:0016638	oxidoreductase activity, acting on the CH-NH2 group of donors	1	2	0.5	0.70096	0.594845	1	1	AcW1_005831-T1
molecular_function	GO:0045181	glutamate synthase activity, NAD(P)H as acceptor	1	1	1	1	0.160031	1	1	AcW1_005831-T1
molecular_function	GO:0016639	oxidoreductase activity, acting on the CH-NH2 group of donors, NAD or NADP as acceptor	1	1	1	1	0.025589	1	0.999	AcW1_005831-T1
molecular_function	GO:0015930	glutamate synthase activity	1	1	1	1	0.160031	1	1	AcW1_005831-T1
molecular_function	GO:0005351	carbohydrate:proton symporter activity	1	2	0.5	0.974411	0.294474	1	1	AcW1_005858-T1
biological_process	GO:0008643	carbohydrate transport	1	2	0.5	0.974698	0.293027	1	1	AcW1_005858-T1
biological_process	GO:0006555	methionine metabolic process	1	3	0.333333	0.284553	0.926098	1	1	AcW1_006218-T1
molecular_function	GO:0004489	methylenetetrahydrofolate reductase (NAD(P)H) activity	1	3	0.333333	0.93141	0.407415	1	1	AcW1_006218-T1
molecular_function	GO:0004523	RNA-DNA hybrid ribonuclease activity	1	5	0.2	0.816503	0.581991	1	1	AcW1_008368-T1
biological_process	GO:0009395	phospholipid catabolic process	1	3	0.333333	0.985842	0.121586	1	1	AcW1_006875-T1
molecular_function	GO:0004620	phospholipase activity	1	3	0.333333	0.999956	0.000479778	1	0.065	AcW1_006875-T1
biological_process	GO:0009452	7-methylguanosine RNA capping	1	1	1	0.974698	0.293027	1	1	AcW1_006588-T1
biological_process	GO:0010212	response to ionizing radiation	1	1	1	1	0.159165	1	1	AcW1_006626-T1
biological_process	GO:0090399	replicative senescence	1	1	1	1	0.159165	1	1	AcW1_006626-T1
biological_process	GO:0016572	histone phosphorylation	1	1	1	1	0.159165	1	1	AcW1_006626-T1
cellular_component	GO:0030896	checkpoint clamp complex	1	2	0.5	0.974579	0.293845	1	1	AcW1_006629-T1
biological_process	GO:0033566	gamma-tubulin complex localization	1	1	1	1	0.159165	1	1	AcW1_006641-T1
cellular_component	GO:0008274	gamma-tubulin large complex	1	1	1	NA	NA	NA	NA	AcW1_006641-T1
molecular_function	GO:0016866	intramolecular transferase activity	1	1	1	0.146621	0.969606	1	1	AcW1_006791-T1
molecular_function	GO:0004736	pyruvate carboxylase activity	1	1	1	1	0.160031	1	1	AcW1_006826-T1
molecular_function	GO:0009374	biotin binding	1	1	1	1	0.160031	1	1	AcW1_006826-T1
molecular_function	GO:0003712	transcription coregulator activity	1	1	1	0.806702	0.345364	1	1	AcW1_006880-T1
molecular_function	GO:0005545	1-phosphatidylinositol binding	1	1	1	1	0.160031	1	1	AcW1_006987-T1
biological_process	GO:0048268	clathrin coat assembly	1	1	1	1	0.159165	1	1	AcW1_006987-T1
cellular_component	GO:0030136	clathrin-coated vesicle	1	1	1	0.817362	0.581239	1	1	AcW1_006987-T1
biological_process	GO:0036265	RNA (guanine-N7)-methylation	1	1	1	1	0.159165	1	1	AcW1_007046-T1
molecular_function	GO:0005519	cytoskeletal regulatory protein binding	1	1	1	1	0.160031	1	1	AcW1_007101-T1
biological_process	GO:0051017	actin filament bundle assembly	1	1	1	1	0.159165	1	1	AcW1_007101-T1
molecular_function	GO:0008810	cellulase activity	1	1	1	1	0.160031	1	1	AcW1_007183-T1
biological_process	GO:0000272	polysaccharide catabolic process	1	1	1	0.999363	0.0141583	1	0.95	AcW1_007183-T1
biological_process	GO:0034477	U6 snRNA 3'-end processing	1	1	1	1	0.159165	1	1	AcW1_007246-T1
biological_process	GO:0019551	glutamate catabolic process to 2-oxoglutarate	1	1	1	1	0.159165	1	1	AcW1_007290-T1
molecular_function	GO:0004352	glutamate dehydrogenase (NAD+) activity	1	1	1	1	0.160031	1	1	AcW1_007290-T1
molecular_function	GO:0004748	ribonucleoside-diphosphate reductase activity, thioredoxin disulfide as acceptor	1	1	1	1	0.160031	1	1	AcW1_007369-T1
biological_process	GO:0033609	oxalate metabolic process	1	5	0.2	0.818171	0.579889	1	1	AcW1_008393-T1
biological_process	GO:0000959	mitochondrial RNA metabolic process	1	1	1	1	0.159165	1	1	AcW1_007489-T1
molecular_function	GO:0004160	dihydroxy-acid dehydratase activity	1	1	1	1	0.160031	1	1	AcW1_007498-T1
molecular_function	GO:0004712	protein serine/threonine/tyrosine kinase activity	1	1	1	1	0.160031	1	1	AcW1_007683-T1
biological_process	GO:0007093	mitotic cell cycle checkpoint signaling	1	1	1	0.99642	0.0201585	1	0.982	AcW1_007683-T1
biological_process	GO:0051304	chromosome separation	1	1	1	0.999046	0.00620618	1	0.742	AcW1_007683-T1
biological_process	GO:0031297	replication fork processing	1	1	1	1	0.0253024	1	0.999	AcW1_007722-T1
biological_process	GO:0000027	ribosomal large subunit assembly	1	2	0.5	0.974698	0.293027	1	1	AcW1_007734-T1
molecular_function	GO:0030623	U5 snRNA binding	1	1	1	1	0.160031	1	1	AcW1_007849-T1
molecular_function	GO:0017070	U6 snRNA binding	1	1	1	1	0.160031	1	1	AcW1_007849-T1
biological_process	GO:0006515	protein quality control for misfolded or incompletely synthesized proteins	1	1	1	1	0.0253024	1	0.999	AcW1_008020-T1
molecular_function	GO:0016832	aldehyde-lyase activity	1	6	0.166667	0.564976	0.792078	1	1	AcW1_009278-T1
molecular_function	GO:0003721	telomerase RNA reverse transcriptase activity	1	1	1	1	0.160031	1	1	AcW1_008150-T1
molecular_function	GO:0003964	RNA-directed DNA polymerase activity	1	1	1	1	0.160031	1	1	AcW1_008150-T1
molecular_function	GO:0004844	uracil DNA N-glycosylase activity	1	2	0.5	0.974411	0.294474	1	1	AcW1_008200-T2
molecular_function	GO:0008193	tRNA guanylyltransferase activity	1	1	1	1	0.160031	1	1	AcW1_008407-T1
cellular_component	GO:0045281	succinate dehydrogenase complex	1	1	1	1	0.159633	1	1	AcW1_008554-T1
molecular_function	GO:0004824	lysine-tRNA ligase activity	1	1	1	1	0.160031	1	1	AcW1_008675-T1
biological_process	GO:0006430	lysyl-tRNA aminoacylation	1	1	1	1	0.159165	1	1	AcW1_008675-T1
biological_process	GO:0007030	Golgi organization	1	1	1	1	0.0253024	1	0.999	AcW1_008735-T1
biological_process	GO:0032220	plasma membrane fusion involved in cytogamy	1	1	1	1	0.159165	1	1	AcW1_008858-T1
cellular_component	GO:0043332	mating projection tip	1	1	1	1	0.159633	1	1	AcW1_008858-T1
biological_process	GO:0034968	histone lysine methylation	1	2	0.5	0.818171	0.579889	1	1	AcW1_009101-T1
molecular_function	GO:0004332	fructose-bisphosphate aldolase activity	1	1	1	1	0.160031	1	1	AcW1_009278-T1
cellular_component	GO:0005938	cell cortex	1	1	1	0.997488	0.0113328	1	0.578	AcW1_009321-T1
biological_process	GO:0032065	maintenance of protein location in cell cortex	1	1	1	1	0.159165	1	1	AcW1_009321-T1
molecular_function	GO:0008061	chitin binding	1	3	0.333333	0.93141	0.407415	1	1	AcW1_010187-T1
biological_process	GO:1901137	carbohydrate derivative biosynthetic process	1	1	1	0.503063	0.596383	1	1	AcW1_009497-T1
molecular_function	GO:0004360	glutamine-fructose-6-phosphate transaminase (isomerizing) activity	1	1	1	1	0.160031	1	1	AcW1_009497-T1
molecular_function	GO:0003855	3-dehydroquinate dehydratase activity	1	1	1	1	0.160031	1	1	AcW1_010123-T1
molecular_function	GO:0003866	3-phosphoshikimate 1-carboxyvinyltransferase activity	1	1	1	1	0.160031	1	1	AcW1_010123-T1
molecular_function	GO:0004765	shikimate kinase activity	1	1	1	1	0.160031	1	1	AcW1_010123-T1
molecular_function	GO:0003856	3-dehydroquinate synthase activity	1	1	1	1	0.160031	1	1	AcW1_010123-T1
molecular_function	GO:0004764	shikimate 3-dehydrogenase (NADP+) activity	1	1	1	1	0.160031	1	1	AcW1_010123-T1
biological_process	GO:0000184	nuclear-transcribed mRNA catabolic process, nonsense-mediated decay	1	2	0.5	0.974698	0.293027	1	1	AcW1_010319-T1
biological_process	GO:0006471	protein ADP-ribosylation	0	2	0	0.706973	1	1	1
molecular_function	GO:0003950	NAD+ ADP-ribosyltransferase activity	0	5	0	0.418009	1	1	1
molecular_function	GO:0004733	pyridoxamine-phosphate oxidase activity	0	2	0	0.705526	1	1	1
molecular_function	GO:0050464	nitrate reductase (NADPH) activity	0	1	0	0.839969	1	1	1
molecular_function	GO:0043546	molybdopterin cofactor binding	0	2	0	0.705526	1	1	1
molecular_function	GO:0030151	molybdenum ion binding	0	4	0	0.497708	1	1	1
biological_process	GO:0006809	nitric oxide biosynthetic process	0	1	0	0.840835	1	1	1
biological_process	GO:0015706	nitrate transport	0	1	0	0.840835	1	1	1
biological_process	GO:0015707	nitrite transport	0	1	0	0.840835	1	1	1
molecular_function	GO:0015112	nitrate transmembrane transporter activity	0	1	0	0.839969	1	1	1
molecular_function	GO:0015113	nitrite transmembrane transporter activity	0	1	0	0.839969	1	1	1
molecular_function	GO:0004499	N,N-dimethylaniline monooxygenase activity	0	6	0	0.351062	1	1	1
molecular_function	GO:0050661	NADP binding	0	22	0	0.0214183	1	0.81	1
molecular_function	GO:0019120	hydrolase activity, acting on acid halide bonds, in C-halide compounds	0	1	0	0.839969	1	1	1
biological_process	GO:0009116	nucleoside metabolic process	0	15	0	0.0438399	1	0.986	1
molecular_function	GO:0050662	obsolete coenzyme binding	0	9	0	NA	NA	NA	NA
molecular_function	GO:0016702	oxidoreductase activity, acting on single donors with incorporation of molecular oxygen, incorporation of two atoms of oxygen	0	5	0	0.294828	1	1	1
cellular_component	GO:0016272	prefoldin complex	0	8	0	0.248136	1	1	1
biological_process	GO:0006562	proline catabolic process	0	1	0	0.840835	1	1	1
molecular_function	GO:0004657	proline dehydrogenase activity	0	1	0	0.839969	1	1	1
cellular_component	GO:0030904	retromer complex	0	3	0	0.593326	1	1	1
biological_process	GO:0008610	lipid biosynthetic process	0	7	0	0.0196952	0.991674	0.782	1
molecular_function	GO:0004177	aminopeptidase activity	0	11	0	0.103373	1	1	1
biological_process	GO:0019538	protein metabolic process	0	2	0	0.0333889	0.973289	0.933	1
biological_process	GO:0006379	mRNA cleavage	0	6	0	0.353166	1	1	1
cellular_component	GO:0005665	RNA polymerase II, core complex	0	5	0	0.418761	1	1	1
cellular_component	GO:0022625	cytosolic large ribosomal subunit	0	3	0	0.593326	1	1	1
molecular_function	GO:0016747	acyltransferase activity, transferring groups other than amino-acyl groups	0	16	0	0.00222527	0.999379	0.132	1
molecular_function	GO:0003918	DNA topoisomerase type II (double strand cut, ATP-hydrolyzing) activity	0	2	0	0.705526	1	1	1
biological_process	GO:0006265	DNA topological change	0	4	0	0.499723	1	1	1
biological_process	GO:0006303	double-strand break repair via nonhomologous end joining	0	5	0	0.420111	1	1	1
molecular_function	GO:0042162	telomeric DNA binding	0	5	0	0.351062	1	1	1
cellular_component	GO:0043564	Ku70:Ku80 complex	0	5	0	0.418761	1	1	1
biological_process	GO:0006611	protein export from nucleus	0	1	0	0.840835	1	1	1
biological_process	GO:0006406	mRNA export from nucleus	0	3	0	0.499723	1	1	1
biological_process	GO:0006998	nuclear envelope organization	0	1	0	0.840835	1	1	1
cellular_component	GO:0031965	nuclear membrane	0	1	0	0.99936	0.0142338	1	0.66
molecular_function	GO:0004107	chorismate synthase activity	0	1	0	0.839969	1	1	1
cellular_component	GO:0031417	NatC complex	0	2	0	0.706155	1	1	1
biological_process	GO:0006413	translational initiation	0	15	0	0.0521776	1	0.996	1
molecular_function	GO:0031151	histone methyltransferase activity (H3-K79 specific)	0	1	0	0.839969	1	1	1
biological_process	GO:0034729	histone H3-K79 methylation	0	1	0	0.840835	1	1	1
biological_process	GO:0051726	regulation of cell cycle	0	2	0	0.995428	0.014187	1	0.95
molecular_function	GO:0005198	structural molecule activity	0	10	0	2.1217e-06	0.999999	0	1
biological_process	GO:0016226	iron-sulfur cluster assembly	0	12	0	0.104653	1	1	1
biological_process	GO:0033014	tetrapyrrole biosynthetic process	0	6	0	0.0620983	1	0.998	1
molecular_function	GO:0004418	hydroxymethylbilane synthase activity	0	1	0	0.839969	1	1	1
biological_process	GO:0043248	proteasome assembly	0	3	0	0.594395	1	1	1
biological_process	GO:0008033	tRNA processing	0	31	0	0.00163777	0.999744	0.095	1
molecular_function	GO:0030697	S-adenosylmethionine-dependent tRNA (m5U54) methyltransferase activity	0	1	0	0.839969	1	1	1
molecular_function	GO:0004609	phosphatidylserine decarboxylase activity	0	3	0	0.592585	1	1	1
biological_process	GO:1902979	mitotic DNA replication termination	0	1	0	0.840835	1	1	1
molecular_function	GO:0031625	ubiquitin protein ligase binding	0	8	0	0.247595	1	1	1
molecular_function	GO:0001664	G protein-coupled receptor binding	0	3	0	0.592585	1	1	1
cellular_component	GO:0005834	heterotrimeric G-protein complex	0	5	0	0.418761	1	1	1
molecular_function	GO:0019239	deaminase activity	0	7	0	0.0431268	1	0.966	1
biological_process	GO:0051321	meiotic cell cycle	0	1	0	0.985842	0.121586	1	1
molecular_function	GO:0004818	glutamate-tRNA ligase activity	0	2	0	0.705526	1	1	1
molecular_function	GO:0016876	aminoacyl-tRNA ligase activity	0	8	0	NA	NA	NA	NA
biological_process	GO:0006424	glutamyl-tRNA aminoacylation	0	2	0	0.706973	1	1	1
biological_process	GO:0043039	tRNA aminoacylation	0	12	0	0.960708	0.0754102	1	1
cellular_component	GO:0030008	TRAPP complex	0	5	0	0.295452	1	1	1
biological_process	GO:0048193	Golgi vesicle transport	0	5	0	0.999992	3.56132e-05	1	0.003
molecular_function	GO:0008521	acetyl-CoA transmembrane transporter activity	0	1	0	0.839969	1	1	1
biological_process	GO:0006839	mitochondrial transport	0	2	0	0.701494	0.509996	1	1
cellular_component	GO:0031966	mitochondrial membrane	0	4	0	0.74697	0.379935	1	1
molecular_function	GO:0004497	monooxygenase activity	0	13	0	0.0062856	1	0.314	1
molecular_function	GO:0016415	octanoyltransferase activity	0	1	0	0.839969	1	1	1
biological_process	GO:0009107	lipoate biosynthetic process	0	2	0	0.706973	1	1	1
biological_process	GO:0006461	protein-containing complex assembly	0	1	0	NA	NA	NA	NA
biological_process	GO:0009451	RNA modification	0	8	0	0.339024	0.79864	1	1
molecular_function	GO:0009982	pseudouridine synthase activity	0	8	0	0.247595	1	1	1
molecular_function	GO:0004413	homoserine kinase activity	0	1	0	0.839969	1	1	1
biological_process	GO:0006566	threonine metabolic process	0	1	0	0.706973	1	1	1
biological_process	GO:0016558	protein import into peroxisome matrix	0	1	0	0.878414	0.500277	1	1
molecular_function	GO:0008519	ammonium transmembrane transporter activity	0	3	0	0.592585	1	1	1
biological_process	GO:0072488	ammonium transmembrane transport	0	3	0	0.594395	1	1	1
biological_process	GO:0015696	ammonium transmembrane transport	0	3	0	NA	NA	NA	NA
biological_process	GO:0006139	nucleobase-containing compound metabolic process	0	16	0	0.999997	4.86555e-06	1	0
molecular_function	GO:0008121	ubiquinol-cytochrome-c reductase activity	0	6	0	0.351062	1	1	1
molecular_function	GO:0016679	oxidoreductase activity, acting on diphenols and related substances as donors	0	2	0	0.294828	1	1	1
molecular_function	GO:0008889	glycerophosphodiester phosphodiesterase activity	0	1	0	0.839969	1	1	1
biological_process	GO:0000915	actomyosin contractile ring assembly	0	3	0	0.594395	1	1	1
biological_process	GO:0072383	plus-end-directed vesicle transport along microtubule	0	3	0	0.594395	1	1	1
biological_process	GO:0000910	cytokinesis	0	5	0	0.420111	1	1	1
cellular_component	GO:0071013	catalytic step 2 spliceosome	0	1	0	0.840367	1	1	1
molecular_function	GO:0008253	5'-nucleotidase activity	0	1	0	0.839969	1	1	1
biological_process	GO:0009264	deoxyribonucleotide catabolic process	0	1	0	0.840835	1	1	1
molecular_function	GO:0004407	histone deacetylase activity	0	5	0	0.418009	1	1	1
biological_process	GO:0016575	histone deacetylation	0	5	0	0.420111	1	1	1
cellular_component	GO:0033180	proton-transporting V-type ATPase, V1 domain	0	5	0	0.914185	0.310397	1	1
biological_process	GO:0034220	ion transmembrane transport	0	2	0	0.148838	0.92568	1	1
molecular_function	GO:0016872	intramolecular lyase activity	0	1	0	0.592585	1	1	1
biological_process	GO:0009408	response to heat	0	3	0	0.594395	1	1	1
cellular_component	GO:0030123	AP-3 adaptor complex	0	3	0	0.593326	1	1	1
cellular_component	GO:0042555	MCM complex	0	9	0	0.208379	1	1	1
molecular_function	GO:0003688	DNA replication origin binding	0	4	0	0.497708	1	1	1
biological_process	GO:0006270	DNA replication initiation	0	13	0	0.104653	1	1	1
biological_process	GO:0000338	protein deneddylation	0	1	0	0.995983	0.0678723	1	1
molecular_function	GO:0042578	phosphoric ester hydrolase activity	0	8	0	0.808669	0.270322	1	1
molecular_function	GO:0004076	biotin synthase activity	0	1	0	0.839969	1	1	1
biological_process	GO:0009102	biotin biosynthetic process	0	1	0	0.840835	1	1	1
molecular_function	GO:0008137	NADH dehydrogenase (ubiquinone) activity	0	11	0	0.146615	1	1	1
molecular_function	GO:0016651	oxidoreductase activity, acting on NAD(P)H	0	15	0	0.0106319	1	0.483	1
molecular_function	GO:0008234	cysteine-type peptidase activity	0	4	0	0.947186	0.108127	1	1
molecular_function	GO:0004045	aminoacyl-tRNA hydrolase activity	0	3	0	0.592585	1	1	1
cellular_component	GO:0042719	mitochondrial intermembrane space protein transporter complex	0	3	0	0.593326	1	1	1
biological_process	GO:0045039	protein insertion into mitochondrial inner membrane	0	3	0	0.594395	1	1	1
biological_process	GO:0035434	copper ion transmembrane transport	0	3	0	0.594395	1	1	1
molecular_function	GO:0005375	copper ion transmembrane transporter activity	0	3	0	0.592585	1	1	1
molecular_function	GO:0008199	ferric iron binding	0	3	0	0.592585	1	1	1
biological_process	GO:0006098	pentose-phosphate shunt	0	6	0	0.176299	1	1	1
molecular_function	GO:0017057	6-phosphogluconolactonase activity	0	1	0	0.839969	1	1	1
molecular_function	GO:0004557	alpha-galactosidase activity	0	3	0	0.592585	1	1	1
biological_process	GO:0009081	branched-chain amino acid metabolic process	0	4	0	0.457557	0.851827	1	1
molecular_function	GO:0004084	branched-chain-amino-acid transaminase activity	0	4	0	0.497708	1	1	1
molecular_function	GO:0004616	phosphogluconate dehydrogenase (decarboxylating) activity	0	8	0	0.247595	1	1	1
biological_process	GO:0006529	asparagine biosynthetic process	0	2	0	0.706973	1	1	1
molecular_function	GO:0004066	asparagine synthase (glutamine-hydrolyzing) activity	0	2	0	0.705526	1	1	1
molecular_function	GO:0003994	aconitate hydratase activity	0	2	0	0.705526	1	1	1
molecular_function	GO:0051539	4 iron, 4 sulfur cluster binding	0	21	0	0.025515	1	0.874	1
biological_process	GO:0009085	lysine biosynthetic process	0	5	0	0.296876	1	1	1
molecular_function	GO:0004754	saccharopine dehydrogenase (NAD+, L-lysine-forming) activity	0	2	0	0.705526	1	1	1
molecular_function	GO:0016992	lipoate synthase activity	0	1	0	0.839969	1	1	1
biological_process	GO:0016559	peroxisome fission	0	5	0	0.420111	1	1	1
molecular_function	GO:0004333	fumarate hydratase activity	0	1	0	0.839969	1	1	1
cellular_component	GO:0045239	tricarboxylic acid cycle enzyme complex	0	1	0	0.593326	1	1	1
biological_process	GO:0006106	fumarate metabolic process	0	1	0	0.974698	0.293027	1	1
biological_process	GO:0006189	'de novo' IMP biosynthetic process	0	10	0	0.176299	1	1	1
molecular_function	GO:0016742	hydroxymethyl-, formyl- and related transferase activity	0	5	0	0.207922	1	1	1
molecular_function	GO:0004644	phosphoribosylglycinamide formyltransferase activity	0	2	0	0.705526	1	1	1
molecular_function	GO:0004017	adenylate kinase activity	0	3	0	0.592585	1	1	1
cellular_component	GO:0032865	ERMES complex	0	5	0	0.418761	1	1	1
biological_process	GO:0006446	regulation of translational initiation	0	1	0	0.706973	1	1	1
molecular_function	GO:0043022	ribosome binding	0	7	0	0.294828	1	1	1
biological_process	GO:0000956	nuclear-transcribed mRNA catabolic process	0	6	0	0.667849	0.545564	1	1
biological_process	GO:0022904	respiratory electron transport chain	0	1	0	0.296876	1	1	1
cellular_component	GO:0005732	sno(s)RNA-containing ribonucleoprotein complex	0	1	0	0.351759	1	1	1
cellular_component	GO:0034457	Mpp10 complex	0	1	0	0.840367	1	1	1
biological_process	GO:0006364	rRNA processing	0	19	0	0.0218383	1	0.814	1
biological_process	GO:0031145	anaphase-promoting complex-dependent catabolic process	0	2	0	0.706973	1	1	1
molecular_function	GO:0017176	phosphatidylinositol N-acetylglucosaminyltransferase activity	0	5	0	0.418009	1	1	1
cellular_component	GO:0005869	dynactin complex	0	7	0	0.295452	1	1	1
biological_process	GO:0051259	protein complex oligomerization	0	1	0	0.840835	1	1	1
molecular_function	GO:0015095	magnesium ion transmembrane transporter activity	0	8	0	0.247595	1	1	1
biological_process	GO:0015693	magnesium ion transport	0	8	0	0.249547	1	1	1
molecular_function	GO:0004749	ribose phosphate diphosphokinase activity	0	2	0	0.705526	1	1	1
biological_process	GO:0009165	nucleotide biosynthetic process	0	3	0	0.0418678	0.981686	0.968	1
biological_process	GO:0009156	ribonucleoside monophosphate biosynthetic process	0	2	0	0.0620983	1	0.998	1
biological_process	GO:0044249	cellular biosynthetic process	0	3	0	0.516836	0.521844	1	1
molecular_function	GO:0004452	isopentenyl-diphosphate delta-isomerase activity	0	3	0	0.592585	1	1	1
biological_process	GO:0008299	isoprenoid biosynthetic process	0	13	0	0.0259962	1	0.87	1
biological_process	GO:0006850	mitochondrial pyruvate transmembrane transport	0	2	0	0.706973	1	1	1
biological_process	GO:0071897	DNA biosynthetic process	0	4	0	0.499723	1	1	1
biological_process	GO:0051103	DNA ligation involved in DNA repair	0	5	0	0.420111	1	1	1
molecular_function	GO:0003910	DNA ligase (ATP) activity	0	6	0	0.351062	1	1	1
molecular_function	GO:0003909	DNA ligase activity	0	5	0	0.351062	1	1	1
molecular_function	GO:0048037	obsolete cofactor binding	0	6	0	NA	NA	NA	NA
molecular_function	GO:0004724	protein serine/threonine phosphatase activity	0	2	0	NA	NA	NA	NA
molecular_function	GO:0004146	dihydrofolate reductase activity	0	1	0	0.839969	1	1	1
biological_process	GO:0006545	glycine biosynthetic process	0	1	0	0.840835	1	1	1
molecular_function	GO:0008378	galactosyltransferase activity	0	1	0	0.839969	1	1	1
molecular_function	GO:0004455	ketol-acid reductoisomerase activity	0	2	0	0.705526	1	1	1
biological_process	GO:0000469	cleavage involved in rRNA processing	0	2	0	0.706973	1	1	1
molecular_function	GO:0016868	intramolecular transferase activity, phosphotransferases	0	8	0	0.174601	1	1	1
molecular_function	GO:0004610	phosphoacetylglucosamine mutase activity	0	2	0	0.705526	1	1	1
biological_process	GO:0071704	organic substance metabolic process	0	6	0	0.129222	0.887878	1	1
biological_process	GO:0006777	Mo-molybdopterin cofactor biosynthetic process	0	6	0	0.353166	1	1	1
molecular_function	GO:0016798	hydrolase activity, acting on glycosyl bonds	0	2	0	0.531157	0.554838	1	1
molecular_function	GO:0016616	oxidoreductase activity, acting on the CH-OH group of donors, NAD or NADP as acceptor	0	23	0	0.00434596	0.999243	0.218	1
molecular_function	GO:0016763	pentosyltransferase activity	0	9	0	0.00748942	1	0.373	1
molecular_function	GO:0000107	imidazoleglycerol-phosphate synthase activity	0	2	0	0.705526	1	1	1
molecular_function	GO:0016833	oxo-acid-lyase activity	0	1	0	0.351062	1	1	1
molecular_function	GO:0003871	5-methyltetrahydropteroyltriglutamate-homocysteine S-methyltransferase activity	0	5	0	0.418009	1	1	1
biological_process	GO:0009086	methionine biosynthetic process	0	10	0	0.124529	1	1	1
molecular_function	GO:0017056	structural constituent of nuclear pore	0	6	0	0.351062	1	1	1
molecular_function	GO:0005092	GDP-dissociation inhibitor activity	0	7	0	0.247595	1	1	1
molecular_function	GO:0005093	Rab GDP-dissociation inhibitor activity	0	3	0	0.592585	1	1	1
molecular_function	GO:0004726	non-membrane spanning protein tyrosine phosphatase activity	0	1	0	0.839969	1	1	1
biological_process	GO:0019915	lipid storage	0	3	0	0.594395	1	1	1
molecular_function	GO:0004664	prephenate dehydratase activity	0	1	0	0.839969	1	1	1
biological_process	GO:0009094	L-phenylalanine biosynthetic process	0	1	0	0.840835	1	1	1
biological_process	GO:0032366	intracellular sterol transport	0	1	0	0.840835	1	1	1
molecular_function	GO:0008324	cation transmembrane transporter activity	0	22	0	0.0586836	0.966692	0.994	1
molecular_function	GO:0003746	translation elongation factor activity	0	11	0	0.146615	1	1	1
biological_process	GO:0006414	translational elongation	0	12	0	0.0368329	1	0.961	1
biological_process	GO:0019464	glycine decarboxylation via glycine cleavage system	0	1	0	0.840835	1	1	1
cellular_component	GO:0005960	glycine cleavage complex	0	1	0	0.840367	1	1	1
biological_process	GO:0006627	protein processing involved in protein targeting to mitochondrion	0	5	0	0.420111	1	1	1
molecular_function	GO:0004742	dihydrolipoyllysine-residue acetyltransferase activity	0	1	0	0.839969	1	1	1
cellular_component	GO:0045254	pyruvate dehydrogenase complex	0	1	0	0.840367	1	1	1
cellular_component	GO:0000178	exosome (RNase complex)	0	6	0	0.295452	1	1	1
cellular_component	GO:0005657	replication fork	0	3	0	0.498481	1	1	1
cellular_component	GO:0033063	Rad51B-Rad51C-Rad51D-XRCC2 complex	0	3	0	0.593326	1	1	1
biological_process	GO:0031167	rRNA methylation	0	1	0	0.840835	1	1	1
molecular_function	GO:0008649	rRNA methyltransferase activity	0	4	0	0.418009	1	1	1
biological_process	GO:0006890	retrograde vesicle-mediated transport, Golgi to endoplasmic reticulum	0	4	0	0.499723	1	1	1
molecular_function	GO:0004722	protein serine/threonine phosphatase activity	0	7	0	0.207922	1	1	1
molecular_function	GO:0043169	cation binding	0	6	0	1	1.89871e-09	1	0
molecular_function	GO:0003840	obsolete gamma-glutamyltransferase activity	0	2	0	NA	NA	NA	NA
biological_process	GO:0006749	glutathione metabolic process	0	5	0	0.176299	1	1	1
biological_process	GO:0007034	vacuolar transport	0	15	0	0.073902	1	0.999	1
molecular_function	GO:0004743	pyruvate kinase activity	0	1	0	0.839969	1	1	1
molecular_function	GO:0030955	potassium ion binding	0	1	0	0.839969	1	1	1
molecular_function	GO:0004750	D-ribulose-phosphate 3-epimerase activity	0	1	0	0.839969	1	1	1
molecular_function	GO:0016857	racemase and epimerase activity, acting on carbohydrates and derivatives	0	4	0	0.497708	1	1	1
cellular_component	GO:0005751	mitochondrial respiratory chain complex IV	0	1	0	0.840367	1	1	1
molecular_function	GO:0004129	cytochrome-c oxidase activity	0	12	0	0.123112	1	1	1
cellular_component	GO:0000502	proteasome complex	0	2	0	0.00622426	1	0.149	1
molecular_function	GO:0030234	enzyme regulator activity	0	3	0	1	4.56023e-08	1	0
biological_process	GO:0042176	regulation of protein catabolic process	0	2	0	0.706973	1	1	1
molecular_function	GO:0004367	glycerol-3-phosphate dehydrogenase [NAD+] activity	0	1	0	0.839969	1	1	1
biological_process	GO:0006072	glycerol-3-phosphate metabolic process	0	5	0	0.420111	1	1	1
biological_process	GO:0046168	glycerol-3-phosphate catabolic process	0	1	0	0.840835	1	1	1
cellular_component	GO:0009331	glycerol-3-phosphate dehydrogenase complex	0	4	0	0.498481	1	1	1
biological_process	GO:0009113	purine nucleobase biosynthetic process	0	3	0	0.499723	1	1	1
molecular_function	GO:0004641	phosphoribosylformylglycinamidine cyclo-ligase activity	0	1	0	0.839969	1	1	1
molecular_function	GO:0004637	phosphoribosylamine-glycine ligase activity	0	1	0	0.839969	1	1	1
cellular_component	GO:0005763	mitochondrial small ribosomal subunit	0	1	0	0.840367	1	1	1
molecular_function	GO:0004540	ribonuclease activity	0	6	0	0.232508	0.880344	1	1
molecular_function	GO:0018738	S-formylglutathione hydrolase activity	0	3	0	0.592585	1	1	1
biological_process	GO:0046294	formaldehyde catabolic process	0	3	0	0.594395	1	1	1
molecular_function	GO:0008677	2-dehydropantoate 2-reductase activity	0	4	0	0.497708	1	1	1
biological_process	GO:0015940	pantothenate biosynthetic process	0	4	0	0.499723	1	1	1
biological_process	GO:0006546	glycine catabolic process	0	3	0	0.499723	1	1	1
biological_process	GO:0006544	glycine metabolic process	0	2	0	0.353166	1	1	1
molecular_function	GO:0004375	glycine dehydrogenase (decarboxylating) activity	0	1	0	0.839969	1	1	1
biological_process	GO:0006605	protein targeting	0	4	0	0.344988	0.804407	1	1
molecular_function	GO:0015450	protein-transporting ATPase activity	0	2	0	0.705526	1	1	1
biological_process	GO:0031204	posttranslational protein targeting to membrane, translocation	0	3	0	0.594395	1	1	1
cellular_component	GO:0005784	Sec61 translocon complex	0	2	0	0.706155	1	1	1
cellular_component	GO:0071261	Ssh1 translocon complex	0	1	0	0.840367	1	1	1
cellular_component	GO:0005759	mitochondrial matrix	0	3	0	0.248136	1	1	1
molecular_function	GO:0070403	NAD+ binding	0	12	0	0.123112	1	1	1
molecular_function	GO:0003978	UDP-glucose 4-epimerase activity	0	1	0	0.839969	1	1	1
biological_process	GO:0006012	galactose metabolic process	0	3	0	0.594395	1	1	1
biological_process	GO:0019354	siroheme biosynthetic process	0	2	0	0.706973	1	1	1
biological_process	GO:0000103	sulfate assimilation	0	3	0	0.499723	1	1	1
biological_process	GO:0006779	porphyrin-containing compound biosynthetic process	0	6	0	0.176299	1	1	1
molecular_function	GO:0043115	precorrin-2 dehydrogenase activity	0	2	0	0.705526	1	1	1
molecular_function	GO:0004851	uroporphyrin-III C-methyltransferase activity	0	1	0	0.839969	1	1	1
cellular_component	GO:0030126	COPI vesicle coat	0	5	0	0.418761	1	1	1
biological_process	GO:0032147	activation of protein kinase activity	0	1	0	0.840835	1	1	1
biological_process	GO:0060236	regulation of mitotic spindle organization	0	1	0	0.840835	1	1	1
cellular_component	GO:0005819	spindle	0	1	0	0.879376	0.282164	1	1
molecular_function	GO:0045145	single-stranded DNA 5'-3' exodeoxyribonuclease activity	0	2	0	0.705526	1	1	1
biological_process	GO:0055070	copper ion homeostasis	0	1	0	0.706973	1	1	1
molecular_function	GO:0016717	oxidoreductase activity, acting on paired donors, with oxidation of a pair of donors resulting in the reduction of molecular oxygen to two molecules of water	0	5	0	0.351062	1	1	1
molecular_function	GO:0019706	protein-cysteine S-palmitoyltransferase activity	0	1	0	0.839969	1	1	1
biological_process	GO:0006672	ceramide metabolic process	0	3	0	0.594395	1	1	1
molecular_function	GO:0016811	hydrolase activity, acting on carbon-nitrogen (but not peptide) bonds, in linear amides	0	8	0	0.00267706	0.999733	0.151	1
molecular_function	GO:0019905	syntaxin binding	0	3	0	0.592585	1	1	1
molecular_function	GO:0070569	uridylyltransferase activity	0	4	0	0.418009	1	1	1
cellular_component	GO:0031515	tRNA (m1A) methyltransferase complex	0	2	0	0.706155	1	1	1
biological_process	GO:0030488	tRNA methylation	0	3	0	0.594395	1	1	1
biological_process	GO:0046416	D-amino acid metabolic process	0	4	0	0.296876	1	1	1
molecular_function	GO:0003884	D-amino-acid oxidase activity	0	4	0	0.497708	1	1	1
molecular_function	GO:0004185	serine-type carboxypeptidase activity	0	14	0	0.0867963	1	1	1
cellular_component	GO:0019008	molybdopterin synthase complex	0	1	0	0.840367	1	1	1
molecular_function	GO:0009019	tRNA (guanine-N1-)-methyltransferase activity	0	1	0	0.839969	1	1	1
molecular_function	GO:0008703	5-amino-6-(5-phosphoribosylamino)uracil reductase activity	0	1	0	0.839969	1	1	1
molecular_function	GO:0048038	quinone binding	0	9	0	0.207922	1	1	1
biological_process	GO:0007023	post-chaperonin tubulin folding pathway	0	4	0	0.499723	1	1	1
biological_process	GO:0007021	tubulin complex assembly	0	2	0	0.706973	1	1	1
molecular_function	GO:0048487	beta-tubulin binding	0	2	0	0.705526	1	1	1
biological_process	GO:0000245	spliceosomal complex assembly	0	1	0	0.706973	1	1	1
molecular_function	GO:0000340	RNA 7-methylguanosine cap binding	0	3	0	0.592585	1	1	1
molecular_function	GO:0004451	isocitrate lyase activity	0	3	0	0.592585	1	1	1
biological_process	GO:0015937	coenzyme A biosynthetic process	0	2	0	0.706973	1	1	1
molecular_function	GO:0004594	pantothenate kinase activity	0	1	0	0.839969	1	1	1
biological_process	GO:0046470	phosphatidylcholine metabolic process	0	1	0	0.840835	1	1	1
molecular_function	GO:0004622	lysophospholipase activity	0	1	0	0.839969	1	1	1
biological_process	GO:0007275	multicellular organism development	0	1	0	0.840835	1	1	1
biological_process	GO:0006662	glycerol ether metabolic process	0	5	0	0.420111	1	1	1
biological_process	GO:0006796	phosphate-containing compound metabolic process	0	1	0	0.270444	0.76999	1	1
molecular_function	GO:0004427	inorganic diphosphatase activity	0	1	0	0.839969	1	1	1
cellular_component	GO:0030688	preribosome, small subunit precursor	0	1	0	0.840367	1	1	1
molecular_function	GO:0033971	hydroxyisourate hydrolase activity	0	1	0	0.839969	1	1	1
biological_process	GO:0006144	purine nucleobase metabolic process	0	2	0	0.176299	1	1	1
cellular_component	GO:0008537	proteasome activator complex	0	2	0	0.706155	1	1	1
molecular_function	GO:0016813	hydrolase activity, acting on carbon-nitrogen (but not peptide) bonds, in linear amidines	0	4	0	0.418009	1	1	1
molecular_function	GO:0004828	serine-tRNA ligase activity	0	5	0	0.418009	1	1	1
biological_process	GO:0006434	seryl-tRNA aminoacylation	0	5	0	0.420111	1	1	1
cellular_component	GO:0019773	proteasome core complex, alpha-subunit complex	0	9	0	0.208379	1	1	1
cellular_component	GO:0005839	proteasome core complex	0	18	0	0.0431139	1	0.752	1
molecular_function	GO:0004175	endopeptidase activity	0	14	0	0.891558	0.156662	1	1
molecular_function	GO:0004298	threonine-type endopeptidase activity	0	18	0	0.0431268	1	0.966	1
biological_process	GO:0051603	proteolysis involved in cellular protein catabolic process	0	18	0	0.838988	0.24738	1	1
biological_process	GO:0046855	inositol phosphate dephosphorylation	0	3	0	0.594395	1	1	1
molecular_function	GO:0008934	inositol monophosphate 1-phosphatase activity	0	3	0	0.592585	1	1	1
biological_process	GO:0006481	C-terminal protein methylation	0	10	0	0.176299	1	1	1
molecular_function	GO:0004671	protein C-terminal S-isoprenylcysteine carboxyl O-methyltransferase activity	0	10	0	0.174601	1	1	1
molecular_function	GO:0004471	malate dehydrogenase (decarboxylating) (NAD+) activity	0	4	0	0.497708	1	1	1
molecular_function	GO:0004470	malic enzyme activity	0	4	0	0.497708	1	1	1
biological_process	GO:0006108	malate metabolic process	0	6	0	0.353166	1	1	1
biological_process	GO:0016106	sesquiterpenoid biosynthetic process	0	8	0	0.249547	1	1	1
molecular_function	GO:0045482	trichodiene synthase activity	0	8	0	0.247595	1	1	1
molecular_function	GO:0017150	tRNA dihydrouridine synthase activity	0	8	0	0.247595	1	1	1
cellular_component	GO:0072686	mitotic spindle	0	6	0	0.351759	1	1	1
cellular_component	GO:0042729	DASH complex	0	7	0	0.295452	1	1	1
biological_process	GO:0008608	attachment of spindle microtubules to kinetochore	0	5	0	0.420111	1	1	1
molecular_function	GO:0004001	adenosine kinase activity	0	1	0	0.839969	1	1	1
biological_process	GO:0006166	purine ribonucleoside salvage	0	1	0	0.840835	1	1	1
molecular_function	GO:0004634	phosphopyruvate hydratase activity	0	3	0	0.592585	1	1	1
cellular_component	GO:0000015	phosphopyruvate hydratase complex	0	3	0	0.593326	1	1	1
molecular_function	GO:0004563	beta-N-acetylhexosaminidase activity	0	3	0	0.592585	1	1	1
molecular_function	GO:0019843	rRNA binding	0	8	0	0.146615	1	1	1
molecular_function	GO:0043141	5'-3' DNA helicase activity	0	3	0	NA	NA	NA	NA
biological_process	GO:0043044	chromatin remodeling	0	1	0	NA	NA	NA	NA
molecular_function	GO:0031491	nucleosome binding	0	1	0	0.839969	1	1	1
cellular_component	GO:0016589	NURF complex	0	1	0	0.840367	1	1	1
molecular_function	GO:0016780	phosphotransferase activity, for other substituted phosphate groups	0	6	0	0.560568	0.718314	1	1
molecular_function	GO:0004619	phosphoglycerate mutase activity	0	1	0	0.839969	1	1	1
biological_process	GO:0006007	glucose catabolic process	0	1	0	0.840835	1	1	1
molecular_function	GO:0046912	acyltransferase, acyl groups converted into alkyl on transfer	0	14	0	0.0513695	1	0.991	1
molecular_function	GO:0003878	ATP citrate synthase activity	0	1	0	0.839969	1	1	1
biological_process	GO:0006085	acetyl-CoA biosynthetic process	0	1	0	0.296876	1	1	1
biological_process	GO:0006101	citrate metabolic process	0	3	0	0.594395	1	1	1
molecular_function	GO:0004347	glucose-6-phosphate isomerase activity	0	4	0	0.497708	1	1	1
molecular_function	GO:0003955	NAD(P)H dehydrogenase (quinone) activity	0	1	0	0.123112	1	1	1
cellular_component	GO:0031932	TORC2 complex	0	2	0	0.706155	1	1	1
biological_process	GO:0006855	xenobiotic transmembrane transport	0	5	0	0.420111	1	1	1
molecular_function	GO:0015238	xenobiotic transmembrane transporter activity	0	5	0	NA	NA	NA	NA
molecular_function	GO:0015297	antiporter activity	0	6	0	0.873282	0.269432	1	1
cellular_component	GO:0019867	outer membrane	0	2	0	0.0431139	1	0.752	1
molecular_function	GO:0003854	3-beta-hydroxy-delta5-steroid dehydrogenase activity	0	4	0	0.497708	1	1	1
biological_process	GO:0006694	steroid biosynthetic process	0	6	0	0.296876	1	1	1
cellular_component	GO:0042720	mitochondrial inner membrane peptidase complex	0	1	0	0.840367	1	1	1
biological_process	GO:0006730	one-carbon metabolic process	0	1	0	0.840835	1	1	1
biological_process	GO:0019510	S-adenosylhomocysteine catabolic process	0	1	0	0.840835	1	1	1
molecular_function	GO:0004013	adenosylhomocysteinase activity	0	1	0	0.839969	1	1	1
molecular_function	GO:0004768	stearoyl-CoA 9-desaturase activity	0	1	0	0.839969	1	1	1
biological_process	GO:0006636	unsaturated fatty acid biosynthetic process	0	1	0	0.840835	1	1	1
cellular_component	GO:0005672	transcription factor TFIIA complex	0	5	0	0.418761	1	1	1
cellular_component	GO:0097361	CIA complex	0	1	0	0.840367	1	1	1
molecular_function	GO:0004400	histidinol-phosphate transaminase activity	0	1	0	0.839969	1	1	1
molecular_function	GO:0004822	isoleucine-tRNA ligase activity	0	3	0	0.592585	1	1	1
molecular_function	GO:0002161	aminoacyl-tRNA editing activity	0	11	0	0.146615	1	1	1
biological_process	GO:0006428	isoleucyl-tRNA aminoacylation	0	3	0	0.594395	1	1	1
molecular_function	GO:0004827	proline-tRNA ligase activity	0	2	0	0.705526	1	1	1
biological_process	GO:0006433	prolyl-tRNA aminoacylation	0	2	0	0.706973	1	1	1
molecular_function	GO:0036524	protein deglycase activity	0	1	0	0.839969	1	1	1
biological_process	GO:0036525	protein deglycation	0	1	0	0.840835	1	1	1
biological_process	GO:0006893	Golgi to plasma membrane transport	0	3	0	0.594395	1	1	1
molecular_function	GO:0080132	fatty acid alpha-hydroxylase activity	0	1	0	0.839969	1	1	1
biological_process	GO:0006631	fatty acid metabolic process	0	2	0	0.476915	0.779171	1	1
molecular_function	GO:0004043	L-aminoadipate-semialdehyde dehydrogenase activity	0	1	0	0.839969	1	1	1
biological_process	GO:0006221	pyrimidine nucleotide biosynthetic process	0	2	0	0.62818	0.750453	1	1
molecular_function	GO:0003883	CTP synthase activity	0	1	0	0.839969	1	1	1
biological_process	GO:0006308	DNA catabolic process	0	1	0	0.706973	1	1	1
molecular_function	GO:0004372	glycine hydroxymethyltransferase activity	0	1	0	0.839969	1	1	1
biological_process	GO:0006563	L-serine metabolic process	0	1	0	0.420111	1	1	1
molecular_function	GO:0004030	aldehyde dehydrogenase [NAD(P)+] activity	0	6	0	0.351062	1	1	1
biological_process	GO:0006081	cellular aldehyde metabolic process	0	6	0	0.0438399	1	0.986	1
molecular_function	GO:0070006	metalloaminopeptidase activity	0	2	0	0.705526	1	1	1
molecular_function	GO:0004588	orotate phosphoribosyltransferase activity	0	1	0	0.839969	1	1	1
molecular_function	GO:0004420	hydroxymethylglutaryl-CoA reductase (NADPH) activity	0	1	0	0.839969	1	1	1
biological_process	GO:0015936	coenzyme A metabolic process	0	1	0	0.594395	1	1	1
biological_process	GO:0008652	cellular amino acid biosynthetic process	0	5	0	0.0021902	0.999648	0.124	1
molecular_function	GO:0004072	aspartate kinase activity	0	2	0	0.705526	1	1	1
molecular_function	GO:0008413	8-oxo-7,8-dihydroguanosine triphosphate pyrophosphatase activity	0	1	0	0.839969	1	1	1
molecular_function	GO:0042284	sphingolipid delta-4 desaturase activity	0	1	0	0.839969	1	1	1
biological_process	GO:0030148	sphingolipid biosynthetic process	0	1	0	0.840835	1	1	1
cellular_component	GO:0033573	high-affinity iron permease complex	0	2	0	0.706155	1	1	1
molecular_function	GO:0005381	iron ion transmembrane transporter activity	0	3	0	0.592585	1	1	1
biological_process	GO:0006827	iron ion transmembrane transport	0	2	0	NA	NA	NA	NA
cellular_component	GO:0005615	extracellular space	0	2	0	0.706155	1	1	1
molecular_function	GO:0004364	glutathione transferase activity	0	2	0	0.705526	1	1	1
molecular_function	GO:0050897	cobalt ion binding	0	1	0	0.839969	1	1	1
molecular_function	GO:0004038	allantoinase activity	0	1	0	0.839969	1	1	1
molecular_function	GO:0016812	hydrolase activity, acting on carbon-nitrogen (but not peptide) bonds, in cyclic amides	0	3	0	0.497708	1	1	1
biological_process	GO:0000256	allantoin catabolic process	0	2	0	0.706973	1	1	1
molecular_function	GO:0070273	phosphatidylinositol-4-phosphate binding	0	1	0	0.839969	1	1	1
biological_process	GO:0007067	mitotic cell cycle	0	10	0	NA	NA	NA	NA
molecular_function	GO:0004148	dihydrolipoyl dehydrogenase activity	0	2	0	0.705526	1	1	1
molecular_function	GO:0016668	oxidoreductase activity, acting on a sulfur group of donors, NAD(P) as acceptor	0	4	0	0.351062	1	1	1
biological_process	GO:0042407	cristae formation	0	2	0	0.706973	1	1	1
cellular_component	GO:0061617	MICOS complex	0	2	0	0.706155	1	1	1
biological_process	GO:0009298	GDP-mannose biosynthetic process	0	4	0	0.499723	1	1	1
molecular_function	GO:0004476	mannose-6-phosphate isomerase activity	0	3	0	0.592585	1	1	1
molecular_function	GO:0033699	DNA 5'-adenosine monophosphate hydrolase activity	0	1	0	0.839969	1	1	1
cellular_component	GO:0015629	actin cytoskeleton	0	5	0	0.296347	0.865241	1	1
cellular_component	GO:0005885	Arp2/3 protein complex	0	13	0	0.103546	1	0.978	1
biological_process	GO:0034314	Arp2/3 complex-mediated actin nucleation	0	13	0	0.073902	1	0.999	1
biological_process	GO:0030833	regulation of actin filament polymerization	0	5	0	0.0438399	1	0.986	1
molecular_function	GO:0003958	NADPH-hemoprotein reductase activity	0	2	0	0.705526	1	1	1
molecular_function	GO:0042030	ATPase inhibitor activity	0	2	0	0.705526	1	1	1
biological_process	GO:0032780	negative regulation of ATP-dependent activity	0	2	0	0.706973	1	1	1
molecular_function	GO:0004852	uroporphyrinogen-III synthase activity	0	2	0	0.705526	1	1	1
molecular_function	GO:0008170	N-methyltransferase activity	0	1	0	0.248224	0.938814	1	1
biological_process	GO:0006644	phospholipid metabolic process	0	6	0	0.430247	0.696329	1	1
molecular_function	GO:0008184	glycogen phosphorylase activity	0	2	0	0.705526	1	1	1
molecular_function	GO:0032266	phosphatidylinositol-3-phosphate binding	0	3	0	0.592585	1	1	1
molecular_function	GO:0004934	mating-type alpha-factor pheromone receptor activity	0	6	0	0.351062	1	1	1
molecular_function	GO:0004932	mating-type factor pheromone receptor activity	0	12	0	0.123112	1	1	1
molecular_function	GO:0004933	mating-type a-factor pheromone receptor activity	0	4	0	0.497708	1	1	1
molecular_function	GO:0000772	mating pheromone activity	0	1	0	0.839969	1	1	1
cellular_component	GO:0030014	CCR4-NOT complex	0	3	0	0.593326	1	1	1
biological_process	GO:0006760	folic acid-containing compound metabolic process	0	3	0	0.796046	0.489148	1	1
molecular_function	GO:0004150	dihydroneopterin aldolase activity	0	3	0	0.592585	1	1	1
biological_process	GO:0005992	trehalose biosynthetic process	0	5	0	0.420111	1	1	1
biological_process	GO:0000154	rRNA modification	0	3	0	0.499723	1	1	1
molecular_function	GO:0000179	rRNA (adenine-N6,N6-)-dimethyltransferase activity	0	3	0	0.592585	1	1	1
molecular_function	GO:0003849	3-deoxy-7-phosphoheptulonate synthase activity	0	5	0	0.418009	1	1	1
biological_process	GO:0045905	positive regulation of translational termination	0	1	0	0.840835	1	1	1
biological_process	GO:0006452	translational frameshifting	0	1	0	0.840835	1	1	1
biological_process	GO:0045901	positive regulation of translational elongation	0	1	0	0.840835	1	1	1
molecular_function	GO:0044822	RNA binding	0	1	0	NA	NA	NA	NA
biological_process	GO:0000289	nuclear-transcribed mRNA poly(A) tail shortening	0	4	0	0.499723	1	1	1
cellular_component	GO:0031251	PAN complex	0	3	0	0.593326	1	1	1
molecular_function	GO:0004823	leucine-tRNA ligase activity	0	4	0	0.497708	1	1	1
biological_process	GO:0006429	leucyl-tRNA aminoacylation	0	4	0	0.499723	1	1	1
molecular_function	GO:0003885	D-arabinono-1,4-lactone oxidase activity	0	1	0	0.839969	1	1	1
molecular_function	GO:0016899	oxidoreductase activity, acting on the CH-OH group of donors, oxygen as acceptor	0	1	0	0.839969	1	1	1
molecular_function	GO:0030060	L-malate dehydrogenase activity	0	2	0	0.705526	1	1	1
molecular_function	GO:0016615	malate dehydrogenase activity	0	2	0	0.351062	1	1	1
molecular_function	GO:0004713	protein tyrosine kinase activity	0	1	0	0.839969	1	1	1
biological_process	GO:0006006	glucose metabolic process	0	3	0	0.284553	0.926098	1	1
biological_process	GO:0006333	chromatin assembly or disassembly	0	1	0	0.284553	0.926098	1	1
molecular_function	GO:0004608	phosphatidylethanolamine N-methyltransferase activity	0	4	0	0.497708	1	1	1
cellular_component	GO:0005853	eukaryotic translation elongation factor 1 complex	0	1	0	0.840367	1	1	1
biological_process	GO:0051205	protein insertion into membrane	0	2	0	0.839192	0.432109	1	1
biological_process	GO:0006885	regulation of pH	0	2	0	0.706973	1	1	1
biological_process	GO:0006814	sodium ion transport	0	3	0	0.594395	1	1	1
biological_process	GO:0006122	mitochondrial electron transport, ubiquinol to cytochrome c	0	4	0	0.499723	1	1	1
cellular_component	GO:0072546	EMC complex	0	1	0	0.840367	1	1	1
molecular_function	GO:0034061	DNA polymerase activity	0	4	0	0.663385	0.550063	1	1
molecular_function	GO:0004012	ATPase-coupled intramembrane lipid transporter activity	0	7	0	NA	NA	NA	NA
biological_process	GO:0015914	phospholipid transport	0	7	0	0.296876	1	1	1
biological_process	GO:0048278	vesicle docking	0	6	0	0.98482	0.0579964	1	1
molecular_function	GO:0004401	histidinol-phosphatase activity	0	1	0	0.839969	1	1	1
biological_process	GO:0001505	regulation of neurotransmitter levels	0	1	0	0.840835	1	1	1
molecular_function	GO:0004969	histamine receptor activity	0	1	0	0.839969	1	1	1
molecular_function	GO:0003979	UDP-glucose 6-dehydrogenase activity	0	1	0	0.839969	1	1	1
biological_process	GO:0006302	double-strand break repair	0	1	0	0.880129	0.280478	1	1
cellular_component	GO:0005666	RNA polymerase III complex	0	3	0	0.593326	1	1	1
biological_process	GO:0019673	GDP-mannose metabolic process	0	1	0	0.420111	1	1	1
molecular_function	GO:0008446	GDP-mannose 4,6-dehydratase activity	0	1	0	0.839969	1	1	1
biological_process	GO:0009226	nucleotide-sugar biosynthetic process	0	1	0	0.420111	1	1	1
molecular_function	GO:0004077	biotin-[acetyl-CoA-carboxylase] ligase activity	0	3	0	0.592585	1	1	1
molecular_function	GO:0010333	terpene synthase activity	0	3	0	0.146615	1	1	1
molecular_function	GO:0004829	threonine-tRNA ligase activity	0	1	0	0.839969	1	1	1
biological_process	GO:0006435	threonyl-tRNA aminoacylation	0	1	0	0.840835	1	1	1
cellular_component	GO:0005664	nuclear origin of replication recognition complex	0	2	0	0.706155	1	1	1
biological_process	GO:0006465	signal peptide processing	0	3	0	0.594395	1	1	1
molecular_function	GO:0003987	acetate-CoA ligase activity	0	2	0	0.705526	1	1	1
molecular_function	GO:0016208	AMP binding	0	2	0	0.705526	1	1	1
biological_process	GO:0019427	acetyl-CoA biosynthetic process from acetate	0	2	0	0.706973	1	1	1
molecular_function	GO:0004601	peroxidase activity	0	12	0	0.248224	0.938814	1	1
biological_process	GO:0009411	response to UV	0	1	0	0.840835	1	1	1
biological_process	GO:0050999	regulation of nitric-oxide synthase activity	0	1	0	0.840835	1	1	1
cellular_component	GO:0045261	proton-transporting ATP synthase complex, catalytic core F(1)	0	8	0	0.208379	1	1	1
molecular_function	GO:0046933	proton-transporting ATP synthase activity, rotational mechanism	0	10	0	0.174601	1	1	1
molecular_function	GO:0004731	purine-nucleoside phosphorylase activity	0	2	0	0.592585	1	1	1
biological_process	GO:0006102	isocitrate metabolic process	0	2	0	0.706973	1	1	1
molecular_function	GO:0004450	isocitrate dehydrogenase (NADP+) activity	0	2	0	0.705526	1	1	1
molecular_function	GO:0036054	protein-malonyllysine demalonylase activity	0	2	0	0.705526	1	1	1
molecular_function	GO:0036055	protein-succinyllysine desuccinylase activity	0	2	0	0.705526	1	1	1
molecular_function	GO:0015631	tubulin binding	0	2	0	0.989192	0.0291229	1	0.999
molecular_function	GO:0019211	phosphatase activator activity	0	5	0	0.418009	1	1	1
biological_process	GO:0042773	ATP synthesis coupled electron transport	0	1	0	0.353166	1	1	1
molecular_function	GO:0004650	polygalacturonase activity	0	3	0	0.592585	1	1	1
biological_process	GO:0042558	pteridine-containing compound metabolic process	0	2	0	0.704042	0.59174	1	1
molecular_function	GO:0003848	2-amino-4-hydroxy-6-hydroxymethyldihydropteridine diphosphokinase activity	0	1	0	0.839969	1	1	1
molecular_function	GO:0004156	dihydropteroate synthase activity	0	1	0	0.839969	1	1	1
molecular_function	GO:0004784	superoxide dismutase activity	0	4	0	0.497708	1	1	1
biological_process	GO:0006801	superoxide metabolic process	0	4	0	0.420111	1	1	1
molecular_function	GO:0016462	pyrophosphatase activity	0	1	0	0.521107	0.581152	1	1
biological_process	GO:0034227	tRNA thio-modification	0	4	0	0.420111	1	1	1
molecular_function	GO:0003949	1-(5-phosphoribosyl)-5-[(5-phosphoribosylamino)methylideneamino]imidazole-4-carboxamide isomerase activity	0	1	0	0.839969	1	1	1
molecular_function	GO:0004356	glutamate-ammonia ligase activity	0	3	0	0.592585	1	1	1
cellular_component	GO:0000808	origin recognition complex	0	4	0	0.351759	1	1	1
biological_process	GO:0042026	protein refolding	0	1	0	0.840835	1	1	1
molecular_function	GO:0010309	acireductone dioxygenase [iron(II)-requiring] activity	0	1	0	0.839969	1	1	1
biological_process	GO:0019509	L-methionine salvage from methylthioadenosine	0	1	0	0.840835	1	1	1
cellular_component	GO:0005740	mitochondrial envelope	0	3	0	0.575805	0.562541	1	1
biological_process	GO:0006790	sulfur compound metabolic process	0	1	0	0.000677159	0.999903	0.036	1
molecular_function	GO:0008441	3'(2'),5'-bisphosphate nucleotidase activity	0	1	0	0.839969	1	1	1
molecular_function	GO:0051920	peroxiredoxin activity	0	4	0	0.497708	1	1	1
molecular_function	GO:0016209	antioxidant activity	0	9	0	0.0228356	0.996882	0.827	1
molecular_function	GO:0005199	structural constituent of cell wall	0	6	0	0.351062	1	1	1
cellular_component	GO:0009277	fungal-type cell wall	0	6	0	0.351759	1	1	1
molecular_function	GO:0004831	tyrosine-tRNA ligase activity	0	3	0	0.592585	1	1	1
biological_process	GO:0006437	tyrosyl-tRNA aminoacylation	0	3	0	0.594395	1	1	1
biological_process	GO:0006541	glutamine metabolic process	0	3	0	0.420111	1	1	1
biological_process	GO:0006207	'de novo' pyrimidine nucleobase biosynthetic process	0	5	0	0.420111	1	1	1
molecular_function	GO:0016597	amino acid binding	0	3	0	0.592585	1	1	1
molecular_function	GO:0016743	carboxyl- or carbamoyltransferase activity	0	2	0	0.705526	1	1	1
molecular_function	GO:0004088	carbamoyl-phosphate synthase (glutamine-hydrolyzing) activity	0	3	0	0.592585	1	1	1
molecular_function	GO:0004070	aspartate carbamoyltransferase activity	0	1	0	0.839969	1	1	1
molecular_function	GO:0004373	glycogen (starch) synthase activity	0	1	0	0.839969	1	1	1
biological_process	GO:0005978	glycogen biosynthetic process	0	2	0	0.706973	1	1	1
biological_process	GO:0045893	positive regulation of transcription, DNA-templated	0	1	0	0.420111	1	1	1
biological_process	GO:0006438	valyl-tRNA aminoacylation	0	1	0	0.840835	1	1	1
molecular_function	GO:0004832	valine-tRNA ligase activity	0	1	0	0.839969	1	1	1
molecular_function	GO:0042623	ATP hydrolysis activity	0	2	0	NA	NA	NA	NA
biological_process	GO:0006625	protein targeting to peroxisome	0	3	0	0.690906	0.703124	1	1
molecular_function	GO:0015116	sulfate transmembrane transporter activity	0	5	0	0.418009	1	1	1
molecular_function	GO:0008271	secondary active sulfate transmembrane transporter activity	0	5	0	0.418009	1	1	1
biological_process	GO:0008272	sulfate transport	0	5	0	0.420111	1	1	1
cellular_component	GO:0005849	mRNA cleavage factor complex	0	1	0	0.418761	1	1	1
biological_process	GO:0006378	mRNA polyadenylation	0	5	0	0.420111	1	1	1
biological_process	GO:0006384	transcription initiation from RNA polymerase III promoter	0	1	0	0.840835	1	1	1
molecular_function	GO:0017025	TBP-class protein binding	0	3	0	0.592585	1	1	1
molecular_function	GO:0008131	primary amine oxidase activity	0	3	0	0.592585	1	1	1
biological_process	GO:0009308	amine metabolic process	0	3	0	0.0438399	1	0.986	1
molecular_function	GO:0004663	Rab geranylgeranyltransferase activity	0	3	0	0.592585	1	1	1
biological_process	GO:0018344	protein geranylgeranylation	0	5	0	0.420111	1	1	1
biological_process	GO:0002098	tRNA wobble uridine modification	0	6	0	0.296876	1	1	1
biological_process	GO:0032784	regulation of DNA-templated transcription, elongation	0	1	0	0.499723	1	1	1
biological_process	GO:0071586	CAAX-box protein processing	0	1	0	0.840835	1	1	1
biological_process	GO:0017183	peptidyl-diphthamide biosynthetic process from peptidyl-histidine	0	6	0	0.353166	1	1	1
biological_process	GO:0034599	cellular response to oxidative stress	0	2	0	0.594395	1	1	1
molecular_function	GO:0004506	squalene monooxygenase activity	0	1	0	0.839969	1	1	1
biological_process	GO:0006275	regulation of DNA replication	0	1	0	0.706973	1	1	1
molecular_function	GO:0030337	DNA polymerase processivity factor activity	0	1	0	0.839969	1	1	1
molecular_function	GO:0016888	endodeoxyribonuclease activity, producing 5'-phosphomonoesters	0	1	0	0.913442	0.311535	1	1
molecular_function	GO:0003998	acylphosphatase activity	0	1	0	0.839969	1	1	1
molecular_function	GO:0015105	arsenite transmembrane transporter activity	0	4	0	0.497708	1	1	1
biological_process	GO:0015700	arsenite transport	0	4	0	0.499723	1	1	1
molecular_function	GO:0016972	thiol oxidase activity	0	3	0	0.592585	1	1	1
molecular_function	GO:0004164	diphthine synthase activity	0	5	0	0.418009	1	1	1
biological_process	GO:0006021	inositol biosynthetic process	0	2	0	0.706973	1	1	1
molecular_function	GO:0004512	inositol-3-phosphate synthase activity	0	2	0	0.705526	1	1	1
biological_process	GO:0009166	nucleotide catabolic process	0	7	0	0.209754	1	1	1
molecular_function	GO:0046923	ER retention sequence binding	0	1	0	0.839969	1	1	1
biological_process	GO:0006621	protein retention in ER lumen	0	1	0	0.840835	1	1	1
cellular_component	GO:0030132	clathrin coat of coated pit	0	2	0	0.498481	1	1	1
cellular_component	GO:0030130	clathrin coat of trans-Golgi network vesicle	0	2	0	0.706155	1	1	1
molecular_function	GO:0043399	tRNA A64-2'-O-ribosylphosphate transferase activity	0	3	0	0.592585	1	1	1
biological_process	GO:0019988	charged-tRNA amino acid modification	0	3	0	0.594395	1	1	1
molecular_function	GO:0015079	potassium ion transmembrane transporter activity	0	8	0	0.281686	0.927124	1	1
biological_process	GO:0030007	cellular potassium ion homeostasis	0	3	0	0.594395	1	1	1
cellular_component	GO:0005887	integral component of plasma membrane	0	5	0	0.351759	1	1	1
biological_process	GO:0018342	protein prenylation	0	7	0	0.610182	0.678151	1	1
molecular_function	GO:0008318	protein prenyltransferase activity	0	7	0	0.174601	1	1	1
biological_process	GO:0006559	L-phenylalanine catabolic process	0	1	0	0.840835	1	1	1
molecular_function	GO:0016841	ammonia-lyase activity	0	1	0	0.592585	1	1	1
molecular_function	GO:0004022	alcohol dehydrogenase (NAD+) activity	0	1	0	0.839969	1	1	1
molecular_function	GO:0003951	NAD+ kinase activity	0	3	0	0.592585	1	1	1
biological_process	GO:0006741	NADP biosynthetic process	0	3	0	0.594395	1	1	1
biological_process	GO:0019674	NAD metabolic process	0	3	0	0.594395	1	1	1
molecular_function	GO:0008374	O-acyltransferase activity	0	2	0	0.625463	0.752405	1	1
molecular_function	GO:0004640	phosphoribosylanthranilate isomerase activity	0	1	0	0.839969	1	1	1
molecular_function	GO:0004425	indole-3-glycerol-phosphate synthase activity	0	1	0	0.839969	1	1	1
molecular_function	GO:0004049	anthranilate synthase activity	0	2	0	0.705526	1	1	1
biological_process	GO:0006568	tryptophan metabolic process	0	5	0	0.124529	1	1	1
molecular_function	GO:0003984	acetolactate synthase activity	0	2	0	0.705526	1	1	1
biological_process	GO:0030497	fatty acid elongation	0	1	0	0.840835	1	1	1
molecular_function	GO:0045703	ketoreductase activity	0	1	0	0.839969	1	1	1
biological_process	GO:0031047	gene silencing by RNA	0	3	0	0.594395	1	1	1
cellular_component	GO:0016442	RISC complex	0	2	0	0.706155	1	1	1
molecular_function	GO:0016884	carbon-nitrogen ligase activity, with glutamine as amido-N-donor	0	3	0	0.0867963	1	1	1
molecular_function	GO:0004584	obsolete dolichyl-phosphate-mannose-glycolipid alpha-mannosyltransferase activity	0	2	0	NA	NA	NA	NA
molecular_function	GO:0004611	phosphoenolpyruvate carboxykinase activity	0	4	0	0.497708	1	1	1
molecular_function	GO:0017076	purine nucleotide binding	0	4	0	0.997132	0.00380324	1	0.477
molecular_function	GO:0004612	phosphoenolpyruvate carboxykinase (ATP) activity	0	4	0	0.497708	1	1	1
molecular_function	GO:0098599	palmitoyl hydrolase activity	0	3	0	0.592585	1	1	1
molecular_function	GO:0008474	palmitoyl-(protein) hydrolase activity	0	3	0	0.592585	1	1	1
biological_process	GO:0002084	protein depalmitoylation	0	3	0	0.594395	1	1	1
biological_process	GO:0006011	UDP-glucose metabolic process	0	3	0	0.594395	1	1	1
molecular_function	GO:0003983	UTP:glucose-1-phosphate uridylyltransferase activity	0	3	0	0.592585	1	1	1
cellular_component	GO:1990879	CST complex	0	1	0	0.840367	1	1	1
biological_process	GO:0019441	tryptophan catabolic process to kynurenine	0	3	0	0.594395	1	1	1
molecular_function	GO:0004061	arylformamidase activity	0	3	0	0.592585	1	1	1
molecular_function	GO:0003857	3-hydroxyacyl-CoA dehydrogenase activity	0	1	0	0.839969	1	1	1
molecular_function	GO:0019887	protein kinase regulator activity	0	4	0	0.174601	1	1	1
biological_process	GO:0006417	regulation of translation	0	2	0	0.129909	0.974004	1	1
biological_process	GO:0033674	positive regulation of kinase activity	0	2	0	0.420111	1	1	1
biological_process	GO:0033554	cellular response to stress	0	2	0	0.999968	7.08937e-05	1	0.006
molecular_function	GO:0016657	oxidoreductase activity, acting on NAD(P)H, nitrogenous group as acceptor	0	1	0	0.839969	1	1	1
molecular_function	GO:0008448	N-acetylglucosamine-6-phosphate deacetylase activity	0	1	0	0.839969	1	1	1
biological_process	GO:0006044	N-acetylglucosamine metabolic process	0	2	0	0.706973	1	1	1
biological_process	GO:0009435	NAD biosynthetic process	0	6	0	0.353166	1	1	1
molecular_function	GO:0003864	3-methyl-2-oxobutanoate hydroxymethyltransferase activity	0	2	0	0.705526	1	1	1
biological_process	GO:0000387	spliceosomal snRNP assembly	0	7	0	0.176299	1	1	1
biological_process	GO:0008535	respiratory chain complex IV assembly	0	1	0	0.706973	1	1	1
biological_process	GO:0006878	cellular copper ion homeostasis	0	1	0	0.840835	1	1	1
biological_process	GO:0006825	copper ion transport	0	3	0	0.353166	1	1	1
molecular_function	GO:0003954	NADH dehydrogenase activity	0	2	0	0.146615	1	1	1
cellular_component	GO:0008540	proteasome regulatory particle, base subcomplex	0	1	0	0.840367	1	1	1
molecular_function	GO:0016538	cyclin-dependent protein serine/threonine kinase regulator activity	0	3	0	0.418009	1	1	1
molecular_function	GO:0003938	IMP dehydrogenase activity	0	4	0	0.497708	1	1	1
biological_process	GO:0006164	purine nucleotide biosynthetic process	0	7	0	0.256245	0.851162	1	1
cellular_component	GO:0016602	CCAAT-binding factor complex	0	2	0	0.706155	1	1	1
molecular_function	GO:0017061	S-methyl-5-thioadenosine phosphorylase activity	0	1	0	0.839969	1	1	1
molecular_function	GO:0003689	DNA clamp loader activity	0	1	0	0.839969	1	1	1
cellular_component	GO:0005663	DNA replication factor C complex	0	1	0	0.840367	1	1	1
molecular_function	GO:0033925	mannosyl-glycoprotein endo-beta-N-acetylglucosaminidase activity	0	3	0	0.592585	1	1	1
biological_process	GO:0042819	vitamin B6 biosynthetic process	0	4	0	0.296876	1	1	1
biological_process	GO:0042823	pyridoxal phosphate biosynthetic process	0	4	0	0.353166	1	1	1
molecular_function	GO:0004359	glutaminase activity	0	1	0	0.839969	1	1	1
biological_process	GO:0046856	phosphatidylinositol dephosphorylation	0	6	0	0.353166	1	1	1
biological_process	GO:0032786	positive regulation of DNA-templated transcription, elongation	0	2	0	0.594395	1	1	1
molecular_function	GO:0070008	serine-type exopeptidase activity	0	1	0	0.0728756	1	1	1
biological_process	GO:0051028	mRNA transport	0	2	0	0.353166	1	1	1
biological_process	GO:0016070	RNA metabolic process	0	6	0	1	2.59746e-07	1	0
biological_process	GO:0045292	mRNA cis splicing, via spliceosome	0	4	0	0.499723	1	1	1
molecular_function	GO:0000339	RNA cap binding	0	4	0	0.294828	1	1	1
cellular_component	GO:0005846	nuclear cap binding complex	0	4	0	0.498481	1	1	1
cellular_component	GO:0008250	oligosaccharyltransferase complex	0	3	0	0.593326	1	1	1
molecular_function	GO:0004579	dolichyl-diphosphooligosaccharide-protein glycotransferase activity	0	4	0	0.497708	1	1	1
biological_process	GO:0006491	N-glycan processing	0	1	0	0.840835	1	1	1
biological_process	GO:0070072	vacuolar proton-transporting V-type ATPase complex assembly	0	4	0	0.499723	1	1	1
biological_process	GO:0009098	leucine biosynthetic process	0	5	0	0.420111	1	1	1
molecular_function	GO:0003861	3-isopropylmalate dehydratase activity	0	2	0	0.705526	1	1	1
cellular_component	GO:0009316	3-isopropylmalate dehydratase complex	0	2	0	0.706155	1	1	1
biological_process	GO:0006784	heme A biosynthetic process	0	2	0	0.706973	1	1	1
biological_process	GO:0000902	cell morphogenesis	0	2	0	0.706973	1	1	1
cellular_component	GO:0032783	super elongation complex	0	1	0	0.840367	1	1	1
biological_process	GO:0051568	histone H3-K4 methylation	0	2	0	0.706973	1	1	1
cellular_component	GO:0048188	Set1C/COMPASS complex	0	2	0	0.706155	1	1	1
molecular_function	GO:0004853	uroporphyrinogen decarboxylase activity	0	2	0	0.705526	1	1	1
biological_process	GO:0007096	regulation of exit from mitosis	0	1	0	0.840835	1	1	1
biological_process	GO:0000083	regulation of transcription involved in G1/S transition of mitotic cell cycle	0	3	0	0.594395	1	1	1
cellular_component	GO:0030907	MBF transcription complex	0	3	0	0.593326	1	1	1
molecular_function	GO:0004867	serine-type endopeptidase inhibitor activity	0	2	0	0.705526	1	1	1
biological_process	GO:0006168	adenine salvage	0	1	0	0.840835	1	1	1
molecular_function	GO:0003999	adenine phosphoribosyltransferase activity	0	1	0	0.839969	1	1	1
molecular_function	GO:0003844	1,4-alpha-glucan branching enzyme activity	0	1	0	0.839969	1	1	1
biological_process	GO:0032968	positive regulation of transcription elongation from RNA polymerase II promoter	0	1	0	0.840835	1	1	1
molecular_function	GO:0030729	acetoacetate-CoA ligase activity	0	3	0	0.592585	1	1	1
molecular_function	GO:0004345	glucose-6-phosphate dehydrogenase activity	0	2	0	0.705526	1	1	1
biological_process	GO:0006261	DNA-dependent DNA replication	0	2	0	0.215347	0.925399	1	1
biological_process	GO:0044205	'de novo' UMP biosynthetic process	0	1	0	0.840835	1	1	1
molecular_function	GO:0004590	orotidine-5'-phosphate decarboxylase activity	0	1	0	0.839969	1	1	1
biological_process	GO:0070966	nuclear-transcribed mRNA catabolic process, no-go decay	0	4	0	0.499723	1	1	1
biological_process	GO:0070481	nuclear-transcribed mRNA catabolic process, non-stop decay	0	4	0	0.499723	1	1	1
biological_process	GO:0071025	RNA surveillance	0	4	0	0.499723	1	1	1
biological_process	GO:0080009	mRNA methylation	0	1	0	0.840835	1	1	1
molecular_function	GO:0031418	L-ascorbic acid binding	0	3	0	0.592585	1	1	1
molecular_function	GO:0003747	translation release factor activity	0	7	0	0.625463	0.752405	1	1
biological_process	GO:0000288	nuclear-transcribed mRNA catabolic process, deadenylation-dependent decay	0	3	0	0.510852	0.823701	1	1
biological_process	GO:0008612	peptidyl-lysine modification to peptidyl-hypusine	0	2	0	0.706973	1	1	1
molecular_function	GO:0019904	protein domain specific binding	0	2	0	0.705526	1	1	1
cellular_component	GO:0005685	U1 snRNP	0	2	0	0.706155	1	1	1
molecular_function	GO:0003725	double-stranded RNA binding	0	1	0	0.839969	1	1	1
molecular_function	GO:0004813	alanine-tRNA ligase activity	0	5	0	0.418009	1	1	1
biological_process	GO:0006419	alanyl-tRNA aminoacylation	0	5	0	0.420111	1	1	1
cellular_component	GO:0005742	mitochondrial outer membrane translocase complex	0	4	0	0.498481	1	1	1
biological_process	GO:0006425	glutaminyl-tRNA aminoacylation	0	2	0	0.706973	1	1	1
molecular_function	GO:0004819	glutamine-tRNA ligase activity	0	2	0	0.705526	1	1	1
cellular_component	GO:0005847	mRNA cleavage and polyadenylation specificity factor complex	0	4	0	0.498481	1	1	1
molecular_function	GO:0019825	oxygen binding	0	1	0	0.839969	1	1	1
molecular_function	GO:0004514	nicotinate-nucleotide diphosphorylase (carboxylating) activity	0	2	0	0.705526	1	1	1
biological_process	GO:0019363	pyridine nucleotide biosynthetic process	0	1	0	0.209754	1	1	1
molecular_function	GO:0004414	homoserine O-acetyltransferase activity	0	4	0	0.497708	1	1	1
molecular_function	GO:0008531	riboflavin kinase activity	0	1	0	0.839969	1	1	1
molecular_function	GO:0004565	beta-galactosidase activity	0	1	0	0.839969	1	1	1
biological_process	GO:0006525	arginine metabolic process	0	2	0	0.296876	1	1	1
molecular_function	GO:0003870	5-aminolevulinate synthase activity	0	1	0	0.839969	1	1	1
molecular_function	GO:0004527	exonuclease activity	0	2	0	0.697261	0.514488	1	1
molecular_function	GO:0004534	5'-3' exoribonuclease activity	0	1	0	0.839969	1	1	1
molecular_function	GO:0004000	adenosine deaminase activity	0	5	0	0.418009	1	1	1
biological_process	GO:0000244	spliceosomal tri-snRNP complex assembly	0	3	0	0.594395	1	1	1
cellular_component	GO:0046540	U4/U6 x U5 tri-snRNP complex	0	6	0	0.351759	1	1	1
molecular_function	GO:0005337	nucleoside transmembrane transporter activity	0	2	0	0.705526	1	1	1
biological_process	GO:0006069	ethanol oxidation	0	1	0	0.840835	1	1	1
molecular_function	GO:0051903	S-(hydroxymethyl)glutathione dehydrogenase activity	0	1	0	0.839969	1	1	1
molecular_function	GO:0016903	oxidoreductase activity, acting on the aldehyde or oxo group of donors	0	1	0	0.0341123	0.99208	0.934	1
molecular_function	GO:0004845	uracil phosphoribosyltransferase activity	0	1	0	0.839969	1	1	1
biological_process	GO:0006223	uracil salvage	0	1	0	0.840835	1	1	1
cellular_component	GO:0005952	cAMP-dependent protein kinase complex	0	1	0	0.840367	1	1	1
biological_process	GO:0001932	regulation of protein phosphorylation	0	1	0	0.796046	0.489148	1	1
molecular_function	GO:0008603	cAMP-dependent protein kinase regulator activity	0	1	0	0.839969	1	1	1
biological_process	GO:0006751	glutathione catabolic process	0	2	0	0.706973	1	1	1
molecular_function	GO:0003839	gamma-glutamylcyclotransferase activity	0	2	0	0.705526	1	1	1
molecular_function	GO:0004659	prenyltransferase activity	0	3	0	0.0513695	1	0.991	1
molecular_function	GO:0005094	Rho GDP-dissociation inhibitor activity	0	1	0	0.839969	1	1	1
cellular_component	GO:0005838	proteasome regulatory particle	0	5	0	0.295452	1	1	1
biological_process	GO:0016598	protein arginylation	0	3	0	0.594395	1	1	1
molecular_function	GO:0004057	arginyltransferase activity	0	3	0	0.592585	1	1	1
biological_process	GO:0009263	deoxyribonucleotide biosynthetic process	0	4	0	0.296876	1	1	1
molecular_function	GO:0008022	protein C-terminus binding	0	1	0	0.839969	1	1	1
molecular_function	GO:0003934	GTP cyclohydrolase I activity	0	3	0	0.592585	1	1	1
biological_process	GO:0046654	tetrahydrofolate biosynthetic process	0	3	0	0.594395	1	1	1
molecular_function	GO:0004826	phenylalanine-tRNA ligase activity	0	4	0	0.497708	1	1	1
biological_process	GO:0006432	phenylalanyl-tRNA aminoacylation	0	4	0	0.499723	1	1	1
molecular_function	GO:0004151	dihydroorotase activity	0	2	0	0.705526	1	1	1
biological_process	GO:0019856	pyrimidine nucleobase biosynthetic process	0	2	0	0.249547	1	1	1
biological_process	GO:0042779	tRNA 3'-trailer cleavage	0	1	0	0.840835	1	1	1
cellular_component	GO:0000445	THO complex part of transcription export complex	0	2	0	0.706155	1	1	1
biological_process	GO:0032981	mitochondrial respiratory chain complex I assembly	0	1	0	0.840835	1	1	1
biological_process	GO:0043968	histone H2A acetylation	0	1	0	0.840835	1	1	1
biological_process	GO:0043967	histone H4 acetylation	0	1	0	0.840835	1	1	1
biological_process	GO:0009249	protein lipoylation	0	1	0	0.840835	1	1	1
biological_process	GO:0032324	molybdopterin cofactor biosynthetic process	0	5	0	0.420111	1	1	1
cellular_component	GO:0005876	spindle microtubule	0	1	0	0.840367	1	1	1
biological_process	GO:0000002	mitochondrial genome maintenance	0	2	0	0.706973	1	1	1
cellular_component	GO:0000262	mitochondrial chromosome	0	2	0	0.706155	1	1	1
biological_process	GO:0019379	sulfate assimilation, phosphoadenylyl sulfate reduction by phosphoadenylyl-sulfate reductase (thioredoxin)	0	1	0	0.840835	1	1	1
molecular_function	GO:0004604	phosphoadenylyl-sulfate reductase (thioredoxin) activity	0	1	0	0.839969	1	1	1
molecular_function	GO:0008097	5S rRNA binding	0	3	0	0.592585	1	1	1
cellular_component	GO:0000123	histone acetyltransferase complex	0	4	0	0.794949	0.491002	1	1
molecular_function	GO:0004449	isocitrate dehydrogenase (NAD+) activity	0	2	0	0.705526	1	1	1
biological_process	GO:0006542	glutamine biosynthetic process	0	2	0	0.706973	1	1	1
molecular_function	GO:0001187	RNA polymerase I core promoter sequence-specific DNA binding	0	1	0	NA	NA	NA	NA
molecular_function	GO:0001164	RNA polymerase I core promoter sequence-specific DNA binding	0	1	0	0.839969	1	1	1
biological_process	GO:0001188	RNA polymerase I preinitiation complex assembly	0	1	0	0.840835	1	1	1
biological_process	GO:0006360	transcription by RNA polymerase I	0	1	0	0.840835	1	1	1
cellular_component	GO:0070860	RNA polymerase I core factor complex	0	1	0	0.840367	1	1	1
biological_process	GO:0006086	acetyl-CoA biosynthetic process from pyruvate	0	4	0	0.499723	1	1	1
molecular_function	GO:0004739	pyruvate dehydrogenase (acetyl-transferring) activity	0	4	0	0.497708	1	1	1
cellular_component	GO:0005956	protein kinase CK2 complex	0	2	0	0.706155	1	1	1
cellular_component	GO:0033167	ARC complex	0	1	0	0.840367	1	1	1
molecular_function	GO:0004864	protein phosphatase inhibitor activity	0	1	0	0.839969	1	1	1
biological_process	GO:0043666	regulation of phosphoprotein phosphatase activity	0	1	0	0.840835	1	1	1
cellular_component	GO:0005868	cytoplasmic dynein complex	0	1	0	0.840367	1	1	1
biological_process	GO:0006120	mitochondrial electron transport, NADH to ubiquinone	0	1	0	0.840835	1	1	1
cellular_component	GO:0005747	mitochondrial respiratory chain complex I	0	1	0	0.840367	1	1	1
cellular_component	GO:0070772	PAS complex	0	3	0	0.593326	1	1	1
biological_process	GO:0043550	regulation of lipid kinase activity	0	3	0	0.594395	1	1	1
biological_process	GO:0090263	positive regulation of canonical Wnt signaling pathway	0	2	0	0.706973	1	1	1
molecular_function	GO:0015926	glucosidase activity	0	1	0	0.992553	0.0419293	1	1
molecular_function	GO:0003862	3-isopropylmalate dehydrogenase activity	0	2	0	0.705526	1	1	1
biological_process	GO:0007131	reciprocal meiotic recombination	0	1	0	0.840835	1	1	1
biological_process	GO:0006561	proline biosynthetic process	0	6	0	0.353166	1	1	1
molecular_function	GO:0003842	1-pyrroline-5-carboxylate dehydrogenase activity	0	1	0	0.839969	1	1	1
molecular_function	GO:0031369	translation initiation factor binding	0	2	0	0.705526	1	1	1
biological_process	GO:0009089	lysine biosynthetic process via diaminopimelate	0	1	0	0.840835	1	1	1
biological_process	GO:0009088	threonine biosynthetic process	0	1	0	0.840835	1	1	1
biological_process	GO:0006531	aspartate metabolic process	0	1	0	0.840835	1	1	1
biological_process	GO:0009097	isoleucine biosynthetic process	0	2	0	0.706973	1	1	1
molecular_function	GO:0003942	N-acetyl-gamma-glutamyl-phosphate reductase activity	0	2	0	0.705526	1	1	1
molecular_function	GO:0004073	aspartate-semialdehyde dehydrogenase activity	0	1	0	0.839969	1	1	1
biological_process	GO:0007062	sister chromatid cohesion	0	2	0	0.973927	0.120916	1	1
molecular_function	GO:0047429	nucleoside-triphosphate diphosphatase activity	0	5	0	0.247595	1	1	1
biological_process	GO:0009143	nucleoside triphosphate catabolic process	0	4	0	0.499723	1	1	1
biological_process	GO:0006431	methionyl-tRNA aminoacylation	0	3	0	0.594395	1	1	1
molecular_function	GO:0004825	methionine-tRNA ligase activity	0	3	0	0.592585	1	1	1
molecular_function	GO:0004830	tryptophan-tRNA ligase activity	0	2	0	0.705526	1	1	1
biological_process	GO:0006436	tryptophanyl-tRNA aminoacylation	0	2	0	0.706973	1	1	1
biological_process	GO:0006772	thiamine metabolic process	0	2	0	0.296876	1	1	1
biological_process	GO:0009228	thiamine biosynthetic process	0	6	0	0.353166	1	1	1
molecular_function	GO:0050334	thiaminase activity	0	1	0	0.839969	1	1	1
molecular_function	GO:0008972	phosphomethylpyrimidine kinase activity	0	1	0	0.839969	1	1	1
cellular_component	GO:0031012	extracellular matrix	0	2	0	0.706155	1	1	1
cellular_component	GO:0005604	basement membrane	0	2	0	0.706155	1	1	1
biological_process	GO:0019722	calcium-mediated signaling	0	1	0	0.840835	1	1	1
molecular_function	GO:0004349	glutamate 5-kinase activity	0	1	0	0.839969	1	1	1
molecular_function	GO:0004362	glutathione-disulfide reductase (NADPH) activity	0	3	0	0.592585	1	1	1
biological_process	GO:0006348	subtelomeric heterochromatin assembly	0	5	0	NA	NA	NA	NA
molecular_function	GO:0004402	histone acetyltransferase activity	0	6	0	0.351062	1	1	1
molecular_function	GO:0004526	ribonuclease P activity	0	5	0	0.418009	1	1	1
cellular_component	GO:0000220	vacuolar proton-transporting V-type ATPase, V0 domain	0	1	0	0.840367	1	1	1
molecular_function	GO:0016776	phosphotransferase activity, phosphate group as acceptor	0	2	0	0.507811	0.825399	1	1
molecular_function	GO:0019205	nucleobase-containing compound kinase activity	0	5	0	0.653626	0.640022	1	1
biological_process	GO:0006172	ADP biosynthetic process	0	1	0	0.840835	1	1	1
biological_process	GO:0018279	protein N-linked glycosylation via asparagine	0	2	0	0.706973	1	1	1
molecular_function	GO:0016531	copper chaperone activity	0	2	0	0.705526	1	1	1
cellular_component	GO:0005758	mitochondrial intermembrane space	0	2	0	0.418761	1	1	1
biological_process	GO:0034551	mitochondrial respiratory chain complex III assembly	0	8	0	0.249547	1	1	1
biological_process	GO:0022900	electron transport chain	0	2	0	0.209754	1	1	1
molecular_function	GO:0004535	poly(A)-specific ribonuclease activity	0	3	0	0.592585	1	1	1
biological_process	GO:0043461	proton-transporting ATP synthase complex assembly	0	1	0	0.840835	1	1	1
biological_process	GO:0007010	cytoskeleton organization	0	2	0	0.8876	0.194632	1	1
molecular_function	GO:0000213	tRNA-intron endonuclease activity	0	8	0	0.247595	1	1	1
cellular_component	GO:0000214	tRNA-intron endonuclease complex	0	1	0	0.840367	1	1	1
biological_process	GO:0000379	tRNA-type intron splice site recognition and cleavage	0	1	0	0.840835	1	1	1
molecular_function	GO:0004792	thiosulfate sulfurtransferase activity	0	3	0	0.592585	1	1	1
biological_process	GO:0000087	mitotic M phase	0	2	0	0.706973	1	1	1
cellular_component	GO:0031429	box H/ACA snoRNP complex	0	4	0	0.498481	1	1	1
molecular_function	GO:0004618	phosphoglycerate kinase activity	0	1	0	0.839969	1	1	1
molecular_function	GO:0008108	UDP-glucose:hexose-1-phosphate uridylyltransferase activity	0	1	0	0.839969	1	1	1
biological_process	GO:0046034	ATP metabolic process	0	4	0	0.276781	0.851741	1	1
biological_process	GO:0015992	proton transmembrane transport	0	5	0	NA	NA	NA	NA
molecular_function	GO:0003963	RNA-3'-phosphate cyclase activity	0	2	0	0.705526	1	1	1
biological_process	GO:0006198	cAMP catabolic process	0	1	0	0.840835	1	1	1
molecular_function	GO:0004115	3',5'-cyclic-AMP phosphodiesterase activity	0	1	0	0.839969	1	1	1
biological_process	GO:0031122	cytoplasmic microtubule organization	0	5	0	0.420111	1	1	1
cellular_component	GO:0000930	gamma-tubulin complex	0	5	0	0.753769	0.648241	1	1
molecular_function	GO:0004325	ferrochelatase activity	0	2	0	0.705526	1	1	1
molecular_function	GO:0016433	rRNA (adenine) methyltransferase activity	0	1	0	0.497708	1	1	1
cellular_component	GO:0005750	mitochondrial respiratory chain complex III	0	1	0	0.840367	1	1	1
molecular_function	GO:0004802	transketolase activity	0	1	0	0.839969	1	1	1
biological_process	GO:0033617	mitochondrial cytochrome c oxidase assembly	0	1	0	0.840835	1	1	1
molecular_function	GO:0005388	P-type calcium transporter activity	0	5	0	0.418009	1	1	1
biological_process	GO:0006816	calcium ion transport	0	8	0	0.148173	1	1	1
biological_process	GO:0000162	tryptophan biosynthetic process	0	5	0	0.420111	1	1	1
molecular_function	GO:0008442	3-hydroxyisobutyrate dehydrogenase activity	0	1	0	0.839969	1	1	1
biological_process	GO:0009306	protein secretion	0	1	0	0.840835	1	1	1
biological_process	GO:0006480	N-terminal protein amino acid methylation	0	2	0	0.706973	1	1	1
biological_process	GO:0048478	replication fork protection	0	1	0	0.840835	1	1	1
molecular_function	GO:0004648	O-phospho-L-serine:2-oxoglutarate aminotransferase activity	0	1	0	0.839969	1	1	1
biological_process	GO:0006564	L-serine biosynthetic process	0	1	0	0.840835	1	1	1
cellular_component	GO:0030289	protein phosphatase 4 complex	0	1	0	0.840367	1	1	1
molecular_function	GO:0019888	protein phosphatase regulator activity	0	6	0	0.294828	1	1	1
molecular_function	GO:0004735	pyrroline-5-carboxylate reductase activity	0	2	0	0.705526	1	1	1
molecular_function	GO:0004809	tRNA (guanine-N2-)-methyltransferase activity	0	4	0	0.497708	1	1	1
molecular_function	GO:0003830	beta-1,4-mannosylglycoprotein 4-beta-N-acetylglucosaminyltransferase activity	0	2	0	0.705526	1	1	1
biological_process	GO:0006487	protein N-linked glycosylation	0	5	0	0.62818	0.750453	1	1
cellular_component	GO:0030176	integral component of endoplasmic reticulum membrane	0	3	0	0.406204	0.876655	1	1
biological_process	GO:0019348	dolichol metabolic process	0	1	0	0.840835	1	1	1
cellular_component	GO:0000159	protein phosphatase type 2A complex	0	5	0	0.418761	1	1	1
molecular_function	GO:0004108	citrate (Si)-synthase activity	0	2	0	0.705526	1	1	1
cellular_component	GO:0031207	Sec62/Sec63 complex	0	1	0	0.840367	1	1	1
molecular_function	GO:0003896	DNA primase activity	0	2	0	0.705526	1	1	1
biological_process	GO:0006269	DNA replication, synthesis of RNA primer	0	2	0	0.706973	1	1	1
molecular_function	GO:0030429	kynureninase activity	0	2	0	0.705526	1	1	1
biological_process	GO:0006569	tryptophan catabolic process	0	2	0	0.420111	1	1	1
molecular_function	GO:0008757	S-adenosylmethionine-dependent methyltransferase activity	0	2	0	0.00427278	0.999548	0.215	1
biological_process	GO:0042450	arginine biosynthetic process via ornithine	0	1	0	0.840835	1	1	1
molecular_function	GO:0004056	argininosuccinate lyase activity	0	1	0	0.839969	1	1	1
biological_process	GO:0006307	DNA dealkylation involved in DNA repair	0	1	0	0.840835	1	1	1
biological_process	GO:0035552	oxidative single-stranded DNA demethylation	0	1	0	0.840835	1	1	1
molecular_function	GO:0051213	dioxygenase activity	0	1	0	0.858741	0.346374	1	1
molecular_function	GO:0004424	imidazoleglycerol-phosphate dehydratase activity	0	1	0	0.839969	1	1	1
molecular_function	GO:0008410	CoA-transferase activity	0	2	0	0.705526	1	1	1
biological_process	GO:0046952	ketone body catabolic process	0	2	0	0.706973	1	1	1
biological_process	GO:0030837	negative regulation of actin filament polymerization	0	1	0	0.594395	1	1	1
cellular_component	GO:0005741	mitochondrial outer membrane	0	5	0	0.0612264	1	0.845	1
biological_process	GO:0006626	protein targeting to mitochondrion	0	1	0	0.476915	0.779171	1	1
biological_process	GO:0006376	mRNA splice site selection	0	1	0	0.840835	1	1	1
biological_process	GO:0001682	tRNA 5'-leader removal	0	2	0	0.706973	1	1	1
cellular_component	GO:0030677	ribonuclease P complex	0	1	0	0.840367	1	1	1
cellular_component	GO:0000172	ribonuclease MRP complex	0	1	0	0.840367	1	1	1
cellular_component	GO:0005655	nucleolar ribonuclease P complex	0	1	0	0.840367	1	1	1
biological_process	GO:0019243	methylglyoxal catabolic process to D-lactate via S-lactoyl-glutathione	0	2	0	0.706973	1	1	1
molecular_function	GO:0004416	hydroxyacylglutathione hydrolase activity	0	2	0	0.705526	1	1	1
cellular_component	GO:0005785	signal recognition particle receptor complex	0	1	0	0.840367	1	1	1
cellular_component	GO:0005968	Rab-protein geranylgeranyltransferase complex	0	2	0	0.706155	1	1	1
molecular_function	GO:0018580	nitronate monooxygenase activity	0	7	0	0.294828	1	1	1
molecular_function	GO:0004408	holocytochrome-c synthase activity	0	2	0	0.705526	1	1	1
molecular_function	GO:0016701	oxidoreductase activity, acting on single donors with incorporation of molecular oxygen	0	1	0	0.0611857	1	0.998	1
molecular_function	GO:0008198	ferrous iron binding	0	1	0	0.839969	1	1	1
biological_process	GO:0006725	cellular aromatic compound metabolic process	0	3	0	0.999896	0.000150286	1	0.023
molecular_function	GO:0061575	cyclin-dependent protein serine/threonine kinase activator activity	0	2	0	0.705526	1	1	1
biological_process	GO:0045737	positive regulation of cyclin-dependent protein serine/threonine kinase activity	0	2	0	0.706973	1	1	1
cellular_component	GO:0000776	kinetochore	0	1	0	0.208379	1	1	1
molecular_function	GO:0019237	centromeric DNA binding	0	1	0	0.839969	1	1	1
biological_process	GO:0051382	kinetochore assembly	0	1	0	0.840835	1	1	1
molecular_function	GO:0016783	sulfurtransferase activity	0	1	0	0.294828	1	1	1
molecular_function	GO:0030976	thiamine pyrophosphate binding	0	11	0	0.146615	1	1	1
molecular_function	GO:0004665	prephenate dehydrogenase (NADP+) activity	0	1	0	0.839969	1	1	1
molecular_function	GO:0008977	prephenate dehydrogenase (NAD+) activity	0	1	0	0.839969	1	1	1
biological_process	GO:0006571	tyrosine biosynthetic process	0	1	0	0.840835	1	1	1
molecular_function	GO:0042132	fructose 1,6-bisphosphate 1-phosphatase activity	0	1	0	0.839969	1	1	1
molecular_function	GO:0000774	adenyl-nucleotide exchange factor activity	0	1	0	0.839969	1	1	1
molecular_function	GO:0042803	protein homodimerization activity	0	1	0	0.839969	1	1	1
biological_process	GO:0045116	protein neddylation	0	11	0	0.148173	1	1	1
molecular_function	GO:0019781	NEDD8 activating enzyme activity	0	11	0	0.146615	1	1	1
molecular_function	GO:0016881	acid-amino acid ligase activity	0	1	0	0.294828	1	1	1
molecular_function	GO:0003860	3-hydroxyisobutyryl-CoA hydrolase activity	0	1	0	0.839969	1	1	1
molecular_function	GO:0031071	cysteine desulfurase activity	0	1	0	0.839969	1	1	1
biological_process	GO:0044571	[2Fe-2S] cluster assembly	0	1	0	0.840835	1	1	1
molecular_function	GO:0004053	arginase activity	0	1	0	0.839969	1	1	1
molecular_function	GO:0035299	inositol pentakisphosphate 2-kinase activity	0	1	0	0.839969	1	1	1
molecular_function	GO:0016879	ligase activity, forming carbon-nitrogen bonds	0	1	0	0.0874365	0.970097	1	1
cellular_component	GO:0009349	riboflavin synthase complex	0	1	0	0.840367	1	1	1
cellular_component	GO:0000324	fungal-type vacuole	0	5	0	0.418761	1	1	1
molecular_function	GO:0015369	calcium:proton antiporter activity	0	5	0	0.418009	1	1	1
molecular_function	GO:0015386	potassium:proton antiporter activity	0	5	0	0.418009	1	1	1
molecular_function	GO:0015085	calcium ion transmembrane transporter activity	0	5	0	0.174601	1	1	1
molecular_function	GO:0004044	amidophosphoribosyltransferase activity	0	2	0	0.705526	1	1	1
molecular_function	GO:0004112	cyclic-nucleotide phosphodiesterase activity	0	2	0	0.497708	1	1	1
molecular_function	GO:0004834	tryptophan synthase activity	0	4	0	0.497708	1	1	1
molecular_function	GO:0004478	methionine adenosyltransferase activity	0	2	0	0.705526	1	1	1
biological_process	GO:0006556	S-adenosylmethionine biosynthetic process	0	2	0	0.706973	1	1	1
molecular_function	GO:0003852	2-isopropylmalate synthase activity	0	1	0	0.839969	1	1	1
cellular_component	GO:0000275	mitochondrial proton-transporting ATP synthase complex, catalytic sector F(1)	0	1	0	0.840367	1	1	1
molecular_function	GO:0008534	oxidized purine nucleobase lesion DNA N-glycosylase activity	0	1	0	0.839969	1	1	1
molecular_function	GO:0004379	glycylpeptide N-tetradecanoyltransferase activity	0	5	0	0.418009	1	1	1
biological_process	GO:0006499	N-terminal protein myristoylation	0	5	0	0.420111	1	1	1
molecular_function	GO:0071933	Arp2/3 complex binding	0	2	0	0.705526	1	1	1
biological_process	GO:0034316	negative regulation of Arp2/3 complex-mediated actin nucleation	0	2	0	0.706973	1	1	1
molecular_function	GO:0004484	mRNA guanylyltransferase activity	0	1	0	0.839969	1	1	1
cellular_component	GO:0031533	mRNA cap methyltransferase complex	0	1	0	0.840367	1	1	1
biological_process	GO:0006370	7-methylguanosine mRNA capping	0	1	0	0.840835	1	1	1
cellular_component	GO:0000784	chromosome, telomeric region	0	1	0	NA	NA	NA	NA
molecular_function	GO:0043047	single-stranded telomeric DNA binding	0	1	0	0.839969	1	1	1
molecular_function	GO:0016624	oxidoreductase activity, acting on the aldehyde or oxo group of donors, disulfide as acceptor	0	5	0	0.247595	1	1	1
cellular_component	GO:0043231	intracellular membrane-bounded organelle	0	1	0	1	6.46774e-21	1	0
molecular_function	GO:0004140	dephospho-CoA kinase activity	0	1	0	0.839969	1	1	1
biological_process	GO:0019478	D-amino acid catabolic process	0	3	0	0.594395	1	1	1
biological_process	GO:0045040	protein insertion into mitochondrial outer membrane	0	1	0	0.840835	1	1	1
biological_process	GO:0043457	regulation of cellular respiration	0	2	0	0.706973	1	1	1
cellular_component	GO:0019005	SCF ubiquitin ligase complex	0	3	0	0.593326	1	1	1
molecular_function	GO:0030332	cyclin binding	0	3	0	0.592585	1	1	1
biological_process	GO:0031146	SCF-dependent proteasomal ubiquitin-dependent protein catabolic process	0	3	0	0.594395	1	1	1
biological_process	GO:0031571	mitotic G1 DNA damage checkpoint signaling	0	3	0	0.594395	1	1	1
molecular_function	GO:0004019	adenylosuccinate synthase activity	0	1	0	0.839969	1	1	1
cellular_component	GO:0045263	proton-transporting ATP synthase complex, coupling factor F(o)	0	1	0	0.794949	0.491002	1	1
molecular_function	GO:0001671	ATPase activator activity	0	1	0	0.839969	1	1	1
molecular_function	GO:0004126	cytidine deaminase activity	0	1	0	0.839969	1	1	1
biological_process	GO:0009972	cytidine deamination	0	1	0	0.840835	1	1	1
molecular_function	GO:0004047	aminomethyltransferase activity	0	2	0	0.705526	1	1	1
molecular_function	GO:0004592	pantoate-beta-alanine ligase activity	0	1	0	0.839969	1	1	1
biological_process	GO:0006821	chloride transport	0	11	0	0.148173	1	1	1
molecular_function	GO:0005247	voltage-gated chloride channel activity	0	8	0	0.247595	1	1	1
molecular_function	GO:0008478	pyridoxal kinase activity	0	2	0	0.705526	1	1	1
biological_process	GO:0009443	pyridoxal 5'-phosphate salvage	0	2	0	0.706973	1	1	1
molecular_function	GO:0052855	ADP-dependent NAD(P)H-hydrate dehydratase activity	0	1	0	0.839969	1	1	1
molecular_function	GO:0050567	glutaminyl-tRNA synthase (glutamine-hydrolyzing) activity	0	3	0	0.592585	1	1	1
cellular_component	GO:0030956	glutamyl-tRNA(Gln) amidotransferase complex	0	3	0	0.593326	1	1	1
molecular_function	GO:0004421	hydroxymethylglutaryl-CoA synthase activity	0	2	0	0.705526	1	1	1
molecular_function	GO:0008444	CDP-diacylglycerol-glycerol-3-phosphate 3-phosphatidyltransferase activity	0	1	0	0.839969	1	1	1
cellular_component	GO:0032299	ribonuclease H2 complex	0	1	0	0.840367	1	1	1
molecular_function	GO:0004576	oligosaccharyl transferase activity	0	1	0	0.418009	1	1	1
molecular_function	GO:0017089	glycolipid transfer activity	0	3	0	0.592585	1	1	1
molecular_function	GO:0051861	glycolipid binding	0	3	0	0.592585	1	1	1
biological_process	GO:0046836	glycolipid transport	0	3	0	0.594395	1	1	1
molecular_function	GO:0004310	farnesyl-diphosphate farnesyltransferase activity	0	3	0	0.592585	1	1	1
molecular_function	GO:0051996	squalene synthase activity	0	1	0	0.839969	1	1	1
biological_process	GO:0006696	ergosterol biosynthetic process	0	1	0	0.840835	1	1	1
molecular_function	GO:0044877	protein-containing complex binding	0	1	0	0.293523	0.840355	1	1
biological_process	GO:0006535	cysteine biosynthetic process from serine	0	3	0	0.594395	1	1	1
cellular_component	GO:0070461	SAGA-type complex	0	1	0	0.931813	0.406674	1	1
biological_process	GO:0006383	transcription by RNA polymerase III	0	2	0	0.690906	0.703124	1	1
cellular_component	GO:0016471	vacuolar proton-transporting V-type ATPase complex	0	1	0	0.995962	0.0681865	1	1
molecular_function	GO:0004181	metallocarboxypeptidase activity	0	5	0	0.418009	1	1	1
biological_process	GO:0000266	mitochondrial fission	0	3	0	0.594395	1	1	1
biological_process	GO:0030091	protein repair	0	1	0	0.706973	1	1	1
molecular_function	GO:0016671	oxidoreductase activity, acting on a sulfur group of donors, disulfide as acceptor	0	2	0	0.877215	0.502292	1	1
molecular_function	GO:0033743	peptide-methionine (R)-S-oxide reductase activity	0	1	0	0.839969	1	1	1
molecular_function	GO:0032559	adenyl ribonucleotide binding	0	2	0	0.999998	3.44099e-06	1	0
molecular_function	GO:0016628	oxidoreductase activity, acting on the CH-CH group of donors, NAD or NADP as acceptor	0	2	0	0.913442	0.311535	1	1
molecular_function	GO:0008425	2-polyprenyl-6-methoxy-1,4-benzoquinone methyltransferase activity	0	1	0	0.839969	1	1	1
molecular_function	GO:0004371	glycerone kinase activity	0	2	0	0.705526	1	1	1
biological_process	GO:0006071	glycerol metabolic process	0	2	0	0.706973	1	1	1
biological_process	GO:0007076	mitotic chromosome condensation	0	5	0	0.420111	1	1	1
cellular_component	GO:0000796	condensin complex	0	3	0	0.593326	1	1	1
molecular_function	GO:0004615	phosphomannomutase activity	0	1	0	0.839969	1	1	1
biological_process	GO:0006402	mRNA catabolic process	0	2	0	0.599888	0.612407	1	1
molecular_function	GO:0003941	L-serine ammonia-lyase activity	0	1	0	0.839969	1	1	1
biological_process	GO:0006163	purine nucleotide metabolic process	0	1	0	0.208939	0.875269	1	1
molecular_function	GO:0004385	guanylate kinase activity	0	1	0	0.839969	1	1	1
molecular_function	GO:0003937	IMP cyclohydrolase activity	0	1	0	0.839969	1	1	1
molecular_function	GO:0004643	phosphoribosylaminoimidazolecarboxamide formyltransferase activity	0	1	0	0.839969	1	1	1
molecular_function	GO:0001882	nucleoside binding	0	2	0	0.688465	0.705172	1	1
molecular_function	GO:0004639	phosphoribosylaminoimidazolesuccinocarboxamide synthase activity	0	1	0	0.839969	1	1	1
molecular_function	GO:0004798	thymidylate kinase activity	0	2	0	0.705526	1	1	1
biological_process	GO:0006233	dTDP biosynthetic process	0	2	0	0.706973	1	1	1
molecular_function	GO:0016428	tRNA (cytosine-5-)-methyltransferase activity	0	2	0	0.705526	1	1	1
biological_process	GO:0071577	zinc ion transmembrane transport	0	1	0	0.840835	1	1	1
molecular_function	GO:0005385	zinc ion transmembrane transporter activity	0	1	0	0.839969	1	1	1
molecular_function	GO:0004370	glycerol kinase activity	0	1	0	0.839969	1	1	1
molecular_function	GO:0004350	glutamate-5-semialdehyde dehydrogenase activity	0	2	0	0.705526	1	1	1
molecular_function	GO:0016709	oxidoreductase activity, acting on paired donors, with incorporation or reduction of molecular oxygen, NAD(P)H as one donor, and incorporation of one atom of oxygen	0	1	0	0.247595	1	1	1
molecular_function	GO:0003952	NAD+ synthase (glutamine-hydrolyzing) activity	0	1	0	0.839969	1	1	1
molecular_function	GO:0003989	acetyl-CoA carboxylase activity	0	1	0	0.839969	1	1	1
molecular_function	GO:0004358	glutamate N-acetyltransferase activity	0	1	0	0.839969	1	1	1
biological_process	GO:0006526	arginine biosynthetic process	0	4	0	0.420111	1	1	1
molecular_function	GO:0008686	3,4-dihydroxy-2-butanone-4-phosphate synthase activity	0	1	0	0.839969	1	1	1
molecular_function	GO:0004144	diacylglycerol O-acyltransferase activity	0	1	0	0.839969	1	1	1
biological_process	GO:0045017	glycerolipid biosynthetic process	0	1	0	0.478916	0.700159	1	1
molecular_function	GO:0004152	dihydroorotate dehydrogenase activity	0	1	0	0.839969	1	1	1
cellular_component	GO:0005875	microtubule associated complex	0	1	0	0.455586	0.853084	1	1
molecular_function	GO:0004109	coproporphyrinogen oxidase activity	0	1	0	0.839969	1	1	1
molecular_function	GO:0004048	anthranilate phosphoribosyltransferase activity	0	1	0	0.839969	1	1	1
cellular_component	GO:0030122	AP-2 adaptor complex	0	2	0	0.706155	1	1	1
molecular_function	GO:0003879	ATP phosphoribosyltransferase activity	0	1	0	0.839969	1	1	1
biological_process	GO:0006458	'de novo' protein folding	0	1	0	0.840835	1	1	1
biological_process	GO:0006750	glutathione biosynthetic process	0	3	0	0.594395	1	1	1
molecular_function	GO:0004363	glutathione synthase activity	0	2	0	0.705526	1	1	1
biological_process	GO:0006479	protein methylation	0	8	0	0.0746006	0.987057	0.999	1
molecular_function	GO:0004555	alpha,alpha-trehalase activity	0	2	0	0.705526	1	1	1
biological_process	GO:0005991	trehalose metabolic process	0	2	0	0.296876	1	1	1
cellular_component	GO:0033177	proton-transporting two-sector ATPase complex, proton-transporting domain	0	3	0	0.792565	0.437866	1	1
molecular_function	GO:0004791	thioredoxin-disulfide reductase activity	0	1	0	0.839969	1	1	1
biological_process	GO:0019430	removal of superoxide radicals	0	1	0	0.840835	1	1	1
biological_process	GO:0006820	anion transport	0	2	0	0.00766764	1	0.411	1
molecular_function	GO:0005452	inorganic anion exchanger activity	0	1	0	0.839969	1	1	1
biological_process	GO:0008053	mitochondrial fusion	0	1	0	0.840835	1	1	1
biological_process	GO:0009584	detection of visible light	0	2	0	0.706973	1	1	1
biological_process	GO:0018298	protein-chromophore linkage	0	2	0	0.706973	1	1	1
molecular_function	GO:0033961	cis-stilbene-oxide hydrolase activity	0	1	0	0.839969	1	1	1
cellular_component	GO:0000176	nuclear exosome (RNase complex)	0	1	0	0.840367	1	1	1
molecular_function	GO:0004591	oxoglutarate dehydrogenase (succinyl-transferring) activity	0	3	0	0.592585	1	1	1
biological_process	GO:0006788	heme oxidation	0	1	0	0.840835	1	1	1
molecular_function	GO:0004392	heme oxygenase (decyclizing) activity	0	1	0	0.839969	1	1	1
molecular_function	GO:0005319	lipid transporter activity	0	1	0	0.146615	1	1	1
biological_process	GO:0006869	lipid transport	0	1	0	0.124529	1	1	1
biological_process	GO:0006665	sphingolipid metabolic process	0	2	0	0.690906	0.703124	1	1
molecular_function	GO:0004348	glucosylceramidase activity	0	2	0	0.705526	1	1	1
molecular_function	GO:0003876	AMP deaminase activity	0	3	0	0.592585	1	1	1
biological_process	GO:0009168	purine ribonucleoside monophosphate biosynthetic process	0	2	0	0.104653	1	1	1
biological_process	GO:0032264	IMP salvage	0	3	0	0.594395	1	1	1
molecular_function	GO:0016429	tRNA (adenine-N1-)-methyltransferase activity	0	1	0	0.839969	1	1	1
cellular_component	GO:0031588	nucleotide-activated protein kinase complex	0	1	0	0.840367	1	1	1
biological_process	GO:0045859	regulation of protein kinase activity	0	1	0	0.839192	0.432109	1	1
cellular_component	GO:0031307	integral component of mitochondrial outer membrane	0	2	0	0.706155	1	1	1
cellular_component	GO:0005761	mitochondrial ribosome	0	1	0	0.706155	1	1	1
molecular_function	GO:0009916	alternative oxidase activity	0	1	0	0.839969	1	1	1
biological_process	GO:0008615	pyridoxine biosynthetic process	0	1	0	0.840835	1	1	1
molecular_function	GO:0008892	guanine deaminase activity	0	4	0	0.497708	1	1	1
biological_process	GO:0006147	guanine catabolic process	0	4	0	0.499723	1	1	1
molecular_function	GO:0047750	cholestenol delta-isomerase activity	0	3	0	0.592585	1	1	1
biological_process	GO:0016125	sterol metabolic process	0	3	0	0.499723	1	1	1
biological_process	GO:0006476	protein deacetylation	0	1	0	0.353166	1	1	1
biological_process	GO:0007099	centriole replication	0	2	0	0.706973	1	1	1
cellular_component	GO:0005814	centriole	0	2	0	0.706155	1	1	1
molecular_function	GO:0004106	chorismate mutase activity	0	1	0	0.839969	1	1	1
biological_process	GO:0046417	chorismate metabolic process	0	1	0	0.840835	1	1	1
molecular_function	GO:0034450	ubiquitin-ubiquitin ligase activity	0	3	0	0.592585	1	1	1
cellular_component	GO:0000151	ubiquitin ligase complex	0	3	0	0.319716	0.913083	1	1
cellular_component	GO:0043189	H4/H2A histone acetyltransferase complex	0	1	0	0.931813	0.406674	1	1
biological_process	GO:0051090	regulation of DNA-binding transcription factor activity	0	1	0	0.840835	1	1	1
molecular_function	GO:0004368	glycerol-3-phosphate dehydrogenase (quinone) activity	0	3	0	0.592585	1	1	1
biological_process	GO:0006659	phosphatidylserine biosynthetic process	0	2	0	0.706973	1	1	1
biological_process	GO:0000390	spliceosomal complex disassembly	0	3	0	0.594395	1	1	1
cellular_component	GO:0071008	U2-type post-mRNA release spliceosomal complex	0	3	0	0.593326	1	1	1
biological_process	GO:0005976	polysaccharide metabolic process	0	1	0	0.987377	0.0601352	1	1
molecular_function	GO:2001070	starch binding	0	1	0	0.839969	1	1	1
molecular_function	GO:0004339	glucan 1,4-alpha-glucosidase activity	0	1	0	0.839969	1	1	1
molecular_function	GO:0019135	deoxyhypusine monooxygenase activity	0	1	0	0.839969	1	1	1
molecular_function	GO:0004872	signaling receptor activity	0	2	0	NA	NA	NA	NA
biological_process	GO:0016072	rRNA metabolic process	0	2	0	0.0154091	1	0.688	1
biological_process	GO:0034470	ncRNA processing	0	2	0	0.00025517	0.999956	0.01	1
cellular_component	GO:0008076	voltage-gated potassium channel complex	0	1	0	0.840367	1	1	1
molecular_function	GO:0005249	voltage-gated potassium channel activity	0	1	0	0.839969	1	1	1
biological_process	GO:0006813	potassium ion transport	0	1	0	0.510852	0.823701	1	1
biological_process	GO:0030042	actin filament depolymerization	0	1	0	0.594395	1	1	1
molecular_function	GO:0047547	2-methylcitrate dehydratase activity	0	2	0	0.705526	1	1	1
biological_process	GO:0019629	propionate catabolic process, 2-methylcitrate cycle	0	2	0	0.706973	1	1	1
biological_process	GO:0044070	regulation of anion transport	0	1	0	0.840835	1	1	1
molecular_function	GO:0008308	voltage-gated anion channel activity	0	1	0	0.207922	1	1	1
molecular_function	GO:0000987	cis-regulatory region sequence-specific DNA binding	0	1	0	0.93141	0.407415	1	1
biological_process	GO:0045944	positive regulation of transcription by RNA polymerase II	0	1	0	0.706973	1	1	1
molecular_function	GO:0010484	H3 histone acetyltransferase activity	0	1	0	0.839969	1	1	1
biological_process	GO:0043618	regulation of transcription from RNA polymerase II promoter in response to stress	0	1	0	0.840835	1	1	1
cellular_component	GO:0031461	cullin-RING ubiquitin ligase complex	0	3	0	0.455586	0.853084	1	1
molecular_function	GO:0004630	phospholipase D activity	0	1	0	0.839969	1	1	1
biological_process	GO:0006654	phosphatidic acid biosynthetic process	0	1	0	0.840835	1	1	1
biological_process	GO:0048017	inositol lipid-mediated signaling	0	1	0	0.62818	0.750453	1	1
cellular_component	GO:0008290	F-actin capping protein complex	0	2	0	0.706155	1	1	1
biological_process	GO:0051016	barbed-end actin filament capping	0	2	0	0.706973	1	1	1
molecular_function	GO:0003975	UDP-N-acetylglucosamine-dolichyl-phosphate N-acetylglucosaminephosphotransferase activity	0	2	0	0.705526	1	1	1
molecular_function	GO:0008963	phospho-N-acetylmuramoyl-pentapeptide-transferase activity	0	2	0	0.705526	1	1	1
molecular_function	GO:0004326	tetrahydrofolylpolyglutamate synthase activity	0	1	0	0.839969	1	1	1
molecular_function	GO:0004651	polynucleotide 5'-phosphatase activity	0	1	0	0.839969	1	1	1
molecular_function	GO:0004335	galactokinase activity	0	1	0	0.839969	1	1	1
cellular_component	GO:0005674	transcription factor TFIIF complex	0	1	0	0.840367	1	1	1
biological_process	GO:0051301	cell division	0	1	0	0.353166	1	1	1
biological_process	GO:0007059	chromosome segregation	0	1	0	0.996648	0.0102918	1	0.869
cellular_component	GO:0000444	MIS12/MIND type complex	0	1	0	0.840367	1	1	1
molecular_function	GO:0005179	hormone activity	0	3	0	0.592585	1	1	1
molecular_function	GO:0004089	carbonate dehydratase activity	0	2	0	0.705526	1	1	1
cellular_component	GO:0031390	Ctf18 RFC-like complex	0	2	0	0.706155	1	1	1
biological_process	GO:0070588	calcium ion transmembrane transport	0	2	0	0.706973	1	1	1
biological_process	GO:0005993	trehalose catabolic process	0	1	0	0.840835	1	1	1
molecular_function	GO:0004128	cytochrome-b5 reductase activity, acting on NAD(P)H	0	1	0	0.839969	1	1	1
molecular_function	GO:0008409	5'-3' exonuclease activity	0	1	0	0.351062	1	1	1
cellular_component	GO:0008541	proteasome regulatory particle, lid subcomplex	0	1	0	0.840367	1	1	1
molecular_function	GO:0016774	phosphotransferase activity, carboxyl group as acceptor	0	2	0	0.294828	1	1	1
biological_process	GO:0006082	organic acid metabolic process	0	2	0	0.0287499	0.981553	0.895	1
biological_process	GO:0006002	fructose 6-phosphate metabolic process	0	1	0	0.840835	1	1	1
molecular_function	GO:0003872	6-phosphofructokinase activity	0	1	0	0.839969	1	1	1
molecular_function	GO:0004602	glutathione peroxidase activity	0	1	0	0.839969	1	1	1
molecular_function	GO:0005315	inorganic phosphate transmembrane transporter activity	0	2	0	0.705526	1	1	1
biological_process	GO:0006817	phosphate ion transport	0	2	0	0.706973	1	1	1
biological_process	GO:0016480	negative regulation of transcription by RNA polymerase III	0	1	0	0.840835	1	1	1
molecular_function	GO:0045131	pre-mRNA branch point binding	0	1	0	0.839969	1	1	1
biological_process	GO:0071266	'de novo' L-methionine biosynthetic process	0	1	0	0.840835	1	1	1
molecular_function	GO:0004121	cystathionine beta-lyase activity	0	1	0	0.839969	1	1	1
molecular_function	GO:0004496	mevalonate kinase activity	0	1	0	0.839969	1	1	1
molecular_function	GO:0004410	homocitrate synthase activity	0	1	0	0.839969	1	1	1
biological_process	GO:0019878	lysine biosynthetic process via aminoadipic acid	0	1	0	0.840835	1	1	1
molecular_function	GO:0016846	carbon-sulfur lyase activity	0	2	0	0.294828	1	1	1
molecular_function	GO:0009039	urease activity	0	3	0	0.592585	1	1	1
biological_process	GO:0043419	urea catabolic process	0	2	0	0.706973	1	1	1
biological_process	GO:0009229	thiamine diphosphate biosynthetic process	0	1	0	0.840835	1	1	1
molecular_function	GO:0004788	thiamine diphosphokinase activity	0	1	0	0.839969	1	1	1
molecular_function	GO:0030975	thiamine binding	0	1	0	0.839969	1	1	1
biological_process	GO:0035246	peptidyl-arginine N-methylation	0	1	0	0.840835	1	1	1
molecular_function	GO:0003825	alpha,alpha-trehalose-phosphate synthase (UDP-forming) activity	0	1	0	0.839969	1	1	1
biological_process	GO:0006729	tetrahydrobiopterin biosynthetic process	0	1	0	0.840835	1	1	1
molecular_function	GO:0008124	4-alpha-hydroxytetrahydrobiopterin dehydratase activity	0	1	0	0.839969	1	1	1
molecular_function	GO:0003714	transcription corepressor activity	0	1	0	0.839969	1	1	1
molecular_function	GO:0008824	cyanate hydratase activity	0	1	0	0.839969	1	1	1
biological_process	GO:0009439	cyanate metabolic process	0	1	0	0.840835	1	1	1
molecular_function	GO:0004409	homoaconitate hydratase activity	0	2	0	0.705526	1	1	1
molecular_function	GO:0050353	trimethyllysine dioxygenase activity	0	1	0	0.839969	1	1	1
biological_process	GO:0045329	carnitine biosynthetic process	0	1	0	0.840835	1	1	1
biological_process	GO:0006884	cell volume homeostasis	0	3	0	0.594395	1	1	1
cellular_component	GO:0005829	cytosol	0	5	0	0.517432	0.751152	1	1
cellular_component	GO:0034715	pICln-Sm protein complex	0	3	0	0.593326	1	1	1
cellular_component	GO:0034709	methylosome	0	3	0	0.593326	1	1	1
molecular_function	GO:0004846	urate oxidase activity	0	1	0	0.839969	1	1	1
biological_process	GO:0006596	polyamine biosynthetic process	0	1	0	0.594395	1	1	1
molecular_function	GO:1990380	Lys48-specific deubiquitinase activity	0	1	0	0.839969	1	1	1
molecular_function	GO:0030619	U1 snRNA binding	0	1	0	0.839969	1	1	1
molecular_function	GO:0008495	protoheme IX farnesyltransferase activity	0	1	0	0.839969	1	1	1
biological_process	GO:0048034	heme O biosynthetic process	0	1	0	0.840835	1	1	1
molecular_function	GO:0008176	tRNA (guanine-N7-)-methyltransferase activity	0	1	0	0.839969	1	1	1
molecular_function	GO:0004516	nicotinate phosphoribosyltransferase activity	0	1	0	0.839969	1	1	1
biological_process	GO:0019357	nicotinate nucleotide biosynthetic process	0	1	0	0.840835	1	1	1
biological_process	GO:0002143	tRNA wobble position uridine thiolation	0	1	0	0.840835	1	1	1
biological_process	GO:2001256	regulation of store-operated calcium entry	0	1	0	0.840835	1	1	1
molecular_function	GO:0052689	carboxylic ester hydrolase activity	0	2	0	0.730568	0.477662	1	1
biological_process	GO:0006482	protein demethylation	0	2	0	0.706973	1	1	1
cellular_component	GO:0005787	signal peptidase complex	0	2	0	0.706155	1	1	1
biological_process	GO:0006171	cAMP biosynthetic process	0	1	0	0.840835	1	1	1
biological_process	GO:0009190	cyclic nucleotide biosynthetic process	0	1	0	0.840835	1	1	1
molecular_function	GO:0004016	adenylate cyclase activity	0	1	0	0.839969	1	1	1
molecular_function	GO:0016849	phosphorus-oxygen lyase activity	0	1	0	0.839969	1	1	1
molecular_function	GO:0004642	phosphoribosylformylglycinamidine synthase activity	0	2	0	0.705526	1	1	1
molecular_function	GO:0004342	glucosamine-6-phosphate deaminase activity	0	1	0	0.839969	1	1	1
molecular_function	GO:0004794	L-threonine ammonia-lyase activity	0	1	0	0.839969	1	1	1
molecular_function	GO:0003917	DNA topoisomerase type I (single strand cut, ATP-independent) activity	0	2	0	0.705526	1	1	1
molecular_function	GO:0004163	diphosphomevalonate decarboxylase activity	0	1	0	0.839969	1	1	1
biological_process	GO:0019287	isopentenyl diphosphate biosynthetic process, mevalonate pathway	0	1	0	0.840835	1	1	1
molecular_function	GO:0004462	lactoylglutathione lyase activity	0	2	0	0.705526	1	1	1
cellular_component	GO:1990071	TRAPPII protein complex	0	2	0	0.706155	1	1	1
molecular_function	GO:0003916	DNA topoisomerase activity	0	1	0	0.497708	1	1	1
biological_process	GO:0071816	tail-anchored membrane protein insertion into ER membrane	0	1	0	0.840835	1	1	1
cellular_component	GO:0043529	GET complex	0	1	0	0.840367	1	1	1
molecular_function	GO:0004474	malate synthase activity	0	1	0	0.839969	1	1	1
biological_process	GO:0006097	glyoxylate cycle	0	1	0	0.840835	1	1	1
molecular_function	GO:0004357	glutamate-cysteine ligase activity	0	1	0	0.839969	1	1	1
molecular_function	GO:0003877	ATP adenylyltransferase activity	0	1	0	0.839969	1	1	1
biological_process	GO:0009117	nucleotide metabolic process	0	1	0	0.0136615	0.994173	0.642	1
molecular_function	GO:0005528	FK506 binding	0	1	0	0.839969	1	1	1
biological_process	GO:0018208	peptidyl-proline modification	0	1	0	0.436113	0.806081	1	1
biological_process	GO:0000412	histone peptidyl-prolyl isomerization	0	1	0	0.840835	1	1	1
biological_process	GO:0030041	actin filament polymerization	0	1	0	0.0438399	1	0.986	1
molecular_function	GO:0004655	porphobilinogen synthase activity	0	2	0	0.705526	1	1	1
molecular_function	GO:0015103	inorganic anion transmembrane transporter activity	0	1	0	0.0214183	1	0.81	1
molecular_function	GO:0050385	ureidoglycolate lyase activity	0	1	0	0.839969	1	1	1
molecular_function	GO:0004037	allantoicase activity	0	1	0	0.839969	1	1	1
molecular_function	GO:0004848	ureidoglycolate hydrolase activity	0	1	0	0.839969	1	1	1
molecular_function	GO:0003756	protein disulfide isomerase activity	0	1	0	0.839969	1	1	1
molecular_function	GO:0004020	adenylylsulfate kinase activity	0	2	0	0.705526	1	1	1
molecular_function	GO:0004781	sulfate adenylyltransferase (ATP) activity	0	1	0	0.839969	1	1	1
biological_process	GO:0000096	sulfur amino acid metabolic process	0	1	0	0.169966	0.963167	1	1
molecular_function	GO:0004631	phosphomevalonate kinase activity	0	1	0	0.839969	1	1	1
biological_process	GO:0006783	heme biosynthetic process	0	1	0	0.353166	1	1	1
molecular_function	GO:0004417	hydroxyethylthiazole kinase activity	0	4	0	0.497708	1	1	1
molecular_function	GO:0004789	thiamine-phosphate diphosphorylase activity	0	4	0	0.497708	1	1	1
biological_process	GO:0000737	DNA catabolic process, endonucleolytic	0	1	0	0.840835	1	1	1
molecular_function	GO:0004014	adenosylmethionine decarboxylase activity	0	2	0	0.705526	1	1	1
biological_process	GO:0008295	spermidine biosynthetic process	0	2	0	0.706973	1	1	1
biological_process	GO:0006597	spermine biosynthetic process	0	2	0	0.706973	1	1	1
biological_process	GO:0009712	catechol-containing compound metabolic process	0	2	0	0.706973	1	1	1
molecular_function	GO:0018576	catechol 1,2-dioxygenase activity	0	2	0	0.705526	1	1	1
cellular_component	GO:0089701	U2AF complex	0	1	0	0.840367	1	1	1
molecular_function	GO:0004004	RNA helicase activity	0	1	0	NA	NA	NA	NA
molecular_function	GO:0008479	queuine tRNA-ribosyltransferase activity	0	2	0	0.705526	1	1	1
molecular_function	GO:0008863	formate dehydrogenase (NAD+) activity	0	1	0	0.839969	1	1	1
molecular_function	GO:0008073	ornithine decarboxylase inhibitor activity	0	1	0	0.839969	1	1	1
biological_process	GO:1901642	nucleoside transmembrane transport	0	1	0	0.840835	1	1	1
biological_process	GO:0034755	iron ion transmembrane transport	0	1	0	0.594395	1	1	1
molecular_function	GO:0004888	transmembrane signaling receptor activity	0	1	0	0.0867963	1	1	1
biological_process	GO:0007166	cell surface receptor signaling pathway	0	1	0	0.878414	0.500277	1	1
molecular_function	GO:0004197	cysteine-type endopeptidase activity	0	1	0	0.995912	0.0685903	1	1
biological_process	GO:0000462	maturation of SSU-rRNA from tricistronic rRNA transcript (SSU-rRNA, 5.8S rRNA, LSU-rRNA)	0	1	0	0.840835	1	1	1
molecular_function	GO:0030515	snoRNA binding	0	1	0	0.839969	1	1	1
molecular_function	GO:0004114	3',5'-cyclic-nucleotide phosphodiesterase activity	0	1	0	0.705526	1	1	1
biological_process	GO:0009063	cellular amino acid catabolic process	0	3	0	0.169966	0.963167	1	1
molecular_function	GO:0004055	argininosuccinate synthase activity	0	2	0	0.705526	1	1	1
cellular_component	GO:0005760	gamma DNA polymerase complex	0	1	0	0.840367	1	1	1
molecular_function	GO:0035312	5'-3' exodeoxyribonuclease activity	0	1	0	0.497708	1	1	1
biological_process	GO:0018293	protein-FAD linkage	0	1	0	0.840835	1	1	1
biological_process	GO:0007033	vacuole organization	0	1	0	0.985842	0.121586	1	1
cellular_component	GO:0005688	U6 snRNP	0	1	0	0.840367	1	1	1
biological_process	GO:0045002	double-strand break repair via single-strand annealing	0	1	0	0.840835	1	1	1
biological_process	GO:0000730	DNA recombinase assembly	0	1	0	0.840835	1	1	1
molecular_function	GO:0003873	6-phosphofructo-2-kinase activity	0	1	0	0.839969	1	1	1
biological_process	GO:0006003	fructose 2,6-bisphosphate metabolic process	0	1	0	0.840835	1	1	1
biological_process	GO:0006000	fructose metabolic process	0	1	0	0.840835	1	1	1
biological_process	GO:0045721	negative regulation of gluconeogenesis	0	1	0	0.840835	1	1	1
molecular_function	GO:0050113	inositol oxygenase activity	0	1	0	0.839969	1	1	1
biological_process	GO:0019310	inositol catabolic process	0	1	0	0.840835	1	1	1
molecular_function	GO:0004814	arginine-tRNA ligase activity	0	1	0	0.839969	1	1	1
biological_process	GO:0006420	arginyl-tRNA aminoacylation	0	1	0	0.840835	1	1	1
molecular_function	GO:0004729	oxygen-dependent protoporphyrinogen oxidase activity	0	1	0	0.839969	1	1	1
molecular_function	GO:0008678	2-deoxy-D-gluconate 3-dehydrogenase activity	0	1	0	0.839969	1	1	1
molecular_function	GO:0008514	organic anion transmembrane transporter activity	0	1	0	0.705526	1	1	1
molecular_function	GO:0004412	homoserine dehydrogenase activity	0	1	0	0.839969	1	1	1
molecular_function	GO:0004719	protein-L-isoaspartate (D-aspartate) O-methyltransferase activity	0	2	0	0.705526	1	1	1
molecular_function	GO:0004149	dihydrolipoyllysine-residue succinyltransferase activity	0	2	0	0.705526	1	1	1
cellular_component	GO:0045252	oxoglutarate dehydrogenase complex	0	2	0	0.706155	1	1	1
biological_process	GO:0042149	cellular response to glucose starvation	0	1	0	0.840835	1	1	1
biological_process	GO:0015689	molybdate ion transport	0	1	0	0.840835	1	1	1
molecular_function	GO:0015098	molybdate ion transmembrane transporter activity	0	1	0	0.839969	1	1	1
biological_process	GO:0030261	chromosome condensation	0	2	0	0.420111	1	1	1
molecular_function	GO:0004799	thymidylate synthase activity	0	1	0	0.839969	1	1	1
biological_process	GO:0006231	dTMP biosynthetic process	0	1	0	0.840835	1	1	1
biological_process	GO:0009820	alkaloid metabolic process	0	1	0	0.840835	1	1	1
biological_process	GO:0016973	poly(A)+ mRNA export from nucleus	0	1	0	0.840835	1	1	1
biological_process	GO:0000045	autophagosome assembly	0	1	0	0.840835	1	1	1
molecular_function	GO:0004820	glycine-tRNA ligase activity	0	1	0	0.839969	1	1	1
biological_process	GO:0006426	glycyl-tRNA aminoacylation	0	1	0	0.840835	1	1	1
molecular_function	GO:0004807	triose-phosphate isomerase activity	0	1	0	0.839969	1	1	1
cellular_component	GO:0008622	epsilon DNA polymerase complex	0	1	0	0.840367	1	1	1
cellular_component	GO:0019774	proteasome core complex, beta-subunit complex	0	1	0	0.840367	1	1	1
molecular_function	GO:0004801	transaldolase activity	0	2	0	0.705526	1	1	1
cellular_component	GO:1990316	Atg1/ULK1 kinase complex	0	2	0	0.706155	1	1	1
molecular_function	GO:0004560	alpha-L-fucosidase activity	0	1	0	0.839969	1	1	1
cellular_component	GO:0033178	proton-transporting two-sector ATPase complex, catalytic domain	0	2	0	0.433582	0.80809	1	1
molecular_function	GO:0000334	3-hydroxyanthranilate 3,4-dioxygenase activity	0	1	0	0.839969	1	1	1
molecular_function	GO:0004520	endodeoxyribonuclease activity	0	2	0	0.837169	0.435024	1	1
molecular_function	GO:0043142	single-stranded DNA helicase activity	0	4	0	NA	NA	NA	NA
biological_process	GO:0033567	DNA replication, Okazaki fragment processing	0	4	0	0.499723	1	1	1
molecular_function	GO:0004694	eukaryotic translation initiation factor 2alpha kinase activity	0	1	0	0.839969	1	1	1
biological_process	GO:0010998	regulation of translational initiation by eIF2 alpha phosphorylation	0	1	0	0.840835	1	1	1
molecular_function	GO:0000293	ferric-chelate reductase activity	0	1	0	0.839969	1	1	1
biological_process	GO:0009052	pentose-phosphate shunt, non-oxidative branch	0	4	0	0.499723	1	1	1
molecular_function	GO:0004751	ribose-5-phosphate isomerase activity	0	4	0	0.497708	1	1	1
molecular_function	GO:0016670	oxidoreductase activity, acting on a sulfur group of donors, oxygen as acceptor	0	1	0	0.497708	1	1	1
molecular_function	GO:0001735	prenylcysteine oxidase activity	0	1	0	0.839969	1	1	1
biological_process	GO:0030328	prenylcysteine catabolic process	0	1	0	0.840835	1	1	1
molecular_function	GO:0003991	acetylglutamate kinase activity	0	1	0	0.839969	1	1	1
cellular_component	GO:0000811	GINS complex	0	1	0	0.840367	1	1	1
molecular_function	GO:0015923	mannosidase activity	0	1	0	0.454456	0.853385	1	1
biological_process	GO:0006013	mannose metabolic process	0	1	0	0.840835	1	1	1
molecular_function	GO:0046975	histone methyltransferase activity (H3-K36 specific)	0	1	0	0.839969	1	1	1
biological_process	GO:0010452	histone H3-K36 methylation	0	1	0	0.840835	1	1	1
biological_process	GO:0006354	DNA-templated transcription, elongation	0	1	0	0.839192	0.432109	1	1
molecular_function	GO:0004638	phosphoribosylaminoimidazole carboxylase activity	0	5	0	0.418009	1	1	1
biological_process	GO:0046080	dUTP metabolic process	0	2	0	0.706973	1	1	1
molecular_function	GO:0004170	dUTP diphosphatase activity	0	2	0	0.705526	1	1	1
[truncated: 227 more columns]

## Sheet: polyQ
GO domain	GO ID	GO term	polyQ protein	total number	number / total	raw p-value under-representation	raw p-value over-representation	FWER under-representation	FWER over-representation	Gene Name
molecular_function	GO:0005515	protein binding	68	1132	0.0600707	1	4.43169e-09	1	0	AcW1_000117-T1	AcW1_000148-T1	AcW1_000148-T2	AcW1_000198-T1	AcW1_000558-T1	AcW1_000576-T1	AcW1_000576-T2	AcW1_000612-T1	AcW1_000891-T1	AcW1_001146-T1	AcW1_001422-T1	AcW1_001435-T1	AcW1_001456-T1	AcW1_001502-T1	AcW1_001554-T1	AcW1_001754-T1	AcW1_001754-T2	AcW1_001754-T3	AcW1_001906-T1	AcW1_001906-T2	AcW1_002085-T1	AcW1_002154-T1	AcW1_002269-T1	AcW1_002269-T2	AcW1_002516-T1	AcW1_002516-T2	AcW1_002667-T1	AcW1_003263-T1	AcW1_003429-T1	AcW1_003736-T1	AcW1_004025-T1	AcW1_004025-T2	AcW1_004091-T1	AcW1_004127-T1	AcW1_004227-T1	AcW1_004401-T1	AcW1_004401-T2	AcW1_005060-T1	AcW1_005247-T1	AcW1_005247-T2
molecular_function	GO:0003676	nucleic acid binding	38	418	0.0909091	1	5.4739e-12	1	0	AcW1_000749-T1	AcW1_001265-T1	AcW1_001584-T1	AcW1_001603-T1	AcW1_001603-T2	AcW1_001747-T1	AcW1_001944-T1	AcW1_002080-T1	AcW1_002080-T2	AcW1_002080-T3	AcW1_002200-T1	AcW1_002568-T1	AcW1_003044-T1	AcW1_003044-T2	AcW1_003263-T1	AcW1_003437-T1	AcW1_004500-T1	AcW1_004788-T1	AcW1_004997-T1	AcW1_005053-T1	AcW1_006086-T1	AcW1_006086-T3	AcW1_006688-T1	AcW1_006688-T2	AcW1_006688-T3	AcW1_007220-T1	AcW1_007220-T3	AcW1_007220-T4	AcW1_007392-T1	AcW1_007657-T1	AcW1_007657-T2	AcW1_008507-T1	AcW1_009428-T1	AcW1_009526-T1	AcW1_009715-T1	AcW1_009822-T1	AcW1_010317-T1	AcW1_010317-T2
molecular_function	GO:0008270	zinc ion binding	37	436	0.0848624	0.999999	2.09028e-06	1	0	AcW1_000576-T1	AcW1_000576-T2	AcW1_000822-T1	AcW1_000822-T2	AcW1_001146-T1	AcW1_001228-T1	AcW1_002085-T1	AcW1_002140-T1	AcW1_002704-T1	AcW1_003252-T1	AcW1_003736-T1	AcW1_004768-T1	AcW1_004768-T2	AcW1_005170-T1	AcW1_005514-T1	AcW1_006243-T1	AcW1_006243-T2	AcW1_006923-T1	AcW1_006991-T1	AcW1_008277-T1	AcW1_008498-T1	AcW1_008498-T2	AcW1_008507-T1	AcW1_008878-T1	AcW1_008878-T2	AcW1_008983-T2	AcW1_008983-T3	AcW1_009244-T1	AcW1_009244-T2	AcW1_009244-T3	AcW1_009338-T1	AcW1_009484-T1	AcW1_009484-T2	AcW1_009566-T1	AcW1_009798-T1	AcW1_009798-T2	AcW1_009822-T1
molecular_function	GO:0005524	ATP binding	36	737	0.0488467	0.958544	0.0614342	1	1	AcW1_000117-T1	AcW1_000148-T1	AcW1_000148-T2	AcW1_000243-T1	AcW1_000243-T2	AcW1_000822-T1	AcW1_000822-T2	AcW1_001206-T1	AcW1_001456-T1	AcW1_002085-T1	AcW1_003044-T1	AcW1_003044-T2	AcW1_003766-T1	AcW1_003766-T3	AcW1_004127-T1	AcW1_004232-T1	AcW1_004232-T2	AcW1_004275-T1	AcW1_004275-T2	AcW1_004509-T1	AcW1_004808-T1	AcW1_004808-T2	AcW1_004808-T3	AcW1_005495-T1	AcW1_006223-T1	AcW1_006625-T1	AcW1_007657-T1	AcW1_007657-T2	AcW1_007683-T1	AcW1_008002-T1	AcW1_008002-T2	AcW1_008002-T3	AcW1_008002-T4	AcW1_009149-T1	AcW1_009428-T1	AcW1_009590-T1
cellular_component	GO:0005634	nucleus	35	334	0.10479	1	3.9466e-10	1	0	AcW1_000117-T1	AcW1_001228-T1	AcW1_001708-T1	AcW1_002080-T1	AcW1_002080-T2	AcW1_002080-T3	AcW1_002383-T1	AcW1_002704-T1	AcW1_003252-T1	AcW1_004123-T1	AcW1_004123-T2	AcW1_004123-T3	AcW1_004226-T1	AcW1_004226-T2	AcW1_004226-T3	AcW1_004511-T1	AcW1_005514-T1	AcW1_006223-T1	AcW1_006243-T1	AcW1_006243-T2	AcW1_006476-T1	AcW1_007115-T1	AcW1_007115-T2	AcW1_007560-T1	AcW1_008498-T1	AcW1_008498-T2	AcW1_008507-T1	AcW1_008895-T1	AcW1_008983-T2	AcW1_008983-T3	AcW1_009155-T1	AcW1_009338-T1	AcW1_009528-T1	AcW1_010317-T1	AcW1_010317-T2
biological_process	GO:0006355	regulation of transcription, DNA-templated	32	206	0.15534	1	1.72771e-13	1	0	AcW1_000117-T1	AcW1_000291-T1	AcW1_001228-T1	AcW1_002080-T1	AcW1_002080-T2	AcW1_002080-T3	AcW1_003252-T1	AcW1_004159-T1	AcW1_004226-T1	AcW1_004226-T2	AcW1_004226-T3	AcW1_004342-T1	AcW1_004511-T1	AcW1_004768-T1	AcW1_004768-T2	AcW1_005514-T1	AcW1_006243-T1	AcW1_006243-T2	AcW1_006476-T1	AcW1_006923-T1	AcW1_007115-T1	AcW1_007115-T2	AcW1_008277-T1	AcW1_008498-T1	AcW1_008498-T2	AcW1_008507-T1	AcW1_008706-T1	AcW1_008983-T2	AcW1_008983-T3	AcW1_009087-T1	AcW1_009155-T1	AcW1_009338-T1
molecular_function	GO:0003677	DNA binding	26	323	0.0804954	1	5.86929e-08	1	0	AcW1_000515-T1	AcW1_000515-T2	AcW1_002383-T1	AcW1_002704-T1	AcW1_003252-T1	AcW1_005280-T1	AcW1_005364-T1	AcW1_005838-T1	AcW1_005838-T3	AcW1_006223-T1	AcW1_006243-T1	AcW1_006243-T2	AcW1_006576-T1	AcW1_006576-T2	AcW1_006576-T3	AcW1_006576-T4	AcW1_006576-T5	AcW1_006748-T1	AcW1_007820-T1	AcW1_008495-T1	AcW1_008498-T1	AcW1_008498-T2	AcW1_009155-T1	AcW1_009338-T1	AcW1_010317-T1	AcW1_010317-T2
molecular_function	GO:0046872	metal ion binding	20	206	0.0970874	0.999999	3.12177e-06	1	0	AcW1_000350-T1	AcW1_000350-T2	AcW1_001265-T1	AcW1_001584-T1	AcW1_001944-T1	AcW1_002080-T1	AcW1_002080-T2	AcW1_002080-T3	AcW1_004123-T1	AcW1_004123-T3	AcW1_006004-T1	AcW1_006004-T2	AcW1_006688-T1	AcW1_006688-T2	AcW1_006688-T3	AcW1_008444-T1	AcW1_008444-T2	AcW1_008507-T1	AcW1_009566-T1	AcW1_009798-T1
molecular_function	GO:0004672	protein kinase activity	15	267	0.0561798	0.93807	0.105425	1	1	AcW1_000243-T1	AcW1_000243-T2	AcW1_001206-T1	AcW1_003766-T1	AcW1_003766-T3	AcW1_004232-T1	AcW1_004232-T2	AcW1_004509-T1	AcW1_004808-T1	AcW1_004808-T2	AcW1_004808-T3	AcW1_006625-T1	AcW1_007683-T1	AcW1_009149-T1	AcW1_009590-T1
biological_process	GO:0006468	protein phosphorylation	15	267	0.0561798	0.980584	0.0386129	1	1	AcW1_000243-T1	AcW1_000243-T2	AcW1_001206-T1	AcW1_003766-T1	AcW1_003766-T3	AcW1_004232-T1	AcW1_004232-T2	AcW1_004509-T1	AcW1_004808-T1	AcW1_004808-T2	AcW1_004808-T3	AcW1_006625-T1	AcW1_007683-T1	AcW1_009149-T1	AcW1_009590-T1
molecular_function	GO:0003700	DNA-binding transcription factor activity	15	54	0.277778	1	7.62519e-12	1	0	AcW1_000291-T1	AcW1_002080-T1	AcW1_002080-T2	AcW1_002080-T3	AcW1_004159-T1	AcW1_004342-T1	AcW1_004511-T1	AcW1_004768-T1	AcW1_004768-T2	AcW1_006476-T1	AcW1_006923-T1	AcW1_008277-T1	AcW1_008706-T1	AcW1_009087-T1	AcW1_009155-T1
molecular_function	GO:0000166	nucleotide binding	14	230	0.0608696	0.882256	0.152135	1	1	AcW1_001603-T1	AcW1_001603-T2	AcW1_002568-T1	AcW1_003437-T1	AcW1_004788-T1	AcW1_004997-T1	AcW1_005053-T1	AcW1_007220-T1	AcW1_007220-T3	AcW1_007220-T4	AcW1_007392-T1	AcW1_009526-T1	AcW1_009715-T1	AcW1_009798-T1
biological_process	GO:0006886	intracellular protein transport	11	79	0.139241	0.999993	3.11453e-05	1	0.004	AcW1_001509-T1	AcW1_002040-T1	AcW1_002044-T1	AcW1_006975-T1	AcW1_006975-T2	AcW1_008493-T1	AcW1_008493-T2	AcW1_009484-T1	AcW1_009484-T2	AcW1_010032-T1	AcW1_010032-T2
molecular_function	GO:0000981	DNA-binding transcription factor activity, RNA polymerase II-specific	11	96	0.114583	0.999982	7.89266e-05	1	0.019	AcW1_001228-T1	AcW1_003252-T1	AcW1_005514-T1	AcW1_006243-T1	AcW1_006243-T2	AcW1_008498-T1	AcW1_008498-T2	AcW1_008507-T1	AcW1_008983-T2	AcW1_008983-T3	AcW1_009338-T1
molecular_function	GO:0043565	sequence-specific DNA binding	10	50	0.2	1	6.58249e-07	1	0	AcW1_000291-T1	AcW1_004159-T1	AcW1_004342-T1	AcW1_004511-T1	AcW1_004768-T1	AcW1_004768-T2	AcW1_006476-T1	AcW1_006923-T1	AcW1_008277-T1	AcW1_008706-T1
molecular_function	GO:0046983	protein dimerization activity	10	33	0.30303	1	1.60751e-06	1	0	AcW1_001137-T1	AcW1_001140-T1	AcW1_001879-T1	AcW1_006576-T1	AcW1_006576-T2	AcW1_006576-T3	AcW1_006576-T4	AcW1_006576-T5	AcW1_007820-T1	AcW1_009602-T1
molecular_function	GO:0005488	binding	9	204	0.0441176	1	5.19952e-19	1	0	AcW1_002044-T1	AcW1_003127-T1	AcW1_003127-T2	AcW1_003127-T3	AcW1_003127-T4	AcW1_005754-T1	AcW1_007560-T1	AcW1_008493-T1	AcW1_008493-T2
cellular_component	GO:0016021	integral component of membrane	8	559	0.0143113	0.000142195	0.999961	0.001	1	AcW1_000822-T1	AcW1_000822-T2	AcW1_001554-T1	AcW1_008002-T1	AcW1_008002-T2	AcW1_008002-T3	AcW1_008002-T4	AcW1_010232-T1
molecular_function	GO:0003723	RNA binding	8	141	0.0567376	0.790725	0.319127	1	1	AcW1_000749-T1	AcW1_001747-T1	AcW1_005754-T1	AcW1_006071-T1	AcW1_006086-T1	AcW1_006086-T3	AcW1_007392-T1	AcW1_009526-T1
biological_process	GO:0006351	transcription, DNA-templated	7	128	0.0546875	1	3.1102e-11	1	0	AcW1_002704-T1	AcW1_003252-T1	AcW1_006243-T1	AcW1_006243-T2	AcW1_008498-T1	AcW1_008498-T2	AcW1_009338-T1
cellular_component	GO:0005643	nuclear pore	6	20	0.3	0.999997	4.83799e-05	1	0.005	AcW1_002671-T1	AcW1_002671-T2	AcW1_002671-T3	AcW1_005043-T1	AcW1_008035-T1	AcW1_008035-T2
molecular_function	GO:0005509	calcium ion binding	6	54	0.111111	0.99609	0.0154708	1	0.958	AcW1_001962-T1	AcW1_001962-T2	AcW1_005247-T1	AcW1_005247-T2	AcW1_005247-T3	AcW1_005247-T4
biological_process	GO:0007165	signal transduction	6	78	0.0769231	0.983565	0.0350088	1	1	AcW1_000389-T1	AcW1_003298-T1	AcW1_003298-T2	AcW1_004091-T1	AcW1_008878-T1	AcW1_008878-T2
biological_process	GO:0006464	cellular protein modification process	6	20	0.3	0.975408	0.0412893	1	1	AcW1_004329-T1	AcW1_004329-T2	AcW1_004329-T3	AcW1_004329-T4	AcW1_004329-T5	AcW1_004329-T6
molecular_function	GO:0008641	ubiquitin-like modifier activating enzyme activity	6	32	0.1875	0.999849	0.00108209	1	0.153	AcW1_004329-T1	AcW1_004329-T2	AcW1_004329-T3	AcW1_004329-T4	AcW1_004329-T5	AcW1_004329-T6
biological_process	GO:0005975	carbohydrate metabolic process	5	200	0.025	0.155307	0.924454	0.999	1	AcW1_001962-T1	AcW1_001962-T2	AcW1_007726-T1	AcW1_009372-T1	AcW1_010027-T1
cellular_component	GO:0005622	intracellular anatomical structure	5	159	0.0314465	0.999997	1.03771e-05	1	0	AcW1_002771-T2	AcW1_006975-T1	AcW1_006975-T2	AcW1_010032-T1	AcW1_010032-T2
cellular_component	GO:0016020	membrane	5	297	0.016835	6.26334e-06	0.999998	0	1	AcW1_000389-T1	AcW1_000652-T1	AcW1_000822-T1	AcW1_000822-T2	AcW1_005786-T1
biological_process	GO:0006810	transport	5	128	0.0390625	0.616369	0.466646	1	1	AcW1_005043-T1	AcW1_008002-T1	AcW1_008002-T2	AcW1_008002-T3	AcW1_008002-T4
molecular_function	GO:0005089	guanyl-nucleotide exchange factor activity	5	20	0.25	NA	NA	NA	NA	AcW1_004976-T1	AcW1_005247-T1	AcW1_005247-T3	AcW1_006503-T1	AcW1_006991-T1
biological_process	GO:0035556	intracellular signal transduction	5	22	0.227273	0.989609	0.0261702	1	0.975	AcW1_005247-T1	AcW1_005247-T3	AcW1_006503-T1	AcW1_008878-T1	AcW1_008878-T2
molecular_function	GO:0016301	kinase activity	5	29	0.172414	0.985062	0.0272998	1	0.993	AcW1_005729-T1	AcW1_005729-T2	AcW1_005729-T3	AcW1_005729-T4	AcW1_005729-T5
biological_process	GO:0055085	transmembrane transport	4	434	0.00921659	0.000380286	0.999906	0.009	1	AcW1_008002-T1	AcW1_008002-T2	AcW1_008002-T3	AcW1_008002-T4
biological_process	GO:0006511	ubiquitin-dependent protein catabolic process	4	52	0.0769231	0.98329	0.0552462	1	1	AcW1_007481-T1	AcW1_007481-T3	AcW1_007481-T4	AcW1_007481-T5
biological_process	GO:0016192	vesicle-mediated transport	4	57	0.0701754	0.999955	0.000183873	1	0.031	AcW1_002044-T1	AcW1_005786-T1	AcW1_008493-T1	AcW1_008493-T2
molecular_function	GO:0005096	GTPase activator activity	4	11	0.363636	0.999997	1.91716e-05	1	0.005	AcW1_000088-T1	AcW1_002513-T1	AcW1_002513-T2	AcW1_002513-T3
molecular_function	GO:0016887	ATP hydrolysis activity	4	75	0.0533333	0.846319	0.254707	1	1	AcW1_008002-T1	AcW1_008002-T2	AcW1_008002-T3	AcW1_008002-T4
molecular_function	GO:0004386	helicase activity	4	25	0.16	0.975103	0.0751187	1	1	AcW1_003044-T1	AcW1_003044-T2	AcW1_007657-T1	AcW1_007657-T2
molecular_function	GO:0008026	helicase activity	4	22	0.181818	NA	NA	NA	NA	AcW1_003044-T1	AcW1_003044-T2	AcW1_007657-T1	AcW1_007657-T2
molecular_function	GO:0042626	ATPase-coupled transmembrane transporter activity	4	44	0.0909091	0.916118	0.205874	1	1	AcW1_008002-T1	AcW1_008002-T2	AcW1_008002-T3	AcW1_008002-T4
molecular_function	GO:0031625	ubiquitin protein ligase binding	4	8	0.5	0.999996	0.000123333	1	0.027	AcW1_007481-T1	AcW1_007481-T3	AcW1_007481-T4	AcW1_007481-T5
molecular_function	GO:0004842	ubiquitin-protein transferase activity	4	35	0.114286	0.989325	0.0454091	1	1	AcW1_009244-T1	AcW1_009244-T2	AcW1_009244-T3	AcW1_009798-T2
biological_process	GO:0016567	protein ubiquitination	4	31	0.129032	0.994015	0.0293819	1	0.984	AcW1_009244-T1	AcW1_009244-T2	AcW1_009244-T3	AcW1_009798-T2
biological_process	GO:0006281	DNA repair	4	102	0.0392157	0.703495	0.473615	1	1	AcW1_002383-T1	AcW1_009528-T1	AcW1_010317-T1	AcW1_010317-T2
molecular_function	GO:0005085	guanyl-nucleotide exchange factor activity	4	18	0.222222	0.999247	0.00404335	1	0.515	AcW1_000596-T1	AcW1_005247-T1	AcW1_005247-T3	AcW1_006503-T1
biological_process	GO:0035023	regulation of Rho protein signal transduction	4	19	0.210526	0.99971	0.00297614	1	0.372	AcW1_004976-T1	AcW1_005247-T1	AcW1_005247-T3	AcW1_006503-T1
molecular_function	GO:0003779	actin binding	4	23	0.173913	0.997892	0.0134423	1	0.953	AcW1_005247-T1	AcW1_005247-T2	AcW1_005247-T3	AcW1_005247-T4
molecular_function	GO:0003824	catalytic activity	3	517	0.00580271	2.08402e-20	1	0	1	AcW1_001962-T1	AcW1_001962-T2	AcW1_009060-T4
molecular_function	GO:0005525	GTP binding	3	159	0.0188679	0.142235	0.943821	0.996	1	AcW1_000389-T1	AcW1_003039-T1	AcW1_005685-T1
molecular_function	GO:0004553	hydrolase activity, hydrolyzing O-glycosyl compounds	3	115	0.026087	0.503803	0.669722	1	1	AcW1_007726-T1	AcW1_009372-T1	AcW1_010027-T1
biological_process	GO:0006310	DNA recombination	3	19	0.157895	0.984097	0.0744051	1	1	AcW1_009528-T1	AcW1_010317-T1	AcW1_010317-T2
molecular_function	GO:0003924	GTPase activity	3	82	0.0365854	0.624918	0.60439	1	1	AcW1_003298-T1	AcW1_003298-T2	AcW1_005685-T1
molecular_function	GO:0008017	microtubule binding	3	20	0.15	0.994033	0.0377427	1	0.997	AcW1_004127-T1	AcW1_009974-T1	AcW1_009974-T2
biological_process	GO:0006260	DNA replication	3	44	0.0681818	0.882955	0.289462	1	1	AcW1_006223-T1	AcW1_010317-T1	AcW1_010317-T2
biological_process	GO:0006397	mRNA processing	3	31	0.0967742	0.737768	0.486147	1	1	AcW1_007220-T2	AcW1_007220-T3	AcW1_007220-T4
cellular_component	GO:0030117	membrane coat	3	18	0.166667	0.998689	0.00760719	1	0.421	AcW1_002044-T1	AcW1_008493-T1	AcW1_008493-T2
cellular_component	GO:0000145	exocyst	3	16	0.1875	0.997913	0.0182466	1	0.664	AcW1_000916-T1	AcW1_000916-T2	AcW1_004442-T1
molecular_function	GO:0046982	protein heterodimerization activity	3	36	0.0833333	0.954591	0.15344	1	1	AcW1_001456-T1	AcW1_005010-T1	AcW1_007560-T1
biological_process	GO:0006352	DNA-templated transcription, initiation	3	9	0.333333	0.989011	0.0575225	1	1	AcW1_005010-T1	AcW1_005364-T1	AcW1_007560-T1
biological_process	GO:0055114	obsolete oxidation-reduction process	2	703	0.00284495	NA	NA	NA	NA	AcW1_002362-T1	AcW1_002806-T1
biological_process	GO:0007264	small GTPase mediated signal transduction	2	69	0.0289855	0.962188	0.0954373	1	1	AcW1_000389-T1	AcW1_000596-T1
molecular_function	GO:0016787	hydrolase activity	2	195	0.0102564	2.52846e-06	0.999999	0	1	AcW1_000148-T1	AcW1_000148-T2
biological_process	GO:0006457	protein folding	2	57	0.0350877	0.664937	0.612022	1	1	AcW1_000059-T1	AcW1_005495-T1
molecular_function	GO:0051082	unfolded protein binding	2	33	0.0606061	0.873005	0.356007	1	1	AcW1_000059-T1	AcW1_005495-T1
molecular_function	GO:0008565	obsolete protein transporter activity	2	22	0.0909091	NA	NA	NA	NA	AcW1_002044-T1	AcW1_008493-T2
biological_process	GO:0015031	protein transport	2	34	0.0588235	0.999938	0.000231737	1	0.038	AcW1_002044-T1	AcW1_008493-T2
biological_process	GO:0006508	proteolysis	2	194	0.0103093	0.293372	0.820865	1	1	AcW1_000822-T1	AcW1_000822-T2
molecular_function	GO:0004674	protein serine/threonine kinase activity	2	32	0.0625	0.837386	0.41036	1	1	AcW1_004509-T1	AcW1_006625-T1
biological_process	GO:0007186	G protein-coupled receptor signaling pathway	2	38	0.0526316	0.871662	0.357919	1	1	AcW1_003298-T1	AcW1_003298-T2
molecular_function	GO:0004871	obsolete signal transducer activity	2	28	0.0714286	NA	NA	NA	NA	AcW1_003298-T1	AcW1_003298-T2
molecular_function	GO:0019001	guanyl nucleotide binding	2	23	0.0869565	0.324155	0.813382	1	1	AcW1_003298-T1	AcW1_003298-T2
molecular_function	GO:0031683	G-protein beta/gamma-subunit complex binding	2	23	0.0869565	0.945994	0.215031	1	1	AcW1_003298-T1	AcW1_003298-T2
biological_process	GO:0000910	cytokinesis	2	5	0.4	0.999666	0.010097	1	0.868	AcW1_009974-T1	AcW1_009974-T2
cellular_component	GO:0030123	AP-3 adaptor complex	2	3	0.666667	0.999954	0.00379989	1	0.301	AcW1_008493-T1	AcW1_008493-T2
molecular_function	GO:0035091	phosphatidylinositol binding	2	22	0.0909091	0.982415	0.0800038	1	1	AcW1_000558-T1	AcW1_004227-T1
molecular_function	GO:0051087	chaperone binding	2	7	0.285714	0.998336	0.0263199	1	0.993	AcW1_002269-T1	AcW1_002269-T2
cellular_component	GO:0000228	nuclear chromosome	2	4	0.5	0.978412	0.124224	1	1	AcW1_002548-T1	AcW1_008889-T1
biological_process	GO:0006913	nucleocytoplasmic transport	2	6	0.333333	0.999545	0.00619065	1	0.635	AcW1_008035-T1	AcW1_008035-T2
molecular_function	GO:0004222	metalloendopeptidase activity	2	22	0.0909091	0.951736	0.201029	1	1	AcW1_000822-T1	AcW1_000822-T2
molecular_function	GO:0000982	DNA-binding transcription factor activity, RNA polymerase II-specific	2	3	0.666667	NA	NA	NA	NA	AcW1_007820-T1	AcW1_009155-T1
biological_process	GO:0006887	exocytosis	2	14	0.142857	0.994798	0.0340924	1	1	AcW1_000916-T1	AcW1_000916-T2
cellular_component	GO:0017119	Golgi transport complex	2	7	0.285714	0.998556	0.0241946	1	0.738	AcW1_001509-T1	AcW1_002040-T1
biological_process	GO:0006891	intra-Golgi vesicle-mediated transport	2	10	0.2	0.996456	0.0407824	1	1	AcW1_008812-T1	AcW1_008812-T2
biological_process	GO:0006897	endocytosis	2	6	0.333333	0.999349	0.0148199	1	0.931	AcW1_004401-T1	AcW1_004401-T2
biological_process	GO:0006888	endoplasmic reticulum to Golgi vesicle-mediated transport	2	13	0.153846	0.985691	0.0957151	1	1	AcW1_009484-T1	AcW1_009484-T2
biological_process	GO:0000226	microtubule cytoskeleton organization	2	11	0.181818	0.976957	0.128063	1	1	AcW1_009974-T1	AcW1_009974-T2
biological_process	GO:0007015	actin filament organization	2	11	0.181818	0.957271	0.186318	1	1	AcW1_004401-T1	AcW1_004401-T2
biological_process	GO:0016052	carbohydrate catabolic process	2	3	0.666667	0.965908	0.162521	1	1	AcW1_001962-T1	AcW1_001962-T2
molecular_function	GO:0004556	alpha-amylase activity	2	3	0.666667	0.999947	0.00415709	1	0.648	AcW1_001962-T1	AcW1_001962-T2
molecular_function	GO:0043130	ubiquitin binding	2	6	0.333333	0.999022	0.0192754	1	0.978	AcW1_004401-T1	AcW1_004401-T2
molecular_function	GO:0030674	protein-macromolecule adaptor activity	2	2	1	1	0.0014212	1	0.316	AcW1_004401-T1	AcW1_004401-T2
molecular_function	GO:0042802	identical protein binding	2	2	1	0.999947	0.00415709	1	0.648	AcW1_004401-T1	AcW1_004401-T2
molecular_function	GO:0008092	cytoskeletal protein binding	2	2	1	0.999919	0.000419485	1	0.059	AcW1_004401-T1	AcW1_004401-T2
biological_process	GO:0034427	nuclear-transcribed mRNA catabolic process, exonucleolytic, 3'-5'	2	2	1	1	0.00107809	1	0.219	AcW1_004821-T1	AcW1_004821-T2
molecular_function	GO:0000175	3'-5'-exoribonuclease activity	2	2	1	0.999497	0.0131764	1	0.949	AcW1_004821-T1	AcW1_004821-T2
cellular_component	GO:1990071	TRAPPII protein complex	2	2	1	1	0.0012972	1	0.107	AcW1_008812-T1	AcW1_008812-T2
cellular_component	GO:0030127	COPII vesicle coat	2	7	0.285714	0.998556	0.0241946	1	0.738	AcW1_009484-T1	AcW1_009484-T2
molecular_function	GO:0016491	oxidoreductase activity	1	487	0.00205339	1.71747e-12	1	0	1	AcW1_002806-T1
molecular_function	GO:0030246	carbohydrate binding	1	26	0.0384615	0.685894	0.685846	1	1	AcW1_007726-T1
cellular_component	GO:0005840	ribosome	1	137	0.00729927	0.025156	0.996375	0.19	1	AcW1_002771-T2
molecular_function	GO:0003735	structural constituent of ribosome	1	148	0.00675676	0.0217572	0.996871	0.449	1	AcW1_002771-T2
biological_process	GO:0006412	translation	1	154	0.00649351	0.00126355	0.999879	0.03	1	AcW1_002771-T2
cellular_component	GO:0016272	prefoldin complex	1	8	0.125	0.968491	0.256046	1	1	AcW1_000059-T1
molecular_function	GO:0008237	metallopeptidase activity	1	22	0.0454545	0.911318	0.240834	1	1	AcW1_001146-T1
biological_process	GO:0006338	chromatin remodeling	1	15	0.0666667	0.860649	0.489078	1	1	AcW1_002548-T1
molecular_function	GO:0003684	damaged DNA binding	1	21	0.047619	0.812859	0.555109	1	1	AcW1_008895-T1
molecular_function	GO:0042393	histone binding	1	9	0.111111	0.957069	0.293038	1	1	AcW1_000117-T1
biological_process	GO:0006614	SRP-dependent cotranslational protein targeting to membrane	1	11	0.0909091	0.951212	0.308542	1	1	AcW1_005685-T1
molecular_function	GO:0008312	7S RNA binding	1	9	0.111111	0.957069	0.293038	1	1	AcW1_005685-T1
molecular_function	GO:0008168	methyltransferase activity	1	83	0.0120482	0.0357975	0.99435	0.655	1	AcW1_002200-T1
molecular_function	GO:0016757	glycosyltransferase activity	1	22	0.0454545	0.198107	0.929399	1	1	AcW1_000960-T1
biological_process	GO:0007018	microtubule-based movement	1	16	0.0625	0.904285	0.415487	1	1	AcW1_004127-T1
molecular_function	GO:0003777	microtubule motor activity	1	16	0.0625	0.879438	0.460353	1	1	AcW1_004127-T1
biological_process	GO:0006396	RNA processing	1	49	0.0204082	0.172284	0.920833	1	1	AcW1_009250-T1
molecular_function	GO:0003682	chromatin binding	1	15	0.0666667	0.879438	0.460353	1	1	AcW1_001456-T1
molecular_function	GO:0016779	nucleotidyltransferase activity	1	16	0.0625	0.283882	0.887103	1	1	AcW1_002383-T1
biological_process	GO:0006289	nucleotide-excision repair	1	19	0.0526316	0.871937	0.471592	1	1	AcW1_008895-T1
biological_process	GO:0006139	nucleobase-containing compound metabolic process	1	16	0.0625	0.999829	0.000343676	1	0.059	AcW1_002200-T1
biological_process	GO:0032259	methylation	1	12	0.0833333	0.56014	0.780291	1	1	AcW1_002200-T1
molecular_function	GO:0031072	heat shock protein binding	1	5	0.2	0.986824	0.175182	1	1	AcW1_005495-T1
biological_process	GO:0009408	response to heat	1	3	0.333333	0.996836	0.0956407	1	1	AcW1_005495-T1
cellular_component	GO:0005576	extracellular region	1	10	0.1	0.932352	0.358586	1	1	AcW1_007726-T1
cellular_component	GO:0042555	MCM complex	1	9	0.111111	0.960427	0.283105	1	1	AcW1_006223-T1
molecular_function	GO:0003678	DNA helicase activity	1	19	0.0526316	0.643993	0.72028	1	1	AcW1_006223-T1
biological_process	GO:0006270	DNA replication initiation	1	13	0.0769231	0.933701	0.353472	1	1	AcW1_006223-T1
molecular_function	GO:0003968	RNA-directed 5'-3' RNA polymerase activity	1	10	0.1	0.947647	0.31978	1	1	AcW1_004042-T1
cellular_component	GO:0032040	small-subunit processome	1	9	0.111111	0.960427	0.283105	1	1	AcW1_004773-T1
molecular_function	GO:0003887	DNA-directed DNA polymerase activity	1	22	0.0454545	0.798971	0.57197	1	1	AcW1_002383-T1
biological_process	GO:0006486	protein glycosylation	1	11	0.0909091	0.801603	0.568255	1	1	AcW1_000652-T1
molecular_function	GO:0008378	galactosyltransferase activity	1	1	1	1	0.0377743	1	1	AcW1_000652-T1
biological_process	GO:0000724	double-strand break repair via homologous recombination	1	11	0.0909091	0.951212	0.308542	1	1	AcW1_009528-T1
biological_process	GO:0016560	protein import into peroxisome matrix, docking	1	3	0.333333	0.996836	0.0956407	1	1	AcW1_001554-T1
molecular_function	GO:0000978	RNA polymerase II cis-regulatory region sequence-specific DNA binding	1	2	0.5	0.998579	0.0741274	1	1	AcW1_009155-T1
biological_process	GO:0006606	protein import into nucleus	1	2	0.5	0.998922	0.0648152	1	1	AcW1_007790-T1
biological_process	GO:0006904	vesicle docking involved in exocytosis	1	8	0.125	0.973508	0.235271	1	1	AcW1_004442-T1
molecular_function	GO:0005543	phospholipid binding	1	3	0.333333	0.977555	0.0946867	1	1	AcW1_006987-T1
molecular_function	GO:0030276	clathrin binding	1	2	0.5	0.998579	0.0741274	1	1	AcW1_006987-T1
cellular_component	GO:0048500	signal recognition particle	1	8	0.125	0.960427	0.283105	1	1	AcW1_005685-T1
cellular_component	GO:0005694	chromosome	1	9	0.111111	0.788462	0.396483	1	1	AcW1_001456-T1
biological_process	GO:0051276	chromosome organization	1	6	0.166667	0.57975	0.646893	1	1	AcW1_001456-T1
biological_process	GO:0043161	proteasome-mediated ubiquitin-dependent protein catabolic process	1	3	0.333333	0.966665	0.260514	1	1	AcW1_008895-T1
cellular_component	GO:0008278	cohesin complex	1	3	0.333333	0.9962	0.10487	1	1	AcW1_001456-T1
biological_process	GO:0007064	mitotic sister chromatid cohesion	1	6	0.166667	0.98518	0.182192	1	1	AcW1_001456-T1
cellular_component	GO:0005777	peroxisome	1	13	0.0769231	0.798281	0.574018	1	1	AcW1_001554-T1
biological_process	GO:0007049	cell cycle	1	13	0.0769231	0.947974	0.132149	1	1	AcW1_006033-T1
molecular_function	GO:0008113	peptide-methionine (S)-S-oxide reductase activity	1	1	1	1	0.0377743	1	1	AcW1_002362-T1
molecular_function	GO:0034061	DNA polymerase activity	1	4	0.25	0.77088	0.603806	1	1	AcW1_002383-T1
biological_process	GO:0006950	response to stress	1	11	0.0909091	0.740624	0.403919	1	1	AcW1_010232-T1
molecular_function	GO:0003713	transcription coactivator activity	1	4	0.25	0.991893	0.142781	1	1	AcW1_004141-T1
biological_process	GO:0000160	phosphorelay signal transduction system	1	13	0.0769231	0.933701	0.353472	1	1	AcW1_006283-T1
molecular_function	GO:0016538	cyclin-dependent protein serine/threonine kinase regulator activity	1	3	0.333333	0.986824	0.175182	1	1	AcW1_006033-T1
biological_process	GO:0000902	cell morphogenesis	1	2	0.5	0.998922	0.0648152	1	1	AcW1_004227-T1
cellular_component	GO:0005669	transcription factor TFIID complex	1	5	0.2	0.987921	0.168671	1	1	AcW1_005010-T1
biological_process	GO:0009228	thiamine biosynthetic process	1	6	0.166667	0.98518	0.182192	1	1	AcW1_009060-T4
cellular_component	GO:0000776	kinetochore	1	1	1	0.960427	0.283105	1	1	AcW1_005986-T1
molecular_function	GO:0019237	centromeric DNA binding	1	1	1	1	0.0377743	1	1	AcW1_005986-T1
biological_process	GO:0051382	kinetochore assembly	1	1	1	1	0.0329466	1	1	AcW1_005986-T1
molecular_function	GO:0016866	intramolecular transferase activity	1	1	1	0.826602	0.537587	1	1	AcW1_006791-T1
molecular_function	GO:0005545	1-phosphatidylinositol binding	1	1	1	1	0.0377743	1	1	AcW1_006987-T1
biological_process	GO:0048268	clathrin coat assembly	1	1	1	1	0.0329466	1	1	AcW1_006987-T1
cellular_component	GO:0030136	clathrin-coated vesicle	1	1	1	0.987921	0.168671	1	1	AcW1_006987-T1
biological_process	GO:0051090	regulation of DNA-binding transcription factor activity	1	1	1	1	0.0329466	1	1	AcW1_007560-T1
molecular_function	GO:0004712	protein serine/threonine/tyrosine kinase activity	1	1	1	1	0.0377743	1	1	AcW1_007683-T1
biological_process	GO:0007093	mitotic cell cycle checkpoint signaling	1	1	1	0.951212	0.308542	1	1	AcW1_007683-T1
biological_process	GO:0051304	chromosome separation	1	1	1	0.942692	0.331382	1	1	AcW1_007683-T1
molecular_function	GO:0000987	cis-regulatory region sequence-specific DNA binding	1	1	1	0.999947	0.00415709	1	0.648	AcW1_007820-T1
biological_process	GO:0045944	positive regulation of transcription by RNA polymerase II	1	1	1	0.998922	0.0648152	1	1	AcW1_007820-T1
molecular_function	GO:0004417	hydroxyethylthiazole kinase activity	1	4	0.25	0.991893	0.142781	1	1	AcW1_009060-T4
molecular_function	GO:0004789	thiamine-phosphate diphosphorylase activity	1	4	0.25	0.991893	0.142781	1	1	AcW1_009060-T4
biological_process	GO:0000462	maturation of SSU-rRNA from tricistronic rRNA transcript (SSU-rRNA, 5.8S rRNA, LSU-rRNA)	1	1	1	1	0.0329466	1	1	AcW1_009250-T1
molecular_function	GO:0030515	snoRNA binding	1	1	1	1	0.0377743	1	1	AcW1_009250-T1
biological_process	GO:0045002	double-strand break repair via single-strand annealing	1	1	1	1	0.0329466	1	1	AcW1_009528-T1
biological_process	GO:0000730	DNA recombinase assembly	1	1	1	1	0.0329466	1	1	AcW1_009528-T1
biological_process	GO:0006471	protein ADP-ribosylation	0	2	0	0.935185	1	1	1
molecular_function	GO:0003950	NAD+ ADP-ribosyltransferase activity	0	5	0	0.824818	1	1	1
molecular_function	GO:0004733	pyridoxamine-phosphate oxidase activity	0	2	0	0.925873	1	1	1
molecular_function	GO:0010181	FMN binding	0	38	0	0.230483	1	1	1
biological_process	GO:0008152	metabolic process	0	326	0	0.0339308	0.977535	0.593	1
molecular_function	GO:0016620	oxidoreductase activity, acting on the aldehyde or oxo group of donors, NAD or NADP as acceptor	0	29	0	0.302231	1	1	1
molecular_function	GO:0008080	N-acetyltransferase activity	0	51	0	0.114649	1	0.986	1
molecular_function	GO:0008536	small GTPase binding	0	10	0	NA	NA	NA	NA
molecular_function	GO:0020037	heme binding	0	153	0	0.00256913	1	0.049	1
molecular_function	GO:0050464	nitrate reductase (NADPH) activity	0	1	0	0.962226	1	1	1
molecular_function	GO:0043546	molybdopterin cofactor binding	0	2	0	0.925873	1	1	1
molecular_function	GO:0030151	molybdenum ion binding	0	4	0	0.857219	1	1	1
biological_process	GO:0006809	nitric oxide biosynthetic process	0	1	0	0.967053	1	1	1
biological_process	GO:0042128	nitrate assimilation	0	6	0	0.817808	1	1	1
biological_process	GO:0015706	nitrate transport	0	1	0	0.967053	1	1	1
biological_process	GO:0015707	nitrite transport	0	1	0	0.967053	1	1	1
molecular_function	GO:0015112	nitrate transmembrane transporter activity	0	1	0	0.962226	1	1	1
molecular_function	GO:0015113	nitrite transmembrane transporter activity	0	1	0	0.962226	1	1	1
molecular_function	GO:0008942	nitrite reductase [NAD(P)H] activity	0	3	0	0.890887	1	1	1
molecular_function	GO:0051536	iron-sulfur cluster binding	0	24	0	0.162597	1	0.999	1
molecular_function	GO:0051537	2 iron, 2 sulfur cluster binding	0	11	0	0.654484	1	1	1
molecular_function	GO:0009055	electron transfer activity	0	20	0	0.169029	1	0.999	1
molecular_function	GO:0016791	phosphatase activity	0	38	0	0.0569141	1	0.821	1
molecular_function	GO:0004725	protein tyrosine phosphatase activity	0	22	0	0.42803	1	1	1
biological_process	GO:0016311	dephosphorylation	0	24	0	0.219709	1	1	1
molecular_function	GO:0004499	N,N-dimethylaniline monooxygenase activity	0	6	0	0.793636	1	1	1
molecular_function	GO:0050661	NADP binding	0	22	0	0.42803	1	1	1
molecular_function	GO:0050660	flavin adenine dinucleotide binding	0	65	0	0.0206218	1	0.416	1
molecular_function	GO:0019120	hydrolase activity, acting on acid halide bonds, in C-halide compounds	0	1	0	0.962226	1	1	1
biological_process	GO:0006334	nucleosome assembly	0	9	0	0.739486	1	1	1
molecular_function	GO:0004843	thiol-dependent deubiquitinase	0	14	0	0.269099	1	1	1
molecular_function	GO:0036459	thiol-dependent deubiquitinase	0	23	0	NA	NA	NA	NA
biological_process	GO:0016579	protein deubiquitination	0	26	0	0.417437	1	1	1
biological_process	GO:0009116	nucleoside metabolic process	0	15	0	0.546489	1	1	1
molecular_function	GO:0050662	obsolete coenzyme binding	0	9	0	NA	NA	NA	NA
molecular_function	GO:0016702	oxidoreductase activity, acting on single donors with incorporation of molecular oxygen, incorporation of two atoms of oxygen	0	5	0	0.763629	1	1	1
molecular_function	GO:0016705	oxidoreductase activity, acting on paired donors, with incorporation or reduction of molecular oxygen	0	120	0	0.00428923	1	0.085	1
molecular_function	GO:0005506	iron ion binding	0	135	0	0.00482703	1	0.096	1
molecular_function	GO:0016740	transferase activity	0	24	0	0.110597	0.921556	0.983	1
molecular_function	GO:0031177	phosphopantetheine binding	0	9	0	0.706962	1	1	1
molecular_function	GO:0016788	hydrolase activity, acting on ester bonds	0	28	0	0.00341904	0.999392	0.067	1
biological_process	GO:0009058	biosynthetic process	0	54	0	0.894317	0.144266	1	1
biological_process	GO:0006562	proline catabolic process	0	1	0	0.967053	1	1	1
molecular_function	GO:0004657	proline dehydrogenase activity	0	1	0	0.962226	1	1	1
cellular_component	GO:0030904	retromer complex	0	3	0	0.89513	1	1	1
biological_process	GO:0042147	retrograde transport, endosome to Golgi	0	7	0	0.790826	1	1	1
biological_process	GO:0008610	lipid biosynthetic process	0	7	0	0.0373647	1	0.633	1
molecular_function	GO:0004177	aminopeptidase activity	0	11	0	0.605887	1	1	1
molecular_function	GO:0008235	metalloexopeptidase activity	0	5	0	0.629719	1	1	1
molecular_function	GO:0030145	manganese ion binding	0	10	0	0.68022	1	1	1
cellular_component	GO:0005737	cytoplasm	0	168	0	0.324144	0.771073	0.999	1
biological_process	GO:0019538	protein metabolic process	0	2	0	0.429022	0.647149	1	1
molecular_function	GO:0071949	FAD binding	0	36	0	0.249046	1	1	1
biological_process	GO:0006379	mRNA cleavage	0	6	0	0.817808	1	1	1
biological_process	GO:0043486	histone exchange	0	1	0	0.967053	1	1	1
molecular_function	GO:0030983	mismatched DNA binding	0	12	0	0.629719	1	1	1
biological_process	GO:0006298	mismatch repair	0	12	0	0.668618	1	1	1
molecular_function	GO:0004040	amidase activity	0	24	0	0.396194	1	1	1
molecular_function	GO:0003899	DNA-directed 5'-3' RNA polymerase activity	0	39	0	0.205189	1	1	1
biological_process	GO:0006366	transcription by RNA polymerase II	0	8	0	0.453722	0.843458	1	1
cellular_component	GO:0005665	RNA polymerase II, core complex	0	5	0	0.831329	1	1	1
cellular_component	GO:0022625	cytosolic large ribosomal subunit	0	3	0	0.89513	1	1	1
molecular_function	GO:0016747	acyltransferase activity, transferring groups other than amino-acyl groups	0	16	0	0.0304874	1	0.601	1
molecular_function	GO:0003918	DNA topoisomerase type II (double strand cut, ATP-hydrolyzing) activity	0	2	0	0.925873	1	1	1
biological_process	GO:0006265	DNA topological change	0	4	0	0.874543	1	1	1
biological_process	GO:0006259	DNA metabolic process	0	7	0	0.656366	0.509277	1	1
biological_process	GO:0000723	telomere maintenance	0	15	0	0.604499	1	1	1
biological_process	GO:0006303	double-strand break repair via nonhomologous end joining	0	5	0	0.845703	1	1	1
molecular_function	GO:0042162	telomeric DNA binding	0	5	0	0.793636	1	1	1
molecular_function	GO:0004003	DNA helicase activity	0	10	0	NA	NA	NA	NA
molecular_function	GO:0016817	hydrolase activity, acting on acid anhydrides	0	3	0	0.479616	0.707486	1	1
cellular_component	GO:0043564	Ku70:Ku80 complex	0	5	0	0.831329	1	1	1
molecular_function	GO:0005047	signal recognition particle binding	0	2	0	0.925873	1	1	1
molecular_function	GO:0030942	endoplasmic reticulum signal peptide binding	0	2	0	0.925873	1	1	1
cellular_component	GO:0005786	signal recognition particle, endoplasmic reticulum targeting	0	2	0	0.92882	1	1	1
molecular_function	GO:0004252	serine-type endopeptidase activity	0	25	0	0.381171	1	1	1
biological_process	GO:0006611	protein export from nucleus	0	1	0	0.967053	1	1	1
biological_process	GO:0006406	mRNA export from nucleus	0	3	0	0.874543	1	1	1
biological_process	GO:0006998	nuclear envelope organization	0	1	0	0.967053	1	1	1
cellular_component	GO:0031965	nuclear membrane	0	1	0	0.862647	1	1	1
molecular_function	GO:0004190	aspartic-type endopeptidase activity	0	65	0	0.0807989	1	0.94	1
biological_process	GO:0009073	aromatic amino acid family biosynthetic process	0	8	0	0.604499	1	1	1
molecular_function	GO:0004107	chorismate synthase activity	0	1	0	0.962226	1	1	1
cellular_component	GO:0031417	NatC complex	0	2	0	0.92882	1	1	1
molecular_function	GO:0003743	translation initiation factor activity	0	29	0	0.326545	1	1	1
biological_process	GO:0006413	translational initiation	0	15	0	0.565183	1	1	1
molecular_function	GO:0018024	histone-lysine N-methyltransferase activity	0	4	0	0.857219	1	1	1
molecular_function	GO:0031151	histone methyltransferase activity (H3-K79 specific)	0	1	0	0.962226	1	1	1
biological_process	GO:0034729	histone H3-K79 methylation	0	1	0	0.967053	1	1	1
biological_process	GO:0051726	regulation of cell cycle	0	2	0	0.740193	0.635235	1	1
biological_process	GO:0042256	mature ribosome assembly	0	4	0	0.874543	1	1	1
biological_process	GO:0042254	ribosome biogenesis	0	27	0	0.515902	0.808132	1	1
molecular_function	GO:0005198	structural molecule activity	0	10	0	0.00899213	0.99888	0.175	1
biological_process	GO:0016226	iron-sulfur cluster assembly	0	12	0	0.646528	1	1	1
biological_process	GO:0006470	protein dephosphorylation	0	28	0	0.377279	1	1	1
biological_process	GO:0033014	tetrapyrrole biosynthetic process	0	6	0	0.584513	1	1	1
molecular_function	GO:0004418	hydroxymethylbilane synthase activity	0	1	0	0.962226	1	1	1
biological_process	GO:0043248	proteasome assembly	0	3	0	0.904359	1	1	1
molecular_function	GO:0016746	acyltransferase activity	0	23	0	0.00661238	1	0.142	1
biological_process	GO:0008033	tRNA processing	0	31	0	0.123416	1	0.989	1
molecular_function	GO:0008173	RNA methyltransferase activity	0	3	0	0.519211	1	1	1
molecular_function	GO:0030697	S-adenosylmethionine-dependent tRNA (m5U54) methyltransferase activity	0	1	0	0.962226	1	1	1
biological_process	GO:0008654	phospholipid biosynthetic process	0	12	0	0.198481	1	1	1
molecular_function	GO:0004609	phosphatidylserine decarboxylase activity	0	3	0	0.890887	1	1	1
cellular_component	GO:0005739	mitochondrion	0	24	0	0.0299343	1	0.272	1
biological_process	GO:1902979	mitotic DNA replication termination	0	1	0	0.967053	1	1	1
molecular_function	GO:0001664	G protein-coupled receptor binding	0	3	0	0.890887	1	1	1
cellular_component	GO:0005834	heterotrimeric G-protein complex	0	5	0	0.831329	1	1	1
molecular_function	GO:0019239	deaminase activity	0	7	0	0.499546	1	1	1
biological_process	GO:0000079	regulation of cyclin-dependent protein serine/threonine kinase activity	0	5	0	0.790826	1	1	1
molecular_function	GO:0019901	protein kinase binding	0	9	0	0.706962	1	1	1
biological_process	GO:0051321	meiotic cell cycle	0	1	0	0.874543	1	1	1
molecular_function	GO:0004818	glutamate-tRNA ligase activity	0	2	0	0.925873	1	1	1
molecular_function	GO:0000049	tRNA binding	0	12	0	0.629719	1	1	1
molecular_function	GO:0004812	aminoacyl-tRNA ligase activity	0	51	0	0.102033	1	0.979	1
molecular_function	GO:0016876	aminoacyl-tRNA ligase activity	0	8	0	NA	NA	NA	NA
biological_process	GO:0006424	glutamyl-tRNA aminoacylation	0	2	0	0.935185	1	1	1
biological_process	GO:0006418	tRNA aminoacylation for protein translation	0	47	0	0.146267	1	0.997	1
biological_process	GO:0043039	tRNA aminoacylation	0	12	0	0.136662	1	0.994	1
biological_process	GO:0030163	protein catabolic process	0	13	0	0.928168	0.168604	1	1
cellular_component	GO:0005680	anaphase-promoting complex	0	5	0	0.831329	1	1	1
molecular_function	GO:0001104	transcription coregulator activity	0	24	0	NA	NA	NA	NA
cellular_component	GO:0016592	mediator complex	0	26	0	0.38085	1	1	1
biological_process	GO:0006357	regulation of transcription by RNA polymerase II	0	25	0	0.764891	0.60978	1	1
cellular_component	GO:0030008	TRAPP complex	0	5	0	0.998556	0.0241946	1	0.738
biological_process	GO:0048193	Golgi vesicle transport	0	5	0	0.991552	0.0380528	1	1
molecular_function	GO:0016627	oxidoreductase activity, acting on the CH-CH group of donors	0	22	0	0.213297	1	1	1
biological_process	GO:0010508	positive regulation of autophagy	0	5	0	0.845703	1	1	1
molecular_function	GO:0008521	acetyl-CoA transmembrane transporter activity	0	1	0	0.962226	1	1	1
biological_process	GO:0006839	mitochondrial transport	0	2	0	0.461837	1	1	1
cellular_component	GO:0031966	mitochondrial membrane	0	4	0	0.127941	1	0.837	1
molecular_function	GO:0005215	transporter activity	0	83	0	0.00198266	0.999495	0.036	1
molecular_function	GO:0003906	DNA-(apurinic or apyrimidinic site) endonuclease activity	0	5	0	0.824818	1	1	1
molecular_function	GO:0016799	hydrolase activity, hydrolyzing N-glycosyl compounds	0	5	0	0.605887	1	1	1
biological_process	GO:0006284	base-excision repair	0	11	0	0.691458	1	1	1
molecular_function	GO:0004497	monooxygenase activity	0	13	0	0.326545	1	1	1
molecular_function	GO:0016415	octanoyltransferase activity	0	1	0	0.962226	1	1	1
biological_process	GO:0009107	lipoate biosynthetic process	0	2	0	0.935185	1	1	1
biological_process	GO:0006461	protein-containing complex assembly	0	1	0	NA	NA	NA	NA
biological_process	GO:0001522	pseudouridine synthesis	0	13	0	0.646528	1	1	1
biological_process	GO:0009451	RNA modification	0	8	0	0.198481	1	1	1
molecular_function	GO:0009982	pseudouridine synthase activity	0	8	0	0.734752	1	1	1
molecular_function	GO:0004413	homoserine kinase activity	0	1	0	0.962226	1	1	1
biological_process	GO:0006566	threonine metabolic process	0	1	0	0.935185	1	1	1
cellular_component	GO:0030286	dynein complex	0	3	0	0.862647	1	1	1
cellular_component	GO:0005681	spliceosomal complex	0	14	0	0.513215	1	1	1
biological_process	GO:0000398	mRNA splicing, via spliceosome	0	27	0	0.243189	1	1	1
biological_process	GO:0016558	protein import into peroxisome matrix	0	1	0	0.993808	0.125457	1	1
biological_process	GO:0007031	peroxisome organization	0	4	0	0.933701	0.353472	1	1
cellular_component	GO:0005779	integral component of peroxisomal membrane	0	8	0	0.743954	1	1	1
molecular_function	GO:0008519	ammonium transmembrane transporter activity	0	3	0	0.890887	1	1	1
biological_process	GO:0072488	ammonium transmembrane transport	0	3	0	0.904359	1	1	1
biological_process	GO:0015696	ammonium transmembrane transport	0	3	0	NA	NA	NA	NA
molecular_function	GO:0008408	3'-5' exonuclease activity	0	12	0	0.975545	0.133376	1	1
molecular_function	GO:0008121	ubiquinol-cytochrome-c reductase activity	0	6	0	0.793636	1	1	1
molecular_function	GO:0016679	oxidoreductase activity, acting on diphenols and related substances as donors	0	2	0	0.763629	1	1	1
molecular_function	GO:0008889	glycerophosphodiester phosphodiesterase activity	0	1	0	0.962226	1	1	1
molecular_function	GO:0008081	phosphoric diester hydrolase activity	0	12	0	0.444891	1	1	1
biological_process	GO:0006629	lipid metabolic process	0	44	0	0.00203688	1	0.05	1
molecular_function	GO:0004583	dolichyl-phosphate-glucose-glycolipid alpha-glucosyltransferase activity	0	1	0	0.962226	1	1	1
cellular_component	GO:0005789	endoplasmic reticulum membrane	0	19	0	0.225355	1	0.984	1
biological_process	GO:0006488	dolichol-linked oligosaccharide biosynthetic process	0	3	0	0.904359	1	1	1
biological_process	GO:0000915	actomyosin contractile ring assembly	0	3	0	0.904359	1	1	1
biological_process	GO:0072383	plus-end-directed vesicle transport along microtubule	0	3	0	0.904359	1	1	1
cellular_component	GO:0071013	catalytic step 2 spliceosome	0	1	0	0.963761	1	1	1
cellular_component	GO:0005783	endoplasmic reticulum	0	19	0	0.0875226	1	0.657	1
molecular_function	GO:0008253	5'-nucleotidase activity	0	1	0	0.962226	1	1	1
biological_process	GO:0009264	deoxyribonucleotide catabolic process	0	1	0	0.967053	1	1	1
biological_process	GO:0030259	lipid glycosylation	0	3	0	0.904359	1	1	1
molecular_function	GO:0016758	hexosyltransferase activity	0	25	0	0.30554	0.912664	1	1
cellular_component	GO:0005886	plasma membrane	0	18	0	0.242949	1	0.989	1
molecular_function	GO:0047617	acyl-CoA hydrolase activity	0	1	0	0.962226	1	1	1
biological_process	GO:0006637	acyl-CoA metabolic process	0	1	0	0.739486	1	1	1
molecular_function	GO:0004407	histone deacetylase activity	0	5	0	0.824818	1	1	1
biological_process	GO:0016575	histone deacetylation	0	5	0	0.845703	1	1	1
molecular_function	GO:0022891	transmembrane transporter activity	0	36	0	NA	NA	NA	NA
molecular_function	GO:0022857	transmembrane transporter activity	0	63	0	0.0101896	0.996935	0.201	1
cellular_component	GO:0033180	proton-transporting V-type ATPase, V1 domain	0	5	0	0.772021	1	1	1
biological_process	GO:0034220	ion transmembrane transport	0	2	0	0.136662	1	0.994	1
biological_process	GO:0015991	proton transmembrane transport	0	14	0	NA	NA	NA	NA
molecular_function	GO:0046961	proton-transporting ATPase activity, rotational mechanism	0	7	0	0.763629	1	1	1
cellular_component	GO:0005744	TIM23 mitochondrial import inner membrane translocase complex	0	5	0	0.831329	1	1	1
biological_process	GO:0030150	protein import into mitochondrial matrix	0	7	0	0.790826	1	1	1
molecular_function	GO:0016872	intramolecular lyase activity	0	1	0	0.890887	1	1	1
biological_process	GO:0006979	response to oxidative stress	0	17	0	0.510922	1	1	1
molecular_function	GO:0004096	catalase activity	0	3	0	0.890887	1	1	1
molecular_function	GO:0003688	DNA replication origin binding	0	4	0	0.857219	1	1	1
biological_process	GO:0000338	protein deneddylation	0	1	0	0.904359	1	1	1
cellular_component	GO:0008180	COP9 signalosome	0	3	0	0.89513	1	1	1
molecular_function	GO:0042578	phosphoric ester hydrolase activity	0	8	0	0.0190693	1	0.371	1
molecular_function	GO:0016810	hydrolase activity, acting on carbon-nitrogen (but not peptide) bonds	0	27	0	0.0214446	1	0.445	1
molecular_function	GO:0004076	biotin synthase activity	0	1	0	0.962226	1	1	1
biological_process	GO:0009102	biotin biosynthetic process	0	1	0	0.967053	1	1	1
molecular_function	GO:0008137	NADH dehydrogenase (ubiquinone) activity	0	11	0	0.654484	1	1	1
molecular_function	GO:0016651	oxidoreductase activity, acting on NAD(P)H	0	15	0	0.366716	1	1	1
molecular_function	GO:0008234	cysteine-type peptidase activity	0	4	0	0.205189	1	1	1
molecular_function	GO:0004045	aminoacyl-tRNA hydrolase activity	0	3	0	0.890887	1	1	1
cellular_component	GO:0042719	mitochondrial intermembrane space protein transporter complex	0	3	0	0.89513	1	1	1
biological_process	GO:0045039	protein insertion into mitochondrial inner membrane	0	3	0	0.904359	1	1	1
molecular_function	GO:0016829	lyase activity	0	12	0	0.0156785	1	0.304	1
biological_process	GO:0006520	cellular amino acid metabolic process	0	17	0	0.00299161	1	0.069	1
molecular_function	GO:0015078	proton transmembrane transporter activity	0	14	0	0.0944	1	0.973	1
biological_process	GO:0035434	copper ion transmembrane transport	0	3	0	0.904359	1	1	1
molecular_function	GO:0005375	copper ion transmembrane transporter activity	0	3	0	0.890887	1	1	1
molecular_function	GO:0008199	ferric iron binding	0	3	0	0.890887	1	1	1
biological_process	GO:0006098	pentose-phosphate shunt	0	6	0	0.715072	1	1	1
molecular_function	GO:0017057	6-phosphogluconolactonase activity	0	1	0	0.962226	1	1	1
molecular_function	GO:0004557	alpha-galactosidase activity	0	3	0	0.890887	1	1	1
biological_process	GO:0009081	branched-chain amino acid metabolic process	0	4	0	0.691458	1	1	1
molecular_function	GO:0004084	branched-chain-amino-acid transaminase activity	0	4	0	0.857219	1	1	1
molecular_function	GO:0004616	phosphogluconate dehydrogenase (decarboxylating) activity	0	8	0	0.734752	1	1	1
biological_process	GO:0006529	asparagine biosynthetic process	0	2	0	0.935185	1	1	1
molecular_function	GO:0004066	asparagine synthase (glutamine-hydrolyzing) activity	0	2	0	0.925873	1	1	1
biological_process	GO:0006099	tricarboxylic acid cycle	0	20	0	0.510922	1	1	1
molecular_function	GO:0003994	aconitate hydratase activity	0	2	0	0.925873	1	1	1
molecular_function	GO:0051539	4 iron, 4 sulfur cluster binding	0	21	0	0.444891	1	1	1
biological_process	GO:0009085	lysine biosynthetic process	0	5	0	0.790826	1	1	1
molecular_function	GO:0004754	saccharopine dehydrogenase (NAD+, L-lysine-forming) activity	0	2	0	0.925873	1	1	1
molecular_function	GO:0016992	lipoate synthase activity	0	1	0	0.962226	1	1	1
biological_process	GO:0016559	peroxisome fission	0	5	0	0.845703	1	1	1
molecular_function	GO:0004333	fumarate hydratase activity	0	1	0	0.962226	1	1	1
cellular_component	GO:0045239	tricarboxylic acid cycle enzyme complex	0	1	0	0.89513	1	1	1
biological_process	GO:0006106	fumarate metabolic process	0	1	0	0.935185	1	1	1
cellular_component	GO:0031011	Ino80 complex	0	5	0	0.831329	1	1	1
molecular_function	GO:0004707	MAP kinase activity	0	4	0	0.857219	1	1	1
biological_process	GO:0006189	'de novo' IMP biosynthetic process	0	10	0	0.715072	1	1	1
molecular_function	GO:0016742	hydroxymethyl-, formyl- and related transferase activity	0	5	0	0.706962	1	1	1
molecular_function	GO:0004644	phosphoribosylglycinamide formyltransferase activity	0	2	0	0.925873	1	1	1
molecular_function	GO:0004017	adenylate kinase activity	0	3	0	0.890887	1	1	1
cellular_component	GO:0042597	periplasmic space	0	1	0	0.963761	1	1	1
cellular_component	GO:0032865	ERMES complex	0	5	0	0.831329	1	1	1
biological_process	GO:0007005	mitochondrion organization	0	9	0	0.219709	1	1	1
molecular_function	GO:0016614	oxidoreductase activity, acting on CH-OH group of donors	0	29	0	0.0329645	1	0.623	1
biological_process	GO:0032012	regulation of ARF protein signal transduction	0	7	0	0.790826	1	1	1
molecular_function	GO:0005086	guanyl-nucleotide exchange factor activity	0	7	0	NA	NA	NA	NA
cellular_component	GO:0005730	nucleolus	0	13	0	0.476386	1	1	1
cellular_component	GO:0030532	small nuclear ribonucleoprotein complex	0	2	0	0.690808	1	1	1
biological_process	GO:0008380	RNA splicing	0	2	0	0.161946	1	0.999	1
biological_process	GO:0006446	regulation of translational initiation	0	1	0	0.935185	1	1	1
molecular_function	GO:0043022	ribosome binding	0	7	0	0.763629	1	1	1
cellular_component	GO:0005852	eukaryotic translation initiation factor 3 complex	0	15	0	0.57379	1	1	1
molecular_function	GO:0008138	protein tyrosine/serine/threonine phosphatase activity	0	15	0	0.560884	1	1	1
biological_process	GO:0006865	amino acid transport	0	14	0	0.446539	1	1	1
biological_process	GO:0003333	amino acid transmembrane transport	0	17	0	0.565183	1	1	1
molecular_function	GO:0015171	amino acid transmembrane transporter activity	0	17	0	0.519211	1	1	1
molecular_function	GO:0004815	aspartate-tRNA ligase activity	0	2	0	0.925873	1	1	1
biological_process	GO:0006422	aspartyl-tRNA aminoacylation	0	2	0	0.935185	1	1	1
molecular_function	GO:0030170	pyridoxal phosphate binding	0	49	0	0.150457	1	0.999	1
molecular_function	GO:0008483	transaminase activity	0	7	0	0.582953	1	1	1
molecular_function	GO:0008171	O-methyltransferase activity	0	24	0	0.249046	1	1	1
cellular_component	GO:0033588	elongator holoenzyme complex	0	6	0	0.801133	1	1	1
biological_process	GO:0000956	nuclear-transcribed mRNA catabolic process	0	6	0	0.957271	0.186318	1	1
cellular_component	GO:0005743	mitochondrial inner membrane	0	16	0	0.271912	1	0.994	1
biological_process	GO:0022904	respiratory electron transport chain	0	1	0	0.790826	1	1	1
cellular_component	GO:0015934	large ribosomal subunit	0	15	0	0.513215	1	1	1
cellular_component	GO:0015935	small ribosomal subunit	0	14	0	0.57379	1	1	1
cellular_component	GO:0005732	sno(s)RNA-containing ribonucleoprotein complex	0	1	0	0.801133	1	1	1
cellular_component	GO:0034457	Mpp10 complex	0	1	0	0.963761	1	1	1
biological_process	GO:0006364	rRNA processing	0	19	0	0.837479	0.522345	1	1
biological_process	GO:0030071	regulation of mitotic metaphase/anaphase transition	0	4	0	0.691458	1	1	1
biological_process	GO:0031145	anaphase-promoting complex-dependent catabolic process	0	2	0	0.935185	1	1	1
biological_process	GO:0006506	GPI anchor biosynthetic process	0	16	0	0.49401	1	1	1
molecular_function	GO:0017176	phosphatidylinositol N-acetylglucosaminyltransferase activity	0	5	0	0.824818	1	1	1
cellular_component	GO:0005869	dynactin complex	0	7	0	0.772021	1	1	1
molecular_function	GO:0016853	isomerase activity	0	6	0	0.193957	0.953164	1	1
biological_process	GO:0051259	protein complex oligomerization	0	1	0	0.967053	1	1	1
cellular_component	GO:0030131	clathrin adaptor complex	0	7	0	0.716895	1	1	1
biological_process	GO:0043087	regulation of GTPase activity	0	4	0	0.845703	1	1	1
molecular_function	GO:0015095	magnesium ion transmembrane transporter activity	0	8	0	0.734752	1	1	1
biological_process	GO:0015693	magnesium ion transport	0	8	0	0.764729	1	1	1
molecular_function	GO:0004749	ribose phosphate diphosphokinase activity	0	2	0	0.925873	1	1	1
molecular_function	GO:0000287	magnesium ion binding	0	50	0	0.144729	1	0.996	1
biological_process	GO:0009165	nucleotide biosynthetic process	0	3	0	0.0645981	1	0.867	1
biological_process	GO:0009156	ribonucleoside monophosphate biosynthetic process	0	2	0	0.584513	1	1	1
biological_process	GO:0044249	cellular biosynthetic process	0	3	0	0.959176	0.0604058	1	1
molecular_function	GO:0004452	isopentenyl-diphosphate delta-isomerase activity	0	3	0	0.890887	1	1	1
biological_process	GO:0008299	isoprenoid biosynthetic process	0	13	0	0.49401	1	1	1
biological_process	GO:0006850	mitochondrial pyruvate transmembrane transport	0	2	0	0.935185	1	1	1
biological_process	GO:0071897	DNA biosynthetic process	0	4	0	0.874543	1	1	1
biological_process	GO:0051103	DNA ligation involved in DNA repair	0	5	0	0.845703	1	1	1
molecular_function	GO:0003910	DNA ligase (ATP) activity	0	6	0	0.793636	1	1	1
molecular_function	GO:0003909	DNA ligase activity	0	5	0	0.793636	1	1	1
molecular_function	GO:0048037	obsolete cofactor binding	0	6	0	NA	NA	NA	NA
molecular_function	GO:0004724	protein serine/threonine phosphatase activity	0	2	0	NA	NA	NA	NA
molecular_function	GO:0004146	dihydrofolate reductase activity	0	1	0	0.962226	1	1	1
biological_process	GO:0006545	glycine biosynthetic process	0	1	0	0.967053	1	1	1
biological_process	GO:0009082	branched-chain amino acid biosynthetic process	0	5	0	0.790826	1	1	1
molecular_function	GO:0004455	ketol-acid reductoisomerase activity	0	2	0	0.925873	1	1	1
biological_process	GO:0030001	metal ion transport	0	27	0	0.212394	1	1	1
molecular_function	GO:0046873	metal ion transmembrane transporter activity	0	20	0	0.0907997	1	0.962	1
biological_process	GO:0000469	cleavage involved in rRNA processing	0	2	0	0.935185	1	1	1
molecular_function	GO:0016765	transferase activity, transferring alkyl or aryl (other than methyl) groups	0	21	0	0.47652	0.830971	1	1
molecular_function	GO:0016868	intramolecular transferase activity, phosphotransferases	0	8	0	0.68022	1	1	1
molecular_function	GO:0004610	phosphoacetylglucosamine mutase activity	0	2	0	0.925873	1	1	1
biological_process	GO:0071704	organic substance metabolic process	0	6	0	0.621493	0.446948	1	1
biological_process	GO:0006777	Mo-molybdopterin cofactor biosynthetic process	0	6	0	0.817808	1	1	1
molecular_function	GO:0016798	hydrolase activity, acting on glycosyl bonds	0	2	0	0.408929	0.749033	1	1
molecular_function	GO:0019789	SUMO transferase activity	0	3	0	0.890887	1	1	1
molecular_function	GO:0003690	double-stranded DNA binding	0	1	0	0.991508	0.0482639	1	1
molecular_function	GO:0008094	ATP-dependent activity, acting on DNA	0	4	0	0.960006	0.108023	1	1
molecular_function	GO:0003697	single-stranded DNA binding	0	13	0	0.582953	1	1	1
molecular_function	GO:0000150	DNA strand exchange activity	0	1	0	0.962226	1	1	1
biological_process	GO:1990426	mitotic recombination-dependent replication fork processing	0	1	0	0.967053	1	1	1
molecular_function	GO:0016616	oxidoreductase activity, acting on the CH-OH group of donors, NAD or NADP as acceptor	0	23	0	0.11919	1	0.99	1
molecular_function	GO:0051287	NAD binding	0	37	0	0.15641	1	0.999	1
biological_process	GO:0000105	histidine biosynthetic process	0	8	0	0.764729	1	1	1
molecular_function	GO:0016763	pentosyltransferase activity	0	9	0	0.339423	1	1	1
molecular_function	GO:0000107	imidazoleglycerol-phosphate synthase activity	0	2	0	0.925873	1	1	1
molecular_function	GO:0016833	oxo-acid-lyase activity	0	1	0	0.793636	1	1	1
molecular_function	GO:0003871	5-methyltetrahydropteroyltriglutamate-homocysteine S-methyltransferase activity	0	5	0	0.824818	1	1	1
biological_process	GO:0009086	methionine biosynthetic process	0	10	0	0.668618	1	1	1
biological_process	GO:0007094	mitotic spindle assembly checkpoint signaling	0	7	0	0.790826	1	1	1
molecular_function	GO:0004525	ribonuclease III activity	0	12	0	0.629719	1	1	1
molecular_function	GO:0017056	structural constituent of nuclear pore	0	6	0	0.793636	1	1	1
molecular_function	GO:0005092	GDP-dissociation inhibitor activity	0	7	0	0.734752	1	1	1
molecular_function	GO:0005093	Rab GDP-dissociation inhibitor activity	0	3	0	0.890887	1	1	1
molecular_function	GO:0004726	non-membrane spanning protein tyrosine phosphatase activity	0	1	0	0.962226	1	1	1
molecular_function	GO:0003993	acid phosphatase activity	0	11	0	0.654484	1	1	1
molecular_function	GO:0004491	methylmalonate-semialdehyde dehydrogenase (acylating) activity	0	1	0	0.962226	1	1	1
biological_process	GO:0019915	lipid storage	0	3	0	0.904359	1	1	1
molecular_function	GO:0004664	prephenate dehydratase activity	0	1	0	0.962226	1	1	1
biological_process	GO:0009094	L-phenylalanine biosynthetic process	0	1	0	0.967053	1	1	1
biological_process	GO:0006633	fatty acid biosynthetic process	0	10	0	0.625163	1	1	1
biological_process	GO:0032366	intracellular sterol transport	0	1	0	0.967053	1	1	1
biological_process	GO:0006812	cation transport	0	40	0	0.0111982	1	0.253	1
molecular_function	GO:0008324	cation transmembrane transporter activity	0	22	0	0.00635745	1	0.129	1
biological_process	GO:0000042	protein localization to Golgi apparatus	0	2	0	NA	NA	NA	NA
cellular_component	GO:0005778	peroxisomal membrane	0	4	0	0.641414	1	1	1
molecular_function	GO:0003746	translation elongation factor activity	0	11	0	0.654484	1	1	1
biological_process	GO:0006414	translational elongation	0	12	0	0.528408	1	1	1
biological_process	GO:0019464	glycine decarboxylation via glycine cleavage system	0	1	0	0.967053	1	1	1
cellular_component	GO:0005960	glycine cleavage complex	0	1	0	0.963761	1	1	1
molecular_function	GO:0008233	peptidase activity	0	20	0	0.00905393	0.997692	0.18	1
molecular_function	GO:0008236	serine-type peptidase activity	0	44	0	0.0615259	1	0.846	1
biological_process	GO:0006627	protein processing involved in protein targeting to mitochondrion	0	5	0	0.845703	1	1	1
molecular_function	GO:0004742	dihydrolipoyllysine-residue acetyltransferase activity	0	1	0	0.962226	1	1	1
biological_process	GO:0006090	pyruvate metabolic process	0	2	0	0.546489	1	1	1
cellular_component	GO:0045254	pyruvate dehydrogenase complex	0	1	0	0.963761	1	1	1
cellular_component	GO:0000178	exosome (RNase complex)	0	6	0	0.772021	1	1	1
biological_process	GO:2000574	obsolete regulation of microtubule motor activity	0	2	0	0.935185	1	1	1
cellular_component	GO:0005657	replication fork	0	3	0	0.862647	1	1	1
cellular_component	GO:0033063	Rad51B-Rad51C-Rad51D-XRCC2 complex	0	3	0	0.89513	1	1	1
biological_process	GO:0031167	rRNA methylation	0	1	0	0.967053	1	1	1
biological_process	GO:0001510	RNA methylation	0	5	0	0.715072	1	1	1
molecular_function	GO:0008649	rRNA methyltransferase activity	0	4	0	0.824818	1	1	1
biological_process	GO:0006890	retrograde vesicle-mediated transport, Golgi to endoplasmic reticulum	0	4	0	0.874543	1	1	1
molecular_function	GO:0016151	nickel cation binding	0	6	0	0.793636	1	1	1
biological_process	GO:0006807	nitrogen compound metabolic process	0	16	0	0.978764	0.0316733	1	0.988
molecular_function	GO:0004722	protein serine/threonine phosphatase activity	0	7	0	0.706962	1	1	1
molecular_function	GO:0043169	cation binding	0	6	0	0.999998	4.84332e-06	1	0.001
molecular_function	GO:0003840	obsolete gamma-glutamyltransferase activity	0	2	0	NA	NA	NA	NA
biological_process	GO:0006749	glutathione metabolic process	0	5	0	0.715072	1	1	1
biological_process	GO:0007034	vacuolar transport	0	15	0	0.604499	1	1	1
biological_process	GO:0000413	protein peptidyl-prolyl isomerization	0	17	0	0.546489	1	1	1
molecular_function	GO:0003755	peptidyl-prolyl cis-trans isomerase activity	0	20	0	0.462413	1	1	1
molecular_function	GO:0004743	pyruvate kinase activity	0	1	0	0.962226	1	1	1
molecular_function	GO:0030955	potassium ion binding	0	1	0	0.962226	1	1	1
biological_process	GO:0006096	glycolytic process	0	12	0	0.668618	1	1	1
molecular_function	GO:0004750	D-ribulose-phosphate 3-epimerase activity	0	1	0	0.962226	1	1	1
molecular_function	GO:0016857	racemase and epimerase activity, acting on carbohydrates and derivatives	0	4	0	0.857219	1	1	1
cellular_component	GO:0005751	mitochondrial respiratory chain complex IV	0	1	0	0.963761	1	1	1
molecular_function	GO:0004129	cytochrome-c oxidase activity	0	12	0	0.629719	1	1	1
cellular_component	GO:0000502	proteasome complex	0	2	0	0.340446	1	1	1
molecular_function	GO:0030234	enzyme regulator activity	0	3	0	0.999884	0.000521642	1	0.082
biological_process	GO:0042176	regulation of protein catabolic process	0	2	0	0.935185	1	1	1
molecular_function	GO:0000062	fatty-acyl-CoA binding	0	3	0	0.890887	1	1	1
biological_process	GO:0071630	nuclear protein quality control by the ubiquitin-proteasome system	0	1	0	0.967053	1	1	1
biological_process	GO:0031144	proteasome localization	0	1	0	0.967053	1	1	1
molecular_function	GO:0004367	glycerol-3-phosphate dehydrogenase [NAD+] activity	0	1	0	0.962226	1	1	1
biological_process	GO:0006072	glycerol-3-phosphate metabolic process	0	5	0	0.845703	1	1	1
biological_process	GO:0046168	glycerol-3-phosphate catabolic process	0	1	0	0.967053	1	1	1
cellular_component	GO:0009331	glycerol-3-phosphate dehydrogenase complex	0	4	0	0.862647	1	1	1
biological_process	GO:0009113	purine nucleobase biosynthetic process	0	3	0	0.874543	1	1	1
molecular_function	GO:0004641	phosphoribosylformylglycinamidine cyclo-ligase activity	0	1	0	0.962226	1	1	1
molecular_function	GO:0004637	phosphoribosylamine-glycine ligase activity	0	1	0	0.962226	1	1	1
cellular_component	GO:0005763	mitochondrial small ribosomal subunit	0	1	0	0.963761	1	1	1
molecular_function	GO:0004540	ribonuclease activity	0	6	0	0.748949	0.52348	1	1
molecular_function	GO:0018738	S-formylglutathione hydrolase activity	0	3	0	0.890887	1	1	1
biological_process	GO:0046294	formaldehyde catabolic process	0	3	0	0.904359	1	1	1
molecular_function	GO:0008677	2-dehydropantoate 2-reductase activity	0	4	0	0.857219	1	1	1
biological_process	GO:0015940	pantothenate biosynthetic process	0	4	0	0.874543	1	1	1
biological_process	GO:0006546	glycine catabolic process	0	3	0	0.874543	1	1	1
biological_process	GO:0006544	glycine metabolic process	0	2	0	0.817808	1	1	1
molecular_function	GO:0004375	glycine dehydrogenase (decarboxylating) activity	0	1	0	0.962226	1	1	1
biological_process	GO:0006605	protein targeting	0	4	0	0.848653	0.393657	1	1
molecular_function	GO:0015450	protein-transporting ATPase activity	0	2	0	0.925873	1	1	1
biological_process	GO:0031204	posttranslational protein targeting to membrane, translocation	0	3	0	0.904359	1	1	1
cellular_component	GO:0005784	Sec61 translocon complex	0	2	0	0.92882	1	1	1
cellular_component	GO:0071261	Ssh1 translocon complex	0	1	0	0.963761	1	1	1
cellular_component	GO:0005759	mitochondrial matrix	0	3	0	0.743954	1	1	1
molecular_function	GO:0032549	ribonucleoside binding	0	5	0	0.824818	1	1	1
molecular_function	GO:0001026	obsolete TFIIIB-type transcription factor activity	0	1	0	NA	NA	NA	NA
biological_process	GO:0006359	regulation of transcription by RNA polymerase III	0	3	0	0.874543	1	1	1
cellular_component	GO:0000126	transcription factor TFIIIB complex	0	2	0	0.92882	1	1	1
molecular_function	GO:0033897	ribonuclease T2 activity	0	4	0	0.857219	1	1	1
molecular_function	GO:0070403	NAD+ binding	0	12	0	0.629719	1	1	1
molecular_function	GO:0003978	UDP-glucose 4-epimerase activity	0	1	0	0.962226	1	1	1
biological_process	GO:0006012	galactose metabolic process	0	3	0	0.904359	1	1	1
biological_process	GO:0019354	siroheme biosynthetic process	0	2	0	0.935185	1	1	1
biological_process	GO:0000103	sulfate assimilation	0	3	0	0.874543	1	1	1
biological_process	GO:0006779	porphyrin-containing compound biosynthetic process	0	6	0	0.715072	1	1	1
molecular_function	GO:0043115	precorrin-2 dehydrogenase activity	0	2	0	0.925873	1	1	1
molecular_function	GO:0004851	uroporphyrin-III C-methyltransferase activity	0	1	0	0.962226	1	1	1
cellular_component	GO:0030126	COPI vesicle coat	0	5	0	0.831329	1	1	1
biological_process	GO:0032147	activation of protein kinase activity	0	1	0	0.967053	1	1	1
biological_process	GO:0060236	regulation of mitotic spindle organization	0	1	0	0.967053	1	1	1
cellular_component	GO:0005819	spindle	0	1	0	0.53267	1	1	1
cellular_component	GO:0005874	microtubule	0	10	0	0.665659	1	1	1
molecular_function	GO:0045145	single-stranded DNA 5'-3' exodeoxyribonuclease activity	0	2	0	0.925873	1	1	1
cellular_component	GO:0005794	Golgi apparatus	0	4	0	0.994863	0.0265654	1	0.775
biological_process	GO:0055070	copper ion homeostasis	0	1	0	0.935185	1	1	1
molecular_function	GO:0005507	copper ion binding	0	21	0	0.444891	1	1	1
molecular_function	GO:0016717	oxidoreductase activity, acting on paired donors, with oxidation of a pair of donors resulting in the reduction of molecular oxygen to two molecules of water	0	5	0	0.793636	1	1	1
molecular_function	GO:0019706	protein-cysteine S-palmitoyltransferase activity	0	1	0	0.962226	1	1	1
biological_process	GO:0016573	histone acetylation	0	10	0	0.691458	1	1	1
biological_process	GO:0006672	ceramide metabolic process	0	3	0	0.904359	1	1	1
molecular_function	GO:0016811	hydrolase activity, acting on carbon-nitrogen (but not peptide) bonds, in linear amides	0	8	0	0.162597	1	0.999	1
molecular_function	GO:0019905	syntaxin binding	0	3	0	0.890887	1	1	1
molecular_function	GO:0070569	uridylyltransferase activity	0	4	0	0.824818	1	1	1
cellular_component	GO:0016459	myosin complex	0	6	0	0.801133	1	1	1
molecular_function	GO:0003774	cytoskeletal motor activity	0	6	0	0.798971	0.57197	1	1
cellular_component	GO:0031515	tRNA (m1A) methyltransferase complex	0	2	0	0.92882	1	1	1
biological_process	GO:0030488	tRNA methylation	0	3	0	0.904359	1	1	1
biological_process	GO:0046416	D-amino acid metabolic process	0	4	0	0.790826	1	1	1
molecular_function	GO:0003884	D-amino-acid oxidase activity	0	4	0	0.857219	1	1	1
molecular_function	GO:0004185	serine-type carboxypeptidase activity	0	14	0	0.582953	1	1	1
cellular_component	GO:0019008	molybdopterin synthase complex	0	1	0	0.963761	1	1	1
molecular_function	GO:0009019	tRNA (guanine-N1-)-methyltransferase activity	0	1	0	0.962226	1	1	1
cellular_component	GO:0005801	cis-Golgi network	0	4	0	0.862647	1	1	1
cellular_component	GO:0000139	Golgi membrane	0	4	0	0.716895	1	1	1
biological_process	GO:0009231	riboflavin biosynthetic process	0	6	0	0.817808	1	1	1
molecular_function	GO:0008703	5-amino-6-(5-phosphoribosylamino)uracil reductase activity	0	1	0	0.962226	1	1	1
molecular_function	GO:0015035	protein-disulfide reductase activity	0	11	0	0.560884	1	1	1
biological_process	GO:0045454	cell redox homeostasis	0	31	0	0.352663	1	1	1
molecular_function	GO:0048038	quinone binding	0	9	0	0.706962	1	1	1
biological_process	GO:0007023	post-chaperonin tubulin folding pathway	0	4	0	0.874543	1	1	1
biological_process	GO:0007021	tubulin complex assembly	0	2	0	0.935185	1	1	1
molecular_function	GO:0048487	beta-tubulin binding	0	2	0	0.925873	1	1	1
molecular_function	GO:0016307	phosphatidylinositol phosphate kinase activity	0	5	0	0.824818	1	1	1
biological_process	GO:0046488	phosphatidylinositol metabolic process	0	5	0	0.235098	1	1	1
biological_process	GO:0000245	spliceosomal complex assembly	0	1	0	0.935185	1	1	1
molecular_function	GO:0003729	mRNA binding	0	7	0	0.763629	1	1	1
molecular_function	GO:0000340	RNA 7-methylguanosine cap binding	0	3	0	0.890887	1	1	1
molecular_function	GO:0003724	RNA helicase activity	0	1	0	0.925873	1	1	1
biological_process	GO:0006401	RNA catabolic process	0	3	0	0.931445	0.247447	1	1
biological_process	GO:0015986	ATP synthesis coupled proton transport	0	20	0	0.510922	1	1	1
cellular_component	GO:0000276	mitochondrial proton-transporting ATP synthase complex, coupling factor F(o)	0	9	0	0.716895	1	1	1
molecular_function	GO:0004451	isocitrate lyase activity	0	3	0	0.890887	1	1	1
biological_process	GO:0019752	carboxylic acid metabolic process	0	12	0	0.000263751	1	0.006	1
biological_process	GO:0015937	coenzyme A biosynthetic process	0	2	0	0.935185	1	1	1
molecular_function	GO:0004594	pantothenate kinase activity	0	1	0	0.962226	1	1	1
molecular_function	GO:0004100	chitin synthase activity	0	9	0	0.706962	1	1	1
biological_process	GO:0006031	chitin biosynthetic process	0	9	0	0.739486	1	1	1
biological_process	GO:0046470	phosphatidylcholine metabolic process	0	1	0	0.967053	1	1	1
molecular_function	GO:0004622	lysophospholipase activity	0	1	0	0.962226	1	1	1
biological_process	GO:0007275	multicellular organism development	0	1	0	0.967053	1	1	1
molecular_function	GO:0016818	hydrolase activity, acting on acid anhydrides, in phosphorus-containing anhydrides	0	7	0	0.501145	0.68941	1	1
cellular_component	GO:0000786	nucleosome	0	19	0	0.494462	1	1	1
biological_process	GO:0006662	glycerol ether metabolic process	0	5	0	0.845703	1	1	1
biological_process	GO:0006796	phosphate-containing compound metabolic process	0	1	0	0.275775	0.806477	1	1
molecular_function	GO:0004427	inorganic diphosphatase activity	0	1	0	0.962226	1	1	1
molecular_function	GO:0043015	gamma-tubulin binding	0	9	0	0.706962	1	1	1
biological_process	GO:0007020	microtubule nucleation	0	14	0	0.625163	1	1	1
cellular_component	GO:0000922	spindle pole	0	9	0	0.716895	1	1	1
cellular_component	GO:0005815	microtubule organizing center	0	11	0	0.494462	1	1	1
cellular_component	GO:0030688	preribosome, small subunit precursor	0	1	0	0.963761	1	1	1
molecular_function	GO:0033971	hydroxyisourate hydrolase activity	0	1	0	0.962226	1	1	1
biological_process	GO:0006144	purine nucleobase metabolic process	0	2	0	0.715072	1	1	1
cellular_component	GO:0008537	proteasome activator complex	0	2	0	0.92882	1	1	1
molecular_function	GO:0004721	phosphoprotein phosphatase activity	0	9	0	0.189883	1	1	1
molecular_function	GO:0004767	sphingomyelin phosphodiesterase activity	0	1	0	0.962226	1	1	1
biological_process	GO:0006685	sphingomyelin catabolic process	0	1	0	0.967053	1	1	1
molecular_function	GO:0016813	hydrolase activity, acting on carbon-nitrogen (but not peptide) bonds, in linear amidines	0	4	0	0.824818	1	1	1
molecular_function	GO:0004828	serine-tRNA ligase activity	0	5	0	0.824818	1	1	1
biological_process	GO:0006434	seryl-tRNA aminoacylation	0	5	0	0.845703	1	1	1
cellular_component	GO:0019773	proteasome core complex, alpha-subunit complex	0	9	0	0.716895	1	1	1
cellular_component	GO:0005839	proteasome core complex	0	18	0	0.513215	1	1	1
molecular_function	GO:0004175	endopeptidase activity	0	14	0	0.115281	0.964203	0.986	1
molecular_function	GO:0004298	threonine-type endopeptidase activity	0	18	0	0.499546	1	1	1
biological_process	GO:0051603	proteolysis involved in cellular protein catabolic process	0	18	0	0.96976	0.0873299	1	1
biological_process	GO:0046855	inositol phosphate dephosphorylation	0	3	0	0.904359	1	1	1
biological_process	GO:0046854	phosphatidylinositol phosphate biosynthetic process	0	11	0	0.691458	1	1	1
molecular_function	GO:0008934	inositol monophosphate 1-phosphatase activity	0	3	0	0.890887	1	1	1
biological_process	GO:0006481	C-terminal protein methylation	0	10	0	0.715072	1	1	1
molecular_function	GO:0004671	protein C-terminal S-isoprenylcysteine carboxyl O-methyltransferase activity	0	10	0	0.68022	1	1	1
molecular_function	GO:0004471	malate dehydrogenase (decarboxylating) (NAD+) activity	0	4	0	0.857219	1	1	1
molecular_function	GO:0004470	malic enzyme activity	0	4	0	0.857219	1	1	1
biological_process	GO:0006108	malate metabolic process	0	6	0	0.817808	1	1	1
biological_process	GO:0016106	sesquiterpenoid biosynthetic process	0	8	0	0.764729	1	1	1
molecular_function	GO:0045482	trichodiene synthase activity	0	8	0	0.734752	1	1	1
molecular_function	GO:0017150	tRNA dihydrouridine synthase activity	0	8	0	0.734752	1	1	1
cellular_component	GO:0072686	mitotic spindle	0	6	0	0.801133	1	1	1
cellular_component	GO:0042729	DASH complex	0	7	0	0.772021	1	1	1
biological_process	GO:0008608	attachment of spindle microtubules to kinetochore	0	5	0	0.845703	1	1	1
molecular_function	GO:0016773	phosphotransferase activity, alcohol group as acceptor	0	8	0	0.907755	0.146617	1	1
molecular_function	GO:0004001	adenosine kinase activity	0	1	0	0.962226	1	1	1
biological_process	GO:0006166	purine ribonucleoside salvage	0	1	0	0.967053	1	1	1
biological_process	GO:0031929	TOR signaling	0	2	0	0.935185	1	1	1
cellular_component	GO:0031931	TORC1 complex	0	1	0	0.963761	1	1	1
molecular_function	GO:0004634	phosphopyruvate hydratase activity	0	3	0	0.890887	1	1	1
cellular_component	GO:0000015	phosphopyruvate hydratase complex	0	3	0	0.89513	1	1	1
molecular_function	GO:0004571	mannosyl-oligosaccharide 1,2-alpha-mannosidase activity	0	10	0	0.68022	1	1	1
molecular_function	GO:0004563	beta-N-acetylhexosaminidase activity	0	3	0	0.890887	1	1	1
molecular_function	GO:0019843	rRNA binding	0	8	0	0.654484	1	1	1
molecular_function	GO:0043141	5'-3' DNA helicase activity	0	3	0	NA	NA	NA	NA
biological_process	GO:0043044	chromatin remodeling	0	1	0	NA	NA	NA	NA
molecular_function	GO:0031491	nucleosome binding	0	1	0	0.962226	1	1	1
cellular_component	GO:0016589	NURF complex	0	1	0	0.963761	1	1	1
molecular_function	GO:0004075	biotin carboxylase activity	0	5	0	0.824818	1	1	1
molecular_function	GO:0016780	phosphotransferase activity, for other substituted phosphate groups	0	6	0	0.560884	1	1	1
molecular_function	GO:0004619	phosphoglycerate mutase activity	0	1	0	0.962226	1	1	1
biological_process	GO:0006007	glucose catabolic process	0	1	0	0.967053	1	1	1
biological_process	GO:0006914	autophagy	0	16	0	0.477655	1	1	1
molecular_function	GO:0046912	acyltransferase, acyl groups converted into alkyl on transfer	0	14	0	0.519211	1	1	1
molecular_function	GO:0003878	ATP citrate synthase activity	0	1	0	0.962226	1	1	1
biological_process	GO:0006085	acetyl-CoA biosynthetic process	0	1	0	0.790826	1	1	1
biological_process	GO:0006101	citrate metabolic process	0	3	0	0.904359	1	1	1
biological_process	GO:0006094	gluconeogenesis	0	10	0	0.691458	1	1	1
molecular_function	GO:0004347	glucose-6-phosphate isomerase activity	0	4	0	0.857219	1	1	1
molecular_function	GO:0003955	NAD(P)H dehydrogenase (quinone) activity	0	1	0	0.629719	1	1	1
biological_process	GO:0000290	deadenylation-dependent decapping of nuclear-transcribed mRNA	0	3	0	0.904359	1	1	1
cellular_component	GO:0031932	TORC2 complex	0	2	0	0.92882	1	1	1
biological_process	GO:0006855	xenobiotic transmembrane transport	0	5	0	0.845703	1	1	1
molecular_function	GO:0015238	xenobiotic transmembrane transporter activity	0	5	0	NA	NA	NA	NA
molecular_function	GO:0015297	antiporter activity	0	6	0	0.42803	1	1	1
cellular_component	GO:0019867	outer membrane	0	2	0	0.513215	1	1	1
biological_process	GO:0043085	positive regulation of catalytic activity	0	1	0	0.646528	1	1	1
molecular_function	GO:0008047	enzyme activator activity	0	1	0	0.999965	0.000182595	1	0.03
molecular_function	GO:0003854	3-beta-hydroxy-delta5-steroid dehydrogenase activity	0	4	0	0.857219	1	1	1
biological_process	GO:0006694	steroid biosynthetic process	0	6	0	0.790826	1	1	1
cellular_component	GO:0032300	mismatch repair complex	0	3	0	0.89513	1	1	1
cellular_component	GO:0042720	mitochondrial inner membrane peptidase complex	0	1	0	0.963761	1	1	1
biological_process	GO:0006730	one-carbon metabolic process	0	1	0	0.967053	1	1	1
biological_process	GO:0019510	S-adenosylhomocysteine catabolic process	0	1	0	0.967053	1	1	1
molecular_function	GO:0004013	adenosylhomocysteinase activity	0	1	0	0.962226	1	1	1
molecular_function	GO:0004768	stearoyl-CoA 9-desaturase activity	0	1	0	0.962226	1	1	1
biological_process	GO:0006636	unsaturated fatty acid biosynthetic process	0	1	0	0.967053	1	1	1
cellular_component	GO:0005672	transcription factor TFIIA complex	0	5	0	0.831329	1	1	1
biological_process	GO:0006367	transcription initiation from RNA polymerase II promoter	0	17	0	0.565183	1	1	1
cellular_component	GO:0035267	NuA4 histone acetyltransferase complex	0	2	0	0.92882	1	1	1
cellular_component	GO:0032777	Piccolo NuA4 histone acetyltransferase complex	0	1	0	0.963761	1	1	1
cellular_component	GO:0097361	CIA complex	0	1	0	0.963761	1	1	1
molecular_function	GO:0004400	histidinol-phosphate transaminase activity	0	1	0	0.962226	1	1	1
molecular_function	GO:0004822	isoleucine-tRNA ligase activity	0	3	0	0.890887	1	1	1
molecular_function	GO:0002161	aminoacyl-tRNA editing activity	0	11	0	0.654484	1	1	1
biological_process	GO:0006428	isoleucyl-tRNA aminoacylation	0	3	0	0.904359	1	1	1
molecular_function	GO:0004827	proline-tRNA ligase activity	0	2	0	0.925873	1	1	1
biological_process	GO:0006433	prolyl-tRNA aminoacylation	0	2	0	0.935185	1	1	1
molecular_function	GO:0036524	protein deglycase activity	0	1	0	0.962226	1	1	1
biological_process	GO:0036525	protein deglycation	0	1	0	0.967053	1	1	1
biological_process	GO:0006893	Golgi to plasma membrane transport	0	3	0	0.904359	1	1	1
molecular_function	GO:0080132	fatty acid alpha-hydroxylase activity	0	1	0	0.962226	1	1	1
biological_process	GO:0006631	fatty acid metabolic process	0	2	0	0.565183	1	1	1
molecular_function	GO:0004043	L-aminoadipate-semialdehyde dehydrogenase activity	0	1	0	0.962226	1	1	1
biological_process	GO:0006221	pyrimidine nucleotide biosynthetic process	0	2	0	0.764729	1	1	1
biological_process	GO:0006241	CTP biosynthetic process	0	3	0	0.904359	1	1	1
molecular_function	GO:0003883	CTP synthase activity	0	1	0	0.962226	1	1	1
molecular_function	GO:0004519	endonuclease activity	0	8	0	0.133918	1	0.996	1
biological_process	GO:0006308	DNA catabolic process	0	1	0	0.935185	1	1	1
molecular_function	GO:0004702	obsolete signal transducer, downstream of receptor, with serine/threonine kinase activity	0	1	0	NA	NA	NA	NA
biological_process	GO:0007178	transmembrane receptor protein serine/threonine kinase signaling pathway	0	1	0	0.967053	1	1	1
molecular_function	GO:0004372	glycine hydroxymethyltransferase activity	0	1	0	0.962226	1	1	1
biological_process	GO:0006563	L-serine metabolic process	0	1	0	0.845703	1	1	1
molecular_function	GO:0004568	chitinase activity	0	9	0	0.706962	1	1	1
biological_process	GO:0006032	chitin catabolic process	0	9	0	0.739486	1	1	1
molecular_function	GO:0004030	aldehyde dehydrogenase [NAD(P)+] activity	0	6	0	0.793636	1	1	1
biological_process	GO:0006081	cellular aldehyde metabolic process	0	6	0	0.546489	1	1	1
molecular_function	GO:0070006	metalloaminopeptidase activity	0	2	0	0.925873	1	1	1
molecular_function	GO:0004588	orotate phosphoribosyltransferase activity	0	1	0	0.962226	1	1	1
biological_process	GO:0071805	potassium ion transmembrane transport	0	9	0	0.739486	1	1	1
molecular_function	GO:0005267	potassium channel activity	0	1	0	0.925873	1	1	1
molecular_function	GO:0004420	hydroxymethylglutaryl-CoA reductase (NADPH) activity	0	1	0	0.962226	1	1	1
biological_process	GO:0015936	coenzyme A metabolic process	0	1	0	0.904359	1	1	1
biological_process	GO:0008652	cellular amino acid biosynthetic process	0	5	0	0.132097	1	0.992	1
molecular_function	GO:0004072	aspartate kinase activity	0	2	0	0.925873	1	1	1
molecular_function	GO:0008413	8-oxo-7,8-dihydroguanosine triphosphate pyrophosphatase activity	0	1	0	0.962226	1	1	1
molecular_function	GO:0042284	sphingolipid delta-4 desaturase activity	0	1	0	0.962226	1	1	1
biological_process	GO:0030148	sphingolipid biosynthetic process	0	1	0	0.967053	1	1	1
biological_process	GO:0006325	chromatin organization	0	7	0	0.46372	0.838054	1	1
cellular_component	GO:0033573	high-affinity iron permease complex	0	2	0	0.92882	1	1	1
molecular_function	GO:0005381	iron ion transmembrane transporter activity	0	3	0	0.890887	1	1	1
biological_process	GO:0006827	iron ion transmembrane transport	0	2	0	NA	NA	NA	NA
cellular_component	GO:0005615	extracellular space	0	2	0	0.92882	1	1	1
biological_process	GO:0006388	tRNA splicing, via endonucleolytic cleavage and ligation	0	10	0	0.715072	1	1	1
molecular_function	GO:0051730	GTP-dependent polyribonucleotide 5'-hydroxyl-kinase activity	0	1	0	0.962226	1	1	1
molecular_function	GO:0003972	RNA ligase (ATP) activity	0	1	0	0.962226	1	1	1
molecular_function	GO:0016805	dipeptidase activity	0	3	0	0.890887	1	1	1
molecular_function	GO:0019104	DNA N-glycosylase activity	0	7	0	0.68022	1	1	1
molecular_function	GO:0004364	glutathione transferase activity	0	2	0	0.925873	1	1	1
molecular_function	GO:0050897	cobalt ion binding	0	1	0	0.962226	1	1	1
molecular_function	GO:0004038	allantoinase activity	0	1	0	0.962226	1	1	1
molecular_function	GO:0016812	hydrolase activity, acting on carbon-nitrogen (but not peptide) bonds, in cyclic amides	0	3	0	0.857219	1	1	1
biological_process	GO:0000256	allantoin catabolic process	0	2	0	0.935185	1	1	1
molecular_function	GO:0070273	phosphatidylinositol-4-phosphate binding	0	1	0	0.962226	1	1	1
biological_process	GO:0007067	mitotic cell cycle	0	10	0	NA	NA	NA	NA
cellular_component	GO:0000775	chromosome, centromeric region	0	5	0	0.910948	0.40449	1	1
molecular_function	GO:0004148	dihydrolipoyl dehydrogenase activity	0	2	0	0.925873	1	1	1
molecular_function	GO:0016668	oxidoreductase activity, acting on a sulfur group of donors, NAD(P) as acceptor	0	4	0	0.793636	1	1	1
biological_process	GO:0042407	cristae formation	0	2	0	0.935185	1	1	1
cellular_component	GO:0061617	MICOS complex	0	2	0	0.92882	1	1	1
biological_process	GO:0009298	GDP-mannose biosynthetic process	0	4	0	0.874543	1	1	1
molecular_function	GO:0004476	mannose-6-phosphate isomerase activity	0	3	0	0.890887	1	1	1
molecular_function	GO:0033699	DNA 5'-adenosine monophosphate hydrolase activity	0	1	0	0.962226	1	1	1
cellular_component	GO:0015629	actin cytoskeleton	0	5	0	0.340446	1	1	1
cellular_component	GO:0005885	Arp2/3 protein complex	0	13	0	0.618042	1	1	1
biological_process	GO:0034314	Arp2/3 complex-mediated actin nucleation	0	13	0	0.604499	1	1	1
biological_process	GO:0030833	regulation of actin filament polymerization	0	5	0	0.546489	1	1	1
molecular_function	GO:0003958	NADPH-hemoprotein reductase activity	0	2	0	0.925873	1	1	1
molecular_function	GO:0042030	ATPase inhibitor activity	0	2	0	0.925873	1	1	1
biological_process	GO:0032780	negative regulation of ATP-dependent activity	0	2	0	0.935185	1	1	1
molecular_function	GO:0004852	uroporphyrinogen-III synthase activity	0	2	0	0.925873	1	1	1
molecular_function	GO:0004018	N6-(1,2-dicarboxyethyl)AMP AMP-lyase (fumarate-forming) activity	0	2	0	0.925873	1	1	1
biological_process	GO:0009152	purine ribonucleotide biosynthetic process	0	2	0	0.173314	1	1	1
molecular_function	GO:0008170	N-methyltransferase activity	0	1	0	0.539647	1	1	1
biological_process	GO:0006644	phospholipid metabolic process	0	6	0	0.0940045	1	0.957	1
molecular_function	GO:0008184	glycogen phosphorylase activity	0	2	0	0.925873	1	1	1
molecular_function	GO:0032266	phosphatidylinositol-3-phosphate binding	0	3	0	0.890887	1	1	1
molecular_function	GO:0004934	mating-type alpha-factor pheromone receptor activity	0	6	0	0.793636	1	1	1
molecular_function	GO:0004932	mating-type factor pheromone receptor activity	0	12	0	0.629719	1	1	1
molecular_function	GO:0004933	mating-type a-factor pheromone receptor activity	0	4	0	0.857219	1	1	1
molecular_function	GO:0000772	mating pheromone activity	0	1	0	0.962226	1	1	1
cellular_component	GO:0030014	CCR4-NOT complex	0	3	0	0.89513	1	1	1
biological_process	GO:0006760	folic acid-containing compound metabolic process	0	3	0	0.715072	1	1	1
molecular_function	GO:0004150	dihydroneopterin aldolase activity	0	3	0	0.890887	1	1	1
biological_process	GO:0005992	trehalose biosynthetic process	0	5	0	0.845703	1	1	1
biological_process	GO:0000154	rRNA modification	0	3	0	0.874543	1	1	1
molecular_function	GO:0000179	rRNA (adenine-N6,N6-)-dimethyltransferase activity	0	3	0	0.890887	1	1	1
molecular_function	GO:0003849	3-deoxy-7-phosphoheptulonate synthase activity	0	5	0	0.824818	1	1	1
biological_process	GO:0045905	positive regulation of translational termination	0	1	0	0.967053	1	1	1
biological_process	GO:0006452	translational frameshifting	0	1	0	0.967053	1	1	1
biological_process	GO:0045901	positive regulation of translational elongation	0	1	0	0.967053	1	1	1
cellular_component	GO:0005673	transcription factor TFIIE complex	0	1	0	0.963761	1	1	1
molecular_function	GO:0044822	RNA binding	0	1	0	NA	NA	NA	NA
biological_process	GO:0000289	nuclear-transcribed mRNA poly(A) tail shortening	0	4	0	0.874543	1	1	1
cellular_component	GO:0031251	PAN complex	0	3	0	0.89513	1	1	1
molecular_function	GO:0004176	ATP-dependent peptidase activity	0	4	0	0.857219	1	1	1
biological_process	GO:0043547	positive regulation of GTPase activity	0	2	0	0.935185	1	1	1
biological_process	GO:0051056	regulation of small GTPase mediated signal transduction	0	1	0	0.998374	0.0109887	1	0.875
molecular_function	GO:0004518	nuclease activity	0	25	0	0.318163	0.868439	1	1
molecular_function	GO:0004823	leucine-tRNA ligase activity	0	4	0	0.857219	1	1	1
biological_process	GO:0006429	leucyl-tRNA aminoacylation	0	4	0	0.874543	1	1	1
molecular_function	GO:0003885	D-arabinono-1,4-lactone oxidase activity	0	1	0	0.962226	1	1	1
molecular_function	GO:0016899	oxidoreductase activity, acting on the CH-OH group of donors, oxygen as acceptor	0	1	0	0.962226	1	1	1
molecular_function	GO:0030060	L-malate dehydrogenase activity	0	2	0	0.925873	1	1	1
molecular_function	GO:0016615	malate dehydrogenase activity	0	2	0	0.793636	1	1	1
molecular_function	GO:0004713	protein tyrosine kinase activity	0	1	0	0.962226	1	1	1
biological_process	GO:0006006	glucose metabolic process	0	3	0	0.604499	1	1	1
biological_process	GO:0006333	chromatin assembly or disassembly	0	1	0	0.604499	1	1	1
molecular_function	GO:0004608	phosphatidylethanolamine N-methyltransferase activity	0	4	0	0.857219	1	1	1
molecular_function	GO:0097027	ubiquitin-protein transferase activator activity	0	5	0	0.824818	1	1	1
molecular_function	GO:0010997	anaphase-promoting complex binding	0	5	0	0.824818	1	1	1
biological_process	GO:1904668	positive regulation of ubiquitin protein ligase activity	0	5	0	0.845703	1	1	1
cellular_component	GO:0005853	eukaryotic translation elongation factor 1 complex	0	1	0	0.963761	1	1	1
biological_process	GO:0051205	protein insertion into membrane	0	2	0	0.739486	1	1	1
biological_process	GO:0006885	regulation of pH	0	2	0	0.935185	1	1	1
biological_process	GO:0006814	sodium ion transport	0	3	0	0.904359	1	1	1
molecular_function	GO:0015385	sodium:proton antiporter activity	0	8	0	0.734752	1	1	1
molecular_function	GO:0015299	solute:proton antiporter activity	0	11	0	0.539647	1	1	1
biological_process	GO:0006122	mitochondrial electron transport, ubiquinol to cytochrome c	0	4	0	0.874543	1	1	1
cellular_component	GO:0072546	EMC complex	0	1	0	0.963761	1	1	1
cellular_component	GO:0030529	ribonucleoprotein complex	0	5	0	NA	NA	NA	NA
molecular_function	GO:0008897	holo-[acyl-carrier-protein] synthase activity	0	7	0	0.763629	1	1	1
molecular_function	GO:0004012	ATPase-coupled intramembrane lipid transporter activity	0	7	0	NA	NA	NA	NA
biological_process	GO:0015914	phospholipid transport	0	7	0	0.790826	1	1	1
biological_process	GO:0048278	vesicle docking	0	6	0	0.924278	0.374837	1	1
biological_process	GO:0006754	ATP biosynthetic process	0	4	0	0.446539	1	1	1
molecular_function	GO:0004401	histidinol-phosphatase activity	0	1	0	0.962226	1	1	1
biological_process	GO:0001505	regulation of neurotransmitter levels	0	1	0	0.967053	1	1	1
molecular_function	GO:0004969	histamine receptor activity	0	1	0	0.962226	1	1	1
molecular_function	GO:0003979	UDP-glucose 6-dehydrogenase activity	0	1	0	0.962226	1	1	1
cellular_component	GO:0030870	Mre11 complex	0	2	0	0.92882	1	1	1
biological_process	GO:0006302	double-strand break repair	0	1	0	0.893785	0.434817	1	1
cellular_component	GO:0005666	RNA polymerase III complex	0	3	0	0.89513	1	1	1
biological_process	GO:0019673	GDP-mannose metabolic process	0	1	0	0.845703	1	1	1
molecular_function	GO:0008446	GDP-mannose 4,6-dehydratase activity	0	1	0	0.962226	1	1	1
biological_process	GO:0009226	nucleotide-sugar biosynthetic process	0	1	0	0.845703	1	1	1
molecular_function	GO:0004077	biotin-[acetyl-CoA-carboxylase] ligase activity	0	3	0	0.890887	1	1	1
molecular_function	GO:0010333	terpene synthase activity	0	3	0	0.654484	1	1	1
molecular_function	GO:0004829	threonine-tRNA ligase activity	0	1	0	0.962226	1	1	1
biological_process	GO:0006435	threonyl-tRNA aminoacylation	0	1	0	0.967053	1	1	1
biological_process	GO:0031124	mRNA 3'-end processing	0	2	0	0.790826	1	1	1
molecular_function	GO:0016831	carboxy-lyase activity	0	6	0	0.396194	1	1	1
cellular_component	GO:0005664	nuclear origin of replication recognition complex	0	2	0	0.92882	1	1	1
biological_process	GO:0006465	signal peptide processing	0	3	0	0.904359	1	1	1
molecular_function	GO:0004435	phosphatidylinositol phospholipase C activity	0	1	0	0.962226	1	1	1
molecular_function	GO:0003987	acetate-CoA ligase activity	0	2	0	0.925873	1	1	1
molecular_function	GO:0016208	AMP binding	0	2	0	0.925873	1	1	1
biological_process	GO:0019427	acetyl-CoA biosynthetic process from acetate	0	2	0	0.935185	1	1	1
molecular_function	GO:0017108	5'-flap endonuclease activity	0	6	0	0.793636	1	1	1
cellular_component	GO:0033557	Slx1-Slx4 complex	0	2	0	0.92882	1	1	1
cellular_component	GO:0016593	Cdc73/Paf1 complex	0	5	0	0.831329	1	1	1
biological_process	GO:0006368	transcription elongation from RNA polymerase II promoter	0	4	0	0.845703	1	1	1
biological_process	GO:0016570	histone modification	0	5	0	0.39022	1	1	1
molecular_function	GO:0004601	peroxidase activity	0	12	0	0.539647	1	1	1
biological_process	GO:0009411	response to UV	0	1	0	0.967053	1	1	1
biological_process	GO:0050999	regulation of nitric-oxide synthase activity	0	1	0	0.967053	1	1	1
cellular_component	GO:0045261	proton-transporting ATP synthase complex, catalytic core F(1)	0	8	0	0.716895	1	1	1
molecular_function	GO:0046933	proton-transporting ATP synthase activity, rotational mechanism	0	10	0	0.68022	1	1	1
cellular_component	GO:0000148	1,3-beta-D-glucan synthase complex	0	3	0	0.89513	1	1	1
molecular_function	GO:0003843	1,3-beta-D-glucan synthase activity	0	3	0	0.890887	1	1	1
biological_process	GO:0006075	(1->3)-beta-D-glucan biosynthetic process	0	3	0	0.904359	1	1	1
molecular_function	GO:0004731	purine-nucleoside phosphorylase activity	0	2	0	0.890887	1	1	1
biological_process	GO:0006102	isocitrate metabolic process	0	2	0	0.935185	1	1	1
molecular_function	GO:0004450	isocitrate dehydrogenase (NADP+) activity	0	2	0	0.925873	1	1	1
molecular_function	GO:0036054	protein-malonyllysine demalonylase activity	0	2	0	0.925873	1	1	1
molecular_function	GO:0036055	protein-succinyllysine desuccinylase activity	0	2	0	0.925873	1	1	1
molecular_function	GO:0015631	tubulin binding	0	2	0	0.965587	0.126995	1	1
molecular_function	GO:0019211	phosphatase activator activity	0	5	0	0.824818	1	1	1
biological_process	GO:0042773	ATP synthesis coupled electron transport	0	1	0	0.817808	1	1	1
molecular_function	GO:0004650	polygalacturonase activity	0	3	0	0.890887	1	1	1
biological_process	GO:0010388	protein deneddylation	0	2	0	NA	NA	NA	NA
biological_process	GO:0044237	cellular metabolic process	0	11	0	0.912016	0.118715	1	1
biological_process	GO:0042558	pteridine-containing compound metabolic process	0	2	0	0.668618	1	1	1
biological_process	GO:0009396	folic acid-containing compound biosynthetic process	0	5	0	0.764729	1	1	1
molecular_function	GO:0003848	2-amino-4-hydroxy-6-hydroxymethyldihydropteridine diphosphokinase activity	0	1	0	0.962226	1	1	1
molecular_function	GO:0004156	dihydropteroate synthase activity	0	1	0	0.962226	1	1	1
molecular_function	GO:0004784	superoxide dismutase activity	0	4	0	0.857219	1	1	1
biological_process	GO:0006801	superoxide metabolic process	0	4	0	0.845703	1	1	1
molecular_function	GO:0016462	pyrophosphatase activity	0	1	0	0.560128	0.637454	1	1
biological_process	GO:0034227	tRNA thio-modification	0	4	0	0.845703	1	1	1
molecular_function	GO:0003949	1-(5-phosphoribosyl)-5-[(5-phosphoribosylamino)methylideneamino]imidazole-4-carboxamide isomerase activity	0	1	0	0.962226	1	1	1
molecular_function	GO:0004356	glutamate-ammonia ligase activity	0	3	0	0.890887	1	1	1
cellular_component	GO:0000808	origin recognition complex	0	4	0	0.801133	1	1	1
biological_process	GO:0042026	protein refolding	0	1	0	0.967053	1	1	1
molecular_function	GO:0010309	acireductone dioxygenase [iron(II)-requiring] activity	0	1	0	0.962226	1	1	1
biological_process	GO:0019509	L-methionine salvage from methylthioadenosine	0	1	0	0.967053	1	1	1
cellular_component	GO:0005740	mitochondrial envelope	0	3	0	0.0944412	1	0.759	1
biological_process	GO:0006790	sulfur compound metabolic process	0	1	0	0.337567	0.89937	1	1
molecular_function	GO:0008441	3'(2'),5'-bisphosphate nucleotidase activity	0	1	0	0.962226	1	1	1
biological_process	GO:0006811	ion transport	0	11	0	0.00299161	1	0.069	1
molecular_function	GO:0005216	ion channel activity	0	19	0	0.302231	1	1	1
molecular_function	GO:0051920	peroxiredoxin activity	0	4	0	0.857219	1	1	1
molecular_function	GO:0016209	antioxidant activity	0	9	0	0.27972	1	1	1
molecular_function	GO:0005199	structural constituent of cell wall	0	6	0	0.793636	1	1	1
cellular_component	GO:0009277	fungal-type cell wall	0	6	0	0.801133	1	1	1
molecular_function	GO:0004831	tyrosine-tRNA ligase activity	0	3	0	0.890887	1	1	1
biological_process	GO:0006437	tyrosyl-tRNA aminoacylation	0	3	0	0.904359	1	1	1
biological_process	GO:0006541	glutamine metabolic process	0	3	0	0.845703	1	1	1
biological_process	GO:0006207	'de novo' pyrimidine nucleobase biosynthetic process	0	5	0	0.845703	1	1	1
molecular_function	GO:0016597	amino acid binding	0	3	0	0.890887	1	1	1
molecular_function	GO:0016743	carboxyl- or carbamoyltransferase activity	0	2	0	0.925873	1	1	1
molecular_function	GO:0004088	carbamoyl-phosphate synthase (glutamine-hydrolyzing) activity	0	3	0	0.890887	1	1	1
molecular_function	GO:0004070	aspartate carbamoyltransferase activity	0	1	0	0.962226	1	1	1
biological_process	GO:0007017	microtubule-based process	0	14	0	0.944565	0.175555	1	1
molecular_function	GO:0005200	structural constituent of cytoskeleton	0	4	0	0.857219	1	1	1
molecular_function	GO:0004373	glycogen (starch) synthase activity	0	1	0	0.962226	1	1	1
biological_process	GO:0005978	glycogen biosynthetic process	0	2	0	0.935185	1	1	1
cellular_component	GO:0000124	SAGA complex	0	2	0	0.92882	1	1	1
biological_process	GO:0045893	positive regulation of transcription, DNA-templated	0	1	0	0.989903	0.154297	1	1
cellular_component	GO:0030915	Smc5-Smc6 complex	0	8	0	0.743954	1	1	1
biological_process	GO:0006438	valyl-tRNA aminoacylation	0	1	0	0.967053	1	1	1
molecular_function	GO:0004832	valine-tRNA ligase activity	0	1	0	0.962226	1	1	1
molecular_function	GO:0042623	ATP hydrolysis activity	0	2	0	NA	NA	NA	NA
biological_process	GO:0006625	protein targeting to peroxisome	0	3	0	0.979697	0.209174	1	1
molecular_function	GO:0015116	sulfate transmembrane transporter activity	0	5	0	0.824818	1	1	1
molecular_function	GO:0008271	secondary active sulfate transmembrane transporter activity	0	5	0	0.824818	1	1	1
biological_process	GO:0008272	sulfate transport	0	5	0	0.845703	1	1	1
cellular_component	GO:0005849	mRNA cleavage factor complex	0	1	0	0.831329	1	1	1
biological_process	GO:0006378	mRNA polyadenylation	0	5	0	0.845703	1	1	1
molecular_function	GO:0000030	mannosyltransferase activity	0	11	0	0.654484	1	1	1
biological_process	GO:0016310	phosphorylation	0	10	0	0.955364	0.0800217	1	1
molecular_function	GO:0016772	transferase activity, transferring phosphorus-containing groups	0	13	0	0.907496	0.13707	1	1
molecular_function	GO:0000155	phosphorelay sensor kinase activity	0	8	0	0.734752	1	1	1
molecular_function	GO:0003923	GPI-anchor transamidase activity	0	1	0	0.962226	1	1	1
biological_process	GO:0016255	attachment of GPI anchor to protein	0	5	0	0.845703	1	1	1
cellular_component	GO:0042765	GPI-anchor transamidase complex	0	8	0	0.743954	1	1	1
cellular_component	GO:0005965	protein farnesyltransferase complex	0	4	0	0.862647	1	1	1
biological_process	GO:0018343	protein farnesylation	0	4	0	0.874543	1	1	1
biological_process	GO:0042127	regulation of cell population proliferation	0	4	0	0.874543	1	1	1
biological_process	GO:0006384	transcription initiation from RNA polymerase III promoter	0	1	0	0.967053	1	1	1
molecular_function	GO:0017025	TBP-class protein binding	0	3	0	0.890887	1	1	1
molecular_function	GO:0008131	primary amine oxidase activity	0	3	0	0.890887	1	1	1
biological_process	GO:0009308	amine metabolic process	0	3	0	0.546489	1	1	1
biological_process	GO:0016925	protein sumoylation	0	3	0	0.904359	1	1	1
molecular_function	GO:0004663	Rab geranylgeranyltransferase activity	0	3	0	0.890887	1	1	1
biological_process	GO:0018344	protein geranylgeranylation	0	5	0	0.845703	1	1	1
biological_process	GO:0002098	tRNA wobble uridine modification	0	6	0	0.790826	1	1	1
biological_process	GO:0032784	regulation of DNA-templated transcription, elongation	0	1	0	0.874543	1	1	1
biological_process	GO:0071586	CAAX-box protein processing	0	1	0	0.967053	1	1	1
biological_process	GO:0017183	peptidyl-diphthamide biosynthetic process from peptidyl-histidine	0	6	0	0.817808	1	1	1
biological_process	GO:0034599	cellular response to oxidative stress	0	2	0	0.904359	1	1	1
molecular_function	GO:0004506	squalene monooxygenase activity	0	1	0	0.962226	1	1	1
biological_process	GO:0006275	regulation of DNA replication	0	1	0	0.935185	1	1	1
molecular_function	GO:0030337	DNA polymerase processivity factor activity	0	1	0	0.962226	1	1	1
molecular_function	GO:0016888	endodeoxyribonuclease activity, producing 5'-phosphomonoesters	0	1	0	0.763629	1	1	1
molecular_function	GO:0003998	acylphosphatase activity	0	1	0	0.962226	1	1	1
molecular_function	GO:0015105	arsenite transmembrane transporter activity	0	4	0	0.857219	1	1	1
biological_process	GO:0015700	arsenite transport	0	4	0	0.874543	1	1	1
molecular_function	GO:0016972	thiol oxidase activity	0	3	0	0.890887	1	1	1
molecular_function	GO:0004164	diphthine synthase activity	0	5	0	0.824818	1	1	1
molecular_function	GO:0004816	asparagine-tRNA ligase activity	0	4	0	0.857219	1	1	1
biological_process	GO:0006421	asparaginyl-tRNA aminoacylation	0	4	0	0.874543	1	1	1
biological_process	GO:0006021	inositol biosynthetic process	0	2	0	0.935185	1	1	1
molecular_function	GO:0004512	inositol-3-phosphate synthase activity	0	2	0	0.925873	1	1	1
molecular_function	GO:0070290	N-acylphosphatidylethanolamine-specific phospholipase D activity	0	4	0	0.857219	1	1	1
biological_process	GO:0048280	vesicle fusion with Golgi apparatus	0	1	0	0.967053	1	1	1
biological_process	GO:0009166	nucleotide catabolic process	0	7	0	0.739486	1	1	1
molecular_function	GO:0046923	ER retention sequence binding	0	1	0	0.962226	1	1	1
biological_process	GO:0006621	protein retention in ER lumen	0	1	0	0.967053	1	1	1
cellular_component	GO:0030132	clathrin coat of coated pit	0	2	0	0.862647	1	1	1
cellular_component	GO:0030130	clathrin coat of trans-Golgi network vesicle	0	2	0	0.92882	1	1	1
molecular_function	GO:0004198	calcium-dependent cysteine-type endopeptidase activity	0	1	0	0.962226	1	1	1
molecular_function	GO:0043399	tRNA A64-2'-O-ribosylphosphate transferase activity	0	3	0	0.890887	1	1	1
biological_process	GO:0019988	charged-tRNA amino acid modification	0	3	0	0.904359	1	1	1
molecular_function	GO:0015079	potassium ion transmembrane transporter activity	0	8	0	0.560884	1	1	1
biological_process	GO:0030007	cellular potassium ion homeostasis	0	3	0	0.904359	1	1	1
cellular_component	GO:0005887	integral component of plasma membrane	0	5	0	0.801133	1	1	1
biological_process	GO:0018342	protein prenylation	0	7	0	0.625163	1	1	1
molecular_function	GO:0008318	protein prenyltransferase activity	0	7	0	0.68022	1	1	1
biological_process	GO:0006559	L-phenylalanine catabolic process	0	1	0	0.967053	1	1	1
molecular_function	GO:0016841	ammonia-lyase activity	0	1	0	0.890887	1	1	1
molecular_function	GO:0004022	alcohol dehydrogenase (NAD+) activity	0	1	0	0.962226	1	1	1
molecular_function	GO:0003951	NAD+ kinase activity	0	3	0	0.890887	1	1	1
biological_process	GO:0006741	NADP biosynthetic process	0	3	0	0.904359	1	1	1
biological_process	GO:0019674	NAD metabolic process	0	3	0	0.904359	1	1	1
molecular_function	GO:0008374	O-acyltransferase activity	0	2	0	0.734752	1	1	1
molecular_function	GO:0004640	phosphoribosylanthranilate isomerase activity	0	1	0	0.962226	1	1	1
molecular_function	GO:0004425	indole-3-glycerol-phosphate synthase activity	0	1	0	0.962226	1	1	1
molecular_function	GO:0004049	anthranilate synthase activity	0	2	0	0.925873	1	1	1
biological_process	GO:0006568	tryptophan metabolic process	0	5	0	0.668618	1	1	1
molecular_function	GO:0003984	acetolactate synthase activity	0	2	0	0.925873	1	1	1
molecular_function	GO:0000104	succinate dehydrogenase activity	0	2	0	0.925873	1	1	1
biological_process	GO:0030497	fatty acid elongation	0	1	0	0.967053	1	1	1
molecular_function	GO:0045703	ketoreductase activity	0	1	0	0.962226	1	1	1
molecular_function	GO:0008289	lipid binding	0	8	0	0.937228	0.191054	1	1
biological_process	GO:0031047	gene silencing by RNA	0	3	0	0.904359	1	1	1
cellular_component	GO:0016442	RISC complex	0	2	0	0.92882	1	1	1
molecular_function	GO:0008239	dipeptidyl-peptidase activity	0	2	0	0.925873	1	1	1
molecular_function	GO:0016884	carbon-nitrogen ligase activity, with glutamine as amido-N-donor	0	3	0	0.582953	1	1	1
molecular_function	GO:0004584	obsolete dolichyl-phosphate-mannose-glycolipid alpha-mannosyltransferase activity	0	2	0	NA	NA	NA	NA
molecular_function	GO:0004611	phosphoenolpyruvate carboxykinase activity	0	4	0	0.857219	1	1	1
molecular_function	GO:0017076	purine nucleotide binding	0	4	0	0.89185	0.145104	1	1
molecular_function	GO:0004612	phosphoenolpyruvate carboxykinase (ATP) activity	0	4	0	0.857219	1	1	1
molecular_function	GO:0098599	palmitoyl hydrolase activity	0	3	0	0.890887	1	1	1
molecular_function	GO:0008474	palmitoyl-(protein) hydrolase activity	0	3	0	0.890887	1	1	1
biological_process	GO:0002084	protein depalmitoylation	0	3	0	0.904359	1	1	1
biological_process	GO:0006011	UDP-glucose metabolic process	0	3	0	0.904359	1	1	1
molecular_function	GO:0003983	UTP:glucose-1-phosphate uridylyltransferase activity	0	3	0	0.890887	1	1	1
cellular_component	GO:1990879	CST complex	0	1	0	0.963761	1	1	1
cellular_component	GO:0005856	cytoskeleton	0	5	0	0.0875226	1	0.657	1
biological_process	GO:0019441	tryptophan catabolic process to kynurenine	0	3	0	0.904359	1	1	1
molecular_function	GO:0004061	arylformamidase activity	0	3	0	0.890887	1	1	1
molecular_function	GO:0003857	3-hydroxyacyl-CoA dehydrogenase activity	0	1	0	0.962226	1	1	1
molecular_function	GO:0019887	protein kinase regulator activity	0	4	0	0.947647	0.31978	1	1
biological_process	GO:0006417	regulation of translation	0	2	0	0.49401	1	1	1
biological_process	GO:0033674	positive regulation of kinase activity	0	2	0	0.845703	1	1	1
biological_process	GO:0033554	cellular response to stress	0	2	0	0.608683	0.572911	1	1
molecular_function	GO:0016657	oxidoreductase activity, acting on NAD(P)H, nitrogenous group as acceptor	0	1	0	0.962226	1	1	1
molecular_function	GO:0003995	acyl-CoA dehydrogenase activity	0	9	0	0.706962	1	1	1
molecular_function	GO:0008448	N-acetylglucosamine-6-phosphate deacetylase activity	0	1	0	0.962226	1	1	1
biological_process	GO:0006044	N-acetylglucosamine metabolic process	0	2	0	0.935185	1	1	1
biological_process	GO:0009435	NAD biosynthetic process	0	6	0	0.817808	1	1	1
molecular_function	GO:0003864	3-methyl-2-oxobutanoate hydroxymethyltransferase activity	0	2	0	0.925873	1	1	1
biological_process	GO:0000387	spliceosomal snRNP assembly	0	7	0	0.715072	1	1	1
biological_process	GO:0008535	respiratory chain complex IV assembly	0	1	0	0.935185	1	1	1
biological_process	GO:0006878	cellular copper ion homeostasis	0	1	0	0.967053	1	1	1
biological_process	GO:0006825	copper ion transport	0	3	0	0.817808	1	1	1
molecular_function	GO:0003954	NADH dehydrogenase activity	0	2	0	0.654484	1	1	1
cellular_component	GO:0008540	proteasome regulatory particle, base subcomplex	0	1	0	0.963761	1	1	1
biological_process	GO:0006493	protein O-linked glycosylation	0	6	0	0.817808	1	1	1
molecular_function	GO:0003938	IMP dehydrogenase activity	0	4	0	0.857219	1	1	1
biological_process	GO:0006164	purine nucleotide biosynthetic process	0	7	0	0.136662	1	0.994	1
cellular_component	GO:0016602	CCAAT-binding factor complex	0	2	0	0.92882	1	1	1
molecular_function	GO:0017061	S-methyl-5-thioadenosine phosphorylase activity	0	1	0	0.962226	1	1	1
molecular_function	GO:0003689	DNA clamp loader activity	0	1	0	0.962226	1	1	1
cellular_component	GO:0005663	DNA replication factor C complex	0	1	0	0.963761	1	1	1
molecular_function	GO:0033925	mannosyl-glycoprotein endo-beta-N-acetylglucosaminidase activity	0	3	0	0.890887	1	1	1
biological_process	GO:0042819	vitamin B6 biosynthetic process	0	4	0	0.790826	1	1	1
biological_process	GO:0042823	pyridoxal phosphate biosynthetic process	0	4	0	0.817808	1	1	1
molecular_function	GO:0004359	glutaminase activity	0	1	0	0.962226	1	1	1
biological_process	GO:0046856	phosphatidylinositol dephosphorylation	0	6	0	0.817808	1	1	1
biological_process	GO:0032786	positive regulation of DNA-templated transcription, elongation	0	2	0	0.904359	1	1	1
molecular_function	GO:0070008	serine-type exopeptidase activity	0	1	0	0.560884	1	1	1
biological_process	GO:0051028	mRNA transport	0	2	0	0.817808	1	1	1
biological_process	GO:0016070	RNA metabolic process	0	6	0	0.999999	2.33803e-06	1	0.001
biological_process	GO:0045292	mRNA cis splicing, via spliceosome	0	4	0	0.874543	1	1	1
molecular_function	GO:0000339	RNA cap binding	0	4	0	0.763629	1	1	1
cellular_component	GO:0005846	nuclear cap binding complex	0	4	0	0.862647	1	1	1
cellular_component	GO:0008250	oligosaccharyltransferase complex	0	3	0	0.89513	1	1	1
molecular_function	GO:0004579	dolichyl-diphosphooligosaccharide-protein glycotransferase activity	0	4	0	0.857219	1	1	1
molecular_function	GO:0005536	glucose binding	0	1	0	0.962226	1	1	1
molecular_function	GO:0004396	hexokinase activity	0	1	0	0.962226	1	1	1
biological_process	GO:0046835	carbohydrate phosphorylation	0	2	0	0.935185	1	1	1
biological_process	GO:0001678	cellular glucose homeostasis	0	1	0	0.967053	1	1	1
biological_process	GO:0006400	tRNA modification	0	11	0	0.431745	1	1	1
biological_process	GO:0006491	N-glycan processing	0	1	0	0.967053	1	1	1
biological_process	GO:0070072	vacuolar proton-transporting V-type ATPase complex assembly	0	4	0	0.874543	1	1	1
biological_process	GO:0009098	leucine biosynthetic process	0	5	0	0.845703	1	1	1
molecular_function	GO:0003861	3-isopropylmalate dehydratase activity	0	2	0	0.925873	1	1	1
cellular_component	GO:0009316	3-isopropylmalate dehydratase complex	0	2	0	0.92882	1	1	1
biological_process	GO:0006784	heme A biosynthetic process	0	2	0	0.935185	1	1	1
cellular_component	GO:0032783	super elongation complex	0	1	0	0.963761	1	1	1
biological_process	GO:0051568	histone H3-K4 methylation	0	2	0	0.935185	1	1	1
cellular_component	GO:0048188	Set1C/COMPASS complex	0	2	0	0.92882	1	1	1
molecular_function	GO:0004853	uroporphyrinogen decarboxylase activity	0	2	0	0.925873	1	1	1
biological_process	GO:0007096	regulation of exit from mitosis	0	1	0	0.967053	1	1	1
biological_process	GO:0000083	regulation of transcription involved in G1/S transition of mitotic cell cycle	0	3	0	0.904359	1	1	1
cellular_component	GO:0030907	MBF transcription complex	0	3	0	0.89513	1	1	1
molecular_function	GO:0016891	endoribonuclease activity, producing 5'-phosphomonoesters	0	6	0	0.411806	1	1	1
molecular_function	GO:0004867	serine-type endopeptidase inhibitor activity	0	2	0	0.925873	1	1	1
biological_process	GO:0006168	adenine salvage	0	1	0	0.967053	1	1	1
molecular_function	GO:0003999	adenine phosphoribosyltransferase activity	0	1	0	0.962226	1	1	1
molecular_function	GO:0003844	1,4-alpha-glucan branching enzyme activity	0	1	0	0.962226	1	1	1
biological_process	GO:0032968	positive regulation of transcription elongation from RNA polymerase II promoter	0	1	0	0.967053	1	1	1
molecular_function	GO:0030729	acetoacetate-CoA ligase activity	0	3	0	0.890887	1	1	1
molecular_function	GO:0004345	glucose-6-phosphate dehydrogenase activity	0	2	0	0.925873	1	1	1
biological_process	GO:0006261	DNA-dependent DNA replication	0	2	0	0.801603	0.568255	1	1
biological_process	GO:0044205	'de novo' UMP biosynthetic process	0	1	0	0.967053	1	1	1
molecular_function	GO:0004590	orotidine-5'-phosphate decarboxylase activity	0	1	0	0.962226	1	1	1
biological_process	GO:0070966	nuclear-transcribed mRNA catabolic process, no-go decay	0	4	0	0.874543	1	1	1
biological_process	GO:0070481	nuclear-transcribed mRNA catabolic process, non-stop decay	0	4	0	0.874543	1	1	1
biological_process	GO:0071025	RNA surveillance	0	4	0	0.874543	1	1	1
biological_process	GO:0080009	mRNA methylation	0	1	0	0.967053	1	1	1
molecular_function	GO:0019829	ATPase-coupled cation transmembrane transporter activity	0	4	0	0.539647	1	1	1
molecular_function	GO:0016706	2-oxoglutarate-dependent dioxygenase activity	0	4	0	0.824818	1	1	1
molecular_function	GO:0031418	L-ascorbic acid binding	0	3	0	0.890887	1	1	1
molecular_function	GO:0003747	translation release factor activity	0	7	0	0.734752	1	1	1
biological_process	GO:0000288	nuclear-transcribed mRNA catabolic process, deadenylation-dependent decay	0	3	0	0.715072	1	1	1
biological_process	GO:0006415	translational termination	0	8	0	0.739486	1	1	1
biological_process	GO:0008612	peptidyl-lysine modification to peptidyl-hypusine	0	2	0	0.935185	1	1	1
molecular_function	GO:0019904	protein domain specific binding	0	2	0	0.925873	1	1	1
cellular_component	GO:0005685	U1 snRNP	0	2	0	0.92882	1	1	1
molecular_function	GO:0003725	double-stranded RNA binding	0	1	0	0.962226	1	1	1
molecular_function	GO:0004813	alanine-tRNA ligase activity	0	5	0	0.824818	1	1	1
biological_process	GO:0006419	alanyl-tRNA aminoacylation	0	5	0	0.845703	1	1	1
cellular_component	GO:0005742	mitochondrial outer membrane translocase complex	0	4	0	0.862647	1	1	1
molecular_function	GO:0003847	1-alkyl-2-acetylglycerophosphocholine esterase activity	0	3	0	0.890887	1	1	1
biological_process	GO:0016042	lipid catabolic process	0	3	0	0.739486	1	1	1
biological_process	GO:0006425	glutaminyl-tRNA aminoacylation	0	2	0	0.935185	1	1	1
molecular_function	GO:0004819	glutamine-tRNA ligase activity	0	2	0	0.925873	1	1	1
cellular_component	GO:0005847	mRNA cleavage and polyadenylation specificity factor complex	0	4	0	0.862647	1	1	1
molecular_function	GO:0019825	oxygen binding	0	1	0	0.962226	1	1	1
molecular_function	GO:0004514	nicotinate-nucleotide diphosphorylase (carboxylating) activity	0	2	0	0.925873	1	1	1
biological_process	GO:0019363	pyridine nucleotide biosynthetic process	0	1	0	0.739486	1	1	1
molecular_function	GO:0004414	homoserine O-acetyltransferase activity	0	4	0	0.857219	1	1	1
molecular_function	GO:0016874	ligase activity	0	11	0	0.611658	0.554161	1	1
molecular_function	GO:0008531	riboflavin kinase activity	0	1	0	0.962226	1	1	1
molecular_function	GO:0004565	beta-galactosidase activity	0	1	0	0.962226	1	1	1
biological_process	GO:0006525	arginine metabolic process	0	2	0	0.790826	1	1	1
molecular_function	GO:0003870	5-aminolevulinate synthase activity	0	1	0	0.962226	1	1	1
molecular_function	GO:0008440	inositol-1,4,5-trisphosphate 3-kinase activity	0	4	0	0.857219	1	1	1
molecular_function	GO:0004527	exonuclease activity	0	2	0	0.945994	0.215031	1	1
molecular_function	GO:0004534	5'-3' exoribonuclease activity	0	1	0	0.962226	1	1	1
molecular_function	GO:0004000	adenosine deaminase activity	0	5	0	0.824818	1	1	1
biological_process	GO:0000244	spliceosomal tri-snRNP complex assembly	0	3	0	0.904359	1	1	1
cellular_component	GO:0046540	U4/U6 x U5 tri-snRNP complex	0	6	0	0.801133	1	1	1
molecular_function	GO:0005337	nucleoside transmembrane transporter activity	0	2	0	0.925873	1	1	1
biological_process	GO:0006069	ethanol oxidation	0	1	0	0.967053	1	1	1
molecular_function	GO:0051903	S-(hydroxymethyl)glutathione dehydrogenase activity	0	1	0	0.962226	1	1	1
molecular_function	GO:0016903	oxidoreductase activity, acting on the aldehyde or oxo group of donors	0	1	0	0.213297	1	1	1
molecular_function	GO:0004845	uracil phosphoribosyltransferase activity	0	1	0	0.962226	1	1	1
biological_process	GO:0006223	uracil salvage	0	1	0	0.967053	1	1	1
cellular_component	GO:0005952	cAMP-dependent protein kinase complex	0	1	0	0.963761	1	1	1
biological_process	GO:0001932	regulation of protein phosphorylation	0	1	0	0.715072	1	1	1
molecular_function	GO:0008603	cAMP-dependent protein kinase regulator activity	0	1	0	0.962226	1	1	1
biological_process	GO:0006751	glutathione catabolic process	0	2	0	0.935185	1	1	1
molecular_function	GO:0003839	gamma-glutamylcyclotransferase activity	0	2	0	0.925873	1	1	1
molecular_function	GO:0004659	prenyltransferase activity	0	3	0	0.519211	1	1	1
biological_process	GO:0006744	ubiquinone biosynthetic process	0	7	0	0.790826	1	1	1
molecular_function	GO:0005094	Rho GDP-dissociation inhibitor activity	0	1	0	0.962226	1	1	1
cellular_component	GO:0005838	proteasome regulatory particle	0	5	0	0.772021	1	1	1
biological_process	GO:0016598	protein arginylation	0	3	0	0.904359	1	1	1
molecular_function	GO:0004057	arginyltransferase activity	0	3	0	0.890887	1	1	1
biological_process	GO:0009263	deoxyribonucleotide biosynthetic process	0	4	0	0.790826	1	1	1
molecular_function	GO:0008022	protein C-terminus binding	0	1	0	0.962226	1	1	1
molecular_function	GO:0003934	GTP cyclohydrolase I activity	0	3	0	0.890887	1	1	1
biological_process	GO:0046654	tetrahydrofolate biosynthetic process	0	3	0	0.904359	1	1	1
molecular_function	GO:0004826	phenylalanine-tRNA ligase activity	0	4	0	0.857219	1	1	1
biological_process	GO:0006432	phenylalanyl-tRNA aminoacylation	0	4	0	0.874543	1	1	1
molecular_function	GO:0004151	dihydroorotase activity	0	2	0	0.925873	1	1	1
biological_process	GO:0019856	pyrimidine nucleobase biosynthetic process	0	2	0	0.764729	1	1	1
biological_process	GO:0046907	intracellular transport	0	6	0	0.999991	3.5867e-05	1	0.007
biological_process	GO:0042779	tRNA 3'-trailer cleavage	0	1	0	0.967053	1	1	1
cellular_component	GO:0000445	THO complex part of transcription export complex	0	2	0	0.92882	1	1	1
biological_process	GO:0032981	mitochondrial respiratory chain complex I assembly	0	1	0	0.967053	1	1	1
biological_process	GO:0043968	histone H2A acetylation	0	1	0	0.967053	1	1	1
biological_process	GO:0043967	histone H4 acetylation	0	1	0	0.967053	1	1	1
biological_process	GO:0009249	protein lipoylation	0	1	0	0.967053	1	1	1
molecular_function	GO:0003841	1-acylglycerol-3-phosphate O-acyltransferase activity	0	1	0	0.962226	1	1	1
biological_process	GO:0032324	molybdopterin cofactor biosynthetic process	0	5	0	0.845703	1	1	1
cellular_component	GO:0005876	spindle microtubule	0	1	0	0.963761	1	1	1
biological_process	GO:0000002	mitochondrial genome maintenance	0	2	0	0.935185	1	1	1
cellular_component	GO:0000262	mitochondrial chromosome	0	2	0	0.92882	1	1	1
biological_process	GO:0031123	RNA 3'-end processing	0	5	0	0.625163	1	1	1
biological_process	GO:0043631	RNA polyadenylation	0	5	0	0.715072	1	1	1
molecular_function	GO:0004652	polynucleotide adenylyltransferase activity	0	5	0	0.824818	1	1	1
biological_process	GO:0019379	sulfate assimilation, phosphoadenylyl sulfate reduction by phosphoadenylyl-sulfate reductase (thioredoxin)	0	1	0	0.967053	1	1	1
molecular_function	GO:0004604	phosphoadenylyl-sulfate reductase (thioredoxin) activity	0	1	0	0.962226	1	1	1
molecular_function	GO:0008097	5S rRNA binding	0	3	0	0.890887	1	1	1
molecular_function	GO:0004806	triglyceride lipase activity	0	1	0	0.962226	1	1	1
cellular_component	GO:0000123	histone acetyltransferase complex	0	4	0	0.690808	1	1	1
molecular_function	GO:0004449	isocitrate dehydrogenase (NAD+) activity	0	2	0	0.925873	1	1	1
biological_process	GO:0006542	glutamine biosynthetic process	0	2	0	0.935185	1	1	1
molecular_function	GO:0001187	RNA polymerase I core promoter sequence-specific DNA binding	0	1	0	NA	NA	NA	NA
molecular_function	GO:0001164	RNA polymerase I core promoter sequence-specific DNA binding	0	1	0	0.962226	1	1	1
biological_process	GO:0001188	RNA polymerase I preinitiation complex assembly	0	1	0	0.967053	1	1	1
biological_process	GO:0006360	transcription by RNA polymerase I	0	1	0	0.967053	1	1	1
cellular_component	GO:0070860	RNA polymerase I core factor complex	0	1	0	0.963761	1	1	1
molecular_function	GO:0045735	nutrient reservoir activity	0	6	0	0.793636	1	1	1
biological_process	GO:0006086	acetyl-CoA biosynthetic process from pyruvate	0	4	0	0.874543	1	1	1
molecular_function	GO:0004739	pyruvate dehydrogenase (acetyl-transferring) activity	0	4	0	0.857219	1	1	1
molecular_function	GO:0004635	phosphoribosyl-AMP cyclohydrolase activity	0	1	0	0.962226	1	1	1
molecular_function	GO:0004636	phosphoribosyl-ATP diphosphatase activity	0	1	0	0.962226	1	1	1
molecular_function	GO:0004399	histidinol dehydrogenase activity	0	1	0	0.962226	1	1	1
cellular_component	GO:0005956	protein kinase CK2 complex	0	2	0	0.92882	1	1	1
cellular_component	GO:0033167	ARC complex	0	1	0	0.963761	1	1	1
molecular_function	GO:0004864	protein phosphatase inhibitor activity	0	1	0	0.962226	1	1	1
biological_process	GO:0009966	regulation of signal transduction	0	4	0	0.995922	0.0220122	1	0.972
biological_process	GO:0043666	regulation of phosphoprotein phosphatase activity	0	1	0	0.967053	1	1	1
molecular_function	GO:0004488	methylenetetrahydrofolate dehydrogenase (NADP+) activity	0	3	0	0.890887	1	1	1
cellular_component	GO:0005868	cytoplasmic dynein complex	0	1	0	0.963761	1	1	1
biological_process	GO:0006120	mitochondrial electron transport, NADH to ubiquinone	0	1	0	0.967053	1	1	1
cellular_component	GO:0005747	mitochondrial respiratory chain complex I	0	1	0	0.963761	1	1	1
molecular_function	GO:0017048	small GTPase binding	0	5	0	NA	NA	NA	NA
biological_process	GO:0030036	actin cytoskeleton organization	0	6	0	0.91953	0.272175	1	1
biological_process	GO:0016043	cellular component organization	0	2	0	0.654519	0.475314	1	1
cellular_component	GO:0070772	PAS complex	0	3	0	0.89513	1	1	1
biological_process	GO:0043550	regulation of lipid kinase activity	0	3	0	0.904359	1	1	1
biological_process	GO:0090263	positive regulation of canonical Wnt signaling pathway	0	2	0	0.935185	1	1	1
molecular_function	GO:0015926	glucosidase activity	0	1	0	0.706962	1	1	1
molecular_function	GO:0003935	GTP cyclohydrolase II activity	0	2	0	0.925873	1	1	1
molecular_function	GO:0003862	3-isopropylmalate dehydrogenase activity	0	2	0	0.925873	1	1	1
biological_process	GO:0007131	reciprocal meiotic recombination	0	1	0	0.967053	1	1	1
biological_process	GO:0006537	glutamate biosynthetic process	0	2	0	0.935185	1	1	1
biological_process	GO:0006561	proline biosynthetic process	0	6	0	0.817808	1	1	1
molecular_function	GO:0003842	1-pyrroline-5-carboxylate dehydrogenase activity	0	1	0	0.962226	1	1	1
molecular_function	GO:0031369	translation initiation factor binding	0	2	0	0.925873	1	1	1
biological_process	GO:0009089	lysine biosynthetic process via diaminopimelate	0	1	0	0.967053	1	1	1
biological_process	GO:0009088	threonine biosynthetic process	0	1	0	0.967053	1	1	1
biological_process	GO:0006531	aspartate metabolic process	0	1	0	0.967053	1	1	1
biological_process	GO:0009097	isoleucine biosynthetic process	0	2	0	0.935185	1	1	1
molecular_function	GO:0003942	N-acetyl-gamma-glutamyl-phosphate reductase activity	0	2	0	0.925873	1	1	1
molecular_function	GO:0004073	aspartate-semialdehyde dehydrogenase activity	0	1	0	0.962226	1	1	1
biological_process	GO:0007062	sister chromatid cohesion	0	2	0	0.973508	0.235271	1	1
molecular_function	GO:0047429	nucleoside-triphosphate diphosphatase activity	0	5	0	0.734752	1	1	1
biological_process	GO:0009143	nucleoside triphosphate catabolic process	0	4	0	0.874543	1	1	1
biological_process	GO:0006431	methionyl-tRNA aminoacylation	0	3	0	0.904359	1	1	1
molecular_function	GO:0004825	methionine-tRNA ligase activity	0	3	0	0.890887	1	1	1
biological_process	GO:0045132	meiotic chromosome segregation	0	2	0	0.935185	1	1	1
molecular_function	GO:0004830	tryptophan-tRNA ligase activity	0	2	0	0.925873	1	1	1
biological_process	GO:0006436	tryptophanyl-tRNA aminoacylation	0	2	0	0.935185	1	1	1
biological_process	GO:0006285	base-excision repair, AP site formation	0	2	0	0.935185	1	1	1
biological_process	GO:0006772	thiamine metabolic process	0	2	0	0.979697	0.209174	1	1
molecular_function	GO:0050334	thiaminase activity	0	1	0	0.962226	1	1	1
molecular_function	GO:0008972	phosphomethylpyrimidine kinase activity	0	1	0	0.962226	1	1	1
cellular_component	GO:0031012	extracellular matrix	0	2	0	0.92882	1	1	1
cellular_component	GO:0005604	basement membrane	0	2	0	0.92882	1	1	1
biological_process	GO:0019722	calcium-mediated signaling	0	1	0	0.967053	1	1	1
molecular_function	GO:0004349	glutamate 5-kinase activity	0	1	0	0.962226	1	1	1
molecular_function	GO:0004362	glutathione-disulfide reductase (NADPH) activity	0	3	0	0.890887	1	1	1
biological_process	GO:0006348	subtelomeric heterochromatin assembly	0	5	0	NA	NA	NA	NA
molecular_function	GO:0004402	histone acetyltransferase activity	0	6	0	0.793636	1	1	1
molecular_function	GO:0016149	translation release factor activity, codon specific	0	2	0	0.925873	1	1	1
molecular_function	GO:0004526	ribonuclease P activity	0	5	0	0.824818	1	1	1
cellular_component	GO:0033179	proton-transporting V-type ATPase, V0 domain	0	5	0	0.831329	1	1	1
cellular_component	GO:0000220	vacuolar proton-transporting V-type ATPase, V0 domain	0	1	0	0.963761	1	1	1
molecular_function	GO:0016776	phosphotransferase activity, phosphate group as acceptor	0	2	0	0.68022	1	1	1
molecular_function	GO:0019205	nucleobase-containing compound kinase activity	0	5	0	0.605887	1	1	1
biological_process	GO:0006172	ADP biosynthetic process	0	1	0	0.967053	1	1	1
biological_process	GO:0018279	protein N-linked glycosylation via asparagine	0	2	0	0.935185	1	1	1
molecular_function	GO:0016531	copper chaperone activity	0	2	0	0.925873	1	1	1
cellular_component	GO:0005758	mitochondrial intermembrane space	0	2	0	0.831329	1	1	1
biological_process	GO:0034551	mitochondrial respiratory chain complex III assembly	0	8	0	0.764729	1	1	1
biological_process	GO:0022900	electron transport chain	0	2	0	0.739486	1	1	1
molecular_function	GO:0004535	poly(A)-specific ribonuclease activity	0	3	0	0.890887	1	1	1
biological_process	GO:0043461	proton-transporting ATP synthase complex assembly	0	1	0	0.967053	1	1	1
biological_process	GO:0007010	cytoskeleton organization	0	2	0	0.972851	0.0906905	1	1
molecular_function	GO:0000213	tRNA-intron endonuclease activity	0	8	0	0.734752	1	1	1
cellular_component	GO:0000214	tRNA-intron endonuclease complex	0	1	0	0.963761	1	1	1
biological_process	GO:0000379	tRNA-type intron splice site recognition and cleavage	0	1	0	0.967053	1	1	1
molecular_function	GO:0004792	thiosulfate sulfurtransferase activity	0	3	0	0.890887	1	1	1
biological_process	GO:0000087	mitotic M phase	0	2	0	0.935185	1	1	1
molecular_function	GO:0016298	lipase activity	0	2	0	0.582953	1	1	1
molecular_function	GO:0051015	actin filament binding	0	2	0	0.925873	1	1	1
cellular_component	GO:0031429	box H/ACA snoRNP complex	0	4	0	0.862647	1	1	1
molecular_function	GO:0004618	phosphoglycerate kinase activity	0	1	0	0.962226	1	1	1
molecular_function	GO:0008108	UDP-glucose:hexose-1-phosphate uridylyltransferase activity	0	1	0	0.962226	1	1	1
biological_process	GO:0046034	ATP metabolic process	0	4	0	0.227274	1	1	1
biological_process	GO:0015992	proton transmembrane transport	0	5	0	NA	NA	NA	NA
molecular_function	GO:0003963	RNA-3'-phosphate cyclase activity	0	2	0	0.925873	1	1	1
biological_process	GO:0006198	cAMP catabolic process	0	1	0	0.967053	1	1	1
molecular_function	GO:0004115	3',5'-cyclic-AMP phosphodiesterase activity	0	1	0	0.962226	1	1	1
cellular_component	GO:0000221	vacuolar proton-transporting V-type ATPase, V1 domain	0	2	0	0.92882	1	1	1
molecular_function	GO:0016820	ATPase-coupled transmembrane transporter activity	0	4	0	NA	NA	NA	NA
biological_process	GO:0031122	cytoplasmic microtubule organization	0	5	0	0.845703	1	1	1
cellular_component	GO:0000930	gamma-tubulin complex	0	5	0	0.801133	1	1	1
molecular_function	GO:0004325	ferrochelatase activity	0	2	0	0.925873	1	1	1
molecular_function	GO:0016433	rRNA (adenine) methyltransferase activity	0	1	0	0.857219	1	1	1
biological_process	GO:0009311	oligosaccharide metabolic process	0	4	0	0.691458	1	1	1
molecular_function	GO:0004573	Glc3Man9GlcNAc2 oligosaccharide glucosidase activity	0	4	0	0.857219	1	1	1
biological_process	GO:0010468	regulation of gene expression	0	10	0	1	1.55044e-12	1	0
molecular_function	GO:0004550	nucleoside diphosphate kinase activity	0	2	0	0.925873	1	1	1
biological_process	GO:0006183	GTP biosynthetic process	0	2	0	0.935185	1	1	1
biological_process	GO:0006228	UTP biosynthetic process	0	2	0	0.935185	1	1	1
biological_process	GO:0006165	nucleoside diphosphate phosphorylation	0	2	0	0.625163	1	1	1
cellular_component	GO:0005750	mitochondrial respiratory chain complex III	0	1	0	0.963761	1	1	1
molecular_function	GO:0004802	transketolase activity	0	1	0	0.962226	1	1	1
biological_process	GO:0033617	mitochondrial cytochrome c oxidase assembly	0	1	0	0.967053	1	1	1
molecular_function	GO:0004351	glutamate decarboxylase activity	0	1	0	0.962226	1	1	1
biological_process	GO:0006536	glutamate metabolic process	0	1	0	0.874543	1	1	1
molecular_function	GO:0005388	P-type calcium transporter activity	0	5	0	0.824818	1	1	1
biological_process	GO:0006816	calcium ion transport	0	8	0	0.691458	1	1	1
biological_process	GO:0000162	tryptophan biosynthetic process	0	5	0	0.845703	1	1	1
molecular_function	GO:0008442	3-hydroxyisobutyrate dehydrogenase activity	0	1	0	0.962226	1	1	1
biological_process	GO:0009306	protein secretion	0	1	0	0.967053	1	1	1
biological_process	GO:0030242	autophagy of peroxisome	0	4	0	0.874543	1	1	1
biological_process	GO:0006480	N-terminal protein amino acid methylation	0	2	0	0.935185	1	1	1
biological_process	GO:0006974	cellular response to DNA damage stimulus	0	8	0	0.656451	0.524346	1	1
biological_process	GO:0048478	replication fork protection	0	1	0	0.967053	1	1	1
molecular_function	GO:0004648	O-phospho-L-serine:2-oxoglutarate aminotransferase activity	0	1	0	0.962226	1	1	1
biological_process	GO:0006564	L-serine biosynthetic process	0	1	0	0.967053	1	1	1
cellular_component	GO:0030289	protein phosphatase 4 complex	0	1	0	0.963761	1	1	1
molecular_function	GO:0019888	protein phosphatase regulator activity	0	6	0	0.763629	1	1	1
molecular_function	GO:0004735	pyrroline-5-carboxylate reductase activity	0	2	0	0.925873	1	1	1
molecular_function	GO:0004809	tRNA (guanine-N2-)-methyltransferase activity	0	4	0	0.857219	1	1	1
molecular_function	GO:0003830	beta-1,4-mannosylglycoprotein 4-beta-N-acetylglucosaminyltransferase activity	0	2	0	0.925873	1	1	1
biological_process	GO:0006487	protein N-linked glycosylation	0	5	0	0.764729	1	1	1
cellular_component	GO:0030176	integral component of endoplasmic reticulum membrane	0	3	0	0.641414	1	1	1
biological_process	GO:0019348	dolichol metabolic process	0	1	0	0.967053	1	1	1
biological_process	GO:0048208	COPII vesicle coating	0	3	0	0.904359	1	1	1
biological_process	GO:0048015	phosphatidylinositol-mediated signaling	0	7	0	0.790826	1	1	1
cellular_component	GO:0000159	protein phosphatase type 2A complex	0	5	0	0.831329	1	1	1
molecular_function	GO:0004108	citrate (Si)-synthase activity	0	2	0	0.925873	1	1	1
cellular_component	GO:0031207	Sec62/Sec63 complex	0	1	0	0.963761	1	1	1
molecular_function	GO:0003896	DNA primase activity	0	2	0	0.925873	1	1	1
biological_process	GO:0006269	DNA replication, synthesis of RNA primer	0	2	0	0.935185	1	1	1
molecular_function	GO:0030429	kynureninase activity	0	2	0	0.925873	1	1	1
biological_process	GO:0006569	tryptophan catabolic process	0	2	0	0.845703	1	1	1
molecular_function	GO:0008757	S-adenosylmethionine-dependent methyltransferase activity	0	2	0	0.182661	1	1	1
biological_process	GO:0042450	arginine biosynthetic process via ornithine	0	1	0	0.967053	1	1	1
molecular_function	GO:0004056	argininosuccinate lyase activity	0	1	0	0.962226	1	1	1
biological_process	GO:0006307	DNA dealkylation involved in DNA repair	0	1	0	0.967053	1	1	1
biological_process	GO:0035552	oxidative single-stranded DNA demethylation	0	1	0	0.967053	1	1	1
molecular_function	GO:0051213	dioxygenase activity	0	1	0	0.605887	1	1	1
molecular_function	GO:0004424	imidazoleglycerol-phosphate dehydratase activity	0	1	0	0.962226	1	1	1
molecular_function	GO:0016040	glutamate synthase (NADH) activity	0	1	0	0.962226	1	1	1
molecular_function	GO:0016638	oxidoreductase activity, acting on the CH-NH2 group of donors	0	2	0	0.629719	1	1	1
molecular_function	GO:0045181	glutamate synthase activity, NAD(P)H as acceptor	0	1	0	0.962226	1	1	1
molecular_function	GO:0016639	oxidoreductase activity, acting on the CH-NH2 group of donors, NAD or NADP as acceptor	0	1	0	0.925873	1	1	1
molecular_function	GO:0015930	glutamate synthase activity	0	1	0	0.962226	1	1	1
molecular_function	GO:0008410	CoA-transferase activity	0	2	0	0.925873	1	1	1
biological_process	GO:0046952	ketone body catabolic process	0	2	0	0.935185	1	1	1
biological_process	GO:0030837	negative regulation of actin filament polymerization	0	1	0	0.904359	1	1	1
cellular_component	GO:0005741	mitochondrial outer membrane	0	5	0	0.552853	1	1	1
molecular_function	GO:0005351	carbohydrate:proton symporter activity	0	2	0	0.925873	1	1	1
biological_process	GO:0008643	carbohydrate transport	0	2	0	0.935185	1	1	1
biological_process	GO:0006626	protein targeting to mitochondrion	0	1	0	0.565183	1	1	1
biological_process	GO:0006376	mRNA splice site selection	0	1	0	0.967053	1	1	1
cellular_component	GO:0005639	integral component of nuclear inner membrane	0	3	0	0.89513	1	1	1
biological_process	GO:0001682	tRNA 5'-leader removal	0	2	0	0.935185	1	1	1
cellular_component	GO:0030677	ribonuclease P complex	0	1	0	0.963761	1	1	1
cellular_component	GO:0000172	ribonuclease MRP complex	0	1	0	0.963761	1	1	1
cellular_component	GO:0005655	nucleolar ribonuclease P complex	0	1	0	0.963761	1	1	1
biological_process	GO:0019243	methylglyoxal catabolic process to D-lactate via S-lactoyl-glutathione	0	2	0	0.935185	1	1	1
molecular_function	GO:0004416	hydroxyacylglutathione hydrolase activity	0	2	0	0.925873	1	1	1
cellular_component	GO:0005785	signal recognition particle receptor complex	0	1	0	0.963761	1	1	1
cellular_component	GO:0005968	Rab-protein geranylgeranyltransferase complex	0	2	0	0.92882	1	1	1
molecular_function	GO:0018580	nitronate monooxygenase activity	0	7	0	0.763629	1	1	1
molecular_function	GO:0004408	holocytochrome-c synthase activity	0	2	0	0.925873	1	1	1
molecular_function	GO:0016701	oxidoreductase activity, acting on single donors with incorporation of molecular oxygen	0	1	0	0.539647	1	1	1
molecular_function	GO:0008198	ferrous iron binding	0	1	0	0.962226	1	1	1
biological_process	GO:0006725	cellular aromatic compound metabolic process	0	3	0	0.999506	0.000935404	1	0.139
molecular_function	GO:0061575	cyclin-dependent protein serine/threonine kinase activator activity	0	2	0	0.925873	1	1	1
biological_process	GO:0045737	positive regulation of cyclin-dependent protein serine/threonine kinase activity	0	2	0	0.935185	1	1	1
molecular_function	GO:0016783	sulfurtransferase activity	0	1	0	0.763629	1	1	1
molecular_function	GO:0030976	thiamine pyrophosphate binding	0	11	0	0.654484	1	1	1
molecular_function	GO:0004665	prephenate dehydrogenase (NADP+) activity	0	1	0	0.962226	1	1	1
molecular_function	GO:0008977	prephenate dehydrogenase (NAD+) activity	0	1	0	0.962226	1	1	1
biological_process	GO:0006571	tyrosine biosynthetic process	0	1	0	0.967053	1	1	1
molecular_function	GO:0042132	fructose 1,6-bisphosphate 1-phosphatase activity	0	1	0	0.962226	1	1	1
molecular_function	GO:0004329	formate-tetrahydrofolate ligase activity	0	2	0	0.925873	1	1	1
molecular_function	GO:0000774	adenyl-nucleotide exchange factor activity	0	1	0	0.962226	1	1	1
molecular_function	GO:0042803	protein homodimerization activity	0	1	0	0.962226	1	1	1
biological_process	GO:0045116	protein neddylation	0	11	0	0.691458	1	1	1
molecular_function	GO:0019781	NEDD8 activating enzyme activity	0	11	0	0.654484	1	1	1
molecular_function	GO:0016881	acid-amino acid ligase activity	0	1	0	0.763629	1	1	1
biological_process	GO:0036297	interstrand cross-link repair	0	2	0	0.935185	1	1	1
molecular_function	GO:0003860	3-hydroxyisobutyryl-CoA hydrolase activity	0	1	0	0.962226	1	1	1
molecular_function	GO:0031071	cysteine desulfurase activity	0	1	0	0.962226	1	1	1
biological_process	GO:0044571	[2Fe-2S] cluster assembly	0	1	0	0.967053	1	1	1
molecular_function	GO:0004053	arginase activity	0	1	0	0.962226	1	1	1
molecular_function	GO:0035299	inositol pentakisphosphate 2-kinase activity	0	1	0	0.962226	1	1	1
molecular_function	GO:0016879	ligase activity, forming carbon-nitrogen bonds	0	1	0	0.205189	1	1	1
cellular_component	GO:0009349	riboflavin synthase complex	0	1	0	0.963761	1	1	1
cellular_component	GO:0000324	fungal-type vacuole	0	5	0	0.831329	1	1	1
molecular_function	GO:0015369	calcium:proton antiporter activity	0	5	0	0.824818	1	1	1
molecular_function	GO:0015386	potassium:proton antiporter activity	0	5	0	0.824818	1	1	1
molecular_function	GO:0015085	calcium ion transmembrane transporter activity	0	5	0	0.68022	1	1	1
molecular_function	GO:0004044	amidophosphoribosyltransferase activity	0	2	0	0.925873	1	1	1
molecular_function	GO:0004112	cyclic-nucleotide phosphodiesterase activity	0	2	0	0.857219	1	1	1
molecular_function	GO:0004834	tryptophan synthase activity	0	4	0	0.857219	1	1	1
molecular_function	GO:0004478	methionine adenosyltransferase activity	0	2	0	0.925873	1	1	1
biological_process	GO:0006556	S-adenosylmethionine biosynthetic process	0	2	0	0.935185	1	1	1
molecular_function	GO:0003852	2-isopropylmalate synthase activity	0	1	0	0.962226	1	1	1
cellular_component	GO:0000275	mitochondrial proton-transporting ATP synthase complex, catalytic sector F(1)	0	1	0	0.963761	1	1	1
molecular_function	GO:0008534	oxidized purine nucleobase lesion DNA N-glycosylase activity	0	1	0	0.962226	1	1	1
molecular_function	GO:0004379	glycylpeptide N-tetradecanoyltransferase activity	0	5	0	0.824818	1	1	1
biological_process	GO:0006499	N-terminal protein myristoylation	0	5	0	0.845703	1	1	1
molecular_function	GO:0071933	Arp2/3 complex binding	0	2	0	0.925873	1	1	1
biological_process	GO:0034316	negative regulation of Arp2/3 complex-mediated actin nucleation	0	2	0	0.935185	1	1	1
molecular_function	GO:0004484	mRNA guanylyltransferase activity	0	1	0	0.962226	1	1	1
cellular_component	GO:0031533	mRNA cap methyltransferase complex	0	1	0	0.963761	1	1	1
biological_process	GO:0006370	7-methylguanosine mRNA capping	0	1	0	0.967053	1	1	1
biological_process	GO:0006555	methionine metabolic process	0	3	0	0.604499	1	1	1
molecular_function	GO:0004489	methylenetetrahydrofolate reductase (NAD(P)H) activity	0	3	0	0.890887	1	1	1
cellular_component	GO:0000784	chromosome, telomeric region	0	1	0	NA	NA	NA	NA
molecular_function	GO:0043047	single-stranded telomeric DNA binding	0	1	0	0.962226	1	1	1
molecular_function	GO:0016624	oxidoreductase activity, acting on the aldehyde or oxo group of donors, disulfide as acceptor	0	5	0	0.734752	1	1	1
cellular_component	GO:0043231	intracellular membrane-bounded organelle	0	1	0	1	5.32267e-09	1	0
molecular_function	GO:0004140	dephospho-CoA kinase activity	0	1	0	0.962226	1	1	1
biological_process	GO:0019478	D-amino acid catabolic process	0	3	0	0.904359	1	1	1
biological_process	GO:0045040	protein insertion into mitochondrial outer membrane	0	1	0	0.967053	1	1	1
biological_process	GO:0043457	regulation of cellular respiration	0	2	0	0.935185	1	1	1
cellular_component	GO:0019005	SCF ubiquitin ligase complex	0	3	0	0.89513	1	1	1
molecular_function	GO:0030332	cyclin binding	0	3	0	0.890887	1	1	1
biological_process	GO:0031146	SCF-dependent proteasomal ubiquitin-dependent protein catabolic process	0	3	0	0.904359	1	1	1
biological_process	GO:0031571	mitotic G1 DNA damage checkpoint signaling	0	3	0	0.904359	1	1	1
molecular_function	GO:0004019	adenylosuccinate synthase activity	0	1	0	0.962226	1	1	1
cellular_component	GO:0045263	proton-transporting ATP synthase complex, coupling factor F(o)	0	1	0	0.690808	1	1	1
molecular_function	GO:0004523	RNA-DNA hybrid ribonuclease activity	0	5	0	0.824818	1	1	1
biological_process	GO:0009395	phospholipid catabolic process	0	3	0	0.874543	1	1	1
molecular_function	GO:0004620	phospholipase activity	0	3	0	0.654484	1	1	1
molecular_function	GO:0001671	ATPase activator activity	0	1	0	0.962226	1	1	1
molecular_function	GO:0004126	cytidine deaminase activity	0	1	0	0.962226	1	1	1
biological_process	GO:0009972	cytidine deamination	0	1	0	0.967053	1	1	1
molecular_function	GO:0004047	aminomethyltransferase activity	0	2	0	0.925873	1	1	1
molecular_function	GO:0004592	pantoate-beta-alanine ligase activity	0	1	0	0.962226	1	1	1
biological_process	GO:0006821	chloride transport	0	11	0	0.691458	1	1	1
molecular_function	GO:0005247	voltage-gated chloride channel activity	0	8	0	0.734752	1	1	1
molecular_function	GO:0008478	pyridoxal kinase activity	0	2	0	0.925873	1	1	1
biological_process	GO:0009443	pyridoxal 5'-phosphate salvage	0	2	0	0.935185	1	1	1
molecular_function	GO:0052855	ADP-dependent NAD(P)H-hydrate dehydratase activity	0	1	0	0.962226	1	1	1
molecular_function	GO:0050567	glutaminyl-tRNA synthase (glutamine-hydrolyzing) activity	0	3	0	0.890887	1	1	1
cellular_component	GO:0030956	glutamyl-tRNA(Gln) amidotransferase complex	0	3	0	0.89513	1	1	1
molecular_function	GO:0004421	hydroxymethylglutaryl-CoA synthase activity	0	2	0	0.925873	1	1	1
molecular_function	GO:0008444	CDP-diacylglycerol-glycerol-3-phosphate 3-phosphatidyltransferase activity	0	1	0	0.962226	1	1	1
cellular_component	GO:0032299	ribonuclease H2 complex	0	1	0	0.963761	1	1	1
molecular_function	GO:0004576	oligosaccharyl transferase activity	0	1	0	0.824818	1	1	1
molecular_function	GO:0017089	glycolipid transfer activity	0	3	0	0.890887	1	1	1
molecular_function	GO:0051861	glycolipid binding	0	3	0	0.890887	1	1	1
biological_process	GO:0046836	glycolipid transport	0	3	0	0.904359	1	1	1
biological_process	GO:0009452	7-methylguanosine RNA capping	0	1	0	0.935185	1	1	1
molecular_function	GO:0004310	farnesyl-diphosphate farnesyltransferase activity	0	3	0	0.890887	1	1	1
molecular_function	GO:0051996	squalene synthase activity	0	1	0	0.962226	1	1	1
biological_process	GO:0006696	ergosterol biosynthetic process	0	1	0	0.967053	1	1	1
molecular_function	GO:0044877	protein-containing complex binding	0	1	0	0.779369	0.487376	1	1
biological_process	GO:0010212	response to ionizing radiation	0	1	0	0.967053	1	1	1
biological_process	GO:0090399	replicative senescence	0	1	0	0.967053	1	1	1
biological_process	GO:0000077	DNA damage checkpoint signaling	0	4	0	0.790826	1	1	1
biological_process	GO:0016572	histone phosphorylation	0	1	0	0.967053	1	1	1
cellular_component	GO:0030896	checkpoint clamp complex	0	2	0	0.92882	1	1	1
biological_process	GO:0006535	cysteine biosynthetic process from serine	0	3	0	0.904359	1	1	1
biological_process	GO:0033566	gamma-tubulin complex localization	0	1	0	0.967053	1	1	1
cellular_component	GO:0008274	gamma-tubulin large complex	0	1	0	NA	NA	NA	NA
biological_process	GO:0005980	glycogen catabolic process	0	3	0	0.904359	1	1	1
molecular_function	GO:0004134	4-alpha-glucanotransferase activity	0	3	0	0.890887	1	1	1
molecular_function	GO:0004135	amylo-alpha-1,6-glucosidase activity	0	3	0	0.890887	1	1	1
cellular_component	GO:0070461	SAGA-type complex	0	1	0	0.89513	1	1	1
biological_process	GO:0006383	transcription by RNA polymerase III	0	2	0	0.790826	1	1	1
cellular_component	GO:0016471	vacuolar proton-transporting V-type ATPase complex	0	1	0	0.89513	1	1	1
molecular_function	GO:0004181	metallocarboxypeptidase activity	0	5	0	0.824818	1	1	1
biological_process	GO:0000266	mitochondrial fission	0	3	0	0.904359	1	1	1
biological_process	GO:0030091	protein repair	0	1	0	0.935185	1	1	1
molecular_function	GO:0016671	oxidoreductase activity, acting on a sulfur group of donors, disulfide as acceptor	0	2	0	0.991893	0.142781	1	1
molecular_function	GO:0033743	peptide-methionine (R)-S-oxide reductase activity	0	1	0	0.962226	1	1	1
molecular_function	GO:0032559	adenyl ribonucleotide binding	0	2	0	0.954818	0.0664863	1	1
molecular_function	GO:0016628	oxidoreductase activity, acting on the CH-CH group of donors, NAD or NADP as acceptor	0	2	0	0.763629	1	1	1
molecular_function	GO:0008425	2-polyprenyl-6-methoxy-1,4-benzoquinone methyltransferase activity	0	1	0	0.962226	1	1	1
molecular_function	GO:0004371	glycerone kinase activity	0	2	0	0.925873	1	1	1
biological_process	GO:0006071	glycerol metabolic process	0	2	0	0.935185	1	1	1
biological_process	GO:0007076	mitotic chromosome condensation	0	5	0	0.845703	1	1	1
cellular_component	GO:0000796	condensin complex	0	3	0	0.89513	1	1	1
cellular_component	GO:0016586	RSC-type complex	0	3	0	0.89513	1	1	1
cellular_component	GO:0016514	SWI/SNF complex	0	3	0	0.89513	1	1	1
molecular_function	GO:0004615	phosphomannomutase activity	0	1	0	0.962226	1	1	1
biological_process	GO:0006402	mRNA catabolic process	0	2	0	0.947648	0.210567	1	1
molecular_function	GO:0003941	L-serine ammonia-lyase activity	0	1	0	0.962226	1	1	1
molecular_function	GO:0004736	pyruvate carboxylase activity	0	1	0	0.962226	1	1	1
molecular_function	GO:0009374	biotin binding	0	1	0	0.962226	1	1	1
biological_process	GO:0006163	purine nucleotide metabolic process	0	1	0	0.0766182	1	0.926	1
molecular_function	GO:0004385	guanylate kinase activity	0	1	0	0.962226	1	1	1
molecular_function	GO:0003712	transcription coregulator activity	0	1	0	0.685894	0.685846	1	1
molecular_function	GO:0003937	IMP cyclohydrolase activity	0	1	0	0.962226	1	1	1
molecular_function	GO:0004643	phosphoribosylaminoimidazolecarboxamide formyltransferase activity	0	1	0	0.962226	1	1	1
molecular_function	GO:0001882	nucleoside binding	0	2	0	0.763629	1	1	1
molecular_function	GO:0004639	phosphoribosylaminoimidazolesuccinocarboxamide synthase activity	0	1	0	0.962226	1	1	1
molecular_function	GO:0004798	thymidylate kinase activity	0	2	0	0.925873	1	1	1
biological_process	GO:0006233	dTDP biosynthetic process	0	2	0	0.935185	1	1	1
molecular_function	GO:0016428	tRNA (cytosine-5-)-methyltransferase activity	0	2	0	0.925873	1	1	1
biological_process	GO:0071577	zinc ion transmembrane transport	0	1	0	0.967053	1	1	1
molecular_function	GO:0005385	zinc ion transmembrane transporter activity	0	1	0	0.962226	1	1	1
molecular_function	GO:0004370	glycerol kinase activity	0	1	0	0.962226	1	1	1
molecular_function	GO:0004350	glutamate-5-semialdehyde dehydrogenase activity	0	2	0	0.925873	1	1	1
molecular_function	GO:0016709	oxidoreductase activity, acting on paired donors, with incorporation or reduction of molecular oxygen, NAD(P)H as one donor, and incorporation of one atom of oxygen	0	1	0	0.734752	1	1	1
molecular_function	GO:0003952	NAD+ synthase (glutamine-hydrolyzing) activity	0	1	0	0.962226	1	1	1
molecular_function	GO:0003989	acetyl-CoA carboxylase activity	0	1	0	0.962226	1	1	1
molecular_function	GO:0004358	glutamate N-acetyltransferase activity	0	1	0	0.962226	1	1	1
biological_process	GO:0006526	arginine biosynthetic process	0	4	0	0.845703	1	1	1
molecular_function	GO:0008686	3,4-dihydroxy-2-butanone-4-phosphate synthase activity	0	1	0	0.962226	1	1	1
biological_process	GO:0036265	RNA (guanine-N7)-methylation	0	1	0	0.967053	1	1	1
molecular_function	GO:0004144	diacylglycerol O-acyltransferase activity	0	1	0	0.962226	1	1	1
biological_process	GO:0045017	glycerolipid biosynthetic process	0	1	0	0.29788	1	1	1
molecular_function	GO:0004152	dihydroorotate dehydrogenase activity	0	1	0	0.962226	1	1	1
molecular_function	GO:0005519	cytoskeletal regulatory protein binding	0	1	0	0.962226	1	1	1
biological_process	GO:0051017	actin filament bundle assembly	0	1	0	0.967053	1	1	1
cellular_component	GO:0005875	microtubule associated complex	0	1	0	0.665659	1	1	1
molecular_function	GO:0004109	coproporphyrinogen oxidase activity	0	1	0	0.962226	1	1	1
molecular_function	GO:0008810	cellulase activity	0	1	0	0.962226	1	1	1
biological_process	GO:0000272	polysaccharide catabolic process	0	1	0	0.874543	1	1	1
molecular_function	GO:0004048	anthranilate phosphoribosyltransferase activity	0	1	0	0.962226	1	1	1
cellular_component	GO:0030122	AP-2 adaptor complex	0	2	0	0.92882	1	1	1
molecular_function	GO:0003879	ATP phosphoribosyltransferase activity	0	1	0	0.962226	1	1	1
biological_process	GO:0006458	'de novo' protein folding	0	1	0	0.967053	1	1	1
biological_process	GO:0006750	glutathione biosynthetic process	0	3	0	0.904359	1	1	1
molecular_function	GO:0004363	glutathione synthase activity	0	2	0	0.925873	1	1	1
biological_process	GO:0006479	protein methylation	0	8	0	0.431745	1	1	1
molecular_function	GO:0004555	alpha,alpha-trehalase activity	0	2	0	0.925873	1	1	1
biological_process	GO:0005991	trehalose metabolic process	0	2	0	0.790826	1	1	1
cellular_component	GO:0033177	proton-transporting two-sector ATPase complex, proton-transporting domain	0	3	0	0.57379	1	1	1
molecular_function	GO:0004791	thioredoxin-disulfide reductase activity	0	1	0	0.962226	1	1	1
biological_process	GO:0019430	removal of superoxide radicals	0	1	0	0.967053	1	1	1
biological_process	GO:0034477	U6 snRNA 3'-end processing	0	1	0	0.967053	1	1	1
biological_process	GO:0006820	anion transport	0	2	0	0.39022	1	1	1
molecular_function	GO:0005452	inorganic anion exchanger activity	0	1	0	0.962226	1	1	1
biological_process	GO:0008053	mitochondrial fusion	0	1	0	0.967053	1	1	1
biological_process	GO:0019551	glutamate catabolic process to 2-oxoglutarate	0	1	0	0.967053	1	1	1
molecular_function	GO:0004352	glutamate dehydrogenase (NAD+) activity	0	1	0	0.962226	1	1	1
biological_process	GO:0009584	detection of visible light	0	2	0	0.935185	1	1	1
biological_process	GO:0018298	protein-chromophore linkage	0	2	0	0.935185	1	1	1
molecular_function	GO:0033961	cis-stilbene-oxide hydrolase activity	0	1	0	0.962226	1	1	1
cellular_component	GO:0000176	nuclear exosome (RNase complex)	0	1	0	0.963761	1	1	1
molecular_function	GO:0004591	oxoglutarate dehydrogenase (succinyl-transferring) activity	0	3	0	0.890887	1	1	1
biological_process	GO:0006788	heme oxidation	0	1	0	0.967053	1	1	1
molecular_function	GO:0004392	heme oxygenase (decyclizing) activity	0	1	0	0.962226	1	1	1
molecular_function	GO:0005319	lipid transporter activity	0	1	0	0.654484	1	1	1
biological_process	GO:0006869	lipid transport	0	1	0	0.668618	1	1	1
molecular_function	GO:0004748	ribonucleoside-diphosphate reductase activity, thioredoxin disulfide as acceptor	0	1	0	0.962226	1	1	1
biological_process	GO:0006665	sphingolipid metabolic process	0	2	0	0.790826	1	1	1
molecular_function	GO:0004348	glucosylceramidase activity	0	2	0	0.925873	1	1	1
molecular_function	GO:0003876	AMP deaminase activity	0	3	0	0.890887	1	1	1
biological_process	GO:0009168	purine ribonucleoside monophosphate biosynthetic process	0	2	0	0.646528	1	1	1
biological_process	GO:0032264	IMP salvage	0	3	0	0.904359	1	1	1
molecular_function	GO:0016429	tRNA (adenine-N1-)-methyltransferase activity	0	1	0	0.962226	1	1	1
cellular_component	GO:0031588	nucleotide-activated protein kinase complex	0	1	0	0.963761	1	1	1
biological_process	GO:0045859	regulation of protein kinase activity	0	1	0	0.739486	1	1	1
cellular_component	GO:0031307	integral component of mitochondrial outer membrane	0	2	0	0.92882	1	1	1
cellular_component	GO:0005761	mitochondrial ribosome	0	1	0	0.92882	1	1	1
molecular_function	GO:0009916	alternative oxidase activity	0	1	0	0.962226	1	1	1
biological_process	GO:0008615	pyridoxine biosynthetic process	0	1	0	0.967053	1	1	1
molecular_function	GO:0008892	guanine deaminase activity	0	4	0	0.857219	1	1	1
biological_process	GO:0006147	guanine catabolic process	0	4	0	0.874543	1	1	1
molecular_function	GO:0047750	cholestenol delta-isomerase activity	0	3	0	0.890887	1	1	1
biological_process	GO:0016125	sterol metabolic process	0	3	0	0.874543	1	1	1
biological_process	GO:0006476	protein deacetylation	0	1	0	0.817808	1	1	1
biological_process	GO:0007099	centriole replication	0	2	0	0.935185	1	1	1
cellular_component	GO:0005814	centriole	0	2	0	0.92882	1	1	1
biological_process	GO:0033609	oxalate metabolic process	0	5	0	0.845703	1	1	1
biological_process	GO:0000959	mitochondrial RNA metabolic process	0	1	0	0.967053	1	1	1
molecular_function	GO:0004160	dihydroxy-acid dehydratase activity	0	1	0	0.962226	1	1	1
molecular_function	GO:0004106	chorismate mutase activity	0	1	0	0.962226	1	1	1
biological_process	GO:0046417	chorismate metabolic process	0	1	0	0.967053	1	1	1
molecular_function	GO:0034450	ubiquitin-ubiquitin ligase activity	0	3	0	0.890887	1	1	1
cellular_component	GO:0000151	ubiquitin ligase complex	0	3	0	0.59551	1	1	1
cellular_component	GO:0043189	H4/H2A histone acetyltransferase complex	0	1	0	0.89513	1	1	1
biological_process	GO:0030004	cellular monovalent inorganic cation homeostasis	0	6	0	0.739486	1	1	1
molecular_function	GO:0004368	glycerol-3-phosphate dehydrogenase (quinone) activity	0	3	0	0.890887	1	1	1
biological_process	GO:0006659	phosphatidylserine biosynthetic process	0	2	0	0.935185	1	1	1
biological_process	GO:0031297	replication fork processing	0	1	0	0.935185	1	1	1
biological_process	GO:0000390	spliceosomal complex disassembly	0	3	0	0.904359	1	1	1
cellular_component	GO:0071008	U2-type post-mRNA release spliceosomal complex	0	3	0	0.89513	1	1	1
biological_process	GO:0000027	ribosomal large subunit assembly	0	2	0	0.935185	1	1	1
biological_process	GO:0005976	polysaccharide metabolic process	0	1	0	0.715072	1	1	1
molecular_function	GO:2001070	starch binding	0	1	0	0.962226	1	1	1
molecular_function	GO:0004339	glucan 1,4-alpha-glucosidase activity	0	1	0	0.962226	1	1	1
molecular_function	GO:0019135	deoxyhypusine monooxygenase activity	0	1	0	0.962226	1	1	1
molecular_function	GO:0004872	signaling receptor activity	0	2	0	NA	NA	NA	NA
biological_process	GO:0016072	rRNA metabolic process	0	2	0	0.813682	0.553461	1	1
biological_process	GO:0034470	ncRNA processing	0	2	0	0.217317	0.945547	1	1
cellular_component	GO:0008076	voltage-gated potassium channel complex	0	1	0	0.963761	1	1	1
molecular_function	GO:0005249	voltage-gated potassium channel activity	0	1	0	0.962226	1	1	1
biological_process	GO:0006813	potassium ion transport	0	1	0	0.715072	1	1	1
biological_process	GO:0030042	actin filament depolymerization	0	1	0	0.904359	1	1	1
molecular_function	GO:0047547	2-methylcitrate dehydratase activity	0	2	0	0.925873	1	1	1
biological_process	GO:0019629	propionate catabolic process, 2-methylcitrate cycle	0	2	0	0.935185	1	1	1
biological_process	GO:0044070	regulation of anion transport	0	1	0	0.967053	1	1	1
molecular_function	GO:0008308	voltage-gated anion channel activity	0	1	0	0.706962	1	1	1
molecular_function	GO:0010484	H3 histone acetyltransferase activity	0	1	0	0.962226	1	1	1
biological_process	GO:0043618	regulation of transcription from RNA polymerase II promoter in response to stress	0	1	0	0.967053	1	1	1
cellular_component	GO:0031461	cullin-RING ubiquitin ligase complex	0	3	0	0.665659	1	1	1
molecular_function	GO:0030623	U5 snRNA binding	0	1	0	0.962226	1	1	1
molecular_function	GO:0017070	U6 snRNA binding	0	1	0	0.962226	1	1	1
molecular_function	GO:0004630	phospholipase D activity	0	1	0	0.962226	1	1	1
biological_process	GO:0006654	phosphatidic acid biosynthetic process	0	1	0	0.967053	1	1	1
biological_process	GO:0048017	inositol lipid-mediated signaling	0	1	0	0.764729	1	1	1
cellular_component	GO:0008290	F-actin capping protein complex	0	2	0	0.92882	1	1	1
biological_process	GO:0051016	barbed-end actin filament capping	0	2	0	0.935185	1	1	1
molecular_function	GO:0003975	UDP-N-acetylglucosamine-dolichyl-phosphate N-acetylglucosaminephosphotransferase activity	0	2	0	0.925873	1	1	1
molecular_function	GO:0008963	phospho-N-acetylmuramoyl-pentapeptide-transferase activity	0	2	0	0.925873	1	1	1
molecular_function	GO:0004326	tetrahydrofolylpolyglutamate synthase activity	0	1	0	0.962226	1	1	1
molecular_function	GO:0004651	polynucleotide 5'-phosphatase activity	0	1	0	0.962226	1	1	1
molecular_function	GO:0004335	galactokinase activity	0	1	0	0.962226	1	1	1
cellular_component	GO:0005674	transcription factor TFIIF complex	0	1	0	0.963761	1	1	1
biological_process	GO:0051301	cell division	0	1	0	0.999349	0.0148199	1	0.931
biological_process	GO:0007059	chromosome segregation	0	1	0	0.906785	0.296881	1	1
cellular_component	GO:0000444	MIS12/MIND type complex	0	1	0	0.963761	1	1	1
molecular_function	GO:0005179	hormone activity	0	3	0	0.890887	1	1	1
molecular_function	GO:0004089	carbonate dehydratase activity	0	2	0	0.925873	1	1	1
cellular_component	GO:0005835	fatty acid synthase complex	0	2	0	0.92882	1	1	1
molecular_function	GO:0004318	enoyl-[acyl-carrier-protein] reductase (NADH) activity	0	2	0	0.925873	1	1	1
molecular_function	GO:0004312	fatty acid synthase activity	0	2	0	0.925873	1	1	1
cellular_component	GO:0031390	Ctf18 RFC-like complex	0	2	0	0.92882	1	1	1
biological_process	GO:0070588	calcium ion transmembrane transport	0	2	0	0.935185	1	1	1
biological_process	GO:0005993	trehalose catabolic process	0	1	0	0.967053	1	1	1
molecular_function	GO:0004128	cytochrome-b5 reductase activity, acting on NAD(P)H	0	1	0	0.962226	1	1	1
biological_process	GO:0006515	protein quality control for misfolded or incompletely synthesized proteins	0	1	0	0.935185	1	1	1
molecular_function	GO:0008409	5'-3' exonuclease activity	0	1	0	0.793636	1	1	1
cellular_component	GO:0008541	proteasome regulatory particle, lid subcomplex	0	1	0	0.963761	1	1	1
molecular_function	GO:0016774	phosphotransferase activity, carboxyl group as acceptor	0	2	0	0.763629	1	1	1
biological_process	GO:0006082	organic acid metabolic process	0	2	0	0.000104481	1	0.002	1
molecular_function	GO:0016832	aldehyde-lyase activity	0	6	0	0.706962	1	1	1
biological_process	GO:0006002	fructose 6-phosphate metabolic process	0	1	0	0.967053	1	1	1
molecular_function	GO:0003872	6-phosphofructokinase activity	0	1	0	0.962226	1	1	1
molecular_function	GO:0003721	telomerase RNA reverse transcriptase activity	0	1	0	0.962226	1	1	1
molecular_function	GO:0003964	RNA-directed DNA polymerase activity	0	1	0	0.962226	1	1	1
molecular_function	GO:0004602	glutathione peroxidase activity	0	1	0	0.962226	1	1	1
molecular_function	GO:0005315	inorganic phosphate transmembrane transporter activity	0	2	0	0.925873	1	1	1
biological_process	GO:0006817	phosphate ion transport	0	2	0	0.935185	1	1	1
biological_process	GO:0016480	negative regulation of transcription by RNA polymerase III	0	1	0	0.967053	1	1	1
molecular_function	GO:0045131	pre-mRNA branch point binding	0	1	0	0.962226	1	1	1
molecular_function	GO:0004844	uracil DNA N-glycosylase activity	0	2	0	0.925873	1	1	1
biological_process	GO:0071266	'de novo' L-methionine biosynthetic process	0	1	0	0.967053	1	1	1
molecular_function	GO:0004121	cystathionine beta-lyase activity	0	1	0	0.962226	1	1	1
molecular_function	GO:0004496	mevalonate kinase activity	0	1	0	0.962226	1	1	1
molecular_function	GO:0004410	homocitrate synthase activity	0	1	0	0.962226	1	1	1
biological_process	GO:0019878	lysine biosynthetic process via aminoadipic acid	0	1	0	0.967053	1	1	1
molecular_function	GO:0016846	carbon-sulfur lyase activity	0	2	0	0.763629	1	1	1
molecular_function	GO:0009039	urease activity	0	3	0	0.890887	1	1	1
biological_process	GO:0043419	urea catabolic process	0	2	0	0.935185	1	1	1
biological_process	GO:0097576	vacuole fusion	0	2	0	0.935185	1	1	1
cellular_component	GO:0030897	HOPS complex	0	2	0	0.92882	1	1	1
biological_process	GO:0009229	thiamine diphosphate biosynthetic process	0	1	0	0.967053	1	1	1
molecular_function	GO:0004788	thiamine diphosphokinase activity	0	1	0	0.962226	1	1	1
molecular_function	GO:0030975	thiamine binding	0	1	0	0.962226	1	1	1
biological_process	GO:0035246	peptidyl-arginine N-methylation	0	1	0	0.967053	1	1	1
molecular_function	GO:0003825	alpha,alpha-trehalose-phosphate synthase (UDP-forming) activity	0	1	0	0.962226	1	1	1
biological_process	GO:0006729	tetrahydrobiopterin biosynthetic process	0	1	0	0.967053	1	1	1
molecular_function	GO:0008124	4-alpha-hydroxytetrahydrobiopterin dehydratase activity	0	1	0	0.962226	1	1	1
molecular_function	GO:0008193	tRNA guanylyltransferase activity	0	1	0	0.962226	1	1	1
molecular_function	GO:0003714	transcription corepressor activity	0	1	0	0.962226	1	1	1
cellular_component	GO:0000439	transcription factor TFIIH core complex	0	6	0	0.801133	1	1	1
molecular_function	GO:0008824	cyanate hydratase activity	0	1	0	0.962226	1	1	1
biological_process	GO:0009439	cyanate metabolic process	0	1	0	0.967053	1	1	1
molecular_function	GO:0004409	homoaconitate hydratase activity	0	2	0	0.925873	1	1	1
molecular_function	GO:0050353	trimethyllysine dioxygenase activity	0	1	0	0.962226	1	1	1
biological_process	GO:0045329	carnitine biosynthetic process	0	1	0	0.967053	1	1	1
biological_process	GO:0006884	cell volume homeostasis	0	3	0	0.904359	1	1	1
cellular_component	GO:0005829	cytosol	0	5	0	0.552853	1	1	1
cellular_component	GO:0034715	pICln-Sm protein complex	0	3	0	0.89513	1	1	1
cellular_component	GO:0034709	methylosome	0	3	0	0.89513	1	1	1
molecular_function	GO:0004846	urate oxidase activity	0	1	0	0.962226	1	1	1
biological_process	GO:0006596	polyamine biosynthetic process	0	1	0	0.904359	1	1	1
cellular_component	GO:0045281	succinate dehydrogenase complex	0	1	0	0.963761	1	1	1
molecular_function	GO:1990380	Lys48-specific deubiquitinase activity	0	1	0	0.962226	1	1	1
molecular_function	GO:0030619	U1 snRNA binding	0	1	0	0.962226	1	1	1
molecular_function	GO:0008495	protoheme IX farnesyltransferase activity	0	1	0	0.962226	1	1	1
biological_process	GO:0048034	heme O biosynthetic process	0	1	0	0.967053	1	1	1
molecular_function	GO:0008176	tRNA (guanine-N7-)-methyltransferase activity	0	1	0	0.962226	1	1	1
molecular_function	GO:0004516	nicotinate phosphoribosyltransferase activity	0	1	0	0.962226	1	1	1
biological_process	GO:0019357	nicotinate nucleotide biosynthetic process	0	1	0	0.967053	1	1	1
biological_process	GO:0002143	tRNA wobble position uridine thiolation	0	1	0	0.967053	1	1	1
biological_process	GO:2001256	regulation of store-operated calcium entry	0	1	0	0.967053	1	1	1
molecular_function	GO:0052689	carboxylic ester hydrolase activity	0	2	0	0.42803	1	1	1
biological_process	GO:0006482	protein demethylation	0	2	0	0.935185	1	1	1
cellular_component	GO:0005787	signal peptidase complex	0	2	0	0.92882	1	1	1
biological_process	GO:0006171	cAMP biosynthetic process	0	1	0	0.967053	1	1	1
biological_process	GO:0009190	cyclic nucleotide biosynthetic process	0	1	0	0.967053	1	1	1
molecular_function	GO:0004016	adenylate cyclase activity	0	1	0	0.962226	1	1	1
molecular_function	GO:0016849	phosphorus-oxygen lyase activity	0	1	0	0.962226	1	1	1
molecular_function	GO:0004642	phosphoribosylformylglycinamidine synthase activity	0	2	0	0.925873	1	1	1
molecular_function	GO:0004824	lysine-tRNA ligase activity	0	1	0	0.962226	1	1	1
biological_process	GO:0006430	lysyl-tRNA aminoacylation	0	1	0	0.967053	1	1	1
molecular_function	GO:0004817	cysteine-tRNA ligase activity	0	3	0	0.890887	1	1	1
biological_process	GO:0006423	cysteinyl-tRNA aminoacylation	0	3	0	0.904359	1	1	1
molecular_function	GO:0004342	glucosamine-6-phosphate deaminase activity	0	1	0	0.962226	1	1	1
biological_process	GO:0007030	Golgi organization	0	1	0	0.935185	1	1	1
molecular_function	GO:0004794	L-threonine ammonia-lyase activity	0	1	0	0.962226	1	1	1
molecular_function	GO:0003917	DNA topoisomerase type I (single strand cut, ATP-independent) activity	0	2	0	0.925873	1	1	1
molecular_function	GO:0004163	diphosphomevalonate decarboxylase activity	0	1	0	0.962226	1	1	1
biological_process	GO:0019287	isopentenyl diphosphate biosynthetic process, mevalonate pathway	0	1	0	0.967053	1	1	1
molecular_function	GO:0004462	lactoylglutathione lyase activity	0	2	0	0.925873	1	1	1
molecular_function	GO:0003916	DNA topoisomerase activity	0	1	0	0.857219	1	1	1
biological_process	GO:0071816	tail-anchored membrane protein insertion into ER membrane	0	1	0	0.967053	1	1	1
cellular_component	GO:0043529	GET complex	0	1	0	0.963761	1	1	1
molecular_function	GO:0004474	malate synthase activity	0	1	0	0.962226	1	1	1
biological_process	GO:0006097	glyoxylate cycle	0	1	0	0.967053	1	1	1
biological_process	GO:0032220	plasma membrane fusion involved in cytogamy	0	1	0	0.967053	1	1	1
cellular_component	GO:0043332	mating projection tip	0	1	0	0.963761	1	1	1
biological_process	GO:0000001	mitochondrion inheritance	0	2	0	0.935185	1	1	1
molecular_function	GO:0004357	glutamate-cysteine ligase activity	0	1	0	0.962226	1	1	1
molecular_function	GO:0003877	ATP adenylyltransferase activity	0	1	0	0.962226	1	1	1
biological_process	GO:0009117	nucleotide metabolic process	0	1	0	0.024748	1	0.461	1
molecular_function	GO:0005528	FK506 binding	0	1	0	0.962226	1	1	1
biological_process	GO:0018208	peptidyl-proline modification	0	1	0	0.546489	1	1	1
biological_process	GO:0000412	histone peptidyl-prolyl isomerization	0	1	0	0.967053	1	1	1
biological_process	GO:0030041	actin filament polymerization	0	1	0	0.546489	1	1	1
molecular_function	GO:0004655	porphobilinogen synthase activity	0	2	0	0.925873	1	1	1
molecular_function	GO:0015103	inorganic anion transmembrane transporter activity	0	1	0	0.42803	1	1	1
molecular_function	GO:0050385	ureidoglycolate lyase activity	0	1	0	0.962226	1	1	1
molecular_function	GO:0004037	allantoicase activity	0	1	0	0.962226	1	1	1
molecular_function	GO:0004848	ureidoglycolate hydrolase activity	0	1	0	0.962226	1	1	1
molecular_function	GO:0003756	protein disulfide isomerase activity	0	1	0	0.962226	1	1	1
molecular_function	GO:0004020	adenylylsulfate kinase activity	0	2	0	0.925873	1	1	1
molecular_function	GO:0004781	sulfate adenylyltransferase (ATP) activity	0	1	0	0.962226	1	1	1
biological_process	GO:0000096	sulfur amino acid metabolic process	0	1	0	0.528408	1	1	1
molecular_function	GO:0004631	phosphomevalonate kinase activity	0	1	0	0.962226	1	1	1
biological_process	GO:0006783	heme biosynthetic process	0	1	0	0.817808	1	1	1
biological_process	GO:0000737	DNA catabolic process, endonucleolytic	0	1	0	0.967053	1	1	1
molecular_function	GO:0004014	adenosylmethionine decarboxylase activity	0	2	0	0.925873	1	1	1
biological_process	GO:0008295	spermidine biosynthetic process	0	2	0	0.935185	1	1	1
biological_process	GO:0006597	spermine biosynthetic process	0	2	0	0.935185	1	1	1
biological_process	GO:0009712	catechol-containing compound metabolic process	0	2	0	0.935185	1	1	1
molecular_function	GO:0018576	catechol 1,2-dioxygenase activity	0	2	0	0.925873	1	1	1
biological_process	GO:0034968	histone lysine methylation	0	2	0	0.845703	1	1	1
cellular_component	GO:0089701	U2AF complex	0	1	0	0.963761	1	1	1
molecular_function	GO:0004004	RNA helicase activity	0	1	0	NA	NA	NA	NA
molecular_function	GO:0008479	queuine tRNA-ribosyltransferase activity	0	2	0	0.925873	1	1	1
cellular_component	GO:0030173	integral component of Golgi membrane	0	5	0	0.831329	1	1	1
molecular_function	GO:0008863	formate dehydrogenase (NAD+) activity	0	1	0	0.962226	1	1	1
molecular_function	GO:0008073	ornithine decarboxylase inhibitor activity	0	1	0	0.962226	1	1	1
biological_process	GO:1901642	nucleoside transmembrane transport	0	1	0	0.967053	1	1	1
biological_process	GO:0034755	iron ion transmembrane transport	0	1	0	0.904359	1	1	1
molecular_function	GO:0004888	transmembrane signaling receptor activity	0	1	0	0.582953	1	1	1
biological_process	GO:0007166	cell surface receptor signaling pathway	0	1	0	0.874543	1	1	1
molecular_function	GO:0004197	cysteine-type endopeptidase activity	0	1	0	0.890887	1	1	1
molecular_function	GO:0004332	fructose-bisphosphate aldolase activity	0	1	0	0.962226	1	1	1
molecular_function	GO:0004114	3',5'-cyclic-nucleotide phosphodiesterase activity	0	1	0	0.925873	1	1	1
biological_process	GO:0009063	cellular amino acid catabolic process	0	3	0	0.528408	1	1	1
cellular_component	GO:0005938	cell cortex	0	1	0	0.997346	0.0215878	1	0.686
biological_process	GO:0032065	maintenance of protein location in cell cortex	0	1	0	0.967053	1	1	1
molecular_function	GO:0004055	argininosuccinate synthase activity	0	2	0	0.925873	1	1	1
cellular_component	GO:0005760	gamma DNA polymerase complex	0	1	0	0.963761	1	1	1
molecular_function	GO:0035312	5'-3' exodeoxyribonuclease activity	0	1	0	0.857219	1	1	1
molecular_function	GO:0008061	chitin binding	0	3	0	0.890887	1	1	1
biological_process	GO:0018293	protein-FAD linkage	0	1	0	0.967053	1	1	1
biological_process	GO:0032979	protein insertion into mitochondrial inner membrane from matrix	0	2	0	0.935185	1	1	1
biological_process	GO:0007033	vacuole organization	0	1	0	0.874543	1	1	1
cellular_component	GO:0005688	U6 snRNP	0	1	0	0.963761	1	1	1
biological_process	GO:1901137	carbohydrate derivative biosynthetic process	0	1	0	0.0812445	0.984719	0.939	1
molecular_function	GO:0004360	glutamine-fructose-6-phosphate transaminase (isomerizing) activity	0	1	0	0.962226	1	1	1
molecular_function	GO:0003873	6-phosphofructo-2-kinase activity	0	1	0	0.962226	1	1	1
biological_process	GO:0006003	fructose 2,6-bisphosphate metabolic process	0	1	0	0.967053	1	1	1
biological_process	GO:0006000	fructose metabolic process	0	1	0	0.967053	1	1	1
biological_process	GO:0045721	negative regulation of gluconeogenesis	0	1	0	0.967053	1	1	1
molecular_function	GO:0050113	inositol oxygenase activity	0	1	0	0.962226	1	1	1
biological_process	GO:0019310	inositol catabolic process	0	1	0	0.967053	1	1	1
molecular_function	GO:0004814	arginine-tRNA ligase activity	0	1	0	0.962226	1	1	1
biological_process	GO:0006420	arginyl-tRNA aminoacylation	0	1	0	0.967053	1	1	1
molecular_function	GO:0004729	oxygen-dependent protoporphyrinogen oxidase activity	0	1	0	0.962226	1	1	1
molecular_function	GO:0008678	2-deoxy-D-gluconate 3-dehydrogenase activity	0	1	0	0.962226	1	1	1
molecular_function	GO:0008514	organic anion transmembrane transporter activity	0	1	0	0.925873	1	1	1
molecular_function	GO:0004412	homoserine dehydrogenase activity	0	1	0	0.962226	1	1	1
molecular_function	GO:0004719	protein-L-isoaspartate (D-aspartate) O-methyltransferase activity	0	2	0	0.925873	1	1	1
molecular_function	GO:0004149	dihydrolipoyllysine-residue succinyltransferase activity	0	2	0	0.925873	1	1	1
cellular_component	GO:0045252	oxoglutarate dehydrogenase complex	0	2	0	0.92882	1	1	1
biological_process	GO:0042149	cellular response to glucose starvation	0	1	0	0.967053	1	1	1
biological_process	GO:0015689	molybdate ion transport	0	1	0	0.967053	1	1	1
molecular_function	GO:0015098	molybdate ion transmembrane transporter activity	0	1	0	0.962226	1	1	1
biological_process	GO:0030261	chromosome condensation	0	2	0	0.845703	1	1	1
molecular_function	GO:0004799	thymidylate synthase activity	0	1	0	0.962226	1	1	1
biological_process	GO:0006231	dTMP biosynthetic process	0	1	0	0.967053	1	1	1
molecular_function	GO:0003980	UDP-glucose:glycoprotein glucosyltransferase activity	0	2	0	0.925873	1	1	1
biological_process	GO:0009820	alkaloid metabolic process	0	1	0	0.967053	1	1	1
biological_process	GO:0016973	poly(A)+ mRNA export from nucleus	0	1	0	0.967053	1	1	1
biological_process	GO:0000045	autophagosome assembly	0	1	0	0.967053	1	1	1
molecular_function	GO:0004820	glycine-tRNA ligase activity	0	1	0	0.962226	1	1	1
biological_process	GO:0006426	glycyl-tRNA aminoacylation	0	1	0	0.967053	1	1	1
molecular_function	GO:0004807	triose-phosphate isomerase activity	0	1	0	0.962226	1	1	1
cellular_component	GO:0008622	epsilon DNA polymerase complex	0	1	0	0.963761	1	1	1
cellular_component	GO:0019774	proteasome core complex, beta-subunit complex	0	1	0	0.963761	1	1	1
molecular_function	GO:0004801	transaldolase activity	0	2	0	0.925873	1	1	1
cellular_component	GO:1990316	Atg1/ULK1 kinase complex	0	2	0	0.92882	1	1	1
molecular_function	GO:0004560	alpha-L-fucosidase activity	0	1	0	0.962226	1	1	1
cellular_component	GO:0033178	proton-transporting two-sector ATPase complex, catalytic domain	0	2	0	0.513215	1	1	1
molecular_function	GO:0019948	SUMO activating enzyme activity	0	2	0	0.925873	1	1	1
molecular_function	GO:0000334	3-hydroxyanthranilate 3,4-dioxygenase activity	0	1	0	0.962226	1	1	1
molecular_function	GO:0004520	endodeoxyribonuclease activity	0	2	0	0.706962	1	1	1
molecular_function	GO:0043142	single-stranded DNA helicase activity	0	4	0	NA	NA	NA	NA
biological_process	GO:0033567	DNA replication, Okazaki fragment processing	0	4	0	0.874543	1	1	1
molecular_function	GO:0004694	eukaryotic translation initiation factor 2alpha kinase activity	0	1	0	0.962226	1	1	1
biological_process	GO:0010998	regulation of translational initiation by eIF2 alpha phosphorylation	0	1	0	0.967053	1	1	1
molecular_function	GO:0000293	ferric-chelate reductase activity	0	1	0	0.962226	1	1	1
biological_process	GO:0009052	pentose-phosphate shunt, non-oxidative branch	0	4	0	0.874543	1	1	1
molecular_function	GO:0004751	ribose-5-phosphate isomerase activity	0	4	0	0.857219	1	1	1
molecular_function	GO:0003855	3-dehydroquinate dehydratase activity	0	1	0	0.962226	1	1	1
molecular_function	GO:0003866	3-phosphoshikimate 1-carboxyvinyltransferase activity	0	1	0	0.962226	1	1	1
molecular_function	GO:0004765	shikimate kinase activity	0	1	0	0.962226	1	1	1
molecular_function	GO:0003856	3-dehydroquinate synthase activity	0	1	0	0.962226	1	1	1
molecular_function	GO:0004764	shikimate 3-dehydrogenase (NADP+) activity	0	1	0	0.962226	1	1	1
molecular_function	GO:0016670	oxidoreductase activity, acting on a sulfur group of donors, oxygen as acceptor	0	1	0	0.857219	1	1	1
molecular_function	GO:0001735	prenylcysteine oxidase activity	0	1	0	0.962226	1	1	1
biological_process	GO:0030328	prenylcysteine catabolic process	0	1	0	0.967053	1	1	1
molecular_function	GO:0003991	acetylglutamate kinase activity	0	1	0	0.962226	1	1	1
cellular_component	GO:0000811	GINS complex	0	1	0	0.963761	1	1	1
molecular_function	GO:0015923	mannosidase activity	0	1	0	0.654484	1	1	1
biological_process	GO:0006013	mannose metabolic process	0	1	0	0.967053	1	1	1
molecular_function	GO:0046975	histone methyltransferase activity (H3-K36 specific)	0	1	0	0.962226	1	1	1
biological_process	GO:0010452	histone H3-K36 methylation	0	1	0	0.967053	1	1	1
biological_process	GO:0006354	DNA-templated transcription, elongation	0	1	0	0.739486	1	1	1
biological_process	GO:0015074	DNA integration	0	5	0	0.845703	1	1	1
molecular_function	GO:0004638	phosphoribosylaminoimidazole carboxylase activity	0	5	0	0.824818	1	1	1
biological_process	GO:0046080	dUTP metabolic process	0	2	0	0.935185	1	1	1
molecular_function	GO:0004170	dUTP diphosphatase activity	0	2	0	0.925873	1	1	1
biological_process	GO:0000184	nuclear-transcribed mRNA catabolic process, nonsense-mediated decay	0	2	0	0.935185	1	1	1
[truncated: 28 more columns]

## Sheet: polyQ⁄N
GO domain	GO ID	GO term	polyQ⁄N protein	total number	number / total	raw p-value under-representation	raw p-value over-representation	FWER under-representation	FWER over-representation	Gene Name
molecular_function	GO:0005515	protein binding	172	1132	0.151943	1	3.72376e-09	1	0	AcW1_000057-T1	AcW1_000057-T2	AcW1_000057-T3	AcW1_000117-T1	AcW1_000148-T1	AcW1_000148-T2	AcW1_000197-T1	AcW1_000198-T1	AcW1_000227-T1	AcW1_000305-T1	AcW1_000305-T2	AcW1_000342-T1	AcW1_000342-T2	AcW1_000403-T1	AcW1_000543-T1	AcW1_000558-T1	AcW1_000576-T1	AcW1_000576-T2	AcW1_000612-T1	AcW1_000701-T1	AcW1_000891-T1	AcW1_000919-T1	AcW1_000940-T1	AcW1_001146-T1	AcW1_001366-T1	AcW1_001422-T1	AcW1_001435-T1	AcW1_001456-T1	AcW1_001502-T1	AcW1_001554-T1	AcW1_001754-T1	AcW1_001754-T2	AcW1_001754-T3	AcW1_001884-T1	AcW1_001906-T1	AcW1_001906-T2	AcW1_002033-T1	AcW1_002085-T1	AcW1_002154-T1	AcW1_002169-T2
molecular_function	GO:0005524	ATP binding	96	737	0.130258	0.976563	0.0309285	1	0.999	AcW1_000117-T1	AcW1_000148-T1	AcW1_000148-T2	AcW1_000156-T1	AcW1_000243-T1	AcW1_000243-T2	AcW1_000249-T1	AcW1_000822-T1	AcW1_000822-T2	AcW1_000904-T1	AcW1_001048-T1	AcW1_001148-T1	AcW1_001206-T1	AcW1_001456-T1	AcW1_001710-T1	AcW1_001710-T2	AcW1_001748-T1	AcW1_001757-T1	AcW1_001757-T2	AcW1_001757-T3	AcW1_001776-T1	AcW1_002033-T1	AcW1_002059-T1	AcW1_002085-T1	AcW1_002541-T1	AcW1_002572-T1	AcW1_002572-T2	AcW1_002575-T1	AcW1_002575-T2	AcW1_002624-T1	AcW1_002624-T2	AcW1_002744-T1	AcW1_002905-T1	AcW1_002905-T2	AcW1_002965-T1	AcW1_002965-T2	AcW1_003044-T1	AcW1_003044-T2	AcW1_003251-T1	AcW1_003766-T1
molecular_function	GO:0003676	nucleic acid binding	84	418	0.200957	1	5.87952e-13	1	0	AcW1_000156-T1	AcW1_000242-T1	AcW1_000242-T2	AcW1_000410-T1	AcW1_000451-T1	AcW1_000749-T1	AcW1_000992-T1	AcW1_001175-T1	AcW1_001224-T1	AcW1_001265-T1	AcW1_001584-T1	AcW1_001603-T1	AcW1_001603-T2	AcW1_001747-T1	AcW1_001748-T1	AcW1_001944-T1	AcW1_002080-T1	AcW1_002080-T2	AcW1_002080-T3	AcW1_002200-T1	AcW1_002568-T1	AcW1_002624-T1	AcW1_002624-T2	AcW1_002852-T1	AcW1_003044-T1	AcW1_003044-T2	AcW1_003263-T1	AcW1_003267-T1	AcW1_003267-T2	AcW1_003267-T3	AcW1_003437-T1	AcW1_003641-T1	AcW1_003641-T2	AcW1_004471-T1	AcW1_004500-T1	AcW1_004788-T1	AcW1_004836-T1	AcW1_004836-T2	AcW1_004836-T3	AcW1_004836-T4
molecular_function	GO:0008270	zinc ion binding	76	436	0.174312	0.999992	1.46801e-05	1	0	AcW1_000242-T1	AcW1_000242-T2	AcW1_000342-T1	AcW1_000342-T2	AcW1_000576-T1	AcW1_000576-T2	AcW1_000822-T1	AcW1_000822-T2	AcW1_000826-T1	AcW1_001116-T1	AcW1_001146-T1	AcW1_001224-T1	AcW1_001228-T1	AcW1_002033-T1	AcW1_002085-T1	AcW1_002140-T1	AcW1_002339-T1	AcW1_002397-T1	AcW1_002495-T1	AcW1_002704-T1	AcW1_003017-T1	AcW1_003124-T1	AcW1_003206-T1	AcW1_003206-T2	AcW1_003252-T1	AcW1_003667-T1	AcW1_003667-T2	AcW1_003667-T3	AcW1_003736-T1	AcW1_004204-T1	AcW1_004471-T1	AcW1_004768-T1	AcW1_004768-T2	AcW1_005170-T1	AcW1_005514-T1	AcW1_005527-T1	AcW1_006211-T1	AcW1_006243-T1	AcW1_006243-T2	AcW1_006560-T1
cellular_component	GO:0005634	nucleus	64	334	0.191617	1	7.49772e-10	1	0	AcW1_000028-T1	AcW1_000117-T1	AcW1_000826-T1	AcW1_001228-T1	AcW1_001708-T1	AcW1_002080-T1	AcW1_002080-T2	AcW1_002080-T3	AcW1_002383-T1	AcW1_002495-T1	AcW1_002704-T1	AcW1_003206-T1	AcW1_003206-T2	AcW1_003252-T1	AcW1_004123-T1	AcW1_004123-T2	AcW1_004123-T3	AcW1_004209-T1	AcW1_004226-T1	AcW1_004226-T2	AcW1_004226-T3	AcW1_004511-T1	AcW1_004812-T1	AcW1_005514-T1	AcW1_006211-T1	AcW1_006223-T1	AcW1_006230-T1	AcW1_006243-T1	AcW1_006243-T2	AcW1_006476-T1	AcW1_006560-T1	AcW1_007115-T1	AcW1_007115-T2	AcW1_007493-T1	AcW1_007560-T1	AcW1_007687-T1	AcW1_007687-T2	AcW1_007734-T1	AcW1_008124-T1	AcW1_008124-T2
molecular_function	GO:0003677	DNA binding	56	323	0.173375	1	2.95304e-07	1	0	AcW1_000096-T1	AcW1_000096-T2	AcW1_000096-T3	AcW1_000096-T4	AcW1_000307-T1	AcW1_000316-T1	AcW1_000515-T1	AcW1_000515-T2	AcW1_000826-T1	AcW1_000924-T1	AcW1_002383-T1	AcW1_002495-T1	AcW1_002704-T1	AcW1_002744-T1	AcW1_003125-T1	AcW1_003206-T1	AcW1_003206-T2	AcW1_003252-T1	AcW1_004560-T1	AcW1_004560-T2	AcW1_005112-T1	AcW1_005280-T1	AcW1_005364-T1	AcW1_005390-T1	AcW1_005838-T1	AcW1_005838-T3	AcW1_006211-T1	AcW1_006223-T1	AcW1_006243-T1	AcW1_006243-T2	AcW1_006560-T1	AcW1_006576-T1	AcW1_006576-T2	AcW1_006576-T3	AcW1_006576-T4	AcW1_006576-T5	AcW1_006748-T1	AcW1_007820-T1	AcW1_008124-T1	AcW1_008124-T2
biological_process	GO:0006355	regulation of transcription, DNA-templated	54	206	0.262136	1	4.3782e-10	1	0	AcW1_000117-T1	AcW1_000291-T1	AcW1_000826-T1	AcW1_001228-T1	AcW1_002080-T1	AcW1_002080-T2	AcW1_002080-T3	AcW1_002397-T1	AcW1_002495-T1	AcW1_002652-T1	AcW1_003206-T1	AcW1_003206-T2	AcW1_003252-T1	AcW1_004159-T1	AcW1_004226-T1	AcW1_004226-T2	AcW1_004226-T3	AcW1_004342-T1	AcW1_004511-T1	AcW1_004768-T1	AcW1_004768-T2	AcW1_005514-T1	AcW1_006211-T1	AcW1_006230-T1	AcW1_006243-T1	AcW1_006243-T2	AcW1_006476-T1	AcW1_006560-T1	AcW1_006923-T1	AcW1_007115-T1	AcW1_007115-T2	AcW1_007302-T1	AcW1_007302-T2	AcW1_008277-T1	AcW1_008400-T1	AcW1_008400-T2	AcW1_008498-T1	AcW1_008498-T2	AcW1_008507-T1	AcW1_008691-T1
cellular_component	GO:0016021	integral component of membrane	52	559	0.0930233	0.0174003	0.988346	0.297	1	AcW1_000822-T1	AcW1_000822-T2	AcW1_000968-T1	AcW1_001307-T1	AcW1_001334-T1	AcW1_001554-T1	AcW1_002292-T1	AcW1_002323-T1	AcW1_002323-T2	AcW1_002354-T1	AcW1_004243-T1	AcW1_004310-T1	AcW1_004356-T1	AcW1_004356-T2	AcW1_004369-T1	AcW1_004369-T3	AcW1_004395-T1	AcW1_004600-T1	AcW1_005220-T1	AcW1_005265-T1	AcW1_005858-T1	AcW1_006012-T1	AcW1_006103-T1	AcW1_006123-T1	AcW1_007116-T1	AcW1_007130-T1	AcW1_007130-T2	AcW1_007130-T3	AcW1_007130-T4	AcW1_007688-T1	AcW1_007776-T1	AcW1_007776-T2	AcW1_007776-T3	AcW1_007964-T1	AcW1_007995-T1	AcW1_007995-T2	AcW1_008002-T1	AcW1_008002-T2	AcW1_008002-T3	AcW1_008002-T4
molecular_function	GO:0005488	binding	47	204	0.230392	1	2.73917e-17	1	0	AcW1_000619-T1	AcW1_001131-T1	AcW1_001188-T1	AcW1_001188-T2	AcW1_001366-T1	AcW1_001425-T1	AcW1_002044-T1	AcW1_002169-T2	AcW1_002541-T1	AcW1_003127-T1	AcW1_003127-T2	AcW1_003127-T3	AcW1_003127-T4	AcW1_003418-T1	AcW1_003452-T1	AcW1_004074-T1	AcW1_004074-T2	AcW1_004074-T3	AcW1_004396-T1	AcW1_004402-T1	AcW1_004774-T1	AcW1_004774-T2	AcW1_004789-T1	AcW1_004812-T1	AcW1_004996-T1	AcW1_005052-T1	AcW1_005052-T2	AcW1_005638-T1	AcW1_005754-T1	AcW1_005927-T1	AcW1_005936-T1	AcW1_005983-T2	AcW1_006643-T1	AcW1_006643-T2	AcW1_006643-T3	AcW1_006804-T1	AcW1_006804-T2	AcW1_006813-T1	AcW1_007337-T1	AcW1_007560-T1
biological_process	GO:0055085	transmembrane transport	44	434	0.101382	0.140219	0.891835	1	1	AcW1_001307-T1	AcW1_001334-T1	AcW1_002323-T1	AcW1_002323-T2	AcW1_002354-T1	AcW1_004243-T1	AcW1_004310-T1	AcW1_004369-T1	AcW1_004369-T3	AcW1_004395-T1	AcW1_004857-T1	AcW1_005265-T1	AcW1_006123-T1	AcW1_006663-T1	AcW1_007116-T1	AcW1_007130-T1	AcW1_007130-T2	AcW1_007130-T3	AcW1_007130-T4	AcW1_007688-T1	AcW1_007776-T1	AcW1_007776-T2	AcW1_007776-T3	AcW1_007780-T1	AcW1_007964-T1	AcW1_008002-T1	AcW1_008002-T2	AcW1_008002-T3	AcW1_008002-T4	AcW1_008956-T1	AcW1_008956-T2	AcW1_008956-T3	AcW1_008956-T4	AcW1_009464-T1	AcW1_009464-T2	AcW1_009469-T1	AcW1_009604-T1	AcW1_009604-T2	AcW1_009604-T3	AcW1_009604-T4
molecular_function	GO:0004672	protein kinase activity	38	267	0.142322	0.988649	0.0179135	1	0.988	AcW1_000243-T1	AcW1_000243-T2	AcW1_000249-T1	AcW1_001048-T1	AcW1_001206-T1	AcW1_001757-T1	AcW1_001757-T2	AcW1_001757-T3	AcW1_001776-T1	AcW1_002059-T1	AcW1_002541-T1	AcW1_002572-T1	AcW1_002572-T2	AcW1_002575-T1	AcW1_002575-T2	AcW1_003251-T1	AcW1_003766-T1	AcW1_003766-T3	AcW1_004232-T1	AcW1_004232-T2	AcW1_004347-T1	AcW1_004509-T1	AcW1_004808-T1	AcW1_004808-T2	AcW1_004808-T3	AcW1_005472-T1	AcW1_005511-T1	AcW1_005511-T2	AcW1_005881-T1	AcW1_006625-T1	AcW1_006658-T1	AcW1_007683-T1	AcW1_008785-T1	AcW1_008809-T1	AcW1_009032-T1	AcW1_009149-T1	AcW1_009399-T1	AcW1_009590-T1
biological_process	GO:0006468	protein phosphorylation	38	267	0.142322	0.944747	0.0794302	1	1	AcW1_000243-T1	AcW1_000243-T2	AcW1_000249-T1	AcW1_001048-T1	AcW1_001206-T1	AcW1_001757-T1	AcW1_001757-T2	AcW1_001757-T3	AcW1_001776-T1	AcW1_002059-T1	AcW1_002541-T1	AcW1_002572-T1	AcW1_002572-T2	AcW1_002575-T1	AcW1_002575-T2	AcW1_003251-T1	AcW1_003766-T1	AcW1_003766-T3	AcW1_004232-T1	AcW1_004232-T2	AcW1_004347-T1	AcW1_004509-T1	AcW1_004808-T1	AcW1_004808-T2	AcW1_004808-T3	AcW1_005472-T1	AcW1_005511-T1	AcW1_005511-T2	AcW1_005881-T1	AcW1_006625-T1	AcW1_006658-T1	AcW1_007683-T1	AcW1_008785-T1	AcW1_008809-T1	AcW1_009032-T1	AcW1_009149-T1	AcW1_009399-T1	AcW1_009590-T1
biological_process	GO:0005975	carbohydrate metabolic process	37	200	0.185	0.97948	0.0320834	1	0.996	AcW1_000229-T1	AcW1_000259-T1	AcW1_000710-T1	AcW1_000899-T1	AcW1_000900-T1	AcW1_000900-T2	AcW1_000900-T3	AcW1_001771-T1	AcW1_001962-T1	AcW1_001962-T2	AcW1_002964-T1	AcW1_003713-T1	AcW1_003876-T1	AcW1_003876-T2	AcW1_004072-T1	AcW1_004498-T1	AcW1_005008-T1	AcW1_005730-T1	AcW1_006387-T1	AcW1_006510-T1	AcW1_006510-T2	AcW1_006510-T3	AcW1_007370-T2	AcW1_007556-T1	AcW1_007556-T2	AcW1_007557-T1	AcW1_007557-T2	AcW1_007726-T1	AcW1_007945-T1	AcW1_008108-T1	AcW1_008108-T2	AcW1_008884-T1	AcW1_009372-T1	AcW1_009816-T1	AcW1_009816-T2	AcW1_010027-T1	AcW1_010187-T1
molecular_function	GO:0003824	catalytic activity	34	517	0.065764	4.39741e-19	1	0	1	AcW1_000251-T1	AcW1_000251-T2	AcW1_000251-T3	AcW1_000478-T1	AcW1_001962-T1	AcW1_001962-T2	AcW1_002146-T1	AcW1_002964-T1	AcW1_002965-T1	AcW1_002965-T2	AcW1_003215-T1	AcW1_004566-T1	AcW1_005730-T1	AcW1_005831-T1	AcW1_006032-T1	AcW1_006518-T1	AcW1_006518-T2	AcW1_006529-T1	AcW1_006529-T2	AcW1_007002-T1	AcW1_007293-T1	AcW1_007293-T2	AcW1_007973-T1	AcW1_007973-T2	AcW1_008124-T1	AcW1_008124-T2	AcW1_008634-T1	AcW1_008924-T1	AcW1_008924-T2	AcW1_008924-T3	AcW1_009060-T4	AcW1_010031-T1	AcW1_010031-T2	AcW1_010104-T1
molecular_function	GO:0046872	metal ion binding	33	206	0.160194	0.998363	0.00231768	1	0.353	AcW1_000097-T1	AcW1_000307-T1	AcW1_000350-T1	AcW1_000350-T2	AcW1_001148-T1	AcW1_001265-T1	AcW1_001584-T1	AcW1_001944-T1	AcW1_002080-T1	AcW1_002080-T2	AcW1_002080-T3	AcW1_002965-T1	AcW1_002965-T2	AcW1_004123-T1	AcW1_004123-T3	AcW1_004641-T1	AcW1_005127-T1	AcW1_006004-T1	AcW1_006004-T2	AcW1_006032-T1	AcW1_006688-T1	AcW1_006688-T2	AcW1_006688-T3	AcW1_007002-T1	AcW1_007995-T1	AcW1_007995-T2	AcW1_008049-T1	AcW1_008444-T1	AcW1_008444-T2	AcW1_008507-T1	AcW1_009566-T1	AcW1_009798-T1	AcW1_010201-T1
biological_process	GO:0055114	obsolete oxidation-reduction process	32	703	0.0455192	NA	NA	NA	NA	AcW1_002362-T1	AcW1_002367-T1	AcW1_002665-T1	AcW1_002806-T1	AcW1_003201-T1	AcW1_005066-T1	AcW1_005116-T1	AcW1_005116-T2	AcW1_005272-T2	AcW1_005272-T3	AcW1_005831-T1	AcW1_006348-T1	AcW1_006529-T1	AcW1_006529-T2	AcW1_006560-T1	AcW1_006565-T1	AcW1_007136-T1	AcW1_007136-T2	AcW1_007249-T1	AcW1_007293-T1	AcW1_007293-T2	AcW1_007342-T1	AcW1_007342-T2	AcW1_007973-T1	AcW1_007973-T2	AcW1_008053-T1	AcW1_008053-T2	AcW1_008053-T3	AcW1_008053-T4	AcW1_009851-T1	AcW1_009889-T1	AcW1_009894-T1
molecular_function	GO:0000166	nucleotide binding	31	230	0.134783	0.822175	0.204786	1	1	AcW1_000451-T1	AcW1_000992-T1	AcW1_001175-T1	AcW1_001603-T1	AcW1_001603-T2	AcW1_001710-T1	AcW1_001710-T2	AcW1_002568-T1	AcW1_002852-T1	AcW1_003437-T1	AcW1_003641-T1	AcW1_003641-T2	AcW1_004788-T1	AcW1_004997-T1	AcW1_004997-T2	AcW1_005053-T1	AcW1_005638-T1	AcW1_007220-T1	AcW1_007220-T3	AcW1_007220-T4	AcW1_007392-T1	AcW1_007995-T1	AcW1_007995-T2	AcW1_009526-T1	AcW1_009532-T1	AcW1_009532-T2	AcW1_009715-T1	AcW1_009727-T1	AcW1_009798-T1	AcW1_009982-T1	AcW1_010201-T1
molecular_function	GO:0004553	hydrolase activity, hydrolyzing O-glycosyl compounds	28	115	0.243478	0.999954	0.000112798	1	0.013	AcW1_000229-T1	AcW1_000259-T1	AcW1_000710-T1	AcW1_000899-T1	AcW1_000900-T1	AcW1_000900-T2	AcW1_000900-T3	AcW1_001771-T1	AcW1_003713-T1	AcW1_004072-T1	AcW1_005008-T1	AcW1_006387-T1	AcW1_006510-T1	AcW1_006510-T2	AcW1_006510-T3	AcW1_007556-T1	AcW1_007556-T2	AcW1_007557-T1	AcW1_007557-T2	AcW1_007726-T1	AcW1_008108-T1	AcW1_008108-T2	AcW1_008884-T1	AcW1_009372-T1	AcW1_009816-T1	AcW1_009816-T2	AcW1_010027-T1	AcW1_010187-T1
cellular_component	GO:0016020	membrane	27	297	0.0909091	0.000356283	0.999787	0.003	1	AcW1_000389-T1	AcW1_000619-T1	AcW1_000652-T1	AcW1_000822-T1	AcW1_000822-T2	AcW1_001307-T1	AcW1_001334-T1	AcW1_001757-T1	AcW1_001803-T1	AcW1_003418-T1	AcW1_004395-T1	AcW1_004857-T1	AcW1_005265-T1	AcW1_005786-T1	AcW1_005809-T1	AcW1_006142-T1	AcW1_006746-T1	AcW1_006746-T2	AcW1_006976-T1	AcW1_007780-T1	AcW1_007995-T1	AcW1_007995-T2	AcW1_008644-T1	AcW1_008644-T3	AcW1_010011-T1	AcW1_010255-T1	AcW1_010255-T3
biological_process	GO:0006886	intracellular protein transport	25	79	0.316456	0.999978	5.97238e-05	1	0.004	AcW1_000097-T1	AcW1_000619-T1	AcW1_001131-T1	AcW1_001509-T1	AcW1_002040-T1	AcW1_002044-T1	AcW1_002169-T2	AcW1_002292-T1	AcW1_003418-T1	AcW1_006643-T1	AcW1_006643-T2	AcW1_006643-T3	AcW1_006813-T1	AcW1_006975-T1	AcW1_006975-T2	AcW1_007835-T1	AcW1_008493-T1	AcW1_008493-T2	AcW1_008644-T1	AcW1_008644-T3	AcW1_009484-T1	AcW1_009484-T2	AcW1_009584-T1	AcW1_010032-T1	AcW1_010032-T2
molecular_function	GO:0003723	RNA binding	24	141	0.170213	0.946471	0.0797261	1	1	AcW1_000410-T1	AcW1_000582-T1	AcW1_000749-T1	AcW1_000988-T1	AcW1_001425-T1	AcW1_001747-T1	AcW1_001874-T1	AcW1_002139-T1	AcW1_004471-T1	AcW1_005169-T1	AcW1_005638-T1	AcW1_005754-T1	AcW1_005793-T1	AcW1_005793-T2	AcW1_005871-T1	AcW1_006071-T1	AcW1_006086-T1	AcW1_006086-T3	AcW1_007392-T1	AcW1_007849-T1	AcW1_008197-T1	AcW1_008995-T1	AcW1_009095-T1	AcW1_009526-T1
molecular_function	GO:0000981	DNA-binding transcription factor activity, RNA polymerase II-specific	22	96	0.229167	0.99996	0.000114518	1	0.013	AcW1_000826-T1	AcW1_001228-T1	AcW1_002495-T1	AcW1_003206-T1	AcW1_003206-T2	AcW1_003252-T1	AcW1_005514-T1	AcW1_006211-T1	AcW1_006243-T1	AcW1_006243-T2	AcW1_006560-T1	AcW1_008498-T1	AcW1_008498-T2	AcW1_008507-T1	AcW1_008960-T1	AcW1_008983-T2	AcW1_008983-T3	AcW1_009204-T2	AcW1_009204-T3	AcW1_009338-T1	AcW1_009368-T1	AcW1_009368-T2
biological_process	GO:0006351	transcription, DNA-templated	21	128	0.164062	1	1.03193e-08	1	0	AcW1_000096-T1	AcW1_000096-T2	AcW1_000096-T3	AcW1_000096-T4	AcW1_000826-T1	AcW1_002495-T1	AcW1_002704-T1	AcW1_003206-T1	AcW1_003206-T2	AcW1_003252-T1	AcW1_006211-T1	AcW1_006243-T1	AcW1_006243-T2	AcW1_006560-T1	AcW1_008498-T1	AcW1_008498-T2	AcW1_008960-T1	AcW1_009204-T1	AcW1_009204-T2	AcW1_009204-T3	AcW1_009338-T1
biological_process	GO:0006508	proteolysis	20	194	0.103093	0.799448	0.258825	1	1	AcW1_000129-T1	AcW1_000822-T1	AcW1_000822-T2	AcW1_005225-T1	AcW1_006032-T1	AcW1_007126-T1	AcW1_007348-T1	AcW1_007736-T1	AcW1_007736-T2	AcW1_007743-T1	AcW1_008034-T1	AcW1_008216-T1	AcW1_008216-T2	AcW1_008309-T1	AcW1_009018-T1	AcW1_009018-T2	AcW1_009018-T3	AcW1_009018-T4	AcW1_009794-T1	AcW1_009794-T2
molecular_function	GO:0003700	DNA-binding transcription factor activity	20	54	0.37037	1	1.38659e-09	1	0	AcW1_000291-T1	AcW1_002080-T1	AcW1_002080-T2	AcW1_002080-T3	AcW1_002397-T1	AcW1_004159-T1	AcW1_004342-T1	AcW1_004511-T1	AcW1_004768-T1	AcW1_004768-T2	AcW1_006230-T1	AcW1_006476-T1	AcW1_006923-T1	AcW1_008277-T1	AcW1_008400-T1	AcW1_008400-T2	AcW1_008706-T1	AcW1_008874-T1	AcW1_009087-T1	AcW1_009155-T1
biological_process	GO:0007165	signal transduction	18	78	0.230769	0.995958	0.00709156	1	0.771	AcW1_000389-T1	AcW1_003298-T1	AcW1_003298-T2	AcW1_004091-T1	AcW1_004996-T1	AcW1_006672-T1	AcW1_006676-T1	AcW1_006676-T2	AcW1_006818-T1	AcW1_007028-T1	AcW1_007302-T1	AcW1_007302-T2	AcW1_008634-T1	AcW1_008878-T1	AcW1_008878-T2	AcW1_009054-T1	AcW1_009263-T1	AcW1_009263-T2
biological_process	GO:0008152	metabolic process	17	326	0.0521472	0.00252908	0.998176	0.113	1	AcW1_000251-T1	AcW1_000251-T2	AcW1_000251-T3	AcW1_004251-T1	AcW1_004449-T1	AcW1_004566-T1	AcW1_005831-T1	AcW1_006518-T1	AcW1_006518-T2	AcW1_006979-T1	AcW1_007136-T1	AcW1_007136-T2	AcW1_007241-T1	AcW1_007342-T1	AcW1_007342-T2	AcW1_007973-T1	AcW1_007973-T2
molecular_function	GO:0016491	oxidoreductase activity	16	487	0.0328542	5.92984e-14	1	0	1	AcW1_002806-T1	AcW1_003201-T1	AcW1_005831-T1	AcW1_006348-T1	AcW1_006565-T1	AcW1_006979-T1	AcW1_007136-T1	AcW1_007136-T2	AcW1_007293-T1	AcW1_007293-T2	AcW1_008053-T1	AcW1_008053-T2	AcW1_008053-T3	AcW1_008053-T4	AcW1_009889-T1	AcW1_009894-T1
molecular_function	GO:0043565	sequence-specific DNA binding	16	50	0.32	0.999989	3.91235e-05	1	0.005	AcW1_000291-T1	AcW1_002397-T1	AcW1_004159-T1	AcW1_004342-T1	AcW1_004511-T1	AcW1_004768-T1	AcW1_004768-T2	AcW1_006230-T1	AcW1_006476-T1	AcW1_006923-T1	AcW1_008277-T1	AcW1_008400-T1	AcW1_008400-T2	AcW1_008706-T1	AcW1_008874-T1	AcW1_009031-T2
biological_process	GO:0006281	DNA repair	16	102	0.156863	0.96104	0.0655093	1	1	AcW1_002033-T1	AcW1_002383-T1	AcW1_006179-T1	AcW1_007493-T1	AcW1_007687-T1	AcW1_007687-T2	AcW1_008124-T1	AcW1_008124-T2	AcW1_008124-T3	AcW1_008532-T1	AcW1_009066-T1	AcW1_009066-T2	AcW1_009528-T1	AcW1_009982-T1	AcW1_010317-T1	AcW1_010317-T2
molecular_function	GO:0004190	aspartic-type endopeptidase activity	13	65	0.2	0.990894	0.0213936	1	0.992	AcW1_000129-T1	AcW1_007126-T1	AcW1_007348-T1	AcW1_007736-T1	AcW1_007736-T2	AcW1_007743-T1	AcW1_008216-T1	AcW1_008216-T2	AcW1_008309-T1	AcW1_009018-T1	AcW1_009018-T2	AcW1_009018-T3	AcW1_009018-T4
molecular_function	GO:0005525	GTP binding	12	159	0.0754717	0.101928	0.94018	0.999	1	AcW1_000389-T1	AcW1_000518-T1	AcW1_003027-T1	AcW1_003039-T1	AcW1_004304-T1	AcW1_005368-T1	AcW1_005368-T2	AcW1_005685-T1	AcW1_006311-T1	AcW1_006481-T1	AcW1_007501-T1	AcW1_009856-T1
biological_process	GO:0006511	ubiquitin-dependent protein catabolic process	12	52	0.230769	0.993304	0.0164132	1	0.972	AcW1_004944-T1	AcW1_005874-T1	AcW1_006154-T1	AcW1_006154-T2	AcW1_006455-T1	AcW1_006764-T1	AcW1_007481-T1	AcW1_007481-T3	AcW1_007481-T4	AcW1_007481-T5	AcW1_007843-T1	AcW1_007843-T2
cellular_component	GO:0005622	intracellular anatomical structure	12	159	0.0754717	0.999311	0.00111863	1	0.078	AcW1_002771-T2	AcW1_004505-T1	AcW1_004816-T1	AcW1_005441-T1	AcW1_005441-T2	AcW1_005871-T1	AcW1_006975-T1	AcW1_006975-T2	AcW1_009532-T1	AcW1_009532-T2	AcW1_010032-T1	AcW1_010032-T2
biological_process	GO:0016192	vesicle-mediated transport	12	57	0.210526	0.999889	0.000278027	1	0.06	AcW1_000619-T1	AcW1_001131-T1	AcW1_002044-T1	AcW1_005786-T1	AcW1_005809-T1	AcW1_006643-T1	AcW1_006643-T2	AcW1_006643-T3	AcW1_006813-T1	AcW1_008493-T1	AcW1_008493-T2	AcW1_009584-T1
molecular_function	GO:0046983	protein dimerization activity	12	33	0.363636	0.998913	0.00294864	1	0.4	AcW1_001137-T1	AcW1_001140-T1	AcW1_001879-T1	AcW1_004273-T1	AcW1_006305-T1	AcW1_006576-T1	AcW1_006576-T2	AcW1_006576-T3	AcW1_006576-T4	AcW1_006576-T5	AcW1_007820-T1	AcW1_009602-T1
biological_process	GO:0006810	transport	11	128	0.0859375	0.912864	0.107676	1	1	AcW1_005043-T1	AcW1_006976-T1	AcW1_007964-T1	AcW1_008002-T1	AcW1_008002-T2	AcW1_008002-T3	AcW1_008002-T4	AcW1_009532-T1	AcW1_009532-T2	AcW1_009942-T1	AcW1_010011-T1
molecular_function	GO:0016787	hydrolase activity	10	195	0.0512821	0.228803	0.803017	1	1	AcW1_000148-T1	AcW1_000148-T2	AcW1_004449-T1	AcW1_004975-T1	AcW1_006513-T1	AcW1_006776-T1	AcW1_006941-T1	AcW1_006941-T2	AcW1_006941-T3	AcW1_007241-T1
cellular_component	GO:0005643	nuclear pore	10	20	0.5	0.999998	2.22789e-05	1	0.002	AcW1_000705-T1	AcW1_000705-T2	AcW1_002671-T1	AcW1_002671-T2	AcW1_002671-T3	AcW1_004649-T1	AcW1_004649-T2	AcW1_005043-T1	AcW1_008035-T1	AcW1_008035-T2
molecular_function	GO:0003924	GTPase activity	10	82	0.121951	0.720882	0.404681	1	1	AcW1_003027-T1	AcW1_003298-T1	AcW1_003298-T2	AcW1_004304-T1	AcW1_005368-T1	AcW1_005368-T2	AcW1_005685-T1	AcW1_006481-T1	AcW1_009263-T1	AcW1_009263-T2
molecular_function	GO:0050660	flavin adenine dinucleotide binding	9	65	0.138462	0.336536	0.777175	1	1	AcW1_003201-T1	AcW1_005831-T1	AcW1_006348-T1	AcW1_007293-T1	AcW1_007293-T2	AcW1_008053-T1	AcW1_008053-T2	AcW1_008053-T3	AcW1_008053-T4
cellular_component	GO:0005737	cytoplasm	9	168	0.0535714	0.120277	0.910108	0.977	1	AcW1_001131-T1	AcW1_001710-T1	AcW1_001710-T2	AcW1_001874-T1	AcW1_003418-T1	AcW1_004765-T1	AcW1_004765-T2	AcW1_004765-T3	AcW1_007904-T1
molecular_function	GO:0016887	ATP hydrolysis activity	9	75	0.12	0.804982	0.264768	1	1	AcW1_007493-T1	AcW1_007734-T1	AcW1_007964-T1	AcW1_008002-T1	AcW1_008002-T2	AcW1_008002-T3	AcW1_008002-T4	AcW1_009942-T1	AcW1_010201-T1
molecular_function	GO:0004386	helicase activity	9	25	0.36	0.988827	0.0264631	1	0.997	AcW1_000156-T1	AcW1_000480-T1	AcW1_003044-T1	AcW1_003044-T2	AcW1_007657-T1	AcW1_007657-T2	AcW1_007682-T1	AcW1_007682-T2	AcW1_007682-T4
molecular_function	GO:0005215	transporter activity	9	83	0.108434	0.18067	0.863412	1	1	AcW1_001307-T1	AcW1_001334-T1	AcW1_004395-T1	AcW1_006976-T1	AcW1_007130-T1	AcW1_007130-T2	AcW1_007130-T3	AcW1_007130-T4	AcW1_010011-T1
cellular_component	GO:0030117	membrane coat	9	18	0.5	0.999934	0.000305741	1	0.022	AcW1_000619-T1	AcW1_001131-T1	AcW1_002044-T1	AcW1_006643-T1	AcW1_006643-T2	AcW1_006643-T3	AcW1_008493-T1	AcW1_008493-T2	AcW1_009584-T1
molecular_function	GO:0003743	translation initiation factor activity	8	29	0.275862	0.997225	0.0102841	1	0.832	AcW1_001874-T1	AcW1_002139-T1	AcW1_004765-T1	AcW1_004765-T2	AcW1_004765-T3	AcW1_005169-T1	AcW1_007904-T1	AcW1_009095-T1
molecular_function	GO:0008026	helicase activity	8	22	0.363636	NA	NA	NA	NA	AcW1_000156-T1	AcW1_003044-T1	AcW1_003044-T2	AcW1_007657-T1	AcW1_007657-T2	AcW1_007682-T1	AcW1_007682-T2	AcW1_007682-T4
biological_process	GO:0006289	nucleotide-excision repair	8	19	0.421053	0.999932	0.000478508	1	0.086	AcW1_000242-T1	AcW1_000242-T2	AcW1_008124-T1	AcW1_008124-T2	AcW1_008124-T3	AcW1_008425-T1	AcW1_008895-T1	AcW1_009011-T1
biological_process	GO:0006464	cellular protein modification process	8	20	0.4	0.888646	0.14043	1	1	AcW1_000507-T1	AcW1_000507-T2	AcW1_004329-T1	AcW1_004329-T2	AcW1_004329-T3	AcW1_004329-T4	AcW1_004329-T5	AcW1_004329-T6
molecular_function	GO:0008017	microtubule binding	8	20	0.4	0.999885	0.000732768	1	0.116	AcW1_004127-T1	AcW1_004228-T1	AcW1_005750-T1	AcW1_005753-T1	AcW1_007171-T1	AcW1_007171-T2	AcW1_009974-T1	AcW1_009974-T2
molecular_function	GO:0022857	transmembrane transporter activity	8	63	0.126984	0.358369	0.711328	1	1	AcW1_001307-T1	AcW1_001334-T1	AcW1_005265-T1	AcW1_007130-T1	AcW1_007130-T2	AcW1_007130-T3	AcW1_007130-T4	AcW1_007776-T1
biological_process	GO:0035556	intracellular signal transduction	8	22	0.363636	0.994008	0.0113372	1	0.898	AcW1_005247-T1	AcW1_005247-T3	AcW1_006503-T1	AcW1_006676-T1	AcW1_006676-T2	AcW1_008634-T1	AcW1_008878-T1	AcW1_008878-T2
biological_process	GO:0006812	cation transport	8	40	0.2	0.732177	0.365177	1	1	AcW1_002323-T1	AcW1_002323-T2	AcW1_007116-T1	AcW1_008956-T1	AcW1_008956-T2	AcW1_008956-T3	AcW1_008956-T4	AcW1_010201-T1
molecular_function	GO:0016301	kinase activity	8	29	0.275862	0.976425	0.0342467	1	1	AcW1_004774-T1	AcW1_004774-T2	AcW1_004812-T1	AcW1_005729-T1	AcW1_005729-T2	AcW1_005729-T3	AcW1_005729-T4	AcW1_005729-T5
molecular_function	GO:0020037	heme binding	7	153	0.0457516	0.00425529	0.998494	0.169	1	AcW1_002367-T1	AcW1_002665-T1	AcW1_005066-T1	AcW1_005116-T1	AcW1_005116-T2	AcW1_007249-T1	AcW1_009851-T1
molecular_function	GO:0008565	obsolete protein transporter activity	7	22	0.318182	NA	NA	NA	NA	AcW1_000619-T1	AcW1_002044-T1	AcW1_003418-T1	AcW1_006643-T1	AcW1_006643-T2	AcW1_006643-T3	AcW1_008493-T2
molecular_function	GO:0005096	GTPase activator activity	7	11	0.636364	1	9.58261e-07	1	0	AcW1_000088-T1	AcW1_002513-T1	AcW1_002513-T2	AcW1_002513-T3	AcW1_004996-T1	AcW1_007731-T1	AcW1_007731-T2
biological_process	GO:0006629	lipid metabolic process	7	44	0.159091	0.0970406	0.941379	1	1	AcW1_002505-T1	AcW1_002505-T4	AcW1_002505-T5	AcW1_004251-T1	AcW1_005272-T1	AcW1_005272-T2	AcW1_005272-T3
molecular_function	GO:0016614	oxidoreductase activity, acting on CH-OH group of donors	7	29	0.241379	0.241461	0.859367	1	1	AcW1_006348-T1	AcW1_007293-T1	AcW1_007293-T2	AcW1_008053-T1	AcW1_008053-T2	AcW1_008053-T3	AcW1_008053-T4
biological_process	GO:0007264	small GTPase mediated signal transduction	6	69	0.0869565	0.904937	0.157204	1	1	AcW1_000389-T1	AcW1_000518-T1	AcW1_000596-T1	AcW1_007710-T1	AcW1_007710-T2	AcW1_009856-T1
molecular_function	GO:0005506	iron ion binding	6	135	0.0444444	0.00526658	0.998228	0.204	1	AcW1_002367-T1	AcW1_005066-T1	AcW1_005116-T1	AcW1_005116-T2	AcW1_005831-T1	AcW1_007249-T1
cellular_component	GO:0005840	ribosome	6	137	0.0437956	0.00101997	0.999707	0.012	1	AcW1_000582-T1	AcW1_002771-T2	AcW1_004505-T1	AcW1_004816-T1	AcW1_005871-T1	AcW1_008062-T1
molecular_function	GO:0003735	structural constituent of ribosome	6	148	0.0405405	0.00224378	0.999299	0.082	1	AcW1_000582-T1	AcW1_002771-T2	AcW1_004505-T1	AcW1_004816-T1	AcW1_005871-T1	AcW1_008062-T1
biological_process	GO:0006412	translation	6	154	0.038961	0.000430196	0.999832	0.022	1	AcW1_000582-T1	AcW1_002771-T2	AcW1_004505-T1	AcW1_004816-T1	AcW1_005871-T1	AcW1_008062-T1
biological_process	GO:0006457	protein folding	6	57	0.105263	0.478348	0.683373	1	1	AcW1_000059-T1	AcW1_002929-T1	AcW1_004366-T1	AcW1_004958-T1	AcW1_004958-T2	AcW1_005495-T1
molecular_function	GO:0051082	unfolded protein binding	6	33	0.181818	0.938669	0.143814	1	1	AcW1_000059-T1	AcW1_002929-T1	AcW1_004366-T1	AcW1_004958-T1	AcW1_004958-T2	AcW1_005495-T1
biological_process	GO:0015031	protein transport	6	34	0.176471	0.999332	0.0014566	1	0.319	AcW1_000619-T1	AcW1_002044-T1	AcW1_006643-T1	AcW1_006643-T2	AcW1_006643-T3	AcW1_008493-T2
molecular_function	GO:0004674	protein serine/threonine kinase activity	6	32	0.1875	0.898383	0.21086	1	1	AcW1_004347-T1	AcW1_004509-T1	AcW1_004774-T1	AcW1_004774-T2	AcW1_006625-T1	AcW1_009032-T1
molecular_function	GO:0008168	methyltransferase activity	6	83	0.0722892	0.01761	0.992879	0.614	1	AcW1_002200-T1	AcW1_005793-T1	AcW1_005793-T2	AcW1_007303-T1	AcW1_007303-T2	AcW1_007303-T3
molecular_function	GO:0005509	calcium ion binding	6	54	0.111111	0.625201	0.545675	1	1	AcW1_001962-T1	AcW1_001962-T2	AcW1_005247-T1	AcW1_005247-T2	AcW1_005247-T3	AcW1_005247-T4
molecular_function	GO:0042626	ATPase-coupled transmembrane transporter activity	6	44	0.136364	0.769542	0.363592	1	1	AcW1_007964-T1	AcW1_008002-T1	AcW1_008002-T2	AcW1_008002-T3	AcW1_008002-T4	AcW1_009942-T1
molecular_function	GO:0031625	ubiquitin protein ligase binding	6	8	0.75	0.999999	3.81095e-05	1	0.005	AcW1_007481-T1	AcW1_007481-T3	AcW1_007481-T4	AcW1_007481-T5	AcW1_007843-T1	AcW1_007843-T2
molecular_function	GO:0005085	guanyl-nucleotide exchange factor activity	6	18	0.333333	0.999733	0.00102504	1	0.146	AcW1_000596-T1	AcW1_005247-T1	AcW1_005247-T3	AcW1_006503-T1	AcW1_007710-T1	AcW1_007710-T2
cellular_component	GO:0000145	exocyst	6	16	0.375	0.998871	0.00646537	1	0.379	AcW1_000916-T1	AcW1_000916-T2	AcW1_001724-T1	AcW1_001724-T2	AcW1_001724-T3	AcW1_004442-T1
biological_process	GO:0007064	mitotic sister chromatid cohesion	6	6	1	1	1.63426e-06	1	0.002	AcW1_001456-T1	AcW1_007337-T1	AcW1_007992-T1	AcW1_007992-T2	AcW1_009066-T1	AcW1_009066-T2
molecular_function	GO:0015385	sodium:proton antiporter activity	6	8	0.75	0.999999	3.81095e-05	1	0.005	AcW1_002323-T1	AcW1_002323-T2	AcW1_008956-T1	AcW1_008956-T2	AcW1_008956-T3	AcW1_008956-T4
molecular_function	GO:0015299	solute:proton antiporter activity	6	11	0.545455	0.999158	0.00504886	1	0.669	AcW1_002323-T1	AcW1_002323-T2	AcW1_008956-T1	AcW1_008956-T2	AcW1_008956-T3	AcW1_008956-T4
molecular_function	GO:0008641	ubiquitin-like modifier activating enzyme activity	6	32	0.1875	0.946898	0.128817	1	1	AcW1_004329-T1	AcW1_004329-T2	AcW1_004329-T3	AcW1_004329-T4	AcW1_004329-T5	AcW1_004329-T6
molecular_function	GO:0016705	oxidoreductase activity, acting on paired donors, with incorporation or reduction of molecular oxygen	5	120	0.0416667	0.0108667	0.995813	0.429	1	AcW1_002367-T1	AcW1_005066-T1	AcW1_005116-T1	AcW1_005116-T2	AcW1_007249-T1
molecular_function	GO:0004842	ubiquitin-protein transferase activity	5	35	0.142857	0.806855	0.355785	1	1	AcW1_009215-T1	AcW1_009244-T1	AcW1_009244-T2	AcW1_009244-T3	AcW1_009798-T2
molecular_function	GO:0003682	chromatin binding	5	15	0.333333	0.994951	0.0238901	1	0.996	AcW1_000197-T1	AcW1_001456-T1	AcW1_007337-T1	AcW1_009066-T1	AcW1_009066-T2
biological_process	GO:0000398	mRNA splicing, via spliceosome	5	27	0.185185	0.694177	0.489758	1	1	AcW1_004471-T1	AcW1_004592-T1	AcW1_004592-T3	AcW1_007849-T1	AcW1_008197-T1
cellular_component	GO:0005886	plasma membrane	5	18	0.277778	0.937305	0.13885	1	1	AcW1_001286-T1	AcW1_008956-T1	AcW1_008956-T2	AcW1_008956-T3	AcW1_008956-T4
biological_process	GO:0006260	DNA replication	5	44	0.113636	0.399545	0.760425	1	1	AcW1_006223-T1	AcW1_009982-T1	AcW1_010210-T1	AcW1_010317-T1	AcW1_010317-T2
biological_process	GO:0006397	mRNA processing	5	31	0.16129	0.761539	0.35821	1	1	AcW1_004209-T1	AcW1_006179-T1	AcW1_007220-T2	AcW1_007220-T3	AcW1_007220-T4
cellular_component	GO:0005852	eukaryotic translation initiation factor 3 complex	5	15	0.333333	0.995536	0.0220762	1	0.85	AcW1_004765-T1	AcW1_004765-T2	AcW1_004765-T3	AcW1_007904-T1	AcW1_009095-T1
molecular_function	GO:0005089	guanyl-nucleotide exchange factor activity	5	20	0.25	NA	NA	NA	NA	AcW1_004976-T1	AcW1_005247-T1	AcW1_005247-T3	AcW1_006503-T1	AcW1_006991-T1
molecular_function	GO:0003779	actin binding	5	23	0.217391	0.985223	0.0478721	1	1	AcW1_000977-T1	AcW1_005247-T1	AcW1_005247-T2	AcW1_005247-T3	AcW1_005247-T4
cellular_component	GO:0005694	chromosome	5	9	0.555556	0.926583	0.127229	1	1	AcW1_001456-T1	AcW1_002905-T1	AcW1_002905-T2	AcW1_009066-T1	AcW1_009066-T2
biological_process	GO:0051276	chromosome organization	5	6	0.833333	0.989568	0.0212227	1	0.989	AcW1_001456-T1	AcW1_002905-T1	AcW1_002905-T2	AcW1_009066-T1	AcW1_009066-T2
molecular_function	GO:0036459	thiol-dependent deubiquitinase	4	23	0.173913	NA	NA	NA	NA	AcW1_004944-T1	AcW1_005874-T1	AcW1_006455-T1	AcW1_006764-T1
biological_process	GO:0016579	protein deubiquitination	4	26	0.153846	0.85383	0.313276	1	1	AcW1_004944-T1	AcW1_005874-T1	AcW1_006455-T1	AcW1_006764-T1
cellular_component	GO:0016272	prefoldin complex	4	8	0.5	0.999187	0.00824813	1	0.453	AcW1_000059-T1	AcW1_002929-T1	AcW1_004958-T1	AcW1_004958-T2
molecular_function	GO:0003899	DNA-directed 5'-3' RNA polymerase activity	4	39	0.102564	0.531902	0.668389	1	1	AcW1_000096-T1	AcW1_000096-T2	AcW1_000096-T3	AcW1_000096-T4
biological_process	GO:0006366	transcription by RNA polymerase II	4	8	0.5	0.994889	0.0134981	1	0.963	AcW1_000096-T1	AcW1_000096-T2	AcW1_000096-T3	AcW1_000096-T4
cellular_component	GO:0005665	RNA polymerase II, core complex	4	5	0.8	0.99998	0.000782096	1	0.061	AcW1_000096-T1	AcW1_000096-T2	AcW1_000096-T3	AcW1_000096-T4
[truncated: 1,689 more rows]
[truncated: 132 more columns]

## Sheet: polyN
GO domain	GO ID	GO term	polyN protein	total number	number / total	raw p-value under-representation	raw p-value over-representation	FWER under-representation	FWER over-representation	Gene Name
[truncated: 1,786 more rows]

[truncated: 18 more sheets: polyY, polyW, polyC, polyP, polyA, polyS, polyT, polyD, polyE, polyG, polyF, polyH, polyI, polyL, polyV, polyM, polyR, polyK]
