# Supplementary material for: Noncanonical usage of stop codons in ciliates expands proteins with structurally flexible Q-rich motifs
Source: eLife. 2024 Feb 23;12:RP91405. doi: 10.7554/eLife.91405 (PMC10942620; doi:10.7554/eLife.91405)
Supplement: Figure 6—source data 16. — The percentages and numbers of SCD and polyX proteins in our search that belong to each indicated Gene Ontology (GO) group are shown. GOfuncR (Huttenhower et al., 2009) was applied for GO enrichment and statistical analysis. The p values adjusted according to the Family-wise error rate (FWER) are shown. The overrepresented GO groups (adjusted p-values ≤0.001) are highlighted in red font. [file elife-91405-fig6-data16.xlsx]

## Sheet: SCD
GO domain	GO ID	GO term	SCD protein	total number	number / total	raw p-value under-representation	raw p-value over-representation	FWER under-representation	FWER over-representation	Gene Name
biological_process	GO:0019953	sexual reproduction	56	137	0.408759	1	3.15336e-07	1	0	PDI2_DICDI	MP05_DICDI	PKS16_DICDI	PSIM_DICDI	RACG_DICDI	GEFB_DICDI	Q54BT4_DICDI	Q556L9_DICDI	Q54U91_DICDI	Q54GM8_DICDI	Q54JJ9_DICDI	Q54X71_DICDI	Q54GR7_DICDI	Q86AX2_DICDI	Q54JT3_DICDI	Q54GR8_DICDI	Q55EH0_DICDI	Q550G2_DICDI	Q54F76_DICDI	Q54HK4_DICDI	Q54Z87_DICDI	Q54UR8_DICDI	Q869T4_DICDI	Q54K31_DICDI	Q869T3_DICDI	Q54F75_DICDI	Q54PE3_DICDI	Q55E84_DICDI	C7FZW2_DICDI	Q54P15_DICDI	Q55AN5_DICDI	Q54K04_DICDI	Q554H4_DICDI	Q8T282_DICDI	Q54ID9_DICDI	Q54MK6_DICDI	Q558J3_DICDI	B0M0Q0_DICDI	Q54RJ9_DICDI	Q55F41_DICDI
biological_process	GO:0006357	regulation of transcription by RNA polymerase II	52	126	0.412698	1	3.01137e-07	1	0	MED12_DICDI	BZPS_DICDI	BZPC_DICDI	HBX12_DICDI	MED13_DICDI	MED14_DICDI	BZPQ_DICDI	BZPR_DICDI	DIMA_DICDI	BZPJ_DICDI	BZPI_DICDI	GBF_DICDI	BZPP_DICDI	MED23_DICDI	HBX3_DICDI	MED26_DICDI	BZPK_DICDI	MED1_DICDI	STATB_DICDI	SRFD_DICDI	STATA_DICDI	SNF12_DICDI	MED4_DICDI	Y2556_DICDI	Y0777_DICDI	MYBP_DICDI	HBX4_DICDI	Q559I7_DICDI	Q553Y8_DICDI	Q86I20_DICDI	Q7KWP1_DICDI	Q55C32_DICDI	Q86KD2_DICDI	Q54DW3_DICDI	Q86H29_DICDI	Q55CZ5_DICDI	Q553J7_DICDI	Q54LF4_DICDI	Q54ET8_DICDI	Q54QK5_DICDI
biological_process	GO:0007165	signal transduction	52	165	0.315152	1	4.48358e-08	1	0	PDE5_DICDI	PKD1_DICDI	TAGB_DICDI	TIRA_DICDI	SPLA_DICDI	GACI_DICDI	GACM_DICDI	GACQ_DICDI	LIMKA_DICDI	GACT_DICDI	GACII_DICDI	KXCA_DICDI	GACK_DICDI	GBPC_DICDI	KINY_DICDI	GACZ_DICDI	GACG_DICDI	GACE_DICDI	CPAS2_DICDI	ROCO9_DICDI	PK4_DICDI	ROCO8_DICDI	ROCO6_DICDI	ROCO7_DICDI	MGP4_DICDI	ROC10_DICDI	ROCO5_DICDI	Y0133_DICDI	ROCO4_DICDI	PKS1_DICDI	YAKA_DICDI	Y9963_DICDI	Y9844_DICDI	Y1516_DICDI	Y0138_DICDI	Y9863_DICDI	Y1199_DICDI	Y0038_DICDI	GACL_DICDI	LIMKB_DICDI
biological_process	GO:0048870	cell motility	43	91	0.472527	1	1.17364e-06	1	0	PI3K2_DICDI	PI3K3_DICDI	SEC1_DICDI	FRMA_DICDI	FORH_DICDI	MED13_DICDI	CTNA_DICDI	ELMOD_DICDI	PAXB_DICDI	ELMOF_DICDI	PAKA_DICDI	TALB_DICDI	PLDC_DICDI	PKS30_DICDI	PTEN_DICDI	TGRB1_DICDI	PLDA_DICDI	Y1806_DICDI	PIRA_DICDI	NAPA_DICDI	RACG_DICDI	ABIA_DICDI	ACTNA_DICDI	MYOC_DICDI	MYOF_DICDI	DOKA_DICDI	GEFB_DICDI	ELMOE_DICDI	ABCGM_DICDI	DHKI_DICDI	Q54WI0_DICDI	Q557Q0_DICDI	Q553B4_DICDI	Q558Y3_DICDI	Q54PB7_DICDI	Q54DS6_DICDI	Q54Q49_DICDI	Q86KG9_DICDI	Q54CH3_DICDI	Q54P41_DICDI
biological_process	GO:0006355	regulation of transcription, DNA-templated	24	87	0.275862	1	3.88373e-10	1	0	GTAP_DICDI	GTAA_DICDI	GTAG_DICDI	GTAF_DICDI	TRA1_DICDI	VACC_DICDI	Y8013_DICDI	Y4797_DICDI	Y0170_DICDI	MYBAA_DICDI	MYBQ_DICDI	NFX1_DICDI	GTAN_DICDI	NFYC_DICDI	GTAO_DICDI	Q75JH1_DICDI	Q550R6_DICDI	Q54G53_DICDI	Q86A78_DICDI	Q54Y92_DICDI	Q55A48_DICDI	Q55AA8_DICDI	Q55F33_DICDI	Q54N06_DICDI
biological_process	GO:0006366	transcription by RNA polymerase II	15	39	0.384615	1	2.0671e-11	1	0	RPB2_DICDI	MED9_DICDI	RPB3_DICDI	MED28_DICDI	RPAB1_DICDI	TF2AA_DICDI	TF2B_DICDI	TF2H4_DICDI	MED16_DICDI	TF2H1_DICDI	MED15_DICDI	Q54VP8_DICDI	Q54DG0_DICDI	Q54Y92_DICDI	Q54LJ4_DICDI
biological_process	GO:0007049	cell cycle	12	41	0.292683	1	4.48026e-07	1	0	RBLA_DICDI	APC4_DICDI	KIF8_DICDI	CDH1_DICDI	APC2_DICDI	PMS1_DICDI	MLH1_DICDI	KIF10_DICDI	MCMBP_DICDI	ERK1_DICDI	BUB2_DICDI	Q54RU0_DICDI
biological_process	GO:0010468	regulation of gene expression	12	38	0.315789	1	3.75109e-10	1	0	ATG9_DICDI	MED13_DICDI	CYAD_DICDI	STATA_DICDI	YAKA_DICDI	Y7071_DICDI	CMF_DICDI	Q54Q16_DICDI	Q54QW6_DICDI	Q54CF8_DICDI	Q86J15_DICDI	Q95ZG5_DICDI
biological_process	GO:0000226	microtubule cytoskeleton organization	8	20	0.4	1	1.40741e-06	1	0	MTAA_DICDI	DC1L1_DICDI	KIF8_DICDI	Y6442_DICDI	DYIN_DICDI	Q54VM5_DICDI	Q54RX7_DICDI	Q54C01_DICDI
biological_process	GO:0007010	cytoskeleton organization	6	14	0.428571	1	5.6182e-07	1	0	STRP_DICDI	Q54WT5_DICDI	Q54CT2_DICDI	Q1ZX99_DICDI	Q54JI4_DICDI	Q55G27_DICDI
biological_process	GO:0006351	transcription, DNA-templated	4	10	0.4	1	1.84813e-12	1	0	GTAC_DICDI	SCAI_DICDI	Q54XU3_DICDI	Q54LF4_DICDI
biological_process	GO:0040011	locomotion	3	8	0.375	1	3.92279e-07	1	0	ATG9_DICDI	PAXB_DICDI	TALB_DICDI
biological_process	GO:0006996	organelle organization	1	3	0.333333	1	9.3486e-08	1	0	Q552X0_DICDI
biological_process	GO:0000003	reproduction	1	1	1	1	1.88338e-07	1	0	Q54LF4_DICDI
biological_process	GO:0016043	cellular component organization	0	1	0	0.999998	2.51249e-06	1	0.001
biological_process	GO:0080090	regulation of primary metabolic process	0	1	0	0.999998	3.15408e-06	1	0.001
biological_process	GO:0019438	aromatic compound biosynthetic process	2	8	0.25	0.999997	4.22428e-06	1	0.002	OMT9_DICDI	OMT10_DICDI
biological_process	GO:0007017	microtubule-based process	0	3	0	0.999999	3.90653e-06	1	0.002
biological_process	GO:0007052	mitotic spindle organization	9	14	0.642857	0.999999	6.61927e-06	1	0.003	MTAA_DICDI	SCAR_DICDI	ICPA_DICDI	MYOC_DICDI	KIF6_DICDI	DCTN2_DICDI	Q553N8_DICDI	Q54WM1_DICDI	Q7KWK7_DICDI
biological_process	GO:0000278	mitotic cell cycle	13	25	0.52	0.999995	9.44312e-06	1	0.005	PLK_DICDI	SPC97_DICDI	ICPA_DICDI	KIF4_DICDI	DYHC_DICDI	Y8646_DICDI	MYBAA_DICDI	MYBQ_DICDI	KIF9_DICDI	DPOE1_DICDI	DCTN2_DICDI	Q54BR8_DICDI	Q55FY5_DICDI
biological_process	GO:0030031	cell projection assembly	2	3	0.666667	0.999993	2.20456e-05	1	0.011	NAPA_DICDI	Q552K7_DICDI
biological_process	GO:0007051	spindle organization	1	1	1	0.999992	4.04251e-05	1	0.016	KIF13_DICDI
biological_process	GO:0035556	intracellular signal transduction	28	77	0.363636	0.999973	4.53281e-05	1	0.018	PAKB_DICDI	STK11_DICDI	FORE_DICDI	MRKA_DICDI	GXCDD_DICDI	CYAA_DICDI	PAKA_DICDI	PKGA_DICDI	PAKD_DICDI	ROCO8_DICDI	PTP3_DICDI	Y8078_DICDI	Y8646_DICDI	Y0701_DICDI	Y8013_DICDI	Y7165_DICDI	Y4613_DICDI	NDRC_DICDI	NDRD_DICDI	ERK1_DICDI	Q54XA7_DICDI	Q54DW4_DICDI	Q55DL8_DICDI	Q54VX2_DICDI	Q54WQ2_DICDI	Q1ZXN6_DICDI	Q54F64_DICDI	Q86A02_DICDI
biological_process	GO:0050658	RNA transport	0	1	0	0.999987	4.37207e-05	1	0.018
biological_process	GO:0051276	chromosome organization	2	3	0.666667	0.999969	5.60741e-05	1	0.029	Q55C32_DICDI	Q54Z42_DICDI
biological_process	GO:1902850	microtubule cytoskeleton organization involved in mitosis	0	1	0	0.999989	5.7011e-05	1	0.03
biological_process	GO:0051028	mRNA transport	6	10	0.6	0.999979	7.90578e-05	1	0.048	SEC13_DICDI	NUP54_DICDI	NUP98_DICDI	NCBP1_DICDI	XPO7_DICDI	Q75JH1_DICDI
biological_process	GO:0045893	positive regulation of transcription, DNA-templated	11	13	0.846154	0.999966	9.81871e-05	1	0.053	MRFA_DICDI	KU70_DICDI	STATB_DICDI	NUP85_DICDI	Y9218_DICDI	MED16_DICDI	DYRK1_DICDI	Q1ZXQ2_DICDI	Q54E54_DICDI	Q55CV3_DICDI	Q54JM6_DICDI
biological_process	GO:0007018	microtubule-based movement	14	19	0.736842	0.999981	0.000112209	1	0.067	KIF13_DICDI	KIF5_DICDI	DC1L1_DICDI	KIF4_DICDI	KIF8_DICDI	DYHC_DICDI	ARP10_DICDI	KIF6_DICDI	KIF9_DICDI	KIF1_DICDI	KIF2_DICDI	KIF10_DICDI	KIF11_DICDI	DYIN_DICDI
biological_process	GO:0007098	centrosome cycle	7	10	0.7	0.999984	0.000131833	1	0.075	LMNB1_DICDI	SUN1_DICDI	NEK2_DICDI	KIF9_DICDI	NDRC_DICDI	Q54NE5_DICDI	Q86A08_DICDI
biological_process	GO:0090307	mitotic spindle assembly	6	6	1	0.999992	0.000223279	1	0.13	KIF13_DICDI	KIF4_DICDI	DYHC_DICDI	KIF2_DICDI	Q54G01_DICDI	Q54NE5_DICDI
biological_process	GO:0030587	sorocarp development	63	194	0.324742	0.999805	0.000287823	1	0.154	PK2_DICDI	TAGB_DICDI	TPP1_DICDI	SPLA_DICDI	TS101_DICDI	LVSD_DICDI	MANA_DICDI	LMPA_DICDI	GACT_DICDI	DIMA_DICDI	CUPB_DICDI	CYAD_DICDI	DHKA_DICDI	GTAG_DICDI	GBF_DICDI	GXCDD_DICDI	CATB_DICDI	MED23_DICDI	TALA_DICDI	TALB_DICDI	RTOA_DICDI	OTU1_DICDI	SCAA_DICDI	STATA_DICDI	ROCO5_DICDI	YAKA_DICDI	UBPA_DICDI	Y1806_DICDI	Y7165_DICDI	RGAPB_DICDI	ABIA_DICDI	ABCA7_DICDI	ACTNA_DICDI	MYOG_DICDI	GPA5_DICDI	DTFA_DICDI	GEFL_DICDI	GEFQ_DICDI	ERK1_DICDI	ACTNB_DICDI
biological_process	GO:0099120	socially cooperative development	1	3	0.333333	0.999805	0.000287823	1	0.154	TGRB1_DICDI
biological_process	GO:0048285	organelle fission	2	2	1	0.999862	0.000311168	1	0.169	FTSZB_DICDI	FTSZA_DICDI
biological_process	GO:0016192	vesicle-mediated transport	18	76	0.236842	0.999743	0.000377725	1	0.177	SEC1_DICDI	AP4B_DICDI	SCFD1_DICDI	VPS11_DICDI	VPS16_DICDI	VPS45_DICDI	AP1B_DICDI	Q55AA6_DICDI	Q552I9_DICDI	Q55CS3_DICDI	Q54VS5_DICDI	Q54JP0_DICDI	Q54T42_DICDI	Q54ZW8_DICDI	Q54W41_DICDI	Q54Y34_DICDI	Q55AI4_DICDI	Q55FG6_DICDI
biological_process	GO:0006405	RNA export from nucleus	4	7	0.571429	0.999886	0.000398202	1	0.179	NUPL_DICDI	XPO5_DICDI	Q54F20_DICDI	Q54LU2_DICDI
biological_process	GO:0048312	intracellular distribution of mitochondria	10	15	0.666667	0.999948	0.000398627	1	0.186	DYNA_DICDI	CLU_DICDI	Q75JJ2_DICDI	Q75JR6_DICDI	Q54YP3_DICDI	Q54ZA9_DICDI	Q75JJ3_DICDI	Q54SB7_DICDI	Q54JI4_DICDI	Q54T92_DICDI
biological_process	GO:0042147	retrograde transport, endosome to Golgi	15	29	0.517241	0.999872	0.0005041	1	0.208	Y5795_DICDI	Q76NU4_DICDI	Q553Q7_DICDI	Q54U23_DICDI	Q54BQ6_DICDI	Q86HF6_DICDI	Q86IF6_DICDI	Q55AJ1_DICDI	Q54YR7_DICDI	Q54WR7_DICDI	Q54NV0_DICDI	Q54MU4_DICDI	Q54TJ5_DICDI	Q54MJ6_DICDI	Q559A5_DICDI
biological_process	GO:0031589	cell-substrate adhesion	15	31	0.483871	0.999821	0.000596102	1	0.232	SCAR_DICDI	IFKA_DICDI	FORH_DICDI	IFKB_DICDI	COROB_DICDI	GBPC_DICDI	PAXB_DICDI	TALA_DICDI	TALB_DICDI	SADA_DICDI	NAPA_DICDI	RGAP1_DICDI	RGAPB_DICDI	MYOI_DICDI	GBPD_DICDI
biological_process	GO:0006887	exocytosis	16	40	0.4	0.999723	0.000724196	1	0.322	SCAR_DICDI	LVSB_DICDI	EXOC8_DICDI	EXOC3_DICDI	EXOC1_DICDI	EXOC5_DICDI	RTOA_DICDI	EXOC6_DICDI	WASC3_DICDI	WASC5_DICDI	WASC4_DICDI	WASH1_DICDI	Q54RR0_DICDI	Q54WI0_DICDI	Q55DR2_DICDI	Q54HM5_DICDI
biological_process	GO:0046907	intracellular transport	0	4	0	0.999462	0.000785954	1	0.339
biological_process	GO:0000280	nuclear division	0	1	0	0.999612	0.000855818	1	0.417
biological_process	GO:0051301	cell division	24	61	0.393443	0.999487	0.000919374	1	0.428	FTSZB_DICDI	KIF13_DICDI	APC4_DICDI	KIF4_DICDI	KIF8_DICDI	CDH1_DICDI	DNLI1_DICDI	APC2_DICDI	FTSZA_DICDI	SMC3_DICDI	SMC4_DICDI	SUN1_DICDI	SMC2_DICDI	PDS5_DICDI	APC3_DICDI	KIF10_DICDI	MCMBP_DICDI	CDC16_DICDI	ERK1_DICDI	BUB2_DICDI	Q86I09_DICDI	Q55CA1_DICDI	Q54WM1_DICDI	Q54QB4_DICDI
biological_process	GO:0006935	chemotaxis	17	56	0.303571	0.999409	0.00104061	1	0.439	PI3K2_DICDI	MED13_DICDI	HD_DICDI	IPLA_DICDI	DIMA_DICDI	PAKA_DICDI	PTEN_DICDI	YAKA_DICDI	Q86KX8_DICDI	Q54WK8_DICDI	Q551V8_DICDI	Q54C97_DICDI	Q54WK9_DICDI	Q54SZ1_DICDI	Q54WL0_DICDI	Q55BY2_DICDI	Q553W5_DICDI
biological_process	GO:0032060	bleb assembly	10	18	0.555556	0.999784	0.00113221	1	0.452	PI3K2_DICDI	PI3K3_DICDI	PK2_DICDI	SCAR_DICDI	LVSA_DICDI	IPLA_DICDI	GBPC_DICDI	PTEN_DICDI	GBPD_DICDI	GEFB_DICDI
biological_process	GO:0046856	phosphatidylinositol dephosphorylation	13	25	0.52	0.99962	0.00155372	1	0.518	MTMR_DICDI	PATS1_DICDI	PTEN_DICDI	Q54YC2_DICDI	Q553B4_DICDI	Q54C52_DICDI	Q54FY6_DICDI	Q55AZ2_DICDI	Q54W40_DICDI	Q55E04_DICDI	Q54CH3_DICDI	Q54PT8_DICDI	Q54D97_DICDI
biological_process	GO:0048193	Golgi vesicle transport	0	3	0	0.99923	0.00156628	1	0.521
biological_process	GO:0048311	mitochondrion distribution	0	1	0	0.999704	0.00162572	1	0.562
biological_process	GO:0043327	chemotaxis to cAMP	37	100	0.37	0.999126	0.00174507	1	0.578	PI3K2_DICDI	PDE5_DICDI	PK2_DICDI	SCAR_DICDI	TORA_DICDI	HD_DICDI	PAXB_DICDI	MPL1_DICDI	PI4K_DICDI	PAKA_DICDI	RIP3_DICDI	PAKD_DICDI	SCAA_DICDI	PKS1_DICDI	PTEN_DICDI	Y1806_DICDI	TSUA_DICDI	MYOC_DICDI	MYOF_DICDI	MYOG_DICDI	GEFM_DICDI	ELMOE_DICDI	ERK1_DICDI	DHKI_DICDI	Q557I6_DICDI	Q1ZXJ2_DICDI	Q54Q16_DICDI	Q54HV0_DICDI	Q551V8_DICDI	Q86L18_DICDI	Q54RC0_DICDI	Q55DL8_DICDI	Q54CF8_DICDI	Q7KWP7_DICDI	Q54RA9_DICDI	Q54BP1_DICDI	Q54CA8_DICDI
biological_process	GO:0006406	mRNA export from nucleus	12	21	0.571429	0.999496	0.00176562	1	0.578	NUP85_DICDI	Y2175_DICDI	Y3534_DICDI	AAC3_DICDI	GLE1_DICDI	Q54JG6_DICDI	Q552T7_DICDI	Q86IW7_DICDI	Q54YK3_DICDI	Q1ZXD7_DICDI	Q54F78_DICDI	Q54N06_DICDI
biological_process	GO:0007032	endosome organization	9	15	0.6	0.999573	0.00199436	1	0.615	LVSA_DICDI	VPS11_DICDI	WASC5_DICDI	Y5795_DICDI	WASC4_DICDI	DYNA_DICDI	Q553Q7_DICDI	Q55CS3_DICDI	Q54LZ3_DICDI
biological_process	GO:0007059	chromosome segregation	6	16	0.375	0.998999	0.00214165	1	0.65	SAMKC_DICDI	ICPA_DICDI	SMC4_DICDI	NEK2_DICDI	Q54WQ2_DICDI	Q86A08_DICDI
biological_process	GO:0034504	protein localization to nucleus	1	2	0.5	0.999128	0.00244747	1	0.689	PTP3_DICDI
biological_process	GO:0030036	actin cytoskeleton organization	9	33	0.272727	0.99827	0.00271559	1	0.715	PI3K2_DICDI	SCAR_DICDI	FRMA_DICDI	ACTNA_DICDI	MYOC_DICDI	GEFL_DICDI	Q54WI0_DICDI	Q54QH4_DICDI	Q54DW4_DICDI
biological_process	GO:0043087	regulation of GTPase activity	15	34	0.441176	0.998606	0.00277877	1	0.757	GACI_DICDI	GACQ_DICDI	GACT_DICDI	GACE_DICDI	Y1806_DICDI	RACG_DICDI	Q869U6_DICDI	Q55CR5_DICDI	Q86B03_DICDI	Q54UJ4_DICDI	Q54Q13_DICDI	Q54F48_DICDI	Q552W4_DICDI	Q8SSU4_DICDI	Q54MM9_DICDI
biological_process	GO:0045595	regulation of cell differentiation	6	9	0.666667	0.99888	0.00282308	1	0.757	TAGA_DICDI	MKCA_DICDI	GTAA_DICDI	DIMA_DICDI	FBXA_DICDI	RTOA_DICDI
biological_process	GO:0090435	protein localization to nuclear envelope	1	1	1	1	0.0028508	1	0.847	Q54BP1_DICDI
biological_process	GO:0044655	phagosome reneutralization	5	6	0.833333	0.999848	0.00318819	1	0.884	LMPA_DICDI	WASC3_DICDI	WASC5_DICDI	WASC4_DICDI	WASH1_DICDI
biological_process	GO:0070060	'de novo' actin filament nucleation	5	6	0.833333	0.999848	0.00318819	1	0.884	FORA_DICDI	FORE_DICDI	FORH_DICDI	FORB_DICDI	FORF_DICDI
biological_process	GO:0034244	negative regulation of transcription elongation from RNA polymerase II promoter	5	6	0.833333	0.999848	0.00318819	1	0.884	MED15_DICDI	Q54LZ1_DICDI	Q55FN0_DICDI	Q54Q08_DICDI	Q75JP0_DICDI
biological_process	GO:0006999	nuclear pore organization	4	5	0.8	0.999848	0.00318819	1	0.884	NUP54_DICDI	Q75JH1_DICDI	Q54XC5_DICDI	Q556V5_DICDI
biological_process	GO:0051225	spindle assembly	1	5	0.2	0.999474	0.00332567	1	0.893	SPC97_DICDI
biological_process	GO:0000819	sister chromatid segregation	1	2	0.5	0.998567	0.00345	1	0.894	TOP2M_DICDI
biological_process	GO:0009991	response to extracellular stimulus	0	1	0	0.997438	0.00403396	1	0.902
biological_process	GO:0000070	mitotic sister chromatid segregation	2	6	0.333333	0.997871	0.0051499	1	0.927	SMC4_DICDI	SUN1_DICDI
biological_process	GO:0006913	nucleocytoplasmic transport	0	3	0	0.997347	0.00532401	1	0.934
biological_process	GO:0006281	DNA repair	27	73	0.369863	0.996543	0.00547324	1	0.938	RECAM_DICDI	RFC3_DICDI	DOT1L_DICDI	DNLI1_DICDI	PRP19_DICDI	SMC6_DICDI	RFC4_DICDI	TRA1_DICDI	PDS5_DICDI	IN80D_DICDI	TF2H1_DICDI	RAD50_DICDI	ATR1_DICDI	Q54D34_DICDI	Q55AZ3_DICDI	Q54TE8_DICDI	Q54DG0_DICDI	Q55FJ4_DICDI	Q55E62_DICDI	Q54IH7_DICDI	Q55FY5_DICDI	Q54T56_DICDI	Q54KW8_DICDI	Q54Z42_DICDI	Q54BR4_DICDI	Q86IV6_DICDI	B0G0Y4_DICDI
biological_process	GO:0030866	cortical actin cytoskeleton organization	9	21	0.428571	0.998446	0.00547883	1	0.939	SCAR_DICDI	FORA_DICDI	FORE_DICDI	FORG_DICDI	FORH_DICDI	FORC_DICDI	COROB_DICDI	NAPA_DICDI	GEFB_DICDI
biological_process	GO:0046847	filopodium assembly	9	17	0.529412	0.998446	0.00547883	1	0.939	FORH_DICDI	LIMCH_DICDI	PIRA_DICDI	NAPA_DICDI	RACG_DICDI	ABIA_DICDI	MYOC_DICDI	MYOI_DICDI	Q54CA8_DICDI
biological_process	GO:0046839	phospholipid dephosphorylation	0	3	0	0.998317	0.00553935	1	0.94
biological_process	GO:0016070	RNA metabolic process	0	6	0	0.995399	0.00580095	1	0.941
biological_process	GO:0006013	mannose metabolic process	6	9	0.666667	0.999197	0.00660832	1	0.957	MANA_DICDI	MANC_DICDI	MAND_DICDI	MANF_DICDI	MANE_DICDI	MANG_DICDI
biological_process	GO:0031122	cytoplasmic microtubule organization	5	8	0.625	0.999197	0.00660832	1	0.957	SPC97_DICDI	KIF8_DICDI	DYHC_DICDI	HOOK_DICDI	KIF10_DICDI
biological_process	GO:0034613	cellular protein localization	1	6	0.166667	0.995164	0.00674294	1	0.957	Y1625_DICDI
biological_process	GO:0016197	endosomal transport	5	13	0.384615	0.996485	0.00748612	1	0.964	WASC4_DICDI	VPS16_DICDI	EPS15_DICDI	BL1S2_DICDI	Q54SJ9_DICDI
biological_process	GO:0000077	DNA damage checkpoint signaling	6	13	0.461538	0.997731	0.00802599	1	0.975	DOT1L_DICDI	IFKB_DICDI	IFKC_DICDI	ATR1_DICDI	Q54D34_DICDI	Q55E62_DICDI
biological_process	GO:0110094	polyphosphate-mediated signaling	5	7	0.714286	0.999148	0.00902867	1	0.991	PK2_DICDI	GRLD_DICDI	PAKD_DICDI	NAPA_DICDI	ERK1_DICDI
biological_process	GO:0090110	COPII-coated vesicle cargo loading	5	7	0.714286	0.999148	0.00902867	1	0.991	SEC24_DICDI	SEC31_DICDI	Q54DB3_DICDI	Q54SU8_DICDI	Q54Z72_DICDI
biological_process	GO:0051298	centrosome duplication	3	3	1	0.999148	0.00902867	1	0.991	MTAA_DICDI	DYIN_DICDI	Q7KWK7_DICDI
biological_process	GO:0090114	COPII-coated vesicle budding	1	1	1	0.998397	0.00907665	1	0.991	SEC13_DICDI
biological_process	GO:0006606	protein import into nucleus	12	30	0.4	0.996377	0.00946961	1	0.993	SEC13_DICDI	IPO7_DICDI	IPO5_DICDI	IP13A_DICDI	NUPL_DICDI	NUP85_DICDI	XPO2_DICDI	Q54JG6_DICDI	Q54F20_DICDI	Q54KA3_DICDI	Q55BW3_DICDI	Q54N06_DICDI
biological_process	GO:0008104	protein localization	7	14	0.5	0.99274	0.00964521	1	0.993	LVSA_DICDI	LVSB_DICDI	LVSC_DICDI	LVSD_DICDI	ICPA_DICDI	EXOC8_DICDI	Q54U23_DICDI
biological_process	GO:0006633	fatty acid biosynthetic process	23	50	0.46	0.994471	0.0112772	1	0.995	PKS5_DICDI	PKS28_DICDI	PKS44_DICDI	PKS8_DICDI	PKS7_DICDI	PKS10_DICDI	PKS25_DICDI	PKS38_DICDI	PKS16_DICDI	PKS31_DICDI	PKS30_DICDI	PKS24_DICDI	PKS1_DICDI	PKS33_DICDI	PKS32_DICDI	PKS29_DICDI	PKS2_DICDI	PKS9_DICDI	PKS39_DICDI	PKS18_DICDI	PKS34_DICDI	PKS6_DICDI	Q54HD3_DICDI
biological_process	GO:0051056	regulation of small GTPase mediated signal transduction	8	11	0.727273	0.995528	0.010735	1	0.995	Y1809_DICDI	Y1806_DICDI	RGAP1_DICDI	RGAPB_DICDI	Q54P30_DICDI	Q54VB2_DICDI	Q869V0_DICDI	Q54RS9_DICDI
biological_process	GO:0050790	regulation of catalytic activity	2	11	0.181818	0.992819	0.011079	1	0.995	Y1625_DICDI	Q55FG6_DICDI
biological_process	GO:0000723	telomere maintenance	6	12	0.5	0.997094	0.0114577	1	0.996	KU70_DICDI	PRKDC_DICDI	ATR1_DICDI	Q55FJ4_DICDI	Q54BN2_DICDI	Q54Z42_DICDI
biological_process	GO:0006900	vesicle budding from membrane	1	5	0.2	0.997094	0.0114577	1	0.996	Q54Y50_DICDI
biological_process	GO:0031152	aggregation involved in sorocarp development	42	130	0.323077	0.986349	0.0211383	1	1	PDE5_DICDI	PAKB_DICDI	TORA_DICDI	SET1_DICDI	ATG9_DICDI	IFKA_DICDI	GTAC_DICDI	GRLB_DICDI	MED13_DICDI	IPLA_DICDI	ADCB_DICDI	GXCDD_DICDI	PI4K_DICDI	CYAA_DICDI	PAKA_DICDI	RIP3_DICDI	PAKD_DICDI	SCAA_DICDI	PKS1_DICDI	PTEN_DICDI	YAKA_DICDI	TGRB1_DICDI	Y7071_DICDI	ABCG2_DICDI	ABCGG_DICDI	ABCGB_DICDI	ABCGL_DICDI	MYOF_DICDI	ABCF2_DICDI	ABCGE_DICDI	ABCGH_DICDI	AP1B_DICDI	CLH_DICDI	GEFB_DICDI	ERK1_DICDI	ABCGM_DICDI	CMF_DICDI	Q557I6_DICDI	Q55AA6_DICDI	Q86AD8_DICDI
biological_process	GO:0006886	intracellular protein transport	41	148	0.277027	0.963067	0.0492849	1	1	RAB24_DICDI	RABC_DICDI	SEC1_DICDI	SEC24_DICDI	COPA_DICDI	AP4B_DICDI	AP2A2_DICDI	CPAS2_DICDI	COG7_DICDI	SCFD1_DICDI	COG3_DICDI	EXOC6_DICDI	SEC31_DICDI	VPS11_DICDI	TBC5B_DICDI	VPS16_DICDI	TBC5A_DICDI	VPS45_DICDI	YETL_DICDI	RB32C_DICDI	AP1B_DICDI	AP1G_DICDI	CLH_DICDI	COPB2_DICDI	BUB2_DICDI	Q552I9_DICDI	Q55CS3_DICDI	Q54T42_DICDI	Q54WP7_DICDI	Q54WR7_DICDI	Q54ZW8_DICDI	Q55DR2_DICDI	Q54Z72_DICDI	Q54HM5_DICDI	Q54Y34_DICDI	Q54KE5_DICDI	Q54H32_DICDI	Q54RA7_DICDI	Q54LP6_DICDI	Q553R1_DICDI
biological_process	GO:0000281	mitotic cytokinesis	30	101	0.29703	0.969561	0.0490049	1	1	DLPB_DICDI	MTAA_DICDI	PAKB_DICDI	SCAR_DICDI	LVSA_DICDI	LMPA_DICDI	ICPA_DICDI	PAXB_DICDI	PAKA_DICDI	TALA_DICDI	SADA_DICDI	PATS1_DICDI	SUN2_DICDI	PTEN_DICDI	PIRA_DICDI	NAPA_DICDI	RACG_DICDI	ABIA_DICDI	NDRC_DICDI	HBX4_DICDI	DTFA_DICDI	AP1B_DICDI	CLU_DICDI	CLH_DICDI	Q54WI0_DICDI	Q54VM5_DICDI	Q55DL8_DICDI	C7FZZ0_DICDI	Q86A08_DICDI	Q54CA8_DICDI
biological_process	GO:0015031	protein transport	25	103	0.242718	0.908937	0.111762	1	1	TS101_DICDI	COG4_DICDI	EXOC8_DICDI	EXOC3_DICDI	COPD_DICDI	ADCB_DICDI	EXOC1_DICDI	EXOC5_DICDI	COG8_DICDI	NUP98_DICDI	ATG18_DICDI	ATG4_DICDI	EPS15_DICDI	CM2A2_DICDI	GLE1_DICDI	Q54JM8_DICDI	Q54BQ6_DICDI	Q86HF6_DICDI	Q55BR0_DICDI	Q54XV4_DICDI	Q54DQ9_DICDI	Q559A5_DICDI	Q55BA7_DICDI	Q54C68_DICDI	Q54SJ9_DICDI
biological_process	GO:0006909	phagocytosis	23	84	0.27381	0.613576	0.461231	1	1	PAKB_DICDI	SCAR_DICDI	TPP1_DICDI	LVSA_DICDI	ATG9_DICDI	COROB_DICDI	LIMCH_DICDI	PAKA_DICDI	TALA_DICDI	SIBC_DICDI	SADA_DICDI	NICA_DICDI	WASC5_DICDI	NRAM1_DICDI	RACG_DICDI	ACTNA_DICDI	MYOC_DICDI	MYOI_DICDI	DYNA_DICDI	GEFB_DICDI	Q54QH4_DICDI	C7FZZ0_DICDI	Q86KG9_DICDI
biological_process	GO:0031288	sorocarp morphogenesis	23	80	0.2875	0.868172	0.191675	1	1	PK2_DICDI	SCAR_DICDI	ATG9_DICDI	FRMA_DICDI	BZPR_DICDI	CYAD_DICDI	DHKA_DICDI	DHKD_DICDI	RIR1_DICDI	ABCAA_DICDI	ABCG2_DICDI	ABCGG_DICDI	ABCGB_DICDI	DHKB_DICDI	ABCA4_DICDI	ABCA9_DICDI	ABCGL_DICDI	DYNA_DICDI	ABCF2_DICDI	ABCGE_DICDI	ABCGH_DICDI	ABCD2_DICDI	ABCGM_DICDI
biological_process	GO:0007015	actin filament organization	21	63	0.333333	0.987358	0.019202	1	1	DLPB_DICDI	COROB_DICDI	ELMOD_DICDI	ELMOF_DICDI	CYAA_DICDI	SADA_DICDI	RACG_DICDI	RGAPB_DICDI	MYOC_DICDI	MYOF_DICDI	MYOG_DICDI	MYOI_DICDI	MYOJ_DICDI	DYNA_DICDI	GEFB_DICDI	ELMOE_DICDI	Q1ZXE9_DICDI	Q54NW3_DICDI	Q54QH4_DICDI	Q7KWP7_DICDI	Q54K01_DICDI
biological_process	GO:0006468	protein phosphorylation	21	77	0.272727	0.971908	0.0409123	1	1	PK2_DICDI	PAKB_DICDI	STK11_DICDI	IFKA_DICDI	IFKB_DICDI	DHKA_DICDI	PAKA_DICDI	MHCKD_DICDI	PAKD_DICDI	TRA1_DICDI	YAKA_DICDI	PRKDC_DICDI	Y0111_DICDI	Y7165_DICDI	Y2550_DICDI	TSUA_DICDI	Y2354_DICDI	ATR1_DICDI	NEK2_DICDI	AK1_DICDI	ERK1_DICDI
biological_process	GO:0016567	protein ubiquitination	20	87	0.229885	0.233092	0.824379	1	1	CDH1_DICDI	APC2_DICDI	CUL2_DICDI	UBA1_DICDI	Y3893_DICDI	APC3_DICDI	CDC16_DICDI	Q557I6_DICDI	Q55DZ2_DICDI	Q54QZ3_DICDI	Q55E19_DICDI	C7G034_DICDI	Q54PF2_DICDI	Q54RD2_DICDI	Q554L0_DICDI	Q54RC2_DICDI	Q55DJ2_DICDI	Q54IW6_DICDI	Q54TM9_DICDI	Q557D0_DICDI
biological_process	GO:0006511	ubiquitin-dependent protein catabolic process	19	86	0.22093	0.672355	0.387327	1	1	RBRA_DICDI	FBXA_DICDI	PSA6_DICDI	PSD13_DICDI	UBPA_DICDI	PSMD3_DICDI	PSA4_DICDI	UBPB_DICDI	PSA1_DICDI	UBA1_DICDI	Q54BB6_DICDI	Q86J16_DICDI	B0G199_DICDI	Q54ND8_DICDI	Q54DM8_DICDI	Q553T4_DICDI	Q54DT4_DICDI	Q55CB4_DICDI	Q55EJ1_DICDI
biological_process	GO:0007264	small GTPase mediated signal transduction	18	65	0.276923	0.909422	0.127566	1	1	GBPC_DICDI	RACG_DICDI	GBPD_DICDI	GEFC_DICDI	GEFE_DICDI	GEFF_DICDI	GEFI_DICDI	GEFL_DICDI	GEFM_DICDI	GEFN_DICDI	GEFO_DICDI	GEFW_DICDI	GEFY_DICDI	Q54XL4_DICDI	Q554I8_DICDI	Q54PB7_DICDI	Q54DS6_DICDI	Q54CA8_DICDI
biological_process	GO:0006907	pinocytosis	17	57	0.298246	0.978129	0.037621	1	1	PAKB_DICDI	SCAR_DICDI	LVSA_DICDI	ATG9_DICDI	G13A_DICDI	G13B_DICDI	MYOC_DICDI	DYNA_DICDI	CLH_DICDI	Q54GA1_DICDI	Q1ZXL3_DICDI	Q54TD1_DICDI	Q55G51_DICDI	Q54WV8_DICDI	Q552I0_DICDI	Q1ZXR1_DICDI	O96070_DICDI
biological_process	GO:0031154	culmination involved in sorocarp development	17	83	0.204819	0.932403	0.0940145	1	1	LVSB_DICDI	EXPL7_DICDI	FORC_DICDI	FBXA_DICDI	PAXB_DICDI	RTOA_DICDI	STATA_DICDI	SUN2_DICDI	VP13C_DICDI	ABCGG_DICDI	ABCC2_DICDI	Q54Q16_DICDI	Q54Y53_DICDI	Q55FE6_DICDI	Q54Q13_DICDI	Q54T92_DICDI	Q86M88_DICDI
biological_process	GO:0030041	actin filament polymerization	17	41	0.414634	0.898729	0.147957	1	1	FORA_DICDI	FORE_DICDI	FORH_DICDI	FORB_DICDI	CTNA_DICDI	FORF_DICDI	PAKD_DICDI	PTEN_DICDI	WASC3_DICDI	WASC5_DICDI	WASC4_DICDI	WASH1_DICDI	MYOF_DICDI	MYOG_DICDI	ELMOE_DICDI	C7FZZ0_DICDI	Q54PB7_DICDI
biological_process	GO:0018105	peptidyl-serine phosphorylation	15	40	0.375	0.993306	0.0161683	1	1	PK2_DICDI	PKD1_DICDI	PK3_DICDI	PKGA_DICDI	PK4_DICDI	YAKA_DICDI	Y0701_DICDI	Y0444_DICDI	Y3337_DICDI	Y2354_DICDI	NDRC_DICDI	NDRD_DICDI	DYRK1_DICDI	Q54WT0_DICDI	Q54WQ2_DICDI
biological_process	GO:0090630	activation of GTPase activity	15	51	0.294118	0.88955	0.181799	1	1	SCAR_DICDI	Y1806_DICDI	TBC5B_DICDI	TBC5A_DICDI	RGAP1_DICDI	RGAPB_DICDI	GEFE_DICDI	BUB2_DICDI	Q54WP7_DICDI	Q54DW4_DICDI	Q54KE5_DICDI	Q54H32_DICDI	Q869V0_DICDI	Q54RA7_DICDI	Q54RS9_DICDI
biological_process	GO:0006508	proteolysis	15	59	0.254237	0.342122	0.703054	1	1	TAGA_DICDI	TAGC_DICDI	TPP1_DICDI	PSA6_DICDI	NICA_DICDI	Y1952_DICDI	PSA4_DICDI	PSA1_DICDI	ATG4_DICDI	C7G061_DICDI	Q54MN6_DICDI	Q86AG5_DICDI	Q54TD0_DICDI	Q555E5_DICDI	Q54RM4_DICDI
biological_process	GO:0009617	response to bacterium	14	95	0.147368	0.0472641	0.970847	1	1	PI3K2_DICDI	PI3K3_DICDI	PDI2_DICDI	ATG9_DICDI	COROB_DICDI	EIF3D_DICDI	VACC_DICDI	NRAM1_DICDI	DYNA_DICDI	Q54WI0_DICDI	Q54WC4_DICDI	Q54TD1_DICDI	Q55DN5_DICDI	Q54F55_DICDI
biological_process	GO:0006325	chromatin organization	14	35	0.4	0.934297	0.0929533	1	1	RBLA_DICDI	FAM50_DICDI	BRE1_DICDI	SNF12_DICDI	HDA21_DICDI	HDA22_DICDI	Q559I7_DICDI	Q54IW7_DICDI	Q54SJ6_DICDI	Q55A48_DICDI	Q54VX6_DICDI	Q54FH5_DICDI	Q54QM3_DICDI	Q54JM6_DICDI
biological_process	GO:0030435	sporulation resulting in formation of a cellular spore	13	76	0.171053	0.128968	0.921499	1	1	RBRA_DICDI	SPLA_DICDI	SP85_DICDI	MKCA_DICDI	DIMA_DICDI	CYAD_DICDI	DHKA_DICDI	FBXA_DICDI	CYAA_DICDI	SP96_DICDI	IPT_DICDI	DOKA_DICDI	CLH_DICDI
biological_process	GO:0006364	rRNA processing	13	72	0.180556	0.000505422	0.999774	0.125	1	MDN1_DICDI	NOL9_DICDI	NOP56_DICDI	PWP2_DICDI	HEAT1_DICDI	DDX17_DICDI	Q54XB2_DICDI	Q54X98_DICDI	Q54BS1_DICDI	Q55GQ7_DICDI	Q54WV7_DICDI	Q54K79_DICDI	Q54BV0_DICDI
biological_process	GO:0000398	mRNA splicing, via spliceosome	13	88	0.147727	0.0430876	0.974803	1	1	PRP19_DICDI	SF3A1_DICDI	NCBP1_DICDI	Y8236_DICDI	DDX46_DICDI	DDX41_DICDI	Q54B40_DICDI	Q555Z2_DICDI	Q54MH4_DICDI	Q54BJ4_DICDI	Q54X23_DICDI	Q55EN0_DICDI	Q55BV8_DICDI
biological_process	GO:0006397	mRNA processing	13	39	0.333333	0.362414	0.702695	1	1	DHX16_DICDI	IRLA_DICDI	IRLF_DICDI	PAN3_DICDI	PAP1A_DICDI	PAP1B_DICDI	PRP8_DICDI	YME2_DICDI	IRLD_DICDI	Q54F78_DICDI	Q553T2_DICDI	Q54YS7_DICDI	Q54LG7_DICDI
biological_process	GO:0015074	DNA integration	13	50	0.26	0.748279	0.366246	1	1	Q54AM8_DICDI	Q54CG2_DICDI	Q54DH3_DICDI	Q54T33_DICDI	Q55EV9_DICDI	Q55BL0_DICDI	Q54SM6_DICDI	Q551E2_DICDI	Q54P84_DICDI	Q555A8_DICDI	Q54KU6_DICDI	Q54RK3_DICDI	Q54DC4_DICDI
biological_process	GO:0010628	positive regulation of gene expression	12	51	0.235294	0.484042	0.630051	1	1	RBLA_DICDI	HD_DICDI	GTAG_DICDI	MED23_DICDI	CYAA_DICDI	STATA_DICDI	PKS1_DICDI	YAKA_DICDI	UBPA_DICDI	Q86AD8_DICDI	Q54T56_DICDI	O15755_DICDI
biological_process	GO:0006888	endoplasmic reticulum to Golgi vesicle-mediated transport	12	46	0.26087	0.964305	0.0661096	1	1	SEC13_DICDI	COPA_DICDI	COPD_DICDI	SCFD1_DICDI	SEC31_DICDI	YETL_DICDI	COPB2_DICDI	Q55CA1_DICDI	Q54XV4_DICDI	Q8T2J5_DICDI	Q553R1_DICDI	Q556P7_DICDI
biological_process	GO:0045944	positive regulation of transcription by RNA polymerase II	12	34	0.352941	0.935401	0.118353	1	1	SRFD_DICDI	Y6505_DICDI	MYBAA_DICDI	MYBQ_DICDI	Q54L49_DICDI	Q54SJ6_DICDI	Q55C32_DICDI	Q86KB4_DICDI	Q54C05_DICDI	Q54VV1_DICDI	Q55BD4_DICDI	Q54TZ0_DICDI
biological_process	GO:0019954	asexual reproduction	11	42	0.261905	0.90157	0.154403	1	1	PI3K2_DICDI	TPP1_DICDI	TIRA_DICDI	ATG9_DICDI	ERK1_DICDI	Q54RC0_DICDI	Q86AD8_DICDI	Q54G01_DICDI	Q55DL8_DICDI	Q54CF8_DICDI	Q54BP1_DICDI
biological_process	GO:1903013	response to differentiation-inducing factor 1	11	33	0.333333	0.926592	0.141671	1	1	PK2_DICDI	DIMA_DICDI	GACG_DICDI	PAKA_DICDI	MHCKD_DICDI	PTP3_DICDI	Y1806_DICDI	GEFE_DICDI	GEFN_DICDI	ELMOE_DICDI	Q54RC0_DICDI
biological_process	GO:0006310	DNA recombination	11	50	0.22	0.71507	0.360435	1	1	RECAM_DICDI	MSH3_DICDI	DNLI1_DICDI	KU70_DICDI	IN80D_DICDI	RAD50_DICDI	Q55FJ4_DICDI	Q54QN3_DICDI	Q54T56_DICDI	Q54Z42_DICDI	B0G0Y4_DICDI
biological_process	GO:0030433	ubiquitin-dependent ERAD pathway	11	36	0.305556	0.873592	0.219268	1	1	OTU1_DICDI	Y5729_DICDI	Q55E19_DICDI	Q54SX5_DICDI	Q55DT6_DICDI	Q54U33_DICDI	Q54TF9_DICDI	Q55C65_DICDI	Q54RC2_DICDI	Q55DJ2_DICDI	Q54QA5_DICDI
biological_process	GO:0016579	protein deubiquitination	11	32	0.34375	0.986621	0.0312419	1	1	OTU1_DICDI	UBPA_DICDI	UBPB_DICDI	Y4757_DICDI	Q54BB6_DICDI	Q86J16_DICDI	B0G199_DICDI	Q553T4_DICDI	Q54DT4_DICDI	Q54SH6_DICDI	Q55EJ1_DICDI
biological_process	GO:0006897	endocytosis	10	36	0.277778	0.971281	0.0425538	1	1	PAXB_DICDI	ABCG2_DICDI	MYOC_DICDI	EPS15_DICDI	GEFB_DICDI	Q1ZXE9_DICDI	Q54WI0_DICDI	Q54U23_DICDI	Q55E09_DICDI	Q54F48_DICDI
biological_process	GO:0006457	protein folding	10	64	0.15625	0.137307	0.913128	1	1	PDI2_DICDI	STIP1_DICDI	TCPH_DICDI	AHSA_DICDI	Q54WQ9_DICDI	Q54UW6_DICDI	Q55EH3_DICDI	Q54VN7_DICDI	Q86HI2_DICDI	Q55BE5_DICDI
biological_process	GO:0098609	cell-cell adhesion	10	35	0.285714	0.772525	0.333494	1	1	IFKA_DICDI	FRMA_DICDI	IFKB_DICDI	TALA_DICDI	TALB_DICDI	Y1806_DICDI	NAPA_DICDI	DTFA_DICDI	ACTNB_DICDI	Q75JM8_DICDI
biological_process	GO:0051017	actin filament bundle assembly	10	32	0.3125	0.858329	0.245914	1	1	KIF5_DICDI	FORC_DICDI	TALB_DICDI	ACTNA_DICDI	Q54XX0_DICDI	Q54DR3_DICDI	Q54FV6_DICDI	Q54UJ1_DICDI	Q552W4_DICDI	Q54XW9_DICDI
biological_process	GO:0000724	double-strand break repair via homologous recombination	10	34	0.294118	0.88248	0.186076	1	1	SMC6_DICDI	Q55AZ3_DICDI	Q54MD0_DICDI	Q54BN2_DICDI	Q86KB4_DICDI	Q54C05_DICDI	Q556X5_DICDI	Q54HN3_DICDI	Q54X37_DICDI	B0G0Y4_DICDI
biological_process	GO:0140582	adenylate cyclase-activating G protein-coupled cAMP receptor signaling pathway	9	26	0.346154	0.942507	0.125016	1	1	PDE6_DICDI	IFKA_DICDI	GTAC_DICDI	HD_DICDI	DHKA_DICDI	GBF_DICDI	CYAA_DICDI	YAKA_DICDI	Q86AD8_DICDI
biological_process	GO:0006470	protein dephosphorylation	9	28	0.321429	0.775417	0.339436	1	1	MPL1_DICDI	PATS1_DICDI	PTEN_DICDI	Y7071_DICDI	Y9461_DICDI	2AAA_DICDI	Q553B4_DICDI	Q54CH3_DICDI	Q54W95_DICDI
biological_process	GO:0055085	transmembrane transport	9	44	0.204545	0.00185539	0.999061	0.381	1	TAGA_DICDI	TAGB_DICDI	TAGC_DICDI	CTLHB_DICDI	ABCC5_DICDI	ABCB2_DICDI	ABCC2_DICDI	ABCH4_DICDI	Q86M88_DICDI
biological_process	GO:0006396	RNA processing	9	24	0.375	0.00090982	0.999393	0.203	1	TMCB_DICDI	NOL9_DICDI	RTCA_DICDI	Q552S2_DICDI	Q54E37_DICDI	Q54TL3_DICDI	Q54IC6_DICDI	B0G121_DICDI	Q95ZG5_DICDI
biological_process	GO:0006974	cellular response to DNA damage stimulus	9	38	0.236842	0.991918	0.0120049	1	1	DOT1L_DICDI	PRKDC_DICDI	WRIP1_DICDI	UBA1_DICDI	Q55AZ3_DICDI	Q54KQ4_DICDI	Q8T145_DICDI	Q54BR4_DICDI	Q54WG5_DICDI
biological_process	GO:0006302	double-strand break repair	9	26	0.346154	0.955226	0.0716005	1	1	KU70_DICDI	PRKDC_DICDI	RAD50_DICDI	Q54HY5_DICDI	Q54BN2_DICDI	Q86K74_DICDI	Q54Q95_DICDI	Q54E42_DICDI	Q55GU8_DICDI
biological_process	GO:0000902	cell morphogenesis	8	22	0.363636	0.748279	0.366246	1	1	FORH_DICDI	TALA_DICDI	SADA_DICDI	PIRA_DICDI	NAPA_DICDI	MYOI_DICDI	Q553W1_DICDI	Q55GV6_DICDI
biological_process	GO:0016477	cell migration	8	22	0.363636	0.888559	0.209947	1	1	PI3K2_DICDI	PI3K3_DICDI	TORA_DICDI	FORA_DICDI	PAXB_DICDI	NAPA_DICDI	Q54PT8_DICDI	Q54F55_DICDI
biological_process	GO:0046854	phosphatidylinositol phosphate biosynthetic process	8	19	0.421053	0.974746	0.0690294	1	1	PI3K2_DICDI	PI3K3_DICDI	FYV1_DICDI	PI4K_DICDI	Q54QM1_DICDI	Q54ZN9_DICDI	Q54XR3_DICDI	Q54F55_DICDI
biological_process	GO:0050920	regulation of chemotaxis	8	17	0.470588	0.926586	0.12691	1	1	PI3K2_DICDI	PI3K3_DICDI	PK2_DICDI	GBPC_DICDI	CYAA_DICDI	GBPD_DICDI	Q551V8_DICDI	Q54F55_DICDI
biological_process	GO:0007163	establishment or maintenance of cell polarity	8	35	0.228571	0.93389	0.114214	1	1	PAKB_DICDI	GBPC_DICDI	PAKA_DICDI	RACG_DICDI	RGAP1_DICDI	GBPD_DICDI	DYNA_DICDI	Q54PT8_DICDI
biological_process	GO:0000209	protein polyubiquitination	8	52	0.153846	0.164614	0.904758	1	1	RBRA_DICDI	C7G034_DICDI	Q54KQ4_DICDI	Q54SX5_DICDI	Q54U33_DICDI	Q54DM8_DICDI	Q54EF6_DICDI	Q55CB4_DICDI
biological_process	GO:0006890	retrograde vesicle-mediated transport, Golgi to endoplasmic reticulum	8	19	0.421053	0.982619	0.0515195	1	1	COPA_DICDI	COPD_DICDI	COG7_DICDI	COPB2_DICDI	Q55CJ0_DICDI	Q55E09_DICDI	Q54YZ1_DICDI	Q55GJ4_DICDI
biological_process	GO:0006367	transcription initiation from RNA polymerase II promoter	8	25	0.32	0.918301	0.159175	1	1	TF2AA_DICDI	TF2B_DICDI	Q55BH6_DICDI	Q54X70_DICDI	Q54IW7_DICDI	Q553J7_DICDI	C7G081_DICDI	Q54ZA9_DICDI
biological_process	GO:0099139	cheating during chimeric sorocarp development	8	23	0.347826	0.936921	0.140649	1	1	FBXA_DICDI	DHKE_DICDI	PATS1_DICDI	PKS2_DICDI	Q54DS6_DICDI	Q54DK9_DICDI	Q54R76_DICDI	Q54VJ6_DICDI
biological_process	GO:0032259	methylation	7	45	0.155556	0.00372149	0.998209	0.607	1	METH_DICDI	CARME_DICDI	METE_DICDI	OMT9_DICDI	OMT10_DICDI	Y4059_DICDI	Q557I0_DICDI
biological_process	GO:0044351	macropinocytosis	7	17	0.411765	0.978295	0.0523192	1	1	PI3K2_DICDI	SCAR_DICDI	TPP1_DICDI	NICA_DICDI	GEFF_DICDI	Q86KX8_DICDI	Q55CR5_DICDI
biological_process	GO:0000045	autophagosome assembly	7	23	0.304348	0.888559	0.209947	1	1	VP13C_DICDI	Y3337_DICDI	Q54DQ9_DICDI	Q54MY6_DICDI	Q8MMZ9_DICDI	Q54SA0_DICDI	Q54T12_DICDI
biological_process	GO:0006972	hyperosmotic response	7	44	0.159091	0.133242	0.93298	1	1	RTOA_DICDI	SIGJ_DICDI	YAKA_DICDI	NAPA_DICDI	ABCGL_DICDI	ACTNA_DICDI	Q75J86_DICDI
biological_process	GO:0007030	Golgi organization	7	22	0.318182	0.874984	0.237485	1	1	MTAA_DICDI	COG7_DICDI	COG3_DICDI	Q54JP0_DICDI	Q55BR0_DICDI	Q8T2J5_DICDI	Q556P7_DICDI
biological_process	GO:0031149	sorocarp stalk cell differentiation	7	23	0.304348	0.971471	0.0594767	1	1	TAGB_DICDI	GTAC_DICDI	HD_DICDI	DHKD_DICDI	STATA_DICDI	PKS1_DICDI	Y1806_DICDI
biological_process	GO:0030154	cell differentiation	7	28	0.25	0.863973	0.177456	1	1	RBLA_DICDI	TAGA_DICDI	TAGC_DICDI	HD_DICDI	PSIA_DICDI	ABCG2_DICDI	DIA1_DICDI
biological_process	GO:0043326	chemotaxis to folate	7	22	0.318182	0.886332	0.230503	1	1	GACG_DICDI	PAXB_DICDI	TSUA_DICDI	ABIA_DICDI	GPA5_DICDI	Q55AA6_DICDI	Q54RC0_DICDI
biological_process	GO:0006261	DNA-dependent DNA replication	7	15	0.466667	0.96512	0.0627464	1	1	RFC3_DICDI	RFC4_DICDI	WRIP1_DICDI	MCMBP_DICDI	DPOE2_DICDI	Q55FY5_DICDI	Q86IV6_DICDI
biological_process	GO:0000422	autophagy of mitochondrion	7	15	0.466667	0.988542	0.0371454	1	1	ATG9_DICDI	Y3337_DICDI	ATG18_DICDI	Q54MY6_DICDI	Q8MMZ9_DICDI	Q54SA0_DICDI	Q54T12_DICDI
biological_process	GO:0006955	immune response	7	18	0.388889	0.770956	0.32464	1	1	CYSP7_DICDI	CYSP4_DICDI	CYSP6_DICDI	Q55GS9_DICDI	Q555H5_DICDI	Q54BH0_DICDI	Q54UH3_DICDI
biological_process	GO:0001732	formation of cytoplasmic translation initiation complex	7	15	0.466667	0.98938	0.0382827	1	1	EIF3A_DICDI	EIF3I_DICDI	EIF3M_DICDI	EIF3E_DICDI	EIF3H_DICDI	EIF3L_DICDI	EIF3D_DICDI
biological_process	GO:0016311	dephosphorylation	7	15	0.466667	0.947444	0.0848183	1	1	CF60_DICDI	MPL1_DICDI	PTEN_DICDI	PTP3_DICDI	Q553B4_DICDI	Q54CH3_DICDI	Q54GT8_DICDI
biological_process	GO:0006805	xenobiotic metabolic process	7	30	0.233333	0.570805	0.598419	1	1	C516B_DICDI	C519B_DICDI	C516A_DICDI	Q551B3_DICDI	Q54XF5_DICDI	Q54FE2_DICDI	Q54PM2_DICDI
biological_process	GO:1903665	negative regulation of asexual reproduction	6	22	0.272727	0.859351	0.269814	1	1	RBLA_DICDI	IPLA_DICDI	GRLD_DICDI	PAKD_DICDI	PTEN_DICDI	TBC5B_DICDI
biological_process	GO:0005975	carbohydrate metabolic process	6	62	0.0967742	0.00453332	0.997537	0.679	1	PGM1_DICDI	BGAL1_DICDI	Q54CN0_DICDI	Q54GR4_DICDI	Q55D50_DICDI	Q54TE6_DICDI
biological_process	GO:0031156	regulation of sorocarp development	6	21	0.285714	0.93389	0.114214	1	1	RBLA_DICDI	DOT1L_DICDI	HD_DICDI	DHKL_DICDI	PAKA_DICDI	TBC5B_DICDI
biological_process	GO:0014065	phosphatidylinositol 3-kinase signaling	6	13	0.461538	0.974271	0.07521	1	1	PI3K2_DICDI	PI3K3_DICDI	PTEN_DICDI	Q553B4_DICDI	Q54CH3_DICDI	Q54F55_DICDI
biological_process	GO:0048015	phosphatidylinositol-mediated signaling	6	17	0.352941	0.942507	0.125016	1	1	PI3K2_DICDI	PI3K3_DICDI	PI4K_DICDI	PTEN_DICDI	Q54ZN9_DICDI	Q54F55_DICDI
biological_process	GO:0031269	pseudopodium assembly	6	13	0.461538	0.992242	0.0252545	1	1	PI3K2_DICDI	SCAR_DICDI	PTEN_DICDI	PIRA_DICDI	ABIA_DICDI	Q7KWP7_DICDI
biological_process	GO:0043157	response to cation stress	6	14	0.428571	0.974626	0.0813094	1	1	CUPB_DICDI	CUPG_DICDI	CUPJ_DICDI	CUPI_DICDI	CUPH_DICDI	Q54P52_DICDI
biological_process	GO:0043161	proteasome-mediated ubiquitin-dependent protein catabolic process	6	54	0.111111	0.578893	0.496659	1	1	ATG9_DICDI	GID8_DICDI	Q54IY4_DICDI	C7G034_DICDI	Q54D90_DICDI	Q54EF6_DICDI
biological_process	GO:0032456	endocytic recycling	6	12	0.5	0.98938	0.0382827	1	1	WASH1_DICDI	Q54BQ6_DICDI	Q86HF6_DICDI	Q54UN7_DICDI	Q54NV0_DICDI	Q54MU4_DICDI
biological_process	GO:1903669	positive regulation of chemorepellent activity	6	20	0.3	0.841197	0.308243	1	1	RBLA_DICDI	SCAR_DICDI	IPLA_DICDI	PAKD_DICDI	PTEN_DICDI	ERK1_DICDI
biological_process	GO:0010629	negative regulation of gene expression	6	20	0.3	0.993118	0.0118187	1	1	STK11_DICDI	SESN_DICDI	PKS1_DICDI	YAKA_DICDI	HBX4_DICDI	Q54ET8_DICDI
biological_process	GO:0032956	regulation of actin cytoskeleton organization	6	32	0.1875	0.712671	0.364348	1	1	GACII_DICDI	GACG_DICDI	RACG_DICDI	Q54DW4_DICDI	Q54DS6_DICDI	Q54I34_DICDI
biological_process	GO:0006338	chromatin remodeling	6	18	0.333333	0.898751	0.175377	1	1	Y0170_DICDI	Q550R6_DICDI	Q54YQ6_DICDI	Q54DG0_DICDI	Q54VX6_DICDI	Q54WV6_DICDI
biological_process	GO:0045053	protein retention in Golgi apparatus	6	10	0.6	0.997858	0.0133084	1	1	VP13A_DICDI	VP13C_DICDI	VP13F_DICDI	VP13E_DICDI	VP13B_DICDI	Q86IF6_DICDI
biological_process	GO:0006623	protein targeting to vacuole	6	13	0.461538	0.974626	0.0813094	1	1	VP13A_DICDI	VP13C_DICDI	VP13F_DICDI	VP13E_DICDI	VP13B_DICDI	Q54EK0_DICDI
biological_process	GO:0006869	lipid transport	6	17	0.352941	0.773733	0.33647	1	1	ATG9_DICDI	ABCAA_DICDI	ABCA4_DICDI	ABCA7_DICDI	ABCA9_DICDI	Q556Y3_DICDI
biological_process	GO:0031146	SCF-dependent proteasomal ubiquitin-dependent protein catabolic process	6	15	0.4	0.961717	0.109994	1	1	CUL2_DICDI	Q54PH6_DICDI	Q54E47_DICDI	Q54KC6_DICDI	Q54P05_DICDI	Q55G05_DICDI
biological_process	GO:0006289	nucleotide-excision repair	6	16	0.375	0.562508	0.618739	1	1	TF2H3_DICDI	TF2H4_DICDI	TF2H1_DICDI	DPOE1_DICDI	Q54LI7_DICDI	Q54TY2_DICDI
biological_process	GO:0006369	termination of RNA polymerase II transcription	6	12	0.5	0.990923	0.0381597	1	1	Q54HF4_DICDI	Q55F22_DICDI	Q55EG2_DICDI	Q55F23_DICDI	Q55DZ3_DICDI	Q54WL8_DICDI
biological_process	GO:0016075	rRNA catabolic process	6	16	0.375	0.930971	0.158803	1	1	Q54GU2_DICDI	Q55BB0_DICDI	Q54K15_DICDI	Q55FB1_DICDI	Q75JF5_DICDI	Q95ZG5_DICDI
biological_process	GO:0051602	response to electrical stimulus	5	9	0.555556	0.993392	0.0356436	1	1	PI3K2_DICDI	PK2_DICDI	GBPC_DICDI	RIP3_DICDI	Q551V8_DICDI
biological_process	GO:0033298	contractile vacuole organization	5	22	0.227273	0.599402	0.600172	1	1	LVSA_DICDI	LVSD_DICDI	AP1B_DICDI	Q54Y50_DICDI	Q54DW4_DICDI
biological_process	GO:0006970	response to osmotic stress	5	16	0.3125	0.680346	0.407078	1	1	STK11_DICDI	LVSB_DICDI	RTOA_DICDI	PTP3_DICDI	CLH_DICDI
biological_process	GO:0031153	slug development involved in sorocarp development	5	16	0.3125	0.856911	0.303341	1	1	ATG9_DICDI	EXPL3_DICDI	HBX4_DICDI	ERK1_DICDI	Q54RA9_DICDI
biological_process	GO:0019934	cGMP-mediated signaling	5	10	0.5	0.974626	0.0813094	1	1	PDE5_DICDI	PDE6_DICDI	GBPC_DICDI	GBPD_DICDI	Q551V8_DICDI
biological_process	GO:0034260	negative regulation of GTPase activity	5	9	0.555556	0.993392	0.0356436	1	1	PDE5_DICDI	PAKD_DICDI	Y1806_DICDI	RGAPB_DICDI	NDRC_DICDI
biological_process	GO:0006298	mismatch repair	5	15	0.333333	0.779545	0.406313	1	1	MSH3_DICDI	MSH6_DICDI	PMS1_DICDI	MLH1_DICDI	Q54QI0_DICDI
biological_process	GO:0006979	response to oxidative stress	5	31	0.16129	0.118315	0.930059	1	1	STK11_DICDI	CATB_DICDI	RTOA_DICDI	YAKA_DICDI	Q86AD8_DICDI
biological_process	GO:0000462	maturation of SSU-rRNA from tricistronic rRNA transcript (SSU-rRNA, 5.8S rRNA, LSU-rRNA)	5	19	0.263158	0.604919	0.578462	1	1	PWP2_DICDI	HEAT1_DICDI	Q54BS1_DICDI	Q54KG8_DICDI	Q54D60_DICDI
biological_process	GO:0000122	negative regulation of transcription by RNA polymerase II	5	21	0.238095	0.645791	0.554814	1	1	RBLA_DICDI	Y6505_DICDI	NFX1_DICDI	Q54UJ3_DICDI	Q54IH7_DICDI
biological_process	GO:0044671	sorocarp spore cell differentiation	5	19	0.263158	0.926586	0.12691	1	1	CYAD_DICDI	DHKD_DICDI	FORC_DICDI	NICA_DICDI	PKS1_DICDI
biological_process	GO:0046777	protein autophosphorylation	5	21	0.238095	0.769497	0.400598	1	1	PAKB_DICDI	STK11_DICDI	DHKA_DICDI	DHKH_DICDI	DYRK1_DICDI
biological_process	GO:0030838	positive regulation of actin filament polymerization	5	18	0.277778	0.873592	0.219268	1	1	SCAR_DICDI	FORG_DICDI	FORH_DICDI	NAPA_DICDI	RACG_DICDI
biological_process	GO:0006914	autophagy	5	25	0.2	0.501227	0.607369	1	1	RAB24_DICDI	NICA_DICDI	ATG18_DICDI	ATG4_DICDI	Q55BR0_DICDI
biological_process	GO:0031157	regulation of aggregate size involved in sorocarp development	5	20	0.25	0.649515	0.520441	1	1	CTNA_DICDI	GPA5_DICDI	ERK1_DICDI	Q55F85_DICDI	C7G077_DICDI
biological_process	GO:0007188	adenylate cyclase-modulating G protein-coupled receptor signaling pathway	5	18	0.277778	0.931681	0.111334	1	1	GPA11_DICDI	PTEN_DICDI	GPA7_DICDI	GPA5_DICDI	Q54UG5_DICDI
biological_process	GO:0106070	regulation of adenylate cyclase-activating G protein-coupled receptor signaling pathway	5	16	0.3125	0.872617	0.263411	1	1	ADCB_DICDI	PKS1_DICDI	GEFB_DICDI	GEFM_DICDI	Q54L33_DICDI
biological_process	GO:0042331	phototaxis	5	16	0.3125	0.968994	0.073073	1	1	ATG9_DICDI	GNRA_DICDI	ROCO4_DICDI	Q86KG9_DICDI	Q556T3_DICDI
biological_process	GO:0006891	intra-Golgi vesicle-mediated transport	5	20	0.25	0.691757	0.507051	1	1	COPA_DICDI	COG8_DICDI	COG3_DICDI	COPB2_DICDI	Q54R70_DICDI
biological_process	GO:0030010	establishment of cell polarity	5	11	0.454545	0.961717	0.109994	1	1	PAKA_DICDI	PTEN_DICDI	TSUA_DICDI	MYOG_DICDI	Q557I6_DICDI
biological_process	GO:0050765	negative regulation of phagocytosis	5	14	0.357143	0.918691	0.205506	1	1	PAXB_DICDI	LIMCH_DICDI	RIP3_DICDI	DRKD_DICDI	Q1ZXJ2_DICDI
biological_process	GO:0007155	cell adhesion	5	35	0.142857	0.943572	0.085569	1	1	LVSA_DICDI	SIBB_DICDI	SIBC_DICDI	SIBD_DICDI	SIBE_DICDI
biological_process	GO:0051603	proteolysis involved in cellular protein catabolic process	5	28	0.178571	0.249069	0.795308	1	1	CYSP7_DICDI	CYSP4_DICDI	CYSP6_DICDI	Q54MB6_DICDI	Q54UH3_DICDI
biological_process	GO:0051085	chaperone cofactor-dependent protein refolding	5	13	0.384615	0.942663	0.16115	1	1	HS7C5_DICDI	HS7C4_DICDI	Y5729_DICDI	Q54XR6_DICDI	Q54TF9_DICDI
biological_process	GO:0072583	clathrin-dependent endocytosis	5	11	0.454545	0.976382	0.0866127	1	1	AP2A2_DICDI	CLH_DICDI	Q8T867_DICDI	Q54Y50_DICDI	C7FZZ0_DICDI
biological_process	GO:0031145	anaphase-promoting complex-dependent catabolic process	5	16	0.3125	0.856911	0.303341	1	1	APC4_DICDI	CDH1_DICDI	APC2_DICDI	APC3_DICDI	CDC16_DICDI
biological_process	GO:0046956	positive phototaxis	5	11	0.454545	0.976382	0.0866127	1	1	FRMA_DICDI	FORF_DICDI	NAPA_DICDI	GEFE_DICDI	GEFL_DICDI
biological_process	GO:0006402	mRNA catabolic process	5	13	0.384615	0.979995	0.0373286	1	1	Q55AW0_DICDI	Q54N92_DICDI	Q54WH0_DICDI	Q54R87_DICDI	Q54U17_DICDI
biological_process	GO:0051639	actin filament network formation	5	8	0.625	0.997262	0.0195129	1	1	FORG_DICDI	FORC_DICDI	Q54XX0_DICDI	Q54DR3_DICDI	Q54XW9_DICDI
biological_process	GO:0006631	fatty acid metabolic process	5	23	0.217391	0.902776	0.137885	1	1	APT11_DICDI	Q54DE7_DICDI	Q54NV9_DICDI	Q54QX6_DICDI	Q54QX5_DICDI
biological_process	GO:0043547	positive regulation of GTPase activity	5	13	0.384615	0.937254	0.10604	1	1	RGAP1_DICDI	GEFQ_DICDI	Q54WI0_DICDI	Q54P30_DICDI	Q54VB2_DICDI
biological_process	GO:0006303	double-strand break repair via nonhomologous end joining	5	11	0.454545	0.856911	0.303341	1	1	DCR1_DICDI	KU70_DICDI	PRKDC_DICDI	Q86H44_DICDI	Q54BN2_DICDI
biological_process	GO:0036297	interstrand cross-link repair	5	9	0.555556	0.986692	0.0579788	1	1	DCR1_DICDI	MSH6_DICDI	FAN1_DICDI	Q8T145_DICDI	Q54WG5_DICDI
biological_process	GO:0006378	mRNA polyadenylation	5	14	0.357143	0.890006	0.253262	1	1	CPSF2_DICDI	PAP_DICDI	Q55DZ3_DICDI	Q54WL8_DICDI	Q54TS6_DICDI
biological_process	GO:0006487	protein N-linked glycosylation	5	25	0.2	0.190913	0.908413	1	1	OST1_DICDI	Q75JV8_DICDI	Q559V6_DICDI	Q54Y16_DICDI	Q559V4_DICDI
biological_process	GO:0000184	nuclear-transcribed mRNA catabolic process, nonsense-mediated decay	5	12	0.416667	0.984214	0.057337	1	1	NCBP1_DICDI	RENT1_DICDI	DDX17_DICDI	Q54R12_DICDI	Q54R87_DICDI
biological_process	GO:0032508	DNA duplex unwinding	5	9	0.555556	0.961717	0.109994	1	1	RAD50_DICDI	Q55FJ4_DICDI	Q54RN8_DICDI	Q54Z42_DICDI	B0G0Y4_DICDI
biological_process	GO:0007076	mitotic chromosome condensation	5	8	0.625	0.997262	0.0195129	1	1	SMC4_DICDI	SMC2_DICDI	Q54TZ8_DICDI	Q86I09_DICDI	Q54XY3_DICDI
biological_process	GO:0017148	negative regulation of translation	5	19	0.263158	0.629392	0.506869	1	1	Q54B26_DICDI	Q553Y8_DICDI	Q86AP3_DICDI	Q54U17_DICDI	Q54WA7_DICDI
biological_process	GO:0006896	Golgi to vacuole transport	5	8	0.625	0.993392	0.0356436	1	1	VPS45_DICDI	AP1G_DICDI	Q54BQ6_DICDI	Q86HF6_DICDI	Q559A5_DICDI
biological_process	GO:0030050	vesicle transport along actin filament	5	12	0.416667	0.96184	0.121222	1	1	MYOC_DICDI	MYOF_DICDI	MYOG_DICDI	MYOI_DICDI	MYOJ_DICDI
biological_process	GO:0010421	hydrogen peroxide-mediated programmed cell death	5	9	0.555556	0.993392	0.0356436	1	1	Q86KC8_DICDI	Q54HY5_DICDI	Q54E42_DICDI	Q54LJ4_DICDI	Q55GU8_DICDI
biological_process	GO:0010918	positive regulation of mitochondrial membrane potential	5	9	0.555556	0.993392	0.0356436	1	1	Q86KC8_DICDI	Q54HY5_DICDI	Q54E42_DICDI	Q54LJ4_DICDI	Q55GU8_DICDI
biological_process	GO:0061952	midbody abscission	4	5	0.8	0.999342	0.0116229	1	1	DLPB_DICDI	HD_DICDI	PAXB_DICDI	DYNA_DICDI
biological_process	GO:1905303	positive regulation of macropinocytosis	4	9	0.444444	0.964356	0.132361	1	1	PI3K2_DICDI	PK2_DICDI	FORG_DICDI	GACG_DICDI
biological_process	GO:0007005	mitochondrion organization	4	19	0.210526	0.837768	0.219465	1	1	PHB2_DICDI	FTSZB_DICDI	FTSZA_DICDI	DYNA_DICDI
biological_process	GO:0042742	defense response to bacterium	4	29	0.137931	0.525715	0.61513	1	1	TIRA_DICDI	NRAM1_DICDI	LYSG3_DICDI	ERK1_DICDI
biological_process	GO:0006096	glycolytic process	4	20	0.2	0.769497	0.400598	1	1	ODP2_DICDI	Y1564_DICDI	DHTK1_DICDI	Q86HD1_DICDI
biological_process	GO:0001845	phagolysosome assembly	4	6	0.666667	0.542651	0.67219	1	1	PI3K2_DICDI	LVSB_DICDI	LMPA_DICDI	Q54EY0_DICDI
biological_process	GO:0090382	phagosome maturation	4	9	0.444444	0.985708	0.034178	1	1	PI3K2_DICDI	ATG9_DICDI	DYHC_DICDI	VACC_DICDI
biological_process	GO:0000160	phosphorelay signal transduction system	4	9	0.444444	0.964356	0.132361	1	1	CYAD_DICDI	DHKM_DICDI	DOKA_DICDI	Q55CH1_DICDI
biological_process	GO:0010225	response to UV-C	4	10	0.4	0.942021	0.181949	1	1	CTNA_DICDI	CYAA_DICDI	YAKA_DICDI	Q55GU8_DICDI
biological_process	GO:0030837	negative regulation of actin filament polymerization	4	11	0.363636	0.217125	0.901239	1	1	PDE5_DICDI	TSUA_DICDI	RGAP1_DICDI	Q54QH4_DICDI
biological_process	GO:0034976	response to endoplasmic reticulum stress	4	5	0.8	0.987884	0.0243067	1	1	PDI2_DICDI	UFL1_DICDI	Q54UW6_DICDI	Q86HI2_DICDI
biological_process	GO:0006952	defense response	4	9	0.444444	0.63797	0.48705	1	1	TIRA_DICDI	STATB_DICDI	STATA_DICDI	Q86I20_DICDI
biological_process	GO:0045892	negative regulation of transcription, DNA-templated	4	15	0.266667	0.96142	0.0695677	1	1	STATB_DICDI	STATA_DICDI	Q54SJ6_DICDI	Q54ZN0_DICDI
biological_process	GO:0043520	regulation of myosin II filament assembly	4	15	0.266667	0.856911	0.303341	1	1	HD_DICDI	RIP3_DICDI	RGAP1_DICDI	GEFQ_DICDI
biological_process	GO:0006904	vesicle docking involved in exocytosis	4	10	0.4	0.942021	0.181949	1	1	SEC1_DICDI	VPS11_DICDI	Q55CS3_DICDI	Q54ZW8_DICDI
biological_process	GO:0051726	regulation of cell cycle	4	11	0.363636	0.983489	0.0276558	1	1	Q7KWP1_DICDI	C7FZZ4_DICDI	Q54LF4_DICDI	Q75JL4_DICDI
biological_process	GO:0016042	lipid catabolic process	4	13	0.307692	0.0866169	0.952953	1	1	PLDC_DICDI	PLDA_DICDI	Q55EU8_DICDI	Q54Q49_DICDI
biological_process	GO:0051123	RNA polymerase II preinitiation complex assembly	4	9	0.444444	0.942021	0.181949	1	1	TAF1_DICDI	TF2B_DICDI	Q55BH6_DICDI	Q54IW7_DICDI
biological_process	GO:0006412	translation	4	114	0.0350877	6.5245e-05	0.999965	0.012	1	RS3A_DICDI	HD_DICDI	Q54CA5_DICDI	Q23891_DICDI
biological_process	GO:0007031	peroxisome organization	4	14	0.285714	0.645791	0.554814	1	1	PEX10_DICDI	PEX1_DICDI	ABCD3_DICDI	ABCD2_DICDI
biological_process	GO:0006260	DNA replication	4	23	0.173913	0.971878	0.0476335	1	1	RIR1_DICDI	Q54MD0_DICDI	Q55FJ4_DICDI	Q54Z42_DICDI
biological_process	GO:0006383	transcription by RNA polymerase III	4	19	0.210526	0.888559	0.209947	1	1	RPAB1_DICDI	Q54U85_DICDI	Q86I37_DICDI	Q8T1F9_DICDI
biological_process	GO:0051896	regulation of protein kinase B signaling	4	8	0.5	0.942663	0.16115	1	1	PTEN_DICDI	Q553B4_DICDI	Q54L33_DICDI	Q54CH3_DICDI
biological_process	GO:0006360	transcription by RNA polymerase I	4	14	0.285714	0.982619	0.0515195	1	1	RPA1_DICDI	RPAB1_DICDI	RPC2_DICDI	TF2H1_DICDI
biological_process	GO:0007040	lysosome organization	4	10	0.4	0.649515	0.520441	1	1	LVSB_DICDI	WASC5_DICDI	Q54WI0_DICDI	Q54RP3_DICDI
biological_process	GO:0007166	cell surface receptor signaling pathway	4	16	0.25	0.821091	0.27872	1	1	LRLA_DICDI	FSCA_DICDI	TGRB1_DICDI	Q54CT2_DICDI
biological_process	GO:0044805	late nucleophagy	4	7	0.571429	0.990971	0.0544442	1	1	ATG9_DICDI	Y3337_DICDI	Q8MMZ9_DICDI	Q54T12_DICDI
biological_process	GO:0009267	cellular response to starvation	4	9	0.444444	0.985245	0.0220366	1	1	LVSB_DICDI	RPTOR_DICDI	ACTNA_DICDI	DIA1_DICDI
biological_process	GO:0007041	lysosomal transport	4	6	0.666667	0.92479	0.180114	1	1	LVSB_DICDI	WASH1_DICDI	CLH_DICDI	Q54WI0_DICDI
biological_process	GO:0006417	regulation of translation	4	4	1	0.715275	0.372877	1	1	IFKA_DICDI	PIRA_DICDI	Q54UD1_DICDI	Q54IS5_DICDI
biological_process	GO:0034472	snRNA 3'-end processing	4	8	0.5	0.900567	0.220455	1	1	INT7_DICDI	INT2_DICDI	INT5_DICDI	INT6_DICDI
biological_process	GO:0031150	sorocarp stalk development	4	7	0.571429	0.992842	0.0158659	1	1	DHKA_DICDI	ROCO4_DICDI	C7FZZ0_DICDI	Q54ET8_DICDI
biological_process	GO:0009847	spore germination	4	13	0.307692	0.918691	0.205506	1	1	MYOI_DICDI	ACTNB_DICDI	DHKC_DICDI	Q1ZXE9_DICDI
biological_process	GO:0016973	poly(A)+ mRNA export from nucleus	4	10	0.4	0.942021	0.181949	1	1	GLE1_DICDI	Q54WG8_DICDI	Q54KA3_DICDI	Q86A81_DICDI
biological_process	GO:0030488	tRNA methylation	4	21	0.190476	0.280986	0.863515	1	1	TRM6_DICDI	Q55EX4_DICDI	Q553Q9_DICDI	Q54J76_DICDI
biological_process	GO:0006898	receptor-mediated endocytosis	4	6	0.666667	0.99576	0.0170007	1	1	AP2A2_DICDI	AP1G_DICDI	CLH_DICDI	Q54LZ3_DICDI
biological_process	GO:0006893	Golgi to plasma membrane transport	4	8	0.5	0.913387	0.236427	1	1	EXOC8_DICDI	EXOC1_DICDI	EXOC5_DICDI	EXOC6_DICDI
biological_process	GO:0006971	hypotonic response	4	15	0.266667	0.647349	0.536143	1	1	AP2A2_DICDI	HD_DICDI	AP1B_DICDI	Q54Y50_DICDI
biological_process	GO:0006607	NLS-bearing protein import into nucleus	4	7	0.571429	0.990971	0.0544442	1	1	NUP54_DICDI	IMA1A_DICDI	Q75JH1_DICDI	Q54XC5_DICDI
biological_process	GO:0048102	autophagic cell death	4	7	0.571429	0.990971	0.0544442	1	1	IPLA_DICDI	GBF_DICDI	TALB_DICDI	DHKM_DICDI
biological_process	GO:0006270	DNA replication initiation	4	13	0.307692	0.593687	0.62696	1	1	ORC4_DICDI	ORC6_DICDI	Q54RU0_DICDI	Q54BH3_DICDI
biological_process	GO:0006413	translational initiation	4	14	0.285714	0.886971	0.19592	1	1	EIF3E_DICDI	EIF2A_DICDI	EIF3L_DICDI	EIF3D_DICDI
biological_process	GO:0008285	negative regulation of cell population proliferation	4	7	0.571429	0.990971	0.0544442	1	1	BTG_DICDI	PTEN_DICDI	Q553B4_DICDI	Q54CH3_DICDI
biological_process	GO:0006486	protein glycosylation	4	29	0.137931	0.0303815	0.986302	0.999	1	Q54NH1_DICDI	Q55EK3_DICDI	Q54W89_DICDI	Q54IX1_DICDI
biological_process	GO:0050829	defense response to Gram-negative bacterium	4	9	0.444444	0.964356	0.132361	1	1	FYV1_DICDI	VP13F_DICDI	WASH1_DICDI	DRKD_DICDI
biological_process	GO:0006611	protein export from nucleus	4	7	0.571429	0.980487	0.0893754	1	1	XPO7_DICDI	XPO5_DICDI	XPO6_DICDI	XPO2_DICDI
biological_process	GO:0000712	resolution of meiotic recombination intermediates	4	12	0.333333	0.878778	0.294029	1	1	MUS81_DICDI	TOP2M_DICDI	Q556X5_DICDI	Q54PQ3_DICDI
biological_process	GO:0006384	transcription initiation from RNA polymerase III promoter	4	8	0.5	0.980487	0.0893754	1	1	TF3C5_DICDI	Q54U85_DICDI	Q54FU1_DICDI	Q54R53_DICDI
biological_process	GO:0030198	extracellular matrix organization	4	46	0.0869565	0.0101156	0.997179	0.935	1	Q54SS3_DICDI	Q54PW1_DICDI	Q54KW3_DICDI	Q54DS7_DICDI
biological_process	GO:0006906	vesicle fusion	4	27	0.148148	0.11926	0.938483	1	1	RTOA_DICDI	Q54R67_DICDI	Q55DR2_DICDI	Q54HM5_DICDI
biological_process	GO:0006665	sphingolipid metabolic process	4	18	0.222222	0.0321309	0.987546	1	1	Y8017_DICDI	Q54WE0_DICDI	Q75JX1_DICDI	Q75K05_DICDI
biological_process	GO:0034727	piecemeal microautophagy of the nucleus	4	8	0.5	0.980487	0.0893754	1	1	Y3337_DICDI	Q54MY6_DICDI	Q8MMZ9_DICDI	Q54T12_DICDI
biological_process	GO:0061709	reticulophagy	4	5	0.8	0.999342	0.0116229	1	1	Y3337_DICDI	Q54MY6_DICDI	Q8MMZ9_DICDI	Q54T12_DICDI
biological_process	GO:0051260	protein homooligomerization	4	15	0.266667	0.696659	0.5254	1	1	Q54X06_DICDI	Q54MM2_DICDI	Q54XA6_DICDI	Q55D73_DICDI
biological_process	GO:0016570	histone modification	4	5	0.8	0.681127	0.422315	1	1	Q54Y92_DICDI	Q55E33_DICDI	Q555G9_DICDI	Q54QM3_DICDI
biological_process	GO:0016246	RNA interference	4	6	0.666667	0.976382	0.0866127	1	1	Q1ZXG9_DICDI	Q54HL3_DICDI	Q7KWS3_DICDI	Q86HF5_DICDI
biological_process	GO:0022607	cellular component assembly	4	14	0.285714	0.963041	0.0459621	1	1	Q54DW4_DICDI	Q54DS6_DICDI	Q54YF3_DICDI	Q55CT2_DICDI
biological_process	GO:0045332	phospholipid translocation	4	10	0.4	0.913387	0.236427	1	1	Q553A4_DICDI	Q55E61_DICDI	Q55E09_DICDI	Q54RS1_DICDI
biological_process	GO:0006997	nucleus organization	3	7	0.428571	0.995124	0.0173811	1	1	DLPB_DICDI	SUN1_DICDI	DYNA_DICDI
biological_process	GO:0007186	G protein-coupled receptor signaling pathway	3	20	0.15	0.735126	0.350839	1	1	PI3K2_DICDI	GPA5_DICDI	ERK1_DICDI
biological_process	GO:0036092	phosphatidylinositol-3-phosphate biosynthetic process	3	8	0.375	0.910625	0.275404	1	1	PI3K2_DICDI	PI3K3_DICDI	Q54F55_DICDI
biological_process	GO:0051591	response to cAMP	3	18	0.166667	0.37304	0.822354	1	1	PI3K2_DICDI	RGAP1_DICDI	Q86AD8_DICDI
biological_process	GO:0031000	response to caffeine	3	8	0.375	0.910625	0.275404	1	1	CYAD_DICDI	CYAA_DICDI	TBC5B_DICDI
biological_process	GO:0006272	leading strand elongation	3	10	0.3	0.818051	0.41763	1	1	RFC3_DICDI	RFC4_DICDI	DPOE1_DICDI
biological_process	GO:0032465	regulation of cytokinesis	3	10	0.3	0.645315	0.577927	1	1	PLK_DICDI	Q54BR8_DICDI	Q75JF7_DICDI
biological_process	GO:0007259	receptor signaling pathway via JAK-STAT	3	4	0.75	0.945556	0.205643	1	1	STATB_DICDI	STATA_DICDI	Q86I20_DICDI
biological_process	GO:0042127	regulation of cell population proliferation	3	6	0.5	0.993801	0.0253736	1	1	STATB_DICDI	STATA_DICDI	Q86I20_DICDI
biological_process	GO:0050766	positive regulation of phagocytosis	3	12	0.25	0.746738	0.469885	1	1	PAKB_DICDI	GEFB_DICDI	Q54VB2_DICDI
biological_process	GO:0043408	regulation of MAPK cascade	3	11	0.272727	0.439793	0.725311	1	1	PAKB_DICDI	PAKA_DICDI	PAKD_DICDI
biological_process	GO:1904515	positive regulation of TORC2 signaling	3	7	0.428571	0.945556	0.205643	1	1	RIP3_DICDI	SCAA_DICDI	Q55G82_DICDI
biological_process	GO:0030833	regulation of actin filament polymerization	3	22	0.136364	0.608354	0.498773	1	1	CYRI_DICDI	PIRA_DICDI	Q7KWP7_DICDI
biological_process	GO:0032436	positive regulation of proteasomal ubiquitin-dependent protein catabolic process	3	21	0.142857	0.357213	0.814069	1	1	RBRA_DICDI	Q54DM8_DICDI	Q55CB4_DICDI
biological_process	GO:0032543	mitochondrial translation	3	17	0.176471	0.136485	0.950621	1	1	GATB_DICDI	SYIM_DICDI	Y7952_DICDI
biological_process	GO:0008064	regulation of actin polymerization or depolymerization	3	5	0.6	0.641302	0.459172	1	1	SCAR_DICDI	NAPA_DICDI	ABIA_DICDI
biological_process	GO:0006874	cellular calcium ion homeostasis	3	11	0.272727	0.736589	0.457349	1	1	LVSA_DICDI	RTOA_DICDI	Q54EY0_DICDI
biological_process	GO:0016573	histone acetylation	3	13	0.230769	0.829517	0.310715	1	1	TRA1_DICDI	Y0777_DICDI	Q54JZ0_DICDI
biological_process	GO:0000727	double-strand break repair via break-induced replication	3	14	0.214286	0.587881	0.661848	1	1	MUS81_DICDI	Q54RU0_DICDI	Q54PQ3_DICDI
biological_process	GO:0006368	transcription elongation from RNA polymerase II promoter	3	14	0.214286	0.936921	0.140649	1	1	Q55E33_DICDI	Q55A48_DICDI	Q555G9_DICDI
biological_process	GO:0009653	anatomical structure morphogenesis	3	9	0.333333	0.769497	0.283983	1	1	SPLA_DICDI	WARA_DICDI	Q54FA3_DICDI
biological_process	GO:0071902	positive regulation of protein serine/threonine kinase activity	3	8	0.375	0.422073	0.789788	1	1	STK11_DICDI	RPTOR_DICDI	SCAA_DICDI
biological_process	GO:0032008	positive regulation of TOR signaling	3	9	0.333333	0.872617	0.263411	1	1	SEC13_DICDI	LTOR5_DICDI	WDR24_DICDI
biological_process	GO:1904643	response to curcumin	3	16	0.1875	0.4746	0.752401	1	1	CYAA_DICDI	YAKA_DICDI	Q86AD8_DICDI
biological_process	GO:0008380	RNA splicing	3	22	0.136364	0.0100725	0.994514	0.931	1	DHX16_DICDI	HELCL_DICDI	PRP8_DICDI
biological_process	GO:0006464	cellular protein modification process	3	12	0.25	0.012769	0.990073	0.969	1	TS101_DICDI	MANA_DICDI	Q54S53_DICDI
biological_process	GO:0042244	spore wall assembly	3	10	0.3	0.818051	0.41763	1	1	SP85_DICDI	SP96_DICDI	Q1ZXE9_DICDI
biological_process	GO:0045324	late endosome to vacuole transport	3	12	0.25	0.445186	0.750807	1	1	VP13C_DICDI	CM2A2_DICDI	Q54EK0_DICDI
biological_process	GO:0006099	tricarboxylic acid cycle	3	28	0.107143	0.0836041	0.972639	1	1	IDHB_DICDI	C560_DICDI	DHTK1_DICDI
biological_process	GO:0034497	protein localization to phagophore assembly site	3	5	0.6	0.988377	0.084668	1	1	ATG9_DICDI	ATG18_DICDI	Q54SA0_DICDI
biological_process	GO:0042026	protein refolding	3	12	0.25	0.705971	0.549431	1	1	HS7C5_DICDI	HS7C4_DICDI	Q54XR6_DICDI
biological_process	GO:0006446	regulation of translational initiation	3	7	0.428571	0.763573	0.485581	1	1	IFKA_DICDI	IF4G_DICDI	GLE1_DICDI
biological_process	GO:0045842	positive regulation of mitotic metaphase/anaphase transition	3	9	0.333333	0.867639	0.346925	1	1	APC4_DICDI	APC3_DICDI	CDC16_DICDI
biological_process	GO:0006082	organic acid metabolic process	3	23	0.130435	0.000179601	0.999893	0.048	1	C516B_DICDI	C519B_DICDI	C516A_DICDI
biological_process	GO:0006911	phagocytosis, engulfment	3	13	0.230769	0.167895	0.92157	1	1	LMPA_DICDI	MYOF_DICDI	Q55CR5_DICDI
biological_process	GO:0090383	phagosome acidification	3	3	1	1	0.0123483	1	1	LMPA_DICDI	FYV1_DICDI	DYNA_DICDI
biological_process	GO:0036498	IRE1-mediated unfolded protein response	3	7	0.428571	0.945556	0.205643	1	1	IRLA_DICDI	IRLF_DICDI	IRLD_DICDI
biological_process	GO:0045010	actin nucleation	3	14	0.214286	0.898358	0.202879	1	1	FORA_DICDI	FORH_DICDI	WASH1_DICDI
biological_process	GO:0030968	endoplasmic reticulum unfolded protein response	3	11	0.272727	0.900567	0.220455	1	1	BZPC_DICDI	OTU1_DICDI	Q54SA0_DICDI
biological_process	GO:0006629	lipid metabolic process	3	45	0.0666667	0.0133135	0.990408	0.97	1	Y3730_DICDI	Q55EU9_DICDI	Q54GX3_DICDI
biological_process	GO:0060176	regulation of aggregation involved in sorocarp development	3	11	0.272727	0.749962	0.375128	1	1	GTAC_DICDI	HD_DICDI	TSUA_DICDI
biological_process	GO:0002183	cytoplasmic translational initiation	3	4	0.75	0.936921	0.140649	1	1	EIF3I_DICDI	EIF3M_DICDI	EI2BG_DICDI
biological_process	GO:0006400	tRNA modification	3	23	0.130435	0.00617887	0.997604	0.778	1	SYAM_DICDI	IPT_DICDI	Q555X7_DICDI
biological_process	GO:0046855	inositol phosphate dephosphorylation	3	8	0.375	0.910625	0.275404	1	1	Q54W40_DICDI	Q54CH3_DICDI	Q54D97_DICDI
biological_process	GO:0018107	peptidyl-threonine phosphorylation	3	11	0.272727	0.705971	0.549431	1	1	YAKA_DICDI	Y0444_DICDI	DYRK1_DICDI
biological_process	GO:0009992	cellular water homeostasis	3	6	0.5	0.971508	0.140844	1	1	AP2A2_DICDI	Q54Y50_DICDI	C7FZZ0_DICDI
biological_process	GO:0036228	protein localization to nuclear inner membrane	3	3	1	1	0.0123483	1	1	NUP54_DICDI	Q54F20_DICDI	Q54XC5_DICDI
biological_process	GO:0042254	ribosome biogenesis	3	11	0.272727	5.80525e-05	0.999974	0.009	1	Q75JJ6_DICDI	Q54KG8_DICDI	Q86B10_DICDI
biological_process	GO:0009736	cytokinin-activated signaling pathway	3	4	0.75	0.997149	0.040841	1	1	CYAD_DICDI	DHKA_DICDI	DHKB_DICDI
biological_process	GO:0071230	cellular response to amino acid stimulus	3	8	0.375	0.964356	0.132361	1	1	LTOR5_DICDI	RPTOR_DICDI	Y1625_DICDI
biological_process	GO:0051645	Golgi localization	3	6	0.5	0.945556	0.205643	1	1	COPD_DICDI	DYIN_DICDI	Q54G01_DICDI
biological_process	GO:0045292	mRNA cis splicing, via spliceosome	3	14	0.214286	0.645315	0.577927	1	1	SF3A1_DICDI	NCBP1_DICDI	Q86AS4_DICDI
biological_process	GO:0048268	clathrin coat assembly	3	4	0.75	0.997149	0.040841	1	1	CLH_DICDI	Q1ZXE9_DICDI	Q54Y50_DICDI
biological_process	GO:0034427	nuclear-transcribed mRNA catabolic process, exonucleolytic, 3'-5'	3	11	0.272727	0.878778	0.294029	1	1	Q54HV0_DICDI	Q55BB0_DICDI	Q55CE4_DICDI
biological_process	GO:0051272	positive regulation of cellular component movement	3	3	1	0.945556	0.205643	1	1	GBPC_DICDI	PTEN_DICDI	GBPD_DICDI
biological_process	GO:0046579	positive regulation of Ras protein signal transduction	3	9	0.333333	0.867639	0.346925	1	1	GBPC_DICDI	SCAA_DICDI	Q55G82_DICDI
biological_process	GO:0030245	cellulose catabolic process	3	10	0.3	0.818051	0.41763	1	1	Q55FE6_DICDI	Q54M04_DICDI	Q54VZ5_DICDI
biological_process	GO:0006644	phospholipid metabolic process	3	7	0.428571	0.467436	0.610683	1	1	FYV1_DICDI	PLDC_DICDI	PLDA_DICDI
biological_process	GO:0031286	negative regulation of sorocarp stalk cell differentiation	3	5	0.6	0.988377	0.084668	1	1	CUL2_DICDI	PSIA_DICDI	WARA_DICDI
biological_process	GO:0000737	DNA catabolic process, endonucleolytic	3	5	0.6	0.988377	0.084668	1	1	MUS81_DICDI	Q54PY6_DICDI	Q54PQ3_DICDI
biological_process	GO:0051642	centrosome localization	3	7	0.428571	0.964356	0.132361	1	1	LMNB1_DICDI	SUN1_DICDI	Q55BL8_DICDI
biological_process	GO:0010498	proteasomal protein catabolic process	3	14	0.214286	0.596492	0.475065	1	1	PSA6_DICDI	PSA4_DICDI	PSA1_DICDI
biological_process	GO:0070816	phosphorylation of RNA polymerase II C-terminal domain	3	8	0.375	0.867639	0.346925	1	1	TF2H3_DICDI	TF2H4_DICDI	TF2H1_DICDI
biological_process	GO:0000079	regulation of cyclin-dependent protein serine/threonine kinase activity	3	13	0.230769	0.587881	0.661848	1	1	Q54VE1_DICDI	C7G050_DICDI	Q75J86_DICDI
biological_process	GO:0000002	mitochondrial genome maintenance	3	4	0.75	0.971508	0.140844	1	1	YME2_DICDI	Q54Z42_DICDI	Q54B92_DICDI
biological_process	GO:0007064	mitotic sister chromatid cohesion	3	7	0.428571	0.945165	0.143089	1	1	SMC3_DICDI	PDS5_DICDI	Q54E85_DICDI
biological_process	GO:0007029	endoplasmic reticulum organization	3	9	0.333333	0.542651	0.67219	1	1	SEC31_DICDI	Q8T2J5_DICDI	Q556P7_DICDI
biological_process	GO:0007033	vacuole organization	3	6	0.5	0.867005	0.191758	1	1	VPS11_DICDI	CLH_DICDI	Q55CS3_DICDI
biological_process	GO:0032012	regulation of ARF protein signal transduction	3	6	0.5	0.971508	0.140844	1	1	Q86KG9_DICDI	Q54FL9_DICDI	Q556T7_DICDI
biological_process	GO:0006635	fatty acid beta-oxidation	3	16	0.1875	0.0987611	0.966613	1	1	ABCD3_DICDI	AUHM_DICDI	ABCD2_DICDI
biological_process	GO:0006352	DNA-templated transcription, initiation	3	6	0.5	0.985089	0.0323874	1	1	TF2B_DICDI	Q54U85_DICDI	Q86I37_DICDI
biological_process	GO:0042144	vacuole fusion, non-autophagic	3	6	0.5	0.971508	0.140844	1	1	VPS11_DICDI	VPS16_DICDI	Q55CS3_DICDI
biological_process	GO:0002224	toll-like receptor signaling pathway	3	4	0.75	0.997149	0.040841	1	1	Q55GS9_DICDI	Q555H5_DICDI	Q54BH0_DICDI
biological_process	GO:0000076	DNA replication checkpoint signaling	3	8	0.375	0.705971	0.549431	1	1	Q54D34_DICDI	Q55E62_DICDI	Q54KW8_DICDI
biological_process	GO:0070973	protein localization to endoplasmic reticulum exit site	3	3	1	1	0.0123483	1	1	YETL_DICDI	Q54JP0_DICDI	Q55BR0_DICDI
biological_process	GO:0034087	establishment of mitotic sister chromatid cohesion	3	6	0.5	0.945556	0.205643	1	1	Q54PY6_DICDI	Q54E44_DICDI	Q86J15_DICDI
biological_process	GO:0071169	establishment of protein localization to chromatin	3	6	0.5	0.971508	0.140844	1	1	Q54PY6_DICDI	Q54E44_DICDI	Q86J15_DICDI
biological_process	GO:1990414	replication-born double-strand break repair via sister chromatid exchange	3	7	0.428571	0.945556	0.205643	1	1	Q54PY6_DICDI	Q54E44_DICDI	Q86J15_DICDI
biological_process	GO:0099041	vesicle tethering to Golgi	3	6	0.5	0.971508	0.140844	1	1	Q55AJ1_DICDI	Q54YR7_DICDI	Q54TJ5_DICDI
biological_process	GO:0019369	arachidonic acid metabolic process	3	9	0.333333	0.867639	0.346925	1	1	Q54DE7_DICDI	Q54QX6_DICDI	Q54QX5_DICDI
biological_process	GO:0016441	posttranscriptional gene silencing	3	3	1	0.988542	0.0371454	1	1	Q55DB7_DICDI	Q7KWS3_DICDI	Q54UI6_DICDI
biological_process	GO:0010608	posttranscriptional regulation of gene expression	3	4	0.75	0.928524	0.105192	1	1	Q54IH9_DICDI	Q54WL9_DICDI	Q54WA7_DICDI
biological_process	GO:0006044	N-acetylglucosamine metabolic process	3	6	0.5	0.945556	0.205643	1	1	Q75JV8_DICDI	Q559V6_DICDI	Q559V4_DICDI
biological_process	GO:0070212	protein poly-ADP-ribosylation	3	6	0.5	0.971508	0.140844	1	1	Q54HY5_DICDI	Q54E42_DICDI	Q55GU8_DICDI
biological_process	GO:0035066	positive regulation of histone acetylation	3	3	1	1	0.0123483	1	1	Q86KB4_DICDI	Q54C05_DICDI	Q54VX6_DICDI
biological_process	GO:0061462	protein localization to lysosome	2	5	0.4	0.859156	0.421162	1	1	LTOR5_DICDI	WASC4_DICDI
biological_process	GO:0051489	regulation of filopodium assembly	2	4	0.5	0.910625	0.275404	1	1	Q54WI0_DICDI	Q54B43_DICDI
biological_process	GO:0030011	maintenance of cell polarity	2	3	0.666667	0.987652	0.135671	1	1	PI3K2_DICDI	MYOF_DICDI
biological_process	GO:0050919	negative chemotaxis	2	4	0.5	0.859351	0.269814	1	1	PI3K2_DICDI	PTEN_DICDI
biological_process	GO:0045761	regulation of adenylate cyclase activity	2	4	0.5	0.959159	0.230501	1	1	PI3K2_DICDI	PTEN_DICDI
biological_process	GO:0022604	regulation of cell morphogenesis	2	3	0.666667	0.421538	0.752479	1	1	PI3K2_DICDI	PTEN_DICDI
biological_process	GO:0030242	autophagy of peroxisome	2	6	0.333333	0.859156	0.421162	1	1	Q54MY6_DICDI	Q8MMZ9_DICDI
biological_process	GO:0006646	phosphatidylethanolamine biosynthetic process	2	7	0.285714	0.653075	0.652623	1	1	EKIA_DICDI	C7FZZ9_DICDI
biological_process	GO:1902168	response to catechin	2	8	0.25	0.724596	0.584691	1	1	GBF_DICDI	CYAA_DICDI
biological_process	GO:0048837	sorocarp sorus development	2	9	0.222222	0.88248	0.186076	1	1	ATG9_DICDI	PKS1_DICDI
biological_process	GO:0072697	protein localization to cell cortex	2	4	0.5	0.794357	0.507369	1	1	PDE5_DICDI	PDE6_DICDI
biological_process	GO:0006273	lagging strand elongation	2	5	0.4	0.971508	0.140844	1	1	DNLI1_DICDI	Q54E19_DICDI
biological_process	GO:0031929	TOR signaling	2	5	0.4	0.910843	0.16574	1	1	PK2_DICDI	RPTOR_DICDI
biological_process	GO:0009408	response to heat	2	12	0.166667	0.14949	0.954881	1	1	RTOA_DICDI	Q54XR6_DICDI
biological_process	GO:0006614	SRP-dependent cotranslational protein targeting to membrane	2	9	0.222222	0.450569	0.803971	1	1	SRP68_DICDI	Q55A40_DICDI
biological_process	GO:0008655	pyrimidine-containing compound salvage	2	11	0.181818	0.338152	0.869157	1	1	Q559S7_DICDI	Q54JJ1_DICDI
biological_process	GO:0030951	establishment or maintenance of microtubule cytoskeleton polarity	2	2	1	1	0.0534558	1	1	MTAA_DICDI	Q7KWK7_DICDI
biological_process	GO:0046785	microtubule polymerization	2	2	1	0.986692	0.0579788	1	1	MTAA_DICDI	Q7KWK7_DICDI
biological_process	GO:0000956	nuclear-transcribed mRNA catabolic process	2	9	0.222222	0.970426	0.0561558	1	1	Q54GU2_DICDI	Q75JF5_DICDI
biological_process	GO:0000027	ribosomal large subunit assembly	2	17	0.117647	0.210212	0.93039	1	1	RLA0_DICDI	MDN1_DICDI
biological_process	GO:0042273	ribosomal large subunit biogenesis	2	22	0.0909091	0.0124348	0.995675	0.968	1	WDR12_DICDI	Q54Y38_DICDI
biological_process	GO:0061025	membrane fusion	2	3	0.666667	0.0937449	0.953343	1	1	RTOA_DICDI	Q553R1_DICDI
biological_process	GO:0032781	positive regulation of ATP-dependent activity	2	3	0.666667	0.997149	0.040841	1	1	PAKB_DICDI	AHSA_DICDI
biological_process	GO:1902463	protein localization to cell leading edge	2	3	0.666667	0.987652	0.135671	1	1	PAKB_DICDI	HD_DICDI
biological_process	GO:0006895	Golgi to endosome transport	2	5	0.4	0.915332	0.327722	1	1	AP1G_DICDI	Q54C68_DICDI
biological_process	GO:0045165	cell fate commitment	2	3	0.666667	0.724596	0.584691	1	1	RBLA_DICDI	BTG_DICDI
biological_process	GO:0016339	calcium-dependent cell-cell adhesion via plasma membrane cell adhesion molecules	2	7	0.285714	0.724596	0.584691	1	1	HD_DICDI	PAXB_DICDI
biological_process	GO:0017157	regulation of exocytosis	2	6	0.333333	0.913387	0.236427	1	1	Q54EY0_DICDI	Q54GV1_DICDI
biological_process	GO:0007265	Ras protein signal transduction	2	20	0.1	0.319347	0.784057	1	1	GEFB_DICDI	GEFQ_DICDI
biological_process	GO:0051270	regulation of cellular component movement	2	5	0.4	0.948481	0.127383	1	1	MPL1_DICDI	RGAP1_DICDI
biological_process	GO:0043052	thermotaxis	2	7	0.285714	0.794357	0.507369	1	1	GEFE_DICDI	GEFL_DICDI
biological_process	GO:0008360	regulation of cell shape	2	22	0.0909091	0.0871244	0.976808	1	1	CYAA_DICDI	RACG_DICDI
biological_process	GO:0035999	tetrahydrofolate interconversion	2	8	0.25	0.724596	0.584691	1	1	Q54G53_DICDI	Q54RI8_DICDI
biological_process	GO:0006506	GPI anchor biosynthetic process	2	22	0.0909091	0.0273609	0.994118	0.999	1	PIGL_DICDI	Q551Y7_DICDI
biological_process	GO:0070177	contractile vacuole discharge	2	8	0.25	0.818051	0.41763	1	1	SEC1_DICDI	EXOC6_DICDI
biological_process	GO:0007009	plasma membrane organization	2	2	1	0.705971	0.549431	1	1	SEC1_DICDI	C7FZZ0_DICDI
biological_process	GO:0009411	response to UV	2	9	0.222222	0.769497	0.400598	1	1	Q54T56_DICDI	Q54X37_DICDI
biological_process	GO:0046999	regulation of conjugation	2	8	0.25	0.724596	0.584691	1	1	TMCB_DICDI	Q54IC6_DICDI
biological_process	GO:0016236	macroautophagy	2	12	0.166667	0.660564	0.474285	1	1	VP13C_DICDI	Q54SA0_DICDI
biological_process	GO:0002181	cytoplasmic translation	2	23	0.0869565	0.344383	0.763715	1	1	RLA0_DICDI	DRG2_DICDI
biological_process	GO:0016558	protein import into peroxisome matrix	2	6	0.333333	0.867639	0.346925	1	1	PEX10_DICDI	PEX1_DICDI
biological_process	GO:0032968	positive regulation of transcription elongation from RNA polymerase II promoter	2	7	0.285714	0.794357	0.507369	1	1	Q55A48_DICDI	Q555G9_DICDI
biological_process	GO:1901263	positive regulation of sorocarp spore cell differentiation	2	3	0.666667	0.987652	0.135671	1	1	STK11_DICDI	PSIA_DICDI
biological_process	GO:1904263	positive regulation of TORC1 signaling	2	5	0.4	0.915332	0.327722	1	1	SEC13_DICDI	LTOR5_DICDI
biological_process	GO:0006605	protein targeting	2	8	0.25	0.345487	0.741288	1	1	VPS36_DICDI	Q55FG6_DICDI
biological_process	GO:0009086	methionine biosynthetic process	2	6	0.333333	0.58237	0.711372	1	1	METH_DICDI	METE_DICDI
biological_process	GO:0043484	regulation of RNA splicing	2	4	0.5	0.910625	0.275404	1	1	Q54PW8_DICDI	Q54YS7_DICDI
biological_process	GO:0043171	peptide catabolic process	2	5	0.4	0.724596	0.584691	1	1	LKHA4_DICDI	Q54MN6_DICDI
biological_process	GO:0000915	actomyosin contractile ring assembly	2	2	1	1	0.0534558	1	1	LVSA_DICDI	CLH_DICDI
biological_process	GO:0033962	P-body assembly	2	9	0.222222	0.653075	0.652623	1	1	Q54U48_DICDI	Q55F60_DICDI
biological_process	GO:0034063	stress granule assembly	2	5	0.4	0.915332	0.327722	1	1	ATX2_DICDI	Q54U48_DICDI
biological_process	GO:0034620	cellular response to unfolded protein	2	7	0.285714	0.919018	0.170483	1	1	HS7C5_DICDI	HS7C4_DICDI
biological_process	GO:0008033	tRNA processing	2	24	0.0833333	0.00103713	0.999589	0.229	1	Q86JH5_DICDI	Q54W23_DICDI
biological_process	GO:0031158	negative regulation of aggregate size involved in sorocarp development	2	6	0.333333	0.859156	0.421162	1	1	IFKA_DICDI	CF60_DICDI
biological_process	GO:1905345	protein localization to cleavage furrow	2	7	0.285714	0.794357	0.507369	1	1	ICPA_DICDI	DYNA_DICDI
biological_process	GO:0030705	cytoskeleton-dependent intracellular transport	2	4	0.5	0.982777	0.0479035	1	1	HOOK_DICDI	KIF1_DICDI
biological_process	GO:0007091	metaphase/anaphase transition of mitotic cell cycle	2	7	0.285714	0.779545	0.406313	1	1	APC3_DICDI	CDC16_DICDI
biological_process	GO:0046689	response to mercury ion	2	18	0.111111	0.177646	0.943894	1	1	WDR12_DICDI	Q54NV9_DICDI
biological_process	GO:0000290	deadenylation-dependent decapping of nuclear-transcribed mRNA	2	8	0.25	0.724596	0.584691	1	1	Q55F60_DICDI	Q54R87_DICDI
biological_process	GO:0017183	peptidyl-diphthamide biosynthetic process from peptidyl-histidine	2	10	0.2	0.58237	0.711372	1	1	DPH2_DICDI	Q54Y82_DICDI
biological_process	GO:0007346	regulation of mitotic cell cycle	2	7	0.285714	0.96736	0.0623193	1	1	Q55BL8_DICDI	C7G050_DICDI
biological_process	GO:0031268	pseudopodium organization	2	4	0.5	0.994521	0.0167229	1	1	FORH_DICDI	Q86KX8_DICDI
biological_process	GO:0048388	endosomal lumen acidification	2	5	0.4	0.915332	0.327722	1	1	RTOA_DICDI	ABCG2_DICDI
biological_process	GO:0007094	mitotic spindle assembly checkpoint signaling	2	6	0.333333	0.859156	0.421162	1	1	BUB1_DICDI	Q55CA1_DICDI
biological_process	GO:0031037	myosin II filament disassembly	2	6	0.333333	0.794357	0.507369	1	1	MHCKD_DICDI	Q551V8_DICDI
biological_process	GO:0006627	protein processing involved in protein targeting to mitochondrion	2	6	0.333333	0.859156	0.421162	1	1	MPPA1_DICDI	C7G061_DICDI
biological_process	GO:0010737	protein kinase A signaling	2	5	0.4	0.910625	0.275404	1	1	BZPR_DICDI	Q54K15_DICDI
biological_process	GO:0006334	nucleosome assembly	2	16	0.125	0.215719	0.912876	1	1	Q54JS6_DICDI	Q55A48_DICDI
biological_process	GO:0035020	regulation of Rac protein signal transduction	2	5	0.4	0.915332	0.327722	1	1	GACII_DICDI	GACG_DICDI
biological_process	GO:0043666	regulation of phosphoprotein phosphatase activity	2	5	0.4	0.724596	0.584691	1	1	HD_DICDI	Q75JC0_DICDI
biological_process	GO:0031048	heterochromatin assembly by small RNA	2	4	0.5	0.945556	0.205643	1	1	Q869R3_DICDI	Q54XT3_DICDI
biological_process	GO:0043570	maintenance of DNA repeat elements	2	3	0.666667	0.971508	0.140844	1	1	MSH3_DICDI	MSH6_DICDI
biological_process	GO:0031287	positive regulation of sorocarp stalk cell differentiation	2	4	0.5	0.959159	0.230501	1	1	DIMA_DICDI	GTAG_DICDI
biological_process	GO:0006379	mRNA cleavage	2	6	0.333333	0.818051	0.41763	1	1	CPSF2_DICDI	Q54WL8_DICDI
biological_process	GO:0098789	pre-mRNA cleavage required for polyadenylation	2	6	0.333333	0.859156	0.421162	1	1	CPSF2_DICDI	Q54NB8_DICDI
biological_process	GO:0006171	cAMP biosynthetic process	2	3	0.666667	0.987652	0.135671	1	1	CYAD_DICDI	CYAA_DICDI
biological_process	GO:0016310	phosphorylation	2	9	0.222222	0.94388	0.0758862	1	1	CYAD_DICDI	Q75JX1_DICDI
biological_process	GO:0007162	negative regulation of cell adhesion	2	2	1	0.988377	0.084668	1	1	CTNA_DICDI	Q54KK9_DICDI
biological_process	GO:0000302	response to reactive oxygen species	2	5	0.4	0.68823	0.468337	1	1	CATB_DICDI	ROCO4_DICDI
biological_process	GO:0006268	DNA unwinding involved in DNA replication	2	8	0.25	0.724596	0.584691	1	1	Q54RU0_DICDI	B0G0Y4_DICDI
biological_process	GO:0008154	actin polymerization or depolymerization	2	8	0.25	0.894808	0.149463	1	1	GNRA_DICDI	Q54EF8_DICDI
biological_process	GO:0006266	DNA ligation	2	3	0.666667	0.859156	0.421162	1	1	DNLI1_DICDI	Q54E19_DICDI
biological_process	GO:0030835	negative regulation of actin filament depolymerization	2	4	0.5	0.391666	0.839541	1	1	COROB_DICDI	PIRA_DICDI
biological_process	GO:0140084	sexual macrocyst formation	2	4	0.5	0.959159	0.230501	1	1	G13A_DICDI	G13B_DICDI
biological_process	GO:0031285	regulation of sorocarp stalk cell differentiation	2	8	0.25	0.974271	0.07521	1	1	MRFA_DICDI	CYAA_DICDI
biological_process	GO:2000249	regulation of actin cytoskeleton reorganization	2	3	0.666667	0.987652	0.135671	1	1	PAXB_DICDI	Q54B43_DICDI
biological_process	GO:0051568	histone H3-K4 methylation	2	8	0.25	0.818051	0.41763	1	1	NUCMR_DICDI	Q55AQ4_DICDI
biological_process	GO:0006370	7-methylguanosine mRNA capping	2	6	0.333333	0.859156	0.421162	1	1	MTR1_DICDI	NCBP1_DICDI
biological_process	GO:0043248	proteasome assembly	2	8	0.25	0.58237	0.711372	1	1	PSMG4_DICDI	Q54JJ7_DICDI
biological_process	GO:0042594	response to starvation	2	8	0.25	0.986215	0.0205355	1	1	Y3337_DICDI	C7G014_DICDI
biological_process	GO:0072382	minus-end-directed vesicle transport along microtubule	2	2	1	1	0.0534558	1	1	DYHC_DICDI	DYIN_DICDI
biological_process	GO:0072718	response to cisplatin	2	8	0.25	0.724596	0.584691	1	1	PRKDC_DICDI	Q9GV71_DICDI
biological_process	GO:0016540	protein autoprocessing	2	5	0.4	0.915332	0.327722	1	1	MRFA_DICDI	Y9218_DICDI
biological_process	GO:0000375	RNA splicing, via transesterification reactions	2	7	0.285714	0.0389239	0.977438	1	1	PRP19_DICDI	Q54MH4_DICDI
biological_process	GO:0006086	acetyl-CoA biosynthetic process from pyruvate	2	4	0.5	0.959159	0.230501	1	1	ODP2_DICDI	Y1564_DICDI
biological_process	GO:0031271	lateral pseudopodium assembly	2	3	0.666667	0.987652	0.135671	1	1	CYAA_DICDI	GBPD_DICDI
biological_process	GO:0006817	phosphate ion transport	2	6	0.333333	0.724596	0.584691	1	1	SPXS3_DICDI	SPXS5_DICDI
biological_process	GO:0071476	cellular hypotonic response	2	11	0.181818	0.514419	0.761548	1	1	Q54DW4_DICDI	C7FZZ0_DICDI
biological_process	GO:0031573	mitotic intra-S DNA damage checkpoint signaling	2	7	0.285714	0.794357	0.507369	1	1	MUS81_DICDI	Q54PQ3_DICDI
biological_process	GO:0071901	negative regulation of protein serine/threonine kinase activity	2	5	0.4	0.913387	0.236427	1	1	PTEN_DICDI	Q54RX7_DICDI
biological_process	GO:0031047	gene silencing by RNA	2	4	0.5	0.988209	0.0353522	1	1	NCBP1_DICDI	Q54WH0_DICDI
biological_process	GO:0015693	magnesium ion transport	2	3	0.666667	0.987652	0.135671	1	1	Q55EN7_DICDI	Q553K8_DICDI
biological_process	GO:0071051	polyadenylation-dependent snoRNA 3'-end processing	2	6	0.333333	0.859156	0.421162	1	1	Q55AW0_DICDI	Q55BB0_DICDI
biological_process	GO:0046338	phosphatidylethanolamine catabolic process	2	7	0.285714	0.794357	0.507369	1	1	PLBLG_DICDI	PLBLA_DICDI
biological_process	GO:0031161	phosphatidylinositol catabolic process	2	7	0.285714	0.794357	0.507369	1	1	PLBLG_DICDI	PLBLA_DICDI
biological_process	GO:0009395	phospholipid catabolic process	2	7	0.285714	0.587881	0.661848	1	1	PLBLG_DICDI	PLBLA_DICDI
biological_process	GO:0044804	autophagy of nucleus	2	5	0.4	0.993801	0.0253736	1	1	ATG18_DICDI	Q54SA0_DICDI
biological_process	GO:0072344	rescue of stalled ribosome	2	10	0.2	0.58237	0.711372	1	1	LTN1_DICDI	ASCC3_DICDI
biological_process	GO:1990116	ribosome-associated ubiquitin-dependent protein catabolic process	2	5	0.4	0.915332	0.327722	1	1	LTN1_DICDI	ASCC3_DICDI
biological_process	GO:0070475	rRNA base methylation	2	9	0.222222	0.514419	0.761548	1	1	Q54TL4_DICDI	Q54J76_DICDI
biological_process	GO:0034461	uropod retraction	2	3	0.666667	0.987652	0.135671	1	1	TALA_DICDI	PTEN_DICDI
biological_process	GO:0000973	posttranscriptional tethering of RNA polymerase II gene DNA at nuclear periphery	2	4	0.5	0.959159	0.230501	1	1	NUPL_DICDI	Q54N06_DICDI
biological_process	GO:0000289	nuclear-transcribed mRNA poly(A) tail shortening	2	5	0.4	0.859156	0.421162	1	1	PAN3_DICDI	Q55AA8_DICDI
biological_process	GO:0032007	negative regulation of TOR signaling	2	6	0.333333	0.910625	0.275404	1	1	SESN_DICDI	Q54VB2_DICDI
biological_process	GO:1904262	negative regulation of TORC1 signaling	2	3	0.666667	0.987652	0.135671	1	1	SESN_DICDI	Q54NW3_DICDI
biological_process	GO:0031272	regulation of pseudopodium assembly	2	5	0.4	0.859156	0.421162	1	1	PTEN_DICDI	TSUA_DICDI
biological_process	GO:0016036	cellular response to phosphate starvation	2	4	0.5	0.959159	0.230501	1	1	SPXS3_DICDI	SPXS5_DICDI
biological_process	GO:0048278	vesicle docking	2	14	0.142857	0.762515	0.395081	1	1	Q55DR2_DICDI	Q54HM5_DICDI
biological_process	GO:0090502	RNA phosphodiester bond hydrolysis, endonucleolytic	2	6	0.333333	0.806672	0.354209	1	1	Q55GN1_DICDI	Q551B2_DICDI
biological_process	GO:0050793	regulation of developmental process	2	10	0.2	0.984071	0.0247406	1	1	GDT7_DICDI	GDT8_DICDI
biological_process	GO:0034508	centromere complex assembly	2	4	0.5	0.724596	0.584691	1	1	SUN1_DICDI	Q54RX7_DICDI
biological_process	GO:0006998	nuclear envelope organization	2	6	0.333333	0.794357	0.507369	1	1	SUN1_DICDI	Q54QQ7_DICDI
biological_process	GO:0071805	potassium ion transmembrane transport	2	6	0.333333	0.653075	0.652623	1	1	Y9144_DICDI	Q55CX3_DICDI
biological_process	GO:0051409	response to nitrosative stress	2	2	1	0.959159	0.230501	1	1	YAKA_DICDI	Q86AD8_DICDI
biological_process	GO:0001881	receptor recycling	2	4	0.5	0.971508	0.140844	1	1	Y5795_DICDI	Q553Q7_DICDI
biological_process	GO:0070072	vacuolar proton-transporting V-type ATPase complex assembly	2	4	0.5	0.959159	0.230501	1	1	Y4788_DICDI	Q54FJ8_DICDI
biological_process	GO:0071218	cellular response to misfolded protein	2	2	1	0.990971	0.0544442	1	1	Y5729_DICDI	Q54TF9_DICDI
biological_process	GO:0032958	inositol phosphate biosynthetic process	2	6	0.333333	0.794357	0.507369	1	1	Q54QM1_DICDI	Q54XR3_DICDI
biological_process	GO:0007228	positive regulation of hh target transcription factor activity	2	2	1	1	0.0534558	1	1	Y6627_DICDI	TSUA_DICDI
biological_process	GO:0032418	lysosome localization	2	5	0.4	0.915332	0.327722	1	1	BL1S2_DICDI	Q54RP3_DICDI
biological_process	GO:0048284	organelle fusion	2	2	1	0.464662	0.655617	1	1	VPS11_DICDI	Q55CS3_DICDI
biological_process	GO:0031123	RNA 3'-end processing	2	12	0.166667	0.770932	0.32174	1	1	C7G070_DICDI	Q54LG7_DICDI
biological_process	GO:0043486	histone exchange	2	6	0.333333	0.653075	0.652623	1	1	Q54IH7_DICDI	Q55GK2_DICDI
biological_process	GO:0051593	response to folic acid	2	3	0.666667	0.942507	0.125016	1	1	VP13F_DICDI	DRKD_DICDI
biological_process	GO:0045040	protein insertion into mitochondrial outer membrane	2	4	0.5	0.959159	0.230501	1	1	Y5576_DICDI	Q553N9_DICDI
biological_process	GO:0015910	long-chain fatty acid import into peroxisome	2	3	0.666667	0.987652	0.135671	1	1	ABCD3_DICDI	ABCD2_DICDI
biological_process	GO:0042760	very long-chain fatty acid catabolic process	2	3	0.666667	0.959159	0.230501	1	1	ABCD3_DICDI	ABCD2_DICDI
biological_process	GO:0006497	protein lipidation	2	2	1	0.00397865	0.998996	0.643	1	ATG18_DICDI	Q54SA0_DICDI
biological_process	GO:0044255	cellular lipid metabolic process	2	6	0.333333	0.204327	0.83121	1	1	Q75JA1_DICDI	Q54XL3_DICDI
biological_process	GO:0045943	positive regulation of transcription by RNA polymerase I	2	3	0.666667	0.987652	0.135671	1	1	HEAT1_DICDI	Q55CD3_DICDI
biological_process	GO:0042276	error-prone translesion synthesis	2	6	0.333333	0.859156	0.421162	1	1	DPOE2_DICDI	Q55AZ3_DICDI
biological_process	GO:0042795	snRNA transcription by RNA polymerase II	2	3	0.666667	0.987652	0.135671	1	1	Q555K3_DICDI	Q54MW3_DICDI
biological_process	GO:0042796	snRNA transcription by RNA polymerase III	2	3	0.666667	0.987652	0.135671	1	1	Q555K3_DICDI	Q54MW3_DICDI
biological_process	GO:0071596	ubiquitin-dependent protein catabolic process via the N-end rule pathway	2	8	0.25	0.724596	0.584691	1	1	Q54QZ3_DICDI	Q54IW6_DICDI
biological_process	GO:0046087	cytidine metabolic process	2	6	0.333333	0.794357	0.507369	1	1	Q559S7_DICDI	Q54JJ1_DICDI
biological_process	GO:0015743	malate transport	2	5	0.4	0.859156	0.421162	1	1	Q54TC0_DICDI	Q552V8_DICDI
biological_process	GO:0048478	replication fork protection	2	5	0.4	0.915332	0.327722	1	1	Q54TE8_DICDI	Q54KW8_DICDI
biological_process	GO:0030422	production of siRNA involved in RNA interference	2	5	0.4	0.915332	0.327722	1	1	Q7KWS3_DICDI	Q54UI6_DICDI
biological_process	GO:0010883	regulation of lipid storage	2	8	0.25	0.724596	0.584691	1	1	Q54YE0_DICDI	Q55DU6_DICDI
biological_process	GO:0001522	pseudouridine synthesis	2	5	0.4	0.125308	0.963791	1	1	Q75JJ6_DICDI	Q86JH5_DICDI
biological_process	GO:0007338	single fertilization	2	2	1	1	0.0534558	1	1	Q75JL6_DICDI	Q559R5_DICDI
biological_process	GO:0045717	negative regulation of fatty acid biosynthetic process	2	3	0.666667	0.987652	0.135671	1	1	Q86KB4_DICDI	Q54C05_DICDI
biological_process	GO:0072684	mitochondrial tRNA 3'-trailer cleavage, endonucleolytic	2	4	0.5	0.959159	0.230501	1	1	Q86IU3_DICDI	B0G112_DICDI
biological_process	GO:0007062	sister chromatid cohesion	2	4	0.5	0.974746	0.0690294	1	1	Q54E85_DICDI	Q54QR0_DICDI
biological_process	GO:0000972	transcription-dependent tethering of RNA polymerase II gene DNA at nuclear periphery	2	3	0.666667	0.990971	0.0544442	1	1	Q54F20_DICDI	Q54KA3_DICDI
biological_process	GO:0070897	transcription preinitiation complex assembly	2	2	1	0.993801	0.0253736	1	1	Q54U85_DICDI	Q86I37_DICDI
biological_process	GO:0007095	mitotic G2 DNA damage checkpoint signaling	2	3	0.666667	0.987652	0.135671	1	1	Q54BN2_DICDI	Q55D89_DICDI
biological_process	GO:0035067	negative regulation of histone acetylation	2	2	1	1	0.0534558	1	1	Q86KB4_DICDI	Q54C05_DICDI
biological_process	GO:0034405	response to fluid shear stress	2	2	1	1	0.0534558	1	1	Q558Y3_DICDI	Q54EY0_DICDI
biological_process	GO:0051315	attachment of mitotic spindle microtubules to kinetochore	2	3	0.666667	0.987652	0.135671	1	1	Q54WM1_DICDI	Q54QB4_DICDI
biological_process	GO:0036453	transitive RNA interference	2	3	0.666667	0.987652	0.135671	1	1	Q7KWS3_DICDI	Q54UI6_DICDI
biological_process	GO:0010032	meiotic chromosome condensation	2	3	0.666667	0.987652	0.135671	1	1	Q54DZ9_DICDI	Q54XY3_DICDI
biological_process	GO:0061621	canonical glycolysis	1	1	1	1	0.231273	1	1	PFKA_DICDI
biological_process	GO:0030388	fructose 1,6-bisphosphate metabolic process	1	3	0.333333	0.864329	0.545801	1	1	PFKA_DICDI
biological_process	GO:0006002	fructose 6-phosphate metabolic process	1	3	0.333333	0.864329	0.545801	1	1	PFKA_DICDI
biological_process	GO:0006007	glucose catabolic process	1	2	0.5	0.946544	0.409091	1	1	PFKA_DICDI
biological_process	GO:0031115	negative regulation of microtubule polymerization	1	1	1	1	0.231273	1	1	PFKA_DICDI
biological_process	GO:0006006	glucose metabolic process	1	4	0.25	0.14949	0.954881	1	1	PGM1_DICDI
biological_process	GO:0032147	activation of protein kinase activity	1	6	0.166667	0.450569	0.803971	1	1	PI3K2_DICDI
biological_process	GO:0032148	activation of protein kinase B activity	1	7	0.142857	0.492631	0.841541	1	1	RIP3_DICDI
biological_process	GO:0031034	myosin filament assembly	1	6	0.166667	0.829517	0.310715	1	1	2AAA_DICDI
biological_process	GO:0007219	Notch signaling pathway	1	5	0.2	0.672278	0.731695	1	1	NICA_DICDI
biological_process	GO:0010467	gene expression	1	5	0.2	0.853845	0.163515	1	1	FORC_DICDI
biological_process	GO:0034394	protein localization to cell surface	1	5	0.2	0.578838	0.793802	1	1	SADA_DICDI
biological_process	GO:0072657	protein localization to membrane	1	5	0.2	0.127334	0.921345	1	1	MYOG_DICDI
biological_process	GO:0050821	protein stabilization	1	8	0.125	0.415309	0.878234	1	1	SADA_DICDI
biological_process	GO:0033299	secretion of lysosomal enzymes	1	5	0.2	0.578838	0.793802	1	1	WASH1_DICDI
biological_process	GO:0000423	mitophagy	1	3	0.333333	0.864329	0.545801	1	1	PHB2_DICDI
biological_process	GO:0006661	phosphatidylinositol biosynthetic process	1	4	0.25	0.370203	0.75142	1	1	PI3K2_DICDI
biological_process	GO:1900027	regulation of ruffle assembly	1	2	0.5	0.946544	0.409091	1	1	PI3K2_DICDI
biological_process	GO:0008615	pyridoxine biosynthetic process	1	2	0.5	0.946544	0.409091	1	1	PNPO_DICDI
biological_process	GO:0009611	response to wounding	1	4	0.25	0.347377	0.906435	1	1	TS101_DICDI
biological_process	GO:0006541	glutamine metabolic process	1	11	0.0909091	0.196029	0.957564	1	1	PYR1_DICDI
biological_process	GO:0007193	adenylate cyclase-inhibiting G protein-coupled receptor signaling pathway	1	3	0.333333	0.864329	0.545801	1	1	TBC5B_DICDI
biological_process	GO:0006198	cAMP catabolic process	1	3	0.333333	0.864329	0.545801	1	1	PDE6_DICDI
biological_process	GO:0046069	cGMP catabolic process	1	3	0.333333	0.864329	0.545801	1	1	PDE5_DICDI
biological_process	GO:0061128	positive regulation of chemotaxis to cAMP by DIF-2	1	3	0.333333	0.864329	0.545801	1	1	DHKC_DICDI
biological_process	GO:0014067	negative regulation of phosphatidylinositol 3-kinase signaling	1	4	0.25	0.769499	0.650901	1	1	PDE5_DICDI
biological_process	GO:1905511	positive regulation of myosin II filament assembly	1	1	1	1	0.231273	1	1	PDE5_DICDI
biological_process	GO:0006275	regulation of DNA replication	1	5	0.2	0.942663	0.16115	1	1	SMC3_DICDI
biological_process	GO:2000480	negative regulation of cAMP-dependent protein kinase activity	1	2	0.5	0.946544	0.409091	1	1	PDE6_DICDI
biological_process	GO:0061118	regulation of positive chemotaxis to cAMP	1	5	0.2	0.391666	0.839541	1	1	PDE6_DICDI
biological_process	GO:0046580	negative regulation of Ras protein signal transduction	1	5	0.2	0.672278	0.731695	1	1	PK2_DICDI
biological_process	GO:0009056	catabolic process	1	1	1	0.0207238	0.983661	0.995	1	PTER_DICDI
biological_process	GO:0051321	meiotic cell cycle	1	5	0.2	0.909159	0.157238	1	1	SPC97_DICDI
biological_process	GO:0007020	microtubule nucleation	1	5	0.2	0.859156	0.421162	1	1	SPC97_DICDI
biological_process	GO:0030148	sphingolipid biosynthetic process	1	16	0.0625	0.0593859	0.981736	1	1	Y8928_DICDI
biological_process	GO:1902600	proton transmembrane transport	1	10	0.1	0.0117481	0.998628	0.959	1	Q557I5_DICDI
biological_process	GO:0034765	regulation of ion transmembrane transport	1	7	0.142857	0.238452	0.944765	1	1	CLCA_DICDI
biological_process	GO:0030490	maturation of SSU-rRNA	1	15	0.0666667	0.261513	0.850704	1	1	Q54K79_DICDI
biological_process	GO:0007035	vacuolar acidification	1	4	0.25	0.672278	0.731695	1	1	B0G145_DICDI
biological_process	GO:0002098	tRNA wobble uridine modification	1	18	0.0555556	0.0362093	0.994859	1	1	Q86H29_DICDI
biological_process	GO:0006552	leucine catabolic process	1	6	0.166667	0.578838	0.793802	1	1	AUHM_DICDI
biological_process	GO:0043409	negative regulation of MAPK cascade	1	6	0.166667	0.653075	0.652623	1	1	MPL1_DICDI
biological_process	GO:0048550	negative regulation of pinocytosis	1	3	0.333333	0.769499	0.650901	1	1	Q1ZXJ2_DICDI
biological_process	GO:0022407	regulation of cell-cell adhesion	1	4	0.25	0.794357	0.507369	1	1	RGAPB_DICDI
biological_process	GO:0045786	negative regulation of cell cycle	1	1	1	0.993306	0.0161683	1	1	RBLA_DICDI
biological_process	GO:2000134	negative regulation of G1/S transition of mitotic cell cycle	1	1	1	1	0.231273	1	1	RBLA_DICDI
biological_process	GO:0010389	regulation of G2/M transition of mitotic cell cycle	1	2	0.5	0.913387	0.236427	1	1	RBLA_DICDI
biological_process	GO:0045860	positive regulation of protein kinase activity	1	4	0.25	0.439793	0.725311	1	1	GBPC_DICDI
biological_process	GO:0010812	negative regulation of cell-substrate adhesion	1	3	0.333333	0.864329	0.545801	1	1	FRMA_DICDI
biological_process	GO:0060100	positive regulation of phagocytosis, engulfment	1	3	0.333333	0.864329	0.545801	1	1	FORG_DICDI
biological_process	GO:0051897	positive regulation of protein kinase B signaling	1	6	0.166667	0.578838	0.793802	1	1	GEFB_DICDI
biological_process	GO:0043407	negative regulation of MAP kinase activity	1	3	0.333333	0.864329	0.545801	1	1	MPL1_DICDI
biological_process	GO:1901262	negative regulation of sorocarp spore cell differentiation	1	2	0.5	0.946544	0.409091	1	1	HBX4_DICDI
biological_process	GO:1903666	positive regulation of asexual reproduction	1	4	0.25	0.769499	0.650901	1	1	RPTOR_DICDI
biological_process	GO:0030865	cortical cytoskeleton organization	1	20	0.05	0.86297	0.224583	1	1	RACG_DICDI
biological_process	GO:0043652	engulfment of apoptotic cell	1	17	0.0588235	0.0696101	0.988651	1	1	RACG_DICDI
biological_process	GO:2000114	regulation of establishment of cell polarity	1	2	0.5	0.946544	0.409091	1	1	Q54DW4_DICDI
biological_process	GO:0006421	asparaginyl-tRNA aminoacylation	1	2	0.5	0.946544	0.409091	1	1	SYNC_DICDI
biological_process	GO:0008277	regulation of G protein-coupled receptor signaling pathway	1	6	0.166667	0.829517	0.310715	1	1	YAKA_DICDI
biological_process	GO:0000028	ribosomal small subunit assembly	1	12	0.0833333	0.160459	0.967399	1	1	PWP2_DICDI
biological_process	GO:0071470	cellular response to osmotic stress	1	2	0.5	0.696659	0.5254	1	1	SEC1_DICDI
biological_process	GO:1902774	late endosome to lysosome transport	1	1	1	1	0.231273	1	1	SCAR_DICDI
biological_process	GO:2000601	positive regulation of Arp2/3 complex-mediated actin nucleation	1	2	0.5	0.946544	0.409091	1	1	SCAR_DICDI
biological_process	GO:0032780	negative regulation of ATP-dependent activity	1	2	0.5	0.864329	0.545801	1	1	SLOB2_DICDI
biological_process	GO:0043271	negative regulation of ion transport	1	2	0.5	0.864329	0.545801	1	1	SLOB2_DICDI
biological_process	GO:1902349	response to chloroquine	1	1	1	1	0.231273	1	1	TPP1_DICDI
biological_process	GO:0032496	response to lipopolysaccharide	1	2	0.5	0.946544	0.409091	1	1	TIRA_DICDI
biological_process	GO:0000395	mRNA 5'-splice site recognition	1	3	0.333333	0.864329	0.545801	1	1	Q54SW0_DICDI
biological_process	GO:0000387	spliceosomal snRNP assembly	1	12	0.0833333	0.247599	0.913849	1	1	Q86AS4_DICDI
biological_process	GO:0060359	response to ammonium ion	1	3	0.333333	0.864329	0.545801	1	1	DHKC_DICDI
biological_process	GO:0006207	'de novo' pyrimidine nucleobase biosynthetic process	1	4	0.25	0.769499	0.650901	1	1	PYR1_DICDI
biological_process	GO:0044205	'de novo' UMP biosynthetic process	1	3	0.333333	0.864329	0.545801	1	1	PYR1_DICDI
biological_process	GO:0006265	DNA topological change	1	4	0.25	0.769499	0.650901	1	1	TOP2M_DICDI
biological_process	GO:0001672	regulation of chromatin assembly or disassembly	1	3	0.333333	0.915332	0.327722	1	1	Q54WQ2_DICDI
biological_process	GO:0046513	ceramide biosynthetic process	1	9	0.111111	0.288628	0.928109	1	1	SGMD_DICDI
biological_process	GO:0046512	sphingosine biosynthetic process	1	8	0.125	0.415309	0.878234	1	1	Q75JX1_DICDI
biological_process	GO:0061098	positive regulation of protein tyrosine kinase activity	1	1	1	1	0.231273	1	1	STK11_DICDI
biological_process	GO:0000288	nuclear-transcribed mRNA catabolic process, deadenylation-dependent decay	1	2	0.5	0.730186	0.446757	1	1	Q75JL4_DICDI
biological_process	GO:0034402	recruitment of 3'-end processing factors to RNA polymerase II holoenzyme complex	1	2	0.5	0.946544	0.409091	1	1	Q555G9_DICDI
biological_process	GO:0000447	endonucleolytic cleavage in ITS1 to separate SSU-rRNA from 5.8S rRNA and LSU-rRNA from tricistronic rRNA transcript (SSU-rRNA, 5.8S rRNA, LSU-rRNA)	1	6	0.166667	0.578838	0.793802	1	1	Q54W23_DICDI
biological_process	GO:0032527	protein exit from endoplasmic reticulum	1	1	1	0.578838	0.793802	1	1	SEC13_DICDI
biological_process	GO:0006801	superoxide metabolic process	1	3	0.333333	0.130843	0.974956	1	1	NCFA_DICDI
biological_process	GO:0015914	phospholipid transport	1	4	0.25	0.890006	0.253262	1	1	SLMO_DICDI
biological_process	GO:0016571	histone methylation	1	3	0.333333	0.274689	0.856795	1	1	SET1_DICDI
biological_process	GO:0040029	regulation of gene expression, epigenetic	1	1	1	1	0.231273	1	1	SET1_DICDI
biological_process	GO:0043328	protein transport to vacuole involved in ubiquitin-dependent protein catabolic process via the multivesicular body sorting pathway	1	5	0.2	0.672278	0.731695	1	1	VPS36_DICDI
biological_process	GO:0071786	endoplasmic reticulum tubular network organization	1	2	0.5	0.946544	0.409091	1	1	Q54GT5_DICDI
biological_process	GO:0061024	membrane organization	1	5	0.2	0.695377	0.37076	1	1	Q552K7_DICDI
biological_process	GO:0001778	plasma membrane repair	1	7	0.142857	0.492631	0.841541	1	1	TS101_DICDI
biological_process	GO:0040008	regulation of growth	1	3	0.333333	0.964356	0.132361	1	1	TS101_DICDI
biological_process	GO:0042558	pteridine-containing compound metabolic process	1	1	1	0.445186	0.750807	1	1	METH_DICDI
biological_process	GO:0007190	activation of adenylate cyclase activity	1	7	0.142857	0.492631	0.841541	1	1	RIP3_DICDI
biological_process	GO:0038203	TORC2 signaling	1	3	0.333333	0.867639	0.346925	1	1	RIP3_DICDI
biological_process	GO:0006189	'de novo' IMP biosynthetic process	1	7	0.142857	0.492631	0.841541	1	1	PURCE_DICDI
biological_process	GO:0006816	calcium ion transport	1	8	0.125	0.14949	0.954881	1	1	IPLA_DICDI
biological_process	GO:0099614	protein localization to spore cell wall	1	1	1	1	0.231273	1	1	SP85_DICDI
biological_process	GO:0045047	protein targeting to ER	1	7	0.142857	0.445186	0.750807	1	1	SPCS3_DICDI
biological_process	GO:0006596	polyamine biosynthetic process	1	2	0.5	0.769499	0.650901	1	1	Q75JL7_DICDI
biological_process	GO:0036360	sorocarp stalk morphogenesis	1	7	0.142857	0.492631	0.841541	1	1	EXPL3_DICDI
biological_process	GO:0008333	endosome to lysosome transport	1	8	0.125	0.415309	0.878234	1	1	Q54RP3_DICDI
biological_process	GO:0001919	regulation of receptor recycling	1	2	0.5	0.946544	0.409091	1	1	Y1625_DICDI
biological_process	GO:0007189	adenylate cyclase-activating G protein-coupled receptor signaling pathway	1	14	0.0714286	0.815842	0.277387	1	1	CYAA_DICDI
biological_process	GO:0090258	negative regulation of mitochondrial fission	1	1	1	1	0.231273	1	1	FTSZB_DICDI
biological_process	GO:0010637	negative regulation of mitochondrial fusion	1	1	1	1	0.231273	1	1	FTSZB_DICDI
biological_process	GO:0019370	leukotriene biosynthetic process	1	1	1	1	0.231273	1	1	LKHA4_DICDI
biological_process	GO:0006734	NADH metabolic process	1	4	0.25	0.867639	0.346925	1	1	Q54N32_DICDI
biological_process	GO:0000460	maturation of 5.8S rRNA	1	9	0.111111	0.189703	0.916396	1	1	NOL9_DICDI
biological_process	GO:0000470	maturation of LSU-rRNA	1	11	0.0909091	0.136485	0.950621	1	1	Q54TL4_DICDI
biological_process	GO:0140026	contractile vacuole dissociation from plasma membrane	1	1	1	1	0.231273	1	1	LVSA_DICDI
biological_process	GO:0055070	copper ion homeostasis	1	5	0.2	0.347377	0.906435	1	1	Q55DN5_DICDI
biological_process	GO:0002188	translation reinitiation	1	2	0.5	0.946544	0.409091	1	1	EIF3A_DICDI
biological_process	GO:0019556	histidine catabolic process to glutamate and formamide	1	5	0.2	0.672278	0.731695	1	1	HUTU_DICDI
biological_process	GO:0019557	histidine catabolic process to glutamate and formate	1	5	0.2	0.672278	0.731695	1	1	HUTU_DICDI
biological_process	GO:0043967	histone H4 acetylation	1	8	0.125	0.347377	0.906435	1	1	Q54IH7_DICDI
biological_process	GO:0030150	protein import into mitochondrial matrix	1	12	0.0833333	0.196029	0.957564	1	1	Q558Z1_DICDI
biological_process	GO:0007214	gamma-aminobutyric acid signaling pathway	1	4	0.25	0.769499	0.650901	1	1	GPA7_DICDI
biological_process	GO:1905362	negative regulation of endosomal vesicle fusion	1	1	1	1	0.231273	1	1	LVSB_DICDI
biological_process	GO:0016998	cell wall macromolecule catabolic process	1	8	0.125	0.415309	0.878234	1	1	LYSG3_DICDI
biological_process	GO:0019835	cytolysis	1	13	0.0769231	0.125308	0.963791	1	1	LYSG3_DICDI
biological_process	GO:0009253	peptidoglycan catabolic process	1	12	0.0833333	0.196029	0.957564	1	1	LYSG3_DICDI
biological_process	GO:0051490	negative regulation of filopodium assembly	1	3	0.333333	0.864329	0.545801	1	1	PAKD_DICDI
biological_process	GO:0016050	vesicle organization	1	7	0.142857	0.94643	0.0801813	1	1	C7FZZ0_DICDI
biological_process	GO:0048255	mRNA stabilization	1	2	0.5	0.946544	0.409091	1	1	IFKA_DICDI
biological_process	GO:0006744	ubiquinone biosynthetic process	1	20	0.05	0.0406507	0.99066	1	1	Q54GW2_DICDI
biological_process	GO:0000165	MAPK cascade	1	3	0.333333	0.531663	0.634842	1	1	ERK1_DICDI
biological_process	GO:0009612	response to mechanical stimulus	1	3	0.333333	0.859156	0.421162	1	1	ICPA_DICDI
biological_process	GO:0051231	spindle elongation	1	1	1	0.959159	0.230501	1	1	KIF13_DICDI
biological_process	GO:0051764	actin crosslink formation	1	6	0.166667	0.578838	0.793802	1	1	ACTNA_DICDI
biological_process	GO:0000266	mitochondrial fission	1	3	0.333333	0.915332	0.327722	1	1	CLU_DICDI
biological_process	GO:0012501	programmed cell death	1	7	0.142857	0.988881	0.0287616	1	1	DIMA_DICDI
biological_process	GO:0070979	protein K11-linked ubiquitination	1	6	0.166667	0.578838	0.793802	1	1	APC4_DICDI
biological_process	GO:0032509	endosome transport via multivesicular body sorting pathway	1	4	0.25	0.247599	0.913849	1	1	CM2A2_DICDI
biological_process	GO:0008654	phospholipid biosynthetic process	1	8	0.125	0.0194173	0.990499	0.995	1	CAPTB_DICDI
biological_process	GO:0051131	chaperone-mediated protein complex assembly	1	6	0.166667	0.578838	0.793802	1	1	BCS1A_DICDI
biological_process	GO:0050830	defense response to Gram-positive bacterium	1	7	0.142857	0.492631	0.841541	1	1	LMPA_DICDI
biological_process	GO:0006548	histidine catabolic process	1	2	0.5	0.672278	0.731695	1	1	HUTU_DICDI
biological_process	GO:0030244	cellulose biosynthetic process	1	3	0.333333	0.864329	0.545801	1	1	IPLA_DICDI
biological_process	GO:0022408	negative regulation of cell-cell adhesion	1	1	1	1	0.231273	1	1	FRMA_DICDI
biological_process	GO:1904171	negative regulation of bleb assembly	1	1	1	1	0.231273	1	1	FORA_DICDI
biological_process	GO:0051638	barbed-end actin filament uncapping	1	1	1	1	0.231273	1	1	FORH_DICDI
biological_process	GO:0006879	cellular iron ion homeostasis	1	7	0.142857	0.288628	0.928109	1	1	NRAM1_DICDI
biological_process	GO:0006811	ion transport	1	5	0.2	0.0143222	0.992446	0.975	1	Q55CX3_DICDI
biological_process	GO:0034729	histone H3-K79 methylation	1	1	1	1	0.231273	1	1	DOT1L_DICDI
biological_process	GO:2000677	regulation of transcription regulatory region DNA binding	1	1	1	1	0.231273	1	1	DOT1L_DICDI
biological_process	GO:0031509	subtelomeric heterochromatin assembly	1	1	1	1	0.231273	1	1	DOT1L_DICDI
biological_process	GO:0006287	base-excision repair, gap-filling	1	2	0.5	0.946544	0.409091	1	1	DPOE1_DICDI
biological_process	GO:0045004	DNA replication proofreading	1	2	0.5	0.946544	0.409091	1	1	DPOE1_DICDI
biological_process	GO:0006297	nucleotide-excision repair, DNA gap filling	1	4	0.25	0.769499	0.650901	1	1	DPOE1_DICDI
biological_process	GO:0006048	UDP-N-acetylglucosamine biosynthetic process	1	5	0.2	0.672278	0.731695	1	1	Q54TE6_DICDI
biological_process	GO:0006749	glutathione metabolic process	1	25	0.04	0.00465969	0.999524	0.697	1	Q54C73_DICDI
biological_process	GO:0050982	detection of mechanical stimulus	1	4	0.25	0.769499	0.650901	1	1	Y2801_DICDI
biological_process	GO:0009396	folic acid-containing compound biosynthetic process	1	2	0.5	0.492631	0.841541	1	1	Q54RI8_DICDI
biological_process	GO:0000388	spliceosome conformational change to release U4 (or U4atac) and U1 (or U11)	1	1	1	1	0.231273	1	1	HELCL_DICDI
biological_process	GO:0032434	regulation of proteasomal ubiquitin-dependent protein catabolic process	1	2	0.5	0.463857	0.719014	1	1	UFL1_DICDI
biological_process	GO:0044773	mitotic DNA damage checkpoint signaling	1	5	0.2	0.890006	0.253262	1	1	FHKB_DICDI
biological_process	GO:0019346	transsulfuration	1	3	0.333333	0.864329	0.545801	1	1	Q54RW8_DICDI
biological_process	GO:0031848	protection from non-homologous end joining at telomere	1	1	1	1	0.231273	1	1	DCR1_DICDI
biological_process	GO:0000413	protein peptidyl-prolyl isomerization	1	15	0.0666667	0.106332	0.980763	1	1	Q54WQ9_DICDI
biological_process	GO:0006538	glutamate catabolic process	1	4	0.25	0.672278	0.731695	1	1	GLUD2_DICDI
biological_process	GO:0019551	glutamate catabolic process to 2-oxoglutarate	1	1	1	1	0.231273	1	1	GLUD2_DICDI
biological_process	GO:0042593	glucose homeostasis	1	6	0.166667	0.238452	0.944765	1	1	CTNA_DICDI
biological_process	GO:0106072	negative regulation of adenylate cyclase-activating G protein-coupled receptor signaling pathway	1	2	0.5	0.946544	0.409091	1	1	Q54L33_DICDI
biological_process	GO:0010754	negative regulation of cGMP-mediated signaling	1	2	0.5	0.946544	0.409091	1	1	CTNA_DICDI
biological_process	GO:0045910	negative regulation of DNA recombination	1	3	0.333333	0.769499	0.650901	1	1	MSH6_DICDI
biological_process	GO:0016584	nucleosome positioning	1	3	0.333333	0.864329	0.545801	1	1	Q54CF8_DICDI
biological_process	GO:0006102	isocitrate metabolic process	1	4	0.25	0.769499	0.650901	1	1	IDHB_DICDI
biological_process	GO:0031036	myosin II filament assembly	1	2	0.5	0.900567	0.220455	1	1	PAKA_DICDI
biological_process	GO:0045859	regulation of protein kinase activity	1	6	0.166667	0.698337	0.413777	1	1	RIP3_DICDI
biological_process	GO:0007131	reciprocal meiotic recombination	1	10	0.1	0.647349	0.536143	1	1	MSH3_DICDI
biological_process	GO:0009058	biosynthetic process	1	8	0.125	0.187148	0.8319	1	1	ALAM_DICDI
biological_process	GO:0055129	L-proline biosynthetic process	1	3	0.333333	0.864329	0.545801	1	1	P5CR1_DICDI
biological_process	GO:0031507	heterochromatin assembly	1	7	0.142857	0.856911	0.303341	1	1	H2AV2_DICDI
biological_process	GO:0072507	divalent inorganic cation homeostasis	1	1	1	0.562508	0.618739	1	1	HD_DICDI
biological_process	GO:0051592	response to calcium ion	1	6	0.166667	0.705971	0.549431	1	1	HD_DICDI
biological_process	GO:0035864	response to potassium ion	1	2	0.5	0.946544	0.409091	1	1	HD_DICDI
biological_process	GO:0097231	cell motility in response to calcium ion	1	1	1	1	0.231273	1	1	IPLA_DICDI
biological_process	GO:0034670	chemotaxis to arachidonic acid	1	1	1	1	0.231273	1	1	IPLA_DICDI
biological_process	GO:0051209	release of sequestered calcium ion into cytosol	1	1	1	0.864329	0.545801	1	1	IPLA_DICDI
biological_process	GO:0033314	mitotic DNA replication checkpoint signaling	1	6	0.166667	0.578838	0.793802	1	1	Q54D34_DICDI
biological_process	GO:0072659	protein localization to plasma membrane	1	7	0.142857	0.422073	0.789788	1	1	Q54GC3_DICDI
biological_process	GO:0051601	exocyst localization	1	1	1	0.864329	0.545801	1	1	EXOC3_DICDI
biological_process	GO:0070681	glutaminyl-tRNAGln biosynthesis via transamidation	1	3	0.333333	0.864329	0.545801	1	1	GATB_DICDI
biological_process	GO:0000083	regulation of transcription involved in G1/S transition of mitotic cell cycle	1	4	0.25	0.769499	0.650901	1	1	Y2550_DICDI
biological_process	GO:0001934	positive regulation of protein phosphorylation	1	11	0.0909091	0.261513	0.850704	1	1	Q54MY6_DICDI
biological_process	GO:0006312	mitotic recombination	1	6	0.166667	0.724596	0.584691	1	1	MSH3_DICDI
biological_process	GO:0051096	positive regulation of helicase activity	1	1	1	1	0.231273	1	1	MSH3_DICDI
biological_process	GO:0000735	removal of nonhomologous ends	1	1	1	1	0.231273	1	1	MSH3_DICDI
biological_process	GO:0007099	centriole replication	1	3	0.333333	0.864329	0.545801	1	1	Q54NE5_DICDI
biological_process	GO:1905786	positive regulation of anaphase-promoting complex-dependent catabolic process	1	2	0.5	0.946544	0.409091	1	1	CDH1_DICDI
biological_process	GO:2000641	regulation of early endosome to late endosome transport	1	2	0.5	0.946544	0.409091	1	1	Q54LZ3_DICDI
biological_process	GO:0043944	negative regulation of asexual sporulation resulting in formation of a cellular spore	1	1	1	1	0.231273	1	1	DIMA_DICDI
biological_process	GO:0050708	regulation of protein secretion	1	4	0.25	0.672278	0.731695	1	1	Q8T2G9_DICDI
biological_process	GO:0006398	mRNA 3'-end processing by stem-loop binding and cleavage	1	5	0.2	0.672278	0.731695	1	1	CPSF2_DICDI
biological_process	GO:0071277	cellular response to calcium ion	1	6	0.166667	0.794357	0.507369	1	1	CPND_DICDI
biological_process	GO:0044656	regulation of post-lysosomal vacuole size	1	3	0.333333	0.864329	0.545801	1	1	DYNA_DICDI
biological_process	GO:0034982	mitochondrial protein processing	1	4	0.25	0.818051	0.41763	1	1	Q75JS8_DICDI
biological_process	GO:0034551	mitochondrial respiratory chain complex III assembly	1	4	0.25	0.769499	0.650901	1	1	BCS1A_DICDI
biological_process	GO:0032979	protein insertion into mitochondrial inner membrane from matrix	1	5	0.2	0.672278	0.731695	1	1	BCS1A_DICDI
biological_process	GO:0010447	response to acidic pH	1	3	0.333333	0.672278	0.731695	1	1	CYAA_DICDI
biological_process	GO:0000916	actomyosin contractile ring contraction	1	3	0.333333	0.864329	0.545801	1	1	TALA_DICDI
biological_process	GO:0045184	establishment of protein localization	1	6	0.166667	0.902234	0.119023	1	1	ABIA_DICDI
biological_process	GO:0006807	nitrogen compound metabolic process	1	7	0.142857	1.30735e-06	0.999999	0	1	PYR1_DICDI
biological_process	GO:0051344	negative regulation of cyclic-nucleotide phosphodiesterase activity	1	2	0.5	0.946544	0.409091	1	1	DHKA_DICDI
biological_process	GO:0065003	protein-containing complex assembly	1	4	0.25	0.51954	0.530872	1	1	Q75JS8_DICDI
biological_process	GO:0043154	negative regulation of cysteine-type endopeptidase activity involved in apoptotic process	1	1	1	1	0.231273	1	1	LTOR5_DICDI
biological_process	GO:0008361	regulation of cell size	1	2	0.5	0.980487	0.0893754	1	1	LTOR5_DICDI
biological_process	GO:0098727	maintenance of cell number	1	1	1	1	0.231273	1	1	CTNA_DICDI
biological_process	GO:0040015	negative regulation of multicellular organism growth	1	1	1	1	0.231273	1	1	CTNA_DICDI
biological_process	GO:0106071	positive regulation of adenylate cyclase-activating G protein-coupled receptor signaling pathway	1	2	0.5	0.946544	0.409091	1	1	CTNA_DICDI
biological_process	GO:0032114	regulation of glucose-6-phosphatase activity	1	2	0.5	0.946544	0.409091	1	1	CTNA_DICDI
biological_process	GO:0006110	regulation of glycolytic process	1	1	1	1	0.231273	1	1	CTNA_DICDI
biological_process	GO:0006414	translational elongation	1	14	0.0714286	0.0336715	0.987868	1	1	Q55BS5_DICDI
biological_process	GO:0006177	GMP biosynthetic process	1	2	0.5	0.864329	0.545801	1	1	IMDH_DICDI
biological_process	GO:0006183	GTP biosynthetic process	1	3	0.333333	0.864329	0.545801	1	1	IMDH_DICDI
biological_process	GO:0006625	protein targeting to peroxisome	1	4	0.25	0.705971	0.549431	1	1	PEX14_DICDI
biological_process	GO:0034474	U2 snRNA 3'-end processing	1	1	1	1	0.231273	1	1	INT1_DICDI
biological_process	GO:0002031	G protein-coupled receptor internalization	1	2	0.5	0.946544	0.409091	1	1	ADCB_DICDI
biological_process	GO:0043405	regulation of MAP kinase activity	1	4	0.25	0.247599	0.913849	1	1	ADCB_DICDI
biological_process	GO:0007157	heterophilic cell-cell adhesion via plasma membrane cell adhesion molecules	1	3	0.333333	0.864329	0.545801	1	1	TGRB1_DICDI
biological_process	GO:0097696	receptor signaling pathway via STAT	1	3	0.333333	0.942021	0.181949	1	1	STATA_DICDI
biological_process	GO:0050764	regulation of phagocytosis	1	4	0.25	0.880414	0.215254	1	1	Q54JQ7_DICDI
biological_process	GO:0000463	maturation of LSU-rRNA from tricistronic rRNA transcript (SSU-rRNA, 5.8S rRNA, LSU-rRNA)	1	13	0.0769231	0.338152	0.869157	1	1	WDR12_DICDI
biological_process	GO:0071897	DNA biosynthetic process	1	4	0.25	0.645791	0.554814	1	1	DNLI1_DICDI
biological_process	GO:1903461	Okazaki fragment processing involved in mitotic DNA replication	1	1	1	1	0.231273	1	1	DNLI1_DICDI
biological_process	GO:0010738	regulation of protein kinase A signaling	1	3	0.333333	0.864329	0.545801	1	1	DHKL_DICDI
biological_process	GO:0001667	ameboidal-type cell migration	1	2	0.5	0.864329	0.545801	1	1	COROB_DICDI
biological_process	GO:0043928	exonucleolytic catabolism of deadenylated mRNA	1	7	0.142857	0.492631	0.841541	1	1	Q54PZ4_DICDI
biological_process	GO:0000467	exonucleolytic trimming to generate mature 3'-end of 5.8S rRNA from tricistronic rRNA transcript (SSU-rRNA, 5.8S rRNA, LSU-rRNA)	1	8	0.125	0.415309	0.878234	1	1	Q55AW0_DICDI
biological_process	GO:0071028	nuclear mRNA surveillance	1	6	0.166667	0.514419	0.761548	1	1	Q55BB0_DICDI
biological_process	GO:0071035	nuclear polyadenylation-dependent rRNA catabolic process	1	6	0.166667	0.578838	0.793802	1	1	Q55AW0_DICDI
biological_process	GO:0071038	nuclear polyadenylation-dependent tRNA catabolic process	1	6	0.166667	0.578838	0.793802	1	1	Q55AW0_DICDI
biological_process	GO:0034475	U4 snRNA 3'-end processing	1	8	0.125	0.415309	0.878234	1	1	Q55BB0_DICDI
biological_process	GO:0006284	base-excision repair	1	7	0.142857	0.338152	0.869157	1	1	Q86H44_DICDI
biological_process	GO:0110013	positive regulation of aggregation involved in sorocarp development	1	1	1	1	0.231273	1	1	GBF_DICDI
biological_process	GO:0031033	myosin filament organization	1	2	0.5	0.813736	0.31177	1	1	Q551V8_DICDI
biological_process	GO:0016045	detection of bacterium	1	2	0.5	0.946544	0.409091	1	1	VP13F_DICDI
biological_process	GO:1905301	regulation of macropinocytosis	1	6	0.166667	0.856911	0.303341	1	1	Q54B43_DICDI
biological_process	GO:0010810	regulation of cell-substrate adhesion	1	2	0.5	0.910625	0.275404	1	1	Q558Y3_DICDI
biological_process	GO:1905161	protein localization to phagocytic vesicle	1	1	1	0.864329	0.545801	1	1	FYV1_DICDI
biological_process	GO:0019432	triglyceride biosynthetic process	1	5	0.2	0.578838	0.793802	1	1	Q75JA1_DICDI
biological_process	GO:0097178	ruffle assembly	1	2	0.5	0.959159	0.230501	1	1	NAPA_DICDI
biological_process	GO:0042744	hydrogen peroxide catabolic process	1	5	0.2	0.672278	0.731695	1	1	CATB_DICDI
biological_process	GO:0045727	positive regulation of translation	1	4	0.25	0.160459	0.967399	1	1	Q54HN9_DICDI
biological_process	GO:0010390	histone monoubiquitination	1	1	1	1	0.231273	1	1	BRE1_DICDI
biological_process	GO:0035498	carnosine metabolic process	1	1	1	1	0.231273	1	1	CARME_DICDI
biological_process	GO:0016578	histone deubiquitination	1	2	0.5	0.946544	0.409091	1	1	Q54JM6_DICDI
biological_process	GO:0000710	meiotic mismatch repair	1	4	0.25	0.769499	0.650901	1	1	MSH6_DICDI
biological_process	GO:0006290	pyrimidine dimer repair	1	1	1	1	0.231273	1	1	MSH6_DICDI
biological_process	GO:0006120	mitochondrial electron transport, NADH to ubiquinone	1	10	0.1	0.288628	0.928109	1	1	ROCO4_DICDI
biological_process	GO:0019941	modification-dependent protein catabolic process	1	15	0.0666667	0.476005	0.585717	1	1	Q55DZ2_DICDI
biological_process	GO:0030162	regulation of proteolysis	1	8	0.125	0.261513	0.850704	1	1	Q54D90_DICDI
biological_process	GO:1903988	iron ion export across plasma membrane	1	2	0.5	0.946544	0.409091	1	1	NRAM1_DICDI
biological_process	GO:0016560	protein import into peroxisome matrix, docking	1	3	0.333333	0.864329	0.545801	1	1	PEX14_DICDI
biological_process	GO:0001510	RNA methylation	1	8	0.125	0.077097	0.966329	1	1	Q54TL4_DICDI
biological_process	GO:0045921	positive regulation of exocytosis	1	2	0.5	0.946544	0.409091	1	1	PAXB_DICDI
biological_process	GO:0007021	tubulin complex assembly	1	6	0.166667	0.578838	0.793802	1	1	Q54C01_DICDI
biological_process	GO:0007088	regulation of mitotic nuclear division	1	1	1	0.945165	0.143089	1	1	NUCMR_DICDI
biological_process	GO:0006301	postreplication repair	1	7	0.142857	0.530115	0.709838	1	1	Q54X37_DICDI
biological_process	GO:0097309	cap1 mRNA methylation	1	2	0.5	0.946544	0.409091	1	1	MTR1_DICDI
biological_process	GO:0080009	mRNA methylation	1	1	1	0.946544	0.409091	1	1	MTR1_DICDI
biological_process	GO:0043619	regulation of transcription from RNA polymerase II promoter in response to oxidative stress	1	3	0.333333	0.864329	0.545801	1	1	C7G014_DICDI
biological_process	GO:0051293	establishment of spindle localization	1	1	1	0.864329	0.545801	1	1	DYHC_DICDI
biological_process	GO:0007097	nuclear migration	1	1	1	0.946544	0.409091	1	1	DYHC_DICDI
biological_process	GO:0016575	histone deacetylation	1	9	0.111111	0.347377	0.906435	1	1	Q54UJ3_DICDI
biological_process	GO:0048468	cell development	1	1	1	0.959159	0.230501	1	1	HBX3_DICDI
biological_process	GO:0070534	protein K63-linked ubiquitination	1	4	0.25	0.769499	0.650901	1	1	PRP19_DICDI
biological_process	GO:0051292	nuclear pore complex assembly	1	1	1	1	0.231273	1	1	NUP98_DICDI
biological_process	GO:0051754	meiotic sister chromatid cohesion, centromeric	1	1	1	1	0.231273	1	1	BUB1_DICDI
biological_process	GO:0000390	spliceosomal complex disassembly	1	2	0.5	0.946544	0.409091	1	1	DHX8_DICDI
biological_process	GO:0090522	vesicle tethering involved in exocytosis	1	2	0.5	0.864329	0.545801	1	1	EXOC6_DICDI
biological_process	GO:0031284	positive regulation of guanylate cyclase activity	1	2	0.5	0.946544	0.409091	1	1	RIP3_DICDI
biological_process	GO:0009251	glucan catabolic process	1	4	0.25	0.645315	0.577927	1	1	Q54MD5_DICDI
biological_process	GO:0045930	negative regulation of mitotic cell cycle	1	1	1	0.968994	0.073073	1	1	BTG_DICDI
biological_process	GO:0000466	maturation of 5.8S rRNA from tricistronic rRNA transcript (SSU-rRNA, 5.8S rRNA, LSU-rRNA)	1	5	0.2	0.492949	0.713475	1	1	WDR12_DICDI
biological_process	GO:0061939	c-di-GMP signaling	1	4	0.25	0.769499	0.650901	1	1	CYAA_DICDI
biological_process	GO:0006469	negative regulation of protein kinase activity	1	4	0.25	0.890006	0.253262	1	1	CYAA_DICDI
biological_process	GO:0010042	response to manganese ion	1	1	1	1	0.231273	1	1	CYAA_DICDI
biological_process	GO:0006565	L-serine catabolic process	1	4	0.25	0.769499	0.650901	1	1	Q86AP7_DICDI
biological_process	GO:0071480	cellular response to gamma radiation	1	2	0.5	0.946544	0.409091	1	1	KU70_DICDI
biological_process	GO:0071481	cellular response to X-ray	1	2	0.5	0.946544	0.409091	1	1	KU70_DICDI
biological_process	GO:0010847	regulation of chromatin assembly	1	2	0.5	0.946544	0.409091	1	1	LMNB1_DICDI
biological_process	GO:0010507	negative regulation of autophagy	1	4	0.25	0.672278	0.731695	1	1	Q55GG3_DICDI
biological_process	GO:0016485	protein processing	1	7	0.142857	0.585324	0.56532	1	1	NICA_DICDI
biological_process	GO:0018279	protein N-linked glycosylation via asparagine	1	5	0.2	0.672278	0.731695	1	1	OST1_DICDI
biological_process	GO:0006121	mitochondrial electron transport, succinate to ubiquinone	1	4	0.25	0.769499	0.650901	1	1	C560_DICDI
biological_process	GO:0071539	protein localization to centrosome	1	3	0.333333	0.864329	0.545801	1	1	Q54NE5_DICDI
biological_process	GO:0006513	protein monoubiquitination	1	6	0.166667	0.794357	0.507369	1	1	Q54EF6_DICDI
biological_process	GO:0000725	recombinational repair	1	2	0.5	0.907227	0.150313	1	1	Q54SX9_DICDI
biological_process	GO:0032467	positive regulation of cytokinesis	1	3	0.333333	0.769499	0.650901	1	1	PAKA_DICDI
biological_process	GO:0051973	positive regulation of telomerase activity	1	2	0.5	0.946544	0.409091	1	1	Q86B10_DICDI
biological_process	GO:0010506	regulation of autophagy	1	6	0.166667	0.587881	0.661848	1	1	RPTOR_DICDI
biological_process	GO:0006401	RNA catabolic process	1	8	0.125	0.958492	0.0681256	1	1	Q86K90_DICDI
biological_process	GO:0001113	transcription open complex formation at RNA polymerase II promoter	1	1	1	1	0.231273	1	1	T2EA_DICDI
biological_process	GO:0036090	cleavage furrow ingression	1	3	0.333333	0.864329	0.545801	1	1	TALA_DICDI
biological_process	GO:0009117	nucleotide metabolic process	1	5	0.2	0.00181197	0.99915	0.368	1	NTPPB_DICDI
biological_process	GO:0050684	regulation of mRNA processing	1	2	0.5	0.794357	0.507369	1	1	Q55A48_DICDI
biological_process	GO:0006685	sphingomyelin catabolic process	1	4	0.25	0.769499	0.650901	1	1	SGMD_DICDI
biological_process	GO:0006885	regulation of pH	1	1	1	0.994727	0.0172226	1	1	RTOA_DICDI
biological_process	GO:0000448	cleavage in ITS2 between 5.8S rRNA and LSU-rRNA of tricistronic rRNA transcript (SSU-rRNA, 5.8S rRNA, LSU-rRNA)	1	1	1	1	0.231273	1	1	NOL9_DICDI
biological_process	GO:0042256	mature ribosome assembly	1	4	0.25	0.769499	0.650901	1	1	Q54WF2_DICDI
biological_process	GO:0006465	signal peptide processing	1	8	0.125	0.415309	0.878234	1	1	SPCS3_DICDI
biological_process	GO:0001514	selenocysteine incorporation	1	3	0.333333	0.864329	0.545801	1	1	Q55BS5_DICDI
biological_process	GO:0009263	deoxyribonucleotide biosynthetic process	1	3	0.333333	0.415309	0.878234	1	1	RIR1_DICDI
biological_process	GO:0042790	nucleolar large rRNA transcription by RNA polymerase I	1	2	0.5	0.946544	0.409091	1	1	Q554V6_DICDI
biological_process	GO:0032446	protein modification by small protein conjugation	1	8	0.125	0.102144	0.928267	1	1	UBA1_DICDI
biological_process	GO:0016925	protein sumoylation	1	9	0.111111	0.347377	0.906435	1	1	Q54HN3_DICDI
biological_process	GO:0030307	positive regulation of cell growth	1	1	1	1	0.231273	1	1	RPTOR_DICDI
biological_process	GO:0006567	threonine catabolic process	1	2	0.5	0.946544	0.409091	1	1	Q86AP7_DICDI
biological_process	GO:0071233	cellular response to leucine	1	1	1	1	0.231273	1	1	SESN_DICDI
biological_process	GO:1990253	cellular response to leucine starvation	1	1	1	1	0.231273	1	1	SESN_DICDI
biological_process	GO:0016239	positive regulation of macroautophagy	1	1	1	1	0.231273	1	1	SESN_DICDI
biological_process	GO:1901031	regulation of response to reactive oxygen species	1	1	1	1	0.231273	1	1	SESN_DICDI
biological_process	GO:0030643	cellular phosphate ion homeostasis	1	1	1	1	0.231273	1	1	SPXS3_DICDI
biological_process	GO:0006428	isoleucyl-tRNA aminoacylation	1	2	0.5	0.946544	0.409091	1	1	SYIM_DICDI
biological_process	GO:0140028	pore formation during contractile vacuole discharge	1	2	0.5	0.946544	0.409091	1	1	C7FZZ0_DICDI
biological_process	GO:0099138	altruistic, chimeric sorocarp development	1	4	0.25	0.769499	0.650901	1	1	TGRB1_DICDI
biological_process	GO:0009988	cell-cell recognition	1	2	0.5	0.946544	0.409091	1	1	TGRB1_DICDI
biological_process	GO:0097656	cell-cell self recognition	1	2	0.5	0.946544	0.409091	1	1	TGRB1_DICDI
biological_process	GO:0001682	tRNA 5'-leader removal	1	9	0.111111	0.347377	0.906435	1	1	Q54W23_DICDI
biological_process	GO:0070940	dephosphorylation of RNA polymerase II C-terminal domain	1	4	0.25	0.769499	0.650901	1	1	Q8ST13_DICDI
biological_process	GO:0002949	tRNA threonylcarbamoyladenosine modification	1	2	0.5	0.946544	0.409091	1	1	OSGEP_DICDI
biological_process	GO:0006620	posttranslational protein targeting to endoplasmic reticulum membrane	1	4	0.25	0.492631	0.841541	1	1	Q55C65_DICDI
biological_process	GO:0042274	ribosomal small subunit biogenesis	1	5	0.2	0.0937449	0.953343	1	1	Q54PG9_DICDI
biological_process	GO:0006431	methionyl-tRNA aminoacylation	1	2	0.5	0.946544	0.409091	1	1	SYMM_DICDI
biological_process	GO:0006509	membrane protein ectodomain proteolysis	1	1	1	1	0.231273	1	1	NICA_DICDI
biological_process	GO:0006116	NADH oxidation	1	4	0.25	0.769499	0.650901	1	1	Q54GF3_DICDI
biological_process	GO:0009813	flavonoid biosynthetic process	1	2	0.5	0.946544	0.409091	1	1	PKS1_DICDI
biological_process	GO:0030639	polyketide biosynthetic process	1	2	0.5	0.946544	0.409091	1	1	PKS1_DICDI
biological_process	GO:0006518	peptide metabolic process	1	3	0.333333	1.1158e-05	0.999994	0.003	1	C7G061_DICDI
biological_process	GO:0006422	aspartyl-tRNA aminoacylation	1	3	0.333333	0.864329	0.545801	1	1	SYDM_DICDI
biological_process	GO:0006144	purine nucleobase metabolic process	1	4	0.25	0.247599	0.913849	1	1	PURCE_DICDI
biological_process	GO:1990592	protein K69-linked ufmylation	1	3	0.333333	0.864329	0.545801	1	1	UFL1_DICDI
biological_process	GO:0016539	intein-mediated protein splicing	1	1	1	1	0.231273	1	1	RPC2_DICDI
biological_process	GO:0071712	ER-associated misfolded protein catabolic process	1	4	0.25	0.769499	0.650901	1	1	Q54ND8_DICDI
biological_process	GO:0034198	cellular response to amino acid starvation	1	8	0.125	0.653075	0.652623	1	1	Q54NW3_DICDI
biological_process	GO:0045022	early endosome to late endosome transport	1	2	0.5	0.959159	0.230501	1	1	WDR91_DICDI
biological_process	GO:0043551	regulation of phosphatidylinositol 3-kinase activity	1	1	1	0.946544	0.409091	1	1	WDR91_DICDI
biological_process	GO:0002191	cap-dependent translational initiation	1	1	1	1	0.231273	1	1	EIF3D_DICDI
biological_process	GO:0007023	post-chaperonin tubulin folding pathway	1	5	0.2	0.672278	0.731695	1	1	Q54C01_DICDI
biological_process	GO:0048211	Golgi vesicle docking	1	2	0.5	0.946544	0.409091	1	1	Q553R1_DICDI
biological_process	GO:0019505	resorcinol metabolic process	1	1	1	1	0.231273	1	1	PKS1_DICDI
biological_process	GO:0036051	protein localization to trailing edge	1	2	0.5	0.946544	0.409091	1	1	PTEN_DICDI
biological_process	GO:0036052	protein localization to uropod	1	1	1	1	0.231273	1	1	PTEN_DICDI
biological_process	GO:0006829	zinc ion transport	1	4	0.25	0.238452	0.944765	1	1	Y9332_DICDI
biological_process	GO:0030322	stabilization of membrane potential	1	2	0.5	0.946544	0.409091	1	1	Y9144_DICDI
biological_process	GO:0008156	negative regulation of DNA replication	1	1	1	0.971508	0.140844	1	1	PDS5_DICDI
biological_process	GO:0006975	DNA damage induced protein phosphorylation	1	1	1	1	0.231273	1	1	PRKDC_DICDI
biological_process	GO:0019722	calcium-mediated signaling	1	3	0.333333	0.450569	0.803971	1	1	PTP3_DICDI
biological_process	GO:1904893	negative regulation of receptor signaling pathway via STAT	1	1	1	1	0.231273	1	1	PTP3_DICDI
biological_process	GO:0042176	regulation of protein catabolic process	1	3	0.333333	0.455556	0.701669	1	1	PSMD3_DICDI
biological_process	GO:0000244	spliceosomal tri-snRNP complex assembly	1	4	0.25	0.769499	0.650901	1	1	PRP8_DICDI
biological_process	GO:0035590	purinergic nucleotide receptor signaling pathway	1	2	0.5	0.946544	0.409091	1	1	Q558Y3_DICDI
biological_process	GO:0061951	establishment of protein localization to plasma membrane	1	4	0.25	0.653075	0.652623	1	1	VACC_DICDI
biological_process	GO:0006910	phagocytosis, recognition	1	3	0.333333	0.864329	0.545801	1	1	VACC_DICDI
biological_process	GO:0006282	regulation of DNA repair	1	2	0.5	0.672278	0.731695	1	1	WRIP1_DICDI
biological_process	GO:0140285	endosome fission	1	1	1	1	0.231273	1	1	WASC5_DICDI
biological_process	GO:0043933	protein-containing complex organization	1	1	1	0.667699	0.376143	1	1	WASC5_DICDI
biological_process	GO:0051125	regulation of actin nucleation	1	1	1	0.859156	0.421162	1	1	WASC5_DICDI
biological_process	GO:0006419	alanyl-tRNA aminoacylation	1	2	0.5	0.946544	0.409091	1	1	SYAM_DICDI
biological_process	GO:0036265	RNA (guanine-N7)-methylation	1	2	0.5	0.672278	0.731695	1	1	Q55EX4_DICDI
biological_process	GO:0070373	negative regulation of ERK1 and ERK2 cascade	1	1	1	1	0.231273	1	1	Y7071_DICDI
biological_process	GO:1900424	regulation of defense response to bacterium	1	1	1	0.946544	0.409091	1	1	Y7071_DICDI
biological_process	GO:0048280	vesicle fusion with Golgi apparatus	1	3	0.333333	0.864329	0.545801	1	1	Q553R1_DICDI
biological_process	GO:0009115	xanthine catabolic process	1	1	1	1	0.231273	1	1	XDH_DICDI
biological_process	GO:0006673	inositol phosphoceramide metabolic process	1	1	1	1	0.231273	1	1	Y8928_DICDI
biological_process	GO:1990114	RNA polymerase II core complex assembly	1	1	1	1	0.231273	1	1	TF2B_DICDI
biological_process	GO:0001174	transcriptional start site selection at RNA polymerase II promoter	1	1	1	1	0.231273	1	1	TF2B_DICDI
biological_process	GO:0043410	positive regulation of MAPK cascade	1	1	1	0.288628	0.928109	1	1	Y1625_DICDI
biological_process	GO:0000012	single strand break repair	1	6	0.166667	0.492631	0.841541	1	1	Q86H44_DICDI
biological_process	GO:0009234	menaquinone biosynthetic process	1	5	0.2	0.672278	0.731695	1	1	Q54CJ6_DICDI
biological_process	GO:0032194	ubiquinone biosynthetic process via 3,4-dihydroxy-5-polyprenylbenzoate	1	5	0.2	0.672278	0.731695	1	1	Q54CJ6_DICDI
biological_process	GO:0042371	vitamin K biosynthetic process	1	5	0.2	0.672278	0.731695	1	1	Q54CJ6_DICDI
biological_process	GO:0010165	response to X-ray	1	2	0.5	0.959159	0.230501	1	1	Q86HD8_DICDI
biological_process	GO:0071260	cellular response to mechanical stimulus	1	1	1	1	0.231273	1	1	Y2801_DICDI
biological_process	GO:0042391	regulation of membrane potential	1	1	1	0.996674	0.0157861	1	1	Y2801_DICDI
biological_process	GO:1903664	regulation of asexual reproduction	1	3	0.333333	0.865817	0.242417	1	1	Q558Y3_DICDI
biological_process	GO:0034314	Arp2/3 complex-mediated actin nucleation	1	8	0.125	0.450569	0.803971	1	1	WASH1_DICDI
biological_process	GO:2001137	positive regulation of endocytic recycling	1	1	1	1	0.231273	1	1	WASH1_DICDI
biological_process	GO:0009063	cellular amino acid catabolic process	1	4	0.25	0.00187356	0.999453	0.388	1	Y9130_DICDI
biological_process	GO:0035437	maintenance of protein localization in endoplasmic reticulum	1	1	1	0.864329	0.545801	1	1	TAPT1_DICDI
biological_process	GO:0007096	regulation of exit from mitosis	1	3	0.333333	0.769499	0.650901	1	1	Q54Y40_DICDI
biological_process	GO:0035965	cardiolipin acyl-chain remodeling	1	1	1	1	0.231273	1	1	TAZ_DICDI
biological_process	GO:0007007	inner mitochondrial membrane organization	1	1	1	0.859156	0.421162	1	1	TAZ_DICDI
biological_process	GO:0034755	iron ion transmembrane transport	1	1	1	0.864329	0.545801	1	1	NRAM1_DICDI
biological_process	GO:0006828	manganese ion transport	1	1	1	1	0.231273	1	1	NRAM1_DICDI
biological_process	GO:2000146	negative regulation of cell motility	1	2	0.5	0.769499	0.650901	1	1	DRKD_DICDI
biological_process	GO:0051271	negative regulation of cellular component movement	1	2	0.5	0.915332	0.327722	1	1	GEFB_DICDI
biological_process	GO:0045807	positive regulation of endocytosis	1	2	0.5	0.96184	0.121222	1	1	GEFB_DICDI
biological_process	GO:0047496	vesicle transport along microtubule	1	3	0.333333	0.988377	0.084668	1	1	KIF1_DICDI
biological_process	GO:0032438	melanosome organization	1	4	0.25	0.769499	0.650901	1	1	RB32C_DICDI
biological_process	GO:0070192	chromosome organization involved in meiotic cell cycle	1	2	0.5	0.964356	0.132361	1	1	RAD50_DICDI
biological_process	GO:0090305	nucleic acid phosphodiester bond hydrolysis	1	2	0.5	0.85227	0.228296	1	1	RAD50_DICDI
biological_process	GO:0000019	regulation of mitotic recombination	1	1	1	0.946544	0.409091	1	1	RAD50_DICDI
biological_process	GO:0000722	telomere maintenance via recombination	1	1	1	1	0.231273	1	1	RAD50_DICDI
biological_process	GO:0007004	telomere maintenance via telomerase	1	3	0.333333	0.672278	0.731695	1	1	RAD50_DICDI
biological_process	GO:0071285	cellular response to lithium ion	1	2	0.5	0.946544	0.409091	1	1	Q54ET8_DICDI
biological_process	GO:1904359	regulation of spore germination	1	1	1	0.946544	0.409091	1	1	DHKB_DICDI
biological_process	GO:0009062	fatty acid catabolic process	1	2	0.5	0.0915867	0.965142	1	1	Q75JA1_DICDI
biological_process	GO:0043066	negative regulation of apoptotic process	1	1	1	0.987652	0.135671	1	1	API5_DICDI
biological_process	GO:0070536	protein K63-linked deubiquitination	1	1	1	1	0.231273	1	1	D1039_DICDI
biological_process	GO:0006336	DNA replication-independent chromatin assembly	1	4	0.25	0.492631	0.841541	1	1	Q55GC1_DICDI
biological_process	GO:0017196	N-terminal peptidyl-methionine acetylation	1	5	0.2	0.672278	0.731695	1	1	Q54C34_DICDI
biological_process	GO:0033275	actin-myosin filament sliding	1	3	0.333333	0.864329	0.545801	1	1	MYOJ_DICDI
biological_process	GO:0030048	actin filament-based movement	1	1	1	0.942663	0.16115	1	1	MYOI_DICDI
biological_process	GO:0140027	contractile vacuole localization	1	1	1	1	0.231273	1	1	MYOJ_DICDI
biological_process	GO:0009691	cytokinin biosynthetic process	1	2	0.5	0.946544	0.409091	1	1	IPT_DICDI
biological_process	GO:0051661	maintenance of centrosome location	1	2	0.5	0.946544	0.409091	1	1	KIF9_DICDI
biological_process	GO:0007019	microtubule depolymerization	1	1	1	0.946544	0.409091	1	1	KIF9_DICDI
biological_process	GO:0072386	plus-end-directed organelle transport along microtubule	1	1	1	1	0.231273	1	1	KIF1_DICDI
biological_process	GO:0072383	plus-end-directed vesicle transport along microtubule	1	1	1	1	0.231273	1	1	KIF1_DICDI
biological_process	GO:0036444	calcium import into the mitochondrion	1	2	0.5	0.946544	0.409091	1	1	Q54JS1_DICDI
biological_process	GO:0051560	mitochondrial calcium ion homeostasis	1	2	0.5	0.946544	0.409091	1	1	Q54JS1_DICDI
biological_process	GO:0009313	oligosaccharide catabolic process	1	1	1	0.946544	0.409091	1	1	MANG_DICDI
biological_process	GO:0010824	regulation of centrosome duplication	1	2	0.5	0.946544	0.409091	1	1	Q54G01_DICDI
biological_process	GO:0042766	nucleosome mobilization	1	2	0.5	0.946544	0.409091	1	1	Q54DG0_DICDI
biological_process	GO:1900756	protein processing in phagocytic vesicle	1	2	0.5	0.946544	0.409091	1	1	DYNA_DICDI
biological_process	GO:0007234	osmosensory signaling via phosphorelay pathway	1	1	1	1	0.231273	1	1	DOKA_DICDI
biological_process	GO:0036289	peptidyl-serine autophosphorylation	1	1	1	1	0.231273	1	1	DRKD_DICDI
biological_process	GO:0008610	lipid biosynthetic process	1	6	0.166667	0.0753645	0.945581	1	1	Q54SY8_DICDI
biological_process	GO:0043968	histone H2A acetylation	1	3	0.333333	0.864329	0.545801	1	1	Q54IH7_DICDI
biological_process	GO:0009082	branched-chain amino acid biosynthetic process	1	2	0.5	0.769499	0.650901	1	1	Q86AP7_DICDI
biological_process	GO:0015937	coenzyme A biosynthetic process	1	8	0.125	0.415309	0.878234	1	1	Q54HC8_DICDI
biological_process	GO:0008053	mitochondrial fusion	1	1	1	1	0.0534558	1	1	CLU_DICDI
biological_process	GO:0035023	regulation of Rho protein signal transduction	1	4	0.25	0.769499	0.650901	1	1	Q54DW4_DICDI
biological_process	GO:0050850	positive regulation of calcium-mediated signaling	1	1	1	1	0.231273	1	1	GEFM_DICDI
biological_process	GO:0030032	lamellipodium assembly	1	2	0.5	0.946544	0.409091	1	1	Q54WT5_DICDI
biological_process	GO:0046900	tetrahydrofolylpolyglutamate metabolic process	1	2	0.5	0.864329	0.545801	1	1	GGHA_DICDI
biological_process	GO:0006449	regulation of translational termination	1	1	1	0.864329	0.545801	1	1	GLE1_DICDI
biological_process	GO:0042853	L-alanine catabolic process	1	1	1	1	0.231273	1	1	ALAM_DICDI
biological_process	GO:0006085	acetyl-CoA biosynthetic process	1	3	0.333333	0.945556	0.205643	1	1	ACSA_DICDI
biological_process	GO:0019427	acetyl-CoA biosynthetic process from acetate	1	1	1	1	0.231273	1	1	ACSA_DICDI
biological_process	GO:0002084	protein depalmitoylation	1	3	0.333333	0.864329	0.545801	1	1	APT11_DICDI
biological_process	GO:0051299	centrosome separation	1	1	1	0.946544	0.409091	1	1	DYIN_DICDI
biological_process	GO:0010970	transport along microtubule	1	1	1	0.971508	0.140844	1	1	DYIN_DICDI
biological_process	GO:0015810	aspartate transmembrane transport	1	1	1	1	0.231273	1	1	CMC_DICDI
biological_process	GO:0015813	L-glutamate transmembrane transport	1	1	1	1	0.231273	1	1	CMC_DICDI
biological_process	GO:0043490	malate-aspartate shuttle	1	1	1	1	0.231273	1	1	CMC_DICDI
biological_process	GO:0045597	positive regulation of cell differentiation	1	1	1	0.993392	0.0356436	1	1	CMF_DICDI
biological_process	GO:1903831	signal transduction involved in cellular response to ammonium ion	1	1	1	1	0.231273	1	1	DHKC_DICDI
biological_process	GO:0051457	maintenance of protein location in nucleus	1	1	1	1	0.231273	1	1	Q557I6_DICDI
biological_process	GO:0009089	lysine biosynthetic process via diaminopimelate	1	6	0.166667	0.578838	0.793802	1	1	Q75JL7_DICDI
biological_process	GO:0001897	cytolysis by symbiont of host cells	1	7	0.142857	0.492631	0.841541	1	1	Q54WP0_DICDI
biological_process	GO:0031053	primary miRNA processing	1	5	0.2	0.672278	0.731695	1	1	Q95ZG5_DICDI
biological_process	GO:0031087	deadenylation-independent decapping of nuclear-transcribed mRNA	1	2	0.5	0.946544	0.409091	1	1	Q54J96_DICDI
biological_process	GO:0034440	lipid oxidation	1	2	0.5	0.106636	0.958266	1	1	Q86H96_DICDI
biological_process	GO:0033260	nuclear DNA replication	1	2	0.5	0.391666	0.839541	1	1	Q54MP7_DICDI
biological_process	GO:0006892	post-Golgi vesicle-mediated transport	1	2	0.5	0.994521	0.0167229	1	1	Q54GL5_DICDI
biological_process	GO:0071788	endoplasmic reticulum tubular network maintenance	1	1	1	1	0.231273	1	1	Q54GT5_DICDI
biological_process	GO:1903373	positive regulation of endoplasmic reticulum tubular network organization	1	1	1	1	0.231273	1	1	Q54GT5_DICDI
biological_process	GO:0045926	negative regulation of growth	1	1	1	0.959159	0.230501	1	1	Q1ZXJ2_DICDI
biological_process	GO:0006283	transcription-coupled nucleotide-excision repair	1	5	0.2	0.672278	0.731695	1	1	Q54TY2_DICDI
biological_process	GO:0055075	potassium ion homeostasis	1	5	0.2	0.415309	0.878234	1	1	Q54E67_DICDI
biological_process	GO:0090071	negative regulation of ribosome biogenesis	1	1	1	1	0.231273	1	1	Q54B26_DICDI
biological_process	GO:0032784	regulation of DNA-templated transcription, elongation	1	2	0.5	0.995124	0.0173811	1	1	Q552T7_DICDI
biological_process	GO:0043007	maintenance of rDNA	1	3	0.333333	0.864329	0.545801	1	1	Q54Y40_DICDI
biological_process	GO:0006875	cellular metal ion homeostasis	1	2	0.5	0.189209	0.898749	1	1	Q86L24_DICDI
biological_process	GO:0006813	potassium ion transport	1	4	0.25	0.705971	0.549431	1	1	Q55CU6_DICDI
biological_process	GO:0072318	clathrin coat disassembly	1	1	1	1	0.231273	1	1	Q8T867_DICDI
biological_process	GO:0043937	regulation of sporulation	1	2	0.5	0.794357	0.507369	1	1	Q54WI0_DICDI
biological_process	GO:0032786	positive regulation of DNA-templated transcription, elongation	1	4	0.25	0.763573	0.485581	1	1	Q1ZXD7_DICDI
biological_process	GO:0034058	endosomal vesicle fusion	1	4	0.25	0.859156	0.421162	1	1	Q54EK0_DICDI
biological_process	GO:0045732	positive regulation of protein catabolic process	1	2	0.5	0.381261	0.782875	1	1	C7G034_DICDI
biological_process	GO:0071044	histone mRNA catabolic process	1	1	1	1	0.231273	1	1	Q55AW0_DICDI
biological_process	GO:0071040	nuclear polyadenylation-dependent antisense transcript catabolic process	1	1	1	1	0.231273	1	1	Q55AW0_DICDI
biological_process	GO:0071039	nuclear polyadenylation-dependent CUT catabolic process	1	1	1	1	0.231273	1	1	Q55AW0_DICDI
biological_process	GO:0071036	nuclear polyadenylation-dependent snoRNA catabolic process	1	1	1	1	0.231273	1	1	Q55AW0_DICDI
biological_process	GO:0071037	nuclear polyadenylation-dependent snRNA catabolic process	1	1	1	1	0.231273	1	1	Q55AW0_DICDI
biological_process	GO:0070919	production of siRNA involved in gene silencing by small RNA	1	3	0.333333	0.864329	0.545801	1	1	Q54UI6_DICDI
biological_process	GO:0031297	replication fork processing	1	5	0.2	0.794357	0.507369	1	1	Q54TE8_DICDI
biological_process	GO:0043618	regulation of transcription from RNA polymerase II promoter in response to stress	1	1	1	0.915332	0.327722	1	1	Q54DG0_DICDI
biological_process	GO:1902004	positive regulation of amyloid-beta formation	1	1	1	1	0.231273	1	1	Q54MT3_DICDI
biological_process	GO:0000493	box H/ACA snoRNP assembly	1	2	0.5	0.946544	0.409091	1	1	Q75JJ6_DICDI
biological_process	GO:0019677	NAD catabolic process	1	1	1	1	0.231273	1	1	Q54N32_DICDI
biological_process	GO:0006742	NADP catabolic process	1	1	1	1	0.231273	1	1	Q54N32_DICDI
biological_process	GO:0006271	DNA strand elongation involved in DNA replication	1	5	0.2	0.930971	0.158803	1	1	Q54RU0_DICDI
biological_process	GO:0061780	mitotic cohesin loading	1	3	0.333333	0.864329	0.545801	1	1	Q86J15_DICDI
biological_process	GO:0051569	regulation of histone H3-K4 methylation	1	1	1	1	0.231273	1	1	Q54Y92_DICDI
biological_process	GO:0006643	membrane lipid metabolic process	1	3	0.333333	0.00282493	0.998971	0.513	1	Q54SY8_DICDI
biological_process	GO:0006820	anion transport	1	1	1	0.240101	0.87143	1	1	Q54ZV3_DICDI
biological_process	GO:0042407	cristae formation	1	1	1	1	0.231273	1	1	Q55BP9_DICDI
biological_process	GO:0051256	mitotic spindle midzone assembly	1	2	0.5	0.946544	0.409091	1	1	Q54VM5_DICDI
biological_process	GO:1990918	double-strand break repair involved in meiotic recombination	1	2	0.5	0.946544	0.409091	1	1	Q54LI7_DICDI
biological_process	GO:0035493	SNARE complex assembly	1	2	0.5	0.946544	0.409091	1	1	Q54JC5_DICDI
biological_process	GO:1900024	regulation of substrate adhesion-dependent cell spreading	1	1	1	1	0.231273	1	1	Q54JQ7_DICDI
biological_process	GO:0071988	protein localization to spindle pole body	1	1	1	1	0.231273	1	1	Q54G01_DICDI
biological_process	GO:0042138	meiotic DNA double-strand break formation	1	1	1	1	0.231273	1	1	Q54BN2_DICDI
biological_process	GO:0097552	mitochondrial double-strand break repair via homologous recombination	1	1	1	1	0.231273	1	1	Q54BN2_DICDI
biological_process	GO:0034499	late endosome to Golgi transport	1	1	1	1	0.231273	1	1	Q54UN7_DICDI
biological_process	GO:0031532	actin cytoskeleton reorganization	1	4	0.25	0.945556	0.205643	1	1	Q551W8_DICDI
biological_process	GO:0042791	5S class rRNA transcription by RNA polymerase III	1	1	1	1	0.231273	1	1	Q54FU1_DICDI
biological_process	GO:0017156	calcium-ion regulated exocytosis	1	1	1	1	0.231273	1	1	Q558Y3_DICDI
biological_process	GO:0048208	COPII vesicle coating	1	1	1	0.769499	0.650901	1	1	Q55BR0_DICDI
biological_process	GO:0006264	mitochondrial DNA replication	1	3	0.333333	0.864329	0.545801	1	1	Q54J94_DICDI
biological_process	GO:0006471	protein ADP-ribosylation	1	2	0.5	0.990971	0.0544442	1	1	Q54JP6_DICDI
biological_process	GO:0035330	regulation of hippo signaling	1	1	1	1	0.231273	1	1	Q54RX7_DICDI
biological_process	GO:0045003	double-strand break repair via synthesis-dependent strand annealing	1	1	1	0.769499	0.650901	1	1	Q8T145_DICDI
biological_process	GO:0071932	replication fork reversal	1	1	1	1	0.231273	1	1	Q8T145_DICDI
biological_process	GO:0030178	negative regulation of Wnt signaling pathway	1	3	0.333333	0.492631	0.841541	1	1	Q555U9_DICDI
biological_process	GO:0032483	regulation of Rab protein signal transduction	1	1	1	1	0.231273	1	1	Q54DW4_DICDI
biological_process	GO:0060628	regulation of ER to Golgi vesicle-mediated transport	1	1	1	0.769499	0.650901	1	1	Q55CJ0_DICDI
biological_process	GO:0045740	positive regulation of DNA replication	1	1	1	1	0.231273	1	1	Q54WQ3_DICDI
biological_process	GO:0010833	telomere maintenance via telomere lengthening	1	1	1	0.859156	0.421162	1	1	Q54WQ3_DICDI
biological_process	GO:0010324	membrane invagination	1	1	1	0.211424	0.884431	1	1	C7FZZ0_DICDI
biological_process	GO:0030423	targeting of mRNA for destruction involved in RNA interference	1	1	1	1	0.231273	1	1	Q7KWS3_DICDI
biological_process	GO:0098887	neurotransmitter receptor transport, endosome to postsynaptic membrane	1	1	1	1	0.231273	1	1	Q54Y97_DICDI
biological_process	GO:1905244	regulation of modification of synaptic structure	1	1	1	1	0.231273	1	1	Q54Y97_DICDI
biological_process	GO:0099152	regulation of neurotransmitter receptor transport, endosome to postsynaptic membrane	1	1	1	1	0.231273	1	1	Q54Y97_DICDI
biological_process	GO:0099158	regulation of recycling endosome localization within postsynapse	1	1	1	1	0.231273	1	1	Q54Y97_DICDI
biological_process	GO:0007160	cell-matrix adhesion	1	1	1	1	0.231273	1	1	Q86IW0_DICDI
biological_process	GO:0042789	mRNA transcription by RNA polymerase II	1	1	1	1	0.231273	1	1	Q55A48_DICDI
biological_process	GO:0034728	nucleosome organization	1	1	1	0.493143	0.669299	1	1	Q55A48_DICDI
biological_process	GO:0010586	miRNA metabolic process	1	3	0.333333	0.864329	0.545801	1	1	Q54UI6_DICDI
biological_process	GO:0006361	transcription initiation from RNA polymerase I promoter	1	1	1	0.946544	0.409091	1	1	Q54HB0_DICDI
biological_process	GO:0051666	actin cortical patch localization	1	1	1	1	0.231273	1	1	Q55D43_DICDI
biological_process	GO:0097250	mitochondrial respirasome assembly	1	1	1	1	0.231273	1	1	Q54XU9_DICDI
biological_process	GO:0090222	centrosome-templated microtubule nucleation	1	1	1	1	0.231273	1	1	Q54NE5_DICDI
biological_process	GO:0045945	positive regulation of transcription by RNA polymerase III	1	1	1	1	0.231273	1	1	Q54MW3_DICDI
biological_process	GO:0043647	inositol phosphate metabolic process	1	1	1	0.819886	0.354685	1	1	Q54XR3_DICDI
biological_process	GO:0030953	astral microtubule organization	1	1	1	1	0.231273	1	1	Q553N8_DICDI
biological_process	GO:0035372	protein localization to microtubule	1	1	1	0.946544	0.409091	1	1	Q553N8_DICDI
biological_process	GO:0072712	response to thiabendazole	1	1	1	1	0.231273	1	1	Q553N8_DICDI
biological_process	GO:0070898	RNA polymerase III preinitiation complex assembly	1	1	1	1	0.231273	1	1	Q54R53_DICDI
biological_process	GO:1990515	3' transitive RNA interference	1	1	1	1	0.231273	1	1	Q54UI6_DICDI
biological_process	GO:1990514	5' transitive RNA interference	1	1	1	1	0.231273	1	1	Q54UI6_DICDI
biological_process	GO:0010587	miRNA catabolic process	1	1	1	1	0.231273	1	1	Q54UI6_DICDI
biological_process	GO:0015976	carbon utilization	1	2	0.5	0.946544	0.409091	1	1	Q55BU2_DICDI
biological_process	GO:0010269	response to selenium ion	1	1	1	1	0.231273	1	1	Q55CQ4_DICDI
biological_process	GO:0070478	nuclear-transcribed mRNA catabolic process, 3'-5' exonucleolytic nonsense-mediated decay	1	1	1	1	0.231273	1	1	Q86K90_DICDI
biological_process	GO:0048026	positive regulation of mRNA splicing, via spliceosome	1	1	1	1	0.231273	1	1	Q54E37_DICDI
biological_process	GO:0036071	N-glycan fucosylation	1	2	0.5	0.946544	0.409091	1	1	Q54Y16_DICDI
biological_process	GO:0035194	post-transcriptional gene silencing by RNA	1	3	0.333333	0.974271	0.07521	1	1	Q86IV6_DICDI
biological_process	GO:0043111	replication fork arrest	1	2	0.5	0.946544	0.409091	1	1	Q54KW8_DICDI
biological_process	GO:0051383	kinetochore organization	1	1	1	0.946544	0.409091	1	1	Q54WM1_DICDI
biological_process	GO:0045132	meiotic chromosome segregation	1	2	0.5	0.841197	0.308243	1	1	Q54WM1_DICDI
biological_process	GO:0051306	mitotic sister chromatid separation	1	1	1	0.872617	0.263411	1	1	Q54DZ9_DICDI
biological_process	GO:0071108	protein K48-linked deubiquitination	1	2	0.5	0.946544	0.409091	1	1	Q54TY0_DICDI
biological_process	GO:0051865	protein autoubiquitination	1	1	1	1	0.231273	1	1	Q54EF6_DICDI
biological_process	GO:0071630	nuclear protein quality control by the ubiquitin-proteasome system	1	1	1	1	0.231273	1	1	Q54Z94_DICDI
biological_process	GO:0031144	proteasome localization	1	1	1	1	0.231273	1	1	Q54Z94_DICDI
biological_process	GO:0030655	beta-lactam antibiotic catabolic process	1	1	1	1	0.231273	1	1	Q55G30_DICDI
biological_process	GO:0046677	response to antibiotic	1	1	1	1	0.231273	1	1	Q55G30_DICDI
biological_process	GO:0045056	transcytosis	1	1	1	1	0.231273	1	1	Q553R1_DICDI
biological_process	GO:0045016	mitochondrial magnesium ion transmembrane transport	1	1	1	1	0.231273	1	1	Q553K8_DICDI
biological_process	GO:0043213	bacteriocin transport	1	1	1	1	0.231273	1	1	Q54H52_DICDI
biological_process	GO:0018205	peptidyl-lysine modification	1	1	1	0.0967368	0.944229	1	1	Q54QM3_DICDI
biological_process	GO:2000300	regulation of synaptic vesicle exocytosis	1	1	1	1	0.231273	1	1	Q54RP3_DICDI
biological_process	GO:0048205	COPI coating of Golgi vesicle	1	1	1	1	0.231273	1	1	Q54DK9_DICDI
biological_process	GO:0033567	DNA replication, Okazaki fragment processing	1	1	1	1	0.0534558	1	1	Q86IV6_DICDI
biological_process	GO:0000964	mitochondrial RNA 5'-end processing	1	1	1	0.769499	0.650901	1	1	Q54T03_DICDI
biological_process	GO:0051762	sesquiterpene biosynthetic process	1	7	0.142857	0.492631	0.841541	1	1	Q7KWU0_DICDI
biological_process	GO:1905267	endonucleolytic cleavage involved in tRNA processing	1	1	1	0.988377	0.084668	1	1	Q54W23_DICDI
biological_process	GO:0006520	cellular amino acid metabolic process	0	6	0	2.37525e-06	0.999999	0	1
biological_process	GO:0098630	aggregation of unicellular organisms	0	1	0	0.768727	1	1	1
biological_process	GO:0070262	peptidyl-serine dephosphorylation	0	2	0	0.590909	1	1	1
biological_process	GO:0009094	L-phenylalanine biosynthetic process	0	1	0	0.768727	1	1	1
biological_process	GO:0006559	L-phenylalanine catabolic process	0	7	0	0.158459	1	1	1
biological_process	GO:0006571	tyrosine biosynthetic process	0	1	0	0.768727	1	1	1
biological_process	GO:0009443	pyridoxal 5'-phosphate salvage	0	1	0	0.768727	1	1	1
biological_process	GO:0042816	vitamin B6 metabolic process	0	1	0	0.769499	0.650901	1	1
biological_process	GO:0006656	phosphatidylcholine biosynthetic process	0	6	0	0.206198	1	1	1
biological_process	GO:0007042	lysosomal lumen acidification	0	1	0	0.768727	1	1	1
biological_process	GO:0070863	positive regulation of protein exit from endoplasmic reticulum	0	3	0	0.454199	1	1	1
biological_process	GO:2000010	positive regulation of protein localization to cell surface	0	1	0	0.768727	1	1	1
biological_process	GO:0140460	response to Gram-negative bacterium	0	5	0	0.268305	1	1	1
biological_process	GO:0031670	cellular response to nutrient	0	2	0	0.590909	1	1	1
biological_process	GO:1904894	positive regulation of receptor signaling pathway via STAT	0	3	0	0.454199	1	1	1
biological_process	GO:0007260	tyrosine phosphorylation of STAT protein	0	3	0	0.454199	1	1	1
biological_process	GO:0006094	gluconeogenesis	0	10	0	0.0718915	1	1	1
biological_process	GO:0042823	pyridoxal phosphate biosynthetic process	0	2	0	0.454199	1	1	1
biological_process	GO:0008614	pyridoxine metabolic process	0	2	0	0.864329	0.545801	1	1
biological_process	GO:1900115	extracellular regulation of signal transduction	0	1	0	0.768727	1	1	1
biological_process	GO:1902660	negative regulation of glucose mediated signaling pathway	0	2	0	0.590909	1	1	1
biological_process	GO:0072720	response to dithiothreitol	0	1	0	0.768727	1	1	1
biological_process	GO:0046058	cAMP metabolic process	0	2	0	0.910625	0.275404	1	1
biological_process	GO:0051281	positive regulation of release of sequestered calcium ion into cytosol	0	1	0	0.768727	1	1	1
biological_process	GO:1904776	regulation of protein localization to cell cortex	0	2	0	0.454199	1	1	1
biological_process	GO:0051279	regulation of release of sequestered calcium ion into cytosol	0	2	0	0.590909	1	1	1
biological_process	GO:0019985	translesion synthesis	0	4	0	0.724596	0.584691	1	1
biological_process	GO:0022904	respiratory electron transport chain	0	5	0	0.029048	0.992034	0.999	1
biological_process	GO:0047484	regulation of response to osmotic stress	0	2	0	0.590909	1	1	1
biological_process	GO:0034625	fatty acid elongation, monounsaturated fatty acid	0	7	0	0.158459	1	1	1
biological_process	GO:0034626	fatty acid elongation, polyunsaturated fatty acid	0	7	0	0.158459	1	1	1
biological_process	GO:0019367	fatty acid elongation, saturated fatty acid	0	7	0	0.158459	1	1	1
biological_process	GO:0042761	very long-chain fatty acid biosynthetic process	0	10	0	0.0718915	1	1	1
biological_process	GO:0031117	positive regulation of microtubule depolymerization	0	1	0	0.768727	1	1	1
biological_process	GO:0034214	protein hexamerization	0	1	0	0.768727	1	1	1
biological_process	GO:0045900	negative regulation of translational elongation	0	2	0	0.590909	1	1	1
biological_process	GO:0006423	cysteinyl-tRNA aminoacylation	0	2	0	0.590909	1	1	1
biological_process	GO:0046034	ATP metabolic process	0	4	0	0.0101093	0.996098	0.932	1
biological_process	GO:0036176	response to neutral pH	0	1	0	0.768727	1	1	1
biological_process	GO:0007034	vacuolar transport	0	4	0	0.977946	0.0427007	1	1
biological_process	GO:0032447	protein urmylation	0	3	0	0.454199	1	1	1
biological_process	GO:0034227	tRNA thio-modification	0	2	0	0.268305	1	1	1
biological_process	GO:0009116	nucleoside metabolic process	0	10	0	0.0098266	0.998182	0.931	1
biological_process	GO:0044206	UMP salvage	0	5	0	0.268305	1	1	1
biological_process	GO:0016126	sterol biosynthetic process	0	18	0	0.00105324	1	0.249	1
biological_process	GO:0016226	iron-sulfur cluster assembly	0	18	0	0.00514082	1	0.734	1
biological_process	GO:0032981	mitochondrial respiratory chain complex I assembly	0	12	0	0.042436	1	1	1
biological_process	GO:0031468	nuclear membrane reassembly	0	1	0	0.768727	1	1	1
biological_process	GO:0097720	calcineurin-mediated signaling	0	3	0	0.454199	1	1	1
biological_process	GO:0015918	sterol transport	0	10	0	0.042436	1	1	1
biological_process	GO:0090387	phagolysosome assembly involved in apoptotic cell clearance	0	2	0	0.590909	1	1	1
biological_process	GO:1905364	regulation of endosomal vesicle fusion	0	1	0	0.946544	0.409091	1	1
biological_process	GO:0048548	regulation of pinocytosis	0	1	0	0.841197	0.308243	1	1
biological_process	GO:0031289	actin phosphorylation	0	2	0	0.590909	1	1	1
biological_process	GO:0031032	actomyosin structure organization	0	4	0	0.867639	0.346925	1	1
biological_process	GO:0030336	negative regulation of cell migration	0	2	0	0.590909	1	1	1
biological_process	GO:0010811	positive regulation of cell-substrate adhesion	0	2	0	0.590909	1	1	1
biological_process	GO:0032486	Rap protein signal transduction	0	1	0	0.768727	1	1	1
biological_process	GO:0046578	regulation of Ras protein signal transduction	0	7	0	0.83426	0.277983	1	1
biological_process	GO:0009409	response to cold	0	1	0	0.768727	1	1	1
biological_process	GO:0034389	lipid droplet organization	0	3	0	0.349099	1	1	1
biological_process	GO:0032482	Rab protein signal transduction	0	4	0	0.672278	0.731695	1	1
biological_process	GO:0030335	positive regulation of cell migration	0	2	0	0.590909	1	1	1
biological_process	GO:0008219	cell death	0	2	0	0.956778	0.0891574	1	1
biological_process	GO:0060627	regulation of vesicle-mediated transport	0	3	0	0.953756	0.0782302	1	1
biological_process	GO:0009306	protein secretion	0	16	0	0.0493791	0.988252	1	1
biological_process	GO:0032466	negative regulation of cytokinesis	0	1	0	0.768727	1	1	1
biological_process	GO:0045806	negative regulation of endocytosis	0	1	0	0.672278	0.731695	1	1
biological_process	GO:1905169	regulation of protein localization to phagocytic vesicle	0	2	0	0.590909	1	1	1
biological_process	GO:0071321	cellular response to cGMP	0	2	0	0.590909	1	1	1
biological_process	GO:0010753	positive regulation of cGMP-mediated signaling	0	2	0	0.590909	1	1	1
biological_process	GO:0051491	positive regulation of filopodium assembly	0	1	0	0.768727	1	1	1
biological_process	GO:0043406	positive regulation of MAP kinase activity	0	9	0	0.0935651	1	1	1
biological_process	GO:0061122	positive regulation of positive chemotaxis to cAMP	0	3	0	0.578838	0.793802	1	1
biological_process	GO:0051291	protein heterooligomerization	0	2	0	0.454199	1	1	1
biological_process	GO:0043491	protein kinase B signaling	0	1	0	0.942663	0.16115	1	1
biological_process	GO:0001558	regulation of cell growth	0	1	0	0.769499	0.650901	1	1
biological_process	GO:0030100	regulation of endocytosis	0	1	0	0.762515	0.395081	1	1
biological_process	GO:0090385	phagosome-lysosome fusion	0	11	0	0.0552354	1	1	1
biological_process	GO:0099638	endosome to plasma membrane protein transport	0	1	0	0.946544	0.409091	1	1
biological_process	GO:0061724	lipophagy	0	1	0	0.768727	1	1	1
biological_process	GO:1905162	regulation of phagosome maturation	0	2	0	0.590909	1	1	1
biological_process	GO:0043552	positive regulation of phosphatidylinositol 3-kinase activity	0	1	0	0.768727	1	1	1
biological_process	GO:0014068	positive regulation of phosphatidylinositol 3-kinase signaling	0	1	0	0.768727	1	1	1
biological_process	GO:0050927	positive regulation of positive chemotaxis	0	1	0	0.492631	0.841541	1	1
biological_process	GO:0046586	regulation of calcium-dependent cell-cell adhesion	0	1	0	0.768727	1	1	1
biological_process	GO:0001932	regulation of protein phosphorylation	0	1	0	0.518923	0.593664	1	1
biological_process	GO:2001135	regulation of endocytic recycling	0	1	0	0.987652	0.135671	1	1
biological_process	GO:0090182	regulation of secretion of lysosomal enzymes	0	1	0	0.768727	1	1	1
biological_process	GO:0016601	Rac protein signal transduction	0	3	0	0.724596	0.584691	1	1
biological_process	GO:2000145	regulation of cell motility	0	2	0	0.347377	0.906435	1	1
biological_process	GO:1902412	regulation of mitotic cytokinesis	0	2	0	0.454199	1	1	1
biological_process	GO:0006420	arginyl-tRNA aminoacylation	0	2	0	0.590909	1	1	1
biological_process	GO:0043039	tRNA aminoacylation	0	1	0	0.101251	0.953856	1	1
biological_process	GO:0006437	tyrosyl-tRNA aminoacylation	0	2	0	0.590909	1	1	1
biological_process	GO:0006435	threonyl-tRNA aminoacylation	0	2	0	0.590909	1	1	1
biological_process	GO:0006730	one-carbon metabolic process	0	6	0	0.514419	0.761548	1	1
biological_process	GO:0009113	purine nucleobase biosynthetic process	0	2	0	0.158459	1	1	1
biological_process	GO:0006164	purine nucleotide biosynthetic process	0	11	0	0.134109	0.927005	1	1
biological_process	GO:0016259	selenocysteine metabolic process	0	4	0	0.349099	1	1	1
biological_process	GO:0044571	[2Fe-2S] cluster assembly	0	2	0	0.590909	1	1	1
biological_process	GO:0018283	iron incorporation into metallo-sulfur cluster	0	2	0	0.590909	1	1	1
biological_process	GO:0043497	regulation of protein heterodimerization activity	0	1	0	0.768727	1	1	1
biological_process	GO:0031399	regulation of protein modification process	0	1	0	0.649161	0.4462	1	1
biological_process	GO:0019430	removal of superoxide radicals	0	8	0	0.121766	1	1	1
biological_process	GO:0042542	response to hydrogen peroxide	0	9	0	0.691757	0.507051	1	1
biological_process	GO:0032469	endoplasmic reticulum calcium ion homeostasis	0	3	0	0.454199	1	1	1
biological_process	GO:0097352	autophagosome maturation	0	5	0	0.206198	1	1	1
biological_process	GO:0016338	calcium-independent cell-cell adhesion via plasma membrane cell-adhesion molecules	0	4	0	0.349099	1	1	1
biological_process	GO:0001709	cell fate determination	0	1	0	0.768727	1	1	1
biological_process	GO:0000971	tRNA exon ligation utilizing 2',3' cyclic phosphate of 5'-exon as source of linkage phosphate	0	1	0	0.768727	1	1	1
biological_process	GO:0006779	porphyrin-containing compound biosynthetic process	0	1	0	0.0326008	1	1	1
biological_process	GO:0000492	box C/D snoRNP assembly	0	7	0	0.158459	1	1	1
biological_process	GO:0045903	positive regulation of translational fidelity	0	3	0	0.454199	1	1	1
biological_process	GO:0042981	regulation of apoptotic process	0	3	0	0.794357	0.507369	1	1
biological_process	GO:1902979	mitotic DNA replication termination	0	1	0	0.768727	1	1	1
biological_process	GO:0005980	glycogen catabolic process	0	3	0	0.454199	1	1	1
biological_process	GO:0035494	SNARE complex disassembly	0	2	0	0.590909	1	1	1
biological_process	GO:0006865	amino acid transport	0	10	0	0.0451192	0.993306	1	1
biological_process	GO:1990542	mitochondrial transmembrane transport	0	1	0	0.0784301	0.970952	1	1
biological_process	GO:0034724	DNA replication-independent chromatin organization	0	2	0	0.347377	0.906435	1	1
biological_process	GO:0019265	glycine biosynthetic process, by transamination of glyoxylate	0	1	0	0.768727	1	1	1
biological_process	GO:0046487	glyoxylate metabolic process	0	1	0	0.158459	1	1	1
biological_process	GO:0010950	positive regulation of endopeptidase activity	0	1	0	0.768727	1	1	1
biological_process	GO:0030163	protein catabolic process	0	2	0	0.254017	0.790568	1	1
biological_process	GO:2000045	regulation of G1/S transition of mitotic cell cycle	0	1	0	0.946544	0.409091	1	1
biological_process	GO:0061136	regulation of proteasomal protein catabolic process	0	2	0	0.343265	0.810297	1	1
biological_process	GO:0031990	mRNA export from nucleus in response to heat stress	0	1	0	0.768727	1	1	1
biological_process	GO:0045948	positive regulation of translational initiation	0	2	0	0.454199	1	1	1
biological_process	GO:0000055	ribosomal large subunit export from nucleus	0	7	0	0.158459	1	1	1
biological_process	GO:0000461	endonucleolytic cleavage to generate mature 3'-end of SSU-rRNA from (SSU-rRNA, 5.8S rRNA, LSU-rRNA)	0	1	0	0.768727	1	1	1
biological_process	GO:0042554	superoxide anion generation	0	5	0	0.268305	1	1	1
biological_process	GO:0006839	mitochondrial transport	0	5	0	0.119932	0.935806	1	1
biological_process	GO:0033353	S-adenosylmethionine cycle	0	1	0	0.349099	1	1	1
biological_process	GO:0034498	early endosome to Golgi transport	0	1	0	0.768727	1	1	1
biological_process	GO:0055088	lipid homeostasis	0	15	0	0.0147764	1	0.984	1
biological_process	GO:0006555	methionine metabolic process	0	2	0	0.514419	0.761548	1	1
biological_process	GO:0006556	S-adenosylmethionine biosynthetic process	0	2	0	0.590909	1	1	1
biological_process	GO:0006429	leucyl-tRNA aminoacylation	0	2	0	0.590909	1	1	1
biological_process	GO:0006613	cotranslational protein targeting to membrane	0	1	0	0.450569	0.803971	1	1
biological_process	GO:0031204	posttranslational protein targeting to membrane, translocation	0	4	0	0.349099	1	1	1
biological_process	GO:0006616	SRP-dependent cotranslational protein targeting to membrane, translocation	0	3	0	0.454199	1	1	1
biological_process	GO:0008643	carbohydrate transport	0	9	0	0.0718915	1	1	1
biological_process	GO:0030512	negative regulation of transforming growth factor beta receptor signaling pathway	0	1	0	0.768727	1	1	1
biological_process	GO:0031159	positive regulation of aggregate size involved in sorocarp development	0	3	0	0.454199	1	1	1
biological_process	GO:0008295	spermidine biosynthetic process	0	2	0	0.590909	1	1	1
biological_process	GO:0006427	histidyl-tRNA aminoacylation	0	2	0	0.590909	1	1	1
biological_process	GO:0032511	late endosome to vacuole transport via multivesicular body sorting pathway	0	7	0	0.196029	0.957564	1	1
biological_process	GO:0009450	gamma-aminobutyric acid catabolic process	0	1	0	0.768727	1	1	1
biological_process	GO:0072665	protein localization to vacuole	0	1	0	0.942507	0.125016	1	1
biological_process	GO:0006108	malate metabolic process	0	5	0	0.268305	1	1	1
biological_process	GO:0006090	pyruvate metabolic process	0	1	0	0.647349	0.536143	1	1
biological_process	GO:0070084	protein initiator methionine removal	0	3	0	0.454199	1	1	1
biological_process	GO:0006107	oxaloacetate metabolic process	0	5	0	0.268305	1	1	1
biological_process	GO:0006835	dicarboxylic acid transport	0	1	0	0.867639	0.346925	1	1
biological_process	GO:0071423	malate transmembrane transport	0	1	0	0.768727	1	1	1
biological_process	GO:0015729	oxaloacetate transport	0	2	0	0.590909	1	1	1
biological_process	GO:0035435	phosphate ion transmembrane transport	0	3	0	0.454199	1	1	1
biological_process	GO:0071422	succinate transmembrane transport	0	1	0	0.768727	1	1	1
biological_process	GO:0008272	sulfate transport	0	2	0	0.590909	1	1	1
biological_process	GO:0015709	thiosulfate transport	0	1	0	0.768727	1	1	1
biological_process	GO:1902610	response to N-phenylthiourea	0	2	0	0.590909	1	1	1
biological_process	GO:0006572	tyrosine catabolic process	0	6	0	0.206198	1	1	1
biological_process	GO:0061077	chaperone-mediated protein folding	0	7	0	0.691757	0.507051	1	1
biological_process	GO:0006097	glyoxylate cycle	0	6	0	0.206198	1	1	1
biological_process	GO:0001731	formation of translation preinitiation complex	0	8	0	0.121766	1	1	1
biological_process	GO:0033499	galactose catabolic process via UDP-galactose	0	1	0	0.768727	1	1	1
biological_process	GO:0019509	L-methionine salvage from methylthioadenosine	0	4	0	0.349099	1	1	1
biological_process	GO:0019284	L-methionine salvage from S-adenosylmethionine	0	3	0	0.454199	1	1	1
biological_process	GO:0006259	DNA metabolic process	0	1	0	0.97989	0.0275006	1	1
biological_process	GO:0097428	protein maturation by iron-sulfur cluster transfer	0	6	0	0.0935651	1	1	1
biological_process	GO:0006210	thymine catabolic process	0	2	0	0.590909	1	1	1
biological_process	GO:0006574	valine catabolic process	0	10	0	0.0718915	1	1	1
biological_process	GO:0000912	assembly of actomyosin apparatus involved in cytokinesis	0	1	0	0.987652	0.135671	1	1
biological_process	GO:0030046	parallel actin filament bundle assembly	0	1	0	0.768727	1	1	1
biological_process	GO:0030261	chromosome condensation	0	2	0	0.995283	0.0236182	1	1
biological_process	GO:0006308	DNA catabolic process	0	3	0	0.910625	0.275404	1	1
biological_process	GO:0033615	mitochondrial proton-transporting ATP synthase complex assembly	0	5	0	0.268305	1	1	1
biological_process	GO:0033108	mitochondrial respiratory chain complex assembly	0	1	0	0.00368795	0.999634	0.606	1
biological_process	GO:0045041	protein import into mitochondrial intermembrane space	0	3	0	0.454199	1	1	1
biological_process	GO:0051900	regulation of mitochondrial depolarization	0	1	0	0.768727	1	1	1
biological_process	GO:1902882	regulation of response to oxidative stress	0	1	0	0.946544	0.409091	1	1
biological_process	GO:0006526	arginine biosynthetic process	0	5	0	0.268305	1	1	1
biological_process	GO:0006021	inositol biosynthetic process	0	2	0	0.590909	1	1	1
biological_process	GO:1903725	regulation of phospholipid metabolic process	0	1	0	0.590909	1	1	1
biological_process	GO:1900275	negative regulation of phospholipase C activity	0	2	0	0.590909	1	1	1
biological_process	GO:0051259	protein complex oligomerization	0	4	0	0.31756	0.840395	1	1
biological_process	GO:0009651	response to salt stress	0	3	0	0.92479	0.180114	1	1
biological_process	GO:0034599	cellular response to oxidative stress	0	19	0	0.131545	0.937347	1	1
biological_process	GO:0070407	oxidation-dependent protein catabolic process	0	2	0	0.590909	1	1	1
biological_process	GO:0006515	protein quality control for misfolded or incompletely synthesized proteins	0	6	0	0.514419	0.761548	1	1
biological_process	GO:0034354	'de novo' NAD biosynthetic process from tryptophan	0	3	0	0.454199	1	1	1
biological_process	GO:0043420	anthranilate metabolic process	0	3	0	0.454199	1	1	1
biological_process	GO:0070189	kynurenine metabolic process	0	1	0	0.268305	1	1	1
biological_process	GO:0019674	NAD metabolic process	0	2	0	0.794357	0.507369	1	1
biological_process	GO:0019805	quinolinate biosynthetic process	0	3	0	0.349099	1	1	1
biological_process	GO:0006569	tryptophan catabolic process	0	2	0	0.268305	1	1	1
biological_process	GO:0030042	actin filament depolymerization	0	10	0	0.185931	0.927697	1	1
biological_process	GO:0051014	actin filament severing	0	11	0	0.042436	1	1	1
biological_process	GO:0006208	pyrimidine nucleobase catabolic process	0	1	0	0.454199	1	1	1
biological_process	GO:0022900	electron transport chain	0	5	0	0.011322	0.997268	0.943	1
biological_process	GO:0106035	protein maturation by [4Fe-4S] cluster transfer	0	4	0	0.349099	1	1	1
biological_process	GO:0006750	glutathione biosynthetic process	0	2	0	0.590909	1	1	1
biological_process	GO:0006695	cholesterol biosynthetic process	0	10	0	0.0718915	1	1	1
biological_process	GO:0045338	farnesyl diphosphate metabolic process	0	1	0	0.121766	1	1	1
biological_process	GO:0008299	isoprenoid biosynthetic process	0	7	0	0.00465969	0.999524	0.697	1
biological_process	GO:0045337	farnesyl diphosphate biosynthetic process	0	4	0	0.158459	1	1	1
biological_process	GO:0033384	geranyl diphosphate biosynthetic process	0	4	0	0.349099	1	1	1
biological_process	GO:0009410	response to xenobiotic stimulus	0	1	0	0.531663	0.634842	1	1
biological_process	GO:0006783	heme biosynthetic process	0	10	0	0.042436	1	1	1
biological_process	GO:0042351	'de novo' GDP-L-fucose biosynthetic process	0	2	0	0.590909	1	1	1
biological_process	GO:0019673	GDP-mannose metabolic process	0	1	0	0.206198	1	1	1
biological_process	GO:0046705	CDP biosynthetic process	0	1	0	0.768727	1	1	1
biological_process	GO:0043173	nucleotide salvage	0	1	0	0.042436	1	1	1
biological_process	GO:0043100	pyrimidine nucleobase salvage	0	1	0	0.768727	1	1	1
biological_process	GO:0006225	UDP biosynthetic process	0	1	0	0.768727	1	1	1
biological_process	GO:0006119	oxidative phosphorylation	0	2	0	0.00644887	0.99887	0.8	1
biological_process	GO:0006636	unsaturated fatty acid biosynthetic process	0	2	0	0.590909	1	1	1
biological_process	GO:0006091	generation of precursor metabolites and energy	0	2	0	1.37365e-05	0.999996	0.003	1
biological_process	GO:0006043	glucosamine catabolic process	0	1	0	0.768727	1	1	1
biological_process	GO:0006046	N-acetylglucosamine catabolic process	0	1	0	0.768727	1	1	1
biological_process	GO:0019262	N-acetylneuraminate catabolic process	0	1	0	0.768727	1	1	1
biological_process	GO:0045454	cell redox homeostasis	0	19	0	0.00669424	1	0.833	1
biological_process	GO:0006782	protoporphyrinogen IX biosynthetic process	0	7	0	0.158459	1	1	1
biological_process	GO:0030203	glycosaminoglycan metabolic process	0	5	0	0.0185147	0.997673	0.993	1
biological_process	GO:0042543	protein N-linked glycosylation via arginine	0	1	0	0.768727	1	1	1
biological_process	GO:0000494	box C/D RNA 3'-end processing	0	3	0	0.454199	1	1	1
biological_process	GO:1990258	histone glutamine methylation	0	2	0	0.590909	1	1	1
biological_process	GO:0031167	rRNA methylation	0	6	0	0.210212	0.93039	1	1
biological_process	GO:0016074	sno(s)RNA metabolic process	0	1	0	0.514419	0.761548	1	1
biological_process	GO:0046901	tetrahydrofolylpolyglutamate biosynthetic process	0	1	0	0.768727	1	1	1
biological_process	GO:0019464	glycine decarboxylation via glycine cleavage system	0	8	0	0.121766	1	1	1
biological_process	GO:0009249	protein lipoylation	0	8	0	0.121766	1	1	1
biological_process	GO:0014070	response to organic cyclic compound	0	1	0	0.876518	0.176213	1	1
biological_process	GO:0035269	protein O-linked mannosylation	0	5	0	0.268305	1	1	1
biological_process	GO:0034605	cellular response to heat	0	4	0	0.158459	1	1	1
biological_process	GO:0098742	cell-cell adhesion via plasma-membrane adhesion molecules	0	2	0	0.587881	0.661848	1	1
biological_process	GO:0007156	homophilic cell adhesion via plasma membrane adhesion molecules	0	1	0	0.768727	1	1	1
biological_process	GO:2000009	negative regulation of protein localization to cell surface	0	1	0	0.768727	1	1	1
biological_process	GO:1902306	negative regulation of sodium ion transmembrane transport	0	1	0	0.768727	1	1	1
biological_process	GO:0031398	positive regulation of protein ubiquitination	0	1	0	0.349099	1	1	1
biological_process	GO:0006814	sodium ion transport	0	2	0	0.206198	1	1	1
biological_process	GO:0033683	nucleotide-excision repair, DNA incision	0	3	0	0.206198	1	1	1
biological_process	GO:0009650	UV protection	0	1	0	0.768727	1	1	1
biological_process	GO:0000350	generation of catalytic spliceosome for second transesterification step	0	2	0	0.590909	1	1	1
biological_process	GO:0000389	mRNA 3'-splice site recognition	0	1	0	0.768727	1	1	1
biological_process	GO:0071333	cellular response to glucose stimulus	0	3	0	0.268305	1	1	1
biological_process	GO:0071500	cellular response to nitrosative stress	0	2	0	0.590909	1	1	1
biological_process	GO:0046210	nitric oxide catabolic process	0	2	0	0.590909	1	1	1
biological_process	GO:0009636	response to toxic substance	0	2	0	0.0192374	1	0.995	1
biological_process	GO:0006796	phosphate-containing compound metabolic process	0	2	0	0.0406108	0.968034	1	1
biological_process	GO:0016180	snRNA processing	0	3	0	0.806672	0.354209	1	1
biological_process	GO:0006122	mitochondrial electron transport, ubiquinol to cytochrome c	0	7	0	0.158459	1	1	1
biological_process	GO:0019343	cysteine biosynthetic process via cystathionine	0	2	0	0.590909	1	1	1
biological_process	GO:0006534	cysteine metabolic process	0	2	0	0.578838	0.793802	1	1
biological_process	GO:0009060	aerobic respiration	0	9	0	0.000301773	0.999939	0.081	1
biological_process	GO:0015990	electron transport coupled proton transport	0	4	0	0.349099	1	1	1
biological_process	GO:0006123	mitochondrial electron transport, cytochrome c to oxygen	0	5	0	0.268305	1	1	1
biological_process	GO:0006020	inositol metabolic process	0	2	0	0.206198	1	1	1
biological_process	GO:0010226	response to lithium ion	0	5	0	0.492631	0.841541	1	1
biological_process	GO:0051304	chromosome separation	0	1	0	0.900422	0.186264	1	1
biological_process	GO:0033316	meiotic spindle assembly checkpoint signaling	0	1	0	0.768727	1	1	1
biological_process	GO:0034501	protein localization to kinetochore	0	2	0	0.590909	1	1	1
biological_process	GO:0009435	NAD biosynthetic process	0	4	0	0.158459	1	1	1
biological_process	GO:0045050	protein insertion into ER membrane by stop-transfer membrane-anchor sequence	0	4	0	0.349099	1	1	1
biological_process	GO:0071816	tail-anchored membrane protein insertion into ER membrane	0	3	0	0.454199	1	1	1
biological_process	GO:0031930	mitochondria-nucleus signaling pathway	0	1	0	0.768727	1	1	1
biological_process	GO:0045861	negative regulation of proteolysis	0	2	0	0.864329	0.545801	1	1
biological_process	GO:0002184	cytoplasmic translational termination	0	2	0	0.590909	1	1	1
biological_process	GO:0030308	negative regulation of cell growth	0	2	0	0.590909	1	1	1
biological_process	GO:0051093	negative regulation of developmental process	0	3	0	0.982999	0.0548353	1	1
biological_process	GO:0045744	negative regulation of G protein-coupled receptor signaling pathway	0	1	0	0.915332	0.327722	1	1
biological_process	GO:0061123	negative regulation of positive chemotaxis to cAMP	0	2	0	0.590909	1	1	1
biological_process	GO:1903077	negative regulation of protein localization to plasma membrane	0	1	0	0.768727	1	1	1
biological_process	GO:0032263	GMP salvage	0	1	0	0.768727	1	1	1
biological_process	GO:0006178	guanine salvage	0	1	0	0.768727	1	1	1
biological_process	GO:0046100	hypoxanthine metabolic process	0	1	0	0.590909	1	1	1
biological_process	GO:0032264	IMP salvage	0	2	0	0.590909	1	1	1
biological_process	GO:0006166	purine ribonucleoside salvage	0	4	0	0.349099	1	1	1
biological_process	GO:0046491	L-methylmalonyl-CoA metabolic process	0	1	0	0.768727	1	1	1
biological_process	GO:0097053	L-kynurenine catabolic process	0	2	0	0.590909	1	1	1
biological_process	GO:0006480	N-terminal protein amino acid methylation	0	2	0	0.590909	1	1	1
biological_process	GO:0019544	arginine catabolic process to glutamate	0	1	0	0.768727	1	1	1
biological_process	GO:0010121	arginine catabolic process to proline via ornithine	0	1	0	0.768727	1	1	1
biological_process	GO:0006591	ornithine metabolic process	0	1	0	0.349099	1	1	1
biological_process	GO:0006106	fumarate metabolic process	0	1	0	0.946544	0.409091	1	1
biological_process	GO:0015880	coenzyme A transport	0	2	0	0.590909	1	1	1
biological_process	GO:0006482	protein demethylation	0	1	0	0.590909	1	1	1
biological_process	GO:0035304	regulation of protein dephosphorylation	0	1	0	0.58237	0.711372	1	1
biological_process	GO:0046656	folic acid biosynthetic process	0	3	0	0.454199	1	1	1
biological_process	GO:0046654	tetrahydrofolate biosynthetic process	0	3	0	0.454199	1	1	1
biological_process	GO:0006450	regulation of translational fidelity	0	4	0	0.158459	1	1	1
biological_process	GO:0000086	G2/M transition of mitotic cell cycle	0	1	0	0.913387	0.236427	1	1
biological_process	GO:0010971	positive regulation of G2/M transition of mitotic cell cycle	0	1	0	0.768727	1	1	1
biological_process	GO:0110032	positive regulation of G2/MI transition of meiotic cell cycle	0	1	0	0.768727	1	1	1
biological_process	GO:0015940	pantothenate biosynthetic process	0	2	0	0.590909	1	1	1
biological_process	GO:0048024	regulation of mRNA splicing, via spliceosome	0	2	0	0.864329	0.545801	1	1
biological_process	GO:0006821	chloride transport	0	2	0	0.349099	1	1	1
biological_process	GO:0006777	Mo-molybdopterin cofactor biosynthetic process	0	6	0	0.206198	1	1	1
biological_process	GO:0019310	inositol catabolic process	0	1	0	0.768727	1	1	1
biological_process	GO:0006729	tetrahydrobiopterin biosynthetic process	0	7	0	0.158459	1	1	1
biological_process	GO:0018063	cytochrome c-heme linkage	0	1	0	0.768727	1	1	1
biological_process	GO:0050709	negative regulation of protein secretion	0	1	0	0.768727	1	1	1
biological_process	GO:0050714	positive regulation of protein secretion	0	1	0	0.768727	1	1	1
biological_process	GO:0051453	regulation of intracellular pH	0	5	0	0.994727	0.0172226	1	1
biological_process	GO:0045920	negative regulation of exocytosis	0	2	0	0.590909	1	1	1
biological_process	GO:0000717	nucleotide-excision repair, DNA duplex unwinding	0	1	0	0.768727	1	1	1
biological_process	GO:0045951	positive regulation of mitotic recombination	0	1	0	0.768727	1	1	1
biological_process	GO:0001676	long-chain fatty acid metabolic process	0	3	0	0.530115	0.709838	1	1
biological_process	GO:0019243	methylglyoxal catabolic process to D-lactate via S-lactoyl-glutathione	0	2	0	0.590909	1	1	1
biological_process	GO:0006233	dTDP biosynthetic process	0	1	0	0.768727	1	1	1
biological_process	GO:0006235	dTTP biosynthetic process	0	2	0	0.590909	1	1	1
biological_process	GO:0006227	dUDP biosynthetic process	0	1	0	0.768727	1	1	1
biological_process	GO:0000338	protein deneddylation	0	5	0	0.268305	1	1	1
biological_process	GO:0006182	cGMP biosynthetic process	0	2	0	0.590909	1	1	1
biological_process	GO:1904360	negative regulation of spore germination	0	1	0	0.768727	1	1	1
biological_process	GO:2000481	positive regulation of cAMP-dependent protein kinase activity	0	1	0	0.768727	1	1	1
biological_process	GO:0007168	receptor guanylyl cyclase signaling pathway	0	2	0	0.590909	1	1	1
biological_process	GO:0030104	water homeostasis	0	1	0	0.945556	0.205643	1	1
biological_process	GO:0036089	cleavage furrow formation	0	2	0	0.349099	1	1	1
biological_process	GO:0003382	epithelial cell morphogenesis	0	1	0	0.768727	1	1	1
biological_process	GO:0051495	positive regulation of cytoskeleton organization	0	5	0	0.748887	0.370608	1	1
biological_process	GO:0000495	box H/ACA RNA 3'-end processing	0	1	0	0.768727	1	1	1
biological_process	GO:1990481	mRNA pseudouridine synthesis	0	5	0	0.268305	1	1	1
biological_process	GO:0031118	rRNA pseudouridine synthesis	0	3	0	0.0935651	1	1	1
biological_process	GO:0031120	snRNA pseudouridine synthesis	0	3	0	0.454199	1	1	1
biological_process	GO:0006032	chitin catabolic process	0	5	0	0.268305	1	1	1
biological_process	GO:1905861	intranuclear rod assembly	0	2	0	0.590909	1	1	1
biological_process	GO:1903673	mitotic cleavage furrow formation	0	2	0	0.590909	1	1	1
biological_process	GO:0043521	regulation of myosin II filament disassembly	0	1	0	0.768727	1	1	1
biological_process	GO:0051707	response to other organism	0	6	0	0.0195288	0.988742	0.995	1
biological_process	GO:0032970	regulation of actin filament-based process	0	1	0	0.694887	0.383664	1	1
biological_process	GO:0034213	quinolinate catabolic process	0	1	0	0.768727	1	1	1
biological_process	GO:0006528	asparagine metabolic process	0	2	0	0.349099	1	1	1
biological_process	GO:0010446	response to alkaline pH	0	2	0	0.590909	1	1	1
biological_process	GO:0051156	glucose 6-phosphate metabolic process	0	1	0	0.121766	1	1	1
biological_process	GO:1902969	mitotic DNA replication	0	1	0	0.238452	0.944765	1	1
biological_process	GO:0000032	cell wall mannoprotein biosynthetic process	0	2	0	0.590909	1	1	1
biological_process	GO:0009298	GDP-mannose biosynthetic process	0	5	0	0.268305	1	1	1
biological_process	GO:0006696	ergosterol biosynthetic process	0	3	0	0.454199	1	1	1
biological_process	GO:0001561	fatty acid alpha-oxidation	0	2	0	0.590909	1	1	1
biological_process	GO:0005978	glycogen biosynthetic process	0	2	0	0.590909	1	1	1
biological_process	GO:0046296	glycolate catabolic process	0	1	0	0.768727	1	1	1
biological_process	GO:0006163	purine nucleotide metabolic process	0	1	0	0.0164508	0.991695	0.986	1
biological_process	GO:1901605	alpha-amino acid metabolic process	0	2	0	8.38442e-05	0.999974	0.018	1
biological_process	GO:0016139	glycoside catabolic process	0	4	0	0.349099	1	1	1
biological_process	GO:0046477	glycosylceramide catabolic process	0	2	0	0.590909	1	1	1
biological_process	GO:0009311	oligosaccharide metabolic process	0	4	0	0.492631	0.841541	1	1
biological_process	GO:0006000	fructose metabolic process	0	6	0	0.206198	1	1	1
biological_process	GO:0051702	biological process involved in interaction with symbiont	0	1	0	0.590909	1	1	1
biological_process	GO:0018002	N-terminal peptidyl-glutamic acid acetylation	0	1	0	0.768727	1	1	1
biological_process	GO:0017198	N-terminal peptidyl-serine acetylation	0	1	0	0.768727	1	1	1
biological_process	GO:0070476	rRNA (guanine-N7)-methylation	0	2	0	0.590909	1	1	1
biological_process	GO:0019344	cysteine biosynthetic process	0	2	0	0.454199	1	1	1
biological_process	GO:0006535	cysteine biosynthetic process from serine	0	2	0	0.590909	1	1	1
biological_process	GO:2000060	positive regulation of ubiquitin-dependent protein catabolic process	0	1	0	0.31756	0.840395	1	1
biological_process	GO:0015986	ATP synthesis coupled proton transport	0	9	0	0.0552354	1	1	1
biological_process	GO:0046688	response to copper ion	0	1	0	0.590909	1	1	1
biological_process	GO:0015811	L-cystine transport	0	2	0	0.590909	1	1	1
biological_process	GO:0023058	adaptation of signaling pathway	0	1	0	0.864329	0.545801	1	1
biological_process	GO:0002029	desensitization of G protein-coupled receptor signaling pathway	0	1	0	0.864329	0.545801	1	1
biological_process	GO:0007389	pattern specification process	0	1	0	0.768727	1	1	1
biological_process	GO:0006743	ubiquinone metabolic process	0	2	0	0.0406507	0.99066	1	1
biological_process	GO:0018315	molybdenum incorporation into molybdenum-molybdopterin complex	0	1	0	0.768727	1	1	1
biological_process	GO:0032324	molybdopterin cofactor biosynthetic process	0	1	0	0.768727	1	1	1
biological_process	GO:0006226	dUMP biosynthetic process	0	1	0	0.768727	1	1	1
biological_process	GO:0046081	dUTP catabolic process	0	1	0	0.768727	1	1	1
biological_process	GO:0009213	pyrimidine deoxyribonucleoside triphosphate catabolic process	0	1	0	0.768727	1	1	1
biological_process	GO:0032088	negative regulation of NF-kappaB transcription factor activity	0	2	0	0.590909	1	1	1
biological_process	GO:0033209	tumor necrosis factor-mediated signaling pathway	0	1	0	0.768727	1	1	1
biological_process	GO:0033539	fatty acid beta-oxidation using acyl-CoA dehydrogenase	0	2	0	0.590909	1	1	1
biological_process	GO:0002143	tRNA wobble position uridine thiolation	0	4	0	0.349099	1	1	1
biological_process	GO:0045787	positive regulation of cell cycle	0	1	0	0.696659	0.5254	1	1
biological_process	GO:0033120	positive regulation of RNA splicing	0	1	0	0.946544	0.409091	1	1
biological_process	GO:0071586	CAAX-box protein processing	0	6	0	0.206198	1	1	1
biological_process	GO:0006621	protein retention in ER lumen	0	2	0	0.590909	1	1	1
biological_process	GO:1902000	homogentisate catabolic process	0	1	0	0.768727	1	1	1
biological_process	GO:0009446	putrescine biosynthetic process	0	2	0	0.590909	1	1	1
biological_process	GO:0006557	S-adenosylmethioninamine biosynthetic process	0	1	0	0.768727	1	1	1
biological_process	GO:0006597	spermine biosynthetic process	0	1	0	0.768727	1	1	1
biological_process	GO:0005986	sucrose biosynthetic process	0	1	0	0.768727	1	1	1
biological_process	GO:0006098	pentose-phosphate shunt	0	3	0	0.158459	1	1	1
biological_process	GO:0006825	copper ion transport	0	1	0	0.768727	1	1	1
biological_process	GO:0016125	sterol metabolic process	0	4	0	0.000620636	1	0.143	1
biological_process	GO:0006388	tRNA splicing, via endonucleolytic cleavage and ligation	0	5	0	0.0935651	1	1	1
biological_process	GO:0071042	nuclear polyadenylation-dependent mRNA catabolic process	0	3	0	0.454199	1	1	1
biological_process	GO:0034473	U1 snRNA 3'-end processing	0	3	0	0.454199	1	1	1
biological_process	GO:0034476	U5 snRNA 3'-end processing	0	3	0	0.454199	1	1	1
biological_process	GO:0018343	protein farnesylation	0	2	0	0.590909	1	1	1
biological_process	GO:0018342	protein prenylation	0	4	0	0.158459	1	1	1
biological_process	GO:0046949	fatty-acyl-CoA biosynthetic process	0	1	0	0.768727	1	1	1
biological_process	GO:0006568	tryptophan metabolic process	0	1	0	0.206198	1	1	1
biological_process	GO:0000747	conjugation with cellular fusion	0	1	0	0.768727	1	1	1
biological_process	GO:0019563	glycerol catabolic process	0	5	0	0.268305	1	1	1
biological_process	GO:0006071	glycerol metabolic process	0	4	0	0.121766	1	1	1
biological_process	GO:0046167	glycerol-3-phosphate biosynthetic process	0	2	0	0.590909	1	1	1
biological_process	GO:0006641	triglyceride metabolic process	0	2	0	0.347377	0.906435	1	1
biological_process	GO:0031116	positive regulation of microtubule polymerization	0	1	0	0.768727	1	1	1
biological_process	GO:0072488	ammonium transmembrane transport	0	4	0	0.268305	1	1	1
biological_process	GO:0007588	excretion	0	3	0	0.454199	1	1	1
biological_process	GO:0046033	AMP metabolic process	0	3	0	0.158459	1	1	1
biological_process	GO:0001708	cell fate specification	0	3	0	0.349099	1	1	1
biological_process	GO:0006188	IMP biosynthetic process	0	1	0	0.347377	0.906435	1	1
biological_process	GO:0009167	purine ribonucleoside monophosphate metabolic process	0	1	0	0.247599	0.913849	1	1
biological_process	GO:0019740	nitrogen utilization	0	1	0	0.768727	1	1	1
biological_process	GO:0006529	asparagine biosynthetic process	0	2	0	0.590909	1	1	1
biological_process	GO:0070981	L-asparagine biosynthetic process	0	1	0	0.768727	1	1	1
biological_process	GO:0022409	positive regulation of cell-cell adhesion	0	1	0	0.768727	1	1	1
biological_process	GO:0043938	positive regulation of sporulation	0	2	0	0.454199	1	1	1
biological_process	GO:1902846	positive regulation of mitotic spindle elongation	0	1	0	0.768727	1	1	1
biological_process	GO:0046827	positive regulation of protein export from nucleus	0	1	0	0.768727	1	1	1
biological_process	GO:0030155	regulation of cell adhesion	0	1	0	0.961717	0.109994	1	1
biological_process	GO:0009142	nucleoside triphosphate biosynthetic process	0	4	0	0.0117481	0.998628	0.959	1
biological_process	GO:0006986	response to unfolded protein	0	1	0	0.898358	0.202879	1	1
biological_process	GO:0031148	DIF-1 biosynthetic process	0	2	0	0.590909	1	1	1
biological_process	GO:0010942	positive regulation of cell death	0	1	0	0.590909	1	1	1
biological_process	GO:0006004	fucose metabolic process	0	2	0	0.590909	1	1	1
biological_process	GO:0019388	galactose catabolic process	0	1	0	0.590909	1	1	1
biological_process	GO:0006012	galactose metabolic process	0	4	0	0.268305	1	1	1
biological_process	GO:0036085	GDP-fucose import into Golgi lumen	0	1	0	0.768727	1	1	1
biological_process	GO:0036066	protein O-linked fucosylation	0	1	0	0.768727	1	1	1
biological_process	GO:0006491	N-glycan processing	0	7	0	0.121766	1	1	1
biological_process	GO:0043687	post-translational protein modification	0	2	0	0.158459	1	1	1
biological_process	GO:0006651	diacylglycerol biosynthetic process	0	1	0	0.768727	1	1	1
biological_process	GO:0006640	monoacylglycerol biosynthetic process	0	2	0	0.590909	1	1	1
biological_process	GO:0006995	cellular response to nitrogen starvation	0	8	0	0.121766	1	1	1
biological_process	GO:0001878	response to yeast	0	4	0	0.349099	1	1	1
biological_process	GO:0006139	nucleobase-containing compound metabolic process	0	2	0	0.959502	0.0470841	1	1
biological_process	GO:0015680	protein maturation by copper ion transfer	0	1	0	0.768727	1	1	1
biological_process	GO:0000245	spliceosomal complex assembly	0	5	0	0.288628	0.928109	1	1
biological_process	GO:0046037	GMP metabolic process	0	1	0	0.864329	0.545801	1	1
biological_process	GO:0072666	establishment of protein localization to vacuole	0	1	0	0.930971	0.158803	1	1
biological_process	GO:0051343	positive regulation of cyclic-nucleotide phosphodiesterase activity	0	1	0	0.768727	1	1	1
biological_process	GO:0051284	positive regulation of sequestering of calcium ion	0	1	0	0.768727	1	1	1
biological_process	GO:0043549	regulation of kinase activity	0	1	0	0.649853	0.46217	1	1
biological_process	GO:0051016	barbed-end actin filament capping	0	7	0	0.121766	1	1	1
biological_process	GO:0006694	steroid biosynthetic process	0	8	0	0.000126826	1	0.034	1
biological_process	GO:0045333	cellular respiration	0	2	0	0.000370204	0.999913	0.092	1
biological_process	GO:0033387	putrescine biosynthetic process from ornithine	0	1	0	0.768727	1	1	1
biological_process	GO:0008283	cell population proliferation	0	1	0	0.98938	0.0382827	1	1
biological_process	GO:0045116	protein neddylation	0	8	0	0.121766	1	1	1
biological_process	GO:0031647	regulation of protein stability	0	1	0	0.347377	0.906435	1	1
biological_process	GO:0051438	regulation of ubiquitin-protein transferase activity	0	1	0	0.349099	1	1	1
biological_process	GO:0042773	ATP synthesis coupled electron transport	0	4	0	0.0223762	0.99534	0.997	1
biological_process	GO:0030026	cellular manganese ion homeostasis	0	4	0	0.349099	1	1	1
biological_process	GO:0055072	iron ion homeostasis	0	2	0	0.196029	0.957564	1	1
biological_process	GO:0006826	iron ion transport	0	1	0	0.864329	0.545801	1	1
biological_process	GO:0006015	5-phosphoribose 1-diphosphate biosynthetic process	0	3	0	0.454199	1	1	1
biological_process	GO:0009156	ribonucleoside monophosphate biosynthetic process	0	1	0	0.185931	0.927697	1	1
biological_process	GO:0006536	glutamate metabolic process	0	4	0	0.210212	0.93039	1	1
biological_process	GO:2000813	negative regulation of barbed-end actin filament capping	0	1	0	0.768727	1	1	1
biological_process	GO:2000812	regulation of barbed-end actin filament capping	0	1	0	0.768727	1	1	1
biological_process	GO:0042255	ribosome assembly	0	2	0	0.0570407	0.979957	1	1
biological_process	GO:0006072	glycerol-3-phosphate metabolic process	0	1	0	0.454199	1	1	1
biological_process	GO:0032957	inositol trisphosphate metabolic process	0	2	0	0.454199	1	1	1
biological_process	GO:0002926	tRNA wobble base 5-methoxycarbonylmethyl-2-thiouridinylation	0	2	0	0.590909	1	1	1
biological_process	GO:1990443	peptidyl-threonine autophosphorylation	0	1	0	0.768727	1	1	1
biological_process	GO:0038083	peptidyl-tyrosine autophosphorylation	0	1	0	0.768727	1	1	1
biological_process	GO:0050921	positive regulation of chemotaxis	0	2	0	0.347377	0.906435	1	1
biological_process	GO:0006084	acetyl-CoA metabolic process	0	2	0	0.530115	0.709838	1	1
biological_process	GO:0010142	farnesyl diphosphate biosynthetic process, mevalonate pathway	0	3	0	0.454199	1	1	1
biological_process	GO:0006850	mitochondrial pyruvate transmembrane transport	0	2	0	0.590909	1	1	1
biological_process	GO:0010265	SCF complex assembly	0	5	0	0.268305	1	1	1
biological_process	GO:0018344	protein geranylgeranylation	0	5	0	0.268305	1	1	1
biological_process	GO:0006666	3-keto-sphinganine metabolic process	0	3	0	0.454199	1	1	1
biological_process	GO:0043545	molybdopterin cofactor metabolic process	0	1	0	0.206198	1	1	1
biological_process	GO:0045046	protein import into peroxisome membrane	0	2	0	0.590909	1	1	1
biological_process	GO:0006269	DNA replication, synthesis of RNA primer	0	2	0	0.590909	1	1	1
biological_process	GO:0006477	protein sulfation	0	1	0	0.768727	1	1	1
biological_process	GO:0046514	ceramide catabolic process	0	2	0	0.349099	1	1	1
biological_process	GO:0006672	ceramide metabolic process	0	6	0	0.0696101	0.988651	1	1
biological_process	GO:0042759	long-chain fatty acid biosynthetic process	0	3	0	0.454199	1	1	1
biological_process	GO:0042776	mitochondrial ATP synthesis coupled proton transport	0	3	0	0.349099	1	1	1
biological_process	GO:0008611	ether lipid biosynthetic process	0	2	0	0.590909	1	1	1
biological_process	GO:0140042	lipid droplet formation	0	2	0	0.590909	1	1	1
biological_process	GO:0046177	D-gluconate catabolic process	0	2	0	0.590909	1	1	1
biological_process	GO:0006296	nucleotide-excision repair, DNA incision, 5'-to lesion	0	3	0	0.454199	1	1	1
biological_process	GO:0070914	UV-damage excision repair	0	1	0	0.590909	1	1	1
biological_process	GO:0043137	DNA replication, removal of RNA primer	0	3	0	0.454199	1	1	1
biological_process	GO:0070125	mitochondrial translational elongation	0	4	0	0.349099	1	1	1
biological_process	GO:1905634	regulation of protein localization to chromatin	0	1	0	0.768727	1	1	1
biological_process	GO:1905099	positive regulation of guanyl-nucleotide exchange factor activity	0	1	0	0.768727	1	1	1
biological_process	GO:0010863	positive regulation of phospholipase C activity	0	1	0	0.768727	1	1	1
biological_process	GO:1990547	mitochondrial phosphate ion transmembrane transport	0	2	0	0.590909	1	1	1
biological_process	GO:0046655	folic acid metabolic process	0	3	0	0.158459	1	1	1
biological_process	GO:0019264	glycine biosynthetic process from serine	0	2	0	0.590909	1	1	1
biological_process	GO:0046653	tetrahydrofolate metabolic process	0	2	0	0.514419	0.761548	1	1
biological_process	GO:0033512	L-lysine catabolic process to acetyl-CoA via saccharopine	0	2	0	0.590909	1	1	1
biological_process	GO:0070588	calcium ion transmembrane transport	0	8	0	0.391666	0.839541	1	1
biological_process	GO:0050848	regulation of calcium-mediated signaling	0	5	0	0.578838	0.793802	1	1
biological_process	GO:1990575	mitochondrial L-ornithine transmembrane transport	0	3	0	0.454199	1	1	1
biological_process	GO:0048250	iron import into the mitochondrion	0	1	0	0.768727	1	1	1
biological_process	GO:0000741	karyogamy	0	1	0	0.768727	1	1	1
biological_process	GO:0071456	cellular response to hypoxia	0	2	0	0.590909	1	1	1
biological_process	GO:0072592	oxygen metabolic process	0	1	0	0.768727	1	1	1
biological_process	GO:0018401	peptidyl-proline hydroxylation to 4-hydroxy-L-proline	0	7	0	0.158459	1	1	1
biological_process	GO:0055074	calcium ion homeostasis	0	2	0	0.645791	0.554814	1	1
biological_process	GO:0033617	mitochondrial cytochrome c oxidase assembly	0	9	0	0.0935651	1	1	1
biological_process	GO:0000480	endonucleolytic cleavage in 5'-ETS of tricistronic rRNA transcript (SSU-rRNA, 5.8S rRNA, LSU-rRNA)	0	3	0	0.454199	1	1	1
biological_process	GO:0000472	endonucleolytic cleavage to generate mature 5'-end of SSU-rRNA from (SSU-rRNA, 5.8S rRNA, LSU-rRNA)	0	3	0	0.454199	1	1	1
biological_process	GO:0034462	small-subunit processome assembly	0	1	0	0.768727	1	1	1
biological_process	GO:0071034	CUT catabolic process	0	2	0	0.864329	0.545801	1	1
biological_process	GO:0009966	regulation of signal transduction	0	4	0	0.973704	0.0390581	1	1
biological_process	GO:0006488	dolichol-linked oligosaccharide biosynthetic process	0	8	0	0.121766	1	1	1
biological_process	GO:0034203	glycolipid translocation	0	1	0	0.768727	1	1	1
biological_process	GO:0006799	polyphosphate biosynthetic process	0	1	0	0.768727	1	1	1
biological_process	GO:0006797	polyphosphate metabolic process	0	1	0	0.768727	1	1	1
biological_process	GO:0002182	cytoplasmic translational elongation	0	1	0	0.514419	0.761548	1	1
biological_process	GO:0022618	ribonucleoprotein complex assembly	0	1	0	0.13508	0.913565	1	1
biological_process	GO:0006168	adenine salvage	0	1	0	0.768727	1	1	1
biological_process	GO:0044209	AMP salvage	0	2	0	0.590909	1	1	1
biological_process	GO:0006501	C-terminal protein lipidation	0	3	0	0.454199	1	1	1
biological_process	GO:0016024	CDP-diacylglycerol biosynthetic process	0	2	0	0.590909	1	1	1
biological_process	GO:0000132	establishment of mitotic spindle orientation	0	2	0	0.590909	1	1	1
biological_process	GO:0051012	microtubule sliding	0	1	0	0.768727	1	1	1
biological_process	GO:0006241	CTP biosynthetic process	0	3	0	0.158459	1	1	1
biological_process	GO:0006228	UTP biosynthetic process	0	2	0	0.590909	1	1	1
biological_process	GO:0005977	glycogen metabolic process	0	4	0	0.0552354	1	1	1
biological_process	GO:0090141	positive regulation of mitochondrial fission	0	1	0	0.768727	1	1	1
biological_process	GO:0031038	myosin II filament organization	0	2	0	0.849013	0.273905	1	1
biological_process	GO:1903610	regulation of calcium-dependent ATPase activity	0	1	0	0.768727	1	1	1
biological_process	GO:1902369	negative regulation of RNA catabolic process	0	1	0	0.864329	0.545801	1	1
biological_process	GO:0009083	branched-chain amino acid catabolic process	0	2	0	0.349099	1	1	1
biological_process	GO:0051693	actin filament capping	0	1	0	0.0935651	1	1	1
biological_process	GO:0030043	actin filament fragmentation	0	1	0	0.768727	1	1	1
biological_process	GO:0018008	N-terminal peptidyl-glycine N-myristoylation	0	1	0	0.768727	1	1	1
biological_process	GO:0006499	N-terminal protein myristoylation	0	1	0	0.768727	1	1	1
biological_process	GO:0032092	positive regulation of protein binding	0	1	0	0.769497	0.400598	1	1
biological_process	GO:1904749	regulation of protein localization to nucleolus	0	1	0	0.768727	1	1	1
biological_process	GO:0042149	cellular response to glucose starvation	0	4	0	0.349099	1	1	1
biological_process	GO:0042797	tRNA transcription by RNA polymerase III	0	1	0	0.768727	1	1	1
biological_process	GO:0032091	negative regulation of protein binding	0	1	0	0.768727	1	1	1
biological_process	GO:0009052	pentose-phosphate shunt, non-oxidative branch	0	3	0	0.454199	1	1	1
biological_process	GO:0050999	regulation of nitric-oxide synthase activity	0	1	0	0.768727	1	1	1
biological_process	GO:0019216	regulation of lipid metabolic process	0	1	0	0.58237	0.711372	1	1
biological_process	GO:0042307	positive regulation of protein import into nucleus	0	2	0	0.590909	1	1	1
biological_process	GO:0061909	autophagosome-lysosome fusion	0	1	0	0.768727	1	1	1
biological_process	GO:0036047	peptidyl-lysine demalonylation	0	1	0	0.768727	1	1	1
biological_process	GO:0036049	peptidyl-lysine desuccinylation	0	1	0	0.768727	1	1	1
biological_process	GO:0061698	protein deglutarylation	0	1	0	0.768727	1	1	1
biological_process	GO:0019752	carboxylic acid metabolic process	0	6	0	0.000633283	0.999612	0.143	1
biological_process	GO:0097328	response to carboplatin	0	1	0	0.768727	1	1	1
biological_process	GO:0030149	sphingolipid catabolic process	0	1	0	0.238452	0.944765	1	1
biological_process	GO:0032880	regulation of protein localization	0	1	0	0.0723034	0.981485	1	1
biological_process	GO:0019878	lysine biosynthetic process via aminoadipic acid	0	3	0	0.454199	1	1	1
biological_process	GO:0034553	mitochondrial respiratory chain complex II assembly	0	4	0	0.349099	1	1	1
biological_process	GO:0018293	protein-FAD linkage	0	1	0	0.768727	1	1	1
biological_process	GO:0010133	proline catabolic process to glutamate	0	2	0	0.590909	1	1	1
biological_process	GO:0080129	proteasome core complex assembly	0	1	0	0.768727	1	1	1
biological_process	GO:0070179	D-serine biosynthetic process	0	1	0	0.768727	1	1	1
biological_process	GO:0036088	D-serine catabolic process	0	2	0	0.590909	1	1	1
biological_process	GO:0006563	L-serine metabolic process	0	1	0	0.288628	0.928109	1	1
biological_process	GO:0018249	protein dehydration	0	1	0	0.768727	1	1	1
biological_process	GO:0042866	pyruvate biosynthetic process	0	1	0	0.768727	1	1	1
biological_process	GO:0097056	selenocysteinyl-tRNA(Sec) biosynthetic process	0	2	0	0.590909	1	1	1
biological_process	GO:0098743	cell aggregation	0	1	0	0.590909	1	1	1
biological_process	GO:0046327	glycerol biosynthetic process from pyruvate	0	1	0	0.768727	1	1	1
biological_process	GO:0019543	propionate catabolic process	0	1	0	0.768727	1	1	1
biological_process	GO:0033993	response to lipid	0	1	0	0.672278	0.731695	1	1
biological_process	GO:0006561	proline biosynthetic process	0	1	0	0.864329	0.545801	1	1
biological_process	GO:0034220	ion transmembrane transport	0	1	0	0.00173947	0.999389	0.354	1
biological_process	GO:0120029	proton export across plasma membrane	0	1	0	0.768727	1	1	1
biological_process	GO:0034355	NAD salvage	0	1	0	0.768727	1	1	1
biological_process	GO:0044210	'de novo' CTP biosynthetic process	0	1	0	0.768727	1	1	1
biological_process	GO:0019856	pyrimidine nucleobase biosynthetic process	0	2	0	0.672278	0.731695	1	1
biological_process	GO:0001188	RNA polymerase I preinitiation complex assembly	0	1	0	0.768727	1	1	1
biological_process	GO:0006362	transcription elongation from RNA polymerase I promoter	0	1	0	0.768727	1	1	1
biological_process	GO:0010923	negative regulation of phosphatase activity	0	1	0	0.590909	1	1	1
biological_process	GO:0009615	response to virus	0	1	0	0.590909	1	1	1
biological_process	GO:0046950	cellular ketone body metabolic process	0	1	0	0.590909	1	1	1
biological_process	GO:0046952	ketone body catabolic process	0	1	0	0.768727	1	1	1
biological_process	GO:0000349	generation of catalytic spliceosome for first transesterification step	0	2	0	0.590909	1	1	1
biological_process	GO:0006186	dGDP phosphorylation	0	1	0	0.768727	1	1	1
biological_process	GO:0006187	dGTP biosynthetic process from dGDP	0	1	0	0.768727	1	1	1
biological_process	GO:0007584	response to nutrient	0	1	0	0.888559	0.209947	1	1
biological_process	GO:0009968	negative regulation of signal transduction	0	1	0	0.775417	0.339436	1	1
biological_process	GO:0045039	protein insertion into mitochondrial inner membrane	0	4	0	0.349099	1	1	1
biological_process	GO:0016320	endoplasmic reticulum membrane fusion	0	1	0	0.768727	1	1	1
biological_process	GO:0006104	succinyl-CoA metabolic process	0	3	0	0.454199	1	1	1
biological_process	GO:0009097	isoleucine biosynthetic process	0	2	0	0.590909	1	1	1
biological_process	GO:0006434	seryl-tRNA aminoacylation	0	2	0	0.590909	1	1	1
biological_process	GO:0006425	glutaminyl-tRNA aminoacylation	0	1	0	0.768727	1	1	1
biological_process	GO:0000372	Group I intron splicing	0	1	0	0.768727	1	1	1
biological_process	GO:0051262	protein tetramerization	0	1	0	0.454199	1	1	1
biological_process	GO:0046084	adenine biosynthetic process	0	2	0	0.454199	1	1	1
biological_process	GO:0000469	cleavage involved in rRNA processing	0	2	0	0.249193	0.89534	1	1
biological_process	GO:0006105	succinate metabolic process	0	1	0	0.768727	1	1	1
biological_process	GO:0016260	selenocysteine biosynthetic process	0	1	0	0.768727	1	1	1
biological_process	GO:0051600	regulation of endocytosis by exocyst localization	0	2	0	0.590909	1	1	1
biological_process	GO:0006564	L-serine biosynthetic process	0	4	0	0.349099	1	1	1
biological_process	GO:0009070	serine family amino acid biosynthetic process	0	2	0	0.0326008	1	1	1
biological_process	GO:0090073	positive regulation of protein homodimerization activity	0	1	0	0.768727	1	1	1
biological_process	GO:0010469	regulation of signaling receptor activity	0	1	0	0.806672	0.354209	1	1
biological_process	GO:0000291	nuclear-transcribed mRNA catabolic process, exonucleolytic	0	1	0	0.890006	0.253262	1	1
biological_process	GO:0060213	positive regulation of nuclear-transcribed mRNA poly(A) tail shortening	0	1	0	0.768727	1	1	1
biological_process	GO:0000183	rDNA heterochromatin assembly	0	1	0	0.768727	1	1	1
biological_process	GO:0032959	inositol trisphosphate biosynthetic process	0	1	0	0.768727	1	1	1
biological_process	GO:0050922	negative regulation of chemotaxis	0	2	0	0.349099	1	1	1
biological_process	GO:0006438	valyl-tRNA aminoacylation	0	2	0	0.590909	1	1	1
biological_process	GO:0006436	tryptophanyl-tRNA aminoacylation	0	2	0	0.590909	1	1	1
biological_process	GO:0000212	meiotic spindle organization	0	1	0	0.768727	1	1	1
biological_process	GO:0030497	fatty acid elongation	0	3	0	0.0718915	1	1	1
biological_process	GO:0042038	peptidyl-histidine methylation, to form tele-methylhistidine	0	1	0	0.768727	1	1	1
biological_process	GO:0018026	peptidyl-lysine monomethylation	0	8	0	0.121766	1	1	1
biological_process	GO:0006432	phenylalanyl-tRNA aminoacylation	0	3	0	0.454199	1	1	1
biological_process	GO:0044208	'de novo' AMP biosynthetic process	0	2	0	0.590909	1	1	1
biological_process	GO:0072334	UDP-galactose transmembrane transport	0	1	0	0.768727	1	1	1
biological_process	GO:0042559	pteridine-containing compound biosynthetic process	0	1	0	0.238452	0.944765	1	1
biological_process	GO:0006424	glutamyl-tRNA aminoacylation	0	2	0	0.590909	1	1	1
biological_process	GO:0034247	snoRNA splicing	0	1	0	0.768727	1	1	1
biological_process	GO:0031247	actin rod assembly	0	1	0	0.768727	1	1	1
biological_process	GO:0030259	lipid glycosylation	0	3	0	0.454199	1	1	1
biological_process	GO:0000453	enzyme-directed rRNA 2'-O-methylation	0	1	0	0.768727	1	1	1
biological_process	GO:0002128	tRNA nucleoside ribose methylation	0	1	0	0.590909	1	1	1
biological_process	GO:0006418	tRNA aminoacylation for protein translation	0	1	0	0.0727346	0.970716	1	1
biological_process	GO:0060098	membrane reorganization involved in phagocytosis, engulfment	0	1	0	0.768727	1	1	1
biological_process	GO:1903241	U2-type prespliceosome assembly	0	1	0	0.768727	1	1	1
biological_process	GO:1901261	regulation of sorocarp spore cell differentiation	0	6	0	0.926592	0.141671	1	1
biological_process	GO:0043001	Golgi to plasma membrane protein transport	0	3	0	0.454199	1	1	1
biological_process	GO:0034067	protein localization to Golgi apparatus	0	1	0	0.974626	0.0813094	1	1
biological_process	GO:2001256	regulation of store-operated calcium entry	0	1	0	0.768727	1	1	1
biological_process	GO:0051289	protein homotetramerization	0	1	0	0.768727	1	1	1
biological_process	GO:0034477	U6 snRNA 3'-end processing	0	1	0	0.768727	1	1	1
biological_process	GO:0045899	positive regulation of RNA polymerase II transcription preinitiation complex assembly	0	1	0	0.768727	1	1	1
biological_process	GO:1902975	mitotic DNA replication initiation	0	5	0	0.268305	1	1	1
biological_process	GO:0000270	peptidoglycan metabolic process	0	1	0	0.130843	0.974956	1	1
biological_process	GO:0003400	regulation of COPII vesicle coating	0	3	0	0.454199	1	1	1
biological_process	GO:0070873	regulation of glycogen metabolic process	0	2	0	0.590909	1	1	1
biological_process	GO:0009750	response to fructose	0	3	0	0.454199	1	1	1
biological_process	GO:0009749	response to glucose	0	2	0	0.158459	1	1	1
biological_process	GO:0032868	response to insulin	0	2	0	0.590909	1	1	1
biological_process	GO:0009744	response to sucrose	0	2	0	0.590909	1	1	1
biological_process	GO:0010043	response to zinc ion	0	3	0	0.454199	1	1	1
biological_process	GO:0006617	SRP-dependent cotranslational protein targeting to membrane, signal sequence recognition	0	1	0	0.768727	1	1	1
biological_process	GO:0071569	protein ufmylation	0	1	0	0.769499	0.650901	1	1
biological_process	GO:0006011	UDP-glucose metabolic process	0	2	0	0.590909	1	1	1
biological_process	GO:0044211	CTP salvage	0	4	0	0.349099	1	1	1
biological_process	GO:0006145	purine nucleobase catabolic process	0	3	0	0.578838	0.793802	1	1
biological_process	GO:0019628	urate catabolic process	0	1	0	0.768727	1	1	1
biological_process	GO:0006648	dihydrosphingosine-1-P pathway	0	2	0	0.590909	1	1	1
biological_process	GO:0042762	regulation of sulfur metabolic process	0	1	0	0.768727	1	1	1
biological_process	GO:0070221	sulfide oxidation, using sulfide:quinone oxidoreductase	0	1	0	0.768727	1	1	1
biological_process	GO:0071468	cellular response to acidic pH	0	1	0	0.590909	1	1	1
biological_process	GO:0072755	cellular response to benomyl	0	2	0	0.590909	1	1	1
biological_process	GO:0070301	cellular response to hydrogen peroxide	0	2	0	0.976382	0.0866127	1	1
biological_process	GO:0060548	negative regulation of cell death	0	1	0	0.915332	0.327722	1	1
biological_process	GO:0019287	isopentenyl diphosphate biosynthetic process, mevalonate pathway	0	3	0	0.454199	1	1	1
biological_process	GO:0019679	propionate metabolic process, methylcitrate cycle	0	3	0	0.454199	1	1	1
biological_process	GO:0034968	histone lysine methylation	0	11	0	0.399828	0.784281	1	1
biological_process	GO:0009372	quorum sensing	0	2	0	0.590909	1	1	1
biological_process	GO:0010212	response to ionizing radiation	0	1	0	0.859156	0.421162	1	1
biological_process	GO:1902635	1-phosphatidyl-1D-myo-inositol 4,5-bisphosphate biosynthetic process	0	1	0	0.768727	1	1	1
biological_process	GO:0035352	NAD transmembrane transport	0	1	0	0.768727	1	1	1
biological_process	GO:0070682	proteasome regulatory particle assembly	0	1	0	0.768727	1	1	1
biological_process	GO:0051607	defense response to virus	0	1	0	0.768727	1	1	1
biological_process	GO:0006203	dGTP catabolic process	0	1	0	0.768727	1	1	1
biological_process	GO:0006662	glycerol ether metabolic process	0	3	0	0.268305	1	1	1
biological_process	GO:1901006	ubiquinone-6 biosynthetic process	0	1	0	0.768727	1	1	1
biological_process	GO:0110051	metabolite repair	0	1	0	0.768727	1	1	1
biological_process	GO:0046496	nicotinamide nucleotide metabolic process	0	1	0	0.238452	0.944765	1	1
biological_process	GO:0031340	positive regulation of vesicle fusion	0	2	0	0.590909	1	1	1
biological_process	GO:0006294	nucleotide-excision repair, preincision complex assembly	0	1	0	0.768727	1	1	1
biological_process	GO:0006231	dTMP biosynthetic process	0	1	0	0.768727	1	1	1
biological_process	GO:0019521	D-gluconate metabolic process	0	1	0	0.454199	1	1	1
biological_process	GO:0000479	endonucleolytic cleavage of tricistronic rRNA transcript (SSU-rRNA, 5.8S rRNA, LSU-rRNA)	0	3	0	0.514419	0.761548	1	1
biological_process	GO:0006409	tRNA export from nucleus	0	2	0	0.590909	1	1	1
biological_process	GO:0071528	tRNA re-export from nucleus	0	1	0	0.768727	1	1	1
biological_process	GO:0090090	negative regulation of canonical Wnt signaling pathway	0	4	0	0.349099	1	1	1
biological_process	GO:0018230	peptidyl-L-cysteine S-palmitoylation	0	12	0	0.042436	1	1	1
biological_process	GO:0006612	protein targeting to membrane	0	14	0	0.0348576	0.990173	1	1
biological_process	GO:0043518	negative regulation of DNA damage response, signal transduction by p53 class mediator	0	1	0	0.768727	1	1	1
biological_process	GO:0006882	cellular zinc ion homeostasis	0	1	0	0.768727	1	1	1
biological_process	GO:0071577	zinc ion transmembrane transport	0	9	0	0.0935651	1	1	1
biological_process	GO:0033674	positive regulation of kinase activity	0	3	0	0.330701	0.809087	1	1
biological_process	GO:0042659	regulation of cell fate specification	0	2	0	0.590909	1	1	1
biological_process	GO:0042989	sequestering of actin monomers	0	11	0	0.0552354	1	1	1
biological_process	GO:0019442	tryptophan catabolic process to acetyl-CoA	0	1	0	0.768727	1	1	1
biological_process	GO:0019441	tryptophan catabolic process to kynurenine	0	3	0	0.454199	1	1	1
biological_process	GO:0006014	D-ribose metabolic process	0	1	0	0.590909	1	1	1
biological_process	GO:0110014	negative regulation of aggregation involved in sorocarp development	0	1	0	0.768727	1	1	1
biological_process	GO:1904007	positive regulation of phospholipase D activity	0	1	0	0.768727	1	1	1
biological_process	GO:0018345	protein palmitoylation	0	5	0	0.0113493	1	0.949	1
biological_process	GO:0018364	peptidyl-glutamine methylation	0	1	0	0.454199	1	1	1
biological_process	GO:0008152	metabolic process	0	2	0	4.02969e-12	1	0	1
biological_process	GO:0016574	histone ubiquitination	0	1	0	0.864329	0.545801	1	1
biological_process	GO:0043162	ubiquitin-dependent protein catabolic process via the multivesicular body sorting pathway	0	1	0	0.578838	0.793802	1	1
biological_process	GO:1902983	DNA strand elongation involved in mitotic DNA replication	0	1	0	0.768727	1	1	1
biological_process	GO:0030071	regulation of mitotic metaphase/anaphase transition	0	2	0	0.819886	0.354685	1	1
biological_process	GO:0032049	cardiolipin biosynthetic process	0	2	0	0.590909	1	1	1
biological_process	GO:0036010	protein localization to endosome	0	1	0	0.768727	1	1	1
biological_process	GO:0051103	DNA ligation involved in DNA repair	0	2	0	0.454199	1	1	1
biological_process	GO:0051351	positive regulation of ligase activity	0	1	0	0.590909	1	1	1
biological_process	GO:0006624	vacuolar protein processing	0	1	0	0.768727	1	1	1
biological_process	GO:0030974	thiamine pyrophosphate transmembrane transport	0	1	0	0.768727	1	1	1
biological_process	GO:0030007	cellular potassium ion homeostasis	0	3	0	0.454199	1	1	1
biological_process	GO:1990573	potassium ion import across plasma membrane	0	3	0	0.454199	1	1	1
biological_process	GO:0005993	trehalose catabolic process	0	1	0	0.768727	1	1	1
biological_process	GO:0016242	negative regulation of macroautophagy	0	1	0	0.768727	1	1	1
biological_process	GO:0038202	TORC1 signaling	0	2	0	0.942021	0.181949	1	1
biological_process	GO:0045724	positive regulation of cilium assembly	0	1	0	0.768727	1	1	1
biological_process	GO:1903566	positive regulation of protein localization to cilium	0	1	0	0.768727	1	1	1
biological_process	GO:1901255	nucleotide-excision repair involved in interstrand cross-link repair	0	1	0	0.768727	1	1	1
biological_process	GO:1903894	regulation of IRE1-mediated unfolded protein response	0	1	0	0.768727	1	1	1
biological_process	GO:0006507	GPI anchor release	0	1	0	0.768727	1	1	1
biological_process	GO:0046086	adenosine biosynthetic process	0	1	0	0.768727	1	1	1
biological_process	GO:0046040	IMP metabolic process	0	1	0	0.288628	0.928109	1	1
biological_process	GO:0019478	D-amino acid catabolic process	0	2	0	0.349099	1	1	1
biological_process	GO:0035329	hippo signaling	0	1	0	0.946544	0.409091	1	1
biological_process	GO:0051781	positive regulation of cell division	0	1	0	0.769499	0.650901	1	1
biological_process	GO:1903438	positive regulation of mitotic cytokinetic process	0	1	0	0.768727	1	1	1
biological_process	GO:0031273	negative regulation of pseudopodium assembly	0	1	0	0.768727	1	1	1
biological_process	GO:0016559	peroxisome fission	0	3	0	0.454199	1	1	1
biological_process	GO:0044375	regulation of peroxisome size	0	2	0	0.590909	1	1	1
biological_process	GO:0106004	tRNA (guanine-N7)-methylation	0	1	0	0.768727	1	1	1
biological_process	GO:0000056	ribosomal small subunit export from nucleus	0	4	0	0.349099	1	1	1
biological_process	GO:1900208	regulation of cardiolipin metabolic process	0	1	0	0.768727	1	1	1
biological_process	GO:0046166	glyceraldehyde-3-phosphate biosynthetic process	0	1	0	0.768727	1	1	1
biological_process	GO:1903014	cellular response to differentiation-inducing factor 1	0	1	0	0.768727	1	1	1
biological_process	GO:0140509	epithelium-like organization	0	3	0	0.454199	1	1	1
biological_process	GO:0061245	establishment or maintenance of bipolar cell polarity	0	2	0	0.590909	1	1	1
biological_process	GO:0070901	mitochondrial tRNA methylation	0	1	0	0.768727	1	1	1
biological_process	GO:0002939	tRNA N1-guanine methylation	0	2	0	0.590909	1	1	1
biological_process	GO:0006222	UMP biosynthetic process	0	1	0	0.415309	0.878234	1	1
biological_process	GO:0018209	peptidyl-serine modification	0	1	0	0.988414	0.0260325	1	1
biological_process	GO:0016480	negative regulation of transcription by RNA polymerase III	0	1	0	0.768727	1	1	1
biological_process	GO:0097510	base-excision repair, AP site formation via deaminated base removal	0	2	0	0.590909	1	1	1
biological_process	GO:0010815	bradykinin catabolic process	0	1	0	0.768727	1	1	1
biological_process	GO:0009225	nucleotide-sugar metabolic process	0	2	0	0.0561056	0.991283	1	1
biological_process	GO:0043086	negative regulation of catalytic activity	0	2	0	0.956778	0.0891574	1	1
biological_process	GO:0140025	contractile vacuole tethering involved in discharge	0	1	0	0.768727	1	1	1
biological_process	GO:1901610	positive regulation of vesicle transport along microtubule	0	1	0	0.768727	1	1	1
biological_process	GO:0007231	osmosensory signaling pathway	0	2	0	0.864329	0.545801	1	1
biological_process	GO:0017186	peptidyl-pyroglutamic acid biosynthetic process, using glutaminyl-peptide cyclotransferase	0	1	0	0.768727	1	1	1
biological_process	GO:0000054	ribosomal subunit export from nucleus	0	5	0	0.0250437	1	0.999	1
biological_process	GO:0101030	tRNA-guanine transglycosylation	0	4	0	0.349099	1	1	1
biological_process	GO:0019303	D-ribose catabolic process	0	1	0	0.768727	1	1	1
biological_process	GO:0000707	meiotic DNA recombinase assembly	0	1	0	0.768727	1	1	1
biological_process	GO:0042148	strand invasion	0	4	0	0.268305	1	1	1
biological_process	GO:0006152	purine nucleoside catabolic process	0	2	0	0.349099	1	1	1
biological_process	GO:0006218	uridine catabolic process	0	3	0	0.454199	1	1	1
biological_process	GO:0009693	ethylene biosynthetic process	0	1	0	0.768727	1	1	1
biological_process	GO:2001295	malonyl-CoA biosynthetic process	0	1	0	0.768727	1	1	1
biological_process	GO:0006101	citrate metabolic process	0	2	0	0.590909	1	1	1
biological_process	GO:0009698	phenylpropanoid metabolic process	0	3	0	0.454199	1	1	1
biological_process	GO:0045947	negative regulation of translational initiation	0	1	0	0.768727	1	1	1
biological_process	GO:0015866	ADP transport	0	1	0	0.768727	1	1	1
biological_process	GO:0015867	ATP transport	0	1	0	0.768727	1	1	1
biological_process	GO:0140021	mitochondrial ADP transmembrane transport	0	1	0	0.768727	1	1	1
biological_process	GO:1990544	mitochondrial ATP transmembrane transport	0	1	0	0.768727	1	1	1
biological_process	GO:0006490	oligosaccharide-lipid intermediate biosynthetic process	0	4	0	0.0552354	1	1	1
biological_process	GO:0033577	protein glycosylation in endoplasmic reticulum	0	1	0	0.768727	1	1	1
biological_process	GO:0033396	beta-alanine biosynthetic process via 3-ureidopropionate	0	1	0	0.768727	1	1	1
biological_process	GO:0006754	ATP biosynthetic process	0	1	0	0.042436	1	1	1
biological_process	GO:0070525	tRNA threonylcarbamoyladenosine metabolic process	0	2	0	0.492631	0.841541	1	1
biological_process	GO:0006216	cytidine catabolic process	0	1	0	0.768727	1	1	1
biological_process	GO:0009972	cytidine deamination	0	1	0	0.768727	1	1	1
biological_process	GO:0006217	deoxycytidine catabolic process	0	1	0	0.768727	1	1	1
biological_process	GO:0071398	cellular response to fatty acid	0	1	0	0.768727	1	1	1
biological_process	GO:0046339	diacylglycerol metabolic process	0	1	0	0.590909	1	1	1
biological_process	GO:0046834	lipid phosphorylation	0	1	0	0.768727	1	1	1
biological_process	GO:0006654	phosphatidic acid biosynthetic process	0	3	0	0.454199	1	1	1
biological_process	GO:0007205	protein kinase C-activating G protein-coupled receptor signaling pathway	0	1	0	0.768727	1	1	1
biological_process	GO:0050926	regulation of positive chemotaxis	0	1	0	0.290162	0.893668	1	1
biological_process	GO:0006546	glycine catabolic process	0	1	0	0.0935651	1	1	1
biological_process	GO:0006550	isoleucine catabolic process	0	2	0	0.590909	1	1	1
biological_process	GO:0006180	deoxyguanosine salvage	0	1	0	0.768727	1	1	1
biological_process	GO:0106136	lectin-induced modified bacterial internalization	0	1	0	0.768727	1	1	1
biological_process	GO:0060547	negative regulation of necrotic cell death	0	1	0	0.768727	1	1	1
biological_process	GO:0045048	protein insertion into ER membrane	0	3	0	0.158459	1	1	1
biological_process	GO:0033058	directional locomotion	0	1	0	0.768727	1	1	1
biological_process	GO:0051126	negative regulation of actin nucleation	0	1	0	0.590909	1	1	1
biological_process	GO:1905037	autophagosome organization	0	4	0	0.784746	0.347963	1	1
biological_process	GO:0035891	exit from host cell	0	1	0	0.768727	1	1	1
biological_process	GO:0070265	necrotic cell death	0	1	0	0.590909	1	1	1
biological_process	GO:0043085	positive regulation of catalytic activity	0	3	0	0.792839	0.278314	1	1
biological_process	GO:1901355	response to rapamycin	0	2	0	0.590909	1	1	1
biological_process	GO:0051792	medium-chain fatty acid biosynthetic process	0	2	0	0.590909	1	1	1
biological_process	GO:0051793	medium-chain fatty acid catabolic process	0	2	0	0.590909	1	1	1
biological_process	GO:1903298	negative regulation of hypoxia-induced intrinsic apoptotic signaling pathway	0	1	0	0.768727	1	1	1
biological_process	GO:0070730	cAMP transport	0	1	0	0.768727	1	1	1
biological_process	GO:0033540	fatty acid beta-oxidation using acyl-CoA oxidase	0	9	0	0.0935651	1	1	1
biological_process	GO:0019395	fatty acid oxidation	0	1	0	0.0593859	0.981736	1	1
biological_process	GO:0050665	hydrogen peroxide biosynthetic process	0	1	0	0.768727	1	1	1
biological_process	GO:0006693	prostaglandin metabolic process	0	1	0	0.768727	1	1	1
biological_process	GO:0140493	very long-chain fatty acid beta-oxidation	0	1	0	0.768727	1	1	1
biological_process	GO:0006448	regulation of translational elongation	0	3	0	0.247599	0.913849	1	1
biological_process	GO:0006103	2-oxoglutarate metabolic process	0	4	0	0.578838	0.793802	1	1
biological_process	GO:0006532	aspartate biosynthetic process	0	2	0	0.590909	1	1	1
biological_process	GO:0006533	aspartate catabolic process	0	1	0	0.768727	1	1	1
biological_process	GO:0006531	aspartate metabolic process	0	2	0	0.590909	1	1	1
biological_process	GO:0000256	allantoin catabolic process	0	3	0	0.454199	1	1	1
biological_process	GO:0006314	intron homing	0	4	0	0.349099	1	1	1
biological_process	GO:0045881	positive regulation of sporulation resulting in formation of a cellular spore	0	1	0	0.768727	1	1	1
biological_process	GO:0006069	ethanol oxidation	0	1	0	0.768727	1	1	1
biological_process	GO:0046294	formaldehyde catabolic process	0	2	0	0.590909	1	1	1
biological_process	GO:0007129	homologous chromosome pairing at meiosis	0	2	0	0.454199	1	1	1
biological_process	GO:0000709	meiotic joint molecule formation	0	1	0	0.768727	1	1	1
biological_process	GO:0010774	meiotic strand invasion involved in reciprocal meiotic recombination	0	1	0	0.768727	1	1	1
biological_process	GO:0006539	glutamate catabolic process via 2-oxoglutarate	0	1	0	0.768727	1	1	1
biological_process	GO:0006481	C-terminal protein methylation	0	1	0	0.768727	1	1	1
biological_process	GO:0045901	positive regulation of translational elongation	0	1	0	0.768727	1	1	1
biological_process	GO:0045905	positive regulation of translational termination	0	2	0	0.590909	1	1	1
biological_process	GO:0050992	dimethylallyl diphosphate biosynthetic process	0	1	0	0.768727	1	1	1
biological_process	GO:0009240	isopentenyl diphosphate biosynthetic process	0	2	0	0.268305	1	1	1
biological_process	GO:0070813	hydrogen sulfide metabolic process	0	1	0	0.768727	1	1	1
biological_process	GO:0044778	meiotic DNA integrity checkpoint signaling	0	1	0	0.768727	1	1	1
biological_process	GO:0006473	protein acetylation	0	2	0	0.652037	0.506857	1	1
biological_process	GO:1904812	rRNA acetylation involved in maturation of SSU-rRNA	0	1	0	0.768727	1	1	1
biological_process	GO:0051391	tRNA acetylation	0	1	0	0.768727	1	1	1
biological_process	GO:2000147	positive regulation of cell motility	0	1	0	0.454199	1	1	1
biological_process	GO:0030038	contractile actin filament bundle assembly	0	1	0	0.768727	1	1	1
biological_process	GO:0060328	cytoplasmic actin-based contraction involved in forward cell motility	0	1	0	0.768727	1	1	1
biological_process	GO:0031270	pseudopodium retraction	0	1	0	0.768727	1	1	1
biological_process	GO:0070650	actin filament bundle distribution	0	1	0	0.768727	1	1	1
biological_process	GO:0097230	cell motility in response to potassium ion	0	1	0	0.768727	1	1	1
biological_process	GO:0003365	establishment of cell polarity involved in ameboidal cell migration	0	1	0	0.768727	1	1	1
biological_process	GO:0098719	sodium ion import across plasma membrane	0	2	0	0.590909	1	1	1
biological_process	GO:0006147	guanine catabolic process	0	1	0	0.768727	1	1	1
biological_process	GO:0046098	guanine metabolic process	0	1	0	0.590909	1	1	1
biological_process	GO:0009204	deoxyribonucleoside triphosphate catabolic process	0	1	0	0.454199	1	1	1
biological_process	GO:0009143	nucleoside triphosphate catabolic process	0	1	0	0.454199	1	1	1
biological_process	GO:0006376	mRNA splice site selection	0	1	0	0.672278	0.731695	1	1
biological_process	GO:1902626	assembly of large subunit precursor of preribosome	0	1	0	0.768727	1	1	1
biological_process	GO:0046104	thymidine metabolic process	0	1	0	0.590909	1	1	1
biological_process	GO:0070544	histone H3-K36 demethylation	0	1	0	0.768727	1	1	1
biological_process	GO:0034720	histone H3-K4 demethylation	0	1	0	0.768727	1	1	1
biological_process	GO:0006172	ADP biosynthetic process	0	1	0	0.768727	1	1	1
biological_process	GO:0042173	regulation of sporulation resulting in formation of a cellular spore	0	1	0	0.864329	0.545801	1	1
biological_process	GO:0015936	coenzyme A metabolic process	0	2	0	0.238452	0.944765	1	1
biological_process	GO:0006739	NADP metabolic process	0	2	0	0.160459	0.967399	1	1
biological_process	GO:0015741	fumarate transport	0	1	0	0.768727	1	1	1
biological_process	GO:0015744	succinate transport	0	1	0	0.590909	1	1	1
biological_process	GO:0006878	cellular copper ion homeostasis	0	4	0	0.349099	1	1	1
biological_process	GO:0000454	snoRNA guided rRNA pseudouridine synthesis	0	1	0	0.768727	1	1	1
biological_process	GO:0018160	peptidyl-pyrromethane cofactor linkage	0	1	0	0.768727	1	1	1
biological_process	GO:0019915	lipid storage	0	4	0	0.391666	0.839541	1	1
biological_process	GO:0006784	heme A biosynthetic process	0	2	0	0.590909	1	1	1
biological_process	GO:0048034	heme O biosynthetic process	0	1	0	0.768727	1	1	1
biological_process	GO:0043433	negative regulation of DNA-binding transcription factor activity	0	1	0	0.590909	1	1	1
biological_process	GO:0043065	positive regulation of apoptotic process	0	1	0	0.768727	1	1	1
biological_process	GO:0060765	regulation of androgen receptor signaling pathway	0	1	0	0.768727	1	1	1
biological_process	GO:0044772	mitotic cell cycle phase transition	0	3	0	0.72106	0.408193	1	1
biological_process	GO:1902977	mitotic DNA replication preinitiation complex assembly	0	1	0	0.768727	1	1	1
biological_process	GO:0000731	DNA synthesis involved in DNA repair	0	1	0	0.58237	0.711372	1	1
biological_process	GO:0060151	peroxisome localization	0	1	0	0.768727	1	1	1
biological_process	GO:1904825	protein localization to microtubule plus-end	0	1	0	0.768727	1	1	1
biological_process	GO:0031110	regulation of microtubule polymerization or depolymerization	0	1	0	0.769499	0.650901	1	1
biological_process	GO:0008612	peptidyl-lysine modification to peptidyl-hypusine	0	2	0	0.590909	1	1	1
biological_process	GO:0045736	negative regulation of cyclin-dependent protein serine/threonine kinase activity	0	1	0	0.768727	1	1	1
biological_process	GO:0001666	response to hypoxia	0	2	0	0.349099	1	1	1
biological_process	GO:1904985	negative regulation of quinolinate biosynthetic process	0	1	0	0.768727	1	1	1
biological_process	GO:0019748	secondary metabolic process	0	1	0	0.238452	0.944765	1	1
biological_process	GO:0009051	pentose-phosphate shunt, oxidative branch	0	2	0	0.590909	1	1	1
biological_process	GO:0008652	cellular amino acid biosynthetic process	0	1	0	0.00580546	0.998477	0.756	1
biological_process	GO:1901135	carbohydrate derivative metabolic process	0	1	0	6.35752e-10	1	0	1
biological_process	GO:0045653	negative regulation of megakaryocyte differentiation	0	1	0	0.768727	1	1	1
biological_process	GO:0018195	peptidyl-arginine modification	0	1	0	0.268305	1	1	1
biological_process	GO:0006479	protein methylation	0	1	0	0.0286692	0.989884	0.999	1
biological_process	GO:0090160	Golgi to lysosome transport	0	1	0	0.768727	1	1	1
biological_process	GO:0016598	protein arginylation	0	1	0	0.768727	1	1	1
biological_process	GO:0006306	DNA methylation	0	1	0	0.768727	1	1	1
biological_process	GO:0032776	DNA methylation on cytosine	0	1	0	0.768727	1	1	1
biological_process	GO:0010243	response to organonitrogen compound	0	1	0	0.968452	0.0502536	1	1
biological_process	GO:1901096	regulation of autophagosome maturation	0	1	0	0.768727	1	1	1
biological_process	GO:0080163	regulation of protein serine/threonine phosphatase activity	0	1	0	0.768727	1	1	1
biological_process	GO:0000103	sulfate assimilation	0	2	0	0.590909	1	1	1
biological_process	GO:1990451	cellular stress response to acidic pH	0	1	0	0.768727	1	1	1
biological_process	GO:0071264	positive regulation of translational initiation in response to starvation	0	1	0	0.768727	1	1	1
biological_process	GO:0007266	Rho protein signal transduction	0	2	0	0.769499	0.650901	1	1
biological_process	GO:1990456	mitochondrion-endoplasmic reticulum membrane tethering	0	5	0	0.268305	1	1	1
biological_process	GO:0033386	geranylgeranyl diphosphate biosynthetic process	0	1	0	0.768727	1	1	1
biological_process	GO:0035998	7,8-dihydroneopterin 3'-triphosphate biosynthetic process	0	1	0	0.768727	1	1	1
biological_process	GO:0006399	tRNA metabolic process	0	1	0	0.000145351	0.99994	0.035	1
biological_process	GO:0030836	positive regulation of actin filament depolymerization	0	1	0	0.864329	0.545801	1	1
biological_process	GO:0034315	regulation of Arp2/3 complex-mediated actin nucleation	0	1	0	0.769499	0.650901	1	1
biological_process	GO:1903615	positive regulation of protein tyrosine phosphatase activity	0	1	0	0.768727	1	1	1
biological_process	GO:0019348	dolichol metabolic process	0	2	0	0.349099	1	1	1
biological_process	GO:0006154	adenosine catabolic process	0	2	0	0.590909	1	1	1
biological_process	GO:0046103	inosine biosynthetic process	0	2	0	0.590909	1	1	1
biological_process	GO:0035513	oxidative RNA demethylation	0	1	0	0.768727	1	1	1
biological_process	GO:0035552	oxidative single-stranded DNA demethylation	0	1	0	0.768727	1	1	1
biological_process	GO:0034969	histone arginine methylation	0	1	0	0.454199	1	1	1
biological_process	GO:1903292	protein localization to Golgi membrane	0	3	0	0.454199	1	1	1
biological_process	GO:0000082	G1/S transition of mitotic cell cycle	0	3	0	0.653075	0.652623	1	1
biological_process	GO:0030842	regulation of intermediate filament depolymerization	0	1	0	0.768727	1	1	1
biological_process	GO:0032366	intracellular sterol transport	0	1	0	0.590909	1	1	1
biological_process	GO:0097036	regulation of plasma membrane sterol distribution	0	1	0	0.768727	1	1	1
biological_process	GO:0000128	flocculation	0	1	0	0.768727	1	1	1
biological_process	GO:0045087	innate immune response	0	1	0	0.768727	1	1	1
biological_process	GO:0010387	COP9 signalosome assembly	0	1	0	0.768727	1	1	1
biological_process	GO:0034088	maintenance of mitotic sister chromatid cohesion	0	3	0	0.454199	1	1	1
biological_process	GO:0051443	positive regulation of ubiquitin-protein transferase activity	0	3	0	0.454199	1	1	1
biological_process	GO:0016104	triterpenoid biosynthetic process	0	1	0	0.768727	1	1	1
biological_process	GO:0106046	guanine deglycation, glyoxal removal	0	2	0	0.590909	1	1	1
biological_process	GO:0036529	protein deglycation, glyoxal removal	0	2	0	0.590909	1	1	1
biological_process	GO:0035268	protein mannosylation	0	1	0	0.268305	1	1	1
biological_process	GO:0006542	glutamine biosynthetic process	0	1	0	0.768727	1	1	1
biological_process	GO:0006083	acetate metabolic process	0	1	0	0.864329	0.545801	1	1
biological_process	GO:0046874	quinolinate metabolic process	0	1	0	0.268305	1	1	1
biological_process	GO:0033986	response to methanol	0	1	0	0.768727	1	1	1
biological_process	GO:0006081	cellular aldehyde metabolic process	0	2	0	0.00669424	1	0.833	1
biological_process	GO:0006335	DNA replication-dependent chromatin assembly	0	4	0	0.349099	1	1	1
biological_process	GO:0006592	ornithine biosynthetic process	0	1	0	0.768727	1	1	1
biological_process	GO:0046898	response to cycloheximide	0	1	0	0.768727	1	1	1
biological_process	GO:0019483	beta-alanine biosynthetic process	0	1	0	0.590909	1	1	1
biological_process	GO:0006214	thymidine catabolic process	0	1	0	0.768727	1	1	1
biological_process	GO:0006212	uracil catabolic process	0	1	0	0.768727	1	1	1
biological_process	GO:0006146	adenine catabolic process	0	1	0	0.768727	1	1	1
biological_process	GO:0043103	hypoxanthine salvage	0	1	0	0.768727	1	1	1
biological_process	GO:0006288	base-excision repair, DNA ligation	0	1	0	0.768727	1	1	1
biological_process	GO:0097681	double-strand break repair via alternative nonhomologous end joining	0	5	0	0.268305	1	1	1
biological_process	GO:0043504	mitochondrial DNA repair	0	2	0	0.590909	1	1	1
biological_process	GO:0071474	cellular hyperosmotic response	0	2	0	0.590909	1	1	1
biological_process	GO:1990120	messenger ribonucleoprotein complex assembly	0	1	0	0.768727	1	1	1
biological_process	GO:0110104	mRNA alternative polyadenylation	0	1	0	0.768727	1	1	1
biological_process	GO:0031439	positive regulation of mRNA cleavage	0	1	0	0.768727	1	1	1
biological_process	GO:1900365	positive regulation of mRNA polyadenylation	0	1	0	0.768727	1	1	1
biological_process	GO:0051290	protein heterotetramerization	0	1	0	0.768727	1	1	1
biological_process	GO:0071704	organic substance metabolic process	0	1	0	7.60371e-09	1	0	1
biological_process	GO:0009259	ribonucleotide metabolic process	0	1	0	0.0113445	0.994438	0.943	1
biological_process	GO:0036065	fucosylation	0	10	0	0.160459	0.967399	1	1
biological_process	GO:0000455	enzyme-directed rRNA pseudouridine synthesis	0	5	0	0.268305	1	1	1
biological_process	GO:0019988	charged-tRNA amino acid modification	0	1	0	0.590909	1	1	1
biological_process	GO:0010499	proteasomal ubiquitin-independent protein catabolic process	0	1	0	0.768727	1	1	1
biological_process	GO:0048254	snoRNA localization	0	2	0	0.590909	1	1	1
biological_process	GO:0006883	cellular sodium ion homeostasis	0	2	0	0.590909	1	1	1
biological_process	GO:0036376	sodium ion export across plasma membrane	0	2	0	0.590909	1	1	1
[truncated: 2,822 more rows]
[truncated: 337 more columns]

## Sheet: polyQ
GO domain	GO ID	GO term	polyQ protein	total number	number / total	raw p-value under-representation	raw p-value over-representation	FWER under-representation	FWER over-representation	Gene Name
biological_process	GO:0006357	regulation of transcription by RNA polymerase II	91	126	0.722222	1	2.64762e-27	1	0	BZPN_DICDI	BZPM_DICDI	STATC_DICDI	MED12_DICDI	BZPS_DICDI	BZPC_DICDI	HBX12_DICDI	MED13_DICDI	MED14_DICDI	MED18_DICDI	BZPQ_DICDI	BZPR_DICDI	DIMA_DICDI	BZPD_DICDI	BZPI_DICDI	GBF_DICDI	BZPP_DICDI	MED23_DICDI	HBX3_DICDI	MED31_DICDI	ELP4_DICDI	MED27_DICDI	MED26_DICDI	MED7_DICDI	BZPK_DICDI	MED21_DICDI	MED1_DICDI	BZPO_DICDI	STATB_DICDI	SRFA_DICDI	SRFB_DICDI	SRFC_DICDI	STATA_DICDI	MED4_DICDI	Y5837_DICDI	Y2556_DICDI	MED17_DICDI	Y0777_DICDI	DIMB_DICDI	HIRA_DICDI
biological_process	GO:0007165	signal transduction	89	165	0.539394	1	2.15058e-20	1	0	PHG2_DICDI	PDE3_DICDI	PDE4_DICDI	PDE5_DICDI	PKD1_DICDI	TAGB_DICDI	TIRA_DICDI	SPLA_DICDI	GACI_DICDI	MGP1_DICDI	GACH_DICDI	GACM_DICDI	GAPA_DICDI	LIMKA_DICDI	GACT_DICDI	GACII_DICDI	KXCB_DICDI	KXCA_DICDI	GACJ_DICDI	KINX_DICDI	GACY_DICDI	GACZ_DICDI	GACG_DICDI	GACE_DICDI	EXOC2_DICDI	GACGG_DICDI	CPAS2_DICDI	GACU_DICDI	GACFF_DICDI	GACF_DICDI	PSRA_DICDI	ROCO9_DICDI	PYK3_DICDI	PK4_DICDI	ROCO8_DICDI	ROC11_DICDI	ROCO6_DICDI	ROCO7_DICDI	MGP4_DICDI	SPKA_DICDI
biological_process	GO:0006355	regulation of transcription, DNA-templated	48	87	0.551724	1	6.32192e-37	1	0	GTAE_DICDI	GTAK_DICDI	GTAP_DICDI	GTAA_DICDI	GTAG_DICDI	GTAJ_DICDI	GTAT_DICDI	GTAI_DICDI	GTAF_DICDI	TRA1_DICDI	SRFB_DICDI	WRKY1_DICDI	Y9041_DICDI	PFD5_DICDI	Y8013_DICDI	Y4797_DICDI	Y3800_DICDI	Y0170_DICDI	ARP8_DICDI	MYBAA_DICDI	MYBB_DICDI	MYBM_DICDI	MYBQ_DICDI	NFX1_DICDI	NFYA_DICDI	GTAY_DICDI	GTAL_DICDI	NFYB_DICDI	NFYC_DICDI	KAPC_DICDI	EAF3_DICDI	AAC2_DICDI	Q75JH1_DICDI	Q550R6_DICDI	Q86A78_DICDI	Q54Y92_DICDI	Q54BU8_DICDI	Q54WI7_DICDI	Q54TZ5_DICDI	Q55F76_DICDI
biological_process	GO:0006468	protein phosphorylation	47	77	0.61039	1	5.05526e-09	1	0	PHG2_DICDI	PK2_DICDI	PAKB_DICDI	STK11_DICDI	IFKA_DICDI	MP2K1_DICDI	MYLKE_DICDI	MHCKC_DICDI	DHKA_DICDI	KC1_DICDI	MRKB_DICDI	PAKA_DICDI	PYK3_DICDI	PAKH_DICDI	MHCKD_DICDI	PAKE_DICDI	SEPA_DICDI	PAKD_DICDI	TRA1_DICDI	STK4L_DICDI	YAKA_DICDI	PRKDC_DICDI	Y0111_DICDI	Y6481_DICDI	Y9719_DICDI	Y7165_DICDI	Y2550_DICDI	Y8487_DICDI	Y6461_DICDI	IREA_DICDI	PAKG_DICDI	SVKA_DICDI	Y0010_DICDI	TSUA_DICDI	Y4007_DICDI	Y2354_DICDI	VPS15_DICDI	RCKA_DICDI	ATR1_DICDI	CDK7_DICDI
biological_process	GO:0035556	intracellular signal transduction	46	77	0.597403	1	3.40673e-13	1	0	PDPKA_DICDI	PDPKB_DICDI	PAKB_DICDI	MRKC_DICDI	STK11_DICDI	DCX_DICDI	FORE_DICDI	GXCB_DICDI	MRKA_DICDI	MRKB_DICDI	PAKA_DICDI	PKGA_DICDI	SKY1_DICDI	PAKH_DICDI	PAKD_DICDI	ROCO8_DICDI	STK4L_DICDI	MYLKF_DICDI	PTP3_DICDI	Y8078_DICDI	Y8646_DICDI	Y0701_DICDI	Y9719_DICDI	Y1197_DICDI	Y8013_DICDI	Y0670_DICDI	Y7165_DICDI	Y1558_DICDI	PAKG_DICDI	Y0010_DICDI	Y4613_DICDI	Y9099_DICDI	DGKA_DICDI	NDRB_DICDI	NDRC_DICDI	NDRD_DICDI	DST3_DICDI	ERK1_DICDI	Q54XA7_DICDI	Q54DV1_DICDI
biological_process	GO:0018105	peptidyl-serine phosphorylation	26	40	0.65	0.999999	2.77757e-06	1	0	PDPKA_DICDI	PDPKB_DICDI	PK2_DICDI	PKD1_DICDI	MPS1_DICDI	KC1_DICDI	PKGA_DICDI	PK4_DICDI	MYLKF_DICDI	YAKA_DICDI	Y0701_DICDI	Y8901_DICDI	Y6481_DICDI	Y0444_DICDI	Y0670_DICDI	Y1558_DICDI	Y2354_DICDI	ATG1_DICDI	NDRB_DICDI	NDRC_DICDI	NDRD_DICDI	KAPC_DICDI	CDC7_DICDI	DYRK1_DICDI	Q54WT0_DICDI	Q54WQ2_DICDI
biological_process	GO:0006397	mRNA processing	26	39	0.666667	1	2.03794e-09	1	0	SF3B4_DICDI	DDX6_DICDI	IRLB_DICDI	IRLC_DICDI	IRLE_DICDI	IRLA_DICDI	IRLF_DICDI	PAN3_DICDI	SMN1_DICDI	SPF27_DICDI	PAP1B_DICDI	IREA_DICDI	YME2_DICDI	Q55CS2_DICDI	Q54U58_DICDI	Q54XF1_DICDI	Q54UA7_DICDI	Q55DD5_DICDI	Q55CS4_DICDI	Q54F78_DICDI	Q54LT3_DICDI	Q553T2_DICDI	Q54ZS5_DICDI	Q54YS7_DICDI	Q1ZXG7_DICDI	Q54LG7_DICDI
biological_process	GO:0010468	regulation of gene expression	19	38	0.5	1	6.8704e-42	1	0	MED13_DICDI	CYAD_DICDI	CYC8_DICDI	SRFC_DICDI	STATA_DICDI	YAKA_DICDI	Y7071_DICDI	ATG7_DICDI	Q54HU7_DICDI	Q54JS2_DICDI	Q54RK7_DICDI	Q55E25_DICDI	Q54CF8_DICDI	Q54BA8_DICDI	Q55FS1_DICDI	Q86J15_DICDI	Q54UZ8_DICDI	Q550K3_DICDI	Q95ZG5_DICDI
biological_process	GO:0007049	cell cycle	18	41	0.439024	1	4.39501e-11	1	0	RBLA_DICDI	APC4_DICDI	APC5_DICDI	KIF8_DICDI	CDH1_DICDI	APC2_DICDI	MSH2_DICDI	LIME_DICDI	PMS1_DICDI	MLH1_DICDI	SVKA_DICDI	KIF10_DICDI	ERK1_DICDI	CDC26_DICDI	DNLI3_DICDI	Q86IC7_DICDI	Q54JQ5_DICDI	Q54HI6_DICDI
biological_process	GO:0000278	mitotic cell cycle	13	25	0.52	1	3.52681e-07	1	0	PLK_DICDI	SPC97_DICDI	ICPA_DICDI	KIF4_DICDI	DYHC_DICDI	SPC98_DICDI	Y8646_DICDI	MYBAA_DICDI	MYBQ_DICDI	KIF9_DICDI	DPOE1_DICDI	DCTN2_DICDI	Q54BR8_DICDI
biological_process	GO:0000226	microtubule cytoskeleton organization	12	20	0.6	0.999999	2.59686e-06	1	0	MTAA_DICDI	DC1L1_DICDI	KIF8_DICDI	TBCD_DICDI	TBCE_DICDI	Y6442_DICDI	DYIN_DICDI	Q54XP9_DICDI	Q54VM5_DICDI	Q55BD8_DICDI	Q54RX7_DICDI	Q54PZ3_DICDI
biological_process	GO:0006366	transcription by RNA polymerase II	12	39	0.307692	1	6.09739e-24	1	0	MED18_DICDI	MED29_DICDI	MED19_DICDI	TF2H4_DICDI	MED16_DICDI	MED15_DICDI	Q54VP8_DICDI	Q54DG0_DICDI	Q54Y92_DICDI	Q54LJ4_DICDI	Q54T71_DICDI	Q54KH7_DICDI
biological_process	GO:0045893	positive regulation of transcription, DNA-templated	12	13	0.923077	1	1.08339e-08	1	0	MRFA_DICDI	KU70_DICDI	STATB_DICDI	Y7317_DICDI	Y9218_DICDI	MED16_DICDI	Y3934_DICDI	DYRK1_DICDI	Q1ZXQ2_DICDI	Q54E54_DICDI	Q55CV3_DICDI	Q54JM6_DICDI
biological_process	GO:0010629	negative regulation of gene expression	10	20	0.5	1	1.25057e-06	1	0	STK11_DICDI	STLB_DICDI	PKS1_DICDI	YAKA_DICDI	DIMB_DICDI	KAPC_DICDI	HBX4_DICDI	CAR4_DICDI	B0G164_DICDI	Q54T71_DICDI
biological_process	GO:0007059	chromosome segregation	9	16	0.5625	1	5.98007e-09	1	0	SAMKC_DICDI	ICPA_DICDI	MPS1_DICDI	SMC4_DICDI	NEK2_DICDI	Q54HI8_DICDI	Q54WQ2_DICDI	Q86A08_DICDI	Q54HI6_DICDI
biological_process	GO:0006351	transcription, DNA-templated	7	10	0.7	1	2.35697e-28	1	0	GTAC_DICDI	SCAI_DICDI	Y7891_DICDI	HIRA_DICDI	CRTF_DICDI	Q54XU3_DICDI	Q54LF4_DICDI
biological_process	GO:0016310	phosphorylation	4	9	0.444444	1	4.29284e-07	1	0	CYAD_DICDI	GLPK_DICDI	SPHKA_DICDI	KIME_DICDI
biological_process	GO:0000070	mitotic sister chromatid segregation	4	6	0.666667	1	8.19303e-08	1	0	SMC4_DICDI	SUN1_DICDI	Q54W25_DICDI	Q54ID6_DICDI
biological_process	GO:0051276	chromosome organization	2	3	0.666667	1	1.76952e-13	1	0	Q55C32_DICDI	Q54Z42_DICDI
biological_process	GO:0010467	gene expression	1	5	0.2	1	4.76094e-14	1	0	FORC_DICDI
biological_process	GO:0048285	organelle fission	1	2	0.5	1	3.66995e-09	1	0	FTSZA_DICDI
biological_process	GO:0000280	nuclear division	1	1	1	1	3.90016e-09	1	0	KIF12_DICDI
biological_process	GO:0019438	aromatic compound biosynthetic process	1	8	0.125	1	1.14947e-12	1	0	DMTA_DICDI
biological_process	GO:0006139	nucleobase-containing compound metabolic process	1	2	0.5	1	5.3209e-14	1	0	DAK_DICDI
biological_process	GO:0006996	organelle organization	1	3	0.333333	1	4.92394e-12	1	0	Q552X0_DICDI
biological_process	GO:0080090	regulation of primary metabolic process	1	1	1	1	1.41879e-33	1	0	Q54UG7_DICDI
biological_process	GO:0016070	RNA metabolic process	0	6	0	1	2.36738e-23	1	0
biological_process	GO:0000819	sister chromatid segregation	0	2	0	1	1.34799e-07	1	0
biological_process	GO:0016043	cellular component organization	0	1	0	1	7.95956e-09	1	0
biological_process	GO:0006725	cellular aromatic compound metabolic process	0	1	0	1	1.02036e-10	1	0
biological_process	GO:0046856	phosphatidylinositol dephosphorylation	19	25	0.76	1	3.25165e-06	1	0.001	MTMR_DICDI	PATS1_DICDI	PTEN_DICDI	CNRN_DICDI	Q54TZ3_DICDI	Q54YC2_DICDI	Q553B4_DICDI	Q54C52_DICDI	Q54FY6_DICDI	Q55AZ2_DICDI	Q1ZXD2_DICDI	Q54W40_DICDI	Q54TD5_DICDI	Q55EE1_DICDI	Q55E04_DICDI	Q54PT8_DICDI	Q54PV1_DICDI	Q54D97_DICDI	Q8I7P3_DICDI
biological_process	GO:0051225	spindle assembly	5	5	1	1	5.65627e-06	1	0.001	SPC97_DICDI	GAPA_DICDI	SPC98_DICDI	EB1_DICDI	Q54RJ3_DICDI
biological_process	GO:0007017	microtubule-based process	0	3	0	0.999997	7.74144e-06	1	0.002
biological_process	GO:0048312	intracellular distribution of mitochondria	13	15	0.866667	0.999999	9.9232e-06	1	0.004	DYNA_DICDI	CLU_DICDI	Q75JJ2_DICDI	Q54ZX7_DICDI	Q54XJ7_DICDI	Q54YP3_DICDI	Q54ZA9_DICDI	Q54H31_DICDI	Q54SB7_DICDI	Q54JI4_DICDI	Q54RX8_DICDI	Q54T92_DICDI	Q54KJ2_DICDI
biological_process	GO:0010608	posttranscriptional regulation of gene expression	4	4	1	0.999994	1.48517e-05	1	0.004	Q54GR0_DICDI	Q54IH9_DICDI	Q54WL9_DICDI	Q54WA7_DICDI
biological_process	GO:0018209	peptidyl-serine modification	0	1	0	0.999997	1.06001e-05	1	0.004
biological_process	GO:0048311	mitochondrion distribution	0	1	0	0.999999	1.39125e-05	1	0.004
biological_process	GO:0046488	phosphatidylinositol metabolic process	0	1	0	0.999997	8.79862e-06	1	0.004
biological_process	GO:0006281	DNA repair	36	73	0.493151	0.999987	2.45439e-05	1	0.006	MMS19_DICDI	DOT1L_DICDI	KC1_DICDI	MSH2_DICDI	PRP19_DICDI	SYF1_DICDI	SMC6_DICDI	TRA1_DICDI	PDS5_DICDI	IN80D_DICDI	RAD50_DICDI	RA51D_DICDI	ATR1_DICDI	EAF3_DICDI	Q54D34_DICDI	Q55AZ3_DICDI	Q54GC4_DICDI	Q54G98_DICDI	Q54DM3_DICDI	Q54TE8_DICDI	Q54DG0_DICDI	Q54S30_DICDI	Q554U4_DICDI	Q55FJ4_DICDI	Q1ZXG5_DICDI	Q54I13_DICDI	Q55E62_DICDI	Q54IH7_DICDI	Q54XR0_DICDI	Q54KW8_DICDI	Q54Z42_DICDI	Q869Q1_DICDI	Q54BR4_DICDI	Q86IV6_DICDI	B0G0Y4_DICDI	Q54XE1_DICDI
biological_process	GO:1903013	response to differentiation-inducing factor 1	21	33	0.636364	0.999992	3.58757e-05	1	0.01	PK2_DICDI	STATC_DICDI	PP2BA_DICDI	PHS2_DICDI	MGP1_DICDI	MHCKC_DICDI	DIMA_DICDI	GACG_DICDI	PAKA_DICDI	MHCKD_DICDI	PTP3_DICDI	SPLB_DICDI	Y1806_DICDI	DIMB_DICDI	ABCF4_DICDI	MYOB_DICDI	GEFD_DICDI	GEFE_DICDI	GEFN_DICDI	GEFR_DICDI	ELMOE_DICDI
biological_process	GO:0006974	cellular response to DNA damage stimulus	16	38	0.421053	0.999977	4.04309e-05	1	0.014	MMS19_DICDI	DOT1L_DICDI	FHKC_DICDI	PRKDC_DICDI	XRCC5_DICDI	WRIP1_DICDI	XPF_DICDI	KIN17_DICDI	Q55AZ3_DICDI	Q54KQ4_DICDI	Q550P6_DICDI	Q55F81_DICDI	Q8T145_DICDI	Q54QU4_DICDI	Q54BR4_DICDI	Q54WG5_DICDI
biological_process	GO:0016441	posttranscriptional gene silencing	3	3	1	0.999995	4.50394e-05	1	0.015	Q55DB7_DICDI	Q7KWS3_DICDI	Q54UI6_DICDI
biological_process	GO:0046839	phospholipid dephosphorylation	0	3	0	0.999991	4.64446e-05	1	0.017
biological_process	GO:0007062	sister chromatid cohesion	3	4	0.75	0.999994	4.92045e-05	1	0.019	Q54E85_DICDI	Q54W25_DICDI	Q54QR0_DICDI
biological_process	GO:0006401	RNA catabolic process	2	8	0.25	0.999972	6.9314e-05	1	0.033	Q86IE2_DICDI	Q86K90_DICDI
biological_process	GO:0045944	positive regulation of transcription by RNA polymerase II	23	34	0.676471	0.99998	7.01874e-05	1	0.034	MED10_DICDI	T2FA_DICDI	SRFA_DICDI	MED19_DICDI	SRFB_DICDI	SRFC_DICDI	Y6505_DICDI	CDK7_DICDI	MYBAA_DICDI	MYBQ_DICDI	NC2B_DICDI	Q54LN0_DICDI	Q54L49_DICDI	Q54SJ6_DICDI	Q55C32_DICDI	Q54HQ0_DICDI	Q54JF2_DICDI	Q54C05_DICDI	Q55CM6_DICDI	Q55BD4_DICDI	Q54TZ0_DICDI	Q54NM0_DICDI	Q54K42_DICDI
biological_process	GO:0051726	regulation of cell cycle	5	11	0.454545	0.999969	6.98901e-05	1	0.034	Y6481_DICDI	Q7KWP1_DICDI	C7FZZ4_DICDI	Q54LF4_DICDI	Q75JL4_DICDI
biological_process	GO:0006302	double-strand break repair	10	26	0.384615	0.999967	7.977e-05	1	0.042	KU70_DICDI	PRKDC_DICDI	XRCC5_DICDI	RAD50_DICDI	ARP8_DICDI	Q54B72_DICDI	Q86KT0_DICDI	Q86K74_DICDI	Q54E42_DICDI	Q54S42_DICDI
biological_process	GO:0043087	regulation of GTPase activity	17	34	0.5	0.999962	8.8302e-05	1	0.048	GACI_DICDI	GACH_DICDI	GAPA_DICDI	GACT_DICDI	GACE_DICDI	GACFF_DICDI	Y1806_DICDI	NGAP_DICDI	Q55CR5_DICDI	Q86B03_DICDI	Q86JJ7_DICDI	Q54TK7_DICDI	Q54UJ4_DICDI	Q54Q13_DICDI	Q54F48_DICDI	Q8SSU4_DICDI	Q8I7P3_DICDI
biological_process	GO:0006325	chromatin organization	14	35	0.4	0.999953	9.19401e-05	1	0.049	RBLA_DICDI	BRE1_DICDI	TAF12_DICDI	HDA21_DICDI	HDA22_DICDI	CMT1_DICDI	Q559I7_DICDI	Q54SJ6_DICDI	Q54R05_DICDI	Q55A48_DICDI	Q54FH5_DICDI	Q54QM3_DICDI	Q54JM6_DICDI	Q54KH7_DICDI
biological_process	GO:0007051	spindle organization	1	1	1	0.99998	9.64535e-05	1	0.054	KIF13_DICDI
biological_process	GO:0045892	negative regulation of transcription, DNA-templated	8	15	0.533333	0.999963	0.000107672	1	0.062	STATC_DICDI	STATB_DICDI	STATA_DICDI	ANM2_DICDI	Q54SJ6_DICDI	Q75JW7_DICDI	Q54QA7_DICDI	Q54ZN0_DICDI
biological_process	GO:0035194	post-transcriptional gene silencing by RNA	1	3	0.333333	0.999986	0.000116816	1	0.066	Q86IV6_DICDI
biological_process	GO:0031047	gene silencing by RNA	2	4	0.5	0.999981	0.000123824	1	0.07	NCBP2_DICDI	Q54WH0_DICDI
biological_process	GO:0050790	regulation of catalytic activity	1	11	0.0909091	0.99993	0.000126417	1	0.07	Q54M79_DICDI
biological_process	GO:0097696	receptor signaling pathway via STAT	2	3	0.666667	0.999993	0.000158408	1	0.08	STATA_DICDI	CUDA_DICDI
biological_process	GO:0016311	dephosphorylation	6	15	0.4	0.999917	0.000199625	1	0.094	MPL1_DICDI	PTEN_DICDI	PTP3_DICDI	CNRN_DICDI	Q553B4_DICDI	Q54GT8_DICDI
biological_process	GO:0006464	cellular protein modification process	2	12	0.166667	0.999849	0.00020704	1	0.095	TS101_DICDI	UBC12_DICDI
biological_process	GO:0016579	protein deubiquitination	20	32	0.625	0.999939	0.000223768	1	0.1	UBPB_DICDI	Y4757_DICDI	UCHL5_DICDI	Q54MJ3_DICDI	Q86K41_DICDI	Q55BI4_DICDI	Q54PQ7_DICDI	Q54BB6_DICDI	Q869U4_DICDI	Q556A3_DICDI	Q86J16_DICDI	B0G199_DICDI	Q553T4_DICDI	Q54DT4_DICDI	Q86KB3_DICDI	Q54WV5_DICDI	Q54XH4_DICDI	Q55AP9_DICDI	Q54H96_DICDI	Q55EJ1_DICDI
biological_process	GO:0070646	protein modification by small protein removal	1	2	0.5	0.99993	0.000230548	1	0.103	Q54CK2_DICDI
biological_process	GO:1990414	replication-born double-strand break repair via sister chromatid exchange	7	7	1	1	0.000237241	1	0.13	Q55GF7_DICDI	Q54VK4_DICDI	Q54RK7_DICDI	Q54PY6_DICDI	Q550H7_DICDI	Q54E44_DICDI	Q86J15_DICDI
biological_process	GO:0034087	establishment of mitotic sister chromatid cohesion	6	6	1	1	0.000237241	1	0.13	Q55GF7_DICDI	Q54VK4_DICDI	Q54RK7_DICDI	Q54PY6_DICDI	Q54E44_DICDI	Q86J15_DICDI
biological_process	GO:0007259	receptor signaling pathway via JAK-STAT	4	4	1	1	0.000237241	1	0.13	STATC_DICDI	STATB_DICDI	STATA_DICDI	Q86I20_DICDI
biological_process	GO:0006402	mRNA catabolic process	7	13	0.538462	0.999904	0.000250817	1	0.133	Q55AW0_DICDI	Q553P9_DICDI	Q54JL2_DICDI	Q54N92_DICDI	Q54WH0_DICDI	Q54R87_DICDI	Q54U17_DICDI
biological_process	GO:0000725	recombinational repair	1	2	0.5	0.99991	0.000246097	1	0.133	Q54SX9_DICDI
biological_process	GO:0006623	protein targeting to vacuole	10	13	0.769231	0.999971	0.000274929	1	0.142	VP13A_DICDI	VP13C_DICDI	VP13F_DICDI	VPS37_DICDI	VP13D_DICDI	VP13E_DICDI	VP13B_DICDI	VPS15_DICDI	Q54EK0_DICDI	Q54LI4_DICDI
biological_process	GO:0000724	double-strand break repair via homologous recombination	19	34	0.558824	0.999892	0.000295401	1	0.148	SMC6_DICDI	SOSSB_DICDI	Y6689_DICDI	XPF_DICDI	RA51D_DICDI	Q55AZ3_DICDI	Q54MD0_DICDI	Q54G98_DICDI	Q54DM3_DICDI	Q54NP1_DICDI	Q55BN5_DICDI	Q54EK9_DICDI	Q54KW0_DICDI	Q54BU8_DICDI	Q54C05_DICDI	Q556X5_DICDI	Q54KV9_DICDI	Q55E38_DICDI	B0G0Y4_DICDI
biological_process	GO:0072666	establishment of protein localization to vacuole	0	1	0	0.999951	0.000295904	1	0.149
biological_process	GO:0007098	centrosome cycle	8	10	0.8	0.999962	0.000298165	1	0.157	SUN1_DICDI	NEK2_DICDI	KIF9_DICDI	NDRC_DICDI	Q54DL5_DICDI	Q54RJ3_DICDI	Q54NE5_DICDI	Q86A08_DICDI
biological_process	GO:0006898	receptor-mediated endocytosis	5	6	0.833333	0.999962	0.000298165	1	0.157	AP4E_DICDI	AP2A2_DICDI	AP1G_DICDI	CLH_DICDI	Q54LZ3_DICDI
biological_process	GO:0007064	mitotic sister chromatid cohesion	4	7	0.571429	0.999962	0.000298165	1	0.157	SMC3_DICDI	PDS5_DICDI	Q54E85_DICDI	Q550H7_DICDI
biological_process	GO:0006338	chromatin remodeling	12	18	0.666667	0.999861	0.000441208	1	0.189	Y3800_DICDI	Y0170_DICDI	ARP8_DICDI	NC2B_DICDI	Q54CI4_DICDI	Q550R6_DICDI	Q54YQ6_DICDI	Q54DG0_DICDI	Q54C28_DICDI	Q54UQ7_DICDI	Q55ER4_DICDI	Q54WV6_DICDI
biological_process	GO:0043085	positive regulation of catalytic activity	3	3	1	0.999781	0.000460333	1	0.197	ATG1_DICDI	APH1_DICDI	Q54KM1_DICDI
biological_process	GO:0070918	primary sncRNA processing	0	1	0	0.999978	0.000472795	1	0.226
biological_process	GO:0000375	RNA splicing, via transesterification reactions	4	7	0.571429	0.999728	0.000542548	1	0.248	PRP19_DICDI	SLU7_DICDI	Q54MH4_DICDI	Q8MML7_DICDI
biological_process	GO:0051301	cell division	31	61	0.508197	0.999674	0.000575323	1	0.249	KIF13_DICDI	APC4_DICDI	APC5_DICDI	KIF4_DICDI	KIF8_DICDI	MPIP_DICDI	CDH1_DICDI	CDC23_DICDI	APC2_DICDI	FTSZA_DICDI	SMC3_DICDI	SMC4_DICDI	SUN1_DICDI	PDS5_DICDI	SVKA_DICDI	APC3_DICDI	CDK7_DICDI	KIF10_DICDI	APC1_DICDI	ERK1_DICDI	CDC26_DICDI	DNLI3_DICDI	Q86I09_DICDI	Q54WY1_DICDI	Q55CA1_DICDI	Q54XZ6_DICDI	Q54WM1_DICDI	Q54QB4_DICDI	Q54HI6_DICDI	Q54B17_DICDI	Q54DR4_DICDI
biological_process	GO:0007034	vacuolar transport	3	4	0.75	0.999764	0.000629904	1	0.265	VPS15_DICDI	Q54XD2_DICDI	Q54CU5_DICDI
biological_process	GO:0000184	nuclear-transcribed mRNA catabolic process, nonsense-mediated decay	9	12	0.75	0.999919	0.000720619	1	0.323	SMG1_DICDI	RENT1_DICDI	Q54DH9_DICDI	Q54R12_DICDI	Q54TQ1_DICDI	Q54R87_DICDI	Q54P97_DICDI	Q75JP6_DICDI	Q557E3_DICDI
biological_process	GO:0034244	negative regulation of transcription elongation from RNA polymerase II promoter	6	6	1	1	0.000782619	1	0.394	MED15_DICDI	Q55F13_DICDI	Q54LZ1_DICDI	Q55FN0_DICDI	Q54Q08_DICDI	Q75JP0_DICDI
biological_process	GO:0071169	establishment of protein localization to chromatin	6	6	1	1	0.000782619	1	0.394	Q55GF7_DICDI	Q54VK4_DICDI	Q54RK7_DICDI	Q54PY6_DICDI	Q54E44_DICDI	Q86J15_DICDI
biological_process	GO:0043570	maintenance of DNA repeat elements	3	3	1	1	0.000782619	1	0.394	MSH3_DICDI	MSH6_DICDI	MSH2_DICDI
biological_process	GO:0000398	mRNA splicing, via spliceosome	39	88	0.443182	0.999579	0.000824848	1	0.399	RU2B_DICDI	RU17_DICDI	BBP_DICDI	CRNL1_DICDI	PRP19_DICDI	MFAP1_DICDI	NCBP2_DICDI	SYF1_DICDI	SF3A1_DICDI	SLU7_DICDI	RUXF_DICDI	SNWA_DICDI	Y8236_DICDI	DDX46_DICDI	DDX41_DICDI	Q54B40_DICDI	Q8T2A7_DICDI	Q54I26_DICDI	Q54MH4_DICDI	Q54BJ4_DICDI	Q55A15_DICDI	Q54LY9_DICDI	Q54X23_DICDI	Q55GN2_DICDI	Q54NS6_DICDI	Q54FG3_DICDI	Q8T2I0_DICDI	Q55BL6_DICDI	Q1ZXF6_DICDI	Q54NJ5_DICDI	Q55EN0_DICDI	Q55CC1_DICDI	Q54QY2_DICDI	Q54LV5_DICDI	Q54R72_DICDI	Q54JF1_DICDI	Q55BV8_DICDI	Q54VL9_DICDI	Q54LX5_DICDI
biological_process	GO:0007010	cytoskeleton organization	5	14	0.357143	0.999439	0.000848112	1	0.404	STRP_DICDI	Y5837_DICDI	Q54WT5_DICDI	Q1ZX99_DICDI	Q54JI4_DICDI
biological_process	GO:0034976	response to endoplasmic reticulum stress	3	5	0.6	0.999564	0.00108434	1	0.442	UFL1_DICDI	Q54UW6_DICDI	Q86HI2_DICDI
biological_process	GO:0010628	positive regulation of gene expression	24	51	0.470588	0.999484	0.00120836	1	0.46	PHG2_DICDI	STATC_DICDI	RBLA_DICDI	BZPF_DICDI	HD_DICDI	GTAG_DICDI	MED23_DICDI	PYK3_DICDI	STATA_DICDI	STLB_DICDI	PKS1_DICDI	YAKA_DICDI	SPLB_DICDI	Y1197_DICDI	DIMB_DICDI	KAPC_DICDI	HBX9_DICDI	CAR4_DICDI	CUDA_DICDI	Q54XJ7_DICDI	Q86AD8_DICDI	Q86AY8_DICDI	Q86J14_DICDI	O15755_DICDI
biological_process	GO:0016197	endosomal transport	8	13	0.615385	0.999484	0.00120836	1	0.46	BL1S1_DICDI	MYOB_DICDI	EPS15_DICDI	CL16A_DICDI	Q55BN5_DICDI	Q54NP5_DICDI	Q55DJ6_DICDI	Q54SJ9_DICDI
biological_process	GO:0046777	protein autophosphorylation	13	21	0.619048	0.99972	0.00127018	1	0.468	PAKB_DICDI	STK11_DICDI	DHKA_DICDI	PYK3_DICDI	STK4L_DICDI	MYLKF_DICDI	SPLB_DICDI	SVKA_DICDI	DGKA_DICDI	DHKH_DICDI	ATG1_DICDI	MHCKA_DICDI	DYRK1_DICDI
biological_process	GO:0040011	locomotion	4	8	0.5	0.999164	0.00128206	1	0.471	PAXB_DICDI	SRFA_DICDI	DIMB_DICDI	Q94491_DICDI
biological_process	GO:0090307	mitotic spindle assembly	5	6	0.833333	0.999928	0.00139472	1	0.523	KIF13_DICDI	KIF4_DICDI	DYHC_DICDI	Q54G01_DICDI	Q54NE5_DICDI
biological_process	GO:0043484	regulation of RNA splicing	4	4	1	0.999928	0.00139472	1	0.523	RU17_DICDI	Q54UV0_DICDI	Q54PW8_DICDI	Q54YS7_DICDI
biological_process	GO:0046854	phosphatidylinositol phosphate biosynthetic process	12	19	0.631579	0.999704	0.00143307	1	0.543	PI3K2_DICDI	PI3K3_DICDI	FYV1_DICDI	PI4K_DICDI	Q55FX5_DICDI	Q54UU9_DICDI	Q54QM1_DICDI	Q54ZN9_DICDI	Q54S78_DICDI	Q54XR3_DICDI	Q54LR9_DICDI	Q54F55_DICDI
biological_process	GO:0000723	telomere maintenance	9	12	0.75	0.999697	0.00159334	1	0.584	KU70_DICDI	PRKDC_DICDI	XRCC5_DICDI	RA51D_DICDI	ATR1_DICDI	Q55FJ4_DICDI	Q54Z42_DICDI	Q54JQ5_DICDI	Q54B44_DICDI
biological_process	GO:0007346	regulation of mitotic cell cycle	3	7	0.428571	0.999386	0.00160052	1	0.588	CDC26_DICDI	Q55BL8_DICDI	C7G050_DICDI
biological_process	GO:0045053	protein retention in Golgi apparatus	8	10	0.8	0.999842	0.00173034	1	0.634	VP13A_DICDI	VP13C_DICDI	VP13F_DICDI	VP13D_DICDI	VP13E_DICDI	VP13B_DICDI	VPS15_DICDI	Q86IF6_DICDI
biological_process	GO:0009966	regulation of signal transduction	0	4	0	0.99892	0.00183637	1	0.668
biological_process	GO:0034243	regulation of transcription elongation from RNA polymerase II promoter	0	1	0	0.999725	0.00183484	1	0.668
biological_process	GO:0008380	RNA splicing	8	22	0.363636	0.998839	0.00203813	1	0.698	SF3B4_DICDI	RU17_DICDI	HELCL_DICDI	SMN1_DICDI	SPF27_DICDI	SLU7_DICDI	Q1ZXG7_DICDI	Q54LX5_DICDI
biological_process	GO:0043547	positive regulation of GTPase activity	8	13	0.615385	0.9991	0.00210616	1	0.704	DARA_DICDI	PSRA_DICDI	RGAP1_DICDI	GEFQ_DICDI	Q54WI0_DICDI	Q551Q8_DICDI	Q54VB2_DICDI	Q54DM6_DICDI
biological_process	GO:0008104	protein localization	9	14	0.642857	0.998422	0.00214648	1	0.705	LVSA_DICDI	LVSB_DICDI	LVSC_DICDI	LVSD_DICDI	LVSE_DICDI	ICPA_DICDI	IST1L_DICDI	EB1_DICDI	Q54U23_DICDI
biological_process	GO:0070647	protein modification by small protein conjugation or removal	1	1	1	0.998588	0.00224607	1	0.719	Q555F9_DICDI
biological_process	GO:0007018	microtubule-based movement	13	19	0.684211	0.99942	0.0023444	1	0.724	KIF12_DICDI	KIF13_DICDI	KIF7_DICDI	DC1L1_DICDI	KIF4_DICDI	KIF8_DICDI	DYHC_DICDI	KIF6_DICDI	KIF9_DICDI	KIF1_DICDI	KIF10_DICDI	KIF3_DICDI	DYIN_DICDI
biological_process	GO:0000077	DNA damage checkpoint signaling	8	13	0.615385	0.99942	0.0023444	1	0.724	DOT1L_DICDI	FHKC_DICDI	IFKC_DICDI	ATR1_DICDI	Q54LN0_DICDI	Q54D34_DICDI	Q55E62_DICDI	Q869Q1_DICDI
biological_process	GO:1990116	ribosome-associated ubiquitin-dependent protein catabolic process	5	5	1	1	0.00258068	1	0.791	LTN1_DICDI	ASCC2_DICDI	ASCC3_DICDI	Q54HA7_DICDI	Q55G56_DICDI
biological_process	GO:0031053	primary miRNA processing	5	5	1	1	0.00258068	1	0.791	Q54HU7_DICDI	Q55E25_DICDI	Q55FS1_DICDI	Q54ZS5_DICDI	Q95ZG5_DICDI
biological_process	GO:0006396	RNA processing	13	24	0.541667	0.99798	0.00274778	1	0.801	CLP1_DICDI	NRDE2_DICDI	RTCA_DICDI	Q54HU7_DICDI	Q54C48_DICDI	Q550Y1_DICDI	Q55E25_DICDI	Q55FS1_DICDI	Q54E37_DICDI	Q54TL3_DICDI	Q54IC6_DICDI	Q54DI3_DICDI	Q95ZG5_DICDI
biological_process	GO:0006661	phosphatidylinositol biosynthetic process	2	4	0.5	0.998902	0.00276241	1	0.805	PI3K2_DICDI	Q54HT3_DICDI
biological_process	GO:0006470	protein dephosphorylation	15	28	0.535714	0.998936	0.00281023	1	0.81	PP2BA_DICDI	MPIP_DICDI	MPL1_DICDI	SPNA_DICDI	PATS1_DICDI	PTEN_DICDI	Y2105_DICDI	Y7071_DICDI	Y9461_DICDI	CNRN_DICDI	Q55C81_DICDI	Q553B4_DICDI	Q54GL8_DICDI	Q54PX6_DICDI	Q54QE5_DICDI
biological_process	GO:0032784	regulation of DNA-templated transcription, elongation	1	2	0.5	0.999306	0.00313521	1	0.832	Q54K42_DICDI
biological_process	GO:0072665	protein localization to vacuole	0	1	0	0.999032	0.00342488	1	0.841
biological_process	GO:0042147	retrograde transport, endosome to Golgi	15	29	0.517241	0.998767	0.00385235	1	0.86	Y5795_DICDI	WASC2_DICDI	Q76NU4_DICDI	Q553Q7_DICDI	Q54TC7_DICDI	Q54U23_DICDI	Q86HF6_DICDI	Q86IF6_DICDI	Q54YR7_DICDI	Q54WR7_DICDI	Q54NV0_DICDI	Q54MU4_DICDI	Q54TJ5_DICDI	Q54MJ6_DICDI	Q55BK2_DICDI
biological_process	GO:0051321	meiotic cell cycle	3	5	0.6	0.998408	0.00402893	1	0.878	SPC97_DICDI	SPC98_DICDI	CDK7_DICDI
biological_process	GO:0090110	COPII-coated vesicle cargo loading	6	7	0.857143	0.999763	0.00405489	1	0.905	SEC24_DICDI	SEC31_DICDI	Q54DB3_DICDI	Q54SU8_DICDI	Q54Z72_DICDI	Q55C90_DICDI
biological_process	GO:0036498	IRE1-mediated unfolded protein response	6	7	0.857143	0.999763	0.00405489	1	0.905	IRLB_DICDI	IRLC_DICDI	IRLE_DICDI	IRLA_DICDI	IRLF_DICDI	IREA_DICDI
biological_process	GO:0043937	regulation of sporulation	2	2	1	0.999763	0.00405489	1	0.905	Q54WI0_DICDI	Q551Q8_DICDI
biological_process	GO:0007052	mitotic spindle organization	7	14	0.5	0.998886	0.0040674	1	0.909	MTAA_DICDI	ICPA_DICDI	KIF6_DICDI	DCTN2_DICDI	Q553N8_DICDI	Q54WM1_DICDI	Q7KWK7_DICDI
biological_process	GO:0045786	negative regulation of cell cycle	1	1	1	0.998464	0.00410116	1	0.91	RBLA_DICDI
biological_process	GO:0000956	nuclear-transcribed mRNA catabolic process	3	9	0.333333	0.998102	0.00443786	1	0.919	Q558Y5_DICDI	Q55CS4_DICDI	Q75JF5_DICDI
biological_process	GO:0006275	regulation of DNA replication	2	5	0.4	0.999279	0.00439815	1	0.919	SMC3_DICDI	Q54W25_DICDI
biological_process	GO:0031122	cytoplasmic microtubule organization	6	8	0.75	0.999527	0.00462145	1	0.939	SPC97_DICDI	KIF8_DICDI	DYHC_DICDI	SPC98_DICDI	KIF10_DICDI	Q54VD6_DICDI
biological_process	GO:0071168	protein localization to chromatin	0	1	0	0.999527	0.00462145	1	0.939
biological_process	GO:0016246	RNA interference	4	6	0.666667	0.999365	0.00465205	1	0.942	Q1ZXG9_DICDI	Q54G64_DICDI	Q7KWS3_DICDI	Q86HF5_DICDI
biological_process	GO:0046907	intracellular transport	1	4	0.25	0.996457	0.0047858	1	0.943	Q54FE0_DICDI
biological_process	GO:0034504	protein localization to nucleus	1	2	0.5	0.998082	0.00487011	1	0.945	PTP3_DICDI
biological_process	GO:0042221	response to chemical	0	1	0	0.996104	0.00524212	1	0.955
biological_process	GO:0030154	cell differentiation	10	28	0.357143	0.996585	0.0054112	1	0.956	RBLA_DICDI	TAGA_DICDI	HD_DICDI	PSRA_DICDI	SPNA_DICDI	SRFC_DICDI	CAR4_DICDI	CUDA_DICDI	Q552K5_DICDI	Q550K3_DICDI
biological_process	GO:0045930	negative regulation of mitotic cell cycle	1	1	1	0.998288	0.00556618	1	0.956	BTG_DICDI
biological_process	GO:0045132	meiotic chromosome segregation	2	2	1	0.998567	0.00568842	1	0.957	Q54WM1_DICDI	Q54W25_DICDI
biological_process	GO:0009968	negative regulation of signal transduction	1	1	1	0.99719	0.00684043	1	0.971	SHKA_DICDI
biological_process	GO:0006511	ubiquitin-dependent protein catabolic process	31	86	0.360465	0.994472	0.00824208	1	0.985	DDI1_DICDI	FBXA_DICDI	PSMD4_DICDI	UBPB_DICDI	UCHL5_DICDI	Q54LZ6_DICDI	Q86I15_DICDI	Q55BI4_DICDI	Q550P6_DICDI	Q54PQ7_DICDI	Q54XF1_DICDI	Q54BB6_DICDI	Q869U4_DICDI	Q54VX1_DICDI	Q556A3_DICDI	Q86J16_DICDI	B0G199_DICDI	Q54F86_DICDI	Q54ND8_DICDI	Q54DM8_DICDI	Q553T4_DICDI	Q54QC7_DICDI	Q54DT4_DICDI	Q86KB3_DICDI	Q86J06_DICDI	Q54JQ6_DICDI	Q55AP9_DICDI	Q54IK3_DICDI	Q54H96_DICDI	Q54S82_DICDI	Q55EJ1_DICDI
biological_process	GO:0044772	mitotic cell cycle phase transition	0	3	0	0.996606	0.00827469	1	0.985
biological_process	GO:0031150	sorocarp stalk development	4	7	0.571429	0.99612	0.00874994	1	0.996	DCSA_DICDI	DHKA_DICDI	ROCO4_DICDI	C7FZZ0_DICDI
biological_process	GO:0090435	protein localization to nuclear envelope	1	1	1	1	0.00850629	1	0.996	Q54BP1_DICDI
biological_process	GO:0043327	chemotaxis to cAMP	42	100	0.42	0.994493	0.00958587	1	0.997	PDPKA_DICDI	PDPKB_DICDI	PI3K2_DICDI	PDE5_DICDI	PK2_DICDI	TORA_DICDI	LVSE_DICDI	MP2K1_DICDI	GACH_DICDI	GAPA_DICDI	HD_DICDI	PAXB_DICDI	MPL1_DICDI	PI4K_DICDI	PSRA_DICDI	PAKA_DICDI	PAKE_DICDI	RIP3_DICDI	PAKD_DICDI	STK4L_DICDI	PHR_DICDI	PKS1_DICDI	PTEN_DICDI	Y7588_DICDI	Y1676_DICDI	Y1806_DICDI	TSUA_DICDI	Y7875_DICDI	MYOB_DICDI	MYOG_DICDI	KAPC_DICDI	GEFM_DICDI	ELMOE_DICDI	ERK1_DICDI	DHKI_DICDI	Q557I6_DICDI	Q551V8_DICDI	Q55DL8_DICDI	Q54CF8_DICDI	Q7KWP7_DICDI
biological_process	GO:0006935	chemotaxis	19	56	0.339286	0.993692	0.00969957	1	0.997	PHG2_DICDI	PI3K2_DICDI	LIMB_DICDI	MED13_DICDI	MHCKC_DICDI	HD_DICDI	IPLA_DICDI	DIMA_DICDI	PAKA_DICDI	SHKA_DICDI	SPKA_DICDI	PTEN_DICDI	YAKA_DICDI	YELA_DICDI	ABCB1_DICDI	MHCKA_DICDI	Q86KX8_DICDI	Q551V8_DICDI	Q54SZ1_DICDI
biological_process	GO:0006796	phosphate-containing compound metabolic process	0	2	0	0.992368	0.00987417	1	0.997
biological_process	GO:0033365	protein localization to organelle	0	1	0	0.993877	0.00948953	1	0.997
biological_process	GO:0072344	rescue of stalled ribosome	7	10	0.7	0.99827	0.0113674	1	0.999	LTN1_DICDI	ASCC2_DICDI	ASCC3_DICDI	Q86H89_DICDI	Q54LX3_DICDI	Q54HA7_DICDI	Q55G56_DICDI
biological_process	GO:0036297	interstrand cross-link repair	6	9	0.666667	0.99827	0.0113674	1	0.999	MSH6_DICDI	FAN1_DICDI	Q55F81_DICDI	Q8T145_DICDI	Q55DX7_DICDI	Q54WG5_DICDI
biological_process	GO:0006379	mRNA cleavage	5	6	0.833333	0.99827	0.0113674	1	0.999	CPSF2_DICDI	Q55CA3_DICDI	Q54YF5_DICDI	Q54IF1_DICDI	Q54WL8_DICDI
biological_process	GO:0098789	pre-mRNA cleavage required for polyadenylation	5	6	0.833333	0.999217	0.011571	1	0.999	CPSF2_DICDI	Q55CA3_DICDI	Q54IF1_DICDI	Q54V94_DICDI	Q54NB8_DICDI
biological_process	GO:0006999	nuclear pore organization	4	5	0.8	0.999217	0.011571	1	0.999	NUP54_DICDI	Q75JH1_DICDI	Q54XC5_DICDI	Q556V5_DICDI
biological_process	GO:0006997	nucleus organization	3	7	0.428571	0.996865	0.0115631	1	0.999	SUN1_DICDI	QKGA_DICDI	DYNA_DICDI
biological_process	GO:0006644	phospholipid metabolic process	3	7	0.428571	0.993124	0.0110214	1	0.999	FYV1_DICDI	PLDC_DICDI	PLDA_DICDI
biological_process	GO:0010212	response to ionizing radiation	1	1	1	0.999217	0.011571	1	0.999	SOSSB_DICDI
biological_process	GO:0008156	negative regulation of DNA replication	1	1	1	0.999217	0.011571	1	0.999	PDS5_DICDI
biological_process	GO:0030587	sorocarp development	73	194	0.376289	0.984633	0.0195984	1	1	PDPKA_DICDI	PDPKB_DICDI	PEFB_DICDI	PDE4_DICDI	PK2_DICDI	STATC_DICDI	TAGB_DICDI	SPLA_DICDI	TS101_DICDI	GRLJ_DICDI	LVSD_DICDI	MP2K1_DICDI	LMPA_DICDI	GACH_DICDI	GACT_DICDI	DIMA_DICDI	CYAD_DICDI	DHKA_DICDI	MKKA_DICDI	GTAG_DICDI	CYC8_DICDI	GBF_DICDI	BECNA_DICDI	MED23_DICDI	PSRA_DICDI	PYK3_DICDI	SEPA_DICDI	STATA_DICDI	ROCO5_DICDI	NOXC_DICDI	YAKA_DICDI	SPLB_DICDI	XRCC5_DICDI	Y1806_DICDI	Y7165_DICDI	YELA_DICDI	MGP2_DICDI	ABCA5_DICDI	DIMB_DICDI	ATG1_DICDI
biological_process	GO:0006886	intracellular protein transport	48	148	0.324324	0.817845	0.217711	1	1	RABJ_DICDI	RABY_DICDI	SEC24_DICDI	COPA_DICDI	AP4B_DICDI	AP4E_DICDI	AP2A2_DICDI	AP3B_DICDI	CPAS2_DICDI	COG7_DICDI	STX7A_DICDI	STX7B_DICDI	COG3_DICDI	SEC31_DICDI	TBCK_DICDI	TBC5B_DICDI	TBC5A_DICDI	AP1B_DICDI	AP1G_DICDI	CLH_DICDI	COPB2_DICDI	Q54F53_DICDI	Q54XD2_DICDI	Q55CS3_DICDI	Q75JG4_DICDI	Q54T42_DICDI	Q54SQ5_DICDI	Q54WP7_DICDI	Q55E78_DICDI	Q54WR7_DICDI	C7G032_DICDI	Q54Z72_DICDI	Q54YL8_DICDI	Q553U1_DICDI	Q54Y34_DICDI	Q54NT3_DICDI	Q54CU5_DICDI	Q1ZXK9_DICDI	Q54ZD6_DICDI	Q55C90_DICDI
biological_process	GO:0015031	protein transport	43	103	0.417476	0.927564	0.088516	1	1	TS101_DICDI	COG4_DICDI	KIF12_DICDI	EXOC7_DICDI	IST1L_DICDI	COG2_DICDI	ADCB_DICDI	ADCA_DICDI	BECNA_DICDI	COG5_DICDI	EXOC5_DICDI	COG6_DICDI	COG8_DICDI	NUP98_DICDI	COG1_DICDI	EXOC2_DICDI	EXOC4_DICDI	BECNB_DICDI	VTA1_DICDI	VP35L_DICDI	CHMP7_DICDI	ATG1_DICDI	ATG4_DICDI	ATG7_DICDI	EPS15_DICDI	GLE1_DICDI	ADCF_DICDI	ADCC_DICDI	Q54C87_DICDI	Q54JM8_DICDI	Q86HF6_DICDI	Q55BR0_DICDI	Q54XV4_DICDI	Q54LI4_DICDI	Q54QM7_DICDI	Q54DQ9_DICDI	Q54G75_DICDI	Q54LH0_DICDI	Q54VC2_DICDI	Q54QH2_DICDI
biological_process	GO:0031152	aggregation involved in sorocarp development	42	130	0.323077	0.373208	0.690101	1	1	PDE5_DICDI	PAKB_DICDI	TRIA_DICDI	TORA_DICDI	SET1_DICDI	IFKA_DICDI	MP2K1_DICDI	LIMB_DICDI	GTAC_DICDI	DARA_DICDI	MED13_DICDI	DBNL_DICDI	IPLA_DICDI	ADCB_DICDI	NRAM2_DICDI	PI4K_DICDI	PAKA_DICDI	RIP3_DICDI	PAKD_DICDI	SRFB_DICDI	STK4L_DICDI	PKS1_DICDI	PTEN_DICDI	YAKA_DICDI	Y7071_DICDI	ABCGG_DICDI	MYBB_DICDI	CNRN_DICDI	AP1B_DICDI	CLH_DICDI	GEFB_DICDI	ERK1_DICDI	ADCC_DICDI	Q557I6_DICDI	Q55AA6_DICDI	Q86AD8_DICDI	Q86I19_DICDI	Q55FC8_DICDI	Q86A02_DICDI	Q55BY0_DICDI
biological_process	GO:0016567	protein ubiquitination	38	87	0.436782	0.970015	0.044	1	1	APC5_DICDI	CDH1_DICDI	CDC23_DICDI	APC2_DICDI	Y3893_DICDI	APC3_DICDI	EIPR1_DICDI	MED8_DICDI	APC1_DICDI	Q557I6_DICDI	Q550P1_DICDI	C7G079_DICDI	Q54QZ3_DICDI	Q55E19_DICDI	C7G034_DICDI	Q54DM4_DICDI	Q55DJ0_DICDI	Q550P6_DICDI	Q75JM9_DICDI	Q54XF1_DICDI	Q54EA4_DICDI	Q559W7_DICDI	Q55E18_DICDI	Q86H89_DICDI	Q54LX3_DICDI	Q54XR0_DICDI	Q54RD2_DICDI	Q54SL8_DICDI	Q554L0_DICDI	Q55DX7_DICDI	Q54RC2_DICDI	Q55DJ2_DICDI	Q54IW6_DICDI	Q54TM9_DICDI	Q550K3_DICDI	Q54NV4_DICDI	O44007_DICDI	Q557D0_DICDI
biological_process	GO:0000281	mitotic cytokinesis	36	101	0.356436	0.946021	0.0806665	1	1	PHG2_DICDI	MTAA_DICDI	PAKB_DICDI	LVSA_DICDI	KIF12_DICDI	LMPA_DICDI	GAPA_DICDI	ICPA_DICDI	MHCKC_DICDI	EPN_DICDI	DWWA_DICDI	PAXB_DICDI	PPK1_DICDI	DLPC_DICDI	PAKA_DICDI	SEPA_DICDI	SPKA_DICDI	PATS1_DICDI	SUN2_DICDI	PTEN_DICDI	Y6689_DICDI	PIRA_DICDI	NDRC_DICDI	HBX4_DICDI	MHCKA_DICDI	EB1_DICDI	DTFA_DICDI	AP1B_DICDI	CLU_DICDI	CLH_DICDI	Q54WI0_DICDI	Q54VM5_DICDI	Q55DL8_DICDI	C7FZZ0_DICDI	Q75JH9_DICDI	Q86A08_DICDI
biological_process	GO:0048870	cell motility	35	91	0.384615	0.980061	0.0314951	1	1	PHG2_DICDI	PI3K2_DICDI	PI3K3_DICDI	MED13_DICDI	DBNL_DICDI	CTNA_DICDI	PAXB_DICDI	ELMOF_DICDI	PSRA_DICDI	PAKA_DICDI	PLDC_DICDI	STK4L_DICDI	PTEN_DICDI	PLDA_DICDI	Y1806_DICDI	PIRA_DICDI	ELMOC_DICDI	ELMOA_DICDI	MYOB_DICDI	DOKA_DICDI	CNRN_DICDI	GEFB_DICDI	ELMOE_DICDI	DHKI_DICDI	Q55FX5_DICDI	Q54WI0_DICDI	Q557Q0_DICDI	Q553B4_DICDI	Q54S78_DICDI	Q54DS6_DICDI	Q54Q49_DICDI	Q86KG9_DICDI	Q55B61_DICDI	Q557G6_DICDI	Q54K01_DICDI
biological_process	GO:0030435	sporulation resulting in formation of a cellular spore	27	76	0.355263	0.9703	0.0492212	1	1	TRIA_DICDI	SPLA_DICDI	GRLJ_DICDI	EPN_DICDI	DIMA_DICDI	CYAD_DICDI	DHKA_DICDI	MKKA_DICDI	FBXA_DICDI	DMTA_DICDI	BECNA_DICDI	D7_DICDI	NDUF5_DICDI	PPK1_DICDI	PSV_DICDI	SRFA_DICDI	NOXC_DICDI	YELA_DICDI	ATG1_DICDI	ATG7_DICDI	KAPC_DICDI	DOKA_DICDI	CNRN_DICDI	CMT1_DICDI	CLH_DICDI	CRTF_DICDI	CUDA_DICDI
biological_process	GO:0031288	sorocarp morphogenesis	26	80	0.325	0.60388	0.488169	1	1	PK2_DICDI	STATC_DICDI	BZPF_DICDI	BZPR_DICDI	CYAD_DICDI	DHKA_DICDI	DHKD_DICDI	GYS_DICDI	DMTA_DICDI	BECNA_DICDI	PPK1_DICDI	RIR1_DICDI	STLB_DICDI	ABCA5_DICDI	ABCCD_DICDI	ABCGG_DICDI	DHKB_DICDI	ATG1_DICDI	ABCB4_DICDI	ABCC8_DICDI	ABCF4_DICDI	ATG7_DICDI	KAPC_DICDI	DYNA_DICDI	Q55CT4_DICDI	Q559F5_DICDI
biological_process	GO:0007264	small GTPase mediated signal transduction	26	65	0.4	0.92878	0.0999055	1	1	QKGA_DICDI	GBPD_DICDI	GEFC_DICDI	GEFD_DICDI	GEFE_DICDI	GEFG_DICDI	GEFI_DICDI	GEFJ_DICDI	GEFK_DICDI	GEFL_DICDI	GEFM_DICDI	GEFN_DICDI	GEFP_DICDI	GEFS_DICDI	GEFV_DICDI	GEFW_DICDI	GEFX_DICDI	GEFY_DICDI	Q54Y59_DICDI	Q54DW1_DICDI	Q54XL4_DICDI	Q554I8_DICDI	Q86I66_DICDI	Q54DS6_DICDI	Q54WL2_DICDI	Q54SG9_DICDI
biological_process	GO:0031154	culmination involved in sorocarp development	26	83	0.313253	0.976027	0.034827	1	1	TRIA_DICDI	LVSB_DICDI	LIMB_DICDI	BZPF_DICDI	FORC_DICDI	DHKK_DICDI	FBXA_DICDI	DMTA_DICDI	PAXB_DICDI	NDUF5_DICDI	SRFA_DICDI	STATA_DICDI	SUN2_DICDI	VP13C_DICDI	ABCCD_DICDI	ABCGG_DICDI	ABCB1_DICDI	ABCC8_DICDI	KAPC_DICDI	CMT1_DICDI	CAR4_DICDI	CUDA_DICDI	Q54Q13_DICDI	Q54T71_DICDI	Q54T92_DICDI	Q94491_DICDI
biological_process	GO:0090630	activation of GTPase activity	23	51	0.45098	0.99125	0.0183763	1	1	TBCK_DICDI	Y1806_DICDI	TBC5B_DICDI	TBC5A_DICDI	RGAP1_DICDI	KAPC_DICDI	GEFE_DICDI	Q75JG4_DICDI	Q54SQ5_DICDI	Q54WP7_DICDI	Q55E78_DICDI	C7G032_DICDI	Q54YL8_DICDI	Q553U1_DICDI	Q54NT3_DICDI	Q54KE5_DICDI	Q54RT1_DICDI	Q869V0_DICDI	Q54RA7_DICDI	Q54RS9_DICDI	Q54Z16_DICDI	Q55CN5_DICDI	Q54SG9_DICDI
biological_process	GO:0006364	rRNA processing	22	72	0.305556	0.0108964	0.993437	0.972	1	DDX54_DICDI	BYST_DICDI	MDN1_DICDI	NVL_DICDI	RRP8_DICDI	RRP1_DICDI	HEAT1_DICDI	DDX27_DICDI	Q54HU7_DICDI	Q54QK3_DICDI	Q54XB2_DICDI	Q54P10_DICDI	Q54X98_DICDI	Q55GQ7_DICDI	Q55EM8_DICDI	Q54P34_DICDI	Q54WV7_DICDI	Q54IM3_DICDI	Q55EB8_DICDI	Q54EN2_DICDI	Q54N18_DICDI	Q54I45_DICDI
biological_process	GO:0016192	vesicle-mediated transport	21	76	0.276316	0.82393	0.203123	1	1	AP4B_DICDI	AP3B_DICDI	STX7A_DICDI	STX7B_DICDI	YIPF1_DICDI	AP1B_DICDI	AP4M_DICDI	Q55AA6_DICDI	Q54F53_DICDI	Q55CS3_DICDI	Q54KQ8_DICDI	Q54VS5_DICDI	Q54JP0_DICDI	Q54HF9_DICDI	Q54T42_DICDI	Q54M79_DICDI	Q54W41_DICDI	Q54Y34_DICDI	Q55AI4_DICDI	Q54U74_DICDI	Q54HB8_DICDI
biological_process	GO:0007015	actin filament organization	19	63	0.301587	0.591102	0.472247	1	1	PHG2_DICDI	EPN_DICDI	COROB_DICDI	DWWA_DICDI	ELMOF_DICDI	ELMOC_DICDI	ELMOA_DICDI	MYOB_DICDI	MYOG_DICDI	MYOH_DICDI	MYOJ_DICDI	DYNA_DICDI	GEFB_DICDI	ELMOE_DICDI	Q1ZXE9_DICDI	Q54NW3_DICDI	Q7KWP7_DICDI	Q54R15_DICDI	Q54K01_DICDI
biological_process	GO:0006633	fatty acid biosynthetic process	18	50	0.36	0.426486	0.673463	1	1	PKS44_DICDI	PKS40_DICDI	PKS14_DICDI	PKS25_DICDI	PKS23_DICDI	PKS21_DICDI	PKS41_DICDI	PKS38_DICDI	PKS3_DICDI	STLB_DICDI	PKS24_DICDI	PKS13_DICDI	PKS1_DICDI	PKS22_DICDI	PKS2_DICDI	PKS18_DICDI	PKS42_DICDI	ACAC_DICDI
biological_process	GO:0006909	phagocytosis	16	84	0.190476	0.000503675	0.999753	0.125	1	PHG2_DICDI	PAKB_DICDI	LVSA_DICDI	COROB_DICDI	PPK1_DICDI	PAKA_DICDI	SHKA_DICDI	WASC5_DICDI	MYOB_DICDI	DYNA_DICDI	DYNB_DICDI	GEFB_DICDI	APH1_DICDI	Q54I12_DICDI	C7FZZ0_DICDI	Q86KG9_DICDI
biological_process	GO:0009617	response to bacterium	16	95	0.168421	0.00185749	0.999061	0.434	1	PI3K2_DICDI	PI3K3_DICDI	PEFA_DICDI	COROB_DICDI	NRAM2_DICDI	ATG1_DICDI	CDIP1_DICDI	DYNA_DICDI	DYNB_DICDI	Q55FX5_DICDI	Q54G64_DICDI	Q54WI0_DICDI	Q54S78_DICDI	Q55CE3_DICDI	Q54F55_DICDI	Q54YD3_DICDI
biological_process	GO:0030433	ubiquitin-dependent ERAD pathway	16	36	0.444444	0.967211	0.0664385	1	1	DERL2_DICDI	Y5729_DICDI	Q55E19_DICDI	Q54Y35_DICDI	Q54SX5_DICDI	Q55DT6_DICDI	Q55E18_DICDI	Q54U33_DICDI	Q54TF9_DICDI	Q55C65_DICDI	Q54RC2_DICDI	Q55DJ2_DICDI	Q54QA5_DICDI	Q54MR8_DICDI	Q54NV4_DICDI	O44007_DICDI
biological_process	GO:0006310	DNA recombination	15	50	0.3	0.986881	0.0209656	1	1	MSH3_DICDI	MSH2_DICDI	KU70_DICDI	XRCC5_DICDI	IN80D_DICDI	RAD50_DICDI	ARP8_DICDI	DNLI4_DICDI	DNLI3_DICDI	Q54DM3_DICDI	Q55FJ4_DICDI	Q54QN3_DICDI	Q54QU4_DICDI	Q54Z42_DICDI	B0G0Y4_DICDI
biological_process	GO:0006457	protein folding	14	64	0.21875	0.130339	0.913972	1	1	DNJA1_DICDI	PFD2_DICDI	PFD6_DICDI	TBCC_DICDI	PFD5_DICDI	TBCD_DICDI	AHSA_DICDI	Q55D95_DICDI	Q54PX2_DICDI	Q54UW6_DICDI	Q54SQ0_DICDI	Q55EH3_DICDI	Q86HI2_DICDI	Q55BE5_DICDI
biological_process	GO:0055085	transmembrane transport	14	44	0.318182	0.00613278	0.996373	0.832	1	TAGA_DICDI	TAGB_DICDI	CTLHB_DICDI	ABCC7_DICDI	ABCCD_DICDI	ABCCF_DICDI	ABCB1_DICDI	ABCB4_DICDI	ABCC5_DICDI	ABCC8_DICDI	ABCC1_DICDI	Q54BH1_DICDI	Q55BP1_DICDI	Q54EQ3_DICDI
biological_process	GO:0006887	exocytosis	14	40	0.35	0.682378	0.420683	1	1	LVSB_DICDI	MGP1_DICDI	EXOC7_DICDI	GXCB_DICDI	EXOC5_DICDI	EXOC2_DICDI	EXOC4_DICDI	STX7A_DICDI	WASC5_DICDI	WASC2_DICDI	MGP2_DICDI	MYOB_DICDI	Q54RR0_DICDI	Q54WI0_DICDI
biological_process	GO:0006897	endocytosis	13	36	0.361111	0.268077	0.786146	1	1	GXCB_DICDI	EPN_DICDI	KC1_DICDI	PAXB_DICDI	MYOB_DICDI	EPS15_DICDI	GEFB_DICDI	Q1ZXE9_DICDI	Q54WI0_DICDI	Q54U23_DICDI	Q55DJ6_DICDI	Q54F48_DICDI	Q54U74_DICDI
biological_process	GO:0000209	protein polyubiquitination	13	52	0.25	0.571483	0.541295	1	1	Q54LZ6_DICDI	Q86I15_DICDI	C7G034_DICDI	Q54KQ4_DICDI	Q54SX5_DICDI	Q54UA7_DICDI	Q54F86_DICDI	Q54U33_DICDI	Q54DM8_DICDI	Q54QC7_DICDI	Q54FR5_DICDI	Q54IK3_DICDI	O44007_DICDI
biological_process	GO:0006888	endoplasmic reticulum to Golgi vesicle-mediated transport	13	46	0.282609	0.866966	0.204103	1	1	COPA_DICDI	SEC31_DICDI	COPB2_DICDI	Q55CA1_DICDI	Q54XV4_DICDI	Q54TK7_DICDI	Q54VC2_DICDI	Q8T2J5_DICDI	Q54CV2_DICDI	Q54QH2_DICDI	Q54LB2_DICDI	Q553R1_DICDI	Q556P7_DICDI
biological_process	GO:0030041	actin filament polymerization	13	41	0.317073	0.266041	0.802056	1	1	MGP1_DICDI	FORE_DICDI	FORB_DICDI	FORD_DICDI	CTNA_DICDI	FORF_DICDI	PAKD_DICDI	PTEN_DICDI	WASC5_DICDI	Y1676_DICDI	MYOG_DICDI	ELMOE_DICDI	C7FZZ0_DICDI
biological_process	GO:0006406	mRNA export from nucleus	13	21	0.619048	0.989307	0.0264427	1	1	Y2175_DICDI	Y3534_DICDI	AAC3_DICDI	GLE1_DICDI	Q54JG6_DICDI	Q54BY1_DICDI	Q86IW7_DICDI	Q54YK3_DICDI	Q1ZXD7_DICDI	Q55DW5_DICDI	Q54F78_DICDI	Q54XC9_DICDI	Q54NB3_DICDI
biological_process	GO:0019954	asexual reproduction	12	42	0.285714	0.750464	0.338233	1	1	PI3K2_DICDI	TIRA_DICDI	CSN5_DICDI	ERK1_DICDI	Q55FX5_DICDI	Q86AD8_DICDI	Q54G01_DICDI	Q55DL8_DICDI	Q54CF8_DICDI	Q54BP1_DICDI	Q550K3_DICDI	Q8I7P3_DICDI
biological_process	GO:0140582	adenylate cyclase-activating G protein-coupled cAMP receptor signaling pathway	12	26	0.461538	0.971978	0.0654411	1	1	PDE6_DICDI	IFKA_DICDI	DCX_DICDI	GTAC_DICDI	HD_DICDI	DHKA_DICDI	DHKK_DICDI	GBF_DICDI	SRFB_DICDI	YAKA_DICDI	Y1197_DICDI	Q86AD8_DICDI
biological_process	GO:0006972	hyperosmotic response	12	44	0.272727	0.574515	0.552979	1	1	STATC_DICDI	GAPA_DICDI	ADCA_DICDI	CTDS_DICDI	PYK3_DICDI	YAKA_DICDI	SPLB_DICDI	SVKA_DICDI	ABCB1_DICDI	Q54Q41_DICDI	Q54GL6_DICDI	Q75J86_DICDI
biological_process	GO:0006606	protein import into nucleus	12	30	0.4	0.987862	0.0270966	1	1	IPO7_DICDI	IP13A_DICDI	OPI10_DICDI	ACAC_DICDI	Q54JG6_DICDI	Q55GW5_DICDI	Q86HD4_DICDI	Q54F20_DICDI	Q54KA3_DICDI	Q54XC9_DICDI	Q54WY2_DICDI	Q75JS7_DICDI
biological_process	GO:0051017	actin filament bundle assembly	12	32	0.375	0.880546	0.206395	1	1	GXCB_DICDI	DBNL_DICDI	FORC_DICDI	LIME_DICDI	MHCKA_DICDI	Q54TT8_DICDI	Q54XX0_DICDI	Q54FV6_DICDI	Q55C43_DICDI	Q54XN9_DICDI	Q75JH9_DICDI	Q54JG8_DICDI
biological_process	GO:0031156	regulation of sorocarp development	11	21	0.52381	0.987251	0.0252486	1	1	PHG2_DICDI	PP2BA_DICDI	RBLA_DICDI	DOT1L_DICDI	BZPF_DICDI	HD_DICDI	DHKL_DICDI	PAKA_DICDI	PYK3_DICDI	TBC5B_DICDI	SVKA_DICDI
biological_process	GO:0016477	cell migration	11	22	0.5	0.967765	0.070953	1	1	PI3K2_DICDI	PI3K3_DICDI	TORA_DICDI	PAXB_DICDI	ARPIN_DICDI	Q55FX5_DICDI	Q54UU9_DICDI	Q54S78_DICDI	Q54R15_DICDI	Q54PT8_DICDI	Q54F55_DICDI
biological_process	GO:0000122	negative regulation of transcription by RNA polymerase II	11	21	0.52381	0.990356	0.0287522	1	1	RBLA_DICDI	MED7_DICDI	TCF25_DICDI	Y6505_DICDI	NC2B_DICDI	NFX1_DICDI	Q54UJ3_DICDI	Q54IH7_DICDI	Q1ZXA2_DICDI	Q54K42_DICDI	Q54MS4_DICDI
biological_process	GO:0007030	Golgi organization	11	22	0.5	0.989503	0.0280225	1	1	MTAA_DICDI	COG2_DICDI	COG7_DICDI	COG3_DICDI	DYM_DICDI	Q54JP0_DICDI	Q54C46_DICDI	Q55BR0_DICDI	Q7KWQ0_DICDI	Q8T2J5_DICDI	Q556P7_DICDI
biological_process	GO:0031149	sorocarp stalk cell differentiation	11	23	0.478261	0.992869	0.0166669	1	1	PP2BA_DICDI	TAGB_DICDI	GTAC_DICDI	HD_DICDI	DHKD_DICDI	DMTA_DICDI	STATA_DICDI	STLB_DICDI	PKS1_DICDI	Y1806_DICDI	Q86L44_DICDI
biological_process	GO:0006891	intra-Golgi vesicle-mediated transport	11	20	0.55	0.994312	0.0187432	1	1	TPC10_DICDI	COPA_DICDI	COG2_DICDI	COG5_DICDI	COG6_DICDI	COG8_DICDI	COG1_DICDI	COG3_DICDI	COPB2_DICDI	Q54LB2_DICDI	Q54R70_DICDI
biological_process	GO:0048015	phosphatidylinositol-mediated signaling	10	17	0.588235	0.989503	0.0280225	1	1	PI3K2_DICDI	PI3K3_DICDI	PI4K_DICDI	PTEN_DICDI	Q55FX5_DICDI	Q54UU9_DICDI	Q54ZN9_DICDI	Q54S78_DICDI	Q54LR9_DICDI	Q54F55_DICDI
biological_process	GO:0000045	autophagosome assembly	10	23	0.434783	0.967765	0.070953	1	1	EMC6_DICDI	GYS_DICDI	BECNA_DICDI	BECNB_DICDI	VP13C_DICDI	ATG17_DICDI	ATG7_DICDI	Q54DQ9_DICDI	Q8MMZ9_DICDI	Q54T12_DICDI
biological_process	GO:0044671	sorocarp spore cell differentiation	10	19	0.526316	0.976299	0.0449617	1	1	PP2BA_DICDI	CYAD_DICDI	DHKD_DICDI	FORC_DICDI	PKS1_DICDI	Y7317_DICDI	ATG7_DICDI	KAPC_DICDI	APH1_DICDI	Q55FC8_DICDI
biological_process	GO:0006907	pinocytosis	10	57	0.175439	0.0697222	0.957747	1	1	PAKB_DICDI	LVSA_DICDI	MYOB_DICDI	DYNA_DICDI	CLH_DICDI	Q54LS7_DICDI	Q54R46_DICDI	Q55G51_DICDI	Q54WV8_DICDI	Q55G65_DICDI
biological_process	GO:0006914	autophagy	10	25	0.4	0.94379	0.0891449	1	1	RMC1_DICDI	ATG4_DICDI	CL16A_DICDI	APH1_DICDI	Q54BL5_DICDI	B0G190_DICDI	Q55BR0_DICDI	Q54QM7_DICDI	Q54ZD6_DICDI	Q55BY0_DICDI
biological_process	GO:0006367	transcription initiation from RNA polymerase II promoter	10	25	0.4	0.884453	0.205325	1	1	MED27_DICDI	T2FA_DICDI	TAF12_DICDI	Q55BH6_DICDI	Q54X70_DICDI	Q54SF3_DICDI	Q553J7_DICDI	C7G081_DICDI	Q54ZA9_DICDI	Q54KH7_DICDI
biological_process	GO:0007032	endosome organization	10	15	0.666667	0.981257	0.0517565	1	1	LVSA_DICDI	WASC5_DICDI	Y5795_DICDI	DYNA_DICDI	Q54ST5_DICDI	Q553Q7_DICDI	Q55CS3_DICDI	Q55CE3_DICDI	Q54LZ3_DICDI	Q55BK2_DICDI
biological_process	GO:1903665	negative regulation of asexual reproduction	9	22	0.409091	0.940916	0.128235	1	1	BZPN_DICDI	RBLA_DICDI	IPLA_DICDI	PPK1_DICDI	PAKD_DICDI	PTEN_DICDI	TBC5B_DICDI	QKGA_DICDI	CNRN_DICDI
biological_process	GO:0030036	actin cytoskeleton organization	9	33	0.272727	0.846358	0.188504	1	1	PI3K2_DICDI	SHKA_DICDI	SPKA_DICDI	MYOB_DICDI	GEFL_DICDI	GEFV_DICDI	Q54ST5_DICDI	Q54WI0_DICDI	Q54Q34_DICDI
biological_process	GO:0032060	bleb assembly	9	18	0.5	0.96475	0.0896726	1	1	PI3K2_DICDI	PI3K3_DICDI	PK2_DICDI	LVSA_DICDI	LIMB_DICDI	IPLA_DICDI	PTEN_DICDI	GBPD_DICDI	GEFB_DICDI
biological_process	GO:0014065	phosphatidylinositol 3-kinase signaling	9	13	0.692308	0.996427	0.013839	1	1	PI3K2_DICDI	PI3K3_DICDI	PTEN_DICDI	CNRN_DICDI	Q55FX5_DICDI	Q54UU9_DICDI	Q553B4_DICDI	Q54S78_DICDI	Q54F55_DICDI
biological_process	GO:0019953	sexual reproduction	9	137	0.0656934	6.94294e-13	1	0	1	GAPA_DICDI	GEFB_DICDI	Q54JT3_DICDI	Q55EH0_DICDI	Q550G2_DICDI	Q8T282_DICDI	Q54S21_DICDI	Q86HI2_DICDI	Q54WY3_DICDI
biological_process	GO:0043161	proteasome-mediated ubiquitin-dependent protein catabolic process	9	54	0.166667	0.930223	0.0956608	1	1	BZPE_DICDI	PSMD4_DICDI	Q54WU7_DICDI	C7G034_DICDI	Q54D90_DICDI	Q75JX9_DICDI	Q54QP3_DICDI	Q54S82_DICDI	Q54RN3_DICDI
biological_process	GO:1903669	positive regulation of chemorepellent activity	9	20	0.45	0.948243	0.120695	1	1	RBLA_DICDI	IPLA_DICDI	PAKD_DICDI	PTEN_DICDI	Y1197_DICDI	QKGA_DICDI	KAPC_DICDI	CNRN_DICDI	ERK1_DICDI
biological_process	GO:0006508	proteolysis	9	59	0.152542	0.493919	0.551821	1	1	TAGA_DICDI	PSB4_DICDI	ATG4_DICDI	APH1_DICDI	C7G025_DICDI	Q55CT4_DICDI	Q54H23_DICDI	Q54KG5_DICDI	Q54RM4_DICDI
biological_process	GO:0006412	translation	9	114	0.0789474	2.38929e-05	0.999987	0.004	1	HD_DICDI	RM21_DICDI	Q54PP3_DICDI	Q54G97_DICDI	Q54CA5_DICDI	Q55G90_DICDI	Q54DG6_DICDI	Q54K42_DICDI	Q54I61_DICDI
biological_process	GO:0006805	xenobiotic metabolic process	9	30	0.3	0.522668	0.631856	1	1	C519D_DICDI	C519B_DICDI	Q551B3_DICDI	Q54XF5_DICDI	Q54FE2_DICDI	Q54PM2_DICDI	Q54WB2_DICDI	Q554X7_DICDI	Q54P61_DICDI
biological_process	GO:0099139	cheating during chimeric sorocarp development	9	23	0.391304	0.871765	0.241607	1	1	FBXA_DICDI	DHKE_DICDI	PATS1_DICDI	PKS2_DICDI	Y0010_DICDI	Q54ZX7_DICDI	Q54VX1_DICDI	Q54DS6_DICDI	Q54DK9_DICDI
biological_process	GO:0022607	cellular component assembly	9	14	0.642857	0.974026	0.0321853	1	1	Q54F41_DICDI	Q54DS6_DICDI	Q54YF3_DICDI	Q54DN5_DICDI	Q55CT2_DICDI	Q54NT2_DICDI	Q86HT7_DICDI	Q55BK2_DICDI	Q556K1_DICDI
biological_process	GO:0032259	methylation	8	45	0.177778	0.042045	0.973092	1	1	DMTA_DICDI	MET23_DICDI	NDUF5_DICDI	RRP8_DICDI	Y4059_DICDI	Q54NV3_DICDI	Q54LH3_DICDI	Q54DG6_DICDI
biological_process	GO:0031589	cell-substrate adhesion	8	31	0.258065	0.180799	0.899349	1	1	PHG2_DICDI	IFKA_DICDI	COROB_DICDI	PAXB_DICDI	RGAP1_DICDI	GBPD_DICDI	DYNB_DICDI	Q75JH9_DICDI
biological_process	GO:0050920	regulation of chemotaxis	8	17	0.470588	0.955038	0.0796863	1	1	PI3K2_DICDI	PI3K3_DICDI	PK2_DICDI	GBPD_DICDI	Q55FX5_DICDI	Q551V8_DICDI	Q54S78_DICDI	Q54F55_DICDI
biological_process	GO:0033298	contractile vacuole organization	8	22	0.363636	0.802756	0.343345	1	1	LVSA_DICDI	LVSD_DICDI	MGP1_DICDI	MGP2_DICDI	AP1B_DICDI	Q75JG4_DICDI	Q54Y50_DICDI	Q8I7P3_DICDI
biological_process	GO:0106070	regulation of adenylate cyclase-activating G protein-coupled receptor signaling pathway	8	16	0.5	0.96475	0.0896726	1	1	ADCB_DICDI	PKS1_DICDI	KAPC_DICDI	HBX9_DICDI	GEFB_DICDI	GEFM_DICDI	ADCC_DICDI	Q54L33_DICDI
biological_process	GO:0006890	retrograde vesicle-mediated transport, Golgi to endoplasmic reticulum	8	19	0.421053	0.910327	0.191893	1	1	COPA_DICDI	COG7_DICDI	COPB2_DICDI	Q55CJ0_DICDI	Q54YV5_DICDI	Q54LH0_DICDI	Q54LB2_DICDI	Q54YZ1_DICDI
biological_process	GO:0006506	GPI anchor biosynthetic process	8	22	0.363636	0.88917	0.203595	1	1	PIGW_DICDI	Q54WP5_DICDI	Q551Y7_DICDI	Q54QB2_DICDI	Q54WY9_DICDI	Q1ZXB4_DICDI	Q86I62_DICDI	Q55DR4_DICDI
biological_process	GO:0006260	DNA replication	8	23	0.347826	0.93166	0.103789	1	1	RTPR_DICDI	RIR1_DICDI	KIN17_DICDI	DNLI4_DICDI	Q54MD0_DICDI	Q55FJ4_DICDI	Q1ZXG5_DICDI	Q54Z42_DICDI
biological_process	GO:0098609	cell-cell adhesion	8	35	0.228571	0.1387	0.919821	1	1	IFKA_DICDI	FRMC_DICDI	Y1806_DICDI	DYNB_DICDI	DTFA_DICDI	ACTNB_DICDI	Q55CT4_DICDI	Q75JM8_DICDI
biological_process	GO:0031145	anaphase-promoting complex-dependent catabolic process	8	16	0.5	0.972279	0.0792085	1	1	APC4_DICDI	APC5_DICDI	CDH1_DICDI	CDC23_DICDI	APC2_DICDI	APC3_DICDI	APC1_DICDI	CDC26_DICDI
biological_process	GO:0006629	lipid metabolic process	8	45	0.177778	0.00490239	0.996493	0.781	1	Y1320_DICDI	Q54IR3_DICDI	Q54K07_DICDI	Q54JJ8_DICDI	Q54B77_DICDI	Q55D81_DICDI	Q54HM9_DICDI	Q54GX3_DICDI
biological_process	GO:0006378	mRNA polyadenylation	8	14	0.571429	0.99599	0.0165155	1	1	CPSF2_DICDI	CLP1_DICDI	Q55CA3_DICDI	C7G084_DICDI	Q55DZ3_DICDI	Q54IF1_DICDI	Q54WL8_DICDI	Q54TS6_DICDI
biological_process	GO:0016075	rRNA catabolic process	8	16	0.5	0.948243	0.120695	1	1	Q558Y5_DICDI	Q55E25_DICDI	Q55BB0_DICDI	Q55FS1_DICDI	Q54K15_DICDI	Q55FB1_DICDI	Q75JF5_DICDI	Q95ZG5_DICDI
biological_process	GO:0007005	mitochondrion organization	7	19	0.368421	0.710274	0.360681	1	1	LONM1_DICDI	FTSZA_DICDI	ABKD_DICDI	DYNA_DICDI	ABKB_DICDI	Q54HH1_DICDI	Q54BV1_DICDI
biological_process	GO:0007163	establishment or maintenance of cell polarity	7	35	0.2	0.260949	0.827626	1	1	PAKB_DICDI	DBNL_DICDI	PAKA_DICDI	RGAP1_DICDI	GBPD_DICDI	DYNA_DICDI	Q54PT8_DICDI
biological_process	GO:0043408	regulation of MAPK cascade	7	11	0.636364	0.992837	0.0188221	1	1	PAKB_DICDI	PAKA_DICDI	PAKH_DICDI	PAKD_DICDI	STK4L_DICDI	PAKG_DICDI	DST3_DICDI
biological_process	GO:0042331	phototaxis	7	16	0.4375	0.913699	0.167151	1	1	MGP1_DICDI	GNRA_DICDI	NDUF5_DICDI	ROCO4_DICDI	MGP2_DICDI	Q54JS2_DICDI	Q86KG9_DICDI
biological_process	GO:0032956	regulation of actin cytoskeleton organization	7	32	0.21875	0.197792	0.854186	1	1	GAPA_DICDI	GACII_DICDI	GACG_DICDI	SVKA_DICDI	QKGA_DICDI	Q54DS6_DICDI	Q54I34_DICDI
biological_process	GO:0009653	anatomical structure morphogenesis	7	9	0.777778	0.595906	0.464846	1	1	SPLA_DICDI	MKKA_DICDI	SPNA_DICDI	YELA_DICDI	DGKA_DICDI	ALIX_DICDI	Q54FA3_DICDI
biological_process	GO:0072583	clathrin-dependent endocytosis	7	11	0.636364	0.995348	0.0231192	1	1	MGP1_DICDI	AP2A2_DICDI	Y1676_DICDI	CLH_DICDI	Q8T867_DICDI	Q54Y50_DICDI	C7FZZ0_DICDI
biological_process	GO:0045292	mRNA cis splicing, via spliceosome	7	14	0.5	0.996427	0.013839	1	1	CWC2_DICDI	NCBP2_DICDI	SF3A1_DICDI	Q54TQ2_DICDI	Q86AS4_DICDI	Q55BL6_DICDI	Q54QY2_DICDI
biological_process	GO:0051056	regulation of small GTPase mediated signal transduction	7	11	0.636364	0.924662	0.12941	1	1	Y1809_DICDI	Y1806_DICDI	RGAP1_DICDI	Q54VB2_DICDI	Q54RT1_DICDI	Q869V0_DICDI	Q54RS9_DICDI
biological_process	GO:0005975	carbohydrate metabolic process	6	62	0.0967742	3.47287e-06	0.999999	0.001	1	BGAL1_DICDI	UGT52_DICDI	Q55EQ6_DICDI	Q54M58_DICDI	Q54GR4_DICDI	Q55BX2_DICDI
biological_process	GO:0042742	defense response to bacterium	6	29	0.206897	0.358184	0.75687	1	1	TIRA_DICDI	NRAM2_DICDI	NOXC_DICDI	ATG1_DICDI	ATG7_DICDI	ERK1_DICDI
biological_process	GO:0036092	phosphatidylinositol-3-phosphate biosynthetic process	6	8	0.75	0.998605	0.0120354	1	1	PI3K2_DICDI	PI3K3_DICDI	Q55FX5_DICDI	Q54UU9_DICDI	Q54S78_DICDI	Q54F55_DICDI
biological_process	GO:0006970	response to osmotic stress	6	16	0.375	0.297334	0.77438	1	1	STATC_DICDI	STK11_DICDI	LVSB_DICDI	SPKA_DICDI	PTP3_DICDI	CLH_DICDI
biological_process	GO:0000160	phosphorelay signal transduction system	6	9	0.666667	0.995379	0.0268633	1	1	CYAD_DICDI	DHKM_DICDI	DOKA_DICDI	Q55CH1_DICDI	Q55FP2_DICDI	Q54EN9_DICDI
biological_process	GO:0030837	negative regulation of actin filament polymerization	6	11	0.545455	0.559866	0.606094	1	1	PDE5_DICDI	GAPA_DICDI	TSUA_DICDI	Y7875_DICDI	RGAP1_DICDI	ELMOA_DICDI
biological_process	GO:0006952	defense response	6	9	0.666667	0.518391	0.599488	1	1	STATC_DICDI	TIRA_DICDI	STATB_DICDI	STATA_DICDI	NOXC_DICDI	Q86I20_DICDI
biological_process	GO:0006979	response to oxidative stress	6	31	0.193548	0.0392306	0.978764	1	1	STATC_DICDI	STK11_DICDI	GAPA_DICDI	ADCA_DICDI	YAKA_DICDI	Q86AD8_DICDI
biological_process	GO:0032456	endocytic recycling	6	12	0.5	0.946535	0.138303	1	1	VP35L_DICDI	Q54ST5_DICDI	Q86HF6_DICDI	Q54UN7_DICDI	Q54NV0_DICDI	Q54MU4_DICDI
biological_process	GO:0043520	regulation of myosin II filament assembly	6	15	0.4	0.920791	0.184266	1	1	GAPA_DICDI	HD_DICDI	RIP3_DICDI	Y7875_DICDI	RGAP1_DICDI	GEFQ_DICDI
biological_process	GO:0032436	positive regulation of proteasomal ubiquitin-dependent protein catabolic process	6	21	0.285714	0.602394	0.576333	1	1	Q54LZ6_DICDI	Q86I15_DICDI	Q54F86_DICDI	Q54DM8_DICDI	Q54QC7_DICDI	Q550K3_DICDI
biological_process	GO:0016236	macroautophagy	6	12	0.5	0.96816	0.0610233	1	1	BECNA_DICDI	VP13C_DICDI	VPS15_DICDI	ATG1_DICDI	ATG7_DICDI	Q54LI4_DICDI
biological_process	GO:0016573	histone acetylation	6	13	0.461538	0.987277	0.0342935	1	1	TRA1_DICDI	Y0777_DICDI	EAF3_DICDI	Q54R05_DICDI	Q54C28_DICDI	Q54JZ0_DICDI
biological_process	GO:0045324	late endosome to vacuole transport	6	12	0.5	0.971248	0.0726696	1	1	BECNA_DICDI	BECNB_DICDI	VP13C_DICDI	VPS15_DICDI	CHMP7_DICDI	Q54EK0_DICDI
biological_process	GO:0007155	cell adhesion	6	35	0.171429	0.071175	0.954187	1	1	LVSA_DICDI	LIMB_DICDI	Q54SQ4_DICDI	Q54VU2_DICDI	Q54LN5_DICDI	Q55FW9_DICDI
biological_process	GO:0043967	histone H4 acetylation	6	8	0.75	0.995379	0.0268633	1	1	MYBY_DICDI	EAF3_DICDI	Q54M87_DICDI	Q54IH7_DICDI	Q54UQ7_DICDI	Q54SJ7_DICDI
biological_process	GO:0000290	deadenylation-dependent decapping of nuclear-transcribed mRNA	6	8	0.75	0.998605	0.0120354	1	1	Y5091_DICDI	Q54QJ4_DICDI	Q54KM1_DICDI	Q55F60_DICDI	Q54R87_DICDI	Q557E3_DICDI
biological_process	GO:0030488	tRNA methylation	6	21	0.285714	0.32489	0.818269	1	1	Y3380_DICDI	CMT1_DICDI	Q54HW4_DICDI	Q54XF8_DICDI	Q553Q9_DICDI	Q54N52_DICDI
biological_process	GO:0018107	peptidyl-threonine phosphorylation	6	11	0.545455	0.958867	0.123852	1	1	MHCKC_DICDI	YAKA_DICDI	Y6481_DICDI	Y0444_DICDI	MHCKA_DICDI	DYRK1_DICDI
biological_process	GO:0006334	nucleosome assembly	6	16	0.375	0.957931	0.0981696	1	1	H2BV2_DICDI	NAP1_DICDI	Q54JS6_DICDI	Q55A48_DICDI	Q54YF1_DICDI	Q55D32_DICDI
biological_process	GO:0006486	protein glycosylation	6	29	0.206897	0.00545792	0.997801	0.796	1	Q86J24_DICDI	Q54RA6_DICDI	Q55EK3_DICDI	Q54W89_DICDI	Q55AK1_DICDI	Q54X66_DICDI
biological_process	GO:0032508	DNA duplex unwinding	6	9	0.666667	0.861697	0.289684	1	1	RAD50_DICDI	Q54DM3_DICDI	Q55FJ4_DICDI	Q54RN8_DICDI	Q54Z42_DICDI	B0G0Y4_DICDI
biological_process	GO:0007076	mitotic chromosome condensation	6	8	0.75	0.998605	0.0120354	1	1	SMC4_DICDI	Q54TZ8_DICDI	Q86I09_DICDI	Q54WY1_DICDI	Q54B17_DICDI	Q54DR4_DICDI
biological_process	GO:0034198	cellular response to amino acid starvation	6	8	0.75	0.995379	0.0268633	1	1	IMPCT_DICDI	Y9099_DICDI	GCN1_DICDI	Q54NW3_DICDI	Q54UN5_DICDI	Q54Y15_DICDI
biological_process	GO:0031123	RNA 3'-end processing	6	12	0.5	0.99272	0.0141047	1	1	C7G070_DICDI	Q54Y43_DICDI	Q54TZ1_DICDI	Q555M9_DICDI	Q54LG7_DICDI	Q54JH7_DICDI
biological_process	GO:0045332	phospholipid translocation	6	10	0.6	0.995348	0.0231192	1	1	Q551T0_DICDI	Q55E61_DICDI	Q54L55_DICDI	Q86H52_DICDI	Q551P7_DICDI	Q54RS1_DICDI
biological_process	GO:0000902	cell morphogenesis	5	22	0.227273	0.0348922	0.984505	1	1	PHG2_DICDI	TBCC_DICDI	PIRA_DICDI	Q553W1_DICDI	Q55GV6_DICDI
biological_process	GO:0007186	G protein-coupled receptor signaling pathway	5	20	0.25	0.866711	0.187482	1	1	PI3K2_DICDI	SPNA_DICDI	Y9625_DICDI	ERK1_DICDI	Q8T183_DICDI
biological_process	GO:0044351	macropinocytosis	5	17	0.294118	0.756917	0.381325	1	1	PI3K2_DICDI	APH1_DICDI	Q55FX5_DICDI	Q86KX8_DICDI	Q55CR5_DICDI
biological_process	GO:0031269	pseudopodium assembly	5	13	0.384615	0.948243	0.120695	1	1	PI3K2_DICDI	DBNL_DICDI	PTEN_DICDI	PIRA_DICDI	Q7KWP7_DICDI
biological_process	GO:0031153	slug development involved in sorocarp development	5	16	0.3125	0.647065	0.563768	1	1	GRLJ_DICDI	HBX4_DICDI	ERK1_DICDI	Q54RA9_DICDI	Q553M8_DICDI
biological_process	GO:0019934	cGMP-mediated signaling	5	10	0.5	0.901288	0.229131	1	1	PDE3_DICDI	PDE5_DICDI	PDE6_DICDI	GBPD_DICDI	Q551V8_DICDI
biological_process	GO:0034260	negative regulation of GTPase activity	5	9	0.555556	0.973137	0.103455	1	1	PDE5_DICDI	PAKD_DICDI	Y1806_DICDI	NDRC_DICDI	KAPC_DICDI
biological_process	GO:0006298	mismatch repair	5	15	0.333333	0.709383	0.480187	1	1	MSH3_DICDI	MSH6_DICDI	MSH2_DICDI	PMS1_DICDI	MLH1_DICDI
biological_process	GO:0032465	regulation of cytokinesis	5	10	0.5	0.888907	0.235486	1	1	PLK_DICDI	Y6689_DICDI	Y4579_DICDI	QKGA_DICDI	Q54BR8_DICDI
biological_process	GO:0002098	tRNA wobble uridine modification	5	18	0.277778	0.401346	0.774326	1	1	ELP4_DICDI	ELP2_DICDI	Q54D70_DICDI	Q54HW4_DICDI	Q54Q66_DICDI
biological_process	GO:0043409	negative regulation of MAPK cascade	5	6	0.833333	0.995379	0.0268633	1	1	MPL2_DICDI	MPL3_DICDI	MPL1_DICDI	DUSPR_DICDI	Q8T813_DICDI
biological_process	GO:0042273	ribosomal large subunit biogenesis	5	22	0.227273	0.00889027	0.996557	0.92	1	NVL_DICDI	WDR12_DICDI	Q55GH7_DICDI	Q86HD4_DICDI	Q54P34_DICDI
biological_process	GO:0030833	regulation of actin filament polymerization	5	22	0.227273	0.184161	0.877003	1	1	DBNL_DICDI	Y1197_DICDI	PIRA_DICDI	B0G198_DICDI	Q7KWP7_DICDI
biological_process	GO:0043326	chemotaxis to folate	5	22	0.227273	0.29913	0.845372	1	1	GACG_DICDI	PAXB_DICDI	PSRA_DICDI	TSUA_DICDI	Q55AA6_DICDI
biological_process	GO:0045595	regulation of cell differentiation	5	9	0.555556	0.962187	0.0676287	1	1	TAGA_DICDI	GTAA_DICDI	DIMA_DICDI	FBXA_DICDI	DMTA_DICDI
biological_process	GO:0000387	spliceosomal snRNP assembly	5	12	0.416667	0.815734	0.352935	1	1	RU1C_DICDI	DDX20_DICDI	CWC2_DICDI	RUXF_DICDI	Q86AS4_DICDI
biological_process	GO:1904643	response to curcumin	5	16	0.3125	0.647065	0.563768	1	1	PSRA_DICDI	SPHKA_DICDI	YAKA_DICDI	KAPC_DICDI	Q86AD8_DICDI
biological_process	GO:0030010	establishment of cell polarity	5	11	0.454545	0.710316	0.497883	1	1	PAKA_DICDI	PTEN_DICDI	TSUA_DICDI	MYOG_DICDI	Q557I6_DICDI
biological_process	GO:0042244	spore wall assembly	5	10	0.5	0.949893	0.156803	1	1	DCSA_DICDI	SRFA_DICDI	Q1ZXE9_DICDI	Q54Q41_DICDI	Q54GL6_DICDI
biological_process	GO:0033962	P-body assembly	5	9	0.555556	0.973137	0.103455	1	1	DDX6_DICDI	Y5091_DICDI	IF4AX_DICDI	Q54U48_DICDI	Q55F60_DICDI
biological_process	GO:0006446	regulation of translational initiation	5	7	0.714286	0.976881	0.0824926	1	1	IFKA_DICDI	IMPCT_DICDI	IF4G_DICDI	GLE1_DICDI	EIF3K_DICDI
biological_process	GO:0034472	snRNA 3'-end processing	5	8	0.625	0.851147	0.290617	1	1	INT7_DICDI	INT5_DICDI	INT6_DICDI	Q54VK4_DICDI	Q55E08_DICDI
biological_process	GO:0009847	spore germination	5	13	0.384615	0.901288	0.229131	1	1	PPK1_DICDI	ACTNB_DICDI	DHKC_DICDI	Q1ZXE9_DICDI	Q54C46_DICDI
biological_process	GO:0031146	SCF-dependent proteasomal ubiquitin-dependent protein catabolic process	5	15	0.333333	0.710316	0.497883	1	1	Q54FA1_DICDI	Q54PH6_DICDI	Q54E47_DICDI	Q54KC6_DICDI	Q54MH7_DICDI
biological_process	GO:0006400	tRNA modification	5	23	0.217391	0.132509	0.915009	1	1	SYAM_DICDI	Q54GN1_DICDI	Q54X76_DICDI	Q54QJ2_DICDI	Q54WD4_DICDI
biological_process	GO:0006303	double-strand break repair via nonhomologous end joining	5	11	0.454545	0.972279	0.0792085	1	1	KU70_DICDI	PRKDC_DICDI	XRCC5_DICDI	DNLI4_DICDI	Q86H44_DICDI
biological_process	GO:0010737	protein kinase A signaling	5	5	1	0.998605	0.0120354	1	1	BZPF_DICDI	BZPR_DICDI	BZPG_DICDI	KAPC_DICDI	Q54K15_DICDI
biological_process	GO:0048102	autophagic cell death	5	7	0.714286	0.995945	0.0303612	1	1	IPLA_DICDI	GBF_DICDI	STLB_DICDI	DHKM_DICDI	ATG1_DICDI
biological_process	GO:0042254	ribosome biogenesis	5	11	0.454545	0.0019608	0.998843	0.45	1	DDX31_DICDI	NVL_DICDI	Q553S0_DICDI	Q54X21_DICDI	Q75JJ6_DICDI
biological_process	GO:0006270	DNA replication initiation	5	13	0.384615	0.709383	0.480187	1	1	ORC5_DICDI	ORC3_DICDI	ORC6_DICDI	Q54X69_DICDI	Q54BH3_DICDI
biological_process	GO:0006369	termination of RNA polymerase II transcription	5	12	0.416667	0.876148	0.286498	1	1	MED18_DICDI	Q54HF4_DICDI	Q55EG2_DICDI	Q55DZ3_DICDI	Q54WL8_DICDI
biological_process	GO:0008154	actin polymerization or depolymerization	5	8	0.625	0.290546	0.77618	1	1	GNRA_DICDI	VILD_DICDI	Q551I6_DICDI	Q54EF8_DICDI	Q54S11_DICDI
biological_process	GO:0030162	regulation of proteolysis	5	8	0.625	0.874626	0.207106	1	1	BZPE_DICDI	Q54WU7_DICDI	Q54D90_DICDI	Q75JX9_DICDI	Q54QP3_DICDI
biological_process	GO:0000712	resolution of meiotic recombination intermediates	5	12	0.416667	0.876148	0.286498	1	1	XPF_DICDI	Q54QB8_DICDI	Q556X5_DICDI	Q54II7_DICDI	Q54PQ3_DICDI
biological_process	GO:0000079	regulation of cyclin-dependent protein serine/threonine kinase activity	5	13	0.384615	0.770869	0.428483	1	1	Q54VE1_DICDI	Q75K08_DICDI	Q54I13_DICDI	C7G050_DICDI	Q75J86_DICDI
biological_process	GO:0007029	endoplasmic reticulum organization	5	9	0.555556	0.808107	0.348205	1	1	SEY1_DICDI	SEC31_DICDI	IREA_DICDI	Q8T2J5_DICDI	Q556P7_DICDI
biological_process	GO:0034727	piecemeal microautophagy of the nucleus	5	8	0.625	0.987965	0.0609041	1	1	ATG17_DICDI	ATG7_DICDI	Q8MMZ9_DICDI	Q54T12_DICDI	Q55BY0_DICDI
biological_process	GO:0017148	negative regulation of translation	5	19	0.263158	0.793492	0.306787	1	1	Q54B26_DICDI	Q553Y8_DICDI	Q86AP3_DICDI	Q54U17_DICDI	Q54WA7_DICDI
biological_process	GO:0071596	ubiquitin-dependent protein catabolic process via the N-end rule pathway	5	8	0.625	0.987965	0.0609041	1	1	Q54QZ3_DICDI	Q54DM4_DICDI	Q75JM9_DICDI	Q54IW6_DICDI	Q54DM5_DICDI
biological_process	GO:0032147	activation of protein kinase activity	4	6	0.666667	0.958867	0.123852	1	1	PDPKA_DICDI	PI3K2_DICDI	Y7588_DICDI	ATG17_DICDI
biological_process	GO:1905303	positive regulation of macropinocytosis	4	9	0.444444	0.896545	0.279142	1	1	PDPKA_DICDI	PI3K2_DICDI	PK2_DICDI	GACG_DICDI
biological_process	GO:0051591	response to cAMP	4	18	0.222222	0.319409	0.844388	1	1	PI3K2_DICDI	PHS2_DICDI	RGAP1_DICDI	Q86AD8_DICDI
biological_process	GO:0051602	response to electrical stimulus	4	9	0.444444	0.896545	0.279142	1	1	PI3K2_DICDI	PK2_DICDI	RIP3_DICDI	Q551V8_DICDI
biological_process	GO:0030242	autophagy of peroxisome	4	6	0.666667	0.988429	0.0734842	1	1	VPS15_DICDI	ATG17_DICDI	Q8MMZ9_DICDI	Q54CV2_DICDI
biological_process	GO:0042127	regulation of cell population proliferation	4	6	0.666667	0.990988	0.0337585	1	1	STATC_DICDI	STATB_DICDI	STATA_DICDI	Q86I20_DICDI
biological_process	GO:0009408	response to heat	4	12	0.333333	0.808107	0.348205	1	1	STATC_DICDI	DNJA1_DICDI	ADCA_DICDI	Q54SQ0_DICDI
biological_process	GO:0030866	cortical actin cytoskeleton organization	4	21	0.190476	0.494699	0.67511	1	1	FORE_DICDI	FORC_DICDI	COROB_DICDI	GEFB_DICDI
biological_process	GO:0007265	Ras protein signal transduction	4	20	0.2	0.199143	0.872021	1	1	PHR_DICDI	GEFB_DICDI	GEFQ_DICDI	GEFR_DICDI
biological_process	GO:0051270	regulation of cellular component movement	4	5	0.8	0.96475	0.0896726	1	1	MGP1_DICDI	MPL1_DICDI	MGP2_DICDI	RGAP1_DICDI
biological_process	GO:0051123	RNA polymerase II preinitiation complex assembly	4	9	0.444444	0.843197	0.360702	1	1	TAF1_DICDI	TAF12_DICDI	NC2B_DICDI	Q55BH6_DICDI
biological_process	GO:0006874	cellular calcium ion homeostasis	4	11	0.363636	0.458898	0.730408	1	1	LVSA_DICDI	Q55CI7_DICDI	Q54CD1_DICDI	Q54YQ8_DICDI
biological_process	GO:0032968	positive regulation of transcription elongation from RNA polymerase II promoter	4	7	0.571429	0.969639	0.130982	1	1	T2FA_DICDI	Q55A48_DICDI	Q555G9_DICDI	Q556Z2_DICDI
biological_process	GO:0006368	transcription elongation from RNA polymerase II promoter	4	14	0.285714	0.976492	0.059084	1	1	Q55A48_DICDI	Q555G9_DICDI	Q54K42_DICDI	Q556Z2_DICDI
biological_process	GO:0006605	protein targeting	4	8	0.5	0.445744	0.64122	1	1	SNF8_DICDI	VPS36_DICDI	AP4M_DICDI	Q54EQ0_DICDI
biological_process	GO:0050765	negative regulation of phagocytosis	4	14	0.285714	0.571517	0.656829	1	1	DBNL_DICDI	PAXB_DICDI	RIP3_DICDI	DRKD_DICDI
biological_process	GO:0051896	regulation of protein kinase B signaling	4	8	0.5	0.826763	0.357286	1	1	PTEN_DICDI	CNRN_DICDI	Q553B4_DICDI	Q54L33_DICDI
biological_process	GO:0007040	lysosome organization	4	10	0.4	0.304814	0.824517	1	1	LVSB_DICDI	WASC5_DICDI	Q54WI0_DICDI	Q54RP3_DICDI
biological_process	GO:0000422	autophagy of mitochondrion	4	15	0.266667	0.709383	0.480187	1	1	ATG17_DICDI	ATG7_DICDI	Q8MMZ9_DICDI	Q54T12_DICDI
biological_process	GO:0044805	late nucleophagy	4	7	0.571429	0.969639	0.130982	1	1	ATG17_DICDI	ATG7_DICDI	Q8MMZ9_DICDI	Q54T12_DICDI
biological_process	GO:0034063	stress granule assembly	4	5	0.8	0.997419	0.0322087	1	1	DDX6_DICDI	IF4AX_DICDI	ATX2_DICDI	Q54U48_DICDI
biological_process	GO:0001732	formation of cytoplasmic translation initiation complex	4	15	0.266667	0.502117	0.714628	1	1	EIF3E_DICDI	EIF3L_DICDI	EIF3C_DICDI	EIF3K_DICDI
biological_process	GO:0051085	chaperone cofactor-dependent protein refolding	4	13	0.307692	0.642714	0.591587	1	1	HS7C3_DICDI	HS7C4_DICDI	Y5729_DICDI	Q54TF9_DICDI
biological_process	GO:0042026	protein refolding	4	12	0.333333	0.713502	0.519495	1	1	HS7C3_DICDI	HS7C4_DICDI	Q550Q8_DICDI	Q54EV3_DICDI
biological_process	GO:0008033	tRNA processing	4	24	0.166667	0.027413	0.983809	1	1	Q54EV0_DICDI	Q54QJ2_DICDI	Q54WD4_DICDI	Q54HY6_DICDI
biological_process	GO:1905345	protein localization to cleavage furrow	4	7	0.571429	0.969639	0.130982	1	1	KIF12_DICDI	GAPA_DICDI	ICPA_DICDI	DYNA_DICDI
biological_process	GO:0045842	positive regulation of mitotic metaphase/anaphase transition	4	9	0.444444	0.896545	0.279142	1	1	APC4_DICDI	APC5_DICDI	CDC23_DICDI	APC3_DICDI
biological_process	GO:0070979	protein K11-linked ubiquitination	4	6	0.666667	0.988429	0.0734842	1	1	APC4_DICDI	APC5_DICDI	APC1_DICDI	CDC26_DICDI
biological_process	GO:0046956	positive phototaxis	4	11	0.363636	0.781271	0.441829	1	1	FORF_DICDI	VILD_DICDI	GEFE_DICDI	GEFL_DICDI
biological_process	GO:0006911	phagocytosis, engulfment	4	13	0.307692	0.0101519	0.997281	0.964	1	LMPA_DICDI	LMPC_DICDI	Q55CR5_DICDI	Q8I7P3_DICDI
biological_process	GO:0070060	'de novo' actin filament nucleation	4	6	0.666667	0.988429	0.0734842	1	1	FORE_DICDI	FORB_DICDI	FORD_DICDI	FORF_DICDI
biological_process	GO:0030968	endoplasmic reticulum unfolded protein response	4	11	0.363636	0.993316	0.0227831	1	1	BZPC_DICDI	DERL2_DICDI	BZPL_DICDI	Q54T38_DICDI
biological_process	GO:0006289	nucleotide-excision repair	4	16	0.25	0.393906	0.75805	1	1	TF2H3_DICDI	TF2H4_DICDI	DPOE1_DICDI	Q54I13_DICDI
biological_process	GO:0046855	inositol phosphate dephosphorylation	4	8	0.5	0.939096	0.201059	1	1	Q54W40_DICDI	Q54PV1_DICDI	Q54D97_DICDI	Q8I7P3_DICDI
biological_process	GO:0007094	mitotic spindle assembly checkpoint signaling	4	6	0.666667	0.988429	0.0734842	1	1	MPS1_DICDI	BUB1_DICDI	Q55CA1_DICDI	Q54JX0_DICDI
biological_process	GO:0006893	Golgi to plasma membrane transport	4	8	0.5	0.781271	0.441829	1	1	CCD93_DICDI	EXOC5_DICDI	EXOC2_DICDI	EXOC4_DICDI
biological_process	GO:0031037	myosin II filament disassembly	4	6	0.666667	0.969639	0.130982	1	1	MHCKC_DICDI	MHCKD_DICDI	MHCKA_DICDI	Q551V8_DICDI
biological_process	GO:0006971	hypotonic response	4	15	0.266667	0.494699	0.67511	1	1	AP2A2_DICDI	HD_DICDI	AP1B_DICDI	Q54Y50_DICDI
biological_process	GO:0007131	reciprocal meiotic recombination	4	10	0.4	0.894883	0.200999	1	1	MSH3_DICDI	RA51D_DICDI	Q54NP1_DICDI	Q55DW8_DICDI
biological_process	GO:0006607	NLS-bearing protein import into nucleus	4	7	0.571429	0.969639	0.130982	1	1	NUP54_DICDI	Q75JH1_DICDI	Q54XC5_DICDI	Q54XH0_DICDI
biological_process	GO:0006413	translational initiation	4	14	0.285714	0.28952	0.819201	1	1	EIF3E_DICDI	EIF3L_DICDI	EIF3C_DICDI	EI2BD_DICDI
biological_process	GO:0072659	protein localization to plasma membrane	4	7	0.571429	0.583003	0.624923	1	1	EPN_DICDI	PIGW_DICDI	Q55DS5_DICDI	Q54GC3_DICDI
biological_process	GO:0006312	mitotic recombination	4	6	0.666667	0.987965	0.0609041	1	1	MSH3_DICDI	Q54KW0_DICDI	Q54QU4_DICDI	Q55E38_DICDI
biological_process	GO:0008285	negative regulation of cell population proliferation	4	7	0.571429	0.969639	0.130982	1	1	BTG_DICDI	PTEN_DICDI	CNRN_DICDI	Q553B4_DICDI
biological_process	GO:0050829	defense response to Gram-negative bacterium	4	9	0.444444	0.896545	0.279142	1	1	FYV1_DICDI	VP13F_DICDI	DRKD_DICDI	Q8I7P3_DICDI
biological_process	GO:0006995	cellular response to nitrogen starvation	4	8	0.5	0.939096	0.201059	1	1	BECNA_DICDI	BECNB_DICDI	ATG1_DICDI	ATG7_DICDI
biological_process	GO:0051568	histone H3-K4 methylation	4	8	0.5	0.949893	0.156803	1	1	NUCMR_DICDI	WDR5_DICDI	Q55AQ4_DICDI	Q55E07_DICDI
biological_process	GO:0006301	postreplication repair	4	7	0.571429	0.710316	0.497883	1	1	MSH2_DICDI	Q55DD5_DICDI	Q54XR0_DICDI	Q54FR5_DICDI
biological_process	GO:0042594	response to starvation	4	8	0.5	0.709027	0.345734	1	1	D7_DICDI	Q54DZ2_DICDI	C7G014_DICDI	Q559F5_DICDI
biological_process	GO:0072718	response to cisplatin	4	8	0.5	0.939096	0.201059	1	1	PRKDC_DICDI	DUSPR_DICDI	Q54B72_DICDI	Q9GV71_DICDI
biological_process	GO:0016575	histone deacetylation	4	9	0.444444	0.896545	0.279142	1	1	EAF3_DICDI	Q54UJ3_DICDI	Q1ZXA2_DICDI	Q54MS4_DICDI
biological_process	GO:0071901	negative regulation of protein serine/threonine kinase activity	4	5	0.8	0.976881	0.0824926	1	1	PSRA_DICDI	PTEN_DICDI	CAR4_DICDI	Q54RX7_DICDI
biological_process	GO:0070816	phosphorylation of RNA polymerase II C-terminal domain	4	8	0.5	0.896545	0.279142	1	1	TF2H3_DICDI	TF2H4_DICDI	CDK7_DICDI	Q556Z2_DICDI
biological_process	GO:0000289	nuclear-transcribed mRNA poly(A) tail shortening	4	5	0.8	0.988429	0.0734842	1	1	PAN3_DICDI	Q55DD5_DICDI	Q55AA8_DICDI	Q54PG2_DICDI
biological_process	GO:0006906	vesicle fusion	4	27	0.148148	0.158525	0.906571	1	1	STX7A_DICDI	STX7B_DICDI	SYBA_DICDI	Q54QH2_DICDI
biological_process	GO:0031272	regulation of pseudopodium assembly	4	5	0.8	0.988429	0.0734842	1	1	SEPA_DICDI	PTEN_DICDI	TSUA_DICDI	QKGA_DICDI
biological_process	GO:0032012	regulation of ARF protein signal transduction	4	6	0.666667	0.988429	0.0734842	1	1	Q54G75_DICDI	Q86KG9_DICDI	Q54FL9_DICDI	Q556T7_DICDI
biological_process	GO:0006998	nuclear envelope organization	4	6	0.666667	0.969639	0.130982	1	1	SUN1_DICDI	Q555Q0_DICDI	Q54C61_DICDI	Q54QQ7_DICDI
biological_process	GO:0000076	DNA replication checkpoint signaling	4	8	0.5	0.958867	0.123852	1	1	Q54D34_DICDI	Q55E62_DICDI	Q54KW8_DICDI	Q869Q1_DICDI
biological_process	GO:0030050	vesicle transport along actin filament	4	12	0.333333	0.713502	0.519495	1	1	MYOB_DICDI	MYOG_DICDI	MYOH_DICDI	MYOJ_DICDI
biological_process	GO:0015743	malate transport	4	5	0.8	0.988429	0.0734842	1	1	Q54R26_DICDI	Q54WC9_DICDI	Q54KP4_DICDI	Q552V8_DICDI
biological_process	GO:0048478	replication fork protection	4	5	0.8	0.997419	0.0322087	1	1	Q54X62_DICDI	Q54TE8_DICDI	Q554U4_DICDI	Q54KW8_DICDI
biological_process	GO:0030422	production of siRNA involved in RNA interference	4	5	0.8	0.997419	0.0322087	1	1	Q54EH7_DICDI	Q7KWS3_DICDI	Q55FS1_DICDI	Q54UI6_DICDI
biological_process	GO:0061952	midbody abscission	3	5	0.6	0.967791	0.168155	1	1	HD_DICDI	PAXB_DICDI	DYNA_DICDI
biological_process	GO:0032148	activation of protein kinase B activity	3	7	0.428571	0.869018	0.36171	1	1	PDPKA_DICDI	PDPKB_DICDI	RIP3_DICDI
biological_process	GO:1904894	positive regulation of receptor signaling pathway via STAT	3	3	1	1	0.0280265	1	1	PHG2_DICDI	PYK3_DICDI	SPLB_DICDI
biological_process	GO:0051489	regulation of filopodium assembly	3	4	0.75	0.998605	0.0120354	1	1	PHG2_DICDI	Q54WI0_DICDI	Q54B43_DICDI
biological_process	GO:0007260	tyrosine phosphorylation of STAT protein	3	3	1	1	0.0280265	1	1	PHG2_DICDI	PYK3_DICDI	SPLB_DICDI
biological_process	GO:0001845	phagolysosome assembly	3	6	0.5	0.269592	0.874783	1	1	PI3K2_DICDI	LVSB_DICDI	LMPA_DICDI
biological_process	GO:0090382	phagosome maturation	3	9	0.333333	0.675721	0.465288	1	1	PI3K2_DICDI	DBNL_DICDI	DYHC_DICDI
biological_process	GO:0031000	response to caffeine	3	8	0.375	0.798941	0.4581	1	1	PDE4_DICDI	CYAD_DICDI	TBC5B_DICDI
biological_process	GO:0072697	protein localization to cell cortex	3	4	0.75	0.869018	0.36171	1	1	PDE5_DICDI	PDE6_DICDI	MP2K1_DICDI
biological_process	GO:0110094	polyphosphate-mediated signaling	3	7	0.428571	0.869018	0.36171	1	1	PK2_DICDI	PAKD_DICDI	ERK1_DICDI
biological_process	GO:0051298	centrosome duplication	3	3	1	0.995945	0.0303612	1	1	MTAA_DICDI	DYIN_DICDI	Q7KWK7_DICDI
biological_process	GO:0016126	sterol biosynthetic process	3	18	0.166667	0.0233717	0.99405	0.999	1	UGT52_DICDI	KIME_DICDI	HMDH1_DICDI
biological_process	GO:0016226	iron-sulfur cluster assembly	3	18	0.166667	0.225674	0.899897	1	1	MMS19_DICDI	W1002_DICDI	DRE2_DICDI
biological_process	GO:0050766	positive regulation of phagocytosis	3	12	0.25	0.285372	0.87996	1	1	PAKB_DICDI	GEFB_DICDI	Q54VB2_DICDI
biological_process	GO:1902463	protein localization to cell leading edge	3	3	1	1	0.0280265	1	1	PAKB_DICDI	HD_DICDI	Q54GR0_DICDI
biological_process	GO:0045165	cell fate commitment	3	3	1	0.939096	0.201059	1	1	RBLA_DICDI	TRIA_DICDI	BTG_DICDI
biological_process	GO:0043052	thermotaxis	3	7	0.428571	0.869018	0.36171	1	1	GEFE_DICDI	GEFL_DICDI	Q54JS2_DICDI
biological_process	GO:0016042	lipid catabolic process	3	13	0.230769	0.00363902	0.998579	0.683	1	PLDC_DICDI	PLDA_DICDI	Q54Q49_DICDI
biological_process	GO:0006261	DNA-dependent DNA replication	3	15	0.2	0.682378	0.420683	1	1	WRIP1_DICDI	Q54S42_DICDI	Q86IV6_DICDI
biological_process	GO:0032543	mitochondrial translation	3	17	0.176471	0.0835356	0.969875	1	1	SYIM_DICDI	SYLM_DICDI	Q55FH5_DICDI
biological_process	GO:0000395	mRNA 5'-splice site recognition	3	3	1	1	0.0280265	1	1	RU1C_DICDI	Q54SW0_DICDI	Q54R91_DICDI
biological_process	GO:0007031	peroxisome organization	3	14	0.214286	0.534887	0.652071	1	1	PEX16_DICDI	PEX2_DICDI	PEX1_DICDI
biological_process	GO:0046513	ceramide biosynthetic process	3	9	0.333333	0.639298	0.627669	1	1	SGMA_DICDI	SGMB_DICDI	Q54B63_DICDI
biological_process	GO:0051028	mRNA transport	3	10	0.3	0.97759	0.0459764	1	1	NUP54_DICDI	NUP98_DICDI	Q75JH1_DICDI
biological_process	GO:0043328	protein transport to vacuole involved in ubiquitin-dependent protein catabolic process via the multivesicular body sorting pathway	3	5	0.6	0.967791	0.168155	1	1	SNF8_DICDI	TOM1_DICDI	VPS36_DICDI
biological_process	GO:0055088	lipid homeostasis	3	15	0.2	0.235086	0.906509	1	1	ABKD_DICDI	ABKB_DICDI	Q555Q0_DICDI
biological_process	GO:0008333	endosome to lysosome transport	3	8	0.375	0.798941	0.4581	1	1	STX7A_DICDI	CL16A_DICDI	Q54RP3_DICDI
biological_process	GO:0007189	adenylate cyclase-activating G protein-coupled receptor signaling pathway	3	14	0.214286	0.987251	0.0252486	1	1	CRLC_DICDI	RCKA_DICDI	CAR4_DICDI
biological_process	GO:0006955	immune response	3	18	0.166667	0.122944	0.925981	1	1	Q55GS9_DICDI	Q555H5_DICDI	Q54BH0_DICDI
biological_process	GO:0007041	lysosomal transport	3	6	0.5	0.956662	0.111093	1	1	LVSB_DICDI	CLH_DICDI	Q54WI0_DICDI
biological_process	GO:0051490	negative regulation of filopodium assembly	3	3	1	1	0.0280265	1	1	MGP1_DICDI	PAKD_DICDI	MGP2_DICDI
biological_process	GO:0016050	vesicle organization	3	7	0.428571	0.87323	0.171891	1	1	MGP1_DICDI	Y1676_DICDI	C7FZZ0_DICDI
biological_process	GO:0006744	ubiquinone biosynthetic process	3	20	0.15	0.0672713	0.976628	1	1	COQ9_DICDI	DPS1_DICDI	COQ2_DICDI
biological_process	GO:0030705	cytoskeleton-dependent intracellular transport	3	4	0.75	0.957931	0.0981696	1	1	KIF7_DICDI	KIF1_DICDI	KIF3_DICDI
biological_process	GO:0012501	programmed cell death	3	7	0.428571	0.981178	0.0439719	1	1	DIMA_DICDI	STK4L_DICDI	DST3_DICDI
biological_process	GO:0007091	metaphase/anaphase transition of mitotic cell cycle	3	7	0.428571	0.993316	0.0227831	1	1	CDC23_DICDI	APC3_DICDI	APC1_DICDI
biological_process	GO:0046689	response to mercury ion	3	18	0.166667	0.155612	0.944267	1	1	WDR12_DICDI	Q54HE3_DICDI	Q54UQ7_DICDI
biological_process	GO:0090383	phagosome acidification	3	3	1	1	0.0280265	1	1	LMPA_DICDI	FYV1_DICDI	DYNA_DICDI
biological_process	GO:0044655	phagosome reneutralization	3	6	0.5	0.926516	0.262826	1	1	LMPA_DICDI	WASC5_DICDI	MYOB_DICDI
biological_process	GO:0008299	isoprenoid biosynthetic process	3	7	0.428571	0.085504	0.965875	1	1	DPS1_DICDI	COQ2_DICDI	HMDH1_DICDI
biological_process	GO:0051639	actin filament network formation	3	8	0.375	0.798941	0.4581	1	1	FORC_DICDI	Q54XX0_DICDI	Q55C43_DICDI
biological_process	GO:0060176	regulation of aggregation involved in sorocarp development	3	11	0.272727	0.13465	0.928576	1	1	GTAC_DICDI	HD_DICDI	TSUA_DICDI
biological_process	GO:0044773	mitotic DNA damage checkpoint signaling	3	5	0.6	0.983484	0.0534648	1	1	FHKB_DICDI	FHKC_DICDI	Q54X62_DICDI
biological_process	GO:0016973	poly(A)+ mRNA export from nucleus	3	10	0.3	0.639298	0.627669	1	1	GLE1_DICDI	Q55GW5_DICDI	Q54KA3_DICDI
biological_process	GO:0009992	cellular water homeostasis	3	6	0.5	0.926516	0.262826	1	1	AP2A2_DICDI	Q54Y50_DICDI	C7FZZ0_DICDI
biological_process	GO:0036228	protein localization to nuclear inner membrane	3	3	1	1	0.0280265	1	1	NUP54_DICDI	Q54F20_DICDI	Q54XC5_DICDI
biological_process	GO:0033314	mitotic DNA replication checkpoint signaling	3	6	0.5	0.926516	0.262826	1	1	Q54D34_DICDI	Q54X62_DICDI	Q54X69_DICDI
biological_process	GO:0000083	regulation of transcription involved in G1/S transition of mitotic cell cycle	3	4	0.75	0.991494	0.0865873	1	1	Y2550_DICDI	Y8487_DICDI	Y4007_DICDI
biological_process	GO:0031287	positive regulation of sorocarp stalk cell differentiation	3	4	0.75	0.991494	0.0865873	1	1	DIMA_DICDI	GTAG_DICDI	DIMB_DICDI
biological_process	GO:0009736	cytokinin-activated signaling pathway	3	4	0.75	0.991494	0.0865873	1	1	CYAD_DICDI	DHKA_DICDI	DHKB_DICDI
biological_process	GO:0043405	regulation of MAP kinase activity	3	4	0.75	0.815734	0.352935	1	1	ADCB_DICDI	KAPC_DICDI	ADCC_DICDI
biological_process	GO:0000463	maturation of LSU-rRNA from tricistronic rRNA transcript (SSU-rRNA, 5.8S rRNA, LSU-rRNA)	3	13	0.230769	0.343171	0.846893	1	1	PESC_DICDI	WDR12_DICDI	Q54RN6_DICDI
biological_process	GO:0030835	negative regulation of actin filament depolymerization	3	4	0.75	0.826763	0.357286	1	1	COROB_DICDI	PIRA_DICDI	CNRN_DICDI
biological_process	GO:0048268	clathrin coat assembly	3	4	0.75	0.991494	0.0865873	1	1	CLH_DICDI	Q1ZXE9_DICDI	Q54Y50_DICDI
biological_process	GO:0000245	spliceosomal complex assembly	3	5	0.6	0.988633	0.0501071	1	1	CRNL1_DICDI	SKY1_DICDI	Q54XH4_DICDI
biological_process	GO:0045727	positive regulation of translation	3	4	0.75	0.826763	0.357286	1	1	Q54DH9_DICDI	Q550L4_DICDI	Q54HN9_DICDI
biological_process	GO:0031285	regulation of sorocarp stalk cell differentiation	3	8	0.375	0.956662	0.111093	1	1	MRFA_DICDI	SRFC_DICDI	KAPC_DICDI
biological_process	GO:0001510	RNA methylation	3	8	0.375	0.150294	0.916356	1	1	Q55DF6_DICDI	Q55G09_DICDI	Q54TL4_DICDI
biological_process	GO:0007021	tubulin complex assembly	3	6	0.5	0.926516	0.262826	1	1	TBCC_DICDI	TBCD_DICDI	TBCE_DICDI
biological_process	GO:0043619	regulation of transcription from RNA polymerase II promoter in response to oxidative stress	3	3	1	1	0.0280265	1	1	D7_DICDI	Q54DZ2_DICDI	C7G014_DICDI
biological_process	GO:0016540	protein autoprocessing	3	5	0.6	0.967791	0.168155	1	1	MRFA_DICDI	Y9218_DICDI	Y3934_DICDI
biological_process	GO:0006487	protein N-linked glycosylation	3	25	0.12	0.0130296	0.996407	0.988	1	ALG8_DICDI	Q54LK1_DICDI	Q559V4_DICDI
biological_process	GO:0000466	maturation of 5.8S rRNA from tricistronic rRNA transcript (SSU-rRNA, 5.8S rRNA, LSU-rRNA)	3	5	0.6	0.593185	0.598654	1	1	PESC_DICDI	WDR12_DICDI	Q54RN6_DICDI
biological_process	GO:0071476	cellular hypotonic response	3	11	0.272727	0.558171	0.697359	1	1	DYNB_DICDI	Q75JG4_DICDI	C7FZZ0_DICDI
biological_process	GO:0031573	mitotic intra-S DNA damage checkpoint signaling	3	7	0.428571	0.869018	0.36171	1	1	Q55F81_DICDI	Q869Q1_DICDI	Q54PQ3_DICDI
biological_process	GO:0006384	transcription initiation from RNA polymerase III promoter	3	8	0.375	0.798941	0.4581	1	1	TF3C5_DICDI	Q54FU1_DICDI	Q54R53_DICDI
biological_process	GO:0006513	protein monoubiquitination	3	6	0.5	0.969639	0.130982	1	1	PEX12_DICDI	Q54UA7_DICDI	Q54XR0_DICDI
biological_process	GO:0000002	mitochondrial genome maintenance	3	4	0.75	0.988429	0.0734842	1	1	YME2_DICDI	Q54Z42_DICDI	Q54B92_DICDI
biological_process	GO:0006405	RNA export from nucleus	3	7	0.428571	0.995041	0.0121375	1	1	XPO5_DICDI	Q54F20_DICDI	Q75JS7_DICDI
biological_process	GO:0007033	vacuole organization	3	6	0.5	0.962132	0.0599388	1	1	SEY1_DICDI	CLH_DICDI	Q55CS3_DICDI
biological_process	GO:0032007	negative regulation of TOR signaling	3	6	0.5	0.987965	0.0609041	1	1	Y9099_DICDI	Q54UN5_DICDI	Q54VB2_DICDI
biological_process	GO:0001682	tRNA 5'-leader removal	3	9	0.333333	0.720858	0.547579	1	1	Q54U04_DICDI	Q54EV0_DICDI	Q54HY6_DICDI
biological_process	GO:0090502	RNA phosphodiester bond hydrolysis, endonucleolytic	3	6	0.5	0.534887	0.652071	1	1	Q54EV0_DICDI	Q551B2_DICDI	Q54HY6_DICDI
biological_process	GO:0070940	dephosphorylation of RNA polymerase II C-terminal domain	3	4	0.75	0.991494	0.0865873	1	1	Q75JA4_DICDI	Q54IJ8_DICDI	Q8ST13_DICDI
biological_process	GO:0034508	centromere complex assembly	3	4	0.75	0.987965	0.0609041	1	1	SUN1_DICDI	Q54XP9_DICDI	Q54RX7_DICDI
biological_process	GO:0007023	post-chaperonin tubulin folding pathway	3	5	0.6	0.967791	0.168155	1	1	TBCC_DICDI	TBCD_DICDI	TBCE_DICDI
biological_process	GO:0071805	potassium ion transmembrane transport	3	6	0.5	0.896545	0.279142	1	1	Y9144_DICDI	Q8T268_DICDI	Q55CX3_DICDI
biological_process	GO:0001881	receptor recycling	3	4	0.75	0.926516	0.262826	1	1	Y5795_DICDI	Q553Q7_DICDI	Q55BK2_DICDI
biological_process	GO:0019722	calcium-mediated signaling	3	3	1	0.876148	0.286498	1	1	PTP3_DICDI	ALIX_DICDI	Q86JH9_DICDI
biological_process	GO:0032958	inositol phosphate biosynthetic process	3	6	0.5	0.869018	0.36171	1	1	Q54QM1_DICDI	Q54XR3_DICDI	Q55AP4_DICDI
biological_process	GO:0042144	vacuole fusion, non-autophagic	3	6	0.5	0.926516	0.262826	1	1	Q54F53_DICDI	Q55CS3_DICDI	Q54LI4_DICDI
biological_process	GO:0002224	toll-like receptor signaling pathway	3	4	0.75	0.991494	0.0865873	1	1	Q55GS9_DICDI	Q555H5_DICDI	Q54BH0_DICDI
biological_process	GO:0043486	histone exchange	3	6	0.5	0.973137	0.103455	1	1	ARP6_DICDI	Q54IH7_DICDI	Q55GK2_DICDI
biological_process	GO:0007004	telomere maintenance via telomerase	3	3	1	0.967791	0.168155	1	1	RAD50_DICDI	Q54J89_DICDI	Q54B44_DICDI
biological_process	GO:0042148	strand invasion	3	4	0.75	0.967791	0.168155	1	1	RA51D_DICDI	Q54G98_DICDI	Q54QU4_DICDI
biological_process	GO:0016570	histone modification	3	5	0.6	0.990027	0.0185477	1	1	Q54Y92_DICDI	Q555G9_DICDI	Q54QM3_DICDI
biological_process	GO:0015937	coenzyme A biosynthetic process	3	8	0.375	0.798941	0.4581	1	1	Q54IX0_DICDI	Q54S85_DICDI	Q55FK9_DICDI
biological_process	GO:0097681	double-strand break repair via alternative nonhomologous end joining	3	5	0.6	0.967791	0.168155	1	1	DNLI3_DICDI	Q86KT0_DICDI	Q54S42_DICDI
biological_process	GO:0099041	vesicle tethering to Golgi	3	6	0.5	0.926516	0.262826	1	1	Q54TC7_DICDI	Q54YR7_DICDI	Q54TJ5_DICDI
biological_process	GO:0043007	maintenance of rDNA	3	3	1	1	0.0280265	1	1	Q54Y40_DICDI	Q54GC4_DICDI	C7G057_DICDI
biological_process	GO:0034058	endosomal vesicle fusion	3	4	0.75	0.988429	0.0734842	1	1	Q54EK0_DICDI	Q54LI4_DICDI	Q54ZD6_DICDI
biological_process	GO:0031119	tRNA pseudouridine synthesis	3	6	0.5	0.926516	0.262826	1	1	Q54FA0_DICDI	Q55G71_DICDI	Q54RR6_DICDI
biological_process	GO:0010883	regulation of lipid storage	3	8	0.375	0.798941	0.4581	1	1	Q54YE0_DICDI	Q54ZA6_DICDI	Q54SY6_DICDI
biological_process	GO:0001522	pseudouridine synthesis	3	5	0.6	0.760641	0.406815	1	1	Q75JJ6_DICDI	Q54RS0_DICDI	Q55AQ0_DICDI
biological_process	GO:0016255	attachment of GPI anchor to protein	3	6	0.5	0.926516	0.262826	1	1	Q54T45_DICDI	Q54U96_DICDI	B0G182_DICDI
biological_process	GO:0010421	hydrogen peroxide-mediated programmed cell death	3	9	0.333333	0.720858	0.547579	1	1	Q54E42_DICDI	Q54LJ4_DICDI	Q55AK6_DICDI
biological_process	GO:0010918	positive regulation of mitochondrial membrane potential	3	9	0.333333	0.720858	0.547579	1	1	Q54E42_DICDI	Q54LJ4_DICDI	Q55AK6_DICDI
biological_process	GO:0061780	mitotic cohesin loading	3	3	1	1	0.0280265	1	1	Q54RK7_DICDI	Q54BA8_DICDI	Q86J15_DICDI
biological_process	GO:0051315	attachment of mitotic spindle microtubules to kinetochore	3	3	1	1	0.0280265	1	1	Q54JX0_DICDI	Q54WM1_DICDI	Q54QB4_DICDI
biological_process	GO:0036453	transitive RNA interference	3	3	1	1	0.0280265	1	1	Q7KWS3_DICDI	Q55FS1_DICDI	Q54UI6_DICDI
biological_process	GO:0006656	phosphatidylcholine biosynthetic process	2	6	0.333333	0.737174	0.588265	1	1	Q86IB2_DICDI	Q86IF9_DICDI
biological_process	GO:0050821	protein stabilization	2	8	0.25	0.5419	0.752482	1	1	Q54J89_DICDI	Q54EV3_DICDI
biological_process	GO:0000423	mitophagy	2	3	0.666667	0.971973	0.22086	1	1	Q55CE3_DICDI	Q55BY0_DICDI
biological_process	GO:0050919	negative chemotaxis	2	4	0.5	0.940916	0.128235	1	1	PI3K2_DICDI	PTEN_DICDI
biological_process	GO:0045761	regulation of adenylate cyclase activity	2	4	0.5	0.913413	0.355133	1	1	PI3K2_DICDI	PTEN_DICDI
biological_process	GO:0022604	regulation of cell morphogenesis	2	3	0.666667	0.0233717	0.99405	0.999	1	PI3K2_DICDI	PTEN_DICDI
biological_process	GO:0006646	phosphatidylethanolamine biosynthetic process	2	7	0.285714	0.720858	0.547579	1	1	EKIB_DICDI	Q54CR2_DICDI
biological_process	GO:0009611	response to wounding	2	4	0.5	0.452421	0.811026	1	1	PEFA_DICDI	TS101_DICDI
biological_process	GO:0006541	glutamine metabolic process	2	11	0.181818	0.243353	0.919444	1	1	Q54LK1_DICDI	Q54DN5_DICDI
biological_process	GO:0010225	response to UV-C	2	10	0.2	0.372331	0.856866	1	1	CTNA_DICDI	YAKA_DICDI
biological_process	GO:0048837	sorocarp sorus development	2	9	0.222222	0.94098	0.0984355	1	1	PKS1_DICDI	Y1197_DICDI
biological_process	GO:0014067	negative regulation of phosphatidylinositol 3-kinase signaling	2	4	0.5	0.913413	0.355133	1	1	PDE5_DICDI	CNRN_DICDI
biological_process	GO:0006273	lagging strand elongation	2	5	0.4	0.926516	0.262826	1	1	DNLI3_DICDI	Q54E19_DICDI
biological_process	GO:0046580	negative regulation of Ras protein signal transduction	2	5	0.4	0.831845	0.479785	1	1	PK2_DICDI	NGAP_DICDI
biological_process	GO:0043157	response to cation stress	2	14	0.142857	0.153107	0.955565	1	1	STATC_DICDI	PP2BA_DICDI
biological_process	GO:0007020	microtubule nucleation	2	5	0.4	0.926516	0.262826	1	1	SPC97_DICDI	SPC98_DICDI
biological_process	GO:0006614	SRP-dependent cotranslational protein targeting to membrane	2	9	0.222222	0.480505	0.756647	1	1	SRP72_DICDI	Q54M91_DICDI
biological_process	GO:1902600	proton transmembrane transport	2	10	0.2	0.0301255	0.99204	1	1	PMA1_DICDI	Q553P8_DICDI
biological_process	GO:0000462	maturation of SSU-rRNA from tricistronic rRNA transcript (SSU-rRNA, 5.8S rRNA, LSU-rRNA)	2	19	0.105263	0.0233717	0.99405	0.999	1	HEAT1_DICDI	Q55C67_DICDI
biological_process	GO:0009116	nucleoside metabolic process	2	10	0.2	0.000727146	0.999904	0.197	1	Q54JK8_DICDI	Q554B6_DICDI
biological_process	GO:0030951	establishment or maintenance of microtubule cytoskeleton polarity	2	2	1	1	0.0923045	1	1	MTAA_DICDI	Q7KWK7_DICDI
biological_process	GO:0046785	microtubule polymerization	2	2	1	0.949893	0.156803	1	1	MTAA_DICDI	Q7KWK7_DICDI
biological_process	GO:0032981	mitochondrial respiratory chain complex I assembly	2	12	0.166667	0.243353	0.919444	1	1	NDUF5_DICDI	Q54I67_DICDI
biological_process	GO:0032781	positive regulation of ATP-dependent activity	2	3	0.666667	0.991494	0.0865873	1	1	PAKB_DICDI	AHSA_DICDI
biological_process	GO:0006895	Golgi to endosome transport	2	5	0.4	0.831845	0.479785	1	1	AP1G_DICDI	Q54C68_DICDI
biological_process	GO:1904515	positive regulation of TORC2 signaling	2	7	0.285714	0.63829	0.678887	1	1	RIP3_DICDI	Q55G82_DICDI
biological_process	GO:0046847	filopodium assembly	2	17	0.117647	0.661525	0.505301	1	1	PIRA_DICDI	MYOB_DICDI
biological_process	GO:0016339	calcium-dependent cell-cell adhesion via plasma membrane cell adhesion molecules	2	7	0.285714	0.5419	0.752482	1	1	HD_DICDI	PAXB_DICDI
biological_process	GO:0009306	protein secretion	2	16	0.125	0.00795982	0.998634	0.905	1	Q54C46_DICDI	Q7KWQ0_DICDI
biological_process	GO:0031157	regulation of aggregate size involved in sorocarp development	2	20	0.1	0.0341249	0.989326	1	1	CTNA_DICDI	ERK1_DICDI
biological_process	GO:0006904	vesicle docking involved in exocytosis	2	10	0.2	0.372331	0.856866	1	1	EXOC4_DICDI	Q55CS3_DICDI
biological_process	GO:0043406	positive regulation of MAP kinase activity	2	9	0.222222	0.452421	0.811026	1	1	MP2K1_DICDI	Y9625_DICDI
biological_process	GO:0070177	contractile vacuole discharge	2	8	0.25	0.639298	0.627669	1	1	EXOC4_DICDI	Q8I7P3_DICDI
biological_process	GO:0046999	regulation of conjugation	2	8	0.25	0.5419	0.752482	1	1	Q550Y1_DICDI	Q54IC6_DICDI
biological_process	GO:0000492	box C/D snoRNP assembly	2	7	0.285714	0.63829	0.678887	1	1	HBX5_DICDI	Q54C28_DICDI
biological_process	GO:0016558	protein import into peroxisome matrix	2	6	0.333333	0.720858	0.547579	1	1	PEX12_DICDI	PEX1_DICDI
biological_process	GO:0005980	glycogen catabolic process	2	3	0.666667	0.971973	0.22086	1	1	PHS2_DICDI	Q54K94_DICDI
biological_process	GO:0060359	response to ammonium ion	2	3	0.666667	0.971973	0.22086	1	1	PHS2_DICDI	DHKC_DICDI
biological_process	GO:0000727	double-strand break repair via break-induced replication	2	14	0.142857	0.153107	0.955565	1	1	CDC7_DICDI	Q54PQ3_DICDI
biological_process	GO:0000055	ribosomal large subunit export from nucleus	2	7	0.285714	0.63829	0.678887	1	1	NVL_DICDI	Q54XC9_DICDI
biological_process	GO:0006801	superoxide metabolic process	2	3	0.666667	0.343171	0.846893	1	1	SODM_DICDI	NCFA_DICDI
biological_process	GO:0016571	histone methylation	2	3	0.666667	0.829428	0.285062	1	1	SET1_DICDI	ANM2_DICDI
biological_process	GO:0040008	regulation of growth	2	3	0.666667	0.720858	0.547579	1	1	TS101_DICDI	EAF3_DICDI
biological_process	GO:0009086	methionine biosynthetic process	2	6	0.333333	0.372331	0.856866	1	1	Q55G42_DICDI	Q54L96_DICDI
biological_process	GO:0038203	TORC2 signaling	2	3	0.666667	0.720858	0.547579	1	1	RIP3_DICDI	Q54PV4_DICDI
biological_process	GO:0006360	transcription by RNA polymerase I	2	14	0.142857	0.269592	0.874783	1	1	RPC2_DICDI	Q54YF5_DICDI
biological_process	GO:0032511	late endosome to vacuole transport via multivesicular body sorting pathway	2	7	0.285714	0.876148	0.286498	1	1	VTA1_DICDI	CHMP7_DICDI
biological_process	GO:0006900	vesicle budding from membrane	2	5	0.4	0.993316	0.0227831	1	1	CHMP7_DICDI	Q54Y50_DICDI
biological_process	GO:0006099	tricarboxylic acid cycle	2	28	0.0714286	0.00329869	0.999491	0.647	1	Q54YN1_DICDI	Q54RR4_DICDI
biological_process	GO:0000915	actomyosin contractile ring assembly	2	2	1	1	0.0923045	1	1	LVSA_DICDI	CLH_DICDI
biological_process	GO:0034497	protein localization to phagophore assembly site	2	5	0.4	0.831845	0.479785	1	1	Q54CV2_DICDI	Q55BY0_DICDI
biological_process	GO:0030150	protein import into mitochondrial matrix	2	12	0.166667	0.243353	0.919444	1	1	TIM50_DICDI	Q558Z1_DICDI
biological_process	GO:0034620	cellular response to unfolded protein	2	7	0.285714	0.987277	0.0342935	1	1	HS7C3_DICDI	HS7C4_DICDI
biological_process	GO:0009267	cellular response to starvation	2	9	0.222222	0.6052	0.456301	1	1	LVSB_DICDI	Q54LI4_DICDI
biological_process	GO:0006013	mannose metabolic process	2	9	0.222222	0.452421	0.811026	1	1	MANC_DICDI	MANF_DICDI
biological_process	GO:0048255	mRNA stabilization	2	2	1	1	0.0923045	1	1	IFKA_DICDI	Q55DA9_DICDI
biological_process	GO:0031158	negative regulation of aggregate size involved in sorocarp development	2	6	0.333333	0.737174	0.588265	1	1	IFKA_DICDI	QKGA_DICDI
biological_process	GO:0006417	regulation of translation	2	4	0.5	0.990731	0.0162862	1	1	IFKA_DICDI	PIRA_DICDI
biological_process	GO:0000165	MAPK cascade	2	3	0.666667	0.994077	0.0154636	1	1	MP2K1_DICDI	ERK1_DICDI
biological_process	GO:0009612	response to mechanical stimulus	2	3	0.666667	0.988429	0.0734842	1	1	KIF12_DICDI	ICPA_DICDI
biological_process	GO:0051764	actin crosslink formation	2	6	0.333333	0.737174	0.588265	1	1	GXCB_DICDI	MHCKA_DICDI
biological_process	GO:0006082	organic acid metabolic process	2	23	0.0869565	9.4628e-17	1	0	1	C519D_DICDI	C519B_DICDI
biological_process	GO:0051131	chaperone-mediated protein complex assembly	2	6	0.333333	0.737174	0.588265	1	1	LONM1_DICDI	PFD6_DICDI
biological_process	GO:0006515	protein quality control for misfolded or incompletely synthesized proteins	2	6	0.333333	0.781271	0.441829	1	1	LONM1_DICDI	Q55FC8_DICDI
biological_process	GO:0050830	defense response to Gram-positive bacterium	2	7	0.285714	0.63829	0.678887	1	1	LMPA_DICDI	ATG1_DICDI
biological_process	GO:0051014	actin filament severing	2	11	0.181818	0.243353	0.919444	1	1	VILD_DICDI	Q54S11_DICDI
biological_process	GO:0030244	cellulose biosynthetic process	2	3	0.666667	0.971973	0.22086	1	1	DCSA_DICDI	IPLA_DICDI
biological_process	GO:0017183	peptidyl-diphthamide biosynthetic process from peptidyl-histidine	2	10	0.2	0.372331	0.856866	1	1	DPH2_DICDI	DPH1_DICDI
biological_process	GO:0006879	cellular iron ion homeostasis	2	7	0.285714	0.372331	0.856866	1	1	FRDA_DICDI	GLRX3_DICDI
biological_process	GO:0006811	ion transport	2	5	0.4	0.00125612	0.999409	0.32	1	FRDA_DICDI	Q55CX3_DICDI
biological_process	GO:0006297	nucleotide-excision repair, DNA gap filling	2	4	0.5	0.913413	0.355133	1	1	DNLI4_DICDI	DPOE1_DICDI
biological_process	GO:0006631	fatty acid metabolic process	2	23	0.0869565	0.00766416	0.995848	0.889	1	Q54DE7_DICDI	Q55DA4_DICDI
biological_process	GO:0050982	detection of mechanical stimulus	2	4	0.5	0.913413	0.355133	1	1	GAPA_DICDI	Y2801_DICDI
biological_process	GO:0034605	cellular response to heat	2	4	0.5	0.869018	0.36171	1	1	HS32_DICDI	Q54EV3_DICDI
biological_process	GO:0016180	snRNA processing	2	3	0.666667	0.92733	0.156714	1	1	INT11_DICDI	INT4_DICDI
biological_process	GO:0042593	glucose homeostasis	2	6	0.333333	0.302641	0.892311	1	1	CTNA_DICDI	Q55EQ6_DICDI
biological_process	GO:0045910	negative regulation of DNA recombination	2	3	0.666667	0.991494	0.0865873	1	1	MSH6_DICDI	MSH2_DICDI
biological_process	GO:0016584	nucleosome positioning	2	3	0.666667	0.971973	0.22086	1	1	Q54CI4_DICDI	Q54CF8_DICDI
biological_process	GO:0045859	regulation of protein kinase activity	2	6	0.333333	0.958893	0.0709614	1	1	RIP3_DICDI	Q54UG7_DICDI
biological_process	GO:0035020	regulation of Rac protein signal transduction	2	5	0.4	0.831845	0.479785	1	1	GACII_DICDI	GACG_DICDI
biological_process	GO:0043666	regulation of phosphoprotein phosphatase activity	2	5	0.4	0.939096	0.201059	1	1	HD_DICDI	Q55FM2_DICDI
biological_process	GO:0051592	response to calcium ion	2	6	0.333333	0.480505	0.756647	1	1	HD_DICDI	NGAP_DICDI
biological_process	GO:0031048	heterochromatin assembly by small RNA	2	4	0.5	0.969639	0.130982	1	1	Q869R3_DICDI	Q54XT3_DICDI
biological_process	GO:0044656	regulation of post-lysosomal vacuole size	2	3	0.666667	0.971973	0.22086	1	1	MYOB_DICDI	DYNA_DICDI
biological_process	GO:0051707	response to other organism	2	6	0.333333	0.00297213	0.99841	0.578	1	VILD_DICDI	MYOB_DICDI
biological_process	GO:0007162	negative regulation of cell adhesion	2	2	1	0.967791	0.168155	1	1	CTNA_DICDI	Q54KK9_DICDI
biological_process	GO:0051645	Golgi localization	2	6	0.333333	0.63829	0.678887	1	1	DYIN_DICDI	Q54G01_DICDI
biological_process	GO:0006268	DNA unwinding involved in DNA replication	2	8	0.25	0.5419	0.752482	1	1	Q54DM3_DICDI	B0G0Y4_DICDI
biological_process	GO:0002031	G protein-coupled receptor internalization	2	2	1	1	0.0923045	1	1	ADCB_DICDI	ADCC_DICDI
biological_process	GO:0071897	DNA biosynthetic process	2	4	0.5	0.709782	0.465113	1	1	DNLI4_DICDI	DNLI3_DICDI
biological_process	GO:0006266	DNA ligation	2	3	0.666667	0.926516	0.262826	1	1	DNLI3_DICDI	Q54E19_DICDI
biological_process	GO:0000467	exonucleolytic trimming to generate mature 3'-end of 5.8S rRNA from tricistronic rRNA transcript (SSU-rRNA, 5.8S rRNA, LSU-rRNA)	2	8	0.25	0.5419	0.752482	1	1	Q55AW0_DICDI	Q54YU5_DICDI
biological_process	GO:0051272	positive regulation of cellular component movement	2	3	0.666667	0.63829	0.678887	1	1	PTEN_DICDI	GBPD_DICDI
biological_process	GO:0006071	glycerol metabolic process	2	4	0.5	0.5419	0.752482	1	1	GLPK_DICDI	DGAT1_DICDI
biological_process	GO:0006284	base-excision repair	2	7	0.285714	0.770869	0.428483	1	1	END4_DICDI	Q86H44_DICDI
biological_process	GO:1905301	regulation of macropinocytosis	2	6	0.333333	0.815734	0.352935	1	1	KAPC_DICDI	Q54B43_DICDI
biological_process	GO:0031148	DIF-1 biosynthetic process	2	2	1	1	0.0923045	1	1	DMTA_DICDI	STLB_DICDI
biological_process	GO:0019432	triglyceride biosynthetic process	2	5	0.4	0.737174	0.588265	1	1	DGAT1_DICDI	Q75JA1_DICDI
biological_process	GO:0001878	response to yeast	2	4	0.5	0.913413	0.355133	1	1	BECNA_DICDI	ATG1_DICDI
biological_process	GO:0006611	protein export from nucleus	2	7	0.285714	0.5419	0.752482	1	1	XPO5_DICDI	XPO6_DICDI
biological_process	GO:0051016	barbed-end actin filament capping	2	7	0.285714	0.5419	0.752482	1	1	VILD_DICDI	Q54S11_DICDI
biological_process	GO:0000710	meiotic mismatch repair	2	4	0.5	0.913413	0.355133	1	1	MSH6_DICDI	Q54QB8_DICDI
biological_process	GO:0006120	mitochondrial electron transport, NADH to ubiquinone	2	10	0.2	0.372331	0.856866	1	1	NDUV1_DICDI	ROCO4_DICDI
biological_process	GO:2000249	regulation of actin cytoskeleton reorganization	2	3	0.666667	0.971973	0.22086	1	1	PAXB_DICDI	Q54B43_DICDI
biological_process	GO:0006370	7-methylguanosine mRNA capping	2	6	0.333333	0.737174	0.588265	1	1	MTR1_DICDI	Q54Y13_DICDI
biological_process	GO:0072382	minus-end-directed vesicle transport along microtubule	2	2	1	1	0.0923045	1	1	DYHC_DICDI	DYIN_DICDI
biological_process	GO:0070534	protein K63-linked ubiquitination	2	4	0.5	0.913413	0.355133	1	1	PRP19_DICDI	Q54FR5_DICDI
biological_process	GO:0140042	lipid droplet formation	2	2	1	1	0.0923045	1	1	DGAT1_DICDI	Q54K07_DICDI
biological_process	GO:0031286	negative regulation of sorocarp stalk cell differentiation	2	5	0.4	0.831845	0.479785	1	1	YELA_DICDI	ALIX_DICDI
biological_process	GO:0071480	cellular response to gamma radiation	2	2	1	1	0.0923045	1	1	KU70_DICDI	XRCC5_DICDI
biological_process	GO:0071481	cellular response to X-ray	2	2	1	1	0.0923045	1	1	KU70_DICDI	XRCC5_DICDI
biological_process	GO:0000737	DNA catabolic process, endonucleolytic	2	5	0.4	0.831845	0.479785	1	1	Q54PY6_DICDI	Q54PQ3_DICDI
biological_process	GO:0051642	centrosome localization	2	7	0.285714	0.720858	0.547579	1	1	SUN1_DICDI	Q55BL8_DICDI
biological_process	GO:0016485	protein processing	2	7	0.285714	0.20798	0.881315	1	1	APH1_DICDI	Q54XC3_DICDI
biological_process	GO:0033617	mitochondrial cytochrome c oxidase assembly	2	9	0.222222	0.452421	0.811026	1	1	Y8293_DICDI	Q54TT7_DICDI
biological_process	GO:0071051	polyadenylation-dependent snoRNA 3'-end processing	2	6	0.333333	0.737174	0.588265	1	1	Q55AW0_DICDI	Q55BB0_DICDI
biological_process	GO:0071539	protein localization to centrosome	2	3	0.666667	0.971973	0.22086	1	1	Q54RJ3_DICDI	Q54NE5_DICDI
biological_process	GO:0070475	rRNA base methylation	2	9	0.222222	0.302641	0.892311	1	1	Q55G09_DICDI	Q54TL4_DICDI
biological_process	GO:0030198	extracellular matrix organization	2	46	0.0434783	1.19339e-05	0.999999	0.003	1	Q54QY4_DICDI	Q54DS7_DICDI
biological_process	GO:0010506	regulation of autophagy	2	6	0.333333	0.571517	0.656829	1	1	RMC1_DICDI	Y9099_DICDI
biological_process	GO:0042307	positive regulation of protein import into nucleus	2	2	1	1	0.0923045	1	1	PYK3_DICDI	SPLB_DICDI
biological_process	GO:0050684	regulation of mRNA processing	2	2	1	0.995945	0.0303612	1	1	SKY1_DICDI	Q55A48_DICDI
biological_process	GO:0006685	sphingomyelin catabolic process	2	4	0.5	0.913413	0.355133	1	1	SGMA_DICDI	SGMB_DICDI
biological_process	GO:0032446	protein modification by small protein conjugation	2	8	0.25	0.906683	0.124002	1	1	ATG7_DICDI	Q550P6_DICDI
biological_process	GO:1904262	negative regulation of TORC1 signaling	2	3	0.666667	0.971973	0.22086	1	1	Q54NW3_DICDI	Q54Y15_DICDI
biological_process	GO:0006434	seryl-tRNA aminoacylation	2	2	1	1	0.0923045	1	1	SYSC_DICDI	Q55GM6_DICDI
biological_process	GO:0048278	vesicle docking	2	14	0.142857	0.151846	0.932729	1	1	STX7A_DICDI	STX7B_DICDI
biological_process	GO:0099138	altruistic, chimeric sorocarp development	2	4	0.5	0.913413	0.355133	1	1	ABKD_DICDI	Q54S78_DICDI
biological_process	GO:0006620	posttranslational protein targeting to endoplasmic reticulum membrane	2	4	0.5	0.63829	0.678887	1	1	Q55C65_DICDI	Q54M91_DICDI
biological_process	GO:1901261	regulation of sorocarp spore cell differentiation	2	6	0.333333	0.880546	0.206395	1	1	SRFC_DICDI	KAPC_DICDI
biological_process	GO:0009813	flavonoid biosynthetic process	2	2	1	1	0.0923045	1	1	STLB_DICDI	PKS1_DICDI
biological_process	GO:0030639	polyketide biosynthetic process	2	2	1	1	0.0923045	1	1	STLB_DICDI	PKS1_DICDI
biological_process	GO:0009750	response to fructose	2	3	0.666667	0.971973	0.22086	1	1	Q55EQ6_DICDI	Q54Q47_DICDI
biological_process	GO:0010043	response to zinc ion	2	3	0.666667	0.971973	0.22086	1	1	CRTF_DICDI	Q54Q47_DICDI
biological_process	GO:0006665	sphingolipid metabolic process	2	18	0.111111	0.0015784	0.999563	0.396	1	SPHKA_DICDI	Q54F52_DICDI
biological_process	GO:0072755	cellular response to benomyl	2	2	1	1	0.0923045	1	1	IMPCT_DICDI	GCN1_DICDI
biological_process	GO:0070301	cellular response to hydrogen peroxide	2	2	1	0.917507	0.218729	1	1	IMPCT_DICDI	GCN1_DICDI
biological_process	GO:0030322	stabilization of membrane potential	2	2	1	1	0.0923045	1	1	Y9144_DICDI	Q8T268_DICDI
biological_process	GO:0051409	response to nitrosative stress	2	2	1	0.913413	0.355133	1	1	YAKA_DICDI	Q86AD8_DICDI
biological_process	GO:0061709	reticulophagy	2	5	0.4	0.831845	0.479785	1	1	Q8MMZ9_DICDI	Q54T12_DICDI
biological_process	GO:0051260	protein homooligomerization	2	15	0.133333	0.0934912	0.975866	1	1	Q54MM2_DICDI	Q54MC2_DICDI
biological_process	GO:0071218	cellular response to misfolded protein	2	2	1	0.969639	0.130982	1	1	Y5729_DICDI	Q54TF9_DICDI
biological_process	GO:0007228	positive regulation of hh target transcription factor activity	2	2	1	1	0.0923045	1	1	Y6627_DICDI	TSUA_DICDI
biological_process	GO:0032418	lysosome localization	2	5	0.4	0.831845	0.479785	1	1	Y8421_DICDI	Q54RP3_DICDI
biological_process	GO:0006612	protein targeting to membrane	2	14	0.142857	0.169071	0.913862	1	1	VPS37_DICDI	Q550I3_DICDI
biological_process	GO:0033674	positive regulation of kinase activity	2	3	0.666667	0.717327	0.419667	1	1	GCN1_DICDI	Q54HT3_DICDI
biological_process	GO:0051593	response to folic acid	2	3	0.666667	0.443079	0.718654	1	1	VP13F_DICDI	DRKD_DICDI
biological_process	GO:0018345	protein palmitoylation	2	5	0.4	0.192011	0.92762	1	1	ZDHC5_DICDI	Q54IT7_DICDI
biological_process	GO:0000012	single strand break repair	2	6	0.333333	0.63829	0.678887	1	1	DNLI4_DICDI	Q86H44_DICDI
biological_process	GO:0007096	regulation of exit from mitosis	2	3	0.666667	0.913413	0.355133	1	1	Q54Y40_DICDI	C7G057_DICDI
biological_process	GO:0006896	Golgi to vacuole transport	2	8	0.25	0.720858	0.547579	1	1	AP1G_DICDI	Q86HF6_DICDI
biological_process	GO:0070973	protein localization to endoplasmic reticulum exit site	2	3	0.666667	0.971973	0.22086	1	1	Q54JP0_DICDI	Q55BR0_DICDI
biological_process	GO:1905037	autophagosome organization	2	4	0.5	0.978276	0.048135	1	1	ATG1_DICDI	Q559F5_DICDI
biological_process	GO:0044255	cellular lipid metabolic process	2	6	0.333333	0.0922199	0.926336	1	1	Q75JA1_DICDI	Q54I12_DICDI
biological_process	GO:0006448	regulation of translational elongation	2	3	0.666667	0.436232	0.764914	1	1	ABCF4_DICDI	GCN1_DICDI
biological_process	GO:0006336	DNA replication-independent chromatin assembly	2	4	0.5	0.969639	0.130982	1	1	HIRA_DICDI	Q55GC1_DICDI
biological_process	GO:0017196	N-terminal peptidyl-methionine acetylation	2	5	0.4	0.831845	0.479785	1	1	Q55F07_DICDI	Q54C34_DICDI
biological_process	GO:0033275	actin-myosin filament sliding	2	3	0.666667	0.971973	0.22086	1	1	MYOB_DICDI	MYOJ_DICDI
biological_process	GO:0045943	positive regulation of transcription by RNA polymerase I	2	3	0.666667	0.971973	0.22086	1	1	HEAT1_DICDI	Q55CD3_DICDI
biological_process	GO:0019915	lipid storage	2	4	0.5	0.933765	0.173237	1	1	Q54I12_DICDI	Q54K07_DICDI
biological_process	GO:0043968	histone H2A acetylation	2	3	0.666667	0.971973	0.22086	1	1	EAF3_DICDI	Q54IH7_DICDI
biological_process	GO:0034088	maintenance of mitotic sister chromatid cohesion	2	3	0.666667	0.971973	0.22086	1	1	Q54RK7_DICDI	Q54S35_DICDI
biological_process	GO:0071474	cellular hyperosmotic response	2	2	1	1	0.0923045	1	1	DHKJ_DICDI	Q55FP2_DICDI
biological_process	GO:0042795	snRNA transcription by RNA polymerase II	2	3	0.666667	0.971973	0.22086	1	1	Q555K3_DICDI	Q54MW3_DICDI
biological_process	GO:0042796	snRNA transcription by RNA polymerase III	2	3	0.666667	0.971973	0.22086	1	1	Q555K3_DICDI	Q54MW3_DICDI
biological_process	GO:0036065	fucosylation	2	10	0.2	0.408413	0.806165	1	1	Q86J24_DICDI	Q54RA6_DICDI
biological_process	GO:0031087	deadenylation-independent decapping of nuclear-transcribed mRNA	2	2	1	1	0.0923045	1	1	Q54J96_DICDI	Q54KM1_DICDI
biological_process	GO:0033260	nuclear DNA replication	2	2	1	0.193835	0.94004	1	1	Q54MP7_DICDI	Q54X62_DICDI
biological_process	GO:0043985	histone H4-R3 methylation	2	2	1	1	0.0923045	1	1	Q54VA7_DICDI	B0G164_DICDI
biological_process	GO:0006813	potassium ion transport	2	4	0.5	0.958867	0.123852	1	1	Q55CU6_DICDI	Q553P8_DICDI
biological_process	GO:0019290	siderophore biosynthetic process	2	4	0.5	0.913413	0.355133	1	1	Q54VN5_DICDI	Q54KE0_DICDI
biological_process	GO:0070919	production of siRNA involved in gene silencing by small RNA	2	3	0.666667	0.971973	0.22086	1	1	Q54EH7_DICDI	Q54UI6_DICDI
biological_process	GO:0031297	replication fork processing	2	5	0.4	0.869018	0.36171	1	1	Q54TE8_DICDI	Q554U4_DICDI
biological_process	GO:0008298	intracellular mRNA localization	2	2	1	1	0.0923045	1	1	Q54GR0_DICDI	Q55F70_DICDI
biological_process	GO:0006044	N-acetylglucosamine metabolic process	2	6	0.333333	0.63829	0.678887	1	1	Q54M58_DICDI	Q559V4_DICDI
biological_process	GO:0045717	negative regulation of fatty acid biosynthetic process	2	3	0.666667	0.971973	0.22086	1	1	Q54MK9_DICDI	Q54C05_DICDI
biological_process	GO:0045002	double-strand break repair via single-strand annealing	2	2	1	1	0.0280265	1	1	Q54KW0_DICDI	Q55E38_DICDI
biological_process	GO:0051256	mitotic spindle midzone assembly	2	2	1	1	0.0923045	1	1	Q54VM5_DICDI	Q54PZ3_DICDI
biological_process	GO:0000972	transcription-dependent tethering of RNA polymerase II gene DNA at nuclear periphery	2	3	0.666667	0.869018	0.36171	1	1	Q54F20_DICDI	Q54KA3_DICDI
biological_process	GO:0007095	mitotic G2 DNA damage checkpoint signaling	2	3	0.666667	0.971973	0.22086	1	1	Q55D89_DICDI	Q54X69_DICDI
biological_process	GO:0010586	miRNA metabolic process	2	3	0.666667	0.971973	0.22086	1	1	Q55FS1_DICDI	Q54UI6_DICDI
biological_process	GO:0009305	protein biotinylation	2	3	0.666667	0.971973	0.22086	1	1	Q54IF5_DICDI	Q54I33_DICDI
biological_process	GO:0034080	CENP-A containing chromatin assembly	2	3	0.666667	0.971973	0.22086	1	1	Q54HI8_DICDI	Q54HI6_DICDI
biological_process	GO:0006517	protein deglycosylation	2	2	1	0.971973	0.22086	1	1	Q55G89_DICDI	Q55FC8_DICDI
biological_process	GO:0006002	fructose 6-phosphate metabolic process	1	3	0.333333	0.77914	0.662748	1	1	Q54LK1_DICDI
biological_process	GO:0098630	aggregation of unicellular organisms	1	1	1	1	0.303878	1	1	PDPKA_DICDI
biological_process	GO:0007219	Notch signaling pathway	1	5	0.2	0.520215	0.836661	1	1	APH1_DICDI
biological_process	GO:0034394	protein localization to cell surface	1	5	0.2	0.411735	0.88634	1	1	Q54T45_DICDI
biological_process	GO:0061462	protein localization to lysosome	1	5	0.2	0.737174	0.588265	1	1	Q54Y15_DICDI
biological_process	GO:0072657	protein localization to membrane	1	5	0.2	0.136022	0.91064	1	1	MYOG_DICDI
biological_process	GO:0031670	cellular response to nutrient	1	2	0.5	0.907696	0.515452	1	1	PHG2_DICDI
biological_process	GO:0006096	glycolytic process	1	20	0.05	0.0187299	0.996379	0.999	1	ODP2_DICDI
biological_process	GO:0030011	maintenance of cell polarity	1	3	0.333333	0.77914	0.662748	1	1	PI3K2_DICDI
biological_process	GO:1900027	regulation of ruffle assembly	1	2	0.5	0.907696	0.515452	1	1	PI3K2_DICDI
biological_process	GO:0007193	adenylate cyclase-inhibiting G protein-coupled receptor signaling pathway	1	3	0.333333	0.77914	0.662748	1	1	TBC5B_DICDI
biological_process	GO:0006198	cAMP catabolic process	1	3	0.333333	0.77914	0.662748	1	1	PDE6_DICDI
biological_process	GO:0046069	cGMP catabolic process	1	3	0.333333	0.77914	0.662748	1	1	PDE5_DICDI
biological_process	GO:1902168	response to catechin	1	8	0.125	0.247518	0.944977	1	1	GBF_DICDI
biological_process	GO:0061128	positive regulation of chemotaxis to cAMP by DIF-2	1	3	0.333333	0.77914	0.662748	1	1	DHKC_DICDI
biological_process	GO:1905511	positive regulation of myosin II filament assembly	1	1	1	1	0.303878	1	1	PDE5_DICDI
biological_process	GO:0006272	leading strand elongation	1	10	0.1	0.143134	0.973372	1	1	DPOE1_DICDI
biological_process	GO:2000480	negative regulation of cAMP-dependent protein kinase activity	1	2	0.5	0.907696	0.515452	1	1	PDE6_DICDI
biological_process	GO:0061118	regulation of positive chemotaxis to cAMP	1	5	0.2	0.408413	0.806165	1	1	PDE6_DICDI
biological_process	GO:0031929	TOR signaling	1	5	0.2	0.632889	0.510285	1	1	PK2_DICDI
biological_process	GO:0047484	regulation of response to osmotic stress	1	2	0.5	0.907696	0.515452	1	1	STATC_DICDI
biological_process	GO:0031117	positive regulation of microtubule depolymerization	1	1	1	1	0.303878	1	1	SPAST_DICDI
biological_process	GO:0034214	protein hexamerization	1	1	1	1	0.303878	1	1	SPAST_DICDI
biological_process	GO:0007035	vacuolar acidification	1	4	0.25	0.520215	0.836661	1	1	B0G145_DICDI
biological_process	GO:0000027	ribosomal large subunit assembly	1	17	0.0588235	0.017701	0.997906	0.999	1	MDN1_DICDI
biological_process	GO:0061025	membrane fusion	1	3	0.333333	0.19492	0.879126	1	1	Q553R1_DICDI
biological_process	GO:0097720	calcineurin-mediated signaling	1	3	0.333333	0.77914	0.662748	1	1	PP2BA_DICDI
biological_process	GO:0031289	actin phosphorylation	1	2	0.5	0.907696	0.515452	1	1	SRFA_DICDI
biological_process	GO:0030336	negative regulation of cell migration	1	2	0.5	0.907696	0.515452	1	1	ARPIN_DICDI
biological_process	GO:0022407	regulation of cell-cell adhesion	1	4	0.25	0.321113	0.920916	1	1	Y1197_DICDI
biological_process	GO:0046578	regulation of Ras protein signal transduction	1	7	0.142857	0.632889	0.510285	1	1	Y7588_DICDI
biological_process	GO:2000134	negative regulation of G1/S transition of mitotic cell cycle	1	1	1	1	0.303878	1	1	RBLA_DICDI
biological_process	GO:0010389	regulation of G2/M transition of mitotic cell cycle	1	2	0.5	0.976881	0.0824926	1	1	RBLA_DICDI
biological_process	GO:0034389	lipid droplet organization	1	3	0.333333	0.913413	0.355133	1	1	Q54K07_DICDI
biological_process	GO:0010812	negative regulation of cell-substrate adhesion	1	3	0.333333	0.77914	0.662748	1	1	STK4L_DICDI
biological_process	GO:0017157	regulation of exocytosis	1	6	0.166667	0.558171	0.697359	1	1	Q54GV1_DICDI
biological_process	GO:0007188	adenylate cyclase-modulating G protein-coupled receptor signaling pathway	1	18	0.0555556	0.912332	0.135033	1	1	PTEN_DICDI
biological_process	GO:0051897	positive regulation of protein kinase B signaling	1	6	0.166667	0.411735	0.88634	1	1	GEFB_DICDI
biological_process	GO:0090385	phagosome-lysosome fusion	1	11	0.0909091	0.107689	0.981478	1	1	Q552H0_DICDI
biological_process	GO:1905162	regulation of phagosome maturation	1	2	0.5	0.907696	0.515452	1	1	Q54ST5_DICDI
biological_process	GO:0043407	negative regulation of MAP kinase activity	1	3	0.333333	0.77914	0.662748	1	1	MPL1_DICDI
biological_process	GO:1901262	negative regulation of sorocarp spore cell differentiation	1	2	0.5	0.907696	0.515452	1	1	HBX4_DICDI
biological_process	GO:1903666	positive regulation of asexual reproduction	1	4	0.25	0.644867	0.765286	1	1	SPHKA_DICDI
biological_process	GO:0008360	regulation of cell shape	1	22	0.0454545	0.00362126	0.99966	0.677	1	Y5837_DICDI
biological_process	GO:0006420	arginyl-tRNA aminoacylation	1	2	0.5	0.907696	0.515452	1	1	Q54JT6_DICDI
biological_process	GO:0006435	threonyl-tRNA aminoacylation	1	2	0.5	0.907696	0.515452	1	1	SYTC2_DICDI
biological_process	GO:0018283	iron incorporation into metallo-sulfur cluster	1	2	0.5	0.907696	0.515452	1	1	FRDA_DICDI
biological_process	GO:0008277	regulation of G protein-coupled receptor signaling pathway	1	6	0.166667	0.919939	0.162646	1	1	YAKA_DICDI
biological_process	GO:0007009	plasma membrane organization	1	2	0.5	0.480505	0.756647	1	1	C7FZZ0_DICDI
biological_process	GO:0009411	response to UV	1	9	0.111111	0.0628611	0.98127	1	1	Q55EZ8_DICDI
biological_process	GO:0016338	calcium-independent cell-cell adhesion via plasma membrane cell-adhesion molecules	1	4	0.25	0.644867	0.765286	1	1	TRIA_DICDI
biological_process	GO:0001709	cell fate determination	1	1	1	1	0.303878	1	1	TRIA_DICDI
biological_process	GO:0032496	response to lipopolysaccharide	1	2	0.5	0.907696	0.515452	1	1	TIRA_DICDI
biological_process	GO:0006265	DNA topological change	1	4	0.25	0.644867	0.765286	1	1	TOP3_DICDI
biological_process	GO:0006865	amino acid transport	1	10	0.1	0.0427051	0.990554	1	1	Q54CK3_DICDI
biological_process	GO:0001672	regulation of chromatin assembly or disassembly	1	3	0.333333	0.520215	0.836661	1	1	Q54WQ2_DICDI
biological_process	GO:0046512	sphingosine biosynthetic process	1	8	0.125	0.247518	0.944977	1	1	SPHKA_DICDI
biological_process	GO:0071902	positive regulation of protein serine/threonine kinase activity	1	8	0.125	0.192011	0.92762	1	1	STK11_DICDI
biological_process	GO:0061098	positive regulation of protein tyrosine kinase activity	1	1	1	1	0.303878	1	1	STK11_DICDI
biological_process	GO:1901263	positive regulation of sorocarp spore cell differentiation	1	3	0.333333	0.77914	0.662748	1	1	STK11_DICDI
biological_process	GO:0000288	nuclear-transcribed mRNA catabolic process, deadenylation-dependent decay	1	2	0.5	0.976492	0.059084	1	1	Q75JL4_DICDI
biological_process	GO:0034402	recruitment of 3'-end processing factors to RNA polymerase II holoenzyme complex	1	2	0.5	0.907696	0.515452	1	1	Q555G9_DICDI
biological_process	GO:0006383	transcription by RNA polymerase III	1	19	0.0526316	0.175483	0.914496	1	1	Q86I37_DICDI
biological_process	GO:0000447	endonucleolytic cleavage in ITS1 to separate SSU-rRNA from 5.8S rRNA and LSU-rRNA from tricistronic rRNA transcript (SSU-rRNA, 5.8S rRNA, LSU-rRNA)	1	6	0.166667	0.411735	0.88634	1	1	Q54D59_DICDI
biological_process	GO:0032008	positive regulation of TOR signaling	1	9	0.111111	0.125217	0.957295	1	1	WDR24_DICDI
biological_process	GO:0042554	superoxide anion generation	1	5	0.2	0.520215	0.836661	1	1	NOXC_DICDI
biological_process	GO:0006839	mitochondrial transport	1	5	0.2	0.000342032	0.999915	0.094	1	KBP_DICDI
biological_process	GO:0015914	phospholipid transport	1	4	0.25	0.983484	0.0534648	1	1	Q54CP2_DICDI
biological_process	GO:0040029	regulation of gene expression, epigenetic	1	1	1	1	0.303878	1	1	SET1_DICDI
biological_process	GO:0034498	early endosome to Golgi transport	1	1	1	1	0.303878	1	1	TPC10_DICDI
biological_process	GO:0071786	endoplasmic reticulum tubular network organization	1	2	0.5	0.907696	0.515452	1	1	Q54GT5_DICDI
biological_process	GO:0061024	membrane organization	1	5	0.2	0.265049	0.787804	1	1	Q552K7_DICDI
biological_process	GO:0001778	plasma membrane repair	1	7	0.142857	0.321113	0.920916	1	1	TS101_DICDI
biological_process	GO:0007190	activation of adenylate cyclase activity	1	7	0.142857	0.321113	0.920916	1	1	RIP3_DICDI
biological_process	GO:0006189	'de novo' IMP biosynthetic process	1	7	0.142857	0.321113	0.920916	1	1	PURCE_DICDI
biological_process	GO:0006429	leucyl-tRNA aminoacylation	1	2	0.5	0.907696	0.515452	1	1	SYLM_DICDI
biological_process	GO:0031204	posttranslational protein targeting to membrane, translocation	1	4	0.25	0.644867	0.765286	1	1	Q54M91_DICDI
biological_process	GO:0006616	SRP-dependent cotranslational protein targeting to membrane, translocation	1	3	0.333333	0.77914	0.662748	1	1	SRP54_DICDI
biological_process	GO:0006816	calcium ion transport	1	8	0.125	0.0427051	0.990554	1	1	IPLA_DICDI
biological_process	GO:0008643	carbohydrate transport	1	9	0.111111	0.372331	0.856866	1	1	FUCT1_DICDI
biological_process	GO:0036360	sorocarp stalk morphogenesis	1	7	0.142857	0.321113	0.920916	1	1	ROC11_DICDI
biological_process	GO:0006427	histidyl-tRNA aminoacylation	1	2	0.5	0.907696	0.515452	1	1	SYHM_DICDI
biological_process	GO:0007166	cell surface receptor signaling pathway	1	16	0.0625	0.409369	0.709765	1	1	FSLG_DICDI
biological_process	GO:0043171	peptide catabolic process	1	5	0.2	0.247518	0.944977	1	1	Q55CT4_DICDI
biological_process	GO:0070084	protein initiator methionine removal	1	3	0.333333	0.77914	0.662748	1	1	MAP12_DICDI
biological_process	GO:0006107	oxaloacetate metabolic process	1	5	0.2	0.520215	0.836661	1	1	Q54Q74_DICDI
biological_process	GO:0000460	maturation of 5.8S rRNA	1	9	0.111111	0.347697	0.793299	1	1	Q86IE2_DICDI
biological_process	GO:0000470	maturation of LSU-rRNA	1	11	0.0909091	0.0835356	0.969875	1	1	Q54TL4_DICDI
biological_process	GO:0140026	contractile vacuole dissociation from plasma membrane	1	1	1	1	0.303878	1	1	LVSA_DICDI
biological_process	GO:0006869	lipid transport	1	17	0.0588235	0.144389	0.917985	1	1	ABCA5_DICDI
biological_process	GO:0055070	copper ion homeostasis	1	5	0.2	0.188974	0.961721	1	1	Q557B5_DICDI
biological_process	GO:0051603	proteolysis involved in cellular protein catabolic process	1	28	0.0357143	0.739883	0.30456	1	1	Q54N05_DICDI
biological_process	GO:0007214	gamma-aminobutyric acid signaling pathway	1	4	0.25	0.644867	0.765286	1	1	GRLP_DICDI
biological_process	GO:1902610	response to N-phenylthiourea	1	2	0.5	0.907696	0.515452	1	1	GRLJ_DICDI
biological_process	GO:0061077	chaperone-mediated protein folding	1	7	0.142857	0.401346	0.774326	1	1	Q54QI6_DICDI
biological_process	GO:1905362	negative regulation of endosomal vesicle fusion	1	1	1	1	0.303878	1	1	LVSB_DICDI
biological_process	GO:0006097	glyoxylate cycle	1	6	0.166667	0.411735	0.88634	1	1	Q54RR4_DICDI
biological_process	GO:0006259	DNA metabolic process	1	1	1	0.989171	0.0148741	1	1	MMS19_DICDI
biological_process	GO:0097428	protein maturation by iron-sulfur cluster transfer	1	6	0.166667	0.188974	0.961721	1	1	MMS19_DICDI
biological_process	GO:0006574	valine catabolic process	1	10	0.1	0.143134	0.973372	1	1	Q55GN0_DICDI
biological_process	GO:0000912	assembly of actomyosin apparatus involved in cytokinesis	1	1	1	1	0.0280265	1	1	KIF12_DICDI
biological_process	GO:0051231	spindle elongation	1	1	1	0.991494	0.0865873	1	1	KIF13_DICDI
biological_process	GO:0000266	mitochondrial fission	1	3	0.333333	0.520215	0.836661	1	1	CLU_DICDI
biological_process	GO:0033615	mitochondrial proton-transporting ATP synthase complex assembly	1	5	0.2	0.520215	0.836661	1	1	Q557F3_DICDI
biological_process	GO:0006526	arginine biosynthetic process	1	5	0.2	0.520215	0.836661	1	1	Q555V8_DICDI
biological_process	GO:0034599	cellular response to oxidative stress	1	19	0.0526316	0.156399	0.915028	1	1	LONM1_DICDI
biological_process	GO:0070407	oxidation-dependent protein catabolic process	1	2	0.5	0.907696	0.515452	1	1	LONM1_DICDI
biological_process	GO:0006695	cholesterol biosynthetic process	1	10	0.1	0.143134	0.973372	1	1	HMDH1_DICDI
biological_process	GO:0031268	pseudopodium organization	1	4	0.25	0.894883	0.200999	1	1	Q86KX8_DICDI
biological_process	GO:0006783	heme biosynthetic process	1	10	0.1	0.0805557	0.987117	1	1	FRDA_DICDI
biological_process	GO:0034729	histone H3-K79 methylation	1	1	1	1	0.303878	1	1	DOT1L_DICDI
biological_process	GO:2000677	regulation of transcription regulatory region DNA binding	1	1	1	1	0.303878	1	1	DOT1L_DICDI
biological_process	GO:0031509	subtelomeric heterochromatin assembly	1	1	1	1	0.303878	1	1	DOT1L_DICDI
biological_process	GO:0006287	base-excision repair, gap-filling	1	2	0.5	0.907696	0.515452	1	1	DPOE1_DICDI
biological_process	GO:0045004	DNA replication proofreading	1	2	0.5	0.907696	0.515452	1	1	DPOE1_DICDI
biological_process	GO:0000388	spliceosome conformational change to release U4 (or U4atac) and U1 (or U11)	1	1	1	1	0.303878	1	1	HELCL_DICDI
biological_process	GO:0032434	regulation of proteasomal ubiquitin-dependent protein catabolic process	1	2	0.5	0.661525	0.505301	1	1	UFL1_DICDI
biological_process	GO:0000350	generation of catalytic spliceosome for second transesterification step	1	2	0.5	0.907696	0.515452	1	1	Q8MML7_DICDI
biological_process	GO:0006020	inositol metabolic process	1	2	0.5	0.411735	0.88634	1	1	IREA_DICDI
biological_process	GO:0010226	response to lithium ion	1	5	0.2	0.63829	0.678887	1	1	Q55AP4_DICDI
biological_process	GO:0051304	chromosome separation	1	1	1	0.994077	0.0154636	1	1	MPS1_DICDI
biological_process	GO:0033316	meiotic spindle assembly checkpoint signaling	1	1	1	1	0.303878	1	1	MPS1_DICDI
biological_process	GO:0034501	protein localization to kinetochore	1	2	0.5	0.907696	0.515452	1	1	MPS1_DICDI
biological_process	GO:0009435	NAD biosynthetic process	1	4	0.25	0.321113	0.920916	1	1	NADC_DICDI
biological_process	GO:0000413	protein peptidyl-prolyl isomerization	1	15	0.0666667	0.0328035	0.995667	1	1	Q54QI6_DICDI
biological_process	GO:0045050	protein insertion into ER membrane by stop-transfer membrane-anchor sequence	1	4	0.25	0.644867	0.765286	1	1	EMC6_DICDI
biological_process	GO:0071816	tail-anchored membrane protein insertion into ER membrane	1	3	0.333333	0.77914	0.662748	1	1	EMC6_DICDI
biological_process	GO:0006627	protein processing involved in protein targeting to mitochondrion	1	6	0.166667	0.411735	0.88634	1	1	MPPA1_DICDI
biological_process	GO:0106072	negative regulation of adenylate cyclase-activating G protein-coupled receptor signaling pathway	1	2	0.5	0.907696	0.515452	1	1	Q54L33_DICDI
biological_process	GO:0010754	negative regulation of cGMP-mediated signaling	1	2	0.5	0.907696	0.515452	1	1	CTNA_DICDI
biological_process	GO:0061123	negative regulation of positive chemotaxis to cAMP	1	2	0.5	0.907696	0.515452	1	1	RCKA_DICDI
biological_process	GO:0031036	myosin II filament assembly	1	2	0.5	0.936107	0.148853	1	1	PAKA_DICDI
biological_process	GO:0006480	N-terminal protein amino acid methylation	1	2	0.5	0.907696	0.515452	1	1	NTM1_DICDI
biological_process	GO:0055129	L-proline biosynthetic process	1	3	0.333333	0.77914	0.662748	1	1	P5CR1_DICDI
biological_process	GO:0031507	heterochromatin assembly	1	7	0.142857	0.920791	0.184266	1	1	EAF3_DICDI
biological_process	GO:0072507	divalent inorganic cation homeostasis	1	1	1	0.24195	0.873898	1	1	HD_DICDI
biological_process	GO:0035864	response to potassium ion	1	2	0.5	0.907696	0.515452	1	1	HD_DICDI
biological_process	GO:0097231	cell motility in response to calcium ion	1	1	1	1	0.303878	1	1	IPLA_DICDI
biological_process	GO:0034670	chemotaxis to arachidonic acid	1	1	1	1	0.303878	1	1	IPLA_DICDI
biological_process	GO:0051209	release of sequestered calcium ion into cytosol	1	1	1	0.77914	0.662748	1	1	IPLA_DICDI
biological_process	GO:0035304	regulation of protein dephosphorylation	1	1	1	0.949893	0.156803	1	1	EPN_DICDI
biological_process	GO:0000086	G2/M transition of mitotic cell cycle	1	1	1	0.976881	0.0824926	1	1	MPIP_DICDI
biological_process	GO:0010971	positive regulation of G2/M transition of mitotic cell cycle	1	1	1	1	0.303878	1	1	MPIP_DICDI
biological_process	GO:0110032	positive regulation of G2/MI transition of meiotic cell cycle	1	1	1	1	0.303878	1	1	MPIP_DICDI
biological_process	GO:0015940	pantothenate biosynthetic process	1	2	0.5	0.907696	0.515452	1	1	Q54LH3_DICDI
biological_process	GO:0048024	regulation of mRNA splicing, via spliceosome	1	2	0.5	0.971973	0.22086	1	1	BBP_DICDI
biological_process	GO:0051096	positive regulation of helicase activity	1	1	1	1	0.303878	1	1	MSH3_DICDI
biological_process	GO:0000735	removal of nonhomologous ends	1	1	1	1	0.303878	1	1	MSH3_DICDI
biological_process	GO:0007099	centriole replication	1	3	0.333333	0.77914	0.662748	1	1	Q54NE5_DICDI
biological_process	GO:1905786	positive regulation of anaphase-promoting complex-dependent catabolic process	1	2	0.5	0.907696	0.515452	1	1	CDH1_DICDI
biological_process	GO:2000641	regulation of early endosome to late endosome transport	1	2	0.5	0.907696	0.515452	1	1	Q54LZ3_DICDI
biological_process	GO:0043944	negative regulation of asexual sporulation resulting in formation of a cellular spore	1	1	1	1	0.303878	1	1	DIMA_DICDI
biological_process	GO:0051453	regulation of intracellular pH	1	5	0.2	0.656655	0.521938	1	1	PMA1_DICDI
biological_process	GO:0006398	mRNA 3'-end processing by stem-loop binding and cleavage	1	5	0.2	0.520215	0.836661	1	1	CPSF2_DICDI
biological_process	GO:0000338	protein deneddylation	1	5	0.2	0.520215	0.836661	1	1	CSN5_DICDI
biological_process	GO:0006171	cAMP biosynthetic process	1	3	0.333333	0.77914	0.662748	1	1	CYAD_DICDI
biological_process	GO:0000916	actomyosin contractile ring contraction	1	3	0.333333	0.77914	0.662748	1	1	Q75JH9_DICDI
biological_process	GO:0036089	cleavage furrow formation	1	2	0.5	0.644867	0.765286	1	1	SEPA_DICDI
biological_process	GO:0045184	establishment of protein localization	1	6	0.166667	0.94106	0.0723755	1	1	DIMB_DICDI
biological_process	GO:0051495	positive regulation of cytoskeleton organization	1	5	0.2	0.0707687	0.965757	1	1	PFD2_DICDI
biological_process	GO:1990481	mRNA pseudouridine synthesis	1	5	0.2	0.520215	0.836661	1	1	Q54FA0_DICDI
biological_process	GO:0051344	negative regulation of cyclic-nucleotide phosphodiesterase activity	1	2	0.5	0.907696	0.515452	1	1	DHKA_DICDI
biological_process	GO:0065003	protein-containing complex assembly	1	4	0.25	0.146581	0.878782	1	1	Q556J3_DICDI
biological_process	GO:0034213	quinolinate catabolic process	1	1	1	1	0.303878	1	1	NADC_DICDI
biological_process	GO:0098727	maintenance of cell number	1	1	1	1	0.303878	1	1	CTNA_DICDI
biological_process	GO:0040015	negative regulation of multicellular organism growth	1	1	1	1	0.303878	1	1	CTNA_DICDI
biological_process	GO:0106071	positive regulation of adenylate cyclase-activating G protein-coupled receptor signaling pathway	1	2	0.5	0.907696	0.515452	1	1	CTNA_DICDI
biological_process	GO:0032114	regulation of glucose-6-phosphatase activity	1	2	0.5	0.907696	0.515452	1	1	CTNA_DICDI
biological_process	GO:0006110	regulation of glycolytic process	1	1	1	1	0.303878	1	1	CTNA_DICDI
biological_process	GO:0000302	response to reactive oxygen species	1	5	0.2	0.103729	0.954036	1	1	ROCO4_DICDI
biological_process	GO:0006414	translational elongation	1	14	0.0714286	0.485824	0.641816	1	1	Q54D77_DICDI
biological_process	GO:0006625	protein targeting to peroxisome	1	4	0.25	0.480505	0.756647	1	1	PEX14_DICDI
biological_process	GO:0034474	U2 snRNA 3'-end processing	1	1	1	1	0.303878	1	1	INT1_DICDI
biological_process	GO:0005978	glycogen biosynthetic process	1	2	0.5	0.907696	0.515452	1	1	GYS_DICDI
biological_process	GO:0016139	glycoside catabolic process	1	4	0.25	0.644867	0.765286	1	1	Q54EG4_DICDI
biological_process	GO:0046477	glycosylceramide catabolic process	1	2	0.5	0.907696	0.515452	1	1	Q54EG4_DICDI
biological_process	GO:0009311	oligosaccharide metabolic process	1	4	0.25	0.321113	0.920916	1	1	Q54EG4_DICDI
biological_process	GO:0006000	fructose metabolic process	1	6	0.166667	0.411735	0.88634	1	1	Q54Q47_DICDI
biological_process	GO:2000060	positive regulation of ubiquitin-dependent protein catabolic process	1	1	1	0.711016	0.451917	1	1	CCD22_DICDI
biological_process	GO:0015986	ATP synthesis coupled proton transport	1	9	0.111111	0.107689	0.981478	1	1	MYBO_DICDI
biological_process	GO:0050764	regulation of phagocytosis	1	4	0.25	0.287	0.830929	1	1	ELMOA_DICDI
biological_process	GO:0006743	ubiquinone metabolic process	1	2	0.5	0.0672713	0.976628	1	1	DPS1_DICDI
biological_process	GO:0032088	negative regulation of NF-kappaB transcription factor activity	1	2	0.5	0.907696	0.515452	1	1	ANM2_DICDI
biological_process	GO:0045787	positive regulation of cell cycle	1	1	1	0.972279	0.0792085	1	1	CWC2_DICDI
biological_process	GO:0033120	positive regulation of RNA splicing	1	1	1	1	0.0923045	1	1	CWC2_DICDI
biological_process	GO:0016125	sterol metabolic process	1	4	0.25	0.0139088	0.996701	0.991	1	UGT52_DICDI
biological_process	GO:0010738	regulation of protein kinase A signaling	1	3	0.333333	0.77914	0.662748	1	1	DHKL_DICDI
biological_process	GO:0006388	tRNA splicing, via endonucleolytic cleavage and ligation	1	5	0.2	0.188974	0.961721	1	1	CLP1_DICDI
biological_process	GO:0001667	ameboidal-type cell migration	1	2	0.5	0.77914	0.662748	1	1	COROB_DICDI
biological_process	GO:0071028	nuclear mRNA surveillance	1	6	0.166667	0.558171	0.697359	1	1	Q55BB0_DICDI
biological_process	GO:0071035	nuclear polyadenylation-dependent rRNA catabolic process	1	6	0.166667	0.411735	0.88634	1	1	Q55AW0_DICDI
biological_process	GO:0071038	nuclear polyadenylation-dependent tRNA catabolic process	1	6	0.166667	0.411735	0.88634	1	1	Q55AW0_DICDI
biological_process	GO:0034427	nuclear-transcribed mRNA catabolic process, exonucleolytic, 3'-5'	1	11	0.0909091	0.243353	0.919444	1	1	Q55BB0_DICDI
biological_process	GO:0034475	U4 snRNA 3'-end processing	1	8	0.125	0.247518	0.944977	1	1	Q55BB0_DICDI
biological_process	GO:0046579	positive regulation of Ras protein signal transduction	1	9	0.111111	0.188974	0.961721	1	1	Q55G82_DICDI
biological_process	GO:0019563	glycerol catabolic process	1	5	0.2	0.520215	0.836661	1	1	GLPK_DICDI
biological_process	GO:0046167	glycerol-3-phosphate biosynthetic process	1	2	0.5	0.907696	0.515452	1	1	GLPK_DICDI
biological_process	GO:0006641	triglyceride metabolic process	1	2	0.5	0.720858	0.547579	1	1	GLPK_DICDI
biological_process	GO:0001708	cell fate specification	1	3	0.333333	0.644867	0.765286	1	1	Q550K3_DICDI
biological_process	GO:0043938	positive regulation of sporulation	1	2	0.5	0.971973	0.22086	1	1	CRTF_DICDI
biological_process	GO:0110013	positive regulation of aggregation involved in sorocarp development	1	1	1	1	0.303878	1	1	GBF_DICDI
biological_process	GO:0031033	myosin filament organization	1	2	0.5	0.857212	0.242847	1	1	Q551V8_DICDI
biological_process	GO:0016045	detection of bacterium	1	2	0.5	0.907696	0.515452	1	1	VP13F_DICDI
biological_process	GO:0009142	nucleoside triphosphate biosynthetic process	1	4	0.25	0.00795982	0.998634	0.905	1	RTPR_DICDI
biological_process	GO:0010942	positive regulation of cell death	1	1	1	1	0.0923045	1	1	DMTA_DICDI
biological_process	GO:0006012	galactose metabolic process	1	4	0.25	0.520215	0.836661	1	1	Q54B24_DICDI
biological_process	GO:0036085	GDP-fucose import into Golgi lumen	1	1	1	1	0.303878	1	1	FUCT1_DICDI
biological_process	GO:0036066	protein O-linked fucosylation	1	1	1	1	0.303878	1	1	FUCT1_DICDI
biological_process	GO:0006491	N-glycan processing	1	7	0.142857	0.5419	0.752482	1	1	Q55BK1_DICDI
biological_process	GO:1905161	protein localization to phagocytic vesicle	1	1	1	0.77914	0.662748	1	1	FYV1_DICDI
biological_process	GO:0006640	monoacylglycerol biosynthetic process	1	2	0.5	0.907696	0.515452	1	1	DGAT1_DICDI
biological_process	GO:0010390	histone monoubiquitination	1	1	1	1	0.303878	1	1	BRE1_DICDI
biological_process	GO:0006694	steroid biosynthetic process	1	8	0.125	0.0101519	0.997281	0.964	1	C519C_DICDI
biological_process	GO:0016578	histone deubiquitination	1	2	0.5	0.907696	0.515452	1	1	Q54JM6_DICDI
biological_process	GO:0006290	pyrimidine dimer repair	1	1	1	1	0.303878	1	1	MSH6_DICDI
biological_process	GO:0045116	protein neddylation	1	8	0.125	0.247518	0.944977	1	1	UBC12_DICDI
biological_process	GO:0030026	cellular manganese ion homeostasis	1	4	0.25	0.644867	0.765286	1	1	NRAM2_DICDI
biological_process	GO:1903988	iron ion export across plasma membrane	1	2	0.5	0.907696	0.515452	1	1	NRAM2_DICDI
biological_process	GO:0055072	iron ion homeostasis	1	2	0.5	0.480505	0.756647	1	1	NRAM2_DICDI
biological_process	GO:0006826	iron ion transport	1	1	1	0.77914	0.662748	1	1	NRAM2_DICDI
biological_process	GO:0016560	protein import into peroxisome matrix, docking	1	3	0.333333	0.77914	0.662748	1	1	PEX14_DICDI
biological_process	GO:0045921	positive regulation of exocytosis	1	2	0.5	0.907696	0.515452	1	1	PAXB_DICDI
biological_process	GO:0007088	regulation of mitotic nuclear division	1	1	1	0.9922	0.027721	1	1	NUCMR_DICDI
biological_process	GO:0097309	cap1 mRNA methylation	1	2	0.5	0.907696	0.515452	1	1	MTR1_DICDI
biological_process	GO:0080009	mRNA methylation	1	1	1	0.907696	0.515452	1	1	MTR1_DICDI
biological_process	GO:0043248	proteasome assembly	1	8	0.125	0.143134	0.973372	1	1	Q54JJ7_DICDI
biological_process	GO:0051293	establishment of spindle localization	1	1	1	0.77914	0.662748	1	1	DYHC_DICDI
biological_process	GO:0007097	nuclear migration	1	1	1	1	0.0923045	1	1	DYHC_DICDI
biological_process	GO:0002926	tRNA wobble base 5-methoxycarbonylmethyl-2-thiouridinylation	1	2	0.5	0.907696	0.515452	1	1	Q54Q66_DICDI
biological_process	GO:0050921	positive regulation of chemotaxis	1	2	0.5	0.452421	0.811026	1	1	RCKA_DICDI
biological_process	GO:0048468	cell development	1	1	1	0.913413	0.355133	1	1	HBX3_DICDI
biological_process	GO:0006086	acetyl-CoA biosynthetic process from pyruvate	1	4	0.25	0.644867	0.765286	1	1	ODP2_DICDI
biological_process	GO:0051292	nuclear pore complex assembly	1	1	1	1	0.303878	1	1	NUP98_DICDI
biological_process	GO:0051754	meiotic sister chromatid cohesion, centromeric	1	1	1	1	0.303878	1	1	BUB1_DICDI
biological_process	GO:0000390	spliceosomal complex disassembly	1	2	0.5	0.907696	0.515452	1	1	TFP11_DICDI
biological_process	GO:0008611	ether lipid biosynthetic process	1	2	0.5	0.907696	0.515452	1	1	DGAT1_DICDI
biological_process	GO:0006296	nucleotide-excision repair, DNA incision, 5'-to lesion	1	3	0.333333	0.77914	0.662748	1	1	XPF_DICDI
biological_process	GO:0090522	vesicle tethering involved in exocytosis	1	2	0.5	0.77914	0.662748	1	1	EXOC4_DICDI
biological_process	GO:0031284	positive regulation of guanylate cyclase activity	1	2	0.5	0.907696	0.515452	1	1	RIP3_DICDI
biological_process	GO:0061939	c-di-GMP signaling	1	4	0.25	0.644867	0.765286	1	1	KAPC_DICDI
biological_process	GO:0031271	lateral pseudopodium assembly	1	3	0.333333	0.77914	0.662748	1	1	GBPD_DICDI
biological_process	GO:0006469	negative regulation of protein kinase activity	1	4	0.25	0.946535	0.138303	1	1	KAPC_DICDI
biological_process	GO:0006817	phosphate ion transport	1	6	0.166667	0.247518	0.944977	1	1	SPXS3_DICDI
biological_process	GO:0070588	calcium ion transmembrane transport	1	8	0.125	0.193835	0.94004	1	1	Q54YQ8_DICDI
biological_process	GO:0010507	negative regulation of autophagy	1	4	0.25	0.520215	0.836661	1	1	NDUF5_DICDI
biological_process	GO:0010498	proteasomal protein catabolic process	1	14	0.0714286	0.865903	0.172824	1	1	PSB4_DICDI
biological_process	GO:0071456	cellular response to hypoxia	1	2	0.5	0.907696	0.515452	1	1	BIP1_DICDI
biological_process	GO:0015693	magnesium ion transport	1	3	0.333333	0.77914	0.662748	1	1	Q553K8_DICDI
biological_process	GO:0018279	protein N-linked glycosylation via asparagine	1	5	0.2	0.520215	0.836661	1	1	Q54MP1_DICDI
biological_process	GO:0046338	phosphatidylethanolamine catabolic process	1	7	0.142857	0.321113	0.920916	1	1	PLBLB_DICDI
biological_process	GO:0031161	phosphatidylinositol catabolic process	1	7	0.142857	0.321113	0.920916	1	1	PLBLB_DICDI
biological_process	GO:0009395	phospholipid catabolic process	1	7	0.142857	0.571517	0.656829	1	1	PLBLB_DICDI
biological_process	GO:0006799	polyphosphate biosynthetic process	1	1	1	1	0.303878	1	1	PPK1_DICDI
biological_process	GO:0006797	polyphosphate metabolic process	1	1	1	1	0.303878	1	1	PPK1_DICDI
biological_process	GO:0006501	C-terminal protein lipidation	1	3	0.333333	0.77914	0.662748	1	1	ATG7_DICDI
biological_process	GO:0006121	mitochondrial electron transport, succinate to ubiquinone	1	4	0.25	0.644867	0.765286	1	1	Q54YN1_DICDI
biological_process	GO:1902369	negative regulation of RNA catabolic process	1	1	1	1	0.0280265	1	1	NRDE2_DICDI
biological_process	GO:0032467	positive regulation of cytokinesis	1	3	0.333333	0.913413	0.355133	1	1	PAKA_DICDI
biological_process	GO:0032092	positive regulation of protein binding	1	1	1	0.957931	0.0981696	1	1	NVL_DICDI
biological_process	GO:0051973	positive regulation of telomerase activity	1	2	0.5	0.907696	0.515452	1	1	NVL_DICDI
biological_process	GO:1904749	regulation of protein localization to nucleolus	1	1	1	1	0.303878	1	1	NVL_DICDI
biological_process	GO:0042149	cellular response to glucose starvation	1	4	0.25	0.644867	0.765286	1	1	Q54Y15_DICDI
biological_process	GO:0032091	negative regulation of protein binding	1	1	1	1	0.303878	1	1	T2FA_DICDI
biological_process	GO:0034461	uropod retraction	1	3	0.333333	0.77914	0.662748	1	1	PTEN_DICDI
biological_process	GO:0000973	posttranscriptional tethering of RNA polymerase II gene DNA at nuclear periphery	1	4	0.25	0.644867	0.765286	1	1	Q75JS7_DICDI
biological_process	GO:0042256	mature ribosome assembly	1	4	0.25	0.644867	0.765286	1	1	Q54WF2_DICDI
biological_process	GO:0001514	selenocysteine incorporation	1	3	0.333333	0.77914	0.662748	1	1	Q54WY4_DICDI
biological_process	GO:0097056	selenocysteinyl-tRNA(Sec) biosynthetic process	1	2	0.5	0.907696	0.515452	1	1	SYSC_DICDI
biological_process	GO:0034220	ion transmembrane transport	1	1	1	0.000654165	0.999756	0.159	1	PMA1_DICDI
biological_process	GO:0120029	proton export across plasma membrane	1	1	1	1	0.303878	1	1	PMA1_DICDI
biological_process	GO:0009263	deoxyribonucleotide biosynthetic process	1	3	0.333333	0.247518	0.944977	1	1	RIR1_DICDI
biological_process	GO:0016925	protein sumoylation	1	9	0.111111	0.188974	0.961721	1	1	Q55FZ7_DICDI
biological_process	GO:0000349	generation of catalytic spliceosome for first transesterification step	1	2	0.5	0.907696	0.515452	1	1	SYF1_DICDI
biological_process	GO:0016320	endoplasmic reticulum membrane fusion	1	1	1	1	0.303878	1	1	SEY1_DICDI
biological_process	GO:0030643	cellular phosphate ion homeostasis	1	1	1	1	0.303878	1	1	SPXS3_DICDI
biological_process	GO:0016036	cellular response to phosphate starvation	1	4	0.25	0.644867	0.765286	1	1	SPXS3_DICDI
biological_process	GO:0006428	isoleucyl-tRNA aminoacylation	1	2	0.5	0.907696	0.515452	1	1	SYIM_DICDI
biological_process	GO:0000372	Group I intron splicing	1	1	1	1	0.303878	1	1	SYLM_DICDI
biological_process	GO:0140028	pore formation during contractile vacuole discharge	1	2	0.5	0.907696	0.515452	1	1	C7FZZ0_DICDI
biological_process	GO:0000183	rDNA heterochromatin assembly	1	1	1	1	0.303878	1	1	RRP8_DICDI
biological_process	GO:0018026	peptidyl-lysine monomethylation	1	8	0.125	0.247518	0.944977	1	1	Q54TU0_DICDI
biological_process	GO:0050793	regulation of developmental process	1	10	0.1	0.647691	0.419285	1	1	SPKA_DICDI
biological_process	GO:0042274	ribosomal small subunit biogenesis	1	5	0.2	4.15261e-05	0.999993	0.006	1	Q54PG9_DICDI
biological_process	GO:0031247	actin rod assembly	1	1	1	1	0.303878	1	1	SRFA_DICDI
biological_process	GO:0030259	lipid glycosylation	1	3	0.333333	0.77914	0.662748	1	1	UGT52_DICDI
biological_process	GO:0006431	methionyl-tRNA aminoacylation	1	2	0.5	0.907696	0.515452	1	1	SYMC_DICDI
biological_process	GO:0006418	tRNA aminoacylation for protein translation	1	1	1	0.28952	0.819201	1	1	SYMC_DICDI
biological_process	GO:0006116	NADH oxidation	1	4	0.25	0.644867	0.765286	1	1	Q86AE2_DICDI
biological_process	GO:0070873	regulation of glycogen metabolic process	1	2	0.5	0.907696	0.515452	1	1	Q54Q47_DICDI
biological_process	GO:0009749	response to glucose	1	2	0.5	0.321113	0.920916	1	1	Q54Q47_DICDI
biological_process	GO:0032868	response to insulin	1	2	0.5	0.907696	0.515452	1	1	Q54Q47_DICDI
biological_process	GO:0009744	response to sucrose	1	2	0.5	0.907696	0.515452	1	1	Q54Q47_DICDI
biological_process	GO:0006144	purine nucleobase metabolic process	1	4	0.25	0.0241338	0.996988	0.999	1	PURCE_DICDI
biological_process	GO:1990592	protein K69-linked ufmylation	1	3	0.333333	0.77914	0.662748	1	1	UFL1_DICDI
biological_process	GO:0016539	intein-mediated protein splicing	1	1	1	1	0.303878	1	1	RPC2_DICDI
biological_process	GO:0071712	ER-associated misfolded protein catabolic process	1	4	0.25	0.644867	0.765286	1	1	Q54ND8_DICDI
biological_process	GO:0006648	dihydrosphingosine-1-P pathway	1	2	0.5	0.907696	0.515452	1	1	SPHKA_DICDI
biological_process	GO:0006635	fatty acid beta-oxidation	1	16	0.0625	0.00443549	0.999292	0.743	1	Q86A74_DICDI
biological_process	GO:0071468	cellular response to acidic pH	1	1	1	1	0.0923045	1	1	IMPCT_DICDI
biological_process	GO:0060548	negative regulation of cell death	1	1	1	0.997419	0.0322087	1	1	IMPCT_DICDI
biological_process	GO:0019287	isopentenyl diphosphate biosynthetic process, mevalonate pathway	1	3	0.333333	0.77914	0.662748	1	1	KIME_DICDI
biological_process	GO:0045022	early endosome to late endosome transport	1	2	0.5	0.913413	0.355133	1	1	Y5897_DICDI
biological_process	GO:0006352	DNA-templated transcription, initiation	1	6	0.166667	0.84834	0.238524	1	1	Q86I37_DICDI
biological_process	GO:0034968	histone lysine methylation	1	11	0.0909091	0.656655	0.521938	1	1	Q54XN6_DICDI
biological_process	GO:0048211	Golgi vesicle docking	1	2	0.5	0.907696	0.515452	1	1	Q553R1_DICDI
biological_process	GO:0019505	resorcinol metabolic process	1	1	1	1	0.303878	1	1	PKS1_DICDI
biological_process	GO:0009372	quorum sensing	1	2	0.5	0.907696	0.515452	1	1	Y1197_DICDI
biological_process	GO:0036051	protein localization to trailing edge	1	2	0.5	0.907696	0.515452	1	1	PTEN_DICDI
biological_process	GO:0036052	protein localization to uropod	1	1	1	1	0.303878	1	1	PTEN_DICDI
biological_process	GO:0006829	zinc ion transport	1	4	0.25	0.302641	0.892311	1	1	Y9332_DICDI
biological_process	GO:0006975	DNA damage induced protein phosphorylation	1	1	1	1	0.303878	1	1	PRKDC_DICDI
biological_process	GO:1902635	1-phosphatidyl-1D-myo-inositol 4,5-bisphosphate biosynthetic process	1	1	1	1	0.303878	1	1	Y7588_DICDI
biological_process	GO:0035352	NAD transmembrane transport	1	1	1	1	0.303878	1	1	MCFW_DICDI
biological_process	GO:1904893	negative regulation of receptor signaling pathway via STAT	1	1	1	1	0.303878	1	1	PTP3_DICDI
biological_process	GO:0070072	vacuolar proton-transporting V-type ATPase complex assembly	1	4	0.25	0.644867	0.765286	1	1	Y4788_DICDI
biological_process	GO:0000244	spliceosomal tri-snRNP complex assembly	1	4	0.25	0.644867	0.765286	1	1	Q55A15_DICDI
biological_process	GO:0031340	positive regulation of vesicle fusion	1	2	0.5	0.907696	0.515452	1	1	Q55DS5_DICDI
biological_process	GO:0000479	endonucleolytic cleavage of tricistronic rRNA transcript (SSU-rRNA, 5.8S rRNA, LSU-rRNA)	1	3	0.333333	0.302641	0.892311	1	1	RCL1_DICDI
biological_process	GO:0006409	tRNA export from nucleus	1	2	0.5	0.907696	0.515452	1	1	Q54EN2_DICDI
biological_process	GO:0018230	peptidyl-L-cysteine S-palmitoylation	1	12	0.0833333	0.0805557	0.987117	1	1	Q550I3_DICDI
biological_process	GO:0006282	regulation of DNA repair	1	2	0.5	0.831845	0.479785	1	1	WRIP1_DICDI
biological_process	GO:0048284	organelle fusion	1	2	0.5	0.317593	0.777367	1	1	Q55CS3_DICDI
biological_process	GO:0140285	endosome fission	1	1	1	1	0.303878	1	1	WASC5_DICDI
biological_process	GO:0043933	protein-containing complex organization	1	1	1	0.383398	0.657585	1	1	WASC5_DICDI
biological_process	GO:0051125	regulation of actin nucleation	1	1	1	0.737174	0.588265	1	1	WASC5_DICDI
biological_process	GO:0071577	zinc ion transmembrane transport	1	9	0.111111	0.188974	0.961721	1	1	ZNTB_DICDI
biological_process	GO:0006419	alanyl-tRNA aminoacylation	1	2	0.5	0.907696	0.515452	1	1	SYAM_DICDI
biological_process	GO:0110014	negative regulation of aggregation involved in sorocarp development	1	1	1	1	0.303878	1	1	Y1197_DICDI
biological_process	GO:1904007	positive regulation of phospholipase D activity	1	1	1	1	0.303878	1	1	Y1197_DICDI
biological_process	GO:0070373	negative regulation of ERK1 and ERK2 cascade	1	1	1	1	0.303878	1	1	Y7071_DICDI
biological_process	GO:1900424	regulation of defense response to bacterium	1	1	1	0.907696	0.515452	1	1	Y7071_DICDI
biological_process	GO:0048280	vesicle fusion with Golgi apparatus	1	3	0.333333	0.77914	0.662748	1	1	Q553R1_DICDI
biological_process	GO:0043162	ubiquitin-dependent protein catabolic process via the multivesicular body sorting pathway	1	1	1	0.988429	0.0734842	1	1	VPS37_DICDI
biological_process	GO:0030071	regulation of mitotic metaphase/anaphase transition	1	2	0.5	0.986161	0.0433383	1	1	CDC26_DICDI
biological_process	GO:0036010	protein localization to endosome	1	1	1	1	0.303878	1	1	WASC2_DICDI
biological_process	GO:0009234	menaquinone biosynthetic process	1	5	0.2	0.520215	0.836661	1	1	UBIA1_DICDI
biological_process	GO:0032194	ubiquinone biosynthetic process via 3,4-dihydroxy-5-polyprenylbenzoate	1	5	0.2	0.520215	0.836661	1	1	UBIA1_DICDI
biological_process	GO:0042371	vitamin K biosynthetic process	1	5	0.2	0.520215	0.836661	1	1	UBIA1_DICDI
biological_process	GO:0051103	DNA ligation involved in DNA repair	1	2	0.5	0.971973	0.22086	1	1	DNLI4_DICDI
biological_process	GO:0010165	response to X-ray	1	2	0.5	0.991494	0.0865873	1	1	Q86HD8_DICDI
biological_process	GO:0006624	vacuolar protein processing	1	1	1	1	0.303878	1	1	TM208_DICDI
biological_process	GO:0071260	cellular response to mechanical stimulus	1	1	1	1	0.303878	1	1	Y2801_DICDI
biological_process	GO:0042391	regulation of membrane potential	1	1	1	0.933765	0.173237	1	1	Y2801_DICDI
biological_process	GO:0030007	cellular potassium ion homeostasis	1	3	0.333333	0.77914	0.662748	1	1	Y2412_DICDI
biological_process	GO:1990573	potassium ion import across plasma membrane	1	3	0.333333	0.77914	0.662748	1	1	Y2412_DICDI
biological_process	GO:0038202	TORC1 signaling	1	2	0.5	0.639298	0.627669	1	1	Q54UN5_DICDI
biological_process	GO:0045040	protein insertion into mitochondrial outer membrane	1	4	0.25	0.644867	0.765286	1	1	Q553N9_DICDI
biological_process	GO:0045724	positive regulation of cilium assembly	1	1	1	1	0.303878	1	1	Y4579_DICDI
biological_process	GO:1903566	positive regulation of protein localization to cilium	1	1	1	1	0.303878	1	1	Y4579_DICDI
biological_process	GO:1901255	nucleotide-excision repair involved in interstrand cross-link repair	1	1	1	1	0.303878	1	1	XPF_DICDI
biological_process	GO:1903894	regulation of IRE1-mediated unfolded protein response	1	1	1	1	0.303878	1	1	IREA_DICDI
biological_process	GO:0030031	cell projection assembly	1	3	0.333333	0.986194	0.02671	1	1	Q552K7_DICDI
biological_process	GO:0035329	hippo signaling	1	1	1	1	0.0923045	1	1	SVKA_DICDI
biological_process	GO:0051781	positive regulation of cell division	1	1	1	0.913413	0.355133	1	1	SVKA_DICDI
biological_process	GO:1903438	positive regulation of mitotic cytokinetic process	1	1	1	1	0.303878	1	1	SVKA_DICDI
biological_process	GO:0016559	peroxisome fission	1	3	0.333333	0.77914	0.662748	1	1	Q86AC7_DICDI
biological_process	GO:0044375	regulation of peroxisome size	1	2	0.5	0.907696	0.515452	1	1	Q86AC7_DICDI
biological_process	GO:0000056	ribosomal small subunit export from nucleus	1	4	0.25	0.644867	0.765286	1	1	Q54XC9_DICDI
biological_process	GO:0035437	maintenance of protein localization in endoplasmic reticulum	1	1	1	0.77914	0.662748	1	1	TAPT1_DICDI
biological_process	GO:1903014	cellular response to differentiation-inducing factor 1	1	1	1	1	0.303878	1	1	YELA_DICDI
biological_process	GO:0097510	base-excision repair, AP site formation via deaminated base removal	1	2	0.5	0.907696	0.515452	1	1	Q1ZXM2_DICDI
biological_process	GO:2000146	negative regulation of cell motility	1	2	0.5	0.913413	0.355133	1	1	DRKD_DICDI
biological_process	GO:0051271	negative regulation of cellular component movement	1	2	0.5	0.967791	0.168155	1	1	GEFB_DICDI
biological_process	GO:0045807	positive regulation of endocytosis	1	2	0.5	0.876148	0.286498	1	1	GEFB_DICDI
biological_process	GO:0047496	vesicle transport along microtubule	1	3	0.333333	0.967791	0.168155	1	1	KIF1_DICDI
biological_process	GO:0007231	osmosensory signaling pathway	1	2	0.5	0.971973	0.22086	1	1	Q75JG4_DICDI
biological_process	GO:0000054	ribosomal subunit export from nucleus	1	5	0.2	0.343171	0.846893	1	1	Q54AQ0_DICDI
biological_process	GO:0070192	chromosome organization involved in meiotic cell cycle	1	2	0.5	0.973137	0.103455	1	1	RAD50_DICDI
biological_process	GO:0090305	nucleic acid phosphodiester bond hydrolysis	1	2	0.5	0.885464	0.177953	1	1	RAD50_DICDI
biological_process	GO:0000019	regulation of mitotic recombination	1	1	1	0.907696	0.515452	1	1	RAD50_DICDI
biological_process	GO:0000722	telomere maintenance via recombination	1	1	1	1	0.303878	1	1	RAD50_DICDI
biological_process	GO:2001295	malonyl-CoA biosynthetic process	1	1	1	1	0.303878	1	1	ACAC_DICDI
biological_process	GO:0006490	oligosaccharide-lipid intermediate biosynthetic process	1	4	0.25	0.107689	0.981478	1	1	ALG8_DICDI
biological_process	GO:0071398	cellular response to fatty acid	1	1	1	1	0.303878	1	1	DGKA_DICDI
biological_process	GO:0071285	cellular response to lithium ion	1	2	0.5	0.907696	0.515452	1	1	DGKA_DICDI
biological_process	GO:0046339	diacylglycerol metabolic process	1	1	1	0.907696	0.515452	1	1	DGKA_DICDI
biological_process	GO:0046834	lipid phosphorylation	1	1	1	1	0.303878	1	1	DGKA_DICDI
biological_process	GO:0006654	phosphatidic acid biosynthetic process	1	3	0.333333	0.77914	0.662748	1	1	DGKA_DICDI
biological_process	GO:0007205	protein kinase C-activating G protein-coupled receptor signaling pathway	1	1	1	1	0.303878	1	1	DGKA_DICDI
biological_process	GO:0050926	regulation of positive chemotaxis	1	1	1	0.502117	0.714628	1	1	DGKA_DICDI
biological_process	GO:0060547	negative regulation of necrotic cell death	1	1	1	1	0.303878	1	1	DIMB_DICDI
biological_process	GO:1904359	regulation of spore germination	1	1	1	0.907696	0.515452	1	1	DHKB_DICDI
biological_process	GO:0033058	directional locomotion	1	1	1	1	0.303878	1	1	ARPIN_DICDI
biological_process	GO:0051126	negative regulation of actin nucleation	1	1	1	0.907696	0.515452	1	1	ARPIN_DICDI
biological_process	GO:0035891	exit from host cell	1	1	1	1	0.303878	1	1	ATG1_DICDI
biological_process	GO:0070265	necrotic cell death	1	1	1	1	0.0923045	1	1	ATG1_DICDI
biological_process	GO:1903298	negative regulation of hypoxia-induced intrinsic apoptotic signaling pathway	1	1	1	1	0.303878	1	1	BIP1_DICDI
biological_process	GO:0009062	fatty acid catabolic process	1	2	0.5	0.00359315	0.999273	0.669	1	Q75JA1_DICDI
biological_process	GO:0045881	positive regulation of sporulation resulting in formation of a cellular spore	1	1	1	1	0.303878	1	1	ALIX_DICDI
biological_process	GO:0043066	negative regulation of apoptotic process	1	1	1	0.971973	0.22086	1	1	API5_DICDI
biological_process	GO:0007129	homologous chromosome pairing at meiosis	1	2	0.5	0.971973	0.22086	1	1	Q55F81_DICDI
biological_process	GO:0006539	glutamate catabolic process via 2-oxoglutarate	1	1	1	1	0.303878	1	1	HOT_DICDI
biological_process	GO:0045905	positive regulation of translational termination	1	2	0.5	0.907696	0.515452	1	1	B0G164_DICDI
biological_process	GO:0070536	protein K63-linked deubiquitination	1	1	1	1	0.303878	1	1	D1039_DICDI
biological_process	GO:0140027	contractile vacuole localization	1	1	1	1	0.303878	1	1	MYOJ_DICDI
biological_process	GO:0051661	maintenance of centrosome location	1	2	0.5	0.907696	0.515452	1	1	KIF9_DICDI
biological_process	GO:0007019	microtubule depolymerization	1	1	1	1	0.0923045	1	1	KIF9_DICDI
biological_process	GO:0072386	plus-end-directed organelle transport along microtubule	1	1	1	1	0.303878	1	1	KIF1_DICDI
biological_process	GO:0072383	plus-end-directed vesicle transport along microtubule	1	1	1	1	0.303878	1	1	KIF1_DICDI
biological_process	GO:0042173	regulation of sporulation resulting in formation of a cellular spore	1	1	1	1	0.0280265	1	1	KAPC_DICDI
biological_process	GO:0015936	coenzyme A metabolic process	1	2	0.5	0.781271	0.441829	1	1	HMDH1_DICDI
biological_process	GO:0015741	fumarate transport	1	1	1	1	0.303878	1	1	MCFZ_DICDI
biological_process	GO:0015744	succinate transport	1	1	1	0.907696	0.515452	1	1	MCFZ_DICDI
biological_process	GO:0043433	negative regulation of DNA-binding transcription factor activity	1	1	1	0.907696	0.515452	1	1	ANM2_DICDI
biological_process	GO:0043065	positive regulation of apoptotic process	1	1	1	1	0.303878	1	1	ANM2_DICDI
biological_process	GO:0060765	regulation of androgen receptor signaling pathway	1	1	1	1	0.303878	1	1	ANM2_DICDI
biological_process	GO:0010824	regulation of centrosome duplication	1	2	0.5	0.907696	0.515452	1	1	Q54G01_DICDI
biological_process	GO:0042276	error-prone translesion synthesis	1	6	0.166667	0.411735	0.88634	1	1	Q55AZ3_DICDI
biological_process	GO:0042766	nucleosome mobilization	1	2	0.5	0.907696	0.515452	1	1	Q54DG0_DICDI
biological_process	GO:1900756	protein processing in phagocytic vesicle	1	2	0.5	0.907696	0.515452	1	1	DYNA_DICDI
biological_process	GO:0060151	peroxisome localization	1	1	1	1	0.303878	1	1	DYNB_DICDI
biological_process	GO:1904825	protein localization to microtubule plus-end	1	1	1	1	0.303878	1	1	EB1_DICDI
biological_process	GO:0031110	regulation of microtubule polymerization or depolymerization	1	1	1	0.913413	0.355133	1	1	EB1_DICDI
biological_process	GO:0007234	osmosensory signaling via phosphorelay pathway	1	1	1	1	0.303878	1	1	DOKA_DICDI
biological_process	GO:0036289	peptidyl-serine autophosphorylation	1	1	1	1	0.303878	1	1	DRKD_DICDI
biological_process	GO:0008610	lipid biosynthetic process	1	6	0.166667	0.203481	0.835909	1	1	Q54TY1_DICDI
biological_process	GO:0090160	Golgi to lysosome transport	1	1	1	1	0.303878	1	1	AP4M_DICDI
biological_process	GO:0006306	DNA methylation	1	1	1	1	0.303878	1	1	CMT1_DICDI
biological_process	GO:0032776	DNA methylation on cytosine	1	1	1	1	0.303878	1	1	CMT1_DICDI
biological_process	GO:0010243	response to organonitrogen compound	1	1	1	0.821901	0.236812	1	1	CMT1_DICDI
biological_process	GO:0008053	mitochondrial fusion	1	1	1	0.907696	0.515452	1	1	CLU_DICDI
biological_process	GO:1901096	regulation of autophagosome maturation	1	1	1	1	0.303878	1	1	CL16A_DICDI
biological_process	GO:0080163	regulation of protein serine/threonine phosphatase activity	1	1	1	1	0.303878	1	1	CK2B_DICDI
biological_process	GO:1990451	cellular stress response to acidic pH	1	1	1	1	0.303878	1	1	GCN1_DICDI
biological_process	GO:0071264	positive regulation of translational initiation in response to starvation	1	1	1	1	0.303878	1	1	GCN1_DICDI
biological_process	GO:0035023	regulation of Rho protein signal transduction	1	4	0.25	0.644867	0.765286	1	1	Q550V3_DICDI
biological_process	GO:0050850	positive regulation of calcium-mediated signaling	1	1	1	1	0.303878	1	1	GEFM_DICDI
biological_process	GO:0030032	lamellipodium assembly	1	2	0.5	0.907696	0.515452	1	1	Q54WT5_DICDI
biological_process	GO:0006449	regulation of translational termination	1	1	1	0.971973	0.22086	1	1	GLE1_DICDI
biological_process	GO:1903615	positive regulation of protein tyrosine phosphatase activity	1	1	1	1	0.303878	1	1	CAR4_DICDI
biological_process	GO:0051299	centrosome separation	1	1	1	0.907696	0.515452	1	1	DYIN_DICDI
biological_process	GO:0010970	transport along microtubule	1	1	1	0.988429	0.0734842	1	1	DYIN_DICDI
biological_process	GO:0006335	DNA replication-dependent chromatin assembly	1	4	0.25	0.644867	0.765286	1	1	Q55D32_DICDI
biological_process	GO:0006288	base-excision repair, DNA ligation	1	1	1	1	0.303878	1	1	DNLI3_DICDI
biological_process	GO:0043504	mitochondrial DNA repair	1	2	0.5	0.907696	0.515452	1	1	DNLI3_DICDI
biological_process	GO:1903831	signal transduction involved in cellular response to ammonium ion	1	1	1	1	0.303878	1	1	DHKC_DICDI
biological_process	GO:0051457	maintenance of protein location in nucleus	1	1	1	1	0.303878	1	1	Q557I6_DICDI
biological_process	GO:0009089	lysine biosynthetic process via diaminopimelate	1	6	0.166667	0.411735	0.88634	1	1	Q55GS8_DICDI
biological_process	GO:0015074	DNA integration	1	50	0.02	2.86083e-07	1	0	1	Q55BL0_DICDI
biological_process	GO:0000455	enzyme-directed rRNA pseudouridine synthesis	1	5	0.2	0.520215	0.836661	1	1	Q54VB9_DICDI
biological_process	GO:0019988	charged-tRNA amino acid modification	1	1	1	0.907696	0.515452	1	1	Q54LD0_DICDI
biological_process	GO:0071788	endoplasmic reticulum tubular network maintenance	1	1	1	1	0.303878	1	1	Q54GT5_DICDI
biological_process	GO:1903373	positive regulation of endoplasmic reticulum tubular network organization	1	1	1	1	0.303878	1	1	Q54GT5_DICDI
biological_process	GO:0006283	transcription-coupled nucleotide-excision repair	1	5	0.2	0.520215	0.836661	1	1	Q55EZ8_DICDI
biological_process	GO:0019369	arachidonic acid metabolic process	1	9	0.111111	0.188974	0.961721	1	1	Q54DE7_DICDI
biological_process	GO:0090071	negative regulation of ribosome biogenesis	1	1	1	1	0.303878	1	1	Q54B26_DICDI
biological_process	GO:0043488	regulation of mRNA stability	1	2	0.5	0.991333	0.0229456	1	1	Q55BM8_DICDI
biological_process	GO:0006741	NADP biosynthetic process	1	2	0.5	0.907696	0.515452	1	1	Q54D76_DICDI
biological_process	GO:0018023	peptidyl-lysine trimethylation	1	6	0.166667	0.321113	0.920916	1	1	Q54TU0_DICDI
biological_process	GO:0032367	intracellular cholesterol transport	1	1	1	1	0.303878	1	1	Q54H18_DICDI
biological_process	GO:0006113	fermentation	1	1	1	0.907696	0.515452	1	1	Q54GY7_DICDI
biological_process	GO:0017187	peptidyl-glutamic acid carboxylation	1	1	1	1	0.303878	1	1	C7G026_DICDI
biological_process	GO:0016078	tRNA catabolic process	1	1	1	0.63829	0.678887	1	1	Q54EV0_DICDI
biological_process	GO:0006875	cellular metal ion homeostasis	1	2	0.5	0.198193	0.884606	1	1	Q54Y17_DICDI
biological_process	GO:2000042	negative regulation of double-strand break repair via homologous recombination	1	1	1	1	0.303878	1	1	Q54GC4_DICDI
biological_process	GO:0033045	regulation of sister chromatid segregation	1	1	1	0.994312	0.0187432	1	1	Q54GC4_DICDI
biological_process	GO:0072318	clathrin coat disassembly	1	1	1	1	0.303878	1	1	Q8T867_DICDI
biological_process	GO:0031124	mRNA 3'-end processing	1	2	0.5	0.995933	0.0127228	1	1	Q54XS9_DICDI
biological_process	GO:0050667	homocysteine metabolic process	1	2	0.5	0.520215	0.836661	1	1	Q54L96_DICDI
biological_process	GO:0032786	positive regulation of DNA-templated transcription, elongation	1	4	0.25	0.917507	0.218729	1	1	Q1ZXD7_DICDI
biological_process	GO:0006047	UDP-N-acetylglucosamine metabolic process	1	1	1	0.411735	0.88634	1	1	Q54LK1_DICDI
biological_process	GO:0045732	positive regulation of protein catabolic process	1	2	0.5	0.832849	0.287205	1	1	C7G034_DICDI
biological_process	GO:0071044	histone mRNA catabolic process	1	1	1	1	0.303878	1	1	Q55AW0_DICDI
biological_process	GO:0071040	nuclear polyadenylation-dependent antisense transcript catabolic process	1	1	1	1	0.303878	1	1	Q55AW0_DICDI
biological_process	GO:0071039	nuclear polyadenylation-dependent CUT catabolic process	1	1	1	1	0.303878	1	1	Q55AW0_DICDI
biological_process	GO:0071036	nuclear polyadenylation-dependent snoRNA catabolic process	1	1	1	1	0.303878	1	1	Q55AW0_DICDI
biological_process	GO:0071037	nuclear polyadenylation-dependent snRNA catabolic process	1	1	1	1	0.303878	1	1	Q55AW0_DICDI
biological_process	GO:0046475	glycerophospholipid catabolic process	1	3	0.333333	0.372331	0.856866	1	1	Q54GL1_DICDI
biological_process	GO:0043618	regulation of transcription from RNA polymerase II promoter in response to stress	1	1	1	0.997419	0.0322087	1	1	Q54DG0_DICDI
biological_process	GO:0006637	acyl-CoA metabolic process	1	4	0.25	0.151846	0.932729	1	1	Q54LP9_DICDI
biological_process	GO:0046939	nucleotide phosphorylation	1	2	0.5	0.0301255	0.99204	1	1	Q54S30_DICDI
biological_process	GO:0001680	tRNA 3'-terminal CCA addition	1	2	0.5	0.907696	0.515452	1	1	Q55BE1_DICDI
biological_process	GO:1902004	positive regulation of amyloid-beta formation	1	1	1	1	0.303878	1	1	Q54MT3_DICDI
biological_process	GO:1903259	exon-exon junction complex disassembly	1	1	1	1	0.303878	1	1	Q54R88_DICDI
biological_process	GO:0000493	box H/ACA snoRNP assembly	1	2	0.5	0.907696	0.515452	1	1	Q75JJ6_DICDI
biological_process	GO:0033132	negative regulation of glucokinase activity	1	1	1	1	0.303878	1	1	Q55EQ6_DICDI
biological_process	GO:2000785	regulation of autophagosome assembly	1	2	0.5	0.907696	0.515452	1	1	Q54UN5_DICDI
biological_process	GO:0051569	regulation of histone H3-K4 methylation	1	1	1	1	0.303878	1	1	Q54Y92_DICDI
biological_process	GO:0006643	membrane lipid metabolic process	1	3	0.333333	0.07218	0.956642	1	1	Q54TY1_DICDI
biological_process	GO:0009229	thiamine diphosphate biosynthetic process	1	1	1	1	0.303878	1	1	Q55GR8_DICDI
biological_process	GO:0006772	thiamine metabolic process	1	2	0.5	0.907696	0.515452	1	1	Q55GR8_DICDI
biological_process	GO:1900370	positive regulation of RNA interference	1	1	1	1	0.303878	1	1	Q86L44_DICDI
biological_process	GO:0010792	DNA double-strand break processing involved in repair via single-strand annealing	1	1	1	1	0.303878	1	1	Q54EK9_DICDI
biological_process	GO:1902476	chloride transmembrane transport	1	2	0.5	0.907696	0.515452	1	1	Q54BH1_DICDI
biological_process	GO:0019236	response to pheromone	1	6	0.166667	0.411735	0.88634	1	1	Q8T183_DICDI
biological_process	GO:0042407	cristae formation	1	1	1	1	0.303878	1	1	Q55BP9_DICDI
biological_process	GO:1990918	double-strand break repair involved in meiotic recombination	1	2	0.5	0.907696	0.515452	1	1	Q55F81_DICDI
biological_process	GO:0072684	mitochondrial tRNA 3'-trailer cleavage, endonucleolytic	1	4	0.25	0.644867	0.765286	1	1	B0G112_DICDI
biological_process	GO:0070212	protein poly-ADP-ribosylation	1	6	0.166667	0.411735	0.88634	1	1	Q54E42_DICDI
biological_process	GO:0017038	protein import	1	1	1	0.88256	0.175472	1	1	Q54EQ0_DICDI
biological_process	GO:0035493	SNARE complex assembly	1	2	0.5	0.907696	0.515452	1	1	Q54JC5_DICDI
biological_process	GO:0071988	protein localization to spindle pole body	1	1	1	1	0.303878	1	1	Q54G01_DICDI
biological_process	GO:0065002	intracellular protein transmembrane transport	1	1	1	0.413006	0.734529	1	1	Q55DS5_DICDI
biological_process	GO:0010828	positive regulation of glucose transmembrane transport	1	1	1	1	0.303878	1	1	Q55DS5_DICDI
biological_process	GO:0090314	positive regulation of protein targeting to membrane	1	1	1	1	0.303878	1	1	Q55DS5_DICDI
biological_process	GO:0042245	RNA repair	1	2	0.5	0.907696	0.515452	1	1	Q54WD4_DICDI
biological_process	GO:0070899	mitochondrial tRNA wobble uridine modification	1	1	1	1	0.303878	1	1	Q54HW4_DICDI
biological_process	GO:0070897	transcription preinitiation complex assembly	1	2	0.5	0.901288	0.229131	1	1	Q86I37_DICDI
biological_process	GO:0000481	maturation of 5S rRNA	1	1	1	1	0.303878	1	1	Q54TQ2_DICDI
biological_process	GO:0035067	negative regulation of histone acetylation	1	2	0.5	0.907696	0.515452	1	1	Q54C05_DICDI
biological_process	GO:0035066	positive regulation of histone acetylation	1	3	0.333333	0.77914	0.662748	1	1	Q54C05_DICDI
biological_process	GO:0097745	mitochondrial tRNA 5'-end processing	1	3	0.333333	0.77914	0.662748	1	1	Q54WD4_DICDI
biological_process	GO:0034499	late endosome to Golgi transport	1	1	1	1	0.303878	1	1	Q54UN7_DICDI
biological_process	GO:0043966	histone H3 acetylation	1	3	0.333333	0.644867	0.765286	1	1	Q54SJ7_DICDI
biological_process	GO:0042752	regulation of circadian rhythm	1	1	1	1	0.303878	1	1	Q54SU2_DICDI
biological_process	GO:2000028	regulation of photoperiodism, flowering	1	1	1	1	0.303878	1	1	Q54SU2_DICDI
biological_process	GO:0007130	synaptonemal complex assembly	1	1	1	1	0.303878	1	1	Q550H7_DICDI
biological_process	GO:0051604	protein maturation	1	2	0.5	0.0251684	0.987731	0.999	1	Q54RC1_DICDI
biological_process	GO:0031532	actin cytoskeleton reorganization	1	4	0.25	0.869018	0.36171	1	1	Q54R43_DICDI
biological_process	GO:0042791	5S class rRNA transcription by RNA polymerase III	1	1	1	1	0.303878	1	1	Q54FU1_DICDI
biological_process	GO:0017121	plasma membrane phospholipid scrambling	1	1	1	1	0.303878	1	1	Q54GU6_DICDI
biological_process	GO:0048208	COPII vesicle coating	1	1	1	0.644867	0.765286	1	1	Q55BR0_DICDI
biological_process	GO:0006471	protein ADP-ribosylation	1	2	0.5	0.63829	0.678887	1	1	Q54JP6_DICDI
biological_process	GO:0035330	regulation of hippo signaling	1	1	1	1	0.303878	1	1	Q54RX7_DICDI
biological_process	GO:0045003	double-strand break repair via synthesis-dependent strand annealing	1	1	1	0.913413	0.355133	1	1	Q8T145_DICDI
biological_process	GO:0071932	replication fork reversal	1	1	1	1	0.303878	1	1	Q8T145_DICDI
biological_process	GO:0035973	aggrephagy	1	1	1	1	0.303878	1	1	Q55CE3_DICDI
biological_process	GO:0060628	regulation of ER to Golgi vesicle-mediated transport	1	1	1	0.644867	0.765286	1	1	Q55CJ0_DICDI
biological_process	GO:0000003	reproduction	1	1	1	0.0021824	0.998624	0.505	1	Q54LF4_DICDI
biological_process	GO:0045740	positive regulation of DNA replication	1	1	1	1	0.303878	1	1	Q54WQ3_DICDI
biological_process	GO:0010833	telomere maintenance via telomere lengthening	1	1	1	0.988429	0.0734842	1	1	Q54WQ3_DICDI
biological_process	GO:0035336	long-chain fatty-acyl-CoA metabolic process	1	1	1	1	0.303878	1	1	Q54I12_DICDI
biological_process	GO:0003333	amino acid transmembrane transport	1	2	0.5	0.321113	0.920916	1	1	Q55F74_DICDI
biological_process	GO:0010324	membrane invagination	1	1	1	0.0133199	0.9955	0.988	1	C7FZZ0_DICDI
biological_process	GO:0017004	cytochrome complex assembly	1	1	1	0.285372	0.87996	1	1	Q55DW5_DICDI
biological_process	GO:0017003	protein-heme linkage	1	1	1	0.907696	0.515452	1	1	Q55DW5_DICDI
biological_process	GO:0006363	termination of RNA polymerase I transcription	1	1	1	1	0.303878	1	1	Q54YF5_DICDI
biological_process	GO:0030423	targeting of mRNA for destruction involved in RNA interference	1	1	1	1	0.303878	1	1	Q7KWS3_DICDI
biological_process	GO:1903358	regulation of Golgi organization	1	1	1	1	0.303878	1	1	Q551U4_DICDI
biological_process	GO:0006353	DNA-templated transcription, termination	1	5	0.2	0.808107	0.348205	1	1	Q55B26_DICDI
biological_process	GO:0000001	mitochondrion inheritance	1	1	1	1	0.303878	1	1	Q54HH1_DICDI
biological_process	GO:0098887	neurotransmitter receptor transport, endosome to postsynaptic membrane	1	1	1	1	0.303878	1	1	Q54Y97_DICDI
biological_process	GO:1905244	regulation of modification of synaptic structure	1	1	1	1	0.303878	1	1	Q54Y97_DICDI
biological_process	GO:0099152	regulation of neurotransmitter receptor transport, endosome to postsynaptic membrane	1	1	1	1	0.303878	1	1	Q54Y97_DICDI
biological_process	GO:0099158	regulation of recycling endosome localization within postsynapse	1	1	1	1	0.303878	1	1	Q54Y97_DICDI
biological_process	GO:0061640	cytoskeleton-dependent cytokinesis	1	1	1	0.952872	0.0709666	1	1	Q54ZI7_DICDI
biological_process	GO:0018126	protein hydroxylation	1	1	1	0.247518	0.944977	1	1	B0G164_DICDI
biological_process	GO:0042789	mRNA transcription by RNA polymerase II	1	1	1	1	0.303878	1	1	Q55A48_DICDI
biological_process	GO:0034728	nucleosome organization	1	1	1	0.991188	0.0217243	1	1	Q55A48_DICDI
biological_process	GO:0031054	pre-miRNA processing	1	1	1	1	0.303878	1	1	Q55FS1_DICDI
biological_process	GO:0032006	regulation of TOR signaling	1	1	1	0.666345	0.490572	1	1	Q55DE8_DICDI
biological_process	GO:0090222	centrosome-templated microtubule nucleation	1	1	1	1	0.303878	1	1	Q54NE5_DICDI
biological_process	GO:0006516	glycoprotein catabolic process	1	2	0.5	0.77914	0.662748	1	1	Q55FC8_DICDI
biological_process	GO:0006474	N-terminal protein amino acid acetylation	1	1	1	0.737174	0.588265	1	1	Q55F07_DICDI
biological_process	GO:0045945	positive regulation of transcription by RNA polymerase III	1	1	1	1	0.303878	1	1	Q54MW3_DICDI
biological_process	GO:0000730	DNA recombinase assembly	1	2	0.5	0.77914	0.662748	1	1	Q54QU4_DICDI
biological_process	GO:0030174	regulation of DNA-dependent DNA replication initiation	1	1	1	1	0.303878	1	1	Q54IM3_DICDI
biological_process	GO:0043647	inositol phosphate metabolic process	1	1	1	0.888907	0.235486	1	1	Q54XR3_DICDI
biological_process	GO:0006430	lysyl-tRNA aminoacylation	1	2	0.5	0.907696	0.515452	1	1	Q54LP4_DICDI
biological_process	GO:1900364	negative regulation of mRNA polyadenylation	1	1	1	1	0.303878	1	1	Q55BM8_DICDI
biological_process	GO:0030953	astral microtubule organization	1	1	1	1	0.303878	1	1	Q553N8_DICDI
biological_process	GO:0035372	protein localization to microtubule	1	1	1	1	0.0923045	1	1	Q553N8_DICDI
biological_process	GO:0072712	response to thiabendazole	1	1	1	1	0.303878	1	1	Q553N8_DICDI
biological_process	GO:0030473	nuclear migration along microtubule	1	1	1	1	0.303878	1	1	Q54D69_DICDI
biological_process	GO:0070898	RNA polymerase III preinitiation complex assembly	1	1	1	1	0.303878	1	1	Q54R53_DICDI
biological_process	GO:0002943	tRNA dihydrouridine synthesis	1	1	1	1	0.303878	1	1	Q54QJ2_DICDI
biological_process	GO:0015969	guanosine tetraphosphate metabolic process	1	2	0.5	0.907696	0.515452	1	1	Q54D33_DICDI
biological_process	GO:1903775	regulation of DNA double-strand break processing	1	1	1	1	0.303878	1	1	Q54R56_DICDI
biological_process	GO:2001173	regulation of histone H2B conserved C-terminal lysine ubiquitination	1	1	1	1	0.303878	1	1	Q54R56_DICDI
biological_process	GO:0042352	GDP-L-fucose salvage	1	1	1	1	0.303878	1	1	Q55DE9_DICDI
biological_process	GO:1990515	3' transitive RNA interference	1	1	1	1	0.303878	1	1	Q54UI6_DICDI
biological_process	GO:1990514	5' transitive RNA interference	1	1	1	1	0.303878	1	1	Q54UI6_DICDI
biological_process	GO:0010587	miRNA catabolic process	1	1	1	1	0.303878	1	1	Q54UI6_DICDI
biological_process	GO:0031998	regulation of fatty acid beta-oxidation	1	1	1	1	0.303878	1	1	Q54XC3_DICDI
biological_process	GO:0034446	substrate adhesion-dependent cell spreading	1	1	1	0.907696	0.515452	1	1	Q75JH9_DICDI
biological_process	GO:0010269	response to selenium ion	1	1	1	1	0.303878	1	1	Q55CQ4_DICDI
biological_process	GO:0019408	dolichol biosynthetic process	1	2	0.5	0.907696	0.515452	1	1	Q55AK1_DICDI
biological_process	GO:0070478	nuclear-transcribed mRNA catabolic process, 3'-5' exonucleolytic nonsense-mediated decay	1	1	1	1	0.303878	1	1	Q86K90_DICDI
biological_process	GO:0048026	positive regulation of mRNA splicing, via spliceosome	1	1	1	1	0.303878	1	1	Q54E37_DICDI
biological_process	GO:0050801	ion homeostasis	1	1	1	0.20565	0.857991	1	1	Q55BP1_DICDI
[truncated: 3,614 more rows]
[truncated: 399 more columns]

## Sheet: polyQ⁄N
GO domain	GO ID	GO term	polyQ⁄N protein	total number	number / total	raw p-value under-representation	raw p-value over-representation	FWER under-representation	FWER over-representation	Gene Name
[truncated: 4,821 more rows]
[truncated: 1,516 more columns]

[truncated: 19 more sheets: polyN, polyY, polyW, polyC, polyP, polyA, polyS, polyT, polyD, polyE, polyG, polyF, polyH, polyI, polyL, polyV, polyM, polyR, polyK]
