# Supplementary material for: Noncanonical usage of stop codons in ciliates expands proteins with structurally flexible Q-rich motifs
Source: eLife. 2024 Feb 23;12:RP91405. doi: 10.7554/eLife.91405 (PMC10942620; doi:10.7554/eLife.91405)
Supplement: Figure 6—source data 17. — The percentages and numbers of SCD and polyX proteins in our search that belong to each indicated Gene Ontology (GO) group are shown. GOfuncR (Huttenhower et al., 2009) was applied for GO enrichment and statistical analysis. The p values adjusted according to the Family-wise error rate (FWER) are shown. The overrepresented GO groups (adjusted p-values ≤0.001) are highlighted in red font. [file elife-91405-fig6-data17.xlsx]

## Sheet: SCD
GO domain	GO ID	GO term	SCD protein	total number	number / total	raw p-value under-representation	raw p-value over-representation	FWER under-representation	FWER over-representation	Gene Name
biological_process	GO:0020033	antigenic variation	38	177	0.214689	1	1.0024e-09	1	0	Q8I640_PLAF7	Q8IEU9_PLAF7	Q8IBE2_PLAF7	Q8IBW8_PLAF7	Q8I2C7_PLAF7	O96108_PLAF7	Q8IAK1_PLAF7	Q8I519_PLAF7	Q8I495_PLAF7	Q8IBW9_PLAF7	Q8I218_PLAF7	Q8IAS7_PLAF7	Q8IBX1_PLAF7	Q8IBD9_PLAF7	Q8I220_PLAF7	Q8IBX0_PLAF7	Q8I1V6_PLAF7	Q8IAK3_PLAF7	Q8IAS3_PLAF7	Q8I4P2_PLAF7	Q8I1V7_PLAF7	Q8IFQ3_PLAF7	Q8IIZ6_PLAF7	C6KT15_PLAF7	Q8IFQ2_PLAF7	C0H4Q5_PLAF7	Q8I098_PLAF7	Q8I642_PLAF7	Q8IFQ6_PLAF7	Q8IK37_PLAF7	Q9NFB0_PLAF7	Q8IBX2_PLAF7	Q8I641_PLAF7	Q8IBD8_PLAF7	Q8IBW6_PLAF7	Q9U0G5_PLAF7	Q9NFB6_PLAF7	Q8IBW7_PLAF7
biological_process	GO:0098609	cell-cell adhesion	32	63	0.507937	1	3.34542e-16	1	0	RH1_PLAF7	RH2A_PLAF7	RH2B_PLAF7	Q8I640_PLAF7	Q8IEU9_PLAF7	Q8IBW8_PLAF7	O96108_PLAF7	Q8IAK1_PLAF7	Q8I519_PLAF7	Q8I495_PLAF7	Q8IBW9_PLAF7	Q76NM5_PLAF7	Q8I218_PLAF7	Q8IAS7_PLAF7	Q8IBX1_PLAF7	Q8I220_PLAF7	Q8IBX0_PLAF7	Q8I1V6_PLAF7	Q8IAK3_PLAF7	Q8IAS3_PLAF7	Q8I1V7_PLAF7	Q8IIZ6_PLAF7	C6KT15_PLAF7	Q8IFQ2_PLAF7	Q8I098_PLAF7	Q8IFQ6_PLAF7	Q8IK37_PLAF7	Q8IBX2_PLAF7	Q8IBD8_PLAF7	Q9U0G5_PLAF7	Q9NFB6_PLAF7	Q8IBW7_PLAF7
biological_process	GO:0020035	cytoadherence to microvasculature, mediated by symbiont protein	28	56	0.5	1	1.0432e-17	1	0	Q8I640_PLAF7	Q8IEU9_PLAF7	Q8IBW8_PLAF7	O96108_PLAF7	Q8IAK1_PLAF7	Q8I519_PLAF7	Q8I495_PLAF7	Q8IBW9_PLAF7	Q8I218_PLAF7	Q8IAS7_PLAF7	Q8IBX1_PLAF7	Q8I220_PLAF7	Q8IBX0_PLAF7	Q8I1V6_PLAF7	Q8IAK3_PLAF7	Q8IAS3_PLAF7	Q8I1V7_PLAF7	Q8IIZ6_PLAF7	C6KT15_PLAF7	Q8IFQ2_PLAF7	Q8I098_PLAF7	Q8IFQ6_PLAF7	Q8IK37_PLAF7	Q8IBX2_PLAF7	Q8IBD8_PLAF7	Q9U0G5_PLAF7	Q9NFB6_PLAF7	Q8IBW7_PLAF7
biological_process	GO:0020013	modulation by symbiont of host erythrocyte aggregation	28	73	0.383562	1	5.3403e-14	1	0	Q8I640_PLAF7	Q8IEU9_PLAF7	Q8IBW8_PLAF7	Q8IAK1_PLAF7	Q8IJ07_PLAF7	Q8I519_PLAF7	Q8I495_PLAF7	Q8IBW9_PLAF7	Q8I218_PLAF7	Q8IAS7_PLAF7	Q8IBX1_PLAF7	Q8I220_PLAF7	Q8IBX0_PLAF7	Q8I1V6_PLAF7	Q8IAK3_PLAF7	Q8IAS3_PLAF7	Q8I1V7_PLAF7	Q8IIZ6_PLAF7	C6KT15_PLAF7	Q8IFQ2_PLAF7	Q8I098_PLAF7	Q8IFQ6_PLAF7	Q8IK37_PLAF7	Q8IBX2_PLAF7	Q8IBD8_PLAF7	Q9U0G5_PLAF7	Q9NFB6_PLAF7	Q8IBW7_PLAF7
biological_process	GO:0050776	regulation of immune response	7	9	0.777778	1	4.36436e-07	1	0	SERA6_PLAF7	SERA5_PLAF7	O96166_PLAF7	O96165_PLAF7	O96164_PLAF7	O96167_PLAF7	Q8I0U6_PLAF7
biological_process	GO:0007155	cell adhesion	1	2	0.5	1	1.30032e-16	1	0	A0A143ZX41_PLAF7
biological_process	GO:0042783	evasion of host immune response	0	2	0	1	1.41692e-09	1	0
biological_process	GO:0044068	modulation by symbiont of host cellular process	0	1	0	1	8.03182e-14	1	0
biological_process	GO:0050896	response to stimulus	0	1	0	1	5.15123e-07	1	0
biological_process	GO:0006955	immune response	0	3	0	0.999998	2.98038e-05	1	0.01
biological_process	GO:0090114	COPII-coated vesicle budding	1	1	1	0.999954	0.000966654	1	0.257	Q8I5B3_PLAF7
biological_process	GO:0090110	COPII-coated vesicle cargo loading	3	4	0.75	0.999967	0.0016636	1	0.394	O96221_PLAF7	C0H5J6_PLAF7	C0H489_PLAF7
biological_process	GO:0000070	mitotic sister chromatid segregation	4	6	0.666667	0.999548	0.00289445	1	0.533	SMC2_PLAF7	SMC3_PLAF7	Q8IAN7_PLAF7	Q8II57_PLAF7
biological_process	GO:0007059	chromosome segregation	1	5	0.2	0.999274	0.00324879	1	0.579	Q8IHP1_PLAF7
biological_process	GO:0007062	sister chromatid cohesion	1	2	0.5	0.999844	0.00392465	1	0.672	Q8II57_PLAF7
biological_process	GO:0000819	sister chromatid segregation	0	1	0	0.998828	0.00621044	1	0.91
biological_process	GO:0006606	protein import into nucleus	4	10	0.4	0.999215	0.00713437	1	0.928	Q8ILE0_PLAF7	Q8I5B3_PLAF7	Q8IKA0_PLAF7	C6KTB3_PLAF7
biological_process	GO:0061024	membrane organization	0	2	0	0.996806	0.00977456	1	0.97
biological_process	GO:0006900	vesicle budding from membrane	0	3	0	0.998737	0.0100701	1	0.975
biological_process	GO:0030522	intracellular receptor signaling pathway	2	3	0.666667	0.999559	0.0165753	1	0.998	Q8IBR8_PLAF7	Q8IK84_PLAF7
biological_process	GO:0031122	cytoplasmic microtubule organization	3	8	0.375	0.998182	0.0184935	1	0.999	DYHC1_PLAF7	Q8IAN7_PLAF7	Q8I2I3_PLAF7
biological_process	GO:0006541	glutamine metabolic process	2	6	0.333333	0.998182	0.0184935	1	0.999	Q8ILZ3_PLAF7	Q8IJF3_PLAF7
biological_process	GO:0006364	rRNA processing	9	73	0.123288	0.88595	0.180464	1	1	Q8IM56_PLAF7	Q8I380_PLAF7	C6KSN8_PLAF7	Q8IKJ6_PLAF7	Q8I5F1_PLAF7	Q8ILB9_PLAF7	C6S3H8_PLAF7	O96264_PLAF7	Q8I2R5_PLAF7
biological_process	GO:0006508	proteolysis	8	41	0.195122	0.757285	0.334089	1	1	SERA6_PLAF7	MCA2_PLAF7	SERA5_PLAF7	MCA3_PLAF7	O96166_PLAF7	O96165_PLAF7	O96164_PLAF7	O96167_PLAF7
biological_process	GO:0051603	proteolysis involved in cellular protein catabolic process	6	19	0.315789	0.627031	0.499942	1	1	SERA6_PLAF7	SERA5_PLAF7	O96166_PLAF7	O96165_PLAF7	O96164_PLAF7	O96167_PLAF7
biological_process	GO:0006468	protein phosphorylation	6	73	0.0821918	0.645156	0.501972	1	1	PTKL_PLAF7	YVH1_PLAF7	C0H4R8_PLAF7	Q8IHP1_PLAF7	Q8IDD4_PLAF7	C0H4N8_PLAF7
biological_process	GO:0006886	intracellular protein transport	6	78	0.0769231	0.832519	0.2527	1	1	O96221_PLAF7	C0H5J6_PLAF7	Q8IIQ6_PLAF7	C0H489_PLAF7	Q8I4Z9_PLAF7	Q8IHR6_PLAF7
biological_process	GO:0007018	microtubule-based movement	6	32	0.1875	0.992098	0.0258338	1	1	DYHC1_PLAF7	Q8IBK2_PLAF7	C0H4N5_PLAF7	A0A144A1B4_PLAF7	Q8IJH4_PLAF7	Q8I4Y0_PLAF7
biological_process	GO:0035556	intracellular signal transduction	4	48	0.0833333	0.862597	0.242846	1	1	GCYA_PLAF7	C0H4R8_PLAF7	Q8IHP1_PLAF7	Q8IIV3_PLAF7
biological_process	GO:0006888	endoplasmic reticulum to Golgi vesicle-mediated transport	4	33	0.121212	0.982968	0.0523103	1	1	O96221_PLAF7	C0H5J6_PLAF7	Q8IM42_PLAF7	Q8IHR6_PLAF7
biological_process	GO:0000278	mitotic cell cycle	4	21	0.190476	0.982809	0.0410079	1	1	DYHC1_PLAF7	Q8IAN7_PLAF7	Q8I2I3_PLAF7	Q8IDD4_PLAF7
biological_process	GO:0006281	DNA repair	4	37	0.108108	0.396632	0.741513	1	1	Q8IK00_PLAF7	O97240_PLAF7	A0A5K1K982_PLAF7	Q8I0W8_PLAF7
biological_process	GO:0051301	cell division	3	17	0.176471	0.977624	0.0817937	1	1	SMC2_PLAF7	SMC3_PLAF7	O97251_PLAF7
biological_process	GO:0016192	vesicle-mediated transport	3	47	0.0638298	0.617342	0.509943	1	1	Q8IJ27_PLAF7	Q8IIG8_PLAF7	Q8IHR6_PLAF7
biological_process	GO:0007017	microtubule-based process	3	7	0.428571	0.981682	0.0415991	1	1	Q8IBK2_PLAF7	C6S3A9_PLAF7	Q8IJH4_PLAF7
biological_process	GO:0000963	mitochondrial RNA processing	3	14	0.214286	0.964186	0.135553	1	1	Q8IJF8_PLAF7	Q8I3S7_PLAF7	Q8IL39_PLAF7
biological_process	GO:0044528	regulation of mitochondrial mRNA stability	3	14	0.214286	0.981959	0.0856628	1	1	Q8IJF8_PLAF7	Q8I3S7_PLAF7	Q8IL39_PLAF7
biological_process	GO:0007165	signal transduction	2	23	0.0869565	0.887967	0.186619	1	1	GCYA_PLAF7	C0H4N8_PLAF7
biological_process	GO:0044409	entry into host	2	35	0.0571429	0.453473	0.787923	1	1	RH2B_PLAF7	C0H496_PLAF7
biological_process	GO:0051726	regulation of cell cycle	2	16	0.125	0.809312	0.350242	1	1	PESC_PLAF7	Q8I5A4_PLAF7
biological_process	GO:0045893	positive regulation of transcription, DNA-templated	2	5	0.4	0.898712	0.320164	1	1	LRR4_PLAF7	C0H4B3_PLAF7
biological_process	GO:0018105	peptidyl-serine phosphorylation	2	24	0.0833333	0.723502	0.558279	1	1	Q8IHP1_PLAF7	Q8IIV3_PLAF7
biological_process	GO:0016540	protein autoprocessing	2	6	0.333333	0.992591	0.0710883	1	1	LRR4_PLAF7	C0H4B3_PLAF7
biological_process	GO:0015031	protein transport	2	26	0.0769231	0.803238	0.280088	1	1	A0A5K1K8G8_PLAF7	Q8I487_PLAF7
biological_process	GO:0006511	ubiquitin-dependent protein catabolic process	2	64	0.03125	0.134773	0.936738	1	1	Q8IB94_PLAF7	Q8IAR3_PLAF7
biological_process	GO:0006457	protein folding	2	65	0.0307692	0.168552	0.923715	1	1	PFD6_PLAF7	Q8III6_PLAF7
biological_process	GO:0043161	proteasome-mediated ubiquitin-dependent protein catabolic process	2	30	0.0666667	0.480239	0.710504	1	1	Q8IB94_PLAF7	Q8IE21_PLAF7
biological_process	GO:0006470	protein dephosphorylation	2	19	0.105263	0.658718	0.623594	1	1	YVH1_PLAF7	Q8IKH5_PLAF7
biological_process	GO:0008380	RNA splicing	2	35	0.0571429	0.155525	0.92035	1	1	Q8I1X5_PLAF7	Q8I5A4_PLAF7
biological_process	GO:0045292	mRNA cis splicing, via spliceosome	2	12	0.166667	0.914337	0.29098	1	1	Q8I3V8_PLAF7	Q8IK93_PLAF7
biological_process	GO:0006357	regulation of transcription by RNA polymerase II	2	25	0.08	0.562531	0.6661	1	1	Q8IKA0_PLAF7	Q8I207_PLAF7
biological_process	GO:0000375	RNA splicing, via transesterification reactions	2	20	0.1	0.0979086	0.960185	1	1	Q8IFP1_PLAF7	Q8I1X5_PLAF7
biological_process	GO:0006413	translational initiation	2	22	0.0909091	0.705364	0.527546	1	1	Q8IEJ7_PLAF7	Q8IJW4_PLAF7
biological_process	GO:0044053	translocation of peptides or proteins into host cell cytoplasm	2	4	0.5	0.998336	0.0314869	1	1	O96221_PLAF7	Q8ILA1_PLAF7
biological_process	GO:0006383	transcription by RNA polymerase III	2	9	0.222222	0.97092	0.117952	1	1	Q8I5X9_PLAF7	Q8IE49_PLAF7
biological_process	GO:0006629	lipid metabolic process	2	9	0.222222	0.0833513	0.963994	0.999	1	Q8II98_PLAF7	O96176_PLAF7
biological_process	GO:0016567	protein ubiquitination	2	28	0.0714286	0.680976	0.522992	1	1	Q8IB94_PLAF7	Q9U0J4_PLAF7
biological_process	GO:0006631	fatty acid metabolic process	2	13	0.153846	0.723008	0.508137	1	1	Q8IJV2_PLAF7	O96232_PLAF7
biological_process	GO:0006260	DNA replication	2	24	0.0833333	0.6077	0.577056	1	1	A0A5K1K8V1_PLAF7	Q8IL94_PLAF7
biological_process	GO:0000209	protein polyubiquitination	2	19	0.105263	0.918206	0.234039	1	1	Q8IB94_PLAF7	C0H4Y0_PLAF7
biological_process	GO:0000467	exonucleolytic trimming to generate mature 3'-end of 5.8S rRNA from tricistronic rRNA transcript (SSU-rRNA, 5.8S rRNA, LSU-rRNA)	2	4	0.5	0.998336	0.0314869	1	1	Q8IKX8_PLAF7	Q8ID62_PLAF7
biological_process	GO:0071035	nuclear polyadenylation-dependent rRNA catabolic process	2	4	0.5	0.998336	0.0314869	1	1	Q8IKX8_PLAF7	Q8ID62_PLAF7
biological_process	GO:0071038	nuclear polyadenylation-dependent tRNA catabolic process	2	4	0.5	0.998336	0.0314869	1	1	Q8IKX8_PLAF7	Q8ID62_PLAF7
biological_process	GO:0000462	maturation of SSU-rRNA from tricistronic rRNA transcript (SSU-rRNA, 5.8S rRNA, LSU-rRNA)	2	16	0.125	0.744858	0.534797	1	1	Q9U0J4_PLAF7	Q8IBM7_PLAF7
biological_process	GO:0046907	intracellular transport	2	7	0.285714	0.791383	0.287547	1	1	Q8IBR8_PLAF7	Q8IK84_PLAF7
biological_process	GO:0006417	regulation of translation	2	8	0.25	0.797181	0.365925	1	1	Q8IK00_PLAF7	Q8IB66_PLAF7
biological_process	GO:0007020	microtubule nucleation	2	5	0.4	0.992591	0.0710883	1	1	Q8IAN7_PLAF7	Q8I2I3_PLAF7
biological_process	GO:0051225	spindle assembly	2	5	0.4	0.992591	0.0710883	1	1	O97251_PLAF7	Q8I2I3_PLAF7
biological_process	GO:0006520	cellular amino acid metabolic process	1	4	0.25	0.767969	0.374285	1	1	O96142_PLAF7
biological_process	GO:0006272	leading strand elongation	1	5	0.2	0.950138	0.328341	1	1	Q9U0H1_PLAF7
biological_process	GO:0006275	regulation of DNA replication	1	3	0.333333	0.928912	0.379792	1	1	SMC3_PLAF7
biological_process	GO:0000466	maturation of 5.8S rRNA from tricistronic rRNA transcript (SSU-rRNA, 5.8S rRNA, LSU-rRNA)	1	3	0.333333	0.98631	0.0711724	1	1	PESC_PLAF7
biological_process	GO:0000463	maturation of LSU-rRNA from tricistronic rRNA transcript (SSU-rRNA, 5.8S rRNA, LSU-rRNA)	1	10	0.1	0.796728	0.583824	1	1	PESC_PLAF7
biological_process	GO:0006412	translation	1	162	0.00617284	0.000949729	0.999656	0.046	1	Q8IEM3_PLAF7
biological_process	GO:0000971	tRNA exon ligation utilizing 2',3' cyclic phosphate of 5'-exon as source of linkage phosphate	1	1	1	1	0.0764572	1	1	RTCB_PLAF7
biological_process	GO:0000387	spliceosomal snRNP assembly	1	9	0.111111	0.928828	0.261649	1	1	Q8I3V8_PLAF7
biological_process	GO:0006096	glycolytic process	1	15	0.0666667	0.679836	0.697712	1	1	Q8IJ37_PLAF7
biological_process	GO:0046777	protein autophosphorylation	1	13	0.0769231	0.70902	0.672542	1	1	Q8IIV3_PLAF7
biological_process	GO:0070125	mitochondrial translational elongation	1	5	0.2	0.950138	0.328341	1	1	Q8I592_PLAF7
biological_process	GO:0006414	translational elongation	1	17	0.0588235	0.318773	0.909271	1	1	Q8I592_PLAF7
biological_process	GO:0048870	cell motility	1	8	0.125	0.898712	0.320164	1	1	Q8I505_PLAF7
biological_process	GO:0006270	DNA replication initiation	1	12	0.0833333	0.846012	0.405459	1	1	Q8IC16_PLAF7
biological_process	GO:0006284	base-excision repair	1	10	0.1	0.70902	0.672542	1	1	O97240_PLAF7
biological_process	GO:0006366	transcription by RNA polymerase II	1	14	0.0714286	0.523598	0.655775	1	1	O96236_PLAF7
biological_process	GO:0001522	pseudouridine synthesis	1	5	0.2	0.864447	0.377518	1	1	MLRR1_PLAF7
biological_process	GO:0006355	regulation of transcription, DNA-templated	1	35	0.0285714	0.497185	0.665706	1	1	Q8IBY8_PLAF7
biological_process	GO:0007076	mitotic chromosome condensation	1	6	0.166667	0.928912	0.379792	1	1	SMC2_PLAF7
biological_process	GO:0016320	endoplasmic reticulum membrane fusion	1	1	1	1	0.0764572	1	1	SEY1_PLAF7
biological_process	GO:0035891	exit from host cell	1	1	1	1	0.0764572	1	1	SERA5_PLAF7
biological_process	GO:0051276	chromosome organization	1	6	0.166667	0.499446	0.637105	1	1	SMC3_PLAF7
biological_process	GO:0007064	mitotic sister chromatid cohesion	1	1	1	1	0.0764572	1	1	SMC3_PLAF7
biological_process	GO:0006434	seryl-tRNA aminoacylation	1	2	0.5	0.994181	0.147095	1	1	Q8IBS3_PLAF7
biological_process	GO:0000226	microtubule cytoskeleton organization	1	15	0.0666667	0.854719	0.288189	1	1	Q8IAN7_PLAF7
biological_process	GO:0051604	protein maturation	1	2	0.5	0.84387	0.303545	1	1	C6KSX6_PLAF7
biological_process	GO:0044650	adhesion of symbiont to host cell	1	1	1	1	0.0764572	1	1	RH2B_PLAF7
biological_process	GO:0006633	fatty acid biosynthetic process	1	15	0.0666667	0.489521	0.827459	1	1	Q8IKE1_PLAF7
biological_process	GO:0046823	negative regulation of nucleocytoplasmic transport	1	1	1	1	0.0764572	1	1	YVH1_PLAF7
biological_process	GO:0060284	regulation of cell development	1	1	1	1	0.0764572	1	1	YVH1_PLAF7
biological_process	GO:0003341	cilium movement	1	6	0.166667	0.796728	0.583824	1	1	YPF15_PLAF7
biological_process	GO:0060285	cilium-dependent cell motility	1	3	0.333333	0.928912	0.379792	1	1	YPF15_PLAF7
biological_process	GO:0036159	inner dynein arm assembly	1	3	0.333333	0.983425	0.212356	1	1	YPF15_PLAF7
biological_process	GO:0051131	chaperone-mediated protein complex assembly	1	4	0.25	0.968513	0.272645	1	1	PFD6_PLAF7
biological_process	GO:0007035	vacuolar acidification	1	8	0.125	0.879995	0.471221	1	1	A0A143ZZV5_PLAF7
biological_process	GO:0006397	mRNA processing	1	24	0.0416667	0.0178232	0.994383	0.632	1	Q8IK84_PLAF7
biological_process	GO:0007004	telomere maintenance via telomerase	1	4	0.25	0.968513	0.272645	1	1	Q8IEH2_PLAF7
biological_process	GO:0051293	establishment of spindle localization	1	1	1	1	0.0764572	1	1	DYHC1_PLAF7
biological_process	GO:0072382	minus-end-directed vesicle transport along microtubule	1	1	1	1	0.0764572	1	1	DYHC1_PLAF7
biological_process	GO:0007097	nuclear migration	1	1	1	1	0.0764572	1	1	DYHC1_PLAF7
biological_process	GO:0016226	iron-sulfur cluster assembly	1	17	0.0588235	0.594541	0.762242	1	1	Q8IBI5_PLAF7
biological_process	GO:0030433	ubiquitin-dependent ERAD pathway	1	18	0.0555556	0.594541	0.762242	1	1	C0H4Y0_PLAF7
biological_process	GO:0006182	cGMP biosynthetic process	1	2	0.5	0.994181	0.147095	1	1	GCYA_PLAF7
biological_process	GO:0045332	phospholipid translocation	1	5	0.2	0.928912	0.379792	1	1	GCYA_PLAF7
biological_process	GO:0061077	chaperone-mediated protein folding	1	6	0.166667	0.514652	0.813051	1	1	Q8IK08_PLAF7
biological_process	GO:0034613	cellular protein localization	1	3	0.333333	0.846167	0.229752	1	1	Q8I505_PLAF7
biological_process	GO:0006891	intra-Golgi vesicle-mediated transport	1	11	0.0909091	0.796728	0.583824	1	1	Q8IHR6_PLAF7
biological_process	GO:0051307	meiotic chromosome separation	1	1	1	0.928912	0.379792	1	1	C0H4T3_PLAF7
biological_process	GO:0006396	RNA processing	1	15	0.0666667	0.374158	0.703033	1	1	Q8ID62_PLAF7
biological_process	GO:0006177	GMP biosynthetic process	1	2	0.5	0.983425	0.212356	1	1	Q8I2U5_PLAF7
biological_process	GO:0034982	mitochondrial protein processing	1	3	0.333333	0.983425	0.212356	1	1	Q8IIH1_PLAF7
biological_process	GO:0017196	N-terminal peptidyl-methionine acetylation	1	5	0.2	0.950138	0.328341	1	1	Q8I338_PLAF7
biological_process	GO:0010468	regulation of gene expression	1	13	0.0769231	0.843001	0.229137	1	1	Q8IHP9_PLAF7
biological_process	GO:0006268	DNA unwinding involved in DNA replication	1	10	0.1	0.825332	0.549229	1	1	Q8IC16_PLAF7
biological_process	GO:0000727	double-strand break repair via break-induced replication	1	10	0.1	0.825332	0.549229	1	1	Q8IC16_PLAF7
biological_process	GO:0006623	protein targeting to vacuole	1	5	0.2	0.950138	0.328341	1	1	C0H5G6_PLAF7
biological_process	GO:0035725	sodium ion transmembrane transport	1	2	0.5	0.983425	0.212356	1	1	O96181_PLAF7
biological_process	GO:0007264	small GTPase mediated signal transduction	1	7	0.142857	0.973799	0.146807	1	1	Q8IJ27_PLAF7
biological_process	GO:0000162	tryptophan biosynthetic process	1	2	0.5	0.994181	0.147095	1	1	A0A5K1K8R3_PLAF7
biological_process	GO:0009306	protein secretion	1	5	0.2	0.950138	0.328341	1	1	Q8IHR6_PLAF7
biological_process	GO:0001732	formation of cytoplasmic translation initiation complex	1	12	0.0833333	0.767655	0.615777	1	1	Q8IJW4_PLAF7
biological_process	GO:0009408	response to heat	1	17	0.0588235	0.465203	0.840762	1	1	Q8III6_PLAF7
biological_process	GO:0006986	response to unfolded protein	1	11	0.0909091	0.567211	0.780545	1	1	Q8III6_PLAF7
biological_process	GO:0048278	vesicle docking	1	8	0.125	0.738351	0.645288	1	1	Q8I4Z9_PLAF7
biological_process	GO:0006906	vesicle fusion	1	13	0.0769231	0.846012	0.405459	1	1	Q8I4Z9_PLAF7
biological_process	GO:0006487	protein N-linked glycosylation	1	4	0.25	0.796728	0.583824	1	1	Q8IJF3_PLAF7
biological_process	GO:0006446	regulation of translational initiation	1	7	0.142857	0.825332	0.549229	1	1	Q8IFN9_PLAF7
biological_process	GO:0006402	mRNA catabolic process	1	3	0.333333	0.982806	0.0453968	1	1	C0H520_PLAF7
biological_process	GO:0016441	posttranscriptional gene silencing	1	1	1	0.994181	0.147095	1	1	C0H520_PLAF7
biological_process	GO:0000244	spliceosomal tri-snRNP complex assembly	1	4	0.25	0.968513	0.272645	1	1	Q8I1X5_PLAF7
biological_process	GO:0045732	positive regulation of protein catabolic process	1	1	1	0.968513	0.272645	1	1	Q8IB94_PLAF7
biological_process	GO:0000027	ribosomal large subunit assembly	1	17	0.0588235	0.622482	0.742421	1	1	Q8ILB9_PLAF7
biological_process	GO:0006241	CTP biosynthetic process	1	3	0.333333	0.983425	0.212356	1	1	Q8ILZ3_PLAF7
biological_process	GO:0043928	exonucleolytic catabolism of deadenylated mRNA	1	4	0.25	0.968513	0.272645	1	1	Q8ID62_PLAF7
biological_process	GO:0034427	nuclear-transcribed mRNA catabolic process, exonucleolytic, 3'-5'	1	5	0.2	0.928912	0.379792	1	1	Q8ID62_PLAF7
biological_process	GO:0071051	polyadenylation-dependent snoRNA 3'-end processing	1	5	0.2	0.950138	0.328341	1	1	Q8IKX8_PLAF7
biological_process	GO:0034475	U4 snRNA 3'-end processing	1	5	0.2	0.950138	0.328341	1	1	Q8ID62_PLAF7
biological_process	GO:0009058	biosynthetic process	1	2	0.5	0.000561882	0.999702	0.022	1	O96142_PLAF7
biological_process	GO:0030705	cytoskeleton-dependent intracellular transport	1	2	0.5	0.964638	0.174668	1	1	Q8IBK2_PLAF7
biological_process	GO:0002181	cytoplasmic translation	1	18	0.0555556	0.349489	0.853083	1	1	Q8IEM3_PLAF7
biological_process	GO:0031145	anaphase-promoting complex-dependent catabolic process	1	7	0.142857	0.905373	0.427319	1	1	Q8IBH6_PLAF7
biological_process	GO:0007091	metaphase/anaphase transition of mitotic cell cycle	1	4	0.25	0.992591	0.0710883	1	1	Q8IBH6_PLAF7
biological_process	GO:0006289	nucleotide-excision repair	1	12	0.0833333	0.514652	0.813051	1	1	Q8IDG5_PLAF7
biological_process	GO:0051083	'de novo' cotranslational protein folding	1	3	0.333333	0.983425	0.212356	1	1	Q8I5N9_PLAF7
biological_process	GO:0006367	transcription initiation from RNA polymerase II promoter	1	11	0.0909091	0.738351	0.645288	1	1	Q8IC26_PLAF7
biological_process	GO:0016925	protein sumoylation	1	7	0.142857	0.905373	0.427319	1	1	Q8IKW3_PLAF7
biological_process	GO:0019676	ammonia assimilation cycle	1	1	1	1	0.0764572	1	1	Q8ILB1_PLAF7
biological_process	GO:0006537	glutamate biosynthetic process	1	3	0.333333	0.983425	0.212356	1	1	Q8ILB1_PLAF7
biological_process	GO:0097054	L-glutamate biosynthetic process	1	1	1	1	0.0764572	1	1	Q8ILB1_PLAF7
biological_process	GO:0000724	double-strand break repair via homologous recombination	1	14	0.0714286	0.637126	0.64365	1	1	Q8IKW3_PLAF7
biological_process	GO:0051321	meiotic cell cycle	1	6	0.166667	0.90757	0.225365	1	1	Q8I2I3_PLAF7
biological_process	GO:0070816	phosphorylation of RNA polymerase II C-terminal domain	1	5	0.2	0.928912	0.379792	1	1	Q8IDG5_PLAF7
biological_process	GO:0010498	proteasomal protein catabolic process	1	13	0.0769231	0.469341	0.702785	1	1	Q8IAR3_PLAF7
biological_process	GO:0051028	mRNA transport	1	5	0.2	0.70902	0.672542	1	1	Q8I5B3_PLAF7
biological_process	GO:1904263	positive regulation of TORC1 signaling	1	1	1	1	0.0764572	1	1	Q8I5B3_PLAF7
biological_process	GO:0007049	cell cycle	1	8	0.125	0.973889	0.0505804	1	1	C6KSS4_PLAF7
biological_process	GO:0009263	deoxyribonucleotide biosynthetic process	1	3	0.333333	0.928912	0.379792	1	1	Q8IL94_PLAF7
biological_process	GO:0071028	nuclear mRNA surveillance	1	3	0.333333	0.981506	0.120005	1	1	Q8ID62_PLAF7
biological_process	GO:0016075	rRNA catabolic process	1	4	0.25	0.981506	0.120005	1	1	Q8ID62_PLAF7
biological_process	GO:0006611	protein export from nucleus	1	3	0.333333	0.983425	0.212356	1	1	C0H530_PLAF7
biological_process	GO:0065003	protein-containing complex assembly	1	6	0.166667	0.246873	0.842748	1	1	Q8IIH1_PLAF7
biological_process	GO:0018344	protein geranylgeranylation	1	5	0.2	0.950138	0.328341	1	1	Q8IJ27_PLAF7
biological_process	GO:0006271	DNA strand elongation involved in DNA replication	1	8	0.125	0.898712	0.320164	1	1	Q8IC16_PLAF7
biological_process	GO:0006099	tricarboxylic acid cycle	1	14	0.0714286	0.70902	0.672542	1	1	Q8ILJ7_PLAF7
biological_process	GO:1902975	mitotic DNA replication initiation	1	6	0.166667	0.928912	0.379792	1	1	Q9U0H1_PLAF7
biological_process	GO:0006384	transcription initiation from RNA polymerase III promoter	1	3	0.333333	0.983425	0.212356	1	1	Q8I5U5_PLAF7
biological_process	GO:0006048	UDP-N-acetylglucosamine biosynthetic process	1	3	0.333333	0.983425	0.212356	1	1	C0H4E3_PLAF7
biological_process	GO:0006047	UDP-N-acetylglucosamine metabolic process	1	2	0.5	0.998336	0.0314869	1	1	Q8IJF3_PLAF7
biological_process	GO:0031123	RNA 3'-end processing	1	5	0.2	0.740465	0.488324	1	1	Q8I5E4_PLAF7
biological_process	GO:0006998	nuclear envelope organization	1	2	0.5	0.968513	0.272645	1	1	Q8I5Q5_PLAF7
biological_process	GO:0000184	nuclear-transcribed mRNA catabolic process, nonsense-mediated decay	1	7	0.142857	0.879995	0.471221	1	1	A0A143ZY29_PLAF7
biological_process	GO:0009305	protein biotinylation	1	2	0.5	0.994181	0.147095	1	1	C6S3D7_PLAF7
biological_process	GO:0015909	long-chain fatty acid transport	1	2	0.5	0.994181	0.147095	1	1	O96232_PLAF7
biological_process	GO:0000256	allantoin catabolic process	1	2	0.5	0.994181	0.147095	1	1	C0H4Q1_PLAF7
biological_process	GO:0032958	inositol phosphate biosynthetic process	1	4	0.25	0.968513	0.272645	1	1	Q8ILG1_PLAF7
biological_process	GO:0042147	retrograde transport, endosome to Golgi	1	9	0.111111	0.853193	0.511773	1	1	Q8IIQ6_PLAF7
biological_process	GO:0000288	nuclear-transcribed mRNA catabolic process, deadenylation-dependent decay	1	3	0.333333	0.928828	0.261649	1	1	Q8IIW4_PLAF7
biological_process	GO:0007052	mitotic spindle organization	1	6	0.166667	0.853193	0.511773	1	1	Q8IAN7_PLAF7
biological_process	GO:0032465	regulation of cytokinesis	1	4	0.25	0.968513	0.272645	1	1	Q8IDD4_PLAF7
biological_process	GO:0033617	mitochondrial cytochrome c oxidase assembly	1	4	0.25	0.968513	0.272645	1	1	Q8IBB5_PLAF7
biological_process	GO:0018026	peptidyl-lysine monomethylation	1	2	0.5	0.994181	0.147095	1	1	Q8IER9_PLAF7
biological_process	GO:0007029	endoplasmic reticulum organization	1	2	0.5	0.98776	0.0946275	1	1	O96221_PLAF7
biological_process	GO:0044571	[2Fe-2S] cluster assembly	1	2	0.5	0.994181	0.147095	1	1	Q8IBI5_PLAF7
biological_process	GO:0000455	enzyme-directed rRNA pseudouridine synthesis	1	3	0.333333	0.983425	0.212356	1	1	Q8I312_PLAF7
biological_process	GO:0035435	phosphate ion transmembrane transport	1	2	0.5	0.994181	0.147095	1	1	Q8IDS7_PLAF7
biological_process	GO:0006817	phosphate ion transport	1	2	0.5	0.983425	0.212356	1	1	Q8IDS7_PLAF7
biological_process	GO:0042176	regulation of protein catabolic process	1	3	0.333333	0.973799	0.146807	1	1	A0A5K1K9F3_PLAF7
biological_process	GO:0070979	protein K11-linked ubiquitination	1	2	0.5	0.994181	0.147095	1	1	Q8IBH6_PLAF7
biological_process	GO:0071044	histone mRNA catabolic process	1	1	1	1	0.0764572	1	1	Q8IKX8_PLAF7
biological_process	GO:0071040	nuclear polyadenylation-dependent antisense transcript catabolic process	1	1	1	1	0.0764572	1	1	Q8IKX8_PLAF7
biological_process	GO:0071039	nuclear polyadenylation-dependent CUT catabolic process	1	1	1	1	0.0764572	1	1	Q8IKX8_PLAF7
biological_process	GO:0071036	nuclear polyadenylation-dependent snoRNA catabolic process	1	1	1	1	0.0764572	1	1	Q8IKX8_PLAF7
biological_process	GO:0071037	nuclear polyadenylation-dependent snRNA catabolic process	1	1	1	1	0.0764572	1	1	Q8IKX8_PLAF7
biological_process	GO:0015977	carbon fixation	1	2	0.5	0.994181	0.147095	1	1	Q8ILJ7_PLAF7
biological_process	GO:0043952	protein transport by the Sec complex	1	1	1	1	0.0764572	1	1	C0H5J6_PLAF7
biological_process	GO:1904825	protein localization to microtubule plus-end	1	1	1	1	0.0764572	1	1	O97251_PLAF7
biological_process	GO:0031110	regulation of microtubule polymerization or depolymerization	1	1	1	0.994181	0.147095	1	1	O97251_PLAF7
biological_process	GO:0072659	protein localization to plasma membrane	1	2	0.5	0.950138	0.328341	1	1	O96168_PLAF7
biological_process	GO:0071108	protein K48-linked deubiquitination	1	1	1	1	0.0764572	1	1	Q8ILN4_PLAF7
biological_process	GO:0009742	brassinosteroid mediated signaling pathway	1	1	1	1	0.0764572	1	1	Q8IKH5_PLAF7
biological_process	GO:0006041	glucosamine metabolic process	1	2	0.5	0.994181	0.147095	1	1	Q8IJF3_PLAF7
biological_process	GO:0001672	regulation of chromatin assembly or disassembly	1	1	1	0.994181	0.147095	1	1	Q8IHP1_PLAF7
biological_process	GO:0032012	regulation of ARF protein signal transduction	1	1	1	1	0.0764572	1	1	Q8IL42_PLAF7
biological_process	GO:0000212	meiotic spindle organization	1	1	1	1	0.0764572	1	1	Q8IAN7_PLAF7
biological_process	GO:0006812	cation transport	1	2	0.5	0.416872	0.812044	1	1	Q8I461_PLAF7
biological_process	GO:2001295	malonyl-CoA biosynthetic process	1	1	1	1	0.0764572	1	1	Q8IKE1_PLAF7
biological_process	GO:0006450	regulation of translational fidelity	1	2	0.5	0.968513	0.272645	1	1	Q8I5N9_PLAF7
biological_process	GO:0006534	cysteine metabolic process	1	2	0.5	0.983425	0.212356	1	1	Q8IBI5_PLAF7
biological_process	GO:0000154	rRNA modification	1	3	0.333333	0.615644	0.662857	1	1	Q9U0J4_PLAF7
biological_process	GO:0051754	meiotic sister chromatid cohesion, centromeric	1	1	1	1	0.0764572	1	1	Q8IIP2_PLAF7
biological_process	GO:0007094	mitotic spindle assembly checkpoint signaling	1	1	1	1	0.0764572	1	1	Q8IIP2_PLAF7
biological_process	GO:0006273	lagging strand elongation	1	2	0.5	0.983425	0.212356	1	1	Q9U0H1_PLAF7
biological_process	GO:0002926	tRNA wobble base 5-methoxycarbonylmethyl-2-thiouridinylation	1	1	1	1	0.0764572	1	1	Q8I5E0_PLAF7
biological_process	GO:0051205	protein insertion into membrane	1	1	1	0.879995	0.471221	1	1	Q8IBB5_PLAF7
biological_process	GO:0032979	protein insertion into mitochondrial inner membrane from matrix	1	1	1	1	0.0764572	1	1	Q8IBB5_PLAF7
biological_process	GO:0002191	cap-dependent translational initiation	1	1	1	1	0.0764572	1	1	Q8IJW4_PLAF7
biological_process	GO:0065002	intracellular protein transmembrane transport	1	1	1	0.594541	0.762242	1	1	O96168_PLAF7
biological_process	GO:0010828	positive regulation of glucose transmembrane transport	1	1	1	1	0.0764572	1	1	O96168_PLAF7
biological_process	GO:0090314	positive regulation of protein targeting to membrane	1	1	1	1	0.0764572	1	1	O96168_PLAF7
biological_process	GO:0031340	positive regulation of vesicle fusion	1	1	1	1	0.0764572	1	1	O96168_PLAF7
biological_process	GO:0009134	nucleoside diphosphate catabolic process	1	2	0.5	0.994181	0.147095	1	1	Q8ILE7_PLAF7
biological_process	GO:0000719	photoreactive repair	1	1	1	1	0.0764572	1	1	Q8I0W8_PLAF7
biological_process	GO:0044210	'de novo' CTP biosynthetic process	1	1	1	1	0.0764572	1	1	Q8ILZ3_PLAF7
biological_process	GO:0019856	pyrimidine nucleobase biosynthetic process	1	1	1	0.905373	0.427319	1	1	Q8ILZ3_PLAF7
biological_process	GO:0032203	telomere formation via telomerase	1	1	1	1	0.0764572	1	1	Q8IEH2_PLAF7
biological_process	GO:0006002	fructose 6-phosphate metabolic process	1	2	0.5	0.994181	0.147095	1	1	Q8IJF3_PLAF7
biological_process	GO:0045053	protein retention in Golgi apparatus	1	2	0.5	0.994181	0.147095	1	1	C0H5G6_PLAF7
biological_process	GO:0006020	inositol metabolic process	1	1	1	0.994181	0.147095	1	1	Q8ILG1_PLAF7
biological_process	GO:0071042	nuclear polyadenylation-dependent mRNA catabolic process	1	1	1	1	0.0764572	1	1	Q8ID62_PLAF7
biological_process	GO:0034473	U1 snRNA 3'-end processing	1	1	1	1	0.0764572	1	1	Q8ID62_PLAF7
biological_process	GO:0034476	U5 snRNA 3'-end processing	1	1	1	1	0.0764572	1	1	Q8ID62_PLAF7
biological_process	GO:0052170	suppression by symbiont of host innate immune response	0	1	0	0.923543	1	1	1
biological_process	GO:0042823	pyridoxal phosphate biosynthetic process	0	2	0	0.787644	1	1	1
biological_process	GO:0008615	pyridoxine biosynthetic process	0	1	0	0.923543	1	1	1
biological_process	GO:0000304	response to singlet oxygen	0	3	0	0.787644	1	1	1
biological_process	GO:0042819	vitamin B6 biosynthetic process	0	3	0	0.787644	1	1	1
biological_process	GO:0008614	pyridoxine metabolic process	0	2	0	0.787644	1	1	1
biological_process	GO:0006298	mismatch repair	0	12	0	0.327458	1	1	1
biological_process	GO:0019985	translesion synthesis	0	3	0	0.620208	1	1	1
biological_process	GO:0051259	protein complex oligomerization	0	5	0	0.416176	1	1	1
biological_process	GO:0046069	cGMP catabolic process	0	3	0	0.787644	1	1	1
biological_process	GO:0006198	cAMP catabolic process	0	1	0	0.923543	1	1	1
biological_process	GO:0043951	negative regulation of cAMP-mediated signaling	0	1	0	0.923543	1	1	1
biological_process	GO:0009187	cyclic nucleotide metabolic process	0	1	0	0.853193	0.511773	1	1
biological_process	GO:0007276	gamete generation	0	3	0	0.727355	1	1	1
biological_process	GO:0044002	acquisition of nutrients from host	0	2	0	0.852905	1	1	1
biological_process	GO:0006979	response to oxidative stress	0	9	0	0.257579	1	1	1
biological_process	GO:0006801	superoxide metabolic process	0	1	0	0.852905	1	1	1
biological_process	GO:0015693	magnesium ion transport	0	6	0	0.620208	1	1	1
biological_process	GO:0006433	prolyl-tRNA aminoacylation	0	2	0	0.852905	1	1	1
biological_process	GO:0006418	tRNA aminoacylation for protein translation	0	3	0	0.166303	0.962636	1	1
biological_process	GO:0042254	ribosome biogenesis	0	18	0	0.49417	0.61454	1	1
biological_process	GO:0000395	mRNA 5'-splice site recognition	0	2	0	0.852905	1	1	1
biological_process	GO:0006094	gluconeogenesis	0	6	0	0.620208	1	1	1
biological_process	GO:0006325	chromatin organization	0	10	0	0.0246238	0.996464	0.747	1
biological_process	GO:0051568	histone H3-K4 methylation	0	4	0	0.671659	1	1	1
biological_process	GO:0016485	protein processing	0	8	0	0.853469	0.341282	1	1
biological_process	GO:0018107	peptidyl-threonine phosphorylation	0	5	0	0.671659	1	1	1
biological_process	GO:1903307	positive regulation of regulated secretory pathway	0	2	0	0.852905	1	1	1
biological_process	GO:0009107	lipoate biosynthetic process	0	2	0	0.852905	1	1	1
biological_process	GO:0009249	protein lipoylation	0	4	0	0.727355	1	1	1
biological_process	GO:0006464	cellular protein modification process	0	5	0	0.070965	0.955507	0.994	1
biological_process	GO:0070084	protein initiator methionine removal	0	3	0	0.787644	1	1	1
biological_process	GO:0006796	phosphate-containing compound metabolic process	0	2	0	0.160602	0.892184	1	1
biological_process	GO:0006621	protein retention in ER lumen	0	3	0	0.787644	1	1	1
biological_process	GO:0051156	glucose 6-phosphate metabolic process	0	3	0	0.450771	1	1	1
biological_process	GO:0006006	glucose metabolic process	0	1	0	0.572681	1	1	1
biological_process	GO:0006098	pentose-phosphate shunt	0	7	0	0.488227	1	1	1
biological_process	GO:0070178	D-serine metabolic process	0	1	0	0.923543	1	1	1
biological_process	GO:0046655	folic acid metabolic process	0	2	0	0.727355	1	1	1
biological_process	GO:0019264	glycine biosynthetic process from serine	0	2	0	0.852905	1	1	1
biological_process	GO:0006565	L-serine catabolic process	0	2	0	0.852905	1	1	1
biological_process	GO:0032259	methylation	0	31	0	0.00856239	0.998967	0.353	1
biological_process	GO:0006730	one-carbon metabolic process	0	7	0	0.488227	1	1	1
biological_process	GO:0035999	tetrahydrofolate interconversion	0	4	0	0.727355	1	1	1
biological_process	GO:0046653	tetrahydrofolate metabolic process	0	2	0	0.528779	1	1	1
biological_process	GO:0050992	dimethylallyl diphosphate biosynthetic process	0	1	0	0.923543	1	1	1
biological_process	GO:0019288	isopentenyl diphosphate biosynthetic process, methylerythritol 4-phosphate pathway	0	3	0	0.620208	1	1	1
biological_process	GO:0010322	regulation of isopentenyl diphosphate biosynthetic process, methylerythritol 4-phosphate pathway	0	2	0	0.787644	1	1	1
biological_process	GO:0006154	adenosine catabolic process	0	1	0	0.923543	1	1	1
biological_process	GO:0043103	hypoxanthine salvage	0	1	0	0.923543	1	1	1
biological_process	GO:0046103	inosine biosynthetic process	0	1	0	0.852905	1	1	1
biological_process	GO:0060169	negative regulation of adenosine receptor signaling pathway	0	1	0	0.923543	1	1	1
biological_process	GO:0009168	purine ribonucleoside monophosphate biosynthetic process	0	1	0	0.879995	0.471221	1	1
biological_process	GO:0006166	purine ribonucleoside salvage	0	4	0	0.671659	1	1	1
biological_process	GO:0042540	hemoglobin catabolic process	0	6	0	0.620208	1	1	1
biological_process	GO:0009204	deoxyribonucleoside triphosphate catabolic process	0	1	0	0.787644	1	1	1
biological_process	GO:0009143	nucleoside triphosphate catabolic process	0	1	0	0.787644	1	1	1
biological_process	GO:0009117	nucleotide metabolic process	0	2	0	0.50978	0.654472	1	1
biological_process	GO:0043486	histone exchange	0	5	0	0.620208	1	1	1
biological_process	GO:0019544	arginine catabolic process to glutamate	0	1	0	0.923543	1	1	1
biological_process	GO:0010121	arginine catabolic process to proline via ornithine	0	1	0	0.923543	1	1	1
biological_process	GO:0055129	L-proline biosynthetic process	0	2	0	0.852905	1	1	1
biological_process	GO:0006591	ornithine metabolic process	0	1	0	0.787644	1	1	1
biological_process	GO:0030154	cell differentiation	0	4	0	0.928912	0.379792	1	1
biological_process	GO:0035610	protein side chain deglutamylation	0	1	0	0.923543	1	1	1
biological_process	GO:0000083	regulation of transcription involved in G1/S transition of mitotic cell cycle	0	1	0	0.923543	1	1	1
biological_process	GO:0032273	positive regulation of protein polymerization	0	2	0	0.671659	1	1	1
biological_process	GO:0030036	actin cytoskeleton organization	0	6	0	0.219455	1	1	1
biological_process	GO:0030042	actin filament depolymerization	0	2	0	0.727355	1	1	1
biological_process	GO:0008154	actin polymerization or depolymerization	0	3	0	0.488227	1	1	1
biological_process	GO:0060327	cytoplasmic actin-based contraction involved in cell motility	0	3	0	0.787644	1	1	1
biological_process	GO:0051014	actin filament severing	0	1	0	0.923543	1	1	1
biological_process	GO:0048232	male gamete generation	0	1	0	0.923543	1	1	1
biological_process	GO:0006399	tRNA metabolic process	0	2	0	0.165616	0.919133	1	1
biological_process	GO:0034635	glutathione transport	0	1	0	0.923543	1	1	1
biological_process	GO:0071929	alpha-tubulin acetylation	0	1	0	0.923543	1	1	1
biological_process	GO:0070507	regulation of microtubule cytoskeleton organization	0	1	0	0.983425	0.212356	1	1
biological_process	GO:0033314	mitotic DNA replication checkpoint signaling	0	2	0	0.852905	1	1	1
biological_process	GO:0042167	heme catabolic process	0	1	0	0.923543	1	1	1
biological_process	GO:0043137	DNA replication, removal of RNA primer	0	2	0	0.852905	1	1	1
biological_process	GO:0002182	cytoplasmic translational elongation	0	1	0	0.620208	1	1	1
biological_process	GO:0006148	inosine catabolic process	0	1	0	0.923543	1	1	1
biological_process	GO:0006195	purine nucleotide catabolic process	0	1	0	0.620208	1	1	1
biological_process	GO:0006218	uridine catabolic process	0	1	0	0.923543	1	1	1
biological_process	GO:0016233	telomere capping	0	1	0	0.852905	1	1	1
biological_process	GO:0070932	histone H3 deacetylation	0	1	0	0.923543	1	1	1
biological_process	GO:0000122	negative regulation of transcription by RNA polymerase II	0	5	0	0.671659	1	1	1
biological_process	GO:0009052	pentose-phosphate shunt, non-oxidative branch	0	2	0	0.852905	1	1	1
biological_process	GO:0085017	entry into host cell by a symbiont-containing vacuole	0	2	0	0.852905	1	1	1
biological_process	GO:0006207	'de novo' pyrimidine nucleobase biosynthetic process	0	6	0	0.620208	1	1	1
biological_process	GO:0044205	'de novo' UMP biosynthetic process	0	5	0	0.671659	1	1	1
biological_process	GO:0009220	pyrimidine ribonucleotide biosynthetic process	0	1	0	0.853193	0.511773	1	1
biological_process	GO:0006351	transcription, DNA-templated	0	21	0	0.549083	0.578176	1	1
biological_process	GO:0010951	negative regulation of endopeptidase activity	0	1	0	0.923543	1	1	1
biological_process	GO:0006465	signal peptide processing	0	9	0	0.488227	1	1	1
biological_process	GO:0097056	selenocysteinyl-tRNA(Sec) biosynthetic process	0	2	0	0.852905	1	1	1
biological_process	GO:0006509	membrane protein ectodomain proteolysis	0	2	0	0.852905	1	1	1
biological_process	GO:0032527	protein exit from endoplasmic reticulum	0	1	0	0.727355	1	1	1
biological_process	GO:0046166	glyceraldehyde-3-phosphate biosynthetic process	0	2	0	0.852905	1	1	1
biological_process	GO:0019563	glycerol catabolic process	0	3	0	0.787644	1	1	1
biological_process	GO:0006269	DNA replication, synthesis of RNA primer	0	3	0	0.787644	1	1	1
biological_process	GO:0000338	protein deneddylation	0	2	0	0.852905	1	1	1
biological_process	GO:0016579	protein deubiquitination	0	20	0	0.489521	0.827459	1	1
biological_process	GO:0006744	ubiquinone biosynthetic process	0	7	0	0.572681	1	1	1
biological_process	GO:0033353	S-adenosylmethionine cycle	0	1	0	0.923543	1	1	1
biological_process	GO:0010452	histone H3-K36 methylation	0	1	0	0.923543	1	1	1
biological_process	GO:0097198	histone H3-K36 trimethylation	0	1	0	0.923543	1	1	1
biological_process	GO:0045454	cell redox homeostasis	0	14	0	0.327458	1	1	1
biological_process	GO:0042989	sequestering of actin monomers	0	1	0	0.923543	1	1	1
biological_process	GO:0032511	late endosome to vacuole transport via multivesicular body sorting pathway	0	3	0	0.787644	1	1	1
biological_process	GO:0044208	'de novo' AMP biosynthetic process	0	2	0	0.852905	1	1	1
biological_process	GO:0006167	AMP biosynthetic process	0	2	0	0.787644	1	1	1
biological_process	GO:0046040	IMP metabolic process	0	1	0	0.727355	1	1	1
biological_process	GO:0006164	purine nucleotide biosynthetic process	0	4	0	0.75769	0.468137	1	1
biological_process	GO:0101030	tRNA-guanine transglycosylation	0	3	0	0.787644	1	1	1
biological_process	GO:0002224	toll-like receptor signaling pathway	0	3	0	0.787644	1	1	1
biological_process	GO:0007032	endosome organization	0	4	0	0.727355	1	1	1
biological_process	GO:0048284	organelle fusion	0	2	0	0.906643	0.255142	1	1
biological_process	GO:0007033	vacuole organization	0	3	0	0.202554	1	1	1
biological_process	GO:0006904	vesicle docking involved in exocytosis	0	4	0	0.727355	1	1	1
biological_process	GO:0030488	tRNA methylation	0	10	0	0.354712	1	1	1
biological_process	GO:0002939	tRNA N1-guanine methylation	0	2	0	0.852905	1	1	1
biological_process	GO:1902600	proton transmembrane transport	0	8	0	0.279044	1	1	1
biological_process	GO:0016114	terpenoid biosynthetic process	0	4	0	0.572681	1	1	1
biological_process	GO:0070192	chromosome organization involved in meiotic cell cycle	0	3	0	0.879995	0.471221	1	1
biological_process	GO:0032508	DNA duplex unwinding	0	6	0	0.679836	0.697712	1	1
biological_process	GO:0006302	double-strand break repair	0	2	0	0.472454	0.774875	1	1
biological_process	GO:0090305	nucleic acid phosphodiester bond hydrolysis	0	1	0	0.365585	0.843661	1	1
biological_process	GO:0000722	telomere maintenance via recombination	0	3	0	0.787644	1	1	1
biological_process	GO:0006811	ion transport	0	1	0	0.383279	0.804884	1	1
biological_process	GO:0006620	posttranslational protein targeting to endoplasmic reticulum membrane	0	3	0	0.528779	1	1	1
biological_process	GO:0045048	protein insertion into ER membrane	0	2	0	0.852905	1	1	1
biological_process	GO:0007346	regulation of mitotic cell cycle	0	2	0	0.622482	0.742421	1	1
biological_process	GO:0007015	actin filament organization	0	8	0	0.237758	1	1	1
biological_process	GO:0030050	vesicle transport along actin filament	0	6	0	0.620208	1	1	1
biological_process	GO:0051484	isopentenyl diphosphate biosynthetic process, methylerythritol 4-phosphate pathway involved in terpenoid biosynthetic process	0	1	0	0.923543	1	1	1
biological_process	GO:0006915	apoptotic process	0	1	0	0.787644	1	1	1
biological_process	GO:0045727	positive regulation of translation	0	1	0	0.620208	1	1	1
biological_process	GO:0006895	Golgi to endosome transport	0	2	0	0.852905	1	1	1
biological_process	GO:0097352	autophagosome maturation	0	2	0	0.727355	1	1	1
biological_process	GO:0071712	ER-associated misfolded protein catabolic process	0	5	0	0.671659	1	1	1
biological_process	GO:0051228	mitotic spindle disassembly	0	2	0	0.852905	1	1	1
biological_process	GO:0010564	regulation of cell cycle process	0	9	0	0.774635	0.447607	1	1
biological_process	GO:0030970	retrograde protein transport, ER to cytosol	0	2	0	0.852905	1	1	1
biological_process	GO:0032515	negative regulation of phosphoprotein phosphatase activity	0	2	0	0.852905	1	1	1
biological_process	GO:0000413	protein peptidyl-prolyl isomerization	0	10	0	0.450771	1	1	1
biological_process	GO:0030388	fructose 1,6-bisphosphate metabolic process	0	1	0	0.923543	1	1	1
biological_process	GO:0051289	protein homotetramerization	0	2	0	0.852905	1	1	1
biological_process	GO:0032543	mitochondrial translation	0	13	0	0.489521	0.827459	1	1
biological_process	GO:0022904	respiratory electron transport chain	0	5	0	0.202554	1	1	1
biological_process	GO:0034599	cellular response to oxidative stress	0	2	0	0.787644	1	1	1
biological_process	GO:0042744	hydrogen peroxide catabolic process	0	1	0	0.923543	1	1	1
biological_process	GO:0016255	attachment of GPI anchor to protein	0	5	0	0.671659	1	1	1
biological_process	GO:0034394	protein localization to cell surface	0	1	0	0.923543	1	1	1
biological_process	GO:0034620	cellular response to unfolded protein	0	4	0	0.488227	1	1	1
biological_process	GO:0051085	chaperone cofactor-dependent protein refolding	0	16	0	0.279044	1	1	1
biological_process	GO:0042026	protein refolding	0	9	0	0.488227	1	1	1
biological_process	GO:0070475	rRNA base methylation	0	11	0	0.354712	1	1	1
biological_process	GO:0007030	Golgi organization	0	9	0	0.416176	1	1	1
biological_process	GO:0000398	mRNA splicing, via spliceosome	0	66	0	0.0524515	0.9832	0.967	1
biological_process	GO:0034355	NAD salvage	0	1	0	0.923543	1	1	1
biological_process	GO:0043001	Golgi to plasma membrane protein transport	0	3	0	0.787644	1	1	1
biological_process	GO:0034067	protein localization to Golgi apparatus	0	1	0	0.968513	0.272645	1	1
biological_process	GO:0035303	regulation of dephosphorylation	0	1	0	0.572681	1	1	1
biological_process	GO:0009966	regulation of signal transduction	0	3	0	0.964638	0.174668	1	1
biological_process	GO:0032447	protein urmylation	0	2	0	0.852905	1	1	1
biological_process	GO:0002143	tRNA wobble position uridine thiolation	0	2	0	0.852905	1	1	1
biological_process	GO:0007005	mitochondrion organization	0	4	0	0.156339	0.965537	1	1
biological_process	GO:0006352	DNA-templated transcription, initiation	0	8	0	0.744858	0.534797	1	1
biological_process	GO:0032456	endocytic recycling	0	2	0	0.852905	1	1	1
biological_process	GO:0006897	endocytosis	0	12	0	0.202554	1	1	1
biological_process	GO:0016197	endosomal transport	0	7	0	0.514652	0.813051	1	1
biological_process	GO:0000469	cleavage involved in rRNA processing	0	3	0	0.846012	0.405459	1	1
biological_process	GO:0030490	maturation of SSU-rRNA	0	8	0	0.552393	0.71552	1	1
biological_process	GO:0000902	cell morphogenesis	0	5	0	0.671659	1	1	1
biological_process	GO:0007023	post-chaperonin tubulin folding pathway	0	7	0	0.572681	1	1	1
biological_process	GO:0007021	tubulin complex assembly	0	8	0	0.528779	1	1	1
biological_process	GO:0016070	RNA metabolic process	0	12	0	0.319239	0.741103	1	1
biological_process	GO:0033615	mitochondrial proton-transporting ATP synthase complex assembly	0	3	0	0.787644	1	1	1
biological_process	GO:0006656	phosphatidylcholine biosynthetic process	0	3	0	0.787644	1	1	1
biological_process	GO:0045944	positive regulation of transcription by RNA polymerase II	0	4	0	0.488227	1	1	1
biological_process	GO:0006233	dTDP biosynthetic process	0	1	0	0.923543	1	1	1
biological_process	GO:0006235	dTTP biosynthetic process	0	1	0	0.923543	1	1	1
biological_process	GO:0006227	dUDP biosynthetic process	0	1	0	0.923543	1	1	1
biological_process	GO:0006259	DNA metabolic process	0	1	0	0.299209	0.806814	1	1
biological_process	GO:0043966	histone H3 acetylation	0	2	0	0.787644	1	1	1
biological_process	GO:0043967	histone H4 acetylation	0	7	0	0.488227	1	1	1
biological_process	GO:0010738	regulation of protein kinase A signaling	0	1	0	0.923543	1	1	1
biological_process	GO:0070588	calcium ion transmembrane transport	0	4	0	0.671659	1	1	1
biological_process	GO:0006874	cellular calcium ion homeostasis	0	6	0	0.528779	1	1	1
biological_process	GO:0006825	copper ion transport	0	2	0	0.852905	1	1	1
biological_process	GO:0034220	ion transmembrane transport	0	3	0	0.416872	0.812044	1	1
biological_process	GO:0032784	regulation of DNA-templated transcription, elongation	0	2	0	0.488227	1	1	1
biological_process	GO:0031497	chromatin assembly	0	4	0	0.257579	1	1	1
biological_process	GO:0006338	chromatin remodeling	0	10	0	0.202554	1	1	1
biological_process	GO:0006334	nucleosome assembly	0	9	0	0.416176	1	1	1
biological_process	GO:1902969	mitotic DNA replication	0	1	0	0.853193	0.511773	1	1
biological_process	GO:0030242	autophagy of peroxisome	0	3	0	0.787644	1	1	1
biological_process	GO:0045324	late endosome to vacuole transport	0	3	0	0.620208	1	1	1
biological_process	GO:0016236	macroautophagy	0	1	0	0.202554	1	1	1
biological_process	GO:0000448	cleavage in ITS2 between 5.8S rRNA and LSU-rRNA of tricistronic rRNA transcript (SSU-rRNA, 5.8S rRNA, LSU-rRNA)	0	1	0	0.923543	1	1	1
biological_process	GO:0006400	tRNA modification	0	10	0	0.146917	0.968215	1	1
biological_process	GO:0016573	histone acetylation	0	6	0	0.257579	1	1	1
biological_process	GO:0051016	barbed-end actin filament capping	0	2	0	0.852905	1	1	1
biological_process	GO:0035494	SNARE complex disassembly	0	2	0	0.852905	1	1	1
biological_process	GO:0006740	NADPH regeneration	0	1	0	0.450771	1	1	1
biological_process	GO:0034976	response to endoplasmic reticulum stress	0	4	0	0.41909	0.864382	1	1
biological_process	GO:0042273	ribosomal large subunit biogenesis	0	12	0	0.250969	0.905816	1	1
biological_process	GO:0006122	mitochondrial electron transport, ubiquinol to cytochrome c	0	8	0	0.528779	1	1	1
biological_process	GO:0006221	pyrimidine nucleotide biosynthetic process	0	3	0	0.767655	0.615777	1	1
biological_process	GO:0046132	pyrimidine ribonucleoside biosynthetic process	0	1	0	0.923543	1	1	1
biological_process	GO:0045901	positive regulation of translational elongation	0	1	0	0.923543	1	1	1
biological_process	GO:0045905	positive regulation of translational termination	0	1	0	0.923543	1	1	1
biological_process	GO:0034605	cellular response to heat	0	5	0	0.572681	1	1	1
biological_process	GO:0034968	histone lysine methylation	0	3	0	0.488227	1	1	1
biological_process	GO:0006379	mRNA cleavage	0	4	0	0.620208	1	1	1
biological_process	GO:0006363	termination of RNA polymerase I transcription	0	1	0	0.923543	1	1	1
biological_process	GO:0006190	inosine salvage	0	1	0	0.923543	1	1	1
biological_process	GO:0071590	nicotinamide riboside biosynthetic process	0	1	0	0.923543	1	1	1
biological_process	GO:0071592	nicotinic acid riboside biosynthetic process	0	1	0	0.923543	1	1	1
biological_process	GO:0042000	translocation of peptides or proteins into host	0	8	0	0.942093	0.232345	1	1
biological_process	GO:0046939	nucleotide phosphorylation	0	2	0	0.594541	0.762242	1	1
biological_process	GO:1902979	mitotic DNA replication termination	0	1	0	0.923543	1	1	1
biological_process	GO:0006386	termination of RNA polymerase III transcription	0	1	0	0.923543	1	1	1
biological_process	GO:0042779	tRNA 3'-trailer cleavage	0	1	0	0.852905	1	1	1
biological_process	GO:0036158	outer dynein arm assembly	0	4	0	0.727355	1	1	1
biological_process	GO:0009298	GDP-mannose biosynthetic process	0	3	0	0.787644	1	1	1
biological_process	GO:0006013	mannose metabolic process	0	1	0	0.923543	1	1	1
biological_process	GO:0006646	phosphatidylethanolamine biosynthetic process	0	4	0	0.727355	1	1	1
biological_process	GO:0018342	protein prenylation	0	5	0	0.853193	0.511773	1	1
biological_process	GO:0046705	CDP biosynthetic process	0	1	0	0.923543	1	1	1
biological_process	GO:0006225	UDP biosynthetic process	0	1	0	0.923543	1	1	1
biological_process	GO:0045836	positive regulation of meiotic nuclear division	0	1	0	0.923543	1	1	1
biological_process	GO:0002183	cytoplasmic translational initiation	0	3	0	0.622482	0.742421	1	1
biological_process	GO:0050821	protein stabilization	0	3	0	0.787644	1	1	1
biological_process	GO:0030155	regulation of cell adhesion	0	1	0	0.923543	1	1	1
biological_process	GO:0071577	zinc ion transmembrane transport	0	3	0	0.787644	1	1	1
biological_process	GO:0070476	rRNA (guanine-N7)-methylation	0	2	0	0.852905	1	1	1
biological_process	GO:0030951	establishment or maintenance of microtubule cytoskeleton polarity	0	1	0	0.923543	1	1	1
biological_process	GO:0046785	microtubule polymerization	0	1	0	0.981506	0.120005	1	1
biological_process	GO:0007051	spindle organization	0	1	0	0.976839	0.101288	1	1
biological_process	GO:0051493	regulation of cytoskeleton organization	0	2	0	0.825332	0.549229	1	1
biological_process	GO:0008643	carbohydrate transport	0	2	0	0.905373	0.427319	1	1
biological_process	GO:0090502	RNA phosphodiester bond hydrolysis, endonucleolytic	0	2	0	0.327458	1	1	1
biological_process	GO:0001682	tRNA 5'-leader removal	0	3	0	0.787644	1	1	1
biological_process	GO:0008033	tRNA processing	0	8	0	0.158266	0.947915	1	1
biological_process	GO:0008298	intracellular mRNA localization	0	1	0	0.923543	1	1	1
biological_process	GO:0006614	SRP-dependent cotranslational protein targeting to membrane	0	6	0	0.450771	1	1	1
biological_process	GO:0043171	peptide catabolic process	0	1	0	0.923543	1	1	1
biological_process	GO:0006750	glutathione biosynthetic process	0	2	0	0.852905	1	1	1
biological_process	GO:0006427	histidyl-tRNA aminoacylation	0	2	0	0.852905	1	1	1
biological_process	GO:0006875	cellular metal ion homeostasis	0	1	0	0.302288	1	1	1
biological_process	GO:0006506	GPI anchor biosynthetic process	0	14	0	0.219455	1	1	1
biological_process	GO:0000077	DNA damage checkpoint signaling	0	1	0	0.620208	1	1	1
biological_process	GO:0006423	cysteinyl-tRNA aminoacylation	0	3	0	0.787644	1	1	1
biological_process	GO:0006974	cellular response to DNA damage stimulus	0	8	0	0.297395	0.819	1	1
biological_process	GO:0042138	meiotic DNA double-strand break formation	0	4	0	0.727355	1	1	1
biological_process	GO:0000706	meiotic DNA double-strand break processing	0	3	0	0.787644	1	1	1
biological_process	GO:0007131	reciprocal meiotic recombination	0	8	0	0.327458	1	1	1
biological_process	GO:0006310	DNA recombination	0	10	0	0.263548	0.899545	1	1
biological_process	GO:0006015	5-phosphoribose 1-diphosphate biosynthetic process	0	2	0	0.852905	1	1	1
biological_process	GO:0006183	GTP biosynthetic process	0	2	0	0.852905	1	1	1
biological_process	GO:0006228	UTP biosynthetic process	0	2	0	0.852905	1	1	1
biological_process	GO:0008535	respiratory chain complex IV assembly	0	2	0	0.928912	0.379792	1	1
biological_process	GO:0006749	glutathione metabolic process	0	3	0	0.671659	1	1	1
biological_process	GO:0030150	protein import into mitochondrial matrix	0	10	0	0.450771	1	1	1
biological_process	GO:0006626	protein targeting to mitochondrion	0	8	0	0.257579	1	1	1
biological_process	GO:0070646	protein modification by small protein removal	0	3	0	0.441721	0.853043	1	1
biological_process	GO:0015986	ATP synthesis coupled proton transport	0	9	0	0.450771	1	1	1
biological_process	GO:0006424	glutamyl-tRNA aminoacylation	0	3	0	0.787644	1	1	1
biological_process	GO:0006661	phosphatidylinositol biosynthetic process	0	2	0	0.12515	1	1	1
biological_process	GO:0071034	CUT catabolic process	0	2	0	0.983425	0.212356	1	1
biological_process	GO:0010499	proteasomal ubiquitin-independent protein catabolic process	0	1	0	0.923543	1	1	1
biological_process	GO:0042144	vacuole fusion, non-autophagic	0	1	0	0.852905	1	1	1
biological_process	GO:0001819	positive regulation of cytokine production	0	1	0	0.852905	1	1	1
biological_process	GO:0010960	magnesium ion homeostasis	0	1	0	0.923543	1	1	1
biological_process	GO:0006890	retrograde vesicle-mediated transport, Golgi to endoplasmic reticulum	0	12	0	0.384223	1	1	1
biological_process	GO:0006436	tryptophanyl-tRNA aminoacylation	0	2	0	0.852905	1	1	1
biological_process	GO:0031146	SCF-dependent proteasomal ubiquitin-dependent protein catabolic process	0	4	0	0.727355	1	1	1
biological_process	GO:0045017	glycerolipid biosynthetic process	0	1	0	0.0516129	1	0.965	1
biological_process	GO:0006650	glycerophospholipid metabolic process	0	1	0	0.0373644	1	0.896	1
biological_process	GO:0015074	DNA integration	0	1	0	0.923543	1	1	1
biological_process	GO:0045040	protein insertion into mitochondrial outer membrane	0	1	0	0.923543	1	1	1
biological_process	GO:0006729	tetrahydrobiopterin biosynthetic process	0	3	0	0.787644	1	1	1
biological_process	GO:0043248	proteasome assembly	0	3	0	0.671659	1	1	1
biological_process	GO:0045842	positive regulation of mitotic metaphase/anaphase transition	0	4	0	0.727355	1	1	1
biological_process	GO:0034497	protein localization to phagophore assembly site	0	2	0	0.852905	1	1	1
biological_process	GO:0072657	protein localization to membrane	0	1	0	0.349489	0.853083	1	1
biological_process	GO:0030968	endoplasmic reticulum unfolded protein response	0	6	0	0.620208	1	1	1
biological_process	GO:0006378	mRNA polyadenylation	0	7	0	0.528779	1	1	1
biological_process	GO:0016180	snRNA processing	0	2	0	0.879995	0.471221	1	1
biological_process	GO:0045892	negative regulation of transcription, DNA-templated	0	3	0	0.302288	1	1	1
biological_process	GO:0006783	heme biosynthetic process	0	9	0	0.384223	1	1	1
biological_process	GO:0019353	protoporphyrinogen IX biosynthetic process from glutamate	0	1	0	0.923543	1	1	1
biological_process	GO:0035627	ceramide transport	0	1	0	0.923543	1	1	1
biological_process	GO:0120009	intermembrane lipid transfer	0	1	0	0.923543	1	1	1
biological_process	GO:0003333	amino acid transmembrane transport	0	1	0	0.923543	1	1	1
biological_process	GO:0006865	amino acid transport	0	1	0	0.923543	1	1	1
biological_process	GO:0045116	protein neddylation	0	4	0	0.727355	1	1	1
biological_process	GO:0006612	protein targeting to membrane	0	14	0	0.318773	0.909271	1	1
biological_process	GO:0000479	endonucleolytic cleavage of tricistronic rRNA transcript (SSU-rRNA, 5.8S rRNA, LSU-rRNA)	0	3	0	0.416176	1	1	1
biological_process	GO:0043686	co-translational protein modification	0	1	0	0.923543	1	1	1
biological_process	GO:0031365	N-terminal protein amino acid modification	0	1	0	0.879995	0.471221	1	1
biological_process	GO:0018206	peptidyl-methionine modification	0	1	0	0.928912	0.379792	1	1
biological_process	GO:0008283	cell population proliferation	0	3	0	0.671659	1	1	1
biological_process	GO:0006333	chromatin assembly or disassembly	0	6	0	0.489521	0.827459	1	1
biological_process	GO:0061136	regulation of proteasomal protein catabolic process	0	2	0	0.671659	1	1	1
biological_process	GO:1902626	assembly of large subunit precursor of preribosome	0	1	0	0.923543	1	1	1
biological_process	GO:0000460	maturation of 5.8S rRNA	0	7	0	0.939026	0.192952	1	1
biological_process	GO:0000470	maturation of LSU-rRNA	0	11	0	0.489521	0.827459	1	1
biological_process	GO:0042256	mature ribosome assembly	0	2	0	0.852905	1	1	1
biological_process	GO:0000054	ribosomal subunit export from nucleus	0	3	0	0.488227	1	1	1
biological_process	GO:0080182	histone H3-K4 trimethylation	0	1	0	0.923543	1	1	1
biological_process	GO:0006390	mitochondrial transcription	0	1	0	0.923543	1	1	1
biological_process	GO:0006637	acyl-CoA metabolic process	0	1	0	0.879995	0.471221	1	1
biological_process	GO:0006231	dTMP biosynthetic process	0	1	0	0.923543	1	1	1
biological_process	GO:0046654	tetrahydrofolate biosynthetic process	0	4	0	0.727355	1	1	1
biological_process	GO:0042255	ribosome assembly	0	3	0	0.26852	0.928742	1	1
biological_process	GO:0055085	transmembrane transport	0	11	0	0.297215	0.845801	1	1
biological_process	GO:0032446	protein modification by small protein conjugation	0	7	0	0.664082	0.519761	1	1
biological_process	GO:0106035	protein maturation by [4Fe-4S] cluster transfer	0	2	0	0.852905	1	1	1
biological_process	GO:0017183	peptidyl-diphthamide biosynthetic process from peptidyl-histidine	0	5	0	0.671659	1	1	1
biological_process	GO:0001510	RNA methylation	0	9	0	0.0476107	1	0.96	1
biological_process	GO:0008645	hexose transmembrane transport	0	1	0	0.968513	0.272645	1	1
biological_process	GO:0042262	DNA protection	0	2	0	0.852905	1	1	1
biological_process	GO:0006139	nucleobase-containing compound metabolic process	0	4	0	0.331379	0.724183	1	1
biological_process	GO:0007099	centriole replication	0	2	0	0.852905	1	1	1
biological_process	GO:0006554	lysine catabolic process	0	1	0	0.852905	1	1	1
biological_process	GO:0000422	autophagy of mitochondrion	0	10	0	0.450771	1	1	1
biological_process	GO:0000266	mitochondrial fission	0	1	0	0.852905	1	1	1
biological_process	GO:0016559	peroxisome fission	0	1	0	0.923543	1	1	1
biological_process	GO:1902440	protein localization to mitotic spindle pole body	0	1	0	0.923543	1	1	1
biological_process	GO:0006898	receptor-mediated endocytosis	0	5	0	0.572681	1	1	1
biological_process	GO:0006308	DNA catabolic process	0	3	0	0.727355	1	1	1
biological_process	GO:0000717	nucleotide-excision repair, DNA duplex unwinding	0	1	0	0.923543	1	1	1
biological_process	GO:0033683	nucleotide-excision repair, DNA incision	0	3	0	0.620208	1	1	1
biological_process	GO:0045951	positive regulation of mitotic recombination	0	1	0	0.923543	1	1	1
biological_process	GO:0009411	response to UV	0	2	0	0.727355	1	1	1
biological_process	GO:0070682	proteasome regulatory particle assembly	0	2	0	0.852905	1	1	1
biological_process	GO:0032790	ribosome disassembly	0	6	0	0.620208	1	1	1
biological_process	GO:0033619	membrane protein proteolysis	0	1	0	0.787644	1	1	1
biological_process	GO:0032469	endoplasmic reticulum calcium ion homeostasis	0	2	0	0.852905	1	1	1
biological_process	GO:0006743	ubiquinone metabolic process	0	1	0	0.572681	1	1	1
biological_process	GO:0048280	vesicle fusion with Golgi apparatus	0	2	0	0.852905	1	1	1
biological_process	GO:0006368	transcription elongation from RNA polymerase II promoter	0	6	0	0.416176	1	1	1
biological_process	GO:0000028	ribosomal small subunit assembly	0	10	0	0.416176	1	1	1
biological_process	GO:0009186	deoxyribonucleoside diphosphate metabolic process	0	1	0	0.787644	1	1	1
biological_process	GO:0001934	positive regulation of protein phosphorylation	0	1	0	0.787644	1	1	1
biological_process	GO:0072344	rescue of stalled ribosome	0	4	0	0.727355	1	1	1
biological_process	GO:0034551	mitochondrial respiratory chain complex III assembly	0	2	0	0.852905	1	1	1
biological_process	GO:0005975	carbohydrate metabolic process	0	10	0	0.365585	0.843661	1	1
biological_process	GO:0097428	protein maturation by iron-sulfur cluster transfer	0	6	0	0.528779	1	1	1
biological_process	GO:0045039	protein insertion into mitochondrial inner membrane	0	4	0	0.727355	1	1	1
biological_process	GO:0015914	phospholipid transport	0	3	0	0.879995	0.471221	1	1
biological_process	GO:0006294	nucleotide-excision repair, preincision complex assembly	0	1	0	0.923543	1	1	1
biological_process	GO:0042351	'de novo' GDP-L-fucose biosynthetic process	0	2	0	0.852905	1	1	1
biological_process	GO:0031087	deadenylation-independent decapping of nuclear-transcribed mRNA	0	2	0	0.852905	1	1	1
biological_process	GO:0006432	phenylalanyl-tRNA aminoacylation	0	4	0	0.727355	1	1	1
biological_process	GO:0006196	AMP catabolic process	0	1	0	0.923543	1	1	1
biological_process	GO:0046033	AMP metabolic process	0	2	0	0.671659	1	1	1
biological_process	GO:0006188	IMP biosynthetic process	0	1	0	0.787644	1	1	1
biological_process	GO:0032264	IMP salvage	0	2	0	0.852905	1	1	1
biological_process	GO:0000710	meiotic mismatch repair	0	3	0	0.787644	1	1	1
biological_process	GO:0000712	resolution of meiotic recombination intermediates	0	5	0	0.671659	1	1	1
biological_process	GO:0048193	Golgi vesicle transport	0	2	0	0.868479	0.253895	1	1
biological_process	GO:0046854	phosphatidylinositol phosphate biosynthetic process	0	5	0	0.671659	1	1	1
biological_process	GO:0048015	phosphatidylinositol-mediated signaling	0	4	0	0.727355	1	1	1
biological_process	GO:0006323	DNA packaging	0	1	0	0.397318	0.87485	1	1
biological_process	GO:0018279	protein N-linked glycosylation via asparagine	0	3	0	0.787644	1	1	1
biological_process	GO:0052865	1-deoxy-D-xylulose 5-phosphate biosynthetic process	0	1	0	0.923543	1	1	1
biological_process	GO:0009228	thiamine biosynthetic process	0	5	0	0.671659	1	1	1
biological_process	GO:0034625	fatty acid elongation, monounsaturated fatty acid	0	3	0	0.787644	1	1	1
biological_process	GO:0034626	fatty acid elongation, polyunsaturated fatty acid	0	3	0	0.787644	1	1	1
biological_process	GO:0019367	fatty acid elongation, saturated fatty acid	0	3	0	0.787644	1	1	1
biological_process	GO:0019368	fatty acid elongation, unsaturated fatty acid	0	1	0	0.787644	1	1	1
biological_process	GO:0030148	sphingolipid biosynthetic process	0	4	0	0.450771	1	1	1
biological_process	GO:0042761	very long-chain fatty acid biosynthetic process	0	5	0	0.671659	1	1	1
biological_process	GO:0010501	RNA secondary structure unwinding	0	1	0	0.923543	1	1	1
biological_process	GO:0019941	modification-dependent protein catabolic process	0	6	0	0.118644	0.945584	1	1
biological_process	GO:0030162	regulation of proteolysis	0	1	0	0.528779	1	1	1
biological_process	GO:0006415	translational termination	0	4	0	0.488227	1	1	1
biological_process	GO:0000045	autophagosome assembly	0	12	0	0.327458	1	1	1
biological_process	GO:0061025	membrane fusion	0	3	0	0.918206	0.234039	1	1
biological_process	GO:0031468	nuclear membrane reassembly	0	1	0	0.923543	1	1	1
biological_process	GO:0002949	tRNA threonylcarbamoyladenosine modification	0	4	0	0.727355	1	1	1
biological_process	GO:0009190	cyclic nucleotide biosynthetic process	0	4	0	0.928912	0.379792	1	1
biological_process	GO:0036503	ERAD pathway	0	1	0	0.540563	0.797446	1	1
biological_process	GO:0006104	succinyl-CoA metabolic process	0	2	0	0.852905	1	1	1
biological_process	GO:0006488	dolichol-linked oligosaccharide biosynthetic process	0	4	0	0.727355	1	1	1
biological_process	GO:0018002	N-terminal peptidyl-glutamic acid acetylation	0	1	0	0.923543	1	1	1
biological_process	GO:0017198	N-terminal peptidyl-serine acetylation	0	1	0	0.923543	1	1	1
biological_process	GO:0045047	protein targeting to ER	0	6	0	0.237758	1	1	1
biological_process	GO:1900364	negative regulation of mRNA polyadenylation	0	1	0	0.923543	1	1	1
biological_process	GO:0043488	regulation of mRNA stability	0	2	0	0.976675	0.073894	1	1
biological_process	GO:0018401	peptidyl-proline hydroxylation to 4-hydroxy-L-proline	0	1	0	0.923543	1	1	1
biological_process	GO:0006376	mRNA splice site selection	0	1	0	0.727355	1	1	1
biological_process	GO:0006556	S-adenosylmethionine biosynthetic process	0	1	0	0.923543	1	1	1
biological_process	GO:0071586	CAAX-box protein processing	0	1	0	0.923543	1	1	1
biological_process	GO:0016117	carotenoid biosynthetic process	0	1	0	0.923543	1	1	1
biological_process	GO:0008299	isoprenoid biosynthetic process	0	4	0	0.354712	1	1	1
biological_process	GO:0009451	RNA modification	0	3	0	0.216997	0.896038	1	1
biological_process	GO:0006616	SRP-dependent cotranslational protein targeting to membrane, translocation	0	3	0	0.787644	1	1	1
biological_process	GO:0000350	generation of catalytic spliceosome for second transesterification step	0	2	0	0.852905	1	1	1
biological_process	GO:0030163	protein catabolic process	0	3	0	0.677637	0.441161	1	1
biological_process	GO:0009142	nucleoside triphosphate biosynthetic process	0	1	0	0.622482	0.742421	1	1
biological_process	GO:0000495	box H/ACA RNA 3'-end processing	0	1	0	0.923543	1	1	1
biological_process	GO:1990481	mRNA pseudouridine synthesis	0	5	0	0.671659	1	1	1
biological_process	GO:0031118	rRNA pseudouridine synthesis	0	3	0	0.905373	0.427319	1	1
biological_process	GO:0031120	snRNA pseudouridine synthesis	0	3	0	0.787644	1	1	1
biological_process	GO:0019430	removal of superoxide radicals	0	1	0	0.923543	1	1	1
biological_process	GO:0030030	cell projection organization	0	1	0	0.767655	0.615777	1	1
biological_process	GO:0006089	lactate metabolic process	0	1	0	0.787644	1	1	1
biological_process	GO:0006090	pyruvate metabolic process	0	2	0	0.397318	0.87485	1	1
biological_process	GO:0031204	posttranslational protein targeting to membrane, translocation	0	6	0	0.620208	1	1	1
biological_process	GO:0001731	formation of translation preinitiation complex	0	6	0	0.620208	1	1	1
biological_process	GO:0080163	regulation of protein serine/threonine phosphatase activity	0	2	0	0.852905	1	1	1
biological_process	GO:0006869	lipid transport	0	2	0	0.898712	0.320164	1	1
biological_process	GO:0006754	ATP biosynthetic process	0	1	0	0.416176	1	1	1
biological_process	GO:0006360	transcription by RNA polymerase I	0	2	0	0.787644	1	1	1
biological_process	GO:0000165	MAPK cascade	0	1	0	0.852905	1	1	1
biological_process	GO:0034080	CENP-A containing chromatin assembly	0	1	0	0.923543	1	1	1
biological_process	GO:0006335	DNA replication-dependent chromatin assembly	0	3	0	0.787644	1	1	1
biological_process	GO:0031297	replication fork processing	0	3	0	0.727355	1	1	1
biological_process	GO:0048478	replication fork protection	0	2	0	0.852905	1	1	1
biological_process	GO:0033365	protein localization to organelle	0	1	0	0.888655	0.213762	1	1
biological_process	GO:0140042	lipid droplet formation	0	1	0	0.923543	1	1	1
biological_process	GO:0034244	negative regulation of transcription elongation from RNA polymerase II promoter	0	2	0	0.852905	1	1	1
biological_process	GO:0002099	tRNA wobble guanine modification	0	2	0	0.852905	1	1	1
biological_process	GO:0006264	mitochondrial DNA replication	0	2	0	0.852905	1	1	1
biological_process	GO:0051096	positive regulation of helicase activity	0	1	0	0.923543	1	1	1
biological_process	GO:0032049	cardiolipin biosynthetic process	0	1	0	0.923543	1	1	1
biological_process	GO:0006072	glycerol-3-phosphate metabolic process	0	4	0	0.671659	1	1	1
biological_process	GO:0006655	phosphatidylglycerol biosynthetic process	0	1	0	0.923543	1	1	1
biological_process	GO:0006438	valyl-tRNA aminoacylation	0	2	0	0.852905	1	1	1
biological_process	GO:0046513	ceramide biosynthetic process	0	6	0	0.620208	1	1	1
biological_process	GO:0046512	sphingosine biosynthetic process	0	1	0	0.923543	1	1	1
biological_process	GO:0010608	posttranscriptional regulation of gene expression	0	3	0	0.958992	0.0883585	1	1
biological_process	GO:0043487	regulation of RNA stability	0	1	0	0.972861	0.0828854	1	1
biological_process	GO:0009229	thiamine diphosphate biosynthetic process	0	2	0	0.852905	1	1	1
biological_process	GO:0006772	thiamine metabolic process	0	1	0	0.620208	1	1	1
biological_process	GO:0032781	positive regulation of ATP-dependent activity	0	2	0	0.787644	1	1	1
biological_process	GO:0044804	autophagy of nucleus	0	6	0	0.488227	1	1	1
biological_process	GO:0006501	C-terminal protein lipidation	0	3	0	0.787644	1	1	1
biological_process	GO:0006421	asparaginyl-tRNA aminoacylation	0	2	0	0.852905	1	1	1
biological_process	GO:0023051	regulation of signaling	0	1	0	0.954052	0.203272	1	1
biological_process	GO:0070525	tRNA threonylcarbamoyladenosine metabolic process	0	1	0	0.620208	1	1	1
biological_process	GO:0007010	cytoskeleton organization	0	7	0	0.523598	0.655775	1	1
biological_process	GO:0006430	lysyl-tRNA aminoacylation	0	2	0	0.852905	1	1	1
biological_process	GO:0006370	7-methylguanosine mRNA capping	0	3	0	0.787644	1	1	1
biological_process	GO:0097309	cap1 mRNA methylation	0	1	0	0.923543	1	1	1
biological_process	GO:0042776	mitochondrial ATP synthesis coupled proton transport	0	3	0	0.787644	1	1	1
biological_process	GO:0034227	tRNA thio-modification	0	1	0	0.787644	1	1	1
biological_process	GO:0002098	tRNA wobble uridine modification	0	4	0	0.905373	0.427319	1	1
biological_process	GO:0051262	protein tetramerization	0	2	0	0.727355	1	1	1
biological_process	GO:0010970	transport along microtubule	0	1	0	0.994181	0.147095	1	1
biological_process	GO:0006265	DNA topological change	0	5	0	0.671659	1	1	1
biological_process	GO:0031990	mRNA export from nucleus in response to heat stress	0	1	0	0.923543	1	1	1
biological_process	GO:0045948	positive regulation of translational initiation	0	2	0	0.852905	1	1	1
biological_process	GO:0034402	recruitment of 3'-end processing factors to RNA polymerase II holoenzyme complex	0	2	0	0.852905	1	1	1
biological_process	GO:0002100	tRNA wobble adenosine to inosine editing	0	1	0	0.923543	1	1	1
biological_process	GO:0015718	monocarboxylic acid transport	0	2	0	0.671659	1	1	1
biological_process	GO:0000956	nuclear-transcribed mRNA catabolic process	0	6	0	0.897485	0.24231	1	1
biological_process	GO:0006855	xenobiotic transmembrane transport	0	2	0	0.852905	1	1	1
biological_process	GO:0016973	poly(A)+ mRNA export from nucleus	0	5	0	0.671659	1	1	1
biological_process	GO:0000973	posttranscriptional tethering of RNA polymerase II gene DNA at nuclear periphery	0	1	0	0.923543	1	1	1
biological_process	GO:0016574	histone ubiquitination	0	2	0	0.787644	1	1	1
biological_process	GO:0001680	tRNA 3'-terminal CCA addition	0	1	0	0.923543	1	1	1
biological_process	GO:0006301	postreplication repair	0	5	0	0.416176	1	1	1
biological_process	GO:0003352	regulation of cilium movement	0	3	0	0.727355	1	1	1
biological_process	GO:0006469	negative regulation of protein kinase activity	0	1	0	0.787644	1	1	1
biological_process	GO:0016311	dephosphorylation	0	3	0	0.472454	0.774875	1	1
biological_process	GO:0006887	exocytosis	0	3	0	0.488227	1	1	1
biological_process	GO:0006261	DNA-dependent DNA replication	0	12	0	0.263548	0.899545	1	1
biological_process	GO:0006282	regulation of DNA repair	0	1	0	0.787644	1	1	1
biological_process	GO:0042797	tRNA transcription by RNA polymerase III	0	1	0	0.923543	1	1	1
biological_process	GO:0015966	diadenosine tetraphosphate biosynthetic process	0	1	0	0.923543	1	1	1
biological_process	GO:0071456	cellular response to hypoxia	0	1	0	0.923543	1	1	1
biological_process	GO:1903298	negative regulation of hypoxia-induced intrinsic apoptotic signaling pathway	0	1	0	0.923543	1	1	1
biological_process	GO:0018230	peptidyl-L-cysteine S-palmitoylation	0	11	0	0.416176	1	1	1
biological_process	GO:0006203	dGTP catabolic process	0	1	0	0.923543	1	1	1
biological_process	GO:0002720	positive regulation of cytokine production involved in immune response	0	1	0	0.923543	1	1	1
biological_process	GO:0006359	regulation of transcription by RNA polymerase III	0	1	0	0.852905	1	1	1
biological_process	GO:0006607	NLS-bearing protein import into nucleus	0	3	0	0.787644	1	1	1
biological_process	GO:0006913	nucleocytoplasmic transport	0	3	0	0.991088	0.0313447	1	1
biological_process	GO:0006878	cellular copper ion homeostasis	0	3	0	0.787644	1	1	1
biological_process	GO:0071218	cellular response to misfolded protein	0	2	0	0.572681	1	1	1
biological_process	GO:1901663	quinone biosynthetic process	0	1	0	0.572681	1	1	1
biological_process	GO:0045333	cellular respiration	0	2	0	0.199695	0.952389	1	1
biological_process	GO:0019408	dolichol biosynthetic process	0	2	0	0.852905	1	1	1
biological_process	GO:0016095	polyprenol catabolic process	0	1	0	0.923543	1	1	1
biological_process	GO:0043039	tRNA aminoacylation	0	1	0	0.166303	0.962636	1	1
biological_process	GO:0006437	tyrosyl-tRNA aminoacylation	0	2	0	0.852905	1	1	1
biological_process	GO:0000492	box C/D snoRNP assembly	0	6	0	0.620208	1	1	1
biological_process	GO:0016584	nucleosome positioning	0	1	0	0.923543	1	1	1
biological_process	GO:1903775	regulation of DNA double-strand break processing	0	1	0	0.923543	1	1	1
biological_process	GO:2001173	regulation of histone H2B conserved C-terminal lysine ubiquitination	0	1	0	0.923543	1	1	1
biological_process	GO:0090309	positive regulation of DNA methylation-dependent heterochromatin assembly	0	1	0	0.923543	1	1	1
biological_process	GO:0006401	RNA catabolic process	0	6	0	0.960373	0.089834	1	1
biological_process	GO:0018027	peptidyl-lysine dimethylation	0	1	0	0.923543	1	1	1
biological_process	GO:0019432	triglyceride biosynthetic process	0	1	0	0.923543	1	1	1
biological_process	GO:0006086	acetyl-CoA biosynthetic process from pyruvate	0	3	0	0.787644	1	1	1
biological_process	GO:0045862	positive regulation of proteolysis	0	1	0	0.671659	1	1	1
biological_process	GO:0006515	protein quality control for misfolded or incompletely synthesized proteins	0	3	0	0.528779	1	1	1
biological_process	GO:0006004	fucose metabolic process	0	2	0	0.852905	1	1	1
biological_process	GO:0050790	regulation of catalytic activity	0	3	0	0.0606491	1	0.983	1
biological_process	GO:0046168	glycerol-3-phosphate catabolic process	0	2	0	0.852905	1	1	1
biological_process	GO:0006116	NADH oxidation	0	3	0	0.727355	1	1	1
biological_process	GO:1904812	rRNA acetylation involved in maturation of SSU-rRNA	0	1	0	0.923543	1	1	1
biological_process	GO:0051391	tRNA acetylation	0	1	0	0.923543	1	1	1
biological_process	GO:0099041	vesicle tethering to Golgi	0	1	0	0.923543	1	1	1
biological_process	GO:0035970	peptidyl-threonine dephosphorylation	0	1	0	0.923543	1	1	1
biological_process	GO:0090141	positive regulation of mitochondrial fission	0	1	0	0.923543	1	1	1
biological_process	GO:0006471	protein ADP-ribosylation	0	2	0	0.852905	1	1	1
biological_process	GO:1903292	protein localization to Golgi membrane	0	1	0	0.923543	1	1	1
biological_process	GO:0045595	regulation of cell differentiation	0	1	0	0.994181	0.147095	1	1
biological_process	GO:0045903	positive regulation of translational fidelity	0	2	0	0.852905	1	1	1
biological_process	GO:0018142	protein-DNA covalent cross-linking	0	2	0	0.852905	1	1	1
biological_process	GO:0044179	hemolysis in another organism	0	1	0	0.923543	1	1	1
biological_process	GO:0006071	glycerol metabolic process	0	1	0	0.787644	1	1	1
biological_process	GO:0046167	glycerol-3-phosphate biosynthetic process	0	1	0	0.923543	1	1	1
biological_process	GO:0016310	phosphorylation	0	2	0	0.541832	0.597303	1	1
biological_process	GO:0006641	triglyceride metabolic process	0	1	0	0.787644	1	1	1
biological_process	GO:0034453	microtubule anchoring	0	1	0	0.923543	1	1	1
biological_process	GO:0018345	protein palmitoylation	0	1	0	0.384223	1	1	1
biological_process	GO:0009443	pyridoxal 5'-phosphate salvage	0	1	0	0.923543	1	1	1
biological_process	GO:0006103	2-oxoglutarate metabolic process	0	2	0	0.852905	1	1	1
biological_process	GO:0033512	L-lysine catabolic process to acetyl-CoA via saccharopine	0	1	0	0.923543	1	1	1
biological_process	GO:0044255	cellular lipid metabolic process	0	2	0	0.021252	0.994074	0.708	1
biological_process	GO:0006546	glycine catabolic process	0	1	0	0.787644	1	1	1
biological_process	GO:0019464	glycine decarboxylation via glycine cleavage system	0	3	0	0.787644	1	1	1
biological_process	GO:0006474	N-terminal protein amino acid acetylation	0	1	0	0.928912	0.379792	1	1
biological_process	GO:0030100	regulation of endocytosis	0	1	0	0.923543	1	1	1
biological_process	GO:0006850	mitochondrial pyruvate transmembrane transport	0	2	0	0.852905	1	1	1
biological_process	GO:0019243	methylglyoxal catabolic process to D-lactate via S-lactoyl-glutathione	0	2	0	0.852905	1	1	1
biological_process	GO:0009438	methylglyoxal metabolic process	0	1	0	0.852905	1	1	1
biological_process	GO:0015742	alpha-ketoglutarate transport	0	2	0	0.852905	1	1	1
biological_process	GO:0006843	mitochondrial citrate transmembrane transport	0	1	0	0.923543	1	1	1
biological_process	GO:0048026	positive regulation of mRNA splicing, via spliceosome	0	1	0	0.923543	1	1	1
biological_process	GO:0043065	positive regulation of apoptotic process	0	1	0	0.923543	1	1	1
biological_process	GO:0006312	mitotic recombination	0	3	0	0.572681	1	1	1
biological_process	GO:0006296	nucleotide-excision repair, DNA incision, 5'-to lesion	0	3	0	0.787644	1	1	1
biological_process	GO:0070914	UV-damage excision repair	0	2	0	0.852905	1	1	1
biological_process	GO:2001020	regulation of response to DNA damage stimulus	0	1	0	0.727355	1	1	1
biological_process	GO:0009060	aerobic respiration	0	3	0	0.28448	0.922764	1	1
biological_process	GO:0006123	mitochondrial electron transport, cytochrome c to oxygen	0	6	0	0.620208	1	1	1
biological_process	GO:0071947	protein deubiquitination involved in ubiquitin-dependent protein catabolic process	0	1	0	0.923543	1	1	1
biological_process	GO:0034975	protein folding in endoplasmic reticulum	0	1	0	0.923543	1	1	1
biological_process	GO:0006820	anion transport	0	1	0	0.679836	0.697712	1	1
biological_process	GO:0036265	RNA (guanine-N7)-methylation	0	1	0	0.727355	1	1	1
biological_process	GO:0010032	meiotic chromosome condensation	0	3	0	0.787644	1	1	1
biological_process	GO:0051973	positive regulation of telomerase activity	0	2	0	0.852905	1	1	1
biological_process	GO:0006486	protein glycosylation	0	7	0	0.567211	0.780545	1	1
biological_process	GO:0042773	ATP synthesis coupled electron transport	0	1	0	0.327458	1	1	1
biological_process	GO:0016024	CDP-diacylglycerol biosynthetic process	0	1	0	0.923543	1	1	1
biological_process	GO:0008654	phospholipid biosynthetic process	0	4	0	0.0249326	1	0.752	1
biological_process	GO:0051645	Golgi localization	0	1	0	0.923543	1	1	1
biological_process	GO:1905037	autophagosome organization	0	1	0	0.302288	1	1	1
biological_process	GO:0007338	single fertilization	0	1	0	0.923543	1	1	1
biological_process	GO:0006574	valine catabolic process	0	1	0	0.923543	1	1	1
biological_process	GO:0000447	endonucleolytic cleavage in ITS1 to separate SSU-rRNA from 5.8S rRNA and LSU-rRNA from tricistronic rRNA transcript (SSU-rRNA, 5.8S rRNA, LSU-rRNA)	0	5	0	0.671659	1	1	1
biological_process	GO:0045910	negative regulation of DNA recombination	0	4	0	0.727355	1	1	1
biological_process	GO:1904430	negative regulation of t-circle formation	0	1	0	0.923543	1	1	1
biological_process	GO:0010569	regulation of double-strand break repair via homologous recombination	0	1	0	0.923543	1	1	1
biological_process	GO:0090657	telomeric loop disassembly	0	1	0	0.923543	1	1	1
biological_process	GO:0045736	negative regulation of cyclin-dependent protein serine/threonine kinase activity	0	2	0	0.852905	1	1	1
biological_process	GO:0015937	coenzyme A biosynthetic process	0	6	0	0.620208	1	1	1
biological_process	GO:0006425	glutaminyl-tRNA aminoacylation	0	1	0	0.923543	1	1	1
biological_process	GO:0016052	carbohydrate catabolic process	0	1	0	0.567211	0.780545	1	1
biological_process	GO:0009264	deoxyribonucleotide catabolic process	0	1	0	0.787644	1	1	1
biological_process	GO:0046386	deoxyribose phosphate catabolic process	0	1	0	0.787644	1	1	1
biological_process	GO:0070651	nonfunctional rRNA decay	0	1	0	0.923543	1	1	1
biological_process	GO:0000280	nuclear division	0	1	0	0.993289	0.0226152	1	1
biological_process	GO:0070966	nuclear-transcribed mRNA catabolic process, no-go decay	0	1	0	0.923543	1	1	1
biological_process	GO:0070481	nuclear-transcribed mRNA catabolic process, non-stop decay	0	1	0	0.923543	1	1	1
biological_process	GO:0071025	RNA surveillance	0	1	0	0.973799	0.146807	1	1
biological_process	GO:0007186	G protein-coupled receptor signaling pathway	0	3	0	0.620208	1	1	1
biological_process	GO:0019236	response to pheromone	0	2	0	0.852905	1	1	1
biological_process	GO:0006784	heme A biosynthetic process	0	1	0	0.923543	1	1	1
biological_process	GO:0006336	DNA replication-independent chromatin assembly	0	2	0	0.787644	1	1	1
biological_process	GO:0051017	actin filament bundle assembly	0	1	0	0.923543	1	1	1
biological_process	GO:0046475	glycerophospholipid catabolic process	0	1	0	0.923543	1	1	1
biological_process	GO:0031573	mitotic intra-S DNA damage checkpoint signaling	0	2	0	0.852905	1	1	1
biological_process	GO:0043983	histone H4-K12 acetylation	0	2	0	0.852905	1	1	1
biological_process	GO:0043984	histone H4-K16 acetylation	0	1	0	0.923543	1	1	1
biological_process	GO:0043981	histone H4-K5 acetylation	0	2	0	0.852905	1	1	1
biological_process	GO:0043982	histone H4-K8 acetylation	0	2	0	0.852905	1	1	1
biological_process	GO:0002188	translation reinitiation	0	2	0	0.852905	1	1	1
biological_process	GO:0009083	branched-chain amino acid catabolic process	0	2	0	0.852905	1	1	1
biological_process	GO:1990116	ribosome-associated ubiquitin-dependent protein catabolic process	0	2	0	0.852905	1	1	1
biological_process	GO:0006497	protein lipidation	0	1	0	0.0559498	1	0.974	1
biological_process	GO:0051279	regulation of release of sequestered calcium ion into cytosol	0	1	0	0.923543	1	1	1
biological_process	GO:0017148	negative regulation of translation	0	5	0	0.826845	0.432789	1	1
biological_process	GO:0006226	dUMP biosynthetic process	0	1	0	0.923543	1	1	1
biological_process	GO:0046081	dUTP catabolic process	0	1	0	0.923543	1	1	1
biological_process	GO:0070478	nuclear-transcribed mRNA catabolic process, 3'-5' exonucleolytic nonsense-mediated decay	0	1	0	0.923543	1	1	1
biological_process	GO:0044773	mitotic DNA damage checkpoint signaling	0	1	0	0.671659	1	1	1
biological_process	GO:0019673	GDP-mannose metabolic process	0	1	0	0.727355	1	1	1
biological_process	GO:0046656	folic acid biosynthetic process	0	2	0	0.852905	1	1	1
biological_process	GO:0008153	para-aminobenzoic acid biosynthetic process	0	1	0	0.923543	1	1	1
biological_process	GO:0007205	protein kinase C-activating G protein-coupled receptor signaling pathway	0	2	0	0.852905	1	1	1
biological_process	GO:0019932	second-messenger-mediated signaling	0	1	0	0.727355	1	1	1
biological_process	GO:0000480	endonucleolytic cleavage in 5'-ETS of tricistronic rRNA transcript (SSU-rRNA, 5.8S rRNA, LSU-rRNA)	0	4	0	0.727355	1	1	1
biological_process	GO:0000472	endonucleolytic cleavage to generate mature 5'-end of SSU-rRNA from (SSU-rRNA, 5.8S rRNA, LSU-rRNA)	0	4	0	0.727355	1	1	1
biological_process	GO:0008612	peptidyl-lysine modification to peptidyl-hypusine	0	2	0	0.852905	1	1	1
biological_process	GO:0006285	base-excision repair, AP site formation	0	2	0	0.787644	1	1	1
biological_process	GO:0006542	glutamine biosynthetic process	0	1	0	0.923543	1	1	1
biological_process	GO:0000291	nuclear-transcribed mRNA catabolic process, exonucleolytic	0	1	0	0.879995	0.471221	1	1
biological_process	GO:0060213	positive regulation of nuclear-transcribed mRNA poly(A) tail shortening	0	1	0	0.923543	1	1	1
biological_process	GO:0034462	small-subunit processome assembly	0	1	0	0.923543	1	1	1
biological_process	GO:0036092	phosphatidylinositol-3-phosphate biosynthetic process	0	1	0	0.923543	1	1	1
biological_process	GO:0009749	response to glucose	0	2	0	0.852905	1	1	1
biological_process	GO:0000965	mitochondrial RNA 3'-end processing	0	1	0	0.923543	1	1	1
biological_process	GO:0018008	N-terminal peptidyl-glycine N-myristoylation	0	1	0	0.923543	1	1	1
biological_process	GO:0018343	protein farnesylation	0	3	0	0.787644	1	1	1
biological_process	GO:0043087	regulation of GTPase activity	0	2	0	0.488227	1	1	1
biological_process	GO:0006398	mRNA 3'-end processing by stem-loop binding and cleavage	0	4	0	0.727355	1	1	1
biological_process	GO:0007129	homologous chromosome pairing at meiosis	0	1	0	0.923543	1	1	1
biological_process	GO:0000709	meiotic joint molecule formation	0	1	0	0.923543	1	1	1
biological_process	GO:0010774	meiotic strand invasion involved in reciprocal meiotic recombination	0	1	0	0.923543	1	1	1
biological_process	GO:0090630	activation of GTPase activity	0	7	0	0.572681	1	1	1
biological_process	GO:0006816	calcium ion transport	0	2	0	0.671659	1	1	1
biological_process	GO:0032238	adenosine transport	0	1	0	0.923543	1	1	1
biological_process	GO:0006863	purine nucleobase transport	0	2	0	0.852905	1	1	1
biological_process	GO:0010950	positive regulation of endopeptidase activity	0	1	0	0.923543	1	1	1
biological_process	GO:2000045	regulation of G1/S transition of mitotic cell cycle	0	1	0	0.923543	1	1	1
biological_process	GO:0006429	leucyl-tRNA aminoacylation	0	2	0	0.852905	1	1	1
biological_process	GO:0033962	P-body assembly	0	4	0	0.727355	1	1	1
biological_process	GO:0034063	stress granule assembly	0	4	0	0.727355	1	1	1
biological_process	GO:0006422	aspartyl-tRNA aminoacylation	0	2	0	0.852905	1	1	1
biological_process	GO:0006892	post-Golgi vesicle-mediated transport	0	1	0	0.488227	1	1	1
biological_process	GO:0040031	snRNA modification	0	1	0	0.727355	1	1	1
biological_process	GO:0000730	DNA recombinase assembly	0	2	0	0.852905	1	1	1
biological_process	GO:0042148	strand invasion	0	2	0	0.787644	1	1	1
biological_process	GO:0006862	nucleotide transport	0	1	0	0.787644	1	1	1
biological_process	GO:0000494	box C/D RNA 3'-end processing	0	2	0	0.852905	1	1	1
biological_process	GO:1990258	histone glutamine methylation	0	2	0	0.852905	1	1	1
biological_process	GO:0031167	rRNA methylation	0	6	0	0.219455	1	1	1
biological_process	GO:0046856	phosphatidylinositol dephosphorylation	0	4	0	0.727355	1	1	1
biological_process	GO:0042274	ribosomal small subunit biogenesis	0	3	0	0.365585	0.843661	1	1
biological_process	GO:0000056	ribosomal small subunit export from nucleus	0	3	0	0.787644	1	1	1
biological_process	GO:0051052	regulation of DNA metabolic process	0	1	0	0.384223	1	1	1
biological_process	GO:0031507	heterochromatin assembly	0	3	0	0.727355	1	1	1
biological_process	GO:0042766	nucleosome mobilization	0	1	0	0.923543	1	1	1
biological_process	GO:0016480	negative regulation of transcription by RNA polymerase III	0	1	0	0.923543	1	1	1
biological_process	GO:0006617	SRP-dependent cotranslational protein targeting to membrane, signal sequence recognition	0	1	0	0.923543	1	1	1
biological_process	GO:0035437	maintenance of protein localization in endoplasmic reticulum	0	1	0	0.727355	1	1	1
biological_process	GO:0018095	protein polyglutamylation	0	3	0	0.787644	1	1	1
biological_process	GO:0035082	axoneme assembly	0	3	0	0.825332	0.549229	1	1
biological_process	GO:0032509	endosome transport via multivesicular body sorting pathway	0	2	0	0.671659	1	1	1
biological_process	GO:0090158	endoplasmic reticulum membrane organization	0	1	0	0.994181	0.147095	1	1
biological_process	GO:0061817	endoplasmic reticulum-plasma membrane tethering	0	1	0	0.923543	1	1	1
biological_process	GO:0045003	double-strand break repair via synthesis-dependent strand annealing	0	2	0	0.727355	1	1	1
biological_process	GO:0019216	regulation of lipid metabolic process	0	1	0	0.727355	1	1	1
biological_process	GO:0006435	threonyl-tRNA aminoacylation	0	1	0	0.923543	1	1	1
biological_process	GO:0042542	response to hydrogen peroxide	0	3	0	0.787644	1	1	1
biological_process	GO:0009651	response to salt stress	0	3	0	0.787644	1	1	1
biological_process	GO:0018063	cytochrome c-heme linkage	0	2	0	0.852905	1	1	1
biological_process	GO:0017121	plasma membrane phospholipid scrambling	0	1	0	0.923543	1	1	1
biological_process	GO:0006419	alanyl-tRNA aminoacylation	0	1	0	0.923543	1	1	1
biological_process	GO:0070143	mitochondrial alanyl-tRNA aminoacylation	0	1	0	0.923543	1	1	1
biological_process	GO:0006306	DNA methylation	0	1	0	0.923543	1	1	1
biological_process	GO:0006481	C-terminal protein methylation	0	1	0	0.923543	1	1	1
biological_process	GO:0048250	iron import into the mitochondrion	0	1	0	0.923543	1	1	1
biological_process	GO:0006829	zinc ion transport	0	1	0	0.787644	1	1	1
biological_process	GO:0043968	histone H2A acetylation	0	3	0	0.787644	1	1	1
biological_process	GO:0007584	response to nutrient	0	1	0	0.923543	1	1	1
biological_process	GO:0006995	cellular response to nitrogen starvation	0	3	0	0.787644	1	1	1
biological_process	GO:0044805	late nucleophagy	0	3	0	0.787644	1	1	1
biological_process	GO:0034727	piecemeal microautophagy of the nucleus	0	3	0	0.787644	1	1	1
biological_process	GO:0070940	dephosphorylation of RNA polymerase II C-terminal domain	0	2	0	0.852905	1	1	1
biological_process	GO:0015917	aminophospholipid transport	0	1	0	0.923543	1	1	1
biological_process	GO:0006635	fatty acid beta-oxidation	0	2	0	0.852905	1	1	1
biological_process	GO:0097720	calcineurin-mediated signaling	0	1	0	0.923543	1	1	1
biological_process	GO:0042789	mRNA transcription by RNA polymerase II	0	1	0	0.923543	1	1	1
biological_process	GO:0034728	nucleosome organization	0	1	0	0.202554	1	1	1
biological_process	GO:0032968	positive regulation of transcription elongation from RNA polymerase II promoter	0	4	0	0.727355	1	1	1
biological_process	GO:0050684	regulation of mRNA processing	0	2	0	0.572681	1	1	1
biological_process	GO:0035600	tRNA methylthiolation	0	1	0	0.923543	1	1	1
biological_process	GO:0006644	phospholipid metabolic process	0	3	0	0.0120125	1	0.482	1
biological_process	GO:0034314	Arp2/3 complex-mediated actin nucleation	0	2	0	0.852905	1	1	1
biological_process	GO:0030833	regulation of actin filament polymerization	0	1	0	0.671659	1	1	1
biological_process	GO:0051315	attachment of mitotic spindle microtubules to kinetochore	0	2	0	0.852905	1	1	1
biological_process	GO:0046323	glucose import	0	2	0	0.852905	1	1	1
biological_process	GO:0006513	protein monoubiquitination	0	1	0	0.923543	1	1	1
biological_process	GO:0006388	tRNA splicing, via endonucleolytic cleavage and ligation	0	3	0	0.950138	0.328341	1	1
biological_process	GO:0001193	maintenance of transcriptional fidelity during DNA-templated transcription elongation from RNA polymerase II promoter	0	1	0	0.923543	1	1	1
biological_process	GO:0006283	transcription-coupled nucleotide-excision repair	0	1	0	0.923543	1	1	1
biological_process	GO:0018364	peptidyl-glutamine methylation	0	1	0	0.787644	1	1	1
biological_process	GO:0000245	spliceosomal complex assembly	0	6	0	0.450771	1	1	1
biological_process	GO:0001514	selenocysteine incorporation	0	3	0	0.787644	1	1	1
biological_process	GO:0043170	macromolecule metabolic process	0	1	0	0.00698816	0.9954	0.293	1
biological_process	GO:0006807	nitrogen compound metabolic process	0	2	0	0.00284837	0.998202	0.137	1
biological_process	GO:0044238	primary metabolic process	0	1	0	0.00322627	0.997957	0.157	1
biological_process	GO:0071702	organic substance transport	0	1	0	0.595315	0.503992	1	1
biological_process	GO:1905775	negative regulation of DNA helicase activity	0	1	0	0.923543	1	1	1
biological_process	GO:0036297	interstrand cross-link repair	0	3	0	0.671659	1	1	1
biological_process	GO:0043570	maintenance of DNA repeat elements	0	3	0	0.787644	1	1	1
biological_process	GO:0006290	pyrimidine dimer repair	0	1	0	0.994181	0.147095	1	1
biological_process	GO:0071786	endoplasmic reticulum tubular network organization	0	1	0	0.923543	1	1	1
biological_process	GO:0016571	histone methylation	0	1	0	0.354712	1	1	1
biological_process	GO:0016094	polyprenol biosynthetic process	0	1	0	0.852905	1	1	1
biological_process	GO:0070863	positive regulation of protein exit from endoplasmic reticulum	0	1	0	0.923543	1	1	1
biological_process	GO:0003400	regulation of COPII vesicle coating	0	2	0	0.852905	1	1	1
biological_process	GO:0016050	vesicle organization	0	1	0	0.987498	0.0409811	1	1
biological_process	GO:0009086	methionine biosynthetic process	0	1	0	0.923543	1	1	1
biological_process	GO:0033528	S-methylmethionine cycle	0	1	0	0.923543	1	1	1
biological_process	GO:0006538	glutamate catabolic process	0	2	0	0.852905	1	1	1
biological_process	GO:0000105	histidine biosynthetic process	0	1	0	0.923543	1	1	1
biological_process	GO:0009116	nucleoside metabolic process	0	1	0	0.528779	1	1	1
biological_process	GO:0010506	regulation of autophagy	0	1	0	0.787644	1	1	1
biological_process	GO:0000290	deadenylation-dependent decapping of nuclear-transcribed mRNA	0	3	0	0.787644	1	1	1
biological_process	GO:0009987	cellular process	0	1	0	0.279658	0.793668	1	1
biological_process	GO:0000725	recombinational repair	0	2	0	0.594327	0.681227	1	1
biological_process	GO:0046839	phospholipid dephosphorylation	0	1	0	0.671659	1	1	1
biological_process	GO:0006101	citrate metabolic process	0	2	0	0.852905	1	1	1
biological_process	GO:0006447	regulation of translational initiation by iron	0	1	0	0.923543	1	1	1
biological_process	GO:0006091	generation of precursor metabolites and energy	0	2	0	0.134705	0.957435	1	1
biological_process	GO:0006021	inositol biosynthetic process	0	1	0	0.923543	1	1	1
biological_process	GO:0006287	base-excision repair, gap-filling	0	2	0	0.852905	1	1	1
biological_process	GO:0045004	DNA replication proofreading	0	2	0	0.852905	1	1	1
biological_process	GO:0006297	nucleotide-excision repair, DNA gap filling	0	2	0	0.852905	1	1	1
biological_process	GO:0140021	mitochondrial ADP transmembrane transport	0	2	0	0.852905	1	1	1
biological_process	GO:1990544	mitochondrial ATP transmembrane transport	0	2	0	0.852905	1	1	1
biological_process	GO:0030497	fatty acid elongation	0	1	0	0.727355	1	1	1
biological_process	GO:0090160	Golgi to lysosome transport	0	1	0	0.923543	1	1	1
biological_process	GO:0006605	protein targeting	0	2	0	0.175874	0.940482	1	1
biological_process	GO:0090071	negative regulation of ribosome biogenesis	0	1	0	0.923543	1	1	1
biological_process	GO:0042407	cristae formation	0	1	0	0.923543	1	1	1
biological_process	GO:0070899	mitochondrial tRNA wobble uridine modification	0	1	0	0.923543	1	1	1
biological_process	GO:0006761	dihydrofolate biosynthetic process	0	1	0	0.923543	1	1	1
biological_process	GO:0110051	metabolite repair	0	1	0	0.923543	1	1	1
biological_process	GO:0046496	nicotinamide nucleotide metabolic process	0	1	0	0.787644	1	1	1
biological_process	GO:0033674	positive regulation of kinase activity	0	2	0	0.727355	1	1	1
biological_process	GO:0006782	protoporphyrinogen IX biosynthetic process	0	5	0	0.620208	1	1	1
biological_process	GO:0016926	protein desumoylation	0	1	0	0.923543	1	1	1
biological_process	GO:0072334	UDP-galactose transmembrane transport	0	1	0	0.923543	1	1	1
biological_process	GO:0007031	peroxisome organization	0	1	0	0.787644	1	1	1
biological_process	GO:0030261	chromosome condensation	0	1	0	0.879995	0.471221	1	1
biological_process	GO:0051123	RNA polymerase II preinitiation complex assembly	0	1	0	0.852905	1	1	1
biological_process	GO:0019346	transsulfuration	0	1	0	0.923543	1	1	1
biological_process	GO:0042276	error-prone translesion synthesis	0	4	0	0.727355	1	1	1
biological_process	GO:0043085	positive regulation of catalytic activity	0	1	0	0.279044	1	1	1
biological_process	GO:0032786	positive regulation of DNA-templated transcription, elongation	0	1	0	0.671659	1	1	1
biological_process	GO:0034243	regulation of transcription elongation from RNA polymerase II promoter	0	1	0	0.572681	1	1	1
biological_process	GO:0071951	conversion of methionyl-tRNA to N-formyl-methionyl-tRNA	0	1	0	0.923543	1	1	1
biological_process	GO:0046855	inositol phosphate dephosphorylation	0	2	0	0.852905	1	1	1
biological_process	GO:0090374	oligopeptide export from mitochondrion	0	2	0	0.852905	1	1	1
biological_process	GO:0032780	negative regulation of ATP-dependent activity	0	1	0	0.852905	1	1	1
biological_process	GO:0080009	mRNA methylation	0	3	0	0.727355	1	1	1
biological_process	GO:0032436	positive regulation of proteasomal ubiquitin-dependent protein catabolic process	0	2	0	0.787644	1	1	1
biological_process	GO:0006189	'de novo' IMP biosynthetic process	0	1	0	0.923543	1	1	1
biological_process	GO:0006163	purine nucleotide metabolic process	0	1	0	0.525219	0.672486	1	1
biological_process	GO:0006405	RNA export from nucleus	0	1	0	0.384223	1	1	1
biological_process	GO:0006879	cellular iron ion homeostasis	0	2	0	0.787644	1	1	1
biological_process	GO:0048254	snoRNA localization	0	2	0	0.852905	1	1	1
biological_process	GO:0071528	tRNA re-export from nucleus	0	1	0	0.923543	1	1	1
biological_process	GO:0019646	aerobic electron transport chain	0	1	0	0.327458	1	1	1
biological_process	GO:0031119	tRNA pseudouridine synthesis	0	4	0	0.727355	1	1	1
biological_process	GO:0009398	FMN biosynthetic process	0	1	0	0.923543	1	1	1
biological_process	GO:0009231	riboflavin biosynthetic process	0	1	0	0.923543	1	1	1
biological_process	GO:0006771	riboflavin metabolic process	0	1	0	0.923543	1	1	1
biological_process	GO:0006662	glycerol ether metabolic process	0	1	0	0.923543	1	1	1
biological_process	GO:0000032	cell wall mannoprotein biosynthetic process	0	2	0	0.852905	1	1	1
biological_process	GO:0098789	pre-mRNA cleavage required for polyadenylation	0	2	0	0.852905	1	1	1
biological_process	GO:0070286	axonemal dynein complex assembly	0	2	0	0.905373	0.427319	1	1
biological_process	GO:0006797	polyphosphate metabolic process	0	2	0	0.852905	1	1	1
biological_process	GO:0046034	ATP metabolic process	0	1	0	0.146917	0.968215	1	1
biological_process	GO:0000381	regulation of alternative mRNA splicing, via spliceosome	0	1	0	0.923543	1	1	1
biological_process	GO:0000055	ribosomal large subunit export from nucleus	0	4	0	0.727355	1	1	1
biological_process	GO:0060294	cilium movement involved in cell motility	0	2	0	0.787644	1	1	1
biological_process	GO:0044458	motile cilium assembly	0	1	0	0.923543	1	1	1
biological_process	GO:0019752	carboxylic acid metabolic process	0	2	0	0.549083	0.578176	1	1
biological_process	GO:0006431	methionyl-tRNA aminoacylation	0	2	0	0.852905	1	1	1
biological_process	GO:0006747	FAD biosynthetic process	0	1	0	0.923543	1	1	1
biological_process	GO:0006518	peptide metabolic process	0	1	0	0.000396182	0.999864	0.01	1
biological_process	GO:0006409	tRNA export from nucleus	0	1	0	0.852905	1	1	1
biological_process	GO:0019348	dolichol metabolic process	0	1	0	0.787644	1	1	1
biological_process	GO:0035269	protein O-linked mannosylation	0	1	0	0.923543	1	1	1
biological_process	GO:0007009	plasma membrane organization	0	2	0	0.727355	1	1	1
biological_process	GO:0000082	G1/S transition of mitotic cell cycle	0	3	0	0.671659	1	1	1
biological_process	GO:0010389	regulation of G2/M transition of mitotic cell cycle	0	2	0	0.620208	1	1	1
biological_process	GO:0031053	primary miRNA processing	0	1	0	0.923543	1	1	1
biological_process	GO:0009247	glycolipid biosynthetic process	0	2	0	0.172541	1	1	1
biological_process	GO:0006406	mRNA export from nucleus	0	3	0	0.488227	1	1	1
biological_process	GO:0009073	aromatic amino acid family biosynthetic process	0	1	0	0.968513	0.272645	1	1
biological_process	GO:0008652	cellular amino acid biosynthetic process	0	1	0	0.914337	0.29098	1	1
biological_process	GO:0009423	chorismate biosynthetic process	0	1	0	0.923543	1	1	1
biological_process	GO:0018216	peptidyl-arginine methylation	0	1	0	0.852905	1	1	1
biological_process	GO:0031591	wybutosine biosynthetic process	0	1	0	0.923543	1	1	1
biological_process	GO:0071805	potassium ion transmembrane transport	0	3	0	0.787644	1	1	1
biological_process	GO:0051453	regulation of intracellular pH	0	1	0	0.853193	0.511773	1	1
biological_process	GO:0098719	sodium ion import across plasma membrane	0	1	0	0.923543	1	1	1
biological_process	GO:0006814	sodium ion transport	0	1	0	0.983425	0.212356	1	1
biological_process	GO:0006102	isocitrate metabolic process	0	1	0	0.923543	1	1	1
biological_process	GO:0006739	NADP metabolic process	0	1	0	0.416176	1	1	1
biological_process	GO:0008333	endosome to lysosome transport	0	2	0	0.852905	1	1	1
biological_process	GO:1901096	regulation of autophagosome maturation	0	2	0	0.852905	1	1	1
biological_process	GO:0000379	tRNA-type intron splice site recognition and cleavage	0	1	0	0.923543	1	1	1
biological_process	GO:0008152	metabolic process	0	1	0	4.84333e-05	0.999974	0	1
biological_process	GO:0051383	kinetochore organization	0	1	0	0.923543	1	1	1
biological_process	GO:0045132	meiotic chromosome segregation	0	1	0	0.973799	0.146807	1	1
biological_process	GO:0043666	regulation of phosphoprotein phosphatase activity	0	2	0	0.620208	1	1	1
biological_process	GO:0070534	protein K63-linked ubiquitination	0	3	0	0.787644	1	1	1
biological_process	GO:0006428	isoleucyl-tRNA aminoacylation	0	3	0	0.787644	1	1	1
biological_process	GO:0000289	nuclear-transcribed mRNA poly(A) tail shortening	0	2	0	0.787644	1	1	1
biological_process	GO:0015858	nucleoside transport	0	1	0	0.787644	1	1	1
biological_process	GO:0001881	receptor recycling	0	2	0	0.852905	1	1	1
biological_process	GO:0051260	protein homooligomerization	0	2	0	0.727355	1	1	1
biological_process	GO:0015908	fatty acid transport	0	1	0	0.983425	0.212356	1	1
biological_process	GO:0035873	lactate transmembrane transport	0	1	0	0.923543	1	1	1
biological_process	GO:0015707	nitrite transport	0	1	0	0.923543	1	1	1
biological_process	GO:0046177	D-gluconate catabolic process	0	1	0	0.923543	1	1	1
biological_process	GO:0009051	pentose-phosphate shunt, oxidative branch	0	1	0	0.923543	1	1	1
biological_process	GO:0006896	Golgi to vacuole transport	0	3	0	0.727355	1	1	1
biological_process	GO:0071763	nuclear membrane organization	0	1	0	0.852905	1	1	1
biological_process	GO:0042594	response to starvation	0	3	0	0.572681	1	1	1
biological_process	GO:0061709	reticulophagy	0	2	0	0.852905	1	1	1
biological_process	GO:0106046	guanine deglycation, glyoxal removal	0	1	0	0.923543	1	1	1
biological_process	GO:0036529	protein deglycation, glyoxal removal	0	1	0	0.923543	1	1	1
biological_process	GO:0030048	actin filament-based movement	0	2	0	0.488227	1	1	1
biological_process	GO:0055088	lipid homeostasis	0	2	0	0.852905	1	1	1
biological_process	GO:0048211	Golgi vesicle docking	0	1	0	0.923543	1	1	1
biological_process	GO:0006121	mitochondrial electron transport, succinate to ubiquinone	0	1	0	0.923543	1	1	1
biological_process	GO:0043409	negative regulation of MAPK cascade	0	1	0	0.923543	1	1	1
biological_process	GO:0042245	RNA repair	0	1	0	0.923543	1	1	1
biological_process	GO:0035998	7,8-dihydroneopterin 3'-triphosphate biosynthetic process	0	1	0	0.923543	1	1	1
biological_process	GO:0009396	folic acid-containing compound biosynthetic process	0	3	0	0.620208	1	1	1
biological_process	GO:0002128	tRNA nucleoside ribose methylation	0	1	0	0.923543	1	1	1
biological_process	GO:0042127	regulation of cell population proliferation	0	1	0	0.852905	1	1	1
biological_process	GO:0006303	double-strand break repair via nonhomologous end joining	0	2	0	0.852905	1	1	1
biological_process	GO:0097552	mitochondrial double-strand break repair via homologous recombination	0	1	0	0.923543	1	1	1
biological_process	GO:0007095	mitotic G2 DNA damage checkpoint signaling	0	2	0	0.852905	1	1	1
biological_process	GO:0000723	telomere maintenance	0	1	0	0.825332	0.549229	1	1
biological_process	GO:0016572	histone phosphorylation	0	1	0	0.923543	1	1	1
biological_process	GO:0006529	asparagine biosynthetic process	0	1	0	0.923543	1	1	1
biological_process	GO:0001113	transcription open complex formation at RNA polymerase II promoter	0	1	0	0.923543	1	1	1
biological_process	GO:0072583	clathrin-dependent endocytosis	0	4	0	0.727355	1	1	1
biological_process	GO:0006914	autophagy	0	3	0	0.135618	1	1	1
biological_process	GO:0007034	vacuolar transport	0	1	0	0.622482	0.742421	1	1
biological_process	GO:0051598	meiotic recombination checkpoint signaling	0	1	0	0.923543	1	1	1
biological_process	GO:0001932	regulation of protein phosphorylation	0	1	0	0.450771	1	1	1
biological_process	GO:0000454	snoRNA guided rRNA pseudouridine synthesis	0	1	0	0.923543	1	1	1
biological_process	GO:0006119	oxidative phosphorylation	0	1	0	0.219455	1	1	1
biological_process	GO:0007530	sex determination	0	1	0	0.923543	1	1	1
biological_process	GO:0006835	dicarboxylic acid transport	0	1	0	0.852905	1	1	1
biological_process	GO:0015743	malate transport	0	1	0	0.923543	1	1	1
biological_process	GO:0006839	mitochondrial transport	0	1	0	0.301225	0.916288	1	1
biological_process	GO:0070370	cellular heat acclimation	0	1	0	0.923543	1	1	1
biological_process	GO:0033566	gamma-tubulin complex localization	0	1	0	0.923543	1	1	1
biological_process	GO:0051415	microtubule nucleation by interphase microtubule organizing center	0	1	0	0.923543	1	1	1
biological_process	GO:0090307	mitotic spindle assembly	0	1	0	0.923543	1	1	1
biological_process	GO:0010323	negative regulation of isopentenyl diphosphate biosynthetic process, methylerythritol 4-phosphate pathway	0	1	0	0.923543	1	1	1
biological_process	GO:0048024	regulation of mRNA splicing, via spliceosome	0	2	0	0.727355	1	1	1
biological_process	GO:0070897	transcription preinitiation complex assembly	0	2	0	0.727355	1	1	1
biological_process	GO:0009266	response to temperature stimulus	0	1	0	0.441721	0.853043	1	1
biological_process	GO:2000779	regulation of double-strand break repair	0	1	0	0.852905	1	1	1
biological_process	GO:1901255	nucleotide-excision repair involved in interstrand cross-link repair	0	2	0	0.852905	1	1	1
biological_process	GO:0000715	nucleotide-excision repair, DNA damage recognition	0	1	0	0.923543	1	1	1
biological_process	GO:0016042	lipid catabolic process	0	1	0	0.620208	1	1	1
biological_process	GO:0032065	maintenance of protein location in cell cortex	0	1	0	0.923543	1	1	1
biological_process	GO:0015990	electron transport coupled proton transport	0	1	0	0.923543	1	1	1
biological_process	GO:0072665	protein localization to vacuole	0	1	0	0.928912	0.379792	1	1
biological_process	GO:0006596	polyamine biosynthetic process	0	2	0	0.852905	1	1	1
biological_process	GO:0008295	spermidine biosynthetic process	0	2	0	0.852905	1	1	1
biological_process	GO:0034724	DNA replication-independent chromatin organization	0	1	0	0.727355	1	1	1
biological_process	GO:0030026	cellular manganese ion homeostasis	0	1	0	0.923543	1	1	1
biological_process	GO:0006880	intracellular sequestering of iron ion	0	1	0	0.923543	1	1	1
biological_process	GO:0032889	regulation of vacuole fusion, non-autophagic	0	1	0	0.923543	1	1	1
biological_process	GO:0031338	regulation of vesicle fusion	0	2	0	0.983425	0.212356	1	1
biological_process	GO:1990547	mitochondrial phosphate ion transmembrane transport	0	1	0	0.923543	1	1	1
biological_process	GO:0006885	regulation of pH	0	1	0	0.825332	0.549229	1	1
biological_process	GO:1901407	regulation of phosphorylation of RNA polymerase II C-terminal domain	0	1	0	0.923543	1	1	1
biological_process	GO:0000737	DNA catabolic process, endonucleolytic	0	1	0	0.923543	1	1	1
biological_process	GO:0060271	cilium assembly	0	1	0	0.796728	0.583824	1	1
biological_process	GO:2000147	positive regulation of cell motility	0	1	0	0.923543	1	1	1
biological_process	GO:0060296	regulation of cilium beat frequency involved in ciliary motility	0	1	0	0.923543	1	1	1
biological_process	GO:0036261	7-methylguanosine cap hypermethylation	0	1	0	0.923543	1	1	1
biological_process	GO:0009452	7-methylguanosine RNA capping	0	1	0	0.727355	1	1	1
biological_process	GO:0022618	ribonucleoprotein complex assembly	0	1	0	0.275433	0.859977	1	1
biological_process	GO:0031124	mRNA 3'-end processing	0	1	0	0.327458	1	1	1
biological_process	GO:0006420	arginyl-tRNA aminoacylation	0	2	0	0.852905	1	1	1
biological_process	GO:0006625	protein targeting to peroxisome	0	1	0	0.923543	1	1	1
biological_process	GO:0006780	uroporphyrinogen III biosynthetic process	0	1	0	0.923543	1	1	1
biological_process	GO:0034247	snoRNA splicing	0	1	0	0.923543	1	1	1
biological_process	GO:0000349	generation of catalytic spliceosome for first transesterification step	0	1	0	0.923543	1	1	1
biological_process	GO:0002184	cytoplasmic translational termination	0	2	0	0.852905	1	1	1
biological_process	GO:0006449	regulation of translational termination	0	1	0	0.852905	1	1	1
biological_process	GO:0034765	regulation of ion transmembrane transport	0	2	0	0.787644	1	1	1
biological_process	GO:1990426	mitotic recombination-dependent replication fork processing	0	1	0	0.923543	1	1	1
biological_process	GO:0032147	activation of protein kinase activity	0	1	0	0.923543	1	1	1
biological_process	GO:0000079	regulation of cyclin-dependent protein serine/threonine kinase activity	0	4	0	0.620208	1	1	1
biological_process	GO:0009435	NAD biosynthetic process	0	1	0	0.852905	1	1	1
biological_process	GO:0034058	endosomal vesicle fusion	0	1	0	0.923543	1	1	1
biological_process	GO:0000453	enzyme-directed rRNA 2'-O-methylation	0	1	0	0.923543	1	1	1
biological_process	GO:0000461	endonucleolytic cleavage to generate mature 3'-end of SSU-rRNA from (SSU-rRNA, 5.8S rRNA, LSU-rRNA)	0	1	0	0.923543	1	1	1
biological_process	GO:0006779	porphyrin-containing compound biosynthetic process	0	1	0	0.384223	1	1	1
biological_process	GO:0048205	COPI coating of Golgi vesicle	0	2	0	0.852905	1	1	1
biological_process	GO:0006561	proline biosynthetic process	0	1	0	0.852905	1	1	1
biological_process	GO:0010038	response to metal ion	0	1	0	0.923543	1	1	1
biological_process	GO:0006624	vacuolar protein processing	0	1	0	0.923543	1	1	1
biological_process	GO:0006636	unsaturated fatty acid biosynthetic process	0	1	0	0.923543	1	1	1
biological_process	GO:0072318	clathrin coat disassembly	0	1	0	0.923543	1	1	1
biological_process	GO:0061157	mRNA destabilization	0	1	0	0.914337	0.29098	1	1
biological_process	GO:0033387	putrescine biosynthetic process from ornithine	0	1	0	0.923543	1	1	1
biological_process	GO:0009445	putrescine metabolic process	0	1	0	0.923543	1	1	1
biological_process	GO:0006557	S-adenosylmethioninamine biosynthetic process	0	1	0	0.923543	1	1	1
biological_process	GO:0006597	spermine biosynthetic process	0	1	0	0.923543	1	1	1
biological_process	GO:0070987	error-free translesion synthesis	0	1	0	0.923543	1	1	1
biological_process	GO:0045899	positive regulation of RNA polymerase II transcription preinitiation complex assembly	0	1	0	0.923543	1	1	1
biological_process	GO:0070681	glutaminyl-tRNAGln biosynthesis via transamidation	0	1	0	0.923543	1	1	1
biological_process	GO:0070126	mitochondrial translational termination	0	2	0	0.852905	1	1	1
biological_process	GO:0006659	phosphatidylserine biosynthetic process	0	1	0	0.923543	1	1	1
biological_process	GO:0071140	resolution of mitotic recombination intermediates	0	1	0	0.923543	1	1	1
biological_process	GO:0090656	t-circle formation	0	1	0	0.852905	1	1	1
biological_process	GO:0006536	glutamate metabolic process	0	1	0	0.905373	0.427319	1	1
biological_process	GO:0035066	positive regulation of histone acetylation	0	1	0	0.923543	1	1	1
biological_process	GO:0016458	obsolete gene silencing	0	1	0	0.983425	0.212356	1	1
biological_process	GO:0006337	nucleosome disassembly	0	1	0	0.923543	1	1	1
biological_process	GO:0045737	positive regulation of cyclin-dependent protein serine/threonine kinase activity	0	1	0	0.923543	1	1	1
biological_process	GO:0031952	regulation of protein autophosphorylation	0	1	0	0.923543	1	1	1
biological_process	GO:0009245	lipid A biosynthetic process	0	1	0	0.923543	1	1	1
biological_process	GO:0070072	vacuolar proton-transporting V-type ATPase complex assembly	0	1	0	0.923543	1	1	1
biological_process	GO:0001678	cellular glucose homeostasis	0	1	0	0.923543	1	1	1
biological_process	GO:0043335	protein unfolding	0	1	0	0.923543	1	1	1
biological_process	GO:0030174	regulation of DNA-dependent DNA replication initiation	0	1	0	0.923543	1	1	1
biological_process	GO:0006127	glycerophosphate shuttle	0	1	0	0.923543	1	1	1
biological_process	GO:0002940	tRNA N2-guanine methylation	0	1	0	0.923543	1	1	1
biological_process	GO:0000086	G2/M transition of mitotic cell cycle	0	1	0	0.620208	1	1	1
biological_process	GO:0031848	protection from non-homologous end joining at telomere	0	1	0	0.923543	1	1	1
biological_process	GO:0048034	heme O biosynthetic process	0	1	0	0.923543	1	1	1
biological_process	GO:0016260	selenocysteine biosynthetic process	0	1	0	0.923543	1	1	1
biological_process	GO:0106004	tRNA (guanine-N7)-methylation	0	1	0	0.923543	1	1	1
biological_process	GO:0044262	cellular carbohydrate metabolic process	0	1	0	0.767655	0.615777	1	1
biological_process	GO:0019323	pentose catabolic process	0	1	0	0.923543	1	1	1
biological_process	GO:0016575	histone deacetylation	0	1	0	0.852905	1	1	1
biological_process	GO:0007041	lysosomal transport	0	1	0	0.727355	1	1	1
biological_process	GO:0031116	positive regulation of microtubule polymerization	0	1	0	0.923543	1	1	1
biological_process	GO:1905786	positive regulation of anaphase-promoting complex-dependent catabolic process	0	1	0	0.923543	1	1	1
biological_process	GO:0019547	arginine catabolic process to ornithine	0	1	0	0.923543	1	1	1
biological_process	GO:0006032	chitin catabolic process	0	1	0	0.923543	1	1	1
biological_process	GO:0017186	peptidyl-pyroglutamic acid biosynthetic process, using glutaminyl-peptide cyclotransferase	0	1	0	0.923543	1	1	1
biological_process	GO:0019433	triglyceride catabolic process	0	1	0	0.923543	1	1	1
biological_process	GO:0034477	U6 snRNA 3'-end processing	0	1	0	0.923543	1	1	1
biological_process	GO:0008284	positive regulation of cell population proliferation	0	1	0	0.923543	1	1	1
biological_process	GO:0006426	glycyl-tRNA aminoacylation	0	1	0	0.923543	1	1	1
biological_process	GO:0070150	mitochondrial glycyl-tRNA aminoacylation	0	1	0	0.923543	1	1	1
biological_process	GO:0016539	intein-mediated protein splicing	0	1	0	0.923543	1	1	1
biological_process	GO:0061640	cytoskeleton-dependent cytokinesis	0	1	0	0.923543	1	1	1
biological_process	GO:0006186	dGDP phosphorylation	0	1	0	0.923543	1	1	1
biological_process	GO:0051475	glucosylglycerol transport	0	1	0	0.923543	1	1	1
biological_process	GO:0015793	glycerol transport	0	1	0	0.923543	1	1	1
biological_process	GO:0015791	polyol transport	0	1	0	0.923543	1	1	1
biological_process	GO:0006833	water transport	0	1	0	0.923543	1	1	1
biological_process	GO:0033567	DNA replication, Okazaki fragment processing	0	1	0	0.923543	1	1	1
biological_process	GO:0043484	regulation of RNA splicing	0	1	0	0.671659	1	1	1
biological_process	GO:0000390	spliceosomal complex disassembly	0	3	0	0.787644	1	1	1
biological_process	GO:0007266	Rho protein signal transduction	0	1	0	0.923543	1	1	1
biological_process	GO:0072684	mitochondrial tRNA 3'-trailer cleavage, endonucleolytic	0	1	0	0.923543	1	1	1
biological_process	GO:0032366	intracellular sterol transport	0	1	0	0.923543	1	1	1
biological_process	GO:0097036	regulation of plasma membrane sterol distribution	0	1	0	0.923543	1	1	1
biological_process	GO:0006665	sphingolipid metabolic process	0	1	0	0.416176	1	1	1
biological_process	GO:0016125	sterol metabolic process	0	1	0	0.923543	1	1	1
biological_process	GO:0006458	'de novo' protein folding	0	1	0	0.540563	0.797446	1	1
biological_process	GO:0018406	protein C-linked glycosylation via 2'-alpha-mannosyl-L-tryptophan	0	1	0	0.923543	1	1	1
biological_process	GO:0044772	mitotic cell cycle phase transition	0	1	0	0.882048	0.349051	1	1
biological_process	GO:0019933	cAMP-mediated signaling	0	1	0	0.852905	1	1	1
biological_process	GO:0045761	regulation of adenylate cyclase activity	0	1	0	0.923543	1	1	1
biological_process	GO:0034085	establishment of sister chromatid cohesion	0	1	0	0.923543	1	1	1
biological_process	GO:0006654	phosphatidic acid biosynthetic process	0	1	0	0.923543	1	1	1
biological_process	GO:0009268	response to pH	0	1	0	0.923543	1	1	1
biological_process	GO:0032263	GMP salvage	0	1	0	0.923543	1	1	1
biological_process	GO:0006178	guanine salvage	0	1	0	0.923543	1	1	1
biological_process	GO:0046100	hypoxanthine metabolic process	0	1	0	0.852905	1	1	1
biological_process	GO:0044154	histone H3-K14 acetylation	0	1	0	0.923543	1	1	1
biological_process	GO:0051306	mitotic sister chromatid separation	0	1	0	0.98776	0.0946275	1	1
biological_process	GO:0045337	farnesyl diphosphate biosynthetic process	0	1	0	0.923543	1	1	1
biological_process	GO:0002312	B cell activation involved in immune response	0	1	0	0.923543	1	1	1
biological_process	GO:0015860	purine nucleoside transmembrane transport	0	1	0	0.923543	1	1	1
biological_process	GO:0097510	base-excision repair, AP site formation via deaminated base removal	0	1	0	0.923543	1	1	1
biological_process	GO:0071897	DNA biosynthetic process	0	1	0	0.738351	0.645288	1	1
biological_process	GO:0006266	DNA ligation	0	1	0	0.923543	1	1	1
biological_process	GO:0019674	NAD metabolic process	0	1	0	0.671659	1	1	1
biological_process	GO:0016570	histone modification	0	1	0	0.0516129	1	0.965	1
biological_process	GO:1903259	exon-exon junction complex disassembly	0	1	0	0.923543	1	1	1
biological_process	GO:0016043	cellular component organization	0	1	0	0.129523	0.907518	1	1
biological_process	GO:0034969	histone arginine methylation	0	1	0	0.923543	1	1	1
biological_process	GO:0016036	cellular response to phosphate starvation	0	1	0	0.923543	1	1	1
biological_process	GO:0000481	maturation of 5S rRNA	0	1	0	0.923543	1	1	1
biological_process	GO:0042795	snRNA transcription by RNA polymerase II	0	1	0	0.923543	1	1	1
biological_process	GO:0042796	snRNA transcription by RNA polymerase III	0	1	0	0.923543	1	1	1
biological_process	GO:0000389	mRNA 3'-splice site recognition	0	1	0	0.923543	1	1	1
biological_process	GO:0043048	dolichyl monophosphate biosynthetic process	0	1	0	0.923543	1	1	1
biological_process	GO:0071048	nuclear mRNA surveillance	1	2	0.5	NA	NA	NA	NA	Q8IKX8_PLAF7
biological_process	GO:0071049	nuclear mRNA surveillance	0	2	0	NA	NA	NA	NA
biological_process	GO:0034622	protein-containing complex assembly	0	1	0	NA	NA	NA	NA
biological_process	GO:0071033	nuclear mRNA surveillance	0	1	0	NA	NA	NA	NA
cellular_component	GO:0020002	host cell plasma membrane	40	196	0.204082	1	3.5655e-08	1	0	PTKL_PLAF7	Q8I640_PLAF7	Q8IEU9_PLAF7	Q8IBE2_PLAF7	Q8IBW8_PLAF7	Q8I2C7_PLAF7	O96108_PLAF7	Q8IAK1_PLAF7	Q8I519_PLAF7	Q8I495_PLAF7	Q8IBW9_PLAF7	Q8I218_PLAF7	Q8IAS7_PLAF7	Q8IBX1_PLAF7	Q8IBD9_PLAF7	Q8I220_PLAF7	Q8IBX0_PLAF7	Q8I1V6_PLAF7	Q8IAK3_PLAF7	Q8IAS3_PLAF7	Q8I4P2_PLAF7	Q8I1V7_PLAF7	Q8IFQ3_PLAF7	Q8IIZ6_PLAF7	C6KT15_PLAF7	Q8IFQ2_PLAF7	C0H4Q5_PLAF7	Q8I098_PLAF7	Q8I642_PLAF7	Q8I0U6_PLAF7	Q8IFQ6_PLAF7	Q8IK37_PLAF7	Q9NFB0_PLAF7	Q8IBX2_PLAF7	Q8I641_PLAF7	Q8IBD8_PLAF7	Q8IBW6_PLAF7	Q9U0G5_PLAF7	Q9NFB6_PLAF7	Q8IBW7_PLAF7
cellular_component	GO:0020030	infected host cell surface knob	28	54	0.518519	1	4.5453e-17	1	0	Q8I640_PLAF7	Q8IEU9_PLAF7	Q8IBW8_PLAF7	O96108_PLAF7	Q8IAK1_PLAF7	Q8I519_PLAF7	Q8I495_PLAF7	Q8IBW9_PLAF7	Q8I218_PLAF7	Q8IAS7_PLAF7	Q8IBX1_PLAF7	Q8I220_PLAF7	Q8IBX0_PLAF7	Q8I1V6_PLAF7	Q8IAK3_PLAF7	Q8IAS3_PLAF7	Q8I1V7_PLAF7	Q8IIZ6_PLAF7	C6KT15_PLAF7	Q8IFQ2_PLAF7	Q8I098_PLAF7	Q8IFQ6_PLAF7	Q8IK37_PLAF7	Q8IBX2_PLAF7	Q8IBD8_PLAF7	Q9U0G5_PLAF7	Q9NFB6_PLAF7	Q8IBW7_PLAF7
cellular_component	GO:0030430	host cell cytoplasm	6	24	0.25	1	6.54133e-10	1	0	Q8IK49_PLAF7	Q8IC43_PLAF7	Q8IC42_PLAF7	O96221_PLAF7	Q8I2F7_PLAF7	Q8IHR4_PLAF7
cellular_component	GO:0033644	host cell membrane	2	10	0.2	1	1.17773e-08	1	0	Q8I5I8_PLAF7	Q8IC43_PLAF7
cellular_component	GO:0043657	host cell	1	4	0.25	1	1.40945e-07	1	0	Q8IDY5_PLAF7
cellular_component	GO:0043656	host intracellular region	0	1	0	1	7.69832e-10	1	0
cellular_component	GO:0005576	extracellular region	1	5	0.2	0.999982	6.66674e-05	1	0.005	RH1_PLAF7
cellular_component	GO:0005615	extracellular space	9	25	0.36	0.999985	0.000105094	1	0.009	SERA6_PLAF7	RH2A_PLAF7	SERA5_PLAF7	RH2B_PLAF7	O96166_PLAF7	O96165_PLAF7	O96164_PLAF7	O96167_PLAF7	Q8I486_PLAF7
cellular_component	GO:0005635	nuclear envelope	2	5	0.4	0.999987	0.000108776	1	0.009	Q8ILE0_PLAF7	Q8I5Q5_PLAF7
cellular_component	GO:0031224	intrinsic component of membrane	0	1	0	0.999924	0.000122553	1	0.011
cellular_component	GO:0016020	membrane	11	146	0.0753425	0.999778	0.000349048	1	0.037	SERA6_PLAF7	LRR4_PLAF7	RH1_PLAF7	RH2A_PLAF7	RH2B_PLAF7	PTKL_PLAF7	O96232_PLAF7	Q8IHR4_PLAF7	Q8ILE7_PLAF7	Q8IE81_PLAF7	Q8I2S3_PLAF7
cellular_component	GO:0016021	integral component of membrane	153	1517	0.100857	0.999756	0.000381115	1	0.042	MLRR1_PLAF7	RH1_PLAF7	RH2A_PLAF7	SEY1_PLAF7	RH2B_PLAF7	C0H4T3_PLAF7	C6KT44_PLAF7	Q8I640_PLAF7	Q8IK98_PLAF7	A0A5K1K8R3_PLAF7	Q8IEU9_PLAF7	Q8ILE0_PLAF7	Q8IHV6_PLAF7	Q8ID12_PLAF7	Q8IEH4_PLAF7	A0A144A1K0_PLAF7	Q8IB94_PLAF7	Q8IBE2_PLAF7	C6KSX6_PLAF7	Q8IBW8_PLAF7	O97324_PLAF7	Q8IBB7_PLAF7	Q8I2C7_PLAF7	C0H4K4_PLAF7	O96256_PLAF7	A0A5K1K847_PLAF7	O96108_PLAF7	Q8IBQ3_PLAF7	Q8IKV6_PLAF7	Q8IAK1_PLAF7	Q8IEV1_PLAF7	C0H4B3_PLAF7	O97325_PLAF7	Q8IM56_PLAF7	B9ZSJ1_PLAF7	Q8I3V1_PLAF7	Q8IBW2_PLAF7	Q8IM22_PLAF7	A0A143ZY53_PLAF7	C6KSL0_PLAF7
cellular_component	GO:0030127	COPII vesicle coat	4	6	0.666667	0.999978	0.00061711	1	0.084	Q8I5B3_PLAF7	O96221_PLAF7	C0H5J6_PLAF7	C0H489_PLAF7
cellular_component	GO:0031225	anchored component of membrane	4	7	0.571429	0.999895	0.000645058	1	0.087	PF92_PLAF7	P113_PLAF7	A0A143ZX41_PLAF7	C0H4A5_PLAF7
cellular_component	GO:0005643	nuclear pore	4	8	0.5	0.99995	0.000686466	1	0.097	Q8I5B3_PLAF7	C0H530_PLAF7	C6KTB3_PLAF7	Q8I398_PLAF7
cellular_component	GO:0005874	microtubule	8	34	0.235294	0.999778	0.000984585	1	0.117	Q8IBK2_PLAF7	C0H4N5_PLAF7	C6S3A9_PLAF7	Q8IHR4_PLAF7	Q8IAN7_PLAF7	Q8I2I3_PLAF7	Q8I505_PLAF7	Q8IJH4_PLAF7
cellular_component	GO:0020003	symbiont-containing vacuole	6	24	0.25	0.998952	0.00351933	1	0.334	SERA6_PLAF7	SERA5_PLAF7	PTKL_PLAF7	Q8II72_PLAF7	O96164_PLAF7	Q8I0U6_PLAF7
cellular_component	GO:0005886	plasma membrane	11	72	0.152778	0.9982	0.00423413	1	0.375	RH1_PLAF7	SERA5_PLAF7	RH2B_PLAF7	PF92_PLAF7	P113_PLAF7	GCYA_PLAF7	Q8IBB7_PLAF7	A0A143ZX41_PLAF7	Q76NM5_PLAF7	Q8IHR4_PLAF7	O96168_PLAF7
cellular_component	GO:0070971	endoplasmic reticulum exit site	3	5	0.6	0.99978	0.00503084	1	0.471	O96221_PLAF7	C0H5J6_PLAF7	C0H489_PLAF7
cellular_component	GO:0005923	bicellular tight junction	1	3	0.333333	0.99978	0.00503084	1	0.471	RH1_PLAF7
cellular_component	GO:0070160	tight junction	1	1	1	0.99978	0.00503084	1	0.471	RH2B_PLAF7
cellular_component	GO:0005819	spindle	1	3	0.333333	0.99917	0.00577224	1	0.487	Q8IAN7_PLAF7
cellular_component	GO:0015630	microtubule cytoskeleton	0	2	0	0.997366	0.00688013	1	0.536
cellular_component	GO:0016324	apical plasma membrane	2	2	1	1	0.00690761	1	0.747	RH2A_PLAF7	RH2B_PLAF7
cellular_component	GO:0044647	host-symbiont bicellular tight junction	2	2	1	1	0.00690761	1	0.747	RH2A_PLAF7	RH2B_PLAF7
cellular_component	GO:0008278	cohesin complex	1	1	1	1	0.00690761	1	0.747	Q8II57_PLAF7
cellular_component	GO:0030054	cell junction	0	1	0	0.999383	0.00944456	1	0.798
cellular_component	GO:0012507	ER to Golgi transport vesicle membrane	0	5	0	0.998827	0.00969958	1	0.81
cellular_component	GO:0000793	condensed chromosome	1	2	0.5	0.996619	0.0169584	1	0.903	SMC2_PLAF7
cellular_component	GO:0005856	cytoskeleton	1	5	0.2	0.992213	0.0169629	1	0.903	C6KTA1_PLAF7
cellular_component	GO:0005881	cytoplasmic microtubule	2	3	0.666667	0.999429	0.0195799	1	0.96	DYHC1_PLAF7	O97251_PLAF7
cellular_component	GO:0036457	keratohyalin granule	2	3	0.666667	0.999429	0.0195799	1	0.96	A0A144A0F7_PLAF7	A0A144A255_PLAF7
cellular_component	GO:0031362	anchored component of external side of plasma membrane	2	3	0.666667	0.999429	0.0195799	1	0.96	Q8IBR8_PLAF7	Q8IK84_PLAF7
cellular_component	GO:0031226	intrinsic component of plasma membrane	0	1	0	0.992386	0.0232029	1	0.964
cellular_component	GO:0020008	rhoptry	5	27	0.185185	0.991951	0.0263002	1	0.977	RH1_PLAF7	RH2B_PLAF7	C6KSX6_PLAF7	C0H496_PLAF7	C0H4A5_PLAF7
cellular_component	GO:0030659	cytoplasmic vesicle membrane	1	1	1	0.991882	0.0292249	1	0.978	GCYA_PLAF7
cellular_component	GO:0020005	symbiont-containing vacuole membrane	6	28	0.214286	0.990146	0.0340677	1	0.986	SERA6_PLAF7	P113_PLAF7	Q8IHR4_PLAF7	Q8I206_PLAF7	Q8ILA1_PLAF7	Q8I487_PLAF7
cellular_component	GO:0005815	microtubule organizing center	2	5	0.4	0.99053	0.0373352	1	0.995	O97251_PLAF7	Q8IAN7_PLAF7
cellular_component	GO:0009897	external side of plasma membrane	0	1	0	0.997856	0.0370155	1	0.995
cellular_component	GO:0005764	lysosome	6	16	0.375	0.986845	0.0391585	1	0.996	SERA6_PLAF7	SERA5_PLAF7	O96166_PLAF7	O96165_PLAF7	O96164_PLAF7	O96167_PLAF7
cellular_component	GO:0030134	COPII-coated ER to Golgi transport vesicle	1	7	0.142857	0.992166	0.0384204	1	0.996	O96221_PLAF7
cellular_component	GO:0030117	membrane coat	1	2	0.5	0.988155	0.039401	1	0.996	Q8IIQ6_PLAF7
cellular_component	GO:0030286	dynein complex	5	11	0.454545	0.985574	0.0514735	1	0.999	DYHC1_PLAF7	C0H4N5_PLAF7	A0A144A1B4_PLAF7	C6S3A9_PLAF7	Q8IJH4_PLAF7
cellular_component	GO:1990225	rhoptry neck	3	10	0.3	0.993401	0.0441196	1	0.999	RH2A_PLAF7	RH2B_PLAF7	Q8IKV6_PLAF7
cellular_component	GO:0005875	microtubule associated complex	1	6	0.166667	0.979697	0.0555645	1	0.999	DYHC1_PLAF7
cellular_component	GO:0005634	nucleus	48	499	0.0961924	0.658089	0.394614	1	1	RTCB_PLAF7	LRR4_PLAF7	SMC2_PLAF7	YPF12_PLAF7	C0H4T3_PLAF7	Q8IFP1_PLAF7	C0H520_PLAF7	C0H4B3_PLAF7	Q8I5U5_PLAF7	Q8IHX2_PLAF7	Q8IKA0_PLAF7	C0H4Y0_PLAF7	Q8IK00_PLAF7	Q8IC01_PLAF7	O97240_PLAF7	Q8IHP9_PLAF7	A0A5K1K8V1_PLAF7	C0H4V8_PLAF7	Q8IHT5_PLAF7	Q8I5J1_PLAF7	Q8IJ27_PLAF7	Q8IB66_PLAF7	Q8I3R4_PLAF7	Q8IC16_PLAF7	Q8ILN4_PLAF7	Q8IER9_PLAF7	Q8IKH5_PLAF7	Q8IKW3_PLAF7	C6KSY0_PLAF7	Q8IHP1_PLAF7	Q8IAN7_PLAF7	Q8IKY8_PLAF7	Q8ILB9_PLAF7	Q8IE21_PLAF7	C6KTB3_PLAF7	C6S3H8_PLAF7	Q8IK08_PLAF7	Q8I5E0_PLAF7	Q8IKH2_PLAF7	Q8IIV3_PLAF7
cellular_component	GO:0005737	cytoplasm	29	483	0.0600414	8.3195e-06	0.999995	0	1	LRR4_PLAF7	MCA2_PLAF7	YPF15_PLAF7	PFD6_PLAF7	C0H4T3_PLAF7	Q8IB94_PLAF7	C6KSS4_PLAF7	C0H530_PLAF7	C0H4Y0_PLAF7	Q8IC01_PLAF7	Q8IJ37_PLAF7	Q8IJ27_PLAF7	C6S3A9_PLAF7	Q8IHR4_PLAF7	Q8IKH5_PLAF7	Q8IAN7_PLAF7	Q8I2I3_PLAF7	Q8IE21_PLAF7	C6KTB3_PLAF7	Q8ILZ9_PLAF7	Q8IK08_PLAF7	C6S3D7_PLAF7	Q8I5E0_PLAF7	Q8IIV3_PLAF7	Q8I2U5_PLAF7	Q8IAR3_PLAF7	A0A143ZY29_PLAF7	Q8IDD4_PLAF7	C0H4N8_PLAF7
cellular_component	GO:0005829	cytosol	13	204	0.0637255	0.013156	0.993286	0.351	1	Q8ILE0_PLAF7	Q8ILX2_PLAF7	Q8IC01_PLAF7	Q8IJ37_PLAF7	Q8ILJ7_PLAF7	Q8IBS3_PLAF7	Q8IJ27_PLAF7	C6KTC9_PLAF7	Q8I5N9_PLAF7	Q8IBI5_PLAF7	Q8IIQ6_PLAF7	Q8IHR6_PLAF7	Q8ILG1_PLAF7
cellular_component	GO:0005739	mitochondrion	7	205	0.0341463	0.00035404	0.999868	0.011	1	RH1_PLAF7	NNRE_PLAF7	O96142_PLAF7	Q8IEJ7_PLAF7	Q8III6_PLAF7	Q8IBI5_PLAF7	Q8I592_PLAF7
cellular_component	GO:0005730	nucleolus	7	96	0.0729167	0.282843	0.823741	1	1	Q8IIT7_PLAF7	Q8IKX8_PLAF7	Q9U0J4_PLAF7	Q8IEH2_PLAF7	Q8I5E4_PLAF7	Q8IFN9_PLAF7	Q8IBM7_PLAF7
cellular_component	GO:0005783	endoplasmic reticulum	6	95	0.0631579	0.114754	0.933211	0.992	1	SEY1_PLAF7	O96232_PLAF7	C0H5J6_PLAF7	Q8IIG8_PLAF7	Q8IM42_PLAF7	Q8IHR6_PLAF7
cellular_component	GO:0020036	Maurer's cleft	6	90	0.0666667	0.367812	0.772918	1	1	Q8IC43_PLAF7	Q8IJ07_PLAF7	Q8IC42_PLAF7	O96221_PLAF7	Q8I207_PLAF7	Q8I487_PLAF7
cellular_component	GO:0030688	preribosome, small subunit precursor	5	34	0.147059	0.934165	0.1615	1	1	Q8IM56_PLAF7	Q8I380_PLAF7	C6KSN8_PLAF7	Q8IKJ6_PLAF7	Q8I2R5_PLAF7
cellular_component	GO:0005789	endoplasmic reticulum membrane	4	52	0.0769231	0.0387984	0.986374	0.758	1	LRR4_PLAF7	SEY1_PLAF7	C6KSX6_PLAF7	C0H4B3_PLAF7
cellular_component	GO:0020011	apicoplast	4	102	0.0392157	0.0637231	0.975863	0.916	1	Q8I5X9_PLAF7	Q8IJ37_PLAF7	O96236_PLAF7	Q8IKE1_PLAF7
cellular_component	GO:0005813	centrosome	4	17	0.235294	0.986615	0.0566752	1	1	C0H4T3_PLAF7	Q8IAN7_PLAF7	Q8I2I3_PLAF7	Q8IDD4_PLAF7
cellular_component	GO:0031410	cytoplasmic vesicle	3	18	0.166667	0.812557	0.284652	1	1	RH1_PLAF7	RH2A_PLAF7	RH2B_PLAF7
cellular_component	GO:0005794	Golgi apparatus	3	57	0.0526316	0.0659	0.972476	0.921	1	Q8I505_PLAF7	Q8IM42_PLAF7	A0A5K1K8G8_PLAF7
cellular_component	GO:0005759	mitochondrial matrix	3	40	0.075	0.0710675	0.975951	0.939	1	Q8IJF8_PLAF7	Q8I3S7_PLAF7	Q8IL39_PLAF7
cellular_component	GO:0032040	small-subunit processome	3	32	0.09375	0.725947	0.505246	1	1	Q8I5F1_PLAF7	Q9U0J4_PLAF7	Q8IBM7_PLAF7
cellular_component	GO:0005930	axoneme	3	13	0.230769	0.943325	0.184559	1	1	YPF15_PLAF7	A0A144A1B4_PLAF7	Q8IJH4_PLAF7
cellular_component	GO:0005887	integral component of plasma membrane	3	20	0.15	0.955936	0.133683	1	1	GCYA_PLAF7	O96181_PLAF7	Q8IDS7_PLAF7
cellular_component	GO:0005681	spliceosomal complex	3	36	0.0833333	0.290164	0.830934	1	1	Q8IFP1_PLAF7	Q8I1X5_PLAF7	Q8I5A4_PLAF7
cellular_component	GO:0071013	catalytic step 2 spliceosome	3	31	0.0967742	0.824345	0.351738	1	1	Q8I1X5_PLAF7	Q8IK93_PLAF7	Q8IFN9_PLAF7
cellular_component	GO:0000178	exosome (RNase complex)	3	10	0.3	0.986388	0.0714991	1	1	C0H520_PLAF7	Q8IKX8_PLAF7	Q8ID62_PLAF7
cellular_component	GO:0035770	ribonucleoprotein granule	3	14	0.214286	0.917833	0.190262	1	1	Q8IJF8_PLAF7	Q8I3S7_PLAF7	Q8IL39_PLAF7
cellular_component	GO:0009986	cell surface	2	28	0.0714286	0.877903	0.274053	1	1	PF92_PLAF7	Q8IK14_PLAF7
cellular_component	GO:0046658	anchored component of plasma membrane	2	15	0.133333	0.986615	0.0566752	1	1	C6KT44_PLAF7	Q8I0U8_PLAF7
cellular_component	GO:0005654	nucleoplasm	2	11	0.181818	0.310053	0.825579	1	1	PESC_PLAF7	Q8I5B3_PLAF7
cellular_component	GO:0030687	preribosome, large subunit precursor	2	20	0.1	0.747933	0.532052	1	1	PESC_PLAF7	Q8ILB9_PLAF7
cellular_component	GO:0019898	extrinsic component of membrane	2	7	0.285714	0.876819	0.358761	1	1	Q8I5I8_PLAF7	C0H5G6_PLAF7
cellular_component	GO:0020007	apical complex	2	6	0.333333	0.972765	0.0629855	1	1	RH1_PLAF7	Q8ILA1_PLAF7
cellular_component	GO:0000785	chromatin	2	8	0.25	0.725947	0.505246	1	1	SMC2_PLAF7	SMC3_PLAF7
cellular_component	GO:0034399	nuclear periphery	2	16	0.125	0.836755	0.419804	1	1	C0H520_PLAF7	Q8IKX8_PLAF7
cellular_component	GO:1990904	ribonucleoprotein complex	2	29	0.0689655	0.0137614	0.992287	0.355	1	Q8IB66_PLAF7	C0H5J5_PLAF7
cellular_component	GO:0005666	RNA polymerase III complex	2	15	0.133333	0.876819	0.358761	1	1	Q8I5X9_PLAF7	Q8IE49_PLAF7
cellular_component	GO:0000932	P-body	2	18	0.111111	0.815441	0.44921	1	1	C0H520_PLAF7	Q8IIW4_PLAF7
cellular_component	GO:0000176	nuclear exosome (RNase complex)	2	8	0.25	0.97668	0.138483	1	1	Q8IKX8_PLAF7	Q8ID62_PLAF7
cellular_component	GO:0005871	kinesin complex	2	8	0.25	0.97668	0.138483	1	1	Q8IBK2_PLAF7	Q8I4Y0_PLAF7
cellular_component	GO:0044538	host cell periphery	2	6	0.333333	0.990555	0.0827855	1	1	Q8IK76_PLAF7	Q8I207_PLAF7
cellular_component	GO:0000930	gamma-tubulin complex	2	5	0.4	0.990555	0.0827855	1	1	Q8IAN7_PLAF7	Q8I2I3_PLAF7
cellular_component	GO:0000922	spindle pole	2	7	0.285714	0.97668	0.138483	1	1	Q8I2I3_PLAF7	Q8IDD4_PLAF7
cellular_component	GO:0020020	food vacuole	1	25	0.04	0.371386	0.887003	1	1	Q8IHR4_PLAF7
cellular_component	GO:0005743	mitochondrial inner membrane	1	33	0.030303	0.130611	0.950186	0.998	1	Q8III6_PLAF7
cellular_component	GO:0070545	PeBoW complex	1	2	0.5	0.993092	0.159573	1	1	PESC_PLAF7
cellular_component	GO:0072669	tRNA-splicing ligase complex	1	2	0.5	0.993092	0.159573	1	1	RTCB_PLAF7
cellular_component	GO:0071004	U2-type prespliceosome	1	12	0.0833333	0.736475	0.648166	1	1	Q8IK93_PLAF7
cellular_component	GO:0045177	apical part of cell	1	5	0.2	0.966675	0.07443	1	1	C0H496_PLAF7
cellular_component	GO:0020004	symbiont-containing vacuolar space	1	5	0.2	0.941661	0.352608	1	1	SERA5_PLAF7
cellular_component	GO:0031514	motile cilium	1	8	0.125	0.861517	0.501419	1	1	Q8I505_PLAF7
cellular_component	GO:0005952	cAMP-dependent protein kinase complex	1	5	0.2	0.941661	0.352608	1	1	Q8IDD4_PLAF7
cellular_component	GO:0020009	microneme	1	20	0.05	0.442278	0.853085	1	1	Q76NM5_PLAF7
cellular_component	GO:0022625	cytosolic large ribosomal subunit	1	51	0.0196078	0.0655999	0.988496	0.92	1	Q8IEM3_PLAF7
cellular_component	GO:0005665	RNA polymerase II, core complex	1	12	0.0833333	0.736475	0.648166	1	1	O96236_PLAF7
cellular_component	GO:0000781	chromosome, telomeric region	1	3	0.333333	0.98042	0.229569	1	1	Q8IEH2_PLAF7
cellular_component	GO:0000796	condensin complex	1	5	0.2	0.941661	0.352608	1	1	SMC2_PLAF7
cellular_component	GO:0000228	nuclear chromosome	1	4	0.25	0.340596	0.85829	1	1	SMC3_PLAF7
cellular_component	GO:0034990	nuclear mitotic cohesin complex	1	1	1	1	0.0832402	1	1	SMC3_PLAF7
cellular_component	GO:0020026	merozoite dense granule	1	3	0.333333	0.98042	0.229569	1	1	Q8I0U6_PLAF7
cellular_component	GO:0044163	host cytoskeleton	1	1	1	1	0.0832402	1	1	PTKL_PLAF7
cellular_component	GO:0005658	alpha DNA polymerase:primase complex	1	4	0.25	0.962985	0.293754	1	1	Q9U0H1_PLAF7
cellular_component	GO:0000151	ubiquitin ligase complex	1	5	0.2	0.782003	0.438947	1	1	C0H4Y0_PLAF7
cellular_component	GO:0005938	cell cortex	1	3	0.333333	0.962985	0.293754	1	1	DYHC1_PLAF7
cellular_component	GO:0016272	prefoldin complex	1	5	0.2	0.941661	0.352608	1	1	PFD6_PLAF7
cellular_component	GO:0000974	Prp19 complex	1	10	0.1	0.800205	0.58115	1	1	Q8I3V8_PLAF7
cellular_component	GO:0071006	U2-type catalytic step 1 spliceosome	1	4	0.25	0.962985	0.293754	1	1	Q8I3V8_PLAF7
cellular_component	GO:0071007	U2-type catalytic step 2 spliceosome	1	5	0.2	0.941661	0.352608	1	1	Q8I3V8_PLAF7
cellular_component	GO:0005868	cytoplasmic dynein complex	1	10	0.1	0.800205	0.58115	1	1	DYHC1_PLAF7
cellular_component	GO:0070258	inner membrane pellicle complex	1	18	0.0555556	0.55079	0.791595	1	1	Q8I5I8_PLAF7
cellular_component	GO:0005802	trans-Golgi network	1	13	0.0769231	0.67265	0.70449	1	1	Q8IBQ3_PLAF7
cellular_component	GO:0097619	PTEX complex	1	5	0.2	0.941661	0.352608	1	1	Q8ILA1_PLAF7
cellular_component	GO:0072686	mitotic spindle	1	2	0.5	0.993092	0.159573	1	1	C0H4T3_PLAF7
cellular_component	GO:0043231	intracellular membrane-bounded organelle	1	18	0.0555556	0.00419831	0.997099	0.134	1	Q8I461_PLAF7
cellular_component	GO:0030008	TRAPP complex	1	6	0.166667	0.83134	0.543014	1	1	Q8IM42_PLAF7
cellular_component	GO:0000139	Golgi membrane	1	20	0.05	0.240676	0.93881	1	1	Q8IHR6_PLAF7
cellular_component	GO:0042555	MCM complex	1	8	0.125	0.861517	0.501419	1	1	Q8IC16_PLAF7
cellular_component	GO:0005770	late endosome	1	2	0.5	0.704457	0.677551	1	1	Q8IIQ6_PLAF7
cellular_component	GO:0031201	SNARE complex	1	17	0.0588235	0.580196	0.772573	1	1	Q8I4Z9_PLAF7
cellular_component	GO:0016282	eukaryotic 43S preinitiation complex	1	11	0.0909091	0.768479	0.616112	1	1	Q8IJW4_PLAF7
cellular_component	GO:0033290	eukaryotic 48S preinitiation complex	1	11	0.0909091	0.768479	0.616112	1	1	Q8IJW4_PLAF7
cellular_component	GO:0005852	eukaryotic translation initiation factor 3 complex	1	10	0.1	0.768479	0.616112	1	1	Q8IJW4_PLAF7
cellular_component	GO:0012505	endomembrane system	1	16	0.0625	0.3075	0.764371	1	1	Q8I4Z9_PLAF7
cellular_component	GO:0005732	sno(s)RNA-containing ribonucleoprotein complex	1	12	0.0833333	0.417623	0.86539	1	1	Q9U0J4_PLAF7
cellular_component	GO:0005686	U2 snRNP	1	19	0.0526316	0.522242	0.80903	1	1	Q8IK93_PLAF7
cellular_component	GO:0005682	U5 snRNP	1	10	0.1	0.800205	0.58115	1	1	Q8I1X5_PLAF7
cellular_component	GO:0031305	integral component of mitochondrial inner membrane	1	6	0.166667	0.97668	0.138483	1	1	Q8IBB5_PLAF7
cellular_component	GO:0000177	cytoplasmic exosome (RNase complex)	1	6	0.166667	0.890308	0.456052	1	1	Q8ID62_PLAF7
cellular_component	GO:0000502	proteasome complex	1	11	0.0909091	0.307941	0.876415	1	1	A0A5K1K9F3_PLAF7
cellular_component	GO:0005680	anaphase-promoting complex	1	7	0.142857	0.890308	0.456052	1	1	Q8IBH6_PLAF7
cellular_component	GO:0000439	transcription factor TFIIH core complex	1	4	0.25	0.962985	0.293754	1	1	Q8IDG5_PLAF7
cellular_component	GO:0005675	transcription factor TFIIH holo complex	1	6	0.166667	0.890308	0.456052	1	1	Q8IDG5_PLAF7
cellular_component	GO:0080008	Cul4-RING E3 ubiquitin ligase complex	1	3	0.333333	0.98042	0.229569	1	1	Q9U0J4_PLAF7
cellular_component	GO:0005839	proteasome core complex	1	15	0.0666667	0.641239	0.729185	1	1	Q8IAR3_PLAF7
cellular_component	GO:0031080	nuclear pore outer ring	1	1	1	1	0.0832402	1	1	Q8I5B3_PLAF7
cellular_component	GO:0043229	intracellular organelle	1	1	1	0.000910537	0.999401	0.032	1	C6KSS4_PLAF7
cellular_component	GO:0005793	endoplasmic reticulum-Golgi intermediate compartment	1	8	0.125	0.800205	0.58115	1	1	Q8IHR6_PLAF7
cellular_component	GO:0030915	Smc5-Smc6 complex	1	3	0.333333	0.98042	0.229569	1	1	Q8IKW3_PLAF7
cellular_component	GO:0005669	transcription factor TFIID complex	1	4	0.25	0.962985	0.293754	1	1	Q8IC26_PLAF7
cellular_component	GO:0005745	m-AAA complex	1	2	0.5	0.993092	0.159573	1	1	Q8IIH1_PLAF7
cellular_component	GO:0005968	Rab-protein geranylgeranyltransferase complex	1	4	0.25	0.962985	0.293754	1	1	Q8IJ27_PLAF7
cellular_component	GO:0000127	transcription factor TFIIIC complex	1	2	0.5	0.993092	0.159573	1	1	Q8I5U5_PLAF7
cellular_component	GO:0031499	TRAMP complex	1	2	0.5	0.993092	0.159573	1	1	Q8I5E4_PLAF7
cellular_component	GO:0005639	integral component of nuclear inner membrane	1	2	0.5	0.993092	0.159573	1	1	Q8I5Q5_PLAF7
cellular_component	GO:0000923	equatorial microtubule organizing center	1	4	0.25	0.962985	0.293754	1	1	Q8I2I3_PLAF7
cellular_component	GO:0008275	gamma-tubulin small complex	1	3	0.333333	0.98042	0.229569	1	1	Q8I2I3_PLAF7
cellular_component	GO:0030015	CCR4-NOT core complex	1	6	0.166667	0.917214	0.406572	1	1	Q8IIW4_PLAF7
cellular_component	GO:0051233	spindle midzone	1	2	0.5	0.993092	0.159573	1	1	O97251_PLAF7
cellular_component	GO:0044613	nuclear pore central transport channel	1	2	0.5	0.993092	0.159573	1	1	Q8IKA0_PLAF7
cellular_component	GO:0030126	COPI vesicle coat	1	7	0.142857	0.890308	0.456052	1	1	Q8IHR6_PLAF7
cellular_component	GO:0009536	plastid	1	7	0.142857	0.0595483	0.975504	0.891	1	Q8I5E0_PLAF7
cellular_component	GO:0019773	proteasome core complex, alpha-subunit complex	1	7	0.142857	0.890308	0.456052	1	1	Q8IAR3_PLAF7
cellular_component	GO:0005892	acetylcholine-gated channel complex	1	2	0.5	0.993092	0.159573	1	1	C0H4B4_PLAF7
cellular_component	GO:0000808	origin recognition complex	1	1	1	0.917214	0.406572	1	1	A0A5K1K8V1_PLAF7
cellular_component	GO:0008287	protein serine/threonine phosphatase complex	1	3	0.333333	0.800205	0.58115	1	1	Q8IKH5_PLAF7
cellular_component	GO:0035371	microtubule plus-end	1	1	1	1	0.0832402	1	1	O97251_PLAF7
cellular_component	GO:0031965	nuclear membrane	1	4	0.25	0.984481	0.109692	1	1	Q8IHR4_PLAF7
cellular_component	GO:0009317	acetyl-CoA carboxylase complex	1	1	1	1	0.0832402	1	1	Q8IKE1_PLAF7
cellular_component	GO:0009343	biotin carboxylase complex	1	1	1	1	0.0832402	1	1	Q8IKE1_PLAF7
cellular_component	GO:0019867	outer membrane	1	1	1	0.861517	0.501419	1	1	Q8I576_PLAF7
cellular_component	GO:0034657	GID complex	1	1	1	1	0.0832402	1	1	Q8IE21_PLAF7
cellular_component	GO:0016281	eukaryotic translation initiation factor 4F complex	1	5	0.2	0.941661	0.352608	1	1	Q8IFN9_PLAF7
cellular_component	GO:0030904	retromer complex	1	3	0.333333	0.98042	0.229569	1	1	Q8IIQ6_PLAF7
cellular_component	GO:0030906	retromer, cargo-selective complex	1	1	1	1	0.0832402	1	1	Q8IIQ6_PLAF7
cellular_component	GO:0000776	kinetochore	1	1	1	0.941661	0.352608	1	1	Q8IIP2_PLAF7
cellular_component	GO:0033588	elongator holoenzyme complex	1	1	1	1	0.0832402	1	1	Q8I5E0_PLAF7
cellular_component	GO:0031213	RSF complex	1	1	1	1	0.0832402	1	1	Q8IBY8_PLAF7
cellular_component	GO:0043291	RAVE complex	1	1	1	1	0.0832402	1	1	A0A143ZZV5_PLAF7
cellular_component	GO:0000333	telomerase catalytic core complex	1	1	1	1	0.0832402	1	1	Q8IEH2_PLAF7
cellular_component	GO:0031417	NatC complex	1	1	1	1	0.0832402	1	1	Q8I338_PLAF7
cellular_component	GO:0005971	ribonucleoside-diphosphate reductase complex	1	1	1	1	0.0832402	1	1	Q8IL94_PLAF7
cellular_component	GO:1903600	glutaminase complex	0	1	0	0.91676	1	1	1
cellular_component	GO:0043626	PCNA complex	0	3	0	0.770431	1	1	1
cellular_component	GO:0005775	vacuolar lumen	0	4	0	0.706246	1	1	1
cellular_component	GO:0017101	aminoacyl-tRNA synthetase multienzyme complex	0	2	0	0.840427	1	1	1
cellular_component	GO:0005840	ribosome	0	55	0	1.48547e-06	1	0	1
cellular_component	GO:0000243	commitment complex	0	5	0	0.647392	1	1	1
cellular_component	GO:0005685	U1 snRNP	0	13	0	0.322449	1	1	1
cellular_component	GO:0035097	histone methyltransferase complex	0	1	0	0.593428	1	1	1
cellular_component	GO:0022627	cytosolic small ribosomal subunit	0	33	0	0.0560506	1	0.877	1
cellular_component	GO:0032991	protein-containing complex	0	8	0	0.14412	0.884405	0.999	1
cellular_component	GO:0031234	extrinsic component of cytoplasmic side of plasma membrane	0	1	0	0.91676	1	1	1
cellular_component	GO:0033163	microneme membrane	0	2	0	0.840427	1	1	1
cellular_component	GO:0005801	cis-Golgi network	0	5	0	0.593428	1	1	1
cellular_component	GO:0000812	Swr1 complex	0	7	0	0.543948	1	1	1
cellular_component	GO:0015629	actin cytoskeleton	0	11	0	0.160341	1	1	1
cellular_component	GO:0043655	host extracellular space	0	3	0	0.770431	1	1	1
cellular_component	GO:0034494	microneme lumen	0	3	0	0.770431	1	1	1
cellular_component	GO:0005774	vacuolar membrane	0	8	0	0.19097	1	1	1
cellular_component	GO:0005664	nuclear origin of replication recognition complex	0	5	0	0.647392	1	1	1
cellular_component	GO:0044164	host cell cytosol	0	18	0	0.208405	1	1	1
cellular_component	GO:0016591	RNA polymerase II, holoenzyme	0	1	0	0.81741	0.392944	1	1
cellular_component	GO:0005656	nuclear pre-replicative complex	0	4	0	0.706246	1	1	1
cellular_component	GO:0005677	chromatin silencing complex	0	1	0	0.91676	1	1	1
cellular_component	GO:0030133	transport vesicle	0	2	0	0.974124	0.0912587	1	1
cellular_component	GO:0031910	cytostome	0	2	0	0.840427	1	1	1
cellular_component	GO:0005787	signal peptidase complex	0	4	0	0.706246	1	1	1
cellular_component	GO:0030176	integral component of endoplasmic reticulum membrane	0	21	0	0.0470269	1	0.829	1
cellular_component	GO:0031227	intrinsic component of endoplasmic reticulum membrane	0	1	0	0.0470269	1	0.829	1
cellular_component	GO:0044311	exoneme	0	1	0	0.91676	1	1	1
cellular_component	GO:0031314	extrinsic component of mitochondrial inner membrane	0	3	0	0.770431	1	1	1
cellular_component	GO:0005694	chromosome	0	8	0	0.703402	0.430465	1	1
cellular_component	GO:0005736	RNA polymerase I complex	0	11	0	0.383888	1	1	1
cellular_component	GO:0005832	chaperonin-containing T-complex	0	8	0	0.498581	1	1	1
cellular_component	GO:0005771	multivesicular body	0	5	0	0.647392	1	1	1
cellular_component	GO:0034591	rhoptry lumen	0	1	0	0.91676	1	1	1
cellular_component	GO:1990070	TRAPPI protein complex	0	1	0	0.91676	1	1	1
cellular_component	GO:1990071	TRAPPII protein complex	0	1	0	0.91676	1	1	1
cellular_component	GO:1990072	TRAPPIII protein complex	0	3	0	0.770431	1	1	1
cellular_component	GO:0005768	endosome	0	15	0	0.151655	0.966906	1	1
cellular_component	GO:0030897	HOPS complex	0	3	0	0.770431	1	1	1
cellular_component	GO:0000221	vacuolar proton-transporting V-type ATPase, V1 domain	0	4	0	0.706246	1	1	1
cellular_component	GO:0000794	condensed nuclear chromosome	0	4	0	0.917214	0.406572	1	1
cellular_component	GO:0030870	Mre11 complex	0	2	0	0.840427	1	1	1
cellular_component	GO:0043529	GET complex	0	1	0	0.91676	1	1	1
cellular_component	GO:0016459	myosin complex	0	6	0	0.593428	1	1	1
cellular_component	GO:0020039	pellicle	0	1	0	0.55079	0.791595	1	1
cellular_component	GO:0031982	vesicle	0	9	0	0.735028	0.37671	1	1
cellular_component	GO:0005758	mitochondrial intermembrane space	0	7	0	0.456986	1	1	1
cellular_component	GO:0005777	peroxisome	0	2	0	0.706246	1	1	1
cellular_component	GO:0034098	VCP-NPL4-UFD1 AAA ATPase complex	0	4	0	0.706246	1	1	1
cellular_component	GO:0019897	extrinsic component of plasma membrane	0	1	0	0.840427	1	1	1
cellular_component	GO:0005853	eukaryotic translation elongation factor 1 complex	0	3	0	0.770431	1	1	1
cellular_component	GO:0005762	mitochondrial large ribosomal subunit	0	31	0	0.0667989	1	0.93	1
cellular_component	GO:0009507	chloroplast	0	5	0	0.498581	1	1	1
cellular_component	GO:0070469	respirasome	0	2	0	0.208405	1	1	1
cellular_component	GO:0015935	small ribosomal subunit	0	15	0	0.0125647	1	0.335	1
cellular_component	GO:0042765	GPI-anchor transamidase complex	0	5	0	0.647392	1	1	1
cellular_component	GO:0005763	mitochondrial small ribosomal subunit	0	9	0	0.456986	1	1	1
cellular_component	GO:0017119	Golgi transport complex	0	2	0	0.840427	1	1	1
cellular_component	GO:0005846	nuclear cap binding complex	0	2	0	0.840427	1	1	1
cellular_component	GO:0009534	chloroplast thylakoid	0	3	0	0.770431	1	1	1
cellular_component	GO:0030173	integral component of Golgi membrane	0	11	0	0.383888	1	1	1
cellular_component	GO:0030686	90S preribosome	0	8	0	0.467948	0.839659	1	1
cellular_component	GO:0002144	cytosolic tRNA wobble base thiouridylase complex	0	1	0	0.91676	1	1	1
cellular_component	GO:0015934	large ribosomal subunit	0	16	0	0.00367712	0.999605	0.114	1
cellular_component	GO:0016592	mediator complex	0	7	0	0.543948	1	1	1
cellular_component	GO:0008023	transcription elongation factor complex	0	3	0	0.41885	1	1	1
cellular_component	GO:0071561	nucleus-vacuole junction	0	1	0	0.91676	1	1	1
cellular_component	GO:0034271	phosphatidylinositol 3-kinase complex, class III, type I	0	2	0	0.840427	1	1	1
cellular_component	GO:0034272	phosphatidylinositol 3-kinase complex, class III, type II	0	2	0	0.840427	1	1	1
cellular_component	GO:0034388	Pwp2p-containing subcomplex of 90S preribosome	0	4	0	0.706246	1	1	1
cellular_component	GO:0035267	NuA4 histone acetyltransferase complex	0	9	0	0.41885	1	1	1
cellular_component	GO:0016471	vacuolar proton-transporting V-type ATPase complex	0	4	0	0.543948	1	1	1
cellular_component	GO:0008290	F-actin capping protein complex	0	2	0	0.840427	1	1	1
cellular_component	GO:0005788	endoplasmic reticulum lumen	0	3	0	0.706246	1	1	1
cellular_component	GO:0005750	mitochondrial respiratory chain complex III	0	6	0	0.593428	1	1	1
cellular_component	GO:0008541	proteasome regulatory particle, lid subcomplex	0	6	0	0.593428	1	1	1
cellular_component	GO:0005838	proteasome regulatory particle	0	13	0	0.227427	1	1	1
cellular_component	GO:0071541	eukaryotic translation initiation factor 3 complex, eIF3m	0	4	0	0.706246	1	1	1
cellular_component	GO:0033106	cis-Golgi network membrane	0	1	0	0.91676	1	1	1
cellular_component	GO:0043186	P granule	0	1	0	0.91676	1	1	1
cellular_component	GO:0071011	precatalytic spliceosome	0	23	0	0.13461	1	0.999	1
cellular_component	GO:0034719	SMN-Sm protein complex	0	3	0	0.770431	1	1	1
cellular_component	GO:0097526	spliceosomal tri-snRNP complex	0	6	0	0.13461	1	0.999	1
cellular_component	GO:0005689	U12-type spliceosomal complex	0	5	0	0.647392	1	1	1
cellular_component	GO:0005687	U4 snRNP	0	6	0	0.593428	1	1	1
cellular_component	GO:0034457	Mpp10 complex	0	3	0	0.770431	1	1	1
cellular_component	GO:0048471	perinuclear region of cytoplasm	0	6	0	0.593428	1	1	1
cellular_component	GO:0032300	mismatch repair complex	0	5	0	0.647392	1	1	1
cellular_component	GO:0032389	MutLalpha complex	0	2	0	0.840427	1	1	1
cellular_component	GO:0005797	Golgi medial cisterna	0	2	0	0.840427	1	1	1
cellular_component	GO:0000138	Golgi trans cisterna	0	1	0	0.91676	1	1	1
cellular_component	GO:0005655	nucleolar ribonuclease P complex	0	3	0	0.770431	1	1	1
cellular_component	GO:0000172	ribonuclease MRP complex	0	3	0	0.770431	1	1	1
cellular_component	GO:0030677	ribonuclease P complex	0	4	0	0.706246	1	1	1
cellular_component	GO:0042175	nuclear outer membrane-endoplasmic reticulum membrane network	0	1	0	0.036665	0.987227	0.748	1
cellular_component	GO:0005786	signal recognition particle, endoplasmic reticulum targeting	0	6	0	0.593428	1	1	1
cellular_component	GO:0046540	U4/U6 x U5 tri-snRNP complex	0	18	0	0.208405	1	1	1
cellular_component	GO:0002189	ribose phosphate diphosphokinase complex	0	2	0	0.840427	1	1	1
cellular_component	GO:0031304	intrinsic component of mitochondrial inner membrane	0	3	0	0.942973	0.231521	1	1
cellular_component	GO:0005744	TIM23 mitochondrial import inner membrane translocase complex	0	7	0	0.456986	1	1	1
cellular_component	GO:0034998	oligosaccharyltransferase I complex	0	1	0	0.91676	1	1	1
cellular_component	GO:0005753	mitochondrial proton-transporting ATP synthase complex	0	4	0	0.456986	1	1	1
cellular_component	GO:0017102	methionyl glutamyl tRNA synthetase complex	0	1	0	0.91676	1	1	1
cellular_component	GO:0033116	endoplasmic reticulum-Golgi intermediate compartment membrane	0	1	0	0.91676	1	1	1
cellular_component	GO:0019005	SCF ubiquitin ligase complex	0	3	0	0.770431	1	1	1
cellular_component	GO:0001401	SAM complex	0	1	0	0.91676	1	1	1
cellular_component	GO:0005858	axonemal dynein complex	0	5	0	0.543948	1	1	1
cellular_component	GO:0000407	phagophore assembly site	0	3	0	0.498581	1	1	1
cellular_component	GO:0034663	endoplasmic reticulum chaperone complex	0	2	0	0.840427	1	1	1
cellular_component	GO:0005847	mRNA cleavage and polyadenylation specificity factor complex	0	5	0	0.647392	1	1	1
cellular_component	GO:0005742	mitochondrial outer membrane translocase complex	0	1	0	0.840427	1	1	1
cellular_component	GO:0000118	histone deacetylase complex	0	1	0	0.498581	1	1	1
cellular_component	GO:0005854	nascent polypeptide-associated complex	0	2	0	0.840427	1	1	1
cellular_component	GO:0005721	pericentric heterochromatin	0	1	0	0.91676	1	1	1
cellular_component	GO:0048188	Set1C/COMPASS complex	0	5	0	0.647392	1	1	1
cellular_component	GO:0034245	mitochondrial DNA-directed RNA polymerase complex	0	1	0	0.91676	1	1	1
cellular_component	GO:0005672	transcription factor TFIIA complex	0	3	0	0.770431	1	1	1
cellular_component	GO:0008540	proteasome regulatory particle, base subcomplex	0	9	0	0.456986	1	1	1
cellular_component	GO:0030131	clathrin adaptor complex	0	8	0	0.41885	1	1	1
cellular_component	GO:0031510	SUMO activating enzyme complex	0	3	0	0.770431	1	1	1
cellular_component	GO:0071540	eukaryotic translation initiation factor 3 complex, eIF3e	0	2	0	0.840427	1	1	1
cellular_component	GO:0031501	mannosyltransferase complex	0	1	0	0.840427	1	1	1
cellular_component	GO:0005814	centriole	0	3	0	0.770431	1	1	1
cellular_component	GO:0031307	integral component of mitochondrial outer membrane	0	1	0	0.91676	1	1	1
cellular_component	GO:0005779	integral component of peroxisomal membrane	0	1	0	0.91676	1	1	1
cellular_component	GO:1990811	MWP complex	0	1	0	0.91676	1	1	1
cellular_component	GO:0030124	AP-4 adaptor complex	0	1	0	0.91676	1	1	1
cellular_component	GO:0005662	DNA replication factor A complex	0	3	0	0.770431	1	1	1
cellular_component	GO:0009376	HslUV protease complex	0	2	0	0.840427	1	1	1
cellular_component	GO:0071014	post-mRNA release spliceosomal complex	0	7	0	0.498581	1	1	1
cellular_component	GO:0005684	U2-type spliceosomal complex	0	8	0	0.516428	0.743444	1	1
cellular_component	GO:0019774	proteasome core complex, beta-subunit complex	0	6	0	0.593428	1	1	1
cellular_component	GO:0071458	integral component of cytoplasmic side of endoplasmic reticulum membrane	0	1	0	0.91676	1	1	1
cellular_component	GO:0071556	integral component of lumenal side of endoplasmic reticulum membrane	0	1	0	0.91676	1	1	1
cellular_component	GO:0032044	DSIF complex	0	2	0	0.840427	1	1	1
cellular_component	GO:0000314	organellar small ribosomal subunit	0	2	0	0.41885	1	1	1
cellular_component	GO:0000795	synaptonemal complex	0	1	0	0.91676	1	1	1
cellular_component	GO:0008250	oligosaccharyltransferase complex	0	5	0	0.593428	1	1	1
cellular_component	GO:0000408	EKC/KEOPS complex	0	5	0	0.647392	1	1	1
cellular_component	GO:0031428	box C/D RNP complex	0	5	0	0.647392	1	1	1
cellular_component	GO:0009361	succinate-CoA ligase complex (ADP-forming)	0	1	0	0.91676	1	1	1
cellular_component	GO:0045244	succinate-CoA ligase complex (GDP-forming)	0	1	0	0.91676	1	1	1
cellular_component	GO:0000164	protein phosphatase type 1 complex	0	2	0	0.840427	1	1	1
cellular_component	GO:0031415	NatA complex	0	1	0	0.91676	1	1	1
cellular_component	GO:0005785	signal recognition particle receptor complex	0	2	0	0.840427	1	1	1
cellular_component	GO:0000811	GINS complex	0	4	0	0.706246	1	1	1
cellular_component	GO:0010008	endosome membrane	0	5	0	0.270815	1	1	1
cellular_component	GO:1990234	transferase complex	0	1	0	0.643004	0.472762	1	1
cellular_component	GO:0030123	AP-3 adaptor complex	0	2	0	0.840427	1	1	1
cellular_component	GO:0030135	coated vesicle	0	1	0	0.934165	0.1615	1	1
cellular_component	GO:0000839	Hrd1p ubiquitin ligase ERAD-L complex	0	5	0	0.647392	1	1	1
cellular_component	GO:0071021	U2-type post-spliceosomal complex	0	1	0	0.91676	1	1	1
cellular_component	GO:0031429	box H/ACA snoRNP complex	0	4	0	0.706246	1	1	1
cellular_component	GO:0005929	cilium	0	5	0	0.877903	0.274053	1	1
cellular_component	GO:0031207	Sec62/Sec63 complex	0	2	0	0.840427	1	1	1
cellular_component	GO:0005956	protein kinase CK2 complex	0	4	0	0.706246	1	1	1
cellular_component	GO:0035145	exon-exon junction complex	0	4	0	0.706246	1	1	1
cellular_component	GO:0030125	clathrin vesicle coat	0	3	0	0.41885	1	1	1
cellular_component	GO:0043596	nuclear replication fork	0	3	0	0.736475	0.648166	1	1
cellular_component	GO:0032021	NELF complex	0	2	0	0.840427	1	1	1
cellular_component	GO:0042645	mitochondrial nucleoid	0	1	0	0.91676	1	1	1
cellular_component	GO:0009295	nucleoid	0	1	0	0.91676	1	1	1
cellular_component	GO:0035101	FACT complex	0	2	0	0.840427	1	1	1
cellular_component	GO:0017059	serine C-palmitoyltransferase complex	0	1	0	0.91676	1	1	1
cellular_component	GO:0017086	3-methyl-2-oxobutanoate dehydrogenase (lipoamide) complex	0	1	0	0.91676	1	1	1
cellular_component	GO:0045252	oxoglutarate dehydrogenase complex	0	3	0	0.770431	1	1	1
cellular_component	GO:0034274	Atg12-Atg5-Atg16 complex	0	2	0	0.840427	1	1	1
cellular_component	GO:0034045	phagophore assembly site membrane	0	5	0	0.647392	1	1	1
cellular_component	GO:0045121	membrane raft	0	2	0	0.840427	1	1	1
cellular_component	GO:0042721	TIM22 mitochondrial import inner membrane insertion complex	0	1	0	0.91676	1	1	1
cellular_component	GO:0070274	RES complex	0	1	0	0.91676	1	1	1
cellular_component	GO:0000938	GARP complex	0	2	0	0.840427	1	1	1
cellular_component	GO:0016514	SWI/SNF complex	0	4	0	0.706246	1	1	1
cellular_component	GO:0045277	respiratory chain complex IV	0	3	0	0.543948	1	1	1
cellular_component	GO:0045261	proton-transporting ATP synthase complex, catalytic core F(1)	0	3	0	0.593428	1	1	1
cellular_component	GO:0009579	thylakoid	0	1	0	0.706246	1	1	1
cellular_component	GO:0009330	DNA topoisomerase type II (double strand cut, ATP-hydrolyzing) complex	0	1	0	0.91676	1	1	1
cellular_component	GO:0042719	mitochondrial intermembrane space protein transporter complex	0	2	0	0.840427	1	1	1
cellular_component	GO:0000786	nucleosome	0	8	0	0.498581	1	1	1
cellular_component	GO:0000421	autophagosome membrane	0	1	0	0.91676	1	1	1
cellular_component	GO:0000159	protein phosphatase type 2A complex	0	3	0	0.770431	1	1	1
cellular_component	GO:0005773	vacuole	0	5	0	0.895001	0.204231	1	1
cellular_component	GO:0070390	transcription export complex 2	0	2	0	0.840427	1	1	1
cellular_component	GO:0009898	cytoplasmic side of plasma membrane	0	1	0	0.840427	1	1	1
cellular_component	GO:0000815	ESCRT III complex	0	3	0	0.770431	1	1	1
cellular_component	GO:0032133	chromosome passenger complex	0	1	0	0.91676	1	1	1
cellular_component	GO:0005876	spindle microtubule	0	2	0	0.840427	1	1	1
cellular_component	GO:0031616	spindle pole centrosome	0	1	0	0.91676	1	1	1
cellular_component	GO:0031515	tRNA (m1A) methyltransferase complex	0	2	0	0.840427	1	1	1
cellular_component	GO:0033063	Rad51B-Rad51C-Rad51D-XRCC2 complex	0	1	0	0.91676	1	1	1
cellular_component	GO:0005657	replication fork	0	2	0	0.494613	0.825011	1	1
cellular_component	GO:0005884	actin filament	0	1	0	0.91676	1	1	1
cellular_component	GO:0000315	organellar large ribosomal subunit	0	4	0	0.0513415	1	0.855	1
cellular_component	GO:0044228	host cell surface	0	2	0	0.840427	1	1	1
cellular_component	GO:0034715	pICln-Sm protein complex	0	2	0	0.840427	1	1	1
cellular_component	GO:0030532	small nuclear ribonucleoprotein complex	0	1	0	0.263453	0.899634	1	1
cellular_component	GO:0035657	eRF1 methyltransferase complex	0	1	0	0.91676	1	1	1
cellular_component	GO:0000311	plastid large ribosomal subunit	0	4	0	0.706246	1	1	1
cellular_component	GO:0031011	Ino80 complex	0	3	0	0.770431	1	1	1
cellular_component	GO:0097255	R2TP complex	0	4	0	0.706246	1	1	1
cellular_component	GO:0031012	extracellular matrix	0	1	0	0.91676	1	1	1
cellular_component	GO:0035861	site of double-strand break	0	3	0	0.770431	1	1	1
cellular_component	GO:0005667	transcription regulator complex	0	3	0	0.834336	0.369571	1	1
cellular_component	GO:0032299	ribonuclease H2 complex	0	2	0	0.840427	1	1	1
cellular_component	GO:0005851	eukaryotic translation initiation factor 2B complex	0	5	0	0.647392	1	1	1
cellular_component	GO:0009331	glycerol-3-phosphate dehydrogenase complex	0	3	0	0.770431	1	1	1
cellular_component	GO:0005869	dynactin complex	0	6	0	0.593428	1	1	1
cellular_component	GO:0005850	eukaryotic translation initiation factor 2 complex	0	3	0	0.770431	1	1	1
cellular_component	GO:0090661	box H/ACA telomerase RNP complex	0	1	0	0.91676	1	1	1
cellular_component	GO:0009368	endopeptidase Clp complex	0	2	0	0.840427	1	1	1
cellular_component	GO:0031416	NatB complex	0	1	0	0.91676	1	1	1
cellular_component	GO:0070522	ERCC4-ERCC1 complex	0	1	0	0.91676	1	1	1
cellular_component	GO:0000110	nucleotide-excision repair factor 1 complex	0	3	0	0.770431	1	1	1
cellular_component	GO:0005741	mitochondrial outer membrane	0	2	0	0.647392	1	1	1
cellular_component	GO:0043625	delta DNA polymerase complex	0	2	0	0.840427	1	1	1
cellular_component	GO:0042575	DNA polymerase complex	0	1	0	0.768479	0.616112	1	1
cellular_component	GO:0005688	U6 snRNP	0	7	0	0.543948	1	1	1
cellular_component	GO:0043190	ATP-binding cassette (ABC) transporter complex	0	1	0	0.91676	1	1	1
cellular_component	GO:0043527	tRNA methyltransferase complex	0	2	0	0.706246	1	1	1
cellular_component	GO:0000779	condensed chromosome, centromeric region	0	2	0	0.890308	0.456052	1	1
cellular_component	GO:0030139	endocytic vesicle	0	2	0	0.273322	0.92708	1	1
cellular_component	GO:0034515	proteasome storage granule	0	2	0	0.840427	1	1	1
cellular_component	GO:1990529	glycosylphosphatidylinositol-mannosyltransferase I complex	0	1	0	0.91676	1	1	1
cellular_component	GO:0005751	mitochondrial respiratory chain complex IV	0	4	0	0.706246	1	1	1
cellular_component	GO:0030690	Noc1p-Noc2p complex	0	1	0	0.91676	1	1	1
cellular_component	GO:0030691	Noc2p-Noc3p complex	0	1	0	0.91676	1	1	1
cellular_component	GO:0005776	autophagosome	0	1	0	0.840427	1	1	1
cellular_component	GO:0030132	clathrin coat of coated pit	0	2	0	0.647392	1	1	1
cellular_component	GO:0030130	clathrin coat of trans-Golgi network vesicle	0	4	0	0.543948	1	1	1
cellular_component	GO:0071439	clathrin complex	0	1	0	0.91676	1	1	1
cellular_component	GO:0000312	plastid small ribosomal subunit	0	1	0	0.91676	1	1	1
cellular_component	GO:0043614	multi-eIF complex	0	2	0	0.840427	1	1	1
cellular_component	GO:0000112	nucleotide-excision repair factor 3 complex	0	1	0	0.91676	1	1	1
cellular_component	GO:0097550	transcription preinitiation complex	0	3	0	0.770431	1	1	1
cellular_component	GO:0000417	HIR complex	0	1	0	0.91676	1	1	1
cellular_component	GO:0033179	proton-transporting V-type ATPase, V0 domain	0	4	0	0.593428	1	1	1
cellular_component	GO:0016035	zeta DNA polymerase complex	0	2	0	0.840427	1	1	1
cellular_component	GO:0048476	Holliday junction resolvase complex	0	2	0	0.840427	1	1	1
cellular_component	GO:0005947	mitochondrial alpha-ketoglutarate dehydrogenase complex	0	2	0	0.840427	1	1	1
cellular_component	GO:1990112	RQC complex	0	3	0	0.770431	1	1	1
cellular_component	GO:0033018	sarcoplasmic reticulum lumen	0	1	0	0.91676	1	1	1
cellular_component	GO:0055087	Ski complex	0	1	0	0.91676	1	1	1
cellular_component	GO:0001405	PAM complex, Tim23 associated import motor	0	2	0	0.840427	1	1	1
cellular_component	GO:0030141	secretory granule	0	3	0	0.770431	1	1	1
cellular_component	GO:0044161	host cell cytoplasmic vesicle	0	1	0	0.91676	1	1	1
cellular_component	GO:0005945	6-phosphofructokinase complex	0	2	0	0.840427	1	1	1
cellular_component	GO:0005784	Sec61 translocon complex	0	2	0	0.840427	1	1	1
cellular_component	GO:0045025	mitochondrial degradosome	0	1	0	0.91676	1	1	1
cellular_component	GO:1990726	Lsm1-7-Pat1 complex	0	5	0	0.647392	1	1	1
cellular_component	GO:0005965	protein farnesyltransferase complex	0	3	0	0.770431	1	1	1
cellular_component	GO:0032588	trans-Golgi network membrane	0	1	0	0.91676	1	1	1
cellular_component	GO:0071204	histone pre-mRNA 3'end processing complex	0	2	0	0.840427	1	1	1
cellular_component	GO:0120231	DNA recombinase auxiliary factor complex	0	1	0	0.91676	1	1	1
cellular_component	GO:0032545	CURI complex	0	2	0	0.840427	1	1	1
cellular_component	GO:0034456	UTP-C complex	0	2	0	0.840427	1	1	1
cellular_component	GO:0000506	glycosylphosphatidylinositol-N-acetylglucosaminyltransferase (GPI-GnT) complex	0	2	0	0.840427	1	1	1
cellular_component	GO:0008537	proteasome activator complex	0	1	0	0.91676	1	1	1
cellular_component	GO:0010494	cytoplasmic stress granule	0	5	0	0.647392	1	1	1
cellular_component	GO:0044310	osmiophilic body	0	2	0	0.840427	1	1	1
cellular_component	GO:0032777	Piccolo NuA4 histone acetyltransferase complex	0	1	0	0.91676	1	1	1
cellular_component	GO:0008623	CHRAC	0	1	0	0.91676	1	1	1
cellular_component	GO:0008622	epsilon DNA polymerase complex	0	3	0	0.770431	1	1	1
cellular_component	GO:0031244	extrinsic component of cell outer membrane	0	1	0	0.91676	1	1	1
cellular_component	GO:0000153	cytoplasmic ubiquitin ligase complex	0	3	0	0.498581	1	1	1
cellular_component	GO:0016602	CCAAT-binding factor complex	0	2	0	0.840427	1	1	1
cellular_component	GO:0033185	dolichol-phosphate-mannose synthase complex	0	1	0	0.91676	1	1	1
cellular_component	GO:0031262	Ndc80 complex	0	3	0	0.770431	1	1	1
cellular_component	GO:0072546	EMC complex	0	8	0	0.498581	1	1	1
cellular_component	GO:0030062	mitochondrial tricarboxylic acid cycle enzyme complex	0	1	0	0.770431	1	1	1
cellular_component	GO:0061574	ASAP complex	0	1	0	0.91676	1	1	1
cellular_component	GO:0005955	calcineurin complex	0	2	0	0.840427	1	1	1
cellular_component	GO:0005885	Arp2/3 protein complex	0	2	0	0.840427	1	1	1
cellular_component	GO:0031353	integral component of plastid inner membrane	0	1	0	0.91676	1	1	1
cellular_component	GO:0005849	mRNA cleavage factor complex	0	1	0	0.543948	1	1	1
cellular_component	GO:0009328	phenylalanine-tRNA ligase complex	0	2	0	0.840427	1	1	1
cellular_component	GO:0005845	mRNA cap binding complex	0	1	0	0.91676	1	1	1
cellular_component	GO:0033176	proton-transporting V-type ATPase complex	0	1	0	0.351834	1	1	1
cellular_component	GO:0000220	vacuolar proton-transporting V-type ATPase, V0 domain	0	2	0	0.840427	1	1	1
cellular_component	GO:0005844	polysome	0	3	0	0.706246	1	1	1
cellular_component	GO:0032301	MutSalpha complex	0	3	0	0.770431	1	1	1
cellular_component	GO:0016607	nuclear speck	0	6	0	0.593428	1	1	1
cellular_component	GO:0089701	U2AF complex	0	3	0	0.770431	1	1	1
cellular_component	GO:1990124	messenger ribonucleoprotein complex	0	1	0	0.91676	1	1	1
cellular_component	GO:0030140	trans-Golgi network transport vesicle	0	1	0	0.498581	1	1	1
cellular_component	GO:0031902	late endosome membrane	0	5	0	0.647392	1	1	1
cellular_component	GO:0035658	Mon1-Ccz1 complex	0	2	0	0.840427	1	1	1
cellular_component	GO:0030121	AP-1 adaptor complex	0	3	0	0.770431	1	1	1
cellular_component	GO:0005740	mitochondrial envelope	0	1	0	0.0633333	0.979003	0.916	1
cellular_component	GO:0030692	Noc4p-Nop14p complex	0	1	0	0.91676	1	1	1
cellular_component	GO:0070847	core mediator complex	0	2	0	0.840427	1	1	1
cellular_component	GO:0032302	MutSbeta complex	0	2	0	0.840427	1	1	1
cellular_component	GO:0036396	RNA N6-methyladenosine methyltransferase complex	0	2	0	0.840427	1	1	1
cellular_component	GO:0072380	TRC complex	0	1	0	0.91676	1	1	1
cellular_component	GO:0005663	DNA replication factor C complex	0	6	0	0.593428	1	1	1
cellular_component	GO:0070761	pre-snoRNP complex	0	2	0	0.840427	1	1	1
cellular_component	GO:0033180	proton-transporting V-type ATPase, V1 domain	0	2	0	0.593428	1	1	1
cellular_component	GO:0005769	early endosome	0	3	0	0.770431	1	1	1
cellular_component	GO:0071513	phosphopantothenoylcysteine decarboxylase complex	0	1	0	0.91676	1	1	1
cellular_component	GO:0000276	mitochondrial proton-transporting ATP synthase complex, coupling factor F(o)	0	2	0	0.770431	1	1	1
cellular_component	GO:0001534	radial spoke	0	1	0	0.91676	1	1	1
cellular_component	GO:0000307	cyclin-dependent protein kinase holoenzyme complex	0	4	0	0.706246	1	1	1
cellular_component	GO:0016604	nuclear body	0	1	0	0.543948	1	1	1
cellular_component	GO:0005811	lipid droplet	0	2	0	0.840427	1	1	1
cellular_component	GO:0005746	mitochondrial respirasome	0	2	0	0.322449	1	1	1
cellular_component	GO:0036157	outer dynein arm	0	2	0	0.840427	1	1	1
cellular_component	GO:0031461	cullin-RING ubiquitin ligase complex	0	5	0	0.836755	0.419804	1	1
cellular_component	GO:0032039	integrator complex	0	1	0	0.91676	1	1	1
cellular_component	GO:0036020	endolysosome membrane	0	2	0	0.840427	1	1	1
cellular_component	GO:0000109	nucleotide-excision repair complex	0	1	0	0.593428	1	1	1
cellular_component	GO:0000214	tRNA-intron endonuclease complex	0	2	0	0.840427	1	1	1
cellular_component	GO:0030014	CCR4-NOT complex	0	2	0	0.861517	0.501419	1	1
cellular_component	GO:0055037	recycling endosome	0	3	0	0.706246	1	1	1
cellular_component	GO:0036064	ciliary basal body	0	2	0	0.840427	1	1	1
cellular_component	GO:1990221	L-cysteine desulfurase complex	0	1	0	0.91676	1	1	1
cellular_component	GO:0042995	cell projection	0	1	0	0.852167	0.312668	1	1
cellular_component	GO:0085026	tubovesicular membrane network	0	1	0	0.91676	1	1	1
cellular_component	GO:0000275	mitochondrial proton-transporting ATP synthase complex, catalytic sector F(1)	0	3	0	0.706246	1	1	1
cellular_component	GO:0042788	polysomal ribosome	0	1	0	0.91676	1	1	1
cellular_component	GO:0005795	Golgi stack	0	1	0	0.770431	1	1	1
cellular_component	GO:0033186	CAF-1 complex	0	1	0	0.91676	1	1	1
cellular_component	GO:0005749	mitochondrial respiratory chain complex II, succinate dehydrogenase complex (ubiquinone)	0	1	0	0.91676	1	1	1
cellular_component	GO:0042709	succinate-CoA ligase complex	0	1	0	0.840427	1	1	1
cellular_component	GO:0030880	RNA polymerase complex	0	1	0	0.90878	0.192644	1	1
cellular_component	GO:0000111	nucleotide-excision repair factor 2 complex	0	1	0	0.91676	1	1	1
cellular_component	GO:0071942	XPC complex	0	1	0	0.91676	1	1	1
cellular_component	GO:0005673	transcription factor TFIIE complex	0	1	0	0.91676	1	1	1
cellular_component	GO:0030122	AP-2 adaptor complex	0	3	0	0.770431	1	1	1
cellular_component	GO:0000931	gamma-tubulin large complex	0	1	0	0.91676	1	1	1
cellular_component	GO:0031021	interphase microtubule organizing center	0	1	0	0.91676	1	1	1
cellular_component	GO:0000126	transcription factor TFIIIB complex	0	2	0	0.840427	1	1	1
cellular_component	GO:0034455	t-UTP complex	0	1	0	0.91676	1	1	1
cellular_component	GO:0005754	mitochondrial proton-transporting ATP synthase, catalytic core	0	2	0	0.840427	1	1	1
cellular_component	GO:0000940	outer kinetochore	0	1	0	0.91676	1	1	1
cellular_component	GO:0031355	integral component of plastid outer membrane	0	1	0	0.91676	1	1	1
cellular_component	GO:0016363	nuclear matrix	0	1	0	0.91676	1	1	1
cellular_component	GO:0000445	THO complex part of transcription export complex	0	1	0	0.91676	1	1	1
cellular_component	GO:0000274	mitochondrial proton-transporting ATP synthase, stator stalk	0	1	0	0.91676	1	1	1
cellular_component	GO:0005848	mRNA cleavage stimulating factor complex	0	1	0	0.91676	1	1	1
cellular_component	GO:0005782	peroxisomal matrix	0	1	0	0.91676	1	1	1
cellular_component	GO:0031595	nuclear proteasome complex	0	1	0	0.91676	1	1	1
cellular_component	GO:0018444	translation release factor complex	0	2	0	0.840427	1	1	1
cellular_component	GO:0008076	voltage-gated potassium channel complex	0	2	0	0.840427	1	1	1
cellular_component	GO:0016469	proton-transporting two-sector ATPase complex	0	1	0	0.160341	1	1	1
cellular_component	GO:0031597	cytosolic proteasome complex	0	1	0	0.770431	1	1	1
cellular_component	GO:0030956	glutamyl-tRNA(Gln) amidotransferase complex	0	1	0	0.91676	1	1	1
cellular_component	GO:0033065	Rad51C-XRCC3 complex	0	1	0	0.91676	1	1	1
cellular_component	GO:0000775	chromosome, centromeric region	0	1	0	0.83134	0.543014	1	1
cellular_component	GO:0070985	transcription factor TFIIK complex	0	1	0	0.91676	1	1	1
cellular_component	GO:0097344	Rix1 complex	0	1	0	0.91676	1	1	1
cellular_component	GO:0031966	mitochondrial membrane	0	1	0	0.0942317	0.966381	0.982	1
cellular_component	GO:0000791	euchromatin	0	1	0	0.840427	1	1	1
cellular_component	GO:0005953	CAAX-protein geranylgeranyltransferase complex	0	1	0	0.91676	1	1	1
cellular_component	GO:0071261	Ssh1 translocon complex	0	1	0	0.91676	1	1	1
cellular_component	GO:1990745	EARP complex	0	1	0	0.91676	1	1	1
cellular_component	GO:0005960	glycine cleavage complex	0	1	0	0.91676	1	1	1
cellular_component	GO:0032541	cortical endoplasmic reticulum	0	1	0	0.91676	1	1	1
cellular_component	GO:0045263	proton-transporting ATP synthase complex, coupling factor F(o)	0	1	0	0.770431	1	1	1
cellular_component	GO:0043541	UDP-N-acetylglucosamine transferase complex	0	1	0	0.91676	1	1	1
cellular_component	GO:0005637	nuclear inner membrane	0	1	0	0.98042	0.229569	1	1
cellular_component	GO:0033178	proton-transporting two-sector ATPase complex, catalytic domain	0	1	0	0.322449	1	1	1
cellular_component	GO:0030424	axon	0	1	0	0.91676	1	1	1
cellular_component	GO:0097361	CIA complex	0	1	0	0.91676	1	1	1
cellular_component	GO:0070776	MOZ/MORF histone acetyltransferase complex	0	1	0	0.91676	1	1	1
cellular_component	GO:1990467	NuA3a histone acetyltransferase complex	0	1	0	0.91676	1	1	1
cellular_component	GO:1990468	NuA3b histone acetyltransferase complex	0	1	0	0.91676	1	1	1
cellular_component	GO:0071008	U2-type post-mRNA release spliceosomal complex	0	1	0	0.91676	1	1	1
cellular_component	GO:0016593	Cdc73/Paf1 complex	0	1	0	0.91676	1	1	1
cellular_component	GO:0000306	extrinsic component of vacuolar membrane	0	1	0	0.91676	1	1	1
cellular_component	GO:0070772	PAS complex	0	1	0	0.91676	1	1	1
cellular_component	GO:0019185	snRNA-activating protein complex	0	1	0	0.91676	1	1	1
cellular_component	GO:0071020	post-spliceosomal complex	0	1	0	0.840427	1	1	1
cellular_component	GO:0000015	phosphopyruvate hydratase complex	0	1	0	0.91676	1	1	1
cellular_component	GO:0035327	euchromatin	0	1	0	NA	NA	NA	NA
molecular_function	GO:0046789	host cell surface receptor binding	42	78	0.538462	1	3.71541e-27	1	0	RH1_PLAF7	RH2A_PLAF7	RH2B_PLAF7	Q8I640_PLAF7	Q8IEU9_PLAF7	Q8ID12_PLAF7	A0A144A1K0_PLAF7	Q8IBW8_PLAF7	O97324_PLAF7	O96108_PLAF7	Q8IAK1_PLAF7	Q8IEV1_PLAF7	A0A143ZY53_PLAF7	C6KSL0_PLAF7	O97312_PLAF7	Q8I519_PLAF7	Q8I495_PLAF7	Q8IBW9_PLAF7	Q76NM5_PLAF7	Q8I218_PLAF7	Q8I2E0_PLAF7	Q8IAS7_PLAF7	Q8IBX1_PLAF7	Q8I2E4_PLAF7	Q8I220_PLAF7	C0H496_PLAF7	Q8IBX0_PLAF7	Q8I1V6_PLAF7	Q8IAK3_PLAF7	Q8IAS3_PLAF7	Q8I1V7_PLAF7	Q8IIZ6_PLAF7	C6KT15_PLAF7	Q8IFQ2_PLAF7	Q8I098_PLAF7	Q8IFQ6_PLAF7	Q8IK37_PLAF7	Q8IBX2_PLAF7	Q8IBD8_PLAF7	Q9U0G5_PLAF7
molecular_function	GO:0050839	cell adhesion molecule binding	28	55	0.509091	1	2.24817e-17	1	0	Q8I640_PLAF7	Q8IEU9_PLAF7	Q8IBW8_PLAF7	O96108_PLAF7	Q8IAK1_PLAF7	Q8I519_PLAF7	Q8I495_PLAF7	Q8IBW9_PLAF7	Q8I218_PLAF7	Q8IAS7_PLAF7	Q8IBX1_PLAF7	Q8I220_PLAF7	Q8IBX0_PLAF7	Q8I1V6_PLAF7	Q8IAK3_PLAF7	Q8IAS3_PLAF7	Q8I1V7_PLAF7	Q8IIZ6_PLAF7	C6KT15_PLAF7	Q8IFQ2_PLAF7	Q8I098_PLAF7	Q8IFQ6_PLAF7	Q8IK37_PLAF7	Q8IBX2_PLAF7	Q8IBD8_PLAF7	Q9U0G5_PLAF7	Q9NFB6_PLAF7	Q8IBW7_PLAF7
molecular_function	GO:0046812	host cell surface binding	0	9	0	1	3.55821e-25	1	0
molecular_function	GO:0004197	cysteine-type endopeptidase activity	7	20	0.35	0.999977	0.000182005	1	0.024	SERA6_PLAF7	SERA5_PLAF7	C0H4T3_PLAF7	O96166_PLAF7	O96165_PLAF7	O96164_PLAF7	O96167_PLAF7
molecular_function	GO:0008201	heparin binding	5	9	0.555556	0.999983	0.000308825	1	0.052	RH1_PLAF7	RH2A_PLAF7	RH2B_PLAF7	Q76NM5_PLAF7	C0H496_PLAF7
molecular_function	GO:0008569	minus-end-directed microtubule motor activity	4	7	0.571429	0.999941	0.00117074	1	0.192	DYHC1_PLAF7	C0H4N5_PLAF7	A0A144A1B4_PLAF7	Q8IJH4_PLAF7
molecular_function	GO:0051959	dynein light intermediate chain binding	5	12	0.416667	0.999846	0.00158693	1	0.227	DYHC1_PLAF7	C0H4N5_PLAF7	A0A144A1B4_PLAF7	C6S3A9_PLAF7	Q8IJH4_PLAF7
molecular_function	GO:0003777	microtubule motor activity	4	16	0.25	0.99914	0.00488176	1	0.549	DYHC1_PLAF7	Q8IBK2_PLAF7	Q8IJH4_PLAF7	Q8I4Y0_PLAF7
molecular_function	GO:0003700	DNA-binding transcription factor activity	8	36	0.222222	0.998644	0.00504944	1	0.571	LRR4_PLAF7	C0H4B3_PLAF7	Q8IHX2_PLAF7	Q8IHT5_PLAF7	Q8I5J1_PLAF7	C6KSY0_PLAF7	Q8IKH2_PLAF7	Q8IBF6_PLAF7
molecular_function	GO:0003680	minor groove of adenine-thymine-rich DNA binding	2	2	1	1	0.00643262	1	0.886	SMC3_PLAF7	Q8II57_PLAF7
molecular_function	GO:0017056	structural constituent of nuclear pore	2	2	1	1	0.00643262	1	0.886	YVH1_PLAF7	Q8IKA0_PLAF7
molecular_function	GO:0003989	acetyl-CoA carboxylase activity	2	2	1	1	0.00643262	1	0.886	Q8IKE1_PLAF7	C6S3D7_PLAF7
molecular_function	GO:0000175	3'-5'-exoribonuclease activity	4	10	0.4	0.99901	0.00852857	1	0.9	C0H520_PLAF7	Q8IKX8_PLAF7	O77366_PLAF7	Q8ID62_PLAF7
molecular_function	GO:0045505	dynein intermediate chain binding	5	17	0.294118	0.998537	0.00888568	1	0.92	DYHC1_PLAF7	C0H4N5_PLAF7	A0A144A1B4_PLAF7	C6S3A9_PLAF7	Q8IJH4_PLAF7
molecular_function	GO:0008408	3'-5' exonuclease activity	1	6	0.166667	0.997921	0.00987678	1	0.925	Q9U0H1_PLAF7
molecular_function	GO:0008234	cysteine-type peptidase activity	6	12	0.5	0.996073	0.0124455	1	0.946	SERA6_PLAF7	SERA5_PLAF7	O96166_PLAF7	O96165_PLAF7	O96164_PLAF7	O96167_PLAF7
molecular_function	GO:0003993	acid phosphatase activity	2	3	0.666667	0.999487	0.0182727	1	0.99	Q8IKJ1_PLAF7	Q8ILG1_PLAF7
molecular_function	GO:0043565	sequence-specific DNA binding	3	4	0.75	0.995118	0.022441	1	0.995	LRR4_PLAF7	C0H4B3_PLAF7	Q8IKH2_PLAF7
molecular_function	GO:0003774	cytoskeletal motor activity	2	8	0.25	0.99337	0.0248789	1	0.999	Q8IJH4_PLAF7	Q8I4Y0_PLAF7
molecular_function	GO:0005524	ATP binding	40	429	0.0932401	0.877339	0.16483	1	1	SMC2_PLAF7	SMC3_PLAF7	PTKL_PLAF7	DYHC1_PLAF7	Q8I2X7_PLAF7	Q8IFP1_PLAF7	Q8IBK2_PLAF7	Q8IIT7_PLAF7	Q8IIH1_PLAF7	C0H4N5_PLAF7	C0H4R8_PLAF7	Q8IC01_PLAF7	Q8IJ37_PLAF7	A0A144A2N6_PLAF7	C0H4V8_PLAF7	A0A5K1K993_PLAF7	Q8IBS3_PLAF7	Q8IC16_PLAF7	Q8IHP1_PLAF7	Q8I461_PLAF7	Q8IKE1_PLAF7	Q8III6_PLAF7	Q8ILB9_PLAF7	Q8IIP2_PLAF7	C6S3H8_PLAF7	Q8I5A4_PLAF7	Q8IJH4_PLAF7	Q8IIV3_PLAF7	Q8ILE7_PLAF7	Q8II57_PLAF7	O96264_PLAF7	Q8ILZ3_PLAF7	Q8I239_PLAF7	Q8IFN9_PLAF7	A0A143ZY29_PLAF7	Q8I4Y0_PLAF7	Q8IL94_PLAF7	Q8ILG1_PLAF7	Q8IDD4_PLAF7	C0H4N8_PLAF7
molecular_function	GO:0046872	metal ion binding	21	197	0.106599	0.702827	0.37046	1	1	RTCB_PLAF7	NNRE_PLAF7	GCYA_PLAF7	Q8I3V8_PLAF7	Q8ILB1_PLAF7	Q8I5X9_PLAF7	Q8IK00_PLAF7	O97240_PLAF7	A0A144A2N6_PLAF7	Q8IKH5_PLAF7	O96236_PLAF7	Q8IKE1_PLAF7	Q8IBI5_PLAF7	Q8IE21_PLAF7	Q8IB16_PLAF7	O77336_PLAF7	Q8I5E0_PLAF7	Q8I2U5_PLAF7	Q8IEH2_PLAF7	Q8II18_PLAF7	Q8IDG5_PLAF7
molecular_function	GO:0003723	RNA binding	18	253	0.0711462	0.118669	0.91586	0.997	1	PESC_PLAF7	MLRR1_PLAF7	Q8I2X7_PLAF7	C0H520_PLAF7	Q8IJF8_PLAF7	Q8IK93_PLAF7	C6KTC9_PLAF7	Q8IB66_PLAF7	Q8IET9_PLAF7	C6S3H8_PLAF7	Q8I5A4_PLAF7	Q8I3S7_PLAF7	Q8IFN9_PLAF7	A0A143ZY29_PLAF7	Q8IBL4_PLAF7	C0H5J5_PLAF7	Q8IL39_PLAF7	Q8I312_PLAF7
molecular_function	GO:0003677	DNA binding	14	140	0.1	0.9333	0.104756	1	1	Q8I5U5_PLAF7	Q8I5X9_PLAF7	Q8IHX2_PLAF7	Q8IK00_PLAF7	A0A5K1K8V1_PLAF7	C0H4V8_PLAF7	Q8IHT5_PLAF7	Q8I5J1_PLAF7	C6KSY0_PLAF7	O96236_PLAF7	Q8I5N9_PLAF7	Q8II57_PLAF7	Q8IBF6_PLAF7	Q8IE49_PLAF7
molecular_function	GO:0016787	hydrolase activity	10	124	0.0806452	0.705412	0.355134	1	1	Q8I2X7_PLAF7	Q8IFP1_PLAF7	Q8IIT7_PLAF7	C0H4V8_PLAF7	A0A5K1K993_PLAF7	Q8I461_PLAF7	C6S3H8_PLAF7	Q8I5A4_PLAF7	O96264_PLAF7	Q8IFN9_PLAF7
molecular_function	GO:0016887	ATP hydrolysis activity	9	95	0.0947368	0.982484	0.0297988	1	1	SMC2_PLAF7	SMC3_PLAF7	Q8IBK2_PLAF7	Q8IIH1_PLAF7	Q8IC01_PLAF7	Q8IC16_PLAF7	Q8III6_PLAF7	Q8ILB9_PLAF7	Q8IJQ9_PLAF7
molecular_function	GO:0003724	RNA helicase activity	8	55	0.145455	0.971096	0.0696062	1	1	Q8I2X7_PLAF7	Q8IFP1_PLAF7	Q8IIT7_PLAF7	C6S3H8_PLAF7	Q8I5A4_PLAF7	O96264_PLAF7	Q8IFN9_PLAF7	A0A143ZY29_PLAF7
molecular_function	GO:0005525	GTP binding	7	91	0.0769231	0.549453	0.607033	1	1	RTCB_PLAF7	SEY1_PLAF7	O77338_PLAF7	Q8IHR4_PLAF7	Q8IAN7_PLAF7	Q8IEJ7_PLAF7	Q8I592_PLAF7
molecular_function	GO:0008270	zinc ion binding	7	84	0.0833333	0.638158	0.519268	1	1	YVH1_PLAF7	Q8IIH1_PLAF7	C0H5J6_PLAF7	Q8I3R4_PLAF7	Q8IKW3_PLAF7	C0H489_PLAF7	A0A143ZY29_PLAF7
molecular_function	GO:0004674	protein serine/threonine kinase activity	5	71	0.0704225	0.314279	0.813804	1	1	C0H4R8_PLAF7	A0A144A2N6_PLAF7	Q8IHP1_PLAF7	Q8IDD4_PLAF7	C0H4N8_PLAF7
molecular_function	GO:0003924	GTPase activity	5	64	0.078125	0.445538	0.722735	1	1	SEY1_PLAF7	Q8IHR4_PLAF7	Q8IAN7_PLAF7	Q8IEJ7_PLAF7	Q8I592_PLAF7
molecular_function	GO:0000166	nucleotide binding	4	25	0.16	0.824201	0.222722	1	1	NNRE_PLAF7	Q8I640_PLAF7	Q8IKX8_PLAF7	Q8I2U5_PLAF7
molecular_function	GO:0003676	nucleic acid binding	4	70	0.0571429	0.348224	0.709286	1	1	Q8I640_PLAF7	Q8IFP1_PLAF7	Q8IIT7_PLAF7	O96264_PLAF7
molecular_function	GO:0008017	microtubule binding	4	24	0.166667	0.985243	0.0523354	1	1	Q8IBK2_PLAF7	Q8IHR4_PLAF7	Q8I505_PLAF7	Q8I4Y0_PLAF7
molecular_function	GO:0003729	mRNA binding	3	61	0.0491803	0.377078	0.790571	1	1	C6KTC9_PLAF7	Q8IFN9_PLAF7	Q8IEM3_PLAF7
molecular_function	GO:0003899	DNA-directed 5'-3' RNA polymerase activity	3	32	0.09375	0.672514	0.562598	1	1	Q8I5X9_PLAF7	O96236_PLAF7	Q8IE49_PLAF7
molecular_function	GO:0003682	chromatin binding	3	23	0.130435	0.799911	0.41613	1	1	SMC2_PLAF7	C0H4V8_PLAF7	Q9U0H1_PLAF7
molecular_function	GO:0003690	double-stranded DNA binding	3	15	0.2	0.854959	0.308668	1	1	SMC3_PLAF7	Q8IKA0_PLAF7	Q8II57_PLAF7
molecular_function	GO:0051082	unfolded protein binding	3	57	0.0526316	0.315074	0.849739	1	1	PFD6_PLAF7	Q8III6_PLAF7	Q8IK08_PLAF7
molecular_function	GO:0061630	ubiquitin protein ligase activity	3	27	0.111111	0.931302	0.183225	1	1	Q8IB94_PLAF7	Q8IE21_PLAF7	Q8IK84_PLAF7
molecular_function	GO:0003743	translation initiation factor activity	3	50	0.06	0.419649	0.779561	1	1	Q8IEJ7_PLAF7	Q8IJW4_PLAF7	Q8IFN9_PLAF7
molecular_function	GO:0031267	small GTPase binding	3	9	0.333333	0.996297	0.029911	1	1	Q8ILE0_PLAF7	Q8I505_PLAF7	C6KTB3_PLAF7
molecular_function	GO:0000149	SNARE binding	3	14	0.214286	0.949277	0.171359	1	1	C0H5J6_PLAF7	C0H489_PLAF7	Q8I4Z9_PLAF7
molecular_function	GO:0005198	structural molecule activity	3	12	0.25	0.00974429	0.996314	0.281	1	Q8I5B3_PLAF7	O96221_PLAF7	Q8IHR6_PLAF7
molecular_function	GO:0042802	identical protein binding	2	7	0.285714	0.868025	0.372631	1	1	Q8IEE9_PLAF7	Q8ILZ3_PLAF7
molecular_function	GO:0005509	calcium ion binding	2	41	0.0487805	0.347429	0.854471	1	1	O96168_PLAF7	Q8I239_PLAF7
molecular_function	GO:0030170	pyridoxal phosphate binding	2	8	0.25	0.978825	0.13056	1	1	O96142_PLAF7	Q8IBI5_PLAF7
molecular_function	GO:0003746	translation elongation factor activity	2	25	0.08	0.674268	0.60917	1	1	Q8IBV9_PLAF7	Q8I592_PLAF7
molecular_function	GO:0008233	peptidase activity	2	19	0.105263	0.740426	0.362887	1	1	MCA2_PLAF7	SERA5_PLAF7
molecular_function	GO:0000049	tRNA binding	2	29	0.0689655	0.58387	0.690419	1	1	Q8IBS3_PLAF7	Q8I5E0_PLAF7
molecular_function	GO:0009982	pseudouridine synthase activity	2	14	0.142857	0.886355	0.342549	1	1	MLRR1_PLAF7	Q8I312_PLAF7
molecular_function	GO:0008236	serine-type peptidase activity	2	4	0.5	0.628779	0.651665	1	1	SERA5_PLAF7	MCA3_PLAF7
molecular_function	GO:0032549	ribonucleoside binding	2	5	0.4	0.995465	0.0546719	1	1	Q8I5X9_PLAF7	O96236_PLAF7
molecular_function	GO:0051087	chaperone binding	2	22	0.0909091	0.742278	0.538291	1	1	PFD6_PLAF7	Q8IK08_PLAF7
molecular_function	GO:0017070	U6 snRNA binding	2	6	0.333333	0.991465	0.0777406	1	1	Q8I3V8_PLAF7	Q8I1X5_PLAF7
molecular_function	GO:0003678	DNA helicase activity	2	30	0.0666667	0.456995	0.785823	1	1	C0H4V8_PLAF7	Q8IC16_PLAF7
molecular_function	GO:0008094	ATP-dependent activity, acting on DNA	2	15	0.133333	0.930003	0.126005	1	1	C0H4V8_PLAF7	Q8IC16_PLAF7
molecular_function	GO:0003697	single-stranded DNA binding	2	24	0.0833333	0.628779	0.651665	1	1	Q8IC16_PLAF7	Q9U0H1_PLAF7
molecular_function	GO:0015293	symporter activity	2	3	0.666667	0.991465	0.0777406	1	1	O96181_PLAF7	Q8IDS7_PLAF7
molecular_function	GO:0004672	protein kinase activity	2	22	0.0909091	0.381764	0.753713	1	1	Q8IHP1_PLAF7	Q8IIP2_PLAF7
molecular_function	GO:0016874	ligase activity	2	16	0.125	0.464966	0.668534	1	1	C0H4Y0_PLAF7	Q8IKW3_PLAF7
molecular_function	GO:0060090	molecular adaptor activity	2	4	0.5	0.879606	0.271437	1	1	Q8IIW4_PLAF7	Q8IBH6_PLAF7
molecular_function	GO:0043021	ribonucleoprotein complex binding	1	4	0.25	0.418324	0.81137	1	1	PESC_PLAF7
molecular_function	GO:0003735	structural constituent of ribosome	1	163	0.00613497	1.20761e-05	0.999999	0	1	Q8IEM3_PLAF7
molecular_function	GO:0003972	RNA ligase (ATP) activity	1	1	1	1	0.0803774	1	1	RTCB_PLAF7
molecular_function	GO:0030619	U1 snRNA binding	1	5	0.2	0.945328	0.342486	1	1	Q8I1X5_PLAF7
molecular_function	GO:0009931	calcium-dependent protein serine/threonine kinase activity	1	10	0.1	0.810916	0.568033	1	1	Q8IIV3_PLAF7
molecular_function	GO:0005516	calmodulin binding	1	12	0.0833333	0.749688	0.634937	1	1	Q8IIV3_PLAF7
molecular_function	GO:0004683	calmodulin-dependent protein kinase activity	1	14	0.0714286	0.657451	0.716446	1	1	Q8IIV3_PLAF7
molecular_function	GO:0106310	protein serine kinase activity	1	16	0.0625	0.627369	0.739367	1	1	A0A144A2N6_PLAF7
molecular_function	GO:0004712	protein serine/threonine/tyrosine kinase activity	1	18	0.0555556	0.513627	0.814024	1	1	A0A144A2N6_PLAF7
molecular_function	GO:0051539	4 iron, 4 sulfur cluster binding	1	20	0.05	0.513627	0.814024	1	1	Q8I5E0_PLAF7
molecular_function	GO:0000287	magnesium ion binding	1	26	0.0384615	0.369109	0.888014	1	1	Q8IJ37_PLAF7
molecular_function	GO:0004842	ubiquitin-protein transferase activity	1	23	0.0434783	0.608706	0.596441	1	1	Q8IB94_PLAF7
molecular_function	GO:0004222	metalloendopeptidase activity	1	17	0.0588235	0.597852	0.760444	1	1	Q8IIH1_PLAF7
molecular_function	GO:0004386	helicase activity	1	18	0.0555556	0.946525	0.103085	1	1	Q8IET9_PLAF7
molecular_function	GO:0008237	metallopeptidase activity	1	9	0.111111	0.456995	0.785823	1	1	Q8IJV0_PLAF7
molecular_function	GO:0003688	DNA replication origin binding	1	5	0.2	0.945328	0.342486	1	1	Q9U0H1_PLAF7
molecular_function	GO:0016829	lyase activity	1	3	0.333333	0.879812	0.227017	1	1	O97240_PLAF7
molecular_function	GO:0017108	5'-flap endonuclease activity	1	7	0.142857	0.896786	0.444139	1	1	Q8IK00_PLAF7
molecular_function	GO:0019900	kinase binding	1	2	0.5	0.970089	0.159317	1	1	SERA5_PLAF7
molecular_function	GO:0061775	cohesin loading activity	1	1	1	1	0.0803774	1	1	SMC3_PLAF7
molecular_function	GO:0004867	serine-type endopeptidase inhibitor activity	1	2	0.5	0.993567	0.154322	1	1	Q8I486_PLAF7
molecular_function	GO:0004175	endopeptidase activity	1	21	0.047619	0.8162	0.290845	1	1	Q8IAR3_PLAF7
molecular_function	GO:0004828	serine-tRNA ligase activity	1	2	0.5	0.993567	0.154322	1	1	Q8IBS3_PLAF7
molecular_function	GO:0005200	structural constituent of cytoskeleton	1	14	0.0714286	0.687972	0.69152	1	1	Q8IAN7_PLAF7
molecular_function	GO:0004843	thiol-dependent deubiquitinase	1	23	0.0434783	0.437134	0.855663	1	1	Q8ILN4_PLAF7
molecular_function	GO:0043130	ubiquitin binding	1	9	0.111111	0.840683	0.530138	1	1	Q8ILN4_PLAF7
molecular_function	GO:0004725	protein tyrosine phosphatase activity	1	5	0.2	0.945328	0.342486	1	1	YVH1_PLAF7
molecular_function	GO:0008138	protein tyrosine/serine/threonine phosphatase activity	1	2	0.5	0.981727	0.222347	1	1	YVH1_PLAF7
molecular_function	GO:0036002	pre-mRNA binding	1	2	0.5	0.934473	0.250312	1	1	Q8I3V8_PLAF7
molecular_function	GO:0003779	actin binding	1	11	0.0909091	0.513627	0.814024	1	1	Q8II02_PLAF7
molecular_function	GO:0052856	NADHX epimerase activity	1	1	1	1	0.0803774	1	1	NNRE_PLAF7
molecular_function	GO:0052857	NADPHX epimerase activity	1	1	1	1	0.0803774	1	1	NNRE_PLAF7
molecular_function	GO:0004198	calcium-dependent cysteine-type endopeptidase activity	1	2	0.5	0.993567	0.154322	1	1	A0A5K1K8Q4_PLAF7
molecular_function	GO:0043022	ribosome binding	1	21	0.047619	0.487215	0.829086	1	1	Q8I5N9_PLAF7
molecular_function	GO:0140326	ATPase-coupled intramembrane lipid transporter activity	1	5	0.2	0.945328	0.342486	1	1	GCYA_PLAF7
molecular_function	GO:0004383	guanylate cyclase activity	1	2	0.5	0.993567	0.154322	1	1	GCYA_PLAF7
molecular_function	GO:0016491	oxidoreductase activity	1	25	0.04	0.0257081	0.991509	0.59	1	Q8ILB1_PLAF7
molecular_function	GO:0044183	protein folding chaperone	1	9	0.111111	0.840683	0.530138	1	1	Q8IK08_PLAF7
molecular_function	GO:0004176	ATP-dependent peptidase activity	1	8	0.125	0.86944	0.488936	1	1	Q8IIH1_PLAF7
molecular_function	GO:0051536	iron-sulfur cluster binding	1	6	0.166667	0.653626	0.581676	1	1	Q8IBI5_PLAF7
molecular_function	GO:0004045	aminoacyl-tRNA hydrolase activity	1	9	0.111111	0.840683	0.530138	1	1	Q8I2J2_PLAF7
molecular_function	GO:0003747	translation release factor activity	1	6	0.166667	0.86944	0.488936	1	1	Q8I2J2_PLAF7
molecular_function	GO:0003712	transcription coregulator activity	1	9	0.111111	0.569003	0.779823	1	1	Q8IKA0_PLAF7
molecular_function	GO:0004402	histone acetyltransferase activity	1	4	0.25	0.896786	0.444139	1	1	Q8I5E0_PLAF7
molecular_function	GO:0015662	P-type ion transporter activity	1	5	0.2	0.945328	0.342486	1	1	Q8I461_PLAF7
molecular_function	GO:0004425	indole-3-glycerol-phosphate synthase activity	1	1	1	1	0.0803774	1	1	A0A5K1K8R3_PLAF7
molecular_function	GO:0000981	DNA-binding transcription factor activity, RNA polymerase II-specific	1	5	0.2	0.922259	0.395435	1	1	Q8I207_PLAF7
molecular_function	GO:0005484	SNAP receptor activity	1	16	0.0625	0.627369	0.739367	1	1	Q8I4Z9_PLAF7
molecular_function	GO:0003887	DNA-directed DNA polymerase activity	1	11	0.0909091	0.780485	0.602885	1	1	Q9U0H1_PLAF7
molecular_function	GO:0008517	folic acid transmembrane transporter activity	1	3	0.333333	0.981727	0.222347	1	1	Q8IBB7_PLAF7
molecular_function	GO:0051010	microtubule plus-end binding	1	2	0.5	0.993567	0.154322	1	1	O97251_PLAF7
molecular_function	GO:0030515	snoRNA binding	1	8	0.125	0.627369	0.739367	1	1	Q8I5F1_PLAF7
molecular_function	GO:0031956	medium-chain fatty acid-CoA ligase activity	1	2	0.5	0.993567	0.154322	1	1	Q8IJV2_PLAF7
molecular_function	GO:0030544	Hsp70 protein binding	1	5	0.2	0.945328	0.342486	1	1	Q8I5N9_PLAF7
molecular_function	GO:0003906	DNA-(apurinic or apyrimidinic site) endonuclease activity	1	4	0.25	0.896786	0.444139	1	1	O97240_PLAF7
molecular_function	GO:0008081	phosphoric diester hydrolase activity	1	4	0.25	0.718778	0.664413	1	1	O97240_PLAF7
molecular_function	GO:0004722	protein serine/threonine phosphatase activity	1	12	0.0833333	0.764903	0.459973	1	1	Q8IKH5_PLAF7
molecular_function	GO:0035312	5'-3' exodeoxyribonuclease activity	1	3	0.333333	0.965383	0.284923	1	1	Q8IK00_PLAF7
molecular_function	GO:0008320	protein transmembrane transporter activity	1	8	0.125	0.749688	0.634937	1	1	C6KTB3_PLAF7
molecular_function	GO:0005085	guanyl-nucleotide exchange factor activity	1	7	0.142857	0.896786	0.444139	1	1	Q8IL42_PLAF7
molecular_function	GO:0016301	kinase activity	1	19	0.0526316	0.203903	0.874318	1	1	Q8IJ37_PLAF7
molecular_function	GO:0008574	plus-end-directed microtubule motor activity	1	4	0.25	0.965383	0.284923	1	1	Q8IBK2_PLAF7
molecular_function	GO:0034511	U3 snoRNA binding	1	6	0.166667	0.922259	0.395435	1	1	Q8I5F1_PLAF7
molecular_function	GO:0008198	ferrous iron binding	1	5	0.2	0.945328	0.342486	1	1	Q8IKJ1_PLAF7
molecular_function	GO:0140359	ABC-type transporter activity	1	8	0.125	0.810916	0.568033	1	1	A0A5K1K993_PLAF7
molecular_function	GO:0051538	3 iron, 4 sulfur cluster binding	1	2	0.5	0.993567	0.154322	1	1	Q8ILB1_PLAF7
molecular_function	GO:0016040	glutamate synthase (NADH) activity	1	1	1	1	0.0803774	1	1	Q8ILB1_PLAF7
molecular_function	GO:0015930	glutamate synthase activity	1	1	1	1	0.0803774	1	1	Q8ILB1_PLAF7
molecular_function	GO:0097157	pre-mRNA intronic binding	1	1	1	1	0.0803774	1	1	Q8I1X5_PLAF7
molecular_function	GO:0030620	U2 snRNA binding	1	3	0.333333	0.981727	0.222347	1	1	Q8I1X5_PLAF7
molecular_function	GO:0030623	U5 snRNA binding	1	2	0.5	0.993567	0.154322	1	1	Q8I1X5_PLAF7
molecular_function	GO:0004748	ribonucleoside-diphosphate reductase activity, thioredoxin disulfide as acceptor	1	3	0.333333	0.981727	0.222347	1	1	Q8IL94_PLAF7
molecular_function	GO:0005049	nuclear export signal receptor activity	1	3	0.333333	0.981727	0.222347	1	1	C0H530_PLAF7
molecular_function	GO:0008199	ferric iron binding	1	2	0.5	0.993567	0.154322	1	1	Q8IKJ1_PLAF7
molecular_function	GO:0043495	protein-membrane adaptor activity	1	2	0.5	0.993567	0.154322	1	1	Q8I5Q5_PLAF7
molecular_function	GO:0030234	enzyme regulator activity	1	6	0.166667	0.575768	0.627503	1	1	A0A5K1K9F3_PLAF7
molecular_function	GO:0004623	phospholipase A2 activity	1	3	0.333333	0.981727	0.222347	1	1	O96176_PLAF7
molecular_function	GO:0004730	pseudouridylate synthase activity	1	5	0.2	0.945328	0.342486	1	1	Q8I312_PLAF7
molecular_function	GO:0003977	UDP-N-acetylglucosamine diphosphorylase activity	1	2	0.5	0.993567	0.154322	1	1	C0H4E3_PLAF7
molecular_function	GO:0004652	polynucleotide adenylyltransferase activity	1	3	0.333333	0.965383	0.284923	1	1	Q8I5E4_PLAF7
molecular_function	GO:0004075	biotin carboxylase activity	1	2	0.5	0.993567	0.154322	1	1	Q8IKE1_PLAF7
molecular_function	GO:0004077	biotin-[acetyl-CoA-carboxylase] ligase activity	1	2	0.5	0.993567	0.154322	1	1	C6S3D7_PLAF7
molecular_function	GO:0004467	long-chain fatty acid-CoA ligase activity	1	12	0.0833333	0.749688	0.634937	1	1	O96232_PLAF7
molecular_function	GO:0004037	allantoicase activity	1	2	0.5	0.993567	0.154322	1	1	C0H4Q1_PLAF7
molecular_function	GO:0043015	gamma-tubulin binding	1	4	0.25	0.965383	0.284923	1	1	Q8I2I3_PLAF7
molecular_function	GO:0022829	wide pore channel activity	1	3	0.333333	0.981727	0.222347	1	1	Q8I2S3_PLAF7
molecular_function	GO:0019901	protein kinase binding	1	6	0.166667	0.896786	0.444139	1	1	Q8III6_PLAF7
molecular_function	GO:0061608	nuclear import signal receptor activity	1	4	0.25	0.965383	0.284923	1	1	C6KTB3_PLAF7
molecular_function	GO:0008139	nuclear localization sequence binding	1	4	0.25	0.965383	0.284923	1	1	C6KTB3_PLAF7
molecular_function	GO:0034450	ubiquitin-ubiquitin ligase activity	1	1	1	1	0.0803774	1	1	C0H4Y0_PLAF7
molecular_function	GO:0030955	potassium ion binding	1	2	0.5	0.993567	0.154322	1	1	Q8IJ37_PLAF7
molecular_function	GO:0004743	pyruvate kinase activity	1	2	0.5	0.993567	0.154322	1	1	Q8IJ37_PLAF7
molecular_function	GO:0016279	protein-lysine N-methyltransferase activity	1	2	0.5	0.86944	0.488936	1	1	Q8IER9_PLAF7
molecular_function	GO:0070034	telomerase RNA binding	1	2	0.5	0.993567	0.154322	1	1	Q8IEH2_PLAF7
molecular_function	GO:0008311	double-stranded DNA 3'-5' exodeoxyribonuclease activity	1	2	0.5	0.993567	0.154322	1	1	O97240_PLAF7
molecular_function	GO:0008475	procollagen-lysine 5-dioxygenase activity	1	1	1	1	0.0803774	1	1	Q8I2L2_PLAF7
molecular_function	GO:0005315	inorganic phosphate transmembrane transporter activity	1	2	0.5	0.993567	0.154322	1	1	Q8IDS7_PLAF7
molecular_function	GO:0004105	choline-phosphate cytidylyltransferase activity	1	1	1	1	0.0803774	1	1	Q8IEE9_PLAF7
molecular_function	GO:0031210	phosphatidylcholine binding	1	1	1	1	0.0803774	1	1	Q8IEE9_PLAF7
molecular_function	GO:0003727	single-stranded RNA binding	1	2	0.5	0.896786	0.444139	1	1	Q8IKX8_PLAF7
molecular_function	GO:0008964	phosphoenolpyruvate carboxylase activity	1	1	1	1	0.0803774	1	1	Q8ILJ7_PLAF7
molecular_function	GO:0016868	intramolecular transferase activity, phosphotransferases	1	2	0.5	0.896786	0.444139	1	1	Q8ILZ9_PLAF7
molecular_function	GO:0005092	GDP-dissociation inhibitor activity	1	2	0.5	0.981727	0.222347	1	1	Q8IJ27_PLAF7
molecular_function	GO:0004069	L-aspartate:2-oxoglutarate aminotransferase activity	1	1	1	1	0.0803774	1	1	O96142_PLAF7
molecular_function	GO:0008483	transaminase activity	1	2	0.5	0.995465	0.0546719	1	1	O96142_PLAF7
molecular_function	GO:0016308	1-phosphatidylinositol-4-phosphate 5-kinase activity	1	2	0.5	0.993567	0.154322	1	1	Q8I239_PLAF7
molecular_function	GO:0004620	phospholipase activity	1	3	0.333333	0.718778	0.664413	1	1	O96176_PLAF7
molecular_function	GO:0035091	phosphatidylinositol binding	1	4	0.25	0.86944	0.488936	1	1	Q8IC26_PLAF7
molecular_function	GO:0061665	SUMO ligase activity	1	1	1	1	0.0803774	1	1	Q8IKW3_PLAF7
molecular_function	GO:0003983	UTP:glucose-1-phosphate uridylyltransferase activity	1	1	1	1	0.0803774	1	1	C0H4E3_PLAF7
molecular_function	GO:0009374	biotin binding	1	1	1	1	0.0803774	1	1	Q8IKE1_PLAF7
molecular_function	GO:0004123	cystathionine gamma-lyase activity	1	1	1	1	0.0803774	1	1	Q8IBI5_PLAF7
molecular_function	GO:0031071	cysteine desulfurase activity	1	3	0.333333	0.981727	0.222347	1	1	Q8IBI5_PLAF7
molecular_function	GO:0017076	purine nucleotide binding	1	1	1	0.857097	0.185788	1	1	Q9U0H1_PLAF7
molecular_function	GO:0019103	pyrimidine nucleotide binding	1	1	1	1	0.0803774	1	1	Q9U0H1_PLAF7
molecular_function	GO:0032977	membrane insertase activity	1	1	1	1	0.0803774	1	1	Q8IBB5_PLAF7
molecular_function	GO:0098808	mRNA cap binding	1	1	1	1	0.0803774	1	1	Q8IJW4_PLAF7
molecular_function	GO:0005544	calcium-dependent phospholipid binding	1	2	0.5	0.993567	0.154322	1	1	O96168_PLAF7
molecular_function	GO:0102490	8-oxo-dGTP phosphohydrolase activity	1	1	1	1	0.0803774	1	1	Q8ILE7_PLAF7
molecular_function	GO:0102485	dATP phosphohydrolase activity	1	1	1	1	0.0803774	1	1	Q8ILE7_PLAF7
molecular_function	GO:0102486	dCTP phosphohydrolase activity	1	1	1	1	0.0803774	1	1	Q8ILE7_PLAF7
molecular_function	GO:0102491	dGTP phosphohydrolase activity	1	1	1	1	0.0803774	1	1	Q8ILE7_PLAF7
molecular_function	GO:0102488	dTTP phosphohydrolase activity	1	1	1	1	0.0803774	1	1	Q8ILE7_PLAF7
molecular_function	GO:0102487	dUTP phosphohydrolase activity	1	1	1	1	0.0803774	1	1	Q8ILE7_PLAF7
molecular_function	GO:0102489	GTP phosphohydrolase activity	1	1	1	1	0.0803774	1	1	Q8ILE7_PLAF7
molecular_function	GO:0017110	nucleoside-diphosphatase activity	1	2	0.5	0.981727	0.222347	1	1	Q8ILE7_PLAF7
molecular_function	GO:0042162	telomeric DNA binding	1	2	0.5	0.945328	0.342486	1	1	Q8IEH2_PLAF7
molecular_function	GO:0003904	deoxyribodipyrimidine photo-lyase activity	1	1	1	1	0.0803774	1	1	Q8I0W8_PLAF7
molecular_function	GO:0003938	IMP dehydrogenase activity	1	1	1	1	0.0803774	1	1	Q8I2U5_PLAF7
molecular_function	GO:0003883	CTP synthase activity	1	1	1	1	0.0803774	1	1	Q8ILZ3_PLAF7
molecular_function	GO:0003721	telomerase RNA reverse transcriptase activity	1	1	1	1	0.0803774	1	1	Q8IEH2_PLAF7
molecular_function	GO:0097367	carbohydrate derivative binding	1	1	1	0.9754	0.0360186	1	1	Q8IJF3_PLAF7
molecular_function	GO:0004360	glutamine-fructose-6-phosphate transaminase (isomerizing) activity	1	1	1	1	0.0803774	1	1	Q8IJF3_PLAF7
molecular_function	GO:0004771	sterol esterase activity	1	1	1	1	0.0803774	1	1	Q8II98_PLAF7
molecular_function	GO:0102092	5-diphosphoinositol pentakisphosphate 3-kinase activity	1	1	1	1	0.0803774	1	1	Q8ILG1_PLAF7
molecular_function	GO:0033857	diphosphoinositol-pentakisphosphate kinase activity	1	1	1	1	0.0803774	1	1	Q8ILG1_PLAF7
molecular_function	GO:0000829	inositol heptakisphosphate kinase activity	1	1	1	1	0.0803774	1	1	Q8ILG1_PLAF7
molecular_function	GO:0052723	inositol hexakisphosphate 1-kinase activity	1	1	1	1	0.0803774	1	1	Q8ILG1_PLAF7
molecular_function	GO:0052724	inositol hexakisphosphate 3-kinase activity	1	1	1	1	0.0803774	1	1	Q8ILG1_PLAF7
molecular_function	GO:0000832	inositol hexakisphosphate 5-kinase activity	1	1	1	1	0.0803774	1	1	Q8ILG1_PLAF7
molecular_function	GO:0000828	inositol hexakisphosphate kinase activity	1	2	0.5	0.993567	0.154322	1	1	Q8ILG1_PLAF7
molecular_function	GO:0000827	inositol-1,3,4,5,6-pentakisphosphate kinase activity	1	1	1	1	0.0803774	1	1	Q8ILG1_PLAF7
molecular_function	GO:0016843	amine-lyase activity	0	1	0	0.845678	1	1	1
molecular_function	GO:0003824	catalytic activity	0	11	0	0.00922208	0.993783	0.25	1
molecular_function	GO:0004359	glutaminase activity	0	3	0	0.777653	1	1	1
molecular_function	GO:0036381	pyridoxal 5'-phosphate synthase (glutamine hydrolysing) activity	0	2	0	0.845678	1	1	1
molecular_function	GO:0030337	DNA polymerase processivity factor activity	0	2	0	0.845678	1	1	1
molecular_function	GO:0047555	3',5'-cyclic-GMP phosphodiesterase activity	0	3	0	0.777653	1	1	1
molecular_function	GO:0004114	3',5'-cyclic-nucleotide phosphodiesterase activity	0	5	0	0.657514	1	1	1
molecular_function	GO:0004115	3',5'-cyclic-AMP phosphodiesterase activity	0	1	0	0.919623	1	1	1
molecular_function	GO:0004117	calmodulin-dependent cyclic-nucleotide phosphodiesterase activity	0	2	0	0.845678	1	1	1
molecular_function	GO:0030552	cAMP binding	0	2	0	0.845678	1	1	1
molecular_function	GO:0004190	aspartic-type endopeptidase activity	0	12	0	0.335587	1	1	1
molecular_function	GO:0004784	superoxide dismutase activity	0	2	0	0.845678	1	1	1
molecular_function	GO:0015095	magnesium ion transmembrane transporter activity	0	7	0	0.555861	1	1	1
molecular_function	GO:0043906	Ala-tRNA(Pro) hydrolase activity	0	1	0	0.919623	1	1	1
molecular_function	GO:0004827	proline-tRNA ligase activity	0	2	0	0.845678	1	1	1
molecular_function	GO:0008097	5S rRNA binding	0	3	0	0.777653	1	1	1
molecular_function	GO:0030627	pre-mRNA 5'-splice site binding	0	1	0	0.919623	1	1	1
[truncated: 892 more rows]
[truncated: 113 more columns]

## Sheet: polyQ
GO domain	GO ID	GO term	polyQ protein	total number	number / total	raw p-value under-representation	raw p-value over-representation	FWER under-representation	FWER over-representation	Gene Name
biological_process	GO:0098609	cell-cell adhesion	15	63	0.238095	1	2.11795e-10	1	0	RH1_PLAF7	RH2A_PLAF7	RH2B_PLAF7	Q8I640_PLAF7	Q8I2B4_PLAF7	C6KTF9_PLAF7	Q8IAK2_PLAF7	Q8I495_PLAF7	Q8IBX1_PLAF7	Q8I220_PLAF7	Q8IFK7_PLAF7	C6KSK8_PLAF7	Q8IBX2_PLAF7	Q8I3E5_PLAF7	Q8I4N5_PLAF7
biological_process	GO:0020035	cytoadherence to microvasculature, mediated by symbiont protein	10	56	0.178571	1	2.2646e-07	1	0	Q8I640_PLAF7	C6KTF9_PLAF7	Q8IAK2_PLAF7	Q8I495_PLAF7	Q8IBX1_PLAF7	Q8I220_PLAF7	Q8IFK7_PLAF7	C6KSK8_PLAF7	Q8IBX2_PLAF7	Q8I4N5_PLAF7
biological_process	GO:0007155	cell adhesion	0	2	0	1	3.51031e-10	1	0
biological_process	GO:0020013	modulation by symbiont of host erythrocyte aggregation	10	73	0.136986	1	2.94731e-06	1	0.001	Q8I640_PLAF7	C6KTF9_PLAF7	Q8IAK2_PLAF7	Q8I495_PLAF7	Q8IBX1_PLAF7	Q8I220_PLAF7	Q8IFK7_PLAF7	C6KSK8_PLAF7	Q8IBX2_PLAF7	Q8I4N5_PLAF7
biological_process	GO:0044068	modulation by symbiont of host cellular process	0	1	0	1	3.34946e-06	1	0.001
biological_process	GO:0072659	protein localization to plasma membrane	1	2	0.5	0.999897	0.00469589	1	0.705	O96168_PLAF7
biological_process	GO:0020033	antigenic variation	10	177	0.0564972	0.99853	0.00497953	1	0.716	Q8I640_PLAF7	C6KTF9_PLAF7	Q8IAK2_PLAF7	Q8I495_PLAF7	Q8IBX1_PLAF7	Q8I220_PLAF7	Q8IFK7_PLAF7	C6KSK8_PLAF7	Q8IBX2_PLAF7	Q8I4N5_PLAF7
biological_process	GO:0042783	evasion of host immune response	0	2	0	0.998388	0.00539562	1	0.73
biological_process	GO:0016050	vesicle organization	0	1	0	0.999208	0.00631119	1	0.748
biological_process	GO:0061024	membrane organization	0	2	0	0.998564	0.00805432	1	0.83
biological_process	GO:0090114	COPII-coated vesicle budding	1	1	1	0.999652	0.00958105	1	0.879	Q8I5B3_PLAF7
biological_process	GO:0050684	regulation of mRNA processing	1	2	0.5	0.999652	0.00958105	1	0.879	O77306_PLAF7
biological_process	GO:0015914	phospholipid transport	1	3	0.333333	0.999453	0.0125923	1	0.917	Q8I298_PLAF7
biological_process	GO:0006892	post-Golgi vesicle-mediated transport	0	1	0	0.999192	0.0159592	1	0.95
biological_process	GO:0006886	intracellular protein transport	4	78	0.0512821	0.994747	0.0167793	1	0.952	Q8IKW6_PLAF7	C0H5J6_PLAF7	Q8I563_PLAF7	Q8IKS3_PLAF7
biological_process	GO:0071702	organic substance transport	0	1	0	0.993624	0.0169771	1	0.953
biological_process	GO:0006366	transcription by RNA polymerase II	0	14	0	0.995229	0.020869	1	0.967
biological_process	GO:0044409	entry into host	3	35	0.0857143	0.991448	0.0480467	1	1	RH2B_PLAF7	Q8I2B4_PLAF7	Q8I4R5_PLAF7
biological_process	GO:0006508	proteolysis	2	41	0.0487805	0.547651	0.652608	1	1	SUB2_PLAF7	O96166_PLAF7
biological_process	GO:0016485	protein processing	2	8	0.25	0.978849	0.120647	1	1	SUB2_PLAF7	Q8ILU7_PLAF7
biological_process	GO:0051604	protein maturation	2	2	1	0.978993	0.0901982	1	1	SUB2_PLAF7	C6KSX6_PLAF7
biological_process	GO:0006364	rRNA processing	2	73	0.0273973	0.329842	0.863469	1	1	Q8IJV7_PLAF7	Q8ILB9_PLAF7
biological_process	GO:0006357	regulation of transcription by RNA polymerase II	2	25	0.08	0.984345	0.0734648	1	1	Q8IJP9_PLAF7	Q8IBZ6_PLAF7
biological_process	GO:0016567	protein ubiquitination	2	28	0.0714286	0.905387	0.299483	1	1	Q8IB94_PLAF7	Q8IKX2_PLAF7
biological_process	GO:0000724	double-strand break repair via homologous recombination	2	14	0.142857	0.97668	0.128133	1	1	Q8ILG5_PLAF7	Q8I1S4_PLAF7
biological_process	GO:0051028	mRNA transport	2	5	0.4	0.996767	0.0375593	1	1	Q8I5B3_PLAF7	Q8ILU2_PLAF7
biological_process	GO:0006412	translation	1	162	0.00617284	0.327127	0.815111	1	1	Q8IBB3_PLAF7
biological_process	GO:0051568	histone H3-K4 methylation	1	4	0.25	0.995304	0.106858	1	1	Q8I284_PLAF7
biological_process	GO:0051603	proteolysis involved in cellular protein catabolic process	1	19	0.0526316	0.391185	0.826938	1	1	O96166_PLAF7
biological_process	GO:0050776	regulation of immune response	1	9	0.111111	0.984041	0.18419	1	1	O96166_PLAF7
biological_process	GO:0035556	intracellular signal transduction	1	48	0.0208333	0.748084	0.525532	1	1	O77306_PLAF7
biological_process	GO:0006468	protein phosphorylation	1	73	0.0136986	0.337588	0.89998	1	1	O77306_PLAF7
biological_process	GO:0006888	endoplasmic reticulum to Golgi vesicle-mediated transport	1	33	0.030303	0.955156	0.191251	1	1	C0H5J6_PLAF7
biological_process	GO:0015031	protein transport	1	26	0.0384615	0.976964	0.0575901	1	1	Q8ILB7_PLAF7
biological_process	GO:0070125	mitochondrial translational elongation	1	5	0.2	0.995304	0.106858	1	1	Q8I592_PLAF7
biological_process	GO:0006414	translational elongation	1	17	0.0588235	0.971992	0.143422	1	1	Q8I592_PLAF7
biological_process	GO:0006270	DNA replication initiation	1	12	0.0833333	0.940334	0.334923	1	1	Q8I1S4_PLAF7
biological_process	GO:0006355	regulation of transcription, DNA-templated	1	35	0.0285714	0.957207	0.127405	1	1	Q8IJP9_PLAF7
biological_process	GO:0000070	mitotic sister chromatid segregation	1	6	0.166667	0.927967	0.364501	1	1	Q8II57_PLAF7
biological_process	GO:0000278	mitotic cell cycle	1	21	0.047619	0.789886	0.475056	1	1	Q8I2I3_PLAF7
biological_process	GO:0006509	membrane protein ectodomain proteolysis	1	2	0.5	0.99951	0.0441727	1	1	SUB2_PLAF7
biological_process	GO:0044650	adhesion of symbiont to host cell	1	1	1	1	0.0223316	1	1	RH2B_PLAF7
biological_process	GO:0006511	ubiquitin-dependent protein catabolic process	1	64	0.015625	0.281679	0.922789	1	1	Q8IB94_PLAF7
biological_process	GO:0006457	protein folding	1	65	0.0153846	0.395616	0.873569	1	1	Q8IL88_PLAF7
biological_process	GO:0043161	proteasome-mediated ubiquitin-dependent protein catabolic process	1	30	0.0333333	0.594167	0.757526	1	1	Q8IB94_PLAF7
biological_process	GO:0006955	immune response	1	3	0.333333	0.996767	0.0375593	1	1	YPF17_PLAF7
biological_process	GO:0002224	toll-like receptor signaling pathway	1	3	0.333333	0.99855	0.065534	1	1	YPF17_PLAF7
biological_process	GO:0016192	vesicle-mediated transport	1	47	0.0212766	0.988649	0.0341624	1	1	Q8IIG8_PLAF7
biological_process	GO:1902600	proton transmembrane transport	1	8	0.125	0.951859	0.303994	1	1	Q8IAQ8_PLAF7
biological_process	GO:0007035	vacuolar acidification	1	8	0.125	0.987408	0.165498	1	1	Q8IAQ8_PLAF7
biological_process	GO:0006397	mRNA processing	1	24	0.0416667	0.819246	0.356008	1	1	Q8ILU2_PLAF7
biological_process	GO:0008380	RNA splicing	1	35	0.0285714	0.705931	0.524038	1	1	Q8ILU2_PLAF7
biological_process	GO:0032508	DNA duplex unwinding	1	6	0.166667	0.957274	0.288003	1	1	Q8ILG5_PLAF7
biological_process	GO:0031122	cytoplasmic microtubule organization	1	8	0.125	0.987408	0.165498	1	1	Q8I2I3_PLAF7
biological_process	GO:0007018	microtubule-based movement	1	32	0.03125	0.784075	0.588223	1	1	A0A144A1B4_PLAF7
biological_process	GO:0032543	mitochondrial translation	1	13	0.0769231	0.987951	0.0851475	1	1	Q8IBB3_PLAF7
biological_process	GO:0090110	COPII-coated vesicle cargo loading	1	4	0.25	0.997141	0.0864258	1	1	C0H5J6_PLAF7
biological_process	GO:0000398	mRNA splicing, via spliceosome	1	66	0.0151515	0.630593	0.645736	1	1	Q8IJ90_PLAF7
biological_process	GO:0043001	Golgi to plasma membrane protein transport	1	3	0.333333	0.99855	0.065534	1	1	Q8IKW6_PLAF7
biological_process	GO:0006396	RNA processing	1	15	0.0666667	0.515963	0.632984	1	1	Q8I5H4_PLAF7
biological_process	GO:0006338	chromatin remodeling	1	10	0.1	0.927967	0.364501	1	1	Q8IJP9_PLAF7
biological_process	GO:0006268	DNA unwinding involved in DNA replication	1	10	0.1	0.980335	0.202471	1	1	Q8ILG5_PLAF7
biological_process	GO:0001732	formation of cytoplasmic translation initiation complex	1	12	0.0833333	0.971971	0.237832	1	1	Q8I3I5_PLAF7
biological_process	GO:0006413	translational initiation	1	22	0.0454545	0.808749	0.558927	1	1	Q8I3I5_PLAF7
biological_process	GO:0006606	protein import into nucleus	1	10	0.1	0.976307	0.220349	1	1	Q8I5B3_PLAF7
biological_process	GO:0006906	vesicle fusion	1	13	0.0769231	0.993198	0.0596658	1	1	Q8I563_PLAF7
biological_process	GO:0006281	DNA repair	1	37	0.027027	0.557273	0.708755	1	1	Q8ILG5_PLAF7
biological_process	GO:0006750	glutathione biosynthetic process	1	2	0.5	0.99951	0.0441727	1	1	Q8I2W4_PLAF7
biological_process	GO:0006310	DNA recombination	1	10	0.1	0.905387	0.299483	1	1	Q8ILG5_PLAF7
biological_process	GO:0045732	positive regulation of protein catabolic process	1	1	1	0.997141	0.0864258	1	1	Q8IB94_PLAF7
biological_process	GO:0000209	protein polyubiquitination	1	19	0.0526316	0.914853	0.392784	1	1	Q8IB94_PLAF7
biological_process	GO:0000027	ribosomal large subunit assembly	1	17	0.0588235	0.946208	0.319631	1	1	Q8ILB9_PLAF7
biological_process	GO:0030150	protein import into mitochondrial matrix	1	10	0.1	0.980335	0.202471	1	1	Q8ILB7_PLAF7
biological_process	GO:0006626	protein targeting to mitochondrion	1	8	0.125	0.946208	0.319631	1	1	Q8ILB7_PLAF7
biological_process	GO:0006367	transcription initiation from RNA polymerase II promoter	1	11	0.0909091	0.967344	0.25493	1	1	Q8IEI6_PLAF7
biological_process	GO:0055085	transmembrane transport	1	11	0.0909091	0.993769	0.0257546	1	1	Q8I5C7_PLAF7
biological_process	GO:0006898	receptor-mediated endocytosis	1	5	0.2	0.990419	0.146385	1	1	Q8IKS3_PLAF7
biological_process	GO:0051321	meiotic cell cycle	1	6	0.166667	0.840922	0.516659	1	1	Q8I2I3_PLAF7
biological_process	GO:1904263	positive regulation of TORC1 signaling	1	1	1	1	0.0223316	1	1	Q8I5B3_PLAF7
biological_process	GO:0072344	rescue of stalled ribosome	1	4	0.25	0.997141	0.0864258	1	1	Q8IKX2_PLAF7
biological_process	GO:0007062	sister chromatid cohesion	1	2	0.5	0.995304	0.106858	1	1	Q8II57_PLAF7
biological_process	GO:1900364	negative regulation of mRNA polyadenylation	1	1	1	1	0.0223316	1	1	C6KT67_PLAF7
biological_process	GO:0043488	regulation of mRNA stability	1	2	0.5	0.856578	0.494056	1	1	C6KT67_PLAF7
biological_process	GO:0030163	protein catabolic process	1	3	0.333333	0.586967	0.642722	1	1	Q8ILU7_PLAF7
biological_process	GO:0000184	nuclear-transcribed mRNA catabolic process, nonsense-mediated decay	1	7	0.142857	0.987408	0.165498	1	1	Q8ILU2_PLAF7
biological_process	GO:0006417	regulation of translation	1	8	0.125	0.89162	0.324474	1	1	Q8ILU2_PLAF7
biological_process	GO:0033365	protein localization to organelle	1	1	1	0.986977	0.0527698	1	1	Q8IKW6_PLAF7
biological_process	GO:0034244	negative regulation of transcription elongation from RNA polymerase II promoter	1	2	0.5	0.99951	0.0441727	1	1	Q9U0K9_PLAF7
biological_process	GO:0007020	microtubule nucleation	1	5	0.2	0.993057	0.126841	1	1	Q8I2I3_PLAF7
biological_process	GO:0051225	spindle assembly	1	5	0.2	0.993057	0.126841	1	1	Q8I2I3_PLAF7
biological_process	GO:0006429	leucyl-tRNA aminoacylation	1	2	0.5	0.99951	0.0441727	1	1	Q8IBB3_PLAF7
biological_process	GO:0043952	protein transport by the Sec complex	1	1	1	1	0.0223316	1	1	C0H5J6_PLAF7
biological_process	GO:0017121	plasma membrane phospholipid scrambling	1	1	1	1	0.0223316	1	1	Q8IJH8_PLAF7
biological_process	GO:0070940	dephosphorylation of RNA polymerase II C-terminal domain	1	2	0.5	0.99951	0.0441727	1	1	Q8IDE5_PLAF7
biological_process	GO:0000245	spliceosomal complex assembly	1	6	0.166667	0.980335	0.202471	1	1	O77306_PLAF7
biological_process	GO:0031119	tRNA pseudouridine synthesis	1	4	0.25	0.997141	0.0864258	1	1	Q8IM68_PLAF7
biological_process	GO:0006896	Golgi to vacuole transport	1	3	0.333333	0.997141	0.0864258	1	1	Q8IKS3_PLAF7
biological_process	GO:0072583	clathrin-dependent endocytosis	1	4	0.25	0.997141	0.0864258	1	1	Q8IKS3_PLAF7
biological_process	GO:0065002	intracellular protein transmembrane transport	1	1	1	0.993198	0.0596658	1	1	O96168_PLAF7
biological_process	GO:0010828	positive regulation of glucose transmembrane transport	1	1	1	1	0.0223316	1	1	O96168_PLAF7
biological_process	GO:0090314	positive regulation of protein targeting to membrane	1	1	1	1	0.0223316	1	1	O96168_PLAF7
biological_process	GO:0031340	positive regulation of vesicle fusion	1	1	1	1	0.0223316	1	1	O96168_PLAF7
biological_process	GO:0006625	protein targeting to peroxisome	1	1	1	1	0.0223316	1	1	Q8ILU7_PLAF7
biological_process	GO:0035066	positive regulation of histone acetylation	1	1	1	1	0.0223316	1	1	Q8IJP9_PLAF7
biological_process	GO:0052170	suppression by symbiont of host innate immune response	0	1	0	0.977668	1	1	1
biological_process	GO:0006520	cellular amino acid metabolic process	0	4	0	0.481484	0.828783	1	1
biological_process	GO:0042823	pyridoxal phosphate biosynthetic process	0	2	0	0.934466	1	1	1
biological_process	GO:0008615	pyridoxine biosynthetic process	0	1	0	0.977668	1	1	1
biological_process	GO:0000304	response to singlet oxygen	0	3	0	0.934466	1	1	1
biological_process	GO:0042819	vitamin B6 biosynthetic process	0	3	0	0.934466	1	1	1
biological_process	GO:0006541	glutamine metabolic process	0	6	0	0.834502	1	1	1
biological_process	GO:0008614	pyridoxine metabolic process	0	2	0	0.934466	1	1	1
biological_process	GO:0006272	leading strand elongation	0	5	0	0.893142	1	1	1
biological_process	GO:0006298	mismatch repair	0	12	0	0.728349	1	1	1
biological_process	GO:0006275	regulation of DNA replication	0	3	0	0.873159	1	1	1
biological_process	GO:0019985	translesion synthesis	0	3	0	0.873159	1	1	1
biological_process	GO:0051259	protein complex oligomerization	0	5	0	0.779651	1	1	1
biological_process	GO:0046069	cGMP catabolic process	0	3	0	0.934466	1	1	1
biological_process	GO:0007165	signal transduction	0	23	0	0.731272	0.495665	1	1
biological_process	GO:0006198	cAMP catabolic process	0	1	0	0.977668	1	1	1
biological_process	GO:0043951	negative regulation of cAMP-mediated signaling	0	1	0	0.977668	1	1	1
biological_process	GO:0009187	cyclic nucleotide metabolic process	0	1	0	0.81581	1	1	1
biological_process	GO:0007276	gamete generation	0	3	0	0.913574	1	1	1
biological_process	GO:0044002	acquisition of nutrients from host	0	2	0	0.955827	1	1	1
biological_process	GO:0006979	response to oxidative stress	0	9	0	0.680369	1	1	1
biological_process	GO:0006801	superoxide metabolic process	0	1	0	0.955827	1	1	1
biological_process	GO:0015693	magnesium ion transport	0	6	0	0.873159	1	1	1
biological_process	GO:0000466	maturation of 5.8S rRNA from tricistronic rRNA transcript (SSU-rRNA, 5.8S rRNA, LSU-rRNA)	0	3	0	0.74507	1	1	1
biological_process	GO:0000463	maturation of LSU-rRNA from tricistronic rRNA transcript (SSU-rRNA, 5.8S rRNA, LSU-rRNA)	0	10	0	0.779651	1	1	1
biological_process	GO:0051726	regulation of cell cycle	0	16	0	0.312551	1	1	1
biological_process	GO:0006433	prolyl-tRNA aminoacylation	0	2	0	0.955827	1	1	1
biological_process	GO:0006418	tRNA aminoacylation for protein translation	0	3	0	0.767458	0.606682	1	1
biological_process	GO:0042254	ribosome biogenesis	0	18	0	0.150922	0.950954	0.996	1
biological_process	GO:0000971	tRNA exon ligation utilizing 2',3' cyclic phosphate of 5'-exon as source of linkage phosphate	0	1	0	0.977668	1	1	1
biological_process	GO:0000395	mRNA 5'-splice site recognition	0	2	0	0.955827	1	1	1
biological_process	GO:0000387	spliceosomal snRNP assembly	0	9	0	0.74507	1	1	1
biological_process	GO:0006094	gluconeogenesis	0	6	0	0.873159	1	1	1
biological_process	GO:0006096	glycolytic process	0	15	0	0.711997	1	1	1
biological_process	GO:0006325	chromatin organization	0	10	0	0.795721	0.467593	1	1
biological_process	GO:0045893	positive regulation of transcription, DNA-templated	0	5	0	0.711997	1	1	1
biological_process	GO:0018105	peptidyl-serine phosphorylation	0	24	0	0.580171	1	1	1
biological_process	GO:0018107	peptidyl-threonine phosphorylation	0	5	0	0.893142	1	1	1
biological_process	GO:1903307	positive regulation of regulated secretory pathway	0	2	0	0.955827	1	1	1
biological_process	GO:0046777	protein autophosphorylation	0	13	0	0.728349	1	1	1
biological_process	GO:0009107	lipoate biosynthetic process	0	2	0	0.955827	1	1	1
biological_process	GO:0009249	protein lipoylation	0	4	0	0.913574	1	1	1
biological_process	GO:0016540	protein autoprocessing	0	6	0	0.873159	1	1	1
biological_process	GO:0006464	cellular protein modification process	0	5	0	0.299275	0.826795	1	1
biological_process	GO:0070084	protein initiator methionine removal	0	3	0	0.934466	1	1	1
biological_process	GO:0006796	phosphate-containing compound metabolic process	0	2	0	0.029715	0.993142	0.437	1
biological_process	GO:0006621	protein retention in ER lumen	0	3	0	0.934466	1	1	1
biological_process	GO:0051156	glucose 6-phosphate metabolic process	0	3	0	0.797529	1	1	1
biological_process	GO:0006006	glucose metabolic process	0	1	0	0.853615	1	1	1
biological_process	GO:0006098	pentose-phosphate shunt	0	7	0	0.81581	1	1	1
biological_process	GO:0070178	D-serine metabolic process	0	1	0	0.977668	1	1	1
biological_process	GO:0046655	folic acid metabolic process	0	2	0	0.913574	1	1	1
biological_process	GO:0019264	glycine biosynthetic process from serine	0	2	0	0.955827	1	1	1
biological_process	GO:0006565	L-serine catabolic process	0	2	0	0.955827	1	1	1
biological_process	GO:0032259	methylation	0	31	0	0.427257	0.857903	1	1
biological_process	GO:0006730	one-carbon metabolic process	0	7	0	0.81581	1	1	1
biological_process	GO:0035999	tetrahydrofolate interconversion	0	4	0	0.913574	1	1	1
biological_process	GO:0046653	tetrahydrofolate metabolic process	0	2	0	0.834502	1	1	1
biological_process	GO:0050992	dimethylallyl diphosphate biosynthetic process	0	1	0	0.977668	1	1	1
biological_process	GO:0019288	isopentenyl diphosphate biosynthetic process, methylerythritol 4-phosphate pathway	0	3	0	0.873159	1	1	1
biological_process	GO:0010322	regulation of isopentenyl diphosphate biosynthetic process, methylerythritol 4-phosphate pathway	0	2	0	0.934466	1	1	1
biological_process	GO:0006154	adenosine catabolic process	0	1	0	0.977668	1	1	1
biological_process	GO:0043103	hypoxanthine salvage	0	1	0	0.977668	1	1	1
biological_process	GO:0046103	inosine biosynthetic process	0	1	0	0.955827	1	1	1
biological_process	GO:0060169	negative regulation of adenosine receptor signaling pathway	0	1	0	0.977668	1	1	1
biological_process	GO:0009168	purine ribonucleoside monophosphate biosynthetic process	0	1	0	0.834502	1	1	1
biological_process	GO:0006166	purine ribonucleoside salvage	0	4	0	0.893142	1	1	1
biological_process	GO:0042540	hemoglobin catabolic process	0	6	0	0.873159	1	1	1
biological_process	GO:0009204	deoxyribonucleoside triphosphate catabolic process	0	1	0	0.934466	1	1	1
biological_process	GO:0009143	nucleoside triphosphate catabolic process	0	1	0	0.934466	1	1	1
biological_process	GO:0009117	nucleotide metabolic process	0	2	0	0.138818	1	0.986	1
biological_process	GO:0043486	histone exchange	0	5	0	0.873159	1	1	1
biological_process	GO:0019544	arginine catabolic process to glutamate	0	1	0	0.977668	1	1	1
biological_process	GO:0010121	arginine catabolic process to proline via ornithine	0	1	0	0.977668	1	1	1
biological_process	GO:0055129	L-proline biosynthetic process	0	2	0	0.955827	1	1	1
biological_process	GO:0006591	ornithine metabolic process	0	1	0	0.934466	1	1	1
biological_process	GO:0030154	cell differentiation	0	4	0	0.873159	1	1	1
biological_process	GO:0035610	protein side chain deglutamylation	0	1	0	0.977668	1	1	1
biological_process	GO:0000083	regulation of transcription involved in G1/S transition of mitotic cell cycle	0	1	0	0.977668	1	1	1
biological_process	GO:0032273	positive regulation of protein polymerization	0	2	0	0.893142	1	1	1
biological_process	GO:0030036	actin cytoskeleton organization	0	6	0	0.650122	1	1	1
biological_process	GO:0030042	actin filament depolymerization	0	2	0	0.913574	1	1	1
biological_process	GO:0008154	actin polymerization or depolymerization	0	3	0	0.81581	1	1	1
biological_process	GO:0048870	cell motility	0	8	0	0.711997	1	1	1
biological_process	GO:0060327	cytoplasmic actin-based contraction involved in cell motility	0	3	0	0.934466	1	1	1
biological_process	GO:0051014	actin filament severing	0	1	0	0.977668	1	1	1
biological_process	GO:0048232	male gamete generation	0	1	0	0.977668	1	1	1
biological_process	GO:0006399	tRNA metabolic process	0	2	0	0.575366	0.693912	1	1
biological_process	GO:0034635	glutathione transport	0	1	0	0.977668	1	1	1
biological_process	GO:0071929	alpha-tubulin acetylation	0	1	0	0.977668	1	1	1
biological_process	GO:0070507	regulation of microtubule cytoskeleton organization	0	1	0	0.934466	1	1	1
biological_process	GO:0033314	mitotic DNA replication checkpoint signaling	0	2	0	0.955827	1	1	1
biological_process	GO:0042167	heme catabolic process	0	1	0	0.977668	1	1	1
biological_process	GO:0006284	base-excision repair	0	10	0	0.728349	1	1	1
biological_process	GO:0043137	DNA replication, removal of RNA primer	0	2	0	0.955827	1	1	1
biological_process	GO:0002182	cytoplasmic translational elongation	0	1	0	0.873159	1	1	1
biological_process	GO:0001522	pseudouridine synthesis	0	5	0	0.946208	0.319631	1	1
biological_process	GO:0006148	inosine catabolic process	0	1	0	0.977668	1	1	1
biological_process	GO:0006195	purine nucleotide catabolic process	0	1	0	0.873159	1	1	1
biological_process	GO:0006218	uridine catabolic process	0	1	0	0.977668	1	1	1
biological_process	GO:0016233	telomere capping	0	1	0	0.955827	1	1	1
biological_process	GO:0070932	histone H3 deacetylation	0	1	0	0.977668	1	1	1
biological_process	GO:0000122	negative regulation of transcription by RNA polymerase II	0	5	0	0.893142	1	1	1
biological_process	GO:0009052	pentose-phosphate shunt, non-oxidative branch	0	2	0	0.955827	1	1	1
biological_process	GO:0085017	entry into host cell by a symbiont-containing vacuole	0	2	0	0.955827	1	1	1
biological_process	GO:0006207	'de novo' pyrimidine nucleobase biosynthetic process	0	6	0	0.873159	1	1	1
biological_process	GO:0044205	'de novo' UMP biosynthetic process	0	5	0	0.893142	1	1	1
biological_process	GO:0009220	pyrimidine ribonucleotide biosynthetic process	0	1	0	0.81581	1	1	1
biological_process	GO:0006351	transcription, DNA-templated	0	21	0	0.893237	0.228803	1	1
biological_process	GO:0051301	cell division	0	17	0	0.607216	1	1	1
biological_process	GO:0007076	mitotic chromosome condensation	0	6	0	0.873159	1	1	1
biological_process	GO:0016320	endoplasmic reticulum membrane fusion	0	1	0	0.977668	1	1	1
biological_process	GO:0035891	exit from host cell	0	1	0	0.977668	1	1	1
biological_process	GO:0051276	chromosome organization	0	6	0	0.852344	0.309442	1	1
biological_process	GO:0007064	mitotic sister chromatid cohesion	0	1	0	0.977668	1	1	1
biological_process	GO:0010951	negative regulation of endopeptidase activity	0	1	0	0.977668	1	1	1
biological_process	GO:0006465	signal peptide processing	0	9	0	0.81581	1	1	1
biological_process	GO:0097056	selenocysteinyl-tRNA(Sec) biosynthetic process	0	2	0	0.955827	1	1	1
biological_process	GO:0006434	seryl-tRNA aminoacylation	0	2	0	0.955827	1	1	1
biological_process	GO:0000226	microtubule cytoskeleton organization	0	15	0	0.717251	0.657313	1	1
biological_process	GO:0032527	protein exit from endoplasmic reticulum	0	1	0	0.913574	1	1	1
biological_process	GO:0006633	fatty acid biosynthetic process	0	15	0	0.607216	1	1	1
biological_process	GO:0046166	glyceraldehyde-3-phosphate biosynthetic process	0	2	0	0.955827	1	1	1
biological_process	GO:0019563	glycerol catabolic process	0	3	0	0.934466	1	1	1
biological_process	GO:0006269	DNA replication, synthesis of RNA primer	0	3	0	0.934466	1	1	1
biological_process	GO:0000338	protein deneddylation	0	2	0	0.955827	1	1	1
biological_process	GO:0016579	protein deubiquitination	0	20	0	0.607216	1	1	1
biological_process	GO:0006744	ubiquinone biosynthetic process	0	7	0	0.853615	1	1	1
biological_process	GO:0033353	S-adenosylmethionine cycle	0	1	0	0.977668	1	1	1
biological_process	GO:0010452	histone H3-K36 methylation	0	1	0	0.977668	1	1	1
biological_process	GO:0097198	histone H3-K36 trimethylation	0	1	0	0.977668	1	1	1
biological_process	GO:0045454	cell redox homeostasis	0	14	0	0.728349	1	1	1
biological_process	GO:0042989	sequestering of actin monomers	0	1	0	0.977668	1	1	1
biological_process	GO:0032511	late endosome to vacuole transport via multivesicular body sorting pathway	0	3	0	0.934466	1	1	1
biological_process	GO:0006900	vesicle budding from membrane	0	3	0	0.997983	0.0280287	1	1
biological_process	GO:0044208	'de novo' AMP biosynthetic process	0	2	0	0.955827	1	1	1
biological_process	GO:0006167	AMP biosynthetic process	0	2	0	0.934466	1	1	1
biological_process	GO:0046040	IMP metabolic process	0	1	0	0.913574	1	1	1
biological_process	GO:0006164	purine nucleotide biosynthetic process	0	4	0	0.472415	1	1	1
biological_process	GO:0101030	tRNA-guanine transglycosylation	0	3	0	0.934466	1	1	1
biological_process	GO:0046823	negative regulation of nucleocytoplasmic transport	0	1	0	0.977668	1	1	1
biological_process	GO:0006470	protein dephosphorylation	0	19	0	0.879353	0.458191	1	1
biological_process	GO:0060284	regulation of cell development	0	1	0	0.977668	1	1	1
biological_process	GO:0003341	cilium movement	0	6	0	0.779651	1	1	1
biological_process	GO:0060285	cilium-dependent cell motility	0	3	0	0.873159	1	1	1
biological_process	GO:0036159	inner dynein arm assembly	0	3	0	0.934466	1	1	1
biological_process	GO:0051131	chaperone-mediated protein complex assembly	0	4	0	0.913574	1	1	1
biological_process	GO:0007032	endosome organization	0	4	0	0.913574	1	1	1
biological_process	GO:0048284	organelle fusion	0	2	0	0.98636	0.0919578	1	1
biological_process	GO:0007033	vacuole organization	0	3	0	0.635499	1	1	1
biological_process	GO:0006904	vesicle docking involved in exocytosis	0	4	0	0.913574	1	1	1
biological_process	GO:0030488	tRNA methylation	0	10	0	0.74507	1	1	1
biological_process	GO:0002939	tRNA N1-guanine methylation	0	2	0	0.955827	1	1	1
biological_process	GO:0016114	terpenoid biosynthetic process	0	4	0	0.853615	1	1	1
biological_process	GO:0070192	chromosome organization involved in meiotic cell cycle	0	3	0	0.834502	1	1	1
biological_process	GO:0006302	double-strand break repair	0	2	0	0.955156	0.191251	1	1
biological_process	GO:0090305	nucleic acid phosphodiester bond hydrolysis	0	1	0	0.384396	1	1	1
biological_process	GO:0000722	telomere maintenance via recombination	0	3	0	0.934466	1	1	1
biological_process	GO:0007004	telomere maintenance via telomerase	0	4	0	0.913574	1	1	1
biological_process	GO:0006811	ion transport	0	1	0	0.650745	0.714975	1	1
biological_process	GO:0006620	posttranslational protein targeting to endoplasmic reticulum membrane	0	3	0	0.834502	1	1	1
biological_process	GO:0045048	protein insertion into ER membrane	0	2	0	0.955827	1	1	1
biological_process	GO:0051293	establishment of spindle localization	0	1	0	0.977668	1	1	1
biological_process	GO:0072382	minus-end-directed vesicle transport along microtubule	0	1	0	0.977668	1	1	1
biological_process	GO:0007097	nuclear migration	0	1	0	0.977668	1	1	1
biological_process	GO:0007346	regulation of mitotic cell cycle	0	2	0	0.680369	1	1	1
biological_process	GO:0007015	actin filament organization	0	8	0	0.665077	1	1	1
biological_process	GO:0030050	vesicle transport along actin filament	0	6	0	0.873159	1	1	1
biological_process	GO:0051484	isopentenyl diphosphate biosynthetic process, methylerythritol 4-phosphate pathway involved in terpenoid biosynthetic process	0	1	0	0.977668	1	1	1
biological_process	GO:0006915	apoptotic process	0	1	0	0.934466	1	1	1
biological_process	GO:0045727	positive regulation of translation	0	1	0	0.873159	1	1	1
biological_process	GO:0016226	iron-sulfur cluster assembly	0	17	0	0.665077	1	1	1
biological_process	GO:0006895	Golgi to endosome transport	0	2	0	0.955827	1	1	1
biological_process	GO:0097352	autophagosome maturation	0	2	0	0.913574	1	1	1
biological_process	GO:0071712	ER-associated misfolded protein catabolic process	0	5	0	0.893142	1	1	1
biological_process	GO:0051228	mitotic spindle disassembly	0	2	0	0.955827	1	1	1
biological_process	GO:0010564	regulation of cell cycle process	0	9	0	0.483341	1	1	1
biological_process	GO:0030970	retrograde protein transport, ER to cytosol	0	2	0	0.955827	1	1	1
biological_process	GO:0030433	ubiquitin-dependent ERAD pathway	0	18	0	0.665077	1	1	1
biological_process	GO:0006182	cGMP biosynthetic process	0	2	0	0.955827	1	1	1
biological_process	GO:0045332	phospholipid translocation	0	5	0	0.993057	0.126841	1	1
biological_process	GO:0061077	chaperone-mediated protein folding	0	6	0	0.621199	1	1	1
biological_process	GO:0032515	negative regulation of phosphoprotein phosphatase activity	0	2	0	0.955827	1	1	1
biological_process	GO:0000413	protein peptidyl-prolyl isomerization	0	10	0	0.797529	1	1	1
biological_process	GO:0034613	cellular protein localization	0	3	0	0.987812	0.033957	1	1
biological_process	GO:0030388	fructose 1,6-bisphosphate metabolic process	0	1	0	0.977668	1	1	1
biological_process	GO:0051289	protein homotetramerization	0	2	0	0.955827	1	1	1
biological_process	GO:0022904	respiratory electron transport chain	0	5	0	0.635499	1	1	1
biological_process	GO:0034599	cellular response to oxidative stress	0	2	0	0.934466	1	1	1
biological_process	GO:0042744	hydrogen peroxide catabolic process	0	1	0	0.977668	1	1	1
biological_process	GO:0016255	attachment of GPI anchor to protein	0	5	0	0.893142	1	1	1
biological_process	GO:0034394	protein localization to cell surface	0	1	0	0.977668	1	1	1
biological_process	GO:0034620	cellular response to unfolded protein	0	4	0	0.81581	1	1	1
biological_process	GO:0051085	chaperone cofactor-dependent protein refolding	0	16	0	0.696006	1	1	1
biological_process	GO:0042026	protein refolding	0	9	0	0.81581	1	1	1
biological_process	GO:0070475	rRNA base methylation	0	11	0	0.74507	1	1	1
biological_process	GO:0007030	Golgi organization	0	9	0	0.779651	1	1	1
biological_process	GO:0006891	intra-Golgi vesicle-mediated transport	0	11	0	0.779651	1	1	1
biological_process	GO:0051307	meiotic chromosome separation	0	1	0	0.873159	1	1	1
biological_process	GO:0045292	mRNA cis splicing, via spliceosome	0	12	0	0.728349	1	1	1
biological_process	GO:0034355	NAD salvage	0	1	0	0.977668	1	1	1
biological_process	GO:0034067	protein localization to Golgi apparatus	0	1	0	0.913574	1	1	1
biological_process	GO:0035303	regulation of dephosphorylation	0	1	0	0.853615	1	1	1
biological_process	GO:0009966	regulation of signal transduction	0	3	0	0.980335	0.202471	1	1
biological_process	GO:0032447	protein urmylation	0	2	0	0.955827	1	1	1
biological_process	GO:0002143	tRNA wobble position uridine thiolation	0	2	0	0.955827	1	1	1
biological_process	GO:0007005	mitochondrion organization	0	4	0	0.759115	0.615604	1	1
biological_process	GO:0006352	DNA-templated transcription, initiation	0	8	0	0.908042	0.406458	1	1
biological_process	GO:0032456	endocytic recycling	0	2	0	0.955827	1	1	1
biological_process	GO:0006897	endocytosis	0	12	0	0.927967	0.364501	1	1
biological_process	GO:0016197	endosomal transport	0	7	0	0.621199	1	1	1
biological_process	GO:0000469	cleavage involved in rRNA processing	0	3	0	0.665077	1	1	1
biological_process	GO:0030490	maturation of SSU-rRNA	0	8	0	0.483341	1	1	1
biological_process	GO:0000902	cell morphogenesis	0	5	0	0.893142	1	1	1
biological_process	GO:0007023	post-chaperonin tubulin folding pathway	0	7	0	0.853615	1	1	1
biological_process	GO:0007021	tubulin complex assembly	0	8	0	0.834502	1	1	1
biological_process	GO:0016070	RNA metabolic process	0	12	0	0.630882	0.490416	1	1
biological_process	GO:0006177	GMP biosynthetic process	0	2	0	0.934466	1	1	1
biological_process	GO:0034982	mitochondrial protein processing	0	3	0	0.934466	1	1	1
biological_process	GO:0033615	mitochondrial proton-transporting ATP synthase complex assembly	0	3	0	0.934466	1	1	1
biological_process	GO:0006656	phosphatidylcholine biosynthetic process	0	3	0	0.934466	1	1	1
biological_process	GO:0007017	microtubule-based process	0	7	0	0.729772	0.546176	1	1
biological_process	GO:0045944	positive regulation of transcription by RNA polymerase II	0	4	0	0.81581	1	1	1
biological_process	GO:0006233	dTDP biosynthetic process	0	1	0	0.977668	1	1	1
biological_process	GO:0006235	dTTP biosynthetic process	0	1	0	0.977668	1	1	1
biological_process	GO:0006227	dUDP biosynthetic process	0	1	0	0.977668	1	1	1
biological_process	GO:0006259	DNA metabolic process	0	1	0	0.3526	0.850322	1	1
biological_process	GO:0043966	histone H3 acetylation	0	2	0	0.934466	1	1	1
biological_process	GO:0043967	histone H4 acetylation	0	7	0	0.81581	1	1	1
biological_process	GO:0017196	N-terminal peptidyl-methionine acetylation	0	5	0	0.893142	1	1	1
biological_process	GO:0010738	regulation of protein kinase A signaling	0	1	0	0.977668	1	1	1
biological_process	GO:0070588	calcium ion transmembrane transport	0	4	0	0.893142	1	1	1
biological_process	GO:0006874	cellular calcium ion homeostasis	0	6	0	0.834502	1	1	1
biological_process	GO:0006825	copper ion transport	0	2	0	0.955827	1	1	1
biological_process	GO:0034220	ion transmembrane transport	0	3	0	0.784075	0.588223	1	1
biological_process	GO:0032784	regulation of DNA-templated transcription, elongation	0	2	0	0.984041	0.18419	1	1
biological_process	GO:0031497	chromatin assembly	0	4	0	0.680369	1	1	1
biological_process	GO:0006334	nucleosome assembly	0	9	0	0.779651	1	1	1
biological_process	GO:0010468	regulation of gene expression	0	13	0	0.93477	0.140594	1	1
biological_process	GO:0000727	double-strand break repair via break-induced replication	0	10	0	0.797529	1	1	1
biological_process	GO:1902969	mitotic DNA replication	0	1	0	0.81581	1	1	1
biological_process	GO:0030242	autophagy of peroxisome	0	3	0	0.934466	1	1	1
biological_process	GO:0045324	late endosome to vacuole transport	0	3	0	0.873159	1	1	1
biological_process	GO:0016236	macroautophagy	0	1	0	0.635499	1	1	1
biological_process	GO:0006623	protein targeting to vacuole	0	5	0	0.893142	1	1	1
biological_process	GO:0000448	cleavage in ITS2 between 5.8S rRNA and LSU-rRNA of tricistronic rRNA transcript (SSU-rRNA, 5.8S rRNA, LSU-rRNA)	0	1	0	0.977668	1	1	1
biological_process	GO:0035725	sodium ion transmembrane transport	0	2	0	0.934466	1	1	1
biological_process	GO:0006400	tRNA modification	0	10	0	0.750756	0.624326	1	1
biological_process	GO:0000375	RNA splicing, via transesterification reactions	0	20	0	0.599763	0.673184	1	1
biological_process	GO:0016573	histone acetylation	0	6	0	0.946208	0.319631	1	1
biological_process	GO:0007264	small GTPase mediated signal transduction	0	7	0	0.81581	1	1	1
biological_process	GO:0051016	barbed-end actin filament capping	0	2	0	0.955827	1	1	1
biological_process	GO:0035494	SNARE complex disassembly	0	2	0	0.955827	1	1	1
biological_process	GO:0000162	tryptophan biosynthetic process	0	2	0	0.955827	1	1	1
biological_process	GO:0006740	NADPH regeneration	0	1	0	0.797529	1	1	1
biological_process	GO:0034976	response to endoplasmic reticulum stress	0	4	0	0.567096	1	1	1
biological_process	GO:0042273	ribosomal large subunit biogenesis	0	12	0	0.692169	0.680169	1	1
biological_process	GO:0006122	mitochondrial electron transport, ubiquinol to cytochrome c	0	8	0	0.834502	1	1	1
biological_process	GO:0009306	protein secretion	0	5	0	0.893142	1	1	1
biological_process	GO:0006221	pyrimidine nucleotide biosynthetic process	0	3	0	0.762168	1	1	1
biological_process	GO:0046132	pyrimidine ribonucleoside biosynthetic process	0	1	0	0.977668	1	1	1
biological_process	GO:0045901	positive regulation of translational elongation	0	1	0	0.977668	1	1	1
biological_process	GO:0045905	positive regulation of translational termination	0	1	0	0.977668	1	1	1
biological_process	GO:0034605	cellular response to heat	0	5	0	0.853615	1	1	1
biological_process	GO:0009408	response to heat	0	17	0	0.593542	1	1	1
biological_process	GO:0006986	response to unfolded protein	0	11	0	0.650122	1	1	1
biological_process	GO:0044053	translocation of peptides or proteins into host cell cytoplasm	0	4	0	0.913574	1	1	1
biological_process	GO:0034968	histone lysine methylation	0	3	0	0.984041	0.18419	1	1
biological_process	GO:0006379	mRNA cleavage	0	4	0	0.873159	1	1	1
biological_process	GO:0006363	termination of RNA polymerase I transcription	0	1	0	0.977668	1	1	1
biological_process	GO:0006190	inosine salvage	0	1	0	0.977668	1	1	1
biological_process	GO:0071590	nicotinamide riboside biosynthetic process	0	1	0	0.977668	1	1	1
biological_process	GO:0071592	nicotinic acid riboside biosynthetic process	0	1	0	0.977668	1	1	1
biological_process	GO:0048278	vesicle docking	0	8	0	0.74507	1	1	1
biological_process	GO:0042000	translocation of peptides or proteins into host	0	8	0	0.762168	1	1	1
biological_process	GO:0046939	nucleotide phosphorylation	0	2	0	0.665077	1	1	1
biological_process	GO:1902979	mitotic DNA replication termination	0	1	0	0.977668	1	1	1
biological_process	GO:0006386	termination of RNA polymerase III transcription	0	1	0	0.977668	1	1	1
biological_process	GO:0006383	transcription by RNA polymerase III	0	9	0	0.696006	1	1	1
biological_process	GO:0042779	tRNA 3'-trailer cleavage	0	1	0	0.955827	1	1	1
biological_process	GO:0036158	outer dynein arm assembly	0	4	0	0.913574	1	1	1
biological_process	GO:0009298	GDP-mannose biosynthetic process	0	3	0	0.934466	1	1	1
biological_process	GO:0006013	mannose metabolic process	0	1	0	0.977668	1	1	1
biological_process	GO:0006487	protein N-linked glycosylation	0	4	0	0.779651	1	1	1
biological_process	GO:0006629	lipid metabolic process	0	9	0	0.0595347	1	0.795	1
biological_process	GO:0006646	phosphatidylethanolamine biosynthetic process	0	4	0	0.913574	1	1	1
biological_process	GO:0018342	protein prenylation	0	5	0	0.81581	1	1	1
biological_process	GO:0046705	CDP biosynthetic process	0	1	0	0.977668	1	1	1
biological_process	GO:0006225	UDP biosynthetic process	0	1	0	0.977668	1	1	1
biological_process	GO:0045836	positive regulation of meiotic nuclear division	0	1	0	0.977668	1	1	1
biological_process	GO:0002183	cytoplasmic translational initiation	0	3	0	0.946208	0.319631	1	1
biological_process	GO:0006446	regulation of translational initiation	0	7	0	0.797529	1	1	1
biological_process	GO:0050821	protein stabilization	0	3	0	0.934466	1	1	1
biological_process	GO:0030155	regulation of cell adhesion	0	1	0	0.977668	1	1	1
biological_process	GO:0071577	zinc ion transmembrane transport	0	3	0	0.934466	1	1	1
biological_process	GO:0070476	rRNA (guanine-N7)-methylation	0	2	0	0.955827	1	1	1
biological_process	GO:0030951	establishment or maintenance of microtubule cytoskeleton polarity	0	1	0	0.977668	1	1	1
biological_process	GO:0046785	microtubule polymerization	0	1	0	0.987408	0.165498	1	1
biological_process	GO:0007051	spindle organization	0	1	0	0.957274	0.288003	1	1
biological_process	GO:0051493	regulation of cytoskeleton organization	0	2	0	0.797529	1	1	1
biological_process	GO:0008643	carbohydrate transport	0	2	0	0.990419	0.146385	1	1
biological_process	GO:0090502	RNA phosphodiester bond hydrolysis, endonucleolytic	0	2	0	0.728349	1	1	1
biological_process	GO:0001682	tRNA 5'-leader removal	0	3	0	0.934466	1	1	1
biological_process	GO:0008033	tRNA processing	0	8	0	0.618167	0.740114	1	1
biological_process	GO:0008298	intracellular mRNA localization	0	1	0	0.977668	1	1	1
biological_process	GO:0006631	fatty acid metabolic process	0	13	0	0.451286	1	1	1
biological_process	GO:0006614	SRP-dependent cotranslational protein targeting to membrane	0	6	0	0.797529	1	1	1
biological_process	GO:0043171	peptide catabolic process	0	1	0	0.977668	1	1	1
biological_process	GO:0006402	mRNA catabolic process	0	3	0	0.886864	0.332762	1	1
biological_process	GO:0016441	posttranscriptional gene silencing	0	1	0	0.955827	1	1	1
biological_process	GO:0006427	histidyl-tRNA aminoacylation	0	2	0	0.955827	1	1	1
biological_process	GO:0006875	cellular metal ion homeostasis	0	1	0	0.711997	1	1	1
biological_process	GO:0006506	GPI anchor biosynthetic process	0	14	0	0.650122	1	1	1
biological_process	GO:0000077	DNA damage checkpoint signaling	0	1	0	0.873159	1	1	1
biological_process	GO:0006423	cysteinyl-tRNA aminoacylation	0	3	0	0.934466	1	1	1
biological_process	GO:0000244	spliceosomal tri-snRNP complex assembly	0	4	0	0.913574	1	1	1
biological_process	GO:0006974	cellular response to DNA damage stimulus	0	8	0	0.498596	0.754032	1	1
biological_process	GO:0006260	DNA replication	0	24	0	0.818635	0.437151	1	1
biological_process	GO:0042138	meiotic DNA double-strand break formation	0	4	0	0.913574	1	1	1
biological_process	GO:0000706	meiotic DNA double-strand break processing	0	3	0	0.934466	1	1	1
biological_process	GO:0007131	reciprocal meiotic recombination	0	8	0	0.728349	1	1	1
biological_process	GO:0006015	5-phosphoribose 1-diphosphate biosynthetic process	0	2	0	0.955827	1	1	1
biological_process	GO:0006241	CTP biosynthetic process	0	3	0	0.934466	1	1	1
biological_process	GO:0006183	GTP biosynthetic process	0	2	0	0.955827	1	1	1
biological_process	GO:0006228	UTP biosynthetic process	0	2	0	0.955827	1	1	1
biological_process	GO:0008535	respiratory chain complex IV assembly	0	2	0	0.873159	1	1	1
biological_process	GO:0006749	glutathione metabolic process	0	3	0	0.995304	0.106858	1	1
biological_process	GO:0070646	protein modification by small protein removal	0	3	0	0.580171	1	1	1
biological_process	GO:0015986	ATP synthesis coupled proton transport	0	9	0	0.797529	1	1	1
biological_process	GO:0006424	glutamyl-tRNA aminoacylation	0	3	0	0.934466	1	1	1
biological_process	GO:0006661	phosphatidylinositol biosynthetic process	0	2	0	0.554311	1	1	1
biological_process	GO:0071034	CUT catabolic process	0	2	0	0.934466	1	1	1
biological_process	GO:0043928	exonucleolytic catabolism of deadenylated mRNA	0	4	0	0.913574	1	1	1
biological_process	GO:0000467	exonucleolytic trimming to generate mature 3'-end of 5.8S rRNA from tricistronic rRNA transcript (SSU-rRNA, 5.8S rRNA, LSU-rRNA)	0	4	0	0.913574	1	1	1
biological_process	GO:0071035	nuclear polyadenylation-dependent rRNA catabolic process	0	4	0	0.913574	1	1	1
biological_process	GO:0071038	nuclear polyadenylation-dependent tRNA catabolic process	0	4	0	0.913574	1	1	1
biological_process	GO:0034427	nuclear-transcribed mRNA catabolic process, exonucleolytic, 3'-5'	0	5	0	0.873159	1	1	1
biological_process	GO:0071051	polyadenylation-dependent snoRNA 3'-end processing	0	5	0	0.893142	1	1	1
biological_process	GO:0034475	U4 snRNA 3'-end processing	0	5	0	0.893142	1	1	1
biological_process	GO:0010499	proteasomal ubiquitin-independent protein catabolic process	0	1	0	0.977668	1	1	1
biological_process	GO:0042144	vacuole fusion, non-autophagic	0	1	0	0.955827	1	1	1
biological_process	GO:0001819	positive regulation of cytokine production	0	1	0	0.955827	1	1	1
biological_process	GO:0010960	magnesium ion homeostasis	0	1	0	0.977668	1	1	1
biological_process	GO:0009058	biosynthetic process	0	2	0	0.159132	0.904029	0.998	1
biological_process	GO:0006890	retrograde vesicle-mediated transport, Golgi to endoplasmic reticulum	0	12	0	0.762168	1	1	1
biological_process	GO:0006436	tryptophanyl-tRNA aminoacylation	0	2	0	0.955827	1	1	1
biological_process	GO:0030705	cytoskeleton-dependent intracellular transport	0	2	0	0.797529	1	1	1
biological_process	GO:0031146	SCF-dependent proteasomal ubiquitin-dependent protein catabolic process	0	4	0	0.913574	1	1	1
biological_process	GO:0002181	cytoplasmic translation	0	18	0	0.750756	0.624326	1	1
biological_process	GO:0045017	glycerolipid biosynthetic process	0	1	0	0.431087	1	1	1
biological_process	GO:0006650	glycerophospholipid metabolic process	0	1	0	0.393318	1	1	1
biological_process	GO:0015074	DNA integration	0	1	0	0.977668	1	1	1
biological_process	GO:0045040	protein insertion into mitochondrial outer membrane	0	1	0	0.977668	1	1	1
biological_process	GO:0006729	tetrahydrobiopterin biosynthetic process	0	3	0	0.934466	1	1	1
biological_process	GO:0043248	proteasome assembly	0	3	0	0.893142	1	1	1
biological_process	GO:0031145	anaphase-promoting complex-dependent catabolic process	0	7	0	0.853615	1	1	1
biological_process	GO:0007091	metaphase/anaphase transition of mitotic cell cycle	0	4	0	0.873159	1	1	1
biological_process	GO:0045842	positive regulation of mitotic metaphase/anaphase transition	0	4	0	0.913574	1	1	1
biological_process	GO:0034497	protein localization to phagophore assembly site	0	2	0	0.955827	1	1	1
biological_process	GO:0006289	nucleotide-excision repair	0	12	0	0.621199	1	1	1
biological_process	GO:0072657	protein localization to membrane	0	1	0	0.930477	0.249244	1	1
biological_process	GO:0030968	endoplasmic reticulum unfolded protein response	0	6	0	0.873159	1	1	1
biological_process	GO:0006378	mRNA polyadenylation	0	7	0	0.987408	0.165498	1	1
biological_process	GO:0016180	snRNA processing	0	2	0	0.834502	1	1	1
biological_process	GO:0045892	negative regulation of transcription, DNA-templated	0	3	0	0.957274	0.288003	1	1
biological_process	GO:0006783	heme biosynthetic process	0	9	0	0.762168	1	1	1
biological_process	GO:0019353	protoporphyrinogen IX biosynthetic process from glutamate	0	1	0	0.977668	1	1	1
biological_process	GO:0035627	ceramide transport	0	1	0	0.977668	1	1	1
biological_process	GO:0120009	intermembrane lipid transfer	0	1	0	0.977668	1	1	1
biological_process	GO:0003333	amino acid transmembrane transport	0	1	0	0.977668	1	1	1
biological_process	GO:0006865	amino acid transport	0	1	0	0.977668	1	1	1
biological_process	GO:0045116	protein neddylation	0	4	0	0.913574	1	1	1
biological_process	GO:0051083	'de novo' cotranslational protein folding	0	3	0	0.934466	1	1	1
biological_process	GO:0006612	protein targeting to membrane	0	14	0	0.856578	0.494056	1	1
biological_process	GO:0050896	response to stimulus	0	1	0	0.962707	0.0701232	1	1
biological_process	GO:0000479	endonucleolytic cleavage of tricistronic rRNA transcript (SSU-rRNA, 5.8S rRNA, LSU-rRNA)	0	3	0	0.779651	1	1	1
biological_process	GO:0000462	maturation of SSU-rRNA from tricistronic rRNA transcript (SSU-rRNA, 5.8S rRNA, LSU-rRNA)	0	16	0	0.593542	1	1	1
biological_process	GO:0043686	co-translational protein modification	0	1	0	0.977668	1	1	1
biological_process	GO:0031365	N-terminal protein amino acid modification	0	1	0	0.834502	1	1	1
biological_process	GO:0018206	peptidyl-methionine modification	0	1	0	0.873159	1	1	1
biological_process	GO:0008283	cell population proliferation	0	3	0	0.893142	1	1	1
biological_process	GO:0006333	chromatin assembly or disassembly	0	6	0	0.607216	1	1	1
biological_process	GO:0061136	regulation of proteasomal protein catabolic process	0	2	0	0.893142	1	1	1
biological_process	GO:1902626	assembly of large subunit precursor of preribosome	0	1	0	0.977668	1	1	1
biological_process	GO:0000460	maturation of 5.8S rRNA	0	7	0	0.635499	1	1	1
biological_process	GO:0000470	maturation of LSU-rRNA	0	11	0	0.607216	1	1	1
biological_process	GO:0042256	mature ribosome assembly	0	2	0	0.955827	1	1	1
biological_process	GO:0000054	ribosomal subunit export from nucleus	0	3	0	0.81581	1	1	1
biological_process	GO:0080182	histone H3-K4 trimethylation	0	1	0	0.977668	1	1	1
biological_process	GO:0006390	mitochondrial transcription	0	1	0	0.977668	1	1	1
biological_process	GO:0006637	acyl-CoA metabolic process	0	1	0	0.834502	1	1	1
biological_process	GO:0006231	dTMP biosynthetic process	0	1	0	0.977668	1	1	1
biological_process	GO:0046654	tetrahydrofolate biosynthetic process	0	4	0	0.913574	1	1	1
biological_process	GO:0042255	ribosome assembly	0	3	0	0.832976	0.527585	1	1
biological_process	GO:0032446	protein modification by small protein conjugation	0	7	0	0.840756	0.405833	1	1
biological_process	GO:0016925	protein sumoylation	0	7	0	0.853615	1	1	1
biological_process	GO:0106035	protein maturation by [4Fe-4S] cluster transfer	0	2	0	0.955827	1	1	1
biological_process	GO:0017183	peptidyl-diphthamide biosynthetic process from peptidyl-histidine	0	5	0	0.893142	1	1	1
biological_process	GO:0001510	RNA methylation	0	9	0	0.421323	1	1	1
biological_process	GO:0008645	hexose transmembrane transport	0	1	0	0.997141	0.0864258	1	1
biological_process	GO:0042262	DNA protection	0	2	0	0.955827	1	1	1
biological_process	GO:0006139	nucleobase-containing compound metabolic process	0	4	0	0.290215	0.800615	1	1
biological_process	GO:0007099	centriole replication	0	2	0	0.955827	1	1	1
biological_process	GO:0019676	ammonia assimilation cycle	0	1	0	0.977668	1	1	1
biological_process	GO:0006537	glutamate biosynthetic process	0	3	0	0.934466	1	1	1
biological_process	GO:0097054	L-glutamate biosynthetic process	0	1	0	0.977668	1	1	1
biological_process	GO:0006554	lysine catabolic process	0	1	0	0.955827	1	1	1
biological_process	GO:0000422	autophagy of mitochondrion	0	10	0	0.797529	1	1	1
biological_process	GO:0000266	mitochondrial fission	0	1	0	0.955827	1	1	1
biological_process	GO:0016559	peroxisome fission	0	1	0	0.977668	1	1	1
biological_process	GO:1902440	protein localization to mitotic spindle pole body	0	1	0	0.977668	1	1	1
biological_process	GO:0006308	DNA catabolic process	0	3	0	0.913574	1	1	1
biological_process	GO:0000717	nucleotide-excision repair, DNA duplex unwinding	0	1	0	0.977668	1	1	1
biological_process	GO:0033683	nucleotide-excision repair, DNA incision	0	3	0	0.873159	1	1	1
biological_process	GO:0045951	positive regulation of mitotic recombination	0	1	0	0.977668	1	1	1
biological_process	GO:0009411	response to UV	0	2	0	0.913574	1	1	1
biological_process	GO:0070682	proteasome regulatory particle assembly	0	2	0	0.955827	1	1	1
biological_process	GO:0070816	phosphorylation of RNA polymerase II C-terminal domain	0	5	0	0.873159	1	1	1
biological_process	GO:0010498	proteasomal protein catabolic process	0	13	0	0.488566	0.824754	1	1
biological_process	GO:0032790	ribosome disassembly	0	6	0	0.873159	1	1	1
biological_process	GO:0033619	membrane protein proteolysis	0	1	0	0.99855	0.065534	1	1
biological_process	GO:0032469	endoplasmic reticulum calcium ion homeostasis	0	2	0	0.955827	1	1	1
biological_process	GO:0006743	ubiquinone metabolic process	0	1	0	0.853615	1	1	1
biological_process	GO:0007049	cell cycle	0	8	0	0.464846	0.778251	1	1
biological_process	GO:0048280	vesicle fusion with Golgi apparatus	0	2	0	0.955827	1	1	1
biological_process	GO:0006368	transcription elongation from RNA polymerase II promoter	0	6	0	0.976307	0.220349	1	1
biological_process	GO:0000028	ribosomal small subunit assembly	0	10	0	0.779651	1	1	1
biological_process	GO:0009186	deoxyribonucleoside diphosphate metabolic process	0	1	0	0.934466	1	1	1
biological_process	GO:0009263	deoxyribonucleotide biosynthetic process	0	3	0	0.873159	1	1	1
biological_process	GO:0001934	positive regulation of protein phosphorylation	0	1	0	0.934466	1	1	1
biological_process	GO:0034551	mitochondrial respiratory chain complex III assembly	0	2	0	0.955827	1	1	1
biological_process	GO:0071028	nuclear mRNA surveillance	0	3	0	0.834502	1	1	1
biological_process	GO:0016075	rRNA catabolic process	0	4	0	0.834502	1	1	1
biological_process	GO:0005975	carbohydrate metabolic process	0	10	0	0.384396	1	1	1
biological_process	GO:0097428	protein maturation by iron-sulfur cluster transfer	0	6	0	0.834502	1	1	1
biological_process	GO:0045039	protein insertion into mitochondrial inner membrane	0	4	0	0.913574	1	1	1
biological_process	GO:0006294	nucleotide-excision repair, preincision complex assembly	0	1	0	0.977668	1	1	1
biological_process	GO:0042351	'de novo' GDP-L-fucose biosynthetic process	0	2	0	0.955827	1	1	1
biological_process	GO:0031087	deadenylation-independent decapping of nuclear-transcribed mRNA	0	2	0	0.955827	1	1	1
biological_process	GO:0006432	phenylalanyl-tRNA aminoacylation	0	4	0	0.913574	1	1	1
biological_process	GO:0006196	AMP catabolic process	0	1	0	0.977668	1	1	1
biological_process	GO:0046033	AMP metabolic process	0	2	0	0.893142	1	1	1
biological_process	GO:0006188	IMP biosynthetic process	0	1	0	0.934466	1	1	1
biological_process	GO:0032264	IMP salvage	0	2	0	0.955827	1	1	1
biological_process	GO:0006611	protein export from nucleus	0	3	0	0.934466	1	1	1
biological_process	GO:0000710	meiotic mismatch repair	0	3	0	0.934466	1	1	1
biological_process	GO:0000712	resolution of meiotic recombination intermediates	0	5	0	0.893142	1	1	1
biological_process	GO:0046907	intracellular transport	0	7	0	0.936946	0.131182	1	1
biological_process	GO:0065003	protein-containing complex assembly	0	6	0	0.679614	0.523357	1	1
biological_process	GO:0048193	Golgi vesicle transport	0	2	0	0.992526	0.0347684	1	1
biological_process	GO:0046854	phosphatidylinositol phosphate biosynthetic process	0	5	0	0.893142	1	1	1
biological_process	GO:0048015	phosphatidylinositol-mediated signaling	0	4	0	0.913574	1	1	1
biological_process	GO:0006323	DNA packaging	0	1	0	0.554311	1	1	1
biological_process	GO:0018279	protein N-linked glycosylation via asparagine	0	3	0	0.934466	1	1	1
biological_process	GO:0018344	protein geranylgeranylation	0	5	0	0.893142	1	1	1
biological_process	GO:0052865	1-deoxy-D-xylulose 5-phosphate biosynthetic process	0	1	0	0.977668	1	1	1
biological_process	GO:0009228	thiamine biosynthetic process	0	5	0	0.893142	1	1	1
biological_process	GO:0034625	fatty acid elongation, monounsaturated fatty acid	0	3	0	0.934466	1	1	1
biological_process	GO:0034626	fatty acid elongation, polyunsaturated fatty acid	0	3	0	0.934466	1	1	1
biological_process	GO:0019367	fatty acid elongation, saturated fatty acid	0	3	0	0.934466	1	1	1
biological_process	GO:0019368	fatty acid elongation, unsaturated fatty acid	0	1	0	0.934466	1	1	1
biological_process	GO:0030148	sphingolipid biosynthetic process	0	4	0	0.797529	1	1	1
biological_process	GO:0042761	very long-chain fatty acid biosynthetic process	0	5	0	0.893142	1	1	1
biological_process	GO:0010501	RNA secondary structure unwinding	0	1	0	0.977668	1	1	1
biological_process	GO:0019941	modification-dependent protein catabolic process	0	6	0	0.267815	0.928066	1	1
biological_process	GO:0030162	regulation of proteolysis	0	1	0	0.834502	1	1	1
biological_process	GO:0006415	translational termination	0	4	0	0.81581	1	1	1
biological_process	GO:0000045	autophagosome assembly	0	12	0	0.728349	1	1	1
biological_process	GO:0061025	membrane fusion	0	3	0	0.987951	0.0851475	1	1
biological_process	GO:0031468	nuclear membrane reassembly	0	1	0	0.977668	1	1	1
biological_process	GO:0002949	tRNA threonylcarbamoyladenosine modification	0	4	0	0.913574	1	1	1
biological_process	GO:0006271	DNA strand elongation involved in DNA replication	0	8	0	0.711997	1	1	1
biological_process	GO:0009190	cyclic nucleotide biosynthetic process	0	4	0	0.873159	1	1	1
biological_process	GO:0036503	ERAD pathway	0	1	0	0.635499	1	1	1
biological_process	GO:0006104	succinyl-CoA metabolic process	0	2	0	0.955827	1	1	1
biological_process	GO:0006099	tricarboxylic acid cycle	0	14	0	0.728349	1	1	1
biological_process	GO:0006488	dolichol-linked oligosaccharide biosynthetic process	0	4	0	0.913574	1	1	1
biological_process	GO:0018002	N-terminal peptidyl-glutamic acid acetylation	0	1	0	0.977668	1	1	1
biological_process	GO:0017198	N-terminal peptidyl-serine acetylation	0	1	0	0.977668	1	1	1
biological_process	GO:0045047	protein targeting to ER	0	6	0	0.665077	1	1	1
biological_process	GO:1902975	mitotic DNA replication initiation	0	6	0	0.873159	1	1	1
biological_process	GO:0018401	peptidyl-proline hydroxylation to 4-hydroxy-L-proline	0	1	0	0.977668	1	1	1
biological_process	GO:0006384	transcription initiation from RNA polymerase III promoter	0	3	0	0.934466	1	1	1
biological_process	GO:0006376	mRNA splice site selection	0	1	0	0.913574	1	1	1
biological_process	GO:0006556	S-adenosylmethionine biosynthetic process	0	1	0	0.977668	1	1	1
biological_process	GO:0071586	CAAX-box protein processing	0	1	0	0.977668	1	1	1
biological_process	GO:0016117	carotenoid biosynthetic process	0	1	0	0.977668	1	1	1
biological_process	GO:0008299	isoprenoid biosynthetic process	0	4	0	0.74507	1	1	1
biological_process	GO:0009451	RNA modification	0	3	0	0.433795	0.854548	1	1
biological_process	GO:0006048	UDP-N-acetylglucosamine biosynthetic process	0	3	0	0.934466	1	1	1
biological_process	GO:0006047	UDP-N-acetylglucosamine metabolic process	0	2	0	0.913574	1	1	1
biological_process	GO:0006616	SRP-dependent cotranslational protein targeting to membrane, translocation	0	3	0	0.934466	1	1	1
biological_process	GO:0031123	RNA 3'-end processing	0	5	0	0.82496	0.538268	1	1
biological_process	GO:0000350	generation of catalytic spliceosome for second transesterification step	0	2	0	0.955827	1	1	1
biological_process	GO:0009142	nucleoside triphosphate biosynthetic process	0	1	0	0.680369	1	1	1
biological_process	GO:0000495	box H/ACA RNA 3'-end processing	0	1	0	0.977668	1	1	1
biological_process	GO:1990481	mRNA pseudouridine synthesis	0	5	0	0.893142	1	1	1
biological_process	GO:0031118	rRNA pseudouridine synthesis	0	3	0	0.853615	1	1	1
biological_process	GO:0031120	snRNA pseudouridine synthesis	0	3	0	0.934466	1	1	1
biological_process	GO:0019430	removal of superoxide radicals	0	1	0	0.977668	1	1	1
biological_process	GO:0030030	cell projection organization	0	1	0	0.762168	1	1	1
biological_process	GO:0006089	lactate metabolic process	0	1	0	0.934466	1	1	1
biological_process	GO:0006090	pyruvate metabolic process	0	2	0	0.554311	1	1	1
biological_process	GO:0006998	nuclear envelope organization	0	2	0	0.913574	1	1	1
biological_process	GO:0031204	posttranslational protein targeting to membrane, translocation	0	6	0	0.873159	1	1	1
biological_process	GO:0001731	formation of translation preinitiation complex	0	6	0	0.873159	1	1	1
biological_process	GO:0080163	regulation of protein serine/threonine phosphatase activity	0	2	0	0.955827	1	1	1
biological_process	GO:0006869	lipid transport	0	2	0	0.996022	0.0427257	1	1
biological_process	GO:0006754	ATP biosynthetic process	0	1	0	0.779651	1	1	1
biological_process	GO:0006360	transcription by RNA polymerase I	0	2	0	0.934466	1	1	1
biological_process	GO:0000165	MAPK cascade	0	1	0	0.955827	1	1	1
biological_process	GO:0034080	CENP-A containing chromatin assembly	0	1	0	0.977668	1	1	1
biological_process	GO:0006335	DNA replication-dependent chromatin assembly	0	3	0	0.934466	1	1	1
biological_process	GO:0031297	replication fork processing	0	3	0	0.913574	1	1	1
biological_process	GO:0048478	replication fork protection	0	2	0	0.955827	1	1	1
biological_process	GO:0140042	lipid droplet formation	0	1	0	0.977668	1	1	1
biological_process	GO:0009305	protein biotinylation	0	2	0	0.955827	1	1	1
biological_process	GO:0015909	long-chain fatty acid transport	0	2	0	0.955827	1	1	1
biological_process	GO:0000256	allantoin catabolic process	0	2	0	0.955827	1	1	1
biological_process	GO:0002099	tRNA wobble guanine modification	0	2	0	0.955827	1	1	1
biological_process	GO:0006264	mitochondrial DNA replication	0	2	0	0.955827	1	1	1
biological_process	GO:0051096	positive regulation of helicase activity	0	1	0	0.977668	1	1	1
biological_process	GO:0032049	cardiolipin biosynthetic process	0	1	0	0.977668	1	1	1
biological_process	GO:0006072	glycerol-3-phosphate metabolic process	0	4	0	0.893142	1	1	1
biological_process	GO:0006655	phosphatidylglycerol biosynthetic process	0	1	0	0.977668	1	1	1
biological_process	GO:0006438	valyl-tRNA aminoacylation	0	2	0	0.955827	1	1	1
biological_process	GO:0046513	ceramide biosynthetic process	0	6	0	0.873159	1	1	1
biological_process	GO:0046512	sphingosine biosynthetic process	0	1	0	0.977668	1	1	1
biological_process	GO:0000963	mitochondrial RNA processing	0	14	0	0.680369	1	1	1
biological_process	GO:0044528	regulation of mitochondrial mRNA stability	0	14	0	0.728349	1	1	1
biological_process	GO:0010608	posttranscriptional regulation of gene expression	0	3	0	0.927992	0.210114	1	1
biological_process	GO:0043487	regulation of RNA stability	0	1	0	0.848792	0.505485	1	1
biological_process	GO:0009229	thiamine diphosphate biosynthetic process	0	2	0	0.955827	1	1	1
biological_process	GO:0006772	thiamine metabolic process	0	1	0	0.873159	1	1	1
biological_process	GO:0032781	positive regulation of ATP-dependent activity	0	2	0	0.934466	1	1	1
biological_process	GO:0032958	inositol phosphate biosynthetic process	0	4	0	0.913574	1	1	1
biological_process	GO:0044804	autophagy of nucleus	0	6	0	0.81581	1	1	1
biological_process	GO:0006501	C-terminal protein lipidation	0	3	0	0.934466	1	1	1
biological_process	GO:0006421	asparaginyl-tRNA aminoacylation	0	2	0	0.955827	1	1	1
biological_process	GO:0023051	regulation of signaling	0	1	0	0.976307	0.220349	1	1
biological_process	GO:0070525	tRNA threonylcarbamoyladenosine metabolic process	0	1	0	0.873159	1	1	1
biological_process	GO:0042147	retrograde transport, endosome to Golgi	0	9	0	0.81581	1	1	1
biological_process	GO:0007010	cytoskeleton organization	0	7	0	0.517542	0.807683	1	1
biological_process	GO:0006430	lysyl-tRNA aminoacylation	0	2	0	0.955827	1	1	1
biological_process	GO:0006370	7-methylguanosine mRNA capping	0	3	0	0.934466	1	1	1
biological_process	GO:0097309	cap1 mRNA methylation	0	1	0	0.977668	1	1	1
biological_process	GO:0042776	mitochondrial ATP synthesis coupled proton transport	0	3	0	0.934466	1	1	1
biological_process	GO:0034227	tRNA thio-modification	0	1	0	0.934466	1	1	1
biological_process	GO:0002098	tRNA wobble uridine modification	0	4	0	0.853615	1	1	1
biological_process	GO:0051262	protein tetramerization	0	2	0	0.913574	1	1	1
biological_process	GO:0010970	transport along microtubule	0	1	0	0.955827	1	1	1
biological_process	GO:0000288	nuclear-transcribed mRNA catabolic process, deadenylation-dependent decay	0	3	0	0.74507	1	1	1
biological_process	GO:0006265	DNA topological change	0	5	0	0.893142	1	1	1
biological_process	GO:0031990	mRNA export from nucleus in response to heat stress	0	1	0	0.977668	1	1	1
biological_process	GO:0045948	positive regulation of translational initiation	0	2	0	0.955827	1	1	1
biological_process	GO:0034402	recruitment of 3'-end processing factors to RNA polymerase II holoenzyme complex	0	2	0	0.955827	1	1	1
biological_process	GO:0002100	tRNA wobble adenosine to inosine editing	0	1	0	0.977668	1	1	1
biological_process	GO:0015718	monocarboxylic acid transport	0	2	0	0.893142	1	1	1
biological_process	GO:0000956	nuclear-transcribed mRNA catabolic process	0	6	0	0.832976	0.527585	1	1
biological_process	GO:0006855	xenobiotic transmembrane transport	0	2	0	0.955827	1	1	1
biological_process	GO:0016973	poly(A)+ mRNA export from nucleus	0	5	0	0.893142	1	1	1
biological_process	GO:0000973	posttranscriptional tethering of RNA polymerase II gene DNA at nuclear periphery	0	1	0	0.977668	1	1	1
biological_process	GO:0016574	histone ubiquitination	0	2	0	0.934466	1	1	1
biological_process	GO:0001680	tRNA 3'-terminal CCA addition	0	1	0	0.977668	1	1	1
biological_process	GO:0007052	mitotic spindle organization	0	6	0	0.81581	1	1	1
biological_process	GO:0032465	regulation of cytokinesis	0	4	0	0.913574	1	1	1
biological_process	GO:0006301	postreplication repair	0	5	0	0.779651	1	1	1
biological_process	GO:0003352	regulation of cilium movement	0	3	0	0.913574	1	1	1
biological_process	GO:0006469	negative regulation of protein kinase activity	0	1	0	0.934466	1	1	1
biological_process	GO:0016311	dephosphorylation	0	3	0	0.808749	0.558927	1	1
biological_process	GO:0006887	exocytosis	0	3	0	0.81581	1	1	1
biological_process	GO:0006261	DNA-dependent DNA replication	0	12	0	0.905387	0.299483	1	1
biological_process	GO:0006282	regulation of DNA repair	0	1	0	0.934466	1	1	1
biological_process	GO:0042797	tRNA transcription by RNA polymerase III	0	1	0	0.977668	1	1	1
biological_process	GO:0015966	diadenosine tetraphosphate biosynthetic process	0	1	0	0.977668	1	1	1
biological_process	GO:0071456	cellular response to hypoxia	0	1	0	0.977668	1	1	1
biological_process	GO:1903298	negative regulation of hypoxia-induced intrinsic apoptotic signaling pathway	0	1	0	0.977668	1	1	1
biological_process	GO:0018230	peptidyl-L-cysteine S-palmitoylation	0	11	0	0.779651	1	1	1
biological_process	GO:0006203	dGTP catabolic process	0	1	0	0.977668	1	1	1
biological_process	GO:0002720	positive regulation of cytokine production involved in immune response	0	1	0	0.977668	1	1	1
biological_process	GO:0006359	regulation of transcription by RNA polymerase III	0	1	0	0.955827	1	1	1
biological_process	GO:0006607	NLS-bearing protein import into nucleus	0	3	0	0.934466	1	1	1
biological_process	GO:0006913	nucleocytoplasmic transport	0	3	0	0.840922	0.516659	1	1
biological_process	GO:0006878	cellular copper ion homeostasis	0	3	0	0.934466	1	1	1
biological_process	GO:0033617	mitochondrial cytochrome c oxidase assembly	0	4	0	0.913574	1	1	1
biological_process	GO:0071218	cellular response to misfolded protein	0	2	0	0.853615	1	1	1
biological_process	GO:1901663	quinone biosynthetic process	0	1	0	0.853615	1	1	1
biological_process	GO:0045333	cellular respiration	0	2	0	0.421323	1	1	1
biological_process	GO:0019408	dolichol biosynthetic process	0	2	0	0.955827	1	1	1
biological_process	GO:0016095	polyprenol catabolic process	0	1	0	0.977668	1	1	1
biological_process	GO:0043039	tRNA aminoacylation	0	1	0	0.767458	0.606682	1	1
biological_process	GO:0006437	tyrosyl-tRNA aminoacylation	0	2	0	0.955827	1	1	1
biological_process	GO:0000492	box C/D snoRNP assembly	0	6	0	0.873159	1	1	1
biological_process	GO:0016584	nucleosome positioning	0	1	0	0.977668	1	1	1
biological_process	GO:1903775	regulation of DNA double-strand break processing	0	1	0	0.977668	1	1	1
biological_process	GO:2001173	regulation of histone H2B conserved C-terminal lysine ubiquitination	0	1	0	0.977668	1	1	1
biological_process	GO:0090309	positive regulation of DNA methylation-dependent heterochromatin assembly	0	1	0	0.977668	1	1	1
biological_process	GO:0006401	RNA catabolic process	0	6	0	0.846145	0.397879	1	1
biological_process	GO:0018027	peptidyl-lysine dimethylation	0	1	0	0.977668	1	1	1
biological_process	GO:0018026	peptidyl-lysine monomethylation	0	2	0	0.955827	1	1	1
biological_process	GO:0019432	triglyceride biosynthetic process	0	1	0	0.977668	1	1	1
biological_process	GO:0006086	acetyl-CoA biosynthetic process from pyruvate	0	3	0	0.934466	1	1	1
biological_process	GO:0045862	positive regulation of proteolysis	0	1	0	0.893142	1	1	1
biological_process	GO:0006515	protein quality control for misfolded or incompletely synthesized proteins	0	3	0	0.834502	1	1	1
biological_process	GO:0006004	fucose metabolic process	0	2	0	0.955827	1	1	1
biological_process	GO:0050790	regulation of catalytic activity	0	3	0	0.451286	1	1	1
biological_process	GO:0046168	glycerol-3-phosphate catabolic process	0	2	0	0.955827	1	1	1
biological_process	GO:0006116	NADH oxidation	0	3	0	0.913574	1	1	1
biological_process	GO:1904812	rRNA acetylation involved in maturation of SSU-rRNA	0	1	0	0.977668	1	1	1
biological_process	GO:0051391	tRNA acetylation	0	1	0	0.977668	1	1	1
biological_process	GO:0099041	vesicle tethering to Golgi	0	1	0	0.977668	1	1	1
biological_process	GO:0035970	peptidyl-threonine dephosphorylation	0	1	0	0.977668	1	1	1
biological_process	GO:0090141	positive regulation of mitochondrial fission	0	1	0	0.977668	1	1	1
biological_process	GO:0006471	protein ADP-ribosylation	0	2	0	0.955827	1	1	1
biological_process	GO:1903292	protein localization to Golgi membrane	0	1	0	0.977668	1	1	1
biological_process	GO:0045595	regulation of cell differentiation	0	1	0	0.955827	1	1	1
biological_process	GO:0045903	positive regulation of translational fidelity	0	2	0	0.955827	1	1	1
biological_process	GO:0018142	protein-DNA covalent cross-linking	0	2	0	0.955827	1	1	1
biological_process	GO:0044179	hemolysis in another organism	0	1	0	0.977668	1	1	1
biological_process	GO:0007029	endoplasmic reticulum organization	0	2	0	0.853615	1	1	1
biological_process	GO:0006071	glycerol metabolic process	0	1	0	0.934466	1	1	1
biological_process	GO:0046167	glycerol-3-phosphate biosynthetic process	0	1	0	0.977668	1	1	1
biological_process	GO:0016310	phosphorylation	0	2	0	0.233593	0.940465	0.999	1
biological_process	GO:0006641	triglyceride metabolic process	0	1	0	0.934466	1	1	1
biological_process	GO:0034453	microtubule anchoring	0	1	0	0.977668	1	1	1
biological_process	GO:0018345	protein palmitoylation	0	1	0	0.762168	1	1	1
biological_process	GO:0009443	pyridoxal 5'-phosphate salvage	0	1	0	0.977668	1	1	1
biological_process	GO:0006103	2-oxoglutarate metabolic process	0	2	0	0.955827	1	1	1
biological_process	GO:0033512	L-lysine catabolic process to acetyl-CoA via saccharopine	0	1	0	0.977668	1	1	1
biological_process	GO:0044255	cellular lipid metabolic process	0	2	0	0.0736521	1	0.865	1
biological_process	GO:0006546	glycine catabolic process	0	1	0	0.934466	1	1	1
biological_process	GO:0019464	glycine decarboxylation via glycine cleavage system	0	3	0	0.934466	1	1	1
biological_process	GO:0044571	[2Fe-2S] cluster assembly	0	2	0	0.955827	1	1	1
biological_process	GO:0006474	N-terminal protein amino acid acetylation	0	1	0	0.873159	1	1	1
biological_process	GO:0000455	enzyme-directed rRNA pseudouridine synthesis	0	3	0	0.934466	1	1	1
biological_process	GO:0030100	regulation of endocytosis	0	1	0	0.977668	1	1	1
biological_process	GO:0006850	mitochondrial pyruvate transmembrane transport	0	2	0	0.955827	1	1	1
biological_process	GO:0019243	methylglyoxal catabolic process to D-lactate via S-lactoyl-glutathione	0	2	0	0.955827	1	1	1
biological_process	GO:0009438	methylglyoxal metabolic process	0	1	0	0.955827	1	1	1
biological_process	GO:0015742	alpha-ketoglutarate transport	0	2	0	0.955827	1	1	1
biological_process	GO:0006843	mitochondrial citrate transmembrane transport	0	1	0	0.977668	1	1	1
biological_process	GO:0048026	positive regulation of mRNA splicing, via spliceosome	0	1	0	0.977668	1	1	1
biological_process	GO:0043065	positive regulation of apoptotic process	0	1	0	0.977668	1	1	1
biological_process	GO:0006312	mitotic recombination	0	3	0	0.853615	1	1	1
biological_process	GO:0006296	nucleotide-excision repair, DNA incision, 5'-to lesion	0	3	0	0.934466	1	1	1
biological_process	GO:0070914	UV-damage excision repair	0	2	0	0.955827	1	1	1
biological_process	GO:0035435	phosphate ion transmembrane transport	0	2	0	0.955827	1	1	1
biological_process	GO:0006817	phosphate ion transport	0	2	0	0.934466	1	1	1
biological_process	GO:0042176	regulation of protein catabolic process	0	3	0	0.984041	0.18419	1	1
biological_process	GO:2001020	regulation of response to DNA damage stimulus	0	1	0	0.913574	1	1	1
biological_process	GO:0009060	aerobic respiration	0	3	0	0.483341	1	1	1
biological_process	GO:0006123	mitochondrial electron transport, cytochrome c to oxygen	0	6	0	0.873159	1	1	1
biological_process	GO:0070979	protein K11-linked ubiquitination	0	2	0	0.955827	1	1	1
biological_process	GO:0071947	protein deubiquitination involved in ubiquitin-dependent protein catabolic process	0	1	0	0.977668	1	1	1
biological_process	GO:0034975	protein folding in endoplasmic reticulum	0	1	0	0.977668	1	1	1
biological_process	GO:0006820	anion transport	0	1	0	0.711997	1	1	1
biological_process	GO:0036265	RNA (guanine-N7)-methylation	0	1	0	0.913574	1	1	1
biological_process	GO:0010032	meiotic chromosome condensation	0	3	0	0.934466	1	1	1
biological_process	GO:0051973	positive regulation of telomerase activity	0	2	0	0.955827	1	1	1
biological_process	GO:0006486	protein glycosylation	0	7	0	0.650122	1	1	1
biological_process	GO:0042773	ATP synthesis coupled electron transport	0	1	0	0.728349	1	1	1
biological_process	GO:0071044	histone mRNA catabolic process	0	1	0	0.977668	1	1	1
biological_process	GO:0071040	nuclear polyadenylation-dependent antisense transcript catabolic process	0	1	0	0.977668	1	1	1
biological_process	GO:0071039	nuclear polyadenylation-dependent CUT catabolic process	0	1	0	0.977668	1	1	1
biological_process	GO:0071036	nuclear polyadenylation-dependent snoRNA catabolic process	0	1	0	0.977668	1	1	1
biological_process	GO:0071037	nuclear polyadenylation-dependent snRNA catabolic process	0	1	0	0.977668	1	1	1
biological_process	GO:0016024	CDP-diacylglycerol biosynthetic process	0	1	0	0.977668	1	1	1
biological_process	GO:0008654	phospholipid biosynthetic process	0	4	0	0.350656	1	1	1
biological_process	GO:0051645	Golgi localization	0	1	0	0.977668	1	1	1
biological_process	GO:1905037	autophagosome organization	0	1	0	0.711997	1	1	1
biological_process	GO:0007338	single fertilization	0	1	0	0.977668	1	1	1
biological_process	GO:0006574	valine catabolic process	0	1	0	0.977668	1	1	1
biological_process	GO:0000447	endonucleolytic cleavage in ITS1 to separate SSU-rRNA from 5.8S rRNA and LSU-rRNA from tricistronic rRNA transcript (SSU-rRNA, 5.8S rRNA, LSU-rRNA)	0	5	0	0.893142	1	1	1
biological_process	GO:0045910	negative regulation of DNA recombination	0	4	0	0.913574	1	1	1
biological_process	GO:1904430	negative regulation of t-circle formation	0	1	0	0.977668	1	1	1
biological_process	GO:0010569	regulation of double-strand break repair via homologous recombination	0	1	0	0.977668	1	1	1
biological_process	GO:0090657	telomeric loop disassembly	0	1	0	0.977668	1	1	1
biological_process	GO:0045736	negative regulation of cyclin-dependent protein serine/threonine kinase activity	0	2	0	0.955827	1	1	1
biological_process	GO:0015937	coenzyme A biosynthetic process	0	6	0	0.873159	1	1	1
biological_process	GO:0006425	glutaminyl-tRNA aminoacylation	0	1	0	0.977668	1	1	1
biological_process	GO:0016052	carbohydrate catabolic process	0	1	0	0.650122	1	1	1
biological_process	GO:0009264	deoxyribonucleotide catabolic process	0	1	0	0.934466	1	1	1
biological_process	GO:0046386	deoxyribose phosphate catabolic process	0	1	0	0.934466	1	1	1
biological_process	GO:0070651	nonfunctional rRNA decay	0	1	0	0.977668	1	1	1
biological_process	GO:0000280	nuclear division	0	1	0	0.792339	0.578677	1	1
biological_process	GO:0070966	nuclear-transcribed mRNA catabolic process, no-go decay	0	1	0	0.977668	1	1	1
biological_process	GO:0070481	nuclear-transcribed mRNA catabolic process, non-stop decay	0	1	0	0.977668	1	1	1
biological_process	GO:0071025	RNA surveillance	0	1	0	0.81581	1	1	1
biological_process	GO:0007186	G protein-coupled receptor signaling pathway	0	3	0	0.873159	1	1	1
biological_process	GO:0019236	response to pheromone	0	2	0	0.955827	1	1	1
biological_process	GO:0006784	heme A biosynthetic process	0	1	0	0.977668	1	1	1
biological_process	GO:0006336	DNA replication-independent chromatin assembly	0	2	0	0.934466	1	1	1
biological_process	GO:0051017	actin filament bundle assembly	0	1	0	0.977668	1	1	1
biological_process	GO:0046475	glycerophospholipid catabolic process	0	1	0	0.977668	1	1	1
biological_process	GO:0031573	mitotic intra-S DNA damage checkpoint signaling	0	2	0	0.955827	1	1	1
biological_process	GO:0043983	histone H4-K12 acetylation	0	2	0	0.955827	1	1	1
biological_process	GO:0043984	histone H4-K16 acetylation	0	1	0	0.977668	1	1	1
biological_process	GO:0043981	histone H4-K5 acetylation	0	2	0	0.955827	1	1	1
biological_process	GO:0043982	histone H4-K8 acetylation	0	2	0	0.955827	1	1	1
biological_process	GO:0002188	translation reinitiation	0	2	0	0.955827	1	1	1
biological_process	GO:0009083	branched-chain amino acid catabolic process	0	2	0	0.955827	1	1	1
biological_process	GO:0015977	carbon fixation	0	2	0	0.955827	1	1	1
biological_process	GO:1990116	ribosome-associated ubiquitin-dependent protein catabolic process	0	2	0	0.955827	1	1	1
biological_process	GO:0006497	protein lipidation	0	1	0	0.441073	1	1	1
biological_process	GO:0051279	regulation of release of sequestered calcium ion into cytosol	0	1	0	0.977668	1	1	1
biological_process	GO:0017148	negative regulation of translation	0	5	0	0.650122	1	1	1
biological_process	GO:0006226	dUMP biosynthetic process	0	1	0	0.977668	1	1	1
biological_process	GO:0046081	dUTP catabolic process	0	1	0	0.977668	1	1	1
biological_process	GO:0070478	nuclear-transcribed mRNA catabolic process, 3'-5' exonucleolytic nonsense-mediated decay	0	1	0	0.977668	1	1	1
biological_process	GO:0044773	mitotic DNA damage checkpoint signaling	0	1	0	0.893142	1	1	1
biological_process	GO:0019673	GDP-mannose metabolic process	0	1	0	0.913574	1	1	1
biological_process	GO:0046656	folic acid biosynthetic process	0	2	0	0.955827	1	1	1
biological_process	GO:0008153	para-aminobenzoic acid biosynthetic process	0	1	0	0.977668	1	1	1
biological_process	GO:0007205	protein kinase C-activating G protein-coupled receptor signaling pathway	0	2	0	0.955827	1	1	1
biological_process	GO:0019932	second-messenger-mediated signaling	0	1	0	0.913574	1	1	1
biological_process	GO:0000480	endonucleolytic cleavage in 5'-ETS of tricistronic rRNA transcript (SSU-rRNA, 5.8S rRNA, LSU-rRNA)	0	4	0	0.913574	1	1	1
biological_process	GO:0000472	endonucleolytic cleavage to generate mature 5'-end of SSU-rRNA from (SSU-rRNA, 5.8S rRNA, LSU-rRNA)	0	4	0	0.913574	1	1	1
biological_process	GO:0008612	peptidyl-lysine modification to peptidyl-hypusine	0	2	0	0.955827	1	1	1
biological_process	GO:0006285	base-excision repair, AP site formation	0	2	0	0.934466	1	1	1
biological_process	GO:0006542	glutamine biosynthetic process	0	1	0	0.977668	1	1	1
biological_process	GO:0000291	nuclear-transcribed mRNA catabolic process, exonucleolytic	0	1	0	0.834502	1	1	1
biological_process	GO:0060213	positive regulation of nuclear-transcribed mRNA poly(A) tail shortening	0	1	0	0.977668	1	1	1
biological_process	GO:0034462	small-subunit processome assembly	0	1	0	0.977668	1	1	1
biological_process	GO:0036092	phosphatidylinositol-3-phosphate biosynthetic process	0	1	0	0.977668	1	1	1
biological_process	GO:0009749	response to glucose	0	2	0	0.955827	1	1	1
biological_process	GO:0000965	mitochondrial RNA 3'-end processing	0	1	0	0.977668	1	1	1
biological_process	GO:0018008	N-terminal peptidyl-glycine N-myristoylation	0	1	0	0.977668	1	1	1
biological_process	GO:0018343	protein farnesylation	0	3	0	0.934466	1	1	1
biological_process	GO:0043087	regulation of GTPase activity	0	2	0	0.81581	1	1	1
biological_process	GO:0006398	mRNA 3'-end processing by stem-loop binding and cleavage	0	4	0	0.913574	1	1	1
biological_process	GO:0007129	homologous chromosome pairing at meiosis	0	1	0	0.977668	1	1	1
biological_process	GO:0000709	meiotic joint molecule formation	0	1	0	0.977668	1	1	1
biological_process	GO:0010774	meiotic strand invasion involved in reciprocal meiotic recombination	0	1	0	0.977668	1	1	1
biological_process	GO:0090630	activation of GTPase activity	0	7	0	0.853615	1	1	1
biological_process	GO:0006816	calcium ion transport	0	2	0	0.893142	1	1	1
biological_process	GO:0032238	adenosine transport	0	1	0	0.977668	1	1	1
biological_process	GO:0006863	purine nucleobase transport	0	2	0	0.955827	1	1	1
biological_process	GO:0010950	positive regulation of endopeptidase activity	0	1	0	0.977668	1	1	1
biological_process	GO:2000045	regulation of G1/S transition of mitotic cell cycle	0	1	0	0.977668	1	1	1
biological_process	GO:0033962	P-body assembly	0	4	0	0.913574	1	1	1
biological_process	GO:0034063	stress granule assembly	0	4	0	0.913574	1	1	1
biological_process	GO:0006422	aspartyl-tRNA aminoacylation	0	2	0	0.955827	1	1	1
biological_process	GO:0040031	snRNA modification	0	1	0	0.913574	1	1	1
biological_process	GO:0000730	DNA recombinase assembly	0	2	0	0.955827	1	1	1
biological_process	GO:0042148	strand invasion	0	2	0	0.934466	1	1	1
biological_process	GO:0006862	nucleotide transport	0	1	0	0.934466	1	1	1
biological_process	GO:0000494	box C/D RNA 3'-end processing	0	2	0	0.955827	1	1	1
biological_process	GO:1990258	histone glutamine methylation	0	2	0	0.955827	1	1	1
biological_process	GO:0031167	rRNA methylation	0	6	0	0.650122	1	1	1
biological_process	GO:0046856	phosphatidylinositol dephosphorylation	0	4	0	0.913574	1	1	1
biological_process	GO:0042274	ribosomal small subunit biogenesis	0	3	0	0.384396	1	1	1
biological_process	GO:0000056	ribosomal small subunit export from nucleus	0	3	0	0.934466	1	1	1
biological_process	GO:0051052	regulation of DNA metabolic process	0	1	0	0.762168	1	1	1
biological_process	GO:0031507	heterochromatin assembly	0	3	0	0.913574	1	1	1
biological_process	GO:0042766	nucleosome mobilization	0	1	0	0.977668	1	1	1
biological_process	GO:0016480	negative regulation of transcription by RNA polymerase III	0	1	0	0.977668	1	1	1
biological_process	GO:0006617	SRP-dependent cotranslational protein targeting to membrane, signal sequence recognition	0	1	0	0.977668	1	1	1
biological_process	GO:0035437	maintenance of protein localization in endoplasmic reticulum	0	1	0	0.913574	1	1	1
biological_process	GO:0018095	protein polyglutamylation	0	3	0	0.934466	1	1	1
biological_process	GO:0035082	axoneme assembly	0	3	0	0.797529	1	1	1
biological_process	GO:0032509	endosome transport via multivesicular body sorting pathway	0	2	0	0.893142	1	1	1
biological_process	GO:0090158	endoplasmic reticulum membrane organization	0	1	0	0.955827	1	1	1
biological_process	GO:0061817	endoplasmic reticulum-plasma membrane tethering	0	1	0	0.977668	1	1	1
biological_process	GO:0045003	double-strand break repair via synthesis-dependent strand annealing	0	2	0	0.913574	1	1	1
biological_process	GO:0019216	regulation of lipid metabolic process	0	1	0	0.913574	1	1	1
biological_process	GO:0006435	threonyl-tRNA aminoacylation	0	1	0	0.977668	1	1	1
biological_process	GO:0042542	response to hydrogen peroxide	0	3	0	0.934466	1	1	1
biological_process	GO:0009651	response to salt stress	0	3	0	0.934466	1	1	1
biological_process	GO:0030522	intracellular receptor signaling pathway	0	3	0	0.934466	1	1	1
biological_process	GO:0018063	cytochrome c-heme linkage	0	2	0	0.955827	1	1	1
biological_process	GO:0006419	alanyl-tRNA aminoacylation	0	1	0	0.977668	1	1	1
biological_process	GO:0070143	mitochondrial alanyl-tRNA aminoacylation	0	1	0	0.977668	1	1	1
biological_process	GO:1904825	protein localization to microtubule plus-end	0	1	0	0.977668	1	1	1
biological_process	GO:0031110	regulation of microtubule polymerization or depolymerization	0	1	0	0.955827	1	1	1
biological_process	GO:0007059	chromosome segregation	0	5	0	0.82496	0.538268	1	1
biological_process	GO:0006306	DNA methylation	0	1	0	0.977668	1	1	1
biological_process	GO:0006481	C-terminal protein methylation	0	1	0	0.977668	1	1	1
biological_process	GO:0048250	iron import into the mitochondrion	0	1	0	0.977668	1	1	1
biological_process	GO:0006829	zinc ion transport	0	1	0	0.934466	1	1	1
biological_process	GO:0043968	histone H2A acetylation	0	3	0	0.934466	1	1	1
biological_process	GO:0007584	response to nutrient	0	1	0	0.977668	1	1	1
biological_process	GO:0006995	cellular response to nitrogen starvation	0	3	0	0.934466	1	1	1
biological_process	GO:0044805	late nucleophagy	0	3	0	0.934466	1	1	1
biological_process	GO:0034727	piecemeal microautophagy of the nucleus	0	3	0	0.934466	1	1	1
biological_process	GO:0015917	aminophospholipid transport	0	1	0	0.977668	1	1	1
biological_process	GO:0006635	fatty acid beta-oxidation	0	2	0	0.955827	1	1	1
biological_process	GO:0097720	calcineurin-mediated signaling	0	1	0	0.977668	1	1	1
biological_process	GO:0042789	mRNA transcription by RNA polymerase II	0	1	0	0.977668	1	1	1
biological_process	GO:0034728	nucleosome organization	0	1	0	0.635499	1	1	1
biological_process	GO:0032968	positive regulation of transcription elongation from RNA polymerase II promoter	0	4	0	0.913574	1	1	1
biological_process	GO:0035600	tRNA methylthiolation	0	1	0	0.977668	1	1	1
biological_process	GO:0006644	phospholipid metabolic process	0	3	0	0.285025	1	1	1
biological_process	GO:0034314	Arp2/3 complex-mediated actin nucleation	0	2	0	0.955827	1	1	1
biological_process	GO:0030833	regulation of actin filament polymerization	0	1	0	0.893142	1	1	1
biological_process	GO:0051315	attachment of mitotic spindle microtubules to kinetochore	0	2	0	0.955827	1	1	1
biological_process	GO:0046323	glucose import	0	2	0	0.955827	1	1	1
biological_process	GO:0006513	protein monoubiquitination	0	1	0	0.977668	1	1	1
biological_process	GO:0006388	tRNA splicing, via endonucleolytic cleavage and ligation	0	3	0	0.893142	1	1	1
biological_process	GO:0001193	maintenance of transcriptional fidelity during DNA-templated transcription elongation from RNA polymerase II promoter	0	1	0	0.977668	1	1	1
biological_process	GO:0006283	transcription-coupled nucleotide-excision repair	0	1	0	0.977668	1	1	1
biological_process	GO:0018364	peptidyl-glutamine methylation	0	1	0	0.934466	1	1	1
biological_process	GO:0001514	selenocysteine incorporation	0	3	0	0.934466	1	1	1
biological_process	GO:0043170	macromolecule metabolic process	0	1	0	0.053176	0.969874	0.666	1
biological_process	GO:0006807	nitrogen compound metabolic process	0	2	0	0.0136228	0.993277	0.214	1
biological_process	GO:0044238	primary metabolic process	0	1	0	0.00226229	0.999043	0.038	1
biological_process	GO:1905775	negative regulation of DNA helicase activity	0	1	0	0.977668	1	1	1
biological_process	GO:0036297	interstrand cross-link repair	0	3	0	0.893142	1	1	1
biological_process	GO:0043570	maintenance of DNA repeat elements	0	3	0	0.934466	1	1	1
biological_process	GO:0006290	pyrimidine dimer repair	0	1	0	0.955827	1	1	1
biological_process	GO:0071108	protein K48-linked deubiquitination	0	1	0	0.977668	1	1	1
biological_process	GO:0071786	endoplasmic reticulum tubular network organization	0	1	0	0.977668	1	1	1
biological_process	GO:0016571	histone methylation	0	1	0	0.967344	0.25493	1	1
biological_process	GO:0016094	polyprenol biosynthetic process	0	1	0	0.955827	1	1	1
biological_process	GO:0070863	positive regulation of protein exit from endoplasmic reticulum	0	1	0	0.977668	1	1	1
biological_process	GO:0003400	regulation of COPII vesicle coating	0	2	0	0.955827	1	1	1
biological_process	GO:0009086	methionine biosynthetic process	0	1	0	0.977668	1	1	1
biological_process	GO:0033528	S-methylmethionine cycle	0	1	0	0.977668	1	1	1
biological_process	GO:0006538	glutamate catabolic process	0	2	0	0.955827	1	1	1
biological_process	GO:0000105	histidine biosynthetic process	0	1	0	0.977668	1	1	1
biological_process	GO:0009116	nucleoside metabolic process	0	1	0	0.834502	1	1	1
biological_process	GO:0010506	regulation of autophagy	0	1	0	0.934466	1	1	1
biological_process	GO:0000290	deadenylation-dependent decapping of nuclear-transcribed mRNA	0	3	0	0.934466	1	1	1
biological_process	GO:0009987	cellular process	0	1	0	0.856236	0.282536	1	1
biological_process	GO:0000725	recombinational repair	0	2	0	0.971992	0.143422	1	1
biological_process	GO:0046839	phospholipid dephosphorylation	0	1	0	0.893142	1	1	1
biological_process	GO:0009742	brassinosteroid mediated signaling pathway	0	1	0	0.977668	1	1	1
biological_process	GO:0006101	citrate metabolic process	0	2	0	0.955827	1	1	1
biological_process	GO:0006447	regulation of translational initiation by iron	0	1	0	0.977668	1	1	1
biological_process	GO:0006091	generation of precursor metabolites and energy	0	2	0	0.242474	1	1	1
biological_process	GO:0006021	inositol biosynthetic process	0	1	0	0.977668	1	1	1
biological_process	GO:0006287	base-excision repair, gap-filling	0	2	0	0.955827	1	1	1
biological_process	GO:0045004	DNA replication proofreading	0	2	0	0.955827	1	1	1
biological_process	GO:0006297	nucleotide-excision repair, DNA gap filling	0	2	0	0.955827	1	1	1
biological_process	GO:0140021	mitochondrial ADP transmembrane transport	0	2	0	0.955827	1	1	1
biological_process	GO:1990544	mitochondrial ATP transmembrane transport	0	2	0	0.955827	1	1	1
biological_process	GO:0030497	fatty acid elongation	0	1	0	0.913574	1	1	1
biological_process	GO:0090160	Golgi to lysosome transport	0	1	0	0.977668	1	1	1
biological_process	GO:0006605	protein targeting	0	2	0	0.963215	0.132932	1	1
biological_process	GO:0090071	negative regulation of ribosome biogenesis	0	1	0	0.977668	1	1	1
biological_process	GO:0042407	cristae formation	0	1	0	0.977668	1	1	1
biological_process	GO:0070899	mitochondrial tRNA wobble uridine modification	0	1	0	0.977668	1	1	1
biological_process	GO:0006761	dihydrofolate biosynthetic process	0	1	0	0.977668	1	1	1
biological_process	GO:0110051	metabolite repair	0	1	0	0.977668	1	1	1
biological_process	GO:0046496	nicotinamide nucleotide metabolic process	0	1	0	0.934466	1	1	1
biological_process	GO:0033674	positive regulation of kinase activity	0	2	0	0.913574	1	1	1
biological_process	GO:0006782	protoporphyrinogen IX biosynthetic process	0	5	0	0.873159	1	1	1
biological_process	GO:0016926	protein desumoylation	0	1	0	0.977668	1	1	1
biological_process	GO:0072334	UDP-galactose transmembrane transport	0	1	0	0.977668	1	1	1
biological_process	GO:0007031	peroxisome organization	0	1	0	0.99855	0.065534	1	1
biological_process	GO:0030261	chromosome condensation	0	1	0	0.834502	1	1	1
biological_process	GO:0051123	RNA polymerase II preinitiation complex assembly	0	1	0	0.955827	1	1	1
biological_process	GO:0019346	transsulfuration	0	1	0	0.977668	1	1	1
biological_process	GO:0042276	error-prone translesion synthesis	0	4	0	0.913574	1	1	1
biological_process	GO:0043085	positive regulation of catalytic activity	0	1	0	0.696006	1	1	1
biological_process	GO:0006041	glucosamine metabolic process	0	2	0	0.955827	1	1	1
biological_process	GO:0032786	positive regulation of DNA-templated transcription, elongation	0	1	0	0.893142	1	1	1
biological_process	GO:0034243	regulation of transcription elongation from RNA polymerase II promoter	0	1	0	0.990419	0.146385	1	1
biological_process	GO:0071951	conversion of methionyl-tRNA to N-formyl-methionyl-tRNA	0	1	0	0.977668	1	1	1
biological_process	GO:0001672	regulation of chromatin assembly or disassembly	0	1	0	0.955827	1	1	1
biological_process	GO:0032012	regulation of ARF protein signal transduction	0	1	0	0.977668	1	1	1
biological_process	GO:0046855	inositol phosphate dephosphorylation	0	2	0	0.955827	1	1	1
biological_process	GO:0090374	oligopeptide export from mitochondrion	0	2	0	0.955827	1	1	1
biological_process	GO:0032780	negative regulation of ATP-dependent activity	0	1	0	0.955827	1	1	1
biological_process	GO:0080009	mRNA methylation	0	3	0	0.913574	1	1	1
biological_process	GO:0032436	positive regulation of proteasomal ubiquitin-dependent protein catabolic process	0	2	0	0.934466	1	1	1
biological_process	GO:0000212	meiotic spindle organization	0	1	0	0.977668	1	1	1
biological_process	GO:0006189	'de novo' IMP biosynthetic process	0	1	0	0.977668	1	1	1
biological_process	GO:0006163	purine nucleotide metabolic process	0	1	0	0.259886	1	1	1
biological_process	GO:0006812	cation transport	0	2	0	0.784075	0.588223	1	1
biological_process	GO:0006405	RNA export from nucleus	0	1	0	0.762168	1	1	1
biological_process	GO:0006879	cellular iron ion homeostasis	0	2	0	0.934466	1	1	1
biological_process	GO:2001295	malonyl-CoA biosynthetic process	0	1	0	0.977668	1	1	1
biological_process	GO:0048254	snoRNA localization	0	2	0	0.955827	1	1	1
biological_process	GO:0071528	tRNA re-export from nucleus	0	1	0	0.977668	1	1	1
biological_process	GO:0019646	aerobic electron transport chain	0	1	0	0.728349	1	1	1
biological_process	GO:0009398	FMN biosynthetic process	0	1	0	0.977668	1	1	1
biological_process	GO:0009231	riboflavin biosynthetic process	0	1	0	0.977668	1	1	1
biological_process	GO:0006771	riboflavin metabolic process	0	1	0	0.977668	1	1	1
biological_process	GO:0006662	glycerol ether metabolic process	0	1	0	0.977668	1	1	1
biological_process	GO:0000032	cell wall mannoprotein biosynthetic process	0	2	0	0.955827	1	1	1
biological_process	GO:0098789	pre-mRNA cleavage required for polyadenylation	0	2	0	0.955827	1	1	1
biological_process	GO:0070286	axonemal dynein complex assembly	0	2	0	0.853615	1	1	1
biological_process	GO:0006797	polyphosphate metabolic process	0	2	0	0.955827	1	1	1
biological_process	GO:0046034	ATP metabolic process	0	1	0	0.375674	1	1	1
biological_process	GO:0006450	regulation of translational fidelity	0	2	0	0.913574	1	1	1
biological_process	GO:0000381	regulation of alternative mRNA splicing, via spliceosome	0	1	0	0.977668	1	1	1
biological_process	GO:0000055	ribosomal large subunit export from nucleus	0	4	0	0.913574	1	1	1
biological_process	GO:0060294	cilium movement involved in cell motility	0	2	0	0.934466	1	1	1
biological_process	GO:0044458	motile cilium assembly	0	1	0	0.977668	1	1	1
biological_process	GO:0019752	carboxylic acid metabolic process	0	2	0	0.149678	0.967168	0.994	1
biological_process	GO:0006534	cysteine metabolic process	0	2	0	0.934466	1	1	1
biological_process	GO:0006431	methionyl-tRNA aminoacylation	0	2	0	0.955827	1	1	1
biological_process	GO:0006747	FAD biosynthetic process	0	1	0	0.977668	1	1	1
biological_process	GO:0006518	peptide metabolic process	0	1	0	0.43314	0.722894	1	1
biological_process	GO:0006409	tRNA export from nucleus	0	1	0	0.955827	1	1	1
biological_process	GO:0019348	dolichol metabolic process	0	1	0	0.934466	1	1	1
biological_process	GO:0035269	protein O-linked mannosylation	0	1	0	0.977668	1	1	1
biological_process	GO:0007009	plasma membrane organization	0	2	0	0.997141	0.0864258	1	1
biological_process	GO:0000082	G1/S transition of mitotic cell cycle	0	3	0	0.893142	1	1	1
biological_process	GO:0010389	regulation of G2/M transition of mitotic cell cycle	0	2	0	0.873159	1	1	1
biological_process	GO:0031053	primary miRNA processing	0	1	0	0.977668	1	1	1
biological_process	GO:0009247	glycolipid biosynthetic process	0	2	0	0.607216	1	1	1
biological_process	GO:0006406	mRNA export from nucleus	0	3	0	0.81581	1	1	1
biological_process	GO:0009073	aromatic amino acid family biosynthetic process	0	1	0	0.913574	1	1	1
biological_process	GO:0008652	cellular amino acid biosynthetic process	0	1	0	0.728349	1	1	1
biological_process	GO:0009423	chorismate biosynthetic process	0	1	0	0.977668	1	1	1
biological_process	GO:0018216	peptidyl-arginine methylation	0	1	0	0.955827	1	1	1
biological_process	GO:0031591	wybutosine biosynthetic process	0	1	0	0.977668	1	1	1
biological_process	GO:0071805	potassium ion transmembrane transport	0	3	0	0.934466	1	1	1
biological_process	GO:0051453	regulation of intracellular pH	0	1	0	0.984041	0.18419	1	1
biological_process	GO:0098719	sodium ion import across plasma membrane	0	1	0	0.977668	1	1	1
biological_process	GO:0006814	sodium ion transport	0	1	0	0.934466	1	1	1
biological_process	GO:0000154	rRNA modification	0	3	0	0.517631	1	1	1
biological_process	GO:0006102	isocitrate metabolic process	0	1	0	0.977668	1	1	1
biological_process	GO:0006739	NADP metabolic process	0	1	0	0.779651	1	1	1
biological_process	GO:0008333	endosome to lysosome transport	0	2	0	0.955827	1	1	1
biological_process	GO:1901096	regulation of autophagosome maturation	0	2	0	0.955827	1	1	1
biological_process	GO:0051754	meiotic sister chromatid cohesion, centromeric	0	1	0	0.977668	1	1	1
biological_process	GO:0007094	mitotic spindle assembly checkpoint signaling	0	1	0	0.977668	1	1	1
biological_process	GO:0000379	tRNA-type intron splice site recognition and cleavage	0	1	0	0.977668	1	1	1
biological_process	GO:0008152	metabolic process	0	1	0	0.000222565	0.999921	0.001	1
biological_process	GO:0051383	kinetochore organization	0	1	0	0.977668	1	1	1
biological_process	GO:0045132	meiotic chromosome segregation	0	1	0	0.81581	1	1	1
biological_process	GO:0043666	regulation of phosphoprotein phosphatase activity	0	2	0	0.873159	1	1	1
biological_process	GO:0070534	protein K63-linked ubiquitination	0	3	0	0.934466	1	1	1
biological_process	GO:0006428	isoleucyl-tRNA aminoacylation	0	3	0	0.934466	1	1	1
biological_process	GO:0000289	nuclear-transcribed mRNA poly(A) tail shortening	0	2	0	0.934466	1	1	1
biological_process	GO:0015858	nucleoside transport	0	1	0	0.934466	1	1	1
biological_process	GO:0001881	receptor recycling	0	2	0	0.955827	1	1	1
biological_process	GO:0051260	protein homooligomerization	0	2	0	0.913574	1	1	1
biological_process	GO:0015908	fatty acid transport	0	1	0	0.934466	1	1	1
biological_process	GO:0035873	lactate transmembrane transport	0	1	0	0.977668	1	1	1
biological_process	GO:0015707	nitrite transport	0	1	0	0.977668	1	1	1
biological_process	GO:0046177	D-gluconate catabolic process	0	1	0	0.977668	1	1	1
biological_process	GO:0009051	pentose-phosphate shunt, oxidative branch	0	1	0	0.977668	1	1	1
biological_process	GO:0006273	lagging strand elongation	0	2	0	0.934466	1	1	1
biological_process	GO:0071763	nuclear membrane organization	0	1	0	0.955827	1	1	1
biological_process	GO:0042594	response to starvation	0	3	0	0.853615	1	1	1
biological_process	GO:0061709	reticulophagy	0	2	0	0.955827	1	1	1
biological_process	GO:0106046	guanine deglycation, glyoxal removal	0	1	0	0.977668	1	1	1
biological_process	GO:0036529	protein deglycation, glyoxal removal	0	1	0	0.977668	1	1	1
biological_process	GO:0030048	actin filament-based movement	0	2	0	0.81581	1	1	1
biological_process	GO:0055088	lipid homeostasis	0	2	0	0.955827	1	1	1
biological_process	GO:0048211	Golgi vesicle docking	0	1	0	0.977668	1	1	1
biological_process	GO:0006121	mitochondrial electron transport, succinate to ubiquinone	0	1	0	0.977668	1	1	1
biological_process	GO:0043409	negative regulation of MAPK cascade	0	1	0	0.977668	1	1	1
biological_process	GO:0042245	RNA repair	0	1	0	0.977668	1	1	1
biological_process	GO:0035998	7,8-dihydroneopterin 3'-triphosphate biosynthetic process	0	1	0	0.977668	1	1	1
biological_process	GO:0009396	folic acid-containing compound biosynthetic process	0	3	0	0.873159	1	1	1
biological_process	GO:0002128	tRNA nucleoside ribose methylation	0	1	0	0.977668	1	1	1
biological_process	GO:0042127	regulation of cell population proliferation	0	1	0	0.955827	1	1	1
biological_process	GO:0006303	double-strand break repair via nonhomologous end joining	0	2	0	0.955827	1	1	1
biological_process	GO:0097552	mitochondrial double-strand break repair via homologous recombination	0	1	0	0.977668	1	1	1
biological_process	GO:0007095	mitotic G2 DNA damage checkpoint signaling	0	2	0	0.955827	1	1	1
biological_process	GO:0000723	telomere maintenance	0	1	0	0.797529	1	1	1
biological_process	GO:0016572	histone phosphorylation	0	1	0	0.977668	1	1	1
biological_process	GO:0006529	asparagine biosynthetic process	0	1	0	0.977668	1	1	1
biological_process	GO:0001113	transcription open complex formation at RNA polymerase II promoter	0	1	0	0.977668	1	1	1
biological_process	GO:0006914	autophagy	0	3	0	0.567096	1	1	1
biological_process	GO:0007034	vacuolar transport	0	1	0	0.946208	0.319631	1	1
biological_process	GO:0051598	meiotic recombination checkpoint signaling	0	1	0	0.977668	1	1	1
biological_process	GO:0001932	regulation of protein phosphorylation	0	1	0	0.797529	1	1	1
biological_process	GO:0000454	snoRNA guided rRNA pseudouridine synthesis	0	1	0	0.977668	1	1	1
biological_process	GO:0006119	oxidative phosphorylation	0	1	0	0.650122	1	1	1
biological_process	GO:0007530	sex determination	0	1	0	0.977668	1	1	1
biological_process	GO:0006835	dicarboxylic acid transport	0	1	0	0.955827	1	1	1
biological_process	GO:0015743	malate transport	0	1	0	0.977668	1	1	1
biological_process	GO:0006839	mitochondrial transport	0	1	0	0.848792	0.505485	1	1
biological_process	GO:0070370	cellular heat acclimation	0	1	0	0.977668	1	1	1
biological_process	GO:0033566	gamma-tubulin complex localization	0	1	0	0.977668	1	1	1
biological_process	GO:0051415	microtubule nucleation by interphase microtubule organizing center	0	1	0	0.977668	1	1	1
biological_process	GO:0090307	mitotic spindle assembly	0	1	0	0.977668	1	1	1
biological_process	GO:0010323	negative regulation of isopentenyl diphosphate biosynthetic process, methylerythritol 4-phosphate pathway	0	1	0	0.977668	1	1	1
biological_process	GO:0048024	regulation of mRNA splicing, via spliceosome	0	2	0	0.913574	1	1	1
biological_process	GO:0070897	transcription preinitiation complex assembly	0	2	0	0.913574	1	1	1
biological_process	GO:0009266	response to temperature stimulus	0	1	0	0.580171	1	1	1
biological_process	GO:2000779	regulation of double-strand break repair	0	1	0	0.955827	1	1	1
biological_process	GO:1901255	nucleotide-excision repair involved in interstrand cross-link repair	0	2	0	0.955827	1	1	1
biological_process	GO:0000715	nucleotide-excision repair, DNA damage recognition	0	1	0	0.977668	1	1	1
biological_process	GO:0016042	lipid catabolic process	0	1	0	0.873159	1	1	1
biological_process	GO:0032065	maintenance of protein location in cell cortex	0	1	0	0.977668	1	1	1
biological_process	GO:0015990	electron transport coupled proton transport	0	1	0	0.977668	1	1	1
biological_process	GO:0002926	tRNA wobble base 5-methoxycarbonylmethyl-2-thiouridinylation	0	1	0	0.977668	1	1	1
biological_process	GO:0072665	protein localization to vacuole	0	1	0	0.873159	1	1	1
biological_process	GO:0006596	polyamine biosynthetic process	0	2	0	0.955827	1	1	1
biological_process	GO:0008295	spermidine biosynthetic process	0	2	0	0.955827	1	1	1
biological_process	GO:0034724	DNA replication-independent chromatin organization	0	1	0	0.913574	1	1	1
biological_process	GO:0030026	cellular manganese ion homeostasis	0	1	0	0.977668	1	1	1
biological_process	GO:0006880	intracellular sequestering of iron ion	0	1	0	0.977668	1	1	1
biological_process	GO:0051205	protein insertion into membrane	0	1	0	0.834502	1	1	1
biological_process	GO:0032979	protein insertion into mitochondrial inner membrane from matrix	0	1	0	0.977668	1	1	1
biological_process	GO:0032889	regulation of vacuole fusion, non-autophagic	0	1	0	0.977668	1	1	1
biological_process	GO:0002191	cap-dependent translational initiation	0	1	0	0.977668	1	1	1
biological_process	GO:0031338	regulation of vesicle fusion	0	2	0	0.99855	0.065534	1	1
biological_process	GO:1990547	mitochondrial phosphate ion transmembrane transport	0	1	0	0.977668	1	1	1
biological_process	GO:0006885	regulation of pH	0	1	0	0.980335	0.202471	1	1
biological_process	GO:1901407	regulation of phosphorylation of RNA polymerase II C-terminal domain	0	1	0	0.977668	1	1	1
biological_process	GO:0000737	DNA catabolic process, endonucleolytic	0	1	0	0.977668	1	1	1
biological_process	GO:0060271	cilium assembly	0	1	0	0.779651	1	1	1
biological_process	GO:2000147	positive regulation of cell motility	0	1	0	0.977668	1	1	1
biological_process	GO:0060296	regulation of cilium beat frequency involved in ciliary motility	0	1	0	0.977668	1	1	1
biological_process	GO:0036261	7-methylguanosine cap hypermethylation	0	1	0	0.977668	1	1	1
biological_process	GO:0009452	7-methylguanosine RNA capping	0	1	0	0.913574	1	1	1
biological_process	GO:0022618	ribonucleoprotein complex assembly	0	1	0	0.90562	0.251916	1	1
biological_process	GO:0031124	mRNA 3'-end processing	0	1	0	0.962441	0.271651	1	1
biological_process	GO:0006420	arginyl-tRNA aminoacylation	0	2	0	0.955827	1	1	1
biological_process	GO:0009134	nucleoside diphosphate catabolic process	0	2	0	0.955827	1	1	1
biological_process	GO:0006780	uroporphyrinogen III biosynthetic process	0	1	0	0.977668	1	1	1
biological_process	GO:0034247	snoRNA splicing	0	1	0	0.977668	1	1	1
biological_process	GO:0000349	generation of catalytic spliceosome for first transesterification step	0	1	0	0.977668	1	1	1
biological_process	GO:0002184	cytoplasmic translational termination	0	2	0	0.955827	1	1	1
biological_process	GO:0006449	regulation of translational termination	0	1	0	0.955827	1	1	1
biological_process	GO:0034765	regulation of ion transmembrane transport	0	2	0	0.934466	1	1	1
biological_process	GO:0000719	photoreactive repair	0	1	0	0.977668	1	1	1
biological_process	GO:1990426	mitotic recombination-dependent replication fork processing	0	1	0	0.977668	1	1	1
biological_process	GO:0032147	activation of protein kinase activity	0	1	0	0.977668	1	1	1
biological_process	GO:0000079	regulation of cyclin-dependent protein serine/threonine kinase activity	0	4	0	0.873159	1	1	1
biological_process	GO:0009435	NAD biosynthetic process	0	1	0	0.955827	1	1	1
biological_process	GO:0034058	endosomal vesicle fusion	0	1	0	0.977668	1	1	1
biological_process	GO:0000453	enzyme-directed rRNA 2'-O-methylation	0	1	0	0.977668	1	1	1
biological_process	GO:0000461	endonucleolytic cleavage to generate mature 3'-end of SSU-rRNA from (SSU-rRNA, 5.8S rRNA, LSU-rRNA)	0	1	0	0.977668	1	1	1
biological_process	GO:0006779	porphyrin-containing compound biosynthetic process	0	1	0	0.762168	1	1	1
biological_process	GO:0048205	COPI coating of Golgi vesicle	0	2	0	0.955827	1	1	1
biological_process	GO:0006561	proline biosynthetic process	0	1	0	0.955827	1	1	1
biological_process	GO:0010038	response to metal ion	0	1	0	0.977668	1	1	1
biological_process	GO:0006624	vacuolar protein processing	0	1	0	0.977668	1	1	1
biological_process	GO:0044210	'de novo' CTP biosynthetic process	0	1	0	0.977668	1	1	1
biological_process	GO:0019856	pyrimidine nucleobase biosynthetic process	0	1	0	0.853615	1	1	1
biological_process	GO:0006636	unsaturated fatty acid biosynthetic process	0	1	0	0.977668	1	1	1
biological_process	GO:0032203	telomere formation via telomerase	0	1	0	0.977668	1	1	1
biological_process	GO:0072318	clathrin coat disassembly	0	1	0	0.977668	1	1	1
biological_process	GO:0006002	fructose 6-phosphate metabolic process	0	2	0	0.955827	1	1	1
biological_process	GO:0061157	mRNA destabilization	0	1	0	0.728349	1	1	1
biological_process	GO:0033387	putrescine biosynthetic process from ornithine	0	1	0	0.977668	1	1	1
biological_process	GO:0009445	putrescine metabolic process	0	1	0	0.977668	1	1	1
biological_process	GO:0006557	S-adenosylmethioninamine biosynthetic process	0	1	0	0.977668	1	1	1
biological_process	GO:0006597	spermine biosynthetic process	0	1	0	0.977668	1	1	1
biological_process	GO:0070987	error-free translesion synthesis	0	1	0	0.977668	1	1	1
biological_process	GO:0045899	positive regulation of RNA polymerase II transcription preinitiation complex assembly	0	1	0	0.977668	1	1	1
biological_process	GO:0070681	glutaminyl-tRNAGln biosynthesis via transamidation	0	1	0	0.977668	1	1	1
biological_process	GO:0070126	mitochondrial translational termination	0	2	0	0.955827	1	1	1
biological_process	GO:0006659	phosphatidylserine biosynthetic process	0	1	0	0.977668	1	1	1
biological_process	GO:0071140	resolution of mitotic recombination intermediates	0	1	0	0.977668	1	1	1
biological_process	GO:0090656	t-circle formation	0	1	0	0.955827	1	1	1
biological_process	GO:0006536	glutamate metabolic process	0	1	0	0.853615	1	1	1
biological_process	GO:0045053	protein retention in Golgi apparatus	0	2	0	0.955827	1	1	1
biological_process	GO:0016458	obsolete gene silencing	0	1	0	0.934466	1	1	1
biological_process	GO:0006337	nucleosome disassembly	0	1	0	0.977668	1	1	1
biological_process	GO:0045737	positive regulation of cyclin-dependent protein serine/threonine kinase activity	0	1	0	0.977668	1	1	1
biological_process	GO:0031952	regulation of protein autophosphorylation	0	1	0	0.977668	1	1	1
biological_process	GO:0009245	lipid A biosynthetic process	0	1	0	0.977668	1	1	1
biological_process	GO:0070072	vacuolar proton-transporting V-type ATPase complex assembly	0	1	0	0.977668	1	1	1
biological_process	GO:0001678	cellular glucose homeostasis	0	1	0	0.977668	1	1	1
biological_process	GO:0043335	protein unfolding	0	1	0	0.977668	1	1	1
biological_process	GO:0030174	regulation of DNA-dependent DNA replication initiation	0	1	0	0.977668	1	1	1
biological_process	GO:0006127	glycerophosphate shuttle	0	1	0	0.977668	1	1	1
biological_process	GO:0002940	tRNA N2-guanine methylation	0	1	0	0.977668	1	1	1
biological_process	GO:0000086	G2/M transition of mitotic cell cycle	0	1	0	0.873159	1	1	1
biological_process	GO:0031848	protection from non-homologous end joining at telomere	0	1	0	0.977668	1	1	1
biological_process	GO:0048034	heme O biosynthetic process	0	1	0	0.977668	1	1	1
biological_process	GO:0016260	selenocysteine biosynthetic process	0	1	0	0.977668	1	1	1
biological_process	GO:0106004	tRNA (guanine-N7)-methylation	0	1	0	0.977668	1	1	1
biological_process	GO:0044262	cellular carbohydrate metabolic process	0	1	0	0.762168	1	1	1
biological_process	GO:0019323	pentose catabolic process	0	1	0	0.977668	1	1	1
biological_process	GO:0016575	histone deacetylation	0	1	0	0.955827	1	1	1
biological_process	GO:0007041	lysosomal transport	0	1	0	0.913574	1	1	1
biological_process	GO:0031116	positive regulation of microtubule polymerization	0	1	0	0.977668	1	1	1
biological_process	GO:1905786	positive regulation of anaphase-promoting complex-dependent catabolic process	0	1	0	0.977668	1	1	1
biological_process	GO:0019547	arginine catabolic process to ornithine	0	1	0	0.977668	1	1	1
biological_process	GO:0006032	chitin catabolic process	0	1	0	0.977668	1	1	1
biological_process	GO:0017186	peptidyl-pyroglutamic acid biosynthetic process, using glutaminyl-peptide cyclotransferase	0	1	0	0.977668	1	1	1
biological_process	GO:0006020	inositol metabolic process	0	1	0	0.955827	1	1	1
biological_process	GO:0019433	triglyceride catabolic process	0	1	0	0.977668	1	1	1
biological_process	GO:0034477	U6 snRNA 3'-end processing	0	1	0	0.977668	1	1	1
biological_process	GO:0008284	positive regulation of cell population proliferation	0	1	0	0.977668	1	1	1
biological_process	GO:0006426	glycyl-tRNA aminoacylation	0	1	0	0.977668	1	1	1
biological_process	GO:0070150	mitochondrial glycyl-tRNA aminoacylation	0	1	0	0.977668	1	1	1
biological_process	GO:0016539	intein-mediated protein splicing	0	1	0	0.977668	1	1	1
biological_process	GO:0061640	cytoskeleton-dependent cytokinesis	0	1	0	0.977668	1	1	1
biological_process	GO:0006186	dGDP phosphorylation	0	1	0	0.977668	1	1	1
biological_process	GO:0051475	glucosylglycerol transport	0	1	0	0.977668	1	1	1
biological_process	GO:0015793	glycerol transport	0	1	0	0.977668	1	1	1
biological_process	GO:0015791	polyol transport	0	1	0	0.977668	1	1	1
biological_process	GO:0006833	water transport	0	1	0	0.977668	1	1	1
biological_process	GO:0033567	DNA replication, Okazaki fragment processing	0	1	0	0.977668	1	1	1
biological_process	GO:0043484	regulation of RNA splicing	0	1	0	0.893142	1	1	1
biological_process	GO:0000390	spliceosomal complex disassembly	0	3	0	0.934466	1	1	1
biological_process	GO:0007266	Rho protein signal transduction	0	1	0	0.977668	1	1	1
biological_process	GO:0072684	mitochondrial tRNA 3'-trailer cleavage, endonucleolytic	0	1	0	0.977668	1	1	1
biological_process	GO:0032366	intracellular sterol transport	0	1	0	0.977668	1	1	1
biological_process	GO:0097036	regulation of plasma membrane sterol distribution	0	1	0	0.977668	1	1	1
biological_process	GO:0006665	sphingolipid metabolic process	0	1	0	0.779651	1	1	1
biological_process	GO:0016125	sterol metabolic process	0	1	0	0.977668	1	1	1
biological_process	GO:0006458	'de novo' protein folding	0	1	0	0.635499	1	1	1
biological_process	GO:0018406	protein C-linked glycosylation via 2'-alpha-mannosyl-L-tryptophan	0	1	0	0.977668	1	1	1
biological_process	GO:0044772	mitotic cell cycle phase transition	0	1	0	0.696006	1	1	1
biological_process	GO:0019933	cAMP-mediated signaling	0	1	0	0.955827	1	1	1
biological_process	GO:0045761	regulation of adenylate cyclase activity	0	1	0	0.977668	1	1	1
biological_process	GO:0034085	establishment of sister chromatid cohesion	0	1	0	0.977668	1	1	1
biological_process	GO:0006654	phosphatidic acid biosynthetic process	0	1	0	0.977668	1	1	1
biological_process	GO:0009268	response to pH	0	1	0	0.977668	1	1	1
biological_process	GO:0032263	GMP salvage	0	1	0	0.977668	1	1	1
biological_process	GO:0006178	guanine salvage	0	1	0	0.977668	1	1	1
biological_process	GO:0046100	hypoxanthine metabolic process	0	1	0	0.955827	1	1	1
biological_process	GO:0044154	histone H3-K14 acetylation	0	1	0	0.977668	1	1	1
biological_process	GO:0051306	mitotic sister chromatid separation	0	1	0	0.853615	1	1	1
biological_process	GO:0045337	farnesyl diphosphate biosynthetic process	0	1	0	0.977668	1	1	1
biological_process	GO:0002312	B cell activation involved in immune response	0	1	0	0.977668	1	1	1
biological_process	GO:0015860	purine nucleoside transmembrane transport	0	1	0	0.977668	1	1	1
biological_process	GO:0000819	sister chromatid segregation	0	1	0	0.908042	0.406458	1	1
biological_process	GO:0097510	base-excision repair, AP site formation via deaminated base removal	0	1	0	0.977668	1	1	1
biological_process	GO:0071897	DNA biosynthetic process	0	1	0	0.74507	1	1	1
biological_process	GO:0006266	DNA ligation	0	1	0	0.977668	1	1	1
biological_process	GO:0019674	NAD metabolic process	0	1	0	0.893142	1	1	1
biological_process	GO:0016570	histone modification	0	1	0	0.951953	0.199434	1	1
biological_process	GO:0071042	nuclear polyadenylation-dependent mRNA catabolic process	0	1	0	0.977668	1	1	1
biological_process	GO:0034473	U1 snRNA 3'-end processing	0	1	0	0.977668	1	1	1
biological_process	GO:0034476	U5 snRNA 3'-end processing	0	1	0	0.977668	1	1	1
biological_process	GO:1903259	exon-exon junction complex disassembly	0	1	0	0.977668	1	1	1
biological_process	GO:0016043	cellular component organization	0	1	0	0.934062	0.116292	1	1
biological_process	GO:0034969	histone arginine methylation	0	1	0	0.977668	1	1	1
biological_process	GO:0016036	cellular response to phosphate starvation	0	1	0	0.977668	1	1	1
biological_process	GO:0000481	maturation of 5S rRNA	0	1	0	0.977668	1	1	1
biological_process	GO:0042795	snRNA transcription by RNA polymerase II	0	1	0	0.977668	1	1	1
biological_process	GO:0042796	snRNA transcription by RNA polymerase III	0	1	0	0.977668	1	1	1
biological_process	GO:0000389	mRNA 3'-splice site recognition	0	1	0	0.977668	1	1	1
biological_process	GO:0043048	dolichyl monophosphate biosynthetic process	0	1	0	0.977668	1	1	1
biological_process	GO:0071049	nuclear mRNA surveillance	0	2	0	NA	NA	NA	NA
biological_process	GO:0034622	protein-containing complex assembly	0	1	0	NA	NA	NA	NA
biological_process	GO:0071048	nuclear mRNA surveillance	0	2	0	NA	NA	NA	NA
biological_process	GO:0071033	nuclear mRNA surveillance	0	1	0	NA	NA	NA	NA
cellular_component	GO:0020030	infected host cell surface knob	12	54	0.222222	1	4.93595e-10	1	0	Q8I640_PLAF7	C6KTF9_PLAF7	Q8IAK2_PLAF7	Q8I495_PLAF7	Q8IBX1_PLAF7	Q8I220_PLAF7	Q9TY99_PLAF7	Q8IFK7_PLAF7	C6KSK8_PLAF7	Q8IBX2_PLAF7	Q8I3E5_PLAF7	Q8I4N5_PLAF7
cellular_component	GO:0030430	host cell cytoplasm	1	24	0.0416667	1	1.28842e-06	1	0	Q8IC43_PLAF7
cellular_component	GO:0043656	host intracellular region	0	1	0	1	1.37552e-06	1	0
cellular_component	GO:0005923	bicellular tight junction	1	3	0.333333	0.999999	8.57282e-05	1	0.011	RH1_PLAF7
cellular_component	GO:0070160	tight junction	1	1	1	0.999999	8.57282e-05	1	0.011	RH2B_PLAF7
cellular_component	GO:0031410	cytoplasmic vesicle	3	18	0.166667	0.999972	0.000150465	1	0.012	RH1_PLAF7	RH2A_PLAF7	RH2B_PLAF7
cellular_component	GO:0005886	plasma membrane	5	72	0.0694444	0.99997	0.0001614	1	0.013	RH1_PLAF7	SUB2_PLAF7	RH2B_PLAF7	Q8IJH8_PLAF7	O96168_PLAF7
cellular_component	GO:0030054	cell junction	0	1	0	0.999997	0.000168872	1	0.02
cellular_component	GO:0005576	extracellular region	1	5	0.2	0.999967	0.000219317	1	0.022	RH1_PLAF7
cellular_component	GO:0020007	apical complex	1	6	0.166667	0.999969	0.000235432	1	0.022	RH1_PLAF7
cellular_component	GO:0045177	apical part of cell	0	5	0	0.999961	0.000288736	1	0.024
cellular_component	GO:0031982	vesicle	0	9	0	0.999945	0.000275639	1	0.024
cellular_component	GO:0016324	apical plasma membrane	2	2	1	1	0.00043316	1	0.088	RH2A_PLAF7	RH2B_PLAF7
cellular_component	GO:0044647	host-symbiont bicellular tight junction	2	2	1	1	0.00043316	1	0.088	RH2A_PLAF7	RH2B_PLAF7
cellular_component	GO:0020008	rhoptry	4	27	0.148148	0.999918	0.000801129	1	0.109	RH1_PLAF7	RH2B_PLAF7	C6KSX6_PLAF7	Q8I4R5_PLAF7
cellular_component	GO:0030133	transport vesicle	0	2	0	0.999945	0.000811769	1	0.11
cellular_component	GO:0033644	host cell membrane	1	10	0.1	0.999751	0.000915238	1	0.116	Q8IC43_PLAF7
cellular_component	GO:0043657	host cell	0	4	0	0.999625	0.00109405	1	0.126
cellular_component	GO:0012507	ER to Golgi transport vesicle membrane	1	5	0.2	0.999948	0.00129156	1	0.19	Q8I563_PLAF7
cellular_component	GO:0020002	host cell plasma membrane	11	196	0.0561224	0.999361	0.00223029	1	0.255	Q8I640_PLAF7	C6KTF9_PLAF7	Q8IAK2_PLAF7	Q8I495_PLAF7	Q8IBX1_PLAF7	Q8I220_PLAF7	Q8IFK7_PLAF7	C6KSK8_PLAF7	Q8IBX2_PLAF7	Q8I3E5_PLAF7	Q8I4N5_PLAF7
cellular_component	GO:0030659	cytoplasmic vesicle membrane	0	1	0	0.999717	0.00283767	1	0.328
cellular_component	GO:0030134	COPII-coated ER to Golgi transport vesicle	0	7	0	0.999733	0.004065	1	0.373
cellular_component	GO:0030135	coated vesicle	0	1	0	0.999299	0.00569005	1	0.458
cellular_component	GO:0030127	COPII vesicle coat	2	6	0.333333	0.999831	0.00615182	1	0.526	Q8I5B3_PLAF7	C0H5J6_PLAF7
cellular_component	GO:0016020	membrane	6	146	0.0410959	0.996222	0.00750346	1	0.56	RH1_PLAF7	RH2A_PLAF7	SUB2_PLAF7	RH2B_PLAF7	Q8I5C7_PLAF7	Q8IAQ8_PLAF7
cellular_component	GO:0005615	extracellular space	3	25	0.12	0.99839	0.014588	1	0.751	RH2A_PLAF7	RH2B_PLAF7	O96166_PLAF7
cellular_component	GO:1990225	rhoptry neck	2	10	0.2	0.999046	0.0174798	1	0.799	RH2A_PLAF7	RH2B_PLAF7
cellular_component	GO:0031080	nuclear pore outer ring	1	1	1	1	0.0209497	1	0.984	Q8I5B3_PLAF7
cellular_component	GO:0043190	ATP-binding cassette (ABC) transporter complex	1	1	1	1	0.0209497	1	0.984	Q8IAX3_PLAF7
cellular_component	GO:0005782	peroxisomal matrix	1	1	1	1	0.0209497	1	0.984	Q8ILU7_PLAF7
cellular_component	GO:0016021	integral component of membrane	39	1517	0.0257086	0.985603	0.0254366	1	0.992	RH1_PLAF7	RH2A_PLAF7	SUB2_PLAF7	RH2B_PLAF7	YPF17_PLAF7	Q8I640_PLAF7	Q8I2B4_PLAF7	Q8IJI6_PLAF7	Q8IB94_PLAF7	C6KSX6_PLAF7	C6KTF9_PLAF7	Q8I3I5_PLAF7	A0A5K1K847_PLAF7	Q8I298_PLAF7	Q8IEV1_PLAF7	Q8I4R5_PLAF7	B9ZSJ1_PLAF7	Q8IAK2_PLAF7	Q8IC43_PLAF7	Q8I552_PLAF7	Q8I495_PLAF7	Q8I2T6_PLAF7	Q8I292_PLAF7	Q8IBB3_PLAF7	Q8IBX1_PLAF7	Q8I220_PLAF7	Q8IM68_PLAF7	Q8ILB9_PLAF7	Q8ILZ9_PLAF7	O96275_PLAF7	Q8IFK7_PLAF7	Q8I563_PLAF7	Q8IAQ8_PLAF7	Q8IJP9_PLAF7	C6KSK8_PLAF7	Q8IEI6_PLAF7	Q8IBX2_PLAF7	Q8I3E5_PLAF7	Q8I4N5_PLAF7
cellular_component	GO:0020003	symbiont-containing vacuole	3	24	0.125	0.995376	0.0239917	1	0.992	Q8I298_PLAF7	Q8I4R5_PLAF7	Q8II72_PLAF7
cellular_component	GO:0031224	intrinsic component of membrane	0	1	0	0.982005	0.0312098	1	0.992
cellular_component	GO:0030117	membrane coat	0	2	0	0.996358	0.0260732	1	0.992
cellular_component	GO:0005634	nucleus	14	499	0.0280561	0.810074	0.269355	1	1	Q8I3I5_PLAF7	Q8ILG5_PLAF7	C6KT67_PLAF7	O96201_PLAF7	Q8I3R4_PLAF7	O77306_PLAF7	Q8I3R2_PLAF7	Q8ILB9_PLAF7	Q8I5H4_PLAF7	Q8I1S4_PLAF7	Q8IDE5_PLAF7	Q8II57_PLAF7	Q8IJP9_PLAF7	Q8IJ90_PLAF7
cellular_component	GO:0005737	cytoplasm	8	483	0.0165631	0.454221	0.637336	1	1	Q8IB94_PLAF7	Q8ILG5_PLAF7	C6KT67_PLAF7	Q8ILU2_PLAF7	O77306_PLAF7	Q8I2I3_PLAF7	Q8ILZ9_PLAF7	Q9TY99_PLAF7
cellular_component	GO:0005739	mitochondrion	4	205	0.0195122	0.169056	0.923506	0.97	1	RH1_PLAF7	Q8IBB3_PLAF7	Q8I592_PLAF7	Q8ILB7_PLAF7
cellular_component	GO:0005829	cytosol	2	204	0.00980392	0.0402072	0.990089	0.41	1	Q8I5H4_PLAF7	Q8IL88_PLAF7
cellular_component	GO:0005789	endoplasmic reticulum membrane	2	52	0.0384615	0.58713	0.682855	1	1	C6KSX6_PLAF7	Q8I563_PLAF7
cellular_component	GO:0005783	endoplasmic reticulum	2	95	0.0210526	0.628723	0.574193	1	1	C0H5J6_PLAF7	Q8IIG8_PLAF7
cellular_component	GO:0005794	Golgi apparatus	2	57	0.0350877	0.771273	0.446689	1	1	Q8IKW6_PLAF7	Q8I563_PLAF7
cellular_component	GO:0020009	microneme	2	20	0.1	0.989784	0.0763965	1	1	SUB2_PLAF7	Q8I2B4_PLAF7
cellular_component	GO:0005730	nucleolus	2	96	0.0208333	0.51482	0.740842	1	1	Q8IJV7_PLAF7	Q8IBZ6_PLAF7
cellular_component	GO:0020036	Maurer's cleft	2	90	0.0222222	0.708467	0.567977	1	1	Q8IC43_PLAF7	Q9TY99_PLAF7
cellular_component	GO:0020020	food vacuole	1	25	0.04	0.904647	0.412047	1	1	Q8IBZ6_PLAF7
cellular_component	GO:0005654	nucleoplasm	1	11	0.0909091	0.972464	0.0915256	1	1	Q8I5B3_PLAF7
cellular_component	GO:0030687	preribosome, large subunit precursor	1	20	0.05	0.92962	0.359738	1	1	Q8ILB9_PLAF7
cellular_component	GO:0005764	lysosome	1	16	0.0625	0.952905	0.196214	1	1	O96166_PLAF7
cellular_component	GO:0020005	symbiont-containing vacuole membrane	1	28	0.0357143	0.870534	0.471537	1	1	Q8IBZ6_PLAF7
cellular_component	GO:0033163	microneme membrane	1	2	0.5	0.999567	0.0414663	1	1	SUB2_PLAF7
cellular_component	GO:0005874	microtubule	1	34	0.0294118	0.803786	0.564029	1	1	Q8I2I3_PLAF7
cellular_component	GO:0044164	host cell cytosol	1	18	0.0555556	0.946631	0.317518	1	1	Q8I298_PLAF7
cellular_component	GO:0031910	cytostome	1	2	0.5	0.999567	0.0414663	1	1	Q8IBZ6_PLAF7
cellular_component	GO:0020026	merozoite dense granule	1	3	0.333333	0.998718	0.0615585	1	1	SUB2_PLAF7
cellular_component	GO:0032040	small-subunit processome	1	32	0.03125	0.856187	0.493634	1	1	Q8IJV7_PLAF7
cellular_component	GO:0005694	chromosome	1	8	0.125	0.662065	0.614919	1	1	Q8ILG5_PLAF7
cellular_component	GO:0034399	nuclear periphery	1	16	0.0625	0.951922	0.302843	1	1	O96201_PLAF7
cellular_component	GO:0005930	axoneme	1	13	0.0769231	0.946631	0.317518	1	1	A0A144A1B4_PLAF7
cellular_component	GO:0030286	dynein complex	1	11	0.0909091	0.904647	0.412047	1	1	A0A144A1B4_PLAF7
cellular_component	GO:0005802	trans-Golgi network	1	13	0.0769231	0.966509	0.256924	1	1	Q8IKS3_PLAF7
cellular_component	GO:0005887	integral component of plasma membrane	1	20	0.05	0.911108	0.399379	1	1	Q8I5C7_PLAF7
cellular_component	GO:0070971	endoplasmic reticulum exit site	1	5	0.2	0.995842	0.100504	1	1	C0H5J6_PLAF7
cellular_component	GO:1990904	ribonucleoprotein complex	1	29	0.0344828	0.0770536	0.970116	0.688	1	Q8I5H4_PLAF7
cellular_component	GO:0005813	centrosome	1	17	0.0588235	0.946631	0.317518	1	1	Q8I2I3_PLAF7
cellular_component	GO:0016592	mediator complex	1	7	0.142857	0.991504	0.137855	1	1	Q8IBZ6_PLAF7
cellular_component	GO:0042555	MCM complex	1	8	0.125	0.988825	0.155952	1	1	Q8I1S4_PLAF7
cellular_component	GO:0016471	vacuolar proton-transporting V-type ATPase complex	1	4	0.25	0.991504	0.137855	1	1	Q8IAQ8_PLAF7
cellular_component	GO:0031201	SNARE complex	1	17	0.0588235	0.951922	0.302843	1	1	Q8I563_PLAF7
cellular_component	GO:0016282	eukaryotic 43S preinitiation complex	1	11	0.0909091	0.978923	0.208024	1	1	Q8I3I5_PLAF7
cellular_component	GO:0033290	eukaryotic 48S preinitiation complex	1	11	0.0909091	0.978923	0.208024	1	1	Q8I3I5_PLAF7
cellular_component	GO:0005852	eukaryotic translation initiation factor 3 complex	1	10	0.1	0.978923	0.208024	1	1	Q8I3I5_PLAF7
cellular_component	GO:0031305	integral component of mitochondrial inner membrane	1	6	0.166667	0.988825	0.155952	1	1	Q8ILB7_PLAF7
cellular_component	GO:0005744	TIM23 mitochondrial import inner membrane translocase complex	1	7	0.142857	0.985825	0.173674	1	1	Q8ILB7_PLAF7
cellular_component	GO:0048188	Set1C/COMPASS complex	1	5	0.2	0.995842	0.100504	1	1	Q8I284_PLAF7
cellular_component	GO:0005672	transcription factor TFIIA complex	1	3	0.333333	0.998718	0.0615585	1	1	Q8IEI6_PLAF7
cellular_component	GO:0030131	clathrin adaptor complex	1	8	0.125	0.98252	0.191029	1	1	Q8IKS3_PLAF7
cellular_component	GO:0071540	eukaryotic translation initiation factor 3 complex, eIF3e	1	2	0.5	0.999567	0.0414663	1	1	Q8I3I5_PLAF7
cellular_component	GO:0005643	nuclear pore	1	8	0.125	0.98252	0.191029	1	1	Q8I5B3_PLAF7
cellular_component	GO:0031428	box C/D RNP complex	1	5	0.2	0.995842	0.100504	1	1	Q8IJV7_PLAF7
cellular_component	GO:0035145	exon-exon junction complex	1	4	0.25	0.997471	0.0812351	1	1	Q8ILU2_PLAF7
cellular_component	GO:0032021	NELF complex	1	2	0.5	0.999567	0.0414663	1	1	Q9U0K9_PLAF7
cellular_component	GO:0000923	equatorial microtubule organizing center	1	4	0.25	0.997471	0.0812351	1	1	Q8I2I3_PLAF7
cellular_component	GO:0000930	gamma-tubulin complex	1	5	0.2	0.993848	0.119375	1	1	Q8I2I3_PLAF7
cellular_component	GO:0008275	gamma-tubulin small complex	1	3	0.333333	0.998718	0.0615585	1	1	Q8I2I3_PLAF7
cellular_component	GO:0000922	spindle pole	1	7	0.142857	0.988825	0.155952	1	1	Q8I2I3_PLAF7
cellular_component	GO:0033179	proton-transporting V-type ATPase, V0 domain	1	4	0.25	0.993848	0.119375	1	1	Q8IAQ8_PLAF7
cellular_component	GO:0044310	osmiophilic body	1	2	0.5	0.999567	0.0414663	1	1	Q8I4T3_PLAF7
cellular_component	GO:0031902	late endosome membrane	1	5	0.2	0.995842	0.100504	1	1	Q8I563_PLAF7
cellular_component	GO:0030121	AP-1 adaptor complex	1	3	0.333333	0.998718	0.0615585	1	1	Q8IKS3_PLAF7
cellular_component	GO:0030122	AP-2 adaptor complex	1	3	0.333333	0.998718	0.0615585	1	1	Q8IKS3_PLAF7
cellular_component	GO:0008278	cohesin complex	1	1	1	0.999567	0.0414663	1	1	Q8II57_PLAF7
cellular_component	GO:0016469	proton-transporting two-sector ATPase complex	1	1	1	0.991044	0.0703801	1	1	Q8IAQ8_PLAF7
cellular_component	GO:0033178	proton-transporting two-sector ATPase complex, catalytic domain	1	1	1	0.970905	0.240965	1	1	Q8I2H3_PLAF7
cellular_component	GO:0031225	anchored component of membrane	0	7	0	0.587953	1	1	1
cellular_component	GO:0009986	cell surface	0	28	0	0.506366	1	1	1
cellular_component	GO:1903600	glutaminase complex	0	1	0	0.97905	1	1	1
cellular_component	GO:0043626	PCNA complex	0	3	0	0.938441	1	1	1
cellular_component	GO:0005775	vacuolar lumen	0	4	0	0.918765	1	1	1
cellular_component	GO:0005743	mitochondrial inner membrane	0	33	0	0.544446	0.790179	1	1
cellular_component	GO:0046658	anchored component of plasma membrane	0	15	0	0.682482	1	1	1
cellular_component	GO:0070545	PeBoW complex	0	2	0	0.958534	1	1	1
cellular_component	GO:0017101	aminoacyl-tRNA synthetase multienzyme complex	0	2	0	0.958534	1	1	1
cellular_component	GO:0020011	apicoplast	0	102	0	0.111809	1	0.869	1
cellular_component	GO:0005840	ribosome	0	55	0	0.0187302	1	0.194	1
cellular_component	GO:0072669	tRNA-splicing ligase complex	0	2	0	0.958534	1	1	1
cellular_component	GO:0000243	commitment complex	0	5	0	0.899496	1	1	1
cellular_component	GO:0005685	U1 snRNP	0	13	0	0.759035	1	1	1
cellular_component	GO:0071004	U2-type prespliceosome	0	12	0	0.775333	1	1	1
cellular_component	GO:0020004	symbiont-containing vacuolar space	0	5	0	0.899496	1	1	1
cellular_component	GO:0035097	histone methyltransferase complex	0	1	0	0.993848	0.119375	1	1
cellular_component	GO:0022627	cytosolic small ribosomal subunit	0	33	0	0.495662	1	1	1
cellular_component	GO:0031226	intrinsic component of plasma membrane	0	1	0	0.772851	0.599823	1	1
cellular_component	GO:0031514	motile cilium	0	8	0	0.844048	1	1	1
cellular_component	GO:0032991	protein-containing complex	0	8	0	0.453875	0.645844	1	1
cellular_component	GO:0031234	extrinsic component of cytoplasmic side of plasma membrane	0	1	0	0.97905	1	1	1
cellular_component	GO:0019898	extrinsic component of membrane	0	7	0	0.727447	1	1	1
cellular_component	GO:0005952	cAMP-dependent protein kinase complex	0	5	0	0.899496	1	1	1
cellular_component	GO:0005801	cis-Golgi network	0	5	0	0.880625	1	1	1
cellular_component	GO:0005759	mitochondrial matrix	0	40	0	0.165358	1	0.964	1
cellular_component	GO:0009897	external side of plasma membrane	0	1	0	0.918765	1	1	1
cellular_component	GO:0000812	Swr1 complex	0	7	0	0.862145	1	1	1
cellular_component	GO:0015629	actin cytoskeleton	0	11	0	0.640262	1	1	1
cellular_component	GO:0043655	host extracellular space	0	3	0	0.938441	1	1	1
cellular_component	GO:0034494	microneme lumen	0	3	0	0.938441	1	1	1
cellular_component	GO:0005774	vacuolar membrane	0	8	0	0.941144	0.331888	1	1
cellular_component	GO:0005664	nuclear origin of replication recognition complex	0	5	0	0.899496	1	1	1
cellular_component	GO:0022625	cytosolic large ribosomal subunit	0	51	0	0.337065	1	1	1
cellular_component	GO:0005665	RNA polymerase II, core complex	0	12	0	0.775333	1	1	1
cellular_component	GO:0016591	RNA polymerase II, holoenzyme	0	1	0	0.89134	0.436597	1	1
cellular_component	GO:0005656	nuclear pre-replicative complex	0	4	0	0.918765	1	1	1
cellular_component	GO:0005677	chromatin silencing complex	0	1	0	0.97905	1	1	1
cellular_component	GO:0000781	chromosome, telomeric region	0	3	0	0.938441	1	1	1
cellular_component	GO:0000785	chromatin	0	8	0	0.506366	1	1	1
cellular_component	GO:0000793	condensed chromosome	0	2	0	0.941144	0.331888	1	1
cellular_component	GO:0000796	condensin complex	0	5	0	0.899496	1	1	1
cellular_component	GO:0000228	nuclear chromosome	0	4	0	0.426737	1	1	1
cellular_component	GO:0034990	nuclear mitotic cohesin complex	0	1	0	0.97905	1	1	1
cellular_component	GO:0005787	signal peptidase complex	0	4	0	0.918765	1	1	1
cellular_component	GO:0030176	integral component of endoplasmic reticulum membrane	0	21	0	0.47492	1	1	1
cellular_component	GO:0031227	intrinsic component of endoplasmic reticulum membrane	0	1	0	0.47492	1	1	1
cellular_component	GO:0044163	host cytoskeleton	0	1	0	0.97905	1	1	1
cellular_component	GO:0044311	exoneme	0	1	0	0.97905	1	1	1
cellular_component	GO:0005658	alpha DNA polymerase:primase complex	0	4	0	0.918765	1	1	1
cellular_component	GO:0000151	ubiquitin ligase complex	0	5	0	0.539865	1	1	1
cellular_component	GO:0031314	extrinsic component of mitochondrial inner membrane	0	3	0	0.938441	1	1	1
cellular_component	GO:0005736	RNA polymerase I complex	0	11	0	0.791976	1	1	1
cellular_component	GO:0005832	chaperonin-containing T-complex	0	8	0	0.844048	1	1	1
cellular_component	GO:0005938	cell cortex	0	3	0	0.918765	1	1	1
cellular_component	GO:0005771	multivesicular body	0	5	0	0.899496	1	1	1
cellular_component	GO:0034591	rhoptry lumen	0	1	0	0.97905	1	1	1
cellular_component	GO:0030688	preribosome, small subunit precursor	0	34	0	0.47492	1	1	1
cellular_component	GO:0016272	prefoldin complex	0	5	0	0.899496	1	1	1
cellular_component	GO:1990070	TRAPPI protein complex	0	1	0	0.97905	1	1	1
cellular_component	GO:1990071	TRAPPII protein complex	0	1	0	0.97905	1	1	1
cellular_component	GO:1990072	TRAPPIII protein complex	0	3	0	0.938441	1	1	1
cellular_component	GO:0005768	endosome	0	15	0	0.803786	0.564029	1	1
cellular_component	GO:0030897	HOPS complex	0	3	0	0.938441	1	1	1
cellular_component	GO:0000221	vacuolar proton-transporting V-type ATPase, V1 domain	0	4	0	0.918765	1	1	1
cellular_component	GO:0000974	Prp19 complex	0	10	0	0.808971	1	1	1
cellular_component	GO:0071006	U2-type catalytic step 1 spliceosome	0	4	0	0.918765	1	1	1
cellular_component	GO:0071007	U2-type catalytic step 2 spliceosome	0	5	0	0.899496	1	1	1
cellular_component	GO:0000794	condensed nuclear chromosome	0	4	0	0.880625	1	1	1
cellular_component	GO:0030870	Mre11 complex	0	2	0	0.958534	1	1	1
cellular_component	GO:0043529	GET complex	0	1	0	0.97905	1	1	1
cellular_component	GO:0005868	cytoplasmic dynein complex	0	10	0	0.808971	1	1	1
cellular_component	GO:0005881	cytoplasmic microtubule	0	3	0	0.938441	1	1	1
cellular_component	GO:0005875	microtubule associated complex	0	6	0	0.780627	0.591156	1	1
cellular_component	GO:0070258	inner membrane pellicle complex	0	18	0	0.682482	1	1	1
cellular_component	GO:0016459	myosin complex	0	6	0	0.880625	1	1	1
cellular_component	GO:0020039	pellicle	0	1	0	0.682482	1	1	1
cellular_component	GO:0005758	mitochondrial intermembrane space	0	7	0	0.826326	1	1	1
cellular_component	GO:0005777	peroxisome	0	2	0	0.997471	0.0812351	1	1
cellular_component	GO:0034098	VCP-NPL4-UFD1 AAA ATPase complex	0	4	0	0.918765	1	1	1
cellular_component	GO:0019897	extrinsic component of plasma membrane	0	1	0	0.958534	1	1	1
cellular_component	GO:0005853	eukaryotic translation elongation factor 1 complex	0	3	0	0.938441	1	1	1
cellular_component	GO:0005762	mitochondrial large ribosomal subunit	0	31	0	0.517298	1	1	1
cellular_component	GO:0009507	chloroplast	0	5	0	0.844048	1	1	1
cellular_component	GO:0070469	respirasome	0	2	0	0.682482	1	1	1
cellular_component	GO:0015935	small ribosomal subunit	0	15	0	0.344382	1	1	1
cellular_component	GO:0042765	GPI-anchor transamidase complex	0	5	0	0.899496	1	1	1
cellular_component	GO:0005763	mitochondrial small ribosomal subunit	0	9	0	0.826326	1	1	1
cellular_component	GO:0097619	PTEX complex	0	5	0	0.899496	1	1	1
cellular_component	GO:0017119	Golgi transport complex	0	2	0	0.958534	1	1	1
cellular_component	GO:0072686	mitotic spindle	0	2	0	0.958534	1	1	1
cellular_component	GO:0005846	nuclear cap binding complex	0	2	0	0.958534	1	1	1
cellular_component	GO:0009534	chloroplast thylakoid	0	3	0	0.938441	1	1	1
cellular_component	GO:0030173	integral component of Golgi membrane	0	11	0	0.791976	1	1	1
cellular_component	GO:0030686	90S preribosome	0	8	0	0.640262	1	1	1
cellular_component	GO:0002144	cytosolic tRNA wobble base thiouridylase complex	0	1	0	0.97905	1	1	1
cellular_component	GO:0043231	intracellular membrane-bounded organelle	0	18	0	0.890337	0.159855	1	1
cellular_component	GO:0015934	large ribosomal subunit	0	16	0	0.148357	1	0.952	1
cellular_component	GO:0030008	TRAPP complex	0	6	0	0.826326	1	1	1
cellular_component	GO:0000139	Golgi membrane	0	20	0	0.506366	1	1	1
cellular_component	GO:0008023	transcription elongation factor complex	0	3	0	0.98252	0.191029	1	1
cellular_component	GO:0005770	late endosome	0	2	0	0.970905	0.240965	1	1
cellular_component	GO:0071561	nucleus-vacuole junction	0	1	0	0.97905	1	1	1
cellular_component	GO:0034271	phosphatidylinositol 3-kinase complex, class III, type I	0	2	0	0.958534	1	1	1
cellular_component	GO:0034272	phosphatidylinositol 3-kinase complex, class III, type II	0	2	0	0.958534	1	1	1
cellular_component	GO:0034388	Pwp2p-containing subcomplex of 90S preribosome	0	4	0	0.918765	1	1	1
cellular_component	GO:0005681	spliceosomal complex	0	36	0	0.124674	1	0.907	1
cellular_component	GO:0035267	NuA4 histone acetyltransferase complex	0	9	0	0.808971	1	1	1
cellular_component	GO:0008290	F-actin capping protein complex	0	2	0	0.958534	1	1	1
cellular_component	GO:0005666	RNA polymerase III complex	0	15	0	0.727447	1	1	1
cellular_component	GO:0005788	endoplasmic reticulum lumen	0	3	0	0.918765	1	1	1
cellular_component	GO:0005750	mitochondrial respiratory chain complex III	0	6	0	0.880625	1	1	1
cellular_component	GO:0071013	catalytic step 2 spliceosome	0	31	0	0.464872	1	1	1
cellular_component	GO:0008541	proteasome regulatory particle, lid subcomplex	0	6	0	0.880625	1	1	1
cellular_component	GO:0005635	nuclear envelope	0	5	0	0.93547	0.345959	1	1
cellular_component	GO:0036457	keratohyalin granule	0	3	0	0.938441	1	1	1
cellular_component	GO:0012505	endomembrane system	0	16	0	0.632464	0.525131	1	1
cellular_component	GO:0005838	proteasome regulatory particle	0	13	0	0.697157	1	1	1
cellular_component	GO:0071541	eukaryotic translation initiation factor 3 complex, eIF3m	0	4	0	0.918765	1	1	1
cellular_component	GO:0033106	cis-Golgi network membrane	0	1	0	0.97905	1	1	1
cellular_component	GO:0043186	P granule	0	1	0	0.97905	1	1	1
cellular_component	GO:0071011	precatalytic spliceosome	0	23	0	0.613558	1	1	1
cellular_component	GO:0034719	SMN-Sm protein complex	0	3	0	0.938441	1	1	1
cellular_component	GO:0005732	sno(s)RNA-containing ribonucleoprotein complex	0	12	0	0.91743	0.386442	1	1
cellular_component	GO:0097526	spliceosomal tri-snRNP complex	0	6	0	0.613558	1	1	1
cellular_component	GO:0005689	U12-type spliceosomal complex	0	5	0	0.899496	1	1	1
cellular_component	GO:0005686	U2 snRNP	0	19	0	0.668112	1	1	1
cellular_component	GO:0005687	U4 snRNP	0	6	0	0.880625	1	1	1
cellular_component	GO:0005682	U5 snRNP	0	10	0	0.808971	1	1	1
cellular_component	GO:0034457	Mpp10 complex	0	3	0	0.938441	1	1	1
cellular_component	GO:0048471	perinuclear region of cytoplasm	0	6	0	0.880625	1	1	1
cellular_component	GO:0032300	mismatch repair complex	0	5	0	0.899496	1	1	1
cellular_component	GO:0032389	MutLalpha complex	0	2	0	0.958534	1	1	1
cellular_component	GO:0005797	Golgi medial cisterna	0	2	0	0.958534	1	1	1
cellular_component	GO:0000138	Golgi trans cisterna	0	1	0	0.97905	1	1	1
cellular_component	GO:0005655	nucleolar ribonuclease P complex	0	3	0	0.938441	1	1	1
cellular_component	GO:0000172	ribonuclease MRP complex	0	3	0	0.938441	1	1	1
cellular_component	GO:0030677	ribonuclease P complex	0	4	0	0.918765	1	1	1
cellular_component	GO:0042175	nuclear outer membrane-endoplasmic reticulum membrane network	0	1	0	0.581449	0.687661	1	1
cellular_component	GO:0005786	signal recognition particle, endoplasmic reticulum targeting	0	6	0	0.880625	1	1	1
cellular_component	GO:0000178	exosome (RNase complex)	0	10	0	0.775333	1	1	1
cellular_component	GO:0000932	P-body	0	18	0	0.682482	1	1	1
cellular_component	GO:0005819	spindle	0	3	0	0.961873	0.272553	1	1
cellular_component	GO:0046540	U4/U6 x U5 tri-snRNP complex	0	18	0	0.682482	1	1	1
cellular_component	GO:0002189	ribose phosphate diphosphokinase complex	0	2	0	0.958534	1	1	1
cellular_component	GO:0031304	intrinsic component of mitochondrial inner membrane	0	3	0	0.978923	0.208024	1	1
cellular_component	GO:0034998	oligosaccharyltransferase I complex	0	1	0	0.97905	1	1	1
cellular_component	GO:0005753	mitochondrial proton-transporting ATP synthase complex	0	4	0	0.826326	1	1	1
cellular_component	GO:0017102	methionyl glutamyl tRNA synthetase complex	0	1	0	0.97905	1	1	1
cellular_component	GO:0000177	cytoplasmic exosome (RNase complex)	0	6	0	0.862145	1	1	1
cellular_component	GO:0000176	nuclear exosome (RNase complex)	0	8	0	0.844048	1	1	1
cellular_component	GO:0000502	proteasome complex	0	11	0	0.408844	1	1	1
cellular_component	GO:0033116	endoplasmic reticulum-Golgi intermediate compartment membrane	0	1	0	0.97905	1	1	1
cellular_component	GO:0005871	kinesin complex	0	8	0	0.844048	1	1	1
cellular_component	GO:0019005	SCF ubiquitin ligase complex	0	3	0	0.938441	1	1	1
cellular_component	GO:0001401	SAM complex	0	1	0	0.97905	1	1	1
cellular_component	GO:0005858	axonemal dynein complex	0	5	0	0.862145	1	1	1
cellular_component	GO:0005680	anaphase-promoting complex	0	7	0	0.862145	1	1	1
cellular_component	GO:0000407	phagophore assembly site	0	3	0	0.844048	1	1	1
cellular_component	GO:0000439	transcription factor TFIIH core complex	0	4	0	0.918765	1	1	1
cellular_component	GO:0005675	transcription factor TFIIH holo complex	0	6	0	0.862145	1	1	1
cellular_component	GO:0034663	endoplasmic reticulum chaperone complex	0	2	0	0.958534	1	1	1
cellular_component	GO:0005847	mRNA cleavage and polyadenylation specificity factor complex	0	5	0	0.899496	1	1	1
cellular_component	GO:0005742	mitochondrial outer membrane translocase complex	0	1	0	0.958534	1	1	1
cellular_component	GO:0000118	histone deacetylase complex	0	1	0	0.844048	1	1	1
cellular_component	GO:0005854	nascent polypeptide-associated complex	0	2	0	0.958534	1	1	1
cellular_component	GO:0005721	pericentric heterochromatin	0	1	0	0.97905	1	1	1
cellular_component	GO:0034245	mitochondrial DNA-directed RNA polymerase complex	0	1	0	0.97905	1	1	1
cellular_component	GO:0044538	host cell periphery	0	6	0	0.880625	1	1	1
cellular_component	GO:0008540	proteasome regulatory particle, base subcomplex	0	9	0	0.826326	1	1	1
cellular_component	GO:0031510	SUMO activating enzyme complex	0	3	0	0.938441	1	1	1
cellular_component	GO:0031501	mannosyltransferase complex	0	1	0	0.958534	1	1	1
cellular_component	GO:0080008	Cul4-RING E3 ubiquitin ligase complex	0	3	0	0.938441	1	1	1
cellular_component	GO:0005814	centriole	0	3	0	0.938441	1	1	1
cellular_component	GO:0031307	integral component of mitochondrial outer membrane	0	1	0	0.97905	1	1	1
cellular_component	GO:0005779	integral component of peroxisomal membrane	0	1	0	0.97905	1	1	1
cellular_component	GO:0005815	microtubule organizing center	0	5	0	0.91743	0.386442	1	1
cellular_component	GO:1990811	MWP complex	0	1	0	0.97905	1	1	1
cellular_component	GO:0030124	AP-4 adaptor complex	0	1	0	0.97905	1	1	1
cellular_component	GO:0005662	DNA replication factor A complex	0	3	0	0.938441	1	1	1
cellular_component	GO:0009376	HslUV protease complex	0	2	0	0.958534	1	1	1
cellular_component	GO:0071014	post-mRNA release spliceosomal complex	0	7	0	0.844048	1	1	1
cellular_component	GO:0005684	U2-type spliceosomal complex	0	8	0	0.517298	1	1	1
cellular_component	GO:0005839	proteasome core complex	0	15	0	0.727447	1	1	1
cellular_component	GO:0019774	proteasome core complex, beta-subunit complex	0	6	0	0.880625	1	1	1
cellular_component	GO:0071458	integral component of cytoplasmic side of endoplasmic reticulum membrane	0	1	0	0.97905	1	1	1
cellular_component	GO:0071556	integral component of lumenal side of endoplasmic reticulum membrane	0	1	0	0.97905	1	1	1
cellular_component	GO:0043229	intracellular organelle	0	1	0	0.714261	0.369928	1	1
cellular_component	GO:0005793	endoplasmic reticulum-Golgi intermediate compartment	0	8	0	0.808971	1	1	1
cellular_component	GO:0032044	DSIF complex	0	2	0	0.958534	1	1	1
cellular_component	GO:0000314	organellar small ribosomal subunit	0	2	0	0.808971	1	1	1
cellular_component	GO:0030915	Smc5-Smc6 complex	0	3	0	0.938441	1	1	1
cellular_component	GO:0005669	transcription factor TFIID complex	0	4	0	0.918765	1	1	1
cellular_component	GO:0000795	synaptonemal complex	0	1	0	0.97905	1	1	1
cellular_component	GO:0005745	m-AAA complex	0	2	0	0.958534	1	1	1
cellular_component	GO:0015630	microtubule cytoskeleton	0	2	0	0.75426	0.517148	1	1
cellular_component	GO:0008250	oligosaccharyltransferase complex	0	5	0	0.880625	1	1	1
cellular_component	GO:0005968	Rab-protein geranylgeranyltransferase complex	0	4	0	0.918765	1	1	1
cellular_component	GO:0000408	EKC/KEOPS complex	0	5	0	0.899496	1	1	1
cellular_component	GO:0009361	succinate-CoA ligase complex (ADP-forming)	0	1	0	0.97905	1	1	1
cellular_component	GO:0045244	succinate-CoA ligase complex (GDP-forming)	0	1	0	0.97905	1	1	1
cellular_component	GO:0000164	protein phosphatase type 1 complex	0	2	0	0.958534	1	1	1
cellular_component	GO:0031415	NatA complex	0	1	0	0.97905	1	1	1
cellular_component	GO:0005785	signal recognition particle receptor complex	0	2	0	0.958534	1	1	1
cellular_component	GO:0000811	GINS complex	0	4	0	0.918765	1	1	1
cellular_component	GO:0010008	endosome membrane	0	5	0	0.961873	0.272553	1	1
cellular_component	GO:0000127	transcription factor TFIIIC complex	0	2	0	0.958534	1	1	1
cellular_component	GO:1990234	transferase complex	0	1	0	0.388892	0.827468	1	1
cellular_component	GO:0030123	AP-3 adaptor complex	0	2	0	0.958534	1	1	1
cellular_component	GO:0000839	Hrd1p ubiquitin ligase ERAD-L complex	0	5	0	0.899496	1	1	1
cellular_component	GO:0031499	TRAMP complex	0	2	0	0.958534	1	1	1
cellular_component	GO:0071021	U2-type post-spliceosomal complex	0	1	0	0.97905	1	1	1
cellular_component	GO:0031429	box H/ACA snoRNP complex	0	4	0	0.918765	1	1	1
cellular_component	GO:0005929	cilium	0	5	0	0.856187	0.493634	1	1
cellular_component	GO:0005639	integral component of nuclear inner membrane	0	2	0	0.958534	1	1	1
cellular_component	GO:0031207	Sec62/Sec63 complex	0	2	0	0.958534	1	1	1
cellular_component	GO:0005956	protein kinase CK2 complex	0	4	0	0.918765	1	1	1
cellular_component	GO:0030125	clathrin vesicle coat	0	3	0	0.98252	0.191029	1	1
cellular_component	GO:0043596	nuclear replication fork	0	3	0	0.775333	1	1	1
cellular_component	GO:0042645	mitochondrial nucleoid	0	1	0	0.97905	1	1	1
cellular_component	GO:0009295	nucleoid	0	1	0	0.97905	1	1	1
cellular_component	GO:0035101	FACT complex	0	2	0	0.958534	1	1	1
cellular_component	GO:0017059	serine C-palmitoyltransferase complex	0	1	0	0.97905	1	1	1
cellular_component	GO:0035770	ribonucleoprotein granule	0	14	0	0.455034	1	1	1
cellular_component	GO:0017086	3-methyl-2-oxobutanoate dehydrogenase (lipoamide) complex	0	1	0	0.97905	1	1	1
cellular_component	GO:0045252	oxoglutarate dehydrogenase complex	0	3	0	0.938441	1	1	1
cellular_component	GO:0034274	Atg12-Atg5-Atg16 complex	0	2	0	0.958534	1	1	1
cellular_component	GO:0034045	phagophore assembly site membrane	0	5	0	0.899496	1	1	1
cellular_component	GO:0045121	membrane raft	0	2	0	0.958534	1	1	1
cellular_component	GO:0042721	TIM22 mitochondrial import inner membrane insertion complex	0	1	0	0.97905	1	1	1
cellular_component	GO:0070274	RES complex	0	1	0	0.97905	1	1	1
cellular_component	GO:0000938	GARP complex	0	2	0	0.958534	1	1	1
cellular_component	GO:0016514	SWI/SNF complex	0	4	0	0.918765	1	1	1
cellular_component	GO:0045277	respiratory chain complex IV	0	3	0	0.862145	1	1	1
cellular_component	GO:0045261	proton-transporting ATP synthase complex, catalytic core F(1)	0	3	0	0.880625	1	1	1
cellular_component	GO:0009579	thylakoid	0	1	0	0.918765	1	1	1
cellular_component	GO:0030015	CCR4-NOT core complex	0	6	0	0.880625	1	1	1
cellular_component	GO:0009330	DNA topoisomerase type II (double strand cut, ATP-hydrolyzing) complex	0	1	0	0.97905	1	1	1
cellular_component	GO:0042719	mitochondrial intermembrane space protein transporter complex	0	2	0	0.958534	1	1	1
cellular_component	GO:0000786	nucleosome	0	8	0	0.844048	1	1	1
cellular_component	GO:0000421	autophagosome membrane	0	1	0	0.97905	1	1	1
cellular_component	GO:0000159	protein phosphatase type 2A complex	0	3	0	0.938441	1	1	1
cellular_component	GO:0005773	vacuole	0	5	0	0.967844	0.12051	1	1
cellular_component	GO:0070390	transcription export complex 2	0	2	0	0.958534	1	1	1
cellular_component	GO:0009898	cytoplasmic side of plasma membrane	0	1	0	0.958534	1	1	1
cellular_component	GO:0000815	ESCRT III complex	0	3	0	0.938441	1	1	1
cellular_component	GO:0032133	chromosome passenger complex	0	1	0	0.97905	1	1	1
cellular_component	GO:0005876	spindle microtubule	0	2	0	0.958534	1	1	1
cellular_component	GO:0051233	spindle midzone	0	2	0	0.958534	1	1	1
cellular_component	GO:0031616	spindle pole centrosome	0	1	0	0.97905	1	1	1
cellular_component	GO:0031515	tRNA (m1A) methyltransferase complex	0	2	0	0.958534	1	1	1
cellular_component	GO:0044613	nuclear pore central transport channel	0	2	0	0.958534	1	1	1
cellular_component	GO:0033063	Rad51B-Rad51C-Rad51D-XRCC2 complex	0	1	0	0.97905	1	1	1
cellular_component	GO:0005657	replication fork	0	2	0	0.654041	1	1	1
cellular_component	GO:0005884	actin filament	0	1	0	0.97905	1	1	1
cellular_component	GO:0000315	organellar large ribosomal subunit	0	4	0	0.485182	1	1	1
cellular_component	GO:0030126	COPI vesicle coat	0	7	0	0.862145	1	1	1
cellular_component	GO:0044228	host cell surface	0	2	0	0.958534	1	1	1
cellular_component	GO:0034715	pICln-Sm protein complex	0	2	0	0.958534	1	1	1
cellular_component	GO:0030532	small nuclear ribonucleoprotein complex	0	1	0	0.383383	1	1	1
cellular_component	GO:0035657	eRF1 methyltransferase complex	0	1	0	0.97905	1	1	1
cellular_component	GO:0000311	plastid large ribosomal subunit	0	4	0	0.918765	1	1	1
cellular_component	GO:0031011	Ino80 complex	0	3	0	0.938441	1	1	1
cellular_component	GO:0097255	R2TP complex	0	4	0	0.918765	1	1	1
cellular_component	GO:0031012	extracellular matrix	0	1	0	0.97905	1	1	1
cellular_component	GO:0035861	site of double-strand break	0	3	0	0.938441	1	1	1
cellular_component	GO:0005667	transcription regulator complex	0	3	0	0.898055	0.424451	1	1
cellular_component	GO:0032299	ribonuclease H2 complex	0	2	0	0.958534	1	1	1
cellular_component	GO:0005851	eukaryotic translation initiation factor 2B complex	0	5	0	0.899496	1	1	1
cellular_component	GO:0009331	glycerol-3-phosphate dehydrogenase complex	0	3	0	0.938441	1	1	1
cellular_component	GO:0005869	dynactin complex	0	6	0	0.880625	1	1	1
cellular_component	GO:0005850	eukaryotic translation initiation factor 2 complex	0	3	0	0.938441	1	1	1
cellular_component	GO:0090661	box H/ACA telomerase RNP complex	0	1	0	0.97905	1	1	1
cellular_component	GO:0009368	endopeptidase Clp complex	0	2	0	0.958534	1	1	1
cellular_component	GO:0009536	plastid	0	7	0	0.0771174	1	0.721	1
cellular_component	GO:0005856	cytoskeleton	0	5	0	0.59854	0.673067	1	1
cellular_component	GO:0031416	NatB complex	0	1	0	0.97905	1	1	1
cellular_component	GO:0070522	ERCC4-ERCC1 complex	0	1	0	0.97905	1	1	1
cellular_component	GO:0000110	nucleotide-excision repair factor 1 complex	0	3	0	0.938441	1	1	1
cellular_component	GO:0005741	mitochondrial outer membrane	0	2	0	0.899496	1	1	1
cellular_component	GO:0019773	proteasome core complex, alpha-subunit complex	0	7	0	0.862145	1	1	1
cellular_component	GO:0043625	delta DNA polymerase complex	0	2	0	0.958534	1	1	1
cellular_component	GO:0042575	DNA polymerase complex	0	1	0	0.791976	1	1	1
cellular_component	GO:0005688	U6 snRNP	0	7	0	0.862145	1	1	1
cellular_component	GO:0043527	tRNA methyltransferase complex	0	2	0	0.918765	1	1	1
cellular_component	GO:0000779	condensed chromosome, centromeric region	0	2	0	0.862145	1	1	1
cellular_component	GO:0030139	endocytic vesicle	0	2	0	0.976098	0.129466	1	1
cellular_component	GO:0034515	proteasome storage granule	0	2	0	0.958534	1	1	1
cellular_component	GO:1990529	glycosylphosphatidylinositol-mannosyltransferase I complex	0	1	0	0.97905	1	1	1
cellular_component	GO:0005751	mitochondrial respiratory chain complex IV	0	4	0	0.918765	1	1	1
cellular_component	GO:0030690	Noc1p-Noc2p complex	0	1	0	0.97905	1	1	1
cellular_component	GO:0030691	Noc2p-Noc3p complex	0	1	0	0.97905	1	1	1
cellular_component	GO:0005892	acetylcholine-gated channel complex	0	2	0	0.958534	1	1	1
cellular_component	GO:0005776	autophagosome	0	1	0	0.958534	1	1	1
cellular_component	GO:0030132	clathrin coat of coated pit	0	2	0	0.995842	0.100504	1	1
cellular_component	GO:0030130	clathrin coat of trans-Golgi network vesicle	0	4	0	0.991504	0.137855	1	1
cellular_component	GO:0071439	clathrin complex	0	1	0	0.97905	1	1	1
cellular_component	GO:0000312	plastid small ribosomal subunit	0	1	0	0.97905	1	1	1
cellular_component	GO:0043614	multi-eIF complex	0	2	0	0.958534	1	1	1
cellular_component	GO:0000112	nucleotide-excision repair factor 3 complex	0	1	0	0.97905	1	1	1
cellular_component	GO:0097550	transcription preinitiation complex	0	3	0	0.938441	1	1	1
cellular_component	GO:0000417	HIR complex	0	1	0	0.97905	1	1	1
cellular_component	GO:0000808	origin recognition complex	0	1	0	0.880625	1	1	1
cellular_component	GO:0016035	zeta DNA polymerase complex	0	2	0	0.958534	1	1	1
cellular_component	GO:0048476	Holliday junction resolvase complex	0	2	0	0.958534	1	1	1
cellular_component	GO:0005947	mitochondrial alpha-ketoglutarate dehydrogenase complex	0	2	0	0.958534	1	1	1
cellular_component	GO:1990112	RQC complex	0	3	0	0.938441	1	1	1
cellular_component	GO:0033018	sarcoplasmic reticulum lumen	0	1	0	0.97905	1	1	1
cellular_component	GO:0055087	Ski complex	0	1	0	0.97905	1	1	1
cellular_component	GO:0001405	PAM complex, Tim23 associated import motor	0	2	0	0.958534	1	1	1
cellular_component	GO:0030141	secretory granule	0	3	0	0.938441	1	1	1
cellular_component	GO:0044161	host cell cytoplasmic vesicle	0	1	0	0.97905	1	1	1
cellular_component	GO:0005945	6-phosphofructokinase complex	0	2	0	0.958534	1	1	1
cellular_component	GO:0005784	Sec61 translocon complex	0	2	0	0.958534	1	1	1
cellular_component	GO:0045025	mitochondrial degradosome	0	1	0	0.97905	1	1	1
cellular_component	GO:1990726	Lsm1-7-Pat1 complex	0	5	0	0.899496	1	1	1
cellular_component	GO:0005965	protein farnesyltransferase complex	0	3	0	0.938441	1	1	1
cellular_component	GO:0032588	trans-Golgi network membrane	0	1	0	0.97905	1	1	1
cellular_component	GO:0071204	histone pre-mRNA 3'end processing complex	0	2	0	0.958534	1	1	1
cellular_component	GO:0120231	DNA recombinase auxiliary factor complex	0	1	0	0.97905	1	1	1
cellular_component	GO:0032545	CURI complex	0	2	0	0.958534	1	1	1
cellular_component	GO:0034456	UTP-C complex	0	2	0	0.958534	1	1	1
cellular_component	GO:0000506	glycosylphosphatidylinositol-N-acetylglucosaminyltransferase (GPI-GnT) complex	0	2	0	0.958534	1	1	1
cellular_component	GO:0008537	proteasome activator complex	0	1	0	0.97905	1	1	1
cellular_component	GO:0010494	cytoplasmic stress granule	0	5	0	0.899496	1	1	1
cellular_component	GO:0032777	Piccolo NuA4 histone acetyltransferase complex	0	1	0	0.97905	1	1	1
cellular_component	GO:0008623	CHRAC	0	1	0	0.97905	1	1	1
cellular_component	GO:0008622	epsilon DNA polymerase complex	0	3	0	0.938441	1	1	1
cellular_component	GO:0031244	extrinsic component of cell outer membrane	0	1	0	0.97905	1	1	1
cellular_component	GO:0000153	cytoplasmic ubiquitin ligase complex	0	3	0	0.844048	1	1	1
cellular_component	GO:0016602	CCAAT-binding factor complex	0	2	0	0.958534	1	1	1
cellular_component	GO:0008287	protein serine/threonine phosphatase complex	0	3	0	0.808971	1	1	1
cellular_component	GO:0031362	anchored component of external side of plasma membrane	0	3	0	0.938441	1	1	1
cellular_component	GO:0033185	dolichol-phosphate-mannose synthase complex	0	1	0	0.97905	1	1	1
cellular_component	GO:0035371	microtubule plus-end	0	1	0	0.97905	1	1	1
cellular_component	GO:0031262	Ndc80 complex	0	3	0	0.938441	1	1	1
cellular_component	GO:0072546	EMC complex	0	8	0	0.844048	1	1	1
cellular_component	GO:0030062	mitochondrial tricarboxylic acid cycle enzyme complex	0	1	0	0.938441	1	1	1
cellular_component	GO:0061574	ASAP complex	0	1	0	0.97905	1	1	1
cellular_component	GO:0005955	calcineurin complex	0	2	0	0.958534	1	1	1
cellular_component	GO:0005885	Arp2/3 protein complex	0	2	0	0.958534	1	1	1
cellular_component	GO:0031353	integral component of plastid inner membrane	0	1	0	0.97905	1	1	1
cellular_component	GO:0005849	mRNA cleavage factor complex	0	1	0	0.862145	1	1	1
cellular_component	GO:0009328	phenylalanine-tRNA ligase complex	0	2	0	0.958534	1	1	1
cellular_component	GO:0005845	mRNA cap binding complex	0	1	0	0.97905	1	1	1
cellular_component	GO:0033176	proton-transporting V-type ATPase complex	0	1	0	0.975047	0.224667	1	1
cellular_component	GO:0000220	vacuolar proton-transporting V-type ATPase, V0 domain	0	2	0	0.958534	1	1	1
cellular_component	GO:0031965	nuclear membrane	0	4	0	0.862145	1	1	1
cellular_component	GO:0005844	polysome	0	3	0	0.918765	1	1	1
cellular_component	GO:0032301	MutSalpha complex	0	3	0	0.938441	1	1	1
cellular_component	GO:0016607	nuclear speck	0	6	0	0.880625	1	1	1
cellular_component	GO:0089701	U2AF complex	0	3	0	0.938441	1	1	1
cellular_component	GO:1990124	messenger ribonucleoprotein complex	0	1	0	0.97905	1	1	1
cellular_component	GO:0030140	trans-Golgi network transport vesicle	0	1	0	0.988825	0.155952	1	1
cellular_component	GO:0035658	Mon1-Ccz1 complex	0	2	0	0.958534	1	1	1
cellular_component	GO:0005740	mitochondrial envelope	0	1	0	0.456959	0.841662	1	1
cellular_component	GO:0030692	Noc4p-Nop14p complex	0	1	0	0.97905	1	1	1
cellular_component	GO:0070847	core mediator complex	0	2	0	0.958534	1	1	1
cellular_component	GO:0032302	MutSbeta complex	0	2	0	0.958534	1	1	1
cellular_component	GO:0036396	RNA N6-methyladenosine methyltransferase complex	0	2	0	0.958534	1	1	1
cellular_component	GO:0072380	TRC complex	0	1	0	0.97905	1	1	1
cellular_component	GO:0005663	DNA replication factor C complex	0	6	0	0.880625	1	1	1
cellular_component	GO:0009317	acetyl-CoA carboxylase complex	0	1	0	0.97905	1	1	1
cellular_component	GO:0009343	biotin carboxylase complex	0	1	0	0.97905	1	1	1
cellular_component	GO:0070761	pre-snoRNP complex	0	2	0	0.958534	1	1	1
cellular_component	GO:0033180	proton-transporting V-type ATPase, V1 domain	0	2	0	0.880625	1	1	1
cellular_component	GO:0005769	early endosome	0	3	0	0.938441	1	1	1
cellular_component	GO:0071513	phosphopantothenoylcysteine decarboxylase complex	0	1	0	0.97905	1	1	1
cellular_component	GO:0000276	mitochondrial proton-transporting ATP synthase complex, coupling factor F(o)	0	2	0	0.938441	1	1	1
cellular_component	GO:0019867	outer membrane	0	1	0	0.844048	1	1	1
cellular_component	GO:0034657	GID complex	0	1	0	0.97905	1	1	1
cellular_component	GO:0001534	radial spoke	0	1	0	0.97905	1	1	1
cellular_component	GO:0000307	cyclin-dependent protein kinase holoenzyme complex	0	4	0	0.918765	1	1	1
cellular_component	GO:0016604	nuclear body	0	1	0	0.862145	1	1	1
cellular_component	GO:0005811	lipid droplet	0	2	0	0.958534	1	1	1
cellular_component	GO:0005746	mitochondrial respirasome	0	2	0	0.759035	1	1	1
cellular_component	GO:0036157	outer dynein arm	0	2	0	0.958534	1	1	1
cellular_component	GO:0031461	cullin-RING ubiquitin ligase complex	0	5	0	0.697157	1	1	1
cellular_component	GO:0032039	integrator complex	0	1	0	0.97905	1	1	1
cellular_component	GO:0016281	eukaryotic translation initiation factor 4F complex	0	5	0	0.899496	1	1	1
cellular_component	GO:0036020	endolysosome membrane	0	2	0	0.958534	1	1	1
cellular_component	GO:0000109	nucleotide-excision repair complex	0	1	0	0.880625	1	1	1
cellular_component	GO:0030904	retromer complex	0	3	0	0.938441	1	1	1
cellular_component	GO:0030906	retromer, cargo-selective complex	0	1	0	0.97905	1	1	1
cellular_component	GO:0000776	kinetochore	0	1	0	0.899496	1	1	1
cellular_component	GO:0000214	tRNA-intron endonuclease complex	0	2	0	0.958534	1	1	1
cellular_component	GO:0030014	CCR4-NOT complex	0	2	0	0.844048	1	1	1
cellular_component	GO:0055037	recycling endosome	0	3	0	0.918765	1	1	1
cellular_component	GO:0036064	ciliary basal body	0	2	0	0.958534	1	1	1
cellular_component	GO:1990221	L-cysteine desulfurase complex	0	1	0	0.97905	1	1	1
cellular_component	GO:0042995	cell projection	0	1	0	0.841522	0.514818	1	1
cellular_component	GO:0085026	tubovesicular membrane network	0	1	0	0.97905	1	1	1
cellular_component	GO:0000275	mitochondrial proton-transporting ATP synthase complex, catalytic sector F(1)	0	3	0	0.918765	1	1	1
cellular_component	GO:0042788	polysomal ribosome	0	1	0	0.97905	1	1	1
cellular_component	GO:0005795	Golgi stack	0	1	0	0.938441	1	1	1
cellular_component	GO:0033186	CAF-1 complex	0	1	0	0.97905	1	1	1
cellular_component	GO:0005749	mitochondrial respiratory chain complex II, succinate dehydrogenase complex (ubiquinone)	0	1	0	0.97905	1	1	1
cellular_component	GO:0042709	succinate-CoA ligase complex	0	1	0	0.958534	1	1	1
cellular_component	GO:0030880	RNA polymerase complex	0	1	0	0.741579	0.632714	1	1
cellular_component	GO:0000111	nucleotide-excision repair factor 2 complex	0	1	0	0.97905	1	1	1
cellular_component	GO:0071942	XPC complex	0	1	0	0.97905	1	1	1
cellular_component	GO:0005673	transcription factor TFIIE complex	0	1	0	0.97905	1	1	1
cellular_component	GO:0000931	gamma-tubulin large complex	0	1	0	0.97905	1	1	1
cellular_component	GO:0031021	interphase microtubule organizing center	0	1	0	0.97905	1	1	1
cellular_component	GO:0000126	transcription factor TFIIIB complex	0	2	0	0.958534	1	1	1
cellular_component	GO:0034455	t-UTP complex	0	1	0	0.97905	1	1	1
cellular_component	GO:0033588	elongator holoenzyme complex	0	1	0	0.97905	1	1	1
cellular_component	GO:0005754	mitochondrial proton-transporting ATP synthase, catalytic core	0	2	0	0.958534	1	1	1
cellular_component	GO:0000940	outer kinetochore	0	1	0	0.97905	1	1	1
cellular_component	GO:0031355	integral component of plastid outer membrane	0	1	0	0.97905	1	1	1
cellular_component	GO:0016363	nuclear matrix	0	1	0	0.97905	1	1	1
cellular_component	GO:0000445	THO complex part of transcription export complex	0	1	0	0.97905	1	1	1
cellular_component	GO:0000274	mitochondrial proton-transporting ATP synthase, stator stalk	0	1	0	0.97905	1	1	1
cellular_component	GO:0005848	mRNA cleavage stimulating factor complex	0	1	0	0.97905	1	1	1
cellular_component	GO:0031595	nuclear proteasome complex	0	1	0	0.97905	1	1	1
cellular_component	GO:0018444	translation release factor complex	0	2	0	0.958534	1	1	1
cellular_component	GO:0008076	voltage-gated potassium channel complex	0	2	0	0.958534	1	1	1
cellular_component	GO:0031213	RSF complex	0	1	0	0.97905	1	1	1
cellular_component	GO:0043291	RAVE complex	0	1	0	0.97905	1	1	1
cellular_component	GO:0000333	telomerase catalytic core complex	0	1	0	0.97905	1	1	1
cellular_component	GO:0031417	NatC complex	0	1	0	0.97905	1	1	1
cellular_component	GO:0031597	cytosolic proteasome complex	0	1	0	0.938441	1	1	1
cellular_component	GO:0030956	glutamyl-tRNA(Gln) amidotransferase complex	0	1	0	0.97905	1	1	1
cellular_component	GO:0033065	Rad51C-XRCC3 complex	0	1	0	0.97905	1	1	1
cellular_component	GO:0000775	chromosome, centromeric region	0	1	0	0.826326	1	1	1
cellular_component	GO:0070985	transcription factor TFIIK complex	0	1	0	0.97905	1	1	1
cellular_component	GO:0097344	Rix1 complex	0	1	0	0.97905	1	1	1
cellular_component	GO:0031966	mitochondrial membrane	0	1	0	0.502883	0.815721	1	1
cellular_component	GO:0000791	euchromatin	0	1	0	0.958534	1	1	1
cellular_component	GO:0005953	CAAX-protein geranylgeranyltransferase complex	0	1	0	0.97905	1	1	1
cellular_component	GO:0071261	Ssh1 translocon complex	0	1	0	0.97905	1	1	1
cellular_component	GO:1990745	EARP complex	0	1	0	0.97905	1	1	1
cellular_component	GO:0005971	ribonucleoside-diphosphate reductase complex	0	1	0	0.97905	1	1	1
cellular_component	GO:0005960	glycine cleavage complex	0	1	0	0.97905	1	1	1
cellular_component	GO:0032541	cortical endoplasmic reticulum	0	1	0	0.97905	1	1	1
cellular_component	GO:0045263	proton-transporting ATP synthase complex, coupling factor F(o)	0	1	0	0.938441	1	1	1
cellular_component	GO:0043541	UDP-N-acetylglucosamine transferase complex	0	1	0	0.97905	1	1	1
cellular_component	GO:0005637	nuclear inner membrane	0	1	0	0.938441	1	1	1
cellular_component	GO:0030424	axon	0	1	0	0.97905	1	1	1
cellular_component	GO:0097361	CIA complex	0	1	0	0.97905	1	1	1
cellular_component	GO:0070776	MOZ/MORF histone acetyltransferase complex	0	1	0	0.97905	1	1	1
cellular_component	GO:1990467	NuA3a histone acetyltransferase complex	0	1	0	0.97905	1	1	1
cellular_component	GO:1990468	NuA3b histone acetyltransferase complex	0	1	0	0.97905	1	1	1
cellular_component	GO:0071008	U2-type post-mRNA release spliceosomal complex	0	1	0	0.97905	1	1	1
cellular_component	GO:0016593	Cdc73/Paf1 complex	0	1	0	0.97905	1	1	1
cellular_component	GO:0000306	extrinsic component of vacuolar membrane	0	1	0	0.97905	1	1	1
cellular_component	GO:0070772	PAS complex	0	1	0	0.97905	1	1	1
cellular_component	GO:0019185	snRNA-activating protein complex	0	1	0	0.97905	1	1	1
cellular_component	GO:0071020	post-spliceosomal complex	0	1	0	0.958534	1	1	1
cellular_component	GO:0000015	phosphopyruvate hydratase complex	0	1	0	0.97905	1	1	1
cellular_component	GO:0035327	euchromatin	0	1	0	NA	NA	NA	NA
molecular_function	GO:0046789	host cell surface receptor binding	16	78	0.205128	1	6.16888e-12	1	0	RH1_PLAF7	RH2A_PLAF7	RH2B_PLAF7	Q8I640_PLAF7	Q8I2B4_PLAF7	C6KTF9_PLAF7	Q8IEV1_PLAF7	Q8IAK2_PLAF7	Q8I495_PLAF7	Q8IBX1_PLAF7	Q8I220_PLAF7	Q8IFK7_PLAF7	C6KSK8_PLAF7	Q8IBX2_PLAF7	Q8I3E5_PLAF7	Q8I4N5_PLAF7
molecular_function	GO:0050839	cell adhesion molecule binding	11	55	0.2	1	2.485e-08	1	0	Q8I640_PLAF7	C6KTF9_PLAF7	Q8IAK2_PLAF7	Q8I495_PLAF7	Q8IBX1_PLAF7	Q8I220_PLAF7	Q8IFK7_PLAF7	C6KSK8_PLAF7	Q8IBX2_PLAF7	Q8I3E5_PLAF7	Q8I4N5_PLAF7
molecular_function	GO:0046812	host cell surface binding	1	9	0.111111	1	1.84461e-12	1	0	Q8I4R5_PLAF7
molecular_function	GO:0008201	heparin binding	4	9	0.444444	0.999999	3.13843e-05	1	0.002	RH1_PLAF7	RH2A_PLAF7	RH2B_PLAF7	Q8I2B4_PLAF7
molecular_function	GO:0008143	poly(A) binding	2	2	1	1	0.000538758	1	0.143	C6KT67_PLAF7	Q8I5H4_PLAF7
molecular_function	GO:0042626	ATPase-coupled transmembrane transporter activity	2	14	0.142857	0.999263	0.00598098	1	0.628	Q8I5C7_PLAF7	Q8IAX3_PLAF7
molecular_function	GO:0005548	phospholipid transporter activity	0	1	0	0.999768	0.00760517	1	0.722
molecular_function	GO:0016887	ATP hydrolysis activity	2	95	0.0210526	0.996623	0.00936172	1	0.761	Q8ILB9_PLAF7	Q8ILU7_PLAF7
molecular_function	GO:0003727	single-stranded RNA binding	0	2	0	0.999601	0.0104875	1	0.822
molecular_function	GO:0046961	proton-transporting ATPase activity, rotational mechanism	2	10	0.2	0.998698	0.0214798	1	0.946	Q8IAQ8_PLAF7	Q8I2H3_PLAF7
molecular_function	GO:0005524	ATP binding	12	429	0.027972	0.807862	0.29535	1	1	Q8ILG5_PLAF7	Q8I5C7_PLAF7	Q8IAX3_PLAF7	Q8IBB3_PLAF7	A0A5K1K868_PLAF7	O77306_PLAF7	Q8ILB9_PLAF7	Q8I1S4_PLAF7	Q8ILU7_PLAF7	Q8II57_PLAF7	Q8IJG6_PLAF7	Q8IJ90_PLAF7
molecular_function	GO:0016787	hydrolase activity	8	124	0.0645161	0.774211	0.324433	1	1	Q8ILG5_PLAF7	Q8I5C7_PLAF7	A0A5K1K868_PLAF7	Q8I1S4_PLAF7	Q8IAQ8_PLAF7	Q8I2H3_PLAF7	Q8IJG6_PLAF7	Q8IJ90_PLAF7
molecular_function	GO:0003676	nucleic acid binding	5	70	0.0714286	0.545439	0.568717	1	1	Q8I640_PLAF7	Q8ILG5_PLAF7	A0A5K1K868_PLAF7	Q8IIQ9_PLAF7	Q8IJ90_PLAF7
molecular_function	GO:0003723	RNA binding	4	253	0.0158103	0.203374	0.883748	0.991	1	Q9U0K9_PLAF7	Q8IJV7_PLAF7	Q8IM68_PLAF7	Q8I5H4_PLAF7
molecular_function	GO:0003677	DNA binding	3	140	0.0214286	0.456091	0.7302	1	1	YPF17_PLAF7	Q8II57_PLAF7	Q8IJG6_PLAF7
molecular_function	GO:0008270	zinc ion binding	3	84	0.0357143	0.868578	0.313522	1	1	C0H5J6_PLAF7	Q8I3R4_PLAF7	Q8IJP9_PLAF7
molecular_function	GO:0003678	DNA helicase activity	3	30	0.1	0.991735	0.0469368	1	1	Q8ILG5_PLAF7	Q8I1S4_PLAF7	Q8IJG6_PLAF7
molecular_function	GO:0046872	metal ion binding	2	197	0.0101523	0.20921	0.888216	0.997	1	C6KT67_PLAF7	Q8IL88_PLAF7
molecular_function	GO:0005525	GTP binding	2	91	0.021978	0.640906	0.636128	1	1	Q8IKW6_PLAF7	Q8I592_PLAF7
molecular_function	GO:0003729	mRNA binding	2	61	0.0327869	0.800656	0.461157	1	1	Q8ILU2_PLAF7	Q8I5H4_PLAF7
molecular_function	GO:0004252	serine-type endopeptidase activity	2	25	0.08	0.980557	0.114638	1	1	SUB2_PLAF7	Q8ILU7_PLAF7
molecular_function	GO:0003924	GTPase activity	2	64	0.03125	0.750932	0.522187	1	1	Q8IKW6_PLAF7	Q8I592_PLAF7
molecular_function	GO:0061630	ubiquitin protein ligase activity	2	27	0.0740741	0.973644	0.13826	1	1	Q8IB94_PLAF7	Q8IKX2_PLAF7
molecular_function	GO:0000149	SNARE binding	2	14	0.142857	0.992253	0.0648122	1	1	C0H5J6_PLAF7	Q8I563_PLAF7
molecular_function	GO:0004197	cysteine-type endopeptidase activity	1	20	0.05	0.907758	0.407221	1	1	O96166_PLAF7
molecular_function	GO:0008234	cysteine-type peptidase activity	1	12	0.0833333	0.689761	0.682313	1	1	O96166_PLAF7
molecular_function	GO:0005509	calcium ion binding	1	41	0.0243902	0.751138	0.623988	1	1	O96168_PLAF7
molecular_function	GO:0004674	protein serine/threonine kinase activity	1	71	0.0140845	0.323386	0.90597	1	1	O77306_PLAF7
molecular_function	GO:0003700	DNA-binding transcription factor activity	1	36	0.0277778	0.742367	0.632924	1	1	Q8IJP9_PLAF7
molecular_function	GO:0004842	ubiquitin-protein transferase activity	1	23	0.0434783	0.884796	0.336333	1	1	Q8IB94_PLAF7
molecular_function	GO:0000166	nucleotide binding	1	25	0.04	0.716641	0.393509	1	1	Q8I640_PLAF7
molecular_function	GO:0003746	translation elongation factor activity	1	25	0.04	0.885362	0.448209	1	1	Q8I592_PLAF7
molecular_function	GO:0004386	helicase activity	1	18	0.0555556	0.982705	0.0572069	1	1	Q8IJ90_PLAF7
molecular_function	GO:0009055	electron transfer activity	1	16	0.0625	0.892978	0.434866	1	1	Q8IAQ8_PLAF7
molecular_function	GO:0009982	pseudouridine synthase activity	1	14	0.0714286	0.953494	0.299574	1	1	Q8IM68_PLAF7
molecular_function	GO:0003682	chromatin binding	1	23	0.0434783	0.853641	0.49855	1	1	Q8IJP9_PLAF7
molecular_function	GO:0008236	serine-type peptidase activity	1	4	0.25	0.976077	0.130267	1	1	SUB2_PLAF7
molecular_function	GO:0003690	double-stranded DNA binding	1	15	0.0666667	0.803297	0.565703	1	1	Q8II57_PLAF7
molecular_function	GO:0003680	minor groove of adenine-thymine-rich DNA binding	1	2	0.5	0.999461	0.0462537	1	1	Q8II57_PLAF7
molecular_function	GO:0051082	unfolded protein binding	1	57	0.0175439	0.612392	0.744382	1	1	Q8IL88_PLAF7
molecular_function	GO:0004888	transmembrane signaling receptor activity	1	3	0.333333	0.996864	0.0904009	1	1	YPF17_PLAF7
molecular_function	GO:0046933	proton-transporting ATP synthase activity, rotational mechanism	1	9	0.111111	0.982556	0.192163	1	1	Q8IAQ8_PLAF7
molecular_function	GO:0045505	dynein intermediate chain binding	1	17	0.0588235	0.941528	0.332154	1	1	A0A144A1B4_PLAF7
molecular_function	GO:0051959	dynein light intermediate chain binding	1	12	0.0833333	0.969428	0.247752	1	1	A0A144A1B4_PLAF7
molecular_function	GO:0008569	minus-end-directed microtubule motor activity	1	7	0.142857	0.989513	0.152878	1	1	A0A144A1B4_PLAF7
molecular_function	GO:0043022	ribosome binding	1	21	0.047619	0.9149	0.392904	1	1	Q8IKX2_PLAF7
molecular_function	GO:0003724	RNA helicase activity	1	55	0.0181818	0.62932	0.731713	1	1	A0A5K1K868_PLAF7
molecular_function	GO:0004176	ATP-dependent peptidase activity	1	8	0.125	0.986226	0.172749	1	1	Q8ILU7_PLAF7
molecular_function	GO:0033691	sialic acid binding	1	1	1	1	0.0233962	1	1	Q8I2B4_PLAF7
molecular_function	GO:0003712	transcription coregulator activity	1	9	0.111111	0.992253	0.0648122	1	1	Q8IBZ6_PLAF7
molecular_function	GO:0008094	ATP-dependent activity, acting on DNA	1	15	0.0666667	0.967272	0.0936112	1	1	Q8I1S4_PLAF7
molecular_function	GO:0003697	single-stranded DNA binding	1	24	0.0416667	0.869733	0.473971	1	1	Q8I1S4_PLAF7
molecular_function	GO:0003743	translation initiation factor activity	1	50	0.02	0.672339	0.697275	1	1	Q8I3I5_PLAF7
molecular_function	GO:0005484	SNAP receptor activity	1	16	0.0625	0.947635	0.316055	1	1	Q8I563_PLAF7
molecular_function	GO:0005198	structural molecule activity	1	12	0.0833333	0.0543225	0.990852	0.523	1	Q8I5B3_PLAF7
molecular_function	GO:0030515	snoRNA binding	1	8	0.125	0.947635	0.316055	1	1	Q8IJV7_PLAF7
molecular_function	GO:0030544	Hsp70 protein binding	1	5	0.2	0.994853	0.111714	1	1	Q8IL88_PLAF7
molecular_function	GO:0140359	ABC-type transporter activity	1	8	0.125	0.97852	0.211127	1	1	Q8I5C7_PLAF7
molecular_function	GO:0106029	tRNA pseudouridine synthase activity	1	8	0.125	0.986226	0.172749	1	1	Q8IM68_PLAF7
molecular_function	GO:0140312	cargo adaptor activity	1	4	0.25	0.992395	0.132536	1	1	Q8IKS3_PLAF7
molecular_function	GO:0008525	phosphatidylcholine transporter activity	1	1	1	1	0.0233962	1	1	Q8I298_PLAF7
molecular_function	GO:0008526	phosphatidylinositol transfer activity	1	2	0.5	0.999461	0.0462537	1	1	Q8I298_PLAF7
molecular_function	GO:0043138	3'-5' DNA helicase activity	1	4	0.25	0.996864	0.0904009	1	1	Q8ILG5_PLAF7
molecular_function	GO:0009378	four-way junction helicase activity	1	2	0.5	0.999461	0.0462537	1	1	Q8ILG5_PLAF7
molecular_function	GO:0002161	aminoacyl-tRNA editing activity	1	6	0.166667	0.986226	0.172749	1	1	Q8IBB3_PLAF7
molecular_function	GO:0043015	gamma-tubulin binding	1	4	0.25	0.996864	0.0904009	1	1	Q8I2I3_PLAF7
molecular_function	GO:0003713	transcription coactivator activity	1	5	0.2	0.994853	0.111714	1	1	Q8IJP9_PLAF7
molecular_function	GO:0051117	ATPase binding	1	3	0.333333	0.998408	0.0685846	1	1	Q8IAQ8_PLAF7
molecular_function	GO:0004823	leucine-tRNA ligase activity	1	2	0.5	0.999461	0.0462537	1	1	Q8IBB3_PLAF7
molecular_function	GO:0016868	intramolecular transferase activity, phosphotransferases	1	2	0.5	0.989513	0.152878	1	1	Q8ILZ9_PLAF7
molecular_function	GO:0017128	phospholipid scramblase activity	1	1	1	1	0.0233962	1	1	Q8IJH8_PLAF7
molecular_function	GO:0008420	RNA polymerase II CTD heptapeptide repeat phosphatase activity	1	2	0.5	0.999461	0.0462537	1	1	Q8IDE5_PLAF7
molecular_function	GO:0035615	clathrin adaptor activity	1	5	0.2	0.994853	0.111714	1	1	Q8IKS3_PLAF7
molecular_function	GO:0003730	mRNA 3'-UTR binding	1	3	0.333333	0.998408	0.0685846	1	1	Q8I5H4_PLAF7
molecular_function	GO:0004357	glutamate-cysteine ligase activity	1	1	1	1	0.0233962	1	1	Q8I2W4_PLAF7
molecular_function	GO:0008266	poly(U) RNA binding	1	1	1	1	0.0233962	1	1	Q8I5H4_PLAF7
molecular_function	GO:0005544	calcium-dependent phospholipid binding	1	2	0.5	0.999461	0.0462537	1	1	O96168_PLAF7
molecular_function	GO:0016843	amine-lyase activity	0	1	0	0.953746	1	1	1
molecular_function	GO:0003824	catalytic activity	0	11	0	0.00144428	0.999404	0.01	1
molecular_function	GO:0004359	glutaminase activity	0	3	0	0.931415	1	1	1
molecular_function	GO:0042802	identical protein binding	0	7	0	0.683945	1	1	1
molecular_function	GO:0036381	pyridoxal 5'-phosphate synthase (glutamine hydrolysing) activity	0	2	0	0.953746	1	1	1
molecular_function	GO:0030337	DNA polymerase processivity factor activity	0	2	0	0.953746	1	1	1
molecular_function	GO:0047555	3',5'-cyclic-GMP phosphodiesterase activity	0	3	0	0.931415	1	1	1
molecular_function	GO:0004114	3',5'-cyclic-nucleotide phosphodiesterase activity	0	5	0	0.888286	1	1	1
molecular_function	GO:0004115	3',5'-cyclic-AMP phosphodiesterase activity	0	1	0	0.976604	1	1	1
molecular_function	GO:0004117	calmodulin-dependent cyclic-nucleotide phosphodiesterase activity	0	2	0	0.953746	1	1	1
molecular_function	GO:0030552	cAMP binding	0	2	0	0.953746	1	1	1
molecular_function	GO:0004190	aspartic-type endopeptidase activity	0	12	0	0.734568	1	1	1
molecular_function	GO:0004784	superoxide dismutase activity	0	2	0	0.953746	1	1	1
molecular_function	GO:0015095	magnesium ion transmembrane transporter activity	0	7	0	0.847122	1	1	1
molecular_function	GO:0043021	ribonucleoprotein complex binding	0	4	0	0.786039	0.586056	1	1
molecular_function	GO:0043906	Ala-tRNA(Pro) hydrolase activity	0	1	0	0.976604	1	1	1
molecular_function	GO:0004827	proline-tRNA ligase activity	0	2	0	0.953746	1	1	1
molecular_function	GO:0008097	5S rRNA binding	0	3	0	0.931415	1	1	1
molecular_function	GO:0003735	structural constituent of ribosome	0	163	0	0.0186214	1	0.173	1
molecular_function	GO:0003972	RNA ligase (ATP) activity	0	1	0	0.976604	1	1	1
molecular_function	GO:0030627	pre-mRNA 5'-splice site binding	0	1	0	0.976604	1	1	1
molecular_function	GO:0030619	U1 snRNA binding	0	5	0	0.888286	1	1	1
molecular_function	GO:0043531	ADP binding	0	2	0	0.953746	1	1	1
molecular_function	GO:0004618	phosphoglycerate kinase activity	0	1	0	0.976604	1	1	1
molecular_function	GO:0042800	histone methyltransferase activity (H3-K4 specific)	0	2	0	0.953746	1	1	1
molecular_function	GO:0019904	protein domain specific binding	0	3	0	0.827251	1	1	1
molecular_function	GO:0071889	14-3-3 protein binding	0	1	0	0.976604	1	1	1
molecular_function	GO:0009931	calcium-dependent protein serine/threonine kinase activity	0	10	0	0.788873	1	1	1
molecular_function	GO:0005516	calmodulin binding	0	12	0	0.752248	1	1	1
molecular_function	GO:0004683	calmodulin-dependent protein kinase activity	0	14	0	0.700426	1	1	1
molecular_function	GO:0106310	protein serine kinase activity	0	16	0	0.683945	1	1	1
molecular_function	GO:0004712	protein serine/threonine/tyrosine kinase activity	0	18	0	0.621754	1	1	1
molecular_function	GO:0051539	4 iron, 4 sulfur cluster binding	0	20	0	0.621754	1	1	1
molecular_function	GO:0016992	lipoate synthase activity	0	1	0	0.976604	1	1	1
molecular_function	GO:0102552	lipoyl synthase activity (acting on glycine-cleavage complex H protein	0	1	0	0.976604	1	1	1
molecular_function	GO:0102553	lipoyl synthase activity (acting on pyruvate dehydrogenase E2 protein)	0	1	0	0.976604	1	1	1
molecular_function	GO:0043565	sequence-specific DNA binding	0	4	0	0.607096	1	1	1
molecular_function	GO:0070006	metalloaminopeptidase activity	0	5	0	0.888286	1	1	1
molecular_function	GO:0008235	metalloexopeptidase activity	0	5	0	0.807837	1	1	1
molecular_function	GO:0004427	inorganic diphosphatase activity	0	4	0	0.909599	1	1	1
molecular_function	GO:0000287	magnesium ion binding	0	26	0	0.538758	1	1	1
molecular_function	GO:0004017	adenylate kinase activity	0	6	0	0.867464	1	1	1
molecular_function	GO:0004691	cAMP-dependent protein kinase activity	0	4	0	0.909599	1	1	1
molecular_function	GO:0030553	cGMP binding	0	1	0	0.976604	1	1	1
molecular_function	GO:0004692	cGMP-dependent protein kinase activity	0	1	0	0.976604	1	1	1
molecular_function	GO:0046923	ER retention sequence binding	0	2	0	0.953746	1	1	1
molecular_function	GO:0005046	KDEL sequence binding	0	1	0	0.976604	1	1	1
molecular_function	GO:0038023	signaling receptor activity	0	3	0	0.992395	0.132536	1	1
molecular_function	GO:0017057	6-phosphogluconolactonase activity	0	1	0	0.976604	1	1	1
molecular_function	GO:0004345	glucose-6-phosphate dehydrogenase activity	0	1	0	0.976604	1	1	1
molecular_function	GO:0050661	NADP binding	0	4	0	0.867464	1	1	1
molecular_function	GO:0004372	glycine hydroxymethyltransferase activity	0	2	0	0.953746	1	1	1
molecular_function	GO:0008168	methyltransferase activity	0	32	0	0.0873391	1	0.777	1
molecular_function	GO:0042803	protein homodimerization activity	0	9	0	0.807837	1	1	1
molecular_function	GO:0030170	pyridoxal phosphate binding	0	8	0	0.827251	1	1	1
molecular_function	GO:0070905	serine binding	0	2	0	0.953746	1	1	1
molecular_function	GO:0051745	4-hydroxy-3-methylbut-2-en-1-yl diphosphate reductase activity	0	1	0	0.976604	1	1	1
molecular_function	GO:0090614	5'-methylthioadenosine deaminase activity	0	1	0	0.976604	1	1	1
molecular_function	GO:0004000	adenosine deaminase activity	0	1	0	0.953746	1	1	1
molecular_function	GO:0042393	histone binding	0	18	0	0.621754	1	1	1
molecular_function	GO:0004222	metalloendopeptidase activity	0	17	0	0.667846	1	1	1
molecular_function	GO:0036218	dTTP diphosphatase activity	0	1	0	0.976604	1	1	1
molecular_function	GO:0035529	NADH pyrophosphatase activity	0	1	0	0.976604	1	1	1
molecular_function	GO:0047429	nucleoside-triphosphate diphosphatase activity	0	3	0	0.888286	1	1	1
molecular_function	GO:0050155	ornithine(lysine) transaminase activity	0	1	0	0.976604	1	1	1
molecular_function	GO:0004587	ornithine-oxo-acid transaminase activity	0	1	0	0.976604	1	1	1
molecular_function	GO:0008233	peptidase activity	0	19	0	0.504157	0.713781	1	1
molecular_function	GO:0004180	carboxypeptidase activity	0	1	0	0.931415	1	1	1
molecular_function	GO:0008237	metallopeptidase activity	0	9	0	0.434297	1	1	1
molecular_function	GO:0004693	cyclin-dependent protein serine/threonine kinase activity	0	10	0	0.788873	1	1	1
molecular_function	GO:0008353	RNA polymerase II CTD heptapeptide repeat kinase activity	0	4	0	0.909599	1	1	1
molecular_function	GO:0071949	FAD binding	0	4	0	0.909599	1	1	1
molecular_function	GO:0008937	ferredoxin-NAD(P) reductase activity	0	1	0	0.976604	1	1	1
molecular_function	GO:0004324	ferredoxin-NADP+ reductase activity	0	1	0	0.976604	1	1	1
molecular_function	GO:0051015	actin filament binding	0	13	0	0.734568	1	1	1
molecular_function	GO:0003785	actin monomer binding	0	4	0	0.909599	1	1	1
molecular_function	GO:0051500	D-tyrosyl-tRNA(Tyr) deacylase activity	0	1	0	0.976604	1	1	1
molecular_function	GO:0106026	Gly-tRNA(Ala) hydrolase activity	0	1	0	0.976604	1	1	1
molecular_function	GO:0000049	tRNA binding	0	29	0	0.50145	1	1	1
molecular_function	GO:0042910	xenobiotic transmembrane transporter activity	0	3	0	0.931415	1	1	1
molecular_function	GO:0019799	tubulin N-acetyltransferase activity	0	1	0	0.976604	1	1	1
molecular_function	GO:0003688	DNA replication origin binding	0	5	0	0.888286	1	1	1
molecular_function	GO:0020037	heme binding	0	10	0	0.788873	1	1	1
molecular_function	GO:0004392	heme oxygenase (decyclizing) activity	0	2	0	0.953746	1	1	1
molecular_function	GO:0016829	lyase activity	0	3	0	0.226463	1	1	1
molecular_function	GO:0008409	5'-3' exonuclease activity	0	5	0	0.770346	1	1	1
molecular_function	GO:0017108	5'-flap endonuclease activity	0	7	0	0.847122	1	1	1
molecular_function	GO:0004520	endodeoxyribonuclease activity	0	3	0	0.700426	1	1	1
molecular_function	GO:0048256	flap endonuclease activity	0	1	0	0.807837	1	1	1
molecular_function	GO:0003899	DNA-directed 5'-3' RNA polymerase activity	0	32	0	0.424	1	1	1
molecular_function	GO:0046983	protein dimerization activity	0	13	0	0.413944	1	1	1
molecular_function	GO:0001055	RNA polymerase II activity	0	1	0	0.976604	1	1	1
molecular_function	GO:0004723	calcium-dependent protein serine/threonine phosphatase activity	0	2	0	0.953746	1	1	1
molecular_function	GO:0047975	guanosine phosphorylase activity	0	1	0	0.976604	1	1	1
molecular_function	GO:0004731	purine-nucleoside phosphorylase activity	0	1	0	0.976604	1	1	1
molecular_function	GO:0017061	S-methyl-5-thioadenosine phosphorylase activity	0	1	0	0.976604	1	1	1
molecular_function	GO:0004850	uridine phosphorylase activity	0	1	0	0.976604	1	1	1
molecular_function	GO:0070403	NAD+ binding	0	2	0	0.953746	1	1	1
molecular_function	GO:0017136	NAD-dependent histone deacetylase activity	0	1	0	0.909599	1	1	1
molecular_function	GO:0036054	protein-malonyllysine demalonylase activity	0	1	0	0.976604	1	1	1
molecular_function	GO:0036055	protein-succinyllysine desuccinylase activity	0	1	0	0.976604	1	1	1
molecular_function	GO:0016740	transferase activity	0	13	0	0.000451882	0.999921	0.003	1
molecular_function	GO:0019213	deacetylase activity	0	1	0	0.827251	1	1	1
molecular_function	GO:0004407	histone deacetylase activity	0	3	0	0.867464	1	1	1
molecular_function	GO:0003714	transcription corepressor activity	0	5	0	0.888286	1	1	1
molecular_function	GO:0004751	ribose-5-phosphate isomerase activity	0	1	0	0.976604	1	1	1
molecular_function	GO:0004152	dihydroorotate dehydrogenase activity	0	1	0	0.976604	1	1	1
molecular_function	GO:0019900	kinase binding	0	2	0	0.807837	1	1	1
molecular_function	GO:0061775	cohesin loading activity	0	1	0	0.976604	1	1	1
molecular_function	GO:0004867	serine-type endopeptidase inhibitor activity	0	2	0	0.953746	1	1	1
molecular_function	GO:0004175	endopeptidase activity	0	21	0	0.790726	0.42347	1	1
molecular_function	GO:0004828	serine-tRNA ligase activity	0	2	0	0.953746	1	1	1
molecular_function	GO:0005200	structural constituent of cytoskeleton	0	14	0	0.717297	1	1	1
molecular_function	GO:0004807	triose-phosphate isomerase activity	0	2	0	0.953746	1	1	1
molecular_function	GO:0003896	DNA primase activity	0	3	0	0.931415	1	1	1
molecular_function	GO:0019784	NEDD8-specific protease activity	0	2	0	0.953746	1	1	1
molecular_function	GO:0004843	thiol-dependent deubiquitinase	0	23	0	0.578794	1	1	1
molecular_function	GO:0043130	ubiquitin binding	0	9	0	0.807837	1	1	1
molecular_function	GO:0032549	ribonucleoside binding	0	5	0	0.888286	1	1	1
molecular_function	GO:0004013	adenosylhomocysteinase activity	0	1	0	0.976604	1	1	1
molecular_function	GO:0046975	histone methyltransferase activity (H3-K36 specific)	0	1	0	0.976604	1	1	1
molecular_function	GO:0018024	histone-lysine N-methyltransferase activity	0	4	0	0.867464	1	1	1
molecular_function	GO:0050660	flavin adenine dinucleotide binding	0	14	0	0.65212	1	1	1
molecular_function	GO:0004791	thioredoxin-disulfide reductase activity	0	4	0	0.909599	1	1	1
molecular_function	GO:0005543	phospholipid binding	0	3	0	0.947635	0.316055	1	1
molecular_function	GO:0004019	adenylosuccinate synthase activity	0	1	0	0.976604	1	1	1
molecular_function	GO:0016763	pentosyltransferase activity	0	1	0	0.847122	1	1	1
molecular_function	GO:0004725	protein tyrosine phosphatase activity	0	5	0	0.888286	1	1	1
molecular_function	GO:0008138	protein tyrosine/serine/threonine phosphatase activity	0	2	0	0.931415	1	1	1
molecular_function	GO:0017056	structural constituent of nuclear pore	0	2	0	0.953746	1	1	1
molecular_function	GO:0051087	chaperone binding	0	22	0	0.592779	1	1	1
molecular_function	GO:0030674	protein-macromolecule adaptor activity	0	3	0	0.971083	0.146359	1	1
molecular_function	GO:0052906	tRNA (guanine(37)-N(1))-methyltransferase activity	0	1	0	0.976604	1	1	1
molecular_function	GO:0009019	tRNA (guanine-N1-)-methyltransferase activity	0	2	0	0.953746	1	1	1
molecular_function	GO:0008175	tRNA methyltransferase activity	0	3	0	0.700426	1	1	1
molecular_function	GO:0008685	2-C-methyl-D-erythritol 2,4-cyclodiphosphate synthase activity	0	1	0	0.976604	1	1	1
molecular_function	GO:0036002	pre-mRNA binding	0	2	0	0.752248	1	1	1
molecular_function	GO:0017070	U6 snRNA binding	0	6	0	0.867464	1	1	1
molecular_function	GO:0003691	double-stranded telomeric DNA binding	0	1	0	0.976604	1	1	1
molecular_function	GO:0051880	G-quadruplex DNA binding	0	1	0	0.976604	1	1	1
molecular_function	GO:0000014	single-stranded DNA endodeoxyribonuclease activity	0	3	0	0.931415	1	1	1
molecular_function	GO:0043047	single-stranded telomeric DNA binding	0	3	0	0.931415	1	1	1
molecular_function	GO:0015446	ATPase-coupled arsenite transmembrane transporter activity	0	1	0	0.976604	1	1	1
[truncated: 892 more rows]

## Sheet: polyQ⁄N
GO domain	GO ID	GO term	polyQ⁄N protein	total number	number / total	raw p-value under-representation	raw p-value over-representation	FWER under-representation	FWER over-representation	Gene Name
biological_process	GO:0020035	cytoadherence to microvasculature, mediated by symbiont protein	55	56	0.982143	1	9.01887e-12	1	0	Q8I640_PLAF7	Q8IHM0_PLAF7	Q8IEU9_PLAF7	Q8IIZ4_PLAF7	Q8I2E3_PLAF7	Q8IBW8_PLAF7	C6KTF9_PLAF7	O96296_PLAF7	A0A143ZVM1_PLAF7	Q8IAK1_PLAF7	Q8I520_PLAF7	Q8IAK2_PLAF7	Q8I519_PLAF7	Q8I495_PLAF7	Q8IBW9_PLAF7	Q8I5L5_PLAF7	Q8I521_PLAF7	O77310_PLAF7	Q9U0G6_PLAF7	O96121_PLAF7	Q8I218_PLAF7	Q8I643_PLAF7	C6KTF7_PLAF7	Q8IAS7_PLAF7	Q8IBX1_PLAF7	Q8IBX3_PLAF7	Q8I220_PLAF7	Q8IBX0_PLAF7	Q8I1V6_PLAF7	Q8IAK3_PLAF7	Q8I2G2_PLAF7	Q8IAS3_PLAF7	Q8I1V7_PLAF7	Q8IFQ5_PLAF7	Q8IIZ6_PLAF7	Q8IFK7_PLAF7	C6KT15_PLAF7	Q8IIZ5_PLAF7	O77309_PLAF7	Q8IFQ2_PLAF7
biological_process	GO:0006396	RNA processing	11	15	0.733333	1	1.68698e-07	1	0	Q8IM34_PLAF7	O77314_PLAF7	Q8IB23_PLAF7	A0A144A0W9_PLAF7	Q8IM49_PLAF7	Q8IB50_PLAF7	C6KSZ5_PLAF7	Q8I715_PLAF7	Q8I5H4_PLAF7	C6KT45_PLAF7	Q8ID62_PLAF7
biological_process	GO:0016070	RNA metabolic process	8	12	0.666667	1	1.17444e-13	1	0	Q8I511_PLAF7	C6KTE4_PLAF7	Q8IBN8_PLAF7	C6KT73_PLAF7	A0A5K1K8X2_PLAF7	Q8I5E7_PLAF7	Q9U0H4_PLAF7	Q8I1X9_PLAF7
biological_process	GO:0006139	nucleobase-containing compound metabolic process	2	4	0.5	1	2.26334e-13	1	0	Q8IIT2_PLAF7	Q8IE72_PLAF7
biological_process	GO:0098609	cell-cell adhesion	62	63	0.984127	0.999997	9.02397e-06	1	0.001	RH1_PLAF7	RH2A_PLAF7	RH2B_PLAF7	Q8I640_PLAF7	Q8I2B4_PLAF7	O77394_PLAF7	Q8IHM0_PLAF7	Q8IEU9_PLAF7	Q8IIZ4_PLAF7	Q8I2E3_PLAF7	Q8IBW8_PLAF7	C6KTF9_PLAF7	O96296_PLAF7	Q8IAK1_PLAF7	Q8I520_PLAF7	Q8IAK2_PLAF7	Q8IHN4_PLAF7	Q8I519_PLAF7	Q8I495_PLAF7	Q8IBW9_PLAF7	Q76NM5_PLAF7	Q8I5L5_PLAF7	Q8I521_PLAF7	Q9U0G6_PLAF7	Q8I218_PLAF7	Q8I643_PLAF7	C6KTF7_PLAF7	Q8IAS7_PLAF7	Q8IBX1_PLAF7	Q8IBX3_PLAF7	Q8I220_PLAF7	Q8IBX0_PLAF7	Q8I1V6_PLAF7	Q8IFN2_PLAF7	Q8IAK3_PLAF7	Q8I2G2_PLAF7	Q8IAS3_PLAF7	O96207_PLAF7	Q8I1V7_PLAF7	Q8IFQ5_PLAF7
biological_process	GO:0007155	cell adhesion	1	2	0.5	0.999997	1.03351e-05	1	0.001	A0A143ZX41_PLAF7
biological_process	GO:0009987	cellular process	0	1	0	0.999995	9.71891e-06	1	0.001
biological_process	GO:0009451	RNA modification	3	3	1	0.999976	6.85755e-05	1	0.006	Q8I5D9_PLAF7	Q8I6Z2_PLAF7	Q8I700_PLAF7
biological_process	GO:0007049	cell cycle	5	8	0.625	0.999966	7.792e-05	1	0.007	C6KSS4_PLAF7	C6KSN0_PLAF7	Q8I283_PLAF7	Q8I2S1_PLAF7	A0A5K1K8S9_PLAF7
biological_process	GO:0006418	tRNA aminoacylation for protein translation	3	3	1	0.999984	8.3397e-05	1	0.008	SYP_PLAF7	Q8IL22_PLAF7	Q8IL48_PLAF7
biological_process	GO:0043039	tRNA aminoacylation	1	1	1	0.999984	8.3397e-05	1	0.008	Q8IIJ2_PLAF7
biological_process	GO:0044068	modulation by symbiont of host cellular process	1	1	1	0.999933	0.000193401	1	0.022	PFS47_PLAF7
biological_process	GO:0020013	modulation by symbiont of host erythrocyte aggregation	58	73	0.794521	0.999907	0.000262245	1	0.031	Q8I640_PLAF7	C6KT16_PLAF7	Q8IHM0_PLAF7	Q8IEU9_PLAF7	Q8IIZ4_PLAF7	Q8I2E3_PLAF7	Q8IBW8_PLAF7	C6KTF9_PLAF7	O96296_PLAF7	Q8IAK1_PLAF7	Q8I520_PLAF7	Q8IM81_PLAF7	Q8IAK2_PLAF7	Q8IJ07_PLAF7	Q8I519_PLAF7	Q8I495_PLAF7	Q8IBW9_PLAF7	Q8I5L5_PLAF7	Q8I521_PLAF7	Q9U0G6_PLAF7	Q8I218_PLAF7	Q8I643_PLAF7	C6KTF7_PLAF7	Q8IFL0_PLAF7	Q8IAS7_PLAF7	Q8IBX1_PLAF7	Q8IBX3_PLAF7	Q8I220_PLAF7	Q8IBX0_PLAF7	Q8I1V6_PLAF7	Q8IAK3_PLAF7	Q8I215_PLAF7	Q8IAS3_PLAF7	Q8I1V7_PLAF7	Q8IFQ5_PLAF7	O96118_PLAF7	Q8IIZ6_PLAF7	Q8IFK7_PLAF7	C6KT15_PLAF7	Q8IIZ5_PLAF7
biological_process	GO:0006399	tRNA metabolic process	0	2	0	0.999566	0.000921494	1	0.14
biological_process	GO:0090305	nucleic acid phosphodiester bond hydrolysis	1	1	1	0.999752	0.000921618	1	0.141	RAD50_PLAF7
biological_process	GO:0006520	cellular amino acid metabolic process	1	4	0.25	0.999456	0.00130327	1	0.186	O96142_PLAF7
biological_process	GO:0006974	cellular response to DNA damage stimulus	7	8	0.875	0.999267	0.00144596	1	0.197	Q8I624_PLAF7	A0A144A1V5_PLAF7	Q8IEN4_PLAF7	Q8I4Z3_PLAF7	Q8ID74_PLAF7	Q8IDU9_PLAF7	Q8I5F9_PLAF7
biological_process	GO:0051052	regulation of DNA metabolic process	1	1	1	1	0.00208923	1	0.292	Q9U0J0_PLAF7
biological_process	GO:0006364	rRNA processing	57	73	0.780822	0.998794	0.00214347	1	0.299	YL135_PLAF7	A0A144A0Z6_PLAF7	Q8IJD2_PLAF7	Q8IB23_PLAF7	C0H5J0_PLAF7	A0A5K1K903_PLAF7	Q8IM56_PLAF7	Q8I2U7_PLAF7	Q8I5D9_PLAF7	Q8ILY5_PLAF7	O97257_PLAF7	A0A144A0C0_PLAF7	Q8IJV7_PLAF7	Q8I380_PLAF7	Q8I5X4_PLAF7	Q8I3P7_PLAF7	C6KSN8_PLAF7	Q8IBG5_PLAF7	Q8IJR7_PLAF7	Q8IKJ6_PLAF7	B9ZSI2_PLAF7	A0A143ZVL6_PLAF7	Q8IL99_PLAF7	Q8I2T7_PLAF7	C6KTB5_PLAF7	A0A5K1K976_PLAF7	Q8I5F1_PLAF7	Q8I516_PLAF7	Q8IEH7_PLAF7	Q8I1N7_PLAF7	Q8I3P6_PLAF7	Q8ILB9_PLAF7	Q8ILM9_PLAF7	Q8I332_PLAF7	C6S3H8_PLAF7	C6KT05_PLAF7	O96169_PLAF7	Q8IEL9_PLAF7	Q8IJ74_PLAF7	A0A5K1K998_PLAF7
biological_process	GO:0051321	meiotic cell cycle	6	6	1	0.999369	0.00257213	1	0.356	Q8I3A1_PLAF7	Q8IKU4_PLAF7	O97225_PLAF7	Q9U0J0_PLAF7	Q8I2I3_PLAF7	Q8IL35_PLAF7
biological_process	GO:0006281	DNA repair	24	37	0.648649	0.998144	0.0035585	1	0.472	C0H4V3_PLAF7	Q8IKM2_PLAF7	Q8IAV6_PLAF7	Q8ILG5_PLAF7	Q8IDD0_PLAF7	Q8IJ92_PLAF7	Q8IL56_PLAF7	Q8I445_PLAF7	Q8IK00_PLAF7	C6KSP4_PLAF7	O97240_PLAF7	A0A5K1K982_PLAF7	Q8I447_PLAF7	C0H577_PLAF7	Q8I2W7_PLAF7	O96271_PLAF7	O96154_PLAF7	O77380_PLAF7	Q8ID74_PLAF7	Q8I3T4_PLAF7	O77325_PLAF7	Q8I0W8_PLAF7	Q8IER6_PLAF7	Q8ID22_PLAF7
biological_process	GO:0043170	macromolecule metabolic process	1	1	1	0.997061	0.00373732	1	0.49	A0A5K1K8S8_PLAF7
biological_process	GO:0000819	sister chromatid segregation	1	1	1	0.999058	0.00484929	1	0.541	Q8ILC8_PLAF7
biological_process	GO:0006869	lipid transport	2	2	1	0.999556	0.00494744	1	0.568	O97278_PLAF7	Q8ILJ9_PLAF7
biological_process	GO:0006259	DNA metabolic process	0	1	0	0.996758	0.00550581	1	0.594
biological_process	GO:0000278	mitotic cell cycle	15	21	0.714286	0.997198	0.00607648	1	0.668	TBB_PLAF7	DYHC1_PLAF7	Q8I5D5_PLAF7	Q8I2I0_PLAF7	Q8IKU4_PLAF7	Q8IK81_PLAF7	O97225_PLAF7	Q8IK87_PLAF7	C6KTD8_PLAF7	Q8I2I3_PLAF7	O97253_PLAF7	Q8IER6_PLAF7	O77365_PLAF7	Q8IDD4_PLAF7	Q8IL35_PLAF7
biological_process	GO:0051028	mRNA transport	5	5	1	0.999256	0.00778434	1	0.77	Q8I5B3_PLAF7	Q8ILU2_PLAF7	Q8I2N3_PLAF7	A0A5K1K8X7_PLAF7	Q8I3R9_PLAF7
biological_process	GO:0010564	regulation of cell cycle process	9	9	1	0.997428	0.00849557	1	0.792	CDAT_PLAF7	C0H540_PLAF7	Q8IKV3_PLAF7	C0H4U7_PLAF7	Q8IDZ6_PLAF7	Q8IDP1_PLAF7	Q8IKK0_PLAF7	O97275_PLAF7	Q8ID54_PLAF7
biological_process	GO:0051726	regulation of cell cycle	10	16	0.625	0.996206	0.00920909	1	0.807	PESC_PLAF7	O77385_PLAF7	Q7K6A7_PLAF7	Q8I5E3_PLAF7	C6KSQ3_PLAF7	Q8ILR7_PLAF7	C6KTD3_PLAF7	Q8I5A4_PLAF7	C6KSZ6_PLAF7	Q8I540_PLAF7
biological_process	GO:0000280	nuclear division	0	1	0	0.996415	0.0101764	1	0.868
biological_process	GO:0006397	mRNA processing	19	24	0.791667	0.99377	0.0103905	1	0.869	RBM22_PLAF7	Q8ILV4_PLAF7	C6KSY5_PLAF7	Q8ILU2_PLAF7	Q8I3K0_PLAF7	Q8IE99_PLAF7	O77355_PLAF7	A0A5K1K8J0_PLAF7	C0H4V5_PLAF7	Q8I551_PLAF7	Q8I5B2_PLAF7	Q8IKE8_PLAF7	Q8I358_PLAF7	Q8IK84_PLAF7	Q8I4T6_PLAF7	C6KSU9_PLAF7	Q8IM21_PLAF7	C0H484_PLAF7	Q8IAN0_PLAF7
biological_process	GO:0000963	mitochondrial RNA processing	12	14	0.857143	0.998024	0.0118039	1	0.899	Q8IJS9_PLAF7	Q8I2Z9_PLAF7	Q8IJL3_PLAF7	C6KT54_PLAF7	C0H5B5_PLAF7	Q8I3S7_PLAF7	Q8IAY8_PLAF7	C0H575_PLAF7	Q8I5F2_PLAF7	A0A144A2U7_PLAF7	O77348_PLAF7	Q8IL39_PLAF7
biological_process	GO:0001522	pseudouridine synthesis	5	5	1	0.998024	0.0118039	1	0.899	MLRR1_PLAF7	Q8IBF9_PLAF7	Q8IJ59_PLAF7	Q8I5D3_PLAF7	O96199_PLAF7
biological_process	GO:0070646	protein modification by small protein removal	1	3	0.333333	0.996728	0.0127347	1	0.92	Q8I5M9_PLAF7
biological_process	GO:0007059	chromosome segregation	2	5	0.4	0.99564	0.012829	1	0.921	Q8IHP1_PLAF7	O97253_PLAF7
biological_process	GO:0044409	entry into host	27	35	0.771429	0.995027	0.0137015	1	0.925	P230_PLAF7	P230P_PLAF7	PF36P_PLAF7	PF12_PLAF7	PF36_PLAF7	RH2B_PLAF7	RH5IP_PLAF7	RH5_PLAF7	PF41_PLAF7	Q8I2B4_PLAF7	O77394_PLAF7	Q8I6V0_PLAF7	Q8IJ55_PLAF7	Q8I4R5_PLAF7	Q7K740_PLAF7	O96229_PLAF7	Q8IHP3_PLAF7	Q8IBE8_PLAF7	C0H496_PLAF7	Q8I333_PLAF7	Q76NM2_PLAF7	Q8IJ52_PLAF7	C6KT06_PLAF7	Q8IJB7_PLAF7	Q8I4Z1_PLAF7	O97267_PLAF7	Q8IJD0_PLAF7
biological_process	GO:0000070	mitotic sister chromatid segregation	4	6	0.666667	0.996594	0.015244	1	0.94	SMC2_PLAF7	SMC3_PLAF7	Q8IKZ3_PLAF7	Q8II57_PLAF7
biological_process	GO:0006401	RNA catabolic process	5	6	0.833333	0.99244	0.015834	1	0.945	Q8I353_PLAF7	C6KT73_PLAF7	Q8I300_PLAF7	C6KSM1_PLAF7	C0H5F0_PLAF7
biological_process	GO:0015914	phospholipid transport	3	3	1	1	0.0164096	1	0.966	Q8IE73_PLAF7	Q8I298_PLAF7	Q8I5L4_PLAF7
biological_process	GO:0030261	chromosome condensation	1	1	1	1	0.0164096	1	0.966	C0H4M6_PLAF7
biological_process	GO:0010468	regulation of gene expression	9	13	0.692308	0.988036	0.0177427	1	0.974	Q8ILD0_PLAF7	Q8I2Y5_PLAF7	Q8IC04_PLAF7	Q8IHP9_PLAF7	Q8IE52_PLAF7	C6KSP9_PLAF7	Q8ILU3_PLAF7	Q8IJW3_PLAF7	Q8IJS7_PLAF7
biological_process	GO:0006508	proteolysis	32	41	0.780488	0.986681	0.0195981	1	0.982	SERA6_PLAF7	SUB3_PLAF7	MAP1B_PLAF7	MCA2_PLAF7	PLM10_PLAF7	SUB2_PLAF7	PLM5_PLAF7	SUB1_PLAF7	PLM9_PLAF7	MCA1_PLAF7	MCA3_PLAF7	Q8II76_PLAF7	Q8I526_PLAF7	Q8I6V0_PLAF7	O96166_PLAF7	Q8IM66_PLAF7	Q8I6U4_PLAF7	O96165_PLAF7	O97252_PLAF7	Q8IKI9_PLAF7	Q8IIL0_PLAF7	Q8I0V1_PLAF7	O96167_PLAF7	C0H4Y4_PLAF7	Q8IL67_PLAF7	Q8IAP0_PLAF7	Q8IJY3_PLAF7	O96163_PLAF7	Q8IAR5_PLAF7	Q8IEK1_PLAF7	Q8I3J2_PLAF7	Q8IAN5_PLAF7
biological_process	GO:0051276	chromosome organization	1	6	0.166667	0.988522	0.0186897	1	0.982	SMC3_PLAF7
biological_process	GO:0006351	transcription, DNA-templated	17	21	0.809524	0.985531	0.0224169	1	0.987	RPOC1_PLAF7	RPOB_PLAF7	RPOC2_PLAF7	Q8IBV2_PLAF7	Q8IKP3_PLAF7	Q8IEG6_PLAF7	Q8IIB0_PLAF7	C6KSV4_PLAF7	Q8I445_PLAF7	Q8I410_PLAF7	Q8IKB1_PLAF7	Q8I482_PLAF7	A0A140KXX4_PLAF7	A0A140KXX5_PLAF7	Q8II85_PLAF7	Q8I3T4_PLAF7	Q8I2S6_PLAF7
biological_process	GO:0006913	nucleocytoplasmic transport	0	3	0	0.991504	0.0233892	1	0.987
biological_process	GO:0001510	RNA methylation	8	9	0.888889	0.989824	0.0250598	1	0.988	Q8IJJ8_PLAF7	Q8II69_PLAF7	Q8IC28_PLAF7	Q8I4V3_PLAF7	Q8I365_PLAF7	Q8IEL9_PLAF7	Q8IDF8_PLAF7	Q8IIQ2_PLAF7
biological_process	GO:0016579	protein deubiquitination	16	20	0.8	0.992853	0.025432	1	0.991	UCH37_PLAF7	Q8I5F0_PLAF7	Q8I3J3_PLAF7	Q8I296_PLAF7	Q8ILU9_PLAF7	Q8IBJ1_PLAF7	Q8I2S5_PLAF7	Q8IHU8_PLAF7	Q8I1Z5_PLAF7	Q8I1U8_PLAF7	Q8I3U1_PLAF7	Q8I3A3_PLAF7	Q8I6Z8_PLAF7	Q8IIP4_PLAF7	A0A144A039_PLAF7	A0A143ZXT6_PLAF7
biological_process	GO:0032508	DNA duplex unwinding	6	6	1	0.995053	0.0262242	1	0.994	RAD50_PLAF7	Q8ILG5_PLAF7	C6KTE4_PLAF7	Q8IM12_PLAF7	Q8I2W7_PLAF7	Q8IE72_PLAF7
biological_process	GO:0007051	spindle organization	1	1	1	0.995053	0.0262242	1	0.994	A0A5K1K9E8_PLAF7
biological_process	GO:0050684	regulation of mRNA processing	2	2	1	1	0.0274535	1	0.996	Q8IM32_PLAF7	O77306_PLAF7
biological_process	GO:0043487	regulation of RNA stability	1	1	1	0.988246	0.0312533	1	0.997	Q8I3S3_PLAF7
biological_process	GO:0030433	ubiquitin-dependent ERAD pathway	15	18	0.833333	0.992157	0.0316098	1	0.998	CDAT_PLAF7	Q8I2X4_PLAF7	C0H540_PLAF7	Q8IKV3_PLAF7	Q8IHZ6_PLAF7	C0H4Y0_PLAF7	Q8IJ82_PLAF7	C6KT34_PLAF7	O77346_PLAF7	C0H4U7_PLAF7	Q8IDZ6_PLAF7	Q8IDP1_PLAF7	O97275_PLAF7	O77341_PLAF7	Q8ID54_PLAF7
biological_process	GO:0044528	regulation of mitochondrial mRNA stability	12	14	0.857143	0.992216	0.0386505	1	0.998	Q8IJS9_PLAF7	Q8I2Z9_PLAF7	Q8IJL3_PLAF7	C6KT54_PLAF7	C0H5B5_PLAF7	Q8I3S7_PLAF7	Q8IAY8_PLAF7	C0H575_PLAF7	Q8I5F2_PLAF7	A0A144A2U7_PLAF7	O77348_PLAF7	Q8IL39_PLAF7
biological_process	GO:0006400	tRNA modification	10	10	1	0.985072	0.0330927	1	0.998	Q9U0H6_PLAF7	Q8IBS6_PLAF7	Q8I0X4_PLAF7	Q8ID31_PLAF7	Q8IBM3_PLAF7	Q8I715_PLAF7	Q8I4W7_PLAF7	Q8IJL6_PLAF7	Q8IEC3_PLAF7	Q8I4U3_PLAF7
biological_process	GO:0090502	RNA phosphodiester bond hydrolysis, endonucleolytic	2	2	1	0.992216	0.0386505	1	0.998	C0H4M3_PLAF7	C6KT53_PLAF7
biological_process	GO:0031124	mRNA 3'-end processing	1	1	1	0.992216	0.0386505	1	0.998	C6KT45_PLAF7
biological_process	GO:0020033	antigenic variation	82	177	0.463277	0.000111711	0.99994	0.024	1	SETVS_PLAF7	Q8I640_PLAF7	Q8IHM0_PLAF7	Q8IEU9_PLAF7	Q8IIZ2_PLAF7	Q8IIZ4_PLAF7	Q8I2E3_PLAF7	C6KSL2_PLAF7	Q8I3E0_PLAF7	Q8IBE2_PLAF7	Q8IHM3_PLAF7	Q8IBW8_PLAF7	C6KTF9_PLAF7	O96296_PLAF7	Q8IAK1_PLAF7	Q8I520_PLAF7	C6KTF4_PLAF7	Q8I082_PLAF7	Q8IAK2_PLAF7	Q8I2E6_PLAF7	Q8I4P5_PLAF7	O96292_PLAF7	Q8I519_PLAF7	Q8I495_PLAF7	C6KTF3_PLAF7	Q8IK40_PLAF7	Q8IBW9_PLAF7	Q8I210_PLAF7	Q8IJ09_PLAF7	C6KSL1_PLAF7	Q8IEU8_PLAF7	Q8I5L5_PLAF7	Q8I4P3_PLAF7	Q8I521_PLAF7	Q9U0G6_PLAF7	Q8I218_PLAF7	C6KT17_PLAF7	O96116_PLAF7	Q8I643_PLAF7	Q8I2C5_PLAF7
biological_process	GO:0006468	protein phosphorylation	50	73	0.684932	0.91683	0.120611	1	1	KGP_PLAF7	PTKL_PLAF7	YVH1_PLAF7	Q8IB64_PLAF7	Q8I517_PLAF7	C0H514_PLAF7	Q8I3C5_PLAF7	Q8I534_PLAF7	Q8I5D5_PLAF7	A0A143ZVB3_PLAF7	C6KT74_PLAF7	Q8IC06_PLAF7	C0H482_PLAF7	O77328_PLAF7	Q8IKT6_PLAF7	C0H4R8_PLAF7	C0H466_PLAF7	Q8IL19_PLAF7	Q8IID2_PLAF7	Q8IDK6_PLAF7	O77385_PLAF7	Q8IL41_PLAF7	O96197_PLAF7	C0H4P3_PLAF7	Q8I1Q9_PLAF7	O77306_PLAF7	Q8I4V7_PLAF7	Q8IHP1_PLAF7	Q8IJ21_PLAF7	Q8I466_PLAF7	A0A144A0W6_PLAF7	O96134_PLAF7	Q8IBR9_PLAF7	Q8IEG4_PLAF7	Q8I1T4_PLAF7	Q8IFM1_PLAF7	C6KSZ6_PLAF7	O96226_PLAF7	Q8I265_PLAF7	Q8IL26_PLAF7
biological_process	GO:0006886	intracellular protein transport	45	78	0.576923	0.283534	0.7712	1	1	ZNRF2_PLAF7	Q8I524_PLAF7	Q8I3I6_PLAF7	Q8I3A8_PLAF7	Q8IKV1_PLAF7	C6KSX7_PLAF7	Q8IKW6_PLAF7	Q8IEK4_PLAF7	C0H5C6_PLAF7	Q8ILG6_PLAF7	O96221_PLAF7	Q8I274_PLAF7	Q8I5L6_PLAF7	C0H4W6_PLAF7	Q8IKA7_PLAF7	Q8IBF8_PLAF7	Q8IFP5_PLAF7	Q8IIW1_PLAF7	O96243_PLAF7	C0H5J6_PLAF7	Q8I390_PLAF7	Q8IHR8_PLAF7	Q8IJ69_PLAF7	Q8IBP4_PLAF7	Q8I379_PLAF7	C6KSX9_PLAF7	Q8ILA9_PLAF7	C0H5E1_PLAF7	Q8IIQ6_PLAF7	Q8I5M5_PLAF7	C6KT12_PLAF7	Q8IM43_PLAF7	C0H489_PLAF7	O96193_PLAF7	Q8I563_PLAF7	Q8I4Z9_PLAF7	C6KSR5_PLAF7	Q8IEB1_PLAF7	Q8I2G8_PLAF7	Q8IHR6_PLAF7
biological_process	GO:0000398	mRNA splicing, via spliceosome	41	66	0.621212	0.693265	0.384742	1	1	Q8IDL7_PLAF7	C0H4A0_PLAF7	Q8IAN3_PLAF7	Q8I416_PLAF7	Q8IM65_PLAF7	Q8I5L1_PLAF7	C0H5A4_PLAF7	Q8IKT8_PLAF7	Q8IKF5_PLAF7	Q8IEM1_PLAF7	Q8IEP7_PLAF7	Q8ILK9_PLAF7	O97334_PLAF7	Q8IDH3_PLAF7	Q8IE18_PLAF7	Q8IKE9_PLAF7	C0H4P9_PLAF7	Q8ILU8_PLAF7	Q8I4Z8_PLAF7	Q8IIQ0_PLAF7	C6KSU8_PLAF7	A0A144A1F1_PLAF7	Q8IIT2_PLAF7	C6KT72_PLAF7	Q8I5K9_PLAF7	Q8I2R0_PLAF7	O96267_PLAF7	Q8II95_PLAF7	O77325_PLAF7	Q8I1Z2_PLAF7	Q8IB47_PLAF7	Q8ILQ1_PLAF7	Q8IJL6_PLAF7	A0A144A2S8_PLAF7	Q8I540_PLAF7	Q8IIR0_PLAF7	C0H5G7_PLAF7	Q8I574_PLAF7	Q7KQL1_PLAF7	Q8IJ90_PLAF7
biological_process	GO:0006511	ubiquitin-dependent protein catabolic process	35	64	0.546875	0.786935	0.275506	1	1	UCH37_PLAF7	Q8IM66_PLAF7	Q8IB94_PLAF7	Q8IKC9_PLAF7	Q8I296_PLAF7	Q8II45_PLAF7	O96182_PLAF7	Q8IJU4_PLAF7	Q8ILU9_PLAF7	Q8IBJ1_PLAF7	Q8I3L7_PLAF7	Q8IDG2_PLAF7	Q8IKH3_PLAF7	Q8I426_PLAF7	C6KTA9_PLAF7	Q8IJZ4_PLAF7	Q8I1U8_PLAF7	Q8I3U1_PLAF7	Q8ILM8_PLAF7	O97226_PLAF7	Q8I3A3_PLAF7	Q8IIH3_PLAF7	O97260_PLAF7	Q8IIM8_PLAF7	Q8I6Z8_PLAF7	C6KTD3_PLAF7	Q8IAU5_PLAF7	O77345_PLAF7	O77396_PLAF7	Q8I2L0_PLAF7	Q8I2T2_PLAF7	Q8I4U5_PLAF7	O96153_PLAF7	A0A143ZVC5_PLAF7	Q8I5F9_PLAF7
biological_process	GO:0035556	intracellular signal transduction	29	48	0.604167	0.812752	0.257616	1	1	GCYA_PLAF7	GCYB_PLAF7	C0H514_PLAF7	Q8I3C5_PLAF7	Q8I534_PLAF7	A0A143ZVB3_PLAF7	Q8IKT6_PLAF7	C0H4R8_PLAF7	C0H466_PLAF7	Q8IID2_PLAF7	Q8IID5_PLAF7	Q8I2P9_PLAF7	C0H4P3_PLAF7	O77306_PLAF7	Q8IHP1_PLAF7	Q8IJ21_PLAF7	A0A144A0W6_PLAF7	Q8I2K9_PLAF7	Q8IEG4_PLAF7	Q8IFM1_PLAF7	Q8IJR0_PLAF7	Q8IIV3_PLAF7	A0A143ZWL4_PLAF7	B9ZSH8_PLAF7	Q8IIE7_PLAF7	Q8I248_PLAF7	Q8IFL9_PLAF7	C0H4R1_PLAF7	Q8IJN3_PLAF7
biological_process	GO:0016192	vesicle-mediated transport	27	47	0.574468	0.795485	0.258826	1	1	ZNRF2_PLAF7	Q8I501_PLAF7	Q8IKP2_PLAF7	Q8I3I6_PLAF7	Q8IKV1_PLAF7	C6KSX7_PLAF7	Q8IEK4_PLAF7	C0H5C6_PLAF7	Q8IE98_PLAF7	Q8IBF8_PLAF7	Q8IL71_PLAF7	O96243_PLAF7	Q8IJ27_PLAF7	Q8IAZ5_PLAF7	Q8IIG8_PLAF7	Q8IL63_PLAF7	C6KTD4_PLAF7	Q8IJ69_PLAF7	C6KSX9_PLAF7	Q8ILA9_PLAF7	Q8I5M5_PLAF7	C6KT12_PLAF7	Q8IIT1_PLAF7	Q8IIP9_PLAF7	Q8I2G8_PLAF7	Q8IHR6_PLAF7	Q8IDH2_PLAF7
biological_process	GO:0006355	regulation of transcription, DNA-templated	26	35	0.742857	0.951754	0.0758636	1	1	SIR2B_PLAF7	SETVS_PLAF7	MYB1_PLAF7	Q8I531_PLAF7	Q8I1Y8_PLAF7	Q8IIN7_PLAF7	Q8IKJ7_PLAF7	A0A143ZX72_PLAF7	Q8IIW0_PLAF7	Q8I257_PLAF7	Q8IEN4_PLAF7	Q8IB67_PLAF7	Q8IL74_PLAF7	Q8IHQ2_PLAF7	C6KT65_PLAF7	Q8IBY8_PLAF7	Q7KQK4_PLAF7	Q8IJP9_PLAF7	A0A5K1K8V2_PLAF7	Q8I3Q6_PLAF7	Q8I248_PLAF7	Q8IJS7_PLAF7	Q8I479_PLAF7	Q7KQL1_PLAF7	Q8ID96_PLAF7	Q8II77_PLAF7
biological_process	GO:0008380	RNA splicing	25	35	0.714286	0.819253	0.235074	1	1	RBM22_PLAF7	C6KSY5_PLAF7	Q8IDL7_PLAF7	C0H4A0_PLAF7	Q8IM65_PLAF7	Q8I1X5_PLAF7	Q8ILU2_PLAF7	Q8ILQ0_PLAF7	Q8IE99_PLAF7	Q8I468_PLAF7	Q8IJZ5_PLAF7	C0H4V5_PLAF7	Q8I551_PLAF7	Q8I5B2_PLAF7	Q8ILU8_PLAF7	Q8I5A4_PLAF7	C6KSU8_PLAF7	C6KT72_PLAF7	Q8IJP4_PLAF7	O97292_PLAF7	Q8IM21_PLAF7	Q8IEK5_PLAF7	C6KSR3_PLAF7	Q8I574_PLAF7	Q8IJA4_PLAF7
biological_process	GO:0007018	microtubule-based movement	24	32	0.75	0.915787	0.149902	1	1	DYHC1_PLAF7	Q8IBK2_PLAF7	Q8I2T3_PLAF7	Q8IJ29_PLAF7	Q8IHQ1_PLAF7	Q8I5S9_PLAF7	Q8IJJ9_PLAF7	C0H4N5_PLAF7	Q8I235_PLAF7	Q8IKH9_PLAF7	Q8IK81_PLAF7	Q8I4X5_PLAF7	A0A144A1B4_PLAF7	Q8I5U0_PLAF7	C0H4S3_PLAF7	Q8I396_PLAF7	O77382_PLAF7	Q8IJH4_PLAF7	A0A143ZYP5_PLAF7	C6S3I1_PLAF7	Q8I4Y0_PLAF7	Q8I385_PLAF7	O97277_PLAF7	Q8IBG2_PLAF7
biological_process	GO:0006412	translation	23	162	0.141975	2.29848e-16	1	0	1	GUF1_PLAF7	Q25803_PLAF7	Q25809_PLAF7	Q8I3L9_PLAF7	Q8I502_PLAF7	C0H4U1_PLAF7	A0A146M1R1_PLAF7	Q9NDU6_PLAF7	Q8IJD1_PLAF7	Q9U0G9_PLAF7	Q8ILB8_PLAF7	Q8IBB3_PLAF7	Q8I1P0_PLAF7	Q8I1U9_PLAF7	Q25815_PLAF7	C0H4C3_PLAF7	Q8IDR9_PLAF7	Q8ILG7_PLAF7	Q8IJ68_PLAF7	A0A140KXW0_PLAF7	C6KTC3_PLAF7	Q8IIC9_PLAF7	O96173_PLAF7
biological_process	GO:0016567	protein ubiquitination	22	28	0.785714	0.735313	0.369866	1	1	O97273_PLAF7	Q8I660_PLAF7	Q8IB94_PLAF7	Q8I483_PLAF7	C6KSL8_PLAF7	C6KTE5_PLAF7	Q8IKX2_PLAF7	O96182_PLAF7	Q8I5J7_PLAF7	O77387_PLAF7	Q8I5Z0_PLAF7	Q8ILV8_PLAF7	Q9U0J4_PLAF7	C6KTD3_PLAF7	Q8I569_PLAF7	Q8IDZ6_PLAF7	Q8IAU5_PLAF7	Q8IDP1_PLAF7	Q8I2L0_PLAF7	O77341_PLAF7	A0A143ZVC5_PLAF7	Q8I5F9_PLAF7
biological_process	GO:0006457	protein folding	20	65	0.307692	5.18678e-06	0.999998	0.002	1	C6S3C6_PLAF7	Q8I0V4_PLAF7	O97244_PLAF7	Q8IKB2_PLAF7	O96212_PLAF7	Q8I509_PLAF7	Q8ILP7_PLAF7	Q8I6S4_PLAF7	Q8I4Q6_PLAF7	Q8IDW4_PLAF7	Q8I0V3_PLAF7	Q8IKD7_PLAF7	Q8IEC8_PLAF7	Q8III6_PLAF7	Q8IL88_PLAF7	C6KTC7_PLAF7	Q8IL32_PLAF7	Q8I402_PLAF7	Q8IKU1_PLAF7	Q8IAW7_PLAF7
biological_process	GO:0006888	endoplasmic reticulum to Golgi vesicle-mediated transport	19	33	0.575758	0.487888	0.644529	1	1	Q8I451_PLAF7	Q8ILG6_PLAF7	O96221_PLAF7	Q8II16_PLAF7	C6KT27_PLAF7	Q8IFP5_PLAF7	C0H5J6_PLAF7	Q8I390_PLAF7	C0H4T1_PLAF7	Q8IJ69_PLAF7	Q8IB40_PLAF7	O77313_PLAF7	Q8IM42_PLAF7	O97299_PLAF7	C6KSR5_PLAF7	Q8IHR6_PLAF7	Q8I2A1_PLAF7	Q8IKE6_PLAF7	Q8IKB7_PLAF7
biological_process	GO:0006357	regulation of transcription by RNA polymerase II	17	25	0.68	0.835852	0.25412	1	1	Q8IBV2_PLAF7	Q8IEG6_PLAF7	Q8IBX6_PLAF7	C6KSV4_PLAF7	Q8I450_PLAF7	Q8IKA0_PLAF7	Q8ILM5_PLAF7	C0H5C0_PLAF7	Q8IHQ2_PLAF7	Q8IIW6_PLAF7	Q8IK88_PLAF7	Q8IHV8_PLAF7	C0H539_PLAF7	Q7KQK4_PLAF7	Q8IJP9_PLAF7	Q8IKK0_PLAF7	Q8IBZ6_PLAF7
biological_process	GO:0032259	methylation	16	31	0.516129	0.849902	0.209606	1	1	C0H4R0_PLAF7	Q8IJD1_PLAF7	Q8IBB0_PLAF7	Q8IBK9_PLAF7	C0H494_PLAF7	C6KT59_PLAF7	Q8I585_PLAF7	Q8I5T5_PLAF7	Q8I4W7_PLAF7	Q8IKV4_PLAF7	Q8IJL6_PLAF7	C0H5G8_PLAF7	Q9U0J3_PLAF7	Q8I2Q6_PLAF7	Q8I1Z0_PLAF7	Q8IHT8_PLAF7
biological_process	GO:0051603	proteolysis involved in cellular protein catabolic process	15	19	0.789474	0.775312	0.281844	1	1	SERA6_PLAF7	DPAP1_PLAF7	Q8I6V0_PLAF7	O96166_PLAF7	Q8IIE8_PLAF7	Q8I6U5_PLAF7	Q8I6U4_PLAF7	Q8I1Y2_PLAF7	A0A143ZWJ1_PLAF7	O96165_PLAF7	Q8IIL0_PLAF7	Q8I0V1_PLAF7	O96167_PLAF7	O96163_PLAF7	Q8I3C0_PLAF7
biological_process	GO:0015031	protein transport	15	26	0.576923	0.102348	0.922257	1	1	DOP1_PLAF7	Q8II59_PLAF7	Q8I501_PLAF7	Q8IE98_PLAF7	Q8II16_PLAF7	Q8II19_PLAF7	Q8IB40_PLAF7	A0A5K1K8G8_PLAF7	Q8IIP9_PLAF7	Q8ILB7_PLAF7	Q8IAZ9_PLAF7	Q8IKI7_PLAF7	Q8ILJ4_PLAF7	Q8IKE6_PLAF7	Q8I487_PLAF7
biological_process	GO:0043161	proteasome-mediated ubiquitin-dependent protein catabolic process	15	30	0.5	0.875008	0.188644	1	1	ZNRF1_PLAF7	Q8IB94_PLAF7	Q8I3J3_PLAF7	Q8IJU4_PLAF7	Q8IC12_PLAF7	Q8IDW7_PLAF7	Q8IKH3_PLAF7	Q8IAR6_PLAF7	Q8IJQ2_PLAF7	Q8IE21_PLAF7	Q8IJS8_PLAF7	O77345_PLAF7	Q8I0U7_PLAF7	Q8I4U5_PLAF7	O96153_PLAF7
biological_process	GO:0006413	translational initiation	15	22	0.681818	0.487888	0.644529	1	1	Q8I3T1_PLAF7	Q8I2X0_PLAF7	C6KSW5_PLAF7	Q8I3I5_PLAF7	Q8I4Z4_PLAF7	Q8IBB6_PLAF7	Q8I4S8_PLAF7	Q8I5Y3_PLAF7	Q8IBA3_PLAF7	C6KSR8_PLAF7	Q8IEI1_PLAF7	Q8IEJ7_PLAF7	Q8IKE7_PLAF7	Q8IJQ6_PLAF7	Q8IJW4_PLAF7
[truncated: 2,815 more rows]
[truncated: 882 more columns]

## Sheet: polyN
GO domain	GO ID	GO term	polyN protein	total number	number / total	raw p-value under-representation	raw p-value over-representation	FWER under-representation	FWER over-representation	Gene Name
[truncated: 2,891 more rows]
[truncated: 714 more columns]

[truncated: 18 more sheets: polyY, polyW, polyC, polyP, polyA, polyS, polyT, polyD, polyE, polyG, polyF, polyH, polyI, polyL, polyV, polyM, polyR, polyK]
