# Supplementary material for: Noncanonical usage of stop codons in ciliates expands proteins with structurally flexible Q-rich motifs
Source: eLife. 2024 Feb 23;12:RP91405. doi: 10.7554/eLife.91405 (PMC10942620; doi:10.7554/eLife.91405)
Supplement: Figure 6—source data 18. — The percentages and numbers of SCD and polyX proteins in our search that belong to each indicated Gene Ontology (GO) group are shown. GOfuncR (Huttenhower et al., 2009) was applied for GO enrichment and statistical analysis. The p values adjusted according to the Family-wise error rate (FWER) are shown. The overrepresented GO groups (adjusted p-values ≤0.001) are highlighted in red font. [file elife-91405-fig6-data18.xlsx]

## Sheet: SCD
GO domain	GO ID	GO term	SCD protein	total number	number / total	raw p-value under-representation	raw p-value over-representation	FWER under-representation	FWER over-representation	Gene Name
biological_process	GO:0007018	microtubule-based movement	93	110	0.845455	1	4.03998e-17	1	0	Q23KI3_TETTS	Q23WX6_TETTS	Q23ZE6_TETTS	I7MG82_TETTS	I7M1B1_TETTS	I7LUF0_TETTS	I7LW13_TETTS	I7LWM2_TETTS	Q22AX4_TETTS	W7WZU5_TETTS	Q22HC8_TETTS	Q24I94_TETTS	Q23R22_TETTS	I7M9I3_TETTS	Q237L2_TETTS	Q23DD7_TETTS	Q22F12_TETTS	Q23QN9_TETTS	Q23Q20_TETTS	I7M9J2_TETTS	Q234E3_TETTS	I7M0X3_TETTS	W7WYD3_TETTS	Q23DR0_TETTS	Q24CV6_TETTS	I7MAY1_TETTS	Q248H8_TETTS	Q23BS6_TETTS	Q23YT2_TETTS	I7MIZ9_TETTS	W7XDP3_TETTS	Q23TU2_TETTS	I7LUG9_TETTS	Q241C4_TETTS	I7LSV4_TETTS	Q24IM0_TETTS	Q24CJ5_TETTS	I7MB09_TETTS	Q23RK2_TETTS	I7MMV9_TETTS
biological_process	GO:0045493	xylan catabolic process	56	58	0.965517	1	3.11494e-19	1	0	I7M3U0_TETTS	I7M6K9_TETTS	Q23CN2_TETTS	I7M888_TETTS	Q24HZ8_TETTS	Q23M71_TETTS	I7MCU9_TETTS	I7M228_TETTS	I7LWI7_TETTS	W7XK63_TETTS	W7X9E1_TETTS	Q23RT4_TETTS	I7MCP0_TETTS	Q23MI2_TETTS	I7MGV6_TETTS	I7M887_TETTS	Q22AC0_TETTS	Q22DQ0_TETTS	I7LTB6_TETTS	I7MK10_TETTS	Q24FE0_TETTS	I7MMV2_TETTS	I7M9I2_TETTS	I7LVK2_TETTS	I7LVA7_TETTS	Q22P45_TETTS	Q23G83_TETTS	I7MD53_TETTS	Q23KH0_TETTS	I7LTM2_TETTS	I7LZF0_TETTS	Q24D53_TETTS	Q236M6_TETTS	Q22Y80_TETTS	I7LVY2_TETTS	I7M6E1_TETTS	I7M0V0_TETTS	Q22S93_TETTS	I7MJH8_TETTS	Q24DR9_TETTS
biological_process	GO:0016579	protein deubiquitination	41	51	0.803922	1	1.26515e-08	1	0	A4VF07_TETTS	Q24I73_TETTS	I7MLV0_TETTS	Q22B80_TETTS	I7MFR4_TETTS	I7M9W5_TETTS	Q23HB7_TETTS	Q22A34_TETTS	Q22FY1_TETTS	I7MA10_TETTS	I7LSW9_TETTS	I7M5W9_TETTS	I7MJZ3_TETTS	Q23G27_TETTS	Q22KB4_TETTS	I7MMI2_TETTS	Q22VZ8_TETTS	I7LV56_TETTS	I7M9J6_TETTS	I7ML37_TETTS	Q23DA4_TETTS	Q22KS8_TETTS	I7M8M5_TETTS	I7LX13_TETTS	Q22UT0_TETTS	Q23FG2_TETTS	I7LT53_TETTS	I7MMV5_TETTS	I7LUY7_TETTS	W7XKP1_TETTS	Q24DE8_TETTS	I7MD50_TETTS	A4VDD6_TETTS	Q234S6_TETTS	I7MDG1_TETTS	Q22E47_TETTS	Q23KE7_TETTS	W7WYS1_TETTS	I7MGY2_TETTS	Q23JM8_TETTS
biological_process	GO:0018200	peptidyl-glutamic acid modification	38	49	0.77551	1	2.43903e-08	1	0	Q22NX5_TETTS	I7M051_TETTS	Q22TJ2_TETTS	Q23KH8_TETTS	Q22MF2_TETTS	I7LTY0_TETTS	W7X914_TETTS	I7LUA7_TETTS	I7M3M8_TETTS	I7MIF8_TETTS	Q22DK4_TETTS	I7MAB1_TETTS	Q24DM2_TETTS	Q23VB4_TETTS	I7MCG4_TETTS	I7MKW8_TETTS	I7MDB1_TETTS	I7MGD1_TETTS	I7M3Y7_TETTS	I7LVA2_TETTS	Q24HQ5_TETTS	I7MH08_TETTS	W7XHG9_TETTS	I7LT89_TETTS	Q24E48_TETTS	I7MH90_TETTS	I7M9L1_TETTS	Q231M3_TETTS	Q23YT1_TETTS	Q233X8_TETTS	Q23JK8_TETTS	Q240W4_TETTS	I7LU66_TETTS	Q22P59_TETTS	I7M4C7_TETTS	A4VDD4_TETTS	Q23QY4_TETTS	I7M2Z5_TETTS
biological_process	GO:0035556	intracellular signal transduction	28	32	0.875	1	1.48832e-07	1	0	Q22D82_TETTS	I7MGK7_TETTS	Q23TD7_TETTS	Q236T7_TETTS	I7LX30_TETTS	Q231I7_TETTS	I7LU26_TETTS	I7MD01_TETTS	I7LW88_TETTS	I7M4N4_TETTS	Q22V87_TETTS	I7LVD2_TETTS	I7LVI2_TETTS	Q24GP9_TETTS	Q238W6_TETTS	I7M9S2_TETTS	Q22CK6_TETTS	Q23GZ0_TETTS	Q23QI3_TETTS	I7LTG4_TETTS	I7LX50_TETTS	Q22AU0_TETTS	I7MA50_TETTS	I7MLZ2_TETTS	I7MKG4_TETTS	I7M6N6_TETTS	W7XKQ6_TETTS	Q23DS0_TETTS
biological_process	GO:0009190	cyclic nucleotide biosynthetic process	21	22	0.954545	1	1.64708e-07	1	0	Q22D82_TETTS	I7MGK7_TETTS	Q23TD7_TETTS	I7LX30_TETTS	Q231I7_TETTS	I7LU26_TETTS	I7MD01_TETTS	I7M4N4_TETTS	Q22V87_TETTS	I7LVD2_TETTS	Q24GP9_TETTS	Q238W6_TETTS	I7M9S2_TETTS	Q22CK6_TETTS	I7LX50_TETTS	Q22AU0_TETTS	I7MA50_TETTS	I7MLZ2_TETTS	I7M6N6_TETTS	W7XKQ6_TETTS	Q23DS0_TETTS
biological_process	GO:0007165	signal transduction	15	29	0.517241	1	1.89985e-08	1	0	Q23AZ3_TETTS	A4VDP2_TETTS	Q23AF6_TETTS	Q22VA7_TETTS	Q22CV4_TETTS	W7X4Y6_TETTS	I7M9B7_TETTS	I7MF95_TETTS	Q23TG2_TETTS	Q23RI8_TETTS	I7MHG9_TETTS	Q22RT8_TETTS	Q23KE1_TETTS	I7LU52_TETTS	Q23D35_TETTS
biological_process	GO:0007017	microtubule-based process	5	29	0.172414	1	4.21118e-11	1	0	Q24HJ8_TETTS	Q24D61_TETTS	A4VDW7_TETTS	Q22CD2_TETTS	Q236K0_TETTS
biological_process	GO:0006464	cellular protein modification process	5	11	0.454545	1	8.83108e-07	1	0	I7ML74_TETTS	Q22TC4_TETTS	Q22CZ4_TETTS	Q22N18_TETTS	I7M1M7_TETTS
biological_process	GO:0016998	cell wall macromolecule catabolic process	2	13	0.153846	1	6.20278e-12	1	0	A4VCP5_TETTS	Q23TA4_TETTS
biological_process	GO:0050896	response to stimulus	2	3	0.666667	1	6.92986e-12	1	0	I7ML63_TETTS	I7M9B1_TETTS
biological_process	GO:0050790	regulation of catalytic activity	0	3	0	0.999999	7.06315e-06	1	0
biological_process	GO:0051716	cellular response to stimulus	0	2	0	1	2.1904e-11	1	0
biological_process	GO:0007049	cell cycle	23	38	0.605263	0.999996	1.20102e-05	1	0.002	W7XLA6_TETTS	I7M8B4_TETTS	Q23RG9_TETTS	I7MMU0_TETTS	I7MG88_TETTS	I7MAT1_TETTS	I7MF86_TETTS	Q22LZ6_TETTS	Q239F7_TETTS	Q24IM2_TETTS	I7M8R0_TETTS	Q245B2_TETTS	I7M9N3_TETTS	I7MGE2_TETTS	I7MKS8_TETTS	W7XJH3_TETTS	W7XAD3_TETTS	I7M6Z4_TETTS	Q23FU8_TETTS	Q24BA7_TETTS	W7XAU4_TETTS	W7XBY9_TETTS	I7M1G0_TETTS
biological_process	GO:0043085	positive regulation of catalytic activity	1	1	1	1	1.30933e-05	1	0.002	Q24HN2_TETTS
biological_process	GO:0006511	ubiquitin-dependent protein catabolic process	45	72	0.625	0.999982	4.16663e-05	1	0.006	I7M6M5_TETTS	Q24I73_TETTS	I7MLV0_TETTS	W7X3W0_TETTS	Q22B80_TETTS	I7MDD1_TETTS	I7MFR4_TETTS	I7M9W5_TETTS	I7MF86_TETTS	Q22A34_TETTS	Q22FY1_TETTS	I7MA10_TETTS	W7X656_TETTS	I7M5W9_TETTS	I7MJZ3_TETTS	Q23G27_TETTS	Q22KB4_TETTS	Q22VZ8_TETTS	I7M9J6_TETTS	I7ML37_TETTS	Q22KS8_TETTS	Q24CG0_TETTS	Q234A8_TETTS	I7M8M5_TETTS	I7MHB3_TETTS	I7LX13_TETTS	Q22WB3_TETTS	Q22UT0_TETTS	Q23FG2_TETTS	I7LT53_TETTS	Q237B9_TETTS	I7MMV5_TETTS	I7LUY7_TETTS	Q24DE8_TETTS	I7MD50_TETTS	Q236I8_TETTS	Q234S6_TETTS	I7MDG1_TETTS	Q22E47_TETTS	Q23KE7_TETTS
biological_process	GO:0006974	cellular response to DNA damage stimulus	4	5	0.8	0.999976	5.82033e-05	1	0.01	Q23K28_TETTS	I7MAT1_TETTS	I7MMK4_TETTS	I7MAM8_TETTS
biological_process	GO:0051726	regulation of cell cycle	6	8	0.75	0.999981	8.83105e-05	1	0.014	I7M8B4_TETTS	Q22RE7_TETTS	Q23DJ0_TETTS	Q234A4_TETTS	Q231Q1_TETTS	Q23EC2_TETTS
biological_process	GO:0006950	response to stress	0	4	0	0.99995	0.000100442	1	0.016
biological_process	GO:0007155	cell adhesion	55	89	0.617978	0.999947	0.000126142	1	0.02	I7M7J1_TETTS	W7XLN2_TETTS	I7M6S1_TETTS	Q23LQ9_TETTS	W7XHA6_TETTS	Q23YX9_TETTS	Q22LI9_TETTS	Q22BY2_TETTS	Q24C25_TETTS	Q23JG4_TETTS	Q229Y4_TETTS	W7X9F1_TETTS	W7XH68_TETTS	Q24FH5_TETTS	Q22P10_TETTS	Q23C36_TETTS	W7XFG5_TETTS	W7XBG5_TETTS	Q23U23_TETTS	W7X824_TETTS	Q23LR0_TETTS	Q23C48_TETTS	Q23JG2_TETTS	I7M7S0_TETTS	Q22NZ7_TETTS	Q22LJ0_TETTS	Q22BE4_TETTS	I7M1J4_TETTS	Q23C42_TETTS	Q235C0_TETTS	Q22DL0_TETTS	Q23C29_TETTS	Q23C31_TETTS	I7LVN9_TETTS	Q22NZ4_TETTS	I7LSY3_TETTS	I7MIG4_TETTS	W7XFG9_TETTS	Q22P07_TETTS	Q23C30_TETTS
biological_process	GO:0006281	DNA repair	28	46	0.608696	0.999947	0.000126142	1	0.02	Q229Q0_TETTS	Q23A85_TETTS	Q23VX1_TETTS	Q235C8_TETTS	I7MLW8_TETTS	Q22AM9_TETTS	Q245F6_TETTS	I7MAA0_TETTS	Q22ZC2_TETTS	I7MCV4_TETTS	Q22C20_TETTS	Q22RF5_TETTS	I7MF71_TETTS	W7XGV7_TETTS	I7MLY5_TETTS	Q22XW0_TETTS	Q22ZB9_TETTS	A4VCZ3_TETTS	Q23KC2_TETTS	Q23ED9_TETTS	Q233G4_TETTS	I7LWR8_TETTS	W7XA78_TETTS	I7MCF8_TETTS	Q22DN2_TETTS	I7MEY9_TETTS	I7M645_TETTS	I7LSZ2_TETTS
biological_process	GO:0060255	regulation of macromolecule metabolic process	1	1	1	0.999929	0.000147102	1	0.022	I7MDT8_TETTS
biological_process	GO:0005975	carbohydrate metabolic process	28	88	0.318182	0.999912	0.000157393	1	0.024	Q22LL4_TETTS	Q22XP3_TETTS	Q22RJ9_TETTS	Q22MR4_TETTS	Q231G7_TETTS	I7M1F1_TETTS	Q23VF7_TETTS	I7MLX9_TETTS	Q23VF4_TETTS	Q22S90_TETTS	I7MIE2_TETTS	Q23VF6_TETTS	I7M7X8_TETTS	Q24IA2_TETTS	I7ME17_TETTS	I7MAX2_TETTS	Q23R61_TETTS	Q23PR8_TETTS	I7MIK7_TETTS	Q23RQ1_TETTS	I7LVG7_TETTS	Q22C13_TETTS	I7M3I8_TETTS	A4VEL2_TETTS	Q23VF5_TETTS	I7MEX0_TETTS	I7MKK3_TETTS	I7MIM8_TETTS
biological_process	GO:0009966	regulation of signal transduction	0	1	0	0.999976	0.000165579	1	0.024
biological_process	GO:1904668	positive regulation of ubiquitin protein ligase activity	10	10	1	1	0.000176535	1	0.027	Q245K6_TETTS	Q22XT4_TETTS	Q234B7_TETTS	I7M5X2_TETTS	I7LY73_TETTS	I7MD39_TETTS	I7M414_TETTS	Q23KJ2_TETTS	Q22CY9_TETTS	I7M076_TETTS
biological_process	GO:0006886	intracellular protein transport	35	70	0.5	0.999853	0.000294089	1	0.039	I7MFM9_TETTS	A4VD40_TETTS	I7LV67_TETTS	Q22AI4_TETTS	Q23JD9_TETTS	I7MI11_TETTS	I7MJ43_TETTS	Q23GE6_TETTS	I7M9Y5_TETTS	I7LVM2_TETTS	Q23VB5_TETTS	Q22B38_TETTS	I7MAJ0_TETTS	Q22GH4_TETTS	I7MCT1_TETTS	I7MFT0_TETTS	Q23Q76_TETTS	Q22SF3_TETTS	I7MLS2_TETTS	I7M8K6_TETTS	Q23E05_TETTS	I7LUR8_TETTS	I7MLL0_TETTS	Q22HC1_TETTS	Q23TW7_TETTS	W7XB96_TETTS	I7M2W7_TETTS	I7LUD1_TETTS	Q23WN5_TETTS	Q229R4_TETTS	Q22WH8_TETTS	Q24I17_TETTS	Q235L5_TETTS	Q23A45_TETTS	I7MHP4_TETTS
biological_process	GO:0009056	catabolic process	0	1	0	0.999786	0.00032878	1	0.042
biological_process	GO:0006259	DNA metabolic process	1	2	0.5	0.999798	0.000388944	1	0.048	W7XE74_TETTS
biological_process	GO:0006605	protein targeting	16	20	0.8	0.999871	0.000415571	1	0.051	W7XC53_TETTS	Q23EH0_TETTS	Q23FJ8_TETTS	W7XIB0_TETTS	Q23EG9_TETTS	Q23A96_TETTS	Q23BT9_TETTS	Q23FJ9_TETTS	Q22ND6_TETTS	Q22NE3_TETTS	Q23G95_TETTS	Q22U14_TETTS	Q22U20_TETTS	Q23AE0_TETTS	I7M978_TETTS	I7LU06_TETTS
biological_process	GO:0071596	ubiquitin-dependent protein catabolic process via the N-end rule pathway	9	9	1	1	0.000419789	1	0.055	I7MIR5_TETTS	I7M6M4_TETTS	I7MG20_TETTS	Q23Q62_TETTS	I7MDV3_TETTS	Q23NH3_TETTS	I7LZH2_TETTS	Q23Q48_TETTS	I7MGB4_TETTS
biological_process	GO:0007051	spindle organization	4	4	1	1	0.000419789	1	0.055	I7M6L7_TETTS	W7XJI7_TETTS	I7LVA5_TETTS	Q22RE9_TETTS
biological_process	GO:0000902	cell morphogenesis	4	5	0.8	0.999946	0.000422369	1	0.055	Q24I68_TETTS	I7M905_TETTS	Q22SZ9_TETTS	I7M9D2_TETTS
biological_process	GO:0051056	regulation of small GTPase mediated signal transduction	1	1	1	1	0.000419789	1	0.055	Q23K89_TETTS
biological_process	GO:0006289	nucleotide-excision repair	11	12	0.916667	0.999969	0.000547511	1	0.082	Q22RQ9_TETTS	Q22KF2_TETTS	I7LXA1_TETTS	I7LXS7_TETTS	I7M2Q2_TETTS	A4VE44_TETTS	I7MGZ2_TETTS	I7M9F6_TETTS	Q23ZF3_TETTS	I7MCE6_TETTS	I7LTC8_TETTS
biological_process	GO:0006955	immune response	6	6	1	0.999969	0.000547511	1	0.082	I7MGU8_TETTS	Q24IA1_TETTS	I7MLU9_TETTS	Q22SL5_TETTS	Q22SL8_TETTS	I7M9R8_TETTS
biological_process	GO:0051171	regulation of nitrogen compound metabolic process	2	2	1	0.999694	0.000621473	1	0.086	I7MDT8_TETTS	Q24GI6_TETTS
biological_process	GO:0080090	regulation of primary metabolic process	2	2	1	0.999694	0.000621473	1	0.086	I7MDT8_TETTS	Q24GI6_TETTS
biological_process	GO:0051603	proteolysis involved in cellular protein catabolic process	0	6	0	0.999694	0.000617469	1	0.086
biological_process	GO:0006013	mannose metabolic process	8	8	1	1	0.00099778	1	0.143	Q241S9_TETTS	Q23BP9_TETTS	Q23BN3_TETTS	W7X822_TETTS	Q241T5_TETTS	Q241T6_TETTS	I7MME7_TETTS	Q241T0_TETTS
biological_process	GO:0032012	regulation of ARF protein signal transduction	8	8	1	1	0.00099778	1	0.143	Q22BX7_TETTS	A4VE41_TETTS	W7XIB0_TETTS	Q24I26_TETTS	I7MJ33_TETTS	Q22E49_TETTS	Q245D2_TETTS	I7MD08_TETTS
biological_process	GO:0051641	cellular localization	1	1	1	0.999346	0.0010886	1	0.15	I7LT28_TETTS
biological_process	GO:0006508	proteolysis	2	3	0.666667	0.999323	0.00121409	1	0.177	Q22EI4_TETTS	Q23UG8_TETTS
biological_process	GO:0046907	intracellular transport	0	3	0	0.999213	0.00132355	1	0.193
biological_process	GO:0048856	anatomical structure development	3	7	0.428571	0.999671	0.0013744	1	0.2	X1W3R2_TETTS	Q23FU9_TETTS	I7M4K7_TETTS
biological_process	GO:0016567	protein ubiquitination	13	24	0.541667	0.999378	0.00181721	1	0.231	Q24HW2_TETTS	A4VDB8_TETTS	I7MJC2_TETTS	I7LW58_TETTS	I7M7A2_TETTS	I7M407_TETTS	I7MAW4_TETTS	Q23QY3_TETTS	A4VDU7_TETTS	I7LXV6_TETTS	I7M1L5_TETTS	Q22EJ5_TETTS	I7MMD5_TETTS
biological_process	GO:0022604	regulation of cell morphogenesis	1	1	1	0.999752	0.00219379	1	0.277	Q23JZ2_TETTS
biological_process	GO:0006623	protein targeting to vacuole	7	7	1	1	0.00237051	1	0.351	Q23RK3_TETTS	I7M8M2_TETTS	Q247Z9_TETTS	Q233D4_TETTS	I7M654_TETTS	I7MFX3_TETTS	Q23FP5_TETTS
biological_process	GO:0045859	regulation of protein kinase activity	1	1	1	0.999823	0.00260908	1	0.39	W7X4Y6_TETTS
biological_process	GO:0015031	protein transport	28	68	0.411765	0.997784	0.00350231	1	0.458	Q22S17_TETTS	I7LTE8_TETTS	I7LTE3_TETTS	W7XKR1_TETTS	W7X1I7_TETTS	Q23JK7_TETTS	Q22DV9_TETTS	I7M0G4_TETTS	I7MHJ5_TETTS	Q23KA3_TETTS	I7M3E4_TETTS	I7M9H9_TETTS	Q22LZ8_TETTS	Q22SA5_TETTS	Q24I26_TETTS	Q239C5_TETTS	I7M7F7_TETTS	I7MI30_TETTS	I7ML78_TETTS	Q22E49_TETTS	Q245D2_TETTS	I7MDW0_TETTS	Q23K44_TETTS	Q22D06_TETTS	Q247V9_TETTS	Q22C10_TETTS	Q23CT0_TETTS	I7MB58_TETTS
biological_process	GO:0030163	protein catabolic process	2	8	0.25	0.997979	0.00358257	1	0.463	I7MCQ7_TETTS	Q234P9_TETTS
biological_process	GO:0032268	regulation of cellular protein metabolic process	1	1	1	0.998435	0.00370254	1	0.475	I7M434_TETTS
biological_process	GO:0019318	hexose metabolic process	1	1	1	0.999154	0.00437295	1	0.515	I7MGQ4_TETTS
biological_process	GO:0008360	regulation of cell shape	10	12	0.833333	0.999452	0.00446146	1	0.533	Q22XY7_TETTS	I7ME29_TETTS	I7LVB0_TETTS	I7MFG1_TETTS	Q245D5_TETTS	I7LXX4_TETTS	Q23WM2_TETTS	I7LX10_TETTS	I7MAA9_TETTS	I7MJ79_TETTS
biological_process	GO:0007166	cell surface receptor signaling pathway	5	9	0.555556	0.998777	0.00542315	1	0.575	X1W3R2_TETTS	Q23FU9_TETTS	I7MAG2_TETTS	I7M4K7_TETTS	Q22EY2_TETTS
biological_process	GO:0006298	mismatch repair	8	9	0.888889	0.99958	0.0056217	1	0.608	I7MGE9_TETTS	I7M7U7_TETTS	Q23YW9_TETTS	Q23AD6_TETTS	Q22B61_TETTS	I7MML1_TETTS	Q23K54_TETTS	I7MDR6_TETTS
biological_process	GO:0000079	regulation of cyclin-dependent protein serine/threonine kinase activity	8	9	0.888889	0.99958	0.0056217	1	0.608	Q23JX5_TETTS	Q231Q4_TETTS	Q22RT1_TETTS	I7MAZ9_TETTS	Q23D49_TETTS	Q245A9_TETTS	I7MA11_TETTS	I7LUE0_TETTS
biological_process	GO:0002224	toll-like receptor signaling pathway	6	6	1	1	0.00562926	1	0.688	I7MGU8_TETTS	Q24IA1_TETTS	I7MLU9_TETTS	Q22SL5_TETTS	Q22SL8_TETTS	I7M9R8_TETTS
biological_process	GO:0006887	exocytosis	5	5	1	1	0.00562926	1	0.688	I7MFG0_TETTS	I7M675_TETTS	Q23RZ7_TETTS	Q247V9_TETTS	Q22LV2_TETTS
biological_process	GO:0007010	cytoskeleton organization	2	2	1	0.996109	0.00802215	1	0.761	I7M0R9_TETTS	Q23JZ2_TETTS
biological_process	GO:0006261	DNA-dependent DNA replication	1	2	0.5	0.997012	0.0111045	1	0.84	Q23D93_TETTS
biological_process	GO:0071555	cell wall organization	10	13	0.769231	0.997806	0.0120203	1	0.883	Q22XY7_TETTS	I7ME29_TETTS	I7LVB0_TETTS	I7MFG1_TETTS	Q245D5_TETTS	I7LXX4_TETTS	Q23WM2_TETTS	I7LX10_TETTS	I7MAA9_TETTS	I7MJ79_TETTS
biological_process	GO:1901673	regulation of mitotic spindle assembly	5	5	1	1	0.0133618	1	0.926	I7M1B1_TETTS	I7M9I3_TETTS	W7WYD3_TETTS	I7MKG6_TETTS	I7MH78_TETTS
biological_process	GO:0036159	inner dynein arm assembly	5	5	1	1	0.0133618	1	0.926	Q22HG6_TETTS	Q22BD9_TETTS	I7M707_TETTS	Q23BW0_TETTS	Q22UJ1_TETTS
biological_process	GO:0007264	small GTPase mediated signal transduction	3	8	0.375	0.995627	0.0170099	1	0.953	Q234T9_TETTS	I7MIM5_TETTS	I7M6H7_TETTS
biological_process	GO:0000160	phosphorelay signal transduction system	13	19	0.684211	0.994577	0.0189308	1	0.974	Q23PS1_TETTS	I7M1R7_TETTS	Q24HN5_TETTS	Q22D61_TETTS	I7M0S3_TETTS	I7LTI8_TETTS	Q22P17_TETTS	Q22XL3_TETTS	I7M1P0_TETTS	Q22UP1_TETTS	I7ME46_TETTS	I7MJX8_TETTS	I7MN03_TETTS
biological_process	GO:0043170	macromolecule metabolic process	2	2	1	0.983984	0.019294	1	0.975	W7XER1_TETTS	I7MMG4_TETTS
biological_process	GO:0006401	RNA catabolic process	4	4	1	0.9936	0.0205126	1	0.977	I7ML30_TETTS	Q23RU6_TETTS	Q23RU3_TETTS	Q23RU2_TETTS
biological_process	GO:0006260	DNA replication	16	33	0.484848	0.988204	0.0235094	1	0.983	I7MCE7_TETTS	I7M671_TETTS	W7XBY2_TETTS	Q22HL1_TETTS	I7M661_TETTS	I7LWZ0_TETTS	I7M8A7_TETTS	Q22XL2_TETTS	I7MJ06_TETTS	I7MAE1_TETTS	Q22ZB9_TETTS	Q24FF8_TETTS	Q23ED9_TETTS	I7LWR8_TETTS	Q233J3_TETTS	Q22DN2_TETTS
biological_process	GO:0043161	proteasome-mediated ubiquitin-dependent protein catabolic process	4	9	0.444444	0.990601	0.0242224	1	0.986	Q22RQ9_TETTS	I7MD23_TETTS	I7LSW9_TETTS	I7MMI2_TETTS
biological_process	GO:0051301	cell division	20	33	0.606061	0.989628	0.0249604	1	0.987	W7XLA6_TETTS	I7M723_TETTS	I7MMU0_TETTS	I7M6G4_TETTS	I7MF86_TETTS	Q22LZ6_TETTS	Q240L4_TETTS	I7LT04_TETTS	I7LX51_TETTS	Q245B2_TETTS	I7M9N3_TETTS	I7MH20_TETTS	I7MGE2_TETTS	Q24IK5_TETTS	I7MHD0_TETTS	W7XJH3_TETTS	Q24BA4_TETTS	Q24BA7_TETTS	W7XAU4_TETTS	W7XBY9_TETTS
biological_process	GO:0009607	response to biotic stimulus	1	1	1	0.997629	0.0251818	1	0.989	Q22XW5_TETTS
biological_process	GO:0001932	regulation of protein phosphorylation	1	4	0.25	0.993672	0.0262502	1	0.99	Q22NC5_TETTS
biological_process	GO:0030951	establishment or maintenance of microtubule cytoskeleton polarity	4	4	1	1	0.0317017	1	0.998	I7M6L7_TETTS	W7XJI7_TETTS	I7LVA5_TETTS	Q22RE9_TETTS
biological_process	GO:0000184	nuclear-transcribed mRNA catabolic process, nonsense-mediated decay	4	4	1	1	0.0317017	1	0.998	Q23DR7_TETTS	I7MI99_TETTS	I7M057_TETTS	Q24GG1_TETTS
biological_process	GO:0035608	protein deglutamylation	4	4	1	1	0.0317017	1	0.998	Q22EC2_TETTS	Q239B1_TETTS	I7LTC9_TETTS	Q23W15_TETTS
biological_process	GO:0030177	positive regulation of Wnt signaling pathway	2	2	1	1	0.0317017	1	0.998	Q24DM6_TETTS	Q22NZ3_TETTS
biological_process	GO:0016192	vesicle-mediated transport	33	82	0.402439	0.916368	0.112585	1	1	I7MFM9_TETTS	W7XCU8_TETTS	Q228R3_TETTS	W7X1I7_TETTS	I7LV67_TETTS	Q22AI4_TETTS	Q23JD9_TETTS	W7X6Q7_TETTS	I7M9Y5_TETTS	I7LVM2_TETTS	Q22T25_TETTS	I7MAJ0_TETTS	Q22GH4_TETTS	I7MFT0_TETTS	I7LX05_TETTS	Q23Q76_TETTS	Q24IL1_TETTS	Q233D4_TETTS	I7M8K6_TETTS	I7LUR8_TETTS	I7MLL0_TETTS	Q22HC1_TETTS	W7X1I2_TETTS	W7XB96_TETTS	Q245D3_TETTS	I7M2W7_TETTS	I7LUD1_TETTS	Q229R4_TETTS	Q22WH8_TETTS	Q22AZ0_TETTS	I7M1X8_TETTS	Q23FP5_TETTS	I7MB58_TETTS
biological_process	GO:0032259	methylation	24	68	0.352941	0.100154	0.933235	1	1	Q23EX7_TETTS	W7X772_TETTS	W7XDX5_TETTS	Q228R4_TETTS	Q22N10_TETTS	I7M8P3_TETTS	I7MDV1_TETTS	Q235D9_TETTS	W7XI38_TETTS	Q22CT3_TETTS	Q22SV4_TETTS	I7M0P5_TETTS	Q23T99_TETTS	Q23M72_TETTS	Q23A13_TETTS	I7MHU8_TETTS	I7MI07_TETTS	Q22XW0_TETTS	I7M6W8_TETTS	W7XA40_TETTS	I7LTA0_TETTS	I7M6M7_TETTS	Q231G1_TETTS	I7M9J9_TETTS
biological_process	GO:0006364	rRNA processing	15	43	0.348837	0.132058	0.91687	1	1	Q241A5_TETTS	W7XKD0_TETTS	Q24BA6_TETTS	W7X772_TETTS	Q22N10_TETTS	I7MB45_TETTS	Q22S54_TETTS	I7M125_TETTS	Q23DL4_TETTS	Q22HC3_TETTS	Q24CM7_TETTS	I7M2E4_TETTS	Q22EJ0_TETTS	I7LXU7_TETTS	W7X710_TETTS
biological_process	GO:0006629	lipid metabolic process	12	67	0.179104	4.83833e-08	1	0	1	Q24CC9_TETTS	I7M5X1_TETTS	I7MIS1_TETTS	Q237S4_TETTS	Q23K21_TETTS	Q24BX9_TETTS	I7MK16_TETTS	Q23T88_TETTS	I7MHG2_TETTS	W7WY82_TETTS	Q237S1_TETTS	I7M1E1_TETTS
biological_process	GO:0006351	transcription, DNA-templated	12	33	0.363636	0.468685	0.61057	1	1	Q23DP2_TETTS	I7LT54_TETTS	Q236N3_TETTS	Q22M85_TETTS	I7MHL5_TETTS	I7MKQ3_TETTS	Q22PG0_TETTS	Q23G41_TETTS	I7MI49_TETTS	Q22V11_TETTS	I7M9F6_TETTS	I7MEY9_TETTS
biological_process	GO:0006355	regulation of transcription, DNA-templated	12	22	0.545455	0.953004	0.0836783	1	1	Q23DP2_TETTS	I7MI80_TETTS	Q22RE7_TETTS	Q23RD9_TETTS	Q241C2_TETTS	Q23DJ0_TETTS	I7MDN7_TETTS	I7MGZ2_TETTS	Q234A4_TETTS	Q22BG8_TETTS	I7MIB0_TETTS	I7MMY6_TETTS
biological_process	GO:0006412	translation	11	107	0.102804	1.99683e-14	1	0	1	RL35_TETTS	Q22WU7_TETTS	W7WYM0_TETTS	Q23CT9_TETTS	Q22CT3_TETTS	Q22HG3_TETTS	I7MGP2_TETTS	I7M4A2_TETTS	Q22WR7_TETTS	Q22GF8_TETTS	A4VE95_TETTS
biological_process	GO:0016042	lipid catabolic process	11	28	0.392857	0.563166	0.557446	1	1	Q236T7_TETTS	Q231G7_TETTS	Q22T06_TETTS	I7LW88_TETTS	A4VDL5_TETTS	Q22WB7_TETTS	Q23DB1_TETTS	I7LTG4_TETTS	Q248F0_TETTS	Q22LP7_TETTS	Q22Z77_TETTS
biological_process	GO:0006099	tricarboxylic acid cycle	11	21	0.52381	0.877961	0.233296	1	1	Q229Z2_TETTS	Q23YQ3_TETTS	Q234F3_TETTS	Q23H25_TETTS	I7M7R4_TETTS	Q23KH1_TETTS	I7MLW4_TETTS	I7MIK7_TETTS	Q23FR1_TETTS	I7M8A6_TETTS	Q23MM6_TETTS
biological_process	GO:0015914	phospholipid transport	11	21	0.52381	0.877961	0.233296	1	1	I7MAN3_TETTS	A4VD01_TETTS	I7M4B7_TETTS	I7MN18_TETTS	Q24FJ8_TETTS	Q23UD0_TETTS	W7XGP4_TETTS	Q247R2_TETTS	I7LW77_TETTS	Q24GN8_TETTS	Q22YP9_TETTS
biological_process	GO:0006457	protein folding	11	41	0.268293	0.0427673	0.978713	1	1	I7M3G1_TETTS	Q23K51_TETTS	Q233M0_TETTS	W7X9J6_TETTS	I7MG84_TETTS	Q22MB4_TETTS	I7M3Y8_TETTS	Q23GA6_TETTS	Q23FL2_TETTS	Q22MB3_TETTS	Q22WR9_TETTS
biological_process	GO:0060271	cilium assembly	10	23	0.434783	0.822877	0.264785	1	1	TTL3B_TETTS	TTL3A_TETTS	Q24HY2_TETTS	I7M9L5_TETTS	Q22BJ2_TETTS	I7M641_TETTS	Q22AI2_TETTS	I7MH16_TETTS	Q244W3_TETTS	Q22CR7_TETTS
biological_process	GO:0017038	protein import	10	13	0.769231	0.98572	0.0364803	1	1	W7XC53_TETTS	Q23BT9_TETTS	Q22ND6_TETTS	Q22NE3_TETTS	Q23G95_TETTS	Q22U14_TETTS	Q22U20_TETTS	Q23AE0_TETTS	I7M978_TETTS	I7LU06_TETTS
biological_process	GO:0006396	RNA processing	10	26	0.384615	0.00293499	0.998142	0.319	1	I7M2R4_TETTS	I7LVT2_TETTS	Q22PH2_TETTS	Q22V99_TETTS	A4VD87_TETTS	Q23FI5_TETTS	Q231D8_TETTS	I7MGY6_TETTS	I7MKB8_TETTS	Q23RA5_TETTS
biological_process	GO:0006397	mRNA processing	10	33	0.30303	0.0815628	0.948086	1	1	W7X3L6_TETTS	I7MHQ8_TETTS	I7M752_TETTS	I7LUA6_TETTS	Q245W4_TETTS	I7MLT8_TETTS	Q22R89_TETTS	Q23DL7_TETTS	Q22XY8_TETTS	Q23F24_TETTS
biological_process	GO:0006471	protein ADP-ribosylation	10	15	0.666667	0.985287	0.0493239	1	1	I7MCG2_TETTS	Q227Q9_TETTS	Q248I0_TETTS	Q236S9_TETTS	I7MGV0_TETTS	Q23JZ2_TETTS	Q24FE8_TETTS	Q23E62_TETTS	Q22N29_TETTS	Q24GE5_TETTS
biological_process	GO:0000398	mRNA splicing, via spliceosome	9	27	0.333333	0.283436	0.809799	1	1	Q23DA2_TETTS	I7M685_TETTS	I7MG23_TETTS	I7MLG1_TETTS	Q23R62_TETTS	Q23FT4_TETTS	Q22DI1_TETTS	Q233I2_TETTS	I7MLS8_TETTS
biological_process	GO:0006139	nucleobase-containing compound metabolic process	9	19	0.473684	0.2295	0.797027	1	1	Q22BP0_TETTS	I7MKP0_TETTS	I7M4I5_TETTS	I7MAM8_TETTS	I7M8T7_TETTS	I7MAY7_TETTS	A4VDE6_TETTS	Q24BQ3_TETTS	I7M2R5_TETTS
biological_process	GO:0006885	regulation of pH	9	13	0.692308	0.98798	0.0458135	1	1	I7MHN0_TETTS	Q233S5_TETTS	Q24DB7_TETTS	Q24DC1_TETTS	Q228S7_TETTS	Q24DC2_TETTS	Q24DB6_TETTS	I7M2Z1_TETTS	I7MGL3_TETTS
biological_process	GO:0006310	DNA recombination	8	14	0.571429	0.702346	0.459348	1	1	A4VEG9_TETTS	Q22AI7_TETTS	Q22AM9_TETTS	W7XIA7_TETTS	Q23KC2_TETTS	Q23ED9_TETTS	Q233G4_TETTS	I7LWR8_TETTS
biological_process	GO:0006357	regulation of transcription by RNA polymerase II	8	16	0.5	0.880816	0.223215	1	1	I7M8B4_TETTS	Q22BI6_TETTS	Q22BJ8_TETTS	Q23D91_TETTS	Q22FZ6_TETTS	I7M835_TETTS	Q22C44_TETTS	Q231Q1_TETTS
biological_process	GO:0008643	carbohydrate transport	8	19	0.421053	0.592128	0.591302	1	1	Q235L1_TETTS	Q22HI3_TETTS	Q23AW2_TETTS	Q22UB4_TETTS	Q22B27_TETTS	Q235L0_TETTS	Q22S23_TETTS	W7X1B3_TETTS
biological_process	GO:0006979	response to oxidative stress	8	15	0.533333	0.755888	0.407872	1	1	I7M8Q5_TETTS	Q22W57_TETTS	Q22E61_TETTS	I7M0R7_TETTS	Q22E64_TETTS	Q241T1_TETTS	Q22E63_TETTS	Q22E62_TETTS
biological_process	GO:0006888	endoplasmic reticulum to Golgi vesicle-mediated transport	8	16	0.5	0.818759	0.330301	1	1	Q23GE6_TETTS	A4VCZ5_TETTS	I7MLS2_TETTS	Q23E05_TETTS	Q239C5_TETTS	Q23ZC6_TETTS	Q23K44_TETTS	Q23A45_TETTS
biological_process	GO:0008152	metabolic process	7	7	1	5.63548e-08	1	0	1	Q22AD7_TETTS	Q23R75_TETTS	I7MFA0_TETTS	W7XE81_TETTS	Q22WM4_TETTS	Q22T26_TETTS	Q22AD5_TETTS
biological_process	GO:0006541	glutamine metabolic process	7	13	0.538462	0.731587	0.460024	1	1	Q22XS4_TETTS	I7MM56_TETTS	Q23CU8_TETTS	Q24DC7_TETTS	Q23EE6_TETTS	I7LUW3_TETTS	Q22MT7_TETTS
biological_process	GO:0006749	glutathione metabolic process	7	71	0.0985915	5.80409e-10	1	0	1	Q22E52_TETTS	Q22MM4_TETTS	I7LUJ1_TETTS	Q23VZ4_TETTS	Q236K6_TETTS	I7MA39_TETTS	Q22PH1_TETTS
biological_process	GO:0006338	chromatin remodeling	7	10	0.7	0.977582	0.0779524	1	1	Q23DI6_TETTS	Q22XS7_TETTS	Q22XW0_TETTS	Q22GD9_TETTS	I7MIF5_TETTS	Q22KT1_TETTS	I7MEY9_TETTS
biological_process	GO:0006265	DNA topological change	7	10	0.7	0.982328	0.0728722	1	1	Q23CP4_TETTS	I7M5X3_TETTS	I7MA91_TETTS	Q24DD8_TETTS	I7LXJ3_TETTS	I7M4N6_TETTS	I7LVW6_TETTS
biological_process	GO:0006506	GPI anchor biosynthetic process	6	23	0.26087	0.0247112	0.991673	0.987	1	W7XE75_TETTS	Q237R0_TETTS	Q23F50_TETTS	X1W3P8_TETTS	Q24F21_TETTS	I7MLA2_TETTS
biological_process	GO:0042147	retrograde transport, endosome to Golgi	6	12	0.5	0.800081	0.394977	1	1	Q23MC5_TETTS	I7M7F7_TETTS	I7MCL7_TETTS	Q237A5_TETTS	I7MJX3_TETTS	Q22SB0_TETTS
biological_process	GO:0051028	mRNA transport	6	6	1	0.918972	0.193837	1	1	I7LTE8_TETTS	W7XKR1_TETTS	I7MHJ5_TETTS	Q23KA3_TETTS	I7M7J6_TETTS	Q22C10_TETTS
biological_process	GO:0006031	chitin biosynthetic process	6	12	0.5	0.800081	0.394977	1	1	Q22Z65_TETTS	Q22Z67_TETTS	I7M8P7_TETTS	I7M268_TETTS	I7MGU1_TETTS	Q22Z62_TETTS
biological_process	GO:0006996	organelle organization	6	11	0.545455	0.866642	0.16472	1	1	I7LXA6_TETTS	Q22LN0_TETTS	Q239F3_TETTS	A4VCN8_TETTS	I7M2X7_TETTS	Q23VB1_TETTS
biological_process	GO:0046856	phosphatidylinositol dephosphorylation	6	11	0.545455	0.871228	0.297448	1	1	Q22MH2_TETTS	I7MMS0_TETTS	I7MH96_TETTS	I7LTH8_TETTS	I7MLB2_TETTS	Q22GV5_TETTS
biological_process	GO:0003341	cilium movement	5	11	0.454545	0.567606	0.625796	1	1	CF206_TETTS	I7MEG3_TETTS	Q24HY2_TETTS	I7M6H4_TETTS	Q23BW0_TETTS
biological_process	GO:0035082	axoneme assembly	5	5	1	0.94654	0.124657	1	1	CF206_TETTS	TTL3B_TETTS	TTL3A_TETTS	I7M777_TETTS	Q233L0_TETTS
biological_process	GO:0001510	RNA methylation	5	10	0.5	0.336033	0.831193	1	1	HENMT_TETTS	I7MGH3_TETTS	Q22MG6_TETTS	Q23BV8_TETTS	I7MGF8_TETTS
biological_process	GO:0018094	protein polyglycylation	5	6	0.833333	0.994371	0.0520245	1	1	TTL3E_TETTS	TTL3B_TETTS	TTL3D_TETTS	TTL3C_TETTS	TTL3A_TETTS
biological_process	GO:0060285	cilium-dependent cell motility	5	6	0.833333	0.95907	0.128772	1	1	Q23KI3_TETTS	Q23DD7_TETTS	Q230X9_TETTS	I7M304_TETTS	Q22Y61_TETTS
biological_process	GO:0019835	cytolysis	5	6	0.833333	0.994371	0.0520245	1	1	Q22AD7_TETTS	Q23R75_TETTS	Q22WM4_TETTS	Q22T26_TETTS	Q22AD5_TETTS
biological_process	GO:0042742	defense response to bacterium	5	6	0.833333	0.994371	0.0520245	1	1	Q22AD7_TETTS	Q23R75_TETTS	Q22WM4_TETTS	Q22T26_TETTS	Q22AD5_TETTS
biological_process	GO:0046854	phosphatidylinositol phosphate biosynthetic process	5	9	0.555556	0.8741	0.314457	1	1	Q237I3_TETTS	I7M900_TETTS	Q22H25_TETTS	Q23R89_TETTS	A4VDF9_TETTS
biological_process	GO:0048015	phosphatidylinositol-mediated signaling	5	10	0.5	0.794557	0.423471	1	1	Q237I3_TETTS	I7M900_TETTS	Q22H25_TETTS	Q23R89_TETTS	A4VDF9_TETTS
biological_process	GO:0045292	mRNA cis splicing, via spliceosome	5	7	0.714286	0.935212	0.209703	1	1	I7M621_TETTS	Q23DQ0_TETTS	I7M7J6_TETTS	Q22RL3_TETTS	Q23MM8_TETTS
biological_process	GO:0043666	regulation of phosphoprotein phosphatase activity	5	7	0.714286	0.935212	0.209703	1	1	I7MJB7_TETTS	I7M2M5_TETTS	Q22CQ3_TETTS	A4VDT5_TETTS	Q23RZ9_TETTS
biological_process	GO:0036158	outer dynein arm assembly	5	7	0.714286	0.974818	0.119131	1	1	I7MEG3_TETTS	Q22HG6_TETTS	Q22BD9_TETTS	I7M707_TETTS	Q22UJ1_TETTS
biological_process	GO:0006606	protein import into nucleus	5	8	0.625	0.935212	0.209703	1	1	I7M4Q8_TETTS	Q22CR9_TETTS	Q22UQ4_TETTS	I7M1W8_TETTS	Q23DV7_TETTS
biological_process	GO:0007076	mitotic chromosome condensation	5	9	0.555556	0.8741	0.314457	1	1	I7M723_TETTS	I7M6G4_TETTS	I7MH20_TETTS	Q24IK5_TETTS	Q24BA4_TETTS
biological_process	GO:0009740	gibberellic acid mediated signaling pathway	5	17	0.294118	0.205974	0.908847	1	1	Q22WX5_TETTS	I7M6L8_TETTS	I7MM20_TETTS	I7MKA1_TETTS	I7M395_TETTS
biological_process	GO:0006270	DNA replication initiation	5	7	0.714286	0.974818	0.119131	1	1	I7M1V7_TETTS	I7MG88_TETTS	Q239F7_TETTS	W7XAD3_TETTS	I7M6Z4_TETTS
biological_process	GO:0007096	regulation of exit from mitosis	5	8	0.625	0.935212	0.209703	1	1	I7MMU0_TETTS	Q22LZ6_TETTS	Q245B2_TETTS	Q24BA7_TETTS	W7XBY9_TETTS
biological_process	GO:0031047	gene silencing by RNA	4	5	0.8	0.986638	0.105061	1	1	HENMT_TETTS	Q22V99_TETTS	A4VD87_TETTS	Q24E25_TETTS
biological_process	GO:0009058	biosynthetic process	4	22	0.181818	2.48596e-13	1	0	1	I7MDW8_TETTS	I7LV29_TETTS	I7M2D0_TETTS	Q22YH7_TETTS
biological_process	GO:0016578	histone deubiquitination	4	5	0.8	0.986638	0.105061	1	1	I7M6M5_TETTS	W7X3W0_TETTS	I7MHB3_TETTS	Q23DI7_TETTS
biological_process	GO:0046785	microtubule polymerization	4	4	1	0.918972	0.193837	1	1	I7M6L7_TETTS	W7XJI7_TETTS	I7LVA5_TETTS	Q22RE9_TETTS
biological_process	GO:0006096	glycolytic process	4	18	0.222222	0.0656694	0.978969	1	1	Q22T89_TETTS	Q23CI8_TETTS	Q22UL2_TETTS	Q22UK6_TETTS
biological_process	GO:0001522	pseudouridine synthesis	4	14	0.285714	0.168807	0.934932	1	1	W7XKD0_TETTS	I7M0J5_TETTS	I7MKN4_TETTS	Q22TA6_TETTS
biological_process	GO:0055085	transmembrane transport	4	25	0.16	3.61856e-06	0.999999	0	1	I7M2B7_TETTS	Q22KE3_TETTS	I7MIN0_TETTS	Q23RY0_TETTS
biological_process	GO:0008380	RNA splicing	4	15	0.266667	0.21282	0.854996	1	1	W7X3L6_TETTS	I7MLT8_TETTS	Q23DL7_TETTS	Q22XY8_TETTS
biological_process	GO:0034765	regulation of ion transmembrane transport	4	24	0.166667	0.00744349	0.99823	0.66	1	I7M4G0_TETTS	Q22S15_TETTS	A4VCN4_TETTS	W7XG89_TETTS
biological_process	GO:0006744	ubiquinone biosynthetic process	4	7	0.571429	0.880869	0.333807	1	1	I7MAS5_TETTS	Q235D9_TETTS	W7X633_TETTS	Q22GI8_TETTS
biological_process	GO:0006614	SRP-dependent cotranslational protein targeting to membrane	4	8	0.5	0.790297	0.457911	1	1	I7LWA3_TETTS	W7XFS0_TETTS	I7LU88_TETTS	I7MB00_TETTS
biological_process	GO:0031297	replication fork processing	4	5	0.8	0.947975	0.211135	1	1	Q229Q0_TETTS	Q22ZC2_TETTS	I7MCV4_TETTS	Q22C20_TETTS
biological_process	GO:0006685	sphingomyelin catabolic process	4	5	0.8	0.986638	0.105061	1	1	Q22CB9_TETTS	I7M667_TETTS	I7M8U9_TETTS	I7MKQ1_TETTS
biological_process	GO:0006635	fatty acid beta-oxidation	4	11	0.363636	0.47151	0.754232	1	1	I7MHN7_TETTS	I7M5Z3_TETTS	I7LWR6_TETTS	Q23PV4_TETTS
biological_process	GO:0043087	regulation of GTPase activity	4	5	0.8	0.994371	0.0520245	1	1	Q23AF6_TETTS	Q22RT8_TETTS	Q23KE1_TETTS	Q23D35_TETTS
biological_process	GO:0007020	microtubule nucleation	4	6	0.666667	0.947975	0.211135	1	1	Q22ZA9_TETTS	I7M7M6_TETTS	Q23FC4_TETTS	Q23AE3_TETTS
biological_process	GO:0044238	primary metabolic process	4	5	0.8	0.16686	0.850854	1	1	W7XER1_TETTS	Q22XL2_TETTS	Q23E51_TETTS	I7MMG4_TETTS
biological_process	GO:0006897	endocytosis	4	6	0.666667	0.790297	0.457911	1	1	Q22RT8_TETTS	Q23KE1_TETTS	W7WZB3_TETTS	Q23D35_TETTS
biological_process	GO:0006325	chromatin organization	3	13	0.230769	0.527031	0.598861	1	1	Q229Y3_TETTS	Q23DP2_TETTS	Q24DT4_TETTS
biological_process	GO:0034314	Arp2/3 complex-mediated actin nucleation	3	7	0.428571	0.790297	0.457911	1	1	I7MAR6_TETTS	Q22Y88_TETTS	W7XGD2_TETTS
biological_process	GO:0006303	double-strand break repair via nonhomologous end joining	3	5	0.6	0.894939	0.35645	1	1	A4VEG9_TETTS	Q22NE4_TETTS	W7XIA7_TETTS
biological_process	GO:0000723	telomere maintenance	3	5	0.6	0.702552	0.52849	1	1	A4VEG9_TETTS	W7XIA7_TETTS	W7XD07_TETTS
biological_process	GO:0008033	tRNA processing	3	11	0.272727	0.0300069	0.986743	0.991	1	I7M0J5_TETTS	I7MKN4_TETTS	Q22TA6_TETTS
biological_process	GO:0006890	retrograde vesicle-mediated transport, Golgi to endoplasmic reticulum	3	8	0.375	0.542089	0.729625	1	1	Q22S17_TETTS	I7MI91_TETTS	Q23CT0_TETTS
biological_process	GO:0016539	intein-mediated protein splicing	3	5	0.6	0.894939	0.35645	1	1	Q237Q6_TETTS	Q236S9_TETTS	Q24C76_TETTS
biological_process	GO:0016226	iron-sulfur cluster assembly	3	11	0.272727	0.130394	0.958629	1	1	Q23A85_TETTS	Q22KQ8_TETTS	Q240K3_TETTS
biological_process	GO:0006869	lipid transport	3	5	0.6	0.94481	0.113108	1	1	I7LZY4_TETTS	I7MJQ9_TETTS	Q245K2_TETTS
biological_process	GO:0140021	mitochondrial ADP transmembrane transport	3	11	0.272727	0.245768	0.908419	1	1	Q225W9_TETTS	Q22PC2_TETTS	I7LVV0_TETTS
biological_process	GO:1990544	mitochondrial ATP transmembrane transport	3	11	0.272727	0.245768	0.908419	1	1	Q225W9_TETTS	Q22PC2_TETTS	I7LVV0_TETTS
biological_process	GO:0007023	post-chaperonin tubulin folding pathway	3	3	1	1	0.0751805	1	1	I7LWA6_TETTS	I7M905_TETTS	Q22YV4_TETTS
biological_process	GO:0043414	macromolecule methylation	3	5	0.6	0.307222	0.825167	1	1	Q23TW8_TETTS	Q23RE0_TETTS	Q22GC0_TETTS
biological_process	GO:0090304	nucleic acid metabolic process	3	5	0.6	0.434859	0.603405	1	1	Q23TW8_TETTS	Q23RE0_TETTS	Q22GC0_TETTS
biological_process	GO:0030433	ubiquitin-dependent ERAD pathway	3	4	0.75	0.968298	0.205617	1	1	Q23QU7_TETTS	Q22CV0_TETTS	Q22WA2_TETTS
biological_process	GO:0006807	nitrogen compound metabolic process	3	8	0.375	4.39157e-05	0.999968	0.005	1	W7XER1_TETTS	Q23E51_TETTS	I7MMG4_TETTS
biological_process	GO:0006895	Golgi to endosome transport	3	3	1	1	0.0751805	1	1	Q23JK7_TETTS	I7M0G4_TETTS	I7MDW0_TETTS
biological_process	GO:0006814	sodium ion transport	3	6	0.5	0.788865	0.501765	1	1	A4VE01_TETTS	Q23FX2_TETTS	Q22D73_TETTS
biological_process	GO:0035735	intraciliary transport involved in cilium assembly	3	3	1	1	0.0751805	1	1	I7M8F7_TETTS	I7M764_TETTS	I7LWP3_TETTS
biological_process	GO:0010389	regulation of G2/M transition of mitotic cell cycle	3	3	1	1	0.0751805	1	1	Q23JX5_TETTS	I7MAZ9_TETTS	Q245A9_TETTS
biological_process	GO:0019985	translesion synthesis	3	3	1	1	0.0751805	1	1	I7MCN7_TETTS	I7M8A7_TETTS	Q233J3_TETTS
biological_process	GO:0008299	isoprenoid biosynthetic process	3	6	0.5	0.376144	0.81942	1	1	W7X633_TETTS	I7M8B1_TETTS	I7M9U7_TETTS
biological_process	GO:0006400	tRNA modification	3	6	0.5	0.0338921	0.989074	0.995	1	I7LUX7_TETTS	I7MD88_TETTS	I7MAY8_TETTS
biological_process	GO:0009311	oligosaccharide metabolic process	3	3	1	0.994371	0.0520245	1	1	I7MKZ9_TETTS	W7XI36_TETTS	I7MAW7_TETTS
biological_process	GO:0009452	7-methylguanosine RNA capping	3	3	1	0.968298	0.205617	1	1	I7MGH3_TETTS	Q22MG6_TETTS	I7MGF8_TETTS
biological_process	GO:0071704	organic substance metabolic process	3	4	0.75	5.15104e-05	0.999962	0.006	1	Q245S2_TETTS	W7XGL5_TETTS	Q23E51_TETTS
biological_process	GO:0006893	Golgi to plasma membrane transport	3	3	1	1	0.0751805	1	1	X1W3S9_TETTS	W7X4L3_TETTS	Q23QF9_TETTS
biological_process	GO:0007205	protein kinase C-activating G protein-coupled receptor signaling pathway	3	3	1	1	0.0751805	1	1	Q23GZ0_TETTS	I7MAS1_TETTS	I7M7L8_TETTS
biological_process	GO:0007004	telomere maintenance via telomerase	2	6	0.333333	0.498235	0.799971	1	1	TERT_TETTS	TAP50_TETTS
biological_process	GO:0030030	cell projection organization	2	7	0.285714	0.594627	0.513105	1	1	POC1_TETTS	A4VDW7_TETTS
biological_process	GO:0006633	fatty acid biosynthetic process	2	10	0.2	0.133632	0.965785	1	1	Q232H4_TETTS	A4VD97_TETTS
biological_process	GO:0031929	TOR signaling	2	5	0.4	0.794557	0.423471	1	1	I7LWA0_TETTS	W7XKA0_TETTS
biological_process	GO:0030091	protein repair	2	2	1	1	0.17821	1	1	I7M8Q5_TETTS	Q22W57_TETTS
biological_process	GO:0010506	regulation of autophagy	2	2	1	1	0.17821	1	1	Q22DQ6_TETTS	Q22GI5_TETTS
biological_process	GO:0045454	cell redox homeostasis	2	7	0.285714	0.372267	0.868866	1	1	I7MFC1_TETTS	I7LZZ6_TETTS
biological_process	GO:0000245	spliceosomal complex assembly	2	2	1	0.794383	0.562921	1	1	A4VF07_TETTS	I7LZW0_TETTS
biological_process	GO:0009066	aspartate family amino acid metabolic process	2	2	1	0.982328	0.0728722	1	1	I7MJV7_TETTS	Q22LU8_TETTS
biological_process	GO:0000209	protein polyubiquitination	2	3	0.666667	0.794383	0.562921	1	1	Q247X9_TETTS	A4VD17_TETTS
biological_process	GO:0060294	cilium movement involved in cell motility	2	5	0.4	0.64355	0.700569	1	1	I7M777_TETTS	I7M9L5_TETTS
biological_process	GO:0006367	transcription initiation from RNA polymerase II promoter	2	6	0.333333	0.372267	0.868866	1	1	A4VE44_TETTS	I7LTC8_TETTS
biological_process	GO:0007021	tubulin complex assembly	2	2	1	1	0.17821	1	1	I7LWA6_TETTS	Q22YV4_TETTS
biological_process	GO:0008285	negative regulation of cell population proliferation	2	2	1	1	0.17821	1	1	Q23KE5_TETTS	Q234T6_TETTS
biological_process	GO:0007219	Notch signaling pathway	2	3	0.666667	0.924819	0.384269	1	1	Q24HW2_TETTS	I7MMD5_TETTS
biological_process	GO:0032456	endocytic recycling	2	5	0.4	0.64355	0.700569	1	1	I7MCL7_TETTS	Q22SB0_TETTS
biological_process	GO:0006352	DNA-templated transcription, initiation	2	8	0.25	0.241508	0.881406	1	1	Q23BW8_TETTS	Q23BX0_TETTS
biological_process	GO:0000290	deadenylation-dependent decapping of nuclear-transcribed mRNA	2	2	1	1	0.17821	1	1	W7WZ73_TETTS	Q24HN2_TETTS
biological_process	GO:0017186	peptidyl-pyroglutamic acid biosynthetic process, using glutaminyl-peptide cyclotransferase	2	2	1	1	0.17821	1	1	Q22CH4_TETTS	I7LUB9_TETTS
biological_process	GO:0006694	steroid biosynthetic process	2	5	0.4	0.270375	0.915279	1	1	I7LY83_TETTS	I7MKS1_TETTS
biological_process	GO:0008654	phospholipid biosynthetic process	2	8	0.25	0.0104057	0.995053	0.759	1	A4VF59_TETTS	I7LY32_TETTS
biological_process	GO:0006418	tRNA aminoacylation for protein translation	2	3	0.666667	0.01817	0.993288	0.93	1	I7MDK0_TETTS	I7M3F2_TETTS
biological_process	GO:0006417	regulation of translation	2	2	1	0.241508	0.881406	1	1	I7M9Y8_TETTS	Q234Z9_TETTS
biological_process	GO:0006402	mRNA catabolic process	2	4	0.5	0.985287	0.0493239	1	1	Q24GS1_TETTS	I7LX74_TETTS
biological_process	GO:0030968	endoplasmic reticulum unfolded protein response	2	2	1	1	0.17821	1	1	Q22CV0_TETTS	Q23F24_TETTS
biological_process	GO:0000467	exonucleolytic trimming to generate mature 3'-end of 5.8S rRNA from tricistronic rRNA transcript (SSU-rRNA, 5.8S rRNA, LSU-rRNA)	2	4	0.5	0.794383	0.562921	1	1	Q241P8_TETTS	Q23PU6_TETTS
biological_process	GO:0006488	dolichol-linked oligosaccharide biosynthetic process	2	6	0.333333	0.498235	0.799971	1	1	I7LWJ3_TETTS	Q22BM5_TETTS
biological_process	GO:0032968	positive regulation of transcription elongation from RNA polymerase II promoter	2	2	1	1	0.17821	1	1	Q22BP0_TETTS	Q24BQ3_TETTS
biological_process	GO:0090090	negative regulation of canonical Wnt signaling pathway	2	2	1	1	0.17821	1	1	I7MGA0_TETTS	Q23AY0_TETTS
biological_process	GO:0051276	chromosome organization	2	3	0.666667	0.836522	0.225375	1	1	Q24BX8_TETTS	I7LUD9_TETTS
biological_process	GO:0034356	NAD biosynthesis via nicotinamide riboside salvage pathway	2	3	0.666667	0.924819	0.384269	1	1	I7LUG6_TETTS	I7LUI5_TETTS
biological_process	GO:0006805	xenobiotic metabolic process	2	4	0.5	0.794383	0.562921	1	1	Q22XJ3_TETTS	I7MCW1_TETTS
biological_process	GO:0009408	response to heat	2	4	0.5	0.794383	0.562921	1	1	I7MG84_TETTS	Q22WR9_TETTS
biological_process	GO:0071586	CAAX-box protein processing	2	5	0.4	0.64355	0.700569	1	1	Q22BD2_TETTS	I7MGD8_TETTS
biological_process	GO:0030245	cellulose catabolic process	2	4	0.5	0.794383	0.562921	1	1	Q22C74_TETTS	Q22C01_TETTS
biological_process	GO:0006529	asparagine biosynthetic process	2	2	1	1	0.17821	1	1	Q23CU8_TETTS	I7ME35_TETTS
biological_process	GO:0007015	actin filament organization	2	2	1	0.539976	0.663967	1	1	Q24I68_TETTS	Q22NU2_TETTS
biological_process	GO:0006388	tRNA splicing, via endonucleolytic cleavage and ligation	2	2	1	1	0.17821	1	1	Q23R85_TETTS	I7MJL7_TETTS
biological_process	GO:0030001	metal ion transport	2	3	0.666667	0.794383	0.562921	1	1	Q22YT0_TETTS	I7MGB5_TETTS
biological_process	GO:0072344	rescue of stalled ribosome	2	2	1	1	0.17821	1	1	Q23MN2_TETTS	I7M8Y2_TETTS
biological_process	GO:0005992	trehalose biosynthetic process	2	2	1	1	0.17821	1	1	Q22TC2_TETTS	Q23G25_TETTS
biological_process	GO:0034453	microtubule anchoring	2	4	0.5	0.794383	0.562921	1	1	I7MCW0_TETTS	I7LX25_TETTS
biological_process	GO:0016973	poly(A)+ mRNA export from nucleus	2	2	1	1	0.17821	1	1	I7LVF9_TETTS	Q22NW0_TETTS
biological_process	GO:0090263	positive regulation of canonical Wnt signaling pathway	2	2	1	1	0.17821	1	1	I7LUW8_TETTS	W7XG47_TETTS
biological_process	GO:0033567	DNA replication, Okazaki fragment processing	2	2	1	1	0.17821	1	1	I7MF71_TETTS	W7XGV7_TETTS
biological_process	GO:0009072	aromatic amino acid family metabolic process	2	5	0.4	0.0413712	0.991712	1	1	Q23R09_TETTS	Q23A76_TETTS
biological_process	GO:0006611	protein export from nucleus	2	2	1	1	0.17821	1	1	Q22RP0_TETTS	Q23D96_TETTS
biological_process	GO:0006006	glucose metabolic process	2	2	1	0.666193	0.627733	1	1	Q22UL2_TETTS	Q22UK6_TETTS
biological_process	GO:0009116	nucleoside metabolic process	1	6	0.166667	0.0342151	0.9959	0.999	1	I7LUL3_TETTS
biological_process	GO:0009117	nucleotide metabolic process	1	6	0.166667	0.436958	0.645188	1	1	I7M7B0_TETTS
biological_process	GO:0071929	alpha-tubulin acetylation	1	1	1	1	0.422244	1	1	ATAT_TETTS
biological_process	GO:0070507	regulation of microtubule cytoskeleton organization	1	1	1	0.927128	0.205443	1	1	ATAT_TETTS
biological_process	GO:0048870	cell motility	1	3	0.333333	0.918972	0.193837	1	1	CF206_TETTS
biological_process	GO:0034587	piRNA metabolic process	1	1	1	1	0.422244	1	1	HENMT_TETTS
biological_process	GO:0031049	programmed DNA elimination	1	1	1	1	0.422244	1	1	HENMT_TETTS
biological_process	GO:0000463	maturation of LSU-rRNA from tricistronic rRNA transcript (SSU-rRNA, 5.8S rRNA, LSU-rRNA)	1	4	0.25	0.437079	0.888737	1	1	RL35_TETTS
biological_process	GO:0007098	centrosome cycle	1	1	1	1	0.422244	1	1	POC1_TETTS
biological_process	GO:0042273	ribosomal large subunit biogenesis	1	3	0.333333	0.327856	0.866368	1	1	Q24GQ1_TETTS
biological_process	GO:0035518	histone H2A monoubiquitination	1	1	1	1	0.422244	1	1	Q22U80_TETTS
biological_process	GO:0019288	isopentenyl diphosphate biosynthetic process, methylerythritol 4-phosphate pathway	1	1	1	1	0.422244	1	1	W7XL83_TETTS
biological_process	GO:0016114	terpenoid biosynthetic process	1	2	0.5	0.437079	0.888737	1	1	W7XL83_TETTS
biological_process	GO:0016570	histone modification	1	4	0.25	0.950676	0.128583	1	1	Q229Y3_TETTS
biological_process	GO:0018205	peptidyl-lysine modification	1	1	1	0.327856	0.866368	1	1	Q229Y3_TETTS
biological_process	GO:0070940	dephosphorylation of RNA polymerase II C-terminal domain	1	2	0.5	0.82179	0.666278	1	1	I7LVC3_TETTS
biological_process	GO:0002098	tRNA wobble uridine modification	1	10	0.1	0.0214671	0.997637	0.975	1	Q22KQ7_TETTS
biological_process	GO:0032007	negative regulation of TOR signaling	1	2	0.5	0.82179	0.666278	1	1	Q23RE8_TETTS
biological_process	GO:1901031	regulation of response to reactive oxygen species	1	2	0.5	0.82179	0.666278	1	1	Q23RE8_TETTS
biological_process	GO:0006546	glycine catabolic process	1	2	0.5	0.437079	0.888737	1	1	Q23W29_TETTS
biological_process	GO:0006520	cellular amino acid metabolic process	1	12	0.0833333	0.00121744	0.999417	0.154	1	I7LV29_TETTS
biological_process	GO:0008295	spermidine biosynthetic process	1	2	0.5	0.82179	0.666278	1	1	I7M065_TETTS
biological_process	GO:0045944	positive regulation of transcription by RNA polymerase II	1	1	1	0.968298	0.205617	1	1	Q239R2_TETTS
biological_process	GO:0006422	aspartyl-tRNA aminoacylation	1	2	0.5	0.82179	0.666278	1	1	Q232M3_TETTS
biological_process	GO:0015986	ATP synthesis coupled proton transport	1	1	1	1	0.422244	1	1	Q239R1_TETTS
biological_process	GO:0006094	gluconeogenesis	1	5	0.2	0.299431	0.935779	1	1	Q22T89_TETTS
biological_process	GO:0042176	regulation of protein catabolic process	1	3	0.333333	0.615731	0.807283	1	1	I7LTL6_TETTS
biological_process	GO:0030026	cellular manganese ion homeostasis	1	2	0.5	0.82179	0.666278	1	1	Q22DU5_TETTS
biological_process	GO:0006106	fumarate metabolic process	1	1	1	1	0.422244	1	1	Q229Z2_TETTS
biological_process	GO:0009089	lysine biosynthetic process via diaminopimelate	1	2	0.5	0.82179	0.666278	1	1	Q24CD6_TETTS
biological_process	GO:0016559	peroxisome fission	1	9	0.111111	0.0540985	0.992889	1	1	Q22Z97_TETTS
biological_process	GO:0007034	vacuolar transport	1	8	0.125	0.873094	0.255771	1	1	Q232X5_TETTS
biological_process	GO:0016024	CDP-diacylglycerol biosynthetic process	1	3	0.333333	0.615731	0.807283	1	1	I7M0E3_TETTS
biological_process	GO:0030150	protein import into mitochondrial matrix	1	3	0.333333	0.615731	0.807283	1	1	Q22KK9_TETTS
biological_process	GO:0018142	protein-DNA covalent cross-linking	1	2	0.5	0.82179	0.666278	1	1	Q23K28_TETTS
biological_process	GO:0006032	chitin catabolic process	1	5	0.2	0.299431	0.935779	1	1	A4VCP5_TETTS
biological_process	GO:0006813	potassium ion transport	1	21	0.047619	0.000155862	0.999991	0.021	1	A4VCN4_TETTS
biological_process	GO:0030833	regulation of actin filament polymerization	1	5	0.2	0.605023	0.623856	1	1	Q22Y88_TETTS
biological_process	GO:0035553	oxidative single-stranded RNA demethylation	1	1	1	1	0.422244	1	1	I7MHQ8_TETTS
biological_process	GO:0031204	posttranslational protein targeting to membrane, translocation	1	1	1	1	0.422244	1	1	I7M062_TETTS
biological_process	GO:0006493	protein O-linked glycosylation	1	4	0.25	0.437079	0.888737	1	1	Q24CU0_TETTS
biological_process	GO:0017196	N-terminal peptidyl-methionine acetylation	1	2	0.5	0.82179	0.666278	1	1	Q22BT3_TETTS
biological_process	GO:0006425	glutaminyl-tRNA aminoacylation	1	2	0.5	0.82179	0.666278	1	1	Q22FX6_TETTS
biological_process	GO:0000387	spliceosomal snRNP assembly	1	7	0.142857	0.270375	0.915279	1	1	Q23MM8_TETTS
biological_process	GO:0019752	carboxylic acid metabolic process	1	5	0.2	1.11523e-05	0.999995	0.002	1	I7M8S6_TETTS
biological_process	GO:0044206	UMP salvage	1	2	0.5	0.82179	0.666278	1	1	I7MCM4_TETTS
biological_process	GO:0006725	cellular aromatic compound metabolic process	1	5	0.2	0.0460518	0.961924	1	1	I7M150_TETTS
biological_process	GO:0015937	coenzyme A biosynthetic process	1	4	0.25	0.437079	0.888737	1	1	I7MIT2_TETTS
biological_process	GO:0006625	protein targeting to peroxisome	1	2	0.5	0.437079	0.888737	1	1	Q23DU9_TETTS
biological_process	GO:1900364	negative regulation of mRNA polyadenylation	1	1	1	1	0.422244	1	1	Q23AS1_TETTS
biological_process	GO:0043488	regulation of mRNA stability	1	1	1	1	0.0751805	1	1	Q23AS1_TETTS
biological_process	GO:0030490	maturation of SSU-rRNA	1	1	1	1	0.17821	1	1	Q22LR2_TETTS
biological_process	GO:0042274	ribosomal small subunit biogenesis	1	2	0.5	0.894939	0.35645	1	1	I7ME62_TETTS
biological_process	GO:0000154	rRNA modification	1	1	1	0.299431	0.935779	1	1	I7ME62_TETTS
biological_process	GO:0051391	tRNA acetylation	1	1	1	1	0.422244	1	1	I7ME62_TETTS
biological_process	GO:0055072	iron ion homeostasis	1	2	0.5	0.82179	0.666278	1	1	Q240K3_TETTS
biological_process	GO:0009253	peptidoglycan catabolic process	1	8	0.125	0.0847209	0.987668	1	1	Q23TA4_TETTS
biological_process	GO:0010038	response to metal ion	1	2	0.5	0.82179	0.666278	1	1	I7M1R5_TETTS
biological_process	GO:0000244	spliceosomal tri-snRNP complex assembly	1	1	1	1	0.422244	1	1	Q22Z37_TETTS
biological_process	GO:0015671	oxygen transport	1	2	0.5	0.82179	0.666278	1	1	Q22CE3_TETTS
biological_process	GO:0097428	protein maturation by iron-sulfur cluster transfer	1	2	0.5	0.437079	0.888737	1	1	Q23A85_TETTS
biological_process	GO:0070897	transcription preinitiation complex assembly	1	2	0.5	0.82179	0.666278	1	1	Q231M7_TETTS
biological_process	GO:0006002	fructose 6-phosphate metabolic process	1	3	0.333333	0.615731	0.807283	1	1	I7LV76_TETTS
biological_process	GO:0009086	methionine biosynthetic process	1	1	1	0.615731	0.807283	1	1	I7LZK6_TETTS
biological_process	GO:0009165	nucleotide biosynthetic process	1	2	0.5	0.960544	0.0670283	1	1	I7LUL3_TETTS
biological_process	GO:0033674	positive regulation of kinase activity	1	1	1	1	0.422244	1	1	I7M9Y8_TETTS
biological_process	GO:0030705	cytoskeleton-dependent intracellular transport	1	1	1	0.790297	0.457911	1	1	A4VDS8_TETTS
biological_process	GO:1901136	carbohydrate derivative catabolic process	1	4	0.25	0.00946932	0.998042	0.744	1	Q231G7_TETTS
biological_process	GO:0006384	transcription initiation from RNA polymerase III promoter	1	2	0.5	0.82179	0.666278	1	1	Q22KC6_TETTS
biological_process	GO:0007338	single fertilization	1	1	1	1	0.422244	1	1	Q22C76_TETTS
biological_process	GO:0070084	protein initiator methionine removal	1	4	0.25	0.437079	0.888737	1	1	Q240U3_TETTS
biological_process	GO:0015977	carbon fixation	1	1	1	1	0.422244	1	1	Q23YQ3_TETTS
biological_process	GO:0009435	NAD biosynthetic process	1	4	0.25	0.666193	0.627733	1	1	I7M9D7_TETTS
biological_process	GO:0032264	IMP salvage	1	3	0.333333	0.615731	0.807283	1	1	Q22TE2_TETTS
biological_process	GO:0006631	fatty acid metabolic process	1	8	0.125	0.0248266	0.99103	0.987	1	Q23K78_TETTS
biological_process	GO:0048478	replication fork protection	1	1	1	1	0.422244	1	1	I7MAT1_TETTS
biological_process	GO:0018279	protein N-linked glycosylation via asparagine	1	1	1	1	0.422244	1	1	Q23AP5_TETTS
biological_process	GO:0043248	proteasome assembly	1	5	0.2	0.200029	0.96294	1	1	W7X9U6_TETTS
biological_process	GO:0006090	pyruvate metabolic process	1	1	1	0.0845391	0.966108	1	1	I7LZY0_TETTS
biological_process	GO:0001682	tRNA 5'-leader removal	1	4	0.25	0.437079	0.888737	1	1	Q23C57_TETTS
biological_process	GO:0006952	defense response	1	2	0.5	0.98802	0.0647883	1	1	Q22XW5_TETTS
biological_process	GO:0000956	nuclear-transcribed mRNA catabolic process	1	3	0.333333	0.982328	0.0728722	1	1	I7MMX2_TETTS
biological_process	GO:0031145	anaphase-promoting complex-dependent catabolic process	1	5	0.2	0.299431	0.935779	1	1	I7MGE2_TETTS
biological_process	GO:0030071	regulation of mitotic metaphase/anaphase transition	1	3	0.333333	0.615731	0.807283	1	1	I7MGE2_TETTS
biological_process	GO:0035721	intraciliary retrograde transport	1	2	0.5	0.82179	0.666278	1	1	I7M8F7_TETTS
biological_process	GO:1901137	carbohydrate derivative biosynthetic process	1	1	1	0.000207953	0.999915	0.03	1	Q22XS4_TETTS
biological_process	GO:0090114	COPII-coated vesicle budding	1	1	1	1	0.422244	1	1	Q23KA3_TETTS
biological_process	GO:1904263	positive regulation of TORC1 signaling	1	1	1	1	0.422244	1	1	Q23KA3_TETTS
biological_process	GO:0030837	negative regulation of actin filament polymerization	1	2	0.5	0.437079	0.888737	1	1	I7MJA2_TETTS
biological_process	GO:0048017	inositol lipid-mediated signaling	1	4	0.25	0.629395	0.582389	1	1	Q23DB1_TETTS
biological_process	GO:0006654	phosphatidic acid biosynthetic process	1	4	0.25	0.437079	0.888737	1	1	Q23DB1_TETTS
biological_process	GO:0007032	endosome organization	1	1	1	1	0.422244	1	1	Q22LV6_TETTS
biological_process	GO:2000641	regulation of early endosome to late endosome transport	1	1	1	1	0.422244	1	1	Q22LV6_TETTS
biological_process	GO:0000737	DNA catabolic process, endonucleolytic	1	1	1	1	0.422244	1	1	Q240P5_TETTS
biological_process	GO:0006302	double-strand break repair	1	3	0.333333	0.794557	0.423471	1	1	Q240P5_TETTS
biological_process	GO:0006891	intra-Golgi vesicle-mediated transport	1	2	0.5	0.82179	0.666278	1	1	I7M8R1_TETTS
biological_process	GO:0033512	L-lysine catabolic process to acetyl-CoA via saccharopine	1	1	1	1	0.422244	1	1	Q234F3_TETTS
biological_process	GO:0097720	calcineurin-mediated signaling	1	2	0.5	0.82179	0.666278	1	1	Q24HN0_TETTS
biological_process	GO:0044210	'de novo' CTP biosynthetic process	1	1	1	1	0.422244	1	1	I7MM56_TETTS
biological_process	GO:0030277	maintenance of gastrointestinal epithelium	1	1	1	1	0.422244	1	1	I7MMU9_TETTS
biological_process	GO:0006097	glyoxylate cycle	1	1	1	1	0.422244	1	1	Q23H25_TETTS
biological_process	GO:0000959	mitochondrial RNA metabolic process	1	1	1	1	0.422244	1	1	Q24CB9_TETTS
biological_process	GO:0045162	clustering of voltage-gated sodium channels	1	1	1	1	0.422244	1	1	Q24DP2_TETTS
biological_process	GO:0010390	histone monoubiquitination	1	1	1	1	0.17821	1	1	Q24DT4_TETTS
biological_process	GO:0000132	establishment of mitotic spindle orientation	1	1	1	1	0.422244	1	1	I7LT04_TETTS
biological_process	GO:0051012	microtubule sliding	1	1	1	1	0.422244	1	1	I7LT04_TETTS
biological_process	GO:0030148	sphingolipid biosynthetic process	1	2	0.5	0.200029	0.96294	1	1	Q232H4_TETTS
biological_process	GO:0071897	DNA biosynthetic process	1	5	0.2	0.629395	0.582389	1	1	I7LWR8_TETTS
biological_process	GO:0032957	inositol trisphosphate metabolic process	1	1	1	1	0.422244	1	1	I7MGE3_TETTS
biological_process	GO:0017000	antibiotic biosynthetic process	1	6	0.166667	0.200029	0.96294	1	1	I7MJ44_TETTS
biological_process	GO:0045892	negative regulation of transcription, DNA-templated	1	2	0.5	0.615731	0.807283	1	1	I7LXA0_TETTS
biological_process	GO:0007131	reciprocal meiotic recombination	1	5	0.2	0.299431	0.935779	1	1	Q23VW9_TETTS
biological_process	GO:0043486	histone exchange	1	2	0.5	0.82179	0.666278	1	1	Q23RD9_TETTS
biological_process	GO:0006537	glutamate biosynthetic process	1	1	1	1	0.422244	1	1	Q24DC7_TETTS
biological_process	GO:0001732	formation of cytoplasmic translation initiation complex	1	3	0.333333	0.615731	0.807283	1	1	Q23KA8_TETTS
biological_process	GO:0006562	proline catabolic process	1	1	1	1	0.422244	1	1	I7M7F9_TETTS
biological_process	GO:0035494	SNARE complex disassembly	1	1	1	1	0.422244	1	1	Q22LZ8_TETTS
biological_process	GO:0051315	attachment of mitotic spindle microtubules to kinetochore	1	1	1	1	0.422244	1	1	I7LX51_TETTS
biological_process	GO:0043547	positive regulation of GTPase activity	1	1	1	1	0.422244	1	1	Q23K89_TETTS
biological_process	GO:0006429	leucyl-tRNA aminoacylation	1	2	0.5	0.82179	0.666278	1	1	Q248E5_TETTS
biological_process	GO:0055129	L-proline biosynthetic process	1	2	0.5	0.82179	0.666278	1	1	Q233Y5_TETTS
biological_process	GO:0009097	isoleucine biosynthetic process	1	3	0.333333	0.615731	0.807283	1	1	Q22B57_TETTS
biological_process	GO:0046314	phosphocreatine biosynthetic process	1	3	0.333333	0.615731	0.807283	1	1	I7MFD0_TETTS
biological_process	GO:0000027	ribosomal large subunit assembly	1	3	0.333333	0.615731	0.807283	1	1	I7LTZ2_TETTS
biological_process	GO:0007623	circadian rhythm	1	1	1	1	0.422244	1	1	I7LU60_TETTS
biological_process	GO:0000724	double-strand break repair via homologous recombination	1	2	0.5	0.82179	0.666278	1	1	I7MK26_TETTS
biological_process	GO:0006164	purine nucleotide biosynthetic process	1	1	1	0.0467679	0.985833	1	1	I7M6H8_TETTS
biological_process	GO:0032923	organic phosphonate biosynthetic process	1	2	0.5	0.82179	0.666278	1	1	W7X8Y9_TETTS
biological_process	GO:0043066	negative regulation of apoptotic process	1	1	1	1	0.17821	1	1	Q23K83_TETTS
biological_process	GO:0032958	inositol phosphate biosynthetic process	1	2	0.5	0.82179	0.666278	1	1	Q22C70_TETTS
biological_process	GO:0006431	methionyl-tRNA aminoacylation	1	2	0.5	0.82179	0.666278	1	1	I7M673_TETTS
biological_process	GO:0019674	NAD metabolic process	1	2	0.5	0.82179	0.666278	1	1	Q22RP1_TETTS
biological_process	GO:0006741	NADP biosynthetic process	1	2	0.5	0.82179	0.666278	1	1	Q22RP1_TETTS
biological_process	GO:0005980	glycogen catabolic process	1	1	1	1	0.422244	1	1	W7XI56_TETTS
biological_process	GO:0061015	snRNA import into nucleus	1	1	1	1	0.422244	1	1	I7LTQ5_TETTS
biological_process	GO:0000462	maturation of SSU-rRNA from tricistronic rRNA transcript (SSU-rRNA, 5.8S rRNA, LSU-rRNA)	1	1	1	1	0.422244	1	1	Q22NT5_TETTS
biological_process	GO:1990116	ribosome-associated ubiquitin-dependent protein catabolic process	1	1	1	1	0.422244	1	1	I7M8Y2_TETTS
biological_process	GO:1902979	mitotic DNA replication termination	1	1	1	1	0.422244	1	1	Q23KD1_TETTS
biological_process	GO:0000045	autophagosome assembly	1	1	1	1	0.422244	1	1	I7MA81_TETTS
biological_process	GO:0000422	autophagy of mitochondrion	1	1	1	1	0.422244	1	1	I7MA81_TETTS
biological_process	GO:0006383	transcription by RNA polymerase III	1	3	0.333333	0.64355	0.700569	1	1	I7LU91_TETTS
biological_process	GO:0007033	vacuole organization	1	2	0.5	0.924819	0.384269	1	1	I7MHP4_TETTS
biological_process	GO:0018344	protein geranylgeranylation	1	2	0.5	0.82179	0.666278	1	1	Q241P5_TETTS
biological_process	GO:0006108	malate metabolic process	1	4	0.25	0.437079	0.888737	1	1	I7MIK7_TETTS
biological_process	GO:0006071	glycerol metabolic process	1	1	1	0.615731	0.807283	1	1	Q22M37_TETTS
biological_process	GO:0018342	protein prenylation	1	3	0.333333	0.498235	0.799971	1	1	Q23QF9_TETTS
biological_process	GO:0006730	one-carbon metabolic process	1	5	0.2	0.131134	0.978619	1	1	I7MHI6_TETTS
biological_process	GO:0006564	L-serine biosynthetic process	1	2	0.5	0.82179	0.666278	1	1	I7MB37_TETTS
biological_process	GO:0007030	Golgi organization	1	2	0.5	0.82179	0.666278	1	1	I7MI30_TETTS
biological_process	GO:0032511	late endosome to vacuole transport via multivesicular body sorting pathway	1	1	1	0.82179	0.666278	1	1	Q22EF6_TETTS
biological_process	GO:0045333	cellular respiration	1	1	1	0.786218	0.34766	1	1	Q22GI8_TETTS
biological_process	GO:0016575	histone deacetylation	1	1	1	1	0.422244	1	1	Q22DB9_TETTS
biological_process	GO:0006012	galactose metabolic process	1	1	1	1	0.422244	1	1	I7MDT5_TETTS
biological_process	GO:0070072	vacuolar proton-transporting V-type ATPase complex assembly	1	1	1	1	0.422244	1	1	I7MA92_TETTS
biological_process	GO:0050992	dimethylallyl diphosphate biosynthetic process	1	1	1	1	0.422244	1	1	I7M8B1_TETTS
biological_process	GO:0098813	nuclear chromosome segregation	1	1	1	0.871417	0.268413	1	1	I7LUG5_TETTS
biological_process	GO:0000280	nuclear division	1	1	1	0.97504	0.0536901	1	1	I7LUG5_TETTS
biological_process	GO:0007031	peroxisome organization	1	1	1	0.0927313	0.972636	1	1	Q22X13_TETTS
biological_process	GO:0032008	positive regulation of TOR signaling	1	1	1	1	0.17821	1	1	I7MG57_TETTS
biological_process	GO:0010165	response to X-ray	1	1	1	1	0.422244	1	1	Q22R87_TETTS
biological_process	GO:0043968	histone H2A acetylation	1	1	1	1	0.422244	1	1	Q22XW0_TETTS
biological_process	GO:0043967	histone H4 acetylation	1	1	1	1	0.422244	1	1	Q22XW0_TETTS
biological_process	GO:0006661	phosphatidylinositol biosynthetic process	1	1	1	0.147578	0.917996	1	1	W7XBL0_TETTS
biological_process	GO:0050482	arachidonic acid secretion	1	1	1	1	0.422244	1	1	I7M7P3_TETTS
biological_process	GO:0006644	phospholipid metabolic process	1	1	1	0.122257	0.918437	1	1	I7M7P3_TETTS
biological_process	GO:0006420	arginyl-tRNA aminoacylation	1	2	0.5	0.82179	0.666278	1	1	I7MAK9_TETTS
biological_process	GO:0090522	vesicle tethering involved in exocytosis	1	1	1	1	0.422244	1	1	Q23WN5_TETTS
biological_process	GO:0043039	tRNA aminoacylation	1	1	1	0.0322164	0.986692	0.993	1	Q22WR7_TETTS
biological_process	GO:2000601	positive regulation of Arp2/3 complex-mediated actin nucleation	1	1	1	1	0.422244	1	1	Q22NU2_TETTS
biological_process	GO:0030242	autophagy of peroxisome	1	1	1	1	0.422244	1	1	Q23F63_TETTS
biological_process	GO:0097056	selenocysteinyl-tRNA(Sec) biosynthetic process	1	1	1	1	0.422244	1	1	Q22GF8_TETTS
biological_process	GO:0009411	response to UV	1	1	1	1	0.422244	1	1	Q23ZF3_TETTS
biological_process	GO:0055070	copper ion homeostasis	1	1	1	0.82179	0.666278	1	1	Q22Y19_TETTS
biological_process	GO:0006487	protein N-linked glycosylation	1	2	0.5	0.685543	0.572675	1	1	Q22ZG2_TETTS
biological_process	GO:0071562	nucleus-vacuole junction assembly	1	1	1	1	0.422244	1	1	Q23FC2_TETTS
biological_process	GO:0048034	heme O biosynthetic process	1	1	1	1	0.422244	1	1	W7XEC6_TETTS
biological_process	GO:0051560	mitochondrial calcium ion homeostasis	1	3	0.333333	0.615731	0.807283	1	1	I7M0N6_TETTS
biological_process	GO:0000082	G1/S transition of mitotic cell cycle	1	1	1	1	0.422244	1	1	Q23EC2_TETTS
biological_process	GO:0006424	glutamyl-tRNA aminoacylation	1	2	0.5	0.82179	0.666278	1	1	I7M034_TETTS
biological_process	GO:0007229	integrin-mediated signaling pathway	1	1	1	1	0.422244	1	1	Q23AR5_TETTS
biological_process	GO:0043154	negative regulation of cysteine-type endopeptidase activity involved in apoptotic process	1	1	1	1	0.422244	1	1	Q240V3_TETTS
biological_process	GO:0009159	deoxyribonucleoside monophosphate catabolic process	0	1	0	0.577756	1	1	1
biological_process	GO:0044782	cilium organization	0	2	0	0.7028	0.404087	1	1
biological_process	GO:1904868	telomerase catalytic core complex assembly	0	1	0	0.577756	1	1	1
biological_process	GO:0090669	telomerase RNA stabilization	0	1	0	0.577756	1	1	1
biological_process	GO:0018095	protein polyglutamylation	0	2	0	0.333722	1	1	1
biological_process	GO:0042256	mature ribosome assembly	0	2	0	0.333722	1	1	1
biological_process	GO:0006284	base-excision repair	0	6	0	0.0213806	1	0.97	1
biological_process	GO:0043137	DNA replication, removal of RNA primer	0	1	0	0.577756	1	1	1
biological_process	GO:0042254	ribosome biogenesis	0	21	0	0.00064248	0.999721	0.081	1
biological_process	GO:0000271	polysaccharide biosynthetic process	0	1	0	0.111263	1	1	1
biological_process	GO:0006065	UDP-glucuronate biosynthetic process	0	1	0	0.577756	1	1	1
biological_process	GO:0019509	L-methionine salvage from methylthioadenosine	0	2	0	0.333722	1	1	1
biological_process	GO:0043328	protein transport to vacuole involved in ubiquitin-dependent protein catabolic process via the multivesicular body sorting pathway	0	1	0	0.577756	1	1	1
biological_process	GO:0006308	DNA catabolic process	0	6	0	0.131134	0.978619	1	1
biological_process	GO:0005978	glycogen biosynthetic process	0	3	0	0.192717	1	1	1
biological_process	GO:0018343	protein farnesylation	0	1	0	0.577756	1	1	1
biological_process	GO:0006432	phenylalanyl-tRNA aminoacylation	0	3	0	0.192717	1	1	1
biological_process	GO:0019348	dolichol metabolic process	0	2	0	0.333722	1	1	1
biological_process	GO:0006486	protein glycosylation	0	10	0	0.0338921	0.989074	0.995	1
biological_process	GO:0007064	mitotic sister chromatid cohesion	0	1	0	0.577756	1	1	1
biological_process	GO:0006465	signal peptide processing	0	4	0	0.111263	1	1	1
biological_process	GO:0032049	cardiolipin biosynthetic process	0	2	0	0.333722	1	1	1
biological_process	GO:0000493	box H/ACA snoRNP assembly	0	2	0	0.333722	1	1	1
biological_process	GO:0034477	U6 snRNA 3'-end processing	0	1	0	0.577756	1	1	1
biological_process	GO:0009073	aromatic amino acid family biosynthetic process	0	3	0	0.192717	1	1	1
biological_process	GO:0008652	cellular amino acid biosynthetic process	0	4	0	0.136626	0.936908	1	1
biological_process	GO:0009423	chorismate biosynthetic process	0	3	0	0.192717	1	1	1
biological_process	GO:0006428	isoleucyl-tRNA aminoacylation	0	1	0	0.577756	1	1	1
biological_process	GO:0045039	protein insertion into mitochondrial inner membrane	0	1	0	0.577756	1	1	1
biological_process	GO:0006850	mitochondrial pyruvate transmembrane transport	0	3	0	0.192717	1	1	1
biological_process	GO:0045901	positive regulation of translational elongation	0	8	0	0.012332	1	0.837	1
biological_process	GO:0045905	positive regulation of translational termination	0	8	0	0.012332	1	0.837	1
biological_process	GO:0006368	transcription elongation from RNA polymerase II promoter	0	3	0	0.64355	0.700569	1	1
biological_process	GO:0008610	lipid biosynthetic process	0	8	0	4.7652e-05	0.999981	0.005	1
biological_process	GO:0046513	ceramide biosynthetic process	0	4	0	0.111263	1	1	1
biological_process	GO:0006796	phosphate-containing compound metabolic process	0	4	0	0.230353	0.810454	1	1
biological_process	GO:0006433	prolyl-tRNA aminoacylation	0	1	0	0.577756	1	1	1
biological_process	GO:0006779	porphyrin-containing compound biosynthetic process	0	2	0	0.0342151	0.9959	0.999	1
biological_process	GO:0016485	protein processing	0	1	0	0.336033	0.831193	1	1
biological_process	GO:0006782	protoporphyrinogen IX biosynthetic process	0	5	0	0.0642213	1	1	1
biological_process	GO:0006914	autophagy	0	11	0	0.265349	0.875076	1	1
biological_process	GO:0006535	cysteine biosynthetic process from serine	0	2	0	0.333722	1	1	1
biological_process	GO:0006621	protein retention in ER lumen	0	3	0	0.192717	1	1	1
biological_process	GO:0016558	protein import into peroxisome matrix	0	1	0	0.333722	1	1	1
biological_process	GO:0070286	axonemal dynein complex assembly	0	6	0	0.629395	0.582389	1	1
biological_process	GO:0006376	mRNA splice site selection	0	1	0	0.333722	1	1	1
biological_process	GO:0071108	protein K48-linked deubiquitination	0	1	0	0.577756	1	1	1
biological_process	GO:0016125	sterol metabolic process	0	1	0	0.111263	1	1	1
biological_process	GO:0008612	peptidyl-lysine modification to peptidyl-hypusine	0	1	0	0.577756	1	1	1
biological_process	GO:0071985	multivesicular body sorting pathway	0	2	0	0.437079	0.888737	1	1
biological_process	GO:0045116	protein neddylation	0	2	0	0.333722	1	1	1
biological_process	GO:0000338	protein deneddylation	0	2	0	0.333722	1	1	1
biological_process	GO:0009245	lipid A biosynthetic process	0	1	0	0.577756	1	1	1
biological_process	GO:0006086	acetyl-CoA biosynthetic process from pyruvate	0	3	0	0.192717	1	1	1
biological_process	GO:0009446	putrescine biosynthetic process	0	3	0	0.192717	1	1	1
biological_process	GO:0006665	sphingolipid metabolic process	0	2	0	0.508375	0.706501	1	1
biological_process	GO:0009204	deoxyribonucleoside triphosphate catabolic process	0	1	0	0.333722	1	1	1
biological_process	GO:0034404	nucleobase-containing small molecule biosynthetic process	0	2	0	0.00711117	1	0.645	1
biological_process	GO:0006913	nucleocytoplasmic transport	0	2	0	0.702346	0.459348	1	1
biological_process	GO:0006098	pentose-phosphate shunt	0	2	0	0.333722	1	1	1
biological_process	GO:0030036	actin cytoskeleton organization	0	2	0	0.45384	0.734651	1	1
biological_process	GO:0051016	barbed-end actin filament capping	0	2	0	0.333722	1	1	1
biological_process	GO:0016925	protein sumoylation	0	2	0	0.333722	1	1	1
biological_process	GO:0046168	glycerol-3-phosphate catabolic process	0	1	0	0.577756	1	1	1
biological_process	GO:0034553	mitochondrial respiratory chain complex II assembly	0	1	0	0.577756	1	1	1
biological_process	GO:0019700	organic phosphonate catabolic process	0	1	0	0.577756	1	1	1
biological_process	GO:0006406	mRNA export from nucleus	0	6	0	0.270375	0.915279	1	1
biological_process	GO:0046938	phytochelatin biosynthetic process	0	1	0	0.577756	1	1	1
biological_process	GO:0070534	protein K63-linked ubiquitination	0	1	0	0.577756	1	1	1
biological_process	GO:0051568	histone H3-K4 methylation	0	1	0	0.577756	1	1	1
biological_process	GO:0042026	protein refolding	0	2	0	0.333722	1	1	1
biological_process	GO:0006862	nucleotide transport	0	6	0	0.0309503	0.992466	0.991	1
biological_process	GO:0009082	branched-chain amino acid biosynthetic process	0	1	0	0.437079	0.888737	1	1
biological_process	GO:0015074	DNA integration	0	2	0	0.333722	1	1	1
biological_process	GO:0006313	transposition, DNA-mediated	0	2	0	0.333722	1	1	1
biological_process	GO:0006659	phosphatidylserine biosynthetic process	0	2	0	0.333722	1	1	1
biological_process	GO:0030328	prenylcysteine catabolic process	0	1	0	0.577756	1	1	1
biological_process	GO:0002143	tRNA wobble position uridine thiolation	0	1	0	0.577756	1	1	1
biological_process	GO:0009143	nucleoside triphosphate catabolic process	0	1	0	0.192717	1	1	1
biological_process	GO:0022900	electron transport chain	0	2	0	0.0642213	1	1	1
biological_process	GO:0000469	cleavage involved in rRNA processing	0	2	0	0.498235	0.799971	1	1
biological_process	GO:0006646	phosphatidylethanolamine biosynthetic process	0	4	0	0.111263	1	1	1
biological_process	GO:0032543	mitochondrial translation	0	1	0	0.333722	1	1	1
biological_process	GO:1901564	organonitrogen compound metabolic process	0	3	0	2.30209e-08	1	0	1
biological_process	GO:0006166	purine ribonucleoside salvage	0	3	0	0.192717	1	1	1
biological_process	GO:0009166	nucleotide catabolic process	0	1	0	0.192717	1	1	1
biological_process	GO:0035998	7,8-dihydroneopterin 3'-triphosphate biosynthetic process	0	1	0	0.577756	1	1	1
biological_process	GO:0046654	tetrahydrofolate biosynthetic process	0	2	0	0.333722	1	1	1
biological_process	GO:0006783	heme biosynthetic process	0	1	0	0.0847209	0.987668	1	1
biological_process	GO:0008611	ether lipid biosynthetic process	0	1	0	0.577756	1	1	1
biological_process	GO:0010960	magnesium ion homeostasis	0	2	0	0.333722	1	1	1
biological_process	GO:0032469	endoplasmic reticulum calcium ion homeostasis	0	2	0	0.333722	1	1	1
biological_process	GO:0036503	ERAD pathway	0	1	0	0.894939	0.35645	1	1
biological_process	GO:0016104	triterpenoid biosynthetic process	0	1	0	0.577756	1	1	1
biological_process	GO:0033566	gamma-tubulin complex localization	0	1	0	0.577756	1	1	1
biological_process	GO:0048193	Golgi vesicle transport	0	3	0	0.947082	0.100734	1	1
biological_process	GO:0032447	protein urmylation	0	3	0	0.192717	1	1	1
biological_process	GO:0034227	tRNA thio-modification	0	3	0	0.111263	1	1	1
biological_process	GO:0106035	protein maturation by [4Fe-4S] cluster transfer	0	2	0	0.333722	1	1	1
biological_process	GO:0034470	ncRNA processing	0	2	0	0.00437655	0.997685	0.486	1
biological_process	GO:0015976	carbon utilization	0	7	0	0.0213806	1	0.97	1
biological_process	GO:0006241	CTP biosynthetic process	0	4	0	0.299431	0.935779	1	1
biological_process	GO:0006183	GTP biosynthetic process	0	4	0	0.111263	1	1	1
biological_process	GO:0006228	UTP biosynthetic process	0	4	0	0.111263	1	1	1
biological_process	GO:0006751	glutathione catabolic process	0	1	0	0.577756	1	1	1
biological_process	GO:0035303	regulation of dephosphorylation	0	1	0	0.794557	0.423471	1	1
biological_process	GO:0006851	mitochondrial calcium ion transmembrane transport	0	1	0	0.577756	1	1	1
biological_process	GO:0006596	polyamine biosynthetic process	0	2	0	0.131134	0.978619	1	1
biological_process	GO:0006269	DNA replication, synthesis of RNA primer	0	1	0	0.577756	1	1	1
biological_process	GO:0003352	regulation of cilium movement	0	1	0	0.577756	1	1	1
biological_process	GO:0016255	attachment of GPI anchor to protein	0	4	0	0.111263	1	1	1
biological_process	GO:0031146	SCF-dependent proteasomal ubiquitin-dependent protein catabolic process	0	1	0	0.577756	1	1	1
biological_process	GO:0006542	glutamine biosynthetic process	0	2	0	0.333722	1	1	1
biological_process	GO:0019441	tryptophan catabolic process to kynurenine	0	3	0	0.192717	1	1	1
biological_process	GO:0000466	maturation of 5.8S rRNA from tricistronic rRNA transcript (SSU-rRNA, 5.8S rRNA, LSU-rRNA)	0	2	0	0.498235	0.799971	1	1
biological_process	GO:0032515	negative regulation of phosphoprotein phosphatase activity	0	1	0	0.577756	1	1	1
biological_process	GO:0019432	triglyceride biosynthetic process	0	1	0	0.577756	1	1	1
biological_process	GO:0034599	cellular response to oxidative stress	0	2	0	0.333722	1	1	1
biological_process	GO:0008615	pyridoxine biosynthetic process	0	1	0	0.577756	1	1	1
biological_process	GO:0006048	UDP-N-acetylglucosamine biosynthetic process	0	2	0	0.333722	1	1	1
biological_process	GO:0017004	cytochrome complex assembly	0	1	0	0.577756	1	1	1
biological_process	GO:0017003	protein-heme linkage	0	1	0	0.577756	1	1	1
biological_process	GO:1990961	xenobiotic detoxification by transmembrane export across the plasma membrane	0	1	0	0.577756	1	1	1
biological_process	GO:0006206	pyrimidine nucleobase metabolic process	0	1	0	0.111263	1	1	1
biological_process	GO:0006213	pyrimidine nucleoside metabolic process	0	1	0	0.577756	1	1	1
biological_process	GO:0000055	ribosomal large subunit export from nucleus	0	1	0	0.577756	1	1	1
biological_process	GO:0006275	regulation of DNA replication	0	1	0	0.82179	0.666278	1	1
biological_process	GO:0045727	positive regulation of translation	0	1	0	0.00711117	1	0.645	1
biological_process	GO:0006414	translational elongation	0	2	0	0.0048345	0.999292	0.51	1
biological_process	GO:0046496	nicotinamide nucleotide metabolic process	0	1	0	0.576529	0.672144	1	1
biological_process	GO:0009249	protein lipoylation	0	2	0	0.333722	1	1	1
biological_process	GO:0044208	'de novo' AMP biosynthetic process	0	2	0	0.333722	1	1	1
biological_process	GO:0019464	glycine decarboxylation via glycine cleavage system	0	2	0	0.333722	1	1	1
biological_process	GO:0006147	guanine catabolic process	0	2	0	0.333722	1	1	1
biological_process	GO:0006268	DNA unwinding involved in DNA replication	0	1	0	0.577756	1	1	1
biological_process	GO:1905775	negative regulation of DNA helicase activity	0	1	0	0.577756	1	1	1
biological_process	GO:0034975	protein folding in endoplasmic reticulum	0	2	0	0.333722	1	1	1
biological_process	GO:0006069	ethanol oxidation	0	1	0	0.577756	1	1	1
biological_process	GO:0046294	formaldehyde catabolic process	0	1	0	0.577756	1	1	1
biological_process	GO:0030041	actin filament polymerization	0	2	0	0.605023	0.623856	1	1
biological_process	GO:0043631	RNA polyadenylation	0	3	0	0.299431	0.935779	1	1
biological_process	GO:0019563	glycerol catabolic process	0	2	0	0.333722	1	1	1
biological_process	GO:0006072	glycerol-3-phosphate metabolic process	0	3	0	0.111263	1	1	1
biological_process	GO:0070682	proteasome regulatory particle assembly	0	1	0	0.577756	1	1	1
biological_process	GO:0042073	intraciliary transport	0	3	0	0.666193	0.627733	1	1
biological_process	GO:0008202	steroid metabolic process	0	1	0	0.133632	0.965785	1	1
biological_process	GO:0019303	D-ribose catabolic process	0	1	0	0.577756	1	1	1
biological_process	GO:0071569	protein ufmylation	0	3	0	0.192717	1	1	1
biological_process	GO:0006040	amino sugar metabolic process	0	1	0	0.275264	0.853342	1	1
biological_process	GO:0009254	peptidoglycan turnover	0	1	0	0.577756	1	1	1
biological_process	GO:0031123	RNA 3'-end processing	0	1	0	0.427325	0.808101	1	1
biological_process	GO:0006360	transcription by RNA polymerase I	0	1	0	0.577756	1	1	1
biological_process	GO:0006499	N-terminal protein myristoylation	0	1	0	0.577756	1	1	1
biological_process	GO:0016126	sterol biosynthetic process	0	2	0	0.192717	1	1	1
biological_process	GO:0006421	asparaginyl-tRNA aminoacylation	0	1	0	0.577756	1	1	1
biological_process	GO:1990547	mitochondrial phosphate ion transmembrane transport	0	2	0	0.333722	1	1	1
biological_process	GO:0006081	cellular aldehyde metabolic process	0	2	0	0.64355	0.700569	1	1
biological_process	GO:0002182	cytoplasmic translational elongation	0	1	0	0.0642213	1	1	1
biological_process	GO:0007186	G protein-coupled receptor signaling pathway	0	2	0	0.894939	0.35645	1	1
biological_process	GO:0019236	response to pheromone	0	2	0	0.333722	1	1	1
biological_process	GO:0030488	tRNA methylation	0	1	0	0.333722	1	1	1
biological_process	GO:0006084	acetyl-CoA metabolic process	0	1	0	0.131134	0.978619	1	1
biological_process	GO:0015936	coenzyme A metabolic process	0	1	0	0.299431	0.935779	1	1
biological_process	GO:0010142	farnesyl diphosphate biosynthetic process, mevalonate pathway	0	1	0	0.577756	1	1	1
biological_process	GO:0002181	cytoplasmic translation	0	1	0	0.0540985	0.992889	1	1
biological_process	GO:0002128	tRNA nucleoside ribose methylation	0	1	0	0.577756	1	1	1
biological_process	GO:0072583	clathrin-dependent endocytosis	0	2	0	0.333722	1	1	1
biological_process	GO:0043517	positive regulation of DNA damage response, signal transduction by p53 class mediator	0	1	0	0.577756	1	1	1
biological_process	GO:0016070	RNA metabolic process	0	1	0	0.0123088	0.990848	0.804	1
biological_process	GO:1901565	organonitrogen compound catabolic process	0	1	0	0.915662	0.112593	1	1
biological_process	GO:0046952	ketone body catabolic process	0	1	0	0.577756	1	1	1
biological_process	GO:0009298	GDP-mannose biosynthetic process	0	2	0	0.333722	1	1	1
biological_process	GO:0006419	alanyl-tRNA aminoacylation	0	2	0	0.333722	1	1	1
biological_process	GO:0101030	tRNA-guanine transglycosylation	0	2	0	0.333722	1	1	1
biological_process	GO:0070966	nuclear-transcribed mRNA catabolic process, no-go decay	0	1	0	0.577756	1	1	1
biological_process	GO:0070481	nuclear-transcribed mRNA catabolic process, non-stop decay	0	1	0	0.577756	1	1	1
biological_process	GO:0071025	RNA surveillance	0	1	0	0.577756	1	1	1
biological_process	GO:0046416	D-amino acid metabolic process	0	2	0	0.333722	1	1	1
biological_process	GO:0017183	peptidyl-diphthamide biosynthetic process from peptidyl-histidine	0	4	0	0.111263	1	1	1
biological_process	GO:0006480	N-terminal protein amino acid methylation	0	2	0	0.333722	1	1	1
biological_process	GO:0000455	enzyme-directed rRNA pseudouridine synthesis	0	1	0	0.577756	1	1	1
biological_process	GO:0060261	positive regulation of transcription initiation from RNA polymerase II promoter	0	1	0	0.577756	1	1	1
biological_process	GO:0070475	rRNA base methylation	0	1	0	0.333722	1	1	1
biological_process	GO:0009229	thiamine diphosphate biosynthetic process	0	1	0	0.577756	1	1	1
biological_process	GO:0006772	thiamine metabolic process	0	1	0	0.577756	1	1	1
biological_process	GO:0006729	tetrahydrobiopterin biosynthetic process	0	2	0	0.333722	1	1	1
biological_process	GO:0006021	inositol biosynthetic process	0	1	0	0.577756	1	1	1
biological_process	GO:0000395	mRNA 5'-splice site recognition	0	1	0	0.577756	1	1	1
biological_process	GO:0006102	isocitrate metabolic process	0	2	0	0.333722	1	1	1
biological_process	GO:0006370	7-methylguanosine mRNA capping	0	1	0	0.577756	1	1	1
biological_process	GO:0006207	'de novo' pyrimidine nucleobase biosynthetic process	0	2	0	0.333722	1	1	1
biological_process	GO:0006221	pyrimidine nucleotide biosynthetic process	0	2	0	0.0915811	0.978533	1	1
biological_process	GO:0006784	heme A biosynthetic process	0	1	0	0.577756	1	1	1
biological_process	GO:0031116	positive regulation of microtubule polymerization	0	4	0	0.111263	1	1	1
biological_process	GO:0042773	ATP synthesis coupled electron transport	0	1	0	0.333722	1	1	1
biological_process	GO:0000453	enzyme-directed rRNA 2'-O-methylation	0	1	0	0.577756	1	1	1
biological_process	GO:0018298	protein-chromophore linkage	0	2	0	0.333722	1	1	1
biological_process	GO:0032006	regulation of TOR signaling	0	1	0	0.894939	0.35645	1	1
biological_process	GO:0019264	glycine biosynthetic process from serine	0	2	0	0.333722	1	1	1
biological_process	GO:0035999	tetrahydrofolate interconversion	0	2	0	0.333722	1	1	1
biological_process	GO:0006561	proline biosynthetic process	0	1	0	0.615731	0.807283	1	1
biological_process	GO:0006436	tryptophanyl-tRNA aminoacylation	0	2	0	0.333722	1	1	1
biological_process	GO:0042255	ribosome assembly	0	1	0	0.131134	0.978619	1	1
biological_process	GO:0006333	chromatin assembly or disassembly	0	1	0	0.0642213	1	1	1
biological_process	GO:0006379	mRNA cleavage	0	2	0	0.333722	1	1	1
biological_process	GO:0006378	mRNA polyadenylation	0	1	0	0.82179	0.666278	1	1
biological_process	GO:0019284	L-methionine salvage from S-adenosylmethionine	0	1	0	0.577756	1	1	1
biological_process	GO:0019346	transsulfuration	0	1	0	0.577756	1	1	1
biological_process	GO:0006426	glycyl-tRNA aminoacylation	0	1	0	0.577756	1	1	1
biological_process	GO:0006233	dTDP biosynthetic process	0	1	0	0.577756	1	1	1
biological_process	GO:0035065	regulation of histone acetylation	0	1	0	0.577756	1	1	1
biological_process	GO:0006334	nucleosome assembly	0	3	0	0.111263	1	1	1
biological_process	GO:0032784	regulation of DNA-templated transcription, elongation	0	1	0	0.924819	0.384269	1	1
biological_process	GO:0046855	inositol phosphate dephosphorylation	0	1	0	0.577756	1	1	1
biological_process	GO:0006750	glutathione biosynthetic process	0	1	0	0.577756	1	1	1
biological_process	GO:0006482	protein demethylation	0	1	0	0.577756	1	1	1
biological_process	GO:0006811	ion transport	0	1	0	0.00527857	0.997818	0.55	1
biological_process	GO:0006474	N-terminal protein amino acid acetylation	0	1	0	0.615731	0.807283	1	1
biological_process	GO:0006801	superoxide metabolic process	0	1	0	0.577756	1	1	1
biological_process	GO:0045048	protein insertion into ER membrane	0	3	0	0.192717	1	1	1
biological_process	GO:0006438	valyl-tRNA aminoacylation	0	1	0	0.577756	1	1	1
biological_process	GO:0019915	lipid storage	0	3	0	0.192717	1	1	1
biological_process	GO:0051259	protein complex oligomerization	0	1	0	0.577756	1	1	1
biological_process	GO:0006878	cellular copper ion homeostasis	0	1	0	0.577756	1	1	1
biological_process	GO:0001680	tRNA 3'-terminal CCA addition	0	1	0	0.577756	1	1	1
biological_process	GO:0006434	seryl-tRNA aminoacylation	0	1	0	0.577756	1	1	1
biological_process	GO:0006559	L-phenylalanine catabolic process	0	2	0	0.333722	1	1	1
biological_process	GO:0006570	tyrosine metabolic process	0	1	0	0.333722	1	1	1
biological_process	GO:0022904	respiratory electron transport chain	0	1	0	0.192717	1	1	1
biological_process	GO:0000350	generation of catalytic spliceosome for second transesterification step	0	1	0	0.577756	1	1	1
biological_process	GO:0060628	regulation of ER to Golgi vesicle-mediated transport	0	1	0	0.577756	1	1	1
biological_process	GO:0042981	regulation of apoptotic process	0	1	0	0.924819	0.384269	1	1
biological_process	GO:0001778	plasma membrane repair	0	1	0	0.577756	1	1	1
biological_process	GO:0006865	amino acid transport	0	1	0	0.333722	1	1	1
biological_process	GO:0042744	hydrogen peroxide catabolic process	0	1	0	0.577756	1	1	1
biological_process	GO:0009062	fatty acid catabolic process	0	1	0	0.376144	0.81942	1	1
biological_process	GO:0006123	mitochondrial electron transport, cytochrome c to oxygen	0	1	0	0.577756	1	1	1
biological_process	GO:0006044	N-acetylglucosamine metabolic process	0	1	0	0.577756	1	1	1
biological_process	GO:0003333	amino acid transmembrane transport	0	1	0	0.577756	1	1	1
biological_process	GO:0009263	deoxyribonucleotide biosynthetic process	0	1	0	0.192717	1	1	1
biological_process	GO:0010923	negative regulation of phosphatase activity	0	1	0	0.333722	1	1	1
biological_process	GO:0051013	microtubule severing	0	1	0	0.577756	1	1	1
biological_process	GO:0042264	peptidyl-aspartic acid hydroxylation	0	1	0	0.577756	1	1	1
biological_process	GO:0006556	S-adenosylmethionine biosynthetic process	0	1	0	0.577756	1	1	1
biological_process	GO:0006168	adenine salvage	0	1	0	0.577756	1	1	1
biological_process	GO:0044209	AMP salvage	0	1	0	0.577756	1	1	1
biological_process	GO:0006231	dTMP biosynthetic process	0	1	0	0.577756	1	1	1
biological_process	GO:0070125	mitochondrial translational elongation	0	1	0	0.577756	1	1	1
biological_process	GO:0000012	single strand break repair	0	1	0	0.577756	1	1	1
biological_process	GO:0006695	cholesterol biosynthetic process	0	1	0	0.577756	1	1	1
biological_process	GO:0019287	isopentenyl diphosphate biosynthetic process, mevalonate pathway	0	2	0	0.333722	1	1	1
biological_process	GO:0006572	tyrosine catabolic process	0	1	0	0.577756	1	1	1
biological_process	GO:0046034	ATP metabolic process	0	2	0	0.0338921	0.989074	0.995	1
biological_process	GO:1902600	proton transmembrane transport	0	3	0	0.437079	0.888737	1	1
biological_process	GO:0006427	histidyl-tRNA aminoacylation	0	2	0	0.333722	1	1	1
biological_process	GO:1901135	carbohydrate derivative metabolic process	0	1	0	4.36753e-08	1	0	1
biological_process	GO:0007005	mitochondrion organization	0	1	0	0.133632	0.965785	1	1
biological_process	GO:0032981	mitochondrial respiratory chain complex I assembly	0	3	0	0.192717	1	1	1
biological_process	GO:0002084	protein depalmitoylation	0	1	0	0.577756	1	1	1
biological_process	GO:0006335	DNA replication-dependent chromatin assembly	0	1	0	0.577756	1	1	1
biological_process	GO:0030261	chromosome condensation	0	1	0	0.794557	0.423471	1	1
biological_process	GO:1905515	non-motile cilium assembly	0	3	0	0.192717	1	1	1
biological_process	GO:0006662	glycerol ether metabolic process	0	2	0	0.192717	1	1	1
biological_process	GO:0031122	cytoplasmic microtubule organization	0	1	0	0.577756	1	1	1
biological_process	GO:0006423	cysteinyl-tRNA aminoacylation	0	1	0	0.577756	1	1	1
biological_process	GO:0016560	protein import into peroxisome matrix, docking	0	1	0	0.577756	1	1	1
biological_process	GO:0009083	branched-chain amino acid catabolic process	0	1	0	0.577756	1	1	1
biological_process	GO:0042138	meiotic DNA double-strand break formation	0	1	0	0.577756	1	1	1
biological_process	GO:0043461	proton-transporting ATP synthase complex assembly	0	1	0	0.577756	1	1	1
biological_process	GO:0019343	cysteine biosynthetic process via cystathionine	0	1	0	0.577756	1	1	1
biological_process	GO:0006430	lysyl-tRNA aminoacylation	0	1	0	0.577756	1	1	1
biological_process	GO:0016180	snRNA processing	0	1	0	0.333722	1	1	1
biological_process	GO:0006574	valine catabolic process	0	1	0	0.577756	1	1	1
biological_process	GO:0006253	dCTP catabolic process	0	1	0	0.577756	1	1	1
biological_process	GO:0042262	DNA protection	0	1	0	0.577756	1	1	1
biological_process	GO:0006189	'de novo' IMP biosynthetic process	0	1	0	0.577756	1	1	1
biological_process	GO:0006435	threonyl-tRNA aminoacylation	0	1	0	0.577756	1	1	1
biological_process	GO:0000122	negative regulation of transcription by RNA polymerase II	0	1	0	0.577756	1	1	1
biological_process	GO:0051017	actin filament bundle assembly	0	1	0	0.577756	1	1	1
biological_process	GO:0070476	rRNA (guanine-N7)-methylation	0	1	0	0.577756	1	1	1
biological_process	GO:0006285	base-excision repair, AP site formation	0	1	0	0.577756	1	1	1
biological_process	GO:0002949	tRNA threonylcarbamoyladenosine modification	0	1	0	0.577756	1	1	1
biological_process	GO:0006437	tyrosyl-tRNA aminoacylation	0	1	0	0.577756	1	1	1
biological_process	GO:0000028	ribosomal small subunit assembly	0	1	0	0.577756	1	1	1
biological_process	GO:0019483	beta-alanine biosynthetic process	0	1	0	0.577756	1	1	1
biological_process	GO:0006210	thymine catabolic process	0	1	0	0.577756	1	1	1
biological_process	GO:0006212	uracil catabolic process	0	1	0	0.577756	1	1	1
biological_process	GO:0006490	oligosaccharide-lipid intermediate biosynthetic process	0	1	0	0.372267	0.868866	1	1
biological_process	GO:1990426	mitotic recombination-dependent replication fork processing	0	1	0	0.577756	1	1	1
biological_process	GO:0080162	intracellular auxin transport	0	1	0	0.577756	1	1	1
biological_process	GO:0030042	actin filament depolymerization	0	1	0	0.192717	1	1	1
biological_process	GO:0006839	mitochondrial transport	0	1	0	0.0230062	0.993716	0.981	1
biological_process	GO:0000470	maturation of LSU-rRNA	0	1	0	0.299431	0.935779	1	1
biological_process	GO:0055088	lipid homeostasis	0	1	0	0.577756	1	1	1
biological_process	GO:0009398	FMN biosynthetic process	0	1	0	0.577756	1	1	1
biological_process	GO:0009231	riboflavin biosynthetic process	0	1	0	0.577756	1	1	1
biological_process	GO:0051103	DNA ligation involved in DNA repair	0	1	0	0.577756	1	1	1
biological_process	GO:0065003	protein-containing complex assembly	0	1	0	0.0839099	0.945677	1	1
biological_process	GO:0009742	brassinosteroid mediated signaling pathway	0	1	0	0.577756	1	1	1
biological_process	GO:0010265	SCF complex assembly	0	1	0	0.577756	1	1	1
biological_process	GO:0000349	generation of catalytic spliceosome for first transesterification step	0	1	0	0.577756	1	1	1
biological_process	GO:0044255	cellular lipid metabolic process	0	1	0	0.000894647	0.999531	0.117	1
biological_process	GO:0044571	[2Fe-2S] cluster assembly	0	2	0	0.333722	1	1	1
biological_process	GO:0009264	deoxyribonucleotide catabolic process	0	1	0	0.333722	1	1	1
biological_process	GO:0046386	deoxyribose phosphate catabolic process	0	1	0	0.333722	1	1	1
biological_process	GO:0006301	postreplication repair	0	1	0	0.968298	0.205617	1	1
biological_process	GO:0006513	protein monoubiquitination	0	1	0	0.924819	0.384269	1	1
cellular_component	GO:0016021	integral component of membrane	3986	7248	0.549945	1	1.44732e-18	1	0	Q245W9_TETTS	I7LU71_TETTS	Q227Z5_TETTS	I7MLX0_TETTS	Q238Y0_TETTS	W7XL83_TETTS	W7XKL6_TETTS	I7MLI4_TETTS	Q22P58_TETTS	I7M5Y8_TETTS	Q23GA0_TETTS	W7XBY5_TETTS	I7LTL1_TETTS	I7ME00_TETTS	I7LTZ5_TETTS	Q23YD1_TETTS	I7MK99_TETTS	Q234T2_TETTS	I7MFN4_TETTS	Q23ED6_TETTS	I7M7J1_TETTS	W7XLJ7_TETTS	W7XJ28_TETTS	Q23UB6_TETTS	W7XGH9_TETTS	Q22Y57_TETTS	I7M394_TETTS	I7MDI1_TETTS	I7MFV0_TETTS	I7MKB2_TETTS	A4VF27_TETTS	W7XHK0_TETTS	Q23AT6_TETTS	Q23ZB5_TETTS	W7XIM6_TETTS	W7XE75_TETTS	I7MIF4_TETTS	I7LTJ8_TETTS	I7M8U3_TETTS	Q241X1_TETTS
cellular_component	GO:0016020	membrane	109	191	0.570681	1	6.17033e-20	1	0	W7XC53_TETTS	I7MCW9_TETTS	Q22YW5_TETTS	Q22A47_TETTS	I7M6S1_TETTS	Q23LQ9_TETTS	W7X5N4_TETTS	I7LWC5_TETTS	I7MI21_TETTS	I7MKH0_TETTS	I7LXY2_TETTS	I7MJK6_TETTS	Q22UQ1_TETTS	Q23EC3_TETTS	I7M9M5_TETTS	I7MI91_TETTS	Q22AI4_TETTS	Q22A85_TETTS	Q23YX9_TETTS	I7MI11_TETTS	Q22BY2_TETTS	I7M4N3_TETTS	Q23ED2_TETTS	Q22G20_TETTS	I7LVM2_TETTS	I7M8R1_TETTS	Q22GH7_TETTS	Q24E58_TETTS	I7M0D1_TETTS	I7MAJ0_TETTS	I7MJB4_TETTS	I7LXJ1_TETTS	Q23DY4_TETTS	A4VED7_TETTS	Q23JG4_TETTS	Q22NR6_TETTS	I7M3I6_TETTS	W7XIW9_TETTS	I7MKX7_TETTS	I7MD42_TETTS
cellular_component	GO:0016459	myosin complex	23	27	0.851852	0.999928	0.000411178	1	0.015	I7M6W6_TETTS	Q238Q7_TETTS	I7MG60_TETTS	Q24I86_TETTS	I7M6B1_TETTS	Q24HY1_TETTS	Q23DP4_TETTS	Q23GD7_TETTS	I7MK57_TETTS	Q22ZC8_TETTS	Q23PW7_TETTS	Q22YV6_TETTS	I7LZL5_TETTS	Q23AM4_TETTS	Q24CV0_TETTS	I7MJG4_TETTS	Q22YV7_TETTS	Q23R33_TETTS	Q239V4_TETTS	Q23KD0_TETTS	Q23R34_TETTS	Q22AM2_TETTS	Q22YV9_TETTS
cellular_component	GO:0110165	cellular anatomical entity	13	24	0.541667	0.995674	0.00907262	1	0.371	I7MGY9_TETTS	Q24IL2_TETTS	Q24GE3_TETTS	Q22LQ2_TETTS	Q22P33_TETTS	Q22AX1_TETTS	I7LZK5_TETTS	I7LZK3_TETTS	Q22GC7_TETTS	Q23DB1_TETTS	Q22AY1_TETTS	Q22P32_TETTS	I7M034_TETTS
cellular_component	GO:0005819	spindle	3	3	1	0.998371	0.0163104	1	0.583	Q22EC2_TETTS	Q239B1_TETTS	Q23W15_TETTS
cellular_component	GO:0005856	cytoskeleton	17	32	0.53125	0.985504	0.02046	1	0.672	TTL3E_TETTS	TTL3B_TETTS	TTL3C_TETTS	TTL3A_TETTS	Q22NW8_TETTS	Q23RG9_TETTS	Q24CD3_TETTS	I7M308_TETTS	I7MGA0_TETTS	I7LTY3_TETTS	Q24IM2_TETTS	I7M8R0_TETTS	Q22CF9_TETTS	I7LUE4_TETTS	I7M6D6_TETTS	Q23AY0_TETTS	I7M1G0_TETTS
cellular_component	GO:0000145	exocyst	5	5	1	1	0.0404152	1	0.951	I7MFG0_TETTS	I7M675_TETTS	Q23RZ7_TETTS	Q247V9_TETTS	Q22LV2_TETTS
cellular_component	GO:0005886	plasma membrane	43	67	0.641791	0.970957	0.0478066	1	0.961	W7XFC6_TETTS	W7XH69_TETTS	Q24F48_TETTS	Q22YS9_TETTS	I7LUZ0_TETTS	Q22NQ8_TETTS	Q22T07_TETTS	Q22C76_TETTS	A4VE33_TETTS	W7XG78_TETTS	I7M9V5_TETTS	Q24C81_TETTS	I7MH67_TETTS	I7MDJ3_TETTS	I7M7A4_TETTS	Q22YT0_TETTS	Q245T0_TETTS	I7MB43_TETTS	I7M0T0_TETTS	Q22XV6_TETTS	I7MG86_TETTS	I7MCV1_TETTS	I7M0J6_TETTS	I7MCT9_TETTS	Q23DK6_TETTS	I7MGB5_TETTS	I7M175_TETTS	Q22NH5_TETTS	Q22YS7_TETTS	W7XFB3_TETTS	Q22BE4_TETTS	Q22NS1_TETTS	Q22A46_TETTS	Q237B0_TETTS	Q23T88_TETTS	I7M6K2_TETTS	I7MAU7_TETTS	W7XJ84_TETTS	Q24GQ9_TETTS	I7M724_TETTS
cellular_component	GO:0005643	nuclear pore	7	8	0.875	0.994112	0.0483116	1	0.97	I7LTE8_TETTS	W7XKR1_TETTS	I7MHJ5_TETTS	Q23KA3_TETTS	Q22NW0_TETTS	I7MCI3_TETTS	Q22C10_TETTS
cellular_component	GO:0030286	dynein complex	19	29	0.655172	0.969282	0.0607347	1	0.983	Q23WX6_TETTS	Q23R22_TETTS	Q22F12_TETTS	Q23QN9_TETTS	I7M9J2_TETTS	Q23DR0_TETTS	I7MAY1_TETTS	Q248H8_TETTS	W7XDP3_TETTS	Q23TU2_TETTS	I7LSV4_TETTS	Q24IM0_TETTS	I7MLR5_TETTS	Q22A67_TETTS	I7LTP7_TETTS	I7MGY5_TETTS	I7MH00_TETTS	Q22CL1_TETTS	Q244X8_TETTS
cellular_component	GO:0015629	actin cytoskeleton	0	1	0	0.964375	0.0707941	1	0.987
cellular_component	GO:0005814	centriole	8	10	0.8	0.98369	0.0758118	1	0.99	I7MG52_TETTS	Q22CS6_TETTS	I7M3X7_TETTS	Q23AJ9_TETTS	A4VDW7_TETTS	Q231B8_TETTS	I7M641_TETTS	Q23FU8_TETTS
cellular_component	GO:0005887	integral component of plasma membrane	1	1	1	1	0.0767932	1	0.998	I7LWJ5_TETTS
cellular_component	GO:0000922	spindle pole	6	7	0.857143	0.988809	0.0817305	1	0.999	Q22ZA9_TETTS	I7M7M6_TETTS	Q23FC4_TETTS	Q23AE3_TETTS	I7M9D2_TETTS	Q22P63_TETTS
cellular_component	GO:0005737	cytoplasm	175	405	0.432099	2.45549e-19	1	0	1	POC1_TETTS	TTL3E_TETTS	TTL3B_TETTS	TTL3D_TETTS	TTL3C_TETTS	TTL3A_TETTS	Q22NX5_TETTS	I7M051_TETTS	Q22NV2_TETTS	Q232M3_TETTS	I7M8Q5_TETTS	I7M4Q8_TETTS	I7M723_TETTS	I7MLH4_TETTS	W7XCZ8_TETTS	Q22TJ2_TETTS	Q23KH8_TETTS	Q23EH0_TETTS	Q22NW8_TETTS	Q22WD2_TETTS	Q24BP3_TETTS	I7LWA6_TETTS	Q23RG9_TETTS	Q23R22_TETTS	I7MN40_TETTS	I7MI99_TETTS	Q22F12_TETTS	A4VDS8_TETTS	Q22N10_TETTS	Q22UB9_TETTS	Q22MF2_TETTS	Q23QN9_TETTS	I7LTY0_TETTS	Q240U3_TETTS	W7X914_TETTS	I7LUA7_TETTS	I7M9J2_TETTS	I7M308_TETTS	I7M3M8_TETTS	I7M0X3_TETTS
cellular_component	GO:0005634	nucleus	164	343	0.478134	3.96014e-08	1	0	1	H2AY_TETTS	I7LVC3_TETTS	Q239R2_TETTS	Q22YY5_TETTS	W7XCZ8_TETTS	I7M8B4_TETTS	I7M998_TETTS	Q23DR7_TETTS	I7M1V7_TETTS	I7MMU0_TETTS	Q23AS1_TETTS	Q23DP2_TETTS	I7MG88_TETTS	I7LT54_TETTS	Q22NE4_TETTS	Q23A85_TETTS	I7MCE7_TETTS	I7MDV4_TETTS	Q22EC2_TETTS	Q22UB9_TETTS	Q24HY0_TETTS	Q23R62_TETTS	I7M6G4_TETTS	I7M621_TETTS	I7M280_TETTS	I7LXA1_TETTS	I7MCG2_TETTS	I7LXS7_TETTS	W7X5I6_TETTS	Q22WH7_TETTS	I7MAT1_TETTS	I7LZT6_TETTS	I7M2Q2_TETTS	I7MMK4_TETTS	Q22UZ1_TETTS	Q23KF5_TETTS	Q22LZ6_TETTS	I7M040_TETTS	Q22EC9_TETTS	Q24BX8_TETTS
cellular_component	GO:0005874	microtubule	62	104	0.596154	0.93745	0.0910389	1	1	ATAT_TETTS	Q23KI3_TETTS	Q23WX6_TETTS	I7MG82_TETTS	A4VDC9_TETTS	Q24HJ8_TETTS	Q23MN3_TETTS	I7LWA6_TETTS	W7WZU5_TETTS	Q23R22_TETTS	I7M6H4_TETTS	I7LU85_TETTS	Q23DD7_TETTS	Q22F12_TETTS	Q23QN9_TETTS	I7M9J2_TETTS	I7M0X3_TETTS	Q23DR0_TETTS	Q24CV6_TETTS	I7M8F7_TETTS	I7MAY1_TETTS	Q22ZA9_TETTS	Q248H8_TETTS	Q23BS6_TETTS	W7XDP3_TETTS	Q23TU2_TETTS	I7LT04_TETTS	I7LSV4_TETTS	Q24IM0_TETTS	I7MMV9_TETTS	Q24DP3_TETTS	I7MLR5_TETTS	I7M7M6_TETTS	Q24D61_TETTS	I7MH10_TETTS	Q22A67_TETTS	Q23FD7_TETTS	Q23VW7_TETTS	Q23AE3_TETTS	I7M9N3_TETTS
cellular_component	GO:0005929	cilium	18	36	0.5	0.171823	0.872074	1	1	TTL3E_TETTS	TTL3B_TETTS	TTL3C_TETTS	TTL3A_TETTS	I7MEG3_TETTS	Q24HY2_TETTS	I7MLH4_TETTS	I7M8F7_TETTS	I7LT41_TETTS	Q22CS6_TETTS	I7M3X7_TETTS	I7LZG7_TETTS	Q22BJ2_TETTS	I7M764_TETTS	Q23AJ9_TETTS	A4VDW7_TETTS	I7MLC5_TETTS	I7LWP3_TETTS
cellular_component	GO:0005789	endoplasmic reticulum membrane	18	62	0.290323	2.64245e-07	1	0	1	Q22E53_TETTS	I7M0R4_TETTS	Q23AP5_TETTS	Q24C81_TETTS	Q22BD2_TETTS	Q232H4_TETTS	Q234A3_TETTS	Q22SA5_TETTS	I7LWJ3_TETTS	I7MKN2_TETTS	Q23F50_TETTS	X1W3P8_TETTS	I7MF87_TETTS	Q23K44_TETTS	Q231X5_TETTS	I7LUE7_TETTS	Q23DA6_TETTS	I7MLA2_TETTS
cellular_component	GO:0031514	motile cilium	16	44	0.363636	0.0216353	0.990042	0.684	1	CF206_TETTS	I7LWJ2_TETTS	I7M6H4_TETTS	I7LY45_TETTS	I7MAY1_TETTS	Q22BU7_TETTS	W7WVU8_TETTS	Q22M20_TETTS	I7ME73_TETTS	Q23BW0_TETTS	I7MEN4_TETTS	I7MK78_TETTS	Q22A13_TETTS	I7MA06_TETTS	Q24C31_TETTS	Q244W3_TETTS
cellular_component	GO:0005829	cytosol	14	31	0.451613	0.0352918	0.982018	0.908	1	Q22RQ9_TETTS	Q23MC5_TETTS	Q23JK7_TETTS	I7M0G4_TETTS	I7M6L9_TETTS	I7M8Y2_TETTS	I7M7F7_TETTS	I7MCL7_TETTS	W7XE81_TETTS	Q237A5_TETTS	I7MJX3_TETTS	Q22SB0_TETTS	I7MDW0_TETTS	Q22MB3_TETTS
cellular_component	GO:0000139	Golgi membrane	13	30	0.433333	0.154682	0.915796	1	1	Q235L1_TETTS	Q22S17_TETTS	Q23AW2_TETTS	W7X1I7_TETTS	Q23JD9_TETTS	I7M9Y5_TETTS	Q239C5_TETTS	Q22UB4_TETTS	Q22B27_TETTS	Q229R4_TETTS	Q235L0_TETTS	Q22S23_TETTS	Q23CT0_TETTS
cellular_component	GO:0005576	extracellular region	12	22	0.545455	0.546562	0.576172	1	1	Q23I78_TETTS	W7X9R5_TETTS	I7MJT1_TETTS	I7M667_TETTS	I7M8U9_TETTS	Q23MJ4_TETTS	I7MKQ1_TETTS	I7LX19_TETTS	W7XE57_TETTS	W7XKD9_TETTS	Q236I7_TETTS	I7LTS5_TETTS
cellular_component	GO:0005730	nucleolus	10	59	0.169492	6.55902e-08	1	0	1	I7ME62_TETTS	W7X772_TETTS	I7MB45_TETTS	I7M1I2_TETTS	Q24GQ1_TETTS	I7MEK3_TETTS	Q23DL4_TETTS	Q22HC3_TETTS	I7M2E4_TETTS	Q22BG8_TETTS
cellular_component	GO:0005739	mitochondrion	10	34	0.294118	3.9453e-10	1	0	1	Q23W29_TETTS	I7LXS7_TETTS	Q24CB9_TETTS	Q22AM9_TETTS	Q22CT3_TETTS	Q22FZ4_TETTS	I7MLW4_TETTS	Q23FR1_TETTS	I7M8A6_TETTS	I7LSZ2_TETTS
cellular_component	GO:0005615	extracellular space	10	20	0.5	0.493063	0.678428	1	1	I7M668_TETTS	Q22KT6_TETTS	I7MHL9_TETTS	W7X0Y9_TETTS	I7MJX1_TETTS	Q22MT7_TETTS	Q237L9_TETTS	I7MGP7_TETTS	I7MFX0_TETTS	Q23H93_TETTS
cellular_component	GO:0005815	microtubule organizing center	10	18	0.555556	0.862748	0.229616	1	1	I7M8F7_TETTS	Q22ZA9_TETTS	I7LT04_TETTS	I7M7M6_TETTS	Q23FC4_TETTS	Q22TZ7_TETTS	Q23AE3_TETTS	I7MCW0_TETTS	I7M9D2_TETTS	I7LX25_TETTS
cellular_component	GO:0005743	mitochondrial inner membrane	9	41	0.219512	0.000112267	0.999967	0.003	1	I7LTZ4_TETTS	Q24CY2_TETTS	Q225W9_TETTS	I7M2Y3_TETTS	Q22PC2_TETTS	I7LT06_TETTS	Q23RC5_TETTS	I7LVV0_TETTS	I7M0N6_TETTS
cellular_component	GO:0005840	ribosome	7	110	0.0636364	1.55297e-29	1	0	1	Q22HG3_TETTS	I7MGP2_TETTS	Q22SV4_TETTS	I7MGA7_TETTS	I7M4A2_TETTS	Q232W6_TETTS	A4VE95_TETTS
cellular_component	GO:0005681	spliceosomal complex	7	26	0.269231	0.00347518	0.998982	0.189	1	W7X3L6_TETTS	A4VF07_TETTS	Q22Z37_TETTS	Q23FT4_TETTS	I7LZW0_TETTS	Q22RL3_TETTS	Q22DI1_TETTS
cellular_component	GO:0005783	endoplasmic reticulum	7	24	0.291667	3.92778e-09	1	0	1	I7M062_TETTS	I7MEA3_TETTS	A4VCZ5_TETTS	Q23K98_TETTS	Q22DB1_TETTS	I7M298_TETTS	I7M475_TETTS
cellular_component	GO:0005694	chromosome	6	15	0.4	0.0981498	0.937728	0.998	1	I7M6G4_TETTS	Q24BX8_TETTS	I7LUD9_TETTS	I7MF71_TETTS	W7XGV7_TETTS	I7LVW6_TETTS
cellular_component	GO:0005858	axonemal dynein complex	6	8	0.75	0.881335	0.308632	1	1	Q23KI3_TETTS	I7M6H4_TETTS	Q23DD7_TETTS	Q230X9_TETTS	I7M304_TETTS	Q22Y61_TETTS
cellular_component	GO:0005794	Golgi apparatus	6	18	0.333333	0.17638	0.881409	1	1	I7MI91_TETTS	Q22G20_TETTS	I7M9H9_TETTS	I7MI30_TETTS	Q22UR6_TETTS	Q23K44_TETTS
cellular_component	GO:0030014	CCR4-NOT complex	6	8	0.75	0.849009	0.337068	1	1	I7MGT4_TETTS	I7MKF6_TETTS	I7MHM2_TETTS	Q22HD7_TETTS	Q24GS1_TETTS	I7LX74_TETTS
cellular_component	GO:0005777	peroxisome	6	19	0.315789	0.00664338	0.997821	0.323	1	I7MHN7_TETTS	Q23K78_TETTS	Q23A31_TETTS	I7M5Z3_TETTS	I7LWR6_TETTS	Q23PV4_TETTS
cellular_component	GO:0005667	transcription regulator complex	6	7	0.857143	0.493063	0.678428	1	1	Q22RE7_TETTS	Q22BJ8_TETTS	Q23DJ0_TETTS	Q22FZ6_TETTS	Q22C44_TETTS	Q234A4_TETTS
cellular_component	GO:0030126	COPI vesicle coat	5	6	0.833333	0.978732	0.136152	1	1	Q22S17_TETTS	Q23JD9_TETTS	I7M9Y5_TETTS	Q229R4_TETTS	Q23CT0_TETTS
cellular_component	GO:0005930	axoneme	5	5	1	0.948092	0.124877	1	1	Q22HG6_TETTS	Q22BD9_TETTS	I7M707_TETTS	Q23BW0_TETTS	Q22UJ1_TETTS
cellular_component	GO:0030127	COPII vesicle coat	5	8	0.625	0.818013	0.42257	1	1	Q23GE6_TETTS	Q23KA3_TETTS	I7MLS2_TETTS	Q23E05_TETTS	Q23A45_TETTS
cellular_component	GO:0000796	condensin complex	4	5	0.8	0.959585	0.222305	1	1	I7M723_TETTS	I7MH20_TETTS	Q24IK5_TETTS	Q24BA4_TETTS
cellular_component	GO:0000502	proteasome complex	4	20	0.2	1.3139e-05	0.999997	0.001	1	Q22CX0_TETTS	I7MD23_TETTS	Q22XT3_TETTS	I7MEL5_TETTS
cellular_component	GO:0042995	cell projection	4	6	0.666667	0.248925	0.805542	1	1	Q22NW8_TETTS	I7MG52_TETTS	I7M308_TETTS	Q22CF9_TETTS
cellular_component	GO:0042555	MCM complex	4	6	0.666667	0.863848	0.394611	1	1	I7M1V7_TETTS	Q239F7_TETTS	W7XAD3_TETTS	I7M6Z4_TETTS
cellular_component	GO:0005852	eukaryotic translation initiation factor 3 complex	4	10	0.4	0.313614	0.868286	1	1	W7X9E9_TETTS	Q23FG1_TETTS	Q23KA8_TETTS	Q22SS7_TETTS
cellular_component	GO:0031011	Ino80 complex	4	7	0.571429	0.727794	0.557818	1	1	Q24FV3_TETTS	Q22GD9_TETTS	Q22KT1_TETTS	I7MEY9_TETTS
cellular_component	GO:0000781	chromosome, telomeric region	3	10	0.3	0.131714	0.961695	1	1	TERT_TETTS	TAP50_TETTS	W7XD07_TETTS
cellular_component	GO:0036064	ciliary basal body	3	4	0.75	0.923207	0.353223	1	1	POC1_TETTS	I7M641_TETTS	I7MH16_TETTS
cellular_component	GO:0000151	ubiquitin ligase complex	3	3	1	0.620149	0.582776	1	1	Q22U80_TETTS	Q23QU7_TETTS	Q22WA2_TETTS
cellular_component	GO:0071203	WASH complex	3	5	0.6	0.777695	0.549599	1	1	I7MAR6_TETTS	I7MKW6_TETTS	W7XGD2_TETTS
cellular_component	GO:0030131	clathrin adaptor complex	3	9	0.333333	0.15822	0.938642	1	1	I7MFM9_TETTS	Q23Q76_TETTS	Q22WH8_TETTS
cellular_component	GO:0000439	transcription factor TFIIH core complex	3	3	1	1	0.145901	1	1	Q22KF2_TETTS	I7MGZ2_TETTS	I7M9F6_TETTS
cellular_component	GO:0005786	signal recognition particle, endoplasmic reticulum targeting	3	5	0.6	0.777695	0.549599	1	1	I7LWA3_TETTS	I7LU88_TETTS	I7MB00_TETTS
cellular_component	GO:0043231	intracellular membrane-bounded organelle	3	10	0.3	2.67397e-23	1	0	1	I7M5X3_TETTS	I7MA91_TETTS	Q22HE3_TETTS
cellular_component	GO:0008076	voltage-gated potassium channel complex	3	3	1	1	0.145901	1	1	I7M4G0_TETTS	Q22S15_TETTS	W7XG89_TETTS
cellular_component	GO:0000808	origin recognition complex	3	3	1	1	0.145901	1	1	I7MCE7_TETTS	I7LWZ0_TETTS	I7MJ06_TETTS
cellular_component	GO:0031410	cytoplasmic vesicle	3	4	0.75	0.737455	0.354425	1	1	I7MI91_TETTS	I7MA92_TETTS	I7LWE2_TETTS
cellular_component	GO:0030496	midbody	3	3	1	1	0.145901	1	1	Q22EC2_TETTS	Q239B1_TETTS	Q23W15_TETTS
cellular_component	GO:0005680	anaphase-promoting complex	3	8	0.375	0.306934	0.887624	1	1	I7MGE2_TETTS	I7MCG3_TETTS	W7XAU4_TETTS
cellular_component	GO:0016035	zeta DNA polymerase complex	3	3	1	1	0.145901	1	1	I7MCN7_TETTS	I7M8A7_TETTS	Q233J3_TETTS
cellular_component	GO:0032991	protein-containing complex	3	3	1	1.51775e-09	1	0	1	I7ML63_TETTS	I7M9B1_TETTS	Q22CP3_TETTS
cellular_component	GO:0030688	preribosome, small subunit precursor	3	4	0.75	0.923207	0.353223	1	1	I7M125_TETTS	I7LXU7_TETTS	W7X710_TETTS
cellular_component	GO:0034044	exomer complex	3	3	1	1	0.145901	1	1	X1W3S9_TETTS	W7X4L3_TETTS	Q23QF9_TETTS
cellular_component	GO:0005697	telomerase holoenzyme complex	2	9	0.222222	0.0663278	0.986866	0.989	1	TERT_TETTS	TAP50_TETTS
cellular_component	GO:0001534	radial spoke	2	5	0.4	0.450401	0.843937	1	1	CF206_TETTS	I7M9L5_TETTS
cellular_component	GO:0032040	small-subunit processome	2	9	0.222222	0.0663278	0.986866	0.989	1	Q23DL4_TETTS	Q22HC3_TETTS
cellular_component	GO:0031262	Ndc80 complex	2	2	1	1	0.277171	1	1	W7XLA6_TETTS	I7LX51_TETTS
cellular_component	GO:0031902	late endosome membrane	2	3	0.666667	0.923207	0.353223	1	1	Q24F69_TETTS	Q22MC3_TETTS
cellular_component	GO:0005769	early endosome	2	2	1	0.854099	0.539712	1	1	I7MAR6_TETTS	W7XGD2_TETTS
cellular_component	GO:0048188	Set1C/COMPASS complex	2	6	0.333333	0.295412	0.913611	1	1	Q237F1_TETTS	W7XER1_TETTS
cellular_component	GO:0031931	TORC1 complex	2	3	0.666667	0.854099	0.539712	1	1	I7LWA0_TETTS	W7XKA0_TETTS
cellular_component	GO:0031932	TORC2 complex	2	5	0.4	0.450401	0.843937	1	1	I7LWA0_TETTS	W7XKA0_TETTS
cellular_component	GO:0043564	Ku70:Ku80 complex	2	4	0.5	0.646777	0.726202	1	1	A4VEG9_TETTS	W7XIA7_TETTS
cellular_component	GO:0035658	Mon1-Ccz1 complex	2	2	1	1	0.277171	1	1	Q22DQ6_TETTS	Q22GI5_TETTS
cellular_component	GO:0005779	integral component of peroxisomal membrane	2	10	0.2	0.0383053	0.993159	0.926	1	Q22Z97_TETTS	Q23DU9_TETTS
cellular_component	GO:0009536	plastid	2	6	0.333333	0.112376	0.975045	1	1	I7MD88_TETTS	I7M274_TETTS
cellular_component	GO:0005871	kinesin complex	2	4	0.5	0.646777	0.726202	1	1	Q23MN3_TETTS	I7ML44_TETTS
cellular_component	GO:0046540	U4/U6 x U5 tri-snRNP complex	2	5	0.4	0.450401	0.843937	1	1	I7MG23_TETTS	Q22Z37_TETTS
cellular_component	GO:0034464	BBSome	2	6	0.333333	0.295412	0.913611	1	1	Q231T4_TETTS	I7MIW5_TETTS
cellular_component	GO:0032300	mismatch repair complex	2	3	0.666667	0.854099	0.539712	1	1	I7M7U7_TETTS	Q22B61_TETTS
cellular_component	GO:1990745	EARP complex	2	3	0.666667	0.854099	0.539712	1	1	I7MCL7_TETTS	Q22SB0_TETTS
cellular_component	GO:0072546	EMC complex	2	4	0.5	0.646777	0.726202	1	1	Q245W3_TETTS	Q241D0_TETTS
cellular_component	GO:0005801	cis-Golgi network	2	3	0.666667	0.854099	0.539712	1	1	I7MI11_TETTS	Q239C5_TETTS
cellular_component	GO:0000228	nuclear chromosome	2	3	0.666667	0.412123	0.75974	1	1	Q23DI6_TETTS	I7MIF5_TETTS
cellular_component	GO:0070603	SWI/SNF superfamily-type complex	2	3	0.666667	0.539546	0.682409	1	1	Q23DI6_TETTS	I7MIF5_TETTS
cellular_component	GO:0005868	cytoplasmic dynein complex	2	3	0.666667	0.854099	0.539712	1	1	I7M0X3_TETTS	I7M8F7_TETTS
cellular_component	GO:0097730	non-motile cilium	2	2	1	1	0.277171	1	1	I7MGA0_TETTS	Q23AY0_TETTS
cellular_component	GO:0043229	intracellular organelle	2	3	0.666667	1.4175e-27	1	0	1	Q24HN2_TETTS	I7LZU3_TETTS
cellular_component	GO:0030123	AP-3 adaptor complex	2	2	1	1	0.277171	1	1	Q22GH4_TETTS	W7XB96_TETTS
cellular_component	GO:0031464	Cul4A-RING E3 ubiquitin ligase complex	2	2	1	1	0.277171	1	1	W7X656_TETTS	I7MIQ1_TETTS
cellular_component	GO:0019773	proteasome core complex, alpha-subunit complex	2	6	0.333333	0.295412	0.913611	1	1	Q234A8_TETTS	Q22WB3_TETTS
cellular_component	GO:0005666	RNA polymerase III complex	2	5	0.4	0.450401	0.843937	1	1	Q22KC6_TETTS	I7LU91_TETTS
cellular_component	GO:0030121	AP-1 adaptor complex	2	3	0.666667	0.854099	0.539712	1	1	I7MFT0_TETTS	I7M8K6_TETTS
cellular_component	GO:0030132	clathrin coat of coated pit	2	2	1	0.646777	0.726202	1	1	I7LUR8_TETTS	I7LUD1_TETTS
cellular_component	GO:0030130	clathrin coat of trans-Golgi network vesicle	2	2	1	0.959585	0.222305	1	1	I7LUR8_TETTS	I7LUD1_TETTS
cellular_component	GO:0000220	vacuolar proton-transporting V-type ATPase, V0 domain	2	6	0.333333	0.295412	0.913611	1	1	Q22WV6_TETTS	I7LUP6_TETTS
cellular_component	GO:0008622	epsilon DNA polymerase complex	2	2	1	1	0.277171	1	1	Q22ZB9_TETTS	Q23D93_TETTS
cellular_component	GO:0036038	MKS complex	2	2	1	1	0.277171	1	1	Q22AI2_TETTS	Q22CR7_TETTS
cellular_component	GO:0000786	nucleosome	1	11	0.0909091	0.00353299	0.999734	0.201	1	H2AY_TETTS
cellular_component	GO:0031039	macronucleus	1	1	1	1	0.526497	1	1	HENMT_TETTS
cellular_component	GO:0022625	cytosolic large ribosomal subunit	1	6	0.166667	0.0863888	0.98875	0.998	1	RL35_TETTS
cellular_component	GO:0015934	large ribosomal subunit	1	9	0.111111	0.00197469	0.999764	0.117	1	Q23CT9_TETTS
cellular_component	GO:0005654	nucleoplasm	1	5	0.2	0.00025156	0.999949	0.019	1	Q22RQ9_TETTS
cellular_component	GO:0060170	ciliary membrane	1	4	0.25	0.273798	0.949769	1	1	I7M9H3_TETTS
cellular_component	GO:0005846	nuclear cap binding complex	1	2	0.5	0.722829	0.775822	1	1	I7M7J6_TETTS
cellular_component	GO:0034457	Mpp10 complex	1	1	1	1	0.526497	1	1	Q241A5_TETTS
cellular_component	GO:0005732	sno(s)RNA-containing ribonucleoprotein complex	1	2	0.5	0.295412	0.913611	1	1	Q241A5_TETTS
cellular_component	GO:0070469	respirasome	1	9	0.111111	0.00353299	0.999734	0.201	1	I7M2Y3_TETTS
cellular_component	GO:0033588	elongator holoenzyme complex	1	4	0.25	0.273798	0.949769	1	1	Q22KQ7_TETTS
cellular_component	GO:0000276	mitochondrial proton-transporting ATP synthase complex, coupling factor F(o)	1	1	1	1	0.526497	1	1	Q239R1_TETTS
cellular_component	GO:0005759	mitochondrial matrix	1	12	0.0833333	0.000923055	0.99994	0.056	1	I7LZY0_TETTS
cellular_component	GO:0000938	GARP complex	1	4	0.25	0.273798	0.949769	1	1	I7M7F7_TETTS
cellular_component	GO:0008540	proteasome regulatory particle, base subcomplex	1	2	0.5	0.722829	0.775822	1	1	I7LTL6_TETTS
cellular_component	GO:0045239	tricarboxylic acid cycle enzyme complex	1	1	1	1	0.277171	1	1	Q229Z2_TETTS
cellular_component	GO:0030991	intraciliary transport particle A	1	1	1	1	0.526497	1	1	Q22NF5_TETTS
cellular_component	GO:0089701	U2AF complex	1	1	1	1	0.526497	1	1	I7M685_TETTS
cellular_component	GO:0033180	proton-transporting V-type ATPase, V1 domain	1	4	0.25	0.0863888	0.98875	0.998	1	Q234G6_TETTS
cellular_component	GO:0015935	small ribosomal subunit	1	6	0.166667	0.0249549	0.997482	0.858	1	Q22WU7_TETTS
cellular_component	GO:0005885	Arp2/3 protein complex	1	5	0.2	0.156063	0.976227	1	1	Q22Y88_TETTS
cellular_component	GO:0008180	COP9 signalosome	1	6	0.166667	0.0863888	0.98875	0.998	1	Q22WD2_TETTS
cellular_component	GO:0090730	Las1 complex	1	1	1	1	0.526497	1	1	Q24BA6_TETTS
cellular_component	GO:0031083	BLOC-1 complex	1	1	1	1	0.526497	1	1	I7LT28_TETTS
cellular_component	GO:0005741	mitochondrial outer membrane	1	4	0.25	0.156063	0.976227	1	1	Q22KK9_TETTS
cellular_component	GO:0016272	prefoldin complex	1	5	0.2	0.156063	0.976227	1	1	Q23K51_TETTS
cellular_component	GO:0005778	peroxisomal membrane	1	2	0.5	0.0504902	0.987859	0.978	1	Q22X13_TETTS
cellular_component	GO:0031314	extrinsic component of mitochondrial inner membrane	1	3	0.333333	0.460288	0.893877	1	1	Q235D9_TETTS
cellular_component	GO:0005768	endosome	1	5	0.2	0.250288	0.862365	1	1	Q233D4_TETTS
cellular_component	GO:0031201	SNARE complex	1	3	0.333333	0.460288	0.893877	1	1	Q22HC1_TETTS
cellular_component	GO:0016605	PML body	1	2	0.5	0.722829	0.775822	1	1	I7M7A2_TETTS
cellular_component	GO:0097361	CIA complex	1	2	0.5	0.722829	0.775822	1	1	Q23A85_TETTS
cellular_component	GO:0030663	COPI-coated vesicle membrane	1	2	0.5	0.951688	0.181987	1	1	Q22D06_TETTS
cellular_component	GO:0035267	NuA4 histone acetyltransferase complex	1	4	0.25	0.450401	0.843937	1	1	Q22XW0_TETTS
cellular_component	GO:0005764	lysosome	1	8	0.125	0.013134	0.998809	0.582	1	Q240V3_TETTS
cellular_component	GO:0009376	HslUV protease complex	1	2	0.5	0.722829	0.775822	1	1	I7LVY7_TETTS
cellular_component	GO:0045254	pyruvate dehydrogenase complex	1	1	1	1	0.526497	1	1	I7LZY0_TETTS
cellular_component	GO:0030054	cell junction	1	3	0.333333	0.460288	0.893877	1	1	I7LWE2_TETTS
cellular_component	GO:0042765	GPI-anchor transamidase complex	1	5	0.2	0.156063	0.976227	1	1	I7MFD8_TETTS
cellular_component	GO:0017119	Golgi transport complex	1	2	0.5	0.722829	0.775822	1	1	I7M8R1_TETTS
cellular_component	GO:0005952	cAMP-dependent protein kinase complex	1	4	0.25	0.273798	0.949769	1	1	Q22NC5_TETTS
cellular_component	GO:0045252	oxoglutarate dehydrogenase complex	1	1	1	1	0.526497	1	1	Q234F3_TETTS
cellular_component	GO:0005869	dynactin complex	1	3	0.333333	0.460288	0.893877	1	1	Q236K0_TETTS
cellular_component	GO:0005744	TIM23 mitochondrial import inner membrane translocase complex	1	2	0.5	0.722829	0.775822	1	1	I7M3E4_TETTS
cellular_component	GO:0030424	axon	1	1	1	1	0.526497	1	1	I7MIZ9_TETTS
cellular_component	GO:0030425	dendrite	1	1	1	1	0.526497	1	1	I7MIZ9_TETTS
cellular_component	GO:0031305	integral component of mitochondrial inner membrane	1	1	1	1	0.526497	1	1	W7X633_TETTS
cellular_component	GO:0008250	oligosaccharyltransferase complex	1	3	0.333333	0.273798	0.949769	1	1	Q22ZG2_TETTS
cellular_component	GO:0005875	microtubule associated complex	1	1	1	0.929986	0.117485	1	1	I7LT04_TETTS
cellular_component	GO:0048500	signal recognition particle	1	2	0.5	0.727794	0.557818	1	1	W7XFS0_TETTS
cellular_component	GO:0030015	CCR4-NOT core complex	1	3	0.333333	0.460288	0.893877	1	1	Q234Z9_TETTS
cellular_component	GO:0017053	transcription repressor complex	1	1	1	0.722829	0.775822	1	1	I7MKQ3_TETTS
cellular_component	GO:0005655	nucleolar ribonuclease P complex	1	1	1	1	0.526497	1	1	Q23C57_TETTS
cellular_component	GO:0000172	ribonuclease MRP complex	1	2	0.5	0.722829	0.775822	1	1	Q23C57_TETTS
cellular_component	GO:0031588	nucleotide-activated protein kinase complex	1	1	1	1	0.526497	1	1	W7X4Y6_TETTS
cellular_component	GO:0016282	eukaryotic 43S preinitiation complex	1	3	0.333333	0.460288	0.893877	1	1	Q23KA8_TETTS
cellular_component	GO:0033290	eukaryotic 48S preinitiation complex	1	3	0.333333	0.460288	0.893877	1	1	Q23KA8_TETTS
cellular_component	GO:0099023	vesicle tethering complex	1	2	0.5	0.32162	0.824828	1	1	Q233D4_TETTS
cellular_component	GO:0045261	proton-transporting ATP synthase complex, catalytic core F(1)	1	3	0.333333	0.460288	0.893877	1	1	Q24HY8_TETTS
cellular_component	GO:0005944	phosphatidylinositol 3-kinase complex, class IB	1	1	1	1	0.526497	1	1	I7MLX2_TETTS
cellular_component	GO:0030659	cytoplasmic vesicle membrane	1	2	0.5	0.910703	0.174471	1	1	I7LUW8_TETTS
cellular_component	GO:0071439	clathrin complex	1	1	1	1	0.526497	1	1	I7LUR8_TETTS
cellular_component	GO:0031422	RecQ family helicase-topoisomerase III complex	1	1	1	1	0.526497	1	1	I7M353_TETTS
cellular_component	GO:1990112	RQC complex	1	1	1	1	0.526497	1	1	I7M8Y2_TETTS
cellular_component	GO:0005968	Rab-protein geranylgeranyltransferase complex	1	2	0.5	0.722829	0.775822	1	1	Q241P5_TETTS
cellular_component	GO:0032777	Piccolo NuA4 histone acetyltransferase complex	1	1	1	1	0.526497	1	1	Q23D91_TETTS
cellular_component	GO:0005663	DNA replication factor C complex	1	2	0.5	0.722829	0.775822	1	1	Q22DN2_TETTS
cellular_component	GO:0031981	nuclear lumen	1	2	0.5	1.49151e-08	1	0	1	Q22XL2_TETTS
cellular_component	GO:0000775	chromosome, centromeric region	1	1	1	0.923207	0.353223	1	1	W7XJH3_TETTS
cellular_component	GO:0070772	PAS complex	1	1	1	1	0.526497	1	1	W7XBL0_TETTS
cellular_component	GO:0005854	nascent polypeptide-associated complex	1	2	0.5	0.722829	0.775822	1	1	Q22GI2_TETTS
cellular_component	GO:0071013	catalytic step 2 spliceosome	1	1	1	1	0.526497	1	1	I7MLS8_TETTS
cellular_component	GO:0031966	mitochondrial membrane	1	2	0.5	4.60065e-05	0.999986	0.003	1	W7XEC6_TETTS
cellular_component	GO:0031417	NatC complex	1	1	1	1	0.526497	1	1	Q22BT3_TETTS
cellular_component	GO:0071986	Ragulator complex	1	1	1	1	0.526497	1	1	Q240V3_TETTS
cellular_component	GO:0005662	DNA replication factor A complex	0	3	0	0.106123	1	1	1
cellular_component	GO:0000776	kinetochore	0	1	0	0.854099	0.539712	1	1
cellular_component	GO:0022627	cytosolic small ribosomal subunit	0	2	0	0.224178	1	1	1
cellular_component	GO:0000331	contractile vacuole	0	1	0	0.473503	1	1	1
cellular_component	GO:0031428	box C/D RNP complex	0	2	0	0.224178	1	1	1
cellular_component	GO:0009507	chloroplast	0	2	0	0.224178	1	1	1
cellular_component	GO:0000814	ESCRT II complex	0	3	0	0.106123	1	1	1
cellular_component	GO:0005758	mitochondrial intermembrane space	0	8	0	0.00251816	1	0.164	1
cellular_component	GO:0000178	exosome (RNase complex)	0	4	0	0.0237728	1	0.827	1
cellular_component	GO:0005964	phosphorylase kinase complex	0	1	0	0.473503	1	1	1
cellular_component	GO:0005965	protein farnesyltransferase complex	0	1	0	0.473503	1	1	1
cellular_component	GO:0030904	retromer complex	0	1	0	0.224178	1	1	1
cellular_component	GO:0030176	integral component of endoplasmic reticulum membrane	0	6	0	0.010372	0.998025	0.459	1
cellular_component	GO:0031390	Ctf18 RFC-like complex	0	1	0	0.473503	1	1	1
cellular_component	GO:0000164	protein phosphatase type 1 complex	0	1	0	0.473503	1	1	1
cellular_component	GO:0005742	mitochondrial outer membrane translocase complex	0	1	0	0.473503	1	1	1
cellular_component	GO:0042721	TIM22 mitochondrial import inner membrane insertion complex	0	1	0	0.473503	1	1	1
cellular_component	GO:0016593	Cdc73/Paf1 complex	0	2	0	0.224178	1	1	1
cellular_component	GO:0035145	exon-exon junction complex	0	1	0	0.473503	1	1	1
cellular_component	GO:0000159	protein phosphatase type 2A complex	0	5	0	0.0237728	1	0.827	1
cellular_component	GO:0005685	U1 snRNP	0	3	0	0.106123	1	1	1
cellular_component	GO:0005672	transcription factor TFIIA complex	0	1	0	0.473503	1	1	1
cellular_component	GO:0032299	ribonuclease H2 complex	0	1	0	0.473503	1	1	1
cellular_component	GO:0005686	U2 snRNP	0	1	0	0.473503	1	1	1
cellular_component	GO:0005687	U4 snRNP	0	1	0	0.473503	1	1	1
cellular_component	GO:0005682	U5 snRNP	0	2	0	0.224178	1	1	1
cellular_component	GO:0005785	signal recognition particle receptor complex	0	1	0	0.473503	1	1	1
cellular_component	GO:0000015	phosphopyruvate hydratase complex	0	3	0	0.106123	1	1	1
cellular_component	GO:0005832	chaperonin-containing T-complex	0	1	0	0.473503	1	1	1
cellular_component	GO:0008290	F-actin capping protein complex	0	2	0	0.224178	1	1	1
cellular_component	GO:0031510	SUMO activating enzyme complex	0	2	0	0.224178	1	1	1
cellular_component	GO:0009331	glycerol-3-phosphate dehydrogenase complex	0	2	0	0.224178	1	1	1
cellular_component	GO:1990904	ribonucleoprotein complex	0	6	0	1.14264e-08	1	0	1
cellular_component	GO:0000974	Prp19 complex	0	1	0	0.473503	1	1	1
cellular_component	GO:0000815	ESCRT III complex	0	2	0	0.224178	1	1	1
cellular_component	GO:0016363	nuclear matrix	0	2	0	0.224178	1	1	1
cellular_component	GO:0030117	membrane coat	0	4	0	0.571175	0.561335	1	1
cellular_component	GO:0005839	proteasome core complex	0	7	0	0.00365415	0.999532	0.21	1
cellular_component	GO:0000127	transcription factor TFIIIC complex	0	1	0	0.473503	1	1	1
cellular_component	GO:0005761	mitochondrial ribosome	0	1	0	0.473503	1	1	1
cellular_component	GO:0030532	small nuclear ribonucleoprotein complex	0	1	0	0.112376	0.975045	1	1
cellular_component	GO:0000812	Swr1 complex	0	1	0	0.473503	1	1	1
cellular_component	GO:0005788	endoplasmic reticulum lumen	0	2	0	0.224178	1	1	1
cellular_component	GO:0005811	lipid droplet	0	4	0	0.0502309	1	0.977	1
cellular_component	GO:0000221	vacuolar proton-transporting V-type ATPase, V1 domain	0	2	0	0.224178	1	1	1
cellular_component	GO:0000931	gamma-tubulin large complex	0	1	0	0.473503	1	1	1
cellular_component	GO:0030008	TRAPP complex	0	4	0	0.0502309	1	0.977	1
cellular_component	GO:0045271	respiratory chain complex I	0	1	0	0.473503	1	1	1
cellular_component	GO:0030677	ribonuclease P complex	0	3	0	0.273798	0.949769	1	1
cellular_component	GO:0031515	tRNA (m1A) methyltransferase complex	0	2	0	0.224178	1	1	1
cellular_component	GO:0005787	signal peptidase complex	0	2	0	0.224178	1	1	1
cellular_component	GO:0034045	phagophore assembly site membrane	0	1	0	0.473503	1	1	1
cellular_component	GO:0019005	SCF ubiquitin ligase complex	0	1	0	0.473503	1	1	1
cellular_component	GO:0030687	preribosome, large subunit precursor	0	2	0	0.224178	1	1	1
cellular_component	GO:0005688	U6 snRNP	0	1	0	0.473503	1	1	1
cellular_component	GO:0033178	proton-transporting two-sector ATPase complex, catalytic domain	0	3	0	0.0121408	0.998189	0.538	1
cellular_component	GO:0016592	mediator complex	0	1	0	0.473503	1	1	1
cellular_component	GO:0030173	integral component of Golgi membrane	0	1	0	0.473503	1	1	1
cellular_component	GO:0005960	glycine cleavage complex	0	2	0	0.224178	1	1	1
cellular_component	GO:0005669	transcription factor TFIID complex	0	3	0	0.106123	1	1	1
cellular_component	GO:0033179	proton-transporting V-type ATPase, V0 domain	0	6	0	0.0121408	0.998189	0.538	1
cellular_component	GO:0005774	vacuolar membrane	0	2	0	0.112376	0.975045	1	1
cellular_component	GO:0005838	proteasome regulatory particle	0	3	0	0.0863888	0.98875	0.998	1
cellular_component	GO:0071011	precatalytic spliceosome	0	1	0	0.473503	1	1	1
cellular_component	GO:0030992	intraciliary transport particle B	0	2	0	0.224178	1	1	1
cellular_component	GO:0005773	vacuole	0	2	0	0.000307964	0.99995	0.022	1
cellular_component	GO:0031461	cullin-RING ubiquitin ligase complex	0	1	0	0.317591	0.853447	1	1
cellular_component	GO:0005736	RNA polymerase I complex	0	1	0	0.473503	1	1	1
cellular_component	GO:0005665	RNA polymerase II, core complex	0	2	0	0.224178	1	1	1
cellular_component	GO:0031965	nuclear membrane	0	2	0	0.224178	1	1	1
cellular_component	GO:0030122	AP-2 adaptor complex	0	2	0	0.224178	1	1	1
cellular_component	GO:0017101	aminoacyl-tRNA synthetase multienzyme complex	0	1	0	0.473503	1	1	1
cellular_component	GO:0000176	nuclear exosome (RNase complex)	0	1	0	0.473503	1	1	1
cellular_component	GO:0044666	MLL3/4 complex	0	4	0	0.0502309	1	0.977	1
cellular_component	GO:0000126	transcription factor TFIIIB complex	0	1	0	0.473503	1	1	1
cellular_component	GO:0035060	brahma complex	0	1	0	0.473503	1	1	1
cellular_component	GO:0016514	SWI/SNF complex	0	1	0	0.473503	1	1	1
cellular_component	GO:0000243	commitment complex	0	1	0	0.473503	1	1	1
cellular_component	GO:0071004	U2-type prespliceosome	0	1	0	0.473503	1	1	1
cellular_component	GO:0009579	thylakoid	0	1	0	0.473503	1	1	1
cellular_component	GO:0010008	endosome membrane	0	1	0	0.082511	0.978272	0.996	1
cellular_component	GO:0000813	ESCRT I complex	0	1	0	0.473503	1	1	1
cellular_component	GO:0000347	THO complex	0	1	0	0.224178	1	1	1
cellular_component	GO:0016602	CCAAT-binding factor complex	0	2	0	0.224178	1	1	1
cellular_component	GO:0005847	mRNA cleavage and polyadenylation specificity factor complex	0	1	0	0.473503	1	1	1
cellular_component	GO:0071819	DUBm complex	0	1	0	0.473503	1	1	1
cellular_component	GO:0000124	SAGA complex	0	2	0	0.224178	1	1	1
cellular_component	GO:0070390	transcription export complex 2	0	1	0	0.473503	1	1	1
cellular_component	GO:0012505	endomembrane system	0	1	0	4.70595e-06	0.999998	0	1
cellular_component	GO:0001917	photoreceptor inner segment	0	1	0	0.473503	1	1	1
cellular_component	GO:0031415	NatA complex	0	1	0	0.473503	1	1	1
cellular_component	GO:0008541	proteasome regulatory particle, lid subcomplex	0	1	0	0.473503	1	1	1
cellular_component	GO:0097255	R2TP complex	0	2	0	0.224178	1	1	1
cellular_component	GO:0070939	Dsl1/NZR complex	0	1	0	0.473503	1	1	1
cellular_component	GO:0005765	lysosomal membrane	0	1	0	0.473503	1	1	1
cellular_component	GO:0019774	proteasome core complex, beta-subunit complex	0	1	0	0.473503	1	1	1
cellular_component	GO:0005751	mitochondrial respiratory chain complex IV	0	1	0	0.473503	1	1	1
cellular_component	GO:0008352	katanin complex	0	1	0	0.473503	1	1	1
cellular_component	GO:0036157	outer dynein arm	0	1	0	0.473503	1	1	1
cellular_component	GO:0046695	SLIK (SAGA-like) complex	0	1	0	0.473503	1	1	1
cellular_component	GO:0000930	gamma-tubulin complex	0	1	0	0.224178	1	1	1
cellular_component	GO:0000445	THO complex part of transcription export complex	0	1	0	0.473503	1	1	1
cellular_component	GO:0000506	glycosylphosphatidylinositol-N-acetylglucosaminyltransferase (GPI-GnT) complex	0	2	0	0.224178	1	1	1
cellular_component	GO:0032039	integrator complex	0	1	0	0.473503	1	1	1
cellular_component	GO:0031901	early endosome membrane	0	1	0	0.473503	1	1	1
cellular_component	GO:0005956	protein kinase CK2 complex	0	1	0	0.473503	1	1	1
cellular_component	GO:0017054	negative cofactor 2 complex	0	1	0	0.473503	1	1	1
cellular_component	GO:0030906	retromer, cargo-selective complex	0	1	0	0.473503	1	1	1
cellular_component	GO:0035101	FACT complex	0	1	0	0.473503	1	1	1
cellular_component	GO:0034998	oligosaccharyltransferase I complex	0	1	0	0.473503	1	1	1
cellular_component	GO:0000408	EKC/KEOPS complex	0	1	0	0.473503	1	1	1
cellular_component	GO:0030289	protein phosphatase 4 complex	0	1	0	0.473503	1	1	1
cellular_component	GO:0005905	clathrin-coated pit	0	1	0	0.450401	0.843937	1	1
cellular_component	GO:0000811	GINS complex	0	1	0	0.473503	1	1	1
cellular_component	GO:0071006	U2-type catalytic step 1 spliceosome	0	1	0	0.473503	1	1	1
cellular_component	GO:1902494	catalytic complex	0	1	0	1.2569e-05	0.999994	0.001	1
cellular_component	GO:0016471	vacuolar proton-transporting V-type ATPase complex	0	1	0	0.106123	1	1	1
molecular_function	GO:0005524	ATP binding	1166	1886	0.61824	1	3.49236e-39	1	0	TTL3E_TETTS	TTL3B_TETTS	TTL3D_TETTS	TTL3C_TETTS	TTL3A_TETTS	I7LU71_TETTS	Q22NX5_TETTS	Q227Z5_TETTS	Q23KI3_TETTS	Q24DL4_TETTS	W7XC53_TETTS	Q238Y0_TETTS	Q22EF0_TETTS	I7M4E9_TETTS	Q23D22_TETTS	Q22P58_TETTS	Q23F21_TETTS	Q24HH2_TETTS	I7LXT6_TETTS	Q23ZE6_TETTS	I7M6W6_TETTS	Q22MZ3_TETTS	Q22UZ9_TETTS	I7M2H9_TETTS	Q22KF3_TETTS	I7LTZ5_TETTS	I7M447_TETTS	I7MK99_TETTS	I7MG82_TETTS	Q22SN3_TETTS	Q24BW1_TETTS	Q239Y0_TETTS	A4VEG9_TETTS	A4VDC7_TETTS	Q23TU4_TETTS	Q227Y8_TETTS	Q23QV4_TETTS	Q232M3_TETTS	I7MGE9_TETTS	Q241Y3_TETTS
molecular_function	GO:0004672	protein kinase activity	400	606	0.660066	1	1.05035e-39	1	0	Q227Z5_TETTS	Q238Y0_TETTS	Q23D22_TETTS	Q23F21_TETTS	Q22UZ9_TETTS	I7M2H9_TETTS	Q24BW1_TETTS	Q239Y0_TETTS	Q227Y8_TETTS	W7X8C8_TETTS	W7XCX4_TETTS	Q22P87_TETTS	Q23K57_TETTS	I7MB56_TETTS	I7MJ53_TETTS	Q22AK8_TETTS	A4VEF9_TETTS	Q24HH6_TETTS	I7M631_TETTS	W7XJ89_TETTS	Q23C17_TETTS	I7MCK3_TETTS	W7XG23_TETTS	Q234E5_TETTS	I7LXW3_TETTS	I7M0K2_TETTS	I7MI13_TETTS	Q236R2_TETTS	Q23MN3_TETTS	I7M697_TETTS	Q23K41_TETTS	I7M9Q0_TETTS	I7LWQ8_TETTS	Q229J5_TETTS	Q232N6_TETTS	I7ME97_TETTS	Q22TH5_TETTS	Q237N0_TETTS	Q236E4_TETTS	Q23NL8_TETTS
molecular_function	GO:0046872	metal ion binding	291	580	0.501724	1	3.44163e-08	1	0	HENMT_TETTS	TERT_TETTS	Q22U80_TETTS	I7MLX0_TETTS	W7XL83_TETTS	I7MCW9_TETTS	Q229Y3_TETTS	Q24HH2_TETTS	Q23GA0_TETTS	I7LTI9_TETTS	W7XCR6_TETTS	Q22RB5_TETTS	Q23WN1_TETTS	I7M2I5_TETTS	Q237F1_TETTS	Q241S9_TETTS	I7M884_TETTS	I7M8Q5_TETTS	I7M685_TETTS	I7M6S1_TETTS	I7M3K3_TETTS	Q23LQ9_TETTS	W7XFY9_TETTS	Q240X2_TETTS	I7M489_TETTS	Q234R9_TETTS	Q23DS1_TETTS	Q23AZ3_TETTS	Q23PU8_TETTS	W7WYM0_TETTS	Q22TJ3_TETTS	Q24FF0_TETTS	Q22XT7_TETTS	I7M4G3_TETTS	W7X7C8_TETTS	I7MI21_TETTS	I7MKY2_TETTS	I7MG52_TETTS	Q23AS1_TETTS	Q22HK5_TETTS
molecular_function	GO:0004674	protein serine/threonine kinase activity	270	430	0.627907	1	1.48638e-09	1	0	Q24DL4_TETTS	Q24HH2_TETTS	I7LXT6_TETTS	Q22SN3_TETTS	A4VDC7_TETTS	Q22UZ4_TETTS	Q24FD5_TETTS	Q22VX7_TETTS	Q22RX1_TETTS	I7M8C4_TETTS	I7M004_TETTS	W7X8T9_TETTS	I7MMH2_TETTS	I7LSW6_TETTS	I7M434_TETTS	Q235D6_TETTS	Q229Q5_TETTS	Q247W8_TETTS	Q248G7_TETTS	Q22S00_TETTS	Q23C59_TETTS	I7M6R7_TETTS	Q23Q97_TETTS	Q22XQ2_TETTS	Q22C09_TETTS	Q23G44_TETTS	I7MN00_TETTS	I7MAZ3_TETTS	I7M700_TETTS	Q23AE6_TETTS	I7MDA1_TETTS	I7M6S3_TETTS	A4VCV2_TETTS	I7M788_TETTS	Q248K2_TETTS	I7MGM0_TETTS	I7M6J4_TETTS	I7MG69_TETTS	Q22X58_TETTS	Q23R97_TETTS
molecular_function	GO:0016301	kinase activity	241	625	0.3856	1	7.66599e-13	1	0	W7X4L6_TETTS	W7XF89_TETTS	W7XCM4_TETTS	Q24BC9_TETTS	I7MEZ3_TETTS	Q24G85_TETTS	I7LW85_TETTS	W7XEW7_TETTS	I7LUD3_TETTS	I7LUG4_TETTS	W7XCA1_TETTS	Q229P8_TETTS	Q232Z0_TETTS	W7XIL3_TETTS	I7M3N2_TETTS	W7X9V0_TETTS	Q22QR9_TETTS	W7XJ86_TETTS	W7XHQ2_TETTS	Q234D9_TETTS	I7LUC0_TETTS	I7MIW8_TETTS	W7X103_TETTS	I7M6X1_TETTS	I7LTA9_TETTS	W7X1I7_TETTS	Q23UH0_TETTS	W7XBV3_TETTS	Q237I3_TETTS	Q23Q96_TETTS	Q22T75_TETTS	Q237P8_TETTS	I7M965_TETTS	Q24I37_TETTS	Q22PI3_TETTS	Q23YF3_TETTS	I7MCR6_TETTS	Q239K0_TETTS	Q24HN5_TETTS	W7X5B3_TETTS
molecular_function	GO:0008270	zinc ion binding	216	318	0.679245	1	1.25876e-12	1	0	I7M0N1_TETTS	I7ML38_TETTS	I7M332_TETTS	I7LXK9_TETTS	I7M9J3_TETTS	I7LWY6_TETTS	I7M7C9_TETTS	A4VEN0_TETTS	I7LU90_TETTS	A4VF07_TETTS	Q22SJ9_TETTS	Q22TK3_TETTS	I7LWV9_TETTS	W7XL92_TETTS	I7MIR5_TETTS	I7ME64_TETTS	Q22A55_TETTS	I7MJG3_TETTS	I7LZP4_TETTS	Q22S60_TETTS	I7M998_TETTS	Q22H07_TETTS	Q23DU9_TETTS	Q22NW7_TETTS	I7MI99_TETTS	Q22HJ7_TETTS	Q22MR2_TETTS	W7X8W2_TETTS	Q236Z1_TETTS	I7LT54_TETTS	Q23C13_TETTS	Q22EC2_TETTS	W7XDP2_TETTS	I7M8J9_TETTS	I7M7U8_TETTS	Q22M98_TETTS	I7MFR4_TETTS	I7M9R4_TETTS	I7M3M5_TETTS	W7XKQ5_TETTS
molecular_function	GO:0005509	calcium ion binding	186	298	0.624161	1	8.50889e-07	1	0	Q24DL4_TETTS	W7XFC6_TETTS	Q23KK1_TETTS	I7M6M5_TETTS	W7XH69_TETTS	Q22A47_TETTS	Q22CP8_TETTS	I7MKT3_TETTS	I7LUZ0_TETTS	W7X5N4_TETTS	Q22WE6_TETTS	I7LUL8_TETTS	W7X447_TETTS	I7M9F3_TETTS	I7MMH2_TETTS	W7XJU6_TETTS	I7M2T2_TETTS	Q22S00_TETTS	Q24GZ3_TETTS	Q240Y1_TETTS	I7MLY7_TETTS	I7MAZ3_TETTS	Q23YC0_TETTS	I7MAN8_TETTS	Q22X58_TETTS	Q22M50_TETTS	Q23KF6_TETTS	I7LWK9_TETTS	Q24CE8_TETTS	I7MCG1_TETTS	I7LU47_TETTS	Q22A85_TETTS	Q22C61_TETTS	A4VF36_TETTS	I7LTM8_TETTS	Q23CW2_TETTS	Q23TZ4_TETTS	I7LTC3_TETTS	Q23ED2_TETTS	Q24FR9_TETTS
molecular_function	GO:0005216	ion channel activity	102	106	0.962264	1	4.92173e-32	1	0	W7XIU2_TETTS	I7MJQ3_TETTS	Q23AZ3_TETTS	Q23U76_TETTS	Q231J3_TETTS	Q22A55_TETTS	Q22YW3_TETTS	Q22BI8_TETTS	Q23QD6_TETTS	W7XB07_TETTS	Q22FY5_TETTS	Q22U28_TETTS	Q22TN0_TETTS	Q22X19_TETTS	W7XLK5_TETTS	Q23F97_TETTS	Q22YT3_TETTS	I7MJ45_TETTS	Q238R0_TETTS	W7XI08_TETTS	I7M0H3_TETTS	I7M953_TETTS	Q22YP3_TETTS	I7M8H7_TETTS	I7LX47_TETTS	I7M4N4_TETTS	Q22A56_TETTS	Q229U3_TETTS	W7X9I3_TETTS	A4VCQ2_TETTS	I7LT02_TETTS	A4VCQ1_TETTS	I7LVD2_TETTS	Q24GP4_TETTS	I7LU08_TETTS	Q24GN9_TETTS	Q23QC7_TETTS	Q22SA3_TETTS	W7X8J2_TETTS	I7M9Y6_TETTS
molecular_function	GO:0008017	microtubule binding	83	106	0.783019	1	4.08223e-11	1	0	Q23ZE6_TETTS	Q22NV2_TETTS	I7MG82_TETTS	I7M1B1_TETTS	A4VDC9_TETTS	I7LUF0_TETTS	I7LW13_TETTS	I7LWM2_TETTS	Q239A0_TETTS	Q22AX4_TETTS	W7WZU5_TETTS	Q22HC8_TETTS	Q24I94_TETTS	I7M9I3_TETTS	I7LU85_TETTS	Q237L2_TETTS	Q23Q20_TETTS	Q234E3_TETTS	W7WYD3_TETTS	Q24CV6_TETTS	Q23BS6_TETTS	Q23YT2_TETTS	Q24GE3_TETTS	I7MIZ9_TETTS	I7LUG9_TETTS	Q241C4_TETTS	Q24CJ5_TETTS	I7MB09_TETTS	Q23RK2_TETTS	I7MMV9_TETTS	Q24DP3_TETTS	Q22KB8_TETTS	I7MIN1_TETTS	I7MKG6_TETTS	Q23FC3_TETTS	I7MH10_TETTS	I7M3E3_TETTS	Q23RF3_TETTS	I7MMC0_TETTS	Q23FD7_TETTS
molecular_function	GO:0016887	ATP hydrolysis activity	78	144	0.541667	0.999999	1.32542e-06	1	0	Q23KI3_TETTS	I7M4E9_TETTS	Q22MZ3_TETTS	I7MMN7_TETTS	I7MCQ7_TETTS	I7M3G1_TETTS	Q22XT7_TETTS	Q22SD4_TETTS	Q24F69_TETTS	I7M1V7_TETTS	Q22NW7_TETTS	I7MGM3_TETTS	Q23HA3_TETTS	Q22LR2_TETTS	Q23DD7_TETTS	Q22G30_TETTS	Q23BU3_TETTS	I7MJ97_TETTS	I7M2Q2_TETTS	Q24BX8_TETTS	Q237J9_TETTS	I7M1D1_TETTS	Q23A78_TETTS	Q22V55_TETTS	Q239F7_TETTS	Q22KQ8_TETTS	Q22SD1_TETTS	Q234P9_TETTS	Q22SD8_TETTS	I7M7U7_TETTS	Q22NH4_TETTS	Q22LZ8_TETTS	Q22NH9_TETTS	I7MAM8_TETTS	I7LUV1_TETTS	Q22E65_TETTS	A4VDG5_TETTS	Q23JB9_TETTS	Q23TT5_TETTS	Q22SD3_TETTS
molecular_function	GO:0000155	phosphorelay sensor kinase activity	73	74	0.986486	1	4.22941e-22	1	0	Q241M9_TETTS	I7LVX3_TETTS	I7MIL5_TETTS	Q23EC9_TETTS	I7M0H5_TETTS	Q22E29_TETTS	Q22RZ0_TETTS	Q22D35_TETTS	I7MHA8_TETTS	Q231B3_TETTS	I7LWS5_TETTS	I7LXQ2_TETTS	Q22MQ8_TETTS	Q248G3_TETTS	I7M6B0_TETTS	Q22D27_TETTS	W7XHT6_TETTS	I7MD79_TETTS	Q237H5_TETTS	Q24I32_TETTS	I7MGA9_TETTS	I7LZT0_TETTS	I7M433_TETTS	Q23ED0_TETTS	Q23UD2_TETTS	Q237N5_TETTS	I7M703_TETTS	Q23Q42_TETTS	Q22P25_TETTS	W7X1L9_TETTS	I7LZS0_TETTS	Q22D36_TETTS	Q231M2_TETTS	Q24IJ4_TETTS	Q24HL5_TETTS	I7M3T4_TETTS	Q22LZ7_TETTS	Q23EA6_TETTS	Q22D38_TETTS	I7M8X5_TETTS
molecular_function	GO:0004843	thiol-dependent deubiquitinase	64	79	0.810127	1	2.62301e-09	1	0	I7M6M5_TETTS	A4VF07_TETTS	Q24I73_TETTS	I7MLV0_TETTS	Q23FM6_TETTS	W7X3W0_TETTS	Q22B80_TETTS	Q22D80_TETTS	I7MFR4_TETTS	I7M9W5_TETTS	Q23HB7_TETTS	Q22A34_TETTS	I7M0D4_TETTS	I7MMM4_TETTS	Q22FY1_TETTS	W7X8T0_TETTS	I7MA10_TETTS	I7LSW9_TETTS	I7M5W9_TETTS	I7MJZ3_TETTS	Q22S76_TETTS	Q23G27_TETTS	Q22KB4_TETTS	I7MMI2_TETTS	Q22VZ8_TETTS	I7LV56_TETTS	I7M9J6_TETTS	I7ML37_TETTS	Q23DA4_TETTS	Q22D81_TETTS	Q22KS8_TETTS	A4VCY6_TETTS	Q23FN6_TETTS	I7M8M5_TETTS	I7MHB3_TETTS	I7LX13_TETTS	Q22UT0_TETTS	Q23FG2_TETTS	Q22S75_TETTS	I7M7E6_TETTS
molecular_function	GO:0030246	carbohydrate binding	61	84	0.72619	0.999998	4.46708e-06	1	0	I7M7J1_TETTS	Q241S9_TETTS	I7MGQ4_TETTS	W7XLN2_TETTS	I7MJM1_TETTS	W7XI83_TETTS	Q22RJ9_TETTS	W7XHA6_TETTS	Q22CP5_TETTS	I7MM25_TETTS	Q24C25_TETTS	Q23BP9_TETTS	Q229Y4_TETTS	I7MIE2_TETTS	W7XH68_TETTS	Q22P10_TETTS	Q23C36_TETTS	W7XFG5_TETTS	I7MEZ0_TETTS	W7X5S3_TETTS	Q22M82_TETTS	W7XBG5_TETTS	Q23U23_TETTS	W7X824_TETTS	Q23BN3_TETTS	Q23C48_TETTS	Q23PR8_TETTS	Q23C50_TETTS	I7M7S0_TETTS	W7X822_TETTS	Q22NZ7_TETTS	Q23C42_TETTS	W7XI15_TETTS	Q241T5_TETTS	Q23C29_TETTS	Q23C31_TETTS	I7M3I8_TETTS	I7LVN9_TETTS	Q22NZ4_TETTS	I7LSY3_TETTS
molecular_function	GO:0004842	ubiquitin-protein transferase activity	58	78	0.74359	0.999999	1.64232e-06	1	0	I7MLX0_TETTS	Q23GA0_TETTS	Q22MZ3_TETTS	I7M3K3_TETTS	Q23PU8_TETTS	Q22TJ3_TETTS	I7MF51_TETTS	I7M4G3_TETTS	Q22VV2_TETTS	Q22SD4_TETTS	Q22F29_TETTS	Q23TC9_TETTS	I7LWA1_TETTS	Q23F34_TETTS	Q23PU7_TETTS	I7MGT4_TETTS	Q22R93_TETTS	Q24DT4_TETTS	Q22SD1_TETTS	Q22SD8_TETTS	I7M1V1_TETTS	Q229A4_TETTS	I7MKF6_TETTS	Q24GS9_TETTS	I7MHM2_TETTS	I7MJP1_TETTS	I7MEG5_TETTS	Q23K61_TETTS	I7MAP5_TETTS	Q22SD3_TETTS	I7MJZ2_TETTS	Q22MZ2_TETTS	W7XK94_TETTS	I7MMP5_TETTS	I7LVX1_TETTS	Q231U3_TETTS	Q22BP1_TETTS	Q22AN4_TETTS	Q230W2_TETTS	I7LSY2_TETTS
molecular_function	GO:0004180	carboxypeptidase activity	52	67	0.776119	0.999999	1.77046e-06	1	0	Q228D2_TETTS	Q23UC6_TETTS	Q22XP5_TETTS	Q22TS1_TETTS	I7M9I8_TETTS	Q22EC1_TETTS	Q22TR7_TETTS	Q22LJ4_TETTS	W7XGK9_TETTS	Q23RN5_TETTS	W7XKI3_TETTS	Q24C92_TETTS	Q23RN4_TETTS	I7MKG7_TETTS	Q23RN3_TETTS	I7LVG9_TETTS	Q22N04_TETTS	W7X847_TETTS	W7XLE8_TETTS	Q23A57_TETTS	Q23E60_TETTS	W7X594_TETTS	W7XBE9_TETTS	Q224B9_TETTS	W7XDE0_TETTS	Q22TR0_TETTS	Q22TR3_TETTS	Q22TR8_TETTS	Q22TQ9_TETTS	Q22XP6_TETTS	Q23YH7_TETTS	W7XH97_TETTS	Q22EB9_TETTS	Q23RN2_TETTS	Q22TR5_TETTS	Q23YH6_TETTS	Q22TR4_TETTS	W7XEJ8_TETTS	Q22C95_TETTS	Q22BR8_TETTS
molecular_function	GO:0035091	phosphatidylinositol binding	45	57	0.789474	0.999998	5.87657e-06	1	0	I7MM50_TETTS	Q238R8_TETTS	I7MJ39_TETTS	Q23DH2_TETTS	I7M3L2_TETTS	Q22ZA7_TETTS	Q23FG3_TETTS	Q23VB5_TETTS	I7M8X3_TETTS	I7M247_TETTS	Q23DQ7_TETTS	I7MGR6_TETTS	I7LVI2_TETTS	Q22SF3_TETTS	I7M7V2_TETTS	Q23I80_TETTS	I7M3F0_TETTS	Q23RK8_TETTS	I7MEW3_TETTS	I7MHN6_TETTS	I7LTL9_TETTS	I7M188_TETTS	Q240W8_TETTS	Q22WK1_TETTS	Q22MA7_TETTS	Q23BR6_TETTS	Q23DB1_TETTS	W7XLD8_TETTS	I7MLF2_TETTS	Q24DR9_TETTS	Q22KA6_TETTS	I7MJR0_TETTS	I7M8Y0_TETTS	I7M729_TETTS	Q22UX5_TETTS	Q23R39_TETTS	Q22BN6_TETTS	Q23AR3_TETTS	A4VDE5_TETTS	Q22R33_TETTS
molecular_function	GO:0003774	cytoskeletal motor activity	44	50	0.88	1	7.28614e-19	1	0	Q23ZE6_TETTS	I7M6W6_TETTS	I7LW13_TETTS	I7LWM2_TETTS	Q22HC8_TETTS	Q238Q7_TETTS	I7MG60_TETTS	Q237L2_TETTS	Q24I86_TETTS	I7M6B1_TETTS	Q24HY1_TETTS	Q23YT2_TETTS	Q23DP4_TETTS	Q23GD7_TETTS	I7MK57_TETTS	Q22ZC8_TETTS	Q23PW7_TETTS	Q22YV6_TETTS	I7MB09_TETTS	Q22KB8_TETTS	I7LZL5_TETTS	Q23AM4_TETTS	Q24CV0_TETTS	I7MMC0_TETTS	I7MJG4_TETTS	Q22YV7_TETTS	Q22T76_TETTS	Q23JL7_TETTS	Q23R33_TETTS	Q22WZ3_TETTS	I7MDX6_TETTS	Q239V4_TETTS	Q22B98_TETTS	Q23KD0_TETTS	Q231M9_TETTS	Q23R34_TETTS	I7MDG0_TETTS	Q22AM2_TETTS	I7LXC6_TETTS	A4VEL8_TETTS
molecular_function	GO:0003777	microtubule motor activity	43	55	0.781818	1	3.57062e-11	1	0	I7MG82_TETTS	I7M1B1_TETTS	I7LUF0_TETTS	Q22AX4_TETTS	W7WZU5_TETTS	Q24I94_TETTS	I7M9I3_TETTS	Q234E3_TETTS	W7WYD3_TETTS	Q24CV6_TETTS	Q23BS6_TETTS	I7MIZ9_TETTS	I7LUG9_TETTS	Q241C4_TETTS	Q24CJ5_TETTS	I7MMV9_TETTS	Q24DP3_TETTS	I7MIN1_TETTS	I7MKG6_TETTS	Q23FC3_TETTS	I7MH10_TETTS	I7M3E3_TETTS	Q23RF3_TETTS	I7MH78_TETTS	Q23VW7_TETTS	W7XK81_TETTS	A4VDB5_TETTS	Q23W24_TETTS	Q22U50_TETTS	Q239Q7_TETTS	Q23KG7_TETTS	I7M335_TETTS	Q22Z28_TETTS	Q236N6_TETTS	I7M7P8_TETTS	I7ME20_TETTS	I7M8Q9_TETTS	I7M9S8_TETTS	Q22T57_TETTS	Q22RJ6_TETTS
molecular_function	GO:0005227	calcium activated cation channel activity	43	53	0.811321	0.999999	3.62884e-06	1	0	W7X7W6_TETTS	Q22C72_TETTS	Q23TA0_TETTS	W7XHQ2_TETTS	I7LZY3_TETTS	I7M2F4_TETTS	I7M6X1_TETTS	Q23T98_TETTS	Q22TZ9_TETTS	Q23T96_TETTS	Q241C6_TETTS	I7MKN9_TETTS	I7LUC5_TETTS	I7MHR0_TETTS	Q22TH2_TETTS	Q23TB3_TETTS	Q22ZE2_TETTS	Q231V7_TETTS	Q24HH1_TETTS	Q22W20_TETTS	I7M694_TETTS	W7XKS1_TETTS	I7MJP6_TETTS	Q23T99_TETTS	Q22X05_TETTS	I7MIY1_TETTS	I7M2D3_TETTS	Q24BY7_TETTS	I7M9V3_TETTS	I7M7V8_TETTS	Q22TY5_TETTS	I7MHU8_TETTS	I7M9C6_TETTS	Q22HC5_TETTS	I7LU30_TETTS	I7MHH2_TETTS	I7MHC7_TETTS	Q231V8_TETTS	Q234H4_TETTS	Q24DQ4_TETTS
molecular_function	GO:0008569	minus-end-directed microtubule motor activity	25	26	0.961538	1	2.05374e-07	1	0	Q23KI3_TETTS	Q23WX6_TETTS	Q23R22_TETTS	I7M6H4_TETTS	Q23DD7_TETTS	Q22F12_TETTS	Q23QN9_TETTS	I7M9J2_TETTS	Q23DR0_TETTS	I7MAY1_TETTS	Q248H8_TETTS	W7XDP3_TETTS	Q23TU2_TETTS	I7LSV4_TETTS	Q24IM0_TETTS	I7MLR5_TETTS	Q22A67_TETTS	I7LTP7_TETTS	I7MGY5_TETTS	I7MH00_TETTS	Q230X9_TETTS	I7M304_TETTS	Q22Y61_TETTS	Q22CL1_TETTS	Q244X8_TETTS
molecular_function	GO:0004181	metallocarboxypeptidase activity	22	23	0.956522	1	1.59419e-06	1	0	I7ML38_TETTS	Q22H07_TETTS	Q22EC2_TETTS	I7MJB3_TETTS	Q239B1_TETTS	I7LTC9_TETTS	I7MK68_TETTS	I7M656_TETTS	I7MJQ5_TETTS	I7LW86_TETTS	Q23AU3_TETTS	I7M3M4_TETTS	I7MLL6_TETTS	I7LZT3_TETTS	Q23W15_TETTS	I7LXW6_TETTS	Q24GJ2_TETTS	W7XF98_TETTS	Q237B5_TETTS	Q24CI9_TETTS	Q22T28_TETTS	I7MFT1_TETTS
molecular_function	GO:0000166	nucleotide binding	19	32	0.59375	1	1e-15	1	0	Q23TD7_TETTS	I7LU26_TETTS	Q22HL1_TETTS	Q24GP9_TETTS	I7M353_TETTS	I7M9S2_TETTS	Q240K5_TETTS	Q22KC6_TETTS	I7M8A7_TETTS	I7ME76_TETTS	Q23PQ4_TETTS	Q23CL3_TETTS	Q22AU0_TETTS	Q22ZB9_TETTS	I7LXP3_TETTS	I7MLZ2_TETTS	Q23PU6_TETTS	I7MG07_TETTS	Q233J3_TETTS
molecular_function	GO:0005096	GTPase activator activity	10	12	0.833333	1	2.68615e-06	1	0	I7MN40_TETTS	I7M023_TETTS	Q22A43_TETTS	I7MLD0_TETTS	I7MAP8_TETTS	Q23K89_TETTS	Q22SZ9_TETTS	Q22YV4_TETTS	W7XI32_TETTS	I7M7W6_TETTS
molecular_function	GO:0005261	cation channel activity	9	12	0.75	1	7.47603e-10	1	0	Q22YS9_TETTS	I7M9T6_TETTS	Q22YT0_TETTS	Q23DW9_TETTS	I7MGB5_TETTS	Q22YS7_TETTS	W7X3E5_TETTS	Q22N11_TETTS	Q22N13_TETTS
molecular_function	GO:0015631	tubulin binding	2	5	0.4	1	5.36491e-11	1	0	W7XCZ8_TETTS	I7M905_TETTS
molecular_function	GO:0016772	transferase activity, transferring phosphorus-containing groups	2	9	0.222222	1	3.27855e-09	1	0	W7XE75_TETTS	Q237R0_TETTS
molecular_function	GO:0097367	carbohydrate derivative binding	1	2	0.5	1	4.44796e-18	1	0	Q22XS4_TETTS
molecular_function	GO:0008047	enzyme activator activity	1	1	1	1	1.05821e-06	1	0	Q24HN2_TETTS
molecular_function	GO:0043169	cation binding	0	3	0	1	4.2398e-08	1	0
molecular_function	GO:0016773	phosphotransferase activity, alcohol group as acceptor	0	4	0	1	2.62851e-38	1	0
molecular_function	GO:1901363	heterocyclic compound binding	0	2	0	1	4.84282e-09	1	0
molecular_function	GO:0097159	organic cyclic compound binding	0	2	0	1	4.84282e-09	1	0
molecular_function	GO:0015075	ion transmembrane transporter activity	0	1	0	1	8.84233e-13	1	0
molecular_function	GO:0022857	transmembrane transporter activity	56	155	0.36129	0.999987	1.83187e-05	1	0.001	Q245W9_TETTS	Q233C7_TETTS	Q23R67_TETTS	I7LUQ7_TETTS	I7MDT0_TETTS	X1W3T6_TETTS	Q245X0_TETTS	I7MHW0_TETTS	Q23DH7_TETTS	I7M8Z4_TETTS	Q248J3_TETTS	I7LUY0_TETTS	Q23RH3_TETTS	I7MAB8_TETTS	Q23JQ0_TETTS	Q23PQ3_TETTS	Q22SA7_TETTS	Q229Q2_TETTS	I7MAJ4_TETTS	Q23UB2_TETTS	I7M8A9_TETTS	I7M428_TETTS	I7LVJ0_TETTS	I7M602_TETTS	X1W3U6_TETTS	I7MCG5_TETTS	I7M026_TETTS	Q23UD6_TETTS	Q23UA8_TETTS	I7M7T8_TETTS	I7MF55_TETTS	I7M7L4_TETTS	I7LTY4_TETTS	Q24E61_TETTS	W7X564_TETTS	I7M9A8_TETTS	I7MDW7_TETTS	Q23AH3_TETTS	I7M0R0_TETTS	Q229C5_TETTS
molecular_function	GO:0003700	DNA-binding transcription factor activity	19	20	0.95	0.999997	3.66676e-05	1	0.006	I7M998_TETTS	Q24HY0_TETTS	Q22EC9_TETTS	I7M9U3_TETTS	I7LVF7_TETTS	I7MAP3_TETTS	Q22CI1_TETTS	Q23VX2_TETTS	Q24BW0_TETTS	I7M050_TETTS	Q23BW8_TETTS	Q23JX7_TETTS	Q23AG0_TETTS	I7MCZ7_TETTS	I7LTN0_TETTS	Q245S7_TETTS	I7ME28_TETTS	Q23BX0_TETTS	I7MGN6_TETTS
molecular_function	GO:0005085	guanyl-nucleotide exchange factor activity	19	21	0.904762	0.999994	6.89131e-05	1	0.013	Q22BX7_TETTS	A4VE41_TETTS	Q234T9_TETTS	I7LZX6_TETTS	I7M055_TETTS	W7XIB0_TETTS	I7LVI2_TETTS	Q24I26_TETTS	I7M3F0_TETTS	I7MIM5_TETTS	Q245D3_TETTS	I7MJ33_TETTS	Q22E49_TETTS	Q245D2_TETTS	Q22RT8_TETTS	Q23KE1_TETTS	I7MD08_TETTS	Q23D35_TETTS	I7M6H7_TETTS
molecular_function	GO:0004386	helicase activity	46	68	0.676471	0.999957	8.74628e-05	1	0.015	I7M738_TETTS	Q236I1_TETTS	Q22AI7_TETTS	Q23EH0_TETTS	Q245F0_TETTS	Q22S04_TETTS	Q24DC9_TETTS	Q23Q43_TETTS	Q24HZ6_TETTS	Q23FJ8_TETTS	I7M6P2_TETTS	I7MLT8_TETTS	I7MDL1_TETTS	W7XHZ4_TETTS	W7XIB0_TETTS	W7X9F1_TETTS	I7MLB9_TETTS	I7MD36_TETTS	Q23A97_TETTS	Q23EG9_TETTS	Q23A96_TETTS	I7M7Q5_TETTS	Q22YX8_TETTS	I7MCV4_TETTS	Q23FJ9_TETTS	Q22C20_TETTS	Q240J2_TETTS	I7M177_TETTS	Q233F4_TETTS	I7MME0_TETTS	Q22ND6_TETTS	Q22NE3_TETTS	Q23G95_TETTS	Q22U14_TETTS	Q23K02_TETTS	Q235A9_TETTS	Q22U20_TETTS	I7M3J3_TETTS	Q23AE0_TETTS	W7X7M8_TETTS
molecular_function	GO:0019787	ubiquitin-like protein transferase activity	0	3	0	0.999958	9.1587e-05	1	0.017
molecular_function	GO:0008324	cation transmembrane transporter activity	3	9	0.333333	0.999932	0.000117811	1	0.02	I7M2Z9_TETTS	Q231M4_TETTS	I7MN02_TETTS
molecular_function	GO:0008094	ATP-dependent activity, acting on DNA	1	3	0.333333	0.999932	0.000133374	1	0.021	I7MAA0_TETTS
molecular_function	GO:0016881	acid-amino acid ligase activity	38	49	0.77551	0.999914	0.000246018	1	0.031	Q22NX5_TETTS	I7M051_TETTS	Q22TJ2_TETTS	Q23KH8_TETTS	Q22MF2_TETTS	I7LTY0_TETTS	W7X914_TETTS	I7LUA7_TETTS	I7M3M8_TETTS	I7MIF8_TETTS	Q22DK4_TETTS	I7MAB1_TETTS	Q24DM2_TETTS	Q23VB4_TETTS	I7MCG4_TETTS	I7MKW8_TETTS	I7MDB1_TETTS	I7MGD1_TETTS	I7M3Y7_TETTS	I7LVA2_TETTS	Q24HQ5_TETTS	I7MH08_TETTS	W7XHG9_TETTS	I7LT89_TETTS	Q24E48_TETTS	I7MH90_TETTS	I7M9L1_TETTS	Q231M3_TETTS	Q23YT1_TETTS	Q233X8_TETTS	Q23JK8_TETTS	Q240W4_TETTS	I7LU66_TETTS	Q22P59_TETTS	I7M4C7_TETTS	A4VDD4_TETTS	Q23QY4_TETTS	I7M2Z5_TETTS
molecular_function	GO:0005249	voltage-gated potassium channel activity	21	25	0.84	0.999954	0.000281725	1	0.036	I7M4G0_TETTS	Q231J0_TETTS	Q22S15_TETTS	Q22Z31_TETTS	Q22U08_TETTS	Q23RY3_TETTS	I7MD75_TETTS	I7M1T6_TETTS	Q23YG6_TETTS	A4VEY3_TETTS	I7M2N4_TETTS	Q22B64_TETTS	Q23E29_TETTS	Q22C85_TETTS	W7X393_TETTS	W7XKP9_TETTS	I7LWB9_TETTS	W7XG89_TETTS	I7MCG7_TETTS	Q235U6_TETTS	I7MD27_TETTS
molecular_function	GO:0008233	peptidase activity	44	74	0.594595	0.999775	0.000304787	1	0.037	Q23RU4_TETTS	A4VEU5_TETTS	I7MCI8_TETTS	I7ML22_TETTS	Q23K28_TETTS	W7XHJ0_TETTS	I7LZQ8_TETTS	Q22D86_TETTS	Q239K2_TETTS	I7MLV9_TETTS	I7M843_TETTS	Q22B86_TETTS	W7XEL6_TETTS	Q22ZE8_TETTS	Q22GH7_TETTS	Q24E58_TETTS	A4VD21_TETTS	I7MH67_TETTS	I7MIM4_TETTS	W7XF46_TETTS	Q22B90_TETTS	Q22B88_TETTS	I7MFK6_TETTS	W7XH62_TETTS	W7XKR9_TETTS	W7XB96_TETTS	Q23JH1_TETTS	I7MCT9_TETTS	I7LVY7_TETTS	Q22LM2_TETTS	I7LT08_TETTS	Q22LI1_TETTS	I7MG03_TETTS	I7MLK8_TETTS	Q229Q1_TETTS	W7XLL5_TETTS	Q23DQ3_TETTS	Q22V81_TETTS	Q23JH5_TETTS	I7MA48_TETTS
molecular_function	GO:0016798	hydrolase activity, acting on glycosyl bonds	61	65	0.938462	0.999755	0.000431415	1	0.057	I7M3U0_TETTS	I7M6K9_TETTS	Q23CN2_TETTS	I7M888_TETTS	Q24HZ8_TETTS	Q23M71_TETTS	I7MCU9_TETTS	I7M228_TETTS	I7LWI7_TETTS	Q22CB9_TETTS	W7XK63_TETTS	W7X9E1_TETTS	Q23RT4_TETTS	I7MCP0_TETTS	Q23MI2_TETTS	I7MFA0_TETTS	I7MGV6_TETTS	I7M667_TETTS	I7M887_TETTS	Q22AC0_TETTS	Q22DQ0_TETTS	I7LTB6_TETTS	I7MK10_TETTS	Q24FE0_TETTS	I7MMV2_TETTS	I7M9I2_TETTS	I7LVK2_TETTS	I7M8U9_TETTS	I7LVA7_TETTS	Q22P45_TETTS	Q23G83_TETTS	I7MD53_TETTS	Q23KH0_TETTS	I7LTM2_TETTS	I7LZF0_TETTS	I7MKQ1_TETTS	Q24D53_TETTS	Q236M6_TETTS	Q22Y80_TETTS	I7LVY2_TETTS
molecular_function	GO:0005267	potassium channel activity	5	7	0.714286	0.999875	0.000464273	1	0.058	I7ML17_TETTS	Q22T07_TETTS	W7XG78_TETTS	I7LVQ2_TETTS	Q22DT2_TETTS
molecular_function	GO:0010997	anaphase-promoting complex binding	10	10	1	1	0.000745621	1	0.107	Q245K6_TETTS	Q22XT4_TETTS	Q234B7_TETTS	I7M5X2_TETTS	I7LY73_TETTS	I7MD39_TETTS	I7M414_TETTS	Q23KJ2_TETTS	Q22CY9_TETTS	I7M076_TETTS
molecular_function	GO:0097027	ubiquitin-protein transferase activator activity	10	10	1	1	0.000745621	1	0.107	Q245K6_TETTS	Q22XT4_TETTS	Q234B7_TETTS	I7M5X2_TETTS	I7LY73_TETTS	I7MD39_TETTS	I7M414_TETTS	Q23KJ2_TETTS	Q22CY9_TETTS	I7M076_TETTS
molecular_function	GO:0030234	enzyme regulator activity	1	6	0.166667	0.999623	0.000868473	1	0.13	I7LTL6_TETTS
molecular_function	GO:0008289	lipid binding	21	45	0.466667	0.999269	0.00141192	1	0.189	I7M318_TETTS	Q22Y38_TETTS	I7LZY4_TETTS	I7MMZ8_TETTS	I7LVZ1_TETTS	Q24BD6_TETTS	I7MKC6_TETTS	I7MJQ9_TETTS	Q22DN9_TETTS	I7MJW4_TETTS	Q23WM7_TETTS	Q22NQ3_TETTS	Q245K2_TETTS	Q240P7_TETTS	Q22NQ2_TETTS	Q22DB1_TETTS	Q23CU9_TETTS	I7LY31_TETTS	I7M388_TETTS	Q22S98_TETTS	I7MM55_TETTS
molecular_function	GO:0004559	alpha-mannosidase activity	8	8	1	1	0.00315115	1	0.406	Q241S9_TETTS	Q23BP9_TETTS	Q23BN3_TETTS	W7X822_TETTS	Q241T5_TETTS	Q241T6_TETTS	I7MME7_TETTS	Q241T0_TETTS
molecular_function	GO:0140359	ABC-type transporter activity	70	116	0.603448	0.997455	0.00412853	1	0.464	I7LTZ5_TETTS	Q23TU4_TETTS	Q241Y3_TETTS	Q22MN0_TETTS	Q24IL8_TETTS	I7MMA1_TETTS	I7MMI0_TETTS	I7LVR3_TETTS	I7LVH2_TETTS	I7MEF8_TETTS	I7MAH9_TETTS	I7MEL7_TETTS	Q22MN4_TETTS	Q244Y8_TETTS	W7XFH3_TETTS	X1W3S2_TETTS	Q22TT4_TETTS	Q23YD4_TETTS	Q22MM7_TETTS	I7LVZ2_TETTS	I7LTC5_TETTS	I7MFG6_TETTS	W7XGR7_TETTS	Q23AM2_TETTS	W7X3M1_TETTS	Q22MH7_TETTS	I7LUK7_TETTS	Q24IL9_TETTS	Q235E3_TETTS	Q237H7_TETTS	W7X913_TETTS	I7MKK2_TETTS	A4VE58_TETTS	Q237T3_TETTS	I7M0V8_TETTS	Q22AW2_TETTS	W7X6Z6_TETTS	Q22RZ1_TETTS	Q244Y9_TETTS	Q22MN2_TETTS
molecular_function	GO:0019901	protein kinase binding	9	10	0.9	0.999254	0.00861871	1	0.758	I7M9Y8_TETTS	Q23JX5_TETTS	Q231Q4_TETTS	Q22RT1_TETTS	I7MAZ9_TETTS	Q23D49_TETTS	Q245A9_TETTS	I7MA11_TETTS	I7LUE0_TETTS
molecular_function	GO:0046873	metal ion transmembrane transporter activity	2	12	0.166667	0.993877	0.011064	1	0.821	Q24GM3_TETTS	Q22C39_TETTS
molecular_function	GO:0004198	calcium-dependent cysteine-type endopeptidase activity	21	30	0.7	0.994651	0.0149174	1	0.914	I7MGN1_TETTS	Q23RI7_TETTS	I7MF26_TETTS	Q239Z2_TETTS	Q22V56_TETTS	I7M6I1_TETTS	I7M4H0_TETTS	Q24DF0_TETTS	I7MFB0_TETTS	I7MCV6_TETTS	I7M1I6_TETTS	I7MCL9_TETTS	I7MJR3_TETTS	Q22B94_TETTS	I7ME41_TETTS	W7X994_TETTS	I7M6I8_TETTS	I7MG72_TETTS	Q236J8_TETTS	I7M2Y1_TETTS	I7MHC5_TETTS
molecular_function	GO:0009002	serine-type D-Ala-D-Ala carboxypeptidase activity	10	12	0.833333	0.997588	0.0153945	1	0.925	Q22XY7_TETTS	I7ME29_TETTS	I7LVB0_TETTS	I7MFG1_TETTS	Q245D5_TETTS	I7LXX4_TETTS	Q23WM2_TETTS	I7LX10_TETTS	I7MAA9_TETTS	I7MJ79_TETTS
molecular_function	GO:0042626	ATPase-coupled transmembrane transporter activity	0	3	0	0.989305	0.0154612	1	0.929
molecular_function	GO:0003678	DNA helicase activity	24	37	0.648649	0.993024	0.0158136	1	0.941	A4VEG9_TETTS	I7M1V7_TETTS	Q23HA3_TETTS	I7MJ97_TETTS	I7LXA1_TETTS	I7M2Q2_TETTS	I7M1D1_TETTS	Q23A78_TETTS	I7MKP0_TETTS	Q239F7_TETTS	I7M4I5_TETTS	I7MAM8_TETTS	I7LUV1_TETTS	Q23JB9_TETTS	I7M8T7_TETTS	I7LZL9_TETTS	I7MAY7_TETTS	A4VDE6_TETTS	A4VE44_TETTS	W7XAD3_TETTS	I7M6Z4_TETTS	Q24FH4_TETTS	Q245I3_TETTS	I7LTC8_TETTS
molecular_function	GO:0030983	mismatched DNA binding	8	9	0.888889	0.998467	0.0160969	1	0.953	I7MGE9_TETTS	I7M7U7_TETTS	Q23YW9_TETTS	Q23AD6_TETTS	Q22B61_TETTS	I7MML1_TETTS	Q23K54_TETTS	I7MDR6_TETTS
molecular_function	GO:0003779	actin binding	19	27	0.703704	0.991781	0.0219946	1	0.972	I7M6W6_TETTS	I7MAR6_TETTS	Q22Y88_TETTS	Q238Q7_TETTS	I7MG60_TETTS	Q24I86_TETTS	I7MJA2_TETTS	I7M6B1_TETTS	Q23DP4_TETTS	Q23GD7_TETTS	Q22ZC8_TETTS	Q23PW7_TETTS	Q24I68_TETTS	Q23AM4_TETTS	I7M0R9_TETTS	I7MJG4_TETTS	Q23KD0_TETTS	W7XGD2_TETTS	Q22NU2_TETTS
molecular_function	GO:0004712	protein serine/threonine/tyrosine kinase activity	41	67	0.61194	0.985514	0.0264398	1	0.987	Q235D6_TETTS	W7X4P5_TETTS	Q23C59_TETTS	Q248K2_TETTS	I7MGM0_TETTS	Q22X58_TETTS	Q23K35_TETTS	Q22RR1_TETTS	I7MD55_TETTS	I7M864_TETTS	I7M104_TETTS	Q22Y16_TETTS	A4VDB2_TETTS	Q22DA7_TETTS	I7M1K4_TETTS	Q23KG5_TETTS	I7ML63_TETTS	Q24FU4_TETTS	I7MIX4_TETTS	I7M9B1_TETTS	Q235V0_TETTS	I7M9U0_TETTS	I7MLQ2_TETTS	Q234H0_TETTS	I7LTH5_TETTS	Q23ML0_TETTS	I7M3K9_TETTS	Q229B8_TETTS	Q22V48_TETTS	Q22DW7_TETTS	Q22C41_TETTS	I7M704_TETTS	I7LTG3_TETTS	I7M1Y8_TETTS	I7LZH6_TETTS	I7M7Z4_TETTS	I7ME14_TETTS	I7M6M9_TETTS	I7MFS4_TETTS	Q22TD9_TETTS
molecular_function	GO:0003676	nucleic acid binding	145	220	0.659091	0.672718	0.353075	1	1	Q22GH6_TETTS	I7M447_TETTS	Q245P5_TETTS	Q232M3_TETTS	I7M738_TETTS	Q23EX7_TETTS	Q236I1_TETTS	A4VEN0_TETTS	I7LUL1_TETTS	Q22AI7_TETTS	Q22A55_TETTS	I7MFP3_TETTS	Q23DR7_TETTS	Q22LR2_TETTS	Q22MR2_TETTS	W7X8W2_TETTS	Q236Z1_TETTS	I7LT54_TETTS	Q22M98_TETTS	I7M147_TETTS	Q24DC9_TETTS	Q239A3_TETTS	Q22TB8_TETTS	Q22TN0_TETTS	I7LTK1_TETTS	Q22VV4_TETTS	I7LZD6_TETTS	Q22BP0_TETTS	I7M9Z1_TETTS	I7MK93_TETTS	I7LUA6_TETTS	I7M0X6_TETTS	I7MEJ7_TETTS	W7XKN0_TETTS	I7M078_TETTS	I7M6P2_TETTS	I7M286_TETTS	Q22NW1_TETTS	I7MLT8_TETTS	Q236Y8_TETTS
molecular_function	GO:0003677	DNA binding	117	222	0.527027	0.959245	0.052919	1	1	H2AY_TETTS	W7X3L6_TETTS	I7LWQ7_TETTS	Q23AH8_TETTS	Q22NF2_TETTS	I7M1V7_TETTS	Q23D02_TETTS	I7MG52_TETTS	Q23HA3_TETTS	Q23QE8_TETTS	Q22NE4_TETTS	I7MJ97_TETTS	I7M280_TETTS	I7LXA1_TETTS	Q22V99_TETTS	Q236N3_TETTS	Q22WH7_TETTS	I7M2Q2_TETTS	I7M254_TETTS	W7XC64_TETTS	I7M040_TETTS	A4VD87_TETTS	I7LTH2_TETTS	Q240P5_TETTS	I7MG59_TETTS	W7X894_TETTS	Q23KB1_TETTS	Q22M85_TETTS	Q23LP9_TETTS	Q23CP4_TETTS	I7M2Z3_TETTS	I7M1D1_TETTS	Q23A78_TETTS	Q23E04_TETTS	I7MKP0_TETTS	Q23D77_TETTS	Q239F7_TETTS	I7MHL5_TETTS	I7M9X1_TETTS	Q24I70_TETTS
molecular_function	GO:0016787	hydrolase activity	113	289	0.391003	0.260325	0.756326	1	1	I7M447_TETTS	A4VEG9_TETTS	I7LXK9_TETTS	Q22P20_TETTS	I7M738_TETTS	I7MMI1_TETTS	Q24FE9_TETTS	W7X313_TETTS	I7LUL1_TETTS	I7MJF6_TETTS	I7ML30_TETTS	W7XDZ3_TETTS	Q238S4_TETTS	I7MFP3_TETTS	Q22WP5_TETTS	Q23FZ1_TETTS	I7MAW0_TETTS	W7WZ73_TETTS	W7WYA5_TETTS	I7LWY1_TETTS	I7LZE9_TETTS	I7LXQ1_TETTS	Q22FZ2_TETTS	I7M6R8_TETTS	Q22UB2_TETTS	Q24DC9_TETTS	Q236D2_TETTS	Q240W3_TETTS	I7LW93_TETTS	I7MGS4_TETTS	I7M0X6_TETTS	Q22KJ3_TETTS	I7LUN0_TETTS	Q22XT3_TETTS	I7M078_TETTS	W7X4M7_TETTS	Q22T22_TETTS	W7X680_TETTS	I7MLT8_TETTS	I7M024_TETTS
molecular_function	GO:0003723	RNA binding	84	208	0.403846	3.00858e-06	0.999998	0.001	1	HENMT_TETTS	I7M685_TETTS	I7M2R4_TETTS	Q22WU7_TETTS	W7XKD0_TETTS	I7ML30_TETTS	I7MKZ5_TETTS	I7ME02_TETTS	I7LZY3_TETTS	I7MI99_TETTS	Q22GW9_TETTS	Q22Z37_TETTS	Q22V99_TETTS	I7M057_TETTS	I7MD66_TETTS	I7M5X4_TETTS	Q23K34_TETTS	A4VD87_TETTS	I7LZT2_TETTS	Q24E25_TETTS	Q24HZ6_TETTS	I7MGT4_TETTS	Q22SU8_TETTS	Q22V25_TETTS	I7M2Z0_TETTS	I7LUX7_TETTS	Q23DE7_TETTS	I7M0J5_TETTS	Q23RU6_TETTS	Q23HC6_TETTS	Q23VX3_TETTS	Q23HC8_TETTS	Q22R89_TETTS	I7MKN4_TETTS	I7LUJ7_TETTS	I7MKF6_TETTS	W7XH33_TETTS	Q245X8_TETTS	I7MHM2_TETTS	I7MB64_TETTS
molecular_function	GO:0005525	GTP binding	73	291	0.250859	3.74861e-17	1	0	1	I7M9N4_TETTS	Q23MM0_TETTS	Q23FS2_TETTS	Q23FS3_TETTS	Q24HJ8_TETTS	Q23DS1_TETTS	W7XE00_TETTS	Q22NW8_TETTS	Q23ML7_TETTS	Q238R8_TETTS	I7LUN5_TETTS	Q22NE9_TETTS	Q23U41_TETTS	Q22HE1_TETTS	W7X5Q4_TETTS	Q22YP5_TETTS	Q22UB9_TETTS	Q22A26_TETTS	I7MFL4_TETTS	I7MI57_TETTS	Q22GX7_TETTS	I7MHH3_TETTS	I7MAD9_TETTS	I7M8X3_TETTS	I7MA61_TETTS	Q23FS1_TETTS	I7M5Y0_TETTS	Q24D61_TETTS	I7LWL1_TETTS	Q23C10_TETTS	Q23QE6_TETTS	Q23ML5_TETTS	I7LW08_TETTS	W7XIX9_TETTS	Q22W33_TETTS	I7MLN7_TETTS	Q23K85_TETTS	Q24IK3_TETTS	I7MDY0_TETTS	Q22WI1_TETTS
molecular_function	GO:0016740	transferase activity	44	161	0.273292	0.970455	0.0328859	1	1	Q24HW2_TETTS	Q245W8_TETTS	I7M065_TETTS	I7LSX7_TETTS	I7LU21_TETTS	Q23AP5_TETTS	I7MM19_TETTS	I7M6H1_TETTS	Q22E52_TETTS	Q22BX5_TETTS	I7M6T0_TETTS	Q22MM4_TETTS	I7MCZ3_TETTS	Q24I89_TETTS	I7LUJ1_TETTS	Q23VZ4_TETTS	Q240J2_TETTS	Q23EE6_TETTS	Q23A43_TETTS	Q22NW0_TETTS	Q23B09_TETTS	I7MA95_TETTS	Q23WM6_TETTS	W7XGM1_TETTS	Q23A44_TETTS	W7XGX4_TETTS	Q22BX2_TETTS	Q22BX4_TETTS	Q23K02_TETTS	I7LUW3_TETTS	Q22TL3_TETTS	Q22GV3_TETTS	Q22MT7_TETTS	I7MMD1_TETTS	I7MMD5_TETTS	Q22ZG2_TETTS	Q241D0_TETTS	I7M0I5_TETTS	Q23E26_TETTS	I7MA39_TETTS
molecular_function	GO:0008234	cysteine-type peptidase activity	43	124	0.346774	0.96588	0.044942	1	1	Q22DX4_TETTS	Q23H15_TETTS	Q24FN2_TETTS	Q23GZ4_TETTS	I7LVU8_TETTS	Q24F15_TETTS	I7M8C3_TETTS	I7M9Z6_TETTS	I7MCX6_TETTS	I7MIZ6_TETTS	I7M7W5_TETTS	Q23EG5_TETTS	I7M751_TETTS	Q24CQ2_TETTS	Q23H17_TETTS	Q241T7_TETTS	Q23TW5_TETTS	I7MCI0_TETTS	Q23H20_TETTS	Q23H32_TETTS	Q23TW3_TETTS	Q23H10_TETTS	Q23GZ3_TETTS	A4VDM3_TETTS	I7LWS7_TETTS	Q23GZ7_TETTS	Q23H12_TETTS	Q23H11_TETTS	Q22G21_TETTS	Q23G47_TETTS	Q23EG6_TETTS	Q23RT7_TETTS	Q23EG0_TETTS	Q24F16_TETTS	I7LTZ1_TETTS	Q22A69_TETTS	I7M2C8_TETTS	I7MLG9_TETTS	I7M1D8_TETTS	Q22RC9_TETTS
molecular_function	GO:0003924	GTPase activity	41	224	0.183036	7.69164e-22	1	0	1	I7M9N4_TETTS	Q24HJ8_TETTS	W7XE00_TETTS	Q22NW8_TETTS	Q238R8_TETTS	Q23U41_TETTS	Q22A26_TETTS	Q22GX7_TETTS	I7MHH3_TETTS	I7MAD9_TETTS	I7M8X3_TETTS	I7MA61_TETTS	I7M5Y0_TETTS	Q24D61_TETTS	Q23C10_TETTS	Q23QE6_TETTS	I7LW08_TETTS	Q22W33_TETTS	Q23K85_TETTS	Q24IK3_TETTS	I7M8M1_TETTS	I7LT89_TETTS	I7M329_TETTS	A4VDW7_TETTS	I7MAY8_TETTS	Q23TG2_TETTS	Q228N5_TETTS	I7M9C9_TETTS	I7LU88_TETTS	I7MKN2_TETTS	Q22CD2_TETTS	I7MDQ0_TETTS	I7M729_TETTS	I7M2E9_TETTS	I7MLG5_TETTS	Q231B4_TETTS	I7MH04_TETTS	I7MDV7_TETTS	Q24CZ6_TETTS	Q24F54_TETTS
molecular_function	GO:0003743	translation initiation factor activity	40	104	0.384615	0.0221795	0.986475	0.964	1	W7XGF7_TETTS	W7XL96_TETTS	W7XI89_TETTS	I7LZX6_TETTS	Q22N91_TETTS	W7X9E9_TETTS	I7LXA6_TETTS	I7LV69_TETTS	I7M8B2_TETTS	I7LY73_TETTS	Q23FG1_TETTS	Q23MR6_TETTS	Q225S5_TETTS	Q249Q5_TETTS	Q23YD0_TETTS	Q229I9_TETTS	Q23UH1_TETTS	Q241M6_TETTS	Q240I7_TETTS	A4VCN8_TETTS	Q22CE0_TETTS	Q22LH6_TETTS	Q23MR5_TETTS	Q23BW6_TETTS	Q22LH7_TETTS	I7M2X7_TETTS	Q231W7_TETTS	Q249P4_TETTS	Q24FJ4_TETTS	W7XL40_TETTS	I7MG17_TETTS	Q229D8_TETTS	Q23CP1_TETTS	I7ML76_TETTS	Q23KA8_TETTS	I7M0X0_TETTS	Q228Y3_TETTS	Q23VB1_TETTS	Q22SS7_TETTS	Q22S94_TETTS
molecular_function	GO:0016491	oxidoreductase activity	40	156	0.25641	2.68635e-27	1	0	1	Q22W52_TETTS	W7XID7_TETTS	Q23MA6_TETTS	Q23AI8_TETTS	Q241B3_TETTS	W7XLK8_TETTS	I7ME56_TETTS	Q22E28_TETTS	I7MIU9_TETTS	Q22V60_TETTS	I7MFB3_TETTS	I7MMK7_TETTS	I7MM64_TETTS	I7M157_TETTS	Q22L23_TETTS	I7MF92_TETTS	Q23PP2_TETTS	I7M6V6_TETTS	I7MGW2_TETTS	Q23MA7_TETTS	I7MAJ7_TETTS	Q244X0_TETTS	I7MAY5_TETTS	W7XD51_TETTS	Q23D58_TETTS	I7MG22_TETTS	I7M264_TETTS	Q22BQ2_TETTS	Q23T88_TETTS	Q22R55_TETTS	W7X817_TETTS	I7M2X6_TETTS	Q24IA6_TETTS	I7LXX1_TETTS	Q22F07_TETTS	I7LSW8_TETTS	I7MA32_TETTS	Q22CE3_TETTS	I7MDP8_TETTS	Q22CE4_TETTS
molecular_function	GO:0004222	metalloendopeptidase activity	34	73	0.465753	0.402996	0.684685	1	1	I7M6S1_TETTS	Q23LQ9_TETTS	Q240X2_TETTS	Q234R9_TETTS	Q24FF0_TETTS	Q22NW7_TETTS	I7MIG3_TETTS	Q23YX9_TETTS	Q22LI9_TETTS	Q22BY2_TETTS	I7MMK4_TETTS	I7M1V2_TETTS	Q22BD2_TETTS	Q23JG4_TETTS	W7X9F1_TETTS	I7LWE7_TETTS	Q24FH5_TETTS	I7MGD8_TETTS	A4VDG5_TETTS	Q23LR0_TETTS	Q23JG2_TETTS	W7XGQ1_TETTS	Q22B82_TETTS	Q22LJ0_TETTS	I7M1J4_TETTS	Q235C0_TETTS	Q22DL0_TETTS	I7MIG4_TETTS	Q227R5_TETTS	I7M110_TETTS	Q23G21_TETTS	Q23RP1_TETTS	I7MIE6_TETTS	Q23VZ7_TETTS
molecular_function	GO:0106310	protein serine kinase activity	31	53	0.584906	0.941878	0.0978794	1	1	Q235D6_TETTS	Q23C59_TETTS	Q248K2_TETTS	Q22X58_TETTS	Q22RR1_TETTS	I7MD55_TETTS	I7M864_TETTS	I7M104_TETTS	A4VDB2_TETTS	Q23KG5_TETTS	I7ML63_TETTS	Q24FU4_TETTS	I7MIX4_TETTS	I7M9B1_TETTS	Q235V0_TETTS	I7M9U0_TETTS	I7MLQ2_TETTS	Q234H0_TETTS	I7LTH5_TETTS	Q23ML0_TETTS	I7M3K9_TETTS	Q22DW7_TETTS	I7M704_TETTS	I7LTG3_TETTS	I7M1Y8_TETTS	I7LZH6_TETTS	I7M7Z4_TETTS	I7ME14_TETTS	I7M6M9_TETTS	I7MFS4_TETTS	Q22TD9_TETTS
molecular_function	GO:0008138	protein tyrosine/serine/threonine phosphatase activity	30	55	0.545455	0.842785	0.231076	1	1	Q24FC7_TETTS	I7LUD3_TETTS	I7M716_TETTS	I7MMU0_TETTS	Q22X01_TETTS	I7M896_TETTS	Q22VY8_TETTS	I7MFV9_TETTS	Q22LZ6_TETTS	I7MK18_TETTS	I7MJA2_TETTS	Q23YA6_TETTS	I7M427_TETTS	I7M814_TETTS	Q245B2_TETTS	I7LT96_TETTS	Q22LX5_TETTS	I7M2V5_TETTS	I7M3W2_TETTS	I7M3X1_TETTS	I7MH26_TETTS	I7M8U0_TETTS	Q22T62_TETTS	Q24BA7_TETTS	I7M481_TETTS	Q24I42_TETTS	W7XBY9_TETTS	I7M8D8_TETTS	Q23E47_TETTS	Q22CS3_TETTS
molecular_function	GO:0008168	methyltransferase activity	30	79	0.379747	0.00147019	0.999207	0.185	1	Q23EX7_TETTS	W7X772_TETTS	W7XDX5_TETTS	Q228R4_TETTS	Q22N10_TETTS	I7M8P3_TETTS	I7MDV1_TETTS	W7XI38_TETTS	Q23TW8_TETTS	Q23RE0_TETTS	Q23PZ6_TETTS	Q22CT3_TETTS	I7MGH3_TETTS	Q22SV4_TETTS	I7M0P5_TETTS	Q23T99_TETTS	Q23M72_TETTS	Q22MG6_TETTS	Q23BV8_TETTS	Q23A13_TETTS	I7MHU8_TETTS	I7MI07_TETTS	Q22XW0_TETTS	I7MGF8_TETTS	I7M6W8_TETTS	W7XA40_TETTS	I7LTA0_TETTS	I7M6M7_TETTS	Q231G1_TETTS	I7M9J9_TETTS
molecular_function	GO:0004190	aspartic-type endopeptidase activity	28	50	0.56	0.880688	0.185583	1	1	Q24F62_TETTS	Q22Y59_TETTS	W7XD98_TETTS	Q22M84_TETTS	Q235M1_TETTS	I7LY22_TETTS	I7M820_TETTS	I7LTX0_TETTS	I7LU61_TETTS	I7M8A2_TETTS	I7LXI2_TETTS	I7MLV7_TETTS	I7M1J3_TETTS	Q24F63_TETTS	Q24GF2_TETTS	Q23CX1_TETTS	I7MHX9_TETTS	I7M0P1_TETTS	Q24DJ9_TETTS	Q23PZ5_TETTS	Q22YH0_TETTS	Q237C7_TETTS	Q24F64_TETTS	W7X3R2_TETTS	I7M769_TETTS	Q232Z5_TETTS	W7X617_TETTS	Q24HM4_TETTS
molecular_function	GO:0008559	ABC-type xenobiotic transporter activity	26	46	0.565217	0.887437	0.179648	1	1	I7LU71_TETTS	Q22P58_TETTS	I7MK99_TETTS	Q22KG9_TETTS	Q22TX6_TETTS	Q23TU7_TETTS	Q22R73_TETTS	Q22DK3_TETTS	Q241N2_TETTS	I7M8W1_TETTS	Q22V76_TETTS	Q23TU6_TETTS	A4VEL1_TETTS	I7MB73_TETTS	I7LVI1_TETTS	I7MCU2_TETTS	Q240Q6_TETTS	I7MHY1_TETTS	I7MJS0_TETTS	Q232I8_TETTS	Q241N4_TETTS	Q23TU5_TETTS	Q23TS8_TETTS	Q22W37_TETTS	Q22D97_TETTS	I7LXB6_TETTS
molecular_function	GO:0004725	protein tyrosine phosphatase activity	22	49	0.44898	0.348719	0.750406	1	1	I7M716_TETTS	I7MMU0_TETTS	Q22X01_TETTS	I7M896_TETTS	Q22VY8_TETTS	Q22LZ6_TETTS	I7MK18_TETTS	I7MJA2_TETTS	I7M427_TETTS	Q245B2_TETTS	I7LT96_TETTS	Q22LX5_TETTS	Q23R35_TETTS	I7M2V5_TETTS	I7MH26_TETTS	I7M8U0_TETTS	I7M0W4_TETTS	Q22T62_TETTS	I7MHG2_TETTS	Q24BA7_TETTS	Q23E47_TETTS	I7M9H7_TETTS
molecular_function	GO:0020037	heme binding	22	74	0.297297	0.000673954	0.99972	0.079	1	Q23YD1_TETTS	Q234T2_TETTS	Q22NL7_TETTS	Q22NJ2_TETTS	Q23BX9_TETTS	Q22NM7_TETTS	A4VDN0_TETTS	Q232X8_TETTS	I7MKA4_TETTS	Q22NI8_TETTS	A4VDN1_TETTS	I7MB87_TETTS	Q23S13_TETTS	Q229I8_TETTS	Q23D58_TETTS	I7M635_TETTS	Q238W5_TETTS	W7XJ96_TETTS	Q22NM9_TETTS	Q22F07_TETTS	Q22CE3_TETTS	Q23BY2_TETTS
molecular_function	GO:0005506	iron ion binding	22	66	0.333333	0.00436373	0.997916	0.457	1	Q23YD1_TETTS	Q234T2_TETTS	Q22NL7_TETTS	Q22NJ2_TETTS	Q23BX9_TETTS	Q22NM7_TETTS	A4VDN0_TETTS	Q232X8_TETTS	Q232H4_TETTS	I7MKA4_TETTS	Q22NI8_TETTS	A4VDN1_TETTS	I7MB87_TETTS	Q23R09_TETTS	Q23A76_TETTS	Q23S13_TETTS	Q229I8_TETTS	I7M635_TETTS	Q238W5_TETTS	W7XJ96_TETTS	Q22NM9_TETTS	Q23BY2_TETTS
molecular_function	GO:0019706	protein-cysteine S-palmitoyltransferase activity	22	47	0.468085	0.455385	0.657088	1	1	Q22DZ8_TETTS	I7M1X2_TETTS	Q22CX0_TETTS	I7LV75_TETTS	Q22XV4_TETTS	Q240S9_TETTS	Q22HD9_TETTS	Q24BW3_TETTS	I7MEE7_TETTS	I7LX75_TETTS	I7M815_TETTS	Q237N6_TETTS	W7X7V4_TETTS	Q22Z76_TETTS	I7M3B4_TETTS	I7MKM0_TETTS	Q23FU2_TETTS	Q22BC3_TETTS	Q23DA6_TETTS	Q22RL1_TETTS	I7LZZ0_TETTS	Q22RN1_TETTS
molecular_function	GO:0000287	magnesium ion binding	21	56	0.375	0.0602104	0.966032	1	1	I7MIT6_TETTS	I7MAN3_TETTS	I7LUC0_TETTS	A4VD01_TETTS	Q22CT0_TETTS	I7M4B7_TETTS	I7MN18_TETTS	Q24FJ8_TETTS	I7MGE3_TETTS	Q23UD0_TETTS	W7XGP4_TETTS	Q247R2_TETTS	Q22AI0_TETTS	I7LW77_TETTS	Q24GN8_TETTS	I7MLW4_TETTS	Q22YP9_TETTS	Q23FR1_TETTS	I7M8A6_TETTS	I7M7B0_TETTS	I7LUL3_TETTS
molecular_function	GO:0008237	metallopeptidase activity	20	31	0.645161	0.973923	0.0383975	1	1	Q22HG6_TETTS	Q22HJ7_TETTS	I7M8J9_TETTS	I7MFE5_TETTS	I7M9R4_TETTS	I7M3M5_TETTS	Q23FT4_TETTS	W7X9E9_TETTS	I7LWU2_TETTS	Q22S26_TETTS	I7MA72_TETTS	Q23ZG6_TETTS	I7MEL5_TETTS	Q24I41_TETTS	Q245E1_TETTS	Q22HJ5_TETTS	Q22XU6_TETTS	I7MLL7_TETTS	I7MHC3_TETTS	A4VDG4_TETTS
molecular_function	GO:0004497	monooxygenase activity	19	56	0.339286	0.0147156	0.992273	0.895	1	Q23YD1_TETTS	Q234T2_TETTS	Q22NL7_TETTS	Q22NJ2_TETTS	Q23BX9_TETTS	Q22NM7_TETTS	A4VDN0_TETTS	Q232X8_TETTS	I7MKA4_TETTS	Q22NI8_TETTS	A4VDN1_TETTS	I7MB87_TETTS	Q23S13_TETTS	Q229I8_TETTS	I7M635_TETTS	Q238W5_TETTS	W7XJ96_TETTS	Q22NM9_TETTS	Q23BY2_TETTS
molecular_function	GO:0016705	oxidoreductase activity, acting on paired donors, with incorporation or reduction of molecular oxygen	19	51	0.372549	0.0312048	0.982629	0.996	1	Q23YD1_TETTS	Q234T2_TETTS	Q22NL7_TETTS	Q22NJ2_TETTS	Q23BX9_TETTS	Q22NM7_TETTS	A4VDN0_TETTS	Q232X8_TETTS	I7MKA4_TETTS	Q22NI8_TETTS	A4VDN1_TETTS	I7MB87_TETTS	Q23S13_TETTS	Q229I8_TETTS	I7M635_TETTS	Q238W5_TETTS	W7XJ96_TETTS	Q22NM9_TETTS	Q23BY2_TETTS
molecular_function	GO:0016791	phosphatase activity	19	38	0.5	0.480862	0.580797	1	1	I7LV61_TETTS	I7MEQ1_TETTS	I7MIC4_TETTS	Q22MH2_TETTS	I7LX16_TETTS	Q22DI3_TETTS	I7LW20_TETTS	Q241B6_TETTS	Q22R94_TETTS	I7MMS0_TETTS	Q22YQ1_TETTS	I7MH96_TETTS	I7MB88_TETTS	I7M601_TETTS	I7LT51_TETTS	I7LTH8_TETTS	I7M959_TETTS	Q24BS9_TETTS	Q22U86_TETTS
molecular_function	GO:0004527	exonuclease activity	19	46	0.413043	0.487964	0.608501	1	1	Q23JA6_TETTS	Q22MH2_TETTS	I7M977_TETTS	I7LZD6_TETTS	I7M9Z1_TETTS	Q230Z9_TETTS	Q231Q2_TETTS	Q22HL1_TETTS	I7MMS0_TETTS	I7MH96_TETTS	Q22MA5_TETTS	Q22RF5_TETTS	I7LXM4_TETTS	Q23AA9_TETTS	Q24DC8_TETTS	I7MLB2_TETTS	Q236I7_TETTS	I7LTS5_TETTS	I7LTR4_TETTS
molecular_function	GO:0004722	protein serine/threonine phosphatase activity	18	27	0.666667	0.242723	0.839272	1	1	I7MCW9_TETTS	I7LWC5_TETTS	I7MI21_TETTS	I7MKH0_TETTS	I7MJK6_TETTS	Q22UQ1_TETTS	Q23EC3_TETTS	I7M9M5_TETTS	I7M3I6_TETTS	I7MD42_TETTS	Q23AG9_TETTS	Q23JY6_TETTS	I7MAM1_TETTS	I7LW71_TETTS	I7MM46_TETTS	Q22XV2_TETTS	I7MLK4_TETTS	I7M4N8_TETTS
molecular_function	GO:0004519	endonuclease activity	17	52	0.326923	0.223203	0.837477	1	1	Q245P5_TETTS	Q24BA6_TETTS	Q23JA6_TETTS	Q22MH2_TETTS	I7M977_TETTS	Q23VX1_TETTS	I7LXS7_TETTS	I7MMS0_TETTS	I7MH96_TETTS	Q22RF5_TETTS	Q23AA9_TETTS	Q24DC8_TETTS	Q241S2_TETTS	I7MLB2_TETTS	Q236I7_TETTS	I7LTS5_TETTS	Q23ZF3_TETTS
molecular_function	GO:0061630	ubiquitin protein ligase activity	17	29	0.586207	0.944021	0.110065	1	1	Q247X9_TETTS	I7MIR5_TETTS	I7M752_TETTS	I7M144_TETTS	I7LVP7_TETTS	I7M6M4_TETTS	I7MG20_TETTS	Q23Q62_TETTS	Q23MN2_TETTS	I7M8Y2_TETTS	I7MDV3_TETTS	A4VD17_TETTS	Q23NH3_TETTS	I7LZH2_TETTS	Q23Q48_TETTS	I7M934_TETTS	I7MGB4_TETTS
molecular_function	GO:0019829	ATPase-coupled cation transmembrane transporter activity	16	22	0.727273	0.563521	0.567111	1	1	Q23QV4_TETTS	Q22G30_TETTS	Q23WM8_TETTS	Q22TY0_TETTS	Q237J9_TETTS	Q22V49_TETTS	Q23WN0_TETTS	Q22NH4_TETTS	Q22NH9_TETTS	Q23TT5_TETTS	Q23TB9_TETTS	Q23QV2_TETTS	Q23QW3_TETTS	I7MCS1_TETTS	Q23QW1_TETTS	Q23QV7_TETTS
molecular_function	GO:0004553	hydrolase activity, hydrolyzing O-glycosyl compounds	16	42	0.380952	0.368256	0.704328	1	1	Q22LL4_TETTS	Q22RJ9_TETTS	Q231G7_TETTS	Q23VF7_TETTS	I7MLX9_TETTS	Q23VF4_TETTS	I7MIE2_TETTS	Q23VF6_TETTS	Q245S2_TETTS	I7MAX2_TETTS	Q23PR8_TETTS	W7XGL5_TETTS	Q23RQ1_TETTS	I7LVG7_TETTS	Q22C13_TETTS	Q23VF5_TETTS
molecular_function	GO:0003724	RNA helicase activity	15	27	0.555556	0.817706	0.301082	1	1	I7M447_TETTS	I7LUL1_TETTS	I7ML30_TETTS	I7MFP3_TETTS	I7MI99_TETTS	Q22LR2_TETTS	I7M0X6_TETTS	I7M078_TETTS	Q23RU6_TETTS	Q24GG1_TETTS	I7MEI4_TETTS	Q23RU3_TETTS	I7LZY6_TETTS	Q23RU2_TETTS	I7M8Z5_TETTS
molecular_function	GO:0003824	catalytic activity	12	46	0.26087	3.46644e-10	1	0	1	I7MIT6_TETTS	W7XFY4_TETTS	Q236I2_TETTS	I7MN08_TETTS	Q22V25_TETTS	I7M9D5_TETTS	Q22TC2_TETTS	Q23G25_TETTS	Q24BX4_TETTS	I7MJ19_TETTS	Q23FD8_TETTS	I7MLH2_TETTS
molecular_function	GO:0003746	translation elongation factor activity	11	44	0.25	0.0010961	0.999647	0.13	1	Q23R23_TETTS	Q23U41_TETTS	Q22A26_TETTS	Q22GX7_TETTS	I7LW08_TETTS	I7MDY0_TETTS	I7M8M1_TETTS	I7M137_TETTS	I7MDQ0_TETTS	I7MI76_TETTS	I7MDV7_TETTS
molecular_function	GO:0140326	ATPase-coupled intramembrane lipid transporter activity	11	21	0.52381	0.711029	0.451858	1	1	I7MAN3_TETTS	A4VD01_TETTS	I7M4B7_TETTS	I7MN18_TETTS	Q24FJ8_TETTS	Q23UD0_TETTS	W7XGP4_TETTS	Q247R2_TETTS	I7LW77_TETTS	Q24GN8_TETTS	Q22YP9_TETTS
molecular_function	GO:0004888	transmembrane signaling receptor activity	10	14	0.714286	0.986404	0.0480477	1	1	I7MGU8_TETTS	Q24IA1_TETTS	I7MLU9_TETTS	Q22SL5_TETTS	Q23FU9_TETTS	I7MAG2_TETTS	I7M4K7_TETTS	Q22SL8_TETTS	Q22EY2_TETTS	I7M9R8_TETTS
molecular_function	GO:0016853	isomerase activity	10	36	0.277778	7.12751e-07	1	0	1	I7MAF8_TETTS	I7LY83_TETTS	I7LZK6_TETTS	Q230X4_TETTS	I7M6P1_TETTS	Q22P47_TETTS	I7MCH4_TETTS	I7M0C0_TETTS	Q22P63_TETTS	I7MKS1_TETTS
molecular_function	GO:0031267	small GTPase binding	9	17	0.529412	0.723273	0.456555	1	1	I7M4Q8_TETTS	A4VD40_TETTS	I7MJ43_TETTS	I7MCT1_TETTS	Q23TW7_TETTS	Q22UQ4_TETTS	Q22RP0_TETTS	Q24I17_TETTS	Q235L5_TETTS
molecular_function	GO:0071949	FAD binding	9	23	0.391304	0.239463	0.870668	1	1	Q22YW5_TETTS	I7MAS5_TETTS	I7MII9_TETTS	I7MHN7_TETTS	I7MFB3_TETTS	Q23K78_TETTS	I7M5Z3_TETTS	I7LWR6_TETTS	Q23PV4_TETTS
molecular_function	GO:0050660	flavin adenine dinucleotide binding	9	34	0.264706	0.00644566	0.997131	0.609	1	I7MFC1_TETTS	Q241B3_TETTS	Q22A31_TETTS	I7LZZ6_TETTS	I7MM64_TETTS	Q239B6_TETTS	I7LVS5_TETTS	I7MA25_TETTS	I7M6C4_TETTS
molecular_function	GO:0004177	aminopeptidase activity	9	14	0.642857	0.470271	0.685411	1	1	Q22HJ7_TETTS	I7M9R4_TETTS	I7M3M5_TETTS	I7LWU2_TETTS	Q22S26_TETTS	Q24I41_TETTS	Q22HJ5_TETTS	I7MLL7_TETTS	I7MHC3_TETTS
molecular_function	GO:0051539	4 iron, 4 sulfur cluster binding	9	23	0.391304	0.239463	0.870668	1	1	Q22KQ8_TETTS	Q22HL1_TETTS	I7MD88_TETTS	I7M274_TETTS	I7MF71_TETTS	I7M8A7_TETTS	W7XGV7_TETTS	Q22ZB9_TETTS	Q233J3_TETTS
molecular_function	GO:0051082	unfolded protein binding	9	25	0.36	0.141773	0.930606	1	1	I7M3G1_TETTS	Q23K51_TETTS	Q233M0_TETTS	I7MG84_TETTS	Q22MB4_TETTS	I7M3Y8_TETTS	Q23FL2_TETTS	Q22MB3_TETTS	Q22WR9_TETTS
molecular_function	GO:0005262	calcium channel activity	9	12	0.75	0.986404	0.0480477	1	1	W7XL50_TETTS	Q22C42_TETTS	Q23A06_TETTS	I7M136_TETTS	I7M0A1_TETTS	I7M298_TETTS	Q22DA4_TETTS	I7M0N6_TETTS	Q248C2_TETTS
molecular_function	GO:0015385	sodium:proton antiporter activity	9	13	0.692308	0.962382	0.113828	1	1	I7MHN0_TETTS	Q233S5_TETTS	Q24DB7_TETTS	Q24DC1_TETTS	Q228S7_TETTS	Q24DC2_TETTS	Q24DB6_TETTS	I7M2Z1_TETTS	I7MGL3_TETTS
molecular_function	GO:0003899	DNA-directed 5'-3' RNA polymerase activity	8	31	0.258065	0.00232212	0.999321	0.269	1	Q236N3_TETTS	Q22M85_TETTS	Q22Z12_TETTS	I7MHL5_TETTS	Q23DH8_TETTS	Q23G41_TETTS	I7LU91_TETTS	W7XIG0_TETTS
molecular_function	GO:0016307	phosphatidylinositol phosphate kinase activity	8	11	0.727273	0.984606	0.0610676	1	1	Q24GZ3_TETTS	Q22C61_TETTS	I7MIV9_TETTS	I7MG62_TETTS	I7M6F7_TETTS	I7M9D0_TETTS	Q22B30_TETTS	A4VF03_TETTS
molecular_function	GO:0004114	3',5'-cyclic-nucleotide phosphodiesterase activity	8	11	0.727273	0.973187	0.0972021	1	1	Q23AZ3_TETTS	A4VDP2_TETTS	Q22VA7_TETTS	Q22CV4_TETTS	I7M9B7_TETTS	I7MF95_TETTS	Q23RI8_TETTS	I7MHG9_TETTS
molecular_function	GO:0008641	ubiquitin-like modifier activating enzyme activity	8	14	0.571429	0.451172	0.723778	1	1	Q238S6_TETTS	I7ML74_TETTS	I7M407_TETTS	Q23QY3_TETTS	A4VDU7_TETTS	Q22N18_TETTS	I7M167_TETTS	I7M1M7_TETTS
molecular_function	GO:0008236	serine-type peptidase activity	8	15	0.533333	0.0595942	0.963904	1	1	I7M898_TETTS	Q22N04_TETTS	Q239B4_TETTS	W7XH97_TETTS	Q22BR8_TETTS	W7XIQ4_TETTS	Q22N05_TETTS	A4VCR6_TETTS
molecular_function	GO:0003735	structural constituent of ribosome	7	103	0.0679612	1.30377e-20	1	0	1	RL35_TETTS	Q22WU7_TETTS	Q23CT9_TETTS	Q22HG3_TETTS	I7MGP2_TETTS	I7M4A2_TETTS	A4VE95_TETTS
molecular_function	GO:0010181	FMN binding	7	22	0.318182	0.0839939	0.965614	1	1	Q22W52_TETTS	Q22L23_TETTS	I7M6V6_TETTS	Q244X0_TETTS	Q22R55_TETTS	W7X817_TETTS	Q22CE4_TETTS
molecular_function	GO:0016747	acyltransferase activity, transferring groups other than amino-acyl groups	7	19	0.368421	0.00113903	0.999392	0.132	1	W7XCK8_TETTS	Q22DW1_TETTS	Q24CF0_TETTS	Q237I8_TETTS	I7M5W7_TETTS	I7MF87_TETTS	I7MA37_TETTS
molecular_function	GO:0016409	palmitoyltransferase activity	7	7	1	0.809212	0.273576	1	1	Q22KK6_TETTS	W7WWB4_TETTS	Q22AQ4_TETTS	Q23JH7_TETTS	Q241A1_TETTS	I7MI87_TETTS	I7MGK8_TETTS
molecular_function	GO:0016788	hydrolase activity, acting on ester bonds	7	25	0.28	0.200721	0.82739	1	1	I7MJW1_TETTS	Q22WB7_TETTS	Q22SA5_TETTS	Q22LP7_TETTS	Q22Z77_TETTS	Q236K6_TETTS	Q22PH1_TETTS
molecular_function	GO:2001070	starch binding	7	9	0.777778	0.983903	0.0775638	1	1	I7MMF8_TETTS	Q22X01_TETTS	Q22H08_TETTS	I7MK18_TETTS	Q22TC2_TETTS	Q23G25_TETTS	I7M481_TETTS
molecular_function	GO:0016818	hydrolase activity, acting on acid anhydrides, in phosphorus-containing anhydrides	7	9	0.777778	0.00375407	0.997271	0.41	1	Q22M98_TETTS	I7LXA1_TETTS	I7MKP0_TETTS	I7M4I5_TETTS	I7M8T7_TETTS	I7MAY7_TETTS	A4VDE6_TETTS
molecular_function	GO:0005198	structural molecule activity	7	11	0.636364	3.22206e-15	1	0	1	I7MI91_TETTS	Q23JD9_TETTS	I7M9Y5_TETTS	Q23KA3_TETTS	I7LUR8_TETTS	I7LUD1_TETTS	Q229R4_TETTS
molecular_function	GO:0016779	nucleotidyltransferase activity	6	19	0.315789	0.000588261	0.999738	0.063	1	I7MDW8_TETTS	I7LZX6_TETTS	Q23K52_TETTS	Q23I95_TETTS	Q22XM0_TETTS	Q229K1_TETTS
molecular_function	GO:0003796	lysozyme activity	6	13	0.461538	0.538171	0.676051	1	1	Q22AD7_TETTS	Q23R75_TETTS	Q22WM4_TETTS	Q23TA4_TETTS	Q22T26_TETTS	Q22AD5_TETTS
molecular_function	GO:0015165	pyrimidine nucleotide-sugar transmembrane transporter activity	6	14	0.428571	0.433841	0.75847	1	1	Q235L1_TETTS	Q23AW2_TETTS	Q22UB4_TETTS	Q22B27_TETTS	Q235L0_TETTS	Q22S23_TETTS
molecular_function	GO:0043130	ubiquitin binding	6	9	0.666667	0.922436	0.228816	1	1	Q22RQ9_TETTS	I7M3L2_TETTS	I7MFI6_TETTS	Q24DR9_TETTS	Q23R39_TETTS	I7M3D2_TETTS
molecular_function	GO:0004252	serine-type endopeptidase activity	6	20	0.3	0.0721642	0.972956	1	1	I7MCQ7_TETTS	Q234P9_TETTS	Q22M32_TETTS	I7LVT6_TETTS	Q229U5_TETTS	W7XJ99_TETTS
molecular_function	GO:0004602	glutathione peroxidase activity	6	12	0.5	0.647656	0.577179	1	1	Q22E61_TETTS	I7M0R7_TETTS	Q22E64_TETTS	Q241T1_TETTS	Q22E63_TETTS	Q22E62_TETTS
molecular_function	GO:0003950	NAD+ ADP-ribosyltransferase activity	6	14	0.428571	0.433841	0.75847	1	1	I7MCG2_TETTS	Q23Q08_TETTS	I7MGV0_TETTS	Q23JZ2_TETTS	Q24FE8_TETTS	Q24GE5_TETTS
molecular_function	GO:0031625	ubiquitin protein ligase binding	6	11	0.545455	0.754332	0.464761	1	1	W7XCZ8_TETTS	I7MDD1_TETTS	I7MF86_TETTS	Q24CG0_TETTS	Q237B9_TETTS	Q236I8_TETTS
molecular_function	GO:0004100	chitin synthase activity	6	12	0.5	0.647656	0.577179	1	1	Q22Z65_TETTS	Q22Z67_TETTS	I7M8P7_TETTS	I7M268_TETTS	I7MGU1_TETTS	Q22Z62_TETTS
molecular_function	GO:0008408	3'-5' exonuclease activity	6	9	0.666667	0.803554	0.361352	1	1	Q22S54_TETTS	Q22A73_TETTS	Q23B12_TETTS	Q24FV9_TETTS	I7LTV6_TETTS	W7XE61_TETTS
molecular_function	GO:0003887	DNA-directed DNA polymerase activity	6	8	0.75	0.970244	0.127981	1	1	Q22HL1_TETTS	Q245F6_TETTS	I7M8A7_TETTS	Q22ZB9_TETTS	A4VCZ3_TETTS	Q233J3_TETTS
molecular_function	GO:0004767	sphingomyelin phosphodiesterase activity	6	8	0.75	0.970244	0.127981	1	1	Q22CB9_TETTS	I7M667_TETTS	I7M8U9_TETTS	I7MKQ1_TETTS	Q236I7_TETTS	I7LTS5_TETTS
molecular_function	GO:0015297	antiporter activity	6	21	0.285714	0.209656	0.862783	1	1	Q22N54_TETTS	Q22LQ1_TETTS	Q22BF9_TETTS	Q22LP8_TETTS	A4VDH9_TETTS	Q248E3_TETTS
molecular_function	GO:0042910	xenobiotic transmembrane transporter activity	6	21	0.285714	0.487964	0.608501	1	1	Q22N54_TETTS	Q22LQ1_TETTS	Q22BF9_TETTS	Q22LP8_TETTS	A4VDH9_TETTS	Q248E3_TETTS
molecular_function	GO:0000049	tRNA binding	5	20	0.25	0.0270436	0.99193	0.993	1	I7MAM9_TETTS	Q22N15_TETTS	Q22WR7_TETTS	Q22GF8_TETTS	I7M034_TETTS
molecular_function	GO:0070735	protein-glycine ligase activity	5	6	0.833333	0.98669	0.0975524	1	1	TTL3E_TETTS	TTL3B_TETTS	TTL3D_TETTS	TTL3C_TETTS	TTL3A_TETTS
molecular_function	GO:0004707	MAP kinase activity	5	9	0.555556	0.771184	0.467962	1	1	W7X4P5_TETTS	Q23K35_TETTS	Q22Y16_TETTS	Q22V48_TETTS	I7M3K1_TETTS
molecular_function	GO:0030976	thiamine pyrophosphate binding	5	7	0.714286	0.945687	0.205652	1	1	I7MIT6_TETTS	I7M7R4_TETTS	Q23KH1_TETTS	W7X8Y9_TETTS	Q23MM6_TETTS
molecular_function	GO:0034722	gamma-glutamyl-peptidase activity	5	9	0.555556	0.771184	0.467962	1	1	W7X0Y9_TETTS	Q22MT7_TETTS	Q237L9_TETTS	I7MGP7_TETTS	Q23H93_TETTS
molecular_function	GO:0030170	pyridoxal phosphate binding	5	31	0.16129	0.000162097	0.99997	0.018	1	I7M8S6_TETTS	I7LV29_TETTS	I7M2D0_TETTS	I7MLA5_TETTS	Q22B57_TETTS
molecular_function	GO:0019903	protein phosphatase binding	5	6	0.833333	0.98669	0.0975524	1	1	I7MJB7_TETTS	I7M2M5_TETTS	Q22CQ3_TETTS	A4VDT5_TETTS	Q23RZ9_TETTS
molecular_function	GO:0003684	damaged DNA binding	5	10	0.5	0.654744	0.590667	1	1	A4VEG9_TETTS	Q22RQ9_TETTS	W7XIA7_TETTS	A4VCZ3_TETTS	I7MCE6_TETTS
molecular_function	GO:0004540	ribonuclease activity	5	6	0.833333	0.968285	0.0651688	1	1	I7MKZ5_TETTS	Q23DE7_TETTS	I7LUJ7_TETTS	I7M127_TETTS	I7ME26_TETTS
molecular_function	GO:0017056	structural constituent of nuclear pore	5	5	1	1	0.0273508	1	1	I7LTE8_TETTS	W7XKR1_TETTS	I7MHJ5_TETTS	I7MCI3_TETTS	Q22C10_TETTS
molecular_function	GO:0004867	serine-type endopeptidase inhibitor activity	5	11	0.454545	0.535239	0.695589	1	1	I7M668_TETTS	Q22KT6_TETTS	I7MHL9_TETTS	I7MJX1_TETTS	I7MFX0_TETTS
molecular_function	GO:0070840	dynein complex binding	5	5	1	1	0.0273508	1	1	Q22HG6_TETTS	Q22BD9_TETTS	I7LT04_TETTS	I7M707_TETTS	Q22UJ1_TETTS
molecular_function	GO:0050661	NADP binding	5	15	0.333333	0.175769	0.928054	1	1	Q239B6_TETTS	I7LVS5_TETTS	Q22UL2_TETTS	Q22UK6_TETTS	I7M6C4_TETTS
molecular_function	GO:0004649	poly(ADP-ribose) glycohydrolase activity	5	10	0.5	0.654744	0.590667	1	1	Q22MR4_TETTS	Q22S90_TETTS	I7ME17_TETTS	Q23R61_TETTS	I7MIM8_TETTS
molecular_function	GO:0003997	acyl-CoA oxidase activity	5	10	0.5	0.654744	0.590667	1	1	I7MHN7_TETTS	Q23K78_TETTS	I7M5Z3_TETTS	I7LWR6_TETTS	Q23PV4_TETTS
molecular_function	GO:0106274	NAD+-protein-arginine ADP-ribosyltransferase activity	5	7	0.714286	0.945687	0.205652	1	1	Q227Q9_TETTS	Q248I0_TETTS	Q236S9_TETTS	Q23E62_TETTS	Q22N29_TETTS
molecular_function	GO:0106275	NADP+-protein-arginine ADP-ribosyltransferase activity	5	7	0.714286	0.945687	0.205652	1	1	Q227Q9_TETTS	Q248I0_TETTS	Q236S9_TETTS	Q23E62_TETTS	Q22N29_TETTS
molecular_function	GO:0004089	carbonate dehydratase activity	5	13	0.384615	0.323949	0.84524	1	1	W7XIU8_TETTS	I7M2W0_TETTS	Q24HK8_TETTS	I7MI22_TETTS	I7MHD1_TETTS
molecular_function	GO:0003951	NAD+ kinase activity	5	8	0.625	0.872019	0.335103	1	1	Q23GZ0_TETTS	Q22RP1_TETTS	I7MAS1_TETTS	I7M7L8_TETTS	I7MM66_TETTS
molecular_function	GO:0004176	ATP-dependent peptidase activity	4	8	0.5	0.664897	0.607934	1	1	I7MCQ7_TETTS	Q22NW7_TETTS	Q234P9_TETTS	A4VDG5_TETTS
molecular_function	GO:0004197	cysteine-type endopeptidase activity	4	9	0.444444	0.972336	0.0553369	1	1	I7MGY9_TETTS	Q22P33_TETTS	Q22P32_TETTS	I7LUG5_TETTS
molecular_function	GO:0016829	lyase activity	4	14	0.285714	2.87259e-06	0.999999	0.001	1	Q245F6_TETTS	Q22TK6_TETTS	Q22M37_TETTS	I7MN41_TETTS
molecular_function	GO:0061863	microtubule plus end polymerase	4	4	1	1	0.0561939	1	1	I7M6L7_TETTS	W7XJI7_TETTS	I7LVA5_TETTS	Q22RE9_TETTS
molecular_function	GO:0051010	microtubule plus-end binding	4	4	1	1	0.0561939	1	1	I7M6L7_TETTS	W7XJI7_TETTS	I7LVA5_TETTS	Q22RE9_TETTS
molecular_function	GO:0004185	serine-type carboxypeptidase activity	4	25	0.16	0.122797	0.932582	1	1	I7LV17_TETTS	Q23MI3_TETTS	I7MCH5_TETTS	Q22DT8_TETTS
molecular_function	GO:0015078	proton transmembrane transporter activity	4	14	0.285714	0.0614885	0.966678	1	1	Q239R1_TETTS	Q234G6_TETTS	Q22WV6_TETTS	I7LUP6_TETTS
molecular_function	GO:0047834	D-threo-aldose 1-dehydrogenase activity	4	41	0.097561	1.12978e-07	1	0	1	Q23TY6_TETTS	I7ME93_TETTS	I7M7S2_TETTS	A4VCN4_TETTS
molecular_function	GO:0033897	ribonuclease T2 activity	4	7	0.571429	0.794348	0.471519	1	1	Q23HC6_TETTS	Q23HC8_TETTS	Q231N4_TETTS	I7M1B0_TETTS
molecular_function	GO:0003697	single-stranded DNA binding	4	9	0.444444	0.409333	0.806075	1	1	Q23K28_TETTS	I7LXS7_TETTS	I7M671_TETTS	I7MMK4_TETTS
molecular_function	GO:0004601	peroxidase activity	4	11	0.363636	0.314589	0.814198	1	1	I7MK93_TETTS	I7MLD5_TETTS	Q22P04_TETTS	W7XJ49_TETTS
molecular_function	GO:0016757	glycosyltransferase activity	4	10	0.4	0.00418632	0.997954	0.448	1	Q24CU0_TETTS	I7MEX0_TETTS	Q24GJ3_TETTS	I7M1G0_TETTS
molecular_function	GO:0008312	7S RNA binding	4	7	0.571429	0.794348	0.471519	1	1	I7LWA3_TETTS	W7XFS0_TETTS	I7LU88_TETTS	I7MB00_TETTS
molecular_function	GO:0016746	acyltransferase activity	4	18	0.222222	0.000137025	0.999929	0.015	1	W7XDC2_TETTS	Q22Y90_TETTS	W7XH56_TETTS	I7MCI2_TETTS
molecular_function	GO:0005337	nucleoside transmembrane transporter activity	4	13	0.307692	0.15476	0.944172	1	1	Q22WJ0_TETTS	Q23MK6_TETTS	Q22R78_TETTS	Q24G87_TETTS
molecular_function	GO:0051213	dioxygenase activity	4	26	0.153846	0.000637749	0.999831	0.069	1	I7MGM5_TETTS	I7MLA7_TETTS	I7M150_TETTS	Q22MV3_TETTS
molecular_function	GO:0036310	ATP-dependent DNA/DNA annealing activity	4	5	0.8	0.972649	0.171567	1	1	Q229Q0_TETTS	Q22ZC2_TETTS	I7MCV4_TETTS	Q22C20_TETTS
molecular_function	GO:0070122	isopeptidase activity	4	9	0.444444	0.532038	0.719912	1	1	Q22HG6_TETTS	Q23FT4_TETTS	W7X9E9_TETTS	I7MEL5_TETTS
molecular_function	GO:0051537	2 iron, 2 sulfur cluster binding	4	14	0.285714	0.106554	0.964462	1	1	Q241B3_TETTS	I7MM64_TETTS	Q24DC7_TETTS	Q22HE3_TETTS
molecular_function	GO:0030553	cGMP binding	4	8	0.5	0.664897	0.607934	1	1	Q22RR1_TETTS	I7MD55_TETTS	Q23KG5_TETTS	I7MFS4_TETTS
molecular_function	GO:0004692	cGMP-dependent protein kinase activity	4	8	0.5	0.664897	0.607934	1	1	Q22RR1_TETTS	I7MD55_TETTS	Q23KG5_TETTS	I7MFS4_TETTS
molecular_function	GO:0043015	gamma-tubulin binding	4	5	0.8	0.972649	0.171567	1	1	Q22ZA9_TETTS	I7M7M6_TETTS	Q23FC4_TETTS	Q23AE3_TETTS
molecular_function	GO:0004713	protein tyrosine kinase activity	4	4	1	1	0.0561939	1	1	I7M9U0_TETTS	I7MLQ2_TETTS	I7M6M9_TETTS	I7MDG3_TETTS
molecular_function	GO:0003917	DNA topoisomerase type I (single strand cut, ATP-independent) activity	4	6	0.666667	0.902448	0.319595	1	1	Q24DD8_TETTS	I7LXJ3_TETTS	I7M4N6_TETTS	I7LVW6_TETTS
molecular_function	GO:0008173	RNA methyltransferase activity	3	6	0.5	0.0693943	0.970899	1	1	HENMT_TETTS	I7M2R4_TETTS	Q23GA7_TETTS
molecular_function	GO:0042162	telomeric DNA binding	3	5	0.6	0.680405	0.631575	1	1	TERT_TETTS	A4VEG9_TETTS	W7XIA7_TETTS
molecular_function	GO:0008483	transaminase activity	3	18	0.166667	0.00672537	0.998126	0.622	1	W7XIM0_TETTS	W7XJ64_TETTS	I7M2D0_TETTS
molecular_function	GO:0140575	transmembrane monodehydroascorbate reductase activity	3	4	0.75	0.943806	0.293174	1	1	I7LTL1_TETTS	I7ME00_TETTS	I7MMU2_TETTS
molecular_function	GO:0005516	calmodulin binding	3	5	0.6	0.828433	0.475585	1	1	Q22NV2_TETTS	I7M3Z0_TETTS	Q24HN0_TETTS
molecular_function	GO:0005200	structural constituent of cytoskeleton	3	15	0.2	0.0222991	0.995102	0.967	1	Q24D61_TETTS	A4VDW7_TETTS	Q22CD2_TETTS
molecular_function	GO:0003860	3-hydroxyisobutyryl-CoA hydrolase activity	3	5	0.6	0.828433	0.475585	1	1	I7MAF8_TETTS	Q230X4_TETTS	Q22P47_TETTS
molecular_function	GO:0070403	NAD+ binding	3	13	0.230769	0.0558285	0.985802	1	1	Q23RH0_TETTS	Q23A43_TETTS	Q23A44_TETTS
molecular_function	GO:0008374	O-acyltransferase activity	3	6	0.5	0.392066	0.837827	1	1	Q22E53_TETTS	I7MIS1_TETTS	W7WY82_TETTS
molecular_function	GO:0003755	peptidyl-prolyl cis-trans isomerase activity	3	25	0.12	0.000125667	0.999984	0.015	1	Q22XP3_TETTS	Q23GA6_TETTS	I7MIU8_TETTS
molecular_function	GO:0015293	symporter activity	3	5	0.6	0.828433	0.475585	1	1	Q22HI3_TETTS	I7MMZ3_TETTS	I7MB40_TETTS
molecular_function	GO:0004531	deoxyribonuclease II activity	3	5	0.6	0.828433	0.475585	1	1	Q22N03_TETTS	Q22YS8_TETTS	Q22N07_TETTS
molecular_function	GO:0009982	pseudouridine synthase activity	3	7	0.428571	0.304411	0.86921	1	1	W7XKD0_TETTS	I7M0J5_TETTS	Q22TA6_TETTS
molecular_function	GO:0034511	U3 snoRNA binding	3	5	0.6	0.828433	0.475585	1	1	I7MB45_TETTS	Q24CM7_TETTS	Q22EJ0_TETTS
molecular_function	GO:0005544	calcium-dependent phospholipid binding	3	6	0.5	0.680405	0.631575	1	1	I7M3B9_TETTS	I7MD60_TETTS	I7M1V6_TETTS
molecular_function	GO:0016874	ligase activity	3	29	0.103448	0.0782179	0.941931	1	1	Q24DT0_TETTS	W7WZX9_TETTS	Q22BT7_TETTS
molecular_function	GO:0005471	ATP:ADP antiporter activity	3	11	0.272727	0.13079	0.960579	1	1	Q225W9_TETTS	Q22PC2_TETTS	I7LVV0_TETTS
molecular_function	GO:0004435	phosphatidylinositol phospholipase C activity	3	5	0.6	0.828433	0.475585	1	1	Q236T7_TETTS	I7LW88_TETTS	I7LTG4_TETTS
molecular_function	GO:0004719	protein-L-isoaspartate (D-aspartate) O-methyltransferase activity	3	3	1	1	0.115439	1	1	I7M1Y0_TETTS	Q236L4_TETTS	I7M390_TETTS
molecular_function	GO:0030955	potassium ion binding	3	4	0.75	0.943806	0.293174	1	1	I7LUC0_TETTS	Q22CT0_TETTS	Q22AI0_TETTS
molecular_function	GO:0004743	pyruvate kinase activity	3	4	0.75	0.943806	0.293174	1	1	I7LUC0_TETTS	Q22CT0_TETTS	Q22AI0_TETTS
molecular_function	GO:0016286	small conductance calcium-activated potassium channel activity	3	6	0.5	0.680405	0.631575	1	1	I7MMQ2_TETTS	I7MD84_TETTS	Q22LW9_TETTS
molecular_function	GO:0031369	translation initiation factor binding	3	4	0.75	0.943806	0.293174	1	1	I7LZX6_TETTS	W7X9E9_TETTS	Q23FG1_TETTS
molecular_function	GO:0004812	aminoacyl-tRNA ligase activity	3	7	0.428571	0.000903407	0.999739	0.113	1	I7MDK0_TETTS	I7M3F2_TETTS	Q22WR7_TETTS
molecular_function	GO:0016810	hydrolase activity, acting on carbon-nitrogen (but not peptide) bonds	3	4	0.75	0.00081722	0.999754	0.107	1	I7M8R6_TETTS	Q23RJ8_TETTS	I7MI88_TETTS
molecular_function	GO:0019825	oxygen binding	3	7	0.428571	0.528481	0.751617	1	1	Q23D58_TETTS	Q22F07_TETTS	Q22CE3_TETTS
molecular_function	GO:0043565	sequence-specific DNA binding	3	5	0.6	0.942098	0.14025	1	1	Q24HY0_TETTS	Q22EC9_TETTS	Q23VX2_TETTS
molecular_function	GO:0004525	ribonuclease III activity	3	3	1	1	0.115439	1	1	Q22V99_TETTS	A4VD87_TETTS	I7MKB8_TETTS
molecular_function	GO:0015299	solute:proton antiporter activity	3	5	0.6	0.962135	0.0979758	1	1	A4VE01_TETTS	Q23FX2_TETTS	Q22D73_TETTS
molecular_function	GO:0003918	DNA topoisomerase type II (double strand cut, ATP-hydrolyzing) activity	3	5	0.6	0.828433	0.475585	1	1	Q23CP4_TETTS	I7M5X3_TETTS	I7MA91_TETTS
molecular_function	GO:0004499	N,N-dimethylaniline monooxygenase activity	3	11	0.272727	0.13079	0.960579	1	1	Q239B6_TETTS	I7LVS5_TETTS	I7M6C4_TETTS
molecular_function	GO:0004591	oxoglutarate dehydrogenase (succinyl-transferring) activity	3	3	1	1	0.115439	1	1	I7M7R4_TETTS	Q23KH1_TETTS	Q23MM6_TETTS
molecular_function	GO:0004573	Glc3Man9GlcNAc2 oligosaccharide glucosidase activity	3	3	1	1	0.115439	1	1	I7MKZ9_TETTS	W7XI36_TETTS	I7MAW7_TETTS
molecular_function	GO:0004143	diacylglycerol kinase activity	3	4	0.75	0.943806	0.293174	1	1	Q23GZ0_TETTS	I7MAS1_TETTS	I7M7L8_TETTS
molecular_function	GO:0008381	mechanosensitive ion channel activity	3	3	1	1	0.115439	1	1	Q22MQ3_TETTS	I7MK23_TETTS	I7LWE1_TETTS
molecular_function	GO:0044877	protein-containing complex binding	3	3	1	0.894935	0.17284	1	1	I7ML63_TETTS	I7M9B1_TETTS	Q22CP3_TETTS
molecular_function	GO:0004775	succinate-CoA ligase (ADP-forming) activity	3	4	0.75	0.943806	0.293174	1	1	I7MLW4_TETTS	Q23FR1_TETTS	I7M8A6_TETTS
molecular_function	GO:0000978	RNA polymerase II cis-regulatory region sequence-specific DNA binding	3	4	0.75	0.943806	0.293174	1	1	Q22BJ8_TETTS	Q22FZ6_TETTS	Q22C44_TETTS
molecular_function	GO:0005049	nuclear export signal receptor activity	3	4	0.75	0.943806	0.293174	1	1	I7MLD6_TETTS	Q22RP0_TETTS	Q23D96_TETTS
molecular_function	GO:0016209	antioxidant activity	3	3	1	0.130857	0.926109	1	1	Q23D58_TETTS	Q22F07_TETTS	Q22CE3_TETTS
molecular_function	GO:0008171	O-methyltransferase activity	2	2	1	0.996849	0.0297562	1	1	HENMT_TETTS	Q23GA7_TETTS
molecular_function	GO:0017108	5'-flap endonuclease activity	2	3	0.666667	0.884561	0.480466	1	1	I7MF71_TETTS	W7XGV7_TETTS
molecular_function	GO:0051287	NAD binding	2	12	0.166667	0.00299371	0.999301	0.362	1	Q22UL2_TETTS	Q22UK6_TETTS
molecular_function	GO:0016702	oxidoreductase activity, acting on single donors with incorporation of molecular oxygen, incorporation of two atoms of oxygen	2	2	1	0.409333	0.806075	1	1	I7M2I5_TETTS	W7WXV6_TETTS
molecular_function	GO:0046983	protein dimerization activity	2	8	0.25	1.00811e-05	0.999999	0.002	1	Q239R2_TETTS	Q22BJ8_TETTS
molecular_function	GO:0043014	alpha-tubulin binding	2	3	0.666667	0.884561	0.480466	1	1	I7MAR6_TETTS	W7XGD2_TETTS
molecular_function	GO:0033743	peptide-methionine (R)-S-oxide reductase activity	2	2	1	1	0.237115	1	1	I7M8Q5_TETTS	Q22W57_TETTS
molecular_function	GO:0004791	thioredoxin-disulfide reductase activity	2	6	0.333333	0.368425	0.878023	1	1	I7MFC1_TETTS	I7LZZ6_TETTS
molecular_function	GO:0008430	selenium binding	2	3	0.666667	0.884561	0.480466	1	1	W7XJR0_TETTS	A4VEG1_TETTS
molecular_function	GO:0042132	fructose 1,6-bisphosphate 1-phosphatase activity	2	4	0.5	0.706826	0.667758	1	1	Q22XP3_TETTS	Q24IA2_TETTS
molecular_function	GO:0004067	asparaginase activity	2	2	1	1	0.237115	1	1	I7MJV7_TETTS	Q22LU8_TETTS
molecular_function	GO:0001671	ATPase activator activity	2	5	0.4	0.524415	0.795873	1	1	Q22KF2_TETTS	I7LSZ0_TETTS
molecular_function	GO:0016620	oxidoreductase activity, acting on the aldehyde or oxo group of donors, NAD or NADP as acceptor	2	8	0.25	0.24153	0.893446	1	1	Q23DF4_TETTS	W7X4T7_TETTS
molecular_function	GO:0004518	nuclease activity	2	4	0.5	0.617475	0.451674	1	1	W7XE74_TETTS	Q23KC2_TETTS
molecular_function	GO:0070569	uridylyltransferase activity	2	4	0.5	0.706826	0.667758	1	1	Q241Y2_TETTS	Q22AN7_TETTS
molecular_function	GO:0002161	aminoacyl-tRNA editing activity	2	8	0.25	0.103215	0.976567	1	1	I7MDK0_TETTS	Q248E5_TETTS
molecular_function	GO:0008239	dipeptidyl-peptidase activity	2	3	0.666667	0.884561	0.480466	1	1	I7M9Z6_TETTS	I7MLG9_TETTS
molecular_function	GO:0070006	metalloaminopeptidase activity	2	10	0.2	0.0643399	0.986793	1	1	Q240U3_TETTS	Q240Q4_TETTS
molecular_function	GO:0003729	mRNA binding	2	5	0.4	0.680405	0.631575	1	1	I7LZW0_TETTS	I7LY70_TETTS
molecular_function	GO:0048487	beta-tubulin binding	2	3	0.666667	0.884561	0.480466	1	1	I7LWA6_TETTS	Q22YV4_TETTS
molecular_function	GO:0016538	cyclin-dependent protein serine/threonine kinase regulator activity	2	10	0.2	0.0643399	0.986793	1	1	Q22BI6_TETTS	I7M835_TETTS
molecular_function	GO:0004563	beta-N-acetylhexosaminidase activity	2	5	0.4	0.524415	0.795873	1	1	I7M1F1_TETTS	I7M7X8_TETTS
molecular_function	GO:0102148	N-acetyl-beta-D-galactosaminidase activity	2	5	0.4	0.524415	0.795873	1	1	I7M1F1_TETTS	I7M7X8_TETTS
molecular_function	GO:0045505	dynein intermediate chain binding	2	3	0.666667	0.884561	0.480466	1	1	I7M6H4_TETTS	I7MGY5_TETTS
molecular_function	GO:0051959	dynein light intermediate chain binding	2	2	1	1	0.237115	1	1	I7M6H4_TETTS	I7MGY5_TETTS
molecular_function	GO:0030620	U2 snRNA binding	2	2	1	1	0.237115	1	1	I7MLG1_TETTS	Q233I2_TETTS
molecular_function	GO:0016603	glutaminyl-peptide cyclotransferase activity	2	2	1	1	0.237115	1	1	Q22CH4_TETTS	I7LUB9_TETTS
molecular_function	GO:0003854	3-beta-hydroxy-delta5-steroid dehydrogenase activity	2	5	0.4	0.524415	0.795873	1	1	I7LY83_TETTS	I7MKS1_TETTS
molecular_function	GO:0032549	ribonucleoside binding	2	8	0.25	0.162173	0.958837	1	1	Q236N3_TETTS	Q23G41_TETTS
molecular_function	GO:0003747	translation release factor activity	2	5	0.4	0.524415	0.795873	1	1	I7MEX2_TETTS	I7MKI5_TETTS
molecular_function	GO:0005484	SNAP receptor activity	2	5	0.4	0.524415	0.795873	1	1	I7LV67_TETTS	I7MLL0_TETTS
molecular_function	GO:0034450	ubiquitin-ubiquitin ligase activity	2	2	1	1	0.237115	1	1	Q23QU7_TETTS	Q22WA2_TETTS
molecular_function	GO:0008081	phosphoric diester hydrolase activity	2	10	0.2	0.741813	0.372863	1	1	I7MLY5_TETTS	I7M645_TETTS
molecular_function	GO:0051087	chaperone binding	2	7	0.285714	0.248383	0.928585	1	1	W7X9J6_TETTS	I7LSZ0_TETTS
molecular_function	GO:0070628	proteasome binding	2	3	0.666667	0.884561	0.480466	1	1	I7MD23_TETTS	Q235C8_TETTS
molecular_function	GO:0004721	phosphoprotein phosphatase activity	2	4	0.5	0.573967	0.500829	1	1	I7MJB5_TETTS	I7MHZ5_TETTS
molecular_function	GO:0000175	3'-5'-exoribonuclease activity	2	5	0.4	0.528481	0.751617	1	1	Q241P8_TETTS	Q23PU6_TETTS
molecular_function	GO:0003713	transcription coactivator activity	2	7	0.285714	0.248383	0.928585	1	1	A4VE10_TETTS	Q234L1_TETTS
molecular_function	GO:0017070	U6 snRNA binding	2	2	1	1	0.237115	1	1	Q23FT4_TETTS	Q23MM8_TETTS
molecular_function	GO:0003968	RNA-directed 5'-3' RNA polymerase activity	2	5	0.4	0.524415	0.795873	1	1	Q24E25_TETTS	W7XFR0_TETTS
molecular_function	GO:0050262	ribosylnicotinamide kinase activity	2	3	0.666667	0.884561	0.480466	1	1	I7LUG6_TETTS	I7LUI5_TETTS
molecular_function	GO:1990380	Lys48-specific deubiquitinase activity	2	2	1	1	0.237115	1	1	I7M0D4_TETTS	I7MMM4_TETTS
molecular_function	GO:0004620	phospholipase activity	2	2	1	0.954837	0.107878	1	1	Q22T06_TETTS	Q248F0_TETTS
molecular_function	GO:0031072	heat shock protein binding	2	3	0.666667	0.409333	0.806075	1	1	I7MG84_TETTS	Q22WR9_TETTS
molecular_function	GO:0008810	cellulase activity	2	4	0.5	0.706826	0.667758	1	1	Q22C74_TETTS	Q22C01_TETTS
molecular_function	GO:0004066	asparagine synthase (glutamine-hydrolyzing) activity	2	2	1	1	0.237115	1	1	Q23CU8_TETTS	I7ME35_TETTS
molecular_function	GO:0043138	3'-5' DNA helicase activity	2	2	1	1	0.237115	1	1	I7MLW8_TETTS	Q23ED9_TETTS
molecular_function	GO:0035312	5'-3' exodeoxyribonuclease activity	2	2	1	1	0.237115	1	1	Q22AM9_TETTS	I7LSZ2_TETTS
molecular_function	GO:0070679	inositol 1,4,5 trisphosphate binding	2	2	1	1	0.237115	1	1	Q23K98_TETTS	I7LUE7_TETTS
molecular_function	GO:0005220	inositol 1,4,5-trisphosphate-sensitive calcium-release channel activity	2	2	1	1	0.237115	1	1	Q23K98_TETTS	I7LUE7_TETTS
molecular_function	GO:0008318	protein prenyltransferase activity	2	4	0.5	0.528481	0.751617	1	1	Q23AR6_TETTS	Q23QF9_TETTS
molecular_function	GO:0000213	tRNA-intron endonuclease activity	2	2	1	1	0.237115	1	1	Q23R85_TETTS	I7MJL7_TETTS
molecular_function	GO:0050528	acyloxyacyl hydrolase activity	2	2	1	1	0.237115	1	1	I7MLC4_TETTS	I7MA17_TETTS
molecular_function	GO:0003910	DNA ligase (ATP) activity	2	4	0.5	0.706826	0.667758	1	1	Q233G4_TETTS	I7LWR8_TETTS
molecular_function	GO:0050313	sulfur dioxygenase activity	2	5	0.4	0.524415	0.795873	1	1	Q236K6_TETTS	Q22PH1_TETTS
molecular_function	GO:0004523	RNA-DNA hybrid ribonuclease activity	2	4	0.5	0.706826	0.667758	1	1	Q22C81_TETTS	I7MEX8_TETTS
molecular_function	GO:0016428	tRNA (cytosine-5-)-methyltransferase activity	2	2	1	1	0.237115	1	1	I7MAM9_TETTS	Q22N15_TETTS
molecular_function	GO:0017116	single-stranded DNA helicase activity	2	2	1	1	0.237115	1	1	I7MF71_TETTS	W7XGV7_TETTS
molecular_function	GO:0004057	arginyltransferase activity	2	3	0.666667	0.884561	0.480466	1	1	I7LXD7_TETTS	I7M967_TETTS
molecular_function	GO:0016714	oxidoreductase activity, acting on paired donors, with incorporation or reduction of molecular oxygen, reduced pteridine as one donor, and incorporation of one atom of oxygen	2	2	1	1	0.237115	1	1	Q23R09_TETTS	Q23A76_TETTS
molecular_function	GO:0004438	phosphatidylinositol-3-phosphatase activity	2	2	1	1	0.237115	1	1	I7M0W4_TETTS	I7MHG2_TETTS
molecular_function	GO:0004365	glyceraldehyde-3-phosphate dehydrogenase (NAD+) (phosphorylating) activity	2	2	1	1	0.237115	1	1	Q22UL2_TETTS	Q22UK6_TETTS
molecular_function	GO:0046982	protein heterodimerization activity	1	23	0.0434783	4.79687e-06	1	0.001	1	H2AY_TETTS
molecular_function	GO:0019799	tubulin N-acetyltransferase activity	1	1	1	1	0.486976	1	1	ATAT_TETTS
molecular_function	GO:0070034	telomerase RNA binding	1	2	0.5	0.762885	0.736837	1	1	TERT_TETTS
molecular_function	GO:0003721	telomerase RNA reverse transcriptase activity	1	1	1	1	0.486976	1	1	TERT_TETTS
molecular_function	GO:0070737	protein-glycine ligase activity, elongating	1	1	1	1	0.486976	1	1	TTL3B_TETTS
molecular_function	GO:0070736	protein-glycine ligase activity, initiating	1	1	1	1	0.486976	1	1	TTL3A_TETTS
molecular_function	GO:0043023	ribosomal large subunit binding	1	4	0.25	0.332242	0.930778	1	1	I7M8Y2_TETTS
molecular_function	GO:0043022	ribosome binding	1	12	0.0833333	0.00409669	0.99967	0.445	1	I7M9Y8_TETTS
molecular_function	GO:0008409	5'-3' exonuclease activity	1	2	0.5	0.972649	0.171567	1	1	I7MMX2_TETTS
molecular_function	GO:0008685	2-C-methyl-D-erythritol 2,4-cyclodiphosphate synthase activity	1	2	0.5	0.762885	0.736837	1	1	W7XL83_TETTS
molecular_function	GO:0030515	snoRNA binding	1	4	0.25	0.532038	0.719912	1	1	Q22NT5_TETTS
molecular_function	GO:0008519	ammonium transmembrane transporter activity	1	1	1	1	0.486976	1	1	I7LWJ5_TETTS
molecular_function	GO:0046912	acyltransferase, acyl groups converted into alkyl on transfer	1	3	0.333333	0.162173	0.958837	1	1	I7MGC5_TETTS
molecular_function	GO:0016314	phosphatidylinositol-3,4,5-trisphosphate 3-phosphatase activity	1	3	0.333333	0.519534	0.865023	1	1	I7MH26_TETTS
molecular_function	GO:0004376	glycolipid mannosyltransferase activity	1	4	0.25	0.121977	0.981801	1	1	X1W3P8_TETTS
molecular_function	GO:0008420	RNA polymerase II CTD heptapeptide repeat phosphatase activity	1	2	0.5	0.762885	0.736837	1	1	I7LVC3_TETTS
molecular_function	GO:0019239	deaminase activity	1	6	0.166667	0.0862688	0.976195	1	1	Q232U3_TETTS
molecular_function	GO:0004375	glycine dehydrogenase (decarboxylating) activity	1	1	1	1	0.486976	1	1	Q23W29_TETTS
molecular_function	GO:0004869	cysteine-type endopeptidase inhibitor activity	1	1	1	1	0.486976	1	1	W7XEU3_TETTS
molecular_function	GO:0019905	syntaxin binding	1	2	0.5	0.762885	0.736837	1	1	I7M3M2_TETTS
molecular_function	GO:0004014	adenosylmethionine decarboxylase activity	1	2	0.5	0.762885	0.736837	1	1	I7M065_TETTS
molecular_function	GO:0016627	oxidoreductase activity, acting on the CH-CH group of donors	1	8	0.125	0.000637749	0.999831	0.069	1	Q24CB5_TETTS
molecular_function	GO:0000987	cis-regulatory region sequence-specific DNA binding	1	1	1	0.972649	0.171567	1	1	Q239R2_TETTS
molecular_function	GO:0000981	DNA-binding transcription factor activity, RNA polymerase II-specific	1	1	1	0.762885	0.736837	1	1	Q239R2_TETTS
molecular_function	GO:0000339	RNA cap binding	1	2	0.5	0.884561	0.480466	1	1	I7M7J6_TETTS
molecular_function	GO:0004427	inorganic diphosphatase activity	1	10	0.1	0.0132068	0.998744	0.868	1	X1W3P9_TETTS
molecular_function	GO:0009678	pyrophosphate hydrolysis-driven proton transmembrane transporter activity	1	6	0.166667	0.00124036	0.999913	0.148	1	X1W3P9_TETTS
molecular_function	GO:0004815	aspartate-tRNA ligase activity	1	2	0.5	0.762885	0.736837	1	1	Q232M3_TETTS
molecular_function	GO:0003847	1-alkyl-2-acetylglycerophosphocholine esterase activity	1	5	0.2	0.204127	0.964504	1	1	A4VDL5_TETTS
molecular_function	GO:0031593	polyubiquitin modification-dependent protein binding	1	1	1	1	0.486976	1	1	Q22RQ9_TETTS
molecular_function	GO:0003885	D-arabinono-1,4-lactone oxidase activity	1	1	1	1	0.486976	1	1	Q22YW5_TETTS
molecular_function	GO:0004034	aldose 1-epimerase activity	1	1	1	1	0.486976	1	1	I7MGQ4_TETTS
molecular_function	GO:0004807	triose-phosphate isomerase activity	1	1	1	1	0.486976	1	1	Q22T89_TETTS
molecular_function	GO:0106029	tRNA pseudouridine synthase activity	1	4	0.25	0.332242	0.930778	1	1	I7MKN4_TETTS
molecular_function	GO:0030276	clathrin binding	1	1	1	0.524415	0.795873	1	1	I7MFM9_TETTS
molecular_function	GO:0005384	manganese ion transmembrane transporter activity	1	2	0.5	0.762885	0.736837	1	1	Q22DU5_TETTS
molecular_function	GO:0004333	fumarate hydratase activity	1	1	1	1	0.486976	1	1	Q229Z2_TETTS
molecular_function	GO:0042586	peptide deformylase activity	1	4	0.25	0.332242	0.930778	1	1	W7WYM0_TETTS
molecular_function	GO:0008836	diaminopimelate decarboxylase activity	1	1	1	1	0.486976	1	1	Q24CD6_TETTS
molecular_function	GO:0004605	phosphatidate cytidylyltransferase activity	1	3	0.333333	0.519534	0.865023	1	1	I7M0E3_TETTS
molecular_function	GO:0003682	chromatin binding	1	3	0.333333	0.332242	0.930778	1	1	Q22PG0_TETTS
molecular_function	GO:0008320	protein transmembrane transporter activity	1	3	0.333333	0.519534	0.865023	1	1	Q22KK9_TETTS
molecular_function	GO:0004568	chitinase activity	1	5	0.2	0.204127	0.964504	1	1	A4VCP5_TETTS
molecular_function	GO:0044548	S100 protein binding	1	2	0.5	0.762885	0.736837	1	1	W7XCZ8_TETTS
molecular_function	GO:0005244	voltage-gated ion channel activity	1	21	0.047619	0.455385	0.657088	1	1	A4VCN4_TETTS
molecular_function	GO:0035515	oxidative RNA demethylase activity	1	1	1	1	0.486976	1	1	I7MHQ8_TETTS
molecular_function	GO:0016709	oxidoreductase activity, acting on paired donors, with incorporation or reduction of molecular oxygen, NAD(P)H as one donor, and incorporation of one atom of oxygen	1	1	1	0.219833	0.913731	1	1	I7MAS5_TETTS
molecular_function	GO:0015643	toxic substance binding	1	1	1	1	0.486976	1	1	Q246A1_TETTS
molecular_function	GO:0003714	transcription corepressor activity	1	2	0.5	0.762885	0.736837	1	1	Q238S4_TETTS
molecular_function	GO:0052905	tRNA (guanine(9)-N(1))-methyltransferase activity	1	1	1	1	0.486976	1	1	Q24JH3_TETTS
molecular_function	GO:0004671	protein C-terminal S-isoprenylcysteine carboxyl O-methyltransferase activity	1	1	1	1	0.486976	1	1	I7M0R4_TETTS
molecular_function	GO:0004819	glutamine-tRNA ligase activity	1	2	0.5	0.762885	0.736837	1	1	Q22FX6_TETTS
molecular_function	GO:0016830	carbon-carbon lyase activity	1	4	0.25	0.0115702	0.996891	0.814	1	I7M8S6_TETTS
molecular_function	GO:0016765	transferase activity, transferring alkyl or aryl (other than methyl) groups	1	2	0.5	0.0721642	0.972956	1	1	Q246A4_TETTS
molecular_function	GO:0004849	uridine kinase activity	1	2	0.5	0.762885	0.736837	1	1	I7MCM4_TETTS
molecular_function	GO:0008253	5'-nucleotidase activity	1	3	0.333333	0.519534	0.865023	1	1	I7M7B0_TETTS
molecular_function	GO:0008198	ferrous iron binding	1	5	0.2	0.204127	0.964504	1	1	I7M150_TETTS
molecular_function	GO:0016701	oxidoreductase activity, acting on single donors with incorporation of molecular oxygen	1	5	0.2	0.12518	0.952251	1	1	I7M150_TETTS
molecular_function	GO:0000285	1-phosphatidylinositol-3-phosphate 5-kinase activity	1	1	1	1	0.486976	1	1	Q22XT7_TETTS
molecular_function	GO:0005047	signal recognition particle binding	1	2	0.5	0.762885	0.736837	1	1	I7MB00_TETTS
molecular_function	GO:0016671	oxidoreductase activity, acting on a sulfur group of donors, disulfide as acceptor	1	3	0.333333	0.528481	0.751617	1	1	I7M8P1_TETTS
molecular_function	GO:0008022	protein C-terminus binding	1	1	1	1	0.486976	1	1	Q23DU9_TETTS
molecular_function	GO:0051731	polynucleotide 5'-hydroxyl-kinase activity	1	2	0.5	0.762885	0.736837	1	1	I7LVT2_TETTS
molecular_function	GO:0019205	nucleobase-containing compound kinase activity	1	4	0.25	0.000217407	0.999971	0.025	1	I7M2R5_TETTS
molecular_function	GO:0008143	poly(A) binding	1	1	1	1	0.486976	1	1	Q23AS1_TETTS
molecular_function	GO:0017176	phosphatidylinositol N-acetylglucosaminyltransferase activity	1	4	0.25	0.332242	0.930778	1	1	Q24F21_TETTS
molecular_function	GO:0008080	N-acetyltransferase activity	1	18	0.0555556	4.20938e-07	1	0	1	I7ME62_TETTS
molecular_function	GO:0008199	ferric iron binding	1	2	0.5	0.762885	0.736837	1	1	Q240K3_TETTS
molecular_function	GO:0003963	RNA-3'-phosphate cyclase activity	1	1	1	1	0.486976	1	1	Q22PH2_TETTS
molecular_function	GO:0004402	histone acetyltransferase activity	1	5	0.2	0.204127	0.964504	1	1	I7MI80_TETTS
molecular_function	GO:0004677	DNA-dependent protein kinase activity	1	1	1	1	0.486976	1	1	Q22NE4_TETTS
molecular_function	GO:0017025	TBP-class protein binding	1	2	0.5	0.762885	0.736837	1	1	Q231M7_TETTS
molecular_function	GO:0016780	phosphotransferase activity, for other substituted phosphate groups	1	6	0.166667	0.0222991	0.995102	0.967	1	A4VF59_TETTS
molecular_function	GO:0003872	6-phosphofructokinase activity	1	3	0.333333	0.519534	0.865023	1	1	I7LV76_TETTS
molecular_function	GO:0046522	S-methyl-5-thioribose kinase activity	1	1	1	1	0.486976	1	1	I7LZK6_TETTS
molecular_function	GO:0004749	ribose phosphate diphosphokinase activity	1	2	0.5	0.762885	0.736837	1	1	I7LUL3_TETTS
molecular_function	GO:0019887	protein kinase regulator activity	1	2	0.5	0.0477489	0.986184	1	1	I7M9Y8_TETTS
molecular_function	GO:0004535	poly(A)-specific ribonuclease activity	1	2	0.5	0.762885	0.736837	1	1	I7LX74_TETTS
molecular_function	GO:0005388	P-type calcium transporter activity	1	6	0.166667	0.121977	0.981801	1	1	W7WZ92_TETTS
molecular_function	GO:0008200	ion channel inhibitor activity	1	4	0.25	0.332242	0.930778	1	1	W7X9R5_TETTS
molecular_function	GO:0140625	opioid growth factor receptor activity	1	4	0.25	0.332242	0.930778	1	1	I7LTZ9_TETTS
molecular_function	GO:0004866	endopeptidase inhibitor activity	1	1	1	0.741501	0.461829	1	1	I7MD23_TETTS
molecular_function	GO:0008964	phosphoenolpyruvate carboxylase activity	1	1	1	1	0.486976	1	1	Q23YQ3_TETTS
molecular_function	GO:0004069	L-aspartate:2-oxoglutarate aminotransferase activity	1	2	0.5	0.762885	0.736837	1	1	I7LV29_TETTS
molecular_function	GO:0004806	triglyceride lipase activity	1	2	0.5	0.762885	0.736837	1	1	I7M5X1_TETTS
molecular_function	GO:0017150	tRNA dihydrouridine synthase activity	1	2	0.5	0.762885	0.736837	1	1	Q22A31_TETTS
molecular_function	GO:0043139	5'-3' DNA helicase activity	1	3	0.333333	0.519534	0.865023	1	1	I7M671_TETTS
molecular_function	GO:0017128	phospholipid scramblase activity	1	12	0.0833333	0.00409669	0.99967	0.445	1	Q22D71_TETTS
molecular_function	GO:0030623	U5 snRNA binding	1	1	1	1	0.486976	1	1	Q23FT4_TETTS
molecular_function	GO:0004742	dihydrolipoyllysine-residue acetyltransferase activity	1	1	1	1	0.486976	1	1	I7LZY0_TETTS
molecular_function	GO:0004748	ribonucleoside-diphosphate reductase activity, thioredoxin disulfide as acceptor	1	1	1	1	0.486976	1	1	W7XBY2_TETTS
molecular_function	GO:0004140	dephospho-CoA kinase activity	1	1	1	1	0.486976	1	1	I7MIT2_TETTS
molecular_function	GO:0004516	nicotinate phosphoribosyltransferase activity	1	2	0.5	0.762885	0.736837	1	1	I7M9D7_TETTS
molecular_function	GO:0004514	nicotinate-nucleotide diphosphorylase (carboxylating) activity	1	2	0.5	0.762885	0.736837	1	1	I7M9D7_TETTS
molecular_function	GO:0030544	Hsp70 protein binding	1	3	0.333333	0.519534	0.865023	1	1	Q233M0_TETTS
molecular_function	GO:0004534	5'-3' exoribonuclease activity	1	1	1	1	0.486976	1	1	I7LUA6_TETTS
molecular_function	GO:0004360	glutamine-fructose-6-phosphate transaminase (isomerizing) activity	1	1	1	1	0.486976	1	1	Q22XS4_TETTS
molecular_function	GO:0038023	signaling receptor activity	1	1	1	0.954837	0.107878	1	1	Q24C81_TETTS
molecular_function	GO:0070290	N-acylphosphatidylethanolamine-specific phospholipase D activity	1	4	0.25	0.332242	0.930778	1	1	Q23DB1_TETTS
molecular_function	GO:0004630	phospholipase D activity	1	4	0.25	0.332242	0.930778	1	1	Q23DB1_TETTS
molecular_function	GO:0008821	crossover junction endodeoxyribonuclease activity	1	1	1	1	0.486976	1	1	Q240P5_TETTS
molecular_function	GO:0070577	lysine-acetylated histone binding	1	2	0.5	0.762885	0.736837	1	1	Q235C8_TETTS
molecular_function	GO:0016504	peptidase activator activity	1	2	0.5	0.762885	0.736837	1	1	Q235C8_TETTS
molecular_function	GO:0030552	cAMP binding	1	4	0.25	0.332242	0.930778	1	1	Q22NC5_TETTS
molecular_function	GO:0008603	cAMP-dependent protein kinase regulator activity	1	4	0.25	0.332242	0.930778	1	1	Q22NC5_TETTS
molecular_function	GO:0004149	dihydrolipoyllysine-residue succinyltransferase activity	1	1	1	1	0.486976	1	1	Q234F3_TETTS
molecular_function	GO:0033192	calmodulin-dependent protein phosphatase activity	1	2	0.5	0.762885	0.736837	1	1	Q24HN0_TETTS
molecular_function	GO:0046933	proton-transporting ATP synthase activity, rotational mechanism	1	5	0.2	0.204127	0.964504	1	1	Q24HY8_TETTS
molecular_function	GO:0009916	alternative oxidase activity	1	2	0.5	0.762885	0.736837	1	1	Q24CB2_TETTS
molecular_function	GO:0051879	Hsp90 protein binding	1	4	0.25	0.332242	0.930778	1	1	I7LSZ0_TETTS
molecular_function	GO:0003883	CTP synthase activity	1	1	1	1	0.486976	1	1	I7MM56_TETTS
molecular_function	GO:0005044	scavenger receptor activity	1	1	1	1	0.486976	1	1	I7LXJ1_TETTS
molecular_function	GO:0004474	malate synthase activity	1	1	1	1	0.486976	1	1	Q23H25_TETTS
molecular_function	GO:0008425	2-polyprenyl-6-methoxy-1,4-benzoquinone methyltransferase activity	1	1	1	0.762885	0.736837	1	1	Q235D9_TETTS
molecular_function	GO:0008689	3-demethylubiquinone-9 3-O-methyltransferase activity	1	1	1	1	0.486976	1	1	Q235D9_TETTS
molecular_function	GO:0004395	hexaprenyldihydroxybenzoate methyltransferase activity	1	1	1	1	0.486976	1	1	Q235D9_TETTS
molecular_function	GO:0002083	4-hydroxybenzoate decaprenyltransferase activity	1	1	1	1	0.486976	1	1	W7X633_TETTS
molecular_function	GO:0047293	4-hydroxybenzoate nonaprenyltransferase activity	1	1	1	1	0.486976	1	1	W7X633_TETTS
molecular_function	GO:0008412	4-hydroxybenzoate octaprenyltransferase activity	1	1	1	1	0.486976	1	1	W7X633_TETTS
molecular_function	GO:0003876	AMP deaminase activity	1	1	1	1	0.486976	1	1	Q22TE2_TETTS
molecular_function	GO:0051015	actin filament binding	1	2	0.5	0.762885	0.736837	1	1	I7MK57_TETTS
molecular_function	GO:0008271	secondary active sulfate transmembrane transporter activity	1	1	1	1	0.486976	1	1	Q22W10_TETTS
molecular_function	GO:0080132	fatty acid alpha-hydroxylase activity	1	2	0.5	0.762885	0.736837	1	1	Q232H4_TETTS
molecular_function	GO:0047325	inositol tetrakisphosphate 1-kinase activity	1	1	1	1	0.486976	1	1	I7MGE3_TETTS
molecular_function	GO:0052726	inositol-1,3,4-trisphosphate 5-kinase activity	1	1	1	1	0.486976	1	1	I7MGE3_TETTS
molecular_function	GO:0052725	inositol-1,3,4-trisphosphate 6-kinase activity	1	1	1	1	0.486976	1	1	I7MGE3_TETTS
molecular_function	GO:0016811	hydrolase activity, acting on carbon-nitrogen (but not peptide) bonds, in linear amides	1	6	0.166667	0.000718081	0.999852	0.102	1	I7MJ44_TETTS
molecular_function	GO:0016628	oxidoreductase activity, acting on the CH-CH group of donors, NAD or NADP as acceptor	1	4	0.25	0.121977	0.981801	1	1	A4VEL4_TETTS
molecular_function	GO:0000774	adenyl-nucleotide exchange factor activity	1	2	0.5	0.762885	0.736837	1	1	W7X9J6_TETTS
molecular_function	GO:0042803	protein homodimerization activity	1	2	0.5	0.762885	0.736837	1	1	W7X9J6_TETTS
molecular_function	GO:0035596	methylthiotransferase activity	1	1	1	1	0.237115	1	1	I7MD88_TETTS
molecular_function	GO:0008556	P-type potassium transmembrane transporter activity	1	1	1	1	0.486976	1	1	Q23D88_TETTS
molecular_function	GO:0042393	histone binding	1	1	1	0.884561	0.480466	1	1	Q241C2_TETTS
molecular_function	GO:0051538	3 iron, 4 sulfur cluster binding	1	2	0.5	0.762885	0.736837	1	1	Q24DC7_TETTS
molecular_function	GO:0015930	glutamate synthase activity	1	1	1	1	0.486976	1	1	Q24DC7_TETTS
molecular_function	GO:0004657	proline dehydrogenase activity	1	1	1	1	0.486976	1	1	I7M7F9_TETTS
molecular_function	GO:0005507	copper ion binding	1	3	0.333333	0.519534	0.865023	1	1	Q22Y19_TETTS
molecular_function	GO:0035598	N6-threonylcarbomyladenosine methylthiotransferase activity	1	1	1	1	0.486976	1	1	I7M274_TETTS
molecular_function	GO:0061712	tRNA (N(6)-L-threonylcarbamoyladenosine(37)-C(2))-methylthiotransferase	1	1	1	1	0.486976	1	1	I7M274_TETTS
molecular_function	GO:0061608	nuclear import signal receptor activity	1	1	1	1	0.486976	1	1	Q22CR9_TETTS
molecular_function	GO:0046935	1-phosphatidylinositol-3-kinase regulator activity	1	1	1	1	0.486976	1	1	I7MLX2_TETTS
molecular_function	GO:0004823	leucine-tRNA ligase activity	1	2	0.5	0.762885	0.736837	1	1	Q248E5_TETTS
molecular_function	GO:0102092	5-diphosphoinositol pentakisphosphate 3-kinase activity	1	1	1	1	0.486976	1	1	I7M6L9_TETTS
molecular_function	GO:0033857	diphosphoinositol-pentakisphosphate kinase activity	1	1	1	1	0.486976	1	1	I7M6L9_TETTS
molecular_function	GO:0000829	inositol heptakisphosphate kinase activity	1	1	1	1	0.486976	1	1	I7M6L9_TETTS
molecular_function	GO:0052723	inositol hexakisphosphate 1-kinase activity	1	1	1	1	0.486976	1	1	I7M6L9_TETTS
molecular_function	GO:0052724	inositol hexakisphosphate 3-kinase activity	1	1	1	1	0.486976	1	1	I7M6L9_TETTS
molecular_function	GO:0000832	inositol hexakisphosphate 5-kinase activity	1	1	1	1	0.486976	1	1	I7M6L9_TETTS
molecular_function	GO:0000827	inositol-1,3,4,5,6-pentakisphosphate kinase activity	1	1	1	1	0.486976	1	1	I7M6L9_TETTS
molecular_function	GO:0004735	pyrroline-5-carboxylate reductase activity	1	2	0.5	0.762885	0.736837	1	1	Q233Y5_TETTS
molecular_function	GO:0051377	mannose-ethanolamine phosphotransferase activity	1	3	0.333333	0.519534	0.865023	1	1	Q23F50_TETTS
molecular_function	GO:0016423	tRNA (guanine) methyltransferase activity	1	1	1	0.368425	0.878023	1	1	I7MFK2_TETTS
molecular_function	GO:0004794	L-threonine ammonia-lyase activity	1	3	0.333333	0.519534	0.865023	1	1	Q22B57_TETTS
molecular_function	GO:0004111	creatine kinase activity	1	3	0.333333	0.519534	0.865023	1	1	I7MFD0_TETTS
molecular_function	GO:0015276	ligand-gated ion channel activity	1	2	0.5	0.943806	0.293174	1	1	I7MDS8_TETTS
molecular_function	GO:0032051	clathrin light chain binding	1	1	1	1	0.486976	1	1	I7LUR8_TETTS
molecular_function	GO:0003938	IMP dehydrogenase activity	1	1	1	1	0.486976	1	1	I7M6H8_TETTS
molecular_function	GO:0000062	fatty-acyl-CoA binding	1	3	0.333333	0.519534	0.865023	1	1	I7MI35_TETTS
molecular_function	GO:0033980	phosphonopyruvate decarboxylase activity	1	2	0.5	0.762885	0.736837	1	1	W7X8Y9_TETTS
molecular_function	GO:0042281	dolichyl pyrophosphate Man9GlcNAc2 alpha-1,3-glucosyltransferase activity	1	1	1	1	0.486976	1	1	I7LWJ3_TETTS
molecular_function	GO:0004825	methionine-tRNA ligase activity	1	2	0.5	0.762885	0.736837	1	1	I7M673_TETTS
molecular_function	GO:0030272	5-formyltetrahydrofolate cyclo-ligase activity	1	1	1	1	0.486976	1	1	I7M2V7_TETTS
molecular_function	GO:0061578	Lys63-specific deubiquitinase activity	1	2	0.5	0.762885	0.736837	1	1	I7MEL5_TETTS
molecular_function	GO:0004618	phosphoglycerate kinase activity	1	2	0.5	0.762885	0.736837	1	1	Q23CI8_TETTS
molecular_function	GO:0004134	4-alpha-glucanotransferase activity	1	1	1	1	0.486976	1	1	W7XI56_TETTS
molecular_function	GO:0004135	amylo-alpha-1,6-glucosidase activity	1	1	1	1	0.486976	1	1	W7XI56_TETTS
molecular_function	GO:0008568	microtubule-severing ATPase activity	1	2	0.5	0.762885	0.736837	1	1	Q22P63_TETTS
molecular_function	GO:0004930	G protein-coupled receptor activity	1	1	1	1	0.486976	1	1	X1W3R2_TETTS
molecular_function	GO:0061631	ubiquitin conjugating enzyme activity	1	1	1	1	0.486976	1	1	I7MDI3_TETTS
molecular_function	GO:0004663	Rab geranylgeranyltransferase activity	1	2	0.5	0.762885	0.736837	1	1	Q241P5_TETTS
molecular_function	GO:0030060	L-malate dehydrogenase activity	1	4	0.25	0.332242	0.930778	1	1	I7MIK7_TETTS
molecular_function	GO:0004371	glycerone kinase activity	1	1	1	1	0.486976	1	1	Q22M37_TETTS
molecular_function	GO:0008521	acetyl-CoA transmembrane transporter activity	1	3	0.333333	0.519534	0.865023	1	1	Q22PN8_TETTS
molecular_function	GO:0004488	methylenetetrahydrofolate dehydrogenase (NADP+) activity	1	2	0.5	0.762885	0.736837	1	1	I7MHI6_TETTS
molecular_function	GO:0052692	raffinose alpha-galactosidase activity	1	3	0.333333	0.519534	0.865023	1	1	I7MKK3_TETTS
molecular_function	GO:0004648	O-phospho-L-serine:2-oxoglutarate aminotransferase activity	1	2	0.5	0.762885	0.736837	1	1	I7MB37_TETTS
molecular_function	GO:0008195	phosphatidate phosphatase activity	1	1	1	1	0.486976	1	1	I7MEH3_TETTS
molecular_function	GO:0003689	DNA clamp loader activity	1	2	0.5	0.762885	0.736837	1	1	Q22DN2_TETTS
molecular_function	GO:0033925	mannosyl-glycoprotein endo-beta-N-acetylglucosaminidase activity	1	1	1	1	0.486976	1	1	W7XE81_TETTS
molecular_function	GO:0048039	ubiquinone binding	1	1	1	1	0.486976	1	1	Q22GI8_TETTS
molecular_function	GO:0004335	galactokinase activity	1	1	1	1	0.486976	1	1	I7MDT5_TETTS
molecular_function	GO:0004452	isopentenyl-diphosphate delta-isomerase activity	1	1	1	1	0.486976	1	1	I7M8B1_TETTS
molecular_function	GO:0004439	phosphatidylinositol-4,5-bisphosphate 5-phosphatase activity	1	1	1	1	0.486976	1	1	I7MLB2_TETTS
molecular_function	GO:0004521	endoribonuclease activity	1	2	0.5	0.924322	0.160203	1	1	Q23F24_TETTS
molecular_function	GO:0032977	membrane insertase activity	1	2	0.5	0.762885	0.736837	1	1	I7M4E8_TETTS
molecular_function	GO:0035368	selenocysteine insertion sequence binding	1	1	1	1	0.486976	1	1	Q232W6_TETTS
molecular_function	GO:0000009	alpha-1,6-mannosyltransferase activity	1	1	1	1	0.486976	1	1	X1W3P8_TETTS
molecular_function	GO:0042781	3'-tRNA processing endoribonuclease activity	1	1	1	1	0.486976	1	1	Q22FY7_TETTS
molecular_function	GO:0003688	DNA replication origin binding	1	1	1	1	0.486976	1	1	I7M6Z4_TETTS
molecular_function	GO:0004623	phospholipase A2 activity	1	1	1	1	0.486976	1	1	I7M7P3_TETTS
molecular_function	GO:0030942	endoplasmic reticulum signal peptide binding	1	1	1	1	0.486976	1	1	I7MB00_TETTS
molecular_function	GO:0018024	histone-lysine N-methyltransferase activity	1	1	1	0.332242	0.930778	1	1	I7M0I6_TETTS
molecular_function	GO:0016614	oxidoreductase activity, acting on CH-OH group of donors	1	1	1	3.56811e-09	1	0	1	I7MA25_TETTS
molecular_function	GO:0004814	arginine-tRNA ligase activity	1	2	0.5	0.762885	0.736837	1	1	I7MAK9_TETTS
molecular_function	GO:0005548	phospholipid transporter activity	1	1	1	0.0141982	0.99774	0.885	1	I7M388_TETTS
molecular_function	GO:0090599	alpha-glucosidase activity	1	1	1	1	0.237115	1	1	I7M3I8_TETTS
molecular_function	GO:0008418	protein-N-terminal asparagine amidohydrolase activity	1	2	0.5	0.762885	0.736837	1	1	I7LU29_TETTS
molecular_function	GO:0070773	protein-N-terminal glutamine amidohydrolase activity	1	2	0.5	0.762885	0.736837	1	1	I7LU29_TETTS
molecular_function	GO:0003964	RNA-directed DNA polymerase activity	1	1	1	1	0.237115	1	1	I7M7X4_TETTS
molecular_function	GO:0052629	phosphatidylinositol-3,5-bisphosphate 3-phosphatase activity	1	1	1	1	0.486976	1	1	I7MHG2_TETTS
molecular_function	GO:0000340	RNA 7-methylguanosine cap binding	1	1	1	1	0.486976	1	1	I7LY70_TETTS
molecular_function	GO:0098621	phosphoseryl-selenocysteinyl-tRNA selenium transferase activity	1	1	1	1	0.486976	1	1	Q22GF8_TETTS
molecular_function	GO:0003881	CDP-diacylglycerol-inositol 3-phosphatidyltransferase activity	1	1	1	1	0.486976	1	1	I7LY32_TETTS
molecular_function	GO:0016422	mRNA (2'-O-methyladenosine-N6-)-methyltransferase activity	1	1	1	1	0.486976	1	1	Q23AF0_TETTS
molecular_function	GO:0099122	RNA polymerase II C-terminal domain binding	1	1	1	1	0.486976	1	1	Q23AF0_TETTS
molecular_function	GO:0043495	protein-membrane adaptor activity	1	1	1	1	0.486976	1	1	Q23FC2_TETTS
molecular_function	GO:0008495	protoheme IX farnesyltransferase activity	1	1	1	1	0.486976	1	1	W7XEC6_TETTS
molecular_function	GO:0015292	uniporter activity	1	3	0.333333	0.519534	0.865023	1	1	I7M0N6_TETTS
molecular_function	GO:0004818	glutamate-tRNA ligase activity	1	2	0.5	0.762885	0.736837	1	1	I7M034_TETTS
molecular_function	GO:0004000	adenosine deaminase activity	1	1	1	1	0.486976	1	1	Q23RA5_TETTS
molecular_function	GO:0004491	methylmalonate-semialdehyde dehydrogenase (acylating) activity	1	1	1	1	0.486976	1	1	I7MAB4_TETTS
molecular_function	GO:0036002	pre-mRNA binding	1	1	1	0.519534	0.865023	1	1	Q23MM8_TETTS
molecular_function	GO:0043813	phosphatidylinositol-3,5-bisphosphate 5-phosphatase activity	1	1	1	1	0.486976	1	1	Q22GV5_TETTS
molecular_function	GO:0070694	deoxyribonucleoside 5'-monophosphate N-glycosidase activity	0	1	0	0.513024	1	1	1
molecular_function	GO:0019843	rRNA binding	0	13	0	2.27016e-05	1	0.002	1
molecular_function	GO:0008097	5S rRNA binding	0	1	0	0.513024	1	1	1
molecular_function	GO:0043047	single-stranded telomeric DNA binding	0	1	0	0.513024	1	1	1
molecular_function	GO:0070740	tubulin-glutamic acid ligase activity	0	2	0	0.263163	1	1	1
molecular_function	GO:0004731	purine-nucleoside phosphorylase activity	0	2	0	0.263163	1	1	1
molecular_function	GO:0019784	NEDD8-specific protease activity	0	2	0	0.263163	1	1	1
molecular_function	GO:0003979	UDP-glucose 6-dehydrogenase activity	0	1	0	0.513024	1	1	1
molecular_function	GO:0016274	protein-arginine N-methyltransferase activity	0	1	0	0.134977	1	1	1
molecular_function	GO:0010945	CoA pyrophosphatase activity	0	2	0	0.263163	1	1	1
molecular_function	GO:0000026	alpha-1,2-mannosyltransferase activity	0	2	0	0.134977	1	1	1
molecular_function	GO:0008930	methylthioadenosine nucleosidase activity	0	1	0	0.513024	1	1	1
molecular_function	GO:0016300	tRNA (uracil) methyltransferase activity	0	1	0	0.513024	1	1	1
molecular_function	GO:0032266	phosphatidylinositol-3-phosphate binding	0	1	0	0.513024	1	1	1
molecular_function	GO:0008597	calcium-dependent protein serine/threonine phosphatase regulator activity	0	3	0	0.134977	1	1	1
molecular_function	GO:0009055	electron transfer activity	0	12	0	4.43289e-05	1	0.005	1
molecular_function	GO:0004689	phosphorylase kinase activity	0	1	0	0.513024	1	1	1
molecular_function	GO:0004660	protein farnesyltransferase activity	0	1	0	0.513024	1	1	1
molecular_function	GO:0080048	GDP-D-glucose phosphorylase activity	0	1	0	0.513024	1	1	1
molecular_function	GO:0004826	phenylalanine-tRNA ligase activity	0	3	0	0.134977	1	1	1
molecular_function	GO:0019789	SUMO transferase activity	0	3	0	0.134977	1	1	1
molecular_function	GO:0004128	cytochrome-b5 reductase activity, acting on NAD(P)H	0	2	0	0.263163	1	1	1
molecular_function	GO:0004029	aldehyde dehydrogenase (NAD+) activity	0	2	0	0.263163	1	1	1
molecular_function	GO:0004107	chorismate synthase activity	0	1	0	0.513024	1	1	1
molecular_function	GO:0004822	isoleucine-tRNA ligase activity	0	1	0	0.513024	1	1	1
molecular_function	GO:0004060	arylamine N-acetyltransferase activity	0	5	0	0.0354958	1	0.997	1
molecular_function	GO:0005094	Rho GDP-dissociation inhibitor activity	0	1	0	0.513024	1	1	1
molecular_function	GO:0003712	transcription coregulator activity	0	2	0	0.13079	0.960579	1	1
molecular_function	GO:0050291	sphingosine N-acyltransferase activity	0	4	0	0.069222	1	1	1
molecular_function	GO:0051536	iron-sulfur cluster binding	0	11	0	0.00378149	0.99857	0.413	1
molecular_function	GO:0004827	proline-tRNA ligase activity	0	1	0	0.513024	1	1	1
molecular_function	GO:0004109	coproporphyrinogen oxidase activity	0	2	0	0.263163	1	1	1
molecular_function	GO:0004556	alpha-amylase activity	0	2	0	0.263163	1	1	1
molecular_function	GO:0036440	citrate synthase activity	0	1	0	0.134977	1	1	1
molecular_function	GO:0016616	oxidoreductase activity, acting on the CH-OH group of donors, NAD or NADP as acceptor	0	4	0	4.87036e-10	1	0	1
molecular_function	GO:0004017	adenylate kinase activity	0	4	0	0.069222	1	1	1
molecular_function	GO:0004729	oxygen-dependent protoporphyrinogen oxidase activity	0	1	0	0.513024	1	1	1
molecular_function	GO:0046923	ER retention sequence binding	0	3	0	0.134977	1	1	1
molecular_function	GO:0004596	peptide alpha-N-acetyltransferase activity	0	5	0	0.0354958	1	0.997	1
molecular_function	GO:0019888	protein phosphatase regulator activity	0	6	0	0.00125624	1	0.172	1
molecular_function	GO:0003994	aconitate hydratase activity	0	2	0	0.263163	1	1	1
molecular_function	GO:0047780	citrate dehydratase activity	0	2	0	0.263163	1	1	1
molecular_function	GO:0005093	Rab GDP-dissociation inhibitor activity	0	1	0	0.513024	1	1	1
molecular_function	GO:0005053	peroxisome matrix targeting signal-2 binding	0	1	0	0.513024	1	1	1
molecular_function	GO:0003995	acyl-CoA dehydrogenase activity	0	5	0	0.0354958	1	0.997	1
molecular_function	GO:0051920	peroxiredoxin activity	0	4	0	0.069222	1	1	1
molecular_function	GO:0047750	cholestenol delta-isomerase activity	0	1	0	0.513024	1	1	1
molecular_function	GO:0051499	D-aminoacyl-tRNA deacylase activity	0	1	0	0.513024	1	1	1
molecular_function	GO:0036402	proteasome-activating activity	0	6	0	0.0181995	1	0.954	1
molecular_function	GO:0004655	porphobilinogen synthase activity	0	1	0	0.513024	1	1	1
molecular_function	GO:0042134	rRNA primary transcript binding	0	2	0	0.263163	1	1	1
molecular_function	GO:0019781	NEDD8 activating enzyme activity	0	2	0	0.263163	1	1	1
molecular_function	GO:0004594	pantothenate kinase activity	0	2	0	0.263163	1	1	1
molecular_function	GO:0008915	lipid-A-disaccharide synthase activity	0	1	0	0.513024	1	1	1
molecular_function	GO:0004739	pyruvate dehydrogenase (acetyl-transferring) activity	0	3	0	0.134977	1	1	1
molecular_function	GO:0004668	protein-arginine deiminase activity	0	3	0	0.134977	1	1	1
molecular_function	GO:0004634	phosphopyruvate hydratase activity	0	3	0	0.134977	1	1	1
molecular_function	GO:0036218	dTTP diphosphatase activity	0	1	0	0.513024	1	1	1
molecular_function	GO:0035529	NADH pyrophosphatase activity	0	1	0	0.513024	1	1	1
molecular_function	GO:0018025	calmodulin-lysine N-methyltransferase activity	0	1	0	0.513024	1	1	1
molecular_function	GO:0004801	transaldolase activity	0	1	0	0.513024	1	1	1
molecular_function	GO:0018580	nitronate monooxygenase activity	0	1	0	0.513024	1	1	1
molecular_function	GO:0019948	SUMO activating enzyme activity	0	2	0	0.263163	1	1	1
molecular_function	GO:0004367	glycerol-3-phosphate dehydrogenase [NAD+] activity	0	1	0	0.513024	1	1	1
molecular_function	GO:0005179	hormone activity	0	2	0	0.263163	1	1	1
molecular_function	GO:0004482	mRNA (guanine-N7-)-methyltransferase activity	0	2	0	0.263163	1	1	1
molecular_function	GO:0047304	2-aminoethylphosphonate-pyruvate transaminase activity	0	1	0	0.513024	1	1	1
molecular_function	GO:0008453	alanine-glyoxylate transaminase activity	0	1	0	0.513024	1	1	1
molecular_function	GO:0016639	oxidoreductase activity, acting on the CH-NH2 group of donors, NAD or NADP as acceptor	0	3	0	0.134977	1	1	1
molecular_function	GO:0016756	glutathione gamma-glutamylcysteinyltransferase activity	0	1	0	0.513024	1	1	1
molecular_function	GO:0004340	glucokinase activity	0	1	0	0.513024	1	1	1
molecular_function	GO:0005536	glucose binding	0	1	0	0.513024	1	1	1
molecular_function	GO:0046961	proton-transporting ATPase activity, rotational mechanism	0	8	0	0.00478265	1	0.529	1
molecular_function	GO:0004784	superoxide dismutase activity	0	3	0	0.134977	1	1	1
molecular_function	GO:0052656	L-isoleucine transaminase activity	0	1	0	0.513024	1	1	1
molecular_function	GO:0052654	L-leucine transaminase activity	0	1	0	0.513024	1	1	1
molecular_function	GO:0050048	L-leucine:2-oxoglutarate aminotransferase activity	0	1	0	0.513024	1	1	1
molecular_function	GO:0052655	L-valine transaminase activity	0	1	0	0.513024	1	1	1
molecular_function	GO:0047429	nucleoside-triphosphate diphosphatase activity	0	2	0	0.0181995	1	0.954	1
molecular_function	GO:0106245	L-serine-phosphatidylethanolamine phosphatidyltransferase activity	0	2	0	0.263163	1	1	1
molecular_function	GO:0004831	tyrosine-tRNA ligase activity	0	2	0	0.263163	1	1	1
molecular_function	GO:0004298	threonine-type endopeptidase activity	0	8	0	0.00478265	1	0.529	1
molecular_function	GO:0031491	nucleosome binding	0	1	0	0.513024	1	1	1
molecular_function	GO:0032041	NAD-dependent histone deacetylase activity (H3-K14 specific)	0	4	0	0.069222	1	1	1
molecular_function	GO:0001735	prenylcysteine oxidase activity	0	1	0	0.513024	1	1	1
molecular_function	GO:0004792	thiosulfate sulfurtransferase activity	0	1	0	0.513024	1	1	1
molecular_function	GO:0008177	succinate dehydrogenase (ubiquinone) activity	0	2	0	0.263163	1	1	1
molecular_function	GO:0045131	pre-mRNA branch point binding	0	1	0	0.513024	1	1	1
molecular_function	GO:0000309	nicotinamide-nucleotide adenylyltransferase activity	0	1	0	0.513024	1	1	1
molecular_function	GO:0004609	phosphatidylserine decarboxylase activity	0	2	0	0.263163	1	1	1
molecular_function	GO:0016799	hydrolase activity, hydrolyzing N-glycosyl compounds	0	2	0	0.00125624	1	0.172	1
molecular_function	GO:0052657	guanine phosphoribosyltransferase activity	0	2	0	0.263163	1	1	1
molecular_function	GO:0004422	hypoxanthine phosphoribosyltransferase activity	0	2	0	0.263163	1	1	1
molecular_function	GO:0003934	GTP cyclohydrolase I activity	0	1	0	0.513024	1	1	1
molecular_function	GO:0017064	fatty acid amide hydrolase activity	0	6	0	0.0181995	1	0.954	1
molecular_function	GO:0004565	beta-galactosidase activity	0	3	0	0.134977	1	1	1
molecular_function	GO:0004325	ferrochelatase activity	0	1	0	0.513024	1	1	1
molecular_function	GO:0008609	alkylglycerone-phosphate synthase activity	0	1	0	0.513024	1	1	1
molecular_function	GO:0008963	phospho-N-acetylmuramoyl-pentapeptide-transferase activity	0	1	0	0.513024	1	1	1
molecular_function	GO:0003975	UDP-N-acetylglucosamine-dolichyl-phosphate N-acetylglucosaminephosphotransferase activity	0	1	0	0.513024	1	1	1
molecular_function	GO:0047617	acyl-CoA hydrolase activity	0	1	0	0.513024	1	1	1
molecular_function	GO:0003756	protein disulfide isomerase activity	0	3	0	0.134977	1	1	1
molecular_function	GO:0003993	acid phosphatase activity	0	3	0	0.134977	1	1	1
molecular_function	GO:0042300	beta-amyrin synthase activity	0	1	0	0.513024	1	1	1
molecular_function	GO:0000250	lanosterol synthase activity	0	1	0	0.513024	1	1	1
molecular_function	GO:0003844	1,4-alpha-glucan branching enzyme activity	0	2	0	0.263163	1	1	1
molecular_function	GO:0102752	1,4-alpha-glucan branching enzyme activity (using a glucosylated glycogenin as primer for glycogen synthesis)	0	2	0	0.263163	1	1	1
molecular_function	GO:0003896	DNA primase activity	0	1	0	0.513024	1	1	1
molecular_function	GO:0004471	malate dehydrogenase (decarboxylating) (NAD+) activity	0	1	0	0.513024	1	1	1
molecular_function	GO:0008137	NADH dehydrogenase (ubiquinone) activity	0	2	0	0.263163	1	1	1
molecular_function	GO:0004526	ribonuclease P activity	0	2	0	0.263163	1	1	1
molecular_function	GO:0033204	ribonuclease P RNA binding	0	2	0	0.263163	1	1	1
molecular_function	GO:0004581	dolichyl-phosphate beta-glucosyltransferase activity	0	1	0	0.513024	1	1	1
molecular_function	GO:0004550	nucleoside diphosphate kinase activity	0	4	0	0.069222	1	1	1
molecular_function	GO:0003839	gamma-glutamylcyclotransferase activity	0	1	0	0.513024	1	1	1
molecular_function	GO:0061928	glutathione specific gamma-glutamylcyclotransferase activity	0	1	0	0.513024	1	1	1
molecular_function	GO:0016429	tRNA (adenine-N1-)-methyltransferase activity	0	1	0	0.513024	1	1	1
molecular_function	GO:0004750	D-ribulose-phosphate 3-epimerase activity	0	1	0	0.513024	1	1	1
molecular_function	GO:0016651	oxidoreductase activity, acting on NAD(P)H	0	2	0	0.00933017	1	0.778	1
molecular_function	GO:0031151	histone methyltransferase activity (H3-K79 specific)	0	2	0	0.263163	1	1	1
molecular_function	GO:0016805	dipeptidase activity	0	1	0	0.263163	1	1	1
molecular_function	GO:0004356	glutamate-ammonia ligase activity	0	2	0	0.263163	1	1	1
molecular_function	GO:0008413	8-oxo-7,8-dihydroguanosine triphosphate pyrophosphatase activity	0	2	0	0.263163	1	1	1
molecular_function	GO:0106073	dolichyl pyrophosphate Glc2Man9GlcNAc2 alpha-1,2-glucosyltransferase activity	0	1	0	0.513024	1	1	1
molecular_function	GO:0004407	histone deacetylase activity	0	1	0	0.0354958	1	0.997	1
molecular_function	GO:0004347	glucose-6-phosphate isomerase activity	0	3	0	0.134977	1	1	1
molecular_function	GO:0043021	ribonucleoprotein complex binding	0	2	0	0.00513402	0.999065	0.562	1
molecular_function	GO:0004865	protein serine/threonine phosphatase inhibitor activity	0	1	0	0.513024	1	1	1
molecular_function	GO:0004144	diacylglycerol O-acyltransferase activity	0	1	0	0.513024	1	1	1
molecular_function	GO:0097573	glutathione oxidoreductase activity	0	5	0	0.0354958	1	0.997	1
molecular_function	GO:0004418	hydroxymethylbilane synthase activity	0	1	0	0.513024	1	1	1
molecular_function	GO:0004733	pyridoxamine-phosphate oxidase activity	0	1	0	0.513024	1	1	1
molecular_function	GO:0004343	glucosamine 6-phosphate N-acetyltransferase activity	0	1	0	0.513024	1	1	1
molecular_function	GO:0002953	5'-deoxynucleotidase activity	0	2	0	0.263163	1	1	1
molecular_function	GO:0008725	DNA-3-methyladenine glycosylase activity	0	2	0	0.263163	1	1	1
molecular_function	GO:0052822	DNA-3-methylguanine glycosylase activity	0	2	0	0.263163	1	1	1
molecular_function	GO:0052821	DNA-7-methyladenine glycosylase activity	0	2	0	0.263163	1	1	1
molecular_function	GO:0043916	DNA-7-methylguanine glycosylase activity	0	2	0	0.263163	1	1	1
molecular_function	GO:0008962	phosphatidylglycerophosphatase activity	0	1	0	0.513024	1	1	1
molecular_function	GO:0004645	1,4-alpha-oligoglucan phosphorylase activity	0	1	0	0.069222	1	1	1
molecular_function	GO:0009032	thymidine phosphorylase activity	0	1	0	0.513024	1	1	1
molecular_function	GO:0004844	uracil DNA N-glycosylase activity	0	1	0	0.513024	1	1	1
molecular_function	GO:0030337	DNA polymerase processivity factor activity	0	1	0	0.513024	1	1	1
molecular_function	GO:0052855	ADP-dependent NAD(P)H-hydrate dehydratase activity	0	1	0	0.513024	1	1	1
molecular_function	GO:0047453	ATP-dependent NAD(P)H-hydrate dehydratase activity	0	1	0	0.513024	1	1	1
molecular_function	GO:0016979	lipoate-protein ligase activity	0	1	0	0.513024	1	1	1
molecular_function	GO:0016868	intramolecular transferase activity, phosphotransferases	0	1	0	0.00933017	1	0.778	1
molecular_function	GO:0004019	adenylosuccinate synthase activity	0	1	0	0.513024	1	1	1
molecular_function	GO:0003725	double-stranded RNA binding	0	1	0	0.513024	1	1	1
molecular_function	GO:0008892	guanine deaminase activity	0	2	0	0.263163	1	1	1
molecular_function	GO:0003877	ATP adenylyltransferase activity	0	1	0	0.513024	1	1	1
molecular_function	GO:0001054	RNA polymerase I activity	0	1	0	0.513024	1	1	1
molecular_function	GO:0001056	RNA polymerase III activity	0	1	0	0.513024	1	1	1
molecular_function	GO:0015035	protein-disulfide reductase activity	0	6	0	0.000531565	0.999942	0.056	1
molecular_function	GO:0016972	thiol oxidase activity	0	2	0	0.069222	1	1	1
molecular_function	GO:0052689	carboxylic ester hydrolase activity	0	1	0	0.0419946	0.984451	0.998	1
molecular_function	GO:0106322	S-(hydroxymethyl)glutathione dehydrogenase NAD activity	0	1	0	0.513024	1	1	1
molecular_function	GO:0106321	S-(hydroxymethyl)glutathione dehydrogenase NADP activity	0	1	0	0.513024	1	1	1
molecular_function	GO:0018738	S-formylglutathione hydrolase activity	0	1	0	0.513024	1	1	1
molecular_function	GO:0004652	polynucleotide adenylyltransferase activity	0	3	0	0.134977	1	1	1
molecular_function	GO:0004370	glycerol kinase activity	0	2	0	0.263163	1	1	1
molecular_function	GO:0046870	cadmium ion binding	0	3	0	0.134977	1	1	1
molecular_function	GO:0003865	3-oxo-5-alpha-steroid 4-dehydrogenase activity	0	1	0	0.513024	1	1	1
molecular_function	GO:0019894	kinesin binding	0	1	0	0.513024	1	1	1
molecular_function	GO:0102522	tRNA 4-demethylwyosine alpha-amino-alpha-carboxypropyltransferase activity	0	1	0	0.513024	1	1	1
molecular_function	GO:0004747	ribokinase activity	0	1	0	0.513024	1	1	1
molecular_function	GO:0004368	glycerol-3-phosphate dehydrogenase (quinone) activity	0	1	0	0.513024	1	1	1
molecular_function	GO:0004311	farnesyltranstransferase activity	0	1	0	0.762885	0.736837	1	1
molecular_function	GO:0004379	glycylpeptide N-tetradecanoyltransferase activity	0	1	0	0.513024	1	1	1
molecular_function	GO:0004378	GDP-Man:Man1GlcNAc2-PP-Dol alpha-1,3-mannosyltransferase activity	0	1	0	0.513024	1	1	1
molecular_function	GO:0102704	GDP-Man:Man2GlcNAc2-PP-dolichol alpha-1,6-mannosyltransferase activity	0	1	0	0.513024	1	1	1
molecular_function	GO:0003690	double-stranded DNA binding	0	4	0	0.975634	0.0671133	1	1
molecular_function	GO:0003855	3-dehydroquinate dehydratase activity	0	1	0	0.513024	1	1	1
molecular_function	GO:0003856	3-dehydroquinate synthase activity	0	1	0	0.513024	1	1	1
molecular_function	GO:0003866	3-phosphoshikimate 1-carboxyvinyltransferase activity	0	1	0	0.513024	1	1	1
molecular_function	GO:0004764	shikimate 3-dehydrogenase (NADP+) activity	0	1	0	0.513024	1	1	1
molecular_function	GO:0004765	shikimate kinase activity	0	1	0	0.513024	1	1	1
molecular_function	GO:0003849	3-deoxy-7-phosphoheptulonate synthase activity	0	1	0	0.513024	1	1	1
molecular_function	GO:0004816	asparagine-tRNA ligase activity	0	1	0	0.513024	1	1	1
molecular_function	GO:0005315	inorganic phosphate transmembrane transporter activity	0	2	0	0.263163	1	1	1
molecular_function	GO:0019211	phosphatase activator activity	0	1	0	0.513024	1	1	1
molecular_function	GO:0005344	oxygen carrier activity	0	1	0	0.513024	1	1	1
molecular_function	GO:0004420	hydroxymethylglutaryl-CoA reductase (NADPH) activity	0	1	0	0.513024	1	1	1
molecular_function	GO:0004421	hydroxymethylglutaryl-CoA synthase activity	0	1	0	0.513024	1	1	1
molecular_function	GO:0008175	tRNA methyltransferase activity	0	1	0	0.219833	0.913731	1	1
molecular_function	GO:0008061	chitin binding	0	1	0	0.513024	1	1	1
molecular_function	GO:0035615	clathrin adaptor activity	0	3	0	0.134977	1	1	1
molecular_function	GO:0004619	phosphoglycerate mutase activity	0	2	0	0.134977	1	1	1
molecular_function	GO:0004047	aminomethyltransferase activity	0	1	0	0.513024	1	1	1
molecular_function	GO:0016717	oxidoreductase activity, acting on paired donors, with oxidation of a pair of donors resulting in the reduction of molecular oxygen to two molecules of water	0	2	0	0.263163	1	1	1
molecular_function	GO:0003870	5-aminolevulinate synthase activity	0	1	0	0.513024	1	1	1
molecular_function	GO:0008260	3-oxoacid CoA-transferase activity	0	2	0	0.263163	1	1	1
molecular_function	GO:0000995	RNA polymerase III general transcription initiation factor activity	0	1	0	0.513024	1	1	1
molecular_function	GO:0004476	mannose-6-phosphate isomerase activity	0	1	0	0.513024	1	1	1
molecular_function	GO:0035243	protein-arginine omega-N symmetric methyltransferase activity	0	2	0	0.263163	1	1	1
molecular_function	GO:0004315	3-oxoacyl-[acyl-carrier-protein] synthase activity	0	1	0	0.513024	1	1	1
molecular_function	GO:0004813	alanine-tRNA ligase activity	0	2	0	0.263163	1	1	1
molecular_function	GO:0008479	queuine tRNA-ribosyltransferase activity	0	1	0	0.513024	1	1	1
molecular_function	GO:0003884	D-amino-acid oxidase activity	0	2	0	0.263163	1	1	1
molecular_function	GO:0004164	diphthine synthase activity	0	1	0	0.513024	1	1	1
molecular_function	GO:0016783	sulfurtransferase activity	0	1	0	0.069222	1	1	1
molecular_function	GO:0016432	tRNA-uridine aminocarboxypropyltransferase activity	0	1	0	0.513024	1	1	1
molecular_function	GO:1904047	S-adenosyl-L-methionine binding	0	1	0	0.513024	1	1	1
molecular_function	GO:0004148	dihydrolipoyl dehydrogenase activity	0	1	0	0.513024	1	1	1
molecular_function	GO:0070037	rRNA (pseudouridine) methyltransferase activity	0	1	0	0.513024	1	1	1
molecular_function	GO:0030975	thiamine binding	0	1	0	0.513024	1	1	1
molecular_function	GO:0004788	thiamine diphosphokinase activity	0	1	0	0.513024	1	1	1
molecular_function	GO:0008124	4-alpha-hydroxytetrahydrobiopterin dehydratase activity	0	2	0	0.263163	1	1	1
molecular_function	GO:0106050	tRNA 2'-O-methyltransferase activity	0	1	0	0.513024	1	1	1
molecular_function	GO:0004512	inositol-3-phosphate synthase activity	0	1	0	0.513024	1	1	1
molecular_function	GO:0030619	U1 snRNA binding	0	1	0	0.513024	1	1	1
molecular_function	GO:0004450	isocitrate dehydrogenase (NADP+) activity	0	2	0	0.263163	1	1	1
molecular_function	GO:0004484	mRNA guanylyltransferase activity	0	1	0	0.513024	1	1	1
molecular_function	GO:0004127	cytidylate kinase activity	0	3	0	0.069222	1	1	1
molecular_function	GO:0009041	uridylate kinase activity	0	1	0	0.263163	1	1	1
molecular_function	GO:0016653	oxidoreductase activity, acting on NAD(P)H, heme protein as acceptor	0	1	0	0.134977	1	1	1
molecular_function	GO:0019136	deoxynucleoside kinase activity	0	2	0	0.134977	1	1	1
molecular_function	GO:0004306	ethanolamine-phosphate cytidylyltransferase activity	0	2	0	0.263163	1	1	1
molecular_function	GO:0001055	RNA polymerase II activity	0	1	0	0.513024	1	1	1
molecular_function	GO:0004108	citrate (Si)-synthase activity	0	2	0	0.263163	1	1	1
molecular_function	GO:0008649	rRNA methyltransferase activity	0	1	0	0.069222	1	1	1
molecular_function	GO:0045437	uridine nucleosidase activity	0	1	0	0.513024	1	1	1
molecular_function	GO:0004451	isocitrate lyase activity	0	1	0	0.513024	1	1	1
molecular_function	GO:0004372	glycine hydroxymethyltransferase activity	0	2	0	0.263163	1	1	1
molecular_function	GO:0106261	tRNA uridine(34) acetyltransferase activity	0	1	0	0.513024	1	1	1
molecular_function	GO:0004830	tryptophan-tRNA ligase activity	0	2	0	0.263163	1	1	1
molecular_function	GO:0010309	acireductone dioxygenase [iron(II)-requiring] activity	0	1	0	0.513024	1	1	1
molecular_function	GO:0046570	methylthioribulose 1-phosphate dehydratase activity	0	1	0	0.513024	1	1	1
molecular_function	GO:0004582	dolichyl-phosphate beta-D-mannosyltransferase activity	0	1	0	0.513024	1	1	1
molecular_function	GO:0004332	fructose-bisphosphate aldolase activity	0	2	0	0.263163	1	1	1
molecular_function	GO:0004820	glycine-tRNA ligase activity	0	1	0	0.513024	1	1	1
molecular_function	GO:0017178	diphthine-ammonia ligase activity	0	1	0	0.513024	1	1	1
molecular_function	GO:0016462	pyrophosphatase activity	0	1	0	0.00166923	0.998823	0.203	1
molecular_function	GO:0004798	thymidylate kinase activity	0	1	0	0.513024	1	1	1
molecular_function	GO:0004479	methionyl-tRNA formyltransferase activity	0	1	0	0.513024	1	1	1
molecular_function	GO:0004357	glutamate-cysteine ligase activity	0	1	0	0.513024	1	1	1
molecular_function	GO:0051723	protein methylesterase activity	0	1	0	0.513024	1	1	1
molecular_function	GO:0016831	carboxy-lyase activity	0	2	0	0.15476	0.944172	1	1
molecular_function	GO:0090560	2-(3-amino-3-carboxypropyl)histidine synthase activity	0	1	0	0.513024	1	1	1
molecular_function	GO:0008897	holo-[acyl-carrier-protein] synthase activity	0	1	0	0.513024	1	1	1
molecular_function	GO:0004577	N-acetylglucosaminyldiphosphodolichol N-acetylglucosaminyltransferase activity	0	1	0	0.513024	1	1	1
molecular_function	GO:0004174	electron-transferring-flavoprotein dehydrogenase activity	0	1	0	0.513024	1	1	1
molecular_function	GO:0004832	valine-tRNA ligase activity	0	1	0	0.513024	1	1	1
molecular_function	GO:0004610	phosphoacetylglucosamine mutase activity	0	1	0	0.513024	1	1	1
molecular_function	GO:0050188	phosphoenolpyruvate mutase activity	0	1	0	0.513024	1	1	1
molecular_function	GO:0016531	copper chaperone activity	0	1	0	0.513024	1	1	1
molecular_function	GO:0000030	mannosyltransferase activity	0	1	0	0.0411628	0.995217	0.998	1
molecular_function	GO:0030145	manganese ion binding	0	6	0	0.0181995	1	0.954	1
molecular_function	GO:0016298	lipase activity	0	3	0	0.824249	0.297656	1	1
molecular_function	GO:0003868	4-hydroxyphenylpyruvate dioxygenase activity	0	1	0	0.513024	1	1	1
molecular_function	GO:0001228	DNA-binding transcription activator activity, RNA polymerase II-specific	0	1	0	0.513024	1	1	1
molecular_function	GO:0004126	cytidine deaminase activity	0	1	0	0.513024	1	1	1
molecular_function	GO:0047844	deoxycytidine deaminase activity	0	1	0	0.513024	1	1	1
molecular_function	GO:0008444	CDP-diacylglycerol-glycerol-3-phosphate 3-phosphatidyltransferase activity	0	1	0	0.513024	1	1	1
molecular_function	GO:0005375	copper ion transmembrane transporter activity	0	1	0	0.513024	1	1	1
molecular_function	GO:0008184	glycogen phosphorylase activity	0	2	0	0.263163	1	1	1
molecular_function	GO:0102250	linear malto-oligosaccharide phosphorylase activity	0	2	0	0.263163	1	1	1
molecular_function	GO:0102499	SHG alpha-glucan phosphorylase activity	0	2	0	0.263163	1	1	1
molecular_function	GO:0004828	serine-tRNA ligase activity	0	1	0	0.513024	1	1	1
molecular_function	GO:0004385	guanylate kinase activity	0	2	0	0.263163	1	1	1
molecular_function	GO:0004359	glutaminase activity	0	1	0	0.513024	1	1	1
molecular_function	GO:0003952	NAD+ synthase (glutamine-hydrolyzing) activity	0	1	0	0.513024	1	1	1
molecular_function	GO:0004411	homogentisate 1,2-dioxygenase activity	0	1	0	0.513024	1	1	1
molecular_function	GO:0061657	UFM1 conjugating enzyme activity	0	1	0	0.513024	1	1	1
molecular_function	GO:0008276	protein methyltransferase activity	0	2	0	0.175769	0.928054	1	1
molecular_function	GO:0004045	aminoacyl-tRNA hydrolase activity	0	3	0	0.134977	1	1	1
molecular_function	GO:0008193	tRNA guanylyltransferase activity	0	2	0	0.263163	1	1	1
molecular_function	GO:0015109	chromate transmembrane transporter activity	0	1	0	0.513024	1	1	1
molecular_function	GO:0005092	GDP-dissociation inhibitor activity	0	1	0	0.134977	1	1	1
molecular_function	GO:0016303	1-phosphatidylinositol-3-kinase activity	0	1	0	0.513024	1	1	1
molecular_function	GO:0016971	flavin-linked sulfhydryl oxidase activity	0	2	0	0.263163	1	1	1
molecular_function	GO:0030628	pre-mRNA 3'-splice site binding	0	1	0	0.513024	1	1	1
molecular_function	GO:0000386	second spliceosomal transesterification activity	0	1	0	0.513024	1	1	1
molecular_function	GO:0004096	catalase activity	0	1	0	0.513024	1	1	1
molecular_function	GO:0008670	2,4-dienoyl-CoA reductase (NADPH) activity	0	1	0	0.513024	1	1	1
molecular_function	GO:1903425	fluoride transmembrane transporter activity	0	1	0	0.513024	1	1	1
molecular_function	GO:0031418	L-ascorbic acid binding	0	1	0	0.513024	1	1	1
molecular_function	GO:0046537	2,3-bisphosphoglycerate-independent phosphoglycerate mutase activity	0	1	0	0.513024	1	1	1
molecular_function	GO:0004342	glucosamine-6-phosphate deaminase activity	0	1	0	0.513024	1	1	1
molecular_function	GO:0019902	phosphatase binding	0	1	0	0.945687	0.205652	1	1
molecular_function	GO:0062101	peptidyl-aspartic acid 3-dioxygenase activity	0	1	0	0.513024	1	1	1
molecular_function	GO:0004478	methionine adenosyltransferase activity	0	1	0	0.513024	1	1	1
molecular_function	GO:0003999	adenine phosphoribosyltransferase activity	0	1	0	0.513024	1	1	1
molecular_function	GO:0004146	dihydrofolate reductase activity	0	1	0	0.513024	1	1	1
molecular_function	GO:0004799	thymidylate synthase activity	0	1	0	0.513024	1	1	1
molecular_function	GO:0004579	dolichyl-diphosphooligosaccharide-protein glycotransferase activity	0	1	0	0.513024	1	1	1
molecular_function	GO:0000215	tRNA 2'-phosphotransferase activity	0	1	0	0.513024	1	1	1
molecular_function	GO:0043333	2-octaprenyl-6-methoxy-1,4-benzoquinone methylase activity	0	1	0	0.513024	1	1	1
molecular_function	GO:0000150	DNA strand exchange activity	0	2	0	0.263163	1	1	1
molecular_function	GO:0008176	tRNA (guanine-N7-)-methyltransferase activity	0	1	0	0.513024	1	1	1
molecular_function	GO:0003998	acylphosphatase activity	0	1	0	0.513024	1	1	1
molecular_function	GO:0004612	phosphoenolpyruvate carboxykinase (ATP) activity	0	1	0	0.513024	1	1	1
molecular_function	GO:0008113	peptide-methionine (S)-S-oxide reductase activity	0	2	0	0.263163	1	1	1
molecular_function	GO:0004077	biotin-[acetyl-CoA-carboxylase] ligase activity	0	2	0	0.263163	1	1	1
molecular_function	GO:0004163	diphosphomevalonate decarboxylase activity	0	1	0	0.513024	1	1	1
molecular_function	GO:0004334	fumarylacetoacetase activity	0	1	0	0.513024	1	1	1
molecular_function	GO:0052906	tRNA (guanine(37)-N(1))-methyltransferase activity	0	1	0	0.513024	1	1	1
molecular_function	GO:0004821	histidine-tRNA ligase activity	0	2	0	0.263163	1	1	1
molecular_function	GO:0004419	hydroxymethylglutaryl-CoA lyase activity	0	1	0	0.513024	1	1	1
molecular_function	GO:0050155	ornithine(lysine) transaminase activity	0	1	0	0.513024	1	1	1
molecular_function	GO:0004587	ornithine-oxo-acid transaminase activity	0	1	0	0.513024	1	1	1
molecular_function	GO:0042800	histone methyltransferase activity (H3-K4 specific)	0	1	0	0.513024	1	1	1
molecular_function	GO:0061666	UFM1 ligase activity	0	1	0	0.513024	1	1	1
molecular_function	GO:0008474	palmitoyl-(protein) hydrolase activity	0	1	0	0.513024	1	1	1
molecular_function	GO:0051751	alpha-1,4-mannosyltransferase activity	0	1	0	0.513024	1	1	1
molecular_function	GO:0003858	3-hydroxybutyrate dehydrogenase activity	0	1	0	0.513024	1	1	1
molecular_function	GO:0016251	RNA polymerase II general transcription initiation factor activity	0	1	0	0.513024	1	1	1
molecular_function	GO:0004105	choline-phosphate cytidylyltransferase activity	0	1	0	0.513024	1	1	1
molecular_function	GO:0140078	class I DNA-(apurinic or apyrimidinic site) endonuclease activity	0	2	0	0.263163	1	1	1
molecular_function	GO:0008534	oxidized purine nucleobase lesion DNA N-glycosylase activity	0	1	0	0.513024	1	1	1
molecular_function	GO:0004817	cysteine-tRNA ligase activity	0	1	0	0.513024	1	1	1
molecular_function	GO:0008837	diaminopimelate epimerase activity	0	1	0	0.513024	1	1	1
molecular_function	GO:0003863	3-methyl-2-oxobutanoate dehydrogenase (2-methylpropanoyl-transferring) activity	0	1	0	0.513024	1	1	1
molecular_function	GO:0097602	cullin family protein binding	0	2	0	0.263163	1	1	1
molecular_function	GO:0044183	protein folding chaperone	0	1	0	0.513024	1	1	1
molecular_function	GO:0004122	cystathionine beta-synthase activity	0	1	0	0.513024	1	1	1
molecular_function	GO:0036430	CMP kinase activity	0	1	0	0.513024	1	1	1
molecular_function	GO:0036431	dCMP kinase activity	0	1	0	0.513024	1	1	1
molecular_function	GO:0033862	UMP kinase activity	0	1	0	0.513024	1	1	1
molecular_function	GO:0004013	adenosylhomocysteinase activity	0	1	0	0.513024	1	1	1
molecular_function	GO:0016279	protein-lysine N-methyltransferase activity	0	1	0	0.121977	0.981801	1	1
molecular_function	GO:0004363	glutathione synthase activity	0	1	0	0.513024	1	1	1
molecular_function	GO:0016763	pentosyltransferase activity	0	1	0	0.175131	0.902868	1	1
molecular_function	GO:0004824	lysine-tRNA ligase activity	0	1	0	0.513024	1	1	1
molecular_function	GO:0008442	3-hydroxyisobutyrate dehydrogenase activity	0	1	0	0.513024	1	1	1
molecular_function	GO:0004730	pseudouridylate synthase activity	0	1	0	0.513024	1	1	1
molecular_function	GO:0047840	dCTP diphosphatase activity	0	1	0	0.513024	1	1	1
molecular_function	GO:0004496	mevalonate kinase activity	0	1	0	0.513024	1	1	1
molecular_function	GO:0004797	thymidine kinase activity	0	1	0	0.513024	1	1	1
molecular_function	GO:0070626	(S)-2-(5-amino-1-(5-phospho-D-ribosyl)imidazole-4-carboxamido) succinate lyase (fumarate-forming) activity	0	1	0	0.513024	1	1	1
molecular_function	GO:0004018	N6-(1,2-dicarboxyethyl)AMP AMP-lyase (fumarate-forming) activity	0	1	0	0.513024	1	1	1
molecular_function	GO:0004829	threonine-tRNA ligase activity	0	1	0	0.513024	1	1	1
molecular_function	GO:0003923	GPI-anchor transamidase activity	0	1	0	0.513024	1	1	1
molecular_function	GO:0004809	tRNA (guanine-N2-)-methyltransferase activity	0	2	0	0.263163	1	1	1
molecular_function	GO:0140223	general transcription initiation factor activity	0	1	0	0.134977	1	1	1
molecular_function	GO:0008757	S-adenosylmethionine-dependent methyltransferase activity	0	1	0	0.0544023	0.975142	1	1
molecular_function	GO:0016435	rRNA (guanine) methyltransferase activity	0	1	0	0.513024	1	1	1
molecular_function	GO:0000703	oxidized pyrimidine nucleobase lesion DNA N-glycosylase activity	0	1	0	0.513024	1	1	1
molecular_function	GO:0004362	glutathione-disulfide reductase (NADPH) activity	0	1	0	0.513024	1	1	1
molecular_function	GO:0061711	N(6)-L-threonylcarbamoyladenine synthase activity	0	1	0	0.513024	1	1	1
molecular_function	GO:0017113	dihydropyrimidine dehydrogenase (NADP+) activity	0	1	0	0.513024	1	1	1
molecular_function	GO:0042283	dolichyl pyrophosphate Glc1Man9GlcNAc2 alpha-1,3-glucosyltransferase activity	0	1	0	0.513024	1	1	1
molecular_function	GO:0000225	N-acetylglucosaminylphosphatidylinositol deacetylase activity	0	1	0	0.513024	1	1	1
molecular_function	GO:0102343	3-hydroxy-arachidoyl-CoA dehydratase activity	0	1	0	0.513024	1	1	1
molecular_function	GO:0102344	3-hydroxy-behenoyl-CoA dehydratase activity	0	1	0	0.513024	1	1	1
molecular_function	GO:0102345	3-hydroxy-lignoceroyl-CoA dehydratase activity	0	1	0	0.513024	1	1	1
molecular_function	GO:0102158	very-long-chain 3-hydroxyacyl-CoA dehydratase activity	0	1	0	0.513024	1	1	1
molecular_function	GO:0004061	arylformamidase activity	0	1	0	0.513024	1	1	1
molecular_function	GO:0005245	voltage-gated calcium channel activity	0	1	0	0.513024	1	1	1
molecular_function	GO:0008073	ornithine decarboxylase inhibitor activity	0	1	0	0.513024	1	1	1
molecular_function	GO:0008531	riboflavin kinase activity	0	1	0	0.513024	1	1	1
molecular_function	GO:0120013	lipid transfer activity	0	1	0	0.513024	1	1	1
molecular_function	GO:0080019	fatty-acyl-CoA reductase (alcohol-forming) activity	0	1	0	0.513024	1	1	1
molecular_function	GO:0016287	glycerone-phosphate O-acyltransferase activity	0	1	0	0.513024	1	1	1
molecular_function	GO:0015039	NADPH-adrenodoxin reductase activity	0	1	0	0.513024	1	1	1
molecular_function	GO:0004853	uroporphyrinogen decarboxylase activity	0	1	0	0.513024	1	1	1
molecular_function	GO:0004477	methenyltetrahydrofolate cyclohydrolase activity	0	1	0	0.513024	1	1	1
molecular_function	GO:0031071	cysteine desulfurase activity	0	2	0	0.263163	1	1	1
molecular_function	GO:0004377	GDP-Man:Man3GlcNAc2-PP-Dol alpha-1,2-mannosyltransferase activity	0	1	0	0.513024	1	1	1
molecular_function	GO:0004139	deoxyribose-phosphate aldolase activity	0	1	0	0.513024	1	1	1
molecular_function	GO:0004615	phosphomannomutase activity	0	1	0	0.513024	1	1	1
molecular_function	GO:0004326	tetrahydrofolylpolyglutamate synthase activity	0	1	0	0.513024	1	1	1
molecular_function	GO:0070573	metallodipeptidase activity	0	1	0	0.513024	1	1	1
molecular_function	GO:0000179	rRNA (adenine-N6,N6-)-dimethyltransferase activity	0	1	0	0.513024	1	1	1
molecular_function	GO:0106306	protein serine/threonine phosphatase activity	2	20	0.1	NA	NA	NA	NA	I7LVC3_TETTS	Q24HN0_TETTS
molecular_function	GO:0106307	protein serine/threonine phosphatase activity	2	20	0.1	NA	NA	NA	NA	I7LVC3_TETTS	Q24HN0_TETTS
molecular_function	GO:0103025	alpha-amylase activity	0	1	0	NA	NA	NA	NA
molecular_function	GO:0106388	18S rRNA aminocarboxypropyltransferase activity	0	1	0	NA	NA	NA	NA
[truncated: 3,946 more columns]

## Sheet: polyQ
GO domain	GO ID	GO term	polyQ protein	total number	number / total	raw p-value under-representation	raw p-value over-representation	FWER under-representation	FWER over-representation	Gene Name
biological_process	GO:0007018	microtubule-based movement	69	110	0.627273	1	1.15061e-12	1	0	Q23KI3_TETTS	I7MG82_TETTS	I7M1B1_TETTS	I7LUF0_TETTS	I7LW13_TETTS	I7LWM2_TETTS	Q22AX4_TETTS	W7WZU5_TETTS	Q22HC8_TETTS	Q24I94_TETTS	Q23R22_TETTS	I7M9I3_TETTS	Q237L2_TETTS	Q23DD7_TETTS	Q23QN9_TETTS	I7M3U8_TETTS	Q23Q20_TETTS	W7WYD3_TETTS	Q23DR0_TETTS	I7MGH0_TETTS	Q24CV6_TETTS	Q248H8_TETTS	Q23YT2_TETTS	I7MIZ9_TETTS	Q23TU2_TETTS	I7LUG9_TETTS	Q241C4_TETTS	I7LSV4_TETTS	Q24IM0_TETTS	Q24CJ5_TETTS	I7MB09_TETTS	Q24DP3_TETTS	Q22KB8_TETTS	I7MIN1_TETTS	I7MKG6_TETTS	Q23FC3_TETTS	I7MH10_TETTS	I7M3E3_TETTS	Q22A67_TETTS	Q23RF3_TETTS
biological_process	GO:0045493	xylan catabolic process	55	58	0.948276	1	2.84209e-28	1	0	I7M3U0_TETTS	I7M6K9_TETTS	Q23CN2_TETTS	I7M888_TETTS	Q24HZ8_TETTS	Q23M71_TETTS	I7MCU9_TETTS	I7M228_TETTS	I7LWI7_TETTS	W7XK63_TETTS	W7X9E1_TETTS	Q23RT4_TETTS	I7MCP0_TETTS	Q23MI2_TETTS	I7MGV6_TETTS	I7M887_TETTS	Q22AC0_TETTS	Q22DQ0_TETTS	I7LTB6_TETTS	I7MK10_TETTS	Q24FE0_TETTS	I7MMV2_TETTS	I7M9I2_TETTS	I7LVK2_TETTS	I7LVA7_TETTS	Q22P45_TETTS	Q23G83_TETTS	I7MD53_TETTS	I7LUI3_TETTS	I7LTM2_TETTS	I7LZF0_TETTS	Q24D53_TETTS	Q236M6_TETTS	Q22Y80_TETTS	I7LVY2_TETTS	I7M0V0_TETTS	Q22S93_TETTS	I7MJH8_TETTS	Q24DR9_TETTS	I7ME33_TETTS
biological_process	GO:0018200	peptidyl-glutamic acid modification	31	49	0.632653	1	1.55869e-09	1	0	Q22NX5_TETTS	I7M051_TETTS	Q22TJ2_TETTS	Q23KH8_TETTS	Q22MF2_TETTS	I7LTY0_TETTS	W7X914_TETTS	I7LUA7_TETTS	I7MIF8_TETTS	Q22DK4_TETTS	I7MAB1_TETTS	Q24DM2_TETTS	I7MCG4_TETTS	I7MKW8_TETTS	I7MDB1_TETTS	I7MGD1_TETTS	I7M3Y7_TETTS	I7LVA2_TETTS	Q24HQ5_TETTS	W7XHG9_TETTS	I7LT89_TETTS	Q24E48_TETTS	I7M9L1_TETTS	Q23YT1_TETTS	Q233X8_TETTS	Q23JK8_TETTS	Q240W4_TETTS	Q22P59_TETTS	I7M4C7_TETTS	A4VDD4_TETTS	I7M2Z5_TETTS
biological_process	GO:0035556	intracellular signal transduction	21	32	0.65625	1	2.76417e-08	1	0	Q22D82_TETTS	I7MGK7_TETTS	Q23TD7_TETTS	Q236T7_TETTS	I7LX30_TETTS	Q231I7_TETTS	I7LU26_TETTS	I7LW88_TETTS	Q22V87_TETTS	Q24GP9_TETTS	Q238W6_TETTS	I7M9S2_TETTS	Q22CK6_TETTS	I7LTG4_TETTS	I7LX50_TETTS	Q22AU0_TETTS	I7MA50_TETTS	I7MKG4_TETTS	I7M6N6_TETTS	W7XKQ6_TETTS	Q23DS0_TETTS
biological_process	GO:0009190	cyclic nucleotide biosynthetic process	17	22	0.772727	1	1.35259e-06	1	0	Q22D82_TETTS	I7MGK7_TETTS	Q23TD7_TETTS	I7LX30_TETTS	Q231I7_TETTS	I7LU26_TETTS	Q22V87_TETTS	Q24GP9_TETTS	Q238W6_TETTS	I7M9S2_TETTS	Q22CK6_TETTS	I7LX50_TETTS	Q22AU0_TETTS	I7MA50_TETTS	I7M6N6_TETTS	W7XKQ6_TETTS	Q23DS0_TETTS
biological_process	GO:0007165	signal transduction	10	29	0.344828	0.999998	5.31539e-06	1	0	I7MFW6_TETTS	Q22CV4_TETTS	W7X4Y6_TETTS	I7M9B7_TETTS	I7MF95_TETTS	I7MHG9_TETTS	Q22RT8_TETTS	Q23KE1_TETTS	I7LU52_TETTS	Q23D35_TETTS
biological_process	GO:0007017	microtubule-based process	6	29	0.206897	1	5.01195e-13	1	0	Q24HJ8_TETTS	Q22R86_TETTS	Q23WP5_TETTS	Q24HJ7_TETTS	I7MJY7_TETTS	Q236K0_TETTS
biological_process	GO:0006464	cellular protein modification process	4	11	0.363636	0.999999	1.82871e-06	1	0	I7ML74_TETTS	Q22TC4_TETTS	Q22CZ4_TETTS	Q22N18_TETTS
biological_process	GO:0051716	cellular response to stimulus	1	2	0.5	1	3.78022e-08	1	0	Q23F29_TETTS
biological_process	GO:0016998	cell wall macromolecule catabolic process	0	13	0	1	6.44518e-19	1	0
biological_process	GO:0050896	response to stimulus	0	3	0	0.999998	3.84156e-06	1	0
biological_process	GO:0071596	ubiquitin-dependent protein catabolic process via the N-end rule pathway	9	9	1	1	7.97629e-06	1	0.001	I7MIR5_TETTS	I7M6M4_TETTS	I7MG20_TETTS	Q23Q62_TETTS	I7MDV3_TETTS	Q23NH3_TETTS	I7LZH2_TETTS	Q23Q48_TETTS	I7MGB4_TETTS
biological_process	GO:0007051	spindle organization	4	4	1	1	7.97629e-06	1	0.001	I7M6L7_TETTS	W7XJI7_TETTS	I7LVA5_TETTS	Q22RE9_TETTS
biological_process	GO:0051056	regulation of small GTPase mediated signal transduction	1	1	1	1	7.97629e-06	1	0.001	Q23K89_TETTS
biological_process	GO:0009056	catabolic process	0	1	0	0.999992	1.42207e-05	1	0.002
biological_process	GO:0032012	regulation of ARF protein signal transduction	8	8	1	1	2.94987e-05	1	0.009	Q22BX7_TETTS	A4VE41_TETTS	W7XIB0_TETTS	Q24I26_TETTS	I7MJ33_TETTS	Q22E49_TETTS	Q245D2_TETTS	I7MD08_TETTS
biological_process	GO:0043170	macromolecule metabolic process	1	2	0.5	0.999819	0.000247738	1	0.052	I7MMG4_TETTS
biological_process	GO:0016567	protein ubiquitination	11	24	0.458333	0.999918	0.000281234	1	0.061	A4VDB8_TETTS	I7MJC2_TETTS	I7LW58_TETTS	Q23D67_TETTS	I7MAW4_TETTS	Q24IA9_TETTS	Q22KT5_TETTS	I7LXV6_TETTS	I7M1L5_TETTS	Q22EJ5_TETTS	I7MMD5_TETTS
biological_process	GO:0016579	protein deubiquitination	24	51	0.470588	0.99989	0.000311702	1	0.064	Q22ZI1_TETTS	Q22FY1_TETTS	I7LSW9_TETTS	I7MJZ3_TETTS	Q23G27_TETTS	I7MMI2_TETTS	Q22VZ8_TETTS	I7LV56_TETTS	I7M9J6_TETTS	I7ML37_TETTS	I7M8M5_TETTS	I7LX13_TETTS	Q22UT0_TETTS	Q23FG2_TETTS	I7LT53_TETTS	I7MMV5_TETTS	I7LUY7_TETTS	W7XKP1_TETTS	I7MCW4_TETTS	Q24DE8_TETTS	Q234S6_TETTS	I7MDG1_TETTS	Q23JM8_TETTS	Q238T1_TETTS
biological_process	GO:0007010	cytoskeleton organization	0	2	0	0.999793	0.000535676	1	0.112
biological_process	GO:0060255	regulation of macromolecule metabolic process	1	1	1	0.999448	0.00106785	1	0.196	I7MDT8_TETTS
biological_process	GO:1901673	regulation of mitotic spindle assembly	5	5	1	1	0.00148422	1	0.262	I7M1B1_TETTS	I7M9I3_TETTS	W7WYD3_TETTS	I7MKG6_TETTS	I7MH78_TETTS
biological_process	GO:0043085	positive regulation of catalytic activity	1	1	1	0.999735	0.00188248	1	0.303	Q24HN2_TETTS
biological_process	GO:0005975	carbohydrate metabolic process	8	88	0.0909091	0.998823	0.00196084	1	0.316	Q22XP3_TETTS	I7MLR3_TETTS	Q22RK8_TETTS	I7ME17_TETTS	Q23R61_TETTS	Q246C2_TETTS	I7LVG7_TETTS	I7MIM8_TETTS
biological_process	GO:0051171	regulation of nitrogen compound metabolic process	2	2	1	0.998917	0.00211781	1	0.327	I7MDT8_TETTS	Q24GI6_TETTS
biological_process	GO:0080090	regulation of primary metabolic process	2	2	1	0.998917	0.00211781	1	0.327	I7MDT8_TETTS	Q24GI6_TETTS
biological_process	GO:0000902	cell morphogenesis	3	5	0.6	0.999472	0.00257424	1	0.414	Q24I68_TETTS	Q22SZ9_TETTS	I7M9D2_TETTS
biological_process	GO:0006511	ubiquitin-dependent protein catabolic process	26	72	0.361111	0.998644	0.00265519	1	0.423	I7M6M5_TETTS	Q22ZI1_TETTS	Q236H3_TETTS	Q22FY1_TETTS	W7X656_TETTS	I7MJZ3_TETTS	Q23G27_TETTS	Q22VZ8_TETTS	I7M9J6_TETTS	I7ML37_TETTS	I7M6L0_TETTS	I7M8M5_TETTS	I7MHB3_TETTS	I7LX13_TETTS	Q22UT0_TETTS	Q23FG2_TETTS	I7LT53_TETTS	I7MMV5_TETTS	I7LUY7_TETTS	Q24DE8_TETTS	Q234S6_TETTS	I7MDG1_TETTS	W7XKR7_TETTS	Q23DI7_TETTS	Q23JM8_TETTS	Q238T1_TETTS
biological_process	GO:0008360	regulation of cell shape	8	12	0.666667	0.999237	0.00489769	1	0.565	Q22XY7_TETTS	I7ME29_TETTS	I7LVB0_TETTS	Q245D5_TETTS	I7LXX4_TETTS	Q23WM2_TETTS	I7MAA9_TETTS	I7MJ79_TETTS
biological_process	GO:0030951	establishment or maintenance of microtubule cytoskeleton polarity	4	4	1	1	0.0054697	1	0.679	I7M6L7_TETTS	W7XJI7_TETTS	I7LVA5_TETTS	Q22RE9_TETTS
biological_process	GO:0006805	xenobiotic metabolic process	4	4	1	1	0.0054697	1	0.679	Q23R24_TETTS	Q22XJ3_TETTS	Q23YX6_TETTS	I7MCW1_TETTS
biological_process	GO:0006265	DNA topological change	7	10	0.7	0.999233	0.00584005	1	0.71	Q23CY2_TETTS	Q23CP4_TETTS	Q24DD8_TETTS	I7M423_TETTS	I7LXJ3_TETTS	I7M4N6_TETTS	I7LVW6_TETTS
biological_process	GO:0007034	vacuolar transport	6	8	0.75	0.998676	0.00594552	1	0.715	Q23FP3_TETTS	Q22M36_TETTS	I7LTJ7_TETTS	Q22M35_TETTS	Q232X5_TETTS	Q23KB0_TETTS
biological_process	GO:0007264	small GTPase mediated signal transduction	1	8	0.125	0.998676	0.00594552	1	0.715	I7MIM5_TETTS
biological_process	GO:0015031	protein transport	22	68	0.323529	0.995432	0.00719342	1	0.813	I7LTE8_TETTS	W7XKR1_TETTS	Q23TF2_TETTS	Q23JK7_TETTS	I7M0G4_TETTS	I7MHJ5_TETTS	I7MN29_TETTS	Q22SA5_TETTS	Q24I26_TETTS	Q22B36_TETTS	I7M7F7_TETTS	W7XHC8_TETTS	Q22ZH3_TETTS	Q22E49_TETTS	Q245D2_TETTS	Q23MP6_TETTS	I7MDW0_TETTS	Q23K44_TETTS	Q22D06_TETTS	Q22Y89_TETTS	Q247V9_TETTS	Q22C10_TETTS
biological_process	GO:0006355	regulation of transcription, DNA-templated	9	22	0.409091	0.997019	0.00720535	1	0.815	I7LW51_TETTS	Q229U1_TETTS	Q24DA4_TETTS	Q241C2_TETTS	Q22W25_TETTS	Q23DJ0_TETTS	I7MDN7_TETTS	Q234A4_TETTS	I7MMY6_TETTS
biological_process	GO:0007049	cell cycle	13	38	0.342105	0.9958	0.00806699	1	0.835	W7XLA6_TETTS	I7MH50_TETTS	I7M8B4_TETTS	Q23RG9_TETTS	I7MAT1_TETTS	Q239F7_TETTS	I7M1I7_TETTS	I7MK88_TETTS	I7MKS8_TETTS	Q22AB9_TETTS	W7X9I4_TETTS	Q231U8_TETTS	Q23FU8_TETTS
biological_process	GO:0050790	regulation of catalytic activity	0	3	0	0.996437	0.00886492	1	0.839
biological_process	GO:0071555	cell wall organization	8	13	0.615385	0.998118	0.00972202	1	0.865	Q22XY7_TETTS	I7ME29_TETTS	I7LVB0_TETTS	Q245D5_TETTS	I7LXX4_TETTS	Q23WM2_TETTS	I7MAA9_TETTS	I7MJ79_TETTS
biological_process	GO:0022604	regulation of cell morphogenesis	0	1	0	0.998118	0.00972202	1	0.865
biological_process	GO:0051603	proteolysis involved in cellular protein catabolic process	0	6	0	0.994112	0.0103809	1	0.872
biological_process	GO:0006886	intracellular protein transport	27	70	0.385714	0.993651	0.0107816	1	0.873	I7MFM9_TETTS	A4VD40_TETTS	Q245J8_TETTS	Q22AI4_TETTS	Q24E32_TETTS	I7MI11_TETTS	Q23GE6_TETTS	Q22B38_TETTS	I7MAJ0_TETTS	Q22GH4_TETTS	I7MCT1_TETTS	Q23Q76_TETTS	Q22E31_TETTS	I7MLS2_TETTS	Q23AR9_TETTS	I7M8K6_TETTS	Q23E05_TETTS	I7MLL0_TETTS	Q23TW7_TETTS	I7M2W7_TETTS	Q22DC0_TETTS	I7LVR6_TETTS	I7LUD1_TETTS	Q22BS7_TETTS	Q235L5_TETTS	Q23A45_TETTS	W7WYP9_TETTS
biological_process	GO:0043161	proteasome-mediated ubiquitin-dependent protein catabolic process	4	9	0.444444	0.995764	0.012166	1	0.885	Q22RQ9_TETTS	I7MD23_TETTS	I7LSW9_TETTS	I7MMI2_TETTS
biological_process	GO:0006974	cellular response to DNA damage stimulus	4	5	0.8	0.992242	0.0139108	1	0.919	Q23K28_TETTS	Q22MQ5_TETTS	I7MAT1_TETTS	I7MMK4_TETTS
biological_process	GO:0000160	phosphorelay signal transduction system	10	19	0.526316	0.995373	0.0163069	1	0.949	Q23PS1_TETTS	I7M1R7_TETTS	Q24HN5_TETTS	I7M0S3_TETTS	I7LTI8_TETTS	I7M1P0_TETTS	Q22UP1_TETTS	I7ME46_TETTS	I7MJX8_TETTS	I7MN03_TETTS
biological_process	GO:0035082	axoneme assembly	3	5	0.6	0.995373	0.0163069	1	0.949	TTL3B_TETTS	TTL3A_TETTS	I7M777_TETTS
biological_process	GO:0006996	organelle organization	7	11	0.636364	0.98785	0.017571	1	0.96	I7M682_TETTS	Q22LN0_TETTS	Q239F3_TETTS	Q22MU9_TETTS	A4VCN8_TETTS	I7M2X7_TETTS	Q23VB1_TETTS
biological_process	GO:0051276	chromosome organization	3	3	1	0.989865	0.0185909	1	0.962	Q24BX8_TETTS	I7LUD9_TETTS	I7MA05_TETTS
biological_process	GO:0009966	regulation of signal transduction	0	1	0	0.994022	0.0188269	1	0.973
biological_process	GO:0046907	intracellular transport	1	3	0.333333	0.986783	0.020014	1	0.974	Q22B36_TETTS
biological_process	GO:0006895	Golgi to endosome transport	3	3	1	1	0.0201394	1	0.989	Q23JK7_TETTS	I7M0G4_TETTS	I7MDW0_TETTS
biological_process	GO:0036159	inner dynein arm assembly	4	5	0.8	0.998516	0.0214116	1	0.993	Q22HG6_TETTS	Q22BD9_TETTS	I7M707_TETTS	Q22UJ1_TETTS
biological_process	GO:0051641	cellular localization	1	1	1	0.985226	0.0219421	1	0.994	I7LT28_TETTS
biological_process	GO:0006259	DNA metabolic process	0	2	0	0.983888	0.0254498	1	0.997
biological_process	GO:0006357	regulation of transcription by RNA polymerase II	8	16	0.5	0.990544	0.0274172	1	0.998	W7XHG2_TETTS	I7M8B4_TETTS	Q22BI6_TETTS	Q22BJ8_TETTS	Q23D91_TETTS	Q22FZ6_TETTS	Q22C44_TETTS	Q231Q1_TETTS
biological_process	GO:1904668	positive regulation of ubiquitin protein ligase activity	6	10	0.6	0.99416	0.029705	1	0.998	Q245K6_TETTS	Q22XT4_TETTS	Q234B7_TETTS	I7LY73_TETTS	I7M414_TETTS	Q22CY9_TETTS
biological_process	GO:0006401	RNA catabolic process	4	4	1	0.987598	0.0361181	1	0.998	I7ML30_TETTS	Q23RU6_TETTS	Q23RU3_TETTS	Q23RU2_TETTS
biological_process	GO:0070507	regulation of microtubule cytoskeleton organization	1	1	1	0.99416	0.029705	1	0.998	ATAT_TETTS
biological_process	GO:0006897	endocytosis	4	6	0.666667	0.993345	0.0388287	1	0.999	Q22RT8_TETTS	Q23KE1_TETTS	W7WZB3_TETTS	Q23D35_TETTS
biological_process	GO:0030163	protein catabolic process	1	8	0.125	0.974643	0.0396425	1	0.999	Q234P9_TETTS
biological_process	GO:0016192	vesicle-mediated transport	22	82	0.268293	0.92329	0.106526	1	1	Q23KE6_TETTS	Q22XY4_TETTS	I7MFM9_TETTS	Q245J8_TETTS	Q22AI4_TETTS	Q24HH0_TETTS	Q24E32_TETTS	W7X6Q7_TETTS	I7MAJ0_TETTS	Q22GH4_TETTS	I7LX05_TETTS	Q23Q76_TETTS	Q24IL1_TETTS	I7M8K6_TETTS	I7MLL0_TETTS	Q22BV2_TETTS	I7M6Z5_TETTS	I7M2W7_TETTS	Q24H85_TETTS	I7LUD1_TETTS	Q22AZ0_TETTS	W7WYP9_TETTS
biological_process	GO:0007155	cell adhesion	21	89	0.235955	0.257543	0.815841	1	1	I7M7J1_TETTS	W7XLN2_TETTS	W7XHA6_TETTS	Q24C25_TETTS	Q24FH5_TETTS	Q23C36_TETTS	W7X824_TETTS	I7M7S0_TETTS	Q22NZ7_TETTS	Q22BE4_TETTS	I7M1J4_TETTS	Q235C0_TETTS	I7LVN9_TETTS	I7LSY3_TETTS	Q22P07_TETTS	Q23C30_TETTS	I7LUR1_TETTS	Q23RP1_TETTS	W7X3D2_TETTS	I7MDC2_TETTS	W7XDS4_TETTS
biological_process	GO:0006281	DNA repair	18	46	0.391304	0.974702	0.0422074	1	1	Q22W27_TETTS	Q235C8_TETTS	I7MLW8_TETTS	Q22AM9_TETTS	I7LX68_TETTS	Q22ZC2_TETTS	Q22MH4_TETTS	Q24FD9_TETTS	I7MCV4_TETTS	Q22C20_TETTS	I7M476_TETTS	Q22ZB9_TETTS	A4VCZ3_TETTS	Q23RY4_TETTS	Q23ED9_TETTS	W7XA78_TETTS	Q22DN2_TETTS	I7MEY9_TETTS
biological_process	GO:0032259	methylation	14	68	0.205882	0.218458	0.847227	1	1	W7XDX5_TETTS	Q22E68_TETTS	I7M8P3_TETTS	I7MDV1_TETTS	I7MD03_TETTS	Q23M72_TETTS	Q23A13_TETTS	I7MJ04_TETTS	Q22KR8_TETTS	I7MI07_TETTS	Q22Z09_TETTS	I7M6M7_TETTS	Q231G1_TETTS	I7M9J9_TETTS
biological_process	GO:0006397	mRNA processing	13	33	0.393939	0.789268	0.28834	1	1	W7X3L6_TETTS	I7MHQ8_TETTS	I7M752_TETTS	W7XIR5_TETTS	I7LUA6_TETTS	I7MGE4_TETTS	Q22R89_TETTS	W7X9H5_TETTS	Q23DL7_TETTS	Q236H6_TETTS	I7M1Z3_TETTS	W7X5L5_TETTS	I7M0F7_TETTS
biological_process	GO:0006605	protein targeting	12	20	0.6	0.966629	0.064992	1	1	Q23EH0_TETTS	Q23FJ8_TETTS	W7XIB0_TETTS	Q23EG9_TETTS	Q23BT9_TETTS	Q22ND6_TETTS	Q22NE3_TETTS	Q23BV3_TETTS	Q22U14_TETTS	Q22U20_TETTS	Q23AE0_TETTS	I7LU06_TETTS
biological_process	GO:0006396	RNA processing	10	26	0.384615	0.235302	0.811242	1	1	I7M1S8_TETTS	Q22V99_TETTS	A4VD87_TETTS	Q229U1_TETTS	I7M8U4_TETTS	Q231D8_TETTS	Q22CW7_TETTS	I7MGY6_TETTS	I7MKB8_TETTS	Q234Q1_TETTS
biological_process	GO:0006260	DNA replication	9	33	0.272727	0.830838	0.255718	1	1	I7M671_TETTS	W7XBY2_TETTS	Q24FD9_TETTS	I7M476_TETTS	Q22ZB9_TETTS	Q24FF8_TETTS	Q23ED9_TETTS	Q233J3_TETTS	Q22DN2_TETTS
biological_process	GO:0051301	cell division	9	33	0.272727	0.590892	0.5643	1	1	W7XLA6_TETTS	I7M723_TETTS	I7MH50_TETTS	Q233H3_TETTS	Q240L4_TETTS	I7MH20_TETTS	I7MHD0_TETTS	Q22AB9_TETTS	Q231U8_TETTS
biological_process	GO:0006139	nucleobase-containing compound metabolic process	9	19	0.473684	0.575463	0.464071	1	1	Q22MW4_TETTS	I7MA87_TETTS	Q22BP0_TETTS	I7MKP0_TETTS	I7M4I5_TETTS	Q23F29_TETTS	I7M8T7_TETTS	I7MAY7_TETTS	Q24BQ3_TETTS
biological_process	GO:0017038	protein import	8	13	0.615385	0.74136	0.413881	1	1	Q23BT9_TETTS	Q22ND6_TETTS	Q22NE3_TETTS	Q23BV3_TETTS	Q22U14_TETTS	Q22U20_TETTS	Q23AE0_TETTS	I7LU06_TETTS
biological_process	GO:0006364	rRNA processing	8	43	0.186047	0.113982	0.935339	1	1	Q241A5_TETTS	I7M125_TETTS	Q23DL4_TETTS	I7M8E1_TETTS	Q22HC3_TETTS	I7M2E4_TETTS	I7LXU7_TETTS	W7X710_TETTS
biological_process	GO:0016042	lipid catabolic process	8	28	0.285714	0.0992807	0.951071	1	1	Q236T7_TETTS	Q22T04_TETTS	I7LW88_TETTS	Q22KE1_TETTS	Q23DB1_TETTS	I7LTG4_TETTS	Q248F0_TETTS	Q22LP7_TETTS
biological_process	GO:0006457	protein folding	8	41	0.195122	0.0627655	0.97099	1	1	Q22CW1_TETTS	I7MG84_TETTS	Q23FY6_TETTS	I7MGN3_TETTS	Q234R6_TETTS	Q236M1_TETTS	I7MHT9_TETTS	W7XHB3_TETTS
biological_process	GO:0006888	endoplasmic reticulum to Golgi vesicle-mediated transport	8	16	0.5	0.967153	0.0877191	1	1	Q23GE6_TETTS	A4VCZ5_TETTS	I7MLS2_TETTS	Q23E05_TETTS	Q22DC0_TETTS	I7LVR6_TETTS	Q23K44_TETTS	Q23A45_TETTS
biological_process	GO:0000398	mRNA splicing, via spliceosome	7	27	0.259259	0.506435	0.625428	1	1	Q23DA2_TETTS	I7M685_TETTS	I7MG23_TETTS	Q22W27_TETTS	Q23S00_TETTS	Q22DI1_TETTS	Q233I2_TETTS
biological_process	GO:0060271	cilium assembly	6	23	0.26087	0.839821	0.250714	1	1	TTL3B_TETTS	TTL3A_TETTS	Q23A99_TETTS	I7M641_TETTS	I7MH16_TETTS	Q22L37_TETTS
biological_process	GO:0015914	phospholipid transport	6	21	0.285714	0.66093	0.527698	1	1	I7MG39_TETTS	A4VD01_TETTS	Q22B52_TETTS	Q23UD0_TETTS	Q247R2_TETTS	I7LXP5_TETTS
biological_process	GO:0006471	protein ADP-ribosylation	6	15	0.4	0.915562	0.201217	1	1	Q227Q9_TETTS	Q22MT0_TETTS	Q22N51_TETTS	Q23E62_TETTS	Q22N29_TETTS	Q236S8_TETTS
biological_process	GO:0006310	DNA recombination	5	14	0.357143	0.609583	0.579179	1	1	Q22AI7_TETTS	I7MAM7_TETTS	Q22AM9_TETTS	Q24FD9_TETTS	Q23ED9_TETTS
biological_process	GO:0009058	biosynthetic process	5	22	0.227273	1.64598e-10	1	0	1	I7MDW8_TETTS	Q23E22_TETTS	I7MKR2_TETTS	I7MI18_TETTS	Q22YH7_TETTS
biological_process	GO:0055085	transmembrane transport	5	25	0.2	0.00163019	0.999417	0.155	1	Q24CV5_TETTS	Q22KE3_TETTS	I7MFM5_TETTS	I7M0U0_TETTS	W7X8H5_TETTS
biological_process	GO:0051726	regulation of cell cycle	5	8	0.625	0.981717	0.0420019	1	1	I7M8B4_TETTS	Q23DJ0_TETTS	Q234A4_TETTS	Q231Q1_TETTS	Q23EC2_TETTS
biological_process	GO:0046856	phosphatidylinositol dephosphorylation	5	11	0.454545	0.949424	0.153212	1	1	Q22MH2_TETTS	I7M2A3_TETTS	I7MMS0_TETTS	I7LTH8_TETTS	I7MLB2_TETTS
biological_process	GO:0001510	RNA methylation	4	10	0.4	0.611173	0.616783	1	1	HENMT_TETTS	Q23CZ3_TETTS	Q23BV8_TETTS	I7MGF8_TETTS
biological_process	GO:0060285	cilium-dependent cell motility	4	6	0.666667	0.987687	0.0505755	1	1	Q23KI3_TETTS	Q23DD7_TETTS	I7M0T7_TETTS	Q22Y61_TETTS
biological_process	GO:0046785	microtubule polymerization	4	4	1	0.941686	0.154506	1	1	I7M6L7_TETTS	W7XJI7_TETTS	I7LVA5_TETTS	Q22RE9_TETTS
biological_process	GO:0006351	transcription, DNA-templated	4	33	0.121212	0.691599	0.390115	1	1	I7MKQ3_TETTS	I7MI49_TETTS	Q22V11_TETTS	I7MEY9_TETTS
biological_process	GO:0006298	mismatch repair	4	9	0.444444	0.931868	0.209512	1	1	I7M7U7_TETTS	Q23YW9_TETTS	I7MML1_TETTS	Q23K54_TETTS
biological_process	GO:0042147	retrograde transport, endosome to Golgi	4	12	0.333333	0.793391	0.421003	1	1	Q23MC5_TETTS	I7M7F7_TETTS	I7MCL7_TETTS	Q237A5_TETTS
biological_process	GO:0036158	outer dynein arm assembly	4	7	0.571429	0.98128	0.0927525	1	1	Q22HG6_TETTS	Q22BD9_TETTS	I7M707_TETTS	Q22UJ1_TETTS
biological_process	GO:0008380	RNA splicing	4	15	0.266667	0.433732	0.675992	1	1	W7X3L6_TETTS	Q23DL7_TETTS	I7M1Z3_TETTS	W7X5L5_TETTS
biological_process	GO:0009740	gibberellic acid mediated signaling pathway	4	17	0.235294	0.48884	0.721588	1	1	I7M6L8_TETTS	Q237T7_TETTS	Q233J7_TETTS	I7M395_TETTS
biological_process	GO:0051028	mRNA transport	4	6	0.666667	0.941686	0.154506	1	1	I7LTE8_TETTS	W7XKR1_TETTS	I7MHJ5_TETTS	Q22C10_TETTS
biological_process	GO:0006955	immune response	4	6	0.666667	0.921543	0.206609	1	1	I7MGU8_TETTS	Q24IA1_TETTS	I7MLU9_TETTS	I7M9R8_TETTS
biological_process	GO:0002224	toll-like receptor signaling pathway	4	6	0.666667	0.993107	0.0504481	1	1	I7MGU8_TETTS	Q24IA1_TETTS	I7MLU9_TETTS	I7M9R8_TETTS
biological_process	GO:0006031	chitin biosynthetic process	4	12	0.333333	0.793391	0.421003	1	1	Q22EZ8_TETTS	Q22Z67_TETTS	I7M268_TETTS	Q22Z68_TETTS
biological_process	GO:0031297	replication fork processing	4	5	0.8	0.993107	0.0504481	1	1	Q22ZC2_TETTS	I7MCV4_TETTS	Q22C20_TETTS	Q23RY4_TETTS
biological_process	GO:0006338	chromatin remodeling	4	10	0.4	0.793391	0.421003	1	1	Q246A9_TETTS	I7MIF5_TETTS	Q22KT1_TETTS	I7MEY9_TETTS
biological_process	GO:0031047	gene silencing by RNA	3	5	0.6	0.978588	0.128253	1	1	HENMT_TETTS	Q22V99_TETTS	A4VD87_TETTS
biological_process	GO:0018094	protein polyglycylation	3	6	0.5	0.949552	0.206059	1	1	TTL3B_TETTS	TTL3D_TETTS	TTL3A_TETTS
biological_process	GO:0042254	ribosome biogenesis	3	21	0.142857	0.071276	0.957541	1	1	Q22HG7_TETTS	W7WZD1_TETTS	Q234Q1_TETTS
biological_process	GO:0046854	phosphatidylinositol phosphate biosynthetic process	3	9	0.333333	0.790488	0.461727	1	1	Q237I3_TETTS	Q22UI8_TETTS	W7XA81_TETTS
biological_process	GO:0048015	phosphatidylinositol-mediated signaling	3	10	0.3	0.721853	0.540404	1	1	Q237I3_TETTS	Q22UI8_TETTS	W7XA81_TETTS
biological_process	GO:0016578	histone deubiquitination	3	5	0.6	0.978588	0.128253	1	1	I7M6M5_TETTS	I7MHB3_TETTS	Q23DI7_TETTS
biological_process	GO:0006749	glutathione metabolic process	3	71	0.0422535	1.69125e-06	1	0	1	I7MKR4_TETTS	I7M2D2_TETTS	I7MA39_TETTS
biological_process	GO:0006629	lipid metabolic process	3	67	0.0447761	1.181e-11	1	0	1	Q24CC9_TETTS	I7MHG2_TETTS	Q237S1_TETTS
biological_process	GO:0031929	TOR signaling	3	5	0.6	0.893441	0.278147	1	1	I7LWA0_TETTS	I7M178_TETTS	A4VDX0_TETTS
biological_process	GO:0043666	regulation of phosphoprotein phosphatase activity	3	7	0.428571	0.853324	0.377655	1	1	I7M2M5_TETTS	Q22CQ3_TETTS	A4VDT5_TETTS
biological_process	GO:0006013	mannose metabolic process	3	8	0.375	0.853324	0.377655	1	1	Q23BP9_TETTS	Q23BN3_TETTS	W7X822_TETTS
biological_process	GO:0006289	nucleotide-excision repair	3	12	0.25	0.578997	0.675638	1	1	Q22RQ9_TETTS	I7LXS7_TETTS	I7MCE6_TETTS
biological_process	GO:0007076	mitotic chromosome condensation	3	9	0.333333	0.790488	0.461727	1	1	I7M723_TETTS	Q233H3_TETTS	I7MH20_TETTS
biological_process	GO:0034765	regulation of ion transmembrane transport	3	24	0.125	0.0743974	0.976758	1	1	I7M4G0_TETTS	Q22S15_TETTS	A4VCN4_TETTS
biological_process	GO:0006623	protein targeting to vacuole	3	7	0.428571	0.907248	0.291038	1	1	Q23RK3_TETTS	I7M8M2_TETTS	I7M654_TETTS
biological_process	GO:0000387	spliceosomal snRNP assembly	3	7	0.428571	0.853324	0.377655	1	1	W7XLM8_TETTS	W7XGF0_TETTS	Q23MM8_TETTS
biological_process	GO:0070286	axonemal dynein complex assembly	3	6	0.5	0.982656	0.0583139	1	1	I7MKE6_TETTS	Q229S1_TETTS	I7M0T7_TETTS
biological_process	GO:0000079	regulation of cyclin-dependent protein serine/threonine kinase activity	3	9	0.333333	0.790488	0.461727	1	1	Q231Q4_TETTS	I7MAZ9_TETTS	Q245A9_TETTS
biological_process	GO:0043414	macromolecule methylation	3	5	0.6	0.72707	0.441818	1	1	I7MGX6_TETTS	Q23TW8_TETTS	Q23RE0_TETTS
biological_process	GO:0090304	nucleic acid metabolic process	3	5	0.6	0.780096	0.25318	1	1	I7MGX6_TETTS	Q23TW8_TETTS	Q23RE0_TETTS
biological_process	GO:0035608	protein deglutamylation	3	4	0.75	0.99453	0.0641483	1	1	Q22EC2_TETTS	Q239B1_TETTS	I7LTC9_TETTS
biological_process	GO:0006807	nitrogen compound metabolic process	3	8	0.375	0.00264729	0.997953	0.248	1	Q23E51_TETTS	I7MGL2_TETTS	I7MMG4_TETTS
biological_process	GO:0043087	regulation of GTPase activity	3	5	0.6	0.993107	0.0504481	1	1	Q22RT8_TETTS	Q23KE1_TETTS	Q23D35_TETTS
biological_process	GO:0043631	RNA polyadenylation	3	3	1	0.978588	0.128253	1	1	I7MGE4_TETTS	W7X9H5_TETTS	Q236H6_TETTS
biological_process	GO:0006887	exocytosis	3	5	0.6	0.949552	0.206059	1	1	I7MFG0_TETTS	Q23RZ7_TETTS	Q247V9_TETTS
biological_process	GO:0006412	translation	2	107	0.0186916	7.94911e-14	1	0	1	W7X1N8_TETTS	W7X506_TETTS
biological_process	GO:0003341	cilium movement	2	11	0.181818	0.48884	0.721588	1	1	CFA61_TETTS	I7M6H4_TETTS
biological_process	GO:0007004	telomere maintenance via telomerase	2	6	0.333333	0.793941	0.518266	1	1	TERT_TETTS	TAP45_TETTS
biological_process	GO:0030030	cell projection organization	2	7	0.285714	0.837995	0.244007	1	1	POC1_TETTS	I7MJY7_TETTS
biological_process	GO:0018095	protein polyglutamylation	2	2	1	1	0.0740875	1	1	TTLL1_TETTS	TTL6A_TETTS
biological_process	GO:0007166	cell surface receptor signaling pathway	2	9	0.222222	0.37784	0.803503	1	1	I7MAG2_TETTS	Q22EY2_TETTS
biological_process	GO:0006325	chromatin organization	2	13	0.153846	0.879114	0.202349	1	1	Q229Y3_TETTS	Q24DT4_TETTS
biological_process	GO:0016570	histone modification	2	4	0.5	0.971543	0.0844384	1	1	Q229Y3_TETTS	Q229U1_TETTS
biological_process	GO:0008152	metabolic process	2	7	0.285714	6.76416e-06	0.999995	0.001	1	W7XE81_TETTS	Q22T26_TETTS
biological_process	GO:0006541	glutamine metabolic process	2	13	0.153846	0.180435	0.94424	1	1	Q24DC7_TETTS	I7LUW3_TETTS
biological_process	GO:0008643	carbohydrate transport	2	19	0.105263	0.0757297	0.980948	1	1	Q22S22_TETTS	Q22S23_TETTS
biological_process	GO:0045292	mRNA cis splicing, via spliceosome	2	7	0.285714	0.853324	0.377655	1	1	I7M6K8_TETTS	Q23MM8_TETTS
biological_process	GO:0006303	double-strand break repair via nonhomologous end joining	2	5	0.4	0.871747	0.414197	1	1	Q22NE4_TETTS	I7MAM7_TETTS
biological_process	GO:0010506	regulation of autophagy	2	2	1	1	0.0740875	1	1	Q22DQ6_TETTS	Q22GI5_TETTS
biological_process	GO:0001522	pseudouridine synthesis	2	14	0.142857	0.180435	0.94424	1	1	Q22HG7_TETTS	I7M8E1_TETTS
biological_process	GO:0000493	box H/ACA snoRNP assembly	2	2	1	1	0.0740875	1	1	I7MN11_TETTS	Q22HG7_TETTS
biological_process	GO:0018142	protein-DNA covalent cross-linking	2	2	1	1	0.0740875	1	1	Q23K28_TETTS	Q22MQ5_TETTS
biological_process	GO:0000209	protein polyubiquitination	2	3	0.666667	0.99453	0.0641483	1	1	I7M248_TETTS	A4VD17_TETTS
biological_process	GO:0060294	cilium movement involved in cell motility	2	5	0.4	0.871747	0.414197	1	1	I7M777_TETTS	Q23A99_TETTS
biological_process	GO:0006914	autophagy	2	11	0.181818	0.956352	0.116165	1	1	W7XDQ2_TETTS	I7MN29_TETTS
biological_process	GO:0017196	N-terminal peptidyl-methionine acetylation	2	2	1	1	0.0740875	1	1	W7XG48_TETTS	Q22BT3_TETTS
biological_process	GO:0006261	DNA-dependent DNA replication	2	2	1	0.933524	0.150349	1	1	Q23DW5_TETTS	Q23D93_TETTS
biological_process	GO:0006352	DNA-templated transcription, initiation	2	8	0.25	0.581728	0.62216	1	1	Q23BW8_TETTS	Q23BX0_TETTS
biological_process	GO:0000290	deadenylation-dependent decapping of nuclear-transcribed mRNA	2	2	1	1	0.0740875	1	1	W7WZ73_TETTS	Q24HN2_TETTS
biological_process	GO:0006417	regulation of translation	2	2	1	0.581728	0.62216	1	1	I7M9Y8_TETTS	Q234Z9_TETTS
biological_process	GO:0006402	mRNA catabolic process	2	4	0.5	0.915562	0.201217	1	1	Q24GS1_TETTS	I7LX74_TETTS
biological_process	GO:0006384	transcription initiation from RNA polymerase III promoter	2	2	1	1	0.0740875	1	1	Q23QA6_TETTS	Q22KC6_TETTS
biological_process	GO:0070084	protein initiator methionine removal	2	4	0.5	0.935852	0.29982	1	1	Q240U3_TETTS	Q240U0_TETTS
biological_process	GO:0000467	exonucleolytic trimming to generate mature 3'-end of 5.8S rRNA from tricistronic rRNA transcript (SSU-rRNA, 5.8S rRNA, LSU-rRNA)	2	4	0.5	0.935852	0.29982	1	1	Q241P8_TETTS	Q23PU6_TETTS
biological_process	GO:0032968	positive regulation of transcription elongation from RNA polymerase II promoter	2	2	1	1	0.0740875	1	1	Q22BP0_TETTS	Q24BQ3_TETTS
biological_process	GO:0001682	tRNA 5'-leader removal	2	4	0.5	0.935852	0.29982	1	1	Q23C57_TETTS	Q22XR3_TETTS
biological_process	GO:0010389	regulation of G2/M transition of mitotic cell cycle	2	3	0.666667	0.979861	0.181984	1	1	I7MAZ9_TETTS	Q245A9_TETTS
biological_process	GO:0007020	microtubule nucleation	2	6	0.333333	0.793941	0.518266	1	1	I7M7M6_TETTS	Q23AE3_TETTS
biological_process	GO:0048017	inositol lipid-mediated signaling	2	4	0.5	0.845494	0.32629	1	1	Q22T04_TETTS	Q23DB1_TETTS
biological_process	GO:0006654	phosphatidic acid biosynthetic process	2	4	0.5	0.935852	0.29982	1	1	Q22T04_TETTS	Q23DB1_TETTS
biological_process	GO:0009408	response to heat	2	4	0.5	0.935852	0.29982	1	1	I7MG84_TETTS	Q234R6_TETTS
biological_process	GO:0019985	translesion synthesis	2	3	0.666667	0.979861	0.181984	1	1	I7MCN7_TETTS	Q233J3_TETTS
biological_process	GO:0008299	isoprenoid biosynthetic process	2	6	0.333333	0.578997	0.675638	1	1	W7X633_TETTS	Q24F72_TETTS
biological_process	GO:0071897	DNA biosynthetic process	2	5	0.4	0.941686	0.154506	1	1	I7LX68_TETTS	Q24FD9_TETTS
biological_process	GO:0017000	antibiotic biosynthetic process	2	6	0.333333	0.793941	0.518266	1	1	I7MB89_TETTS	I7MIY2_TETTS
biological_process	GO:0007015	actin filament organization	2	2	1	0.798783	0.388827	1	1	Q24I68_TETTS	Q22NU2_TETTS
biological_process	GO:0030001	metal ion transport	2	3	0.666667	0.935852	0.29982	1	1	Q22YT0_TETTS	Q22XZ8_TETTS
biological_process	GO:0005992	trehalose biosynthetic process	2	2	1	1	0.0740875	1	1	Q22TC2_TETTS	Q23G25_TETTS
biological_process	GO:0044238	primary metabolic process	2	5	0.4	0.0898315	0.922668	1	1	Q23E51_TETTS	I7MMG4_TETTS
biological_process	GO:0006334	nucleosome assembly	2	3	0.666667	0.99453	0.0641483	1	1	W7XFI9_TETTS	I7MIB2_TETTS
biological_process	GO:0051560	mitochondrial calcium ion homeostasis	2	3	0.666667	0.979861	0.181984	1	1	I7M0N6_TETTS	I7LX52_TETTS
biological_process	GO:0071929	alpha-tubulin acetylation	1	1	1	1	0.27231	1	1	ATAT_TETTS
biological_process	GO:0044782	cilium organization	1	2	0.5	0.846444	0.23895	1	1	CFA61_TETTS
biological_process	GO:0048870	cell motility	1	3	0.333333	0.982656	0.0583139	1	1	I7LT80_TETTS
biological_process	GO:0034587	piRNA metabolic process	1	1	1	1	0.27231	1	1	HENMT_TETTS
biological_process	GO:0031049	programmed DNA elimination	1	1	1	1	0.27231	1	1	HENMT_TETTS
biological_process	GO:0007098	centrosome cycle	1	1	1	1	0.27231	1	1	POC1_TETTS
biological_process	GO:0042273	ribosomal large subunit biogenesis	1	3	0.333333	0.459596	0.803018	1	1	Q24GQ1_TETTS
biological_process	GO:0035518	histone H2A monoubiquitination	1	1	1	1	0.27231	1	1	Q22U80_TETTS
biological_process	GO:0019288	isopentenyl diphosphate biosynthetic process, methylerythritol 4-phosphate pathway	1	1	1	1	0.27231	1	1	W7XL83_TETTS
biological_process	GO:0016114	terpenoid biosynthetic process	1	2	0.5	0.70018	0.719801	1	1	W7XL83_TETTS
biological_process	GO:0018205	peptidyl-lysine modification	1	1	1	0.721853	0.540404	1	1	Q229Y3_TETTS
biological_process	GO:0019835	cytolysis	1	6	0.166667	0.481734	0.85179	1	1	Q22T26_TETTS
biological_process	GO:0042742	defense response to bacterium	1	6	0.166667	0.481734	0.85179	1	1	Q22T26_TETTS
biological_process	GO:0032007	negative regulation of TOR signaling	1	2	0.5	0.925912	0.470532	1	1	Q22UW7_TETTS
biological_process	GO:1901031	regulation of response to reactive oxygen species	1	2	0.5	0.925912	0.470532	1	1	Q22UW7_TETTS
biological_process	GO:0043328	protein transport to vacuole involved in ubiquitin-dependent protein catabolic process via the multivesicular body sorting pathway	1	1	1	1	0.27231	1	1	Q22WJ9_TETTS
biological_process	GO:0045944	positive regulation of transcription by RNA polymerase II	1	1	1	0.99453	0.0641483	1	1	Q239R2_TETTS
biological_process	GO:0034314	Arp2/3 complex-mediated actin nucleation	1	7	0.142857	0.622345	0.686325	1	1	I7MAR6_TETTS
biological_process	GO:0000723	telomere maintenance	1	5	0.2	0.650462	0.611979	1	1	I7MAM7_TETTS
biological_process	GO:0006308	DNA catabolic process	1	6	0.166667	0.390843	0.892228	1	1	Q236I5_TETTS
biological_process	GO:0019318	hexose metabolic process	1	1	1	0.693697	0.51116	1	1	I7MGQ4_TETTS
biological_process	GO:0006094	gluconeogenesis	1	5	0.2	0.585803	0.796202	1	1	Q22B87_TETTS
biological_process	GO:0006096	glycolytic process	1	18	0.0555556	0.0250184	0.996787	0.945	1	Q22B87_TETTS
biological_process	GO:0045454	cell redox homeostasis	1	7	0.142857	0.390843	0.892228	1	1	I7LZZ6_TETTS
biological_process	GO:0008033	tRNA processing	1	11	0.0909091	0.0173044	0.994396	0.868	1	I7LTP2_TETTS
biological_process	GO:0009089	lysine biosynthetic process via diaminopimelate	1	2	0.5	0.925912	0.470532	1	1	Q24CD6_TETTS
biological_process	GO:0032049	cardiolipin biosynthetic process	1	2	0.5	0.925912	0.470532	1	1	I7M273_TETTS
biological_process	GO:0016539	intein-mediated protein splicing	1	5	0.2	0.585803	0.796202	1	1	Q236S8_TETTS
biological_process	GO:0006813	potassium ion transport	1	21	0.047619	0.0109766	0.998771	0.683	1	A4VCN4_TETTS
biological_process	GO:0046513	ceramide biosynthetic process	1	4	0.25	0.70018	0.719801	1	1	Q22YX7_TETTS
biological_process	GO:0035553	oxidative single-stranded RNA demethylation	1	1	1	1	0.27231	1	1	I7MHQ8_TETTS
biological_process	GO:0031204	posttranslational protein targeting to membrane, translocation	1	1	1	1	0.27231	1	1	I7M062_TETTS
biological_process	GO:0006744	ubiquinone biosynthetic process	1	7	0.142857	0.390843	0.892228	1	1	W7X633_TETTS
biological_process	GO:0006869	lipid transport	1	5	0.2	0.538534	0.63311	1	1	I7MJQ9_TETTS
biological_process	GO:0140021	mitochondrial ADP transmembrane transport	1	11	0.0909091	0.154529	0.969907	1	1	Q22M56_TETTS
biological_process	GO:1990544	mitochondrial ATP transmembrane transport	1	11	0.0909091	0.154529	0.969907	1	1	Q22M56_TETTS
biological_process	GO:0071108	protein K48-linked deubiquitination	1	1	1	1	0.27231	1	1	I7M3C5_TETTS
biological_process	GO:0044206	UMP salvage	1	2	0.5	0.925912	0.470532	1	1	I7MCM4_TETTS
biological_process	GO:0006725	cellular aromatic compound metabolic process	1	5	0.2	0.3241	0.71055	1	1	I7M150_TETTS
biological_process	GO:0032268	regulation of cellular protein metabolic process	1	1	1	0.959789	0.0724936	1	1	I7M434_TETTS
biological_process	GO:0006625	protein targeting to peroxisome	1	2	0.5	0.70018	0.719801	1	1	Q23DU9_TETTS
biological_process	GO:0009446	putrescine biosynthetic process	1	3	0.333333	0.818016	0.614806	1	1	Q22Z59_TETTS
biological_process	GO:0007219	Notch signaling pathway	1	3	0.333333	0.818016	0.614806	1	1	I7MMD5_TETTS
biological_process	GO:0000184	nuclear-transcribed mRNA catabolic process, nonsense-mediated decay	1	4	0.25	0.70018	0.719801	1	1	I7MI99_TETTS
biological_process	GO:0006270	DNA replication initiation	1	7	0.142857	0.390843	0.892228	1	1	Q239F7_TETTS
biological_process	GO:0032456	endocytic recycling	1	5	0.2	0.585803	0.796202	1	1	I7MCL7_TETTS
biological_process	GO:0006098	pentose-phosphate shunt	1	2	0.5	0.925912	0.470532	1	1	I7MLR3_TETTS
biological_process	GO:0051016	barbed-end actin filament capping	1	2	0.5	0.925912	0.470532	1	1	W7X8T2_TETTS
biological_process	GO:0016925	protein sumoylation	1	2	0.5	0.925912	0.470532	1	1	Q236A8_TETTS
biological_process	GO:0030490	maturation of SSU-rRNA	1	1	1	0.925912	0.470532	1	1	Q22LR2_TETTS
biological_process	GO:0042274	ribosomal small subunit biogenesis	1	2	0.5	0.871747	0.414197	1	1	Q245N9_TETTS
biological_process	GO:0006406	mRNA export from nucleus	1	6	0.166667	0.622345	0.686325	1	1	Q22WM6_TETTS
biological_process	GO:0015671	oxygen transport	1	2	0.5	0.925912	0.470532	1	1	Q22CE3_TETTS
biological_process	GO:0070534	protein K63-linked ubiquitination	1	1	1	1	0.27231	1	1	Q22W27_TETTS
biological_process	GO:0030433	ubiquitin-dependent ERAD pathway	1	4	0.25	0.70018	0.719801	1	1	Q22WA2_TETTS
biological_process	GO:0070897	transcription preinitiation complex assembly	1	2	0.5	0.925912	0.470532	1	1	Q231M7_TETTS
biological_process	GO:0006418	tRNA aminoacylation for protein translation	1	3	0.333333	0.00178854	0.999737	0.17	1	I7M3F2_TETTS
biological_process	GO:0033674	positive regulation of kinase activity	1	1	1	1	0.27231	1	1	I7M9Y8_TETTS
biological_process	GO:0030705	cytoskeleton-dependent intracellular transport	1	1	1	0.853324	0.377655	1	1	A4VDS8_TETTS
biological_process	GO:0007338	single fertilization	1	1	1	1	0.27231	1	1	Q22C76_TETTS
biological_process	GO:0000469	cleavage involved in rRNA processing	1	2	0.5	0.949552	0.206059	1	1	Q245N9_TETTS
biological_process	GO:0046654	tetrahydrofolate biosynthetic process	1	2	0.5	0.925912	0.470532	1	1	Q22KR8_TETTS
biological_process	GO:0006631	fatty acid metabolic process	1	8	0.125	0.000846392	0.999932	0.077	1	Q22Y46_TETTS
biological_process	GO:0048478	replication fork protection	1	1	1	1	0.27231	1	1	I7MAT1_TETTS
biological_process	GO:0034470	ncRNA processing	1	2	0.5	0.00983244	0.995048	0.643	1	Q23CZ3_TETTS
biological_process	GO:0090090	negative regulation of canonical Wnt signaling pathway	1	2	0.5	0.925912	0.470532	1	1	Q23AY0_TETTS
biological_process	GO:0006508	proteolysis	1	3	0.333333	0.969153	0.0461714	1	1	Q22EI4_TETTS
biological_process	GO:0006885	regulation of pH	1	13	0.0769231	0.0936132	0.98411	1	1	Q23MD1_TETTS
biological_process	GO:0000956	nuclear-transcribed mRNA catabolic process	1	3	0.333333	0.893441	0.278147	1	1	I7MMX2_TETTS
biological_process	GO:0030071	regulation of mitotic metaphase/anaphase transition	1	3	0.333333	0.818016	0.614806	1	1	Q231U8_TETTS
biological_process	GO:0035735	intraciliary transport involved in cilium assembly	1	3	0.333333	0.818016	0.614806	1	1	I7LWP3_TETTS
biological_process	GO:0030837	negative regulation of actin filament polymerization	1	2	0.5	0.935852	0.29982	1	1	I7M3T9_TETTS
biological_process	GO:0034356	NAD biosynthesis via nicotinamide riboside salvage pathway	1	3	0.333333	0.818016	0.614806	1	1	I7LUG6_TETTS
biological_process	GO:0006302	double-strand break repair	1	3	0.333333	0.893441	0.278147	1	1	I7MIB7_TETTS
biological_process	GO:0006891	intra-Golgi vesicle-mediated transport	1	2	0.5	0.925912	0.470532	1	1	Q22ZH3_TETTS
biological_process	GO:0019441	tryptophan catabolic process to kynurenine	1	3	0.333333	0.818016	0.614806	1	1	W7XIR6_TETTS
biological_process	GO:0001932	regulation of protein phosphorylation	1	4	0.25	0.845494	0.32629	1	1	Q240X5_TETTS
biological_process	GO:0097720	calcineurin-mediated signaling	1	2	0.5	0.925912	0.470532	1	1	Q235C4_TETTS
biological_process	GO:0030277	maintenance of gastrointestinal epithelium	1	1	1	1	0.27231	1	1	I7MMU9_TETTS
biological_process	GO:0000959	mitochondrial RNA metabolic process	1	1	1	1	0.27231	1	1	Q24CB9_TETTS
biological_process	GO:0071586	CAAX-box protein processing	1	5	0.2	0.585803	0.796202	1	1	I7MGD8_TETTS
biological_process	GO:0010390	histone monoubiquitination	1	1	1	1	0.0740875	1	1	Q24DT4_TETTS
biological_process	GO:0006072	glycerol-3-phosphate metabolic process	1	3	0.333333	0.70018	0.719801	1	1	Q23AD4_TETTS
biological_process	GO:0006400	tRNA modification	1	6	0.166667	0.00627572	0.999353	0.494	1	I7LUX7_TETTS
biological_process	GO:0042073	intraciliary transport	1	3	0.333333	0.708962	0.609157	1	1	Q22L37_TETTS
biological_process	GO:0009311	oligosaccharide metabolic process	1	3	0.333333	0.949552	0.206059	1	1	I7MAW7_TETTS
biological_process	GO:0006950	response to stress	1	4	0.25	0.910642	0.124061	1	1	Q23F29_TETTS
biological_process	GO:0032957	inositol trisphosphate metabolic process	1	1	1	1	0.27231	1	1	I7MGE3_TETTS
biological_process	GO:0071569	protein ufmylation	1	3	0.333333	0.818016	0.614806	1	1	Q22YA0_TETTS
biological_process	GO:0009452	7-methylguanosine RNA capping	1	3	0.333333	0.70018	0.719801	1	1	I7MGF8_TETTS
biological_process	GO:0031123	RNA 3'-end processing	1	1	1	0.931868	0.209512	1	1	W7X9H5_TETTS
biological_process	GO:0071704	organic substance metabolic process	1	4	0.25	8.90664e-05	0.999936	0.008	1	Q23E51_TETTS
biological_process	GO:0045892	negative regulation of transcription, DNA-templated	1	2	0.5	0.818016	0.614806	1	1	I7LXA0_TETTS
biological_process	GO:0045859	regulation of protein kinase activity	1	1	1	0.893441	0.278147	1	1	W7X4Y6_TETTS
biological_process	GO:0006537	glutamate biosynthetic process	1	1	1	1	0.27231	1	1	Q24DC7_TETTS
biological_process	GO:0072583	clathrin-dependent endocytosis	1	2	0.5	0.925912	0.470532	1	1	Q22E31_TETTS
biological_process	GO:0043547	positive regulation of GTPase activity	1	1	1	1	0.27231	1	1	Q23K89_TETTS
biological_process	GO:0006429	leucyl-tRNA aminoacylation	1	2	0.5	0.925912	0.470532	1	1	Q248E5_TETTS
biological_process	GO:0009097	isoleucine biosynthetic process	1	3	0.333333	0.818016	0.614806	1	1	Q23WP3_TETTS
biological_process	GO:0017183	peptidyl-diphthamide biosynthetic process from peptidyl-histidine	1	4	0.25	0.70018	0.719801	1	1	A4VCZ6_TETTS
biological_process	GO:0000027	ribosomal large subunit assembly	1	3	0.333333	0.818016	0.614806	1	1	I7LTZ2_TETTS
biological_process	GO:0007623	circadian rhythm	1	1	1	1	0.27231	1	1	I7LU60_TETTS
biological_process	GO:0000724	double-strand break repair via homologous recombination	1	2	0.5	0.925912	0.470532	1	1	I7MK26_TETTS
biological_process	GO:0000395	mRNA 5'-splice site recognition	1	1	1	1	0.27231	1	1	W7XLM8_TETTS
biological_process	GO:0032923	organic phosphonate biosynthetic process	1	2	0.5	0.925912	0.470532	1	1	W7X8Y9_TETTS
biological_process	GO:0043066	negative regulation of apoptotic process	1	1	1	0.925912	0.470532	1	1	Q23K83_TETTS
biological_process	GO:0032958	inositol phosphate biosynthetic process	1	2	0.5	0.925912	0.470532	1	1	Q22C70_TETTS
biological_process	GO:0034453	microtubule anchoring	1	4	0.25	0.70018	0.719801	1	1	I7LX25_TETTS
biological_process	GO:0006893	Golgi to plasma membrane transport	1	3	0.333333	0.818016	0.614806	1	1	X1W3S9_TETTS
biological_process	GO:0018298	protein-chromophore linkage	1	2	0.5	0.925912	0.470532	1	1	Q23F29_TETTS
biological_process	GO:0006561	proline biosynthetic process	1	1	1	0.818016	0.614806	1	1	Q23Q82_TETTS
biological_process	GO:0042255	ribosome assembly	1	1	1	0.708962	0.609157	1	1	I7LVT5_TETTS
biological_process	GO:0016973	poly(A)+ mRNA export from nucleus	1	2	0.5	0.925912	0.470532	1	1	Q22NW0_TETTS
biological_process	GO:0000045	autophagosome assembly	1	1	1	1	0.27231	1	1	I7MA81_TETTS
biological_process	GO:0000422	autophagy of mitochondrion	1	1	1	1	0.27231	1	1	I7MA81_TETTS
biological_process	GO:0007205	protein kinase C-activating G protein-coupled receptor signaling pathway	1	3	0.333333	0.818016	0.614806	1	1	I7MAS1_TETTS
biological_process	GO:0006750	glutathione biosynthetic process	1	1	1	1	0.27231	1	1	Q23QT6_TETTS
biological_process	GO:0006071	glycerol metabolic process	1	1	1	0.818016	0.614806	1	1	Q22M37_TETTS
biological_process	GO:0045048	protein insertion into ER membrane	1	3	0.333333	0.818016	0.614806	1	1	I7MLV3_TETTS
biological_process	GO:0006730	one-carbon metabolic process	1	5	0.2	0.390843	0.892228	1	1	Q22KR8_TETTS
biological_process	GO:0001680	tRNA 3'-terminal CCA addition	1	1	1	1	0.27231	1	1	I7M325_TETTS
biological_process	GO:0000350	generation of catalytic spliceosome for second transesterification step	1	1	1	1	0.27231	1	1	I7MFD3_TETTS
biological_process	GO:0001778	plasma membrane repair	1	1	1	1	0.27231	1	1	W7X8R6_TETTS
biological_process	GO:0051013	microtubule severing	1	1	1	1	0.27231	1	1	I7M4N1_TETTS
biological_process	GO:0006231	dTMP biosynthetic process	1	1	1	1	0.27231	1	1	Q22KR8_TETTS
biological_process	GO:0006611	protein export from nucleus	1	2	0.5	0.925912	0.470532	1	1	Q22RP0_TETTS
biological_process	GO:0000012	single strand break repair	1	1	1	1	0.27231	1	1	Q23FN3_TETTS
biological_process	GO:0098813	nuclear chromosome segregation	1	1	1	0.798783	0.388827	1	1	I7LUG5_TETTS
biological_process	GO:0000280	nuclear division	1	1	1	0.730204	0.409108	1	1	I7LUG5_TETTS
biological_process	GO:0010165	response to X-ray	1	1	1	1	0.27231	1	1	Q22R87_TETTS
biological_process	GO:0006335	DNA replication-dependent chromatin assembly	1	1	1	1	0.27231	1	1	I7MFN1_TETTS
biological_process	GO:2000601	positive regulation of Arp2/3 complex-mediated actin nucleation	1	1	1	1	0.27231	1	1	Q22NU2_TETTS
biological_process	GO:0030242	autophagy of peroxisome	1	1	1	1	0.27231	1	1	Q23F63_TETTS
biological_process	GO:0006253	dCTP catabolic process	1	1	1	1	0.27231	1	1	I7LUK9_TETTS
biological_process	GO:0042262	DNA protection	1	1	1	1	0.27231	1	1	I7LUK9_TETTS
biological_process	GO:0006487	protein N-linked glycosylation	1	2	0.5	0.249505	0.943037	1	1	Q22ZG2_TETTS
biological_process	GO:0071562	nucleus-vacuole junction assembly	1	1	1	1	0.27231	1	1	Q23FC2_TETTS
biological_process	GO:0048034	heme O biosynthetic process	1	1	1	1	0.27231	1	1	W7XEC6_TETTS
biological_process	GO:0000082	G1/S transition of mitotic cell cycle	1	1	1	1	0.27231	1	1	Q23EC2_TETTS
biological_process	GO:0055088	lipid homeostasis	1	1	1	1	0.27231	1	1	I7M011_TETTS
biological_process	GO:0010265	SCF complex assembly	1	1	1	1	0.27231	1	1	Q23K81_TETTS
biological_process	GO:0009159	deoxyribonucleoside monophosphate catabolic process	0	1	0	0.72769	1	1	1
biological_process	GO:0009116	nucleoside metabolic process	0	6	0	0.0414057	1	0.995	1
biological_process	GO:0009117	nucleotide metabolic process	0	6	0	0.255096	0.816433	1	1
biological_process	GO:1904868	telomerase catalytic core complex assembly	0	1	0	0.72769	1	1	1
biological_process	GO:0090669	telomerase RNA stabilization	0	1	0	0.72769	1	1	1
biological_process	GO:0000463	maturation of LSU-rRNA from tricistronic rRNA transcript (SSU-rRNA, 5.8S rRNA, LSU-rRNA)	0	4	0	0.280199	1	1	1
biological_process	GO:0042256	mature ribosome assembly	0	2	0	0.529468	1	1	1
biological_process	GO:0006284	base-excision repair	0	6	0	0.107772	1	1	1
biological_process	GO:0043137	DNA replication, removal of RNA primer	0	1	0	0.72769	1	1	1
biological_process	GO:0048856	anatomical structure development	0	7	0	0.970601	0.0691899	1	1
biological_process	GO:0000271	polysaccharide biosynthetic process	0	1	0	0.280199	1	1	1
biological_process	GO:0006065	UDP-glucuronate biosynthetic process	0	1	0	0.72769	1	1	1
biological_process	GO:0006506	GPI anchor biosynthetic process	0	23	0	0.000179355	1	0.015	1
biological_process	GO:0070940	dephosphorylation of RNA polymerase II C-terminal domain	0	2	0	0.529468	1	1	1
biological_process	GO:0002098	tRNA wobble uridine modification	0	10	0	0.0300934	1	0.963	1
biological_process	GO:0019509	L-methionine salvage from methylthioadenosine	0	2	0	0.529468	1	1	1
biological_process	GO:0006633	fatty acid biosynthetic process	0	10	0	0.0414057	1	0.995	1
biological_process	GO:0006546	glycine catabolic process	0	2	0	0.280199	1	1	1
biological_process	GO:0006520	cellular amino acid metabolic process	0	12	0	6.40018e-07	1	0	1
biological_process	GO:0008295	spermidine biosynthetic process	0	2	0	0.529468	1	1	1
biological_process	GO:0005978	glycogen biosynthetic process	0	3	0	0.385194	1	1	1
biological_process	GO:0006422	aspartyl-tRNA aminoacylation	0	2	0	0.529468	1	1	1
biological_process	GO:0030091	protein repair	0	2	0	0.529468	1	1	1
biological_process	GO:0006979	response to oxidative stress	0	15	0	0.0190524	0.997667	0.89	1
biological_process	GO:0018343	protein farnesylation	0	1	0	0.72769	1	1	1
biological_process	GO:0015986	ATP synthesis coupled proton transport	0	1	0	0.72769	1	1	1
biological_process	GO:0006432	phenylalanyl-tRNA aminoacylation	0	3	0	0.385194	1	1	1
biological_process	GO:0042176	regulation of protein catabolic process	0	3	0	0.385194	1	1	1
biological_process	GO:0019348	dolichol metabolic process	0	2	0	0.529468	1	1	1
biological_process	GO:0006486	protein glycosylation	0	10	0	0.00627572	0.999353	0.494	1
biological_process	GO:0030026	cellular manganese ion homeostasis	0	2	0	0.529468	1	1	1
biological_process	GO:0006106	fumarate metabolic process	0	1	0	0.72769	1	1	1
biological_process	GO:0006099	tricarboxylic acid cycle	0	21	0	0.0012292	1	0.13	1
biological_process	GO:0007064	mitotic sister chromatid cohesion	0	1	0	0.72769	1	1	1
biological_process	GO:0030177	positive regulation of Wnt signaling pathway	0	2	0	0.280199	1	1	1
biological_process	GO:0006890	retrograde vesicle-mediated transport, Golgi to endoplasmic reticulum	0	8	0	0.0783568	1	1	1
biological_process	GO:0016559	peroxisome fission	0	9	0	0.0569633	1	1	1
biological_process	GO:0006606	protein import into nucleus	0	8	0	0.0783568	1	1	1
biological_process	GO:0006465	signal peptide processing	0	4	0	0.280199	1	1	1
biological_process	GO:0000245	spliceosomal complex assembly	0	2	0	0.70018	0.719801	1	1
biological_process	GO:0009066	aspartate family amino acid metabolic process	0	2	0	0.196982	0.958594	1	1
biological_process	GO:0016024	CDP-diacylglycerol biosynthetic process	0	3	0	0.385194	1	1	1
biological_process	GO:0034477	U6 snRNA 3'-end processing	0	1	0	0.72769	1	1	1
biological_process	GO:0030150	protein import into mitochondrial matrix	0	3	0	0.385194	1	1	1
biological_process	GO:0009073	aromatic amino acid family biosynthetic process	0	3	0	0.385194	1	1	1
biological_process	GO:0008652	cellular amino acid biosynthetic process	0	4	0	0.0743974	0.976758	1	1
biological_process	GO:0009423	chorismate biosynthetic process	0	3	0	0.385194	1	1	1
biological_process	GO:0006428	isoleucyl-tRNA aminoacylation	0	1	0	0.72769	1	1	1
biological_process	GO:0045039	protein insertion into mitochondrial inner membrane	0	1	0	0.72769	1	1	1
biological_process	GO:0006032	chitin catabolic process	0	5	0	0.203798	1	1	1
biological_process	GO:0006850	mitochondrial pyruvate transmembrane transport	0	3	0	0.385194	1	1	1
biological_process	GO:0045901	positive regulation of translational elongation	0	8	0	0.0783568	1	1	1
biological_process	GO:0045905	positive regulation of translational termination	0	8	0	0.0783568	1	1	1
biological_process	GO:0006368	transcription elongation from RNA polymerase II promoter	0	3	0	0.871747	0.414197	1	1
biological_process	GO:0008610	lipid biosynthetic process	0	8	0	1.00208e-05	0.999997	0.001	1
biological_process	GO:0030833	regulation of actin filament polymerization	0	5	0	0.793391	0.421003	1	1
biological_process	GO:0016226	iron-sulfur cluster assembly	0	11	0	0.0158903	1	0.856	1
biological_process	GO:0006796	phosphate-containing compound metabolic process	0	4	0	0.0194871	0.987098	0.892	1
biological_process	GO:0006433	prolyl-tRNA aminoacylation	0	1	0	0.72769	1	1	1
biological_process	GO:0006493	protein O-linked glycosylation	0	4	0	0.280199	1	1	1
biological_process	GO:0006779	porphyrin-containing compound biosynthetic process	0	2	0	0.196982	0.958594	1	1
biological_process	GO:0006614	SRP-dependent cotranslational protein targeting to membrane	0	8	0	0.0783568	1	1	1
biological_process	GO:0016485	protein processing	0	1	0	0.180435	0.94424	1	1
biological_process	GO:0006782	protoporphyrinogen IX biosynthetic process	0	5	0	0.203798	1	1	1
biological_process	GO:0006535	cysteine biosynthetic process from serine	0	2	0	0.529468	1	1	1
biological_process	GO:0006621	protein retention in ER lumen	0	3	0	0.385194	1	1	1
biological_process	GO:0006425	glutaminyl-tRNA aminoacylation	0	2	0	0.529468	1	1	1
biological_process	GO:0016558	protein import into peroxisome matrix	0	1	0	0.529468	1	1	1
biological_process	GO:0019752	carboxylic acid metabolic process	0	5	0	2.28872e-12	1	0	1
biological_process	GO:0006376	mRNA splice site selection	0	1	0	0.925912	0.470532	1	1
biological_process	GO:0006367	transcription initiation from RNA polymerase II promoter	0	6	0	0.107772	1	1	1
biological_process	GO:0016125	sterol metabolic process	0	1	0	0.280199	1	1	1
biological_process	GO:0007023	post-chaperonin tubulin folding pathway	0	3	0	0.385194	1	1	1
biological_process	GO:0007021	tubulin complex assembly	0	2	0	0.529468	1	1	1
biological_process	GO:0008612	peptidyl-lysine modification to peptidyl-hypusine	0	1	0	0.72769	1	1	1
biological_process	GO:0071985	multivesicular body sorting pathway	0	2	0	0.70018	0.719801	1	1
biological_process	GO:0008285	negative regulation of cell population proliferation	0	2	0	0.529468	1	1	1
biological_process	GO:0045116	protein neddylation	0	2	0	0.529468	1	1	1
biological_process	GO:0015937	coenzyme A biosynthetic process	0	4	0	0.280199	1	1	1
biological_process	GO:0000338	protein deneddylation	0	2	0	0.529468	1	1	1
biological_process	GO:0009245	lipid A biosynthetic process	0	1	0	0.72769	1	1	1
biological_process	GO:0006086	acetyl-CoA biosynthetic process from pyruvate	0	3	0	0.385194	1	1	1
biological_process	GO:0006665	sphingolipid metabolic process	0	2	0	0.0936132	0.98411	1	1
biological_process	GO:0009204	deoxyribonucleoside triphosphate catabolic process	0	1	0	0.925912	0.470532	1	1
biological_process	GO:0034404	nucleobase-containing small molecule biosynthetic process	0	2	0	0.249505	0.943037	1	1
biological_process	GO:0006913	nucleocytoplasmic transport	0	2	0	0.111384	0.962328	1	1
biological_process	GO:0007096	regulation of exit from mitosis	0	8	0	0.0783568	1	1	1
biological_process	GO:0030036	actin cytoskeleton organization	0	2	0	0.747752	0.450908	1	1
biological_process	GO:1900364	negative regulation of mRNA polyadenylation	0	1	0	0.72769	1	1	1
biological_process	GO:0043488	regulation of mRNA stability	0	1	0	0.979861	0.181984	1	1
biological_process	GO:0046168	glycerol-3-phosphate catabolic process	0	1	0	0.72769	1	1	1
biological_process	GO:0034553	mitochondrial respiratory chain complex II assembly	0	1	0	0.72769	1	1	1
biological_process	GO:0000154	rRNA modification	0	1	0	0.203798	1	1	1
biological_process	GO:0051391	tRNA acetylation	0	1	0	0.72769	1	1	1
biological_process	GO:0055072	iron ion homeostasis	0	2	0	0.529468	1	1	1
biological_process	GO:0019700	organic phosphonate catabolic process	0	1	0	0.72769	1	1	1
biological_process	GO:0009253	peptidoglycan catabolic process	0	8	0	0.0783568	1	1	1
biological_process	GO:0046938	phytochelatin biosynthetic process	0	1	0	0.72769	1	1	1
biological_process	GO:0010038	response to metal ion	0	2	0	0.529468	1	1	1
biological_process	GO:0017186	peptidyl-pyroglutamic acid biosynthetic process, using glutaminyl-peptide cyclotransferase	0	2	0	0.529468	1	1	1
biological_process	GO:0006694	steroid biosynthetic process	0	5	0	0.0783568	1	1	1
biological_process	GO:0000244	spliceosomal tri-snRNP complex assembly	0	1	0	0.72769	1	1	1
biological_process	GO:0051568	histone H3-K4 methylation	0	1	0	0.72769	1	1	1
biological_process	GO:0042026	protein refolding	0	2	0	0.529468	1	1	1
biological_process	GO:0006685	sphingomyelin catabolic process	0	5	0	0.203798	1	1	1
biological_process	GO:0006862	nucleotide transport	0	6	0	0.0327717	0.995576	0.976	1
biological_process	GO:0097428	protein maturation by iron-sulfur cluster transfer	0	2	0	0.280199	1	1	1
biological_process	GO:0009082	branched-chain amino acid biosynthetic process	0	1	0	0.70018	0.719801	1	1
biological_process	GO:0008654	phospholipid biosynthetic process	0	8	0	0.000982263	0.999713	0.09	1
biological_process	GO:0015074	DNA integration	0	2	0	0.529468	1	1	1
biological_process	GO:0006313	transposition, DNA-mediated	0	2	0	0.529468	1	1	1
biological_process	GO:0006002	fructose 6-phosphate metabolic process	0	3	0	0.385194	1	1	1
biological_process	GO:0009086	methionine biosynthetic process	0	1	0	0.385194	1	1	1
biological_process	GO:0009165	nucleotide biosynthetic process	0	2	0	0.869821	0.198848	1	1
biological_process	GO:0006659	phosphatidylserine biosynthetic process	0	2	0	0.529468	1	1	1
biological_process	GO:0030328	prenylcysteine catabolic process	0	1	0	0.72769	1	1	1
biological_process	GO:1901136	carbohydrate derivative catabolic process	0	4	0	0.0144763	0.998307	0.798	1
biological_process	GO:0002143	tRNA wobble position uridine thiolation	0	1	0	0.72769	1	1	1
biological_process	GO:0009143	nucleoside triphosphate catabolic process	0	1	0	0.818016	0.614806	1	1
biological_process	GO:0022900	electron transport chain	0	2	0	0.203798	1	1	1
biological_process	GO:0030968	endoplasmic reticulum unfolded protein response	0	2	0	0.529468	1	1	1
biological_process	GO:0015977	carbon fixation	0	1	0	0.72769	1	1	1
biological_process	GO:0009435	NAD biosynthetic process	0	4	0	0.390843	0.892228	1	1
biological_process	GO:0006646	phosphatidylethanolamine biosynthetic process	0	4	0	0.280199	1	1	1
biological_process	GO:0032543	mitochondrial translation	0	1	0	0.529468	1	1	1
biological_process	GO:1901564	organonitrogen compound metabolic process	0	3	0	1.2738e-08	1	0	1
biological_process	GO:0032264	IMP salvage	0	3	0	0.385194	1	1	1
biological_process	GO:0006166	purine ribonucleoside salvage	0	3	0	0.385194	1	1	1
biological_process	GO:0009166	nucleotide catabolic process	0	1	0	0.818016	0.614806	1	1
biological_process	GO:0035998	7,8-dihydroneopterin 3'-triphosphate biosynthetic process	0	1	0	0.72769	1	1	1
biological_process	GO:0006783	heme biosynthetic process	0	1	0	0.313675	0.921643	1	1
biological_process	GO:0008611	ether lipid biosynthetic process	0	1	0	0.72769	1	1	1
biological_process	GO:0006488	dolichol-linked oligosaccharide biosynthetic process	0	6	0	0.14821	1	1	1
biological_process	GO:0018279	protein N-linked glycosylation via asparagine	0	1	0	0.72769	1	1	1
biological_process	GO:0043248	proteasome assembly	0	5	0	0.14821	1	1	1
biological_process	GO:0010960	magnesium ion homeostasis	0	2	0	0.529468	1	1	1
biological_process	GO:0032469	endoplasmic reticulum calcium ion homeostasis	0	2	0	0.529468	1	1	1
biological_process	GO:0036503	ERAD pathway	0	1	0	0.585803	0.796202	1	1
biological_process	GO:0016104	triterpenoid biosynthetic process	0	1	0	0.72769	1	1	1
biological_process	GO:0006635	fatty acid beta-oxidation	0	11	0	0.0300934	1	0.963	1
biological_process	GO:0033566	gamma-tubulin complex localization	0	1	0	0.72769	1	1	1
biological_process	GO:0048193	Golgi vesicle transport	0	3	0	0.93159	0.129579	1	1
biological_process	GO:0032447	protein urmylation	0	3	0	0.385194	1	1	1
biological_process	GO:0034227	tRNA thio-modification	0	3	0	0.280199	1	1	1
biological_process	GO:0106035	protein maturation by [4Fe-4S] cluster transfer	0	2	0	0.529468	1	1	1
biological_process	GO:0006814	sodium ion transport	0	6	0	0.14821	1	1	1
biological_process	GO:0006090	pyruvate metabolic process	0	1	0	0.0296368	0.993724	0.952	1
biological_process	GO:0015976	carbon utilization	0	7	0	0.107772	1	1	1
biological_process	GO:0006952	defense response	0	2	0	0.313675	0.921643	1	1
biological_process	GO:0006241	CTP biosynthetic process	0	4	0	0.203798	1	1	1
biological_process	GO:0006183	GTP biosynthetic process	0	4	0	0.280199	1	1	1
biological_process	GO:0006228	UTP biosynthetic process	0	4	0	0.280199	1	1	1
biological_process	GO:0006751	glutathione catabolic process	0	1	0	0.72769	1	1	1
biological_process	GO:0031145	anaphase-promoting complex-dependent catabolic process	0	5	0	0.203798	1	1	1
biological_process	GO:0035303	regulation of dephosphorylation	0	1	0	0.721853	0.540404	1	1
biological_process	GO:0006851	mitochondrial calcium ion transmembrane transport	0	1	0	0.72769	1	1	1
biological_process	GO:0035721	intraciliary retrograde transport	0	2	0	0.529468	1	1	1
biological_process	GO:0006596	polyamine biosynthetic process	0	2	0	0.390843	0.892228	1	1
biological_process	GO:1901137	carbohydrate derivative biosynthetic process	0	1	0	1.03973e-06	1	0	1
biological_process	GO:0006269	DNA replication, synthesis of RNA primer	0	1	0	0.72769	1	1	1
biological_process	GO:0003352	regulation of cilium movement	0	1	0	0.72769	1	1	1
biological_process	GO:0090114	COPII-coated vesicle budding	0	1	0	0.72769	1	1	1
biological_process	GO:1904263	positive regulation of TORC1 signaling	0	1	0	0.72769	1	1	1
biological_process	GO:0007032	endosome organization	0	1	0	0.72769	1	1	1
biological_process	GO:2000641	regulation of early endosome to late endosome transport	0	1	0	0.72769	1	1	1
biological_process	GO:0016255	attachment of GPI anchor to protein	0	4	0	0.280199	1	1	1
biological_process	GO:0031146	SCF-dependent proteasomal ubiquitin-dependent protein catabolic process	0	1	0	0.72769	1	1	1
biological_process	GO:0000737	DNA catabolic process, endonucleolytic	0	1	0	0.72769	1	1	1
biological_process	GO:0006542	glutamine biosynthetic process	0	2	0	0.529468	1	1	1
biological_process	GO:0000466	maturation of 5.8S rRNA from tricistronic rRNA transcript (SSU-rRNA, 5.8S rRNA, LSU-rRNA)	0	2	0	0.793941	0.518266	1	1
biological_process	GO:0032515	negative regulation of phosphoprotein phosphatase activity	0	1	0	0.72769	1	1	1
biological_process	GO:0033512	L-lysine catabolic process to acetyl-CoA via saccharopine	0	1	0	0.72769	1	1	1
biological_process	GO:0019432	triglyceride biosynthetic process	0	1	0	0.72769	1	1	1
biological_process	GO:0034599	cellular response to oxidative stress	0	2	0	0.529468	1	1	1
biological_process	GO:0008615	pyridoxine biosynthetic process	0	1	0	0.72769	1	1	1
biological_process	GO:0006048	UDP-N-acetylglucosamine biosynthetic process	0	2	0	0.529468	1	1	1
biological_process	GO:0017004	cytochrome complex assembly	0	1	0	0.72769	1	1	1
biological_process	GO:0017003	protein-heme linkage	0	1	0	0.72769	1	1	1
biological_process	GO:1990961	xenobiotic detoxification by transmembrane export across the plasma membrane	0	1	0	0.72769	1	1	1
biological_process	GO:0044210	'de novo' CTP biosynthetic process	0	1	0	0.72769	1	1	1
biological_process	GO:0006206	pyrimidine nucleobase metabolic process	0	1	0	0.280199	1	1	1
biological_process	GO:0006213	pyrimidine nucleoside metabolic process	0	1	0	0.72769	1	1	1
biological_process	GO:0000055	ribosomal large subunit export from nucleus	0	1	0	0.72769	1	1	1
biological_process	GO:0006097	glyoxylate cycle	0	1	0	0.72769	1	1	1
biological_process	GO:0006275	regulation of DNA replication	0	1	0	0.925912	0.470532	1	1
biological_process	GO:0045727	positive regulation of translation	0	1	0	0.0569633	1	1	1
biological_process	GO:0045162	clustering of voltage-gated sodium channels	0	1	0	0.72769	1	1	1
biological_process	GO:0006414	translational elongation	0	2	0	0.0250184	0.996787	0.945	1
biological_process	GO:0046496	nicotinamide nucleotide metabolic process	0	1	0	0.196982	0.958594	1	1
biological_process	GO:0009249	protein lipoylation	0	2	0	0.529468	1	1	1
biological_process	GO:0044208	'de novo' AMP biosynthetic process	0	2	0	0.529468	1	1	1
biological_process	GO:0019464	glycine decarboxylation via glycine cleavage system	0	2	0	0.529468	1	1	1
biological_process	GO:0030245	cellulose catabolic process	0	4	0	0.280199	1	1	1
biological_process	GO:0006147	guanine catabolic process	0	2	0	0.529468	1	1	1
biological_process	GO:0006268	DNA unwinding involved in DNA replication	0	1	0	0.72769	1	1	1
biological_process	GO:1905775	negative regulation of DNA helicase activity	0	1	0	0.72769	1	1	1
biological_process	GO:0000132	establishment of mitotic spindle orientation	0	1	0	0.72769	1	1	1
biological_process	GO:0051012	microtubule sliding	0	1	0	0.72769	1	1	1
biological_process	GO:0034975	protein folding in endoplasmic reticulum	0	2	0	0.529468	1	1	1
biological_process	GO:0006069	ethanol oxidation	0	1	0	0.72769	1	1	1
biological_process	GO:0046294	formaldehyde catabolic process	0	1	0	0.72769	1	1	1
biological_process	GO:0030041	actin filament polymerization	0	2	0	0.793391	0.421003	1	1
biological_process	GO:0030148	sphingolipid biosynthetic process	0	2	0	0.481734	0.85179	1	1
biological_process	GO:0019563	glycerol catabolic process	0	2	0	0.529468	1	1	1
biological_process	GO:0070682	proteasome regulatory particle assembly	0	1	0	0.72769	1	1	1
biological_process	GO:0006529	asparagine biosynthetic process	0	2	0	0.529468	1	1	1
biological_process	GO:0008202	steroid metabolic process	0	1	0	0.0414057	1	0.995	1
biological_process	GO:0019303	D-ribose catabolic process	0	1	0	0.72769	1	1	1
biological_process	GO:0006040	amino sugar metabolic process	0	1	0	0.283416	0.864685	1	1
biological_process	GO:0009254	peptidoglycan turnover	0	1	0	0.72769	1	1	1
biological_process	GO:0006360	transcription by RNA polymerase I	0	1	0	0.72769	1	1	1
biological_process	GO:0006499	N-terminal protein myristoylation	0	1	0	0.72769	1	1	1
biological_process	GO:0007131	reciprocal meiotic recombination	0	5	0	0.203798	1	1	1
biological_process	GO:0016126	sterol biosynthetic process	0	2	0	0.385194	1	1	1
biological_process	GO:0006421	asparaginyl-tRNA aminoacylation	0	1	0	0.72769	1	1	1
biological_process	GO:1990547	mitochondrial phosphate ion transmembrane transport	0	2	0	0.529468	1	1	1
biological_process	GO:0006081	cellular aldehyde metabolic process	0	2	0	0.585803	0.796202	1	1
biological_process	GO:0043486	histone exchange	0	2	0	0.529468	1	1	1
biological_process	GO:0002182	cytoplasmic translational elongation	0	1	0	0.585803	0.796202	1	1
biological_process	GO:0007186	G protein-coupled receptor signaling pathway	0	2	0	0.585803	0.796202	1	1
biological_process	GO:0019236	response to pheromone	0	2	0	0.529468	1	1	1
biological_process	GO:0030488	tRNA methylation	0	1	0	0.529468	1	1	1
biological_process	GO:0006388	tRNA splicing, via endonucleolytic cleavage and ligation	0	2	0	0.529468	1	1	1
biological_process	GO:0006084	acetyl-CoA metabolic process	0	1	0	0.107772	1	1	1
biological_process	GO:0015936	coenzyme A metabolic process	0	1	0	0.203798	1	1	1
biological_process	GO:0010142	farnesyl diphosphate biosynthetic process, mevalonate pathway	0	1	0	0.72769	1	1	1
biological_process	GO:0002181	cytoplasmic translation	0	1	0	0.249505	0.943037	1	1
biological_process	GO:0002128	tRNA nucleoside ribose methylation	0	1	0	0.72769	1	1	1
biological_process	GO:0001732	formation of cytoplasmic translation initiation complex	0	3	0	0.385194	1	1	1
biological_process	GO:0006562	proline catabolic process	0	1	0	0.72769	1	1	1
biological_process	GO:0043517	positive regulation of DNA damage response, signal transduction by p53 class mediator	0	1	0	0.72769	1	1	1
biological_process	GO:0035494	SNARE complex disassembly	0	1	0	0.72769	1	1	1
biological_process	GO:0016070	RNA metabolic process	0	1	0	0.279633	0.760473	1	1
biological_process	GO:0051315	attachment of mitotic spindle microtubules to kinetochore	0	1	0	0.72769	1	1	1
biological_process	GO:1901565	organonitrogen compound catabolic process	0	1	0	0.591669	0.480242	1	1
biological_process	GO:0046952	ketone body catabolic process	0	1	0	0.72769	1	1	1
biological_process	GO:0009298	GDP-mannose biosynthetic process	0	2	0	0.529468	1	1	1
biological_process	GO:0006419	alanyl-tRNA aminoacylation	0	2	0	0.529468	1	1	1
biological_process	GO:0055129	L-proline biosynthetic process	0	2	0	0.529468	1	1	1
biological_process	GO:0101030	tRNA-guanine transglycosylation	0	2	0	0.529468	1	1	1
biological_process	GO:0070966	nuclear-transcribed mRNA catabolic process, no-go decay	0	1	0	0.72769	1	1	1
biological_process	GO:0070481	nuclear-transcribed mRNA catabolic process, non-stop decay	0	1	0	0.72769	1	1	1
biological_process	GO:0071025	RNA surveillance	0	1	0	0.72769	1	1	1
biological_process	GO:0046314	phosphocreatine biosynthetic process	0	3	0	0.385194	1	1	1
biological_process	GO:0072344	rescue of stalled ribosome	0	2	0	0.529468	1	1	1
biological_process	GO:0046416	D-amino acid metabolic process	0	2	0	0.529468	1	1	1
biological_process	GO:0006480	N-terminal protein amino acid methylation	0	2	0	0.529468	1	1	1
biological_process	GO:0000455	enzyme-directed rRNA pseudouridine synthesis	0	1	0	0.72769	1	1	1
biological_process	GO:0060261	positive regulation of transcription initiation from RNA polymerase II promoter	0	1	0	0.72769	1	1	1
biological_process	GO:0070475	rRNA base methylation	0	1	0	0.529468	1	1	1
biological_process	GO:0009229	thiamine diphosphate biosynthetic process	0	1	0	0.72769	1	1	1
biological_process	GO:0006772	thiamine metabolic process	0	1	0	0.72769	1	1	1
biological_process	GO:0006729	tetrahydrobiopterin biosynthetic process	0	2	0	0.529468	1	1	1
biological_process	GO:0006164	purine nucleotide biosynthetic process	0	1	0	0.00233251	1	0.232	1
biological_process	GO:0006021	inositol biosynthetic process	0	1	0	0.72769	1	1	1
biological_process	GO:0006102	isocitrate metabolic process	0	2	0	0.529468	1	1	1
biological_process	GO:0006370	7-methylguanosine mRNA capping	0	1	0	0.72769	1	1	1
biological_process	GO:0006207	'de novo' pyrimidine nucleobase biosynthetic process	0	2	0	0.529468	1	1	1
biological_process	GO:0006221	pyrimidine nucleotide biosynthetic process	0	2	0	0.388021	0.845471	1	1
biological_process	GO:0006784	heme A biosynthetic process	0	1	0	0.72769	1	1	1
biological_process	GO:0031116	positive regulation of microtubule polymerization	0	4	0	0.280199	1	1	1
biological_process	GO:0042773	ATP synthesis coupled electron transport	0	1	0	0.529468	1	1	1
biological_process	GO:0000453	enzyme-directed rRNA 2'-O-methylation	0	1	0	0.72769	1	1	1
biological_process	GO:0006431	methionyl-tRNA aminoacylation	0	2	0	0.529468	1	1	1
biological_process	GO:0009607	response to biotic stimulus	0	1	0	0.390843	0.892228	1	1
biological_process	GO:0032006	regulation of TOR signaling	0	1	0	0.585803	0.796202	1	1
biological_process	GO:0019674	NAD metabolic process	0	2	0	0.529468	1	1	1
biological_process	GO:0006741	NADP biosynthetic process	0	2	0	0.529468	1	1	1
biological_process	GO:0019264	glycine biosynthetic process from serine	0	2	0	0.529468	1	1	1
biological_process	GO:0035999	tetrahydrofolate interconversion	0	2	0	0.529468	1	1	1
biological_process	GO:0005980	glycogen catabolic process	0	1	0	0.72769	1	1	1
biological_process	GO:0061015	snRNA import into nucleus	0	1	0	0.72769	1	1	1
biological_process	GO:0006436	tryptophanyl-tRNA aminoacylation	0	2	0	0.529468	1	1	1
biological_process	GO:0006333	chromatin assembly or disassembly	0	1	0	0.978588	0.128253	1	1
biological_process	GO:0006379	mRNA cleavage	0	2	0	0.529468	1	1	1
biological_process	GO:0006378	mRNA polyadenylation	0	1	0	0.529468	1	1	1
biological_process	GO:0000462	maturation of SSU-rRNA from tricistronic rRNA transcript (SSU-rRNA, 5.8S rRNA, LSU-rRNA)	0	1	0	0.72769	1	1	1
biological_process	GO:0019284	L-methionine salvage from S-adenosylmethionine	0	1	0	0.72769	1	1	1
biological_process	GO:0019346	transsulfuration	0	1	0	0.72769	1	1	1
biological_process	GO:0006426	glycyl-tRNA aminoacylation	0	1	0	0.72769	1	1	1
biological_process	GO:0090263	positive regulation of canonical Wnt signaling pathway	0	2	0	0.529468	1	1	1
biological_process	GO:1990116	ribosome-associated ubiquitin-dependent protein catabolic process	0	1	0	0.72769	1	1	1
biological_process	GO:0006233	dTDP biosynthetic process	0	1	0	0.72769	1	1	1
biological_process	GO:1902979	mitotic DNA replication termination	0	1	0	0.72769	1	1	1
biological_process	GO:0035065	regulation of histone acetylation	0	1	0	0.72769	1	1	1
biological_process	GO:0006383	transcription by RNA polymerase III	0	3	0	0.871747	0.414197	1	1
biological_process	GO:0032784	regulation of DNA-templated transcription, elongation	0	1	0	0.979861	0.181984	1	1
biological_process	GO:0007033	vacuole organization	0	2	0	0.818016	0.614806	1	1
biological_process	GO:0046855	inositol phosphate dephosphorylation	0	1	0	0.72769	1	1	1
biological_process	GO:0018344	protein geranylgeranylation	0	2	0	0.529468	1	1	1
biological_process	GO:0006482	protein demethylation	0	1	0	0.72769	1	1	1
biological_process	GO:0006108	malate metabolic process	0	4	0	0.280199	1	1	1
biological_process	GO:0033567	DNA replication, Okazaki fragment processing	0	2	0	0.529468	1	1	1
biological_process	GO:0006811	ion transport	0	1	0	0.00217818	0.999372	0.191	1
biological_process	GO:0006474	N-terminal protein amino acid acetylation	0	1	0	0.979861	0.181984	1	1
biological_process	GO:0006801	superoxide metabolic process	0	1	0	0.72769	1	1	1
biological_process	GO:0006438	valyl-tRNA aminoacylation	0	1	0	0.72769	1	1	1
biological_process	GO:0018342	protein prenylation	0	3	0	0.14821	1	1	1
biological_process	GO:0006564	L-serine biosynthetic process	0	2	0	0.529468	1	1	1
biological_process	GO:0019915	lipid storage	0	3	0	0.385194	1	1	1
biological_process	GO:0009072	aromatic amino acid family metabolic process	0	5	0	0.0936132	0.98411	1	1
biological_process	GO:0051259	protein complex oligomerization	0	1	0	0.72769	1	1	1
biological_process	GO:0007030	Golgi organization	0	2	0	0.529468	1	1	1
biological_process	GO:0006878	cellular copper ion homeostasis	0	1	0	0.72769	1	1	1
biological_process	GO:0006434	seryl-tRNA aminoacylation	0	1	0	0.72769	1	1	1
biological_process	GO:0032511	late endosome to vacuole transport via multivesicular body sorting pathway	0	1	0	0.925912	0.470532	1	1
biological_process	GO:0006559	L-phenylalanine catabolic process	0	2	0	0.529468	1	1	1
biological_process	GO:0006570	tyrosine metabolic process	0	1	0	0.529468	1	1	1
biological_process	GO:0022904	respiratory electron transport chain	0	1	0	0.385194	1	1	1
biological_process	GO:0045333	cellular respiration	0	1	0	0.000340852	1	0.034	1
biological_process	GO:0060628	regulation of ER to Golgi vesicle-mediated transport	0	1	0	0.72769	1	1	1
biological_process	GO:0016575	histone deacetylation	0	1	0	0.72769	1	1	1
biological_process	GO:0042981	regulation of apoptotic process	0	1	0	0.818016	0.614806	1	1
biological_process	GO:0006865	amino acid transport	0	1	0	0.529468	1	1	1
biological_process	GO:0042744	hydrogen peroxide catabolic process	0	1	0	0.72769	1	1	1
biological_process	GO:0009062	fatty acid catabolic process	0	1	0	0.021869	1	0.932	1
biological_process	GO:0006123	mitochondrial electron transport, cytochrome c to oxygen	0	1	0	0.72769	1	1	1
biological_process	GO:0006044	N-acetylglucosamine metabolic process	0	1	0	0.72769	1	1	1
biological_process	GO:0003333	amino acid transmembrane transport	0	1	0	0.72769	1	1	1
biological_process	GO:0009263	deoxyribonucleotide biosynthetic process	0	1	0	0.818016	0.614806	1	1
biological_process	GO:0010923	negative regulation of phosphatase activity	0	1	0	0.529468	1	1	1
biological_process	GO:0006012	galactose metabolic process	0	1	0	0.72769	1	1	1
biological_process	GO:0042264	peptidyl-aspartic acid hydroxylation	0	1	0	0.72769	1	1	1
biological_process	GO:0006556	S-adenosylmethionine biosynthetic process	0	1	0	0.72769	1	1	1
biological_process	GO:0006168	adenine salvage	0	1	0	0.72769	1	1	1
biological_process	GO:0044209	AMP salvage	0	1	0	0.72769	1	1	1
biological_process	GO:0070072	vacuolar proton-transporting V-type ATPase complex assembly	0	1	0	0.72769	1	1	1
biological_process	GO:0050992	dimethylallyl diphosphate biosynthetic process	0	1	0	0.72769	1	1	1
biological_process	GO:0070125	mitochondrial translational elongation	0	1	0	0.72769	1	1	1
biological_process	GO:0006695	cholesterol biosynthetic process	0	1	0	0.72769	1	1	1
biological_process	GO:0019287	isopentenyl diphosphate biosynthetic process, mevalonate pathway	0	2	0	0.529468	1	1	1
biological_process	GO:0006572	tyrosine catabolic process	0	1	0	0.72769	1	1	1
biological_process	GO:0046034	ATP metabolic process	0	2	0	0.00627572	0.999353	0.494	1
biological_process	GO:1902600	proton transmembrane transport	0	3	0	0.280199	1	1	1
biological_process	GO:0006427	histidyl-tRNA aminoacylation	0	2	0	0.529468	1	1	1
biological_process	GO:1901135	carbohydrate derivative metabolic process	0	1	0	4.537e-10	1	0	1
biological_process	GO:0007005	mitochondrion organization	0	1	0	0.196982	0.958594	1	1
biological_process	GO:0007031	peroxisome organization	0	1	0	0.0723835	0.988455	1	1
biological_process	GO:0032008	positive regulation of TOR signaling	0	1	0	0.529468	1	1	1
biological_process	GO:0032981	mitochondrial respiratory chain complex I assembly	0	3	0	0.385194	1	1	1
biological_process	GO:0002084	protein depalmitoylation	0	1	0	0.72769	1	1	1
biological_process	GO:0043968	histone H2A acetylation	0	1	0	0.72769	1	1	1
biological_process	GO:0043967	histone H4 acetylation	0	1	0	0.72769	1	1	1
biological_process	GO:0006661	phosphatidylinositol biosynthetic process	0	1	0	0.00385467	0.999201	0.333	1
biological_process	GO:0030261	chromosome condensation	0	1	0	0.721853	0.540404	1	1
biological_process	GO:1905515	non-motile cilium assembly	0	3	0	0.385194	1	1	1
biological_process	GO:0006662	glycerol ether metabolic process	0	2	0	0.385194	1	1	1
biological_process	GO:0031122	cytoplasmic microtubule organization	0	1	0	0.72769	1	1	1
biological_process	GO:0006423	cysteinyl-tRNA aminoacylation	0	1	0	0.72769	1	1	1
biological_process	GO:0050482	arachidonic acid secretion	0	1	0	0.72769	1	1	1
biological_process	GO:0006644	phospholipid metabolic process	0	1	0	0.00471592	0.99804	0.392	1
biological_process	GO:0016560	protein import into peroxisome matrix, docking	0	1	0	0.72769	1	1	1
biological_process	GO:0009083	branched-chain amino acid catabolic process	0	1	0	0.72769	1	1	1
biological_process	GO:0042138	meiotic DNA double-strand break formation	0	1	0	0.72769	1	1	1
biological_process	GO:0006420	arginyl-tRNA aminoacylation	0	2	0	0.529468	1	1	1
biological_process	GO:0043461	proton-transporting ATP synthase complex assembly	0	1	0	0.72769	1	1	1
biological_process	GO:0090522	vesicle tethering involved in exocytosis	0	1	0	0.72769	1	1	1
biological_process	GO:0043039	tRNA aminoacylation	0	1	0	0.00136937	0.999804	0.143	1
biological_process	GO:0019343	cysteine biosynthetic process via cystathionine	0	1	0	0.72769	1	1	1
biological_process	GO:0006430	lysyl-tRNA aminoacylation	0	1	0	0.72769	1	1	1
biological_process	GO:0097056	selenocysteinyl-tRNA(Sec) biosynthetic process	0	1	0	0.72769	1	1	1
biological_process	GO:0006006	glucose metabolic process	0	2	0	0.390843	0.892228	1	1
biological_process	GO:0009411	response to UV	0	1	0	0.72769	1	1	1
biological_process	GO:0016180	snRNA processing	0	1	0	0.529468	1	1	1
biological_process	GO:0055070	copper ion homeostasis	0	1	0	0.529468	1	1	1
biological_process	GO:0006574	valine catabolic process	0	1	0	0.72769	1	1	1
biological_process	GO:0006189	'de novo' IMP biosynthetic process	0	1	0	0.72769	1	1	1
biological_process	GO:0006435	threonyl-tRNA aminoacylation	0	1	0	0.72769	1	1	1
biological_process	GO:0000122	negative regulation of transcription by RNA polymerase II	0	1	0	0.72769	1	1	1
biological_process	GO:0051017	actin filament bundle assembly	0	1	0	0.72769	1	1	1
biological_process	GO:0070476	rRNA (guanine-N7)-methylation	0	1	0	0.72769	1	1	1
biological_process	GO:0006285	base-excision repair, AP site formation	0	1	0	0.72769	1	1	1
biological_process	GO:0002949	tRNA threonylcarbamoyladenosine modification	0	1	0	0.72769	1	1	1
biological_process	GO:0006437	tyrosyl-tRNA aminoacylation	0	1	0	0.72769	1	1	1
biological_process	GO:0000028	ribosomal small subunit assembly	0	1	0	0.72769	1	1	1
biological_process	GO:0019483	beta-alanine biosynthetic process	0	1	0	0.72769	1	1	1
biological_process	GO:0006210	thymine catabolic process	0	1	0	0.72769	1	1	1
biological_process	GO:0006212	uracil catabolic process	0	1	0	0.72769	1	1	1
biological_process	GO:0006490	oligosaccharide-lipid intermediate biosynthetic process	0	1	0	0.107772	1	1	1
biological_process	GO:1990426	mitotic recombination-dependent replication fork processing	0	1	0	0.72769	1	1	1
biological_process	GO:0080162	intracellular auxin transport	0	1	0	0.72769	1	1	1
biological_process	GO:0030042	actin filament depolymerization	0	1	0	0.818016	0.614806	1	1
biological_process	GO:0006839	mitochondrial transport	0	1	0	0.0109766	0.998771	0.683	1
biological_process	GO:0000470	maturation of LSU-rRNA	0	1	0	0.203798	1	1	1
biological_process	GO:0009398	FMN biosynthetic process	0	1	0	0.72769	1	1	1
biological_process	GO:0009231	riboflavin biosynthetic process	0	1	0	0.72769	1	1	1
biological_process	GO:0051103	DNA ligation involved in DNA repair	0	1	0	0.72769	1	1	1
biological_process	GO:0065003	protein-containing complex assembly	0	1	0	0.919916	0.121065	1	1
biological_process	GO:0009742	brassinosteroid mediated signaling pathway	0	1	0	0.72769	1	1	1
biological_process	GO:0000349	generation of catalytic spliceosome for first transesterification step	0	1	0	0.72769	1	1	1
biological_process	GO:0044255	cellular lipid metabolic process	0	1	0	5.44332e-06	0.999998	0.001	1
biological_process	GO:0006424	glutamyl-tRNA aminoacylation	0	2	0	0.529468	1	1	1
biological_process	GO:0044571	[2Fe-2S] cluster assembly	0	2	0	0.529468	1	1	1
biological_process	GO:0009264	deoxyribonucleotide catabolic process	0	1	0	0.925912	0.470532	1	1
biological_process	GO:0046386	deoxyribose phosphate catabolic process	0	1	0	0.925912	0.470532	1	1
biological_process	GO:0007229	integrin-mediated signaling pathway	0	1	0	0.72769	1	1	1
biological_process	GO:0043154	negative regulation of cysteine-type endopeptidase activity involved in apoptotic process	0	1	0	0.72769	1	1	1
biological_process	GO:0006301	postreplication repair	0	1	0	0.935852	0.29982	1	1
biological_process	GO:0006513	protein monoubiquitination	0	1	0	0.979861	0.181984	1	1
cellular_component	GO:0016020	membrane	75	191	0.39267	0.999998	2.3293e-06	1	0.001	Q22A47_TETTS	I7LWC5_TETTS	I7MI21_TETTS	I7MKH0_TETTS	I7LXY2_TETTS	I7MFW6_TETTS	I7MJK6_TETTS	Q22UQ1_TETTS	Q23EC3_TETTS	I7M9M5_TETTS	Q22AI4_TETTS	Q22A85_TETTS	I7MI11_TETTS	Q22A86_TETTS	I7M4N3_TETTS	Q22G20_TETTS	I7M633_TETTS	Q22GH7_TETTS	Q24E58_TETTS	I7M0D1_TETTS	I7MAJ0_TETTS	I7MJB4_TETTS	Q23DY4_TETTS	A4VED7_TETTS	I7M3I6_TETTS	Q22LY0_TETTS	W7XIW9_TETTS	I7MKX7_TETTS	I7MD42_TETTS	Q23AG9_TETTS	I7MI27_TETTS	Q23JY6_TETTS	Q22A51_TETTS	Q23BT9_TETTS	I7MFK6_TETTS	Q245C3_TETTS	W7XH62_TETTS	X1W3N7_TETTS	I7MAM1_TETTS	Q22ND6_TETTS
cellular_component	GO:0016021	integral component of membrane	2489	7248	0.343405	0.999981	2.46432e-05	1	0.003	Q245W9_TETTS	Q22AA9_TETTS	Q227Z5_TETTS	W7XFQ2_TETTS	I7MLX0_TETTS	W7XL83_TETTS	Q23KE6_TETTS	Q23GA0_TETTS	Q245X3_TETTS	I7LTL1_TETTS	Q23YD1_TETTS	I7M315_TETTS	Q24CW0_TETTS	I7MFN4_TETTS	Q23ED6_TETTS	I7M7J1_TETTS	Q23QQ6_TETTS	Q22B48_TETTS	Q22Y57_TETTS	I7M394_TETTS	I7MDI1_TETTS	A4VCY8_TETTS	Q23RV0_TETTS	I7MFV0_TETTS	Q23AT6_TETTS	Q23ZB5_TETTS	W7XIM6_TETTS	I7MIF4_TETTS	I7LTJ8_TETTS	Q22CT2_TETTS	I7M8U3_TETTS	Q241X1_TETTS	W7X9D6_TETTS	W7XID7_TETTS	Q229R2_TETTS	Q245N3_TETTS	Q23CS0_TETTS	Q234U8_TETTS	Q24CG2_TETTS	I7LUS7_TETTS
cellular_component	GO:0005856	cytoskeleton	13	32	0.40625	0.999638	0.000598365	1	0.038	TTL3B_TETTS	TTL3A_TETTS	Q23RG9_TETTS	Q24CD3_TETTS	I7MLZ4_TETTS	I7LT80_TETTS	Q23K15_TETTS	I7M1I7_TETTS	Q22CF9_TETTS	Q22KK0_TETTS	I7M6D6_TETTS	W7X9I4_TETTS	Q23AY0_TETTS
cellular_component	GO:0005886	plasma membrane	35	67	0.522388	0.998598	0.00287829	1	0.16	W7XFC6_TETTS	W7XH69_TETTS	Q22YS9_TETTS	I7LUZ0_TETTS	Q22NQ8_TETTS	W7XLM3_TETTS	Q22T07_TETTS	Q22C76_TETTS	A4VE33_TETTS	Q236D4_TETTS	W7XG78_TETTS	I7M9V5_TETTS	Q24C81_TETTS	I7MDJ3_TETTS	I7M7A4_TETTS	Q22YT0_TETTS	I7MB43_TETTS	I7M0T0_TETTS	I7MG86_TETTS	I7MCV1_TETTS	Q22T08_TETTS	I7M0J6_TETTS	Q23DK6_TETTS	I7M175_TETTS	Q22YS7_TETTS	W7XFB3_TETTS	I7MM23_TETTS	Q22XZ8_TETTS	Q22BE4_TETTS	Q22A46_TETTS	I7MAU7_TETTS	W7XJ84_TETTS	I7M724_TETTS	Q22ZD9_TETTS	Q241D2_TETTS
cellular_component	GO:0030014	CCR4-NOT complex	5	8	0.625	0.99865	0.00871461	1	0.466	I7MGT4_TETTS	I7MKF6_TETTS	I7MHM2_TETTS	Q24GS1_TETTS	I7LX74_TETTS
cellular_component	GO:0005874	microtubule	46	104	0.442308	0.992643	0.012604	1	0.609	ATAT_TETTS	TTLL1_TETTS	TTL6A_TETTS	Q23KI3_TETTS	I7MG82_TETTS	A4VDC9_TETTS	Q24HJ8_TETTS	Q23MN3_TETTS	I7MH50_TETTS	W7WZU5_TETTS	Q23R22_TETTS	I7M6H4_TETTS	I7LU85_TETTS	Q22R86_TETTS	Q23DD7_TETTS	Q23QN9_TETTS	Q23DR0_TETTS	Q24CV6_TETTS	Q23WP5_TETTS	Q248H8_TETTS	Q24HJ7_TETTS	Q23TU2_TETTS	I7LSV4_TETTS	Q24IM0_TETTS	Q24DP3_TETTS	I7M7M6_TETTS	I7MH10_TETTS	Q22A67_TETTS	Q23FD7_TETTS	Q23AE3_TETTS	W7XK81_TETTS	Q23W24_TETTS	Q237K9_TETTS	Q22U50_TETTS	Q239Q7_TETTS	Q236N6_TETTS	I7M7P8_TETTS	Q22P63_TETTS	I7M4N1_TETTS	I7MJY7_TETTS
cellular_component	GO:0005814	centriole	7	10	0.7	0.996642	0.0194667	1	0.787	I7MG52_TETTS	Q22CS6_TETTS	I7M3X7_TETTS	Q231B8_TETTS	I7MJY7_TETTS	I7M641_TETTS	Q23FU8_TETTS
cellular_component	GO:0005643	nuclear pore	6	8	0.75	0.99744	0.0194918	1	0.804	I7LTE8_TETTS	W7XKR1_TETTS	I7MHJ5_TETTS	Q22NW0_TETTS	I7MCI3_TETTS	Q22C10_TETTS
cellular_component	GO:0030127	COPII vesicle coat	6	8	0.75	0.99744	0.0194918	1	0.804	Q23GE6_TETTS	I7MLS2_TETTS	Q23E05_TETTS	Q22DC0_TETTS	I7LVR6_TETTS	Q23A45_TETTS
cellular_component	GO:0005930	axoneme	4	5	0.8	0.992712	0.0237282	1	0.836	Q22HG6_TETTS	Q22BD9_TETTS	I7M707_TETTS	Q22UJ1_TETTS
cellular_component	GO:0016459	myosin complex	14	27	0.518519	0.985914	0.0353445	1	0.893	I7M6W6_TETTS	I7MG60_TETTS	Q24I86_TETTS	I7M6B1_TETTS	Q23DP4_TETTS	I7MK57_TETTS	Q22ZC8_TETTS	Q23PW7_TETTS	Q23AM4_TETTS	I7MJG4_TETTS	Q22YV7_TETTS	Q23R33_TETTS	Q239V4_TETTS	Q23KD0_TETTS
cellular_component	GO:0030015	CCR4-NOT core complex	3	3	1	1	0.0368771	1	0.952	Q24DA4_TETTS	Q22W25_TETTS	Q234Z9_TETTS
cellular_component	GO:0005858	axonemal dynein complex	5	8	0.625	0.991809	0.0420938	1	0.969	Q23KI3_TETTS	I7M6H4_TETTS	Q23DD7_TETTS	Q229S1_TETTS	Q22Y61_TETTS
cellular_component	GO:0042995	cell projection	3	6	0.5	0.967137	0.0493553	1	0.991	I7MG52_TETTS	Q23K15_TETTS	Q22CF9_TETTS
cellular_component	GO:0005819	spindle	2	3	0.666667	0.980533	0.0760346	1	0.996	Q22EC2_TETTS	Q239B1_TETTS
cellular_component	GO:0005929	cilium	13	36	0.361111	0.941659	0.0848134	1	0.997	TTLL1_TETTS	TTL3B_TETTS	TTL6A_TETTS	TTL3A_TETTS	I7MLH4_TETTS	Q22CS6_TETTS	I7M3X7_TETTS	I7LZG7_TETTS	Q23GD8_TETTS	W7XKI8_TETTS	I7MJY7_TETTS	I7MLC5_TETTS	I7LWP3_TETTS
cellular_component	GO:0005737	cytoplasm	118	405	0.291358	3.19427e-10	1	0	1	POC1_TETTS	TTL3B_TETTS	TTL6A_TETTS	TTL3D_TETTS	TTL3A_TETTS	Q22NX5_TETTS	I7M051_TETTS	Q22UW7_TETTS	Q22NV2_TETTS	I7M723_TETTS	I7MLH4_TETTS	W7XCZ8_TETTS	Q22TJ2_TETTS	Q23KH8_TETTS	Q23EH0_TETTS	I7MH50_TETTS	Q240V2_TETTS	W7XHS3_TETTS	Q23RG9_TETTS	Q23R22_TETTS	I7MI99_TETTS	Q22R86_TETTS	A4VDS8_TETTS	Q22UB9_TETTS	Q22MF2_TETTS	Q23QN9_TETTS	I7LTY0_TETTS	Q240U3_TETTS	W7X914_TETTS	I7LUA7_TETTS	I7LT80_TETTS	Q234C2_TETTS	Q23DR0_TETTS	Q248H8_TETTS	Q22XT3_TETTS	I7MIF8_TETTS	Q23K15_TETTS	Q24HN2_TETTS	Q23TU2_TETTS	Q22ZC8_TETTS
cellular_component	GO:0005634	nucleus	108	343	0.314869	0.0169457	0.98672	0.513	1	Q22UW7_TETTS	Q239R2_TETTS	I7M6K8_TETTS	Q22YY5_TETTS	W7XCZ8_TETTS	I7M3C5_TETTS	I7M8B4_TETTS	I7M998_TETTS	Q233H3_TETTS	Q22NE4_TETTS	Q22EC2_TETTS	Q22UB9_TETTS	I7M280_TETTS	I7LXS7_TETTS	W7X5I6_TETTS	Q22CU9_TETTS	I7MAT1_TETTS	Q234C2_TETTS	I7MMK4_TETTS	Q22UZ1_TETTS	Q23KF5_TETTS	I7M040_TETTS	Q24BX8_TETTS	Q23KL3_TETTS	I7LUA6_TETTS	Q22MT0_TETTS	Q22XT3_TETTS	I7MIB7_TETTS	Q24DT4_TETTS	Q239F7_TETTS	I7MGE4_TETTS	Q23RD0_TETTS	Q24BV9_TETTS	Q22AM9_TETTS	I7MKQ3_TETTS	I7MMF7_TETTS	W7X9H5_TETTS	I7LVF7_TETTS	I7M7U7_TETTS	I7LWL1_TETTS
cellular_component	GO:0031514	motile cilium	18	44	0.409091	0.890239	0.179486	1	1	CFA61_TETTS	I7LWJ2_TETTS	I7M6H4_TETTS	I7LY45_TETTS	I7MLZ4_TETTS	I7LT80_TETTS	I7LVZ7_TETTS	Q22W05_TETTS	W7WVU8_TETTS	Q22M20_TETTS	I7ME73_TETTS	Q22KK0_TETTS	Q23FU1_TETTS	I7M5Z4_TETTS	I7MKE6_TETTS	I7MK78_TETTS	Q235Y4_TETTS	Q22L37_TETTS
cellular_component	GO:0030286	dynein complex	11	29	0.37931	0.897917	0.171367	1	1	Q23R22_TETTS	Q22R86_TETTS	Q23QN9_TETTS	Q23DR0_TETTS	Q248H8_TETTS	Q23TU2_TETTS	I7LSV4_TETTS	Q24IM0_TETTS	Q22A67_TETTS	Q22CL1_TETTS	Q244X8_TETTS
cellular_component	GO:0005829	cytosol	11	31	0.354839	0.197583	0.878263	1	1	Q22RQ9_TETTS	Q23MC5_TETTS	Q23JK7_TETTS	I7M0G4_TETTS	I7M6L9_TETTS	I7M7F7_TETTS	I7MCL7_TETTS	W7XE81_TETTS	Q237A5_TETTS	I7MDW0_TETTS	I7LUK9_TETTS
cellular_component	GO:0005730	nucleolus	8	59	0.135593	0.00195222	0.999309	0.073	1	I7MJA9_TETTS	I7LVT5_TETTS	Q24GQ1_TETTS	Q23DL4_TETTS	W7WZD1_TETTS	Q22HC3_TETTS	I7M2E4_TETTS	Q234Q1_TETTS
cellular_component	GO:0110165	cellular anatomical entity	8	24	0.333333	0.545991	0.563095	1	1	Q24GE3_TETTS	Q22LQ2_TETTS	Q229U1_TETTS	Q22AX1_TETTS	I7LZK3_TETTS	Q22GC7_TETTS	Q23DB1_TETTS	Q22AY1_TETTS
cellular_component	GO:0005789	endoplasmic reticulum membrane	8	62	0.129032	1.13625e-05	0.999997	0.001	1	W7X070_TETTS	Q24C81_TETTS	Q23K09_TETTS	Q234A3_TETTS	Q22SA5_TETTS	Q23K44_TETTS	Q231X5_TETTS	Q23DA6_TETTS
cellular_component	GO:0005681	spliceosomal complex	6	26	0.230769	0.167525	0.915807	1	1	W7X3L6_TETTS	Q22W27_TETTS	W7XGF0_TETTS	I7M1Z3_TETTS	Q22DI1_TETTS	W7X5L5_TETTS
cellular_component	GO:0005694	chromosome	5	15	0.333333	0.141931	0.909963	1	1	Q233H3_TETTS	Q24BX8_TETTS	I7LUD9_TETTS	I7MA05_TETTS	I7LVW6_TETTS
cellular_component	GO:0005739	mitochondrion	5	34	0.147059	2.03003e-06	0.999999	0	1	I7LXS7_TETTS	Q24CB9_TETTS	Q22AM9_TETTS	I7LWZ1_TETTS	I7M273_TETTS
cellular_component	GO:0005794	Golgi apparatus	5	18	0.277778	0.0195014	0.990812	0.609	1	Q23KE6_TETTS	Q24HH0_TETTS	Q22G20_TETTS	Q22UR6_TETTS	Q23K44_TETTS
cellular_component	GO:0005743	mitochondrial inner membrane	5	41	0.121951	0.000515895	0.999871	0.02	1	Q22M56_TETTS	I7M2K0_TETTS	I7LT06_TETTS	I7M0N6_TETTS	I7LX52_TETTS
cellular_component	GO:0005783	endoplasmic reticulum	5	24	0.208333	2.89151e-06	0.999999	0	1	I7M062_TETTS	A4VCZ5_TETTS	Q22DB1_TETTS	I7M298_TETTS	W7XKR7_TETTS
cellular_component	GO:0005667	transcription regulator complex	5	7	0.714286	0.909005	0.189221	1	1	Q22BJ8_TETTS	Q23DJ0_TETTS	Q22FZ6_TETTS	Q22C44_TETTS	Q234A4_TETTS
cellular_component	GO:0005815	microtubule organizing center	4	18	0.222222	0.901398	0.175388	1	1	I7M7M6_TETTS	Q23AE3_TETTS	I7M9D2_TETTS	I7LX25_TETTS
cellular_component	GO:0000922	spindle pole	4	7	0.571429	0.95503	0.172588	1	1	I7M7M6_TETTS	Q23AE3_TETTS	I7M9D2_TETTS	Q22P63_TETTS
cellular_component	GO:0036064	ciliary basal body	3	4	0.75	0.987731	0.110701	1	1	POC1_TETTS	I7M641_TETTS	I7MH16_TETTS
cellular_component	GO:0005615	extracellular space	3	20	0.15	0.0606893	0.982343	0.971	1	I7M668_TETTS	Q23MN8_TETTS	I7MFX0_TETTS
cellular_component	GO:0000139	Golgi membrane	3	30	0.1	0.00241652	0.999539	0.094	1	Q22S22_TETTS	Q22ZH3_TETTS	Q22S23_TETTS
cellular_component	GO:0071203	WASH complex	3	5	0.6	0.954978	0.20922	1	1	I7MAR6_TETTS	I7MKW6_TETTS	Q23G58_TETTS
cellular_component	GO:0031932	TORC2 complex	3	5	0.6	0.954978	0.20922	1	1	I7LWA0_TETTS	I7M178_TETTS	A4VDX0_TETTS
cellular_component	GO:0005759	mitochondrial matrix	3	12	0.25	0.323393	0.860778	1	1	Q24GJ7_TETTS	Q23G19_TETTS	Q236M1_TETTS
cellular_component	GO:0000502	proteasome complex	3	20	0.15	0.00188329	0.999527	0.07	1	I7MD23_TETTS	Q22XT3_TETTS	Q23RE5_TETTS
cellular_component	GO:0030688	preribosome, small subunit precursor	3	4	0.75	0.987731	0.110701	1	1	I7M125_TETTS	I7LXU7_TETTS	W7X710_TETTS
cellular_component	GO:0000145	exocyst	3	5	0.6	0.954978	0.20922	1	1	I7MFG0_TETTS	Q23RZ7_TETTS	Q247V9_TETTS
cellular_component	GO:0005840	ribosome	2	110	0.0181818	3.98758e-21	1	0	1	I7MGA7_TETTS	Q232W6_TETTS
cellular_component	GO:0000781	chromosome, telomeric region	2	10	0.2	0.299964	0.895604	1	1	TERT_TETTS	TAP45_TETTS
cellular_component	GO:0005697	telomerase holoenzyme complex	2	9	0.222222	0.378088	0.85649	1	1	TERT_TETTS	TAP45_TETTS
cellular_component	GO:0000151	ubiquitin ligase complex	2	3	0.666667	0.619739	0.594746	1	1	Q22U80_TETTS	Q22WA2_TETTS
cellular_component	GO:0032040	small-subunit processome	2	9	0.222222	0.378088	0.85649	1	1	Q23DL4_TETTS	Q22HC3_TETTS
cellular_component	GO:0048188	Set1C/COMPASS complex	2	6	0.333333	0.681224	0.648103	1	1	Q237F1_TETTS	Q22W95_TETTS
cellular_component	GO:0005732	sno(s)RNA-containing ribonucleoprotein complex	2	2	1	0.982299	0.0996632	1	1	Q241A5_TETTS	Q22HG7_TETTS
cellular_component	GO:0035658	Mon1-Ccz1 complex	2	2	1	1	0.110816	1	1	Q22DQ6_TETTS	Q22GI5_TETTS
cellular_component	GO:0030131	clathrin adaptor complex	2	9	0.222222	0.476749	0.73795	1	1	I7MFM9_TETTS	Q23Q76_TETTS
cellular_component	GO:0030176	integral component of endoplasmic reticulum membrane	2	6	0.333333	0.0796602	0.980516	0.994	1	Q23TF2_TETTS	I7MLV3_TETTS
cellular_component	GO:0000796	condensin complex	2	5	0.4	0.79078	0.538328	1	1	I7M723_TETTS	I7MH20_TETTS
cellular_component	GO:0005871	kinesin complex	2	4	0.5	0.889299	0.406685	1	1	Q23MN3_TETTS	I7M1N5_TETTS
cellular_component	GO:0016272	prefoldin complex	2	5	0.4	0.79078	0.538328	1	1	Q23FY6_TETTS	W7XHB3_TETTS
cellular_component	GO:0008076	voltage-gated potassium channel complex	2	3	0.666667	0.963123	0.258693	1	1	I7M4G0_TETTS	Q22S15_TETTS
cellular_component	GO:0031201	SNARE complex	2	3	0.666667	0.963123	0.258693	1	1	Q245J8_TETTS	W7WYP9_TETTS
cellular_component	GO:0030496	midbody	2	3	0.666667	0.963123	0.258693	1	1	Q22EC2_TETTS	Q239B1_TETTS
cellular_component	GO:0005680	anaphase-promoting complex	2	8	0.25	0.469176	0.804362	1	1	I7MCG3_TETTS	Q231U8_TETTS
cellular_component	GO:0031011	Ino80 complex	2	7	0.285714	0.571582	0.735978	1	1	Q22KT1_TETTS	I7MEY9_TETTS
cellular_component	GO:0043229	intracellular organelle	2	3	0.666667	1.26445e-11	1	0	1	Q24HN2_TETTS	I7LZU3_TETTS
cellular_component	GO:0016035	zeta DNA polymerase complex	2	3	0.666667	0.963123	0.258693	1	1	I7MCN7_TETTS	Q233J3_TETTS
cellular_component	GO:0000172	ribonuclease MRP complex	2	2	1	1	0.110816	1	1	Q23C57_TETTS	Q22XR3_TETTS
cellular_component	GO:0005663	DNA replication factor C complex	2	2	1	1	0.110816	1	1	I7M476_TETTS	Q22DN2_TETTS
cellular_component	GO:0008622	epsilon DNA polymerase complex	2	2	1	1	0.110816	1	1	Q22ZB9_TETTS	Q23D93_TETTS
cellular_component	GO:0001534	radial spoke	1	5	0.2	0.461672	0.867984	1	1	Q23A99_TETTS
cellular_component	GO:0031039	macronucleus	1	1	1	1	0.332927	1	1	HENMT_TETTS
cellular_component	GO:0000331	contractile vacuole	1	1	1	1	0.332927	1	1	TTLL1_TETTS
cellular_component	GO:0005654	nucleoplasm	1	5	0.2	0.0355831	0.987738	0.815	1	Q22RQ9_TETTS
cellular_component	GO:0031262	Ndc80 complex	1	2	0.5	0.889184	0.555038	1	1	W7XLA6_TETTS
cellular_component	GO:0000814	ESCRT II complex	1	3	0.333333	0.741307	0.703211	1	1	Q22WJ9_TETTS
cellular_component	GO:0031902	late endosome membrane	1	3	0.333333	0.593315	0.802053	1	1	Q22WJ9_TETTS
cellular_component	GO:0005846	nuclear cap binding complex	1	2	0.5	0.889184	0.555038	1	1	I7M6K8_TETTS
cellular_component	GO:0005769	early endosome	1	2	0.5	0.741307	0.703211	1	1	I7MAR6_TETTS
cellular_component	GO:0031931	TORC1 complex	1	3	0.333333	0.741307	0.703211	1	1	I7LWA0_TETTS
cellular_component	GO:0043564	Ku70:Ku80 complex	1	4	0.25	0.593315	0.802053	1	1	I7MAM7_TETTS
cellular_component	GO:0034457	Mpp10 complex	1	1	1	1	0.332927	1	1	Q241A5_TETTS
cellular_component	GO:0000938	GARP complex	1	4	0.25	0.593315	0.802053	1	1	I7M7F7_TETTS
cellular_component	GO:0008540	proteasome regulatory particle, base subcomplex	1	2	0.5	0.889184	0.555038	1	1	I7M6L0_TETTS
cellular_component	GO:0005779	integral component of peroxisomal membrane	1	10	0.1	0.104396	0.982596	1	1	Q23DU9_TETTS
cellular_component	GO:0089701	U2AF complex	1	1	1	1	0.332927	1	1	I7M685_TETTS
cellular_component	GO:0009536	plastid	1	6	0.166667	0.195638	0.960852	1	1	I7MGI2_TETTS
cellular_component	GO:0005777	peroxisome	1	19	0.0526316	0.00046088	0.999943	0.019	1	Q23AR4_TETTS
cellular_component	GO:0031083	BLOC-1 complex	1	1	1	1	0.332927	1	1	I7LT28_TETTS
cellular_component	GO:0005685	U1 snRNP	1	3	0.333333	0.741307	0.703211	1	1	W7XLM8_TETTS
cellular_component	GO:0046540	U4/U6 x U5 tri-snRNP complex	1	5	0.2	0.461672	0.867984	1	1	I7MG23_TETTS
cellular_component	GO:0034464	BBSome	1	6	0.166667	0.351897	0.91196	1	1	Q231T4_TETTS
cellular_component	GO:0032300	mismatch repair complex	1	3	0.333333	0.741307	0.703211	1	1	I7M7U7_TETTS
cellular_component	GO:0042555	MCM complex	1	6	0.166667	0.351897	0.91196	1	1	Q239F7_TETTS
cellular_component	GO:1990745	EARP complex	1	3	0.333333	0.741307	0.703211	1	1	I7MCL7_TETTS
cellular_component	GO:0008290	F-actin capping protein complex	1	2	0.5	0.889184	0.555038	1	1	W7X8T2_TETTS
cellular_component	GO:0031510	SUMO activating enzyme complex	1	2	0.5	0.889184	0.555038	1	1	Q236A8_TETTS
cellular_component	GO:0009331	glycerol-3-phosphate dehydrogenase complex	1	2	0.5	0.889184	0.555038	1	1	Q23AD4_TETTS
cellular_component	GO:0000974	Prp19 complex	1	1	1	1	0.332927	1	1	Q22W27_TETTS
cellular_component	GO:0030663	COPI-coated vesicle membrane	1	2	0.5	0.195638	0.960852	1	1	Q22D06_TETTS
cellular_component	GO:0000127	transcription factor TFIIIC complex	1	1	1	1	0.332927	1	1	Q23QA6_TETTS
cellular_component	GO:0005764	lysosome	1	8	0.125	0.14351	0.973897	1	1	Q22Y46_TETTS
cellular_component	GO:0009376	HslUV protease complex	1	2	0.5	0.889184	0.555038	1	1	I7LVY7_TETTS
cellular_component	GO:0005801	cis-Golgi network	1	3	0.333333	0.741307	0.703211	1	1	I7MI11_TETTS
cellular_component	GO:0000228	nuclear chromosome	1	3	0.333333	0.479038	0.717622	1	1	I7MIF5_TETTS
cellular_component	GO:0070603	SWI/SNF superfamily-type complex	1	3	0.333333	0.632737	0.605867	1	1	I7MIF5_TETTS
cellular_component	GO:0005852	eukaryotic translation initiation factor 3 complex	1	10	0.1	0.104396	0.982596	1	1	Q23FG1_TETTS
cellular_component	GO:0030677	ribonuclease P complex	1	3	0.333333	0.889299	0.406685	1	1	Q22XR3_TETTS
cellular_component	GO:0097730	non-motile cilium	1	2	0.5	0.889184	0.555038	1	1	Q23AY0_TETTS
cellular_component	GO:0031515	tRNA (m1A) methyltransferase complex	1	2	0.5	0.889184	0.555038	1	1	Q23UC8_TETTS
cellular_component	GO:0017119	Golgi transport complex	1	2	0.5	0.889184	0.555038	1	1	Q22ZH3_TETTS
cellular_component	GO:0005952	cAMP-dependent protein kinase complex	1	4	0.25	0.593315	0.802053	1	1	Q240X5_TETTS
cellular_component	GO:0005869	dynactin complex	1	3	0.333333	0.741307	0.703211	1	1	Q236K0_TETTS
cellular_component	GO:0016592	mediator complex	1	1	1	1	0.332927	1	1	Q22Y25_TETTS
cellular_component	GO:0030123	AP-3 adaptor complex	1	2	0.5	0.889184	0.555038	1	1	Q22GH4_TETTS
cellular_component	GO:0030424	axon	1	1	1	1	0.332927	1	1	I7MIZ9_TETTS
cellular_component	GO:0030425	dendrite	1	1	1	1	0.332927	1	1	I7MIZ9_TETTS
cellular_component	GO:0031305	integral component of mitochondrial inner membrane	1	1	1	1	0.332927	1	1	W7X633_TETTS
cellular_component	GO:0031464	Cul4A-RING E3 ubiquitin ligase complex	1	2	0.5	0.889184	0.555038	1	1	W7X656_TETTS
cellular_component	GO:0005669	transcription factor TFIID complex	1	3	0.333333	0.741307	0.703211	1	1	I7M919_TETTS
cellular_component	GO:0008250	oligosaccharyltransferase complex	1	3	0.333333	0.593315	0.802053	1	1	Q22ZG2_TETTS
cellular_component	GO:0030992	intraciliary transport particle B	1	2	0.5	0.889184	0.555038	1	1	Q22L37_TETTS
cellular_component	GO:0005666	RNA polymerase III complex	1	5	0.2	0.461672	0.867984	1	1	Q22KC6_TETTS
cellular_component	GO:0030121	AP-1 adaptor complex	1	3	0.333333	0.741307	0.703211	1	1	I7M8K6_TETTS
cellular_component	GO:0017053	transcription repressor complex	1	1	1	0.889184	0.555038	1	1	I7MKQ3_TETTS
cellular_component	GO:0031965	nuclear membrane	1	2	0.5	0.889184	0.555038	1	1	I7M011_TETTS
cellular_component	GO:0005655	nucleolar ribonuclease P complex	1	1	1	1	0.332927	1	1	Q23C57_TETTS
cellular_component	GO:0031588	nucleotide-activated protein kinase complex	1	1	1	1	0.332927	1	1	W7X4Y6_TETTS
cellular_component	GO:0030122	AP-2 adaptor complex	1	2	0.5	0.889184	0.555038	1	1	Q22E31_TETTS
cellular_component	GO:0032991	protein-containing complex	1	3	0.333333	0.000414661	0.999705	0.017	1	Q22CP3_TETTS
cellular_component	GO:0044666	MLL3/4 complex	1	4	0.25	0.593315	0.802053	1	1	Q22W95_TETTS
cellular_component	GO:0035060	brahma complex	1	1	1	1	0.332927	1	1	Q246A9_TETTS
cellular_component	GO:0016514	SWI/SNF complex	1	1	1	1	0.332927	1	1	Q246A9_TETTS
cellular_component	GO:0030132	clathrin coat of coated pit	1	2	0.5	0.889299	0.406685	1	1	I7LUD1_TETTS
cellular_component	GO:0030130	clathrin coat of trans-Golgi network vesicle	1	2	0.5	0.79078	0.538328	1	1	I7LUD1_TETTS
cellular_component	GO:0000243	commitment complex	1	1	1	1	0.332927	1	1	W7XLM8_TETTS
cellular_component	GO:0071004	U2-type prespliceosome	1	1	1	1	0.332927	1	1	W7XLM8_TETTS
cellular_component	GO:0000813	ESCRT I complex	1	1	1	1	0.332927	1	1	Q22B36_TETTS
cellular_component	GO:0034044	exomer complex	1	3	0.333333	0.741307	0.703211	1	1	X1W3S9_TETTS
cellular_component	GO:0016602	CCAAT-binding factor complex	1	2	0.5	0.889184	0.555038	1	1	Q24E56_TETTS
cellular_component	GO:0000220	vacuolar proton-transporting V-type ATPase, V0 domain	1	6	0.166667	0.351897	0.91196	1	1	I7LUP6_TETTS
cellular_component	GO:0032777	Piccolo NuA4 histone acetyltransferase complex	1	1	1	1	0.332927	1	1	Q23D91_TETTS
cellular_component	GO:0031981	nuclear lumen	1	2	0.5	0.00181987	0.999148	0.069	1	I7M260_TETTS
cellular_component	GO:0008352	katanin complex	1	1	1	1	0.332927	1	1	I7M4N1_TETTS
cellular_component	GO:0036157	outer dynein arm	1	1	1	1	0.332927	1	1	I7MKE6_TETTS
cellular_component	GO:0005854	nascent polypeptide-associated complex	1	2	0.5	0.889184	0.555038	1	1	Q22GI2_TETTS
cellular_component	GO:0031966	mitochondrial membrane	1	2	0.5	0.000252874	0.999934	0.012	1	W7XEC6_TETTS
cellular_component	GO:0031417	NatC complex	1	1	1	1	0.332927	1	1	Q22BT3_TETTS
cellular_component	GO:0005662	DNA replication factor A complex	0	3	0	0.296789	1	1	1
cellular_component	GO:0000786	nucleosome	0	11	0	0.0116034	1	0.4	1
cellular_component	GO:0000776	kinetochore	0	1	0	0.741307	0.703211	1	1
cellular_component	GO:0022625	cytosolic large ribosomal subunit	0	6	0	0.08804	1	1	1
cellular_component	GO:0015934	large ribosomal subunit	0	9	0	0.00229127	1	0.09	1
cellular_component	GO:0022627	cytosolic small ribosomal subunit	0	2	0	0.444962	1	1	1
cellular_component	GO:0031428	box C/D RNP complex	0	2	0	0.444962	1	1	1
cellular_component	GO:0005887	integral component of plasma membrane	0	1	0	0.889299	0.406685	1	1
cellular_component	GO:0060170	ciliary membrane	0	4	0	0.197947	1	1	1
cellular_component	GO:0009507	chloroplast	0	2	0	0.444962	1	1	1
cellular_component	GO:0005758	mitochondrial intermembrane space	0	8	0	0.0391484	1	0.893	1
cellular_component	GO:0070469	respirasome	0	9	0	0.0116034	1	0.4	1
cellular_component	GO:0000178	exosome (RNase complex)	0	4	0	0.132016	1	1	1
cellular_component	GO:0005964	phosphorylase kinase complex	0	1	0	0.667073	1	1	1
cellular_component	GO:0033588	elongator holoenzyme complex	0	4	0	0.197947	1	1	1
cellular_component	GO:0005965	protein farnesyltransferase complex	0	1	0	0.667073	1	1	1
cellular_component	GO:0030904	retromer complex	0	1	0	0.444962	1	1	1
cellular_component	GO:0000276	mitochondrial proton-transporting ATP synthase complex, coupling factor F(o)	0	1	0	0.667073	1	1	1
cellular_component	GO:0045239	tricarboxylic acid cycle enzyme complex	0	1	0	0.444962	1	1	1
cellular_component	GO:0031390	Ctf18 RFC-like complex	0	1	0	0.667073	1	1	1
cellular_component	GO:0030991	intraciliary transport particle A	0	1	0	0.667073	1	1	1
cellular_component	GO:0030126	COPI vesicle coat	0	6	0	0.08804	1	1	1
cellular_component	GO:0000439	transcription factor TFIIH core complex	0	3	0	0.296789	1	1	1
cellular_component	GO:0033180	proton-transporting V-type ATPase, V1 domain	0	4	0	0.08804	1	1	1
cellular_component	GO:0000164	protein phosphatase type 1 complex	0	1	0	0.667073	1	1	1
cellular_component	GO:0005742	mitochondrial outer membrane translocase complex	0	1	0	0.667073	1	1	1
cellular_component	GO:0042721	TIM22 mitochondrial import inner membrane insertion complex	0	1	0	0.667073	1	1	1
cellular_component	GO:0016593	Cdc73/Paf1 complex	0	2	0	0.444962	1	1	1
cellular_component	GO:0015935	small ribosomal subunit	0	6	0	0.0391484	1	0.893	1
cellular_component	GO:0035145	exon-exon junction complex	0	1	0	0.667073	1	1	1
cellular_component	GO:0005885	Arp2/3 protein complex	0	5	0	0.132016	1	1	1
cellular_component	GO:0005786	signal recognition particle, endoplasmic reticulum targeting	0	5	0	0.132016	1	1	1
cellular_component	GO:0008180	COP9 signalosome	0	6	0	0.08804	1	1	1
cellular_component	GO:0090730	Las1 complex	0	1	0	0.667073	1	1	1
cellular_component	GO:0000159	protein phosphatase type 2A complex	0	5	0	0.132016	1	1	1
cellular_component	GO:0005672	transcription factor TFIIA complex	0	1	0	0.667073	1	1	1
cellular_component	GO:0005741	mitochondrial outer membrane	0	4	0	0.132016	1	1	1
cellular_component	GO:0032299	ribonuclease H2 complex	0	1	0	0.667073	1	1	1
cellular_component	GO:0005778	peroxisomal membrane	0	2	0	0.0541492	0.992264	0.932	1
cellular_component	GO:0031314	extrinsic component of mitochondrial inner membrane	0	3	0	0.296789	1	1	1
cellular_component	GO:0043231	intracellular membrane-bounded organelle	0	10	0	5.42775e-11	1	0	1
cellular_component	GO:0005686	U2 snRNP	0	1	0	0.667073	1	1	1
cellular_component	GO:0005687	U4 snRNP	0	1	0	0.667073	1	1	1
cellular_component	GO:0005682	U5 snRNP	0	2	0	0.444962	1	1	1
cellular_component	GO:0005785	signal recognition particle receptor complex	0	1	0	0.667073	1	1	1
cellular_component	GO:0000015	phosphopyruvate hydratase complex	0	3	0	0.296789	1	1	1
cellular_component	GO:0005832	chaperonin-containing T-complex	0	1	0	0.667073	1	1	1
cellular_component	GO:0005576	extracellular region	0	22	0	6.65912e-05	0.999991	0.001	1
cellular_component	GO:1990904	ribonucleoprotein complex	0	6	0	0.000578193	0.999754	0.022	1
cellular_component	GO:0005768	endosome	0	5	0	0.311225	0.829811	1	1
cellular_component	GO:0016605	PML body	0	2	0	0.444962	1	1	1
cellular_component	GO:0097361	CIA complex	0	2	0	0.444962	1	1	1
cellular_component	GO:0000815	ESCRT III complex	0	2	0	0.444962	1	1	1
cellular_component	GO:0016363	nuclear matrix	0	2	0	0.444962	1	1	1
cellular_component	GO:0000808	origin recognition complex	0	3	0	0.296789	1	1	1
cellular_component	GO:0031410	cytoplasmic vesicle	0	4	0	0.490371	0.618825	1	1
cellular_component	GO:0030117	membrane coat	0	4	0	0.579682	0.560506	1	1
cellular_component	GO:0005839	proteasome core complex	0	7	0	0.00343747	1	0.138	1
cellular_component	GO:0072546	EMC complex	0	4	0	0.197947	1	1	1
cellular_component	GO:0005761	mitochondrial ribosome	0	1	0	0.667073	1	1	1
cellular_component	GO:0030532	small nuclear ribonucleoprotein complex	0	1	0	0.469176	0.804362	1	1
cellular_component	GO:0035267	NuA4 histone acetyltransferase complex	0	4	0	0.461672	0.867984	1	1
cellular_component	GO:0000812	Swr1 complex	0	1	0	0.667073	1	1	1
cellular_component	GO:0005788	endoplasmic reticulum lumen	0	2	0	0.444962	1	1	1
cellular_component	GO:0005868	cytoplasmic dynein complex	0	3	0	0.296789	1	1	1
cellular_component	GO:0005811	lipid droplet	0	4	0	0.197947	1	1	1
cellular_component	GO:0000221	vacuolar proton-transporting V-type ATPase, V1 domain	0	2	0	0.444962	1	1	1
cellular_component	GO:0000931	gamma-tubulin large complex	0	1	0	0.667073	1	1	1
cellular_component	GO:0030008	TRAPP complex	0	4	0	0.197947	1	1	1
cellular_component	GO:0045254	pyruvate dehydrogenase complex	0	1	0	0.667073	1	1	1
cellular_component	GO:0045271	respiratory chain complex I	0	1	0	0.667073	1	1	1
cellular_component	GO:0030054	cell junction	0	3	0	0.296789	1	1	1
cellular_component	GO:0005787	signal peptidase complex	0	2	0	0.444962	1	1	1
cellular_component	GO:0034045	phagophore assembly site membrane	0	1	0	0.667073	1	1	1
cellular_component	GO:0042765	GPI-anchor transamidase complex	0	5	0	0.132016	1	1	1
cellular_component	GO:0019005	SCF ubiquitin ligase complex	0	1	0	0.667073	1	1	1
cellular_component	GO:0030687	preribosome, large subunit precursor	0	2	0	0.444962	1	1	1
cellular_component	GO:0045252	oxoglutarate dehydrogenase complex	0	1	0	0.667073	1	1	1
cellular_component	GO:0005744	TIM23 mitochondrial import inner membrane translocase complex	0	2	0	0.444962	1	1	1
cellular_component	GO:0005688	U6 snRNP	0	1	0	0.667073	1	1	1
cellular_component	GO:0033178	proton-transporting two-sector ATPase complex, catalytic domain	0	3	0	0.0077356	1	0.298	1
cellular_component	GO:0030173	integral component of Golgi membrane	0	1	0	0.667073	1	1	1
cellular_component	GO:0005960	glycine cleavage complex	0	2	0	0.444962	1	1	1
cellular_component	GO:0033179	proton-transporting V-type ATPase, V0 domain	0	6	0	0.0541492	0.992264	0.932	1
cellular_component	GO:0005774	vacuolar membrane	0	2	0	0.0391484	1	0.893	1
cellular_component	GO:0005875	microtubule associated complex	0	1	0	0.925878	0.123993	1	1
cellular_component	GO:0005838	proteasome regulatory particle	0	3	0	0.351897	0.91196	1	1
cellular_component	GO:0071011	precatalytic spliceosome	0	1	0	0.667073	1	1	1
cellular_component	GO:0019773	proteasome core complex, alpha-subunit complex	0	6	0	0.08804	1	1	1
cellular_component	GO:0005773	vacuole	0	2	0	0.0199702	0.995116	0.613	1
cellular_component	GO:0031461	cullin-RING ubiquitin ligase complex	0	1	0	0.394133	0.818277	1	1
cellular_component	GO:0048500	signal recognition particle	0	2	0	0.0587096	1	0.962	1
cellular_component	GO:0005736	RNA polymerase I complex	0	1	0	0.667073	1	1	1
cellular_component	GO:0005665	RNA polymerase II, core complex	0	2	0	0.444962	1	1	1
cellular_component	GO:0016282	eukaryotic 43S preinitiation complex	0	3	0	0.296789	1	1	1
cellular_component	GO:0033290	eukaryotic 48S preinitiation complex	0	3	0	0.296789	1	1	1
cellular_component	GO:0017101	aminoacyl-tRNA synthetase multienzyme complex	0	1	0	0.667073	1	1	1
cellular_component	GO:0000176	nuclear exosome (RNase complex)	0	1	0	0.667073	1	1	1
cellular_component	GO:0099023	vesicle tethering complex	0	2	0	0.41355	0.768072	1	1
cellular_component	GO:0045261	proton-transporting ATP synthase complex, catalytic core F(1)	0	3	0	0.296789	1	1	1
cellular_component	GO:0000126	transcription factor TFIIIB complex	0	1	0	0.667073	1	1	1
cellular_component	GO:0005944	phosphatidylinositol 3-kinase complex, class IB	0	1	0	0.667073	1	1	1
cellular_component	GO:0030659	cytoplasmic vesicle membrane	0	2	0	0.823485	0.302649	1	1
cellular_component	GO:0071439	clathrin complex	0	1	0	0.667073	1	1	1
cellular_component	GO:0009579	thylakoid	0	1	0	0.667073	1	1	1
cellular_component	GO:0010008	endosome membrane	0	1	0	0.234825	0.924589	1	1
cellular_component	GO:0031422	RecQ family helicase-topoisomerase III complex	0	1	0	0.667073	1	1	1
cellular_component	GO:0000347	THO complex	0	1	0	0.444962	1	1	1
cellular_component	GO:0005847	mRNA cleavage and polyadenylation specificity factor complex	0	1	0	0.667073	1	1	1
cellular_component	GO:1990112	RQC complex	0	1	0	0.667073	1	1	1
cellular_component	GO:0071819	DUBm complex	0	1	0	0.667073	1	1	1
cellular_component	GO:0000124	SAGA complex	0	2	0	0.444962	1	1	1
cellular_component	GO:0070390	transcription export complex 2	0	1	0	0.667073	1	1	1
cellular_component	GO:0012505	endomembrane system	0	1	0	0.00064509	0.999634	0.023	1
cellular_component	GO:0005968	Rab-protein geranylgeranyltransferase complex	0	2	0	0.444962	1	1	1
cellular_component	GO:0001917	photoreceptor inner segment	0	1	0	0.667073	1	1	1
cellular_component	GO:0031415	NatA complex	0	1	0	0.667073	1	1	1
cellular_component	GO:0008541	proteasome regulatory particle, lid subcomplex	0	1	0	0.667073	1	1	1
cellular_component	GO:0097255	R2TP complex	0	2	0	0.444962	1	1	1
cellular_component	GO:0070939	Dsl1/NZR complex	0	1	0	0.667073	1	1	1
cellular_component	GO:0005765	lysosomal membrane	0	1	0	0.667073	1	1	1
cellular_component	GO:0000775	chromosome, centromeric region	0	1	0	0.593315	0.802053	1	1
cellular_component	GO:0019774	proteasome core complex, beta-subunit complex	0	1	0	0.667073	1	1	1
cellular_component	GO:0005751	mitochondrial respiratory chain complex IV	0	1	0	0.667073	1	1	1
cellular_component	GO:0070772	PAS complex	0	1	0	0.667073	1	1	1
cellular_component	GO:0046695	SLIK (SAGA-like) complex	0	1	0	0.667073	1	1	1
cellular_component	GO:0000930	gamma-tubulin complex	0	1	0	0.444962	1	1	1
cellular_component	GO:0000445	THO complex part of transcription export complex	0	1	0	0.667073	1	1	1
cellular_component	GO:0036038	MKS complex	0	2	0	0.444962	1	1	1
cellular_component	GO:0000506	glycosylphosphatidylinositol-N-acetylglucosaminyltransferase (GPI-GnT) complex	0	2	0	0.444962	1	1	1
cellular_component	GO:0032039	integrator complex	0	1	0	0.667073	1	1	1
cellular_component	GO:0031901	early endosome membrane	0	1	0	0.667073	1	1	1
cellular_component	GO:0005956	protein kinase CK2 complex	0	1	0	0.667073	1	1	1
cellular_component	GO:0017054	negative cofactor 2 complex	0	1	0	0.667073	1	1	1
cellular_component	GO:0030906	retromer, cargo-selective complex	0	1	0	0.667073	1	1	1
cellular_component	GO:0035101	FACT complex	0	1	0	0.667073	1	1	1
cellular_component	GO:0034998	oligosaccharyltransferase I complex	0	1	0	0.667073	1	1	1
cellular_component	GO:0000408	EKC/KEOPS complex	0	1	0	0.667073	1	1	1
cellular_component	GO:0071013	catalytic step 2 spliceosome	0	1	0	0.667073	1	1	1
cellular_component	GO:0015629	actin cytoskeleton	0	1	0	0.905998	0.162606	1	1
cellular_component	GO:0030289	protein phosphatase 4 complex	0	1	0	0.667073	1	1	1
cellular_component	GO:0005905	clathrin-coated pit	0	1	0	0.79078	0.538328	1	1
cellular_component	GO:0000811	GINS complex	0	1	0	0.667073	1	1	1
cellular_component	GO:0071006	U2-type catalytic step 1 spliceosome	0	1	0	0.667073	1	1	1
cellular_component	GO:1902494	catalytic complex	0	1	0	0.00507635	0.99689	0.2	1
cellular_component	GO:0071986	Ragulator complex	0	1	0	0.667073	1	1	1
cellular_component	GO:0016471	vacuolar proton-transporting V-type ATPase complex	0	1	0	0.296789	1	1	1
molecular_function	GO:0005524	ATP binding	786	1886	0.416755	1	1.61404e-29	1	0	TTLL1_TETTS	TTL3B_TETTS	TTL6A_TETTS	TTL3D_TETTS	TTL3A_TETTS	Q22NX5_TETTS	Q227Z5_TETTS	Q23KI3_TETTS	Q24DL4_TETTS	W7XH76_TETTS	Q23D22_TETTS	Q22Z70_TETTS	I7LXT6_TETTS	I7M6W6_TETTS	Q22MZ3_TETTS	I7M2H9_TETTS	I7MG82_TETTS	I7M315_TETTS	I7MER3_TETTS	A4VDC7_TETTS	Q227Y8_TETTS	Q22AH9_TETTS	Q23QV4_TETTS	Q241Y3_TETTS	Q22KG9_TETTS	Q22UZ4_TETTS	Q24FD5_TETTS	I7MMN7_TETTS	Q22VX7_TETTS	Q22RX1_TETTS	W7XCX4_TETTS	Q24DA6_TETTS	I7MJ53_TETTS	Q23R79_TETTS	I7M1B1_TETTS	Q24IL8_TETTS	Q22AI7_TETTS	Q22AK8_TETTS	A4VEF9_TETTS	Q24HH6_TETTS
molecular_function	GO:0004672	protein kinase activity	247	606	0.407591	1	7.34441e-34	1	0	Q227Z5_TETTS	W7XH76_TETTS	Q23D22_TETTS	I7M2H9_TETTS	Q227Y8_TETTS	Q22AH9_TETTS	W7XCX4_TETTS	Q24DA6_TETTS	I7MJ53_TETTS	Q23R79_TETTS	Q22AK8_TETTS	A4VEF9_TETTS	Q24HH6_TETTS	I7M631_TETTS	I7MLX6_TETTS	W7XJ89_TETTS	Q24CK7_TETTS	I7MCK3_TETTS	Q23QH9_TETTS	I7LXW3_TETTS	I7M0K2_TETTS	I7MI13_TETTS	Q236R2_TETTS	Q23MN3_TETTS	Q23K41_TETTS	I7M9Q0_TETTS	I7LWQ8_TETTS	Q229J5_TETTS	Q232N6_TETTS	Q22TH5_TETTS	Q237N0_TETTS	I7M679_TETTS	Q22BV3_TETTS	W7XJK5_TETTS	I7MM78_TETTS	Q22UX7_TETTS	I7M1H5_TETTS	I7MDF3_TETTS	I7MAN8_TETTS	W7XLM3_TETTS
molecular_function	GO:0004674	protein serine/threonine kinase activity	217	430	0.504651	1	5.24915e-19	1	0	Q24DL4_TETTS	Q22Z70_TETTS	I7LXT6_TETTS	A4VDC7_TETTS	Q22UZ4_TETTS	Q24FD5_TETTS	Q22VX7_TETTS	Q22RX1_TETTS	I7MMA8_TETTS	I7M004_TETTS	I7MHN4_TETTS	Q22S84_TETTS	I7MMH2_TETTS	I7LSW6_TETTS	I7M434_TETTS	Q247W8_TETTS	I7MM37_TETTS	I7M7G6_TETTS	Q248G7_TETTS	Q22S00_TETTS	Q23C59_TETTS	I7M6R7_TETTS	Q22XQ2_TETTS	Q22C09_TETTS	Q23G44_TETTS	W7WYR6_TETTS	Q229R6_TETTS	I7MN00_TETTS	Q23AE6_TETTS	I7MDA1_TETTS	I7LY19_TETTS	A4VCV2_TETTS	I7M788_TETTS	I7MGM0_TETTS	I7MG69_TETTS	Q22X58_TETTS	Q23R97_TETTS	I7MH83_TETTS	Q23TF3_TETTS	I7MID1_TETTS
molecular_function	GO:0046872	metal ion binding	186	580	0.32069	1	7.2601e-08	1	0	HENMT_TETTS	TERT_TETTS	TAP45_TETTS	Q22U80_TETTS	I7MLX0_TETTS	W7XL83_TETTS	Q229Y3_TETTS	Q24I84_TETTS	Q23GA0_TETTS	I7LTI9_TETTS	Q22RB5_TETTS	I7M2I5_TETTS	I7M315_TETTS	Q237F1_TETTS	I7M685_TETTS	W7XFY9_TETTS	I7M489_TETTS	Q23DS1_TETTS	Q24FF0_TETTS	Q22XT7_TETTS	W7X7C8_TETTS	Q232V8_TETTS	I7MI21_TETTS	I7MKY2_TETTS	I7MG52_TETTS	Q236A8_TETTS	Q22HK5_TETTS	Q237G5_TETTS	Q22UQ1_TETTS	I7M9M5_TETTS	I7MI98_TETTS	I7M719_TETTS	Q234F6_TETTS	Q22AI4_TETTS	W7X8L3_TETTS	Q23TC9_TETTS	Q22RA5_TETTS	Q24D46_TETTS	Q240U3_TETTS	I7LXS7_TETTS
molecular_function	GO:0008270	zinc ion binding	169	318	0.531447	1	5.14113e-17	1	0	I7M0N1_TETTS	I7M332_TETTS	I7MER3_TETTS	I7M9J3_TETTS	I7LWY6_TETTS	I7M7C9_TETTS	A4VEN0_TETTS	I7LU90_TETTS	W7XGU2_TETTS	Q22SJ9_TETTS	W7XL92_TETTS	I7MIR5_TETTS	I7ME64_TETTS	Q22A55_TETTS	I7MJG3_TETTS	I7M998_TETTS	Q22H07_TETTS	Q23DU9_TETTS	I7MI99_TETTS	Q22MR2_TETTS	Q24F52_TETTS	W7X8W2_TETTS	Q236Z1_TETTS	Q22W27_TETTS	I7LUT1_TETTS	Q22EC2_TETTS	Q23TZ2_TETTS	Q22M98_TETTS	W7XKQ5_TETTS	Q23GE6_TETTS	Q238T9_TETTS	Q22TB8_TETTS	I7MG21_TETTS	I7LV02_TETTS	Q22TN0_TETTS	Q22VV4_TETTS	Q22BP0_TETTS	I7MK93_TETTS	I7M144_TETTS	I7LTL7_TETTS
molecular_function	GO:0005216	ion channel activity	74	106	0.698113	1	2.56336e-20	1	0	Q23U76_TETTS	Q231J3_TETTS	Q22A55_TETTS	Q22YW3_TETTS	Q22FY5_TETTS	Q22U28_TETTS	Q22TN0_TETTS	Q22X19_TETTS	W7XLK5_TETTS	Q23F97_TETTS	Q22YT3_TETTS	I7MJ45_TETTS	Q238R0_TETTS	W7XI08_TETTS	I7M0H3_TETTS	I7M953_TETTS	I7M8H7_TETTS	Q22A56_TETTS	Q229U3_TETTS	W7X9I3_TETTS	A4VCQ2_TETTS	A4VCQ1_TETTS	Q24GP4_TETTS	I7LU08_TETTS	Q24GN9_TETTS	Q22SA3_TETTS	Q248C6_TETTS	W7XAF6_TETTS	I7M9B7_TETTS	W7X2T7_TETTS	Q23EB5_TETTS	Q22TN3_TETTS	I7M4K1_TETTS	Q23FG9_TETTS	I7MJ16_TETTS	I7LWX7_TETTS	I7M1E3_TETTS	I7LU07_TETTS	I7MEZ7_TETTS	Q23RF4_TETTS
molecular_function	GO:0008017	microtubule binding	70	106	0.660377	1	3.80861e-15	1	0	Q22NV2_TETTS	I7MG82_TETTS	I7M1B1_TETTS	A4VDC9_TETTS	I7LUF0_TETTS	I7LW13_TETTS	I7LWM2_TETTS	Q239A0_TETTS	I7MH50_TETTS	Q22AX4_TETTS	W7WZU5_TETTS	Q22HC8_TETTS	Q24I94_TETTS	I7M9I3_TETTS	I7LU85_TETTS	Q237L2_TETTS	I7M3U8_TETTS	Q23Q20_TETTS	I7LT80_TETTS	W7WYD3_TETTS	I7MGH0_TETTS	Q24CV6_TETTS	Q23YT2_TETTS	Q24GE3_TETTS	I7MIZ9_TETTS	I7LUG9_TETTS	Q241C4_TETTS	Q24CJ5_TETTS	I7MB09_TETTS	Q24DP3_TETTS	Q22KB8_TETTS	I7MIN1_TETTS	I7MKG6_TETTS	Q23FC3_TETTS	I7MH10_TETTS	I7M3E3_TETTS	Q23RF3_TETTS	I7MMC0_TETTS	Q23FD7_TETTS	I7MH78_TETTS
molecular_function	GO:0000155	phosphorelay sensor kinase activity	56	74	0.756757	1	2.58301e-15	1	0	Q241M9_TETTS	I7LVX3_TETTS	I7MIL5_TETTS	Q22E29_TETTS	Q22RZ0_TETTS	Q22D35_TETTS	I7MHA8_TETTS	I7LWS5_TETTS	I7LXQ2_TETTS	Q22MQ8_TETTS	Q248G3_TETTS	I7M6B0_TETTS	Q22D27_TETTS	I7MD79_TETTS	Q24I32_TETTS	I7LZT0_TETTS	I7M433_TETTS	Q23ED0_TETTS	Q23UD2_TETTS	Q23Q42_TETTS	Q22P25_TETTS	W7X1L9_TETTS	I7LZS0_TETTS	Q231M2_TETTS	Q24IJ4_TETTS	Q24HL5_TETTS	I7M3T4_TETTS	Q22LZ7_TETTS	Q23EA6_TETTS	Q22D38_TETTS	I7M8X5_TETTS	Q22NF7_TETTS	I7MA30_TETTS	I7LZD8_TETTS	I7M6D0_TETTS	I7M1P9_TETTS	Q245A8_TETTS	I7M7F2_TETTS	I7MB79_TETTS	I7MGT8_TETTS
molecular_function	GO:0004842	ubiquitin-protein transferase activity	41	78	0.525641	1	5.88319e-07	1	0	I7MLX0_TETTS	Q23GA0_TETTS	Q22MZ3_TETTS	I7MF51_TETTS	Q22VV2_TETTS	Q22SD4_TETTS	Q22F29_TETTS	Q23TC9_TETTS	Q229P0_TETTS	I7LWA1_TETTS	Q236U6_TETTS	I7MGT4_TETTS	Q24DT4_TETTS	Q22SD1_TETTS	Q22SD8_TETTS	I7M1V1_TETTS	I7MKF6_TETTS	I7MHM2_TETTS	I7MJP1_TETTS	I7MEG5_TETTS	Q22LZ5_TETTS	I7LXF1_TETTS	Q23K61_TETTS	Q22SD3_TETTS	I7MJZ2_TETTS	Q22MZ2_TETTS	W7XK94_TETTS	I7MMP5_TETTS	I7LVX1_TETTS	Q22X53_TETTS	Q24HM6_TETTS	I7LSY2_TETTS	A4VEU2_TETTS	Q22XZ2_TETTS	I7M0M4_TETTS	Q24FC0_TETTS	Q24BZ9_TETTS	Q22S33_TETTS	I7MMC5_TETTS	I7M409_TETTS
molecular_function	GO:0003777	microtubule motor activity	39	55	0.709091	1	1.58184e-10	1	0	I7MG82_TETTS	I7M1B1_TETTS	I7LUF0_TETTS	Q22AX4_TETTS	W7WZU5_TETTS	Q24I94_TETTS	I7M9I3_TETTS	I7M3U8_TETTS	W7WYD3_TETTS	Q24CV6_TETTS	I7MIZ9_TETTS	I7LUG9_TETTS	Q241C4_TETTS	Q24CJ5_TETTS	Q24DP3_TETTS	I7MIN1_TETTS	I7MKG6_TETTS	Q23FC3_TETTS	I7MH10_TETTS	I7M3E3_TETTS	Q23RF3_TETTS	I7MH78_TETTS	W7XK81_TETTS	A4VDB5_TETTS	Q23W24_TETTS	Q22U50_TETTS	Q239Q7_TETTS	I7M1D5_TETTS	Q236N6_TETTS	I7M7P8_TETTS	I7ME20_TETTS	I7M676_TETTS	I7M8Q9_TETTS	I7M9S8_TETTS	Q22T57_TETTS	Q22RJ6_TETTS	I7MGU3_TETTS	I7MAH0_TETTS	Q231H3_TETTS
molecular_function	GO:0016881	acid-amino acid ligase activity	31	49	0.632653	1	8.67817e-07	1	0	Q22NX5_TETTS	I7M051_TETTS	Q22TJ2_TETTS	Q23KH8_TETTS	Q22MF2_TETTS	I7LTY0_TETTS	W7X914_TETTS	I7LUA7_TETTS	I7MIF8_TETTS	Q22DK4_TETTS	I7MAB1_TETTS	Q24DM2_TETTS	I7MCG4_TETTS	I7MKW8_TETTS	I7MDB1_TETTS	I7MGD1_TETTS	I7M3Y7_TETTS	I7LVA2_TETTS	Q24HQ5_TETTS	W7XHG9_TETTS	I7LT89_TETTS	Q24E48_TETTS	I7M9L1_TETTS	Q23YT1_TETTS	Q233X8_TETTS	Q23JK8_TETTS	Q240W4_TETTS	Q22P59_TETTS	I7M4C7_TETTS	A4VDD4_TETTS	I7M2Z5_TETTS
molecular_function	GO:0003774	cytoskeletal motor activity	29	50	0.58	1	6.08816e-14	1	0	I7M6W6_TETTS	I7LW13_TETTS	I7LWM2_TETTS	Q22HC8_TETTS	I7MG60_TETTS	Q237L2_TETTS	Q24I86_TETTS	I7MGH0_TETTS	I7M6B1_TETTS	Q23YT2_TETTS	Q23DP4_TETTS	I7MK57_TETTS	Q22ZC8_TETTS	Q23PW7_TETTS	I7MB09_TETTS	Q22KB8_TETTS	Q23AM4_TETTS	I7MMC0_TETTS	I7MJG4_TETTS	Q22YV7_TETTS	Q23R33_TETTS	Q22WZ3_TETTS	Q239V4_TETTS	Q23KD0_TETTS	Q231M9_TETTS	I7MDG0_TETTS	I7LXC6_TETTS	A4VEL8_TETTS	Q22FY6_TETTS
molecular_function	GO:0003700	DNA-binding transcription factor activity	17	20	0.85	1	1.23958e-06	1	0	I7M998_TETTS	I7M9U3_TETTS	I7LVF7_TETTS	I7MAP3_TETTS	Q23VX2_TETTS	Q24E56_TETTS	Q24BW0_TETTS	I7M050_TETTS	Q23BW8_TETTS	Q23JX7_TETTS	Q23AG0_TETTS	I7MCZ7_TETTS	I7LTN0_TETTS	Q245S7_TETTS	I7ME28_TETTS	Q23BX0_TETTS	I7MGN6_TETTS
molecular_function	GO:0000166	nucleotide binding	13	32	0.40625	1	1.16355e-15	1	0	Q23TD7_TETTS	I7LU26_TETTS	Q24GP9_TETTS	I7M9S2_TETTS	Q240K5_TETTS	Q22KC6_TETTS	I7ME76_TETTS	Q22AU0_TETTS	Q22ZB9_TETTS	I7LXP3_TETTS	Q23PU6_TETTS	I7MG07_TETTS	Q233J3_TETTS
molecular_function	GO:0015631	tubulin binding	3	5	0.6	1	9.74703e-15	1	0	TTL6A_TETTS	W7XCZ8_TETTS	Q22L37_TETTS
molecular_function	GO:0019787	ubiquitin-like protein transferase activity	1	3	0.333333	0.999999	1.98909e-06	1	0	Q22CS1_TETTS
molecular_function	GO:1901363	heterocyclic compound binding	1	2	0.5	1	4.73552e-14	1	0	Q23F29_TETTS
molecular_function	GO:0097159	organic cyclic compound binding	1	2	0.5	1	4.73552e-14	1	0	Q23F29_TETTS
molecular_function	GO:0043169	cation binding	0	3	0	1	1.43527e-07	1	0
molecular_function	GO:0097367	carbohydrate derivative binding	0	2	0	1	3.25988e-18	1	0
molecular_function	GO:0016773	phosphotransferase activity, alcohol group as acceptor	0	4	0	1	1.34685e-31	1	0
molecular_function	GO:0015075	ion transmembrane transporter activity	0	1	0	1	3.20721e-07	1	0
molecular_function	GO:0005509	calcium ion binding	128	298	0.42953	0.999996	6.33193e-06	1	0.003	Q24DL4_TETTS	W7XFC6_TETTS	Q23KK1_TETTS	I7M6M5_TETTS	I7MH17_TETTS	W7XH69_TETTS	Q22A47_TETTS	Q22CP8_TETTS	I7MMA8_TETTS	I7MKT3_TETTS	I7LUZ0_TETTS	I7M9F3_TETTS	I7LTH3_TETTS	I7MMH2_TETTS	W7XJU6_TETTS	Q230Z2_TETTS	Q22S00_TETTS	Q24GZ3_TETTS	Q240Y1_TETTS	I7MLY7_TETTS	Q23YC0_TETTS	I7MAN8_TETTS	Q22X58_TETTS	I7M370_TETTS	Q22M50_TETTS	Q23KF6_TETTS	Q22FY9_TETTS	I7LU47_TETTS	Q22A85_TETTS	Q22C61_TETTS	A4VF36_TETTS	Q23CW2_TETTS	I7LTC3_TETTS	Q22A86_TETTS	Q239Z2_TETTS	Q22CU1_TETTS	Q22RP4_TETTS	I7MG62_TETTS	Q23A35_TETTS	Q22YT3_TETTS
molecular_function	GO:0004843	thiol-dependent deubiquitinase	43	79	0.544304	0.999996	1.20266e-05	1	0.003	I7M6M5_TETTS	Q22ZI1_TETTS	I7M3C5_TETTS	Q23FM6_TETTS	Q22D80_TETTS	I7MMM4_TETTS	Q22FY1_TETTS	I7LSW9_TETTS	I7MJZ3_TETTS	Q23G27_TETTS	I7MMI2_TETTS	Q22VZ8_TETTS	I7LV56_TETTS	I7M9J6_TETTS	I7ML37_TETTS	Q22D81_TETTS	Q23FN6_TETTS	I7M8M5_TETTS	I7MHB3_TETTS	I7LX13_TETTS	Q22UT0_TETTS	Q23FG2_TETTS	Q22S75_TETTS	I7M7E6_TETTS	Q22S68_TETTS	I7LT53_TETTS	I7MGM2_TETTS	I7MMV5_TETTS	I7LUY7_TETTS	W7XKP1_TETTS	I7MCW4_TETTS	Q24DE8_TETTS	Q234S6_TETTS	I7MDG1_TETTS	Q23DI7_TETTS	I7MGF2_TETTS	I7MCH2_TETTS	Q23JM8_TETTS	I7M060_TETTS	Q22CF5_TETTS
molecular_function	GO:0005261	cation channel activity	7	12	0.583333	0.999998	4.87301e-06	1	0.003	Q22YS9_TETTS	I7M9T6_TETTS	Q22YT0_TETTS	Q23DW9_TETTS	Q22YS7_TETTS	Q22XZ8_TETTS	W7X3E5_TETTS
molecular_function	GO:0043130	ubiquitin binding	9	9	1	1	2.62515e-05	1	0.007	Q22WJ9_TETTS	Q22RQ9_TETTS	I7M3C5_TETTS	I7M3L2_TETTS	I7MFI6_TETTS	Q24DR9_TETTS	Q23R39_TETTS	Q22Y89_TETTS	I7M3D2_TETTS
molecular_function	GO:0004712	protein serine/threonine/tyrosine kinase activity	37	67	0.552239	0.999989	3.15583e-05	1	0.008	I7MM37_TETTS	W7X4P5_TETTS	Q23C59_TETTS	W7WYR6_TETTS	I7MGM0_TETTS	Q22X58_TETTS	Q23K35_TETTS	I7MD55_TETTS	I7M104_TETTS	Q22Y16_TETTS	I7M1K4_TETTS	Q23KG5_TETTS	I7MAN0_TETTS	Q24FU4_TETTS	I7MIX4_TETTS	Q235V0_TETTS	I7M9U0_TETTS	I7MLQ2_TETTS	I7MJL6_TETTS	Q234H0_TETTS	I7LTH5_TETTS	Q23ML0_TETTS	I7M3K9_TETTS	Q229B8_TETTS	Q22V48_TETTS	Q22DW7_TETTS	Q22C41_TETTS	I7LTG3_TETTS	I7M1Y8_TETTS	I7LZH6_TETTS	I7M7Z4_TETTS	I7ME14_TETTS	I7M6M9_TETTS	I7MFS4_TETTS	Q22TD9_TETTS	I7M3K1_TETTS	I7MDU0_TETTS
molecular_function	GO:0016301	kinase activity	90	625	0.144	0.999968	4.08906e-05	1	0.011	W7XFQ2_TETTS	W7X4L6_TETTS	I7LUG4_TETTS	Q22QR9_TETTS	W7XHS3_TETTS	W7XHQ2_TETTS	Q234D9_TETTS	I7LUC0_TETTS	I7MIW8_TETTS	I7M6X1_TETTS	I7LTA9_TETTS	Q22MP7_TETTS	Q237I3_TETTS	W7XF84_TETTS	W7X747_TETTS	Q24HN5_TETTS	W7XAX1_TETTS	I7M2M4_TETTS	W7XFC0_TETTS	W7XFY1_TETTS	I7MKZ4_TETTS	W7XGV6_TETTS	I7LWD7_TETTS	I7MME3_TETTS	Q240X5_TETTS	W7X3X4_TETTS	I7M0S3_TETTS	Q22UI8_TETTS	Q23QA8_TETTS	Q239Q8_TETTS	I7MHI7_TETTS	W7X4Y6_TETTS	Q23V93_TETTS	A4VDI8_TETTS	I7M3L0_TETTS	Q234M4_TETTS	Q24FA9_TETTS	I7MDC5_TETTS	Q23G36_TETTS	Q23R35_TETTS
molecular_function	GO:0005267	potassium channel activity	6	7	0.857143	0.99999	4.23942e-05	1	0.011	I7ML17_TETTS	Q22T07_TETTS	Q236D4_TETTS	W7XG78_TETTS	I7LVQ2_TETTS	Q22T08_TETTS
molecular_function	GO:0016409	palmitoyltransferase activity	6	7	0.857143	0.999984	5.03668e-05	1	0.013	Q22KK6_TETTS	W7WWB4_TETTS	Q22AQ4_TETTS	Q23JH7_TETTS	Q241A1_TETTS	I7MI87_TETTS
molecular_function	GO:0035091	phosphatidylinositol binding	31	57	0.54386	0.999963	0.000109509	1	0.027	I7MM50_TETTS	Q238R8_TETTS	I7M3L2_TETTS	Q22T04_TETTS	Q23FG3_TETTS	Q23QC6_TETTS	I7M8X3_TETTS	I7M247_TETTS	Q23DQ7_TETTS	I7MM86_TETTS	I7MGR6_TETTS	I7M7V2_TETTS	I7M188_TETTS	Q22MA7_TETTS	Q23BR6_TETTS	Q23DB1_TETTS	W7XLD8_TETTS	Q24DR9_TETTS	Q23CV3_TETTS	Q22KA6_TETTS	I7MJR0_TETTS	I7M8Y0_TETTS	I7M729_TETTS	Q23R39_TETTS	Q22BN6_TETTS	Q22Y89_TETTS	Q22R33_TETTS	I7MDS2_TETTS	I7M2G7_TETTS	I7M3D2_TETTS	I7M2V3_TETTS
molecular_function	GO:0004181	metallocarboxypeptidase activity	16	23	0.695652	0.999972	0.000158716	1	0.039	Q22H07_TETTS	Q22EC2_TETTS	Q239B1_TETTS	I7LTC9_TETTS	I7MK68_TETTS	I7M656_TETTS	I7MJQ5_TETTS	Q23AU3_TETTS	I7M3M4_TETTS	I7MLL6_TETTS	I7LZT3_TETTS	I7LXW6_TETTS	Q24GJ2_TETTS	W7XF98_TETTS	Q237B5_TETTS	Q24CI9_TETTS
molecular_function	GO:0008094	ATP-dependent activity, acting on DNA	0	3	0	0.999891	0.000209749	1	0.043
molecular_function	GO:0004386	helicase activity	35	68	0.514706	0.999875	0.000244698	1	0.045	I7MER3_TETTS	Q22AI7_TETTS	Q23EH0_TETTS	Q22S04_TETTS	I7MAM7_TETTS	Q23Q43_TETTS	Q24HZ6_TETTS	Q23FJ8_TETTS	W7XHZ4_TETTS	W7XIB0_TETTS	I7MLB9_TETTS	I7MD36_TETTS	Q23A97_TETTS	Q23EG9_TETTS	I7MFU6_TETTS	I7M7Q5_TETTS	Q22YX8_TETTS	I7MCV4_TETTS	Q22C20_TETTS	Q240J2_TETTS	I7M177_TETTS	Q22ND6_TETTS	Q22NE3_TETTS	Q23BV3_TETTS	Q22U14_TETTS	Q23K02_TETTS	Q235A9_TETTS	Q22U20_TETTS	I7M3J3_TETTS	Q23AE0_TETTS	I7MM90_TETTS	Q235B0_TETTS	I7LU06_TETTS	I7MKI9_TETTS	Q235I9_TETTS
molecular_function	GO:0008047	enzyme activator activity	1	1	1	0.999905	0.000276224	1	0.053	Q24HN2_TETTS
molecular_function	GO:0005096	GTPase activator activity	7	12	0.583333	0.99989	0.000412857	1	0.071	I7M023_TETTS	I7MLD0_TETTS	I7MAP8_TETTS	Q23K89_TETTS	Q22SZ9_TETTS	Q22WB5_TETTS	W7XI32_TETTS
molecular_function	GO:0005249	voltage-gated potassium channel activity	16	25	0.64	0.999848	0.000671877	1	0.097	I7M1C8_TETTS	I7M4G0_TETTS	Q22S15_TETTS	Q22U08_TETTS	I7LWW8_TETTS	Q23RY3_TETTS	I7MD75_TETTS	I7M1T6_TETTS	Q23YG6_TETTS	A4VEY3_TETTS	Q22B64_TETTS	Q22C85_TETTS	W7X393_TETTS	W7XKP9_TETTS	I7LWB9_TETTS	I7MD27_TETTS
molecular_function	GO:0019706	protein-cysteine S-palmitoyltransferase activity	25	47	0.531915	0.999549	0.00124518	1	0.178	Q23DT9_TETTS	Q22XV4_TETTS	I7MCF7_TETTS	Q240S9_TETTS	Q22HD9_TETTS	Q246C8_TETTS	Q23DB3_TETTS	Q24BW3_TETTS	I7LX75_TETTS	W7X506_TETTS	I7M815_TETTS	Q237N6_TETTS	W7X7V4_TETTS	Q23E80_TETTS	Q22Z76_TETTS	I7M3B4_TETTS	Q22GD6_TETTS	I7MKM0_TETTS	I7MAT4_TETTS	Q23QA5_TETTS	Q23FU2_TETTS	Q23DA6_TETTS	Q22RL1_TETTS	I7LZZ0_TETTS	Q22RN1_TETTS
molecular_function	GO:0016772	transferase activity, transferring phosphorus-containing groups	0	9	0	0.998737	0.00151589	1	0.203
molecular_function	GO:0061630	ubiquitin protein ligase activity	17	29	0.586207	0.999529	0.00161345	1	0.233	I7M248_TETTS	I7MIR5_TETTS	I7M752_TETTS	Q22W27_TETTS	I7M144_TETTS	I7M6M4_TETTS	I7MG20_TETTS	Q23Q62_TETTS	I7MDV3_TETTS	A4VD17_TETTS	W7X8R6_TETTS	Q23NH3_TETTS	I7LZH2_TETTS	Q23Q48_TETTS	I7M934_TETTS	W7XKR7_TETTS	I7MGB4_TETTS
molecular_function	GO:0106310	protein serine kinase activity	27	53	0.509434	0.999253	0.00188206	1	0.262	I7MM37_TETTS	Q23C59_TETTS	W7WYR6_TETTS	Q22X58_TETTS	I7MD55_TETTS	I7M104_TETTS	Q23KG5_TETTS	I7MAN0_TETTS	Q24FU4_TETTS	I7MIX4_TETTS	Q235V0_TETTS	I7M9U0_TETTS	I7MLQ2_TETTS	Q234H0_TETTS	I7LTH5_TETTS	Q23ML0_TETTS	I7M3K9_TETTS	Q22DW7_TETTS	I7LTG3_TETTS	I7M1Y8_TETTS	I7LZH6_TETTS	I7M7Z4_TETTS	I7ME14_TETTS	I7M6M9_TETTS	I7MFS4_TETTS	Q22TD9_TETTS	I7MDU0_TETTS
molecular_function	GO:0003676	nucleic acid binding	106	220	0.481818	0.998072	0.0024385	1	0.331	Q22GH6_TETTS	A4VEN0_TETTS	Q22AI7_TETTS	I7M1S8_TETTS	Q22A55_TETTS	Q22LR2_TETTS	Q22MR2_TETTS	W7X8W2_TETTS	Q236Z1_TETTS	Q22M98_TETTS	Q236I5_TETTS	Q22TB8_TETTS	Q22TN0_TETTS	Q22VV4_TETTS	I7LZD6_TETTS	Q22AZ8_TETTS	Q22BP0_TETTS	Q23CZ3_TETTS	I7MK93_TETTS	I7LUA6_TETTS	I7M0X6_TETTS	W7XKN0_TETTS	I7M078_TETTS	Q22NW1_TETTS	Q236Y8_TETTS	I7M8H7_TETTS	Q230Z9_TETTS	I7MKN9_TETTS	Q22A56_TETTS	Q24HU6_TETTS	Q23RE0_TETTS	Q241P8_TETTS	W7X635_TETTS	I7MD36_TETTS	W7XFR6_TETTS	I7M6K4_TETTS	W7XHY0_TETTS	I7MMX2_TETTS	Q22A65_TETTS	Q23AQ7_TETTS
molecular_function	GO:0017056	structural constituent of nuclear pore	5	5	1	1	0.00285948	1	0.421	I7LTE8_TETTS	W7XKR1_TETTS	I7MHJ5_TETTS	I7MCI3_TETTS	Q22C10_TETTS
molecular_function	GO:0005085	guanyl-nucleotide exchange factor activity	13	21	0.619048	0.99919	0.00334417	1	0.452	Q22BX7_TETTS	A4VE41_TETTS	I7MHB6_TETTS	W7XIB0_TETTS	Q24I26_TETTS	I7MIM5_TETTS	I7MJ33_TETTS	Q22E49_TETTS	Q245D2_TETTS	Q22RT8_TETTS	Q23KE1_TETTS	I7MD08_TETTS	Q23D35_TETTS
molecular_function	GO:0005262	calcium channel activity	10	12	0.833333	0.99909	0.00474265	1	0.579	W7XL50_TETTS	Q22C42_TETTS	Q23A06_TETTS	I7M136_TETTS	I7M0A1_TETTS	I7M298_TETTS	Q22DA4_TETTS	I7M0N6_TETTS	I7LX52_TETTS	Q248C2_TETTS
molecular_function	GO:0046873	metal ion transmembrane transporter activity	4	12	0.333333	0.997056	0.00562999	1	0.669	I7LXU5_TETTS	Q23QQ9_TETTS	Q22C39_TETTS	Q23QR4_TETTS
molecular_function	GO:0003779	actin binding	15	27	0.555556	0.99812	0.00581328	1	0.678	I7M6W6_TETTS	I7MAR6_TETTS	I7MG60_TETTS	Q24I86_TETTS	I7M6B1_TETTS	Q23DP4_TETTS	Q22ZC8_TETTS	Q23PW7_TETTS	Q24I68_TETTS	Q23AM4_TETTS	I7MJG4_TETTS	I7M3T9_TETTS	Q23KD0_TETTS	W7X8T2_TETTS	Q22NU2_TETTS
molecular_function	GO:0003677	DNA binding	81	222	0.364865	0.994214	0.00832121	1	0.751	I7MER3_TETTS	Q23RX6_TETTS	W7X3L6_TETTS	I7LWQ7_TETTS	Q23AH8_TETTS	Q22NF2_TETTS	Q22MW4_TETTS	Q23DW5_TETTS	Q23D02_TETTS	Q245I4_TETTS	I7MG52_TETTS	Q22RZ8_TETTS	I7LY66_TETTS	Q22NE4_TETTS	Q23RG4_TETTS	I7M280_TETTS	Q22V99_TETTS	I7M254_TETTS	W7XC64_TETTS	I7M040_TETTS	Q23CY2_TETTS	A4VD87_TETTS	I7LTH2_TETTS	I7MG59_TETTS	Q23KB1_TETTS	Q23LP9_TETTS	Q23CP4_TETTS	I7M1D1_TETTS	Q23A78_TETTS	Q23E04_TETTS	I7MKP0_TETTS	Q239F7_TETTS	I7M9X1_TETTS	I7MLW8_TETTS	Q22AM9_TETTS	I7MD31_TETTS	Q23K88_TETTS	I7LV89_TETTS	I7M4I5_TETTS	Q23JB6_TETTS
molecular_function	GO:0061863	microtubule plus end polymerase	4	4	1	1	0.00923144	1	0.829	I7M6L7_TETTS	W7XJI7_TETTS	I7LVA5_TETTS	Q22RE9_TETTS
molecular_function	GO:0051010	microtubule plus-end binding	4	4	1	1	0.00923144	1	0.829	I7M6L7_TETTS	W7XJI7_TETTS	I7LVA5_TETTS	Q22RE9_TETTS
molecular_function	GO:0016887	ATP hydrolysis activity	46	144	0.319444	0.99283	0.00937419	1	0.831	Q23KI3_TETTS	Q22MZ3_TETTS	I7M315_TETTS	I7MMN7_TETTS	Q228B7_TETTS	Q22XT7_TETTS	Q22SD4_TETTS	Q245I4_TETTS	Q22LR2_TETTS	Q23DD7_TETTS	Q23BU3_TETTS	Q22CW1_TETTS	I7MLP7_TETTS	Q24BX8_TETTS	I7M1D1_TETTS	Q23A78_TETTS	Q24GJ7_TETTS	Q22V55_TETTS	Q239F7_TETTS	Q22SD1_TETTS	Q234P9_TETTS	Q22SD8_TETTS	I7M7U7_TETTS	Q23JB6_TETTS	Q23JB9_TETTS	Q22SD3_TETTS	I7LZL9_TETTS	Q22MZ2_TETTS	Q237K9_TETTS	I7LTZ2_TETTS	I7MMI4_TETTS	W7XK94_TETTS	I7LVY7_TETTS	I7M476_TETTS	Q22P63_TETTS	I7M103_TETTS	I7MAA8_TETTS	Q24FF8_TETTS	Q23QW3_TETTS	Q22Y61_TETTS
molecular_function	GO:0009002	serine-type D-Ala-D-Ala carboxypeptidase activity	8	12	0.666667	0.99782	0.0117287	1	0.871	Q22XY7_TETTS	I7ME29_TETTS	I7LVB0_TETTS	Q245D5_TETTS	I7LXX4_TETTS	Q23WM2_TETTS	I7MAA9_TETTS	I7MJ79_TETTS
molecular_function	GO:0003917	DNA topoisomerase type I (single strand cut, ATP-independent) activity	5	6	0.833333	0.999115	0.0127294	1	0.904	Q24DD8_TETTS	I7M423_TETTS	I7LXJ3_TETTS	I7M4N6_TETTS	I7LVW6_TETTS
molecular_function	GO:0008569	minus-end-directed microtubule motor activity	14	26	0.538462	0.995719	0.0127495	1	0.906	Q23KI3_TETTS	Q23R22_TETTS	I7M6H4_TETTS	Q23DD7_TETTS	Q23QN9_TETTS	Q23DR0_TETTS	Q248H8_TETTS	Q23TU2_TETTS	I7LSV4_TETTS	Q24IM0_TETTS	Q22A67_TETTS	Q22Y61_TETTS	Q22CL1_TETTS	Q244X8_TETTS
molecular_function	GO:0030234	enzyme regulator activity	0	6	0	0.992117	0.0147077	1	0.94
molecular_function	GO:0016791	phosphatase activity	18	38	0.473684	0.986924	0.0196323	1	0.971	I7MEQ1_TETTS	I7MIC4_TETTS	Q22MH2_TETTS	I7LX16_TETTS	Q22DI3_TETTS	I7LW20_TETTS	Q241B6_TETTS	Q22R94_TETTS	I7M2A3_TETTS	I7MMS0_TETTS	Q22YQ1_TETTS	I7M9S7_TETTS	I7M601_TETTS	I7LT51_TETTS	I7LTH8_TETTS	I7M959_TETTS	Q24BS9_TETTS	Q22U86_TETTS
molecular_function	GO:0022857	transmembrane transporter activity	39	155	0.251613	0.981232	0.0228436	1	0.983	Q245W9_TETTS	Q22AA9_TETTS	Q245X3_TETTS	Q23R67_TETTS	I7M2L6_TETTS	Q24BV6_TETTS	Q245X0_TETTS	Q22Y65_TETTS	Q245S6_TETTS	I7M064_TETTS	Q229Q2_TETTS	W7XIK1_TETTS	I7M8H6_TETTS	W7X9C5_TETTS	W7XBH5_TETTS	Q23UB2_TETTS	Q240Q7_TETTS	I7M428_TETTS	I7M602_TETTS	I7MCS8_TETTS	I7M1K1_TETTS	I7M0E7_TETTS	Q23UA8_TETTS	I7MF55_TETTS	W7XES7_TETTS	W7XDW1_TETTS	I7M3R5_TETTS	W7X564_TETTS	I7MDT4_TETTS	Q22WM5_TETTS	I7M0R0_TETTS	Q23FP4_TETTS	Q22L36_TETTS	Q23UA9_TETTS	Q23UB0_TETTS	Q22Z45_TETTS	I7LVV6_TETTS	I7M5Y9_TETTS	W7XGA0_TETTS
molecular_function	GO:0008289	lipid binding	10	45	0.222222	0.985709	0.0233247	1	0.984	Q22Y38_TETTS	I7M102_TETTS	I7LVZ1_TETTS	Q24I60_TETTS	I7M8R2_TETTS	I7MJQ9_TETTS	Q23WM7_TETTS	Q22DB1_TETTS	Q24I55_TETTS	Q22S98_TETTS
molecular_function	GO:0016798	hydrolase activity, acting on glycosyl bonds	55	65	0.846154	0.982101	0.026192	1	0.991	I7M3U0_TETTS	I7M6K9_TETTS	Q23CN2_TETTS	I7M888_TETTS	Q24HZ8_TETTS	Q23M71_TETTS	I7MCU9_TETTS	I7M228_TETTS	I7LWI7_TETTS	W7XK63_TETTS	W7X9E1_TETTS	Q23RT4_TETTS	I7MCP0_TETTS	Q23MI2_TETTS	I7MGV6_TETTS	I7M887_TETTS	Q22AC0_TETTS	Q22DQ0_TETTS	I7LTB6_TETTS	I7MK10_TETTS	Q24FE0_TETTS	I7MMV2_TETTS	I7M9I2_TETTS	I7LVK2_TETTS	I7LVA7_TETTS	Q22P45_TETTS	Q23G83_TETTS	I7MD53_TETTS	I7LUI3_TETTS	I7LTM2_TETTS	I7LZF0_TETTS	Q24D53_TETTS	Q236M6_TETTS	Q22Y80_TETTS	I7LVY2_TETTS	I7M0V0_TETTS	Q22S93_TETTS	I7MJH8_TETTS	Q24DR9_TETTS	I7ME33_TETTS
molecular_function	GO:0004707	MAP kinase activity	6	9	0.666667	0.994741	0.0297338	1	0.997	W7X4P5_TETTS	Q23K35_TETTS	Q22Y16_TETTS	I7MJL6_TETTS	Q22V48_TETTS	I7M3K1_TETTS
molecular_function	GO:0004719	protein-L-isoaspartate (D-aspartate) O-methyltransferase activity	3	3	1	1	0.0297942	1	0.999	I7M1Y0_TETTS	Q236L4_TETTS	I7M390_TETTS
molecular_function	GO:0004525	ribonuclease III activity	3	3	1	1	0.0297942	1	0.999	Q22V99_TETTS	A4VD87_TETTS	I7MKB8_TETTS
molecular_function	GO:0004652	polynucleotide adenylyltransferase activity	3	3	1	1	0.0297942	1	0.999	I7MGE4_TETTS	W7X9H5_TETTS	Q236H6_TETTS
molecular_function	GO:0008381	mechanosensitive ion channel activity	3	3	1	1	0.0297942	1	0.999	Q22MQ3_TETTS	I7MK23_TETTS	I7LWE1_TETTS
molecular_function	GO:0003723	RNA binding	80	208	0.384615	0.022486	0.982833	0.936	1	HENMT_TETTS	Q22E69_TETTS	I7M685_TETTS	I7MH21_TETTS	W7X719_TETTS	I7ML30_TETTS	I7MKZ5_TETTS	I7LWM5_TETTS	I7ME02_TETTS	I7LZY3_TETTS	I7MI99_TETTS	Q23D16_TETTS	Q22GW9_TETTS	Q23TZ2_TETTS	Q22V99_TETTS	I7MD66_TETTS	I7M5X4_TETTS	Q23K34_TETTS	A4VD87_TETTS	W7XJW4_TETTS	I7LZT2_TETTS	Q24HZ6_TETTS	I7MGT4_TETTS	Q22SU8_TETTS	I7M1Y9_TETTS	I7M2Z0_TETTS	I7LUX7_TETTS	Q23RU6_TETTS	Q23VX3_TETTS	Q22R89_TETTS	W7X9H5_TETTS	I7LUW4_TETTS	I7MKF6_TETTS	I7MHH9_TETTS	I7M915_TETTS	W7XH33_TETTS	I7MHM2_TETTS	I7MB64_TETTS	Q23K80_TETTS	Q231D8_TETTS
molecular_function	GO:0016787	hydrolase activity	72	289	0.249135	0.00153695	0.998725	0.133	1	Q24FE7_TETTS	W7X313_TETTS	I7MJF6_TETTS	I7ML30_TETTS	Q238S4_TETTS	Q22WP5_TETTS	Q23FZ1_TETTS	I7LXH7_TETTS	I7MAW0_TETTS	W7WZ73_TETTS	W7WYA5_TETTS	I7LWY1_TETTS	I7LZE9_TETTS	I7LXQ1_TETTS	Q22FZ2_TETTS	I7MAM7_TETTS	I7M6R8_TETTS	Q22UB2_TETTS	Q22LS6_TETTS	I7M8S5_TETTS	Q240W3_TETTS	Q22LS2_TETTS	I7M0X6_TETTS	Q22KJ3_TETTS	Q22XT3_TETTS	I7M078_TETTS	I7M024_TETTS	Q23R65_TETTS	Q23D29_TETTS	I7MLW8_TETTS	I7MD36_TETTS	I7M5X8_TETTS	I7MFU6_TETTS	Q23YT6_TETTS	I7LT01_TETTS	I7LX89_TETTS	Q240J2_TETTS	Q23RL8_TETTS	Q23VY9_TETTS	Q235X5_TETTS
molecular_function	GO:0005525	GTP binding	60	291	0.206186	3.59409e-05	0.99998	0.002	1	Q23MM0_TETTS	Q24HJ8_TETTS	Q23DS1_TETTS	W7XBL8_TETTS	Q238R8_TETTS	Q22HE1_TETTS	I7MFW6_TETTS	Q23LQ3_TETTS	Q22YP5_TETTS	Q22UB9_TETTS	Q23YH3_TETTS	I7MFL4_TETTS	Q23WP5_TETTS	I7MI57_TETTS	Q24CC1_TETTS	I7M1G8_TETTS	Q24F57_TETTS	I7M8X3_TETTS	Q24HJ7_TETTS	I7LWL1_TETTS	W7X3T7_TETTS	Q231D6_TETTS	Q23ML5_TETTS	Q23FS5_TETTS	Q23R84_TETTS	I7MLN7_TETTS	Q23AP3_TETTS	Q24IK3_TETTS	I7MH79_TETTS	I7MDY0_TETTS	Q22WI1_TETTS	I7M2Q5_TETTS	Q22VZ0_TETTS	I7LT89_TETTS	I7M329_TETTS	Q23TC1_TETTS	Q23G59_TETTS	I7M9M2_TETTS	Q231N7_TETTS	Q22UC0_TETTS
molecular_function	GO:0003924	GTPase activity	34	224	0.151786	2.64184e-08	1	0	1	Q24HJ8_TETTS	Q238R8_TETTS	I7MFW6_TETTS	Q23WP5_TETTS	Q24CC1_TETTS	I7M1G8_TETTS	Q24F57_TETTS	I7M8X3_TETTS	Q24HJ7_TETTS	Q231D6_TETTS	Q23R84_TETTS	Q23AP3_TETTS	Q24IK3_TETTS	I7MH79_TETTS	I7LT89_TETTS	I7M329_TETTS	Q23TC1_TETTS	I7M9M2_TETTS	Q231N7_TETTS	Q228N5_TETTS	I7MJY7_TETTS	I7MGI2_TETTS	Q235C6_TETTS	I7LSX5_TETTS	I7M729_TETTS	I7MLG5_TETTS	I7MH04_TETTS	Q24HM0_TETTS	Q24CZ6_TETTS	Q24F54_TETTS	I7LTH0_TETTS	I7M066_TETTS	Q23R92_TETTS	W7XAN7_TETTS
molecular_function	GO:0140359	ABC-type transporter activity	34	116	0.293103	0.654406	0.410291	1	1	Q241Y3_TETTS	Q24IL8_TETTS	Q22D55_TETTS	Q22MI1_TETTS	I7MAH9_TETTS	Q244Y8_TETTS	W7XFH3_TETTS	X1W3S2_TETTS	Q23YD4_TETTS	I7LVZ2_TETTS	I7M849_TETTS	Q23AM2_TETTS	I7LUK7_TETTS	Q24IL9_TETTS	Q235E3_TETTS	I7MKK2_TETTS	A4VE58_TETTS	Q237T3_TETTS	Q22AW2_TETTS	W7X6Z6_TETTS	Q22RZ1_TETTS	Q23AM3_TETTS	I7MEA2_TETTS	I7MLI1_TETTS	I7MAD4_TETTS	I7M7Z9_TETTS	W7XHA9_TETTS	Q241X4_TETTS	I7LVH5_TETTS	Q22WX4_TETTS	Q247Z0_TETTS	I7MCS0_TETTS	W7WZ34_TETTS	Q22MP5_TETTS
molecular_function	GO:0030246	carbohydrate binding	33	84	0.392857	0.961533	0.0600942	1	1	I7M7J1_TETTS	I7MGQ4_TETTS	W7XLN2_TETTS	I7MJM1_TETTS	W7XI83_TETTS	W7XHA6_TETTS	Q22CP5_TETTS	Q24C25_TETTS	Q22RK8_TETTS	Q23BP9_TETTS	Q23C36_TETTS	I7MEZ0_TETTS	W7X824_TETTS	Q23BN3_TETTS	Q231V2_TETTS	Q23C50_TETTS	I7M7S0_TETTS	Q231V0_TETTS	W7X822_TETTS	Q22NZ7_TETTS	W7XI15_TETTS	I7LVN9_TETTS	I7LSY3_TETTS	Q22P07_TETTS	Q23C30_TETTS	Q231X5_TETTS	I7LUR1_TETTS	I7ME34_TETTS	I7M819_TETTS	W7X3D2_TETTS	I7MDC2_TETTS	W7XDS4_TETTS	I7LVG1_TETTS
molecular_function	GO:0016740	transferase activity	32	161	0.198758	0.910613	0.0979525	1	1	I7LU21_TETTS	I7MKR4_TETTS	I7MM19_TETTS	I7M6H1_TETTS	Q22BX5_TETTS	I7M6T0_TETTS	Q24I89_TETTS	Q24HQ3_TETTS	A4VDQ9_TETTS	Q240J2_TETTS	Q23A43_TETTS	Q22NW0_TETTS	Q23B09_TETTS	I7MCK1_TETTS	I7M322_TETTS	Q23A44_TETTS	Q22BX2_TETTS	Q24F72_TETTS	Q22BX4_TETTS	Q23K02_TETTS	I7LUW3_TETTS	W7X4I4_TETTS	Q22GV3_TETTS	I7MMD1_TETTS	I7MMD5_TETTS	I7M2D2_TETTS	Q22ZG2_TETTS	I7M0I5_TETTS	Q23E26_TETTS	I7MA39_TETTS	W7X8F2_TETTS	Q22BT3_TETTS
molecular_function	GO:0008233	peptidase activity	27	74	0.364865	2.71811e-05	0.999982	0.002	1	Q24I84_TETTS	Q23RU4_TETTS	A4VEU5_TETTS	I7ML22_TETTS	Q23K28_TETTS	W7XI73_TETTS	Q22D86_TETTS	Q22MQ5_TETTS	I7M843_TETTS	Q22GH7_TETTS	Q24E58_TETTS	I7LVW0_TETTS	I7MFK6_TETTS	W7XH62_TETTS	W7XKR9_TETTS	Q23JH1_TETTS	I7LVY7_TETTS	Q22NW9_TETTS	I7LT08_TETTS	Q22LI1_TETTS	I7MG03_TETTS	Q229Q1_TETTS	W7XLL5_TETTS	I7MA48_TETTS	I7M6M9_TETTS	I7LZV5_TETTS	I7M0D7_TETTS
molecular_function	GO:0005227	calcium activated cation channel activity	21	53	0.396226	0.926978	0.118607	1	1	W7X7W6_TETTS	Q22C72_TETTS	W7XHQ2_TETTS	I7LZY3_TETTS	I7M2F4_TETTS	I7M6X1_TETTS	Q241C6_TETTS	I7MKN9_TETTS	Q22TH2_TETTS	Q23TB3_TETTS	Q22ZE2_TETTS	Q231V7_TETTS	Q24HH1_TETTS	W7XKS1_TETTS	Q24BY7_TETTS	I7LU30_TETTS	I7MHH2_TETTS	I7MHC7_TETTS	Q231V8_TETTS	Q234H4_TETTS	I7M2B8_TETTS
molecular_function	GO:0003743	translation initiation factor activity	18	104	0.173077	0.00106899	0.999535	0.092	1	W7XGF7_TETTS	I7M682_TETTS	W7XL96_TETTS	I7LV69_TETTS	I7M8B2_TETTS	I7MLB3_TETTS	Q22MU9_TETTS	I7LY73_TETTS	Q23FG1_TETTS	Q23R84_TETTS	Q23AP3_TETTS	A4VCN8_TETTS	Q23BW6_TETTS	Q22LH7_TETTS	I7M2X7_TETTS	I7M0X0_TETTS	Q23VB1_TETTS	Q22S94_TETTS
molecular_function	GO:0008559	ABC-type xenobiotic transporter activity	18	46	0.391304	0.910016	0.150625	1	1	Q22KG9_TETTS	Q22TX6_TETTS	Q23TS5_TETTS	Q22R73_TETTS	Q22DK3_TETTS	Q22V76_TETTS	A4VEL1_TETTS	I7MB73_TETTS	I7LVI1_TETTS	I7LVB6_TETTS	I7M1U7_TETTS	Q22VU8_TETTS	I7MKR3_TETTS	I7MJS0_TETTS	Q239I5_TETTS	Q23TS8_TETTS	Q22W37_TETTS	I7LXB6_TETTS
molecular_function	GO:0008138	protein tyrosine/serine/threonine phosphatase activity	18	55	0.327273	0.669004	0.441184	1	1	Q24FC7_TETTS	I7M896_TETTS	Q240W9_TETTS	I7MFV9_TETTS	I7MK18_TETTS	Q23YA6_TETTS	I7M814_TETTS	I7LXN0_TETTS	Q23QU6_TETTS	I7M2V5_TETTS	I7M3T9_TETTS	I7M3W2_TETTS	I7MH26_TETTS	I7LU09_TETTS	I7MDY4_TETTS	Q24I42_TETTS	Q23E47_TETTS	Q22CS3_TETTS
molecular_function	GO:0008168	methyltransferase activity	18	79	0.227848	0.020508	0.987809	0.912	1	W7XDX5_TETTS	Q22E68_TETTS	I7M8P3_TETTS	Q23CZ3_TETTS	I7MDV1_TETTS	Q23TW8_TETTS	Q23RE0_TETTS	I7MD03_TETTS	Q23M72_TETTS	Q23BV8_TETTS	Q23A13_TETTS	I7MJ04_TETTS	I7MI07_TETTS	I7MGF8_TETTS	Q22Z09_TETTS	I7M6M7_TETTS	Q231G1_TETTS	I7M9J9_TETTS
molecular_function	GO:0004722	protein serine/threonine phosphatase activity	17	27	0.62963	0.937686	0.10876	1	1	I7LWC5_TETTS	I7MI21_TETTS	I7MKH0_TETTS	I7MJK6_TETTS	Q22UQ1_TETTS	Q23EC3_TETTS	I7M9M5_TETTS	I7M3I6_TETTS	Q22LY0_TETTS	I7MD42_TETTS	Q23AG9_TETTS	Q23JY6_TETTS	I7MAM1_TETTS	I7LW71_TETTS	I7MM46_TETTS	I7MLK4_TETTS	I7M4N8_TETTS
molecular_function	GO:0016491	oxidoreductase activity	14	156	0.0897436	1.0172e-38	1	0	1	W7XID7_TETTS	Q23AI8_TETTS	Q233Z6_TETTS	I7M157_TETTS	I7M1R8_TETTS	Q236R9_TETTS	I7MGW2_TETTS	I7MAY5_TETTS	W7XD51_TETTS	Q22U13_TETTS	W7XD55_TETTS	Q236S0_TETTS	Q22CE3_TETTS	I7MD02_TETTS
molecular_function	GO:0004725	protein tyrosine phosphatase activity	14	49	0.285714	0.422263	0.694982	1	1	I7M896_TETTS	Q240W9_TETTS	I7MK18_TETTS	I7LXN0_TETTS	Q23R35_TETTS	Q23QU6_TETTS	I7M2V5_TETTS	I7M3T9_TETTS	I7MH26_TETTS	I7M0W4_TETTS	I7LU09_TETTS	I7MDY4_TETTS	I7MHG2_TETTS	Q23E47_TETTS
molecular_function	GO:0003678	DNA helicase activity	13	37	0.351351	0.825433	0.267992	1	1	Q22MW4_TETTS	Q245I4_TETTS	I7M1D1_TETTS	Q23A78_TETTS	I7MKP0_TETTS	Q239F7_TETTS	I7M4I5_TETTS	Q23JB6_TETTS	Q23JB9_TETTS	I7M8T7_TETTS	I7LZL9_TETTS	I7MAY7_TETTS	Q245I3_TETTS
molecular_function	GO:0003724	RNA helicase activity	12	27	0.444444	0.953847	0.0985339	1	1	I7ML30_TETTS	I7MI99_TETTS	Q22LR2_TETTS	I7M0X6_TETTS	I7M078_TETTS	Q24GJ7_TETTS	Q23RU6_TETTS	Q23RU3_TETTS	Q23RU2_TETTS	Q240I5_TETTS	Q22T03_TETTS	I7M8Z5_TETTS
molecular_function	GO:0004198	calcium-dependent cysteine-type endopeptidase activity	12	30	0.4	0.894949	0.190786	1	1	Q239Z2_TETTS	Q22V56_TETTS	I7M4H0_TETTS	Q24DF0_TETTS	I7MJR3_TETTS	I7LVL5_TETTS	Q22B94_TETTS	I7ME41_TETTS	W7X994_TETTS	I7MG72_TETTS	Q236J8_TETTS	I7M2Y1_TETTS
molecular_function	GO:0004527	exonuclease activity	12	46	0.26087	0.58225	0.522595	1	1	Q23JA6_TETTS	Q22MH2_TETTS	I7LZD6_TETTS	Q230Z9_TETTS	Q231Q2_TETTS	I7M2A3_TETTS	I7MMS0_TETTS	Q22MA5_TETTS	I7LXM4_TETTS	I7MLB2_TETTS	I7MEC0_TETTS	I7LTR4_TETTS
molecular_function	GO:0004190	aspartic-type endopeptidase activity	11	50	0.22	0.107396	0.941594	1	1	Q22L19_TETTS	W7XD98_TETTS	I7LTX0_TETTS	I7LU61_TETTS	I7M8A2_TETTS	W7XJ87_TETTS	I7MLV7_TETTS	I7M1J3_TETTS	I7MHX9_TETTS	Q237C7_TETTS	W7X3R2_TETTS
molecular_function	GO:0004180	carboxypeptidase activity	11	67	0.164179	0.589916	0.486182	1	1	Q228D2_TETTS	Q24C92_TETTS	I7MKG7_TETTS	I7LVG9_TETTS	W7XBE9_TETTS	Q23A36_TETTS	Q22C95_TETTS	W7XIQ4_TETTS	Q22UL4_TETTS	Q23UC5_TETTS	I7LZW6_TETTS
molecular_function	GO:0000287	magnesium ion binding	9	56	0.160714	0.00849951	0.996727	0.607	1	I7LUC0_TETTS	I7MG39_TETTS	A4VD01_TETTS	Q22B52_TETTS	I7MGE3_TETTS	Q23UD0_TETTS	Q247R2_TETTS	I7LXP5_TETTS	I7LUK9_TETTS
molecular_function	GO:0004222	metalloendopeptidase activity	9	73	0.123288	0.000165985	0.999952	0.013	1	Q24FF0_TETTS	I7MMK4_TETTS	I7LWE7_TETTS	Q24FH5_TETTS	I7MGD8_TETTS	I7M1J4_TETTS	Q235C0_TETTS	I7MAA8_TETTS	Q23RP1_TETTS
molecular_function	GO:0031267	small GTPase binding	9	17	0.529412	0.983883	0.0491118	1	1	Q23KE6_TETTS	A4VD40_TETTS	Q24HH0_TETTS	I7LT80_TETTS	I7MCT1_TETTS	Q23AR9_TETTS	Q23TW7_TETTS	Q22RP0_TETTS	Q235L5_TETTS
molecular_function	GO:0004519	endonuclease activity	8	52	0.153846	0.00305206	0.998709	0.254	1	Q23JA6_TETTS	Q22MH2_TETTS	I7LXS7_TETTS	Q236I5_TETTS	I7M2A3_TETTS	I7MMS0_TETTS	Q22XR3_TETTS	I7MLB2_TETTS
molecular_function	GO:0016788	hydrolase activity, acting on ester bonds	8	25	0.32	0.401103	0.64212	1	1	I7MJW1_TETTS	Q22KE1_TETTS	Q223Z3_TETTS	Q22SA5_TETTS	Q22LP7_TETTS	Q22P00_TETTS	Q22NZ9_TETTS	I7M0F7_TETTS
molecular_function	GO:0008234	cysteine-type peptidase activity	7	124	0.0564516	0.0210109	0.98524	0.915	1	Q24F15_TETTS	I7M8C3_TETTS	I7M9Z6_TETTS	I7MN45_TETTS	I7MN29_TETTS	Q22G21_TETTS	Q23G47_TETTS
molecular_function	GO:0019829	ATPase-coupled cation transmembrane transporter activity	7	22	0.318182	0.0742253	0.966987	1	1	I7M315_TETTS	Q23QV4_TETTS	Q22V49_TETTS	Q23WN0_TETTS	Q22V52_TETTS	Q23QW3_TETTS	Q23QV7_TETTS
molecular_function	GO:0004888	transmembrane signaling receptor activity	6	14	0.428571	0.849133	0.308527	1	1	I7MGU8_TETTS	Q24IA1_TETTS	I7MLU9_TETTS	I7MAG2_TETTS	Q22EY2_TETTS	I7M9R8_TETTS
molecular_function	GO:0016779	nucleotidyltransferase activity	6	19	0.315789	0.0212503	0.988731	0.916	1	I7MDW8_TETTS	Q23K52_TETTS	I7M325_TETTS	Q23I95_TETTS	Q22XM0_TETTS	Q229K1_TETTS
molecular_function	GO:0020037	heme binding	6	74	0.0810811	2.02981e-06	1	0.001	1	Q23YD1_TETTS	Q22NM6_TETTS	I7MAH8_TETTS	Q22NI8_TETTS	I7MB87_TETTS	Q22CE3_TETTS
molecular_function	GO:0016853	isomerase activity	6	36	0.166667	0.00159719	0.999276	0.14	1	W7XIR1_TETTS	I7MF73_TETTS	Q22P47_TETTS	Q237K9_TETTS	Q22P63_TETTS	Q23TE0_TETTS
molecular_function	GO:0140326	ATPase-coupled intramembrane lipid transporter activity	6	21	0.285714	0.509899	0.674529	1	1	I7MG39_TETTS	A4VD01_TETTS	Q22B52_TETTS	Q23UD0_TETTS	Q247R2_TETTS	I7LXP5_TETTS
molecular_function	GO:0051082	unfolded protein binding	6	25	0.24	0.301196	0.835068	1	1	Q22CW1_TETTS	I7MG84_TETTS	Q23FY6_TETTS	I7MGN3_TETTS	Q234R6_TETTS	W7XHB3_TETTS
molecular_function	GO:0016818	hydrolase activity, acting on acid anhydrides, in phosphorus-containing anhydrides	6	9	0.666667	0.693152	0.347379	1	1	Q22MW4_TETTS	Q22M98_TETTS	I7MKP0_TETTS	I7M4I5_TETTS	I7M8T7_TETTS	I7MAY7_TETTS
molecular_function	GO:0008641	ubiquitin-like modifier activating enzyme activity	6	14	0.428571	0.836744	0.311236	1	1	I7M9Y9_TETTS	Q238S6_TETTS	I7ML74_TETTS	Q22KT5_TETTS	Q22N18_TETTS	I7M167_TETTS
molecular_function	GO:0010997	anaphase-promoting complex binding	6	10	0.6	0.987161	0.0550767	1	1	Q245K6_TETTS	Q22XT4_TETTS	Q234B7_TETTS	I7LY73_TETTS	I7M414_TETTS	Q22CY9_TETTS
molecular_function	GO:0097027	ubiquitin-protein transferase activator activity	6	10	0.6	0.987161	0.0550767	1	1	Q245K6_TETTS	Q22XT4_TETTS	Q234B7_TETTS	I7LY73_TETTS	I7M414_TETTS	Q22CY9_TETTS
molecular_function	GO:0003824	catalytic activity	5	46	0.108696	3.54482e-16	1	0	1	Q236I2_TETTS	I7MDI9_TETTS	Q22TC2_TETTS	Q23G25_TETTS	Q234Q1_TETTS
molecular_function	GO:0004185	serine-type carboxypeptidase activity	5	25	0.2	0.767963	0.350316	1	1	Q23QV3_TETTS	I7LSZ5_TETTS	Q22DT9_TETTS	Q239C2_TETTS	Q22DU0_TETTS
molecular_function	GO:0003684	damaged DNA binding	5	10	0.5	0.944923	0.167987	1	1	Q22RQ9_TETTS	I7MAM7_TETTS	Q23FN3_TETTS	A4VCZ3_TETTS	I7MCE6_TETTS
molecular_function	GO:0003746	translation elongation factor activity	5	44	0.113636	0.00212154	0.999454	0.186	1	Q23AP3_TETTS	I7MDY0_TETTS	Q23TC1_TETTS	I7MGI2_TETTS	I7M137_TETTS
molecular_function	GO:0016307	phosphatidylinositol phosphate kinase activity	5	11	0.454545	0.954209	0.134335	1	1	Q24GZ3_TETTS	Q22C61_TETTS	I7MG62_TETTS	Q22B30_TETTS	A4VF03_TETTS
molecular_function	GO:0003697	single-stranded DNA binding	5	9	0.555556	0.944923	0.167987	1	1	Q23K28_TETTS	I7LXS7_TETTS	I7M671_TETTS	Q22MQ5_TETTS	I7MMK4_TETTS
molecular_function	GO:0016829	lyase activity	4	14	0.285714	0.000100529	0.999972	0.01	1	Q22TK6_TETTS	Q23F29_TETTS	Q22M37_TETTS	I7MN41_TETTS
molecular_function	GO:0005506	iron ion binding	4	66	0.0606061	5.08006e-07	1	0	1	Q23YD1_TETTS	Q22NM6_TETTS	Q22NI8_TETTS	I7MB87_TETTS
molecular_function	GO:0004497	monooxygenase activity	4	56	0.0714286	9.35867e-07	1	0	1	Q23YD1_TETTS	Q22NM6_TETTS	Q22NI8_TETTS	I7MB87_TETTS
molecular_function	GO:0016705	oxidoreductase activity, acting on paired donors, with incorporation or reduction of molecular oxygen	4	51	0.0784314	2.32201e-06	1	0.001	1	Q23YD1_TETTS	Q22NM6_TETTS	Q22NI8_TETTS	I7MB87_TETTS
molecular_function	GO:0030983	mismatched DNA binding	4	9	0.444444	0.888468	0.293676	1	1	I7M7U7_TETTS	Q23YW9_TETTS	I7MML1_TETTS	Q23K54_TETTS
molecular_function	GO:0070403	NAD+ binding	4	13	0.307692	0.623765	0.610516	1	1	Q23RH0_TETTS	A4VDQ9_TETTS	Q23A43_TETTS	Q23A44_TETTS
molecular_function	GO:0003950	NAD+ ADP-ribosyltransferase activity	4	14	0.285714	0.551115	0.675168	1	1	Q22MT0_TETTS	Q22N51_TETTS	Q22F17_TETTS	Q24C77_TETTS
molecular_function	GO:0004114	3',5'-cyclic-nucleotide phosphodiesterase activity	4	11	0.363636	0.767077	0.460067	1	1	Q22CV4_TETTS	I7M9B7_TETTS	I7MF95_TETTS	I7MHG9_TETTS
molecular_function	GO:0004540	ribonuclease activity	4	6	0.666667	0.906879	0.165705	1	1	I7MKZ5_TETTS	I7M7K5_TETTS	I7M127_TETTS	I7ME26_TETTS
molecular_function	GO:2001070	starch binding	4	9	0.444444	0.888468	0.293676	1	1	Q22H08_TETTS	I7MK18_TETTS	Q22TC2_TETTS	Q23G25_TETTS
molecular_function	GO:0004100	chitin synthase activity	4	12	0.333333	0.696657	0.538429	1	1	Q22EZ8_TETTS	Q22Z67_TETTS	I7M268_TETTS	Q22Z68_TETTS
molecular_function	GO:0036310	ATP-dependent DNA/DNA annealing activity	4	5	0.8	0.997141	0.0347193	1	1	Q22ZC2_TETTS	I7MCV4_TETTS	Q22C20_TETTS	Q23RY4_TETTS
molecular_function	GO:0003887	DNA-directed DNA polymerase activity	4	8	0.5	0.933912	0.212723	1	1	Q23DW5_TETTS	Q22ZB9_TETTS	A4VCZ3_TETTS	Q233J3_TETTS
molecular_function	GO:0019901	protein kinase binding	4	10	0.4	0.832013	0.37747	1	1	I7M9Y8_TETTS	Q231Q4_TETTS	I7MAZ9_TETTS	Q245A9_TETTS
molecular_function	GO:0070840	dynein complex binding	4	5	0.8	0.997141	0.0347193	1	1	Q22HG6_TETTS	Q22BD9_TETTS	I7M707_TETTS	Q22UJ1_TETTS
molecular_function	GO:0017128	phospholipid scramblase activity	4	12	0.333333	0.696657	0.538429	1	1	Q22U02_TETTS	Q22D68_TETTS	Q23H09_TETTS	Q22U00_TETTS
molecular_function	GO:0106274	NAD+-protein-arginine ADP-ribosyltransferase activity	4	7	0.571429	0.966831	0.139406	1	1	Q227Q9_TETTS	Q23E62_TETTS	Q22N29_TETTS	Q236S8_TETTS
molecular_function	GO:0106275	NADP+-protein-arginine ADP-ribosyltransferase activity	4	7	0.571429	0.966831	0.139406	1	1	Q227Q9_TETTS	Q23E62_TETTS	Q22N29_TETTS	Q236S8_TETTS
molecular_function	GO:0000049	tRNA binding	3	20	0.15	0.0903656	0.971278	1	1	Q240V2_TETTS	I7MAM9_TETTS	Q23R84_TETTS
molecular_function	GO:0070735	protein-glycine ligase activity	3	6	0.5	0.921301	0.274556	1	1	TTL3B_TETTS	TTL3D_TETTS	TTL3A_TETTS
molecular_function	GO:0008483	transaminase activity	3	18	0.166667	0.0200831	0.995011	0.91	1	Q23E22_TETTS	I7MKR2_TETTS	I7MI18_TETTS
molecular_function	GO:0005516	calmodulin binding	3	5	0.6	0.965281	0.176627	1	1	Q22NV2_TETTS	I7M3Z0_TETTS	Q235C4_TETTS
molecular_function	GO:0030170	pyridoxal phosphate binding	3	31	0.0967742	0.00513477	0.998923	0.41	1	Q23E22_TETTS	I7MKR2_TETTS	I7MI18_TETTS
molecular_function	GO:0004553	hydrolase activity, hydrolyzing O-glycosyl compounds	3	42	0.0714286	5.31022e-06	0.999998	0.002	1	Q22RK8_TETTS	Q246C2_TETTS	I7LVG7_TETTS
molecular_function	GO:0046983	protein dimerization activity	3	8	0.375	0.031535	0.989171	0.982	1	Q239R2_TETTS	W7XKW2_TETTS	Q22BJ8_TETTS
molecular_function	GO:0019903	protein phosphatase binding	3	6	0.5	0.921301	0.274556	1	1	I7M2M5_TETTS	Q22CQ3_TETTS	A4VDT5_TETTS
molecular_function	GO:0004559	alpha-mannosidase activity	3	8	0.375	0.787277	0.473835	1	1	Q23BP9_TETTS	Q23BN3_TETTS	W7X822_TETTS
molecular_function	GO:0003899	DNA-directed 5'-3' RNA polymerase activity	3	31	0.0967742	0.00218642	0.999581	0.189	1	Q22Z12_TETTS	Q23DH8_TETTS	W7XIG0_TETTS
molecular_function	GO:0050660	flavin adenine dinucleotide binding	3	34	0.0882353	1.82812e-06	1	0	1	Q22A31_TETTS	I7LZZ6_TETTS	I7LVS5_TETTS
molecular_function	GO:0016746	acyltransferase activity	3	18	0.166667	0.0950394	0.931878	1	1	Q236D4_TETTS	Q23VX7_TETTS	W7XD57_TETTS
molecular_function	GO:0051213	dioxygenase activity	3	26	0.115385	0.00379132	0.999089	0.309	1	Q22MH4_TETTS	I7MLA7_TETTS	I7M150_TETTS
molecular_function	GO:0004435	phosphatidylinositol phospholipase C activity	3	5	0.6	0.965281	0.176627	1	1	Q236T7_TETTS	I7LW88_TETTS	I7LTG4_TETTS
molecular_function	GO:0016538	cyclin-dependent protein serine/threonine kinase regulator activity	3	10	0.3	0.62253	0.64382	1	1	W7XHG2_TETTS	Q22BI6_TETTS	Q22AB9_TETTS
molecular_function	GO:0004867	serine-type endopeptidase inhibitor activity	3	11	0.272727	0.539933	0.712727	1	1	I7M668_TETTS	Q23MN8_TETTS	I7MFX0_TETTS
molecular_function	GO:0008408	3'-5' exonuclease activity	3	9	0.333333	0.800269	0.373805	1	1	Q23DW5_TETTS	Q22A65_TETTS	I7LTV6_TETTS
molecular_function	GO:0008236	serine-type peptidase activity	3	15	0.2	0.163779	0.893528	1	1	I7M898_TETTS	W7XIQ4_TETTS	I7LZW6_TETTS
molecular_function	GO:0004649	poly(ADP-ribose) glycohydrolase activity	3	10	0.3	0.62253	0.64382	1	1	I7ME17_TETTS	Q23R61_TETTS	I7MIM8_TETTS
molecular_function	GO:0030553	cGMP binding	3	8	0.375	0.787277	0.473835	1	1	I7MD55_TETTS	Q23KG5_TETTS	I7MFS4_TETTS
molecular_function	GO:0004692	cGMP-dependent protein kinase activity	3	8	0.375	0.787277	0.473835	1	1	I7MD55_TETTS	Q23KG5_TETTS	I7MFS4_TETTS
molecular_function	GO:0003713	transcription coactivator activity	3	7	0.428571	0.860594	0.375918	1	1	A4VE10_TETTS	Q234L1_TETTS	I7M327_TETTS
molecular_function	GO:0004713	protein tyrosine kinase activity	3	4	0.75	0.990769	0.0914825	1	1	I7M9U0_TETTS	I7MLQ2_TETTS	I7M6M9_TETTS
molecular_function	GO:0000978	RNA polymerase II cis-regulatory region sequence-specific DNA binding	3	4	0.75	0.990769	0.0914825	1	1	Q22BJ8_TETTS	Q22FZ6_TETTS	Q22C44_TETTS
molecular_function	GO:0008173	RNA methyltransferase activity	2	6	0.333333	0.0741133	0.973899	1	1	HENMT_TETTS	I7M1S8_TETTS
molecular_function	GO:0042162	telomeric DNA binding	2	5	0.4	0.725444	0.601448	1	1	TERT_TETTS	I7MAM7_TETTS
molecular_function	GO:0070740	tubulin-glutamic acid ligase activity	2	2	1	1	0.0961335	1	1	TTLL1_TETTS	TTL6A_TETTS
molecular_function	GO:0004176	ATP-dependent peptidase activity	2	8	0.25	0.526165	0.764268	1	1	Q234P9_TETTS	I7MAA8_TETTS
molecular_function	GO:0019784	NEDD8-specific protease activity	2	2	1	1	0.0961335	1	1	W7XJA7_TETTS	I7M3C5_TETTS
molecular_function	GO:0016314	phosphatidylinositol-3,4,5-trisphosphate 3-phosphatase activity	2	3	0.666667	0.970206	0.228812	1	1	I7MH26_TETTS	I7LU09_TETTS
molecular_function	GO:0015165	pyrimidine nucleotide-sugar transmembrane transporter activity	2	14	0.142857	0.141875	0.959766	1	1	Q22S22_TETTS	Q22S23_TETTS
molecular_function	GO:0005200	structural constituent of cytoskeleton	2	15	0.133333	0.110327	0.970549	1	1	Q23WP5_TETTS	I7MJY7_TETTS
molecular_function	GO:0043014	alpha-tubulin binding	2	3	0.666667	0.970206	0.228812	1	1	I7MAR6_TETTS	I7MHT9_TETTS
molecular_function	GO:0008430	selenium binding	2	3	0.666667	0.970206	0.228812	1	1	W7XJR0_TETTS	A4VEG1_TETTS
molecular_function	GO:0003755	peptidyl-prolyl cis-trans isomerase activity	2	25	0.08	0.00673032	0.998873	0.502	1	Q22XP3_TETTS	I7MIU8_TETTS
molecular_function	GO:0004252	serine-type endopeptidase activity	2	20	0.1	0.028722	0.994084	0.97	1	Q234P9_TETTS	W7WYG9_TETTS
molecular_function	GO:0031625	ubiquitin protein ligase binding	2	11	0.181818	0.287273	0.89998	1	1	W7XCZ8_TETTS	Q236H3_TETTS
molecular_function	GO:0005544	calcium-dependent phospholipid binding	2	6	0.333333	0.725444	0.601448	1	1	I7M3B9_TETTS	Q23A17_TETTS
molecular_function	GO:0051539	4 iron, 4 sulfur cluster binding	2	23	0.0869565	0.0121459	0.997802	0.76	1	Q22ZB9_TETTS	Q233J3_TETTS
molecular_function	GO:0008324	cation transmembrane transporter activity	2	9	0.222222	0.906021	0.120573	1	1	I7MKW9_TETTS	I7MN02_TETTS
molecular_function	GO:0016874	ligase activity	2	29	0.0689655	0.231545	0.816566	1	1	Q24I40_TETTS	Q24HZ4_TETTS
molecular_function	GO:0005337	nucleoside transmembrane transporter activity	2	13	0.153846	0.18108	0.945246	1	1	Q22WJ0_TETTS	Q23PR2_TETTS
molecular_function	GO:0070006	metalloaminopeptidase activity	2	10	0.2	0.35618	0.865934	1	1	Q240U3_TETTS	Q240U0_TETTS
molecular_function	GO:0016286	small conductance calcium-activated potassium channel activity	2	6	0.333333	0.725444	0.601448	1	1	I7M086_TETTS	I7MD84_TETTS
molecular_function	GO:0008237	metallopeptidase activity	2	31	0.0645161	0.00554674	0.996931	0.438	1	Q22HG6_TETTS	A4VDG4_TETTS
molecular_function	GO:0016810	hydrolase activity, acting on carbon-nitrogen (but not peptide) bonds	2	4	0.5	0.201095	0.882806	1	1	I7M8R6_TETTS	I7MI88_TETTS
molecular_function	GO:0019825	oxygen binding	2	7	0.285714	0.624082	0.69166	1	1	I7MAH8_TETTS	Q22CE3_TETTS
molecular_function	GO:0005198	structural molecule activity	2	11	0.181818	4.73807e-12	1	0	1	I7LUD1_TETTS	Q23MP6_TETTS
molecular_function	GO:0051087	chaperone binding	2	7	0.285714	0.624082	0.69166	1	1	I7LSZ0_TETTS	Q236M1_TETTS
molecular_function	GO:0070628	proteasome binding	2	3	0.666667	0.970206	0.228812	1	1	I7MD23_TETTS	Q235C8_TETTS
molecular_function	GO:0000175	3'-5'-exoribonuclease activity	2	5	0.4	0.860594	0.375918	1	1	Q241P8_TETTS	Q23PU6_TETTS
molecular_function	GO:0003993	acid phosphatase activity	2	3	0.666667	0.970206	0.228812	1	1	I7LV11_TETTS	I7MG49_TETTS
molecular_function	GO:0015297	antiporter activity	2	21	0.0952381	9.58643e-05	0.999983	0.01	1	I7M116_TETTS	Q23W30_TETTS
[truncated: 678 more rows]
[truncated: 2,449 more columns]

## Sheet: polyQ⁄N
GO domain	GO ID	GO term	polyQ⁄N protein	total number	number / total	raw p-value under-representation	raw p-value over-representation	FWER under-representation	FWER over-representation	Gene Name
[truncated: 1,858 more rows]
[truncated: 5,000 more columns]

[truncated: 19 more sheets: polyN, polyY, polyW, polyC, polyP, polyA, polyS, polyT, polyD, polyE, polyG, polyF, polyH, polyI, polyL, polyV, polyM, polyR, polyK]
