# Supplementary material for: Noncanonical usage of stop codons in ciliates expands proteins with structurally flexible Q-rich motifs
Source: eLife. 2024 Feb 23;12:RP91405. doi: 10.7554/eLife.91405 (PMC10942620; doi:10.7554/eLife.91405)
Supplement: Figure 6—source data 19. — The percentages and numbers of SCD and polyX proteins in our search that belong to each indicated Gene Ontology (GO) group are shown. GOfuncR (Huttenhower et al., 2009) was applied for GO enrichment and statistical analysis. The p values adjusted according to the Family-wise error rate (FWER) are shown. The overrepresented GO groups (adjusted p-values ≤0.001) are highlighted in red font. [file elife-91405-fig6-data19.xlsx]

## Sheet: SCD
GO domain	GO ID	GO term	SCD protein	total number	number / total	raw p-value under-representation	raw p-value over-representation	FWER under-representation	FWER over-representation	Gene Name
biological_process	GO:0018105	peptidyl-serine phosphorylation	514	1134	0.453263	1	2.59663e-07	1	0	Q6BGB6_PARTE	Q3SEP4_PARTE	Q3SEM8_PARTE	Q6BG98_PARTE	Q3SEP2_PARTE	Q6BG59_PARTE	Q3SEP3_PARTE	Q6BGF8_PARTE	Q6BFD3_PARTE	Q6BGL9_PARTE	Q3SEP1_PARTE	Q6BFC2_PARTE	Q6BFB4_PARTE	Q3SEM0_PARTE	A0CNZ6_PARTE	A0E9C0_PARTE	A0CP16_PARTE	A0BFN5_PARTE	A0D9C4_PARTE	A0C6T6_PARTE	A0DGC5_PARTE	A0C5R9_PARTE	A0CJD7_PARTE	A0BF44_PARTE	A0BNB6_PARTE	A0CSQ0_PARTE	A0C8I8_PARTE	A0C0S0_PARTE	A0BPB4_PARTE	A0CG15_PARTE	A0BQG0_PARTE	A0C693_PARTE	A0BEY5_PARTE	A0D032_PARTE	A0EAI5_PARTE	A0E914_PARTE	A0DQZ7_PARTE	A0DS93_PARTE	A0DK75_PARTE	A0DX53_PARTE
biological_process	GO:0035556	intracellular signal transduction	392	722	0.542936	1	5.28264e-17	1	0	Q6BGB6_PARTE	Q6BG59_PARTE	Q6BFD3_PARTE	Q6BFC2_PARTE	A0E9C0_PARTE	A0CF34_PARTE	A0CP16_PARTE	A0CG56_PARTE	A0DNY9_PARTE	A0C6T6_PARTE	A0DGC5_PARTE	A0BTD0_PARTE	A0BLM0_PARTE	A0BF44_PARTE	A0C7P7_PARTE	A0BPB4_PARTE	A0DKK7_PARTE	A0E0D3_PARTE	A0EHP6_PARTE	A0BQG0_PARTE	A0C693_PARTE	A0D1M9_PARTE	A0DHP1_PARTE	A0D032_PARTE	A0DB40_PARTE	A0EAI5_PARTE	A0CEB3_PARTE	A0DX53_PARTE	A0CYE6_PARTE	A0CG37_PARTE	A0DR88_PARTE	A0E6T6_PARTE	A0DBE5_PARTE	A0CB26_PARTE	A0BYY6_PARTE	A0D431_PARTE	A0BW50_PARTE	A0DFE2_PARTE	A0BDN1_PARTE	A0CT66_PARTE
biological_process	GO:0046777	protein autophosphorylation	240	474	0.506329	1	1.91975e-08	1	0	Q6BG98_PARTE	Q6BG59_PARTE	Q6BGF8_PARTE	Q6BFD3_PARTE	Q6BFB4_PARTE	A0CNZ6_PARTE	A0E9C0_PARTE	A0CP16_PARTE	A0C6T6_PARTE	A0DGC5_PARTE	A0CJD7_PARTE	A0BF44_PARTE	A0BQG0_PARTE	A0C693_PARTE	A0DQZ7_PARTE	A0DX53_PARTE	A0CYE6_PARTE	A0CG37_PARTE	A0DR88_PARTE	A0E5S8_PARTE	A0BEH8_PARTE	A0DZW4_PARTE	A0E3L4_PARTE	A0E7F6_PARTE	A0CG51_PARTE	A0BDQ3_PARTE	A0BK86_PARTE	A0E030_PARTE	A0D5C9_PARTE	A0DNC5_PARTE	A0CWV1_PARTE	A0EEB5_PARTE	A0D2B1_PARTE	A0CD36_PARTE	A0CA74_PARTE	A0BM19_PARTE	A0DTX9_PARTE	A0BD79_PARTE	A0D9Z4_PARTE	A0BPQ4_PARTE
biological_process	GO:0006355	regulation of transcription, DNA-templated	164	351	0.467236	1	2.81991e-09	1	0	Q6BGK7_PARTE	A0C9I1_PARTE	Q3M0X1_PARTE	A0DYE4_PARTE	A0D737_PARTE	A0DBZ2_PARTE	A0DCZ2_PARTE	A0BGG5_PARTE	A0DM37_PARTE	A0CPV7_PARTE	A0DZ39_PARTE	A0C002_PARTE	A0DJU9_PARTE	A0CLY6_PARTE	A0EAQ3_PARTE	A0D952_PARTE	A0DYE2_PARTE	A0DK74_PARTE	A0CVQ4_PARTE	A0C160_PARTE	A0CCM0_PARTE	A0DEH2_PARTE	A0E0Q3_PARTE	A0BM03_PARTE	A0D763_PARTE	A0E484_PARTE	A0D9R6_PARTE	A0E7K6_PARTE	A0BGH5_PARTE	A0BPG7_PARTE	A0D553_PARTE	A0CMG3_PARTE	A0CZJ6_PARTE	A0D756_PARTE	A0CZK1_PARTE	A0E7S5_PARTE	A0C6U9_PARTE	A0CU56_PARTE	A0E3T8_PARTE	A0D678_PARTE
biological_process	GO:0007018	microtubule-based movement	155	226	0.685841	1	3.60429e-15	1	0	A0DM91_PARTE	A0BI24_PARTE	A0DTA3_PARTE	A0CXL9_PARTE	A0DUH6_PARTE	A0BBW4_PARTE	A0BNJ9_PARTE	A0BW40_PARTE	A0DBA0_PARTE	A0BNH7_PARTE	A0E8G9_PARTE	A0BI43_PARTE	A0CHE2_PARTE	A0EEN4_PARTE	A0EHM3_PARTE	A0DT59_PARTE	A0C6E0_PARTE	A0D8S6_PARTE	A0CVA6_PARTE	A0DZM1_PARTE	A0BXQ9_PARTE	A0E0W8_PARTE	A0DQI3_PARTE	A0DTY6_PARTE	A0EF51_PARTE	A0BPA6_PARTE	A0C807_PARTE	A0BRQ2_PARTE	A0C2F5_PARTE	A0EBF9_PARTE	A0BV45_PARTE	A0DE06_PARTE	A0CDW0_PARTE	A0BUS8_PARTE	A0E397_PARTE	A0BL17_PARTE	A0DCA3_PARTE	A0DKE4_PARTE	A0CLM3_PARTE	A0BQG9_PARTE
biological_process	GO:0000122	negative regulation of transcription by RNA polymerase II	127	233	0.545064	1	3.17791e-07	1	0	A0BMM3_PARTE	A0CEG4_PARTE	A0BRT1_PARTE	A0DBT2_PARTE	A0D039_PARTE	A0CGB3_PARTE	A0CCW1_PARTE	A0DVF8_PARTE	A0CJ90_PARTE	A0BTQ7_PARTE	A0D132_PARTE	A0BCV0_PARTE	A0BR91_PARTE	A0D5J0_PARTE	A0D4Y4_PARTE	A0BIT8_PARTE	A0D8E7_PARTE	A0CGC8_PARTE	A0CUW3_PARTE	A0CBM4_PARTE	A0EG79_PARTE	A0EA61_PARTE	A0C196_PARTE	A0CST8_PARTE	A0BT99_PARTE	A0BSM2_PARTE	A0EEJ9_PARTE	A0C275_PARTE	A0EHE6_PARTE	A0CL44_PARTE	A0DAZ9_PARTE	A0CUP5_PARTE	A0CCB2_PARTE	A0BLG2_PARTE	A0C9F8_PARTE	A0CUR1_PARTE	A0CXY5_PARTE	A0C1H6_PARTE	A0CWF8_PARTE	A0C150_PARTE
biological_process	GO:0046999	regulation of conjugation	104	118	0.881356	1	1.74165e-29	1	0	Q6BGE9_PARTE	A0CE59_PARTE	A0CCQ1_PARTE	A0CCQ0_PARTE	Q6BG39_PARTE	A0CXE0_PARTE	A0DK84_PARTE	A0BU79_PARTE	A0E3M4_PARTE	A0BDP1_PARTE	A0BLJ3_PARTE	A0D7F0_PARTE	A0CBT1_PARTE	A0BL44_PARTE	A0BWN4_PARTE	A0E6D1_PARTE	A0EI34_PARTE	A0DN82_PARTE	A0BE08_PARTE	A0BE28_PARTE	A0E7M0_PARTE	A0BLJ6_PARTE	A0D0S9_PARTE	A0DFX1_PARTE	A0DVA1_PARTE	A0E7L9_PARTE	A0CCQ3_PARTE	A0EG32_PARTE	A0DGI6_PARTE	A0ECM3_PARTE	A0CQ34_PARTE	A0BI67_PARTE	A0DVA2_PARTE	A0CC89_PARTE	A0D6S7_PARTE	A0BWI3_PARTE	A0DCZ7_PARTE	A0DUU3_PARTE	A0CMF3_PARTE	A0DKI3_PARTE
biological_process	GO:0071805	potassium ion transmembrane transport	87	145	0.6	1	2.65679e-07	1	0	Q6BFH0_PARTE	A0BV88_PARTE	A0DSK7_PARTE	A0BU19_PARTE	A0D7S0_PARTE	A0CVK8_PARTE	A0BCE4_PARTE	A0DP40_PARTE	A0D0R0_PARTE	A0CPH5_PARTE	A0BGY6_PARTE	A0DBG0_PARTE	A0CKG7_PARTE	A0DNS5_PARTE	A0CIG2_PARTE	A0CNU1_PARTE	A0C9Y5_PARTE	A0BN39_PARTE	A0CB46_PARTE	A0C2T1_PARTE	A0CEX2_PARTE	A0CKQ6_PARTE	A0BW83_PARTE	A0BKG0_PARTE	A0D297_PARTE	A0BZE0_PARTE	A0CZY2_PARTE	A0BS55_PARTE	A0BJ92_PARTE	A0BFK0_PARTE	A0BUH6_PARTE	A0CNZ7_PARTE	A0DF65_PARTE	A0C3L8_PARTE	A0DLX1_PARTE	A0DZ69_PARTE	A0BD51_PARTE	A0DDP6_PARTE	A0DXC3_PARTE	A0DHY9_PARTE
biological_process	GO:0042391	regulation of membrane potential	86	119	0.722689	1	4.70364e-14	1	0	A0BV88_PARTE	A0DSK7_PARTE	A0BU19_PARTE	A0D7S0_PARTE	A0CVK8_PARTE	A0BCE4_PARTE	A0DP40_PARTE	A0D0R0_PARTE	A0CPH5_PARTE	A0BGY6_PARTE	A0DBG0_PARTE	A0DNS5_PARTE	A0CIG2_PARTE	A0D620_PARTE	A0C9Y5_PARTE	A0EF36_PARTE	A0EEL2_PARTE	A0BN39_PARTE	A0CB46_PARTE	A0C2T1_PARTE	A0CEX2_PARTE	A0BW83_PARTE	A0BKG0_PARTE	A0D297_PARTE	A0BZE0_PARTE	A0CZY2_PARTE	A0BS55_PARTE	A0BJ92_PARTE	A0BFK0_PARTE	A0BUH6_PARTE	A0CNZ7_PARTE	A0DF65_PARTE	A0C3L8_PARTE	A0DLX1_PARTE	A0DZ69_PARTE	A0BD51_PARTE	A0DDP6_PARTE	A0DXC3_PARTE	A0DHY9_PARTE	A0BZN4_PARTE
biological_process	GO:0007165	signal transduction	71	236	0.300847	1	5.86003e-10	1	0	Q3SEP4_PARTE	Q3SEM8_PARTE	Q3SEP2_PARTE	Q3SEP3_PARTE	A0CS65_PARTE	Q3SEP1_PARTE	Q3SEM0_PARTE	A0D9C4_PARTE	A0DSJ5_PARTE	A0CDV7_PARTE	A0DR90_PARTE	A0DHI3_PARTE	A0C8A0_PARTE	A0E3T3_PARTE	A0CEU2_PARTE	A0DTV1_PARTE	A0DJ79_PARTE	A0DZ73_PARTE	A0CSQ9_PARTE	A0E2C5_PARTE	A0BJ98_PARTE	A0BPU1_PARTE	A0CB86_PARTE	A0EAV0_PARTE	A0CB76_PARTE	A0CQM4_PARTE	A0BEN8_PARTE	A0BND7_PARTE	A0CPK5_PARTE	A0BD23_PARTE	A0EGL5_PARTE	A0CX30_PARTE	A0E7D3_PARTE	A0BP44_PARTE	A0EG81_PARTE	A0E901_PARTE	A0EBM0_PARTE	A0BSL7_PARTE	A0BFQ8_PARTE	A0D2R3_PARTE
biological_process	GO:0006468	protein phosphorylation	71	189	0.375661	0.999999	6.90164e-07	1	0	A0D1M9_PARTE	A0DPP7_PARTE	A0CT66_PARTE	A0C0M5_PARTE	A0DC04_PARTE	A0DRH7_PARTE	A0D0U1_PARTE	A0CJW6_PARTE	A0BXY0_PARTE	A0BC25_PARTE	A0CH45_PARTE	A0BCY0_PARTE	A0CA13_PARTE	A0CG41_PARTE	A0CN03_PARTE	A0DCI0_PARTE	A0CNT8_PARTE	A0D2G0_PARTE	A0BYR4_PARTE	A0D9A0_PARTE	Q6BGJ2_PARTE	A0DBJ9_PARTE	A0BSN3_PARTE	A0EAM5_PARTE	A0CGU4_PARTE	A0DKQ5_PARTE	A0CQL3_PARTE	A0CDF8_PARTE	A0CEQ5_PARTE	A0DX57_PARTE	A0BI91_PARTE	A0DIM4_PARTE	A0DRI2_PARTE	A0BSK7_PARTE	A0BBI3_PARTE	A0BNX1_PARTE	A0D4S6_PARTE	A0C1T6_PARTE	A0EBP2_PARTE	A0DFL2_PARTE
biological_process	GO:0009190	cyclic nucleotide biosynthetic process	51	61	0.836066	1	8.44072e-14	1	0	A0CF34_PARTE	A0C7P7_PARTE	A0E0D3_PARTE	A0EHP6_PARTE	A0DHP1_PARTE	A0DJM1_PARTE	A0E1Q2_PARTE	A0C8F3_PARTE	A0DJS9_PARTE	A0D3M1_PARTE	A0BVZ7_PARTE	A0BRT6_PARTE	A0BG69_PARTE	A0BL83_PARTE	A0BNX5_PARTE	A0DVQ1_PARTE	A0DNU5_PARTE	A0C5P9_PARTE	A0EBY3_PARTE	A0DJY3_PARTE	A0BGQ3_PARTE	A0DTD8_PARTE	A0CHV2_PARTE	A0CM46_PARTE	A0CLZ6_PARTE	A0C5Y1_PARTE	A0DTW5_PARTE	A0C2C0_PARTE	A0D740_PARTE	A0BI80_PARTE	A0DVP6_PARTE	A0CL53_PARTE	A0C7U3_PARTE	A0E179_PARTE	A0CJU6_PARTE	A0CEN0_PARTE	A0BLT9_PARTE	A0CKZ5_PARTE	A0EAN1_PARTE	A0E8U0_PARTE
biological_process	GO:0018200	peptidyl-glutamic acid modification	42	70	0.6	1	1.1218e-09	1	0	Q6BFH6_PARTE	A0C4K2_PARTE	A0EEV2_PARTE	A0BSF5_PARTE	A0EEC1_PARTE	A0E7P0_PARTE	A0CPP3_PARTE	A0BRB3_PARTE	A0CR16_PARTE	A0BPQ0_PARTE	A0BZG0_PARTE	A0DPJ1_PARTE	A0C093_PARTE	A0E5L6_PARTE	A0EDS3_PARTE	A0D6V8_PARTE	A0DLQ7_PARTE	A0EFG8_PARTE	A0BJX8_PARTE	A0BZ70_PARTE	A0BCW9_PARTE	A0BLI3_PARTE	A0D3H3_PARTE	A0CVI7_PARTE	A0BNA1_PARTE	A0CMF7_PARTE	A0DZJ2_PARTE	A0DAJ0_PARTE	A0D366_PARTE	A0BW79_PARTE	A0C5M3_PARTE	A0D8Z1_PARTE	A0BNF3_PARTE	A0BFJ4_PARTE	A0C2F2_PARTE	A0DJZ9_PARTE	A0CE70_PARTE	A0DI81_PARTE	A0DGA0_PARTE	A0C7P6_PARTE
biological_process	GO:0006816	calcium ion transport	41	45	0.911111	1	8.31162e-08	1	0	A0CCN7_PARTE	A0BDK4_PARTE	A0CIL5_PARTE	A0DIW0_PARTE	A0DI67_PARTE	A0BWK2_PARTE	A0BKE9_PARTE	A0CDM5_PARTE	A0DI39_PARTE	A0BSZ5_PARTE	A0BDL8_PARTE	A0DB70_PARTE	A0DRJ4_PARTE	A0DXC4_PARTE	A0C2L5_PARTE	A0CB41_PARTE	A0BKL8_PARTE	A0DR68_PARTE	A0CBV7_PARTE	A0BJ71_PARTE	A0BF12_PARTE	A0DIV9_PARTE	A0DI68_PARTE	A0CTH2_PARTE	A0D5W4_PARTE	A0CIL4_PARTE	A0D436_PARTE	A0BZH6_PARTE	A0BYE5_PARTE	A0BWK8_PARTE	A0BDK6_PARTE	A0BYE4_PARTE	A0CTU2_PARTE	A0BW97_PARTE	A0BZH2_PARTE	A0BXM3_PARTE	A0BKF4_PARTE	A0DX61_PARTE	A0C5N7_PARTE	A0DXP6_PARTE
biological_process	GO:0007189	adenylate cyclase-activating G protein-coupled receptor signaling pathway	35	47	0.744681	1	5.01933e-07	1	0	A0CF34_PARTE	A0D441_PARTE	A0C7P7_PARTE	A0E0D3_PARTE	A0CUI5_PARTE	A0C8F3_PARTE	A0BVZ7_PARTE	A0BG69_PARTE	A0BNX5_PARTE	A0DVQ1_PARTE	A0BVA4_PARTE	A0C5P9_PARTE	A0DJY3_PARTE	A0DI63_PARTE	A0DTD8_PARTE	A0CM46_PARTE	A0C5Y1_PARTE	A0D4P1_PARTE	A0CS33_PARTE	A0CL53_PARTE	A0C7U3_PARTE	A0E179_PARTE	A0CJU6_PARTE	A0CEN0_PARTE	A0CKZ5_PARTE	A0EAN1_PARTE	A0BHR5_PARTE	A0D9W5_PARTE	Q6BG52_PARTE	A0BPN4_PARTE	A0DI52_PARTE	A0BBK4_PARTE	A0D3H6_PARTE	A0EC90_PARTE	A0BF81_PARTE
biological_process	GO:0006623	protein targeting to vacuole	34	40	0.85	1	1.54313e-09	1	0	A0C793_PARTE	A0CQA1_PARTE	A0D931_PARTE	A0C193_PARTE	A0EDF3_PARTE	A0CNK8_PARTE	A0BPP2_PARTE	A0CWT7_PARTE	A0E9P8_PARTE	A0E8Z3_PARTE	A0BNV3_PARTE	A0CI48_PARTE	A0C7C6_PARTE	A0CCF9_PARTE	A0BAS5_PARTE	A0CCG9_PARTE	A0EGV0_PARTE	Q6BFG7_PARTE	A0BTP1_PARTE	A0DAE8_PARTE	A0CPQ4_PARTE	A0DT76_PARTE	A0CQQ2_PARTE	A0CSZ6_PARTE	A0E1W5_PARTE	A0CTK6_PARTE	A0DHC5_PARTE	A0C476_PARTE	A0C8Q9_PARTE	A0CVN3_PARTE	A0D930_PARTE	A0BH81_PARTE	A0EC77_PARTE	A0C1A4_PARTE
biological_process	GO:1902476	chloride transmembrane transport	33	40	0.825	1	1.24207e-08	1	0	Q6BFB2_PARTE	A0CIB0_PARTE	A0CY40_PARTE	A0C1K4_PARTE	A0E1E5_PARTE	A0BM92_PARTE	A0DPK7_PARTE	A0EAT8_PARTE	A0BSX3_PARTE	A0DPP4_PARTE	A0DTP9_PARTE	A0D381_PARTE	A0DK82_PARTE	A0CKQ3_PARTE	A0BX45_PARTE	A0DD09_PARTE	A0D751_PARTE	A0D675_PARTE	A0CNT7_PARTE	A0BSX4_PARTE	A0E006_PARTE	A0DMG8_PARTE	A0D6S4_PARTE	A0CMD7_PARTE	A0CE73_PARTE	A0DAH3_PARTE	A0CHM6_PARTE	A0DMZ8_PARTE	A0C896_PARTE	A0DTJ3_PARTE	A0DHW5_PARTE	A0BM99_PARTE	A0C5J6_PARTE
biological_process	GO:0010468	regulation of gene expression	24	51	0.470588	1	2.29912e-09	1	0	A0E494_PARTE	A0DSW1_PARTE	A0C007_PARTE	Q6BG97_PARTE	Q6BFD0_PARTE	A0CQB4_PARTE	A0CC29_PARTE	A0D8A0_PARTE	A0BYQ1_PARTE	A0CX48_PARTE	A0E258_PARTE	A0CRV2_PARTE	A0CQR1_PARTE	A0C5G6_PARTE	A0BBQ9_PARTE	A0DT83_PARTE	A0DHI7_PARTE	A0E9D3_PARTE	A0D6Z2_PARTE	A0DC88_PARTE	A0CT54_PARTE	A0D0I0_PARTE	A0DV21_PARTE	A0E0B3_PARTE
biological_process	GO:0034058	endosomal vesicle fusion	21	24	0.875	1	9.0982e-07	1	0	A0CKW3_PARTE	A0C7W1_PARTE	A0C193_PARTE	A0EDF3_PARTE	A0BPP2_PARTE	A0E9P8_PARTE	A0BNV3_PARTE	A0C7C6_PARTE	A0CCG9_PARTE	A0EGV0_PARTE	A0BTP1_PARTE	A0CPQ4_PARTE	A0CSZ6_PARTE	A0E1W5_PARTE	A0CTK6_PARTE	A0DHC5_PARTE	A0C476_PARTE	A0C8Q9_PARTE	A0BH81_PARTE	A0BVH3_PARTE	A0EC77_PARTE
biological_process	GO:0006351	transcription, DNA-templated	18	43	0.418605	1	2.36557e-07	1	0	A0E8W9_PARTE	A0CKR0_PARTE	A0CLN3_PARTE	A0CZY4_PARTE	A0CQY5_PARTE	A0CLS1_PARTE	A0DH08_PARTE	A0BIK1_PARTE	A0BFY0_PARTE	A0D7M6_PARTE	A0CA16_PARTE	A0DID7_PARTE	A0BY74_PARTE	A0CNA6_PARTE	A0BQT2_PARTE	A0C1F3_PARTE	A0E2A7_PARTE	A0DYG7_PARTE
biological_process	GO:0018209	peptidyl-serine modification	16	27	0.592593	1	5.94532e-08	1	0	A0C4J6_PARTE	A0DN80_PARTE	A0CA97_PARTE	A0EGB5_PARTE	A0DZA3_PARTE	A0CR09_PARTE	A0EB56_PARTE	A0E3N6_PARTE	A0DTX1_PARTE	A0DU34_PARTE	A0DPG8_PARTE	A0CHT8_PARTE	A0C4L0_PARTE	A0C1U2_PARTE	A0D055_PARTE	A0BUJ4_PARTE
biological_process	GO:0051321	meiotic cell cycle	9	12	0.75	1	2.04639e-07	1	0	A0C8V4_PARTE	A0BDB2_PARTE	A0E204_PARTE	A0E7U0_PARTE	A0DAA4_PARTE	A0CGN7_PARTE	A0C933_PARTE	A0CYN4_PARTE	A0EFT0_PARTE
biological_process	GO:0016310	phosphorylation	5	9	0.555556	0.999999	7.85731e-07	1	0	A0DDQ6_PARTE	A0D960_PARTE	A0D2A5_PARTE	A0C6Q3_PARTE	A0DEJ3_PARTE
biological_process	GO:0007017	microtubule-based process	4	31	0.129032	1	7.85041e-12	1	0	A0DDE8_PARTE	A0DTS6_PARTE	A0E1M0_PARTE	A0BJ82_PARTE
biological_process	GO:0080090	regulation of primary metabolic process	2	4	0.5	1	2.58298e-07	1	0	A0CEU2_PARTE	A0BD23_PARTE
biological_process	GO:0000003	reproduction	2	3	0.666667	1	5.4669e-08	1	0	A0BFY0_PARTE	A0BQT2_PARTE
biological_process	GO:0006813	potassium ion transport	2	6	0.333333	1	5.34625e-07	1	0	A0DXM3_PARTE	A0CY39_PARTE
biological_process	GO:0007034	vacuolar transport	1	4	0.25	0.999999	3.40629e-06	1	0	A0D342_PARTE
biological_process	GO:0072665	protein localization to vacuole	0	2	0	1	4.07197e-07	1	0
biological_process	GO:0032774	RNA biosynthetic process	0	1	0	1	2.99678e-07	1	0
biological_process	GO:0016579	protein deubiquitination	76	137	0.554745	0.999997	5.76677e-06	1	0.001	A0DC95_PARTE	A0DK07_PARTE	A0BPD2_PARTE	A0C1J8_PARTE	A0BG34_PARTE	A0CAH9_PARTE	A0DHQ8_PARTE	A0DI82_PARTE	A0C102_PARTE	A0E7E6_PARTE	A0CM51_PARTE	A0BZT6_PARTE	A0CG43_PARTE	A0DMS3_PARTE	A0DD02_PARTE	A0DX60_PARTE	A0EC61_PARTE	A0CDX6_PARTE	A0BQY4_PARTE	A0DF46_PARTE	A0CPE0_PARTE	A0E2I4_PARTE	A0CZB9_PARTE	A0DRZ5_PARTE	A0CZ34_PARTE	A0E984_PARTE	A0BF11_PARTE	A0DHG3_PARTE	A0EIE2_PARTE	A0D0I9_PARTE	A0BWQ3_PARTE	A0CWG6_PARTE	A0CGQ7_PARTE	A0CF81_PARTE	A0DQI7_PARTE	A0D6V4_PARTE	A0BQX8_PARTE	A0D4J0_PARTE	A0C3H2_PARTE	A0D467_PARTE
biological_process	GO:1905786	positive regulation of anaphase-promoting complex-dependent catabolic process	21	26	0.807692	0.999998	1.1984e-05	1	0.001	A0CPC8_PARTE	A0BD10_PARTE	A0DJ95_PARTE	A0CS41_PARTE	A0E1E8_PARTE	A0D8M9_PARTE	A0EBB1_PARTE	A0BQ06_PARTE	A0DAF4_PARTE	A0CP33_PARTE	A0DGA9_PARTE	A0EB24_PARTE	A0BCU8_PARTE	A0DG68_PARTE	A0DUY3_PARTE	A0ECJ4_PARTE	A0DPL6_PARTE	A0DPS3_PARTE	A0EI77_PARTE	A0C947_PARTE	A0DTJ6_PARTE
biological_process	GO:0035608	protein deglutamylation	4	4	1	0.999999	5.1361e-06	1	0.001	A0C7D8_PARTE	A0DMA5_PARTE	A0DNN4_PARTE	A0BTE8_PARTE
biological_process	GO:0070646	protein modification by small protein removal	1	2	0.5	0.999997	5.61696e-06	1	0.001	A0E7R0_PARTE
biological_process	GO:0045892	negative regulation of transcription, DNA-templated	1	8	0.125	0.999997	5.84897e-06	1	0.001	A0D0I3_PARTE
biological_process	GO:0006357	regulation of transcription by RNA polymerase II	70	181	0.38674	0.999984	2.39478e-05	1	0.004	A0CB65_PARTE	A0C501_PARTE	A0CA78_PARTE	A0C210_PARTE	A0E1E1_PARTE	A0C0K5_PARTE	A0DYW1_PARTE	A0DXX8_PARTE	A0CMY6_PARTE	A0E8E9_PARTE	A0CID6_PARTE	A0BML7_PARTE	A0EEF7_PARTE	A0C3M4_PARTE	A0C6Q7_PARTE	A0DYA0_PARTE	A0CWP7_PARTE	A0BSS6_PARTE	A0D3C9_PARTE	A0BIX8_PARTE	A0C3U9_PARTE	A0EEZ1_PARTE	A0C9N9_PARTE	A0DTJ1_PARTE	A0BSR6_PARTE	A0EDR5_PARTE	A0CW57_PARTE	A0E9A9_PARTE	A0D3Y8_PARTE	A0CFK5_PARTE	A0C577_PARTE	A0DQU5_PARTE	A0CER0_PARTE	A0BFY0_PARTE	A0DE42_PARTE	A0BXR4_PARTE	A0E979_PARTE	A0DKB3_PARTE	A0D662_PARTE	A0BMR6_PARTE
biological_process	GO:0006464	cellular protein modification process	2	5	0.4	0.99998	2.40425e-05	1	0.004	A0BV93_PARTE	A0CR15_PARTE
biological_process	GO:0007131	reciprocal meiotic recombination	72	128	0.5625	0.999978	4.47559e-05	1	0.01	Q6BFM5_PARTE	Q3SEA3_PARTE	A0CMF8_PARTE	A0D8W8_PARTE	A0C094_PARTE	A0C757_PARTE	A0D2Y4_PARTE	A0BHZ2_PARTE	A0DTS5_PARTE	A0DG56_PARTE	A0CDW1_PARTE	A0D7W7_PARTE	A0CS80_PARTE	A0D7U2_PARTE	A0DZ81_PARTE	A0DCZ0_PARTE	A0CP77_PARTE	A0D9K5_PARTE	A0CYP4_PARTE	A0BV25_PARTE	A0D7U7_PARTE	A0CE85_PARTE	A0BX17_PARTE	A0D7R5_PARTE	A0BMD2_PARTE	A0CZ90_PARTE	A0C935_PARTE	A0D9K6_PARTE	A0CGQ2_PARTE	A0CMC0_PARTE	A0BLI5_PARTE	A0EBP8_PARTE	A0E8E1_PARTE	A0DMQ9_PARTE	A0EEI0_PARTE	A0D8W6_PARTE	A0CGV8_PARTE	A0DDS7_PARTE	A0EA50_PARTE	A0BK87_PARTE
biological_process	GO:0007186	G protein-coupled receptor signaling pathway	5	9	0.555556	0.999985	4.44272e-05	1	0.01	A0BWA6_PARTE	A0BFM8_PARTE	A0CP50_PARTE	A0CV23_PARTE	A0BQ54_PARTE
biological_process	GO:0006892	post-Golgi vesicle-mediated transport	13	21	0.619048	0.999983	6.04144e-05	1	0.012	A0CXY7_PARTE	A0CRT9_PARTE	A0EFH5_PARTE	A0C833_PARTE	A0BXH4_PARTE	A0DZI2_PARTE	A0CI76_PARTE	A0E4A9_PARTE	A0DY14_PARTE	A0CYB0_PARTE	A0DR50_PARTE	A0CU89_PARTE	A0C5F1_PARTE
biological_process	GO:0006310	DNA recombination	7	24	0.291667	0.999966	6.06501e-05	1	0.012	Q6BFM8_PARTE	A0BMP6_PARTE	A0C917_PARTE	A0DX38_PARTE	A0DM04_PARTE	A0DND3_PARTE	A0EGE2_PARTE
biological_process	GO:0035610	protein side chain deglutamylation	25	35	0.714286	0.999983	7.20785e-05	1	0.019	Q6BFF9_PARTE	A0D9N8_PARTE	A0BYX8_PARTE	A0CD82_PARTE	A0CVC0_PARTE	A0BF03_PARTE	A0CK47_PARTE	A0DIX8_PARTE	A0CNL7_PARTE	A0BGD1_PARTE	A0BQV4_PARTE	A0BNI9_PARTE	A0DRI5_PARTE	A0BHI1_PARTE	A0BG05_PARTE	A0DPH9_PARTE	A0BCR9_PARTE	A0EF61_PARTE	A0E5Y7_PARTE	A0BS84_PARTE	A0C040_PARTE	A0CQ15_PARTE	A0E722_PARTE	A0EBR1_PARTE	A0DK78_PARTE
biological_process	GO:0006611	protein export from nucleus	10	10	1	1	6.8145e-05	1	0.019	Q6BGI5_PARTE	A0C0L5_PARTE	A0D1E4_PARTE	A0D4D4_PARTE	A0DNG6_PARTE	A0DM38_PARTE	A0E6N1_PARTE	A0DEU1_PARTE	A0D4D5_PARTE	A0DSD2_PARTE
biological_process	GO:0007019	microtubule depolymerization	10	10	1	1	6.8145e-05	1	0.019	A0EFU4_PARTE	A0CYP9_PARTE	A0EIB8_PARTE	A0BGM9_PARTE	A0CY73_PARTE	A0C4Z7_PARTE	A0DEF4_PARTE	A0EGX3_PARTE	A0D1T1_PARTE	A0CXK4_PARTE
biological_process	GO:0000226	microtubule cytoskeleton organization	42	109	0.385321	0.999948	7.65677e-05	1	0.025	Q8WPW6_PARTE	Q3SEH4_PARTE	Q3SEG4_PARTE	Q3SEH0_PARTE	A0D6D4_PARTE	A0BS95_PARTE	A0BQ56_PARTE	A0BMY3_PARTE	A0CNI9_PARTE	A0C168_PARTE	A0BS32_PARTE	A0CCJ6_PARTE	A0BRQ2_PARTE	A0BDX3_PARTE	A0CQE9_PARTE	A0C2F5_PARTE	A0EDC8_PARTE	A0DQX8_PARTE	A0DUH8_PARTE	A0E561_PARTE	A0BSD4_PARTE	A0DRR1_PARTE	A0CVD0_PARTE	A0CQL2_PARTE	A0C738_PARTE	A0CW05_PARTE	A0DT37_PARTE	A0EB06_PARTE	A0DSY9_PARTE	A0D7R8_PARTE	A0EC94_PARTE	A0DF47_PARTE	A0DDA1_PARTE	A0BCB7_PARTE	A0CDX5_PARTE	A0D8U0_PARTE	A0DIP2_PARTE	A0BWM1_PARTE	A0CKE8_PARTE	A0BFW3_PARTE
biological_process	GO:0045053	protein retention in Golgi apparatus	12	13	0.923077	0.999996	8.39574e-05	1	0.03	A0C793_PARTE	A0CQA1_PARTE	A0D931_PARTE	A0CNK8_PARTE	A0CWT7_PARTE	A0E8Z3_PARTE	A0CI48_PARTE	A0CCF9_PARTE	A0DAE8_PARTE	A0CVN3_PARTE	A0D930_PARTE	A0C1A4_PARTE
biological_process	GO:0006606	protein import into nucleus	41	62	0.66129	0.999961	9.50132e-05	1	0.033	Q6BFN0_PARTE	A0D4N4_PARTE	A0EGH0_PARTE	A0CXP8_PARTE	A0E5R6_PARTE	A0BPG2_PARTE	A0C8K3_PARTE	A0CMA9_PARTE	A0DTK9_PARTE	A0EAM8_PARTE	A0EHB1_PARTE	A0CHL4_PARTE	A0BC58_PARTE	A0E150_PARTE	A0CHN3_PARTE	A0E9A5_PARTE	A0C475_PARTE	A0D3A6_PARTE	A0BTP2_PARTE	A0CZL5_PARTE	A0DFP1_PARTE	A0E894_PARTE	A0C8F8_PARTE	A0E1G1_PARTE	A0CRJ6_PARTE	A0C556_PARTE	A0DBW2_PARTE	A0CLH6_PARTE	A0CZS8_PARTE	A0DRX1_PARTE	A0CYK0_PARTE	A0DH33_PARTE	A0CY26_PARTE	A0CS04_PARTE	Q6BGM0_PARTE	A0DNY4_PARTE	A0DKN6_PARTE	A0E2G0_PARTE	A0DAY3_PARTE	A0CUE2_PARTE
biological_process	GO:0030705	cytoskeleton-dependent intracellular transport	16	16	1	0.99996	9.81467e-05	1	0.033	A0BW40_PARTE	A0DBA0_PARTE	A0ECQ3_PARTE	A0CNE5_PARTE	A0CAS8_PARTE	A0E1E7_PARTE	A0C5W6_PARTE	A0CGZ8_PARTE	A0EHS5_PARTE	A0BFD6_PARTE	A0D164_PARTE	A0CS92_PARTE	A0DSG7_PARTE	A0E6S9_PARTE	A0BT70_PARTE	A0DTJ5_PARTE
biological_process	GO:0006366	transcription by RNA polymerase II	1	6	0.166667	0.999912	0.000126718	1	0.044	A0BYP5_PARTE
biological_process	GO:0030951	establishment or maintenance of microtubule cytoskeleton polarity	9	9	1	1	0.000177974	1	0.066	Q6BFY6_PARTE	A0E623_PARTE	A0BTU9_PARTE	A0C3D2_PARTE	A0BTF1_PARTE	A0CK07_PARTE	A0BBC9_PARTE	A0CN51_PARTE	A0C4F5_PARTE
biological_process	GO:0006812	cation transport	0	6	0	0.999832	0.000258099	1	0.086
biological_process	GO:0006796	phosphate-containing compound metabolic process	0	3	0	0.999771	0.000273429	1	0.09
biological_process	GO:0051170	import into nucleus	0	1	0	0.999863	0.000305957	1	0.099
biological_process	GO:0000160	phosphorelay signal transduction system	29	45	0.644444	0.999892	0.000340101	1	0.11	A0DZT3_PARTE	A0CED2_PARTE	A0C042_PARTE	A0DZZ2_PARTE	A0DZ97_PARTE	A0D8T9_PARTE	A0D050_PARTE	A0CTU6_PARTE	A0E4K5_PARTE	A0EHR1_PARTE	A0DDQ6_PARTE	A0CXS2_PARTE	A0D960_PARTE	A0D599_PARTE	A0E4Q6_PARTE	A0DR70_PARTE	A0DUA9_PARTE	A0DAZ6_PARTE	A0BF26_PARTE	A0CPA2_PARTE	A0D0X3_PARTE	A0C6Q5_PARTE	A0D983_PARTE	A0CYH3_PARTE	A0D2A5_PARTE	A0C6Q3_PARTE	A0BNG3_PARTE	A0EF82_PARTE	A0CXS1_PARTE
biological_process	GO:0006811	ion transport	4	22	0.181818	0.999738	0.000376745	1	0.121	A0EGI3_PARTE	A0E2D3_PARTE	A0BY91_PARTE	A0DCH4_PARTE
biological_process	GO:0034067	protein localization to Golgi apparatus	0	1	0	0.999966	0.00038073	1	0.128
biological_process	GO:0007049	cell cycle	13	43	0.302326	0.999661	0.000430432	1	0.141	A0BRF4_PARTE	A0CLD4_PARTE	A0CZN4_PARTE	A0DAC7_PARTE	A0E1F8_PARTE	A0DSS7_PARTE	A0BE49_PARTE	A0BV62_PARTE	A0BLT0_PARTE	A0BL87_PARTE	A0E8C3_PARTE	A0BUZ0_PARTE	A0BLN4_PARTE
biological_process	GO:0032508	DNA duplex unwinding	13	19	0.684211	0.999895	0.000432246	1	0.143	A0CUS4_PARTE	A0DX38_PARTE	A0D1W6_PARTE	A0DRX3_PARTE	A0BAU3_PARTE	A0BKB5_PARTE	A0DDN7_PARTE	A0CUR5_PARTE	A0E8J9_PARTE	A0DE87_PARTE	A0BAU4_PARTE	A0CV46_PARTE	Q6BFI0_PARTE
biological_process	GO:0001672	regulation of chromatin assembly or disassembly	8	8	1	1	0.000464753	1	0.165	Q6BFC2_PARTE	A0CB26_PARTE	A0BDN1_PARTE	A0CKN9_PARTE	A0CNS0_PARTE	A0CMN1_PARTE	A0DTB4_PARTE	A0DXA5_PARTE
biological_process	GO:0046855	inositol phosphate dephosphorylation	10	11	0.909091	0.999974	0.000488709	1	0.19	A0EII2_PARTE	A0BTX1_PARTE	A0DEC1_PARTE	A0BU11_PARTE	A0DZ48_PARTE	A0D1W7_PARTE	A0C3J3_PARTE	A0DTR8_PARTE	A0BJ72_PARTE	A0CUS6_PARTE
biological_process	GO:0048017	inositol lipid-mediated signaling	4	4	1	0.99985	0.000527823	1	0.199	A0BGQ5_PARTE	A0BVK5_PARTE	A0BWU3_PARTE	A0DPG0_PARTE
biological_process	GO:0006270	DNA replication initiation	14	19	0.736842	0.999826	0.000736121	1	0.248	A0DYA9_PARTE	A0BKS9_PARTE	A0CNI2_PARTE	A0CKE3_PARTE	A0BH63_PARTE	A0EIN0_PARTE	A0CFS8_PARTE	A0DAC7_PARTE	A0DEU0_PARTE	A0DN64_PARTE	A0DNY1_PARTE	A0C4N1_PARTE	A0E986_PARTE	A0BMS0_PARTE
biological_process	GO:0007264	small GTPase mediated signal transduction	14	24	0.583333	0.999669	0.000825471	1	0.277	Q3SCZ5_PARTE	Q3SD29_PARTE	Q3SDN4_PARTE	A0BQ79_PARTE	A0CAS9_PARTE	A0C154_PARTE	A0BPY8_PARTE	A0DLI5_PARTE	A0C2N1_PARTE	A0DH45_PARTE	A0BZ42_PARTE	A0D4Q1_PARTE	A0BHP5_PARTE	A0DD84_PARTE
biological_process	GO:0006913	nucleocytoplasmic transport	0	3	0	0.999501	0.00091249	1	0.315
biological_process	GO:0046854	phosphatidylinositol phosphate biosynthetic process	23	35	0.657143	0.999724	0.000934303	1	0.321	A0CV19_PARTE	A0EAN6_PARTE	A0C7P1_PARTE	A0BV54_PARTE	A0CJK4_PARTE	A0CKV1_PARTE	A0DG06_PARTE	A0E4J5_PARTE	A0CIQ9_PARTE	A0EDW6_PARTE	A0BBT1_PARTE	A0ED64_PARTE	A0DT78_PARTE	A0DN72_PARTE	A0C4X5_PARTE	A0E3S8_PARTE	Q6BGB5_PARTE	A0EIN5_PARTE	A0E590_PARTE	A0C3J3_PARTE	A0D2V1_PARTE	A0DZR9_PARTE	A0BJY8_PARTE
biological_process	GO:0007010	cytoskeleton organization	4	6	0.666667	0.999304	0.000945222	1	0.325	A0DXX8_PARTE	A0CNK9_PARTE	A0CIB7_PARTE	A0D4T3_PARTE
biological_process	GO:0046856	phosphatidylinositol dephosphorylation	16	22	0.727273	0.999768	0.00111645	1	0.357	A0BTX1_PARTE	A0CUE4_PARTE	A0BXS7_PARTE	A0BSS2_PARTE	A0E8R1_PARTE	A0DEC1_PARTE	A0DS89_PARTE	A0EGI5_PARTE	A0DZ48_PARTE	A0CPB1_PARTE	A0BEV3_PARTE	A0DDU6_PARTE	A0D1W7_PARTE	A0DTR8_PARTE	A0BJ72_PARTE	A0CUS6_PARTE
biological_process	GO:0032456	endocytic recycling	9	10	0.9	0.999932	0.00116644	1	0.392	A0DTZ8_PARTE	A0EE95_PARTE	A0DGT2_PARTE	A0EER9_PARTE	A0C9R9_PARTE	A0D3J6_PARTE	A0CM23_PARTE	A0E1T3_PARTE	A0E2G1_PARTE
biological_process	GO:1901673	regulation of mitotic spindle assembly	7	7	1	1	0.00121346	1	0.419	A0C6E0_PARTE	A0BV45_PARTE	A0E397_PARTE	A0DWH3_PARTE	A0CZI7_PARTE	A0C2M9_PARTE	A0E553_PARTE
biological_process	GO:0031048	heterochromatin assembly by small RNA	4	4	1	1	0.00121346	1	0.419	A0CYC0_PARTE	A0DRN2_PARTE	A0CXX6_PARTE	A0CXV3_PARTE
biological_process	GO:0045910	negative regulation of DNA recombination	12	15	0.8	0.999833	0.00123551	1	0.435	Q6BFM8_PARTE	A0CUS4_PARTE	A0DYM6_PARTE	A0D1W6_PARTE	A0DRX3_PARTE	A0E9T1_PARTE	A0DDN7_PARTE	A0CUR5_PARTE	A0E8J9_PARTE	A0DE87_PARTE	A0BAU4_PARTE	A0BJK4_PARTE
biological_process	GO:0007059	chromosome segregation	16	23	0.695652	0.998579	0.00241512	1	0.603	Q6BFC2_PARTE	A0C5H8_PARTE	A0CB26_PARTE	A0BDN1_PARTE	A0CKN9_PARTE	A0DDR4_PARTE	A0DG61_PARTE	A0DV74_PARTE	A0CZA6_PARTE	A0CNS0_PARTE	A0CY06_PARTE	A0CMN1_PARTE	A0DTB4_PARTE	A0ECV6_PARTE	A0DXA5_PARTE	A0EHZ3_PARTE
biological_process	GO:0045893	positive regulation of transcription, DNA-templated	14	19	0.736842	0.998849	0.00255025	1	0.614	A0CUA7_PARTE	A0CAS7_PARTE	A0DSC0_PARTE	A0E6S8_PARTE	A0E8J4_PARTE	A0D3D7_PARTE	A0BY47_PARTE	A0DES3_PARTE	A0EH79_PARTE	A0DKX6_PARTE	A0BGC3_PARTE	A0CF75_PARTE	A0D603_PARTE	A0CR04_PARTE
biological_process	GO:0006282	regulation of DNA repair	7	12	0.583333	0.999341	0.00252913	1	0.614	A0BZ73_PARTE	A0DVP8_PARTE	A0DV95_PARTE	A0D0J4_PARTE	A0DVE9_PARTE	A0E0D0_PARTE	A0E7C3_PARTE
biological_process	GO:1904430	negative regulation of t-circle formation	8	9	0.888889	0.999822	0.00275898	1	0.676	A0CUS4_PARTE	A0D1W6_PARTE	A0DRX3_PARTE	A0DDN7_PARTE	A0CUR5_PARTE	A0E8J9_PARTE	A0DE87_PARTE	A0BAU4_PARTE
biological_process	GO:0010569	regulation of double-strand break repair via homologous recombination	8	9	0.888889	0.999822	0.00275898	1	0.676	A0CUS4_PARTE	A0D1W6_PARTE	A0DRX3_PARTE	A0DDN7_PARTE	A0CUR5_PARTE	A0E8J9_PARTE	A0DE87_PARTE	A0BAU4_PARTE
biological_process	GO:0090657	telomeric loop disassembly	8	9	0.888889	0.999822	0.00275898	1	0.676	A0CUS4_PARTE	A0D1W6_PARTE	A0DRX3_PARTE	A0DDN7_PARTE	A0CUR5_PARTE	A0E8J9_PARTE	A0DE87_PARTE	A0BAU4_PARTE
biological_process	GO:0061511	centriole elongation	7	8	0.875	0.999822	0.00275898	1	0.676	A0DYV3_PARTE	A0DQG4_PARTE	A0BIX2_PARTE	A0CTI2_PARTE	A0CST5_PARTE	A0EBF7_PARTE	A0EDB9_PARTE
biological_process	GO:0090307	mitotic spindle assembly	1	2	0.5	0.999822	0.00275898	1	0.676	A0DX52_PARTE
biological_process	GO:0046785	microtubule polymerization	9	9	1	0.999099	0.00281277	1	0.687	Q6BFY6_PARTE	A0E623_PARTE	A0BTU9_PARTE	A0C3D2_PARTE	A0BTF1_PARTE	A0CK07_PARTE	A0BBC9_PARTE	A0CN51_PARTE	A0C4F5_PARTE
biological_process	GO:0007098	centrosome cycle	1	1	1	0.998311	0.0030433	1	0.692	A0EFM7_PARTE
biological_process	GO:0010032	meiotic chromosome condensation	6	6	1	1	0.00316791	1	0.754	A0C9H4_PARTE	A0DAQ5_PARTE	A0C9J7_PARTE	A0BCL6_PARTE	A0DGM3_PARTE	A0DGK2_PARTE
biological_process	GO:0033674	positive regulation of kinase activity	6	6	1	1	0.00316791	1	0.754	A0EIB5_PARTE	A0EEB7_PARTE	A0DUT6_PARTE	A0DI43_PARTE	A0C5Q6_PARTE	A0EEU8_PARTE
biological_process	GO:0032204	regulation of telomere maintenance	1	1	1	0.999511	0.00421623	1	0.83	A0BLG5_PARTE
biological_process	GO:0016226	iron-sulfur cluster assembly	77	155	0.496774	0.997085	0.00471422	1	0.857	A0BMM3_PARTE	A0BRT1_PARTE	A0DAY9_PARTE	A0CCW1_PARTE	A0BTQ7_PARTE	A0DG72_PARTE	A0D132_PARTE	A0BR91_PARTE	A0D4Y4_PARTE	A0CGC8_PARTE	A0BWG1_PARTE	A0CUW3_PARTE	A0BNS6_PARTE	A0CBM4_PARTE	A0D4N1_PARTE	A0BT89_PARTE	A0BT99_PARTE	A0E6R2_PARTE	A0E7C4_PARTE	A0DAZ9_PARTE	A0C952_PARTE	A0CCB2_PARTE	A0BLG2_PARTE	A0BL06_PARTE	A0C1H6_PARTE	A0C9Z3_PARTE	A0C150_PARTE	A0E4C1_PARTE	A0DE97_PARTE	A0D0W1_PARTE	A0CCQ6_PARTE	A0CQX3_PARTE	A0BLG7_PARTE	A0DJ02_PARTE	A0BWG2_PARTE	A0EA79_PARTE	A0D0F6_PARTE	A0DAZ3_PARTE	A0CI19_PARTE	A0CCV7_PARTE
biological_process	GO:0048015	phosphatidylinositol-mediated signaling	20	32	0.625	0.998404	0.00477533	1	0.864	A0CV19_PARTE	A0EAN6_PARTE	A0C7P1_PARTE	A0BV54_PARTE	A0CJK4_PARTE	A0CKV1_PARTE	A0DG06_PARTE	A0CIQ9_PARTE	A0EDW6_PARTE	A0BBT1_PARTE	A0ED64_PARTE	A0DT78_PARTE	A0DN72_PARTE	A0C4X5_PARTE	A0E3S8_PARTE	Q6BGB5_PARTE	A0EIN5_PARTE	A0E590_PARTE	A0D2V1_PARTE	A0BJY8_PARTE
biological_process	GO:0034453	microtubule anchoring	16	25	0.64	0.998458	0.00479785	1	0.868	A0C9E7_PARTE	A0BPC6_PARTE	A0DGH4_PARTE	A0CMF4_PARTE	A0DAS8_PARTE	A0D793_PARTE	A0EHE9_PARTE	A0D370_PARTE	A0CY94_PARTE	A0BSP5_PARTE	A0BCP9_PARTE	A0DJN3_PARTE	A0DPF5_PARTE	A0C937_PARTE	A0DBL7_PARTE	A0BG96_PARTE
biological_process	GO:0006260	DNA replication	13	29	0.448276	0.996584	0.00611699	1	0.902	A0BFH6_PARTE	A0C9U7_PARTE	A0E089_PARTE	A0DGR9_PARTE	A0DSI1_PARTE	A0E2M0_PARTE	A0EHK8_PARTE	A0CPS3_PARTE	A0BPL7_PARTE	A0DLC4_PARTE	A0C9Q8_PARTE	A0DGX0_PARTE	A0BP76_PARTE
biological_process	GO:0006261	DNA-dependent DNA replication	8	15	0.533333	0.996934	0.00611657	1	0.902	A0D3B1_PARTE	A0CMA2_PARTE	A0DL28_PARTE	A0BYR8_PARTE	A0CT38_PARTE	A0DPB1_PARTE	A0CA21_PARTE	A0CU75_PARTE
biological_process	GO:0034551	mitochondrial respiratory chain complex III assembly	7	8	0.875	0.999535	0.00645444	1	0.92	A0BI75_PARTE	A0BLY8_PARTE	A0BS51_PARTE	A0BKD6_PARTE	A0BL37_PARTE	A0CMR5_PARTE	A0E2J0_PARTE
biological_process	GO:0016477	cell migration	7	8	0.875	0.999535	0.00645444	1	0.92	A0DV74_PARTE	A0DT78_PARTE	A0DN72_PARTE	A0ECV6_PARTE	A0EIN5_PARTE	A0D2V1_PARTE	A0EHZ3_PARTE
biological_process	GO:0016043	cellular component organization	0	1	0	0.994022	0.0068083	1	0.922
biological_process	GO:0018095	protein polyglutamylation	31	56	0.553571	0.996755	0.00707244	1	0.925	A0D6D4_PARTE	A0BS95_PARTE	A0BQ56_PARTE	A0BMY3_PARTE	A0CNI9_PARTE	A0BS32_PARTE	A0BDX3_PARTE	A0CQE9_PARTE	A0EDC8_PARTE	A0DQX8_PARTE	A0DUH8_PARTE	A0E561_PARTE	A0BSD4_PARTE	A0DRR1_PARTE	A0CVD0_PARTE	A0CQL2_PARTE	A0C738_PARTE	A0CW05_PARTE	A0DT37_PARTE	A0DSY9_PARTE	A0D7R8_PARTE	A0DF47_PARTE	A0DDA1_PARTE	A0BCB7_PARTE	A0CDX5_PARTE	A0D8U0_PARTE	A0DIP2_PARTE	A0CKE8_PARTE	A0BFW3_PARTE	A0DQ40_PARTE	A0E5A6_PARTE
biological_process	GO:0007265	Ras protein signal transduction	5	7	0.714286	0.997205	0.00733873	1	0.939	A0CXM7_PARTE	A0BUE8_PARTE	A0BKK2_PARTE	A0E2P7_PARTE	A0CJF7_PARTE
biological_process	GO:0032465	regulation of cytokinesis	61	123	0.495935	0.995435	0.00757986	1	0.941	A0C4E7_PARTE	A0BNR2_PARTE	A0DBR8_PARTE	A0EC32_PARTE	A0EEW8_PARTE	A0DFF4_PARTE	A0CMZ4_PARTE	A0DJ14_PARTE	A0CR56_PARTE	A0DWU2_PARTE	A0BP84_PARTE	A0C041_PARTE	A0DTN5_PARTE	A0DA34_PARTE	A0C8T1_PARTE	A0BXW7_PARTE	A0DZI9_PARTE	A0EIQ0_PARTE	A0EF78_PARTE	A0D9N7_PARTE	A0DD45_PARTE	A0DMT8_PARTE	A0BX15_PARTE	A0BQP4_PARTE	A0DDK8_PARTE	A0CGM8_PARTE	A0CPF2_PARTE	A0BHH1_PARTE	A0CGD8_PARTE	A0CNZ2_PARTE	A0CQ56_PARTE	A0C400_PARTE	A0DLA9_PARTE	A0BSS9_PARTE	A0DN84_PARTE	A0DLV8_PARTE	A0DDP0_PARTE	A0DFQ4_PARTE	A0DSR0_PARTE	A0BTF9_PARTE
biological_process	GO:0051298	centrosome duplication	42	87	0.482759	0.995559	0.0076362	1	0.945	Q6BG66_PARTE	A0C914_PARTE	A0DKV6_PARTE	A0DMU4_PARTE	A0C148_PARTE	A0DKV7_PARTE	A0CF47_PARTE	A0DHW0_PARTE	A0DIB0_PARTE	A0DJ84_PARTE	A0CD69_PARTE	A0E7H4_PARTE	A0E405_PARTE	A0EDQ3_PARTE	A0EEG0_PARTE	A0D2T7_PARTE	A0E6A3_PARTE	A0C8F9_PARTE	Q6BFY6_PARTE	A0E623_PARTE	A0BTU9_PARTE	A0C432_PARTE	A0C3D2_PARTE	A0CF48_PARTE	A0CED8_PARTE	A0CK07_PARTE	A0DII0_PARTE	A0EAS2_PARTE	A0C3X0_PARTE	A0C900_PARTE	A0CZB4_PARTE	A0BBC9_PARTE	A0CDA6_PARTE	A0CN51_PARTE	A0CF10_PARTE	A0CQZ0_PARTE	A0D2M2_PARTE	A0C141_PARTE	A0D2M0_PARTE	A0DDX6_PARTE
biological_process	GO:0007051	spindle organization	2	2	1	0.995266	0.00814682	1	0.951	A0BTF1_PARTE	A0C4F5_PARTE
biological_process	GO:0016925	protein sumoylation	16	25	0.64	0.997471	0.00822626	1	0.954	Q2Q4H1_PARTE	Q6BFZ0_PARTE	Q2Q4H3_PARTE	Q2Q4H0_PARTE	Q2Q4H2_PARTE	A0DE56_PARTE	A0E627_PARTE	A0ED87_PARTE	A0DUV1_PARTE	A0EG33_PARTE	A0C234_PARTE	A0CMC8_PARTE	A0CD14_PARTE	A0D389_PARTE	A0DE82_PARTE	A0D2P6_PARTE
biological_process	GO:0045943	positive regulation of transcription by RNA polymerase I	5	5	1	1	0.0082691	1	0.971	A0BIS2_PARTE	A0C2K4_PARTE	A0CWQ5_PARTE	A0DIJ7_PARTE	A0DYP3_PARTE
biological_process	GO:0097039	protein linear polyubiquitination	5	5	1	1	0.0082691	1	0.971	A0CYA7_PARTE	A0CXY9_PARTE	A0BU81_PARTE	A0D443_PARTE	A0CJN6_PARTE
biological_process	GO:0030050	vesicle transport along actin filament	8	10	0.8	0.998834	0.00912913	1	0.982	A0D6K3_PARTE	A0D4P3_PARTE	A0E835_PARTE	A0BUP0_PARTE	A0C0Z7_PARTE	A0CVB8_PARTE	A0E4V4_PARTE	A0BVS3_PARTE
biological_process	GO:0000973	posttranscriptional tethering of RNA polymerase II gene DNA at nuclear periphery	8	10	0.8	0.998834	0.00912913	1	0.982	A0EGH0_PARTE	A0BC58_PARTE	A0CW78_PARTE	Q6BGM0_PARTE	A0E2G0_PARTE	A0DAY3_PARTE	A0CUE2_PARTE	A0CZF0_PARTE
biological_process	GO:0032483	regulation of Rab protein signal transduction	8	10	0.8	0.998834	0.00912913	1	0.982	A0DVL5_PARTE	A0D955_PARTE	A0DLS9_PARTE	A0DC16_PARTE	A0D0B3_PARTE	A0DZU7_PARTE	A0CCY9_PARTE	A0C7E2_PARTE
biological_process	GO:0006906	vesicle fusion	12	37	0.324324	0.994664	0.0105593	1	0.989	Q3M101_PARTE	Q3M100_PARTE	Q3M0Y8_PARTE	Q3M0Z6_PARTE	Q3M0Y4_PARTE	Q3M0Z5_PARTE	Q3M0Y3_PARTE	A0E3A1_PARTE	A0DUR6_PARTE	A0E1Y4_PARTE	A0CG48_PARTE	A0DBB8_PARTE
biological_process	GO:0006996	organelle organization	1	6	0.166667	0.989509	0.0119505	1	0.993	A0CC82_PARTE
biological_process	GO:0051225	spindle assembly	10	21	0.47619	0.995202	0.0131096	1	0.994	A0C8V4_PARTE	A0BDB2_PARTE	A0BWJ6_PARTE	A0E204_PARTE	A0E7U0_PARTE	A0DAA4_PARTE	A0CGN7_PARTE	A0BDM4_PARTE	A0C933_PARTE	A0EFT0_PARTE
biological_process	GO:0007076	mitotic chromosome condensation	12	18	0.666667	0.996295	0.0139515	1	0.995	A0C465_PARTE	A0EEQ9_PARTE	A0C9H4_PARTE	A0DPG5_PARTE	A0D9G4_PARTE	A0D8K9_PARTE	A0DAQ5_PARTE	A0C9J7_PARTE	A0BCL6_PARTE	A0DGM3_PARTE	A0DLY7_PARTE	A0DGK2_PARTE
biological_process	GO:0090110	COPII-coated vesicle cargo loading	12	18	0.666667	0.996295	0.0139515	1	0.995	A0BD19_PARTE	A0BRR6_PARTE	A0CRZ4_PARTE	A0CD22_PARTE	A0DLP1_PARTE	A0DXK1_PARTE	A0CWV2_PARTE	A0CRZ0_PARTE	A0DQ67_PARTE	A0CHY5_PARTE	A0E2F6_PARTE	A0CZH9_PARTE
biological_process	GO:0007020	microtubule nucleation	11	16	0.6875	0.996295	0.0139515	1	0.995	A0C8V4_PARTE	A0BDB2_PARTE	A0DV74_PARTE	A0E204_PARTE	A0E7U0_PARTE	A0DAA4_PARTE	A0CGN7_PARTE	A0C933_PARTE	A0EFT0_PARTE	A0ECV6_PARTE	A0EHZ3_PARTE
biological_process	GO:0006898	receptor-mediated endocytosis	7	8	0.875	0.996295	0.0139515	1	0.995	A0E2R6_PARTE	A0CY10_PARTE	A0BKM3_PARTE	A0DEM6_PARTE	A0EEX5_PARTE	A0CHK3_PARTE	A0D1K9_PARTE
biological_process	GO:0017038	protein import	5	6	0.833333	0.991223	0.0139711	1	0.995	A0DU09_PARTE	A0D836_PARTE	A0EBV5_PARTE	A0BXZ6_PARTE	A0CGC4_PARTE
biological_process	GO:0010506	regulation of autophagy	5	7	0.714286	0.99542	0.0141033	1	0.996	A0D8F6_PARTE	A0DFQ8_PARTE	A0CD94_PARTE	A0DDZ1_PARTE	A0CUZ1_PARTE
biological_process	GO:0034220	ion transmembrane transport	1	4	0.25	0.988877	0.014816	1	0.997	A0D9N4_PARTE
biological_process	GO:0006511	ubiquitin-dependent protein catabolic process	165	363	0.454545	0.953868	0.0545608	1	1	Q6BGH1_PARTE	Q6BGB8_PARTE	A0DC95_PARTE	A0DK07_PARTE	A0BPD2_PARTE	A0CAA8_PARTE	A0DQD3_PARTE	A0CEZ8_PARTE	A0D904_PARTE	A0C6M6_PARTE	A0C1J8_PARTE	A0BG34_PARTE	A0C0J8_PARTE	A0CF33_PARTE	A0CVD4_PARTE	A0CTD1_PARTE	A0E3I9_PARTE	A0E829_PARTE	A0DU54_PARTE	A0CAH9_PARTE	A0DD11_PARTE	A0DI82_PARTE	A0E7E6_PARTE	A0BZT6_PARTE	A0CG43_PARTE	A0DMS3_PARTE	A0DD02_PARTE	A0DGL9_PARTE	A0E7H6_PARTE	A0DX60_PARTE	A0EC61_PARTE	A0CDX6_PARTE	A0DDD6_PARTE	A0C8Z4_PARTE	A0CU81_PARTE	A0BQY4_PARTE	A0DF46_PARTE	A0BUK9_PARTE	A0BYU9_PARTE	A0CPE0_PARTE
biological_process	GO:0006886	intracellular protein transport	137	405	0.338272	0.175487	0.843926	1	1	Q3SD06_PARTE	Q3SEP5_PARTE	Q3SD35_PARTE	Q3M101_PARTE	Q3SCZ7_PARTE	Q3SD47_PARTE	Q3SD02_PARTE	Q6BGB2_PARTE	Q3SDI1_PARTE	Q3M100_PARTE	Q3M0Y8_PARTE	Q3M0Z6_PARTE	Q3SD41_PARTE	Q3M0Y4_PARTE	Q3M0Z5_PARTE	Q3M0Y3_PARTE	Q3SDL4_PARTE	A0E3A1_PARTE	A0C0X0_PARTE	A0DWA3_PARTE	A0C009_PARTE	A0DDY6_PARTE	A0CBT3_PARTE	A0D9S3_PARTE	A0E378_PARTE	A0DBR7_PARTE	A0D8S2_PARTE	A0DZJ7_PARTE	A0BD19_PARTE	A0BU25_PARTE	A0BRR6_PARTE	A0DT72_PARTE	A0DJI9_PARTE	A0DI20_PARTE	A0CDG4_PARTE	A0BJQ7_PARTE	A0CLC0_PARTE	A0CCQ4_PARTE	A0BS38_PARTE	A0BGL9_PARTE
biological_process	GO:0016567	protein ubiquitination	129	286	0.451049	0.741957	0.289588	1	1	Q6BFI2_PARTE	A0DG03_PARTE	A0BP31_PARTE	A0CB15_PARTE	A0DVM6_PARTE	A0DWJ9_PARTE	A0C1N8_PARTE	A0C2C1_PARTE	A0E9Y5_PARTE	A0C6M6_PARTE	A0DPD8_PARTE	A0DLH0_PARTE	A0CYJ5_PARTE	A0CUT9_PARTE	A0DHS4_PARTE	A0CVD4_PARTE	A0CF23_PARTE	A0BJS0_PARTE	A0EEI8_PARTE	A0CCF7_PARTE	A0C1A9_PARTE	A0EC45_PARTE	A0C827_PARTE	A0CQH5_PARTE	A0D2F6_PARTE	A0BG30_PARTE	A0EF20_PARTE	A0BFU4_PARTE	A0BTB0_PARTE	A0DDD6_PARTE	A0C5K0_PARTE	A0BRI9_PARTE	A0BWG3_PARTE	A0D624_PARTE	A0BCN3_PARTE	A0DPS7_PARTE	A0BYU9_PARTE	A0BGK9_PARTE	A0BX52_PARTE	A0C6R9_PARTE
biological_process	GO:1905037	autophagosome organization	108	225	0.48	0.961292	0.049924	1	1	Q6BG98_PARTE	Q6BGF8_PARTE	Q6BFB4_PARTE	A0CNZ6_PARTE	A0CJD7_PARTE	A0DQZ7_PARTE	A0BEH8_PARTE	A0E7F6_PARTE	A0BDQ3_PARTE	A0E030_PARTE	A0DNC5_PARTE	A0BM19_PARTE	A0DFM5_PARTE	A0E0N1_PARTE	A0C8D2_PARTE	A0DCM5_PARTE	A0DA98_PARTE	A0CA59_PARTE	A0BT56_PARTE	A0CVY6_PARTE	A0C746_PARTE	A0CR69_PARTE	A0E6E0_PARTE	A0CDF9_PARTE	A0DI84_PARTE	A0D2I1_PARTE	A0CX34_PARTE	A0EHG9_PARTE	A0BUC3_PARTE	A0CYG3_PARTE	A0D7Z0_PARTE	A0ECR0_PARTE	A0BCK7_PARTE	A0D0Z3_PARTE	A0C7X2_PARTE	A0CX42_PARTE	A0CJB6_PARTE	A0CA82_PARTE	A0EHN9_PARTE	A0CDD7_PARTE
biological_process	GO:0055085	transmembrane transport	80	147	0.544218	0.671454	0.361863	1	1	Q6BFB2_PARTE	A0BFI7_PARTE	A0DE47_PARTE	A0BLK5_PARTE	A0E0U3_PARTE	A0DN21_PARTE	A0EBQ4_PARTE	A0CIB0_PARTE	A0CY40_PARTE	A0C1K4_PARTE	A0CMN3_PARTE	A0E1E5_PARTE	A0BM92_PARTE	A0DPK7_PARTE	A0EAT8_PARTE	A0BSX3_PARTE	A0DPP4_PARTE	A0DTP9_PARTE	A0CH03_PARTE	A0D381_PARTE	A0DK82_PARTE	A0CKQ3_PARTE	A0D4N8_PARTE	A0CF95_PARTE	A0BX45_PARTE	A0C134_PARTE	A0DD09_PARTE	A0D751_PARTE	A0D675_PARTE	A0E4T2_PARTE	A0CNT7_PARTE	A0BF73_PARTE	A0BGQ2_PARTE	A0DWZ2_PARTE	A0CP82_PARTE	A0DAE0_PARTE	A0BXT0_PARTE	A0D368_PARTE	A0BJW5_PARTE	A0BSX4_PARTE
biological_process	GO:0006897	endocytosis	79	185	0.427027	0.963394	0.0493912	1	1	Q6BG09_PARTE	A0C0S0_PARTE	A0E914_PARTE	A0DS93_PARTE	A0CWY8_PARTE	A0EGT8_PARTE	A0CPN7_PARTE	A0CM28_PARTE	A0DQ33_PARTE	A0E8S4_PARTE	A0BWC8_PARTE	A0EC73_PARTE	A0E0H9_PARTE	A0C919_PARTE	A0BH72_PARTE	A0BD69_PARTE	A0CJZ3_PARTE	A0BRY4_PARTE	A0E640_PARTE	A0BPM9_PARTE	A0ECC9_PARTE	A0CDU7_PARTE	A0CR49_PARTE	A0BP06_PARTE	A0BED8_PARTE	A0BGH9_PARTE	A0BHL5_PARTE	A0CUD9_PARTE	A0DSE4_PARTE	A0BPQ7_PARTE	A0D6F4_PARTE	A0DN25_PARTE	A0E1A0_PARTE	A0CI70_PARTE	A0D7L7_PARTE	A0E292_PARTE	A0E322_PARTE	A0DTX5_PARTE	A0DY19_PARTE	A0DED1_PARTE
biological_process	GO:0000278	mitotic cell cycle	59	142	0.415493	0.954129	0.054169	1	1	Q8WPW6_PARTE	Q3SEH4_PARTE	Q3SEG4_PARTE	A0BG74_PARTE	Q3SEH0_PARTE	A0C4E7_PARTE	A0BNR2_PARTE	A0DBR8_PARTE	A0EC32_PARTE	A0EEW8_PARTE	A0DFF4_PARTE	A0C8V4_PARTE	A0CMZ4_PARTE	A0BDB2_PARTE	A0DJ14_PARTE	A0CR56_PARTE	A0DA34_PARTE	A0C8T1_PARTE	A0BXW7_PARTE	A0DL28_PARTE	A0EF78_PARTE	A0E204_PARTE	A0BX15_PARTE	A0E7U0_PARTE	A0BQP4_PARTE	A0DAA4_PARTE	A0DDK8_PARTE	A0CGM8_PARTE	A0CPF2_PARTE	A0BHH1_PARTE	A0CGN7_PARTE	A0CGD8_PARTE	A0CNZ2_PARTE	A0C400_PARTE	A0DLA9_PARTE	A0BSS9_PARTE	A0DLV8_PARTE	A0DDP0_PARTE	A0DFQ4_PARTE	A0BTF9_PARTE
biological_process	GO:0044773	mitotic DNA damage checkpoint signaling	54	169	0.319527	0.0714793	0.947813	1	1	A0DSC7_PARTE	A0BNB4_PARTE	A0E2H6_PARTE	A0DGH6_PARTE	A0CWA4_PARTE	A0CDE2_PARTE	A0C2V8_PARTE	A0CLL2_PARTE	A0BGI8_PARTE	A0BFB2_PARTE	A0DTG8_PARTE	A0EFF2_PARTE	A0BKD3_PARTE	A0DS63_PARTE	A0C9J6_PARTE	A0E967_PARTE	A0EG34_PARTE	A0CSI4_PARTE	A0E2I3_PARTE	A0DG19_PARTE	A0BNQ0_PARTE	A0C9F2_PARTE	A0DYV7_PARTE	A0BZA7_PARTE	A0BNG8_PARTE	A0CM22_PARTE	A0E3C0_PARTE	A0E136_PARTE	A0DKL8_PARTE	A0E2I7_PARTE	A0CW20_PARTE	A0CWB0_PARTE	A0DFX3_PARTE	A0C6G6_PARTE	A0DES7_PARTE	A0CQH4_PARTE	A0CIP5_PARTE	A0E7G7_PARTE	A0BVE4_PARTE	A0DXL9_PARTE
biological_process	GO:0006470	protein dephosphorylation	52	138	0.376812	0.541816	0.518069	1	1	Q6BG43_PARTE	A0EFJ8_PARTE	A0EB43_PARTE	A0CHF7_PARTE	A0DPB7_PARTE	A0EFI1_PARTE	A0E850_PARTE	A0DS01_PARTE	A0CKJ1_PARTE	A0CJV7_PARTE	A0CUN1_PARTE	A0BIC1_PARTE	A0E3F8_PARTE	A0CW32_PARTE	A0EDD2_PARTE	A0EDM4_PARTE	A0BNS0_PARTE	A0CGE4_PARTE	A0BQ69_PARTE	A0EDR6_PARTE	A0BCY1_PARTE	A0E490_PARTE	A0BCW5_PARTE	A0D8X5_PARTE	A0E3Z1_PARTE	A0E1V6_PARTE	A0CJ37_PARTE	A0BN74_PARTE	A0DQV7_PARTE	A0BUL6_PARTE	A0CY52_PARTE	A0E421_PARTE	A0BTR8_PARTE	A0EC41_PARTE	A0C749_PARTE	A0BQJ2_PARTE	A0DJB6_PARTE	A0BTS2_PARTE	A0BCA9_PARTE	A0DLA3_PARTE
biological_process	GO:0000079	regulation of cyclin-dependent protein serine/threonine kinase activity	52	127	0.409449	0.735938	0.326552	1	1	A0C6K2_PARTE	A0CDT6_PARTE	A0BC18_PARTE	A0BM63_PARTE	A0DL45_PARTE	A0BHA8_PARTE	A0D488_PARTE	A0DE79_PARTE	A0D125_PARTE	A0BI54_PARTE	A0DEQ3_PARTE	A0CXJ3_PARTE	A0E356_PARTE	A0C4Y6_PARTE	A0E779_PARTE	A0DLE3_PARTE	A0D2A7_PARTE	A0EA03_PARTE	A0C0L7_PARTE	A0BKW6_PARTE	A0EGF6_PARTE	A0BQW8_PARTE	A0BQK5_PARTE	A0C237_PARTE	A0D9A8_PARTE	A0DYY1_PARTE	A0C111_PARTE	A0DF79_PARTE	A0C2U4_PARTE	Q6BGI6_PARTE	A0BIZ2_PARTE	A0C6F9_PARTE	A0BLM4_PARTE	A0BFT7_PARTE	A0DWC9_PARTE	A0CRD9_PARTE	A0CRW1_PARTE	A0C1K2_PARTE	A0DM46_PARTE	A0BTI8_PARTE
biological_process	GO:0031145	anaphase-promoting complex-dependent catabolic process	50	106	0.471698	0.975121	0.0387389	1	1	A0CPC8_PARTE	A0BD10_PARTE	A0DJ95_PARTE	A0CS41_PARTE	A0CUT9_PARTE	A0E1E8_PARTE	A0C827_PARTE	A0BRF4_PARTE	A0D8M9_PARTE	A0D2F6_PARTE	A0C5K0_PARTE	A0BWG3_PARTE	A0BGK9_PARTE	A0EBB1_PARTE	A0CSI8_PARTE	A0C7H4_PARTE	A0BZW2_PARTE	A0BQ06_PARTE	A0DAF4_PARTE	A0CP33_PARTE	A0BH17_PARTE	A0C306_PARTE	A0CI47_PARTE	A0E2N8_PARTE	A0DGA9_PARTE	A0EB24_PARTE	A0E235_PARTE	A0BQ34_PARTE	A0CIH7_PARTE	A0BCU8_PARTE	A0DG68_PARTE	A0DN75_PARTE	A0CZG7_PARTE	A0D688_PARTE	A0CRS0_PARTE	A0BHV3_PARTE	A0DUY3_PARTE	A0ECJ4_PARTE	A0DPL6_PARTE	A0DPS3_PARTE
biological_process	GO:0044772	mitotic cell cycle phase transition	47	99	0.474747	0.867242	0.164966	1	1	A0C6K2_PARTE	A0CDT6_PARTE	A0BC18_PARTE	A0BM63_PARTE	A0DL45_PARTE	A0BHA8_PARTE	A0D488_PARTE	A0DE79_PARTE	A0D125_PARTE	A0BI54_PARTE	A0CXJ3_PARTE	A0E356_PARTE	A0C4Y6_PARTE	A0E779_PARTE	A0DLE3_PARTE	A0D2A7_PARTE	A0C0L7_PARTE	A0BKW6_PARTE	A0EGF6_PARTE	A0BQW8_PARTE	A0BQK5_PARTE	A0C237_PARTE	A0D9A8_PARTE	A0DYY1_PARTE	A0C111_PARTE	A0DF79_PARTE	A0C2U4_PARTE	Q6BGI6_PARTE	A0BIZ2_PARTE	A0C6F9_PARTE	A0BLM4_PARTE	A0BFT7_PARTE	A0DWC9_PARTE	A0CRD9_PARTE	A0CRW1_PARTE	A0DM46_PARTE	A0BTI8_PARTE	A0BVR7_PARTE	A0DGW6_PARTE	A0E226_PARTE
biological_process	GO:0000209	protein polyubiquitination	43	159	0.27044	0.0473856	0.966478	1	1	Q6BGH1_PARTE	Q6BG08_PARTE	Q6BGB8_PARTE	A0CAA8_PARTE	A0DLH0_PARTE	A0CYJ5_PARTE	A0C0J8_PARTE	A0BMS1_PARTE	A0E646_PARTE	A0DGL9_PARTE	A0BUK9_PARTE	A0CRM7_PARTE	A0DLL3_PARTE	A0E799_PARTE	A0C570_PARTE	A0E805_PARTE	A0BKW2_PARTE	A0E716_PARTE	A0CBB0_PARTE	A0C6L5_PARTE	A0DZJ3_PARTE	A0CSJ6_PARTE	A0DLB8_PARTE	A0C7C3_PARTE	A0DLU6_PARTE	A0BNR5_PARTE	A0BFS9_PARTE	A0C2Z0_PARTE	A0DWW4_PARTE	A0BZ50_PARTE	A0DZE8_PARTE	A0BJ41_PARTE	A0E1N5_PARTE	A0CXQ5_PARTE	A0C9J1_PARTE	A0DYM1_PARTE	A0BR25_PARTE	A0BRI8_PARTE	A0BRN4_PARTE	A0CFR8_PARTE
biological_process	GO:0000398	mRNA splicing, via spliceosome	43	163	0.263804	0.000130855	0.999927	0.044	1	Q6BGC8_PARTE	Q6BG49_PARTE	A0CML2_PARTE	A0DTP6_PARTE	A0DPR1_PARTE	A0BP90_PARTE	A0D4B2_PARTE	A0CX97_PARTE	A0D0L0_PARTE	A0E3I2_PARTE	A0C941_PARTE	A0EA02_PARTE	A0D280_PARTE	A0BCZ7_PARTE	A0CWC9_PARTE	A0BD96_PARTE	A0C124_PARTE	Q6BGF3_PARTE	A0CII1_PARTE	A0BMN1_PARTE	A0BBX5_PARTE	A0E942_PARTE	A0D7E0_PARTE	A0D315_PARTE	A0E2N3_PARTE	A0E4Y9_PARTE	A0DG60_PARTE	A0CM05_PARTE	A0E6G6_PARTE	A0E9S6_PARTE	A0DKE7_PARTE	A0C015_PARTE	A0BDT5_PARTE	A0CF45_PARTE	A0BZY5_PARTE	A0CSI5_PARTE	A0E0X1_PARTE	A0E1S9_PARTE	A0BJK1_PARTE	A0DXT2_PARTE
biological_process	GO:0060271	cilium assembly	37	119	0.310924	0.17306	0.860976	1	1	Q3SE79_PARTE	Q3SE80_PARTE	Q3SCX0_PARTE	A0CG71_PARTE	A0CDI0_PARTE	A0C080_PARTE	A0CX75_PARTE	A0D4S2_PARTE	A0DYV3_PARTE	A0DQG4_PARTE	A0D9L6_PARTE	A0D234_PARTE	A0BDA4_PARTE	A0BIX2_PARTE	A0DW68_PARTE	A0CTI2_PARTE	A0BT86_PARTE	A0BNE6_PARTE	A0D7K1_PARTE	A0DH69_PARTE	A0BP58_PARTE	A0DDG3_PARTE	A0CKD4_PARTE	A0BXH9_PARTE	A0EIS5_PARTE	A0CST5_PARTE	A0BZ83_PARTE	A0D5N0_PARTE	A0ECH8_PARTE	A0DMR6_PARTE	A0EBF7_PARTE	A0DFH5_PARTE	A0D4F2_PARTE	A0DMH3_PARTE	A0CZW4_PARTE	A0D714_PARTE	A0EDB9_PARTE
biological_process	GO:0018107	peptidyl-threonine phosphorylation	37	86	0.430233	0.843399	0.215063	1	1	A0BFN5_PARTE	A0C4J6_PARTE	A0CSQ0_PARTE	A0DN80_PARTE	A0CA97_PARTE	A0EGB5_PARTE	A0D631_PARTE	A0CSK8_PARTE	A0BXT5_PARTE	A0DZA3_PARTE	A0CR09_PARTE	A0EB56_PARTE	A0BR87_PARTE	A0BLF6_PARTE	A0E3N6_PARTE	A0ED78_PARTE	A0CDG6_PARTE	A0DTX1_PARTE	A0BCQ1_PARTE	A0DA99_PARTE	A0EG47_PARTE	A0CHK8_PARTE	A0E2I2_PARTE	A0BWX5_PARTE	A0DPF6_PARTE	A0DU34_PARTE	A0DPG8_PARTE	A0E7F2_PARTE	A0CHT8_PARTE	A0C4L0_PARTE	A0C9D4_PARTE	A0C1U2_PARTE	A0DGF1_PARTE	A0D055_PARTE	A0BUJ4_PARTE	A0D603_PARTE	A0DFJ1_PARTE
biological_process	GO:0090630	activation of GTPase activity	36	81	0.444444	0.893475	0.153931	1	1	A0DWA3_PARTE	A0C009_PARTE	A0DDY6_PARTE	A0D9S3_PARTE	A0DBR7_PARTE	A0DZJ7_PARTE	A0DJI9_PARTE	A0CDG4_PARTE	A0CLC0_PARTE	A0BGL9_PARTE	A0EG40_PARTE	A0DRC7_PARTE	A0BRS9_PARTE	A0DRU1_PARTE	A0D6V6_PARTE	A0BIT5_PARTE	A0E1T5_PARTE	A0CTM8_PARTE	A0CGD9_PARTE	A0EBU5_PARTE	A0EDQ7_PARTE	A0DTX2_PARTE	A0CVA1_PARTE	A0DLN3_PARTE	A0D7G6_PARTE	A0DYH2_PARTE	A0E7F8_PARTE	A0EG07_PARTE	A0E5C8_PARTE	A0E403_PARTE	A0D8S1_PARTE	A0E4C5_PARTE	A0CPP1_PARTE	A0BB24_PARTE	A0EGY5_PARTE	A0E1Q8_PARTE
biological_process	GO:0051301	cell division	35	106	0.330189	0.892848	0.133243	1	1	A0CUT9_PARTE	A0C827_PARTE	A0BRF4_PARTE	A0D2F6_PARTE	A0BWJ6_PARTE	A0C5K0_PARTE	A0BWG3_PARTE	A0BGK9_PARTE	A0CSI8_PARTE	A0C7H4_PARTE	A0BZW2_PARTE	A0E1F8_PARTE	A0BH17_PARTE	A0C306_PARTE	A0E2N8_PARTE	A0BDM4_PARTE	A0E235_PARTE	A0DWT8_PARTE	A0BQ34_PARTE	A0CIH7_PARTE	A0DN75_PARTE	A0CZG7_PARTE	A0D688_PARTE	A0CAD0_PARTE	A0CRS0_PARTE	A0BHV3_PARTE	A0BXI1_PARTE	A0CZ46_PARTE	A0CVT4_PARTE	A0BTU5_PARTE	A0EIU0_PARTE	A0BPS7_PARTE	A0DNT7_PARTE	A0C3C8_PARTE	A0BLN4_PARTE
biological_process	GO:0015031	protein transport	35	102	0.343137	0.0507492	0.956325	1	1	Q6BG96_PARTE	A0DAV1_PARTE	A0BV93_PARTE	A0EE95_PARTE	A0DR90_PARTE	A0DJ79_PARTE	A0BSR1_PARTE	A0DGT2_PARTE	A0EER9_PARTE	A0BAN0_PARTE	A0DYQ7_PARTE	A0DP42_PARTE	A0BIT0_PARTE	A0C9R2_PARTE	A0C9R9_PARTE	A0BX25_PARTE	A0D6K4_PARTE	A0DQK5_PARTE	A0DC59_PARTE	A0E5G5_PARTE	A0CWE9_PARTE	A0D0F3_PARTE	A0CKT7_PARTE	A0E996_PARTE	A0D012_PARTE	A0CZ40_PARTE	A0CE97_PARTE	A0DP61_PARTE	A0CR15_PARTE	A0BMC5_PARTE	Q6BFD6_PARTE	A0BME3_PARTE	A0BDG5_PARTE	A0BY35_PARTE	A0E2G1_PARTE
biological_process	GO:0007052	mitotic spindle organization	34	75	0.453333	0.986827	0.0224863	1	1	A0C1J6_PARTE	A0DWU2_PARTE	Q6BFY6_PARTE	A0BP84_PARTE	A0E623_PARTE	A0C041_PARTE	A0DTN5_PARTE	A0DCA3_PARTE	A0BTU9_PARTE	A0DZI9_PARTE	A0EIQ0_PARTE	A0D9N7_PARTE	A0DD45_PARTE	A0DMT8_PARTE	A0C3D2_PARTE	A0CK07_PARTE	A0CQ56_PARTE	A0DN84_PARTE	A0DSR0_PARTE	A0CHZ8_PARTE	A0BJ13_PARTE	A0BBC9_PARTE	A0CN51_PARTE	A0EA68_PARTE	A0EBQ8_PARTE	A0DYZ1_PARTE	A0BS82_PARTE	A0BE53_PARTE	A0E1I3_PARTE	A0CWP2_PARTE	A0BDJ5_PARTE	A0D0J9_PARTE	A0E1C0_PARTE	A0CBC5_PARTE
biological_process	GO:0016192	vesicle-mediated transport	33	137	0.240876	0.66274	0.36684	1	1	Q3SEP5_PARTE	Q3SD35_PARTE	Q6BG09_PARTE	A0C0X0_PARTE	A0CBT3_PARTE	A0DI20_PARTE	A0E4E3_PARTE	A0CCQ4_PARTE	A0E8M5_PARTE	A0BVV2_PARTE	A0CAS9_PARTE	A0EEK6_PARTE	A0CWN8_PARTE	A0E4K9_PARTE	A0E6C2_PARTE	A0EH74_PARTE	A0CWI1_PARTE	A0DD58_PARTE	A0DZL4_PARTE	A0DT76_PARTE	A0CQQ2_PARTE	A0D4Z9_PARTE	A0CWW0_PARTE	A0BGC8_PARTE	A0BZZ3_PARTE	A0BGV3_PARTE	A0D9U2_PARTE	A0DZT7_PARTE	A0E647_PARTE	A0DHE0_PARTE	A0CTC5_PARTE	A0BYI5_PARTE	A0D3C7_PARTE
biological_process	GO:0043161	proteasome-mediated ubiquitin-dependent protein catabolic process	32	120	0.266667	0.0614187	0.951115	1	1	Q6BG08_PARTE	Q6BGD9_PARTE	A0CBZ8_PARTE	A0DLH0_PARTE	A0CYJ5_PARTE	A0C102_PARTE	A0E7C4_PARTE	A0E646_PARTE	A0CXD6_PARTE	A0E799_PARTE	A0ECQ1_PARTE	A0C570_PARTE	A0CYA7_PARTE	A0DPL0_PARTE	A0CW06_PARTE	A0DLB8_PARTE	A0DLU6_PARTE	A0CXY9_PARTE	A0C7Q6_PARTE	A0DJC0_PARTE	A0BZ50_PARTE	A0CHF2_PARTE	A0BU81_PARTE	A0E6I1_PARTE	A0BVM1_PARTE	A0E1N5_PARTE	A0D443_PARTE	A0CJN6_PARTE	A0CXQ5_PARTE	A0BRI8_PARTE	A0BRN4_PARTE	A0CQX5_PARTE
biological_process	GO:0006457	protein folding	31	148	0.209459	1.89153e-09	1	0	1	Q7Z0N8_PARTE	Q7Z0N9_PARTE	Q6BFS8_PARTE	A0CMU8_PARTE	A0CMK4_PARTE	A0CJP9_PARTE	A0BR04_PARTE	A0CZX8_PARTE	A0DHN7_PARTE	A0CLM8_PARTE	A0D3F0_PARTE	A0C3G4_PARTE	A0CTZ6_PARTE	A0E745_PARTE	A0E5W4_PARTE	A0C8J6_PARTE	A0BG53_PARTE	A0C6J4_PARTE	A0CNZ3_PARTE	A0D3R3_PARTE	A0DL26_PARTE	A0BPP6_PARTE	A0CM70_PARTE	A0CA19_PARTE	A0C2T6_PARTE	A0CNA9_PARTE	A0EAI4_PARTE	A0BU64_PARTE	A0C4U5_PARTE	A0DAI3_PARTE	A0BSE8_PARTE
biological_process	GO:0010608	posttranscriptional regulation of gene expression	29	41	0.707317	0.782511	0.268841	1	1	A0BP54_PARTE	A0EG95_PARTE	A0DJH5_PARTE	A0BWR3_PARTE	A0DT68_PARTE	A0DV18_PARTE	A0ECJ6_PARTE	A0BKM7_PARTE	A0CQV3_PARTE	A0EHM8_PARTE	A0DXG5_PARTE	A0ED91_PARTE	A0CQK6_PARTE	A0E2S3_PARTE	A0EAF1_PARTE	A0DUX3_PARTE	A0BUP2_PARTE	A0D7I2_PARTE	A0DTB5_PARTE	A0DQ07_PARTE	A0CB85_PARTE	A0CR00_PARTE	A0CQP4_PARTE	A0BDE2_PARTE	A0CTY2_PARTE	A0CFB9_PARTE	A0C8S0_PARTE	A0CS43_PARTE	A0CX13_PARTE
biological_process	GO:0045842	positive regulation of mitotic metaphase/anaphase transition	28	73	0.383562	0.553012	0.542957	1	1	A0CUT9_PARTE	A0C827_PARTE	A0BRF4_PARTE	A0D2F6_PARTE	A0C5K0_PARTE	A0BWG3_PARTE	A0BGK9_PARTE	A0CSI8_PARTE	A0C7H4_PARTE	A0BZW2_PARTE	A0BH17_PARTE	A0C306_PARTE	A0E2N8_PARTE	A0E235_PARTE	A0BQ34_PARTE	A0CIH7_PARTE	A0DN75_PARTE	A0CZG7_PARTE	A0D688_PARTE	A0CRS0_PARTE	A0BHV3_PARTE	A0BXI1_PARTE	A0CZ46_PARTE	A0CVT4_PARTE	A0EIU0_PARTE	A0BPS7_PARTE	A0DNT7_PARTE	A0BLN4_PARTE
biological_process	GO:0006412	translation	27	341	0.0791789	2.47392e-46	1	0	1	Q6BFQ5_PARTE	A0CCR3_PARTE	A0CC19_PARTE	A0D8B1_PARTE	A0CBU4_PARTE	A0DKH9_PARTE	A0DLN6_PARTE	A0BSI1_PARTE	A0DAL6_PARTE	A0E5U1_PARTE	A0BD97_PARTE	A0DHZ2_PARTE	A0C028_PARTE	A0DP78_PARTE	A0EDT0_PARTE	A0D4U2_PARTE	A0CCS6_PARTE	A0C5U4_PARTE	A0CBW8_PARTE	A0E2R7_PARTE	A0D9Q6_PARTE	A0DI10_PARTE	A0DIQ7_PARTE	A0DSJ3_PARTE	A0E0Z9_PARTE	A0DAX2_PARTE	A0BST7_PARTE
biological_process	GO:0006281	DNA repair	27	62	0.435484	0.74193	0.304024	1	1	A0D5J0_PARTE	A0BMP6_PARTE	A0DX38_PARTE	A0D0W1_PARTE	A0CII1_PARTE	A0DL28_PARTE	A0EI04_PARTE	A0DH08_PARTE	A0E089_PARTE	A0DM04_PARTE	A0DRT4_PARTE	A0DND3_PARTE	A0DSI1_PARTE	A0E2N3_PARTE	A0EHK8_PARTE	A0BKU2_PARTE	A0DVB9_PARTE	A0CPS3_PARTE	A0EGE2_PARTE	A0BPL7_PARTE	A0DLC4_PARTE	A0EHB0_PARTE	A0C3W1_PARTE	A0DXT2_PARTE	A0BKI9_PARTE	A0CA21_PARTE	A0BP76_PARTE
biological_process	GO:0007091	metaphase/anaphase transition of mitotic cell cycle	27	70	0.385714	0.431108	0.657915	1	1	A0CUT9_PARTE	A0C827_PARTE	A0D2F6_PARTE	A0C5K0_PARTE	A0BWG3_PARTE	A0BGK9_PARTE	A0CSI8_PARTE	A0C7H4_PARTE	A0BZW2_PARTE	A0BH17_PARTE	A0C306_PARTE	A0CI47_PARTE	A0E2N8_PARTE	A0E235_PARTE	A0BQ34_PARTE	A0CIH7_PARTE	A0DN75_PARTE	A0CZG7_PARTE	A0D688_PARTE	A0CRS0_PARTE	A0BHV3_PARTE	A0BXI1_PARTE	A0CZ46_PARTE	A0CVT4_PARTE	A0EIU0_PARTE	A0BPS7_PARTE	A0DNT7_PARTE
biological_process	GO:0006888	endoplasmic reticulum to Golgi vesicle-mediated transport	25	90	0.277778	0.174602	0.871591	1	1	Q3SEP5_PARTE	Q6BG96_PARTE	Q3M0Z6_PARTE	Q3M0Z5_PARTE	A0CSU9_PARTE	A0E378_PARTE	A0CED3_PARTE	A0BP94_PARTE	A0EDD7_PARTE	A0D1P4_PARTE	A0EEK6_PARTE	A0DC59_PARTE	A0EI96_PARTE	A0D0F3_PARTE	A0CS58_PARTE	A0CRE9_PARTE	A0E7Q6_PARTE	A0BJC2_PARTE	A0E3U9_PARTE	Q6BFQ1_PARTE	A0CIP6_PARTE	A0D7F8_PARTE	A0DEJ0_PARTE	A0DUW0_PARTE	A0CTU5_PARTE
biological_process	GO:0006364	rRNA processing	25	85	0.294118	6.6946e-07	1	0	1	Q6BFW3_PARTE	A0BIS2_PARTE	A0DXK8_PARTE	A0BYS9_PARTE	A0BQ57_PARTE	A0BC54_PARTE	A0C2K4_PARTE	Q6BGL7_PARTE	A0BSI1_PARTE	A0DAL6_PARTE	A0E8M1_PARTE	A0DYG3_PARTE	A0DML4_PARTE	A0DIJ7_PARTE	A0BPC9_PARTE	A0CI40_PARTE	A0DRF5_PARTE	A0DHM1_PARTE	A0DZ28_PARTE	A0E6Q3_PARTE	A0DY20_PARTE	A0EHU4_PARTE	A0DVD2_PARTE	A0DYP3_PARTE	A0DDR0_PARTE
biological_process	GO:0051603	proteolysis involved in cellular protein catabolic process	21	58	0.362069	0.81431	0.206885	1	1	CATL2_PARTE	A0CCW0_PARTE	A0CYS7_PARTE	A0BPC5_PARTE	A0CGA3_PARTE	A0C8B1_PARTE	A0CHZ5_PARTE	A0DIY3_PARTE	A0CE34_PARTE	A0BT30_PARTE	A0CXI4_PARTE	A0D203_PARTE	A0DD55_PARTE	A0BE59_PARTE	A0CKI7_PARTE	A0D7A1_PARTE	A0BLR4_PARTE	A0CAQ8_PARTE	A0CHV1_PARTE	A0EHF3_PARTE	A0CRC6_PARTE
biological_process	GO:0007155	cell adhesion	21	58	0.362069	0.425201	0.677583	1	1	A0BFN8_PARTE	A0DLW4_PARTE	A0BH52_PARTE	A0C7A0_PARTE	A0DVF1_PARTE	A0DC01_PARTE	A0C9C2_PARTE	A0DFV7_PARTE	A0DXQ1_PARTE	A0ECE1_PARTE	A0D705_PARTE	A0BNU3_PARTE	A0CXP9_PARTE	A0DJW2_PARTE	A0BP19_PARTE	A0C0F7_PARTE	A0C684_PARTE	A0BPI4_PARTE	A0D485_PARTE	A0DV92_PARTE	A0CL62_PARTE
biological_process	GO:0051568	histone H3-K4 methylation	21	51	0.411765	0.750712	0.343859	1	1	A0C6I1_PARTE	A0BEN9_PARTE	A0CUA7_PARTE	A0D3M9_PARTE	A0BR52_PARTE	A0D7X4_PARTE	A0D6D3_PARTE	A0BQ57_PARTE	A0BP45_PARTE	A0DSC0_PARTE	A0D3D7_PARTE	A0DVH9_PARTE	A0DES3_PARTE	A0DKB6_PARTE	A0E0J9_PARTE	A0BCV6_PARTE	A0CLY5_PARTE	A0E7Z1_PARTE	A0DPM5_PARTE	A0DBW1_PARTE	A0CR04_PARTE
biological_process	GO:0006869	lipid transport	21	32	0.65625	0.864873	0.183858	1	1	Q6BFG8_PARTE	A0CE21_PARTE	A0CNK1_PARTE	A0DX66_PARTE	A0DGT2_PARTE	A0CWJ7_PARTE	A0BZP6_PARTE	A0C9R9_PARTE	A0DHY1_PARTE	A0D657_PARTE	A0E5L4_PARTE	A0C5V5_PARTE	A0DKD2_PARTE	A0BUH4_PARTE	A0E0V7_PARTE	A0BGF9_PARTE	A0D0Z1_PARTE	A0D249_PARTE	A0DQF5_PARTE	A0D910_PARTE	A0D4D8_PARTE
biological_process	GO:0045332	phospholipid translocation	21	43	0.488372	0.615486	0.492257	1	1	Q6BG84_PARTE	A0EHP6_PARTE	A0CDK4_PARTE	A0CI70_PARTE	A0DNU5_PARTE	A0DY19_PARTE	A0BWH1_PARTE	A0CS25_PARTE	A0BWH2_PARTE	A0EF56_PARTE	A0DFF3_PARTE	A0D3V9_PARTE	A0BBP3_PARTE	A0CKA2_PARTE	A0E8U0_PARTE	A0DJN7_PARTE	A0E6C0_PARTE	A0C4P8_PARTE	A0BDQ1_PARTE	A0BTN0_PARTE	A0CYH1_PARTE
biological_process	GO:0060285	cilium-dependent cell motility	21	39	0.538462	0.781517	0.304219	1	1	A0EAW0_PARTE	A0E8G3_PARTE	A0C1J6_PARTE	A0DMP1_PARTE	A0CPZ2_PARTE	A0CL89_PARTE	A0DIG4_PARTE	A0D6R0_PARTE	A0BWV2_PARTE	A0CPI6_PARTE	A0DN96_PARTE	A0DGK0_PARTE	A0DPS1_PARTE	A0BCL4_PARTE	A0BD09_PARTE	A0BMJ8_PARTE	A0CTZ4_PARTE	A0EIR3_PARTE	A0C9H2_PARTE	A0DPB8_PARTE	A0CBC5_PARTE
biological_process	GO:0005975	carbohydrate metabolic process	20	81	0.246914	0.0137071	0.99077	0.99	1	A0BZ73_PARTE	A0DVP8_PARTE	A0DHN7_PARTE	A0E1L0_PARTE	A0BFG5_PARTE	A0BW58_PARTE	A0C8S6_PARTE	A0DWN6_PARTE	A0ECC2_PARTE	A0DV95_PARTE	A0C1C5_PARTE	A0D0J4_PARTE	A0DVE9_PARTE	A0E0D0_PARTE	A0BJ73_PARTE	A0DEW4_PARTE	A0DTR6_PARTE	A0BNE0_PARTE	A0DZ50_PARTE	A0E7C3_PARTE
biological_process	GO:0042147	retrograde transport, endosome to Golgi	20	47	0.425532	0.773598	0.324839	1	1	Q3SD06_PARTE	Q3SD41_PARTE	A0DTZ8_PARTE	A0BHI2_PARTE	A0DGT2_PARTE	A0C9R9_PARTE	A0E2L8_PARTE	A0DI70_PARTE	A0D3J6_PARTE	A0D6K4_PARTE	A0C5N2_PARTE	A0C3F9_PARTE	A0EFR0_PARTE	A0BKH2_PARTE	A0CM23_PARTE	A0BQ00_PARTE	A0E7V7_PARTE	A0E1T3_PARTE	A0BTX6_PARTE	A0E2G1_PARTE
biological_process	GO:0018230	peptidyl-L-cysteine S-palmitoylation	20	95	0.210526	0.000230629	0.999907	0.081	1	A0E269_PARTE	A0DLN1_PARTE	A0DU03_PARTE	A0DZC6_PARTE	A0EH42_PARTE	A0BCM6_PARTE	A0C2Y8_PARTE	A0C4S4_PARTE	A0C9L1_PARTE	A0E6Y2_PARTE	A0BD33_PARTE	A0DP94_PARTE	A0BY34_PARTE	A0C2Q5_PARTE	A0BGG1_PARTE	A0BRV9_PARTE	A0E767_PARTE	A0DMP7_PARTE	A0BYT5_PARTE	A0DIS6_PARTE
biological_process	GO:0006612	protein targeting to membrane	20	99	0.20202	4.06773e-07	1	0	1	A0E269_PARTE	A0DLN1_PARTE	A0DU03_PARTE	A0DZC6_PARTE	A0EH42_PARTE	A0BCM6_PARTE	A0C2Y8_PARTE	A0C4S4_PARTE	A0C9L1_PARTE	A0E6Y2_PARTE	A0BD33_PARTE	A0DP94_PARTE	A0BY34_PARTE	A0C2Q5_PARTE	A0BGG1_PARTE	A0BRV9_PARTE	A0E767_PARTE	A0DMP7_PARTE	A0BYT5_PARTE	A0DIS6_PARTE
biological_process	GO:0031123	RNA 3'-end processing	20	34	0.588235	0.967745	0.0508432	1	1	A0DH86_PARTE	A0EBF2_PARTE	A0DYR3_PARTE	A0C0U6_PARTE	A0BIT7_PARTE	A0C8N6_PARTE	A0CYW1_PARTE	A0BHG7_PARTE	A0EAI9_PARTE	A0CU21_PARTE	A0CR95_PARTE	A0C8J3_PARTE	A0CXE8_PARTE	A0C4T2_PARTE	A0BVV1_PARTE	A0D1B4_PARTE	A0D4U6_PARTE	A0DLA7_PARTE	A0DF21_PARTE	A0DSK4_PARTE
biological_process	GO:0016197	endosomal transport	20	31	0.645161	0.958227	0.0636417	1	1	A0D8S2_PARTE	A0E8S4_PARTE	A0E1C4_PARTE	A0C4V5_PARTE	A0BGH9_PARTE	A0DN25_PARTE	A0ECA5_PARTE	A0D1A3_PARTE	A0DF14_PARTE	A0CRB8_PARTE	A0EH26_PARTE	A0EEZ0_PARTE	A0CVA3_PARTE	A0DDW4_PARTE	A0C737_PARTE	A0CZI0_PARTE	A0DXK0_PARTE	A0DTI0_PARTE	A0C850_PARTE	A0C2E1_PARTE
biological_process	GO:0030433	ubiquitin-dependent ERAD pathway	19	51	0.372549	0.454957	0.65553	1	1	A0DVM6_PARTE	A0BW60_PARTE	Q6BFV8_PARTE	A0D624_PARTE	A0BYE1_PARTE	A0DLL3_PARTE	A0CKZ0_PARTE	A0E5Z2_PARTE	A0EAK3_PARTE	A0BB96_PARTE	A0C7Q6_PARTE	A0BFS9_PARTE	A0C8D6_PARTE	A0CCS3_PARTE	A0EEE7_PARTE	A0CHG3_PARTE	A0C8I1_PARTE	A0C1B6_PARTE	A0BR25_PARTE
biological_process	GO:0006325	chromatin organization	19	53	0.358491	0.0421457	0.967895	1	1	A0DPM0_PARTE	A0EBP6_PARTE	A0E3Q5_PARTE	A0BSM2_PARTE	A0DNN8_PARTE	A0CK69_PARTE	A0BGS3_PARTE	A0CZ27_PARTE	A0BC88_PARTE	A0BPM5_PARTE	A0E5T9_PARTE	A0DAQ6_PARTE	A0EGS3_PARTE	A0C774_PARTE	A0CHQ3_PARTE	A0E255_PARTE	A0BS74_PARTE	A0E6P8_PARTE	A0CNA4_PARTE
biological_process	GO:0006974	cellular response to DNA damage stimulus	17	26	0.653846	0.493534	0.546818	1	1	A0CUS4_PARTE	A0C6M6_PARTE	A0CVD4_PARTE	A0D1W6_PARTE	A0E087_PARTE	A0CK34_PARTE	A0DVV6_PARTE	A0BYU9_PARTE	A0E0I6_PARTE	A0C2Y2_PARTE	A0C7B3_PARTE	A0DVJ4_PARTE	A0BV62_PARTE	A0E2M0_PARTE	A0DE87_PARTE	A0EC64_PARTE	A0C799_PARTE
biological_process	GO:0043409	negative regulation of MAPK cascade	16	54	0.296296	0.118221	0.92989	1	1	A0BZT4_PARTE	A0CUP0_PARTE	A0DU12_PARTE	A0DC86_PARTE	A0EDN8_PARTE	A0D0H6_PARTE	A0DHS3_PARTE	A0DG30_PARTE	A0DRY9_PARTE	A0BM02_PARTE	A0BNC7_PARTE	A0D9Z5_PARTE	A0BJD9_PARTE	A0BSI0_PARTE	A0CJ53_PARTE	A0E7I5_PARTE
biological_process	GO:0007005	mitochondrion organization	16	33	0.484848	0.000554883	0.999701	0.187	1	A0BBJ5_PARTE	A0CDH3_PARTE	A0D9S6_PARTE	A0C7J4_PARTE	A0C006_PARTE	A0E685_PARTE	A0D3Z3_PARTE	Q6BG47_PARTE	A0DFI4_PARTE	A0C1Q9_PARTE	A0D966_PARTE	A0DN33_PARTE	A0D2K8_PARTE	A0BPY8_PARTE	A0D8R7_PARTE	A0EH14_PARTE
biological_process	GO:0006099	tricarboxylic acid cycle	15	68	0.220588	0.00317077	0.998667	0.694	1	A0E1L0_PARTE	A0DG23_PARTE	A0CV24_PARTE	A0BJR8_PARTE	A0C8S6_PARTE	A0DS30_PARTE	A0BCX8_PARTE	A0D8I7_PARTE	A0CUK6_PARTE	A0C6S8_PARTE	A0CXB5_PARTE	A0BJ73_PARTE	A0DTR6_PARTE	A0DZ50_PARTE	A0C910_PARTE
biological_process	GO:0006890	retrograde vesicle-mediated transport, Golgi to endoplasmic reticulum	15	39	0.384615	0.576568	0.554038	1	1	Q3SD06_PARTE	Q3SD41_PARTE	Q3M0Z9_PARTE	A0CI70_PARTE	A0DY19_PARTE	A0BYV1_PARTE	A0DC59_PARTE	A0EI96_PARTE	A0D0F3_PARTE	A0CS58_PARTE	A0CRE9_PARTE	A0BJC2_PARTE	A0DJN7_PARTE	A0DUW0_PARTE	A0CYH1_PARTE
biological_process	GO:0032436	positive regulation of proteasomal ubiquitin-dependent protein catabolic process	15	58	0.258621	0.833589	0.227762	1	1	Q6BGH1_PARTE	A0CAA8_PARTE	A0C0J8_PARTE	A0DGL9_PARTE	A0BUK9_PARTE	A0E805_PARTE	A0BKW2_PARTE	A0CBB0_PARTE	A0DZJ3_PARTE	A0BNR5_PARTE	A0C2Z0_PARTE	A0DWW4_PARTE	A0DZE8_PARTE	A0C9J1_PARTE	A0BHV9_PARTE
biological_process	GO:0002181	cytoplasmic translation	14	98	0.142857	1.60119e-09	1	0	1	Q3SDT2_PARTE	Q3SDT3_PARTE	A0C613_PARTE	A0DTB2_PARTE	A0BUQ2_PARTE	A0CXH8_PARTE	A0E848_PARTE	A0CGY0_PARTE	A0BQZ3_PARTE	A0DBB3_PARTE	A0BG42_PARTE	A0DAF5_PARTE	A0CFQ8_PARTE	A0CYT3_PARTE
biological_process	GO:0034976	response to endoplasmic reticulum stress	14	30	0.466667	0.575035	0.509753	1	1	Q7Z0N8_PARTE	Q7Z0N9_PARTE	A0CJP9_PARTE	A0BR04_PARTE	A0CZX8_PARTE	A0DUB2_PARTE	A0CLM8_PARTE	A0EHV1_PARTE	A0BG53_PARTE	A0E4Z0_PARTE	A0BU64_PARTE	A0C4U5_PARTE	A0DAI3_PARTE	A0BSE8_PARTE
biological_process	GO:0000045	autophagosome assembly	14	62	0.225806	0.0328989	0.982391	1	1	A0DQG3_PARTE	A0CXM1_PARTE	A0CS09_PARTE	A0C0S8_PARTE	A0D5S0_PARTE	A0CXN0_PARTE	A0BLG1_PARTE	A0D7Z8_PARTE	A0C232_PARTE	A0BR89_PARTE	A0BV79_PARTE	A0BRJ7_PARTE	A0DE75_PARTE	A0C060_PARTE
biological_process	GO:0006402	mRNA catabolic process	14	28	0.5	0.535429	0.545976	1	1	Q6BFW0_PARTE	A0C9S4_PARTE	A0EG02_PARTE	A0CDA3_PARTE	A0DSX0_PARTE	A0BX24_PARTE	A0E5Z3_PARTE	A0D2Q5_PARTE	A0C1F5_PARTE	A0DFP9_PARTE	A0D3U6_PARTE	A0CE96_PARTE	A0E7K7_PARTE	A0BFS1_PARTE
biological_process	GO:0051865	protein autoubiquitination	14	37	0.378378	0.547642	0.586552	1	1	A0BRT5_PARTE	A0BHV8_PARTE	A0DUT5_PARTE	A0D0Y2_PARTE	A0BW00_PARTE	A0DQT5_PARTE	A0D3H9_PARTE	A0D9J6_PARTE	A0BQ97_PARTE	A0CM36_PARTE	A0DCL7_PARTE	A0D595_PARTE	A0CVI4_PARTE	A0D8Y8_PARTE
biological_process	GO:0071108	protein K48-linked deubiquitination	14	24	0.583333	0.985897	0.0371233	1	1	A0E3X2_PARTE	A0BX07_PARTE	A0C380_PARTE	A0E810_PARTE	A0CH49_PARTE	A0C366_PARTE	A0BR67_PARTE	A0CMP4_PARTE	A0CL95_PARTE	A0D2Z2_PARTE	A0D2Y9_PARTE	A0BX13_PARTE	A0D2Y7_PARTE	A0C943_PARTE
biological_process	GO:0006891	intra-Golgi vesicle-mediated transport	13	35	0.371429	0.516831	0.620381	1	1	Q3SD06_PARTE	Q8WPW9_PARTE	Q8WPW8_PARTE	Q3SD41_PARTE	A0EI96_PARTE	A0CS58_PARTE	A0CRE9_PARTE	A0CKT7_PARTE	A0C095_PARTE	A0BJC2_PARTE	A0DVH4_PARTE	A0E0K3_PARTE	A0DUW0_PARTE
biological_process	GO:0006396	RNA processing	13	31	0.419355	1.61969e-06	0.999999	0	1	Q3SE70_PARTE	Q3SE29_PARTE	Q3SE73_PARTE	Q3SE28_PARTE	Q3SE72_PARTE	Q3SD86_PARTE	Q6BFD0_PARTE	A0CRZ1_PARTE	A0EHS3_PARTE	A0EFU7_PARTE	A0CGR8_PARTE	A0DBG6_PARTE	A0D7R2_PARTE
biological_process	GO:0043666	regulation of phosphoprotein phosphatase activity	13	29	0.448276	0.794241	0.303188	1	1	A0BI18_PARTE	A0CER5_PARTE	A0BNW1_PARTE	A0BNA2_PARTE	A0EIR0_PARTE	A0EAR2_PARTE	A0BUW2_PARTE	A0E6I8_PARTE	A0CA84_PARTE	A0D048_PARTE	A0CLG8_PARTE	A0DM09_PARTE	A0C0E6_PARTE
biological_process	GO:0032446	protein modification by small protein conjugation	13	20	0.65	0.764802	0.26419	1	1	Q2Q4H0_PARTE	A0C6M6_PARTE	A0CVD4_PARTE	A0BYU9_PARTE	A0E0I6_PARTE	A0ED87_PARTE	A0C2Y2_PARTE	A0C7B3_PARTE	A0DVJ4_PARTE	A0CMC8_PARTE	A0D389_PARTE	A0C799_PARTE	A0DNY6_PARTE
biological_process	GO:0006508	proteolysis	13	45	0.288889	0.581498	0.44617	1	1	A0BLY9_PARTE	A0DNW1_PARTE	A0C0B8_PARTE	A0DBL1_PARTE	A0C1Z8_PARTE	A0CXT0_PARTE	A0EIL7_PARTE	A0E8V8_PARTE	A0CDI3_PARTE	A0DE29_PARTE	A0BHA0_PARTE	A0DN54_PARTE	A0CGL4_PARTE
biological_process	GO:0000422	autophagy of mitochondrion	13	55	0.236364	0.0105643	0.995148	0.973	1	A0DQG3_PARTE	A0E2Q2_PARTE	A0CS09_PARTE	A0C0S8_PARTE	A0CXN0_PARTE	A0BLG1_PARTE	A0D7Z8_PARTE	A0C232_PARTE	A0BR89_PARTE	A0BV79_PARTE	A0BRJ7_PARTE	A0DE75_PARTE	A0C060_PARTE
biological_process	GO:0016311	dephosphorylation	13	31	0.419355	0.737233	0.305417	1	1	A0DPH0_PARTE	A0D2J0_PARTE	A0CHU8_PARTE	A0C8Z3_PARTE	A0E4K6_PARTE	A0D1M6_PARTE	A0DZT4_PARTE	A0BS05_PARTE	A0EF81_PARTE	A0E7M8_PARTE	A0DS60_PARTE	A0CUG9_PARTE	A0EBH2_PARTE
biological_process	GO:0006629	lipid metabolic process	13	66	0.19697	4.8135e-08	1	0	1	A0C3N0_PARTE	A0DDG9_PARTE	A0CL30_PARTE	A0BXT7_PARTE	A0E8V9_PARTE	A0CFD7_PARTE	A0D1Q4_PARTE	A0D162_PARTE	A0DIU9_PARTE	A0CFK8_PARTE	A0DRK2_PARTE	A0BKG8_PARTE	A0DNW2_PARTE
biological_process	GO:0003341	cilium movement	12	35	0.342857	0.781517	0.304219	1	1	A0CDI0_PARTE	A0CXX0_PARTE	A0BWV2_PARTE	A0CVD7_PARTE	A0BLA0_PARTE	A0E555_PARTE	A0CRT1_PARTE	A0C5E1_PARTE	A0BMJ8_PARTE	A0DFH5_PARTE	A0DUH4_PARTE	A0E339_PARTE
biological_process	GO:0034727	piecemeal microautophagy of the nucleus	12	47	0.255319	0.0458615	0.977601	1	1	A0DQG3_PARTE	A0CS09_PARTE	A0C0S8_PARTE	A0CXN0_PARTE	A0BLG1_PARTE	A0D7Z8_PARTE	A0C232_PARTE	A0BR89_PARTE	A0BV79_PARTE	A0BRJ7_PARTE	A0DE75_PARTE	A0C060_PARTE
biological_process	GO:0042594	response to starvation	12	47	0.255319	0.0163877	0.990547	0.996	1	A0DQG3_PARTE	A0CS09_PARTE	A0C0S8_PARTE	A0CXN0_PARTE	A0BLG1_PARTE	A0D7Z8_PARTE	A0BR89_PARTE	A0E0I8_PARTE	A0BV79_PARTE	A0BRJ7_PARTE	A0DVJ2_PARTE	A0C060_PARTE
biological_process	GO:0061709	reticulophagy	12	46	0.26087	0.0567461	0.971611	1	1	A0DQG3_PARTE	A0CS09_PARTE	A0C0S8_PARTE	A0CXN0_PARTE	A0BLG1_PARTE	A0D7Z8_PARTE	A0C232_PARTE	A0BR89_PARTE	A0BV79_PARTE	A0BRJ7_PARTE	A0DE75_PARTE	A0C060_PARTE
biological_process	GO:0006302	double-strand break repair	12	23	0.521739	0.757859	0.313406	1	1	Q3SD97_PARTE	A0CT98_PARTE	A0DRQ5_PARTE	A0CYT9_PARTE	A0BYR8_PARTE	A0CWK3_PARTE	A0BYL4_PARTE	A0CT38_PARTE	A0CIS1_PARTE	A0C954_PARTE	A0CV46_PARTE	A0DYX0_PARTE
biological_process	GO:0007035	vacuolar acidification	11	23	0.478261	0.874512	0.232927	1	1	Q3SCW9_PARTE	Q3SDC7_PARTE	Q6BGD8_PARTE	Q3SDC8_PARTE	Q6BFK1_PARTE	A0D532_PARTE	A0D4Z5_PARTE	A0DHI2_PARTE	A0E6H8_PARTE	A0CYK4_PARTE	A0CXP3_PARTE
biological_process	GO:0051726	regulation of cell cycle	11	43	0.255814	0.593085	0.440222	1	1	A0CA78_PARTE	A0BSR6_PARTE	A0C577_PARTE	A0DQU5_PARTE	A0CER0_PARTE	A0BFY0_PARTE	A0BXR4_PARTE	A0BWX5_PARTE	A0DKP2_PARTE	A0E158_PARTE	A0BQT2_PARTE
biological_process	GO:0007030	Golgi organization	11	43	0.255814	0.0567461	0.971611	1	1	A0BMS8_PARTE	A0E378_PARTE	A0DGT2_PARTE	A0E997_PARTE	A0C9R9_PARTE	A0CKT7_PARTE	A0E7Q6_PARTE	A0E3U9_PARTE	A0DVH4_PARTE	A0D7F8_PARTE	A0E0K3_PARTE
biological_process	GO:0000462	maturation of SSU-rRNA from tricistronic rRNA transcript (SSU-rRNA, 5.8S rRNA, LSU-rRNA)	11	48	0.229167	0.0200782	0.990492	1	1	A0CQU8_PARTE	A0CWQ5_PARTE	A0DRM4_PARTE	A0CH77_PARTE	A0C9Z1_PARTE	A0CBY6_PARTE	A0DB28_PARTE	A0CAF2_PARTE	A0C630_PARTE	A0DIS3_PARTE	A0CDW8_PARTE
biological_process	GO:0071277	cellular response to calcium ion	11	28	0.392857	0.622136	0.530145	1	1	A0EH95_PARTE	A0E450_PARTE	A0EBE1_PARTE	A0DPV5_PARTE	A0E826_PARTE	A0C0E4_PARTE	A0EDK2_PARTE	A0DTA6_PARTE	A0CX83_PARTE	A0DDS0_PARTE	A0CQU3_PARTE
biological_process	GO:0045732	positive regulation of protein catabolic process	11	22	0.5	0.945204	0.0800428	1	1	A0DLH0_PARTE	A0CYJ5_PARTE	A0E799_PARTE	A0C570_PARTE	A0DLB8_PARTE	A0DLU6_PARTE	A0BZ50_PARTE	A0CXQ5_PARTE	A0BRI8_PARTE	A0BRN4_PARTE	A0CQX5_PARTE
biological_process	GO:0036158	outer dynein arm assembly	10	26	0.384615	0.59076	0.568568	1	1	A0DQI3_PARTE	A0CXX0_PARTE	A0BNY6_PARTE	A0CWH1_PARTE	A0ECA2_PARTE	A0BDS1_PARTE	A0E555_PARTE	A0CRT1_PARTE	A0C5E1_PARTE	A0DUH4_PARTE
biological_process	GO:0048278	vesicle docking	10	28	0.357143	0.254735	0.823995	1	1	Q3M101_PARTE	Q3M100_PARTE	Q3M0Y8_PARTE	Q3M0Z6_PARTE	Q3M0Y4_PARTE	Q3M0Z5_PARTE	Q3M0Y3_PARTE	A0DUR6_PARTE	A0CG48_PARTE	A0DBB8_PARTE
biological_process	GO:0017148	negative regulation of translation	10	30	0.333333	0.125815	0.919873	1	1	A0C9S4_PARTE	A0EG02_PARTE	A0CDA3_PARTE	A0BX24_PARTE	A0D2Q5_PARTE	A0C1F5_PARTE	A0DFP9_PARTE	A0D3U6_PARTE	A0CE96_PARTE	A0E7K7_PARTE
biological_process	GO:0000027	ribosomal large subunit assembly	10	47	0.212766	0.00984863	0.996136	0.971	1	A0BYS9_PARTE	A0CXH8_PARTE	A0DML4_PARTE	A0BM58_PARTE	A0CI40_PARTE	A0DRF5_PARTE	A0C173_PARTE	A0DZ28_PARTE	A0BKX0_PARTE	A0CYT3_PARTE
biological_process	GO:0006607	NLS-bearing protein import into nucleus	10	25	0.4	0.651707	0.507288	1	1	Q6BGJ0_PARTE	A0DM50_PARTE	A0CCL8_PARTE	A0BRN8_PARTE	A0C2H2_PARTE	A0C0M3_PARTE	A0D9A2_PARTE	A0DST0_PARTE	A0CB91_PARTE	A0D693_PARTE
biological_process	GO:0044805	late nucleophagy	10	45	0.222222	0.0165171	0.9932	0.997	1	A0DQG3_PARTE	A0CS09_PARTE	A0C0S8_PARTE	A0CXN0_PARTE	A0BLG1_PARTE	A0D7Z8_PARTE	A0BR89_PARTE	A0BV79_PARTE	A0BRJ7_PARTE	A0C060_PARTE
biological_process	GO:0007015	actin filament organization	10	18	0.555556	0.0698659	0.961033	1	1	A0D6K3_PARTE	A0D4P3_PARTE	A0E835_PARTE	A0BUP0_PARTE	A0C0Z7_PARTE	A0CVB8_PARTE	A0E4V4_PARTE	A0BVS3_PARTE	A0CS42_PARTE	A0DQA6_PARTE
biological_process	GO:0008360	regulation of cell shape	10	25	0.4	0.651707	0.507288	1	1	A0BVC6_PARTE	A0DTC0_PARTE	A0CKP5_PARTE	A0DXX8_PARTE	A0CIW3_PARTE	A0DJT9_PARTE	A0CPW9_PARTE	A0BPI3_PARTE	A0C7B0_PARTE	A0CIB7_PARTE
biological_process	GO:0042073	intraciliary transport	10	33	0.30303	0.634539	0.47514	1	1	A0E6Z2_PARTE	A0C080_PARTE	A0D9L6_PARTE	A0BBH0_PARTE	A0E663_PARTE	A0E7Z5_PARTE	A0BXS1_PARTE	A0BYU6_PARTE	A0D617_PARTE	Q6BG24_PARTE
biological_process	GO:0044255	cellular lipid metabolic process	10	26	0.384615	8.96183e-05	0.999944	0.035	1	A0CK81_PARTE	A0CI32_PARTE	A0D0K2_PARTE	A0DHH6_PARTE	A0CF29_PARTE	A0D325_PARTE	A0D151_PARTE	A0CNB4_PARTE	A0DCA6_PARTE	A0BM33_PARTE
biological_process	GO:0045944	positive regulation of transcription by RNA polymerase II	10	22	0.454545	0.784855	0.324444	1	1	A0DTW8_PARTE	A0D7S2_PARTE	A0C4P2_PARTE	A0CZ00_PARTE	A0E1Q4_PARTE	A0BS41_PARTE	A0CXB7_PARTE	A0BEJ2_PARTE	A0EBK8_PARTE	A0CJY1_PARTE
biological_process	GO:0000727	double-strand break repair via break-induced replication	10	17	0.588235	0.975043	0.0701021	1	1	A0D3B1_PARTE	A0CMA2_PARTE	A0BNH6_PARTE	A0EIN0_PARTE	A0CFS8_PARTE	A0DAC7_PARTE	A0DEU0_PARTE	A0DN64_PARTE	A0DCN1_PARTE	A0D0Z9_PARTE
biological_process	GO:0030490	maturation of SSU-rRNA	9	20	0.45	0.0655551	0.960153	1	1	A0DPR1_PARTE	A0BXC5_PARTE	A0BCZ7_PARTE	A0CGY6_PARTE	A0DBB1_PARTE	A0C862_PARTE	A0BQ12_PARTE	A0D6J1_PARTE	A0DAE6_PARTE
biological_process	GO:0031122	cytoplasmic microtubule organization	9	15	0.6	0.975285	0.0738715	1	1	A0C8V4_PARTE	A0BDB2_PARTE	A0E204_PARTE	A0E7U0_PARTE	A0DAA4_PARTE	A0CKR3_PARTE	A0CGN7_PARTE	A0C933_PARTE	A0EFT0_PARTE
biological_process	GO:0006096	glycolytic process	9	31	0.290323	0.254919	0.845298	1	1	A0D6P8_PARTE	A0D213_PARTE	A0EAX2_PARTE	A0CXZ5_PARTE	A0C7D2_PARTE	A0D4I0_PARTE	A0BH73_PARTE	A0BDA7_PARTE	A0BCX6_PARTE
biological_process	GO:0006298	mismatch repair	9	18	0.5	0.959326	0.0975265	1	1	Q6BFM8_PARTE	A0DYM6_PARTE	A0E1B1_PARTE	A0CT88_PARTE	A0E9T1_PARTE	A0EFZ8_PARTE	A0CH16_PARTE	A0DTG4_PARTE	A0BJK4_PARTE
biological_process	GO:0035721	intraciliary retrograde transport	9	15	0.6	0.975285	0.0738715	1	1	A0DT40_PARTE	A0BBH0_PARTE	A0E663_PARTE	A0BP58_PARTE	A0BF42_PARTE	A0C3Z2_PARTE	A0CYF9_PARTE	A0CXT7_PARTE	Q6BG24_PARTE
biological_process	GO:0006268	DNA unwinding involved in DNA replication	9	13	0.692308	0.99456	0.0238887	1	1	A0DX38_PARTE	A0BNH6_PARTE	A0EIN0_PARTE	A0CFS8_PARTE	A0DAC7_PARTE	A0DN64_PARTE	A0CYN4_PARTE	A0DCN1_PARTE	A0D0Z9_PARTE
biological_process	GO:0034472	snRNA 3'-end processing	9	9	1	0.95775	0.104917	1	1	A0DQM0_PARTE	A0BSU6_PARTE	A0BMN2_PARTE	A0E8T6_PARTE	A0CWD0_PARTE	A0DBQ5_PARTE	A0E943_PARTE	A0BNK8_PARTE	A0CGF3_PARTE
biological_process	GO:1902600	proton transmembrane transport	8	31	0.258065	0.000774341	0.99975	0.25	1	A0BYB0_PARTE	A0E3A5_PARTE	Q6BGF7_PARTE	A0DWI2_PARTE	A0E2E9_PARTE	A0D9M8_PARTE	A0BBX9_PARTE	A0D3P7_PARTE
biological_process	GO:0009306	protein secretion	8	36	0.222222	0.0310947	0.987462	1	1	Q3SCY7_PARTE	Q3SDM6_PARTE	Q3SD64_PARTE	Q3SD20_PARTE	A0E4E3_PARTE	A0DZL4_PARTE	A0D4Z9_PARTE	A0DHE0_PARTE
biological_process	GO:0006338	chromatin remodeling	8	43	0.186047	0.0130994	0.993008	0.989	1	A0CVX2_PARTE	A0C726_PARTE	A0EDV6_PARTE	A0C2F8_PARTE	A0E5E2_PARTE	A0BCC9_PARTE	A0C2T9_PARTE	A0E161_PARTE
biological_process	GO:0034765	regulation of ion transmembrane transport	8	17	0.470588	0.839034	0.307218	1	1	Q6BFH0_PARTE	A0CKG7_PARTE	A0C2L5_PARTE	A0DXM3_PARTE	A0E5K8_PARTE	A0D627_PARTE	A0CY39_PARTE	A0CTU2_PARTE
biological_process	GO:0032012	regulation of ARF protein signal transduction	8	14	0.571429	0.955623	0.121358	1	1	Q9NJQ4_PARTE	Q5CZH4_PARTE	Q5CZH3_PARTE	Q5CZH1_PARTE	A0DBE6_PARTE	A0DAU4_PARTE	A0DVC2_PARTE	A0DAI5_PARTE
biological_process	GO:0018026	peptidyl-lysine monomethylation	8	25	0.32	0.332884	0.803159	1	1	A0CTN6_PARTE	A0D226_PARTE	A0E7K8_PARTE	A0DBU6_PARTE	A0BUP7_PARTE	A0D167_PARTE	A0E843_PARTE	A0CEH6_PARTE
biological_process	GO:0006749	glutathione metabolic process	8	50	0.16	0.000195166	0.999948	0.065	1	A0BNZ7_PARTE	A0E0F5_PARTE	A0D727_PARTE	A0CPW3_PARTE	A0BLR5_PARTE	A0ECB7_PARTE	A0D8H2_PARTE	A0E895_PARTE
biological_process	GO:0006729	tetrahydrobiopterin biosynthetic process	8	20	0.4	0.654459	0.523316	1	1	A0E1D6_PARTE	A0DTI7_PARTE	A0CE77_PARTE	A0BLH6_PARTE	A0BM93_PARTE	A0DTI8_PARTE	A0BRA7_PARTE	A0CE78_PARTE
biological_process	GO:0071555	cell wall organization	8	19	0.421053	0.720755	0.452206	1	1	A0BVC6_PARTE	A0DTC0_PARTE	A0CKP5_PARTE	A0CIW3_PARTE	A0DJT9_PARTE	A0CPW9_PARTE	A0BPI3_PARTE	A0C7B0_PARTE
biological_process	GO:0051028	mRNA transport	8	10	0.8	0.96834	0.0679568	1	1	A0EGH0_PARTE	A0BC58_PARTE	A0C585_PARTE	A0CRM1_PARTE	Q6BGM0_PARTE	A0DNY4_PARTE	A0E2G0_PARTE	A0CZF0_PARTE
biological_process	GO:0006405	RNA export from nucleus	8	13	0.615385	0.966546	0.0729968	1	1	A0EGH0_PARTE	A0BY75_PARTE	A0BC58_PARTE	Q6BGM0_PARTE	A0E2G0_PARTE	A0DAY3_PARTE	A0CUE2_PARTE	A0CZF0_PARTE
biological_process	GO:0072583	clathrin-dependent endocytosis	8	14	0.571429	0.955623	0.121358	1	1	A0DIY6_PARTE	A0DVF3_PARTE	A0BKM3_PARTE	A0DEM6_PARTE	A0EBH8_PARTE	A0BS10_PARTE	A0BE62_PARTE	A0D1K9_PARTE
biological_process	GO:0030488	tRNA methylation	7	13	0.538462	0.782985	0.37938	1	1	TRM5_PARTE	A0CN46_PARTE	A0CGR1_PARTE	A0BQZ3_PARTE	A0BG42_PARTE	A0BRW9_PARTE	A0CWC0_PARTE
biological_process	GO:0036159	inner dynein arm assembly	7	19	0.368421	0.547794	0.637684	1	1	A0BNY6_PARTE	A0BKR7_PARTE	A0BWV2_PARTE	A0CI96_PARTE	A0ECA2_PARTE	A0BDS1_PARTE	A0BMJ8_PARTE
biological_process	GO:0006368	transcription elongation from RNA polymerase II promoter	7	15	0.466667	0.240375	0.873128	1	1	A0DQ53_PARTE	A0CWW3_PARTE	A0E089_PARTE	A0CW78_PARTE	A0D4Q4_PARTE	A0CKM8_PARTE	A0DLC4_PARTE
biological_process	GO:0006904	vesicle docking involved in exocytosis	7	29	0.241379	0.080443	0.965098	1	1	Q3SCY7_PARTE	Q3SDM6_PARTE	Q3SD64_PARTE	Q3SD20_PARTE	A0BS38_PARTE	A0EBK5_PARTE	A0E6C2_PARTE
biological_process	GO:1905515	non-motile cilium assembly	7	24	0.291667	0.240375	0.873128	1	1	A0E6Z2_PARTE	A0DEF1_PARTE	A0CKD4_PARTE	A0D1T6_PARTE	A0BF42_PARTE	A0BYU6_PARTE	A0C3Z2_PARTE
biological_process	GO:0045292	mRNA cis splicing, via spliceosome	7	17	0.411765	0.547794	0.637684	1	1	A0C585_PARTE	A0CRM1_PARTE	A0E9S6_PARTE	A0BJK1_PARTE	A0DPK2_PARTE	A0CMP8_PARTE	A0BCT9_PARTE
biological_process	GO:0036261	7-methylguanosine cap hypermethylation	7	10	0.7	0.990871	0.0433272	1	1	A0BKP0_PARTE	A0DXX2_PARTE	A0BPP3_PARTE	A0C6P5_PARTE	A0BJU4_PARTE	A0E2U1_PARTE	A0E6R6_PARTE
biological_process	GO:0032273	positive regulation of protein polymerization	7	9	0.777778	0.263037	0.843265	1	1	A0C9P7_PARTE	A0DHH0_PARTE	A0D0J1_PARTE	A0BN17_PARTE	A0E9J1_PARTE	A0D520_PARTE	A0DGR0_PARTE
biological_process	GO:0050790	regulation of catalytic activity	7	15	0.466667	0.919726	0.0996337	1	1	A0DPP7_PARTE	A0C0M5_PARTE	A0BC25_PARTE	A0BCY0_PARTE	A0D9A0_PARTE	Q6BGJ2_PARTE	A0DB97_PARTE
biological_process	GO:0033314	mitotic DNA replication checkpoint signaling	7	11	0.636364	0.97777	0.0802469	1	1	A0BKS9_PARTE	A0CNI2_PARTE	A0CKE3_PARTE	A0DNY1_PARTE	A0EHB0_PARTE	A0E986_PARTE	A0BMS0_PARTE
biological_process	GO:0055088	lipid homeostasis	7	25	0.28	0.196841	0.900338	1	1	A0CRQ5_PARTE	A0D333_PARTE	A0CMJ5_PARTE	A0CXU9_PARTE	A0D966_PARTE	A0C067_PARTE	A0D0G0_PARTE
biological_process	GO:0006406	mRNA export from nucleus	7	17	0.411765	0.654459	0.523316	1	1	A0BY75_PARTE	A0C5M6_PARTE	A0DI78_PARTE	A0BPZ8_PARTE	A0BH94_PARTE	A0D6K7_PARTE	A0BGB4_PARTE
biological_process	GO:1990966	ATP generation from poly-ADP-D-ribose	7	12	0.583333	0.955542	0.130351	1	1	A0BZ73_PARTE	A0DVP8_PARTE	A0DV95_PARTE	A0D0J4_PARTE	A0DVE9_PARTE	A0E0D0_PARTE	A0E7C3_PARTE
biological_process	GO:0009225	nucleotide-sugar metabolic process	7	12	0.583333	0.650763	0.494241	1	1	A0BZ73_PARTE	A0DVP8_PARTE	A0DV95_PARTE	A0D0J4_PARTE	A0DVE9_PARTE	A0E0D0_PARTE	A0E7C3_PARTE
biological_process	GO:0031056	regulation of histone modification	7	12	0.583333	0.720755	0.452206	1	1	A0BZ73_PARTE	A0DVP8_PARTE	A0DV95_PARTE	A0D0J4_PARTE	A0DVE9_PARTE	A0E0D0_PARTE	A0E7C3_PARTE
biological_process	GO:0003352	regulation of cilium movement	7	7	1	0.97777	0.0802469	1	1	A0E8G3_PARTE	A0C3T4_PARTE	A0CL89_PARTE	A0DGK0_PARTE	A0BCL4_PARTE	A0C9H2_PARTE	A0DPB8_PARTE
biological_process	GO:0006271	DNA strand elongation involved in DNA replication	7	9	0.777778	0.937547	0.136107	1	1	A0E2K0_PARTE	A0CFS8_PARTE	A0DAC7_PARTE	A0DXQ3_PARTE	A0DCN1_PARTE	A0D0Z9_PARTE	A0BKF0_PARTE
biological_process	GO:0006414	translational elongation	6	57	0.105263	1.37988e-06	1	0	1	A0BNZ7_PARTE	A0E0F5_PARTE	A0C617_PARTE	A0EDT0_PARTE	A0ECB7_PARTE	A0E895_PARTE
biological_process	GO:0051085	chaperone cofactor-dependent protein refolding	6	38	0.157895	0.00227305	0.999381	0.537	1	Q3SD90_PARTE	Q3SD88_PARTE	Q3SD89_PARTE	A0EA20_PARTE	A0BYE1_PARTE	A0CCS3_PARTE
biological_process	GO:0042026	protein refolding	6	32	0.1875	0.0147526	0.99518	0.994	1	Q3SD90_PARTE	Q3SD88_PARTE	Q3SD89_PARTE	A0EA20_PARTE	A0C3G4_PARTE	A0CCS3_PARTE
biological_process	GO:0061512	protein localization to cilium	6	15	0.4	0.362316	0.798276	1	1	Q3SE79_PARTE	A0CX75_PARTE	A0BF42_PARTE	A0C3Z2_PARTE	A0CYF9_PARTE	A0CXT7_PARTE
biological_process	GO:0010498	proteasomal protein catabolic process	6	40	0.15	0.00811263	0.993984	0.959	1	A0CF33_PARTE	A0DPM6_PARTE	A0BCV7_PARTE	A0C991_PARTE	A0CI35_PARTE	A0DGA3_PARTE
biological_process	GO:0042273	ribosomal large subunit biogenesis	6	34	0.176471	8.37799e-09	1	0	1	A0BXJ8_PARTE	A0BC54_PARTE	Q6BGL7_PARTE	A0DBC5_PARTE	A0DIQ7_PARTE	A0BP41_PARTE
biological_process	GO:0042254	ribosome biogenesis	6	23	0.26087	1.46975e-13	1	0	1	A0EAW1_PARTE	A0D6Q8_PARTE	A0CX64_PARTE	A0BPW0_PARTE	A0CPI4_PARTE	A0DXN3_PARTE
biological_process	GO:0000070	mitotic sister chromatid segregation	6	9	0.666667	0.929173	0.100688	1	1	A0BGM9_PARTE	A0CG94_PARTE	A0DEF4_PARTE	A0EGX3_PARTE	A0CE25_PARTE	A0D1T1_PARTE
biological_process	GO:0016926	protein desumoylation	6	10	0.6	0.956673	0.139678	1	1	A0CBS0_PARTE	A0E1J1_PARTE	A0CCP4_PARTE	A0E5W8_PARTE	A0CZQ6_PARTE	A0DTP1_PARTE
biological_process	GO:0090158	endoplasmic reticulum membrane organization	6	13	0.461538	0.807836	0.376905	1	1	Q3SED6_PARTE	A0DI32_PARTE	A0BJ95_PARTE	A0E1P3_PARTE	A0DLU0_PARTE	A0CCY4_PARTE
biological_process	GO:0061817	endoplasmic reticulum-plasma membrane tethering	6	13	0.461538	0.807836	0.376905	1	1	Q3SED6_PARTE	A0DI32_PARTE	A0BJ95_PARTE	A0E1P3_PARTE	A0DLU0_PARTE	A0CCY4_PARTE
biological_process	GO:0006094	gluconeogenesis	6	23	0.26087	0.159977	0.926323	1	1	A0D213_PARTE	A0CXZ5_PARTE	A0C7D2_PARTE	A0D4I0_PARTE	A0BH73_PARTE	A0D586_PARTE
biological_process	GO:0006397	mRNA processing	6	22	0.272727	0.000290429	0.999824	0.1	1	A0BPZ8_PARTE	A0CDC2_PARTE	A0BH94_PARTE	A0D2P7_PARTE	A0D6K7_PARTE	A0DYG8_PARTE
biological_process	GO:0006289	nucleotide-excision repair	6	11	0.545455	0.492712	0.667116	1	1	A0CBZ8_PARTE	A0E1B1_PARTE	A0CYN4_PARTE	A0DN89_PARTE	A0EIQ3_PARTE	A0DTG4_PARTE
biological_process	GO:0000724	double-strand break repair via homologous recombination	6	21	0.285714	0.955558	0.0778705	1	1	A0BFH6_PARTE	A0DVC0_PARTE	A0DX38_PARTE	A0CYN4_PARTE	A0BMB8_PARTE	A0DUM4_PARTE
biological_process	GO:0007166	cell surface receptor signaling pathway	6	12	0.5	0.833613	0.272276	1	1	A0CUI5_PARTE	A0DI63_PARTE	A0D4P1_PARTE	A0CS33_PARTE	A0D9W5_PARTE	A0D4T3_PARTE
biological_process	GO:0006003	fructose 2,6-bisphosphate metabolic process	6	12	0.5	0.869649	0.29164	1	1	A0CRY9_PARTE	A0D230_PARTE	A0DV08_PARTE	A0BXN8_PARTE	A0C4I4_PARTE	A0BTB1_PARTE
biological_process	GO:0006631	fatty acid metabolic process	6	13	0.461538	0.0001063	0.999964	0.042	1	A0DGF6_PARTE	A0E449_PARTE	A0CY11_PARTE	A0CYR0_PARTE	A0EDK3_PARTE	A0CHK4_PARTE
biological_process	GO:0030007	cellular potassium ion homeostasis	6	15	0.4	0.660603	0.544328	1	1	A0BYB0_PARTE	A0E3A5_PARTE	Q6BGF7_PARTE	A0DWI2_PARTE	A0BBX9_PARTE	A0D3P7_PARTE
biological_process	GO:0006883	cellular sodium ion homeostasis	6	15	0.4	0.660603	0.544328	1	1	A0BYB0_PARTE	A0E3A5_PARTE	Q6BGF7_PARTE	A0DWI2_PARTE	A0BBX9_PARTE	A0D3P7_PARTE
biological_process	GO:1990573	potassium ion import across plasma membrane	6	15	0.4	0.660603	0.544328	1	1	A0BYB0_PARTE	A0E3A5_PARTE	Q6BGF7_PARTE	A0DWI2_PARTE	A0BBX9_PARTE	A0D3P7_PARTE
biological_process	GO:0036376	sodium ion export across plasma membrane	6	15	0.4	0.660603	0.544328	1	1	A0BYB0_PARTE	A0E3A5_PARTE	Q6BGF7_PARTE	A0DWI2_PARTE	A0BBX9_PARTE	A0D3P7_PARTE
biological_process	GO:0042149	cellular response to glucose starvation	6	9	0.666667	0.980611	0.0818676	1	1	A0DPP7_PARTE	A0C0M5_PARTE	A0BC25_PARTE	A0BCY0_PARTE	A0D9A0_PARTE	Q6BGJ2_PARTE
biological_process	GO:0044782	cilium organization	6	13	0.461538	0.308279	0.736962	1	1	A0CAD5_PARTE	A0EBA6_PARTE	A0CP26_PARTE	A0C614_PARTE	A0BQ78_PARTE	A0CQF1_PARTE
biological_process	GO:0035735	intraciliary transport involved in cilium assembly	6	10	0.6	0.956673	0.139678	1	1	A0CIV6_PARTE	A0BPN5_PARTE	A0DT40_PARTE	A0DUW2_PARTE	A0EI95_PARTE	A0CPR2_PARTE
biological_process	GO:0071763	nuclear membrane organization	6	9	0.666667	0.919753	0.210996	1	1	A0BRM1_PARTE	A0DSK3_PARTE	A0EH31_PARTE	A0CU25_PARTE	A0BL33_PARTE	A0BGH4_PARTE
biological_process	GO:0000184	nuclear-transcribed mRNA catabolic process, nonsense-mediated decay	6	10	0.6	0.956673	0.139678	1	1	A0E639_PARTE	A0BBE7_PARTE	A0C585_PARTE	A0CRM1_PARTE	A0DHX7_PARTE	Q6BG02_PARTE
biological_process	GO:0007032	endosome organization	6	21	0.285714	0.24649	0.875589	1	1	A0BS38_PARTE	A0BHI6_PARTE	A0EBK5_PARTE	A0BQU8_PARTE	A0CZI0_PARTE	A0DXK0_PARTE
biological_process	GO:0016485	protein processing	6	8	0.75	0.118221	0.92989	1	1	A0CRN1_PARTE	A0CBA9_PARTE	A0CQA0_PARTE	A0CWT9_PARTE	A0C1H7_PARTE	A0BSJ7_PARTE
biological_process	GO:0070286	axonemal dynein complex assembly	6	9	0.666667	0.936569	0.112656	1	1	A0E8G3_PARTE	A0CL89_PARTE	A0DGK0_PARTE	A0BCL4_PARTE	A0C9H2_PARTE	A0DPB8_PARTE
biological_process	GO:0070212	protein poly-ADP-ribosylation	6	13	0.461538	0.807836	0.376905	1	1	A0CT98_PARTE	A0DRQ5_PARTE	A0CYT9_PARTE	A0CWK3_PARTE	A0BYL4_PARTE	A0DYX0_PARTE
biological_process	GO:0008333	endosome to lysosome transport	6	9	0.666667	0.980611	0.0818676	1	1	A0E1C4_PARTE	A0ECA5_PARTE	A0EEZ0_PARTE	A0DTI0_PARTE	A0C850_PARTE	A0C2E1_PARTE
biological_process	GO:1901096	regulation of autophagosome maturation	6	9	0.666667	0.980611	0.0818676	1	1	A0E1C4_PARTE	A0ECA5_PARTE	A0EEZ0_PARTE	A0DTI0_PARTE	A0C850_PARTE	A0C2E1_PARTE
biological_process	GO:0006896	Golgi to vacuole transport	6	6	1	0.993546	0.0402149	1	1	A0D6K4_PARTE	A0BAS5_PARTE	Q6BFG7_PARTE	A0BQ00_PARTE	A0EEX5_PARTE	A0E2G1_PARTE
biological_process	GO:0000463	maturation of LSU-rRNA from tricistronic rRNA transcript (SSU-rRNA, 5.8S rRNA, LSU-rRNA)	5	29	0.172414	0.0263604	0.990782	1	1	A0C1F8_PARTE	A0BM58_PARTE	A0BKX0_PARTE	A0EER5_PARTE	A0CCB3_PARTE
biological_process	GO:0006730	one-carbon metabolic process	5	23	0.217391	0.193541	0.89805	1	1	A0BQJ5_PARTE	A0E242_PARTE	A0E1Y3_PARTE	A0BI45_PARTE	A0DJB8_PARTE
biological_process	GO:0045454	cell redox homeostasis	5	60	0.0833333	1.40244e-07	1	0	1	A0BWV9_PARTE	A0C1M1_PARTE	A0BK74_PARTE	A0CG32_PARTE	A0BH36_PARTE
biological_process	GO:0080163	regulation of protein serine/threonine phosphatase activity	5	12	0.416667	0.70836	0.514073	1	1	A0CZQ4_PARTE	A0CLE4_PARTE	A0BCH7_PARTE	A0DGP5_PARTE	A0CZP4_PARTE
biological_process	GO:0034613	cellular protein localization	5	22	0.227273	0.0904978	0.920963	1	1	A0CS65_PARTE	Q3SED8_PARTE	A0EI47_PARTE	A0DRD0_PARTE	A0DV22_PARTE
biological_process	GO:0072344	rescue of stalled ribosome	5	9	0.555556	0.918132	0.232718	1	1	A0EII1_PARTE	A0DY10_PARTE	A0EFK7_PARTE	A0CUP6_PARTE	A0BKT2_PARTE
biological_process	GO:0006914	autophagy	5	36	0.138889	0.836676	0.191564	1	1	A0CKW3_PARTE	A0C7W1_PARTE	A0BKK1_PARTE	A0BIR0_PARTE	A0BVH3_PARTE
biological_process	GO:0031047	gene silencing by RNA	5	16	0.3125	0.586312	0.590779	1	1	Q3SD86_PARTE	A0C9S4_PARTE	A0BX24_PARTE	A0C1F5_PARTE	A0CE96_PARTE
biological_process	GO:0036297	interstrand cross-link repair	5	9	0.555556	0.956673	0.139678	1	1	Q3SE65_PARTE	A0DYM6_PARTE	A0BFU4_PARTE	A0E9T1_PARTE	A0BJK4_PARTE
biological_process	GO:0006605	protein targeting	5	9	0.555556	0.0182074	0.987156	1	1	A0DU09_PARTE	A0D836_PARTE	A0EBV5_PARTE	A0BXZ6_PARTE	A0CGC4_PARTE
biological_process	GO:0006515	protein quality control for misfolded or incompletely synthesized proteins	5	16	0.3125	0.280712	0.840435	1	1	A0CDH3_PARTE	A0D3Z3_PARTE	A0DFI4_PARTE	A0D2K8_PARTE	A0E1N5_PARTE
biological_process	GO:0006000	fructose metabolic process	5	12	0.416667	0.70836	0.514073	1	1	A0DV08_PARTE	A0BXN8_PARTE	A0C4I4_PARTE	A0D586_PARTE	A0BTB1_PARTE
biological_process	GO:0006165	nucleoside diphosphate phosphorylation	5	13	0.384615	0.288771	0.805032	1	1	A0DA71_PARTE	A0DQ17_PARTE	A0CFY0_PARTE	A0CX03_PARTE	A0CH98_PARTE
biological_process	GO:0009142	nucleoside triphosphate biosynthetic process	5	15	0.333333	0.000195166	0.999948	0.065	1	A0DA71_PARTE	A0DQ17_PARTE	A0CFY0_PARTE	A0CX03_PARTE	A0CH98_PARTE
biological_process	GO:0006013	mannose metabolic process	5	10	0.5	0.860322	0.325758	1	1	A0CYI6_PARTE	A0BJC4_PARTE	A0DTM8_PARTE	A0DS65_PARTE	A0D9T7_PARTE
biological_process	GO:0016042	lipid catabolic process	5	19	0.263158	0.00224477	0.998959	0.532	1	A0BLM0_PARTE	A0CI83_PARTE	A0BPZ8_PARTE	A0C336_PARTE	A0BRE4_PARTE
biological_process	GO:0009395	phospholipid catabolic process	5	6	0.833333	0.976111	0.0773689	1	1	A0BGQ5_PARTE	A0BVK5_PARTE	A0BWU3_PARTE	A0DRL9_PARTE	A0DPG0_PARTE
biological_process	GO:0000710	meiotic mismatch repair	5	7	0.714286	0.985105	0.0809764	1	1	A0DYM6_PARTE	A0E9T1_PARTE	A0CTS4_PARTE	A0CEE6_PARTE	A0BJK4_PARTE
biological_process	GO:0032968	positive regulation of transcription elongation from RNA polymerase II promoter	5	11	0.454545	0.789004	0.421393	1	1	A0DQ53_PARTE	A0CWW3_PARTE	A0E089_PARTE	A0CKM8_PARTE	A0DLC4_PARTE
biological_process	GO:0031509	subtelomeric heterochromatin assembly	5	15	0.333333	0.455672	0.74208	1	1	A0BEN9_PARTE	A0D7X4_PARTE	A0DVB9_PARTE	A0BCV6_PARTE	A0DPM5_PARTE
biological_process	GO:0071577	zinc ion transmembrane transport	5	10	0.5	0.860322	0.325758	1	1	A0CVC3_PARTE	A0DLG1_PARTE	A0BG38_PARTE	A0BQZ1_PARTE	A0DBN4_PARTE
biological_process	GO:1990575	mitochondrial L-ornithine transmembrane transport	5	7	0.714286	0.985105	0.0809764	1	1	A0BIA3_PARTE	A0DR25_PARTE	A0E907_PARTE	A0CVW2_PARTE	A0DP07_PARTE
biological_process	GO:0017196	N-terminal peptidyl-methionine acetylation	5	12	0.416667	0.70836	0.514073	1	1	A0C605_PARTE	A0CF59_PARTE	A0BJ53_PARTE	A0DZ31_PARTE	A0CAC8_PARTE
biological_process	GO:0051493	regulation of cytoskeleton organization	5	15	0.333333	0.062078	0.961051	1	1	A0E3D9_PARTE	A0DWL7_PARTE	A0DC81_PARTE	A0DSG0_PARTE	A0CU72_PARTE
biological_process	GO:0071260	cellular response to mechanical stimulus	5	6	0.833333	0.996832	0.0337751	1	1	A0D620_PARTE	A0EF36_PARTE	A0EEL2_PARTE	A0CH46_PARTE	A0DB57_PARTE
biological_process	GO:0050982	detection of mechanical stimulus	5	6	0.833333	0.996832	0.0337751	1	1	A0D620_PARTE	A0EF36_PARTE	A0EEL2_PARTE	A0CH46_PARTE	A0DB57_PARTE
biological_process	GO:0017000	antibiotic biosynthetic process	5	9	0.555556	0.918132	0.232718	1	1	A0DG28_PARTE	A0DYL0_PARTE	A0DQN9_PARTE	A0BIN9_PARTE	A0CWB1_PARTE
biological_process	GO:0031032	actomyosin structure organization	5	6	0.833333	0.996832	0.0337751	1	1	A0D631_PARTE	A0BXT5_PARTE	A0BCQ1_PARTE	A0DA99_PARTE	A0DPF6_PARTE
biological_process	GO:0006895	Golgi to endosome transport	5	6	0.833333	0.996832	0.0337751	1	1	A0BAN0_PARTE	A0C9R2_PARTE	A0E5G5_PARTE	A0DP61_PARTE	Q6BFD6_PARTE
biological_process	GO:0007033	vacuole organization	5	15	0.333333	0.953527	0.0589916	1	1	A0C4V5_PARTE	A0BS38_PARTE	A0CRB8_PARTE	A0EBK5_PARTE	A0C737_PARTE
biological_process	GO:0019236	response to pheromone	5	8	0.625	0.959785	0.148912	1	1	A0BWA6_PARTE	A0BFM8_PARTE	A0CP50_PARTE	A0CV23_PARTE	A0BQ54_PARTE
biological_process	GO:0042981	regulation of apoptotic process	5	9	0.555556	0.955542	0.130351	1	1	A0DXV2_PARTE	A0E2Q6_PARTE	A0DIK6_PARTE	A0BCQ5_PARTE	A0CIF2_PARTE
biological_process	GO:0008654	phospholipid biosynthetic process	5	16	0.3125	0.231023	0.820615	1	1	A0BGA1_PARTE	A0C9Y8_PARTE	A0D1Y1_PARTE	A0CYR0_PARTE	A0ECR8_PARTE
biological_process	GO:0017157	regulation of exocytosis	4	17	0.235294	0.156938	0.93882	1	1	Q3SCY7_PARTE	Q3SDM6_PARTE	Q3SD64_PARTE	Q3SD20_PARTE
biological_process	GO:0034599	cellular response to oxidative stress	4	31	0.129032	0.00432225	0.998753	0.783	1	A0D106_PARTE	A0BWV9_PARTE	A0C1M1_PARTE	A0BK74_PARTE
biological_process	GO:0034620	cellular response to unfolded protein	4	22	0.181818	0.0289153	0.98906	1	1	Q3SD90_PARTE	Q3SD88_PARTE	Q3SD89_PARTE	A0CCS3_PARTE
biological_process	GO:0046900	tetrahydrofolylpolyglutamate metabolic process	4	6	0.666667	0.966225	0.156946	1	1	A0DGF9_PARTE	A0CPT1_PARTE	A0CCD9_PARTE	A0C5Z6_PARTE
biological_process	GO:0051131	chaperone-mediated protein complex assembly	4	12	0.333333	0.485927	0.73767	1	1	A0CDH3_PARTE	A0D3Z3_PARTE	A0DFI4_PARTE	A0D2K8_PARTE
biological_process	GO:0061640	cytoskeleton-dependent cytokinesis	4	5	0.8	0.504527	0.688158	1	1	Q3SED8_PARTE	A0EI47_PARTE	A0DRD0_PARTE	A0DV22_PARTE
biological_process	GO:0035494	SNARE complex disassembly	4	7	0.571429	0.919024	0.258238	1	1	Q8WPW9_PARTE	Q8WPW8_PARTE	A0BU25_PARTE	A0C095_PARTE
biological_process	GO:0007099	centriole replication	4	13	0.307692	0.977081	0.0552016	1	1	A0BG74_PARTE	A0EF40_PARTE	A0EEL6_PARTE	A0DQE8_PARTE
biological_process	GO:0033619	membrane protein proteolysis	4	13	0.307692	0.400197	0.798944	1	1	A0DJL6_PARTE	A0DI73_PARTE	A0DNX4_PARTE	A0C5M8_PARTE
biological_process	GO:0006465	signal peptide processing	4	19	0.210526	0.0910941	0.96816	1	1	A0EBQ2_PARTE	A0DI73_PARTE	A0DNX4_PARTE	A0C5M8_PARTE
biological_process	GO:0006574	valine catabolic process	4	10	0.4	0.674242	0.57523	1	1	A0CLP4_PARTE	A0EI73_PARTE	A0BEK3_PARTE	A0DUY8_PARTE
biological_process	GO:0060294	cilium movement involved in cell motility	4	18	0.222222	0.0683618	0.97729	1	1	A0BKR7_PARTE	A0CI96_PARTE	A0EHR7_PARTE	A0DJD5_PARTE
biological_process	GO:0006400	tRNA modification	4	13	0.307692	0.0480973	0.973333	1	1	A0BN06_PARTE	A0DDZ5_PARTE	A0C260_PARTE	A0DIE7_PARTE
biological_process	GO:0051123	RNA polymerase II preinitiation complex assembly	4	9	0.444444	0.70836	0.514073	1	1	A0BXM5_PARTE	A0CLJ4_PARTE	A0D5W6_PARTE	A0CZU1_PARTE
biological_process	GO:0001934	positive regulation of protein phosphorylation	4	8	0.5	0.674242	0.57523	1	1	A0EFK7_PARTE	A0C232_PARTE	A0CUP6_PARTE	A0DE75_PARTE
biological_process	GO:0043570	maintenance of DNA repeat elements	4	6	0.666667	0.966225	0.156946	1	1	Q6BFM8_PARTE	A0DYM6_PARTE	A0E9T1_PARTE	A0BJK4_PARTE
biological_process	GO:0009072	aromatic amino acid family metabolic process	4	4	1	0.29039	0.840023	1	1	A0BCY6_PARTE	A0DG89_PARTE	A0BSB2_PARTE	A0C973_PARTE
biological_process	GO:0051013	microtubule severing	4	4	1	1	0.0215817	1	1	A0DXC5_PARTE	A0CB47_PARTE	A0C4Z7_PARTE	A0CXK4_PARTE
biological_process	GO:0001510	RNA methylation	4	15	0.266667	0.212197	0.85452	1	1	A0DZ09_PARTE	A0BQZ3_PARTE	A0BG42_PARTE	A0EER5_PARTE
biological_process	GO:0006506	GPI anchor biosynthetic process	4	26	0.153846	0.00346019	0.999111	0.716	1	A0D846_PARTE	A0C318_PARTE	A0C960_PARTE	A0DP71_PARTE
biological_process	GO:0014065	phosphatidylinositol 3-kinase signaling	4	5	0.8	0.991731	0.074832	1	1	A0DT78_PARTE	A0DN72_PARTE	A0EIN5_PARTE	A0D2V1_PARTE
biological_process	GO:0036092	phosphatidylinositol-3-phosphate biosynthetic process	4	6	0.666667	0.966225	0.156946	1	1	A0DT78_PARTE	A0DN72_PARTE	A0EIN5_PARTE	A0D2V1_PARTE
biological_process	GO:0009452	7-methylguanosine RNA capping	4	7	0.571429	0.578607	0.663137	1	1	A0BKP0_PARTE	A0BPP3_PARTE	A0E2U1_PARTE	A0E6R6_PARTE
biological_process	GO:0071929	alpha-tubulin acetylation	4	5	0.8	0.991731	0.074832	1	1	A0CAA9_PARTE	A0CI37_PARTE	A0C5Y7_PARTE	A0C6C2_PARTE
biological_process	GO:0070507	regulation of microtubule cytoskeleton organization	4	9	0.444444	0.624153	0.515938	1	1	A0CAA9_PARTE	A0CI37_PARTE	A0C5Y7_PARTE	A0C6C2_PARTE
biological_process	GO:0031124	mRNA 3'-end processing	4	4	1	0.887138	0.238393	1	1	A0D5H9_PARTE	A0CFP5_PARTE	A0EIB9_PARTE	A0C3R3_PARTE
biological_process	GO:0070534	protein K63-linked ubiquitination	4	10	0.4	0.674242	0.57523	1	1	A0CII1_PARTE	A0E2N3_PARTE	A0DXT2_PARTE	A0BKI9_PARTE
biological_process	GO:0030242	autophagy of peroxisome	4	7	0.571429	0.919024	0.258238	1	1	A0D1P4_PARTE	A0C232_PARTE	A0DEJ0_PARTE	A0DE75_PARTE
biological_process	GO:0006654	phosphatidic acid biosynthetic process	4	6	0.666667	0.966225	0.156946	1	1	A0BGQ5_PARTE	A0BVK5_PARTE	A0BWU3_PARTE	A0DPG0_PARTE
biological_process	GO:0000288	nuclear-transcribed mRNA catabolic process, deadenylation-dependent decay	4	5	0.8	0.390422	0.759625	1	1	A0CD58_PARTE	A0DYI6_PARTE	A0DFY5_PARTE	A0BIL8_PARTE
biological_process	GO:0000712	resolution of meiotic recombination intermediates	4	9	0.444444	0.767282	0.475441	1	1	A0DVC0_PARTE	A0C7Z3_PARTE	A0CTS4_PARTE	A0CEE6_PARTE
biological_process	GO:0000390	spliceosomal complex disassembly	4	7	0.571429	0.919024	0.258238	1	1	A0E003_PARTE	A0CSK6_PARTE	A0ED29_PARTE	A0BGW7_PARTE
biological_process	GO:0000902	cell morphogenesis	4	10	0.4	0.722821	0.400501	1	1	A0C833_PARTE	A0DP99_PARTE	A0BXH4_PARTE	A0BCJ6_PARTE
biological_process	GO:0033540	fatty acid beta-oxidation using acyl-CoA oxidase	4	17	0.235294	0.156938	0.93882	1	1	A0D333_PARTE	A0CMJ5_PARTE	A0C067_PARTE	A0D0G0_PARTE
biological_process	GO:0042274	ribosomal small subunit biogenesis	4	11	0.363636	0.00191964	0.999033	0.502	1	A0CS52_PARTE	A0BSI1_PARTE	A0DAL6_PARTE	A0DC19_PARTE
biological_process	GO:0072318	clathrin coat disassembly	4	4	1	1	0.0215817	1	1	A0DIY6_PARTE	A0DVF3_PARTE	A0EBH8_PARTE	A0BS10_PARTE
biological_process	GO:0016575	histone deacetylation	4	10	0.4	0.674242	0.57523	1	1	A0CST8_PARTE	A0E7D1_PARTE	A0EG73_PARTE	A0EDC2_PARTE
biological_process	GO:0006893	Golgi to plasma membrane transport	4	7	0.571429	0.955542	0.130351	1	1	A0E0M3_PARTE	A0BQF1_PARTE	A0CAC6_PARTE	A0BNB3_PARTE
biological_process	GO:0032958	inositol phosphate biosynthetic process	4	9	0.444444	0.767282	0.475441	1	1	A0C4M9_PARTE	A0CR44_PARTE	A0E4J5_PARTE	A0DZR9_PARTE
biological_process	GO:0007095	mitotic G2 DNA damage checkpoint signaling	4	7	0.571429	0.919024	0.258238	1	1	A0BKS9_PARTE	A0CNI2_PARTE	A0CKE3_PARTE	A0DUM4_PARTE
biological_process	GO:0000956	nuclear-transcribed mRNA catabolic process	4	12	0.333333	0.49149	0.614213	1	1	A0CNG6_PARTE	A0CLH9_PARTE	A0CZ91_PARTE	A0EGN4_PARTE
biological_process	GO:0006661	phosphatidylinositol biosynthetic process	4	6	0.666667	0.839184	0.225214	1	1	A0EIB5_PARTE	A0EEB7_PARTE	A0DUT6_PARTE	A0EEU8_PARTE
biological_process	GO:0006335	DNA replication-dependent chromatin assembly	4	13	0.307692	0.400197	0.798944	1	1	A0EDY0_PARTE	A0CNU4_PARTE	A0CKQ8_PARTE	A0E3R2_PARTE
biological_process	GO:0016036	cellular response to phosphate starvation	4	9	0.444444	0.767282	0.475441	1	1	A0DUP5_PARTE	A0CVS2_PARTE	A0DA13_PARTE	A0CNT1_PARTE
biological_process	GO:0006817	phosphate ion transport	4	9	0.444444	0.485927	0.73767	1	1	A0DUP5_PARTE	A0CVS2_PARTE	A0DA13_PARTE	A0CNT1_PARTE
biological_process	GO:0030154	cell differentiation	4	4	1	0.991731	0.074832	1	1	A0E1E1_PARTE	A0DTJ1_PARTE	A0DRC6_PARTE	A0DJ32_PARTE
biological_process	GO:2000134	negative regulation of G1/S transition of mitotic cell cycle	4	4	1	1	0.0215817	1	1	A0E1E1_PARTE	A0DTJ1_PARTE	A0DRC6_PARTE	A0DJ32_PARTE
biological_process	GO:0006048	UDP-N-acetylglucosamine biosynthetic process	4	11	0.363636	0.578607	0.663137	1	1	A0DVQ0_PARTE	A0C573_PARTE	A0E0D2_PARTE	A0DC97_PARTE
biological_process	GO:0006865	amino acid transport	4	19	0.210526	0.00635498	0.997505	0.898	1	A0CWS6_PARTE	A0DSW3_PARTE	A0DQ84_PARTE	A0E460_PARTE
biological_process	GO:0006844	acyl carnitine transport	4	17	0.235294	0.156938	0.93882	1	1	A0CWS6_PARTE	A0DSW3_PARTE	A0DQ84_PARTE	A0E460_PARTE
biological_process	GO:0034063	stress granule assembly	4	7	0.571429	0.919024	0.258238	1	1	A0EE12_PARTE	A0E3N4_PARTE	A0CEW5_PARTE	A0DHZ1_PARTE
biological_process	GO:0007004	telomere maintenance via telomerase	4	5	0.8	0.966225	0.156946	1	1	A0DX68_PARTE	A0DPN6_PARTE	A0CYN4_PARTE	A0CV46_PARTE
biological_process	GO:0051091	positive regulation of DNA-binding transcription factor activity	4	4	1	0.998787	0.0148946	1	1	A0DXV2_PARTE	A0E2Q6_PARTE	A0DIK6_PARTE	A0CIF2_PARTE
biological_process	GO:1902975	mitotic DNA replication initiation	4	7	0.571429	0.919024	0.258238	1	1	A0BNH6_PARTE	A0DCN1_PARTE	A0D7P3_PARTE	A0D0Z9_PARTE
biological_process	GO:0010390	histone monoubiquitination	4	4	1	0.997241	0.0193886	1	1	A0BGS3_PARTE	A0BC88_PARTE	A0EGS3_PARTE	A0C774_PARTE
biological_process	GO:0042176	regulation of protein catabolic process	4	6	0.666667	0.973624	0.0400232	1	1	A0DJC0_PARTE	A0CHF2_PARTE	A0E827_PARTE	A0BUN6_PARTE
biological_process	GO:0000132	establishment of mitotic spindle orientation	3	5	0.6	0.925168	0.289077	1	1	A0DV74_PARTE	A0ECV6_PARTE	A0EHZ3_PARTE
biological_process	GO:0000480	endonucleolytic cleavage in 5'-ETS of tricistronic rRNA transcript (SSU-rRNA, 5.8S rRNA, LSU-rRNA)	3	5	0.6	0.925168	0.289077	1	1	Q6BFX5_PARTE	Q6BGL0_PARTE	A0D8P4_PARTE
biological_process	GO:0000472	endonucleolytic cleavage to generate mature 5'-end of SSU-rRNA from (SSU-rRNA, 5.8S rRNA, LSU-rRNA)	3	5	0.6	0.925168	0.289077	1	1	Q6BFX5_PARTE	Q6BGL0_PARTE	A0D8P4_PARTE
biological_process	GO:0006303	double-strand break repair via nonhomologous end joining	3	19	0.157895	0.0318401	0.991954	1	1	Q3SE65_PARTE	A0CIS1_PARTE	A0DUM4_PARTE
biological_process	GO:0006887	exocytosis	3	13	0.230769	0.0853362	0.955143	1	1	Q3M0Y4_PARTE	Q3M0Y3_PARTE	A0CAC6_PARTE
biological_process	GO:0019941	modification-dependent protein catabolic process	3	15	0.2	0.921111	0.0914355	1	1	A0CI21_PARTE	A0C9Z8_PARTE	A0C8K8_PARTE
biological_process	GO:0032008	positive regulation of TOR signaling	3	5	0.6	0.789004	0.421393	1	1	A0BIS2_PARTE	A0DFQ8_PARTE	A0CD94_PARTE
biological_process	GO:0030422	production of siRNA involved in RNA interference	3	4	0.75	0.978418	0.16053	1	1	Q3SE67_PARTE	A0CBA7_PARTE	A0DMU3_PARTE
biological_process	GO:0000470	maturation of LSU-rRNA	3	34	0.0882353	1.77522e-05	0.999996	0.005	1	A0DPR1_PARTE	A0CJM0_PARTE	A0BCZ7_PARTE
biological_process	GO:0009058	biosynthetic process	3	21	0.142857	3.25875e-15	1	0	1	Q6BG48_PARTE	A0BGZ6_PARTE	A0E687_PARTE
biological_process	GO:0090502	RNA phosphodiester bond hydrolysis, endonucleolytic	3	4	0.75	0.874512	0.232927	1	1	Q6BGH3_PARTE	A0EDN2_PARTE	A0CJ47_PARTE
biological_process	GO:0060548	negative regulation of cell death	3	7	0.428571	0.878642	0.262971	1	1	Q6BG69_PARTE	A0CJS0_PARTE	A0CMW7_PARTE
biological_process	GO:0043001	Golgi to plasma membrane protein transport	3	5	0.6	0.925168	0.289077	1	1	Q8WPW9_PARTE	Q8WPW8_PARTE	A0C095_PARTE
biological_process	GO:0048211	Golgi vesicle docking	3	3	1	1	0.0563187	1	1	Q8WPW9_PARTE	Q8WPW8_PARTE	A0C095_PARTE
biological_process	GO:0008380	RNA splicing	3	19	0.157895	7.22411e-06	0.999996	0.001	1	A0CT85_PARTE	A0DJL0_PARTE	A0E1S9_PARTE
biological_process	GO:0035082	axoneme assembly	3	17	0.176471	0.713926	0.380827	1	1	A0EHR7_PARTE	A0DRM3_PARTE	A0DJD5_PARTE
biological_process	GO:0006487	protein N-linked glycosylation	3	19	0.157895	0.000576907	0.999907	0.195	1	A0DL30_PARTE	A0CN26_PARTE	A0D9T7_PARTE
biological_process	GO:0030150	protein import into mitochondrial matrix	3	26	0.115385	0.00264353	0.999509	0.596	1	A0BX31_PARTE	A0BMB0_PARTE	A0D936_PARTE
biological_process	GO:0006979	response to oxidative stress	3	18	0.166667	2.4934e-05	0.999994	0.01	1	A0CXP0_PARTE	A0E771_PARTE	A0BCD6_PARTE
biological_process	GO:0070919	production of siRNA involved in gene silencing by small RNA	3	3	1	1	0.0563187	1	1	Q3SE67_PARTE	A0CBA7_PARTE	A0DMU3_PARTE
biological_process	GO:0008652	cellular amino acid biosynthetic process	3	12	0.25	0.000343712	0.9999	0.116	1	A0DHI8_PARTE	A0C9W9_PARTE	A0DH09_PARTE
biological_process	GO:0006428	isoleucyl-tRNA aminoacylation	3	5	0.6	0.925168	0.289077	1	1	A0CMP6_PARTE	A0D2Y8_PARTE	A0BX14_PARTE
biological_process	GO:0034198	cellular response to amino acid starvation	3	4	0.75	0.741762	0.543435	1	1	A0D0T0_PARTE	A0C2S7_PARTE	A0DDZ1_PARTE
biological_process	GO:0006614	SRP-dependent cotranslational protein targeting to membrane	3	16	0.1875	0.00525467	0.998756	0.862	1	A0C203_PARTE	A0DE34_PARTE	A0C377_PARTE
biological_process	GO:0048856	anatomical structure development	3	7	0.428571	0.862638	0.210938	1	1	A0CUI5_PARTE	A0D4P1_PARTE	A0D9W5_PARTE
biological_process	GO:0006552	leucine catabolic process	3	6	0.5	0.843054	0.421208	1	1	A0BER3_PARTE	A0BKG8_PARTE	A0D7Z7_PARTE
biological_process	GO:0061157	mRNA destabilization	3	14	0.214286	0.152418	0.915273	1	1	A0EIT2_PARTE	A0BIE6_PARTE	A0CDX8_PARTE
biological_process	GO:0001732	formation of cytoplasmic translation initiation complex	3	9	0.333333	0.524559	0.735714	1	1	A0CQ28_PARTE	A0C6C9_PARTE	A0EDN0_PARTE
biological_process	GO:0030036	actin cytoskeleton organization	3	8	0.375	0.125815	0.919873	1	1	A0CZU3_PARTE	A0CBD7_PARTE	A0CLJ6_PARTE
biological_process	GO:0006995	cellular response to nitrogen starvation	3	29	0.103448	0.000848553	0.999859	0.274	1	A0C2S7_PARTE	A0BKK1_PARTE	A0BIR0_PARTE
biological_process	GO:0051453	regulation of intracellular pH	3	25	0.12	0.121892	0.929889	1	1	A0CNU1_PARTE	A0CKQ6_PARTE	A0CDI1_PARTE
biological_process	GO:0098719	sodium ion import across plasma membrane	3	24	0.125	0.00552553	0.99889	0.878	1	A0CNU1_PARTE	A0CKQ6_PARTE	A0CDI1_PARTE
biological_process	GO:0006290	pyrimidine dimer repair	3	5	0.6	0.843054	0.421208	1	1	A0DYM6_PARTE	A0E9T1_PARTE	A0BJK4_PARTE
biological_process	GO:0034314	Arp2/3 complex-mediated actin nucleation	3	15	0.2	0.113408	0.964009	1	1	A0CSS3_PARTE	A0CQQ2_PARTE	A0D550_PARTE
biological_process	GO:0016584	nucleosome positioning	3	6	0.5	0.843054	0.421208	1	1	A0D8W7_PARTE	A0D9L0_PARTE	A0CVG3_PARTE
biological_process	GO:0007009	plasma membrane organization	3	4	0.75	0.252437	0.879793	1	1	A0DLU1_PARTE	A0CFD6_PARTE	A0BK90_PARTE
biological_process	GO:0006413	translational initiation	3	18	0.166667	0.00078196	0.999788	0.255	1	A0C6C9_PARTE	A0DB97_PARTE	A0C5U7_PARTE
biological_process	GO:0030388	fructose 1,6-bisphosphate metabolic process	3	13	0.230769	0.201056	0.926996	1	1	A0CRY9_PARTE	A0D230_PARTE	A0D586_PARTE
biological_process	GO:0000413	protein peptidyl-prolyl isomerization	3	35	0.0857143	8.01906e-05	0.999989	0.032	1	A0DHN7_PARTE	A0BH25_PARTE	A0C1K6_PARTE
biological_process	GO:0034454	microtubule anchoring at centrosome	3	5	0.6	0.925168	0.289077	1	1	A0BFH0_PARTE	A0DW68_PARTE	A0CRK8_PARTE
biological_process	GO:0090090	negative regulation of canonical Wnt signaling pathway	3	5	0.6	0.925168	0.289077	1	1	A0BUK8_PARTE	A0CV86_PARTE	A0CJV6_PARTE
biological_process	GO:0071897	DNA biosynthetic process	3	9	0.333333	0.308503	0.810046	1	1	A0BMP6_PARTE	A0BF49_PARTE	A0EGE2_PARTE
biological_process	GO:0006273	lagging strand elongation	3	4	0.75	0.843054	0.421208	1	1	A0BMP6_PARTE	A0EGE2_PARTE	A0D7P3_PARTE
biological_process	GO:0000086	G2/M transition of mitotic cell cycle	3	6	0.5	0.254919	0.845298	1	1	A0CAD0_PARTE	A0BTU5_PARTE	A0C3C8_PARTE
biological_process	GO:0031647	regulation of protein stability	3	5	0.6	0.25792	0.886592	1	1	A0C1J8_PARTE	A0CF81_PARTE	A0BQJ4_PARTE
biological_process	GO:0030198	extracellular matrix organization	3	3	1	1	0.0563187	1	1	A0BWE8_PARTE	A0BFS4_PARTE	A0CHG2_PARTE
biological_process	GO:0071539	protein localization to centrosome	3	3	1	1	0.0563187	1	1	A0DXG3_PARTE	A0DW68_PARTE	A0CB82_PARTE
biological_process	GO:0046839	phospholipid dephosphorylation	3	18	0.166667	0.911356	0.15133	1	1	A0BHY5_PARTE	A0EBE0_PARTE	A0BQB5_PARTE
biological_process	GO:0006336	DNA replication-independent chromatin assembly	3	12	0.25	0.201056	0.926996	1	1	A0CA16_PARTE	A0CNU4_PARTE	A0CKQ8_PARTE
biological_process	GO:0070476	rRNA (guanine-N7)-methylation	3	4	0.75	0.978418	0.16053	1	1	A0CGR1_PARTE	A0DYV5_PARTE	A0BIX4_PARTE
biological_process	GO:0009073	aromatic amino acid family biosynthetic process	3	6	0.5	0.843054	0.421208	1	1	A0DHI8_PARTE	A0C9W9_PARTE	A0DH09_PARTE
biological_process	GO:0009423	chorismate biosynthetic process	3	6	0.5	0.843054	0.421208	1	1	A0DHI8_PARTE	A0C9W9_PARTE	A0DH09_PARTE
biological_process	GO:0010821	regulation of mitochondrion organization	3	7	0.428571	0.741762	0.543435	1	1	A0C7J4_PARTE	A0BPY8_PARTE	A0EH14_PARTE
biological_process	GO:0099041	vesicle tethering to Golgi	3	4	0.75	0.978418	0.16053	1	1	A0BHI2_PARTE	A0C3F9_PARTE	A0BTX6_PARTE
biological_process	GO:0006417	regulation of translation	3	4	0.75	0.0314144	0.980596	1	1	A0DI43_PARTE	A0C5Q6_PARTE	A0CUA4_PARTE
biological_process	GO:0035999	tetrahydrofolate interconversion	3	11	0.272727	0.336863	0.857502	1	1	A0DIB7_PARTE	A0C3Q0_PARTE	A0DMT9_PARTE
biological_process	GO:0048205	COPI coating of Golgi vesicle	3	5	0.6	0.925168	0.289077	1	1	A0C2N8_PARTE	A0BSF3_PARTE	A0DAI9_PARTE
biological_process	GO:0071712	ER-associated misfolded protein catabolic process	3	10	0.3	0.42477	0.804493	1	1	A0EEE7_PARTE	A0CHG3_PARTE	A0CBH0_PARTE
biological_process	GO:0070979	protein K11-linked ubiquitination	3	6	0.5	0.843054	0.421208	1	1	A0BRF4_PARTE	A0CI47_PARTE	A0BLN4_PARTE
biological_process	GO:0006145	purine nucleobase catabolic process	3	3	1	1	0.0563187	1	1	A0DTW1_PARTE	A0BJA3_PARTE	A0DZ78_PARTE
biological_process	GO:0016242	negative regulation of macroautophagy	3	4	0.75	0.978418	0.16053	1	1	A0DN28_PARTE	A0EII8_PARTE	A0DN27_PARTE
biological_process	GO:0038202	TORC1 signaling	3	4	0.75	0.623095	0.599803	1	1	A0DN28_PARTE	A0EII8_PARTE	A0DN27_PARTE
biological_process	GO:0006265	DNA topological change	3	10	0.3	0.42477	0.804493	1	1	A0DS57_PARTE	A0C7Z3_PARTE	A0CUH3_PARTE
biological_process	GO:0000469	cleavage involved in rRNA processing	3	4	0.75	0.297673	0.813801	1	1	A0BXC5_PARTE	A0C862_PARTE	A0CDW8_PARTE
biological_process	GO:0033962	P-body assembly	3	8	0.375	0.632436	0.648957	1	1	A0EE12_PARTE	A0E3N4_PARTE	A0DHZ1_PARTE
biological_process	GO:0034497	protein localization to phagophore assembly site	3	4	0.75	0.978418	0.16053	1	1	A0E2Q2_PARTE	A0D1P4_PARTE	A0DEJ0_PARTE
biological_process	GO:0035269	protein O-linked mannosylation	3	10	0.3	0.42477	0.804493	1	1	A0CPN6_PARTE	A0E1I7_PARTE	A0BPQ9_PARTE
biological_process	GO:0006072	glycerol-3-phosphate metabolic process	3	5	0.6	0.741762	0.543435	1	1	A0D7R3_PARTE	A0DEW4_PARTE	A0CYR0_PARTE
biological_process	GO:0051642	centrosome localization	3	3	1	1	0.0563187	1	1	A0DV74_PARTE	A0ECV6_PARTE	A0EHZ3_PARTE
biological_process	GO:0051303	establishment of chromosome localization	3	3	1	1	0.0215817	1	1	A0DV74_PARTE	A0ECV6_PARTE	A0EHZ3_PARTE
biological_process	GO:0007100	mitotic centrosome separation	3	3	1	1	0.0563187	1	1	A0DV74_PARTE	A0ECV6_PARTE	A0EHZ3_PARTE
biological_process	GO:0047496	vesicle transport along microtubule	3	3	1	0.978418	0.16053	1	1	A0DV74_PARTE	A0ECV6_PARTE	A0EHZ3_PARTE
biological_process	GO:0006685	sphingomyelin catabolic process	3	5	0.6	0.925168	0.289077	1	1	A0DGL4_PARTE	A0C9I4_PARTE	A0BCM7_PARTE
biological_process	GO:0008285	negative regulation of cell population proliferation	3	3	1	1	0.0563187	1	1	A0CT11_PARTE	A0DRA6_PARTE	A0DJ63_PARTE
biological_process	GO:0048478	replication fork protection	3	5	0.6	0.925168	0.289077	1	1	A0EI04_PARTE	A0BV62_PARTE	A0BKU2_PARTE
biological_process	GO:0090522	vesicle tethering involved in exocytosis	3	3	1	1	0.0563187	1	1	A0DI70_PARTE	A0C5N2_PARTE	A0CAC6_PARTE
biological_process	GO:0055129	L-proline biosynthetic process	3	3	1	1	0.0563187	1	1	A0DWQ5_PARTE	A0BCW8_PARTE	A0E3I1_PARTE
biological_process	GO:0010971	positive regulation of G2/M transition of mitotic cell cycle	3	4	0.75	0.978418	0.16053	1	1	A0CAD0_PARTE	A0BTU5_PARTE	A0C3C8_PARTE
biological_process	GO:0110032	positive regulation of G2/MI transition of meiotic cell cycle	3	4	0.75	0.978418	0.16053	1	1	A0CAD0_PARTE	A0BTU5_PARTE	A0C3C8_PARTE
biological_process	GO:0032511	late endosome to vacuole transport via multivesicular body sorting pathway	3	7	0.428571	0.42477	0.804493	1	1	A0C2E5_PARTE	A0CGL6_PARTE	A0BRR4_PARTE
biological_process	GO:0015936	coenzyme A metabolic process	3	3	1	0.323837	0.848056	1	1	A0E100_PARTE	A0DKI0_PARTE	A0CL55_PARTE
biological_process	GO:0016560	protein import into peroxisome matrix, docking	3	3	1	1	0.0563187	1	1	A0DDE2_PARTE	A0DB56_PARTE	A0CH47_PARTE
biological_process	GO:0098789	pre-mRNA cleavage required for polyadenylation	3	3	1	1	0.0563187	1	1	A0D6V7_PARTE	A0DK00_PARTE	A0D1M0_PARTE
biological_process	GO:0033387	putrescine biosynthetic process from ornithine	3	3	1	1	0.0563187	1	1	A0DJP7_PARTE	A0D776_PARTE	A0CGS0_PARTE
biological_process	GO:0045048	protein insertion into ER membrane	2	5	0.4	0.578792	0.740015	1	1	A0BKW5_PARTE	A0BM65_PARTE
biological_process	GO:0016570	histone modification	2	2	1	0.251971	0.80262	1	1	Q6BGK7_PARTE	A0CKM8_PARTE
biological_process	GO:0072684	mitochondrial tRNA 3'-trailer cleavage, endonucleolytic	2	3	0.666667	0.943681	0.328204	1	1	A0EIB6_PARTE	A0CIA9_PARTE
biological_process	GO:0080009	mRNA methylation	2	14	0.142857	0.0514745	0.988884	1	1	Q3SE45_PARTE	A0BTY5_PARTE
biological_process	GO:0030100	regulation of endocytosis	2	8	0.25	0.351043	0.87521	1	1	A0BCB5_PARTE	A0ECL5_PARTE
biological_process	GO:0000723	telomere maintenance	2	8	0.25	0.991877	0.0211483	1	1	A0CIS1_PARTE	A0DUM4_PARTE
biological_process	GO:1904825	protein localization to microtubule plus-end	2	11	0.181818	0.142498	0.961644	1	1	A0BWJ6_PARTE	A0BDM4_PARTE
biological_process	GO:0031110	regulation of microtubule polymerization or depolymerization	2	11	0.181818	0.0172216	0.996899	0.999	1	A0BWJ6_PARTE	A0BDM4_PARTE
biological_process	GO:0000028	ribosomal small subunit assembly	2	33	0.0606061	1.6986e-05	0.999998	0.005	1	A0C9Z1_PARTE	A0C5R8_PARTE
biological_process	GO:0006635	fatty acid beta-oxidation	2	22	0.0909091	0.000425135	0.999898	0.133	1	A0BCQ4_PARTE	A0D1K8_PARTE
biological_process	GO:0000387	spliceosomal snRNP assembly	2	17	0.117647	0.0274632	0.992067	1	1	A0DPK2_PARTE	A0BCT9_PARTE
biological_process	GO:0002184	cytoplasmic translational termination	2	4	0.5	0.83947	0.495878	1	1	Q965E7_PARTE	Q965E6_PARTE
biological_process	GO:0031204	posttranslational protein targeting to membrane, translocation	2	17	0.117647	0.0172216	0.996899	0.999	1	A0CFY2_PARTE	A0C0A9_PARTE
biological_process	GO:0030030	cell projection organization	2	7	0.285714	0.27971	0.762778	1	1	A0BVG6_PARTE	A0CIZ2_PARTE
biological_process	GO:0002926	tRNA wobble base 5-methoxycarbonylmethyl-2-thiouridinylation	2	4	0.5	0.83947	0.495878	1	1	A0BG27_PARTE	A0BQX9_PARTE
biological_process	GO:0015986	ATP synthesis coupled proton transport	2	20	0.1	0.000738933	0.999908	0.241	1	A0C0R2_PARTE	A0D0P1_PARTE
biological_process	GO:0071230	cellular response to amino acid stimulus	2	4	0.5	0.456565	0.818647	1	1	A0DFQ8_PARTE	A0CD94_PARTE
biological_process	GO:0009267	cellular response to starvation	2	4	0.5	0.116286	0.930134	1	1	A0DFQ8_PARTE	A0CD94_PARTE
biological_process	GO:0034587	piRNA metabolic process	2	9	0.222222	0.264286	0.915066	1	1	A0BZ89_PARTE	A0BMW2_PARTE
biological_process	GO:0006334	nucleosome assembly	2	26	0.0769231	0.000434257	0.999906	0.147	1	A0EDY0_PARTE	A0E3R2_PARTE
biological_process	GO:0000467	exonucleolytic trimming to generate mature 3'-end of 5.8S rRNA from tricistronic rRNA transcript (SSU-rRNA, 5.8S rRNA, LSU-rRNA)	2	14	0.142857	0.0514745	0.988884	1	1	A0EBI7_PARTE	A0E5L0_PARTE
biological_process	GO:0071035	nuclear polyadenylation-dependent rRNA catabolic process	2	12	0.166667	0.102554	0.974484	1	1	A0EBI7_PARTE	A0E5L0_PARTE
biological_process	GO:0071038	nuclear polyadenylation-dependent tRNA catabolic process	2	12	0.166667	0.102554	0.974484	1	1	A0EBI7_PARTE	A0E5L0_PARTE
biological_process	GO:0071051	polyadenylation-dependent snoRNA 3'-end processing	2	10	0.2	0.195507	0.942709	1	1	A0EBI7_PARTE	A0E5L0_PARTE
biological_process	GO:0097720	calcineurin-mediated signaling	2	16	0.125	0.0249789	0.995237	1	1	A0DZF7_PARTE	A0E477_PARTE
biological_process	GO:0030968	endoplasmic reticulum unfolded protein response	2	20	0.1	0.0375098	0.988671	1	1	A0CKZ0_PARTE	A0CCS3_PARTE
biological_process	GO:0000479	endonucleolytic cleavage of tricistronic rRNA transcript (SSU-rRNA, 5.8S rRNA, LSU-rRNA)	2	6	0.333333	0.582044	0.620152	1	1	Q6BGC4_PARTE	A0E6G2_PARTE
biological_process	GO:0046907	intracellular transport	2	8	0.25	0.657996	0.367074	1	1	Q3SE80_PARTE	Q3SCX0_PARTE
biological_process	GO:0051480	regulation of cytosolic calcium ion concentration	2	13	0.153846	0.0730037	0.983118	1	1	Q6BFU2_PARTE	A0CPF0_PARTE
biological_process	GO:0006783	heme biosynthetic process	2	13	0.153846	0.0172216	0.996899	0.999	1	A0CR64_PARTE	A0C4P9_PARTE
biological_process	GO:0007346	regulation of mitotic cell cycle	2	16	0.125	0.0161972	0.988135	0.996	1	A0CH45_PARTE	A0CW79_PARTE
biological_process	GO:0000012	single strand break repair	2	3	0.666667	0.943681	0.328204	1	1	Q3SD97_PARTE	A0C954_PARTE
biological_process	GO:0002182	cytoplasmic translational elongation	2	7	0.285714	0.0249789	0.995237	1	1	A0BPU8_PARTE	A0CPJ7_PARTE
biological_process	GO:0061077	chaperone-mediated protein folding	2	17	0.117647	0.000100172	0.999974	0.041	1	A0BN66_PARTE	A0C1K6_PARTE
biological_process	GO:0035352	NAD transmembrane transport	2	6	0.333333	0.578792	0.740015	1	1	A0D3U7_PARTE	A0D7F7_PARTE
biological_process	GO:1904158	axonemal central apparatus assembly	2	3	0.666667	0.943681	0.328204	1	1	A0E785_PARTE	A0BZ38_PARTE
biological_process	GO:0071218	cellular response to misfolded protein	2	14	0.142857	0.0559455	0.980032	1	1	A0BYE1_PARTE	A0E1N5_PARTE
biological_process	GO:0006435	threonyl-tRNA aminoacylation	2	9	0.222222	0.264286	0.915066	1	1	A0DJ55_PARTE	A0DJ49_PARTE
biological_process	GO:1904263	positive regulation of TORC1 signaling	2	6	0.333333	0.578792	0.740015	1	1	A0D0T0_PARTE	A0DNY4_PARTE
biological_process	GO:0071586	CAAX-box protein processing	2	11	0.181818	0.142498	0.961644	1	1	A0E1K7_PARTE	A0DTR3_PARTE
biological_process	GO:0006422	aspartyl-tRNA aminoacylation	2	3	0.666667	0.943681	0.328204	1	1	A0DA89_PARTE	A0CH59_PARTE
biological_process	GO:0042276	error-prone translesion synthesis	2	7	0.285714	0.456565	0.818647	1	1	A0BFH6_PARTE	A0CGL3_PARTE
biological_process	GO:0060287	epithelial cilium movement involved in determination of left/right asymmetry	2	2	1	1	0.146947	1	1	A0CKP2_PARTE	A0CFZ3_PARTE
biological_process	GO:0033615	mitochondrial proton-transporting ATP synthase complex assembly	2	10	0.2	0.195507	0.942709	1	1	A0CWS4_PARTE	A0CQB9_PARTE
biological_process	GO:0032007	negative regulation of TOR signaling	2	2	1	0.710923	0.633746	1	1	A0C2S7_PARTE	A0DDZ1_PARTE
biological_process	GO:0097428	protein maturation by iron-sulfur cluster transfer	2	8	0.25	0.142498	0.961644	1	1	A0DG28_PARTE	A0D0W1_PARTE
biological_process	GO:0140021	mitochondrial ADP transmembrane transport	2	16	0.125	0.0249789	0.995237	1	1	A0BX72_PARTE	A0BX73_PARTE
biological_process	GO:1990544	mitochondrial ATP transmembrane transport	2	16	0.125	0.0249789	0.995237	1	1	A0BX72_PARTE	A0BX73_PARTE
biological_process	GO:0019464	glycine decarboxylation via glycine cleavage system	2	6	0.333333	0.578792	0.740015	1	1	A0CUD3_PARTE	A0DS99_PARTE
biological_process	GO:0016573	histone acetylation	2	16	0.125	0.000615888	0.99988	0.203	1	A0CSQ1_PARTE	A0CZ27_PARTE
biological_process	GO:0009134	nucleoside diphosphate catabolic process	2	5	0.4	0.710923	0.633746	1	1	A0CC10_PARTE	A0E815_PARTE
biological_process	GO:0005980	glycogen catabolic process	2	10	0.2	0.195507	0.942709	1	1	A0BFM1_PARTE	A0D544_PARTE
biological_process	GO:0042789	mRNA transcription by RNA polymerase II	2	2	1	1	0.146947	1	1	A0DQ53_PARTE	A0CWW3_PARTE
biological_process	GO:0034728	nucleosome organization	2	2	1	0.0105643	0.995148	0.973	1	A0DQ53_PARTE	A0CWW3_PARTE
biological_process	GO:0050684	regulation of mRNA processing	2	4	0.5	0.623095	0.599803	1	1	A0DQ53_PARTE	A0CWW3_PARTE
biological_process	GO:0009742	brassinosteroid mediated signaling pathway	2	3	0.666667	0.943681	0.328204	1	1	A0CLB3_PARTE	A0CZL7_PARTE
biological_process	GO:0006782	protoporphyrinogen IX biosynthetic process	2	10	0.2	0.195507	0.942709	1	1	A0CR64_PARTE	A0C4P9_PARTE
biological_process	GO:0032790	ribosome disassembly	2	6	0.333333	0.578792	0.740015	1	1	A0D5J3_PARTE	A0C5E0_PARTE
biological_process	GO:0019563	glycerol catabolic process	2	5	0.4	0.710923	0.633746	1	1	A0C7D2_PARTE	A0BH73_PARTE
biological_process	GO:0003333	amino acid transmembrane transport	2	19	0.105263	0.0629684	0.97364	1	1	A0E2P8_PARTE	A0EB07_PARTE
biological_process	GO:0045820	negative regulation of glycolytic process	2	4	0.5	0.83947	0.495878	1	1	A0CRY9_PARTE	A0D230_PARTE
biological_process	GO:0043069	negative regulation of programmed cell death	2	4	0.5	0.919024	0.258238	1	1	A0CRY9_PARTE	A0D230_PARTE
biological_process	GO:0045739	positive regulation of DNA repair	2	4	0.5	0.83947	0.495878	1	1	A0CRY9_PARTE	A0D230_PARTE
biological_process	GO:0043456	regulation of pentose-phosphate shunt	2	4	0.5	0.83947	0.495878	1	1	A0CRY9_PARTE	A0D230_PARTE
biological_process	GO:0000460	maturation of 5.8S rRNA	2	15	0.133333	0.000840526	0.999789	0.267	1	A0CJM0_PARTE	A0BIQ8_PARTE
biological_process	GO:0042256	mature ribosome assembly	2	10	0.2	0.195507	0.942709	1	1	A0E802_PARTE	A0DDX4_PARTE
biological_process	GO:0018008	N-terminal peptidyl-glycine N-myristoylation	2	4	0.5	0.83947	0.495878	1	1	A0BIH4_PARTE	A0DYD7_PARTE
biological_process	GO:0006874	cellular calcium ion homeostasis	2	12	0.166667	0.00124715	0.999707	0.365	1	A0D9N4_PARTE	A0DA69_PARTE
biological_process	GO:0030970	retrograde protein transport, ER to cytosol	2	5	0.4	0.710923	0.633746	1	1	A0CKZ0_PARTE	A0EEE7_PARTE
biological_process	GO:0016598	protein arginylation	2	5	0.4	0.710923	0.633746	1	1	A0EF10_PARTE	A0C043_PARTE
biological_process	GO:0006101	citrate metabolic process	2	5	0.4	0.710923	0.633746	1	1	A0CV24_PARTE	A0D8I7_PARTE
biological_process	GO:0032786	positive regulation of DNA-templated transcription, elongation	2	5	0.4	0.761607	0.417956	1	1	A0CID6_PARTE	A0D7Q1_PARTE
biological_process	GO:0043486	histone exchange	2	9	0.222222	0.195507	0.942709	1	1	A0D5J0_PARTE	A0BWP0_PARTE
biological_process	GO:0043968	histone H2A acetylation	2	7	0.285714	0.456565	0.818647	1	1	A0D5J0_PARTE	A0CHQ3_PARTE
biological_process	GO:0097712	vesicle targeting, trans-Golgi to periciliary membrane compartment	2	4	0.5	0.83947	0.495878	1	1	A0BFH0_PARTE	A0CRK8_PARTE
biological_process	GO:0006266	DNA ligation	2	3	0.666667	0.710923	0.633746	1	1	A0BMP6_PARTE	A0EGE2_PARTE
biological_process	GO:0036353	histone H2A-K119 monoubiquitination	2	3	0.666667	0.943681	0.328204	1	1	A0BHV8_PARTE	A0BQ97_PARTE
biological_process	GO:0046600	negative regulation of centriole replication	2	3	0.666667	0.943681	0.328204	1	1	A0BHV8_PARTE	A0BQ97_PARTE
biological_process	GO:0032088	negative regulation of NF-kappaB transcription factor activity	2	3	0.666667	0.943681	0.328204	1	1	A0BHV8_PARTE	A0BQ97_PARTE
biological_process	GO:0051092	positive regulation of NF-kappaB transcription factor activity	2	3	0.666667	0.943681	0.328204	1	1	A0BHV8_PARTE	A0BQ97_PARTE
biological_process	GO:0006548	histidine catabolic process	2	3	0.666667	0.943681	0.328204	1	1	A0CMB5_PARTE	A0D3A2_PARTE
biological_process	GO:0019556	histidine catabolic process to glutamate and formamide	2	3	0.666667	0.943681	0.328204	1	1	A0CMB5_PARTE	A0D3A2_PARTE
biological_process	GO:0019557	histidine catabolic process to glutamate and formate	2	3	0.666667	0.943681	0.328204	1	1	A0CMB5_PARTE	A0D3A2_PARTE
biological_process	GO:0006207	'de novo' pyrimidine nucleobase biosynthetic process	2	6	0.333333	0.578792	0.740015	1	1	A0DZ39_PARTE	A0DS83_PARTE
biological_process	GO:1990592	protein K69-linked ufmylation	2	6	0.333333	0.578792	0.740015	1	1	A0DUB2_PARTE	A0E4Z0_PARTE
biological_process	GO:0006646	phosphatidylethanolamine biosynthetic process	2	12	0.166667	0.102554	0.974484	1	1	A0DCM6_PARTE	A0D0Z4_PARTE
biological_process	GO:0070588	calcium ion transmembrane transport	2	13	0.153846	0.0837109	0.975021	1	1	A0D9N4_PARTE	A0DA69_PARTE
biological_process	GO:2000060	positive regulation of ubiquitin-dependent protein catabolic process	2	2	1	0.890191	0.156601	1	1	A0CJR2_PARTE	A0BU49_PARTE
biological_process	GO:0000281	mitotic cytokinesis	2	12	0.166667	0.102554	0.974484	1	1	A0C1J6_PARTE	A0CBC5_PARTE
biological_process	GO:0006567	threonine catabolic process	2	11	0.181818	0.142498	0.961644	1	1	A0D3F4_PARTE	A0DMZ2_PARTE
biological_process	GO:0000722	telomere maintenance via recombination	2	4	0.5	0.83947	0.495878	1	1	A0BJL0_PARTE	A0CV46_PARTE
biological_process	GO:0035973	aggrephagy	2	8	0.25	0.351043	0.87521	1	1	A0BHI6_PARTE	A0BQU8_PARTE
biological_process	GO:0000423	mitophagy	2	8	0.25	0.351043	0.87521	1	1	A0BHI6_PARTE	A0BQU8_PARTE
biological_process	GO:0031119	tRNA pseudouridine synthesis	2	5	0.4	0.710923	0.633746	1	1	A0BYF6_PARTE	A0CTG5_PARTE
biological_process	GO:0046033	AMP metabolic process	2	7	0.285714	0.0514745	0.988884	1	1	A0DX11_PARTE	A0CG01_PARTE
biological_process	GO:0009263	deoxyribonucleotide biosynthetic process	2	5	0.4	0.524559	0.735714	1	1	A0C9U7_PARTE	A0DGX0_PARTE
biological_process	GO:0002183	cytoplasmic translational initiation	2	12	0.166667	0.00921751	0.997386	0.967	1	A0DGJ4_PARTE	A0C9G6_PARTE
biological_process	GO:0006002	fructose 6-phosphate metabolic process	2	10	0.2	0.195507	0.942709	1	1	A0D586_PARTE	A0EH23_PARTE
biological_process	GO:0006656	phosphatidylcholine biosynthetic process	2	6	0.333333	0.578792	0.740015	1	1	A0DCM6_PARTE	A0D0Z4_PARTE
biological_process	GO:0044206	UMP salvage	2	4	0.5	0.83947	0.495878	1	1	A0D7J2_PARTE	A0DJG3_PARTE
biological_process	GO:0042144	vacuole fusion, non-autophagic	2	4	0.5	0.83947	0.495878	1	1	A0D8S2_PARTE	A0CVA3_PARTE
biological_process	GO:0007219	Notch signaling pathway	2	4	0.5	0.83947	0.495878	1	1	A0EEI8_PARTE	A0EF20_PARTE
biological_process	GO:0070940	dephosphorylation of RNA polymerase II C-terminal domain	2	2	1	1	0.146947	1	1	A0DU73_PARTE	A0E4V6_PARTE
biological_process	GO:0005978	glycogen biosynthetic process	2	7	0.285714	0.456565	0.818647	1	1	A0BFG5_PARTE	A0BW58_PARTE
biological_process	GO:0006665	sphingolipid metabolic process	2	8	0.25	0.10195	0.954105	1	1	A0BAQ2_PARTE	A0DEJ3_PARTE
biological_process	GO:0070084	protein initiator methionine removal	2	7	0.285714	0.456565	0.818647	1	1	A0C5E7_PARTE	A0CB23_PARTE
biological_process	GO:0046314	phosphocreatine biosynthetic process	2	8	0.25	0.351043	0.87521	1	1	A0D308_PARTE	A0C7I4_PARTE
biological_process	GO:0019216	regulation of lipid metabolic process	2	6	0.333333	0.351043	0.87521	1	1	A0CAN6_PARTE	A0BUL1_PARTE
biological_process	GO:0000056	ribosomal small subunit export from nucleus	2	3	0.666667	0.943681	0.328204	1	1	A0CS52_PARTE	A0D4D4_PARTE
biological_process	GO:0016539	intein-mediated protein splicing	2	2	1	1	0.146947	1	1	A0CC51_PARTE	A0C8K8_PARTE
biological_process	GO:0048193	Golgi vesicle transport	2	3	0.666667	0.949535	0.0673999	1	1	A0DGT2_PARTE	A0C9R9_PARTE
biological_process	GO:0007041	lysosomal transport	2	3	0.666667	0.955623	0.121358	1	1	A0DGT2_PARTE	A0C9R9_PARTE
biological_process	GO:0019934	cGMP-mediated signaling	2	3	0.666667	0.943681	0.328204	1	1	A0DGX8_PARTE	A0C986_PARTE
biological_process	GO:0000290	deadenylation-dependent decapping of nuclear-transcribed mRNA	2	4	0.5	0.83947	0.495878	1	1	A0DU95_PARTE	A0E4X8_PARTE
biological_process	GO:0032434	regulation of proteasomal ubiquitin-dependent protein catabolic process	2	2	1	0.890191	0.156601	1	1	A0DUB2_PARTE	A0E4Z0_PARTE
biological_process	GO:0009966	regulation of signal transduction	2	6	0.333333	0.641446	0.431071	1	1	A0C0K3_PARTE	A0D9C2_PARTE
biological_process	GO:0051016	barbed-end actin filament capping	2	4	0.5	0.83947	0.495878	1	1	A0CZU3_PARTE	A0CLJ6_PARTE
biological_process	GO:0000244	spliceosomal tri-snRNP complex assembly	2	6	0.333333	0.578792	0.740015	1	1	A0C941_PARTE	A0DG60_PARTE
biological_process	GO:0009408	response to heat	2	10	0.2	0.00247978	0.999651	0.573	1	A0C8J6_PARTE	A0EAI4_PARTE
biological_process	GO:0006020	inositol metabolic process	2	2	1	0.42477	0.804493	1	1	A0C4M9_PARTE	A0CR44_PARTE
biological_process	GO:0046166	glyceraldehyde-3-phosphate biosynthetic process	2	3	0.666667	0.943681	0.328204	1	1	A0C7D2_PARTE	A0BH73_PARTE
biological_process	GO:0006182	cGMP biosynthetic process	2	2	1	1	0.146947	1	1	A0CQM4_PARTE	A0CX30_PARTE
biological_process	GO:0007168	receptor guanylyl cyclase signaling pathway	2	2	1	1	0.146947	1	1	A0CQM4_PARTE	A0CX30_PARTE
biological_process	GO:0048284	organelle fusion	2	7	0.285714	0.989797	0.0183364	1	1	A0BS38_PARTE	A0EBK5_PARTE
biological_process	GO:0006517	protein deglycosylation	2	2	1	0.943681	0.328204	1	1	A0CXV0_PARTE	A0CYE7_PARTE
biological_process	GO:0032467	positive regulation of cytokinesis	2	5	0.4	0.710923	0.633746	1	1	A0BJ12_PARTE	A0CWP1_PARTE
biological_process	GO:0006367	transcription initiation from RNA polymerase II promoter	2	8	0.25	0.409221	0.75351	1	1	A0CKI3_PARTE	A0DL78_PARTE
biological_process	GO:0006998	nuclear envelope organization	2	4	0.5	0.926128	0.175627	1	1	A0CRQ5_PARTE	A0CXU9_PARTE
biological_process	GO:0071596	ubiquitin-dependent protein catabolic process via the N-end rule pathway	2	2	1	1	0.146947	1	1	A0BX52_PARTE	A0BM90_PARTE
biological_process	GO:0030163	protein catabolic process	2	5	0.4	0.763998	0.260096	1	1	A0CBA9_PARTE	A0C1H7_PARTE
biological_process	GO:0006625	protein targeting to peroxisome	2	4	0.5	0.737029	0.462356	1	1	A0CBA9_PARTE	A0C1H7_PARTE
biological_process	GO:0043171	peptide catabolic process	2	11	0.181818	0.142498	0.961644	1	1	A0EIL7_PARTE	A0DN54_PARTE
biological_process	GO:0000494	box C/D RNA 3'-end processing	2	7	0.285714	0.456565	0.818647	1	1	A0E1F2_PARTE	A0DTK0_PARTE
biological_process	GO:0034724	DNA replication-independent chromatin organization	2	4	0.5	0.311842	0.843062	1	1	A0E089_PARTE	A0DLC4_PARTE
biological_process	GO:0000077	DNA damage checkpoint signaling	2	4	0.5	0.0761484	0.94389	1	1	A0DVB9_PARTE	A0EHB0_PARTE
biological_process	GO:1902969	mitotic DNA replication	2	2	1	0.926128	0.175627	1	1	A0EIN0_PARTE	A0DN64_PARTE
biological_process	GO:0010265	SCF complex assembly	2	2	1	1	0.146947	1	1	A0BV39_PARTE	A0CZJ2_PARTE
biological_process	GO:0035553	oxidative single-stranded RNA demethylation	2	2	1	1	0.146947	1	1	A0BPZ8_PARTE	A0D6K7_PARTE
biological_process	GO:0048268	clathrin coat assembly	2	3	0.666667	0.943681	0.328204	1	1	A0BE62_PARTE	A0BGS7_PARTE
biological_process	GO:0006471	protein ADP-ribosylation	2	2	1	0.926128	0.175627	1	1	A0DIP7_PARTE	A0C8K8_PARTE
biological_process	GO:0000076	DNA replication checkpoint signaling	2	3	0.666667	0.987494	0.0443773	1	1	A0EI04_PARTE	A0BV62_PARTE
biological_process	GO:0043111	replication fork arrest	2	3	0.666667	0.943681	0.328204	1	1	A0EI04_PARTE	A0BV62_PARTE
biological_process	GO:0019544	arginine catabolic process to glutamate	2	2	1	1	0.146947	1	1	A0DWQ5_PARTE	A0E3I1_PARTE
biological_process	GO:0010121	arginine catabolic process to proline via ornithine	2	2	1	1	0.146947	1	1	A0DWQ5_PARTE	A0E3I1_PARTE
biological_process	GO:0048024	regulation of mRNA splicing, via spliceosome	2	7	0.285714	0.632436	0.648957	1	1	A0E1F2_PARTE	A0DTK0_PARTE
biological_process	GO:0034085	establishment of sister chromatid cohesion	2	3	0.666667	0.978418	0.16053	1	1	A0BAU3_PARTE	Q6BFI0_PARTE
biological_process	GO:0006139	nucleobase-containing compound metabolic process	2	3	0.666667	0.667414	0.349531	1	1	A0BAU3_PARTE	Q6BFI0_PARTE
biological_process	GO:0036498	IRE1-mediated unfolded protein response	2	2	1	1	0.146947	1	1	A0CDC2_PARTE	A0D2P7_PARTE
biological_process	GO:0046621	negative regulation of organ growth	2	6	0.333333	0.578792	0.740015	1	1	A0CSL3_PARTE	A0EHW6_PARTE
biological_process	GO:0006528	asparagine metabolic process	2	4	0.5	0.42477	0.804493	1	1	A0E9N5_PARTE	A0BJG6_PARTE
biological_process	GO:0006108	malate metabolic process	2	10	0.2	0.195507	0.942709	1	1	A0C8S6_PARTE	A0CXB5_PARTE
biological_process	GO:0010970	transport along microtubule	2	2	1	0.85115	0.218483	1	1	A0CXK3_PARTE	A0CYQ1_PARTE
biological_process	GO:0033512	L-lysine catabolic process to acetyl-CoA via saccharopine	2	2	1	1	0.146947	1	1	A0DS30_PARTE	A0CUK6_PARTE
biological_process	GO:0000388	spliceosome conformational change to release U4 (or U4atac) and U1 (or U11)	2	2	1	1	0.146947	1	1	A0BKV6_PARTE	A0BQ90_PARTE
biological_process	GO:0006188	IMP biosynthetic process	2	5	0.4	0.264286	0.915066	1	1	A0DX11_PARTE	A0CG01_PARTE
biological_process	GO:0032264	IMP salvage	2	7	0.285714	0.456565	0.818647	1	1	A0DX11_PARTE	A0CG01_PARTE
biological_process	GO:0006084	acetyl-CoA metabolic process	2	2	1	0.124411	0.949154	1	1	A0E100_PARTE	A0DKI0_PARTE
biological_process	GO:0010142	farnesyl diphosphate biosynthetic process, mevalonate pathway	2	3	0.666667	0.943681	0.328204	1	1	A0E100_PARTE	A0DKI0_PARTE
biological_process	GO:0051645	Golgi localization	2	2	1	1	0.146947	1	1	A0DC59_PARTE	A0D0F3_PARTE
biological_process	GO:0043085	positive regulation of catalytic activity	2	2	1	0.975505	0.039368	1	1	A0DU95_PARTE	A0E4X8_PARTE
biological_process	GO:0006012	galactose metabolic process	2	2	1	0.710923	0.633746	1	1	A0CH51_PARTE	A0DB52_PARTE
biological_process	GO:0043619	regulation of transcription from RNA polymerase II promoter in response to oxidative stress	2	3	0.666667	0.943681	0.328204	1	1	A0E0I8_PARTE	A0DVJ2_PARTE
biological_process	GO:1902440	protein localization to mitotic spindle pole body	2	2	1	1	0.146947	1	1	A0CG94_PARTE	A0CE25_PARTE
biological_process	GO:0006419	alanyl-tRNA aminoacylation	2	3	0.666667	0.943681	0.328204	1	1	A0DDZ5_PARTE	A0C260_PARTE
biological_process	GO:0007338	single fertilization	2	2	1	1	0.146947	1	1	A0C2L6_PARTE	A0BZ59_PARTE
biological_process	GO:0071456	cellular response to hypoxia	2	2	1	1	0.146947	1	1	A0CRJ3_PARTE	A0C553_PARTE
biological_process	GO:1903298	negative regulation of hypoxia-induced intrinsic apoptotic signaling pathway	2	2	1	1	0.146947	1	1	A0CRJ3_PARTE	A0C553_PARTE
biological_process	GO:1901537	positive regulation of DNA demethylation	2	2	1	1	0.146947	1	1	A0BSE0_PARTE	A0DAH8_PARTE
biological_process	GO:0000350	generation of catalytic spliceosome for second transesterification step	2	3	0.666667	0.943681	0.328204	1	1	A0D810_PARTE	A0BES1_PARTE
biological_process	GO:0006284	base-excision repair	1	8	0.125	0.0730037	0.983118	1	1	A0CTD9_PARTE
biological_process	GO:0002939	tRNA N1-guanine methylation	1	5	0.2	0.366254	0.910892	1	1	TRM5_PARTE
biological_process	GO:0006620	posttranslational protein targeting to endoplasmic reticulum membrane	1	8	0.125	0.0113292	0.99752	0.977	1	A0BW60_PARTE
biological_process	GO:0032259	methylation	1	15	0.0666667	0.0924291	0.931687	1	1	A0CYJ3_PARTE
biological_process	GO:0051569	regulation of histone H3-K4 methylation	1	1	1	1	0.383363	1	1	Q6BGK7_PARTE
biological_process	GO:0043967	histone H4 acetylation	1	9	0.111111	0.0730037	0.983118	1	1	A0D5J0_PARTE
biological_process	GO:0001932	regulation of protein phosphorylation	1	17	0.0588235	0.407922	0.654578	1	1	Q3SDY8_PARTE
biological_process	GO:0042953	lipoprotein transport	1	11	0.0909091	0.0383557	0.995113	1	1	A0ECH8_PARTE
biological_process	GO:0007031	peroxisome organization	1	7	0.142857	0.0653047	0.971085	1	1	A0DPC6_PARTE
biological_process	GO:0006621	protein retention in ER lumen	1	9	0.111111	0.084934	0.987134	1	1	Q6BG96_PARTE
biological_process	GO:0032482	Rab protein signal transduction	1	5	0.2	0.975285	0.0738715	1	1	Q3SDI1_PARTE
biological_process	GO:0006616	SRP-dependent cotranslational protein targeting to membrane, translocation	1	10	0.1	0.0572908	0.99207	1	1	A0CFY2_PARTE
biological_process	GO:0000466	maturation of 5.8S rRNA from tricistronic rRNA transcript (SSU-rRNA, 5.8S rRNA, LSU-rRNA)	1	6	0.166667	0.0103583	0.997356	0.973	1	A0EER5_PARTE
biological_process	GO:0032543	mitochondrial translation	1	9	0.111111	0.00201364	0.999835	0.513	1	A0D5J3_PARTE
biological_process	GO:0006123	mitochondrial electron transport, cytochrome c to oxygen	1	13	0.0769231	0.0168819	0.998144	0.998	1	A0DGA7_PARTE
biological_process	GO:0008033	tRNA processing	1	11	0.0909091	0.00839513	0.99577	0.961	1	Q6BGH3_PARTE
biological_process	GO:0001731	formation of translation preinitiation complex	1	14	0.0714286	0.0111165	0.998856	0.975	1	A0EDN0_PARTE
biological_process	GO:0002188	translation reinitiation	1	3	0.333333	0.671796	0.765566	1	1	A0CQ28_PARTE
biological_process	GO:0000455	enzyme-directed rRNA pseudouridine synthesis	1	4	0.25	0.504122	0.855462	1	1	Q7Z110_PARTE
biological_process	GO:0032880	regulation of protein localization	1	3	0.333333	0.259985	0.945067	1	1	A0BXH9_PARTE
biological_process	GO:0071034	CUT catabolic process	1	3	0.333333	0.351043	0.87521	1	1	A0E5L0_PARTE
biological_process	GO:0043928	exonucleolytic catabolism of deadenylated mRNA	1	9	0.111111	0.084934	0.987134	1	1	A0E5L0_PARTE
biological_process	GO:0034427	nuclear-transcribed mRNA catabolic process, exonucleolytic, 3'-5'	1	9	0.111111	0.084934	0.987134	1	1	A0E5L0_PARTE
biological_process	GO:0034475	U4 snRNA 3'-end processing	1	9	0.111111	0.084934	0.987134	1	1	A0E5L0_PARTE
biological_process	GO:0031167	rRNA methylation	1	8	0.125	0.159291	0.931638	1	1	A0EER5_PARTE
biological_process	GO:0042138	meiotic DNA double-strand break formation	1	3	0.333333	0.671796	0.765566	1	1	A0DUM4_PARTE
biological_process	GO:0016973	poly(A)+ mRNA export from nucleus	1	3	0.333333	0.671796	0.765566	1	1	A0CW78_PARTE
biological_process	GO:0016255	attachment of GPI anchor to protein	1	7	0.142857	0.181353	0.966137	1	1	Q6BG28_PARTE
biological_process	GO:0006529	asparagine biosynthetic process	1	6	0.166667	0.259985	0.945067	1	1	A0E625_PARTE
biological_process	GO:0006541	glutamine metabolic process	1	8	0.125	0.00310135	0.999732	0.683	1	A0E625_PARTE
biological_process	GO:0016558	protein import into peroxisome matrix	1	6	0.166667	0.767282	0.475441	1	1	A0CHU5_PARTE
biological_process	GO:0006301	postreplication repair	1	8	0.125	0.0318401	0.991954	1	1	Q6BFM8_PARTE
biological_process	GO:0000289	nuclear-transcribed mRNA poly(A) tail shortening	1	6	0.166667	0.259985	0.945067	1	1	A0EE03_PARTE
biological_process	GO:0008104	protein localization	1	1	1	0.0243216	0.979355	1	1	Q3SE80_PARTE
biological_process	GO:0031848	protection from non-homologous end joining at telomere	1	2	0.5	0.853053	0.619779	1	1	Q3SE65_PARTE
biological_process	GO:0006378	mRNA polyadenylation	1	8	0.125	0.084934	0.987134	1	1	A0D1M0_PARTE
biological_process	GO:0071044	histone mRNA catabolic process	1	5	0.2	0.366254	0.910892	1	1	A0EBI7_PARTE
biological_process	GO:0071040	nuclear polyadenylation-dependent antisense transcript catabolic process	1	5	0.2	0.366254	0.910892	1	1	A0EBI7_PARTE
biological_process	GO:0071039	nuclear polyadenylation-dependent CUT catabolic process	1	5	0.2	0.366254	0.910892	1	1	A0EBI7_PARTE
biological_process	GO:0071036	nuclear polyadenylation-dependent snoRNA catabolic process	1	5	0.2	0.366254	0.910892	1	1	A0EBI7_PARTE
biological_process	GO:0071037	nuclear polyadenylation-dependent snRNA catabolic process	1	5	0.2	0.366254	0.910892	1	1	A0EBI7_PARTE
biological_process	GO:0045862	positive regulation of proteolysis	1	10	0.1	0.73108	0.341209	1	1	A0E1N5_PARTE
biological_process	GO:0044030	regulation of DNA methylation	1	1	1	1	0.383363	1	1	A0C091_PARTE
biological_process	GO:0009311	oligosaccharide metabolic process	1	2	0.5	0.336863	0.857502	1	1	A0DL30_PARTE
biological_process	GO:0070475	rRNA base methylation	1	8	0.125	0.485927	0.73767	1	1	A0CGT6_PARTE
biological_process	GO:0045047	protein targeting to ER	1	7	0.142857	0.00078196	0.999788	0.255	1	A0EBQ2_PARTE
biological_process	GO:0006425	glutaminyl-tRNA aminoacylation	1	3	0.333333	0.671796	0.765566	1	1	A0DKF1_PARTE
biological_process	GO:0070192	chromosome organization involved in meiotic cell cycle	1	4	0.25	0.97777	0.0802469	1	1	A0CV46_PARTE
biological_process	GO:0000055	ribosomal large subunit export from nucleus	1	6	0.166667	0.259985	0.945067	1	1	A0D4D4_PARTE
biological_process	GO:0034982	mitochondrial protein processing	1	8	0.125	0.084934	0.987134	1	1	A0E741_PARTE
biological_process	GO:0010508	positive regulation of autophagy	1	1	1	0.504122	0.855462	1	1	A0C2S7_PARTE
biological_process	GO:2000785	regulation of autophagosome assembly	1	1	1	1	0.383363	1	1	A0C2S7_PARTE
biological_process	GO:0045022	early endosome to late endosome transport	1	2	0.5	0.853053	0.619779	1	1	A0CC80_PARTE
biological_process	GO:0006086	acetyl-CoA biosynthetic process from pyruvate	1	12	0.0833333	0.025516	0.996988	1	1	A0CWR1_PARTE
biological_process	GO:0034975	protein folding in endoplasmic reticulum	1	4	0.25	0.504122	0.855462	1	1	A0CXB3_PARTE
biological_process	GO:0006637	acyl-CoA metabolic process	1	3	0.333333	0.00227305	0.999381	0.537	1	A0C6Z4_PARTE
biological_process	GO:0090114	COPII-coated vesicle budding	1	4	0.25	0.944798	0.115865	1	1	A0DNY4_PARTE
biological_process	GO:0030833	regulation of actin filament polymerization	1	12	0.0833333	0.0349022	0.987354	1	1	A0CSS3_PARTE
biological_process	GO:0015938	coenzyme A catabolic process	1	4	0.25	0.504122	0.855462	1	1	A0DL61_PARTE
biological_process	GO:0052746	inositol phosphorylation	1	4	0.25	0.504122	0.855462	1	1	A0BF40_PARTE
biological_process	GO:0032957	inositol trisphosphate metabolic process	1	2	0.5	0.853053	0.619779	1	1	A0BF40_PARTE
biological_process	GO:0050821	protein stabilization	1	10	0.1	0.0572908	0.99207	1	1	A0DX68_PARTE
biological_process	GO:0030837	negative regulation of actin filament polymerization	1	4	0.25	0.26233	0.897446	1	1	A0CBD7_PARTE
biological_process	GO:0009435	NAD biosynthetic process	1	3	0.333333	0.366254	0.910892	1	1	A0CPU0_PARTE
biological_process	GO:1901255	nucleotide-excision repair involved in interstrand cross-link repair	1	1	1	1	0.383363	1	1	A0DVC0_PARTE
biological_process	GO:0006296	nucleotide-excision repair, DNA incision, 5'-to lesion	1	2	0.5	0.853053	0.619779	1	1	A0DVC0_PARTE
biological_process	GO:0008643	carbohydrate transport	1	3	0.333333	0.671796	0.765566	1	1	A0BJT1_PARTE
biological_process	GO:0048870	cell motility	1	12	0.0833333	0.773361	0.301423	1	1	A0EB41_PARTE
biological_process	GO:0015976	carbon utilization	1	7	0.142857	0.181353	0.966137	1	1	A0BD61_PARTE
biological_process	GO:0072488	ammonium transmembrane transport	1	20	0.05	0.000842349	0.999937	0.271	1	A0DYK8_PARTE
biological_process	GO:0009298	GDP-mannose biosynthetic process	1	4	0.25	0.504122	0.855462	1	1	A0D9T7_PARTE
biological_process	GO:0007023	post-chaperonin tubulin folding pathway	1	9	0.111111	0.084934	0.987134	1	1	A0EB06_PARTE
biological_process	GO:0007021	tubulin complex assembly	1	11	0.0909091	0.0383557	0.995113	1	1	A0EB06_PARTE
biological_process	GO:0006121	mitochondrial electron transport, succinate to ubiquinone	1	10	0.1	0.0572908	0.99207	1	1	A0BBI9_PARTE
biological_process	GO:0006520	cellular amino acid metabolic process	1	10	0.1	2.10565e-08	1	0	1	A0E687_PARTE
biological_process	GO:0006361	transcription initiation from RNA polymerase I promoter	1	2	0.5	0.671796	0.765566	1	1	A0DD74_PARTE
biological_process	GO:0006272	leading strand elongation	1	6	0.166667	0.259985	0.945067	1	1	A0D7P3_PARTE
biological_process	GO:0017121	plasma membrane phospholipid scrambling	1	13	0.0769231	0.0168819	0.998144	0.998	1	A0C8P2_PARTE
biological_process	GO:0045116	protein neddylation	1	6	0.166667	0.259985	0.945067	1	1	A0DNY6_PARTE
biological_process	GO:0019878	lysine biosynthetic process via aminoadipic acid	1	7	0.142857	0.181353	0.966137	1	1	A0BRH3_PARTE
biological_process	GO:0055070	copper ion homeostasis	1	3	0.333333	0.366254	0.910892	1	1	A0DNL4_PARTE
biological_process	GO:0031146	SCF-dependent proteasomal ubiquitin-dependent protein catabolic process	1	13	0.0769231	0.0168819	0.998144	0.998	1	A0DUT0_PARTE
biological_process	GO:0042776	mitochondrial ATP synthesis coupled proton transport	1	9	0.111111	0.084934	0.987134	1	1	A0C0R2_PARTE
biological_process	GO:0018206	peptidyl-methionine modification	1	4	0.25	0.582044	0.620152	1	1	A0DLN6_PARTE
biological_process	GO:0016075	rRNA catabolic process	1	7	0.142857	0.0611796	0.982778	1	1	A0CC06_PARTE
biological_process	GO:1990116	ribosome-associated ubiquitin-dependent protein catabolic process	1	3	0.333333	0.671796	0.765566	1	1	A0EII1_PARTE
biological_process	GO:0006221	pyrimidine nucleotide biosynthetic process	1	4	0.25	0.0559455	0.980032	1	1	A0DZ39_PARTE
biological_process	GO:0046104	thymidine metabolic process	1	4	0.25	0.504122	0.855462	1	1	A0BF49_PARTE
biological_process	GO:0030258	lipid modification	1	10	0.1	0.0194998	0.98893	1	1	A0BQV2_PARTE
biological_process	GO:0006565	L-serine catabolic process	1	10	0.1	0.0572908	0.99207	1	1	A0DMZ2_PARTE
biological_process	GO:0045859	regulation of protein kinase activity	1	3	0.333333	0.759496	0.299397	1	1	A0CEU2_PARTE
biological_process	GO:0016559	peroxisome fission	1	12	0.0833333	0.025516	0.996988	1	1	A0EBU8_PARTE
biological_process	GO:0044375	regulation of peroxisome size	1	11	0.0909091	0.0383557	0.995113	1	1	A0EBU8_PARTE
biological_process	GO:0006278	RNA-dependent DNA biosynthetic process	1	3	0.333333	0.918132	0.232718	1	1	A0BJL0_PARTE
biological_process	GO:0010629	negative regulation of gene expression	1	3	0.333333	0.390922	0.679601	1	1	A0BR94_PARTE
biological_process	GO:0019432	triglyceride biosynthetic process	1	7	0.142857	0.181353	0.966137	1	1	A0CYR0_PARTE
biological_process	GO:0006210	thymine catabolic process	1	3	0.333333	0.671796	0.765566	1	1	A0CLP4_PARTE
biological_process	GO:0000972	transcription-dependent tethering of RNA polymerase II gene DNA at nuclear periphery	1	5	0.2	0.975285	0.0738715	1	1	A0BY75_PARTE
biological_process	GO:0101030	tRNA-guanine transglycosylation	1	5	0.2	0.366254	0.910892	1	1	A0C4Y3_PARTE
biological_process	GO:0010992	ubiquitin recycling	1	6	0.166667	0.259985	0.945067	1	1	A0E7C4_PARTE
biological_process	GO:0009116	nucleoside metabolic process	1	13	0.0769231	3.98578e-05	0.999996	0.017	1	A0CEG9_PARTE
biological_process	GO:0018344	protein geranylgeranylation	1	5	0.2	0.366254	0.910892	1	1	A0DYV4_PARTE
biological_process	GO:0030655	beta-lactam antibiotic catabolic process	1	4	0.25	0.504122	0.855462	1	1	A0DYP5_PARTE
biological_process	GO:0046677	response to antibiotic	1	4	0.25	0.504122	0.855462	1	1	A0DYP5_PARTE
biological_process	GO:0005986	sucrose biosynthetic process	1	5	0.2	0.366254	0.910892	1	1	A0D586_PARTE
biological_process	GO:0008610	lipid biosynthetic process	1	10	0.1	0.0010659	0.999384	0.313	1	A0CUK9_PARTE
biological_process	GO:0006031	chitin biosynthetic process	1	3	0.333333	0.671796	0.765566	1	1	A0BI78_PARTE
biological_process	GO:0035437	maintenance of protein localization in endoplasmic reticulum	1	1	1	0.195507	0.942709	1	1	A0D6Z3_PARTE
biological_process	GO:0006401	RNA catabolic process	1	8	0.125	0.311106	0.75401	1	1	A0BIQ8_PARTE
biological_process	GO:0018364	peptidyl-glutamine methylation	1	2	0.5	0.259985	0.945067	1	1	A0CGR1_PARTE
biological_process	GO:0009887	animal organ morphogenesis	1	1	1	1	0.383363	1	1	A0DFF5_PARTE
biological_process	GO:0043484	regulation of RNA splicing	1	1	1	0.767282	0.475441	1	1	A0E9X0_PARTE
biological_process	GO:0046513	ceramide biosynthetic process	1	10	0.1	0.0572908	0.99207	1	1	A0DN55_PARTE
biological_process	GO:0006436	tryptophanyl-tRNA aminoacylation	1	3	0.333333	0.671796	0.765566	1	1	A0D783_PARTE
biological_process	GO:0043248	proteasome assembly	1	5	0.2	0.259985	0.945067	1	1	A0BSI4_PARTE
biological_process	GO:0044804	autophagy of nucleus	1	8	0.125	0.0153403	0.993086	0.994	1	A0E2Q2_PARTE
biological_process	GO:0006398	mRNA 3'-end processing by stem-loop binding and cleavage	1	2	0.5	0.853053	0.619779	1	1	A0D1M0_PARTE
biological_process	GO:0001514	selenocysteine incorporation	1	5	0.2	0.366254	0.910892	1	1	A0D6X4_PARTE
biological_process	GO:0032784	regulation of DNA-templated transcription, elongation	1	4	0.25	0.518421	0.653178	1	1	A0D4Q4_PARTE
biological_process	GO:0006633	fatty acid biosynthetic process	1	3	0.333333	0.0572908	0.99207	1	1	A0BGY1_PARTE
biological_process	GO:0000271	polysaccharide biosynthetic process	1	4	0.25	0.336863	0.857502	1	1	A0D9Y8_PARTE
biological_process	GO:2000767	positive regulation of cytoplasmic translation	1	2	0.5	0.853053	0.619779	1	1	A0DH71_PARTE
biological_process	GO:0030178	negative regulation of Wnt signaling pathway	1	1	1	0.966225	0.156946	1	1	A0DMH4_PARTE
biological_process	GO:0006269	DNA replication, synthesis of RNA primer	1	2	0.5	0.853053	0.619779	1	1	A0EG74_PARTE
biological_process	GO:0035493	SNARE complex assembly	1	2	0.5	0.853053	0.619779	1	1	A0E9F5_PARTE
biological_process	GO:0018142	protein-DNA covalent cross-linking	1	1	1	1	0.383363	1	1	A0CK34_PARTE
biological_process	GO:0071951	conversion of methionyl-tRNA to N-formyl-methionyl-tRNA	1	1	1	1	0.383363	1	1	A0C374_PARTE
biological_process	GO:0006882	cellular zinc ion homeostasis	1	2	0.5	0.853053	0.619779	1	1	A0DBN4_PARTE
biological_process	GO:0051259	protein complex oligomerization	1	2	0.5	0.853053	0.619779	1	1	A0DG28_PARTE
biological_process	GO:0019752	carboxylic acid metabolic process	1	5	0.2	6.68463e-15	1	0	1	A0DUU2_PARTE
biological_process	GO:0030149	sphingolipid catabolic process	1	2	0.5	0.767282	0.475441	1	1	A0DUU2_PARTE
biological_process	GO:0009062	fatty acid catabolic process	1	8	0.125	7.33722e-05	0.999983	0.03	1	A0CTF8_PARTE
biological_process	GO:0048280	vesicle fusion with Golgi apparatus	1	3	0.333333	0.671796	0.765566	1	1	A0BP94_PARTE
biological_process	GO:0036444	calcium import into the mitochondrion	1	3	0.333333	0.671796	0.765566	1	1	A0E7U6_PARTE
biological_process	GO:0051560	mitochondrial calcium ion homeostasis	1	3	0.333333	0.671796	0.765566	1	1	A0E7U6_PARTE
biological_process	GO:0009749	response to glucose	1	2	0.5	0.853053	0.619779	1	1	A0EH23_PARTE
biological_process	GO:0080182	histone H3-K4 trimethylation	1	3	0.333333	0.671796	0.765566	1	1	A0C9K8_PARTE
biological_process	GO:0009251	glucan catabolic process	1	3	0.333333	0.201056	0.926996	1	1	A0D5R0_PARTE
biological_process	GO:0006497	protein lipidation	1	2	0.5	3.6977e-06	0.999999	0	1	A0E2Q2_PARTE
biological_process	GO:1902983	DNA strand elongation involved in mitotic DNA replication	1	1	1	1	0.383363	1	1	A0E614_PARTE
biological_process	GO:0010756	positive regulation of plasminogen activation	1	2	0.5	0.853053	0.619779	1	1	A0C599_PARTE
biological_process	GO:0006081	cellular aldehyde metabolic process	1	4	0.25	0.632436	0.648957	1	1	A0D1J8_PARTE
biological_process	GO:0009314	response to radiation	1	2	0.5	0.0168819	0.998144	0.998	1	A0CGL3_PARTE
biological_process	GO:0006233	dTDP biosynthetic process	1	2	0.5	0.853053	0.619779	1	1	A0CKK9_PARTE
biological_process	GO:0006235	dTTP biosynthetic process	1	2	0.5	0.853053	0.619779	1	1	A0CKK9_PARTE
biological_process	GO:0006227	dUDP biosynthetic process	1	2	0.5	0.853053	0.619779	1	1	A0CKK9_PARTE
biological_process	GO:0006734	NADH metabolic process	1	11	0.0909091	0.102554	0.974484	1	1	A0C8S6_PARTE
biological_process	GO:0042766	nucleosome mobilization	1	3	0.333333	0.671796	0.765566	1	1	A0DH08_PARTE
biological_process	GO:0043618	regulation of transcription from RNA polymerase II promoter in response to stress	1	3	0.333333	0.843054	0.421208	1	1	A0DH08_PARTE
biological_process	GO:1905775	negative regulation of DNA helicase activity	1	1	1	1	0.383363	1	1	A0BNH6_PARTE
biological_process	GO:0065003	protein-containing complex assembly	1	6	0.166667	5.30307e-08	1	0	1	A0E741_PARTE
biological_process	GO:0000819	sister chromatid segregation	1	5	0.2	0.93536	0.0914106	1	1	A0C7Z3_PARTE
biological_process	GO:0009097	isoleucine biosynthetic process	1	7	0.142857	0.181353	0.966137	1	1	A0D3F4_PARTE
biological_process	GO:0000453	enzyme-directed rRNA 2'-O-methylation	1	2	0.5	0.853053	0.619779	1	1	A0EER5_PARTE
biological_process	GO:0006862	nucleotide transport	1	2	0.5	0.0559455	0.980032	1	1	A0CF95_PARTE
biological_process	GO:2000677	regulation of transcription regulatory region DNA binding	1	2	0.5	0.853053	0.619779	1	1	A0DVB9_PARTE
biological_process	GO:0031297	replication fork processing	1	2	0.5	0.504122	0.855462	1	1	A0BKU2_PARTE
biological_process	GO:0030174	regulation of DNA-dependent DNA replication initiation	1	1	1	1	0.383363	1	1	A0DYG3_PARTE
biological_process	GO:0048026	positive regulation of mRNA splicing, via spliceosome	1	1	1	1	0.383363	1	1	A0C963_PARTE
biological_process	GO:0006900	vesicle budding from membrane	1	5	0.2	0.920964	0.141905	1	1	A0CGL6_PARTE
biological_process	GO:0009066	aspartate family amino acid metabolic process	1	3	0.333333	0.104096	0.94866	1	1	A0DE25_PARTE
biological_process	GO:0097352	autophagosome maturation	1	3	0.333333	0.955542	0.130351	1	1	A0EEE7_PARTE
biological_process	GO:0051228	mitotic spindle disassembly	1	3	0.333333	0.671796	0.765566	1	1	A0EEE7_PARTE
biological_process	GO:0006662	glycerol ether metabolic process	1	3	0.333333	0.366254	0.910892	1	1	A0CG32_PARTE
biological_process	GO:0044154	histone H3-K14 acetylation	1	4	0.25	0.504122	0.855462	1	1	A0CHQ3_PARTE
biological_process	GO:0043983	histone H4-K12 acetylation	1	4	0.25	0.504122	0.855462	1	1	A0CHQ3_PARTE
biological_process	GO:0043981	histone H4-K5 acetylation	1	4	0.25	0.504122	0.855462	1	1	A0CHQ3_PARTE
biological_process	GO:0043982	histone H4-K8 acetylation	1	4	0.25	0.504122	0.855462	1	1	A0CHQ3_PARTE
biological_process	GO:0007029	endoplasmic reticulum organization	1	1	1	0.745322	0.413688	1	1	A0CRZ0_PARTE
biological_process	GO:0016104	triterpenoid biosynthetic process	1	1	1	1	0.383363	1	1	A0E2A8_PARTE
biological_process	GO:1902977	mitotic DNA replication preinitiation complex assembly	1	1	1	1	0.383363	1	1	A0DEU0_PARTE
biological_process	GO:0051156	glucose 6-phosphate metabolic process	1	1	1	0.632436	0.648957	1	1	A0CXZ5_PARTE
biological_process	GO:0009245	lipid A biosynthetic process	1	3	0.333333	0.671796	0.765566	1	1	A0C364_PARTE
biological_process	GO:1903724	positive regulation of centriole elongation	1	1	1	1	0.383363	1	1	A0EFM7_PARTE
biological_process	GO:0007062	sister chromatid cohesion	1	1	1	0.918132	0.232718	1	1	A0BLL5_PARTE
biological_process	GO:0006107	oxaloacetate metabolic process	1	11	0.0909091	0.0383557	0.995113	1	1	A0C8S6_PARTE
biological_process	GO:0010499	proteasomal ubiquitin-independent protein catabolic process	1	1	1	1	0.383363	1	1	A0DRT4_PARTE
biological_process	GO:0033566	gamma-tubulin complex localization	1	2	0.5	0.853053	0.619779	1	1	A0DX52_PARTE
biological_process	GO:0051415	microtubule nucleation by interphase microtubule organizing center	1	2	0.5	0.853053	0.619779	1	1	A0DX52_PARTE
biological_process	GO:0006287	base-excision repair, gap-filling	1	3	0.333333	0.671796	0.765566	1	1	A0DPB1_PARTE
biological_process	GO:0045004	DNA replication proofreading	1	3	0.333333	0.671796	0.765566	1	1	A0DPB1_PARTE
biological_process	GO:0006297	nucleotide-excision repair, DNA gap filling	1	5	0.2	0.366254	0.910892	1	1	A0DPB1_PARTE
biological_process	GO:0072657	protein localization to membrane	1	4	0.25	9.1432e-07	1	0	1	A0DW09_PARTE
biological_process	GO:0006564	L-serine biosynthetic process	1	2	0.5	0.853053	0.619779	1	1	A0BLK8_PARTE
biological_process	GO:0006044	N-acetylglucosamine metabolic process	1	1	1	1	0.383363	1	1	A0ECC2_PARTE
biological_process	GO:0006295	nucleotide-excision repair, DNA incision, 3'-to lesion	1	1	1	1	0.383363	1	1	A0E7S1_PARTE
biological_process	GO:0034087	establishment of mitotic sister chromatid cohesion	1	1	1	1	0.383363	1	1	A0DH00_PARTE
biological_process	GO:0071169	establishment of protein localization to chromatin	1	1	1	1	0.383363	1	1	A0DH00_PARTE
biological_process	GO:1990414	replication-born double-strand break repair via sister chromatid exchange	1	1	1	1	0.383363	1	1	A0DH00_PARTE
biological_process	GO:0045899	positive regulation of RNA polymerase II transcription preinitiation complex assembly	1	3	0.333333	0.671796	0.765566	1	1	A0C7Q6_PARTE
biological_process	GO:0044571	[2Fe-2S] cluster assembly	1	3	0.333333	0.671796	0.765566	1	1	A0BRF7_PARTE
biological_process	GO:0007064	mitotic sister chromatid cohesion	1	4	0.25	0.710923	0.633746	1	1	A0BGZ5_PARTE
biological_process	GO:0016260	selenocysteine biosynthetic process	1	1	1	1	0.383363	1	1	A0D3J4_PARTE
biological_process	GO:0022604	regulation of cell morphogenesis	1	1	1	0.734817	0.40924	1	1	A0CNK9_PARTE
biological_process	GO:0097552	mitochondrial double-strand break repair via homologous recombination	1	2	0.5	0.853053	0.619779	1	1	A0DUM4_PARTE
biological_process	GO:0035518	histone H2A monoubiquitination	1	2	0.5	0.925168	0.289077	1	1	A0EGS7_PARTE
biological_process	GO:0051315	attachment of mitotic spindle microtubules to kinetochore	1	1	1	1	0.383363	1	1	A0DWT8_PARTE
biological_process	GO:0006814	sodium ion transport	1	3	0.333333	0.0165171	0.9932	0.997	1	A0CZB1_PARTE
biological_process	GO:0009102	biotin biosynthetic process	1	4	0.25	0.504122	0.855462	1	1	A0DDB0_PARTE
biological_process	GO:0006805	xenobiotic metabolic process	1	1	1	0.366254	0.910892	1	1	A0BXH2_PARTE
biological_process	GO:0085020	protein K6-linked ubiquitination	1	1	1	1	0.383363	1	1	A0BEZ6_PARTE
biological_process	GO:0000349	generation of catalytic spliceosome for first transesterification step	1	4	0.25	0.504122	0.855462	1	1	A0CT85_PARTE
biological_process	GO:0045727	positive regulation of translation	1	4	0.25	0.0514745	0.988884	1	1	A0CSQ6_PARTE
biological_process	GO:0044727	DNA demethylation of male pronucleus	1	1	1	1	0.383363	1	1	A0BSE0_PARTE
biological_process	GO:0032515	negative regulation of phosphoprotein phosphatase activity	1	3	0.333333	0.671796	0.765566	1	1	A0C2M2_PARTE
biological_process	GO:0070898	RNA polymerase III preinitiation complex assembly	1	1	1	1	0.383363	1	1	A0DVL4_PARTE
biological_process	GO:0000448	cleavage in ITS2 between 5.8S rRNA and LSU-rRNA of tricistronic rRNA transcript (SSU-rRNA, 5.8S rRNA, LSU-rRNA)	1	1	1	1	0.383363	1	1	A0EFU7_PARTE
biological_process	GO:0033014	tetrapyrrole biosynthetic process	1	1	1	0.0910941	0.96816	1	1	A0D0D2_PARTE
biological_process	GO:0000964	mitochondrial RNA 5'-end processing	1	1	1	1	0.383363	1	1	A0CMI4_PARTE
biological_process	GO:0034402	recruitment of 3'-end processing factors to RNA polymerase II holoenzyme complex	1	1	1	1	0.383363	1	1	A0CKM8_PARTE
biological_process	GO:0038203	TORC2 signaling	1	1	1	1	0.383363	1	1	A0EHS6_PARTE
biological_process	GO:0006106	fumarate metabolic process	1	1	1	1	0.383363	1	1	A0CXB5_PARTE
biological_process	GO:0046951	ketone body biosynthetic process	1	1	1	1	0.383363	1	1	A0BKG8_PARTE
biological_process	GO:0009740	gibberellic acid mediated signaling pathway	1	2	0.5	0.853053	0.619779	1	1	A0BGJ8_PARTE
biological_process	GO:0032366	intracellular sterol transport	1	1	1	1	0.383363	1	1	A0BAQ2_PARTE
biological_process	GO:0097036	regulation of plasma membrane sterol distribution	1	1	1	1	0.383363	1	1	A0BAQ2_PARTE
biological_process	GO:0016125	sterol metabolic process	1	1	1	0.0383557	0.995113	1	1	A0BAQ2_PARTE
biological_process	GO:0019700	organic phosphonate catabolic process	1	1	1	1	0.383363	1	1	A0C1N3_PARTE
biological_process	GO:0046168	glycerol-3-phosphate catabolic process	1	1	1	1	0.383363	1	1	A0DEW4_PARTE
biological_process	GO:0006116	NADH oxidation	1	1	1	1	0.383363	1	1	A0DEW4_PARTE
biological_process	GO:0002940	tRNA N2-guanine methylation	1	1	1	1	0.383363	1	1	A0CLP3_PARTE
biological_process	GO:0006469	negative regulation of protein kinase activity	1	1	1	0.853053	0.619779	1	1	A0CC26_PARTE
biological_process	GO:0090305	nucleic acid phosphodiester bond hydrolysis	1	1	1	0.676537	0.425814	1	1	A0CV46_PARTE
biological_process	GO:0046512	sphingosine biosynthetic process	1	1	1	1	0.383363	1	1	A0DEJ3_PARTE
biological_process	GO:0051307	meiotic chromosome separation	1	1	1	0.70836	0.514073	1	1	A0E6M8_PARTE
biological_process	GO:0051604	protein maturation	1	1	1	0.0332223	0.980763	1	1	A0C620_PARTE
biological_process	GO:0009220	pyrimidine ribonucleotide biosynthetic process	1	1	1	0.0837109	0.975021	1	1	A0DS83_PARTE
biological_process	GO:0006779	porphyrin-containing compound biosynthetic process	1	1	1	0.0443146	0.988197	1	1	A0CF63_PARTE
biological_process	GO:0016540	protein autoprocessing	1	1	1	1	0.383363	1	1	A0C8K8_PARTE
biological_process	GO:0009229	thiamine diphosphate biosynthetic process	1	1	1	1	0.383363	1	1	A0E0S0_PARTE
biological_process	GO:0006772	thiamine metabolic process	1	1	1	1	0.383363	1	1	A0E0S0_PARTE
biological_process	GO:0070125	mitochondrial translational elongation	0	6	0	0.0549331	1	1	1
biological_process	GO:0051012	microtubule sliding	0	2	0	0.380221	1	1	1
biological_process	GO:0043137	DNA replication, removal of RNA primer	0	4	0	0.144538	1	1	1
biological_process	GO:0044208	'de novo' AMP biosynthetic process	0	3	0	0.234434	1	1	1
biological_process	GO:0046040	IMP metabolic process	0	1	0	0.195507	0.942709	1	1
biological_process	GO:2000147	positive regulation of cell motility	0	1	0	0.616637	1	1	1
biological_process	GO:2000253	positive regulation of feeding behavior	0	1	0	0.616637	1	1	1
biological_process	GO:0060296	regulation of cilium beat frequency involved in ciliary motility	0	1	0	0.380221	1	1	1
biological_process	GO:0019722	calcium-mediated signaling	0	1	0	0.0172216	0.996899	0.999	1
biological_process	GO:0006231	dTMP biosynthetic process	0	1	0	0.616637	1	1	1
biological_process	GO:0046654	tetrahydrofolate biosynthetic process	0	1	0	0.616637	1	1	1
biological_process	GO:0006744	ubiquinone biosynthetic process	0	12	0	0.000267538	1	0.096	1
biological_process	GO:0120030	positive regulation of cilium beat frequency involved in ciliary motility	0	1	0	0.616637	1	1	1
biological_process	GO:0043087	regulation of GTPase activity	0	6	0	0.758245	0.315075	1	1
biological_process	GO:0046034	ATP metabolic process	0	4	0	6.61832e-07	1	0	1
biological_process	GO:0071480	cellular response to gamma radiation	0	5	0	0.0891084	1	1	1
biological_process	GO:0071481	cellular response to X-ray	0	5	0	0.0891084	1	1	1
biological_process	GO:0006102	isocitrate metabolic process	0	10	0	0.00792985	1	0.952	1
biological_process	GO:0006739	NADP metabolic process	0	5	0	0.00247978	0.999651	0.573	1
biological_process	GO:0045903	positive regulation of translational fidelity	0	4	0	0.144538	1	1	1
biological_process	GO:0045901	positive regulation of translational elongation	0	4	0	0.144538	1	1	1
biological_process	GO:0045905	positive regulation of translational termination	0	4	0	0.144538	1	1	1
biological_process	GO:0015910	long-chain fatty acid import into peroxisome	0	4	0	0.144538	1	1	1
biological_process	GO:0042760	very long-chain fatty acid catabolic process	0	4	0	0.144538	1	1	1
biological_process	GO:0031929	TOR signaling	0	5	0	0.622136	0.530145	1	1
biological_process	GO:0017183	peptidyl-diphthamide biosynthetic process from peptidyl-histidine	0	9	0	0.0128659	1	0.989	1
biological_process	GO:0002098	tRNA wobble uridine modification	0	9	0	0.00804605	0.998696	0.957	1
biological_process	GO:0006122	mitochondrial electron transport, ubiquinol to cytochrome c	0	15	0	0.000704753	1	0.23	1
biological_process	GO:0032509	endosome transport via multivesicular body sorting pathway	0	7	0	0.0611796	0.982778	1	1
biological_process	GO:0006120	mitochondrial electron transport, NADH to ubiquinone	0	14	0	0.00114374	1	0.34	1
biological_process	GO:0000054	ribosomal subunit export from nucleus	0	6	0	0.0514745	0.988884	1	1
biological_process	GO:0031507	heterochromatin assembly	0	9	0	0.59518	0.550717	1	1
biological_process	GO:0006432	phenylalanyl-tRNA aminoacylation	0	6	0	0.0549331	1	1	1
biological_process	GO:0000212	meiotic spindle organization	0	3	0	0.234434	1	1	1
biological_process	GO:0000454	snoRNA guided rRNA pseudouridine synthesis	0	2	0	0.380221	1	1	1
biological_process	GO:0045041	protein import into mitochondrial intermembrane space	0	2	0	0.380221	1	1	1
biological_process	GO:0000495	box H/ACA RNA 3'-end processing	0	2	0	0.380221	1	1	1
biological_process	GO:1990481	mRNA pseudouridine synthesis	0	5	0	0.0891084	1	1	1
biological_process	GO:0031118	rRNA pseudouridine synthesis	0	5	0	0.0383557	0.995113	1	1
biological_process	GO:0031120	snRNA pseudouridine synthesis	0	5	0	0.0891084	1	1	1
biological_process	GO:1901006	ubiquinone-6 biosynthetic process	0	5	0	0.0891084	1	1	1
biological_process	GO:0031116	positive regulation of microtubule polymerization	0	6	0	0.0549331	1	1	1
biological_process	GO:0051973	positive regulation of telomerase activity	0	1	0	0.616637	1	1	1
biological_process	GO:0000447	endonucleolytic cleavage in ITS1 to separate SSU-rRNA from 5.8S rRNA and LSU-rRNA from tricistronic rRNA transcript (SSU-rRNA, 5.8S rRNA, LSU-rRNA)	0	5	0	0.0891084	1	1	1
biological_process	GO:0000461	endonucleolytic cleavage to generate mature 3'-end of SSU-rRNA from (SSU-rRNA, 5.8S rRNA, LSU-rRNA)	0	3	0	0.234434	1	1	1
biological_process	GO:0006433	prolyl-tRNA aminoacylation	0	4	0	0.144538	1	1	1
biological_process	GO:0070682	proteasome regulatory particle assembly	0	1	0	0.616637	1	1	1
biological_process	GO:0000706	meiotic DNA double-strand break processing	0	1	0	0.616637	1	1	1
biological_process	GO:0002143	tRNA wobble position uridine thiolation	0	6	0	0.0549331	1	1	1
biological_process	GO:0030865	cortical cytoskeleton organization	0	7	0	0.033863	1	1	1
biological_process	GO:0007163	establishment or maintenance of cell polarity	0	5	0	0.992371	0.0247904	1	1
biological_process	GO:0032956	regulation of actin cytoskeleton organization	0	7	0	0.00227305	0.999381	0.537	1
biological_process	GO:0097510	base-excision repair, AP site formation via deaminated base removal	0	1	0	0.616637	1	1	1
biological_process	GO:0030327	prenylated protein catabolic process	0	1	0	0.616637	1	1	1
biological_process	GO:0030328	prenylcysteine catabolic process	0	1	0	0.616637	1	1	1
biological_process	GO:0018002	N-terminal peptidyl-glutamic acid acetylation	0	1	0	0.616637	1	1	1
biological_process	GO:0017198	N-terminal peptidyl-serine acetylation	0	1	0	0.616637	1	1	1
biological_process	GO:0016578	histone deubiquitination	0	1	0	0.616637	1	1	1
biological_process	GO:0009060	aerobic respiration	0	7	0	5.89279e-09	1	0	1
biological_process	GO:0032981	mitochondrial respiratory chain complex I assembly	0	11	0	0.00488726	1	0.848	1
biological_process	GO:0034394	protein localization to cell surface	0	4	0	0.144538	1	1	1
biological_process	GO:0061024	membrane organization	0	3	0	0.982492	0.0246063	1	1
biological_process	GO:0070863	positive regulation of protein exit from endoplasmic reticulum	0	2	0	0.380221	1	1	1
biological_process	GO:0003400	regulation of COPII vesicle coating	0	3	0	0.234434	1	1	1
biological_process	GO:0016050	vesicle organization	0	2	0	0.985172	0.0232187	1	1
biological_process	GO:0006572	tyrosine catabolic process	0	4	0	0.144538	1	1	1
biological_process	GO:0015671	oxygen transport	0	3	0	0.234434	1	1	1
biological_process	GO:0051601	exocyst localization	0	1	0	0.616637	1	1	1
biological_process	GO:0046521	sphingoid catabolic process	0	2	0	0.380221	1	1	1
biological_process	GO:0009082	branched-chain amino acid biosynthetic process	0	6	0	0.0168819	0.998144	0.998	1
biological_process	GO:0019344	cysteine biosynthetic process	0	5	0	0.0208735	1	1	1
biological_process	GO:0006363	termination of RNA polymerase I transcription	0	2	0	0.380221	1	1	1
biological_process	GO:0000082	G1/S transition of mitotic cell cycle	0	12	0	0.120207	0.955685	1	1
biological_process	GO:0010389	regulation of G2/M transition of mitotic cell cycle	0	16	0	0.254919	0.845298	1	1
biological_process	GO:0010960	magnesium ion homeostasis	0	5	0	0.0891084	1	1	1
biological_process	GO:0000395	mRNA 5'-splice site recognition	0	2	0	0.380221	1	1	1
biological_process	GO:0061136	regulation of proteasomal protein catabolic process	0	2	0	0.85264	0.203034	1	1
biological_process	GO:0034356	NAD biosynthesis via nicotinamide riboside salvage pathway	0	1	0	0.616637	1	1	1
biological_process	GO:0000730	DNA recombinase assembly	0	3	0	0.234434	1	1	1
biological_process	GO:0006312	mitotic recombination	0	3	0	0.264286	0.915066	1	1
biological_process	GO:1990426	mitotic recombination-dependent replication fork processing	0	2	0	0.380221	1	1	1
biological_process	GO:0042148	strand invasion	0	3	0	0.144538	1	1	1
biological_process	GO:0070221	sulfide oxidation, using sulfide:quinone oxidoreductase	0	10	0	0.00792985	1	0.952	1
biological_process	GO:0048250	iron import into the mitochondrion	0	2	0	0.380221	1	1	1
biological_process	GO:0006559	L-phenylalanine catabolic process	0	11	0	0.00488726	1	0.848	1
biological_process	GO:0006570	tyrosine metabolic process	0	2	0	0.0549331	1	1	1
biological_process	GO:0045039	protein insertion into mitochondrial inner membrane	0	2	0	0.380221	1	1	1
biological_process	GO:0002949	tRNA threonylcarbamoyladenosine modification	0	2	0	0.380221	1	1	1
biological_process	GO:0006542	glutamine biosynthetic process	0	9	0	0.0128659	1	0.989	1
biological_process	GO:0042989	sequestering of actin monomers	0	4	0	0.144538	1	1	1
biological_process	GO:0006241	CTP biosynthetic process	0	9	0	0.0128659	1	0.989	1
biological_process	GO:0006183	GTP biosynthetic process	0	10	0	0.00792985	1	0.952	1
biological_process	GO:0006228	UTP biosynthetic process	0	8	0	0.0208735	1	1	1
biological_process	GO:0009249	protein lipoylation	0	3	0	0.234434	1	1	1
biological_process	GO:0032447	protein urmylation	0	4	0	0.144538	1	1	1
biological_process	GO:0006486	protein glycosylation	0	10	0	3.55023e-05	0.999993	0.016	1
biological_process	GO:0006624	vacuolar protein processing	0	4	0	0.144538	1	1	1
biological_process	GO:0045324	late endosome to vacuole transport	0	8	0	0.0443146	0.988197	1	1
biological_process	GO:0016236	macroautophagy	0	2	0	0.963174	0.0470809	1	1
biological_process	GO:0080162	intracellular auxin transport	0	5	0	0.0891084	1	1	1
biological_process	GO:0030041	actin filament polymerization	0	9	0	0.0197804	0.993318	1	1
biological_process	GO:0000717	nucleotide-excision repair, DNA duplex unwinding	0	2	0	0.380221	1	1	1
biological_process	GO:0033683	nucleotide-excision repair, DNA incision	0	4	0	0.456565	0.818647	1	1
biological_process	GO:0045951	positive regulation of mitotic recombination	0	2	0	0.380221	1	1	1
biological_process	GO:0009411	response to UV	0	2	0	0.380221	1	1	1
biological_process	GO:0006750	glutathione biosynthetic process	0	3	0	0.234434	1	1	1
biological_process	GO:0070651	nonfunctional rRNA decay	0	2	0	0.380221	1	1	1
biological_process	GO:0070966	nuclear-transcribed mRNA catabolic process, no-go decay	0	2	0	0.380221	1	1	1
biological_process	GO:0070481	nuclear-transcribed mRNA catabolic process, non-stop decay	0	1	0	0.616637	1	1	1
biological_process	GO:0071025	RNA surveillance	0	1	0	0.201724	0.908906	1	1
biological_process	GO:0034605	cellular response to heat	0	8	0	0.00301191	1	0.662	1
biological_process	GO:0006384	transcription initiation from RNA polymerase III promoter	0	4	0	0.366254	0.910892	1	1
biological_process	GO:0032781	positive regulation of ATP-dependent activity	0	6	0	0.0549331	1	1	1
biological_process	GO:0009083	branched-chain amino acid catabolic process	0	4	0	0.144538	1	1	1
biological_process	GO:0006071	glycerol metabolic process	0	2	0	0.710923	0.633746	1	1
biological_process	GO:0046167	glycerol-3-phosphate biosynthetic process	0	2	0	0.380221	1	1	1
biological_process	GO:0006641	triglyceride metabolic process	0	2	0	0.084934	0.987134	1	1
biological_process	GO:1990542	mitochondrial transmembrane transport	0	4	0	1.08414e-06	1	0	1
biological_process	GO:0071702	organic substance transport	0	1	0	0.0110523	0.990715	0.975	1
biological_process	GO:0030042	actin filament depolymerization	0	6	0	0.195507	0.942709	1	1
biological_process	GO:1902626	assembly of large subunit precursor of preribosome	0	3	0	0.234434	1	1	1
biological_process	GO:0006352	DNA-templated transcription, initiation	0	8	0	0.0532562	0.976029	1	1
biological_process	GO:0006753	nucleoside phosphate metabolic process	0	5	0	0.0577485	0.955681	1	1
biological_process	GO:0019693	ribose phosphate metabolic process	0	5	0	2.34113e-08	1	0	1
biological_process	GO:0044458	motile cilium assembly	0	6	0	0.0549331	1	1	1
biological_process	GO:0006513	protein monoubiquitination	0	3	0	0.955542	0.130351	1	1
biological_process	GO:0032469	endoplasmic reticulum calcium ion homeostasis	0	5	0	0.0891084	1	1	1
biological_process	GO:0000032	cell wall mannoprotein biosynthetic process	0	3	0	0.234434	1	1	1
biological_process	GO:0043966	histone H3 acetylation	0	2	0	0.259985	0.945067	1	1
biological_process	GO:0006388	tRNA splicing, via endonucleolytic cleavage and ligation	0	5	0	0.0891084	1	1	1
biological_process	GO:0006501	C-terminal protein lipidation	0	4	0	0.144538	1	1	1
biological_process	GO:0036503	ERAD pathway	0	3	0	0.287397	0.797752	1	1
biological_process	GO:0019835	cytolysis	0	1	0	0.616637	1	1	1
biological_process	GO:0042742	defense response to bacterium	0	1	0	0.616637	1	1	1
biological_process	GO:0008152	metabolic process	0	1	0	2.16806e-11	1	0	1
biological_process	GO:0006850	mitochondrial pyruvate transmembrane transport	0	7	0	0.033863	1	1	1
biological_process	GO:0006617	SRP-dependent cotranslational protein targeting to membrane, signal sequence recognition	0	2	0	0.380221	1	1	1
biological_process	GO:0006275	regulation of DNA replication	0	4	0	0.674242	0.57523	1	1
biological_process	GO:0019985	translesion synthesis	0	4	0	0.142498	0.961644	1	1
biological_process	GO:0046950	cellular ketone body metabolic process	0	5	0	0.259985	0.945067	1	1
biological_process	GO:0046952	ketone body catabolic process	0	4	0	0.144538	1	1	1
biological_process	GO:0034243	regulation of transcription elongation from RNA polymerase II promoter	0	3	0	0.537644	0.676163	1	1
biological_process	GO:0051443	positive regulation of ubiquitin-protein transferase activity	0	2	0	0.380221	1	1	1
biological_process	GO:0006382	adenosine to inosine editing	0	1	0	0.380221	1	1	1
biological_process	GO:0006480	N-terminal protein amino acid methylation	0	2	0	0.380221	1	1	1
biological_process	GO:0000245	spliceosomal complex assembly	0	11	0	0.000164826	1	0.058	1
biological_process	GO:0016121	carotene catabolic process	0	1	0	0.616637	1	1	1
biological_process	GO:0006538	glutamate catabolic process	0	5	0	0.0891084	1	1	1
biological_process	GO:0006040	amino sugar metabolic process	0	2	0	0.43065	0.747563	1	1
biological_process	GO:0009254	peptidoglycan turnover	0	2	0	0.380221	1	1	1
biological_process	GO:0034355	NAD salvage	0	1	0	0.616637	1	1	1
biological_process	GO:0006383	transcription by RNA polymerase III	0	5	0	0.0111165	0.998856	0.975	1
biological_process	GO:0032006	regulation of TOR signaling	0	2	0	0.62062	0.56935	1	1
biological_process	GO:0000493	box H/ACA snoRNP assembly	0	4	0	0.144538	1	1	1
biological_process	GO:0001522	pseudouridine synthesis	0	5	0	0.0160893	0.996313	0.996	1
biological_process	GO:0030162	regulation of proteolysis	0	4	0	0.618833	0.458816	1	1
biological_process	GO:0022618	ribonucleoprotein complex assembly	0	4	0	8.29552e-12	1	0	1
biological_process	GO:0008611	ether lipid biosynthetic process	0	2	0	0.380221	1	1	1
biological_process	GO:0035971	peptidyl-histidine dephosphorylation	0	2	0	0.380221	1	1	1
biological_process	GO:0006740	NADPH regeneration	0	5	0	0.102554	0.974484	1	1
biological_process	GO:0036047	peptidyl-lysine demalonylation	0	5	0	0.0891084	1	1	1
biological_process	GO:0036049	peptidyl-lysine desuccinylation	0	5	0	0.0891084	1	1	1
biological_process	GO:0061698	protein deglutarylation	0	5	0	0.0891084	1	1	1
biological_process	GO:0006481	C-terminal protein methylation	0	1	0	0.616637	1	1	1
biological_process	GO:0030026	cellular manganese ion homeostasis	0	2	0	0.380221	1	1	1
biological_process	GO:0006880	intracellular sequestering of iron ion	0	3	0	0.234434	1	1	1
biological_process	GO:0032468	Golgi calcium ion homeostasis	0	5	0	0.0891084	1	1	1
biological_process	GO:0032472	Golgi calcium ion transport	0	5	0	0.0891084	1	1	1
biological_process	GO:0071421	manganese ion transmembrane transport	0	5	0	0.0891084	1	1	1
biological_process	GO:0006955	immune response	0	2	0	0.234434	1	1	1
biological_process	GO:0046705	CDP biosynthetic process	0	2	0	0.380221	1	1	1
biological_process	GO:0006225	UDP biosynthetic process	0	2	0	0.380221	1	1	1
biological_process	GO:0006784	heme A biosynthetic process	0	2	0	0.380221	1	1	1
biological_process	GO:0070813	hydrogen sulfide metabolic process	0	8	0	0.0208735	1	1	1
biological_process	GO:0006482	protein demethylation	0	4	0	0.144538	1	1	1
biological_process	GO:0002084	protein depalmitoylation	0	5	0	0.0891084	1	1	1
biological_process	GO:0006308	DNA catabolic process	0	6	0	0.033863	1	1	1
biological_process	GO:0035627	ceramide transport	0	4	0	0.144538	1	1	1
biological_process	GO:0120009	intermembrane lipid transfer	0	4	0	0.144538	1	1	1
biological_process	GO:0018342	protein prenylation	0	5	0	0.12479	0.979127	1	1
biological_process	GO:0070897	transcription preinitiation complex assembly	0	2	0	0.582044	0.620152	1	1
biological_process	GO:0043328	protein transport to vacuole involved in ubiquitin-dependent protein catabolic process via the multivesicular body sorting pathway	0	3	0	0.234434	1	1	1
biological_process	GO:0034227	tRNA thio-modification	0	2	0	0.0208735	1	1	1
biological_process	GO:1901135	carbohydrate derivative metabolic process	0	1	0	1.09131e-13	1	0	1
biological_process	GO:0042593	glucose homeostasis	0	2	0	0.380221	1	1	1
biological_process	GO:0033132	negative regulation of glucokinase activity	0	2	0	0.380221	1	1	1
biological_process	GO:0009750	response to fructose	0	2	0	0.380221	1	1	1
biological_process	GO:0009166	nucleotide catabolic process	0	2	0	0.0383557	0.995113	1	1
biological_process	GO:0006431	methionyl-tRNA aminoacylation	0	3	0	0.234434	1	1	1
biological_process	GO:0006418	tRNA aminoacylation for protein translation	0	3	0	0.000277649	0.999912	0.096	1
biological_process	GO:0000083	regulation of transcription involved in G1/S transition of mitotic cell cycle	0	2	0	0.380221	1	1	1
biological_process	GO:0006390	mitochondrial transcription	0	1	0	0.616637	1	1	1
biological_process	GO:0017186	peptidyl-pyroglutamic acid biosynthetic process, using glutaminyl-peptide cyclotransferase	0	5	0	0.0891084	1	1	1
biological_process	GO:0019933	cAMP-mediated signaling	0	1	0	0.616637	1	1	1
biological_process	GO:0045761	regulation of adenylate cyclase activity	0	1	0	0.616637	1	1	1
biological_process	GO:0035720	intraciliary anterograde transport	0	3	0	0.234434	1	1	1
biological_process	GO:0000719	photoreactive repair	0	1	0	0.616637	1	1	1
biological_process	GO:0000731	DNA synthesis involved in DNA repair	0	1	0	0.102554	0.974484	1	1
biological_process	GO:0071786	endoplasmic reticulum tubular network organization	0	1	0	0.616637	1	1	1
biological_process	GO:0009117	nucleotide metabolic process	0	5	0	0.102314	0.91918	1	1
biological_process	GO:0009396	folic acid-containing compound biosynthetic process	0	2	0	0.234434	1	1	1
biological_process	GO:0006047	UDP-N-acetylglucosamine metabolic process	0	1	0	0.485927	0.73767	1	1
biological_process	GO:0016126	sterol biosynthetic process	0	9	0	0.00792985	1	0.952	1
biological_process	GO:0034462	small-subunit processome assembly	0	1	0	0.616637	1	1	1
biological_process	GO:0009972	cytidine deamination	0	2	0	0.380221	1	1	1
biological_process	GO:0006415	translational termination	0	3	0	0.102554	0.974484	1	1
biological_process	GO:0018343	protein farnesylation	0	3	0	0.234434	1	1	1
biological_process	GO:0010165	response to X-ray	0	2	0	0.033863	1	1	1
biological_process	GO:0035725	sodium ion transmembrane transport	0	3	0	0.0153259	0.993994	0.994	1
biological_process	GO:0006226	dUMP biosynthetic process	0	1	0	0.616637	1	1	1
biological_process	GO:0046081	dUTP catabolic process	0	1	0	0.616637	1	1	1
biological_process	GO:0033499	galactose catabolic process via UDP-galactose	0	3	0	0.234434	1	1	1
biological_process	GO:0009398	FMN biosynthetic process	0	1	0	0.616637	1	1	1
biological_process	GO:0009231	riboflavin biosynthetic process	0	1	0	0.616637	1	1	1
biological_process	GO:0006771	riboflavin metabolic process	0	1	0	0.616637	1	1	1
biological_process	GO:0009611	response to wounding	0	3	0	0.234434	1	1	1
biological_process	GO:0040031	snRNA modification	0	1	0	0.0549331	1	1	1
biological_process	GO:0046475	glycerophospholipid catabolic process	0	2	0	0.380221	1	1	1
biological_process	GO:0046655	folic acid metabolic process	0	6	0	0.0549331	1	1	1
biological_process	GO:0019264	glycine biosynthetic process from serine	0	6	0	0.0549331	1	1	1
biological_process	GO:0046653	tetrahydrofolate metabolic process	0	6	0	0.26233	0.897446	1	1
biological_process	GO:0006024	glycosaminoglycan biosynthetic process	0	2	0	0.380221	1	1	1
biological_process	GO:0006065	UDP-glucuronate biosynthetic process	0	2	0	0.380221	1	1	1
biological_process	GO:0006015	5-phosphoribose 1-diphosphate biosynthetic process	0	4	0	0.144538	1	1	1
biological_process	GO:0006164	purine nucleotide biosynthetic process	0	4	0	9.39359e-09	1	0	1
biological_process	GO:0019679	propionate metabolic process, methylcitrate cycle	0	2	0	0.380221	1	1	1
biological_process	GO:0030497	fatty acid elongation	0	1	0	0.616637	1	1	1
biological_process	GO:0030148	sphingolipid biosynthetic process	0	1	0	0.102554	0.974484	1	1
biological_process	GO:0042761	very long-chain fatty acid biosynthetic process	0	3	0	0.234434	1	1	1
biological_process	GO:0043517	positive regulation of DNA damage response, signal transduction by p53 class mediator	0	2	0	0.380221	1	1	1
biological_process	GO:0010212	response to ionizing radiation	0	2	0	0.0128659	1	0.989	1
biological_process	GO:0007584	response to nutrient	0	2	0	0.380221	1	1	1
biological_process	GO:0070816	phosphorylation of RNA polymerase II C-terminal domain	0	6	0	0.0549331	1	1	1
biological_process	GO:0032049	cardiolipin biosynthetic process	0	3	0	0.234434	1	1	1
biological_process	GO:0016024	CDP-diacylglycerol biosynthetic process	0	6	0	0.0549331	1	1	1
biological_process	GO:0010133	proline catabolic process to glutamate	0	2	0	0.380221	1	1	1
biological_process	GO:2000001	regulation of DNA damage checkpoint	0	1	0	0.616637	1	1	1
biological_process	GO:0070262	peptidyl-serine dephosphorylation	0	4	0	0.144538	1	1	1
biological_process	GO:0007205	protein kinase C-activating G protein-coupled receptor signaling pathway	0	7	0	0.033863	1	1	1
biological_process	GO:0015914	phospholipid transport	0	3	0	0.49149	0.614213	1	1
biological_process	GO:0016180	snRNA processing	0	2	0	0.902473	0.198216	1	1
biological_process	GO:0010124	phenylacetate catabolic process	0	4	0	0.144538	1	1	1
biological_process	GO:0006424	glutamyl-tRNA aminoacylation	0	3	0	0.234434	1	1	1
biological_process	GO:0061015	snRNA import into nucleus	0	2	0	0.380221	1	1	1
biological_process	GO:0006488	dolichol-linked oligosaccharide biosynthetic process	0	7	0	0.033863	1	1	1
biological_process	GO:0010230	alternative respiration	0	3	0	0.234434	1	1	1
biological_process	GO:1904983	glycine import into mitochondrion	0	3	0	0.234434	1	1	1
biological_process	GO:0032970	regulation of actin filament-based process	0	2	0	0.00117556	0.999697	0.35	1
biological_process	GO:0033617	mitochondrial cytochrome c oxidase assembly	0	6	0	0.0549331	1	1	1
biological_process	GO:0010923	negative regulation of phosphatase activity	0	2	0	0.366254	0.910892	1	1
biological_process	GO:0006073	cellular glucan metabolic process	0	1	0	0.120207	0.955685	1	1
biological_process	GO:0015937	coenzyme A biosynthetic process	0	7	0	0.033863	1	1	1
biological_process	GO:0035513	oxidative RNA demethylation	0	2	0	0.83947	0.495878	1	1
biological_process	GO:0035552	oxidative single-stranded DNA demethylation	0	2	0	0.380221	1	1	1
biological_process	GO:0071569	protein ufmylation	0	2	0	0.351043	0.87521	1	1
biological_process	GO:0008298	intracellular mRNA localization	0	3	0	0.234434	1	1	1
biological_process	GO:0006420	arginyl-tRNA aminoacylation	0	2	0	0.380221	1	1	1
biological_process	GO:0033353	S-adenosylmethionine cycle	0	2	0	0.380221	1	1	1
biological_process	GO:0090263	positive regulation of canonical Wnt signaling pathway	0	5	0	0.0891084	1	1	1
biological_process	GO:0036265	RNA (guanine-N7)-methylation	0	2	0	0.843054	0.421208	1	1
biological_process	GO:0015811	L-cystine transport	0	3	0	0.234434	1	1	1
biological_process	GO:0000302	response to reactive oxygen species	0	4	0	0.00488726	1	0.848	1
biological_process	GO:0097056	selenocysteinyl-tRNA(Sec) biosynthetic process	0	1	0	0.616637	1	1	1
biological_process	GO:0042790	nucleolar large rRNA transcription by RNA polymerase I	0	1	0	0.616637	1	1	1
biological_process	GO:0001188	RNA polymerase I preinitiation complex assembly	0	1	0	0.616637	1	1	1
biological_process	GO:0006362	transcription elongation from RNA polymerase I promoter	0	1	0	0.616637	1	1	1
biological_process	GO:0006104	succinyl-CoA metabolic process	0	7	0	0.033863	1	1	1
biological_process	GO:0070370	cellular heat acclimation	0	4	0	0.144538	1	1	1
biological_process	GO:0006152	purine nucleoside catabolic process	0	6	0	0.033863	1	1	1
biological_process	GO:0006006	glucose metabolic process	0	4	0	0.0349022	0.987354	1	1
biological_process	GO:0019295	coenzyme M biosynthetic process	0	2	0	0.380221	1	1	1
biological_process	GO:0032923	organic phosphonate biosynthetic process	0	2	0	0.380221	1	1	1
biological_process	GO:0016052	carbohydrate catabolic process	0	1	0	0.0250491	0.987896	1	1
biological_process	GO:0006285	base-excision repair, AP site formation	0	1	0	0.380221	1	1	1
biological_process	GO:0009143	nucleoside triphosphate catabolic process	0	3	0	0.0549331	1	1	1
biological_process	GO:0018279	protein N-linked glycosylation via asparagine	0	6	0	0.0549331	1	1	1
biological_process	GO:0006370	7-methylguanosine mRNA capping	0	4	0	0.144538	1	1	1
biological_process	GO:0019348	dolichol metabolic process	0	3	0	0.234434	1	1	1
biological_process	GO:0001193	maintenance of transcriptional fidelity during DNA-templated transcription elongation from RNA polymerase II promoter	0	2	0	0.380221	1	1	1
biological_process	GO:0006283	transcription-coupled nucleotide-excision repair	0	2	0	0.380221	1	1	1
biological_process	GO:0016998	cell wall macromolecule catabolic process	0	4	0	0.144538	1	1	1
biological_process	GO:0009253	peptidoglycan catabolic process	0	4	0	0.144538	1	1	1
biological_process	GO:0006434	seryl-tRNA aminoacylation	0	2	0	0.380221	1	1	1
biological_process	GO:0006875	cellular metal ion homeostasis	0	2	0	0.000593708	0.999795	0.198	1
biological_process	GO:0006426	glycyl-tRNA aminoacylation	0	2	0	0.380221	1	1	1
biological_process	GO:0070150	mitochondrial glycyl-tRNA aminoacylation	0	2	0	0.380221	1	1	1
biological_process	GO:0030091	protein repair	0	5	0	0.0549331	1	1	1
biological_process	GO:0006427	histidyl-tRNA aminoacylation	0	1	0	0.616637	1	1	1
biological_process	GO:0006909	phagocytosis	0	4	0	0.144538	1	1	1
biological_process	GO:0035066	positive regulation of histone acetylation	0	5	0	0.0891084	1	1	1
biological_process	GO:0022607	cellular component assembly	0	1	0	0.000520656	0.999597	0.173	1
biological_process	GO:0019677	NAD catabolic process	0	2	0	0.380221	1	1	1
biological_process	GO:0006742	NADP catabolic process	0	2	0	0.380221	1	1	1
biological_process	GO:0055072	iron ion homeostasis	0	1	0	0.0208735	1	1	1
biological_process	GO:1990258	histone glutamine methylation	0	4	0	0.144538	1	1	1
biological_process	GO:0006937	regulation of muscle contraction	0	2	0	0.380221	1	1	1
biological_process	GO:0006878	cellular copper ion homeostasis	0	2	0	0.380221	1	1	1
biological_process	GO:0046939	nucleotide phosphorylation	0	1	0	0.252791	0.833068	1	1
biological_process	GO:0045333	cellular respiration	0	2	0	1.53699e-09	1	0	1
biological_process	GO:0048034	heme O biosynthetic process	0	2	0	0.380221	1	1	1
biological_process	GO:0000492	box C/D snoRNP assembly	0	11	0	0.00488726	1	0.848	1
biological_process	GO:0106046	guanine deglycation, glyoxal removal	0	1	0	0.616637	1	1	1
biological_process	GO:0036529	protein deglycation, glyoxal removal	0	1	0	0.616637	1	1	1
biological_process	GO:0042255	ribosome assembly	0	4	0	3.70495e-07	1	0	1
biological_process	GO:0007368	determination of left/right symmetry	0	1	0	0.943681	0.328204	1	1
biological_process	GO:0003351	epithelial cilium movement involved in extracellular fluid movement	0	1	0	0.943681	0.328204	1	1
biological_process	GO:0061504	cyclic threonylcarbamoyladenosine biosynthetic process	0	1	0	0.616637	1	1	1
biological_process	GO:0051457	maintenance of protein location in nucleus	0	2	0	0.380221	1	1	1
biological_process	GO:0042531	positive regulation of tyrosine phosphorylation of STAT protein	0	2	0	0.380221	1	1	1
biological_process	GO:0008299	isoprenoid biosynthetic process	0	3	0	0.0837109	0.975021	1	1
biological_process	GO:0048254	snoRNA localization	0	1	0	0.616637	1	1	1
biological_process	GO:0000737	DNA catabolic process, endonucleolytic	0	1	0	0.616637	1	1	1
biological_process	GO:0031573	mitotic intra-S DNA damage checkpoint signaling	0	1	0	0.616637	1	1	1
biological_process	GO:0019346	transsulfuration	0	8	0	0.0208735	1	1	1
biological_process	GO:0006879	cellular iron ion homeostasis	0	4	0	0.033863	1	1	1
biological_process	GO:0007096	regulation of exit from mitosis	0	3	0	0.234434	1	1	1
biological_process	GO:0006695	cholesterol biosynthetic process	0	1	0	0.616637	1	1	1
biological_process	GO:0019287	isopentenyl diphosphate biosynthetic process, mevalonate pathway	0	5	0	0.0891084	1	1	1
biological_process	GO:0006490	oligosaccharide-lipid intermediate biosynthetic process	0	3	0	0.0128659	1	0.989	1
biological_process	GO:0071704	organic substance metabolic process	0	1	0	8.23319e-08	1	0	1
biological_process	GO:0051205	protein insertion into membrane	0	3	0	0.142498	0.961644	1	1
biological_process	GO:0032979	protein insertion into mitochondrial inner membrane from matrix	0	3	0	0.234434	1	1	1
biological_process	GO:0030203	glycosaminoglycan metabolic process	0	4	0	0.00301191	1	0.662	1
biological_process	GO:0006376	mRNA splice site selection	0	4	0	0.033863	1	1	1
biological_process	GO:0022900	electron transport chain	0	3	0	1.02935e-09	1	0	1
biological_process	GO:0033567	DNA replication, Okazaki fragment processing	0	2	0	0.380221	1	1	1
biological_process	GO:0019430	removal of superoxide radicals	0	2	0	0.380221	1	1	1
biological_process	GO:1902979	mitotic DNA replication termination	0	2	0	0.380221	1	1	1
biological_process	GO:0045717	negative regulation of fatty acid biosynthetic process	0	2	0	0.380221	1	1	1
biological_process	GO:0035067	negative regulation of histone acetylation	0	2	0	0.380221	1	1	1
biological_process	GO:0022904	respiratory electron transport chain	0	6	0	3.97225e-09	1	0	1
biological_process	GO:0044209	AMP salvage	0	4	0	0.144538	1	1	1
biological_process	GO:0006166	purine ribonucleoside salvage	0	6	0	0.0549331	1	1	1
biological_process	GO:0006725	cellular aromatic compound metabolic process	0	1	0	0.575383	0.442584	1	1
biological_process	GO:0006189	'de novo' IMP biosynthetic process	0	2	0	0.380221	1	1	1
biological_process	GO:0007129	homologous chromosome pairing at meiosis	0	1	0	0.616637	1	1	1
biological_process	GO:0000709	meiotic joint molecule formation	0	1	0	0.616637	1	1	1
biological_process	GO:0010774	meiotic strand invasion involved in reciprocal meiotic recombination	0	1	0	0.616637	1	1	1
biological_process	GO:0006021	inositol biosynthetic process	0	4	0	0.144538	1	1	1
biological_process	GO:1990547	mitochondrial phosphate ion transmembrane transport	0	2	0	0.380221	1	1	1
biological_process	GO:0035435	phosphate ion transmembrane transport	0	3	0	0.234434	1	1	1
biological_process	GO:0019547	arginine catabolic process to ornithine	0	3	0	0.234434	1	1	1
biological_process	GO:0035303	regulation of dephosphorylation	0	4	0	0.542919	0.572795	1	1
biological_process	GO:0030071	regulation of mitotic metaphase/anaphase transition	0	3	0	0.374764	0.710444	1	1
biological_process	GO:1904812	rRNA acetylation involved in maturation of SSU-rRNA	0	1	0	0.616637	1	1	1
biological_process	GO:0051391	tRNA acetylation	0	1	0	0.616637	1	1	1
biological_process	GO:1903424	fluoride transmembrane transport	0	1	0	0.616637	1	1	1
biological_process	GO:0016094	polyprenol biosynthetic process	0	3	0	0.234434	1	1	1
biological_process	GO:0034203	glycolipid translocation	0	1	0	0.616637	1	1	1
biological_process	GO:0001682	tRNA 5'-leader removal	0	4	0	0.144538	1	1	1
biological_process	GO:0008612	peptidyl-lysine modification to peptidyl-hypusine	0	3	0	0.234434	1	1	1
biological_process	GO:0006556	S-adenosylmethionine biosynthetic process	0	4	0	0.144538	1	1	1
biological_process	GO:0006659	phosphatidylserine biosynthetic process	0	4	0	0.144538	1	1	1
biological_process	GO:0006379	mRNA cleavage	0	1	0	0.978418	0.16053	1	1
biological_process	GO:0033389	putrescine biosynthetic process from arginine, using agmatinase	0	2	0	0.380221	1	1	1
biological_process	GO:0034969	histone arginine methylation	0	1	0	0.616637	1	1	1
biological_process	GO:1900364	negative regulation of mRNA polyadenylation	0	1	0	0.616637	1	1	1
biological_process	GO:0043488	regulation of mRNA stability	0	1	0	0.126448	0.931663	1	1
biological_process	GO:0006429	leucyl-tRNA aminoacylation	0	1	0	0.616637	1	1	1
biological_process	GO:0008284	positive regulation of cell population proliferation	0	1	0	0.616637	1	1	1
biological_process	GO:0043048	dolichyl monophosphate biosynthetic process	0	1	0	0.616637	1	1	1
biological_process	GO:0019674	NAD metabolic process	0	3	0	0.504122	0.855462	1	1
biological_process	GO:0006741	NADP biosynthetic process	0	3	0	0.234434	1	1	1
biological_process	GO:1903565	negative regulation of protein localization to cilium	0	1	0	0.616637	1	1	1
biological_process	GO:0071233	cellular response to leucine	0	3	0	0.234434	1	1	1
biological_process	GO:1990253	cellular response to leucine starvation	0	3	0	0.234434	1	1	1
biological_process	GO:1904262	negative regulation of TORC1 signaling	0	3	0	0.234434	1	1	1
biological_process	GO:0016239	positive regulation of macroautophagy	0	3	0	0.234434	1	1	1
biological_process	GO:1901031	regulation of response to reactive oxygen species	0	3	0	0.234434	1	1	1
biological_process	GO:0070525	tRNA threonylcarbamoyladenosine metabolic process	0	1	0	0.234434	1	1	1
biological_process	GO:0006360	transcription by RNA polymerase I	0	2	0	0.869649	0.29164	1	1
biological_process	GO:0042797	tRNA transcription by RNA polymerase III	0	2	0	0.380221	1	1	1
biological_process	GO:0006438	valyl-tRNA aminoacylation	0	1	0	0.616637	1	1	1
biological_process	GO:0019343	cysteine biosynthetic process via cystathionine	0	3	0	0.234434	1	1	1
biological_process	GO:0006154	adenosine catabolic process	0	1	0	0.616637	1	1	1
biological_process	GO:0046103	inosine biosynthetic process	0	1	0	0.616637	1	1	1
biological_process	GO:0009240	isopentenyl diphosphate biosynthetic process	0	2	0	0.033863	1	1	1
biological_process	GO:0006399	tRNA metabolic process	0	1	0	9.1432e-07	1	0	1
biological_process	GO:0098849	cellular detoxification of cadmium ion	0	1	0	0.616637	1	1	1
biological_process	GO:0010273	detoxification of copper ion	0	1	0	0.616637	1	1	1
biological_process	GO:0046938	phytochelatin biosynthetic process	0	1	0	0.616637	1	1	1
biological_process	GO:0043154	negative regulation of cysteine-type endopeptidase activity involved in apoptotic process	0	1	0	0.616637	1	1	1
biological_process	GO:0110051	metabolite repair	0	2	0	0.380221	1	1	1
biological_process	GO:0006450	regulation of translational fidelity	0	3	0	0.033863	1	1	1
biological_process	GO:0006516	glycoprotein catabolic process	0	1	0	0.380221	1	1	1
biological_process	GO:0015074	DNA integration	0	1	0	0.616637	1	1	1
biological_process	GO:1902000	homogentisate catabolic process	0	2	0	0.380221	1	1	1
biological_process	GO:0045046	protein import into peroxisome membrane	0	1	0	0.616637	1	1	1
biological_process	GO:0071028	nuclear mRNA surveillance	0	6	0	0.252437	0.879793	1	1
biological_process	GO:0071042	nuclear polyadenylation-dependent mRNA catabolic process	0	4	0	0.144538	1	1	1
biological_process	GO:0034473	U1 snRNA 3'-end processing	0	4	0	0.144538	1	1	1
biological_process	GO:0034476	U5 snRNA 3'-end processing	0	4	0	0.144538	1	1	1
biological_process	GO:0140285	endosome fission	0	2	0	0.380221	1	1	1
biological_process	GO:0051125	regulation of actin nucleation	0	2	0	0.380221	1	1	1
biological_process	GO:0016070	RNA metabolic process	0	1	0	0.341731	0.677275	1	1
biological_process	GO:0051103	DNA ligation involved in DNA repair	0	2	0	0.380221	1	1	1
biological_process	GO:0050482	arachidonic acid secretion	0	1	0	0.616637	1	1	1
biological_process	GO:0006644	phospholipid metabolic process	0	1	0	0.72263	0.333615	1	1
biological_process	GO:0006090	pyruvate metabolic process	0	4	0	0.0185221	0.991747	1	1
biological_process	GO:0071423	malate transmembrane transport	0	1	0	0.616637	1	1	1
biological_process	GO:0015729	oxaloacetate transport	0	1	0	0.616637	1	1	1
biological_process	GO:0071422	succinate transmembrane transport	0	1	0	0.616637	1	1	1
biological_process	GO:0008272	sulfate transport	0	1	0	0.616637	1	1	1
biological_process	GO:0015709	thiosulfate transport	0	1	0	0.616637	1	1	1
biological_process	GO:0006421	asparaginyl-tRNA aminoacylation	0	3	0	0.234434	1	1	1
biological_process	GO:0070126	mitochondrial translational termination	0	1	0	0.616637	1	1	1
biological_process	GO:0097010	eukaryotic translation initiation factor 4F complex assembly	0	2	0	0.380221	1	1	1
biological_process	GO:0051666	actin cortical patch localization	0	1	0	0.616637	1	1	1
biological_process	GO:0017004	cytochrome complex assembly	0	1	0	0.824373	0.339397	1	1
biological_process	GO:0017003	protein-heme linkage	0	1	0	0.616637	1	1	1
biological_process	GO:0061025	membrane fusion	0	2	0	0.990083	0.0185085	1	1
biological_process	GO:0031468	nuclear membrane reassembly	0	2	0	0.380221	1	1	1
biological_process	GO:0006430	lysyl-tRNA aminoacylation	0	3	0	0.234434	1	1	1
biological_process	GO:0019483	beta-alanine biosynthetic process	0	1	0	0.616637	1	1	1
biological_process	GO:0006212	uracil catabolic process	0	1	0	0.616637	1	1	1
biological_process	GO:0009204	deoxyribonucleoside triphosphate catabolic process	0	1	0	0.144538	1	1	1
biological_process	GO:0034404	nucleobase-containing small molecule biosynthetic process	0	2	0	0.00264353	0.999509	0.596	1
biological_process	GO:0051293	establishment of spindle localization	0	1	0	0.843054	0.421208	1	1
biological_process	GO:0072382	minus-end-directed vesicle transport along microtubule	0	1	0	0.616637	1	1	1
biological_process	GO:0007097	nuclear migration	0	1	0	0.616637	1	1	1
biological_process	GO:0006843	mitochondrial citrate transmembrane transport	0	3	0	0.234434	1	1	1
biological_process	GO:0005991	trehalose metabolic process	0	1	0	0.616637	1	1	1
biological_process	GO:0009089	lysine biosynthetic process via diaminopimelate	0	1	0	0.616637	1	1	1
biological_process	GO:0090160	Golgi to lysosome transport	0	2	0	0.380221	1	1	1
biological_process	GO:0007266	Rho protein signal transduction	0	1	0	0.616637	1	1	1
biological_process	GO:0045162	clustering of voltage-gated sodium channels	0	1	0	0.616637	1	1	1
biological_process	GO:0030836	positive regulation of actin filament depolymerization	0	2	0	0.380221	1	1	1
biological_process	GO:0070973	protein localization to endoplasmic reticulum exit site	0	1	0	0.616637	1	1	1
biological_process	GO:0030261	chromosome condensation	0	2	0	0.985799	0.0406744	1	1
biological_process	GO:0009052	pentose-phosphate shunt, non-oxidative branch	0	3	0	0.234434	1	1	1
biological_process	GO:0051304	chromosome separation	0	1	0	0.53649	0.550579	1	1
biological_process	GO:0033316	meiotic spindle assembly checkpoint signaling	0	2	0	0.380221	1	1	1
biological_process	GO:0007094	mitotic spindle assembly checkpoint signaling	0	2	0	0.380221	1	1	1
biological_process	GO:0034501	protein localization to kinetochore	0	2	0	0.380221	1	1	1
biological_process	GO:0035336	long-chain fatty-acyl-CoA metabolic process	0	5	0	0.0891084	1	1	1
biological_process	GO:0042262	DNA protection	0	3	0	0.234434	1	1	1
biological_process	GO:0051017	actin filament bundle assembly	0	2	0	0.380221	1	1	1
biological_process	GO:0051639	actin filament network formation	0	2	0	0.380221	1	1	1
biological_process	GO:0001561	fatty acid alpha-oxidation	0	1	0	0.616637	1	1	1
biological_process	GO:0000338	protein deneddylation	0	3	0	0.234434	1	1	1
biological_process	GO:0051974	negative regulation of telomerase activity	0	1	0	0.616637	1	1	1
biological_process	GO:0032210	regulation of telomere maintenance via telomerase	0	1	0	0.616637	1	1	1
biological_process	GO:0016233	telomere capping	0	1	0	0.671796	0.765566	1	1
biological_process	GO:0006473	protein acetylation	0	1	0	0.0377249	0.981478	1	1
biological_process	GO:0033539	fatty acid beta-oxidation using acyl-CoA dehydrogenase	0	4	0	0.144538	1	1	1
biological_process	GO:0046949	fatty-acyl-CoA biosynthetic process	0	2	0	0.380221	1	1	1
biological_process	GO:0006636	unsaturated fatty acid biosynthetic process	0	2	0	0.380221	1	1	1
biological_process	GO:0034553	mitochondrial respiratory chain complex II assembly	0	3	0	0.234434	1	1	1
biological_process	GO:0043170	macromolecule metabolic process	0	1	0	0.333064	0.680612	1	1
biological_process	GO:0042773	ATP synthesis coupled electron transport	0	3	0	5.79487e-08	1	0	1
biological_process	GO:0044262	cellular carbohydrate metabolic process	0	1	0	0.574186	0.534022	1	1
biological_process	GO:0019323	pentose catabolic process	0	1	0	0.380221	1	1	1
biological_process	GO:0006168	adenine salvage	0	1	0	0.616637	1	1	1
biological_process	GO:0006386	termination of RNA polymerase III transcription	0	1	0	0.616637	1	1	1
biological_process	GO:0009305	protein biotinylation	0	2	0	0.380221	1	1	1
biological_process	GO:1901565	organonitrogen compound catabolic process	0	2	0	0.226669	0.79431	1	1
biological_process	GO:0060261	positive regulation of transcription initiation from RNA polymerase II promoter	0	1	0	0.504122	0.855462	1	1
biological_process	GO:0003356	regulation of cilium beat frequency	0	2	0	0.144538	1	1	1
biological_process	GO:1901136	carbohydrate derivative catabolic process	0	2	0	0.000738933	0.999908	0.241	1
biological_process	GO:0006423	cysteinyl-tRNA aminoacylation	0	3	0	0.234434	1	1	1
biological_process	GO:0034968	histone lysine methylation	0	1	0	0.714472	0.384514	1	1
biological_process	GO:0042795	snRNA transcription by RNA polymerase II	0	1	0	0.616637	1	1	1
biological_process	GO:0042796	snRNA transcription by RNA polymerase III	0	1	0	0.616637	1	1	1
biological_process	GO:0031532	actin cytoskeleton reorganization	0	1	0	0.616637	1	1	1
biological_process	GO:0031053	primary miRNA processing	0	1	0	0.616637	1	1	1
biological_process	GO:0019303	D-ribose catabolic process	0	1	0	0.616637	1	1	1
biological_process	GO:0006203	dGTP catabolic process	0	2	0	0.380221	1	1	1
biological_process	GO:0016574	histone ubiquitination	0	2	0	0.955542	0.130351	1	1
biological_process	GO:0044210	'de novo' CTP biosynthetic process	0	1	0	0.616637	1	1	1
biological_process	GO:0019856	pyrimidine nucleobase biosynthetic process	0	1	0	0.456565	0.818647	1	1
biological_process	GO:0000481	maturation of 5S rRNA	0	2	0	0.380221	1	1	1
biological_process	GO:0001680	tRNA 3'-terminal CCA addition	0	1	0	0.616637	1	1	1
biological_process	GO:1904491	protein localization to ciliary transition zone	0	3	0	0.234434	1	1	1
biological_process	GO:0106035	protein maturation by [4Fe-4S] cluster transfer	0	3	0	0.234434	1	1	1
biological_process	GO:0018283	iron incorporation into metallo-sulfur cluster	0	2	0	0.380221	1	1	1
biological_process	GO:0032263	GMP salvage	0	2	0	0.380221	1	1	1
biological_process	GO:0006178	guanine salvage	0	2	0	0.380221	1	1	1
biological_process	GO:0046100	hypoxanthine metabolic process	0	2	0	0.380221	1	1	1
biological_process	GO:0001881	receptor recycling	0	2	0	0.380221	1	1	1
biological_process	GO:0050992	dimethylallyl diphosphate biosynthetic process	0	1	0	0.616637	1	1	1
biological_process	GO:0032922	circadian regulation of gene expression	0	1	0	0.616637	1	1	1
biological_process	GO:0034080	CENP-A containing chromatin assembly	0	1	0	0.616637	1	1	1
biological_process	GO:0006535	cysteine biosynthetic process from serine	0	1	0	0.616637	1	1	1
biological_process	GO:0006952	defense response	0	1	0	0.380221	1	1	1
biological_process	GO:0071816	tail-anchored membrane protein insertion into ER membrane	0	1	0	0.616637	1	1	1
biological_process	GO:0006826	iron ion transport	0	1	0	0.234434	1	1	1
biological_process	GO:0042744	hydrogen peroxide catabolic process	0	2	0	0.380221	1	1	1
biological_process	GO:0042542	response to hydrogen peroxide	0	2	0	0.380221	1	1	1
biological_process	GO:1903259	exon-exon junction complex disassembly	0	1	0	0.616637	1	1	1
biological_process	GO:1904380	endoplasmic reticulum mannose trimming	0	1	0	0.616637	1	1	1
biological_process	GO:1904382	mannose trimming involved in glycoprotein ERAD pathway	0	1	0	0.616637	1	1	1
biological_process	GO:0006105	succinate metabolic process	0	1	0	0.616637	1	1	1
biological_process	GO:0043408	regulation of MAPK cascade	0	1	0	0.0997575	0.942054	1	1
biological_process	GO:0000389	mRNA 3'-splice site recognition	0	1	0	0.616637	1	1	1
biological_process	GO:0006627	protein processing involved in protein targeting to mitochondrion	0	1	0	0.616637	1	1	1
biological_process	GO:0033365	protein localization to organelle	0	1	0	0.920455	0.0993048	1	1
biological_process	GO:0045736	negative regulation of cyclin-dependent protein serine/threonine kinase activity	0	1	0	0.616637	1	1	1
biological_process	GO:1903775	regulation of DNA double-strand break processing	0	1	0	0.616637	1	1	1
biological_process	GO:2001173	regulation of histone H2B conserved C-terminal lysine ubiquitination	0	1	0	0.616637	1	1	1
biological_process	GO:0046496	nicotinamide nucleotide metabolic process	0	1	0	0.0383557	0.995113	1	1
biological_process	GO:0043039	tRNA aminoacylation	0	1	0	0.000277649	0.999912	0.096	1
biological_process	GO:0006437	tyrosyl-tRNA aminoacylation	0	1	0	0.616637	1	1	1
biological_process	GO:0034247	snoRNA splicing	0	1	0	0.616637	1	1	1
biological_process	GO:0006747	FAD biosynthetic process	0	1	0	0.616637	1	1	1
biological_process	GO:0002100	tRNA wobble adenosine to inosine editing	0	1	0	0.616637	1	1	1
biological_process	GO:0071048	nuclear mRNA surveillance	3	7	0.428571	NA	NA	NA	NA	A0EBI7_PARTE	A0D810_PARTE	A0BES1_PARTE
biological_process	GO:0071049	nuclear mRNA surveillance	1	3	0.333333	NA	NA	NA	NA	A0E5L0_PARTE
biological_process	GO:0071033	nuclear mRNA surveillance	1	2	0.5	NA	NA	NA	NA	A0CW78_PARTE
biological_process	GO:0015809	L-arginine transmembrane transport	0	1	0	NA	NA	NA	NA
cellular_component	GO:0016021	integral component of membrane	2660	6364	0.417976	1	4.17742e-13	1	0	Q6BFI5_PARTE	Q6BFH0_PARTE	Q3M101_PARTE	Q6BG96_PARTE	Q3M0Z7_PARTE	A0CFY2_PARTE	Q6BFL5_PARTE	A0CNZ5_PARTE	A0D2D3_PARTE	Q6BFE1_PARTE	Q6BG07_PARTE	Q3SCW9_PARTE	Q6BFL8_PARTE	Q6BFU6_PARTE	Q6BFG8_PARTE	Q6BFI1_PARTE	Q6BFC5_PARTE	Q6BGE9_PARTE	Q6BFM5_PARTE	Q3M100_PARTE	Q6BFN3_PARTE	Q3SDC7_PARTE	Q3M0Y8_PARTE	Q3M0Z6_PARTE	Q6BG66_PARTE	Q6BFJ3_PARTE	Q6BFB2_PARTE	Q3M0Y4_PARTE	Q6BGD8_PARTE	Q3SDC8_PARTE	Q6BGJ1_PARTE	Q3SED6_PARTE	Q6BG82_PARTE	Q6BGA9_PARTE	Q6BGI9_PARTE	Q3M0Z5_PARTE	Q3M0Y3_PARTE	Q3M0Z9_PARTE	Q6BFK1_PARTE	A0D014_PARTE
cellular_component	GO:0016020	membrane	235	640	0.367188	1	1.12353e-08	1	0	Q3SEL1_PARTE	Q3SDI1_PARTE	Q3M0W5_PARTE	Q3SEL0_PARTE	Q3SE80_PARTE	A0BFI7_PARTE	A0EFJ8_PARTE	A0EB43_PARTE	A0BLK5_PARTE	A0E0U3_PARTE	A0E1X2_PARTE	A0CV19_PARTE	A0CHF7_PARTE	A0DPB7_PARTE	A0E1D3_PARTE	A0BW60_PARTE	A0D836_PARTE	A0DN21_PARTE	A0EBQ4_PARTE	A0DQZ0_PARTE	A0CVC3_PARTE	A0EFI1_PARTE	A0CGS3_PARTE	A0DR90_PARTE	A0DNL4_PARTE	A0BMS8_PARTE	A0BQV2_PARTE	A0BFJ3_PARTE	A0BMD4_PARTE	A0EI11_PARTE	A0EAN6_PARTE	A0DCL3_PARTE	A0CMN3_PARTE	A0DN26_PARTE	A0DJ79_PARTE	A0BH52_PARTE	A0D2Y6_PARTE	A0CKW3_PARTE	A0E3F8_PARTE	A0DZ74_PARTE
cellular_component	GO:0005886	plasma membrane	188	442	0.425339	1	2.45417e-07	1	0	Q6BFB2_PARTE	Q3M0Y4_PARTE	Q6BGJ3_PARTE	Q6BGJ1_PARTE	Q3SED6_PARTE	Q6BG82_PARTE	Q3M0Y3_PARTE	A0EH95_PARTE	A0E450_PARTE	A0D441_PARTE	Q6BG84_PARTE	A0EGI3_PARTE	A0BGQ5_PARTE	A0EHP6_PARTE	A0EBE1_PARTE	A0CUI5_PARTE	A0D2U2_PARTE	A0C1I9_PARTE	A0E2D3_PARTE	A0BVK5_PARTE	A0CXM7_PARTE	A0CVC3_PARTE	A0DI32_PARTE	A0CIB0_PARTE	A0CY40_PARTE	A0C1K4_PARTE	A0DS92_PARTE	A0CEC9_PARTE	A0BYH2_PARTE	A0E1E5_PARTE	A0BJ95_PARTE	A0DUP5_PARTE	A0DLG1_PARTE	A0DNE3_PARTE	A0C836_PARTE	A0DI06_PARTE	A0DEQ3_PARTE	A0BM92_PARTE	A0BG38_PARTE	A0DPK7_PARTE
cellular_component	GO:0005874	microtubule	182	316	0.575949	1	3.37328e-10	1	0	Q8WPW6_PARTE	Q3SEH4_PARTE	Q3SEG4_PARTE	Q3SEL1_PARTE	Q3M0W5_PARTE	Q3SEL0_PARTE	Q3SEH0_PARTE	Q3SE17_PARTE	A0DM91_PARTE	A0BI24_PARTE	A0CXL9_PARTE	A0DDE8_PARTE	A0DXC5_PARTE	A0BBW4_PARTE	A0CHQ4_PARTE	A0BNJ9_PARTE	A0BW40_PARTE	A0DBA0_PARTE	A0BNH7_PARTE	A0E8G9_PARTE	A0BI43_PARTE	A0EIR2_PARTE	A0CHE2_PARTE	A0CAA9_PARTE	A0CBL3_PARTE	A0EEN4_PARTE	A0EHM3_PARTE	A0DT59_PARTE	A0DTS6_PARTE	A0CLT2_PARTE	A0C6E0_PARTE	A0D8S6_PARTE	A0C0W4_PARTE	A0CVA6_PARTE	A0EAW0_PARTE	A0BXQ9_PARTE	A0E0W8_PARTE	A0BVV9_PARTE	A0E7X8_PARTE	A0DQI3_PARTE
cellular_component	GO:0005887	integral component of plasma membrane	129	217	0.59447	1	2.2186e-10	1	0	Q3SEE5_PARTE	Q3SDB1_PARTE	Q3SEE4_PARTE	A0CF34_PARTE	A0BV88_PARTE	A0DSK7_PARTE	A0BXR2_PARTE	A0BU19_PARTE	A0C7P7_PARTE	A0E0D3_PARTE	A0D7S0_PARTE	A0CVK8_PARTE	A0DB25_PARTE	A0BCE4_PARTE	A0DP40_PARTE	A0D0R0_PARTE	A0CPH5_PARTE	A0BGY6_PARTE	A0DBG0_PARTE	A0DNS5_PARTE	A0C8F3_PARTE	A0CIG2_PARTE	A0BVZ7_PARTE	A0C9Y5_PARTE	A0BG69_PARTE	A0BZ29_PARTE	A0DTX9_PARTE	A0BNX5_PARTE	A0DU85_PARTE	A0BN39_PARTE	A0DVQ1_PARTE	A0CB46_PARTE	A0C2T1_PARTE	A0CEX2_PARTE	A0BW83_PARTE	A0BKG0_PARTE	A0D297_PARTE	A0BZE0_PARTE	A0CZY2_PARTE	A0BS55_PARTE
cellular_component	GO:0017053	transcription repressor complex	115	202	0.569307	1	3.15976e-07	1	0	A0BMM3_PARTE	A0CEG4_PARTE	A0BRT1_PARTE	A0DBT2_PARTE	A0D039_PARTE	A0CGB3_PARTE	A0CCW1_PARTE	A0DVF8_PARTE	A0CJ90_PARTE	A0BTQ7_PARTE	A0D132_PARTE	A0BCV0_PARTE	A0BR91_PARTE	A0D4Y4_PARTE	A0BIT8_PARTE	A0D8E7_PARTE	A0CGC8_PARTE	A0CUW3_PARTE	A0CBM4_PARTE	A0EG79_PARTE	A0EA61_PARTE	A0C196_PARTE	A0BT99_PARTE	A0EEJ9_PARTE	A0C275_PARTE	A0EHE6_PARTE	A0CL44_PARTE	A0DAZ9_PARTE	A0CUP5_PARTE	A0CCB2_PARTE	A0BLG2_PARTE	A0C9F8_PARTE	A0CUR1_PARTE	A0CXY5_PARTE	A0C1H6_PARTE	A0CWF8_PARTE	A0C150_PARTE	A0CR02_PARTE	A0CWI8_PARTE	A0CRW5_PARTE
cellular_component	GO:0005871	kinesin complex	82	108	0.759259	1	4.46532e-16	1	0	A0DM91_PARTE	A0BI24_PARTE	A0CXL9_PARTE	A0BBW4_PARTE	A0BNJ9_PARTE	A0BW40_PARTE	A0DBA0_PARTE	A0BNH7_PARTE	A0BI43_PARTE	A0CHE2_PARTE	A0C6E0_PARTE	A0D8S6_PARTE	A0CVA6_PARTE	A0BXQ9_PARTE	A0E0W8_PARTE	A0EF51_PARTE	A0EBF9_PARTE	A0BV45_PARTE	A0BUS8_PARTE	A0E397_PARTE	A0BL17_PARTE	A0DV74_PARTE	A0DKE4_PARTE	A0BQG9_PARTE	A0CAS8_PARTE	A0D2C7_PARTE	A0DWH3_PARTE	A0C3D6_PARTE	A0CZI7_PARTE	A0E0X5_PARTE	A0BGM9_PARTE	A0BR73_PARTE	A0BTR0_PARTE	Q6BGE4_PARTE	A0BKA7_PARTE	A0CP32_PARTE	A0E719_PARTE	A0DJF2_PARTE	A0BYX5_PARTE	A0E1E7_PARTE
cellular_component	GO:0005856	cytoskeleton	60	109	0.550459	1	2.75463e-10	1	0	A0BFN5_PARTE	A0BUK8_PARTE	A0BPC6_PARTE	A0DQP9_PARTE	A0CVP5_PARTE	A0E0X6_PARTE	A0CMF4_PARTE	A0EAT7_PARTE	A0DAS8_PARTE	A0D631_PARTE	A0CHP5_PARTE	A0D793_PARTE	A0CSK8_PARTE	A0CW96_PARTE	A0EHE9_PARTE	A0BXT5_PARTE	A0D370_PARTE	A0CLD4_PARTE	A0DKU8_PARTE	A0CV86_PARTE	A0CZN4_PARTE	A0BR87_PARTE	A0BLF6_PARTE	A0DSS7_PARTE	A0EDU2_PARTE	A0E7K2_PARTE	A0EG05_PARTE	A0E1W1_PARTE	A0BVG6_PARTE	A0BSP5_PARTE	A0D6S5_PARTE	A0C114_PARTE	A0CWP0_PARTE	A0BCQ1_PARTE	A0DA99_PARTE	A0EFV7_PARTE	A0EG47_PARTE	A0E3W1_PARTE	A0DJN3_PARTE	A0DKF2_PARTE
cellular_component	GO:0015630	microtubule cytoskeleton	6	15	0.4	1	1.5668e-11	1	0	Q3SED8_PARTE	A0DXC5_PARTE	A0EI47_PARTE	A0CB47_PARTE	A0DRD0_PARTE	A0DV22_PARTE
cellular_component	GO:0071944	cell periphery	1	3	0.333333	1	2.77623e-07	1	0	A0BI78_PARTE
cellular_component	GO:0005875	microtubule associated complex	0	2	0	1	3.30491e-14	1	0
cellular_component	GO:0005667	transcription regulator complex	13	23	0.565217	1	6.36399e-07	1	0.001	A0CA78_PARTE	A0E1E1_PARTE	A0E8E9_PARTE	A0DTJ1_PARTE	A0BSR6_PARTE	A0C577_PARTE	A0DQU5_PARTE	A0CER0_PARTE	A0BXR4_PARTE	A0DKP2_PARTE	A0E158_PARTE	A0DRC6_PARTE	A0DJ32_PARTE
cellular_component	GO:0000922	spindle pole	66	109	0.605505	0.999994	1.18097e-05	1	0.002	A0C4E7_PARTE	A0BFH0_PARTE	A0BNR2_PARTE	A0DBR8_PARTE	A0EC32_PARTE	A0EEW8_PARTE	A0DXG3_PARTE	A0DFF4_PARTE	A0C8V4_PARTE	A0CMZ4_PARTE	A0BDB2_PARTE	A0DJ14_PARTE	A0BDV7_PARTE	A0BJ12_PARTE	A0DP99_PARTE	A0CR56_PARTE	Q6BFY6_PARTE	A0E623_PARTE	A0DA34_PARTE	A0C8T1_PARTE	A0BXW7_PARTE	A0BTU9_PARTE	A0DCT9_PARTE	A0EF78_PARTE	A0E204_PARTE	A0BX15_PARTE	A0C3D2_PARTE	A0E7U0_PARTE	A0BQP4_PARTE	A0CK07_PARTE	A0DAA4_PARTE	A0DDK8_PARTE	A0CGM8_PARTE	A0CPF2_PARTE	A0BHH1_PARTE	A0CGN7_PARTE	A0CGD8_PARTE	A0CNZ2_PARTE	A0C400_PARTE	A0DLA9_PARTE
cellular_component	GO:0000779	condensed chromosome, centromeric region	6	6	1	0.999999	1.2962e-05	1	0.002	A0C9H4_PARTE	A0DAQ5_PARTE	A0C9J7_PARTE	A0BCL6_PARTE	A0DGM3_PARTE	A0DGK2_PARTE
cellular_component	GO:0005634	nucleus	1319	3115	0.423435	0.999956	5.10555e-05	1	0.011	TRM5_PARTE	Q2Q4H1_PARTE	Q6BG08_PARTE	Q2Q4H3_PARTE	Q6BFM5_PARTE	Q6BG59_PARTE	Q6BGJ0_PARTE	Q6BFD3_PARTE	Q3SE45_PARTE	Q6BG49_PARTE	Q6BFU2_PARTE	Q6BFN0_PARTE	Q6BFC2_PARTE	A0C9I1_PARTE	Q3SEA3_PARTE	Q2Q4H2_PARTE	Q6BFW0_PARTE	Q3SD97_PARTE	Q3SE65_PARTE	A0C6K2_PARTE	A0C5H8_PARTE	A0E9C0_PARTE	A0CP16_PARTE	A0C091_PARTE	A0CXL9_PARTE	A0CG56_PARTE	A0DSC7_PARTE	A0BFH6_PARTE	A0C6T6_PARTE	A0DGC5_PARTE	A0CUS4_PARTE	A0BKP0_PARTE	A0BTD0_PARTE	A0BF44_PARTE	A0BMM3_PARTE	A0BNZ7_PARTE	A0DYE4_PARTE	A0CEG4_PARTE	A0C8I8_PARTE	A0BHJ6_PARTE
cellular_component	GO:0097361	CIA complex	75	135	0.555556	0.999975	5.26391e-05	1	0.011	A0BMM3_PARTE	A0BRT1_PARTE	A0DAY9_PARTE	A0CCW1_PARTE	A0BTQ7_PARTE	A0DG72_PARTE	A0D132_PARTE	A0BR91_PARTE	A0D4Y4_PARTE	A0CGC8_PARTE	A0BWG1_PARTE	A0CUW3_PARTE	A0BNS6_PARTE	A0CBM4_PARTE	A0D4N1_PARTE	A0BT89_PARTE	A0BT99_PARTE	A0E6R2_PARTE	A0E7C4_PARTE	A0DAZ9_PARTE	A0C952_PARTE	A0CCB2_PARTE	A0BLG2_PARTE	A0BL06_PARTE	A0C1H6_PARTE	A0C9Z3_PARTE	A0C150_PARTE	A0E4C1_PARTE	A0DE97_PARTE	A0D0W1_PARTE	A0CCQ6_PARTE	A0CQX3_PARTE	A0BLG7_PARTE	A0BWG2_PARTE	A0EA79_PARTE	A0D0F6_PARTE	A0DAZ3_PARTE	A0CI19_PARTE	A0CCV7_PARTE	A0C7Z4_PARTE
cellular_component	GO:0000793	condensed chromosome	0	1	0	0.999987	6.54402e-05	1	0.016
cellular_component	GO:0005813	centrosome	115	228	0.504386	0.99994	9.82555e-05	1	0.02	A0BG74_PARTE	A0C5H8_PARTE	A0E6Z2_PARTE	A0CKP2_PARTE	A0C4E7_PARTE	A0BFH0_PARTE	A0BPN5_PARTE	A0BNR2_PARTE	A0DBR8_PARTE	A0EC32_PARTE	A0EEW8_PARTE	A0C9U8_PARTE	A0DL45_PARTE	A0DFF4_PARTE	A0C080_PARTE	A0BHA8_PARTE	A0D125_PARTE	A0C8V4_PARTE	A0CXJ3_PARTE	A0E356_PARTE	A0C4Y6_PARTE	A0E779_PARTE	A0DYV3_PARTE	A0CMZ4_PARTE	A0DQG4_PARTE	A0BDB2_PARTE	A0EGF6_PARTE	A0D9L6_PARTE	A0DJ14_PARTE	A0BDV7_PARTE	A0CFZ3_PARTE	A0BJ12_PARTE	A0EBF9_PARTE	A0BIX2_PARTE	A0CR56_PARTE	A0DYY1_PARTE	Q6BFY6_PARTE	A0DDR4_PARTE	A0DG61_PARTE	A0E623_PARTE
cellular_component	GO:0005819	spindle	6	15	0.4	0.999931	0.000121521	1	0.025	A0EBF9_PARTE	A0C7D8_PARTE	A0DMA5_PARTE	A0DX52_PARTE	A0DNN4_PARTE	A0BTE8_PARTE
cellular_component	GO:0005635	nuclear envelope	18	25	0.72	0.999939	0.000160257	1	0.026	A0D4N4_PARTE	A0CXP8_PARTE	A0DTK9_PARTE	A0EAM8_PARTE	A0CRQ5_PARTE	A0E150_PARTE	A0CHN3_PARTE	A0CZL5_PARTE	A0CXU9_PARTE	A0DFP1_PARTE	A0C8F8_PARTE	A0E1G1_PARTE	A0CRJ6_PARTE	A0C556_PARTE	A0DBW2_PARTE	A0CYK0_PARTE	A0DH33_PARTE	A0DKN6_PARTE
cellular_component	GO:0110165	cellular anatomical entity	16	30	0.533333	0.999924	0.000139398	1	0.026	Q9NJQ4_PARTE	Q5CZH4_PARTE	Q5CZH3_PARTE	Q5CZH1_PARTE	A0DBE6_PARTE	A0BKF3_PARTE	A0DXQ4_PARTE	A0BR66_PARTE	A0EAI1_PARTE	A0BU00_PARTE	A0E2K3_PARTE	A0C8K1_PARTE	A0BLD6_PARTE	A0BDE8_PARTE	A0DAI5_PARTE	A0BYI0_PARTE
cellular_component	GO:0030286	dynein complex	38	65	0.584615	0.999899	0.000203862	1	0.03	A0DDE8_PARTE	A0CHQ4_PARTE	A0E8G9_PARTE	A0EEN4_PARTE	A0EHM3_PARTE	A0DT59_PARTE	A0DTS6_PARTE	A0DQI3_PARTE	A0DTY6_PARTE	A0BPA6_PARTE	A0C807_PARTE	A0DE06_PARTE	A0CDW0_PARTE	A0CLM3_PARTE	A0ED33_PARTE	A0D7C1_PARTE	A0E1M0_PARTE	A0DN76_PARTE	A0D6R0_PARTE	A0DCJ3_PARTE	A0CWH1_PARTE	A0DEF6_PARTE	A0D1S9_PARTE	A0D7A2_PARTE	A0BP58_PARTE	A0DN96_PARTE	A0EHH6_PARTE	A0DR92_PARTE	A0BLA0_PARTE	A0EE63_PARTE	A0BJ82_PARTE	A0DXN7_PARTE	A0DXN6_PARTE	A0BXK1_PARTE	A0C027_PARTE	A0BP59_PARTE	A0D7F8_PARTE	A0CL97_PARTE
cellular_component	GO:0005815	microtubule organizing center	18	45	0.4	0.999734	0.000390697	1	0.055	A0C9E7_PARTE	A0DGH4_PARTE	A0C0K7_PARTE	A0CZY7_PARTE	A0EF40_PARTE	A0BWJ6_PARTE	A0DP99_PARTE	A0CLN6_PARTE	A0CY94_PARTE	A0BDM4_PARTE	A0BCP9_PARTE	A0DPF5_PARTE	A0CG94_PARTE	A0BCJ6_PARTE	A0EEL6_PARTE	A0CE25_PARTE	A0BUQ1_PARTE	A0E847_PARTE
cellular_component	GO:0030897	HOPS complex	22	32	0.6875	0.999853	0.000562138	1	0.092	A0D8S2_PARTE	A0BS38_PARTE	A0C193_PARTE	A0EDF3_PARTE	A0BPP2_PARTE	A0E9P8_PARTE	A0BNV3_PARTE	A0C7C6_PARTE	A0CCG9_PARTE	A0EGV0_PARTE	A0EBK5_PARTE	A0BTP1_PARTE	A0CPQ4_PARTE	A0CVA3_PARTE	A0CSZ6_PARTE	A0E1W5_PARTE	A0CTK6_PARTE	A0DHC5_PARTE	A0C476_PARTE	A0C8Q9_PARTE	A0BH81_PARTE	A0EC77_PARTE
cellular_component	GO:0032039	integrator complex	9	10	0.9	0.999924	0.00127887	1	0.18	A0DQM0_PARTE	A0BSU6_PARTE	A0BMN2_PARTE	A0E8T6_PARTE	A0CWD0_PARTE	A0DBQ5_PARTE	A0E943_PARTE	A0BNK8_PARTE	A0CGF3_PARTE
cellular_component	GO:0031380	nuclear RNA-directed RNA polymerase complex	7	7	1	1	0.00130911	1	0.213	Q3SE67_PARTE	A0CYC0_PARTE	A0DRN2_PARTE	A0CXX6_PARTE	A0CBA7_PARTE	A0DMU3_PARTE	A0CXV3_PARTE
cellular_component	GO:0000776	kinetochore	10	12	0.833333	0.99981	0.00138325	1	0.229	Q6BFY6_PARTE	A0E623_PARTE	A0DV74_PARTE	A0BTU9_PARTE	A0C3D2_PARTE	A0CK07_PARTE	A0BBC9_PARTE	A0CN51_PARTE	A0ECV6_PARTE	A0EHZ3_PARTE
cellular_component	GO:0032153	cell division site	4	5	0.8	0.99981	0.00138325	1	0.229	Q3SED8_PARTE	A0EI47_PARTE	A0DRD0_PARTE	A0DV22_PARTE
cellular_component	GO:0005858	axonemal dynein complex	19	29	0.655172	0.999296	0.00197914	1	0.276	A0EAW0_PARTE	A0E8G3_PARTE	A0DMP1_PARTE	A0CPZ2_PARTE	A0CL89_PARTE	A0DIG4_PARTE	A0D6R0_PARTE	A0CVD7_PARTE	A0CPI6_PARTE	A0DN96_PARTE	A0DGK0_PARTE	A0DPS1_PARTE	A0BCL4_PARTE	A0BD09_PARTE	A0CTZ4_PARTE	A0EIR3_PARTE	A0C9H2_PARTE	A0DPB8_PARTE	A0E339_PARTE
cellular_component	GO:0043596	nuclear replication fork	3	4	0.75	0.999575	0.00214158	1	0.304	A0DL28_PARTE	A0BKU2_PARTE	A0CA21_PARTE
cellular_component	GO:0031499	TRAMP complex	19	29	0.655172	0.999055	0.00316771	1	0.414	A0DH86_PARTE	A0DYR3_PARTE	A0C0U6_PARTE	A0BIT7_PARTE	A0C8N6_PARTE	A0CYW1_PARTE	A0BHG7_PARTE	A0EAI9_PARTE	A0CU21_PARTE	A0CR95_PARTE	A0C8J3_PARTE	A0CXE8_PARTE	A0C4T2_PARTE	A0BVV1_PARTE	A0D1B4_PARTE	A0D4U6_PARTE	A0DLA7_PARTE	A0DF21_PARTE	A0DSK4_PARTE
cellular_component	GO:0008352	katanin complex	6	6	1	1	0.00338036	1	0.485	A0EFU4_PARTE	A0CYP9_PARTE	A0EIB8_PARTE	A0CY73_PARTE	A0C4Z7_PARTE	A0CXK4_PARTE
cellular_component	GO:0008275	gamma-tubulin small complex	6	6	1	1	0.00338036	1	0.485	A0C8V4_PARTE	A0BDB2_PARTE	A0E204_PARTE	A0E7U0_PARTE	A0DAA4_PARTE	A0EFT0_PARTE
cellular_component	GO:0001518	voltage-gated sodium channel complex	6	6	1	1	0.00338036	1	0.485	A0BDT8_PARTE	A0E8H4_PARTE	A0D627_PARTE	A0E8F3_PARTE	A0BV23_PARTE	A0DCS2_PARTE
cellular_component	GO:0005776	autophagosome	108	226	0.477876	0.996846	0.00467498	1	0.549	Q6BG98_PARTE	Q6BGF8_PARTE	Q6BFB4_PARTE	A0CNZ6_PARTE	A0CJD7_PARTE	A0DQZ7_PARTE	A0BEH8_PARTE	A0E7F6_PARTE	A0BDQ3_PARTE	A0E030_PARTE	A0DNC5_PARTE	A0BM19_PARTE	A0DFM5_PARTE	A0E0N1_PARTE	A0C8D2_PARTE	A0DCM5_PARTE	A0DA98_PARTE	A0CA59_PARTE	A0BT56_PARTE	A0CVY6_PARTE	A0C746_PARTE	A0CR69_PARTE	A0E6E0_PARTE	A0CDF9_PARTE	A0DI84_PARTE	A0D2I1_PARTE	A0CX34_PARTE	A0EHG9_PARTE	A0BUC3_PARTE	A0CYG3_PARTE	A0D7Z0_PARTE	A0ECR0_PARTE	A0BCK7_PARTE	A0D0Z3_PARTE	A0C7X2_PARTE	A0CX42_PARTE	A0CJB6_PARTE	A0CA82_PARTE	A0EHN9_PARTE	A0CDD7_PARTE
cellular_component	GO:0005657	replication fork	1	2	0.5	0.998195	0.00552127	1	0.6	A0CGL3_PARTE
cellular_component	GO:0044614	nuclear pore cytoplasmic filaments	7	8	0.875	0.999493	0.00692436	1	0.683	A0EGH0_PARTE	A0BC58_PARTE	Q6BGM0_PARTE	A0E2G0_PARTE	A0DAY3_PARTE	A0CUE2_PARTE	A0CZF0_PARTE
cellular_component	GO:0000938	GARP complex	7	8	0.875	0.999493	0.00692436	1	0.683	A0DGT2_PARTE	A0C9R9_PARTE	A0DI70_PARTE	A0D6K4_PARTE	A0C5N2_PARTE	A0BQ00_PARTE	A0E2G1_PARTE
cellular_component	GO:0019898	extrinsic component of membrane	15	17	0.882353	0.996729	0.00825394	1	0.744	A0C793_PARTE	A0CQA1_PARTE	A0E2Q2_PARTE	A0D931_PARTE	A0CNK8_PARTE	A0CWT7_PARTE	A0E8Z3_PARTE	A0CI48_PARTE	A0CCF9_PARTE	A0C232_PARTE	A0DAE8_PARTE	A0CVN3_PARTE	A0D930_PARTE	A0DE75_PARTE	A0C1A4_PARTE
cellular_component	GO:0030424	axon	5	5	1	1	0.00872787	1	0.806	A0DCA3_PARTE	A0BJ13_PARTE	A0DYZ1_PARTE	A0CWP2_PARTE	A0D0J9_PARTE
cellular_component	GO:0030425	dendrite	5	5	1	1	0.00872787	1	0.806	A0DCA3_PARTE	A0BJ13_PARTE	A0DYZ1_PARTE	A0CWP2_PARTE	A0D0J9_PARTE
cellular_component	GO:0000923	equatorial microtubule organizing center	8	10	0.8	0.998721	0.00984506	1	0.858	A0C8V4_PARTE	A0BDB2_PARTE	A0E204_PARTE	A0E7U0_PARTE	A0DAA4_PARTE	A0CGN7_PARTE	A0C933_PARTE	A0EFT0_PARTE
cellular_component	GO:0034388	Pwp2p-containing subcomplex of 90S preribosome	9	12	0.75	0.997888	0.0120495	1	0.888	Q6BFW3_PARTE	A0CV04_PARTE	A0CGY6_PARTE	A0BPC9_PARTE	A0DBB1_PARTE	A0C9Z1_PARTE	A0BQ12_PARTE	A0D6J1_PARTE	A0DAE6_PARTE
cellular_component	GO:1990745	EARP complex	6	7	0.857143	0.998691	0.0158079	1	0.953	A0DTZ8_PARTE	A0DGT2_PARTE	A0C9R9_PARTE	A0D3J6_PARTE	A0CM23_PARTE	A0E1T3_PARTE
cellular_component	GO:0005768	endosome	52	137	0.379562	0.987292	0.0175787	1	0.954	Q3SD03_PARTE	Q6BG13_PARTE	Q3SD39_PARTE	A0CNK7_PARTE	A0BV93_PARTE	A0EE95_PARTE	A0DR90_PARTE	A0C9R6_PARTE	A0CMY7_PARTE	A0DJ79_PARTE	A0D8S2_PARTE	Q6BFB5_PARTE	A0D6H7_PARTE	A0E9F5_PARTE	A0EER9_PARTE	A0BAN0_PARTE	A0DGG7_PARTE	A0BS38_PARTE	A0DF59_PARTE	A0C9R2_PARTE	A0BCB5_PARTE	A0C5C2_PARTE	A0CI70_PARTE	A0DY19_PARTE	A0DRD5_PARTE	A0CQB1_PARTE	A0BS16_PARTE	A0E5G5_PARTE	A0BG12_PARTE	A0CDW3_PARTE	A0EBK5_PARTE	A0DAB0_PARTE	A0DP61_PARTE	A0DWU8_PARTE	A0EG41_PARTE	A0BJJ2_PARTE	A0CVA3_PARTE	A0CR15_PARTE	A0DSV8_PARTE	A0DJN7_PARTE
cellular_component	GO:0031982	vesicle	12	14	0.857143	0.986327	0.0175513	1	0.954	A0D6K3_PARTE	A0DIY6_PARTE	A0D4P3_PARTE	A0E835_PARTE	A0BUP0_PARTE	A0C0Z7_PARTE	A0CVB8_PARTE	A0DVF3_PARTE	A0E4V4_PARTE	A0BVS3_PARTE	A0EBH8_PARTE	A0BS10_PARTE
cellular_component	GO:0005770	late endosome	21	27	0.777778	0.990613	0.0191413	1	0.961	A0C193_PARTE	A0EDF3_PARTE	A0CC80_PARTE	A0BPP2_PARTE	A0E9P8_PARTE	A0E2L8_PARTE	A0BNV3_PARTE	A0C7C6_PARTE	A0CCG9_PARTE	A0EGV0_PARTE	A0BTP1_PARTE	A0BKH2_PARTE	A0CPQ4_PARTE	A0CSZ6_PARTE	A0E1W5_PARTE	A0CTK6_PARTE	A0DHC5_PARTE	A0C476_PARTE	A0C8Q9_PARTE	A0BH81_PARTE	A0EC77_PARTE
cellular_component	GO:0032588	trans-Golgi network membrane	4	4	1	1	0.0225326	1	0.993	A0D401_PARTE	A0D2J8_PARTE	A0CDH8_PARTE	A0DFH7_PARTE
cellular_component	GO:0030496	midbody	4	4	1	1	0.0225326	1	0.993	A0C7D8_PARTE	A0DMA5_PARTE	A0DNN4_PARTE	A0BTE8_PARTE
cellular_component	GO:0061673	mitotic spindle astral microtubule	4	4	1	1	0.0225326	1	0.993	A0BGM9_PARTE	A0DEF4_PARTE	A0EGX3_PARTE	A0D1T1_PARTE
cellular_component	GO:1990023	mitotic spindle midzone	4	4	1	1	0.0225326	1	0.993	A0BGM9_PARTE	A0DEF4_PARTE	A0EGX3_PARTE	A0D1T1_PARTE
cellular_component	GO:0000306	extrinsic component of vacuolar membrane	4	4	1	1	0.0225326	1	0.993	A0EIB5_PARTE	A0EEB7_PARTE	A0DUT6_PARTE	A0EEU8_PARTE
cellular_component	GO:0070772	PAS complex	4	4	1	1	0.0225326	1	0.993	A0EIB5_PARTE	A0EEB7_PARTE	A0DUT6_PARTE	A0EEU8_PARTE
cellular_component	GO:0005737	cytoplasm	1380	3514	0.392715	3.68471e-30	1	0	1	TRM5_PARTE	Q6BGI5_PARTE	Q6BGH1_PARTE	Q8WPW6_PARTE	Q3SD90_PARTE	Q3SEH4_PARTE	Q3SDT2_PARTE	Q6BG98_PARTE	Q3SEG4_PARTE	Q3SD88_PARTE	Q3SEL1_PARTE	Q6BFH6_PARTE	Q6BG59_PARTE	Q3M0W5_PARTE	Q6BGJ0_PARTE	Q6BGF8_PARTE	Q6BFD3_PARTE	Q6BFN0_PARTE	Q2Q4H0_PARTE	Q3SDT3_PARTE	A0CS65_PARTE	Q3SEL0_PARTE	Q6BGA6_PARTE	Q3SD89_PARTE	Q6BFB4_PARTE	Q3SE82_PARTE	Q3M0X1_PARTE	A0C6K2_PARTE	Q3SEH0_PARTE	A0CNZ6_PARTE	Q3SE17_PARTE	Q3SCX0_PARTE	A0C5H8_PARTE	A0E9C0_PARTE	A0CP16_PARTE	A0BFN5_PARTE	A0DU09_PARTE	A0D9Q7_PARTE	A0DUH6_PARTE	A0C4J6_PARTE
cellular_component	GO:0005829	cytosol	241	715	0.337063	5.10429e-16	1	0	1	Q3SD06_PARTE	Q965E7_PARTE	Q6BGD9_PARTE	Q965E6_PARTE	Q6BFU2_PARTE	Q3SD41_PARTE	Q6BFW0_PARTE	A0CBZ8_PARTE	A0DTZ8_PARTE	A0CHU5_PARTE	A0DA89_PARTE	A0E1L2_PARTE	A0BYR1_PARTE	A0CCR3_PARTE	A0BHJ6_PARTE	A0D4N4_PARTE	A0E1D3_PARTE	A0DKF1_PARTE	A0CRY9_PARTE	A0CUL9_PARTE	A0CH59_PARTE	A0C1J8_PARTE	A0BG34_PARTE	A0BFJ3_PARTE	A0BMD4_PARTE	A0CBU4_PARTE	A0D1D5_PARTE	A0CXP8_PARTE	A0D2Y6_PARTE	A0EII1_PARTE	A0CAH9_PARTE	A0BHI2_PARTE	A0C542_PARTE	A0D230_PARTE	A0CS52_PARTE	A0DI82_PARTE	A0DIB7_PARTE	A0EBG9_PARTE	A0DGT2_PARTE	A0DJC4_PARTE
cellular_component	GO:0005730	nucleolus	82	222	0.369369	0.138806	0.887283	1	1	Q6BFX5_PARTE	Q6BFG2_PARTE	Q6BGL2_PARTE	Q6BGC4_PARTE	Q6BGL0_PARTE	A0EBI7_PARTE	A0DH86_PARTE	A0EAW1_PARTE	A0BIS2_PARTE	A0BXJ8_PARTE	A0DPR1_PARTE	A0E5L3_PARTE	A0DYR3_PARTE	A0BYS9_PARTE	A0D8P4_PARTE	A0BEU9_PARTE	A0CQU8_PARTE	A0BC54_PARTE	A0C2K4_PARTE	Q6BGL7_PARTE	A0C0N7_PARTE	A0C1F8_PARTE	A0DYV5_PARTE	A0BCZ7_PARTE	A0BXK3_PARTE	A0DRM4_PARTE	A0E8M1_PARTE	A0C0U6_PARTE	A0CT98_PARTE	A0BIT7_PARTE	A0BMN1_PARTE	A0C8N6_PARTE	A0DRQ5_PARTE	A0CYT9_PARTE	A0D221_PARTE	A0E942_PARTE	A0CYW1_PARTE	A0DIJ7_PARTE	A0BHG7_PARTE	A0EAI9_PARTE
cellular_component	GO:0005783	endoplasmic reticulum	74	290	0.255172	9.89418e-11	1	0	1	Q7Z0N8_PARTE	Q6BG96_PARTE	Q7Z0N9_PARTE	Q6BG82_PARTE	Q3M0Z9_PARTE	A0CMU8_PARTE	A0E269_PARTE	A0CJP9_PARTE	A0DLN1_PARTE	A0EI11_PARTE	A0CUE4_PARTE	A0BR04_PARTE	A0CZX8_PARTE	A0E378_PARTE	A0BXS7_PARTE	A0C0A9_PARTE	A0BSS2_PARTE	A0CLM8_PARTE	A0DS89_PARTE	A0DU03_PARTE	A0DZC6_PARTE	A0CWJ7_PARTE	A0EH42_PARTE	A0BCM6_PARTE	A0C2Y8_PARTE	A0EIL7_PARTE	A0C4S4_PARTE	A0C9L1_PARTE	A0CTZ6_PARTE	A0E6Y2_PARTE	A0E745_PARTE	A0BD33_PARTE	A0DU47_PARTE	A0DP94_PARTE	A0DGF6_PARTE	A0BYV1_PARTE	A0E4T8_PARTE	A0E449_PARTE	A0BG53_PARTE	A0D249_PARTE
cellular_component	GO:0043231	intracellular membrane-bounded organelle	70	191	0.366492	0.000166771	0.999853	0.019	1	Q3SEE5_PARTE	Q6BFG8_PARTE	Q3SDB1_PARTE	Q3SEE4_PARTE	A0CE21_PARTE	A0BXR2_PARTE	A0CNK1_PARTE	A0DX66_PARTE	A0DB25_PARTE	A0E1D3_PARTE	A0DIY6_PARTE	A0BFJ3_PARTE	A0BMD4_PARTE	A0D2Y6_PARTE	A0EBG9_PARTE	A0BU97_PARTE	A0BZ29_PARTE	A0CEK3_PARTE	A0DU85_PARTE	A0EDM8_PARTE	A0CIN1_PARTE	A0CJN7_PARTE	A0BW78_PARTE	A0CTU3_PARTE	A0BZP6_PARTE	A0DHY1_PARTE	A0DAS4_PARTE	A0D657_PARTE	A0E5L4_PARTE	A0DE59_PARTE	A0C5V5_PARTE	A0DG11_PARTE	A0E0Y3_PARTE	A0DKD2_PARTE	A0CJ41_PARTE	A0BUH4_PARTE	A0CED5_PARTE	A0BM91_PARTE	A0E0V7_PARTE	A0BGF9_PARTE
cellular_component	GO:0005929	cilium	68	133	0.511278	0.838208	0.188553	1	1	A0E6Z2_PARTE	A0D6D4_PARTE	A0BS95_PARTE	A0BQ56_PARTE	A0BMY3_PARTE	A0CIV6_PARTE	A0BPN5_PARTE	A0CNI9_PARTE	A0CDI0_PARTE	A0C080_PARTE	A0EAZ0_PARTE	A0D9L6_PARTE	A0BS32_PARTE	A0BDX3_PARTE	A0C833_PARTE	A0CQE9_PARTE	A0EDC8_PARTE	A0DQX8_PARTE	A0BXH4_PARTE	A0CXX0_PARTE	A0DUW2_PARTE	A0E968_PARTE	A0DKU8_PARTE	A0DUH8_PARTE	A0EI95_PARTE	A0E561_PARTE	A0EDU2_PARTE	A0E7K2_PARTE	A0BSD4_PARTE	A0EG05_PARTE	A0DRR1_PARTE	A0E8V3_PARTE	A0CVD0_PARTE	A0CQL2_PARTE	A0C738_PARTE	A0BEQ6_PARTE	A0CW05_PARTE	A0DT37_PARTE	A0EFV7_PARTE	A0E3W1_PARTE
cellular_component	GO:0005794	Golgi apparatus	67	298	0.224832	7.13352e-05	0.999953	0.01	1	Q3SD06_PARTE	Q3SDU5_PARTE	Q3SD47_PARTE	Q3SDN1_PARTE	Q3SDQ7_PARTE	Q3SD60_PARTE	Q3SD41_PARTE	Q3SDK4_PARTE	Q6BG82_PARTE	Q3SDS7_PARTE	A0E6Z2_PARTE	A0CXY7_PARTE	A0E269_PARTE	A0E3A1_PARTE	A0CRT9_PARTE	A0BMS8_PARTE	A0DLN1_PARTE	A0E378_PARTE	A0DUP5_PARTE	A0EFH5_PARTE	A0DT72_PARTE	A0E997_PARTE	A0DU03_PARTE	A0DZC6_PARTE	A0EH42_PARTE	A0BCM6_PARTE	A0C2Y8_PARTE	A0EIL7_PARTE	A0C4S4_PARTE	A0DZI2_PARTE	A0C9L1_PARTE	A0E6Y2_PARTE	A0BD33_PARTE	A0CI76_PARTE	A0E4A9_PARTE	A0DP94_PARTE	A0DY14_PARTE	A0CYB0_PARTE	A0CVS2_PARTE	A0CDB8_PARTE
cellular_component	GO:0005739	mitochondrion	60	336	0.178571	1.83042e-40	1	0	1	A0CPG6_PARTE	A0CR64_PARTE	A0BMP6_PARTE	A0D9S6_PARTE	A0EIB6_PARTE	A0CLP4_PARTE	A0CWS4_PARTE	A0EEL7_PARTE	A0C374_PARTE	A0DG23_PARTE	A0CAN6_PARTE	A0CV24_PARTE	A0DLN6_PARTE	A0EAY4_PARTE	A0BCQ4_PARTE	A0C006_PARTE	A0C4P9_PARTE	A0EF41_PARTE	A0E989_PARTE	A0BN06_PARTE	A0DJ55_PARTE	A0DM04_PARTE	A0CUD3_PARTE	A0CWI7_PARTE	A0CUK2_PARTE	A0BZ89_PARTE	A0DJ49_PARTE	A0D8I7_PARTE	A0DN33_PARTE	A0DND3_PARTE	A0E7S1_PARTE	A0DS99_PARTE	A0BR38_PARTE	A0D1K8_PARTE	A0BRF7_PARTE	A0D5J3_PARTE	A0BQV8_PARTE	A0BKD6_PARTE	A0D7R3_PARTE	A0BMW2_PARTE
cellular_component	GO:0005680	anaphase-promoting complex	51	106	0.481132	0.980614	0.0306971	1	1	A0CPC8_PARTE	A0BD10_PARTE	A0DJ95_PARTE	A0CS41_PARTE	A0CUT9_PARTE	A0E1E8_PARTE	A0C827_PARTE	A0BRF4_PARTE	A0D8M9_PARTE	A0D2F6_PARTE	A0C5K0_PARTE	A0BWG3_PARTE	A0BGK9_PARTE	A0EBB1_PARTE	A0CSI8_PARTE	A0C7H4_PARTE	A0BZW2_PARTE	A0BQ06_PARTE	A0DAF4_PARTE	A0CP33_PARTE	A0BH17_PARTE	A0C306_PARTE	A0CI47_PARTE	A0E2N8_PARTE	A0DGA9_PARTE	A0BKZ0_PARTE	A0EB24_PARTE	A0E235_PARTE	A0BQ34_PARTE	A0CIH7_PARTE	A0BCU8_PARTE	A0DG68_PARTE	A0DN75_PARTE	A0CZG7_PARTE	A0D688_PARTE	A0CRS0_PARTE	A0BHV3_PARTE	A0DUY3_PARTE	A0ECJ4_PARTE	A0DPL6_PARTE
cellular_component	GO:0000307	cyclin-dependent protein kinase holoenzyme complex	47	126	0.373016	0.439823	0.63031	1	1	A0C6K2_PARTE	A0CDT6_PARTE	A0BC18_PARTE	A0BM63_PARTE	A0DL45_PARTE	A0BHA8_PARTE	A0D488_PARTE	A0DE79_PARTE	A0D125_PARTE	A0BI54_PARTE	A0CXJ3_PARTE	A0E356_PARTE	A0C4Y6_PARTE	A0E779_PARTE	A0DLE3_PARTE	A0D2A7_PARTE	A0C0L7_PARTE	A0BKW6_PARTE	A0EGF6_PARTE	A0BQW8_PARTE	A0BQK5_PARTE	A0C237_PARTE	A0D9A8_PARTE	A0DYY1_PARTE	A0C111_PARTE	A0DF79_PARTE	A0C2U4_PARTE	Q6BGI6_PARTE	A0BIZ2_PARTE	A0C6F9_PARTE	A0BLM4_PARTE	A0BFT7_PARTE	A0DWC9_PARTE	A0CRD9_PARTE	A0CRW1_PARTE	A0DM46_PARTE	A0BTI8_PARTE	A0BVR7_PARTE	A0DGW6_PARTE	A0E226_PARTE
cellular_component	GO:0005789	endoplasmic reticulum membrane	40	150	0.266667	4.31852e-07	1	0.001	1	Q6BG96_PARTE	Q3SED6_PARTE	A0DAV1_PARTE	A0E3A1_PARTE	A0E3D3_PARTE	A0CSU9_PARTE	A0DI32_PARTE	A0BJ95_PARTE	A0BSR1_PARTE	A0D846_PARTE	A0DUB2_PARTE	A0CED3_PARTE	A0E181_PARTE	A0CY56_PARTE	A0DL30_PARTE	A0C318_PARTE	A0C960_PARTE	A0E1P3_PARTE	A0BYE1_PARTE	A0DLU0_PARTE	A0DRE8_PARTE	A0CWV2_PARTE	A0DJ13_PARTE	A0C0K3_PARTE	A0EDD7_PARTE	A0DQ67_PARTE	A0DP71_PARTE	A0E1Y4_PARTE	A0E4Z0_PARTE	A0C2J2_PARTE	A0CXB3_PARTE	A0CUK9_PARTE	Q6BFQ1_PARTE	A0BAQ2_PARTE	A0D9C2_PARTE	A0CTU5_PARTE	A0CL55_PARTE	A0C620_PARTE	A0CCY4_PARTE	A0BH36_PARTE
cellular_component	GO:0005930	axoneme	37	115	0.321739	0.366936	0.693001	1	1	Q3SE80_PARTE	A0E3D9_PARTE	A0BGL6_PARTE	A0E4T4_PARTE	A0E8G3_PARTE	A0D4S2_PARTE	A0C1J6_PARTE	A0DWL7_PARTE	A0DT40_PARTE	A0DC81_PARTE	A0DE06_PARTE	A0BNY6_PARTE	A0DSG0_PARTE	A0CL89_PARTE	A0EBA6_PARTE	A0BWV2_PARTE	A0BBH0_PARTE	A0E663_PARTE	A0DH69_PARTE	A0CP26_PARTE	A0BP58_PARTE	A0ECA2_PARTE	A0DGK0_PARTE	A0CU72_PARTE	A0BDS1_PARTE	A0BCL4_PARTE	A0DXN7_PARTE	A0BMJ8_PARTE	A0C075_PARTE	A0BXS1_PARTE	A0C027_PARTE	A0C9H2_PARTE	A0BQ78_PARTE	A0DPB8_PARTE	A0D617_PARTE	Q6BG24_PARTE	A0CBC5_PARTE
cellular_component	GO:0005615	extracellular space	33	84	0.392857	0.587527	0.501097	1	1	CATL2_PARTE	A0CCW0_PARTE	A0BLY9_PARTE	A0DNW1_PARTE	A0BWE8_PARTE	A0CYS7_PARTE	A0BPC5_PARTE	A0CGA3_PARTE	A0C8B1_PARTE	A0CHZ5_PARTE	A0DIY3_PARTE	A0EIL7_PARTE	A0E8V8_PARTE	A0CE34_PARTE	A0BT30_PARTE	A0CXI4_PARTE	A0DGF9_PARTE	A0CPT1_PARTE	A0D203_PARTE	A0CCD9_PARTE	A0DD55_PARTE	A0BE59_PARTE	A0CKI7_PARTE	A0D7A1_PARTE	A0BLR4_PARTE	A0BFS4_PARTE	A0DN54_PARTE	A0C5Z6_PARTE	A0CAQ8_PARTE	A0CHV1_PARTE	A0EHF3_PARTE	A0CHG2_PARTE	A0CRC6_PARTE
cellular_component	GO:0032040	small-subunit processome	30	74	0.405405	0.671255	0.41849	1	1	Q6BFX5_PARTE	Q6BFG2_PARTE	Q6BFW3_PARTE	A0EAW1_PARTE	A0DPR1_PARTE	A0BCZ7_PARTE	A0BSI1_PARTE	A0DAL6_PARTE	A0CWQ5_PARTE	A0DRM4_PARTE	A0E8M1_PARTE	A0CV04_PARTE	A0CH77_PARTE	A0CGY6_PARTE	A0BPC9_PARTE	A0DBB1_PARTE	A0C9Z1_PARTE	A0DB28_PARTE	A0CAF2_PARTE	A0E6Q3_PARTE	A0D6Q8_PARTE	A0BQ12_PARTE	A0D6J1_PARTE	A0DAE6_PARTE	A0C630_PARTE	A0DIS3_PARTE	A0CX64_PARTE	A0BPW0_PARTE	A0CPI4_PARTE	A0DDR0_PARTE
cellular_component	GO:0012505	endomembrane system	26	116	0.224138	0.000249655	0.999802	0.032	1	Q3SD06_PARTE	Q3M101_PARTE	Q3SCZ7_PARTE	Q3SD47_PARTE	Q3SD02_PARTE	Q6BGB2_PARTE	Q3SDI1_PARTE	Q3M100_PARTE	Q3M0Y8_PARTE	Q3M0Z6_PARTE	Q3SD41_PARTE	Q3M0Y4_PARTE	Q3M0Z5_PARTE	Q3M0Y3_PARTE	Q3SDL4_PARTE	A0DT72_PARTE	A0BJQ7_PARTE	A0DW06_PARTE	A0CE74_PARTE	A0DUR6_PARTE	A0C361_PARTE	A0DY12_PARTE	A0CQP8_PARTE	A0CG48_PARTE	A0DBB8_PARTE	A0C6U0_PARTE
cellular_component	GO:0000151	ubiquitin ligase complex	26	74	0.351351	0.10547	0.916223	1	1	Q6BGH1_PARTE	A0CAA8_PARTE	A0C0J8_PARTE	A0DGL9_PARTE	A0BUK9_PARTE	A0DLL3_PARTE	A0BX52_PARTE	A0CYA7_PARTE	A0E805_PARTE	A0BKW2_PARTE	A0CBB0_PARTE	A0DZJ3_PARTE	A0CXY9_PARTE	A0EGS7_PARTE	A0BM90_PARTE	A0BNR5_PARTE	A0BFS9_PARTE	A0C2Z0_PARTE	A0DWW4_PARTE	A0DZE8_PARTE	A0BU81_PARTE	A0D443_PARTE	A0CJN6_PARTE	A0C9J1_PARTE	A0BR25_PARTE	A0BHV9_PARTE
cellular_component	GO:0005764	lysosome	25	67	0.373134	0.671357	0.415426	1	1	CATL2_PARTE	A0CCW0_PARTE	A0CYS7_PARTE	A0BPC5_PARTE	A0CGA3_PARTE	A0C8B1_PARTE	A0CHZ5_PARTE	A0DIY3_PARTE	A0EIL7_PARTE	A0CE34_PARTE	A0DFQ8_PARTE	A0BT30_PARTE	A0CXI4_PARTE	A0D203_PARTE	A0CD94_PARTE	A0DD55_PARTE	A0BE59_PARTE	A0CKI7_PARTE	A0D7A1_PARTE	A0BLR4_PARTE	A0DN54_PARTE	A0CAQ8_PARTE	A0CHV1_PARTE	A0EHF3_PARTE	A0CRC6_PARTE
cellular_component	GO:0036064	ciliary basal body	23	61	0.377049	0.489543	0.614105	1	1	Q3SE79_PARTE	Q3SE80_PARTE	Q3SCX0_PARTE	A0CKP2_PARTE	A0CG71_PARTE	A0BFH0_PARTE	A0DXG3_PARTE	A0CX75_PARTE	A0DT40_PARTE	A0CFZ3_PARTE	A0D234_PARTE	A0BDA4_PARTE	A0BBH0_PARTE	A0E663_PARTE	A0CKD4_PARTE	A0DUY4_PARTE	A0CB82_PARTE	A0BXS1_PARTE	A0D4F2_PARTE	A0CRK8_PARTE	A0D617_PARTE	Q6BG24_PARTE	A0EI76_PARTE
cellular_component	GO:0051233	spindle midzone	22	56	0.392857	0.806543	0.273156	1	1	A0BWJ6_PARTE	A0DWU2_PARTE	A0BP84_PARTE	A0C041_PARTE	A0DTN5_PARTE	A0DZI9_PARTE	A0EIQ0_PARTE	A0D9N7_PARTE	A0DD45_PARTE	A0DMT8_PARTE	A0BDM4_PARTE	A0CQ56_PARTE	A0DN84_PARTE	A0DSR0_PARTE	A0CHZ8_PARTE	A0EA68_PARTE	A0EBQ8_PARTE	A0BS82_PARTE	A0BE53_PARTE	A0E1I3_PARTE	A0BDJ5_PARTE	A0E1C0_PARTE
cellular_component	GO:1990904	ribonucleoprotein complex	21	63	0.333333	6.54168e-41	1	0	1	A0BZZ4_PARTE	A0BHJ6_PARTE	A0DWQ6_PARTE	A0E1H5_PARTE	A0BQ16_PARTE	A0E2B4_PARTE	A0D6X4_PARTE	A0E802_PARTE	A0C124_PARTE	A0EDH3_PARTE	A0C617_PARTE	A0CQ46_PARTE	A0CUL6_PARTE	A0BY82_PARTE	A0BXH2_PARTE	A0C144_PARTE	A0DLY6_PARTE	A0E9I9_PARTE	A0DTM1_PARTE	A0DDX4_PARTE	A0BVQ2_PARTE
cellular_component	GO:0005814	centriole	20	52	0.384615	0.543913	0.569295	1	1	A0BG74_PARTE	A0CG71_PARTE	A0BFH0_PARTE	A0DXG3_PARTE	A0DYV3_PARTE	A0DQG4_PARTE	A0D234_PARTE	A0BDA4_PARTE	A0BIX2_PARTE	A0CTI2_PARTE	A0EFM7_PARTE	A0CST5_PARTE	A0BLT0_PARTE	A0BL87_PARTE	A0CB82_PARTE	A0DQE8_PARTE	A0EBF7_PARTE	A0D4F2_PARTE	A0CRK8_PARTE	A0EDB9_PARTE
cellular_component	GO:0032133	chromosome passenger complex	20	45	0.444444	0.826335	0.261643	1	1	A0DWU2_PARTE	A0BP84_PARTE	A0C041_PARTE	A0DTN5_PARTE	A0DZI9_PARTE	A0EIQ0_PARTE	A0D9N7_PARTE	A0DD45_PARTE	A0DMT8_PARTE	A0CQ56_PARTE	A0DN84_PARTE	A0DSR0_PARTE	A0CHZ8_PARTE	A0EA68_PARTE	A0EBQ8_PARTE	A0BS82_PARTE	A0BE53_PARTE	A0E1I3_PARTE	A0BDJ5_PARTE	A0E1C0_PARTE
cellular_component	GO:0005876	spindle microtubule	20	45	0.444444	0.945886	0.0935762	1	1	A0DWU2_PARTE	A0BP84_PARTE	A0C041_PARTE	A0DTN5_PARTE	A0DZI9_PARTE	A0EIQ0_PARTE	A0D9N7_PARTE	A0DD45_PARTE	A0DMT8_PARTE	A0CQ56_PARTE	A0DN84_PARTE	A0DSR0_PARTE	A0CHZ8_PARTE	A0EA68_PARTE	A0EBQ8_PARTE	A0BS82_PARTE	A0BE53_PARTE	A0E1I3_PARTE	A0BDJ5_PARTE	A0E1C0_PARTE
cellular_component	GO:0031616	spindle pole centrosome	20	45	0.444444	0.826335	0.261643	1	1	A0DWU2_PARTE	A0BP84_PARTE	A0C041_PARTE	A0DTN5_PARTE	A0DZI9_PARTE	A0EIQ0_PARTE	A0D9N7_PARTE	A0DD45_PARTE	A0DMT8_PARTE	A0CQ56_PARTE	A0DN84_PARTE	A0DSR0_PARTE	A0CHZ8_PARTE	A0EA68_PARTE	A0EBQ8_PARTE	A0BS82_PARTE	A0BE53_PARTE	A0E1I3_PARTE	A0BDJ5_PARTE	A0E1C0_PARTE
cellular_component	GO:0016459	myosin complex	19	34	0.558824	0.986077	0.0317421	1	1	A0D6K3_PARTE	A0CG15_PARTE	A0BEY5_PARTE	A0D4P3_PARTE	A0E835_PARTE	A0BUP0_PARTE	A0C0Z7_PARTE	A0DXH2_PARTE	A0CVB8_PARTE	A0BWR9_PARTE	A0E4V4_PARTE	A0E6Z7_PARTE	A0BVS3_PARTE	A0DX28_PARTE	A0CRE1_PARTE	A0BQ00_PARTE	A0DN20_PARTE	A0DVZ3_PARTE	A0CMK7_PARTE
cellular_component	GO:0000139	Golgi membrane	16	42	0.380952	0.457512	0.640148	1	1	Q3SEP5_PARTE	Q3M0Z6_PARTE	Q3M0Z5_PARTE	A0C0X0_PARTE	A0C2N8_PARTE	A0BVV2_PARTE	A0EEK6_PARTE	A0DC59_PARTE	A0EI96_PARTE	A0D0F3_PARTE	A0CS58_PARTE	A0CRE9_PARTE	A0BJC2_PARTE	A0DUW0_PARTE	A0BSF3_PARTE	A0DAI9_PARTE
cellular_component	GO:0031201	SNARE complex	15	45	0.333333	0.279165	0.815278	1	1	Q3M101_PARTE	Q3M100_PARTE	Q3M0Y8_PARTE	Q3M0Z6_PARTE	Q3M0Y4_PARTE	Q3M0Z5_PARTE	Q3M0Y3_PARTE	Q3M0Z9_PARTE	A0E3A1_PARTE	A0BU25_PARTE	A0BYV1_PARTE	A0DUR6_PARTE	A0E1Y4_PARTE	A0CG48_PARTE	A0DBB8_PARTE
cellular_component	GO:0031410	cytoplasmic vesicle	15	30	0.5	0.942643	0.0699664	1	1	A0D401_PARTE	A0D2J8_PARTE	A0DVL5_PARTE	A0D955_PARTE	A0DLS9_PARTE	A0E8M5_PARTE	A0DC16_PARTE	A0D1P4_PARTE	A0D0B3_PARTE	A0DZU7_PARTE	A0CCY9_PARTE	A0DEJ0_PARTE	A0CDH8_PARTE	A0C7E2_PARTE	A0DFH7_PARTE
cellular_component	GO:0005802	trans-Golgi network	15	35	0.428571	0.92427	0.132922	1	1	A0BHI2_PARTE	A0BAN0_PARTE	A0BP94_PARTE	A0C9R2_PARTE	A0CI70_PARTE	A0DY19_PARTE	A0C3F9_PARTE	A0D8H1_PARTE	A0E5G5_PARTE	A0DP61_PARTE	A0DJN7_PARTE	Q6BFD6_PARTE	A0CV06_PARTE	A0BTX6_PARTE	A0CYH1_PARTE
cellular_component	GO:0005654	nucleoplasm	14	34	0.411765	0.0517901	0.960887	1	1	Q6BGD9_PARTE	A0CBZ8_PARTE	A0EEI8_PARTE	A0D0L0_PARTE	A0E3I2_PARTE	A0EF20_PARTE	A0BD96_PARTE	A0ECQ1_PARTE	A0E4Y9_PARTE	A0DZ28_PARTE	A0BFY0_PARTE	A0E6I1_PARTE	A0BP41_PARTE	A0BQT2_PARTE
cellular_component	GO:0022625	cytosolic large ribosomal subunit	14	232	0.0603448	3.51125e-31	1	0	1	A0DTB2_PARTE	A0CXH8_PARTE	A0CGY0_PARTE	A0BPU8_PARTE	A0D4U2_PARTE	A0CCS6_PARTE	A0C5U4_PARTE	A0CBW8_PARTE	A0DBB3_PARTE	A0DIQ7_PARTE	A0DAF5_PARTE	A0CFQ8_PARTE	A0CPJ7_PARTE	A0CYT3_PARTE
cellular_component	GO:0005743	mitochondrial inner membrane	14	79	0.177215	1.51669e-18	1	0	1	A0BI75_PARTE	A0BLY8_PARTE	A0BX72_PARTE	A0BS51_PARTE	A0DRM1_PARTE	A0D966_PARTE	A0BTT6_PARTE	A0DN33_PARTE	A0BX73_PARTE	Q6BFV6_PARTE	A0BL37_PARTE	A0CMR5_PARTE	A0E2J0_PARTE	A0DS83_PARTE
cellular_component	GO:0030127	COPII vesicle coat	14	25	0.56	0.974568	0.0602946	1	1	A0BD19_PARTE	A0BRR6_PARTE	A0CRZ4_PARTE	A0CD22_PARTE	A0DLP1_PARTE	A0DXK1_PARTE	A0CWV2_PARTE	A0CRZ0_PARTE	A0DQ67_PARTE	A0CHY5_PARTE	A0CIP6_PARTE	A0DNY4_PARTE	A0E2F6_PARTE	A0CZH9_PARTE
cellular_component	GO:0005769	early endosome	13	28	0.464286	0.848148	0.258416	1	1	A0CC80_PARTE	A0D4B6_PARTE	A0C1B7_PARTE	A0DJZ1_PARTE	A0CPP9_PARTE	A0C346_PARTE	A0CS99_PARTE	A0D275_PARTE	A0EI39_PARTE	A0D550_PARTE	A0BY41_PARTE	A0CE52_PARTE	A0EDP6_PARTE
cellular_component	GO:0034045	phagophore assembly site membrane	13	51	0.254902	0.0331657	0.983953	0.994	1	A0DQG3_PARTE	A0E2Q2_PARTE	A0CS09_PARTE	A0C0S8_PARTE	A0CXN0_PARTE	A0BLG1_PARTE	A0D7Z8_PARTE	A0C232_PARTE	A0BR89_PARTE	A0BV79_PARTE	A0BRJ7_PARTE	A0DE75_PARTE	A0C060_PARTE
cellular_component	GO:0048188	Set1C/COMPASS complex	13	35	0.371429	0.496626	0.639363	1	1	A0BEN9_PARTE	A0D3M9_PARTE	A0BR52_PARTE	A0D7X4_PARTE	A0D6D3_PARTE	A0BQ57_PARTE	A0BP45_PARTE	A0C9K8_PARTE	A0BCV6_PARTE	A0CLY5_PARTE	A0E7Z1_PARTE	A0DPM5_PARTE	A0DBW1_PARTE
cellular_component	GO:0005952	cAMP-dependent protein kinase complex	12	84	0.142857	7.69544e-07	1	0.001	1	Q3SDY8_PARTE	Q3SEP4_PARTE	Q3SEM8_PARTE	Q3SEP2_PARTE	Q3SEP3_PARTE	Q3SEP1_PARTE	Q3SEM0_PARTE	A0D9C4_PARTE	A0E901_PARTE	A0DP02_PARTE	A0DQJ3_PARTE	A0CWG2_PARTE
cellular_component	GO:0070971	endoplasmic reticulum exit site	12	20	0.6	0.984301	0.0442511	1	1	A0BD19_PARTE	A0BRR6_PARTE	A0CRZ4_PARTE	A0CD22_PARTE	A0DLP1_PARTE	A0DXK1_PARTE	A0CWV2_PARTE	A0CRZ0_PARTE	A0DQ67_PARTE	A0CHY5_PARTE	A0E2F6_PARTE	A0CZH9_PARTE
cellular_component	GO:0030014	CCR4-NOT complex	12	26	0.461538	0.88714	0.190481	1	1	A0C9S4_PARTE	A0C1N8_PARTE	A0BJS0_PARTE	A0CDA3_PARTE	A0BX24_PARTE	A0D2Q5_PARTE	A0BK23_PARTE	A0C1F5_PARTE	A0DFP9_PARTE	A0D3U6_PARTE	A0CE96_PARTE	A0C6S3_PARTE
cellular_component	GO:0000785	chromatin	12	40	0.3	0.0423883	0.971355	0.998	1	A0DZ39_PARTE	A0CST8_PARTE	A0E1E1_PARTE	A0CVX2_PARTE	A0DTJ1_PARTE	A0EDV6_PARTE	A0E7D1_PARTE	A0EG73_PARTE	A0DRC6_PARTE	A0DIG2_PARTE	A0EDC2_PARTE	A0DJ32_PARTE
cellular_component	GO:0005777	peroxisome	12	49	0.244898	0.00427687	0.997973	0.416	1	A0BKR1_PARTE	A0BHV8_PARTE	A0D333_PARTE	A0CMJ5_PARTE	A0E2W3_PARTE	A0CQA0_PARTE	A0CWT9_PARTE	A0BQ97_PARTE	A0E4M4_PARTE	A0C067_PARTE	A0D0G0_PARTE	A0DZV1_PARTE
cellular_component	GO:0005759	mitochondrial matrix	11	51	0.215686	2.08538e-07	1	0	1	TRM5_PARTE	A0CDH3_PARTE	A0E1L0_PARTE	A0BZW9_PARTE	A0D3Z3_PARTE	A0ECY8_PARTE	A0DFI4_PARTE	A0D2K8_PARTE	A0BJ73_PARTE	A0DTR6_PARTE	A0DZ50_PARTE
cellular_component	GO:0022627	cytosolic small ribosomal subunit	11	126	0.0873016	1.92595e-14	1	0	1	A0CCR3_PARTE	A0CBU4_PARTE	A0C3V6_PARTE	A0BSI1_PARTE	A0DAL6_PARTE	A0BSN9_PARTE	A0DHZ2_PARTE	A0DAS5_PARTE	A0BF01_PARTE	A0E2R7_PARTE	A0DI10_PARTE
cellular_component	GO:0031514	motile cilium	9	31	0.290323	0.177551	0.904704	1	1	A0CVP5_PARTE	A0BNE6_PARTE	A0BAP9_PARTE	A0BP58_PARTE	A0CKD4_PARTE	Q6BFE9_PARTE	A0E5I3_PARTE	A0EB41_PARTE	A0BGB4_PARTE
cellular_component	GO:0016471	vacuolar proton-transporting V-type ATPase complex	9	25	0.36	0.145662	0.924413	1	1	Q3SCW9_PARTE	Q3SDC7_PARTE	Q6BGD8_PARTE	Q3SDC8_PARTE	Q6BFK1_PARTE	A0D4Z5_PARTE	A0E6H8_PARTE	A0CYK4_PARTE	A0CXP3_PARTE
cellular_component	GO:0005643	nuclear pore	9	16	0.5625	0.978216	0.0475034	1	1	Q6BGI5_PARTE	A0BY75_PARTE	A0C0L5_PARTE	A0D1E4_PARTE	A0DNG6_PARTE	A0DM38_PARTE	A0E6N1_PARTE	A0DEU1_PARTE	A0DSD2_PARTE
cellular_component	GO:0005840	ribosome	9	83	0.108434	1.06794e-52	1	0	1	Q6BFQ5_PARTE	A0CC19_PARTE	A0D8B1_PARTE	A0DKH9_PARTE	A0E5U1_PARTE	A0E2M0_PARTE	A0D4Q4_PARTE	A0DSJ3_PARTE	A0E0Z9_PARTE
cellular_component	GO:0071013	catalytic step 2 spliceosome	9	61	0.147541	0.00012522	0.999959	0.015	1	A0E003_PARTE	A0DTP6_PARTE	A0CX97_PARTE	A0BEU9_PARTE	A0CSK6_PARTE	A0CM05_PARTE	A0DXI0_PARTE	A0ED29_PARTE	A0BZY5_PARTE
cellular_component	GO:0046540	U4/U6 x U5 tri-snRNP complex	9	33	0.272727	0.118494	0.940502	1	1	A0DPR1_PARTE	A0C941_PARTE	A0BCZ7_PARTE	A0C124_PARTE	A0DG60_PARTE	A0CF45_PARTE	A0D810_PARTE	A0BES1_PARTE	A0BVQ2_PARTE
cellular_component	GO:0005868	cytoplasmic dynein complex	9	25	0.36	0.475623	0.682397	1	1	A0DUH6_PARTE	A0BRQ2_PARTE	A0DT40_PARTE	A0C2F5_PARTE	A0CXK3_PARTE	A0BP58_PARTE	A0E7Z5_PARTE	A0E559_PARTE	A0CYQ1_PARTE
cellular_component	GO:0030992	intraciliary transport particle B	9	33	0.272727	0.118494	0.940502	1	1	A0E6Z2_PARTE	A0BPN5_PARTE	A0C080_PARTE	A0D9L6_PARTE	A0CPR2_PARTE	A0BXS1_PARTE	A0BYU6_PARTE	A0D617_PARTE	A0D714_PARTE
cellular_component	GO:0005721	pericentric heterochromatin	9	21	0.428571	0.732345	0.429167	1	1	A0BSM2_PARTE	A0DNN8_PARTE	A0CK69_PARTE	A0BPM5_PARTE	A0E5T9_PARTE	A0DAQ6_PARTE	A0E255_PARTE	A0E6P8_PARTE	A0CNA4_PARTE
cellular_component	GO:0000932	P-body	9	25	0.36	0.475623	0.682397	1	1	A0DYI6_PARTE	A0EG02_PARTE	A0EE12_PARTE	A0BIL8_PARTE	A0EE03_PARTE	A0E7K7_PARTE	A0E3N4_PARTE	A0BFS1_PARTE	A0DHZ1_PARTE
cellular_component	GO:0000220	vacuolar proton-transporting V-type ATPase, V0 domain	8	16	0.5	0.880236	0.249375	1	1	Q3SCW9_PARTE	Q3SDC7_PARTE	Q6BGD8_PARTE	Q3SDC8_PARTE	Q6BFK1_PARTE	A0E6H8_PARTE	A0CYK4_PARTE	A0CXP3_PARTE
cellular_component	GO:0030686	90S preribosome	8	16	0.5	0.80005	0.299544	1	1	Q6BFX5_PARTE	Q6BFG2_PARTE	Q6BGL0_PARTE	A0D8P4_PARTE	A0CWQ5_PARTE	A0CH77_PARTE	A0DB28_PARTE	A0CDW8_PARTE
cellular_component	GO:0030687	preribosome, large subunit precursor	8	36	0.222222	0.037684	0.983763	0.997	1	A0BC54_PARTE	A0CJM0_PARTE	Q6BGL7_PARTE	A0DML4_PARTE	A0CI40_PARTE	A0DRF5_PARTE	A0DBC5_PARTE	A0EER5_PARTE
cellular_component	GO:0000930	gamma-tubulin complex	8	13	0.615385	0.973226	0.0787891	1	1	A0C8V4_PARTE	A0BDB2_PARTE	A0E204_PARTE	A0E7U0_PARTE	A0DAA4_PARTE	A0CGN7_PARTE	A0C933_PARTE	A0EFT0_PARTE
cellular_component	GO:0000159	protein phosphatase type 2A complex	8	24	0.333333	0.37449	0.772287	1	1	Q6BG43_PARTE	A0CJV7_PARTE	A0BIC1_PARTE	A0BPU1_PARTE	A0EAV0_PARTE	A0CPK5_PARTE	A0CMZ6_PARTE	A0DY68_PARTE
cellular_component	GO:0015629	actin cytoskeleton	8	14	0.571429	0.163748	0.8905	1	1	A0D6K3_PARTE	A0D4P3_PARTE	A0E835_PARTE	A0BUP0_PARTE	A0C0Z7_PARTE	A0CVB8_PARTE	A0E4V4_PARTE	A0BVS3_PARTE
cellular_component	GO:0030176	integral component of endoplasmic reticulum membrane	8	37	0.216216	0.00477425	0.997843	0.489	1	A0D6Z3_PARTE	A0C0A9_PARTE	A0BGA1_PARTE	A0E1K7_PARTE	A0DFR4_PARTE	A0DTR3_PARTE	A0CD88_PARTE	A0E7E1_PARTE
cellular_component	GO:0031588	nucleotide-activated protein kinase complex	8	13	0.615385	0.974249	0.0821116	1	1	A0DPP7_PARTE	A0CEU2_PARTE	A0C0M5_PARTE	A0BC25_PARTE	A0BCY0_PARTE	A0BD23_PARTE	A0D9A0_PARTE	Q6BGJ2_PARTE
cellular_component	GO:0042555	MCM complex	8	13	0.615385	0.974249	0.0821116	1	1	A0BNH6_PARTE	A0EIN0_PARTE	A0CFS8_PARTE	A0DAC7_PARTE	A0BKB5_PARTE	A0DN64_PARTE	A0DCN1_PARTE	A0D0Z9_PARTE
cellular_component	GO:0010008	endosome membrane	8	8	1	0.876271	0.19995	1	1	A0DI70_PARTE	A0C5N2_PARTE	A0EIB5_PARTE	A0BAS5_PARTE	A0EEB7_PARTE	Q6BFG7_PARTE	A0DUT6_PARTE	A0EEU8_PARTE
cellular_component	GO:0005832	chaperonin-containing T-complex	7	32	0.21875	0.0340938	0.986867	0.995	1	Q6BFS8_PARTE	A0CMK4_PARTE	A0D3F0_PARTE	A0E5W4_PARTE	A0BPP6_PARTE	A0CM70_PARTE	A0CNA9_PARTE
cellular_component	GO:0035869	ciliary transition zone	7	15	0.466667	0.43641	0.723361	1	1	A0DEF1_PARTE	A0EBA6_PARTE	A0CP26_PARTE	A0DDG3_PARTE	A0BXH9_PARTE	A0D1T6_PARTE	A0BQ78_PARTE
cellular_component	GO:0005669	transcription factor TFIID complex	7	11	0.636364	0.976158	0.0847366	1	1	A0CKI3_PARTE	A0BXM5_PARTE	A0BPX4_PARTE	A0CLJ4_PARTE	A0D5W6_PARTE	A0DL78_PARTE	A0CZU1_PARTE
cellular_component	GO:0032300	mismatch repair complex	7	10	0.7	0.990155	0.0459858	1	1	Q6BFM8_PARTE	A0DYM6_PARTE	A0CT88_PARTE	A0E9T1_PARTE	A0EFZ8_PARTE	A0CH16_PARTE	A0BJK4_PARTE
cellular_component	GO:0048471	perinuclear region of cytoplasm	7	15	0.466667	0.815431	0.351842	1	1	A0CMU8_PARTE	A0CTZ6_PARTE	A0E745_PARTE	A0C6J4_PARTE	A0CNZ3_PARTE	A0D3R3_PARTE	A0C2T6_PARTE
cellular_component	GO:0030991	intraciliary transport particle A	7	14	0.5	0.871847	0.273782	1	1	A0BBH0_PARTE	A0E663_PARTE	A0BF42_PARTE	A0C3Z2_PARTE	A0CYF9_PARTE	A0CXT7_PARTE	Q6BG24_PARTE
cellular_component	GO:0031428	box C/D RNP complex	7	14	0.5	0.871847	0.273782	1	1	A0EAW1_PARTE	A0DPR1_PARTE	A0BCZ7_PARTE	A0D6Q8_PARTE	A0CX64_PARTE	A0BPW0_PARTE	A0CPI4_PARTE
cellular_component	GO:0030126	COPI vesicle coat	7	18	0.388889	0.606545	0.583592	1	1	A0DC59_PARTE	A0EI96_PARTE	A0D0F3_PARTE	A0CS58_PARTE	A0CRE9_PARTE	A0BJC2_PARTE	A0DUW0_PARTE
cellular_component	GO:0071006	U2-type catalytic step 1 spliceosome	7	11	0.636364	0.976158	0.0847366	1	1	A0CII1_PARTE	A0E2N3_PARTE	A0CT85_PARTE	A0DXT2_PARTE	A0BKI9_PARTE	A0DPK2_PARTE	A0BCT9_PARTE
cellular_component	GO:0016593	Cdc73/Paf1 complex	6	17	0.352941	0.49035	0.700452	1	1	Q6BGK7_PARTE	A0C6I1_PARTE	A0DVH9_PARTE	A0DKB6_PARTE	A0E0J9_PARTE	A0CKM8_PARTE
cellular_component	GO:0005778	peroxisomal membrane	6	27	0.222222	0.0316511	0.9887	0.986	1	A0CHU5_PARTE	A0DPC6_PARTE	A0EBU8_PARTE	A0DDE2_PARTE	A0DB56_PARTE	A0CH47_PARTE
cellular_component	GO:0005839	proteasome core complex	6	41	0.146341	0.000707552	0.999825	0.082	1	A0CF33_PARTE	A0DPM6_PARTE	A0BCV7_PARTE	A0C991_PARTE	A0CI35_PARTE	A0DGA3_PARTE
cellular_component	GO:0005681	spliceosomal complex	6	36	0.166667	2.01302e-06	0.999999	0.001	1	A0D4B2_PARTE	A0D280_PARTE	A0BKV6_PARTE	A0CXT5_PARTE	A0E1S9_PARTE	A0BQ90_PARTE
cellular_component	GO:0019773	proteasome core complex, alpha-subunit complex	6	21	0.285714	0.234453	0.883239	1	1	A0CF33_PARTE	A0DPM6_PARTE	A0BCV7_PARTE	A0C991_PARTE	A0CI35_PARTE	A0DGA3_PARTE
cellular_component	GO:0030125	clathrin vesicle coat	6	6	1	0.98426	0.0407718	1	1	Q6BG09_PARTE	A0DAB0_PARTE	A0DB78_PARTE	A0CFU3_PARTE	A0BE62_PARTE	A0E647_PARTE
cellular_component	GO:0005576	extracellular region	6	17	0.352941	0.475331	0.60272	1	1	A0CKP2_PARTE	A0E8C7_PARTE	A0CFZ3_PARTE	A0BX02_PARTE	A0DRL9_PARTE	A0BCM7_PARTE
cellular_component	GO:0000781	chromosome, telomeric region	6	16	0.375	0.49035	0.700452	1	1	A0BEN9_PARTE	A0D7X4_PARTE	A0DVB9_PARTE	A0DPN6_PARTE	A0BCV6_PARTE	A0DPM5_PARTE
cellular_component	GO:0000839	Hrd1p ubiquitin ligase ERAD-L complex	6	14	0.428571	0.726218	0.47525	1	1	A0DVM6_PARTE	A0D624_PARTE	A0EAK3_PARTE	A0C8D6_PARTE	A0C8I1_PARTE	A0C1B6_PARTE
cellular_component	GO:0000974	Prp19 complex	6	20	0.3	0.287661	0.849613	1	1	A0CII1_PARTE	A0E2N3_PARTE	A0DXT2_PARTE	A0BKI9_PARTE	A0DPK2_PARTE	A0BCT9_PARTE
cellular_component	GO:0005639	integral component of nuclear inner membrane	6	9	0.666667	0.979313	0.0860007	1	1	A0BRM1_PARTE	A0DSK3_PARTE	A0EH31_PARTE	A0CU25_PARTE	A0BL33_PARTE	A0BGH4_PARTE
cellular_component	GO:0030131	clathrin adaptor complex	6	15	0.4	0.573605	0.585616	1	1	A0CBT3_PARTE	A0DI20_PARTE	A0CCQ4_PARTE	A0E8M5_PARTE	A0CTC5_PARTE	A0BYI5_PARTE
cellular_component	GO:0031461	cullin-RING ubiquitin ligase complex	6	21	0.285714	0.156498	0.878893	1	1	A0C548_PARTE	A0BJA6_PARTE	A0CT81_PARTE	A0DZ82_PARTE	A0BJU9_PARTE	A0BYN1_PARTE
cellular_component	GO:0036020	endolysosome membrane	6	9	0.666667	0.979313	0.0860007	1	1	A0E1C4_PARTE	A0ECA5_PARTE	A0EEZ0_PARTE	A0DTI0_PARTE	A0C850_PARTE	A0C2E1_PARTE
cellular_component	GO:0031932	TORC2 complex	6	9	0.666667	0.979313	0.0860007	1	1	A0DN28_PARTE	A0EII8_PARTE	A0CKD5_PARTE	A0CNH2_PARTE	A0DN27_PARTE	A0EHS6_PARTE
cellular_component	GO:0016514	SWI/SNF complex	5	9	0.555556	0.913999	0.240936	1	1	A0CAS7_PARTE	A0E6S8_PARTE	A0BY47_PARTE	A0EH79_PARTE	A0BGC3_PARTE
cellular_component	GO:0005956	protein kinase CK2 complex	5	31	0.16129	0.00589688	0.998408	0.565	1	A0CZQ4_PARTE	A0CLE4_PARTE	A0BCH7_PARTE	A0DGP5_PARTE	A0CZP4_PARTE
cellular_component	GO:0030134	COPII-coated ER to Golgi transport vesicle	5	45	0.111111	0.0157911	0.991686	0.911	1	A0E378_PARTE	A0DU47_PARTE	A0E4T8_PARTE	A0E7Q6_PARTE	A0E3U9_PARTE
cellular_component	GO:0005773	vacuole	5	15	0.333333	0.888006	0.133095	1	1	A0DGF9_PARTE	A0CPT1_PARTE	A0CCD9_PARTE	A0CWW0_PARTE	A0C5Z6_PARTE
cellular_component	GO:0016607	nuclear speck	5	42	0.119048	0.000120939	0.999976	0.015	1	A0BP90_PARTE	A0CWC9_PARTE	A0BMN1_PARTE	A0E942_PARTE	A0D7E0_PARTE
cellular_component	GO:0071011	precatalytic spliceosome	5	32	0.15625	0.00422697	0.998896	0.414	1	A0DPR1_PARTE	A0C941_PARTE	A0BCZ7_PARTE	A0DG60_PARTE	A0BKD6_PARTE
cellular_component	GO:0031011	Ino80 complex	5	19	0.263158	0.191569	0.914669	1	1	Q3M0X1_PARTE	A0DT15_PARTE	A0DH08_PARTE	A0E5E2_PARTE	A0CQI3_PARTE
cellular_component	GO:0030173	integral component of Golgi membrane	5	21	0.238095	0.116761	0.952952	1	1	A0E4E3_PARTE	A0DZL4_PARTE	A0D4Z9_PARTE	A0DHE0_PARTE	A0BY35_PARTE
cellular_component	GO:0030015	CCR4-NOT core complex	5	10	0.5	0.853977	0.33585	1	1	A0DYI6_PARTE	A0EG02_PARTE	A0BIL8_PARTE	A0EE03_PARTE	A0E7K7_PARTE
cellular_component	GO:0016592	mediator complex	5	16	0.3125	0.36689	0.806865	1	1	A0C501_PARTE	A0BYR4_PARTE	A0DBJ9_PARTE	A0DRI2_PARTE	A0DTP0_PARTE
cellular_component	GO:0005852	eukaryotic translation initiation factor 3 complex	5	16	0.3125	0.234453	0.883239	1	1	A0C6C9_PARTE	A0DHZ2_PARTE	A0DGJ4_PARTE	A0C9G6_PARTE	A0C5U7_PARTE
cellular_component	GO:0035097	histone methyltransferase complex	5	6	0.833333	0.80005	0.299544	1	1	A0CUA7_PARTE	A0DSC0_PARTE	A0D3D7_PARTE	A0DES3_PARTE	A0CR04_PARTE
cellular_component	GO:0097730	non-motile cilium	5	14	0.357143	0.52475	0.687551	1	1	A0BUK8_PARTE	A0CV86_PARTE	A0CJV6_PARTE	A0BF42_PARTE	A0C3Z2_PARTE
cellular_component	GO:0072686	mitotic spindle	5	15	0.333333	0.843115	0.29215	1	1	A0C1J6_PARTE	A0CG94_PARTE	A0CE25_PARTE	A0E6M8_PARTE	A0CBC5_PARTE
cellular_component	GO:0030688	preribosome, small subunit precursor	5	12	0.416667	0.52475	0.687551	1	1	A0CS52_PARTE	A0BXC5_PARTE	A0C862_PARTE	A0EHU4_PARTE	A0DVD2_PARTE
cellular_component	GO:0030132	clathrin coat of coated pit	5	8	0.625	0.880236	0.249375	1	1	A0CY10_PARTE	A0DD58_PARTE	A0BE62_PARTE	A0D3C7_PARTE	A0CHK3_PARTE
cellular_component	GO:0030130	clathrin coat of trans-Golgi network vesicle	5	8	0.625	0.915263	0.219567	1	1	A0CY10_PARTE	A0DD58_PARTE	A0BE62_PARTE	A0D3C7_PARTE	A0CHK3_PARTE
cellular_component	GO:0005881	cytoplasmic microtubule	4	14	0.285714	0.43641	0.723361	1	1	A0C168_PARTE	A0CCJ6_PARTE	A0BWJ6_PARTE	A0BDM4_PARTE
cellular_component	GO:0008540	proteasome regulatory particle, base subcomplex	4	22	0.181818	0.0344934	0.989735	0.996	1	A0C7Q6_PARTE	A0DJC0_PARTE	A0CHF2_PARTE	A0BVM1_PARTE
cellular_component	GO:0031105	septin complex	4	5	0.8	0.991272	0.0777516	1	1	Q3SED8_PARTE	A0EI47_PARTE	A0DRD0_PARTE	A0DV22_PARTE
cellular_component	GO:0005940	septin ring	4	5	0.8	0.991272	0.0777516	1	1	Q3SED8_PARTE	A0EI47_PARTE	A0DRD0_PARTE	A0DV22_PARTE
cellular_component	GO:0031510	SUMO activating enzyme complex	4	7	0.571429	0.915391	0.265943	1	1	Q2Q4H0_PARTE	A0ED87_PARTE	A0CMC8_PARTE	A0D389_PARTE
cellular_component	GO:0060170	ciliary membrane	4	7	0.571429	0.915391	0.265943	1	1	Q3SE79_PARTE	Q3SCX0_PARTE	A0CX75_PARTE	A0BXH9_PARTE
cellular_component	GO:0071458	integral component of cytoplasmic side of endoplasmic reticulum membrane	4	13	0.307692	0.388271	0.807369	1	1	A0DJL6_PARTE	A0DI73_PARTE	A0DNX4_PARTE	A0C5M8_PARTE
cellular_component	GO:0071556	integral component of lumenal side of endoplasmic reticulum membrane	4	13	0.307692	0.388271	0.807369	1	1	A0DJL6_PARTE	A0DI73_PARTE	A0DNX4_PARTE	A0C5M8_PARTE
cellular_component	GO:0000228	nuclear chromosome	4	5	0.8	0.95074	0.0776967	1	1	A0C726_PARTE	A0C2F8_PARTE	A0BCC9_PARTE	A0E161_PARTE
cellular_component	GO:0034464	BBSome	4	7	0.571429	0.915391	0.265943	1	1	Q3SE80_PARTE	Q3SCX0_PARTE	A0CKD4_PARTE	A0EIS5_PARTE
cellular_component	GO:0000124	SAGA complex	4	5	0.8	0.991272	0.0777516	1	1	A0CMY6_PARTE	A0CJU5_PARTE	A0CLJ4_PARTE	A0CZU1_PARTE
cellular_component	GO:0032301	MutSalpha complex	4	6	0.666667	0.964535	0.162324	1	1	Q6BFM8_PARTE	A0DYM6_PARTE	A0E9T1_PARTE	A0BJK4_PARTE
cellular_component	GO:0005942	phosphatidylinositol 3-kinase complex	4	5	0.8	0.95242	0.128153	1	1	A0DT78_PARTE	A0DN72_PARTE	A0EIN5_PARTE	A0D2V1_PARTE
cellular_component	GO:0036157	outer dynein arm	4	9	0.444444	0.759064	0.485897	1	1	A0DQI3_PARTE	A0CWH1_PARTE	A0E555_PARTE	A0DUH4_PARTE
cellular_component	GO:0016591	RNA polymerase II, holoenzyme	4	4	1	0.673159	0.432138	1	1	A0D5H9_PARTE	A0CFP5_PARTE	A0EIB9_PARTE	A0C3R3_PARTE
cellular_component	GO:0097542	ciliary tip	4	14	0.285714	0.312449	0.855296	1	1	A0CG71_PARTE	A0D234_PARTE	A0BDA4_PARTE	A0D4F2_PARTE
cellular_component	GO:1990072	TRAPPIII protein complex	4	6	0.666667	0.964535	0.162324	1	1	A0CUA9_PARTE	A0DSB8_PARTE	A0D1P4_PARTE	A0DEJ0_PARTE
cellular_component	GO:0045252	oxoglutarate dehydrogenase complex	4	11	0.363636	0.567248	0.673457	1	1	A0DG23_PARTE	A0DS30_PARTE	A0CUK6_PARTE	A0C910_PARTE
cellular_component	GO:0031902	late endosome membrane	4	11	0.363636	0.473972	0.747172	1	1	A0E3A1_PARTE	A0D8F6_PARTE	A0E1Y4_PARTE	A0CUZ1_PARTE
cellular_component	GO:0044666	MLL3/4 complex	4	13	0.307692	0.388271	0.807369	1	1	A0BEN9_PARTE	A0D7X4_PARTE	A0BCV6_PARTE	A0DPM5_PARTE
cellular_component	GO:0005664	nuclear origin of replication recognition complex	4	8	0.5	0.845139	0.377025	1	1	A0BH63_PARTE	A0DNY1_PARTE	A0E986_PARTE	A0BMS0_PARTE
cellular_component	GO:0000118	histone deacetylase complex	4	10	0.4	0.071663	0.971321	1	1	A0CST8_PARTE	A0E7D1_PARTE	A0EG73_PARTE	A0EDC2_PARTE
cellular_component	GO:0016235	aggresome	4	11	0.363636	0.567248	0.673457	1	1	A0BHV8_PARTE	A0BHI6_PARTE	A0BQ97_PARTE	A0BQU8_PARTE
cellular_component	GO:0061574	ASAP complex	4	5	0.8	0.991272	0.0777516	1	1	A0D0L0_PARTE	A0E3I2_PARTE	A0BD96_PARTE	A0E4Y9_PARTE
cellular_component	GO:0005663	DNA replication factor C complex	4	9	0.444444	0.759064	0.485897	1	1	A0EHK8_PARTE	A0CPS3_PARTE	A0BPL7_PARTE	A0BP76_PARTE
cellular_component	GO:0043625	delta DNA polymerase complex	4	5	0.8	0.991272	0.0777516	1	1	A0E2K0_PARTE	A0DXQ3_PARTE	A0DPB1_PARTE	A0BKF0_PARTE
cellular_component	GO:0072546	EMC complex	4	15	0.266667	0.247434	0.892652	1	1	A0DYU0_PARTE	A0BIV9_PARTE	A0CJK9_PARTE	A0BHW4_PARTE
cellular_component	GO:0071007	U2-type catalytic step 2 spliceosome	4	11	0.363636	0.567248	0.673457	1	1	A0C124_PARTE	A0DPK2_PARTE	A0BCT9_PARTE	A0BVQ2_PARTE
cellular_component	GO:0070603	SWI/SNF superfamily-type complex	4	4	1	0.654695	0.46686	1	1	A0C726_PARTE	A0C2F8_PARTE	A0BCC9_PARTE	A0E161_PARTE
cellular_component	GO:0035267	NuA4 histone acetyltransferase complex	3	18	0.166667	0.0102649	0.997787	0.741	1	A0D5J0_PARTE	A0CSQ1_PARTE	A0CHQ3_PARTE
cellular_component	GO:0035371	microtubule plus-end	3	12	0.25	0.252828	0.90248	1	1	A0BWJ6_PARTE	A0CKR3_PARTE	A0BDM4_PARTE
cellular_component	GO:0005793	endoplasmic reticulum-Golgi intermediate compartment	3	37	0.0810811	1.28862e-05	0.999998	0.001	1	A0E378_PARTE	A0E7Q6_PARTE	A0E3U9_PARTE
cellular_component	GO:0015935	small ribosomal subunit	3	19	0.157895	1.10905e-14	1	0	1	A0BD97_PARTE	A0DAX2_PARTE	A0BST7_PARTE
cellular_component	GO:0008076	voltage-gated potassium channel complex	3	8	0.375	0.622975	0.657982	1	1	Q6BFH0_PARTE	A0CKG7_PARTE	A0E5K8_PARTE
cellular_component	GO:0005665	RNA polymerase II, core complex	3	16	0.1875	0.078752	0.976839	1	1	A0CLS1_PARTE	A0BYP5_PARTE	A0DID7_PARTE
cellular_component	GO:0005666	RNA polymerase III complex	3	19	0.157895	0.0293991	0.992681	0.986	1	A0CQY5_PARTE	A0D7M6_PARTE	A0C1F3_PARTE
cellular_component	GO:0005801	cis-Golgi network	3	11	0.272727	0.192631	0.931013	1	1	Q6BG96_PARTE	A0DVH4_PARTE	A0E0K3_PARTE
cellular_component	GO:0005762	mitochondrial large ribosomal subunit	3	31	0.0967742	0.000334648	0.999949	0.044	1	A0C028_PARTE	A0DP78_PARTE	A0D9Q6_PARTE
cellular_component	GO:0005795	Golgi stack	3	3	1	0.99662	0.0354654	1	1	Q8WPW9_PARTE	Q8WPW8_PARTE	A0C095_PARTE
cellular_component	GO:0000178	exosome (RNase complex)	3	7	0.428571	0.0853314	0.970601	1	1	A0CC06_PARTE	A0BFS1_PARTE	A0E5L0_PARTE
cellular_component	GO:0000176	nuclear exosome (RNase complex)	3	16	0.1875	0.078752	0.976839	1	1	A0EBI7_PARTE	A0CC06_PARTE	A0E5L0_PARTE
cellular_component	GO:0034663	endoplasmic reticulum chaperone complex	3	13	0.230769	0.192631	0.931013	1	1	A0CRJ3_PARTE	A0CCS3_PARTE	A0C553_PARTE
cellular_component	GO:0000015	phosphopyruvate hydratase complex	3	4	0.75	0.977467	0.165068	1	1	A0D6P8_PARTE	A0EAX2_PARTE	A0BCX6_PARTE
cellular_component	GO:0031298	replication fork protection complex	3	4	0.75	0.977467	0.165068	1	1	A0DYA9_PARTE	A0EI04_PARTE	A0BV62_PARTE
cellular_component	GO:0000407	phagophore assembly site	3	7	0.428571	0.0510835	0.97247	1	1	A0CXM1_PARTE	A0D1P4_PARTE	A0DEJ0_PARTE
cellular_component	GO:0005744	TIM23 mitochondrial import inner membrane translocase complex	3	15	0.2	0.0411743	0.989194	0.997	1	A0BX31_PARTE	A0BMB0_PARTE	A0D936_PARTE
cellular_component	GO:0031012	extracellular matrix	3	3	1	1	0.0581664	1	1	A0BWE8_PARTE	A0BFS4_PARTE	A0CHG2_PARTE
cellular_component	GO:0005844	polysome	3	5	0.6	0.414072	0.811781	1	1	A0BUQ2_PARTE	A0E848_PARTE	A0DHX7_PARTE
cellular_component	GO:0005694	chromosome	3	12	0.25	0.770081	0.270816	1	1	A0DX38_PARTE	A0DPG5_PARTE	A0D8K9_PARTE
cellular_component	GO:0071818	BAT3 complex	3	3	1	1	0.0581664	1	1	Q6BFV8_PARTE	A0E5Z2_PARTE	A0BB96_PARTE
cellular_component	GO:0031307	integral component of mitochondrial outer membrane	3	7	0.428571	0.734057	0.552624	1	1	A0C7J4_PARTE	A0BPY8_PARTE	A0EH14_PARTE
cellular_component	GO:0071575	integral component of external side of plasma membrane	3	7	0.428571	0.734057	0.552624	1	1	A0E087_PARTE	A0DVV6_PARTE	A0EC64_PARTE
cellular_component	GO:0000445	THO complex part of transcription export complex	3	6	0.5	0.837676	0.429761	1	1	A0C5M6_PARTE	A0DI78_PARTE	A0BH94_PARTE
cellular_component	GO:0042575	DNA polymerase complex	3	3	1	0.974249	0.0821116	1	1	A0E2K0_PARTE	A0DXQ3_PARTE	A0BKF0_PARTE
cellular_component	GO:0016281	eukaryotic translation initiation factor 4F complex	3	13	0.230769	0.192631	0.931013	1	1	A0BYT0_PARTE	A0E717_PARTE	A0DLF9_PARTE
cellular_component	GO:0005658	alpha DNA polymerase:primase complex	3	4	0.75	0.977467	0.165068	1	1	A0C4N1_PARTE	A0D7P3_PARTE	A0EG74_PARTE
cellular_component	GO:0071203	WASH complex	3	7	0.428571	0.734057	0.552624	1	1	A0D550_PARTE	A0CZI0_PARTE	A0DXK0_PARTE
cellular_component	GO:0031931	TORC1 complex	3	6	0.5	0.837676	0.429761	1	1	A0DN28_PARTE	A0EII8_PARTE	A0DN27_PARTE
cellular_component	GO:0030122	AP-2 adaptor complex	3	8	0.375	0.622975	0.657982	1	1	A0BKM3_PARTE	A0DEM6_PARTE	A0D1K9_PARTE
cellular_component	GO:0034455	t-UTP complex	3	4	0.75	0.977467	0.165068	1	1	A0CWQ5_PARTE	A0CH77_PARTE	A0DB28_PARTE
cellular_component	GO:0008541	proteasome regulatory particle, lid subcomplex	3	21	0.142857	0.01467	0.996689	0.888	1	A0CU81_PARTE	A0E827_PARTE	A0BUN6_PARTE
cellular_component	GO:0000811	GINS complex	3	6	0.5	0.837676	0.429761	1	1	A0D3B1_PARTE	A0CMA2_PARTE	A0E614_PARTE
cellular_component	GO:0005891	voltage-gated calcium channel complex	3	3	1	1	0.0581664	1	1	A0C2L5_PARTE	A0D627_PARTE	A0CTU2_PARTE
cellular_component	GO:0008180	COP9 signalosome	3	9	0.333333	0.514103	0.744025	1	1	A0DM22_PARTE	A0CSM9_PARTE	A0ED54_PARTE
cellular_component	GO:1990124	messenger ribonucleoprotein complex	3	3	1	1	0.0581664	1	1	A0EE12_PARTE	A0E3N4_PARTE	A0DHZ1_PARTE
cellular_component	GO:0035101	FACT complex	3	7	0.428571	0.734057	0.552624	1	1	A0E089_PARTE	A0DSI1_PARTE	A0DLC4_PARTE
cellular_component	GO:0005771	multivesicular body	3	12	0.25	0.252828	0.90248	1	1	A0C2E5_PARTE	A0CGL6_PARTE	A0BRR4_PARTE
cellular_component	GO:0016939	kinesin II complex	3	3	1	1	0.0581664	1	1	A0EBA6_PARTE	A0CP26_PARTE	A0BQ78_PARTE
cellular_component	GO:0036156	inner dynein arm	3	4	0.75	0.977467	0.165068	1	1	A0BKR7_PARTE	A0CI96_PARTE	A0BLA0_PARTE
cellular_component	GO:0030123	AP-3 adaptor complex	3	4	0.75	0.977467	0.165068	1	1	A0BAS5_PARTE	Q6BFG7_PARTE	A0CWI1_PARTE
cellular_component	GO:0017119	Golgi transport complex	3	3	1	1	0.0581664	1	1	A0CKT7_PARTE	A0DVH4_PARTE	A0E0K3_PARTE
cellular_component	GO:0055039	trichocyst	2	7	0.285714	0.447376	0.82449	1	1	T4B_PARTE	T4A_PARTE
cellular_component	GO:0008023	transcription elongation factor complex	2	6	0.333333	0.331873	0.776531	1	1	A0DQ53_PARTE	A0CWW3_PARTE
cellular_component	GO:0036396	RNA N6-methyladenosine methyltransferase complex	2	14	0.142857	0.048337	0.989714	1	1	Q3SE45_PARTE	A0BTY5_PARTE
cellular_component	GO:0005685	U1 snRNP	2	30	0.0666667	7.87362e-05	0.999992	0.011	1	A0E9S6_PARTE	A0BJK1_PARTE
cellular_component	GO:0005736	RNA polymerase I complex	2	17	0.117647	0.015867	0.997185	0.918	1	A0BY74_PARTE	A0E2A7_PARTE
cellular_component	GO:0018444	translation release factor complex	2	4	0.5	0.834932	0.503094	1	1	Q965E7_PARTE	Q965E6_PARTE
cellular_component	GO:0033588	elongator holoenzyme complex	2	7	0.285714	0.447376	0.82449	1	1	A0BG27_PARTE	A0BQX9_PARTE
cellular_component	GO:0016272	prefoldin complex	2	13	0.153846	0.0689871	0.984278	1	1	A0DL26_PARTE	A0CA19_PARTE
cellular_component	GO:1990131	Gtr1-Gtr2 GTPase complex	2	4	0.5	0.834932	0.503094	1	1	A0DFQ8_PARTE	A0CD94_PARTE
cellular_component	GO:0070274	RES complex	2	2	1	1	0.150138	1	1	Q6BGC8_PARTE	A0E6G6_PARTE
cellular_component	GO:0005684	U2-type spliceosomal complex	2	17	0.117647	0.00058204	0.999774	0.068	1	Q6BGC8_PARTE	A0E6G6_PARTE
cellular_component	GO:0005682	U5 snRNP	2	19	0.105263	0.00731924	0.998832	0.641	1	A0D810_PARTE	A0BES1_PARTE
cellular_component	GO:0000177	cytoplasmic exosome (RNase complex)	2	10	0.2	0.188219	0.945605	1	1	A0CC06_PARTE	A0E5L0_PARTE
cellular_component	GO:0005955	calcineurin complex	2	14	0.142857	0.048337	0.989714	1	1	A0DZF7_PARTE	A0E477_PARTE
cellular_component	GO:0005788	endoplasmic reticulum lumen	2	14	0.142857	0.048337	0.989714	1	1	A0CKZ0_PARTE	A0CCS3_PARTE
cellular_component	GO:0017101	aminoacyl-tRNA synthetase multienzyme complex	2	9	0.222222	0.255975	0.91884	1	1	A0DA89_PARTE	A0CH59_PARTE
cellular_component	GO:0097526	spliceosomal tri-snRNP complex	2	13	0.153846	0.00774692	0.997158	0.675	1	A0C941_PARTE	A0DG60_PARTE
cellular_component	GO:0005686	U2 snRNP	2	35	0.0571429	9.08995e-06	0.999999	0.001	1	A0BZZ4_PARTE	A0CSI5_PARTE
cellular_component	GO:0005687	U4 snRNP	2	12	0.166667	0.0975203	0.976084	1	1	A0C941_PARTE	A0DG60_PARTE
cellular_component	GO:0042995	cell projection	2	7	0.285714	0.887491	0.133273	1	1	A0BVG6_PARTE	A0CIZ2_PARTE
cellular_component	GO:1990716	axonemal central apparatus	2	3	0.666667	0.941834	0.334081	1	1	A0E785_PARTE	A0BZ38_PARTE
cellular_component	GO:0031080	nuclear pore outer ring	2	6	0.333333	0.570239	0.746814	1	1	A0D0T0_PARTE	A0DNY4_PARTE
cellular_component	GO:1990130	GATOR1 complex	2	2	1	1	0.150138	1	1	A0C2S7_PARTE	A0DDZ1_PARTE
cellular_component	GO:0005960	glycine cleavage complex	2	4	0.5	0.834932	0.503094	1	1	A0CUD3_PARTE	A0DS99_PARTE
cellular_component	GO:0005885	Arp2/3 protein complex	2	14	0.142857	0.048337	0.989714	1	1	A0CSS3_PARTE	A0CQQ2_PARTE
cellular_component	GO:0012507	ER to Golgi transport vesicle membrane	2	9	0.222222	0.878648	0.205197	1	1	A0E3A1_PARTE	A0E1Y4_PARTE
cellular_component	GO:0035145	exon-exon junction complex	2	10	0.2	0.188219	0.945605	1	1	A0DJL0_PARTE	A0DHX7_PARTE
cellular_component	GO:0000812	Swr1 complex	2	16	0.125	0.023161	0.99565	0.964	1	A0D5J0_PARTE	A0BWP0_PARTE
cellular_component	GO:0071004	U2-type prespliceosome	2	32	0.0625	3.33808e-05	0.999997	0.002	1	A0E9S6_PARTE	A0BJK1_PARTE
cellular_component	GO:0034044	exomer complex	2	5	0.4	0.703958	0.641129	1	1	A0BQF1_PARTE	A0BNB3_PARTE
cellular_component	GO:0045261	proton-transporting ATP synthase complex, catalytic core F(1)	2	17	0.117647	0.002213	0.999693	0.259	1	A0C0R2_PARTE	A0D0P1_PARTE
cellular_component	GO:1990112	RQC complex	2	5	0.4	0.703958	0.641129	1	1	A0EII1_PARTE	A0E197_PARTE
cellular_component	GO:0030289	protein phosphatase 4 complex	2	2	1	1	0.150138	1	1	A0CKJ1_PARTE	A0CNN1_PARTE
cellular_component	GO:0031417	NatC complex	2	4	0.5	0.834932	0.503094	1	1	A0BJ53_PARTE	A0DZ31_PARTE
cellular_component	GO:0036038	MKS complex	2	10	0.2	0.188219	0.945605	1	1	A0DDG3_PARTE	A0CZW4_PARTE
cellular_component	GO:0044753	amphisome	2	8	0.25	0.342018	0.879992	1	1	A0BHI6_PARTE	A0BQU8_PARTE
cellular_component	GO:0030904	retromer complex	2	14	0.142857	0.048337	0.989714	1	1	A0E2L8_PARTE	A0BKH2_PARTE
cellular_component	GO:0005851	eukaryotic translation initiation factor 2B complex	2	9	0.222222	0.255975	0.91884	1	1	A0CKT0_PARTE	A0DB97_PARTE
cellular_component	GO:0005971	ribonucleoside-diphosphate reductase complex	2	3	0.666667	0.941834	0.334081	1	1	A0C9U7_PARTE	A0DGX0_PARTE
cellular_component	GO:0000242	pericentriolar material	2	2	1	1	0.150138	1	1	A0DXG3_PARTE	A0CB82_PARTE
cellular_component	GO:0000111	nucleotide-excision repair factor 2 complex	2	2	1	1	0.150138	1	1	A0E1B1_PARTE	A0DTG4_PARTE
cellular_component	GO:0071942	XPC complex	2	2	1	1	0.150138	1	1	A0E1B1_PARTE	A0DTG4_PARTE
cellular_component	GO:0035658	Mon1-Ccz1 complex	2	3	0.666667	0.941834	0.334081	1	1	A0D8F6_PARTE	A0CUZ1_PARTE
cellular_component	GO:0008024	cyclin/CDK positive transcription elongation factor complex	2	4	0.5	0.834932	0.503094	1	1	A0CID6_PARTE	A0D7Q1_PARTE
cellular_component	GO:0034098	VCP-NPL4-UFD1 AAA ATPase complex	2	6	0.333333	0.570239	0.746814	1	1	A0EEE7_PARTE	A0CHG3_PARTE
cellular_component	GO:0034399	nuclear periphery	2	2	1	0.703958	0.641129	1	1	A0BC54_PARTE	Q6BGL7_PARTE
cellular_component	GO:0005675	transcription factor TFIIH holo complex	2	6	0.333333	0.570239	0.746814	1	1	A0DN89_PARTE	A0EIQ3_PARTE
cellular_component	GO:0048500	signal recognition particle	2	6	0.333333	0.107348	0.966416	1	1	A0C203_PARTE	A0DE34_PARTE
cellular_component	GO:0043291	RAVE complex	2	2	1	1	0.150138	1	1	A0D532_PARTE	A0DHI2_PARTE
cellular_component	GO:0008290	F-actin capping protein complex	2	4	0.5	0.834932	0.503094	1	1	A0CZU3_PARTE	A0CLJ6_PARTE
cellular_component	GO:0031262	Ndc80 complex	2	3	0.666667	0.941834	0.334081	1	1	A0E1F8_PARTE	A0DWT8_PARTE
cellular_component	GO:1990075	periciliary membrane compartment	2	4	0.5	0.834932	0.503094	1	1	A0C833_PARTE	A0BXH4_PARTE
cellular_component	GO:0031519	PcG protein complex	2	4	0.5	0.834932	0.503094	1	1	A0E8E9_PARTE	A0EGS7_PARTE
cellular_component	GO:0005797	Golgi medial cisterna	2	3	0.666667	0.941834	0.334081	1	1	A0CGZ3_PARTE	A0DBA5_PARTE
cellular_component	GO:0000138	Golgi trans cisterna	2	2	1	1	0.150138	1	1	A0CGZ3_PARTE	A0DBA5_PARTE
cellular_component	GO:0030124	AP-4 adaptor complex	2	2	1	1	0.150138	1	1	A0E2R6_PARTE	A0BKM3_PARTE
cellular_component	GO:0005845	mRNA cap binding complex	2	3	0.666667	0.941834	0.334081	1	1	A0C585_PARTE	A0CRM1_PARTE
cellular_component	GO:0035861	site of double-strand break	2	5	0.4	0.703958	0.641129	1	1	A0CGL3_PARTE	A0DUM4_PARTE
cellular_component	GO:0031965	nuclear membrane	2	6	0.333333	0.921211	0.184569	1	1	A0CRQ5_PARTE	A0CXU9_PARTE
cellular_component	GO:0005782	peroxisomal matrix	2	4	0.5	0.834932	0.503094	1	1	A0CBA9_PARTE	A0C1H7_PARTE
cellular_component	GO:0071439	clathrin complex	2	2	1	1	0.150138	1	1	A0CY10_PARTE	A0CHK3_PARTE
cellular_component	GO:0032389	MutLalpha complex	2	2	1	1	0.150138	1	1	A0CT88_PARTE	A0EFZ8_PARTE
cellular_component	GO:0034451	centriolar satellite	2	4	0.5	0.834932	0.503094	1	1	A0CTI2_PARTE	A0EBF7_PARTE
cellular_component	GO:0030906	retromer, cargo-selective complex	2	2	1	1	0.150138	1	1	A0E2L8_PARTE	A0BKH2_PARTE
cellular_component	GO:0030532	small nuclear ribonucleoprotein complex	2	3	0.666667	3.26425e-06	0.999999	0.001	1	A0E1F2_PARTE	A0DTK0_PARTE
cellular_component	GO:1990604	IRE1-TRAF2-ASK1 complex	2	2	1	1	0.150138	1	1	A0CDC2_PARTE	A0D2P7_PARTE
cellular_component	GO:0005763	mitochondrial small ribosomal subunit	2	9	0.222222	0.255975	0.91884	1	1	A0DAX2_PARTE	A0BST7_PARTE
cellular_component	GO:0033186	CAF-1 complex	2	2	1	1	0.150138	1	1	A0EDY0_PARTE	A0E3R2_PARTE
cellular_component	GO:0005846	nuclear cap binding complex	2	4	0.5	0.834932	0.503094	1	1	A0C585_PARTE	A0CRM1_PARTE
cellular_component	GO:0043229	intracellular organelle	2	2	1	2.14681e-07	1	0	1	A0DU95_PARTE	A0E4X8_PARTE
cellular_component	GO:0030870	Mre11 complex	2	3	0.666667	0.941834	0.334081	1	1	A0DUM4_PARTE	A0CV46_PARTE
cellular_component	GO:1990316	Atg1/ULK1 kinase complex	2	2	1	1	0.150138	1	1	A0C232_PARTE	A0DE75_PARTE
cellular_component	GO:0009331	glycerol-3-phosphate dehydrogenase complex	2	3	0.666667	0.941834	0.334081	1	1	A0D7R3_PARTE	A0DEW4_PARTE
cellular_component	GO:0034515	proteasome storage granule	2	4	0.5	0.834932	0.503094	1	1	A0DJC0_PARTE	A0CHF2_PARTE
cellular_component	GO:1990811	MWP complex	2	2	1	1	0.150138	1	1	A0CG94_PARTE	A0CE25_PARTE
cellular_component	GO:0036464	cytoplasmic ribonucleoprotein granule	2	2	1	0.576511	0.569466	1	1	A0EDN2_PARTE	A0CJ47_PARTE
cellular_component	GO:0046695	SLIK (SAGA-like) complex	2	2	1	1	0.150138	1	1	A0CLJ4_PARTE	A0CZU1_PARTE
cellular_component	GO:0000795	synaptonemal complex	2	2	1	1	0.150138	1	1	A0CTS4_PARTE	A0CEE6_PARTE
cellular_component	GO:0071021	U2-type post-spliceosomal complex	2	2	1	1	0.150138	1	1	A0D810_PARTE	A0BES1_PARTE
cellular_component	GO:0005758	mitochondrial intermembrane space	1	24	0.0416667	0.000124724	0.999992	0.015	1	A0DRM1_PARTE
cellular_component	GO:0000786	nucleosome	1	30	0.0333333	8.08486e-06	1	0.001	1	A0EIF3_PARTE
cellular_component	GO:0005784	Sec61 translocon complex	1	7	0.142857	0.17551	0.967685	1	1	A0CFY2_PARTE
cellular_component	GO:0009536	plastid	1	6	0.166667	0.000977945	0.999875	0.105	1	A0CF63_PARTE
cellular_component	GO:0005774	vacuolar membrane	1	25	0.04	0.0576352	0.965789	1	1	A0EB07_PARTE
cellular_component	GO:0030141	secretory granule	1	4	0.25	0.496906	0.859287	1	1	A0E6C2_PARTE
cellular_component	GO:0033179	proton-transporting V-type ATPase, V0 domain	1	16	0.0625	0.145662	0.924413	1	1	A0D4Z5_PARTE
cellular_component	GO:0000164	protein phosphatase type 1 complex	1	11	0.0909091	0.0361837	0.995458	0.997	1	A0DN20_PARTE
cellular_component	GO:0070469	respirasome	1	11	0.0909091	3.97001e-10	1	0	1	A0DRM1_PARTE
cellular_component	GO:0005655	nucleolar ribonuclease P complex	1	5	0.2	0.358871	0.913826	1	1	Q6BGH3_PARTE
cellular_component	GO:0031515	tRNA (m1A) methyltransferase complex	1	2	0.5	0.849862	0.624853	1	1	A0CWC0_PARTE
cellular_component	GO:0005689	U12-type spliceosomal complex	1	10	0.1	0.0543953	0.992581	1	1	A0C963_PARTE
cellular_component	GO:0008250	oligosaccharyltransferase complex	1	10	0.1	0.0157217	0.998297	0.908	1	A0CN26_PARTE
cellular_component	GO:0070390	transcription export complex 2	1	3	0.333333	0.665919	0.770239	1	1	A0CW78_PARTE
cellular_component	GO:0019005	SCF ubiquitin ligase complex	1	21	0.047619	0.000480218	0.999966	0.054	1	A0DUT0_PARTE
cellular_component	GO:0042765	GPI-anchor transamidase complex	1	7	0.142857	0.17551	0.967685	1	1	Q6BG28_PARTE
cellular_component	GO:0032302	MutSbeta complex	1	1	1	1	0.387495	1	1	Q6BFM8_PARTE
cellular_component	GO:0016602	CCAAT-binding factor complex	1	3	0.333333	0.665919	0.770239	1	1	A0C9I1_PARTE
cellular_component	GO:0000145	exocyst	1	6	0.166667	0.253186	0.947228	1	1	A0CAC6_PARTE
cellular_component	GO:0035859	Seh1-associated complex	1	2	0.5	0.977467	0.165068	1	1	A0D0T0_PARTE
cellular_component	GO:0016035	zeta DNA polymerase complex	1	2	0.5	0.849862	0.624853	1	1	A0BFH6_PARTE
cellular_component	GO:0005850	eukaryotic translation initiation factor 2 complex	1	7	0.142857	0.17551	0.967685	1	1	A0EDN0_PARTE
cellular_component	GO:0000794	condensed nuclear chromosome	1	5	0.2	0.845139	0.377025	1	1	A0CV46_PARTE
cellular_component	GO:0031464	Cul4A-RING E3 ubiquitin ligase complex	1	21	0.047619	0.000480218	0.999966	0.054	1	A0EC45_PARTE
cellular_component	GO:0030133	transport vesicle	1	2	0.5	0.935112	0.108245	1	1	A0CC80_PARTE
cellular_component	GO:0097422	tubular endosome	1	2	0.5	0.849862	0.624853	1	1	A0CC80_PARTE
cellular_component	GO:0005967	mitochondrial pyruvate dehydrogenase complex	1	9	0.111111	0.08116	0.987884	1	1	A0CWR1_PARTE
cellular_component	GO:0000110	nucleotide-excision repair factor 1 complex	1	1	1	1	0.387495	1	1	A0DVC0_PARTE
cellular_component	GO:0016282	eukaryotic 43S preinitiation complex	1	6	0.166667	0.253186	0.947228	1	1	A0C6C9_PARTE
cellular_component	GO:0033290	eukaryotic 48S preinitiation complex	1	6	0.166667	0.253186	0.947228	1	1	A0C6C9_PARTE
cellular_component	GO:0071540	eukaryotic translation initiation factor 3 complex, eIF3e	1	3	0.333333	0.665919	0.770239	1	1	A0CQ28_PARTE
cellular_component	GO:0072380	TRC complex	1	2	0.5	0.849862	0.624853	1	1	A0BW60_PARTE
cellular_component	GO:0005779	integral component of peroxisomal membrane	1	13	0.0769231	0.0157217	0.998297	0.908	1	A0EBU8_PARTE
cellular_component	GO:1990429	peroxisomal importomer complex	1	2	0.5	0.849862	0.624853	1	1	A0DDE2_PARTE
cellular_component	GO:0005749	mitochondrial respiratory chain complex II, succinate dehydrogenase complex (ubiquinone)	1	10	0.1	0.0543953	0.992581	1	1	A0BBI9_PARTE
cellular_component	GO:0031305	integral component of mitochondrial inner membrane	1	20	0.05	0.000184172	0.99998	0.022	1	A0E7U6_PARTE
cellular_component	GO:0005786	signal recognition particle, endoplasmic reticulum targeting	1	9	0.111111	0.08116	0.987884	1	1	A0C377_PARTE
cellular_component	GO:0032044	DSIF complex	1	5	0.2	0.358871	0.913826	1	1	A0D4Q4_PARTE
cellular_component	GO:0097546	ciliary base	1	19	0.0526316	0.0011682	0.99991	0.154	1	A0E4T4_PARTE
cellular_component	GO:0030660	Golgi-associated vesicle membrane	1	3	0.333333	0.778699	0.340817	1	1	A0DJL6_PARTE
cellular_component	GO:0005765	lysosomal membrane	1	3	0.333333	0.952572	0.136968	1	1	A0DJL6_PARTE
cellular_component	GO:0005697	telomerase holoenzyme complex	1	3	0.333333	0.570239	0.746814	1	1	A0BJL0_PARTE
cellular_component	GO:0000126	transcription factor TFIIIB complex	1	3	0.333333	0.665919	0.770239	1	1	A0DVL4_PARTE
cellular_component	GO:0000274	mitochondrial proton-transporting ATP synthase, stator stalk	1	4	0.25	0.496906	0.859287	1	1	A0C0R2_PARTE
cellular_component	GO:0005968	Rab-protein geranylgeranyltransferase complex	1	3	0.333333	0.665919	0.770239	1	1	A0DYV4_PARTE
cellular_component	GO:0030428	cell septum	1	3	0.333333	0.665919	0.770239	1	1	A0BI78_PARTE
cellular_component	GO:0042597	periplasmic space	1	2	0.5	0.849862	0.624853	1	1	A0C377_PARTE
cellular_component	GO:0005787	signal peptidase complex	1	8	0.125	0.120008	0.980212	1	1	A0EBQ2_PARTE
cellular_component	GO:0030659	cytoplasmic vesicle membrane	1	5	0.2	0.946896	0.0820817	1	1	A0BWZ2_PARTE
cellular_component	GO:0005751	mitochondrial respiratory chain complex IV	1	5	0.2	0.358871	0.913826	1	1	A0DGA7_PARTE
cellular_component	GO:0005847	mRNA cleavage and polyadenylation specificity factor complex	1	4	0.25	0.496906	0.859287	1	1	A0D1M0_PARTE
cellular_component	GO:0000323	lytic vacuole	1	2	0.5	0.687669	0.396592	1	1	A0E9F5_PARTE
cellular_component	GO:0090730	Las1 complex	1	1	1	1	0.387495	1	1	A0CJM0_PARTE
cellular_component	GO:0071541	eukaryotic translation initiation factor 3 complex, eIF3m	1	5	0.2	0.358871	0.913826	1	1	A0CQ28_PARTE
cellular_component	GO:1990246	uniplex complex	1	3	0.333333	0.665919	0.770239	1	1	A0E7U6_PARTE
cellular_component	GO:0005945	6-phosphofructokinase complex	1	2	0.5	0.849862	0.624853	1	1	A0EH23_PARTE
cellular_component	GO:0043614	multi-eIF complex	1	3	0.333333	0.665919	0.770239	1	1	A0CQ28_PARTE
cellular_component	GO:0010494	cytoplasmic stress granule	1	4	0.25	0.496906	0.859287	1	1	A0CEW5_PARTE
cellular_component	GO:0016605	PML body	1	5	0.2	0.358871	0.913826	1	1	A0DDD6_PARTE
cellular_component	GO:0033263	CORVET complex	1	4	0.25	0.496906	0.859287	1	1	A0CWW0_PARTE
cellular_component	GO:0070209	ASTRA complex	1	1	1	1	0.387495	1	1	A0DX68_PARTE
cellular_component	GO:0030690	Noc1p-Noc2p complex	1	2	0.5	0.849862	0.624853	1	1	A0BP41_PARTE
cellular_component	GO:0030691	Noc2p-Noc3p complex	1	2	0.5	0.849862	0.624853	1	1	A0BP41_PARTE
cellular_component	GO:0009534	chloroplast thylakoid	1	6	0.166667	0.253186	0.947228	1	1	A0CDI3_PARTE
cellular_component	GO:0031966	mitochondrial membrane	1	2	0.5	3.08508e-18	1	0	1	A0CYR0_PARTE
cellular_component	GO:0005745	m-AAA complex	1	6	0.166667	0.253186	0.947228	1	1	A0E741_PARTE
cellular_component	GO:0090575	RNA polymerase II transcription regulator complex	1	6	0.166667	0.663348	0.488093	1	1	A0CW57_PARTE
cellular_component	GO:0000815	ESCRT III complex	1	7	0.142857	0.17551	0.967685	1	1	A0CGL6_PARTE
cellular_component	GO:0005656	nuclear pre-replicative complex	1	1	1	1	0.387495	1	1	A0DYG3_PARTE
cellular_component	GO:0097344	Rix1 complex	1	1	1	1	0.387495	1	1	A0DYG3_PARTE
cellular_component	GO:0030136	clathrin-coated vesicle	1	2	0.5	0.977255	0.0504575	1	1	A0BGS7_PARTE
cellular_component	GO:0000421	autophagosome membrane	1	1	1	1	0.387495	1	1	A0D5S0_PARTE
cellular_component	GO:0070531	BRCA1-A complex	1	3	0.333333	0.665919	0.770239	1	1	A0BEZ6_PARTE
cellular_component	GO:0031436	BRCA1-BARD1 complex	1	3	0.333333	0.665919	0.770239	1	1	A0BEZ6_PARTE
cellular_component	GO:0034657	GID complex	1	3	0.333333	0.665919	0.770239	1	1	A0CW06_PARTE
cellular_component	GO:0000123	histone acetyltransferase complex	1	1	1	0.181594	0.905642	1	1	A0CZ27_PARTE
cellular_component	GO:0070776	MOZ/MORF histone acetyltransferase complex	1	4	0.25	0.496906	0.859287	1	1	A0CHQ3_PARTE
cellular_component	GO:1990467	NuA3a histone acetyltransferase complex	1	4	0.25	0.496906	0.859287	1	1	A0CHQ3_PARTE
cellular_component	GO:1990468	NuA3b histone acetyltransferase complex	1	4	0.25	0.496906	0.859287	1	1	A0CHQ3_PARTE
cellular_component	GO:0005811	lipid droplet	1	1	1	1	0.387495	1	1	A0E2A8_PARTE
cellular_component	GO:0031261	DNA replication preinitiation complex	1	1	1	0.915391	0.265943	1	1	A0DEU0_PARTE
cellular_component	GO:0030121	AP-1 adaptor complex	1	3	0.333333	0.665919	0.770239	1	1	A0EEX5_PARTE
cellular_component	GO:0008278	cohesin complex	1	1	1	1	0.150138	1	1	A0BLL5_PARTE
cellular_component	GO:0000931	gamma-tubulin large complex	1	2	0.5	0.849862	0.624853	1	1	A0DX52_PARTE
cellular_component	GO:0031021	interphase microtubule organizing center	1	2	0.5	0.849862	0.624853	1	1	A0DX52_PARTE
cellular_component	GO:0032592	integral component of mitochondrial membrane	1	2	0.5	0.00271099	0.999252	0.289	1	A0D966_PARTE
cellular_component	GO:0090694	Scc2-Scc4 cohesin loading complex	1	1	1	1	0.387495	1	1	A0DH00_PARTE
cellular_component	GO:0031597	cytosolic proteasome complex	1	3	0.333333	0.665919	0.770239	1	1	A0C7Q6_PARTE
cellular_component	GO:0031213	RSF complex	1	1	1	1	0.387495	1	1	A0BY54_PARTE
cellular_component	GO:0034990	nuclear mitotic cohesin complex	1	1	1	1	0.387495	1	1	A0BGZ5_PARTE
cellular_component	GO:0000417	HIR complex	1	2	0.5	0.849862	0.624853	1	1	A0CA16_PARTE
cellular_component	GO:0000333	telomerase catalytic core complex	1	1	1	1	0.387495	1	1	A0DPN6_PARTE
cellular_component	GO:0097014	ciliary plasm	1	1	1	0.40566	0.656299	1	1	A0E7Z5_PARTE
cellular_component	GO:0071008	U2-type post-mRNA release spliceosomal complex	1	4	0.25	0.496906	0.859287	1	1	A0BGW7_PARTE
cellular_component	GO:0005662	DNA replication factor A complex	1	2	0.5	0.849862	0.624853	1	1	A0CYN4_PARTE
cellular_component	GO:0005740	mitochondrial envelope	1	1	1	2.78933e-21	1	0	1	A0CMI4_PARTE
cellular_component	GO:0045239	tricarboxylic acid cycle enzyme complex	1	1	1	0.0211599	0.993407	0.959	1	A0CXB5_PARTE
cellular_component	GO:0055037	recycling endosome	1	3	0.333333	0.990155	0.0459858	1	1	A0CI45_PARTE
cellular_component	GO:0032541	cortical endoplasmic reticulum	1	1	1	1	0.387495	1	1	A0BAQ2_PARTE
cellular_component	GO:0043529	GET complex	0	2	0	0.375147	1	1	1
cellular_component	GO:0031314	extrinsic component of mitochondrial inner membrane	0	7	0	0.0323154	1	0.994	1
cellular_component	GO:0033180	proton-transporting V-type ATPase, V1 domain	0	6	0	0.00170254	1	0.213	1
cellular_component	GO:0043564	Ku70:Ku80 complex	0	5	0	0.0861742	1	1	1
cellular_component	GO:0030139	endocytic vesicle	0	5	0	0.192631	0.931013	1	1
cellular_component	GO:0071261	Ssh1 translocon complex	0	5	0	0.0861742	1	1	1
cellular_component	GO:0005750	mitochondrial respiratory chain complex III	0	7	0	0.0323154	1	0.994	1
cellular_component	GO:0009507	chloroplast	0	12	0	0.00181568	0.999854	0.229	1
cellular_component	GO:0000813	ESCRT I complex	0	3	0	0.229761	1	1	1
cellular_component	GO:0005884	actin filament	0	4	0	0.140713	1	1	1
cellular_component	GO:0000276	mitochondrial proton-transporting ATP synthase complex, coupling factor F(o)	0	3	0	0.17551	0.967685	1	1
cellular_component	GO:0019774	proteasome core complex, beta-subunit complex	0	19	0	8.95721e-05	1	0.011	1
cellular_component	GO:0070545	PeBoW complex	0	4	0	0.140713	1	1	1
cellular_component	GO:0005869	dynactin complex	0	9	0	0.0121164	1	0.839	1
cellular_component	GO:0072357	PTW/PP1 phosphatase complex	0	2	0	0.375147	1	1	1
cellular_component	GO:0005747	mitochondrial respiratory chain complex I	0	28	0	1.07804e-06	1	0.001	1
cellular_component	GO:0009328	phenylalanine-tRNA ligase complex	0	5	0	0.0861742	1	1	1
cellular_component	GO:0031429	box H/ACA snoRNP complex	0	7	0	0.0323154	1	0.994	1
cellular_component	GO:0001534	radial spoke	0	13	0	0.00170254	1	0.213	1
cellular_component	GO:0000243	commitment complex	0	14	0	0.00104228	1	0.13	1
cellular_component	GO:0034715	pICln-Sm protein complex	0	5	0	0.0861742	1	1	1
cellular_component	GO:0034719	SMN-Sm protein complex	0	7	0	0.0197879	1	0.956	1
cellular_component	GO:0000502	proteasome complex	0	7	0	5.24523e-07	1	0.001	1
cellular_component	GO:0005938	cell cortex	0	10	0	0.118588	0.948441	1	1
cellular_component	GO:0090661	box H/ACA telomerase RNP complex	0	2	0	0.375147	1	1	1
cellular_component	GO:0031415	NatA complex	0	4	0	0.140713	1	1	1
cellular_component	GO:0001405	PAM complex, Tim23 associated import motor	0	3	0	0.229761	1	1	1
cellular_component	GO:0015934	large ribosomal subunit	0	10	0	7.46139e-35	1	0	1
cellular_component	GO:0071819	DUBm complex	0	1	0	0.612505	1	1	1
cellular_component	GO:0033178	proton-transporting two-sector ATPase complex, catalytic domain	0	7	0	4.14999e-07	1	0	1
cellular_component	GO:1905202	methylcrotonoyl-CoA carboxylase complex	0	2	0	0.375147	1	1	1
cellular_component	GO:0005742	mitochondrial outer membrane translocase complex	0	5	0	0.0861742	1	1	1
cellular_component	GO:0005785	signal recognition particle receptor complex	0	3	0	0.229761	1	1	1
cellular_component	GO:0044613	nuclear pore central transport channel	0	3	0	0.229761	1	1	1
cellular_component	GO:0042721	TIM22 mitochondrial import inner membrane insertion complex	0	2	0	0.375147	1	1	1
cellular_component	GO:0000408	EKC/KEOPS complex	0	3	0	0.229761	1	1	1
cellular_component	GO:0032777	Piccolo NuA4 histone acetyltransferase complex	0	4	0	0.140713	1	1	1
cellular_component	GO:0033185	dolichol-phosphate-mannose synthase complex	0	2	0	0.375147	1	1	1
cellular_component	GO:0071561	nucleus-vacuole junction	0	2	0	0.375147	1	1	1
cellular_component	GO:0034271	phosphatidylinositol 3-kinase complex, class III, type I	0	4	0	0.140713	1	1	1
cellular_component	GO:0034272	phosphatidylinositol 3-kinase complex, class III, type II	0	4	0	0.140713	1	1	1
cellular_component	GO:0009361	succinate-CoA ligase complex (ADP-forming)	0	4	0	0.140713	1	1	1
cellular_component	GO:0031207	Sec62/Sec63 complex	0	4	0	0.140713	1	1	1
cellular_component	GO:0032991	protein-containing complex	0	11	0	2.29139e-13	1	0	1
cellular_component	GO:0005947	mitochondrial alpha-ketoglutarate dehydrogenase complex	0	4	0	0.140713	1	1	1
cellular_component	GO:0045277	respiratory chain complex IV	0	2	0	0.17551	0.967685	1	1
cellular_component	GO:0005854	nascent polypeptide-associated complex	0	7	0	0.0323154	1	0.994	1
cellular_component	GO:0042788	polysomal ribosome	0	5	0	0.0861742	1	1	1
cellular_component	GO:0043626	PCNA complex	0	4	0	0.140713	1	1	1
cellular_component	GO:1990070	TRAPPI protein complex	0	2	0	0.375147	1	1	1
cellular_component	GO:1990071	TRAPPII protein complex	0	2	0	0.375147	1	1	1
cellular_component	GO:0005753	mitochondrial proton-transporting ATP synthase complex	0	5	0	0.00281455	0.999761	0.314	1
cellular_component	GO:0009579	thylakoid	0	4	0	0.0543953	0.992581	1	1
cellular_component	GO:0005732	sno(s)RNA-containing ribonucleoprotein complex	0	6	0	0.0444672	0.982282	0.999	1
cellular_component	GO:0005688	U6 snRNP	0	11	0	0.00454223	1	0.481	1
cellular_component	GO:0000127	transcription factor TFIIIC complex	0	2	0	0.375147	1	1	1
cellular_component	GO:0033106	cis-Golgi network membrane	0	2	0	0.375147	1	1	1
cellular_component	GO:0030008	TRAPP complex	0	11	0	0.148797	0.9428	1	1
cellular_component	GO:0005838	proteasome regulatory particle	0	2	0	0.000651984	0.999826	0.079	1
cellular_component	GO:0032299	ribonuclease H2 complex	0	2	0	0.375147	1	1	1
cellular_component	GO:0005579	membrane attack complex	0	2	0	0.375147	1	1	1
cellular_component	GO:0030692	Noc4p-Nop14p complex	0	2	0	0.375147	1	1	1
cellular_component	GO:0000275	mitochondrial proton-transporting ATP synthase complex, catalytic sector F(1)	0	5	0	0.0861742	1	1	1
cellular_component	GO:0071014	post-mRNA release spliceosomal complex	0	9	0	0.0157217	0.998297	0.908	1
cellular_component	GO:0097550	transcription preinitiation complex	0	4	0	0.140713	1	1	1
cellular_component	GO:0000814	ESCRT II complex	0	3	0	0.229761	1	1	1
cellular_component	GO:0089701	U2AF complex	0	14	0	0.00104228	1	0.13	1
cellular_component	GO:0032045	guanyl-nucleotide exchange factor complex	0	2	0	0.375147	1	1	1
cellular_component	GO:0034245	mitochondrial DNA-directed RNA polymerase complex	0	1	0	0.612505	1	1	1
cellular_component	GO:0008622	epsilon DNA polymerase complex	0	2	0	0.375147	1	1	1
cellular_component	GO:0043186	P granule	0	2	0	0.375147	1	1	1
cellular_component	GO:0030117	membrane coat	0	7	0	0.971983	0.0443101	1	1
cellular_component	GO:0034457	Mpp10 complex	0	5	0	0.0861742	1	1	1
cellular_component	GO:0002144	cytosolic tRNA wobble base thiouridylase complex	0	3	0	0.229761	1	1	1
cellular_component	GO:0005965	protein farnesyltransferase complex	0	3	0	0.229761	1	1	1
cellular_component	GO:1990726	Lsm1-7-Pat1 complex	0	6	0	0.0527718	1	1	1
cellular_component	GO:0034274	Atg12-Atg5-Atg16 complex	0	3	0	0.229761	1	1	1
cellular_component	GO:0000796	condensin complex	0	3	0	0.229761	1	1	1
cellular_component	GO:0009897	external side of plasma membrane	0	4	0	0.326543	0.863653	1	1
cellular_component	GO:0043227	membrane-bounded organelle	0	3	0	0.00116993	0.998951	0.154	1
cellular_component	GO:0034998	oligosaccharyltransferase I complex	0	3	0	0.229761	1	1	1
cellular_component	GO:0002189	ribose phosphate diphosphokinase complex	0	4	0	0.140713	1	1	1
cellular_component	GO:0070876	SOSS complex	0	2	0	0.375147	1	1	1
cellular_component	GO:0000439	transcription factor TFIIH core complex	0	2	0	0.375147	1	1	1
cellular_component	GO:0033176	proton-transporting V-type ATPase complex	0	1	0	0.00133621	0.999574	0.162	1
cellular_component	GO:0035657	eRF1 methyltransferase complex	0	1	0	0.612505	1	1	1
cellular_component	GO:0070449	elongin complex	0	2	0	0.375147	1	1	1
cellular_component	GO:0017102	methionyl glutamyl tRNA synthetase complex	0	3	0	0.229761	1	1	1
cellular_component	GO:0000221	vacuolar proton-transporting V-type ATPase, V1 domain	0	7	0	0.0323154	1	0.994	1
cellular_component	GO:0031501	mannosyltransferase complex	0	1	0	0.229761	1	1	1
cellular_component	GO:0009986	cell surface	0	1	0	0.252828	0.90248	1	1
cellular_component	GO:0061617	MICOS complex	0	2	0	0.375147	1	1	1
cellular_component	GO:0042175	nuclear outer membrane-endoplasmic reticulum membrane network	0	3	0	2.2598e-07	1	0	1
cellular_component	GO:0043527	tRNA methyltransferase complex	0	2	0	0.496906	0.859287	1	1
cellular_component	GO:0042709	succinate-CoA ligase complex	0	7	0	0.00454223	1	0.481	1
cellular_component	GO:0032797	SMN complex	0	1	0	0.612505	1	1	1
cellular_component	GO:0005879	axonemal microtubule	0	5	0	0.0861742	1	1	1
cellular_component	GO:1990529	glycosylphosphatidylinositol-mannosyltransferase I complex	0	2	0	0.375147	1	1	1
cellular_component	GO:0031416	NatB complex	0	3	0	0.229761	1	1	1
cellular_component	GO:0000506	glycosylphosphatidylinositol-N-acetylglucosaminyltransferase (GPI-GnT) complex	0	4	0	0.140713	1	1	1
cellular_component	GO:0097255	R2TP complex	0	7	0	0.0323154	1	0.994	1
cellular_component	GO:0000112	nucleotide-excision repair factor 3 complex	0	2	0	0.375147	1	1	1
cellular_component	GO:0070761	pre-snoRNP complex	0	1	0	0.612505	1	1	1
cellular_component	GO:0048476	Holliday junction resolvase complex	0	2	0	0.375147	1	1	1
cellular_component	GO:0005905	clathrin-coated pit	0	4	0	0.640052	0.538588	1	1
cellular_component	GO:0031595	nuclear proteasome complex	0	4	0	0.140713	1	1	1
cellular_component	GO:0031981	nuclear lumen	0	2	0	0.136745	0.881599	1	1
cellular_component	GO:0005741	mitochondrial outer membrane	0	1	0	0.192631	0.931013	1	1
cellular_component	GO:0016363	nuclear matrix	0	3	0	0.229761	1	1	1
cellular_component	GO:0080008	Cul4-RING E3 ubiquitin ligase complex	0	3	0	0.000124724	0.999992	0.015	1
cellular_component	GO:0005834	heterotrimeric G-protein complex	0	1	0	0.612505	1	1	1
cellular_component	GO:0001917	photoreceptor inner segment	0	2	0	0.375147	1	1	1
cellular_component	GO:0120231	DNA recombinase auxiliary factor complex	0	1	0	0.612505	1	1	1
cellular_component	GO:0000172	ribonuclease MRP complex	0	4	0	0.140713	1	1	1
cellular_component	GO:0032807	DNA ligase IV complex	0	4	0	0.140713	1	1	1
cellular_component	GO:0070419	nonhomologous end joining complex	0	2	0	0.375147	1	1	1
cellular_component	GO:0030677	ribonuclease P complex	0	1	0	0.253186	0.947228	1	1
cellular_component	GO:0071513	phosphopantothenoylcysteine decarboxylase complex	0	1	0	0.612505	1	1	1
cellular_component	GO:0071986	Ragulator complex	0	1	0	0.612505	1	1	1
cellular_component	GO:0005953	CAAX-protein geranylgeranyltransferase complex	0	2	0	0.375147	1	1	1
cellular_component	GO:0017054	negative cofactor 2 complex	0	3	0	0.229761	1	1	1
cellular_component	GO:0030864	cortical actin cytoskeleton	0	2	0	0.375147	1	1	1
cellular_component	GO:0000153	cytoplasmic ubiquitin ligase complex	0	3	0	0.49035	0.700452	1	1
cellular_component	GO:1990221	L-cysteine desulfurase complex	0	2	0	0.375147	1	1	1
cellular_component	GO:0032432	actin filament bundle	0	2	0	0.375147	1	1	1
cellular_component	GO:0031304	intrinsic component of mitochondrial inner membrane	0	4	0	3.33808e-05	0.999997	0.002	1
cellular_component	GO:0005944	phosphatidylinositol 3-kinase complex, class IB	0	1	0	0.612505	1	1	1
cellular_component	GO:0000783	nuclear telomere cap complex	0	1	0	0.612505	1	1	1
cellular_component	GO:0019185	snRNA-activating protein complex	0	1	0	0.612505	1	1	1
cellular_component	GO:0016604	nuclear body	0	1	0	5.89864e-05	0.999988	0.007	1
cellular_component	GO:0070847	core mediator complex	0	1	0	0.612505	1	1	1
cellular_component	GO:0043541	UDP-N-acetylglucosamine transferase complex	0	2	0	0.375147	1	1	1
cellular_component	GO:0044322	endoplasmic reticulum quality control compartment	0	1	0	0.612505	1	1	1
cellular_component	GO:0071020	post-spliceosomal complex	0	1	0	0.941834	0.334081	1	1
cellular_component	GO:0042720	mitochondrial inner membrane peptidase complex	0	1	0	0.612505	1	1	1
cellular_component	GO:1990234	transferase complex	0	1	0	0.114332	0.900821	1	1
cellular_component	GO:0035327	euchromatin	2	2	1	NA	NA	NA	NA	A0DQ53_PARTE	A0CWW3_PARTE
molecular_function	GO:0005524	ATP binding	1770	3828	0.462382	1	1.40833e-28	1	0	Q6BGB6_PARTE	Q3SEP4_PARTE	Q3SD90_PARTE	Q3SEM8_PARTE	Q3SE29_PARTE	Q6BG08_PARTE	Q6BFS8_PARTE	Q3SEE5_PARTE	Q6BG98_PARTE	Q8WPW9_PARTE	Q3SD88_PARTE	Q6BFG8_PARTE	Q3SEP2_PARTE	Q6BG59_PARTE	Q8WPW8_PARTE	Q6BFZ8_PARTE	Q6BGL8_PARTE	Q3SEP3_PARTE	Q6BGF8_PARTE	Q6BFD3_PARTE	Q6BFS1_PARTE	Q6BFY7_PARTE	Q3SDB1_PARTE	Q6BG49_PARTE	Q3SEE4_PARTE	Q2Q4H0_PARTE	Q6BGL9_PARTE	Q3SEP1_PARTE	Q6BFC2_PARTE	Q6BGL3_PARTE	Q6BFM8_PARTE	Q3SD89_PARTE	Q6BFB4_PARTE	Q3SEM0_PARTE	Q3SE28_PARTE	Q3SD86_PARTE	A0CNZ6_PARTE	A0C5H8_PARTE	A0E9C0_PARTE	A0E7U8_PARTE
molecular_function	GO:0004674	protein serine/threonine kinase activity	845	1815	0.465565	1	2.85195e-13	1	0	Q6BGB6_PARTE	Q6BG98_PARTE	Q6BGL8_PARTE	Q6BGF8_PARTE	Q6BGL9_PARTE	Q6BFC2_PARTE	Q6BGL3_PARTE	Q6BFB4_PARTE	A0CNZ6_PARTE	A0C5H8_PARTE	A0E7U8_PARTE	A0BFN5_PARTE	A0EE30_PARTE	A0D9Q7_PARTE	A0C4J6_PARTE	A0CG56_PARTE	A0EID4_PARTE	A0DNY9_PARTE	A0DSC7_PARTE	A0D063_PARTE	A0C5R9_PARTE	A0BTD0_PARTE	A0CC44_PARTE	A0CJD7_PARTE	A0BNB6_PARTE	A0CSQ0_PARTE	A0DF43_PARTE	A0C8I8_PARTE	A0C0S0_PARTE	A0BPB4_PARTE	A0DKK7_PARTE	A0BNB4_PARTE	A0DN80_PARTE	A0CG15_PARTE	A0CWI9_PARTE	A0BEY5_PARTE	A0D1M9_PARTE	A0E3P6_PARTE	A0CVE2_PARTE	A0EDY2_PARTE
molecular_function	GO:0004672	protein kinase activity	259	455	0.569231	1	1.17856e-36	1	0	Q6BFZ8_PARTE	Q6BFS1_PARTE	Q6BFY7_PARTE	A0D9Q7_PARTE	A0BLK6_PARTE	A0DBU0_PARTE	A0EGI6_PARTE	A0C1I1_PARTE	A0EE64_PARTE	A0BM49_PARTE	A0CYU8_PARTE	A0CNP1_PARTE	A0CS28_PARTE	A0EDI7_PARTE	A0CBG4_PARTE	A0DTU8_PARTE	A0CHW3_PARTE	A0E383_PARTE	A0EBN0_PARTE	A0BNR2_PARTE	A0BFA2_PARTE	A0EG77_PARTE	A0EII3_PARTE	A0CDK3_PARTE	A0EA40_PARTE	A0DHI3_PARTE	A0D979_PARTE	A0C0A5_PARTE	A0EC32_PARTE	A0DTV1_PARTE	A0D3X3_PARTE	A0CL90_PARTE	A0DFF4_PARTE	A0CAC4_PARTE	A0D1D5_PARTE	A0E906_PARTE	A0DZ73_PARTE	A0DFZ8_PARTE	A0CA38_PARTE	A0CZS4_PARTE
molecular_function	GO:0016887	ATP hydrolysis activity	182	381	0.47769	1	8.97151e-10	1	0	Q3SD90_PARTE	Q6BFS8_PARTE	Q8WPW9_PARTE	Q3SD88_PARTE	Q8WPW8_PARTE	Q3SD89_PARTE	A0DM91_PARTE	A0CMU8_PARTE	A0CMK4_PARTE	A0BI24_PARTE	A0CXL9_PARTE	A0CHU5_PARTE	A0DXC5_PARTE	A0BBW4_PARTE	A0BNJ9_PARTE	A0BW40_PARTE	A0DBA0_PARTE	A0CUS4_PARTE	A0BNH7_PARTE	A0BI43_PARTE	A0CHE2_PARTE	A0CDH3_PARTE	A0EDD8_PARTE	A0C6E0_PARTE	A0D8S6_PARTE	A0DD34_PARTE	A0CVA6_PARTE	A0EAW0_PARTE	A0BXQ9_PARTE	A0E0W8_PARTE	A0E3P3_PARTE	A0EF51_PARTE	A0D1W6_PARTE	A0DJC4_PARTE	A0C4V5_PARTE	A0EBF9_PARTE	A0BV45_PARTE	A0D8W5_PARTE	A0BY11_PARTE	A0CB47_PARTE
molecular_function	GO:0008017	microtubule binding	170	251	0.677291	1	1.05721e-19	1	0	Q3SEL1_PARTE	Q3M0W5_PARTE	Q3SEL0_PARTE	A0DM91_PARTE	A0BI24_PARTE	A0DTA3_PARTE	A0CXL9_PARTE	A0DXC5_PARTE	A0BBW4_PARTE	A0BNJ9_PARTE	A0BW40_PARTE	A0DBA0_PARTE	A0BNH7_PARTE	A0BI43_PARTE	A0CHE2_PARTE	A0C6E0_PARTE	A0D8S6_PARTE	A0C0W4_PARTE	A0EFU4_PARTE	A0BPC6_PARTE	A0CYP9_PARTE	A0E3D9_PARTE	A0DDN4_PARTE	A0CVA6_PARTE	A0DZM1_PARTE	A0BXQ9_PARTE	A0E0W8_PARTE	A0BVV9_PARTE	A0BGL6_PARTE	A0EIB8_PARTE	A0CMF4_PARTE	A0EF51_PARTE	A0C168_PARTE	A0DAS8_PARTE	A0CCJ6_PARTE	A0DWL7_PARTE	A0E1U5_PARTE	A0D793_PARTE	A0EHE9_PARTE	A0D370_PARTE
molecular_function	GO:0000155	phosphorelay sensor kinase activity	133	178	0.747191	1	9.93825e-23	1	0	A0DM39_PARTE	A0D8L6_PARTE	A0DM01_PARTE	A0E3E0_PARTE	A0DXY0_PARTE	A0D962_PARTE	A0E2V3_PARTE	A0C879_PARTE	A0DDI2_PARTE	A0D8M2_PARTE	A0C456_PARTE	A0C2B8_PARTE	A0BF24_PARTE	A0DTX9_PARTE	A0DND0_PARTE	A0BDI2_PARTE	A0C6Y5_PARTE	A0DUQ3_PARTE	A0DUG4_PARTE	A0D220_PARTE	A0BZ71_PARTE	A0E8Z0_PARTE	A0D6N3_PARTE	A0D868_PARTE	A0D7J3_PARTE	A0DJG1_PARTE	A0BM43_PARTE	A0CLK2_PARTE	A0DWL8_PARTE	A0EEY5_PARTE	A0EBP4_PARTE	A0CQV8_PARTE	A0BRT9_PARTE	A0DYP0_PARTE	A0DWA9_PARTE	A0BVH4_PARTE	A0E5C3_PARTE	A0CGD4_PARTE	A0C2B7_PARTE	A0BKP1_PARTE
molecular_function	GO:0005249	voltage-gated potassium channel activity	103	150	0.686667	1	8.22214e-14	1	0	Q6BFH0_PARTE	A0BV88_PARTE	A0DSK7_PARTE	A0DXK4_PARTE	A0BU19_PARTE	A0EBR3_PARTE	A0D7S0_PARTE	A0CVK8_PARTE	A0BCE4_PARTE	A0DP40_PARTE	A0D0R0_PARTE	A0CPH5_PARTE	A0BGY6_PARTE	A0DBG0_PARTE	A0CKG7_PARTE	A0D843_PARTE	A0DNS5_PARTE	A0D7S4_PARTE	A0CIG2_PARTE	A0C9Y5_PARTE	A0BN39_PARTE	A0CB46_PARTE	A0C2T1_PARTE	A0CEX2_PARTE	A0BW83_PARTE	A0BKG0_PARTE	A0D297_PARTE	A0BZE0_PARTE	A0CZY2_PARTE	A0D9F5_PARTE	A0BS55_PARTE	A0BJ92_PARTE	A0BFK0_PARTE	A0D743_PARTE	A0BUH6_PARTE	A0DP00_PARTE	A0CNZ7_PARTE	A0DF65_PARTE	A0C3L8_PARTE	A0DLX1_PARTE
molecular_function	GO:0003777	microtubule motor activity	102	136	0.75	1	3.9967e-23	1	0	A0DM91_PARTE	A0BI24_PARTE	A0CXL9_PARTE	A0BBW4_PARTE	A0BNJ9_PARTE	A0BW40_PARTE	A0DBA0_PARTE	A0BNH7_PARTE	A0BI43_PARTE	A0CHE2_PARTE	A0C6E0_PARTE	A0D8S6_PARTE	A0CVA6_PARTE	A0EAW0_PARTE	A0BXQ9_PARTE	A0E0W8_PARTE	A0EF51_PARTE	A0EBF9_PARTE	A0BV45_PARTE	A0BUS8_PARTE	A0E397_PARTE	A0BL17_PARTE	A0DCA3_PARTE	A0DKE4_PARTE	A0DMP1_PARTE	A0BQG9_PARTE	A0CAS8_PARTE	A0E160_PARTE	A0D2C7_PARTE	A0DWH3_PARTE	A0C3D6_PARTE	A0CPZ2_PARTE	A0CZI7_PARTE	A0E0X5_PARTE	A0BGM9_PARTE	A0BGV0_PARTE	A0DIG4_PARTE	A0BR73_PARTE	A0BTR0_PARTE	Q6BGE4_PARTE
molecular_function	GO:0035091	phosphatidylinositol binding	96	165	0.581818	1	5.26628e-07	1	0	Q6BG13_PARTE	A0CNK7_PARTE	A0BDE4_PARTE	A0CS28_PARTE	A0BVK5_PARTE	A0DR90_PARTE	A0C9R6_PARTE	A0CMY7_PARTE	A0DJ79_PARTE	A0E0X6_PARTE	Q6BFB5_PARTE	A0BMS6_PARTE	A0D6H7_PARTE	A0BAK8_PARTE	A0BS27_PARTE	A0CHP5_PARTE	A0CZ33_PARTE	A0EHE6_PARTE	A0C9D8_PARTE	A0DGG7_PARTE	A0EDH1_PARTE	A0C9F8_PARTE	A0DF59_PARTE	A0BIS7_PARTE	A0E4H6_PARTE	A0DSX3_PARTE	A0C5C2_PARTE	A0CS19_PARTE	A0D4B6_PARTE	A0DE59_PARTE	A0C1B7_PARTE	A0DG11_PARTE	A0E0Y3_PARTE	A0DJZ1_PARTE	A0E7D3_PARTE	A0C177_PARTE	A0BUF3_PARTE	A0BPC9_PARTE	A0E1W1_PARTE	A0DRD5_PARTE
molecular_function	GO:0005216	ion channel activity	79	104	0.759615	1	6.92484e-33	1	0	Q6BFJ3_PARTE	A0DHP1_PARTE	A0CCN7_PARTE	A0DJM1_PARTE	A0BDK4_PARTE	A0CIL5_PARTE	A0DIW0_PARTE	A0DI67_PARTE	A0BWK2_PARTE	A0BKE9_PARTE	A0CDM5_PARTE	A0DI39_PARTE	A0BSZ5_PARTE	A0BDL8_PARTE	A0DB70_PARTE	A0CWB5_PARTE	A0DRJ4_PARTE	A0DXC4_PARTE	A0EDH7_PARTE	A0BL83_PARTE	A0CB76_PARTE	A0CB41_PARTE	A0BUL7_PARTE	A0EA44_PARTE	A0D2T2_PARTE	A0DDE6_PARTE	A0E4V1_PARTE	A0CD72_PARTE	A0C779_PARTE	A0D965_PARTE	A0E111_PARTE	A0E2F4_PARTE	A0BKL8_PARTE	A0DR68_PARTE	A0CBV7_PARTE	A0BJ71_PARTE	A0EAP2_PARTE	A0D169_PARTE	A0BF12_PARTE	A0D3S9_PARTE
molecular_function	GO:0003690	double-stranded DNA binding	77	139	0.553957	1	7.01786e-09	1	0	Q6BFM5_PARTE	Q3SEA3_PARTE	Q3SD97_PARTE	A0CMF8_PARTE	A0D8W8_PARTE	A0C094_PARTE	A0C757_PARTE	A0D2Y4_PARTE	A0BHZ2_PARTE	A0DTS5_PARTE	A0DG56_PARTE	A0CDW1_PARTE	A0D7W7_PARTE	A0CS80_PARTE	A0D7U2_PARTE	A0DZ81_PARTE	A0DCZ0_PARTE	A0CP77_PARTE	A0D9K5_PARTE	A0CYP4_PARTE	A0BV25_PARTE	A0D7U7_PARTE	A0CE85_PARTE	A0BX17_PARTE	A0D7R5_PARTE	A0BMD2_PARTE	A0CZ90_PARTE	A0C935_PARTE	A0D9K6_PARTE	A0CGQ2_PARTE	A0CMC0_PARTE	A0BLI5_PARTE	A0EBP8_PARTE	A0E8E1_PARTE	A0E2M0_PARTE	A0DMQ9_PARTE	A0EEI0_PARTE	A0D8W6_PARTE	A0CGV8_PARTE	A0DDS7_PARTE
molecular_function	GO:0015631	tubulin binding	38	74	0.513514	1	4.23902e-19	1	0	A0D6D4_PARTE	A0BS95_PARTE	A0BQ56_PARTE	A0BMY3_PARTE	A0CNI9_PARTE	A0C080_PARTE	A0DYV3_PARTE	A0DQG4_PARTE	A0D9L6_PARTE	A0BS32_PARTE	A0BDX3_PARTE	A0CQE9_PARTE	A0EDC8_PARTE	A0DQX8_PARTE	A0BIX2_PARTE	A0DUH8_PARTE	A0E561_PARTE	A0BSD4_PARTE	A0DRR1_PARTE	A0CVD0_PARTE	A0CQL2_PARTE	A0C738_PARTE	A0CW05_PARTE	A0DT37_PARTE	A0CST5_PARTE	A0DSY9_PARTE	A0D7R8_PARTE	A0DF47_PARTE	A0DDA1_PARTE	A0BCB7_PARTE	A0CDX5_PARTE	A0D8U0_PARTE	A0DIP2_PARTE	A0CKE8_PARTE	A0BFW3_PARTE	A0DQ40_PARTE	A0E5A6_PARTE	A0EDB9_PARTE
molecular_function	GO:0008569	minus-end-directed microtubule motor activity	35	45	0.777778	1	1.02889e-07	1	0	A0E8G9_PARTE	A0EEN4_PARTE	A0EHM3_PARTE	A0DT59_PARTE	A0DQI3_PARTE	A0DTY6_PARTE	A0BPA6_PARTE	A0C807_PARTE	A0DE06_PARTE	A0CDW0_PARTE	A0CLM3_PARTE	A0ED33_PARTE	A0D7C1_PARTE	A0DN76_PARTE	A0D6R0_PARTE	A0DCJ3_PARTE	A0CWH1_PARTE	A0DEF6_PARTE	A0D1S9_PARTE	A0D7A2_PARTE	A0CPI6_PARTE	A0BP58_PARTE	A0DN96_PARTE	A0EHH6_PARTE	A0DPS1_PARTE	A0DR92_PARTE	A0BLA0_PARTE	A0BD09_PARTE	A0EE63_PARTE	A0DXN7_PARTE	A0BXK1_PARTE	A0C027_PARTE	A0BP59_PARTE	A0D7F8_PARTE	A0EIR3_PARTE
molecular_function	GO:0005254	chloride channel activity	33	40	0.825	1	1.6556e-08	1	0	Q6BFB2_PARTE	A0CIB0_PARTE	A0CY40_PARTE	A0C1K4_PARTE	A0E1E5_PARTE	A0BM92_PARTE	A0DPK7_PARTE	A0EAT8_PARTE	A0BSX3_PARTE	A0DPP4_PARTE	A0DTP9_PARTE	A0D381_PARTE	A0DK82_PARTE	A0CKQ3_PARTE	A0BX45_PARTE	A0DD09_PARTE	A0D751_PARTE	A0D675_PARTE	A0CNT7_PARTE	A0BSX4_PARTE	A0E006_PARTE	A0DMG8_PARTE	A0D6S4_PARTE	A0CMD7_PARTE	A0CE73_PARTE	A0DAH3_PARTE	A0CHM6_PARTE	A0DMZ8_PARTE	A0C896_PARTE	A0DTJ3_PARTE	A0DHW5_PARTE	A0BM99_PARTE	A0C5J6_PARTE
molecular_function	GO:0004016	adenylate cyclase activity	28	32	0.875	1	1.537e-08	1	0	A0CF34_PARTE	A0C7P7_PARTE	A0E0D3_PARTE	A0C8F3_PARTE	A0BVZ7_PARTE	A0BG69_PARTE	A0BNX5_PARTE	A0DVQ1_PARTE	A0C5P9_PARTE	A0DJY3_PARTE	A0DTD8_PARTE	A0CM46_PARTE	A0C5Y1_PARTE	A0CL53_PARTE	A0C7U3_PARTE	A0E179_PARTE	A0CJU6_PARTE	A0CEN0_PARTE	A0CKZ5_PARTE	A0EAN1_PARTE	A0BHR5_PARTE	Q6BG52_PARTE	A0BPN4_PARTE	A0DI52_PARTE	A0BBK4_PARTE	A0D3H6_PARTE	A0EC90_PARTE	A0BF81_PARTE
molecular_function	GO:0003774	cytoskeletal motor activity	14	36	0.388889	1	4.8575e-21	1	0	A0CG15_PARTE	A0D9A5_PARTE	A0BEY5_PARTE	A0DXH2_PARTE	A0BWR9_PARTE	A0E6Z7_PARTE	A0DX28_PARTE	A0CRE1_PARTE	A0BU61_PARTE	A0BQ00_PARTE	A0DN20_PARTE	A0DAY0_PARTE	A0DVZ3_PARTE	A0CMK7_PARTE
molecular_function	GO:0000166	nucleotide binding	12	40	0.3	1	1.15499e-10	1	0	A0EBI7_PARTE	A0BFH6_PARTE	A0EHP6_PARTE	A0BYB0_PARTE	A0E3A5_PARTE	A0DU85_PARTE	A0DNU5_PARTE	A0C1Q9_PARTE	A0DWI2_PARTE	A0DY76_PARTE	A0E8U0_PARTE	A0DPB1_PARTE
molecular_function	GO:0016301	kinase activity	11	46	0.23913	1	2.25619e-31	1	0	Q3SDY8_PARTE	Q3SEA3_PARTE	A0DCX6_PARTE	A0C9W9_PARTE	A0E4J5_PARTE	A0DH09_PARTE	A0D308_PARTE	A0C7I4_PARTE	A0BDA7_PARTE	A0DZR9_PARTE	A0E0S0_PARTE
molecular_function	GO:0016740	transferase activity	6	25	0.24	1	1.13e-12	1	0	A0C6J0_PARTE	A0CD08_PARTE	A0CCK2_PARTE	A0E1Q4_PARTE	A0CE10_PARTE	A0CDL0_PARTE
molecular_function	GO:0005261	cation channel activity	5	6	0.833333	1	4.22095e-15	1	0	A0D620_PARTE	A0EF36_PARTE	A0EEL2_PARTE	A0CH46_PARTE	A0DB57_PARTE
molecular_function	GO:0005267	potassium channel activity	5	8	0.625	1	4.39606e-11	1	0	A0CXU1_PARTE	A0CCT0_PARTE	A0CYF6_PARTE	A0CBH9_PARTE	A0CRP9_PARTE
molecular_function	GO:0016772	transferase activity, transferring phosphorus-containing groups	4	6	0.666667	1	7.46224e-28	1	0	A0DDQ6_PARTE	A0D960_PARTE	A0D2A5_PARTE	A0C6Q3_PARTE
molecular_function	GO:0005244	voltage-gated ion channel activity	2	6	0.333333	1	2.32209e-13	1	0	A0DXM3_PARTE	A0CY39_PARTE
molecular_function	GO:0017076	purine nucleotide binding	1	1	1	1	8.03159e-17	1	0	A0D7P3_PARTE
molecular_function	GO:0016773	phosphotransferase activity, alcohol group as acceptor	0	4	0	1	2.68895e-35	1	0
molecular_function	GO:0046873	metal ion transmembrane transporter activity	0	5	0	1	5.56995e-07	1	0
molecular_function	GO:0097367	carbohydrate derivative binding	0	1	0	1	4.14842e-16	1	0
molecular_function	GO:0015075	ion transmembrane transporter activity	0	2	0	1	1.28509e-08	1	0
molecular_function	GO:0015267	channel activity	0	4	0	1	4.5735e-29	1	0
molecular_function	GO:0000981	DNA-binding transcription factor activity, RNA polymerase II-specific	148	286	0.517483	0.999998	3.1146e-06	1	0.001	A0DYE4_PARTE	A0D737_PARTE	A0DCZ2_PARTE	A0BGG5_PARTE	A0CPV7_PARTE	A0BMR1_PARTE	A0CA78_PARTE	A0C002_PARTE	A0DJU9_PARTE	A0D952_PARTE	A0DYE2_PARTE	A0DK74_PARTE	A0CVQ4_PARTE	A0C160_PARTE	A0CCM0_PARTE	A0DEH2_PARTE	A0E0Q3_PARTE	A0BM03_PARTE	A0D763_PARTE	A0E484_PARTE	A0E7K6_PARTE	A0BPG7_PARTE	A0D553_PARTE	A0DYW1_PARTE	A0CMG3_PARTE	A0CZK1_PARTE	A0E7S5_PARTE	A0C6U9_PARTE	A0CU56_PARTE	A0E3T8_PARTE	A0D678_PARTE	A0EE71_PARTE	A0BE03_PARTE	A0E8E9_PARTE	A0C812_PARTE	A0DI61_PARTE	A0DKS7_PARTE	A0CAP6_PARTE	A0D7S2_PARTE	A0DHI6_PARTE
molecular_function	GO:0005085	guanyl-nucleotide exchange factor activity	43	65	0.661538	0.999998	6.62354e-06	1	0.002	Q9NJQ4_PARTE	Q5CZH4_PARTE	Q5CZH3_PARTE	Q6BGA6_PARTE	Q5CZH1_PARTE	A0DBE6_PARTE	A0CLG9_PARTE	A0E0X6_PARTE	A0CZS3_PARTE	A0CHP5_PARTE	A0CZ33_PARTE	A0EDH1_PARTE	A0BZN6_PARTE	A0BUV7_PARTE	A0CKT0_PARTE	A0DSX3_PARTE	A0CC80_PARTE	A0CJL2_PARTE	A0E7D3_PARTE	A0CCX8_PARTE	A0E1W1_PARTE	A0CHD4_PARTE	A0C114_PARTE	A0DKF2_PARTE	A0CIG3_PARTE	A0EH74_PARTE	A0CQC8_PARTE	A0DAU4_PARTE	A0DLI5_PARTE	A0CSX7_PARTE	A0C2N1_PARTE	A0DVC2_PARTE	A0DAI5_PARTE	A0BGC8_PARTE	A0E6E4_PARTE	A0CI46_PARTE	A0CI45_PARTE	A0BZ42_PARTE	A0BHP5_PARTE	A0D4V7_PARTE
molecular_function	GO:0005543	phospholipid binding	5	8	0.625	0.999997	6.44772e-06	1	0.002	A0DAB0_PARTE	A0DB78_PARTE	A0CFU3_PARTE	A0C364_PARTE	A0CU19_PARTE
molecular_function	GO:0009931	calcium-dependent protein serine/threonine kinase activity	127	244	0.520492	0.999992	1.37827e-05	1	0.003	Q6BG59_PARTE	Q6BFD3_PARTE	A0E9C0_PARTE	A0CP16_PARTE	A0C6T6_PARTE	A0DGC5_PARTE	A0BF44_PARTE	A0BQG0_PARTE	A0C693_PARTE	A0DX53_PARTE	A0CYE6_PARTE	A0CG37_PARTE	A0DR88_PARTE	A0E5S8_PARTE	A0DZW4_PARTE	A0E3L4_PARTE	A0CG51_PARTE	A0BK86_PARTE	A0D5C9_PARTE	A0CWV1_PARTE	A0EEB5_PARTE	A0D2B1_PARTE	A0CD36_PARTE	A0CA74_PARTE	A0BD79_PARTE	A0D9Z4_PARTE	A0BPQ4_PARTE	A0EFP2_PARTE	A0CBC9_PARTE	A0C087_PARTE	A0CWE5_PARTE	A0DAE4_PARTE	A0CZX7_PARTE	A0C9G2_PARTE	A0C5A2_PARTE	A0BJ43_PARTE	A0EA46_PARTE	A0BRM8_PARTE	A0BIS4_PARTE	A0BCN5_PARTE
molecular_function	GO:0004683	calmodulin-dependent protein kinase activity	127	244	0.520492	0.999992	1.37827e-05	1	0.003	Q6BG59_PARTE	Q6BFD3_PARTE	A0E9C0_PARTE	A0CP16_PARTE	A0C6T6_PARTE	A0DGC5_PARTE	A0BF44_PARTE	A0BQG0_PARTE	A0C693_PARTE	A0DX53_PARTE	A0CYE6_PARTE	A0CG37_PARTE	A0DR88_PARTE	A0E5S8_PARTE	A0DZW4_PARTE	A0E3L4_PARTE	A0CG51_PARTE	A0BK86_PARTE	A0D5C9_PARTE	A0CWV1_PARTE	A0EEB5_PARTE	A0D2B1_PARTE	A0CD36_PARTE	A0CA74_PARTE	A0BD79_PARTE	A0D9Z4_PARTE	A0BPQ4_PARTE	A0EFP2_PARTE	A0CBC9_PARTE	A0C087_PARTE	A0CWE5_PARTE	A0DAE4_PARTE	A0CZX7_PARTE	A0C9G2_PARTE	A0C5A2_PARTE	A0BJ43_PARTE	A0EA46_PARTE	A0BRM8_PARTE	A0BIS4_PARTE	A0BCN5_PARTE
molecular_function	GO:0008574	plus-end-directed microtubule motor activity	21	26	0.807692	0.999998	1.43125e-05	1	0.003	A0BBW4_PARTE	A0BNJ9_PARTE	A0DBA0_PARTE	A0BI43_PARTE	A0EF51_PARTE	A0BUS8_PARTE	A0CAS8_PARTE	A0BGM9_PARTE	Q6BGE4_PARTE	A0DZY2_PARTE	A0CGZ8_PARTE	A0EHS5_PARTE	A0D164_PARTE	A0DSG7_PARTE	A0DEF4_PARTE	A0E869_PARTE	A0E6S9_PARTE	A0E6I9_PARTE	A0EGX3_PARTE	A0E4Q0_PARTE	A0D1T1_PARTE
molecular_function	GO:0010997	anaphase-promoting complex binding	21	26	0.807692	0.999998	1.43125e-05	1	0.003	A0CPC8_PARTE	A0BD10_PARTE	A0DJ95_PARTE	A0CS41_PARTE	A0E1E8_PARTE	A0D8M9_PARTE	A0EBB1_PARTE	A0BQ06_PARTE	A0DAF4_PARTE	A0CP33_PARTE	A0DGA9_PARTE	A0EB24_PARTE	A0BCU8_PARTE	A0DG68_PARTE	A0DUY3_PARTE	A0ECJ4_PARTE	A0DPL6_PARTE	A0DPS3_PARTE	A0EI77_PARTE	A0C947_PARTE	A0DTJ6_PARTE
molecular_function	GO:1990757	ubiquitin ligase activator activity	21	26	0.807692	0.999998	1.43125e-05	1	0.003	A0CPC8_PARTE	A0BD10_PARTE	A0DJ95_PARTE	A0CS41_PARTE	A0E1E8_PARTE	A0D8M9_PARTE	A0EBB1_PARTE	A0BQ06_PARTE	A0DAF4_PARTE	A0CP33_PARTE	A0DGA9_PARTE	A0EB24_PARTE	A0BCU8_PARTE	A0DG68_PARTE	A0DUY3_PARTE	A0ECJ4_PARTE	A0DPL6_PARTE	A0DPS3_PARTE	A0EI77_PARTE	A0C947_PARTE	A0DTJ6_PARTE
molecular_function	GO:0005096	GTPase activator activity	53	112	0.473214	0.999991	1.81191e-05	1	0.004	A0CSU9_PARTE	A0DWA3_PARTE	A0C009_PARTE	A0DDY6_PARTE	A0BS24_PARTE	A0D9S3_PARTE	A0DBR7_PARTE	A0DZJ7_PARTE	A0EBJ1_PARTE	A0C2N8_PARTE	A0CED3_PARTE	A0DJI9_PARTE	A0EHW1_PARTE	A0CDG4_PARTE	A0C833_PARTE	A0CLC0_PARTE	A0BGL9_PARTE	A0BXH4_PARTE	A0EG40_PARTE	A0DRC7_PARTE	A0BRS9_PARTE	A0CWV2_PARTE	A0DRU1_PARTE	A0D6V6_PARTE	A0EDD7_PARTE	A0BIT5_PARTE	A0E1T5_PARTE	A0DQ67_PARTE	A0CTM8_PARTE	A0CGD9_PARTE	A0EBU5_PARTE	A0EDQ7_PARTE	A0CSM3_PARTE	A0DTX2_PARTE	A0CVA1_PARTE	A0DLN3_PARTE	A0D7G6_PARTE	A0DYH2_PARTE	Q6BFQ1_PARTE	A0E7F8_PARTE
molecular_function	GO:0004843	thiol-dependent deubiquitinase	97	183	0.530055	0.99997	5.51679e-05	1	0.014	A0DC95_PARTE	A0DK07_PARTE	A0BPD2_PARTE	A0E3X2_PARTE	A0BX07_PARTE	A0CU57_PARTE	A0C1J8_PARTE	A0BG34_PARTE	A0C380_PARTE	A0CAH9_PARTE	A0DHQ8_PARTE	A0E810_PARTE	A0DI82_PARTE	A0C102_PARTE	A0E7E6_PARTE	A0CM51_PARTE	A0BZT6_PARTE	A0CG43_PARTE	A0DMS3_PARTE	A0DD02_PARTE	A0CH49_PARTE	A0DX60_PARTE	A0EC61_PARTE	A0CDX6_PARTE	A0C366_PARTE	A0DSH5_PARTE	A0BQY4_PARTE	A0BR67_PARTE	A0DF46_PARTE	A0BZM7_PARTE	A0CPE0_PARTE	A0E2I4_PARTE	A0CZB9_PARTE	A0EFC1_PARTE	A0DRZ5_PARTE	A0CZ34_PARTE	A0E984_PARTE	A0BF11_PARTE	A0DHG3_PARTE	A0EIE2_PARTE
molecular_function	GO:0003700	DNA-binding transcription factor activity	56	141	0.397163	0.999964	5.39065e-05	1	0.014	A0E1L2_PARTE	A0CB65_PARTE	A0D6E0_PARTE	A0CZR1_PARTE	A0C210_PARTE	A0EH30_PARTE	A0C0K5_PARTE	A0CFZ1_PARTE	A0BFN3_PARTE	A0BML7_PARTE	A0EEF7_PARTE	A0C6Q7_PARTE	A0CGU4_PARTE	A0E4M1_PARTE	A0BSS6_PARTE	A0D3C9_PARTE	A0C3U9_PARTE	A0EEZ1_PARTE	A0C9N9_PARTE	A0EDR5_PARTE	A0BGH3_PARTE	A0D3Y8_PARTE	A0DAU5_PARTE	A0DWZ7_PARTE	A0D8M7_PARTE	A0CY48_PARTE	A0EDS1_PARTE	A0BSY3_PARTE	A0BDL7_PARTE	A0CB42_PARTE	A0DE42_PARTE	A0D662_PARTE	A0D3D0_PARTE	A0EEF5_PARTE	A0E0T0_PARTE	A0BJT2_PARTE	A0DM82_PARTE	A0CDG5_PARTE	A0D644_PARTE	A0DNL6_PARTE
molecular_function	GO:0016881	acid-amino acid ligase activity	42	70	0.6	0.999963	7.63659e-05	1	0.02	Q6BFH6_PARTE	A0C4K2_PARTE	A0EEV2_PARTE	A0BSF5_PARTE	A0EEC1_PARTE	A0E7P0_PARTE	A0CPP3_PARTE	A0BRB3_PARTE	A0CR16_PARTE	A0BPQ0_PARTE	A0BZG0_PARTE	A0DPJ1_PARTE	A0C093_PARTE	A0E5L6_PARTE	A0EDS3_PARTE	A0D6V8_PARTE	A0DLQ7_PARTE	A0EFG8_PARTE	A0BJX8_PARTE	A0BZ70_PARTE	A0BCW9_PARTE	A0BLI3_PARTE	A0D3H3_PARTE	A0CVI7_PARTE	A0BNA1_PARTE	A0CMF7_PARTE	A0DZJ2_PARTE	A0DAJ0_PARTE	A0D366_PARTE	A0BW79_PARTE	A0C5M3_PARTE	A0D8Z1_PARTE	A0BNF3_PARTE	A0BFJ4_PARTE	A0C2F2_PARTE	A0DJZ9_PARTE	A0CE70_PARTE	A0DI81_PARTE	A0DGA0_PARTE	A0C7P6_PARTE
molecular_function	GO:0005049	nuclear export signal receptor activity	10	10	1	1	7.50705e-05	1	0.02	Q6BGI5_PARTE	A0C0L5_PARTE	A0D1E4_PARTE	A0D4D4_PARTE	A0DNG6_PARTE	A0DM38_PARTE	A0E6N1_PARTE	A0DEU1_PARTE	A0D4D5_PARTE	A0DSD2_PARTE
molecular_function	GO:0003677	DNA binding	77	238	0.323529	0.999927	9.6668e-05	1	0.022	Q6BGL2_PARTE	Q3SE28_PARTE	Q3SD86_PARTE	A0C091_PARTE	A0BFH6_PARTE	A0CUS4_PARTE	A0D8W7_PARTE	A0C659_PARTE	A0BMP6_PARTE	A0CA78_PARTE	A0C917_PARTE	A0D1W6_PARTE	A0E2K0_PARTE	A0DS57_PARTE	A0CC29_PARTE	A0D7S2_PARTE	A0D8A0_PARTE	A0CQY5_PARTE	A0D9L0_PARTE	A0C7Z3_PARTE	A0CYT9_PARTE	A0CTD9_PARTE	A0EIF3_PARTE	A0EI04_PARTE	A0DH08_PARTE	A0C4P2_PARTE	A0BYP5_PARTE	A0BSR6_PARTE	A0DM04_PARTE	A0BLL5_PARTE	A0CVG3_PARTE	A0CZ00_PARTE	A0BYR8_PARTE	A0BV62_PARTE	A0C577_PARTE	A0DND3_PARTE	A0DSI1_PARTE	A0DQU5_PARTE	A0E4Q5_PARTE	A0CER0_PARTE
molecular_function	GO:0140359	ABC-type transporter activity	42	83	0.506024	0.999944	0.00011962	1	0.026	Q6BFG8_PARTE	A0CE21_PARTE	A0DE47_PARTE	A0BLK5_PARTE	A0CNK1_PARTE	A0DX66_PARTE	A0EBQ4_PARTE	A0CH03_PARTE	A0BZP6_PARTE	A0D4N8_PARTE	A0DHY1_PARTE	A0C134_PARTE	A0D657_PARTE	A0E5L4_PARTE	A0C5V5_PARTE	A0E4T2_PARTE	A0DKD2_PARTE	A0BUH4_PARTE	A0BGQ2_PARTE	A0DAE0_PARTE	A0D368_PARTE	A0E0V7_PARTE	A0BGF9_PARTE	A0CNC3_PARTE	A0D0Z1_PARTE	A0EGU9_PARTE	A0BTN4_PARTE	A0BX05_PARTE	A0BJQ9_PARTE	A0DMB5_PARTE	A0EAN2_PARTE	A0E6L2_PARTE	A0D9N3_PARTE	A0BTE9_PARTE	A0D910_PARTE	A0D814_PARTE	A0C8F1_PARTE	A0CMN7_PARTE	A0BES6_PARTE	A0D6V1_PARTE
molecular_function	GO:0000976	transcription cis-regulatory region binding	4	5	0.8	0.99992	0.000121774	1	0.027	A0DTW8_PARTE	A0E4M1_PARTE	A0E1Q4_PARTE	A0D8M7_PARTE
molecular_function	GO:0030234	enzyme regulator activity	4	11	0.363636	0.999916	0.000138854	1	0.032	A0DJC0_PARTE	A0CHF2_PARTE	A0E827_PARTE	A0BUN6_PARTE
molecular_function	GO:0000977	RNA polymerase II transcription regulatory region sequence-specific DNA binding	7	10	0.7	0.999906	0.000142878	1	0.033	A0E1E1_PARTE	A0DTJ1_PARTE	A0E044_PARTE	A0DKB3_PARTE	A0DRC6_PARTE	A0DW11_PARTE	A0DJ32_PARTE
molecular_function	GO:0004197	cysteine-type endopeptidase activity	67	124	0.540323	0.999927	0.000144915	1	0.035	CATL2_PARTE	A0CCW0_PARTE	A0C1J8_PARTE	A0BG34_PARTE	A0CAH9_PARTE	A0DI82_PARTE	A0CYS7_PARTE	A0BPC5_PARTE	A0CGA3_PARTE	A0BZT6_PARTE	A0CG43_PARTE	A0DMS3_PARTE	A0C8B1_PARTE	A0CHZ5_PARTE	A0DIY3_PARTE	A0DX60_PARTE	A0EC61_PARTE	A0BQY4_PARTE	A0CPE0_PARTE	A0CE34_PARTE	A0DRZ5_PARTE	A0CZ34_PARTE	A0BT30_PARTE	A0BF11_PARTE	A0EIE2_PARTE	A0CGQ7_PARTE	A0CF81_PARTE	A0CXI4_PARTE	A0BQX8_PARTE	A0D4J0_PARTE	A0C3H2_PARTE	A0DLF7_PARTE	A0D203_PARTE	A0CQZ4_PARTE	A0CBZ1_PARTE	A0D201_PARTE	A0DNN0_PARTE	A0DM99_PARTE	A0EB12_PARTE	A0DD55_PARTE
molecular_function	GO:0061863	microtubule plus end polymerase	9	9	1	1	0.000194148	1	0.055	Q6BFY6_PARTE	A0E623_PARTE	A0BTU9_PARTE	A0C3D2_PARTE	A0BTF1_PARTE	A0CK07_PARTE	A0BBC9_PARTE	A0CN51_PARTE	A0C4F5_PARTE
molecular_function	GO:0043565	sequence-specific DNA binding	2	7	0.285714	0.999867	0.0001961	1	0.055	A0D6E0_PARTE	A0CGU4_PARTE
molecular_function	GO:0008234	cysteine-type peptidase activity	20	48	0.416667	0.999787	0.000327328	1	0.093	Q6BFT1_PARTE	A0E7Q8_PARTE	A0CBS0_PARTE	A0CXT0_PARTE	A0BI95_PARTE	A0DHA3_PARTE	A0DDT1_PARTE	A0C600_PARTE	A0EFM3_PARTE	A0E3W2_PARTE	A0D800_PARTE	A0E1J1_PARTE	A0CF56_PARTE	A0DYZ8_PARTE	A0DR33_PARTE	A0E5W8_PARTE	A0CZQ6_PARTE	A0D4W2_PARTE	A0DKW9_PARTE	A0DTP1_PARTE
molecular_function	GO:0000978	RNA polymerase II cis-regulatory region sequence-specific DNA binding	165	347	0.475504	0.999714	0.000426039	1	0.117	A0DYE4_PARTE	A0D737_PARTE	A0CB65_PARTE	A0DCZ2_PARTE	A0BGG5_PARTE	A0CPV7_PARTE	A0BMR1_PARTE	A0C002_PARTE	A0DJU9_PARTE	Q6BG97_PARTE	A0D952_PARTE	A0C210_PARTE	A0DYE2_PARTE	A0DK74_PARTE	A0CVQ4_PARTE	A0C160_PARTE	A0CCM0_PARTE	A0DEH2_PARTE	A0E0Q3_PARTE	A0BM03_PARTE	A0D763_PARTE	A0E484_PARTE	A0E7K6_PARTE	A0BPG7_PARTE	A0D553_PARTE	A0C0K5_PARTE	A0DYW1_PARTE	A0CMG3_PARTE	A0CZK1_PARTE	A0E7S5_PARTE	A0C6U9_PARTE	A0CU56_PARTE	A0E3T8_PARTE	A0D678_PARTE	A0EE71_PARTE	A0BE03_PARTE	A0E8E9_PARTE	A0C812_PARTE	A0DI61_PARTE	A0DKS7_PARTE
molecular_function	GO:0004181	metallocarboxypeptidase activity	31	49	0.632653	0.999855	0.000425737	1	0.117	Q6BFF9_PARTE	A0D9N8_PARTE	A0BYX8_PARTE	A0CD82_PARTE	A0BLY9_PARTE	A0DNW1_PARTE	A0CVC0_PARTE	A0CK47_PARTE	A0C7D8_PARTE	A0DIX8_PARTE	A0E8V8_PARTE	A0DMA5_PARTE	A0CNL7_PARTE	A0BGD1_PARTE	A0BQV4_PARTE	A0BNI9_PARTE	A0DRI5_PARTE	A0BHI1_PARTE	A0BG05_PARTE	A0DPH9_PARTE	A0BCR9_PARTE	A0DNN4_PARTE	A0EF61_PARTE	A0E5Y7_PARTE	A0BTE8_PARTE	A0BS84_PARTE	A0C040_PARTE	A0CQ15_PARTE	A0E722_PARTE	A0EBR1_PARTE	A0DK78_PARTE
molecular_function	GO:0000987	cis-regulatory region sequence-specific DNA binding	2	3	0.666667	0.999696	0.000450829	1	0.121	A0E0I8_PARTE	A0DVJ2_PARTE
molecular_function	GO:0004839	ubiquitin activating enzyme activity	8	8	1	1	0.000502051	1	0.138	A0C6M6_PARTE	A0CVD4_PARTE	A0BYU9_PARTE	A0E0I6_PARTE	A0C2Y2_PARTE	A0C7B3_PARTE	A0DVJ4_PARTE	A0C799_PARTE
molecular_function	GO:0008047	enzyme activator activity	2	2	1	0.999313	0.00105847	1	0.24	A0DU95_PARTE	A0E4X8_PARTE
molecular_function	GO:0005509	calcium ion binding	318	719	0.442281	0.999145	0.00111062	1	0.249	Q3SEI5_PARTE	Q6BG43_PARTE	A0BG74_PARTE	Q6BG59_PARTE	Q6BFD3_PARTE	Q6BFU2_PARTE	A0DP77_PARTE	A0E9C0_PARTE	A0CP16_PARTE	A0DI34_PARTE	A0C6T6_PARTE	A0DGC5_PARTE	A0BPZ4_PARTE	A0BF44_PARTE	A0DJB9_PARTE	A0CNX9_PARTE	A0DJY2_PARTE	A0BMG1_PARTE	A0DFE4_PARTE	A0BQG0_PARTE	A0C693_PARTE	A0BLT5_PARTE	A0EC97_PARTE	A0E7G3_PARTE	A0E3G8_PARTE	A0BIS8_PARTE	A0DX53_PARTE	A0CYE6_PARTE	A0CG37_PARTE	A0DEF2_PARTE	A0DVP3_PARTE	A0DR88_PARTE	A0BUR2_PARTE	A0E3X2_PARTE	A0D1T5_PARTE	A0BGM6_PARTE	A0EHT8_PARTE	A0BKU0_PARTE	A0ED14_PARTE	A0DE70_PARTE
molecular_function	GO:0008094	ATP-dependent activity, acting on DNA	15	25	0.6	0.999237	0.00126788	1	0.284	Q6BFM8_PARTE	A0C091_PARTE	A0DYM6_PARTE	A0D8W7_PARTE	A0D9L0_PARTE	A0C4P2_PARTE	A0CVG3_PARTE	A0CZ00_PARTE	A0E9T1_PARTE	A0CTS4_PARTE	A0CXB7_PARTE	A0CIA5_PARTE	A0CEE6_PARTE	A0CH16_PARTE	A0BJK4_PARTE
molecular_function	GO:0008289	lipid binding	10	44	0.227273	0.999073	0.0013506	1	0.298	A0E796_PARTE	A0CSJ2_PARTE	A0CWJ7_PARTE	A0D249_PARTE	A0DQF5_PARTE	A0ECH8_PARTE	A0DNP7_PARTE	A0D4D8_PARTE	A0D3B0_PARTE	A0BG37_PARTE
molecular_function	GO:0008559	ABC-type xenobiotic transporter activity	16	23	0.695652	0.999349	0.00265971	1	0.498	A0E0U3_PARTE	A0DN21_PARTE	A0CMN3_PARTE	A0BF73_PARTE	A0DWZ2_PARTE	A0CP82_PARTE	A0BXT0_PARTE	A0BJW5_PARTE	A0CAA1_PARTE	A0E4B7_PARTE	A0BXV0_PARTE	A0D641_PARTE	A0BF13_PARTE	A0DKC5_PARTE	A0BRM7_PARTE	A0BQ39_PARTE
molecular_function	GO:0070182	DNA polymerase binding	8	9	0.888889	0.999806	0.00296528	1	0.571	A0CUS4_PARTE	A0D1W6_PARTE	A0DRX3_PARTE	A0DDN7_PARTE	A0CUR5_PARTE	A0E8J9_PARTE	A0DE87_PARTE	A0BAU4_PARTE
molecular_function	GO:0004439	phosphatidylinositol-4,5-bisphosphate 5-phosphatase activity	8	9	0.888889	0.999806	0.00296528	1	0.571	A0BTX1_PARTE	A0DEC1_PARTE	A0DZ48_PARTE	A0BEV3_PARTE	A0D1W7_PARTE	A0DTR8_PARTE	A0BJ72_PARTE	A0CUS6_PARTE
molecular_function	GO:0052742	phosphatidylinositol kinase activity	20	31	0.645161	0.999005	0.00318896	1	0.598	A0CV19_PARTE	A0EAN6_PARTE	A0C7P1_PARTE	A0BV54_PARTE	A0CJK4_PARTE	A0CKV1_PARTE	A0DG06_PARTE	A0CIQ9_PARTE	A0EDW6_PARTE	A0BBT1_PARTE	A0ED64_PARTE	A0DT78_PARTE	A0DN72_PARTE	A0C4X5_PARTE	A0E3S8_PARTE	Q6BGB5_PARTE	A0EIN5_PARTE	A0E590_PARTE	A0D2V1_PARTE	A0BJY8_PARTE
molecular_function	GO:0000285	1-phosphatidylinositol-3-phosphate 5-kinase activity	6	6	1	1	0.00335614	1	0.674	A0EDD8_PARTE	A0BY11_PARTE	A0E250_PARTE	A0CSV0_PARTE	A0D114_PARTE	A0DCP5_PARTE
molecular_function	GO:0005248	voltage-gated sodium channel activity	6	6	1	1	0.00335614	1	0.674	A0BDT8_PARTE	A0E8H4_PARTE	A0D627_PARTE	A0E8F3_PARTE	A0BV23_PARTE	A0DCS2_PARTE
molecular_function	GO:0008324	cation transmembrane transporter activity	0	12	0	0.997115	0.00375818	1	0.704
molecular_function	GO:0005227	calcium activated cation channel activity	39	60	0.65	0.997786	0.00438029	1	0.729	Q6BGJ1_PARTE	A0D2U2_PARTE	A0CEC9_PARTE	A0DI06_PARTE	A0D8G9_PARTE	A0E311_PARTE	A0CLL8_PARTE	A0D9S4_PARTE	A0BTU3_PARTE	A0C0M4_PARTE	A0C3U4_PARTE	A0D427_PARTE	A0DI05_PARTE	A0D9Z8_PARTE	A0C5Z3_PARTE	A0CTV0_PARTE	A0D9A1_PARTE	A0D801_PARTE	A0C5T3_PARTE	A0BUV2_PARTE	A0CL72_PARTE	A0BDN5_PARTE	A0CW94_PARTE	A0C5U0_PARTE	A0CZZ1_PARTE	A0DNN3_PARTE	A0CUL5_PARTE	A0CTV1_PARTE	A0DKT4_PARTE	A0DKV5_PARTE	A0CTC9_PARTE	A0DU36_PARTE	A0BUR7_PARTE	A0DI07_PARTE	A0C0G4_PARTE	A0C3C6_PARTE	A0C3S6_PARTE	A0BIM6_PARTE	A0DS21_PARTE
molecular_function	GO:0008270	zinc ion binding	249	565	0.440708	0.996509	0.00451674	1	0.733	Q6BFZ0_PARTE	Q6BG46_PARTE	Q6BFF9_PARTE	Q6BG66_PARTE	Q6BGJ3_PARTE	A0D9N8_PARTE	A0BYX8_PARTE	A0CD82_PARTE	A0BYR1_PARTE	A0BP31_PARTE	A0DQ53_PARTE	A0E1D3_PARTE	A0DWJ9_PARTE	A0E9Y5_PARTE	A0BHV8_PARTE	A0E1C3_PARTE	A0CI75_PARTE	A0BLY9_PARTE	A0BMW5_PARTE	A0C914_PARTE	A0DNW1_PARTE	A0D645_PARTE	A0DKV6_PARTE	A0E9D6_PARTE	A0DMU4_PARTE	A0CYG7_PARTE	A0DLU8_PARTE	A0CF23_PARTE	A0C148_PARTE	A0CTK5_PARTE	A0DKV7_PARTE	A0BQJ5_PARTE	A0CF47_PARTE	A0CQ77_PARTE	A0DD11_PARTE	A0BD19_PARTE	A0E242_PARTE	A0DE56_PARTE	A0BCS7_PARTE	A0DHW0_PARTE
molecular_function	GO:0005516	calmodulin binding	139	301	0.461794	0.996804	0.00453391	1	0.736	Q6BG59_PARTE	Q6BFD3_PARTE	A0E9C0_PARTE	A0CP16_PARTE	A0C6T6_PARTE	A0DGC5_PARTE	A0EGI3_PARTE	A0BF44_PARTE	A0BQG0_PARTE	A0C693_PARTE	A0E2D3_PARTE	A0DX53_PARTE	A0CYE6_PARTE	A0CG37_PARTE	A0DR88_PARTE	A0E5S8_PARTE	A0DZW4_PARTE	A0E3L4_PARTE	A0CG51_PARTE	A0BK86_PARTE	A0D5C9_PARTE	A0CWV1_PARTE	A0EEB5_PARTE	A0D2B1_PARTE	A0CD36_PARTE	A0CA74_PARTE	A0BD79_PARTE	A0D9Z4_PARTE	A0BPQ4_PARTE	A0EFP2_PARTE	A0CBC9_PARTE	A0C087_PARTE	A0CWE5_PARTE	A0DAE4_PARTE	A0CZX7_PARTE	A0C9G2_PARTE	A0C5A2_PARTE	A0BJ43_PARTE	A0EA46_PARTE	A0BRM8_PARTE
molecular_function	GO:0003697	single-stranded DNA binding	24	40	0.6	0.998079	0.0048307	1	0.765	Q3SD97_PARTE	A0CDH3_PARTE	A0DVC0_PARTE	A0DYA9_PARTE	A0E1B1_PARTE	A0CK34_PARTE	A0BNH6_PARTE	A0D3Z3_PARTE	A0EIN0_PARTE	A0CFS8_PARTE	A0DAC7_PARTE	A0DFI4_PARTE	A0DEU0_PARTE	A0DGR9_PARTE	A0BKB5_PARTE	A0E7S1_PARTE	A0D2K8_PARTE	A0DN64_PARTE	A0DCN1_PARTE	A0DTG4_PARTE	A0D7P3_PARTE	A0C9Q8_PARTE	A0C954_PARTE	A0D0Z9_PARTE
molecular_function	GO:0048306	calcium-dependent protein binding	17	26	0.653846	0.998433	0.00529159	1	0.801	A0DP77_PARTE	A0BMG1_PARTE	A0BLT5_PARTE	A0DE70_PARTE	A0DVY2_PARTE	A0BWY7_PARTE	A0DT19_PARTE	A0CYL7_PARTE	A0DUW8_PARTE	A0BCH5_PARTE	A0ECK1_PARTE	A0BL85_PARTE	A0BC55_PARTE	A0CNT9_PARTE	A0CFD4_PARTE	A0EGY4_PARTE	A0EI88_PARTE
molecular_function	GO:0030276	clathrin binding	12	15	0.8	0.998226	0.0054353	1	0.817	A0DIY6_PARTE	A0DR90_PARTE	A0DJ79_PARTE	A0DVF3_PARTE	A0DAB0_PARTE	A0EBH8_PARTE	A0DB78_PARTE	A0BS10_PARTE	A0CFU3_PARTE	A0BGS7_PARTE	A0CTC5_PARTE	A0BYI5_PARTE
molecular_function	GO:0004114	3',5'-cyclic-nucleotide phosphodiesterase activity	28	50	0.56	0.997283	0.00613434	1	0.848	A0DSJ5_PARTE	A0CDV7_PARTE	A0C8A0_PARTE	A0E3T3_PARTE	A0E2C5_PARTE	A0CB76_PARTE	A0BEN8_PARTE	A0BND7_PARTE	A0EGL5_PARTE	A0BP44_PARTE	A0EG81_PARTE	A0BFQ8_PARTE	A0CZB5_PARTE	A0E8L3_PARTE	A0EGK4_PARTE	A0DHL2_PARTE	A0D193_PARTE	A0D565_PARTE	A0EFB7_PARTE	A0E1V7_PARTE	A0DDQ1_PARTE	A0DF61_PARTE	A0EHP5_PARTE	A0C4N4_PARTE	A0EBQ7_PARTE	A0C8Q0_PARTE	A0BY96_PARTE	A0BZK9_PARTE
molecular_function	GO:0017056	structural constituent of nuclear pore	7	8	0.875	0.999498	0.00687065	1	0.892	A0EGH0_PARTE	A0BC58_PARTE	Q6BGM0_PARTE	A0E2G0_PARTE	A0DAY3_PARTE	A0CUE2_PARTE	A0CZF0_PARTE
molecular_function	GO:0070740	tubulin-glutamic acid ligase activity	31	56	0.553571	0.996124	0.00832192	1	0.935	A0D6D4_PARTE	A0BS95_PARTE	A0BQ56_PARTE	A0BMY3_PARTE	A0CNI9_PARTE	A0BS32_PARTE	A0BDX3_PARTE	A0CQE9_PARTE	A0EDC8_PARTE	A0DQX8_PARTE	A0DUH8_PARTE	A0E561_PARTE	A0BSD4_PARTE	A0DRR1_PARTE	A0CVD0_PARTE	A0CQL2_PARTE	A0C738_PARTE	A0CW05_PARTE	A0DT37_PARTE	A0DSY9_PARTE	A0D7R8_PARTE	A0DF47_PARTE	A0DDA1_PARTE	A0BCB7_PARTE	A0CDX5_PARTE	A0D8U0_PARTE	A0DIP2_PARTE	A0CKE8_PARTE	A0BFW3_PARTE	A0DQ40_PARTE	A0E5A6_PARTE
molecular_function	GO:0016307	phosphatidylinositol phosphate kinase activity	12	26	0.461538	0.996763	0.00837222	1	0.936	A0D9N1_PARTE	A0CVD9_PARTE	A0CD60_PARTE	A0DRY7_PARTE	A0BU82_PARTE	A0C061_PARTE	A0C2I0_PARTE	A0D8U5_PARTE	A0CB17_PARTE	A0CVJ0_PARTE	A0CJH7_PARTE	A0CAY0_PARTE
molecular_function	GO:0061630	ubiquitin protein ligase activity	152	339	0.448378	0.993549	0.00874704	1	0.962	Q6BGH1_PARTE	Q6BGB8_PARTE	Q6BFI2_PARTE	A0CAA8_PARTE	A0DG03_PARTE	A0BP31_PARTE	A0CB15_PARTE	A0DQD3_PARTE	A0CEZ8_PARTE	A0D904_PARTE	A0DWJ9_PARTE	A0C2C1_PARTE	A0E9Y5_PARTE	A0BXB4_PARTE	A0DPD8_PARTE	A0DLH0_PARTE	A0BHV8_PARTE	A0CYJ5_PARTE	A0C0J8_PARTE	A0DHS4_PARTE	A0CTD1_PARTE	A0CF23_PARTE	A0EEI8_PARTE	A0E3I9_PARTE	A0E829_PARTE	A0CCF7_PARTE	A0DU54_PARTE	A0EII1_PARTE	A0C1A9_PARTE	A0DD11_PARTE	A0CQH5_PARTE	A0DGL9_PARTE	A0E7H6_PARTE	A0BG30_PARTE	A0EF20_PARTE	A0BFU4_PARTE	A0BTB0_PARTE	A0C8Z4_PARTE	A0BRI9_PARTE	A0C9I9_PARTE
molecular_function	GO:0005262	calcium channel activity	14	21	0.666667	0.996811	0.00899201	1	0.968	Q6BFC5_PARTE	A0CLM4_PARTE	A0E7U6_PARTE	A0CJA4_PARTE	A0EGR9_PARTE	A0CZX3_PARTE	A0E570_PARTE	A0D4X7_PARTE	A0EI63_PARTE	A0BGS6_PARTE	A0CS29_PARTE	A0ECH3_PARTE	A0DA69_PARTE	A0CW00_PARTE
molecular_function	GO:0004430	1-phosphatidylinositol 4-kinase activity	16	25	0.64	0.997143	0.00915492	1	0.97	A0CV19_PARTE	A0EAN6_PARTE	A0C7P1_PARTE	A0BV54_PARTE	A0CJK4_PARTE	A0CKV1_PARTE	A0DG06_PARTE	A0CIQ9_PARTE	A0EDW6_PARTE	A0BBT1_PARTE	A0ED64_PARTE	A0C4X5_PARTE	A0E3S8_PARTE	Q6BGB5_PARTE	A0E590_PARTE	A0BJY8_PARTE
molecular_function	GO:0000146	microfilament motor activity	8	10	0.8	0.998734	0.00976302	1	0.977	A0D6K3_PARTE	A0D4P3_PARTE	A0E835_PARTE	A0BUP0_PARTE	A0C0Z7_PARTE	A0CVB8_PARTE	A0E4V4_PARTE	A0BVS3_PARTE
molecular_function	GO:0043015	gamma-tubulin binding	8	10	0.8	0.998734	0.00976302	1	0.977	A0C8V4_PARTE	A0BDB2_PARTE	A0E204_PARTE	A0E7U0_PARTE	A0DAA4_PARTE	A0CGN7_PARTE	A0C933_PARTE	A0EFT0_PARTE
molecular_function	GO:0030983	mismatched DNA binding	9	12	0.75	0.997911	0.0119423	1	0.985	Q6BFM8_PARTE	A0DYM6_PARTE	A0CT88_PARTE	A0E9T1_PARTE	A0CTS4_PARTE	A0EFZ8_PARTE	A0CEE6_PARTE	A0CH16_PARTE	A0BJK4_PARTE
molecular_function	GO:0008081	phosphoric diester hydrolase activity	1	9	0.111111	0.993063	0.0124291	1	0.985	A0CTD9_PARTE
molecular_function	GO:0004620	phospholipase activity	3	5	0.6	0.995123	0.0156268	1	0.997	A0DRL9_PARTE	A0D1Q4_PARTE	A0D162_PARTE
molecular_function	GO:0004386	helicase activity	27	39	0.692308	0.985221	0.0223577	1	0.999	Q3SE29_PARTE	Q6BGI0_PARTE	Q3SE28_PARTE	Q3SD86_PARTE	A0E003_PARTE	A0CYC0_PARTE	A0DHY2_PARTE	A0D4B2_PARTE	A0E639_PARTE	A0DRN2_PARTE	A0BYG8_PARTE	A0CQU8_PARTE	A0CSK6_PARTE	A0EA02_PARTE	A0BZ04_PARTE	A0BBE7_PARTE	A0CXX6_PARTE	A0CTF1_PARTE	A0DEK1_PARTE	A0C4S9_PARTE	A0C248_PARTE	A0CM05_PARTE	A0ED29_PARTE	A0CXV3_PARTE	A0CR93_PARTE	A0CE10_PARTE	Q6BG02_PARTE
molecular_function	GO:0004652	polynucleotide adenylyltransferase activity	19	32	0.59375	0.99118	0.0214894	1	0.999	A0DH86_PARTE	A0DYR3_PARTE	A0C0U6_PARTE	A0BIT7_PARTE	A0C8N6_PARTE	A0CYW1_PARTE	A0BHG7_PARTE	A0EAI9_PARTE	A0CU21_PARTE	A0CR95_PARTE	A0C8J3_PARTE	A0CXE8_PARTE	A0C4T2_PARTE	A0BVV1_PARTE	A0D1B4_PARTE	A0D4U6_PARTE	A0DLA7_PARTE	A0DF21_PARTE	A0DSK4_PARTE
molecular_function	GO:0046872	metal ion binding	391	1128	0.346631	0.439877	0.577639	1	1	Q6BGH1_PARTE	Q3SEP4_PARTE	Q8WPW9_PARTE	Q3SEP2_PARTE	Q8WPW8_PARTE	Q3SEP3_PARTE	Q2Q4H0_PARTE	Q3SEP1_PARTE	Q3SEM0_PARTE	Q6BFI2_PARTE	A0DC50_PARTE	A0DC95_PARTE	A0E0C6_PARTE	A0D9C4_PARTE	A0BT67_PARTE	A0DK07_PARTE	A0CWT0_PARTE	A0CYI6_PARTE	A0CAA8_PARTE	A0CPG6_PARTE	A0DSJ5_PARTE	A0D7G7_PARTE	A0C9Y1_PARTE	A0CYH7_PARTE	A0DPM0_PARTE	A0EDD8_PARTE	A0DPB7_PARTE	A0BC91_PARTE	A0BX51_PARTE	A0EFW9_PARTE	A0C1Q3_PARTE	A0CDV7_PARTE	A0BXB4_PARTE	A0CF54_PARTE	A0EBP6_PARTE	A0E638_PARTE	A0CS68_PARTE	A0DRB5_PARTE	A0D7K5_PARTE	A0EFI1_PARTE
molecular_function	GO:0005525	GTP binding	160	559	0.286225	2.35321e-07	1	0	1	Q3SD06_PARTE	Q3SD31_PARTE	Q3SD35_PARTE	Q8WPW6_PARTE	Q3SEH4_PARTE	Q3SDU5_PARTE	Q3SDQ5_PARTE	Q3SCZ5_PARTE	Q3SCZ7_PARTE	Q3SD03_PARTE	Q3SD47_PARTE	Q3SDN1_PARTE	Q3SDT2_PARTE	Q3SD02_PARTE	Q3SDQ7_PARTE	Q3SCY7_PARTE	Q3SEG4_PARTE	Q3SEL1_PARTE	Q6BGB2_PARTE	Q3SDI1_PARTE	Q3M0W5_PARTE	Q3SD60_PARTE	Q3SDM6_PARTE	Q3SD56_PARTE	Q6BGA8_PARTE	Q3SDT3_PARTE	Q3SD41_PARTE	Q3SD29_PARTE	Q3SDK4_PARTE	Q3SEL0_PARTE	Q3SD64_PARTE	Q3SD20_PARTE	Q3SD39_PARTE	Q3SDS7_PARTE	Q3SDN4_PARTE	Q3SEH0_PARTE	Q3SDL4_PARTE	Q3SDH8_PARTE	Q3SED8_PARTE	A0DBU0_PARTE
molecular_function	GO:0003723	RNA binding	157	549	0.285974	3.57269e-15	1	0	1	Q3SE29_PARTE	Q6BGI0_PARTE	Q6BGH3_PARTE	Q7Z110_PARTE	Q3SE67_PARTE	Q3SE28_PARTE	Q6BFW0_PARTE	Q3SD86_PARTE	A0BZZ4_PARTE	A0D353_PARTE	A0EHB6_PARTE	A0BBJ5_PARTE	A0DA89_PARTE	A0BHJ6_PARTE	A0E003_PARTE	A0DWQ6_PARTE	A0CH59_PARTE	A0CYC0_PARTE	A0DHY2_PARTE	A0CN46_PARTE	A0E1H5_PARTE	A0DCB4_PARTE	A0CC06_PARTE	A0DPR1_PARTE	A0BP90_PARTE	A0D4B2_PARTE	A0E5L3_PARTE	A0E639_PARTE	A0BY75_PARTE	A0D444_PARTE	A0CJI3_PARTE	A0CXG5_PARTE	A0CNG6_PARTE	A0DRN2_PARTE	A0BJS0_PARTE	A0BYS9_PARTE	A0BYG8_PARTE	A0E2B4_PARTE	A0BEU9_PARTE	A0D0L0_PARTE
molecular_function	GO:0003924	GTPase activity	114	464	0.24569	4.20749e-11	1	0	1	Q3SD06_PARTE	Q3SD31_PARTE	Q3SD35_PARTE	Q8WPW6_PARTE	Q3SEH4_PARTE	Q3SDU5_PARTE	Q3SDQ5_PARTE	Q3SCZ5_PARTE	Q3SCZ7_PARTE	Q3SD03_PARTE	Q3SD47_PARTE	Q3SDN1_PARTE	Q3SDT2_PARTE	Q3SD02_PARTE	Q3SDQ7_PARTE	Q3SCY7_PARTE	Q3SEG4_PARTE	Q3SEL1_PARTE	Q6BGB2_PARTE	Q3SDI1_PARTE	Q3M0W5_PARTE	Q3SD60_PARTE	Q3SDM6_PARTE	Q3SD56_PARTE	Q6BGA8_PARTE	Q3SDT3_PARTE	Q3SD41_PARTE	Q3SD29_PARTE	Q3SDK4_PARTE	Q3SEL0_PARTE	Q3SD64_PARTE	Q3SD20_PARTE	Q3SD39_PARTE	Q3SDS7_PARTE	Q3SDN4_PARTE	Q3SEH0_PARTE	Q3SDL4_PARTE	Q3SDH8_PARTE	Q3SED8_PARTE	A0BQ79_PARTE
molecular_function	GO:0004721	phosphoprotein phosphatase activity	108	216	0.5	0.970102	0.036795	1	1	Q6BFJ2_PARTE	Q6BGI1_PARTE	A0DEE2_PARTE	A0CC79_PARTE	A0BZT4_PARTE	A0D6Q6_PARTE	A0EAA1_PARTE	A0DYN1_PARTE	A0E2J5_PARTE	A0CX76_PARTE	A0CQU0_PARTE	A0DNV3_PARTE	A0BPF3_PARTE	A0CUP0_PARTE	A0CEI2_PARTE	A0BIM9_PARTE	A0DXS4_PARTE	A0DU12_PARTE	A0DC86_PARTE	A0DDM7_PARTE	A0EDN8_PARTE	A0EHH2_PARTE	A0DR00_PARTE	A0BT20_PARTE	A0BL21_PARTE	A0CYD9_PARTE	A0E6T8_PARTE	A0BPH4_PARTE	A0CIM9_PARTE	A0DB36_PARTE	A0CPX5_PARTE	A0CIJ0_PARTE	A0DJS1_PARTE	A0CHE5_PARTE	A0DD10_PARTE	A0D0H6_PARTE	A0BDK0_PARTE	A0E2B8_PARTE	A0CN10_PARTE	A0DY74_PARTE
molecular_function	GO:0004712	protein serine/threonine/tyrosine kinase activity	87	205	0.42439	0.880205	0.150773	1	1	Q3SEP3_PARTE	Q3SEP1_PARTE	Q3SEM0_PARTE	A0BFN5_PARTE	A0BTD0_PARTE	A0C4E7_PARTE	A0E6T6_PARTE	A0CZN6_PARTE	A0DJ14_PARTE	A0BSN3_PARTE	A0DWU2_PARTE	A0BP84_PARTE	A0C041_PARTE	A0DTN5_PARTE	A0DA34_PARTE	A0D109_PARTE	A0EII8_PARTE	A0C8T1_PARTE	A0C885_PARTE	A0DZI9_PARTE	A0BR87_PARTE	A0BLF6_PARTE	A0EIQ0_PARTE	A0D9N7_PARTE	A0DD45_PARTE	A0CDF8_PARTE	A0DED1_PARTE	A0DMT8_PARTE	A0BX15_PARTE	A0D6Z4_PARTE	A0BSW6_PARTE	A0BZK6_PARTE	A0BQP4_PARTE	A0E901_PARTE	A0BT58_PARTE	A0BLG1_PARTE	A0BHH1_PARTE	A0D7Z8_PARTE	A0DP02_PARTE	A0CQ56_PARTE
molecular_function	GO:0003729	mRNA binding	80	215	0.372093	0.338387	0.709031	1	1	A0C9B1_PARTE	A0CD58_PARTE	A0BP54_PARTE	A0CRR0_PARTE	A0DWQ6_PARTE	A0DSW1_PARTE	A0BQ16_PARTE	A0CUT0_PARTE	A0C5C3_PARTE	A0EG95_PARTE	A0BT57_PARTE	A0DJH5_PARTE	A0E9X0_PARTE	A0EIT2_PARTE	A0BEU9_PARTE	A0BWR3_PARTE	A0DT68_PARTE	A0DH71_PARTE	A0CQB4_PARTE	A0CL70_PARTE	A0DV18_PARTE	A0CQ28_PARTE	A0ECJ6_PARTE	A0BKM7_PARTE	A0E8F6_PARTE	A0CQV3_PARTE	A0BSN9_PARTE	A0EHM8_PARTE	A0EE12_PARTE	A0CL82_PARTE	A0DXG5_PARTE	A0BIE6_PARTE	A0ED91_PARTE	A0CGY0_PARTE	A0CDX8_PARTE	A0DFY5_PARTE	A0BH94_PARTE	A0EDN0_PARTE	A0CQK6_PARTE	A0E2S3_PARTE
molecular_function	GO:0003676	nucleic acid binding	76	203	0.374384	0.000402897	0.999662	0.085	1	Q3SE59_PARTE	Q3SE56_PARTE	Q3SE55_PARTE	Q3SE50_PARTE	Q3SD95_PARTE	Q3SE54_PARTE	Q6BG49_PARTE	Q3SE49_PARTE	Q3SE53_PARTE	A0C356_PARTE	A0CML2_PARTE	A0DEE4_PARTE	A0DQ53_PARTE	A0C1N8_PARTE	A0E2M5_PARTE	A0BUQ6_PARTE	A0CYJ3_PARTE	A0DX38_PARTE	A0DXK8_PARTE	A0DXS2_PARTE	A0CXB1_PARTE	A0EA02_PARTE	A0BFX7_PARTE	A0CF83_PARTE	A0DJQ9_PARTE	A0DHH3_PARTE	A0DPL8_PARTE	A0DVR0_PARTE	A0EA44_PARTE	A0BG52_PARTE	A0CIK9_PARTE	A0D6W8_PARTE	A0CE64_PARTE	A0E7A0_PARTE	A0BML5_PARTE	A0CWW3_PARTE	A0BAU3_PARTE	A0CXW7_PARTE	A0E0B0_PARTE	A0CD05_PARTE
molecular_function	GO:0016787	hydrolase activity	64	155	0.412903	0.539229	0.478119	1	1	Q6BG49_PARTE	Q6BFM1_PARTE	A0D0H4_PARTE	A0CML2_PARTE	A0CQW8_PARTE	A0EFD6_PARTE	A0BD45_PARTE	A0CF54_PARTE	A0CZI8_PARTE	A0D4B2_PARTE	A0E5L3_PARTE	A0D1J7_PARTE	A0DXK8_PARTE	A0BEU9_PARTE	A0BRK0_PARTE	A0CQU8_PARTE	A0CSK6_PARTE	A0EA02_PARTE	A0D280_PARTE	A0BZ04_PARTE	A0BQD1_PARTE	A0D937_PARTE	A0BPZ8_PARTE	A0BYT1_PARTE	A0CDL2_PARTE	A0CXW7_PARTE	A0CUL6_PARTE	A0D361_PARTE	A0D315_PARTE	A0BKV6_PARTE	A0DCZ1_PARTE	A0DC18_PARTE	A0D246_PARTE	A0D4E1_PARTE	A0BE02_PARTE	A0BL14_PARTE	A0CVN8_PARTE	A0DY20_PARTE	A0BLP2_PARTE	A0ED29_PARTE
molecular_function	GO:0106310	protein serine kinase activity	64	158	0.405063	0.710129	0.348082	1	1	Q3SEP3_PARTE	Q3SEP1_PARTE	Q3SEM0_PARTE	A0BFN5_PARTE	A0C4E7_PARTE	A0E6T6_PARTE	A0CZN6_PARTE	A0DJ14_PARTE	A0BSN3_PARTE	A0DWU2_PARTE	A0BP84_PARTE	A0C041_PARTE	A0DTN5_PARTE	A0D109_PARTE	A0EII8_PARTE	A0DZI9_PARTE	A0EIQ0_PARTE	A0D9N7_PARTE	A0DD45_PARTE	A0CDF8_PARTE	A0DED1_PARTE	A0DMT8_PARTE	A0BX15_PARTE	A0D6Z4_PARTE	A0BSW6_PARTE	A0BZK6_PARTE	A0E901_PARTE	A0BLG1_PARTE	A0D7Z8_PARTE	A0DP02_PARTE	A0CQ56_PARTE	A0DFJ6_PARTE	A0EG47_PARTE	A0DN84_PARTE	A0CHK8_PARTE	A0DLV8_PARTE	A0BXP1_PARTE	A0E2I2_PARTE	A0BR89_PARTE	A0DSR0_PARTE
molecular_function	GO:0042626	ATPase-coupled transmembrane transporter activity	54	91	0.593407	0.956727	0.0574689	1	1	Q6BFG8_PARTE	A0CE21_PARTE	A0DE47_PARTE	A0BLK5_PARTE	A0E0U3_PARTE	A0CNK1_PARTE	A0DX66_PARTE	A0DN21_PARTE	A0EBQ4_PARTE	A0CMN3_PARTE	A0CH03_PARTE	A0BZP6_PARTE	A0D4N8_PARTE	A0DHY1_PARTE	A0C134_PARTE	A0D657_PARTE	A0E5L4_PARTE	A0C5V5_PARTE	A0E4T2_PARTE	A0DKD2_PARTE	A0BUH4_PARTE	A0BF73_PARTE	A0BGQ2_PARTE	A0DWZ2_PARTE	A0CP82_PARTE	A0DAE0_PARTE	A0BXT0_PARTE	A0D368_PARTE	A0E0V7_PARTE	A0BGF9_PARTE	A0BJW5_PARTE	A0CNC3_PARTE	A0CAA1_PARTE	A0E4B7_PARTE	A0D0Z1_PARTE	A0EGU9_PARTE	A0BTN4_PARTE	A0BX05_PARTE	A0E6L2_PARTE	A0D9N3_PARTE
molecular_function	GO:0004722	protein serine/threonine phosphatase activity	53	127	0.417323	0.0198535	0.986593	0.988	1	A0EFJ8_PARTE	A0EB43_PARTE	A0CHF7_PARTE	A0CLB3_PARTE	A0DPB7_PARTE	A0EFI1_PARTE	A0E3F8_PARTE	A0E3F5_PARTE	A0CW32_PARTE	A0D8P1_PARTE	A0DWN0_PARTE	A0BZY8_PARTE	A0CV78_PARTE	A0BV09_PARTE	A0EDD2_PARTE	A0EDM4_PARTE	A0BNS0_PARTE	A0D9U9_PARTE	A0CGE4_PARTE	A0BQ69_PARTE	A0EDR6_PARTE	A0BCY1_PARTE	A0E490_PARTE	A0CZL7_PARTE	A0BCW5_PARTE	A0D8X5_PARTE	A0E3Z1_PARTE	A0E1V6_PARTE	A0CJ37_PARTE	A0BN74_PARTE	A0DQV7_PARTE	A0BUL6_PARTE	A0CY52_PARTE	A0E421_PARTE	A0BTR8_PARTE	A0EC41_PARTE	A0CBR8_PARTE	A0C749_PARTE	A0BQJ2_PARTE	A0DJB6_PARTE
molecular_function	GO:0004842	ubiquitin-protein transferase activity	52	97	0.536082	0.981859	0.0227523	1	1	A0BRT5_PARTE	A0C1N8_PARTE	A0D4V4_PARTE	A0DUT5_PARTE	A0BJS0_PARTE	A0D0Y2_PARTE	A0DAX4_PARTE	A0BX38_PARTE	A0BW00_PARTE	A0CUK1_PARTE	A0C0S5_PARTE	A0DDD6_PARTE	A0BST8_PARTE	A0DQT5_PARTE	A0BIJ5_PARTE	A0DH94_PARTE	A0CII1_PARTE	A0C548_PARTE	A0DTE6_PARTE	A0BGS3_PARTE	A0BJA6_PARTE	A0EFC1_PARTE	A0CYA7_PARTE	A0D3H9_PARTE	A0BC88_PARTE	A0D9J6_PARTE	A0CT81_PARTE	A0DYF8_PARTE	A0E2N3_PARTE	A0DBQ1_PARTE	A0CXY9_PARTE	A0BK23_PARTE	A0E5N5_PARTE	A0EGS3_PARTE	A0BU81_PARTE	A0C774_PARTE	A0CM36_PARTE	A0DCL7_PARTE	A0D443_PARTE	A0EHW6_PARTE
molecular_function	GO:0016538	cyclin-dependent protein serine/threonine kinase regulator activity	51	108	0.472222	0.848052	0.20007	1	1	A0C6K2_PARTE	A0CDT6_PARTE	A0BC18_PARTE	A0BM63_PARTE	A0DL45_PARTE	A0BHA8_PARTE	A0D488_PARTE	A0DE79_PARTE	A0D125_PARTE	A0BI54_PARTE	A0CXJ3_PARTE	A0E356_PARTE	A0C4Y6_PARTE	A0E779_PARTE	A0DLE3_PARTE	A0D2A7_PARTE	A0C0L7_PARTE	A0BKW6_PARTE	A0EGF6_PARTE	A0BQW8_PARTE	A0BQK5_PARTE	A0C237_PARTE	A0D9A8_PARTE	A0CID6_PARTE	A0DYY1_PARTE	A0DYA0_PARTE	A0C111_PARTE	A0DF79_PARTE	A0C2U4_PARTE	Q6BGI6_PARTE	A0BIZ2_PARTE	A0C6F9_PARTE	A0BLM4_PARTE	A0BFT7_PARTE	A0DWC9_PARTE	A0CRD9_PARTE	A0CRW1_PARTE	A0BIE3_PARTE	A0D7Q1_PARTE	A0DM46_PARTE
molecular_function	GO:0004707	MAP kinase activity	41	88	0.465909	0.947661	0.0796857	1	1	A0CG56_PARTE	A0BTD0_PARTE	A0DKK7_PARTE	A0DB40_PARTE	A0BW50_PARTE	A0EAT2_PARTE	A0CBY7_PARTE	A0CH62_PARTE	A0CHS3_PARTE	A0D7R0_PARTE	A0D5R9_PARTE	A0BEI0_PARTE	A0C303_PARTE	A0CQY0_PARTE	A0C458_PARTE	A0C885_PARTE	A0CCU6_PARTE	A0BUX4_PARTE	A0CPL4_PARTE	A0BT58_PARTE	A0BFF5_PARTE	A0CJ15_PARTE	A0E1A4_PARTE	A0DTF8_PARTE	A0BXF6_PARTE	A0C9S8_PARTE	A0E4Y8_PARTE	A0DQ76_PARTE	A0DUA3_PARTE	A0D6T1_PARTE	A0CHZ0_PARTE	A0CZR4_PARTE	A0C0B0_PARTE	A0DX76_PARTE	A0C4G5_PARTE	A0DT25_PARTE	A0DGV0_PARTE	A0CQJ6_PARTE	A0DVU2_PARTE	A0BCD7_PARTE
molecular_function	GO:0008138	protein tyrosine/serine/threonine phosphatase activity	39	115	0.33913	0.10644	0.921411	1	1	Q6BFT3_PARTE	A0CC79_PARTE	A0DN38_PARTE	A0EDN8_PARTE	A0C4Z9_PARTE	A0EDV7_PARTE	A0EGW8_PARTE	A0CMR9_PARTE	A0DEF8_PARTE	A0CRE8_PARTE	A0C3I1_PARTE	A0EHK0_PARTE	A0CBD7_PARTE	A0E4K6_PARTE	A0E5W9_PARTE	A0D1M6_PARTE	A0DZT4_PARTE	A0C7H5_PARTE	A0D7E9_PARTE	A0CIP2_PARTE	A0DLA3_PARTE	A0C916_PARTE	A0CDT1_PARTE	A0DJJ9_PARTE	A0EF81_PARTE	A0BFJ5_PARTE	A0CYP7_PARTE	A0CUD1_PARTE	A0BGN4_PARTE	A0DS60_PARTE	A0CJ53_PARTE	A0EFC7_PARTE	A0CXK6_PARTE	A0E3T9_PARTE	A0E7I5_PARTE	A0D853_PARTE	A0CUG9_PARTE	A0EIK0_PARTE	A0BZU2_PARTE
molecular_function	GO:0004725	protein tyrosine phosphatase activity	38	117	0.324786	0.097093	0.932338	1	1	A0CMV5_PARTE	A0CC79_PARTE	A0BZT4_PARTE	A0CUP0_PARTE	A0E8R1_PARTE	A0DC86_PARTE	A0EDN8_PARTE	A0CUN5_PARTE	A0BG18_PARTE	A0BQW9_PARTE	A0D0H6_PARTE	A0DEF8_PARTE	A0C2U3_PARTE	A0BHJ9_PARTE	A0DEA3_PARTE	A0CBD7_PARTE	A0DHS3_PARTE	A0E4K6_PARTE	A0D1M6_PARTE	A0DZT4_PARTE	A0C6K1_PARTE	A0DG30_PARTE	A0DRY9_PARTE	A0C916_PARTE	A0CDT1_PARTE	A0D9Z5_PARTE	A0EF81_PARTE	A0CAD0_PARTE	A0DS60_PARTE	A0BSI0_PARTE	A0CJ53_PARTE	A0DDU6_PARTE	A0DRZ7_PARTE	A0BTU5_PARTE	A0E7I5_PARTE	A0D853_PARTE	A0CUG9_PARTE	A0C3C8_PARTE
molecular_function	GO:0003735	structural constituent of ribosome	36	448	0.0803571	4.96965e-51	1	0	1	Q6BFQ5_PARTE	A0CCR3_PARTE	A0CC19_PARTE	A0DTB2_PARTE	A0D8B1_PARTE	A0CBU4_PARTE	A0DKH9_PARTE	A0CXH8_PARTE	A0C3V6_PARTE	A0BSI1_PARTE	A0DAL6_PARTE	A0E5U1_PARTE	A0BD97_PARTE	A0CGY0_PARTE	A0DHZ2_PARTE	A0C028_PARTE	A0DP78_PARTE	A0BPU8_PARTE	A0D4U2_PARTE	A0CCS6_PARTE	A0BF01_PARTE	A0C5U4_PARTE	A0CBW8_PARTE	A0DBB3_PARTE	A0E2R7_PARTE	A0D9Q6_PARTE	A0DI10_PARTE	A0DIQ7_PARTE	A0DAF5_PARTE	A0CFQ8_PARTE	A0CPJ7_PARTE	A0DSJ3_PARTE	A0E0Z9_PARTE	A0DAX2_PARTE	A0CYT3_PARTE	A0BST7_PARTE
[truncated: 1,062 more rows]
[truncated: 2,620 more columns]

## Sheet: polyQ
GO domain	GO ID	GO term	polyQ protein	total number	number / total	raw p-value under-representation	raw p-value over-representation	FWER under-representation	FWER over-representation	Gene Name
biological_process	GO:0006355	regulation of transcription, DNA-templated	119	351	0.339031	1	1.35547e-08	1	0	Q6BGK7_PARTE	Q6BG73_PARTE	A0C9I1_PARTE	A0DYE4_PARTE	A0DJR6_PARTE	A0DZ39_PARTE	A0DQ87_PARTE	A0D340_PARTE	A0C236_PARTE	A0EE15_PARTE	A0BNH4_PARTE	A0D952_PARTE	A0BU50_PARTE	A0CVQ4_PARTE	A0DEY4_PARTE	A0CE17_PARTE	A0E0Q3_PARTE	A0BM03_PARTE	A0D763_PARTE	A0E484_PARTE	A0D9R6_PARTE	A0DK71_PARTE	A0EDV5_PARTE	A0BPG7_PARTE	A0BI39_PARTE	A0BKU4_PARTE	A0CZJ6_PARTE	A0E7V9_PARTE	A0D756_PARTE	A0ECB6_PARTE	A0E7S5_PARTE	A0EH87_PARTE	A0CU56_PARTE	A0E3T8_PARTE	A0D678_PARTE	A0DJG7_PARTE	A0EE71_PARTE	A0DNU9_PARTE	A0C812_PARTE	A0DKS7_PARTE
biological_process	GO:0007018	microtubule-based movement	109	226	0.482301	1	2.28154e-12	1	0	A0BNJ9_PARTE	A0BNH7_PARTE	A0BI43_PARTE	A0DT59_PARTE	A0D8S6_PARTE	A0CVA6_PARTE	A0DZM1_PARTE	A0BXQ9_PARTE	A0E0W8_PARTE	A0CHQ6_PARTE	A0DTY6_PARTE	A0C6L4_PARTE	A0EF51_PARTE	A0BPA6_PARTE	A0D0A8_PARTE	A0BRQ2_PARTE	A0C2F5_PARTE	A0EBF9_PARTE	A0BV45_PARTE	A0CDW0_PARTE	A0BJB8_PARTE	A0BL17_PARTE	A0DCA3_PARTE	A0DKE4_PARTE	A0CLM3_PARTE	A0BQG9_PARTE	A0C6H0_PARTE	A0CAS8_PARTE	A0E160_PARTE	A0D2C7_PARTE	A0CZ26_PARTE	A0BEE3_PARTE	A0C3D6_PARTE	A0DZA9_PARTE	A0CZI7_PARTE	A0D7C1_PARTE	A0E0X5_PARTE	A0BGM9_PARTE	A0BGV0_PARTE	A0EFI2_PARTE
biological_process	GO:0046999	regulation of conjugation	60	118	0.508475	1	9.87315e-09	1	0	A0CE59_PARTE	A0CCQ0_PARTE	A0E376_PARTE	Q6BG39_PARTE	A0CXE0_PARTE	A0E3M4_PARTE	A0BDP1_PARTE	A0D7F0_PARTE	A0BL44_PARTE	A0E6D1_PARTE	A0EI34_PARTE	A0BE28_PARTE	A0E7M0_PARTE	A0BLJ6_PARTE	A0D0S9_PARTE	A0DFX1_PARTE	A0BI67_PARTE	A0CBT2_PARTE	A0BUW5_PARTE	A0BWI3_PARTE	A0DUU3_PARTE	A0C355_PARTE	A0BVF8_PARTE	A0BL45_PARTE	A0EIB4_PARTE	A0CZR8_PARTE	A0BLY0_PARTE	A0EG31_PARTE	A0BDK8_PARTE	A0E3Y3_PARTE	A0CM94_PARTE	A0CC90_PARTE	A0E7G2_PARTE	A0CE65_PARTE	A0CYX5_PARTE	A0D839_PARTE	A0C5S1_PARTE	A0DPF7_PARTE	A0DD16_PARTE	A0EFQ1_PARTE
biological_process	GO:0009190	cyclic nucleotide biosynthetic process	44	61	0.721311	1	1.13961e-14	1	0	A0CF34_PARTE	A0C7P7_PARTE	A0EHP6_PARTE	A0DHP1_PARTE	A0DJM1_PARTE	A0E1Q2_PARTE	A0DJS9_PARTE	A0D3M1_PARTE	A0BVZ7_PARTE	A0BYP8_PARTE	A0BRT6_PARTE	A0DT50_PARTE	A0BG69_PARTE	A0BL83_PARTE	A0BNX5_PARTE	A0DVQ1_PARTE	A0DNU5_PARTE	A0C5P9_PARTE	A0EBY3_PARTE	A0DJY3_PARTE	A0DTD8_PARTE	A0CHV2_PARTE	A0CM46_PARTE	A0CLZ6_PARTE	A0C5Y1_PARTE	A0DTW5_PARTE	A0C2C0_PARTE	A0D740_PARTE	A0BI80_PARTE	A0CL53_PARTE	A0C7U3_PARTE	A0E179_PARTE	A0CJU6_PARTE	A0CEN0_PARTE	A0BLT9_PARTE	A0E8U0_PARTE	A0BHR5_PARTE	Q6BG52_PARTE	A0BPN4_PARTE	A0BBK4_PARTE
biological_process	GO:0010468	regulation of gene expression	14	51	0.27451	1	1.60519e-12	1	0	A0C007_PARTE	Q6BG97_PARTE	Q6BFD0_PARTE	A0BJR6_PARTE	A0BYQ1_PARTE	A0CX48_PARTE	A0CRV2_PARTE	A0DVM5_PARTE	A0CQR1_PARTE	A0C5G6_PARTE	A0BBQ9_PARTE	A0DT83_PARTE	A0DC88_PARTE	A0E0B3_PARTE
biological_process	GO:0006351	transcription, DNA-templated	12	43	0.27907	1	7.05992e-08	1	0	A0E8W9_PARTE	A0CLN3_PARTE	A0CZY4_PARTE	A0CLS1_PARTE	A0BIK1_PARTE	A0EDT1_PARTE	A0CA16_PARTE	A0DID7_PARTE	A0BW11_PARTE	A0CNA6_PARTE	A0DL23_PARTE	A0DYG7_PARTE
biological_process	GO:0007017	microtubule-based process	3	31	0.0967742	1	1.02331e-09	1	0	A0BCJ9_PARTE	A0CTG7_PARTE	A0BYF4_PARTE
biological_process	GO:0080090	regulation of primary metabolic process	1	4	0.25	1	1.8472e-08	1	0	A0D056_PARTE
biological_process	GO:0032774	RNA biosynthetic process	1	1	1	1	7.58603e-08	1	0	A0DMR9_PARTE
biological_process	GO:0016070	RNA metabolic process	0	1	0	1	5.28949e-08	1	0
biological_process	GO:0043666	regulation of phosphoprotein phosphatase activity	19	29	0.655172	1	2.14115e-07	1	0.001	A0C104_PARTE	A0CER5_PARTE	A0BF93_PARTE	A0E8A4_PARTE	A0BNZ9_PARTE	A0BNA2_PARTE	A0C437_PARTE	A0EAR2_PARTE	A0ECC1_PARTE	A0BUW2_PARTE	A0BL15_PARTE	A0E6I8_PARTE	A0D048_PARTE	A0CLG8_PARTE	A0CZS2_PARTE	A0DND4_PARTE	A0DM09_PARTE	A0C0E6_PARTE	A0EFG7_PARTE
biological_process	GO:0035303	regulation of dephosphorylation	2	4	0.5	1	5.13369e-07	1	0.001	A0CMX9_PARTE	A0CJT5_PARTE
biological_process	GO:0006139	nucleobase-containing compound metabolic process	0	3	0	1	1.0514e-07	1	0.001
biological_process	GO:0042391	regulation of membrane potential	56	119	0.470588	1	8.43478e-07	1	0.002	A0BS39_PARTE	A0D7S0_PARTE	A0BCE4_PARTE	A0DP40_PARTE	A0D0R0_PARTE	A0DNS5_PARTE	A0EBK6_PARTE	A0CIG2_PARTE	A0D620_PARTE	A0C9Y5_PARTE	A0EF36_PARTE	A0EEL2_PARTE	A0CB46_PARTE	A0EBM2_PARTE	A0BW83_PARTE	A0D297_PARTE	A0BZE0_PARTE	A0CZY2_PARTE	A0BFK0_PARTE	A0BUH6_PARTE	A0DLX1_PARTE	A0DZ69_PARTE	A0BD51_PARTE	A0DDP6_PARTE	A0DXC3_PARTE	A0DHY9_PARTE	A0BZN4_PARTE	A0BXB1_PARTE	A0BHY8_PARTE	A0CEX3_PARTE	A0BJ99_PARTE	A0E454_PARTE	A0BD52_PARTE	A0C849_PARTE	A0CJC8_PARTE	A0E853_PARTE	A0BWK7_PARTE	A0BDK7_PARTE	A0DVV8_PARTE	A0CMF0_PARTE
biological_process	GO:0045053	protein retention in Golgi apparatus	12	13	0.923077	1	1.06801e-06	1	0.002	A0C793_PARTE	A0CQA1_PARTE	A0D931_PARTE	A0CNK8_PARTE	A0CWT7_PARTE	A0CI48_PARTE	A0C9X9_PARTE	A0CCF9_PARTE	A0DAE8_PARTE	A0CVN3_PARTE	A0D930_PARTE	A0C1A4_PARTE
biological_process	GO:0034067	protein localization to Golgi apparatus	0	1	0	1	5.66877e-06	1	0.002
biological_process	GO:0090110	COPII-coated vesicle cargo loading	14	18	0.777778	0.999999	7.44801e-06	1	0.003	A0CRZ5_PARTE	A0BD19_PARTE	A0BRR6_PARTE	A0CD22_PARTE	A0DLP1_PARTE	A0DXK1_PARTE	A0CWV2_PARTE	A0CRZ0_PARTE	A0DPT5_PARTE	A0CD23_PARTE	A0CZH8_PARTE	A0DQ67_PARTE	A0CHY5_PARTE	A0E2F6_PARTE
biological_process	GO:0070646	protein modification by small protein removal	2	2	1	0.999995	9.72112e-06	1	0.003	A0E7R0_PARTE	A0EFV5_PARTE
biological_process	GO:0007034	vacuolar transport	0	4	0	0.999998	6.27339e-06	1	0.003
biological_process	GO:0016579	protein deubiquitination	55	137	0.40146	0.99999	1.99423e-05	1	0.01	A0DK07_PARTE	A0BPD2_PARTE	A0C3E6_PARTE	A0C1J8_PARTE	A0CQD9_PARTE	A0BG34_PARTE	A0E7E6_PARTE	A0CM51_PARTE	A0BZT6_PARTE	A0CG43_PARTE	A0C185_PARTE	A0DX60_PARTE	A0EC61_PARTE	A0CDX6_PARTE	A0EI36_PARTE	A0BQY4_PARTE	A0DF46_PARTE	A0BK99_PARTE	A0BTW1_PARTE	A0DRZ5_PARTE	A0C3P6_PARTE	A0BF11_PARTE	A0CMR2_PARTE	A0EIE2_PARTE	A0EHE3_PARTE	A0DNX3_PARTE	A0CGQ7_PARTE	A0CF81_PARTE	A0DGQ0_PARTE	A0C8R6_PARTE	A0DAB1_PARTE	A0D4J0_PARTE	A0CF28_PARTE	A0CQZ4_PARTE	A0DV33_PARTE	A0D201_PARTE	A0DNN0_PARTE	A0DM99_PARTE	A0D513_PARTE	A0C651_PARTE
biological_process	GO:0006725	cellular aromatic compound metabolic process	0	1	0	0.999982	2.19282e-05	1	0.011
biological_process	GO:0016236	macroautophagy	1	2	0.5	0.99998	3.28154e-05	1	0.014	A0CSZ7_PARTE
biological_process	GO:0018107	peptidyl-threonine phosphorylation	40	86	0.465116	0.999984	4.21196e-05	1	0.016	A0C4A4_PARTE	A0C4J6_PARTE	A0CSQ0_PARTE	A0DN80_PARTE	A0CA97_PARTE	A0EGB5_PARTE	A0C882_PARTE	A0DBV9_PARTE	A0BXT5_PARTE	A0DZA3_PARTE	A0CR09_PARTE	A0EB56_PARTE	A0CFV4_PARTE	A0CR22_PARTE	A0ED78_PARTE	A0BUE3_PARTE	A0DTX1_PARTE	A0BCQ1_PARTE	A0DA99_PARTE	A0EG47_PARTE	A0E2I2_PARTE	A0BWX5_PARTE	A0DPF6_PARTE	A0DU34_PARTE	A0CXI3_PARTE	A0DPG8_PARTE	A0CYS8_PARTE	A0E7F2_PARTE	A0D8D0_PARTE	A0CQW5_PARTE	A0BZJ0_PARTE	A0DTW4_PARTE	A0C9D4_PARTE	A0C1U2_PARTE	A0DGF1_PARTE	A0E7Z4_PARTE	A0D055_PARTE	A0BUJ4_PARTE	A0D603_PARTE	A0DFJ1_PARTE
biological_process	GO:0006913	nucleocytoplasmic transport	0	3	0	0.999981	4.01675e-05	1	0.016
biological_process	GO:0018200	peptidyl-glutamic acid modification	23	70	0.328571	0.999975	5.01119e-05	1	0.022	A0C4K2_PARTE	A0BRB3_PARTE	A0CR16_PARTE	A0BZG0_PARTE	A0CNI4_PARTE	A0DAT3_PARTE	A0D6V8_PARTE	A0CGI4_PARTE	A0DLQ7_PARTE	A0BJX8_PARTE	A0BZ70_PARTE	A0BLI3_PARTE	A0DZJ2_PARTE	A0BW79_PARTE	A0C5M3_PARTE	A0BNF3_PARTE	A0BFJ4_PARTE	A0E2L6_PARTE	A0DJZ9_PARTE	A0CE70_PARTE	A0CKE5_PARTE	A0CKF7_PARTE	A0CL57_PARTE
biological_process	GO:0017038	protein import	5	6	0.833333	0.999969	6.55366e-05	1	0.03	A0DU09_PARTE	A0D836_PARTE	A0BEU6_PARTE	A0BXZ6_PARTE	A0CGC4_PARTE
biological_process	GO:0007099	centriole replication	8	13	0.615385	0.999985	8.29772e-05	1	0.034	Q3SEI9_PARTE	Q3SEI6_PARTE	A0DP37_PARTE	A0D4H2_PARTE	A0CE15_PARTE	A0EF40_PARTE	A0EEL6_PARTE	A0D218_PARTE
biological_process	GO:0045893	positive regulation of transcription, DNA-templated	17	19	0.894737	0.999968	8.98623e-05	1	0.042	A0CUA7_PARTE	A0C882_PARTE	A0CAS7_PARTE	A0D8U7_PARTE	A0DSC0_PARTE	A0E6S8_PARTE	A0E8J4_PARTE	A0D3D7_PARTE	A0BY47_PARTE	A0DES3_PARTE	A0EH79_PARTE	A0DKX6_PARTE	A0D0Q6_PARTE	A0BGC3_PARTE	A0CF75_PARTE	A0D603_PARTE	A0CR04_PARTE
biological_process	GO:0006816	calcium ion transport	26	45	0.577778	0.999963	0.000106421	1	0.049	A0CCN7_PARTE	A0BDK4_PARTE	A0CIL5_PARTE	A0BKE9_PARTE	A0CDM5_PARTE	A0DI39_PARTE	A0BSZ5_PARTE	A0DB70_PARTE	A0E2X2_PARTE	A0C2L5_PARTE	A0BKL8_PARTE	A0BJ71_PARTE	A0DIV9_PARTE	A0DI68_PARTE	A0D437_PARTE	A0D5W4_PARTE	A0D436_PARTE	A0BWK8_PARTE	A0BDK6_PARTE	A0CTU2_PARTE	A0BZH2_PARTE	A0BXM3_PARTE	A0BKF4_PARTE	A0DX61_PARTE	A0DXP6_PARTE	A0DXQ5_PARTE
biological_process	GO:0006900	vesicle budding from membrane	2	5	0.4	0.999973	0.000109139	1	0.051	A0DP44_PARTE	A0BQW0_PARTE
biological_process	GO:0000226	microtubule cytoskeleton organization	39	109	0.357798	0.999915	0.000128964	1	0.057	Q9N9D7_PARTE	Q3SEF9_PARTE	Q3SEG6_PARTE	A0CL07_PARTE	A0C046_PARTE	A0C168_PARTE	A0BS32_PARTE	A0CCJ6_PARTE	A0BRQ2_PARTE	A0C4J1_PARTE	A0CQE9_PARTE	A0C2F5_PARTE	A0DQX8_PARTE	A0DAT4_PARTE	A0DUH8_PARTE	A0E561_PARTE	A0BSD4_PARTE	A0DRR1_PARTE	A0CC74_PARTE	A0CVD0_PARTE	A0CQL2_PARTE	A0C738_PARTE	A0BTA6_PARTE	A0CW05_PARTE	A0DAG9_PARTE	A0DT37_PARTE	A0D857_PARTE	A0EB06_PARTE	A0CF78_PARTE	A0DSY9_PARTE	A0D7R8_PARTE	A0CPE5_PARTE	A0EC94_PARTE	A0BCB7_PARTE	A0D8U0_PARTE	A0DIP2_PARTE	A0E985_PARTE	A0CKE8_PARTE	A0BFW3_PARTE
biological_process	GO:0061511	centriole elongation	7	8	0.875	0.999994	0.000157455	1	0.072	A0DYV3_PARTE	A0DQG4_PARTE	A0BIX2_PARTE	A0CTI2_PARTE	A0CST5_PARTE	A0DJH0_PARTE	A0EDB9_PARTE
biological_process	GO:0006914	autophagy	6	36	0.166667	0.999852	0.000229721	1	0.1	A0CKW3_PARTE	A0D8C7_PARTE	A0C7W1_PARTE	A0CRP1_PARTE	A0CCT8_PARTE	A0BVH3_PARTE
biological_process	GO:0016043	cellular component organization	0	1	0	0.999775	0.000271937	1	0.114
biological_process	GO:0007010	cytoskeleton organization	1	6	0.166667	0.999781	0.000313886	1	0.123	A0CNK9_PARTE
biological_process	GO:0006606	protein import into nucleus	33	62	0.532258	0.999859	0.000327527	1	0.137	Q3SDI8_PARTE	Q6BFN0_PARTE	A0D4N4_PARTE	A0CSX2_PARTE	A0EGH0_PARTE	A0CES7_PARTE	A0CXP8_PARTE	A0E5R6_PARTE	A0CMA9_PARTE	A0DTK9_PARTE	A0EAM8_PARTE	A0BC58_PARTE	A0E150_PARTE	A0CHN3_PARTE	A0D3A6_PARTE	A0CUR8_PARTE	A0DFP1_PARTE	A0C8F8_PARTE	A0CRJ6_PARTE	A0C556_PARTE	A0DBW2_PARTE	A0CA93_PARTE	A0CLH6_PARTE	A0DRX1_PARTE	A0CYK0_PARTE	A0DH33_PARTE	A0BSU5_PARTE	Q6BGM0_PARTE	A0DKN6_PARTE	A0E2G0_PARTE	A0DAY3_PARTE	A0CUE2_PARTE	A0CZF0_PARTE
biological_process	GO:0071260	cellular response to mechanical stimulus	6	6	1	1	0.000330671	1	0.155	A0D620_PARTE	A0EF36_PARTE	A0EEL2_PARTE	A0DVV8_PARTE	A0CH46_PARTE	A0DB57_PARTE
biological_process	GO:0050982	detection of mechanical stimulus	6	6	1	1	0.000330671	1	0.155	A0D620_PARTE	A0EF36_PARTE	A0EEL2_PARTE	A0DVV8_PARTE	A0CH46_PARTE	A0DB57_PARTE
biological_process	GO:0051170	import into nucleus	0	1	0	0.999853	0.000335027	1	0.159
biological_process	GO:0006357	regulation of transcription by RNA polymerase II	55	181	0.303867	0.999759	0.000352771	1	0.163	A0BSV8_PARTE	A0DVP0_PARTE	A0BFQ9_PARTE	A0CLZ8_PARTE	A0C501_PARTE	A0EEF9_PARTE	A0C210_PARTE	A0E1E1_PARTE	A0DYW1_PARTE	A0CMY6_PARTE	A0EEZ3_PARTE	A0CDM4_PARTE	A0DAV5_PARTE	A0BML7_PARTE	A0CW15_PARTE	A0C3M4_PARTE	A0DYA0_PARTE	A0CRL3_PARTE	A0BIX8_PARTE	A0CLZ9_PARTE	A0DTJ1_PARTE	A0BSR6_PARTE	A0DQX1_PARTE	A0EDR5_PARTE	A0CFB5_PARTE	A0CW57_PARTE	A0E9A9_PARTE	A0D3Y8_PARTE	A0D2L2_PARTE	A0C485_PARTE	A0E3Z2_PARTE	A0BSF9_PARTE	A0BTM7_PARTE	A0BTM4_PARTE	A0DE42_PARTE	A0D662_PARTE	A0D3D0_PARTE	A0DDF4_PARTE	A0BZL0_PARTE	A0E0T0_PARTE
biological_process	GO:0006623	protein targeting to vacuole	21	40	0.525	0.999891	0.00036729	1	0.164	A0C793_PARTE	A0CSZ7_PARTE	A0CQA1_PARTE	A0D931_PARTE	A0EDF3_PARTE	A0CNK8_PARTE	A0BPP2_PARTE	A0CWT7_PARTE	A0E9P8_PARTE	A0CI48_PARTE	A0C9X9_PARTE	A0CCF9_PARTE	A0D4Y1_PARTE	A0DAE8_PARTE	A0CPQ4_PARTE	A0CTK6_PARTE	A0DHC5_PARTE	A0CVN3_PARTE	A0D930_PARTE	A0CSW3_PARTE	A0C1A4_PARTE
biological_process	GO:0090114	COPII-coated vesicle budding	1	4	0.25	0.999917	0.00038832	1	0.174	A0CSX2_PARTE
biological_process	GO:0006366	transcription by RNA polymerase II	1	6	0.166667	0.9997	0.000433001	1	0.182	A0D8P9_PARTE
biological_process	GO:0016197	endosomal transport	17	31	0.548387	0.999794	0.000449546	1	0.187	A0E8S4_PARTE	A0BDW0_PARTE	A0E1C4_PARTE	A0C4V5_PARTE	A0BGH9_PARTE	A0DN25_PARTE	A0ECA5_PARTE	A0D1A3_PARTE	A0DF14_PARTE	A0CRB8_PARTE	A0EH26_PARTE	A0EEZ0_PARTE	A0C1K0_PARTE	A0DDW4_PARTE	A0CBD0_PARTE	A0DTI0_PARTE	A0C2E1_PARTE
biological_process	GO:0032012	regulation of ARF protein signal transduction	10	14	0.714286	0.999934	0.000531946	1	0.209	Q5CZG9_PARTE	Q9NJQ4_PARTE	Q5CZH0_PARTE	Q5CZH4_PARTE	Q5CZH3_PARTE	A0DBE6_PARTE	A0DRX7_PARTE	A0ED56_PARTE	A0DJY7_PARTE	A0D6X2_PARTE
biological_process	GO:0000122	negative regulation of transcription by RNA polymerase II	84	233	0.360515	0.999639	0.000598788	1	0.26	A0D577_PARTE	A0BMM3_PARTE	A0BRT1_PARTE	A0D039_PARTE	A0CGB3_PARTE	A0CJ90_PARTE	A0C3G6_PARTE	A0BR91_PARTE	A0EIJ4_PARTE	A0D8E7_PARTE	A0CGC8_PARTE	A0CUW3_PARTE	A0CBM4_PARTE	A0EG79_PARTE	A0EA61_PARTE	A0C196_PARTE	A0CST8_PARTE	A0E2E8_PARTE	A0D2L0_PARTE	A0BMX9_PARTE	A0DPU8_PARTE	A0EEJ9_PARTE	A0CUP5_PARTE	A0C8R4_PARTE	A0CQ08_PARTE	A0C9F8_PARTE	A0BLB0_PARTE	A0CUR1_PARTE	A0C1H6_PARTE	A0EEM1_PARTE	A0CWI8_PARTE	A0DNN8_PARTE	A0CRW5_PARTE	A0DQG8_PARTE	A0CAM7_PARTE	A0DIX9_PARTE	A0BTY1_PARTE	A0BWG2_PARTE	A0DFV6_PARTE	A0DQK0_PARTE
biological_process	GO:0000973	posttranscriptional tethering of RNA polymerase II gene DNA at nuclear periphery	8	10	0.8	0.999954	0.000604179	1	0.276	A0EGH0_PARTE	A0BC58_PARTE	A0BSU5_PARTE	Q6BGM0_PARTE	A0E2G0_PARTE	A0DAY3_PARTE	A0CUE2_PARTE	A0CZF0_PARTE
biological_process	GO:0007189	adenylate cyclase-activating G protein-coupled receptor signaling pathway	23	47	0.489362	0.999752	0.00072569	1	0.303	A0CF34_PARTE	A0C7P7_PARTE	A0BVZ7_PARTE	A0BG69_PARTE	A0BNX5_PARTE	A0DVQ1_PARTE	A0C5P9_PARTE	A0DJY3_PARTE	A0DTD8_PARTE	A0CM46_PARTE	A0C5Y1_PARTE	A0D4P1_PARTE	A0CL53_PARTE	A0C7U3_PARTE	A0E179_PARTE	A0CJU6_PARTE	A0CEN0_PARTE	A0BHR5_PARTE	Q6BG52_PARTE	A0BPN4_PARTE	A0BBK4_PARTE	A0D3H6_PARTE	A0BF81_PARTE
biological_process	GO:0006402	mRNA catabolic process	12	28	0.428571	0.999646	0.000739101	1	0.306	Q6BFW0_PARTE	A0BWC4_PARTE	A0BWE7_PARTE	A0BFP7_PARTE	A0CDA3_PARTE	A0DSX0_PARTE	A0CK35_PARTE	A0E5Z3_PARTE	A0D2Q5_PARTE	A0DFP9_PARTE	A0D3U6_PARTE	A0BFS1_PARTE
biological_process	GO:0006996	organelle organization	3	6	0.5	0.999265	0.000884691	1	0.335	A0CC82_PARTE	A0DVN8_PARTE	A0C294_PARTE
biological_process	GO:0010506	regulation of autophagy	3	7	0.428571	0.999795	0.000903122	1	0.341	A0D8F6_PARTE	A0DDZ1_PARTE	A0CUZ1_PARTE
biological_process	GO:0018095	protein polyglutamylation	26	56	0.464286	0.999649	0.000923323	1	0.344	A0CL07_PARTE	A0C046_PARTE	A0BS32_PARTE	A0CQE9_PARTE	A0DQX8_PARTE	A0DAT4_PARTE	A0DUH8_PARTE	A0E561_PARTE	A0BSD4_PARTE	A0DRR1_PARTE	A0CC74_PARTE	A0CVD0_PARTE	A0CQL2_PARTE	A0C738_PARTE	A0CW05_PARTE	A0DAG9_PARTE	A0DT37_PARTE	A0D857_PARTE	A0DSY9_PARTE	A0D7R8_PARTE	A0BCB7_PARTE	A0D8U0_PARTE	A0DIP2_PARTE	A0E985_PARTE	A0CKE8_PARTE	A0BFW3_PARTE
biological_process	GO:0072665	protein localization to vacuole	0	2	0	0.999673	0.000956937	1	0.351
biological_process	GO:0010608	posttranscriptional regulation of gene expression	21	41	0.512195	0.999446	0.000998309	1	0.369	A0BWR3_PARTE	A0BKM7_PARTE	A0DXG5_PARTE	A0ED91_PARTE	A0DT34_PARTE	A0CQK6_PARTE	A0E2S3_PARTE	A0DUX3_PARTE	A0E9C7_PARTE	A0BMV2_PARTE	A0DQ07_PARTE	A0CB85_PARTE	A0CQP4_PARTE	A0EI51_PARTE	A0BDE2_PARTE	A0CTY2_PARTE	A0CFB9_PARTE	A0DDF8_PARTE	A0EI84_PARTE	A0CS43_PARTE	A0CX13_PARTE
biological_process	GO:0030030	cell projection organization	3	7	0.428571	0.999357	0.00102599	1	0.372	Q9N9D7_PARTE	A0BVG6_PARTE	A0CIZ2_PARTE
biological_process	GO:0000972	transcription-dependent tethering of RNA polymerase II gene DNA at nuclear periphery	2	5	0.4	0.999812	0.00121914	1	0.423	A0D1H4_PARTE	A0DEQ9_PARTE
biological_process	GO:0006511	ubiquitin-dependent protein catabolic process	121	363	0.333333	0.998964	0.00138511	1	0.473	A0DK07_PARTE	A0BPD2_PARTE	A0CAA8_PARTE	A0C6M6_PARTE	A0C1J8_PARTE	A0BG34_PARTE	A0BQ98_PARTE	A0C0J8_PARTE	A0CVD4_PARTE	A0DTK4_PARTE	A0CTD1_PARTE	A0E829_PARTE	A0DU54_PARTE	A0E7E6_PARTE	A0BZT6_PARTE	A0CG43_PARTE	A0C185_PARTE	A0DGL9_PARTE	A0DX60_PARTE	A0EC61_PARTE	A0DSE9_PARTE	A0CDX6_PARTE	A0DDD6_PARTE	A0EI36_PARTE	A0CU81_PARTE	A0BQY4_PARTE	A0DF46_PARTE	A0DR71_PARTE	A0BK99_PARTE	A0BVD6_PARTE	A0BLH1_PARTE	A0BYU9_PARTE	A0D8Y9_PARTE	A0BKR2_PARTE	A0C810_PARTE	A0CBV9_PARTE	A0BW72_PARTE	A0BJA6_PARTE	A0BXK4_PARTE	A0D6I1_PARTE
biological_process	GO:1905037	autophagosome organization	77	225	0.342222	0.999054	0.00144608	1	0.48	Q6BFB4_PARTE	A0CNZ6_PARTE	Q6BG91_PARTE	A0BEH8_PARTE	A0DFM5_PARTE	A0E0N1_PARTE	A0CMF1_PARTE	A0CA59_PARTE	A0C6J1_PARTE	A0D588_PARTE	A0EAM0_PARTE	A0CR69_PARTE	A0DI84_PARTE	A0CKP0_PARTE	A0D2I1_PARTE	A0CS49_PARTE	A0D3T2_PARTE	A0BJ35_PARTE	A0BUC3_PARTE	A0CJM7_PARTE	A0D7Z0_PARTE	A0ECR0_PARTE	A0BCK7_PARTE	A0CX42_PARTE	A0BI46_PARTE	A0CJB6_PARTE	A0CDD7_PARTE	A0E6E1_PARTE	A0DH50_PARTE	A0CKP6_PARTE	A0BU91_PARTE	A0BEQ8_PARTE	A0BUH2_PARTE	A0CNM1_PARTE	A0DY84_PARTE	A0D911_PARTE	A0CJI6_PARTE	A0CJM5_PARTE	A0CNS1_PARTE	A0C2T2_PARTE
biological_process	GO:0045892	negative regulation of transcription, DNA-templated	0	8	0	0.999074	0.00143646	1	0.48
biological_process	GO:0050684	regulation of mRNA processing	4	4	1	0.999801	0.0014663	1	0.5	A0DQ53_PARTE	A0BU40_PARTE	A0C3L7_PARTE	A0CWW3_PARTE
biological_process	GO:0044782	cilium organization	9	13	0.692308	0.999036	0.00152526	1	0.508	A0BTI3_PARTE	A0CAD5_PARTE	A0EBA6_PARTE	A0CP26_PARTE	A0E3Q9_PARTE	A0C614_PARTE	A0BQ78_PARTE	A0CQF1_PARTE	A0C4C8_PARTE
biological_process	GO:0072344	rescue of stalled ribosome	7	9	0.777778	0.999843	0.00185778	1	0.614	A0C555_PARTE	A0EII1_PARTE	A0DY10_PARTE	A0EFK7_PARTE	A0CRJ5_PARTE	A0CUP6_PARTE	A0BKT2_PARTE
biological_process	GO:0006405	RNA export from nucleus	10	13	0.769231	0.999465	0.00193804	1	0.621	A0EGH0_PARTE	A0D1H4_PARTE	A0BC58_PARTE	A0DEQ9_PARTE	A0BSU5_PARTE	Q6BGM0_PARTE	A0E2G0_PARTE	A0DAY3_PARTE	A0CUE2_PARTE	A0CZF0_PARTE
biological_process	GO:0007076	mitotic chromosome condensation	11	18	0.611111	0.999615	0.00194474	1	0.631	A0C465_PARTE	A0EEQ9_PARTE	A0BXY3_PARTE	A0C9H4_PARTE	A0DF24_PARTE	A0D9G4_PARTE	A0D8K9_PARTE	A0CN16_PARTE	A0BCL6_PARTE	A0DLY7_PARTE	A0DGK2_PARTE
biological_process	GO:0007033	vacuole organization	4	15	0.266667	0.998094	0.00281304	1	0.705	A0C4V5_PARTE	A0CRB8_PARTE	A0C1K0_PARTE	A0CBD0_PARTE
biological_process	GO:0000723	telomere maintenance	3	8	0.375	0.999097	0.00304701	1	0.72	A0C319_PARTE	A0BLP5_PARTE	A0CIS1_PARTE
biological_process	GO:0006401	RNA catabolic process	1	8	0.125	0.998277	0.00319665	1	0.749	A0BIQ8_PARTE
biological_process	GO:0019941	modification-dependent protein catabolic process	1	15	0.0666667	0.997182	0.00366661	1	0.779	A0E2Q5_PARTE
biological_process	GO:0080163	regulation of protein serine/threonine phosphatase activity	8	12	0.666667	0.999411	0.00392833	1	0.803	A0CZQ4_PARTE	A0CLE4_PARTE	A0BCH7_PARTE	A0DGP5_PARTE	A0CZP4_PARTE	A0C9M9_PARTE	A0CLF3_PARTE	A0DP79_PARTE
biological_process	GO:0010629	negative regulation of gene expression	1	3	0.333333	0.997497	0.00449901	1	0.827	A0BR94_PARTE
biological_process	GO:0006611	protein export from nucleus	7	10	0.7	0.999396	0.00478283	1	0.886	Q6BGI5_PARTE	A0D1E4_PARTE	A0DNG6_PARTE	A0DM38_PARTE	A0E6N1_PARTE	A0DEU1_PARTE	A0DSD2_PARTE
biological_process	GO:0051013	microtubule severing	4	4	1	1	0.00478642	1	0.916	A0DXC5_PARTE	A0CB47_PARTE	A0C4Z7_PARTE	A0CXK4_PARTE
biological_process	GO:2000134	negative regulation of G1/S transition of mitotic cell cycle	4	4	1	1	0.00478642	1	0.916	A0E1E1_PARTE	A0DTJ1_PARTE	A0DRC6_PARTE	A0DJ32_PARTE
biological_process	GO:0034497	protein localization to phagophore assembly site	4	4	1	1	0.00478642	1	0.916	A0E2Q2_PARTE	A0D1P4_PARTE	A0DEJ0_PARTE	A0BKK8_PARTE
biological_process	GO:0006556	S-adenosylmethionine biosynthetic process	4	4	1	1	0.00478642	1	0.916	A0BJ39_PARTE	A0DZ19_PARTE	A0DQA5_PARTE	A0CWQ3_PARTE
biological_process	GO:0035973	aggrephagy	6	8	0.75	0.999465	0.0055677	1	0.942	A0CF37_PARTE	A0BFS0_PARTE	A0BHI6_PARTE	A0BWE6_PARTE	A0DL42_PARTE	A0CAA7_PARTE
biological_process	GO:0000423	mitophagy	6	8	0.75	0.999465	0.0055677	1	0.942	A0CF37_PARTE	A0BFS0_PARTE	A0BHI6_PARTE	A0BWE6_PARTE	A0DL42_PARTE	A0CAA7_PARTE
biological_process	GO:0031032	actomyosin structure organization	5	6	0.833333	0.999669	0.00589594	1	0.954	A0BXT5_PARTE	A0CFV4_PARTE	A0BCQ1_PARTE	A0DA99_PARTE	A0DPF6_PARTE
biological_process	GO:0006895	Golgi to endosome transport	5	6	0.833333	0.999669	0.00589594	1	0.954	A0BAN0_PARTE	A0C9R2_PARTE	A0E5G5_PARTE	A0DP61_PARTE	Q6BFD6_PARTE
biological_process	GO:0035608	protein deglutamylation	4	4	1	0.997795	0.00590676	1	0.956	A0C7D8_PARTE	A0DMA5_PARTE	A0DNN4_PARTE	A0BTE8_PARTE
biological_process	GO:0030261	chromosome condensation	0	2	0	0.998488	0.0059889	1	0.959
biological_process	GO:0000160	phosphorelay signal transduction system	20	45	0.444444	0.997418	0.00641817	1	0.969	A0DZT3_PARTE	A0C042_PARTE	A0DZZ2_PARTE	A0DZ97_PARTE	A0CTT9_PARTE	A0E4K5_PARTE	A0EHR1_PARTE	A0D599_PARTE	A0E4Q6_PARTE	A0DR70_PARTE	A0CPA2_PARTE	A0D983_PARTE	A0D8B9_PARTE	A0CED6_PARTE	A0C6Q3_PARTE	A0DVG7_PARTE	A0BNG3_PARTE	A0EF82_PARTE	A0DNC9_PARTE	A0CXS1_PARTE
biological_process	GO:0035556	intracellular signal transduction	212	722	0.293629	0.994088	0.00716965	1	0.971	Q6BGK5_PARTE	Q6BFC2_PARTE	A0CF34_PARTE	A0CP16_PARTE	A0CG56_PARTE	A0BTD0_PARTE	A0C7P7_PARTE	A0DKK7_PARTE	A0EHP6_PARTE	A0DG76_PARTE	A0DHP1_PARTE	A0D0U7_PARTE	A0BYY6_PARTE	A0BW50_PARTE	A0DFE2_PARTE	A0CVT0_PARTE	A0CT66_PARTE	A0DJM1_PARTE	A0DTH0_PARTE	A0EDW8_PARTE	A0C9B7_PARTE	A0E1Q2_PARTE	A0BP15_PARTE	A0DJS9_PARTE	A0EHK4_PARTE	A0BK86_PARTE	A0DVR7_PARTE	A0BXY0_PARTE	A0CV22_PARTE	A0CZC4_PARTE	A0CSK5_PARTE	A0BNY9_PARTE	A0BXT7_PARTE	A0BRU5_PARTE	A0BU40_PARTE	A0D3M1_PARTE	A0BVZ7_PARTE	A0BYP8_PARTE	A0DZ47_PARTE	A0CPK1_PARTE
biological_process	GO:0007265	Ras protein signal transduction	4	7	0.571429	0.997082	0.00779471	1	0.977	A0BUE8_PARTE	A0BKK2_PARTE	A0E2P7_PARTE	A0CJF7_PARTE
biological_process	GO:0035082	axoneme assembly	8	17	0.470588	0.995901	0.00875891	1	0.983	Q6BG11_PARTE	A0E649_PARTE	A0EBU2_PARTE	A0CN27_PARTE	A0EBT4_PARTE	A0EHR7_PARTE	A0DRM3_PARTE	A0DJD5_PARTE
biological_process	GO:0060271	cilium assembly	37	119	0.310924	0.993728	0.0094298	1	0.984	Q3SE79_PARTE	A0EBD7_PARTE	A0CG71_PARTE	A0BRX7_PARTE	A0C080_PARTE	A0BFP5_PARTE	A0CX75_PARTE	A0D4S2_PARTE	A0DYV3_PARTE	A0DQG4_PARTE	A0E945_PARTE	A0BFP3_PARTE	A0D9L6_PARTE	A0BDA4_PARTE	A0E8T7_PARTE	A0BWC2_PARTE	A0BIX2_PARTE	A0DG59_PARTE	A0CTI2_PARTE	A0BT86_PARTE	A0DI75_PARTE	A0D7K1_PARTE	A0DH69_PARTE	A0C719_PARTE	A0CST5_PARTE	A0BL82_PARTE	A0BZ83_PARTE	A0DH68_PARTE	A0DMR6_PARTE	A0C940_PARTE	A0CUY3_PARTE	A0BIG5_PARTE	A0D4F2_PARTE	A0DJH0_PARTE	A0CZW4_PARTE	A0BLU0_PARTE	A0EDB9_PARTE
biological_process	GO:0007021	tubulin complex assembly	7	11	0.636364	0.998298	0.0101741	1	0.991	A0CTG7_PARTE	A0C4J1_PARTE	A0BYF4_PARTE	A0BTA6_PARTE	A0EB06_PARTE	A0CF78_PARTE	A0CPE5_PARTE
biological_process	GO:0032204	regulation of telomere maintenance	1	1	1	0.998298	0.0101741	1	0.991	A0BLG5_PARTE
biological_process	GO:0071108	protein K48-linked deubiquitination	12	24	0.5	0.996601	0.0109894	1	0.993	A0E3X2_PARTE	A0BX07_PARTE	A0C380_PARTE	A0E810_PARTE	A0CH49_PARTE	A0DP51_PARTE	A0D2Z2_PARTE	A0D2Y9_PARTE	A0CXT1_PARTE	A0BX13_PARTE	A0C943_PARTE	A0BCF3_PARTE
biological_process	GO:0009966	regulation of signal transduction	6	6	1	0.993393	0.0112642	1	0.993	A0BF93_PARTE	A0C437_PARTE	A0C0K3_PARTE	A0D9C2_PARTE	A0CMX9_PARTE	A0CJT5_PARTE
biological_process	GO:1904430	negative regulation of t-circle formation	6	9	0.666667	0.998142	0.0129875	1	0.995	A0CUS4_PARTE	A0D1W6_PARTE	A0DDN7_PARTE	A0CUR5_PARTE	A0E8J9_PARTE	A0DE87_PARTE
biological_process	GO:0010569	regulation of double-strand break repair via homologous recombination	6	9	0.666667	0.998142	0.0129875	1	0.995	A0CUS4_PARTE	A0D1W6_PARTE	A0DDN7_PARTE	A0CUR5_PARTE	A0E8J9_PARTE	A0DE87_PARTE
biological_process	GO:0090657	telomeric loop disassembly	6	9	0.666667	0.998142	0.0129875	1	0.995	A0CUS4_PARTE	A0D1W6_PARTE	A0DDN7_PARTE	A0CUR5_PARTE	A0E8J9_PARTE	A0DE87_PARTE
biological_process	GO:0034982	mitochondrial protein processing	6	8	0.75	0.998142	0.0129875	1	0.995	A0E7A1_PARTE	A0C2U0_PARTE	A0CMV3_PARTE	A0C6K0_PARTE	A0C6D4_PARTE	A0E741_PARTE
biological_process	GO:0008333	endosome to lysosome transport	6	9	0.666667	0.998142	0.0129875	1	0.995	A0BDW0_PARTE	A0E1C4_PARTE	A0ECA5_PARTE	A0EEZ0_PARTE	A0DTI0_PARTE	A0C2E1_PARTE
biological_process	GO:1901096	regulation of autophagosome maturation	6	9	0.666667	0.998142	0.0129875	1	0.995	A0BDW0_PARTE	A0E1C4_PARTE	A0ECA5_PARTE	A0EEZ0_PARTE	A0DTI0_PARTE	A0C2E1_PARTE
biological_process	GO:0030951	establishment or maintenance of microtubule cytoskeleton polarity	6	9	0.666667	0.998142	0.0129875	1	0.995	A0BTU9_PARTE	A0C3D2_PARTE	A0BTF1_PARTE	A0CK07_PARTE	A0CN51_PARTE	A0C4F5_PARTE
biological_process	GO:0007163	establishment or maintenance of cell polarity	0	5	0	0.996473	0.0129	1	0.995
biological_process	GO:0043170	macromolecule metabolic process	0	1	0	0.987906	0.0134772	1	0.996
biological_process	GO:0007186	G protein-coupled receptor signaling pathway	1	9	0.111111	0.993167	0.0138766	1	0.997	A0D6D6_PARTE
biological_process	GO:0018105	peptidyl-serine phosphorylation	276	1134	0.243386	0.0595184	0.948539	1	1	Q3SEN4_PARTE	Q3SEP2_PARTE	Q3SEM1_PARTE	Q3SEP1_PARTE	Q6BFC2_PARTE	Q6BFB4_PARTE	A0CNZ6_PARTE	Q6BG91_PARTE	A0D025_PARTE	A0CYA4_PARTE	A0C4A4_PARTE	A0CP16_PARTE	A0BNB6_PARTE	A0CSQ0_PARTE	A0C8I8_PARTE	A0C0S0_PARTE	A0D0U7_PARTE	A0DS93_PARTE	A0DF23_PARTE	A0DFE2_PARTE	A0DTH0_PARTE	A0EDW8_PARTE	A0CM28_PARTE	A0DC35_PARTE	A0BEH8_PARTE	A0C9B7_PARTE	A0BP15_PARTE	A0EHK4_PARTE	A0BK86_PARTE	A0DVR7_PARTE	A0DKI5_PARTE	A0C882_PARTE	A0BHZ5_PARTE	A0BWC8_PARTE	A0CZC4_PARTE	A0CSK5_PARTE	A0E640_PARTE	A0BNY9_PARTE	A0BRU5_PARTE	A0BPM9_PARTE
biological_process	GO:0046777	protein autophosphorylation	115	474	0.242616	0.16318	0.862086	1	1	Q6BFB4_PARTE	A0CNZ6_PARTE	Q6BG91_PARTE	A0CP16_PARTE	A0D0U7_PARTE	A0BEH8_PARTE	A0BK86_PARTE	A0DVR7_PARTE	A0CZC4_PARTE	A0C3Q6_PARTE	A0CBC9_PARTE	A0DB99_PARTE	A0DFM5_PARTE	A0E0N1_PARTE	A0DAE4_PARTE	A0CMF1_PARTE	A0CA59_PARTE	A0EA46_PARTE	A0C6J1_PARTE	A0D588_PARTE	A0EAM0_PARTE	A0CR69_PARTE	A0DI84_PARTE	A0CKP0_PARTE	A0C454_PARTE	A0D2I1_PARTE	A0BFB7_PARTE	A0CHU3_PARTE	A0CS49_PARTE	A0D3T2_PARTE	A0BJ35_PARTE	A0BUC3_PARTE	A0CJM7_PARTE	A0D7Z0_PARTE	A0ECR0_PARTE	A0BCK7_PARTE	A0CLM7_PARTE	A0CX42_PARTE	A0BI46_PARTE	A0CKF4_PARTE
biological_process	GO:0016567	protein ubiquitination	92	286	0.321678	0.933218	0.081169	1	1	Q6BFI2_PARTE	A0BP31_PARTE	A0DUY6_PARTE	A0DVM6_PARTE	A0DWJ9_PARTE	A0C2C1_PARTE	A0C6M6_PARTE	A0DPD8_PARTE	A0DLH0_PARTE	A0CYJ5_PARTE	A0CVD4_PARTE	A0CF23_PARTE	A0BJS0_PARTE	A0EEI8_PARTE	A0CCF7_PARTE	A0C1A9_PARTE	A0EC45_PARTE	A0CQH5_PARTE	A0D2F6_PARTE	A0BG30_PARTE	A0EF20_PARTE	A0BFU4_PARTE	A0BTB0_PARTE	A0DDD6_PARTE	A0BRI9_PARTE	A0BCN3_PARTE	A0DPS7_PARTE	A0BIQ5_PARTE	A0BLH1_PARTE	A0BYU9_PARTE	A0CBV9_PARTE	A0BJA6_PARTE	A0E799_PARTE	A0DW47_PARTE	A0ED87_PARTE	A0DY10_PARTE	A0C2Y2_PARTE	A0D7D0_PARTE	A0C570_PARTE	A0C306_PARTE
biological_process	GO:0006886	intracellular protein transport	85	405	0.209877	0.309902	0.719844	1	1	Q3SD06_PARTE	Q3SD40_PARTE	Q3SDP0_PARTE	Q3SD73_PARTE	Q3SDH7_PARTE	Q3SD16_PARTE	Q3SDN0_PARTE	Q3M100_PARTE	Q3SDN9_PARTE	Q3SDK3_PARTE	Q3SDU8_PARTE	Q3SD05_PARTE	Q3SD67_PARTE	A0BYK0_PARTE	A0C009_PARTE	A0CBT3_PARTE	A0D9S3_PARTE	A0CSM7_PARTE	A0EBV1_PARTE	A0CRZ5_PARTE	A0BD19_PARTE	A0DC58_PARTE	A0D3R1_PARTE	A0BRR6_PARTE	A0DHA8_PARTE	A0DT72_PARTE	A0DJI9_PARTE	A0DES1_PARTE	A0DI20_PARTE	A0CM88_PARTE	A0BFS5_PARTE	A0E2R6_PARTE	A0D4B6_PARTE	A0CMV0_PARTE	A0DLP1_PARTE	A0DXK1_PARTE	A0CY10_PARTE	A0CTB2_PARTE	A0CWV2_PARTE	A0DG11_PARTE
biological_process	GO:0007165	signal transduction	62	236	0.262712	0.982334	0.0205583	1	1	Q3SEN4_PARTE	Q3SEP2_PARTE	Q3SEM1_PARTE	Q3SEP1_PARTE	A0C5N9_PARTE	A0CDV7_PARTE	A0BEN3_PARTE	A0DR90_PARTE	A0DHI3_PARTE	A0CR52_PARTE	A0DTV1_PARTE	A0DC35_PARTE	A0DJ79_PARTE	A0BSV9_PARTE	A0CSQ9_PARTE	A0CB86_PARTE	A0D0P6_PARTE	A0CB76_PARTE	A0CQM4_PARTE	A0BEN8_PARTE	A0D7X0_PARTE	A0DAK8_PARTE	A0CZ03_PARTE	A0BWQ6_PARTE	A0CX30_PARTE	A0CA92_PARTE	A0CES6_PARTE	A0EB42_PARTE	A0E7D3_PARTE	A0EG81_PARTE	A0EBM0_PARTE	A0BSL7_PARTE	A0BFQ8_PARTE	A0D3N1_PARTE	A0CZB5_PARTE	A0E8L3_PARTE	A0C9W4_PARTE	A0CPA5_PARTE	A0DXG6_PARTE	A0CDZ4_PARTE
biological_process	GO:0006897	endocytosis	55	185	0.297297	0.920149	0.105124	1	1	Q6BG09_PARTE	A0C0S0_PARTE	A0DS93_PARTE	A0DF23_PARTE	A0CM28_PARTE	A0E8S4_PARTE	A0DKI5_PARTE	A0BWC8_PARTE	A0E640_PARTE	A0BPM9_PARTE	A0ECC9_PARTE	A0CAK5_PARTE	A0CR49_PARTE	A0BP06_PARTE	A0BGH9_PARTE	A0CUD9_PARTE	A0C4H1_PARTE	A0DN25_PARTE	A0CA11_PARTE	A0E1A0_PARTE	A0E292_PARTE	A0DTX5_PARTE	A0BSW6_PARTE	A0BZK6_PARTE	A0DZ56_PARTE	A0BXI6_PARTE	A0CZ04_PARTE	A0D1A3_PARTE	A0DF14_PARTE	A0EH26_PARTE	A0DRX2_PARTE	A0DYI4_PARTE	A0CUR7_PARTE	A0E1R0_PARTE	A0DAB0_PARTE	A0BW05_PARTE	A0DDW4_PARTE	A0E105_PARTE	A0BFQ3_PARTE	A0BJ78_PARTE
biological_process	GO:0071805	potassium ion transmembrane transport	53	145	0.365517	0.985887	0.0215796	1	1	A0BS39_PARTE	A0D7S0_PARTE	A0BCE4_PARTE	A0DP40_PARTE	A0D0R0_PARTE	A0DNS5_PARTE	A0EBK6_PARTE	A0CIG2_PARTE	A0E7M1_PARTE	A0C9Y5_PARTE	A0CB46_PARTE	A0EBM2_PARTE	A0BW83_PARTE	A0D297_PARTE	A0BZE0_PARTE	A0CZY2_PARTE	A0BFK0_PARTE	A0BUH6_PARTE	A0DLX1_PARTE	A0DZ69_PARTE	A0BD51_PARTE	A0DDP6_PARTE	A0DXC3_PARTE	A0DHY9_PARTE	A0BZN4_PARTE	A0BXB1_PARTE	A0BHY8_PARTE	A0CEX3_PARTE	A0BJ99_PARTE	A0E454_PARTE	A0BD52_PARTE	A0C849_PARTE	A0CJC8_PARTE	A0E853_PARTE	A0BWK7_PARTE	A0BDK7_PARTE	A0CMF0_PARTE	A0DXR5_PARTE	A0BT31_PARTE	A0DH05_PARTE
biological_process	GO:0016226	iron-sulfur cluster assembly	50	155	0.322581	0.945611	0.0765622	1	1	A0BMM3_PARTE	A0BRT1_PARTE	A0DAY9_PARTE	A0CI18_PARTE	A0BR91_PARTE	A0CY76_PARTE	A0CGC8_PARTE	A0CUW3_PARTE	A0BNS6_PARTE	A0CBM4_PARTE	A0D4N1_PARTE	A0EGR0_PARTE	A0E2E8_PARTE	A0DPU8_PARTE	A0C8R4_PARTE	A0BLB0_PARTE	A0C1H6_PARTE	A0EEM1_PARTE	A0E4C1_PARTE	A0DE97_PARTE	A0CCQ6_PARTE	A0CQX3_PARTE	A0DJ02_PARTE	A0BWG2_PARTE	A0CZI6_PARTE	A0BLZ9_PARTE	A0BTA4_PARTE	A0DAZ5_PARTE	A0C7Z6_PARTE	A0BI86_PARTE	A0E4C4_PARTE	A0CHN5_PARTE	A0EAS1_PARTE	A0CGB8_PARTE	A0BQP0_PARTE	A0D4N2_PARTE	A0EE45_PARTE	A0BDC6_PARTE	A0CRH9_PARTE	A0C305_PARTE
biological_process	GO:0006468	protein phosphorylation	48	189	0.253968	0.118022	0.893963	1	1	A0CSZ7_PARTE	A0DG76_PARTE	A0CMW5_PARTE	A0DPP7_PARTE	A0DT39_PARTE	A0CAK7_PARTE	A0CT66_PARTE	A0DRH7_PARTE	A0D0U1_PARTE	A0BXY0_PARTE	A0BCY0_PARTE	A0CA13_PARTE	A0CG41_PARTE	A0DCI0_PARTE	A0D2G0_PARTE	A0CQL4_PARTE	A0CW91_PARTE	A0EAM5_PARTE	A0DX57_PARTE	A0BI91_PARTE	A0BSF6_PARTE	A0CXG3_PARTE	A0DAW2_PARTE	A0D4Q6_PARTE	A0EBP2_PARTE	A0DEL1_PARTE	A0DH53_PARTE	A0D439_PARTE	A0DK70_PARTE	A0C322_PARTE	A0BIM2_PARTE	A0BSS4_PARTE	A0DIY2_PARTE	A0DV61_PARTE	A0DFA6_PARTE	A0DW72_PARTE	A0C958_PARTE	A0CRQ0_PARTE	A0E8K2_PARTE	A0C9H3_PARTE
biological_process	GO:0044773	mitotic DNA damage checkpoint signaling	48	169	0.284024	0.696083	0.365765	1	1	Q6BFH8_PARTE	A0BD64_PARTE	A0CUF5_PARTE	A0BZ16_PARTE	A0E7E2_PARTE	A0EHT5_PARTE	A0DG13_PARTE	A0E2H6_PARTE	A0DGH6_PARTE	A0DVE4_PARTE	A0CDE2_PARTE	A0CNJ6_PARTE	A0BGI8_PARTE	A0BKD3_PARTE	A0E202_PARTE	A0DS63_PARTE	A0CSI4_PARTE	A0E2I3_PARTE	A0BIF4_PARTE	A0C9F2_PARTE	A0DYV7_PARTE	A0E993_PARTE	A0E3C0_PARTE	A0DFL9_PARTE	A0E136_PARTE	A0DKL8_PARTE	A0E2I7_PARTE	A0CW20_PARTE	A0D1F5_PARTE	A0CSJ9_PARTE	A0C6G6_PARTE	A0ED18_PARTE	A0BWZ1_PARTE	A0EGA7_PARTE	A0C136_PARTE	A0C2Q7_PARTE	A0DXL9_PARTE	A0CHY2_PARTE	A0EH16_PARTE	A0CEX8_PARTE
biological_process	GO:0000398	mRNA splicing, via spliceosome	44	163	0.269939	0.685779	0.370133	1	1	Q6BFT8_PARTE	Q6BG49_PARTE	A0CML2_PARTE	A0CQH9_PARTE	A0D4D6_PARTE	A0BP90_PARTE	A0CQ98_PARTE	A0C2X3_PARTE	A0CX97_PARTE	A0EFW2_PARTE	A0D0L0_PARTE	A0E3I2_PARTE	A0CFW0_PARTE	A0EA02_PARTE	A0DJV2_PARTE	A0ED12_PARTE	A0CSJ3_PARTE	A0BLQ7_PARTE	Q6BGF3_PARTE	A0DT10_PARTE	A0BMN1_PARTE	A0C6M1_PARTE	A0BBX5_PARTE	A0E942_PARTE	A0CPS2_PARTE	A0D7E0_PARTE	A0BPL8_PARTE	A0E5X4_PARTE	A0DSU9_PARTE	A0D315_PARTE	A0E2N3_PARTE	A0E4Y9_PARTE	A0E9S6_PARTE	A0BC69_PARTE	A0DKE7_PARTE	A0BDT5_PARTE	A0DJK7_PARTE	A0CF45_PARTE	A0E0X1_PARTE	A0BJK1_PARTE
biological_process	GO:0043161	proteasome-mediated ubiquitin-dependent protein catabolic process	37	120	0.308333	0.674089	0.370935	1	1	Q6BGD9_PARTE	A0CI08_PARTE	A0CBZ8_PARTE	A0CSD3_PARTE	A0DLH0_PARTE	A0CYJ5_PARTE	A0CKJ9_PARTE	A0CXD6_PARTE	A0BRS3_PARTE	A0E799_PARTE	A0ECQ1_PARTE	A0C570_PARTE	A0CYA7_PARTE	A0BCU4_PARTE	A0DLY0_PARTE	A0CMD2_PARTE	A0DLB8_PARTE	A0DLU6_PARTE	A0CXY9_PARTE	A0CY61_PARTE	A0D384_PARTE	A0ECU4_PARTE	A0BZ50_PARTE	A0CHF2_PARTE	A0BU81_PARTE	A0E6I1_PARTE	A0BVM1_PARTE	A0DWV1_PARTE	A0CXQ5_PARTE	A0DWB0_PARTE	A0CCZ7_PARTE	A0BRI8_PARTE	A0C2C5_PARTE	A0DM58_PARTE	A0BRN4_PARTE	A0E1X0_PARTE	A0CQX5_PARTE
biological_process	GO:0000209	protein polyubiquitination	36	159	0.226415	0.333784	0.727372	1	1	A0CAA8_PARTE	A0DLH0_PARTE	A0BQ98_PARTE	A0CYJ5_PARTE	A0C0J8_PARTE	A0BMS1_PARTE	A0C0Q6_PARTE	A0DGL9_PARTE	A0DR71_PARTE	A0CRM7_PARTE	A0BRS3_PARTE	A0BW72_PARTE	A0E799_PARTE	A0C570_PARTE	A0BQU1_PARTE	A0E805_PARTE	A0CH05_PARTE	A0BKW8_PARTE	A0DLB8_PARTE	A0DLU6_PARTE	A0CDV3_PARTE	A0BNR5_PARTE	A0BFS9_PARTE	A0DWW4_PARTE	A0BZ50_PARTE	A0DHJ7_PARTE	A0CXQ5_PARTE	A0C9J1_PARTE	A0DYM1_PARTE	A0BR25_PARTE	A0BRI8_PARTE	A0DM58_PARTE	A0BRN4_PARTE	A0CFR8_PARTE	A0CU08_PARTE	A0CQX5_PARTE
biological_process	GO:0055085	transmembrane transport	36	147	0.244898	0.0400383	0.968074	1	1	A0DE47_PARTE	A0BLK5_PARTE	A0DN21_PARTE	A0CY40_PARTE	A0EAT8_PARTE	A0BSX3_PARTE	A0CKQ3_PARTE	A0C0Z8_PARTE	A0D675_PARTE	A0CNT7_PARTE	A0DIU3_PARTE	A0BEE9_PARTE	A0CZI2_PARTE	A0BXT0_PARTE	A0D3T6_PARTE	A0DMD5_PARTE	A0BZB5_PARTE	A0E006_PARTE	A0EDB1_PARTE	A0CAP8_PARTE	A0BXV0_PARTE	A0D6S4_PARTE	A0D641_PARTE	A0BF13_PARTE	A0CE73_PARTE	A0DAH3_PARTE	A0CHM6_PARTE	A0CNJ9_PARTE	A0DKC5_PARTE	A0BRM7_PARTE	A0DMZ8_PARTE	A0E3W3_PARTE	A0C896_PARTE	A0CKF8_PARTE	A0DHW5_PARTE	A0C5J6_PARTE
biological_process	GO:0000278	mitotic cell cycle	33	142	0.232394	0.283659	0.746152	1	1	Q9N9D7_PARTE	Q3SEF9_PARTE	Q3SEG6_PARTE	Q3SEI9_PARTE	Q3SEI6_PARTE	A0DP37_PARTE	A0D4H2_PARTE	A0DFF4_PARTE	A0C8V4_PARTE	A0DJ14_PARTE	A0CE15_PARTE	A0BEZ0_PARTE	A0DL28_PARTE	A0E204_PARTE	A0BX15_PARTE	A0E7U0_PARTE	A0CPF2_PARTE	A0CGD8_PARTE	A0EDL3_PARTE	A0DXK6_PARTE	A0D218_PARTE	A0E2F9_PARTE	A0CZH4_PARTE	A0EFT0_PARTE	A0D664_PARTE	A0EC94_PARTE	A0BMD5_PARTE	A0CLD6_PARTE	A0BZJ9_PARTE	A0C3U6_PARTE	A0CA21_PARTE	A0EAZ7_PARTE	A0CD49_PARTE
biological_process	GO:0006457	protein folding	33	148	0.222973	0.0546989	0.961301	1	1	Q6BGK9_PARTE	A0CMU8_PARTE	A0BFY7_PARTE	A0BQT8_PARTE	A0BLV4_PARTE	A0CTG7_PARTE	A0C4J1_PARTE	A0BYF4_PARTE	A0D6D7_PARTE	A0DJT7_PARTE	A0D3F0_PARTE	A0DTZ1_PARTE	A0DLB0_PARTE	A0CTZ6_PARTE	A0DEI0_PARTE	A0E745_PARTE	A0DD79_PARTE	A0D8I9_PARTE	A0BHH2_PARTE	A0BTA6_PARTE	A0DV77_PARTE	A0BGR6_PARTE	A0C6J4_PARTE	A0BZU7_PARTE	A0CNZ3_PARTE	A0D1Q9_PARTE	A0D3R3_PARTE	A0DL26_PARTE	A0CV26_PARTE	A0CA19_PARTE	A0C2T6_PARTE	A0E1S4_PARTE	A0BQ53_PARTE
biological_process	GO:0007131	reciprocal meiotic recombination	32	128	0.25	0.443197	0.632582	1	1	A0CMF8_PARTE	A0EBM4_PARTE	A0D2Y4_PARTE	A0DAL9_PARTE	A0D7W7_PARTE	A0D7U6_PARTE	A0D7U2_PARTE	A0D398_PARTE	A0CP77_PARTE	A0D9K5_PARTE	A0CYQ3_PARTE	A0CGQ2_PARTE	A0BLI5_PARTE	A0EBP8_PARTE	A0EEI0_PARTE	A0DDS7_PARTE	A0EA50_PARTE	A0CU53_PARTE	A0CMC4_PARTE	A0D7V8_PARTE	A0CWW9_PARTE	A0D394_PARTE	A0CQG5_PARTE	A0BMB8_PARTE	A0E9N4_PARTE	A0E8N6_PARTE	A0EB62_PARTE	A0DSZ5_PARTE	A0C4Z6_PARTE	A0CMQ1_PARTE	A0BS57_PARTE	A0CMQ0_PARTE
biological_process	GO:0006470	protein dephosphorylation	31	138	0.224638	0.940889	0.0804955	1	1	A0CD95_PARTE	A0DS01_PARTE	A0CJV7_PARTE	A0CUN1_PARTE	A0CW32_PARTE	A0DFQ7_PARTE	A0CGE4_PARTE	A0E490_PARTE	A0BNE2_PARTE	A0CRU2_PARTE	A0DNA3_PARTE	A0C5F4_PARTE	A0BN74_PARTE	A0BUL6_PARTE	A0E4H5_PARTE	A0C6L8_PARTE	A0EB96_PARTE	A0EFB2_PARTE	A0C749_PARTE	A0BQJ2_PARTE	A0BUQ5_PARTE	A0DZP4_PARTE	A0DJB6_PARTE	A0BTS2_PARTE	A0BCA9_PARTE	A0E813_PARTE	A0D9E0_PARTE	A0CMZ6_PARTE	A0DVY6_PARTE	A0CP40_PARTE	A0EIS3_PARTE
biological_process	GO:0015031	protein transport	29	102	0.284314	0.250783	0.773781	1	1	A0BVY8_PARTE	A0BV93_PARTE	A0EE95_PARTE	A0DR90_PARTE	A0EGF4_PARTE	A0DJ79_PARTE	A0D8C7_PARTE	A0EER9_PARTE	A0BCE6_PARTE	A0BAN0_PARTE	A0DYQ7_PARTE	A0DP42_PARTE	A0BIT0_PARTE	A0C9R2_PARTE	A0DY63_PARTE	A0BZF6_PARTE	A0CN16_PARTE	A0D6K4_PARTE	A0E5G5_PARTE	A0CWE9_PARTE	A0CKT7_PARTE	A0CZ40_PARTE	A0DP61_PARTE	A0CCT8_PARTE	A0CR15_PARTE	Q6BFD6_PARTE	A0BI83_PARTE	A0BDG5_PARTE	A0E2G1_PARTE
biological_process	GO:0032465	regulation of cytokinesis	26	123	0.211382	0.0709131	0.953771	1	1	A0DFF4_PARTE	A0DJ14_PARTE	A0CT39_PARTE	A0BYP2_PARTE	A0BZI1_PARTE	A0BEZ0_PARTE	A0DD45_PARTE	A0BKC0_PARTE	A0DMT8_PARTE	A0BX15_PARTE	A0CPF2_PARTE	A0CGD8_PARTE	A0EDL3_PARTE	A0DSR0_PARTE	A0DXK6_PARTE	A0BYR7_PARTE	A0E2F9_PARTE	A0CZH4_PARTE	A0EA68_PARTE	A0D664_PARTE	A0BMD5_PARTE	A0CLD6_PARTE	A0BE53_PARTE	A0C3U6_PARTE	A0EAZ7_PARTE	A0CD49_PARTE
biological_process	GO:0016192	vesicle-mediated transport	25	137	0.182482	0.672144	0.360147	1	1	Q6BG09_PARTE	A0CBT3_PARTE	A0BYN3_PARTE	A0DC58_PARTE	A0DHA8_PARTE	A0DI20_PARTE	A0CM88_PARTE	A0E4E3_PARTE	A0CAS9_PARTE	A0CT01_PARTE	A0CC09_PARTE	A0CWN8_PARTE	A0E4K9_PARTE	A0CWI1_PARTE	A0DQ57_PARTE	A0DD58_PARTE	A0EFE4_PARTE	A0DQH6_PARTE	A0DZL4_PARTE	A0CFJ4_PARTE	A0BZZ3_PARTE	A0E647_PARTE	A0DHE0_PARTE	A0CTC5_PARTE	A0BYI5_PARTE
biological_process	GO:0000079	regulation of cyclin-dependent protein serine/threonine kinase activity	23	127	0.181102	0.0171897	0.990237	0.993	1	A0DS94_PARTE	A0BYZ9_PARTE	A0C4Y2_PARTE	A0BC18_PARTE	A0BWZ5_PARTE	A0BI54_PARTE	A0CT06_PARTE	A0C4Y6_PARTE	A0DLE3_PARTE	A0BKW6_PARTE	A0BQK5_PARTE	A0CUD8_PARTE	A0C2U4_PARTE	Q6BGI6_PARTE	A0DJK6_PARTE	A0CRD9_PARTE	A0D5G0_PARTE	A0CRD4_PARTE	A0E740_PARTE	A0EHJ4_PARTE	A0CWM9_PARTE	A0D1L6_PARTE	A0D7E3_PARTE
biological_process	GO:0044772	mitotic cell cycle phase transition	21	99	0.212121	0.0435573	0.969512	1	1	A0BYZ9_PARTE	A0C4Y2_PARTE	A0BC18_PARTE	A0BWZ5_PARTE	A0BI54_PARTE	A0CT06_PARTE	A0C4Y6_PARTE	A0DLE3_PARTE	A0BKW6_PARTE	A0BQK5_PARTE	A0C2U4_PARTE	Q6BGI6_PARTE	A0DJK6_PARTE	A0CRD9_PARTE	A0D5G0_PARTE	A0CRD4_PARTE	A0E740_PARTE	A0EHJ4_PARTE	A0CWM9_PARTE	A0D1L6_PARTE	A0D7E3_PARTE
biological_process	GO:0006281	DNA repair	21	62	0.33871	0.975956	0.0335637	1	1	A0EA99_PARTE	A0DX38_PARTE	A0EAG1_PARTE	A0BPG3_PARTE	A0E2Y8_PARTE	A0DL28_PARTE	A0DM04_PARTE	A0E2N3_PARTE	A0EHK8_PARTE	A0EGE2_PARTE	A0BPL7_PARTE	A0BQU7_PARTE	A0DS73_PARTE	A0DLC4_PARTE	A0EHB0_PARTE	A0C3W1_PARTE	A0DXT2_PARTE	A0C122_PARTE	A0CA21_PARTE	A0BP76_PARTE	A0EC59_PARTE
biological_process	GO:0018209	peptidyl-serine modification	20	27	0.740741	0.259036	0.763289	1	1	A0C4J6_PARTE	A0DN80_PARTE	A0CA97_PARTE	A0EGB5_PARTE	A0DBV9_PARTE	A0DZA3_PARTE	A0CR09_PARTE	A0EB56_PARTE	A0CR22_PARTE	A0BUE3_PARTE	A0DTX1_PARTE	A0DU34_PARTE	A0DPG8_PARTE	A0D8D0_PARTE	A0CQW5_PARTE	A0DTW4_PARTE	A0C1U2_PARTE	A0E7Z4_PARTE	A0D055_PARTE	A0BUJ4_PARTE
biological_process	GO:0051568	histone H3-K4 methylation	19	51	0.372549	0.964414	0.0646707	1	1	A0C6I1_PARTE	A0CI18_PARTE	A0BEN9_PARTE	A0CUA7_PARTE	A0CY76_PARTE	A0D7X4_PARTE	A0DSC0_PARTE	A0D3D7_PARTE	A0C2S0_PARTE	A0C2R9_PARTE	A0BNI4_PARTE	A0D0V0_PARTE	A0DES3_PARTE	A0D4N2_PARTE	A0D809_PARTE	A0E7Z1_PARTE	A0EF69_PARTE	A0C305_PARTE	A0CR04_PARTE
biological_process	GO:0007052	mitotic spindle organization	19	75	0.253333	0.469465	0.62656	1	1	A0CT39_PARTE	A0BYP2_PARTE	A0DCA3_PARTE	A0BZI1_PARTE	A0BTU9_PARTE	A0DD45_PARTE	A0BKC0_PARTE	A0DMT8_PARTE	A0C3D2_PARTE	A0CK07_PARTE	A0DSR0_PARTE	A0BJ13_PARTE	A0CN51_PARTE	A0BYR7_PARTE	A0EA68_PARTE	A0DYZ1_PARTE	A0BE53_PARTE	A0CWP2_PARTE	A0D0J9_PARTE
biological_process	GO:0030433	ubiquitin-dependent ERAD pathway	18	51	0.352941	0.932499	0.115784	1	1	Q3SE32_PARTE	Q3SD91_PARTE	A0DVM6_PARTE	Q6BFV8_PARTE	A0DT94_PARTE	A0D7P1_PARTE	A0E5F6_PARTE	A0E5Z2_PARTE	A0BB96_PARTE	A0BFS9_PARTE	A0C9S0_PARTE	A0DHJ7_PARTE	A0CHG3_PARTE	A0C1S1_PARTE	A0C1B6_PARTE	A0BR25_PARTE	A0CG99_PARTE	A0DGT8_PARTE
biological_process	GO:0000045	autophagosome assembly	18	62	0.290323	0.945632	0.090063	1	1	A0DRB3_PARTE	A0BHZ5_PARTE	A0BLG1_PARTE	A0BM29_PARTE	A0CMD2_PARTE	A0C232_PARTE	A0BR89_PARTE	A0CIS4_PARTE	A0BUD2_PARTE	A0D384_PARTE	A0D2P0_PARTE	A0BDL9_PARTE	A0EHN0_PARTE	A0BV79_PARTE	A0D3W3_PARTE	A0DE75_PARTE	A0DYW3_PARTE	A0C060_PARTE
biological_process	GO:0000422	autophagy of mitochondrion	18	55	0.327273	0.986123	0.0265643	1	1	A0DRB3_PARTE	A0BHZ5_PARTE	A0E2Q2_PARTE	A0BLG1_PARTE	A0BM29_PARTE	A0C232_PARTE	A0BR89_PARTE	A0CIS4_PARTE	A0BUD2_PARTE	A0D2P0_PARTE	A0BDL9_PARTE	A0EHN0_PARTE	A0BV79_PARTE	A0D3W3_PARTE	A0DE75_PARTE	A0DYW3_PARTE	A0BKK8_PARTE	A0C060_PARTE
biological_process	GO:0006364	rRNA processing	18	85	0.211765	0.0172548	0.988161	0.993	1	Q6BFP9_PARTE	A0D3Z1_PARTE	A0C3G6_PARTE	A0ECG9_PARTE	A0DRZ8_PARTE	A0CUN4_PARTE	A0D2L0_PARTE	A0C2K4_PARTE	A0E8M1_PARTE	A0E5U7_PARTE	A0DML4_PARTE	A0BTY1_PARTE	A0EI78_PARTE	A0DUY1_PARTE	A0CI40_PARTE	A0DRF5_PARTE	A0DZ28_PARTE	A0E6Q3_PARTE
biological_process	GO:0031145	anaphase-promoting complex-dependent catabolic process	18	106	0.169811	0.0156962	0.991724	0.985	1	A0CPC8_PARTE	A0DUY6_PARTE	A0BRF4_PARTE	A0D2F6_PARTE	A0DGI2_PARTE	A0C306_PARTE	A0CI47_PARTE	A0C9F5_PARTE	A0EB24_PARTE	A0BLR1_PARTE	A0DRJ5_PARTE	A0CZ84_PARTE	A0D108_PARTE	A0D688_PARTE	A0CRS0_PARTE	A0CVT4_PARTE	A0BPS7_PARTE	A0D5G5_PARTE
biological_process	GO:0051301	cell division	17	106	0.160377	0.0014594	0.999139	0.33	1	LIS11_PARTE	LIS12_PARTE	A0DUY6_PARTE	A0BRF4_PARTE	A0D2F6_PARTE	A0DF24_PARTE	A0E1F8_PARTE	A0C306_PARTE	A0BLR1_PARTE	A0DRJ5_PARTE	A0CZ84_PARTE	A0D108_PARTE	A0D688_PARTE	A0CRS0_PARTE	A0CVT4_PARTE	A0BPS7_PARTE	A0D5G5_PARTE
biological_process	GO:0006412	translation	17	341	0.0498534	1.40034e-14	1	0	1	A0BCG4_PARTE	A0D5Y8_PARTE	A0CBU4_PARTE	A0DKH9_PARTE	A0CID8_PARTE	A0DGR6_PARTE	A0DHZ2_PARTE	A0BKM4_PARTE	A0E926_PARTE	A0BCG5_PARTE	A0BIW1_PARTE	A0BL72_PARTE	A0D1W5_PARTE	A0C9Q3_PARTE	A0DEC4_PARTE	A0DXW2_PARTE	A0E0Z9_PARTE
biological_process	GO:1902476	chloride transmembrane transport	17	40	0.425	0.991859	0.0190521	1	1	A0CY40_PARTE	A0EAT8_PARTE	A0BSX3_PARTE	A0CKQ3_PARTE	A0D675_PARTE	A0CNT7_PARTE	A0E006_PARTE	A0EDB1_PARTE	A0CAP8_PARTE	A0D6S4_PARTE	A0CE73_PARTE	A0DAH3_PARTE	A0CHM6_PARTE	A0DMZ8_PARTE	A0C896_PARTE	A0DHW5_PARTE	A0C5J6_PARTE
biological_process	GO:0090630	activation of GTPase activity	17	81	0.209877	0.16741	0.890699	1	1	A0C009_PARTE	A0D9S3_PARTE	A0EBV1_PARTE	A0DJI9_PARTE	A0DES1_PARTE	A0E423_PARTE	A0CGD9_PARTE	A0DTX2_PARTE	A0DLN3_PARTE	A0D7G6_PARTE	A0BSC3_PARTE	A0EG07_PARTE	A0CA95_PARTE	A0D1G2_PARTE	A0ECU1_PARTE	A0E1Q8_PARTE	A0EDM3_PARTE
biological_process	GO:0006612	protein targeting to membrane	16	99	0.161616	0.00218486	0.998921	0.438	1	A0CLH2_PARTE	A0E269_PARTE	A0CU39_PARTE	A0C2Y8_PARTE	A0C9L1_PARTE	A0E6Y2_PARTE	A0BPX1_PARTE	A0C2A0_PARTE	A0DGS4_PARTE	A0CMX0_PARTE	A0DIE5_PARTE	A0C9R1_PARTE	A0CYY3_PARTE	A0BYT5_PARTE	A0EAY2_PARTE	A0D6N9_PARTE
biological_process	GO:0006508	proteolysis	16	45	0.355556	0.968786	0.0369822	1	1	A0DNW1_PARTE	A0E2V6_PARTE	A0C0B8_PARTE	A0DBL1_PARTE	A0BDE6_PARTE	A0CXT0_PARTE	A0E3Y0_PARTE	A0E8V8_PARTE	A0EFZ0_PARTE	A0BWR0_PARTE	A0EDS7_PARTE	A0CPD9_PARTE	A0D3Y6_PARTE	A0E7M2_PARTE	A0DN51_PARTE	A0CGL4_PARTE
biological_process	GO:0051298	centrosome duplication	16	87	0.183908	0.746263	0.325983	1	1	A0DMU4_PARTE	A0DIB0_PARTE	A0DJ84_PARTE	A0D2T7_PARTE	A0DR72_PARTE	A0BTU9_PARTE	A0C3D2_PARTE	A0CK07_PARTE	A0C900_PARTE	A0CF46_PARTE	A0CZB4_PARTE	A0CN51_PARTE	A0D2M2_PARTE	A0BVN5_PARTE	A0D2M0_PARTE	A0E406_PARTE
biological_process	GO:0035610	protein side chain deglutamylation	14	35	0.4	0.975264	0.0536868	1	1	Q6BFF9_PARTE	A0D9N8_PARTE	A0BYX8_PARTE	A0BNL7_PARTE	A0CVC0_PARTE	A0D7X6_PARTE	A0DFD7_PARTE	A0BNI9_PARTE	A0D2H2_PARTE	A0DH06_PARTE	A0EF61_PARTE	A0C040_PARTE	A0E722_PARTE	A0DK78_PARTE
biological_process	GO:0006869	lipid transport	14	32	0.4375	0.476544	0.612543	1	1	A0CE21_PARTE	A0CKF0_PARTE	A0CWJ7_PARTE	A0BZP6_PARTE	A0DKA0_PARTE	A0CMM5_PARTE	A0D657_PARTE	A0E0V7_PARTE	A0D0Z1_PARTE	A0D249_PARTE	A0BXW2_PARTE	A0CKG0_PARTE	A0BLU4_PARTE	A0D4D8_PARTE
biological_process	GO:0051865	protein autoubiquitination	14	37	0.378378	0.958481	0.082945	1	1	A0CPQ2_PARTE	A0D0Y2_PARTE	A0CNR5_PARTE	A0DQT5_PARTE	A0EAJ9_PARTE	A0C8I3_PARTE	A0D3H9_PARTE	A0BY31_PARTE	A0E266_PARTE	A0CM36_PARTE	A0D595_PARTE	A0CKN5_PARTE	A0CVI4_PARTE	A0CMW4_PARTE
biological_process	GO:0005975	carbohydrate metabolic process	13	81	0.160494	1.17662e-07	1	0	1	PGM1_PARTE	A0CEQ3_PARTE	A0BT45_PARTE	A0BFG5_PARTE	A0BW58_PARTE	A0EAE4_PARTE	A0ECC2_PARTE	A0D8T3_PARTE	A0EDG2_PARTE	A0CVC4_PARTE	A0BZC6_PARTE	A0E7C3_PARTE	A0CUL4_PARTE
biological_process	GO:0042147	retrograde transport, endosome to Golgi	13	47	0.276596	0.654698	0.471943	1	1	Q3SD06_PARTE	A0CSM7_PARTE	A0BFS5_PARTE	A0ED50_PARTE	A0D6K4_PARTE	A0C3F9_PARTE	A0EFR0_PARTE	A0CM23_PARTE	A0BQ00_PARTE	A0CHP7_PARTE	A0E7V7_PARTE	A0BTX6_PARTE	A0E2G1_PARTE
biological_process	GO:0018230	peptidyl-L-cysteine S-palmitoylation	13	95	0.136842	0.00223436	0.99908	0.469	1	A0CLH2_PARTE	A0E269_PARTE	A0CU39_PARTE	A0C2Y8_PARTE	A0C9L1_PARTE	A0E6Y2_PARTE	A0C2A0_PARTE	A0DGS4_PARTE	A0CMX0_PARTE	A0DIE5_PARTE	A0C9R1_PARTE	A0CYY3_PARTE	A0BYT5_PARTE
biological_process	GO:0003341	cilium movement	13	35	0.371429	0.95833	0.0731452	1	1	Q6BG11_PARTE	A0E649_PARTE	A0EBU2_PARTE	A0DG59_PARTE	A0CN27_PARTE	A0BH82_PARTE	A0EBT4_PARTE	A0C7C5_PARTE	A0CVD7_PARTE	A0DCA1_PARTE	A0BLA0_PARTE	A0C940_PARTE	A0E339_PARTE
biological_process	GO:0034727	piecemeal microautophagy of the nucleus	13	47	0.276596	0.654698	0.471943	1	1	A0DRB3_PARTE	A0BHZ5_PARTE	A0BLG1_PARTE	A0BM29_PARTE	A0C232_PARTE	A0BR89_PARTE	A0CIS4_PARTE	A0BDL9_PARTE	A0EHN0_PARTE	A0BV79_PARTE	A0DE75_PARTE	A0DYW3_PARTE	A0C060_PARTE
biological_process	GO:0042594	response to starvation	13	47	0.276596	0.519007	0.570015	1	1	A0BHZ5_PARTE	A0BLG1_PARTE	A0BM29_PARTE	A0BR89_PARTE	A0CIS4_PARTE	A0CJT9_PARTE	A0BDL9_PARTE	A0EHN0_PARTE	A0E0I8_PARTE	A0BV79_PARTE	A0DVJ2_PARTE	A0DYW3_PARTE	A0C060_PARTE
biological_process	GO:0006325	chromatin organization	13	53	0.245283	0.207628	0.829458	1	1	A0D577_PARTE	A0DNN8_PARTE	A0BGS3_PARTE	A0DGA6_PARTE	A0CAM7_PARTE	A0BC88_PARTE	A0C993_PARTE	A0EGS3_PARTE	A0C774_PARTE	A0E255_PARTE	A0CK88_PARTE	A0E6P8_PARTE	A0BB30_PARTE
biological_process	GO:0031123	RNA 3'-end processing	13	34	0.382353	0.961706	0.0612889	1	1	A0DYR3_PARTE	A0C0U6_PARTE	A0C8N6_PARTE	A0E1U6_PARTE	A0CU21_PARTE	A0CR95_PARTE	A0EE50_PARTE	A0CXE8_PARTE	A0BVX9_PARTE	A0D1B4_PARTE	A0DQY9_PARTE	A0D4U6_PARTE	A0DSK4_PARTE
biological_process	GO:0043409	negative regulation of MAPK cascade	13	54	0.240741	0.422422	0.69525	1	1	A0BZT4_PARTE	A0DZD5_PARTE	A0CUP0_PARTE	A0DU12_PARTE	A0DPE1_PARTE	A0BQL4_PARTE	A0DG30_PARTE	A0DRY9_PARTE	A0BFY8_PARTE	A0BZ53_PARTE	A0C9G1_PARTE	A0BI64_PARTE	A0C8A7_PARTE
biological_process	GO:0061157	mRNA destabilization	13	14	0.928571	0.989294	0.024828	1	1	A0BXT2_PARTE	A0EIT2_PARTE	A0D629_PARTE	A0BIE6_PARTE	A0D256_PARTE	A0CDX8_PARTE	A0CWK9_PARTE	A0BJ02_PARTE	A0BTR1_PARTE	A0BI26_PARTE	A0BQH0_PARTE	A0D4C9_PARTE	A0DQE4_PARTE
biological_process	GO:0007091	metaphase/anaphase transition of mitotic cell cycle	13	70	0.185714	0.134744	0.915522	1	1	A0DUY6_PARTE	A0D2F6_PARTE	A0C306_PARTE	A0CI47_PARTE	A0BLR1_PARTE	A0DRJ5_PARTE	A0CZ84_PARTE	A0D108_PARTE	A0D688_PARTE	A0CRS0_PARTE	A0CVT4_PARTE	A0BPS7_PARTE	A0D5G5_PARTE
biological_process	GO:0045842	positive regulation of mitotic metaphase/anaphase transition	13	73	0.178082	0.0598999	0.967581	1	1	A0DUY6_PARTE	A0BRF4_PARTE	A0D2F6_PARTE	A0C306_PARTE	A0BLR1_PARTE	A0DRJ5_PARTE	A0CZ84_PARTE	A0D108_PARTE	A0D688_PARTE	A0CRS0_PARTE	A0CVT4_PARTE	A0BPS7_PARTE	A0D5G5_PARTE
biological_process	GO:0032436	positive regulation of proteasomal ubiquitin-dependent protein catabolic process	12	58	0.206897	0.0254037	0.987081	1	1	A0CAA8_PARTE	A0BQ98_PARTE	A0C0J8_PARTE	A0DGL9_PARTE	A0DR71_PARTE	A0BW72_PARTE	A0E805_PARTE	A0BKW8_PARTE	A0CDV3_PARTE	A0BNR5_PARTE	A0DWW4_PARTE	A0C9J1_PARTE
biological_process	GO:0061709	reticulophagy	12	46	0.26087	0.563085	0.570036	1	1	A0BHZ5_PARTE	A0BLG1_PARTE	A0BM29_PARTE	A0C232_PARTE	A0BR89_PARTE	A0CIS4_PARTE	A0BDL9_PARTE	A0EHN0_PARTE	A0BV79_PARTE	A0DE75_PARTE	A0DYW3_PARTE	A0C060_PARTE
biological_process	GO:0071277	cellular response to calcium ion	12	28	0.428571	0.98277	0.0424699	1	1	A0E450_PARTE	A0DDH1_PARTE	A0DPV5_PARTE	A0C109_PARTE	A0E826_PARTE	A0C0E4_PARTE	A0EDK2_PARTE	A0DTA6_PARTE	A0EG50_PARTE	A0BVR9_PARTE	A0CX83_PARTE	A0CQU3_PARTE
biological_process	GO:0045732	positive regulation of protein catabolic process	12	22	0.545455	0.42672	0.657795	1	1	A0DLH0_PARTE	A0CYJ5_PARTE	A0E799_PARTE	A0C570_PARTE	A0DLB8_PARTE	A0DLU6_PARTE	A0BZ50_PARTE	A0CXQ5_PARTE	A0BRI8_PARTE	A0DM58_PARTE	A0BRN4_PARTE	A0CQX5_PARTE
biological_process	GO:0032446	protein modification by small protein conjugation	11	20	0.55	0.965431	0.0428433	1	1	A0DRB3_PARTE	A0C6M6_PARTE	A0CVD4_PARTE	A0D8T7_PARTE	A0BYU9_PARTE	A0CVC7_PARTE	A0ED87_PARTE	A0C2Y2_PARTE	A0C7B3_PARTE	A0CMC8_PARTE	A0D389_PARTE
biological_process	GO:0044805	late nucleophagy	11	45	0.244444	0.464692	0.667254	1	1	A0DRB3_PARTE	A0BHZ5_PARTE	A0BLG1_PARTE	A0BM29_PARTE	A0BR89_PARTE	A0CIS4_PARTE	A0BDL9_PARTE	A0EHN0_PARTE	A0BV79_PARTE	A0DYW3_PARTE	A0C060_PARTE
biological_process	GO:0006397	mRNA processing	11	22	0.5	0.945802	0.0709505	1	1	Q6BFP9_PARTE	A0CBI1_PARTE	A0CSH2_PARTE	A0BPZ8_PARTE	A0CDC2_PARTE	A0BH94_PARTE	A0D2P7_PARTE	A0CKC7_PARTE	A0E2A3_PARTE	A0BIK2_PARTE	A0DYG8_PARTE
biological_process	GO:0006260	DNA replication	11	29	0.37931	0.955512	0.0686896	1	1	A0DGR9_PARTE	A0E0N6_PARTE	A0E2M0_PARTE	A0EHK8_PARTE	A0BPL7_PARTE	A0BQU7_PARTE	A0DS73_PARTE	A0DLC4_PARTE	A0C9Q8_PARTE	A0BP76_PARTE	A0DK55_PARTE
biological_process	GO:0034453	microtubule anchoring	11	25	0.44	0.967798	0.0712074	1	1	A0C9E7_PARTE	A0DGH4_PARTE	A0CMF4_PARTE	A0DAS8_PARTE	A0D370_PARTE	A0CPU7_PARTE	A0BSP5_PARTE	A0BCP9_PARTE	A0DPF5_PARTE	A0DBD0_PARTE	A0BDZ2_PARTE
biological_process	GO:0060285	cilium-dependent cell motility	11	39	0.282051	0.812583	0.274097	1	1	A0EAW0_PARTE	A0E8G3_PARTE	A0DMP1_PARTE	A0CPZ2_PARTE	A0DIG4_PARTE	A0DGK0_PARTE	A0DPS1_PARTE	A0BCL4_PARTE	A0BD09_PARTE	A0C9H2_PARTE	A0DPB8_PARTE
biological_process	GO:0034058	endosomal vesicle fusion	11	24	0.458333	0.989011	0.0306551	1	1	A0CKW3_PARTE	A0C7W1_PARTE	A0EDF3_PARTE	A0BPP2_PARTE	A0E9P8_PARTE	A0D4Y1_PARTE	A0CPQ4_PARTE	A0CTK6_PARTE	A0DHC5_PARTE	A0CSW3_PARTE	A0BVH3_PARTE
biological_process	GO:0006891	intra-Golgi vesicle-mediated transport	10	35	0.285714	0.697882	0.443667	1	1	Q3SD06_PARTE	Q8WPW9_PARTE	Q8WPW8_PARTE	A0BFS5_PARTE	A0EE43_PARTE	A0CXK8_PARTE	A0CKT7_PARTE	A0DVH4_PARTE	A0CYP5_PARTE	A0E0K3_PARTE
biological_process	GO:0016925	protein sumoylation	10	25	0.4	0.957953	0.0953058	1	1	Q6BFZ0_PARTE	A0DE56_PARTE	A0E627_PARTE	A0ED87_PARTE	A0DUV1_PARTE	A0C234_PARTE	A0C242_PARTE	A0CMC8_PARTE	A0CD14_PARTE	A0D389_PARTE
biological_process	GO:0030490	maturation of SSU-rRNA	10	20	0.5	0.847459	0.218849	1	1	A0CQH9_PARTE	A0BXC5_PARTE	A0DT10_PARTE	A0CKJ4_PARTE	A0CGY6_PARTE	A0DBB1_PARTE	A0CNN4_PARTE	A0C862_PARTE	A0CBE5_PARTE	A0DAE6_PARTE
biological_process	GO:0006302	double-strand break repair	10	23	0.434783	0.984252	0.0269758	1	1	A0CT98_PARTE	A0DRQ5_PARTE	A0BYR8_PARTE	A0CWK3_PARTE	A0DTS3_PARTE	A0CT38_PARTE	A0DPR5_PARTE	A0CIS1_PARTE	A0CV46_PARTE	A0DYX0_PARTE
biological_process	GO:0045332	phospholipid translocation	10	43	0.232558	0.252626	0.83741	1	1	Q6BG84_PARTE	A0EHP6_PARTE	A0ECG8_PARTE	A0DNE1_PARTE	A0DNU5_PARTE	A0DWS2_PARTE	A0EF56_PARTE	A0BBP3_PARTE	A0E8U0_PARTE	A0E6C0_PARTE
biological_process	GO:0009142	nucleoside triphosphate biosynthetic process	10	15	0.666667	0.225483	0.860507	1	1	A0E1K4_PARTE	A0DGX3_PARTE	A0DA71_PARTE	A0DSU0_PARTE	A0CQ87_PARTE	A0DQ17_PARTE	A0CFY0_PARTE	A0CX03_PARTE	A0CH98_PARTE	A0C9V0_PARTE
biological_process	GO:0006974	cellular response to DNA damage stimulus	10	26	0.384615	0.971246	0.0366824	1	1	A0CUS4_PARTE	A0C6M6_PARTE	A0CVD4_PARTE	A0D1W6_PARTE	A0BYU9_PARTE	A0C2Y2_PARTE	A0C7B3_PARTE	A0E2M0_PARTE	A0DE87_PARTE	A0CIR2_PARTE
biological_process	GO:0046854	phosphatidylinositol phosphate biosynthetic process	10	35	0.285714	0.697882	0.443667	1	1	A0CV19_PARTE	A0C7P1_PARTE	A0CKV1_PARTE	A0EHU5_PARTE	A0E4J5_PARTE	A0DT78_PARTE	A0DN72_PARTE	A0EIN5_PARTE	A0DZR9_PARTE	A0BJY8_PARTE
biological_process	GO:0006310	DNA recombination	9	24	0.375	0.834218	0.206836	1	1	A0EA99_PARTE	A0C319_PARTE	A0DX38_PARTE	A0BLP5_PARTE	A0DM04_PARTE	A0E0N6_PARTE	A0EGE2_PARTE	A0DK55_PARTE	A0EC59_PARTE
biological_process	GO:0006888	endoplasmic reticulum to Golgi vesicle-mediated transport	9	90	0.1	0.129536	0.912036	1	1	A0CED3_PARTE	A0D985_PARTE	A0D1P4_PARTE	A0EE43_PARTE	A0CXK8_PARTE	A0E3U9_PARTE	A0CYP5_PARTE	A0D7F8_PARTE	A0DEJ0_PARTE
biological_process	GO:0007030	Golgi organization	9	43	0.209302	0.192943	0.889643	1	1	A0BMS8_PARTE	A0E997_PARTE	A0CMD2_PARTE	A0D384_PARTE	A0CKT7_PARTE	A0E3U9_PARTE	A0DVH4_PARTE	A0D7F8_PARTE	A0E0K3_PARTE
biological_process	GO:0000462	maturation of SSU-rRNA from tricistronic rRNA transcript (SSU-rRNA, 5.8S rRNA, LSU-rRNA)	9	48	0.1875	0.332881	0.771085	1	1	A0CA18_PARTE	A0CQU8_PARTE	A0DB09_PARTE	A0CWQ5_PARTE	A0CH77_PARTE	A0CBY6_PARTE	A0DB28_PARTE	A0DL25_PARTE	A0DF13_PARTE
biological_process	GO:0007049	cell cycle	9	43	0.209302	0.10217	0.910504	1	1	A0D8F1_PARTE	A0BRF4_PARTE	A0E1F8_PARTE	A0CUX0_PARTE	A0BLT0_PARTE	A0BL87_PARTE	A0E8C3_PARTE	A0BUZ0_PARTE	A0CIR2_PARTE
biological_process	GO:0042073	intraciliary transport	9	33	0.272727	0.692958	0.421914	1	1	A0E6Z2_PARTE	A0C080_PARTE	A0BFP5_PARTE	A0BFP3_PARTE	A0D9L6_PARTE	A0BWC2_PARTE	A0BBH0_PARTE	A0E663_PARTE	Q6BG24_PARTE
biological_process	GO:0032508	DNA duplex unwinding	9	19	0.473684	0.928793	0.1403	1	1	A0CUS4_PARTE	A0DX38_PARTE	A0D1W6_PARTE	A0DDN7_PARTE	A0CUR5_PARTE	A0E8J9_PARTE	A0DE87_PARTE	A0CQF3_PARTE	A0CV46_PARTE
biological_process	GO:0007005	mitochondrion organization	9	33	0.272727	0.51149	0.559414	1	1	A0BBJ5_PARTE	A0D9S6_PARTE	A0C006_PARTE	A0E685_PARTE	Q6BG47_PARTE	A0DFI4_PARTE	A0C1Q9_PARTE	A0CV97_PARTE	A0D8R7_PARTE
biological_process	GO:0006414	translational elongation	8	57	0.140351	0.0581122	0.966269	1	1	A0DAW5_PARTE	A0CKB6_PARTE	A0CNF1_PARTE	A0DB90_PARTE	A0BL72_PARTE	A0BUV0_PARTE	A0CH09_PARTE	A0E895_PARTE
biological_process	GO:0036158	outer dynein arm assembly	8	26	0.307692	0.774945	0.372469	1	1	A0DKX9_PARTE	A0BNY6_PARTE	A0BH82_PARTE	A0C7C5_PARTE	A0DCA1_PARTE	A0ECA2_PARTE	A0E2R1_PARTE	A0CF78_PARTE
biological_process	GO:0007155	cell adhesion	8	58	0.137931	0.0170682	0.993149	0.989	1	A0D731_PARTE	A0DLW4_PARTE	A0DVF1_PARTE	A0E0X2_PARTE	A0D705_PARTE	A0DKE8_PARTE	A0DV92_PARTE	A0CL62_PARTE
biological_process	GO:0006396	RNA processing	8	31	0.258065	0.441412	0.59323	1	1	Q3SE29_PARTE	Q3SE28_PARTE	Q3SE72_PARTE	A0BRK1_PARTE	Q6BFD0_PARTE	A0DPZ2_PARTE	A0EHS3_PARTE	A0D7R2_PARTE
biological_process	GO:0007015	actin filament organization	8	18	0.444444	0.144903	0.916373	1	1	A0D6K3_PARTE	A0D4P3_PARTE	A0CVB8_PARTE	A0CKH1_PARTE	A0E4V4_PARTE	A0BVS3_PARTE	A0CS42_PARTE	A0DQA6_PARTE
biological_process	GO:0006165	nucleoside diphosphate phosphorylation	8	13	0.615385	0.246505	0.848629	1	1	A0E1K4_PARTE	A0DA71_PARTE	A0DSU0_PARTE	A0CQ87_PARTE	A0DQ17_PARTE	A0CFY0_PARTE	A0CX03_PARTE	A0CH98_PARTE
biological_process	GO:0048015	phosphatidylinositol-mediated signaling	8	32	0.25	0.525585	0.633362	1	1	A0CV19_PARTE	A0C7P1_PARTE	A0CKV1_PARTE	A0EHU5_PARTE	A0DT78_PARTE	A0DN72_PARTE	A0EIN5_PARTE	A0BJY8_PARTE
biological_process	GO:0006261	DNA-dependent DNA replication	8	15	0.533333	0.872729	0.188688	1	1	A0EAG1_PARTE	A0CMA2_PARTE	A0DL28_PARTE	A0BYR8_PARTE	A0CT38_PARTE	A0DPB1_PARTE	A0CA21_PARTE	A0CU75_PARTE
biological_process	GO:0006303	double-strand break repair via nonhomologous end joining	7	19	0.368421	0.900453	0.212327	1	1	A0C319_PARTE	A0BLP5_PARTE	A0CKA0_PARTE	A0E0N6_PARTE	A0CND2_PARTE	A0CIS1_PARTE	A0DK55_PARTE
biological_process	GO:0051085	chaperone cofactor-dependent protein refolding	7	38	0.184211	0.179363	0.905975	1	1	Q3SE32_PARTE	Q3SD91_PARTE	A0EFB5_PARTE	A0D7P1_PARTE	A0E4H3_PARTE	A0E5F6_PARTE	A0DZP1_PARTE
biological_process	GO:0000027	ribosomal large subunit assembly	7	47	0.148936	0.0474085	0.979718	1	1	A0BCG4_PARTE	A0DGR6_PARTE	A0DML4_PARTE	A0CI40_PARTE	A0DRF5_PARTE	A0DZ28_PARTE	A0C9Q3_PARTE
biological_process	GO:0060294	cilium movement involved in cell motility	7	18	0.388889	0.870797	0.257087	1	1	Q6BG11_PARTE	A0E649_PARTE	A0EBU2_PARTE	A0CN27_PARTE	A0EBT4_PARTE	A0EHR7_PARTE	A0DJD5_PARTE
biological_process	GO:1905515	non-motile cilium assembly	7	24	0.291667	0.717201	0.451245	1	1	Q3SE77_PARTE	A0E6Z2_PARTE	A0DEF1_PARTE	A0D1T7_PARTE	A0CA75_PARTE	A0CIX1_PARTE	A0C3Z2_PARTE
biological_process	GO:0030150	protein import into mitochondrial matrix	7	26	0.269231	0.627531	0.546327	1	1	Q6BGK9_PARTE	A0D6D9_PARTE	A0BQ52_PARTE	A0CVN9_PARTE	A0CP64_PARTE	A0D936_PARTE	A0EB74_PARTE
biological_process	GO:0007059	chromosome segregation	7	23	0.304348	0.805151	0.24944	1	1	Q6BFC2_PARTE	A0C5H8_PARTE	A0CKN9_PARTE	A0DV74_PARTE	A0CNS0_PARTE	A0DPT3_PARTE	A0EHZ3_PARTE
biological_process	GO:0045910	negative regulation of DNA recombination	7	15	0.466667	0.976561	0.0722298	1	1	A0CUS4_PARTE	A0D1W6_PARTE	A0DDN7_PARTE	A0CUR5_PARTE	A0E8J9_PARTE	A0DE87_PARTE	A0BJK4_PARTE
biological_process	GO:0045292	mRNA cis splicing, via spliceosome	7	17	0.411765	0.900453	0.212327	1	1	A0C4A4_PARTE	A0BZY6_PARTE	A0E9S6_PARTE	A0D5A4_PARTE	A0BJK1_PARTE	A0D9V1_PARTE	A0CMP8_PARTE
biological_process	GO:0001510	RNA methylation	7	15	0.466667	0.603548	0.505585	1	1	A0DMH8_PARTE	A0BW33_PARTE	A0EE91_PARTE	A0D5L9_PARTE	A0CUX2_PARTE	A0EER5_PARTE	A0DPD4_PARTE
biological_process	GO:0000724	double-strand break repair via homologous recombination	7	21	0.333333	0.900929	0.162664	1	1	A0DX38_PARTE	A0BIE8_PARTE	A0CQF3_PARTE	A0CYN4_PARTE	A0BMB8_PARTE	A0CXL6_PARTE	A0DYA6_PARTE
biological_process	GO:0035721	intraciliary retrograde transport	7	15	0.466667	0.976561	0.0722298	1	1	A0BBH0_PARTE	A0E663_PARTE	A0CA75_PARTE	A0C3Z2_PARTE	A0CYF9_PARTE	A0CQL5_PARTE	Q6BG24_PARTE
biological_process	GO:0070507	regulation of microtubule cytoskeleton organization	7	9	0.777778	0.930674	0.133433	1	1	A0CAA9_PARTE	A0BFP5_PARTE	A0CF38_PARTE	A0BFP3_PARTE	A0CI37_PARTE	A0C5Y7_PARTE	A0BWC2_PARTE
biological_process	GO:0044255	cellular lipid metabolic process	7	26	0.269231	1.56838e-09	1	0	1	A0CK81_PARTE	A0CI32_PARTE	A0CF29_PARTE	A0D325_PARTE	A0D9Q9_PARTE	A0CNB4_PARTE	A0CU06_PARTE
biological_process	GO:0046856	phosphatidylinositol dephosphorylation	7	22	0.318182	0.799984	0.35284	1	1	A0BXS7_PARTE	A0E8R1_PARTE	A0DEC1_PARTE	A0EGI5_PARTE	A0DDU6_PARTE	A0D1W7_PARTE	A0CUS6_PARTE
biological_process	GO:0000956	nuclear-transcribed mRNA catabolic process	7	12	0.583333	0.725903	0.378212	1	1	A0CSI7_PARTE	A0CLH9_PARTE	A0CKC7_PARTE	A0ED08_PARTE	A0CNG5_PARTE	A0CZ91_PARTE	A0EGN4_PARTE
biological_process	GO:0006406	mRNA export from nucleus	7	17	0.411765	0.870797	0.257087	1	1	A0D1H4_PARTE	A0BPZ8_PARTE	A0BH94_PARTE	A0DEQ9_PARTE	A0BIE8_PARTE	A0BGB4_PARTE	A0DYA6_PARTE
biological_process	GO:0007032	endosome organization	7	21	0.333333	0.837167	0.304214	1	1	A0CF37_PARTE	A0BFS0_PARTE	A0BHI6_PARTE	A0BWE6_PARTE	A0DL42_PARTE	A0CHP7_PARTE	A0CAA7_PARTE
biological_process	GO:0045944	positive regulation of transcription by RNA polymerase II	7	22	0.318182	0.750459	0.377351	1	1	A0DTW8_PARTE	A0D7S2_PARTE	A0C4P2_PARTE	A0E1Q4_PARTE	A0BS41_PARTE	A0BEJ2_PARTE	A0CJY1_PARTE
biological_process	GO:0036159	inner dynein arm assembly	6	19	0.315789	0.787673	0.382491	1	1	A0DKX9_PARTE	A0BNY6_PARTE	A0DCA1_PARTE	A0ECA2_PARTE	A0E2R1_PARTE	A0CF78_PARTE
biological_process	GO:0051726	regulation of cell cycle	6	43	0.139535	0.0045129	0.996625	0.705	1	A0DAV5_PARTE	A0CRL3_PARTE	A0BSR6_PARTE	A0BWX5_PARTE	A0CXI3_PARTE	A0CYS8_PARTE
biological_process	GO:0006890	retrograde vesicle-mediated transport, Golgi to endoplasmic reticulum	6	39	0.153846	0.0802743	0.965157	1	1	Q3SD06_PARTE	Q3M0Z9_PARTE	A0BFS5_PARTE	A0EE43_PARTE	A0CXK8_PARTE	A0CYP5_PARTE
biological_process	GO:0009306	protein secretion	6	36	0.166667	0.127625	0.94025	1	1	Q3SDI0_PARTE	A0E4E3_PARTE	A0EFE4_PARTE	A0DZL4_PARTE	A0DHE0_PARTE	A0D8B8_PARTE
biological_process	GO:0051225	spindle assembly	6	21	0.285714	0.753168	0.388987	1	1	A0C8V4_PARTE	A0E9S7_PARTE	A0E204_PARTE	A0E7U0_PARTE	A0BJK2_PARTE	A0EFT0_PARTE
biological_process	GO:0034620	cellular response to unfolded protein	6	22	0.272727	0.637126	0.516243	1	1	Q3SE32_PARTE	Q3SD91_PARTE	A0EFB5_PARTE	A0D7P1_PARTE	A0E4H3_PARTE	A0DZP1_PARTE
biological_process	GO:0042026	protein refolding	6	32	0.1875	0.224268	0.882976	1	1	Q3SE32_PARTE	Q3SD91_PARTE	A0EFB5_PARTE	A0D7P1_PARTE	A0E4H3_PARTE	A0DZP1_PARTE
biological_process	GO:0061512	protein localization to cilium	6	15	0.4	0.900453	0.212327	1	1	Q3SE77_PARTE	Q3SE79_PARTE	A0CX75_PARTE	A0CA75_PARTE	A0C3Z2_PARTE	A0CYF9_PARTE
biological_process	GO:0017148	negative regulation of translation	6	30	0.2	0.896485	0.159311	1	1	A0BWC4_PARTE	A0BFP7_PARTE	A0CDA3_PARTE	A0D2Q5_PARTE	A0DFP9_PARTE	A0D3U6_PARTE
biological_process	GO:0034613	cellular protein localization	6	22	0.272727	0.276615	0.750002	1	1	Q3SED8_PARTE	A0BZD8_PARTE	A0BT34_PARTE	A0CA92_PARTE	A0CES6_PARTE	A0DRD0_PARTE
biological_process	GO:0008033	tRNA processing	6	11	0.545455	0.137872	0.912134	1	1	Q6BGH3_PARTE	A0C3K9_PARTE	A0EI78_PARTE	A0DUY1_PARTE	A0CND3_PARTE	A0BU35_PARTE
biological_process	GO:0001731	formation of translation preinitiation complex	6	14	0.428571	0.950539	0.13606	1	1	Q6BFQ6_PARTE	A0C1Q8_PARTE	A0E5U0_PARTE	A0BC85_PARTE	A0CBK1_PARTE	A0C775_PARTE
biological_process	GO:0042254	ribosome biogenesis	6	23	0.26087	0.000143361	0.999913	0.043	1	A0EAW1_PARTE	A0ECG9_PARTE	A0CXD0_PARTE	A0D6Q8_PARTE	A0CS26_PARTE	A0DXN3_PARTE
biological_process	GO:0007020	microtubule nucleation	6	16	0.375	0.829223	0.328755	1	1	A0C8V4_PARTE	A0DV74_PARTE	A0E204_PARTE	A0E7U0_PARTE	A0EFT0_PARTE	A0EHZ3_PARTE
biological_process	GO:0008380	RNA splicing	6	19	0.315789	0.702715	0.349563	1	1	Q6BFT8_PARTE	A0CBI1_PARTE	A0E144_PARTE	A0C1J1_PARTE	A0E5X4_PARTE	A0BYM7_PARTE
biological_process	GO:0006605	protein targeting	6	9	0.666667	0.394887	0.66158	1	1	A0DU09_PARTE	A0E7D9_PARTE	A0D836_PARTE	A0BEU6_PARTE	A0BXZ6_PARTE	A0CGC4_PARTE
biological_process	GO:0006289	nucleotide-excision repair	6	11	0.545455	0.983844	0.0420471	1	1	A0CI08_PARTE	A0CBZ8_PARTE	A0CYN4_PARTE	A0DWV1_PARTE	A0DTG4_PARTE	A0CXL6_PARTE
biological_process	GO:0030705	cytoskeleton-dependent intracellular transport	6	16	0.375	0.97519	0.0418031	1	1	A0ECQ3_PARTE	A0CAS8_PARTE	A0E1E7_PARTE	A0CGZ8_PARTE	A0CS92_PARTE	A0DTJ5_PARTE
biological_process	GO:0036261	7-methylguanosine cap hypermethylation	6	10	0.6	0.995217	0.0252946	1	1	A0BKP0_PARTE	A0DBP0_PARTE	A0C6P5_PARTE	A0BJU4_PARTE	A0CPQ3_PARTE	A0E6R6_PARTE
biological_process	GO:0030050	vesicle transport along actin filament	6	10	0.6	0.995217	0.0252946	1	1	A0D6K3_PARTE	A0D4P3_PARTE	A0CVB8_PARTE	A0CKH1_PARTE	A0E4V4_PARTE	A0BVS3_PARTE
biological_process	GO:0016311	dephosphorylation	6	31	0.193548	0.688401	0.362143	1	1	A0BQR3_PARTE	A0BFW2_PARTE	A0DZT4_PARTE	A0EAJ5_PARTE	A0EHL3_PARTE	A0E7M8_PARTE
biological_process	GO:0071577	zinc ion transmembrane transport	6	10	0.6	0.995217	0.0252946	1	1	A0E1F3_PARTE	A0BG38_PARTE	A0BH29_PARTE	A0BQZ1_PARTE	A0DBN4_PARTE	A0C7G5_PARTE
biological_process	GO:0051493	regulation of cytoskeleton organization	6	15	0.4	0.224723	0.842643	1	1	A0BIY9_PARTE	A0DQD8_PARTE	A0DWL7_PARTE	A0ECC6_PARTE	A0CWL9_PARTE	A0BP03_PARTE
biological_process	GO:0070286	axonemal dynein complex assembly	6	9	0.666667	0.903696	0.166909	1	1	A0E8G3_PARTE	A0DGK0_PARTE	A0BCL4_PARTE	A0DL02_PARTE	A0C9H2_PARTE	A0DPB8_PARTE
biological_process	GO:0006335	DNA replication-dependent chromatin assembly	6	13	0.461538	0.96819	0.0989461	1	1	A0DPW8_PARTE	A0CQS8_PARTE	A0EDY0_PARTE	A0CKQ8_PARTE	A0E096_PARTE	A0E3R2_PARTE
biological_process	GO:0034472	snRNA 3'-end processing	6	9	0.666667	0.925863	0.170777	1	1	A0DQM0_PARTE	A0BMN2_PARTE	A0E8T6_PARTE	A0CWD0_PARTE	A0E943_PARTE	A0BNK8_PARTE
biological_process	GO:0051321	meiotic cell cycle	6	12	0.5	0.621627	0.445369	1	1	A0C8V4_PARTE	A0E204_PARTE	A0E7U0_PARTE	A0CYN4_PARTE	A0EFT0_PARTE	A0CXL6_PARTE
biological_process	GO:0046785	microtubule polymerization	6	9	0.666667	0.930674	0.133433	1	1	A0BTU9_PARTE	A0C3D2_PARTE	A0BTF1_PARTE	A0CK07_PARTE	A0CN51_PARTE	A0C4F5_PARTE
biological_process	GO:0065003	protein-containing complex assembly	6	6	1	0.0625398	0.950379	1	1	A0E7A1_PARTE	A0C2U0_PARTE	A0CMV3_PARTE	A0C6K0_PARTE	A0C6D4_PARTE	A0E741_PARTE
biological_process	GO:0006730	one-carbon metabolic process	5	23	0.217391	0.215008	0.895457	1	1	A0E242_PARTE	A0BJ39_PARTE	A0DZ19_PARTE	A0DQA5_PARTE	A0CWQ3_PARTE
biological_process	GO:0006338	chromatin remodeling	5	43	0.116279	0.140742	0.908962	1	1	A0DGJ8_PARTE	A0DTS3_PARTE	A0C9H1_PARTE	A0C2T9_PARTE	A0DKR8_PARTE
biological_process	GO:0031122	cytoplasmic microtubule organization	5	15	0.333333	0.821386	0.357475	1	1	A0C8V4_PARTE	A0E204_PARTE	A0E7U0_PARTE	A0CKR3_PARTE	A0EFT0_PARTE
biological_process	GO:0006607	NLS-bearing protein import into nucleus	5	25	0.2	0.32262	0.826724	1	1	A0BFF0_PARTE	A0CCL8_PARTE	A0BJZ9_PARTE	A0CBP5_PARTE	A0D4S8_PARTE
biological_process	GO:0006298	mismatch repair	5	18	0.277778	0.870797	0.257087	1	1	A0CT88_PARTE	A0E414_PARTE	A0EFZ8_PARTE	A0DTG4_PARTE	A0BJK4_PARTE
biological_process	GO:0006892	post-Golgi vesicle-mediated transport	5	21	0.238095	0.980987	0.0388645	1	1	A0CXY7_PARTE	A0CRT9_PARTE	A0BXH4_PARTE	A0CYB0_PARTE	A0C5F1_PARTE
biological_process	GO:0006435	threonyl-tRNA aminoacylation	5	9	0.555556	0.987012	0.0598005	1	1	A0DRB1_PARTE	A0DJ55_PARTE	A0DJ49_PARTE	A0DP29_PARTE	A0CTP1_PARTE
biological_process	GO:0006614	SRP-dependent cotranslational protein targeting to membrane	5	16	0.3125	0.215008	0.895457	1	1	A0E7D9_PARTE	A0DUQ8_PARTE	A0E5C9_PARTE	A0CYC8_PARTE	A0C377_PARTE
biological_process	GO:0016477	cell migration	5	8	0.625	0.994432	0.0337933	1	1	A0DV74_PARTE	A0DT78_PARTE	A0DN72_PARTE	A0EIN5_PARTE	A0EHZ3_PARTE
biological_process	GO:0006995	cellular response to nitrogen starvation	5	29	0.172414	0.18592	0.91241	1	1	A0C2S7_PARTE	A0DRB3_PARTE	A0D2P0_PARTE	A0CRP1_PARTE	A0D3W3_PARTE
biological_process	GO:0030242	autophagy of peroxisome	5	7	0.714286	0.998207	0.0161523	1	1	A0CSZ7_PARTE	A0D1P4_PARTE	A0C232_PARTE	A0DEJ0_PARTE	A0DE75_PARTE
biological_process	GO:0031509	subtelomeric heterochromatin assembly	5	15	0.333333	0.821386	0.357475	1	1	A0BEN9_PARTE	A0D7X4_PARTE	A0BNI4_PARTE	A0D0V0_PARTE	A0EF69_PARTE
biological_process	GO:0006629	lipid metabolic process	5	66	0.0757576	1.5418e-15	1	0	1	A0CL30_PARTE	A0BXT7_PARTE	A0D1Q4_PARTE	A0D162_PARTE	A0BDZ7_PARTE
biological_process	GO:0051028	mRNA transport	5	10	0.5	0.967798	0.0712074	1	1	A0EGH0_PARTE	A0BC58_PARTE	Q6BGM0_PARTE	A0E2G0_PARTE	A0CZF0_PARTE
biological_process	GO:0032273	positive regulation of protein polymerization	5	9	0.555556	0.224268	0.882976	1	1	A0C9P7_PARTE	A0D0J1_PARTE	A0BN17_PARTE	A0E9J1_PARTE	A0DGR0_PARTE
biological_process	GO:0006413	translational initiation	5	18	0.277778	0.598217	0.535308	1	1	A0D159_PARTE	A0DEX4_PARTE	A0C5U7_PARTE	A0DN77_PARTE	A0EIP4_PARTE
biological_process	GO:0048870	cell motility	5	12	0.416667	0.973212	0.0456348	1	1	A0BZD8_PARTE	A0CPA6_PARTE	A0BT34_PARTE	A0D6H5_PARTE	A0EB41_PARTE
biological_process	GO:0033314	mitotic DNA replication checkpoint signaling	5	11	0.454545	0.956561	0.136696	1	1	A0C7S6_PARTE	A0CKE3_PARTE	A0BPG3_PARTE	A0DNY1_PARTE	A0EHB0_PARTE
biological_process	GO:0007023	post-chaperonin tubulin folding pathway	5	9	0.555556	0.987012	0.0598005	1	1	A0C4J1_PARTE	A0BTA6_PARTE	A0EB06_PARTE	A0CF78_PARTE	A0CPE5_PARTE
biological_process	GO:0055088	lipid homeostasis	5	25	0.2	0.32262	0.826724	1	1	A0BN73_PARTE	A0CRQ5_PARTE	A0E489_PARTE	A0BV85_PARTE	A0EFJ9_PARTE
biological_process	GO:0007019	microtubule depolymerization	5	10	0.5	0.974705	0.0943063	1	1	A0CYP9_PARTE	A0BGM9_PARTE	A0C4Z7_PARTE	A0EGX3_PARTE	A0CXK4_PARTE
biological_process	GO:0072583	clathrin-dependent endocytosis	5	14	0.357143	0.86394	0.297855	1	1	A0DIY6_PARTE	A0BKM3_PARTE	A0EBH8_PARTE	A0BS10_PARTE	A0BE62_PARTE
biological_process	GO:0016575	histone deacetylation	5	10	0.5	0.974705	0.0943063	1	1	A0CST8_PARTE	A0BMX9_PARTE	A0E7D1_PARTE	A0EG73_PARTE	A0EDC2_PARTE
biological_process	GO:0031146	SCF-dependent proteasomal ubiquitin-dependent protein catabolic process	5	13	0.384615	0.901054	0.240071	1	1	Q6BFH5_PARTE	A0EDQ1_PARTE	A0BAT8_PARTE	A0CUR2_PARTE	A0DUT0_PARTE
biological_process	GO:0000245	spliceosomal complex assembly	5	11	0.454545	0.671245	0.532997	1	1	A0BU40_PARTE	A0C3L7_PARTE	A0CPS2_PARTE	A0BPL8_PARTE	A0CMR2_PARTE
biological_process	GO:0032958	inositol phosphate biosynthetic process	5	9	0.555556	0.987012	0.0598005	1	1	A0CTB8_PARTE	A0C4M9_PARTE	A0CR44_PARTE	A0E4J5_PARTE	A0DZR9_PARTE
biological_process	GO:0000184	nuclear-transcribed mRNA catabolic process, nonsense-mediated decay	5	10	0.5	0.974705	0.0943063	1	1	A0E639_PARTE	A0BBE7_PARTE	A0DHX7_PARTE	A0CWM3_PARTE	Q6BG02_PARTE
biological_process	GO:0003352	regulation of cilium movement	5	7	0.714286	0.956561	0.136696	1	1	A0E8G3_PARTE	A0DGK0_PARTE	A0BCL4_PARTE	A0C9H2_PARTE	A0DPB8_PARTE
biological_process	GO:0006336	DNA replication-independent chromatin assembly	5	12	0.416667	0.96819	0.0989461	1	1	A0DPW8_PARTE	A0CQS8_PARTE	A0CA16_PARTE	A0CKQ8_PARTE	A0DL23_PARTE
biological_process	GO:0044804	autophagy of nucleus	5	8	0.625	0.889983	0.175339	1	1	A0E2Q2_PARTE	A0BUD2_PARTE	A0D2P0_PARTE	A0D3W3_PARTE	A0BKK8_PARTE
biological_process	GO:0006898	receptor-mediated endocytosis	5	8	0.625	0.992033	0.0267418	1	1	A0E2R6_PARTE	A0CY10_PARTE	A0BKM3_PARTE	A0EEX5_PARTE	A0CHK3_PARTE
biological_process	GO:0042981	regulation of apoptotic process	5	9	0.555556	0.996072	0.0189181	1	1	A0DXV2_PARTE	A0DPG2_PARTE	A0DIK6_PARTE	A0BCQ5_PARTE	A0CIF2_PARTE
biological_process	GO:0000132	establishment of mitotic spindle orientation	4	5	0.8	0.998742	0.0188992	1	1	LIS11_PARTE	LIS12_PARTE	A0DV74_PARTE	A0EHZ3_PARTE
biological_process	GO:0000463	maturation of LSU-rRNA from tricistronic rRNA transcript (SSU-rRNA, 5.8S rRNA, LSU-rRNA)	4	29	0.137931	0.0731026	0.973636	1	1	A0D1P2_PARTE	A0EE91_PARTE	A0EER5_PARTE	A0DEJ7_PARTE
biological_process	GO:0051603	proteolysis involved in cellular protein catabolic process	4	58	0.0689655	0.890083	0.126492	1	1	A0CGA3_PARTE	A0CHZ5_PARTE	A0CE34_PARTE	A0BLR4_PARTE
biological_process	GO:0006368	transcription elongation from RNA polymerase II promoter	4	15	0.266667	0.203145	0.910288	1	1	A0DQ53_PARTE	A0CWW3_PARTE	A0BQU7_PARTE	A0DLC4_PARTE
[truncated: 2,788 more rows]
[truncated: 1,347 more columns]

## Sheet: polyQ⁄N
GO domain	GO ID	GO term	polyQ⁄N protein	total number	number / total	raw p-value under-representation	raw p-value over-representation	FWER under-representation	FWER over-representation	Gene Name
[truncated: 3,061 more rows]
[truncated: 3,954 more columns]

[truncated: 19 more sheets: polyN, polyY, polyW, polyC, polyP, polyA, polyS, polyT, polyD, polyE, polyG, polyF, polyH, polyI, polyL, polyV, polyM, polyR, polyK]
