# Supplementary material for: Noncanonical usage of stop codons in ciliates expands proteins with structurally flexible Q-rich motifs
Source: eLife. 2024 Feb 23;12:RP91405. doi: 10.7554/eLife.91405 (PMC10942620; doi:10.7554/eLife.91405)
Supplement: Figure 6—source data 20. — The percentages and numbers of SCD and polyX proteins in our search that belong to each indicated Gene Ontology (GO) group are shown. GOfuncR (Huttenhower et al., 2009) was applied for GO enrichment and statistical analysis. The p values adjusted according to the Family-wise error rate (FWER) are shown. The overrepresented GO groups (adjusted p-values ≤0.001) are highlighted in red font. [file elife-91405-fig6-data20.xlsx]

## Sheet: SCD
GO domain	GO ID	GO term	SCD protein	total number	number / total	raw p-value under-representation	raw p-value over-representation	FWER under-representation	FWER over-representation	Gene Name
biological_process	GO:0007018	microtubule-based movement	99	127	0.779528	1	1.7407e-10	1	0	J9G469_9SPIT	J9IEH9_9SPIT	J9EHV1_9SPIT	J9HXF4_9SPIT	J9I2S4_9SPIT	J9FXP6_9SPIT	J9IJG1_9SPIT	J9HKF4_9SPIT	J9IQJ2_9SPIT	J9HPC3_9SPIT	J9ICA0_9SPIT	J9IKN7_9SPIT	J9I9A2_9SPIT	J9GDS2_9SPIT	J9IC66_9SPIT	J9HYG4_9SPIT	J9IZ72_9SPIT	J9IFU2_9SPIT	J9J762_9SPIT	J9IR06_9SPIT	J9IWT6_9SPIT	J9J665_9SPIT	J9IBL8_9SPIT	J9I6S6_9SPIT	J9IDX5_9SPIT	J9I9Z3_9SPIT	J9IWT3_9SPIT	J9HKJ8_9SPIT	J9F6P9_9SPIT	J9FWH3_9SPIT	J9FXI4_9SPIT	J9INN4_9SPIT	J9ITP4_9SPIT	J9FSM6_9SPIT	J9HLA4_9SPIT	J9IF37_9SPIT	J9IIK0_9SPIT	J9I3R3_9SPIT	J9IVS6_9SPIT	J9I245_9SPIT
biological_process	GO:0018200	peptidyl-glutamic acid modification	81	89	0.910112	1	4.76001e-19	1	0	J9I5G8_9SPIT	J9HUU5_9SPIT	J9IWS9_9SPIT	J9ICC9_9SPIT	J9IDB1_9SPIT	J9IEG4_9SPIT	J9J4B1_9SPIT	J9F8X5_9SPIT	J9ICD4_9SPIT	J9I688_9SPIT	J9IC71_9SPIT	J9I234_9SPIT	J9JA14_9SPIT	J9HVY8_9SPIT	J9GDB1_9SPIT	J9G5P0_9SPIT	J9HYW3_9SPIT	J9JA46_9SPIT	J9FS18_9SPIT	J9HQW6_9SPIT	J9I0N2_9SPIT	J9J8B2_9SPIT	J9ESZ8_9SPIT	J9EFF5_9SPIT	J9FZI2_9SPIT	J9HXJ0_9SPIT	J9HM40_9SPIT	J9FRD9_9SPIT	J9EE34_9SPIT	J9HNL0_9SPIT	J9ISC8_9SPIT	J9IC17_9SPIT	J9EEP2_9SPIT	J9J461_9SPIT	J9HXA8_9SPIT	J9ICU5_9SPIT	J9HN32_9SPIT	J9J0M6_9SPIT	J9IZK6_9SPIT	J9FTN5_9SPIT
biological_process	GO:0016579	protein deubiquitination	53	66	0.80303	1	9.02936e-09	1	0	J9F960_9SPIT	J9GBA4_9SPIT	J9IB59_9SPIT	J9IPS5_9SPIT	J9IRQ3_9SPIT	J9ID33_9SPIT	J9FYH0_9SPIT	J9ESY6_9SPIT	J9EY94_9SPIT	J9FVL9_9SPIT	J9IX02_9SPIT	J9I0L3_9SPIT	J9HIV5_9SPIT	J9IRG6_9SPIT	J9FAL1_9SPIT	J9ILG8_9SPIT	J9FJA0_9SPIT	J9HK51_9SPIT	J9IDQ8_9SPIT	J9HWD7_9SPIT	J9IAV7_9SPIT	J9IZ86_9SPIT	J9IN11_9SPIT	J9EFB0_9SPIT	J9I5P9_9SPIT	J9FPE4_9SPIT	J9IE89_9SPIT	J9JBL4_9SPIT	J9HNW5_9SPIT	J9J9K9_9SPIT	J9JC89_9SPIT	J9I974_9SPIT	J9EE29_9SPIT	J9IEA3_9SPIT	J9J221_9SPIT	J9EKC6_9SPIT	J9FXM0_9SPIT	J9I9L9_9SPIT	J9FD59_9SPIT	J9JCP6_9SPIT
biological_process	GO:0006511	ubiquitin-dependent protein catabolic process	51	77	0.662338	0.999999	3.0347e-06	1	0	J9IT98_9SPIT	J9F960_9SPIT	J9IK12_9SPIT	J9GBA4_9SPIT	J9IB59_9SPIT	J9IRQ3_9SPIT	J9ID33_9SPIT	J9INF2_9SPIT	J9ISN0_9SPIT	J9ESY6_9SPIT	J9EY94_9SPIT	J9FVL9_9SPIT	J9I0L3_9SPIT	J9HIV5_9SPIT	J9IRG6_9SPIT	J9ILG8_9SPIT	J9FJA0_9SPIT	J9HK51_9SPIT	J9IE16_9SPIT	J9IDQ8_9SPIT	J9HWD7_9SPIT	J9IAV7_9SPIT	J9IZ86_9SPIT	J9IN11_9SPIT	J9EFB0_9SPIT	J9HNW5_9SPIT	J9J9K9_9SPIT	J9JC89_9SPIT	J9EE29_9SPIT	J9IEA3_9SPIT	J9EKC6_9SPIT	J9FXM0_9SPIT	J9I9L9_9SPIT	J9I528_9SPIT	J9FD59_9SPIT	J9JCP6_9SPIT	J9IK19_9SPIT	J9I9X2_9SPIT	J9J4S6_9SPIT	J9ID37_9SPIT
biological_process	GO:0007017	microtubule-based process	11	33	0.333333	1	1.20691e-08	1	0	J9IRQ2_9SPIT	J9HMU4_9SPIT	J9IXD0_9SPIT	J9EUL8_9SPIT	J9IVY0_9SPIT	J9JC61_9SPIT	J9HU63_9SPIT	J9HPN8_9SPIT	J9IQY8_9SPIT	J9JB81_9SPIT	J9FR19_9SPIT
biological_process	GO:0006464	cellular protein modification process	7	11	0.636364	1	1.09631e-17	1	0	J9HP95_9SPIT	J9IV53_9SPIT	J9IU45_9SPIT	J9J0R5_9SPIT	J9J0W3_9SPIT	J9F6J0_9SPIT	J9FDD3_9SPIT
biological_process	GO:0006974	cellular response to DNA damage stimulus	6	7	0.857143	1	5.6317e-07	1	0	J9FRC4_9SPIT	J9I890_9SPIT	J9J9W6_9SPIT	J9I1M1_9SPIT	J9ISF6_9SPIT	J9J4Z5_9SPIT
biological_process	GO:0050896	response to stimulus	3	3	1	1	4.64633e-09	1	0	J9J4P6_9SPIT	J9IEF9_9SPIT	J9IS96_9SPIT
biological_process	GO:0018193	peptidyl-amino acid modification	0	2	0	1	3.03445e-13	1	0
biological_process	GO:0043170	macromolecule metabolic process	0	1	0	0.999998	3.07409e-06	1	0
biological_process	GO:0006281	DNA repair	50	82	0.609756	0.999998	5.07792e-06	1	0.001	J9EW47_9SPIT	J9J7M4_9SPIT	J9IMQ8_9SPIT	J9J7C9_9SPIT	J9IUE7_9SPIT	J9FGM3_9SPIT	J9HZ29_9SPIT	J9J047_9SPIT	J9J9Q6_9SPIT	J9I2Q5_9SPIT	J9EPS1_9SPIT	J9IH67_9SPIT	J9IFA9_9SPIT	J9J797_9SPIT	J9J4G1_9SPIT	J9HSR4_9SPIT	J9EMS7_9SPIT	J9HX61_9SPIT	J9IWX2_9SPIT	J9F670_9SPIT	J9I299_9SPIT	J9J9T2_9SPIT	J9EU17_9SPIT	J9JAS3_9SPIT	J9JB53_9SPIT	J9I7L7_9SPIT	J9G9F3_9SPIT	J9EM26_9SPIT	J9IS40_9SPIT	J9J2R1_9SPIT	J9EPJ7_9SPIT	J9IGR6_9SPIT	J9FU09_9SPIT	J9I3X5_9SPIT	J9I0F4_9SPIT	J9I145_9SPIT	J9HTX0_9SPIT	J9IZM8_9SPIT	J9FS89_9SPIT	J9FFU1_9SPIT
biological_process	GO:0006950	response to stress	1	2	0.5	0.999997	5.341e-06	1	0.001	J9EG31_9SPIT
biological_process	GO:0043085	positive regulation of catalytic activity	1	1	1	1	3.25331e-05	1	0.004	J9I0Q9_9SPIT
biological_process	GO:0048017	inositol lipid-mediated signaling	1	1	1	1	3.25331e-05	1	0.004	J9HJL1_9SPIT
biological_process	GO:0006508	proteolysis	1	2	0.5	0.999972	5.62235e-05	1	0.007	J9IAR3_9SPIT
biological_process	GO:0051603	proteolysis involved in cellular protein catabolic process	1	8	0.125	0.999969	6.96744e-05	1	0.009	J9J8Q1_9SPIT
biological_process	GO:0048015	phosphatidylinositol-mediated signaling	12	12	1	1	7.21978e-05	1	0.01	J9IIF2_9SPIT	J9IKP5_9SPIT	J9J781_9SPIT	J9ICR3_9SPIT	J9FH52_9SPIT	J9HYZ8_9SPIT	J9IFB9_9SPIT	J9J0J4_9SPIT	J9HT53_9SPIT	J9HSU0_9SPIT	J9FJ49_9SPIT	J9I788_9SPIT
biological_process	GO:0035556	intracellular signal transduction	21	22	0.954545	0.999942	0.000127498	1	0.018	J9JAA9_9SPIT	J9FBD0_9SPIT	J9G4U2_9SPIT	J9FM02_9SPIT	J9FRY8_9SPIT	J9FL09_9SPIT	J9IQS5_9SPIT	J9IHF4_9SPIT	J9I6Q8_9SPIT	J9IKE4_9SPIT	J9J501_9SPIT	J9F3Z8_9SPIT	J9FW18_9SPIT	J9IC25_9SPIT	J9IJ28_9SPIT	J9HJY4_9SPIT	J9IQ56_9SPIT	J9IZG5_9SPIT	J9J603_9SPIT	J9HXH4_9SPIT	J9IYE2_9SPIT
biological_process	GO:0007034	vacuolar transport	6	10	0.6	0.999979	0.000139191	1	0.019	J9I6M3_9SPIT	J9I0R8_9SPIT	J9FXB8_9SPIT	J9I0X3_9SPIT	J9J2M8_9SPIT	J9G7Q9_9SPIT
biological_process	GO:0046854	phosphatidylinositol phosphate biosynthetic process	11	11	1	1	0.000160161	1	0.029	J9IIF2_9SPIT	J9IKP5_9SPIT	J9J781_9SPIT	J9ICR3_9SPIT	J9FH52_9SPIT	J9HYZ8_9SPIT	J9J0J4_9SPIT	J9HT53_9SPIT	J9HSU0_9SPIT	J9FJ49_9SPIT	J9I788_9SPIT
biological_process	GO:0007165	signal transduction	19	34	0.558824	0.999888	0.000202907	1	0.034	J9J7U4_9SPIT	J9J956_9SPIT	J9ITG8_9SPIT	J9J578_9SPIT	J9J821_9SPIT	J9JAT9_9SPIT	J9IGL2_9SPIT	J9I1S3_9SPIT	J9I9R4_9SPIT	J9IH56_9SPIT	J9JC39_9SPIT	J9I6A6_9SPIT	J9II28_9SPIT	J9J7X2_9SPIT	J9I8E5_9SPIT	J9J9H6_9SPIT	J9JC62_9SPIT	J9JCA9_9SPIT	J9I0K6_9SPIT
biological_process	GO:0016567	protein ubiquitination	13	21	0.619048	0.999948	0.00020022	1	0.034	J9I2E3_9SPIT	J9F720_9SPIT	J9IIX6_9SPIT	J9HJZ4_9SPIT	J9IZP5_9SPIT	J9J3C5_9SPIT	J9HYK4_9SPIT	J9JAU5_9SPIT	J9F560_9SPIT	J9IM09_9SPIT	J9ISG2_9SPIT	J9FRT9_9SPIT	J9ILS5_9SPIT
biological_process	GO:0030163	protein catabolic process	4	9	0.444444	0.999799	0.000393806	1	0.061	J9I337_9SPIT	J9FD82_9SPIT	J9IE81_9SPIT	J9I7C3_9SPIT
biological_process	GO:0006869	lipid transport	5	7	0.714286	0.999881	0.000415414	1	0.066	J9JBR9_9SPIT	J9HZD9_9SPIT	J9I944_9SPIT	J9HTZ7_9SPIT	J9FKV7_9SPIT
biological_process	GO:0007154	cell communication	0	2	0	0.999725	0.000478875	1	0.07
biological_process	GO:0015914	phospholipid transport	24	32	0.75	0.999854	0.000586429	1	0.085	J9J7X1_9SPIT	J9I3C0_9SPIT	J9J227_9SPIT	J9I7N6_9SPIT	J9IBP9_9SPIT	J9HMM9_9SPIT	J9IBV7_9SPIT	J9GDG0_9SPIT	J9J3F7_9SPIT	J9IFF4_9SPIT	J9IX82_9SPIT	J9IRM9_9SPIT	J9HQ49_9SPIT	J9I759_9SPIT	J9J3A8_9SPIT	J9J8L7_9SPIT	J9ICZ1_9SPIT	J9F4B0_9SPIT	J9J6S9_9SPIT	J9J9M6_9SPIT	J9J428_9SPIT	J9I5Y3_9SPIT	J9HQ83_9SPIT	J9IB66_9SPIT
biological_process	GO:0006623	protein targeting to vacuole	9	9	1	1	0.000787267	1	0.124	J9FGV6_9SPIT	J9IQU6_9SPIT	J9HWE0_9SPIT	J9JC03_9SPIT	J9HJ75_9SPIT	J9I2Z5_9SPIT	J9HYY1_9SPIT	J9HJ45_9SPIT	J9G2S3_9SPIT
biological_process	GO:0006259	DNA metabolic process	0	1	0	0.999506	0.000830071	1	0.131
biological_process	GO:0051726	regulation of cell cycle	5	8	0.625	0.999737	0.000915806	1	0.141	J9IWS8_9SPIT	J9J1B4_9SPIT	J9INA7_9SPIT	J9IET2_9SPIT	J9JBS2_9SPIT
biological_process	GO:0006471	protein ADP-ribosylation	11	12	0.916667	0.999928	0.00112775	1	0.18	J9IMV5_9SPIT	J9J7E3_9SPIT	J9EY84_9SPIT	J9IR77_9SPIT	J9FN38_9SPIT	J9J4T4_9SPIT	J9II87_9SPIT	J9IXG3_9SPIT	J9IGT8_9SPIT	J9I4T8_9SPIT	J9FF56_9SPIT
biological_process	GO:0006013	mannose metabolic process	18	23	0.782609	0.99974	0.00127897	1	0.205	J9HLS8_9SPIT	J9FYL8_9SPIT	J9J0B6_9SPIT	J9I6G6_9SPIT	J9J4D1_9SPIT	J9J2V9_9SPIT	J9IEK3_9SPIT	J9IT42_9SPIT	J9HV69_9SPIT	J9J689_9SPIT	J9IDC9_9SPIT	J9J6U4_9SPIT	J9IZH5_9SPIT	J9I954_9SPIT	J9HRW7_9SPIT	J9EV56_9SPIT	J9F4U9_9SPIT	J9I1Z4_9SPIT
biological_process	GO:1904668	positive regulation of ubiquitin protein ligase activity	8	8	1	1	0.00174444	1	0.287	J9F3Q0_9SPIT	J9IJ40_9SPIT	J9HRM3_9SPIT	J9IWL8_9SPIT	J9J701_9SPIT	J9F3N2_9SPIT	J9J413_9SPIT	J9IRT8_9SPIT
biological_process	GO:0007156	homophilic cell adhesion via plasma membrane adhesion molecules	8	8	1	1	0.00174444	1	0.287	J9HY49_9SPIT	J9IPG7_9SPIT	J9I3J5_9SPIT	J9IA51_9SPIT	J9ETZ5_9SPIT	J9J0B9_9SPIT	J9J9Y6_9SPIT	J9IJC1_9SPIT
biological_process	GO:0009190	cyclic nucleotide biosynthetic process	8	8	1	1	0.00174444	1	0.287	J9FM02_9SPIT	J9FRY8_9SPIT	J9IQS5_9SPIT	J9I6Q8_9SPIT	J9F3Z8_9SPIT	J9J603_9SPIT	J9HXH4_9SPIT	J9IYE2_9SPIT
biological_process	GO:0007049	cell cycle	22	44	0.5	0.997589	0.00453583	1	0.559	J9HLE0_9SPIT	J9IBC1_9SPIT	J9FNJ3_9SPIT	J9F0A2_9SPIT	J9EGE3_9SPIT	J9EXW3_9SPIT	J9IYV2_9SPIT	J9INQ0_9SPIT	J9F6B1_9SPIT	J9G3N3_9SPIT	J9IAJ7_9SPIT	J9HME9_9SPIT	J9I794_9SPIT	J9INA7_9SPIT	J9EPF2_9SPIT	J9ESX5_9SPIT	J9FEA4_9SPIT	J9I8P4_9SPIT	J9I4C7_9SPIT	J9I3R5_9SPIT	J9J4Z5_9SPIT	J9EVL3_9SPIT
biological_process	GO:0006401	RNA catabolic process	3	5	0.6	0.998272	0.00612604	1	0.641	J9EKE8_9SPIT	J9HTR8_9SPIT	J9FE57_9SPIT
biological_process	GO:0090304	nucleic acid metabolic process	2	3	0.666667	0.993794	0.00794282	1	0.703	J9IGS7_9SPIT	J9J9V7_9SPIT
biological_process	GO:0006355	regulation of transcription, DNA-templated	23	38	0.605263	0.995991	0.00818271	1	0.704	J9IUM8_9SPIT	J9I019_9SPIT	J9ITM8_9SPIT	J9IK18_9SPIT	J9IWS8_9SPIT	J9I3B9_9SPIT	J9J8X9_9SPIT	J9I219_9SPIT	J9I1L3_9SPIT	J9FNE9_9SPIT	J9J262_9SPIT	J9J1B4_9SPIT	J9I517_9SPIT	J9IET2_9SPIT	J9EH35_9SPIT	J9I502_9SPIT	J9GCR8_9SPIT	J9I2U3_9SPIT	J9FU94_9SPIT	J9G2Y1_9SPIT	J9IV26_9SPIT	J9IB70_9SPIT	J9IF20_9SPIT
biological_process	GO:0045859	regulation of protein kinase activity	1	1	1	0.998872	0.00819204	1	0.74	J9JCA9_9SPIT
biological_process	GO:0030178	negative regulation of Wnt signaling pathway	2	2	1	1	0.00855522	1	0.81	J9HMP8_9SPIT	J9JBP9_9SPIT
biological_process	GO:0031124	mRNA 3'-end processing	1	1	1	1	0.00855522	1	0.81	J9ILG5_9SPIT
biological_process	GO:0006402	mRNA catabolic process	7	8	0.875	0.998045	0.00900634	1	0.823	J9HVI5_9SPIT	J9IVB4_9SPIT	J9IQ03_9SPIT	J9HWN5_9SPIT	J9IHT7_9SPIT	J9ET52_9SPIT	J9IFF9_9SPIT
biological_process	GO:0030261	chromosome condensation	1	1	1	0.999213	0.00940186	1	0.85	J9FP03_9SPIT
biological_process	GO:0006298	mismatch repair	14	19	0.736842	0.997111	0.0114226	1	0.88	J9IQT1_9SPIT	J9ISP9_9SPIT	J9IAQ2_9SPIT	J9HMZ5_9SPIT	J9IXV3_9SPIT	J9I6C8_9SPIT	J9ISK6_9SPIT	J9ISL4_9SPIT	J9EG13_9SPIT	J9G449_9SPIT	J9IYQ9_9SPIT	J9J339_9SPIT	J9J959_9SPIT	J9IWJ9_9SPIT
biological_process	GO:0006351	transcription, DNA-templated	14	29	0.482759	0.990896	0.0146283	1	0.909	G9HRK4_9SPIT	J9EW47_9SPIT	J9IMI7_9SPIT	J9ISM8_9SPIT	J9IYL3_9SPIT	J9IYK9_9SPIT	J9I8L4_9SPIT	J9HR66_9SPIT	J9ISD7_9SPIT	J9I517_9SPIT	J9J8G0_9SPIT	J9HUD4_9SPIT	J9IRB8_9SPIT	J9IVL7_9SPIT
biological_process	GO:0000160	phosphorelay signal transduction system	22	34	0.647059	0.993159	0.0172081	1	0.94	J9HU30_9SPIT	J9F1M8_9SPIT	J9IF61_9SPIT	J9ICW4_9SPIT	J9ISS6_9SPIT	J9I449_9SPIT	J9HSD8_9SPIT	J9F2L8_9SPIT	J9IAR8_9SPIT	J9GD62_9SPIT	J9IF72_9SPIT	J9G6U7_9SPIT	J9IDY8_9SPIT	J9INH2_9SPIT	J9I3R1_9SPIT	J9FET7_9SPIT	J9IAM8_9SPIT	J9JA96_9SPIT	J9J1G1_9SPIT	J9IMZ6_9SPIT	J9I9I2_9SPIT	J9IEW7_9SPIT
biological_process	GO:0006357	regulation of transcription by RNA polymerase II	11	17	0.647059	0.993874	0.0181844	1	0.946	J9HZM0_9SPIT	J9IXM5_9SPIT	J9I168_9SPIT	J9HT10_9SPIT	J9J2J0_9SPIT	J9EKK7_9SPIT	J9II97_9SPIT	J9INA7_9SPIT	J9I9B5_9SPIT	J9I9F8_9SPIT	J9F1J9_9SPIT
biological_process	GO:0007076	mitotic chromosome condensation	7	8	0.875	0.998256	0.0187001	1	0.967	J9J946_9SPIT	J9IRE9_9SPIT	J9HPL7_9SPIT	J9JB77_9SPIT	J9J3P7_9SPIT	J9HUI0_9SPIT	J9IGA5_9SPIT
biological_process	GO:0006493	protein O-linked glycosylation	5	5	1	1	0.0189352	1	0.982	J9I455_9SPIT	J9EWY6_9SPIT	J9ICJ6_9SPIT	J9EMU3_9SPIT	J9IP31_9SPIT
biological_process	GO:0030433	ubiquitin-dependent ERAD pathway	5	5	1	1	0.0189352	1	0.982	J9I7S6_9SPIT	J9IMK2_9SPIT	J9HP26_9SPIT	J9IX44_9SPIT	J9FFX7_9SPIT
biological_process	GO:0006378	mRNA polyadenylation	4	4	1	1	0.0189352	1	0.982	J9J119_9SPIT	J9EUQ8_9SPIT	J9J869_9SPIT	J9IEC9_9SPIT
biological_process	GO:0007051	spindle organization	2	2	1	1	0.0189352	1	0.982	J9HY56_9SPIT	J9HP77_9SPIT
biological_process	GO:0043161	proteasome-mediated ubiquitin-dependent protein catabolic process	3	8	0.375	0.991633	0.0253865	1	0.991	J9IGY5_9SPIT	J9ITA7_9SPIT	J9IJS1_9SPIT
biological_process	GO:0000079	regulation of cyclin-dependent protein serine/threonine kinase activity	8	10	0.8	0.995324	0.0283043	1	0.994	J9HVL3_9SPIT	J9IJM3_9SPIT	J9HUN9_9SPIT	J9I5C7_9SPIT	J9HXY5_9SPIT	J9EH71_9SPIT	J9HYD6_9SPIT	J9G166_9SPIT
biological_process	GO:0006366	transcription by RNA polymerase II	0	1	0	0.984905	0.0315494	1	0.996
biological_process	GO:0046856	phosphatidylinositol dephosphorylation	9	12	0.75	0.991808	0.0368089	1	0.997	J9FPJ1_9SPIT	J9EUS5_9SPIT	J9G5Q7_9SPIT	J9ITG8_9SPIT	J9J578_9SPIT	J9HML3_9SPIT	J9ETF9_9SPIT	J9JBV4_9SPIT	J9IDD8_9SPIT
biological_process	GO:0031297	replication fork processing	9	9	1	0.991808	0.0368089	1	0.997	J9FGM3_9SPIT	J9J4G1_9SPIT	J9EMS7_9SPIT	J9I299_9SPIT	J9I7L7_9SPIT	J9FSU3_9SPIT	J9FQB2_9SPIT	J9IBU3_9SPIT	J9HR79_9SPIT
biological_process	GO:0031123	RNA 3'-end processing	1	2	0.5	0.991808	0.0368089	1	0.997	J9HLW9_9SPIT
biological_process	GO:0006289	nucleotide-excision repair	10	14	0.714286	0.988102	0.0441542	1	0.999	J9IUM8_9SPIT	J9INQ5_9SPIT	J9HVQ3_9SPIT	J9J7J2_9SPIT	J9GCR8_9SPIT	J9ITA7_9SPIT	J9G176_9SPIT	J9GEC2_9SPIT	J9IJQ3_9SPIT	J9EVI6_9SPIT
biological_process	GO:0005992	trehalose biosynthetic process	4	4	1	1	0.0418934	1	0.999	J9IJH5_9SPIT	J9I1L2_9SPIT	J9HWG4_9SPIT	J9INR1_9SPIT
biological_process	GO:0071596	ubiquitin-dependent protein catabolic process via the N-end rule pathway	4	4	1	1	0.0418934	1	0.999	J9IQN1_9SPIT	J9I7H8_9SPIT	J9I3W7_9SPIT	J9I255_9SPIT
biological_process	GO:0090090	negative regulation of canonical Wnt signaling pathway	4	4	1	1	0.0418934	1	0.999	J9HN36_9SPIT	J9IIR1_9SPIT	J9I263_9SPIT	J9J0T1_9SPIT
biological_process	GO:0046621	negative regulation of organ growth	4	4	1	1	0.0418934	1	0.999	J9IIL9_9SPIT	J9HW90_9SPIT	J9I4B0_9SPIT	J9FAX6_9SPIT
biological_process	GO:0032012	regulation of ARF protein signal transduction	4	4	1	1	0.0418934	1	0.999	J9I309_9SPIT	J9HYR0_9SPIT	J9F544_9SPIT	J9HWR3_9SPIT
biological_process	GO:0032511	late endosome to vacuole transport via multivesicular body sorting pathway	1	1	1	1	0.0418934	1	0.999	J9FRR6_9SPIT
biological_process	GO:0045944	positive regulation of transcription by RNA polymerase II	1	1	1	1	0.0418934	1	0.999	J9J5P0_9SPIT
biological_process	GO:0005975	carbohydrate metabolic process	34	84	0.404762	0.252527	0.794957	1	1	J9IXI3_9SPIT	J9FCY0_9SPIT	J9G224_9SPIT	J9J3W4_9SPIT	J9IYA0_9SPIT	J9F8I3_9SPIT	J9J4D3_9SPIT	J9I1F0_9SPIT	J9I3T6_9SPIT	J9IBN8_9SPIT	J9IH83_9SPIT	J9IWY0_9SPIT	J9HII0_9SPIT	J9I3T9_9SPIT	J9IUL1_9SPIT	J9ETG4_9SPIT	J9G4X2_9SPIT	J9HLR1_9SPIT	J9IH04_9SPIT	J9IP02_9SPIT	J9IB48_9SPIT	J9JA38_9SPIT	J9J2X6_9SPIT	J9FGU0_9SPIT	J9J317_9SPIT	J9IDB0_9SPIT	J9J596_9SPIT	J9G3C0_9SPIT	J9FQB2_9SPIT	J9IWR9_9SPIT	J9HTD2_9SPIT	J9ITN8_9SPIT	J9I613_9SPIT	J9IK16_9SPIT
biological_process	GO:0016192	vesicle-mediated transport	33	74	0.445946	0.713041	0.351153	1	1	J9I568_9SPIT	J9IR66_9SPIT	J9IMT3_9SPIT	J9ERJ6_9SPIT	J9I0A7_9SPIT	J9HXD1_9SPIT	J9I2G5_9SPIT	J9INE9_9SPIT	J9IRV8_9SPIT	J9J061_9SPIT	J9HWE0_9SPIT	J9IC35_9SPIT	J9EWZ1_9SPIT	J9FPN1_9SPIT	J9J2S3_9SPIT	J9IYW0_9SPIT	J9I6E1_9SPIT	J9JC03_9SPIT	J9HJ75_9SPIT	J9ENT9_9SPIT	J9IRY6_9SPIT	J9HVW6_9SPIT	J9J9I5_9SPIT	J9HY16_9SPIT	J9II57_9SPIT	J9I5C4_9SPIT	J9IYN2_9SPIT	J9HJ45_9SPIT	J9FXF4_9SPIT	J9G6A7_9SPIT	J9HUH3_9SPIT	J9J7I7_9SPIT	J9IFK9_9SPIT
biological_process	GO:0015031	protein transport	33	74	0.445946	0.82331	0.219346	1	1	J9I568_9SPIT	J9JB64_9SPIT	J9FDC4_9SPIT	J9HP95_9SPIT	J9IRV8_9SPIT	J9G878_9SPIT	J9HY47_9SPIT	J9J5C6_9SPIT	J9J0D3_9SPIT	J9J061_9SPIT	J9IU45_9SPIT	J9G9V4_9SPIT	J9IZK5_9SPIT	J9IC35_9SPIT	J9I9Y0_9SPIT	J9JA34_9SPIT	J9FUU4_9SPIT	J9ELU7_9SPIT	J9IYU6_9SPIT	J9I3J6_9SPIT	J9J812_9SPIT	J9G401_9SPIT	J9J1V8_9SPIT	J9G9S4_9SPIT	J9IRW2_9SPIT	J9I0A6_9SPIT	J9I5C4_9SPIT	J9IYN2_9SPIT	J9HP29_9SPIT	J9F544_9SPIT	J9HS08_9SPIT	J9FWL8_9SPIT	J9FIJ3_9SPIT
biological_process	GO:0006260	DNA replication	30	66	0.454545	0.709751	0.363857	1	1	J9G9W9_9SPIT	J9J7M4_9SPIT	J9FBE5_9SPIT	J9J1K2_9SPIT	J9IFC8_9SPIT	J9I2M2_9SPIT	J9HWP9_9SPIT	J9HX61_9SPIT	J9J7T0_9SPIT	J9IUA6_9SPIT	J9ILB6_9SPIT	J9EQ15_9SPIT	J9I673_9SPIT	J9I2N1_9SPIT	J9EPJ7_9SPIT	J9HYF8_9SPIT	J9I0F4_9SPIT	J9INP7_9SPIT	J9HTX0_9SPIT	J9FS89_9SPIT	J9FFU1_9SPIT	J9FBT7_9SPIT	J9EYH8_9SPIT	J9J8C5_9SPIT	J9HWR6_9SPIT	J9J1G3_9SPIT	J9HL87_9SPIT	J9J692_9SPIT	J9HP56_9SPIT	J9IFK1_9SPIT
biological_process	GO:0006886	intracellular protein transport	29	60	0.483333	0.901811	0.136891	1	1	J9ETA3_9SPIT	J9ERJ6_9SPIT	J9I0A7_9SPIT	J9HXD1_9SPIT	J9INE9_9SPIT	J9IR36_9SPIT	J9I4B4_9SPIT	J9IMF8_9SPIT	J9IN72_9SPIT	J9JCP4_9SPIT	J9HM03_9SPIT	J9IBL1_9SPIT	J9FPN1_9SPIT	J9FXW9_9SPIT	J9FC62_9SPIT	J9J9Y5_9SPIT	J9IYW0_9SPIT	J9I6E1_9SPIT	J9IRY6_9SPIT	J9ITU6_9SPIT	J9J9I5_9SPIT	J9IUP6_9SPIT	J9FG20_9SPIT	J9IU20_9SPIT	J9HMM7_9SPIT	J9J4K4_9SPIT	J9HUH3_9SPIT	J9IR81_9SPIT	J9IES7_9SPIT
biological_process	GO:0032259	methylation	29	79	0.367089	0.0421331	0.973219	1	1	J9IQJ4_9SPIT	J9IRN3_9SPIT	J9FJI5_9SPIT	J9IMU5_9SPIT	J9IXW0_9SPIT	J9IGA2_9SPIT	J9I0S9_9SPIT	J9IEP0_9SPIT	J9I9E4_9SPIT	J9IDN1_9SPIT	J9I5B1_9SPIT	J9I4F4_9SPIT	J9IUK5_9SPIT	J9I3L1_9SPIT	J9G750_9SPIT	J9ICD3_9SPIT	J9HWR5_9SPIT	J9IP84_9SPIT	J9IDT7_9SPIT	J9JCJ6_9SPIT	J9HJU5_9SPIT	J9FJ68_9SPIT	J9IT23_9SPIT	J9HW68_9SPIT	J9IMK8_9SPIT	J9IYQ8_9SPIT	J9IJQ2_9SPIT	J9JCP8_9SPIT	J9ITE1_9SPIT
biological_process	GO:0006397	mRNA processing	25	45	0.555556	0.812242	0.246134	1	1	J9HSH4_9SPIT	J9J9H4_9SPIT	J9HZU5_9SPIT	J9IMZ5_9SPIT	J9I3X8_9SPIT	J9EHE5_9SPIT	J9IVX5_9SPIT	J9J263_9SPIT	J9IVJ5_9SPIT	J9J886_9SPIT	J9IH57_9SPIT	J9J864_9SPIT	J9IZS3_9SPIT	J9HZ49_9SPIT	J9J0A4_9SPIT	J9IF18_9SPIT	J9INZ2_9SPIT	J9IXM9_9SPIT	J9J286_9SPIT	J9J1Q3_9SPIT	J9IM33_9SPIT	J9IUW1_9SPIT	J9HLW9_9SPIT	J9J3W2_9SPIT	J9I2D2_9SPIT
biological_process	GO:0051301	cell division	21	37	0.567568	0.940332	0.10693	1	1	J9HLE0_9SPIT	J9I9N7_9SPIT	J9J946_9SPIT	J9EGE3_9SPIT	J9IRE9_9SPIT	J9IYV2_9SPIT	J9INQ0_9SPIT	J9HPL7_9SPIT	J9F6B1_9SPIT	J9JB77_9SPIT	J9IAJ7_9SPIT	J9HME9_9SPIT	J9J1C1_9SPIT	J9J3P7_9SPIT	J9ESX5_9SPIT	J9I4C7_9SPIT	J9I8W9_9SPIT	J9HUI0_9SPIT	J9J2X7_9SPIT	J9IGA5_9SPIT	J9EVL3_9SPIT
biological_process	GO:0006629	lipid metabolic process	19	71	0.267606	0.000135297	0.999921	0.022	1	J9ID29_9SPIT	J9IMK5_9SPIT	J9EZV0_9SPIT	J9ITE2_9SPIT	J9IVB5_9SPIT	J9IK07_9SPIT	J9I9J9_9SPIT	J9INN5_9SPIT	J9GBS0_9SPIT	J9EKV3_9SPIT	J9F7H1_9SPIT	J9FR87_9SPIT	J9IHC8_9SPIT	J9HSX0_9SPIT	J9IA35_9SPIT	J9GBE4_9SPIT	J9J708_9SPIT	J9J5S7_9SPIT	J9IWP7_9SPIT
biological_process	GO:0006396	RNA processing	15	29	0.517241	0.184645	0.848765	1	1	J9F1Y1_9SPIT	J9J0S4_9SPIT	J9IAF2_9SPIT	J9GCC0_9SPIT	J9J526_9SPIT	J9I5U6_9SPIT	J9J8W1_9SPIT	J9J082_9SPIT	J9END0_9SPIT	J9I4S3_9SPIT	J9HST4_9SPIT	J9I7I3_9SPIT	J9I680_9SPIT	J9JCJ5_9SPIT	J9IH19_9SPIT
biological_process	GO:0006412	translation	14	112	0.125	1.08512e-11	1	0	1	J9FIC1_9SPIT	J9JBP6_9SPIT	J9I2V5_9SPIT	J9I3J3_9SPIT	J9IRX2_9SPIT	J9FQ29_9SPIT	J9JC93_9SPIT	J9FJ09_9SPIT	J9IYK7_9SPIT	J9FPR6_9SPIT	J9FG44_9SPIT	J9FE86_9SPIT	J9ITU1_9SPIT	J9HN89_9SPIT
biological_process	GO:0006457	protein folding	13	58	0.224138	0.000402432	0.99985	0.071	1	J9IS88_9SPIT	J9ITE6_9SPIT	J9J5W1_9SPIT	J9HZX2_9SPIT	J9FJ63_9SPIT	J9IJW0_9SPIT	J9JBH0_9SPIT	J9ITX2_9SPIT	J9IEQ7_9SPIT	J9IZH6_9SPIT	J9FBI3_9SPIT	J9IWY6_9SPIT	J9IR24_9SPIT
biological_process	GO:0060271	cilium assembly	13	29	0.448276	0.829503	0.255061	1	1	J9HY15_9SPIT	J9HZ22_9SPIT	J9JA63_9SPIT	J9HRS9_9SPIT	J9FF44_9SPIT	J9I716_9SPIT	J9JA37_9SPIT	J9JAG2_9SPIT	J9ITU4_9SPIT	J9JAH2_9SPIT	J9IIW2_9SPIT	J9J0Y9_9SPIT	J9J074_9SPIT
biological_process	GO:0006749	glutathione metabolic process	12	50	0.24	0.00195246	0.999284	0.252	1	J9IM61_9SPIT	J9IHG7_9SPIT	J9G0M9_9SPIT	J9I448_9SPIT	J9IQ36_9SPIT	J9IY58_9SPIT	J9J5Z6_9SPIT	J9HZQ4_9SPIT	J9J4J1_9SPIT	J9EGG6_9SPIT	J9IHR0_9SPIT	J9HX01_9SPIT
biological_process	GO:0006364	rRNA processing	12	43	0.27907	0.00220133	0.999115	0.272	1	J9IQJ4_9SPIT	J9J5P7_9SPIT	J9IMZ5_9SPIT	J9I5J9_9SPIT	J9IAK0_9SPIT	J9IF03_9SPIT	J9FDX3_9SPIT	J9FVG7_9SPIT	J9J5I3_9SPIT	J9I6Y3_9SPIT	J9IUG7_9SPIT	J9IMK8_9SPIT
biological_process	GO:0006310	DNA recombination	12	24	0.5	0.600201	0.530817	1	1	J9J7M4_9SPIT	J9IMQ8_9SPIT	J9I2M2_9SPIT	J9HX61_9SPIT	J9JBG0_9SPIT	J9EDT5_9SPIT	J9I0F4_9SPIT	J9HTX0_9SPIT	J9IZM8_9SPIT	J9J0V3_9SPIT	J9F1X1_9SPIT	J9FW49_9SPIT
biological_process	GO:0000398	mRNA splicing, via spliceosome	11	28	0.392857	0.0959285	0.944628	1	1	J9G1E8_9SPIT	J9I939_9SPIT	J9HSR4_9SPIT	J9HW42_9SPIT	J9G6C4_9SPIT	J9GDV6_9SPIT	J9IGJ4_9SPIT	J9IJB5_9SPIT	J9G1D5_9SPIT	J9F1A6_9SPIT	J9HKR9_9SPIT
biological_process	GO:0006139	nucleobase-containing compound metabolic process	10	14	0.714286	0.871762	0.146611	1	1	J9FRC4_9SPIT	J9I7N8_9SPIT	J9IA12_9SPIT	J9I890_9SPIT	J9J9W6_9SPIT	J9I1M1_9SPIT	J9ISW6_9SPIT	J9GC17_9SPIT	J9J447_9SPIT	J9IJB6_9SPIT
biological_process	GO:0016042	lipid catabolic process	9	25	0.36	0.121048	0.930243	1	1	J9IG39_9SPIT	J9J5N9_9SPIT	J9HPP0_9SPIT	J9IKE4_9SPIT	J9IVR5_9SPIT	J9I2C7_9SPIT	J9HJL1_9SPIT	J9HWX0_9SPIT	J9FVR1_9SPIT
biological_process	GO:0009058	biosynthetic process	8	26	0.307692	1.09635e-08	1	0	1	J9IYU4_9SPIT	J9EWC6_9SPIT	J9IW94_9SPIT	J9FSQ5_9SPIT	J9IYL0_9SPIT	J9J6N6_9SPIT	J9EKJ8_9SPIT	J9IV13_9SPIT
biological_process	GO:0006888	endoplasmic reticulum to Golgi vesicle-mediated transport	8	15	0.533333	0.737528	0.44561	1	1	J9ETA3_9SPIT	J9ITU6_9SPIT	J9G9S4_9SPIT	J9FG20_9SPIT	J9J6G7_9SPIT	J9HMM7_9SPIT	J9J4K4_9SPIT	J9IES7_9SPIT
biological_process	GO:0006606	protein import into nucleus	8	14	0.571429	0.877535	0.264876	1	1	J9IVM6_9SPIT	J9G5X0_9SPIT	J9IL42_9SPIT	J9IFX4_9SPIT	J9I6R0_9SPIT	J9I444_9SPIT	J9IP76_9SPIT	J9ITD6_9SPIT
biological_process	GO:0030030	cell projection organization	7	14	0.5	0.744516	0.341454	1	1	J9ISD2_9SPIT	J9I8F1_9SPIT	J9EUL8_9SPIT	J9I2S2_9SPIT	J9J9K7_9SPIT	J9J9D4_9SPIT	J9IFF1_9SPIT
biological_process	GO:0042254	ribosome biogenesis	7	18	0.388889	0.00833842	0.995516	0.8	1	J9J9N5_9SPIT	J9IPF1_9SPIT	J9EUY1_9SPIT	J9IUZ2_9SPIT	J9JAU1_9SPIT	J9G2W8_9SPIT	J9HY59_9SPIT
biological_process	GO:0008033	tRNA processing	7	15	0.466667	0.327892	0.767553	1	1	J9IQ79_9SPIT	J9IQ30_9SPIT	J9FC37_9SPIT	J9JC91_9SPIT	J9HPN5_9SPIT	J9HLG1_9SPIT	J9IW17_9SPIT
biological_process	GO:0031047	gene silencing by RNA	7	12	0.583333	0.885041	0.266534	1	1	J9ITB8_9SPIT	J9J5B2_9SPIT	J9GCC0_9SPIT	J9I0C4_9SPIT	J9J8R9_9SPIT	J9ITC2_9SPIT	J9I3F9_9SPIT
biological_process	GO:0001522	pseudouridine synthesis	7	13	0.538462	0.816502	0.363409	1	1	J9FDX3_9SPIT	J9IS14_9SPIT	J9EUY1_9SPIT	J9JC91_9SPIT	J9HPN5_9SPIT	J9IZ16_9SPIT	J9HLP3_9SPIT
biological_process	GO:0043666	regulation of phosphoprotein phosphatase activity	6	10	0.6	0.89523	0.266963	1	1	J9IYQ2_9SPIT	J9JCL5_9SPIT	J9HTC0_9SPIT	J9G194_9SPIT	J9HMJ4_9SPIT	J9ISH8_9SPIT
biological_process	GO:0006914	autophagy	6	19	0.315789	0.289256	0.834578	1	1	J9I8Q4_9SPIT	J9FJ04_9SPIT	J9ITE5_9SPIT	J9J0D3_9SPIT	J9ILL0_9SPIT	J9IKH8_9SPIT
biological_process	GO:0006096	glycolytic process	6	21	0.285714	0.0915224	0.963544	1	1	J9J921_9SPIT	J9IKA9_9SPIT	J9HUW5_9SPIT	J9F779_9SPIT	J9I392_9SPIT	J9HYI3_9SPIT
biological_process	GO:0008380	RNA splicing	6	17	0.352941	0.0599929	0.964582	1	1	J9J9H4_9SPIT	J9IVX5_9SPIT	J9IHF3_9SPIT	J9IF18_9SPIT	J9INZ2_9SPIT	J9J3W2_9SPIT
biological_process	GO:0006284	base-excision repair	6	8	0.75	0.948756	0.169647	1	1	J9ITP2_9SPIT	J9I5W6_9SPIT	J9IDQ5_9SPIT	J9G176_9SPIT	J9IJQ3_9SPIT	J9EVI6_9SPIT
biological_process	GO:0016226	iron-sulfur cluster assembly	6	12	0.5	0.636591	0.581098	1	1	J9I3L7_9SPIT	J9FEL3_9SPIT	J9JAS3_9SPIT	J9ESC0_9SPIT	J9IHW4_9SPIT	J9IN61_9SPIT
biological_process	GO:0006635	fatty acid beta-oxidation	6	16	0.375	0.357508	0.808962	1	1	J9FC06_9SPIT	J9IPY3_9SPIT	J9J436_9SPIT	J9IIH6_9SPIT	J9J1I0_9SPIT	J9J7T6_9SPIT
biological_process	GO:0006338	chromatin remodeling	5	9	0.555556	0.733466	0.480626	1	1	J9EW47_9SPIT	J9JB53_9SPIT	J9I2Q4_9SPIT	J9G3M9_9SPIT	J9HU92_9SPIT
biological_process	GO:0006352	DNA-templated transcription, initiation	5	10	0.5	0.900186	0.189054	1	1	J9EG42_9SPIT	J9IP61_9SPIT	J9HLB2_9SPIT	J9EI40_9SPIT	J9ISV4_9SPIT
biological_process	GO:0006099	tricarboxylic acid cycle	5	20	0.25	0.0521894	0.982469	1	1	J9FPW6_9SPIT	J9ITK4_9SPIT	J9FIT1_9SPIT	J9J377_9SPIT	J9IHW6_9SPIT
biological_process	GO:0006325	chromatin organization	5	16	0.3125	0.361534	0.741424	1	1	J9IGA2_9SPIT	J9IH42_9SPIT	J9G9H7_9SPIT	J9IWH8_9SPIT	J9I517_9SPIT
biological_process	GO:0034765	regulation of ion transmembrane transport	5	14	0.357143	0.253464	0.884271	1	1	J9HYH0_9SPIT	J9J827_9SPIT	J9IE84_9SPIT	J9IRR7_9SPIT	J9J0J0_9SPIT
biological_process	GO:0034453	microtubule anchoring	5	6	0.833333	0.991445	0.0708353	1	1	J9I035_9SPIT	J9ER84_9SPIT	J9HTB0_9SPIT	J9HLI2_9SPIT	J9FNQ9_9SPIT
biological_process	GO:0071897	DNA biosynthetic process	5	9	0.555556	0.885041	0.266534	1	1	J9J7M4_9SPIT	J9EPS1_9SPIT	J9I2M2_9SPIT	J9HX61_9SPIT	J9I0F4_9SPIT
biological_process	GO:0006265	DNA topological change	5	7	0.714286	0.963297	0.156166	1	1	J9J536_9SPIT	J9J1U5_9SPIT	J9IBE1_9SPIT	J9FCG0_9SPIT	J9IMX8_9SPIT
biological_process	GO:0060285	cilium-dependent cell motility	5	5	1	0.877535	0.264876	1	1	J9IC66_9SPIT	J9EM83_9SPIT	J9HY18_9SPIT	J9HYT4_9SPIT	J9I524_9SPIT
biological_process	GO:0006270	DNA replication initiation	5	14	0.357143	0.329536	0.838359	1	1	J9EXW3_9SPIT	J9ILN3_9SPIT	J9I794_9SPIT	J9I3R5_9SPIT	J9ENV1_9SPIT
biological_process	GO:0008152	metabolic process	5	8	0.625	0.00937187	0.992357	0.817	1	J9I8J8_9SPIT	J9HSS3_9SPIT	J9HY34_9SPIT	J9ELB2_9SPIT	J9IJ35_9SPIT
biological_process	GO:0006996	organelle organization	5	7	0.714286	0.859205	0.172754	1	1	J9J7Z1_9SPIT	J9IRF8_9SPIT	J9ICL8_9SPIT	J9HXI0_9SPIT	J9HNT8_9SPIT
biological_process	GO:0001682	tRNA 5'-leader removal	5	6	0.833333	0.991445	0.0708353	1	1	J9ISR6_9SPIT	J9HRD5_9SPIT	J9GAI5_9SPIT	J9HZP8_9SPIT	J9I342_9SPIT
biological_process	GO:0006302	double-strand break repair	4	6	0.666667	0.949565	0.128043	1	1	J9JB27_9SPIT	J9IUS7_9SPIT	J9G2U1_9SPIT	J9J2U3_9SPIT
biological_process	GO:0006367	transcription initiation from RNA polymerase II promoter	4	10	0.4	0.816502	0.363409	1	1	J9G7G3_9SPIT	J9IIN4_9SPIT	J9J7J2_9SPIT	J9IVS0_9SPIT
biological_process	GO:0046373	L-arabinose metabolic process	4	12	0.333333	0.297488	0.869983	1	1	J9IA43_9SPIT	J9IM08_9SPIT	J9JCF0_9SPIT	J9J982_9SPIT
biological_process	GO:0030001	metal ion transport	4	4	1	0.991445	0.0708353	1	1	J9I6R4_9SPIT	J9FXK4_9SPIT	J9IYV6_9SPIT	J9HZ93_9SPIT
biological_process	GO:0000027	ribosomal large subunit assembly	4	7	0.571429	0.843834	0.397296	1	1	J9HIJ7_9SPIT	J9ICN9_9SPIT	J9J3Y7_9SPIT	J9HZJ0_9SPIT
biological_process	GO:0051276	chromosome organization	4	5	0.8	0.906159	0.137314	1	1	J9HSU9_9SPIT	J9J9M1_9SPIT	J9I4X0_9SPIT	J9IPI7_9SPIT
biological_process	GO:0006417	regulation of translation	4	5	0.8	0.740396	0.431056	1	1	J9EGE7_9SPIT	J9I7A1_9SPIT	J9J2X7_9SPIT	J9F9F0_9SPIT
biological_process	GO:0007205	protein kinase C-activating G protein-coupled receptor signaling pathway	4	6	0.666667	0.929165	0.259507	1	1	J9IM31_9SPIT	J9IG16_9SPIT	J9J6V1_9SPIT	J9J6Q6_9SPIT
biological_process	GO:0006979	response to oxidative stress	4	14	0.285714	0.218316	0.897095	1	1	J9FUF5_9SPIT	J9HUM4_9SPIT	J9IYY7_9SPIT	J9J4Z4_9SPIT
biological_process	GO:0003341	cilium movement	4	7	0.571429	0.465252	0.717913	1	1	J9HZ22_9SPIT	J9ILQ9_9SPIT	J9FF44_9SPIT	J9JAG2_9SPIT
biological_process	GO:0000902	cell morphogenesis	4	7	0.571429	0.927878	0.183498	1	1	J9EVW9_9SPIT	J9FPN1_9SPIT	J9F1K8_9SPIT	J9I1A5_9SPIT
biological_process	GO:0071555	cell wall organization	4	7	0.571429	0.843834	0.397296	1	1	J9HR56_9SPIT	J9IZF4_9SPIT	J9HMK1_9SPIT	J9GAD2_9SPIT
biological_process	GO:0008360	regulation of cell shape	4	6	0.666667	0.929165	0.259507	1	1	J9HR56_9SPIT	J9IZF4_9SPIT	J9HMK1_9SPIT	J9GAD2_9SPIT
biological_process	GO:0001510	RNA methylation	4	10	0.4	0.308009	0.834005	1	1	J9HNY3_9SPIT	J9J5Q7_9SPIT	J9FP96_9SPIT	J9IQD8_9SPIT
biological_process	GO:0007015	actin filament organization	4	4	1	0.443644	0.746536	1	1	J9HP07_9SPIT	J9J488_9SPIT	J9ENS1_9SPIT	J9ILL6_9SPIT
biological_process	GO:0006379	mRNA cleavage	4	5	0.8	0.981065	0.133726	1	1	J9J119_9SPIT	J9EUQ8_9SPIT	J9J869_9SPIT	J9IEC9_9SPIT
biological_process	GO:0043328	protein transport to vacuole involved in ubiquitin-dependent protein catabolic process via the multivesicular body sorting pathway	3	3	1	1	0.0926522	1	1	J9JBC6_9SPIT	J9GED3_9SPIT	J9FM16_9SPIT
biological_process	GO:0006633	fatty acid biosynthetic process	3	11	0.272727	0.185841	0.937311	1	1	J9IKI5_9SPIT	J9J6S4_9SPIT	J9J303_9SPIT
biological_process	GO:0006890	retrograde vesicle-mediated transport, Golgi to endoplasmic reticulum	3	6	0.5	0.740493	0.563957	1	1	J9G878_9SPIT	J9EYD0_9SPIT	J9J3F6_9SPIT
biological_process	GO:0006506	GPI anchor biosynthetic process	3	13	0.230769	0.0265061	0.993855	0.993	1	J9I3G1_9SPIT	J9IXF3_9SPIT	J9F7V6_9SPIT
biological_process	GO:0006486	protein glycosylation	3	14	0.214286	0.162488	0.914323	1	1	J9ESL1_9SPIT	J9FR42_9SPIT	J9IDC3_9SPIT
biological_process	GO:1905515	non-motile cilium assembly	3	3	1	1	0.0926522	1	1	J9FAV5_9SPIT	J9GCY5_9SPIT	J9I6B1_9SPIT
biological_process	GO:0008299	isoprenoid biosynthetic process	3	4	0.75	0.929165	0.259507	1	1	J9HWX3_9SPIT	J9IGA1_9SPIT	J9J7Z3_9SPIT
biological_process	GO:0007096	regulation of exit from mitosis	3	6	0.5	0.740493	0.563957	1	1	J9EGE3_9SPIT	J9IYV2_9SPIT	J9F6B1_9SPIT
biological_process	GO:0008643	carbohydrate transport	3	15	0.2	0.040254	0.990037	1	1	J9I978_9SPIT	J9G3F2_9SPIT	J9FNI4_9SPIT
biological_process	GO:0042147	retrograde transport, endosome to Golgi	3	5	0.6	0.866274	0.411732	1	1	J9FUU4_9SPIT	J9HUA9_9SPIT	J9IM72_9SPIT
biological_process	GO:0016024	CDP-diacylglycerol biosynthetic process	3	9	0.333333	0.355008	0.854589	1	1	J9HTW6_9SPIT	J9JBF8_9SPIT	J9J884_9SPIT
biological_process	GO:0000724	double-strand break repair via homologous recombination	3	6	0.5	0.740493	0.563957	1	1	J9INI1_9SPIT	J9IQZ3_9SPIT	J9IGV2_9SPIT
biological_process	GO:0071929	alpha-tubulin acetylation	3	5	0.6	0.866274	0.411732	1	1	J9FAH6_9SPIT	J9IDS6_9SPIT	J9J913_9SPIT
biological_process	GO:0070507	regulation of microtubule cytoskeleton organization	3	4	0.75	0.636591	0.581098	1	1	J9FAH6_9SPIT	J9IDS6_9SPIT	J9J913_9SPIT
biological_process	GO:0006807	nitrogen compound metabolic process	3	16	0.1875	0.91318	0.098625	1	1	J9ELS9_9SPIT	J9HVH5_9SPIT	J9IBU1_9SPIT
biological_process	GO:0035518	histone H2A monoubiquitination	3	4	0.75	0.958107	0.244929	1	1	J9J4H0_9SPIT	J9I7A6_9SPIT	J9IXF0_9SPIT
biological_process	GO:0006303	double-strand break repair via nonhomologous end joining	3	4	0.75	0.958107	0.244929	1	1	J9GC51_9SPIT	J9F514_9SPIT	J9F1X1_9SPIT
biological_process	GO:0071704	organic substance metabolic process	3	8	0.375	0.230535	0.790925	1	1	J9FX29_9SPIT	J9I0V2_9SPIT	J9HS37_9SPIT
biological_process	GO:0006433	prolyl-tRNA aminoacylation	3	3	1	1	0.0926522	1	1	J9FNU7_9SPIT	J9I776_9SPIT	J9G4Y5_9SPIT
biological_process	GO:0035608	protein deglutamylation	3	3	1	1	0.0926522	1	1	J9J0Q1_9SPIT	J9I4E8_9SPIT	J9IDA6_9SPIT
biological_process	GO:0006520	cellular amino acid metabolic process	3	7	0.428571	4.7248e-05	0.999982	0.008	1	J9IAZ0_9SPIT	J9EWC6_9SPIT	J9IV13_9SPIT
biological_process	GO:0016570	histone modification	3	5	0.6	0.867805	0.259604	1	1	J9IGA2_9SPIT	J9IJM4_9SPIT	J9FU94_9SPIT
biological_process	GO:0060294	cilium movement involved in cell motility	3	9	0.333333	0.355008	0.854589	1	1	J9JA63_9SPIT	J9HQ74_9SPIT	J9J074_9SPIT
biological_process	GO:0006887	exocytosis	3	4	0.75	0.740493	0.563957	1	1	J9IHI7_9SPIT	J9HY47_9SPIT	J9IIM8_9SPIT
biological_process	GO:0009072	aromatic amino acid family metabolic process	3	9	0.333333	0.115729	0.959746	1	1	J9IP86_9SPIT	J9HVZ7_9SPIT	J9I430_9SPIT
biological_process	GO:0000184	nuclear-transcribed mRNA catabolic process, nonsense-mediated decay	3	3	1	1	0.0926522	1	1	J9FEJ8_9SPIT	J9G714_9SPIT	J9HUA7_9SPIT
biological_process	GO:0046513	ceramide biosynthetic process	3	7	0.428571	0.602704	0.688953	1	1	J9IEY3_9SPIT	J9IVP8_9SPIT	J9GE18_9SPIT
biological_process	GO:0000338	protein deneddylation	3	3	1	1	0.0926522	1	1	J9IJC3_9SPIT	J9I4Q7_9SPIT	J9IBP2_9SPIT
biological_process	GO:0002098	tRNA wobble uridine modification	3	12	0.25	0.0893121	0.974473	1	1	J9FLV2_9SPIT	J9IIS6_9SPIT	J9IHR6_9SPIT
biological_process	GO:0009116	nucleoside metabolic process	3	7	0.428571	0.830353	0.384766	1	1	J9J0A5_9SPIT	J9HRJ6_9SPIT	J9J1H2_9SPIT
biological_process	GO:0006499	N-terminal protein myristoylation	3	3	1	1	0.0926522	1	1	J9FZB5_9SPIT	J9HTK4_9SPIT	J9IN33_9SPIT
biological_process	GO:0051028	mRNA transport	3	5	0.6	0.297488	0.869983	1	1	J9G9V4_9SPIT	J9J1V8_9SPIT	J9J348_9SPIT
biological_process	GO:0006400	tRNA modification	3	6	0.5	0.085677	0.960543	1	1	J9IMY6_9SPIT	J9ISA3_9SPIT	J9J6V8_9SPIT
biological_process	GO:1990961	xenobiotic detoxification by transmembrane export across the plasma membrane	3	8	0.375	0.470664	0.784724	1	1	J9I1W8_9SPIT	J9IJN5_9SPIT	J9IU78_9SPIT
biological_process	GO:0030968	endoplasmic reticulum unfolded protein response	3	3	1	1	0.0926522	1	1	J9IX44_9SPIT	J9HZ49_9SPIT	J9FFX7_9SPIT
biological_process	GO:0006369	termination of RNA polymerase II transcription	3	3	1	1	0.0926522	1	1	J9J119_9SPIT	J9EUQ8_9SPIT	J9J869_9SPIT
biological_process	GO:0010165	response to X-ray	3	3	1	1	0.0926522	1	1	J9I5V9_9SPIT	J9J9L5_9SPIT	J9EG64_9SPIT
biological_process	GO:0007020	microtubule nucleation	3	5	0.6	0.866274	0.411732	1	1	J9G491_9SPIT	J9I3F5_9SPIT	J9IBE2_9SPIT
biological_process	GO:0097428	protein maturation by iron-sulfur cluster transfer	3	5	0.6	0.470664	0.784724	1	1	J9JAS3_9SPIT	J9IU17_9SPIT	J9IUK2_9SPIT
biological_process	GO:0009740	gibberellic acid mediated signaling pathway	3	3	1	1	0.0926522	1	1	J9JAX3_9SPIT	J9I1U1_9SPIT	J9FMH3_9SPIT
biological_process	GO:2000601	positive regulation of Arp2/3 complex-mediated actin nucleation	3	3	1	1	0.0926522	1	1	J9J488_9SPIT	J9ENS1_9SPIT	J9ILL6_9SPIT
biological_process	GO:0035522	monoubiquitinated histone H2A deubiquitination	2	3	0.666667	0.907348	0.429197	1	1	J9IBC9_9SPIT	J9I230_9SPIT
biological_process	GO:0006744	ubiquinone biosynthetic process	2	8	0.25	0.215276	0.938892	1	1	J9IGA1_9SPIT	J9G586_9SPIT
biological_process	GO:0006334	nucleosome assembly	2	4	0.5	0.588268	0.747953	1	1	J9ICF0_9SPIT	J9HJB9_9SPIT
biological_process	GO:0006777	Mo-molybdopterin cofactor biosynthetic process	2	6	0.333333	0.436043	0.839951	1	1	J9I1P7_9SPIT	J9IEA3_9SPIT
biological_process	GO:0034314	Arp2/3 complex-mediated actin nucleation	2	6	0.333333	0.830353	0.384766	1	1	J9IEQ2_9SPIT	J9HZQ6_9SPIT
biological_process	GO:0006885	regulation of pH	2	8	0.25	0.215276	0.938892	1	1	J9IIC8_9SPIT	J9I3R8_9SPIT
biological_process	GO:0007099	centriole replication	2	2	1	1	0.0926522	1	1	J9FCS0_9SPIT	J9HM64_9SPIT
biological_process	GO:0010457	centriole-centriole cohesion	2	2	1	1	0.204834	1	1	J9FCS0_9SPIT	J9HM64_9SPIT
biological_process	GO:0006801	superoxide metabolic process	2	2	1	1	0.204834	1	1	J9HK83_9SPIT	J9J5R0_9SPIT
biological_process	GO:0055085	transmembrane transport	2	25	0.08	5.31644e-07	1	0	1	J9FSK5_9SPIT	J9IEH5_9SPIT
biological_process	GO:0032958	inositol phosphate biosynthetic process	2	4	0.5	0.755071	0.613465	1	1	J9HWC2_9SPIT	J9IUF5_9SPIT
biological_process	GO:0007131	reciprocal meiotic recombination	2	6	0.333333	0.436043	0.839951	1	1	J9J9Q6_9SPIT	J9ETS4_9SPIT
biological_process	GO:0035553	oxidative single-stranded RNA demethylation	2	2	1	1	0.204834	1	1	J9HSH4_9SPIT	J9IM33_9SPIT
biological_process	GO:0009408	response to heat	2	5	0.4	0.588268	0.747953	1	1	J9IS88_9SPIT	J9JBH0_9SPIT
biological_process	GO:0006488	dolichol-linked oligosaccharide biosynthetic process	2	7	0.285714	0.311047	0.90035	1	1	J9G2I0_9SPIT	J9I5N7_9SPIT
biological_process	GO:0006821	chloride transport	2	11	0.181818	0.0626891	0.986787	1	1	J9J1H5_9SPIT	J9IAY4_9SPIT
biological_process	GO:0016925	protein sumoylation	2	2	1	1	0.204834	1	1	J9ICW3_9SPIT	J9JAU5_9SPIT
biological_process	GO:0045017	glycerolipid biosynthetic process	2	8	0.25	0.458527	0.647144	1	1	J9IWT2_9SPIT	J9I736_9SPIT
biological_process	GO:0072344	rescue of stalled ribosome	2	4	0.5	0.755071	0.613465	1	1	J9HZ74_9SPIT	J9IPW3_9SPIT
biological_process	GO:0036159	inner dynein arm assembly	2	3	0.666667	0.907348	0.429197	1	1	J9ILQ9_9SPIT	J9G8V6_9SPIT
biological_process	GO:1901673	regulation of mitotic spindle assembly	2	2	1	1	0.204834	1	1	J9IQJ2_9SPIT	J9HYG4_9SPIT
biological_process	GO:0043631	RNA polyadenylation	2	4	0.5	0.990598	0.0512441	1	1	J9HZU5_9SPIT	J9HLW9_9SPIT
biological_process	GO:0032469	endoplasmic reticulum calcium ion homeostasis	2	5	0.4	0.588268	0.747953	1	1	J9JB84_9SPIT	J9J530_9SPIT
biological_process	GO:0036503	ERAD pathway	2	4	0.5	0.990598	0.0512441	1	1	J9JB84_9SPIT	J9J530_9SPIT
biological_process	GO:0016070	RNA metabolic process	2	2	1	0.789643	0.240909	1	1	J9J378_9SPIT	J9J940_9SPIT
biological_process	GO:0006430	lysyl-tRNA aminoacylation	2	3	0.666667	0.907348	0.429197	1	1	J9I2N7_9SPIT	J9IEN6_9SPIT
biological_process	GO:0043414	macromolecule methylation	2	3	0.666667	0.233127	0.872663	1	1	J9IGS7_9SPIT	J9J9V7_9SPIT
biological_process	GO:0030091	protein repair	2	2	1	1	0.204834	1	1	J9FUF5_9SPIT	J9J4Z4_9SPIT
biological_process	GO:0043137	DNA replication, removal of RNA primer	2	3	0.666667	0.907348	0.429197	1	1	J9I5W6_9SPIT	J9IDQ5_9SPIT
biological_process	GO:0010038	response to metal ion	2	3	0.666667	0.907348	0.429197	1	1	J9I6G5_9SPIT	J9J6Q2_9SPIT
biological_process	GO:0016559	peroxisome fission	2	9	0.222222	0.145411	0.962978	1	1	J9ITS2_9SPIT	J9HSW8_9SPIT
biological_process	GO:0000290	deadenylation-dependent decapping of nuclear-transcribed mRNA	2	3	0.666667	0.907348	0.429197	1	1	J9J1E4_9SPIT	J9I0Q9_9SPIT
biological_process	GO:0044209	AMP salvage	2	2	1	1	0.204834	1	1	J9FUU9_9SPIT	J9I641_9SPIT
biological_process	GO:0006166	purine ribonucleoside salvage	2	2	1	1	0.204834	1	1	J9FUU9_9SPIT	J9I641_9SPIT
biological_process	GO:0045292	mRNA cis splicing, via spliceosome	2	7	0.285714	0.215276	0.938892	1	1	J9I251_9SPIT	J9J348_9SPIT
biological_process	GO:0008654	phospholipid biosynthetic process	2	11	0.181818	0.344716	0.744829	1	1	J9ITK6_9SPIT	J9IBS5_9SPIT
biological_process	GO:0019835	cytolysis	2	6	0.333333	0.436043	0.839951	1	1	J9HSS3_9SPIT	J9IJ35_9SPIT
biological_process	GO:0042742	defense response to bacterium	2	6	0.333333	0.436043	0.839951	1	1	J9HSS3_9SPIT	J9IJ35_9SPIT
biological_process	GO:0022607	cellular component assembly	2	2	1	0.850529	0.191367	1	1	J9I8F1_9SPIT	J9IFF1_9SPIT
biological_process	GO:0030488	tRNA methylation	2	2	1	0.907348	0.429197	1	1	J9HY69_9SPIT	J9I6K9_9SPIT
biological_process	GO:0006661	phosphatidylinositol biosynthetic process	2	3	0.666667	0.85894	0.239036	1	1	J9IF87_9SPIT	J9I4W0_9SPIT
biological_process	GO:0070286	axonemal dynein complex assembly	2	4	0.5	0.497431	0.739941	1	1	J9J7N5_9SPIT	J9IG20_9SPIT
biological_process	GO:0007032	endosome organization	2	2	1	1	0.204834	1	1	J9IU43_9SPIT	J9GAK7_9SPIT
biological_process	GO:2000641	regulation of early endosome to late endosome transport	2	2	1	1	0.204834	1	1	J9IU43_9SPIT	J9GAK7_9SPIT
biological_process	GO:0005980	glycogen catabolic process	2	2	1	1	0.204834	1	1	J9J9U9_9SPIT	J9ICV4_9SPIT
biological_process	GO:0009452	7-methylguanosine RNA capping	2	3	0.666667	0.981065	0.133726	1	1	J9J5Q7_9SPIT	J9IQD8_9SPIT
biological_process	GO:0042981	regulation of apoptotic process	2	4	0.5	0.866274	0.411732	1	1	J9HP87_9SPIT	J9F2N9_9SPIT
biological_process	GO:0051560	mitochondrial calcium ion homeostasis	2	3	0.666667	0.907348	0.429197	1	1	J9IDK9_9SPIT	J9EZA8_9SPIT
biological_process	GO:0032007	negative regulation of TOR signaling	2	3	0.666667	0.907348	0.429197	1	1	J9I2Q8_9SPIT	J9FGJ4_9SPIT
biological_process	GO:1904263	positive regulation of TORC1 signaling	2	3	0.666667	0.907348	0.429197	1	1	J9IZK5_9SPIT	J9HS08_9SPIT
biological_process	GO:0030951	establishment or maintenance of microtubule cytoskeleton polarity	2	2	1	1	0.204834	1	1	J9HY56_9SPIT	J9HP77_9SPIT
biological_process	GO:0046785	microtubule polymerization	2	2	1	0.519374	0.702512	1	1	J9HY56_9SPIT	J9HP77_9SPIT
biological_process	GO:0000244	spliceosomal tri-snRNP complex assembly	2	2	1	1	0.204834	1	1	J9IIS9_9SPIT	J9ID12_9SPIT
biological_process	GO:0006436	tryptophanyl-tRNA aminoacylation	2	2	1	1	0.204834	1	1	J9FYV9_9SPIT	J9G750_9SPIT
biological_process	GO:0017186	peptidyl-pyroglutamic acid biosynthetic process, using glutaminyl-peptide cyclotransferase	2	4	0.5	0.755071	0.613465	1	1	J9JB93_9SPIT	J9IDW9_9SPIT
biological_process	GO:0060261	positive regulation of transcription initiation from RNA polymerase II promoter	2	2	1	1	0.204834	1	1	J9J0D8_9SPIT	J9IUD4_9SPIT
biological_process	GO:0046938	phytochelatin biosynthetic process	2	2	1	1	0.204834	1	1	J9I6G5_9SPIT	J9J6Q2_9SPIT
biological_process	GO:1990116	ribosome-associated ubiquitin-dependent protein catabolic process	2	2	1	1	0.204834	1	1	J9HZ74_9SPIT	J9IPW3_9SPIT
biological_process	GO:0017000	antibiotic biosynthetic process	2	3	0.666667	0.907348	0.429197	1	1	J9HU38_9SPIT	J9IFP5_9SPIT
biological_process	GO:1902751	positive regulation of cell cycle G2/M phase transition	2	3	0.666667	0.907348	0.429197	1	1	J9IAJ7_9SPIT	J9I4C7_9SPIT
biological_process	GO:0035082	axoneme assembly	2	2	1	0.733466	0.480626	1	1	J9HQ74_9SPIT	J9FBN2_9SPIT
biological_process	GO:0070897	transcription preinitiation complex assembly	2	2	1	1	0.0926522	1	1	J9IIG0_9SPIT	J9JBF3_9SPIT
biological_process	GO:0036297	interstrand cross-link repair	2	2	1	1	0.204834	1	1	J9FL16_9SPIT	J9J4V3_9SPIT
biological_process	GO:0035735	intraciliary transport involved in cilium assembly	2	3	0.666667	0.907348	0.429197	1	1	J9GE70_9SPIT	J9ITF0_9SPIT
biological_process	GO:0000467	exonucleolytic trimming to generate mature 3'-end of 5.8S rRNA from tricistronic rRNA transcript (SSU-rRNA, 5.8S rRNA, LSU-rRNA)	2	3	0.666667	0.907348	0.429197	1	1	J9HPJ1_9SPIT	J9F006_9SPIT
biological_process	GO:0051259	protein complex oligomerization	2	2	1	0.958107	0.244929	1	1	J9IU17_9SPIT	J9IUK2_9SPIT
biological_process	GO:0018342	protein prenylation	2	3	0.666667	0.311047	0.90035	1	1	J9HXM8_9SPIT	J9F827_9SPIT
biological_process	GO:0010506	regulation of autophagy	2	2	1	1	0.204834	1	1	J9F784_9SPIT	J9HNB7_9SPIT
biological_process	GO:0000209	protein polyubiquitination	2	2	1	1	0.0926522	1	1	J9I8E0_9SPIT	J9J7G9_9SPIT
biological_process	GO:0006450	regulation of translational fidelity	2	2	1	1	0.204834	1	1	J9EH66_9SPIT	J9HMI0_9SPIT
biological_process	GO:0030705	cytoskeleton-dependent intracellular transport	2	3	0.666667	0.329536	0.838359	1	1	J9J3X2_9SPIT	J9IU50_9SPIT
biological_process	GO:0016043	cellular component organization	2	2	1	0.890231	0.13332	1	1	J9I0M7_9SPIT	J9IFM3_9SPIT
biological_process	GO:0006370	7-methylguanosine mRNA capping	2	2	1	1	0.204834	1	1	J9ITS1_9SPIT	J9HL07_9SPIT
biological_process	GO:0002084	protein depalmitoylation	1	2	0.5	0.795166	0.700508	1	1	J9J814_9SPIT
biological_process	GO:0042026	protein refolding	1	3	0.333333	0.570803	0.836164	1	1	J9HUI9_9SPIT
biological_process	GO:0017004	cytochrome complex assembly	1	1	1	1	0.452671	1	1	J9IRW8_9SPIT
biological_process	GO:0017003	protein-heme linkage	1	1	1	1	0.452671	1	1	J9IRW8_9SPIT
biological_process	GO:0032467	positive regulation of cytokinesis	1	2	0.5	0.795166	0.700508	1	1	J9FNL8_9SPIT
biological_process	GO:0031145	anaphase-promoting complex-dependent catabolic process	1	1	1	1	0.452671	1	1	J9HLE0_9SPIT
biological_process	GO:0009966	regulation of signal transduction	1	4	0.25	0.709498	0.419835	1	1	J9IEF9_9SPIT
biological_process	GO:0006406	mRNA export from nucleus	1	6	0.166667	0.0996504	0.985365	1	1	J9IH57_9SPIT
biological_process	GO:0000737	DNA catabolic process, endonucleolytic	1	1	1	1	0.452671	1	1	J9JB27_9SPIT
biological_process	GO:0030833	regulation of actin filament polymerization	1	5	0.2	0.62642	0.61006	1	1	J9IEQ2_9SPIT
biological_process	GO:0045116	protein neddylation	1	2	0.5	0.795166	0.700508	1	1	J9EX35_9SPIT
biological_process	GO:0006426	glycyl-tRNA aminoacylation	1	1	1	1	0.452671	1	1	J9G6H6_9SPIT
biological_process	GO:0071569	protein ufmylation	1	3	0.333333	0.570803	0.836164	1	1	J9G4F5_9SPIT
biological_process	GO:0007264	small GTPase mediated signal transduction	1	8	0.125	0.519374	0.702512	1	1	J9I3H6_9SPIT
biological_process	GO:0034599	cellular response to oxidative stress	1	2	0.5	0.795166	0.700508	1	1	J9I987_9SPIT
biological_process	GO:0007064	mitotic sister chromatid cohesion	1	1	1	1	0.452671	1	1	J9G9W9_9SPIT
biological_process	GO:0046314	phosphocreatine biosynthetic process	1	6	0.166667	0.160049	0.97322	1	1	J9J264_9SPIT
biological_process	GO:0006614	SRP-dependent cotranslational protein targeting to membrane	1	10	0.1	0.0222086	0.997615	0.979	1	J9HX67_9SPIT
biological_process	GO:0006144	purine nucleobase metabolic process	1	1	1	1	0.452671	1	1	J9IHL3_9SPIT
biological_process	GO:0006163	purine nucleotide metabolic process	1	1	1	0.000748002	0.999771	0.12	1	J9IHL3_9SPIT
biological_process	GO:0006546	glycine catabolic process	1	2	0.5	0.570803	0.836164	1	1	J9JCI2_9SPIT
biological_process	GO:0007041	lysosomal transport	1	1	1	1	0.452671	1	1	J9J3U1_9SPIT
biological_process	GO:0032147	activation of protein kinase activity	1	1	1	1	0.452671	1	1	J9JCA8_9SPIT
biological_process	GO:0060236	regulation of mitotic spindle organization	1	1	1	1	0.0926522	1	1	J9JCA8_9SPIT
biological_process	GO:0006261	DNA-dependent DNA replication	1	3	0.333333	0.816257	0.290502	1	1	J9I4U4_9SPIT
biological_process	GO:0072583	clathrin-dependent endocytosis	1	2	0.5	0.795166	0.700508	1	1	J9FC62_9SPIT
biological_process	GO:0048193	Golgi vesicle transport	1	3	0.333333	0.811961	0.30868	1	1	J9EZL8_9SPIT
biological_process	GO:0006428	isoleucyl-tRNA aminoacylation	1	2	0.5	0.795166	0.700508	1	1	J9IX49_9SPIT
biological_process	GO:0043248	proteasome assembly	1	4	0.25	0.588268	0.747953	1	1	J9I627_9SPIT
biological_process	GO:0036158	outer dynein arm assembly	1	5	0.2	0.252047	0.951009	1	1	J9G8V6_9SPIT
biological_process	GO:0006646	phosphatidylethanolamine biosynthetic process	1	3	0.333333	0.570803	0.836164	1	1	J9IQA1_9SPIT
biological_process	GO:0051321	meiotic cell cycle	1	1	1	0.470664	0.784724	1	1	J9IUS7_9SPIT
biological_process	GO:0006383	transcription by RNA polymerase III	1	3	0.333333	0.570803	0.836164	1	1	J9IYM0_9SPIT
biological_process	GO:0042732	D-xylose metabolic process	1	1	1	1	0.452671	1	1	J9IX76_9SPIT
biological_process	GO:0033320	UDP-D-xylose biosynthetic process	1	1	1	1	0.452671	1	1	J9IX76_9SPIT
biological_process	GO:0044248	cellular catabolic process	1	1	1	0.942601	0.0747805	1	1	J9IEF9_9SPIT
biological_process	GO:0016236	macroautophagy	1	1	1	0.570803	0.836164	1	1	J9I6L2_9SPIT
biological_process	GO:0008610	lipid biosynthetic process	1	6	0.166667	0.0502817	0.96761	1	1	J9IM92_9SPIT
biological_process	GO:0045454	cell redox homeostasis	1	7	0.142857	0.0996504	0.985365	1	1	J9HLC1_9SPIT
biological_process	GO:0006090	pyruvate metabolic process	1	2	0.5	0.0598654	0.976215	1	1	J9I8L8_9SPIT
biological_process	GO:0043461	proton-transporting ATP synthase complex assembly	1	2	0.5	0.795166	0.700508	1	1	J9III8_9SPIT
biological_process	GO:0000245	spliceosomal complex assembly	1	4	0.25	0.0996504	0.985365	1	1	J9I850_9SPIT
biological_process	GO:0000387	spliceosomal snRNP assembly	1	7	0.142857	0.355008	0.854589	1	1	J9IWR3_9SPIT
biological_process	GO:0006094	gluconeogenesis	1	6	0.166667	0.160049	0.97322	1	1	J9HUW5_9SPIT
biological_process	GO:0006542	glutamine biosynthetic process	1	5	0.2	0.252047	0.951009	1	1	J9IJJ4_9SPIT
biological_process	GO:0051123	RNA polymerase II preinitiation complex assembly	1	1	1	1	0.452671	1	1	J9IQK4_9SPIT
biological_process	GO:0006625	protein targeting to peroxisome	1	1	1	0.907348	0.429197	1	1	J9J2B0_9SPIT
biological_process	GO:0018205	peptidyl-lysine modification	1	1	1	0.816502	0.363409	1	1	J9IGA2_9SPIT
biological_process	GO:0006750	glutathione biosynthetic process	1	2	0.5	0.795166	0.700508	1	1	J9IEX0_9SPIT
biological_process	GO:0009066	aspartate family amino acid metabolic process	1	4	0.25	0.013213	0.998698	0.898	1	J9J0K1_9SPIT
biological_process	GO:0009117	nucleotide metabolic process	1	6	0.166667	5.97756e-05	0.999978	0.009	1	J9IGA6_9SPIT
biological_process	GO:0000466	maturation of 5.8S rRNA from tricistronic rRNA transcript (SSU-rRNA, 5.8S rRNA, LSU-rRNA)	1	3	0.333333	0.740493	0.563957	1	1	J9IGZ7_9SPIT
biological_process	GO:0000463	maturation of LSU-rRNA from tricistronic rRNA transcript (SSU-rRNA, 5.8S rRNA, LSU-rRNA)	1	5	0.2	0.252047	0.951009	1	1	J9IGZ7_9SPIT
biological_process	GO:0006301	postreplication repair	1	2	0.5	0.907348	0.429197	1	1	J9ITC6_9SPIT
biological_process	GO:0006513	protein monoubiquitination	1	2	0.5	0.963297	0.156166	1	1	J9ITC6_9SPIT
biological_process	GO:0010960	magnesium ion homeostasis	1	4	0.25	0.386535	0.910398	1	1	J9J4R0_9SPIT
biological_process	GO:0007219	Notch signaling pathway	1	3	0.333333	0.570803	0.836164	1	1	J9HJZ4_9SPIT
biological_process	GO:0000723	telomere maintenance	1	6	0.166667	0.215276	0.938892	1	1	J9F1X1_9SPIT
biological_process	GO:0010390	histone monoubiquitination	1	1	1	0.981065	0.133726	1	1	J9IH42_9SPIT
biological_process	GO:0008285	negative regulation of cell population proliferation	1	1	1	1	0.452671	1	1	J9ETQ2_9SPIT
biological_process	GO:0007023	post-chaperonin tubulin folding pathway	1	4	0.25	0.386535	0.910398	1	1	J9ET11_9SPIT
biological_process	GO:0007021	tubulin complex assembly	1	2	0.5	0.795166	0.700508	1	1	J9ET11_9SPIT
biological_process	GO:0000959	mitochondrial RNA metabolic process	1	1	1	1	0.452671	1	1	J9HZF6_9SPIT
biological_process	GO:0006002	fructose 6-phosphate metabolic process	1	3	0.333333	0.570803	0.836164	1	1	J9FN45_9SPIT
biological_process	GO:0070534	protein K63-linked ubiquitination	1	1	1	1	0.452671	1	1	J9HSR4_9SPIT
biological_process	GO:0016998	cell wall macromolecule catabolic process	1	8	0.125	0.0611085	0.992005	1	1	J9ELI7_9SPIT
biological_process	GO:0009253	peptidoglycan catabolic process	1	8	0.125	0.0611085	0.992005	1	1	J9ELI7_9SPIT
biological_process	GO:0048034	heme O biosynthetic process	1	1	1	1	0.452671	1	1	J9GDH4_9SPIT
biological_process	GO:0070125	mitochondrial translational elongation	1	1	1	1	0.452671	1	1	J9I4B4_9SPIT
biological_process	GO:0030148	sphingolipid biosynthetic process	1	2	0.5	0.615234	0.644992	1	1	J9IKI5_9SPIT
biological_process	GO:0015693	magnesium ion transport	1	1	1	1	0.452671	1	1	J9HUW1_9SPIT
biological_process	GO:0032049	cardiolipin biosynthetic process	1	4	0.25	0.386535	0.910398	1	1	J9FX52_9SPIT
biological_process	GO:0009263	deoxyribonucleotide biosynthetic process	1	1	1	0.160049	0.97322	1	1	J9JAX7_9SPIT
biological_process	GO:0006418	tRNA aminoacylation for protein translation	1	3	0.333333	0.0263217	0.988362	0.991	1	J9HLI4_9SPIT
biological_process	GO:0051103	DNA ligation involved in DNA repair	1	1	1	1	0.452671	1	1	J9I2M2_9SPIT
biological_process	GO:0032008	positive regulation of TOR signaling	1	2	0.5	0.866274	0.411732	1	1	J9EXK6_9SPIT
biological_process	GO:0006561	proline biosynthetic process	1	1	1	0.795166	0.700508	1	1	J9J851_9SPIT
biological_process	GO:0051260	protein homooligomerization	1	2	0.5	0.795166	0.700508	1	1	J9G790_9SPIT
biological_process	GO:0019674	NAD metabolic process	1	5	0.2	0.252047	0.951009	1	1	J9J7C3_9SPIT
biological_process	GO:0006741	NADP biosynthetic process	1	5	0.2	0.252047	0.951009	1	1	J9J7C3_9SPIT
biological_process	GO:0043087	regulation of GTPase activity	1	1	1	1	0.204834	1	1	J9EZL8_9SPIT
biological_process	GO:0032456	endocytic recycling	1	3	0.333333	0.570803	0.836164	1	1	J9IM72_9SPIT
biological_process	GO:0000271	polysaccharide biosynthetic process	1	1	1	0.907348	0.429197	1	1	J9HUD2_9SPIT
biological_process	GO:0006065	UDP-glucuronate biosynthetic process	1	1	1	1	0.452671	1	1	J9HUD2_9SPIT
biological_process	GO:0071528	tRNA re-export from nucleus	1	1	1	1	0.452671	1	1	J9HU44_9SPIT
biological_process	GO:0051973	positive regulation of telomerase activity	1	1	1	1	0.452671	1	1	J9J2N2_9SPIT
biological_process	GO:0007004	telomere maintenance via telomerase	1	1	1	1	0.452671	1	1	J9J2N2_9SPIT
biological_process	GO:0001731	formation of translation preinitiation complex	1	1	1	1	0.452671	1	1	J9J882_9SPIT
biological_process	GO:0071586	CAAX-box protein processing	1	3	0.333333	0.570803	0.836164	1	1	J9EMS2_9SPIT
biological_process	GO:0032447	protein urmylation	1	3	0.333333	0.570803	0.836164	1	1	J9IIS6_9SPIT
biological_process	GO:0034227	tRNA thio-modification	1	3	0.333333	0.386535	0.910398	1	1	J9IIS6_9SPIT
biological_process	GO:1901031	regulation of response to reactive oxygen species	1	2	0.5	0.795166	0.700508	1	1	J9FGJ4_9SPIT
biological_process	GO:0034198	cellular response to amino acid starvation	1	1	1	1	0.452671	1	1	J9I2Q8_9SPIT
biological_process	GO:0042073	intraciliary transport	1	6	0.166667	0.185841	0.937311	1	1	J9JA37_9SPIT
biological_process	GO:0032784	regulation of DNA-templated transcription, elongation	1	2	0.5	0.588268	0.747953	1	1	J9I9F8_9SPIT
biological_process	GO:0006541	glutamine metabolic process	1	9	0.111111	0.0160213	0.997322	0.944	1	J9HZX7_9SPIT
biological_process	GO:0030071	regulation of mitotic metaphase/anaphase transition	1	1	1	1	0.452671	1	1	J9INQ0_9SPIT
biological_process	GO:0046907	intracellular transport	1	2	0.5	0.655958	0.406198	1	1	J9I9Y0_9SPIT
biological_process	GO:0022900	electron transport chain	1	3	0.333333	0.436043	0.839951	1	1	J9J377_9SPIT
biological_process	GO:0006811	ion transport	1	3	0.333333	0.00195246	0.999284	0.252	1	J9IDK9_9SPIT
biological_process	GO:0006611	protein export from nucleus	1	1	1	1	0.452671	1	1	J9IIR9_9SPIT
biological_process	GO:0007186	G protein-coupled receptor signaling pathway	1	2	0.5	0.909288	0.265256	1	1	J9I2M0_9SPIT
biological_process	GO:0019236	response to pheromone	1	2	0.5	0.795166	0.700508	1	1	J9I2M0_9SPIT
biological_process	GO:0055088	lipid homeostasis	1	1	1	1	0.452671	1	1	J9G6S2_9SPIT
biological_process	GO:0006998	nuclear envelope organization	1	1	1	1	0.452671	1	1	J9G6S2_9SPIT
biological_process	GO:0032981	mitochondrial respiratory chain complex I assembly	1	2	0.5	0.795166	0.700508	1	1	J9J5U3_9SPIT
biological_process	GO:0061015	snRNA import into nucleus	1	2	0.5	0.795166	0.700508	1	1	J9J0V2_9SPIT
biological_process	GO:0006031	chitin biosynthetic process	1	2	0.5	0.795166	0.700508	1	1	J9F6C9_9SPIT
biological_process	GO:0017183	peptidyl-diphthamide biosynthetic process from peptidyl-histidine	1	4	0.25	0.386535	0.910398	1	1	J9J8J5_9SPIT
biological_process	GO:0006081	cellular aldehyde metabolic process	1	3	0.333333	0.252047	0.951009	1	1	J9HQQ5_9SPIT
biological_process	GO:0006891	intra-Golgi vesicle-mediated transport	1	1	1	1	0.452671	1	1	J9J812_9SPIT
biological_process	GO:0006729	tetrahydrobiopterin biosynthetic process	1	3	0.333333	0.570803	0.836164	1	1	J9I748_9SPIT
biological_process	GO:0002949	tRNA threonylcarbamoyladenosine modification	1	3	0.333333	0.570803	0.836164	1	1	J9HSM0_9SPIT
biological_process	GO:0043968	histone H2A acetylation	1	1	1	1	0.452671	1	1	J9JB53_9SPIT
biological_process	GO:0043967	histone H4 acetylation	1	1	1	1	0.452671	1	1	J9JB53_9SPIT
biological_process	GO:0000055	ribosomal large subunit export from nucleus	1	2	0.5	0.795166	0.700508	1	1	J9J1V8_9SPIT
biological_process	GO:0000056	ribosomal small subunit export from nucleus	1	1	1	1	0.452671	1	1	J9J1V8_9SPIT
biological_process	GO:0006368	transcription elongation from RNA polymerase II promoter	1	4	0.25	0.588268	0.747953	1	1	J9IJM4_9SPIT
biological_process	GO:0006106	fumarate metabolic process	1	1	1	1	0.452671	1	1	J9IHW6_9SPIT
biological_process	GO:0006685	sphingomyelin catabolic process	1	3	0.333333	0.570803	0.836164	1	1	J9IEJ6_9SPIT
biological_process	GO:0006268	DNA unwinding involved in DNA replication	1	2	0.5	0.795166	0.700508	1	1	J9I3R5_9SPIT
biological_process	GO:1905775	negative regulation of DNA helicase activity	1	2	0.5	0.795166	0.700508	1	1	J9I3R5_9SPIT
biological_process	GO:0043486	histone exchange	1	3	0.333333	0.570803	0.836164	1	1	J9IV26_9SPIT
biological_process	GO:0006423	cysteinyl-tRNA aminoacylation	1	1	1	1	0.452671	1	1	J9IBD1_9SPIT
biological_process	GO:0070940	dephosphorylation of RNA polymerase II C-terminal domain	1	1	1	1	0.452671	1	1	J9J936_9SPIT
biological_process	GO:0034587	piRNA metabolic process	1	1	1	1	0.452671	1	1	J9IHS4_9SPIT
biological_process	GO:0006695	cholesterol biosynthetic process	1	1	1	1	0.452671	1	1	J9IQ72_9SPIT
biological_process	GO:0019287	isopentenyl diphosphate biosynthetic process, mevalonate pathway	1	1	1	1	0.452671	1	1	J9IQ72_9SPIT
biological_process	GO:0009229	thiamine diphosphate biosynthetic process	1	3	0.333333	0.570803	0.836164	1	1	J9FG27_9SPIT
biological_process	GO:0006772	thiamine metabolic process	1	3	0.333333	0.570803	0.836164	1	1	J9FG27_9SPIT
biological_process	GO:0034975	protein folding in endoplasmic reticulum	1	2	0.5	0.795166	0.700508	1	1	J9G2G1_9SPIT
biological_process	GO:0000493	box H/ACA snoRNP assembly	1	2	0.5	0.795166	0.700508	1	1	J9EUY1_9SPIT
biological_process	GO:0000122	negative regulation of transcription by RNA polymerase II	1	2	0.5	0.795166	0.700508	1	1	J9G134_9SPIT
biological_process	GO:0031204	posttranslational protein targeting to membrane, translocation	1	2	0.5	0.795166	0.700508	1	1	J9I6F0_9SPIT
biological_process	GO:0032324	molybdopterin cofactor biosynthetic process	1	1	1	1	0.452671	1	1	J9I1P7_9SPIT
biological_process	GO:0070682	proteasome regulatory particle assembly	1	1	1	1	0.452671	1	1	J9IM58_9SPIT
biological_process	GO:0030245	cellulose catabolic process	1	3	0.333333	0.570803	0.836164	1	1	J9IEW6_9SPIT
biological_process	GO:0006021	inositol biosynthetic process	1	1	1	1	0.452671	1	1	J9ITK6_9SPIT
biological_process	GO:0006437	tyrosyl-tRNA aminoacylation	1	1	1	1	0.452671	1	1	J9FVZ1_9SPIT
biological_process	GO:0042256	mature ribosome assembly	1	2	0.5	0.795166	0.700508	1	1	J9J9A0_9SPIT
biological_process	GO:0042273	ribosomal large subunit biogenesis	1	3	0.333333	0.443644	0.746536	1	1	J9IR11_9SPIT
biological_process	GO:0019441	tryptophan catabolic process to kynurenine	1	2	0.5	0.795166	0.700508	1	1	J9IYL0_9SPIT
biological_process	GO:0033567	DNA replication, Okazaki fragment processing	1	1	1	1	0.452671	1	1	J9FU09_9SPIT
biological_process	GO:0006048	UDP-N-acetylglucosamine biosynthetic process	1	3	0.333333	0.570803	0.836164	1	1	J9IGZ0_9SPIT
biological_process	GO:0006897	endocytosis	1	2	0.5	0.755071	0.613465	1	1	J9IY55_9SPIT
biological_process	GO:0009311	oligosaccharide metabolic process	1	2	0.5	0.909288	0.265256	1	1	J9IR96_9SPIT
biological_process	GO:0015074	DNA integration	1	1	1	1	0.452671	1	1	J9EDT5_9SPIT
biological_process	GO:0016310	phosphorylation	1	2	0.5	0.384874	0.726495	1	1	J9IIY7_9SPIT
biological_process	GO:0043048	dolichyl monophosphate biosynthetic process	1	1	1	1	0.452671	1	1	J9HRS5_9SPIT
biological_process	GO:0007030	Golgi organization	1	1	1	1	0.452671	1	1	J9I0A6_9SPIT
biological_process	GO:0007031	peroxisome organization	1	1	1	0.418902	0.778397	1	1	J9IID0_9SPIT
biological_process	GO:0005978	glycogen biosynthetic process	1	2	0.5	0.795166	0.700508	1	1	J9IWY4_9SPIT
biological_process	GO:0000281	mitotic cytokinesis	1	1	1	1	0.452671	1	1	J9IQZ3_9SPIT
biological_process	GO:0031122	cytoplasmic microtubule organization	1	2	0.5	0.795166	0.700508	1	1	J9J3X2_9SPIT
biological_process	GO:0009056	catabolic process	1	1	1	0.565173	0.482905	1	1	J9IXQ0_9SPIT
biological_process	GO:0018142	protein-DNA covalent cross-linking	1	1	1	1	0.452671	1	1	J9ISF6_9SPIT
biological_process	GO:0010265	SCF complex assembly	1	1	1	1	0.452671	1	1	J9HRZ5_9SPIT
biological_process	GO:0006123	mitochondrial electron transport, cytochrome c to oxygen	1	1	1	1	0.452671	1	1	J9IXD2_9SPIT
biological_process	GO:0046599	regulation of centriole replication	1	1	1	1	0.452671	1	1	J9I8W9_9SPIT
biological_process	GO:0006654	phosphatidic acid biosynthetic process	1	1	1	1	0.452671	1	1	J9HJL1_9SPIT
biological_process	GO:0000076	DNA replication checkpoint signaling	1	1	1	1	0.452671	1	1	J9J4Z5_9SPIT
biological_process	GO:0048478	replication fork protection	1	1	1	1	0.452671	1	1	J9J4Z5_9SPIT
biological_process	GO:0016485	protein processing	1	1	1	0.0626891	0.986787	1	1	J9I1Y3_9SPIT
biological_process	GO:0043154	negative regulation of cysteine-type endopeptidase activity involved in apoptotic process	1	1	1	1	0.452671	1	1	J9J9H2_9SPIT
biological_process	GO:0097309	cap1 mRNA methylation	1	1	1	1	0.452671	1	1	J9ITS1_9SPIT
biological_process	GO:0032968	positive regulation of transcription elongation from RNA polymerase II promoter	1	1	1	1	0.452671	1	1	J9ISW6_9SPIT
biological_process	GO:1900364	negative regulation of mRNA polyadenylation	1	1	1	1	0.452671	1	1	J9IV84_9SPIT
biological_process	GO:0043488	regulation of mRNA stability	1	1	1	0.958107	0.244929	1	1	J9IV84_9SPIT
biological_process	GO:0016560	protein import into peroxisome matrix, docking	1	1	1	1	0.452671	1	1	J9HXC8_9SPIT
biological_process	GO:0006562	proline catabolic process	1	1	1	1	0.452671	1	1	J9GDY0_9SPIT
biological_process	GO:0019556	histidine catabolic process to glutamate and formamide	1	1	1	1	0.452671	1	1	J9IAW7_9SPIT
biological_process	GO:0019557	histidine catabolic process to glutamate and formate	1	1	1	1	0.452671	1	1	J9IAW7_9SPIT
biological_process	GO:1901136	carbohydrate derivative catabolic process	1	1	1	0.0255268	0.995416	0.991	1	J9HWX0_9SPIT
biological_process	GO:0033674	positive regulation of kinase activity	1	1	1	1	0.204834	1	1	J9I7A1_9SPIT
biological_process	GO:0006895	Golgi to endosome transport	1	1	1	1	0.452671	1	1	J9FWL8_9SPIT
biological_process	GO:1903259	exon-exon junction complex disassembly	1	1	1	1	0.452671	1	1	J9J7A4_9SPIT
biological_process	GO:0051083	'de novo' cotranslational protein folding	1	1	1	1	0.452671	1	1	J9HMI0_9SPIT
biological_process	GO:0000350	generation of catalytic spliceosome for second transesterification step	1	1	1	1	0.452671	1	1	J9J455_9SPIT
biological_process	GO:0070681	glutaminyl-tRNAGln biosynthesis via transamidation	1	1	1	1	0.452671	1	1	J9IMU7_9SPIT
biological_process	GO:0032543	mitochondrial translation	1	1	1	1	0.204834	1	1	J9IMU7_9SPIT
biological_process	GO:0019483	beta-alanine biosynthetic process	1	1	1	1	0.452671	1	1	J9ISU6_9SPIT
biological_process	GO:0006210	thymine catabolic process	1	1	1	1	0.452671	1	1	J9ISU6_9SPIT
biological_process	GO:0006212	uracil catabolic process	1	1	1	1	0.452671	1	1	J9ISU6_9SPIT
biological_process	GO:0042558	pteridine-containing compound metabolic process	1	1	1	0.0962759	0.977791	1	1	J9IJQ2_9SPIT
biological_process	GO:0044782	cilium organization	1	1	1	0.709958	0.392205	1	1	J9I2Q2_9SPIT
biological_process	GO:0000077	DNA damage checkpoint signaling	1	1	1	1	0.452671	1	1	J9HT76_9SPIT
biological_process	GO:0000462	maturation of SSU-rRNA from tricistronic rRNA transcript (SSU-rRNA, 5.8S rRNA, LSU-rRNA)	1	1	1	1	0.452671	1	1	J9G3L3_9SPIT
biological_process	GO:0048268	clathrin coat assembly	1	1	1	1	0.452671	1	1	J9JAR5_9SPIT
biological_process	GO:0019985	translesion synthesis	1	1	1	1	0.452671	1	1	J9IFK1_9SPIT
biological_process	GO:0043547	positive regulation of GTPase activity	1	1	1	1	0.452671	1	1	J9ITY4_9SPIT
biological_process	GO:0045048	protein insertion into ER membrane	0	4	0	0.0896024	1	1	1
biological_process	GO:0046952	ketone body catabolic process	0	2	0	0.299492	1	1	1
biological_process	GO:0006621	protein retention in ER lumen	0	2	0	0.299492	1	1	1
biological_process	GO:0006069	ethanol oxidation	0	1	0	0.547329	1	1	1
biological_process	GO:0015937	coenzyme A biosynthetic process	0	6	0	0.0267796	1	0.995	1
biological_process	GO:0006865	amino acid transport	0	9	0	0.00130179	1	0.191	1
biological_process	GO:0090522	vesicle tethering involved in exocytosis	0	2	0	0.299492	1	1	1
biological_process	GO:0042176	regulation of protein catabolic process	0	3	0	0.163836	1	1	1
biological_process	GO:0070084	protein initiator methionine removal	0	2	0	0.299492	1	1	1
biological_process	GO:0010923	negative regulation of phosphatase activity	0	2	0	0.299492	1	1	1
biological_process	GO:0006567	threonine catabolic process	0	2	0	0.299492	1	1	1
biological_process	GO:0000349	generation of catalytic spliceosome for first transesterification step	0	1	0	0.547329	1	1	1
biological_process	GO:0006878	cellular copper ion homeostasis	0	5	0	0.0489913	1	1	1
biological_process	GO:0035998	7,8-dihydroneopterin 3'-triphosphate biosynthetic process	0	2	0	0.299492	1	1	1
biological_process	GO:0046654	tetrahydrofolate biosynthetic process	0	3	0	0.163836	1	1	1
biological_process	GO:1902600	proton transmembrane transport	0	5	0	0.0489913	1	1	1
biological_process	GO:0006333	chromatin assembly or disassembly	0	2	0	0.311047	0.90035	1	1
biological_process	GO:0090263	positive regulation of canonical Wnt signaling pathway	0	11	0	0.00130179	1	0.191	1
biological_process	GO:1902979	mitotic DNA replication termination	0	1	0	0.547329	1	1	1
biological_process	GO:0006097	glyoxylate cycle	0	1	0	0.547329	1	1	1
biological_process	GO:0003352	regulation of cilium movement	0	1	0	0.547329	1	1	1
biological_process	GO:0042264	peptidyl-aspartic acid hydroxylation	0	1	0	0.547329	1	1	1
biological_process	GO:0019348	dolichol metabolic process	0	2	0	0.299492	1	1	1
biological_process	GO:0019752	carboxylic acid metabolic process	0	5	0	1.45962e-07	1	0	1
biological_process	GO:0065003	protein-containing complex assembly	0	1	0	0.604349	0.480446	1	1
biological_process	GO:0000028	ribosomal small subunit assembly	0	1	0	0.547329	1	1	1
biological_process	GO:0006429	leucyl-tRNA aminoacylation	0	3	0	0.163836	1	1	1
biological_process	GO:0046855	inositol phosphate dephosphorylation	0	6	0	0.0267796	1	0.995	1
biological_process	GO:0042138	meiotic DNA double-strand break formation	0	1	0	0.547329	1	1	1
biological_process	GO:0006424	glutamyl-tRNA aminoacylation	0	1	0	0.547329	1	1	1
biological_process	GO:0006465	signal peptide processing	0	7	0	0.0146345	1	0.927	1
biological_process	GO:0097720	calcineurin-mediated signaling	0	13	0	0.000387654	1	0.07	1
biological_process	GO:0018343	protein farnesylation	0	2	0	0.299492	1	1	1
biological_process	GO:0031929	TOR signaling	0	4	0	0.519374	0.702512	1	1
biological_process	GO:0009298	GDP-mannose biosynthetic process	0	2	0	0.299492	1	1	1
biological_process	GO:0051568	histone H3-K4 methylation	0	1	0	0.547329	1	1	1
biological_process	GO:0031388	organic acid phosphorylation	0	1	0	0.547329	1	1	1
biological_process	GO:1990426	mitotic recombination-dependent replication fork processing	0	3	0	0.163836	1	1	1
biological_process	GO:0051017	actin filament bundle assembly	0	1	0	0.547329	1	1	1
biological_process	GO:0002143	tRNA wobble position uridine thiolation	0	1	0	0.547329	1	1	1
biological_process	GO:0097056	selenocysteinyl-tRNA(Sec) biosynthetic process	0	1	0	0.547329	1	1	1
biological_process	GO:0006631	fatty acid metabolic process	0	1	0	0.085677	0.960543	1	1
biological_process	GO:0070072	vacuolar proton-transporting V-type ATPase complex assembly	0	1	0	0.547329	1	1	1
biological_process	GO:0030042	actin filament depolymerization	0	2	0	0.0896024	1	1	1
biological_process	GO:0018279	protein N-linked glycosylation via asparagine	0	1	0	0.547329	1	1	1
biological_process	GO:0000470	maturation of LSU-rRNA	0	1	0	0.160049	0.97322	1	1
biological_process	GO:0106035	protein maturation by [4Fe-4S] cluster transfer	0	3	0	0.163836	1	1	1
biological_process	GO:0002182	cytoplasmic translational elongation	0	2	0	0.160049	0.97322	1	1
biological_process	GO:0032957	inositol trisphosphate metabolic process	0	1	0	0.547329	1	1	1
biological_process	GO:0035494	SNARE complex disassembly	0	2	0	0.299492	1	1	1
biological_process	GO:0006813	potassium ion transport	0	9	0	0.00238463	1	0.323	1
biological_process	GO:0007033	vacuole organization	0	1	0	0.163836	1	1	1
biological_process	GO:0006408	snRNA export from nucleus	0	1	0	0.547329	1	1	1
biological_process	GO:0051179	localization	0	1	0	0.0474147	0.961913	1	1
biological_process	GO:0006490	oligosaccharide-lipid intermediate biosynthetic process	0	1	0	0.215276	0.938892	1	1
biological_process	GO:0006435	threonyl-tRNA aminoacylation	0	3	0	0.163836	1	1	1
biological_process	GO:0008611	ether lipid biosynthetic process	0	2	0	0.299492	1	1	1
biological_process	GO:0006952	defense response	0	1	0	0.311047	0.90035	1	1
biological_process	GO:0042744	hydrogen peroxide catabolic process	0	4	0	0.0896024	1	1	1
biological_process	GO:0019264	glycine biosynthetic process from serine	0	2	0	0.299492	1	1	1
biological_process	GO:0035999	tetrahydrofolate interconversion	0	3	0	0.163836	1	1	1
biological_process	GO:0031110	regulation of microtubule polymerization or depolymerization	0	1	0	0.0267796	1	0.995	1
biological_process	GO:0031116	positive regulation of microtubule polymerization	0	5	0	0.0489913	1	1	1
biological_process	GO:0003333	amino acid transmembrane transport	0	2	0	0.299492	1	1	1
biological_process	GO:0022904	respiratory electron transport chain	0	1	0	0.570803	0.836164	1	1
biological_process	GO:0007338	single fertilization	0	1	0	0.163836	1	1	1
biological_process	GO:0006665	sphingolipid metabolic process	0	2	0	0.329536	0.838359	1	1
biological_process	GO:0009204	deoxyribonucleoside triphosphate catabolic process	0	1	0	0.0896024	1	1	1
biological_process	GO:0034404	nucleobase-containing small molecule biosynthetic process	0	1	0	0.215276	0.938892	1	1
biological_process	GO:0006422	aspartyl-tRNA aminoacylation	0	2	0	0.299492	1	1	1
biological_process	GO:0000453	enzyme-directed rRNA 2'-O-methylation	0	1	0	0.547329	1	1	1
biological_process	GO:0006275	regulation of DNA replication	0	3	0	0.386535	0.910398	1	1
biological_process	GO:0006796	phosphate-containing compound metabolic process	0	1	0	0.00137451	0.99914	0.195	1
biological_process	GO:0017196	N-terminal peptidyl-methionine acetylation	0	2	0	0.299492	1	1	1
biological_process	GO:0042255	ribosome assembly	0	1	0	0.62642	0.61006	1	1
biological_process	GO:0030041	actin filament polymerization	0	2	0	0.62642	0.61006	1	1
biological_process	GO:0009264	deoxyribonucleotide catabolic process	0	1	0	0.0896024	1	1	1
biological_process	GO:0046386	deoxyribose phosphate catabolic process	0	1	0	0.0896024	1	1	1
biological_process	GO:0006730	one-carbon metabolic process	0	5	0	0.00799537	1	0.797	1
biological_process	GO:0006556	S-adenosylmethionine biosynthetic process	0	1	0	0.547329	1	1	1
biological_process	GO:0006432	phenylalanyl-tRNA aminoacylation	0	3	0	0.163836	1	1	1
biological_process	GO:0046496	nicotinamide nucleotide metabolic process	0	2	0	0.00780627	0.99929	0.739	1
biological_process	GO:0006555	methionine metabolic process	0	1	0	0.547329	1	1	1
biological_process	GO:0006226	dUMP biosynthetic process	0	3	0	0.163836	1	1	1
biological_process	GO:0046081	dUTP catabolic process	0	3	0	0.163836	1	1	1
biological_process	GO:0006308	DNA catabolic process	0	5	0	0.160049	0.97322	1	1
biological_process	GO:0006564	L-serine biosynthetic process	0	2	0	0.299492	1	1	1
biological_process	GO:0044238	primary metabolic process	0	2	0	0.8698	0.145919	1	1
biological_process	GO:0016180	snRNA processing	0	1	0	0.547329	1	1	1
biological_process	GO:0006893	Golgi to plasma membrane transport	0	1	0	0.547329	1	1	1
biological_process	GO:0007166	cell surface receptor signaling pathway	0	1	0	0.189493	0.908478	1	1
biological_process	GO:0006694	steroid biosynthetic process	0	2	0	0.570803	0.836164	1	1
biological_process	GO:0019243	methylglyoxal catabolic process to D-lactate via S-lactoyl-glutathione	0	1	0	0.547329	1	1	1
biological_process	GO:0001932	regulation of protein phosphorylation	0	5	0	0.914501	0.188821	1	1
biological_process	GO:0006241	CTP biosynthetic process	0	6	0	0.0267796	1	0.995	1
biological_process	GO:0006183	GTP biosynthetic process	0	6	0	0.0267796	1	0.995	1
biological_process	GO:0006228	UTP biosynthetic process	0	6	0	0.0267796	1	0.995	1
biological_process	GO:0030036	actin cytoskeleton organization	0	2	0	0.357508	0.808962	1	1
biological_process	GO:0051016	barbed-end actin filament capping	0	2	0	0.299492	1	1	1
biological_process	GO:1990547	mitochondrial phosphate ion transmembrane transport	0	1	0	0.547329	1	1	1
biological_process	GO:0044206	UMP salvage	0	2	0	0.299492	1	1	1
biological_process	GO:0006419	alanyl-tRNA aminoacylation	0	2	0	0.299492	1	1	1
biological_process	GO:0055129	L-proline biosynthetic process	0	1	0	0.547329	1	1	1
biological_process	GO:0006086	acetyl-CoA biosynthetic process from pyruvate	0	2	0	0.299492	1	1	1
biological_process	GO:0019346	transsulfuration	0	3	0	0.163836	1	1	1
biological_process	GO:0006627	protein processing involved in protein targeting to mitochondrion	0	1	0	0.547329	1	1	1
biological_process	GO:0034354	'de novo' NAD biosynthetic process from tryptophan	0	1	0	0.547329	1	1	1
biological_process	GO:0043420	anthranilate metabolic process	0	1	0	0.547329	1	1	1
biological_process	GO:0097053	L-kynurenine catabolic process	0	2	0	0.299492	1	1	1
biological_process	GO:0019805	quinolinate biosynthetic process	0	1	0	0.547329	1	1	1
biological_process	GO:0006569	tryptophan catabolic process	0	2	0	0.386535	0.910398	1	1
biological_process	GO:0006850	mitochondrial pyruvate transmembrane transport	0	1	0	0.547329	1	1	1
biological_process	GO:0071985	multivesicular body sorting pathway	0	2	0	0.843834	0.397296	1	1
biological_process	GO:0009245	lipid A biosynthetic process	0	2	0	0.299492	1	1	1
biological_process	GO:0018298	protein-chromophore linkage	0	2	0	0.299492	1	1	1
biological_process	GO:0031146	SCF-dependent proteasomal ubiquitin-dependent protein catabolic process	0	2	0	0.299492	1	1	1
biological_process	GO:0009165	nucleotide biosynthetic process	0	1	0	0.00145971	0.999493	0.208	1
biological_process	GO:0006080	substituted mannan metabolic process	0	3	0	0.163836	1	1	1
biological_process	GO:0006421	asparaginyl-tRNA aminoacylation	0	1	0	0.547329	1	1	1
biological_process	GO:0006376	mRNA splice site selection	0	2	0	0.163836	1	1	1
biological_process	GO:0018095	protein polyglutamylation	0	3	0	0.163836	1	1	1
biological_process	GO:0006072	glycerol-3-phosphate metabolic process	0	2	0	0.299492	1	1	1
biological_process	GO:0006535	cysteine biosynthetic process from serine	0	1	0	0.547329	1	1	1
biological_process	GO:0019343	cysteine biosynthetic process via cystathionine	0	1	0	0.547329	1	1	1
biological_process	GO:0030150	protein import into mitochondrial matrix	0	2	0	0.299492	1	1	1
biological_process	GO:0009742	brassinosteroid mediated signaling pathway	0	1	0	0.547329	1	1	1
biological_process	GO:0006480	N-terminal protein amino acid methylation	0	2	0	0.299492	1	1	1
biological_process	GO:0009435	NAD biosynthetic process	0	4	0	0.0489913	1	1	1
biological_process	GO:0006207	'de novo' pyrimidine nucleobase biosynthetic process	0	1	0	0.547329	1	1	1
biological_process	GO:0006221	pyrimidine nucleotide biosynthetic process	0	1	0	0.000211459	1	0.037	1
biological_process	GO:1901137	carbohydrate derivative biosynthetic process	0	4	0	2.46321e-06	0.999999	0	1
biological_process	GO:0016255	attachment of GPI anchor to protein	0	3	0	0.163836	1	1	1
biological_process	GO:0006438	valyl-tRNA aminoacylation	0	1	0	0.547329	1	1	1
biological_process	GO:0033566	gamma-tubulin complex localization	0	1	0	0.547329	1	1	1
biological_process	GO:0006084	acetyl-CoA metabolic process	0	1	0	0.252047	0.951009	1	1
biological_process	GO:0015936	coenzyme A metabolic process	0	1	0	0.0146345	1	0.927	1
biological_process	GO:0010142	farnesyl diphosphate biosynthetic process, mevalonate pathway	0	1	0	0.547329	1	1	1
biological_process	GO:0006431	methionyl-tRNA aminoacylation	0	3	0	0.163836	1	1	1
biological_process	GO:0006659	phosphatidylserine biosynthetic process	0	2	0	0.299492	1	1	1
biological_process	GO:0101030	tRNA-guanine transglycosylation	0	2	0	0.299492	1	1	1
biological_process	GO:0018344	protein geranylgeranylation	0	2	0	0.299492	1	1	1
biological_process	GO:0006006	glucose metabolic process	0	2	0	0.0611085	0.992005	1	1
biological_process	GO:0006879	cellular iron ion homeostasis	0	1	0	0.547329	1	1	1
biological_process	GO:0006826	iron ion transport	0	1	0	0.547329	1	1	1
biological_process	GO:0006784	heme A biosynthetic process	0	1	0	0.547329	1	1	1
biological_process	GO:0019303	D-ribose catabolic process	0	2	0	0.299492	1	1	1
biological_process	GO:0044208	'de novo' AMP biosynthetic process	0	4	0	0.0896024	1	1	1
biological_process	GO:0070988	demethylation	0	2	0	0.588268	0.747953	1	1
biological_process	GO:0006335	DNA replication-dependent chromatin assembly	0	1	0	0.547329	1	1	1
biological_process	GO:0140042	lipid droplet formation	0	1	0	0.547329	1	1	1
biological_process	GO:0009166	nucleotide catabolic process	0	1	0	0.0489913	1	1	1
biological_process	GO:0046034	ATP metabolic process	0	3	0	0.0434837	0.983473	1	1
biological_process	GO:0000731	DNA synthesis involved in DNA repair	0	1	0	0.795166	0.700508	1	1
biological_process	GO:0006189	'de novo' IMP biosynthetic process	0	1	0	0.547329	1	1	1
biological_process	GO:0042773	ATP synthesis coupled electron transport	0	1	0	0.795166	0.700508	1	1
biological_process	GO:0048870	cell motility	0	2	0	0.737528	0.44561	1	1
biological_process	GO:0006414	translational elongation	0	1	0	0.221603	0.910688	1	1
biological_process	GO:0033512	L-lysine catabolic process to acetyl-CoA via saccharopine	0	1	0	0.547329	1	1	1
biological_process	GO:0007010	cytoskeleton organization	0	2	0	0.897577	0.15637	1	1
biological_process	GO:0061640	cytoskeleton-dependent cytokinesis	0	1	0	0.795166	0.700508	1	1
biological_process	GO:0009235	cobalamin metabolic process	0	1	0	0.547329	1	1	1
biological_process	GO:0006233	dTDP biosynthetic process	0	1	0	0.547329	1	1	1
biological_process	GO:0006662	glycerol ether metabolic process	0	1	0	0.163836	1	1	1
biological_process	GO:0009249	protein lipoylation	0	1	0	0.547329	1	1	1
biological_process	GO:0044571	[2Fe-2S] cluster assembly	0	1	0	0.547329	1	1	1
biological_process	GO:0045892	negative regulation of transcription, DNA-templated	0	1	0	0.570803	0.836164	1	1
biological_process	GO:0006102	isocitrate metabolic process	0	3	0	0.163836	1	1	1
biological_process	GO:0032366	intracellular sterol transport	0	1	0	0.547329	1	1	1
biological_process	GO:0006474	N-terminal protein amino acid acetylation	0	1	0	0.163836	1	1	1
biological_process	GO:0019464	glycine decarboxylation via glycine cleavage system	0	1	0	0.547329	1	1	1
biological_process	GO:0055070	copper ion homeostasis	0	1	0	0.0267796	1	0.995	1
biological_process	GO:0006559	L-phenylalanine catabolic process	0	2	0	0.299492	1	1	1
biological_process	GO:0006570	tyrosine metabolic process	0	1	0	0.299492	1	1	1
biological_process	GO:0055072	iron ion homeostasis	0	2	0	0.163836	1	1	1
biological_process	GO:0140021	mitochondrial ADP transmembrane transport	0	6	0	0.0267796	1	0.995	1
biological_process	GO:1990544	mitochondrial ATP transmembrane transport	0	6	0	0.0267796	1	0.995	1
biological_process	GO:0006529	asparagine biosynthetic process	0	2	0	0.299492	1	1	1
biological_process	GO:0019432	triglyceride biosynthetic process	0	1	0	0.547329	1	1	1
biological_process	GO:0009089	lysine biosynthetic process via diaminopimelate	0	1	0	0.547329	1	1	1
biological_process	GO:0000956	nuclear-transcribed mRNA catabolic process	0	1	0	0.909288	0.265256	1	1
biological_process	GO:0032786	positive regulation of DNA-templated transcription, elongation	0	2	0	0.570803	0.836164	1	1
biological_process	GO:0009398	FMN biosynthetic process	0	1	0	0.547329	1	1	1
biological_process	GO:0009231	riboflavin biosynthetic process	0	1	0	0.547329	1	1	1
biological_process	GO:0035721	intraciliary retrograde transport	0	3	0	0.163836	1	1	1
biological_process	GO:0006012	galactose metabolic process	0	2	0	0.299492	1	1	1
biological_process	GO:0070475	rRNA base methylation	0	2	0	0.163836	1	1	1
biological_process	GO:0045727	positive regulation of translation	0	1	0	0.299492	1	1	1
biological_process	GO:0006427	histidyl-tRNA aminoacylation	0	1	0	0.547329	1	1	1
biological_process	GO:0070966	nuclear-transcribed mRNA catabolic process, no-go decay	0	1	0	0.547329	1	1	1
biological_process	GO:0070481	nuclear-transcribed mRNA catabolic process, non-stop decay	0	1	0	0.547329	1	1	1
biological_process	GO:0071025	RNA surveillance	0	1	0	0.547329	1	1	1
biological_process	GO:0006851	mitochondrial calcium ion transmembrane transport	0	1	0	0.547329	1	1	1
biological_process	GO:0002100	tRNA wobble adenosine to inosine editing	0	1	0	0.547329	1	1	1
biological_process	GO:0070476	rRNA (guanine-N7)-methylation	0	1	0	0.547329	1	1	1
biological_process	GO:0009082	branched-chain amino acid biosynthetic process	0	1	0	0.547329	1	1	1
biological_process	GO:0008652	cellular amino acid biosynthetic process	0	1	0	0.0172623	0.996237	0.956	1
biological_process	GO:0007340	acrosome reaction	0	2	0	0.299492	1	1	1
biological_process	GO:0030154	cell differentiation	0	2	0	0.299492	1	1	1
biological_process	GO:0090114	COPII-coated vesicle budding	0	1	0	0.547329	1	1	1
biological_process	GO:0009083	branched-chain amino acid catabolic process	0	1	0	0.547329	1	1	1
biological_process	GO:0000045	autophagosome assembly	0	2	0	0.299492	1	1	1
biological_process	GO:0000103	sulfate assimilation	0	1	0	0.547329	1	1	1
biological_process	GO:0016575	histone deacetylation	0	1	0	0.547329	1	1	1
biological_process	GO:0045901	positive regulation of translational elongation	0	1	0	0.547329	1	1	1
biological_process	GO:0045905	positive regulation of translational termination	0	1	0	0.547329	1	1	1
biological_process	GO:0006817	phosphate ion transport	0	3	0	0.0896024	1	1	1
biological_process	GO:0006572	tyrosine catabolic process	0	1	0	0.547329	1	1	1
biological_process	GO:0006108	malate metabolic process	0	2	0	0.299492	1	1	1
biological_process	GO:0009062	fatty acid catabolic process	0	1	0	0.282087	0.858625	1	1
biological_process	GO:0006231	dTMP biosynthetic process	0	1	0	0.547329	1	1	1
biological_process	GO:0042351	'de novo' GDP-L-fucose biosynthetic process	0	1	0	0.547329	1	1	1
biological_process	GO:0006434	seryl-tRNA aminoacylation	0	2	0	0.299492	1	1	1
biological_process	GO:0006482	protein demethylation	0	1	0	0.547329	1	1	1
biological_process	GO:0042274	ribosomal small subunit biogenesis	0	3	0	0.252047	0.951009	1	1
biological_process	GO:0006487	protein N-linked glycosylation	0	2	0	0.0962759	0.977791	1	1
biological_process	GO:0006285	base-excision repair, AP site formation	0	1	0	0.547329	1	1	1
biological_process	GO:0006420	arginyl-tRNA aminoacylation	0	2	0	0.299492	1	1	1
biological_process	GO:0032509	endosome transport via multivesicular body sorting pathway	0	1	0	0.981065	0.133726	1	1
biological_process	GO:0006269	DNA replication, synthesis of RNA primer	0	1	0	0.547329	1	1	1
biological_process	GO:0000725	recombinational repair	0	1	0	0.602704	0.688953	1	1
biological_process	GO:0016973	poly(A)+ mRNA export from nucleus	0	1	0	0.547329	1	1	1
biological_process	GO:0016573	histone acetylation	0	1	0	0.795166	0.700508	1	1
biological_process	GO:0051641	cellular localization	0	1	0	0.369733	0.68882	1	1
biological_process	GO:0006913	nucleocytoplasmic transport	0	1	0	0.55764	0.590529	1	1
biological_process	GO:0002181	cytoplasmic translation	0	1	0	0.215276	0.938892	1	1
biological_process	GO:0002128	tRNA nucleoside ribose methylation	0	1	0	0.547329	1	1	1
biological_process	GO:0019563	glycerol catabolic process	0	1	0	0.547329	1	1	1
biological_process	GO:0006313	transposition, DNA-mediated	0	1	0	0.547329	1	1	1
biological_process	GO:0006605	protein targeting	0	1	0	0.625222	0.524109	1	1
biological_process	GO:0007005	mitochondrion organization	0	1	0	0.0996504	0.985365	1	1
biological_process	GO:0000132	establishment of mitotic spindle orientation	0	1	0	0.547329	1	1	1
biological_process	GO:0051012	microtubule sliding	0	1	0	0.547329	1	1	1
biological_process	GO:1903818	positive regulation of voltage-gated potassium channel activity	0	1	0	0.547329	1	1	1
biological_process	GO:0032222	regulation of synaptic transmission, cholinergic	0	1	0	0.547329	1	1	1
biological_process	GO:0030431	sleep	0	1	0	0.547329	1	1	1
biological_process	GO:0036265	RNA (guanine-N7)-methylation	0	1	0	0.299492	1	1	1
biological_process	GO:0008612	peptidyl-lysine modification to peptidyl-hypusine	0	1	0	0.547329	1	1	1
biological_process	GO:0000422	autophagy of mitochondrion	0	1	0	0.547329	1	1	1
biological_process	GO:0016558	protein import into peroxisome matrix	0	1	0	0.795166	0.700508	1	1
biological_process	GO:0070816	phosphorylation of RNA polymerase II C-terminal domain	0	1	0	0.547329	1	1	1
biological_process	GO:0000395	mRNA 5'-splice site recognition	0	1	0	0.547329	1	1	1
biological_process	GO:0016233	telomere capping	0	1	0	0.547329	1	1	1
biological_process	GO:0000469	cleavage involved in rRNA processing	0	2	0	0.588268	0.747953	1	1
biological_process	GO:0035303	regulation of dephosphorylation	0	1	0	0.636591	0.581098	1	1
biological_process	GO:0042350	GDP-L-fucose biosynthetic process	0	1	0	0.299492	1	1	1
biological_process	GO:0019673	GDP-mannose metabolic process	0	1	0	0.163836	1	1	1
biological_process	GO:0042779	tRNA 3'-trailer cleavage	0	1	0	0.547329	1	1	1
biological_process	GO:0006164	purine nucleotide biosynthetic process	0	1	0	0.000498825	0.999944	0.08	1
biological_process	GO:0000154	rRNA modification	0	1	0	0.0489913	1	1	1
biological_process	GO:0051391	tRNA acetylation	0	1	0	0.547329	1	1	1
biological_process	GO:0009081	branched-chain amino acid metabolic process	0	1	0	0.163836	1	1	1
biological_process	GO:0044255	cellular lipid metabolic process	0	1	0	0.0743068	0.947321	1	1
biological_process	GO:0006425	glutaminyl-tRNA aminoacylation	0	1	0	0.547329	1	1	1
biological_process	GO:0006862	nucleotide transport	0	2	0	0.00799537	1	0.797	1
biological_process	GO:0006574	valine catabolic process	0	1	0	0.547329	1	1	1
biological_process	GO:0016578	histone deubiquitination	0	1	0	0.755071	0.613465	1	1
cellular_component	GO:0030014	CCR4-NOT complex	11	13	0.846154	0.999744	0.0020693	1	0.111	J9HVI5_9SPIT	J9I6C9_9SPIT	J9IVB4_9SPIT	J9J3Z0_9SPIT	J9IAS0_9SPIT	J9ILA0_9SPIT	J9II16_9SPIT	J9HWN5_9SPIT	J9IHT7_9SPIT	J9ET52_9SPIT	J9IFF9_9SPIT
cellular_component	GO:0016020	membrane	88	159	0.553459	0.996847	0.00372961	1	0.193	J9FRI7_9SPIT	J9HZQ8_9SPIT	J9IIR2_9SPIT	J9G224_9SPIT	J9HZR0_9SPIT	J9HY49_9SPIT	J9IQ05_9SPIT	J9IHC2_9SPIT	J9IHC3_9SPIT	J9IM53_9SPIT	J9HTQ9_9SPIT	J9I4V1_9SPIT	J9IPG7_9SPIT	J9I2Z9_9SPIT	J9I3J5_9SPIT	J9EGS1_9SPIT	J9I5I1_9SPIT	J9FGN9_9SPIT	J9J4D9_9SPIT	J9FKR9_9SPIT	J9INX1_9SPIT	J9HSA4_9SPIT	J9EUS5_9SPIT	J9J2V6_9SPIT	J9ITY7_9SPIT	J9J7N8_9SPIT	J9FRR6_9SPIT	J9IA61_9SPIT	J9JBR6_9SPIT	J9IYU6_9SPIT	J9FXW9_9SPIT	J9HMK8_9SPIT	J9J821_9SPIT	J9J5U3_9SPIT	J9IE26_9SPIT	J9IGL2_9SPIT	J9G496_9SPIT	J9J0Z6_9SPIT	J9HYS1_9SPIT	J9ETZ5_9SPIT
cellular_component	GO:0000151	ubiquitin ligase complex	6	7	0.857143	0.999353	0.00373038	1	0.195	J9I7S6_9SPIT	J9J4H0_9SPIT	J9IMK2_9SPIT	J9HP26_9SPIT	J9I7A6_9SPIT	J9IXF0_9SPIT
cellular_component	GO:0016021	integral component of membrane	2353	4599	0.511633	0.995586	0.00515605	1	0.269	J9I4S8_9SPIT	J9J2Y7_9SPIT	J9FQW4_9SPIT	J9I5L1_9SPIT	J9IZ50_9SPIT	J9F095_9SPIT	J9EIG6_9SPIT	J9EZP7_9SPIT	J9FSF7_9SPIT	J9J7U5_9SPIT	J9G9L0_9SPIT	J9ISI2_9SPIT	J9HUF9_9SPIT	J9FBF7_9SPIT	J9IYK0_9SPIT	J9ES94_9SPIT	J9HNT5_9SPIT	J9J1B3_9SPIT	J9IRW8_9SPIT	J9EIL0_9SPIT	J9IVA5_9SPIT	J9GB62_9SPIT	J9HTK7_9SPIT	J9J1M9_9SPIT	J9IUI4_9SPIT	J9J3C2_9SPIT	J9I9Q1_9SPIT	J9HNC7_9SPIT	J9IA40_9SPIT	J9FRN7_9SPIT	J9FVU3_9SPIT	J9HLT7_9SPIT	J9IR35_9SPIT	J9IC32_9SPIT	J9I568_9SPIT	J9EGQ7_9SPIT	J9I1E4_9SPIT	J9HSQ0_9SPIT	J9IJE8_9SPIT	J9IBP0_9SPIT
cellular_component	GO:0005814	centriole	10	12	0.833333	0.996848	0.0192023	1	0.724	J9FNJ3_9SPIT	J9IZT3_9SPIT	J9EUL8_9SPIT	J9ELB6_9SPIT	J9HRS9_9SPIT	J9IM35_9SPIT	J9JAH2_9SPIT	J9IKP9_9SPIT	J9J9K7_9SPIT	J9I8W9_9SPIT
cellular_component	GO:0005732	sno(s)RNA-containing ribonucleoprotein complex	2	2	1	0.998057	0.0194678	1	0.762	J9IF03_9SPIT	J9EUY1_9SPIT
cellular_component	GO:0005815	microtubule organizing center	17	27	0.62963	0.990893	0.019645	1	0.766	J9I035_9SPIT	J9IPQ2_9SPIT	J9ER84_9SPIT	J9G491_9SPIT	J9I5C2_9SPIT	J9HLN7_9SPIT	J9I3F5_9SPIT	J9F1K8_9SPIT	J9I1J8_9SPIT	J9I1A5_9SPIT	J9HTB0_9SPIT	J9G740_9SPIT	J9HMD4_9SPIT	J9HLI2_9SPIT	J9J7F9_9SPIT	J9IBE2_9SPIT	J9FNQ9_9SPIT
cellular_component	GO:0005886	plasma membrane	44	68	0.647059	0.987352	0.0215821	1	0.776	J9IRW8_9SPIT	J9IWE4_9SPIT	J9J3U1_9SPIT	J9I6R4_9SPIT	J9IY89_9SPIT	J9FXK4_9SPIT	J9IYW6_9SPIT	J9HWC1_9SPIT	J9F919_9SPIT	J9I4L2_9SPIT	J9IHU6_9SPIT	J9I4J5_9SPIT	J9I327_9SPIT	J9HLN3_9SPIT	J9HPW0_9SPIT	J9IU49_9SPIT	J9J8D1_9SPIT	J9IRS3_9SPIT	J9FDN9_9SPIT	J9FGM7_9SPIT	J9J482_9SPIT	J9EHX8_9SPIT	J9IA96_9SPIT	J9G4V0_9SPIT	J9I9W9_9SPIT	J9IIA1_9SPIT	J9G343_9SPIT	J9IY73_9SPIT	J9G649_9SPIT	J9J2J9_9SPIT	J9J4A2_9SPIT	J9J8M2_9SPIT	J9FM76_9SPIT	J9IGW2_9SPIT	J9FAM5_9SPIT	J9F7K9_9SPIT	J9I2W3_9SPIT	J9FGD7_9SPIT	J9IYV6_9SPIT	J9IC67_9SPIT
cellular_component	GO:0110165	cellular anatomical entity	13	30	0.433333	0.985092	0.0260751	1	0.8	J9IP25_9SPIT	J9I2H5_9SPIT	J9HUZ5_9SPIT	J9J3Q5_9SPIT	J9GD47_9SPIT	J9ID80_9SPIT	J9I504_9SPIT	J9FU94_9SPIT	J9IGA4_9SPIT	J9F631_9SPIT	J9I423_9SPIT	J9IZ94_9SPIT	J9FFU7_9SPIT
cellular_component	GO:0005576	extracellular region	10	14	0.714286	0.988091	0.0304336	1	0.84	J9EWS9_9SPIT	J9I2P1_9SPIT	J9IRM2_9SPIT	J9HMP8_9SPIT	J9IEJ6_9SPIT	J9J1G5_9SPIT	J9JBP9_9SPIT	J9HY34_9SPIT	J9I859_9SPIT	J9I9N3_9SPIT
cellular_component	GO:0005891	voltage-gated calcium channel complex	5	5	1	1	0.031203	1	0.89	J9HYH0_9SPIT	J9J827_9SPIT	J9IE84_9SPIT	J9IRR7_9SPIT	J9J0J0_9SPIT
cellular_component	GO:0000172	ribonuclease MRP complex	5	5	1	1	0.031203	1	0.89	J9ISR6_9SPIT	J9HRD5_9SPIT	J9GAI5_9SPIT	J9HZP8_9SPIT	J9I342_9SPIT
cellular_component	GO:0005667	transcription regulator complex	9	10	0.9	0.985805	0.0322611	1	0.9	J9I168_9SPIT	J9HT10_9SPIT	J9IWS8_9SPIT	J9J2J0_9SPIT	J9EKK7_9SPIT	J9J1B4_9SPIT	J9IET2_9SPIT	J9I9B5_9SPIT	J9F1J9_9SPIT
cellular_component	GO:0031461	cullin-RING ubiquitin ligase complex	3	3	1	0.994173	0.0326058	1	0.919	J9IT98_9SPIT	J9IK19_9SPIT	J9HX84_9SPIT
cellular_component	GO:0030286	dynein complex	21	33	0.636364	0.973375	0.0513056	1	0.958	J9IRQ2_9SPIT	J9HMU4_9SPIT	J9HPC3_9SPIT	J9IKN7_9SPIT	J9FSM6_9SPIT	J9HLA4_9SPIT	J9IVS6_9SPIT	J9IXN8_9SPIT	J9HU63_9SPIT	J9HPN8_9SPIT	J9IQY8_9SPIT	J9HQL8_9SPIT	J9IV20_9SPIT	J9J0F7_9SPIT	J9HYZ1_9SPIT	J9I4J2_9SPIT	J9FR19_9SPIT	J9I1J6_9SPIT	J9ICH3_9SPIT	J9IDU1_9SPIT	J9HQ37_9SPIT
cellular_component	GO:0005856	cytoskeleton	20	31	0.645161	0.954826	0.0590166	1	0.977	J9GCY5_9SPIT	J9F0A2_9SPIT	J9HUQ0_9SPIT	J9HN36_9SPIT	J9IIR1_9SPIT	J9I7B9_9SPIT	J9HY37_9SPIT	J9J6E6_9SPIT	J9G3N3_9SPIT	J9I7M8_9SPIT	J9F102_9SPIT	J9JA37_9SPIT	J9IZ10_9SPIT	J9FEA4_9SPIT	J9I263_9SPIT	J9I2S2_9SPIT	J9I8P4_9SPIT	J9HSP5_9SPIT	J9J0T1_9SPIT	J9IWK7_9SPIT
cellular_component	GO:0008180	COP9 signalosome	6	7	0.857143	0.992212	0.0624012	1	0.99	J9IG27_9SPIT	J9IJC3_9SPIT	J9IW28_9SPIT	J9HRN7_9SPIT	J9I4Q7_9SPIT	J9IBP2_9SPIT
cellular_component	GO:0005669	transcription factor TFIID complex	6	7	0.857143	0.992212	0.0624012	1	0.99	J9IQK4_9SPIT	J9EG42_9SPIT	J9G7G3_9SPIT	J9HLB2_9SPIT	J9IVS0_9SPIT	J9I6I5_9SPIT
cellular_component	GO:0005680	anaphase-promoting complex	4	4	1	1	0.0624436	1	0.995	J9HLE0_9SPIT	J9INQ0_9SPIT	J9HME9_9SPIT	J9F6G2_9SPIT
cellular_component	GO:0097730	non-motile cilium	4	4	1	1	0.0624436	1	0.995	J9HN36_9SPIT	J9IIR1_9SPIT	J9I263_9SPIT	J9J0T1_9SPIT
cellular_component	GO:0005819	spindle	3	3	1	0.980798	0.0728161	1	0.995	J9JCA8_9SPIT	J9J0Q1_9SPIT	J9I4E8_9SPIT
cellular_component	GO:0005768	endosome	1	4	0.25	0.968403	0.0832303	1	0.997	J9HP95_9SPIT
cellular_component	GO:0005634	nucleus	277	510	0.543137	0.546782	0.484374	1	1	J9I7V6_9SPIT	J9G4R6_9SPIT	J9IBC1_9SPIT	J9ITP2_9SPIT	J9IMV5_9SPIT	J9I621_9SPIT	J9I0T6_9SPIT	J9HNJ6_9SPIT	J9G1E8_9SPIT	J9HMU7_9SPIT	J9IGZ1_9SPIT	J9JCA8_9SPIT	J9I5F6_9SPIT	J9I5V6_9SPIT	J9J9H4_9SPIT	J9IUE7_9SPIT	J9HXX4_9SPIT	J9GC51_9SPIT	J9IMI7_9SPIT	J9HL15_9SPIT	J9EGE3_9SPIT	J9EGE7_9SPIT	J9FRC4_9SPIT	J9J0Q1_9SPIT	J9I019_9SPIT	J9I168_9SPIT	J9HQV8_9SPIT	J9FZH4_9SPIT	J9I7I9_9SPIT	J9I261_9SPIT	J9IIB5_9SPIT	J9IXK9_9SPIT	J9HZU5_9SPIT	J9J9Q6_9SPIT	J9J7E3_9SPIT	J9ITM8_9SPIT	J9EXW3_9SPIT	J9HT10_9SPIT	J9I2Q5_9SPIT	J9F1Y1_9SPIT
cellular_component	GO:0005737	cytoplasm	250	504	0.496032	4.96845e-07	1	0.001	1	J9IGJ9_9SPIT	J9HZQ8_9SPIT	J9I5G8_9SPIT	J9FNJ3_9SPIT	J9GCY5_9SPIT	J9HUU5_9SPIT	J9I8Q4_9SPIT	J9IEH9_9SPIT	J9IWS9_9SPIT	J9G6H6_9SPIT	J9I337_9SPIT	J9ICC9_9SPIT	J9EXI5_9SPIT	J9F0A2_9SPIT	J9JCA8_9SPIT	J9I2V5_9SPIT	J9IDB1_9SPIT	J9IEG4_9SPIT	J9J4B1_9SPIT	J9F8X5_9SPIT	J9FNU7_9SPIT	J9ICD4_9SPIT	J9EGE7_9SPIT	J9IEF9_9SPIT	J9IKN7_9SPIT	J9I277_9SPIT	J9IZT3_9SPIT	J9IG27_9SPIT	J9I688_9SPIT	J9I9V6_9SPIT	J9IWK4_9SPIT	J9I2N7_9SPIT	J9IC71_9SPIT	J9I234_9SPIT	J9FUF5_9SPIT	J9JA14_9SPIT	J9I776_9SPIT	J9HVY8_9SPIT	J9GDB1_9SPIT	J9IVM6_9SPIT
cellular_component	GO:0005874	microtubule	68	126	0.539683	0.838757	0.209168	1	1	J9FNL8_9SPIT	J9G469_9SPIT	J9IEH9_9SPIT	J9HKY6_9SPIT	J9EHV1_9SPIT	J9JCA8_9SPIT	J9FAH6_9SPIT	J9FXP6_9SPIT	J9HPC3_9SPIT	J9IKN7_9SPIT	J9IUE9_9SPIT	J9IC66_9SPIT	J9IFU2_9SPIT	J9IWT6_9SPIT	J9IS63_9SPIT	J9IXD0_9SPIT	J9IDX5_9SPIT	J9IDS6_9SPIT	J9EUL8_9SPIT	J9FWH3_9SPIT	J9FXI4_9SPIT	J9INN4_9SPIT	J9J913_9SPIT	J9FSM6_9SPIT	J9HLA4_9SPIT	J9IVS6_9SPIT	J9IVY0_9SPIT	J9I245_9SPIT	J9IXN8_9SPIT	J9EM83_9SPIT	J9JC61_9SPIT	J9G491_9SPIT	J9EDV3_9SPIT	J9IER7_9SPIT	J9IP05_9SPIT	J9ITW3_9SPIT	J9IWJ0_9SPIT	J9HY18_9SPIT	J9HQL8_9SPIT	J9IV20_9SPIT
cellular_component	GO:0005739	mitochondrion	22	54	0.407407	2.16569e-05	0.99999	0.001	1	J9ITP2_9SPIT	J9FPW6_9SPIT	J9JCI2_9SPIT	J9I7B2_9SPIT	J9IUE7_9SPIT	J9IZV4_9SPIT	J9I5W6_9SPIT	J9IH67_9SPIT	J9IFA9_9SPIT	J9HZF6_9SPIT	J9I4B4_9SPIT	J9FX52_9SPIT	J9IWX2_9SPIT	J9F670_9SPIT	J9IDQ5_9SPIT	J9III8_9SPIT	J9FK09_9SPIT	J9I3X5_9SPIT	J9IZM8_9SPIT	J9IG20_9SPIT	J9IEC0_9SPIT	J9IMU7_9SPIT
cellular_component	GO:0005789	endoplasmic reticulum membrane	21	64	0.328125	3.19128e-06	0.999999	0.001	1	J9IT75_9SPIT	J9G2I0_9SPIT	J9JB84_9SPIT	J9I5N7_9SPIT	J9IBC2_9SPIT	J9FZN3_9SPIT	J9EG31_9SPIT	J9IKI5_9SPIT	J9I3G1_9SPIT	J9EGI6_9SPIT	J9IXF3_9SPIT	J9FBL4_9SPIT	J9I702_9SPIT	J9G2G1_9SPIT	J9IJR3_9SPIT	J9FS50_9SPIT	J9IRW2_9SPIT	J9J530_9SPIT	J9IVZ0_9SPIT	J9FIV8_9SPIT	J9IS73_9SPIT
cellular_component	GO:0005929	cilium	18	39	0.461538	0.259593	0.796426	1	1	J9ISD2_9SPIT	J9IZT3_9SPIT	J9HY15_9SPIT	J9EUL8_9SPIT	J9HZ22_9SPIT	J9I5G7_9SPIT	J9ELB6_9SPIT	J9ID63_9SPIT	J9J282_9SPIT	J9FF44_9SPIT	J9GE70_9SPIT	J9IM35_9SPIT	J9I716_9SPIT	J9I2S2_9SPIT	J9ITF0_9SPIT	J9IEF0_9SPIT	J9I7X7_9SPIT	J9J9D4_9SPIT
cellular_component	GO:0031514	motile cilium	16	41	0.390244	0.104805	0.941927	0.999	1	J9IQN0_9SPIT	J9IVP1_9SPIT	J9IIY9_9SPIT	J9F4W4_9SPIT	J9J502_9SPIT	J9I752_9SPIT	J9F502_9SPIT	J9ILQ9_9SPIT	J9I672_9SPIT	J9IEU0_9SPIT	J9F102_9SPIT	J9J7N5_9SPIT	J9JA37_9SPIT	J9I542_9SPIT	J9ILP8_9SPIT	J9IB95_9SPIT
cellular_component	GO:0005730	nucleolus	15	59	0.254237	0.000742037	0.999709	0.034	1	J9IQJ4_9SPIT	J9J9N5_9SPIT	J9J5P7_9SPIT	J9IMZ5_9SPIT	J9I5J9_9SPIT	J9I5W6_9SPIT	J9IAK0_9SPIT	J9IDQ5_9SPIT	J9IPF1_9SPIT	J9IJP5_9SPIT	J9IGZ7_9SPIT	J9I6Y3_9SPIT	J9INL6_9SPIT	J9JAU1_9SPIT	J9IR11_9SPIT
cellular_component	GO:0005840	ribosome	12	100	0.12	3.85645e-20	1	0	1	J9FIC1_9SPIT	J9I2V5_9SPIT	J9I3J3_9SPIT	J9FQ29_9SPIT	J9FJ09_9SPIT	J9IYK7_9SPIT	J9FG44_9SPIT	J9FE86_9SPIT	J9JC72_9SPIT	J9I9F8_9SPIT	J9ITU1_9SPIT	J9J290_9SPIT
cellular_component	GO:0005829	cytosol	10	26	0.384615	0.0357462	0.98246	0.942	1	J9IRJ2_9SPIT	J9FUU4_9SPIT	J9HUA9_9SPIT	J9HZ74_9SPIT	J9I8J8_9SPIT	J9IPW3_9SPIT	J9IQ72_9SPIT	J9IM72_9SPIT	J9ITA7_9SPIT	J9FWL8_9SPIT
cellular_component	GO:0005681	spliceosomal complex	10	31	0.322581	0.0119746	0.995565	0.516	1	J9HSR4_9SPIT	J9I850_9SPIT	J9IVX5_9SPIT	J9IIS9_9SPIT	J9G6C4_9SPIT	J9ID12_9SPIT	J9IGJ4_9SPIT	J9IF18_9SPIT	J9IWR3_9SPIT	J9J3W2_9SPIT
cellular_component	GO:0005615	extracellular space	10	15	0.666667	0.940972	0.150603	1	1	J9I2N6_9SPIT	J9HTF0_9SPIT	J9J2E2_9SPIT	J9I6C4_9SPIT	J9ISQ9_9SPIT	J9IB31_9SPIT	J9J1R2_9SPIT	J9JBF4_9SPIT	J9EWQ6_9SPIT	J9JAE4_9SPIT
cellular_component	GO:0005783	endoplasmic reticulum	9	23	0.391304	1.59505e-06	0.999999	0.001	1	J9IA40_9SPIT	J9I2J6_9SPIT	J9J107_9SPIT	J9IAY0_9SPIT	J9IX44_9SPIT	J9IGX6_9SPIT	J9HRS5_9SPIT	J9J6G7_9SPIT	J9FFX7_9SPIT
cellular_component	GO:0005743	mitochondrial inner membrane	9	38	0.236842	0.000343439	0.999894	0.011	1	J9IR36_9SPIT	J9J377_9SPIT	J9IDK9_9SPIT	J9J8J4_9SPIT	J9IBK9_9SPIT	J9IJ04_9SPIT	J9EZA8_9SPIT	J9IHK9_9SPIT	J9IYN3_9SPIT
cellular_component	GO:0005694	chromosome	9	14	0.642857	0.116166	0.921069	1	1	J9IRE9_9SPIT	J9HSU9_9SPIT	J9J9M1_9SPIT	J9J3P7_9SPIT	J9FU09_9SPIT	J9I4X0_9SPIT	J9IMX8_9SPIT	J9IPI7_9SPIT	J9FP03_9SPIT
cellular_component	GO:0000139	Golgi membrane	8	19	0.421053	0.191275	0.905727	1	1	J9I568_9SPIT	J9HXD1_9SPIT	J9IRV8_9SPIT	J9G878_9SPIT	J9J061_9SPIT	J9IC35_9SPIT	J9J812_9SPIT	J9G9S4_9SPIT
cellular_component	GO:0005794	Golgi apparatus	7	19	0.368421	0.189998	0.879357	1	1	J9G401_9SPIT	J9IRY6_9SPIT	J9G6V6_9SPIT	J9I0A6_9SPIT	J9IYN2_9SPIT	J9JA49_9SPIT	J9HWM7_9SPIT
cellular_component	GO:0005777	peroxisome	7	23	0.304348	0.0284896	0.988025	0.802	1	J9FC06_9SPIT	J9IPY3_9SPIT	J9J436_9SPIT	J9IIH6_9SPIT	J9J1I0_9SPIT	J9I1Y3_9SPIT	J9HXC8_9SPIT
cellular_component	GO:0032300	mismatch repair complex	7	9	0.777778	0.980532	0.0896956	1	1	J9I6C8_9SPIT	J9ISK6_9SPIT	J9G449_9SPIT	J9IYQ9_9SPIT	J9J339_9SPIT	J9J959_9SPIT	J9IWJ9_9SPIT
cellular_component	GO:0000502	proteasome complex	6	23	0.26087	4.66348e-05	0.999988	0.001	1	J9I337_9SPIT	J9HJV9_9SPIT	J9IM58_9SPIT	J9I7C3_9SPIT	J9I525_9SPIT	J9IQX3_9SPIT
cellular_component	GO:0000922	spindle pole	6	9	0.666667	0.910304	0.253758	1	1	J9FNL8_9SPIT	J9G491_9SPIT	J9I3F5_9SPIT	J9F1K8_9SPIT	J9I1A5_9SPIT	J9IBE2_9SPIT
cellular_component	GO:0030127	COPII vesicle coat	6	9	0.666667	0.910304	0.253758	1	1	J9ETA3_9SPIT	J9ITU6_9SPIT	J9FG20_9SPIT	J9HMM7_9SPIT	J9J4K4_9SPIT	J9IES7_9SPIT
cellular_component	GO:0005643	nuclear pore	6	10	0.6	0.82831	0.37686	1	1	J9J9Y1_9SPIT	J9G9V4_9SPIT	J9J1V8_9SPIT	J9IGE4_9SPIT	J9IR28_9SPIT	J9JCL6_9SPIT
cellular_component	GO:0000796	condensin complex	5	6	0.833333	0.98441	0.109269	1	1	J9J946_9SPIT	J9HPL7_9SPIT	J9JB77_9SPIT	J9HUI0_9SPIT	J9IGA5_9SPIT
cellular_component	GO:0005858	axonemal dynein complex	5	7	0.714286	0.964926	0.144383	1	1	J9IC66_9SPIT	J9EM83_9SPIT	J9HY18_9SPIT	J9HYT4_9SPIT	J9I524_9SPIT
cellular_component	GO:0046540	U4/U6 x U5 tri-snRNP complex	5	8	0.625	0.855617	0.363199	1	1	J9HW42_9SPIT	J9IIS9_9SPIT	J9GDV6_9SPIT	J9ID12_9SPIT	J9HKR9_9SPIT
cellular_component	GO:0005852	eukaryotic translation initiation factor 3 complex	5	8	0.625	0.855617	0.363199	1	1	J9IBS4_9SPIT	J9ID24_9SPIT	J9G3V3_9SPIT	J9J4N8_9SPIT	J9HJY2_9SPIT
cellular_component	GO:0036064	ciliary basal body	5	6	0.833333	0.98441	0.109269	1	1	J9HRS9_9SPIT	J9ITU4_9SPIT	J9JAH2_9SPIT	J9J0Y9_9SPIT	J9I2Q2_9SPIT
cellular_component	GO:0034464	BBSome	4	6	0.666667	0.890731	0.343679	1	1	J9FAV5_9SPIT	J9GCY5_9SPIT	J9I0G0_9SPIT	J9I6B1_9SPIT
cellular_component	GO:0031011	Ino80 complex	4	7	0.571429	0.773561	0.5	1	1	J9EW47_9SPIT	J9HP87_9SPIT	J9G3M9_9SPIT	J9EXE8_9SPIT
cellular_component	GO:0048188	Set1C/COMPASS complex	4	13	0.307692	0.133186	0.954015	1	1	J9G7G7_9SPIT	J9FDP7_9SPIT	J9I409_9SPIT	J9IV66_9SPIT
cellular_component	GO:0016459	myosin complex	4	10	0.4	0.37686	0.82831	1	1	J9IZY4_9SPIT	J9IIW8_9SPIT	J9HW57_9SPIT	J9I6A7_9SPIT
cellular_component	GO:0005654	nucleoplasm	4	8	0.5	0.0624317	0.96535	0.987	1	J9I5W6_9SPIT	J9IDQ5_9SPIT	J9IGZ7_9SPIT	J9ITA7_9SPIT
cellular_component	GO:0005663	DNA replication factor C complex	4	5	0.8	0.968797	0.187406	1	1	J9FBE5_9SPIT	J9EPJ7_9SPIT	J9FS89_9SPIT	J9J1G3_9SPIT
cellular_component	GO:0005887	integral component of plasma membrane	4	6	0.666667	0.890731	0.343679	1	1	J9I8L9_9SPIT	J9IGQ1_9SPIT	J9HU04_9SPIT	J9G8Q5_9SPIT
cellular_component	GO:0000439	transcription factor TFIIH core complex	3	5	0.6	0.812594	0.5	1	1	J9IUM8_9SPIT	J9INQ5_9SPIT	J9GCR8_9SPIT
cellular_component	GO:0032040	small-subunit processome	3	10	0.3	0.17169	0.945445	1	1	J9J5P7_9SPIT	J9IAK0_9SPIT	J9IPF1_9SPIT
cellular_component	GO:0030123	AP-3 adaptor complex	3	3	1	1	0.124944	1	1	J9I0A7_9SPIT	J9IYW0_9SPIT	J9J9I5_9SPIT
cellular_component	GO:1990904	ribonucleoprotein complex	3	7	0.428571	2.41905e-05	0.99999	0.001	1	J9F1Y1_9SPIT	J9J0S4_9SPIT	J9FJ09_9SPIT
cellular_component	GO:0043231	intracellular membrane-bounded organelle	3	18	0.166667	1.43674e-05	0.999989	0.001	1	J9IBE1_9SPIT	J9I758_9SPIT	J9IFM3_9SPIT
cellular_component	GO:0030015	CCR4-NOT core complex	3	3	1	1	0.124944	1	1	J9EGE7_9SPIT	J9I3B9_9SPIT	J9J2X7_9SPIT
cellular_component	GO:0000145	exocyst	3	4	0.75	0.937556	0.312444	1	1	J9IHI7_9SPIT	J9HY47_9SPIT	J9IIM8_9SPIT
cellular_component	GO:0042555	MCM complex	3	8	0.375	0.363199	0.855617	1	1	J9ILN3_9SPIT	J9I3R5_9SPIT	J9ENV1_9SPIT
cellular_component	GO:0042995	cell projection	3	6	0.5	0.29552	0.763171	1	1	J9IZ10_9SPIT	J9IKP9_9SPIT	J9HSP5_9SPIT
cellular_component	GO:0000808	origin recognition complex	3	5	0.6	0.363199	0.855617	1	1	J9IFC8_9SPIT	J9I673_9SPIT	J9I2N1_9SPIT
cellular_component	GO:0031515	tRNA (m1A) methyltransferase complex	3	3	1	1	0.124944	1	1	J9HY69_9SPIT	J9IS42_9SPIT	J9I6K9_9SPIT
cellular_component	GO:0005655	nucleolar ribonuclease P complex	3	3	1	1	0.124944	1	1	J9ISR6_9SPIT	J9HZP8_9SPIT	J9I342_9SPIT
cellular_component	GO:0035658	Mon1-Ccz1 complex	3	3	1	1	0.124944	1	1	J9F784_9SPIT	J9HY16_9SPIT	J9HNB7_9SPIT
cellular_component	GO:0000814	ESCRT II complex	2	4	0.5	0.687556	0.687556	1	1	J9JBC6_9SPIT	J9GED3_9SPIT
cellular_component	GO:0031902	late endosome membrane	2	2	1	1	0.124944	1	1	J9JBC6_9SPIT	J9GED3_9SPIT
cellular_component	GO:0000786	nucleosome	2	22	0.0909091	5.91614e-05	0.999995	0.003	1	J9ICF0_9SPIT	J9G023_9SPIT
cellular_component	GO:0005813	centrosome	2	3	0.666667	0.875056	0.5	1	1	J9FNL8_9SPIT	J9I2Q2_9SPIT
cellular_component	GO:0005868	cytoplasmic dynein complex	2	5	0.4	0.5	0.812594	1	1	J9IEH9_9SPIT	J9I5T6_9SPIT
cellular_component	GO:0005758	mitochondrial intermembrane space	2	6	0.333333	0.343679	0.890731	1	1	J9I3L7_9SPIT	J9FEL3_9SPIT
cellular_component	GO:0000781	chromosome, telomeric region	2	10	0.2	0.0326058	0.994173	0.922	1	J9EDK6_9SPIT	J9J2N2_9SPIT
cellular_component	GO:0005741	mitochondrial outer membrane	2	8	0.25	0.144383	0.964926	1	1	J9IZ56_9SPIT	J9ID22_9SPIT
cellular_component	GO:0000178	exosome (RNase complex)	2	4	0.5	0.687556	0.687556	1	1	J9I4S3_9SPIT	J9JCJ5_9SPIT
cellular_component	GO:0005869	dynactin complex	2	5	0.4	0.5	0.812594	1	1	J9I6I7_9SPIT	J9JB81_9SPIT
cellular_component	GO:0030126	COPI vesicle coat	2	5	0.4	0.5	0.812594	1	1	J9HXD1_9SPIT	J9G878_9SPIT
cellular_component	GO:0005930	axoneme	2	3	0.666667	0.676436	0.5	1	1	J9ILQ9_9SPIT	J9G8V6_9SPIT
cellular_component	GO:0030496	midbody	2	2	1	1	0.249962	1	1	J9J0Q1_9SPIT	J9I4E8_9SPIT
cellular_component	GO:0030131	clathrin adaptor complex	2	6	0.333333	0.5	0.746242	1	1	J9INE9_9SPIT	J9HUH3_9SPIT
cellular_component	GO:0005778	peroxisomal membrane	2	2	1	0.274244	0.886913	1	1	J9J2B0_9SPIT	J9IID0_9SPIT
cellular_component	GO:0031981	nuclear lumen	2	4	0.5	0.00109711	0.999413	0.049	1	J9IGA2_9SPIT	J9IGZ2_9SPIT
cellular_component	GO:0001534	radial spoke	2	8	0.25	0.144383	0.964926	1	1	J9JA63_9SPIT	J9J074_9SPIT
cellular_component	GO:0005779	integral component of peroxisomal membrane	2	9	0.222222	0.0896956	0.980532	0.999	1	J9ITS2_9SPIT	J9HSW8_9SPIT
cellular_component	GO:0043625	delta DNA polymerase complex	2	2	1	1	0.249962	1	1	J9J1K2_9SPIT	J9EYH8_9SPIT
cellular_component	GO:0055087	Ski complex	2	2	1	1	0.249962	1	1	J9EKE8_9SPIT	J9FE57_9SPIT
cellular_component	GO:0016533	protein kinase 5 complex	2	2	1	1	0.249962	1	1	J9FT74_9SPIT	J9JBQ1_9SPIT
cellular_component	GO:0008622	epsilon DNA polymerase complex	2	2	1	1	0.249962	1	1	J9I4U4_9SPIT	J9FFU1_9SPIT
cellular_component	GO:0070772	PAS complex	2	3	0.666667	0.875056	0.5	1	1	J9IF87_9SPIT	J9I4W0_9SPIT
cellular_component	GO:0009376	HslUV protease complex	2	3	0.666667	0.875056	0.5	1	1	J9J8Q1_9SPIT	J9JB79_9SPIT
cellular_component	GO:0033588	elongator holoenzyme complex	2	6	0.333333	0.343679	0.890731	1	1	J9FLV2_9SPIT	J9IHR6_9SPIT
cellular_component	GO:0031901	early endosome membrane	2	2	1	1	0.249962	1	1	J9ITG8_9SPIT	J9J578_9SPIT
cellular_component	GO:0030670	phagocytic vesicle membrane	2	2	1	1	0.249962	1	1	J9ITG8_9SPIT	J9J578_9SPIT
cellular_component	GO:0000124	SAGA complex	2	3	0.666667	0.875056	0.5	1	1	J9G7G3_9SPIT	J9HLB2_9SPIT
cellular_component	GO:0046695	SLIK (SAGA-like) complex	2	2	1	1	0.249962	1	1	J9G7G3_9SPIT	J9HLB2_9SPIT
cellular_component	GO:0000938	GARP complex	2	2	1	1	0.249962	1	1	J9FUU4_9SPIT	J9HUA9_9SPIT
cellular_component	GO:1990112	RQC complex	2	2	1	1	0.249962	1	1	J9HZ74_9SPIT	J9IPW3_9SPIT
cellular_component	GO:0005801	cis-Golgi network	2	2	1	1	0.249962	1	1	J9FXW9_9SPIT	J9G9S4_9SPIT
cellular_component	GO:0097361	CIA complex	2	2	1	1	0.249962	1	1	J9JAS3_9SPIT	J9ESC0_9SPIT
cellular_component	GO:0045261	proton-transporting ATP synthase complex, catalytic core F(1)	2	3	0.666667	0.875056	0.5	1	1	J9IKE2_9SPIT	J9J9J2_9SPIT
cellular_component	GO:0030677	ribonuclease P complex	2	3	0.666667	0.98441	0.109269	1	1	J9HRD5_9SPIT	J9GAI5_9SPIT
cellular_component	GO:0071203	WASH complex	2	4	0.5	0.687556	0.687556	1	1	J9HZQ6_9SPIT	J9EGC6_9SPIT
cellular_component	GO:0016592	mediator complex	2	3	0.666667	0.875056	0.5	1	1	J9II97_9SPIT	J9IP26_9SPIT
cellular_component	GO:0031463	Cul3-RING ubiquitin ligase complex	2	2	1	1	0.249962	1	1	J9HYK4_9SPIT	J9IM09_9SPIT
cellular_component	GO:0015934	large ribosomal subunit	1	9	0.111111	0.000255834	0.999985	0.007	1	J9JBP6_9SPIT
cellular_component	GO:0035101	FACT complex	1	2	0.5	0.750038	0.750038	1	1	J9J8C5_9SPIT
cellular_component	GO:0044666	MLL3/4 complex	1	7	0.142857	0.0624012	0.992212	0.987	1	J9IIZ9_9SPIT
cellular_component	GO:0005885	Arp2/3 protein complex	1	5	0.2	0.187406	0.968797	1	1	J9IEQ2_9SPIT
cellular_component	GO:0005788	endoplasmic reticulum lumen	1	2	0.5	0.5	0.875056	1	1	J9G2I0_9SPIT
cellular_component	GO:0009536	plastid	1	8	0.125	0.0326058	0.994173	0.922	1	J9IMY6_9SPIT
cellular_component	GO:0000220	vacuolar proton-transporting V-type ATPase, V0 domain	1	5	0.2	0.187406	0.968797	1	1	J9IGD4_9SPIT
cellular_component	GO:0031390	Ctf18 RFC-like complex	1	1	1	1	0.5	1	1	J9G9W9_9SPIT
cellular_component	GO:0030176	integral component of endoplasmic reticulum membrane	1	6	0.166667	0.0174779	0.996339	0.658	1	J9EMS2_9SPIT
cellular_component	GO:0005786	signal recognition particle, endoplasmic reticulum targeting	1	5	0.2	0.187406	0.968797	1	1	J9HX67_9SPIT
cellular_component	GO:1902560	GMP reductase complex	1	1	1	1	0.5	1	1	J9IHL3_9SPIT
cellular_component	GO:0031305	integral component of mitochondrial inner membrane	1	1	1	0.5	0.875056	1	1	J9IGA1_9SPIT
cellular_component	GO:0033179	proton-transporting V-type ATPase, V0 domain	1	7	0.142857	0.0192023	0.996848	0.704	1	J9HW76_9SPIT
cellular_component	GO:0072546	EMC complex	1	5	0.2	0.187406	0.968797	1	1	J9I894_9SPIT
cellular_component	GO:0030117	membrane coat	1	3	0.333333	0.852501	0.242878	1	1	J9ERJ6_9SPIT
cellular_component	GO:0030122	AP-2 adaptor complex	1	2	0.5	0.750038	0.750038	1	1	J9FC62_9SPIT
cellular_component	GO:0015629	actin cytoskeleton	1	3	0.333333	0.0535461	0.978551	0.966	1	J9HP07_9SPIT
cellular_component	GO:0015935	small ribosomal subunit	1	8	0.125	0.0106959	0.99903	0.489	1	J9HN89_9SPIT
cellular_component	GO:0030870	Mre11 complex	1	1	1	1	0.5	1	1	J9IUS7_9SPIT
cellular_component	GO:0001917	photoreceptor inner segment	1	2	0.5	0.750038	0.750038	1	1	J9J379_9SPIT
cellular_component	GO:0005839	proteasome core complex	1	8	0.125	0.00116093	0.999865	0.054	1	J9J8Q1_9SPIT
cellular_component	GO:0000407	phagophore assembly site	1	1	1	1	0.249962	1	1	J9I6L2_9SPIT
cellular_component	GO:0031428	box C/D RNP complex	1	2	0.5	0.750038	0.750038	1	1	J9IPF1_9SPIT
cellular_component	GO:0005759	mitochondrial matrix	1	10	0.1	0.0326058	0.994173	0.922	1	J9I8L8_9SPIT
cellular_component	GO:0045254	pyruvate dehydrogenase complex	1	2	0.5	0.750038	0.750038	1	1	J9I8L8_9SPIT
cellular_component	GO:0005956	protein kinase CK2 complex	1	6	0.166667	0.109269	0.98441	1	1	J9IF68_9SPIT
cellular_component	GO:0043229	intracellular organelle	1	2	0.5	7.81089e-09	1	0	1	J9I0Q9_9SPIT
cellular_component	GO:0045271	respiratory chain complex I	1	1	1	1	0.5	1	1	J9IND8_9SPIT
cellular_component	GO:0019773	proteasome core complex, alpha-subunit complex	1	8	0.125	0.035074	0.99611	0.939	1	J9IK12_9SPIT
cellular_component	GO:0005761	mitochondrial ribosome	1	1	1	1	0.5	1	1	J9IRX2_9SPIT
cellular_component	GO:0030687	preribosome, large subunit precursor	1	3	0.333333	0.5	0.875056	1	1	J9IGZ7_9SPIT
cellular_component	GO:0034457	Mpp10 complex	1	1	1	1	0.5	1	1	J9IF03_9SPIT
cellular_component	GO:0032991	protein-containing complex	1	2	0.5	2.11711e-05	0.999985	0.001	1	J9IS96_9SPIT
cellular_component	GO:0009507	chloroplast	1	3	0.333333	0.5	0.875056	1	1	J9J9J2_9SPIT
cellular_component	GO:0000974	Prp19 complex	1	1	1	1	0.5	1	1	J9HSR4_9SPIT
cellular_component	GO:0005776	autophagosome	1	2	0.5	0.750038	0.750038	1	1	J9HXK8_9SPIT
cellular_component	GO:0017053	transcription repressor complex	1	1	1	1	0.124944	1	1	J9ISM8_9SPIT
cellular_component	GO:0034045	phagophore assembly site membrane	1	1	1	1	0.5	1	1	J9ITE5_9SPIT
cellular_component	GO:0031965	nuclear membrane	1	3	0.333333	0.312444	0.937556	1	1	J9G6S2_9SPIT
cellular_component	GO:0030132	clathrin coat of coated pit	1	2	0.5	0.687556	0.687556	1	1	J9FPN1_9SPIT
cellular_component	GO:0030130	clathrin coat of trans-Golgi network vesicle	1	2	0.5	0.875056	0.5	1	1	J9FPN1_9SPIT
cellular_component	GO:0005697	telomerase holoenzyme complex	1	1	1	1	0.5	1	1	J9J2N2_9SPIT
cellular_component	GO:0043564	Ku70:Ku80 complex	1	2	0.5	0.750038	0.750038	1	1	J9F1X1_9SPIT
cellular_component	GO:0000015	phosphopyruvate hydratase complex	1	2	0.5	0.750038	0.750038	1	1	J9IKA9_9SPIT
cellular_component	GO:0000813	ESCRT I complex	1	2	0.5	0.750038	0.750038	1	1	J9I9Y0_9SPIT
cellular_component	GO:0042765	GPI-anchor transamidase complex	1	4	0.25	0.312444	0.937556	1	1	J9INA6_9SPIT
cellular_component	GO:0030424	axon	1	1	1	1	0.5	1	1	J9I3R3_9SPIT
cellular_component	GO:0030425	dendrite	1	1	1	1	0.5	1	1	J9I3R3_9SPIT
cellular_component	GO:0005764	lysosome	1	2	0.5	0.750038	0.750038	1	1	J9J9H2_9SPIT
cellular_component	GO:0010008	endosome membrane	1	1	1	0.945445	0.17169	1	1	J9HUA9_9SPIT
cellular_component	GO:0005846	nuclear cap binding complex	1	3	0.333333	0.5	0.875056	1	1	J9J348_9SPIT
cellular_component	GO:0035267	NuA4 histone acetyltransferase complex	1	3	0.333333	0.5	0.875056	1	1	J9JB53_9SPIT
cellular_component	GO:0000347	THO complex	1	1	1	1	0.249962	1	1	J9IH57_9SPIT
cellular_component	GO:0017119	Golgi transport complex	1	1	1	1	0.5	1	1	J9J812_9SPIT
cellular_component	GO:0030121	AP-1 adaptor complex	1	1	1	1	0.5	1	1	J9I6E1_9SPIT
cellular_component	GO:0016593	Cdc73/Paf1 complex	1	3	0.333333	0.5	0.875056	1	1	J9IJM4_9SPIT
cellular_component	GO:0045239	tricarboxylic acid cycle enzyme complex	1	1	1	0.750038	0.750038	1	1	J9IHW6_9SPIT
cellular_component	GO:0000775	chromosome, centromeric region	1	1	1	1	0.5	1	1	J9HSQ6_9SPIT
cellular_component	GO:0035060	brahma complex	1	1	1	1	0.5	1	1	J9I2Q4_9SPIT
cellular_component	GO:0016514	SWI/SNF complex	1	1	1	1	0.5	1	1	J9I2Q4_9SPIT
cellular_component	GO:0030124	AP-4 adaptor complex	1	1	1	1	0.5	1	1	J9IRY6_9SPIT
cellular_component	GO:0005674	transcription factor TFIIF complex	1	1	1	1	0.5	1	1	J9IIN4_9SPIT
cellular_component	GO:0036157	outer dynein arm	1	1	1	1	0.5	1	1	J9J7N5_9SPIT
cellular_component	GO:0044599	AP-5 adaptor complex	1	1	1	1	0.5	1	1	J9HRQ7_9SPIT
cellular_component	GO:0005769	early endosome	1	1	1	1	0.124944	1	1	J9HZQ6_9SPIT
cellular_component	GO:0008540	proteasome regulatory particle, base subcomplex	1	2	0.5	0.750038	0.750038	1	1	J9I9X2_9SPIT
cellular_component	GO:0005675	transcription factor TFIIH holo complex	1	2	0.5	0.750038	0.750038	1	1	J9HVQ3_9SPIT
cellular_component	GO:0005744	TIM23 mitochondrial import inner membrane translocase complex	1	3	0.333333	0.5	0.875056	1	1	J9FIJ3_9SPIT
cellular_component	GO:0090730	Las1 complex	1	1	1	1	0.5	1	1	J9J5I3_9SPIT
cellular_component	GO:0009579	thylakoid	1	1	1	1	0.5	1	1	J9J9J2_9SPIT
cellular_component	GO:0036038	MKS complex	1	2	0.5	0.750038	0.750038	1	1	J9IIW2_9SPIT
cellular_component	GO:1990745	EARP complex	1	1	1	1	0.5	1	1	J9IM72_9SPIT
cellular_component	GO:0005751	mitochondrial respiratory chain complex IV	1	1	1	1	0.5	1	1	J9IXD2_9SPIT
cellular_component	GO:0005847	mRNA cleavage and polyadenylation specificity factor complex	1	1	1	1	0.5	1	1	J9IEC9_9SPIT
cellular_component	GO:0071986	Ragulator complex	1	1	1	1	0.5	1	1	J9J9H2_9SPIT
cellular_component	GO:0030688	preribosome, small subunit precursor	1	1	1	1	0.5	1	1	J9IUG7_9SPIT
cellular_component	GO:0000445	THO complex part of transcription export complex	1	1	1	1	0.5	1	1	J9I2D2_9SPIT
cellular_component	GO:0017054	negative cofactor 2 complex	1	1	1	1	0.5	1	1	J9G134_9SPIT
cellular_component	GO:0070176	DRM complex	1	1	1	1	0.5	1	1	J9IRB8_9SPIT
cellular_component	GO:0031588	nucleotide-activated protein kinase complex	1	1	1	1	0.5	1	1	J9JCA9_9SPIT
cellular_component	GO:0000408	EKC/KEOPS complex	1	1	1	1	0.5	1	1	J9HSM0_9SPIT
cellular_component	GO:0030956	glutamyl-tRNA(Gln) amidotransferase complex	1	1	1	1	0.5	1	1	J9IMU7_9SPIT
cellular_component	GO:0030136	clathrin-coated vesicle	1	1	1	0.773561	0.5	1	1	J9JAR5_9SPIT
cellular_component	GO:0016035	zeta DNA polymerase complex	1	1	1	1	0.5	1	1	J9IFK1_9SPIT
cellular_component	GO:0031090	organelle membrane	1	1	1	1.58438e-08	1	0	1	J9IFM3_9SPIT
cellular_component	GO:0000126	transcription factor TFIIIB complex	1	1	1	1	0.5	1	1	J9JBF3_9SPIT
cellular_component	GO:0016602	CCAAT-binding factor complex	0	4	0	0.0624436	1	0.994	1
cellular_component	GO:0060170	ciliary membrane	0	6	0	0.0155897	1	0.632	1
cellular_component	GO:0031410	cytoplasmic vesicle	0	1	0	0.884448	0.184833	1	1
cellular_component	GO:0000506	glycosylphosphatidylinositol-N-acetylglucosaminyltransferase (GPI-GnT) complex	0	2	0	0.249962	1	1	1
cellular_component	GO:0005871	kinesin complex	0	1	0	0.5	1	1	1
cellular_component	GO:0008250	oligosaccharyltransferase complex	0	3	0	0.0624436	1	0.994	1
cellular_component	GO:0030173	integral component of Golgi membrane	0	2	0	0.249962	1	1	1
cellular_component	GO:0071006	U2-type catalytic step 1 spliceosome	0	1	0	0.5	1	1	1
cellular_component	GO:0016272	prefoldin complex	0	7	0	0.00778783	1	0.384	1
cellular_component	GO:0035145	exon-exon junction complex	0	1	0	0.5	1	1	1
cellular_component	GO:0016471	vacuolar proton-transporting V-type ATPase complex	0	2	0	0.124944	1	1	1
cellular_component	GO:0005664	nuclear origin of replication recognition complex	0	3	0	0.124944	1	1	1
cellular_component	GO:0005672	transcription factor TFIIA complex	0	2	0	0.249962	1	1	1
cellular_component	GO:0022627	cytosolic small ribosomal subunit	0	2	0	0.249962	1	1	1
cellular_component	GO:0030906	retromer, cargo-selective complex	0	1	0	0.5	1	1	1
cellular_component	GO:0005787	signal peptidase complex	0	4	0	0.0624436	1	0.994	1
cellular_component	GO:0005965	protein farnesyltransferase complex	0	2	0	0.249962	1	1	1
cellular_component	GO:0022625	cytosolic large ribosomal subunit	0	7	0	0.00778783	1	0.384	1
cellular_component	GO:0031932	TORC2 complex	0	4	0	0.0624436	1	0.994	1
cellular_component	GO:0005784	Sec61 translocon complex	0	1	0	0.5	1	1	1
cellular_component	GO:0000811	GINS complex	0	1	0	0.5	1	1	1
cellular_component	GO:0030008	TRAPP complex	0	3	0	0.124944	1	1	1
cellular_component	GO:0031314	extrinsic component of mitochondrial inner membrane	0	2	0	0.249962	1	1	1
cellular_component	GO:0005838	proteasome regulatory particle	0	3	0	0.109269	0.98441	1	1
cellular_component	GO:0089701	U2AF complex	0	2	0	0.249962	1	1	1
cellular_component	GO:0005773	vacuole	0	3	0	0.0205447	0.994152	0.75	1
cellular_component	GO:0012505	endomembrane system	0	1	0	0.00238879	0.998498	0.119	1
cellular_component	GO:0005665	RNA polymerase II, core complex	0	4	0	0.0624436	1	0.994	1
cellular_component	GO:0030991	intraciliary transport particle A	0	1	0	0.5	1	1	1
cellular_component	GO:0000159	protein phosphatase type 2A complex	0	6	0	0.0155897	1	0.632	1
cellular_component	GO:0019774	proteasome core complex, beta-subunit complex	0	1	0	0.5	1	1	1
cellular_component	GO:0005666	RNA polymerase III complex	0	4	0	0.0624436	1	0.994	1
cellular_component	GO:0000228	nuclear chromosome	0	3	0	0.407139	0.759961	1	1
cellular_component	GO:0070603	SWI/SNF superfamily-type complex	0	3	0	0.5	0.725756	1	1
cellular_component	GO:0030659	cytoplasmic vesicle membrane	0	2	0	0.729742	0.419264	1	1
cellular_component	GO:0031201	SNARE complex	0	3	0	0.124944	1	1	1
cellular_component	GO:0031417	NatC complex	0	1	0	0.5	1	1	1
cellular_component	GO:0048500	signal recognition particle	0	3	0	0.035074	0.99611	0.939	1
cellular_component	GO:0033178	proton-transporting two-sector ATPase complex, catalytic domain	0	2	0	0.0326058	0.994173	0.922	1
cellular_component	GO:0032039	integrator complex	0	1	0	0.5	1	1	1
cellular_component	GO:0034044	exomer complex	0	1	0	0.5	1	1	1
cellular_component	GO:0030532	small nuclear ribonucleoprotein complex	0	1	0	0.387105	0.806371	1	1
cellular_component	GO:0005952	cAMP-dependent protein kinase complex	0	5	0	0.031203	1	0.894	1
cellular_component	GO:0008290	F-actin capping protein complex	0	2	0	0.249962	1	1	1
cellular_component	GO:0005685	U1 snRNP	0	4	0	0.0624436	1	0.994	1
cellular_component	GO:0005686	U2 snRNP	0	1	0	0.5	1	1	1
cellular_component	GO:0005687	U4 snRNP	0	1	0	0.5	1	1	1
cellular_component	GO:0005682	U5 snRNP	0	2	0	0.249962	1	1	1
cellular_component	GO:0031931	TORC1 complex	0	1	0	0.5	1	1	1
cellular_component	GO:0042720	mitochondrial inner membrane peptidase complex	0	1	0	0.5	1	1	1
cellular_component	GO:0070469	respirasome	0	7	0	0.0896956	0.980532	0.999	1
cellular_component	GO:0019005	SCF ubiquitin ligase complex	0	2	0	0.249962	1	1	1
cellular_component	GO:0071439	clathrin complex	0	1	0	0.5	1	1	1
cellular_component	GO:0009331	glycerol-3-phosphate dehydrogenase complex	0	1	0	0.5	1	1	1
cellular_component	GO:0030992	intraciliary transport particle B	0	4	0	0.0624436	1	0.994	1
cellular_component	GO:0005854	nascent polypeptide-associated complex	0	1	0	0.5	1	1	1
cellular_component	GO:0000931	gamma-tubulin large complex	0	1	0	0.5	1	1	1
cellular_component	GO:0048471	perinuclear region of cytoplasm	0	1	0	0.5	1	1	1
cellular_component	GO:0000221	vacuolar proton-transporting V-type ATPase, V1 domain	0	1	0	0.5	1	1	1
cellular_component	GO:0005968	Rab-protein geranylgeranyltransferase complex	0	2	0	0.249962	1	1	1
cellular_component	GO:0005736	RNA polymerase I complex	0	1	0	0.5	1	1	1
cellular_component	GO:0033180	proton-transporting V-type ATPase, V1 domain	0	5	0	0.0155897	1	0.632	1
cellular_component	GO:0097255	R2TP complex	0	2	0	0.249962	1	1	1
cellular_component	GO:0045252	oxoglutarate dehydrogenase complex	0	1	0	0.5	1	1	1
cellular_component	GO:0005688	U6 snRNP	0	1	0	0.5	1	1	1
cellular_component	GO:0005774	vacuolar membrane	0	2	0	0.253758	0.910304	1	1
cellular_component	GO:0031415	NatA complex	0	1	0	0.5	1	1	1
cellular_component	GO:0005960	glycine cleavage complex	0	1	0	0.5	1	1	1
cellular_component	GO:0030880	RNA polymerase complex	0	2	0	0.0606605	0.974117	0.979	1
cellular_component	GO:1990879	CST complex	0	1	0	0.5	1	1	1
cellular_component	GO:1990316	Atg1/ULK1 kinase complex	0	1	0	0.5	1	1	1
cellular_component	GO:0016605	PML body	0	1	0	0.5	1	1	1
cellular_component	GO:0005673	transcription factor TFIIE complex	0	2	0	0.249962	1	1	1
cellular_component	GO:0033018	sarcoplasmic reticulum lumen	0	1	0	0.5	1	1	1
cellular_component	GO:0061617	MICOS complex	0	2	0	0.249962	1	1	1
cellular_component	GO:0005905	clathrin-coated pit	0	1	0	0.5	0.812594	1	1
cellular_component	GO:0016442	RISC complex	0	1	0	0.5	1	1	1
cellular_component	GO:0030663	COPI-coated vesicle membrane	0	1	0	0.343679	0.890731	1	1
cellular_component	GO:0008541	proteasome regulatory particle, lid subcomplex	0	1	0	0.5	1	1	1
cellular_component	GO:0005637	nuclear inner membrane	0	1	0	0.5	1	1	1
cellular_component	GO:0000123	histone acetyltransferase complex	0	1	0	0.5	0.773561	1	1
cellular_component	GO:0031083	BLOC-1 complex	0	1	0	0.5	1	1	1
cellular_component	GO:0019008	molybdopterin synthase complex	0	1	0	0.5	1	1	1
cellular_component	GO:0005875	microtubule associated complex	0	1	0	0.916363	0.134878	1	1
cellular_component	GO:0000243	commitment complex	0	1	0	0.5	1	1	1
cellular_component	GO:0071004	U2-type prespliceosome	0	1	0	0.5	1	1	1
cellular_component	GO:0055029	nuclear DNA-directed RNA polymerase complex	0	1	0	0.114321	0.946454	1	1
cellular_component	GO:0071013	catalytic step 2 spliceosome	0	1	0	0.5	1	1	1
cellular_component	GO:0032299	ribonuclease H2 complex	0	1	0	0.5	1	1	1
cellular_component	GO:0030904	retromer complex	0	1	0	0.249962	1	1	1
cellular_component	GO:0034998	oligosaccharyltransferase I complex	0	1	0	0.5	1	1	1
cellular_component	GO:0005832	chaperonin-containing T-complex	0	1	0	0.5	1	1	1
cellular_component	GO:0005785	signal recognition particle receptor complex	0	1	0	0.5	1	1	1
cellular_component	GO:0071819	DUBm complex	0	1	0	0.5	1	1	1
cellular_component	GO:0070390	transcription export complex 2	0	1	0	0.5	1	1	1
cellular_component	GO:0000930	gamma-tubulin complex	0	1	0	0.249962	1	1	1
molecular_function	GO:0005524	ATP binding	966	1682	0.574316	1	4.15502e-09	1	0	J9I1N4_9SPIT	J9J4G8_9SPIT	J9HS69_9SPIT	J9EIL0_9SPIT	J9ITB9_9SPIT	J9IZ55_9SPIT	J9FRN7_9SPIT	J9EFW6_9SPIT	J9IBK0_9SPIT	J9IW86_9SPIT	J9EDU3_9SPIT	J9HJ79_9SPIT	J9I9H7_9SPIT	J9EW47_9SPIT	J9IB33_9SPIT	J9G469_9SPIT	J9I560_9SPIT	J9G6H6_9SPIT	J9IDH6_9SPIT	J9F019_9SPIT	J9IPJ1_9SPIT	J9I337_9SPIT	J9I443_9SPIT	J9J2H4_9SPIT	J9IA39_9SPIT	J9IN56_9SPIT	J9FD62_9SPIT	J9HYZ6_9SPIT	J9J6M4_9SPIT	J9IJ18_9SPIT	J9HMU7_9SPIT	J9J7V8_9SPIT	J9GE85_9SPIT	J9EHV1_9SPIT	J9J4F0_9SPIT	J9J186_9SPIT	J9HMU4_9SPIT	J9HVF2_9SPIT	J9J7M4_9SPIT	J9ICR7_9SPIT
molecular_function	GO:0004674	protein serine/threonine kinase activity	400	640	0.625	1	2.42661e-08	1	0	J9IYK0_9SPIT	J9ITB9_9SPIT	J9IZ55_9SPIT	J9EFW6_9SPIT	J9EDU3_9SPIT	J9HJ79_9SPIT	J9I9H7_9SPIT	J9I560_9SPIT	J9IDH6_9SPIT	J9F019_9SPIT	J9I443_9SPIT	J9G5R1_9SPIT	J9IN56_9SPIT	J9FD62_9SPIT	J9HTP8_9SPIT	J9J6M4_9SPIT	J9IJ18_9SPIT	J9J7V8_9SPIT	J9GE85_9SPIT	J9J4F0_9SPIT	J9J186_9SPIT	J9EPB6_9SPIT	J9IMA5_9SPIT	J9IZY4_9SPIT	J9JCC2_9SPIT	J9J4S2_9SPIT	J9I9I8_9SPIT	J9HN04_9SPIT	J9J2J7_9SPIT	J9ISQ7_9SPIT	J9J4Y8_9SPIT	J9J5N9_9SPIT	J9IIW8_9SPIT	J9EFD3_9SPIT	J9IHP2_9SPIT	J9HWE5_9SPIT	J9FY13_9SPIT	J9I6Z1_9SPIT	J9EEW1_9SPIT	J9FTK6_9SPIT
molecular_function	GO:0008270	zinc ion binding	349	512	0.681641	1	6.49301e-16	1	0	J9HSQ0_9SPIT	J9J8B1_9SPIT	J9ETA3_9SPIT	J9IQT4_9SPIT	J9FAK2_9SPIT	J9I0T6_9SPIT	J9I818_9SPIT	J9J9M8_9SPIT	J9HK83_9SPIT	J9HYZ6_9SPIT	J9IUJ2_9SPIT	J9IXY9_9SPIT	J9HLZ1_9SPIT	J9F3B1_9SPIT	J9J202_9SPIT	J9JAN7_9SPIT	J9IT91_9SPIT	J9I665_9SPIT	J9ESF5_9SPIT	J9IY22_9SPIT	J9HZ81_9SPIT	J9J0P9_9SPIT	J9J3U8_9SPIT	J9IL04_9SPIT	J9I5F6_9SPIT	J9IJ71_9SPIT	J9I3A1_9SPIT	J9IN98_9SPIT	J9FBD0_9SPIT	J9GB40_9SPIT	J9IY30_9SPIT	J9FXL5_9SPIT	J9ICW3_9SPIT	J9JCA0_9SPIT	J9IG68_9SPIT	J9IMI7_9SPIT	J9IQP3_9SPIT	J9J0Q1_9SPIT	J9I6L2_9SPIT	J9I8W1_9SPIT
molecular_function	GO:0046872	metal ion binding	305	625	0.488	1	2.5391e-08	1	0	J9J0P6_9SPIT	J9FRI7_9SPIT	J9J8W2_9SPIT	J9HZY2_9SPIT	J9IUC6_9SPIT	J9HPR5_9SPIT	J9HN96_9SPIT	J9HW48_9SPIT	J9IUM8_9SPIT	J9IIR2_9SPIT	J9I6Y2_9SPIT	J9IHB8_9SPIT	J9IHL3_9SPIT	J9J7V8_9SPIT	J9IW57_9SPIT	J9HZR0_9SPIT	J9FJZ0_9SPIT	J9F6D8_9SPIT	J9HK47_9SPIT	J9J434_9SPIT	J9IS88_9SPIT	J9HVZ4_9SPIT	J9J7U4_9SPIT	J9J7C9_9SPIT	J9JB14_9SPIT	J9IE55_9SPIT	J9EUT6_9SPIT	J9J8V5_9SPIT	J9IU27_9SPIT	J9IUE7_9SPIT	J9J4H0_9SPIT	J9IM53_9SPIT	J9HLF3_9SPIT	J9FY13_9SPIT	J9J956_9SPIT	J9I860_9SPIT	J9IEF9_9SPIT	J9ITR7_9SPIT	J9IIZ9_9SPIT	J9I605_9SPIT
molecular_function	GO:0004672	protein kinase activity	193	318	0.606918	1	2.98181e-22	1	0	J9I1N4_9SPIT	J9HS69_9SPIT	J9IBK0_9SPIT	J9IW86_9SPIT	J9IB33_9SPIT	J9J2H4_9SPIT	J9IA39_9SPIT	J9HMU4_9SPIT	J9HVF2_9SPIT	J9ICR7_9SPIT	J9IIU4_9SPIT	J9I478_9SPIT	J9I3N0_9SPIT	J9IUJ4_9SPIT	J9J2V4_9SPIT	J9HNH5_9SPIT	J9IQ61_9SPIT	J9IEY1_9SPIT	J9I5W9_9SPIT	J9I8M1_9SPIT	J9F8E7_9SPIT	J9J0T7_9SPIT	J9IQM3_9SPIT	J9IW08_9SPIT	J9ILV3_9SPIT	J9I803_9SPIT	J9J9U0_9SPIT	J9HPB4_9SPIT	J9IN77_9SPIT	J9IYS7_9SPIT	J9I1V6_9SPIT	J9HUE1_9SPIT	J9ISF4_9SPIT	J9HPM7_9SPIT	J9IHY8_9SPIT	J9FDR7_9SPIT	J9IP40_9SPIT	J9I5P6_9SPIT	J9IQS1_9SPIT	J9IIA4_9SPIT
molecular_function	GO:0000155	phosphorelay sensor kinase activity	133	159	0.836478	1	5.17207e-18	1	0	J9FQW4_9SPIT	J9ILN8_9SPIT	J9HWZ0_9SPIT	J9EXY5_9SPIT	J9I576_9SPIT	J9J5Y6_9SPIT	J9IKW7_9SPIT	J9I7D1_9SPIT	J9F8H3_9SPIT	J9FM10_9SPIT	J9IDK2_9SPIT	J9JB92_9SPIT	J9ID85_9SPIT	J9IRQ9_9SPIT	J9IRE8_9SPIT	J9ICT1_9SPIT	J9J1X6_9SPIT	J9IMA0_9SPIT	J9IBX6_9SPIT	J9IZV8_9SPIT	J9IW66_9SPIT	J9IMX3_9SPIT	J9IFW4_9SPIT	J9HZB5_9SPIT	J9G5H1_9SPIT	J9HX89_9SPIT	J9IB91_9SPIT	J9J166_9SPIT	J9I042_9SPIT	J9ILE1_9SPIT	J9EUT0_9SPIT	J9IHD2_9SPIT	J9IVG3_9SPIT	J9EZK6_9SPIT	J9EH88_9SPIT	J9IPF9_9SPIT	J9IFM0_9SPIT	J9ISV2_9SPIT	J9IK33_9SPIT	J9I3Y3_9SPIT
molecular_function	GO:0005216	ion channel activity	130	183	0.710383	1	2.16792e-14	1	0	J9IYK0_9SPIT	J9GB62_9SPIT	J9EU70_9SPIT	J9G5R1_9SPIT	J9HTP8_9SPIT	J9HU17_9SPIT	J9ICU9_9SPIT	J9I1Z7_9SPIT	J9INY9_9SPIT	J9J935_9SPIT	J9IXI6_9SPIT	J9J5F2_9SPIT	J9EW77_9SPIT	J9IUA9_9SPIT	J9I5Y7_9SPIT	J9FIZ4_9SPIT	J9GB58_9SPIT	J9GA74_9SPIT	J9J602_9SPIT	J9IGU7_9SPIT	J9IF46_9SPIT	J9F679_9SPIT	J9I2E8_9SPIT	J9HZH5_9SPIT	J9FEL5_9SPIT	J9I1F9_9SPIT	J9I8C5_9SPIT	J9J0Z7_9SPIT	J9IMA6_9SPIT	J9IH16_9SPIT	J9FVR6_9SPIT	J9IT40_9SPIT	J9HXS3_9SPIT	J9EFV7_9SPIT	J9J100_9SPIT	J9HNQ9_9SPIT	J9IQ42_9SPIT	J9JCL4_9SPIT	J9G6R5_9SPIT	J9F5B0_9SPIT
molecular_function	GO:0008017	microtubule binding	125	172	0.726744	1	2.44108e-09	1	0	J9G469_9SPIT	J9IA10_9SPIT	J9HKY6_9SPIT	J9EHV1_9SPIT	J9F034_9SPIT	J9FRK8_9SPIT	J9HLR7_9SPIT	J9I7Z3_9SPIT	J9HXF4_9SPIT	J9I2S4_9SPIT	J9FXP6_9SPIT	J9IJG1_9SPIT	J9HKF4_9SPIT	J9IQJ2_9SPIT	J9ICA0_9SPIT	J9I2Z6_9SPIT	J9IUE9_9SPIT	J9IRJ1_9SPIT	J9IA58_9SPIT	J9I9V6_9SPIT	J9I9A2_9SPIT	J9GDS2_9SPIT	J9HYG4_9SPIT	J9IZ72_9SPIT	J9HT96_9SPIT	J9IFU2_9SPIT	J9J762_9SPIT	J9IR06_9SPIT	J9IWT6_9SPIT	J9J665_9SPIT	J9IBL8_9SPIT	J9HUQ0_9SPIT	J9I6S6_9SPIT	J9IDX5_9SPIT	J9I9Z3_9SPIT	J9IWT3_9SPIT	J9HKJ8_9SPIT	J9F6P9_9SPIT	J9FWH3_9SPIT	J9FXI4_9SPIT
molecular_function	GO:0016881	acid-amino acid ligase activity	81	90	0.9	1	3.98959e-13	1	0	J9I5G8_9SPIT	J9HUU5_9SPIT	J9IWS9_9SPIT	J9ICC9_9SPIT	J9IDB1_9SPIT	J9IEG4_9SPIT	J9J4B1_9SPIT	J9F8X5_9SPIT	J9ICD4_9SPIT	J9I688_9SPIT	J9IC71_9SPIT	J9I234_9SPIT	J9JA14_9SPIT	J9HVY8_9SPIT	J9GDB1_9SPIT	J9G5P0_9SPIT	J9HYW3_9SPIT	J9JA46_9SPIT	J9FS18_9SPIT	J9HQW6_9SPIT	J9I0N2_9SPIT	J9J8B2_9SPIT	J9ESZ8_9SPIT	J9EFF5_9SPIT	J9FZI2_9SPIT	J9HXJ0_9SPIT	J9HM40_9SPIT	J9FRD9_9SPIT	J9EE34_9SPIT	J9HNL0_9SPIT	J9ISC8_9SPIT	J9IC17_9SPIT	J9EEP2_9SPIT	J9J461_9SPIT	J9HXA8_9SPIT	J9ICU5_9SPIT	J9HN32_9SPIT	J9J0M6_9SPIT	J9IZK6_9SPIT	J9FTN5_9SPIT
molecular_function	GO:0004843	thiol-dependent deubiquitinase	71	88	0.806818	1	7.78447e-09	1	0	J9IBC9_9SPIT	J9IYI7_9SPIT	J9I230_9SPIT	J9F960_9SPIT	J9GBA4_9SPIT	J9IB59_9SPIT	J9IPS5_9SPIT	J9IRQ3_9SPIT	J9ID33_9SPIT	J9IXS3_9SPIT	J9F6Q4_9SPIT	J9FYH0_9SPIT	J9ESY6_9SPIT	J9EY94_9SPIT	J9FVL9_9SPIT	J9IX02_9SPIT	J9I0L3_9SPIT	J9HIV5_9SPIT	J9IRG6_9SPIT	J9FAL1_9SPIT	J9ILG8_9SPIT	J9FJA0_9SPIT	J9HK51_9SPIT	J9IDQ8_9SPIT	J9HWD7_9SPIT	J9HJR4_9SPIT	J9IAT4_9SPIT	J9IAV7_9SPIT	J9IZ86_9SPIT	J9IN11_9SPIT	J9EFB0_9SPIT	J9I5P9_9SPIT	J9FPE4_9SPIT	J9IE89_9SPIT	J9JBL4_9SPIT	J9IBK4_9SPIT	J9HNW5_9SPIT	J9J9K9_9SPIT	J9I6U7_9SPIT	J9JC89_9SPIT
molecular_function	GO:0016301	kinase activity	67	134	0.5	1	5.01694e-16	1	0	J9I0N0_9SPIT	J9IB76_9SPIT	J9IQB5_9SPIT	J9I9R9_9SPIT	J9EJ12_9SPIT	J9I2C5_9SPIT	J9IIF2_9SPIT	J9EG47_9SPIT	J9I544_9SPIT	J9F1M8_9SPIT	J9IF61_9SPIT	J9IET0_9SPIT	J9EPS5_9SPIT	J9J061_9SPIT	J9HR24_9SPIT	J9IKP5_9SPIT	J9IQF8_9SPIT	J9J781_9SPIT	J9ISS6_9SPIT	J9ICR3_9SPIT	J9IBQ6_9SPIT	J9IMN9_9SPIT	J9HSD8_9SPIT	J9HJS5_9SPIT	J9FH52_9SPIT	J9ENW4_9SPIT	J9HVK1_9SPIT	J9HYZ8_9SPIT	J9I609_9SPIT	J9F2L8_9SPIT	J9IAR8_9SPIT	J9J0J4_9SPIT	J9HT53_9SPIT	J9J9J1_9SPIT	J9HWC2_9SPIT	J9HSU0_9SPIT	J9IF68_9SPIT	J9GD62_9SPIT	J9IF72_9SPIT	J9I504_9SPIT
molecular_function	GO:0005249	voltage-gated potassium channel activity	64	71	0.901408	1	1.99195e-12	1	0	J9IBP0_9SPIT	J9F911_9SPIT	J9EMF2_9SPIT	J9IEW0_9SPIT	J9HQ64_9SPIT	J9IGX0_9SPIT	J9G9C0_9SPIT	J9EYC5_9SPIT	J9JAD6_9SPIT	J9IQJ0_9SPIT	J9FBH1_9SPIT	J9I785_9SPIT	J9J252_9SPIT	J9ITY5_9SPIT	J9IX12_9SPIT	J9G8J0_9SPIT	J9EW10_9SPIT	J9I203_9SPIT	J9J523_9SPIT	J9HPY9_9SPIT	J9IUC0_9SPIT	J9FM54_9SPIT	J9HXQ9_9SPIT	J9F852_9SPIT	J9J9L4_9SPIT	J9J799_9SPIT	J9HPK5_9SPIT	J9I410_9SPIT	J9IYN9_9SPIT	J9IRD6_9SPIT	J9F3G4_9SPIT	J9IU72_9SPIT	J9IJA9_9SPIT	J9J8G9_9SPIT	J9HZA9_9SPIT	J9J0Y6_9SPIT	J9I084_9SPIT	J9IIH0_9SPIT	J9ISA6_9SPIT	J9I1Q9_9SPIT
molecular_function	GO:0003777	microtubule motor activity	62	82	0.756098	1	4.28965e-09	1	0	J9G469_9SPIT	J9EHV1_9SPIT	J9HXF4_9SPIT	J9I2S4_9SPIT	J9FXP6_9SPIT	J9IJG1_9SPIT	J9HKF4_9SPIT	J9IQJ2_9SPIT	J9ICA0_9SPIT	J9I9A2_9SPIT	J9HYG4_9SPIT	J9IZ72_9SPIT	J9IFU2_9SPIT	J9IR06_9SPIT	J9IWT6_9SPIT	J9J665_9SPIT	J9IBL8_9SPIT	J9I6S6_9SPIT	J9IDX5_9SPIT	J9FWH3_9SPIT	J9FXI4_9SPIT	J9INN4_9SPIT	J9ITP4_9SPIT	J9IIK0_9SPIT	J9I3R3_9SPIT	J9I245_9SPIT	J9IM12_9SPIT	J9IER7_9SPIT	J9IP05_9SPIT	J9ITW3_9SPIT	J9IWJ0_9SPIT	J9I6W4_9SPIT	J9I9Q4_9SPIT	J9GDR6_9SPIT	J9I2A1_9SPIT	J9HZU9_9SPIT	J9IKQ8_9SPIT	J9HJS8_9SPIT	J9HPH5_9SPIT	J9IF27_9SPIT
molecular_function	GO:0035091	phosphatidylinositol binding	39	46	0.847826	1	2.28324e-07	1	0	J9HU37_9SPIT	J9HRV1_9SPIT	J9J5I5_9SPIT	J9ESB5_9SPIT	J9HJW1_9SPIT	J9I2L7_9SPIT	J9I548_9SPIT	J9GBU9_9SPIT	J9IHR8_9SPIT	J9J0B5_9SPIT	J9HPH3_9SPIT	J9J020_9SPIT	J9JA34_9SPIT	J9IJC7_9SPIT	J9HZW3_9SPIT	J9I9J1_9SPIT	J9EI10_9SPIT	J9IUL5_9SPIT	J9HWA8_9SPIT	J9ILC5_9SPIT	J9FW01_9SPIT	J9J7F5_9SPIT	J9IPE4_9SPIT	J9IQ40_9SPIT	J9IG40_9SPIT	J9I4J7_9SPIT	J9EHS1_9SPIT	J9EET2_9SPIT	J9J0U3_9SPIT	J9IQV3_9SPIT	J9FSJ3_9SPIT	J9I7N7_9SPIT	J9HTY9_9SPIT	J9IW71_9SPIT	J9IG17_9SPIT	J9ITH0_9SPIT	J9I4Z0_9SPIT	J9FM16_9SPIT	J9HMY2_9SPIT
molecular_function	GO:0004181	metallocarboxypeptidase activity	29	31	0.935484	1	4.20152e-07	1	0	J9HK83_9SPIT	J9F3B1_9SPIT	J9J0Q1_9SPIT	J9IJN3_9SPIT	J9IE33_9SPIT	J9HN77_9SPIT	J9IF43_9SPIT	J9IX93_9SPIT	J9IB41_9SPIT	J9J600_9SPIT	J9ILM2_9SPIT	J9HL91_9SPIT	J9IEA1_9SPIT	J9HTU6_9SPIT	J9I791_9SPIT	J9IZ01_9SPIT	J9IAE7_9SPIT	J9IMN0_9SPIT	J9I4E8_9SPIT	J9IZ40_9SPIT	J9IGR1_9SPIT	J9IR56_9SPIT	J9I4D5_9SPIT	J9I3D5_9SPIT	J9IDA6_9SPIT	J9HNN6_9SPIT	J9J0S8_9SPIT	J9FX16_9SPIT	J9IKC9_9SPIT
molecular_function	GO:0003774	cytoskeletal motor activity	14	24	0.583333	1	2.29278e-08	1	0	J9IZY4_9SPIT	J9IIW8_9SPIT	J9GDS2_9SPIT	J9I9Z3_9SPIT	J9IWT3_9SPIT	J9F6P9_9SPIT	J9HW57_9SPIT	J9IBL6_9SPIT	J9IT66_9SPIT	J9HKK5_9SPIT	J9I0D5_9SPIT	J9J002_9SPIT	J9HXD7_9SPIT	J9I6A7_9SPIT
molecular_function	GO:0005261	cation channel activity	14	15	0.933333	1	2.93225e-09	1	0	J9I6R4_9SPIT	J9FXK4_9SPIT	J9IYW6_9SPIT	J9IHU6_9SPIT	J9I327_9SPIT	J9IRS3_9SPIT	J9FDN9_9SPIT	J9EDY9_9SPIT	J9J482_9SPIT	J9G649_9SPIT	J9J2J9_9SPIT	J9IAW0_9SPIT	J9IYV6_9SPIT	J9HZ93_9SPIT
molecular_function	GO:0046873	metal ion transmembrane transporter activity	5	8	0.625	0.999999	2.51858e-06	1	0	J9HUW1_9SPIT	J9IWD0_9SPIT	J9HYT0_9SPIT	J9ILY7_9SPIT	J9IHK1_9SPIT
molecular_function	GO:0005267	potassium channel activity	4	5	0.8	1	2.66389e-07	1	0	J9IY89_9SPIT	J9HLY4_9SPIT	J9J8M2_9SPIT	J9HVZ8_9SPIT
molecular_function	GO:0015267	channel activity	3	19	0.157895	1	4.5727e-10	1	0	J9JC49_9SPIT	J9IJ54_9SPIT	J9G0Q5_9SPIT
molecular_function	GO:0015631	tubulin binding	2	7	0.285714	1	3.24597e-08	1	0	J9I967_9SPIT	J9I8W9_9SPIT
molecular_function	GO:0008242	omega peptidase activity	1	2	0.5	1	4.07813e-09	1	0	J9I1E9_9SPIT
molecular_function	GO:0043169	cation binding	1	3	0.333333	1	2.28882e-08	1	0	J9IWY4_9SPIT
molecular_function	GO:0016772	transferase activity, transferring phosphorus-containing groups	1	2	0.5	1	2.69888e-10	1	0	J9IIY7_9SPIT
molecular_function	GO:0016773	phosphotransferase activity, alcohol group as acceptor	0	2	0	1	1.48048e-20	1	0
molecular_function	GO:0004180	carboxypeptidase activity	17	22	0.772727	0.999996	1.13415e-05	1	0.002	J9ISA4_9SPIT	J9ENC6_9SPIT	J9ISB4_9SPIT	J9I9F2_9SPIT	J9J2L5_9SPIT	J9G1T6_9SPIT	J9IJU0_9SPIT	J9HIS0_9SPIT	J9J7P3_9SPIT	J9EQH3_9SPIT	J9I2E5_9SPIT	J9I475_9SPIT	J9IQL6_9SPIT	J9J1V0_9SPIT	J9IEN4_9SPIT	J9HNQ6_9SPIT	J9IT72_9SPIT
molecular_function	GO:0005244	voltage-gated ion channel activity	0	9	0	0.999996	1.12239e-05	1	0.002
molecular_function	GO:0015075	ion transmembrane transporter activity	0	8	0	0.999948	7.59133e-05	1	0.01
molecular_function	GO:0008289	lipid binding	33	53	0.622642	0.99995	0.000109865	1	0.012	J9IA40_9SPIT	J9HVQ7_9SPIT	J9IL84_9SPIT	J9JAQ5_9SPIT	J9J3R0_9SPIT	J9I1D3_9SPIT	J9JAB4_9SPIT	J9I1Q4_9SPIT	J9J107_9SPIT	J9J5I9_9SPIT	J9I018_9SPIT	J9IAY0_9SPIT	J9J5N2_9SPIT	J9IPM9_9SPIT	J9I9K1_9SPIT	J9JBR9_9SPIT	J9ICG7_9SPIT	J9F4Y5_9SPIT	J9F1N4_9SPIT	J9J3B6_9SPIT	J9HZD9_9SPIT	J9IGX6_9SPIT	J9HVC0_9SPIT	J9HTL3_9SPIT	J9JAD0_9SPIT	J9IQ56_9SPIT	J9I944_9SPIT	J9HTZ7_9SPIT	J9IM13_9SPIT	J9I2Q6_9SPIT	J9FKV7_9SPIT	J9I5L9_9SPIT	J9G1J8_9SPIT
molecular_function	GO:0008569	minus-end-directed microtubule motor activity	20	22	0.909091	0.999991	9.12083e-05	1	0.012	J9HPC3_9SPIT	J9IKN7_9SPIT	J9IC66_9SPIT	J9FSM6_9SPIT	J9HLA4_9SPIT	J9IVS6_9SPIT	J9IXN8_9SPIT	J9EM83_9SPIT	J9HY18_9SPIT	J9HQL8_9SPIT	J9IV20_9SPIT	J9J0F7_9SPIT	J9HYZ1_9SPIT	J9I4J2_9SPIT	J9HYT4_9SPIT	J9I1J6_9SPIT	J9ICH3_9SPIT	J9IDU1_9SPIT	J9I524_9SPIT	J9HQ37_9SPIT
molecular_function	GO:0005509	calcium ion binding	256	427	0.599532	0.999924	0.000113319	1	0.013	J9I1N4_9SPIT	J9ILL4_9SPIT	J9I9H7_9SPIT	J9IR61_9SPIT	J9EKY6_9SPIT	J9I877_9SPIT	J9IWE4_9SPIT	J9IYI7_9SPIT	J9IC52_9SPIT	J9HY49_9SPIT	J9I7E2_9SPIT	J9I6R4_9SPIT	J9IHC2_9SPIT	J9IHC3_9SPIT	J9GDC1_9SPIT	J9ETJ2_9SPIT	J9G1X8_9SPIT	J9EI73_9SPIT	J9IT01_9SPIT	J9GE59_9SPIT	J9HV16_9SPIT	J9F991_9SPIT	J9EEH4_9SPIT	J9GAW4_9SPIT	J9HSY0_9SPIT	J9FXK4_9SPIT	J9EEC1_9SPIT	J9FKY5_9SPIT	J9I3V0_9SPIT	J9I4E7_9SPIT	J9J4E2_9SPIT	J9IJC5_9SPIT	J9I7F2_9SPIT	J9IFV8_9SPIT	J9IWP6_9SPIT	J9IAM2_9SPIT	J9JB84_9SPIT	J9J0R7_9SPIT	J9JC74_9SPIT	J9IPG7_9SPIT
molecular_function	GO:0030246	carbohydrate binding	31	39	0.794872	0.999922	0.000246533	1	0.026	J9IXI3_9SPIT	J9FCY0_9SPIT	J9F8I3_9SPIT	J9HLS8_9SPIT	J9IBN8_9SPIT	J9FYL8_9SPIT	J9IH83_9SPIT	J9J0B6_9SPIT	J9ETG4_9SPIT	J9I6G6_9SPIT	J9J4D1_9SPIT	J9HLR1_9SPIT	J9J2V9_9SPIT	J9IB48_9SPIT	J9IEK3_9SPIT	J9IT42_9SPIT	J9HV69_9SPIT	J9J689_9SPIT	J9JA38_9SPIT	J9J2X6_9SPIT	J9IDC9_9SPIT	J9J6U4_9SPIT	J9IZH5_9SPIT	J9I954_9SPIT	J9HRW7_9SPIT	J9J393_9SPIT	J9G3C0_9SPIT	J9HTD2_9SPIT	J9EV56_9SPIT	J9F4U9_9SPIT	J9I1Z4_9SPIT
molecular_function	GO:0008047	enzyme activator activity	1	1	1	0.999805	0.000538043	1	0.066	J9I0Q9_9SPIT
molecular_function	GO:0097367	carbohydrate derivative binding	0	4	0	0.999466	0.000641583	1	0.083
molecular_function	GO:0008233	peptidase activity	10	29	0.344828	0.999481	0.000730616	1	0.096	J9IZF8_9SPIT	J9HMB4_9SPIT	J9I3J5_9SPIT	J9ELR4_9SPIT	J9J2C2_9SPIT	J9JB79_9SPIT	J9J114_9SPIT	J9ISF6_9SPIT	J9G1B1_9SPIT	J9IJC1_9SPIT
molecular_function	GO:0003950	NAD+ ADP-ribosyltransferase activity	38	52	0.730769	0.999631	0.00103476	1	0.117	J9I0A0_9SPIT	J9IMV5_9SPIT	J9IQC2_9SPIT	J9IF32_9SPIT	J9IWN1_9SPIT	J9J7E3_9SPIT	J9I912_9SPIT	J9EY84_9SPIT	J9IVV1_9SPIT	J9IV00_9SPIT	J9F0I6_9SPIT	J9IMQ0_9SPIT	J9HTF3_9SPIT	J9I9N9_9SPIT	J9JC80_9SPIT	J9J6J0_9SPIT	J9J1S1_9SPIT	J9I9K6_9SPIT	J9IT48_9SPIT	J9IKW6_9SPIT	J9IR77_9SPIT	J9IBB7_9SPIT	J9IEK6_9SPIT	J9FN38_9SPIT	J9J4T4_9SPIT	J9IIY6_9SPIT	J9F7P3_9SPIT	J9FYC5_9SPIT	J9II87_9SPIT	J9IXG3_9SPIT	J9IGT8_9SPIT	J9I4T8_9SPIT	J9IN83_9SPIT	J9EFP5_9SPIT	J9FF56_9SPIT	J9HTY4_9SPIT	J9J011_9SPIT	J9J499_9SPIT
molecular_function	GO:0008234	cysteine-type peptidase activity	17	59	0.288136	0.999391	0.00099265	1	0.117	J9HKW7_9SPIT	J9J0Z9_9SPIT	J9GBR3_9SPIT	J9J0D3_9SPIT	J9ILU0_9SPIT	J9HZM9_9SPIT	J9IWQ3_9SPIT	J9J7J1_9SPIT	J9EU22_9SPIT	J9INF4_9SPIT	J9G5N2_9SPIT	J9J1M5_9SPIT	J9I6Q4_9SPIT	J9F6A0_9SPIT	J9IP07_9SPIT	J9ITC5_9SPIT	J9IWU6_9SPIT
molecular_function	GO:0004386	helicase activity	42	54	0.777778	0.999273	0.00135443	1	0.168	J9HX71_9SPIT	J9J4G8_9SPIT	J9IRA6_9SPIT	J9EW47_9SPIT	J9HYZ6_9SPIT	J9FP84_9SPIT	J9HQU0_9SPIT	J9HQF1_9SPIT	J9FDH0_9SPIT	J9INY0_9SPIT	J9EMS7_9SPIT	J9IZM5_9SPIT	J9ISY4_9SPIT	J9ISA2_9SPIT	J9IJM2_9SPIT	J9I299_9SPIT	J9ETR1_9SPIT	J9HZH7_9SPIT	J9JB18_9SPIT	J9IGS1_9SPIT	J9I7L7_9SPIT	J9JBG0_9SPIT	J9G0E9_9SPIT	J9ISV0_9SPIT	J9J4J3_9SPIT	J9JBL9_9SPIT	J9HR45_9SPIT	J9INZ2_9SPIT	J9ITZ8_9SPIT	J9J0V3_9SPIT	J9FMA4_9SPIT	J9I2J3_9SPIT	J9F7A1_9SPIT	J9IGS8_9SPIT	J9IZ34_9SPIT	J9I2Q0_9SPIT	J9IBU3_9SPIT	J9HU95_9SPIT	J9IB28_9SPIT	J9HTC6_9SPIT
molecular_function	GO:0005096	GTPase activator activity	18	24	0.75	0.999589	0.00145812	1	0.177	J9IGJ9_9SPIT	J9ITQ5_9SPIT	J9HWX4_9SPIT	J9ICY6_9SPIT	J9IWK4_9SPIT	J9EVW9_9SPIT	J9ET11_9SPIT	J9EK88_9SPIT	J9I7L9_9SPIT	J9FPN1_9SPIT	J9HKY9_9SPIT	J9I1T6_9SPIT	J9IPR0_9SPIT	J9GEM1_9SPIT	J9J5G0_9SPIT	J9J8E4_9SPIT	J9J2L3_9SPIT	J9ITY4_9SPIT
molecular_function	GO:0106310	protein serine kinase activity	32	43	0.744186	0.999488	0.00155442	1	0.188	J9IDH6_9SPIT	J9FY13_9SPIT	J9GC51_9SPIT	J9EEW1_9SPIT	J9EFT4_9SPIT	J9G1J4_9SPIT	J9J2C4_9SPIT	J9EIT4_9SPIT	J9FKT6_9SPIT	J9IS96_9SPIT	J9IUU9_9SPIT	J9FZ64_9SPIT	J9HJ48_9SPIT	J9EZX5_9SPIT	J9J498_9SPIT	J9EUF8_9SPIT	J9HJN7_9SPIT	J9HZ49_9SPIT	J9IMH7_9SPIT	J9G4F1_9SPIT	J9J1R0_9SPIT	J9HN60_9SPIT	J9J517_9SPIT	J9HLL1_9SPIT	J9I6M0_9SPIT	J9I5V0_9SPIT	J9I2K3_9SPIT	J9I949_9SPIT	J9EYQ7_9SPIT	J9JAL0_9SPIT	J9J6Z3_9SPIT	J9HMA0_9SPIT
molecular_function	GO:0004198	calcium-dependent cysteine-type endopeptidase activity	28	37	0.756757	0.999391	0.00199281	1	0.235	J9IA87_9SPIT	J9GEK4_9SPIT	J9IKT3_9SPIT	J9I4B8_9SPIT	J9I895_9SPIT	J9I9T5_9SPIT	J9JBN8_9SPIT	J9F196_9SPIT	J9I4D1_9SPIT	J9FWJ6_9SPIT	J9HMY1_9SPIT	J9ITM6_9SPIT	J9FNR8_9SPIT	J9EHG8_9SPIT	J9IN00_9SPIT	J9J8Z1_9SPIT	J9ITG9_9SPIT	J9IF14_9SPIT	J9IU68_9SPIT	J9I0Q5_9SPIT	J9ISJ7_9SPIT	J9J0E8_9SPIT	J9ITY9_9SPIT	J9IF86_9SPIT	J9IMH9_9SPIT	J9I0B6_9SPIT	J9HX68_9SPIT	J9IC43_9SPIT
molecular_function	GO:0043130	ubiquitin binding	9	9	1	1	0.00240473	1	0.292	J9JBC6_9SPIT	J9I6L2_9SPIT	J9JA34_9SPIT	J9GED3_9SPIT	J9HKX1_9SPIT	J9J7F5_9SPIT	J9HTY9_9SPIT	J9ITA7_9SPIT	J9FM16_9SPIT
molecular_function	GO:0036310	ATP-dependent DNA/DNA annealing activity	9	9	1	1	0.00240473	1	0.292	J9FGM3_9SPIT	J9J4G1_9SPIT	J9EMS7_9SPIT	J9I299_9SPIT	J9I7L7_9SPIT	J9FSU3_9SPIT	J9FQB2_9SPIT	J9IBU3_9SPIT	J9HR79_9SPIT
molecular_function	GO:0016763	pentosyltransferase activity	0	1	0	0.998629	0.0032342	1	0.392
molecular_function	GO:0008094	ATP-dependent activity, acting on DNA	1	6	0.166667	0.997551	0.00414932	1	0.437	J9J9Q6_9SPIT
molecular_function	GO:0061630	ubiquitin protein ligase activity	23	32	0.71875	0.998542	0.00446739	1	0.466	J9IQN1_9SPIT	J9ITC6_9SPIT	J9HSR4_9SPIT	J9EHE5_9SPIT	J9IGY5_9SPIT	J9I7H8_9SPIT	J9I3W7_9SPIT	J9HZ74_9SPIT	J9J7G3_9SPIT	J9IPW3_9SPIT	J9IWU1_9SPIT	J9IZ26_9SPIT	J9I1V2_9SPIT	J9J0A4_9SPIT	J9I8E0_9SPIT	J9I255_9SPIT	J9IXM9_9SPIT	J9J1Q3_9SPIT	J9IJ32_9SPIT	J9IUW1_9SPIT	J9IJS1_9SPIT	J9J7G9_9SPIT	J9J835_9SPIT
molecular_function	GO:0010997	anaphase-promoting complex binding	8	8	1	1	0.00470189	1	0.514	J9F3Q0_9SPIT	J9IJ40_9SPIT	J9HRM3_9SPIT	J9IWL8_9SPIT	J9J701_9SPIT	J9F3N2_9SPIT	J9J413_9SPIT	J9IRT8_9SPIT
molecular_function	GO:0097027	ubiquitin-protein transferase activator activity	8	8	1	1	0.00470189	1	0.514	J9F3Q0_9SPIT	J9IJ40_9SPIT	J9HRM3_9SPIT	J9IWL8_9SPIT	J9J701_9SPIT	J9F3N2_9SPIT	J9J413_9SPIT	J9IRT8_9SPIT
molecular_function	GO:0003677	DNA binding	186	320	0.58125	0.995036	0.00667932	1	0.601	J9I7V6_9SPIT	J9ICF0_9SPIT	J9FD78_9SPIT	J9JB27_9SPIT	G9HRK4_9SPIT	J9EW47_9SPIT	J9I621_9SPIT	J9HWH8_9SPIT	J9J8I5_9SPIT	J9HYZ6_9SPIT	J9HNJ6_9SPIT	J9J5Y0_9SPIT	J9IIH4_9SPIT	J9J7M4_9SPIT	J9I4Y0_9SPIT	J9EEU6_9SPIT	J9IUE7_9SPIT	J9HXX4_9SPIT	J9GC51_9SPIT	J9IMI7_9SPIT	J9FRC4_9SPIT	J9I019_9SPIT	J9HWI4_9SPIT	J9HQV8_9SPIT	J9FZH4_9SPIT	J9IIB5_9SPIT	J9J536_9SPIT	J9J6L2_9SPIT	J9J9Q6_9SPIT	J9I5W6_9SPIT	J9HK12_9SPIT	J9I2Q5_9SPIT	J9IX21_9SPIT	J9J1U5_9SPIT	J9IH67_9SPIT	J9IFA9_9SPIT	J9FC68_9SPIT	J9IBE1_9SPIT	J9FNC4_9SPIT	J9FBE5_9SPIT
molecular_function	GO:0004842	ubiquitin-protein transferase activity	51	87	0.586207	0.996059	0.00671254	1	0.602	J9HPR5_9SPIT	J9IY38_9SPIT	J9HVZ4_9SPIT	J9IE55_9SPIT	J9I860_9SPIT	J9IEF9_9SPIT	J9I605_9SPIT	J9IWG2_9SPIT	J9IVU6_9SPIT	J9IH42_9SPIT	J9IE70_9SPIT	J9IIL9_9SPIT	J9IXR0_9SPIT	J9I7N4_9SPIT	J9J754_9SPIT	J9IUG4_9SPIT	J9I6C9_9SPIT	J9HW90_9SPIT	J9J1Q1_9SPIT	J9GD52_9SPIT	J9IIV9_9SPIT	J9J3Z0_9SPIT	J9I4B0_9SPIT	J9ILA0_9SPIT	J9IXS8_9SPIT	J9IST3_9SPIT	J9IQG4_9SPIT	J9G5S6_9SPIT	J9FAX6_9SPIT	J9J408_9SPIT	J9HKD3_9SPIT	J9IAL0_9SPIT	J9I4A6_9SPIT	J9FA64_9SPIT	J9IU24_9SPIT	J9J4A0_9SPIT	J9HPE8_9SPIT	J9J5N1_9SPIT	J9II16_9SPIT	J9JA67_9SPIT
molecular_function	GO:0004559	alpha-mannosidase activity	18	23	0.782609	0.998157	0.00723323	1	0.615	J9HLS8_9SPIT	J9FYL8_9SPIT	J9J0B6_9SPIT	J9I6G6_9SPIT	J9J4D1_9SPIT	J9J2V9_9SPIT	J9IEK3_9SPIT	J9IT42_9SPIT	J9HV69_9SPIT	J9J689_9SPIT	J9IDC9_9SPIT	J9J6U4_9SPIT	J9IZH5_9SPIT	J9I954_9SPIT	J9HRW7_9SPIT	J9EV56_9SPIT	J9F4U9_9SPIT	J9I1Z4_9SPIT
molecular_function	GO:0003700	DNA-binding transcription factor activity	27	37	0.72973	0.996629	0.00862596	1	0.717	J9I0T6_9SPIT	J9IGP8_9SPIT	J9EI56_9SPIT	J9JBY0_9SPIT	J9I924_9SPIT	J9HXN0_9SPIT	J9IJ23_9SPIT	J9HZR7_9SPIT	J9IXE9_9SPIT	J9I7X2_9SPIT	J9I3P6_9SPIT	J9JBD7_9SPIT	J9F8Y3_9SPIT	J9IUF1_9SPIT	J9FFV9_9SPIT	J9IEY2_9SPIT	J9I2T9_9SPIT	J9I484_9SPIT	J9I2X0_9SPIT	J9FHX1_9SPIT	J9IN78_9SPIT	J9I825_9SPIT	J9HRN2_9SPIT	J9HVW3_9SPIT	J9J0Y0_9SPIT	J9F0G7_9SPIT	J9IVY7_9SPIT
molecular_function	GO:0035312	5'-3' exodeoxyribonuclease activity	7	7	1	1	0.00919231	1	0.781	J9IUE7_9SPIT	J9IH67_9SPIT	J9IWX2_9SPIT	J9F670_9SPIT	J9I3X5_9SPIT	J9IZM8_9SPIT	J9IEC0_9SPIT
molecular_function	GO:0000987	cis-regulatory region sequence-specific DNA binding	1	1	1	1	0.00919231	1	0.781	J9J5P0_9SPIT
molecular_function	GO:0008237	metallopeptidase activity	17	35	0.485714	0.994684	0.00950732	1	0.783	J9IBC9_9SPIT	J9HZ81_9SPIT	J9I230_9SPIT	J9EQR1_9SPIT	J9IJC3_9SPIT	J9J795_9SPIT	J9EVN0_9SPIT	J9I9P6_9SPIT	J9J2G7_9SPIT	J9JB71_9SPIT	J9IZW3_9SPIT	J9IPE2_9SPIT	J9IKM7_9SPIT	J9J4N8_9SPIT	J9I5A4_9SPIT	J9IQX3_9SPIT	J9IAI0_9SPIT
molecular_function	GO:0008324	cation transmembrane transporter activity	1	6	0.166667	0.992686	0.0103106	1	0.812	J9I689_9SPIT
molecular_function	GO:0030234	enzyme regulator activity	0	6	0	0.993795	0.0118725	1	0.839
molecular_function	GO:0000166	nucleotide binding	12	24	0.5	0.988848	0.0127443	1	0.856	J9FPW6_9SPIT	J9I277_9SPIT	J9IAZ0_9SPIT	J9HYF8_9SPIT	J9I5D6_9SPIT	J9FFU1_9SPIT	J9F006_9SPIT	J9J603_9SPIT	J9HX54_9SPIT	J9ISU6_9SPIT	J9HP56_9SPIT	J9IFK1_9SPIT
molecular_function	GO:0004527	exonuclease activity	18	29	0.62069	0.993168	0.0136049	1	0.893	J9FPJ1_9SPIT	J9EWS9_9SPIT	J9J378_9SPIT	J9J097_9SPIT	J9G5Q7_9SPIT	J9I2P1_9SPIT	J9G9F3_9SPIT	J9J940_9SPIT	J9EM26_9SPIT	J9IS40_9SPIT	J9FKP9_9SPIT	J9G2U1_9SPIT	J9I232_9SPIT	J9ETF9_9SPIT	J9J0Y9_9SPIT	J9JBV4_9SPIT	J9IDD8_9SPIT	J9HP56_9SPIT
molecular_function	GO:0000978	RNA polymerase II cis-regulatory region sequence-specific DNA binding	6	6	1	1	0.017969	1	0.962	J9I168_9SPIT	J9HT10_9SPIT	J9J2J0_9SPIT	J9EKK7_9SPIT	J9I9B5_9SPIT	J9F1J9_9SPIT
molecular_function	GO:0016887	ATP hydrolysis activity	85	158	0.537975	0.985528	0.0188715	1	0.963	J9EW47_9SPIT	J9I337_9SPIT	J9IY38_9SPIT	J9ITE6_9SPIT	J9FRC4_9SPIT	J9IWG2_9SPIT	J9J6L2_9SPIT	J9J2B0_9SPIT	J9IC66_9SPIT	J9IVU6_9SPIT	J9I4G1_9SPIT	J9IZ17_9SPIT	J9IXT4_9SPIT	J9FBE5_9SPIT	J9J4D9_9SPIT	J9IDR0_9SPIT	J9GE01_9SPIT	J9HWP9_9SPIT	J9HTY8_9SPIT	J9HIJ7_9SPIT	J9JB79_9SPIT	J9IQZ9_9SPIT	J9HLG8_9SPIT	J9FD82_9SPIT	J9I890_9SPIT	J9EM83_9SPIT	J9J9M1_9SPIT	J9I6C8_9SPIT	J9J9W6_9SPIT	J9HZX2_9SPIT	J9IL27_9SPIT	J9IUA6_9SPIT	J9J1Q1_9SPIT	J9EQ15_9SPIT	J9ISY5_9SPIT	J9I1M1_9SPIT	J9ISK6_9SPIT	J9HUI9_9SPIT	J9ILN3_9SPIT	J9ICN9_9SPIT
molecular_function	GO:0005262	calcium channel activity	4	8	0.5	0.994999	0.0196775	1	0.973	J9J3C1_9SPIT	J9ESM1_9SPIT	J9IQX8_9SPIT	J9EZA8_9SPIT
molecular_function	GO:0004197	cysteine-type endopeptidase activity	0	3	0	0.991374	0.0198442	1	0.975
molecular_function	GO:0019787	ubiquitin-like protein transferase activity	0	1	0	0.986832	0.0205932	1	0.979
molecular_function	GO:0004518	nuclease activity	3	7	0.428571	0.980206	0.0317049	1	0.994	J9IFA9_9SPIT	J9J2R1_9SPIT	J9F9F0_9SPIT
molecular_function	GO:0004713	protein tyrosine kinase activity	11	14	0.785714	0.991803	0.0349077	1	0.997	J9EEW1_9SPIT	J9G1J4_9SPIT	J9J2C4_9SPIT	J9EUF8_9SPIT	J9HJN7_9SPIT	J9FU18_9SPIT	J9HN60_9SPIT	J9J517_9SPIT	J9I6M0_9SPIT	J9I2K3_9SPIT	J9JAL0_9SPIT
molecular_function	GO:0016740	transferase activity	40	130	0.307692	0.965566	0.0383858	1	0.999	J9HWX3_9SPIT	J9IQP2_9SPIT	J9I0P2_9SPIT	J9INU5_9SPIT	J9IHG7_9SPIT	J9J0K1_9SPIT	J9I8R0_9SPIT	J9HJZ4_9SPIT	J9J7M9_9SPIT	J9G0M9_9SPIT	J9IHD5_9SPIT	J9IXI8_9SPIT	J9HM51_9SPIT	J9IBM0_9SPIT	J9IYU4_9SPIT	J9IHM6_9SPIT	J9I448_9SPIT	J9I3N9_9SPIT	J9IDM2_9SPIT	J9IY58_9SPIT	J9I222_9SPIT	J9IYH6_9SPIT	J9I1U3_9SPIT	J9J780_9SPIT	J9HQL2_9SPIT	J9J4J1_9SPIT	J9J3A3_9SPIT	J9HWA2_9SPIT	J9G2T7_9SPIT	J9EGG6_9SPIT	J9HZY8_9SPIT	J9J994_9SPIT	J9IY95_9SPIT	J9IHR0_9SPIT	J9IX97_9SPIT	J9HX01_9SPIT	J9JBJ0_9SPIT	J9IMU7_9SPIT	J9IE11_9SPIT	J9I1I5_9SPIT
molecular_function	GO:0004519	endonuclease activity	19	33	0.575758	0.981805	0.035511	1	0.999	J9FPJ1_9SPIT	J9EWS9_9SPIT	J9INY0_9SPIT	J9J097_9SPIT	J9G5Q7_9SPIT	J9I2P1_9SPIT	J9EU17_9SPIT	J9G9F3_9SPIT	J9EM26_9SPIT	J9G0E9_9SPIT	J9IS40_9SPIT	J9G2U1_9SPIT	J9J5I3_9SPIT	J9HRD5_9SPIT	J9GAI5_9SPIT	J9I232_9SPIT	J9ETF9_9SPIT	J9JBV4_9SPIT	J9IDD8_9SPIT
molecular_function	GO:0003725	double-stranded RNA binding	5	5	1	1	0.0351212	1	0.999	J9ICA7_9SPIT	J9FC37_9SPIT	J9IC03_9SPIT	J9HLG1_9SPIT	J9IW17_9SPIT
molecular_function	GO:0005245	voltage-gated calcium channel activity	5	5	1	1	0.0351212	1	0.999	J9HYH0_9SPIT	J9J827_9SPIT	J9IE84_9SPIT	J9IRR7_9SPIT	J9J0J0_9SPIT
molecular_function	GO:0015643	toxic substance binding	5	5	1	1	0.0351212	1	0.999	J9IQH0_9SPIT	J9HLP1_9SPIT	J9I2I7_9SPIT	J9J8N1_9SPIT	J9IM89_9SPIT
molecular_function	GO:0070679	inositol 1,4,5 trisphosphate binding	5	5	1	1	0.0351212	1	0.999	J9IBC2_9SPIT	J9EGI6_9SPIT	J9IJR3_9SPIT	J9FS50_9SPIT	J9IS73_9SPIT
molecular_function	GO:0005220	inositol 1,4,5-trisphosphate-sensitive calcium-release channel activity	5	5	1	1	0.0351212	1	0.999	J9IBC2_9SPIT	J9EGI6_9SPIT	J9IJR3_9SPIT	J9FS50_9SPIT	J9IS73_9SPIT
molecular_function	GO:0003723	RNA binding	119	245	0.485714	0.0111525	0.991523	0.833	1	J9IQ69_9SPIT	J9IRA6_9SPIT	J9I3L9_9SPIT	J9J7K2_9SPIT	J9IY42_9SPIT	J9IZV9_9SPIT	J9I2H6_9SPIT	J9IMY7_9SPIT	J9J1S4_9SPIT	J9HLP8_9SPIT	J9J6H6_9SPIT	J9J5T6_9SPIT	J9IXK9_9SPIT	J9ITB8_9SPIT	J9J5B2_9SPIT	J9F1Y1_9SPIT	J9IHF7_9SPIT	J9FDX3_9SPIT	J9HQI4_9SPIT	J9J0S4_9SPIT	J9IVQ4_9SPIT	J9J7B4_9SPIT	J9I2H5_9SPIT	J9HK30_9SPIT	J9J263_9SPIT	J9FJ09_9SPIT	J9IAF2_9SPIT	J9IBS6_9SPIT	J9G714_9SPIT	J9I2Q8_9SPIT	J9IIS9_9SPIT	J9IK55_9SPIT	J9IS14_9SPIT	J9ID12_9SPIT	J9ES90_9SPIT	J9EWI1_9SPIT	J9I5U6_9SPIT	J9J9R4_9SPIT	J9I5H0_9SPIT	J9J8W1_9SPIT
molecular_function	GO:0005525	GTP binding	103	270	0.381481	7.91285e-06	0.999996	0.001	1	J9IRP1_9SPIT	J9IG43_9SPIT	J9I9N7_9SPIT	J9IW57_9SPIT	J9FBS9_9SPIT	J9IPC5_9SPIT	J9GAI0_9SPIT	J9J9H4_9SPIT	J9J8D7_9SPIT	J9IWB2_9SPIT	J9IIB6_9SPIT	J9I3Q6_9SPIT	J9FPK7_9SPIT	J9IKE5_9SPIT	J9I7G7_9SPIT	J9FE74_9SPIT	J9FXA2_9SPIT	J9IXD0_9SPIT	J9IQW2_9SPIT	J9I4B4_9SPIT	J9J1D1_9SPIT	J9FPH7_9SPIT	J9I2L7_9SPIT	J9J8Z0_9SPIT	J9JC93_9SPIT	J9EUL8_9SPIT	J9IDM3_9SPIT	J9F4H8_9SPIT	J9IPU2_9SPIT	J9II22_9SPIT	J9F9X0_9SPIT	J9J5Z2_9SPIT	J9HKG0_9SPIT	J9IVY0_9SPIT	J9IBK5_9SPIT	J9JCE6_9SPIT	J9JA86_9SPIT	J9JC61_9SPIT	J9J821_9SPIT	J9I6U4_9SPIT
molecular_function	GO:0003676	nucleic acid binding	99	182	0.543956	0.807813	0.21139	1	1	J9J4G8_9SPIT	J9IWD6_9SPIT	J9IFB5_9SPIT	J9I0T6_9SPIT	J9IAF1_9SPIT	J9IE61_9SPIT	J9IKQ1_9SPIT	J9IVV2_9SPIT	J9INE2_9SPIT	J9J3U8_9SPIT	J9FBD0_9SPIT	J9J0H2_9SPIT	J9J6U7_9SPIT	J9EZ55_9SPIT	J9J2Z0_9SPIT	J9IMZ5_9SPIT	J9J378_9SPIT	J9I2N7_9SPIT	J9HQF1_9SPIT	J9FL09_9SPIT	J9IPU4_9SPIT	J9IQJ0_9SPIT	J9IK58_9SPIT	J9ISA2_9SPIT	J9HNQ9_9SPIT	J9IVX5_9SPIT	J9I4N5_9SPIT	J9IVJ5_9SPIT	J9ELY8_9SPIT	J9HYQ8_9SPIT	J9I7G6_9SPIT	J9IXC1_9SPIT	J9I728_9SPIT	J9IDN1_9SPIT	J9GCC0_9SPIT	J9IUC0_9SPIT	J9J8H4_9SPIT	J9J1F0_9SPIT	J9J5D1_9SPIT	J9J272_9SPIT
molecular_function	GO:0003924	GTPase activity	73	216	0.337963	1.27419e-07	1	0	1	J9IRP1_9SPIT	J9IG43_9SPIT	J9FBS9_9SPIT	J9IPC5_9SPIT	J9GAI0_9SPIT	J9J9H4_9SPIT	J9J8D7_9SPIT	J9IWB2_9SPIT	J9IIB6_9SPIT	J9IKE5_9SPIT	J9FE74_9SPIT	J9FXA2_9SPIT	J9IXD0_9SPIT	J9IQW2_9SPIT	J9I4B4_9SPIT	J9FPH7_9SPIT	J9I2L7_9SPIT	J9J8Z0_9SPIT	J9JC93_9SPIT	J9EUL8_9SPIT	J9IDM3_9SPIT	J9IPU2_9SPIT	J9II22_9SPIT	J9F9X0_9SPIT	J9IVY0_9SPIT	J9JCE6_9SPIT	J9JA86_9SPIT	J9JC61_9SPIT	J9J821_9SPIT	J9I6U4_9SPIT	J9IGL2_9SPIT	J9JCA6_9SPIT	J9IEL5_9SPIT	J9FNL4_9SPIT	J9FWE5_9SPIT	J9IH56_9SPIT	J9HYJ8_9SPIT	J9IWR0_9SPIT	J9FAX0_9SPIT	J9HVB4_9SPIT
molecular_function	GO:0022857	transmembrane transporter activity	67	173	0.387283	0.240733	0.782126	1	1	J9I9Q1_9SPIT	J9IVG4_9SPIT	J9I978_9SPIT	J9IWV1_9SPIT	J9ILU2_9SPIT	J9HPB3_9SPIT	J9JAI9_9SPIT	J9J1S7_9SPIT	J9I7E3_9SPIT	J9I497_9SPIT	J9IQX5_9SPIT	J9J2L0_9SPIT	J9ILB7_9SPIT	J9J9Z9_9SPIT	J9IWY2_9SPIT	J9J1U6_9SPIT	J9EJA2_9SPIT	J9HSH9_9SPIT	J9IG26_9SPIT	J9IXN3_9SPIT	J9HYC1_9SPIT	J9FNI4_9SPIT	J9IQ32_9SPIT	J9ILN6_9SPIT	J9G6F4_9SPIT	J9FG65_9SPIT	J9I8I1_9SPIT	J9J3D9_9SPIT	J9IM18_9SPIT	J9EVB7_9SPIT	J9I5X5_9SPIT	J9I6E6_9SPIT	J9F1L8_9SPIT	J9IPG3_9SPIT	J9G313_9SPIT	J9IS23_9SPIT	J9IYI2_9SPIT	J9JAG6_9SPIT	J9J5E1_9SPIT	J9HQ10_9SPIT
molecular_function	GO:0016787	hydrolase activity	62	206	0.300971	0.0613834	0.945156	1	1	J9HN96_9SPIT	J9I8U9_9SPIT	J9IG39_9SPIT	J9HUL1_9SPIT	J9INE2_9SPIT	J9I7T5_9SPIT	J9I7V9_9SPIT	J9HVP3_9SPIT	J9J5N9_9SPIT	J9I277_9SPIT	J9EKQ0_9SPIT	J9J511_9SPIT	J9I3C9_9SPIT	J9J5G5_9SPIT	J9IFH9_9SPIT	J9J1E4_9SPIT	J9IVB5_9SPIT	J9JCG0_9SPIT	J9HPT2_9SPIT	J9HII0_9SPIT	J9EWI1_9SPIT	J9I2T8_9SPIT	J9EFX3_9SPIT	J9INN5_9SPIT	J9G8P8_9SPIT	J9IS29_9SPIT	J9J029_9SPIT	J9IIA2_9SPIT	J9IGS1_9SPIT	J9EVB7_9SPIT	J9IN24_9SPIT	J9F3D8_9SPIT	J9IIR5_9SPIT	J9ISN6_9SPIT	J9J0R5_9SPIT	J9J184_9SPIT	J9IBV5_9SPIT	J9JBL9_9SPIT	J9HTR8_9SPIT	J9IQ03_9SPIT
molecular_function	GO:0004712	protein serine/threonine/tyrosine kinase activity	37	61	0.606557	0.94716	0.0872344	1	1	J9IDH6_9SPIT	J9FY13_9SPIT	J9GC51_9SPIT	J9EEW1_9SPIT	J9EFT4_9SPIT	J9HSD9_9SPIT	J9G1J4_9SPIT	J9J2C4_9SPIT	J9EIT4_9SPIT	J9FKT6_9SPIT	J9IS96_9SPIT	J9IRT4_9SPIT	J9IUU9_9SPIT	J9FZ64_9SPIT	J9HJ48_9SPIT	J9EZX5_9SPIT	J9J498_9SPIT	J9HPW8_9SPIT	J9EUF8_9SPIT	J9HJN7_9SPIT	J9J908_9SPIT	J9HZ49_9SPIT	J9IMH7_9SPIT	J9G4F1_9SPIT	J9J1R0_9SPIT	J9HN60_9SPIT	J9J517_9SPIT	J9HLL1_9SPIT	J9I6M0_9SPIT	J9I5V0_9SPIT	J9I2K3_9SPIT	J9I949_9SPIT	J9EYQ7_9SPIT	J9IAN6_9SPIT	J9JAL0_9SPIT	J9J6Z3_9SPIT	J9HMA0_9SPIT
molecular_function	GO:0004722	protein serine/threonine phosphatase activity	33	50	0.66	0.113548	0.923318	1	1	J9FRI7_9SPIT	J9IQ05_9SPIT	J9IM53_9SPIT	J9I4V1_9SPIT	J9FGN9_9SPIT	J9FKR9_9SPIT	J9HSA4_9SPIT	J9J2V6_9SPIT	J9ITY7_9SPIT	J9JBR6_9SPIT	J9HMK8_9SPIT	J9IE26_9SPIT	J9HYS1_9SPIT	J9EWH2_9SPIT	J9FQJ2_9SPIT	J9EG72_9SPIT	J9I6R6_9SPIT	J9IHU4_9SPIT	J9G705_9SPIT	J9ILK9_9SPIT	J9ICA8_9SPIT	J9J3B5_9SPIT	J9INU2_9SPIT	J9FIT7_9SPIT	J9IVL6_9SPIT	J9HQL6_9SPIT	J9F7J4_9SPIT	J9IG15_9SPIT	J9HLG3_9SPIT	J9IIL4_9SPIT	J9HTH7_9SPIT	J9IE42_9SPIT	J9ILV7_9SPIT
molecular_function	GO:0008138	protein tyrosine/serine/threonine phosphatase activity	32	56	0.571429	0.848038	0.224019	1	1	J9EGE3_9SPIT	J9IGK2_9SPIT	J9HJU1_9SPIT	J9J3P0_9SPIT	J9I707_9SPIT	J9HT48_9SPIT	J9HLZ5_9SPIT	J9G5G1_9SPIT	J9IUN4_9SPIT	J9IYV2_9SPIT	J9F6B1_9SPIT	J9FX42_9SPIT	J9FX38_9SPIT	J9F6Y8_9SPIT	J9FW64_9SPIT	J9I9B3_9SPIT	J9HUD3_9SPIT	J9IQR7_9SPIT	J9HUE9_9SPIT	J9IWA5_9SPIT	J9HTM9_9SPIT	J9HIE6_9SPIT	J9J075_9SPIT	J9IPC3_9SPIT	J9J7P2_9SPIT	J9ENJ3_9SPIT	J9FTA9_9SPIT	J9HZM5_9SPIT	J9ILD7_9SPIT	J9FUG1_9SPIT	J9I6W0_9SPIT	J9HY51_9SPIT
molecular_function	GO:0016791	phosphatase activity	31	46	0.673913	0.832217	0.204945	1	1	J9EEC8_9SPIT	J9HPD8_9SPIT	J9I938_9SPIT	J9FPJ1_9SPIT	J9HPE1_9SPIT	J9JBC9_9SPIT	J9HM06_9SPIT	J9J2U6_9SPIT	J9ITG8_9SPIT	J9J578_9SPIT	J9HR98_9SPIT	J9I7W9_9SPIT	J9IKG7_9SPIT	J9HJA7_9SPIT	J9EGT5_9SPIT	J9IK96_9SPIT	J9EIR7_9SPIT	J9EY63_9SPIT	J9I8B0_9SPIT	J9FYH8_9SPIT	J9IJ29_9SPIT	J9J464_9SPIT	J9HLK9_9SPIT	J9HLT2_9SPIT	J9IT96_9SPIT	J9HRV6_9SPIT	J9JBV4_9SPIT	J9IDD8_9SPIT	J9HME4_9SPIT	J9ISL0_9SPIT	J9FIJ3_9SPIT
molecular_function	GO:0004725	protein tyrosine phosphatase activity	30	58	0.517241	0.583789	0.520636	1	1	J9IDZ7_9SPIT	J9EGE3_9SPIT	J9IGK2_9SPIT	J9F1B1_9SPIT	J9EX26_9SPIT	J9J3P0_9SPIT	J9I707_9SPIT	J9HT48_9SPIT	J9G5G1_9SPIT	J9IUN4_9SPIT	J9IYV2_9SPIT	J9F6B1_9SPIT	J9IAJ7_9SPIT	J9FX42_9SPIT	J9FX38_9SPIT	J9FW64_9SPIT	J9I9B3_9SPIT	J9IQR7_9SPIT	J9J075_9SPIT	J9IPC3_9SPIT	J9IXF8_9SPIT	J9J7P2_9SPIT	J9ENJ3_9SPIT	J9FTA9_9SPIT	J9I0Z2_9SPIT	J9I4C7_9SPIT	J9ILD7_9SPIT	J9FUG1_9SPIT	J9HWX8_9SPIT	J9I3K3_9SPIT
molecular_function	GO:0008168	methyltransferase activity	30	87	0.344828	0.000258742	0.999864	0.034	1	J9IQJ4_9SPIT	J9IRN3_9SPIT	J9FJI5_9SPIT	J9IMU5_9SPIT	J9IXW0_9SPIT	J9IGA2_9SPIT	J9HNY3_9SPIT	J9I0S9_9SPIT	J9IEP0_9SPIT	J9I9E4_9SPIT	J9IDN1_9SPIT	J9I5B1_9SPIT	J9I4F4_9SPIT	J9J5Q7_9SPIT	J9IUK5_9SPIT	J9I3L1_9SPIT	J9G750_9SPIT	J9ICD3_9SPIT	J9HWR5_9SPIT	J9IP84_9SPIT	J9IDT7_9SPIT	J9JCJ6_9SPIT	J9HJU5_9SPIT	J9IT23_9SPIT	J9HW68_9SPIT	J9FP96_9SPIT	J9IMK8_9SPIT	J9IQD8_9SPIT	J9JCP8_9SPIT	J9ITE1_9SPIT
molecular_function	GO:0000287	magnesium ion binding	30	66	0.454545	0.20807	0.85554	1	1	J9J7X1_9SPIT	J9I2C5_9SPIT	J9I3C0_9SPIT	J9J227_9SPIT	J9I5W6_9SPIT	J9I7N6_9SPIT	J9IBP9_9SPIT	J9EPS5_9SPIT	J9IDQ5_9SPIT	J9HMM9_9SPIT	J9IBV7_9SPIT	J9IKA9_9SPIT	J9GDG0_9SPIT	J9J3F7_9SPIT	J9IFF4_9SPIT	J9IX82_9SPIT	J9IRM9_9SPIT	J9HQ49_9SPIT	J9I759_9SPIT	J9J3A8_9SPIT	J9J8L7_9SPIT	J9ICZ1_9SPIT	J9F4B0_9SPIT	J9J6S9_9SPIT	J9J9M6_9SPIT	J9J428_9SPIT	J9HQ51_9SPIT	J9I5Y3_9SPIT	J9HQ83_9SPIT	J9IB66_9SPIT
molecular_function	GO:0004553	hydrolase activity, hydrolyzing O-glycosyl compounds	26	47	0.553191	0.235444	0.816484	1	1	J9IXI3_9SPIT	J9FCY0_9SPIT	J9J3W4_9SPIT	J9IYA0_9SPIT	J9F8I3_9SPIT	J9FX29_9SPIT	J9I1F0_9SPIT	J9I3T6_9SPIT	J9IBN8_9SPIT	J9IH83_9SPIT	J9IWY0_9SPIT	J9IUL1_9SPIT	J9ETG4_9SPIT	J9G4X2_9SPIT	J9IB48_9SPIT	J9JA38_9SPIT	J9J2X6_9SPIT	J9I0V2_9SPIT	J9HS37_9SPIT	J9IEW6_9SPIT	J9G3C0_9SPIT	J9FQB2_9SPIT	J9HWX0_9SPIT	J9HTD2_9SPIT	J9IWY4_9SPIT	J9I613_9SPIT
molecular_function	GO:0019706	protein-cysteine S-palmitoyltransferase activity	26	60	0.433333	0.137134	0.911997	1	1	J9IAE0_9SPIT	J9HUC5_9SPIT	J9JAB0_9SPIT	J9FLJ4_9SPIT	J9ILU3_9SPIT	J9IZL9_9SPIT	J9I3Q1_9SPIT	J9I7P5_9SPIT	J9J0Z6_9SPIT	J9HWD8_9SPIT	J9I198_9SPIT	J9IP66_9SPIT	J9IUB5_9SPIT	J9J9E0_9SPIT	J9J5N8_9SPIT	J9FWZ0_9SPIT	J9J555_9SPIT	J9I3Z7_9SPIT	J9I2X5_9SPIT	J9IUY4_9SPIT	J9HU33_9SPIT	J9GE22_9SPIT	J9G8A2_9SPIT	J9F757_9SPIT	J9I1A8_9SPIT	J9IW99_9SPIT
molecular_function	GO:0003824	catalytic activity	25	58	0.431034	2.25872e-06	0.999998	0	1	J9HYH0_9SPIT	J9IDZ8_9SPIT	J9IJH5_9SPIT	J9IIB7_9SPIT	J9J9S4_9SPIT	J9JCB5_9SPIT	J9JC18_9SPIT	J9I3A4_9SPIT	J9HRX4_9SPIT	J9HYV7_9SPIT	J9G1S5_9SPIT	J9HL14_9SPIT	J9I1L2_9SPIT	J9IIW4_9SPIT	J9IKU7_9SPIT	J9J978_9SPIT	J9HWG4_9SPIT	J9HW84_9SPIT	J9J1I5_9SPIT	J9J6N6_9SPIT	J9EKJ8_9SPIT	J9HVQ1_9SPIT	J9IPS6_9SPIT	J9J6V8_9SPIT	J9INR1_9SPIT
molecular_function	GO:0003678	DNA helicase activity	25	35	0.714286	0.97723	0.0458327	1	1	J9FRC4_9SPIT	J9J6L2_9SPIT	J9IDR0_9SPIT	J9HWP9_9SPIT	J9IQZ9_9SPIT	J9IA12_9SPIT	J9I890_9SPIT	J9J9W6_9SPIT	J9EQ15_9SPIT	J9I1M1_9SPIT	J9ILN3_9SPIT	J9J7J2_9SPIT	J9IQB4_9SPIT	J9INP7_9SPIT	J9I052_9SPIT	J9I3R5_9SPIT	J9FBT7_9SPIT	J9ENV1_9SPIT	J9I164_9SPIT	J9GC17_9SPIT	J9J692_9SPIT	J9J447_9SPIT	J9F1X1_9SPIT	J9HSB8_9SPIT	J9IJB6_9SPIT
molecular_function	GO:0004190	aspartic-type endopeptidase activity	25	40	0.625	0.945181	0.100622	1	1	J9I5P5_9SPIT	J9FW55_9SPIT	J9J365_9SPIT	J9ILL2_9SPIT	J9HVX4_9SPIT	J9IJT1_9SPIT	J9J7X4_9SPIT	J9HSL9_9SPIT	J9IYN1_9SPIT	J9IL62_9SPIT	J9J0J7_9SPIT	J9JBW7_9SPIT	J9I526_9SPIT	J9ISP2_9SPIT	J9J8U0_9SPIT	J9IDI5_9SPIT	J9IUZ4_9SPIT	J9I4J0_9SPIT	J9I041_9SPIT	J9F7W0_9SPIT	J9IBH8_9SPIT	J9HY45_9SPIT	J9IPV5_9SPIT	J9J9F6_9SPIT	J9IEA9_9SPIT
molecular_function	GO:0140326	ATPase-coupled intramembrane lipid transporter activity	24	36	0.666667	0.979722	0.0441533	1	1	J9J7X1_9SPIT	J9I3C0_9SPIT	J9J227_9SPIT	J9I7N6_9SPIT	J9IBP9_9SPIT	J9HMM9_9SPIT	J9IBV7_9SPIT	J9GDG0_9SPIT	J9J3F7_9SPIT	J9IFF4_9SPIT	J9IX82_9SPIT	J9IRM9_9SPIT	J9HQ49_9SPIT	J9I759_9SPIT	J9J3A8_9SPIT	J9J8L7_9SPIT	J9ICZ1_9SPIT	J9F4B0_9SPIT	J9J6S9_9SPIT	J9J9M6_9SPIT	J9J428_9SPIT	J9I5Y3_9SPIT	J9HQ83_9SPIT	J9IB66_9SPIT
molecular_function	GO:0003743	translation initiation factor activity	23	47	0.489362	0.434425	0.67625	1	1	J9J7F4_9SPIT	J9I5V6_9SPIT	J9I057_9SPIT	J9IQK4_9SPIT	J9J6Z9_9SPIT	J9J882_9SPIT	J9IZW1_9SPIT	J9HW81_9SPIT	J9IBS4_9SPIT	J9FWE5_9SPIT	J9ID24_9SPIT	J9IIG0_9SPIT	J9J5I4_9SPIT	J9I8Z6_9SPIT	J9G3V3_9SPIT	J9IC56_9SPIT	J9IVS0_9SPIT	J9HTZ7_9SPIT	J9FIP4_9SPIT	J9J4N8_9SPIT	J9HJY2_9SPIT	J9EV97_9SPIT	J9HT76_9SPIT
molecular_function	GO:0016491	oxidoreductase activity	21	110	0.190909	6.61089e-27	1	0	1	J9IFW7_9SPIT	J9IDN2_9SPIT	J9JAX7_9SPIT	J9GAZ1_9SPIT	J9HWE4_9SPIT	J9HXI9_9SPIT	J9IQX6_9SPIT	J9IGS0_9SPIT	J9ITL3_9SPIT	J9HUP9_9SPIT	J9GE26_9SPIT	J9IPA1_9SPIT	J9J6V7_9SPIT	J9I3P5_9SPIT	J9IML4_9SPIT	J9I248_9SPIT	J9FZ70_9SPIT	J9J9G2_9SPIT	J9IM92_9SPIT	J9IDJ7_9SPIT	J9J3M7_9SPIT
molecular_function	GO:0140359	ABC-type transporter activity	20	48	0.416667	0.189713	0.877613	1	1	J9EIL0_9SPIT	J9IPJ1_9SPIT	J9IBF5_9SPIT	J9FAH4_9SPIT	J9ICV8_9SPIT	J9HQX4_9SPIT	J9IAD7_9SPIT	J9FBZ1_9SPIT	J9HWN6_9SPIT	J9I237_9SPIT	J9IVQ2_9SPIT	J9HM16_9SPIT	J9F0P1_9SPIT	J9FJF5_9SPIT	J9G859_9SPIT	J9J3J1_9SPIT	J9HW49_9SPIT	J9IWH3_9SPIT	J9I5V5_9SPIT	J9EPT0_9SPIT
molecular_function	GO:0016286	small conductance calcium-activated potassium channel activity	20	43	0.465116	0.321592	0.778995	1	1	J9HX41_9SPIT	J9J8J1_9SPIT	J9II17_9SPIT	J9IBN7_9SPIT	J9I328_9SPIT	J9IFN4_9SPIT	J9IP99_9SPIT	J9FV85_9SPIT	J9IL63_9SPIT	J9FM87_9SPIT	J9J1I2_9SPIT	J9GDL9_9SPIT	J9G6M2_9SPIT	J9J0M1_9SPIT	J9HQI3_9SPIT	J9I0H6_9SPIT	J9I7X0_9SPIT	J9FRM5_9SPIT	J9J8T7_9SPIT	J9I6T0_9SPIT
molecular_function	GO:0016874	ligase activity	18	45	0.4	0.964996	0.0465736	1	1	J9IJ71_9SPIT	J9J1N2_9SPIT	J9I6I4_9SPIT	J9JCB8_9SPIT	J9IXR0_9SPIT	J9HM51_9SPIT	J9HNW6_9SPIT	J9IFG3_9SPIT	J9J4Y2_9SPIT	J9IXS8_9SPIT	J9HTH2_9SPIT	J9J780_9SPIT	J9I8E0_9SPIT	J9J4A0_9SPIT	J9J5M5_9SPIT	J9IV17_9SPIT	J9ILS5_9SPIT	J9EDX5_9SPIT
molecular_function	GO:0016746	acyltransferase activity	15	27	0.555556	0.0143115	0.990115	0.927	1	J9IC80_9SPIT	J9J296_9SPIT	J9INN5_9SPIT	J9J3J5_9SPIT	J9EVB7_9SPIT	J9I7X1_9SPIT	J9HJE5_9SPIT	J9IY65_9SPIT	J9IA35_9SPIT	J9IBS5_9SPIT	J9EJM1_9SPIT	J9F7V6_9SPIT	J9HVZ8_9SPIT	J9HL87_9SPIT	J9J8E2_9SPIT
molecular_function	GO:0005227	calcium activated cation channel activity	14	27	0.518519	0.37396	0.71269	1	1	J9HQK3_9SPIT	J9IRN3_9SPIT	J9IHV2_9SPIT	J9I0S9_9SPIT	J9IIV3_9SPIT	J9IEP0_9SPIT	J9I9E4_9SPIT	J9ENF4_9SPIT	J9I3L1_9SPIT	J9JCJ6_9SPIT	J9HJU5_9SPIT	J9I9P7_9SPIT	J9IVN4_9SPIT	J9INW3_9SPIT
molecular_function	GO:0003746	translation elongation factor activity	14	26	0.538462	0.679032	0.471038	1	1	J9FBS9_9SPIT	J9IPC5_9SPIT	J9J9H4_9SPIT	J9I4B4_9SPIT	J9J8Z0_9SPIT	J9IYK9_9SPIT	J9I8L4_9SPIT	J9FAX0_9SPIT	J9G248_9SPIT	J9I9F8_9SPIT	J9HUD4_9SPIT	J9I9G4_9SPIT	J9J8E6_9SPIT	J9IVL7_9SPIT
molecular_function	GO:0003735	structural constituent of ribosome	13	111	0.117117	1.022e-18	1	0	1	J9FIC1_9SPIT	J9JBP6_9SPIT	J9I2V5_9SPIT	J9I3J3_9SPIT	J9IRX2_9SPIT	J9FQ29_9SPIT	J9FJ09_9SPIT	J9IYK7_9SPIT	J9FG44_9SPIT	J9FE86_9SPIT	J9ITU1_9SPIT	J9J290_9SPIT	J9HN89_9SPIT
molecular_function	GO:0004222	metalloendopeptidase activity	13	19	0.684211	0.960241	0.100503	1	1	J9I6Y2_9SPIT	J9I500_9SPIT	J9J301_9SPIT	J9J4D9_9SPIT	J9I1T2_9SPIT	J9HLS6_9SPIT	J9HRS6_9SPIT	J9HYS5_9SPIT	J9FQ88_9SPIT	J9IH60_9SPIT	J9HRN7_9SPIT	J9EMS2_9SPIT	J9IXT8_9SPIT
molecular_function	GO:0016307	phosphatidylinositol phosphate kinase activity	13	20	0.65	0.950855	0.114202	1	1	J9J9V6_9SPIT	J9J4D3_9SPIT	J9I1B4_9SPIT	J9F6X1_9SPIT	J9HVM1_9SPIT	J9G525_9SPIT	J9IR00_9SPIT	J9EH66_9SPIT	J9J317_9SPIT	J9IQV0_9SPIT	J9IIW5_9SPIT	J9IS55_9SPIT	J9IKR9_9SPIT
molecular_function	GO:0020037	heme binding	12	40	0.3	0.00534815	0.998026	0.559	1	J9IRW8_9SPIT	J9I987_9SPIT	J9IFU8_9SPIT	J9IT03_9SPIT	J9ELE2_9SPIT	J9IS05_9SPIT	J9IXJ0_9SPIT	J9EUZ1_9SPIT	J9IBD4_9SPIT	J9IYL0_9SPIT	J9ITZ9_9SPIT	J9J149_9SPIT
molecular_function	GO:0034722	gamma-glutamyl-peptidase activity	12	17	0.705882	0.969416	0.0860217	1	1	J9HVM5_9SPIT	J9I2N6_9SPIT	J9HTF0_9SPIT	J9J2E2_9SPIT	J9I6C4_9SPIT	J9ISQ9_9SPIT	J9IB31_9SPIT	J9J1R2_9SPIT	J9IGD5_9SPIT	J9JBF4_9SPIT	J9J5W8_9SPIT	J9EWQ6_9SPIT
molecular_function	GO:0071949	FAD binding	11	27	0.407407	0.185301	0.900216	1	1	J9IX56_9SPIT	J9IXI9_9SPIT	J9EQ76_9SPIT	J9G586_9SPIT	J9FC06_9SPIT	J9G2G1_9SPIT	J9IPY3_9SPIT	J9J436_9SPIT	J9IIH6_9SPIT	J9J1I0_9SPIT	J9J9G2_9SPIT
molecular_function	GO:0051539	4 iron, 4 sulfur cluster binding	11	25	0.44	0.301452	0.821419	1	1	J9IND8_9SPIT	J9I3L7_9SPIT	J9FEL3_9SPIT	J9IMY6_9SPIT	J9IN61_9SPIT	J9FU09_9SPIT	J9HYF8_9SPIT	J9FFU1_9SPIT	J9ISU6_9SPIT	J9HP56_9SPIT	J9IFK1_9SPIT
molecular_function	GO:0005506	iron ion binding	11	29	0.37931	0.0412571	0.98206	1	1	J9IFU8_9SPIT	J9IP86_9SPIT	J9IKI5_9SPIT	J9ELE2_9SPIT	J9IS05_9SPIT	J9HQL2_9SPIT	J9ITZ9_9SPIT	J9IM92_9SPIT	J9HVZ7_9SPIT	J9I430_9SPIT	J9J149_9SPIT
molecular_function	GO:0003724	RNA helicase activity	11	28	0.392857	0.14149	0.927202	1	1	J9INE2_9SPIT	J9EWI1_9SPIT	J9IL27_9SPIT	J9IN24_9SPIT	J9HUA7_9SPIT	J9IHF3_9SPIT	J9HTR8_9SPIT	J9HNM8_9SPIT	J9I868_9SPIT	J9IRV4_9SPIT	J9ILJ2_9SPIT
molecular_function	GO:0030983	mismatched DNA binding	11	15	0.733333	0.978142	0.0707934	1	1	J9IQT1_9SPIT	J9ISP9_9SPIT	J9IAQ2_9SPIT	J9HMZ5_9SPIT	J9IXV3_9SPIT	J9I6C8_9SPIT	J9ISK6_9SPIT	J9ISL4_9SPIT	J9EG13_9SPIT	J9IYQ9_9SPIT	J9IWJ9_9SPIT
molecular_function	GO:0030170	pyridoxal phosphate binding	10	41	0.243902	0.000413254	0.999883	0.061	1	J9J4D3_9SPIT	J9EWC6_9SPIT	J9GDS6_9SPIT	J9FSQ5_9SPIT	J9IYL0_9SPIT	J9J317_9SPIT	J9IDB0_9SPIT	J9HVZ7_9SPIT	J9I8U8_9SPIT	J9IV13_9SPIT
molecular_function	GO:0051082	unfolded protein binding	9	36	0.25	0.00121495	0.999649	0.155	1	J9IS88_9SPIT	J9ITE6_9SPIT	J9J5W1_9SPIT	J9HZX2_9SPIT	J9JBH0_9SPIT	J9ITX2_9SPIT	J9IZH6_9SPIT	J9IWY6_9SPIT	J9IR24_9SPIT
molecular_function	GO:0003684	damaged DNA binding	9	18	0.5	0.55252	0.632213	1	1	J9HZ29_9SPIT	J9J047_9SPIT	J9J9T2_9SPIT	J9ITA7_9SPIT	J9G176_9SPIT	J9GEC2_9SPIT	J9IJQ3_9SPIT	J9F1X1_9SPIT	J9EVI6_9SPIT
molecular_function	GO:0003887	DNA-directed DNA polymerase activity	9	23	0.391304	0.171077	0.914766	1	1	J9HZ29_9SPIT	J9J047_9SPIT	J9I2Q5_9SPIT	J9J9T2_9SPIT	J9IGR6_9SPIT	J9HYF8_9SPIT	J9FFU1_9SPIT	J9HP56_9SPIT	J9IFK1_9SPIT
molecular_function	GO:0019901	protein kinase binding	9	11	0.818182	0.992761	0.0388125	1	1	J9HVL3_9SPIT	J9IJM3_9SPIT	J9HUN9_9SPIT	J9I5C7_9SPIT	J9HXY5_9SPIT	J9EH71_9SPIT	J9HYD6_9SPIT	J9G166_9SPIT	J9I7A1_9SPIT
molecular_function	GO:0016757	glycosyltransferase activity	9	27	0.333333	0.323006	0.734266	1	1	J9I455_9SPIT	J9HYC3_9SPIT	J9EWY6_9SPIT	J9ICJ6_9SPIT	J9EMU3_9SPIT	J9IP31_9SPIT	J9FR16_9SPIT	J9IV94_9SPIT	J9IQQ1_9SPIT
molecular_function	GO:0004114	3',5'-cyclic-nucleotide phosphodiesterase activity	9	14	0.642857	0.894945	0.238966	1	1	J9J7U4_9SPIT	J9J956_9SPIT	J9JAT9_9SPIT	J9I1S3_9SPIT	J9I9R4_9SPIT	J9JC39_9SPIT	J9J7X2_9SPIT	J9I8E5_9SPIT	J9JC62_9SPIT
molecular_function	GO:0031267	small GTPase binding	9	19	0.473684	0.457942	0.713352	1	1	J9IVM6_9SPIT	J9IMF8_9SPIT	J9HU44_9SPIT	J9JCP4_9SPIT	J9IL42_9SPIT	J9IIR9_9SPIT	J9J9Y5_9SPIT	J9ITD6_9SPIT	J9IR81_9SPIT
molecular_function	GO:0005085	guanyl-nucleotide exchange factor activity	9	11	0.818182	0.992761	0.0388125	1	1	J9I309_9SPIT	J9HYR0_9SPIT	J9II57_9SPIT	J9HTZ7_9SPIT	J9F544_9SPIT	J9J7I7_9SPIT	J9I3H6_9SPIT	J9HWR3_9SPIT	J9IZJ9_9SPIT
molecular_function	GO:0070122	isopeptidase activity	8	13	0.615385	0.84712	0.321093	1	1	J9IBC9_9SPIT	J9I230_9SPIT	J9EQR1_9SPIT	J9IJC3_9SPIT	J9HRN7_9SPIT	J9IKM7_9SPIT	J9J4N8_9SPIT	J9IQX3_9SPIT
molecular_function	GO:0004497	monooxygenase activity	8	21	0.380952	0.243715	0.85851	1	1	J9IX56_9SPIT	J9IXI9_9SPIT	J9IFU8_9SPIT	J9ELE2_9SPIT	J9IS05_9SPIT	J9IYL0_9SPIT	J9ITZ9_9SPIT	J9J149_9SPIT
molecular_function	GO:0016779	nucleotidyltransferase activity	8	22	0.363636	7.99365e-05	0.999964	0.01	1	J9J7W0_9SPIT	J9I277_9SPIT	J9IV63_9SPIT	J9I5U6_9SPIT	J9IW94_9SPIT	J9IIS6_9SPIT	J9IYT0_9SPIT	J9IN28_9SPIT
molecular_function	GO:0004866	endopeptidase inhibitor activity	8	11	0.727273	0.914918	0.217577	1	1	J9J4C6_9SPIT	J9FWE9_9SPIT	J9IUP1_9SPIT	J9EDL0_9SPIT	J9J1G5_9SPIT	J9IEM4_9SPIT	J9JAE4_9SPIT	J9I859_9SPIT
molecular_function	GO:0031625	ubiquitin protein ligase binding	8	10	0.8	0.98702	0.0634765	1	1	J9IT98_9SPIT	J9I2J6_9SPIT	J9INF2_9SPIT	J9I528_9SPIT	J9IK19_9SPIT	J9I967_9SPIT	J9HX84_9SPIT	J9ISH4_9SPIT
molecular_function	GO:0003951	NAD+ kinase activity	8	15	0.533333	0.662952	0.537505	1	1	J9IM31_9SPIT	J9IG16_9SPIT	J9HS04_9SPIT	J9FWD9_9SPIT	J9J7C3_9SPIT	J9J6V1_9SPIT	J9J6Q6_9SPIT	J9HLU9_9SPIT
molecular_function	GO:0043565	sequence-specific DNA binding	7	9	0.777778	0.92282	0.15084	1	1	J9EI56_9SPIT	J9JBY0_9SPIT	J9I924_9SPIT	J9HXN0_9SPIT	J9HZR7_9SPIT	J9IA49_9SPIT	J9HRN2_9SPIT
molecular_function	GO:0003779	actin binding	7	17	0.411765	0.225949	0.881175	1	1	J9IEQ2_9SPIT	J9HP07_9SPIT	J9HZQ6_9SPIT	J9J488_9SPIT	J9ENS1_9SPIT	J9I6A7_9SPIT	J9ILL6_9SPIT
molecular_function	GO:0004185	serine-type carboxypeptidase activity	7	17	0.411765	0.534	0.626324	1	1	J9FMI7_9SPIT	J9IXL4_9SPIT	J9JBV1_9SPIT	J9EQX0_9SPIT	J9HSS5_9SPIT	J9J9W0_9SPIT	J9IIQ4_9SPIT
molecular_function	GO:0000049	tRNA binding	7	21	0.333333	0.0771049	0.969419	1	1	J9IJ76_9SPIT	J9I549_9SPIT	J9JAB7_9SPIT	J9HU44_9SPIT	J9ILD3_9SPIT	J9IIS6_9SPIT	J9IZ45_9SPIT
molecular_function	GO:0008408	3'-5' exonuclease activity	7	11	0.636364	0.830186	0.299564	1	1	J9IAF1_9SPIT	J9IVV2_9SPIT	J9J0H2_9SPIT	J9J6U7_9SPIT	J9ILE8_9SPIT	J9IKR7_9SPIT	J9I3D7_9SPIT
molecular_function	GO:0016409	palmitoyltransferase activity	7	7	1	0.42188	0.670825	1	1	J9ITU0_9SPIT	J9HUA9_9SPIT	J9HWW4_9SPIT	J9J003_9SPIT	J9IGT5_9SPIT	J9FFP9_9SPIT	J9EUJ0_9SPIT
molecular_function	GO:0008641	ubiquitin-like modifier activating enzyme activity	7	10	0.7	0.94505	0.15288	1	1	J9IIX6_9SPIT	J9IV53_9SPIT	J9F1Y6_9SPIT	J9INI5_9SPIT	J9F6J0_9SPIT	J9F560_9SPIT	J9ISG2_9SPIT
molecular_function	GO:0008081	phosphoric diester hydrolase activity	7	17	0.411765	0.831006	0.26116	1	1	J9IMK5_9SPIT	J9J797_9SPIT	J9IK07_9SPIT	J9I9J9_9SPIT	J9I145_9SPIT	J9IHC8_9SPIT	J9J708_9SPIT
molecular_function	GO:0050660	flavin adenine dinucleotide binding	7	28	0.25	0.0042512	0.998192	0.458	1	J9FQ97_9SPIT	J9J377_9SPIT	J9HLC1_9SPIT	J9G459_9SPIT	J9J1I5_9SPIT	J9J7T6_9SPIT	J9HZP5_9SPIT
molecular_function	GO:0016747	acyltransferase activity, transferring groups other than amino-acyl groups	7	12	0.583333	0.0068329	0.99569	0.694	1	J9JBJ7_9SPIT	J9HSG7_9SPIT	J9JBZ9_9SPIT	J9I441_9SPIT	J9I4F5_9SPIT	J9IJ90_9SPIT	J9IBG1_9SPIT
molecular_function	GO:0016627	oxidoreductase activity, acting on the CH-CH group of donors	6	23	0.26087	0.00324372	0.998705	0.408	1	J9ITE2_9SPIT	J9EKV3_9SPIT	J9F7H1_9SPIT	J9GBE4_9SPIT	J9J5S7_9SPIT	J9HZP5_9SPIT
molecular_function	GO:0046982	protein heterodimerization activity	6	36	0.166667	1.84877e-05	0.999997	0.003	1	J9IQK4_9SPIT	J9G7G3_9SPIT	J9HLB2_9SPIT	J9ISV4_9SPIT	J9G134_9SPIT	J9G023_9SPIT
molecular_function	GO:0008483	transaminase activity	6	17	0.352941	0.00121986	0.999715	0.16	1	J9HQ30_9SPIT	J9J6A4_9SPIT	J9EWC6_9SPIT	J9FSQ5_9SPIT	J9I8U8_9SPIT	J9IV13_9SPIT
molecular_function	GO:0003968	RNA-directed 5'-3' RNA polymerase activity	6	7	0.857143	0.990808	0.0706291	1	1	J9ITB8_9SPIT	J9J5B2_9SPIT	J9I0C4_9SPIT	J9J8R9_9SPIT	J9ITC2_9SPIT	J9I3F9_9SPIT
molecular_function	GO:0004252	serine-type endopeptidase activity	6	16	0.375	0.198882	0.911648	1	1	J9FD82_9SPIT	J9IQZ0_9SPIT	J9ERS5_9SPIT	J9IE81_9SPIT	J9I1Y3_9SPIT	J9IBR1_9SPIT
molecular_function	GO:0016705	oxidoreductase activity, acting on paired donors, with incorporation or reduction of molecular oxygen	6	13	0.461538	0.455842	0.707592	1	1	J9IFU8_9SPIT	J9ELE2_9SPIT	J9IS05_9SPIT	J9HQL2_9SPIT	J9ITZ9_9SPIT	J9J149_9SPIT
molecular_function	GO:0016853	isomerase activity	5	28	0.178571	4.35435e-08	1	0	1	J9HM36_9SPIT	J9IKE9_9SPIT	J9J5W3_9SPIT	J9IVZ7_9SPIT	J9EIH3_9SPIT
molecular_function	GO:0008519	ammonium transmembrane transporter activity	5	19	0.263158	0.0249068	0.992805	0.982	1	J9IFN7_9SPIT	J9IS94_9SPIT	J9J9Z0_9SPIT	J9IMS7_9SPIT	J9I2S6_9SPIT
molecular_function	GO:0005200	structural constituent of cytoskeleton	5	19	0.263158	0.0249068	0.992805	0.982	1	J9IS63_9SPIT	J9IXD0_9SPIT	J9EUL8_9SPIT	J9IVY0_9SPIT	J9JC61_9SPIT
molecular_function	GO:0016788	hydrolase activity, acting on ester bonds	5	11	0.454545	0.724151	0.311364	1	1	J9HPP0_9SPIT	J9IVR5_9SPIT	J9I9U9_9SPIT	J9IRW2_9SPIT	J9J8E2_9SPIT
molecular_function	GO:0045505	dynein intermediate chain binding	5	7	0.714286	0.929371	0.246515	1	1	J9IEH9_9SPIT	J9HPC3_9SPIT	J9HQL8_9SPIT	J9I4J2_9SPIT	J9ICH3_9SPIT
molecular_function	GO:0004089	carbonate dehydratase activity	5	14	0.357143	0.186443	0.924139	1	1	J9I777_9SPIT	J9HPE3_9SPIT	J9J0C5_9SPIT	J9HUH4_9SPIT	J9I530_9SPIT
molecular_function	GO:0003910	DNA ligase (ATP) activity	5	7	0.714286	0.929371	0.246515	1	1	J9J7M4_9SPIT	J9IMQ8_9SPIT	J9I2M2_9SPIT	J9HX61_9SPIT	J9I0F4_9SPIT
molecular_function	GO:0031072	heat shock protein binding	5	9	0.555556	0.0683503	0.975093	1	1	J9IS88_9SPIT	J9J5W1_9SPIT	J9JBH0_9SPIT	J9ITX2_9SPIT	J9IZH6_9SPIT
molecular_function	GO:0018024	histone-lysine N-methyltransferase activity	5	5	1	0.959375	0.160641	1	1	J9I5F6_9SPIT	J9JBK9_9SPIT	J9HL84_9SPIT	J9HPV3_9SPIT	J9I9K7_9SPIT
molecular_function	GO:0051087	chaperone binding	5	7	0.714286	0.929371	0.246515	1	1	J9J4P6_9SPIT	J9IMI8_9SPIT	J9FJ63_9SPIT	J9IU17_9SPIT	J9IUK2_9SPIT
molecular_function	GO:0030145	manganese ion binding	5	6	0.833333	0.982031	0.120882	1	1	J9IUS7_9SPIT	J9J483_9SPIT	J9G2U1_9SPIT	J9IQ03_9SPIT	J9FAH0_9SPIT
molecular_function	GO:0003997	acyl-CoA oxidase activity	5	13	0.384615	0.261074	0.884645	1	1	J9FC06_9SPIT	J9IPY3_9SPIT	J9J436_9SPIT	J9IIH6_9SPIT	J9J1I0_9SPIT
molecular_function	GO:0046983	protein dimerization activity	5	11	0.454545	0.00018778	0.999945	0.025	1	J9IID4_9SPIT	J9J5P0_9SPIT	J9IM60_9SPIT	J9F1J9_9SPIT	J9HIA1_9SPIT
molecular_function	GO:0008194	UDP-glycosyltransferase activity	5	17	0.294118	0.0179403	0.993141	0.961	1	J9ES86_9SPIT	J9I3N2_9SPIT	J9EZY6_9SPIT	J9GD02_9SPIT	J9HW02_9SPIT
molecular_function	GO:0009002	serine-type D-Ala-D-Ala carboxypeptidase activity	5	7	0.714286	0.929371	0.246515	1	1	J9HR56_9SPIT	J9HU59_9SPIT	J9IZF4_9SPIT	J9HMK1_9SPIT	J9GAD2_9SPIT
molecular_function	GO:0004176	ATP-dependent peptidase activity	5	7	0.714286	0.929371	0.246515	1	1	J9J4D9_9SPIT	J9FD82_9SPIT	J9IE81_9SPIT	J9HYS5_9SPIT	J9IXT8_9SPIT
molecular_function	GO:0019903	protein phosphatase binding	5	7	0.714286	0.929371	0.246515	1	1	J9IYQ2_9SPIT	J9JCL5_9SPIT	J9HTC0_9SPIT	J9HMJ4_9SPIT	J9ISH8_9SPIT
molecular_function	GO:0003899	DNA-directed 5'-3' RNA polymerase activity	4	26	0.153846	5.1523e-06	0.999999	0.001	1	G9HRK4_9SPIT	J9IMI7_9SPIT	J9HR66_9SPIT	J9ISD7_9SPIT
molecular_function	GO:0005198	structural molecule activity	4	10	0.4	5.72531e-17	1	0	1	J9HXD1_9SPIT	J9IZK5_9SPIT	J9FPN1_9SPIT	J9HS08_9SPIT
molecular_function	GO:0008080	N-acetyltransferase activity	4	11	0.363636	0.0531423	0.97412	1	1	J9HLS6_9SPIT	J9JC72_9SPIT	J9FIR4_9SPIT	J9IVN1_9SPIT
molecular_function	GO:0003755	peptidyl-prolyl cis-trans isomerase activity	4	34	0.117647	1.55825e-06	1	0	1	J9JBA0_9SPIT	J9IJW0_9SPIT	J9IEQ7_9SPIT	J9FBI3_9SPIT
molecular_function	GO:0001671	ATPase activator activity	4	8	0.5	0.61036	0.662594	1	1	J9INQ5_9SPIT	J9IMI8_9SPIT	J9IU17_9SPIT	J9IUK2_9SPIT
molecular_function	GO:0097573	glutathione oxidoreductase activity	4	8	0.5	0.61036	0.662594	1	1	J9IWC6_9SPIT	J9HK47_9SPIT	J9IGE9_9SPIT	J9IG11_9SPIT
molecular_function	GO:0004057	arginyltransferase activity	4	5	0.8	0.964879	0.202703	1	1	J9J126_9SPIT	J9IQ58_9SPIT	J9FZ49_9SPIT	J9HN97_9SPIT
molecular_function	GO:0046556	alpha-L-arabinofuranosidase activity	4	12	0.333333	0.1714	0.938018	1	1	J9IA43_9SPIT	J9IM08_9SPIT	J9JCF0_9SPIT	J9J982_9SPIT
molecular_function	GO:0051536	iron-sulfur cluster binding	4	12	0.333333	0.000110294	0.999965	0.015	1	J9HK47_9SPIT	J9J8J4_9SPIT	J9IHW4_9SPIT	J9ETH3_9SPIT
molecular_function	GO:2001070	starch binding	4	7	0.571429	0.753485	0.526117	1	1	J9IQB5_9SPIT	J9IJH5_9SPIT	J9I1L2_9SPIT	J9INR1_9SPIT
molecular_function	GO:0015297	antiporter activity	4	26	0.153846	3.54416e-06	0.999999	0.001	1	J9FU71_9SPIT	J9I1W8_9SPIT	J9IJN5_9SPIT	J9IU78_9SPIT
molecular_function	GO:0042910	xenobiotic transmembrane transporter activity	4	26	0.153846	0.00121986	0.999715	0.16	1	J9FU71_9SPIT	J9I1W8_9SPIT	J9IJN5_9SPIT	J9IU78_9SPIT
molecular_function	GO:0005544	calcium-dependent phospholipid binding	4	14	0.285714	0.075861	0.976779	1	1	J9IEM8_9SPIT	J9G7J4_9SPIT	J9J6P8_9SPIT	J9FHX4_9SPIT
molecular_function	GO:0009982	pseudouridine synthase activity	4	7	0.571429	0.80799	0.406605	1	1	J9FDX3_9SPIT	J9IS14_9SPIT	J9IZ16_9SPIT	J9HLP3_9SPIT
molecular_function	GO:0051959	dynein light intermediate chain binding	4	5	0.8	0.964879	0.202703	1	1	J9HPC3_9SPIT	J9HQL8_9SPIT	J9I4J2_9SPIT	J9ICH3_9SPIT
molecular_function	GO:0004143	diacylglycerol kinase activity	4	6	0.666667	0.879118	0.366345	1	1	J9IM31_9SPIT	J9IG16_9SPIT	J9J6V1_9SPIT	J9J6Q6_9SPIT
molecular_function	GO:0090729	toxin activity	4	5	0.8	0.964879	0.202703	1	1	J9I5P1_9SPIT	J9IS83_9SPIT	J9IWH1_9SPIT	J9HYS7_9SPIT
molecular_function	GO:0003729	mRNA binding	4	12	0.333333	0.261074	0.884645	1	1	J9I850_9SPIT	J9J119_9SPIT	J9EUQ8_9SPIT	J9J869_9SPIT
molecular_function	GO:0004402	histone acetyltransferase activity	4	7	0.571429	0.753485	0.526117	1	1	J9J9B9_9SPIT	J9IWH8_9SPIT	J9IZC9_9SPIT	J9I2U3_9SPIT
molecular_function	GO:0003917	DNA topoisomerase type I (single strand cut, ATP-independent) activity	4	5	0.8	0.964879	0.202703	1	1	J9J536_9SPIT	J9J1U5_9SPIT	J9FCG0_9SPIT	J9IMX8_9SPIT
molecular_function	GO:0003689	DNA clamp loader activity	4	5	0.8	0.964879	0.202703	1	1	J9FBE5_9SPIT	J9EPJ7_9SPIT	J9FS89_9SPIT	J9J1G3_9SPIT
molecular_function	GO:0017056	structural constituent of nuclear pore	4	5	0.8	0.964879	0.202703	1	1	J9G9V4_9SPIT	J9J1V8_9SPIT	J9IR28_9SPIT	J9JCL6_9SPIT
molecular_function	GO:0003713	transcription coactivator activity	4	6	0.666667	0.879118	0.366345	1	1	J9ELF4_9SPIT	J9J0D8_9SPIT	J9IUD4_9SPIT	J9ID55_9SPIT
molecular_function	GO:0016818	hydrolase activity, acting on acid anhydrides, in phosphorus-containing anhydrides	4	4	1	0.144997	0.878264	1	1	J9IA12_9SPIT	J9GC17_9SPIT	J9J447_9SPIT	J9IJB6_9SPIT
molecular_function	GO:0032266	phosphatidylinositol-3-phosphate binding	3	3	1	1	0.134122	1	1	J9JBC6_9SPIT	J9GED3_9SPIT	J9IQZ3_9SPIT
molecular_function	GO:0016538	cyclin-dependent protein serine/threonine kinase regulator activity	3	10	0.3	0.464993	0.738926	1	1	J9HZM0_9SPIT	J9IXM5_9SPIT	J9ESX5_9SPIT
molecular_function	GO:0008418	protein-N-terminal asparagine amidohydrolase activity	3	8	0.375	0.337406	0.870708	1	1	J9IBB4_9SPIT	J9ELS9_9SPIT	J9HVH5_9SPIT
molecular_function	GO:0070773	protein-N-terminal glutamine amidohydrolase activity	3	8	0.375	0.337406	0.870708	1	1	J9IBB4_9SPIT	J9ELS9_9SPIT	J9HVH5_9SPIT
molecular_function	GO:0002161	aminoacyl-tRNA editing activity	3	10	0.3	0.35519	0.8286	1	1	J9IX49_9SPIT	J9G4Y5_9SPIT	J9HYI2_9SPIT
molecular_function	GO:0042162	telomeric DNA binding	3	6	0.5	0.152828	0.953324	1	1	J9EDK6_9SPIT	J9J2N2_9SPIT	J9F1X1_9SPIT
molecular_function	GO:0004605	phosphatidate cytidylyltransferase activity	3	9	0.333333	0.230835	0.921479	1	1	J9HTW6_9SPIT	J9JBF8_9SPIT	J9J884_9SPIT
molecular_function	GO:0070403	NAD+ binding	3	12	0.25	0.0619823	0.984316	1	1	J9IX76_9SPIT	J9IHM6_9SPIT	J9G2T7_9SPIT
molecular_function	GO:0003697	single-stranded DNA binding	3	12	0.25	0.00819783	0.998462	0.746	1	J9ITC6_9SPIT	J9ISF6_9SPIT	J9HL87_9SPIT
molecular_function	GO:0019799	tubulin N-acetyltransferase activity	3	5	0.6	0.797297	0.522387	1	1	J9FAH6_9SPIT	J9IDS6_9SPIT	J9J913_9SPIT
molecular_function	GO:0051287	NAD binding	3	20	0.15	0.000158149	0.999968	0.02	1	J9IND8_9SPIT	J9HUD2_9SPIT	J9GE26_9SPIT
molecular_function	GO:0010181	FMN binding	3	13	0.230769	0.0382613	0.99109	1	1	J9IND8_9SPIT	J9ITL3_9SPIT	J9FZ70_9SPIT
molecular_function	GO:0034450	ubiquitin-ubiquitin ligase activity	3	3	1	1	0.134122	1	1	J9I7S6_9SPIT	J9IMK2_9SPIT	J9HP26_9SPIT
molecular_function	GO:0016841	ammonia-lyase activity	3	3	1	1	0.134122	1	1	J9IIE3_9SPIT	J9IGB2_9SPIT	J9HX10_9SPIT
molecular_function	GO:0004827	proline-tRNA ligase activity	3	3	1	1	0.134122	1	1	J9FNU7_9SPIT	J9I776_9SPIT	J9G4Y5_9SPIT
molecular_function	GO:0004563	beta-N-acetylhexosaminidase activity	3	5	0.6	0.797297	0.522387	1	1	J9I3T9_9SPIT	J9IWR9_9SPIT	J9ITN8_9SPIT
molecular_function	GO:0102148	N-acetyl-beta-D-galactosaminidase activity	3	5	0.6	0.797297	0.522387	1	1	J9I3T9_9SPIT	J9IWR9_9SPIT	J9ITN8_9SPIT
molecular_function	GO:0004767	sphingomyelin phosphodiesterase activity	3	5	0.6	0.797297	0.522387	1	1	J9EWS9_9SPIT	J9I2P1_9SPIT	J9IEJ6_9SPIT
molecular_function	GO:0004385	guanylate kinase activity	3	4	0.75	0.931362	0.330577	1	1	J9HZ98_9SPIT	J9IIY8_9SPIT	J9JAA2_9SPIT
molecular_function	GO:0008171	O-methyltransferase activity	3	4	0.75	0.897963	0.277848	1	1	J9IQW9_9SPIT	J9FJ68_9SPIT	J9IYQ8_9SPIT
molecular_function	GO:0008173	RNA methyltransferase activity	3	7	0.428571	0.072798	0.967144	1	1	J9J8W1_9SPIT	J9J082_9SPIT	J9IQW9_9SPIT
molecular_function	GO:0030955	potassium ion binding	3	6	0.5	0.633655	0.67843	1	1	J9I2C5_9SPIT	J9EPS5_9SPIT	J9HQ51_9SPIT
molecular_function	GO:0004743	pyruvate kinase activity	3	6	0.5	0.633655	0.67843	1	1	J9I2C5_9SPIT	J9EPS5_9SPIT	J9HQ51_9SPIT
molecular_function	GO:0005230	extracellular ligand-gated ion channel activity	3	6	0.5	0.633655	0.67843	1	1	J9F919_9SPIT	J9ILC0_9SPIT	J9FKN7_9SPIT
molecular_function	GO:0004888	transmembrane signaling receptor activity	3	7	0.428571	0.61036	0.662594	1	1	J9F919_9SPIT	J9ILC0_9SPIT	J9FKN7_9SPIT
molecular_function	GO:0016314	phosphatidylinositol-3,4,5-trisphosphate 3-phosphatase activity	3	5	0.6	0.797297	0.522387	1	1	J9I707_9SPIT	J9FX42_9SPIT	J9J7P2_9SPIT
molecular_function	GO:0043022	ribosome binding	3	7	0.428571	0.473883	0.792665	1	1	J9IYN3_9SPIT	J9I7A1_9SPIT	J9HMI0_9SPIT
molecular_function	GO:0017108	5'-flap endonuclease activity	3	4	0.75	0.931362	0.330577	1	1	J9I5W6_9SPIT	J9IDQ5_9SPIT	J9FU09_9SPIT
molecular_function	GO:0004177	aminopeptidase activity	3	8	0.375	0.0249068	0.992805	0.982	1	J9EVN0_9SPIT	J9JB71_9SPIT	J9IAI0_9SPIT
molecular_function	GO:0008184	glycogen phosphorylase activity	3	4	0.75	0.931362	0.330577	1	1	J9J4D3_9SPIT	J9J317_9SPIT	J9IDB0_9SPIT
molecular_function	GO:0102250	linear malto-oligosaccharide phosphorylase activity	3	4	0.75	0.931362	0.330577	1	1	J9J4D3_9SPIT	J9J317_9SPIT	J9IDB0_9SPIT
molecular_function	GO:0102499	SHG alpha-glucan phosphorylase activity	3	4	0.75	0.931362	0.330577	1	1	J9J4D3_9SPIT	J9J317_9SPIT	J9IDB0_9SPIT
molecular_function	GO:0016714	oxidoreductase activity, acting on paired donors, with incorporation or reduction of molecular oxygen, reduced pteridine as one donor, and incorporation of one atom of oxygen	3	6	0.5	0.633655	0.67843	1	1	J9IP86_9SPIT	J9HVZ7_9SPIT	J9I430_9SPIT
molecular_function	GO:0004812	aminoacyl-tRNA ligase activity	3	4	0.75	0.00725538	0.997078	0.72	1	J9IJ76_9SPIT	J9HLI4_9SPIT	J9HYI2_9SPIT
molecular_function	GO:0003796	lysozyme activity	3	11	0.272727	0.098455	0.972742	1	1	J9ELI7_9SPIT	J9HSS3_9SPIT	J9IJ35_9SPIT
molecular_function	GO:0046933	proton-transporting ATP synthase activity, rotational mechanism	3	5	0.6	0.797297	0.522387	1	1	J9INX1_9SPIT	J9IKE2_9SPIT	J9J9J2_9SPIT
molecular_function	GO:0050291	sphingosine N-acyltransferase activity	3	7	0.428571	0.473883	0.792665	1	1	J9IEY3_9SPIT	J9IVP8_9SPIT	J9GE18_9SPIT
molecular_function	GO:0061575	cyclin-dependent protein serine/threonine kinase activator activity	3	3	1	1	0.134122	1	1	J9FT74_9SPIT	J9JBQ1_9SPIT	J9HVQ3_9SPIT
molecular_function	GO:0008236	serine-type peptidase activity	3	8	0.375	0.186723	0.881021	1	1	J9HUJ7_9SPIT	J9HY27_9SPIT	J9I4A3_9SPIT
molecular_function	GO:0004439	phosphatidylinositol-4,5-bisphosphate 5-phosphatase activity	3	4	0.75	0.931362	0.330577	1	1	J9G5Q7_9SPIT	J9HML3_9SPIT	J9ETF9_9SPIT
molecular_function	GO:0004731	purine-nucleoside phosphorylase activity	3	3	1	1	0.134122	1	1	J9J0A5_9SPIT	J9HRJ6_9SPIT	J9J1H2_9SPIT
molecular_function	GO:0004379	glycylpeptide N-tetradecanoyltransferase activity	3	3	1	1	0.134122	1	1	J9FZB5_9SPIT	J9HTK4_9SPIT	J9IN33_9SPIT
molecular_function	GO:0008381	mechanosensitive ion channel activity	3	3	1	1	0.134122	1	1	J9IRQ4_9SPIT	J9I392_9SPIT	J9HZN5_9SPIT
molecular_function	GO:0004525	ribonuclease III activity	3	4	0.75	0.931362	0.330577	1	1	J9GCC0_9SPIT	J9I7I3_9SPIT	J9IH19_9SPIT
molecular_function	GO:0000993	RNA polymerase II complex binding	3	3	1	1	0.134122	1	1	J9J119_9SPIT	J9EUQ8_9SPIT	J9J869_9SPIT
molecular_function	GO:0004340	glucokinase activity	3	5	0.6	0.797297	0.522387	1	1	J9F779_9SPIT	J9I392_9SPIT	J9HYI3_9SPIT
molecular_function	GO:0005536	glucose binding	3	5	0.6	0.797297	0.522387	1	1	J9F779_9SPIT	J9I392_9SPIT	J9HYI3_9SPIT
molecular_function	GO:0043015	gamma-tubulin binding	3	4	0.75	0.931362	0.330577	1	1	J9G491_9SPIT	J9I3F5_9SPIT	J9IBE2_9SPIT
molecular_function	GO:0031419	cobalamin binding	3	3	1	1	0.134122	1	1	J9FFH3_9SPIT	J9ILB6_9SPIT	J9IJQ2_9SPIT
molecular_function	GO:0061710	L-threonylcarbamoyladenylate synthase	3	3	1	1	0.134122	1	1	J9FC37_9SPIT	J9HLG1_9SPIT	J9IW17_9SPIT
molecular_function	GO:0004535	poly(A)-specific ribonuclease activity	3	4	0.75	0.931362	0.330577	1	1	J9HWN5_9SPIT	J9IHT7_9SPIT	J9ET52_9SPIT
molecular_function	GO:0008534	oxidized purine nucleobase lesion DNA N-glycosylase activity	3	3	1	1	0.134122	1	1	J9G176_9SPIT	J9IJQ3_9SPIT	J9EVI6_9SPIT
molecular_function	GO:0042781	3'-tRNA processing endoribonuclease activity	2	2	1	1	0.262052	1	1	J9F3A0_9SPIT	J9IA37_9SPIT
molecular_function	GO:0004707	MAP kinase activity	2	16	0.125	0.00153849	0.999818	0.212	1	J9HSD9_9SPIT	J9IRT4_9SPIT
molecular_function	GO:0000175	3'-5'-exoribonuclease activity	2	6	0.333333	0.593395	0.652155	1	1	J9HPJ1_9SPIT	J9F006_9SPIT
molecular_function	GO:0008559	ABC-type xenobiotic transporter activity	2	2	1	1	0.262052	1	1	J9FRN7_9SPIT	J9HTK3_9SPIT
molecular_function	GO:0004045	aminoacyl-tRNA hydrolase activity	2	6	0.333333	0.32157	0.901511	1	1	J9IRM0_9SPIT	J9J2I5_9SPIT
molecular_function	GO:0070006	metalloaminopeptidase activity	2	11	0.181818	0.0272582	0.995331	0.989	1	J9J483_9SPIT	J9FAH0_9SPIT
molecular_function	GO:0036402	proteasome-activating activity	2	6	0.333333	0.32157	0.901511	1	1	J9I337_9SPIT	J9I7C3_9SPIT
molecular_function	GO:0008374	O-acyltransferase activity	2	9	0.222222	0.00256411	0.999494	0.321	1	J9IT75_9SPIT	J9IVZ0_9SPIT
molecular_function	GO:0015385	sodium:proton antiporter activity	2	8	0.25	0.129292	0.969829	1	1	J9IIC8_9SPIT	J9I3R8_9SPIT
molecular_function	GO:0032977	membrane insertase activity	2	3	0.666667	0.865878	0.517911	1	1	J9J633_9SPIT	J9GA20_9SPIT
molecular_function	GO:0004601	peroxidase activity	2	8	0.25	0.00431737	0.999102	0.473	1	J9I987_9SPIT	J9I3A6_9SPIT
molecular_function	GO:0051920	peroxiredoxin activity	2	6	0.333333	0.32157	0.901511	1	1	J9IZ37_9SPIT	J9IRL8_9SPIT
molecular_function	GO:0051537	2 iron, 2 sulfur cluster binding	2	23	0.0869565	2.02665e-05	0.999998	0.003	1	J9I3L7_9SPIT	J9FEL3_9SPIT
molecular_function	GO:0015078	proton transmembrane transporter activity	2	13	0.153846	0.00048621	0.999868	0.072	1	J9IGD4_9SPIT	J9HW76_9SPIT
molecular_function	GO:0047834	D-threo-aldose 1-dehydrogenase activity	2	26	0.0769231	2.97119e-06	1	0.001	1	J9IMZ8_9SPIT	J9IFY3_9SPIT
molecular_function	GO:0004721	phosphoprotein phosphatase activity	2	3	0.666667	0.412548	0.649021	1	1	J9HZR0_9SPIT	J9FVP6_9SPIT
molecular_function	GO:0004144	diacylglycerol O-acyltransferase activity	2	12	0.166667	0.0156835	0.997533	0.935	1	J9IWT2_9SPIT	J9I736_9SPIT
molecular_function	GO:0035515	oxidative RNA demethylase activity	2	2	1	1	0.262052	1	1	J9HSH4_9SPIT	J9IM33_9SPIT
molecular_function	GO:0051015	actin filament binding	2	5	0.4	0.477613	0.827151	1	1	J9I4P2_9SPIT	J9G074_9SPIT
molecular_function	GO:0030276	clathrin binding	2	2	1	0.797297	0.522387	1	1	J9ERJ6_9SPIT	J9JAR5_9SPIT
molecular_function	GO:0009055	electron transfer activity	2	10	0.2	0.115355	0.961739	1	1	J9I3L7_9SPIT	J9FEL3_9SPIT
molecular_function	GO:0005247	voltage-gated chloride channel activity	2	11	0.181818	0.0272582	0.995331	0.989	1	J9J1H5_9SPIT	J9IAY4_9SPIT
molecular_function	GO:0008308	voltage-gated anion channel activity	2	5	0.4	0.0309545	0.991802	0.999	1	J9IZ56_9SPIT	J9ID22_9SPIT
molecular_function	GO:0004100	chitin synthase activity	2	3	0.666667	0.865878	0.517911	1	1	J9IDC4_9SPIT	J9F6C9_9SPIT
molecular_function	GO:0106029	tRNA pseudouridine synthase activity	2	3	0.666667	0.865878	0.517911	1	1	J9JC91_9SPIT	J9HPN5_9SPIT
molecular_function	GO:0004438	phosphatidylinositol-3-phosphatase activity	2	2	1	1	0.262052	1	1	J9IDZ7_9SPIT	J9EX26_9SPIT
molecular_function	GO:0030515	snoRNA binding	2	4	0.5	0.633655	0.67843	1	1	J9IPF1_9SPIT	J9G3L3_9SPIT
molecular_function	GO:0000062	fatty-acyl-CoA binding	2	6	0.333333	0.32157	0.901511	1	1	J9IYE6_9SPIT	J9IIN9_9SPIT
molecular_function	GO:0043531	ADP binding	2	2	1	1	0.262052	1	1	J9JA23_9SPIT	J9HZI6_9SPIT
molecular_function	GO:0043023	ribosomal large subunit binding	2	6	0.333333	0.32157	0.901511	1	1	J9HZ74_9SPIT	J9IPW3_9SPIT
molecular_function	GO:0004017	adenylate kinase activity	2	10	0.2	0.0466755	0.991224	1	1	J9ID96_9SPIT	J9I1N7_9SPIT
molecular_function	GO:0051213	dioxygenase activity	2	3	0.666667	0.347845	0.847172	1	1	J9HMS2_9SPIT	J9HQL2_9SPIT
molecular_function	GO:0019887	protein kinase regulator activity	2	7	0.285714	0.0417418	0.983961	1	1	J9IF68_9SPIT	J9I7A1_9SPIT
molecular_function	GO:0005516	calmodulin binding	2	4	0.5	0.669423	0.705245	1	1	J9I9V6_9SPIT	J9IKU4_9SPIT
molecular_function	GO:0004652	polynucleotide adenylyltransferase activity	2	4	0.5	0.669423	0.705245	1	1	J9HZU5_9SPIT	J9HLW9_9SPIT
molecular_function	GO:0016829	lyase activity	2	11	0.181818	7.8738e-05	0.999972	0.01	1	J9I4I1_9SPIT	J9G176_9SPIT
molecular_function	GO:0017150	tRNA dihydrouridine synthase activity	2	4	0.5	0.669423	0.705245	1	1	J9FQ97_9SPIT	J9G459_9SPIT
molecular_function	GO:0004824	lysine-tRNA ligase activity	2	3	0.666667	0.865878	0.517911	1	1	J9I2N7_9SPIT	J9IEN6_9SPIT
molecular_function	GO:0102965	alcohol-forming fatty acyl-CoA reductase activity	2	2	1	1	0.262052	1	1	J9EZV0_9SPIT	J9IA35_9SPIT
molecular_function	GO:0080019	fatty-acyl-CoA reductase (alcohol-forming) activity	2	2	1	1	0.262052	1	1	J9EZV0_9SPIT	J9IA35_9SPIT
molecular_function	GO:0033743	peptide-methionine (R)-S-oxide reductase activity	2	2	1	1	0.262052	1	1	J9FUF5_9SPIT	J9J4Z4_9SPIT
molecular_function	GO:0008409	5'-3' exonuclease activity	2	3	0.666667	0.992761	0.0388125	1	1	J9I5W6_9SPIT	J9IDQ5_9SPIT
molecular_function	GO:0004127	cytidylate kinase activity	2	5	0.4	0.32157	0.901511	1	1	J9ID96_9SPIT	J9I1N7_9SPIT
molecular_function	GO:0004591	oxoglutarate dehydrogenase (succinyl-transferring) activity	2	2	1	1	0.262052	1	1	J9ITK4_9SPIT	J9FIT1_9SPIT
molecular_function	GO:0030976	thiamine pyrophosphate binding	2	3	0.666667	0.865878	0.517911	1	1	J9ITK4_9SPIT	J9FIT1_9SPIT
molecular_function	GO:0004001	adenosine kinase activity	2	2	1	1	0.262052	1	1	J9FUU9_9SPIT	J9I641_9SPIT
molecular_function	GO:0016798	hydrolase activity, acting on glycosyl bonds	2	6	0.333333	0.237662	0.812412	1	1	J9IEJ6_9SPIT	J9HY34_9SPIT
molecular_function	GO:0003980	UDP-glucose:glycoprotein glucosyltransferase activity	2	5	0.4	0.477613	0.827151	1	1	J9ESL1_9SPIT	J9FR42_9SPIT
molecular_function	GO:0051499	D-aminoacyl-tRNA deacylase activity	2	2	1	1	0.262052	1	1	J9I549_9SPIT	J9JAB7_9SPIT
molecular_function	GO:0016274	protein-arginine N-methyltransferase activity	2	5	0.4	0.473883	0.792665	1	1	J9HK33_9SPIT	J9I0M7_9SPIT
molecular_function	GO:0031369	translation initiation factor binding	2	4	0.5	0.669423	0.705245	1	1	J9HTZ7_9SPIT	J9J4N8_9SPIT
molecular_function	GO:0004602	glutathione peroxidase activity	2	8	0.25	0.129292	0.969829	1	1	J9HUM4_9SPIT	J9IYY7_9SPIT
molecular_function	GO:0004134	4-alpha-glucanotransferase activity	2	2	1	1	0.262052	1	1	J9J9U9_9SPIT	J9ICV4_9SPIT
molecular_function	GO:0004135	amylo-alpha-1,6-glucosidase activity	2	2	1	1	0.262052	1	1	J9J9U9_9SPIT	J9ICV4_9SPIT
molecular_function	GO:0004362	glutathione-disulfide reductase (NADPH) activity	2	6	0.333333	0.32157	0.901511	1	1	J9IGE9_9SPIT	J9IG11_9SPIT
molecular_function	GO:0003847	1-alkyl-2-acetylglycerophosphocholine esterase activity	2	5	0.4	0.477613	0.827151	1	1	J9I2C7_9SPIT	J9FVR1_9SPIT
molecular_function	GO:0061863	microtubule plus end polymerase	2	2	1	1	0.262052	1	1	J9HY56_9SPIT	J9HP77_9SPIT
molecular_function	GO:0051010	microtubule plus-end binding	2	2	1	1	0.262052	1	1	J9HY56_9SPIT	J9HP77_9SPIT
molecular_function	GO:0004830	tryptophan-tRNA ligase activity	2	2	1	1	0.262052	1	1	J9FYV9_9SPIT	J9G750_9SPIT
molecular_function	GO:0030553	cGMP binding	2	2	1	1	0.262052	1	1	J9J229_9SPIT	J9J5G8_9SPIT
molecular_function	GO:0016603	glutaminyl-peptide cyclotransferase activity	2	4	0.5	0.669423	0.705245	1	1	J9JB93_9SPIT	J9IDW9_9SPIT
molecular_function	GO:0015299	solute:proton antiporter activity	2	5	0.4	0.115355	0.961739	1	1	J9IJ22_9SPIT	J9IWX0_9SPIT
molecular_function	GO:0016756	glutathione gamma-glutamylcysteinyltransferase activity	2	2	1	1	0.262052	1	1	J9I6G5_9SPIT	J9J6Q2_9SPIT
molecular_function	GO:0005049	nuclear export signal receptor activity	2	3	0.666667	0.865878	0.517911	1	1	J9IIR9_9SPIT	J9IR81_9SPIT
molecular_function	GO:0051731	polynucleotide 5'-hydroxyl-kinase activity	2	3	0.666667	0.865878	0.517911	1	1	J9ILG5_9SPIT	J9END0_9SPIT
molecular_function	GO:0016811	hydrolase activity, acting on carbon-nitrogen (but not peptide) bonds, in linear amides	2	3	0.666667	0.0285677	0.989529	0.995	1	J9HU38_9SPIT	J9IFP5_9SPIT
molecular_function	GO:0004523	RNA-DNA hybrid ribonuclease activity	2	2	1	1	0.262052	1	1	J9J1F0_9SPIT	J9J2X1_9SPIT
molecular_function	GO:0016972	thiol oxidase activity	2	3	0.666667	0.797297	0.522387	1	1	J9IAV7_9SPIT	J9G2G1_9SPIT
molecular_function	GO:0017025	TBP-class protein binding	2	2	1	1	0.262052	1	1	J9IIG0_9SPIT	J9JBF3_9SPIT
molecular_function	GO:0004528	phosphodiesterase I activity	2	2	1	1	0.262052	1	1	J9FL16_9SPIT	J9J4V3_9SPIT
molecular_function	GO:0033204	ribonuclease P RNA binding	2	3	0.666667	0.865878	0.517911	1	1	J9HRD5_9SPIT	J9GAI5_9SPIT
molecular_function	GO:0004809	tRNA (guanine-N2-)-methyltransferase activity	2	2	1	1	0.262052	1	1	J9ILD3_9SPIT	J9IZ45_9SPIT
molecular_function	GO:0019239	deaminase activity	2	3	0.666667	0.669423	0.705245	1	1	J9IP54_9SPIT	J9GBL6_9SPIT
molecular_function	GO:0008318	protein prenyltransferase activity	2	3	0.666667	0.207335	0.945049	1	1	J9HXM8_9SPIT	J9F827_9SPIT
molecular_function	GO:0003712	transcription coregulator activity	2	4	0.5	0.569405	0.639419	1	1	J9II97_9SPIT	J9I8A7_9SPIT
molecular_function	GO:0140078	class I DNA-(apurinic or apyrimidinic site) endonuclease activity	2	3	0.666667	0.865878	0.517911	1	1	J9IJQ3_9SPIT	J9EVI6_9SPIT
molecular_function	GO:0008195	phosphatidate phosphatase activity	2	2	1	1	0.262052	1	1	J9IUH8_9SPIT	J9ITE1_9SPIT
molecular_function	GO:0001228	DNA-binding transcription activator activity, RNA polymerase II-specific	1	3	0.333333	0.482089	0.883791	1	1	J9IA49_9SPIT
molecular_function	GO:0102343	3-hydroxy-arachidoyl-CoA dehydratase activity	1	3	0.333333	0.482089	0.883791	1	1	J9J6S4_9SPIT
molecular_function	GO:0102344	3-hydroxy-behenoyl-CoA dehydratase activity	1	3	0.333333	0.482089	0.883791	1	1	J9J6S4_9SPIT
molecular_function	GO:0102345	3-hydroxy-lignoceroyl-CoA dehydratase activity	1	3	0.333333	0.482089	0.883791	1	1	J9J6S4_9SPIT
molecular_function	GO:0102158	very-long-chain 3-hydroxyacyl-CoA dehydratase activity	1	3	0.333333	0.482089	0.883791	1	1	J9J6S4_9SPIT
molecular_function	GO:0008474	palmitoyl-(protein) hydrolase activity	1	2	0.5	0.737948	0.761831	1	1	J9J814_9SPIT
molecular_function	GO:0008821	crossover junction endodeoxyribonuclease activity	1	1	1	1	0.511941	1	1	J9JB27_9SPIT
molecular_function	GO:0015039	NADPH-adrenodoxin reductase activity	1	2	0.5	0.737948	0.761831	1	1	J9FK09_9SPIT
molecular_function	GO:0042586	peptide deformylase activity	1	2	0.5	0.737948	0.761831	1	1	J9FPR6_9SPIT
molecular_function	GO:0004844	uracil DNA N-glycosylase activity	1	2	0.5	0.737948	0.761831	1	1	J9ITP2_9SPIT
molecular_function	GO:0019781	NEDD8 activating enzyme activity	1	2	0.5	0.737948	0.761831	1	1	J9EX35_9SPIT
molecular_function	GO:0004784	superoxide dismutase activity	1	8	0.125	0.0301707	0.996793	0.996	1	J9HLK3_9SPIT
molecular_function	GO:0004775	succinate-CoA ligase (ADP-forming) activity	1	3	0.333333	0.482089	0.883791	1	1	J9FPW6_9SPIT
molecular_function	GO:0016812	hydrolase activity, acting on carbon-nitrogen (but not peptide) bonds, in cyclic amides	1	1	1	1	0.262052	1	1	J9IXI3_9SPIT
molecular_function	GO:0004820	glycine-tRNA ligase activity	1	1	1	1	0.511941	1	1	J9G6H6_9SPIT
molecular_function	GO:0061666	UFM1 ligase activity	1	1	1	1	0.511941	1	1	J9G4F5_9SPIT
molecular_function	GO:0034511	U3 snoRNA binding	1	2	0.5	0.737948	0.761831	1	1	J9I6Y3_9SPIT
molecular_function	GO:0008146	sulfotransferase activity	1	6	0.166667	0.0984893	0.986512	1	1	J9IJT7_9SPIT
molecular_function	GO:0003756	protein disulfide isomerase activity	1	6	0.166667	0.0984893	0.986512	1	1	J9IJ97_9SPIT
molecular_function	GO:0004581	dolichyl-phosphate beta-glucosyltransferase activity	1	1	1	1	0.511941	1	1	J9IAC4_9SPIT
molecular_function	GO:0004111	creatine kinase activity	1	6	0.166667	0.0984893	0.986512	1	1	J9J264_9SPIT
molecular_function	GO:0008312	7S RNA binding	1	8	0.125	0.0301707	0.996793	0.996	1	J9HX67_9SPIT
molecular_function	GO:0008107	galactoside 2-alpha-L-fucosyltransferase activity	1	7	0.142857	0.0549511	0.993422	1	1	J9G224_9SPIT
molecular_function	GO:0003920	GMP reductase activity	1	1	1	1	0.511941	1	1	J9IHL3_9SPIT
molecular_function	GO:0004375	glycine dehydrogenase (decarboxylating) activity	1	1	1	1	0.511941	1	1	J9JCI2_9SPIT
molecular_function	GO:0003918	DNA topoisomerase type II (double strand cut, ATP-hydrolyzing) activity	1	3	0.333333	0.482089	0.883791	1	1	J9IBE1_9SPIT
molecular_function	GO:0002083	4-hydroxybenzoate decaprenyltransferase activity	1	1	1	1	0.511941	1	1	J9IGA1_9SPIT
molecular_function	GO:0047293	4-hydroxybenzoate nonaprenyltransferase activity	1	1	1	1	0.511941	1	1	J9IGA1_9SPIT
molecular_function	GO:0008412	4-hydroxybenzoate octaprenyltransferase activity	1	1	1	1	0.511941	1	1	J9IGA1_9SPIT
molecular_function	GO:0035243	protein-arginine omega-N symmetric methyltransferase activity	1	2	0.5	0.737948	0.761831	1	1	J9I7B2_9SPIT
molecular_function	GO:0005537	mannose binding	1	1	1	1	0.511941	1	1	J9J3U1_9SPIT
molecular_function	GO:0038023	signaling receptor activity	1	1	1	0.722152	0.52938	1	1	J9J3U1_9SPIT
molecular_function	GO:0004060	arylamine N-acetyltransferase activity	1	9	0.111111	0.0163563	0.998436	0.959	1	J9I5N8_9SPIT
molecular_function	GO:0019843	rRNA binding	1	15	0.0666667	4.82845e-05	0.999998	0.006	1	J9I2V5_9SPIT
molecular_function	GO:0000150	DNA strand exchange activity	1	5	0.2	0.172849	0.972345	1	1	J9J9Q6_9SPIT
molecular_function	GO:0052917	dolichyl-P-Man:Man(7)GlcNAc(2)-PP-dolichol alpha-1,6-mannosyltransferase	1	1	1	1	0.511941	1	1	J9G2I0_9SPIT
molecular_function	GO:0035615	clathrin adaptor activity	1	2	0.5	0.737948	0.761831	1	1	J9FC62_9SPIT
molecular_function	GO:0019205	nucleobase-containing compound kinase activity	1	5	0.2	0.00241222	0.999228	0.296	1	J9I7N8_9SPIT
molecular_function	GO:0016620	oxidoreductase activity, acting on the aldehyde or oxo group of donors, NAD or NADP as acceptor	1	15	0.0666667	8.70751e-05	0.999989	0.01	1	J9HQQ5_9SPIT
molecular_function	GO:0004822	isoleucine-tRNA ligase activity	1	2	0.5	0.737948	0.761831	1	1	J9IX49_9SPIT
molecular_function	GO:0043014	alpha-tubulin binding	1	2	0.5	0.737948	0.761831	1	1	J9HZQ6_9SPIT
molecular_function	GO:0004677	DNA-dependent protein kinase activity	1	1	1	1	0.511941	1	1	J9GC51_9SPIT
molecular_function	GO:0070840	dynein complex binding	1	3	0.333333	0.482089	0.883791	1	1	J9G8V6_9SPIT
molecular_function	GO:0004609	phosphatidylserine decarboxylase activity	1	2	0.5	0.737948	0.761831	1	1	J9IQA1_9SPIT
molecular_function	GO:0008296	3'-5'-exodeoxyribonuclease activity	1	1	1	1	0.511941	1	1	J9IUS7_9SPIT
molecular_function	GO:0004520	endodeoxyribonuclease activity	1	1	1	0.982031	0.120882	1	1	J9IUS7_9SPIT
molecular_function	GO:0050661	NADP binding	1	7	0.142857	0.0549511	0.993422	1	1	J9GE26_9SPIT
molecular_function	GO:0004376	glycolipid mannosyltransferase activity	1	3	0.333333	0.172849	0.972345	1	1	J9IXF3_9SPIT
molecular_function	GO:0004298	threonine-type endopeptidase activity	1	10	0.1	0.00877645	0.999238	0.783	1	J9J8Q1_9SPIT
molecular_function	GO:0048040	UDP-glucuronate decarboxylase activity	1	1	1	1	0.511941	1	1	J9IX76_9SPIT
molecular_function	GO:0008521	acetyl-CoA transmembrane transporter activity	1	1	1	1	0.511941	1	1	J9INC9_9SPIT
molecular_function	GO:0080048	GDP-D-glucose phosphorylase activity	1	2	0.5	0.737948	0.761831	1	1	J9I277_9SPIT
molecular_function	GO:0004742	dihydrolipoyllysine-residue acetyltransferase activity	1	2	0.5	0.737948	0.761831	1	1	J9I8L8_9SPIT
molecular_function	GO:0042800	histone methyltransferase activity (H3-K4 specific)	1	1	1	1	0.511941	1	1	J9IIZ9_9SPIT
molecular_function	GO:0019825	oxygen binding	1	4	0.25	0.294755	0.943306	1	1	J9IBD4_9SPIT
molecular_function	GO:0004807	triose-phosphate isomerase activity	1	4	0.25	0.294755	0.943306	1	1	J9HUW5_9SPIT
molecular_function	GO:0008137	NADH dehydrogenase (ubiquinone) activity	1	2	0.5	0.737948	0.761831	1	1	J9IND8_9SPIT
molecular_function	GO:0004618	phosphoglycerate kinase activity	1	2	0.5	0.737948	0.761831	1	1	J9J921_9SPIT
molecular_function	GO:0004356	glutamate-ammonia ligase activity	1	8	0.125	0.0301707	0.996793	0.996	1	J9IJJ4_9SPIT
molecular_function	GO:0004719	protein-L-isoaspartate (D-aspartate) O-methyltransferase activity	1	2	0.5	0.737948	0.761831	1	1	J9IIR0_9SPIT
molecular_function	GO:0003860	3-hydroxyisobutyryl-CoA hydrolase activity	1	5	0.2	0.172849	0.972345	1	1	J9HM36_9SPIT
molecular_function	GO:0016868	intramolecular transferase activity, phosphotransferases	1	3	0.333333	0.0984893	0.986512	1	1	J9J596_9SPIT
molecular_function	GO:0004357	glutamate-cysteine ligase activity	1	2	0.5	0.737948	0.761831	1	1	J9IEX0_9SPIT
molecular_function	GO:0004067	asparaginase activity	1	4	0.25	0.294755	0.943306	1	1	J9J0K1_9SPIT
molecular_function	GO:0004596	peptide alpha-N-acetyltransferase activity	1	3	0.333333	0.482089	0.883791	1	1	J9EJ42_9SPIT
molecular_function	GO:0016765	transferase activity, transferring alkyl or aryl (other than methyl) groups	1	3	0.333333	0.209342	0.900419	1	1	J9IQ30_9SPIT
molecular_function	GO:0043021	ribonucleoprotein complex binding	1	3	0.333333	0.364652	0.801118	1	1	J9IGZ7_9SPIT
molecular_function	GO:0005484	SNAP receptor activity	1	7	0.142857	0.0549511	0.993422	1	1	J9IYN2_9SPIT
molecular_function	GO:0046961	proton-transporting ATPase activity, rotational mechanism	1	6	0.166667	0.0984893	0.986512	1	1	J9J9J2_9SPIT
molecular_function	GO:0042281	dolichyl pyrophosphate Man9GlcNAc2 alpha-1,3-glucosyltransferase activity	1	1	1	1	0.511941	1	1	J9I5N7_9SPIT
molecular_function	GO:0044877	protein-containing complex binding	1	2	0.5	0.70342	0.422501	1	1	J9IS96_9SPIT
molecular_function	GO:0044548	S100 protein binding	1	2	0.5	0.737948	0.761831	1	1	J9I967_9SPIT
molecular_function	GO:0016971	flavin-linked sulfhydryl oxidase activity	1	2	0.5	0.737948	0.761831	1	1	J9HZF2_9SPIT
molecular_function	GO:0008419	RNA lariat debranching enzyme activity	1	1	1	1	0.511941	1	1	J9I3X8_9SPIT
molecular_function	GO:0048487	beta-tubulin binding	1	3	0.333333	0.482089	0.883791	1	1	J9ET11_9SPIT
molecular_function	GO:0003872	6-phosphofructokinase activity	1	3	0.333333	0.482089	0.883791	1	1	J9FN45_9SPIT
molecular_function	GO:0043138	3'-5' DNA helicase activity	1	4	0.25	0.294755	0.943306	1	1	J9HTX0_9SPIT
molecular_function	GO:0008495	protoheme IX farnesyltransferase activity	1	1	1	1	0.511941	1	1	J9GDH4_9SPIT
molecular_function	GO:0003714	transcription corepressor activity	1	4	0.25	0.294755	0.943306	1	1	J9IUC3_9SPIT
molecular_function	GO:0004128	cytochrome-b5 reductase activity, acting on NAD(P)H	1	4	0.25	0.294755	0.943306	1	1	J9IM95_9SPIT
molecular_function	GO:0008175	tRNA methyltransferase activity	1	2	0.5	0.698154	0.532316	1	1	J9IGZ8_9SPIT
molecular_function	GO:0015035	protein-disulfide reductase activity	1	6	0.166667	0.109693	0.953911	1	1	J9G2G1_9SPIT
molecular_function	GO:0080132	fatty acid alpha-hydroxylase activity	1	2	0.5	0.737948	0.761831	1	1	J9IKI5_9SPIT
molecular_function	GO:0008444	CDP-diacylglycerol-glycerol-3-phosphate 3-phosphatidyltransferase activity	1	1	1	1	0.511941	1	1	J9FX52_9SPIT
molecular_function	GO:0061578	Lys63-specific deubiquitinase activity	1	3	0.333333	0.482089	0.883791	1	1	J9IQX3_9SPIT
molecular_function	GO:0060090	molecular adaptor activity	1	2	0.5	0.098455	0.972742	1	1	J9I627_9SPIT
molecular_function	GO:0016432	tRNA-uridine aminocarboxypropyltransferase activity	1	1	1	1	0.511941	1	1	J9IQ79_9SPIT
molecular_function	GO:0004735	pyrroline-5-carboxylate reductase activity	1	1	1	1	0.511941	1	1	J9J851_9SPIT
molecular_function	GO:0003995	acyl-CoA dehydrogenase activity	1	7	0.142857	0.0549511	0.993422	1	1	J9J7T6_9SPIT
molecular_function	GO:0043813	phosphatidylinositol-3,5-bisphosphate 5-phosphatase activity	1	1	1	1	0.511941	1	1	J9EUS5_9SPIT
molecular_function	GO:0030942	endoplasmic reticulum signal peptide binding	1	2	0.5	0.737948	0.761831	1	1	J9HX67_9SPIT
molecular_function	GO:0005047	signal recognition particle binding	1	2	0.5	0.737948	0.761831	1	1	J9HX67_9SPIT
molecular_function	GO:0003979	UDP-glucose 6-dehydrogenase activity	1	1	1	1	0.511941	1	1	J9HUD2_9SPIT
molecular_function	GO:0003682	chromatin binding	1	3	0.333333	0.294755	0.943306	1	1	J9IYK9_9SPIT
molecular_function	GO:0030151	molybdenum ion binding	1	3	0.333333	0.482089	0.883791	1	1	J9HWE4_9SPIT
molecular_function	GO:0043546	molybdopterin cofactor binding	1	1	1	1	0.511941	1	1	J9HWE4_9SPIT
molecular_function	GO:0019829	ATPase-coupled cation transmembrane transporter activity	1	5	0.2	0.0272582	0.995331	0.989	1	J9HLG8_9SPIT
molecular_function	GO:0017154	semaphorin receptor activity	1	1	1	1	0.511941	1	1	J9EMC8_9SPIT
molecular_function	GO:0051377	mannose-ethanolamine phosphotransferase activity	1	1	1	1	0.511941	1	1	J9I3G1_9SPIT
molecular_function	GO:0016639	oxidoreductase activity, acting on the CH-NH2 group of donors, NAD or NADP as acceptor	1	2	0.5	0.737948	0.761831	1	1	J9IAZ0_9SPIT
molecular_function	GO:0015292	uniporter activity	1	2	0.5	0.737948	0.761831	1	1	J9EZA8_9SPIT
molecular_function	GO:0003877	ATP adenylyltransferase activity	1	2	0.5	0.737948	0.761831	1	1	J9IGA6_9SPIT
molecular_function	GO:0016251	RNA polymerase II general transcription initiation factor activity	1	1	1	1	0.511941	1	1	J9G7G3_9SPIT
molecular_function	GO:0004634	phosphopyruvate hydratase activity	1	3	0.333333	0.482089	0.883791	1	1	J9IKA9_9SPIT
molecular_function	GO:0016429	tRNA (adenine-N1-)-methyltransferase activity	1	1	1	1	0.511941	1	1	J9IS42_9SPIT
molecular_function	GO:0004359	glutaminase activity	1	4	0.25	0.294755	0.943306	1	1	J9HZX7_9SPIT
molecular_function	GO:0004748	ribonucleoside-diphosphate reductase activity, thioredoxin disulfide as acceptor	1	2	0.5	0.737948	0.761831	1	1	J9J7T0_9SPIT
molecular_function	GO:0102092	5-diphosphoinositol pentakisphosphate 3-kinase activity	1	1	1	1	0.511941	1	1	J9IRJ2_9SPIT
molecular_function	GO:0033857	diphosphoinositol-pentakisphosphate kinase activity	1	1	1	1	0.511941	1	1	J9IRJ2_9SPIT
molecular_function	GO:0000829	inositol heptakisphosphate kinase activity	1	1	1	1	0.511941	1	1	J9IRJ2_9SPIT
molecular_function	GO:0052723	inositol hexakisphosphate 1-kinase activity	1	1	1	1	0.511941	1	1	J9IRJ2_9SPIT
molecular_function	GO:0052724	inositol hexakisphosphate 3-kinase activity	1	1	1	1	0.511941	1	1	J9IRJ2_9SPIT
molecular_function	GO:0000832	inositol hexakisphosphate 5-kinase activity	1	1	1	1	0.511941	1	1	J9IRJ2_9SPIT
molecular_function	GO:0000827	inositol-1,3,4,5,6-pentakisphosphate kinase activity	1	1	1	1	0.511941	1	1	J9IRJ2_9SPIT
molecular_function	GO:0045131	pre-mRNA branch point binding	1	1	1	1	0.511941	1	1	J9G6C4_9SPIT
molecular_function	GO:0004435	phosphatidylinositol phospholipase C activity	1	1	1	1	0.511941	1	1	J9IKE4_9SPIT
molecular_function	GO:0008177	succinate dehydrogenase (ubiquinone) activity	1	2	0.5	0.737948	0.761831	1	1	J9J377_9SPIT
molecular_function	GO:0004174	electron-transferring-flavoprotein dehydrogenase activity	1	1	1	1	0.511941	1	1	J9J8J4_9SPIT
molecular_function	GO:0016709	oxidoreductase activity, acting on paired donors, with incorporation or reduction of molecular oxygen, NAD(P)H as one donor, and incorporation of one atom of oxygen	1	1	1	1	0.511941	1	1	J9G586_9SPIT
molecular_function	GO:0015095	magnesium ion transmembrane transporter activity	1	1	1	1	0.511941	1	1	J9J9E2_9SPIT
molecular_function	GO:0000339	RNA cap binding	1	3	0.333333	0.172849	0.972345	1	1	J9J348_9SPIT
molecular_function	GO:0032549	ribonucleoside binding	1	4	0.25	0.294755	0.943306	1	1	J9HR66_9SPIT
molecular_function	GO:0004494	methylmalonyl-CoA mutase activity	1	1	1	1	0.511941	1	1	J9FFH3_9SPIT
molecular_function	GO:0033925	mannosyl-glycoprotein endo-beta-N-acetylglucosaminidase activity	1	1	1	1	0.511941	1	1	J9I8J8_9SPIT
molecular_function	GO:0000774	adenyl-nucleotide exchange factor activity	1	1	1	1	0.511941	1	1	J9FJ63_9SPIT
molecular_function	GO:0042803	protein homodimerization activity	1	1	1	1	0.511941	1	1	J9FJ63_9SPIT
molecular_function	GO:0000009	alpha-1,6-mannosyltransferase activity	1	1	1	1	0.262052	1	1	J9IXF3_9SPIT
molecular_function	GO:0004791	thioredoxin-disulfide reductase activity	1	2	0.5	0.737948	0.761831	1	1	J9HLC1_9SPIT
molecular_function	GO:0043139	5'-3' DNA helicase activity	1	3	0.333333	0.482089	0.883791	1	1	J9HL87_9SPIT
molecular_function	GO:0004831	tyrosine-tRNA ligase activity	1	2	0.5	0.737948	0.761831	1	1	J9FVZ1_9SPIT
molecular_function	GO:0008998	ribonucleoside-triphosphate reductase activity	1	1	1	1	0.511941	1	1	J9ILB6_9SPIT
molecular_function	GO:0061711	N(6)-L-threonylcarbamoyladenine synthase activity	1	3	0.333333	0.482089	0.883791	1	1	J9HSM0_9SPIT
molecular_function	GO:0004333	fumarate hydratase activity	1	1	1	1	0.511941	1	1	J9IHW6_9SPIT
molecular_function	GO:0090599	alpha-glucosidase activity	1	1	1	1	0.134122	1	1	J9HLR1_9SPIT
molecular_function	GO:0106050	tRNA 2'-O-methyltransferase activity	1	1	1	1	0.511941	1	1	J9IPY2_9SPIT
molecular_function	GO:0016702	oxidoreductase activity, acting on single donors with incorporation of molecular oxygen, incorporation of two atoms of oxygen	1	3	0.333333	0.32157	0.901511	1	1	J9I6F9_9SPIT
molecular_function	GO:0016303	1-phosphatidylinositol-3-kinase activity	1	1	1	1	0.511941	1	1	J9IFB9_9SPIT
molecular_function	GO:0004817	cysteine-tRNA ligase activity	1	1	1	1	0.511941	1	1	J9IBD1_9SPIT
molecular_function	GO:0008420	RNA polymerase II CTD heptapeptide repeat phosphatase activity	1	1	1	1	0.511941	1	1	J9J936_9SPIT
molecular_function	GO:0035596	methylthiotransferase activity	1	1	1	0.294755	0.943306	1	1	J9IMY6_9SPIT
molecular_function	GO:0019784	NEDD8-specific protease activity	1	2	0.5	0.737948	0.761831	1	1	J9IPZ0_9SPIT
molecular_function	GO:0004163	diphosphomevalonate decarboxylase activity	1	1	1	1	0.511941	1	1	J9IQ72_9SPIT
molecular_function	GO:0030975	thiamine binding	1	3	0.333333	0.482089	0.883791	1	1	J9FG27_9SPIT
molecular_function	GO:0004788	thiamine diphosphokinase activity	1	3	0.333333	0.482089	0.883791	1	1	J9FG27_9SPIT
molecular_function	GO:0030544	Hsp70 protein binding	1	5	0.2	0.172849	0.972345	1	1	J9HMI0_9SPIT
molecular_function	GO:1990380	Lys48-specific deubiquitinase activity	1	1	1	1	0.511941	1	1	J9IBK4_9SPIT
molecular_function	GO:0061598	molybdopterin adenylyltransferase activity	1	1	1	1	0.511941	1	1	J9I1P7_9SPIT
molecular_function	GO:0061599	molybdopterin molybdotransferase activity	1	1	1	1	0.511941	1	1	J9I1P7_9SPIT
molecular_function	GO:0090560	2-(3-amino-3-carboxypropyl)histidine synthase activity	1	1	1	1	0.511941	1	1	J9J8J5_9SPIT
molecular_function	GO:0004512	inositol-3-phosphate synthase activity	1	1	1	1	0.511941	1	1	J9ITK6_9SPIT
molecular_function	GO:0004833	tryptophan 2,3-dioxygenase activity	1	1	1	1	0.511941	1	1	J9IYL0_9SPIT
molecular_function	GO:0008124	4-alpha-hydroxytetrahydrobiopterin dehydratase activity	1	2	0.5	0.737948	0.761831	1	1	J9I748_9SPIT
molecular_function	GO:0017116	single-stranded DNA helicase activity	1	1	1	1	0.511941	1	1	J9FU09_9SPIT
molecular_function	GO:0070063	RNA polymerase binding	1	1	1	1	0.0686376	1	1	J9I8A7_9SPIT
molecular_function	GO:0004343	glucosamine 6-phosphate N-acetyltransferase activity	1	3	0.333333	0.482089	0.883791	1	1	J9IGZ0_9SPIT
molecular_function	GO:0004521	endoribonuclease activity	1	2	0.5	0.976611	0.0850823	1	1	J9HZ49_9SPIT
molecular_function	GO:0004573	Glc3Man9GlcNAc2 oligosaccharide glucosidase activity	1	2	0.5	0.737948	0.761831	1	1	J9IR96_9SPIT
molecular_function	GO:0031418	L-ascorbic acid binding	1	1	1	1	0.511941	1	1	J9HQL2_9SPIT
molecular_function	GO:0004579	dolichyl-diphosphooligosaccharide-protein glycotransferase activity	1	1	1	1	0.511941	1	1	J9IDC3_9SPIT
molecular_function	GO:0000981	DNA-binding transcription factor activity, RNA polymerase II-specific	1	1	1	0.669423	0.705245	1	1	J9J5P0_9SPIT
molecular_function	GO:0015377	cation:chloride symporter activity	1	1	1	1	0.511941	1	1	J9I4V6_9SPIT
molecular_function	GO:0120013	lipid transfer activity	1	2	0.5	0.737948	0.761831	1	1	J9IQA7_9SPIT
molecular_function	GO:0004168	dolichol kinase activity	1	1	1	1	0.511941	1	1	J9HRS5_9SPIT
molecular_function	GO:0019905	syntaxin binding	1	2	0.5	0.737948	0.761831	1	1	J9I453_9SPIT
molecular_function	GO:0019948	SUMO activating enzyme activity	1	1	1	1	0.511941	1	1	J9JAU5_9SPIT
molecular_function	GO:0003844	1,4-alpha-glucan branching enzyme activity	1	2	0.5	0.737948	0.761831	1	1	J9IWY4_9SPIT
molecular_function	GO:0102752	1,4-alpha-glucan branching enzyme activity (using a glucosylated glycogenin as primer for glycogen synthesis)	1	2	0.5	0.737948	0.761831	1	1	J9IWY4_9SPIT
molecular_function	GO:0035368	selenocysteine insertion sequence binding	1	1	1	1	0.511941	1	1	J9IPI6_9SPIT
molecular_function	GO:0004651	polynucleotide 5'-phosphatase activity	1	1	1	1	0.511941	1	1	J9J286_9SPIT
molecular_function	GO:0016831	carboxy-lyase activity	1	1	1	0.753485	0.526117	1	1	J9HVZ7_9SPIT
molecular_function	GO:0016423	tRNA (guanine) methyltransferase activity	1	1	1	0.633655	0.67843	1	1	J9HR05_9SPIT
molecular_function	GO:0031593	polyubiquitin modification-dependent protein binding	1	1	1	1	0.511941	1	1	J9ITA7_9SPIT
molecular_function	GO:0106335	tRNA (carboxymethyluridine(34)-5-O)-methyltransferase activity	1	1	1	1	0.511941	1	1	J9ELB2_9SPIT
molecular_function	GO:0070290	N-acylphosphatidylethanolamine-specific phospholipase D activity	1	1	1	1	0.511941	1	1	J9HJL1_9SPIT
molecular_function	GO:0004630	phospholipase D activity	1	1	1	1	0.511941	1	1	J9HJL1_9SPIT
molecular_function	GO:0004483	mRNA (nucleoside-2'-O-)-methyltransferase activity	1	1	1	1	0.511941	1	1	J9ITS1_9SPIT
molecular_function	GO:0004484	mRNA guanylyltransferase activity	1	1	1	1	0.511941	1	1	J9HL07_9SPIT
molecular_function	GO:0008143	poly(A) binding	1	1	1	1	0.511941	1	1	J9IV84_9SPIT
molecular_function	GO:0016810	hydrolase activity, acting on carbon-nitrogen (but not peptide) bonds	1	1	1	0.0205647	0.991714	0.97	1	J9IBU1_9SPIT
molecular_function	GO:0004657	proline dehydrogenase activity	1	1	1	1	0.511941	1	1	J9GDY0_9SPIT
molecular_function	GO:0047334	diphosphate-fructose-6-phosphate 1-phosphotransferase activity	1	1	1	1	0.511941	1	1	J9FN45_9SPIT
molecular_function	GO:0140223	general transcription initiation factor activity	1	1	1	1	0.134122	1	1	J9G134_9SPIT
molecular_function	GO:0050480	imidazolonepropionase activity	1	1	1	1	0.511941	1	1	J9IAW7_9SPIT
molecular_function	GO:0016153	urocanate hydratase activity	1	1	1	1	0.511941	1	1	J9IAW7_9SPIT
molecular_function	GO:0004496	mevalonate kinase activity	1	1	1	1	0.511941	1	1	J9J7Z3_9SPIT
molecular_function	GO:0000285	1-phosphatidylinositol-3-phosphate 5-kinase activity	1	1	1	1	0.511941	1	1	J9HQG1_9SPIT
molecular_function	GO:0008061	chitin binding	1	1	1	1	0.511941	1	1	J9I9N3_9SPIT
molecular_function	GO:0050567	glutaminyl-tRNA synthase (glutamine-hydrolyzing) activity	1	1	1	1	0.511941	1	1	J9IMU7_9SPIT
molecular_function	GO:0017113	dihydropyrimidine dehydrogenase (NADP+) activity	1	1	1	1	0.511941	1	1	J9ISU6_9SPIT
molecular_function	GO:0008705	methionine synthase activity	1	1	1	1	0.511941	1	1	J9IJQ2_9SPIT
molecular_function	GO:0004694	eukaryotic translation initiation factor 2alpha kinase activity	1	1	1	1	0.511941	1	1	J9HT76_9SPIT
molecular_function	GO:0005545	1-phosphatidylinositol binding	1	1	1	1	0.511941	1	1	J9JAR5_9SPIT
molecular_function	GO:0000995	RNA polymerase III general transcription initiation factor activity	1	1	1	1	0.511941	1	1	J9JBF3_9SPIT
molecular_function	GO:0004556	alpha-amylase activity	0	6	0	0.0134882	1	0.922	1
molecular_function	GO:0008260	3-oxoacid CoA-transferase activity	0	2	0	0.238169	1	1	1
molecular_function	GO:0046923	ER retention sequence binding	0	2	0	0.238169	1	1	1
molecular_function	GO:0051903	S-(hydroxymethyl)glutathione dehydrogenase activity	0	1	0	0.488059	1	1	1
molecular_function	GO:0061799	cyclic pyranopterin monophosphate synthase activity	0	1	0	0.488059	1	1	1
molecular_function	GO:0004140	dephospho-CoA kinase activity	0	2	0	0.238169	1	1	1
molecular_function	GO:0051879	Hsp90 protein binding	0	5	0	0.027655	1	0.995	1
molecular_function	GO:0004864	protein phosphatase inhibitor activity	0	1	0	0.488059	1	1	1
molecular_function	GO:0017176	phosphatidylinositol N-acetylglucosaminyltransferase activity	0	3	0	0.116209	1	1	1
molecular_function	GO:0019894	kinesin binding	0	1	0	0.488059	1	1	1
molecular_function	GO:0016279	protein-lysine N-methyltransferase activity	0	2	0	0.698154	0.532316	1	1
molecular_function	GO:0004594	pantothenate kinase activity	0	2	0	0.238169	1	1	1
molecular_function	GO:0019902	phosphatase binding	0	2	0	0.722152	0.52938	1	1
molecular_function	GO:0008425	2-polyprenyl-6-methoxy-1,4-benzoquinone methyltransferase activity	0	1	0	0.238169	1	1	1
molecular_function	GO:0008890	glycine C-acetyltransferase activity	0	2	0	0.238169	1	1	1
molecular_function	GO:0005375	copper ion transmembrane transporter activity	0	5	0	0.027655	1	0.995	1
molecular_function	GO:0004582	dolichyl-phosphate beta-D-mannosyltransferase activity	0	1	0	0.488059	1	1	1
molecular_function	GO:0003934	GTP cyclohydrolase I activity	0	2	0	0.238169	1	1	1
molecular_function	GO:0000030	mannosyltransferase activity	0	2	0	0.0785212	0.983644	1	1
molecular_function	GO:0031409	pigment binding	0	10	0	0.000762226	1	0.11	1
molecular_function	GO:0042626	ATPase-coupled transmembrane transporter activity	0	3	0	0.0187258	0.990236	0.963	1
molecular_function	GO:0061631	ubiquitin conjugating enzyme activity	0	1	0	0.488059	1	1	1
molecular_function	GO:0019789	SUMO transferase activity	0	3	0	0.116209	1	1	1
molecular_function	GO:0004474	malate synthase activity	0	1	0	0.488059	1	1	1
molecular_function	GO:0016531	copper chaperone activity	0	2	0	0.238169	1	1	1
molecular_function	GO:0005507	copper ion binding	0	3	0	0.116209	1	1	1
molecular_function	GO:0032041	NAD-dependent histone deacetylase activity (H3-K14 specific)	0	2	0	0.238169	1	1	1
molecular_function	GO:0106261	tRNA uridine(34) acetyltransferase activity	0	1	0	0.488059	1	1	1
molecular_function	GO:0047617	acyl-CoA hydrolase activity	0	6	0	0.0134882	1	0.922	1
molecular_function	GO:0061608	nuclear import signal receptor activity	0	2	0	0.238169	1	1	1
molecular_function	GO:0062101	peptidyl-aspartic acid 3-dioxygenase activity	0	1	0	0.488059	1	1	1
molecular_function	GO:0019211	phosphatase activator activity	0	1	0	0.488059	1	1	1
molecular_function	GO:0016830	carbon-carbon lyase activity	0	7	0	0.00431737	0.999102	0.473	1
molecular_function	GO:0004823	leucine-tRNA ligase activity	0	3	0	0.116209	1	1	1
molecular_function	GO:0004818	glutamate-tRNA ligase activity	0	1	0	0.488059	1	1	1
molecular_function	GO:0033192	calmodulin-dependent protein phosphatase activity	0	13	0	8.82196e-05	1	0.011	1
molecular_function	GO:0004660	protein farnesyltransferase activity	0	2	0	0.238169	1	1	1
molecular_function	GO:0004615	phosphomannomutase activity	0	1	0	0.488059	1	1	1
molecular_function	GO:0008887	glycerate kinase activity	0	1	0	0.488059	1	1	1
molecular_function	GO:0003896	DNA primase activity	0	2	0	0.238169	1	1	1
molecular_function	GO:0003690	double-stranded DNA binding	0	7	0	0.875159	0.217026	1	1
molecular_function	GO:0004792	thiosulfate sulfurtransferase activity	0	1	0	0.488059	1	1	1
molecular_function	GO:0004476	mannose-6-phosphate isomerase activity	0	1	0	0.488059	1	1	1
molecular_function	GO:0070569	uridylyltransferase activity	0	3	0	0.116209	1	1	1
molecular_function	GO:0098621	phosphoseryl-selenocysteinyl-tRNA selenium transferase activity	0	1	0	0.488059	1	1	1
molecular_function	GO:0016616	oxidoreductase activity, acting on the CH-OH group of donors, NAD or NADP as acceptor	0	1	0	1.07618e-09	1	0	1
molecular_function	GO:0042134	rRNA primary transcript binding	0	2	0	0.238169	1	1	1
molecular_function	GO:0043333	2-octaprenyl-6-methoxy-1,4-benzoquinone methylase activity	0	1	0	0.488059	1	1	1
molecular_function	GO:0004108	citrate (Si)-synthase activity	0	3	0	0.116209	1	1	1
molecular_function	GO:0005093	Rab GDP-dissociation inhibitor activity	0	1	0	0.488059	1	1	1
molecular_function	GO:0008962	phosphatidylglycerophosphatase activity	0	1	0	0.488059	1	1	1
molecular_function	GO:0140575	transmembrane monodehydroascorbate reductase activity	0	2	0	0.238169	1	1	1
molecular_function	GO:0047325	inositol tetrakisphosphate 1-kinase activity	0	1	0	0.488059	1	1	1
molecular_function	GO:0052726	inositol-1,3,4-trisphosphate 5-kinase activity	0	1	0	0.488059	1	1	1
molecular_function	GO:0052725	inositol-1,3,4-trisphosphate 6-kinase activity	0	1	0	0.488059	1	1	1
molecular_function	GO:0016783	sulfurtransferase activity	0	4	0	0.0134882	1	0.922	1
molecular_function	GO:0008988	rRNA (adenine-N6-)-methyltransferase activity	0	3	0	0.116209	1	1	1
molecular_function	GO:0051751	alpha-1,4-mannosyltransferase activity	0	1	0	0.488059	1	1	1
molecular_function	GO:0042283	dolichyl pyrophosphate Glc1Man9GlcNAc2 alpha-1,3-glucosyltransferase activity	0	1	0	0.488059	1	1	1
molecular_function	GO:0001055	RNA polymerase II activity	0	3	0	0.116209	1	1	1
molecular_function	GO:0004829	threonine-tRNA ligase activity	0	3	0	0.116209	1	1	1
molecular_function	GO:0008609	alkylglycerone-phosphate synthase activity	0	2	0	0.238169	1	1	1
molecular_function	GO:0004096	catalase activity	0	4	0	0.0566939	1	1	1
molecular_function	GO:0016668	oxidoreductase activity, acting on a sulfur group of donors, NAD(P) as acceptor	0	1	0	0.098455	0.972742	1	1
molecular_function	GO:0004315	3-oxoacyl-[acyl-carrier-protein] synthase activity	0	4	0	0.0566939	1	1	1
molecular_function	GO:0019888	protein phosphatase regulator activity	0	6	0	0.00320727	1	0.398	1
molecular_function	GO:0004372	glycine hydroxymethyltransferase activity	0	2	0	0.238169	1	1	1
molecular_function	GO:0004797	thymidine kinase activity	0	3	0	0.116209	1	1	1
molecular_function	GO:0004347	glucose-6-phosphate isomerase activity	0	1	0	0.488059	1	1	1
molecular_function	GO:0008597	calcium-dependent protein serine/threonine phosphatase regulator activity	0	1	0	0.488059	1	1	1
molecular_function	GO:0004029	aldehyde dehydrogenase (NAD+) activity	0	4	0	0.0566939	1	1	1
molecular_function	GO:0043878	glyceraldehyde-3-phosphate dehydrogenase (NAD+) (non-phosphorylating) activity	0	2	0	0.238169	1	1	1
molecular_function	GO:0036218	dTTP diphosphatase activity	0	1	0	0.488059	1	1	1
molecular_function	GO:0035529	NADH pyrophosphatase activity	0	1	0	0.488059	1	1	1
molecular_function	GO:0004815	aspartate-tRNA ligase activity	0	2	0	0.238169	1	1	1
molecular_function	GO:0008649	rRNA methyltransferase activity	0	1	0	0.00320727	1	0.398	1
molecular_function	GO:0004612	phosphoenolpyruvate carboxykinase (ATP) activity	0	1	0	0.488059	1	1	1
molecular_function	GO:0030337	DNA polymerase processivity factor activity	0	3	0	0.116209	1	1	1
molecular_function	GO:0004427	inorganic diphosphatase activity	0	4	0	0.0566939	1	1	1
molecular_function	GO:0015165	pyrimidine nucleotide-sugar transmembrane transporter activity	0	3	0	0.116209	1	1	1
molecular_function	GO:0004649	poly(ADP-ribose) glycohydrolase activity	0	2	0	0.238169	1	1	1
molecular_function	GO:0004139	deoxyribose-phosphate aldolase activity	0	1	0	0.488059	1	1	1
molecular_function	GO:0003688	DNA replication origin binding	0	1	0	0.488059	1	1	1
molecular_function	GO:0004478	methionine adenosyltransferase activity	0	1	0	0.488059	1	1	1
molecular_function	GO:0004826	phenylalanine-tRNA ligase activity	0	3	0	0.116209	1	1	1
molecular_function	GO:0052855	ADP-dependent NAD(P)H-hydrate dehydratase activity	0	2	0	0.238169	1	1	1
molecular_function	GO:0047453	ATP-dependent NAD(P)H-hydrate dehydratase activity	0	2	0	0.238169	1	1	1
molecular_function	GO:0106312	methylenetetrahydrofolate reductase NADH activity	0	1	0	0.488059	1	1	1
molecular_function	GO:0106313	methylenetetrahydrofolate reductase NADPH activity	0	1	0	0.488059	1	1	1
molecular_function	GO:0004170	dUTP diphosphatase activity	0	3	0	0.116209	1	1	1
molecular_function	GO:0004648	O-phospho-L-serine:2-oxoglutarate aminotransferase activity	0	2	0	0.238169	1	1	1
molecular_function	GO:0043047	single-stranded telomeric DNA binding	0	4	0	0.0566939	1	1	1
molecular_function	GO:0016780	phosphotransferase activity, for other substituted phosphate groups	0	8	0	0.00278711	0.999648	0.345	1
molecular_function	GO:0003854	3-beta-hydroxy-delta5-steroid dehydrogenase activity	0	2	0	0.238169	1	1	1
molecular_function	GO:0004416	hydroxyacylglutathione hydrolase activity	0	1	0	0.488059	1	1	1
molecular_function	GO:0046912	acyltransferase, acyl groups converted into alkyl on transfer	0	2	0	0.0065777	1	0.677	1
molecular_function	GO:0030552	cAMP binding	0	5	0	0.027655	1	0.995	1
molecular_function	GO:0008603	cAMP-dependent protein kinase regulator activity	0	5	0	0.027655	1	0.995	1
molecular_function	GO:0003963	RNA-3'-phosphate cyclase activity	0	1	0	0.488059	1	1	1
molecular_function	GO:0004550	nucleoside diphosphate kinase activity	0	6	0	0.0134882	1	0.922	1
molecular_function	GO:0008253	5'-nucleotidase activity	0	3	0	0.116209	1	1	1
molecular_function	GO:0005315	inorganic phosphate transmembrane transporter activity	0	4	0	0.0566939	1	1	1
molecular_function	GO:0004849	uridine kinase activity	0	2	0	0.238169	1	1	1
molecular_function	GO:0004567	beta-mannosidase activity	0	1	0	0.0566939	1	1	1
molecular_function	GO:0030620	U2 snRNA binding	0	1	0	0.488059	1	1	1
molecular_function	GO:0004813	alanine-tRNA ligase activity	0	2	0	0.238169	1	1	1
molecular_function	GO:0050155	ornithine(lysine) transaminase activity	0	1	0	0.488059	1	1	1
molecular_function	GO:0004587	ornithine-oxo-acid transaminase activity	0	1	0	0.488059	1	1	1
molecular_function	GO:0004739	pyruvate dehydrogenase (acetyl-transferring) activity	0	2	0	0.238169	1	1	1
molecular_function	GO:0061929	gamma-glutamylaminecyclotransferase activity	0	1	0	0.488059	1	1	1
molecular_function	GO:0009916	alternative oxidase activity	0	5	0	0.027655	1	0.995	1
molecular_function	GO:0003721	telomerase RNA reverse transcriptase activity	0	1	0	0.488059	1	1	1
molecular_function	GO:0061981	3-hydroxykynureninase activity	0	2	0	0.238169	1	1	1
molecular_function	GO:0030429	kynureninase activity	0	2	0	0.238169	1	1	1
molecular_function	GO:0003885	D-arabinono-1,4-lactone oxidase activity	0	1	0	0.488059	1	1	1
molecular_function	GO:0008176	tRNA (guanine-N7-)-methyltransferase activity	0	2	0	0.238169	1	1	1
molecular_function	GO:0008568	microtubule-severing ATPase activity	0	3	0	0.116209	1	1	1
molecular_function	GO:0008915	lipid-A-disaccharide synthase activity	0	2	0	0.238169	1	1	1
molecular_function	GO:0003913	DNA photolyase activity	0	2	0	0.238169	1	1	1
molecular_function	GO:1901363	heterocyclic compound binding	0	1	0	0.879696	0.129921	1	1
molecular_function	GO:0097159	organic cyclic compound binding	0	1	0	0.879696	0.129921	1	1
molecular_function	GO:0004105	choline-phosphate cytidylyltransferase activity	0	1	0	0.488059	1	1	1
molecular_function	GO:0016846	carbon-sulfur lyase activity	0	1	0	0.488059	1	1	1
molecular_function	GO:0032051	clathrin light chain binding	0	1	0	0.488059	1	1	1
molecular_function	GO:0004749	ribose phosphate diphosphokinase activity	0	1	0	0.488059	1	1	1
molecular_function	GO:0016985	mannan endo-1,4-beta-mannosidase activity	0	3	0	0.116209	1	1	1
molecular_function	GO:0004816	asparagine-tRNA ligase activity	0	1	0	0.488059	1	1	1
molecular_function	GO:0004368	glycerol-3-phosphate dehydrogenase (quinone) activity	0	1	0	0.488059	1	1	1
molecular_function	GO:0004122	cystathionine beta-synthase activity	0	1	0	0.488059	1	1	1
molecular_function	GO:0004306	ethanolamine-phosphate cytidylyltransferase activity	0	1	0	0.488059	1	1	1
molecular_function	GO:0008320	protein transmembrane transporter activity	0	2	0	0.238169	1	1	1
molecular_function	GO:0004471	malate dehydrogenase (decarboxylating) (NAD+) activity	0	2	0	0.238169	1	1	1
molecular_function	GO:0003952	NAD+ synthase (glutamine-hydrolyzing) activity	0	1	0	0.488059	1	1	1
molecular_function	GO:0009678	pyrophosphate hydrolysis-driven proton transmembrane transporter activity	0	3	0	0.0163563	0.998436	0.959	1
molecular_function	GO:0036430	CMP kinase activity	0	1	0	0.488059	1	1	1
molecular_function	GO:0036431	dCMP kinase activity	0	1	0	0.488059	1	1	1
molecular_function	GO:0033862	UMP kinase activity	0	1	0	0.488059	1	1	1
molecular_function	GO:0004360	glutamine-fructose-6-phosphate transaminase (isomerizing) activity	0	4	0	0.0566939	1	1	1
molecular_function	GO:0004869	cysteine-type endopeptidase inhibitor activity	0	1	0	0.488059	1	1	1
molecular_function	GO:0008193	tRNA guanylyltransferase activity	0	1	0	0.488059	1	1	1
molecular_function	GO:0008452	RNA ligase activity	0	2	0	0.238169	1	1	1
molecular_function	GO:0004832	valine-tRNA ligase activity	0	1	0	0.488059	1	1	1
molecular_function	GO:0004420	hydroxymethylglutaryl-CoA reductase (NADPH) activity	0	1	0	0.488059	1	1	1
molecular_function	GO:0004421	hydroxymethylglutaryl-CoA synthase activity	0	1	0	0.488059	1	1	1
molecular_function	GO:0008963	phospho-N-acetylmuramoyl-pentapeptide-transferase activity	0	1	0	0.488059	1	1	1
molecular_function	GO:0003975	UDP-N-acetylglucosamine-dolichyl-phosphate N-acetylglucosaminephosphotransferase activity	0	1	0	0.488059	1	1	1
molecular_function	GO:0004377	GDP-Man:Man3GlcNAc2-PP-Dol alpha-1,2-mannosyltransferase activity	0	1	0	0.488059	1	1	1
molecular_function	GO:0004825	methionine-tRNA ligase activity	0	3	0	0.116209	1	1	1
molecular_function	GO:0106245	L-serine-phosphatidylethanolamine phosphatidyltransferase activity	0	2	0	0.238169	1	1	1
molecular_function	GO:0051538	3 iron, 4 sulfur cluster binding	0	1	0	0.488059	1	1	1
molecular_function	GO:0004663	Rab geranylgeranyltransferase activity	0	2	0	0.238169	1	1	1
molecular_function	GO:0042393	histone binding	0	1	0	0.488059	1	1	1
molecular_function	GO:0004365	glyceraldehyde-3-phosphate dehydrogenase (NAD+) (phosphorylating) activity	0	2	0	0.238169	1	1	1
molecular_function	GO:0008199	ferric iron binding	0	3	0	0.116209	1	1	1
molecular_function	GO:0004322	ferroxidase activity	0	1	0	0.488059	1	1	1
molecular_function	GO:0016653	oxidoreductase activity, acting on NAD(P)H, heme protein as acceptor	0	1	0	0.172849	0.972345	1	1
molecular_function	GO:0004747	ribokinase activity	0	2	0	0.238169	1	1	1
molecular_function	GO:0004019	adenylosuccinate synthase activity	0	4	0	0.0566939	1	1	1
molecular_function	GO:0004516	nicotinate phosphoribosyltransferase activity	0	2	0	0.238169	1	1	1
molecular_function	GO:0004514	nicotinate-nucleotide diphosphorylase (carboxylating) activity	0	2	0	0.238169	1	1	1
molecular_function	GO:0008897	holo-[acyl-carrier-protein] synthase activity	0	1	0	0.488059	1	1	1
molecular_function	GO:0008239	dipeptidyl-peptidase activity	0	2	0	0.238169	1	1	1
molecular_function	GO:0008276	protein methyltransferase activity	0	1	0	0.372158	0.774051	1	1
molecular_function	GO:0004326	tetrahydrofolylpolyglutamate synthase activity	0	2	0	0.238169	1	1	1
molecular_function	GO:0035598	N6-threonylcarbomyladenosine methylthiotransferase activity	0	3	0	0.116209	1	1	1
molecular_function	GO:0004491	methylmalonate-semialdehyde dehydrogenase (acylating) activity	0	1	0	0.488059	1	1	1
molecular_function	GO:0031151	histone methyltransferase activity (H3-K79 specific)	0	2	0	0.238169	1	1	1
molecular_function	GO:0004148	dihydrolipoyl dehydrogenase activity	0	2	0	0.238169	1	1	1
molecular_function	GO:0005092	GDP-dissociation inhibitor activity	0	1	0	0.116209	1	1	1
molecular_function	GO:0016651	oxidoreductase activity, acting on NAD(P)H	0	3	0	0.098455	0.972742	1	1
molecular_function	GO:0070626	(S)-2-(5-amino-1-(5-phospho-D-ribosyl)imidazole-4-carboxamido) succinate lyase (fumarate-forming) activity	0	1	0	0.488059	1	1	1
molecular_function	GO:0004018	N6-(1,2-dicarboxyethyl)AMP AMP-lyase (fumarate-forming) activity	0	1	0	0.488059	1	1	1
molecular_function	GO:0017128	phospholipid scramblase activity	0	1	0	0.488059	1	1	1
molecular_function	GO:0005337	nucleoside transmembrane transporter activity	0	5	0	0.027655	1	0.995	1
molecular_function	GO:0003874	6-pyruvoyltetrahydropterin synthase activity	0	1	0	0.488059	1	1	1
molecular_function	GO:0004149	dihydrolipoyllysine-residue succinyltransferase activity	0	1	0	0.488059	1	1	1
molecular_function	GO:0061657	UFM1 conjugating enzyme activity	0	1	0	0.488059	1	1	1
molecular_function	GO:0004798	thymidylate kinase activity	0	1	0	0.488059	1	1	1
molecular_function	GO:0001054	RNA polymerase I activity	0	1	0	0.488059	1	1	1
molecular_function	GO:0001056	RNA polymerase III activity	0	1	0	0.488059	1	1	1
molecular_function	GO:0004378	GDP-Man:Man1GlcNAc2-PP-Dol alpha-1,3-mannosyltransferase activity	0	1	0	0.488059	1	1	1
molecular_function	GO:0102704	GDP-Man:Man2GlcNAc2-PP-dolichol alpha-1,6-mannosyltransferase activity	0	1	0	0.488059	1	1	1
molecular_function	GO:0046537	2,3-bisphosphoglycerate-independent phosphoglycerate mutase activity	0	1	0	0.488059	1	1	1
molecular_function	GO:0016979	lipoate-protein ligase activity	0	1	0	0.488059	1	1	1
molecular_function	GO:0052692	raffinose alpha-galactosidase activity	0	6	0	0.0134882	1	0.922	1
molecular_function	GO:0031071	cysteine desulfurase activity	0	1	0	0.488059	1	1	1
molecular_function	GO:0008817	cob(I)yrinic acid a,c-diamide adenosyltransferase activity	0	1	0	0.488059	1	1	1
molecular_function	GO:0004450	isocitrate dehydrogenase (NADP+) activity	0	3	0	0.116209	1	1	1
molecular_function	GO:0004526	ribonuclease P activity	0	1	0	0.488059	1	1	1
molecular_function	GO:0008757	S-adenosylmethionine-dependent methyltransferase activity	0	1	0	0.0227194	0.989632	0.975	1
molecular_function	GO:0004482	mRNA (guanine-N7-)-methyltransferase activity	0	1	0	0.488059	1	1	1
molecular_function	GO:0004411	homogentisate 1,2-dioxygenase activity	0	1	0	0.488059	1	1	1
molecular_function	GO:0016428	tRNA (cytosine-5-)-methyltransferase activity	0	1	0	0.488059	1	1	1
molecular_function	GO:0005471	ATP:ADP antiporter activity	0	6	0	0.0134882	1	0.922	1
molecular_function	GO:0004066	asparagine synthase (glutamine-hydrolyzing) activity	0	2	0	0.238169	1	1	1
molecular_function	GO:0004821	histidine-tRNA ligase activity	0	2	0	0.238169	1	1	1
molecular_function	GO:0003747	translation release factor activity	0	2	0	0.238169	1	1	1
molecular_function	GO:0008836	diaminopimelate decarboxylase activity	0	1	0	0.488059	1	1	1
molecular_function	GO:0004650	polygalacturonase activity	0	2	0	0.238169	1	1	1
molecular_function	GO:0005094	Rho GDP-dissociation inhibitor activity	0	1	0	0.488059	1	1	1
molecular_function	GO:0004619	phosphoglycerate mutase activity	0	1	0	0.238169	1	1	1
molecular_function	GO:0043295	glutathione binding	0	1	0	0.488059	1	1	1
molecular_function	GO:0004363	glutathione synthase activity	0	1	0	0.488059	1	1	1
molecular_function	GO:0004332	fructose-bisphosphate aldolase activity	0	1	0	0.488059	1	1	1
molecular_function	GO:0008531	riboflavin kinase activity	0	1	0	0.488059	1	1	1
molecular_function	GO:0004335	galactokinase activity	0	1	0	0.488059	1	1	1
molecular_function	GO:0003978	UDP-glucose 4-epimerase activity	0	1	0	0.488059	1	1	1
molecular_function	GO:0070037	rRNA (pseudouridine) methyltransferase activity	0	2	0	0.238169	1	1	1
molecular_function	GO:0016403	dimethylargininase activity	0	1	0	0.488059	1	1	1
molecular_function	GO:0000026	alpha-1,2-mannosyltransferase activity	0	1	0	0.238169	1	1	1
molecular_function	GO:0004477	methenyltetrahydrofolate cyclohydrolase activity	0	1	0	0.488059	1	1	1
molecular_function	GO:0004488	methylenetetrahydrofolate dehydrogenase (NADP+) activity	0	2	0	0.238169	1	1	1
molecular_function	GO:0008097	5S rRNA binding	0	1	0	0.488059	1	1	1
molecular_function	GO:0004061	arylformamidase activity	0	1	0	0.488059	1	1	1
molecular_function	GO:0004047	aminomethyltransferase activity	0	1	0	0.488059	1	1	1
molecular_function	GO:0008251	tRNA-specific adenosine deaminase activity	0	1	0	0.488059	1	1	1
molecular_function	GO:0016435	rRNA (guanine) methyltransferase activity	0	1	0	0.488059	1	1	1
molecular_function	GO:0016462	pyrophosphatase activity	0	1	0	0.100939	0.916979	1	1
molecular_function	GO:0015293	symporter activity	0	5	0	0.0984893	0.986512	1	1
molecular_function	GO:0052656	L-isoleucine transaminase activity	0	1	0	0.488059	1	1	1
molecular_function	GO:0052654	L-leucine transaminase activity	0	1	0	0.488059	1	1	1
molecular_function	GO:0050048	L-leucine:2-oxoglutarate aminotransferase activity	0	1	0	0.488059	1	1	1
molecular_function	GO:0052655	L-valine transaminase activity	0	1	0	0.488059	1	1	1
molecular_function	GO:0003868	4-hydroxyphenylpyruvate dioxygenase activity	0	1	0	0.488059	1	1	1
molecular_function	GO:0003863	3-methyl-2-oxobutanoate dehydrogenase (2-methylpropanoyl-transferring) activity	0	1	0	0.488059	1	1	1
molecular_function	GO:0003994	aconitate hydratase activity	0	2	0	0.238169	1	1	1
molecular_function	GO:0047780	citrate dehydratase activity	0	2	0	0.238169	1	1	1
molecular_function	GO:0004020	adenylylsulfate kinase activity	0	1	0	0.488059	1	1	1
molecular_function	GO:0004781	sulfate adenylyltransferase (ATP) activity	0	1	0	0.488059	1	1	1
molecular_function	GO:0035299	inositol pentakisphosphate 2-kinase activity	0	1	0	0.488059	1	1	1
molecular_function	GO:0004334	fumarylacetoacetase activity	0	1	0	0.488059	1	1	1
molecular_function	GO:0030060	L-malate dehydrogenase activity	0	2	0	0.238169	1	1	1
molecular_function	GO:0004069	L-aspartate:2-oxoglutarate aminotransferase activity	0	2	0	0.238169	1	1	1
molecular_function	GO:0008670	2,4-dienoyl-CoA reductase (NADPH) activity	0	1	0	0.488059	1	1	1
molecular_function	GO:0008479	queuine tRNA-ribosyltransferase activity	0	1	0	0.488059	1	1	1
molecular_function	GO:0004146	dihydrofolate reductase activity	0	1	0	0.488059	1	1	1
molecular_function	GO:0004799	thymidylate synthase activity	0	1	0	0.488059	1	1	1
molecular_function	GO:0050577	GDP-L-fucose synthase activity	0	1	0	0.488059	1	1	1
molecular_function	GO:0052906	tRNA (guanine(37)-N(1))-methyltransferase activity	0	1	0	0.488059	1	1	1
molecular_function	GO:0004828	serine-tRNA ligase activity	0	2	0	0.238169	1	1	1
molecular_function	GO:0000340	RNA 7-methylguanosine cap binding	0	2	0	0.238169	1	1	1
molecular_function	GO:0030619	U1 snRNA binding	0	2	0	0.238169	1	1	1
molecular_function	GO:0036002	pre-mRNA binding	0	1	0	0.482089	0.883791	1	1
molecular_function	GO:0017070	U6 snRNA binding	0	2	0	0.238169	1	1	1
molecular_function	GO:0051723	protein methylesterase activity	0	1	0	0.488059	1	1	1
molecular_function	GO:0000215	tRNA 2'-phosphotransferase activity	0	1	0	0.488059	1	1	1
molecular_function	GO:0004617	phosphoglycerate dehydrogenase activity	0	1	0	0.488059	1	1	1
molecular_function	GO:0044183	protein folding chaperone	0	1	0	0.488059	1	1	1
molecular_function	GO:0004671	protein C-terminal S-isoprenylcysteine carboxyl O-methyltransferase activity	0	1	0	0.488059	1	1	1
molecular_function	GO:0004419	hydroxymethylglutaryl-CoA lyase activity	0	1	0	0.488059	1	1	1
molecular_function	GO:0000703	oxidized pyrimidine nucleobase lesion DNA N-glycosylase activity	0	1	0	0.488059	1	1	1
molecular_function	GO:0004814	arginine-tRNA ligase activity	0	2	0	0.238169	1	1	1
molecular_function	GO:0004540	ribonuclease activity	0	2	0	0.751639	0.390231	1	1
molecular_function	GO:0004730	pseudouridylate synthase activity	0	1	0	0.488059	1	1	1
molecular_function	GO:0004164	diphthine synthase activity	0	1	0	0.488059	1	1	1
molecular_function	GO:0000225	N-acetylglucosaminylphosphatidylinositol deacetylase activity	0	1	0	0.488059	1	1	1
molecular_function	GO:0004370	glycerol kinase activity	0	1	0	0.488059	1	1	1
molecular_function	GO:0018025	calmodulin-lysine N-methyltransferase activity	0	1	0	0.488059	1	1	1
molecular_function	GO:0016742	hydroxymethyl-, formyl- and related transferase activity	0	1	0	0.116209	1	1	1
molecular_function	GO:0004803	transposase activity	0	1	0	0.488059	1	1	1
molecular_function	GO:0004407	histone deacetylase activity	0	1	0	0.116209	1	1	1
molecular_function	GO:0004577	N-acetylglucosaminyldiphosphodolichol N-acetylglucosaminyltransferase activity	0	1	0	0.488059	1	1	1
molecular_function	GO:0003881	CDP-diacylglycerol-inositol 3-phosphatidyltransferase activity	0	1	0	0.488059	1	1	1
molecular_function	GO:0005344	oxygen carrier activity	0	1	0	0.488059	1	1	1
molecular_function	GO:0004013	adenosylhomocysteinase activity	0	1	0	0.488059	1	1	1
molecular_function	GO:0030623	U5 snRNA binding	0	1	0	0.488059	1	1	1
molecular_function	GO:0005053	peroxisome matrix targeting signal-2 binding	0	1	0	0.488059	1	1	1
molecular_function	GO:0016805	dipeptidase activity	0	1	0	0.488059	1	1	1
molecular_function	GO:0045504	dynein heavy chain binding	0	1	0	0.488059	1	1	1
molecular_function	GO:0045503	dynein light chain binding	0	1	0	0.488059	1	1	1
molecular_function	GO:0000179	rRNA (adenine-N6,N6-)-dimethyltransferase activity	0	1	0	0.488059	1	1	1
molecular_function	GO:0004806	triglyceride lipase activity	0	1	0	0.488059	1	1	1
molecular_function	GO:0030628	pre-mRNA 3'-splice site binding	0	1	0	0.488059	1	1	1
molecular_function	GO:0000386	second spliceosomal transesterification activity	0	1	0	0.488059	1	1	1
molecular_function	GO:0008446	GDP-mannose 4,6-dehydratase activity	0	1	0	0.488059	1	1	1
molecular_function	GO:0004595	pantetheine-phosphate adenylyltransferase activity	0	1	0	0.488059	1	1	1
molecular_function	GO:0004534	5'-3' exoribonuclease activity	0	1	0	0.488059	1	1	1
molecular_function	GO:0004084	branched-chain-amino-acid transaminase activity	0	1	0	0.238169	1	1	1
molecular_function	GO:0004819	glutamine-tRNA ligase activity	0	1	0	0.488059	1	1	1
molecular_function	GO:0030272	5-formyltetrahydrofolate cyclo-ligase activity	0	1	0	0.488059	1	1	1
molecular_function	GO:0047429	nucleoside-triphosphate diphosphatase activity	0	1	0	0.027655	1	0.995	1
molecular_function	GO:0031491	nucleosome binding	0	1	0	0.488059	1	1	1
molecular_function	GO:0008442	3-hydroxyisobutyrate dehydrogenase activity	0	1	0	0.488059	1	1	1
molecular_function	GO:0004451	isocitrate lyase activity	0	1	0	0.488059	1	1	1
molecular_function	GO:0017178	diphthine-ammonia ligase activity	0	1	0	0.488059	1	1	1
molecular_function	GO:0003923	GPI-anchor transamidase activity	0	1	0	0.488059	1	1	1
molecular_function	GO:0106306	protein serine/threonine phosphatase activity	4	33	0.121212	NA	NA	NA	NA	J9J936_9SPIT	J9FTA9_9SPIT	J9JB69_9SPIT	J9FUG1_9SPIT
molecular_function	GO:0106307	protein serine/threonine phosphatase activity	4	33	0.121212	NA	NA	NA	NA	J9J936_9SPIT	J9FTA9_9SPIT	J9JB69_9SPIT	J9FUG1_9SPIT
molecular_function	GO:0103025	alpha-amylase activity	0	2	0	NA	NA	NA	NA
[truncated: 2,313 more columns]

## Sheet: polyQ
GO domain	GO ID	GO term	polyQ protein	total number	number / total	raw p-value under-representation	raw p-value over-representation	FWER under-representation	FWER over-representation	Gene Name
biological_process	GO:0007018	microtubule-based movement	85	127	0.669291	1	4.07728e-19	1	0	J9J832_9SPIT	J9EHV1_9SPIT	J9HXF4_9SPIT	J9I2S4_9SPIT	J9IJG1_9SPIT	J9HKF4_9SPIT	J9IQJ2_9SPIT	J9HPC3_9SPIT	J9I9A2_9SPIT	J9HYG4_9SPIT	J9IZ72_9SPIT	J9IFU2_9SPIT	J9J762_9SPIT	J9FWR7_9SPIT	J9IWT6_9SPIT	J9J665_9SPIT	J9IBL8_9SPIT	J9I6S6_9SPIT	J9IDX5_9SPIT	J9I9Z3_9SPIT	J9HKJ8_9SPIT	J9F6P9_9SPIT	J9INN4_9SPIT	J9IV82_9SPIT	J9ITP4_9SPIT	J9FM73_9SPIT	J9IF37_9SPIT	J9IIK0_9SPIT	J9I245_9SPIT	J9EM83_9SPIT	J9IM12_9SPIT	J9IER7_9SPIT	J9IP05_9SPIT	J9ITW3_9SPIT	J9IWJ0_9SPIT	J9I6W4_9SPIT	J9I9Q4_9SPIT	J9HQL8_9SPIT	J9GDR6_9SPIT	J9I2A1_9SPIT
biological_process	GO:0018200	peptidyl-glutamic acid modification	63	89	0.707865	1	2.2555e-17	1	0	J9I5G8_9SPIT	J9IWS9_9SPIT	J9ICC9_9SPIT	J9IDB1_9SPIT	J9IEG4_9SPIT	J9F8X5_9SPIT	J9ICD4_9SPIT	J9I688_9SPIT	J9I234_9SPIT	J9JA14_9SPIT	J9HVY8_9SPIT	J9G5P0_9SPIT	J9HYW3_9SPIT	J9JA46_9SPIT	J9HQW6_9SPIT	J9I0N2_9SPIT	J9J8B2_9SPIT	J9ESZ8_9SPIT	J9EFF5_9SPIT	J9FZI2_9SPIT	J9HXJ0_9SPIT	J9HM40_9SPIT	J9HL61_9SPIT	J9EE34_9SPIT	J9ISC8_9SPIT	J9IC17_9SPIT	J9ICU5_9SPIT	J9HN32_9SPIT	J9IZK6_9SPIT	J9FTN5_9SPIT	J9IGU2_9SPIT	J9FWH9_9SPIT	J9J825_9SPIT	J9HQT6_9SPIT	J9I8P9_9SPIT	J9HLH2_9SPIT	J9IML0_9SPIT	J9IIS4_9SPIT	J9I105_9SPIT	J9I4C3_9SPIT
biological_process	GO:0006281	DNA repair	35	82	0.426829	0.999998	3.61892e-06	1	0	J9EW47_9SPIT	J9J7M4_9SPIT	J9JCE0_9SPIT	J9FGM3_9SPIT	J9J047_9SPIT	J9GEA4_9SPIT	J9IFA9_9SPIT	J9J797_9SPIT	J9J4G1_9SPIT	J9IX25_9SPIT	J9EMS7_9SPIT	J9I3B5_9SPIT	J9HVY5_9SPIT	J9IWX2_9SPIT	J9I299_9SPIT	J9J9T2_9SPIT	J9JAS3_9SPIT	J9JB53_9SPIT	J9I0I2_9SPIT	J9I7L7_9SPIT	J9J2R1_9SPIT	J9JA22_9SPIT	J9EPJ7_9SPIT	J9I0F4_9SPIT	J9IZM8_9SPIT	J9FS89_9SPIT	J9EZ60_9SPIT	J9J6C1_9SPIT	J9FSU3_9SPIT	J9HVE5_9SPIT	J9FQB2_9SPIT	J9G028_9SPIT	J9IEC0_9SPIT	J9J1G3_9SPIT	J9IBU3_9SPIT
biological_process	GO:0006464	cellular protein modification process	5	11	0.454545	1	4.4432e-10	1	0	J9HP95_9SPIT	J9IV53_9SPIT	J9JCG2_9SPIT	J9J0W3_9SPIT	J9F6J0_9SPIT
biological_process	GO:0006974	cellular response to DNA damage stimulus	4	7	0.571429	1	6.12628e-07	1	0	J9FRC4_9SPIT	J9HPM8_9SPIT	J9I1M1_9SPIT	J9ISF6_9SPIT
biological_process	GO:0007017	microtubule-based process	3	33	0.0909091	1	2.1684e-14	1	0	J9IXD0_9SPIT	J9JB81_9SPIT	J9HX38_9SPIT
biological_process	GO:0050896	response to stimulus	2	3	0.666667	1	7.18563e-07	1	0	J9J4P6_9SPIT	J9IS96_9SPIT
biological_process	GO:0090304	nucleic acid metabolic process	2	3	0.666667	0.999999	8.6808e-07	1	0	J9IGS7_9SPIT	J9J9V7_9SPIT
biological_process	GO:0018193	peptidyl-amino acid modification	1	2	0.5	1	1.02868e-15	1	0	J9IQY9_9SPIT
biological_process	GO:0006950	response to stress	0	2	0	0.999998	3.53242e-06	1	0
biological_process	GO:0043170	macromolecule metabolic process	0	1	0	1	7.17831e-07	1	0
biological_process	GO:0035556	intracellular signal transduction	14	22	0.636364	0.999986	3.25577e-05	1	0.009	J9JAA9_9SPIT	J9FBD0_9SPIT	J9G4U2_9SPIT	J9FM02_9SPIT	J9FL09_9SPIT	J9IQS5_9SPIT	J9IHF4_9SPIT	J9J501_9SPIT	J9FW18_9SPIT	J9IC25_9SPIT	J9IJ28_9SPIT	J9HJY4_9SPIT	J9IZG5_9SPIT	J9IYE2_9SPIT
biological_process	GO:0006259	DNA metabolic process	0	1	0	0.999986	2.74577e-05	1	0.009
biological_process	GO:0006402	mRNA catabolic process	8	8	1	0.999995	4.65569e-05	1	0.015	J9HVI5_9SPIT	J9IVB4_9SPIT	J9I7M3_9SPIT	J9IQ03_9SPIT	J9HWN5_9SPIT	J9IHT7_9SPIT	J9ET52_9SPIT	J9IFF9_9SPIT
biological_process	GO:0048015	phosphatidylinositol-mediated signaling	10	12	0.833333	0.999993	0.000109599	1	0.022	J9IIF2_9SPIT	J9IKP5_9SPIT	J9J781_9SPIT	J9ICR3_9SPIT	J9HYZ8_9SPIT	J9IFB9_9SPIT	J9J0J4_9SPIT	J9HT53_9SPIT	J9HSU0_9SPIT	J9I788_9SPIT
biological_process	GO:0006302	double-strand break repair	5	6	0.833333	0.999985	0.000128841	1	0.027	J9IUS7_9SPIT	J9FSE1_9SPIT	J9J2A2_9SPIT	J9G2U1_9SPIT	J9J2U3_9SPIT
biological_process	GO:0006401	RNA catabolic process	2	5	0.4	0.999963	0.000187948	1	0.042	J9HUS1_9SPIT	J9IZR7_9SPIT
biological_process	GO:0016579	protein deubiquitination	32	66	0.484848	0.999927	0.000192887	1	0.043	J9F960_9SPIT	J9GBA4_9SPIT	J9IB59_9SPIT	J9IPS5_9SPIT	J9IRQ3_9SPIT	J9FZS7_9SPIT	J9EY94_9SPIT	J9FVL9_9SPIT	J9IX02_9SPIT	J9I0L3_9SPIT	J9IRG6_9SPIT	J9ILG8_9SPIT	J9FJA0_9SPIT	J9HK51_9SPIT	J9IDQ8_9SPIT	J9IAV7_9SPIT	J9IZ86_9SPIT	J9IN11_9SPIT	J9IE89_9SPIT	J9JBL4_9SPIT	J9J9K9_9SPIT	J9JC89_9SPIT	J9I974_9SPIT	J9IEA3_9SPIT	J9I9L9_9SPIT	J9FD59_9SPIT	J9ID37_9SPIT	J9J2Y5_9SPIT	J9EYT3_9SPIT	J9HRU5_9SPIT	J9JAB3_9SPIT	J9IVB8_9SPIT
biological_process	GO:0046854	phosphatidylinositol phosphate biosynthetic process	9	11	0.818182	0.999976	0.000329303	1	0.072	J9IIF2_9SPIT	J9IKP5_9SPIT	J9J781_9SPIT	J9ICR3_9SPIT	J9HYZ8_9SPIT	J9J0J4_9SPIT	J9HT53_9SPIT	J9HSU0_9SPIT	J9I788_9SPIT
biological_process	GO:0048017	inositol lipid-mediated signaling	0	1	0	0.999964	0.000355139	1	0.082
biological_process	GO:0051276	chromosome organization	3	5	0.6	0.999794	0.000482108	1	0.089	J9I4G3_9SPIT	J9I4X0_9SPIT	J9IPI7_9SPIT
biological_process	GO:0046856	phosphatidylinositol dephosphorylation	9	12	0.75	0.99989	0.000988417	1	0.181	J9FPJ1_9SPIT	J9EUS5_9SPIT	J9I165_9SPIT	J9G5Q7_9SPIT	J9HZ71_9SPIT	J9HML3_9SPIT	J9ETF9_9SPIT	J9JBV4_9SPIT	J9IDD8_9SPIT
biological_process	GO:0031297	replication fork processing	8	9	0.888889	0.99989	0.000988417	1	0.181	J9FGM3_9SPIT	J9J4G1_9SPIT	J9EMS7_9SPIT	J9I299_9SPIT	J9I7L7_9SPIT	J9FSU3_9SPIT	J9FQB2_9SPIT	J9IBU3_9SPIT
biological_process	GO:0006139	nucleobase-containing compound metabolic process	5	14	0.357143	0.999204	0.00108396	1	0.19	J9FRC4_9SPIT	J9IA12_9SPIT	J9I1M1_9SPIT	J9J447_9SPIT	J9IJB6_9SPIT
biological_process	GO:0006996	organelle organization	3	7	0.428571	0.999241	0.00122335	1	0.212	J9J7Z1_9SPIT	J9ICL8_9SPIT	J9HNT8_9SPIT
biological_process	GO:0006351	transcription, DNA-templated	10	29	0.344828	0.99898	0.00189689	1	0.315	G9HRK4_9SPIT	J9EW47_9SPIT	J9ISM8_9SPIT	J9HY39_9SPIT	J9HR66_9SPIT	J9ISD7_9SPIT	J9I517_9SPIT	J9HP49_9SPIT	J9J8G0_9SPIT	J9IRB8_9SPIT
biological_process	GO:0006310	DNA recombination	13	24	0.541667	0.999258	0.00223997	1	0.338	J9J7M4_9SPIT	J9IX25_9SPIT	J9I2M2_9SPIT	J9ICR6_9SPIT	J9FSE1_9SPIT	J9JBG0_9SPIT	J9JA22_9SPIT	J9J2A2_9SPIT	J9EDT5_9SPIT	J9I0F4_9SPIT	J9IZM8_9SPIT	J9J0V3_9SPIT	J9J6C1_9SPIT
biological_process	GO:0030261	chromosome condensation	1	1	1	0.999742	0.00280988	1	0.474	J9FP03_9SPIT
biological_process	GO:0007049	cell cycle	11	44	0.25	0.997935	0.00401154	1	0.544	J9FNJ3_9SPIT	J9EUN6_9SPIT	J9IYV2_9SPIT	J9INQ0_9SPIT	J9F6B1_9SPIT	J9FQ83_9SPIT	J9G3N3_9SPIT	J9EPF2_9SPIT	J9FEA4_9SPIT	J9I3R5_9SPIT	J9I760_9SPIT
biological_process	GO:0016043	cellular component organization	1	2	0.5	0.997056	0.00428721	1	0.571	J9IFM3_9SPIT
biological_process	GO:0016070	RNA metabolic process	1	2	0.5	0.995497	0.00617609	1	0.679	J9J940_9SPIT
biological_process	GO:0007076	mitotic chromosome condensation	6	8	0.75	0.999175	0.0079133	1	0.834	J9J946_9SPIT	J9IRE9_9SPIT	J9HPL7_9SPIT	J9JB77_9SPIT	J9HUI0_9SPIT	J9IGA5_9SPIT
biological_process	GO:0008360	regulation of cell shape	5	6	0.833333	0.999512	0.00801767	1	0.865	J9IZF4_9SPIT	J9HMK1_9SPIT	J9GAD2_9SPIT	J9HZV9_9SPIT	J9JA31_9SPIT
biological_process	GO:0001682	tRNA 5'-leader removal	5	6	0.833333	0.999512	0.00801767	1	0.865	J9ISR6_9SPIT	J9HRD5_9SPIT	J9GAI5_9SPIT	J9HZP8_9SPIT	J9I342_9SPIT
biological_process	GO:0030001	metal ion transport	4	4	1	0.999512	0.00801767	1	0.865	J9I6R4_9SPIT	J9FXK4_9SPIT	J9IYV6_9SPIT	J9HZ93_9SPIT
biological_process	GO:0051726	regulation of cell cycle	4	8	0.5	0.995769	0.0109923	1	0.895	J9IWS8_9SPIT	J9J577_9SPIT	J9J1B4_9SPIT	J9IET2_9SPIT
biological_process	GO:0000902	cell morphogenesis	3	7	0.428571	0.997587	0.0119533	1	0.908	J9FPN1_9SPIT	J9IJA8_9SPIT	J9HUM3_9SPIT
biological_process	GO:0000160	phosphorelay signal transduction system	16	34	0.470588	0.994604	0.014007	1	0.928	J9G269_9SPIT	J9F1M8_9SPIT	J9IF61_9SPIT	J9ICW4_9SPIT	J9J0G2_9SPIT	J9ISS6_9SPIT	J9IA66_9SPIT	J9IF72_9SPIT	J9IDY8_9SPIT	J9I508_9SPIT	J9I3R1_9SPIT	J9IAM8_9SPIT	J9J1G1_9SPIT	J9I7U5_9SPIT	J9I9I2_9SPIT	J9IEW7_9SPIT
biological_process	GO:0006511	ubiquitin-dependent protein catabolic process	30	77	0.38961	0.990918	0.0157619	1	0.942	J9F960_9SPIT	J9GBA4_9SPIT	J9IB59_9SPIT	J9IRQ3_9SPIT	J9INF2_9SPIT	J9EY94_9SPIT	J9FVL9_9SPIT	J9I0L3_9SPIT	J9IRG6_9SPIT	J9ILG8_9SPIT	J9FJA0_9SPIT	J9HK51_9SPIT	J9IDQ8_9SPIT	J9IVF0_9SPIT	J9IAV7_9SPIT	J9IZ86_9SPIT	J9IN11_9SPIT	J9J9K9_9SPIT	J9JC89_9SPIT	J9IEA3_9SPIT	J9I9L9_9SPIT	J9I528_9SPIT	J9FD59_9SPIT	J9I9X2_9SPIT	J9ID37_9SPIT	J9J2Y5_9SPIT	J9IB21_9SPIT	J9HRU5_9SPIT	J9JAB3_9SPIT	J9IVB8_9SPIT
biological_process	GO:0006355	regulation of transcription, DNA-templated	20	38	0.526316	0.991772	0.0161909	1	0.944	J9I019_9SPIT	J9G589_9SPIT	J9IK18_9SPIT	J9IWS8_9SPIT	J9I3B9_9SPIT	J9J577_9SPIT	J9J8X9_9SPIT	J9I219_9SPIT	J9I1L3_9SPIT	J9J262_9SPIT	J9J1B4_9SPIT	J9I517_9SPIT	J9IET2_9SPIT	J9I502_9SPIT	J9ICJ8_9SPIT	J9FU94_9SPIT	J9J9P7_9SPIT	J9IV26_9SPIT	J9IB70_9SPIT	J9IF20_9SPIT
biological_process	GO:0043631	RNA polyadenylation	2	4	0.5	0.99719	0.0181201	1	0.97	J9HLW9_9SPIT	J9IAJ1_9SPIT
biological_process	GO:0071555	cell wall organization	5	7	0.714286	0.997403	0.0215685	1	0.988	J9IZF4_9SPIT	J9HMK1_9SPIT	J9GAD2_9SPIT	J9HZV9_9SPIT	J9JA31_9SPIT
biological_process	GO:0000725	recombinational repair	1	1	1	0.997403	0.0215685	1	0.988	J9J8V4_9SPIT
biological_process	GO:0006260	DNA replication	24	66	0.363636	0.984078	0.0267601	1	0.999	J9J7M4_9SPIT	J9IX25_9SPIT	J9J1K2_9SPIT	J9I2M2_9SPIT	J9HWP9_9SPIT	J9FU58_9SPIT	J9IUA6_9SPIT	J9EQ15_9SPIT	J9I673_9SPIT	J9I2N1_9SPIT	J9JA22_9SPIT	J9EPJ7_9SPIT	J9HYF8_9SPIT	J9I0F4_9SPIT	J9INP7_9SPIT	J9FS89_9SPIT	J9J6C1_9SPIT	J9FBT7_9SPIT	J9EYH8_9SPIT	J9J1G3_9SPIT	J9HL87_9SPIT	J9J692_9SPIT	J9HP56_9SPIT	J9IFK1_9SPIT
biological_process	GO:0009408	response to heat	4	5	0.8	0.998257	0.0241244	1	0.999	J9J3E1_9SPIT	J9JBH0_9SPIT	J9IRL4_9SPIT	J9HPA7_9SPIT
biological_process	GO:0043328	protein transport to vacuole involved in ubiquitin-dependent protein catabolic process via the multivesicular body sorting pathway	3	3	1	1	0.0221732	1	0.999	J9JBC6_9SPIT	J9GED3_9SPIT	J9FM16_9SPIT
biological_process	GO:0035608	protein deglutamylation	3	3	1	1	0.0221732	1	0.999	J9J0Q1_9SPIT	J9I4E8_9SPIT	J9IDA6_9SPIT
biological_process	GO:0032456	endocytic recycling	3	3	1	1	0.0221732	1	0.999	J9HMB6_9SPIT	J9IDB9_9SPIT	J9IM72_9SPIT
biological_process	GO:0006378	mRNA polyadenylation	3	4	0.75	0.998257	0.0241244	1	0.999	J9J119_9SPIT	J9EUQ8_9SPIT	J9J869_9SPIT
biological_process	GO:0006369	termination of RNA polymerase II transcription	3	3	1	1	0.0221732	1	0.999	J9J119_9SPIT	J9EUQ8_9SPIT	J9J869_9SPIT
biological_process	GO:0035735	intraciliary transport involved in cilium assembly	3	3	1	1	0.0221732	1	0.999	J9GE70_9SPIT	J9ITF0_9SPIT	J9FWT0_9SPIT
biological_process	GO:0007051	spindle organization	2	2	1	0.998257	0.0241244	1	0.999	J9HY56_9SPIT	J9HP77_9SPIT
biological_process	GO:0015031	protein transport	25	74	0.337838	0.909661	0.120539	1	1	J9I568_9SPIT	J9I5Q7_9SPIT	J9FDC4_9SPIT	J9HP95_9SPIT	J9IRV8_9SPIT	J9G878_9SPIT	J9J0D3_9SPIT	J9HMB6_9SPIT	J9G9V4_9SPIT	J9IZK5_9SPIT	J9I9Y0_9SPIT	J9JA34_9SPIT	J9IDB9_9SPIT	J9ELU7_9SPIT	J9IYU6_9SPIT	J9I3J6_9SPIT	J9J1V8_9SPIT	J9J4X8_9SPIT	J9ISQ2_9SPIT	J9FAF4_9SPIT	J9HP29_9SPIT	J9HS08_9SPIT	J9I9Q7_9SPIT	J9FWL8_9SPIT	J9FIJ3_9SPIT
biological_process	GO:0006886	intracellular protein transport	23	60	0.383333	0.793124	0.273582	1	1	J9HMH1_9SPIT	J9ETA3_9SPIT	J9ERJ6_9SPIT	J9HXD1_9SPIT	J9INE9_9SPIT	J9IR36_9SPIT	J9IN72_9SPIT	J9IS01_9SPIT	J9HM03_9SPIT	J9IBL1_9SPIT	J9FPN1_9SPIT	J9I6E1_9SPIT	J9J888_9SPIT	J9IRY6_9SPIT	J9IXG2_9SPIT	J9IUP6_9SPIT	J9IU20_9SPIT	J9EZT0_9SPIT	J9F5X2_9SPIT	J9HMM7_9SPIT	J9HUH3_9SPIT	J9F2X1_9SPIT	J9IES7_9SPIT
biological_process	GO:0016192	vesicle-mediated transport	19	74	0.256757	0.802193	0.256756	1	1	J9I568_9SPIT	J9ERJ6_9SPIT	J9HXD1_9SPIT	J9INE9_9SPIT	J9IRV8_9SPIT	J9IS01_9SPIT	J9FPN1_9SPIT	J9IR91_9SPIT	J9I6E1_9SPIT	J9J888_9SPIT	J9I471_9SPIT	J9ENT9_9SPIT	J9IRY6_9SPIT	J9IXG2_9SPIT	J9II57_9SPIT	J9HUV9_9SPIT	J9HJ45_9SPIT	J9EZT0_9SPIT	J9HUH3_9SPIT
biological_process	GO:0006397	mRNA processing	19	45	0.422222	0.915582	0.122683	1	1	J9IMZ5_9SPIT	J9I3X8_9SPIT	J9EHE5_9SPIT	J9IVJ5_9SPIT	J9IH57_9SPIT	J9J864_9SPIT	J9I2Y7_9SPIT	J9IZS3_9SPIT	J9IF18_9SPIT	J9IXM9_9SPIT	J9J286_9SPIT	J9J1Q3_9SPIT	J9IM33_9SPIT	J9IUW1_9SPIT	J9IRK6_9SPIT	J9HLW9_9SPIT	J9EPE0_9SPIT	J9HJJ2_9SPIT	J9IAJ1_9SPIT
biological_process	GO:0005975	carbohydrate metabolic process	18	84	0.214286	0.000102318	0.999954	0.011	1	J9IP53_9SPIT	J9FCY0_9SPIT	J9G224_9SPIT	J9J3W4_9SPIT	J9I2Z3_9SPIT	J9I1F0_9SPIT	J9I3T6_9SPIT	J9IHW9_9SPIT	J9I8P6_9SPIT	J9G4X2_9SPIT	J9I931_9SPIT	J9J5U1_9SPIT	J9I1E6_9SPIT	J9IYA5_9SPIT	J9HSY9_9SPIT	J9FQB2_9SPIT	J9HTD2_9SPIT	J9I613_9SPIT
biological_process	GO:0006457	protein folding	15	58	0.258621	0.652673	0.45117	1	1	J9J3E1_9SPIT	J9I7X8_9SPIT	J9I9H5_9SPIT	J9J5W1_9SPIT	J9FJ63_9SPIT	J9I838_9SPIT	J9JBH0_9SPIT	J9ITX2_9SPIT	J9IZH6_9SPIT	J9I4J4_9SPIT	J9I2R5_9SPIT	J9IRL4_9SPIT	J9IWY6_9SPIT	J9HPA7_9SPIT	J9IR24_9SPIT
biological_process	GO:0032259	methylation	14	79	0.177215	0.023334	0.987105	0.955	1	J9IJZ7_9SPIT	J9FJI5_9SPIT	J9IMU5_9SPIT	J9IXW0_9SPIT	J9IGA2_9SPIT	J9GAT2_9SPIT	J9HM32_9SPIT	J9EKQ4_9SPIT	J9FPI7_9SPIT	J9HWR5_9SPIT	J9IDT7_9SPIT	J9JCJ6_9SPIT	J9I0J6_9SPIT	J9ITE1_9SPIT
biological_process	GO:0051301	cell division	13	37	0.351351	0.914784	0.149527	1	1	J9J946_9SPIT	J9IRE9_9SPIT	J9EUN6_9SPIT	J9IYV2_9SPIT	J9INQ0_9SPIT	J9HPL7_9SPIT	J9F6B1_9SPIT	J9FQ83_9SPIT	J9JB77_9SPIT	J9I8W9_9SPIT	J9HUI0_9SPIT	J9J2X7_9SPIT	J9IGA5_9SPIT
biological_process	GO:0006396	RNA processing	13	29	0.448276	0.802705	0.240014	1	1	J9J0S4_9SPIT	J9IAF2_9SPIT	J9GCC0_9SPIT	J9J526_9SPIT	J9J8W1_9SPIT	J9J082_9SPIT	J9IAR9_9SPIT	J9I4S3_9SPIT	J9HST4_9SPIT	J9I7I3_9SPIT	J9I680_9SPIT	J9J2N7_9SPIT	J9IH19_9SPIT
biological_process	GO:0006364	rRNA processing	12	43	0.27907	0.164461	0.900065	1	1	J9J1E2_9SPIT	J9JBC5_9SPIT	J9IMZ5_9SPIT	J9I5J9_9SPIT	J9IAK0_9SPIT	J9IF03_9SPIT	J9FDX3_9SPIT	J9IY61_9SPIT	J9G0K5_9SPIT	J9FVG7_9SPIT	J9ID54_9SPIT	J9IUG7_9SPIT
biological_process	GO:0015914	phospholipid transport	12	32	0.375	0.913823	0.160887	1	1	J9I3C0_9SPIT	J9J227_9SPIT	J9IBV7_9SPIT	J9J3F7_9SPIT	J9IFF4_9SPIT	J9J3A8_9SPIT	J9ICZ1_9SPIT	J9F4B0_9SPIT	J9J6S9_9SPIT	J9I153_9SPIT	J9HQ83_9SPIT	J9J5C9_9SPIT
biological_process	GO:0006914	autophagy	8	19	0.421053	0.981426	0.0479604	1	1	J9FJ04_9SPIT	J9J0D3_9SPIT	J9J871_9SPIT	J9IKH8_9SPIT	J9ISQ2_9SPIT	J9I9Q7_9SPIT	J9IUG8_9SPIT	J9J800_9SPIT
biological_process	GO:0016567	protein ubiquitination	8	21	0.380952	0.895241	0.180561	1	1	J9F720_9SPIT	J9IZP5_9SPIT	J9J8N8_9SPIT	J9HYK4_9SPIT	J9F560_9SPIT	J9IM09_9SPIT	J9IB21_9SPIT	J9ILS5_9SPIT
biological_process	GO:0060271	cilium assembly	7	29	0.241379	0.916675	0.141942	1	1	J9HZ22_9SPIT	J9I651_9SPIT	J9HRS9_9SPIT	J9FF44_9SPIT	J9JA37_9SPIT	J9ITU4_9SPIT	J9JAH2_9SPIT
biological_process	GO:0007165	signal transduction	7	34	0.205882	0.971115	0.0415045	1	1	J9J7U4_9SPIT	J9J821_9SPIT	J9I1S3_9SPIT	J9IH56_9SPIT	J9I6A6_9SPIT	J9IPE5_9SPIT	J9I8E5_9SPIT
biological_process	GO:0006298	mismatch repair	7	19	0.368421	0.864325	0.26909	1	1	J9ISP9_9SPIT	J9I7B0_9SPIT	J9IAQ2_9SPIT	J9HMZ5_9SPIT	J9ISL4_9SPIT	J9G449_9SPIT	J9J959_9SPIT
biological_process	GO:0006629	lipid metabolic process	6	71	0.084507	6.49567e-06	0.999997	0	1	J9IVB5_9SPIT	J9IWI9_9SPIT	J9HWP4_9SPIT	J9J970_9SPIT	J9IWP7_9SPIT	J9I9V3_9SPIT
biological_process	GO:0043666	regulation of phosphoprotein phosphatase activity	6	10	0.6	0.992902	0.0346535	1	1	J9IYQ2_9SPIT	J9JCL5_9SPIT	J9HTC0_9SPIT	J9IT17_9SPIT	J9I5H7_9SPIT	J9ISH8_9SPIT
biological_process	GO:0006338	chromatin remodeling	6	9	0.666667	0.993917	0.0270476	1	1	J9EW47_9SPIT	J9JB53_9SPIT	J9I2Q4_9SPIT	J9G3M9_9SPIT	J9HU92_9SPIT	J9IWW3_9SPIT
biological_process	GO:0000398	mRNA splicing, via spliceosome	6	28	0.214286	0.187588	0.888409	1	1	J9I939_9SPIT	J9G6C4_9SPIT	J9IGJ4_9SPIT	J9IJB5_9SPIT	J9INM7_9SPIT	J9GCE1_9SPIT
biological_process	GO:0000079	regulation of cyclin-dependent protein serine/threonine kinase activity	6	10	0.6	0.992902	0.0346535	1	1	J9J0L5_9SPIT	J9HVL3_9SPIT	J9IN51_9SPIT	J9IJM3_9SPIT	J9I5C7_9SPIT	J9EH71_9SPIT
biological_process	GO:0006289	nucleotide-excision repair	5	14	0.357143	0.826077	0.354496	1	1	J9I4C4_9SPIT	J9HVQ3_9SPIT	J9ITA7_9SPIT	J9GEC2_9SPIT	J9EVI6_9SPIT
biological_process	GO:0006471	protein ADP-ribosylation	5	12	0.416667	0.910135	0.227932	1	1	J9IMV5_9SPIT	J9J7E3_9SPIT	J9EY84_9SPIT	J9II87_9SPIT	J9I4T8_9SPIT
biological_process	GO:0006888	endoplasmic reticulum to Golgi vesicle-mediated transport	5	15	0.333333	0.720646	0.483098	1	1	J9ETA3_9SPIT	J9J6G7_9SPIT	J9HMM7_9SPIT	J9F2X1_9SPIT	J9IES7_9SPIT
biological_process	GO:0006325	chromatin organization	5	16	0.3125	0.97085	0.0559741	1	1	J9J9U2_9SPIT	J9IGA2_9SPIT	J9I9H1_9SPIT	J9I517_9SPIT	J9HP98_9SPIT
biological_process	GO:0006412	translation	4	112	0.0357143	7.72688e-09	1	0	1	J9I2V5_9SPIT	J9JC93_9SPIT	J9FJ09_9SPIT	J9HN89_9SPIT
biological_process	GO:0006777	Mo-molybdopterin cofactor biosynthetic process	4	6	0.666667	0.991982	0.0563379	1	1	J9IFC4_9SPIT	J9IKN3_9SPIT	J9II58_9SPIT	J9IEA3_9SPIT
biological_process	GO:1904668	positive regulation of ubiquitin protein ligase activity	4	8	0.5	0.955673	0.161067	1	1	J9IJ40_9SPIT	J9HRM3_9SPIT	J9IWL8_9SPIT	J9F3N2_9SPIT
biological_process	GO:0006357	regulation of transcription by RNA polymerase II	4	17	0.235294	0.595132	0.580914	1	1	J9HZM0_9SPIT	J9I9B5_9SPIT	J9I9F8_9SPIT	J9F1J9_9SPIT
biological_process	GO:0009058	biosynthetic process	4	26	0.153846	2.18123e-06	0.999999	0	1	J9IYU4_9SPIT	J9J6N6_9SPIT	J9EKJ8_9SPIT	J9IV13_9SPIT
biological_process	GO:0006352	DNA-templated transcription, initiation	4	10	0.4	0.935411	0.135804	1	1	J9G0N3_9SPIT	J9IP61_9SPIT	J9HLB2_9SPIT	J9ISV4_9SPIT
biological_process	GO:0071897	DNA biosynthetic process	4	9	0.444444	0.972952	0.0898646	1	1	J9J7M4_9SPIT	J9HTA6_9SPIT	J9I2M2_9SPIT	J9I0F4_9SPIT
biological_process	GO:0000724	double-strand break repair via homologous recombination	4	6	0.666667	0.991982	0.0563379	1	1	J9INI1_9SPIT	J9IQZ3_9SPIT	J9IGV2_9SPIT	J9J8I8_9SPIT
biological_process	GO:0006013	mannose metabolic process	4	23	0.173913	0.181498	0.92277	1	1	J9IEC5_9SPIT	J9HV69_9SPIT	J9IDC9_9SPIT	J9J6U4_9SPIT
biological_process	GO:0000027	ribosomal large subunit assembly	4	7	0.571429	0.978431	0.102697	1	1	J9HIJ7_9SPIT	J9ICN9_9SPIT	J9J3Y7_9SPIT	J9HZJ0_9SPIT
biological_process	GO:0001522	pseudouridine synthesis	4	13	0.307692	0.709994	0.519465	1	1	J9FDX3_9SPIT	J9IS14_9SPIT	J9EUY1_9SPIT	J9JC91_9SPIT
biological_process	GO:0006417	regulation of translation	4	5	0.8	0.987099	0.0400447	1	1	J9EGE7_9SPIT	J9IZR3_9SPIT	J9I7A1_9SPIT	J9J2X7_9SPIT
biological_process	GO:0003341	cilium movement	4	7	0.571429	0.663393	0.544136	1	1	J9HZ22_9SPIT	J9ILQ9_9SPIT	J9FF44_9SPIT	J9HQL1_9SPIT
biological_process	GO:0006623	protein targeting to vacuole	4	9	0.444444	0.922914	0.228252	1	1	J9FGV6_9SPIT	J9IQU6_9SPIT	J9HJ45_9SPIT	J9G2S3_9SPIT
biological_process	GO:0007034	vacuolar transport	3	10	0.3	0.95204	0.107318	1	1	J9I0X3_9SPIT	J9J2M8_9SPIT	J9G7Q9_9SPIT
biological_process	GO:0006749	glutathione metabolic process	3	50	0.06	4.88373e-05	0.999993	0.003	1	J9HXT3_9SPIT	J9ITX0_9SPIT	J9HX01_9SPIT
biological_process	GO:0006096	glycolytic process	3	21	0.142857	0.117171	0.960138	1	1	J9J921_9SPIT	J9HN90_9SPIT	J9HYI3_9SPIT
biological_process	GO:0006284	base-excision repair	3	8	0.375	0.771748	0.486205	1	1	J9ITP2_9SPIT	J9IDQ5_9SPIT	J9EVI6_9SPIT
biological_process	GO:0006367	transcription initiation from RNA polymerase II promoter	3	10	0.3	0.709994	0.519465	1	1	J9IEN0_9SPIT	J9G7G3_9SPIT	J9IVS0_9SPIT
biological_process	GO:0006869	lipid transport	3	7	0.428571	0.930641	0.125999	1	1	J9JBR9_9SPIT	J9I2L9_9SPIT	J9FKV7_9SPIT
biological_process	GO:0008643	carbohydrate transport	3	15	0.2	0.354174	0.838487	1	1	J9G3F2_9SPIT	J9IEY0_9SPIT	J9FJG6_9SPIT
biological_process	GO:0042147	retrograde transport, endosome to Golgi	3	5	0.6	0.975876	0.138901	1	1	J9I5Q7_9SPIT	J9HUA9_9SPIT	J9IM72_9SPIT
biological_process	GO:0034453	microtubule anchoring	3	6	0.5	0.943662	0.221463	1	1	J9ER84_9SPIT	J9HTB0_9SPIT	J9HLI2_9SPIT
biological_process	GO:0031929	TOR signaling	3	4	0.75	0.972952	0.0898646	1	1	J9J2U9_9SPIT	J9I589_9SPIT	J9HTG0_9SPIT
biological_process	GO:0016226	iron-sulfur cluster assembly	3	12	0.25	0.709994	0.519465	1	1	J9FEL3_9SPIT	J9JAS3_9SPIT	J9IN61_9SPIT
biological_process	GO:0071929	alpha-tubulin acetylation	3	5	0.6	0.975876	0.138901	1	1	J9IDS6_9SPIT	J9J913_9SPIT	J9HZ87_9SPIT
biological_process	GO:0070507	regulation of microtubule cytoskeleton organization	3	4	0.75	0.871387	0.290006	1	1	J9IDS6_9SPIT	J9J913_9SPIT	J9HZ87_9SPIT
biological_process	GO:0006807	nitrogen compound metabolic process	3	16	0.1875	0.932871	0.0779817	1	1	J9IXB4_9SPIT	J9IWK3_9SPIT	J9J159_9SPIT
biological_process	GO:0072344	rescue of stalled ribosome	3	4	0.75	0.993781	0.0700349	1	1	J9HZ74_9SPIT	J9IPW3_9SPIT	J9EGL9_9SPIT
biological_process	GO:0006303	double-strand break repair via nonhomologous end joining	3	4	0.75	0.993781	0.0700349	1	1	J9GC51_9SPIT	J9F514_9SPIT	J9ICR6_9SPIT
biological_process	GO:0006635	fatty acid beta-oxidation	3	16	0.1875	0.299932	0.870429	1	1	J9I260_9SPIT	J9J436_9SPIT	J9IIH6_9SPIT
biological_process	GO:0006979	response to oxidative stress	3	14	0.214286	0.210087	0.918002	1	1	J9FUF5_9SPIT	J9ID17_9SPIT	J9J4Z4_9SPIT
biological_process	GO:0000387	spliceosomal snRNP assembly	3	7	0.428571	0.771748	0.486205	1	1	J9IB75_9SPIT	J9IWR3_9SPIT	J9F4N9_9SPIT
biological_process	GO:0006265	DNA topological change	3	7	0.428571	0.897303	0.310538	1	1	J9J536_9SPIT	J9FCG0_9SPIT	J9FV51_9SPIT
biological_process	GO:0016570	histone modification	3	5	0.6	0.897184	0.219937	1	1	J9IGA2_9SPIT	J9J2K4_9SPIT	J9FU94_9SPIT
biological_process	GO:0016559	peroxisome fission	3	9	0.333333	0.771748	0.486205	1	1	J9ITS2_9SPIT	J9HSW8_9SPIT	J9HNP2_9SPIT
biological_process	GO:0006270	DNA replication initiation	3	14	0.214286	0.414547	0.799954	1	1	J9FTI4_9SPIT	J9I3R5_9SPIT	J9I760_9SPIT
biological_process	GO:0006887	exocytosis	3	4	0.75	0.943662	0.221463	1	1	J9IHI7_9SPIT	J9IYK3_9SPIT	J9IIM8_9SPIT
biological_process	GO:0009190	cyclic nucleotide biosynthetic process	3	8	0.375	0.838933	0.400221	1	1	J9FM02_9SPIT	J9IQS5_9SPIT	J9IYE2_9SPIT
biological_process	GO:0045292	mRNA cis splicing, via spliceosome	3	7	0.428571	0.955673	0.161067	1	1	J9I5A0_9SPIT	J9I251_9SPIT	J9IB75_9SPIT
biological_process	GO:0007023	post-chaperonin tubulin folding pathway	3	4	0.75	0.993781	0.0700349	1	1	J9ET11_9SPIT	J9IJA8_9SPIT	J9HUM3_9SPIT
biological_process	GO:0006661	phosphatidylinositol biosynthetic process	3	3	1	0.977182	0.0525434	1	1	J9IF87_9SPIT	J9ER66_9SPIT	J9I4W0_9SPIT
biological_process	GO:0006379	mRNA cleavage	3	5	0.6	0.975876	0.138901	1	1	J9J119_9SPIT	J9EUQ8_9SPIT	J9J869_9SPIT
biological_process	GO:0002098	tRNA wobble uridine modification	3	12	0.25	0.480535	0.75399	1	1	J9GD08_9SPIT	J9FPP2_9SPIT	J9IDH8_9SPIT
biological_process	GO:0042981	regulation of apoptotic process	3	4	0.75	0.975876	0.138901	1	1	J9IV82_9SPIT	J9J7Q4_9SPIT	J9F2N9_9SPIT
biological_process	GO:0051028	mRNA transport	3	5	0.6	0.772068	0.448862	1	1	J9G9V4_9SPIT	J9J1V8_9SPIT	J9J4X8_9SPIT
biological_process	GO:0042073	intraciliary transport	3	6	0.5	0.985182	0.0584561	1	1	J9I651_9SPIT	J9JA37_9SPIT	J9IS39_9SPIT
biological_process	GO:0007020	microtubule nucleation	3	5	0.6	0.975876	0.138901	1	1	J9I3F5_9SPIT	J9IJZ0_9SPIT	J9IBE2_9SPIT
biological_process	GO:0035522	monoubiquitinated histone H2A deubiquitination	2	3	0.666667	0.977827	0.192621	1	1	J9IBC9_9SPIT	J9I230_9SPIT
biological_process	GO:0006744	ubiquinone biosynthetic process	2	8	0.25	0.599779	0.705954	1	1	J9J123_9SPIT	J9I2C3_9SPIT
biological_process	GO:1905515	non-motile cilium assembly	2	3	0.666667	0.977827	0.192621	1	1	J9GCY5_9SPIT	J9I6B1_9SPIT
biological_process	GO:0008380	RNA splicing	2	17	0.117647	0.0589403	0.968511	1	1	J9I2Y7_9SPIT	J9IF18_9SPIT
biological_process	GO:0016042	lipid catabolic process	2	25	0.08	0.00529623	0.998497	0.463	1	J9J5N9_9SPIT	J9J319_9SPIT
biological_process	GO:0006333	chromatin assembly or disassembly	2	2	1	0.689462	0.629521	1	1	J9I958_9SPIT	J9J3T8_9SPIT
biological_process	GO:0042254	ribosome biogenesis	2	18	0.111111	0.151755	0.89872	1	1	J9IAR9_9SPIT	J9EUY1_9SPIT
biological_process	GO:0007096	regulation of exit from mitosis	2	6	0.333333	0.778537	0.538383	1	1	J9IYV2_9SPIT	J9F6B1_9SPIT
biological_process	GO:0008033	tRNA processing	2	15	0.133333	0.528985	0.59565	1	1	J9HY75_9SPIT	J9JC91_9SPIT
biological_process	GO:0006606	protein import into nucleus	2	14	0.142857	0.200046	0.936705	1	1	J9IFX4_9SPIT	J9IP76_9SPIT
biological_process	GO:0055085	transmembrane transport	2	25	0.08	1.90987e-06	1	0	1	J9JCK7_9SPIT	J9HRV7_9SPIT
biological_process	GO:0034765	regulation of ion transmembrane transport	2	14	0.142857	0.161513	0.951816	1	1	J9IRR7_9SPIT	J9J0J0_9SPIT
biological_process	GO:0031047	gene silencing by RNA	2	12	0.166667	0.300131	0.892065	1	1	J9J5B2_9SPIT	J9GCC0_9SPIT
biological_process	GO:0006821	chloride transport	2	11	0.181818	0.362883	0.860032	1	1	J9J1H5_9SPIT	J9IFP1_9SPIT
biological_process	GO:0030433	ubiquitin-dependent ERAD pathway	2	5	0.4	0.861099	0.432743	1	1	J9I7S6_9SPIT	J9IMK2_9SPIT
biological_process	GO:0036159	inner dynein arm assembly	2	3	0.666667	0.977827	0.192621	1	1	J9ILQ9_9SPIT	J9G8V6_9SPIT
biological_process	GO:0036158	outer dynein arm assembly	2	5	0.4	0.861099	0.432743	1	1	J9HQL1_9SPIT	J9G8V6_9SPIT
biological_process	GO:1901673	regulation of mitotic spindle assembly	2	2	1	1	0.078989	1	1	J9IQJ2_9SPIT	J9HYG4_9SPIT
biological_process	GO:0006383	transcription by RNA polymerase III	2	3	0.666667	0.977827	0.192621	1	1	J9IYM0_9SPIT	J9IXY1_9SPIT
biological_process	GO:0032469	endoplasmic reticulum calcium ion homeostasis	2	5	0.4	0.861099	0.432743	1	1	J9JB84_9SPIT	J9J530_9SPIT
biological_process	GO:0036503	ERAD pathway	2	4	0.5	0.922914	0.228252	1	1	J9JB84_9SPIT	J9J530_9SPIT
biological_process	GO:0043414	macromolecule methylation	2	3	0.666667	0.419086	0.746545	1	1	J9IGS7_9SPIT	J9J9V7_9SPIT
biological_process	GO:0060285	cilium-dependent cell motility	2	5	0.4	0.414547	0.799954	1	1	J9EM83_9SPIT	J9HYT4_9SPIT
biological_process	GO:0030091	protein repair	2	2	1	1	0.078989	1	1	J9FUF5_9SPIT	J9J4Z4_9SPIT
biological_process	GO:0010038	response to metal ion	2	3	0.666667	0.977827	0.192621	1	1	J9I6G5_9SPIT	J9J6Q2_9SPIT
biological_process	GO:0000184	nuclear-transcribed mRNA catabolic process, nonsense-mediated decay	2	3	0.666667	0.977827	0.192621	1	1	J9FEJ8_9SPIT	J9HUA7_9SPIT
biological_process	GO:0000290	deadenylation-dependent decapping of nuclear-transcribed mRNA	2	3	0.666667	0.977827	0.192621	1	1	J9J1E4_9SPIT	J9I0Q9_9SPIT
biological_process	GO:0000723	telomere maintenance	2	6	0.333333	0.838933	0.400221	1	1	J9ICR6_9SPIT	J9IY85_9SPIT
biological_process	GO:0001510	RNA methylation	2	10	0.2	0.34545	0.82601	1	1	J9J5Q7_9SPIT	J9IAR9_9SPIT
biological_process	GO:0008152	metabolic process	2	8	0.25	0.000121492	0.999912	0.012	1	J9HSS3_9SPIT	J9ELB2_9SPIT
biological_process	GO:0090090	negative regulation of canonical Wnt signaling pathway	2	4	0.5	0.929965	0.315206	1	1	J9HN36_9SPIT	J9IIR1_9SPIT
biological_process	GO:0046621	negative regulation of organ growth	2	4	0.5	0.929965	0.315206	1	1	J9IIL9_9SPIT	J9HW90_9SPIT
biological_process	GO:0009116	nucleoside metabolic process	2	7	0.285714	0.513795	0.76874	1	1	J9HRJ6_9SPIT	J9J1H2_9SPIT
biological_process	GO:0051560	mitochondrial calcium ion homeostasis	2	3	0.666667	0.977827	0.192621	1	1	J9J7M5_9SPIT	J9IDK9_9SPIT
biological_process	GO:1904263	positive regulation of TORC1 signaling	2	3	0.666667	0.977827	0.192621	1	1	J9IZK5_9SPIT	J9HS08_9SPIT
biological_process	GO:0030951	establishment or maintenance of microtubule cytoskeleton polarity	2	2	1	1	0.078989	1	1	J9HY56_9SPIT	J9HP77_9SPIT
biological_process	GO:0046785	microtubule polymerization	2	2	1	0.910135	0.227932	1	1	J9HY56_9SPIT	J9HP77_9SPIT
biological_process	GO:0006400	tRNA modification	2	6	0.333333	0.404341	0.748161	1	1	J9ENN1_9SPIT	J9J6V8_9SPIT
biological_process	GO:0046938	phytochelatin biosynthetic process	2	2	1	1	0.078989	1	1	J9I6G5_9SPIT	J9J6Q2_9SPIT
biological_process	GO:0006811	ion transport	2	3	0.666667	0.16614	0.903044	1	1	J9IDK9_9SPIT	J9JBM9_9SPIT
biological_process	GO:1990116	ribosome-associated ubiquitin-dependent protein catabolic process	2	2	1	1	0.078989	1	1	J9HZ74_9SPIT	J9IPW3_9SPIT
biological_process	GO:0009740	gibberellic acid mediated signaling pathway	2	3	0.666667	0.977827	0.192621	1	1	J9JAX3_9SPIT	J9FMH3_9SPIT
biological_process	GO:0070897	transcription preinitiation complex assembly	2	2	1	0.977827	0.192621	1	1	J9IIG0_9SPIT	J9JBF3_9SPIT
biological_process	GO:0032012	regulation of ARF protein signal transduction	2	4	0.5	0.929965	0.315206	1	1	J9I309_9SPIT	J9HYR0_9SPIT
biological_process	GO:0000493	box H/ACA snoRNP assembly	2	2	1	1	0.078989	1	1	J9EUY1_9SPIT	J9IW81_9SPIT
biological_process	GO:0010506	regulation of autophagy	2	2	1	1	0.078989	1	1	J9F784_9SPIT	J9HNB7_9SPIT
biological_process	GO:0007340	acrosome reaction	2	2	1	1	0.078989	1	1	J9IXG2_9SPIT	J9EZT0_9SPIT
biological_process	GO:0030154	cell differentiation	2	2	1	1	0.078989	1	1	J9IXG2_9SPIT	J9EZT0_9SPIT
biological_process	GO:0031123	RNA 3'-end processing	2	2	1	0.972952	0.0898646	1	1	J9HLW9_9SPIT	J9IAJ1_9SPIT
biological_process	GO:0006890	retrograde vesicle-mediated transport, Golgi to endoplasmic reticulum	1	6	0.166667	0.461617	0.862283	1	1	J9G878_9SPIT
biological_process	GO:0006506	GPI anchor biosynthetic process	1	13	0.0769231	0.0365577	0.994992	0.99	1	J9F7V6_9SPIT
biological_process	GO:0006406	mRNA export from nucleus	1	6	0.166667	0.370479	0.901076	1	1	J9IH57_9SPIT
biological_process	GO:0070084	protein initiator methionine removal	1	2	0.5	0.921011	0.483335	1	1	J9EHB3_9SPIT
biological_process	GO:0030030	cell projection organization	1	14	0.0714286	0.609796	0.498465	1	1	J9J9K7_9SPIT
biological_process	GO:0034314	Arp2/3 complex-mediated actin nucleation	1	6	0.166667	0.23126	0.948977	1	1	J9HZQ6_9SPIT
biological_process	GO:0006099	tricarboxylic acid cycle	1	20	0.05	0.0117837	0.998674	0.74	1	J9G6N4_9SPIT
biological_process	GO:0006885	regulation of pH	1	8	0.125	0.294046	0.928951	1	1	J9I2Z8_9SPIT
biological_process	GO:0007264	small GTPase mediated signal transduction	1	8	0.125	0.551138	0.699869	1	1	J9I3H6_9SPIT
biological_process	GO:0007099	centriole replication	1	2	0.5	0.977827	0.192621	1	1	J9HM64_9SPIT
biological_process	GO:0010457	centriole-centriole cohesion	1	2	0.5	0.921011	0.483335	1	1	J9HM64_9SPIT
biological_process	GO:0046314	phosphocreatine biosynthetic process	1	6	0.166667	0.461617	0.862283	1	1	J9J264_9SPIT
biological_process	GO:0046373	L-arabinose metabolic process	1	12	0.0833333	0.107935	0.981118	1	1	J9J982_9SPIT
biological_process	GO:0016024	CDP-diacylglycerol biosynthetic process	1	9	0.111111	0.23126	0.948977	1	1	J9IQU1_9SPIT
biological_process	GO:1990426	mitotic recombination-dependent replication fork processing	1	3	0.333333	0.807379	0.628693	1	1	J9J8I8_9SPIT
biological_process	GO:0007131	reciprocal meiotic recombination	1	6	0.166667	0.461617	0.862283	1	1	J9IY93_9SPIT
biological_process	GO:0035553	oxidative single-stranded RNA demethylation	1	2	0.5	0.921011	0.483335	1	1	J9IM33_9SPIT
biological_process	GO:0006488	dolichol-linked oligosaccharide biosynthetic process	1	7	0.142857	0.370479	0.901076	1	1	J9HRP4_9SPIT
biological_process	GO:0006493	protein O-linked glycosylation	1	5	0.2	0.567257	0.808299	1	1	J9ICJ6_9SPIT
biological_process	GO:0048193	Golgi vesicle transport	1	3	0.333333	0.661309	0.503073	1	1	J9EZL8_9SPIT
biological_process	GO:0006428	isoleucyl-tRNA aminoacylation	1	2	0.5	0.921011	0.483335	1	1	J9IX49_9SPIT
biological_process	GO:0043248	proteasome assembly	1	4	0.25	0.567257	0.808299	1	1	J9IK60_9SPIT
biological_process	GO:0016925	protein sumoylation	1	2	0.5	0.921011	0.483335	1	1	J9ICW3_9SPIT
biological_process	GO:0045017	glycerolipid biosynthetic process	1	8	0.125	0.630188	0.487069	1	1	J9I736_9SPIT
biological_process	GO:0035518	histone H2A monoubiquitination	1	4	0.25	0.684794	0.733188	1	1	J9J4H0_9SPIT
biological_process	GO:0005992	trehalose biosynthetic process	1	4	0.25	0.684794	0.733188	1	1	J9HWG4_9SPIT
biological_process	GO:0051321	meiotic cell cycle	1	1	1	0.599779	0.705954	1	1	J9IUS7_9SPIT
biological_process	GO:0016236	macroautophagy	1	1	1	0.807379	0.628693	1	1	J9I6L2_9SPIT
biological_process	GO:0008611	ether lipid biosynthetic process	1	2	0.5	0.921011	0.483335	1	1	J9IUE8_9SPIT
biological_process	GO:0006952	defense response	1	1	1	0.689462	0.629521	1	1	J9G589_9SPIT
biological_process	GO:0042744	hydrogen peroxide catabolic process	1	4	0.25	0.684794	0.733188	1	1	J9ID17_9SPIT
biological_process	GO:0045454	cell redox homeostasis	1	7	0.142857	0.370479	0.901076	1	1	J9HP86_9SPIT
biological_process	GO:0006090	pyruvate metabolic process	1	2	0.5	0.126762	0.950031	1	1	J9G1F9_9SPIT
biological_process	GO:0043161	proteasome-mediated ubiquitin-dependent protein catabolic process	1	8	0.125	0.572666	0.615313	1	1	J9ITA7_9SPIT
biological_process	GO:0006520	cellular amino acid metabolic process	1	7	0.142857	9.3605e-07	1	0	1	J9IV13_9SPIT
biological_process	GO:0006625	protein targeting to peroxisome	1	1	1	0.807379	0.628693	1	1	J9J2B0_9SPIT
biological_process	GO:0018205	peptidyl-lysine modification	1	1	1	0.988047	0.0446576	1	1	J9IGA2_9SPIT
biological_process	GO:0006430	lysyl-tRNA aminoacylation	1	3	0.333333	0.807379	0.628693	1	1	J9IEN6_9SPIT
biological_process	GO:0060294	cilium movement involved in cell motility	1	9	0.111111	0.23126	0.948977	1	1	J9HQ74_9SPIT
biological_process	GO:0071596	ubiquitin-dependent protein catabolic process via the N-end rule pathway	1	4	0.25	0.684794	0.733188	1	1	J9I3W7_9SPIT
biological_process	GO:0043137	DNA replication, removal of RNA primer	1	3	0.333333	0.807379	0.628693	1	1	J9IDQ5_9SPIT
biological_process	GO:0009072	aromatic amino acid family metabolic process	1	9	0.111111	0.0481843	0.99302	0.997	1	J9HVZ7_9SPIT
biological_process	GO:0006301	postreplication repair	1	2	0.5	0.977827	0.192621	1	1	J9ITC6_9SPIT
biological_process	GO:0006513	protein monoubiquitination	1	2	0.5	0.689462	0.629521	1	1	J9ITC6_9SPIT
biological_process	GO:0017196	N-terminal peptidyl-methionine acetylation	1	2	0.5	0.921011	0.483335	1	1	J9EDN0_9SPIT
biological_process	GO:0010960	magnesium ion homeostasis	1	4	0.25	0.684794	0.733188	1	1	J9J4R0_9SPIT
biological_process	GO:0046496	nicotinamide nucleotide metabolic process	1	2	0.5	0.107935	0.981118	1	1	J9HQA9_9SPIT
biological_process	GO:0006226	dUMP biosynthetic process	1	3	0.333333	0.807379	0.628693	1	1	J9GCA0_9SPIT
biological_process	GO:0046081	dUTP catabolic process	1	3	0.333333	0.807379	0.628693	1	1	J9GCA0_9SPIT
biological_process	GO:0007166	cell surface receptor signaling pathway	1	1	1	0.117171	0.960138	1	1	J9J4K9_9SPIT
biological_process	GO:0006694	steroid biosynthetic process	1	2	0.5	0.807379	0.628693	1	1	J9EVH5_9SPIT
biological_process	GO:0007021	tubulin complex assembly	1	2	0.5	0.921011	0.483335	1	1	J9ET11_9SPIT
biological_process	GO:0000959	mitochondrial RNA metabolic process	1	1	1	1	0.281162	1	1	J9HZF6_9SPIT
biological_process	GO:0006002	fructose 6-phosphate metabolic process	1	3	0.333333	0.807379	0.628693	1	1	J9FN45_9SPIT
biological_process	GO:0019835	cytolysis	1	6	0.166667	0.461617	0.862283	1	1	J9HSS3_9SPIT
biological_process	GO:0042742	defense response to bacterium	1	6	0.166667	0.461617	0.862283	1	1	J9HSS3_9SPIT
biological_process	GO:0048034	heme O biosynthetic process	1	1	1	1	0.281162	1	1	J9GDH4_9SPIT
biological_process	GO:0051016	barbed-end actin filament capping	1	2	0.5	0.921011	0.483335	1	1	J9HTV4_9SPIT
biological_process	GO:0015693	magnesium ion transport	1	1	1	1	0.281162	1	1	J9HUW1_9SPIT
biological_process	GO:0006418	tRNA aminoacylation for protein translation	1	3	0.333333	0.0337197	0.987187	0.988	1	J9HLI4_9SPIT
biological_process	GO:0051103	DNA ligation involved in DNA repair	1	1	1	1	0.281162	1	1	J9I2M2_9SPIT
biological_process	GO:0032008	positive regulation of TOR signaling	1	2	0.5	0.975876	0.138901	1	1	J9EXK6_9SPIT
biological_process	GO:0070286	axonemal dynein complex assembly	1	4	0.25	0.880482	0.300741	1	1	J9ITC7_9SPIT
biological_process	GO:0007032	endosome organization	1	2	0.5	0.921011	0.483335	1	1	J9IU43_9SPIT
biological_process	GO:2000641	regulation of early endosome to late endosome transport	1	2	0.5	0.921011	0.483335	1	1	J9IU43_9SPIT
biological_process	GO:0051260	protein homooligomerization	1	2	0.5	0.921011	0.483335	1	1	J9G790_9SPIT
biological_process	GO:0043087	regulation of GTPase activity	1	1	1	0.921011	0.483335	1	1	J9EZL8_9SPIT
biological_process	GO:0009452	7-methylguanosine RNA capping	1	3	0.333333	0.861099	0.432743	1	1	J9J5Q7_9SPIT
biological_process	GO:0018298	protein-chromophore linkage	1	2	0.5	0.921011	0.483335	1	1	J9I3B5_9SPIT
biological_process	GO:0051973	positive regulation of telomerase activity	1	1	1	1	0.281162	1	1	J9J2N2_9SPIT
biological_process	GO:0007004	telomere maintenance via telomerase	1	1	1	1	0.281162	1	1	J9J2N2_9SPIT
biological_process	GO:0006421	asparaginyl-tRNA aminoacylation	1	1	1	1	0.281162	1	1	J9IJF1_9SPIT
biological_process	GO:0006436	tryptophanyl-tRNA aminoacylation	1	2	0.5	0.921011	0.483335	1	1	J9FYV9_9SPIT
biological_process	GO:0032784	regulation of DNA-templated transcription, elongation	1	2	0.5	0.567257	0.808299	1	1	J9I9F8_9SPIT
biological_process	GO:0017186	peptidyl-pyroglutamic acid biosynthetic process, using glutaminyl-peptide cyclotransferase	1	4	0.25	0.684794	0.733188	1	1	J9IDW9_9SPIT
biological_process	GO:0030071	regulation of mitotic metaphase/anaphase transition	1	1	1	1	0.281162	1	1	J9INQ0_9SPIT
biological_process	GO:0046907	intracellular transport	1	2	0.5	0.908408	0.12428	1	1	J9I9Y0_9SPIT
biological_process	GO:0060261	positive regulation of transcription initiation from RNA polymerase II promoter	1	2	0.5	0.921011	0.483335	1	1	J9J0D8_9SPIT
biological_process	GO:0006084	acetyl-CoA metabolic process	1	1	1	0.567257	0.808299	1	1	J9I0W4_9SPIT
biological_process	GO:0015936	coenzyme A metabolic process	1	1	1	0.370479	0.901076	1	1	J9I0W4_9SPIT
biological_process	GO:0010142	farnesyl diphosphate biosynthetic process, mevalonate pathway	1	1	1	1	0.281162	1	1	J9I0W4_9SPIT
biological_process	GO:0006659	phosphatidylserine biosynthetic process	1	2	0.5	0.921011	0.483335	1	1	J9J121_9SPIT
biological_process	GO:0010165	response to X-ray	1	3	0.333333	0.807379	0.628693	1	1	J9EG64_9SPIT
biological_process	GO:0006784	heme A biosynthetic process	1	1	1	1	0.281162	1	1	J9IE06_9SPIT
biological_process	GO:0097428	protein maturation by iron-sulfur cluster transfer	1	5	0.2	0.294046	0.928951	1	1	J9JAS3_9SPIT
biological_process	GO:0035082	axoneme assembly	1	2	0.5	0.910135	0.227932	1	1	J9HQ74_9SPIT
biological_process	GO:0002949	tRNA threonylcarbamoyladenosine modification	1	3	0.333333	0.807379	0.628693	1	1	J9HSM0_9SPIT
biological_process	GO:0043968	histone H2A acetylation	1	1	1	1	0.281162	1	1	J9JB53_9SPIT
biological_process	GO:0043967	histone H4 acetylation	1	1	1	1	0.281162	1	1	J9JB53_9SPIT
biological_process	GO:0000055	ribosomal large subunit export from nucleus	1	2	0.5	0.921011	0.483335	1	1	J9J1V8_9SPIT
biological_process	GO:0000056	ribosomal small subunit export from nucleus	1	1	1	1	0.281162	1	1	J9J1V8_9SPIT
biological_process	GO:0006368	transcription elongation from RNA polymerase II promoter	1	4	0.25	0.567257	0.808299	1	1	J9J2K4_9SPIT
biological_process	GO:0061640	cytoskeleton-dependent cytokinesis	1	1	1	1	0.078989	1	1	J9ISE9_9SPIT
biological_process	GO:0009249	protein lipoylation	1	1	1	1	0.281162	1	1	J9JC50_9SPIT
biological_process	GO:0044571	[2Fe-2S] cluster assembly	1	1	1	1	0.281162	1	1	J9I6E4_9SPIT
biological_process	GO:0036297	interstrand cross-link repair	1	2	0.5	0.921011	0.483335	1	1	J9FL16_9SPIT
biological_process	GO:0006268	DNA unwinding involved in DNA replication	1	2	0.5	0.921011	0.483335	1	1	J9I3R5_9SPIT
biological_process	GO:1905775	negative regulation of DNA helicase activity	1	2	0.5	0.921011	0.483335	1	1	J9I3R5_9SPIT
biological_process	GO:0043486	histone exchange	1	3	0.333333	0.807379	0.628693	1	1	J9IV26_9SPIT
biological_process	GO:0019464	glycine decarboxylation via glycine cleavage system	1	1	1	1	0.281162	1	1	J9HKQ5_9SPIT
biological_process	GO:0034587	piRNA metabolic process	1	1	1	1	0.281162	1	1	J9IHS4_9SPIT
biological_process	GO:0034975	protein folding in endoplasmic reticulum	1	2	0.5	0.921011	0.483335	1	1	J9G2G1_9SPIT
biological_process	GO:0000122	negative regulation of transcription by RNA polymerase II	1	2	0.5	0.921011	0.483335	1	1	J9G134_9SPIT
biological_process	GO:0035721	intraciliary retrograde transport	1	3	0.333333	0.807379	0.628693	1	1	J9FWT0_9SPIT
biological_process	GO:0070475	rRNA base methylation	1	2	0.5	0.807379	0.628693	1	1	J9I0W1_9SPIT
biological_process	GO:0042256	mature ribosome assembly	1	2	0.5	0.921011	0.483335	1	1	J9J9A0_9SPIT
biological_process	GO:0002100	tRNA wobble adenosine to inosine editing	1	1	1	1	0.281162	1	1	J9F2H0_9SPIT
biological_process	GO:0006897	endocytosis	1	2	0.5	0.684794	0.733188	1	1	J9IY55_9SPIT
biological_process	GO:0015074	DNA integration	1	1	1	1	0.281162	1	1	J9EDT5_9SPIT
biological_process	GO:0045944	positive regulation of transcription by RNA polymerase II	1	1	1	0.929965	0.315206	1	1	J9J5P0_9SPIT
biological_process	GO:0006450	regulation of translational fidelity	1	2	0.5	0.921011	0.483335	1	1	J9HMI0_9SPIT
biological_process	GO:0006434	seryl-tRNA aminoacylation	1	2	0.5	0.921011	0.483335	1	1	J9J800_9SPIT
biological_process	GO:0005978	glycogen biosynthetic process	1	2	0.5	0.921011	0.483335	1	1	J9IWY4_9SPIT
biological_process	GO:0043085	positive regulation of catalytic activity	1	1	1	0.988047	0.0446576	1	1	J9I0Q9_9SPIT
biological_process	GO:0000281	mitotic cytokinesis	1	1	1	1	0.281162	1	1	J9IQZ3_9SPIT
biological_process	GO:0031122	cytoplasmic microtubule organization	1	2	0.5	0.921011	0.483335	1	1	J9J3X2_9SPIT
biological_process	GO:0030705	cytoskeleton-dependent intracellular transport	1	3	0.333333	0.978886	0.0682011	1	1	J9J3X2_9SPIT
biological_process	GO:0018142	protein-DNA covalent cross-linking	1	1	1	1	0.281162	1	1	J9ISF6_9SPIT
biological_process	GO:0006269	DNA replication, synthesis of RNA primer	1	1	1	1	0.281162	1	1	J9IFL8_9SPIT
biological_process	GO:0010265	SCF complex assembly	1	1	1	1	0.281162	1	1	J9HRZ5_9SPIT
biological_process	GO:0051641	cellular localization	1	1	1	0.836739	0.209611	1	1	J9IAD2_9SPIT
biological_process	GO:0046599	regulation of centriole replication	1	1	1	1	0.281162	1	1	J9I8W9_9SPIT
biological_process	GO:0007005	mitochondrion organization	1	1	1	0.370479	0.901076	1	1	J9ER27_9SPIT
biological_process	GO:0016485	protein processing	1	1	1	0.139968	0.973696	1	1	J9I1Y3_9SPIT
biological_process	GO:0006370	7-methylguanosine mRNA capping	1	2	0.5	0.921011	0.483335	1	1	J9ITS1_9SPIT
biological_process	GO:0097309	cap1 mRNA methylation	1	1	1	1	0.281162	1	1	J9ITS1_9SPIT
biological_process	GO:1900364	negative regulation of mRNA polyadenylation	1	1	1	1	0.281162	1	1	J9IV84_9SPIT
biological_process	GO:0043488	regulation of mRNA stability	1	1	1	0.993781	0.0700349	1	1	J9IV84_9SPIT
biological_process	GO:0000395	mRNA 5'-splice site recognition	1	1	1	1	0.281162	1	1	J9F4N9_9SPIT
biological_process	GO:0033674	positive regulation of kinase activity	1	1	1	0.921011	0.483335	1	1	J9I7A1_9SPIT
biological_process	GO:0006895	Golgi to endosome transport	1	1	1	1	0.281162	1	1	J9FWL8_9SPIT
biological_process	GO:0051083	'de novo' cotranslational protein folding	1	1	1	1	0.281162	1	1	J9HMI0_9SPIT
biological_process	GO:0000077	DNA damage checkpoint signaling	1	1	1	1	0.281162	1	1	J9HT76_9SPIT
biological_process	GO:0048268	clathrin coat assembly	1	1	1	1	0.281162	1	1	J9JAR5_9SPIT
biological_process	GO:0006862	nucleotide transport	1	2	0.5	0.294046	0.928951	1	1	J9HRV7_9SPIT
biological_process	GO:0019985	translesion synthesis	1	1	1	1	0.281162	1	1	J9IFK1_9SPIT
biological_process	GO:0045048	protein insertion into ER membrane	0	4	0	0.266812	1	1	1
biological_process	GO:0046952	ketone body catabolic process	0	2	0	0.516665	1	1	1
biological_process	GO:0006633	fatty acid biosynthetic process	0	11	0	0.0263035	1	0.983	1
biological_process	GO:0002084	protein depalmitoylation	0	2	0	0.516665	1	1	1
biological_process	GO:0006334	nucleosome assembly	0	4	0	0.191701	1	1	1
biological_process	GO:0042026	protein refolding	0	3	0	0.371307	1	1	1
biological_process	GO:0006621	protein retention in ER lumen	0	2	0	0.516665	1	1	1
biological_process	GO:0006069	ethanol oxidation	0	1	0	0.718838	1	1	1
biological_process	GO:0015937	coenzyme A biosynthetic process	0	6	0	0.137717	1	1	1
biological_process	GO:0006865	amino acid transport	0	9	0	0.0263035	1	0.983	1
biological_process	GO:0017004	cytochrome complex assembly	0	1	0	0.718838	1	1	1
biological_process	GO:0017003	protein-heme linkage	0	1	0	0.718838	1	1	1
biological_process	GO:0090522	vesicle tethering involved in exocytosis	0	2	0	0.516665	1	1	1
biological_process	GO:0042176	regulation of protein catabolic process	0	3	0	0.371307	1	1	1
biological_process	GO:0032467	positive regulation of cytokinesis	0	2	0	0.516665	1	1	1
biological_process	GO:0031145	anaphase-promoting complex-dependent catabolic process	0	1	0	0.718838	1	1	1
biological_process	GO:0009966	regulation of signal transduction	0	4	0	0.249445	0.861701	1	1
biological_process	GO:0006486	protein glycosylation	0	14	0	0.00503057	0.999174	0.453	1
biological_process	GO:0000737	DNA catabolic process, endonucleolytic	0	1	0	0.718838	1	1	1
biological_process	GO:0010923	negative regulation of phosphatase activity	0	2	0	0.516665	1	1	1
biological_process	GO:0030163	protein catabolic process	0	9	0	0.865082	0.182002	1	1
biological_process	GO:0006567	threonine catabolic process	0	2	0	0.516665	1	1	1
biological_process	GO:0000349	generation of catalytic spliceosome for first transesterification step	0	1	0	0.718838	1	1	1
biological_process	GO:0006878	cellular copper ion homeostasis	0	5	0	0.191701	1	1	1
biological_process	GO:0006366	transcription by RNA polymerase II	0	1	0	0.796977	0.308673	1	1
biological_process	GO:0035998	7,8-dihydroneopterin 3'-triphosphate biosynthetic process	0	2	0	0.516665	1	1	1
biological_process	GO:0046654	tetrahydrofolate biosynthetic process	0	3	0	0.371307	1	1	1
biological_process	GO:0030833	regulation of actin filament polymerization	0	5	0	0.362883	0.860032	1	1
biological_process	GO:1902600	proton transmembrane transport	0	5	0	0.191701	1	1	1
biological_process	GO:0090263	positive regulation of canonical Wnt signaling pathway	0	11	0	0.0263035	1	0.983	1
biological_process	GO:0008299	isoprenoid biosynthetic process	0	4	0	0.461617	0.862283	1	1
biological_process	GO:0045116	protein neddylation	0	2	0	0.516665	1	1	1
biological_process	GO:0006426	glycyl-tRNA aminoacylation	0	1	0	0.718838	1	1	1
biological_process	GO:0071569	protein ufmylation	0	3	0	0.371307	1	1	1
biological_process	GO:1902979	mitotic DNA replication termination	0	1	0	0.718838	1	1	1
biological_process	GO:0006097	glyoxylate cycle	0	1	0	0.718838	1	1	1
biological_process	GO:0003352	regulation of cilium movement	0	1	0	0.718838	1	1	1
biological_process	GO:0034599	cellular response to oxidative stress	0	2	0	0.516665	1	1	1
biological_process	GO:0007064	mitotic sister chromatid cohesion	0	1	0	0.718838	1	1	1
biological_process	GO:0042264	peptidyl-aspartic acid hydroxylation	0	1	0	0.718838	1	1	1
biological_process	GO:0019348	dolichol metabolic process	0	2	0	0.516665	1	1	1
biological_process	GO:0019752	carboxylic acid metabolic process	0	5	0	7.36749e-10	1	0	1
biological_process	GO:0006801	superoxide metabolic process	0	2	0	0.516665	1	1	1
biological_process	GO:0006614	SRP-dependent cotranslational protein targeting to membrane	0	10	0	0.0366367	1	0.994	1
biological_process	GO:0065003	protein-containing complex assembly	0	1	0	0.726626	0.356711	1	1
biological_process	GO:0006144	purine nucleobase metabolic process	0	1	0	0.718838	1	1	1
biological_process	GO:0006163	purine nucleotide metabolic process	0	1	0	0.00117121	0.999744	0.124	1
biological_process	GO:0000028	ribosomal small subunit assembly	0	1	0	0.718838	1	1	1
biological_process	GO:0006429	leucyl-tRNA aminoacylation	0	3	0	0.371307	1	1	1
biological_process	GO:0046855	inositol phosphate dephosphorylation	0	6	0	0.137717	1	1	1
biological_process	GO:0006546	glycine catabolic process	0	2	0	0.807379	0.628693	1	1
biological_process	GO:0042138	meiotic DNA double-strand break formation	0	1	0	0.718838	1	1	1
biological_process	GO:0006424	glutamyl-tRNA aminoacylation	0	1	0	0.718838	1	1	1
biological_process	GO:0006465	signal peptide processing	0	7	0	0.0989237	1	1	1
biological_process	GO:0097720	calcineurin-mediated signaling	0	13	0	0.0135535	1	0.82	1
biological_process	GO:0018343	protein farnesylation	0	2	0	0.516665	1	1	1
biological_process	GO:0032958	inositol phosphate biosynthetic process	0	4	0	0.266812	1	1	1
biological_process	GO:0009298	GDP-mannose biosynthetic process	0	2	0	0.516665	1	1	1
biological_process	GO:0007156	homophilic cell adhesion via plasma membrane adhesion molecules	0	8	0	0.0710492	1	1	1
biological_process	GO:0007041	lysosomal transport	0	1	0	0.718838	1	1	1
biological_process	GO:0051568	histone H3-K4 methylation	0	1	0	0.718838	1	1	1
biological_process	GO:0031388	organic acid phosphorylation	0	1	0	0.718838	1	1	1
biological_process	GO:0032147	activation of protein kinase activity	0	1	0	0.718838	1	1	1
biological_process	GO:0060236	regulation of mitotic spindle organization	0	1	0	0.977827	0.192621	1	1
biological_process	GO:0051017	actin filament bundle assembly	0	1	0	0.718838	1	1	1
biological_process	GO:0002143	tRNA wobble position uridine thiolation	0	1	0	0.718838	1	1	1
biological_process	GO:0097056	selenocysteinyl-tRNA(Sec) biosynthetic process	0	1	0	0.718838	1	1	1
biological_process	GO:0006261	DNA-dependent DNA replication	0	3	0	0.946031	0.107112	1	1
biological_process	GO:0006631	fatty acid metabolic process	0	1	0	0.0199679	0.994969	0.929	1
biological_process	GO:0070072	vacuolar proton-transporting V-type ATPase complex assembly	0	1	0	0.718838	1	1	1
biological_process	GO:0072583	clathrin-dependent endocytosis	0	2	0	0.516665	1	1	1
biological_process	GO:0030042	actin filament depolymerization	0	2	0	0.684794	0.733188	1	1
biological_process	GO:0018279	protein N-linked glycosylation via asparagine	0	1	0	0.718838	1	1	1
biological_process	GO:0000470	maturation of LSU-rRNA	0	1	0	0.137717	1	1	1
biological_process	GO:0106035	protein maturation by [4Fe-4S] cluster transfer	0	3	0	0.371307	1	1	1
biological_process	GO:0002182	cytoplasmic translational elongation	0	2	0	0.137717	1	1	1
biological_process	GO:0032957	inositol trisphosphate metabolic process	0	1	0	0.718838	1	1	1
biological_process	GO:0035494	SNARE complex disassembly	0	2	0	0.516665	1	1	1
biological_process	GO:0006813	potassium ion transport	0	9	0	0.0366367	1	0.994	1
biological_process	GO:0006646	phosphatidylethanolamine biosynthetic process	0	3	0	0.371307	1	1	1
biological_process	GO:0007033	vacuole organization	0	1	0	0.371307	1	1	1
biological_process	GO:0071704	organic substance metabolic process	0	8	0	0.0120065	0.990278	0.747	1
biological_process	GO:0006408	snRNA export from nucleus	0	1	0	0.718838	1	1	1
biological_process	GO:0051603	proteolysis involved in cellular protein catabolic process	0	8	0	0.975457	0.0387769	1	1
biological_process	GO:0006433	prolyl-tRNA aminoacylation	0	3	0	0.371307	1	1	1
biological_process	GO:0051179	localization	0	1	0	0.199413	0.831045	1	1
biological_process	GO:0042732	D-xylose metabolic process	0	1	0	0.718838	1	1	1
biological_process	GO:0033320	UDP-D-xylose biosynthetic process	0	1	0	0.718838	1	1	1
biological_process	GO:0006490	oligosaccharide-lipid intermediate biosynthetic process	0	1	0	0.294046	0.928951	1	1
biological_process	GO:0044248	cellular catabolic process	0	1	0	0.904739	0.122775	1	1
biological_process	GO:0006435	threonyl-tRNA aminoacylation	0	3	0	0.371307	1	1	1
biological_process	GO:0007205	protein kinase C-activating G protein-coupled receptor signaling pathway	0	6	0	0.137717	1	1	1
biological_process	GO:0008610	lipid biosynthetic process	0	6	0	0.0149028	0.992156	0.841	1
biological_process	GO:0043461	proton-transporting ATP synthase complex assembly	0	2	0	0.516665	1	1	1
biological_process	GO:0000245	spliceosomal complex assembly	0	4	0	0.370479	0.901076	1	1
biological_process	GO:0019264	glycine biosynthetic process from serine	0	2	0	0.516665	1	1	1
biological_process	GO:0035999	tetrahydrofolate interconversion	0	3	0	0.371307	1	1	1
biological_process	GO:0006094	gluconeogenesis	0	6	0	0.137717	1	1	1
biological_process	GO:0031110	regulation of microtubule polymerization or depolymerization	0	1	0	0.137717	1	1	1
biological_process	GO:0031116	positive regulation of microtubule polymerization	0	5	0	0.191701	1	1	1
biological_process	GO:0003333	amino acid transmembrane transport	0	2	0	0.516665	1	1	1
biological_process	GO:0006542	glutamine biosynthetic process	0	5	0	0.191701	1	1	1
biological_process	GO:0051123	RNA polymerase II preinitiation complex assembly	0	1	0	0.718838	1	1	1
biological_process	GO:0006750	glutathione biosynthetic process	0	2	0	0.516665	1	1	1
biological_process	GO:0022904	respiratory electron transport chain	0	1	0	0.371307	1	1	1
biological_process	GO:0007338	single fertilization	0	1	0	0.977827	0.192621	1	1
biological_process	GO:0009066	aspartate family amino acid metabolic process	0	4	0	0.0263035	1	0.983	1
biological_process	GO:0006665	sphingolipid metabolic process	0	2	0	0.0097272	1	0.687	1
biological_process	GO:0009204	deoxyribonucleoside triphosphate catabolic process	0	1	0	0.684794	0.733188	1	1
biological_process	GO:0034404	nucleobase-containing small molecule biosynthetic process	0	1	0	0.294046	0.928951	1	1
biological_process	GO:0009117	nucleotide metabolic process	0	6	0	6.73445e-05	0.999981	0.005	1
biological_process	GO:0006422	aspartyl-tRNA aminoacylation	0	2	0	0.516665	1	1	1
biological_process	GO:0000453	enzyme-directed rRNA 2'-O-methylation	0	1	0	0.718838	1	1	1
biological_process	GO:0000466	maturation of 5.8S rRNA from tricistronic rRNA transcript (SSU-rRNA, 5.8S rRNA, LSU-rRNA)	0	3	0	0.137717	1	1	1
biological_process	GO:0000463	maturation of LSU-rRNA from tricistronic rRNA transcript (SSU-rRNA, 5.8S rRNA, LSU-rRNA)	0	5	0	0.191701	1	1	1
biological_process	GO:0006275	regulation of DNA replication	0	3	0	0.266812	1	1	1
biological_process	GO:0006796	phosphate-containing compound metabolic process	0	1	0	0.0301514	0.979197	0.984	1
biological_process	GO:0042255	ribosome assembly	0	1	0	0.941544	0.170404	1	1
biological_process	GO:0030041	actin filament polymerization	0	2	0	0.362883	0.860032	1	1
biological_process	GO:0009264	deoxyribonucleotide catabolic process	0	1	0	0.684794	0.733188	1	1
biological_process	GO:0046386	deoxyribose phosphate catabolic process	0	1	0	0.684794	0.733188	1	1
biological_process	GO:0006730	one-carbon metabolic process	0	5	0	0.0710492	1	1	1
biological_process	GO:0006556	S-adenosylmethionine biosynthetic process	0	1	0	0.718838	1	1	1
biological_process	GO:0006432	phenylalanyl-tRNA aminoacylation	0	3	0	0.371307	1	1	1
biological_process	GO:0006555	methionine metabolic process	0	1	0	0.718838	1	1	1
biological_process	GO:0006308	DNA catabolic process	0	5	0	0.137717	1	1	1
biological_process	GO:0007219	Notch signaling pathway	0	3	0	0.371307	1	1	1
biological_process	GO:0006564	L-serine biosynthetic process	0	2	0	0.516665	1	1	1
biological_process	GO:0044238	primary metabolic process	0	2	0	0.368325	0.661013	1	1
biological_process	GO:0016180	snRNA processing	0	1	0	0.718838	1	1	1
biological_process	GO:0010390	histone monoubiquitination	0	1	0	0.567257	0.808299	1	1
biological_process	GO:0006893	Golgi to plasma membrane transport	0	1	0	0.718838	1	1	1
biological_process	GO:0044209	AMP salvage	0	2	0	0.516665	1	1	1
biological_process	GO:0006166	purine ribonucleoside salvage	0	2	0	0.516665	1	1	1
biological_process	GO:0008285	negative regulation of cell population proliferation	0	1	0	0.718838	1	1	1
biological_process	GO:0008654	phospholipid biosynthetic process	0	11	0	0.402579	0.704172	1	1
biological_process	GO:0019243	methylglyoxal catabolic process to D-lactate via S-lactoyl-glutathione	0	1	0	0.718838	1	1	1
biological_process	GO:0070534	protein K63-linked ubiquitination	0	1	0	0.718838	1	1	1
biological_process	GO:0016998	cell wall macromolecule catabolic process	0	8	0	0.0710492	1	1	1
biological_process	GO:0009253	peptidoglycan catabolic process	0	8	0	0.0710492	1	1	1
biological_process	GO:0022607	cellular component assembly	0	2	0	0.882992	0.156176	1	1
biological_process	GO:0001932	regulation of protein phosphorylation	0	5	0	0.82561	0.336607	1	1
biological_process	GO:0070125	mitochondrial translational elongation	0	1	0	0.718838	1	1	1
biological_process	GO:0006241	CTP biosynthetic process	0	6	0	0.137717	1	1	1
biological_process	GO:0006183	GTP biosynthetic process	0	6	0	0.137717	1	1	1
biological_process	GO:0006228	UTP biosynthetic process	0	6	0	0.137717	1	1	1
biological_process	GO:0030488	tRNA methylation	0	2	0	0.371307	1	1	1
biological_process	GO:0046513	ceramide biosynthetic process	0	7	0	0.0989237	1	1	1
biological_process	GO:0000338	protein deneddylation	0	3	0	0.371307	1	1	1
biological_process	GO:0030036	actin cytoskeleton organization	0	2	0	0.129571	0.963442	1	1
biological_process	GO:0030148	sphingolipid biosynthetic process	0	2	0	0.0510228	1	0.998	1
biological_process	GO:1990547	mitochondrial phosphate ion transmembrane transport	0	1	0	0.718838	1	1	1
biological_process	GO:0032049	cardiolipin biosynthetic process	0	4	0	0.266812	1	1	1
biological_process	GO:0009263	deoxyribonucleotide biosynthetic process	0	1	0	0.461617	0.862283	1	1
biological_process	GO:0044206	UMP salvage	0	2	0	0.516665	1	1	1
biological_process	GO:0007015	actin filament organization	0	4	0	0.161513	0.951816	1	1
biological_process	GO:0006419	alanyl-tRNA aminoacylation	0	2	0	0.516665	1	1	1
biological_process	GO:0055129	L-proline biosynthetic process	0	1	0	0.718838	1	1	1
biological_process	GO:0006086	acetyl-CoA biosynthetic process from pyruvate	0	2	0	0.516665	1	1	1
biological_process	GO:0019346	transsulfuration	0	3	0	0.371307	1	1	1
biological_process	GO:0006561	proline biosynthetic process	0	1	0	0.516665	1	1	1
biological_process	GO:0006627	protein processing involved in protein targeting to mitochondrion	0	1	0	0.718838	1	1	1
biological_process	GO:0019674	NAD metabolic process	0	5	0	0.191701	1	1	1
biological_process	GO:0006741	NADP biosynthetic process	0	5	0	0.191701	1	1	1
biological_process	GO:0034354	'de novo' NAD biosynthetic process from tryptophan	0	1	0	0.718838	1	1	1
biological_process	GO:0043420	anthranilate metabolic process	0	1	0	0.718838	1	1	1
biological_process	GO:0097053	L-kynurenine catabolic process	0	2	0	0.516665	1	1	1
biological_process	GO:0019805	quinolinate biosynthetic process	0	1	0	0.718838	1	1	1
biological_process	GO:0006569	tryptophan catabolic process	0	2	0	0.266812	1	1	1
biological_process	GO:0000271	polysaccharide biosynthetic process	0	1	0	0.807379	0.628693	1	1
biological_process	GO:0006065	UDP-glucuronate biosynthetic process	0	1	0	0.718838	1	1	1
biological_process	GO:0006850	mitochondrial pyruvate transmembrane transport	0	1	0	0.718838	1	1	1
biological_process	GO:0071985	multivesicular body sorting pathway	0	2	0	0.897303	0.310538	1	1
biological_process	GO:0071528	tRNA re-export from nucleus	0	1	0	0.718838	1	1	1
biological_process	GO:0005980	glycogen catabolic process	0	2	0	0.516665	1	1	1
biological_process	GO:0009245	lipid A biosynthetic process	0	2	0	0.516665	1	1	1
biological_process	GO:0031146	SCF-dependent proteasomal ubiquitin-dependent protein catabolic process	0	2	0	0.516665	1	1	1
biological_process	GO:0009165	nucleotide biosynthetic process	0	1	0	0.000424582	0.999915	0.043	1
biological_process	GO:0006080	substituted mannan metabolic process	0	3	0	0.371307	1	1	1
biological_process	GO:0006376	mRNA splice site selection	0	2	0	0.807379	0.628693	1	1
biological_process	GO:0001731	formation of translation preinitiation complex	0	1	0	0.718838	1	1	1
biological_process	GO:0006499	N-terminal protein myristoylation	0	3	0	0.371307	1	1	1
biological_process	GO:0071586	CAAX-box protein processing	0	3	0	0.371307	1	1	1
biological_process	GO:0018095	protein polyglutamylation	0	3	0	0.371307	1	1	1
biological_process	GO:0006072	glycerol-3-phosphate metabolic process	0	2	0	0.516665	1	1	1
biological_process	GO:0032447	protein urmylation	0	3	0	0.371307	1	1	1
biological_process	GO:0034227	tRNA thio-modification	0	3	0	0.266812	1	1	1
biological_process	GO:0032007	negative regulation of TOR signaling	0	3	0	0.371307	1	1	1
biological_process	GO:1901031	regulation of response to reactive oxygen species	0	2	0	0.516665	1	1	1
biological_process	GO:0034198	cellular response to amino acid starvation	0	1	0	0.718838	1	1	1
biological_process	GO:0006535	cysteine biosynthetic process from serine	0	1	0	0.718838	1	1	1
biological_process	GO:0019343	cysteine biosynthetic process via cystathionine	0	1	0	0.718838	1	1	1
biological_process	GO:0030150	protein import into mitochondrial matrix	0	2	0	0.516665	1	1	1
biological_process	GO:0032511	late endosome to vacuole transport via multivesicular body sorting pathway	0	1	0	0.993781	0.0700349	1	1
biological_process	GO:0009742	brassinosteroid mediated signaling pathway	0	1	0	0.718838	1	1	1
biological_process	GO:0000244	spliceosomal tri-snRNP complex assembly	0	2	0	0.516665	1	1	1
biological_process	GO:0006480	N-terminal protein amino acid methylation	0	2	0	0.516665	1	1	1
biological_process	GO:0009435	NAD biosynthetic process	0	4	0	0.191701	1	1	1
biological_process	GO:0006207	'de novo' pyrimidine nucleobase biosynthetic process	0	1	0	0.718838	1	1	1
biological_process	GO:0006221	pyrimidine nucleotide biosynthetic process	0	1	0	0.0632948	0.990273	1	1
biological_process	GO:1901137	carbohydrate derivative biosynthetic process	0	4	0	4.39107e-09	1	0	1
biological_process	GO:0006541	glutamine metabolic process	0	9	0	0.0097272	1	0.687	1
biological_process	GO:0016255	attachment of GPI anchor to protein	0	3	0	0.371307	1	1	1
biological_process	GO:1990961	xenobiotic detoxification by transmembrane export across the plasma membrane	0	8	0	0.0710492	1	1	1
biological_process	GO:0006438	valyl-tRNA aminoacylation	0	1	0	0.718838	1	1	1
biological_process	GO:0033566	gamma-tubulin complex localization	0	1	0	0.718838	1	1	1
biological_process	GO:0022900	electron transport chain	0	3	0	0.137717	1	1	1
biological_process	GO:0006431	methionyl-tRNA aminoacylation	0	3	0	0.371307	1	1	1
biological_process	GO:0101030	tRNA-guanine transglycosylation	0	2	0	0.516665	1	1	1
biological_process	GO:0018344	protein geranylgeranylation	0	2	0	0.516665	1	1	1
biological_process	GO:0006611	protein export from nucleus	0	1	0	0.718838	1	1	1
biological_process	GO:0030968	endoplasmic reticulum unfolded protein response	0	3	0	0.371307	1	1	1
biological_process	GO:0031124	mRNA 3'-end processing	0	1	0	0.991982	0.0563379	1	1
biological_process	GO:0007186	G protein-coupled receptor signaling pathway	0	2	0	0.0710492	1	1	1
biological_process	GO:0019236	response to pheromone	0	2	0	0.516665	1	1	1
biological_process	GO:0006006	glucose metabolic process	0	2	0	0.0710492	1	1	1
biological_process	GO:0055088	lipid homeostasis	0	1	0	0.718838	1	1	1
biological_process	GO:0006998	nuclear envelope organization	0	1	0	0.718838	1	1	1
biological_process	GO:0017000	antibiotic biosynthetic process	0	3	0	0.371307	1	1	1
biological_process	GO:0006879	cellular iron ion homeostasis	0	1	0	0.718838	1	1	1
biological_process	GO:0006826	iron ion transport	0	1	0	0.718838	1	1	1
biological_process	GO:0019303	D-ribose catabolic process	0	2	0	0.516665	1	1	1
biological_process	GO:0044208	'de novo' AMP biosynthetic process	0	4	0	0.266812	1	1	1
biological_process	GO:0032981	mitochondrial respiratory chain complex I assembly	0	2	0	0.516665	1	1	1
biological_process	GO:0070988	demethylation	0	2	0	0.567257	0.808299	1	1
biological_process	GO:0006335	DNA replication-dependent chromatin assembly	0	1	0	0.718838	1	1	1
biological_process	GO:0140042	lipid droplet formation	0	1	0	0.718838	1	1	1
biological_process	GO:0009166	nucleotide catabolic process	0	1	0	0.567257	0.808299	1	1
biological_process	GO:0046034	ATP metabolic process	0	3	0	0.039946	0.988842	0.997	1
biological_process	GO:0061015	snRNA import into nucleus	0	2	0	0.516665	1	1	1
biological_process	GO:0030178	negative regulation of Wnt signaling pathway	0	2	0	0.778537	0.538383	1	1
biological_process	GO:1902751	positive regulation of cell cycle G2/M phase transition	0	3	0	0.371307	1	1	1
biological_process	GO:0006031	chitin biosynthetic process	0	2	0	0.516665	1	1	1
biological_process	GO:0000731	DNA synthesis involved in DNA repair	0	1	0	0.921011	0.483335	1	1
biological_process	GO:0006189	'de novo' IMP biosynthetic process	0	1	0	0.718838	1	1	1
biological_process	GO:0042773	ATP synthesis coupled electron transport	0	1	0	0.516665	1	1	1
biological_process	GO:0017183	peptidyl-diphthamide biosynthetic process from peptidyl-histidine	0	4	0	0.266812	1	1	1
biological_process	GO:0006081	cellular aldehyde metabolic process	0	3	0	0.191701	1	1	1
biological_process	GO:0048870	cell motility	0	2	0	0.299932	0.870429	1	1
biological_process	GO:0006891	intra-Golgi vesicle-mediated transport	0	1	0	0.718838	1	1	1
biological_process	GO:0006414	translational elongation	0	1	0	0.480535	0.75399	1	1
biological_process	GO:0006729	tetrahydrobiopterin biosynthetic process	0	3	0	0.371307	1	1	1
biological_process	GO:0033512	L-lysine catabolic process to acetyl-CoA via saccharopine	0	1	0	0.718838	1	1	1
biological_process	GO:0006106	fumarate metabolic process	0	1	0	0.718838	1	1	1
biological_process	GO:0007010	cytoskeleton organization	0	2	0	0.963116	0.0647972	1	1
biological_process	GO:0009235	cobalamin metabolic process	0	1	0	0.718838	1	1	1
biological_process	GO:0006233	dTDP biosynthetic process	0	1	0	0.718838	1	1	1
biological_process	GO:0006662	glycerol ether metabolic process	0	1	0	0.807379	0.628693	1	1
biological_process	GO:0045892	negative regulation of transcription, DNA-templated	0	1	0	0.807379	0.628693	1	1
biological_process	GO:0006685	sphingomyelin catabolic process	0	3	0	0.371307	1	1	1
biological_process	GO:0006102	isocitrate metabolic process	0	3	0	0.371307	1	1	1
biological_process	GO:0032366	intracellular sterol transport	0	1	0	0.718838	1	1	1
biological_process	GO:0006474	N-terminal protein amino acid acetylation	0	1	0	0.807379	0.628693	1	1
biological_process	GO:0055070	copper ion homeostasis	0	1	0	0.137717	1	1	1
biological_process	GO:0006423	cysteinyl-tRNA aminoacylation	0	1	0	0.718838	1	1	1
biological_process	GO:0006559	L-phenylalanine catabolic process	0	2	0	0.516665	1	1	1
biological_process	GO:0006570	tyrosine metabolic process	0	1	0	0.516665	1	1	1
biological_process	GO:0055072	iron ion homeostasis	0	2	0	0.371307	1	1	1
biological_process	GO:0070940	dephosphorylation of RNA polymerase II C-terminal domain	0	1	0	0.718838	1	1	1
biological_process	GO:0000467	exonucleolytic trimming to generate mature 3'-end of 5.8S rRNA from tricistronic rRNA transcript (SSU-rRNA, 5.8S rRNA, LSU-rRNA)	0	3	0	0.371307	1	1	1
biological_process	GO:0140021	mitochondrial ADP transmembrane transport	0	6	0	0.137717	1	1	1
biological_process	GO:1990544	mitochondrial ATP transmembrane transport	0	6	0	0.137717	1	1	1
biological_process	GO:0006529	asparagine biosynthetic process	0	2	0	0.516665	1	1	1
biological_process	GO:0051259	protein complex oligomerization	0	2	0	0.684794	0.733188	1	1
biological_process	GO:0019432	triglyceride biosynthetic process	0	1	0	0.718838	1	1	1
biological_process	GO:0006695	cholesterol biosynthetic process	0	1	0	0.718838	1	1	1
biological_process	GO:0019287	isopentenyl diphosphate biosynthetic process, mevalonate pathway	0	1	0	0.718838	1	1	1
biological_process	GO:0009229	thiamine diphosphate biosynthetic process	0	3	0	0.371307	1	1	1
biological_process	GO:0006772	thiamine metabolic process	0	3	0	0.371307	1	1	1
biological_process	GO:0009089	lysine biosynthetic process via diaminopimelate	0	1	0	0.718838	1	1	1
biological_process	GO:0000956	nuclear-transcribed mRNA catabolic process	0	1	0	0.955673	0.161067	1	1
biological_process	GO:0032786	positive regulation of DNA-templated transcription, elongation	0	2	0	0.371307	1	1	1
biological_process	GO:0031204	posttranslational protein targeting to membrane, translocation	0	2	0	0.516665	1	1	1
biological_process	GO:0032324	molybdopterin cofactor biosynthetic process	0	1	0	0.718838	1	1	1
biological_process	GO:0018342	protein prenylation	0	3	0	0.0989237	1	1	1
biological_process	GO:0007154	cell communication	0	2	0	0.959612	0.0567058	1	1
biological_process	GO:0070682	proteasome regulatory particle assembly	0	1	0	0.718838	1	1	1
biological_process	GO:0009398	FMN biosynthetic process	0	1	0	0.718838	1	1	1
biological_process	GO:0009231	riboflavin biosynthetic process	0	1	0	0.718838	1	1	1
biological_process	GO:0006012	galactose metabolic process	0	2	0	0.516665	1	1	1
biological_process	GO:0030245	cellulose catabolic process	0	3	0	0.371307	1	1	1
biological_process	GO:0006021	inositol biosynthetic process	0	1	0	0.718838	1	1	1
biological_process	GO:0006437	tyrosyl-tRNA aminoacylation	0	1	0	0.718838	1	1	1
biological_process	GO:0045727	positive regulation of translation	0	1	0	0.516665	1	1	1
biological_process	GO:0042273	ribosomal large subunit biogenesis	0	3	0	0.580572	0.645826	1	1
biological_process	GO:0019441	tryptophan catabolic process to kynurenine	0	2	0	0.516665	1	1	1
biological_process	GO:0006427	histidyl-tRNA aminoacylation	0	1	0	0.718838	1	1	1
biological_process	GO:0033567	DNA replication, Okazaki fragment processing	0	1	0	0.718838	1	1	1
biological_process	GO:0070966	nuclear-transcribed mRNA catabolic process, no-go decay	0	1	0	0.718838	1	1	1
biological_process	GO:0070481	nuclear-transcribed mRNA catabolic process, non-stop decay	0	1	0	0.718838	1	1	1
biological_process	GO:0071025	RNA surveillance	0	1	0	0.718838	1	1	1
biological_process	GO:0006851	mitochondrial calcium ion transmembrane transport	0	1	0	0.718838	1	1	1
biological_process	GO:0006048	UDP-N-acetylglucosamine biosynthetic process	0	3	0	0.371307	1	1	1
biological_process	GO:0070476	rRNA (guanine-N7)-methylation	0	1	0	0.718838	1	1	1
biological_process	GO:0009082	branched-chain amino acid biosynthetic process	0	1	0	0.718838	1	1	1
biological_process	GO:0008652	cellular amino acid biosynthetic process	0	1	0	0.00359318	1	0.322	1
biological_process	GO:0009311	oligosaccharide metabolic process	0	2	0	0.294046	0.928951	1	1
biological_process	GO:0090114	COPII-coated vesicle budding	0	1	0	0.718838	1	1	1
biological_process	GO:0006508	proteolysis	0	2	0	0.93916	0.0854648	1	1
biological_process	GO:0009083	branched-chain amino acid catabolic process	0	1	0	0.718838	1	1	1
biological_process	GO:0000045	autophagosome assembly	0	2	0	0.516665	1	1	1
biological_process	GO:0000103	sulfate assimilation	0	1	0	0.718838	1	1	1
biological_process	GO:0016575	histone deacetylation	0	1	0	0.718838	1	1	1
biological_process	GO:0045901	positive regulation of translational elongation	0	1	0	0.718838	1	1	1
biological_process	GO:0045905	positive regulation of translational termination	0	1	0	0.718838	1	1	1
biological_process	GO:0016310	phosphorylation	0	2	0	0.299908	0.810304	1	1
biological_process	GO:0006817	phosphate ion transport	0	3	0	0.266812	1	1	1
biological_process	GO:0000209	protein polyubiquitination	0	2	0	0.371307	1	1	1
biological_process	GO:0006572	tyrosine catabolic process	0	1	0	0.718838	1	1	1
biological_process	GO:0006108	malate metabolic process	0	2	0	0.516665	1	1	1
biological_process	GO:0009062	fatty acid catabolic process	0	1	0	0.251952	0.896654	1	1
biological_process	GO:0006231	dTMP biosynthetic process	0	1	0	0.718838	1	1	1
biological_process	GO:0043048	dolichyl monophosphate biosynthetic process	0	1	0	0.718838	1	1	1
biological_process	GO:0042351	'de novo' GDP-L-fucose biosynthetic process	0	1	0	0.718838	1	1	1
biological_process	GO:2000601	positive regulation of Arp2/3 complex-mediated actin nucleation	0	3	0	0.371307	1	1	1
biological_process	GO:0006482	protein demethylation	0	1	0	0.718838	1	1	1
biological_process	GO:0042274	ribosomal small subunit biogenesis	0	3	0	0.191701	1	1	1
biological_process	GO:0006487	protein N-linked glycosylation	0	2	0	0.180498	0.963363	1	1
biological_process	GO:0007030	Golgi organization	0	1	0	0.718838	1	1	1
biological_process	GO:0007031	peroxisome organization	0	1	0	0.709994	0.519465	1	1
biological_process	GO:0006285	base-excision repair, AP site formation	0	1	0	0.718838	1	1	1
biological_process	GO:0006420	arginyl-tRNA aminoacylation	0	2	0	0.516665	1	1	1
biological_process	GO:0009056	catabolic process	0	1	0	0.223304	0.815202	1	1
biological_process	GO:0032509	endosome transport via multivesicular body sorting pathway	0	1	0	0.975876	0.138901	1	1
biological_process	GO:0016973	poly(A)+ mRNA export from nucleus	0	1	0	0.718838	1	1	1
biological_process	GO:0006123	mitochondrial electron transport, cytochrome c to oxygen	0	1	0	0.718838	1	1	1
biological_process	GO:0016573	histone acetylation	0	1	0	0.921011	0.483335	1	1
biological_process	GO:0006654	phosphatidic acid biosynthetic process	0	1	0	0.718838	1	1	1
biological_process	GO:0006913	nucleocytoplasmic transport	0	1	0	0.0582334	0.980032	1	1
biological_process	GO:0002181	cytoplasmic translation	0	1	0	0.0710492	1	1	1
biological_process	GO:0002128	tRNA nucleoside ribose methylation	0	1	0	0.718838	1	1	1
biological_process	GO:0019563	glycerol catabolic process	0	1	0	0.718838	1	1	1
biological_process	GO:0006313	transposition, DNA-mediated	0	1	0	0.718838	1	1	1
biological_process	GO:0000076	DNA replication checkpoint signaling	0	1	0	0.718838	1	1	1
biological_process	GO:0048478	replication fork protection	0	1	0	0.718838	1	1	1
biological_process	GO:0006605	protein targeting	0	1	0	0.158	0.928786	1	1
biological_process	GO:0043154	negative regulation of cysteine-type endopeptidase activity involved in apoptotic process	0	1	0	0.718838	1	1	1
biological_process	GO:0032968	positive regulation of transcription elongation from RNA polymerase II promoter	0	1	0	0.718838	1	1	1
biological_process	GO:0000132	establishment of mitotic spindle orientation	0	1	0	0.718838	1	1	1
biological_process	GO:0051012	microtubule sliding	0	1	0	0.718838	1	1	1
biological_process	GO:1903818	positive regulation of voltage-gated potassium channel activity	0	1	0	0.718838	1	1	1
biological_process	GO:0032222	regulation of synaptic transmission, cholinergic	0	1	0	0.718838	1	1	1
biological_process	GO:0030431	sleep	0	1	0	0.718838	1	1	1
biological_process	GO:0036265	RNA (guanine-N7)-methylation	0	1	0	0.516665	1	1	1
biological_process	GO:0008612	peptidyl-lysine modification to peptidyl-hypusine	0	1	0	0.718838	1	1	1
biological_process	GO:0016560	protein import into peroxisome matrix, docking	0	1	0	0.718838	1	1	1
biological_process	GO:0006562	proline catabolic process	0	1	0	0.718838	1	1	1
biological_process	GO:0000422	autophagy of mitochondrion	0	1	0	0.718838	1	1	1
biological_process	GO:0016558	protein import into peroxisome matrix	0	1	0	0.516665	1	1	1
biological_process	GO:0070816	phosphorylation of RNA polymerase II C-terminal domain	0	1	0	0.718838	1	1	1
biological_process	GO:0019556	histidine catabolic process to glutamate and formamide	0	1	0	0.718838	1	1	1
biological_process	GO:0019557	histidine catabolic process to glutamate and formate	0	1	0	0.718838	1	1	1
biological_process	GO:1901136	carbohydrate derivative catabolic process	0	1	0	0.0828306	0.986447	1	1
biological_process	GO:0016233	telomere capping	0	1	0	0.718838	1	1	1
biological_process	GO:0000469	cleavage involved in rRNA processing	0	2	0	0.191701	1	1	1
biological_process	GO:0035303	regulation of dephosphorylation	0	1	0	0.955342	0.128613	1	1
biological_process	GO:1903259	exon-exon junction complex disassembly	0	1	0	0.718838	1	1	1
biological_process	GO:0045859	regulation of protein kinase activity	0	1	0	0.972952	0.0898646	1	1
biological_process	GO:0042350	GDP-L-fucose biosynthetic process	0	1	0	0.516665	1	1	1
biological_process	GO:0019673	GDP-mannose metabolic process	0	1	0	0.371307	1	1	1
biological_process	GO:0042779	tRNA 3'-trailer cleavage	0	1	0	0.718838	1	1	1
biological_process	GO:0000350	generation of catalytic spliceosome for second transesterification step	0	1	0	0.718838	1	1	1
biological_process	GO:0070681	glutaminyl-tRNAGln biosynthesis via transamidation	0	1	0	0.718838	1	1	1
biological_process	GO:0032543	mitochondrial translation	0	1	0	0.516665	1	1	1
biological_process	GO:0006164	purine nucleotide biosynthetic process	0	1	0	0.000950711	1	0.1	1
biological_process	GO:0000154	rRNA modification	0	1	0	0.567257	0.808299	1	1
biological_process	GO:0051391	tRNA acetylation	0	1	0	0.718838	1	1	1
biological_process	GO:0019483	beta-alanine biosynthetic process	0	1	0	0.718838	1	1	1
biological_process	GO:0006210	thymine catabolic process	0	1	0	0.718838	1	1	1
biological_process	GO:0006212	uracil catabolic process	0	1	0	0.718838	1	1	1
biological_process	GO:0042558	pteridine-containing compound metabolic process	0	1	0	0.0366367	1	0.994	1
biological_process	GO:0009081	branched-chain amino acid metabolic process	0	1	0	0.371307	1	1	1
biological_process	GO:0044782	cilium organization	0	1	0	0.884681	0.184023	1	1
biological_process	GO:0000462	maturation of SSU-rRNA from tricistronic rRNA transcript (SSU-rRNA, 5.8S rRNA, LSU-rRNA)	0	1	0	0.718838	1	1	1
biological_process	GO:0044255	cellular lipid metabolic process	0	1	0	0.0568913	0.962685	1	1
biological_process	GO:0006425	glutaminyl-tRNA aminoacylation	0	1	0	0.718838	1	1	1
biological_process	GO:0006574	valine catabolic process	0	1	0	0.718838	1	1	1
biological_process	GO:0043547	positive regulation of GTPase activity	0	1	0	0.718838	1	1	1
biological_process	GO:0016578	histone deubiquitination	0	1	0	0.929965	0.315206	1	1
cellular_component	GO:0005634	nucleus	200	510	0.392157	0.999989	1.63335e-05	1	0	J9I7V6_9SPIT	J9G4R6_9SPIT	J9I958_9SPIT	J9ITP2_9SPIT	J9IMV5_9SPIT	J9I0T6_9SPIT	J9HNJ6_9SPIT	J9HMU7_9SPIT	J9IGZ1_9SPIT	J9I5F6_9SPIT	J9I5V6_9SPIT	J9HXX4_9SPIT	J9GC51_9SPIT	J9I4G3_9SPIT	J9HL15_9SPIT	J9EGE7_9SPIT	J9FRC4_9SPIT	J9J0Q1_9SPIT	J9I019_9SPIT	J9I9Q0_9SPIT	J9HQV8_9SPIT	J9J9U2_9SPIT	J9HMH3_9SPIT	J9I261_9SPIT	J9IIB5_9SPIT	J9IXK9_9SPIT	J9J7E3_9SPIT	J9FTI4_9SPIT	J9FEJ8_9SPIT	J9J797_9SPIT	J9FC68_9SPIT	J9IPQ3_9SPIT	J9G9L3_9SPIT	J9JBY0_9SPIT	J9J4G1_9SPIT	J9J0S4_9SPIT	J9ISM8_9SPIT	J9EY84_9SPIT	J9J9E4_9SPIT	J9IWS8_9SPIT
cellular_component	GO:0030014	CCR4-NOT complex	12	13	0.923077	1	9.88857e-08	1	0	J9HVI5_9SPIT	J9I6C9_9SPIT	J9IVB4_9SPIT	J9I7M3_9SPIT	J9J3Z0_9SPIT	J9IAS0_9SPIT	J9ILA0_9SPIT	J9II16_9SPIT	J9HWN5_9SPIT	J9IHT7_9SPIT	J9ET52_9SPIT	J9IFF9_9SPIT
cellular_component	GO:0005874	microtubule	55	126	0.436508	0.999851	0.000300142	1	0.019	J9J832_9SPIT	J9HKY6_9SPIT	J9EHV1_9SPIT	J9HPC3_9SPIT	J9IFU2_9SPIT	J9FWR7_9SPIT	J9IWT6_9SPIT	J9IXD0_9SPIT	J9IDX5_9SPIT	J9IDS6_9SPIT	J9I9G3_9SPIT	J9INN4_9SPIT	J9IV82_9SPIT	J9EUN6_9SPIT	J9FM73_9SPIT	J9J913_9SPIT	J9I245_9SPIT	J9EM83_9SPIT	J9EDV3_9SPIT	J9IER7_9SPIT	J9IP05_9SPIT	J9ITW3_9SPIT	J9IP15_9SPIT	J9IWJ0_9SPIT	J9HQL8_9SPIT	J9HZ87_9SPIT	J9GDR6_9SPIT	J9I2A1_9SPIT	J9I3F5_9SPIT	J9IY48_9SPIT	J9HPH5_9SPIT	J9FKS3_9SPIT	J9HKR5_9SPIT	J9EVD5_9SPIT	J9I8Y2_9SPIT	J9I7H4_9SPIT	J9IBM3_9SPIT	J9EYK0_9SPIT	J9J114_9SPIT	J9J9K7_9SPIT
cellular_component	GO:0005856	cytoskeleton	12	31	0.387097	0.999802	0.000328515	1	0.019	J9GCY5_9SPIT	J9HUQ0_9SPIT	J9HN36_9SPIT	J9IIR1_9SPIT	J9FYW6_9SPIT	J9J6E6_9SPIT	J9G3N3_9SPIT	J9I7M8_9SPIT	J9JA37_9SPIT	J9FEA4_9SPIT	J9HSP5_9SPIT	J9IWK7_9SPIT
cellular_component	GO:0000172	ribonuclease MRP complex	5	5	1	1	0.00205772	1	0.154	J9ISR6_9SPIT	J9HRD5_9SPIT	J9GAI5_9SPIT	J9HZP8_9SPIT	J9I342_9SPIT
cellular_component	GO:0005667	transcription regulator complex	6	10	0.6	0.999241	0.00230286	1	0.159	J9IWS8_9SPIT	J9J577_9SPIT	J9J1B4_9SPIT	J9IET2_9SPIT	J9I9B5_9SPIT	J9F1J9_9SPIT
cellular_component	GO:0005732	sno(s)RNA-containing ribonucleoprotein complex	2	2	1	0.999665	0.00347393	1	0.248	J9IF03_9SPIT	J9EUY1_9SPIT
cellular_component	GO:0005768	endosome	3	4	0.75	0.997952	0.00801382	1	0.445	J9HP95_9SPIT	J9HMB6_9SPIT	J9IDB9_9SPIT
cellular_component	GO:0005643	nuclear pore	7	10	0.7	0.998756	0.00867669	1	0.485	J9J9Y1_9SPIT	J9G9V4_9SPIT	J9J1V8_9SPIT	J9J4X8_9SPIT	J9IGE4_9SPIT	J9IR28_9SPIT	J9JCL6_9SPIT
cellular_component	GO:0000796	condensin complex	5	6	0.833333	0.999404	0.00936401	1	0.542	J9J946_9SPIT	J9HPL7_9SPIT	J9JB77_9SPIT	J9HUI0_9SPIT	J9IGA5_9SPIT
cellular_component	GO:0030677	ribonuclease P complex	2	3	0.666667	0.999404	0.00936401	1	0.542	J9HRD5_9SPIT	J9GAI5_9SPIT
cellular_component	GO:0031410	cytoplasmic vesicle	0	1	0	0.991035	0.0196941	1	0.751
cellular_component	GO:0030015	CCR4-NOT core complex	3	3	1	1	0.0244631	1	0.901	J9EGE7_9SPIT	J9I3B9_9SPIT	J9J2X7_9SPIT
cellular_component	GO:0070772	PAS complex	3	3	1	1	0.0244631	1	0.901	J9IF87_9SPIT	J9ER66_9SPIT	J9I4W0_9SPIT
cellular_component	GO:0005655	nucleolar ribonuclease P complex	3	3	1	1	0.0244631	1	0.901	J9ISR6_9SPIT	J9HZP8_9SPIT	J9I342_9SPIT
cellular_component	GO:0017053	transcription repressor complex	1	1	1	1	0.0244631	1	0.901	J9ISM8_9SPIT
cellular_component	GO:0005669	transcription factor TFIID complex	5	7	0.714286	0.996862	0.0249284	1	0.917	J9IGM3_9SPIT	J9G7G3_9SPIT	J9HLB2_9SPIT	J9IVS0_9SPIT	J9I6I5_9SPIT
cellular_component	GO:0005869	dynactin complex	4	5	0.8	0.997942	0.0272504	1	0.953	J9I6I7_9SPIT	J9ISE9_9SPIT	J9JB81_9SPIT	J9HX38_9SPIT
cellular_component	GO:0005663	DNA replication factor C complex	4	5	0.8	0.997942	0.0272504	1	0.953	J9FU58_9SPIT	J9EPJ7_9SPIT	J9FS89_9SPIT	J9J1G3_9SPIT
cellular_component	GO:0005815	microtubule organizing center	12	27	0.444444	0.984027	0.0326604	1	0.961	J9IPQ2_9SPIT	J9ER84_9SPIT	J9I5C2_9SPIT	J9HLN7_9SPIT	J9I3F5_9SPIT	J9HTB0_9SPIT	J9G740_9SPIT	J9FWT0_9SPIT	J9HLI2_9SPIT	J9IJZ0_9SPIT	J9J7F9_9SPIT	J9IBE2_9SPIT
cellular_component	GO:0005814	centriole	7	12	0.583333	0.992395	0.0323472	1	0.961	J9FNJ3_9SPIT	J9ELB6_9SPIT	J9HRS9_9SPIT	J9JAH2_9SPIT	J9IKP9_9SPIT	J9J9K7_9SPIT	J9I8W9_9SPIT
cellular_component	GO:0030117	membrane coat	1	3	0.333333	0.967116	0.0694155	1	0.998	J9ERJ6_9SPIT
cellular_component	GO:0031932	TORC2 complex	3	4	0.75	0.992904	0.0765637	1	0.999	J9J2U9_9SPIT	J9I589_9SPIT	J9HTG0_9SPIT
cellular_component	GO:0000145	exocyst	3	4	0.75	0.992904	0.0765637	1	0.999	J9IHI7_9SPIT	J9IYK3_9SPIT	J9IIM8_9SPIT
cellular_component	GO:0016021	integral component of membrane	1263	4599	0.274625	6.27668e-06	0.999995	0	1	J9FQW4_9SPIT	J9F095_9SPIT	J9EIG6_9SPIT	J9IP53_9SPIT	J9EJ23_9SPIT	J9J3N3_9SPIT	J9J7U5_9SPIT	J9ISI2_9SPIT	J9HUF9_9SPIT	J9HVR3_9SPIT	J9FBF7_9SPIT	J9I5T7_9SPIT	J9IYK0_9SPIT	J9HNT5_9SPIT	J9J1B3_9SPIT	J9IVA5_9SPIT	J9GB62_9SPIT	J9IUI4_9SPIT	J9IJZ7_9SPIT	J9IA40_9SPIT	J9FVU3_9SPIT	J9I568_9SPIT	J9EGQ7_9SPIT	J9IJE8_9SPIT	J9IBP0_9SPIT	J9EGB0_9SPIT	J9ISA7_9SPIT	J9FBX6_9SPIT	J9JAD3_9SPIT	J9EU70_9SPIT	J9IBI6_9SPIT	J9I3L9_9SPIT	J9IQP2_9SPIT	J9F1Z1_9SPIT	J9IQT4_9SPIT	J9FXS8_9SPIT	J9HX25_9SPIT	J9J633_9SPIT	J9II63_9SPIT	J9J2H8_9SPIT
cellular_component	GO:0005737	cytoplasm	157	504	0.311508	0.0408258	0.965472	0.831	1	J9IGJ9_9SPIT	J9HZQ8_9SPIT	J9G7M7_9SPIT	J9I5G8_9SPIT	J9FNJ3_9SPIT	J9GCY5_9SPIT	J9IWS9_9SPIT	J9ICC9_9SPIT	J9EXI5_9SPIT	J9EHB3_9SPIT	J9I2V5_9SPIT	J9IDB1_9SPIT	J9IEG4_9SPIT	J9F8X5_9SPIT	J9ICD4_9SPIT	J9EGE7_9SPIT	J9I688_9SPIT	J9I9V6_9SPIT	J9IWK4_9SPIT	J9I234_9SPIT	J9FUF5_9SPIT	J9JA14_9SPIT	J9HVY8_9SPIT	J9G5P0_9SPIT	J9HYW3_9SPIT	J9JA46_9SPIT	J9HQW6_9SPIT	J9IPQ2_9SPIT	J9I0N2_9SPIT	J9HUQ0_9SPIT	J9J8B2_9SPIT	J9I549_9SPIT	J9IEN6_9SPIT	J9ESZ8_9SPIT	J9JAB7_9SPIT	J9EFF5_9SPIT	J9FZI2_9SPIT	J9F4H8_9SPIT	J9FYW6_9SPIT	J9HXJ0_9SPIT
cellular_component	GO:0016020	membrane	64	159	0.402516	5.86276e-05	0.999954	0	1	J9FRI7_9SPIT	J9HZQ8_9SPIT	J9IIR2_9SPIT	J9G224_9SPIT	J9HZR0_9SPIT	J9IQ05_9SPIT	J9IHC2_9SPIT	J9IHC3_9SPIT	J9HL19_9SPIT	J9I0S1_9SPIT	J9I2U6_9SPIT	J9IM53_9SPIT	J9I4V1_9SPIT	J9IRD7_9SPIT	J9I5I1_9SPIT	J9FGN9_9SPIT	J9INX1_9SPIT	J9HSA4_9SPIT	J9EUS5_9SPIT	J9J2V6_9SPIT	J9ITY7_9SPIT	J9HSN4_9SPIT	J9INI8_9SPIT	J9JBR6_9SPIT	J9IYU6_9SPIT	J9HMK8_9SPIT	J9J821_9SPIT	J9IE26_9SPIT	J9HYS1_9SPIT	J9EWH2_9SPIT	J9I9U6_9SPIT	J9I996_9SPIT	J9EG72_9SPIT	J9IH56_9SPIT	J9HQA0_9SPIT	J9I6R6_9SPIT	J9J1W7_9SPIT	J9IUY6_9SPIT	J9FVP6_9SPIT	J9JBU0_9SPIT
cellular_component	GO:0005886	plasma membrane	17	68	0.25	0.272273	0.801093	1	1	J9I6R4_9SPIT	J9IY89_9SPIT	J9FXK4_9SPIT	J9IYW6_9SPIT	J9IHU6_9SPIT	J9I327_9SPIT	J9HPW0_9SPIT	J9IRS3_9SPIT	J9FDN9_9SPIT	J9J2J9_9SPIT	J9J4A2_9SPIT	J9IGH7_9SPIT	J9HTS2_9SPIT	J9J8M2_9SPIT	J9IYV6_9SPIT	J9IRN9_9SPIT	J9HZ93_9SPIT
cellular_component	GO:0031514	motile cilium	14	41	0.341463	0.815953	0.285706	1	1	J9IQN0_9SPIT	J9IVP1_9SPIT	J9F4W4_9SPIT	J9J904_9SPIT	J9J3C9_9SPIT	J9FYW6_9SPIT	J9HZ83_9SPIT	J9ILQ9_9SPIT	J9I651_9SPIT	J9JA37_9SPIT	J9I542_9SPIT	J9HS49_9SPIT	J9GCU0_9SPIT	J9IB95_9SPIT
cellular_component	GO:0005739	mitochondrion	11	54	0.203704	0.000873717	0.999601	0.029	1	J9ITP2_9SPIT	J9J123_9SPIT	J9IFA9_9SPIT	J9HZF6_9SPIT	J9IWX2_9SPIT	J9IDQ5_9SPIT	J9HKQ5_9SPIT	J9I2C3_9SPIT	J9IZM8_9SPIT	J9ER27_9SPIT	J9IEC0_9SPIT
cellular_component	GO:0005789	endoplasmic reticulum membrane	11	64	0.171875	9.46883e-05	0.99997	0	1	J9JB84_9SPIT	J9HRP4_9SPIT	J9I702_9SPIT	J9G2G1_9SPIT	J9FS50_9SPIT	J9IGR8_9SPIT	J9J530_9SPIT	J9IVZ0_9SPIT	J9FIV8_9SPIT	J9J121_9SPIT	J9IS73_9SPIT
cellular_component	GO:0110165	cellular anatomical entity	10	30	0.333333	0.0268388	0.984878	0.715	1	J9IP25_9SPIT	J9I2H5_9SPIT	J9JC92_9SPIT	J9ID80_9SPIT	J9I504_9SPIT	J9FU94_9SPIT	J9IGA4_9SPIT	J9F631_9SPIT	J9HYW2_9SPIT	J9IZ94_9SPIT
cellular_component	GO:0005929	cilium	10	39	0.25641	0.635776	0.442085	1	1	J9HZ22_9SPIT	J9ELB6_9SPIT	J9FF44_9SPIT	J9GE70_9SPIT	J9HQL1_9SPIT	J9ITF0_9SPIT	J9FWT0_9SPIT	J9I7X7_9SPIT	J9ENF0_9SPIT	J9IS39_9SPIT
cellular_component	GO:0005829	cytosol	7	26	0.269231	0.117659	0.938515	1	1	J9I5Q7_9SPIT	J9HUA9_9SPIT	J9HZ74_9SPIT	J9IPW3_9SPIT	J9IM72_9SPIT	J9ITA7_9SPIT	J9FWL8_9SPIT
cellular_component	GO:0005730	nucleolus	7	59	0.118644	0.0211236	0.990369	0.587	1	J9IMZ5_9SPIT	J9I5J9_9SPIT	J9IAK0_9SPIT	J9IDQ5_9SPIT	J9IY61_9SPIT	J9IAR9_9SPIT	J9ID54_9SPIT
cellular_component	GO:0005794	Golgi apparatus	6	19	0.315789	0.489845	0.63694	1	1	J9IR91_9SPIT	J9I471_9SPIT	J9IRY6_9SPIT	J9HUV9_9SPIT	J9JA49_9SPIT	J9HWM7_9SPIT
cellular_component	GO:0005694	chromosome	6	14	0.428571	0.938301	0.0949382	1	1	J9I4G3_9SPIT	J9IRE9_9SPIT	J9FV51_9SPIT	J9I4X0_9SPIT	J9IPI7_9SPIT	J9FP03_9SPIT
cellular_component	GO:0005777	peroxisome	6	23	0.26087	0.603212	0.545762	1	1	J9I260_9SPIT	J9J436_9SPIT	J9IIH6_9SPIT	J9I8R5_9SPIT	J9IUE8_9SPIT	J9I1Y3_9SPIT
cellular_component	GO:0005681	spliceosomal complex	6	31	0.193548	0.185728	0.90313	1	1	J9G6C4_9SPIT	J9IGJ4_9SPIT	J9I2Y7_9SPIT	J9IF18_9SPIT	J9INM7_9SPIT	J9IWR3_9SPIT
cellular_component	GO:0005783	endoplasmic reticulum	5	23	0.217391	7.94397e-05	0.999971	0	1	J9IA40_9SPIT	J9J107_9SPIT	J9IVF0_9SPIT	J9IGX6_9SPIT	J9J6G7_9SPIT
cellular_component	GO:0005743	mitochondrial inner membrane	5	38	0.131579	0.0156419	0.994198	0.457	1	J9IR36_9SPIT	J9J7M5_9SPIT	J9IDK9_9SPIT	J9IJ04_9SPIT	J9IHK9_9SPIT
cellular_component	GO:0000781	chromosome, telomeric region	5	10	0.5	0.932313	0.189493	1	1	J9EDK6_9SPIT	J9HJD1_9SPIT	J9J2N2_9SPIT	J9IFJ9_9SPIT	J9IY85_9SPIT
cellular_component	GO:0030286	dynein complex	4	33	0.121212	0.17651	0.898688	1	1	J9HPC3_9SPIT	J9HQL8_9SPIT	J9I4J2_9SPIT	J9ICH3_9SPIT
cellular_component	GO:0000502	proteasome complex	4	23	0.173913	0.00231476	0.999393	0.076	1	J9HQX8_9SPIT	J9IUZ5_9SPIT	J9I525_9SPIT	J9F4X5_9SPIT
cellular_component	GO:0000139	Golgi membrane	4	19	0.210526	0.225472	0.899303	1	1	J9I568_9SPIT	J9HXD1_9SPIT	J9IRV8_9SPIT	J9G878_9SPIT
cellular_component	GO:0048188	Set1C/COMPASS complex	4	13	0.307692	0.682984	0.549208	1	1	J9HJD4_9SPIT	J9G7G7_9SPIT	J9FDP7_9SPIT	J9I409_9SPIT
cellular_component	GO:0030127	COPII vesicle coat	4	9	0.444444	0.912668	0.248585	1	1	J9ETA3_9SPIT	J9HMM7_9SPIT	J9F2X1_9SPIT	J9IES7_9SPIT
cellular_component	GO:0005840	ribosome	3	100	0.03	2.52798e-14	1	0	1	J9I2V5_9SPIT	J9FJ09_9SPIT	J9I9F8_9SPIT
cellular_component	GO:0034464	BBSome	3	6	0.5	0.936977	0.238044	1	1	J9GCY5_9SPIT	J9I0G0_9SPIT	J9I6B1_9SPIT
cellular_component	GO:0000922	spindle pole	3	9	0.333333	0.751415	0.511398	1	1	J9I3F5_9SPIT	J9IJZ0_9SPIT	J9IBE2_9SPIT
cellular_component	GO:0031011	Ino80 complex	3	7	0.428571	0.886184	0.331215	1	1	J9EW47_9SPIT	J9G3M9_9SPIT	J9EXE8_9SPIT
cellular_component	GO:0005868	cytoplasmic dynein complex	3	5	0.6	0.97275	0.150534	1	1	J9FWT0_9SPIT	J9IS39_9SPIT	J9I5T6_9SPIT
cellular_component	GO:0032040	small-subunit processome	3	10	0.3	0.675109	0.59133	1	1	J9IAK0_9SPIT	J9IY61_9SPIT	J9ID54_9SPIT
cellular_component	GO:0000151	ubiquitin ligase complex	3	7	0.428571	0.879478	0.247898	1	1	J9I7S6_9SPIT	J9J4H0_9SPIT	J9IMK2_9SPIT
cellular_component	GO:0030131	clathrin adaptor complex	3	6	0.5	0.912668	0.248585	1	1	J9INE9_9SPIT	J9IS01_9SPIT	J9HUH3_9SPIT
cellular_component	GO:0005956	protein kinase CK2 complex	3	6	0.5	0.936977	0.238044	1	1	J9IH41_9SPIT	J9IF68_9SPIT	J9J0K5_9SPIT
cellular_component	GO:0005858	axonemal dynein complex	3	7	0.428571	0.823083	0.423794	1	1	J9EM83_9SPIT	J9ITC7_9SPIT	J9HYT4_9SPIT
cellular_component	GO:0005615	extracellular space	3	15	0.2	0.325361	0.856304	1	1	J9I6C4_9SPIT	J9JBF4_9SPIT	J9JAE4_9SPIT
cellular_component	GO:0005779	integral component of peroxisomal membrane	3	9	0.333333	0.751415	0.511398	1	1	J9ITS2_9SPIT	J9HSW8_9SPIT	J9HNP2_9SPIT
cellular_component	GO:0042555	MCM complex	3	8	0.375	0.823083	0.423794	1	1	J9FTI4_9SPIT	J9I3R5_9SPIT	J9I760_9SPIT
cellular_component	GO:0005852	eukaryotic translation initiation factor 3 complex	3	8	0.375	0.823083	0.423794	1	1	J9G3V3_9SPIT	J9J4N8_9SPIT	J9HJY2_9SPIT
cellular_component	GO:0005887	integral component of plasma membrane	3	6	0.5	0.936977	0.238044	1	1	J9I8L9_9SPIT	J9HU04_9SPIT	J9G8Q5_9SPIT
cellular_component	GO:0036064	ciliary basal body	3	6	0.5	0.936977	0.238044	1	1	J9HRS9_9SPIT	J9ITU4_9SPIT	J9JAH2_9SPIT
cellular_component	GO:0000814	ESCRT II complex	2	4	0.5	0.923436	0.331392	1	1	J9JBC6_9SPIT	J9GED3_9SPIT
cellular_component	GO:0031902	late endosome membrane	2	2	1	0.975537	0.203978	1	1	J9JBC6_9SPIT	J9GED3_9SPIT
cellular_component	GO:0016602	CCAAT-binding factor complex	2	4	0.5	0.923436	0.331392	1	1	J9IAT1_9SPIT	J9HQS8_9SPIT
cellular_component	GO:0005680	anaphase-promoting complex	2	4	0.5	0.923436	0.331392	1	1	J9INQ0_9SPIT	J9F6G2_9SPIT
cellular_component	GO:0016272	prefoldin complex	2	7	0.285714	0.668785	0.650007	1	1	J9I7X8_9SPIT	J9I4J4_9SPIT
cellular_component	GO:0044666	MLL3/4 complex	2	7	0.285714	0.668785	0.650007	1	1	J9IIZ9_9SPIT	J9HJD4_9SPIT
cellular_component	GO:0000220	vacuolar proton-transporting V-type ATPase, V0 domain	2	5	0.4	0.849466	0.451964	1	1	J9IEI8_9SPIT	J9IGD4_9SPIT
cellular_component	GO:0005891	voltage-gated calcium channel complex	2	5	0.4	0.849466	0.451964	1	1	J9IRR7_9SPIT	J9J0J0_9SPIT
cellular_component	GO:0005819	spindle	2	3	0.666667	0.896974	0.251255	1	1	J9J0Q1_9SPIT	J9I4E8_9SPIT
cellular_component	GO:0016459	myosin complex	2	10	0.2	0.40867	0.835365	1	1	J9HW57_9SPIT	J9I6A7_9SPIT
cellular_component	GO:0030126	COPI vesicle coat	2	5	0.4	0.849466	0.451964	1	1	J9HXD1_9SPIT	J9G878_9SPIT
cellular_component	GO:1990904	ribonucleoprotein complex	2	7	0.285714	0.0340007	0.980115	0.817	1	J9J0S4_9SPIT	J9FJ09_9SPIT
cellular_component	GO:0005930	axoneme	2	3	0.666667	0.510881	0.686463	1	1	J9ILQ9_9SPIT	J9G8V6_9SPIT
cellular_component	GO:0030496	midbody	2	2	1	1	0.0843013	1	1	J9J0Q1_9SPIT	J9I4E8_9SPIT
cellular_component	GO:0005759	mitochondrial matrix	2	10	0.2	0.337769	0.873839	1	1	J9G1F9_9SPIT	J9GCG4_9SPIT
cellular_component	GO:0000159	protein phosphatase type 2A complex	2	6	0.333333	0.761956	0.558923	1	1	J9FST9_9SPIT	J9IPE5_9SPIT
cellular_component	GO:0005654	nucleoplasm	2	8	0.25	0.771928	0.327847	1	1	J9IDQ5_9SPIT	J9ITA7_9SPIT
cellular_component	GO:0042995	cell projection	2	6	0.333333	0.629797	0.446215	1	1	J9IKP9_9SPIT	J9HSP5_9SPIT
cellular_component	GO:0032991	protein-containing complex	2	2	1	0.687443	0.344958	1	1	J9IRD7_9SPIT	J9IS96_9SPIT
cellular_component	GO:0000808	origin recognition complex	2	5	0.4	0.576206	0.725411	1	1	J9I673_9SPIT	J9I2N1_9SPIT
cellular_component	GO:0043625	delta DNA polymerase complex	2	2	1	1	0.0843013	1	1	J9J1K2_9SPIT	J9EYH8_9SPIT
cellular_component	GO:0097730	non-motile cilium	2	4	0.5	0.923436	0.331392	1	1	J9HN36_9SPIT	J9IIR1_9SPIT
cellular_component	GO:0016533	protein kinase 5 complex	2	2	1	1	0.0843013	1	1	J9FT74_9SPIT	J9JBQ1_9SPIT
cellular_component	GO:0000124	SAGA complex	2	3	0.666667	0.975537	0.203978	1	1	J9G7G3_9SPIT	J9HLB2_9SPIT
cellular_component	GO:0046695	SLIK (SAGA-like) complex	2	2	1	1	0.0843013	1	1	J9G7G3_9SPIT	J9HLB2_9SPIT
cellular_component	GO:1990112	RQC complex	2	2	1	1	0.0843013	1	1	J9HZ74_9SPIT	J9IPW3_9SPIT
cellular_component	GO:0032300	mismatch repair complex	2	9	0.222222	0.488602	0.786558	1	1	J9G449_9SPIT	J9J959_9SPIT
cellular_component	GO:0071203	WASH complex	2	4	0.5	0.923436	0.331392	1	1	J9HZQ6_9SPIT	J9EGC6_9SPIT
cellular_component	GO:0035658	Mon1-Ccz1 complex	2	3	0.666667	0.975537	0.203978	1	1	J9F784_9SPIT	J9HNB7_9SPIT
cellular_component	GO:0031463	Cul3-RING ubiquitin ligase complex	2	2	1	1	0.0843013	1	1	J9HYK4_9SPIT	J9IM09_9SPIT
cellular_component	GO:0000786	nucleosome	1	22	0.0454545	0.0052239	0.99948	0.177	1	J9G023_9SPIT
cellular_component	GO:0005758	mitochondrial intermembrane space	1	6	0.166667	0.441077	0.87245	1	1	J9FEL3_9SPIT
cellular_component	GO:0005672	transcription factor TFIIA complex	1	2	0.5	0.915699	0.496499	1	1	J9IEN0_9SPIT
cellular_component	GO:0030906	retromer, cargo-selective complex	1	1	1	1	0.2904	1	1	J9I5Q7_9SPIT
cellular_component	GO:0033179	proton-transporting V-type ATPase, V0 domain	1	7	0.142857	0.522236	0.72372	1	1	J9HW76_9SPIT
cellular_component	GO:0000178	exosome (RNase complex)	1	4	0.25	0.668608	0.746549	1	1	J9I4S3_9SPIT
cellular_component	GO:0015935	small ribosomal subunit	1	8	0.125	0.164635	0.96772	1	1	J9HN89_9SPIT
cellular_component	GO:0030870	Mre11 complex	1	1	1	1	0.2904	1	1	J9IUS7_9SPIT
cellular_component	GO:0043231	intracellular membrane-bounded organelle	1	18	0.0555556	0.900387	0.112785	1	1	J9IFM3_9SPIT
cellular_component	GO:0000407	phagophore assembly site	1	1	1	0.915699	0.496499	1	1	J9I6L2_9SPIT
cellular_component	GO:0005576	extracellular region	1	14	0.0714286	0.0473292	0.984334	0.929	1	J9IHW9_9SPIT
cellular_component	GO:0045254	pyruvate dehydrogenase complex	1	2	0.5	0.915699	0.496499	1	1	J9G1F9_9SPIT
cellular_component	GO:0043229	intracellular organelle	1	2	0.5	0.879349	0.134084	1	1	J9I0Q9_9SPIT
cellular_component	GO:0005778	peroxisomal membrane	1	2	0.5	0.810507	0.402261	1	1	J9J2B0_9SPIT
cellular_component	GO:0031981	nuclear lumen	1	4	0.25	0.323034	0.745253	1	1	J9IGA2_9SPIT
cellular_component	GO:0005666	RNA polymerase III complex	1	4	0.25	0.668608	0.746549	1	1	J9IXY1_9SPIT
cellular_component	GO:0000228	nuclear chromosome	1	3	0.333333	0.752102	0.429601	1	1	J9IWW3_9SPIT
cellular_component	GO:0070603	SWI/SNF superfamily-type complex	1	3	0.333333	0.932313	0.189493	1	1	J9IWW3_9SPIT
cellular_component	GO:0034457	Mpp10 complex	1	1	1	1	0.2904	1	1	J9IF03_9SPIT
cellular_component	GO:0005776	autophagosome	1	2	0.5	0.915699	0.496499	1	1	J9HXK8_9SPIT
cellular_component	GO:0008290	F-actin capping protein complex	1	2	0.5	0.915699	0.496499	1	1	J9HTV4_9SPIT
cellular_component	GO:0005685	U1 snRNP	1	4	0.25	0.668608	0.746549	1	1	J9F4N9_9SPIT
cellular_component	GO:0031965	nuclear membrane	1	3	0.333333	0.668608	0.746549	1	1	J9HRP4_9SPIT
cellular_component	GO:0033588	elongator holoenzyme complex	1	6	0.166667	0.441077	0.87245	1	1	J9GD08_9SPIT
cellular_component	GO:0030132	clathrin coat of coated pit	1	2	0.5	0.668608	0.746549	1	1	J9FPN1_9SPIT
cellular_component	GO:0030130	clathrin coat of trans-Golgi network vesicle	1	2	0.5	0.975537	0.203978	1	1	J9FPN1_9SPIT
cellular_component	GO:0005697	telomerase holoenzyme complex	1	1	1	1	0.2904	1	1	J9J2N2_9SPIT
cellular_component	GO:0043564	Ku70:Ku80 complex	1	2	0.5	0.915699	0.496499	1	1	J9ICR6_9SPIT
cellular_component	GO:0030992	intraciliary transport particle B	1	4	0.25	0.668608	0.746549	1	1	J9I651_9SPIT
cellular_component	GO:0000813	ESCRT I complex	1	2	0.5	0.915699	0.496499	1	1	J9I9Y0_9SPIT
cellular_component	GO:0005764	lysosome	1	2	0.5	0.915699	0.496499	1	1	J9IF79_9SPIT
cellular_component	GO:0048471	perinuclear region of cytoplasm	1	1	1	1	0.2904	1	1	J9IF79_9SPIT
cellular_component	GO:0000938	GARP complex	1	2	0.5	0.915699	0.496499	1	1	J9HUA9_9SPIT
cellular_component	GO:0010008	endosome membrane	1	1	1	0.865874	0.324891	1	1	J9HUA9_9SPIT
cellular_component	GO:0097361	CIA complex	1	2	0.5	0.915699	0.496499	1	1	J9JAS3_9SPIT
cellular_component	GO:0035267	NuA4 histone acetyltransferase complex	1	3	0.333333	0.796022	0.64276	1	1	J9JB53_9SPIT
cellular_component	GO:0000347	THO complex	1	1	1	0.915699	0.496499	1	1	J9IH57_9SPIT
cellular_component	GO:0030121	AP-1 adaptor complex	1	1	1	1	0.2904	1	1	J9I6E1_9SPIT
cellular_component	GO:0016593	Cdc73/Paf1 complex	1	3	0.333333	0.796022	0.64276	1	1	J9J2K4_9SPIT
cellular_component	GO:0000775	chromosome, centromeric region	1	1	1	1	0.2904	1	1	J9HSQ6_9SPIT
cellular_component	GO:0035060	brahma complex	1	1	1	1	0.2904	1	1	J9I2Q4_9SPIT
cellular_component	GO:0016514	SWI/SNF complex	1	1	1	1	0.2904	1	1	J9I2Q4_9SPIT
cellular_component	GO:0005960	glycine cleavage complex	1	1	1	1	0.2904	1	1	J9HKQ5_9SPIT
cellular_component	GO:1990316	Atg1/ULK1 kinase complex	1	1	1	1	0.2904	1	1	J9J871_9SPIT
cellular_component	GO:0030124	AP-4 adaptor complex	1	1	1	1	0.2904	1	1	J9IRY6_9SPIT
cellular_component	GO:0016605	PML body	1	1	1	1	0.2904	1	1	J9J8N8_9SPIT
cellular_component	GO:0044599	AP-5 adaptor complex	1	1	1	1	0.2904	1	1	J9HRQ7_9SPIT
cellular_component	GO:0005769	early endosome	1	1	1	0.796022	0.64276	1	1	J9HZQ6_9SPIT
cellular_component	GO:0008540	proteasome regulatory particle, base subcomplex	1	2	0.5	0.915699	0.496499	1	1	J9I9X2_9SPIT
cellular_component	GO:0005675	transcription factor TFIIH holo complex	1	2	0.5	0.915699	0.496499	1	1	J9HVQ3_9SPIT
cellular_component	GO:0016592	mediator complex	1	3	0.333333	0.796022	0.64276	1	1	J9IP26_9SPIT
cellular_component	GO:0061617	MICOS complex	1	2	0.5	0.915699	0.496499	1	1	J9I6F4_9SPIT
cellular_component	GO:0005744	TIM23 mitochondrial import inner membrane translocase complex	1	3	0.333333	0.796022	0.64276	1	1	J9FIJ3_9SPIT
cellular_component	GO:1990745	EARP complex	1	1	1	1	0.2904	1	1	J9IM72_9SPIT
cellular_component	GO:0031083	BLOC-1 complex	1	1	1	1	0.2904	1	1	J9IAD2_9SPIT
cellular_component	GO:0030688	preribosome, small subunit precursor	1	1	1	1	0.2904	1	1	J9IUG7_9SPIT
cellular_component	GO:0017054	negative cofactor 2 complex	1	1	1	1	0.2904	1	1	J9G134_9SPIT
cellular_component	GO:0000243	commitment complex	1	1	1	1	0.2904	1	1	J9F4N9_9SPIT
cellular_component	GO:0071004	U2-type prespliceosome	1	1	1	1	0.2904	1	1	J9F4N9_9SPIT
cellular_component	GO:0070176	DRM complex	1	1	1	1	0.2904	1	1	J9IRB8_9SPIT
cellular_component	GO:0032299	ribonuclease H2 complex	1	1	1	1	0.2904	1	1	J9IZR7_9SPIT
cellular_component	GO:0000408	EKC/KEOPS complex	1	1	1	1	0.2904	1	1	J9HSM0_9SPIT
cellular_component	GO:0030136	clathrin-coated vesicle	1	1	1	0.886184	0.331215	1	1	J9JAR5_9SPIT
cellular_component	GO:0016035	zeta DNA polymerase complex	1	1	1	1	0.2904	1	1	J9IFK1_9SPIT
cellular_component	GO:0031090	organelle membrane	1	1	1	0.000101138	0.999948	0.001	1	J9IFM3_9SPIT
cellular_component	GO:0000126	transcription factor TFIIIB complex	1	1	1	1	0.2904	1	1	J9JBF3_9SPIT
cellular_component	GO:0060170	ciliary membrane	0	6	0	0.12755	1	1	1
cellular_component	GO:0005813	centrosome	0	3	0	0.35724	1	1	1
cellular_component	GO:0000506	glycosylphosphatidylinositol-N-acetylglucosaminyltransferase (GPI-GnT) complex	0	2	0	0.503501	1	1	1
cellular_component	GO:0005871	kinesin complex	0	1	0	0.7096	1	1	1
cellular_component	GO:0015934	large ribosomal subunit	0	9	0	0.00410204	1	0.139	1
cellular_component	GO:0008250	oligosaccharyltransferase complex	0	3	0	0.253451	1	1	1
cellular_component	GO:0035101	FACT complex	0	2	0	0.503501	1	1	1
cellular_component	GO:0030173	integral component of Golgi membrane	0	2	0	0.503501	1	1	1
cellular_component	GO:0071006	U2-type catalytic step 1 spliceosome	0	1	0	0.7096	1	1	1
cellular_component	GO:0035145	exon-exon junction complex	0	1	0	0.7096	1	1	1
cellular_component	GO:0005885	Arp2/3 protein complex	0	5	0	0.179804	1	1	1
cellular_component	GO:0016471	vacuolar proton-transporting V-type ATPase complex	0	2	0	0.35724	1	1	1
cellular_component	GO:0000439	transcription factor TFIIH core complex	0	5	0	0.179804	1	1	1
cellular_component	GO:0005664	nuclear origin of replication recognition complex	0	3	0	0.35724	1	1	1
cellular_component	GO:0005788	endoplasmic reticulum lumen	0	2	0	0.35724	1	1	1
cellular_component	GO:0009536	plastid	0	8	0	0.0228916	1	0.656	1
cellular_component	GO:0031390	Ctf18 RFC-like complex	0	1	0	0.7096	1	1	1
cellular_component	GO:0030176	integral component of endoplasmic reticulum membrane	0	6	0	0.00578614	1	0.201	1
cellular_component	GO:0005786	signal recognition particle, endoplasmic reticulum targeting	0	5	0	0.179804	1	1	1
cellular_component	GO:1902560	GMP reductase complex	0	1	0	0.7096	1	1	1
cellular_component	GO:0022627	cytosolic small ribosomal subunit	0	2	0	0.503501	1	1	1
cellular_component	GO:0005787	signal peptidase complex	0	4	0	0.253451	1	1	1
cellular_component	GO:0031305	integral component of mitochondrial inner membrane	0	1	0	0.796022	0.64276	1	1
cellular_component	GO:0005965	protein farnesyltransferase complex	0	2	0	0.503501	1	1	1
cellular_component	GO:0022625	cytosolic large ribosomal subunit	0	7	0	0.0904757	1	0.993	1
cellular_component	GO:0072546	EMC complex	0	5	0	0.179804	1	1	1
cellular_component	GO:0005784	Sec61 translocon complex	0	1	0	0.7096	1	1	1
cellular_component	GO:0030122	AP-2 adaptor complex	0	2	0	0.503501	1	1	1
cellular_component	GO:0000811	GINS complex	0	1	0	0.7096	1	1	1
cellular_component	GO:0030008	TRAPP complex	0	3	0	0.35724	1	1	1
cellular_component	GO:0005741	mitochondrial outer membrane	0	8	0	0.0641739	1	0.973	1
cellular_component	GO:0031314	extrinsic component of mitochondrial inner membrane	0	2	0	0.503501	1	1	1
cellular_component	GO:0015629	actin cytoskeleton	0	3	0	0.554238	0.620298	1	1
cellular_component	GO:0030123	AP-3 adaptor complex	0	3	0	0.35724	1	1	1
cellular_component	GO:0005838	proteasome regulatory particle	0	3	0	0.441077	0.87245	1	1
cellular_component	GO:0089701	U2AF complex	0	2	0	0.503501	1	1	1
cellular_component	GO:0031461	cullin-RING ubiquitin ligase complex	0	3	0	0.810507	0.402261	1	1
cellular_component	GO:0005773	vacuole	0	3	0	0.800979	0.355363	1	1
cellular_component	GO:0012505	endomembrane system	0	1	0	0.170386	0.867638	1	1
cellular_component	GO:0001917	photoreceptor inner segment	0	2	0	0.503501	1	1	1
cellular_component	GO:0005839	proteasome core complex	0	8	0	0.00290793	1	0.098	1
cellular_component	GO:0005665	RNA polymerase II, core complex	0	4	0	0.253451	1	1	1
cellular_component	GO:0031428	box C/D RNP complex	0	2	0	0.503501	1	1	1
cellular_component	GO:0030991	intraciliary transport particle A	0	1	0	0.7096	1	1	1
cellular_component	GO:0008180	COP9 signalosome	0	7	0	0.0904757	1	0.993	1
cellular_component	GO:0045271	respiratory chain complex I	0	1	0	0.7096	1	1	1
cellular_component	GO:0019773	proteasome core complex, alpha-subunit complex	0	8	0	0.0641739	1	0.973	1
cellular_component	GO:0019774	proteasome core complex, beta-subunit complex	0	1	0	0.7096	1	1	1
cellular_component	GO:0001534	radial spoke	0	8	0	0.0641739	1	0.973	1
cellular_component	GO:0030659	cytoplasmic vesicle membrane	0	2	0	0.759637	0.394335	1	1
cellular_component	GO:0005761	mitochondrial ribosome	0	1	0	0.7096	1	1	1
cellular_component	GO:0030687	preribosome, large subunit precursor	0	3	0	0.35724	1	1	1
cellular_component	GO:0031201	SNARE complex	0	3	0	0.35724	1	1	1
cellular_component	GO:0031417	NatC complex	0	1	0	0.7096	1	1	1
cellular_component	GO:0048500	signal recognition particle	0	3	0	0.0641739	1	0.973	1
cellular_component	GO:0033178	proton-transporting two-sector ATPase complex, catalytic domain	0	2	0	0.0228916	1	0.656	1
cellular_component	GO:0032039	integrator complex	0	1	0	0.7096	1	1	1
cellular_component	GO:0009507	chloroplast	0	3	0	0.35724	1	1	1
cellular_component	GO:0034044	exomer complex	0	1	0	0.7096	1	1	1
cellular_component	GO:0000974	Prp19 complex	0	1	0	0.7096	1	1	1
cellular_component	GO:0030532	small nuclear ribonucleoprotein complex	0	1	0	0.0961376	0.983767	0.997	1
cellular_component	GO:0005952	cAMP-dependent protein kinase complex	0	5	0	0.179804	1	1	1
cellular_component	GO:0055087	Ski complex	0	2	0	0.503501	1	1	1
cellular_component	GO:0034045	phagophore assembly site membrane	0	1	0	0.7096	1	1	1
cellular_component	GO:0031515	tRNA (m1A) methyltransferase complex	0	3	0	0.35724	1	1	1
cellular_component	GO:0008622	epsilon DNA polymerase complex	0	2	0	0.503501	1	1	1
cellular_component	GO:0005686	U2 snRNP	0	1	0	0.7096	1	1	1
cellular_component	GO:0005687	U4 snRNP	0	1	0	0.7096	1	1	1
cellular_component	GO:0046540	U4/U6 x U5 tri-snRNP complex	0	8	0	0.0641739	1	0.973	1
cellular_component	GO:0005682	U5 snRNP	0	2	0	0.503501	1	1	1
cellular_component	GO:0031931	TORC1 complex	0	1	0	0.7096	1	1	1
cellular_component	GO:0042720	mitochondrial inner membrane peptidase complex	0	1	0	0.7096	1	1	1
cellular_component	GO:0009376	HslUV protease complex	0	3	0	0.35724	1	1	1
cellular_component	GO:0070469	respirasome	0	7	0	0.0455153	1	0.923	1
cellular_component	GO:0019005	SCF ubiquitin ligase complex	0	2	0	0.503501	1	1	1
cellular_component	GO:0071439	clathrin complex	0	1	0	0.7096	1	1	1
cellular_component	GO:0009331	glycerol-3-phosphate dehydrogenase complex	0	1	0	0.7096	1	1	1
cellular_component	GO:0031901	early endosome membrane	0	2	0	0.503501	1	1	1
cellular_component	GO:0030670	phagocytic vesicle membrane	0	2	0	0.503501	1	1	1
cellular_component	GO:0000015	phosphopyruvate hydratase complex	0	2	0	0.503501	1	1	1
cellular_component	GO:0005854	nascent polypeptide-associated complex	0	1	0	0.7096	1	1	1
cellular_component	GO:0042765	GPI-anchor transamidase complex	0	4	0	0.253451	1	1	1
cellular_component	GO:0030424	axon	0	1	0	0.7096	1	1	1
cellular_component	GO:0030425	dendrite	0	1	0	0.7096	1	1	1
cellular_component	GO:0000931	gamma-tubulin large complex	0	1	0	0.7096	1	1	1
cellular_component	GO:0000221	vacuolar proton-transporting V-type ATPase, V1 domain	0	1	0	0.7096	1	1	1
cellular_component	GO:0005968	Rab-protein geranylgeranyltransferase complex	0	2	0	0.503501	1	1	1
cellular_component	GO:0005801	cis-Golgi network	0	2	0	0.503501	1	1	1
cellular_component	GO:0005736	RNA polymerase I complex	0	1	0	0.7096	1	1	1
cellular_component	GO:0005846	nuclear cap binding complex	0	3	0	0.35724	1	1	1
cellular_component	GO:0033180	proton-transporting V-type ATPase, V1 domain	0	5	0	0.12755	1	1	1
cellular_component	GO:0045261	proton-transporting ATP synthase complex, catalytic core F(1)	0	3	0	0.35724	1	1	1
cellular_component	GO:0097255	R2TP complex	0	2	0	0.503501	1	1	1
cellular_component	GO:0017119	Golgi transport complex	0	1	0	0.7096	1	1	1
cellular_component	GO:0045252	oxoglutarate dehydrogenase complex	0	1	0	0.7096	1	1	1
cellular_component	GO:0045239	tricarboxylic acid cycle enzyme complex	0	1	0	0.503501	1	1	1
cellular_component	GO:0005688	U6 snRNP	0	1	0	0.7096	1	1	1
cellular_component	GO:0005774	vacuolar membrane	0	2	0	0.751415	0.511398	1	1
cellular_component	GO:0031415	NatA complex	0	1	0	0.7096	1	1	1
cellular_component	GO:0030880	RNA polymerase complex	0	2	0	0.76396	0.379537	1	1
cellular_component	GO:1990879	CST complex	0	1	0	0.7096	1	1	1
cellular_component	GO:0005674	transcription factor TFIIF complex	0	1	0	0.7096	1	1	1
cellular_component	GO:0036157	outer dynein arm	0	1	0	0.7096	1	1	1
cellular_component	GO:0005673	transcription factor TFIIE complex	0	2	0	0.503501	1	1	1
cellular_component	GO:0033018	sarcoplasmic reticulum lumen	0	1	0	0.7096	1	1	1
cellular_component	GO:0090730	Las1 complex	0	1	0	0.7096	1	1	1
cellular_component	GO:0005905	clathrin-coated pit	0	1	0	0.548036	0.820196	1	1
cellular_component	GO:0016442	RISC complex	0	1	0	0.7096	1	1	1
cellular_component	GO:0030663	COPI-coated vesicle membrane	0	1	0	0.761956	0.558923	1	1
cellular_component	GO:0009579	thylakoid	0	1	0	0.7096	1	1	1
cellular_component	GO:0036038	MKS complex	0	2	0	0.503501	1	1	1
cellular_component	GO:0008541	proteasome regulatory particle, lid subcomplex	0	1	0	0.7096	1	1	1
cellular_component	GO:0005751	mitochondrial respiratory chain complex IV	0	1	0	0.7096	1	1	1
cellular_component	GO:0005637	nuclear inner membrane	0	1	0	0.7096	1	1	1
cellular_component	GO:0000123	histone acetyltransferase complex	0	1	0	0.886184	0.331215	1	1
cellular_component	GO:0019008	molybdopterin synthase complex	0	1	0	0.7096	1	1	1
cellular_component	GO:0005847	mRNA cleavage and polyadenylation specificity factor complex	0	1	0	0.7096	1	1	1
cellular_component	GO:0071986	Ragulator complex	0	1	0	0.7096	1	1	1
cellular_component	GO:0005875	microtubule associated complex	0	1	0	0.401037	0.712138	1	1
cellular_component	GO:0000445	THO complex part of transcription export complex	0	1	0	0.7096	1	1	1
cellular_component	GO:0055029	nuclear DNA-directed RNA polymerase complex	0	1	0	0.839085	0.285053	1	1
cellular_component	GO:0031588	nucleotide-activated protein kinase complex	0	1	0	0.7096	1	1	1
cellular_component	GO:0071013	catalytic step 2 spliceosome	0	1	0	0.7096	1	1	1
cellular_component	GO:0030904	retromer complex	0	1	0	0.915699	0.496499	1	1
cellular_component	GO:0034998	oligosaccharyltransferase I complex	0	1	0	0.7096	1	1	1
cellular_component	GO:0030956	glutamyl-tRNA(Gln) amidotransferase complex	0	1	0	0.7096	1	1	1
cellular_component	GO:0005832	chaperonin-containing T-complex	0	1	0	0.7096	1	1	1
cellular_component	GO:0005785	signal recognition particle receptor complex	0	1	0	0.7096	1	1	1
cellular_component	GO:0071819	DUBm complex	0	1	0	0.7096	1	1	1
cellular_component	GO:0070390	transcription export complex 2	0	1	0	0.7096	1	1	1
cellular_component	GO:0000930	gamma-tubulin complex	0	1	0	0.503501	1	1	1
molecular_function	GO:0005524	ATP binding	648	1682	0.385256	1	2.21785e-10	1	0	J9ITB9_9SPIT	J9EFW6_9SPIT	J9IW86_9SPIT	J9EDU3_9SPIT	J9HJ79_9SPIT	J9I9H7_9SPIT	J9EW47_9SPIT	J9J832_9SPIT	J9IDT6_9SPIT	J9IBI6_9SPIT	J9IDH6_9SPIT	J9F019_9SPIT	J9I443_9SPIT	J9IN56_9SPIT	J9HYZ6_9SPIT	J9J6M4_9SPIT	J9IJ18_9SPIT	J9HMU7_9SPIT	J9GE85_9SPIT	J9EHV1_9SPIT	J9J4F0_9SPIT	J9J186_9SPIT	J9HVF2_9SPIT	J9HLS2_9SPIT	J9J7M4_9SPIT	J9ICR7_9SPIT	J9IY38_9SPIT	J9I478_9SPIT	J9I3N0_9SPIT	J9J4S2_9SPIT	J9IUJ4_9SPIT	J9I9I8_9SPIT	J9IQ61_9SPIT	J9HN04_9SPIT	J9J2J7_9SPIT	J9IT16_9SPIT	J9HXF4_9SPIT	J9I2S4_9SPIT	J9J5N9_9SPIT	J9EFD3_9SPIT
molecular_function	GO:0004674	protein serine/threonine kinase activity	280	640	0.4375	1	2.25877e-10	1	0	J9IYK0_9SPIT	J9ITB9_9SPIT	J9EFW6_9SPIT	J9EDU3_9SPIT	J9HJ79_9SPIT	J9I9H7_9SPIT	J9IDH6_9SPIT	J9F019_9SPIT	J9I443_9SPIT	J9G5R1_9SPIT	J9IN56_9SPIT	J9J6M4_9SPIT	J9IJ18_9SPIT	J9GE85_9SPIT	J9J4F0_9SPIT	J9J186_9SPIT	J9J4S2_9SPIT	J9I9I8_9SPIT	J9HN04_9SPIT	J9J2J7_9SPIT	J9J5N9_9SPIT	J9EFD3_9SPIT	J9IHP2_9SPIT	J9FY13_9SPIT	J9I6Z1_9SPIT	J9EEW1_9SPIT	J9FTK6_9SPIT	J9I2U4_9SPIT	J9EFT4_9SPIT	J9EW77_9SPIT	J9I909_9SPIT	J9ID13_9SPIT	J9HR54_9SPIT	J9IFK4_9SPIT	J9I3S3_9SPIT	J9IT04_9SPIT	J9IDS4_9SPIT	J9HMT8_9SPIT	J9EZX0_9SPIT	J9IPF4_9SPIT
molecular_function	GO:0008270	zinc ion binding	229	512	0.447266	1	4.94478e-10	1	0	J9J8B1_9SPIT	J9ETA3_9SPIT	J9IQT4_9SPIT	J9FAK2_9SPIT	J9I0T6_9SPIT	J9HYZ6_9SPIT	J9IXY9_9SPIT	J9I004_9SPIT	J9IT91_9SPIT	J9I665_9SPIT	J9IY22_9SPIT	J9IL04_9SPIT	J9I5F6_9SPIT	J9J6D1_9SPIT	J9IN98_9SPIT	J9FBD0_9SPIT	J9IT00_9SPIT	J9ICW3_9SPIT	J9JCA0_9SPIT	J9I5J2_9SPIT	J9IG68_9SPIT	J9J0Q1_9SPIT	J9I6L2_9SPIT	J9I8W1_9SPIT	J9IJC5_9SPIT	J9I8W8_9SPIT	J9IMG8_9SPIT	J9JB46_9SPIT	J9J2Z0_9SPIT	J9IJN3_9SPIT	J9IE33_9SPIT	J9EFI2_9SPIT	J9GBA4_9SPIT	J9IB59_9SPIT	J9I003_9SPIT	J9IF43_9SPIT	J9IX93_9SPIT	J9IX17_9SPIT	J9J4H6_9SPIT	J9HTJ4_9SPIT
molecular_function	GO:0003677	DNA binding	136	320	0.425	0.999998	3.23192e-06	1	0	J9I7V6_9SPIT	J9FD78_9SPIT	G9HRK4_9SPIT	J9EW47_9SPIT	J9HWH8_9SPIT	J9J8I5_9SPIT	J9HYZ6_9SPIT	J9HNJ6_9SPIT	J9J5Y0_9SPIT	J9IIH4_9SPIT	J9J7M4_9SPIT	J9I4Y0_9SPIT	J9EEU6_9SPIT	J9HXX4_9SPIT	J9GC51_9SPIT	J9FRC4_9SPIT	J9I019_9SPIT	J9HWI4_9SPIT	J9HQV8_9SPIT	J9HMH3_9SPIT	J9IIB5_9SPIT	J9J536_9SPIT	J9IXY1_9SPIT	J9HK12_9SPIT	J9FTI4_9SPIT	J9IFA9_9SPIT	J9FC68_9SPIT	J9IPQ3_9SPIT	J9J9E4_9SPIT	J9IWS8_9SPIT	J9I2M2_9SPIT	J9HWP9_9SPIT	J9I1C3_9SPIT	J9I2P6_9SPIT	J9HJD1_9SPIT	J9IP61_9SPIT	J9I2R3_9SPIT	J9F514_9SPIT	J9I2A8_9SPIT	J9EMI6_9SPIT
molecular_function	GO:0004672	protein kinase activity	122	318	0.383648	1	8.54622e-13	1	0	J9IW86_9SPIT	J9HVF2_9SPIT	J9HLS2_9SPIT	J9ICR7_9SPIT	J9I478_9SPIT	J9I3N0_9SPIT	J9IUJ4_9SPIT	J9IQ61_9SPIT	J9IT16_9SPIT	J9J0T7_9SPIT	J9IQM3_9SPIT	J9IW08_9SPIT	J9J172_9SPIT	J9IN77_9SPIT	J9IYS7_9SPIT	J9I1V6_9SPIT	J9HUE1_9SPIT	J9ISF4_9SPIT	J9I4D9_9SPIT	J9HPM7_9SPIT	J9IQ86_9SPIT	J9IQS1_9SPIT	J9IIA4_9SPIT	J9I691_9SPIT	J9FND9_9SPIT	J9I5W4_9SPIT	J9IRZ1_9SPIT	J9FCG8_9SPIT	J9HPH6_9SPIT	J9IBF6_9SPIT	J9IG25_9SPIT	J9HX63_9SPIT	J9ICW7_9SPIT	J9FXH6_9SPIT	J9J229_9SPIT	J9IVK4_9SPIT	J9HPW6_9SPIT	J9EZ30_9SPIT	J9IYP9_9SPIT	J9IW85_9SPIT
molecular_function	GO:0008017	microtubule binding	111	172	0.645349	1	3.00751e-19	1	0	J9IA10_9SPIT	J9J832_9SPIT	J9IEF6_9SPIT	J9HKY6_9SPIT	J9EHV1_9SPIT	J9I7Z3_9SPIT	J9HXF4_9SPIT	J9I2S4_9SPIT	J9IJG1_9SPIT	J9HKF4_9SPIT	J9IQJ2_9SPIT	J9I2Z6_9SPIT	J9I9V6_9SPIT	J9I9A2_9SPIT	J9HYG4_9SPIT	J9IZ72_9SPIT	J9HT96_9SPIT	J9IFU2_9SPIT	J9J762_9SPIT	J9FWR7_9SPIT	J9IWT6_9SPIT	J9J665_9SPIT	J9IBL8_9SPIT	J9HUQ0_9SPIT	J9I6S6_9SPIT	J9IDX5_9SPIT	J9I9Z3_9SPIT	J9HKJ8_9SPIT	J9HZ83_9SPIT	J9I9G3_9SPIT	J9F6P9_9SPIT	J9INN4_9SPIT	J9IV82_9SPIT	J9EUN6_9SPIT	J9ITP4_9SPIT	J9FM73_9SPIT	J9IF37_9SPIT	J9IIK0_9SPIT	J9I245_9SPIT	J9IJ24_9SPIT
molecular_function	GO:0003777	microtubule motor activity	65	82	0.792683	1	3.24225e-14	1	0	J9J832_9SPIT	J9EHV1_9SPIT	J9HXF4_9SPIT	J9I2S4_9SPIT	J9IJG1_9SPIT	J9HKF4_9SPIT	J9IQJ2_9SPIT	J9I9A2_9SPIT	J9HYG4_9SPIT	J9IZ72_9SPIT	J9IFU2_9SPIT	J9FWR7_9SPIT	J9IWT6_9SPIT	J9J665_9SPIT	J9IBL8_9SPIT	J9I6S6_9SPIT	J9IDX5_9SPIT	J9INN4_9SPIT	J9IV82_9SPIT	J9ITP4_9SPIT	J9FM73_9SPIT	J9IIK0_9SPIT	J9I245_9SPIT	J9IM12_9SPIT	J9IER7_9SPIT	J9IP05_9SPIT	J9ITW3_9SPIT	J9IWJ0_9SPIT	J9I6W4_9SPIT	J9I9Q4_9SPIT	J9GDR6_9SPIT	J9I2A1_9SPIT	J9HZU9_9SPIT	J9IKQ8_9SPIT	J9HJS8_9SPIT	J9HPH5_9SPIT	J9IF27_9SPIT	J9IV77_9SPIT	J9FJC8_9SPIT	J9HKR5_9SPIT
molecular_function	GO:0016881	acid-amino acid ligase activity	63	90	0.7	1	6.79393e-12	1	0	J9I5G8_9SPIT	J9IWS9_9SPIT	J9ICC9_9SPIT	J9IDB1_9SPIT	J9IEG4_9SPIT	J9F8X5_9SPIT	J9ICD4_9SPIT	J9I688_9SPIT	J9I234_9SPIT	J9JA14_9SPIT	J9HVY8_9SPIT	J9G5P0_9SPIT	J9HYW3_9SPIT	J9JA46_9SPIT	J9HQW6_9SPIT	J9I0N2_9SPIT	J9J8B2_9SPIT	J9ESZ8_9SPIT	J9EFF5_9SPIT	J9FZI2_9SPIT	J9HXJ0_9SPIT	J9HM40_9SPIT	J9HL61_9SPIT	J9EE34_9SPIT	J9ISC8_9SPIT	J9IC17_9SPIT	J9ICU5_9SPIT	J9HN32_9SPIT	J9IZK6_9SPIT	J9FTN5_9SPIT	J9IGU2_9SPIT	J9FWH9_9SPIT	J9J825_9SPIT	J9HQT6_9SPIT	J9I8P9_9SPIT	J9HLH2_9SPIT	J9IML0_9SPIT	J9IIS4_9SPIT	J9I105_9SPIT	J9I4C3_9SPIT
molecular_function	GO:0003676	nucleic acid binding	62	182	0.340659	0.999997	3.55507e-06	1	0	J9IWD6_9SPIT	J9IFB5_9SPIT	J9I0T6_9SPIT	J9I004_9SPIT	J9IE61_9SPIT	J9FBD0_9SPIT	J9EZ55_9SPIT	J9J2Z0_9SPIT	J9IMZ5_9SPIT	J9FL09_9SPIT	J9IPU4_9SPIT	J9I5A0_9SPIT	J9IX25_9SPIT	J9HPU1_9SPIT	J9I4N5_9SPIT	J9IVJ5_9SPIT	J9IJF1_9SPIT	J9HYQ8_9SPIT	J9I728_9SPIT	J9IEV2_9SPIT	J9GCC0_9SPIT	J9IUC0_9SPIT	J9J1F0_9SPIT	J9J5D1_9SPIT	J9ILW4_9SPIT	J9HQ92_9SPIT	J9ILE8_9SPIT	J9I9B6_9SPIT	J9FL16_9SPIT	J9ID77_9SPIT	J9I7M3_9SPIT	J9J940_9SPIT	J9JBG0_9SPIT	J9I9L5_9SPIT	J9JAW3_9SPIT	J9ISZ8_9SPIT	J9FW18_9SPIT	J9J3Z0_9SPIT	J9IC25_9SPIT	J9HWR5_9SPIT
molecular_function	GO:0016301	kinase activity	40	134	0.298507	1	1.26485e-07	1	0	J9I0N0_9SPIT	J9I9R9_9SPIT	J9IIF2_9SPIT	J9IH41_9SPIT	J9F1M8_9SPIT	J9IF61_9SPIT	J9IET0_9SPIT	J9J0G2_9SPIT	J9IKP5_9SPIT	J9IQF8_9SPIT	J9J781_9SPIT	J9ISS6_9SPIT	J9ICR3_9SPIT	J9IA66_9SPIT	J9IMN9_9SPIT	J9IHN6_9SPIT	J9HYZ8_9SPIT	J9J0J4_9SPIT	J9HT53_9SPIT	J9HSU0_9SPIT	J9IF68_9SPIT	J9J0K5_9SPIT	J9IF72_9SPIT	J9I504_9SPIT	J9HQA9_9SPIT	J9IDY8_9SPIT	J9I508_9SPIT	J9I3R1_9SPIT	J9FT86_9SPIT	J9HZ05_9SPIT	J9FPH2_9SPIT	J9IN26_9SPIT	J9IAM8_9SPIT	J9IB21_9SPIT	J9J918_9SPIT	J9I788_9SPIT	J9J1G1_9SPIT	J9I9I2_9SPIT	J9HQ51_9SPIT	J9IEW7_9SPIT
molecular_function	GO:0003700	DNA-binding transcription factor activity	28	37	0.756757	1	7.96261e-08	1	0	J9I0T6_9SPIT	J9IGP8_9SPIT	J9IAT1_9SPIT	J9EI56_9SPIT	J9JBY0_9SPIT	J9I924_9SPIT	J9IJ23_9SPIT	J9I0E4_9SPIT	J9IXE9_9SPIT	J9I7X2_9SPIT	J9I3P6_9SPIT	J9JBD7_9SPIT	J9F8Y3_9SPIT	J9IUF1_9SPIT	J9IEY2_9SPIT	J9I2T9_9SPIT	J9I484_9SPIT	J9I2X0_9SPIT	J9FHX1_9SPIT	J9IN78_9SPIT	J9I825_9SPIT	J9IQ12_9SPIT	J9HQS8_9SPIT	J9HRN2_9SPIT	J9HVW3_9SPIT	J9J0Y0_9SPIT	J9F0G7_9SPIT	J9IVY7_9SPIT
molecular_function	GO:0004180	carboxypeptidase activity	16	22	0.727273	0.999999	1.61628e-06	1	0	J9ISA4_9SPIT	J9ENC6_9SPIT	J9ISB4_9SPIT	J9I9F2_9SPIT	J9J2L5_9SPIT	J9G1T6_9SPIT	J9IJU0_9SPIT	J9HIS0_9SPIT	J9J7P3_9SPIT	J9EQH3_9SPIT	J9I2E5_9SPIT	J9I475_9SPIT	J9J1V0_9SPIT	J9IEN4_9SPIT	J9HNQ6_9SPIT	J9IT72_9SPIT
molecular_function	GO:0005261	cation channel activity	13	15	0.866667	0.999997	5.35844e-06	1	0	J9I6R4_9SPIT	J9FXK4_9SPIT	J9IYW6_9SPIT	J9IHU6_9SPIT	J9I327_9SPIT	J9IRS3_9SPIT	J9FDN9_9SPIT	J9EDY9_9SPIT	J9J2J9_9SPIT	J9IAW0_9SPIT	J9IYV6_9SPIT	J9IRN9_9SPIT	J9HZ93_9SPIT
molecular_function	GO:0003774	cytoskeletal motor activity	10	24	0.416667	1	3.13645e-13	1	0	J9I9Z3_9SPIT	J9F6P9_9SPIT	J9HW57_9SPIT	J9IBL6_9SPIT	J9IT66_9SPIT	J9HKK5_9SPIT	J9I0D5_9SPIT	J9J002_9SPIT	J9HXD7_9SPIT	J9I6A7_9SPIT
molecular_function	GO:0015631	tubulin binding	4	7	0.571429	1	4.46626e-20	1	0	J9IJA8_9SPIT	J9I651_9SPIT	J9HUM3_9SPIT	J9I8W9_9SPIT
molecular_function	GO:1901363	heterocyclic compound binding	1	1	1	0.999999	1.56462e-06	1	0	J9I3B5_9SPIT
molecular_function	GO:0097159	organic cyclic compound binding	1	1	1	0.999999	1.56462e-06	1	0	J9I3B5_9SPIT
molecular_function	GO:0016773	phosphotransferase activity, alcohol group as acceptor	0	2	0	1	1.84402e-09	1	0
molecular_function	GO:0005249	voltage-gated potassium channel activity	40	71	0.56338	0.999993	2.05457e-05	1	0.001	J9IBP0_9SPIT	J9EMF2_9SPIT	J9HQ64_9SPIT	J9JAD6_9SPIT	J9J252_9SPIT	J9ITY5_9SPIT	J9IX12_9SPIT	J9G8J0_9SPIT	J9I203_9SPIT	J9IUC0_9SPIT	J9HXQ9_9SPIT	J9J9L4_9SPIT	J9J799_9SPIT	J9HPK5_9SPIT	J9IYN9_9SPIT	J9IRD6_9SPIT	J9EV13_9SPIT	J9IJA9_9SPIT	J9J0Y6_9SPIT	J9I084_9SPIT	J9I1Q9_9SPIT	J9J9F2_9SPIT	J9IAZ3_9SPIT	J9JA65_9SPIT	J9HWW2_9SPIT	J9F6N3_9SPIT	J9IYB1_9SPIT	J9J0J8_9SPIT	J9IMQ2_9SPIT	J9I4U8_9SPIT	J9J394_9SPIT	J9IXH2_9SPIT	J9I7C6_9SPIT	J9HQC2_9SPIT	J9G8C1_9SPIT	J9J375_9SPIT	J9J8U6_9SPIT	J9J2S8_9SPIT	J9HZM4_9SPIT	J9ISY8_9SPIT
molecular_function	GO:0016772	transferase activity, transferring phosphorus-containing groups	0	2	0	0.99998	2.54028e-05	1	0.001
molecular_function	GO:0106310	protein serine kinase activity	27	43	0.627907	0.999991	3.38546e-05	1	0.003	J9IDH6_9SPIT	J9FY13_9SPIT	J9GC51_9SPIT	J9EEW1_9SPIT	J9I2U4_9SPIT	J9EFT4_9SPIT	J9HKV1_9SPIT	J9G1J4_9SPIT	J9FKT6_9SPIT	J9IS96_9SPIT	J9ILA3_9SPIT	J9FZ64_9SPIT	J9HJ48_9SPIT	J9EZX5_9SPIT	J9F648_9SPIT	J9EUF8_9SPIT	J9HJN7_9SPIT	J9IMH7_9SPIT	J9G4F1_9SPIT	J9HN60_9SPIT	J9J517_9SPIT	J9HLL1_9SPIT	J9I6M0_9SPIT	J9I2K3_9SPIT	J9EYQ7_9SPIT	J9J6Z3_9SPIT	J9HMA0_9SPIT
molecular_function	GO:0043130	ubiquitin binding	9	9	1	1	3.62301e-05	1	0.003	J9JBC6_9SPIT	J9I6L2_9SPIT	J9JA34_9SPIT	J9GED3_9SPIT	J9HKX1_9SPIT	J9J7F5_9SPIT	J9HTY9_9SPIT	J9ITA7_9SPIT	J9FM16_9SPIT
molecular_function	GO:0097367	carbohydrate derivative binding	0	4	0	0.99997	3.73339e-05	1	0.003
molecular_function	GO:0004181	metallocarboxypeptidase activity	21	31	0.677419	0.99999	4.97759e-05	1	0.007	J9J0Q1_9SPIT	J9IJN3_9SPIT	J9IE33_9SPIT	J9IF43_9SPIT	J9IX93_9SPIT	J9ITR6_9SPIT	J9IB41_9SPIT	J9J600_9SPIT	J9HL91_9SPIT	J9IEA1_9SPIT	J9I791_9SPIT	J9IZ01_9SPIT	J9I4E8_9SPIT	J9IZ40_9SPIT	J9IR56_9SPIT	J9I3D5_9SPIT	J9IDA6_9SPIT	J9HNN6_9SPIT	J9J0S8_9SPIT	J9FX16_9SPIT	J9IKC9_9SPIT
molecular_function	GO:0005267	potassium channel activity	2	5	0.4	0.999977	5.11095e-05	1	0.009	J9IY89_9SPIT	J9J8M2_9SPIT
molecular_function	GO:0046872	metal ion binding	220	625	0.352	0.999934	8.3185e-05	1	0.01	J9FRI7_9SPIT	J9J8W2_9SPIT	J9HZY2_9SPIT	J9IUC6_9SPIT	J9HPR5_9SPIT	J9HW48_9SPIT	J9IIR2_9SPIT	J9IHB8_9SPIT	J9EHB3_9SPIT	J9HZR0_9SPIT	J9J434_9SPIT	J9F336_9SPIT	J9J7U4_9SPIT	J9HL19_9SPIT	J9JB14_9SPIT	J9IE55_9SPIT	J9EUT6_9SPIT	J9J8V5_9SPIT	J9IU27_9SPIT	J9J4H0_9SPIT	J9I0S1_9SPIT	J9I2U6_9SPIT	J9IM53_9SPIT	J9HLF3_9SPIT	J9FY13_9SPIT	J9HXX6_9SPIT	J9I612_9SPIT	J9I860_9SPIT	J9J3H1_9SPIT	J9ITR7_9SPIT	J9IEC5_9SPIT	J9IIZ9_9SPIT	J9I605_9SPIT	J9J9U2_9SPIT	J9IVJ2_9SPIT	J9I4V1_9SPIT	J9IXG7_9SPIT	J9FC84_9SPIT	J9IGA2_9SPIT	J9J7E5_9SPIT
molecular_function	GO:0043169	cation binding	1	3	0.333333	0.999923	9.72933e-05	1	0.011	J9IWY4_9SPIT
molecular_function	GO:0004843	thiol-dependent deubiquitinase	45	88	0.511364	0.999934	0.000155889	1	0.023	J9IBC9_9SPIT	J9I230_9SPIT	J9F960_9SPIT	J9GBA4_9SPIT	J9IB59_9SPIT	J9IPS5_9SPIT	J9IRQ3_9SPIT	J9FZS7_9SPIT	J9F6Q4_9SPIT	J9EY94_9SPIT	J9FVL9_9SPIT	J9IX02_9SPIT	J9I0L3_9SPIT	J9IRG6_9SPIT	J9ILG8_9SPIT	J9FJA0_9SPIT	J9HK51_9SPIT	J9IDQ8_9SPIT	J9HJR4_9SPIT	J9IAT4_9SPIT	J9IAV7_9SPIT	J9IZ86_9SPIT	J9IN11_9SPIT	J9IE89_9SPIT	J9JBL4_9SPIT	J9IBK4_9SPIT	J9J9K9_9SPIT	J9JC89_9SPIT	J9IK05_9SPIT	J9IYQ0_9SPIT	J9I974_9SPIT	J9IEA3_9SPIT	J9I9L9_9SPIT	J9FD59_9SPIT	J9I196_9SPIT	J9I5G5_9SPIT	J9ID37_9SPIT	J9J2Y5_9SPIT	J9EYT3_9SPIT	J9HRU5_9SPIT
molecular_function	GO:0046873	metal ion transmembrane transporter activity	3	8	0.375	0.999909	0.000172616	1	0.026	J9HUW1_9SPIT	J9HYT0_9SPIT	J9ILY7_9SPIT
molecular_function	GO:0008047	enzyme activator activity	1	1	1	0.99987	0.000350873	1	0.044	J9I0Q9_9SPIT
molecular_function	GO:0003950	NAD+ ADP-ribosyltransferase activity	29	52	0.557692	0.999878	0.000352058	1	0.045	J9I0A0_9SPIT	J9IMV5_9SPIT	J9IZK1_9SPIT	J9IQC2_9SPIT	J9IF32_9SPIT	J9IWN1_9SPIT	J9J7E3_9SPIT	J9I912_9SPIT	J9EY84_9SPIT	J9IVV1_9SPIT	J9IV00_9SPIT	J9HTF3_9SPIT	J9JC80_9SPIT	J9J6J0_9SPIT	J9J1S1_9SPIT	J9I9K6_9SPIT	J9IT48_9SPIT	J9IBB7_9SPIT	J9IYA9_9SPIT	J9IIY6_9SPIT	J9F7P3_9SPIT	J9FYC5_9SPIT	J9II87_9SPIT	J9I4T8_9SPIT	J9EFP5_9SPIT	J9HRK0_9SPIT	J9HTY4_9SPIT	J9J011_9SPIT	J9J499_9SPIT
molecular_function	GO:0005096	GTPase activator activity	16	24	0.666667	0.999822	0.000619516	1	0.111	J9IGJ9_9SPIT	J9ITQ5_9SPIT	J9HWX4_9SPIT	J9I9E9_9SPIT	J9ICY6_9SPIT	J9IWK4_9SPIT	J9ET11_9SPIT	J9EK88_9SPIT	J9FPN1_9SPIT	J9HKY9_9SPIT	J9I1T6_9SPIT	J9GEM1_9SPIT	J9J5G0_9SPIT	J9IK46_9SPIT	J9J8E4_9SPIT	J9J2L3_9SPIT
molecular_function	GO:0036310	ATP-dependent DNA/DNA annealing activity	8	9	0.888889	0.999964	0.000726924	1	0.128	J9FGM3_9SPIT	J9J4G1_9SPIT	J9EMS7_9SPIT	J9I299_9SPIT	J9I7L7_9SPIT	J9FSU3_9SPIT	J9FQB2_9SPIT	J9IBU3_9SPIT
molecular_function	GO:0004712	protein serine/threonine/tyrosine kinase activity	32	61	0.52459	0.999696	0.000764186	1	0.131	J9IDH6_9SPIT	J9FY13_9SPIT	J9GC51_9SPIT	J9EEW1_9SPIT	J9I2U4_9SPIT	J9EFT4_9SPIT	J9HKV1_9SPIT	J9HSD9_9SPIT	J9G1J4_9SPIT	J9FKT6_9SPIT	J9J6G0_9SPIT	J9IS96_9SPIT	J9ILA3_9SPIT	J9FZ64_9SPIT	J9HJ48_9SPIT	J9EZX5_9SPIT	J9F648_9SPIT	J9EUF8_9SPIT	J9HJN7_9SPIT	J9IDM7_9SPIT	J9IMH7_9SPIT	J9G4F1_9SPIT	J9HN60_9SPIT	J9J517_9SPIT	J9HLL1_9SPIT	J9I6M0_9SPIT	J9I2K3_9SPIT	J9EYQ7_9SPIT	J9IAN6_9SPIT	J9J6Z3_9SPIT	J9HMA0_9SPIT	J9ITQ4_9SPIT
molecular_function	GO:0016763	pentosyltransferase activity	0	1	0	0.999649	0.000887659	1	0.144
molecular_function	GO:0005216	ion channel activity	60	183	0.327869	0.999373	0.000908807	1	0.147	J9IYK0_9SPIT	J9GB62_9SPIT	J9EU70_9SPIT	J9G5R1_9SPIT	J9J935_9SPIT	J9I467_9SPIT	J9J5F2_9SPIT	J9EW77_9SPIT	J9FIZ4_9SPIT	J9J602_9SPIT	J9IGU7_9SPIT	J9I2E8_9SPIT	J9HZH5_9SPIT	J9I1F9_9SPIT	J9J0Z7_9SPIT	J9I403_9SPIT	J9I3E1_9SPIT	J9F5B0_9SPIT	J9FJK4_9SPIT	J9FP60_9SPIT	J9FGP4_9SPIT	J9II71_9SPIT	J9IKF7_9SPIT	J9EYY3_9SPIT	J9IWU4_9SPIT	J9FWY2_9SPIT	J9ICG2_9SPIT	J9J611_9SPIT	J9HU42_9SPIT	J9FXX4_9SPIT	J9J7N3_9SPIT	J9EIU4_9SPIT	J9IH37_9SPIT	J9HZA3_9SPIT	J9IXT2_9SPIT	J9J794_9SPIT	J9HYM8_9SPIT	J9IU90_9SPIT	J9HXV8_9SPIT	J9G6L8_9SPIT
molecular_function	GO:0031072	heat shock protein binding	8	9	0.888889	0.999757	0.00126503	1	0.241	J9J3E1_9SPIT	J9I9H5_9SPIT	J9J5W1_9SPIT	J9I838_9SPIT	J9JBH0_9SPIT	J9ITX2_9SPIT	J9IZH6_9SPIT	J9HPA7_9SPIT
molecular_function	GO:0000166	nucleotide binding	4	24	0.166667	0.998324	0.00199448	1	0.302	J9HYF8_9SPIT	J9HX54_9SPIT	J9HP56_9SPIT	J9IFK1_9SPIT
molecular_function	GO:0004842	ubiquitin-protein transferase activity	37	87	0.425287	0.998791	0.0022004	1	0.357	J9HPR5_9SPIT	J9IY38_9SPIT	J9F336_9SPIT	J9IE55_9SPIT	J9I612_9SPIT	J9I860_9SPIT	J9J3H1_9SPIT	J9I605_9SPIT	J9IVU6_9SPIT	J9IE70_9SPIT	J9IIL9_9SPIT	J9IQG1_9SPIT	J9I7N4_9SPIT	J9J3M5_9SPIT	J9I6C9_9SPIT	J9HW90_9SPIT	J9J1Q1_9SPIT	J9I3Z1_9SPIT	J9J3Z0_9SPIT	J9ILA0_9SPIT	J9IXS8_9SPIT	J9ETU6_9SPIT	J9IQG4_9SPIT	J9G5S6_9SPIT	J9J408_9SPIT	J9IIT2_9SPIT	J9I4A6_9SPIT	J9IU24_9SPIT	J9J4A0_9SPIT	J9HPE8_9SPIT	J9II16_9SPIT	J9HJB6_9SPIT	J9IV17_9SPIT	J9I5U1_9SPIT	J9J2N8_9SPIT	J9FTJ6_9SPIT	J9J765_9SPIT
molecular_function	GO:0016791	phosphatase activity	21	46	0.456522	0.997981	0.00314615	1	0.455	J9HPD8_9SPIT	J9FPJ1_9SPIT	J9HPE1_9SPIT	J9JBC9_9SPIT	J9HM06_9SPIT	J9I8H3_9SPIT	J9HR98_9SPIT	J9I7W9_9SPIT	J9IKG7_9SPIT	J9HJA7_9SPIT	J9EGT5_9SPIT	J9HZ71_9SPIT	J9I8B0_9SPIT	J9J464_9SPIT	J9HLT2_9SPIT	J9IT96_9SPIT	J9HRV6_9SPIT	J9JBV4_9SPIT	J9IDD8_9SPIT	J9HME4_9SPIT	J9FIJ3_9SPIT
molecular_function	GO:0017056	structural constituent of nuclear pore	5	5	1	1	0.00341976	1	0.522	J9G9V4_9SPIT	J9J1V8_9SPIT	J9J4X8_9SPIT	J9IR28_9SPIT	J9JCL6_9SPIT
molecular_function	GO:0008324	cation transmembrane transporter activity	0	6	0	0.996429	0.00523564	1	0.594
molecular_function	GO:0009002	serine-type D-Ala-D-Ala carboxypeptidase activity	6	7	0.857143	0.999648	0.00557005	1	0.669	J9HU59_9SPIT	J9IZF4_9SPIT	J9HMK1_9SPIT	J9GAD2_9SPIT	J9HZV9_9SPIT	J9JA31_9SPIT
molecular_function	GO:0019903	protein phosphatase binding	6	7	0.857143	0.999648	0.00557005	1	0.669	J9IYQ2_9SPIT	J9JCL5_9SPIT	J9HTC0_9SPIT	J9IT17_9SPIT	J9I5H7_9SPIT	J9ISH8_9SPIT
molecular_function	GO:0004386	helicase activity	28	54	0.518519	0.996613	0.00581889	1	0.672	J9HX71_9SPIT	J9EW47_9SPIT	J9HYZ6_9SPIT	J9FP84_9SPIT	J9INY0_9SPIT	J9EMS7_9SPIT	J9IZM5_9SPIT	J9ISY4_9SPIT	J9I299_9SPIT	J9ETR1_9SPIT	J9I7L7_9SPIT	J9JBG0_9SPIT	J9ISV0_9SPIT	J9J4J3_9SPIT	J9HR45_9SPIT	J9ITZ8_9SPIT	J9J0V3_9SPIT	J9FMA4_9SPIT	J9I2J3_9SPIT	J9F7A1_9SPIT	J9IZ88_9SPIT	J9HU40_9SPIT	J9IBU3_9SPIT	J9HU95_9SPIT	J9IB28_9SPIT	J9HTC6_9SPIT	J9I6Q9_9SPIT	J9I6Y7_9SPIT
molecular_function	GO:0035091	phosphatidylinositol binding	21	46	0.456522	0.997265	0.00636333	1	0.688	J9G1U3_9SPIT	J9I2L7_9SPIT	J9J0B5_9SPIT	J9G8F1_9SPIT	J9HPH3_9SPIT	J9J020_9SPIT	J9JA34_9SPIT	J9IUL5_9SPIT	J9HWA8_9SPIT	J9FW01_9SPIT	J9J7F5_9SPIT	J9IQ40_9SPIT	J9IQV3_9SPIT	J9FSJ3_9SPIT	J9IMD8_9SPIT	J9HTY9_9SPIT	J9IW71_9SPIT	J9IG17_9SPIT	J9ITH0_9SPIT	J9FM16_9SPIT	J9HMY2_9SPIT
molecular_function	GO:0008094	ATP-dependent activity, acting on DNA	1	6	0.166667	0.996132	0.00643005	1	0.692	J9J8I8_9SPIT
molecular_function	GO:0008242	omega peptidase activity	0	2	0	0.996235	0.00669344	1	0.713
molecular_function	GO:0019787	ubiquitin-like protein transferase activity	0	1	0	0.99555	0.00747493	1	0.76
molecular_function	GO:0005244	voltage-gated ion channel activity	0	9	0	0.994249	0.0101155	1	0.806
molecular_function	GO:0004439	phosphatidylinositol-4,5-bisphosphate 5-phosphatase activity	4	4	1	1	0.010652	1	0.884	J9I165_9SPIT	J9G5Q7_9SPIT	J9HML3_9SPIT	J9ETF9_9SPIT
molecular_function	GO:0004535	poly(A)-specific ribonuclease activity	4	4	1	1	0.010652	1	0.884	J9I7M3_9SPIT	J9HWN5_9SPIT	J9IHT7_9SPIT	J9ET52_9SPIT
molecular_function	GO:0070063	RNA polymerase binding	1	1	1	1	0.010652	1	0.884	J9I8A7_9SPIT
molecular_function	GO:0061630	ubiquitin protein ligase activity	16	32	0.5	0.994587	0.0136622	1	0.923	J9ITC6_9SPIT	J9EHE5_9SPIT	J9I3W7_9SPIT	J9HZ74_9SPIT	J9J7G3_9SPIT	J9IVF0_9SPIT	J9IPW3_9SPIT	J9IWU1_9SPIT	J9IZ26_9SPIT	J9I1V2_9SPIT	J9IXM9_9SPIT	J9J1Q3_9SPIT	J9IJ32_9SPIT	J9IUW1_9SPIT	J9EGL9_9SPIT	J9J835_9SPIT
molecular_function	GO:0015267	channel activity	1	19	0.0526316	0.98896	0.0144821	1	0.926	J9EW54_9SPIT
molecular_function	GO:0000155	phosphorelay sensor kinase activity	63	159	0.396226	0.982051	0.0266763	1	0.993	J9FQW4_9SPIT	J9F8H3_9SPIT	J9IDK2_9SPIT	J9ID85_9SPIT	J9IRQ9_9SPIT	J9J1X6_9SPIT	J9IBX6_9SPIT	J9G7X2_9SPIT	J9J7B6_9SPIT	J9J166_9SPIT	J9I042_9SPIT	J9IPS0_9SPIT	J9EUT0_9SPIT	J9IHD2_9SPIT	J9EN06_9SPIT	J9HZG8_9SPIT	J9IPF9_9SPIT	J9ISV2_9SPIT	J9G280_9SPIT	J9IC01_9SPIT	J9IVM1_9SPIT	J9IPU7_9SPIT	J9IJ11_9SPIT	J9IIL8_9SPIT	J9I781_9SPIT	J9IWG8_9SPIT	J9ISB9_9SPIT	J9I4T2_9SPIT	J9IKR0_9SPIT	J9J2Y2_9SPIT	J9EPW5_9SPIT	J9I4G8_9SPIT	J9IHG4_9SPIT	J9IXY5_9SPIT	J9HSF1_9SPIT	J9FLN4_9SPIT	J9IA82_9SPIT	J9ILF6_9SPIT	J9I3R4_9SPIT	J9J7A1_9SPIT
molecular_function	GO:0016874	ligase activity	9	45	0.2	0.979868	0.0278574	1	0.994	J9IUX0_9SPIT	J9HNW6_9SPIT	J9I7J8_9SPIT	J9J4Y2_9SPIT	J9IXS8_9SPIT	J9J780_9SPIT	J9J4A0_9SPIT	J9IV17_9SPIT	J9ILS5_9SPIT
molecular_function	GO:0019901	protein kinase binding	7	11	0.636364	0.993148	0.031579	1	0.996	J9J0L5_9SPIT	J9HVL3_9SPIT	J9IN51_9SPIT	J9IJM3_9SPIT	J9I5C7_9SPIT	J9EH71_9SPIT	J9I7A1_9SPIT
molecular_function	GO:0003684	damaged DNA binding	10	18	0.555556	0.989333	0.0337225	1	0.999	J9JCE0_9SPIT	J9J047_9SPIT	J9GEA4_9SPIT	J9ICR6_9SPIT	J9J9T2_9SPIT	J9I0I2_9SPIT	J9EZ60_9SPIT	J9ITA7_9SPIT	J9GEC2_9SPIT	J9EVI6_9SPIT
molecular_function	GO:0032266	phosphatidylinositol-3-phosphate binding	3	3	1	1	0.0331704	1	0.999	J9JBC6_9SPIT	J9GED3_9SPIT	J9IQZ3_9SPIT
molecular_function	GO:0061575	cyclin-dependent protein serine/threonine kinase activator activity	3	3	1	1	0.0331704	1	0.999	J9FT74_9SPIT	J9JBQ1_9SPIT	J9HVQ3_9SPIT
molecular_function	GO:0000993	RNA polymerase II complex binding	3	3	1	1	0.0331704	1	0.999	J9J119_9SPIT	J9EUQ8_9SPIT	J9J869_9SPIT
molecular_function	GO:0140223	general transcription initiation factor activity	1	1	1	1	0.0331704	1	0.999	J9G134_9SPIT
molecular_function	GO:0019902	phosphatase binding	0	2	0	0.993424	0.0354494	1	0.999
molecular_function	GO:0005509	calcium ion binding	131	427	0.306792	0.271731	0.762692	1	1	J9IP53_9SPIT	J9ILL4_9SPIT	J9J1T6_9SPIT	J9IX85_9SPIT	J9I9H7_9SPIT	J9HSF7_9SPIT	J9I877_9SPIT	J9IC52_9SPIT	J9I6R4_9SPIT	J9IHC2_9SPIT	J9IHC3_9SPIT	J9GDC1_9SPIT	J9ETJ2_9SPIT	J9IT01_9SPIT	J9HV16_9SPIT	J9F991_9SPIT	J9EEH4_9SPIT	J9GAW4_9SPIT	J9HSY0_9SPIT	J9FXK4_9SPIT	J9EEC1_9SPIT	J9J4E2_9SPIT	J9IJC5_9SPIT	J9IAM2_9SPIT	J9JB84_9SPIT	J9JC74_9SPIT	J9IGV4_9SPIT	J9J7X6_9SPIT	J9ILB8_9SPIT	J9IWN6_9SPIT	J9IHY0_9SPIT	J9ICP4_9SPIT	J9EHA6_9SPIT	J9IMG3_9SPIT	J9J9G6_9SPIT	J9JBB6_9SPIT	J9FEK2_9SPIT	J9J4N9_9SPIT	J9IJA2_9SPIT	J9J118_9SPIT
molecular_function	GO:0003723	RNA binding	104	245	0.42449	0.910606	0.10816	1	1	J9J0Q0_9SPIT	J9IQ69_9SPIT	J9I3L9_9SPIT	J9IZV9_9SPIT	J9I2H6_9SPIT	J9IMY7_9SPIT	J9J1S4_9SPIT	J9J6H6_9SPIT	J9EKL9_9SPIT	J9IMT8_9SPIT	J9IXK9_9SPIT	J9J5B2_9SPIT	J9I729_9SPIT	J9IXB6_9SPIT	J9IHF7_9SPIT	J9FDX3_9SPIT	J9HQI4_9SPIT	J9J0S4_9SPIT	J9IVQ4_9SPIT	J9J7B4_9SPIT	J9JBD6_9SPIT	J9EM88_9SPIT	J9I2H5_9SPIT	J9HK30_9SPIT	J9I3I6_9SPIT	J9FJ09_9SPIT	J9IAF2_9SPIT	J9IBS6_9SPIT	J9HKT0_9SPIT	J9IK55_9SPIT	J9IS14_9SPIT	J9HUS1_9SPIT	J9ES90_9SPIT	J9IRG0_9SPIT	J9J9R4_9SPIT	J9I5H0_9SPIT	J9J8W1_9SPIT	J9J082_9SPIT	J9IL27_9SPIT	J9I6J3_9SPIT
molecular_function	GO:0016887	ATP hydrolysis activity	60	158	0.379747	0.88575	0.137394	1	1	J9EW47_9SPIT	J9IDT6_9SPIT	J9IY38_9SPIT	J9EPL5_9SPIT	J9I4G3_9SPIT	J9FRC4_9SPIT	J9J2B0_9SPIT	J9HYG2_9SPIT	J9IVU6_9SPIT	J9FTI4_9SPIT	J9IZ17_9SPIT	J9IXT4_9SPIT	J9I744_9SPIT	J9GE01_9SPIT	J9HWP9_9SPIT	J9HTY8_9SPIT	J9I9G3_9SPIT	J9HIJ7_9SPIT	J9ICX4_9SPIT	J9FU58_9SPIT	J9EM83_9SPIT	J9IL27_9SPIT	J9IUA6_9SPIT	J9J1Q1_9SPIT	J9EQ15_9SPIT	J9IP15_9SPIT	J9ISY5_9SPIT	J9I1M1_9SPIT	J9ICN9_9SPIT	J9I4C4_9SPIT	J9IN61_9SPIT	J9J3Y7_9SPIT	J9EPJ7_9SPIT	J9HRP7_9SPIT	J9G449_9SPIT	J9G5S6_9SPIT	J9INP7_9SPIT	J9HSN1_9SPIT	J9FS89_9SPIT	J9I4A6_9SPIT
molecular_function	GO:0005525	GTP binding	57	270	0.211111	2.97102e-05	0.999984	0.003	1	J9GAI0_9SPIT	J9J8D7_9SPIT	J9I3Q6_9SPIT	J9IKE5_9SPIT	J9HZ09_9SPIT	J9IXD0_9SPIT	J9J1D1_9SPIT	J9I2L7_9SPIT	J9JC93_9SPIT	J9IZ21_9SPIT	J9F4H8_9SPIT	J9IG73_9SPIT	J9FPN4_9SPIT	J9IPU2_9SPIT	J9G3X0_9SPIT	J9HKG0_9SPIT	J9IBK5_9SPIT	J9J821_9SPIT	J9I600_9SPIT	J9FNL4_9SPIT	J9IH56_9SPIT	J9HYJ8_9SPIT	J9HVB4_9SPIT	J9IU58_9SPIT	J9IM29_9SPIT	J9EUP1_9SPIT	J9F029_9SPIT	J9HYL4_9SPIT	J9IXJ6_9SPIT	J9HY75_9SPIT	J9IT52_9SPIT	J9HQA9_9SPIT	J9IF18_9SPIT	J9EE56_9SPIT	J9IPC2_9SPIT	J9FW05_9SPIT	J9IUF2_9SPIT	J9HQ85_9SPIT	J9EYA6_9SPIT	J9FAG6_9SPIT
molecular_function	GO:0022857	transmembrane transporter activity	47	173	0.271676	0.0668076	0.943152	1	1	J9IWV1_9SPIT	J9ILU2_9SPIT	J9IGK1_9SPIT	J9HPB3_9SPIT	J9I7E3_9SPIT	J9HPW3_9SPIT	J9I9S2_9SPIT	J9IQX5_9SPIT	J9J2L0_9SPIT	J9I3Q0_9SPIT	J9EJC5_9SPIT	J9JBG5_9SPIT	J9J1U6_9SPIT	J9HQH5_9SPIT	J9IXN3_9SPIT	J9IR94_9SPIT	J9HYC1_9SPIT	J9I8W7_9SPIT	J9I8X5_9SPIT	J9ILN6_9SPIT	J9I8I1_9SPIT	J9HM43_9SPIT	J9EVB7_9SPIT	J9I5X5_9SPIT	J9J1U3_9SPIT	J9IBT9_9SPIT	J9IPG3_9SPIT	J9EEK3_9SPIT	J9IWP0_9SPIT	J9IS23_9SPIT	J9HVJ8_9SPIT	J9JAI6_9SPIT	J9IUU6_9SPIT	J9HQ10_9SPIT	J9ID59_9SPIT	J9HLF4_9SPIT	J9IV69_9SPIT	J9I1Y6_9SPIT	J9IDB7_9SPIT	J9FER3_9SPIT
molecular_function	GO:0003924	GTPase activity	37	216	0.171296	3.42587e-07	1	0	1	J9GAI0_9SPIT	J9J8D7_9SPIT	J9IKE5_9SPIT	J9HZ09_9SPIT	J9IXD0_9SPIT	J9I2L7_9SPIT	J9JC93_9SPIT	J9IZ21_9SPIT	J9IG73_9SPIT	J9FPN4_9SPIT	J9IPU2_9SPIT	J9G3X0_9SPIT	J9J821_9SPIT	J9FNL4_9SPIT	J9IH56_9SPIT	J9HYJ8_9SPIT	J9HVB4_9SPIT	J9EUP1_9SPIT	J9IXJ6_9SPIT	J9HQA9_9SPIT	J9IF18_9SPIT	J9IPC2_9SPIT	J9IUF2_9SPIT	J9FAG6_9SPIT	J9FZ07_9SPIT	J9HW99_9SPIT	J9I4Q9_9SPIT	J9IX29_9SPIT	J9I5A3_9SPIT	J9EQX7_9SPIT	J9IWU9_9SPIT	J9J8E6_9SPIT	J9J0E5_9SPIT	J9J0W6_9SPIT	J9ITH0_9SPIT	J9HMY2_9SPIT	J9HVT9_9SPIT
molecular_function	GO:0016787	hydrolase activity	31	206	0.150485	0.000339614	0.999729	0.045	1	J9J0Z1_9SPIT	J9J5N9_9SPIT	J9J5G5_9SPIT	J9HXV7_9SPIT	J9J1E4_9SPIT	J9IVB5_9SPIT	J9IX25_9SPIT	J9J576_9SPIT	J9HVY5_9SPIT	J9ICR6_9SPIT	J9IEV2_9SPIT	J9EFX3_9SPIT	J9G8P8_9SPIT	J9J029_9SPIT	J9HVV8_9SPIT	J9EVB7_9SPIT	J9I0B8_9SPIT	J9JCG2_9SPIT	J9INA8_9SPIT	J9IQ03_9SPIT	J9IBF1_9SPIT	J9J9T5_9SPIT	J9G4N0_9SPIT	J9IZ88_9SPIT	J9ILJ2_9SPIT	J9J0K2_9SPIT	J9IWP7_9SPIT	J9HL87_9SPIT	J9J800_9SPIT	J9HRB5_9SPIT	J9I6Y7_9SPIT
molecular_function	GO:0004722	protein serine/threonine phosphatase activity	29	50	0.58	0.934781	0.0993972	1	1	J9FRI7_9SPIT	J9IQ05_9SPIT	J9I2U6_9SPIT	J9IM53_9SPIT	J9I4V1_9SPIT	J9FGN9_9SPIT	J9HSA4_9SPIT	J9J2V6_9SPIT	J9ITY7_9SPIT	J9INI8_9SPIT	J9JBR6_9SPIT	J9HMK8_9SPIT	J9IE26_9SPIT	J9HYS1_9SPIT	J9EWH2_9SPIT	J9EG72_9SPIT	J9I6R6_9SPIT	J9G705_9SPIT	J9ILK9_9SPIT	J9ICA8_9SPIT	J9J3B5_9SPIT	J9INU2_9SPIT	J9IVL6_9SPIT	J9HQL6_9SPIT	J9F7J4_9SPIT	J9IG15_9SPIT	J9HLG3_9SPIT	J9IIL4_9SPIT	J9HTH7_9SPIT
molecular_function	GO:0008138	protein tyrosine/serine/threonine phosphatase activity	24	56	0.428571	0.966724	0.0593877	1	1	J9HJU1_9SPIT	J9HT66_9SPIT	J9J3P0_9SPIT	J9I707_9SPIT	J9HT48_9SPIT	J9HLZ5_9SPIT	J9G5G1_9SPIT	J9IYV2_9SPIT	J9I3K5_9SPIT	J9F6B1_9SPIT	J9FX42_9SPIT	J9FW64_9SPIT	J9I9B3_9SPIT	J9HUD3_9SPIT	J9HUE9_9SPIT	J9IWA5_9SPIT	J9HTM9_9SPIT	J9HIE6_9SPIT	J9J075_9SPIT	J9ENJ3_9SPIT	J9FTA9_9SPIT	J9ILD7_9SPIT	J9FUG1_9SPIT	J9I6W0_9SPIT
molecular_function	GO:0016740	transferase activity	19	130	0.146154	0.643993	0.375932	1	1	J9IQP2_9SPIT	J9I0P2_9SPIT	J9INU5_9SPIT	J9HXT3_9SPIT	J9HRP4_9SPIT	J9ITX0_9SPIT	J9IYU4_9SPIT	J9IP63_9SPIT	J9I3N9_9SPIT	J9IDM2_9SPIT	J9HYM7_9SPIT	J9J780_9SPIT	J9HQL2_9SPIT	J9HWA2_9SPIT	J9HZY8_9SPIT	J9J994_9SPIT	J9IY95_9SPIT	J9HX01_9SPIT	J9HY96_9SPIT
molecular_function	GO:0004725	protein tyrosine phosphatase activity	18	58	0.310345	0.490836	0.620367	1	1	J9IDZ7_9SPIT	J9HT66_9SPIT	J9EX26_9SPIT	J9J3P0_9SPIT	J9I707_9SPIT	J9HT48_9SPIT	J9G5G1_9SPIT	J9IYV2_9SPIT	J9I3K5_9SPIT	J9F6B1_9SPIT	J9FX42_9SPIT	J9FW64_9SPIT	J9I9B3_9SPIT	J9J075_9SPIT	J9ENJ3_9SPIT	J9FTA9_9SPIT	J9ILD7_9SPIT	J9FUG1_9SPIT
molecular_function	GO:0008289	lipid binding	18	53	0.339623	0.940693	0.0858314	1	1	J9IA40_9SPIT	J9J3R0_9SPIT	J9J123_9SPIT	J9J107_9SPIT	J9J5I9_9SPIT	J9IFB6_9SPIT	J9J5N2_9SPIT	J9JBR9_9SPIT	J9IJL1_9SPIT	J9I2C3_9SPIT	J9IGX6_9SPIT	J9HVC0_9SPIT	J9JAD0_9SPIT	J9IM13_9SPIT	J9I2L9_9SPIT	J9I2Q6_9SPIT	J9FKV7_9SPIT	J9HUC8_9SPIT
molecular_function	GO:0016286	small conductance calcium-activated potassium channel activity	17	43	0.395349	0.884608	0.188877	1	1	J9HX41_9SPIT	J9J8J1_9SPIT	J9IBP6_9SPIT	J9IBN7_9SPIT	J9I648_9SPIT	J9IC60_9SPIT	J9IFN4_9SPIT	J9FV85_9SPIT	J9IL63_9SPIT	J9GDL9_9SPIT	J9IL81_9SPIT	J9IRF7_9SPIT	J9J0M1_9SPIT	J9ITY3_9SPIT	J9I0H6_9SPIT	J9I7X0_9SPIT	J9I6T0_9SPIT
molecular_function	GO:0008168	methyltransferase activity	16	87	0.183908	0.0100572	0.994031	0.716	1	J9IJZ7_9SPIT	J9FJI5_9SPIT	J9IMU5_9SPIT	J9IXW0_9SPIT	J9IGA2_9SPIT	J9GAT2_9SPIT	J9G2X2_9SPIT	J9HM32_9SPIT	J9EKQ4_9SPIT	J9J5Q7_9SPIT	J9FPI7_9SPIT	J9HWR5_9SPIT	J9IDT7_9SPIT	J9JCJ6_9SPIT	J9I0J6_9SPIT	J9ITE1_9SPIT
molecular_function	GO:0003743	translation initiation factor activity	15	47	0.319149	0.556341	0.568007	1	1	J9J7F4_9SPIT	J9I5V6_9SPIT	J9J548_9SPIT	J9I057_9SPIT	J9HW81_9SPIT	J9IIG0_9SPIT	J9I8Z6_9SPIT	J9G3V3_9SPIT	J9IVS0_9SPIT	J9EYA6_9SPIT	J9FIP4_9SPIT	J9INK1_9SPIT	J9J4N8_9SPIT	J9HJY2_9SPIT	J9HT76_9SPIT
molecular_function	GO:0019706	protein-cysteine S-palmitoyltransferase activity	15	60	0.25	0.146356	0.910315	1	1	J9HUC5_9SPIT	J9IZL9_9SPIT	J9I7P5_9SPIT	J9ICS2_9SPIT	J9HWD8_9SPIT	J9IP66_9SPIT	J9IUB5_9SPIT	J9J3V8_9SPIT	J9J9E0_9SPIT	J9I2X5_9SPIT	J9GE22_9SPIT	J9G8A2_9SPIT	J9F757_9SPIT	J9IY33_9SPIT	J9IW99_9SPIT
molecular_function	GO:0003678	DNA helicase activity	15	35	0.428571	0.965952	0.0652262	1	1	J9FRC4_9SPIT	J9FTI4_9SPIT	J9HWP9_9SPIT	J9ICR6_9SPIT	J9IA12_9SPIT	J9EQ15_9SPIT	J9I1M1_9SPIT	J9I4C4_9SPIT	J9INP7_9SPIT	J9I3R5_9SPIT	J9I760_9SPIT	J9FBT7_9SPIT	J9J692_9SPIT	J9J447_9SPIT	J9IJB6_9SPIT
molecular_function	GO:0000287	magnesium ion binding	15	66	0.227273	0.0622042	0.965555	0.999	1	J9I3C0_9SPIT	J9J227_9SPIT	J9IDQ5_9SPIT	J9IBV7_9SPIT	J9J3F7_9SPIT	J9IFF4_9SPIT	J9J3A8_9SPIT	J9ICZ1_9SPIT	J9F4B0_9SPIT	J9J6S9_9SPIT	J9GCA0_9SPIT	J9I153_9SPIT	J9HQ51_9SPIT	J9HQ83_9SPIT	J9J5C9_9SPIT
molecular_function	GO:0051082	unfolded protein binding	14	36	0.388889	0.852442	0.241709	1	1	J9J3E1_9SPIT	J9I7X8_9SPIT	J9I9H5_9SPIT	J9J5W1_9SPIT	J9I838_9SPIT	J9JBH0_9SPIT	J9ITX2_9SPIT	J9IZH6_9SPIT	J9I4J4_9SPIT	J9I2R5_9SPIT	J9IRL4_9SPIT	J9IWY6_9SPIT	J9HPA7_9SPIT	J9IR24_9SPIT
molecular_function	GO:0008234	cysteine-type peptidase activity	13	59	0.220339	0.62108	0.436776	1	1	J9IFM4_9SPIT	J9GBR3_9SPIT	J9J0D3_9SPIT	J9ISQ2_9SPIT	J9EU22_9SPIT	J9INF4_9SPIT	J9IU08_9SPIT	J9J1M5_9SPIT	J9I6Q4_9SPIT	J9HP22_9SPIT	J9I9Q7_9SPIT	J9J3B4_9SPIT	J9IWU6_9SPIT
molecular_function	GO:0016491	oxidoreductase activity	12	110	0.109091	3.10332e-24	1	0	1	J9GDD0_9SPIT	J9HWE4_9SPIT	J9HY60_9SPIT	J9IGN8_9SPIT	J9I5E9_9SPIT	J9JBI8_9SPIT	J9J7G2_9SPIT	J9J6V7_9SPIT	J9I3P5_9SPIT	J9IML4_9SPIT	J9IUE8_9SPIT	J9IDJ7_9SPIT
molecular_function	GO:0140326	ATPase-coupled intramembrane lipid transporter activity	12	36	0.333333	0.637158	0.501444	1	1	J9I3C0_9SPIT	J9J227_9SPIT	J9IBV7_9SPIT	J9J3F7_9SPIT	J9IFF4_9SPIT	J9J3A8_9SPIT	J9ICZ1_9SPIT	J9F4B0_9SPIT	J9J6S9_9SPIT	J9I153_9SPIT	J9HQ83_9SPIT	J9J5C9_9SPIT
molecular_function	GO:0004190	aspartic-type endopeptidase activity	12	40	0.3	0.459992	0.671199	1	1	J9J365_9SPIT	J9J7X4_9SPIT	J9IYN1_9SPIT	J9J0J7_9SPIT	J9JBW7_9SPIT	J9I526_9SPIT	J9I4F6_9SPIT	J9II26_9SPIT	J9I041_9SPIT	J9IDC8_9SPIT	J9J9F6_9SPIT	J9IEA9_9SPIT
molecular_function	GO:0004527	exonuclease activity	11	29	0.37931	0.854351	0.213741	1	1	J9FPJ1_9SPIT	J9G5Q7_9SPIT	J9J940_9SPIT	J9HZ71_9SPIT	J9FKP9_9SPIT	J9G2U1_9SPIT	J9ETF9_9SPIT	J9J4W2_9SPIT	J9JBV4_9SPIT	J9IDD8_9SPIT	J9HP56_9SPIT
molecular_function	GO:0004519	endonuclease activity	10	33	0.30303	0.825798	0.259615	1	1	J9FPJ1_9SPIT	J9INY0_9SPIT	J9G5Q7_9SPIT	J9HZ71_9SPIT	J9G2U1_9SPIT	J9HRD5_9SPIT	J9GAI5_9SPIT	J9ETF9_9SPIT	J9JBV4_9SPIT	J9IDD8_9SPIT
molecular_function	GO:0046982	protein heterodimerization activity	9	36	0.25	0.232726	0.865191	1	1	J9IAT1_9SPIT	J9IGM3_9SPIT	J9G7G3_9SPIT	J9HLB2_9SPIT	J9IQH6_9SPIT	J9HQS8_9SPIT	J9ISV4_9SPIT	J9G134_9SPIT	J9G023_9SPIT
molecular_function	GO:0004553	hydrolase activity, hydrolyzing O-glycosyl compounds	9	47	0.191489	0.000213137	0.999909	0.03	1	J9FCY0_9SPIT	J9J3W4_9SPIT	J9I1F0_9SPIT	J9I3T6_9SPIT	J9G4X2_9SPIT	J9FQB2_9SPIT	J9HTD2_9SPIT	J9IWY4_9SPIT	J9I613_9SPIT
molecular_function	GO:0003887	DNA-directed DNA polymerase activity	9	23	0.391304	0.827933	0.303495	1	1	J9JCE0_9SPIT	J9J047_9SPIT	J9GEA4_9SPIT	J9J9T2_9SPIT	J9I0I2_9SPIT	J9HYF8_9SPIT	J9EZ60_9SPIT	J9HP56_9SPIT	J9IFK1_9SPIT
molecular_function	GO:0004198	calcium-dependent cysteine-type endopeptidase activity	9	37	0.243243	0.201224	0.886538	1	1	J9FWJ6_9SPIT	J9ITM6_9SPIT	J9IU68_9SPIT	J9I0Q5_9SPIT	J9J0E8_9SPIT	J9I0B6_9SPIT	J9HX68_9SPIT	J9IC43_9SPIT	J9IKF2_9SPIT
molecular_function	GO:0016853	isomerase activity	8	28	0.285714	0.000149212	0.999944	0.02	1	J9J0Q0_9SPIT	J9HM36_9SPIT	J9IKE9_9SPIT	J9IJ09_9SPIT	J9J5J4_9SPIT	J9I9G3_9SPIT	J9J5W3_9SPIT	J9IP15_9SPIT
molecular_function	GO:0004713	protein tyrosine kinase activity	8	14	0.571429	0.986551	0.0467557	1	1	J9EEW1_9SPIT	J9G1J4_9SPIT	J9EUF8_9SPIT	J9HJN7_9SPIT	J9HN60_9SPIT	J9J517_9SPIT	J9I6M0_9SPIT	J9I2K3_9SPIT
molecular_function	GO:0003899	DNA-directed 5'-3' RNA polymerase activity	7	26	0.269231	0.144613	0.928868	1	1	G9HRK4_9SPIT	J9IXY1_9SPIT	J9G0N3_9SPIT	J9HY39_9SPIT	J9HR66_9SPIT	J9ISD7_9SPIT	J9HP49_9SPIT
molecular_function	GO:0008237	metallopeptidase activity	7	35	0.2	0.561423	0.525881	1	1	J9IBC9_9SPIT	J9I230_9SPIT	J9EQR1_9SPIT	J9I9S0_9SPIT	J9IKM7_9SPIT	J9J4N8_9SPIT	J9FRA7_9SPIT
molecular_function	GO:0140359	ABC-type transporter activity	7	48	0.145833	0.00289099	0.999099	0.267	1	J9IBI6_9SPIT	J9IAD7_9SPIT	J9IVQ2_9SPIT	J9HM16_9SPIT	J9FJF5_9SPIT	J9J3J1_9SPIT	J9I5V5_9SPIT
molecular_function	GO:0003824	catalytic activity	7	58	0.12069	6.66037e-12	1	0	1	J9IPY1_9SPIT	J9IDZ8_9SPIT	J9I3A4_9SPIT	J9HWG4_9SPIT	J9J6N6_9SPIT	J9EKJ8_9SPIT	J9J6V8_9SPIT
molecular_function	GO:0030246	carbohydrate binding	7	39	0.179487	0.0101866	0.996035	0.72	1	J9FCY0_9SPIT	J9IEC5_9SPIT	J9HV69_9SPIT	J9IDC9_9SPIT	J9J6U4_9SPIT	J9IGR8_9SPIT	J9HTD2_9SPIT
molecular_function	GO:0003724	RNA helicase activity	7	28	0.25	0.277341	0.844779	1	1	J9IEV2_9SPIT	J9HUS1_9SPIT	J9IL27_9SPIT	J9HUA7_9SPIT	J9J9T5_9SPIT	J9ILJ2_9SPIT	J9J0K2_9SPIT
molecular_function	GO:0008519	ammonium transmembrane transporter activity	6	19	0.315789	0.587583	0.606176	1	1	J9I5T7_9SPIT	J9I8H5_9SPIT	J9ID18_9SPIT	J9J9Z0_9SPIT	J9IMS7_9SPIT	J9IJ93_9SPIT
molecular_function	GO:0020037	heme binding	6	40	0.15	0.0117613	0.996112	0.759	1	J9ID17_9SPIT	J9I1Q5_9SPIT	J9I5E9_9SPIT	J9IQI9_9SPIT	J9IBD4_9SPIT	J9I3T3_9SPIT
molecular_function	GO:0005227	calcium activated cation channel activity	6	27	0.222222	0.607018	0.493696	1	1	J9IJZ7_9SPIT	J9HQK3_9SPIT	J9JCJ6_9SPIT	J9I9P7_9SPIT	J9I9T2_9SPIT	J9INW3_9SPIT
molecular_function	GO:0051539	4 iron, 4 sulfur cluster binding	6	25	0.24	0.260441	0.862944	1	1	J9FEL3_9SPIT	J9IN61_9SPIT	J9HYF8_9SPIT	J9IFL8_9SPIT	J9HP56_9SPIT	J9IFK1_9SPIT
molecular_function	GO:0016409	palmitoyltransferase activity	6	7	0.857143	0.502699	0.601307	1	1	J9ITU0_9SPIT	J9HUA9_9SPIT	J9HWW4_9SPIT	J9J003_9SPIT	J9IGT5_9SPIT	J9EUJ0_9SPIT
molecular_function	GO:0003697	single-stranded DNA binding	6	12	0.5	0.770798	0.412145	1	1	J9G589_9SPIT	J9ITC6_9SPIT	J9HPM8_9SPIT	J9ISF6_9SPIT	J9J8I8_9SPIT	J9HL87_9SPIT
molecular_function	GO:0008569	minus-end-directed microtubule motor activity	6	22	0.272727	0.407564	0.758911	1	1	J9HPC3_9SPIT	J9EM83_9SPIT	J9HQL8_9SPIT	J9I4J2_9SPIT	J9HYT4_9SPIT	J9ICH3_9SPIT
molecular_function	GO:0046983	protein dimerization activity	6	11	0.545455	0.636273	0.483625	1	1	J9HY39_9SPIT	J9IID4_9SPIT	J9J5P0_9SPIT	J9IM60_9SPIT	J9F1J9_9SPIT	J9HIA1_9SPIT
molecular_function	GO:0070122	isopeptidase activity	5	13	0.384615	0.787654	0.410965	1	1	J9IBC9_9SPIT	J9I230_9SPIT	J9EQR1_9SPIT	J9IKM7_9SPIT	J9J4N8_9SPIT
molecular_function	GO:0043565	sequence-specific DNA binding	5	9	0.555556	0.939619	0.123236	1	1	J9EI56_9SPIT	J9JBY0_9SPIT	J9I924_9SPIT	J9IA49_9SPIT	J9HRN2_9SPIT
molecular_function	GO:0030170	pyridoxal phosphate binding	5	41	0.121951	0.00297298	0.999217	0.287	1	J9FSH5_9SPIT	J9I6E4_9SPIT	J9IYA5_9SPIT	J9HVZ7_9SPIT	J9IV13_9SPIT
molecular_function	GO:0071949	FAD binding	5	27	0.185185	0.0908591	0.963676	1	1	J9I260_9SPIT	J9G2G1_9SPIT	J9J436_9SPIT	J9IIH6_9SPIT	J9IUE8_9SPIT
molecular_function	GO:0000049	tRNA binding	5	21	0.238095	0.286491	0.854677	1	1	J9F8W5_9SPIT	J9IJ76_9SPIT	J9I549_9SPIT	J9JAB7_9SPIT	J9IEU1_9SPIT
molecular_function	GO:0008641	ubiquitin-like modifier activating enzyme activity	5	10	0.5	0.787654	0.410965	1	1	J9IV53_9SPIT	J9I3T8_9SPIT	J9INI5_9SPIT	J9F6J0_9SPIT	J9F560_9SPIT
molecular_function	GO:0051087	chaperone binding	5	7	0.714286	0.99443	0.038682	1	1	J9J4P6_9SPIT	J9IMI8_9SPIT	J9FJ63_9SPIT	J9I6C2_9SPIT	J9IBV2_9SPIT
molecular_function	GO:0050660	flavin adenine dinucleotide binding	5	28	0.178571	0.0155216	0.993451	0.881	1	J9HP86_9SPIT	J9J203_9SPIT	J9FPP2_9SPIT	J9IDH8_9SPIT	J9GCG4_9SPIT
molecular_function	GO:0003729	mRNA binding	5	12	0.416667	0.912991	0.212346	1	1	J9J119_9SPIT	J9EUQ8_9SPIT	J9J869_9SPIT	J9IZR3_9SPIT	J9F4N9_9SPIT
molecular_function	GO:0005262	calcium channel activity	5	8	0.625	0.966278	0.0879258	1	1	J9IHY9_9SPIT	J9J3C1_9SPIT	J9J7M5_9SPIT	J9IQX8_9SPIT	J9FVB3_9SPIT
molecular_function	GO:0030983	mismatched DNA binding	5	15	0.333333	0.656459	0.557014	1	1	J9ISP9_9SPIT	J9I7B0_9SPIT	J9IAQ2_9SPIT	J9HMZ5_9SPIT	J9ISL4_9SPIT
molecular_function	GO:0005085	guanyl-nucleotide exchange factor activity	5	11	0.454545	0.895208	0.259542	1	1	J9I309_9SPIT	J9HYR0_9SPIT	J9II57_9SPIT	J9I3H6_9SPIT	J9IZJ9_9SPIT
molecular_function	GO:0005198	structural molecule activity	4	10	0.4	1.11541e-10	1	0	1	J9HXD1_9SPIT	J9IZK5_9SPIT	J9FPN1_9SPIT	J9HS08_9SPIT
molecular_function	GO:0010997	anaphase-promoting complex binding	4	8	0.5	0.923848	0.234546	1	1	J9IJ40_9SPIT	J9HRM3_9SPIT	J9IWL8_9SPIT	J9F3N2_9SPIT
molecular_function	GO:0097027	ubiquitin-protein transferase activator activity	4	8	0.5	0.923848	0.234546	1	1	J9IJ40_9SPIT	J9HRM3_9SPIT	J9IWL8_9SPIT	J9F3N2_9SPIT
molecular_function	GO:0045505	dynein intermediate chain binding	4	7	0.571429	0.961318	0.155349	1	1	J9HPC3_9SPIT	J9HQL8_9SPIT	J9I4J2_9SPIT	J9ICH3_9SPIT
molecular_function	GO:0042162	telomeric DNA binding	4	6	0.666667	0.810799	0.408133	1	1	J9EDK6_9SPIT	J9J2N2_9SPIT	J9ICR6_9SPIT	J9IFJ9_9SPIT
molecular_function	GO:0004559	alpha-mannosidase activity	4	23	0.173913	0.0938044	0.965776	1	1	J9IEC5_9SPIT	J9HV69_9SPIT	J9IDC9_9SPIT	J9J6U4_9SPIT
molecular_function	GO:0051959	dynein light intermediate chain binding	4	5	0.8	0.99658	0.0395811	1	1	J9HPC3_9SPIT	J9HQL8_9SPIT	J9I4J2_9SPIT	J9ICH3_9SPIT
molecular_function	GO:0008173	RNA methyltransferase activity	4	7	0.571429	0.733277	0.410679	1	1	J9JAF0_9SPIT	J9J8W1_9SPIT	J9J082_9SPIT	J9IQW9_9SPIT
molecular_function	GO:0019887	protein kinase regulator activity	4	7	0.571429	0.739867	0.411526	1	1	J9IH41_9SPIT	J9IF68_9SPIT	J9J0K5_9SPIT	J9I7A1_9SPIT
molecular_function	GO:0004888	transmembrane signaling receptor activity	4	7	0.571429	0.923848	0.234546	1	1	J9J4K9_9SPIT	J9ILC0_9SPIT	J9IGH7_9SPIT	J9HTS2_9SPIT
molecular_function	GO:0016314	phosphatidylinositol-3,4,5-trisphosphate 3-phosphatase activity	4	5	0.8	0.99658	0.0395811	1	1	J9HT66_9SPIT	J9I707_9SPIT	J9I3K5_9SPIT	J9FX42_9SPIT
molecular_function	GO:0031267	small GTPase binding	4	19	0.210526	0.218569	0.904649	1	1	J9IR91_9SPIT	J9I471_9SPIT	J9HUV9_9SPIT	J9F5X2_9SPIT
molecular_function	GO:0003689	DNA clamp loader activity	4	5	0.8	0.99658	0.0395811	1	1	J9FU58_9SPIT	J9EPJ7_9SPIT	J9FS89_9SPIT	J9J1G3_9SPIT
molecular_function	GO:0004252	serine-type endopeptidase activity	4	16	0.25	0.377136	0.80816	1	1	J9I8G2_9SPIT	J9HYC7_9SPIT	J9I1Y3_9SPIT	J9EZ03_9SPIT
molecular_function	GO:0003735	structural constituent of ribosome	3	111	0.027027	3.71875e-15	1	0	1	J9I2V5_9SPIT	J9FJ09_9SPIT	J9HN89_9SPIT
molecular_function	GO:0004707	MAP kinase activity	3	16	0.1875	0.19184	0.928415	1	1	J9HSD9_9SPIT	J9J6G0_9SPIT	J9IDM7_9SPIT
molecular_function	GO:0001671	ATPase activator activity	3	8	0.375	0.765454	0.502221	1	1	J9IMI8_9SPIT	J9I6C2_9SPIT	J9IBV2_9SPIT
molecular_function	GO:0003779	actin binding	3	17	0.176471	0.241089	0.882843	1	1	J9HTV4_9SPIT	J9HZQ6_9SPIT	J9I6A7_9SPIT
molecular_function	GO:0008233	peptidase activity	3	29	0.103448	0.387088	0.652248	1	1	J9J114_9SPIT	J9ISF6_9SPIT	J9G1B1_9SPIT
molecular_function	GO:0004057	arginyltransferase activity	3	5	0.6	0.960419	0.192442	1	1	J9J126_9SPIT	J9IQ58_9SPIT	J9HN97_9SPIT
molecular_function	GO:0015078	proton transmembrane transporter activity	3	13	0.230769	0.0189149	0.993412	0.919	1	J9IEI8_9SPIT	J9IGD4_9SPIT	J9HW76_9SPIT
molecular_function	GO:0008483	transaminase activity	3	17	0.176471	0.0085338	0.998116	0.647	1	J9J6A4_9SPIT	J9FSH5_9SPIT	J9IV13_9SPIT
molecular_function	GO:0051536	iron-sulfur cluster binding	3	12	0.25	0.00416026	0.998501	0.373	1	J9I6E4_9SPIT	J9ETH3_9SPIT	J9IN81_9SPIT
molecular_function	GO:0003910	DNA ligase (ATP) activity	3	7	0.428571	0.844651	0.401843	1	1	J9J7M4_9SPIT	J9I2M2_9SPIT	J9I0F4_9SPIT
molecular_function	GO:0005506	iron ion binding	3	29	0.103448	0.00263566	0.999489	0.253	1	J9IQI9_9SPIT	J9HQL2_9SPIT	J9HVZ7_9SPIT
molecular_function	GO:0016779	nucleotidyltransferase activity	3	22	0.136364	0.0181221	0.989551	0.912	1	J9IV63_9SPIT	J9IYT0_9SPIT	J9I998_9SPIT
molecular_function	GO:0003746	translation elongation factor activity	3	26	0.115385	0.0150542	0.99643	0.877	1	J9I9F8_9SPIT	J9FAG6_9SPIT	J9J8E6_9SPIT
molecular_function	GO:0018024	histone-lysine N-methyltransferase activity	3	5	0.6	0.923848	0.234546	1	1	J9I5F6_9SPIT	J9HPV3_9SPIT	J9I9K7_9SPIT
molecular_function	GO:0008081	phosphoric diester hydrolase activity	3	17	0.176471	0.0299436	0.988239	0.974	1	J9J797_9SPIT	J9IWI9_9SPIT	J9I9V3_9SPIT
molecular_function	GO:0016757	glycosyltransferase activity	3	27	0.111111	0.113568	0.917955	1	1	J9ICJ6_9SPIT	J9HQA0_9SPIT	J9FCF5_9SPIT
molecular_function	GO:0019799	tubulin N-acetyltransferase activity	3	5	0.6	0.960419	0.192442	1	1	J9IDS6_9SPIT	J9J913_9SPIT	J9HZ87_9SPIT
molecular_function	GO:0004114	3',5'-cyclic-nucleotide phosphodiesterase activity	3	14	0.214286	0.292783	0.877061	1	1	J9J7U4_9SPIT	J9I1S3_9SPIT	J9I8E5_9SPIT
molecular_function	GO:0015297	antiporter activity	3	26	0.115385	0.000989169	0.999763	0.1	1	J9HKX8_9SPIT	J9J6E5_9SPIT	J9I9C5_9SPIT
molecular_function	GO:0042910	xenobiotic transmembrane transporter activity	3	26	0.115385	0.0085338	0.998116	0.647	1	J9HKX8_9SPIT	J9J6E5_9SPIT	J9I9C5_9SPIT
molecular_function	GO:0035312	5'-3' exodeoxyribonuclease activity	3	7	0.428571	0.844651	0.401843	1	1	J9IWX2_9SPIT	J9IZM8_9SPIT	J9IEC0_9SPIT
molecular_function	GO:0016307	phosphatidylinositol phosphate kinase activity	3	20	0.15	0.145323	0.942219	1	1	J9J4K9_9SPIT	J9I1B4_9SPIT	J9IIW5_9SPIT
molecular_function	GO:0030145	manganese ion binding	3	6	0.5	0.911318	0.296203	1	1	J9IUS7_9SPIT	J9G2U1_9SPIT	J9IQ03_9SPIT
molecular_function	GO:0003997	acyl-CoA oxidase activity	3	13	0.230769	0.356029	0.840666	1	1	J9I260_9SPIT	J9J436_9SPIT	J9IIH6_9SPIT
molecular_function	GO:0004017	adenylate kinase activity	3	10	0.3	0.591867	0.672302	1	1	J9IKY8_9SPIT	J9ID96_9SPIT	J9I1N7_9SPIT
molecular_function	GO:0005516	calmodulin binding	3	4	0.75	0.989348	0.100726	1	1	J9I9V6_9SPIT	J9IRD7_9SPIT	J9IKU4_9SPIT
molecular_function	GO:0005230	extracellular ligand-gated ion channel activity	3	6	0.5	0.911318	0.296203	1	1	J9ILC0_9SPIT	J9IGH7_9SPIT	J9HTS2_9SPIT
molecular_function	GO:0003917	DNA topoisomerase type I (single strand cut, ATP-independent) activity	3	5	0.6	0.960419	0.192442	1	1	J9J536_9SPIT	J9FCG0_9SPIT	J9FV51_9SPIT
molecular_function	GO:0016746	acyltransferase activity	3	27	0.111111	0.000412788	0.999774	0.05	1	J9EVB7_9SPIT	J9F7V6_9SPIT	J9HL87_9SPIT
molecular_function	GO:0004127	cytidylate kinase activity	3	5	0.6	0.911318	0.296203	1	1	J9IKY8_9SPIT	J9ID96_9SPIT	J9I1N7_9SPIT
molecular_function	GO:0043138	3'-5' DNA helicase activity	3	4	0.75	0.989348	0.100726	1	1	J9IX25_9SPIT	J9HVY5_9SPIT	J9J6C1_9SPIT
molecular_function	GO:0003713	transcription coactivator activity	3	6	0.5	0.911318	0.296203	1	1	J9ELF4_9SPIT	J9J0D8_9SPIT	J9ID55_9SPIT
molecular_function	GO:0016818	hydrolase activity, acting on acid anhydrides, in phosphorus-containing anhydrides	3	4	0.75	0.806157	0.226903	1	1	J9IA12_9SPIT	J9J447_9SPIT	J9IJB6_9SPIT
molecular_function	GO:0004525	ribonuclease III activity	3	4	0.75	0.989348	0.100726	1	1	J9GCC0_9SPIT	J9I7I3_9SPIT	J9IH19_9SPIT
molecular_function	GO:0043015	gamma-tubulin binding	3	4	0.75	0.989348	0.100726	1	1	J9I3F5_9SPIT	J9IJZ0_9SPIT	J9IBE2_9SPIT
molecular_function	GO:0030544	Hsp70 protein binding	3	5	0.6	0.960419	0.192442	1	1	J9I2R5_9SPIT	J9IRL4_9SPIT	J9HMI0_9SPIT
molecular_function	GO:0004556	alpha-amylase activity	2	6	0.333333	0.703797	0.624908	1	1	J9IP53_9SPIT	J9I1E6_9SPIT
molecular_function	GO:0042781	3'-tRNA processing endoribonuclease activity	2	2	1	1	0.103265	1	1	J9F3A0_9SPIT	J9IA37_9SPIT
molecular_function	GO:0005200	structural constituent of cytoskeleton	2	19	0.105263	0.0304154	0.993727	0.982	1	J9IXD0_9SPIT	J9IY48_9SPIT
molecular_function	GO:0051879	Hsp90 protein binding	2	5	0.4	0.807558	0.51534	1	1	J9I6C2_9SPIT	J9IBV2_9SPIT
molecular_function	GO:0004045	aminoacyl-tRNA hydrolase activity	2	6	0.333333	0.703797	0.624908	1	1	J9IRM0_9SPIT	J9I296_9SPIT
molecular_function	GO:0016538	cyclin-dependent protein serine/threonine kinase regulator activity	2	10	0.2	0.787654	0.410965	1	1	J9HZM0_9SPIT	J9FQ83_9SPIT
molecular_function	GO:0097573	glutathione oxidoreductase activity	2	8	0.25	0.497779	0.784772	1	1	J9IWC6_9SPIT	J9IN81_9SPIT
molecular_function	GO:0004222	metalloendopeptidase activity	2	19	0.105263	0.0304154	0.993727	0.982	1	J9HPM8_9SPIT	J9HYS5_9SPIT
molecular_function	GO:0004185	serine-type carboxypeptidase activity	2	17	0.117647	0.642975	0.526623	1	1	J9JBV1_9SPIT	J9EQX0_9SPIT
molecular_function	GO:0032977	membrane insertase activity	2	3	0.666667	0.96683	0.243453	1	1	J9J633_9SPIT	J9GA20_9SPIT
molecular_function	GO:0008146	sulfotransferase activity	2	6	0.333333	0.703797	0.624908	1	1	J9JCE5_9SPIT	J9IJT7_9SPIT
molecular_function	GO:0008107	galactoside 2-alpha-L-fucosyltransferase activity	2	7	0.285714	0.598157	0.714135	1	1	J9G224_9SPIT	J9J5U1_9SPIT
molecular_function	GO:0047834	D-threo-aldose 1-dehydrogenase activity	2	26	0.0769231	0.00356956	0.999451	0.331	1	J9IWF5_9SPIT	J9J9G0_9SPIT
molecular_function	GO:0008408	3'-5' exonuclease activity	2	11	0.181818	0.587856	0.592436	1	1	J9ILE8_9SPIT	J9I3D7_9SPIT
molecular_function	GO:0005245	voltage-gated calcium channel activity	2	5	0.4	0.807558	0.51534	1	1	J9IRR7_9SPIT	J9J0J0_9SPIT
molecular_function	GO:0004721	phosphoprotein phosphatase activity	2	3	0.666667	0.946021	0.0751082	1	1	J9HZR0_9SPIT	J9FVP6_9SPIT
molecular_function	GO:0019843	rRNA binding	2	15	0.133333	0.0406684	0.991185	0.994	1	J9I2V5_9SPIT	J9I0W1_9SPIT
molecular_function	GO:0051015	actin filament binding	2	5	0.4	0.807558	0.51534	1	1	J9I4P2_9SPIT	J9G074_9SPIT
molecular_function	GO:0030276	clathrin binding	2	2	1	0.807558	0.51534	1	1	J9ERJ6_9SPIT	J9JAR5_9SPIT
molecular_function	GO:0009055	electron transfer activity	2	10	0.2	0.159334	0.953809	1	1	J9FEL3_9SPIT	J9GCG4_9SPIT
molecular_function	GO:0005247	voltage-gated chloride channel activity	2	11	0.181818	0.260475	0.912881	1	1	J9J1H5_9SPIT	J9IFP1_9SPIT
molecular_function	GO:0010181	FMN binding	2	13	0.153846	0.159334	0.953809	1	1	J9HY60_9SPIT	J9JBI8_9SPIT
molecular_function	GO:0034450	ubiquitin-ubiquitin ligase activity	2	3	0.666667	0.96683	0.243453	1	1	J9I7S6_9SPIT	J9IMK2_9SPIT
molecular_function	GO:0005544	calcium-dependent phospholipid binding	2	14	0.142857	0.122939	0.9666	1	1	J9IH30_9SPIT	J9J6P8_9SPIT
molecular_function	GO:0009982	pseudouridine synthase activity	2	7	0.285714	0.591867	0.672302	1	1	J9FDX3_9SPIT	J9IS14_9SPIT
molecular_function	GO:0031625	ubiquitin protein ligase binding	2	10	0.2	0.327698	0.881362	1	1	J9INF2_9SPIT	J9I528_9SPIT
molecular_function	GO:0034722	gamma-glutamyl-peptidase activity	2	17	0.117647	0.0541057	0.987646	0.999	1	J9I6C4_9SPIT	J9JBF4_9SPIT
molecular_function	GO:0004438	phosphatidylinositol-3-phosphatase activity	2	2	1	1	0.103265	1	1	J9IDZ7_9SPIT	J9EX26_9SPIT
molecular_function	GO:0000978	RNA polymerase II cis-regulatory region sequence-specific DNA binding	2	6	0.333333	0.703797	0.624908	1	1	J9I9B5_9SPIT	J9F1J9_9SPIT
molecular_function	GO:0008194	UDP-glycosyltransferase activity	2	17	0.117647	0.000510985	0.999936	0.062	1	J9G620_9SPIT	J9I979_9SPIT
molecular_function	GO:0008171	O-methyltransferase activity	2	4	0.5	0.872971	0.32056	1	1	J9JAF0_9SPIT	J9IQW9_9SPIT
molecular_function	GO:0019888	protein phosphatase regulator activity	2	6	0.333333	0.497779	0.784772	1	1	J9FST9_9SPIT	J9IPE5_9SPIT
molecular_function	GO:0043023	ribosomal large subunit binding	2	6	0.333333	0.703797	0.624908	1	1	J9HZ74_9SPIT	J9IPW3_9SPIT
molecular_function	GO:0004652	polynucleotide adenylyltransferase activity	2	4	0.5	0.899274	0.386181	1	1	J9HLW9_9SPIT	J9IAJ1_9SPIT
molecular_function	GO:0043022	ribosome binding	2	7	0.285714	0.598157	0.714135	1	1	J9I7A1_9SPIT	J9HMI0_9SPIT
molecular_function	GO:0033743	peptide-methionine (R)-S-oxide reductase activity	2	2	1	1	0.103265	1	1	J9FUF5_9SPIT	J9J4Z4_9SPIT
molecular_function	GO:0005484	SNAP receptor activity	2	7	0.285714	0.598157	0.714135	1	1	J9IXG2_9SPIT	J9EZT0_9SPIT
molecular_function	GO:0044877	protein-containing complex binding	2	2	1	0.794905	0.3191	1	1	J9IRD7_9SPIT	J9IS96_9SPIT
molecular_function	GO:0070679	inositol 1,4,5 trisphosphate binding	2	5	0.4	0.807558	0.51534	1	1	J9FS50_9SPIT	J9IS73_9SPIT
molecular_function	GO:0005220	inositol 1,4,5-trisphosphate-sensitive calcium-release channel activity	2	5	0.4	0.807558	0.51534	1	1	J9FS50_9SPIT	J9IS73_9SPIT
molecular_function	GO:0004518	nuclease activity	2	7	0.285714	0.787554	0.278258	1	1	J9IFA9_9SPIT	J9J2R1_9SPIT
molecular_function	GO:0004812	aminoacyl-tRNA ligase activity	2	4	0.5	0.0122485	0.995639	0.769	1	J9IJ76_9SPIT	J9HLI4_9SPIT
molecular_function	GO:0051499	D-aminoacyl-tRNA deacylase activity	2	2	1	1	0.103265	1	1	J9I549_9SPIT	J9JAB7_9SPIT
molecular_function	GO:0003714	transcription corepressor activity	2	4	0.5	0.899274	0.386181	1	1	J9IWW3_9SPIT	J9IUC3_9SPIT
molecular_function	GO:0016705	oxidoreductase activity, acting on paired donors, with incorporation or reduction of molecular oxygen	2	13	0.153846	0.0577807	0.983213	0.999	1	J9IQI9_9SPIT	J9HQL2_9SPIT
molecular_function	GO:0030151	molybdenum ion binding	2	3	0.666667	0.96683	0.243453	1	1	J9HWE4_9SPIT	J9I5E9_9SPIT
molecular_function	GO:0008568	microtubule-severing ATPase activity	2	3	0.666667	0.96683	0.243453	1	1	J9I9G3_9SPIT	J9IP15_9SPIT
molecular_function	GO:0004731	purine-nucleoside phosphorylase activity	2	3	0.666667	0.96683	0.243453	1	1	J9HRJ6_9SPIT	J9J1H2_9SPIT
molecular_function	GO:0061863	microtubule plus end polymerase	2	2	1	1	0.103265	1	1	J9HY56_9SPIT	J9HP77_9SPIT
molecular_function	GO:0051010	microtubule plus-end binding	2	2	1	1	0.103265	1	1	J9HY56_9SPIT	J9HP77_9SPIT
molecular_function	GO:0008381	mechanosensitive ion channel activity	2	3	0.666667	0.96683	0.243453	1	1	J9IRQ4_9SPIT	J9HZN5_9SPIT
molecular_function	GO:0016756	glutathione gamma-glutamylcysteinyltransferase activity	2	2	1	1	0.103265	1	1	J9I6G5_9SPIT	J9J6Q2_9SPIT
molecular_function	GO:0032549	ribonucleoside binding	2	4	0.5	0.899274	0.386181	1	1	J9HR66_9SPIT	J9HP49_9SPIT
molecular_function	GO:0016972	thiol oxidase activity	2	3	0.666667	0.807558	0.51534	1	1	J9IAV7_9SPIT	J9G2G1_9SPIT
molecular_function	GO:0017025	TBP-class protein binding	2	2	1	1	0.103265	1	1	J9IIG0_9SPIT	J9JBF3_9SPIT
molecular_function	GO:0033204	ribonuclease P RNA binding	2	3	0.666667	0.96683	0.243453	1	1	J9HRD5_9SPIT	J9GAI5_9SPIT
molecular_function	GO:0004650	polygalacturonase activity	2	2	1	1	0.103265	1	1	J9I931_9SPIT	J9HSY9_9SPIT
molecular_function	GO:0008195	phosphatidate phosphatase activity	2	2	1	1	0.103265	1	1	J9IUH8_9SPIT	J9ITE1_9SPIT
molecular_function	GO:0001228	DNA-binding transcription activator activity, RNA polymerase II-specific	1	3	0.333333	0.756547	0.687552	1	1	J9IA49_9SPIT
molecular_function	GO:0061799	cyclic pyranopterin monophosphate synthase activity	1	1	1	1	0.321392	1	1	J9IFC4_9SPIT
molecular_function	GO:0008080	N-acetyltransferase activity	1	11	0.0909091	0.0456965	0.981085	0.997	1	J9IVN1_9SPIT
molecular_function	GO:0003755	peptidyl-prolyl cis-trans isomerase activity	1	34	0.0294118	3.13185e-05	0.999998	0.003	1	J9IMP1_9SPIT
molecular_function	GO:0016279	protein-lysine N-methyltransferase activity	1	2	0.5	0.895208	0.259542	1	1	J9G7M7_9SPIT
molecular_function	GO:0070006	metalloaminopeptidase activity	1	11	0.0909091	0.087119	0.985993	1	1	J9EHB3_9SPIT
molecular_function	GO:0008374	O-acyltransferase activity	1	9	0.111111	0.0167874	0.996844	0.9	1	J9IVZ0_9SPIT
molecular_function	GO:0042626	ATPase-coupled transmembrane transporter activity	1	3	0.333333	0.000781443	0.999751	0.084	1	J9JBM9_9SPIT
molecular_function	GO:0008418	protein-N-terminal asparagine amidohydrolase activity	1	8	0.125	0.215228	0.955104	1	1	J9IXB4_9SPIT
molecular_function	GO:0070773	protein-N-terminal glutamine amidohydrolase activity	1	8	0.125	0.215228	0.955104	1	1	J9IXB4_9SPIT
molecular_function	GO:0004844	uracil DNA N-glycosylase activity	1	2	0.5	0.896735	0.539519	1	1	J9ITP2_9SPIT
molecular_function	GO:0004784	superoxide dismutase activity	1	8	0.125	0.215228	0.955104	1	1	J9HLK3_9SPIT
[truncated: 552 more rows]
[truncated: 1,223 more columns]

## Sheet: polyQ⁄N
GO domain	GO ID	GO term	polyQ⁄N protein	total number	number / total	raw p-value under-representation	raw p-value over-representation	FWER under-representation	FWER over-representation	Gene Name
[truncated: 1,772 more rows]
[truncated: 3,120 more columns]

[truncated: 19 more sheets: polyN, polyY, polyW, polyC, polyP, polyA, polyS, polyT, polyD, polyE, polyG, polyF, polyH, polyI, polyL, polyV, polyM, polyR, polyK]
