# Supplementary material for: Noncanonical usage of stop codons in ciliates expands proteins with structurally flexible Q-rich motifs
Source: eLife. 2024 Feb 23;12:RP91405. doi: 10.7554/eLife.91405 (PMC10942620; doi:10.7554/eLife.91405)
Supplement: Figure 6—source data 21. — The percentages and numbers of SCD and polyX proteins in our search that belong to each indicated Gene Ontology (GO) group are shown. GOfuncR (Huttenhower et al., 2009) was applied for GO enrichment and statistical analysis. The p values adjusted according to the Family-wise error rate (FWER) are shown. The overrepresented GO groups (adjusted p-values ≤0.001) are highlighted in red font. [file elife-91405-fig6-data21.xlsx]

## Sheet: SCD
GO domain	GO ID	GO term	SCD protein	total number	number / total	raw p-value under-representation	raw p-value over-representation	FWER under-representation	FWER over-representation	Gene Name
biological_process	GO:0007018	microtubule-based movement	84	105	0.8	1	1.74607e-13	1	0	A0A078AIQ1_STYLE	A0A078AIR1_STYLE	A0A078ARV8_STYLE	A0A078AP54_STYLE	A0A078B1H4_STYLE	A0A078AU88_STYLE	A0A078B0G5_STYLE	A0A078B884_STYLE	A0A078AC80_STYLE	A0A077ZUV8_STYLE	A0A077ZVZ1_STYLE	A0A078ADB2_STYLE	A0A078B3R3_STYLE	A0A077ZYV0_STYLE	A0A077ZYW8_STYLE	A0A078BCA2_STYLE	A0A078AUU0_STYLE	A0A078AC77_STYLE	A0A078B5C9_STYLE	A0A077ZVL1_STYLE	A0A077ZXJ5_STYLE	A0A077ZXH6_STYLE	A0A078AI00_STYLE	A0A078B9W6_STYLE	A0A077ZMT8_STYLE	A0A078A1E5_STYLE	A0A078AKE7_STYLE	A0A078B019_STYLE	A0A078B3I8_STYLE	A0A078B624_STYLE	A0A078ATN6_STYLE	A0A077ZPS2_STYLE	A0A077ZZT6_STYLE	A0A078A2M7_STYLE	A0A078ADA4_STYLE	A0A078A9H7_STYLE	A0A078AC17_STYLE	A0A078A4E0_STYLE	A0A078B8G1_STYLE	A0A078AHY1_STYLE
biological_process	GO:0018200	peptidyl-glutamic acid modification	63	73	0.863014	1	5.30903e-15	1	0	A0A078AFA2_STYLE	A0A077ZM62_STYLE	A0A078ACK9_STYLE	A0A078ARY0_STYLE	A0A078B1T1_STYLE	A0A078B8C9_STYLE	A0A077ZQF3_STYLE	A0A078ASK1_STYLE	A0A077ZYU8_STYLE	A0A078ASS4_STYLE	A0A078A0P4_STYLE	A0A078ABK9_STYLE	A0A077ZQC9_STYLE	A0A078A881_STYLE	A0A077ZSC7_STYLE	A0A077ZYT7_STYLE	A0A078ACP0_STYLE	A0A078A571_STYLE	A0A078AFM9_STYLE	A0A078B4C4_STYLE	A0A078AR45_STYLE	A0A078AAN3_STYLE	A0A078AXH1_STYLE	A0A077ZPA9_STYLE	A0A078ANA1_STYLE	A0A077ZTV3_STYLE	A0A078BAI3_STYLE	A0A078AQZ0_STYLE	A0A078AHN9_STYLE	A0A078ADU8_STYLE	A0A078ABZ5_STYLE	A0A078AI65_STYLE	A0A078AVB7_STYLE	A0A078AYY5_STYLE	A0A078AD53_STYLE	A0A078BC45_STYLE	A0A078AK37_STYLE	A0A077ZZ70_STYLE	A0A078AKV3_STYLE	A0A078APD4_STYLE
biological_process	GO:0016579	protein deubiquitination	39	54	0.722222	1	5.92815e-07	1	0	A0A078ALD9_STYLE	A0A078A5Z7_STYLE	A0A078AQY0_STYLE	A0A078ACD5_STYLE	A0A078B5M0_STYLE	A0A078AW85_STYLE	A0A078AHC2_STYLE	A0A078AWA6_STYLE	A0A078B695_STYLE	A0A078AET8_STYLE	A0A078AXW2_STYLE	A0A078A5R1_STYLE	A0A078AB65_STYLE	A0A077ZX51_STYLE	A0A078AFX0_STYLE	A0A077ZS43_STYLE	A0A078AQR6_STYLE	A0A078B4S7_STYLE	A0A078A2G7_STYLE	A0A078AFC4_STYLE	A0A078AUT4_STYLE	A0A078A1M3_STYLE	A0A078ABI6_STYLE	A0A077ZW82_STYLE	A0A078AN47_STYLE	A0A078ABV0_STYLE	A0A078AMH6_STYLE	A0A077ZXB1_STYLE	A0A078AFF0_STYLE	A0A078B3I6_STYLE	A0A078BB74_STYLE	A0A078B950_STYLE	A0A078A2I6_STYLE	A0A078B161_STYLE	A0A077ZVG5_STYLE	A0A078BB29_STYLE	A0A078BD65_STYLE	A0A078A933_STYLE	A0A077ZV51_STYLE
biological_process	GO:0006013	mannose metabolic process	26	31	0.83871	1	7.28428e-07	1	0	A0A078APY1_STYLE	A0A078B6S9_STYLE	A0A078AW64_STYLE	A0A078ACC2_STYLE	A0A078ARZ8_STYLE	A0A078B056_STYLE	A0A078A875_STYLE	A0A077ZT43_STYLE	A0A078ARC3_STYLE	A0A078B6G9_STYLE	A0A078BEC1_STYLE	A0A078A7V3_STYLE	A0A078AZT4_STYLE	A0A078B5B9_STYLE	A0A077ZWX6_STYLE	A0A078AIS4_STYLE	A0A078AJX6_STYLE	A0A078B8F5_STYLE	A0A078ADI8_STYLE	A0A077ZW76_STYLE	A0A078AVV1_STYLE	A0A078A550_STYLE	A0A078AU58_STYLE	A0A077ZWD3_STYLE	A0A078ABP9_STYLE	A0A078B4F2_STYLE
biological_process	GO:0006464	cellular protein modification process	8	13	0.615385	1	2.00911e-12	1	0	A0A078AYH2_STYLE	A0A077ZVF3_STYLE	A0A078BCR0_STYLE	A0A078B356_STYLE	A0A077ZY60_STYLE	A0A078ADS8_STYLE	A0A078B185_STYLE	A0A078BEI9_STYLE
biological_process	GO:0007017	microtubule-based process	5	26	0.192308	1	1.98591e-08	1	0	A0A077ZVE4_STYLE	A0A078B6C2_STYLE	A0A077ZU21_STYLE	A0A078AZT2_STYLE	A0A078BEC0_STYLE
biological_process	GO:0018193	peptidyl-amino acid modification	0	2	0	1	1.03155e-08	1	0
biological_process	GO:0050896	response to stimulus	2	4	0.5	0.999976	4.06444e-05	1	0.007	A0A077ZWP4_STYLE	A0A078B2T5_STYLE
biological_process	GO:0043170	macromolecule metabolic process	1	2	0.5	0.999955	6.1732e-05	1	0.013	A0A077ZVV2_STYLE
biological_process	GO:0035556	intracellular signal transduction	15	19	0.789474	0.999935	0.000164077	1	0.031	A0A078AE35_STYLE	A0A077ZWD4_STYLE	A0A078A1N5_STYLE	A0A078B7Y7_STYLE	A0A078B6H9_STYLE	A0A077ZU72_STYLE	A0A078BC85_STYLE	A0A078AUB0_STYLE	A0A078AVB0_STYLE	A0A078B2V8_STYLE	A0A078A916_STYLE	A0A078AJ60_STYLE	A0A078A1D1_STYLE	A0A078AJ10_STYLE	A0A078B3M9_STYLE
biological_process	GO:0046856	phosphatidylinositol dephosphorylation	9	9	1	1	0.000278893	1	0.048	A0A078A1P2_STYLE	A0A078BC96_STYLE	A0A078ASR3_STYLE	A0A078AZ39_STYLE	A0A078BBK0_STYLE	A0A078APA4_STYLE	A0A078AU06_STYLE	A0A078A0Q2_STYLE	A0A078A0Q9_STYLE
biological_process	GO:0048015	phosphatidylinositol-mediated signaling	9	9	1	1	0.000278893	1	0.048	A0A078AKH9_STYLE	A0A078BA32_STYLE	A0A077ZTF0_STYLE	A0A078AZH5_STYLE	A0A078BAR1_STYLE	A0A077ZPJ0_STYLE	A0A078B558_STYLE	A0A078ATR1_STYLE	A0A078B1F4_STYLE
biological_process	GO:0007165	signal transduction	14	31	0.451613	0.999782	0.000410235	1	0.075	A0A078A7Q8_STYLE	A0A078AET7_STYLE	A0A078AGK6_STYLE	A0A077ZXQ6_STYLE	A0A077ZTD0_STYLE	A0A078B5J1_STYLE	A0A078BA73_STYLE	A0A078AMS7_STYLE	A0A078A6Q4_STYLE	A0A078APA4_STYLE	A0A078A5S5_STYLE	A0A078B503_STYLE	A0A078AX74_STYLE	A0A077ZSY5_STYLE
biological_process	GO:0046854	phosphatidylinositol phosphate biosynthetic process	8	8	1	1	0.00069391	1	0.118	A0A078AKH9_STYLE	A0A077ZTF0_STYLE	A0A078AZH5_STYLE	A0A078BAR1_STYLE	A0A077ZPJ0_STYLE	A0A078B558_STYLE	A0A078ATR1_STYLE	A0A078B1F4_STYLE
biological_process	GO:0000902	cell morphogenesis	5	5	1	0.999955	0.000782556	1	0.133	A0A078AP92_STYLE	A0A078AT60_STYLE	A0A077ZRW1_STYLE	A0A078A6A1_STYLE	A0A078A9I6_STYLE
biological_process	GO:0007154	cell communication	0	2	0	0.999477	0.000941533	1	0.155
biological_process	GO:0006974	cellular response to DNA damage stimulus	2	3	0.666667	0.999317	0.0012926	1	0.181	A0A078B0H2_STYLE	A0A078AAX1_STYLE
biological_process	GO:0010468	regulation of gene expression	1	1	1	0.999289	0.00143728	1	0.21	A0A078A5L4_STYLE
biological_process	GO:0006511	ubiquitin-dependent protein catabolic process	42	69	0.608696	0.999228	0.00158691	1	0.223	A0A078A5Z7_STYLE	A0A078AQY0_STYLE	A0A078ACD5_STYLE	A0A078B5M0_STYLE	A0A078AHC2_STYLE	A0A078AWA6_STYLE	A0A078B695_STYLE	A0A078AET8_STYLE	A0A078AXW2_STYLE	A0A078A5R1_STYLE	A0A077ZU47_STYLE	A0A078AB65_STYLE	A0A078AFX0_STYLE	A0A077ZS43_STYLE	A0A078AQR6_STYLE	A0A078B4S7_STYLE	A0A078A2G7_STYLE	A0A078BBG7_STYLE	A0A078AFC4_STYLE	A0A078AUT4_STYLE	A0A078A1M3_STYLE	A0A078ABI6_STYLE	A0A077ZW82_STYLE	A0A078AN47_STYLE	A0A078ABV0_STYLE	A0A078AE11_STYLE	A0A078AMH6_STYLE	A0A077ZVP3_STYLE	A0A077ZXB1_STYLE	A0A078AFF0_STYLE	A0A078AY92_STYLE	A0A078B9V0_STYLE	A0A078B815_STYLE	A0A078BB74_STYLE	A0A078B950_STYLE	A0A078A398_STYLE	A0A077ZVG5_STYLE	A0A078BB29_STYLE	A0A078BD65_STYLE	A0A078B4F5_STYLE
biological_process	GO:0006281	DNA repair	32	60	0.533333	0.9986	0.00257757	1	0.367	A0A078A6A8_STYLE	A0A078B5P5_STYLE	A0A078B7Z4_STYLE	A0A078A9Y4_STYLE	A0A077ZTQ0_STYLE	A0A078A560_STYLE	A0A078APK8_STYLE	A0A078AT77_STYLE	A0A078ADJ8_STYLE	A0A078ARF3_STYLE	A0A077ZTC7_STYLE	A0A078AMT7_STYLE	A0A078B5D2_STYLE	A0A078AHU8_STYLE	A0A078AQA6_STYLE	A0A077ZNZ6_STYLE	A0A077ZZ07_STYLE	A0A078B831_STYLE	A0A078AAS9_STYLE	A0A077ZXY2_STYLE	A0A078A4C8_STYLE	A0A078AG47_STYLE	A0A077ZTT5_STYLE	A0A078A599_STYLE	A0A078AVW3_STYLE	A0A078B9F0_STYLE	A0A077ZSI1_STYLE	A0A078ATL0_STYLE	A0A078BDH4_STYLE	A0A078AZT8_STYLE	A0A077ZP56_STYLE	A0A078AEH7_STYLE
biological_process	GO:0043085	positive regulation of catalytic activity	1	1	1	0.999659	0.00298926	1	0.438	A0A078BBK4_STYLE
biological_process	GO:0045859	regulation of protein kinase activity	1	1	1	0.999721	0.00401404	1	0.529	A0A078AGK6_STYLE
biological_process	GO:0007049	cell cycle	14	37	0.378378	0.997481	0.00493901	1	0.609	A0A077ZWT3_STYLE	A0A078BA46_STYLE	A0A077ZVR5_STYLE	A0A078A090_STYLE	A0A078B0H2_STYLE	A0A077ZVP3_STYLE	A0A078BBE0_STYLE	A0A078A0S5_STYLE	A0A078AHQ0_STYLE	A0A078AL53_STYLE	A0A078AC47_STYLE	A0A078AG83_STYLE	A0A078BEG2_STYLE	A0A078ATL8_STYLE
biological_process	GO:0006355	regulation of transcription, DNA-templated	21	33	0.636364	0.99771	0.00506657	1	0.619	A0A077ZPS3_STYLE	A0A078AK52_STYLE	A0A078ADJ5_STYLE	A0A078A6X6_STYLE	A0A078ALI8_STYLE	A0A078A7G4_STYLE	A0A077ZW78_STYLE	A0A077ZQ95_STYLE	A0A077ZRI1_STYLE	A0A078ATF9_STYLE	A0A078A9D4_STYLE	A0A078AVJ7_STYLE	A0A078A714_STYLE	A0A078B717_STYLE	A0A078AI96_STYLE	A0A078B1G4_STYLE	A0A078B8I8_STYLE	A0A078AZN2_STYLE	A0A078AEV8_STYLE	A0A078AUJ6_STYLE	A0A078AZJ6_STYLE
biological_process	GO:0006869	lipid transport	6	9	0.666667	0.998203	0.00544891	1	0.636	A0A077ZZQ4_STYLE	A0A078AW24_STYLE	A0A078A8D5_STYLE	A0A078AXN1_STYLE	A0A078AMH6_STYLE	A0A078A8Y6_STYLE
biological_process	GO:0016567	protein ubiquitination	15	25	0.6	0.997802	0.00581066	1	0.658	A0A078AF16_STYLE	A0A077ZSQ9_STYLE	A0A078AK71_STYLE	A0A078B4R5_STYLE	A0A078A3X5_STYLE	A0A078A262_STYLE	A0A077ZPY1_STYLE	A0A078A8T6_STYLE	A0A077ZP34_STYLE	A0A078ARP9_STYLE	A0A078ATF0_STYLE	A0A077ZWV3_STYLE	A0A078B9V0_STYLE	A0A077ZZ57_STYLE	A0A078A7I0_STYLE
biological_process	GO:0006259	DNA metabolic process	0	2	0	0.995618	0.00699073	1	0.72
biological_process	GO:0006261	DNA-dependent DNA replication	2	3	0.666667	0.997109	0.0087621	1	0.773	A0A078AHZ8_STYLE	A0A078ADY7_STYLE
biological_process	GO:0019835	cytolysis	6	7	0.857143	0.999306	0.0089474	1	0.802	A0A078AXC4_STYLE	A0A077ZQS7_STYLE	A0A078B1N9_STYLE	A0A078A200_STYLE	A0A078AXK5_STYLE	A0A078BBQ7_STYLE
biological_process	GO:0030261	chromosome condensation	1	1	1	0.999306	0.0089474	1	0.802	A0A077ZNB8_STYLE
biological_process	GO:0006955	immune response	1	1	1	0.999306	0.0089474	1	0.802	A0A078AT50_STYLE
biological_process	GO:0006950	response to stress	0	2	0	0.994314	0.00896326	1	0.802
biological_process	GO:0006996	organelle organization	6	6	1	0.992965	0.0103196	1	0.836	A0A078AFR3_STYLE	A0A077ZPF3_STYLE	A0A077ZZ71_STYLE	A0A078A2N2_STYLE	A0A078AD61_STYLE	A0A078B874_STYLE
biological_process	GO:0051641	cellular localization	1	1	1	0.993338	0.0103762	1	0.837	A0A078B2M6_STYLE
biological_process	GO:0006685	sphingomyelin catabolic process	5	5	1	1	0.0106543	1	0.888	A0A077ZTD7_STYLE	A0A078AEF5_STYLE	A0A077ZYS0_STYLE	A0A078AEM1_STYLE	A0A078ATZ4_STYLE
biological_process	GO:0006886	intracellular protein transport	30	59	0.508475	0.993739	0.0109228	1	0.891	A0A078ABN2_STYLE	A0A077ZRD1_STYLE	A0A078A843_STYLE	A0A078B5K4_STYLE	A0A077ZV47_STYLE	A0A078AVB6_STYLE	A0A077ZZ80_STYLE	A0A078A0W4_STYLE	A0A077ZRA7_STYLE	A0A078ABX2_STYLE	A0A078AP87_STYLE	A0A078A038_STYLE	A0A077ZQN2_STYLE	A0A077ZR32_STYLE	A0A078AQA1_STYLE	A0A078AKI1_STYLE	A0A077ZTC5_STYLE	A0A078A989_STYLE	A0A078A0P5_STYLE	A0A078AYY7_STYLE	A0A078ARQ3_STYLE	A0A078AR52_STYLE	A0A078AXN5_STYLE	A0A077ZY15_STYLE	A0A078AZ64_STYLE	A0A078BAW4_STYLE	A0A078AW43_STYLE	A0A077ZNN8_STYLE	A0A078B487_STYLE	A0A078ASL8_STYLE
biological_process	GO:0015914	phospholipid transport	14	21	0.666667	0.996178	0.0131506	1	0.924	A0A078A8Z3_STYLE	A0A078B349_STYLE	A0A078A6K1_STYLE	A0A078AD33_STYLE	A0A078A0G8_STYLE	A0A078AUT9_STYLE	A0A078B0S3_STYLE	A0A078AAZ9_STYLE	A0A077ZXL5_STYLE	A0A078AFA8_STYLE	A0A078B041_STYLE	A0A078B3G5_STYLE	A0A078B115_STYLE	A0A078B4W6_STYLE
biological_process	GO:0030163	protein catabolic process	4	9	0.444444	0.991732	0.0137792	1	0.924	A0A078B4B9_STYLE	A0A078AMT4_STYLE	A0A078AG78_STYLE	A0A078B790_STYLE
biological_process	GO:0046907	intracellular transport	0	3	0	0.99111	0.0138446	1	0.924
biological_process	GO:0006508	proteolysis	1	2	0.5	0.991031	0.0143821	1	0.928	A0A078A196_STYLE
biological_process	GO:0051726	regulation of cell cycle	4	6	0.666667	0.994754	0.0145151	1	0.93	A0A078A6X6_STYLE	A0A077ZT27_STYLE	A0A078AC47_STYLE	A0A078AEV8_STYLE
biological_process	GO:0051603	proteolysis involved in cellular protein catabolic process	0	8	0	0.991502	0.014566	1	0.931
biological_process	GO:0042742	defense response to bacterium	6	7	0.857143	0.998274	0.0196688	1	0.979	A0A078AXC4_STYLE	A0A077ZQS7_STYLE	A0A078B1N9_STYLE	A0A078A200_STYLE	A0A078AXK5_STYLE	A0A078BBQ7_STYLE
biological_process	GO:0007076	mitotic chromosome condensation	6	7	0.857143	0.998274	0.0196688	1	0.979	A0A078B3V6_STYLE	A0A078ASC9_STYLE	A0A078A9G1_STYLE	A0A078ABF3_STYLE	A0A077ZY99_STYLE	A0A078ANY9_STYLE
biological_process	GO:1904668	positive regulation of ubiquitin protein ligase activity	6	7	0.857143	0.998274	0.0196688	1	0.979	A0A078A2U1_STYLE	A0A078B7R6_STYLE	A0A077ZWV2_STYLE	A0A078A298_STYLE	A0A078AYR6_STYLE	A0A077ZVN9_STYLE
biological_process	GO:0000079	regulation of cyclin-dependent protein serine/threonine kinase activity	6	7	0.857143	0.998274	0.0196688	1	0.979	A0A078A6U6_STYLE	A0A078AQ20_STYLE	A0A078B6Q6_STYLE	A0A078ACT2_STYLE	A0A077ZRF0_STYLE	A0A078AM79_STYLE
biological_process	GO:0043631	RNA polyadenylation	3	4	0.75	0.998274	0.0196688	1	0.979	A0A078AA56_STYLE	A0A078AQH7_STYLE	A0A078A7F9_STYLE
biological_process	GO:0044248	cellular catabolic process	1	2	0.5	0.984267	0.0225085	1	0.986	A0A078B2T5_STYLE
biological_process	GO:0030178	negative regulation of Wnt signaling pathway	3	5	0.6	0.995986	0.0262141	1	0.99	A0A078ARP4_STYLE	A0A078AR82_STYLE	A0A077ZZR1_STYLE
biological_process	GO:0051301	cell division	21	38	0.552632	0.986663	0.0281598	1	0.997	A0A078B754_STYLE	A0A078B2D7_STYLE	A0A078AIJ1_STYLE	A0A077ZWT3_STYLE	A0A078B3V6_STYLE	A0A077ZMK1_STYLE	A0A078AMD1_STYLE	A0A078A090_STYLE	A0A078AL11_STYLE	A0A078ASC9_STYLE	A0A078A7K2_STYLE	A0A078A9G1_STYLE	A0A077ZVP3_STYLE	A0A078BBE0_STYLE	A0A078ABF3_STYLE	A0A077ZY99_STYLE	A0A078AV71_STYLE	A0A078ANY9_STYLE	A0A077ZV88_STYLE	A0A078AXD7_STYLE	A0A078ATL8_STYLE
biological_process	GO:0032012	regulation of ARF protein signal transduction	4	4	1	1	0.026453	1	0.997	A0A078APH2_STYLE	A0A078AD18_STYLE	A0A078AC25_STYLE	A0A078BC62_STYLE
biological_process	GO:0090090	negative regulation of canonical Wnt signaling pathway	4	4	1	1	0.026453	1	0.997	A0A078AQS3_STYLE	A0A078B712_STYLE	A0A078B5K6_STYLE	A0A077ZPM7_STYLE
biological_process	GO:0016043	cellular component organization	2	2	1	0.979042	0.028077	1	0.997	A0A078A2Z5_STYLE	A0A077ZXR2_STYLE
biological_process	GO:0007051	spindle organization	1	1	1	1	0.026453	1	0.997	A0A078A725_STYLE
biological_process	GO:0031124	mRNA 3'-end processing	1	1	1	1	0.026453	1	0.997	A0A078A6H5_STYLE
biological_process	GO:0006351	transcription, DNA-templated	13	29	0.448276	0.978838	0.0330022	1	0.999	A0A078AJK5_STYLE	A0A078A1C9_STYLE	A0A077ZPS3_STYLE	A0A078ANP0_STYLE	A0A077ZXF3_STYLE	A0A078AT77_STYLE	A0A078AUL4_STYLE	A0A078AGZ1_STYLE	A0A078B697_STYLE	A0A077ZZS3_STYLE	A0A077ZWC1_STYLE	A0A078AVQ3_STYLE	A0A078B0L5_STYLE
biological_process	GO:0016192	vesicle-mediated transport	27	64	0.421875	0.90114	0.136321	1	1	A0A078ABN2_STYLE	A0A078BFD6_STYLE	A0A078B5K4_STYLE	A0A078AI40_STYLE	A0A078BAK5_STYLE	A0A078AM28_STYLE	A0A077ZZ80_STYLE	A0A077ZP87_STYLE	A0A077ZRA7_STYLE	A0A078AP87_STYLE	A0A078A562_STYLE	A0A078A038_STYLE	A0A077ZR32_STYLE	A0A077ZTC5_STYLE	A0A078BBD0_STYLE	A0A078AYY7_STYLE	A0A078AR52_STYLE	A0A078AIZ1_STYLE	A0A078A4U3_STYLE	A0A077ZY15_STYLE	A0A078BAW4_STYLE	A0A078AW43_STYLE	A0A077ZRV8_STYLE	A0A078ARE4_STYLE	A0A077ZNN8_STYLE	A0A078B388_STYLE	A0A078ARG2_STYLE
biological_process	GO:0005975	carbohydrate metabolic process	27	75	0.36	0.586636	0.477994	1	1	A0A078ASX6_STYLE	A0A078BDI1_STYLE	A0A078B560_STYLE	A0A078APY5_STYLE	A0A078AFV1_STYLE	A0A078B9M3_STYLE	A0A077ZSM9_STYLE	A0A078AIR9_STYLE	A0A078B4T9_STYLE	A0A078A0J1_STYLE	A0A077ZXH9_STYLE	A0A078AHB7_STYLE	A0A078A7R1_STYLE	A0A078AXR4_STYLE	A0A078B8U7_STYLE	A0A078AF22_STYLE	A0A078ACI9_STYLE	A0A078B6X3_STYLE	A0A078ANE3_STYLE	A0A078AMN8_STYLE	A0A077ZWH5_STYLE	A0A078BBN5_STYLE	A0A078B944_STYLE	A0A078BAY4_STYLE	A0A078AKE6_STYLE	A0A078AJB7_STYLE	A0A078AI84_STYLE
biological_process	GO:0015031	protein transport	22	64	0.34375	0.926712	0.0985388	1	1	A0A078BFB2_STYLE	A0A078A7M0_STYLE	A0A078AI40_STYLE	A0A078BAK5_STYLE	A0A078AM28_STYLE	A0A078A429_STYLE	A0A078AR82_STYLE	A0A077ZQL4_STYLE	A0A078AXN1_STYLE	A0A078AEK5_STYLE	A0A078ATP8_STYLE	A0A078AD18_STYLE	A0A078B356_STYLE	A0A078B6T8_STYLE	A0A078A4U3_STYLE	A0A078B7K8_STYLE	A0A078ANH1_STYLE	A0A078A872_STYLE	A0A078ABB0_STYLE	A0A078A4C1_STYLE	A0A077ZVU7_STYLE	A0A078ATU5_STYLE
biological_process	GO:0006412	translation	21	104	0.201923	2.46837e-06	0.999999	0	1	A0A078B8B6_STYLE	A0A077ZRH8_STYLE	A0A078AVH0_STYLE	A0A078ACU7_STYLE	A0A078AUS4_STYLE	A0A078A7Z0_STYLE	A0A077ZSU2_STYLE	A0A077ZRL3_STYLE	A0A078AJ23_STYLE	A0A078B2F9_STYLE	A0A077ZWA7_STYLE	A0A078AQV5_STYLE	A0A078BED0_STYLE	A0A078AAY2_STYLE	A0A078B0J4_STYLE	A0A078AJA7_STYLE	A0A078AAC9_STYLE	A0A078ANJ1_STYLE	A0A078B2N8_STYLE	A0A078AJ06_STYLE	A0A078AIN9_STYLE
biological_process	GO:0006260	DNA replication	20	53	0.377358	0.908286	0.134894	1	1	A0A078AU37_STYLE	A0A078B887_STYLE	A0A078AL00_STYLE	A0A078A6E1_STYLE	A0A078ARC4_STYLE	A0A077ZQT6_STYLE	A0A078ALU9_STYLE	A0A078AVI5_STYLE	A0A077ZNZ6_STYLE	A0A078A256_STYLE	A0A078APK5_STYLE	A0A078AMV3_STYLE	A0A077ZPP4_STYLE	A0A078B5Z9_STYLE	A0A078AD47_STYLE	A0A078ATL0_STYLE	A0A077ZP56_STYLE	A0A077ZYS1_STYLE	A0A078AXM2_STYLE	A0A077ZSN3_STYLE
biological_process	GO:0006396	RNA processing	17	26	0.653846	0.163636	0.870448	1	1	A0A077ZWC4_STYLE	A0A078AB32_STYLE	A0A078AMH0_STYLE	A0A078AMU9_STYLE	A0A078AAA4_STYLE	A0A077ZZW1_STYLE	A0A078AWG0_STYLE	A0A078B8H6_STYLE	A0A077ZUE8_STYLE	A0A077ZWX3_STYLE	A0A078BAV2_STYLE	A0A078AJQ9_STYLE	A0A078AL73_STYLE	A0A077ZWZ5_STYLE	A0A078AFW0_STYLE	A0A078B512_STYLE	A0A078A984_STYLE
biological_process	GO:0006397	mRNA processing	17	34	0.5	0.663065	0.423799	1	1	A0A077ZVZ6_STYLE	A0A077ZW86_STYLE	A0A077ZMK1_STYLE	A0A078A3Q9_STYLE	A0A078AA56_STYLE	A0A078A6J2_STYLE	A0A078AJS0_STYLE	A0A078BCJ2_STYLE	A0A078B238_STYLE	A0A078B961_STYLE	A0A078AQH7_STYLE	A0A078AD57_STYLE	A0A078A1R7_STYLE	A0A078A7F9_STYLE	A0A077ZU65_STYLE	A0A078AMC2_STYLE	A0A077ZW66_STYLE
biological_process	GO:0006629	lipid metabolic process	15	62	0.241935	1.90918e-05	0.99999	0.002	1	A0A078A4X8_STYLE	A0A078AE71_STYLE	A0A077ZU00_STYLE	A0A077ZTJ5_STYLE	A0A078APR6_STYLE	A0A078AWB4_STYLE	A0A077ZZB9_STYLE	A0A078A7N5_STYLE	A0A077ZSA1_STYLE	A0A078A1R7_STYLE	A0A078AS10_STYLE	A0A078A7G2_STYLE	A0A078B7S5_STYLE	A0A078B1R1_STYLE	A0A077ZVX6_STYLE
biological_process	GO:0032259	methylation	13	52	0.25	0.00880454	0.995759	0.687	1	A0A077ZYG3_STYLE	A0A077ZWB9_STYLE	A0A078AXT4_STYLE	A0A077ZZ07_STYLE	A0A078AKA4_STYLE	A0A078AN54_STYLE	A0A078A9P2_STYLE	A0A078ALF1_STYLE	A0A078A2Y6_STYLE	A0A078B5V1_STYLE	A0A078B928_STYLE	A0A077ZNC0_STYLE	A0A078A9X5_STYLE
biological_process	GO:0006888	endoplasmic reticulum to Golgi vesicle-mediated transport	12	19	0.631579	0.977593	0.0598069	1	1	A0A077ZRD1_STYLE	A0A077ZV47_STYLE	A0A078A0W4_STYLE	A0A078ASR0_STYLE	A0A077ZQN2_STYLE	A0A078AQA1_STYLE	A0A078B5K0_STYLE	A0A078A989_STYLE	A0A078ARQ3_STYLE	A0A078AXN5_STYLE	A0A078B487_STYLE	A0A078ASL8_STYLE
biological_process	GO:0060271	cilium assembly	10	28	0.357143	0.707277	0.4058	1	1	A0A078AY18_STYLE	A0A078A7U1_STYLE	A0A077ZSU4_STYLE	A0A078ABD2_STYLE	A0A078A637_STYLE	A0A078APK0_STYLE	A0A078AQR7_STYLE	A0A078B0Q1_STYLE	A0A078B9S6_STYLE	A0A077ZSU1_STYLE
biological_process	GO:0000160	phosphorelay signal transduction system	10	16	0.625	0.979691	0.0613989	1	1	A0A078ACL6_STYLE	A0A078A6W4_STYLE	A0A078BA77_STYLE	A0A078A084_STYLE	A0A078AN11_STYLE	A0A078ARY7_STYLE	A0A077ZNN2_STYLE	A0A078AS45_STYLE	A0A078A0N6_STYLE	A0A078AXM1_STYLE
biological_process	GO:0006298	mismatch repair	10	17	0.588235	0.963159	0.0964812	1	1	A0A078A5X7_STYLE	A0A077ZR67_STYLE	A0A077ZT87_STYLE	A0A077ZQV7_STYLE	A0A078A083_STYLE	A0A078BB24_STYLE	A0A078A956_STYLE	A0A078ADI5_STYLE	A0A078AYF9_STYLE	A0A077ZT90_STYLE
biological_process	GO:0016042	lipid catabolic process	9	36	0.25	0.07553	0.956721	1	1	A0A078AK19_STYLE	A0A078AXP4_STYLE	A0A077ZZY2_STYLE	A0A078B7Y7_STYLE	A0A077ZZQ3_STYLE	A0A078AUF4_STYLE	A0A078A0U0_STYLE	A0A078AB64_STYLE	A0A078AM77_STYLE
biological_process	GO:0006364	rRNA processing	9	37	0.243243	0.0112107	0.995164	0.772	1	A0A078B6E7_STYLE	A0A078AM16_STYLE	A0A078AJG8_STYLE	A0A078AC26_STYLE	A0A078AYL7_STYLE	A0A077ZYN0_STYLE	A0A078AC89_STYLE	A0A078BD09_STYLE	A0A077ZU65_STYLE
biological_process	GO:0000398	mRNA splicing, via spliceosome	8	24	0.333333	0.136503	0.92275	1	1	A0A078BBS0_STYLE	A0A078AD96_STYLE	A0A078AZ48_STYLE	A0A078AXX0_STYLE	A0A078B9X4_STYLE	A0A078A3R0_STYLE	A0A077ZSI1_STYLE	A0A078A4D4_STYLE
biological_process	GO:0042254	ribosome biogenesis	8	18	0.444444	0.0342794	0.980381	1	1	A0A078BE35_STYLE	A0A078A3E9_STYLE	A0A078B4M7_STYLE	A0A078BDA9_STYLE	A0A078A6R1_STYLE	A0A078A409_STYLE	A0A078AFW0_STYLE	A0A078AGE2_STYLE
biological_process	GO:0006457	protein folding	7	51	0.137255	0.000202307	0.999938	0.02	1	A0A078B868_STYLE	A0A078ALH4_STYLE	A0A078A2H9_STYLE	A0A077ZP75_STYLE	A0A078A3J6_STYLE	A0A078AJ43_STYLE	A0A078AFB8_STYLE
biological_process	GO:0034765	regulation of ion transmembrane transport	7	19	0.368421	0.47466	0.703867	1	1	A0A077ZSG8_STYLE	A0A078B4B6_STYLE	A0A078B6M7_STYLE	A0A078B0Y7_STYLE	A0A078ALL0_STYLE	A0A078AE02_STYLE	A0A078A2T5_STYLE
biological_process	GO:0006486	protein glycosylation	7	15	0.466667	0.21333	0.886867	1	1	A0A078ACC1_STYLE	A0A078A8C5_STYLE	A0A078BCM3_STYLE	A0A078A263_STYLE	A0A078AF13_STYLE	A0A078AM78_STYLE	A0A077ZXD2_STYLE
biological_process	GO:0006270	DNA replication initiation	7	12	0.583333	0.939993	0.16416	1	1	A0A078B3G6_STYLE	A0A077ZWT3_STYLE	A0A078A9A9_STYLE	A0A078A9K4_STYLE	A0A078AHQ0_STYLE	A0A078BEG2_STYLE	A0A077ZWI1_STYLE
biological_process	GO:0006357	regulation of transcription by RNA polymerase II	7	15	0.466667	0.913954	0.171738	1	1	A0A078B752_STYLE	A0A078A8N1_STYLE	A0A077ZYV8_STYLE	A0A078AC47_STYLE	A0A078AT28_STYLE	A0A078B8L8_STYLE	A0A078AGL7_STYLE
biological_process	GO:0006606	protein import into nucleus	7	12	0.583333	0.939993	0.16416	1	1	A0A078AJ93_STYLE	A0A078AJL8_STYLE	A0A078A963_STYLE	A0A078B3M8_STYLE	A0A077ZUW4_STYLE	A0A078A8T9_STYLE	A0A078ASA9_STYLE
biological_process	GO:0006979	response to oxidative stress	6	16	0.375	0.402563	0.761176	1	1	A0A078AYB7_STYLE	A0A078BA53_STYLE	A0A078A8P2_STYLE	A0A077ZWY7_STYLE	A0A078A426_STYLE	A0A078ALJ2_STYLE
biological_process	GO:0017038	protein import	6	6	1	0.986849	0.0374499	1	1	A0A078A5S0_STYLE	A0A078AKI6_STYLE	A0A078A1D4_STYLE	A0A078A965_STYLE	A0A078AJP4_STYLE	A0A078AY90_STYLE
biological_process	GO:0006096	glycolytic process	6	21	0.285714	0.190029	0.910605	1	1	A0A078ATQ9_STYLE	A0A078A993_STYLE	A0A078AV09_STYLE	A0A078B8A1_STYLE	A0A078AX13_STYLE	A0A077ZM85_STYLE
biological_process	GO:0008152	metabolic process	6	10	0.6	0.00107108	0.999185	0.103	1	A0A078AXC4_STYLE	A0A077ZQS7_STYLE	A0A078B1N9_STYLE	A0A078A200_STYLE	A0A078AXK5_STYLE	A0A078BBQ7_STYLE
biological_process	GO:0055085	transmembrane transport	5	25	0.2	0.00100766	0.999614	0.103	1	A0A078AC70_STYLE	A0A078AKN8_STYLE	A0A077ZQQ4_STYLE	A0A078AH20_STYLE	A0A078AMC7_STYLE
biological_process	GO:0006325	chromatin organization	5	15	0.333333	0.707277	0.4058	1	1	A0A077ZPS3_STYLE	A0A078B649_STYLE	A0A078A6L7_STYLE	A0A078AN54_STYLE	A0A078AFN3_STYLE
biological_process	GO:0008380	RNA splicing	5	14	0.357143	0.128939	0.921371	1	1	A0A077ZMK1_STYLE	A0A078AJS0_STYLE	A0A078B238_STYLE	A0A078B961_STYLE	A0A078A1R7_STYLE
biological_process	GO:0042147	retrograde transport, endosome to Golgi	5	8	0.625	0.948167	0.178979	1	1	A0A078BCJ3_STYLE	A0A078AXN1_STYLE	A0A077ZM56_STYLE	A0A078A7A4_STYLE	A0A078AZM1_STYLE
biological_process	GO:0007034	vacuolar transport	5	10	0.5	0.940193	0.133856	1	1	A0A078ASA4_STYLE	A0A078AHJ8_STYLE	A0A078AT92_STYLE	A0A078B5I6_STYLE	A0A077ZQR3_STYLE
biological_process	GO:0006605	protein targeting	5	6	0.833333	0.921024	0.152567	1	1	A0A078A5S0_STYLE	A0A078A1D4_STYLE	A0A078A965_STYLE	A0A078AJP4_STYLE	A0A078AY90_STYLE
biological_process	GO:0060285	cilium-dependent cell motility	5	6	0.833333	0.843731	0.317173	1	1	A0A078B884_STYLE	A0A078ADB2_STYLE	A0A078B9W6_STYLE	A0A078A3U6_STYLE	A0A078AJP8_STYLE
biological_process	GO:0031297	replication fork processing	5	6	0.833333	0.948167	0.178979	1	1	A0A078A9Y4_STYLE	A0A077ZTQ0_STYLE	A0A078B831_STYLE	A0A078B9F0_STYLE	A0A078AEH7_STYLE
biological_process	GO:0006289	nucleotide-excision repair	5	9	0.555556	0.89693	0.273865	1	1	A0A078A803_STYLE	A0A077ZW78_STYLE	A0A078AUD6_STYLE	A0A077ZY57_STYLE	A0A078AJE8_STYLE
biological_process	GO:0006471	protein ADP-ribosylation	5	7	0.714286	0.980331	0.0995126	1	1	A0A077ZVP2_STYLE	A0A077ZW68_STYLE	A0A078AF52_STYLE	A0A078A9R4_STYLE	A0A078B270_STYLE
biological_process	GO:0006914	autophagy	5	14	0.357143	0.792945	0.370817	1	1	A0A078AA73_STYLE	A0A078AQD4_STYLE	A0A078B266_STYLE	A0A078ABB0_STYLE	A0A078AAK0_STYLE
biological_process	GO:0000724	double-strand break repair via homologous recombination	5	7	0.714286	0.980331	0.0995126	1	1	A0A078B3U8_STYLE	A0A078A227_STYLE	A0A078B1M0_STYLE	A0A078B188_STYLE	A0A078ABN8_STYLE
biological_process	GO:0009190	cyclic nucleotide biosynthetic process	5	7	0.714286	0.980331	0.0995126	1	1	A0A078A1N5_STYLE	A0A078BC85_STYLE	A0A078AJ60_STYLE	A0A078A1D1_STYLE	A0A078B3M9_STYLE
biological_process	GO:0006623	protein targeting to vacuole	5	7	0.714286	0.980331	0.0995126	1	1	A0A078B8L6_STYLE	A0A077ZP87_STYLE	A0A078A5T4_STYLE	A0A077ZVT7_STYLE	A0A078AV53_STYLE
biological_process	GO:0030030	cell projection organization	5	12	0.416667	0.765515	0.323279	1	1	A0A078ACM7_STYLE	A0A078AA19_STYLE	A0A078ATZ5_STYLE	A0A078AZT2_STYLE	A0A078AVH4_STYLE
biological_process	GO:0006139	nucleobase-containing compound metabolic process	5	12	0.416667	0.649968	0.384479	1	1	A0A078B3A7_STYLE	A0A078A2I3_STYLE	A0A077ZZK7_STYLE	A0A078AQ99_STYLE	A0A078BDE6_STYLE
biological_process	GO:0071555	cell wall organization	5	6	0.833333	0.995711	0.0424813	1	1	A0A078B7C1_STYLE	A0A077ZVE0_STYLE	A0A078AZ93_STYLE	A0A078A866_STYLE	A0A078ADV7_STYLE
biological_process	GO:0008360	regulation of cell shape	5	6	0.833333	0.995711	0.0424813	1	1	A0A078B7C1_STYLE	A0A077ZVE0_STYLE	A0A078AZ93_STYLE	A0A078A866_STYLE	A0A078ADV7_STYLE
biological_process	GO:0002098	tRNA wobble uridine modification	5	8	0.625	0.89693	0.273865	1	1	A0A078BB00_STYLE	A0A077ZRC4_STYLE	A0A078AHL9_STYLE	A0A078AN41_STYLE	A0A077ZNE1_STYLE
biological_process	GO:0006338	chromatin remodeling	5	9	0.555556	0.745858	0.477197	1	1	A0A078AT77_STYLE	A0A078AAL1_STYLE	A0A078ACF2_STYLE	A0A078AHB8_STYLE	A0A077ZZ07_STYLE
biological_process	GO:0006749	glutathione metabolic process	4	37	0.108108	0.00024493	0.99995	0.025	1	A0A078B4P6_STYLE	A0A078B757_STYLE	A0A078B5J1_STYLE	A0A077ZST0_STYLE
biological_process	GO:0006813	potassium ion transport	4	13	0.307692	0.342711	0.838572	1	1	A0A077ZSG8_STYLE	A0A078B4B6_STYLE	A0A078AE02_STYLE	A0A078A2T5_STYLE
biological_process	GO:0019752	carboxylic acid metabolic process	4	15	0.266667	2.0728e-07	1	0	1	A0A078B0U8_STYLE	A0A078AWT8_STYLE	A0A078BCG0_STYLE	A0A078AZN0_STYLE
biological_process	GO:0051276	chromosome organization	4	7	0.571429	0.977723	0.0373053	1	1	A0A078AF89_STYLE	A0A078ATA3_STYLE	A0A078B464_STYLE	A0A078A8V0_STYLE
biological_process	GO:0006402	mRNA catabolic process	4	5	0.8	0.966216	0.101964	1	1	A0A078B1S6_STYLE	A0A078AHT9_STYLE	A0A078B2E6_STYLE	A0A078B8D0_STYLE
biological_process	GO:0006352	DNA-templated transcription, initiation	4	8	0.5	0.277255	0.850676	1	1	A0A078ANK9_STYLE	A0A077ZUR5_STYLE	A0A078AZZ6_STYLE	A0A078A9Q3_STYLE
biological_process	GO:0006635	fatty acid beta-oxidation	4	17	0.235294	0.119166	0.956838	1	1	A0A078AMR1_STYLE	A0A077ZXD9_STYLE	A0A078ASA5_STYLE	A0A078ARA7_STYLE
biological_process	GO:0009072	aromatic amino acid family metabolic process	4	10	0.4	0.778866	0.401207	1	1	A0A077ZXP2_STYLE	A0A078AQ49_STYLE	A0A078ADT9_STYLE	A0A078A6W0_STYLE
biological_process	GO:0008643	carbohydrate transport	4	18	0.222222	0.0884127	0.969767	1	1	A0A077ZVF7_STYLE	A0A078AIN6_STYLE	A0A077ZZV4_STYLE	A0A078B8C1_STYLE
biological_process	GO:0006417	regulation of translation	4	4	1	0.550997	0.638094	1	1	A0A078ACH3_STYLE	A0A078AP06_STYLE	A0A078AEE4_STYLE	A0A078AG29_STYLE
biological_process	GO:0031047	gene silencing by RNA	4	7	0.571429	0.900487	0.296606	1	1	A0A078A464_STYLE	A0A077ZWZ5_STYLE	A0A078AF31_STYLE	A0A077ZX89_STYLE
biological_process	GO:0016570	histone modification	4	5	0.8	0.990058	0.0357176	1	1	A0A077ZRI1_STYLE	A0A078AN54_STYLE	A0A078AX92_STYLE	A0A078BAK2_STYLE
biological_process	GO:0006821	chloride transport	3	8	0.375	0.585767	0.692403	1	1	A0A078A4V8_STYLE	A0A078ASA7_STYLE	A0A078B8D1_STYLE
biological_process	GO:0045292	mRNA cis splicing, via spliceosome	3	7	0.428571	0.703394	0.588089	1	1	A0A077ZR43_STYLE	A0A078AFN6_STYLE	A0A078A463_STYLE
biological_process	GO:0006379	mRNA cleavage	3	4	0.75	0.973547	0.183219	1	1	A0A078AJK5_STYLE	A0A078A8J1_STYLE	A0A077ZS41_STYLE
biological_process	GO:0006310	DNA recombination	3	13	0.230769	0.535498	0.617128	1	1	A0A077ZTT5_STYLE	A0A078ATL0_STYLE	A0A078AP83_STYLE
biological_process	GO:0000723	telomere maintenance	3	6	0.5	0.948167	0.178979	1	1	A0A078A6C9_STYLE	A0A078AP83_STYLE	A0A078AUF8_STYLE
biological_process	GO:0043666	regulation of phosphoprotein phosphatase activity	3	8	0.375	0.726135	0.526527	1	1	A0A078AFR7_STYLE	A0A077ZW54_STYLE	A0A078AX28_STYLE
biological_process	GO:0016559	peroxisome fission	3	7	0.428571	0.703394	0.588089	1	1	A0A077ZVS6_STYLE	A0A078AGX9_STYLE	A0A078B3J1_STYLE
biological_process	GO:0009966	regulation of signal transduction	3	5	0.6	0.931	0.128598	1	1	A0A077ZW54_STYLE	A0A078B2T5_STYLE	A0A078AG16_STYLE
biological_process	GO:0003341	cilium movement	3	6	0.5	0.391731	0.791671	1	1	A0A078A7U1_STYLE	A0A078AEN5_STYLE	A0A078AZQ2_STYLE
biological_process	GO:0006265	DNA topological change	3	7	0.428571	0.703394	0.588089	1	1	A0A078AUV1_STYLE	A0A078B952_STYLE	A0A078AG43_STYLE
biological_process	GO:0009058	biosynthetic process	3	22	0.136364	2.56488e-09	1	0	1	A0A078B649_STYLE	A0A078A0E1_STYLE	A0A077ZTY8_STYLE
biological_process	GO:0007264	small GTPase mediated signal transduction	3	8	0.375	0.939993	0.16416	1	1	A0A078A9W7_STYLE	A0A078A8G8_STYLE	A0A078B7U0_STYLE
biological_process	GO:0071897	DNA biosynthetic process	3	8	0.375	0.763279	0.436185	1	1	A0A078ADJ8_STYLE	A0A078AN91_STYLE	A0A078ATL0_STYLE
biological_process	GO:0043161	proteasome-mediated ubiquitin-dependent protein catabolic process	3	7	0.428571	0.47466	0.703867	1	1	A0A078AYW9_STYLE	A0A078AUD6_STYLE	A0A078AAJ1_STYLE
biological_process	GO:0016973	poly(A)+ mRNA export from nucleus	3	3	1	1	0.0656444	1	1	A0A078APD5_STYLE	A0A077ZXK9_STYLE	A0A078AEK9_STYLE
biological_process	GO:0007205	protein kinase C-activating G protein-coupled receptor signaling pathway	3	3	1	1	0.0656444	1	1	A0A077ZSX7_STYLE	A0A077ZUG0_STYLE	A0A078AP90_STYLE
biological_process	GO:0007020	microtubule nucleation	3	5	0.6	0.910352	0.323575	1	1	A0A078ALA9_STYLE	A0A078AI50_STYLE	A0A078A0N9_STYLE
biological_process	GO:0030705	cytoskeleton-dependent intracellular transport	3	3	1	0.83584	0.344125	1	1	A0A078BAT3_STYLE	A0A078AZ90_STYLE	A0A078AFC3_STYLE
biological_process	GO:0001510	RNA methylation	3	9	0.333333	0.208329	0.914556	1	1	A0A078AQR4_STYLE	A0A078A8C1_STYLE	A0A078AFW0_STYLE
biological_process	GO:0000281	mitotic cytokinesis	3	3	1	1	0.0656444	1	1	A0A078A227_STYLE	A0A078B188_STYLE	A0A078ABN8_STYLE
biological_process	GO:0035608	protein deglutamylation	3	3	1	1	0.0656444	1	1	A0A077ZX00_STYLE	A0A078BDC7_STYLE	A0A078AR19_STYLE
biological_process	GO:0000027	ribosomal large subunit assembly	3	4	0.75	0.973547	0.183219	1	1	A0A078A860_STYLE	A0A078AF05_STYLE	A0A078AWC3_STYLE
biological_process	GO:0015693	magnesium ion transport	3	3	1	1	0.0656444	1	1	A0A078APP4_STYLE	A0A078A8I6_STYLE	A0A077ZZL4_STYLE
biological_process	GO:1905515	non-motile cilium assembly	3	3	1	1	0.0656444	1	1	A0A077ZY59_STYLE	A0A078AXW3_STYLE	A0A077ZNG4_STYLE
biological_process	GO:0051028	mRNA transport	3	4	0.75	0.98388	0.0600074	1	1	A0A078A872_STYLE	A0A078A4C1_STYLE	A0A078A463_STYLE
biological_process	GO:0060294	cilium movement involved in cell motility	2	8	0.25	0.307597	0.897673	1	1	A0A077ZSU4_STYLE	A0A078B7W3_STYLE
biological_process	GO:0016310	phosphorylation	2	2	1	0.890962	0.181819	1	1	A0A078ACL6_STYLE	A0A078BA77_STYLE
biological_process	GO:0006406	mRNA export from nucleus	2	5	0.4	0.948167	0.178979	1	1	A0A078AT65_STYLE	A0A078AD57_STYLE
biological_process	GO:0043248	proteasome assembly	2	5	0.4	0.536832	0.772565	1	1	A0A078AIN5_STYLE	A0A078AGI7_STYLE
biological_process	GO:0006506	GPI anchor biosynthetic process	2	12	0.166667	0.0251541	0.995294	0.976	1	A0A078A6C4_STYLE	A0A078AXC1_STYLE
biological_process	GO:0000467	exonucleolytic trimming to generate mature 3'-end of 5.8S rRNA from tricistronic rRNA transcript (SSU-rRNA, 5.8S rRNA, LSU-rRNA)	2	3	0.666667	0.934356	0.357154	1	1	A0A078A2V7_STYLE	A0A078ALH5_STYLE
biological_process	GO:0006378	mRNA polyadenylation	2	2	1	1	0.0656444	1	1	A0A078A8J1_STYLE	A0A077ZS41_STYLE
biological_process	GO:0006334	nucleosome assembly	2	5	0.4	0.536832	0.772565	1	1	A0A078A9S7_STYLE	A0A077ZQX4_STYLE
biological_process	GO:0006302	double-strand break repair	2	3	0.666667	0.99173	0.0337843	1	1	A0A078A095_STYLE	A0A078A578_STYLE
biological_process	GO:0000387	spliceosomal snRNP assembly	2	6	0.333333	0.411911	0.846356	1	1	A0A077ZR43_STYLE	A0A078A059_STYLE
biological_process	GO:0006303	double-strand break repair via nonhomologous end joining	2	3	0.666667	0.934356	0.357154	1	1	A0A077ZN58_STYLE	A0A078AP83_STYLE
biological_process	GO:0008654	phospholipid biosynthetic process	2	9	0.222222	0.152188	0.9052	1	1	A0A077ZTN9_STYLE	A0A078AAY1_STYLE
biological_process	GO:0043414	macromolecule methylation	2	3	0.666667	0.238824	0.881852	1	1	A0A078AHT3_STYLE	A0A077ZWY0_STYLE
biological_process	GO:0090304	nucleic acid metabolic process	2	3	0.666667	0.953091	0.057244	1	1	A0A078AHT3_STYLE	A0A077ZWY0_STYLE
biological_process	GO:0006885	regulation of pH	2	7	0.285714	0.411911	0.846356	1	1	A0A077ZPH1_STYLE	A0A078B345_STYLE
biological_process	GO:0048268	clathrin coat assembly	2	2	1	1	0.162814	1	1	A0A078AC96_STYLE	A0A078A0W8_STYLE
biological_process	GO:0042744	hydrogen peroxide catabolic process	2	4	0.5	0.816781	0.531089	1	1	A0A078AYB7_STYLE	A0A078BA53_STYLE
biological_process	GO:0009116	nucleoside metabolic process	2	6	0.333333	0.473473	0.775341	1	1	A0A078ABA7_STYLE	A0A077ZRS7_STYLE
biological_process	GO:0006099	tricarboxylic acid cycle	2	18	0.111111	0.00743871	0.998832	0.647	1	A0A078AZ33_STYLE	A0A078AD51_STYLE
biological_process	GO:0048193	Golgi vesicle transport	2	3	0.666667	0.964766	0.0755485	1	1	A0A078A451_STYLE	A0A078AWL6_STYLE
biological_process	GO:0010165	response to X-ray	2	3	0.666667	0.934356	0.357154	1	1	A0A077ZVK7_STYLE	A0A078AUV7_STYLE
biological_process	GO:0006807	nitrogen compound metabolic process	2	16	0.125	0.572342	0.458	1	1	A0A078ABG9_STYLE	A0A077ZVV2_STYLE
biological_process	GO:1990961	xenobiotic detoxification by transmembrane export across the plasma membrane	2	6	0.333333	0.536832	0.772565	1	1	A0A078ADG7_STYLE	A0A078AEG2_STYLE
biological_process	GO:0006284	base-excision repair	2	6	0.333333	0.411911	0.846356	1	1	A0A078A803_STYLE	A0A078ABK9_STYLE
biological_process	GO:0044255	cellular lipid metabolic process	2	3	0.666667	0.0230605	0.98535	0.964	1	A0A078B5T8_STYLE	A0A077ZXC0_STYLE
biological_process	GO:0009740	gibberellic acid mediated signaling pathway	2	2	1	1	0.162814	1	1	A0A078A0A1_STYLE	A0A078ALV5_STYLE
biological_process	GO:0019441	tryptophan catabolic process to kynurenine	2	2	1	1	0.162814	1	1	A0A078AJJ3_STYLE	A0A078A348_STYLE
biological_process	GO:0006777	Mo-molybdopterin cofactor biosynthetic process	2	4	0.5	0.816781	0.531089	1	1	A0A077ZMZ1_STYLE	A0A078B4S7_STYLE
biological_process	GO:0006614	SRP-dependent cotranslational protein targeting to membrane	2	7	0.285714	0.411911	0.846356	1	1	A0A078AX50_STYLE	A0A078ANF8_STYLE
biological_process	GO:0016998	cell wall macromolecule catabolic process	2	4	0.5	0.816781	0.531089	1	1	A0A078AHB1_STYLE	A0A078AL94_STYLE
biological_process	GO:0046621	negative regulation of organ growth	2	3	0.666667	0.934356	0.357154	1	1	A0A078AIP1_STYLE	A0A077ZQC2_STYLE
biological_process	GO:0010506	regulation of autophagy	2	2	1	1	0.162814	1	1	A0A078AK22_STYLE	A0A078AB63_STYLE
biological_process	GO:0019985	translesion synthesis	2	3	0.666667	0.934356	0.357154	1	1	A0A078AVB0_STYLE	A0A077ZYS1_STYLE
biological_process	GO:0034975	protein folding in endoplasmic reticulum	2	2	1	1	0.162814	1	1	A0A078AJ33_STYLE	A0A078AJU6_STYLE
biological_process	GO:0007131	reciprocal meiotic recombination	2	5	0.4	0.676425	0.669433	1	1	A0A078A560_STYLE	A0A078BDG3_STYLE
biological_process	GO:0009253	peptidoglycan catabolic process	2	2	1	1	0.162814	1	1	A0A078AHB1_STYLE	A0A078AL94_STYLE
biological_process	GO:0071929	alpha-tubulin acetylation	2	5	0.4	0.676425	0.669433	1	1	A0A078BAN2_STYLE	A0A078AZ81_STYLE
biological_process	GO:0070507	regulation of microtubule cytoskeleton organization	2	4	0.5	0.745858	0.477197	1	1	A0A078BAN2_STYLE	A0A078AZ81_STYLE
biological_process	GO:0008033	tRNA processing	2	12	0.166667	0.0797216	0.960107	1	1	A0A077ZUP3_STYLE	A0A077ZZG9_STYLE
biological_process	GO:0035522	monoubiquitinated histone H2A deubiquitination	2	2	1	1	0.162814	1	1	A0A078AQE9_STYLE	A0A078AXT8_STYLE
biological_process	GO:0072344	rescue of stalled ribosome	2	3	0.666667	0.934356	0.357154	1	1	A0A077ZPV2_STYLE	A0A077ZXQ1_STYLE
biological_process	GO:0000338	protein deneddylation	2	2	1	1	0.162814	1	1	A0A078A6G3_STYLE	A0A078A3K8_STYLE
biological_process	GO:0051560	mitochondrial calcium ion homeostasis	2	4	0.5	0.816781	0.531089	1	1	A0A078AUV6_STYLE	A0A078AYM9_STYLE
biological_process	GO:0016070	RNA metabolic process	2	2	1	0.533485	0.511246	1	1	A0A077ZP35_STYLE	A0A078B6X5_STYLE
biological_process	GO:0033567	DNA replication, Okazaki fragment processing	2	2	1	1	0.162814	1	1	A0A078ARF3_STYLE	A0A078B5D2_STYLE
biological_process	GO:0001522	pseudouridine synthesis	2	12	0.166667	0.0545696	0.988314	1	1	A0A077ZZG9_STYLE	A0A078AGE2_STYLE
biological_process	GO:0006401	RNA catabolic process	2	2	1	0.963159	0.0964812	1	1	A0A078B8K4_STYLE	A0A078B034_STYLE
biological_process	GO:0071704	organic substance metabolic process	2	3	0.666667	0.10204	0.911266	1	1	A0A078A1D8_STYLE	A0A078A3H2_STYLE
biological_process	GO:0008299	isoprenoid biosynthetic process	2	4	0.5	0.900487	0.296606	1	1	A0A078A8F6_STYLE	A0A077ZSN2_STYLE
biological_process	GO:0007015	actin filament organization	2	2	1	0.563815	0.657289	1	1	A0A078ABW5_STYLE	A0A078AW71_STYLE
biological_process	GO:0071596	ubiquitin-dependent protein catabolic process via the N-end rule pathway	2	3	0.666667	0.934356	0.357154	1	1	A0A078A3Y1_STYLE	A0A077ZXP6_STYLE
biological_process	GO:0010960	magnesium ion homeostasis	2	5	0.4	0.676425	0.669433	1	1	A0A078B4F0_STYLE	A0A078AJ65_STYLE
biological_process	GO:0032456	endocytic recycling	2	3	0.666667	0.934356	0.357154	1	1	A0A078AXN1_STYLE	A0A077ZM56_STYLE
biological_process	GO:1901673	regulation of mitotic spindle assembly	2	2	1	1	0.162814	1	1	A0A078ADA4_STYLE	A0A077ZW43_STYLE
biological_process	GO:0035082	axoneme assembly	2	2	1	0.828079	0.375809	1	1	A0A078B7W3_STYLE	A0A078AW17_STYLE
biological_process	GO:0007030	Golgi organization	2	2	1	1	0.162814	1	1	A0A078AXN1_STYLE	A0A078ANH1_STYLE
biological_process	GO:0000184	nuclear-transcribed mRNA catabolic process, nonsense-mediated decay	2	2	1	1	0.162814	1	1	A0A078B837_STYLE	A0A078B4A1_STYLE
biological_process	GO:0006368	transcription elongation from RNA polymerase II promoter	2	4	0.5	0.910352	0.323575	1	1	A0A078AX92_STYLE	A0A078BAK2_STYLE
biological_process	GO:0006744	ubiquinone biosynthetic process	2	8	0.25	0.307597	0.897673	1	1	A0A078AA69_STYLE	A0A077ZSN2_STYLE
biological_process	GO:0007032	endosome organization	2	2	1	1	0.162814	1	1	A0A078B4W3_STYLE	A0A077ZTE4_STYLE
biological_process	GO:2000641	regulation of early endosome to late endosome transport	2	2	1	1	0.162814	1	1	A0A078B4W3_STYLE	A0A077ZTE4_STYLE
biological_process	GO:0005980	glycogen catabolic process	2	2	1	1	0.162814	1	1	A0A078A3A7_STYLE	A0A078AI91_STYLE
biological_process	GO:0036297	interstrand cross-link repair	2	2	1	1	0.162814	1	1	A0A078AUB4_STYLE	A0A078B4I6_STYLE
biological_process	GO:0030433	ubiquitin-dependent ERAD pathway	1	4	0.25	0.468911	0.873671	1	1	A0A077ZS06_STYLE
biological_process	GO:0006862	nucleotide transport	1	4	0.25	0.0673752	0.990537	1	1	A0A078AC70_STYLE
biological_process	GO:0042073	intraciliary transport	1	5	0.2	0.473473	0.775341	1	1	A0A078B721_STYLE
biological_process	GO:0031388	organic acid phosphorylation	1	1	1	1	0.403608	1	1	A0A078B3Y9_STYLE
biological_process	GO:0016180	snRNA processing	1	2	0.5	0.837186	0.644402	1	1	A0A078ADK7_STYLE
biological_process	GO:0007096	regulation of exit from mitosis	1	5	0.2	0.330567	0.924731	1	1	A0A078A090_STYLE
biological_process	GO:0006369	termination of RNA polymerase II transcription	1	1	1	1	0.403608	1	1	A0A078A8J1_STYLE
biological_process	GO:0006633	fatty acid biosynthetic process	1	12	0.0833333	0.0182839	0.998007	0.951	1	A0A078B9R1_STYLE
biological_process	GO:0030148	sphingolipid biosynthetic process	1	6	0.166667	0.0182839	0.998007	0.951	1	A0A078B9R1_STYLE
biological_process	GO:0016024	CDP-diacylglycerol biosynthetic process	1	9	0.111111	0.0673752	0.990537	1	1	A0A078AD19_STYLE
biological_process	GO:0007166	cell surface receptor signaling pathway	1	1	1	0.582807	0.597437	1	1	A0A078AS44_STYLE
biological_process	GO:0045017	glycerolipid biosynthetic process	1	7	0.142857	0.07222	0.961576	1	1	A0A078AGM3_STYLE
biological_process	GO:0032007	negative regulation of TOR signaling	1	2	0.5	0.837186	0.644402	1	1	A0A078B5E0_STYLE
biological_process	GO:1901031	regulation of response to reactive oxygen species	1	2	0.5	0.837186	0.644402	1	1	A0A078B5E0_STYLE
biological_process	GO:0006432	phenylalanyl-tRNA aminoacylation	1	3	0.333333	0.642846	0.788026	1	1	A0A077ZZF1_STYLE
biological_process	GO:0006887	exocytosis	1	1	1	1	0.162814	1	1	A0A078BFB2_STYLE
biological_process	GO:0045454	cell redox homeostasis	1	6	0.166667	0.227435	0.955164	1	1	A0A078B6H9_STYLE
biological_process	GO:0043328	protein transport to vacuole involved in ubiquitin-dependent protein catabolic process via the multivesicular body sorting pathway	1	1	1	1	0.403608	1	1	A0A077ZWD8_STYLE
biological_process	GO:0070286	axonemal dynein complex assembly	1	4	0.25	0.585767	0.692403	1	1	A0A078AW50_STYLE
biological_process	GO:0106035	protein maturation by [4Fe-4S] cluster transfer	1	2	0.5	0.837186	0.644402	1	1	A0A077ZYB0_STYLE
biological_process	GO:0006021	inositol biosynthetic process	1	1	1	1	0.403608	1	1	A0A077ZTN9_STYLE
biological_process	GO:0046599	regulation of centriole replication	1	1	1	1	0.403608	1	1	A0A078AIJ1_STYLE
biological_process	GO:0036158	outer dynein arm assembly	1	3	0.333333	0.642846	0.788026	1	1	A0A078AEN5_STYLE
biological_process	GO:0006546	glycine catabolic process	1	3	0.333333	0.468911	0.873671	1	1	A0A078B105_STYLE
biological_process	GO:0006002	fructose 6-phosphate metabolic process	1	3	0.333333	0.642846	0.788026	1	1	A0A078ABP5_STYLE
biological_process	GO:0000245	spliceosomal complex assembly	1	2	0.5	0.642846	0.788026	1	1	A0A078BBG2_STYLE
biological_process	GO:0001682	tRNA 5'-leader removal	1	3	0.333333	0.642846	0.788026	1	1	A0A078A0P2_STYLE
biological_process	GO:0006435	threonyl-tRNA aminoacylation	1	2	0.5	0.837186	0.644402	1	1	A0A078ARM8_STYLE
biological_process	GO:0006367	transcription initiation from RNA polymerase II promoter	1	8	0.125	0.0792292	0.981716	1	1	A0A078ANI5_STYLE
biological_process	GO:0035735	intraciliary transport involved in cilium assembly	1	3	0.333333	0.642846	0.788026	1	1	A0A078AZA7_STYLE
biological_process	GO:0006487	protein N-linked glycosylation	1	2	0.5	0.0439473	0.994368	1	1	A0A078AHK7_STYLE
biological_process	GO:0006429	leucyl-tRNA aminoacylation	1	2	0.5	0.837186	0.644402	1	1	A0A077ZRM3_STYLE
biological_process	GO:0009089	lysine biosynthetic process via diaminopimelate	1	1	1	1	0.403608	1	1	A0A078AU71_STYLE
biological_process	GO:0043461	proton-transporting ATP synthase complex assembly	1	1	1	1	0.403608	1	1	A0A077ZZ86_STYLE
biological_process	GO:0006428	isoleucyl-tRNA aminoacylation	1	2	0.5	0.837186	0.644402	1	1	A0A078B0V9_STYLE
biological_process	GO:0097053	L-kynurenine catabolic process	1	1	1	1	0.403608	1	1	A0A078BCQ3_STYLE
biological_process	GO:0009435	NAD biosynthetic process	1	3	0.333333	0.642846	0.788026	1	1	A0A078BCQ3_STYLE
biological_process	GO:0006569	tryptophan catabolic process	1	1	1	1	0.0656444	1	1	A0A078BCQ3_STYLE
biological_process	GO:0032008	positive regulation of TOR signaling	1	2	0.5	0.468911	0.873671	1	1	A0A078AQD9_STYLE
biological_process	GO:0034453	microtubule anchoring	1	5	0.2	0.330567	0.924731	1	1	A0A078AJD1_STYLE
biological_process	GO:0034227	tRNA thio-modification	1	3	0.333333	0.468911	0.873671	1	1	A0A078BB00_STYLE
biological_process	GO:0016226	iron-sulfur cluster assembly	1	10	0.1	0.113724	0.971559	1	1	A0A078AVW3_STYLE
biological_process	GO:0006661	phosphatidylinositol biosynthetic process	1	2	0.5	0.720636	0.428576	1	1	A0A078ARD3_STYLE
biological_process	GO:0009117	nucleotide metabolic process	1	4	0.25	0.0087239	0.995732	0.68	1	A0A078AJY4_STYLE
biological_process	GO:0022607	cellular component assembly	1	3	0.333333	0.642903	0.425809	1	1	A0A078AVH4_STYLE
biological_process	GO:0097428	protein maturation by iron-sulfur cluster transfer	1	3	0.333333	0.676425	0.669433	1	1	A0A078AVW3_STYLE
biological_process	GO:0006094	gluconeogenesis	1	5	0.2	0.330567	0.924731	1	1	A0A078AX13_STYLE
biological_process	GO:0006520	cellular amino acid metabolic process	1	7	0.142857	0.000185449	0.999926	0.019	1	A0A078A5Z4_STYLE
biological_process	GO:0006499	N-terminal protein myristoylation	1	2	0.5	0.837186	0.644402	1	1	A0A078AN94_STYLE
biological_process	GO:0006436	tryptophanyl-tRNA aminoacylation	1	2	0.5	0.837186	0.644402	1	1	A0A078B7N5_STYLE
biological_process	GO:0000463	maturation of LSU-rRNA from tricistronic rRNA transcript (SSU-rRNA, 5.8S rRNA, LSU-rRNA)	1	4	0.25	0.468911	0.873671	1	1	A0A078B5J7_STYLE
biological_process	GO:0034314	Arp2/3 complex-mediated actin nucleation	1	6	0.166667	0.411911	0.846356	1	1	A0A077ZUM4_STYLE
biological_process	GO:0006108	malate metabolic process	1	2	0.5	0.837186	0.644402	1	1	A0A078AHB7_STYLE
biological_process	GO:0042773	ATP synthesis coupled electron transport	1	1	1	1	0.162814	1	1	A0A078B3Q7_STYLE
biological_process	GO:0000271	polysaccharide biosynthetic process	1	3	0.333333	0.330567	0.924731	1	1	A0A078B9U1_STYLE
biological_process	GO:0006065	UDP-glucuronate biosynthetic process	1	3	0.333333	0.642846	0.788026	1	1	A0A078B9U1_STYLE
biological_process	GO:0018342	protein prenylation	1	1	1	0.816781	0.531089	1	1	A0A078A3A6_STYLE
biological_process	GO:0046855	inositol phosphate dephosphorylation	1	6	0.166667	0.227435	0.955164	1	1	A0A077ZXS8_STYLE
biological_process	GO:0051016	barbed-end actin filament capping	1	2	0.5	0.837186	0.644402	1	1	A0A078ABK2_STYLE
biological_process	GO:0006567	threonine catabolic process	1	1	1	1	0.403608	1	1	A0A078A0E1_STYLE
biological_process	GO:0002084	protein depalmitoylation	1	1	1	1	0.403608	1	1	A0A078AP17_STYLE
biological_process	GO:0006383	transcription by RNA polymerase III	1	3	0.333333	0.642846	0.788026	1	1	A0A077ZYN6_STYLE
biological_process	GO:0032447	protein urmylation	1	2	0.5	0.837186	0.644402	1	1	A0A078BB00_STYLE
biological_process	GO:0031122	cytoplasmic microtubule organization	1	2	0.5	0.837186	0.644402	1	1	A0A078BAT3_STYLE
biological_process	GO:0070897	transcription preinitiation complex assembly	1	2	0.5	0.642846	0.788026	1	1	A0A077ZRC7_STYLE
biological_process	GO:0030951	establishment or maintenance of microtubule cytoskeleton polarity	1	1	1	1	0.403608	1	1	A0A078A725_STYLE
biological_process	GO:0046785	microtubule polymerization	1	1	1	0.726135	0.526527	1	1	A0A078A725_STYLE
biological_process	GO:0009398	FMN biosynthetic process	1	1	1	1	0.403608	1	1	A0A078AQ23_STYLE
biological_process	GO:0009231	riboflavin biosynthetic process	1	1	1	1	0.403608	1	1	A0A078AQ23_STYLE
biological_process	GO:0015937	coenzyme A biosynthetic process	1	6	0.166667	0.227435	0.955164	1	1	A0A077ZXP7_STYLE
biological_process	GO:0000493	box H/ACA snoRNP assembly	1	2	0.5	0.837186	0.644402	1	1	A0A078AGE2_STYLE
biological_process	GO:0017186	peptidyl-pyroglutamic acid biosynthetic process, using glutaminyl-peptide cyclotransferase	1	3	0.333333	0.642846	0.788026	1	1	A0A078B8L1_STYLE
biological_process	GO:0006817	phosphate ion transport	1	2	0.5	0.642846	0.788026	1	1	A0A078AJI6_STYLE
biological_process	GO:0007010	cytoskeleton organization	1	2	0.5	0.900259	0.158142	1	1	A0A078A6A1_STYLE
biological_process	GO:0008611	ether lipid biosynthetic process	1	3	0.333333	0.642846	0.788026	1	1	A0A077ZP25_STYLE
biological_process	GO:0032065	maintenance of protein location in cell cortex	1	1	1	1	0.403608	1	1	A0A078ACB6_STYLE
biological_process	GO:0016925	protein sumoylation	1	2	0.5	0.837186	0.644402	1	1	A0A078AID2_STYLE
biological_process	GO:1990116	ribosome-associated ubiquitin-dependent protein catabolic process	1	1	1	1	0.403608	1	1	A0A077ZPV2_STYLE
biological_process	GO:0006400	tRNA modification	1	5	0.2	0.439942	0.722745	1	1	A0A077ZV53_STYLE
biological_process	GO:0001932	regulation of protein phosphorylation	1	4	0.25	0.99173	0.0337843	1	1	A0A078A6T2_STYLE
biological_process	GO:0036159	inner dynein arm assembly	1	2	0.5	0.837186	0.644402	1	1	A0A078AZQ2_STYLE
biological_process	GO:0006106	fumarate metabolic process	1	1	1	1	0.403608	1	1	A0A078AD51_STYLE
biological_process	GO:0019346	transsulfuration	1	5	0.2	0.330567	0.924731	1	1	A0A078B098_STYLE
biological_process	GO:0016485	protein processing	1	1	1	0.113724	0.971559	1	1	A0A078AW55_STYLE
biological_process	GO:0006313	transposition, DNA-mediated	1	4	0.25	0.468911	0.873671	1	1	A0A078AEJ2_STYLE
biological_process	GO:0019287	isopentenyl diphosphate biosynthetic process, mevalonate pathway	1	2	0.5	0.837186	0.644402	1	1	A0A078ADX2_STYLE
biological_process	GO:0035721	intraciliary retrograde transport	1	2	0.5	0.837186	0.644402	1	1	A0A077ZYG0_STYLE
biological_process	GO:0097720	calcineurin-mediated signaling	1	9	0.111111	0.0673752	0.990537	1	1	A0A078A8N7_STYLE
biological_process	GO:0007023	post-chaperonin tubulin folding pathway	1	3	0.333333	0.642846	0.788026	1	1	A0A078AT60_STYLE
biological_process	GO:0048034	heme O biosynthetic process	1	1	1	1	0.403608	1	1	A0A078BA31_STYLE
biological_process	GO:0006625	protein targeting to peroxisome	1	1	1	0.837186	0.644402	1	1	A0A078BBI9_STYLE
biological_process	GO:0006893	Golgi to plasma membrane transport	1	1	1	1	0.403608	1	1	A0A078B576_STYLE
biological_process	GO:0043087	regulation of GTPase activity	1	2	0.5	0.642846	0.788026	1	1	A0A078AWL6_STYLE
biological_process	GO:0006166	purine ribonucleoside salvage	1	3	0.333333	0.642846	0.788026	1	1	A0A077ZUX1_STYLE
biological_process	GO:0032981	mitochondrial respiratory chain complex I assembly	1	2	0.5	0.837186	0.644402	1	1	A0A077ZR16_STYLE
biological_process	GO:0007064	mitotic sister chromatid cohesion	1	1	1	1	0.162814	1	1	A0A078AVI5_STYLE
biological_process	GO:0032324	molybdopterin cofactor biosynthetic process	1	1	1	1	0.403608	1	1	A0A077ZMZ1_STYLE
biological_process	GO:0042176	regulation of protein catabolic process	1	3	0.333333	0.642846	0.788026	1	1	A0A077ZRG8_STYLE
biological_process	GO:0044209	AMP salvage	1	2	0.5	0.837186	0.644402	1	1	A0A077ZUX1_STYLE
biological_process	GO:0019303	D-ribose catabolic process	1	2	0.5	0.837186	0.644402	1	1	A0A078B0V5_STYLE
biological_process	GO:0000290	deadenylation-dependent decapping of nuclear-transcribed mRNA	1	3	0.333333	0.642846	0.788026	1	1	A0A078BBK4_STYLE
biological_process	GO:0034404	nucleobase-containing small molecule biosynthetic process	1	2	0.5	0.224659	0.932625	1	1	A0A078B019_STYLE
biological_process	GO:0009143	nucleoside triphosphate catabolic process	1	2	0.5	0.468911	0.873671	1	1	A0A078B019_STYLE
biological_process	GO:0032469	endoplasmic reticulum calcium ion homeostasis	1	2	0.5	0.837186	0.644402	1	1	A0A078AXS2_STYLE
biological_process	GO:0036503	ERAD pathway	1	2	0.5	0.536832	0.772565	1	1	A0A078AXS2_STYLE
biological_process	GO:0006561	proline biosynthetic process	1	1	1	0.837186	0.644402	1	1	A0A078A3L6_STYLE
biological_process	GO:0019556	histidine catabolic process to glutamate and formamide	1	1	1	1	0.403608	1	1	A0A078A596_STYLE
biological_process	GO:0019557	histidine catabolic process to glutamate and formate	1	1	1	1	0.403608	1	1	A0A078A596_STYLE
biological_process	GO:0006646	phosphatidylethanolamine biosynthetic process	1	4	0.25	0.468911	0.873671	1	1	A0A078B778_STYLE
biological_process	GO:0022900	electron transport chain	1	3	0.333333	0.703394	0.588089	1	1	A0A078AH95_STYLE
biological_process	GO:0044571	[2Fe-2S] cluster assembly	1	1	1	1	0.403608	1	1	A0A078A6P4_STYLE
biological_process	GO:0006465	signal peptide processing	1	6	0.166667	0.227435	0.955164	1	1	A0A077ZXC8_STYLE
biological_process	GO:0045116	protein neddylation	1	2	0.5	0.837186	0.644402	1	1	A0A078ASF4_STYLE
biological_process	GO:0009263	deoxyribonucleotide biosynthetic process	1	1	1	0.330567	0.924731	1	1	A0A078B227_STYLE
biological_process	GO:0002949	tRNA threonylcarbamoyladenosine modification	1	2	0.5	0.837186	0.644402	1	1	A0A078AHG6_STYLE
biological_process	GO:0051083	'de novo' cotranslational protein folding	1	1	1	1	0.403608	1	1	A0A078ARM2_STYLE
biological_process	GO:0006450	regulation of translational fidelity	1	1	1	1	0.403608	1	1	A0A078ARM2_STYLE
biological_process	GO:0030245	cellulose catabolic process	1	2	0.5	0.837186	0.644402	1	1	A0A078ALC5_STYLE
biological_process	GO:0000470	maturation of LSU-rRNA	1	1	1	0.676425	0.669433	1	1	A0A078AF05_STYLE
biological_process	GO:0060261	positive regulation of transcription initiation from RNA polymerase II promoter	1	3	0.333333	0.642846	0.788026	1	1	A0A077ZT92_STYLE
biological_process	GO:0030001	metal ion transport	1	1	1	0.989346	0.0896479	1	1	A0A078ANT9_STYLE
biological_process	GO:0050992	dimethylallyl diphosphate biosynthetic process	1	1	1	1	0.403608	1	1	A0A078A8F6_STYLE
biological_process	GO:2000601	positive regulation of Arp2/3 complex-mediated actin nucleation	1	1	1	1	0.403608	1	1	A0A078ABW5_STYLE
biological_process	GO:0045892	negative regulation of transcription, DNA-templated	1	1	1	1	0.162814	1	1	A0A078B7A8_STYLE
biological_process	GO:0006084	acetyl-CoA metabolic process	1	1	1	0.536832	0.772565	1	1	A0A078A657_STYLE
biological_process	GO:0015936	coenzyme A metabolic process	1	1	1	0.411911	0.846356	1	1	A0A078A657_STYLE
biological_process	GO:0010142	farnesyl diphosphate biosynthetic process, mevalonate pathway	1	1	1	1	0.403608	1	1	A0A078A657_STYLE
biological_process	GO:0032147	activation of protein kinase activity	1	1	1	1	0.403608	1	1	A0A078AP39_STYLE
biological_process	GO:0060236	regulation of mitotic spindle organization	1	1	1	1	0.0656444	1	1	A0A078AP39_STYLE
biological_process	GO:0010390	histone monoubiquitination	1	1	1	0.837186	0.644402	1	1	A0A078A6L7_STYLE
biological_process	GO:0009249	protein lipoylation	1	1	1	1	0.403608	1	1	A0A077ZUX7_STYLE
biological_process	GO:0061780	mitotic cohesin loading	1	1	1	1	0.403608	1	1	A0A078A5L4_STYLE
biological_process	GO:0035553	oxidative single-stranded RNA demethylation	1	2	0.5	0.837186	0.644402	1	1	A0A078AMC2_STYLE
biological_process	GO:0007099	centriole replication	1	1	1	1	0.162814	1	1	A0A078B920_STYLE
biological_process	GO:0010457	centriole-centriole cohesion	1	1	1	1	0.403608	1	1	A0A078B920_STYLE
biological_process	GO:0006418	tRNA aminoacylation for protein translation	1	2	0.5	0.102821	0.948308	1	1	A0A078AEY0_STYLE
biological_process	GO:0035065	regulation of histone acetylation	1	1	1	1	0.403608	1	1	A0A078B752_STYLE
biological_process	GO:0000076	DNA replication checkpoint signaling	1	1	1	1	0.403608	1	1	A0A078B0H2_STYLE
biological_process	GO:0048478	replication fork protection	1	1	1	1	0.403608	1	1	A0A078B0H2_STYLE
biological_process	GO:0032958	inositol phosphate biosynthetic process	1	5	0.2	0.330567	0.924731	1	1	A0A078AE65_STYLE
biological_process	GO:0002224	toll-like receptor signaling pathway	1	1	1	1	0.403608	1	1	A0A078AT50_STYLE
biological_process	GO:0000077	DNA damage checkpoint signaling	1	1	1	1	0.403608	1	1	A0A078AW79_STYLE
biological_process	GO:0006895	Golgi to endosome transport	1	1	1	1	0.403608	1	1	A0A078ATP8_STYLE
biological_process	GO:0043968	histone H2A acetylation	1	1	1	1	0.403608	1	1	A0A077ZZ07_STYLE
biological_process	GO:0043967	histone H4 acetylation	1	1	1	1	0.403608	1	1	A0A077ZZ07_STYLE
biological_process	GO:0007338	single fertilization	1	1	1	0.837186	0.644402	1	1	A0A078AWK6_STYLE
biological_process	GO:1900364	negative regulation of mRNA polyadenylation	1	1	1	1	0.403608	1	1	A0A078A2A2_STYLE
biological_process	GO:0043488	regulation of mRNA stability	1	1	1	0.816781	0.531089	1	1	A0A078A2A2_STYLE
biological_process	GO:0009298	GDP-mannose biosynthetic process	1	2	0.5	0.837186	0.644402	1	1	A0A078AF22_STYLE
biological_process	GO:0000045	autophagosome assembly	1	1	1	1	0.403608	1	1	A0A078AVP0_STYLE
biological_process	GO:0000422	autophagy of mitochondrion	1	1	1	1	0.403608	1	1	A0A078AVP0_STYLE
biological_process	GO:0018205	peptidyl-lysine modification	1	1	1	0.898036	0.236721	1	1	A0A078AN54_STYLE
biological_process	GO:0006801	superoxide metabolic process	1	3	0.333333	0.642846	0.788026	1	1	A0A078ABE3_STYLE
biological_process	GO:0000466	maturation of 5.8S rRNA from tricistronic rRNA transcript (SSU-rRNA, 5.8S rRNA, LSU-rRNA)	1	2	0.5	0.910352	0.323575	1	1	A0A078B5J7_STYLE
biological_process	GO:0033566	gamma-tubulin complex localization	1	1	1	1	0.403608	1	1	A0A078A3R7_STYLE
biological_process	GO:0046314	phosphocreatine biosynthetic process	1	5	0.2	0.330567	0.924731	1	1	A0A077ZVB8_STYLE
biological_process	GO:0006427	histidyl-tRNA aminoacylation	1	2	0.5	0.837186	0.644402	1	1	A0A078B7L8_STYLE
biological_process	GO:0006562	proline catabolic process	1	1	1	1	0.403608	1	1	A0A078B6F9_STYLE
biological_process	GO:0000209	protein polyubiquitination	1	2	0.5	0.934356	0.357154	1	1	A0A078AR91_STYLE
biological_process	GO:0008285	negative regulation of cell population proliferation	1	1	1	1	0.403608	1	1	A0A078A5N4_STYLE
biological_process	GO:0006490	oligosaccharide-lipid intermediate biosynthetic process	1	1	1	0.102327	0.984102	1	1	A0A078A263_STYLE
biological_process	GO:0000737	DNA catabolic process, endonucleolytic	1	1	1	1	0.403608	1	1	A0A078A578_STYLE
biological_process	GO:0000028	ribosomal small subunit assembly	1	1	1	1	0.403608	1	1	A0A077ZWA7_STYLE
biological_process	GO:0019836	hemolysis by symbiont of host erythrocytes	1	1	1	1	0.403608	1	1	A0A078B298_STYLE
biological_process	GO:0006814	sodium ion transport	1	2	0.5	0.837186	0.644402	1	1	A0A078ACS0_STYLE
biological_process	GO:0070940	dephosphorylation of RNA polymerase II C-terminal domain	1	1	1	1	0.403608	1	1	A0A078B093_STYLE
biological_process	GO:0016578	histone deubiquitination	1	2	0.5	0.973547	0.183219	1	1	A0A078B4F5_STYLE
biological_process	GO:0044238	primary metabolic process	1	3	0.333333	0.421944	0.607969	1	1	A0A077ZVV2_STYLE
biological_process	GO:0005992	trehalose biosynthetic process	1	3	0.333333	0.642846	0.788026	1	1	A0A078B9R0_STYLE
biological_process	GO:0140042	lipid droplet formation	1	1	1	1	0.403608	1	1	A0A078AS10_STYLE
biological_process	GO:0051260	protein homooligomerization	1	3	0.333333	0.642846	0.788026	1	1	A0A078B3X0_STYLE
biological_process	GO:0030488	tRNA methylation	1	1	1	0.837186	0.644402	1	1	A0A078B888_STYLE
biological_process	GO:0006268	DNA unwinding involved in DNA replication	1	2	0.5	0.837186	0.644402	1	1	A0A078BEG2_STYLE
biological_process	GO:1905775	negative regulation of DNA helicase activity	1	2	0.5	0.837186	0.644402	1	1	A0A078BEG2_STYLE
biological_process	GO:0006422	aspartyl-tRNA aminoacylation	1	1	1	1	0.403608	1	1	A0A078B8Q5_STYLE
biological_process	GO:0031123	RNA 3'-end processing	1	2	0.5	0.969251	0.103404	1	1	A0A078A7F9_STYLE
biological_process	GO:0031204	posttranslational protein targeting to membrane, translocation	1	2	0.5	0.837186	0.644402	1	1	A0A078ACW9_STYLE
biological_process	GO:0061015	snRNA import into nucleus	1	1	1	1	0.403608	1	1	A0A078ADC7_STYLE
biological_process	GO:0071569	protein ufmylation	1	3	0.333333	0.642846	0.788026	1	1	A0A078B194_STYLE
biological_process	GO:0045010	actin nucleation	1	1	1	0.585767	0.692403	1	1	A0A077ZVY4_STYLE
biological_process	GO:0033674	positive regulation of kinase activity	1	1	1	1	0.162814	1	1	A0A078AEE4_STYLE
biological_process	GO:0006750	glutathione biosynthetic process	1	1	1	1	0.403608	1	1	A0A078A041_STYLE
biological_process	GO:0090522	vesicle tethering involved in exocytosis	1	1	1	1	0.403608	1	1	A0A078AZ64_STYLE
biological_process	GO:0070534	protein K63-linked ubiquitination	1	1	1	1	0.403608	1	1	A0A077ZSI1_STYLE
biological_process	GO:0006420	arginyl-tRNA aminoacylation	1	2	0.5	0.837186	0.644402	1	1	A0A078AJ30_STYLE
biological_process	GO:0000132	establishment of mitotic spindle orientation	1	1	1	1	0.403608	1	1	A0A078AV71_STYLE
biological_process	GO:0051012	microtubule sliding	1	1	1	1	0.403608	1	1	A0A078AV71_STYLE
biological_process	GO:0000122	negative regulation of transcription by RNA polymerase II	1	1	1	1	0.403608	1	1	A0A078AHL5_STYLE
biological_process	GO:0045944	positive regulation of transcription by RNA polymerase II	1	1	1	0.910352	0.323575	1	1	A0A077ZVL6_STYLE
biological_process	GO:0034470	ncRNA processing	1	2	0.5	0.00409816	0.997932	0.393	1	A0A078A8C1_STYLE
biological_process	GO:0010467	gene expression	1	1	1	0.0227074	0.982159	0.963	1	A0A077ZSY5_STYLE
biological_process	GO:0006431	methionyl-tRNA aminoacylation	1	2	0.5	0.837186	0.644402	1	1	A0A078AZR4_STYLE
biological_process	GO:0032968	positive regulation of transcription elongation from RNA polymerase II promoter	1	1	1	1	0.403608	1	1	A0A078BDE6_STYLE
biological_process	GO:0030091	protein repair	1	1	1	1	0.403608	1	1	A0A078A426_STYLE
biological_process	GO:0006123	mitochondrial electron transport, cytochrome c to oxygen	1	1	1	1	0.403608	1	1	A0A077ZVS4_STYLE
biological_process	GO:0080037	negative regulation of cytokinin-activated signaling pathway	1	1	1	1	0.403608	1	1	A0A077ZV02_STYLE
biological_process	GO:2000762	regulation of phenylpropanoid metabolic process	1	1	1	1	0.403608	1	1	A0A077ZV02_STYLE
biological_process	GO:0001731	formation of translation preinitiation complex	1	1	1	1	0.403608	1	1	A0A078ACH6_STYLE
biological_process	GO:0046496	nicotinamide nucleotide metabolic process	1	1	1	0.307597	0.897673	1	1	A0A078B5I3_STYLE
biological_process	GO:0018343	protein farnesylation	1	1	1	1	0.403608	1	1	A0A078B710_STYLE
biological_process	GO:1902751	positive regulation of cell cycle G2/M phase transition	1	2	0.5	0.837186	0.644402	1	1	A0A078ATL8_STYLE
biological_process	GO:0042558	pteridine-containing compound metabolic process	1	1	1	0.0284414	0.996649	0.998	1	A0A077ZNC0_STYLE
biological_process	GO:0006779	porphyrin-containing compound biosynthetic process	1	1	1	0.934356	0.357154	1	1	A0A078AMI8_STYLE
biological_process	GO:1902979	mitotic DNA replication termination	1	1	1	1	0.403608	1	1	A0A078AMC7_STYLE
biological_process	GO:0032515	negative regulation of phosphoprotein phosphatase activity	1	1	1	1	0.403608	1	1	A0A078BA91_STYLE
biological_process	GO:0044249	cellular biosynthetic process	1	1	1	1.61661e-06	0.999999	0	1	A0A078AZN0_STYLE
biological_process	GO:1901566	organonitrogen compound biosynthetic process	1	1	1	7.40601e-14	1	0	1	A0A078AZN0_STYLE
biological_process	GO:0016233	telomere capping	1	1	1	1	0.403608	1	1	A0A078A8V6_STYLE
biological_process	GO:0019243	methylglyoxal catabolic process to D-lactate via S-lactoyl-glutathione	1	1	1	1	0.403608	1	1	A0A078BAQ9_STYLE
biological_process	GO:0065003	protein-containing complex assembly	1	1	1	0.580231	0.513564	1	1	A0A078B7S6_STYLE
biological_process	GO:0051973	positive regulation of telomerase activity	1	1	1	1	0.403608	1	1	A0A078AH67_STYLE
biological_process	GO:0007004	telomere maintenance via telomerase	1	1	1	1	0.403608	1	1	A0A078AH67_STYLE
biological_process	GO:0018142	protein-DNA covalent cross-linking	1	1	1	1	0.403608	1	1	A0A078AAX1_STYLE
biological_process	GO:0016052	carbohydrate catabolic process	0	2	0	0.157137	0.915649	1	1
biological_process	GO:1902600	proton transmembrane transport	0	4	0	0.126329	1	1	1
biological_process	GO:0030150	protein import into mitochondrial matrix	0	2	0	0.355598	1	1	1
biological_process	GO:0031110	regulation of microtubule polymerization or depolymerization	0	1	0	0.126329	1	1	1
biological_process	GO:0032467	positive regulation of cytokinesis	0	1	0	0.596392	1	1	1
biological_process	GO:0006729	tetrahydrobiopterin biosynthetic process	0	4	0	0.126329	1	1	1
biological_process	GO:0000272	polysaccharide catabolic process	0	3	0	0.703394	0.588089	1	1
biological_process	GO:0055129	L-proline biosynthetic process	0	1	0	0.596392	1	1	1
biological_process	GO:0009311	oligosaccharide metabolic process	0	2	0	0.227435	0.955164	1	1
biological_process	GO:0006890	retrograde vesicle-mediated transport, Golgi to endoplasmic reticulum	0	5	0	0.0752693	1	1	1
biological_process	GO:0006665	sphingolipid metabolic process	0	1	0	0.361906	0.800876	1	1
biological_process	GO:0018095	protein polyglutamylation	0	4	0	0.126329	1	1	1
biological_process	GO:0032957	inositol trisphosphate metabolic process	0	1	0	0.596392	1	1	1
biological_process	GO:0072583	clathrin-dependent endocytosis	0	1	0	0.596392	1	1	1
biological_process	GO:0019464	glycine decarboxylation via glycine cleavage system	0	1	0	0.596392	1	1	1
biological_process	GO:0006144	purine nucleobase metabolic process	0	1	0	0.355598	1	1	1
biological_process	GO:0006163	purine nucleotide metabolic process	0	1	0	0.00784231	0.997038	0.657	1
biological_process	GO:0006102	isocitrate metabolic process	0	4	0	0.126329	1	1	1
biological_process	GO:0042264	peptidyl-aspartic acid hydroxylation	0	6	0	0.0448362	1	1	1
biological_process	GO:0006542	glutamine biosynthetic process	0	5	0	0.0752693	1	1	1
biological_process	GO:0006226	dUMP biosynthetic process	0	2	0	0.355598	1	1	1
biological_process	GO:0046081	dUTP catabolic process	0	2	0	0.355598	1	1	1
biological_process	GO:0016255	attachment of GPI anchor to protein	0	3	0	0.211974	1	1	1
biological_process	GO:0007041	lysosomal transport	0	1	0	0.596392	1	1	1
biological_process	GO:0044208	'de novo' AMP biosynthetic process	0	3	0	0.211974	1	1	1
biological_process	GO:0009408	response to heat	0	4	0	0.126329	1	1	1
biological_process	GO:0032366	intracellular sterol transport	0	1	0	0.596392	1	1	1
biological_process	GO:0042138	meiotic DNA double-strand break formation	0	1	0	0.596392	1	1	1
biological_process	GO:0006430	lysyl-tRNA aminoacylation	0	2	0	0.355598	1	1	1
biological_process	GO:0006308	DNA catabolic process	0	5	0	0.227435	0.955164	1	1
biological_process	GO:0005978	glycogen biosynthetic process	0	2	0	0.355598	1	1	1
biological_process	GO:0006850	mitochondrial pyruvate transmembrane transport	0	2	0	0.355598	1	1	1
biological_process	GO:0090263	positive regulation of canonical Wnt signaling pathway	0	8	0	0.0158978	1	0.913	1
biological_process	GO:0032049	cardiolipin biosynthetic process	0	4	0	0.126329	1	1	1
biological_process	GO:0042256	mature ribosome assembly	0	2	0	0.355598	1	1	1
biological_process	GO:0006032	chitin catabolic process	0	2	0	0.355598	1	1	1
biological_process	GO:0032784	regulation of DNA-templated transcription, elongation	0	2	0	0.330567	0.924731	1	1
biological_process	GO:0006269	DNA replication, synthesis of RNA primer	0	1	0	0.596392	1	1	1
biological_process	GO:0006879	cellular iron ion homeostasis	0	1	0	0.596392	1	1	1
biological_process	GO:0006826	iron ion transport	0	1	0	0.596392	1	1	1
biological_process	GO:0000731	DNA synthesis involved in DNA repair	0	1	0	0.816781	0.531089	1	1
biological_process	GO:0006865	amino acid transport	0	10	0	0.00563151	1	0.538	1
biological_process	GO:0006480	N-terminal protein amino acid methylation	0	2	0	0.355598	1	1	1
biological_process	GO:0002182	cytoplasmic translational elongation	0	2	0	0.0448362	1	1	1
biological_process	GO:0001680	tRNA 3'-terminal CCA addition	0	1	0	0.596392	1	1	1
biological_process	GO:0008610	lipid biosynthetic process	0	5	0	0.000335021	0.99986	0.031	1
biological_process	GO:0006414	translational elongation	0	2	0	0.0251541	0.995294	0.976	1
biological_process	GO:0051259	protein complex oligomerization	0	1	0	0.468911	0.873671	1	1
biological_process	GO:0035518	histone H2A monoubiquitination	0	1	0	0.596392	1	1	1
biological_process	GO:0000469	cleavage involved in rRNA processing	0	2	0	0.676425	0.669433	1	1
biological_process	GO:0070125	mitochondrial translational elongation	0	1	0	0.596392	1	1	1
biological_process	GO:0070476	rRNA (guanine-N7)-methylation	0	1	0	0.596392	1	1	1
biological_process	GO:0006031	chitin biosynthetic process	0	2	0	0.355598	1	1	1
biological_process	GO:0006621	protein retention in ER lumen	0	2	0	0.355598	1	1	1
biological_process	GO:0061640	cytoskeleton-dependent cytokinesis	0	1	0	0.973547	0.183219	1	1
biological_process	GO:0030041	actin filament polymerization	0	2	0	0.624191	0.627006	1	1
biological_process	GO:0030833	regulation of actin filament polymerization	0	5	0	0.624191	0.627006	1	1
biological_process	GO:0006425	glutaminyl-tRNA aminoacylation	0	1	0	0.596392	1	1	1
biological_process	GO:0007340	acrosome reaction	0	1	0	0.596392	1	1	1
biological_process	GO:0030154	cell differentiation	0	2	0	0.355598	1	1	1
biological_process	GO:0017183	peptidyl-diphthamide biosynthetic process from peptidyl-histidine	0	4	0	0.126329	1	1	1
biological_process	GO:0006069	ethanol oxidation	0	1	0	0.596392	1	1	1
biological_process	GO:0046294	formaldehyde catabolic process	0	1	0	0.596392	1	1	1
biological_process	GO:0030036	actin cytoskeleton organization	0	2	0	0.474556	0.730537	1	1
biological_process	GO:0046938	phytochelatin biosynthetic process	0	1	0	0.596392	1	1	1
biological_process	GO:0010038	response to metal ion	0	2	0	0.355598	1	1	1
biological_process	GO:0019563	glycerol catabolic process	0	1	0	0.596392	1	1	1
biological_process	GO:0006488	dolichol-linked oligosaccharide biosynthetic process	0	7	0	0.0267014	1	0.995	1
biological_process	GO:0043154	negative regulation of cysteine-type endopeptidase activity involved in apoptotic process	0	1	0	0.596392	1	1	1
biological_process	GO:0046513	ceramide biosynthetic process	0	6	0	0.0448362	1	1	1
biological_process	GO:0042273	ribosomal large subunit biogenesis	0	3	0	0.522803	0.712612	1	1
biological_process	GO:0032543	mitochondrial translation	0	2	0	0.211974	1	1	1
biological_process	GO:0006426	glycyl-tRNA aminoacylation	0	1	0	0.596392	1	1	1
biological_process	GO:0006086	acetyl-CoA biosynthetic process from pyruvate	0	2	0	0.355598	1	1	1
biological_process	GO:0006233	dTDP biosynthetic process	0	1	0	0.596392	1	1	1
biological_process	GO:0006878	cellular copper ion homeostasis	0	4	0	0.126329	1	1	1
biological_process	GO:0006694	steroid biosynthetic process	0	2	0	0.211974	1	1	1
biological_process	GO:0042274	ribosomal small subunit biogenesis	0	2	0	0.468911	0.873671	1	1
biological_process	GO:0051123	RNA polymerase II preinitiation complex assembly	0	1	0	0.596392	1	1	1
biological_process	GO:0010265	SCF complex assembly	0	1	0	0.596392	1	1	1
biological_process	GO:0006419	alanyl-tRNA aminoacylation	0	2	0	0.355598	1	1	1
biological_process	GO:0007219	Notch signaling pathway	0	2	0	0.355598	1	1	1
biological_process	GO:0017196	N-terminal peptidyl-methionine acetylation	0	2	0	0.355598	1	1	1
biological_process	GO:0070475	rRNA base methylation	0	2	0	0.211974	1	1	1
biological_process	GO:0101030	tRNA-guanine transglycosylation	0	2	0	0.355598	1	1	1
biological_process	GO:0019264	glycine biosynthetic process from serine	0	2	0	0.355598	1	1	1
biological_process	GO:0035999	tetrahydrofolate interconversion	0	3	0	0.211974	1	1	1
biological_process	GO:0006784	heme A biosynthetic process	0	1	0	0.596392	1	1	1
biological_process	GO:0070682	proteasome regulatory particle assembly	0	1	0	0.596392	1	1	1
biological_process	GO:0006935	chemotaxis	0	1	0	0.596392	1	1	1
biological_process	GO:0006564	L-serine biosynthetic process	0	3	0	0.211974	1	1	1
biological_process	GO:0006081	cellular aldehyde metabolic process	0	3	0	0.227435	0.955164	1	1
biological_process	GO:0018344	protein geranylgeranylation	0	2	0	0.355598	1	1	1
biological_process	GO:1901137	carbohydrate derivative biosynthetic process	0	3	0	2.02127e-05	0.999993	0.002	1
biological_process	GO:0006541	glutamine metabolic process	0	9	0	0.000704601	1	0.067	1
biological_process	GO:0046952	ketone body catabolic process	0	2	0	0.355598	1	1	1
biological_process	GO:0006897	endocytosis	0	3	0	0.126329	1	1	1
biological_process	GO:0070816	phosphorylation of RNA polymerase II C-terminal domain	0	1	0	0.596392	1	1	1
biological_process	GO:0019432	triglyceride biosynthetic process	0	1	0	0.596392	1	1	1
biological_process	GO:0006662	glycerol ether metabolic process	0	1	0	0.468911	0.873671	1	1
biological_process	GO:0006493	protein O-linked glycosylation	0	1	0	0.596392	1	1	1
biological_process	GO:0006695	cholesterol biosynthetic process	0	1	0	0.596392	1	1	1
biological_process	GO:0042026	protein refolding	0	3	0	0.211974	1	1	1
biological_process	GO:0071985	multivesicular body sorting pathway	0	2	0	0.330567	0.924731	1	1
biological_process	GO:0006241	CTP biosynthetic process	0	6	0	0.0448362	1	1	1
biological_process	GO:0006183	GTP biosynthetic process	0	6	0	0.0448362	1	1	1
biological_process	GO:0006228	UTP biosynthetic process	0	6	0	0.0448362	1	1	1
biological_process	GO:0006913	nucleocytoplasmic transport	0	1	0	0.885591	0.209161	1	1
biological_process	GO:1901136	carbohydrate derivative catabolic process	0	1	0	0.307597	0.897673	1	1
biological_process	GO:0140021	mitochondrial ADP transmembrane transport	0	5	0	0.0752693	1	1	1
biological_process	GO:1990544	mitochondrial ATP transmembrane transport	0	5	0	0.0752693	1	1	1
biological_process	GO:0031929	TOR signaling	0	2	0	0.307597	0.897673	1	1
biological_process	GO:0043048	dolichyl monophosphate biosynthetic process	0	1	0	0.596392	1	1	1
biological_process	GO:0006424	glutamyl-tRNA aminoacylation	0	1	0	0.596392	1	1	1
biological_process	GO:0006529	asparagine biosynthetic process	0	5	0	0.0752693	1	1	1
biological_process	GO:0009742	brassinosteroid mediated signaling pathway	0	1	0	0.596392	1	1	1
biological_process	GO:0009168	purine ribonucleoside monophosphate biosynthetic process	0	1	0	0.227435	0.955164	1	1
biological_process	GO:0016540	protein autoprocessing	0	2	0	0.355598	1	1	1
biological_process	GO:0000055	ribosomal large subunit export from nucleus	0	1	0	0.596392	1	1	1
biological_process	GO:0019674	NAD metabolic process	0	5	0	0.0752693	1	1	1
biological_process	GO:0006741	NADP biosynthetic process	0	4	0	0.126329	1	1	1
biological_process	GO:0042981	regulation of apoptotic process	0	1	0	0.355598	1	1	1
biological_process	GO:0046373	L-arabinose metabolic process	0	1	0	0.596392	1	1	1
biological_process	GO:0051017	actin filament bundle assembly	0	1	0	0.596392	1	1	1
biological_process	GO:0006474	N-terminal protein amino acid acetylation	0	1	0	0.211974	1	1	1
biological_process	GO:0070084	protein initiator methionine removal	0	4	0	0.126329	1	1	1
biological_process	GO:0006408	snRNA export from nucleus	0	1	0	0.596392	1	1	1
biological_process	GO:0019483	beta-alanine biosynthetic process	0	1	0	0.596392	1	1	1
biological_process	GO:0006210	thymine catabolic process	0	1	0	0.596392	1	1	1
biological_process	GO:0006212	uracil catabolic process	0	1	0	0.596392	1	1	1
biological_process	GO:0006796	phosphate-containing compound metabolic process	0	1	0	0.185024	0.852338	1	1
biological_process	GO:0035303	regulation of dephosphorylation	0	1	0	0.522803	0.712612	1	1
biological_process	GO:0034599	cellular response to oxidative stress	0	2	0	0.355598	1	1	1
biological_process	GO:0009264	deoxyribonucleotide catabolic process	0	1	0	0.211974	1	1	1
biological_process	GO:0046386	deoxyribose phosphate catabolic process	0	1	0	0.211974	1	1	1
biological_process	GO:0006631	fatty acid metabolic process	0	2	0	0.0023765	0.999422	0.252	1
biological_process	GO:0070966	nuclear-transcribed mRNA catabolic process, no-go decay	0	1	0	0.596392	1	1	1
biological_process	GO:0070481	nuclear-transcribed mRNA catabolic process, non-stop decay	0	1	0	0.596392	1	1	1
biological_process	GO:0071025	RNA surveillance	0	1	0	0.596392	1	1	1
biological_process	GO:0006097	glyoxylate cycle	0	1	0	0.596392	1	1	1
biological_process	GO:0035494	SNARE complex disassembly	0	1	0	0.596392	1	1	1
biological_process	GO:0002181	cytoplasmic translation	0	1	0	0.102327	0.984102	1	1
biological_process	GO:0002128	tRNA nucleoside ribose methylation	0	1	0	0.596392	1	1	1
biological_process	GO:0006611	protein export from nucleus	0	1	0	0.596392	1	1	1
biological_process	GO:0051315	attachment of mitotic spindle microtubules to kinetochore	0	1	0	0.596392	1	1	1
biological_process	GO:0006482	protein demethylation	0	1	0	0.596392	1	1	1
biological_process	GO:0007186	G protein-coupled receptor signaling pathway	0	3	0	0.816019	0.463168	1	1
biological_process	GO:0019236	response to pheromone	0	3	0	0.211974	1	1	1
biological_process	GO:0009229	thiamine diphosphate biosynthetic process	0	1	0	0.596392	1	1	1
biological_process	GO:0006772	thiamine metabolic process	0	1	0	0.596392	1	1	1
biological_process	GO:0006301	postreplication repair	0	2	0	0.676425	0.669433	1	1
biological_process	GO:0006513	protein monoubiquitination	0	2	0	0.468911	0.873671	1	1
biological_process	GO:0009245	lipid A biosynthetic process	0	1	0	0.596392	1	1	1
biological_process	GO:0007033	vacuole organization	0	1	0	0.837186	0.644402	1	1
biological_process	GO:0006730	one-carbon metabolic process	0	7	0	0.00563151	1	0.538	1
biological_process	GO:0043486	histone exchange	0	2	0	0.355598	1	1	1
biological_process	GO:0009081	branched-chain amino acid metabolic process	0	1	0	0.211974	1	1	1
biological_process	GO:0006851	mitochondrial calcium ion transmembrane transport	0	1	0	0.596392	1	1	1
biological_process	GO:0051103	DNA ligation involved in DNA repair	0	1	0	0.596392	1	1	1
biological_process	GO:0000244	spliceosomal tri-snRNP complex assembly	0	1	0	0.596392	1	1	1
biological_process	GO:0045901	positive regulation of translational elongation	0	3	0	0.211974	1	1	1
biological_process	GO:0045905	positive regulation of translational termination	0	3	0	0.211974	1	1	1
biological_process	GO:0015074	DNA integration	0	1	0	0.596392	1	1	1
biological_process	GO:0007283	spermatogenesis	0	1	0	0.596392	1	1	1
biological_process	GO:0006366	transcription by RNA polymerase II	0	1	0	0.703752	0.420372	1	1
biological_process	GO:0070988	demethylation	0	1	0	0.468911	0.873671	1	1
biological_process	GO:0006048	UDP-N-acetylglucosamine biosynthetic process	0	2	0	0.355598	1	1	1
biological_process	GO:0031116	positive regulation of microtubule polymerization	0	3	0	0.211974	1	1	1
biological_process	GO:0048870	cell motility	0	2	0	0.706248	0.484783	1	1
biological_process	GO:0006080	substituted mannan metabolic process	0	1	0	0.596392	1	1	1
biological_process	GO:1990547	mitochondrial phosphate ion transmembrane transport	0	1	0	0.596392	1	1	1
biological_process	GO:1990426	mitotic recombination-dependent replication fork processing	0	2	0	0.355598	1	1	1
biological_process	GO:0033512	L-lysine catabolic process to acetyl-CoA via saccharopine	0	1	0	0.596392	1	1	1
biological_process	GO:0030968	endoplasmic reticulum unfolded protein response	0	2	0	0.355598	1	1	1
biological_process	GO:0009082	branched-chain amino acid biosynthetic process	0	1	0	0.596392	1	1	1
biological_process	GO:0008652	cellular amino acid biosynthetic process	0	1	0	0.00135622	0.999825	0.139	1
biological_process	GO:0006285	base-excision repair, AP site formation	0	1	0	0.596392	1	1	1
biological_process	GO:0017004	cytochrome complex assembly	0	1	0	0.596392	1	1	1
biological_process	GO:0017003	protein-heme linkage	0	1	0	0.596392	1	1	1
biological_process	GO:0006559	L-phenylalanine catabolic process	0	2	0	0.355598	1	1	1
biological_process	GO:0006570	tyrosine metabolic process	0	1	0	0.355598	1	1	1
biological_process	GO:0042351	'de novo' GDP-L-fucose biosynthetic process	0	1	0	0.596392	1	1	1
biological_process	GO:0000350	generation of catalytic spliceosome for second transesterification step	0	1	0	0.596392	1	1	1
biological_process	GO:0045727	positive regulation of translation	0	1	0	0.126329	1	1	1
biological_process	GO:0007031	peroxisome organization	0	1	0	0.624191	0.627006	1	1
biological_process	GO:0006231	dTMP biosynthetic process	0	1	0	0.596392	1	1	1
biological_process	GO:0046654	tetrahydrofolate biosynthetic process	0	3	0	0.211974	1	1	1
biological_process	GO:0045048	protein insertion into ER membrane	0	3	0	0.211974	1	1	1
biological_process	GO:0006839	mitochondrial transport	0	1	0	0.00199294	1	0.22	1
biological_process	GO:0051321	meiotic cell cycle	0	1	0	0.411911	0.846356	1	1
biological_process	GO:0000462	maturation of SSU-rRNA from tricistronic rRNA transcript (SSU-rRNA, 5.8S rRNA, LSU-rRNA)	0	1	0	0.596392	1	1	1
biological_process	GO:0055088	lipid homeostasis	0	1	0	0.596392	1	1	1
biological_process	GO:0006998	nuclear envelope organization	0	1	0	0.596392	1	1	1
biological_process	GO:0000959	mitochondrial RNA metabolic process	0	1	0	0.596392	1	1	1
biological_process	GO:0019348	dolichol metabolic process	0	2	0	0.355598	1	1	1
biological_process	GO:0000453	enzyme-directed rRNA 2'-O-methylation	0	1	0	0.596392	1	1	1
biological_process	GO:0035998	7,8-dihydroneopterin 3'-triphosphate biosynthetic process	0	2	0	0.355598	1	1	1
biological_process	GO:0042350	GDP-L-fucose biosynthetic process	0	1	0	0.355598	1	1	1
biological_process	GO:0019673	GDP-mannose metabolic process	0	1	0	0.642846	0.788026	1	1
biological_process	GO:0009452	7-methylguanosine RNA capping	0	2	0	0.211974	1	1	1
biological_process	GO:0018279	protein N-linked glycosylation via asparagine	0	1	0	0.596392	1	1	1
biological_process	GO:0071586	CAAX-box protein processing	0	2	0	0.355598	1	1	1
biological_process	GO:0006275	regulation of DNA replication	0	3	0	0.468911	0.873671	1	1
biological_process	GO:0055072	iron ion homeostasis	0	1	0	0.355598	1	1	1
biological_process	GO:0006434	seryl-tRNA aminoacylation	0	2	0	0.355598	1	1	1
biological_process	GO:0071528	tRNA re-export from nucleus	0	1	0	0.596392	1	1	1
biological_process	GO:0006659	phosphatidylserine biosynthetic process	0	1	0	0.596392	1	1	1
biological_process	GO:0016558	protein import into peroxisome matrix	0	1	0	0.596392	1	1	1
biological_process	GO:0006335	DNA replication-dependent chromatin assembly	0	1	0	0.596392	1	1	1
biological_process	GO:0007021	tubulin complex assembly	0	2	0	0.355598	1	1	1
biological_process	GO:0000455	enzyme-directed rRNA pseudouridine synthesis	0	1	0	0.596392	1	1	1
biological_process	GO:0051179	localization	0	1	0	0.714997	0.322875	1	1
biological_process	GO:0006438	valyl-tRNA aminoacylation	0	1	0	0.596392	1	1	1
biological_process	GO:0017000	antibiotic biosynthetic process	0	3	0	0.211974	1	1	1
biological_process	GO:0002100	tRNA wobble adenosine to inosine editing	0	1	0	0.596392	1	1	1
biological_process	GO:0045333	cellular respiration	0	1	0	0.017102	0.995447	0.931	1
biological_process	GO:0031146	SCF-dependent proteasomal ubiquitin-dependent protein catabolic process	0	1	0	0.596392	1	1	1
biological_process	GO:0006376	mRNA splice site selection	0	1	0	0.596392	1	1	1
biological_process	GO:0006207	'de novo' pyrimidine nucleobase biosynthetic process	0	1	0	0.596392	1	1	1
biological_process	GO:0006221	pyrimidine nucleotide biosynthetic process	0	1	0	0.00199294	1	0.22	1
biological_process	GO:0032786	positive regulation of DNA-templated transcription, elongation	0	2	0	0.642846	0.788026	1	1
biological_process	GO:0006811	ion transport	0	1	0	0.14185	0.914861	1	1
biological_process	GO:0003352	regulation of cilium movement	0	1	0	0.596392	1	1	1
biological_process	GO:0018298	protein-chromophore linkage	0	2	0	0.355598	1	1	1
biological_process	GO:0043137	DNA replication, removal of RNA primer	0	2	0	0.355598	1	1	1
biological_process	GO:0009165	nucleotide biosynthetic process	0	1	0	0.0181884	0.992565	0.94	1
biological_process	GO:0032511	late endosome to vacuole transport via multivesicular body sorting pathway	0	1	0	0.837186	0.644402	1	1
biological_process	GO:0031145	anaphase-promoting complex-dependent catabolic process	0	3	0	0.211974	1	1	1
biological_process	GO:0030042	actin filament depolymerization	0	1	0	0.642846	0.788026	1	1
biological_process	GO:0006601	creatine biosynthetic process	0	1	0	0.596392	1	1	1
biological_process	GO:1904263	positive regulation of TORC1 signaling	0	2	0	0.355598	1	1	1
biological_process	GO:0055070	copper ion homeostasis	0	1	0	0.0752693	1	1	1
biological_process	GO:0000349	generation of catalytic spliceosome for first transesterification step	0	1	0	0.596392	1	1	1
biological_process	GO:0090114	COPII-coated vesicle budding	0	1	0	0.596392	1	1	1
biological_process	GO:0006437	tyrosyl-tRNA aminoacylation	0	1	0	0.596392	1	1	1
biological_process	GO:0016575	histone deacetylation	0	1	0	0.596392	1	1	1
biological_process	GO:0042779	tRNA 3'-trailer cleavage	0	1	0	0.596392	1	1	1
biological_process	GO:0007005	mitochondrion organization	0	1	0	0.411911	0.846356	1	1
biological_process	GO:0006556	S-adenosylmethionine biosynthetic process	0	2	0	0.355598	1	1	1
biological_process	GO:0006370	7-methylguanosine mRNA capping	0	1	0	0.596392	1	1	1
biological_process	GO:0022904	respiratory electron transport chain	0	1	0	0.816781	0.531089	1	1
biological_process	GO:0019646	aerobic electron transport chain	0	1	0	0.837186	0.644402	1	1
biological_process	GO:0006572	tyrosine catabolic process	0	1	0	0.596392	1	1	1
biological_process	GO:0007267	cell-cell signaling	0	1	0	0.550997	0.638094	1	1
biological_process	GO:0016539	intein-mediated protein splicing	0	1	0	0.596392	1	1	1
biological_process	GO:0048731	system development	0	1	0	0.596392	1	1	1
biological_process	GO:0006627	protein processing involved in protein targeting to mitochondrion	0	1	0	0.596392	1	1	1
biological_process	GO:0006433	prolyl-tRNA aminoacylation	0	2	0	0.355598	1	1	1
biological_process	GO:0006333	chromatin assembly or disassembly	0	2	0	0.307597	0.897673	1	1
biological_process	GO:0000956	nuclear-transcribed mRNA catabolic process	0	1	0	0.703394	0.588089	1	1
biological_process	GO:0002143	tRNA wobble position uridine thiolation	0	1	0	0.596392	1	1	1
biological_process	GO:0006012	galactose metabolic process	0	2	0	0.355598	1	1	1
biological_process	GO:0009086	methionine biosynthetic process	0	1	0	0.596392	1	1	1
biological_process	GO:0010923	negative regulation of phosphatase activity	0	1	0	0.837186	0.644402	1	1
biological_process	GO:0044206	UMP salvage	0	1	0	0.596392	1	1	1
biological_process	GO:0070681	glutaminyl-tRNAGln biosynthesis via transamidation	0	1	0	0.596392	1	1	1
biological_process	GO:0030071	regulation of mitotic metaphase/anaphase transition	0	2	0	0.355598	1	1	1
biological_process	GO:0006090	pyruvate metabolic process	0	1	0	0.0891145	0.963562	1	1
biological_process	GO:0043547	positive regulation of GTPase activity	0	1	0	0.596392	1	1	1
biological_process	GO:0006423	cysteinyl-tRNA aminoacylation	0	1	0	0.596392	1	1	1
biological_process	GO:0009066	aspartate family amino acid metabolic process	0	1	0	0.161087	0.956053	1	1
biological_process	GO:0009056	catabolic process	0	1	0	0.679961	0.366548	1	1
biological_process	GO:0009166	nucleotide catabolic process	0	1	0	0.126329	1	1	1
biological_process	GO:0042732	D-xylose metabolic process	0	1	0	0.596392	1	1	1
biological_process	GO:0033320	UDP-D-xylose biosynthetic process	0	1	0	0.596392	1	1	1
biological_process	GO:0006952	defense response	0	1	0	0.991053	0.0518328	1	1
biological_process	GO:0006189	'de novo' IMP biosynthetic process	0	1	0	0.596392	1	1	1
biological_process	GO:0006168	adenine salvage	0	1	0	0.596392	1	1	1
biological_process	GO:0016573	histone acetylation	0	1	0	0.934356	0.357154	1	1
biological_process	GO:0009062	fatty acid catabolic process	0	1	0	0.0884127	0.969767	1	1
biological_process	GO:0006574	valine catabolic process	0	1	0	0.596392	1	1	1
biological_process	GO:0006421	asparaginyl-tRNA aminoacylation	0	1	0	0.596392	1	1	1
biological_process	GO:0032509	endosome transport via multivesicular body sorting pathway	0	1	0	0.642846	0.788026	1	1
biological_process	GO:0008612	peptidyl-lysine modification to peptidyl-hypusine	0	1	0	0.596392	1	1	1
biological_process	GO:0009083	branched-chain amino acid catabolic process	0	1	0	0.596392	1	1	1
biological_process	GO:0000103	sulfate assimilation	0	1	0	0.596392	1	1	1
biological_process	GO:0046034	ATP metabolic process	0	1	0	0.26042	0.856037	1	1
biological_process	GO:0097056	selenocysteinyl-tRNA(Sec) biosynthetic process	0	1	0	0.596392	1	1	1
biological_process	GO:0006072	glycerol-3-phosphate metabolic process	0	1	0	0.596392	1	1	1
biological_process	GO:0006535	cysteine biosynthetic process from serine	0	1	0	0.596392	1	1	1
biological_process	GO:0019343	cysteine biosynthetic process via cystathionine	0	1	0	0.596392	1	1	1
biological_process	GO:0006006	glucose metabolic process	0	1	0	0.227435	0.955164	1	1
cellular_component	GO:0005886	plasma membrane	41	60	0.683333	0.999838	0.000376184	1	0.016	A0A078AKM0_STYLE	A0A078A4M8_STYLE	A0A078AAD8_STYLE	A0A078A4X8_STYLE	A0A078AL68_STYLE	A0A078AZS1_STYLE	A0A078ACB1_STYLE	A0A078AHF7_STYLE	A0A078AHR7_STYLE	A0A078AQ80_STYLE	A0A078B3L2_STYLE	A0A077ZPR8_STYLE	A0A078AQD0_STYLE	A0A078AX97_STYLE	A0A078AUA5_STYLE	A0A078ANI7_STYLE	A0A078ANT9_STYLE	A0A078B9K9_STYLE	A0A078AZS0_STYLE	A0A077ZW94_STYLE	A0A077ZNR0_STYLE	A0A078B3X5_STYLE	A0A078B1M9_STYLE	A0A078B3A0_STYLE	A0A078ACK0_STYLE	A0A078AWK6_STYLE	A0A078B905_STYLE	A0A078B1F0_STYLE	A0A077ZPP2_STYLE	A0A078AY21_STYLE	A0A078B605_STYLE	A0A078A6D6_STYLE	A0A078A8X9_STYLE	A0A078AYC2_STYLE	A0A078ALU8_STYLE	A0A078A5W2_STYLE	A0A077ZRQ6_STYLE	A0A078AVS7_STYLE	A0A078ATW0_STYLE	A0A078B043_STYLE
cellular_component	GO:0005634	nucleus	217	425	0.510588	0.99713	0.00372202	1	0.18	A0A078BB45_STYLE	A0A078AU37_STYLE	A0A078A1C9_STYLE	A0A078A095_STYLE	A0A078A8D8_STYLE	A0A077ZRF9_STYLE	A0A077ZPS3_STYLE	A0A078B887_STYLE	A0A078A6A8_STYLE	A0A078B4Q8_STYLE	A0A078B3G6_STYLE	A0A077ZS35_STYLE	A0A078A0P2_STYLE	A0A077ZUR5_STYLE	A0A077ZWT3_STYLE	A0A077ZVZ6_STYLE	A0A078AEU6_STYLE	A0A078A2Z4_STYLE	A0A078AMQ0_STYLE	A0A077ZVP2_STYLE	A0A078AZZ6_STYLE	A0A078AJL8_STYLE	A0A078ASU9_STYLE	A0A078A6R9_STYLE	A0A078ADJ5_STYLE	A0A078A6X6_STYLE	A0A078A518_STYLE	A0A078ACH3_STYLE	A0A077ZML2_STYLE	A0A078AIL4_STYLE	A0A077ZXF3_STYLE	A0A078AL00_STYLE	A0A078A9A9_STYLE	A0A077ZNB8_STYLE	A0A077ZSA3_STYLE	A0A077ZXX2_STYLE	A0A078ARC4_STYLE	A0A078A801_STYLE	A0A078ALI8_STYLE	A0A078AGZ8_STYLE
cellular_component	GO:0008180	COP9 signalosome	6	6	1	1	0.00596518	1	0.314	A0A078A6G3_STYLE	A0A077ZP96_STYLE	A0A077ZMH4_STYLE	A0A078A4E4_STYLE	A0A078AN66_STYLE	A0A078A3K8_STYLE
cellular_component	GO:0030014	CCR4-NOT complex	8	11	0.727273	0.998811	0.00693124	1	0.362	A0A078B1S6_STYLE	A0A078AD64_STYLE	A0A078AHT9_STYLE	A0A078AWI9_STYLE	A0A078B2E6_STYLE	A0A078AW26_STYLE	A0A078AFZ4_STYLE	A0A078B8D0_STYLE
cellular_component	GO:0005856	cytoskeleton	16	31	0.516129	0.994866	0.007609	1	0.373	A0A077ZVR5_STYLE	A0A078AWF8_STYLE	A0A078AQS3_STYLE	A0A078B712_STYLE	A0A077ZY59_STYLE	A0A078B3H2_STYLE	A0A078B5K6_STYLE	A0A078B659_STYLE	A0A078B1C9_STYLE	A0A078A0S5_STYLE	A0A078AS58_STYLE	A0A078ACL4_STYLE	A0A077ZQD3_STYLE	A0A078AG83_STYLE	A0A077ZPM7_STYLE	A0A078AGL3_STYLE
cellular_component	GO:0005814	centriole	10	13	0.769231	0.997581	0.013027	1	0.529	A0A078AIJ1_STYLE	A0A078BA46_STYLE	A0A078A1U5_STYLE	A0A078AS37_STYLE	A0A078AI77_STYLE	A0A078AA19_STYLE	A0A078APK0_STYLE	A0A078AZT2_STYLE	A0A078AVQ4_STYLE	A0A078AC41_STYLE
cellular_component	GO:0030659	cytoplasmic vesicle membrane	0	1	0	0.994514	0.0160018	1	0.666
cellular_component	GO:0031410	cytoplasmic vesicle	0	1	0	0.990352	0.019944	1	0.748
cellular_component	GO:0005874	microtubule	57	108	0.527778	0.98755	0.0202534	1	0.749	A0A078A4R7_STYLE	A0A078ARV8_STYLE	A0A078AU88_STYLE	A0A078B884_STYLE	A0A077ZUV8_STYLE	A0A078ADB2_STYLE	A0A078B3R3_STYLE	A0A078ALA9_STYLE	A0A078BAN2_STYLE	A0A078BCA2_STYLE	A0A078BBG6_STYLE	A0A078AI50_STYLE	A0A078AUU0_STYLE	A0A077ZVL1_STYLE	A0A077ZXJ5_STYLE	A0A078B9W6_STYLE	A0A077ZXC3_STYLE	A0A078A0N9_STYLE	A0A078B624_STYLE	A0A077ZZT6_STYLE	A0A078A2M7_STYLE	A0A078AP39_STYLE	A0A078ARY1_STYLE	A0A078A4E0_STYLE	A0A078B8G1_STYLE	A0A078AA19_STYLE	A0A078AFF2_STYLE	A0A077ZU21_STYLE	A0A078AG88_STYLE	A0A078A0B2_STYLE	A0A078B5B1_STYLE	A0A078AZT2_STYLE	A0A078AAJ1_STYLE	A0A077ZRD9_STYLE	A0A078B943_STYLE	A0A078BBE0_STYLE	A0A078ASG4_STYLE	A0A078AHA4_STYLE	A0A078BEC0_STYLE	A0A077ZUU0_STYLE
cellular_component	GO:0005576	extracellular region	8	13	0.615385	0.989311	0.0270529	1	0.836	A0A078ARP4_STYLE	A0A078AR82_STYLE	A0A077ZTD7_STYLE	A0A078B465_STYLE	A0A077ZYS0_STYLE	A0A078AEM1_STYLE	A0A078ATZ4_STYLE	A0A077ZZR1_STYLE
cellular_component	GO:0030127	COPII vesicle coat	10	14	0.714286	0.993069	0.0282662	1	0.855	A0A077ZRD1_STYLE	A0A077ZV47_STYLE	A0A078A0W4_STYLE	A0A077ZQN2_STYLE	A0A078AQA1_STYLE	A0A078A989_STYLE	A0A078ARQ3_STYLE	A0A078AXN5_STYLE	A0A078B487_STYLE	A0A078ASL8_STYLE
cellular_component	GO:0030117	membrane coat	1	2	0.5	0.987639	0.0283857	1	0.856	A0A078A038_STYLE
cellular_component	GO:0005815	microtubule organizing center	10	21	0.47619	0.986628	0.0286619	1	0.872	A0A078B0L2_STYLE	A0A078ALA9_STYLE	A0A078AI50_STYLE	A0A077ZTX1_STYLE	A0A078A0N9_STYLE	A0A077ZRW1_STYLE	A0A078AJD1_STYLE	A0A077ZTD3_STYLE	A0A078AV71_STYLE	A0A078A694_STYLE
cellular_component	GO:0031463	Cul3-RING ubiquitin ligase complex	4	4	1	1	0.032922	1	0.922	A0A077ZSQ9_STYLE	A0A078AK71_STYLE	A0A077ZWV3_STYLE	A0A077ZZ57_STYLE
cellular_component	GO:0097730	non-motile cilium	4	4	1	1	0.032922	1	0.922	A0A078AQS3_STYLE	A0A078B712_STYLE	A0A078B5K6_STYLE	A0A077ZPM7_STYLE
cellular_component	GO:0000228	nuclear chromosome	1	3	0.333333	0.981423	0.0556326	1	0.983	A0A078ACF2_STYLE
cellular_component	GO:0032300	mismatch repair complex	6	8	0.75	0.987253	0.0678637	1	0.99	A0A078A5X7_STYLE	A0A077ZT87_STYLE	A0A078A083_STYLE	A0A078A956_STYLE	A0A078ADI5_STYLE	A0A077ZT90_STYLE
cellular_component	GO:0005643	nuclear pore	6	8	0.75	0.987253	0.0678637	1	0.99	A0A078APD5_STYLE	A0A078AZW1_STYLE	A0A077ZXK9_STYLE	A0A078ARN1_STYLE	A0A078A872_STYLE	A0A078A4C1_STYLE
cellular_component	GO:0005819	spindle	3	3	1	0.981119	0.0766389	1	0.996	A0A078AP39_STYLE	A0A078BDC7_STYLE	A0A078AR19_STYLE
cellular_component	GO:0016021	integral component of membrane	1664	4036	0.412289	0.000507775	0.999587	0.023	1	A0A077ZUG1_STYLE	A0A078AC70_STYLE	A0A078A4V8_STYLE	A0A078B4M6_STYLE	A0A078B737_STYLE	A0A078AWL1_STYLE	A0A078A999_STYLE	A0A077ZTS7_STYLE	A0A078B783_STYLE	A0A078B2J1_STYLE	A0A078BAR5_STYLE	A0A077ZV41_STYLE	A0A078B3Z6_STYLE	A0A078ADR1_STYLE	A0A078B6Q9_STYLE	A0A078AQG5_STYLE	A0A078B412_STYLE	A0A078BBK1_STYLE	A0A078B638_STYLE	A0A078AMV7_STYLE	A0A078BBV2_STYLE	A0A078AKM0_STYLE	A0A078A4M8_STYLE	A0A078AUH1_STYLE	A0A077ZZZ6_STYLE	A0A078B9C0_STYLE	A0A077ZNU6_STYLE	A0A078AJD0_STYLE	A0A078ATA4_STYLE	A0A078A908_STYLE	A0A077ZZC7_STYLE	A0A078B4L7_STYLE	A0A078ARL7_STYLE	A0A077ZRH0_STYLE	A0A078AVZ3_STYLE	A0A077ZVH6_STYLE	A0A077ZXR8_STYLE	A0A078A0B3_STYLE	A0A078AY08_STYLE	A0A078B0C4_STYLE
cellular_component	GO:0005737	cytoplasm	209	432	0.483796	0.1903	0.829291	1	1	A0A078B868_STYLE	A0A078A4R7_STYLE	A0A078ARV8_STYLE	A0A078A5S0_STYLE	A0A078AFA2_STYLE	A0A077ZM62_STYLE	A0A078BE35_STYLE	A0A078ADN8_STYLE	A0A078A0P2_STYLE	A0A078APK9_STYLE	A0A078AG69_STYLE	A0A078B8B6_STYLE	A0A078AJ93_STYLE	A0A078BCQ3_STYLE	A0A078BA46_STYLE	A0A078A785_STYLE	A0A078AJL8_STYLE	A0A078ACK9_STYLE	A0A078AEB9_STYLE	A0A078ARY0_STYLE	A0A078B1T1_STYLE	A0A078ACH3_STYLE	A0A077ZVR5_STYLE	A0A078B8C9_STYLE	A0A078AWF8_STYLE	A0A077ZQF3_STYLE	A0A078ABG9_STYLE	A0A078ASK1_STYLE	A0A078A1D4_STYLE	A0A078B4B9_STYLE	A0A077ZYU8_STYLE	A0A078B0L2_STYLE	A0A078ASS4_STYLE	A0A078AIN5_STYLE	A0A078A0P4_STYLE	A0A078ABK9_STYLE	A0A077ZQC9_STYLE	A0A077ZPY1_STYLE	A0A077ZPP9_STYLE	A0A078ALA9_STYLE
cellular_component	GO:0016020	membrane	73	136	0.536765	0.00123183	0.998993	0.057	1	A0A078A5S0_STYLE	A0A078AQD7_STYLE	A0A078AKI6_STYLE	A0A078A843_STYLE	A0A078B9U0_STYLE	A0A078ASI5_STYLE	A0A078A7L8_STYLE	A0A078A0M8_STYLE	A0A078A7U5_STYLE	A0A078B2G9_STYLE	A0A078B3Q7_STYLE	A0A078A1D4_STYLE	A0A078A8G4_STYLE	A0A078AWF1_STYLE	A0A078A7C2_STYLE	A0A078AMX5_STYLE	A0A077ZQE7_STYLE	A0A078AI02_STYLE	A0A078AAU3_STYLE	A0A078AZU4_STYLE	A0A077ZQL4_STYLE	A0A077ZR16_STYLE	A0A077ZTD0_STYLE	A0A078ADY3_STYLE	A0A078B7I1_STYLE	A0A078AJZ1_STYLE	A0A078AMS7_STYLE	A0A078A6D9_STYLE	A0A077ZS90_STYLE	A0A077ZYC3_STYLE	A0A078A6Q4_STYLE	A0A078B7J7_STYLE	A0A078BB49_STYLE	A0A078AJP4_STYLE	A0A078ANT2_STYLE	A0A078AUS1_STYLE	A0A078A6F7_STYLE	A0A077ZWF4_STYLE	A0A078ARX6_STYLE	A0A078AMU1_STYLE
cellular_component	GO:0005840	ribosome	20	98	0.204082	7.89642e-08	1	0	1	A0A078B8B6_STYLE	A0A077ZRH8_STYLE	A0A078AVH0_STYLE	A0A078AVK7_STYLE	A0A078AUS4_STYLE	A0A078A7Z0_STYLE	A0A077ZSU2_STYLE	A0A078AFP6_STYLE	A0A078AJ23_STYLE	A0A078B2F9_STYLE	A0A078AQV5_STYLE	A0A077ZNF6_STYLE	A0A078BED0_STYLE	A0A078AAY2_STYLE	A0A078B0J4_STYLE	A0A078AJA7_STYLE	A0A078AAC9_STYLE	A0A078ANJ1_STYLE	A0A078A2K0_STYLE	A0A078AIN9_STYLE
cellular_component	GO:0005929	cilium	18	38	0.473684	0.618343	0.4607	1	1	A0A078A7U1_STYLE	A0A078AWM1_STYLE	A0A077ZPP9_STYLE	A0A078AEN5_STYLE	A0A078ACM7_STYLE	A0A078AZA7_STYLE	A0A078B721_STYLE	A0A077ZUW0_STYLE	A0A078AI77_STYLE	A0A078AM96_STYLE	A0A077ZZC8_STYLE	A0A078ATZ5_STYLE	A0A078AZT2_STYLE	A0A078A1R7_STYLE	A0A078AC41_STYLE	A0A077ZYG0_STYLE	A0A078B9S6_STYLE	A0A078ATW3_STYLE
cellular_component	GO:0005730	nucleolus	17	55	0.309091	0.0470122	0.974505	0.949	1	A0A078B6E7_STYLE	A0A078AM16_STYLE	A0A078AYL7_STYLE	A0A078ATZ3_STYLE	A0A078AF05_STYLE	A0A078B4M7_STYLE	A0A078BDA9_STYLE	A0A078A6R1_STYLE	A0A078A409_STYLE	A0A077ZZS3_STYLE	A0A078B5J7_STYLE	A0A077ZYN0_STYLE	A0A077ZNF6_STYLE	A0A077ZU65_STYLE	A0A078AWC3_STYLE	A0A078AFW0_STYLE	A0A078AUJ6_STYLE
cellular_component	GO:0005789	endoplasmic reticulum membrane	16	58	0.275862	0.000996596	0.999577	0.039	1	A0A077ZYG9_STYLE	A0A078B3J9_STYLE	A0A078AJ33_STYLE	A0A078A429_STYLE	A0A078ASZ8_STYLE	A0A078AXS2_STYLE	A0A077ZTD6_STYLE	A0A078A8I0_STYLE	A0A078A263_STYLE	A0A078AXC1_STYLE	A0A078AJU6_STYLE	A0A078B9L7_STYLE	A0A078AS10_STYLE	A0A078A9F2_STYLE	A0A078B7K8_STYLE	A0A078B9R1_STYLE
cellular_component	GO:0030286	dynein complex	14	28	0.5	0.922861	0.134037	1	1	A0A078AIR1_STYLE	A0A078ARV8_STYLE	A0A077ZVL1_STYLE	A0A077ZZT6_STYLE	A0A078A2M7_STYLE	A0A078B8G1_STYLE	A0A078B6C2_STYLE	A0A078AF00_STYLE	A0A077ZUU0_STYLE	A0A078A4K4_STYLE	A0A078AGZ3_STYLE	A0A078A7A0_STYLE	A0A078AU56_STYLE	A0A078ALS8_STYLE
cellular_component	GO:0005739	mitochondrion	14	48	0.291667	0.000895706	0.999562	0.036	1	A0A077ZZ86_STYLE	A0A078AVK7_STYLE	A0A078AZ33_STYLE	A0A078B105_STYLE	A0A078AW50_STYLE	A0A078AG47_STYLE	A0A078ADJ0_STYLE	A0A078BDH4_STYLE	A0A078B385_STYLE	A0A078ALH0_STYLE	A0A078AWF5_STYLE	A0A078B7S6_STYLE	A0A077ZSN0_STYLE	A0A078AMQ3_STYLE
cellular_component	GO:0005829	cytosol	11	26	0.423077	0.191745	0.882448	1	1	A0A078BCJ3_STYLE	A0A077ZPV2_STYLE	A0A078AUD6_STYLE	A0A077ZRL3_STYLE	A0A078AQT8_STYLE	A0A078AXN1_STYLE	A0A078ATP8_STYLE	A0A077ZM56_STYLE	A0A078AAY2_STYLE	A0A078A7A4_STYLE	A0A078AZM1_STYLE
cellular_component	GO:0005615	extracellular space	10	16	0.625	0.968345	0.0879979	1	1	A0A078A9K3_STYLE	A0A078B5Q3_STYLE	A0A078AHB4_STYLE	A0A078ASV1_STYLE	A0A078B5U2_STYLE	A0A077ZQ45_STYLE	A0A078ACH9_STYLE	A0A078AQI7_STYLE	A0A078A511_STYLE	A0A078A6Y3_STYLE
cellular_component	GO:0005794	Golgi apparatus	10	18	0.555556	0.944717	0.0985798	1	1	A0A078A451_STYLE	A0A078B5K4_STYLE	A0A078BAK5_STYLE	A0A078AP87_STYLE	A0A078AEK5_STYLE	A0A078BDR6_STYLE	A0A078ANH1_STYLE	A0A078B189_STYLE	A0A078B3Q3_STYLE	A0A078ARE4_STYLE
cellular_component	GO:0005694	chromosome	9	17	0.529412	0.916849	0.121938	1	1	A0A077ZNB8_STYLE	A0A078ARF3_STYLE	A0A078AF89_STYLE	A0A078ATA3_STYLE	A0A078B5D2_STYLE	A0A078B464_STYLE	A0A078ABF3_STYLE	A0A077ZY99_STYLE	A0A078A8V0_STYLE
cellular_component	GO:0005681	spliceosomal complex	8	24	0.333333	0.152538	0.924782	1	1	A0A077ZMK1_STYLE	A0A078A059_STYLE	A0A078AD96_STYLE	A0A078AFN6_STYLE	A0A078A1R7_STYLE	A0A078A3R0_STYLE	A0A077ZSI1_STYLE	A0A078BBG2_STYLE
cellular_component	GO:0110165	cellular anatomical entity	8	20	0.4	0.671756	0.424728	1	1	A0A077ZMA2_STYLE	A0A077ZXC0_STYLE	A0A078B5M9_STYLE	A0A078A7Z3_STYLE	A0A078BBM2_STYLE	A0A077ZRI1_STYLE	A0A078AED7_STYLE	A0A077ZYV9_STYLE
cellular_component	GO:0000781	chromosome, telomeric region	7	11	0.636364	0.956535	0.134693	1	1	A0A078AC33_STYLE	A0A077ZYS3_STYLE	A0A078AEB0_STYLE	A0A078A6C9_STYLE	A0A078AUF8_STYLE	A0A078A8V6_STYLE	A0A078AH67_STYLE
cellular_component	GO:0000139	Golgi membrane	7	16	0.4375	0.554593	0.637909	1	1	A0A078ABN2_STYLE	A0A078AI40_STYLE	A0A078A038_STYLE	A0A078ACL5_STYLE	A0A078A4U3_STYLE	A0A078BAW4_STYLE	A0A078AW43_STYLE
cellular_component	GO:0005743	mitochondrial inner membrane	7	36	0.194444	0.00644448	0.997629	0.294	1	A0A078AUV6_STYLE	A0A077ZUF0_STYLE	A0A078AH95_STYLE	A0A078AYM9_STYLE	A0A078B881_STYLE	A0A077ZTU8_STYLE	A0A078AM29_STYLE
cellular_component	GO:0000502	proteasome complex	7	19	0.368421	0.0118846	0.995382	0.506	1	A0A077ZRI3_STYLE	A0A078B4B9_STYLE	A0A078AIN5_STYLE	A0A078AMT4_STYLE	A0A078AN66_STYLE	A0A078AHV0_STYLE	A0A077ZRG8_STYLE
cellular_component	GO:0005667	transcription regulator complex	7	7	1	0.912339	0.167803	1	1	A0A078A6X6_STYLE	A0A078A8N1_STYLE	A0A077ZYV8_STYLE	A0A078AZN2_STYLE	A0A078B8L8_STYLE	A0A078AEV8_STYLE	A0A078AGL7_STYLE
cellular_component	GO:0031514	motile cilium	6	25	0.24	0.0432589	0.984321	0.941	1	A0A078B423_STYLE	A0A078AP70_STYLE	A0A078AZQ2_STYLE	A0A078A6K8_STYLE	A0A078BB43_STYLE	A0A077ZSU1_STYLE
cellular_component	GO:0043231	intracellular membrane-bounded organelle	6	16	0.375	0.561249	0.467084	1	1	A0A078AG69_STYLE	A0A078AN11_STYLE	A0A078AJJ8_STYLE	A0A078B5T5_STYLE	A0A077ZXR2_STYLE	A0A078ADP1_STYLE
cellular_component	GO:0005777	peroxisome	6	24	0.25	0.103032	0.948646	0.998	1	A0A077ZXD9_STYLE	A0A078ASA5_STYLE	A0A078AW55_STYLE	A0A077ZP25_STYLE	A0A078ARA7_STYLE	A0A077ZX05_STYLE
cellular_component	GO:0042555	MCM complex	5	8	0.625	0.932136	0.216537	1	1	A0A078B3G6_STYLE	A0A078A9A9_STYLE	A0A078AHQ0_STYLE	A0A078BEG2_STYLE	A0A077ZWI1_STYLE
cellular_component	GO:0032040	small-subunit processome	5	10	0.5	0.787023	0.433504	1	1	A0A078B6E7_STYLE	A0A078B4M7_STYLE	A0A078A6R1_STYLE	A0A078A409_STYLE	A0A078BD09_STYLE
cellular_component	GO:0016459	myosin complex	5	10	0.5	0.787023	0.433504	1	1	A0A078A4I9_STYLE	A0A078AZ51_STYLE	A0A078AK82_STYLE	A0A078AT34_STYLE	A0A078AR22_STYLE
cellular_component	GO:0005852	eukaryotic translation initiation factor 3 complex	5	7	0.714286	0.973473	0.123616	1	1	A0A077ZSW6_STYLE	A0A078B1H2_STYLE	A0A078AFY3_STYLE	A0A078AY99_STYLE	A0A077ZUN5_STYLE
cellular_component	GO:0005858	axonemal dynein complex	5	7	0.714286	0.973473	0.123616	1	1	A0A078B884_STYLE	A0A078ADB2_STYLE	A0A078B9W6_STYLE	A0A078A3U6_STYLE	A0A078AJP8_STYLE
cellular_component	GO:0031011	Ino80 complex	5	8	0.625	0.932136	0.216537	1	1	A0A078AT77_STYLE	A0A078AHB8_STYLE	A0A077ZX78_STYLE	A0A078B5E5_STYLE	A0A078AR13_STYLE
cellular_component	GO:0042995	cell projection	4	8	0.5	0.69661	0.374172	1	1	A0A078A1U5_STYLE	A0A078AVQ4_STYLE	A0A078ACL4_STYLE	A0A077ZQD3_STYLE
cellular_component	GO:0000922	spindle pole	4	7	0.571429	0.876384	0.341773	1	1	A0A078ALA9_STYLE	A0A078AI50_STYLE	A0A078A0N9_STYLE	A0A077ZRW1_STYLE
cellular_component	GO:0005783	endoplasmic reticulum	4	23	0.173913	2.88869e-05	0.999989	0.001	1	A0A078A451_STYLE	A0A078ASR0_STYLE	A0A078AP87_STYLE	A0A078ACW9_STYLE
cellular_component	GO:0000796	condensin complex	4	5	0.8	0.985985	0.108548	1	1	A0A078B3V6_STYLE	A0A078ASC9_STYLE	A0A078A9G1_STYLE	A0A078ANY9_STYLE
cellular_component	GO:0005887	integral component of plasma membrane	4	7	0.571429	0.876384	0.341773	1	1	A0A078AYM2_STYLE	A0A078B740_STYLE	A0A078A8M5_STYLE	A0A078ASS9_STYLE
cellular_component	GO:0036064	ciliary basal body	4	5	0.8	0.985985	0.108548	1	1	A0A078ABD2_STYLE	A0A078A637_STYLE	A0A078APK0_STYLE	A0A078AQR7_STYLE
cellular_component	GO:0005741	mitochondrial outer membrane	3	6	0.5	0.782888	0.50972	1	1	A0A078A9W7_STYLE	A0A078A8G8_STYLE	A0A078B4Y8_STYLE
cellular_component	GO:0005759	mitochondrial matrix	3	9	0.333333	0.566496	0.681038	1	1	A0A078A2L6_STYLE	A0A078B6B0_STYLE	A0A077ZZF1_STYLE
cellular_component	GO:0030126	COPI vesicle coat	3	5	0.6	0.891452	0.363416	1	1	A0A078ABN2_STYLE	A0A078BAW4_STYLE	A0A078AW43_STYLE
cellular_component	GO:0034464	BBSome	3	7	0.428571	0.658227	0.63568	1	1	A0A077ZY59_STYLE	A0A078AXW3_STYLE	A0A077ZNG4_STYLE
cellular_component	GO:0005779	integral component of peroxisomal membrane	3	7	0.428571	0.658227	0.63568	1	1	A0A077ZVS6_STYLE	A0A078AGX9_STYLE	A0A078B3J1_STYLE
cellular_component	GO:0005669	transcription factor TFIID complex	3	6	0.5	0.782888	0.50972	1	1	A0A078ANK9_STYLE	A0A078A9Q3_STYLE	A0A078ANI5_STYLE
cellular_component	GO:0030131	clathrin adaptor complex	3	7	0.428571	0.67676	0.582024	1	1	A0A077ZR32_STYLE	A0A077ZTC5_STYLE	A0A078AYY7_STYLE
cellular_component	GO:0030015	CCR4-NOT core complex	3	3	1	1	0.0773153	1	1	A0A078AK52_STYLE	A0A078ACH3_STYLE	A0A077ZQ95_STYLE
cellular_component	GO:0035658	Mon1-Ccz1 complex	3	3	1	1	0.0773153	1	1	A0A078AK22_STYLE	A0A078AB63_STYLE	A0A078ARG2_STYLE
cellular_component	GO:0000808	origin recognition complex	3	4	0.75	0.985985	0.108548	1	1	A0A078AL00_STYLE	A0A078ARC4_STYLE	A0A078B5Z9_STYLE
cellular_component	GO:0033588	elongator holoenzyme complex	3	4	0.75	0.967078	0.210495	1	1	A0A077ZRC4_STYLE	A0A078AN41_STYLE	A0A077ZNE1_STYLE
cellular_component	GO:0005891	voltage-gated calcium channel complex	3	5	0.6	0.891452	0.363416	1	1	A0A078B6M7_STYLE	A0A078B0Y7_STYLE	A0A078ALL0_STYLE
cellular_component	GO:0005654	nucleoplasm	3	7	0.428571	0.208082	0.872915	1	1	A0A078AUD6_STYLE	A0A078B5J7_STYLE	A0A078AWC3_STYLE
cellular_component	GO:0035267	NuA4 histone acetyltransferase complex	3	4	0.75	0.985985	0.108548	1	1	A0A077ZZ07_STYLE	A0A078B5E5_STYLE	A0A078B1G4_STYLE
cellular_component	GO:0000786	nucleosome	2	21	0.0952381	0.00112222	0.99986	0.052	1	A0A078A9S7_STYLE	A0A077ZRJ8_STYLE
cellular_component	GO:0005868	cytoplasmic dynein complex	2	5	0.4	0.636584	0.706745	1	1	A0A078B721_STYLE	A0A078ARI0_STYLE
cellular_component	GO:0033179	proton-transporting V-type ATPase, V0 domain	2	7	0.285714	0.365867	0.826245	1	1	A0A078AVJ0_STYLE	A0A078AZ76_STYLE
cellular_component	GO:0000938	GARP complex	2	3	0.666667	0.922685	0.389955	1	1	A0A078BCJ3_STYLE	A0A078AXN1_STYLE
cellular_component	GO:0036038	MKS complex	2	2	1	1	0.181528	1	1	A0A078AY18_STYLE	A0A078B0Q1_STYLE
cellular_component	GO:0030136	clathrin-coated vesicle	2	2	1	0.973473	0.123616	1	1	A0A078AC96_STYLE	A0A078A0W8_STYLE
cellular_component	GO:0031515	tRNA (m1A) methyltransferase complex	2	2	1	1	0.181528	1	1	A0A077ZVC1_STYLE	A0A078B888_STYLE
cellular_component	GO:0072546	EMC complex	2	4	0.5	0.789505	0.569414	1	1	A0A078AD61_STYLE	A0A078B8J5_STYLE
cellular_component	GO:0000151	ubiquitin ligase complex	2	4	0.5	0.865766	0.266765	1	1	A0A077ZS06_STYLE	A0A078A7I0_STYLE
cellular_component	GO:0000792	heterochromatin	2	3	0.666667	0.922685	0.389955	1	1	A0A077ZU69_STYLE	A0A078B8I7_STYLE
cellular_component	GO:0016035	zeta DNA polymerase complex	2	3	0.666667	0.922685	0.389955	1	1	A0A078AVB0_STYLE	A0A077ZYS1_STYLE
cellular_component	GO:0005666	RNA polymerase III complex	2	4	0.5	0.789505	0.569414	1	1	A0A078AMQ2_STYLE	A0A077ZYN6_STYLE
cellular_component	GO:0009536	plastid	2	5	0.4	0.36432	0.873089	1	1	A0A078ACQ0_STYLE	A0A078AMI8_STYLE
cellular_component	GO:0000439	transcription factor TFIIH core complex	2	3	0.666667	0.922685	0.389955	1	1	A0A077ZW78_STYLE	A0A077ZY57_STYLE
cellular_component	GO:0031461	cullin-RING ubiquitin ligase complex	2	3	0.666667	0.86416	0.292276	1	1	A0A077ZU47_STYLE	A0A078A9I7_STYLE
cellular_component	GO:0000220	vacuolar proton-transporting V-type ATPase, V0 domain	2	5	0.4	0.636584	0.706745	1	1	A0A077ZPQ9_STYLE	A0A077ZYP7_STYLE
cellular_component	GO:0000178	exosome (RNase complex)	2	5	0.4	0.636584	0.706745	1	1	A0A078AMU9_STYLE	A0A078A9U7_STYLE
cellular_component	GO:0042597	periplasmic space	2	2	1	1	0.181528	1	1	A0A078AN05_STYLE	A0A078ABT8_STYLE
cellular_component	GO:0032991	protein-containing complex	2	2	1	0.447195	0.587704	1	1	A0A078B7J7_STYLE	A0A077ZWP4_STYLE
cellular_component	GO:0005663	DNA replication factor C complex	2	2	1	1	0.181528	1	1	A0A077ZNZ6_STYLE	A0A078APK5_STYLE
cellular_component	GO:0008622	epsilon DNA polymerase complex	2	2	1	1	0.181528	1	1	A0A078AHZ8_STYLE	A0A077ZP56_STYLE
cellular_component	GO:0016593	Cdc73/Paf1 complex	2	3	0.666667	0.922685	0.389955	1	1	A0A078AX92_STYLE	A0A078BAK2_STYLE
cellular_component	GO:0005732	sno(s)RNA-containing ribonucleoprotein complex	2	2	1	0.945734	0.217112	1	1	A0A078AC89_STYLE	A0A078AGE2_STYLE
cellular_component	GO:0030496	midbody	2	2	1	1	0.181528	1	1	A0A078BDC7_STYLE	A0A078AR19_STYLE
cellular_component	GO:0001534	radial spoke	1	7	0.142857	0.126911	0.979553	0.999	1	A0A077ZSU4_STYLE
cellular_component	GO:1990904	ribonucleoprotein complex	1	5	0.2	0.0313734	0.981716	0.807	1	A0A078BAV2_STYLE
cellular_component	GO:0032039	integrator complex	1	2	0.5	0.818472	0.670693	1	1	A0A078ADK7_STYLE
cellular_component	GO:0031981	nuclear lumen	1	4	0.25	0.138908	0.900492	1	1	A0A078AN54_STYLE
cellular_component	GO:0005774	vacuolar membrane	1	2	0.5	0.12857	0.967463	1	1	A0A078AVJ0_STYLE
cellular_component	GO:0045261	proton-transporting ATP synthase complex, catalytic core F(1)	1	3	0.333333	0.610045	0.811063	1	1	A0A078AUZ9_STYLE
cellular_component	GO:0010008	endosome membrane	1	1	1	0.417976	0.814312	1	1	A0A078BCJ3_STYLE
cellular_component	GO:0043564	Ku70:Ku80 complex	1	2	0.5	0.818472	0.670693	1	1	A0A078AP83_STYLE
cellular_component	GO:0000145	exocyst	1	1	1	1	0.426111	1	1	A0A078BFB2_STYLE
cellular_component	GO:0000814	ESCRT II complex	1	3	0.333333	0.610045	0.811063	1	1	A0A077ZWD8_STYLE
cellular_component	GO:0031902	late endosome membrane	1	1	1	0.818472	0.670693	1	1	A0A077ZWD8_STYLE
cellular_component	GO:0030008	TRAPP complex	1	4	0.25	0.430586	0.891613	1	1	A0A078A451_STYLE
cellular_component	GO:0000172	ribonuclease MRP complex	1	2	0.5	0.818472	0.670693	1	1	A0A078A0P2_STYLE
cellular_component	GO:0030677	ribonuclease P complex	1	2	0.5	0.610045	0.811063	1	1	A0A078A0P2_STYLE
cellular_component	GO:0071203	WASH complex	1	3	0.333333	0.610045	0.811063	1	1	A0A077ZUM4_STYLE
cellular_component	GO:0000124	SAGA complex	1	3	0.333333	0.610045	0.811063	1	1	A0A078A9Q3_STYLE
cellular_component	GO:0046695	SLIK (SAGA-like) complex	1	2	0.5	0.818472	0.670693	1	1	A0A078A9Q3_STYLE
cellular_component	GO:0008250	oligosaccharyltransferase complex	1	3	0.333333	0.430586	0.891613	1	1	A0A078AHK7_STYLE
cellular_component	GO:0005801	cis-Golgi network	1	1	1	1	0.426111	1	1	A0A078A843_STYLE
cellular_component	GO:0019773	proteasome core complex, alpha-subunit complex	1	7	0.142857	0.126911	0.979553	0.999	1	A0A078AY92_STYLE
cellular_component	GO:0030124	AP-4 adaptor complex	1	1	1	1	0.426111	1	1	A0A078B5K4_STYLE
cellular_component	GO:0048500	signal recognition particle	1	2	0.5	0.49028	0.805258	1	1	A0A078AX50_STYLE
cellular_component	GO:0005682	U5 snRNP	1	2	0.5	0.818472	0.670693	1	1	A0A077ZRX2_STYLE
cellular_component	GO:0070772	PAS complex	1	2	0.5	0.818472	0.670693	1	1	A0A078ARD3_STYLE
cellular_component	GO:0005680	anaphase-promoting complex	1	5	0.2	0.293255	0.93783	1	1	A0A078ABZ4_STYLE
cellular_component	GO:0005956	protein kinase CK2 complex	1	6	0.166667	0.194742	0.964344	1	1	A0A078AWJ8_STYLE
cellular_component	GO:0005847	mRNA cleavage and polyadenylation specificity factor complex	1	1	1	1	0.426111	1	1	A0A077ZS41_STYLE
cellular_component	GO:0005786	signal recognition particle, endoplasmic reticulum targeting	1	4	0.25	0.430586	0.891613	1	1	A0A078ANF8_STYLE
cellular_component	GO:0005776	autophagosome	1	2	0.5	0.818472	0.670693	1	1	A0A078BBC4_STYLE
cellular_component	GO:0005768	endosome	1	5	0.2	0.744516	0.421504	1	1	A0A078B356_STYLE
cellular_component	GO:0005869	dynactin complex	1	5	0.2	0.293255	0.93783	1	1	A0A077ZVE4_STYLE
cellular_component	GO:0060170	ciliary membrane	1	5	0.2	0.293255	0.93783	1	1	A0A077ZR56_STYLE
cellular_component	GO:0033178	proton-transporting two-sector ATPase complex, catalytic domain	1	2	0.5	0.0876122	0.979702	0.997	1	A0A078BAF8_STYLE
cellular_component	GO:0015934	large ribosomal subunit	1	7	0.142857	0.00774984	0.999275	0.361	1	A0A077ZRL3_STYLE
cellular_component	GO:0008290	F-actin capping protein complex	1	2	0.5	0.818472	0.670693	1	1	A0A078ABK2_STYLE
cellular_component	GO:0015935	small ribosomal subunit	1	7	0.142857	0.185688	0.948256	1	1	A0A078AJ06_STYLE
cellular_component	GO:0070469	respirasome	1	9	0.111111	0.237793	0.912388	1	1	A0A078AH95_STYLE
cellular_component	GO:0048188	Set1C/COMPASS complex	1	5	0.2	0.293255	0.93783	1	1	A0A078ALP0_STYLE
cellular_component	GO:0031588	nucleotide-activated protein kinase complex	1	1	1	1	0.426111	1	1	A0A078AGK6_STYLE
cellular_component	GO:0030688	preribosome, small subunit precursor	1	1	1	1	0.426111	1	1	A0A078AC26_STYLE
cellular_component	GO:0000159	protein phosphatase type 2A complex	1	6	0.166667	0.194742	0.964344	1	1	A0A077ZSY5_STYLE
cellular_component	GO:0030132	clathrin coat of coated pit	1	2	0.5	0.610045	0.811063	1	1	A0A077ZZ80_STYLE
cellular_component	GO:0030130	clathrin coat of trans-Golgi network vesicle	1	2	0.5	0.922685	0.389955	1	1	A0A077ZZ80_STYLE
cellular_component	GO:0005938	cell cortex	1	1	1	1	0.181528	1	1	A0A078ACB6_STYLE
cellular_component	GO:0035060	brahma complex	1	1	1	1	0.426111	1	1	A0A078AAL1_STYLE
cellular_component	GO:0016514	SWI/SNF complex	1	1	1	1	0.426111	1	1	A0A078AAL1_STYLE
cellular_component	GO:0046540	U4/U6 x U5 tri-snRNP complex	1	5	0.2	0.293255	0.93783	1	1	A0A078AZ48_STYLE
cellular_component	GO:0005838	proteasome regulatory particle	1	3	0.333333	0.49028	0.805258	1	1	A0A078A015_STYLE
cellular_component	GO:1990112	RQC complex	1	1	1	1	0.426111	1	1	A0A077ZPV2_STYLE
cellular_component	GO:0005952	cAMP-dependent protein kinase complex	1	4	0.25	0.430586	0.891613	1	1	A0A078A6T2_STYLE
cellular_component	GO:0005930	axoneme	1	2	0.5	0.63866	0.558643	1	1	A0A078AZQ2_STYLE
cellular_component	GO:0045239	tricarboxylic acid cycle enzyme complex	1	1	1	0.818472	0.670693	1	1	A0A078AD51_STYLE
cellular_component	GO:0071439	clathrin complex	1	1	1	1	0.426111	1	1	A0A077ZZ80_STYLE
cellular_component	GO:0005744	TIM23 mitochondrial import inner membrane translocase complex	1	3	0.333333	0.610045	0.811063	1	1	A0A077ZVU7_STYLE
cellular_component	GO:0005778	peroxisomal membrane	1	2	0.5	0.67676	0.582024	1	1	A0A078BBI9_STYLE
cellular_component	GO:0034044	exomer complex	1	1	1	1	0.426111	1	1	A0A078B576_STYLE
cellular_component	GO:0045271	respiratory chain complex I	1	1	1	1	0.426111	1	1	A0A078ATG3_STYLE
cellular_component	GO:0030123	AP-3 adaptor complex	1	2	0.5	0.818472	0.670693	1	1	A0A077ZRA7_STYLE
cellular_component	GO:0031390	Ctf18 RFC-like complex	1	1	1	1	0.426111	1	1	A0A078AVI5_STYLE
cellular_component	GO:0008540	proteasome regulatory particle, base subcomplex	1	2	0.5	0.818472	0.670693	1	1	A0A078B815_STYLE
cellular_component	GO:0070603	SWI/SNF superfamily-type complex	1	3	0.333333	0.951159	0.13584	1	1	A0A078ACF2_STYLE
cellular_component	GO:0005787	signal peptidase complex	1	3	0.333333	0.610045	0.811063	1	1	A0A077ZXC8_STYLE
cellular_component	GO:0055087	Ski complex	1	1	1	1	0.426111	1	1	A0A078B8K4_STYLE
cellular_component	GO:0043229	intracellular organelle	1	2	0.5	0.399339	0.625049	1	1	A0A078BBK4_STYLE
cellular_component	GO:0030663	COPI-coated vesicle membrane	1	1	1	0.945734	0.217112	1	1	A0A078A038_STYLE
cellular_component	GO:0031428	box C/D RNP complex	1	2	0.5	0.818472	0.670693	1	1	A0A078A409_STYLE
cellular_component	GO:0097255	R2TP complex	1	2	0.5	0.818472	0.670693	1	1	A0A078B5E5_STYLE
cellular_component	GO:0000408	EKC/KEOPS complex	1	1	1	1	0.426111	1	1	A0A078AHG6_STYLE
cellular_component	GO:0031901	early endosome membrane	1	1	1	1	0.426111	1	1	A0A078APA4_STYLE
cellular_component	GO:0030670	phagocytic vesicle membrane	1	1	1	1	0.426111	1	1	A0A078APA4_STYLE
cellular_component	GO:0030687	preribosome, large subunit precursor	1	2	0.5	0.818472	0.670693	1	1	A0A078B5J7_STYLE
cellular_component	GO:0000931	gamma-tubulin large complex	1	1	1	1	0.426111	1	1	A0A078A3R7_STYLE
cellular_component	GO:0016605	PML body	1	1	1	1	0.426111	1	1	A0A078ARP9_STYLE
cellular_component	GO:0005846	nuclear cap binding complex	1	3	0.333333	0.610045	0.811063	1	1	A0A078A463_STYLE
cellular_component	GO:1990745	EARP complex	1	1	1	1	0.426111	1	1	A0A077ZM56_STYLE
cellular_component	GO:0097361	CIA complex	1	2	0.5	0.818472	0.670693	1	1	A0A078AVW3_STYLE
cellular_component	GO:0015629	actin cytoskeleton	1	2	0.5	0.323485	0.807643	1	1	A0A078AW71_STYLE
cellular_component	GO:0031083	BLOC-1 complex	1	1	1	1	0.426111	1	1	A0A078B2M6_STYLE
cellular_component	GO:0000015	phosphopyruvate hydratase complex	1	2	0.5	0.818472	0.670693	1	1	A0A078AV09_STYLE
cellular_component	GO:0022627	cytosolic small ribosomal subunit	1	2	0.5	0.818472	0.670693	1	1	A0A077ZWA7_STYLE
cellular_component	GO:0030121	AP-1 adaptor complex	1	1	1	1	0.426111	1	1	A0A078AR52_STYLE
cellular_component	GO:0000126	transcription factor TFIIIB complex	1	1	1	1	0.426111	1	1	A0A077ZRC7_STYLE
cellular_component	GO:0034457	Mpp10 complex	1	1	1	1	0.426111	1	1	A0A078AC89_STYLE
cellular_component	GO:0000347	THO complex	1	1	1	0.818472	0.670693	1	1	A0A078AD57_STYLE
cellular_component	GO:0048476	Holliday junction resolvase complex	1	1	1	1	0.426111	1	1	A0A077ZTT5_STYLE
cellular_component	GO:0030424	axon	1	1	1	1	0.426111	1	1	A0A078AKF9_STYLE
cellular_component	GO:0030425	dendrite	1	1	1	1	0.426111	1	1	A0A078AKF9_STYLE
cellular_component	GO:0005884	actin filament	1	1	1	1	0.426111	1	1	A0A077ZVY4_STYLE
cellular_component	GO:0031305	integral component of mitochondrial inner membrane	1	1	1	1	0.426111	1	1	A0A077ZSN2_STYLE
cellular_component	GO:0043625	delta DNA polymerase complex	1	1	1	1	0.426111	1	1	A0A077ZPP4_STYLE
cellular_component	GO:0000974	Prp19 complex	1	1	1	1	0.426111	1	1	A0A077ZSI1_STYLE
cellular_component	GO:0000812	Swr1 complex	1	1	1	1	0.426111	1	1	A0A078B1G4_STYLE
cellular_component	GO:0005875	microtubule associated complex	1	1	1	0.848092	0.231127	1	1	A0A078AV71_STYLE
cellular_component	GO:0017054	negative cofactor 2 complex	1	1	1	1	0.426111	1	1	A0A078AHL5_STYLE
cellular_component	GO:0005751	mitochondrial respiratory chain complex IV	1	1	1	1	0.426111	1	1	A0A077ZVS4_STYLE
cellular_component	GO:0005965	protein farnesyltransferase complex	1	1	1	1	0.426111	1	1	A0A078B710_STYLE
cellular_component	GO:0032777	Piccolo NuA4 histone acetyltransferase complex	1	1	1	1	0.426111	1	1	A0A078AT28_STYLE
cellular_component	GO:0031090	organelle membrane	1	1	1	0.000996235	0.999408	0.038	1	A0A077ZXR2_STYLE
cellular_component	GO:0005761	mitochondrial ribosome	1	1	1	1	0.426111	1	1	A0A078B2N8_STYLE
cellular_component	GO:0034045	phagophore assembly site membrane	1	1	1	1	0.426111	1	1	A0A078AAK0_STYLE
cellular_component	GO:0005697	telomerase holoenzyme complex	1	1	1	1	0.426111	1	1	A0A078AH67_STYLE
cellular_component	GO:0005664	nuclear origin of replication recognition complex	1	1	1	1	0.426111	1	1	A0A078AXM2_STYLE
cellular_component	GO:0005769	early endosome	1	1	1	1	0.181528	1	1	A0A077ZUM4_STYLE
cellular_component	GO:0016471	vacuolar proton-transporting V-type ATPase complex	0	3	0	0.108387	1	0.999	1
cellular_component	GO:0005788	endoplasmic reticulum lumen	0	2	0	0.329307	1	1	1
cellular_component	GO:0030992	intraciliary transport particle B	0	3	0	0.188937	1	1	1
cellular_component	GO:0008541	proteasome regulatory particle, lid subcomplex	0	1	0	0.573889	1	1	1
cellular_component	GO:0000445	THO complex part of transcription export complex	0	1	0	0.573889	1	1	1
cellular_component	GO:0030532	small nuclear ribonucleoprotein complex	0	1	0	0.263117	0.918491	1	1
cellular_component	GO:0005813	centrosome	0	1	0	0.573889	1	1	1
cellular_component	GO:0000813	ESCRT I complex	0	3	0	0.188937	1	1	1
cellular_component	GO:0030122	AP-2 adaptor complex	0	1	0	0.573889	1	1	1
cellular_component	GO:0005960	glycine cleavage complex	0	1	0	0.573889	1	1	1
cellular_component	GO:1902560	GMP reductase complex	0	1	0	0.573889	1	1	1
cellular_component	GO:0042765	GPI-anchor transamidase complex	0	4	0	0.108387	1	0.999	1
cellular_component	GO:0030991	intraciliary transport particle A	0	1	0	0.573889	1	1	1
cellular_component	GO:0016602	CCAAT-binding factor complex	0	3	0	0.188937	1	1	1
cellular_component	GO:0019008	molybdopterin synthase complex	0	1	0	0.573889	1	1	1
cellular_component	GO:0022625	cytosolic large ribosomal subunit	0	6	0	0.0356561	1	0.919	1
cellular_component	GO:0035101	FACT complex	0	2	0	0.329307	1	1	1
cellular_component	GO:0089701	U2AF complex	0	2	0	0.329307	1	1	1
cellular_component	GO:0005885	Arp2/3 protein complex	0	5	0	0.0621705	1	0.987	1
cellular_component	GO:0016272	prefoldin complex	0	6	0	0.0356561	1	0.919	1
cellular_component	GO:0016592	mediator complex	0	2	0	0.329307	1	1	1
cellular_component	GO:0005758	mitochondrial intermembrane space	0	5	0	0.0621705	1	0.987	1
cellular_component	GO:0044666	MLL3/4 complex	0	3	0	0.188937	1	1	1
cellular_component	GO:0005764	lysosome	0	1	0	0.329307	1	1	1
cellular_component	GO:0071986	Ragulator complex	0	1	0	0.573889	1	1	1
cellular_component	GO:0005871	kinesin complex	0	1	0	0.573889	1	1	1
cellular_component	GO:0001917	photoreceptor inner segment	0	2	0	0.329307	1	1	1
cellular_component	GO:0031201	SNARE complex	0	2	0	0.329307	1	1	1
cellular_component	GO:0090730	Las1 complex	0	1	0	0.573889	1	1	1
cellular_component	GO:0071013	catalytic step 2 spliceosome	0	1	0	0.573889	1	1	1
cellular_component	GO:0031417	NatC complex	0	1	0	0.573889	1	1	1
cellular_component	GO:0005839	proteasome core complex	0	7	0	0.00289988	0.999762	0.149	1
cellular_component	GO:0005968	Rab-protein geranylgeranyltransferase complex	0	2	0	0.329307	1	1	1
cellular_component	GO:0005905	clathrin-coated pit	0	1	0	0.430586	0.891613	1	1
cellular_component	GO:0005675	transcription factor TFIIH holo complex	0	2	0	0.329307	1	1	1
cellular_component	GO:0005854	nascent polypeptide-associated complex	0	1	0	0.573889	1	1	1
cellular_component	GO:0033180	proton-transporting V-type ATPase, V1 domain	0	5	0	0.0356561	1	0.919	1
cellular_component	GO:0005785	signal recognition particle receptor complex	0	1	0	0.573889	1	1	1
cellular_component	GO:0031931	TORC1 complex	0	1	0	0.573889	1	1	1
cellular_component	GO:0031932	TORC2 complex	0	2	0	0.329307	1	1	1
cellular_component	GO:0000221	vacuolar proton-transporting V-type ATPase, V1 domain	0	1	0	0.573889	1	1	1
cellular_component	GO:0005685	U1 snRNP	0	2	0	0.329307	1	1	1
cellular_component	GO:0005686	U2 snRNP	0	1	0	0.573889	1	1	1
cellular_component	GO:0005687	U4 snRNP	0	1	0	0.573889	1	1	1
cellular_component	GO:0031415	NatA complex	0	1	0	0.573889	1	1	1
cellular_component	GO:0005736	RNA polymerase I complex	0	1	0	0.573889	1	1	1
cellular_component	GO:0005665	RNA polymerase II, core complex	0	2	0	0.329307	1	1	1
cellular_component	GO:0005832	chaperonin-containing T-complex	0	1	0	0.573889	1	1	1
cellular_component	GO:0031262	Ndc80 complex	0	1	0	0.573889	1	1	1
cellular_component	GO:0009507	chloroplast	0	2	0	0.329307	1	1	1
cellular_component	GO:0012505	endomembrane system	0	1	0	0.0984265	0.925667	0.998	1
cellular_component	GO:0030906	retromer, cargo-selective complex	0	1	0	0.573889	1	1	1
cellular_component	GO:0005688	U6 snRNP	0	1	0	0.573889	1	1	1
cellular_component	GO:0030173	integral component of Golgi membrane	0	1	0	0.573889	1	1	1
cellular_component	GO:0030904	retromer complex	0	1	0	0.329307	1	1	1
cellular_component	GO:0045252	oxoglutarate dehydrogenase complex	0	1	0	0.573889	1	1	1
cellular_component	GO:0005773	vacuole	0	2	0	0.11234	0.95619	0.999	1
cellular_component	GO:0034998	oligosaccharyltransferase I complex	0	1	0	0.573889	1	1	1
cellular_component	GO:0031966	mitochondrial membrane	0	1	0	0.0110589	0.995273	0.453	1
cellular_component	GO:0030870	Mre11 complex	0	1	0	0.573889	1	1	1
cellular_component	GO:0031965	nuclear membrane	0	2	0	0.329307	1	1	1
cellular_component	GO:0030176	integral component of endoplasmic reticulum membrane	0	5	0	0.0391357	0.99225	0.928	1
cellular_component	GO:0030880	RNA polymerase complex	0	1	0	0.263705	0.861009	1	1
cellular_component	GO:0071819	DUBm complex	0	1	0	0.573889	1	1	1
cellular_component	GO:0070390	transcription export complex 2	0	1	0	0.573889	1	1	1
cellular_component	GO:0009376	HslUV protease complex	0	2	0	0.329307	1	1	1
cellular_component	GO:0035145	exon-exon junction complex	0	1	0	0.573889	1	1	1
cellular_component	GO:0031314	extrinsic component of mitochondrial inner membrane	0	1	0	0.573889	1	1	1
cellular_component	GO:0099023	vesicle tethering complex	0	2	0	0.566496	0.681038	1	1
cellular_component	GO:0019005	SCF ubiquitin ligase complex	0	1	0	0.573889	1	1	1
cellular_component	GO:0005672	transcription factor TFIIA complex	0	2	0	0.329307	1	1	1
cellular_component	GO:0071339	MLL1 complex	0	1	0	0.573889	1	1	1
cellular_component	GO:0005673	transcription factor TFIIE complex	0	1	0	0.573889	1	1	1
cellular_component	GO:0071006	U2-type catalytic step 1 spliceosome	0	1	0	0.573889	1	1	1
cellular_component	GO:0017053	transcription repressor complex	0	1	0	0.818472	0.670693	1	1
cellular_component	GO:0042720	mitochondrial inner membrane peptidase complex	0	1	0	0.573889	1	1	1
cellular_component	GO:0019774	proteasome core complex, beta-subunit complex	0	1	0	0.573889	1	1	1
cellular_component	GO:0005765	lysosomal membrane	0	1	0	0.573889	1	1	1
cellular_component	GO:0005655	nucleolar ribonuclease P complex	0	1	0	0.573889	1	1	1
cellular_component	GO:0000930	gamma-tubulin complex	0	1	0	0.818472	0.670693	1	1
cellular_component	GO:0030956	glutamyl-tRNA(Gln) amidotransferase complex	0	1	0	0.573889	1	1	1
cellular_component	GO:0045254	pyruvate dehydrogenase complex	0	1	0	0.573889	1	1	1
cellular_component	GO:0055029	nuclear DNA-directed RNA polymerase complex	0	1	0	0.325505	0.819438	1	1
cellular_component	GO:0009579	thylakoid	0	1	0	0.573889	1	1	1
cellular_component	GO:0016442	RISC complex	0	1	0	0.573889	1	1	1
cellular_component	GO:0000123	histone acetyltransferase complex	0	1	0	0.868826	0.32324	1	1
cellular_component	GO:0000811	GINS complex	0	1	0	0.573889	1	1	1
cellular_component	GO:0009331	glycerol-3-phosphate dehydrogenase complex	0	1	0	0.573889	1	1	1
molecular_function	GO:0008270	zinc ion binding	185	314	0.589172	1	5.65057e-08	1	0	A0A078BB45_STYLE	A0A078AJK5_STYLE	A0A078B6S2_STYLE	A0A078A4J7_STYLE	A0A077ZSQ9_STYLE	A0A078AK71_STYLE	A0A078B5P5_STYLE	A0A078B670_STYLE	A0A078AAP2_STYLE	A0A078ASG8_STYLE	A0A077ZVI8_STYLE	A0A078AXV4_STYLE	A0A077ZRD1_STYLE	A0A077ZN15_STYLE	A0A078ACP4_STYLE	A0A078A194_STYLE	A0A078B5M0_STYLE	A0A078AXV8_STYLE	A0A078AYZ8_STYLE	A0A078ADJ5_STYLE	A0A077ZU05_STYLE	A0A078ARY2_STYLE	A0A078ALC7_STYLE	A0A078B8E2_STYLE	A0A078ABF4_STYLE	A0A078AID4_STYLE	A0A077ZV47_STYLE	A0A078AGD3_STYLE	A0A077ZR42_STYLE	A0A078A9S6_STYLE	A0A078ARC9_STYLE	A0A078BBU4_STYLE	A0A077ZQQ1_STYLE	A0A078A3Q9_STYLE	A0A078ABK9_STYLE	A0A078B2V7_STYLE	A0A077ZPY1_STYLE	A0A077ZQT6_STYLE	A0A078AVY5_STYLE	A0A078AR95_STYLE
molecular_function	GO:0008017	microtubule binding	103	139	0.741007	1	2.74267e-13	1	0	A0A078A4R7_STYLE	A0A078AIQ1_STYLE	A0A077ZUE7_STYLE	A0A078B2D7_STYLE	A0A078AP54_STYLE	A0A078B1H4_STYLE	A0A078AU88_STYLE	A0A078B0G5_STYLE	A0A078AD40_STYLE	A0A078AC80_STYLE	A0A077ZUV8_STYLE	A0A077ZRI9_STYLE	A0A078AWF8_STYLE	A0A078B2K7_STYLE	A0A077ZVZ1_STYLE	A0A078B3R3_STYLE	A0A077ZYV0_STYLE	A0A078B1Q2_STYLE	A0A078B7M2_STYLE	A0A077ZYW8_STYLE	A0A077ZQ58_STYLE	A0A078BAT3_STYLE	A0A078BCA2_STYLE	A0A078BBM2_STYLE	A0A078AQJ2_STYLE	A0A078BBG6_STYLE	A0A078AUU0_STYLE	A0A078AQG4_STYLE	A0A078AC77_STYLE	A0A078B5C9_STYLE	A0A077ZXJ5_STYLE	A0A077ZXH6_STYLE	A0A078AI00_STYLE	A0A077ZMT8_STYLE	A0A078A1E5_STYLE	A0A078AKE7_STYLE	A0A077ZXC3_STYLE	A0A078B019_STYLE	A0A078B3I8_STYLE	A0A078B624_STYLE
molecular_function	GO:0005216	ion channel activity	99	166	0.596386	1	1.40455e-09	1	0	A0A078AVZ3_STYLE	A0A078BAV8_STYLE	A0A078AGI8_STYLE	A0A078BE89_STYLE	A0A078APT0_STYLE	A0A077ZZ51_STYLE	A0A077ZUT0_STYLE	A0A078B0V6_STYLE	A0A078B4J9_STYLE	A0A078BBX1_STYLE	A0A078AV37_STYLE	A0A078A7D2_STYLE	A0A078AHA3_STYLE	A0A078AP27_STYLE	A0A078ALX9_STYLE	A0A078AVK6_STYLE	A0A078BDF5_STYLE	A0A078B9V3_STYLE	A0A077ZXU0_STYLE	A0A078B6F5_STYLE	A0A078AA71_STYLE	A0A078AUN0_STYLE	A0A078AB03_STYLE	A0A078ACA6_STYLE	A0A077ZYI4_STYLE	A0A078A129_STYLE	A0A078AYD5_STYLE	A0A077ZR51_STYLE	A0A078BA73_STYLE	A0A078AKC3_STYLE	A0A077ZW72_STYLE	A0A078B4A0_STYLE	A0A078ASX0_STYLE	A0A078A6A2_STYLE	A0A077ZST5_STYLE	A0A078AAD2_STYLE	A0A078A081_STYLE	A0A078AAJ3_STYLE	A0A078ABN6_STYLE	A0A078B167_STYLE
molecular_function	GO:0016881	acid-amino acid ligase activity	63	75	0.84	1	8.65712e-12	1	0	A0A078AFA2_STYLE	A0A077ZM62_STYLE	A0A078ACK9_STYLE	A0A078ARY0_STYLE	A0A078B1T1_STYLE	A0A078B8C9_STYLE	A0A077ZQF3_STYLE	A0A078ASK1_STYLE	A0A077ZYU8_STYLE	A0A078ASS4_STYLE	A0A078A0P4_STYLE	A0A078ABK9_STYLE	A0A077ZQC9_STYLE	A0A078A881_STYLE	A0A077ZSC7_STYLE	A0A077ZYT7_STYLE	A0A078ACP0_STYLE	A0A078A571_STYLE	A0A078AFM9_STYLE	A0A078B4C4_STYLE	A0A078AR45_STYLE	A0A078AAN3_STYLE	A0A078AXH1_STYLE	A0A077ZPA9_STYLE	A0A078ANA1_STYLE	A0A077ZTV3_STYLE	A0A078BAI3_STYLE	A0A078AQZ0_STYLE	A0A078AHN9_STYLE	A0A078ADU8_STYLE	A0A078ABZ5_STYLE	A0A078AI65_STYLE	A0A078AVB7_STYLE	A0A078AYY5_STYLE	A0A078AD53_STYLE	A0A078BC45_STYLE	A0A078AK37_STYLE	A0A077ZZ70_STYLE	A0A078AKV3_STYLE	A0A078APD4_STYLE
molecular_function	GO:0000155	phosphorelay sensor kinase activity	49	67	0.731343	1	1.33333e-06	1	0	A0A078A908_STYLE	A0A077ZXM2_STYLE	A0A078B6K5_STYLE	A0A078AFK7_STYLE	A0A078AXK1_STYLE	A0A078AV94_STYLE	A0A078B424_STYLE	A0A078AE40_STYLE	A0A078AHH6_STYLE	A0A078AQG3_STYLE	A0A078B9K4_STYLE	A0A078A6Y1_STYLE	A0A078A2U6_STYLE	A0A078A0H6_STYLE	A0A078AAK5_STYLE	A0A078AWZ1_STYLE	A0A077ZXT7_STYLE	A0A078ADS5_STYLE	A0A077ZWT7_STYLE	A0A077ZTA7_STYLE	A0A077ZS99_STYLE	A0A077ZNV6_STYLE	A0A078AQC7_STYLE	A0A078ABB8_STYLE	A0A078B5C6_STYLE	A0A078A270_STYLE	A0A077ZPZ3_STYLE	A0A078AZG6_STYLE	A0A078AI46_STYLE	A0A078B658_STYLE	A0A078A6N2_STYLE	A0A078B3I0_STYLE	A0A078AGA0_STYLE	A0A078BDT8_STYLE	A0A078B0E1_STYLE	A0A078A175_STYLE	A0A078AL81_STYLE	A0A078ASQ8_STYLE	A0A078AZX0_STYLE	A0A078AN24_STYLE
molecular_function	GO:0003777	microtubule motor activity	48	57	0.842105	1	1.50379e-12	1	0	A0A078AIQ1_STYLE	A0A078AU88_STYLE	A0A078B0G5_STYLE	A0A078AC80_STYLE	A0A077ZUV8_STYLE	A0A078B3R3_STYLE	A0A077ZYV0_STYLE	A0A078BCA2_STYLE	A0A078AUU0_STYLE	A0A078AC77_STYLE	A0A078B5C9_STYLE	A0A077ZXJ5_STYLE	A0A078AI00_STYLE	A0A078AKE7_STYLE	A0A078B3I8_STYLE	A0A078B624_STYLE	A0A078ADA4_STYLE	A0A078AC17_STYLE	A0A078A4E0_STYLE	A0A078AHY1_STYLE	A0A078AFF2_STYLE	A0A078AG88_STYLE	A0A078AYN2_STYLE	A0A078A0B2_STYLE	A0A078BB67_STYLE	A0A078B5B1_STYLE	A0A078B9Z0_STYLE	A0A077ZRD9_STYLE	A0A078A244_STYLE	A0A078AU54_STYLE	A0A078B943_STYLE	A0A078ASG4_STYLE	A0A078AKF9_STYLE	A0A078AEP5_STYLE	A0A078AHA4_STYLE	A0A078B254_STYLE	A0A078AV98_STYLE	A0A078A878_STYLE	A0A078AXY4_STYLE	A0A078ALY5_STYLE
molecular_function	GO:0005249	voltage-gated potassium channel activity	34	40	0.85	1	1.07823e-07	1	0	A0A078AX99_STYLE	A0A078AWN1_STYLE	A0A078BCG9_STYLE	A0A078A485_STYLE	A0A078A493_STYLE	A0A078AID4_STYLE	A0A078B4Q7_STYLE	A0A077ZR42_STYLE	A0A078AZ47_STYLE	A0A078BBI6_STYLE	A0A078B5L5_STYLE	A0A078AKX9_STYLE	A0A078B284_STYLE	A0A077ZPY5_STYLE	A0A078A3K3_STYLE	A0A078AH78_STYLE	A0A078AYV8_STYLE	A0A077ZWJ0_STYLE	A0A078A6H0_STYLE	A0A078AE00_STYLE	A0A078AI30_STYLE	A0A078AZ79_STYLE	A0A078B7F0_STYLE	A0A078APJ5_STYLE	A0A078AHV6_STYLE	A0A078B3J5_STYLE	A0A078B7B0_STYLE	A0A078B3N9_STYLE	A0A078ATT9_STYLE	A0A078AQV1_STYLE	A0A078B688_STYLE	A0A078AEZ0_STYLE	A0A078A7H8_STYLE	A0A078A5C0_STYLE
molecular_function	GO:0003774	cytoskeletal motor activity	19	28	0.678571	1	1.59789e-13	1	0	A0A078AP54_STYLE	A0A078A4I9_STYLE	A0A077ZVZ1_STYLE	A0A077ZYW8_STYLE	A0A077ZXH6_STYLE	A0A078A1E5_STYLE	A0A078AZ51_STYLE	A0A078B019_STYLE	A0A078ATN6_STYLE	A0A077ZPS2_STYLE	A0A078A9H7_STYLE	A0A078AK82_STYLE	A0A078AT34_STYLE	A0A078A7D7_STYLE	A0A078AR22_STYLE	A0A078B8P1_STYLE	A0A078B9D8_STYLE	A0A078AGK9_STYLE	A0A078A0L5_STYLE
molecular_function	GO:0005261	cation channel activity	12	14	0.857143	1	6.6828e-07	1	0	A0A078BAR5_STYLE	A0A078AKM0_STYLE	A0A078AL68_STYLE	A0A078AHF7_STYLE	A0A078ANI7_STYLE	A0A078ANT9_STYLE	A0A078B9K9_STYLE	A0A077ZNR0_STYLE	A0A078ACK0_STYLE	A0A078A8X9_STYLE	A0A078ATW0_STYLE	A0A078B043_STYLE
molecular_function	GO:0015267	channel activity	4	18	0.222222	1	2.21365e-07	1	0	A0A078B412_STYLE	A0A078B9Y5_STYLE	A0A078AXP3_STYLE	A0A078AIY1_STYLE
molecular_function	GO:0015631	tubulin binding	2	3	0.666667	1	1.28353e-12	1	0	A0A078AIJ1_STYLE	A0A078AT60_STYLE
molecular_function	GO:0004843	thiol-dependent deubiquitinase	55	79	0.696203	0.999999	3.88865e-06	1	0.001	A0A078ALD9_STYLE	A0A078A5Z7_STYLE	A0A078AQY0_STYLE	A0A078ACD5_STYLE	A0A078B5M0_STYLE	A0A078AW85_STYLE	A0A078AHC2_STYLE	A0A078AWA6_STYLE	A0A078B695_STYLE	A0A078AET8_STYLE	A0A078AHM8_STYLE	A0A078AXW2_STYLE	A0A078A5R1_STYLE	A0A078AQE9_STYLE	A0A078AB65_STYLE	A0A077ZX51_STYLE	A0A078AFX0_STYLE	A0A077ZS43_STYLE	A0A078AQR6_STYLE	A0A078AXJ3_STYLE	A0A077ZYU7_STYLE	A0A078B4S7_STYLE	A0A078B3J3_STYLE	A0A078A2G7_STYLE	A0A078AFC4_STYLE	A0A078AUT4_STYLE	A0A078A831_STYLE	A0A078A1M3_STYLE	A0A078ABI6_STYLE	A0A078AA07_STYLE	A0A077ZW82_STYLE	A0A078AN47_STYLE	A0A078AX61_STYLE	A0A078ABV0_STYLE	A0A078ANS9_STYLE	A0A078AMH6_STYLE	A0A078A2E7_STYLE	A0A077ZXB1_STYLE	A0A078ARI3_STYLE	A0A078B2C0_STYLE
molecular_function	GO:0004559	alpha-mannosidase activity	26	31	0.83871	0.999999	6.15546e-06	1	0.001	A0A078APY1_STYLE	A0A078B6S9_STYLE	A0A078AW64_STYLE	A0A078ACC2_STYLE	A0A078ARZ8_STYLE	A0A078B056_STYLE	A0A078A875_STYLE	A0A077ZT43_STYLE	A0A078ARC3_STYLE	A0A078B6G9_STYLE	A0A078BEC1_STYLE	A0A078A7V3_STYLE	A0A078AZT4_STYLE	A0A078B5B9_STYLE	A0A077ZWX6_STYLE	A0A078AIS4_STYLE	A0A078AJX6_STYLE	A0A078B8F5_STYLE	A0A078ADI8_STYLE	A0A077ZW76_STYLE	A0A078AVV1_STYLE	A0A078A550_STYLE	A0A078AU58_STYLE	A0A077ZWD3_STYLE	A0A078ABP9_STYLE	A0A078B4F2_STYLE
molecular_function	GO:0005267	potassium channel activity	3	5	0.6	0.999998	6.38375e-06	1	0.001	A0A078AT23_STYLE	A0A078AX97_STYLE	A0A078AQK5_STYLE
molecular_function	GO:0046872	metal ion binding	240	519	0.462428	0.999991	1.2396e-05	1	0.005	A0A078B9C0_STYLE	A0A078B887_STYLE	A0A077ZR43_STYLE	A0A078AE35_STYLE	A0A078A6A8_STYLE	A0A078AJG1_STYLE	A0A078BE35_STYLE	A0A078AQY0_STYLE	A0A078AYB7_STYLE	A0A078AVW6_STYLE	A0A078ATV7_STYLE	A0A078AG69_STYLE	A0A077ZVD7_STYLE	A0A077ZUI1_STYLE	A0A078AXR8_STYLE	A0A078AJJ3_STYLE	A0A078B718_STYLE	A0A078ASI5_STYLE	A0A078A7L8_STYLE	A0A078B2J5_STYLE	A0A078AI58_STYLE	A0A078APY1_STYLE	A0A077ZT09_STYLE	A0A078B2G9_STYLE	A0A077ZTN1_STYLE	A0A078ASK1_STYLE	A0A078A1U5_STYLE	A0A078BA53_STYLE	A0A078A801_STYLE	A0A078ANV0_STYLE	A0A078BB42_STYLE	A0A078B709_STYLE	A0A078B6L3_STYLE	A0A078AD64_STYLE	A0A078ADU1_STYLE	A0A078A3G5_STYLE	A0A077ZWJ1_STYLE	A0A078AWF1_STYLE	A0A078AG09_STYLE	A0A077ZW78_STYLE
molecular_function	GO:0004672	protein kinase activity	161	345	0.466667	0.999989	1.56708e-05	1	0.005	A0A078ANA5_STYLE	A0A078B8P6_STYLE	A0A078ADT1_STYLE	A0A077ZZ93_STYLE	A0A078A5Q4_STYLE	A0A078A953_STYLE	A0A078A542_STYLE	A0A078AHG9_STYLE	A0A077ZYJ6_STYLE	A0A078B886_STYLE	A0A078APH1_STYLE	A0A078ACM6_STYLE	A0A078ADF0_STYLE	A0A078AHI2_STYLE	A0A078B423_STYLE	A0A078B781_STYLE	A0A078A4T0_STYLE	A0A078A0M4_STYLE	A0A077ZQ29_STYLE	A0A078A9J7_STYLE	A0A078AG86_STYLE	A0A078B3U9_STYLE	A0A078BD92_STYLE	A0A078B633_STYLE	A0A078B310_STYLE	A0A078B657_STYLE	A0A077ZU67_STYLE	A0A078ACS2_STYLE	A0A077ZVA0_STYLE	A0A078B057_STYLE	A0A078B9D2_STYLE	A0A078A733_STYLE	A0A078BBK9_STYLE	A0A078B3L7_STYLE	A0A077ZUR3_STYLE	A0A078B4E5_STYLE	A0A078AYG9_STYLE	A0A077ZY32_STYLE	A0A078B0A1_STYLE	A0A078B6R0_STYLE
molecular_function	GO:0035091	phosphatidylinositol binding	28	39	0.717949	0.999996	1.79872e-05	1	0.006	A0A077ZMJ3_STYLE	A0A078AEZ9_STYLE	A0A078B3L8_STYLE	A0A077ZPF2_STYLE	A0A078BA66_STYLE	A0A077ZUF5_STYLE	A0A078B7B2_STYLE	A0A078A3Y0_STYLE	A0A078A5H3_STYLE	A0A077ZRD8_STYLE	A0A078A427_STYLE	A0A078B182_STYLE	A0A078A424_STYLE	A0A078ABD4_STYLE	A0A078A9H8_STYLE	A0A078AZ19_STYLE	A0A078ACH2_STYLE	A0A078AKE1_STYLE	A0A077ZQW0_STYLE	A0A078B159_STYLE	A0A078B6T8_STYLE	A0A078AKP0_STYLE	A0A078BAQ2_STYLE	A0A078ACI4_STYLE	A0A078AF30_STYLE	A0A078AIW4_STYLE	A0A078A5J8_STYLE	A0A078A4W0_STYLE
molecular_function	GO:0004180	carboxypeptidase activity	13	19	0.684211	0.999991	2.65621e-05	1	0.006	A0A078AQX5_STYLE	A0A078A8A5_STYLE	A0A077ZQE0_STYLE	A0A077ZVF0_STYLE	A0A078B6L7_STYLE	A0A078A020_STYLE	A0A078ABI4_STYLE	A0A078BAC9_STYLE	A0A078AKA7_STYLE	A0A078A5X0_STYLE	A0A078B6W7_STYLE	A0A078A3F0_STYLE	A0A078APF3_STYLE
molecular_function	GO:0008242	omega peptidase activity	1	5	0.2	0.99999	2.5088e-05	1	0.006	A0A078AAS1_STYLE
molecular_function	GO:0043169	cation binding	0	3	0	0.99998	2.61638e-05	1	0.006
molecular_function	GO:0005524	ATP binding	701	1434	0.488842	0.999976	3.11894e-05	1	0.009	A0A078B868_STYLE	A0A078AL58_STYLE	A0A078BCE5_STYLE	A0A078AGG6_STYLE	A0A077ZTR9_STYLE	A0A078A4R7_STYLE	A0A078AIQ1_STYLE	A0A078AZZ1_STYLE	A0A078ATW7_STYLE	A0A078ANA5_STYLE	A0A078B8P6_STYLE	A0A078ADT1_STYLE	A0A078AYC5_STYLE	A0A078AIR1_STYLE	A0A078AU37_STYLE	A0A077ZZZ6_STYLE	A0A078B9C0_STYLE	A0A077ZS67_STYLE	A0A078AN71_STYLE	A0A078ARL7_STYLE	A0A078BB17_STYLE	A0A077ZZ93_STYLE	A0A078A5Q4_STYLE	A0A078ARV8_STYLE	A0A078AS44_STYLE	A0A078A5S0_STYLE	A0A078A600_STYLE	A0A078A3Y8_STYLE	A0A077ZZM0_STYLE	A0A078AP54_STYLE	A0A078A9C6_STYLE	A0A078AZ38_STYLE	A0A078B1H4_STYLE	A0A078B3G6_STYLE	A0A078BE35_STYLE	A0A078B8R6_STYLE	A0A078AH33_STYLE	A0A077ZRE1_STYLE	A0A078AA59_STYLE	A0A078A953_STYLE
molecular_function	GO:0016773	phosphotransferase activity, alcohol group as acceptor	0	1	0	0.999971	3.85897e-05	1	0.009
molecular_function	GO:0003677	DNA binding	154	295	0.522034	0.999904	0.00014739	1	0.021	A0A078BB45_STYLE	A0A078AU37_STYLE	A0A078A9S7_STYLE	A0A078A8D8_STYLE	A0A078B887_STYLE	A0A078A6A8_STYLE	A0A078B3G6_STYLE	A0A077ZS35_STYLE	A0A078B5M7_STYLE	A0A078AUV1_STYLE	A0A077ZUR5_STYLE	A0A078B952_STYLE	A0A078A2Z4_STYLE	A0A078AMQ0_STYLE	A0A078ADP7_STYLE	A0A078AZZ6_STYLE	A0A078ASU9_STYLE	A0A078AZK0_STYLE	A0A078A6R9_STYLE	A0A078AFG6_STYLE	A0A078A6X6_STYLE	A0A078AIL4_STYLE	A0A078A9A9_STYLE	A0A078AA30_STYLE	A0A078A6E1_STYLE	A0A077ZXX2_STYLE	A0A078A3E7_STYLE	A0A078ALI8_STYLE	A0A077ZQS8_STYLE	A0A078A560_STYLE	A0A078ANS7_STYLE	A0A078AJ68_STYLE	A0A078ACN6_STYLE	A0A078AT77_STYLE	A0A078A6C0_STYLE	A0A078A7G4_STYLE	A0A078AAL1_STYLE	A0A078BF74_STYLE	A0A078AWE5_STYLE	A0A078AUF0_STYLE
molecular_function	GO:0003676	nucleic acid binding	98	178	0.550562	0.999885	0.000152657	1	0.021	A0A078AZ11_STYLE	A0A078AJK5_STYLE	A0A078B6S2_STYLE	A0A078A2V7_STYLE	A0A078AJI7_STYLE	A0A078B670_STYLE	A0A078AKI6_STYLE	A0A078B765_STYLE	A0A078BC79_STYLE	A0A078AWB2_STYLE	A0A077ZNR7_STYLE	A0A078A1K9_STYLE	A0A077ZVZ6_STYLE	A0A078AED4_STYLE	A0A078B5Q9_STYLE	A0A078AID4_STYLE	A0A077ZR42_STYLE	A0A078B9N9_STYLE	A0A078B0Z3_STYLE	A0A078A3Q9_STYLE	A0A078ASB7_STYLE	A0A078AUF3_STYLE	A0A078B3H9_STYLE	A0A077ZU72_STYLE	A0A078ACV9_STYLE	A0A078ABJ5_STYLE	A0A078ATT7_STYLE	A0A077ZP35_STYLE	A0A078AAD0_STYLE	A0A078AQM5_STYLE	A0A078AKX9_STYLE	A0A078ATG8_STYLE	A0A077ZWB9_STYLE	A0A077ZYH7_STYLE	A0A078B6N6_STYLE	A0A078AHT9_STYLE	A0A077ZX61_STYLE	A0A078A6J2_STYLE	A0A078BCL3_STYLE	A0A078AJS0_STYLE
molecular_function	GO:0046873	metal ion transmembrane transporter activity	6	11	0.545455	0.999938	0.000133454	1	0.021	A0A078B7M8_STYLE	A0A077ZZH4_STYLE	A0A078AVC0_STYLE	A0A078APP4_STYLE	A0A078A8I6_STYLE	A0A077ZZL4_STYLE
molecular_function	GO:0016301	kinase activity	57	121	0.471074	0.999874	0.000163203	1	0.022	A0A078AK66_STYLE	A0A078AKH9_STYLE	A0A078ASV8_STYLE	A0A078A202_STYLE	A0A078AHP3_STYLE	A0A078A3Q4_STYLE	A0A078AWJ8_STYLE	A0A078AP27_STYLE	A0A078ALX9_STYLE	A0A078APZ8_STYLE	A0A078AI40_STYLE	A0A078AAF5_STYLE	A0A078BB42_STYLE	A0A078A084_STYLE	A0A077ZTF0_STYLE	A0A078AH74_STYLE	A0A078A9V7_STYLE	A0A078B8I5_STYLE	A0A078ACF3_STYLE	A0A077ZPN7_STYLE	A0A078AB03_STYLE	A0A078AZH5_STYLE	A0A078A8X2_STYLE	A0A078AZY6_STYLE	A0A078ASX0_STYLE	A0A077ZST5_STYLE	A0A078BAR1_STYLE	A0A077ZPJ0_STYLE	A0A078A2H2_STYLE	A0A078B558_STYLE	A0A078ADC1_STYLE	A0A078AQ30_STYLE	A0A078B9L2_STYLE	A0A078AWP3_STYLE	A0A077ZNN2_STYLE	A0A078B5H8_STYLE	A0A078ATR1_STYLE	A0A078B7A1_STYLE	A0A078AE65_STYLE	A0A078B3H8_STYLE
molecular_function	GO:0016307	phosphatidylinositol phosphate kinase activity	15	18	0.833333	0.999947	0.000403888	1	0.056	A0A077ZTR9_STYLE	A0A078ARL7_STYLE	A0A078AS44_STYLE	A0A077ZZM0_STYLE	A0A078AH33_STYLE	A0A077ZQS6_STYLE	A0A077ZXB4_STYLE	A0A078B4T9_STYLE	A0A078B6A8_STYLE	A0A078B753_STYLE	A0A078BDF2_STYLE	A0A078B2U3_STYLE	A0A078APQ7_STYLE	A0A078BDW7_STYLE	A0A078B1B9_STYLE
molecular_function	GO:0005244	voltage-gated ion channel activity	4	13	0.307692	0.999783	0.000528201	1	0.069	A0A077ZSG8_STYLE	A0A078B4B6_STYLE	A0A078AE02_STYLE	A0A078A2T5_STYLE
molecular_function	GO:0005543	phospholipid binding	1	1	1	0.999796	0.000541449	1	0.071	A0A078ACB6_STYLE
molecular_function	GO:0005509	calcium ion binding	180	341	0.527859	0.999558	0.000655375	1	0.091	A0A078BCE5_STYLE	A0A077ZTZ3_STYLE	A0A077ZTR9_STYLE	A0A078B708_STYLE	A0A078B5P6_STYLE	A0A078ADT1_STYLE	A0A077ZQS4_STYLE	A0A077ZZM0_STYLE	A0A078B1G6_STYLE	A0A078B4Q8_STYLE	A0A077ZYZ9_STYLE	A0A078AKV8_STYLE	A0A077ZRU8_STYLE	A0A078AE43_STYLE	A0A078B713_STYLE	A0A078AGC9_STYLE	A0A078A2T9_STYLE	A0A078A1J7_STYLE	A0A078ANN0_STYLE	A0A078AF11_STYLE	A0A078AW65_STYLE	A0A078B7Y7_STYLE	A0A078B695_STYLE	A0A078AWM1_STYLE	A0A078B858_STYLE	A0A078B878_STYLE	A0A078AA57_STYLE	A0A077ZTP9_STYLE	A0A078BBQ0_STYLE	A0A078A224_STYLE	A0A078AHR7_STYLE	A0A077ZPT4_STYLE	A0A077ZRG4_STYLE	A0A077ZNF2_STYLE	A0A077ZQE7_STYLE	A0A078B2R5_STYLE	A0A078A9W7_STYLE	A0A077ZS43_STYLE	A0A078B2N3_STYLE	A0A078AZ51_STYLE
molecular_function	GO:0008569	minus-end-directed microtubule motor activity	18	23	0.782609	0.999819	0.000920627	1	0.139	A0A078AIR1_STYLE	A0A078ARV8_STYLE	A0A078B884_STYLE	A0A078ADB2_STYLE	A0A077ZVL1_STYLE	A0A078B9W6_STYLE	A0A077ZZT6_STYLE	A0A078A2M7_STYLE	A0A078B8G1_STYLE	A0A078AF00_STYLE	A0A077ZUU0_STYLE	A0A078A4K4_STYLE	A0A078AGZ3_STYLE	A0A078A7A0_STYLE	A0A078AU56_STYLE	A0A078A3U6_STYLE	A0A078ALS8_STYLE	A0A078AJP8_STYLE
molecular_function	GO:0004181	metallocarboxypeptidase activity	20	27	0.740741	0.999608	0.00157874	1	0.221	A0A078ASG8_STYLE	A0A078ARC9_STYLE	A0A077ZQQ1_STYLE	A0A078A3R8_STYLE	A0A077ZX00_STYLE	A0A077ZTX2_STYLE	A0A078AWK5_STYLE	A0A077ZX66_STYLE	A0A078A663_STYLE	A0A078ADF1_STYLE	A0A077ZRP4_STYLE	A0A078A3U4_STYLE	A0A078A2G6_STYLE	A0A078BDC7_STYLE	A0A078B672_STYLE	A0A078ADY9_STYLE	A0A078B9S3_STYLE	A0A078AR19_STYLE	A0A078ABE3_STYLE	A0A078A2D5_STYLE
molecular_function	GO:0015075	ion transmembrane transporter activity	0	6	0	0.998716	0.00178536	1	0.256
molecular_function	GO:0004674	protein serine/threonine kinase activity	209	401	0.521197	0.998546	0.00201024	1	0.272	A0A078AL58_STYLE	A0A078BCE5_STYLE	A0A078AGG6_STYLE	A0A077ZS67_STYLE	A0A078AN71_STYLE	A0A078BB17_STYLE	A0A078A3Y8_STYLE	A0A078A9C6_STYLE	A0A078BE35_STYLE	A0A078B8R6_STYLE	A0A077ZRE1_STYLE	A0A078AA59_STYLE	A0A077ZSC6_STYLE	A0A078APH6_STYLE	A0A078ASN9_STYLE	A0A078ALT9_STYLE	A0A077ZRH8_STYLE	A0A078AUW0_STYLE	A0A078A7J6_STYLE	A0A078AI80_STYLE	A0A078AVJ5_STYLE	A0A078ADH5_STYLE	A0A078AAS3_STYLE	A0A078AWI0_STYLE	A0A078A3Y4_STYLE	A0A078AB55_STYLE	A0A078ANU5_STYLE	A0A078B4Z4_STYLE	A0A078AUU3_STYLE	A0A078BB75_STYLE	A0A077ZXQ2_STYLE	A0A078AJ81_STYLE	A0A078B878_STYLE	A0A078B242_STYLE	A0A078BAC8_STYLE	A0A077ZTS5_STYLE	A0A078BBM2_STYLE	A0A078AKC9_STYLE	A0A077ZUI6_STYLE	A0A078AGQ8_STYLE
molecular_function	GO:0016772	transferase activity, transferring phosphorus-containing groups	2	2	1	0.998406	0.00196101	1	0.272	A0A078ACL6_STYLE	A0A078BA77_STYLE
molecular_function	GO:1901363	heterocyclic compound binding	0	2	0	0.997148	0.00332605	1	0.385
molecular_function	GO:0097159	organic cyclic compound binding	0	2	0	0.997148	0.00332605	1	0.385
molecular_function	GO:0043565	sequence-specific DNA binding	4	5	0.8	0.999079	0.00373714	1	0.427	A0A077ZML2_STYLE	A0A077ZSA3_STYLE	A0A078A5F8_STYLE	A0A078AVV9_STYLE
molecular_function	GO:0004866	endopeptidase inhibitor activity	9	10	0.9	0.999718	0.00384919	1	0.46	A0A078ARP8_STYLE	A0A078A443_STYLE	A0A078ADV1_STYLE	A0A078ASV1_STYLE	A0A078B465_STYLE	A0A078A2Z3_STYLE	A0A077ZQ45_STYLE	A0A078A511_STYLE	A0A077ZRI4_STYLE
molecular_function	GO:0004518	nuclease activity	3	8	0.375	0.996463	0.00640149	1	0.591	A0A078AG47_STYLE	A0A077ZTT5_STYLE	A0A078B385_STYLE
molecular_function	GO:0030246	carbohydrate binding	32	42	0.761905	0.997061	0.00645625	1	0.594	A0A078B560_STYLE	A0A078APY1_STYLE	A0A078AFV1_STYLE	A0A078B6S9_STYLE	A0A078AW64_STYLE	A0A077ZWN2_STYLE	A0A078ACC2_STYLE	A0A078A7R1_STYLE	A0A078ARZ8_STYLE	A0A078B056_STYLE	A0A078AXR4_STYLE	A0A078A875_STYLE	A0A077ZT43_STYLE	A0A078ARC3_STYLE	A0A078B6G9_STYLE	A0A078BEC1_STYLE	A0A078A7V3_STYLE	A0A078AZT4_STYLE	A0A078B5B9_STYLE	A0A077ZWX6_STYLE	A0A078AIS4_STYLE	A0A078B8F5_STYLE	A0A078ADI8_STYLE	A0A078B944_STYLE	A0A077ZW76_STYLE	A0A078AVV1_STYLE	A0A078A550_STYLE	A0A078AU58_STYLE	A0A077ZWD3_STYLE	A0A078ABP9_STYLE	A0A078B4F2_STYLE	A0A078AJB7_STYLE
molecular_function	GO:0016791	phosphatase activity	23	37	0.621622	0.995716	0.00670222	1	0.621	A0A078AAK2_STYLE	A0A078A0Z1_STYLE	A0A078AX59_STYLE	A0A077ZUW8_STYLE	A0A078B2I5_STYLE	A0A078B7L7_STYLE	A0A077ZSM9_STYLE	A0A077ZQ67_STYLE	A0A078ASI1_STYLE	A0A078A853_STYLE	A0A078AXS1_STYLE	A0A078BBK0_STYLE	A0A077ZUT7_STYLE	A0A078ADA9_STYLE	A0A078APA4_STYLE	A0A078AN16_STYLE	A0A078ADY2_STYLE	A0A078ADG9_STYLE	A0A077ZSA0_STYLE	A0A078A0Q9_STYLE	A0A078AM92_STYLE	A0A077ZYN4_STYLE	A0A077ZS92_STYLE
molecular_function	GO:0030234	enzyme regulator activity	1	6	0.166667	0.996624	0.00706527	1	0.638	A0A077ZRG8_STYLE
molecular_function	GO:0140326	ATPase-coupled intramembrane lipid transporter activity	17	24	0.708333	0.997838	0.00756155	1	0.719	A0A078A8Z3_STYLE	A0A078B349_STYLE	A0A078AGR8_STYLE	A0A078A6K1_STYLE	A0A077ZWZ8_STYLE	A0A078AD33_STYLE	A0A078A0G8_STYLE	A0A078AUT9_STYLE	A0A078B0S3_STYLE	A0A077ZT32_STYLE	A0A078AAZ9_STYLE	A0A077ZXL5_STYLE	A0A078AFA8_STYLE	A0A078B041_STYLE	A0A078B3G5_STYLE	A0A078B115_STYLE	A0A078B4W6_STYLE
molecular_function	GO:0003700	DNA-binding transcription factor activity	21	29	0.724138	0.997314	0.0076042	1	0.727	A0A077ZRK6_STYLE	A0A077ZQ12_STYLE	A0A078AZK0_STYLE	A0A078A6R9_STYLE	A0A077ZML2_STYLE	A0A077ZSA3_STYLE	A0A077ZP98_STYLE	A0A078AR95_STYLE	A0A078A6C0_STYLE	A0A078A4A1_STYLE	A0A078AGI2_STYLE	A0A078AKG9_STYLE	A0A078A2M5_STYLE	A0A078AVQ7_STYLE	A0A078A5E3_STYLE	A0A078A1N4_STYLE	A0A077ZR00_STYLE	A0A078A5F8_STYLE	A0A078B2R6_STYLE	A0A078AVV9_STYLE	A0A078B5K2_STYLE
molecular_function	GO:0003796	lysozyme activity	8	9	0.888889	0.999362	0.00791402	1	0.749	A0A078AHB1_STYLE	A0A078AXC4_STYLE	A0A078AL94_STYLE	A0A077ZQS7_STYLE	A0A078B1N9_STYLE	A0A078A200_STYLE	A0A078AXK5_STYLE	A0A078BBQ7_STYLE
molecular_function	GO:0004519	endonuclease activity	16	27	0.592593	0.994573	0.0119619	1	0.823	A0A078A095_STYLE	A0A077ZRN2_STYLE	A0A078A0P2_STYLE	A0A078BC96_STYLE	A0A078ASR3_STYLE	A0A078AZ39_STYLE	A0A078AMT7_STYLE	A0A078BBK0_STYLE	A0A078A083_STYLE	A0A077ZXY2_STYLE	A0A078A0Q9_STYLE	A0A078A956_STYLE	A0A078ADJ0_STYLE	A0A078ASC5_STYLE	A0A078B2X5_STYLE	A0A077ZT90_STYLE
molecular_function	GO:0070122	isopeptidase activity	9	11	0.818182	0.998144	0.0128198	1	0.854	A0A077ZRI3_STYLE	A0A078AH77_STYLE	A0A078AQE9_STYLE	A0A078A6G3_STYLE	A0A077ZP96_STYLE	A0A078BB60_STYLE	A0A078A015_STYLE	A0A078A5N2_STYLE	A0A078AXT8_STYLE
molecular_function	GO:0016788	hydrolase activity, acting on ester bonds	11	17	0.647059	0.987856	0.016057	1	0.901	A0A078AK19_STYLE	A0A077ZZQ3_STYLE	A0A078A429_STYLE	A0A078B0U3_STYLE	A0A078A0U0_STYLE	A0A078B298_STYLE	A0A078AYN9_STYLE	A0A078AB64_STYLE	A0A078B7K8_STYLE	A0A078AM77_STYLE	A0A078B9W1_STYLE
molecular_function	GO:0051959	dynein light intermediate chain binding	7	8	0.875	0.998553	0.0160986	1	0.923	A0A078AIR1_STYLE	A0A077ZZT6_STYLE	A0A078B8G1_STYLE	A0A078AF00_STYLE	A0A077ZUU0_STYLE	A0A078A7A0_STYLE	A0A078AU56_STYLE
molecular_function	GO:0004525	ribonuclease III activity	7	8	0.875	0.998553	0.0160986	1	0.923	A0A078AB32_STYLE	A0A078AAA4_STYLE	A0A077ZZW1_STYLE	A0A078AWG0_STYLE	A0A077ZUE8_STYLE	A0A077ZWZ5_STYLE	A0A078B512_STYLE
molecular_function	GO:0019901	protein kinase binding	7	8	0.875	0.998553	0.0160986	1	0.923	A0A078A6U6_STYLE	A0A078AQ20_STYLE	A0A078AEE4_STYLE	A0A078B6Q6_STYLE	A0A078ACT2_STYLE	A0A077ZRF0_STYLE	A0A078AM79_STYLE
molecular_function	GO:0016874	ligase activity	15	37	0.405405	0.988434	0.0165886	1	0.924	A0A078AFJ7_STYLE	A0A078B6H8_STYLE	A0A078AIX8_STYLE	A0A078ANU8_STYLE	A0A078A0E1_STYLE	A0A078AMZ2_STYLE	A0A078B8J0_STYLE	A0A078AEJ6_STYLE	A0A078AR91_STYLE	A0A078AHN7_STYLE	A0A078B5T5_STYLE	A0A078B3T3_STYLE	A0A078ALD4_STYLE	A0A078A2F6_STYLE	A0A077ZTK9_STYLE
molecular_function	GO:0004439	phosphatidylinositol-4,5-bisphosphate 5-phosphatase activity	5	5	1	1	0.0168219	1	0.955	A0A078A1P2_STYLE	A0A078BC96_STYLE	A0A078ASR3_STYLE	A0A078AZ39_STYLE	A0A078A0Q2_STYLE
molecular_function	GO:0000987	cis-regulatory region sequence-specific DNA binding	1	1	1	1	0.0168219	1	0.955	A0A077ZVL6_STYLE
molecular_function	GO:0097367	carbohydrate derivative binding	0	3	0	0.984757	0.01755	1	0.961
molecular_function	GO:0008234	cysteine-type peptidase activity	14	53	0.264151	0.987708	0.0176965	1	0.963	A0A078A0F6_STYLE	A0A078ADX5_STYLE	A0A078AXL6_STYLE	A0A078AJY2_STYLE	A0A078AST8_STYLE	A0A078BCM8_STYLE	A0A078AVR9_STYLE	A0A077ZSG1_STYLE	A0A078ACK5_STYLE	A0A078ABB0_STYLE	A0A077ZRH9_STYLE	A0A078A4G4_STYLE	A0A078A9H0_STYLE	A0A078AYP8_STYLE
molecular_function	GO:0008237	metallopeptidase activity	19	33	0.575758	0.988859	0.0193133	1	0.968	A0A077ZRI3_STYLE	A0A078AH77_STYLE	A0A078B475_STYLE	A0A078B8E2_STYLE	A0A078AQE9_STYLE	A0A078A6G3_STYLE	A0A078BB60_STYLE	A0A078ADX2_STYLE	A0A078BA68_STYLE	A0A078A015_STYLE	A0A078AEJ3_STYLE	A0A078A635_STYLE	A0A078B8M1_STYLE	A0A078A5N2_STYLE	A0A078AZY7_STYLE	A0A078A589_STYLE	A0A078A9L3_STYLE	A0A078AJJ7_STYLE	A0A078AXT8_STYLE
molecular_function	GO:0008233	peptidase activity	5	18	0.277778	0.98393	0.0206318	1	0.971	A0A078AUU8_STYLE	A0A078B4B9_STYLE	A0A078AMT4_STYLE	A0A078AA43_STYLE	A0A078AAX1_STYLE
molecular_function	GO:0045505	dynein intermediate chain binding	8	10	0.8	0.996151	0.0241733	1	0.982	A0A078AIR1_STYLE	A0A077ZZT6_STYLE	A0A078B8G1_STYLE	A0A078AF00_STYLE	A0A077ZUU0_STYLE	A0A078ARI0_STYLE	A0A078A7A0_STYLE	A0A078AU56_STYLE
molecular_function	GO:0008289	lipid binding	20	51	0.392157	0.982183	0.0281492	1	0.99	A0A078AD35_STYLE	A0A077ZPD4_STYLE	A0A078B9C4_STYLE	A0A077ZT98_STYLE	A0A077ZZQ4_STYLE	A0A078APQ1_STYLE	A0A078B2M4_STYLE	A0A078AW24_STYLE	A0A078B0K5_STYLE	A0A078AQ30_STYLE	A0A078A8D5_STYLE	A0A078AVF4_STYLE	A0A078ASE5_STYLE	A0A078A410_STYLE	A0A078AMH6_STYLE	A0A077ZNA0_STYLE	A0A078BCZ4_STYLE	A0A078ARH5_STYLE	A0A078ACX0_STYLE	A0A078A8Y6_STYLE
molecular_function	GO:0003684	damaged DNA binding	9	12	0.75	0.993306	0.0311969	1	0.997	A0A078B7Z4_STYLE	A0A078A803_STYLE	A0A078APK8_STYLE	A0A078AUD6_STYLE	A0A078AHU8_STYLE	A0A078AQA6_STYLE	A0A078AAS9_STYLE	A0A078AP83_STYLE	A0A078AJE8_STYLE
molecular_function	GO:0004527	exonuclease activity	15	22	0.681818	0.982555	0.0340075	1	0.998	A0A078A095_STYLE	A0A078B887_STYLE	A0A078A1K9_STYLE	A0A078BC96_STYLE	A0A078ASR3_STYLE	A0A078AZ39_STYLE	A0A078ATT7_STYLE	A0A077ZP35_STYLE	A0A078ATG1_STYLE	A0A078ABD2_STYLE	A0A078BBK0_STYLE	A0A078B6X5_STYLE	A0A078A0Q9_STYLE	A0A078A0H1_STYLE	A0A078A9U7_STYLE
molecular_function	GO:0010997	anaphase-promoting complex binding	6	7	0.857143	0.996722	0.0323179	1	0.998	A0A078A2U1_STYLE	A0A078B7R6_STYLE	A0A077ZWV2_STYLE	A0A078A298_STYLE	A0A078AYR6_STYLE	A0A077ZVN9_STYLE
molecular_function	GO:0097027	ubiquitin-protein transferase activator activity	6	7	0.857143	0.996722	0.0323179	1	0.998	A0A078A2U1_STYLE	A0A078B7R6_STYLE	A0A077ZWV2_STYLE	A0A078A298_STYLE	A0A078AYR6_STYLE	A0A077ZVN9_STYLE
molecular_function	GO:0016798	hydrolase activity, acting on glycosyl bonds	5	8	0.625	0.978868	0.0323482	1	0.998	A0A077ZTD7_STYLE	A0A078AEF5_STYLE	A0A077ZYS0_STYLE	A0A078AEM1_STYLE	A0A078ATZ4_STYLE
molecular_function	GO:0004553	hydrolase activity, hydrolyzing O-glycosyl compounds	18	39	0.461538	0.971505	0.0436959	1	0.999	A0A078ASX6_STYLE	A0A078B560_STYLE	A0A078APY5_STYLE	A0A078AFV1_STYLE	A0A078AIR9_STYLE	A0A078A0J1_STYLE	A0A078ALC5_STYLE	A0A078A1D8_STYLE	A0A078A3H2_STYLE	A0A078A7R1_STYLE	A0A078AXR4_STYLE	A0A078ACI9_STYLE	A0A078ANE3_STYLE	A0A078BBN5_STYLE	A0A078B944_STYLE	A0A078AKE6_STYLE	A0A078AJB7_STYLE	A0A078AI84_STYLE
molecular_function	GO:0005096	GTPase activator activity	12	19	0.631579	0.983255	0.0399892	1	0.999	A0A078AP92_STYLE	A0A077ZP43_STYLE	A0A078ABN0_STYLE	A0A078B2K3_STYLE	A0A078AUM0_STYLE	A0A078AVN8_STYLE	A0A078APV4_STYLE	A0A078A9I6_STYLE	A0A077ZVW0_STYLE	A0A078AHY7_STYLE	A0A077ZQS2_STYLE	A0A077ZXX3_STYLE
molecular_function	GO:0004713	protein tyrosine kinase activity	10	14	0.714286	0.990346	0.0371463	1	0.999	A0A077ZRH8_STYLE	A0A078A7J6_STYLE	A0A077ZXQ2_STYLE	A0A078B2S8_STYLE	A0A078B3A7_STYLE	A0A078A7X2_STYLE	A0A078A3C2_STYLE	A0A078BCE1_STYLE	A0A078AVI9_STYLE	A0A077ZWU0_STYLE
molecular_function	GO:0008559	ABC-type xenobiotic transporter activity	4	4	1	1	0.0380947	1	0.999	A0A078A600_STYLE	A0A077ZPI7_STYLE	A0A078A7Q5_STYLE	A0A077ZX92_STYLE
molecular_function	GO:0032266	phosphatidylinositol-3-phosphate binding	4	4	1	1	0.0380947	1	0.999	A0A077ZWD8_STYLE	A0A078A227_STYLE	A0A078B188_STYLE	A0A078ABN8_STYLE
molecular_function	GO:0000978	RNA polymerase II cis-regulatory region sequence-specific DNA binding	4	4	1	1	0.0380947	1	0.999	A0A078A8N1_STYLE	A0A077ZYV8_STYLE	A0A078B8L8_STYLE	A0A078AGL7_STYLE
molecular_function	GO:0004521	endoribonuclease activity	0	2	0	0.987458	0.042126	1	0.999
molecular_function	GO:0003723	RNA binding	87	199	0.437186	0.282568	0.754456	1	1	A0A078B0N4_STYLE	A0A078AYC5_STYLE	A0A078AV80_STYLE	A0A078B7R0_STYLE	A0A077ZMA2_STYLE	A0A078AGH7_STYLE	A0A078A9D8_STYLE	A0A078B8B6_STYLE	A0A078ADG0_STYLE	A0A077ZWC4_STYLE	A0A077ZVR1_STYLE	A0A077ZS41_STYLE	A0A077ZW86_STYLE	A0A078B1Q8_STYLE	A0A077ZT82_STYLE	A0A078B2B5_STYLE	A0A078AD64_STYLE	A0A078B3H3_STYLE	A0A078AR43_STYLE	A0A078B4F8_STYLE	A0A078ALC9_STYLE	A0A077ZP04_STYLE	A0A078ALK0_STYLE	A0A077ZYF9_STYLE	A0A078AJ50_STYLE	A0A077ZT11_STYLE	A0A077ZSV1_STYLE	A0A078A4N1_STYLE	A0A078A464_STYLE	A0A077ZRL3_STYLE	A0A078AU62_STYLE	A0A078B081_STYLE	A0A078ACK2_STYLE	A0A077ZX78_STYLE	A0A078AFN6_STYLE	A0A078B8H6_STYLE	A0A078AFG5_STYLE	A0A078AXX4_STYLE	A0A078BDA5_STYLE	A0A078B1S5_STYLE
molecular_function	GO:0005525	GTP binding	79	238	0.331933	0.000278339	0.999834	0.025	1	A0A078B552_STYLE	A0A078AMA9_STYLE	A0A077ZZD4_STYLE	A0A078ABG4_STYLE	A0A078AJE3_STYLE	A0A078A3E9_STYLE	A0A078A644_STYLE	A0A078ACU7_STYLE	A0A078A701_STYLE	A0A078A116_STYLE	A0A078A1U5_STYLE	A0A077ZUK1_STYLE	A0A077ZWN0_STYLE	A0A078AY81_STYLE	A0A078AYI6_STYLE	A0A078B6H0_STYLE	A0A078AZ46_STYLE	A0A078BAY6_STYLE	A0A078ABT3_STYLE	A0A078AMD1_STYLE	A0A078ANL3_STYLE	A0A078AKN8_STYLE	A0A078B7E1_STYLE	A0A077ZX68_STYLE	A0A078AKH1_STYLE	A0A078A9W7_STYLE	A0A078APR7_STYLE	A0A077ZTD0_STYLE	A0A078A8F9_STYLE	A0A078AJE2_STYLE	A0A077ZV53_STYLE	A0A078A1W6_STYLE	A0A077ZRU7_STYLE	A0A078AMS7_STYLE	A0A078A884_STYLE	A0A078AEM3_STYLE	A0A078AP87_STYLE	A0A078B3Q4_STYLE	A0A078A6Q4_STYLE	A0A077ZX09_STYLE
molecular_function	GO:0003924	GTPase activity	64	195	0.328205	0.000664733	0.999611	0.076	1	A0A078B552_STYLE	A0A078AMA9_STYLE	A0A077ZZD4_STYLE	A0A078ABG4_STYLE	A0A078AJE3_STYLE	A0A078A3E9_STYLE	A0A078ACU7_STYLE	A0A078A701_STYLE	A0A078A116_STYLE	A0A078A1U5_STYLE	A0A077ZUK1_STYLE	A0A077ZWN0_STYLE	A0A078AY81_STYLE	A0A078AYI6_STYLE	A0A078B6H0_STYLE	A0A078AZ46_STYLE	A0A078BAY6_STYLE	A0A078AKN8_STYLE	A0A078B7E1_STYLE	A0A077ZX68_STYLE	A0A078AKH1_STYLE	A0A078A9W7_STYLE	A0A077ZTD0_STYLE	A0A078A8F9_STYLE	A0A077ZV53_STYLE	A0A078AMS7_STYLE	A0A078AP87_STYLE	A0A078B3Q4_STYLE	A0A078A6Q4_STYLE	A0A077ZX09_STYLE	A0A077ZTW1_STYLE	A0A077ZM66_STYLE	A0A078A5X4_STYLE	A0A078ANG6_STYLE	A0A078B3W9_STYLE	A0A078B238_STYLE	A0A078AW50_STYLE	A0A078AEI3_STYLE	A0A078A8G8_STYLE	A0A077ZU21_STYLE
molecular_function	GO:0016887	ATP hydrolysis activity	59	135	0.437037	0.93011	0.0858672	1	1	A0A078B868_STYLE	A0A078A4R7_STYLE	A0A078AZZ1_STYLE	A0A078AU37_STYLE	A0A078A5X7_STYLE	A0A078B3G6_STYLE	A0A078B884_STYLE	A0A078A9A9_STYLE	A0A077ZNB8_STYLE	A0A078A6E1_STYLE	A0A078ADB2_STYLE	A0A078AHW5_STYLE	A0A078B4B9_STYLE	A0A078AT77_STYLE	A0A078ALU9_STYLE	A0A078ARF3_STYLE	A0A078AL11_STYLE	A0A078B2W6_STYLE	A0A078B9W6_STYLE	A0A078BBI9_STYLE	A0A078AMT4_STYLE	A0A078B7I9_STYLE	A0A078AF89_STYLE	A0A078AZK3_STYLE	A0A078A860_STYLE	A0A078A3J6_STYLE	A0A077ZT87_STYLE	A0A078A939_STYLE	A0A078B5D2_STYLE	A0A078B4B0_STYLE	A0A078B464_STYLE	A0A077ZNZ6_STYLE	A0A078A083_STYLE	A0A078AZ29_STYLE	A0A078A9V6_STYLE	A0A078A0I2_STYLE	A0A078AFB8_STYLE	A0A078A635_STYLE	A0A078A956_STYLE	A0A078BA33_STYLE
molecular_function	GO:0022857	transmembrane transporter activity	59	202	0.292079	0.121163	0.893836	1	1	A0A077ZUG1_STYLE	A0A078A6D0_STYLE	A0A077ZWN3_STYLE	A0A078BC21_STYLE	A0A078AE21_STYLE	A0A078A629_STYLE	A0A078A0E9_STYLE	A0A077ZS89_STYLE	A0A078AYR8_STYLE	A0A078A5R9_STYLE	A0A078B1T0_STYLE	A0A078ANB1_STYLE	A0A078A9C5_STYLE	A0A078B500_STYLE	A0A078B5U6_STYLE	A0A078B7T8_STYLE	A0A078AIN6_STYLE	A0A078B125_STYLE	A0A078A585_STYLE	A0A078B5C8_STYLE	A0A078ATR6_STYLE	A0A078B4J8_STYLE	A0A077ZPX2_STYLE	A0A077ZVI2_STYLE	A0A078B761_STYLE	A0A078AXX2_STYLE	A0A078AET1_STYLE	A0A078A1G6_STYLE	A0A078AUL0_STYLE	A0A078AAA8_STYLE	A0A078B4Y4_STYLE	A0A078BB80_STYLE	A0A078A3I1_STYLE	A0A077ZWM7_STYLE	A0A077ZX97_STYLE	A0A078B2Z9_STYLE	A0A077ZQL5_STYLE	A0A078AIK5_STYLE	A0A078B823_STYLE	A0A078AEG6_STYLE
molecular_function	GO:0016787	hydrolase activity	43	165	0.260606	0.839127	0.176051	1	1	A0A078AYC5_STYLE	A0A078BE35_STYLE	A0A078AXP4_STYLE	A0A077ZZY2_STYLE	A0A078AHM1_STYLE	A0A077ZZS9_STYLE	A0A078A4H8_STYLE	A0A078AUF3_STYLE	A0A078AQ23_STYLE	A0A078B326_STYLE	A0A078A6M4_STYLE	A0A078ACV9_STYLE	A0A078A436_STYLE	A0A078A499_STYLE	A0A078BAN8_STYLE	A0A078AQM5_STYLE	A0A078AXF3_STYLE	A0A078AS17_STYLE	A0A078AJS0_STYLE	A0A078AXX4_STYLE	A0A078A607_STYLE	A0A078B5E5_STYLE	A0A078A5L1_STYLE	A0A078A282_STYLE	A0A078AL71_STYLE	A0A078AUR9_STYLE	A0A077ZXR3_STYLE	A0A078B034_STYLE	A0A078A466_STYLE	A0A078A7G2_STYLE	A0A078BCR6_STYLE	A0A078AEF8_STYLE	A0A078AQS9_STYLE	A0A078AUM2_STYLE	A0A078AYC1_STYLE	A0A077ZV84_STYLE	A0A078B0N5_STYLE	A0A078AP83_STYLE	A0A078AT44_STYLE	A0A078AU31_STYLE
molecular_function	GO:0004842	ubiquitin-protein transferase activity	30	64	0.46875	0.782806	0.285452	1	1	A0A078ATS2_STYLE	A0A078AIP1_STYLE	A0A078AD64_STYLE	A0A078AJF9_STYLE	A0A078B1E2_STYLE	A0A078ARV4_STYLE	A0A078ADF6_STYLE	A0A078AS36_STYLE	A0A078AC74_STYLE	A0A078AWI9_STYLE	A0A078A6L7_STYLE	A0A078B8J0_STYLE	A0A077ZZ31_STYLE	A0A078B7N6_STYLE	A0A078AUW3_STYLE	A0A077ZV55_STYLE	A0A078AUR2_STYLE	A0A078B3P8_STYLE	A0A078B2T9_STYLE	A0A078AY62_STYLE	A0A077ZX79_STYLE	A0A077ZQC2_STYLE	A0A078AFZ4_STYLE	A0A078B2T5_STYLE	A0A077ZWM6_STYLE	A0A078A1Y1_STYLE	A0A078AQ38_STYLE	A0A078AL09_STYLE	A0A078A2F6_STYLE	A0A078BAA7_STYLE
molecular_function	GO:0016491	oxidoreductase activity	29	121	0.239669	7.79949e-17	1	0	1	A0A078AKB6_STYLE	A0A078AWG2_STYLE	A0A078B572_STYLE	A0A078B6B6_STYLE	A0A078ALV6_STYLE	A0A078B5B2_STYLE	A0A078ABK5_STYLE	A0A077ZP99_STYLE	A0A077ZP13_STYLE	A0A077ZQ58_STYLE	A0A077ZP25_STYLE	A0A078A9I4_STYLE	A0A078B227_STYLE	A0A078AU99_STYLE	A0A078AFE5_STYLE	A0A078AY67_STYLE	A0A078AGJ5_STYLE	A0A078B7U4_STYLE	A0A077ZX05_STYLE	A0A077ZXX7_STYLE	A0A078AD10_STYLE	A0A078ADJ0_STYLE	A0A078A4K4_STYLE	A0A077ZRN5_STYLE	A0A078AII6_STYLE	A0A077ZVB6_STYLE	A0A077ZWI4_STYLE	A0A078BDI9_STYLE	A0A077ZNV0_STYLE
molecular_function	GO:0140359	ABC-type transporter activity	27	63	0.428571	0.681159	0.411114	1	1	A0A077ZZZ6_STYLE	A0A078A0W5_STYLE	A0A078AYX5_STYLE	A0A077ZSE4_STYLE	A0A078A741_STYLE	A0A078AS56_STYLE	A0A078AW86_STYLE	A0A078API6_STYLE	A0A078ATV9_STYLE	A0A077ZS12_STYLE	A0A078B0H1_STYLE	A0A078A704_STYLE	A0A078A3T7_STYLE	A0A077ZYE3_STYLE	A0A078B992_STYLE	A0A077ZMN6_STYLE	A0A078B501_STYLE	A0A078ACY9_STYLE	A0A078AGY8_STYLE	A0A078B3C5_STYLE	A0A078AY07_STYLE	A0A078ASL1_STYLE	A0A078B483_STYLE	A0A077ZSY5_STYLE	A0A078AIC9_STYLE	A0A078APJ0_STYLE	A0A078A158_STYLE
molecular_function	GO:0004712	protein serine/threonine/tyrosine kinase activity	27	59	0.457627	0.647886	0.453334	1	1	A0A078BE35_STYLE	A0A077ZRH8_STYLE	A0A078A7J6_STYLE	A0A078ABS8_STYLE	A0A077ZXQ2_STYLE	A0A078AKC9_STYLE	A0A078B6J0_STYLE	A0A078AD32_STYLE	A0A077ZY10_STYLE	A0A078B3A7_STYLE	A0A078A7X2_STYLE	A0A078AAE6_STYLE	A0A078A3C2_STYLE	A0A077ZWP4_STYLE	A0A078B4F1_STYLE	A0A077ZR58_STYLE	A0A077ZN58_STYLE	A0A078BCE1_STYLE	A0A078AWI1_STYLE	A0A077ZNS8_STYLE	A0A078B2Q1_STYLE	A0A078B1W4_STYLE	A0A078ACK1_STYLE	A0A078AVI9_STYLE	A0A078AD47_STYLE	A0A078A2C5_STYLE	A0A078A4P9_STYLE
molecular_function	GO:0004722	protein serine/threonine phosphatase activity	27	40	0.675	0.588886	0.508797	1	1	A0A078ASI5_STYLE	A0A078A7L8_STYLE	A0A078A0M8_STYLE	A0A078B2G9_STYLE	A0A078AI02_STYLE	A0A078ADY3_STYLE	A0A078AJZ1_STYLE	A0A078A6D9_STYLE	A0A077ZS90_STYLE	A0A077ZYC3_STYLE	A0A078ANT2_STYLE	A0A078AUS1_STYLE	A0A077ZWF4_STYLE	A0A078ARX6_STYLE	A0A078A602_STYLE	A0A078APS0_STYLE	A0A077ZWC3_STYLE	A0A078A3E0_STYLE	A0A078ATI3_STYLE	A0A078BDD1_STYLE	A0A078A6I4_STYLE	A0A078A191_STYLE	A0A078AJP9_STYLE	A0A078AQL3_STYLE	A0A078AD45_STYLE	A0A078A7D1_STYLE	A0A077ZVD4_STYLE
molecular_function	GO:0004198	calcium-dependent cysteine-type endopeptidase activity	24	46	0.521739	0.892705	0.17222	1	1	A0A077ZRQ4_STYLE	A0A078A0X8_STYLE	A0A077ZUS6_STYLE	A0A078B5K1_STYLE	A0A078B2D4_STYLE	A0A078ABZ3_STYLE	A0A078AGF2_STYLE	A0A078B1A5_STYLE	A0A078B8X6_STYLE	A0A078B333_STYLE	A0A077ZNK0_STYLE	A0A078AK08_STYLE	A0A078A3Q8_STYLE	A0A078AGL1_STYLE	A0A078B0E7_STYLE	A0A078A0N5_STYLE	A0A078B8U0_STYLE	A0A078B8I1_STYLE	A0A078ABM1_STYLE	A0A078ACB3_STYLE	A0A078AZ10_STYLE	A0A078ACE3_STYLE	A0A078B814_STYLE	A0A078AMF6_STYLE
molecular_function	GO:0004386	helicase activity	24	47	0.510638	0.843738	0.208119	1	1	A0A078BBA8_STYLE	A0A078ABY9_STYLE	A0A077ZNR7_STYLE	A0A078ACV9_STYLE	A0A078AJC5_STYLE	A0A078B6N6_STYLE	A0A078ACK2_STYLE	A0A078AJS0_STYLE	A0A078AVU2_STYLE	A0A078B6T2_STYLE	A0A078AZB4_STYLE	A0A078AK32_STYLE	A0A078B7B3_STYLE	A0A078A5L1_STYLE	A0A078AL71_STYLE	A0A077ZQ16_STYLE	A0A078BCR6_STYLE	A0A078BBQ1_STYLE	A0A078ASC5_STYLE	A0A078A5U9_STYLE	A0A077ZYW9_STYLE	A0A078B5S4_STYLE	A0A078AIY0_STYLE	A0A078A985_STYLE
molecular_function	GO:0003743	translation initiation factor activity	23	44	0.522727	0.891295	0.17586	1	1	A0A078B4Q8_STYLE	A0A077ZSW6_STYLE	A0A077ZPF3_STYLE	A0A078B1H2_STYLE	A0A078BAY6_STYLE	A0A078A9Q3_STYLE	A0A077ZSQ8_STYLE	A0A078AT92_STYLE	A0A078AFY3_STYLE	A0A078AIV3_STYLE	A0A078AHW6_STYLE	A0A078AW79_STYLE	A0A078A7T3_STYLE	A0A078AY99_STYLE	A0A078B449_STYLE	A0A078ANI5_STYLE	A0A077ZUN5_STYLE	A0A078AW49_STYLE	A0A078AYM7_STYLE	A0A077ZQJ0_STYLE	A0A078ACH6_STYLE	A0A077ZUQ0_STYLE	A0A078BDS8_STYLE
molecular_function	GO:0106310	protein serine kinase activity	23	40	0.575	0.968134	0.0622329	1	1	A0A078BE35_STYLE	A0A077ZRH8_STYLE	A0A078A7J6_STYLE	A0A077ZXQ2_STYLE	A0A078AKC9_STYLE	A0A078B6J0_STYLE	A0A078AD32_STYLE	A0A077ZY10_STYLE	A0A078B3A7_STYLE	A0A078A7X2_STYLE	A0A078A3C2_STYLE	A0A077ZWP4_STYLE	A0A077ZR58_STYLE	A0A077ZN58_STYLE	A0A078BCE1_STYLE	A0A078AWI1_STYLE	A0A077ZNS8_STYLE	A0A078B2Q1_STYLE	A0A078B1W4_STYLE	A0A078ACK1_STYLE	A0A078AVI9_STYLE	A0A078AD47_STYLE	A0A078A2C5_STYLE
molecular_function	GO:0003735	structural constituent of ribosome	21	105	0.2	1.41553e-07	1	0	1	A0A078B8B6_STYLE	A0A077ZRH8_STYLE	A0A078AVH0_STYLE	A0A078AUS4_STYLE	A0A078A7Z0_STYLE	A0A077ZSU2_STYLE	A0A077ZRL3_STYLE	A0A078AJ23_STYLE	A0A078B2F9_STYLE	A0A077ZWA7_STYLE	A0A078AQV5_STYLE	A0A078BED0_STYLE	A0A078AAY2_STYLE	A0A078B0J4_STYLE	A0A078AJA7_STYLE	A0A078AAC9_STYLE	A0A078ANJ1_STYLE	A0A078A2K0_STYLE	A0A078B2N8_STYLE	A0A078AJ06_STYLE	A0A078AIN9_STYLE
molecular_function	GO:0019706	protein-cysteine S-palmitoyltransferase activity	21	50	0.42	0.434594	0.674067	1	1	A0A078AWI7_STYLE	A0A078AW68_STYLE	A0A078AYC6_STYLE	A0A078A324_STYLE	A0A077ZN26_STYLE	A0A078B196_STYLE	A0A078A0C5_STYLE	A0A078AI36_STYLE	A0A078AMD5_STYLE	A0A078AFM5_STYLE	A0A078AUG0_STYLE	A0A078AKH7_STYLE	A0A078A9W9_STYLE	A0A078B163_STYLE	A0A077ZZK2_STYLE	A0A078A140_STYLE	A0A077ZSA7_STYLE	A0A078AI94_STYLE	A0A078A9N9_STYLE	A0A078AKL0_STYLE	A0A078AD59_STYLE
molecular_function	GO:0008168	methyltransferase activity	21	59	0.355932	0.0515001	0.965387	1	1	A0A078ANC0_STYLE	A0A077ZYG3_STYLE	A0A078AHV2_STYLE	A0A077ZWB9_STYLE	A0A078AXT4_STYLE	A0A078AB31_STYLE	A0A077ZZ07_STYLE	A0A078AKA4_STYLE	A0A078AN54_STYLE	A0A078A9P2_STYLE	A0A078ALF1_STYLE	A0A078B888_STYLE	A0A078BAB5_STYLE	A0A078AQR4_STYLE	A0A078A2Y6_STYLE	A0A078A8C1_STYLE	A0A078B5V1_STYLE	A0A078B928_STYLE	A0A078AFY5_STYLE	A0A078AIE1_STYLE	A0A078A9X5_STYLE
molecular_function	GO:0004725	protein tyrosine phosphatase activity	20	41	0.487805	0.774341	0.329975	1	1	A0A078AHC5_STYLE	A0A078BAG9_STYLE	A0A078BBG4_STYLE	A0A078AEX8_STYLE	A0A078A090_STYLE	A0A078A377_STYLE	A0A078AV99_STYLE	A0A078B9M8_STYLE	A0A078A2T8_STYLE	A0A078B6K3_STYLE	A0A078AVG4_STYLE	A0A078AY68_STYLE	A0A078B9L7_STYLE	A0A078AY45_STYLE	A0A078A6L2_STYLE	A0A077ZUN6_STYLE	A0A078ATL8_STYLE	A0A078AVW2_STYLE	A0A078B0V7_STYLE	A0A078A9R8_STYLE
molecular_function	GO:0008138	protein tyrosine/serine/threonine phosphatase activity	20	40	0.5	0.816589	0.279089	1	1	A0A078AFZ1_STYLE	A0A078AHC5_STYLE	A0A078BBG4_STYLE	A0A078A090_STYLE	A0A078BBJ2_STYLE	A0A078A2T8_STYLE	A0A078BA90_STYLE	A0A078AU18_STYLE	A0A078B5Z7_STYLE	A0A078AY45_STYLE	A0A078BB39_STYLE	A0A078A6L2_STYLE	A0A078AMY6_STYLE	A0A077ZUN6_STYLE	A0A078A0P0_STYLE	A0A078AVW2_STYLE	A0A078B0V7_STYLE	A0A078AH11_STYLE	A0A078A9R8_STYLE	A0A078BB78_STYLE
molecular_function	GO:0000287	magnesium ion binding	19	50	0.38	0.229972	0.848085	1	1	A0A078A8Z3_STYLE	A0A078B349_STYLE	A0A078AZ33_STYLE	A0A078A6K1_STYLE	A0A078B9M3_STYLE	A0A078AD33_STYLE	A0A078A0G8_STYLE	A0A078AUT9_STYLE	A0A078B0S3_STYLE	A0A078AAZ9_STYLE	A0A078AV09_STYLE	A0A077ZXL5_STYLE	A0A078AFA8_STYLE	A0A078B041_STYLE	A0A078B4A7_STYLE	A0A078B3G5_STYLE	A0A078B115_STYLE	A0A078AJY4_STYLE	A0A078B4W6_STYLE
molecular_function	GO:0020037	heme binding	18	71	0.253521	0.000763253	0.999696	0.088	1	A0A078AQQ7_STYLE	A0A078AYB7_STYLE	A0A078AJJ3_STYLE	A0A078BA53_STYLE	A0A078ART4_STYLE	A0A078ACX6_STYLE	A0A078AG61_STYLE	A0A078B6E3_STYLE	A0A078ARV6_STYLE	A0A078B5Q6_STYLE	A0A078AUR1_STYLE	A0A078ASK4_STYLE	A0A078AMW1_STYLE	A0A078AKC4_STYLE	A0A078BB46_STYLE	A0A078AKE0_STYLE	A0A078A621_STYLE	A0A078B9R1_STYLE
molecular_function	GO:0003824	catalytic activity	18	84	0.214286	5.16597e-08	1	0	1	A0A077ZZ51_STYLE	A0A078A2J1_STYLE	A0A078B5C7_STYLE	A0A078A8N3_STYLE	A0A077ZW72_STYLE	A0A078AR68_STYLE	A0A078AWD8_STYLE	A0A077ZWQ1_STYLE	A0A078B2W1_STYLE	A0A077ZZY9_STYLE	A0A078AXV3_STYLE	A0A077ZY16_STYLE	A0A077ZXP7_STYLE	A0A078AYM1_STYLE	A0A078B9R0_STYLE	A0A078A952_STYLE	A0A077ZWF1_STYLE	A0A078B1C5_STYLE
molecular_function	GO:0004497	monooxygenase activity	17	51	0.333333	0.147062	0.905675	1	1	A0A078AQQ7_STYLE	A0A078AJJ3_STYLE	A0A078A4X8_STYLE	A0A078A348_STYLE	A0A078ART4_STYLE	A0A078ACX6_STYLE	A0A078AG61_STYLE	A0A078B6E3_STYLE	A0A078ARV6_STYLE	A0A077ZW52_STYLE	A0A078A2U4_STYLE	A0A078AUR1_STYLE	A0A078AHB6_STYLE	A0A078AMW1_STYLE	A0A078AKC4_STYLE	A0A078AKE0_STYLE	A0A078A621_STYLE
molecular_function	GO:0004190	aspartic-type endopeptidase activity	17	35	0.485714	0.75689	0.360343	1	1	A0A078AMP4_STYLE	A0A078A2X4_STYLE	A0A078AT88_STYLE	A0A078AJ03_STYLE	A0A078A8U6_STYLE	A0A078AXF8_STYLE	A0A078A9H3_STYLE	A0A078ATY9_STYLE	A0A078ARS6_STYLE	A0A077ZY27_STYLE	A0A078AKN2_STYLE	A0A078AGT5_STYLE	A0A078AIP4_STYLE	A0A078A556_STYLE	A0A078A442_STYLE	A0A077ZNZ0_STYLE	A0A077ZS95_STYLE
molecular_function	GO:0005506	iron ion binding	16	61	0.262295	0.00153879	0.999389	0.138	1	A0A078AQQ7_STYLE	A0A077ZXP2_STYLE	A0A078ART4_STYLE	A0A078ACX6_STYLE	A0A078AG61_STYLE	A0A078AQ49_STYLE	A0A078B6E3_STYLE	A0A078ADT9_STYLE	A0A078ARV6_STYLE	A0A078AUR1_STYLE	A0A078A6W0_STYLE	A0A078AMW1_STYLE	A0A078AKC4_STYLE	A0A078AKE0_STYLE	A0A078A621_STYLE	A0A078B9R1_STYLE
molecular_function	GO:0071949	FAD binding	16	34	0.470588	0.696599	0.432296	1	1	A0A078AJJ3_STYLE	A0A078A348_STYLE	A0A077ZXD9_STYLE	A0A078AJ33_STYLE	A0A078AMN5_STYLE	A0A078B1C4_STYLE	A0A078ASA5_STYLE	A0A077ZP25_STYLE	A0A078A9I4_STYLE	A0A078AJU6_STYLE	A0A077ZW52_STYLE	A0A078ARA7_STYLE	A0A078A2U4_STYLE	A0A078AA69_STYLE	A0A077ZRN5_STYLE	A0A078AHB6_STYLE
molecular_function	GO:0016740	transferase activity	15	80	0.1875	0.158468	0.854634	1	1	A0A078AHK7_STYLE	A0A078A6E9_STYLE	A0A078BAS4_STYLE	A0A078B4P6_STYLE	A0A078B873_STYLE	A0A077ZU14_STYLE	A0A078A1W3_STYLE	A0A078ASK2_STYLE	A0A078B752_STYLE	A0A078ALX1_STYLE	A0A078AW27_STYLE	A0A078B6Z8_STYLE	A0A078BDU0_STYLE	A0A077ZU55_STYLE	A0A077ZRS7_STYLE
molecular_function	GO:0003950	NAD+ ADP-ribosyltransferase activity	15	29	0.517241	0.842771	0.26288	1	1	A0A078ABV7_STYLE	A0A077ZVI5_STYLE	A0A077ZVP2_STYLE	A0A078AAZ7_STYLE	A0A078B3K9_STYLE	A0A078ADZ4_STYLE	A0A078AXK8_STYLE	A0A078AZG2_STYLE	A0A078AAC2_STYLE	A0A077ZW68_STYLE	A0A078APX7_STYLE	A0A078AF52_STYLE	A0A078A9R4_STYLE	A0A078B270_STYLE	A0A078APZ4_STYLE
molecular_function	GO:0003678	DNA helicase activity	13	28	0.464286	0.70511	0.418906	1	1	A0A078B3G6_STYLE	A0A078B5M7_STYLE	A0A078A9A9_STYLE	A0A078A6E1_STYLE	A0A078ALU9_STYLE	A0A078AZ29_STYLE	A0A078A9V6_STYLE	A0A077ZZK7_STYLE	A0A078AHQ0_STYLE	A0A078AQ99_STYLE	A0A078AP83_STYLE	A0A078BEG2_STYLE	A0A077ZWI1_STYLE
molecular_function	GO:0016286	small conductance calcium-activated potassium channel activity	13	26	0.5	0.787349	0.34271	1	1	A0A078ACR7_STYLE	A0A077ZYR6_STYLE	A0A078A862_STYLE	A0A078ARA1_STYLE	A0A078A5D9_STYLE	A0A078AZA6_STYLE	A0A078BBZ2_STYLE	A0A078A4R3_STYLE	A0A078B4Z9_STYLE	A0A078AG52_STYLE	A0A078A3V8_STYLE	A0A078A496_STYLE	A0A078A181_STYLE
molecular_function	GO:0005227	calcium activated cation channel activity	12	24	0.5	0.8348	0.245244	1	1	A0A078AUH1_STYLE	A0A077ZPE3_STYLE	A0A078AEA4_STYLE	A0A078A4F9_STYLE	A0A078BDT4_STYLE	A0A078AGN0_STYLE	A0A078ADM9_STYLE	A0A078B6J6_STYLE	A0A078ALJ1_STYLE	A0A078A9Z2_STYLE	A0A077ZXH3_STYLE	A0A078AIX6_STYLE
molecular_function	GO:0003887	DNA-directed DNA polymerase activity	12	19	0.631579	0.971054	0.0759629	1	1	A0A078B887_STYLE	A0A078B7Z4_STYLE	A0A078APK8_STYLE	A0A077ZTC7_STYLE	A0A078AHU8_STYLE	A0A078AQA6_STYLE	A0A078AAS9_STYLE	A0A078A256_STYLE	A0A078A4C8_STYLE	A0A078A599_STYLE	A0A077ZP56_STYLE	A0A077ZYS1_STYLE
molecular_function	GO:0003899	DNA-directed 5'-3' RNA polymerase activity	11	26	0.423077	0.313382	0.806528	1	1	A0A078A1C9_STYLE	A0A077ZXF3_STYLE	A0A078AUL4_STYLE	A0A078AGZ1_STYLE	A0A078B697_STYLE	A0A078AMQ2_STYLE	A0A077ZZS3_STYLE	A0A077ZWC1_STYLE	A0A078AVQ3_STYLE	A0A078B0L5_STYLE	A0A077ZYN6_STYLE
molecular_function	GO:0016705	oxidoreductase activity, acting on paired donors, with incorporation or reduction of molecular oxygen	11	40	0.275	0.0154057	0.992772	0.882	1	A0A078AQQ7_STYLE	A0A078ART4_STYLE	A0A078ACX6_STYLE	A0A078AG61_STYLE	A0A078B6E3_STYLE	A0A078ARV6_STYLE	A0A078AUR1_STYLE	A0A078AMW1_STYLE	A0A078AKC4_STYLE	A0A078AKE0_STYLE	A0A078A621_STYLE
molecular_function	GO:0030170	pyridoxal phosphate binding	11	45	0.244444	0.00483847	0.998208	0.437	1	A0A078B0U8_STYLE	A0A078BCQ3_STYLE	A0A078A0E1_STYLE	A0A078B4T9_STYLE	A0A078A6P4_STYLE	A0A078AWT8_STYLE	A0A077ZTY8_STYLE	A0A078AMN8_STYLE	A0A078BAN9_STYLE	A0A078B098_STYLE	A0A078BCG0_STYLE
molecular_function	GO:0061630	ubiquitin protein ligase activity	11	21	0.52381	0.837102	0.285673	1	1	A0A078A3Q9_STYLE	A0A078B2V7_STYLE	A0A077ZPV2_STYLE	A0A078AYW9_STYLE	A0A077ZXQ1_STYLE	A0A078B3N1_STYLE	A0A078A3Y1_STYLE	A0A078AR91_STYLE	A0A078AAJ1_STYLE	A0A077ZXP6_STYLE	A0A077ZSI1_STYLE
molecular_function	GO:0003724	RNA helicase activity	10	22	0.454545	0.633369	0.534579	1	1	A0A078AYC5_STYLE	A0A078AUF3_STYLE	A0A078AQM5_STYLE	A0A078AXX4_STYLE	A0A078B837_STYLE	A0A078A282_STYLE	A0A078B034_STYLE	A0A078A466_STYLE	A0A078AEF8_STYLE	A0A078AMQ3_STYLE
molecular_function	GO:0051539	4 iron, 4 sulfur cluster binding	10	21	0.47619	0.705876	0.458239	1	1	A0A078B887_STYLE	A0A078B9U0_STYLE	A0A078B5D7_STYLE	A0A078ARF3_STYLE	A0A078ATG3_STYLE	A0A078B5D2_STYLE	A0A078ACQ0_STYLE	A0A078AMI8_STYLE	A0A077ZP56_STYLE	A0A077ZYS1_STYLE
molecular_function	GO:0003779	actin binding	10	16	0.625	0.924037	0.165194	1	1	A0A078A4I9_STYLE	A0A078B0T4_STYLE	A0A078BB52_STYLE	A0A078ABW5_STYLE	A0A078ABK2_STYLE	A0A078A6A1_STYLE	A0A078AK82_STYLE	A0A078ANE2_STYLE	A0A078AW71_STYLE	A0A077ZUM4_STYLE
molecular_function	GO:0004185	serine-type carboxypeptidase activity	9	16	0.5625	0.979949	0.0525261	1	1	A0A077ZRH6_STYLE	A0A078AVP5_STYLE	A0A078APP7_STYLE	A0A078B103_STYLE	A0A078B1G0_STYLE	A0A078A8H3_STYLE	A0A078AE66_STYLE	A0A078AY15_STYLE	A0A078BD23_STYLE
molecular_function	GO:0016853	isomerase activity	8	24	0.333333	0.00387817	0.998048	0.384	1	A0A078A4R7_STYLE	A0A078AZV2_STYLE	A0A078AY96_STYLE	A0A077ZWN7_STYLE	A0A078AVH2_STYLE	A0A078B8C4_STYLE	A0A078AZR9_STYLE	A0A078AN49_STYLE
molecular_function	GO:0000166	nucleotide binding	8	21	0.380952	0.951943	0.0538672	1	1	A0A078A2V7_STYLE	A0A078B887_STYLE	A0A078A256_STYLE	A0A077ZSE8_STYLE	A0A078ALH5_STYLE	A0A078A5Z4_STYLE	A0A077ZP56_STYLE	A0A077ZYS1_STYLE
molecular_function	GO:0047834	D-threo-aldose 1-dehydrogenase activity	8	25	0.32	0.151848	0.925812	1	1	A0A078AMG9_STYLE	A0A077ZSG8_STYLE	A0A078A7J5_STYLE	A0A078B4B6_STYLE	A0A078AM47_STYLE	A0A078AE02_STYLE	A0A078AS93_STYLE	A0A078A2T5_STYLE
molecular_function	GO:0008641	ubiquitin-like modifier activating enzyme activity	8	11	0.727273	0.962854	0.106724	1	1	A0A078A262_STYLE	A0A078A8T6_STYLE	A0A078BA35_STYLE	A0A077ZP34_STYLE	A0A078BAH3_STYLE	A0A077ZMI9_STYLE	A0A077ZY60_STYLE	A0A078ADS8_STYLE
molecular_function	GO:0000049	tRNA binding	7	18	0.388889	0.418394	0.753113	1	1	A0A078BB00_STYLE	A0A078A0N0_STYLE	A0A077ZQ01_STYLE	A0A078ATN0_STYLE	A0A078A8A7_STYLE	A0A078BAP0_STYLE	A0A077ZZF1_STYLE
molecular_function	GO:0003746	translation elongation factor activity	7	26	0.269231	0.0549411	0.978237	1	1	A0A078B552_STYLE	A0A078ANP0_STYLE	A0A078A574_STYLE	A0A078BDE6_STYLE	A0A078AVG9_STYLE	A0A078AQU9_STYLE	A0A078A3B4_STYLE
molecular_function	GO:0004222	metalloendopeptidase activity	7	17	0.411765	0.501413	0.686416	1	1	A0A078B2J5_STYLE	A0A077ZP96_STYLE	A0A078B2W6_STYLE	A0A078ATE8_STYLE	A0A078B4B0_STYLE	A0A078AXD3_STYLE	A0A078A4F1_STYLE
molecular_function	GO:0008194	UDP-glycosyltransferase activity	7	12	0.583333	0.882866	0.212651	1	1	A0A078ABC1_STYLE	A0A078AUW5_STYLE	A0A078AUL6_STYLE	A0A078AY26_STYLE	A0A078AFS2_STYLE	A0A078AZ43_STYLE	A0A078ANF9_STYLE
molecular_function	GO:0016779	nucleotidyltransferase activity	6	21	0.285714	0.236904	0.820859	1	1	A0A078B737_STYLE	A0A078AQA3_STYLE	A0A078B649_STYLE	A0A078BB00_STYLE	A0A078A8Q1_STYLE	A0A077ZY18_STYLE
molecular_function	GO:0015297	antiporter activity	6	32	0.1875	0.000126234	0.999967	0.009	1	A0A078AXN8_STYLE	A0A077ZX42_STYLE	A0A078A327_STYLE	A0A078ADG7_STYLE	A0A078A3H9_STYLE	A0A078AEG2_STYLE
molecular_function	GO:0042910	xenobiotic transmembrane transporter activity	6	32	0.1875	0.0324159	0.986169	0.995	1	A0A078AXN8_STYLE	A0A077ZX42_STYLE	A0A078A327_STYLE	A0A078ADG7_STYLE	A0A078A3H9_STYLE	A0A078AEG2_STYLE
molecular_function	GO:0005198	structural molecule activity	6	10	0.6	2.37458e-06	0.999999	0	1	A0A078ABN2_STYLE	A0A078AR82_STYLE	A0A077ZZ80_STYLE	A0A078A038_STYLE	A0A078BAW4_STYLE	A0A078AW43_STYLE
molecular_function	GO:0034722	gamma-glutamyl-peptidase activity	6	11	0.545455	0.840239	0.346135	1	1	A0A078A9K3_STYLE	A0A078B5Q3_STYLE	A0A078AHB4_STYLE	A0A078B5U2_STYLE	A0A078AQI7_STYLE	A0A078A6Y3_STYLE
molecular_function	GO:0050660	flavin adenine dinucleotide binding	6	23	0.26087	0.236583	0.838435	1	1	A0A078AMR1_STYLE	A0A078B6H9_STYLE	A0A078B5N1_STYLE	A0A078B6B0_STYLE	A0A077ZY16_STYLE	A0A078AHL9_STYLE
molecular_function	GO:0043130	ubiquitin binding	6	8	0.75	0.983901	0.0809757	1	1	A0A077ZWD8_STYLE	A0A078AUD6_STYLE	A0A078AKE1_STYLE	A0A078B6T8_STYLE	A0A078BAR3_STYLE	A0A078ACI4_STYLE
molecular_function	GO:0005085	guanyl-nucleotide exchange factor activity	6	10	0.6	0.907255	0.244477	1	1	A0A078APH2_STYLE	A0A078BFD6_STYLE	A0A078AD18_STYLE	A0A078AC25_STYLE	A0A078B7U0_STYLE	A0A078BC62_STYLE
molecular_function	GO:0003755	peptidyl-prolyl cis-trans isomerase activity	6	29	0.206897	0.00736161	0.997856	0.622	1	A0A078AZ60_STYLE	A0A078A2H9_STYLE	A0A078AVW1_STYLE	A0A077ZRR2_STYLE	A0A077ZXD0_STYLE	A0A078B8Z5_STYLE
molecular_function	GO:0031267	small GTPase binding	6	17	0.352941	0.313584	0.837264	1	1	A0A078AJL8_STYLE	A0A078ABX2_STYLE	A0A078AKI1_STYLE	A0A078A0P5_STYLE	A0A078B3M8_STYLE	A0A078ARE4_STYLE
molecular_function	GO:0030983	mismatched DNA binding	6	12	0.5	0.757909	0.450179	1	1	A0A077ZR67_STYLE	A0A077ZQV7_STYLE	A0A078BB24_STYLE	A0A078A956_STYLE	A0A078ADI5_STYLE	A0A078AYF9_STYLE
molecular_function	GO:0016757	glycosyltransferase activity	5	20	0.25	0.182146	0.865081	1	1	A0A078B3J9_STYLE	A0A077ZP91_STYLE	A0A077ZNT0_STYLE	A0A078AHW0_STYLE	A0A078A161_STYLE
molecular_function	GO:0051082	unfolded protein binding	5	32	0.15625	0.00060892	0.999871	0.071	1	A0A078B868_STYLE	A0A077ZP75_STYLE	A0A078A3J6_STYLE	A0A078AJ43_STYLE	A0A078AFB8_STYLE
molecular_function	GO:0016409	palmitoyltransferase activity	5	6	0.833333	0.683351	0.417588	1	1	A0A078A0B3_STYLE	A0A078BCJ3_STYLE	A0A078AVE7_STYLE	A0A078BDV1_STYLE	A0A078BBL0_STYLE
molecular_function	GO:0003980	UDP-glucose:glycoprotein glucosyltransferase activity	5	6	0.833333	0.992573	0.0637973	1	1	A0A078ACC1_STYLE	A0A078A8C5_STYLE	A0A078BCM3_STYLE	A0A078AF13_STYLE	A0A077ZXD2_STYLE
molecular_function	GO:0004177	aminopeptidase activity	5	13	0.384615	0.169971	0.91903	1	1	A0A078B8E2_STYLE	A0A078BA68_STYLE	A0A078B8M1_STYLE	A0A078A589_STYLE	A0A078A9L3_STYLE
molecular_function	GO:0042162	telomeric DNA binding	5	7	0.714286	0.968803	0.100955	1	1	A0A078AC33_STYLE	A0A077ZYS3_STYLE	A0A078AEB0_STYLE	A0A078AP83_STYLE	A0A078AH67_STYLE
molecular_function	GO:0036310	ATP-dependent DNA/DNA annealing activity	5	6	0.833333	0.992573	0.0637973	1	1	A0A078A9Y4_STYLE	A0A077ZTQ0_STYLE	A0A078B831_STYLE	A0A078B9F0_STYLE	A0A078AEH7_STYLE
molecular_function	GO:0051537	2 iron, 2 sulfur cluster binding	5	18	0.277778	0.12066	0.9528	1	1	A0A078AG69_STYLE	A0A078AN11_STYLE	A0A078AY67_STYLE	A0A078AJJ8_STYLE	A0A078ADP1_STYLE
molecular_function	GO:0008408	3'-5' exonuclease activity	5	10	0.5	0.619911	0.556942	1	1	A0A078AAD0_STYLE	A0A077ZX61_STYLE	A0A078BCL3_STYLE	A0A077ZTH1_STYLE	A0A078AJH9_STYLE
molecular_function	GO:0008173	RNA methyltransferase activity	5	6	0.833333	0.919249	0.162898	1	1	A0A077ZWC4_STYLE	A0A078BEN8_STYLE	A0A078B8H6_STYLE	A0A078AYD3_STYLE	A0A078A984_STYLE
molecular_function	GO:0009002	serine-type D-Ala-D-Ala carboxypeptidase activity	5	6	0.833333	0.992573	0.0637973	1	1	A0A078B7C1_STYLE	A0A077ZVE0_STYLE	A0A078AZ93_STYLE	A0A078A866_STYLE	A0A078ADV7_STYLE
molecular_function	GO:0004176	ATP-dependent peptidase activity	5	9	0.555556	0.846563	0.359519	1	1	A0A078B2W6_STYLE	A0A078B4B0_STYLE	A0A078AG78_STYLE	A0A078B790_STYLE	A0A078A4F1_STYLE
molecular_function	GO:0004767	sphingomyelin phosphodiesterase activity	5	7	0.714286	0.967682	0.142496	1	1	A0A077ZTD7_STYLE	A0A078AEF5_STYLE	A0A077ZYS0_STYLE	A0A078AEM1_STYLE	A0A078ATZ4_STYLE
molecular_function	GO:0016746	acyltransferase activity	4	15	0.266667	0.00316342	0.998099	0.329	1	A0A078AE71_STYLE	A0A078AAY1_STYLE	A0A077ZZD9_STYLE	A0A078AMV9_STYLE
molecular_function	GO:0004707	MAP kinase activity	4	18	0.222222	0.0471995	0.985862	1	1	A0A078ATW7_STYLE	A0A078ABS8_STYLE	A0A078B4F1_STYLE	A0A078AF14_STYLE
molecular_function	GO:0004252	serine-type endopeptidase activity	4	16	0.25	0.0955847	0.967663	1	1	A0A078AW55_STYLE	A0A078A8S3_STYLE	A0A078AG78_STYLE	A0A078B790_STYLE
molecular_function	GO:0016747	acyltransferase activity, transferring groups other than amino-acyl groups	4	11	0.363636	0.0190369	0.987895	0.929	1	A0A078BBV2_STYLE	A0A078B497_STYLE	A0A078ALZ5_STYLE	A0A078AQJ3_STYLE
molecular_function	GO:0003729	mRNA binding	4	5	0.8	0.992573	0.0637973	1	1	A0A078A8J1_STYLE	A0A078A4R5_STYLE	A0A078BBG2_STYLE	A0A078AG29_STYLE
molecular_function	GO:0015078	proton transmembrane transporter activity	4	13	0.307692	0.00511079	0.998257	0.474	1	A0A077ZPQ9_STYLE	A0A078AVJ0_STYLE	A0A078AZ76_STYLE	A0A077ZYP7_STYLE
molecular_function	GO:0008081	phosphoric diester hydrolase activity	4	20	0.2	0.26177	0.829752	1	1	A0A077ZTJ5_STYLE	A0A078AWB4_STYLE	A0A077ZSA1_STYLE	A0A077ZVX6_STYLE
molecular_function	GO:0004144	diacylglycerol O-acyltransferase activity	4	12	0.333333	0.324554	0.853154	1	1	A0A078AGM3_STYLE	A0A078A5Z9_STYLE	A0A078A5D0_STYLE	A0A077ZUU1_STYLE
molecular_function	GO:0046983	protein dimerization activity	4	9	0.444444	0.000557988	0.999848	0.064	1	A0A078AMD0_STYLE	A0A077ZVL6_STYLE	A0A078AGL7_STYLE	A0A078B587_STYLE
molecular_function	GO:0030276	clathrin binding	4	5	0.8	0.967682	0.142496	1	1	A0A078AC96_STYLE	A0A078A0W8_STYLE	A0A077ZR32_STYLE	A0A077ZTC5_STYLE
molecular_function	GO:0051287	NAD binding	4	17	0.235294	0.0402564	0.98471	0.999	1	A0A078B9U1_STYLE	A0A078ATG3_STYLE	A0A078BEE0_STYLE	A0A077ZWI4_STYLE
molecular_function	GO:0008374	O-acyltransferase activity	4	10	0.4	0.302298	0.830029	1	1	A0A078B5T8_STYLE	A0A077ZXC0_STYLE	A0A078A9F2_STYLE	A0A078AM77_STYLE
molecular_function	GO:0016714	oxidoreductase activity, acting on paired donors, with incorporation or reduction of molecular oxygen, reduced pteridine as one donor, and incorporation of one atom of oxygen	4	8	0.5	0.754971	0.504147	1	1	A0A077ZXP2_STYLE	A0A078AQ49_STYLE	A0A078ADT9_STYLE	A0A078A6W0_STYLE
molecular_function	GO:0016829	lyase activity	4	13	0.307692	0.000731204	0.999703	0.085	1	A0A078A3N1_STYLE	A0A078AN05_STYLE	A0A078B098_STYLE	A0A078ABT8_STYLE
molecular_function	GO:0005544	calcium-dependent phospholipid binding	4	13	0.307692	0.245987	0.897216	1	1	A0A078A9P4_STYLE	A0A078AFD0_STYLE	A0A078AJQ3_STYLE	A0A078A555_STYLE
molecular_function	GO:0003697	single-stranded DNA binding	4	9	0.444444	0.761292	0.429345	1	1	A0A077ZQT6_STYLE	A0A078AMQ2_STYLE	A0A078A9K4_STYLE	A0A078AAX1_STYLE
molecular_function	GO:0043015	gamma-tubulin binding	4	5	0.8	0.983178	0.123186	1	1	A0A078ALA9_STYLE	A0A078AI50_STYLE	A0A078A0N9_STYLE	A0A078AAJ1_STYLE
molecular_function	GO:0031625	ubiquitin protein ligase binding	4	7	0.571429	0.857504	0.374588	1	1	A0A077ZU47_STYLE	A0A078AE11_STYLE	A0A077ZVP3_STYLE	A0A078A9I7_STYLE
molecular_function	GO:0005262	calcium channel activity	4	6	0.666667	0.962854	0.106724	1	1	A0A078AUV6_STYLE	A0A078AIJ2_STYLE	A0A078AYM9_STYLE	A0A078BBH2_STYLE
molecular_function	GO:0046982	protein heterodimerization activity	3	32	0.09375	2.11574e-05	0.999997	0	1	A0A078A9Q3_STYLE	A0A078AHL5_STYLE	A0A077ZRJ8_STYLE
molecular_function	GO:0005247	voltage-gated chloride channel activity	3	8	0.375	0.495853	0.765917	1	1	A0A078A4V8_STYLE	A0A078ASA7_STYLE	A0A078B8D1_STYLE
molecular_function	GO:0004602	glutathione peroxidase activity	3	11	0.272727	0.206082	0.927876	1	1	A0A078A8P2_STYLE	A0A077ZWY7_STYLE	A0A078ALJ2_STYLE
molecular_function	GO:0016830	carbon-carbon lyase activity	3	13	0.230769	0.00289783	0.999384	0.277	1	A0A078B0U8_STYLE	A0A078AWT8_STYLE	A0A078BCG0_STYLE
molecular_function	GO:0051536	iron-sulfur cluster binding	3	12	0.25	0.181577	0.885459	1	1	A0A078B3Q7_STYLE	A0A078A6P4_STYLE	A0A078A461_STYLE
molecular_function	GO:0004888	transmembrane signaling receptor activity	3	9	0.333333	0.418415	0.793918	1	1	A0A078AS44_STYLE	A0A077ZPB9_STYLE	A0A078AT50_STYLE
molecular_function	GO:0010181	FMN binding	3	13	0.230769	0.102784	0.969453	1	1	A0A078ALV6_STYLE	A0A078ATG3_STYLE	A0A077ZX05_STYLE
molecular_function	GO:2001070	starch binding	3	6	0.5	0.758036	0.542111	1	1	A0A077ZQ90_STYLE	A0A078A9V7_STYLE	A0A078B9R0_STYLE
molecular_function	GO:0008381	mechanosensitive ion channel activity	3	3	1	1	0.0862527	1	1	A0A078AUI7_STYLE	A0A077ZQC5_STYLE	A0A078B9J0_STYLE
molecular_function	GO:0004089	carbonate dehydratase activity	3	13	0.230769	0.102784	0.969453	1	1	A0A078AZK8_STYLE	A0A078B747_STYLE	A0A078AL29_STYLE
molecular_function	GO:0016818	hydrolase activity, acting on acid anhydrides, in phosphorus-containing anhydrides	3	9	0.333333	0.889813	0.133331	1	1	A0A078B5M7_STYLE	A0A077ZZK7_STYLE	A0A078ASZ9_STYLE
molecular_function	GO:0003917	DNA topoisomerase type I (single strand cut, ATP-independent) activity	3	5	0.6	0.876814	0.392037	1	1	A0A078AUV1_STYLE	A0A078B952_STYLE	A0A078AG43_STYLE
molecular_function	GO:0003997	acyl-CoA oxidase activity	3	14	0.214286	0.0708311	0.98044	1	1	A0A077ZXD9_STYLE	A0A078ASA5_STYLE	A0A078ARA7_STYLE
molecular_function	GO:0002161	aminoacyl-tRNA editing activity	3	8	0.375	0.380152	0.838951	1	1	A0A078B0V9_STYLE	A0A077ZNX2_STYLE	A0A077ZRM3_STYLE
molecular_function	GO:0070403	NAD+ binding	3	10	0.3	0.283294	0.891342	1	1	A0A078A1W3_STYLE	A0A078ALX1_STYLE	A0A078B6Z8_STYLE
molecular_function	GO:0003951	NAD+ kinase activity	3	14	0.214286	0.0708311	0.98044	1	1	A0A078ALL3_STYLE	A0A077ZUG0_STYLE	A0A078AP90_STYLE
molecular_function	GO:0004523	RNA-DNA hybrid ribonuclease activity	3	4	0.75	0.961905	0.230727	1	1	A0A078B8N3_STYLE	A0A078ANZ2_STYLE	A0A078A267_STYLE
molecular_function	GO:0018024	histone-lysine N-methyltransferase activity	3	6	0.5	0.495853	0.765917	1	1	A0A077ZXM4_STYLE	A0A077ZVI6_STYLE	A0A077ZW51_STYLE
molecular_function	GO:0004017	adenylate kinase activity	3	10	0.3	0.283294	0.891342	1	1	A0A078APF7_STYLE	A0A078AEA2_STYLE	A0A077ZP09_STYLE
molecular_function	GO:0008483	transaminase activity	3	11	0.272727	0.00244958	0.999571	0.251	1	A0A078ASN6_STYLE	A0A077ZTY8_STYLE	A0A078BAN9_STYLE
molecular_function	GO:0016314	phosphatidylinositol-3,4,5-trisphosphate 3-phosphatase activity	3	4	0.75	0.961905	0.230727	1	1	A0A078BAG9_STYLE	A0A078AY68_STYLE	A0A078B9L7_STYLE
molecular_function	GO:0016274	protein-arginine N-methyltransferase activity	3	8	0.375	0.755523	0.474562	1	1	A0A078API8_STYLE	A0A078A2Z5_STYLE	A0A078A5E7_STYLE
molecular_function	GO:0017056	structural constituent of nuclear pore	3	3	1	1	0.0862527	1	1	A0A078AZW1_STYLE	A0A078A872_STYLE	A0A078A4C1_STYLE
molecular_function	GO:0043022	ribosome binding	3	9	0.333333	0.380152	0.838951	1	1	A0A078ARM2_STYLE	A0A078AEE4_STYLE	A0A078B881_STYLE
molecular_function	GO:0004143	diacylglycerol kinase activity	3	4	0.75	0.961905	0.230727	1	1	A0A077ZSX7_STYLE	A0A077ZUG0_STYLE	A0A078AP90_STYLE
molecular_function	GO:0015293	symporter activity	3	6	0.5	0.625412	0.667753	1	1	A0A077ZVF7_STYLE	A0A078B8C1_STYLE	A0A078AJI6_STYLE
molecular_function	GO:0004114	3',5'-cyclic-nucleotide phosphodiesterase activity	3	11	0.272727	0.206082	0.927876	1	1	A0A077ZXQ6_STYLE	A0A078BA73_STYLE	A0A078B503_STYLE
molecular_function	GO:0043047	single-stranded telomeric DNA binding	3	5	0.6	0.876814	0.392037	1	1	A0A078A6C9_STYLE	A0A078AUF8_STYLE	A0A078A8V6_STYLE
molecular_function	GO:0005245	voltage-gated calcium channel activity	3	6	0.5	0.758036	0.542111	1	1	A0A078B6M7_STYLE	A0A078B0Y7_STYLE	A0A078ALL0_STYLE
molecular_function	GO:0004652	polynucleotide adenylyltransferase activity	3	4	0.75	0.961905	0.230727	1	1	A0A078AA56_STYLE	A0A078AQH7_STYLE	A0A078A7F9_STYLE
molecular_function	GO:0004812	aminoacyl-tRNA ligase activity	3	4	0.75	0.0995043	0.948132	1	1	A0A077ZNX2_STYLE	A0A077ZQ01_STYLE	A0A078AEY0_STYLE
molecular_function	GO:0005200	structural constituent of cytoskeleton	2	12	0.166667	0.0472168	0.990463	1	1	A0A077ZU21_STYLE	A0A078AZT2_STYLE
molecular_function	GO:0008568	microtubule-severing ATPase activity	2	4	0.5	0.769273	0.595781	1	1	A0A078A4R7_STYLE	A0A078B8C4_STYLE
molecular_function	GO:0008236	serine-type peptidase activity	2	10	0.2	0.419977	0.689515	1	1	A0A078AJF3_STYLE	A0A078A8A5_STYLE
molecular_function	GO:0008146	sulfotransferase activity	2	8	0.25	0.234083	0.931097	1	1	A0A078AZ06_STYLE	A0A078A972_STYLE
molecular_function	GO:0000175	3'-5'-exoribonuclease activity	2	5	0.4	0.640481	0.619848	1	1	A0A078A2V7_STYLE	A0A078ALH5_STYLE
molecular_function	GO:0019829	ATPase-coupled cation transmembrane transporter activity	2	5	0.4	0.0708311	0.98044	1	1	A0A078B9C0_STYLE	A0A078A6H3_STYLE
molecular_function	GO:0008080	N-acetyltransferase activity	2	11	0.181818	0.00344078	0.999069	0.362	1	A0A078AF85_STYLE	A0A078AYI4_STYLE
molecular_function	GO:0015385	sodium:proton antiporter activity	2	7	0.285714	0.332247	0.889802	1	1	A0A077ZPH1_STYLE	A0A078B345_STYLE
molecular_function	GO:0035312	5'-3' exodeoxyribonuclease activity	2	3	0.666667	0.913747	0.413254	1	1	A0A078A6A8_STYLE	A0A078BDH4_STYLE
molecular_function	GO:0019903	protein phosphatase binding	2	5	0.4	0.607963	0.73161	1	1	A0A078AFR7_STYLE	A0A078AX28_STYLE
molecular_function	GO:0005545	1-phosphatidylinositol binding	2	2	1	1	0.195253	1	1	A0A078AC96_STYLE	A0A078A0W8_STYLE
molecular_function	GO:0004096	catalase activity	2	4	0.5	0.769273	0.595781	1	1	A0A078AYB7_STYLE	A0A078BA53_STYLE
molecular_function	GO:0019843	rRNA binding	2	11	0.181818	0.01956	0.99659	0.937	1	A0A078AF05_STYLE	A0A078AAC9_STYLE
molecular_function	GO:0016810	hydrolase activity, acting on carbon-nitrogen (but not peptide) bonds	2	3	0.666667	0.000165247	0.999968	0.015	1	A0A078ADN8_STYLE	A0A078ABG9_STYLE
molecular_function	GO:0031409	pigment binding	2	13	0.153846	0.0305467	0.994283	0.994	1	A0A078A7M5_STYLE	A0A078AMI5_STYLE
molecular_function	GO:0061608	nuclear import signal receptor activity	2	2	1	1	0.195253	1	1	A0A078AJ93_STYLE	A0A077ZUW4_STYLE
molecular_function	GO:0016651	oxidoreductase activity, acting on NAD(P)H	2	3	0.666667	0.755523	0.474562	1	1	A0A078B9U0_STYLE	A0A078AH95_STYLE
molecular_function	GO:0008312	7S RNA binding	2	6	0.333333	0.457889	0.826359	1	1	A0A078AX50_STYLE	A0A078ANF8_STYLE
molecular_function	GO:0070006	metalloaminopeptidase activity	2	9	0.222222	0.161049	0.957425	1	1	A0A077ZTN0_STYLE	A0A078A023_STYLE
molecular_function	GO:0019887	protein kinase regulator activity	2	7	0.285714	0.0222369	0.99403	0.955	1	A0A078AWJ8_STYLE	A0A078AEE4_STYLE
molecular_function	GO:0008137	NADH dehydrogenase (ubiquinone) activity	2	2	1	1	0.195253	1	1	A0A078B3Q7_STYLE	A0A078ATG3_STYLE
molecular_function	GO:0036402	proteasome-activating activity	2	6	0.333333	0.457889	0.826359	1	1	A0A078B4B9_STYLE	A0A078AMT4_STYLE
molecular_function	GO:0015035	protein-disulfide reductase activity	2	4	0.5	0.182666	0.929169	1	1	A0A078AJ33_STYLE	A0A078AJU6_STYLE
molecular_function	GO:0016972	thiol oxidase activity	2	2	1	0.769273	0.595781	1	1	A0A078AJ33_STYLE	A0A078AJU6_STYLE
molecular_function	GO:0005337	nucleoside transmembrane transporter activity	2	6	0.333333	0.457889	0.826359	1	1	A0A078BAS8_STYLE	A0A077ZT70_STYLE
molecular_function	GO:0043023	ribosomal large subunit binding	2	5	0.4	0.607963	0.73161	1	1	A0A077ZPV2_STYLE	A0A077ZVH1_STYLE
molecular_function	GO:0051731	polynucleotide 5'-hydroxyl-kinase activity	2	3	0.666667	0.913747	0.413254	1	1	A0A078AMH0_STYLE	A0A078A6H5_STYLE
molecular_function	GO:0043139	5'-3' DNA helicase activity	2	3	0.666667	0.913747	0.413254	1	1	A0A077ZQT6_STYLE	A0A078B5E5_STYLE
molecular_function	GO:0019799	tubulin N-acetyltransferase activity	2	5	0.4	0.607963	0.73161	1	1	A0A078BAN2_STYLE	A0A078AZ81_STYLE
molecular_function	GO:0004197	cysteine-type endopeptidase activity	2	5	0.4	0.838183	0.239258	1	1	A0A078A7Z3_STYLE	A0A077ZYV9_STYLE
molecular_function	GO:0003725	double-stranded RNA binding	2	2	1	1	0.195253	1	1	A0A077ZUP3_STYLE	A0A077ZUM6_STYLE
molecular_function	GO:0003713	transcription coactivator activity	2	9	0.222222	0.161049	0.957425	1	1	A0A078B752_STYLE	A0A077ZT92_STYLE
molecular_function	GO:0015292	uniporter activity	2	4	0.5	0.769273	0.595781	1	1	A0A078AUV6_STYLE	A0A078AYM9_STYLE
molecular_function	GO:0016868	intramolecular transferase activity, phosphotransferases	2	3	0.666667	0.457889	0.826359	1	1	A0A078B9M3_STYLE	A0A077ZWH5_STYLE
molecular_function	GO:0097573	glutathione oxidoreductase activity	2	5	0.4	0.607963	0.73161	1	1	A0A078A461_STYLE	A0A078A8V3_STYLE
molecular_function	GO:0070679	inositol 1,4,5 trisphosphate binding	2	2	1	1	0.195253	1	1	A0A078ASZ8_STYLE	A0A078A8I0_STYLE
molecular_function	GO:0005220	inositol 1,4,5-trisphosphate-sensitive calcium-release channel activity	2	2	1	1	0.195253	1	1	A0A078ASZ8_STYLE	A0A078A8I0_STYLE
molecular_function	GO:0032549	ribonucleoside binding	2	4	0.5	0.769273	0.595781	1	1	A0A078AUL4_STYLE	A0A078B0L5_STYLE
molecular_function	GO:0003860	3-hydroxyisobutyryl-CoA hydrolase activity	2	4	0.5	0.769273	0.595781	1	1	A0A078AY95_STYLE	A0A078AZR9_STYLE
molecular_function	GO:0017108	5'-flap endonuclease activity	2	4	0.5	0.769273	0.595781	1	1	A0A078ARF3_STYLE	A0A078B5D2_STYLE
molecular_function	GO:0017116	single-stranded DNA helicase activity	2	2	1	1	0.195253	1	1	A0A078ARF3_STYLE	A0A078B5D2_STYLE
molecular_function	GO:0008184	glycogen phosphorylase activity	2	3	0.666667	0.913747	0.413254	1	1	A0A078B4T9_STYLE	A0A078AMN8_STYLE
molecular_function	GO:0102250	linear malto-oligosaccharide phosphorylase activity	2	3	0.666667	0.913747	0.413254	1	1	A0A078B4T9_STYLE	A0A078AMN8_STYLE
molecular_function	GO:0102499	SHG alpha-glucan phosphorylase activity	2	3	0.666667	0.913747	0.413254	1	1	A0A078B4T9_STYLE	A0A078AMN8_STYLE
molecular_function	GO:0000062	fatty-acyl-CoA binding	2	5	0.4	0.607963	0.73161	1	1	A0A078B502_STYLE	A0A078ARY6_STYLE
molecular_function	GO:0004535	poly(A)-specific ribonuclease activity	2	4	0.5	0.769273	0.595781	1	1	A0A078AHT9_STYLE	A0A078B8D0_STYLE
molecular_function	GO:0004618	phosphoglycerate kinase activity	2	2	1	1	0.195253	1	1	A0A078ATQ9_STYLE	A0A077ZM85_STYLE
molecular_function	GO:0003714	transcription corepressor activity	2	3	0.666667	0.913747	0.413254	1	1	A0A078ACF2_STYLE	A0A077ZUZ6_STYLE
molecular_function	GO:0003968	RNA-directed 5'-3' RNA polymerase activity	2	3	0.666667	0.913747	0.413254	1	1	A0A078A464_STYLE	A0A077ZX89_STYLE
molecular_function	GO:0004634	phosphopyruvate hydratase activity	2	3	0.666667	0.913747	0.413254	1	1	A0A078A993_STYLE	A0A078AV09_STYLE
molecular_function	GO:0019205	nucleobase-containing compound kinase activity	2	4	0.5	0.034955	0.985552	0.998	1	A0A078B3A7_STYLE	A0A078A2I3_STYLE
molecular_function	GO:0016428	tRNA (cytosine-5-)-methyltransferase activity	2	2	1	1	0.195253	1	1	A0A078A0N0_STYLE	A0A078BAP0_STYLE
molecular_function	GO:0016616	oxidoreductase activity, acting on the CH-OH group of donors, NAD or NADP as acceptor	2	3	0.666667	0.0117091	0.995162	0.813	1	A0A078AHB7_STYLE	A0A078BEE0_STYLE
molecular_function	GO:0044877	protein-containing complex binding	2	2	1	0.939577	0.115689	1	1	A0A078B7J7_STYLE	A0A077ZWP4_STYLE
molecular_function	GO:0031419	cobalamin binding	2	3	0.666667	0.913747	0.413254	1	1	A0A078B2D8_STYLE	A0A077ZNC0_STYLE
molecular_function	GO:0043531	ADP binding	2	2	1	1	0.195253	1	1	A0A078B108_STYLE	A0A078ARF7_STYLE
molecular_function	GO:0003689	DNA clamp loader activity	2	2	1	1	0.195253	1	1	A0A077ZNZ6_STYLE	A0A078APK5_STYLE
molecular_function	GO:0004134	4-alpha-glucanotransferase activity	2	2	1	1	0.195253	1	1	A0A078A3A7_STYLE	A0A078AI91_STYLE
molecular_function	GO:0004135	amylo-alpha-1,6-glucosidase activity	2	2	1	1	0.195253	1	1	A0A078A3A7_STYLE	A0A078AI91_STYLE
molecular_function	GO:0004528	phosphodiesterase I activity	2	2	1	1	0.195253	1	1	A0A078AUB4_STYLE	A0A078B4I6_STYLE
molecular_function	GO:0035243	protein-arginine omega-N symmetric methyltransferase activity	2	2	1	1	0.195253	1	1	A0A078AWF5_STYLE	A0A077ZSN0_STYLE
molecular_function	GO:0043014	alpha-tubulin binding	1	3	0.333333	0.586746	0.826243	1	1	A0A077ZUM4_STYLE
molecular_function	GO:0004377	GDP-Man:Man3GlcNAc2-PP-Dol alpha-1,2-mannosyltransferase activity	1	1	1	1	0.441917	1	1	A0A078B4M6_STYLE
molecular_function	GO:0003756	protein disulfide isomerase activity	1	4	0.25	0.404219	0.903064	1	1	A0A078A057_STYLE
molecular_function	GO:0008887	glycerate kinase activity	1	1	1	1	0.441917	1	1	A0A078B3Y9_STYLE
molecular_function	GO:0000993	RNA polymerase II complex binding	1	1	1	1	0.441917	1	1	A0A078A8J1_STYLE
molecular_function	GO:0019784	NEDD8-specific protease activity	1	2	0.5	0.804747	0.68858	1	1	A0A078B0H9_STYLE
molecular_function	GO:0080132	fatty acid alpha-hydroxylase activity	1	6	0.166667	0.173641	0.969841	1	1	A0A078B9R1_STYLE
molecular_function	GO:0030145	manganese ion binding	1	5	0.2	0.26839	0.945927	1	1	A0A078A095_STYLE
molecular_function	GO:0017070	U6 snRNA binding	1	2	0.5	0.804747	0.68858	1	1	A0A077ZR43_STYLE
molecular_function	GO:0046933	proton-transporting ATP synthase activity, rotational mechanism	1	5	0.2	0.26839	0.945927	1	1	A0A078AUZ9_STYLE
molecular_function	GO:0004605	phosphatidate cytidylyltransferase activity	1	9	0.111111	0.0425754	0.994771	0.999	1	A0A078AD19_STYLE
molecular_function	GO:0004563	beta-N-acetylhexosaminidase activity	1	2	0.5	0.804747	0.68858	1	1	A0A078BDI1_STYLE
molecular_function	GO:0102148	N-acetyl-beta-D-galactosaminidase activity	1	2	0.5	0.804747	0.68858	1	1	A0A078BDI1_STYLE
molecular_function	GO:0036002	pre-mRNA binding	1	1	1	1	0.0862527	1	1	A0A077ZR43_STYLE
molecular_function	GO:0061578	Lys63-specific deubiquitinase activity	1	2	0.5	0.804747	0.68858	1	1	A0A077ZRI3_STYLE
molecular_function	GO:0004826	phenylalanine-tRNA ligase activity	1	3	0.333333	0.586746	0.826243	1	1	A0A077ZZF1_STYLE
molecular_function	GO:0030151	molybdenum ion binding	1	4	0.25	0.404219	0.903064	1	1	A0A077ZVB6_STYLE
molecular_function	GO:0003682	chromatin binding	1	4	0.25	0.332247	0.889802	1	1	A0A078A5L4_STYLE
molecular_function	GO:0004512	inositol-3-phosphate synthase activity	1	1	1	1	0.441917	1	1	A0A077ZTN9_STYLE
molecular_function	GO:0016429	tRNA (adenine-N1-)-methyltransferase activity	1	1	1	1	0.441917	1	1	A0A077ZVC1_STYLE
molecular_function	GO:0090729	toxin activity	1	4	0.25	0.404219	0.903064	1	1	A0A078ABC8_STYLE
molecular_function	GO:0004375	glycine dehydrogenase (decarboxylating) activity	1	2	0.5	0.804747	0.68858	1	1	A0A078B105_STYLE
molecular_function	GO:0003872	6-phosphofructokinase activity	1	3	0.333333	0.586746	0.826243	1	1	A0A078ABP5_STYLE
molecular_function	GO:0004719	protein-L-isoaspartate (D-aspartate) O-methyltransferase activity	1	2	0.5	0.804747	0.68858	1	1	A0A078A292_STYLE
molecular_function	GO:0016303	1-phosphatidylinositol-3-kinase activity	1	1	1	1	0.441917	1	1	A0A078BA32_STYLE
molecular_function	GO:0009055	electron transfer activity	1	9	0.111111	0.102784	0.969453	1	1	A0A078B6B0_STYLE
molecular_function	GO:0033204	ribonuclease P RNA binding	1	2	0.5	0.804747	0.68858	1	1	A0A078A0P2_STYLE
molecular_function	GO:0140078	class I DNA-(apurinic or apyrimidinic site) endonuclease activity	1	2	0.5	0.804747	0.68858	1	1	A0A078A803_STYLE
molecular_function	GO:0008534	oxidized purine nucleobase lesion DNA N-glycosylase activity	1	1	1	1	0.441917	1	1	A0A078A803_STYLE
molecular_function	GO:0004829	threonine-tRNA ligase activity	1	2	0.5	0.804747	0.68858	1	1	A0A078ARM8_STYLE
molecular_function	GO:0004823	leucine-tRNA ligase activity	1	2	0.5	0.804747	0.68858	1	1	A0A077ZRM3_STYLE
molecular_function	GO:0004045	aminoacyl-tRNA hydrolase activity	1	4	0.25	0.404219	0.903064	1	1	A0A078AEA2_STYLE
molecular_function	GO:0003910	DNA ligase (ATP) activity	1	6	0.166667	0.173641	0.969841	1	1	A0A078ATL0_STYLE
molecular_function	GO:0032977	membrane insertase activity	1	2	0.5	0.804747	0.68858	1	1	A0A078A2T1_STYLE
molecular_function	GO:0008836	diaminopimelate decarboxylase activity	1	1	1	1	0.441917	1	1	A0A078AU71_STYLE
molecular_function	GO:0031072	heat shock protein binding	1	3	0.333333	0.0472168	0.990463	1	1	A0A077ZP75_STYLE
molecular_function	GO:0003995	acyl-CoA dehydrogenase activity	1	7	0.142857	0.110198	0.983181	1	1	A0A078AMR1_STYLE
molecular_function	GO:0004833	tryptophan 2,3-dioxygenase activity	1	1	1	1	0.441917	1	1	A0A078AJJ3_STYLE
molecular_function	GO:0004057	arginyltransferase activity	1	3	0.333333	0.586746	0.826243	1	1	A0A078B2M7_STYLE
molecular_function	GO:0004822	isoleucine-tRNA ligase activity	1	2	0.5	0.804747	0.68858	1	1	A0A078B0V9_STYLE
molecular_function	GO:0061981	3-hydroxykynureninase activity	1	1	1	1	0.441917	1	1	A0A078BCQ3_STYLE
molecular_function	GO:0030429	kynureninase activity	1	1	1	1	0.441917	1	1	A0A078BCQ3_STYLE
molecular_function	GO:0004864	protein phosphatase inhibitor activity	1	1	1	1	0.195253	1	1	A0A077ZW54_STYLE
molecular_function	GO:0060090	molecular adaptor activity	1	2	0.5	0.234083	0.931097	1	1	A0A078AIN5_STYLE
molecular_function	GO:0031369	translation initiation factor binding	1	3	0.333333	0.586746	0.826243	1	1	A0A077ZUN5_STYLE
molecular_function	GO:0008308	voltage-gated anion channel activity	1	3	0.333333	0.418415	0.793918	1	1	A0A078B4Y8_STYLE
molecular_function	GO:0000774	adenyl-nucleotide exchange factor activity	1	1	1	1	0.441917	1	1	A0A078ALH4_STYLE
molecular_function	GO:0051087	chaperone binding	1	5	0.2	0.26839	0.945927	1	1	A0A078ALH4_STYLE
molecular_function	GO:0042803	protein homodimerization activity	1	1	1	1	0.441917	1	1	A0A078ALH4_STYLE
molecular_function	GO:0030544	Hsp70 protein binding	1	5	0.2	0.26839	0.945927	1	1	A0A078ARM2_STYLE
molecular_function	GO:0120013	lipid transfer activity	1	2	0.5	0.804747	0.68858	1	1	A0A078AEB9_STYLE
molecular_function	GO:0008324	cation transmembrane transporter activity	1	6	0.166667	0.961162	0.0524046	1	1	A0A078ADW0_STYLE
molecular_function	GO:0004061	arylformamidase activity	1	1	1	1	0.441917	1	1	A0A078A348_STYLE
molecular_function	GO:0004362	glutathione-disulfide reductase (NADPH) activity	1	2	0.5	0.804747	0.68858	1	1	A0A078A8V3_STYLE
molecular_function	GO:0050661	NADP binding	1	5	0.2	0.26839	0.945927	1	1	A0A077ZWI4_STYLE
molecular_function	GO:0001671	ATPase activator activity	1	5	0.2	0.26839	0.945927	1	1	A0A077ZY57_STYLE
molecular_function	GO:0102965	alcohol-forming fatty acyl-CoA reductase activity	1	1	1	1	0.441917	1	1	A0A078AE71_STYLE
molecular_function	GO:0080019	fatty-acyl-CoA reductase (alcohol-forming) activity	1	1	1	1	0.441917	1	1	A0A078AE71_STYLE
molecular_function	GO:0016639	oxidoreductase activity, acting on the CH-NH2 group of donors, NAD or NADP as acceptor	1	2	0.5	0.804747	0.68858	1	1	A0A078A5Z4_STYLE
molecular_function	GO:0016620	oxidoreductase activity, acting on the aldehyde or oxo group of donors, NAD or NADP as acceptor	1	11	0.0909091	0.0048856	0.999294	0.452	1	A0A078A305_STYLE
molecular_function	GO:0004379	glycylpeptide N-tetradecanoyltransferase activity	1	2	0.5	0.804747	0.68858	1	1	A0A078AN94_STYLE
molecular_function	GO:0004830	tryptophan-tRNA ligase activity	1	2	0.5	0.804747	0.68858	1	1	A0A078B7N5_STYLE
molecular_function	GO:0004435	phosphatidylinositol phospholipase C activity	1	1	1	1	0.441917	1	1	A0A078B7Y7_STYLE
molecular_function	GO:0005230	extracellular ligand-gated ion channel activity	1	7	0.142857	0.110198	0.983181	1	1	A0A077ZPB9_STYLE
molecular_function	GO:0003979	UDP-glucose 6-dehydrogenase activity	1	3	0.333333	0.586746	0.826243	1	1	A0A078B9U1_STYLE
molecular_function	GO:0008318	protein prenyltransferase activity	1	1	1	0.769273	0.595781	1	1	A0A078A3A6_STYLE
molecular_function	GO:0005484	SNAP receptor activity	1	5	0.2	0.26839	0.945927	1	1	A0A078BAK5_STYLE
molecular_function	GO:0046961	proton-transporting ATPase activity, rotational mechanism	1	7	0.142857	0.110198	0.983181	1	1	A0A078BAF8_STYLE
molecular_function	GO:0004731	purine-nucleoside phosphorylase activity	1	2	0.5	0.804747	0.68858	1	1	A0A078ABA7_STYLE
molecular_function	GO:0015643	toxic substance binding	1	2	0.5	0.804747	0.68858	1	1	A0A078A0S0_STYLE
molecular_function	GO:0019905	syntaxin binding	1	2	0.5	0.804747	0.68858	1	1	A0A078ASK8_STYLE
molecular_function	GO:0008890	glycine C-acetyltransferase activity	1	1	1	1	0.441917	1	1	A0A078A0E1_STYLE
molecular_function	GO:0008474	palmitoyl-(protein) hydrolase activity	1	1	1	1	0.441917	1	1	A0A078AP17_STYLE
molecular_function	GO:0003994	aconitate hydratase activity	1	2	0.5	0.804747	0.68858	1	1	A0A078B5D7_STYLE
molecular_function	GO:0047780	citrate dehydratase activity	1	2	0.5	0.804747	0.68858	1	1	A0A078B5D7_STYLE
molecular_function	GO:0016899	oxidoreductase activity, acting on the CH-OH group of donors, oxygen as acceptor	1	1	1	0.804747	0.68858	1	1	A0A078AMN5_STYLE
molecular_function	GO:0016668	oxidoreductase activity, acting on a sulfur group of donors, NAD(P) as acceptor	1	1	1	0.332247	0.889802	1	1	A0A078B6H9_STYLE
molecular_function	GO:0019888	protein phosphatase regulator activity	1	6	0.166667	0.283294	0.891342	1	1	A0A077ZSY5_STYLE
molecular_function	GO:0019104	DNA N-glycosylase activity	1	1	1	0.607963	0.73161	1	1	A0A078ABK9_STYLE
molecular_function	GO:0003906	DNA-(apurinic or apyrimidinic site) endonuclease activity	1	1	1	0.913747	0.413254	1	1	A0A078ABK9_STYLE
molecular_function	GO:0016702	oxidoreductase activity, acting on single donors with incorporation of molecular oxygen, incorporation of two atoms of oxygen	1	5	0.2	0.234083	0.931097	1	1	A0A078ACE9_STYLE
molecular_function	GO:0004775	succinate-CoA ligase (ADP-forming) activity	1	3	0.333333	0.586746	0.826243	1	1	A0A078AZ33_STYLE
molecular_function	GO:0008094	ATP-dependent activity, acting on DNA	1	4	0.25	0.783839	0.275634	1	1	A0A078A560_STYLE
molecular_function	GO:0000150	DNA strand exchange activity	1	3	0.333333	0.586746	0.826243	1	1	A0A078A560_STYLE
molecular_function	GO:0030942	endoplasmic reticulum signal peptide binding	1	1	1	1	0.441917	1	1	A0A078ANF8_STYLE
molecular_function	GO:0005047	signal recognition particle binding	1	2	0.5	0.804747	0.68858	1	1	A0A078ANF8_STYLE
molecular_function	GO:0004649	poly(ADP-ribose) glycohydrolase activity	1	3	0.333333	0.586746	0.826243	1	1	A0A078BAY4_STYLE
molecular_function	GO:0017025	TBP-class protein binding	1	2	0.5	0.804747	0.68858	1	1	A0A077ZRC7_STYLE
molecular_function	GO:0061863	microtubule plus end polymerase	1	1	1	1	0.441917	1	1	A0A078A725_STYLE
molecular_function	GO:0051010	microtubule plus-end binding	1	1	1	1	0.441917	1	1	A0A078A725_STYLE
molecular_function	GO:0008531	riboflavin kinase activity	1	1	1	1	0.441917	1	1	A0A078AQ23_STYLE
molecular_function	GO:0016841	ammonia-lyase activity	1	2	0.5	0.804747	0.68858	1	1	A0A078B869_STYLE
molecular_function	GO:0016603	glutaminyl-peptide cyclotransferase activity	1	3	0.333333	0.586746	0.826243	1	1	A0A078B8L1_STYLE
molecular_function	GO:0005315	inorganic phosphate transmembrane transporter activity	1	3	0.333333	0.586746	0.826243	1	1	A0A078AJI6_STYLE
molecular_function	GO:0051015	actin filament binding	1	3	0.333333	0.586746	0.826243	1	1	A0A078B8T8_STYLE
molecular_function	GO:0017150	tRNA dihydrouridine synthase activity	1	3	0.333333	0.586746	0.826243	1	1	A0A078B5N1_STYLE
molecular_function	GO:0008609	alkylglycerone-phosphate synthase activity	1	3	0.333333	0.586746	0.826243	1	1	A0A077ZP25_STYLE
molecular_function	GO:0015095	magnesium ion transmembrane transporter activity	1	1	1	1	0.441917	1	1	A0A077ZQH0_STYLE
molecular_function	GO:0035368	selenocysteine insertion sequence binding	1	1	1	1	0.441917	1	1	A0A077ZPF8_STYLE
molecular_function	GO:0070290	N-acylphosphatidylethanolamine-specific phospholipase D activity	1	1	1	1	0.441917	1	1	A0A078AUF4_STYLE
molecular_function	GO:0004630	phospholipase D activity	1	1	1	1	0.441917	1	1	A0A078AUF4_STYLE
molecular_function	GO:0004806	triglyceride lipase activity	1	2	0.5	0.804747	0.68858	1	1	A0A077ZU00_STYLE
molecular_function	GO:0004807	triose-phosphate isomerase activity	1	4	0.25	0.404219	0.903064	1	1	A0A078B8A1_STYLE
molecular_function	GO:0061710	L-threonylcarbamoyladenylate synthase	1	1	1	1	0.441917	1	1	A0A077ZUP3_STYLE
molecular_function	GO:0030552	cAMP binding	1	4	0.25	0.404219	0.903064	1	1	A0A078A6T2_STYLE
molecular_function	GO:0008603	cAMP-dependent protein kinase regulator activity	1	4	0.25	0.404219	0.903064	1	1	A0A078A6T2_STYLE
molecular_function	GO:0004333	fumarate hydratase activity	1	1	1	1	0.441917	1	1	A0A078AD51_STYLE
molecular_function	GO:0015299	solute:proton antiporter activity	1	5	0.2	0.146846	0.952783	1	1	A0A078ACS0_STYLE
molecular_function	GO:0032051	clathrin light chain binding	1	1	1	1	0.441917	1	1	A0A077ZZ80_STYLE
molecular_function	GO:0003690	double-stranded DNA binding	1	5	0.2	0.837102	0.285673	1	1	A0A078A9K4_STYLE
molecular_function	GO:0004581	dolichyl-phosphate beta-glucosyltransferase activity	1	1	1	1	0.441917	1	1	A0A078A3Z6_STYLE
molecular_function	GO:0004803	transposase activity	1	4	0.25	0.404219	0.903064	1	1	A0A078AEJ2_STYLE
molecular_function	GO:0019825	oxygen binding	1	3	0.333333	0.586746	0.826243	1	1	A0A078BB46_STYLE
molecular_function	GO:0033192	calmodulin-dependent protein phosphatase activity	1	9	0.111111	0.0425754	0.994771	0.999	1	A0A078A8N7_STYLE
molecular_function	GO:0004402	histone acetyltransferase activity	1	5	0.2	0.26839	0.945927	1	1	A0A078A9D4_STYLE
molecular_function	GO:0045131	pre-mRNA branch point binding	1	1	1	1	0.441917	1	1	A0A078AD96_STYLE
molecular_function	GO:0008495	protoheme IX farnesyltransferase activity	1	1	1	1	0.441917	1	1	A0A078BA31_STYLE
molecular_function	GO:0004127	cytidylate kinase activity	1	5	0.2	0.173641	0.969841	1	1	A0A077ZP09_STYLE
molecular_function	GO:0008171	O-methyltransferase activity	1	9	0.111111	0.102784	0.969453	1	1	A0A078AYD3_STYLE
molecular_function	GO:0061598	molybdopterin adenylyltransferase activity	1	1	1	1	0.441917	1	1	A0A077ZMZ1_STYLE
molecular_function	GO:0061599	molybdopterin molybdotransferase activity	1	1	1	1	0.441917	1	1	A0A077ZMZ1_STYLE
molecular_function	GO:0004438	phosphatidylinositol-3-phosphatase activity	1	2	0.5	0.804747	0.68858	1	1	A0A078AV99_STYLE
molecular_function	GO:0042781	3'-tRNA processing endoribonuclease activity	1	1	1	1	0.441917	1	1	A0A078AAN7_STYLE
molecular_function	GO:0004001	adenosine kinase activity	1	1	1	1	0.441917	1	1	A0A077ZUX1_STYLE
molecular_function	GO:0004747	ribokinase activity	1	2	0.5	0.804747	0.68858	1	1	A0A078B0V5_STYLE
molecular_function	GO:0015165	pyrimidine nucleotide-sugar transmembrane transporter activity	1	3	0.333333	0.586746	0.826243	1	1	A0A078ACL5_STYLE
molecular_function	GO:0140575	transmembrane monodehydroascorbate reductase activity	1	2	0.5	0.804747	0.68858	1	1	A0A078ASK4_STYLE
molecular_function	GO:0047429	nucleoside-triphosphate diphosphatase activity	1	3	0.333333	0.26839	0.945927	1	1	A0A078B019_STYLE
molecular_function	GO:0004735	pyrroline-5-carboxylate reductase activity	1	1	1	1	0.441917	1	1	A0A078A3L6_STYLE
molecular_function	GO:0016783	sulfurtransferase activity	1	3	0.333333	0.607963	0.73161	1	1	A0A078A538_STYLE
molecular_function	GO:0050480	imidazolonepropionase activity	1	1	1	1	0.441917	1	1	A0A078A596_STYLE
molecular_function	GO:0016153	urocanate hydratase activity	1	1	1	1	0.441917	1	1	A0A078A596_STYLE
molecular_function	GO:0031593	polyubiquitin modification-dependent protein binding	1	1	1	1	0.441917	1	1	A0A078AUD6_STYLE
molecular_function	GO:0031071	cysteine desulfurase activity	1	1	1	1	0.441917	1	1	A0A078A6P4_STYLE
molecular_function	GO:0019781	NEDD8 activating enzyme activity	1	2	0.5	0.804747	0.68858	1	1	A0A078ASF4_STYLE
molecular_function	GO:0061711	N(6)-L-threonylcarbamoyladenine synthase activity	1	2	0.5	0.804747	0.68858	1	1	A0A078AHG6_STYLE
molecular_function	GO:0008175	tRNA methyltransferase activity	1	2	0.5	0.98718	0.0544494	1	1	A0A078AFA7_STYLE
molecular_function	GO:0004534	5'-3' exoribonuclease activity	1	1	1	1	0.441917	1	1	A0A078A6J2_STYLE
molecular_function	GO:0017178	diphthine-ammonia ligase activity	1	1	1	1	0.441917	1	1	A0A078B2H5_STYLE
molecular_function	GO:0045504	dynein heavy chain binding	1	1	1	1	0.441917	1	1	A0A078B721_STYLE
molecular_function	GO:0045503	dynein light chain binding	1	1	1	1	0.441917	1	1	A0A078B721_STYLE
molecular_function	GO:0016615	malate dehydrogenase activity	1	1	1	0.404219	0.903064	1	1	A0A078AHB7_STYLE
molecular_function	GO:0004452	isopentenyl-diphosphate delta-isomerase activity	1	1	1	1	0.441917	1	1	A0A078A8F6_STYLE
molecular_function	GO:0102092	5-diphosphoinositol pentakisphosphate 3-kinase activity	1	1	1	1	0.441917	1	1	A0A078AQT8_STYLE
molecular_function	GO:0033857	diphosphoinositol-pentakisphosphate kinase activity	1	1	1	1	0.441917	1	1	A0A078AQT8_STYLE
molecular_function	GO:0000829	inositol heptakisphosphate kinase activity	1	1	1	1	0.441917	1	1	A0A078AQT8_STYLE
molecular_function	GO:0052723	inositol hexakisphosphate 1-kinase activity	1	1	1	1	0.441917	1	1	A0A078AQT8_STYLE
molecular_function	GO:0052724	inositol hexakisphosphate 3-kinase activity	1	1	1	1	0.441917	1	1	A0A078AQT8_STYLE
molecular_function	GO:0000832	inositol hexakisphosphate 5-kinase activity	1	1	1	1	0.441917	1	1	A0A078AQT8_STYLE
molecular_function	GO:0000827	inositol-1,3,4,5,6-pentakisphosphate kinase activity	1	1	1	1	0.441917	1	1	A0A078AQT8_STYLE
molecular_function	GO:0017176	phosphatidylinositol N-acetylglucosaminyltransferase activity	1	1	1	1	0.441917	1	1	A0A078A6C4_STYLE
molecular_function	GO:0004420	hydroxymethylglutaryl-CoA reductase (NADPH) activity	1	1	1	1	0.441917	1	1	A0A078A657_STYLE
molecular_function	GO:0004421	hydroxymethylglutaryl-CoA synthase activity	1	1	1	1	0.441917	1	1	A0A078A657_STYLE
molecular_function	GO:0005516	calmodulin binding	1	2	0.5	0.804747	0.68858	1	1	A0A078B7J7_STYLE
molecular_function	GO:0016979	lipoate-protein ligase activity	1	1	1	1	0.441917	1	1	A0A077ZUX7_STYLE
molecular_function	GO:0016403	dimethylargininase activity	1	2	0.5	0.804747	0.68858	1	1	A0A078B8A3_STYLE
molecular_function	GO:0008239	dipeptidyl-peptidase activity	1	1	1	1	0.441917	1	1	A0A078A023_STYLE
molecular_function	GO:0035515	oxidative RNA demethylase activity	1	2	0.5	0.804747	0.68858	1	1	A0A078AMC2_STYLE
molecular_function	GO:0004797	thymidine kinase activity	1	3	0.333333	0.586746	0.826243	1	1	A0A078AN91_STYLE
molecular_function	GO:0000340	RNA 7-methylguanosine cap binding	1	1	1	1	0.441917	1	1	A0A078A4R5_STYLE
molecular_function	GO:0008107	galactoside 2-alpha-L-fucosyltransferase activity	1	6	0.166667	0.173641	0.969841	1	1	A0A078B6X3_STYLE
molecular_function	GO:0030955	potassium ion binding	1	4	0.25	0.404219	0.903064	1	1	A0A078B4A7_STYLE
molecular_function	GO:0004743	pyruvate kinase activity	1	4	0.25	0.404219	0.903064	1	1	A0A078B4A7_STYLE
molecular_function	GO:0004809	tRNA (guanine-N2-)-methyltransferase activity	1	1	1	1	0.441917	1	1	A0A078ATN0_STYLE
molecular_function	GO:0017154	semaphorin receptor activity	1	1	1	1	0.441917	1	1	A0A078A0U8_STYLE
molecular_function	GO:0004567	beta-mannosidase activity	1	1	1	0.804747	0.68858	1	1	A0A078B8U7_STYLE
molecular_function	GO:0004128	cytochrome-b5 reductase activity, acting on NAD(P)H	1	3	0.333333	0.586746	0.826243	1	1	A0A078B3W7_STYLE
molecular_function	GO:0004694	eukaryotic translation initiation factor 2alpha kinase activity	1	1	1	1	0.441917	1	1	A0A078AW79_STYLE
molecular_function	GO:0005507	copper ion binding	1	2	0.5	0.804747	0.68858	1	1	A0A077ZUF0_STYLE
molecular_function	GO:0004540	ribonuclease activity	1	2	0.5	0.974438	0.0582607	1	1	A0A078A0H1_STYLE
molecular_function	GO:0030515	snoRNA binding	1	4	0.25	0.110198	0.983181	1	1	A0A078A409_STYLE
molecular_function	GO:0034450	ubiquitin-ubiquitin ligase activity	1	2	0.5	0.804747	0.68858	1	1	A0A077ZS06_STYLE
molecular_function	GO:0008143	poly(A) binding	1	1	1	1	0.441917	1	1	A0A078A2A2_STYLE
molecular_function	GO:0003963	RNA-3'-phosphate cyclase activity	1	1	1	1	0.441917	1	1	A0A078AJQ9_STYLE
molecular_function	GO:0043021	ribonucleoprotein complex binding	1	2	0.5	0.588906	0.609074	1	1	A0A078B5J7_STYLE
molecular_function	GO:0031491	nucleosome binding	1	2	0.5	0.804747	0.68858	1	1	A0A078ANP7_STYLE
molecular_function	GO:0000981	DNA-binding transcription factor activity, RNA polymerase II-specific	1	2	0.5	0.404219	0.903064	1	1	A0A077ZVL6_STYLE
molecular_function	GO:0004111	creatine kinase activity	1	5	0.2	0.26839	0.945927	1	1	A0A077ZVB8_STYLE
molecular_function	GO:0004821	histidine-tRNA ligase activity	1	2	0.5	0.804747	0.68858	1	1	A0A078B7L8_STYLE
molecular_function	GO:0004657	proline dehydrogenase activity	1	1	1	1	0.441917	1	1	A0A078B6F9_STYLE
molecular_function	GO:0004476	mannose-6-phosphate isomerase activity	1	1	1	1	0.441917	1	1	A0A078AF22_STYLE
molecular_function	GO:0046912	acyltransferase, acyl groups converted into alkyl on transfer	1	4	0.25	0.234083	0.931097	1	1	A0A078AZN0_STYLE
molecular_function	GO:1990380	Lys48-specific deubiquitinase activity	1	1	1	1	0.441917	1	1	A0A078AA07_STYLE
molecular_function	GO:0000339	RNA cap binding	1	3	0.333333	0.769273	0.595781	1	1	A0A078A463_STYLE
molecular_function	GO:0004326	tetrahydrofolylpolyglutamate synthase activity	1	2	0.5	0.804747	0.68858	1	1	A0A078BB40_STYLE
molecular_function	GO:0019211	phosphatase activator activity	1	1	1	1	0.441917	1	1	A0A078AVW1_STYLE
molecular_function	GO:0004631	phosphomevalonate kinase activity	1	1	1	1	0.441917	1	1	A0A078ADX2_STYLE
molecular_function	GO:0042283	dolichyl pyrophosphate Glc1Man9GlcNAc2 alpha-1,3-glucosyltransferase activity	1	1	1	1	0.441917	1	1	A0A078A263_STYLE
molecular_function	GO:0008821	crossover junction endodeoxyribonuclease activity	1	1	1	1	0.441917	1	1	A0A078A578_STYLE
molecular_function	GO:0004060	arylamine N-acetyltransferase activity	1	5	0.2	0.26839	0.945927	1	1	A0A078ABZ7_STYLE
molecular_function	GO:0008420	RNA polymerase II CTD heptapeptide repeat phosphatase activity	1	1	1	1	0.441917	1	1	A0A078B093_STYLE
molecular_function	GO:0004784	superoxide dismutase activity	1	5	0.2	0.26839	0.945927	1	1	A0A078AY76_STYLE
molecular_function	GO:0000995	RNA polymerase III general transcription initiation factor activity	1	1	1	1	0.441917	1	1	A0A077ZRC7_STYLE
molecular_function	GO:0004579	dolichyl-diphosphooligosaccharide-protein glycotransferase activity	1	1	1	1	0.441917	1	1	A0A078AM78_STYLE
molecular_function	GO:0004105	choline-phosphate cytidylyltransferase activity	1	1	1	1	0.441917	1	1	A0A078AMG7_STYLE
molecular_function	GO:0070063	RNA polymerase binding	1	1	1	1	0.195253	1	1	A0A078AGF5_STYLE
molecular_function	GO:0003712	transcription coregulator activity	1	3	0.333333	0.281582	0.866793	1	1	A0A078AGF5_STYLE
molecular_function	GO:0004677	DNA-dependent protein kinase activity	1	1	1	1	0.441917	1	1	A0A077ZN58_STYLE
molecular_function	GO:0000285	1-phosphatidylinositol-3-phosphate 5-kinase activity	1	1	1	1	0.441917	1	1	A0A078A0I2_STYLE
molecular_function	GO:0043813	phosphatidylinositol-3,5-bisphosphate 5-phosphatase activity	1	1	1	1	0.441917	1	1	A0A078AU06_STYLE
molecular_function	GO:0008176	tRNA (guanine-N7-)-methyltransferase activity	1	1	1	1	0.441917	1	1	A0A078A8A7_STYLE
molecular_function	GO:0004748	ribonucleoside-diphosphate reductase activity, thioredoxin disulfide as acceptor	1	2	0.5	0.804747	0.68858	1	1	A0A078AMV3_STYLE
molecular_function	GO:0004306	ethanolamine-phosphate cytidylyltransferase activity	1	2	0.5	0.804747	0.68858	1	1	A0A078B778_STYLE
molecular_function	GO:0008705	methionine synthase activity	1	2	0.5	0.804747	0.68858	1	1	A0A077ZNC0_STYLE
molecular_function	GO:0004815	aspartate-tRNA ligase activity	1	1	1	1	0.441917	1	1	A0A078B8Q5_STYLE
molecular_function	GO:0016709	oxidoreductase activity, acting on paired donors, with incorporation or reduction of molecular oxygen, NAD(P)H as one donor, and incorporation of one atom of oxygen	1	1	1	1	0.441917	1	1	A0A078AA69_STYLE
molecular_function	GO:0002083	4-hydroxybenzoate decaprenyltransferase activity	1	1	1	1	0.441917	1	1	A0A077ZSN2_STYLE
molecular_function	GO:0047293	4-hydroxybenzoate nonaprenyltransferase activity	1	1	1	1	0.441917	1	1	A0A077ZSN2_STYLE
molecular_function	GO:0008412	4-hydroxybenzoate octaprenyltransferase activity	1	1	1	1	0.441917	1	1	A0A077ZSN2_STYLE
molecular_function	GO:0047334	diphosphate-fructose-6-phosphate 1-phosphotransferase activity	1	1	1	1	0.441917	1	1	A0A078ABP5_STYLE
molecular_function	GO:0004494	methylmalonyl-CoA mutase activity	1	1	1	1	0.441917	1	1	A0A078B2D8_STYLE
molecular_function	GO:0004357	glutamate-cysteine ligase activity	1	1	1	1	0.441917	1	1	A0A078A041_STYLE
molecular_function	GO:0106029	tRNA pseudouridine synthase activity	1	3	0.333333	0.586746	0.826243	1	1	A0A077ZZG9_STYLE
molecular_function	GO:0004347	glucose-6-phosphate isomerase activity	1	1	1	1	0.441917	1	1	A0A078AX13_STYLE
molecular_function	GO:0030628	pre-mRNA 3'-splice site binding	1	1	1	1	0.441917	1	1	A0A078A3R0_STYLE
molecular_function	GO:0000386	second spliceosomal transesterification activity	1	1	1	1	0.441917	1	1	A0A078A3R0_STYLE
molecular_function	GO:0003964	RNA-directed DNA polymerase activity	1	1	1	0.804747	0.68858	1	1	A0A078ANZ2_STYLE
molecular_function	GO:0106050	tRNA 2'-O-methyltransferase activity	1	1	1	1	0.441917	1	1	A0A078A407_STYLE
molecular_function	GO:0004814	arginine-tRNA ligase activity	1	2	0.5	0.804747	0.68858	1	1	A0A078AJ30_STYLE
molecular_function	GO:0016423	tRNA (guanine) methyltransferase activity	1	1	1	0.876814	0.392037	1	1	A0A078AN77_STYLE
molecular_function	GO:0070840	dynein complex binding	1	2	0.5	0.804747	0.68858	1	1	A0A078AV71_STYLE
molecular_function	GO:0140223	general transcription initiation factor activity	1	1	1	0.913747	0.413254	1	1	A0A078AHL5_STYLE
molecular_function	GO:0004825	methionine-tRNA ligase activity	1	2	0.5	0.804747	0.68858	1	1	A0A078AZR4_STYLE
molecular_function	GO:0035598	N6-threonylcarbomyladenosine methylthiotransferase activity	1	1	1	1	0.441917	1	1	A0A078ACQ0_STYLE
molecular_function	GO:0008253	5'-nucleotidase activity	1	2	0.5	0.804747	0.68858	1	1	A0A078AJY4_STYLE
molecular_function	GO:0033743	peptide-methionine (R)-S-oxide reductase activity	1	1	1	1	0.441917	1	1	A0A078A426_STYLE
molecular_function	GO:0008757	S-adenosylmethionine-dependent methyltransferase activity	1	2	0.5	0.22129	0.859998	1	1	A0A078AFW0_STYLE
molecular_function	GO:0043546	molybdopterin cofactor binding	1	1	1	1	0.441917	1	1	A0A077ZVB6_STYLE
molecular_function	GO:0008195	phosphatidate phosphatase activity	1	1	1	1	0.441917	1	1	A0A078B7L2_STYLE
molecular_function	GO:0052855	ADP-dependent NAD(P)H-hydrate dehydratase activity	1	1	1	1	0.441917	1	1	A0A078B5I3_STYLE
molecular_function	GO:0047453	ATP-dependent NAD(P)H-hydrate dehydratase activity	1	1	1	1	0.441917	1	1	A0A078B5I3_STYLE
molecular_function	GO:0004660	protein farnesyltransferase activity	1	1	1	1	0.441917	1	1	A0A078B710_STYLE
molecular_function	GO:0004109	coproporphyrinogen oxidase activity	1	1	1	1	0.441917	1	1	A0A078AMI8_STYLE
molecular_function	GO:0004865	protein serine/threonine phosphatase inhibitor activity	1	1	1	1	0.441917	1	1	A0A078BA91_STYLE
molecular_function	GO:0061666	UFM1 ligase activity	1	1	1	1	0.441917	1	1	A0A078B194_STYLE
molecular_function	GO:0008047	enzyme activator activity	1	1	1	0.976003	0.0460864	1	1	A0A078BBK4_STYLE
molecular_function	GO:0004861	cyclin-dependent protein serine/threonine kinase inhibitor activity	1	1	1	1	0.441917	1	1	A0A077ZSP7_STYLE
molecular_function	GO:0004416	hydroxyacylglutathione hydrolase activity	1	1	1	1	0.441917	1	1	A0A078BAQ9_STYLE
molecular_function	GO:0004556	alpha-amylase activity	0	6	0	0.030159	1	0.992	1
molecular_function	GO:0042626	ATPase-coupled transmembrane transporter activity	0	4	0	0.251225	0.813826	1	1
molecular_function	GO:0043295	glutathione binding	0	1	0	0.558083	1	1	1
molecular_function	GO:0004363	glutathione synthase activity	0	1	0	0.558083	1	1	1
molecular_function	GO:0003721	telomerase RNA reverse transcriptase activity	0	1	0	0.558083	1	1	1
molecular_function	GO:0032041	NAD-dependent histone deacetylase activity (H3-K14 specific)	0	3	0	0.173757	1	1	1
molecular_function	GO:0008320	protein transmembrane transporter activity	0	2	0	0.31142	1	1	1
molecular_function	GO:0048487	beta-tubulin binding	0	3	0	0.173757	1	1	1
molecular_function	GO:0008597	calcium-dependent protein serine/threonine phosphatase regulator activity	0	2	0	0.31142	1	1	1
molecular_function	GO:0000026	alpha-1,2-mannosyltransferase activity	0	2	0	0.586746	0.826243	1	1
molecular_function	GO:0004376	glycolipid mannosyltransferase activity	0	4	0	0.173641	0.969841	1	1
molecular_function	GO:0030623	U5 snRNA binding	0	1	0	0.558083	1	1	1
molecular_function	GO:0008124	4-alpha-hydroxytetrahydrobiopterin dehydratase activity	0	3	0	0.173757	1	1	1
molecular_function	GO:0004378	GDP-Man:Man1GlcNAc2-PP-Dol alpha-1,3-mannosyltransferase activity	0	1	0	0.558083	1	1	1
molecular_function	GO:0102704	GDP-Man:Man2GlcNAc2-PP-dolichol alpha-1,6-mannosyltransferase activity	0	1	0	0.558083	1	1	1
molecular_function	GO:0050155	ornithine(lysine) transaminase activity	0	1	0	0.558083	1	1	1
molecular_function	GO:0004587	ornithine-oxo-acid transaminase activity	0	1	0	0.558083	1	1	1
molecular_function	GO:0004596	peptide alpha-N-acetyltransferase activity	0	3	0	0.173757	1	1	1
molecular_function	GO:0004573	Glc3Man9GlcNAc2 oligosaccharide glucosidase activity	0	2	0	0.31142	1	1	1
molecular_function	GO:0016780	phosphotransferase activity, for other substituted phosphate groups	0	6	0	0.000905659	1	0.106	1
molecular_function	GO:0031151	histone methyltransferase activity (H3-K79 specific)	0	2	0	0.31142	1	1	1
molecular_function	GO:0004582	dolichyl-phosphate beta-D-mannosyltransferase activity	0	1	0	0.558083	1	1	1
molecular_function	GO:0004340	glucokinase activity	0	6	0	0.030159	1	0.992	1
molecular_function	GO:0005536	glucose binding	0	6	0	0.030159	1	0.992	1
molecular_function	GO:0047325	inositol tetrakisphosphate 1-kinase activity	0	1	0	0.558083	1	1	1
molecular_function	GO:0052726	inositol-1,3,4-trisphosphate 5-kinase activity	0	1	0	0.558083	1	1	1
molecular_function	GO:0052725	inositol-1,3,4-trisphosphate 6-kinase activity	0	1	0	0.558083	1	1	1
molecular_function	GO:0004148	dihydrolipoyl dehydrogenase activity	0	2	0	0.31142	1	1	1
molecular_function	GO:0004650	polygalacturonase activity	0	2	0	0.31142	1	1	1
molecular_function	GO:0035615	clathrin adaptor activity	0	1	0	0.558083	1	1	1
molecular_function	GO:0003920	GMP reductase activity	0	1	0	0.558083	1	1	1
molecular_function	GO:0051213	dioxygenase activity	0	3	0	0.0048856	0.999294	0.452	1
molecular_function	GO:0031418	L-ascorbic acid binding	0	2	0	0.31142	1	1	1
molecular_function	GO:0004450	isocitrate dehydrogenase (NADP+) activity	0	4	0	0.0969361	1	1	1
molecular_function	GO:0062101	peptidyl-aspartic acid 3-dioxygenase activity	0	6	0	0.030159	1	0.992	1
molecular_function	GO:0004356	glutamate-ammonia ligase activity	0	9	0	0.00522908	1	0.518	1
molecular_function	GO:0004601	peroxidase activity	0	5	0	0.0635672	0.977763	1	1
molecular_function	GO:0051920	peroxiredoxin activity	0	3	0	0.173757	1	1	1
molecular_function	GO:0004170	dUTP diphosphatase activity	0	2	0	0.31142	1	1	1
molecular_function	GO:0016538	cyclin-dependent protein serine/threonine kinase regulator activity	0	7	0	0.0425754	0.994771	0.999	1
molecular_function	GO:0016251	RNA polymerase II general transcription initiation factor activity	0	1	0	0.558083	1	1	1
molecular_function	GO:0004385	guanylate kinase activity	0	3	0	0.173757	1	1	1
molecular_function	GO:0005537	mannose binding	0	1	0	0.558083	1	1	1
molecular_function	GO:0038023	signaling receptor activity	0	1	0	0.324554	0.853154	1	1
molecular_function	GO:0005092	GDP-dissociation inhibitor activity	0	1	0	0.173757	1	1	1
molecular_function	GO:0004019	adenylosuccinate synthase activity	0	2	0	0.31142	1	1	1
molecular_function	GO:0003918	DNA topoisomerase type II (double strand cut, ATP-hydrolyzing) activity	0	3	0	0.173757	1	1	1
molecular_function	GO:0004526	ribonuclease P activity	0	1	0	0.558083	1	1	1
molecular_function	GO:0004824	lysine-tRNA ligase activity	0	2	0	0.31142	1	1	1
molecular_function	GO:0003844	1,4-alpha-glucan branching enzyme activity	0	2	0	0.31142	1	1	1
molecular_function	GO:0102752	1,4-alpha-glucan branching enzyme activity (using a glucosylated glycogenin as primer for glycogen synthesis)	0	2	0	0.31142	1	1	1
molecular_function	GO:0009916	alternative oxidase activity	0	4	0	0.0969361	1	1	1
molecular_function	GO:0001228	DNA-binding transcription activator activity, RNA polymerase II-specific	0	2	0	0.31142	1	1	1
molecular_function	GO:0005049	nuclear export signal receptor activity	0	3	0	0.173757	1	1	1
molecular_function	GO:0051499	D-aminoacyl-tRNA deacylase activity	0	1	0	0.558083	1	1	1
molecular_function	GO:0003747	translation release factor activity	0	2	0	0.31142	1	1	1
molecular_function	GO:0004568	chitinase activity	0	2	0	0.31142	1	1	1
molecular_function	GO:0008716	D-alanine-D-alanine ligase activity	0	1	0	0.558083	1	1	1
molecular_function	GO:0003877	ATP adenylyltransferase activity	0	2	0	0.31142	1	1	1
molecular_function	GO:0008199	ferric iron binding	0	2	0	0.31142	1	1	1
molecular_function	GO:0004322	ferroxidase activity	0	1	0	0.558083	1	1	1
molecular_function	GO:0004451	isocitrate lyase activity	0	1	0	0.558083	1	1	1
molecular_function	GO:0004612	phosphoenolpyruvate carboxykinase (ATP) activity	0	1	0	0.558083	1	1	1
molecular_function	GO:0016435	rRNA (guanine) methyltransferase activity	0	1	0	0.558083	1	1	1
molecular_function	GO:0016627	oxidoreductase activity, acting on the CH-CH group of donors	0	10	0	0.000129931	0.999973	0.009	1
molecular_function	GO:0004100	chitin synthase activity	0	4	0	0.0969361	1	1	1
molecular_function	GO:0046923	ER retention sequence binding	0	2	0	0.31142	1	1	1
molecular_function	GO:0015276	ligand-gated ion channel activity	0	1	0	0.283294	0.891342	1	1
molecular_function	GO:0008519	ammonium transmembrane transporter activity	0	12	0	0.000905659	1	0.106	1
molecular_function	GO:0004819	glutamine-tRNA ligase activity	0	1	0	0.558083	1	1	1
molecular_function	GO:0030060	L-malate dehydrogenase activity	0	1	0	0.558083	1	1	1
molecular_function	GO:0102343	3-hydroxy-arachidoyl-CoA dehydratase activity	0	3	0	0.173757	1	1	1
molecular_function	GO:0102344	3-hydroxy-behenoyl-CoA dehydratase activity	0	3	0	0.173757	1	1	1
molecular_function	GO:0102345	3-hydroxy-lignoceroyl-CoA dehydratase activity	0	3	0	0.173757	1	1	1
molecular_function	GO:0102158	very-long-chain 3-hydroxyacyl-CoA dehydratase activity	0	3	0	0.173757	1	1	1
molecular_function	GO:0004029	aldehyde dehydrogenase (NAD+) activity	0	3	0	0.173757	1	1	1
molecular_function	GO:0005388	P-type calcium transporter activity	0	2	0	0.31142	1	1	1
molecular_function	GO:0004164	diphthine synthase activity	0	1	0	0.558083	1	1	1
molecular_function	GO:0052689	carboxylic ester hydrolase activity	0	1	0	0.0105165	0.997102	0.791	1
molecular_function	GO:0051903	S-(hydroxymethyl)glutathione dehydrogenase activity	0	1	0	0.558083	1	1	1
molecular_function	GO:0018738	S-formylglutathione hydrolase activity	0	1	0	0.558083	1	1	1
molecular_function	GO:0004359	glutaminase activity	0	4	0	0.0969361	1	1	1
molecular_function	GO:0003952	NAD+ synthase (glutamine-hydrolyzing) activity	0	1	0	0.558083	1	1	1
molecular_function	GO:0016279	protein-lysine N-methyltransferase activity	0	2	0	0.206082	0.927876	1	1
molecular_function	GO:0004591	oxoglutarate dehydrogenase (succinyl-transferring) activity	0	2	0	0.31142	1	1	1
molecular_function	GO:0030976	thiamine pyrophosphate binding	0	3	0	0.173757	1	1	1
molecular_function	GO:0016756	glutathione gamma-glutamylcysteinyltransferase activity	0	1	0	0.558083	1	1	1
molecular_function	GO:0004370	glycerol kinase activity	0	1	0	0.558083	1	1	1
molecular_function	GO:0004069	L-aspartate:2-oxoglutarate aminotransferase activity	0	2	0	0.31142	1	1	1
molecular_function	GO:0042281	dolichyl pyrophosphate Man9GlcNAc2 alpha-1,3-glucosyltransferase activity	0	1	0	0.558083	1	1	1
molecular_function	GO:0003881	CDP-diacylglycerol-inositol 3-phosphatidyltransferase activity	0	1	0	0.558083	1	1	1
molecular_function	GO:0050291	sphingosine N-acyltransferase activity	0	6	0	0.030159	1	0.992	1
molecular_function	GO:0042586	peptide deformylase activity	0	2	0	0.31142	1	1	1
molecular_function	GO:0018025	calmodulin-lysine N-methyltransferase activity	0	1	0	0.558083	1	1	1
molecular_function	GO:0019894	kinesin binding	0	1	0	0.558083	1	1	1
molecular_function	GO:0004820	glycine-tRNA ligase activity	0	1	0	0.558083	1	1	1
molecular_function	GO:0004739	pyruvate dehydrogenase (acetyl-transferring) activity	0	2	0	0.31142	1	1	1
molecular_function	GO:0004798	thymidylate kinase activity	0	1	0	0.558083	1	1	1
molecular_function	GO:0005375	copper ion transmembrane transporter activity	0	4	0	0.0969361	1	1	1
molecular_function	GO:0016971	flavin-linked sulfhydryl oxidase activity	0	2	0	0.31142	1	1	1
molecular_function	GO:0003854	3-beta-hydroxy-delta5-steroid dehydrogenase activity	0	2	0	0.31142	1	1	1
molecular_function	GO:0004427	inorganic diphosphatase activity	0	4	0	0.0969361	1	1	1
molecular_function	GO:0009678	pyrophosphate hydrolysis-driven proton transmembrane transporter activity	0	3	0	0.0260546	0.997085	0.979	1
molecular_function	GO:0030620	U2 snRNA binding	0	1	0	0.558083	1	1	1
molecular_function	GO:0004791	thioredoxin-disulfide reductase activity	0	2	0	0.31142	1	1	1
molecular_function	GO:0106261	tRNA uridine(34) acetyltransferase activity	0	1	0	0.558083	1	1	1
molecular_function	GO:0004813	alanine-tRNA ligase activity	0	2	0	0.31142	1	1	1
molecular_function	GO:0004594	pantothenate kinase activity	0	2	0	0.31142	1	1	1
molecular_function	GO:0004315	3-oxoacyl-[acyl-carrier-protein] synthase activity	0	1	0	0.558083	1	1	1
molecular_function	GO:0003885	D-arabinono-1,4-lactone oxidase activity	0	1	0	0.558083	1	1	1
molecular_function	GO:0070037	rRNA (pseudouridine) methyltransferase activity	0	2	0	0.31142	1	1	1
molecular_function	GO:0004730	pseudouridylate synthase activity	0	1	0	0.558083	1	1	1
molecular_function	GO:0008479	queuine tRNA-ribosyltransferase activity	0	1	0	0.558083	1	1	1
molecular_function	GO:0019948	SUMO activating enzyme activity	0	1	0	0.558083	1	1	1
molecular_function	GO:0004372	glycine hydroxymethyltransferase activity	0	2	0	0.31142	1	1	1
molecular_function	GO:0016653	oxidoreductase activity, acting on NAD(P)H, heme protein as acceptor	0	1	0	0.404219	0.903064	1	1
molecular_function	GO:0035596	methylthiotransferase activity	0	1	0	0.804747	0.68858	1	1
molecular_function	GO:0031490	chromatin DNA binding	0	1	0	0.558083	1	1	1
molecular_function	GO:0004298	threonine-type endopeptidase activity	0	8	0	0.00937866	1	0.733	1
molecular_function	GO:0004648	O-phospho-L-serine:2-oxoglutarate aminotransferase activity	0	3	0	0.173757	1	1	1
molecular_function	GO:0004663	Rab geranylgeranyltransferase activity	0	2	0	0.31142	1	1	1
molecular_function	GO:0004360	glutamine-fructose-6-phosphate transaminase (isomerizing) activity	0	3	0	0.173757	1	1	1
molecular_function	GO:0004491	methylmalonate-semialdehyde dehydrogenase (acylating) activity	0	1	0	0.558083	1	1	1
molecular_function	GO:0019789	SUMO transferase activity	0	1	0	0.558083	1	1	1
molecular_function	GO:0008260	3-oxoacid CoA-transferase activity	0	2	0	0.31142	1	1	1
molecular_function	GO:0003847	1-alkyl-2-acetylglycerophosphocholine esterase activity	0	8	0	0.00937866	1	0.733	1
molecular_function	GO:0051879	Hsp90 protein binding	0	4	0	0.0969361	1	1	1
molecular_function	GO:0008817	cob(I)yrinic acid a,c-diamide adenosyltransferase activity	0	1	0	0.558083	1	1	1
molecular_function	GO:0004163	diphosphomevalonate decarboxylase activity	0	1	0	0.558083	1	1	1
molecular_function	GO:0004550	nucleoside diphosphate kinase activity	0	6	0	0.030159	1	0.992	1
molecular_function	GO:0005344	oxygen carrier activity	0	2	0	0.31142	1	1	1
molecular_function	GO:0004407	histone deacetylase activity	0	1	0	0.0969361	1	1	1
molecular_function	GO:0003688	DNA replication origin binding	0	1	0	0.558083	1	1	1
molecular_function	GO:0005471	ATP:ADP antiporter activity	0	5	0	0.0540726	1	1	1
molecular_function	GO:0016765	transferase activity, transferring alkyl or aryl (other than methyl) groups	0	3	0	0.12066	0.9528	1	1
molecular_function	GO:0004168	dolichol kinase activity	0	1	0	0.558083	1	1	1
molecular_function	GO:0008418	protein-N-terminal asparagine amidohydrolase activity	0	5	0	0.0540726	1	1	1
molecular_function	GO:0070773	protein-N-terminal glutamine amidohydrolase activity	0	5	0	0.0540726	1	1	1
molecular_function	GO:0004818	glutamate-tRNA ligase activity	0	1	0	0.558083	1	1	1
molecular_function	GO:0004471	malate dehydrogenase (decarboxylating) (NAD+) activity	0	2	0	0.31142	1	1	1
molecular_function	GO:0004071	aspartate-ammonia ligase activity	0	3	0	0.173757	1	1	1
molecular_function	GO:0019787	ubiquitin-like protein transferase activity	0	1	0	0.726874	0.347211	1	1
molecular_function	GO:0004000	adenosine deaminase activity	0	2	0	0.173757	1	1	1
molecular_function	GO:0008193	tRNA guanylyltransferase activity	0	1	0	0.558083	1	1	1
molecular_function	GO:0008452	RNA ligase activity	0	1	0	0.558083	1	1	1
molecular_function	GO:0005094	Rho GDP-dissociation inhibitor activity	0	1	0	0.558083	1	1	1
molecular_function	GO:0008444	CDP-diacylglycerol-glycerol-3-phosphate 3-phosphatidyltransferase activity	0	1	0	0.558083	1	1	1
molecular_function	GO:0004930	G protein-coupled receptor activity	0	1	0	0.558083	1	1	1
molecular_function	GO:0046556	alpha-L-arabinofuranosidase activity	0	1	0	0.558083	1	1	1
molecular_function	GO:0000009	alpha-1,6-mannosyltransferase activity	0	1	0	0.31142	1	1	1
molecular_function	GO:0008521	acetyl-CoA transmembrane transporter activity	0	1	0	0.558083	1	1	1
molecular_function	GO:0017113	dihydropyrimidine dehydrogenase (NADP+) activity	0	1	0	0.558083	1	1	1
molecular_function	GO:0004609	phosphatidylserine decarboxylase activity	0	2	0	0.31142	1	1	1
molecular_function	GO:0000215	tRNA 2'-phosphotransferase activity	0	1	0	0.558083	1	1	1
molecular_function	GO:0047617	acyl-CoA hydrolase activity	0	3	0	0.173757	1	1	1
molecular_function	GO:0019239	deaminase activity	0	2	0	0.0540726	1	1	1
molecular_function	GO:0004139	deoxyribose-phosphate aldolase activity	0	1	0	0.558083	1	1	1
molecular_function	GO:0009982	pseudouridine synthase activity	0	6	0	0.0425754	0.994771	0.999	1
molecular_function	GO:0090560	2-(3-amino-3-carboxypropyl)histidine synthase activity	0	2	0	0.31142	1	1	1
molecular_function	GO:0004474	malate synthase activity	0	1	0	0.558083	1	1	1
molecular_function	GO:0035299	inositol pentakisphosphate 2-kinase activity	0	1	0	0.558083	1	1	1
molecular_function	GO:0008177	succinate dehydrogenase (ubiquinone) activity	0	2	0	0.31142	1	1	1
molecular_function	GO:0051751	alpha-1,4-mannosyltransferase activity	0	1	0	0.558083	1	1	1
molecular_function	GO:0051723	protein methylesterase activity	0	1	0	0.558083	1	1	1
molecular_function	GO:0030975	thiamine binding	0	1	0	0.558083	1	1	1
molecular_function	GO:0004788	thiamine diphosphokinase activity	0	1	0	0.558083	1	1	1
molecular_function	GO:0005093	Rab GDP-dissociation inhibitor activity	0	1	0	0.558083	1	1	1
molecular_function	GO:0043138	3'-5' DNA helicase activity	0	3	0	0.173757	1	1	1
molecular_function	GO:0008915	lipid-A-disaccharide synthase activity	0	1	0	0.558083	1	1	1
molecular_function	GO:0016432	tRNA-uridine aminocarboxypropyltransferase activity	0	1	0	0.558083	1	1	1
molecular_function	GO:0004013	adenosylhomocysteinase activity	0	2	0	0.31142	1	1	1
molecular_function	GO:0004332	fructose-bisphosphate aldolase activity	0	1	0	0.558083	1	1	1
molecular_function	GO:0004084	branched-chain-amino-acid transaminase activity	0	1	0	0.31142	1	1	1
molecular_function	GO:0008810	cellulase activity	0	1	0	0.558083	1	1	1
molecular_function	GO:0004482	mRNA (guanine-N7-)-methyltransferase activity	0	1	0	0.558083	1	1	1
molecular_function	GO:0043878	glyceraldehyde-3-phosphate dehydrogenase (NAD+) (non-phosphorylating) activity	0	2	0	0.31142	1	1	1
molecular_function	GO:0003896	DNA primase activity	0	1	0	0.558083	1	1	1
molecular_function	GO:0004343	glucosamine 6-phosphate N-acetyltransferase activity	0	2	0	0.31142	1	1	1
molecular_function	GO:0052692	raffinose alpha-galactosidase activity	0	5	0	0.0540726	1	1	1
molecular_function	GO:0017128	phospholipid scramblase activity	0	1	0	0.558083	1	1	1
molecular_function	GO:0008998	ribonucleoside-triphosphate reductase activity	0	1	0	0.558083	1	1	1
molecular_function	GO:0003874	6-pyruvoyltetrahydropterin synthase activity	0	1	0	0.558083	1	1	1
molecular_function	GO:0034511	U3 snoRNA binding	0	3	0	0.173757	1	1	1
molecular_function	GO:0004577	N-acetylglucosaminyldiphosphodolichol N-acetylglucosaminyltransferase activity	0	1	0	0.558083	1	1	1
molecular_function	GO:0016985	mannan endo-1,4-beta-mannosidase activity	0	1	0	0.558083	1	1	1
molecular_function	GO:0004149	dihydrolipoyllysine-residue succinyltransferase activity	0	1	0	0.558083	1	1	1
molecular_function	GO:0080048	GDP-D-glucose phosphorylase activity	0	1	0	0.558083	1	1	1
molecular_function	GO:0004615	phosphomannomutase activity	0	1	0	0.558083	1	1	1
molecular_function	GO:0016817	hydrolase activity, acting on acid anhydrides	0	1	0	0.879622	0.144914	1	1
molecular_function	GO:0004617	phosphoglycerate dehydrogenase activity	0	1	0	0.558083	1	1	1
molecular_function	GO:0052656	L-isoleucine transaminase activity	0	1	0	0.558083	1	1	1
molecular_function	GO:0052654	L-leucine transaminase activity	0	1	0	0.558083	1	1	1
molecular_function	GO:0050048	L-leucine:2-oxoglutarate aminotransferase activity	0	1	0	0.558083	1	1	1
molecular_function	GO:0052655	L-valine transaminase activity	0	1	0	0.558083	1	1	1
molecular_function	GO:0000703	oxidized pyrimidine nucleobase lesion DNA N-glycosylase activity	0	1	0	0.558083	1	1	1
molecular_function	GO:0004411	homogentisate 1,2-dioxygenase activity	0	1	0	0.558083	1	1	1
molecular_function	GO:0050577	GDP-L-fucose synthase activity	0	1	0	0.558083	1	1	1
molecular_function	GO:0061575	cyclin-dependent protein serine/threonine kinase activator activity	0	1	0	0.558083	1	1	1
molecular_function	GO:0000030	mannosyltransferase activity	0	2	0	0.0260546	0.997085	0.979	1
molecular_function	GO:0004146	dihydrofolate reductase activity	0	1	0	0.558083	1	1	1
molecular_function	GO:0004799	thymidylate synthase activity	0	1	0	0.558083	1	1	1
molecular_function	GO:0008296	3'-5'-exodeoxyribonuclease activity	0	1	0	0.558083	1	1	1
molecular_function	GO:0004520	endodeoxyribonuclease activity	0	1	0	0.758036	0.542111	1	1
molecular_function	GO:0008649	rRNA methyltransferase activity	0	1	0	0.0540726	1	1	1
molecular_function	GO:0004108	citrate (Si)-synthase activity	0	2	0	0.31142	1	1	1
molecular_function	GO:0042393	histone binding	0	1	0	0.558083	1	1	1
molecular_function	GO:0003934	GTP cyclohydrolase I activity	0	2	0	0.31142	1	1	1
molecular_function	GO:0000225	N-acetylglucosaminylphosphatidylinositol deacetylase activity	0	2	0	0.31142	1	1	1
molecular_function	GO:0008446	GDP-mannose 4,6-dehydratase activity	0	1	0	0.558083	1	1	1
molecular_function	GO:0004419	hydroxymethylglutaryl-CoA lyase activity	0	1	0	0.558083	1	1	1
molecular_function	GO:0008963	phospho-N-acetylmuramoyl-pentapeptide-transferase activity	0	1	0	0.558083	1	1	1
molecular_function	GO:0003975	UDP-N-acetylglucosamine-dolichyl-phosphate N-acetylglucosaminephosphotransferase activity	0	1	0	0.558083	1	1	1
molecular_function	GO:0070569	uridylyltransferase activity	0	3	0	0.173757	1	1	1
molecular_function	GO:0004140	dephospho-CoA kinase activity	0	2	0	0.31142	1	1	1
molecular_function	GO:0016763	pentosyltransferase activity	0	1	0	0.639657	0.492888	1	1
molecular_function	GO:0030337	DNA polymerase processivity factor activity	0	3	0	0.173757	1	1	1
molecular_function	GO:0004828	serine-tRNA ligase activity	0	2	0	0.31142	1	1	1
molecular_function	GO:0106245	L-serine-phosphatidylethanolamine phosphatidyltransferase activity	0	1	0	0.558083	1	1	1
molecular_function	GO:0005053	peroxisome matrix targeting signal-2 binding	0	1	0	0.558083	1	1	1
molecular_function	GO:1904047	S-adenosyl-L-methionine binding	0	1	0	0.558083	1	1	1
molecular_function	GO:0004066	asparagine synthase (glutamine-hydrolyzing) activity	0	2	0	0.31142	1	1	1
molecular_function	GO:0004832	valine-tRNA ligase activity	0	1	0	0.558083	1	1	1
molecular_function	GO:0016811	hydrolase activity, acting on carbon-nitrogen (but not peptide) bonds, in linear amides	0	3	0	4.81966e-05	0.999997	0.002	1
molecular_function	GO:0043333	2-octaprenyl-6-methoxy-1,4-benzoquinone methylase activity	0	1	0	0.558083	1	1	1
molecular_function	GO:0042134	rRNA primary transcript binding	0	2	0	0.31142	1	1	1
molecular_function	GO:0008425	2-polyprenyl-6-methoxy-1,4-benzoquinone methyltransferase activity	0	1	0	0.31142	1	1	1
molecular_function	GO:0008251	tRNA-specific adenosine deaminase activity	0	1	0	0.558083	1	1	1
molecular_function	GO:0048039	ubiquinone binding	0	1	0	0.558083	1	1	1
molecular_function	GO:0008097	5S rRNA binding	0	1	0	0.558083	1	1	1
molecular_function	GO:0004174	electron-transferring-flavoprotein dehydrogenase activity	0	1	0	0.558083	1	1	1
molecular_function	GO:0036430	CMP kinase activity	0	1	0	0.558083	1	1	1
molecular_function	GO:0036431	dCMP kinase activity	0	1	0	0.558083	1	1	1
molecular_function	GO:0033862	UMP kinase activity	0	1	0	0.558083	1	1	1
molecular_function	GO:0015039	NADPH-adrenodoxin reductase activity	0	1	0	0.558083	1	1	1
molecular_function	GO:0004844	uracil DNA N-glycosylase activity	0	2	0	0.31142	1	1	1
molecular_function	GO:0051538	3 iron, 4 sulfur cluster binding	0	1	0	0.558083	1	1	1
molecular_function	GO:0106073	dolichyl pyrophosphate Glc2Man9GlcNAc2 alpha-1,2-glucosyltransferase activity	0	1	0	0.558083	1	1	1
molecular_function	GO:0044183	protein folding chaperone	0	1	0	0.558083	1	1	1
molecular_function	GO:0008962	phosphatidylglycerophosphatase activity	0	1	0	0.558083	1	1	1
molecular_function	GO:0061657	UFM1 conjugating enzyme activity	0	1	0	0.558083	1	1	1
molecular_function	GO:0003913	DNA photolyase activity	0	2	0	0.31142	1	1	1
molecular_function	GO:0008409	5'-3' exonuclease activity	0	2	0	0.758036	0.542111	1	1
molecular_function	GO:0002151	G-quadruplex RNA binding	0	1	0	0.558083	1	1	1
molecular_function	GO:0004749	ribose phosphate diphosphokinase activity	0	1	0	0.558083	1	1	1
molecular_function	GO:0004477	methenyltetrahydrofolate cyclohydrolase activity	0	2	0	0.31142	1	1	1
molecular_function	GO:0004488	methylenetetrahydrofolate dehydrogenase (NADP+) activity	0	2	0	0.31142	1	1	1
molecular_function	GO:0097602	cullin family protein binding	0	1	0	0.558083	1	1	1
molecular_function	GO:0004619	phosphoglycerate mutase activity	0	1	0	0.31142	1	1	1
molecular_function	GO:0001054	RNA polymerase I activity	0	1	0	0.558083	1	1	1
molecular_function	GO:0001056	RNA polymerase III activity	0	1	0	0.558083	1	1	1
molecular_function	GO:0015068	glycine amidinotransferase activity	0	1	0	0.558083	1	1	1
molecular_function	GO:0004831	tyrosine-tRNA ligase activity	0	1	0	0.558083	1	1	1
molecular_function	GO:0052906	tRNA (guanine(37)-N(1))-methyltransferase activity	0	1	0	0.558083	1	1	1
molecular_function	GO:0004478	methionine adenosyltransferase activity	0	2	0	0.31142	1	1	1
molecular_function	GO:0004484	mRNA guanylyltransferase activity	0	1	0	0.558083	1	1	1
molecular_function	GO:0001055	RNA polymerase II activity	0	1	0	0.558083	1	1	1
molecular_function	GO:0004047	aminomethyltransferase activity	0	1	0	0.558083	1	1	1
molecular_function	GO:0033925	mannosyl-glycoprotein endo-beta-N-acetylglucosaminidase activity	0	1	0	0.558083	1	1	1
molecular_function	GO:0052905	tRNA (guanine(9)-N(1))-methyltransferase activity	0	1	0	0.558083	1	1	1
molecular_function	GO:0004129	cytochrome-c oxidase activity	0	1	0	0.558083	1	1	1
molecular_function	GO:0052917	dolichyl-P-Man:Man(7)GlcNAc(2)-PP-dolichol alpha-1,6-mannosyltransferase	0	1	0	0.558083	1	1	1
molecular_function	GO:0004334	fumarylacetoacetase activity	0	1	0	0.558083	1	1	1
molecular_function	GO:0004671	protein C-terminal S-isoprenylcysteine carboxyl O-methyltransferase activity	0	1	0	0.558083	1	1	1
molecular_function	GO:0004651	polynucleotide 5'-phosphatase activity	0	1	0	0.558083	1	1	1
molecular_function	GO:0004827	proline-tRNA ligase activity	0	2	0	0.31142	1	1	1
molecular_function	GO:0016462	pyrophosphatase activity	0	1	0	0.912412	0.107583	1	1
molecular_function	GO:0004792	thiosulfate sulfurtransferase activity	0	1	0	0.558083	1	1	1
molecular_function	GO:0004335	galactokinase activity	0	1	0	0.558083	1	1	1
molecular_function	GO:0106312	methylenetetrahydrofolate reductase NADH activity	0	1	0	0.558083	1	1	1
molecular_function	GO:0106313	methylenetetrahydrofolate reductase NADPH activity	0	1	0	0.558083	1	1	1
molecular_function	GO:0030272	5-formyltetrahydrofolate cyclo-ligase activity	0	1	0	0.558083	1	1	1
molecular_function	GO:0019902	phosphatase binding	0	1	0	0.457889	0.826359	1	1
molecular_function	GO:0015377	cation:chloride symporter activity	0	1	0	0.558083	1	1	1
molecular_function	GO:0004077	biotin-[acetyl-CoA-carboxylase] ligase activity	0	1	0	0.558083	1	1	1
molecular_function	GO:0106335	tRNA (carboxymethyluridine(34)-5-O)-methyltransferase activity	0	1	0	0.558083	1	1	1
molecular_function	GO:0046537	2,3-bisphosphoglycerate-independent phosphoglycerate mutase activity	0	1	0	0.558083	1	1	1
molecular_function	GO:0004849	uridine kinase activity	0	1	0	0.558083	1	1	1
molecular_function	GO:0061631	ubiquitin conjugating enzyme activity	0	1	0	0.558083	1	1	1
molecular_function	GO:0050567	glutaminyl-tRNA synthase (glutamine-hydrolyzing) activity	0	1	0	0.558083	1	1	1
molecular_function	GO:0004516	nicotinate phosphoribosyltransferase activity	0	1	0	0.558083	1	1	1
molecular_function	GO:0004514	nicotinate-nucleotide diphosphorylase (carboxylating) activity	0	1	0	0.558083	1	1	1
molecular_function	GO:0000179	rRNA (adenine-N6,N6-)-dimethyltransferase activity	0	1	0	0.558083	1	1	1
molecular_function	GO:0004742	dihydrolipoyllysine-residue acetyltransferase activity	0	1	0	0.558083	1	1	1
molecular_function	GO:0016531	copper chaperone activity	0	1	0	0.558083	1	1	1
molecular_function	GO:0003923	GPI-anchor transamidase activity	0	1	0	0.558083	1	1	1
molecular_function	GO:0004817	cysteine-tRNA ligase activity	0	1	0	0.558083	1	1	1
molecular_function	GO:0004067	asparaginase activity	0	1	0	0.558083	1	1	1
molecular_function	GO:0051377	mannose-ethanolamine phosphotransferase activity	0	1	0	0.558083	1	1	1
molecular_function	GO:0048040	UDP-glucuronate decarboxylase activity	0	1	0	0.558083	1	1	1
molecular_function	GO:0070626	(S)-2-(5-amino-1-(5-phospho-D-ribosyl)imidazole-4-carboxamido) succinate lyase (fumarate-forming) activity	0	1	0	0.558083	1	1	1
molecular_function	GO:0004018	N6-(1,2-dicarboxyethyl)AMP AMP-lyase (fumarate-forming) activity	0	1	0	0.558083	1	1	1
molecular_function	GO:0003999	adenine phosphoribosyltransferase activity	0	1	0	0.558083	1	1	1
molecular_function	GO:0008670	2,4-dienoyl-CoA reductase (NADPH) activity	0	1	0	0.558083	1	1	1
molecular_function	GO:0008442	3-hydroxyisobutyrate dehydrogenase activity	0	1	0	0.558083	1	1	1
molecular_function	GO:0004816	asparagine-tRNA ligase activity	0	1	0	0.558083	1	1	1
molecular_function	GO:0003978	UDP-glucose 4-epimerase activity	0	1	0	0.558083	1	1	1
molecular_function	GO:0003863	3-methyl-2-oxobutanoate dehydrogenase (2-methylpropanoyl-transferring) activity	0	1	0	0.558083	1	1	1
molecular_function	GO:0004020	adenylylsulfate kinase activity	0	1	0	0.558083	1	1	1
molecular_function	GO:0004781	sulfate adenylyltransferase (ATP) activity	0	1	0	0.558083	1	1	1
molecular_function	GO:0004595	pantetheine-phosphate adenylyltransferase activity	0	1	0	0.558083	1	1	1
molecular_function	GO:0008897	holo-[acyl-carrier-protein] synthase activity	0	1	0	0.558083	1	1	1
molecular_function	GO:0098621	phosphoseryl-selenocysteinyl-tRNA selenium transferase activity	0	1	0	0.558083	1	1	1
molecular_function	GO:0004479	methionyl-tRNA formyltransferase activity	0	1	0	0.558083	1	1	1
molecular_function	GO:0003868	4-hydroxyphenylpyruvate dioxygenase activity	0	1	0	0.558083	1	1	1
molecular_function	GO:0004368	glycerol-3-phosphate dehydrogenase (quinone) activity	0	1	0	0.558083	1	1	1
molecular_function	GO:0004122	cystathionine beta-synthase activity	0	1	0	0.558083	1	1	1
molecular_function	GO:0004365	glyceraldehyde-3-phosphate dehydrogenase (NAD+) (phosphorylating) activity	0	1	0	0.558083	1	1	1
molecular_function	GO:0106306	protein serine/threonine phosphatase activity	3	26	0.115385	NA	NA	NA	NA	A0A078A8N7_STYLE	A0A078B093_STYLE	A0A078B1B5_STYLE
molecular_function	GO:0106307	protein serine/threonine phosphatase activity	3	26	0.115385	NA	NA	NA	NA	A0A078A8N7_STYLE	A0A078B093_STYLE	A0A078B1B5_STYLE
molecular_function	GO:0103025	alpha-amylase activity	0	2	0	NA	NA	NA	NA
molecular_function	GO:0106388	18S rRNA aminocarboxypropyltransferase activity	0	1	0	NA	NA	NA	NA
[truncated: 1,624 more columns]

## Sheet: polyQ
GO domain	GO ID	GO term	polyQ protein	total number	number / total	raw p-value under-representation	raw p-value over-representation	FWER under-representation	FWER over-representation	Gene Name
biological_process	GO:0007018	microtubule-based movement	66	105	0.628571	1	2.00421e-16	1	0	A0A078AIQ1_STYLE	A0A078AIR1_STYLE	A0A078B1H4_STYLE	A0A078AU88_STYLE	A0A078AC80_STYLE	A0A077ZUV8_STYLE	A0A077ZVZ1_STYLE	A0A078B3R3_STYLE	A0A077ZYV0_STYLE	A0A078AF50_STYLE	A0A077ZYW8_STYLE	A0A078BCA2_STYLE	A0A078AUU0_STYLE	A0A078AC77_STYLE	A0A078B5C9_STYLE	A0A077ZVL1_STYLE	A0A077ZXJ5_STYLE	A0A078B9W6_STYLE	A0A077ZYH8_STYLE	A0A078A1E5_STYLE	A0A078A0F2_STYLE	A0A078AKE7_STYLE	A0A078APZ5_STYLE	A0A078B3I8_STYLE	A0A078B624_STYLE	A0A078ATN6_STYLE	A0A077ZPS2_STYLE	A0A077ZZT6_STYLE	A0A078ADA4_STYLE	A0A078AC17_STYLE	A0A078A4E0_STYLE	A0A078AHY1_STYLE	A0A078AFF2_STYLE	A0A078AYN2_STYLE	A0A078A7F6_STYLE	A0A078A0B2_STYLE	A0A078BB67_STYLE	A0A078B9Z0_STYLE	A0A077ZW35_STYLE	A0A078A7D7_STYLE
biological_process	GO:0018200	peptidyl-glutamic acid modification	54	73	0.739726	1	2.25418e-20	1	0	A0A078AFA2_STYLE	A0A077ZM62_STYLE	A0A078ARY0_STYLE	A0A078B1T1_STYLE	A0A078B8C9_STYLE	A0A077ZQF3_STYLE	A0A078ASK1_STYLE	A0A077ZYU8_STYLE	A0A078ASS4_STYLE	A0A078A0P4_STYLE	A0A078ABK9_STYLE	A0A077ZQC9_STYLE	A0A077ZSC7_STYLE	A0A077ZYT7_STYLE	A0A078B235_STYLE	A0A078AFM9_STYLE	A0A078B4C4_STYLE	A0A078AR45_STYLE	A0A078AAN3_STYLE	A0A078A864_STYLE	A0A078AXH1_STYLE	A0A077ZPA9_STYLE	A0A077ZTV3_STYLE	A0A078BAI3_STYLE	A0A078AQZ0_STYLE	A0A078AHN9_STYLE	A0A078ADU8_STYLE	A0A078ABZ5_STYLE	A0A078AVB7_STYLE	A0A078AYY5_STYLE	A0A078AD53_STYLE	A0A078BC45_STYLE	A0A078AK37_STYLE	A0A077ZZ70_STYLE	A0A078AKV3_STYLE	A0A078APD4_STYLE	A0A077ZVB0_STYLE	A0A078AXW6_STYLE	A0A078AGP1_STYLE	A0A077ZW75_STYLE
biological_process	GO:0007049	cell cycle	15	37	0.405405	1	7.14674e-07	1	0	A0A078A9A6_STYLE	A0A078BA46_STYLE	A0A077ZVR5_STYLE	A0A077ZVP3_STYLE	A0A078BBE0_STYLE	A0A078A0S5_STYLE	A0A077ZZN9_STYLE	A0A078AL53_STYLE	A0A078AC47_STYLE	A0A078B6N2_STYLE	A0A078AG83_STYLE	A0A078ATJ1_STYLE	A0A078AP13_STYLE	A0A078ATL8_STYLE	A0A078A8Q7_STYLE
biological_process	GO:0006996	organelle organization	5	6	0.833333	1	4.5515e-08	1	0	A0A078AFR3_STYLE	A0A077ZPF3_STYLE	A0A077ZZ71_STYLE	A0A078A2N2_STYLE	A0A078B874_STYLE
biological_process	GO:0007017	microtubule-based process	0	26	0	1	1.35401e-14	1	0
biological_process	GO:0018193	peptidyl-amino acid modification	0	2	0	1	5.08659e-14	1	0
biological_process	GO:0051301	cell division	22	38	0.578947	0.999998	6.79539e-06	1	0.001	A0A078A9A6_STYLE	A0A078AIJ1_STYLE	A0A078B3V6_STYLE	A0A078BB64_STYLE	A0A078B6M0_STYLE	A0A078ASC9_STYLE	A0A078A7K2_STYLE	A0A078A9G1_STYLE	A0A077ZVP3_STYLE	A0A078BBE0_STYLE	A0A078ABF3_STYLE	A0A078AVR1_STYLE	A0A077ZY99_STYLE	A0A078AV71_STYLE	A0A078B6N2_STYLE	A0A078ANY9_STYLE	A0A078AXD7_STYLE	A0A078ATJ1_STYLE	A0A078AP13_STYLE	A0A078ATL8_STYLE	A0A078B482_STYLE	A0A078A8Q7_STYLE
biological_process	GO:0006464	cellular protein modification process	5	13	0.384615	0.999997	4.69571e-06	1	0.001	A0A078BCR0_STYLE	A0A078B356_STYLE	A0A077ZY60_STYLE	A0A078ADS8_STYLE	A0A078AIQ7_STYLE
biological_process	GO:0016043	cellular component organization	0	2	0	0.999998	4.37862e-06	1	0.001
biological_process	GO:0030261	chromosome condensation	1	1	1	1	1.09889e-05	1	0.002	A0A077ZNB8_STYLE
biological_process	GO:0010468	regulation of gene expression	0	1	0	0.999997	9.52357e-06	1	0.002
biological_process	GO:0007076	mitotic chromosome condensation	7	7	1	1	4.59772e-05	1	0.005	A0A078B3V6_STYLE	A0A078BB64_STYLE	A0A078ASC9_STYLE	A0A078A9G1_STYLE	A0A078ABF3_STYLE	A0A077ZY99_STYLE	A0A078ANY9_STYLE
biological_process	GO:0007010	cytoskeleton organization	0	2	0	0.999989	3.8704e-05	1	0.005
biological_process	GO:0043170	macromolecule metabolic process	1	2	0.5	0.999965	5.03021e-05	1	0.006	A0A077ZVV2_STYLE
biological_process	GO:0090304	nucleic acid metabolic process	2	3	0.666667	0.999923	0.000117718	1	0.023	A0A078ASV4_STYLE	A0A077ZWY0_STYLE
biological_process	GO:0006355	regulation of transcription, DNA-templated	16	33	0.484848	0.999934	0.000191682	1	0.033	A0A078B491_STYLE	A0A077ZPS3_STYLE	A0A078AK52_STYLE	A0A078A6X6_STYLE	A0A078AJV4_STYLE	A0A077ZQ95_STYLE	A0A078APN6_STYLE	A0A078AUM3_STYLE	A0A077ZRI1_STYLE	A0A078B580_STYLE	A0A078A9D4_STYLE	A0A078AVJ7_STYLE	A0A078A714_STYLE	A0A078AI96_STYLE	A0A078AZN2_STYLE	A0A078AEV8_STYLE
biological_process	GO:0051276	chromosome organization	6	7	0.857143	0.999904	0.00023847	1	0.046	A0A078AP69_STYLE	A0A078A9P3_STYLE	A0A078AF89_STYLE	A0A078ATA3_STYLE	A0A078B464_STYLE	A0A078A8V0_STYLE
biological_process	GO:0051726	regulation of cell cycle	3	6	0.5	0.999933	0.00029357	1	0.067	A0A078A6X6_STYLE	A0A078AC47_STYLE	A0A078AEV8_STYLE
biological_process	GO:0006351	transcription, DNA-templated	5	29	0.172414	0.999694	0.00063798	1	0.102	A0A077ZPS3_STYLE	A0A078AT77_STYLE	A0A078ACP8_STYLE	A0A077ZZS3_STYLE	A0A078AVR6_STYLE
biological_process	GO:0006402	mRNA catabolic process	5	5	1	0.999914	0.000716628	1	0.114	A0A078B1S6_STYLE	A0A078AHT9_STYLE	A0A078B2E6_STYLE	A0A078APN7_STYLE	A0A078B8D0_STYLE
biological_process	GO:0006974	cellular response to DNA damage stimulus	2	3	0.666667	0.99964	0.00073566	1	0.115	A0A078A880_STYLE	A0A078AAX1_STYLE
biological_process	GO:0006139	nucleobase-containing compound metabolic process	4	12	0.333333	0.998835	0.00162887	1	0.265	A0A078B3A7_STYLE	A0A078AQ99_STYLE	A0A078BDE6_STYLE	A0A078A880_STYLE
biological_process	GO:0016070	RNA metabolic process	1	2	0.5	0.998632	0.00203655	1	0.285	A0A078B6X5_STYLE
biological_process	GO:0006401	RNA catabolic process	1	2	0.5	0.999576	0.00223193	1	0.319	A0A078B8K4_STYLE
biological_process	GO:0006281	DNA repair	21	60	0.35	0.998719	0.00248083	1	0.323	A0A077ZS69_STYLE	A0A078B7Z4_STYLE	A0A078A9Y4_STYLE	A0A077ZTQ0_STYLE	A0A078A560_STYLE	A0A078AT77_STYLE	A0A078BBX9_STYLE	A0A078AHU8_STYLE	A0A078AQA6_STYLE	A0A077ZNZ6_STYLE	A0A078AAH7_STYLE	A0A078B831_STYLE	A0A078B137_STYLE	A0A078A4C8_STYLE	A0A077ZTT5_STYLE	A0A078A599_STYLE	A0A078BCW2_STYLE	A0A078B9F0_STYLE	A0A078ATL0_STYLE	A0A078BDH4_STYLE	A0A077ZP56_STYLE
biological_process	GO:0007051	spindle organization	1	1	1	1	0.00334483	1	0.511	A0A078A725_STYLE
biological_process	GO:0051641	cellular localization	1	1	1	0.997733	0.00389364	1	0.602	A0A078B2M6_STYLE
biological_process	GO:0046907	intracellular transport	2	3	0.666667	0.996858	0.00540487	1	0.656	A0A078AUF1_STYLE	A0A078AIQ7_STYLE
biological_process	GO:0006950	response to stress	0	2	0	0.995773	0.00706512	1	0.722
biological_process	GO:0050896	response to stimulus	1	4	0.25	0.993142	0.00992037	1	0.82	A0A077ZWP4_STYLE
biological_process	GO:0045292	mRNA cis splicing, via spliceosome	5	7	0.714286	0.998931	0.0108094	1	0.887	A0A078AAR5_STYLE	A0A077ZR43_STYLE	A0A078AFN6_STYLE	A0A078ADG6_STYLE	A0A078A463_STYLE
biological_process	GO:0043631	RNA polyadenylation	2	4	0.5	0.998931	0.0108094	1	0.887	A0A078AA56_STYLE	A0A078A7F9_STYLE
biological_process	GO:0035556	intracellular signal transduction	11	19	0.578947	0.993495	0.012826	1	0.916	A0A078AE35_STYLE	A0A077ZWD4_STYLE	A0A078B6H9_STYLE	A0A078AUB0_STYLE	A0A078AVB0_STYLE	A0A078BBI4_STYLE	A0A078AQB9_STYLE	A0A078A1D1_STYLE	A0A078A8Y7_STYLE	A0A078AJ10_STYLE	A0A078B3M9_STYLE
biological_process	GO:0007020	microtubule nucleation	4	5	0.8	0.999198	0.0135156	1	0.943	A0A078ALA9_STYLE	A0A078AI50_STYLE	A0A078A0N9_STYLE	A0A078ASJ6_STYLE
biological_process	GO:0035608	protein deglutamylation	3	3	1	1	0.0139319	1	0.984	A0A077ZX00_STYLE	A0A078BDC7_STYLE	A0A078AR19_STYLE
biological_process	GO:0006378	mRNA polyadenylation	2	2	1	1	0.0139319	1	0.984	A0A078A8J1_STYLE	A0A077ZS41_STYLE
biological_process	GO:0060236	regulation of mitotic spindle organization	1	1	1	1	0.0139319	1	0.984	A0A078AP39_STYLE
biological_process	GO:0035082	axoneme assembly	1	2	0.5	0.997262	0.0162422	1	0.991	A0A078B7W3_STYLE
biological_process	GO:0006366	transcription by RNA polymerase II	0	1	0	0.992303	0.0190177	1	0.993
biological_process	GO:0006352	DNA-templated transcription, initiation	5	8	0.625	0.992776	0.0225664	1	0.995	A0A078ANK9_STYLE	A0A077ZUR5_STYLE	A0A078AZZ6_STYLE	A0A078A9Q3_STYLE	A0A078AF29_STYLE
biological_process	GO:0015031	protein transport	19	64	0.296875	0.984523	0.0238856	1	0.997	A0A078A8J4_STYLE	A0A078AUF1_STYLE	A0A078BFB2_STYLE	A0A078AI40_STYLE	A0A078AR82_STYLE	A0A077ZYT1_STYLE	A0A077ZQL4_STYLE	A0A078ACE2_STYLE	A0A078B356_STYLE	A0A078B6T8_STYLE	A0A078AU11_STYLE	A0A078A758_STYLE	A0A078A2J9_STYLE	A0A078A872_STYLE	A0A078B5I2_STYLE	A0A078ABB0_STYLE	A0A077ZVU7_STYLE	A0A078ATU5_STYLE	A0A078AIQ7_STYLE
biological_process	GO:0031297	replication fork processing	5	6	0.833333	0.996596	0.0231516	1	0.997	A0A077ZS69_STYLE	A0A078A9Y4_STYLE	A0A077ZTQ0_STYLE	A0A078B831_STYLE	A0A078B9F0_STYLE
biological_process	GO:0070286	axonemal dynein complex assembly	2	4	0.5	0.996596	0.0231516	1	0.997	A0A078A1Q8_STYLE	A0A077ZT60_STYLE
biological_process	GO:0000902	cell morphogenesis	3	5	0.6	0.994026	0.0285645	1	0.998	A0A078AP92_STYLE	A0A078AT60_STYLE	A0A078A9I6_STYLE
biological_process	GO:0070507	regulation of microtubule cytoskeleton organization	3	4	0.75	0.994026	0.0285645	1	0.998	A0A078AKD6_STYLE	A0A078AMG1_STYLE	A0A078AZ81_STYLE
biological_process	GO:0031123	RNA 3'-end processing	1	2	0.5	0.994026	0.0285645	1	0.998	A0A078A7F9_STYLE
biological_process	GO:0006397	mRNA processing	16	34	0.470588	0.979635	0.0359313	1	0.999	A0A077ZW86_STYLE	A0A078A3Q9_STYLE	A0A078A198_STYLE	A0A078AA56_STYLE	A0A078A6J2_STYLE	A0A078BCJ2_STYLE	A0A078ADP0_STYLE	A0A077ZQU1_STYLE	A0A078B961_STYLE	A0A077ZY09_STYLE	A0A078AD57_STYLE	A0A078A7F9_STYLE	A0A077ZU65_STYLE	A0A078B205_STYLE	A0A077ZQZ3_STYLE	A0A077ZZ74_STYLE
biological_process	GO:0006357	regulation of transcription by RNA polymerase II	6	15	0.4	0.989106	0.031545	1	0.999	A0A078A7F2_STYLE	A0A078A8N1_STYLE	A0A077ZYV8_STYLE	A0A078AC47_STYLE	A0A078B805_STYLE	A0A078AT28_STYLE
biological_process	GO:0046785	microtubule polymerization	1	1	1	0.99186	0.0419167	1	0.999	A0A078A725_STYLE
biological_process	GO:0022607	cellular component assembly	0	3	0	0.977997	0.0344965	1	0.999
biological_process	GO:0006886	intracellular protein transport	20	59	0.338983	0.958233	0.066182	1	1	A0A078AS30_STYLE	A0A078A843_STYLE	A0A078B5K4_STYLE	A0A078AGX4_STYLE	A0A078AEP1_STYLE	A0A078AIH8_STYLE	A0A078A0W4_STYLE	A0A078ABX2_STYLE	A0A078AP87_STYLE	A0A078AG66_STYLE	A0A077ZR32_STYLE	A0A078A0P5_STYLE	A0A078AYY7_STYLE	A0A078AR52_STYLE	A0A077ZRU4_STYLE	A0A078AGB4_STYLE	A0A077ZVR4_STYLE	A0A078AW43_STYLE	A0A078A4Q7_STYLE	A0A078ASL8_STYLE
biological_process	GO:0016192	vesicle-mediated transport	19	64	0.296875	0.968453	0.0496461	1	1	A0A078A8J4_STYLE	A0A078B5K4_STYLE	A0A078AGX4_STYLE	A0A078AI40_STYLE	A0A078AEP1_STYLE	A0A077ZP87_STYLE	A0A078AP87_STYLE	A0A078A562_STYLE	A0A077ZR32_STYLE	A0A078AYY7_STYLE	A0A078AR52_STYLE	A0A077ZRU4_STYLE	A0A078AIZ1_STYLE	A0A078AGB4_STYLE	A0A078AWL7_STYLE	A0A078AW43_STYLE	A0A077ZZG3_STYLE	A0A078ARG2_STYLE	A0A078B3D2_STYLE
biological_process	GO:0006511	ubiquitin-dependent protein catabolic process	17	69	0.246377	0.896898	0.153253	1	1	A0A078B695_STYLE	A0A077ZSQ0_STYLE	A0A078AXW2_STYLE	A0A078AQR6_STYLE	A0A078A2G7_STYLE	A0A078ABI6_STYLE	A0A077ZW82_STYLE	A0A078AN47_STYLE	A0A077ZVP3_STYLE	A0A077ZXB1_STYLE	A0A078B815_STYLE	A0A077ZVG5_STYLE	A0A078BD65_STYLE	A0A078B4F5_STYLE	A0A078A933_STYLE	A0A078A9I7_STYLE	A0A078AAB4_STYLE
biological_process	GO:0016579	protein deubiquitination	15	54	0.277778	0.7865	0.310767	1	1	A0A078B5I9_STYLE	A0A078B695_STYLE	A0A078AXW2_STYLE	A0A077ZX51_STYLE	A0A078AQR6_STYLE	A0A078A2G7_STYLE	A0A078ABI6_STYLE	A0A077ZW82_STYLE	A0A078AN47_STYLE	A0A077ZXB1_STYLE	A0A078A2I6_STYLE	A0A077ZVG5_STYLE	A0A078BD65_STYLE	A0A078A933_STYLE	A0A078AAB4_STYLE
biological_process	GO:0006260	DNA replication	13	53	0.245283	0.610355	0.492652	1	1	A0A078AU37_STYLE	A0A078ARR6_STYLE	A0A078A6E1_STYLE	A0A077ZQT6_STYLE	A0A078ALU9_STYLE	A0A077ZNZ6_STYLE	A0A078AAH7_STYLE	A0A078AD47_STYLE	A0A078ATL0_STYLE	A0A078A8L1_STYLE	A0A077ZP56_STYLE	A0A077ZYS1_STYLE	A0A077ZSN3_STYLE
biological_process	GO:0006457	protein folding	11	51	0.215686	0.515818	0.605282	1	1	A0A077ZUZ8_STYLE	A0A078ALH4_STYLE	A0A078ANN8_STYLE	A0A078A3J6_STYLE	A0A077ZT00_STYLE	A0A078A1H2_STYLE	A0A078B0N9_STYLE	A0A077ZY09_STYLE	A0A078AFB8_STYLE	A0A078ADL1_STYLE	A0A077ZT57_STYLE
biological_process	GO:0006364	rRNA processing	10	37	0.27027	0.603666	0.523676	1	1	A0A077ZUP1_STYLE	A0A078B6E7_STYLE	A0A078AM16_STYLE	A0A078AJG8_STYLE	A0A078A6B5_STYLE	A0A078A2P0_STYLE	A0A078B1C8_STYLE	A0A078BD09_STYLE	A0A077ZU65_STYLE	A0A077ZUK3_STYLE
biological_process	GO:0005975	carbohydrate metabolic process	10	75	0.133333	0.00990502	0.994373	0.653	1	A0A078A581_STYLE	A0A078AFV1_STYLE	A0A078B4T9_STYLE	A0A078AVA9_STYLE	A0A078AF22_STYLE	A0A078ANE3_STYLE	A0A077ZWH5_STYLE	A0A077ZX90_STYLE	A0A078B170_STYLE	A0A078B944_STYLE
biological_process	GO:0006412	translation	9	104	0.0865385	6.02557e-05	0.999976	0.002	1	A0A077ZRH8_STYLE	A0A078AVH0_STYLE	A0A078ACU7_STYLE	A0A078AUS4_STYLE	A0A078B2F9_STYLE	A0A078BA20_STYLE	A0A078AAY2_STYLE	A0A078ANJ1_STYLE	A0A078AJ06_STYLE
biological_process	GO:0006396	RNA processing	9	26	0.346154	0.840066	0.203512	1	1	A0A078BBE9_STYLE	A0A078AMU9_STYLE	A0A078AAA4_STYLE	A0A078B8H6_STYLE	A0A077ZWX3_STYLE	A0A078AL73_STYLE	A0A077ZWZ5_STYLE	A0A078AFW0_STYLE	A0A078B512_STYLE
biological_process	GO:0006013	mannose metabolic process	9	31	0.290323	0.80739	0.321229	1	1	A0A078B6S9_STYLE	A0A078AW64_STYLE	A0A078ARZ8_STYLE	A0A078B056_STYLE	A0A077ZP14_STYLE	A0A078ARC3_STYLE	A0A078AIS4_STYLE	A0A077ZW76_STYLE	A0A078AL36_STYLE
biological_process	GO:0016567	protein ubiquitination	7	25	0.28	0.789778	0.329101	1	1	A0A078AF16_STYLE	A0A077ZPY1_STYLE	A0A078AVB2_STYLE	A0A078ATF0_STYLE	A0A077ZWV3_STYLE	A0A078A7I0_STYLE	A0A078B8R1_STYLE
biological_process	GO:0060271	cilium assembly	6	28	0.214286	0.978332	0.04509	1	1	A0A078A6V9_STYLE	A0A078B996_STYLE	A0A078A637_STYLE	A0A078APK0_STYLE	A0A078AQR7_STYLE	A0A078B0Q1_STYLE
biological_process	GO:0000160	phosphorelay signal transduction system	6	16	0.375	0.933644	0.165725	1	1	A0A078ACL6_STYLE	A0A078A6W4_STYLE	A0A078A084_STYLE	A0A078AN11_STYLE	A0A077ZNN2_STYLE	A0A078AXM1_STYLE
biological_process	GO:0006298	mismatch repair	6	17	0.352941	0.909782	0.20691	1	1	A0A078A5X7_STYLE	A0A078AAE5_STYLE	A0A077ZR67_STYLE	A0A077ZQV7_STYLE	A0A078A956_STYLE	A0A077ZT90_STYLE
biological_process	GO:0032259	methylation	5	52	0.0961538	0.0233445	0.989455	0.904	1	A0A077ZS46_STYLE	A0A078AXT4_STYLE	A0A078AN54_STYLE	A0A078ALF1_STYLE	A0A078A2Y6_STYLE
biological_process	GO:0006629	lipid metabolic process	5	62	0.0806452	5.83673e-10	1	0	1	A0A078AU51_STYLE	A0A077ZU00_STYLE	A0A078BAB6_STYLE	A0A078B1R1_STYLE	A0A077ZZX7_STYLE
biological_process	GO:0008380	RNA splicing	4	14	0.285714	0.386708	0.729496	1	1	A0A078A198_STYLE	A0A078B961_STYLE	A0A077ZQZ3_STYLE	A0A077ZZ74_STYLE
biological_process	GO:0007165	signal transduction	4	31	0.129032	0.876555	0.167541	1	1	A0A078ADC8_STYLE	A0A078A6Q4_STYLE	A0A078B7D6_STYLE	A0A077ZVN2_STYLE
biological_process	GO:0017038	protein import	4	6	0.666667	0.775763	0.394628	1	1	A0A078AKI6_STYLE	A0A078A1D4_STYLE	A0A078AJP4_STYLE	A0A078AY90_STYLE
biological_process	GO:0046854	phosphatidylinositol phosphate biosynthetic process	4	8	0.5	0.976848	0.101289	1	1	A0A077ZTF0_STYLE	A0A078B558_STYLE	A0A078ATR1_STYLE	A0A078B1F4_STYLE
biological_process	GO:0048015	phosphatidylinositol-mediated signaling	4	9	0.444444	0.958083	0.148786	1	1	A0A077ZTF0_STYLE	A0A078B558_STYLE	A0A078ATR1_STYLE	A0A078B1F4_STYLE
biological_process	GO:0006289	nucleotide-excision repair	4	9	0.444444	0.958083	0.148786	1	1	A0A078AUD6_STYLE	A0A077ZS53_STYLE	A0A077ZY57_STYLE	A0A078AJE8_STYLE
biological_process	GO:0006888	endoplasmic reticulum to Golgi vesicle-mediated transport	4	19	0.210526	0.451904	0.746944	1	1	A0A078A0W4_STYLE	A0A078ASR0_STYLE	A0A078A4Q7_STYLE	A0A078ASL8_STYLE
biological_process	GO:0015914	phospholipid transport	4	21	0.190476	0.403945	0.782447	1	1	A0A078A8Z3_STYLE	A0A078B349_STYLE	A0A078A0G8_STYLE	A0A078B3G5_STYLE
biological_process	GO:0009190	cyclic nucleotide biosynthetic process	4	7	0.571429	0.989191	0.0622201	1	1	A0A078AQB9_STYLE	A0A078A1D1_STYLE	A0A078A8Y7_STYLE	A0A078B3M9_STYLE
biological_process	GO:0016042	lipid catabolic process	3	36	0.0833333	0.000457335	0.999906	0.029	1	A0A078AUF4_STYLE	A0A078AB64_STYLE	A0A078AM77_STYLE
biological_process	GO:0042147	retrograde transport, endosome to Golgi	3	8	0.375	0.898711	0.298774	1	1	A0A078BCJ3_STYLE	A0A077ZYT1_STYLE	A0A078A7A4_STYLE
biological_process	GO:0006605	protein targeting	3	6	0.5	0.818792	0.315539	1	1	A0A078A1D4_STYLE	A0A078AJP4_STYLE	A0A078AY90_STYLE
biological_process	GO:0006310	DNA recombination	3	13	0.230769	0.643644	0.528023	1	1	A0A078AAH7_STYLE	A0A077ZTT5_STYLE	A0A078ATL0_STYLE
biological_process	GO:0060285	cilium-dependent cell motility	3	6	0.5	0.904227	0.231799	1	1	A0A078A1Q8_STYLE	A0A078B9W6_STYLE	A0A078AJP8_STYLE
biological_process	GO:0006367	transcription initiation from RNA polymerase II promoter	3	8	0.375	0.861049	0.323015	1	1	A0A078AJK7_STYLE	A0A078ANI5_STYLE	A0A078AMR6_STYLE
biological_process	GO:0006265	DNA topological change	3	7	0.428571	0.93778	0.224717	1	1	A0A078B952_STYLE	A0A078AUS6_STYLE	A0A078AG43_STYLE
biological_process	GO:0009408	response to heat	3	4	0.75	0.996655	0.045693	1	1	A0A077ZUZ8_STYLE	A0A078ANN8_STYLE	A0A078A1H2_STYLE
biological_process	GO:0006914	autophagy	3	14	0.214286	0.79309	0.391185	1	1	A0A078AA73_STYLE	A0A078B266_STYLE	A0A078ABB0_STYLE
biological_process	GO:0000724	double-strand break repair via homologous recombination	3	7	0.428571	0.93778	0.224717	1	1	A0A078B3U8_STYLE	A0A078B1M0_STYLE	A0A078B188_STYLE
biological_process	GO:0006623	protein targeting to vacuole	3	7	0.428571	0.93778	0.224717	1	1	A0A077ZP87_STYLE	A0A078A5T4_STYLE	A0A077ZVT7_STYLE
biological_process	GO:0008152	metabolic process	3	10	0.3	1.20127e-06	0.999999	0	1	A0A077ZSZ9_STYLE	A0A078B1N9_STYLE	A0A078AT26_STYLE
biological_process	GO:0071555	cell wall organization	3	6	0.5	0.967157	0.155076	1	1	A0A077ZVE0_STYLE	A0A078AZ93_STYLE	A0A078ADF2_STYLE
biological_process	GO:0008360	regulation of cell shape	3	6	0.5	0.967157	0.155076	1	1	A0A077ZVE0_STYLE	A0A078AZ93_STYLE	A0A078ADF2_STYLE
biological_process	GO:0071929	alpha-tubulin acetylation	3	5	0.6	0.986484	0.0939591	1	1	A0A078AKD6_STYLE	A0A078AMG1_STYLE	A0A078AZ81_STYLE
biological_process	GO:0006338	chromatin remodeling	3	9	0.333333	0.73834	0.51649	1	1	A0A078AT77_STYLE	A0A078ACF2_STYLE	A0A078AHB8_STYLE
biological_process	GO:0008033	tRNA processing	3	12	0.25	0.135642	0.935461	1	1	A0A078AND2_STYLE	A0A078A0U2_STYLE	A0A078A6E7_STYLE
biological_process	GO:1904668	positive regulation of ubiquitin protein ligase activity	3	7	0.428571	0.93778	0.224717	1	1	A0A078A2U1_STYLE	A0A077ZWV2_STYLE	A0A078A298_STYLE
biological_process	GO:0000079	regulation of cyclin-dependent protein serine/threonine kinase activity	3	7	0.428571	0.93778	0.224717	1	1	A0A078A6U6_STYLE	A0A078ACT2_STYLE	A0A078AM79_STYLE
biological_process	GO:0010960	magnesium ion homeostasis	3	5	0.6	0.986484	0.0939591	1	1	A0A077ZP29_STYLE	A0A078A5J5_STYLE	A0A078AZL7_STYLE
biological_process	GO:0016570	histone modification	3	5	0.6	0.871538	0.283467	1	1	A0A077ZRI1_STYLE	A0A078AN54_STYLE	A0A078AX92_STYLE
biological_process	GO:0030433	ubiquitin-dependent ERAD pathway	2	4	0.5	0.954307	0.246363	1	1	A0A078B5I9_STYLE	A0A077ZS06_STYLE
biological_process	GO:0060294	cilium movement involved in cell motility	2	8	0.25	0.701226	0.610127	1	1	A0A078B996_STYLE	A0A078B7W3_STYLE
biological_process	GO:0006325	chromatin organization	2	15	0.133333	0.755298	0.364527	1	1	A0A077ZPS3_STYLE	A0A078AN54_STYLE
biological_process	GO:0006406	mRNA export from nucleus	2	5	0.4	0.976848	0.101289	1	1	A0A078AT65_STYLE	A0A078AD57_STYLE
biological_process	GO:0006379	mRNA cleavage	2	4	0.5	0.954307	0.246363	1	1	A0A078A8J1_STYLE	A0A077ZS41_STYLE
biological_process	GO:0000467	exonucleolytic trimming to generate mature 3'-end of 5.8S rRNA from tricistronic rRNA transcript (SSU-rRNA, 5.8S rRNA, LSU-rRNA)	2	3	0.666667	0.986068	0.146028	1	1	A0A078A2V7_STYLE	A0A078ALH5_STYLE
biological_process	GO:0000398	mRNA splicing, via spliceosome	2	24	0.0833333	0.285478	0.828749	1	1	A0A078BBS0_STYLE	A0A078AD96_STYLE
biological_process	GO:0006633	fatty acid biosynthetic process	2	12	0.166667	0.419018	0.82455	1	1	A0A078B3D2_STYLE	A0A078B9R1_STYLE
biological_process	GO:0006486	protein glycosylation	2	15	0.133333	0.0955712	0.968139	1	1	A0A078AF13_STYLE	A0A078AJ00_STYLE
biological_process	GO:0046856	phosphatidylinositol dephosphorylation	2	9	0.222222	0.626231	0.677658	1	1	A0A078ASR3_STYLE	A0A078AZ39_STYLE
biological_process	GO:0007034	vacuolar transport	2	10	0.2	0.915716	0.185703	1	1	A0A078ASA4_STYLE	A0A078AKJ4_STYLE
biological_process	GO:0043414	macromolecule methylation	2	3	0.666667	0.654055	0.548096	1	1	A0A078ASV4_STYLE	A0A077ZWY0_STYLE
biological_process	GO:0042254	ribosome biogenesis	2	18	0.111111	0.234326	0.84156	1	1	A0A078AFW0_STYLE	A0A078AGE2_STYLE
biological_process	GO:0006096	glycolytic process	2	21	0.0952381	0.0874873	0.976875	1	1	A0A078ATQ9_STYLE	A0A078AV33_STYLE
biological_process	GO:0048193	Golgi vesicle transport	2	3	0.666667	0.602306	0.569492	1	1	A0A078A451_STYLE	A0A078AWL6_STYLE
biological_process	GO:0003341	cilium movement	2	6	0.333333	0.716533	0.505766	1	1	A0A078AEN5_STYLE	A0A078AZQ2_STYLE
biological_process	GO:0036158	outer dynein arm assembly	2	3	0.666667	0.986068	0.146028	1	1	A0A078AEN5_STYLE	A0A077ZTX3_STYLE
biological_process	GO:0006807	nitrogen compound metabolic process	2	16	0.125	0.803689	0.221615	1	1	A0A078AT15_STYLE	A0A077ZVV2_STYLE
biological_process	GO:0001682	tRNA 5'-leader removal	2	3	0.666667	0.986068	0.146028	1	1	A0A078A0P2_STYLE	A0A078B890_STYLE
biological_process	GO:0006284	base-excision repair	2	6	0.333333	0.775283	0.532289	1	1	A0A078ABK9_STYLE	A0A078ALW7_STYLE
biological_process	GO:0035735	intraciliary transport involved in cilium assembly	2	3	0.666667	0.986068	0.146028	1	1	A0A078ARU0_STYLE	A0A078AZA7_STYLE
biological_process	GO:0071897	DNA biosynthetic process	2	8	0.25	0.980374	0.0681241	1	1	A0A078AAH7_STYLE	A0A078ATL0_STYLE
biological_process	GO:0006606	protein import into nucleus	2	12	0.166667	0.419018	0.82455	1	1	A0A077ZUW4_STYLE	A0A078ASA9_STYLE
biological_process	GO:0006471	protein ADP-ribosylation	2	7	0.285714	0.775283	0.532289	1	1	A0A077ZVP2_STYLE	A0A078A9R4_STYLE
biological_process	GO:0034453	microtubule anchoring	2	5	0.4	0.906041	0.347966	1	1	A0A077ZXK7_STYLE	A0A078BCZ3_STYLE
biological_process	GO:0016226	iron-sulfur cluster assembly	2	10	0.2	0.73834	0.51649	1	1	A0A078AQR8_STYLE	A0A078B1M6_STYLE
biological_process	GO:0030030	cell projection organization	2	12	0.166667	0.903882	0.155788	1	1	A0A078AA19_STYLE	A0A078A551_STYLE
biological_process	GO:0006417	regulation of translation	2	4	0.5	0.748759	0.445009	1	1	A0A078ACH3_STYLE	A0A078AG29_STYLE
biological_process	GO:0046621	negative regulation of organ growth	2	3	0.666667	0.986068	0.146028	1	1	A0A078AIP1_STYLE	A0A077ZQC2_STYLE
biological_process	GO:0043161	proteasome-mediated ubiquitin-dependent protein catabolic process	2	7	0.285714	0.977612	0.0634637	1	1	A0A078AUD6_STYLE	A0A078AAJ1_STYLE
biological_process	GO:0019985	translesion synthesis	2	3	0.666667	0.986068	0.146028	1	1	A0A078AVB0_STYLE	A0A077ZYS1_STYLE
biological_process	GO:0016973	poly(A)+ mRNA export from nucleus	2	3	0.666667	0.986068	0.146028	1	1	A0A078APD5_STYLE	A0A077ZXK9_STYLE
biological_process	GO:0046855	inositol phosphate dephosphorylation	2	6	0.333333	0.844924	0.444411	1	1	A0A077ZXS8_STYLE	A0A077ZX33_STYLE
biological_process	GO:0007205	protein kinase C-activating G protein-coupled receptor signaling pathway	2	3	0.666667	0.986068	0.146028	1	1	A0A077ZSX7_STYLE	A0A078AP90_STYLE
biological_process	GO:0030705	cytoskeleton-dependent intracellular transport	2	3	0.666667	0.95426	0.138951	1	1	A0A078BAT3_STYLE	A0A078AFC3_STYLE
biological_process	GO:0006817	phosphate ion transport	2	2	1	0.986068	0.146028	1	1	A0A078AIR5_STYLE	A0A078AJI6_STYLE
biological_process	GO:0006869	lipid transport	2	9	0.222222	0.353159	0.793642	1	1	A0A078AW24_STYLE	A0A078A8D5_STYLE
biological_process	GO:0072344	rescue of stalled ribosome	2	3	0.666667	0.986068	0.146028	1	1	A0A077ZPV2_STYLE	A0A077ZXQ1_STYLE
biological_process	GO:0001510	RNA methylation	2	9	0.222222	0.494234	0.739103	1	1	A0A078AFW0_STYLE	A0A077ZWX2_STYLE
biological_process	GO:0031047	gene silencing by RNA	2	7	0.285714	0.775283	0.532289	1	1	A0A078A464_STYLE	A0A077ZWZ5_STYLE
biological_process	GO:0036159	inner dynein arm assembly	2	2	1	1	0.057964	1	1	A0A078AZQ2_STYLE	A0A077ZTX3_STYLE
biological_process	GO:0043087	regulation of GTPase activity	2	2	1	0.986068	0.146028	1	1	A0A078ADC8_STYLE	A0A078AWL6_STYLE
biological_process	GO:0008299	isoprenoid biosynthetic process	2	4	0.5	0.93778	0.224717	1	1	A0A078A8F6_STYLE	A0A077ZZ62_STYLE
biological_process	GO:1901673	regulation of mitotic spindle assembly	2	2	1	1	0.057964	1	1	A0A078ADA4_STYLE	A0A077ZW43_STYLE
biological_process	GO:1905515	non-motile cilium assembly	2	3	0.666667	0.986068	0.146028	1	1	A0A077ZY59_STYLE	A0A078AXW3_STYLE
biological_process	GO:0017000	antibiotic biosynthetic process	2	3	0.666667	0.986068	0.146028	1	1	A0A078B8F7_STYLE	A0A078AYU0_STYLE
biological_process	GO:0051260	protein homooligomerization	2	3	0.666667	0.986068	0.146028	1	1	A0A078B3X0_STYLE	A0A078AK54_STYLE
biological_process	GO:0031145	anaphase-promoting complex-dependent catabolic process	2	3	0.666667	0.986068	0.146028	1	1	A0A078AVR1_STYLE	A0A078B3D2_STYLE
biological_process	GO:0051028	mRNA transport	2	4	0.5	0.988611	0.0457403	1	1	A0A078A872_STYLE	A0A078A463_STYLE
biological_process	GO:0006333	chromatin assembly or disassembly	2	2	1	0.898711	0.298774	1	1	A0A078AJM3_STYLE	A0A078AQP1_STYLE
biological_process	GO:0030071	regulation of mitotic metaphase/anaphase transition	2	2	1	1	0.057964	1	1	A0A078ATJ1_STYLE	A0A078B3D2_STYLE
biological_process	GO:1902751	positive regulation of cell cycle G2/M phase transition	2	2	1	1	0.057964	1	1	A0A078ATL8_STYLE	A0A078A8Q7_STYLE
biological_process	GO:1902600	proton transmembrane transport	1	4	0.25	0.753637	0.668164	1	1	A0A078A8W2_STYLE
biological_process	GO:0055085	transmembrane transport	1	25	0.04	0.000278646	0.999937	0.017	1	A0A078A3S9_STYLE
biological_process	GO:0006821	chloride transport	1	8	0.125	0.389873	0.890083	1	1	A0A078B9D9_STYLE
biological_process	GO:0006979	response to oxidative stress	1	16	0.0625	0.0292547	0.996048	0.97	1	A0A078A8P2_STYLE
biological_process	GO:0042073	intraciliary transport	1	5	0.2	0.851214	0.373769	1	1	A0A078A6V9_STYLE
biological_process	GO:0016310	phosphorylation	1	2	0.5	0.242672	0.864358	1	1	A0A078ACL6_STYLE
biological_process	GO:0007096	regulation of exit from mitosis	1	5	0.2	0.652034	0.748214	1	1	A0A078A9A6_STYLE
biological_process	GO:0034765	regulation of ion transmembrane transport	1	19	0.0526316	0.0369361	0.994783	0.992	1	A0A078B6M7_STYLE
biological_process	GO:0006369	termination of RNA polymerase II transcription	1	1	1	1	0.240891	1	1	A0A078A8J1_STYLE
biological_process	GO:0006334	nucleosome assembly	1	5	0.2	0.555589	0.808975	1	1	A0A078A9S7_STYLE
biological_process	GO:0030148	sphingolipid biosynthetic process	1	6	0.166667	0.17545	0.963657	1	1	A0A078B9R1_STYLE
biological_process	GO:0007166	cell surface receptor signaling pathway	1	1	1	0.106068	0.970745	1	1	A0A078AS44_STYLE
biological_process	GO:0000387	spliceosomal snRNP assembly	1	6	0.166667	0.467711	0.855089	1	1	A0A077ZR43_STYLE
biological_process	GO:0009311	oligosaccharide metabolic process	1	2	0.5	0.844924	0.444411	1	1	A0A078BA37_STYLE
biological_process	GO:0006303	double-strand break repair via nonhomologous end joining	1	3	0.333333	0.853972	0.562714	1	1	A0A077ZN58_STYLE
biological_process	GO:0000723	telomere maintenance	1	6	0.166667	0.701226	0.610127	1	1	A0A078A6C9_STYLE
biological_process	GO:0006270	DNA replication initiation	1	12	0.0833333	0.17545	0.963657	1	1	A0A078A9K4_STYLE
biological_process	GO:0006890	retrograde vesicle-mediated transport, Golgi to endoplasmic reticulum	1	5	0.2	0.652034	0.748214	1	1	A0A078B5I2_STYLE
biological_process	GO:0018095	protein polyglutamylation	1	4	0.25	0.753637	0.668164	1	1	A0A078B133_STYLE
biological_process	GO:0006887	exocytosis	1	1	1	0.942036	0.423819	1	1	A0A078BFB2_STYLE
biological_process	GO:0043666	regulation of phosphoprotein phosphatase activity	1	8	0.125	0.626231	0.677658	1	1	A0A077ZW54_STYLE
biological_process	GO:0045454	cell redox homeostasis	1	6	0.166667	0.555589	0.808975	1	1	A0A078B6H9_STYLE
biological_process	GO:0048268	clathrin coat assembly	1	2	0.5	0.942036	0.423819	1	1	A0A078A0W8_STYLE
biological_process	GO:0043328	protein transport to vacuole involved in ubiquitin-dependent protein catabolic process via the multivesicular body sorting pathway	1	1	1	1	0.240891	1	1	A0A077ZWD8_STYLE
biological_process	GO:0072583	clathrin-dependent endocytosis	1	1	1	1	0.240891	1	1	A0A078AS30_STYLE
biological_process	GO:0016559	peroxisome fission	1	7	0.142857	0.467711	0.855089	1	1	A0A077ZVS6_STYLE
biological_process	GO:0009116	nucleoside metabolic process	1	6	0.166667	0.322342	0.916636	1	1	A0A078AX96_STYLE
biological_process	GO:0106035	protein maturation by [4Fe-4S] cluster transfer	1	2	0.5	0.942036	0.423819	1	1	A0A077ZYB0_STYLE
biological_process	GO:0032012	regulation of ARF protein signal transduction	1	4	0.25	0.753637	0.668164	1	1	A0A078AC25_STYLE
biological_process	GO:0009966	regulation of signal transduction	1	5	0.2	0.284619	0.842442	1	1	A0A077ZW54_STYLE
biological_process	GO:0046599	regulation of centriole replication	1	1	1	1	0.240891	1	1	A0A078AIJ1_STYLE
biological_process	GO:0006099	tricarboxylic acid cycle	1	18	0.0555556	0.046534	0.993114	0.997	1	A0A078BCY3_STYLE
biological_process	GO:1990961	xenobiotic detoxification by transmembrane export across the plasma membrane	1	6	0.166667	0.555589	0.808975	1	1	A0A078ADG7_STYLE
biological_process	GO:0006435	threonyl-tRNA aminoacylation	1	2	0.5	0.942036	0.423819	1	1	A0A077ZWT9_STYLE
biological_process	GO:0030178	negative regulation of Wnt signaling pathway	1	5	0.2	0.322342	0.916636	1	1	A0A078AR82_STYLE
biological_process	GO:0006635	fatty acid beta-oxidation	1	17	0.0588235	0.0584883	0.990911	0.999	1	A0A078A4B1_STYLE
biological_process	GO:0007264	small GTPase mediated signal transduction	1	8	0.125	0.419018	0.82455	1	1	A0A078B201_STYLE
biological_process	GO:0009740	gibberellic acid mediated signaling pathway	1	2	0.5	0.942036	0.423819	1	1	A0A078ALV5_STYLE
biological_process	GO:0005978	glycogen biosynthetic process	1	2	0.5	0.942036	0.423819	1	1	A0A078ASF3_STYLE
biological_process	GO:0006777	Mo-molybdopterin cofactor biosynthetic process	1	4	0.25	0.753637	0.668164	1	1	A0A077ZMZ1_STYLE
biological_process	GO:0032008	positive regulation of TOR signaling	1	2	0.5	0.954307	0.246363	1	1	A0A078AQD9_STYLE
biological_process	GO:0006661	phosphatidylinositol biosynthetic process	1	2	0.5	0.418528	0.755968	1	1	A0A078A8Q0_STYLE
biological_process	GO:0009117	nucleotide metabolic process	1	4	0.25	0.102888	0.940624	1	1	A0A078AJY4_STYLE
biological_process	GO:0000731	DNA synthesis involved in DNA repair	1	1	1	0.996655	0.045693	1	1	A0A078ARR6_STYLE
biological_process	GO:0019835	cytolysis	1	7	0.142857	0.701226	0.610127	1	1	A0A078B1N9_STYLE
biological_process	GO:0042742	defense response to bacterium	1	7	0.142857	0.467711	0.855089	1	1	A0A078B1N9_STYLE
biological_process	GO:0035518	histone H2A monoubiquitination	1	1	1	1	0.240891	1	1	A0A078AGB5_STYLE
biological_process	GO:0006436	tryptophanyl-tRNA aminoacylation	1	2	0.5	0.942036	0.423819	1	1	A0A078B7N5_STYLE
biological_process	GO:0010506	regulation of autophagy	1	2	0.5	0.942036	0.423819	1	1	A0A078AK22_STYLE
biological_process	GO:0061640	cytoskeleton-dependent cytokinesis	1	1	1	0.954307	0.246363	1	1	A0A078B7W9_STYLE
biological_process	GO:0034314	Arp2/3 complex-mediated actin nucleation	1	6	0.166667	0.775283	0.532289	1	1	A0A077ZUM4_STYLE
biological_process	GO:0000271	polysaccharide biosynthetic process	1	3	0.333333	0.906041	0.347966	1	1	A0A078B4S5_STYLE
biological_process	GO:0006065	UDP-glucuronate biosynthetic process	1	3	0.333333	0.853972	0.562714	1	1	A0A078B4S5_STYLE
biological_process	GO:0007340	acrosome reaction	1	1	1	1	0.240891	1	1	A0A078AEP1_STYLE
biological_process	GO:0030154	cell differentiation	1	2	0.5	0.942036	0.423819	1	1	A0A078AEP1_STYLE
biological_process	GO:0030163	protein catabolic process	1	9	0.111111	0.639974	0.446326	1	1	A0A078ACW4_STYLE
biological_process	GO:0034975	protein folding in endoplasmic reticulum	1	2	0.5	0.942036	0.423819	1	1	A0A078AJ33_STYLE
biological_process	GO:0051016	barbed-end actin filament capping	1	2	0.5	0.942036	0.423819	1	1	A0A078ABK2_STYLE
biological_process	GO:0002084	protein depalmitoylation	1	1	1	1	0.240891	1	1	A0A078AP17_STYLE
biological_process	GO:0046938	phytochelatin biosynthetic process	1	1	1	1	0.240891	1	1	A0A078AMJ2_STYLE
biological_process	GO:0010038	response to metal ion	1	2	0.5	0.942036	0.423819	1	1	A0A078AMJ2_STYLE
biological_process	GO:0006383	transcription by RNA polymerase III	1	3	0.333333	0.853972	0.562714	1	1	A0A077ZYN6_STYLE
biological_process	GO:0007131	reciprocal meiotic recombination	1	5	0.2	0.652034	0.748214	1	1	A0A078A560_STYLE
biological_process	GO:0031122	cytoplasmic microtubule organization	1	2	0.5	0.942036	0.423819	1	1	A0A078BAT3_STYLE
biological_process	GO:0070897	transcription preinitiation complex assembly	1	2	0.5	0.853972	0.562714	1	1	A0A077ZUY0_STYLE
biological_process	GO:0030951	establishment or maintenance of microtubule cytoskeleton polarity	1	1	1	1	0.240891	1	1	A0A078A725_STYLE
biological_process	GO:0015937	coenzyme A biosynthetic process	1	6	0.166667	0.555589	0.808975	1	1	A0A078ANU7_STYLE
biological_process	GO:0000493	box H/ACA snoRNP assembly	1	2	0.5	0.942036	0.423819	1	1	A0A078AGE2_STYLE
biological_process	GO:0070475	rRNA base methylation	1	2	0.5	0.853972	0.562714	1	1	A0A078ATM1_STYLE
biological_process	GO:0016925	protein sumoylation	1	2	0.5	0.942036	0.423819	1	1	A0A078AID2_STYLE
biological_process	GO:1990116	ribosome-associated ubiquitin-dependent protein catabolic process	1	1	1	1	0.240891	1	1	A0A077ZPV2_STYLE
biological_process	GO:0006400	tRNA modification	1	5	0.2	0.0182462	0.997733	0.841	1	A0A078AYB0_STYLE
biological_process	GO:0018344	protein geranylgeranylation	1	2	0.5	0.942036	0.423819	1	1	A0A078AL16_STYLE
biological_process	GO:1901137	carbohydrate derivative biosynthetic process	1	3	0.333333	0.00143605	0.999508	0.102	1	A0A077ZWS7_STYLE
biological_process	GO:0006541	glutamine metabolic process	1	9	0.111111	0.114227	0.979117	1	1	A0A077ZWS7_STYLE
biological_process	GO:0006897	endocytosis	1	3	0.333333	0.954307	0.246363	1	1	A0A078BA42_STYLE
biological_process	GO:0000281	mitotic cytokinesis	1	3	0.333333	0.853972	0.562714	1	1	A0A078B188_STYLE
biological_process	GO:0006493	protein O-linked glycosylation	1	1	1	1	0.240891	1	1	A0A078AFW6_STYLE
biological_process	GO:0007023	post-chaperonin tubulin folding pathway	1	3	0.333333	0.853972	0.562714	1	1	A0A078AT60_STYLE
biological_process	GO:0006625	protein targeting to peroxisome	1	1	1	0.942036	0.423819	1	1	A0A078BBI9_STYLE
biological_process	GO:0031929	TOR signaling	1	2	0.5	0.898711	0.298774	1	1	A0A078AWV4_STYLE
biological_process	GO:0032981	mitochondrial respiratory chain complex I assembly	1	2	0.5	0.942036	0.423819	1	1	A0A077ZR16_STYLE
biological_process	GO:0019674	NAD metabolic process	1	5	0.2	0.652034	0.748214	1	1	A0A077ZWE3_STYLE
biological_process	GO:0006741	NADP biosynthetic process	1	4	0.25	0.753637	0.668164	1	1	A0A077ZWE3_STYLE
biological_process	GO:0032324	molybdopterin cofactor biosynthetic process	1	1	1	1	0.240891	1	1	A0A077ZMZ1_STYLE
biological_process	GO:0000290	deadenylation-dependent decapping of nuclear-transcribed mRNA	1	3	0.333333	0.853972	0.562714	1	1	A0A078BBK4_STYLE
biological_process	GO:0000027	ribosomal large subunit assembly	1	4	0.25	0.753637	0.668164	1	1	A0A078A860_STYLE
biological_process	GO:0006646	phosphatidylethanolamine biosynthetic process	1	4	0.25	0.753637	0.668164	1	1	A0A078B778_STYLE
biological_process	GO:0044571	[2Fe-2S] cluster assembly	1	1	1	1	0.240891	1	1	A0A078A6P4_STYLE
biological_process	GO:0006465	signal peptide processing	1	6	0.166667	0.555589	0.808975	1	1	A0A077ZXC8_STYLE
biological_process	GO:0001522	pseudouridine synthesis	1	12	0.0833333	0.141847	0.972449	1	1	A0A078AGE2_STYLE
biological_process	GO:0070966	nuclear-transcribed mRNA catabolic process, no-go decay	1	1	1	1	0.240891	1	1	A0A078A1A0_STYLE
biological_process	GO:0070481	nuclear-transcribed mRNA catabolic process, non-stop decay	1	1	1	1	0.240891	1	1	A0A078A1A0_STYLE
biological_process	GO:0071025	RNA surveillance	1	1	1	1	0.240891	1	1	A0A078A1A0_STYLE
biological_process	GO:0009263	deoxyribonucleotide biosynthetic process	1	1	1	0.652034	0.748214	1	1	A0A078B227_STYLE
biological_process	GO:0051083	'de novo' cotranslational protein folding	1	1	1	1	0.240891	1	1	A0A078ARM2_STYLE
biological_process	GO:0006450	regulation of translational fidelity	1	1	1	1	0.240891	1	1	A0A078ARM2_STYLE
biological_process	GO:0051315	attachment of mitotic spindle microtubules to kinetochore	1	1	1	1	0.240891	1	1	A0A078B6M0_STYLE
biological_process	GO:0060261	positive regulation of transcription initiation from RNA polymerase II promoter	1	3	0.333333	0.853972	0.562714	1	1	A0A077ZT92_STYLE
biological_process	GO:0030001	metal ion transport	1	1	1	0.652034	0.748214	1	1	A0A078ANT9_STYLE
biological_process	GO:0050992	dimethylallyl diphosphate biosynthetic process	1	1	1	1	0.240891	1	1	A0A078A8F6_STYLE
biological_process	GO:0007015	actin filament organization	1	2	0.5	0.614853	0.639732	1	1	A0A078ABW5_STYLE
biological_process	GO:2000601	positive regulation of Arp2/3 complex-mediated actin nucleation	1	1	1	1	0.240891	1	1	A0A078ABW5_STYLE
biological_process	GO:0071596	ubiquitin-dependent protein catabolic process via the N-end rule pathway	1	3	0.333333	0.853972	0.562714	1	1	A0A077ZXP6_STYLE
biological_process	GO:0007033	vacuole organization	1	1	1	1	0.057964	1	1	A0A078AG66_STYLE
biological_process	GO:0032456	endocytic recycling	1	3	0.333333	0.853972	0.562714	1	1	A0A078ACE2_STYLE
biological_process	GO:0006084	acetyl-CoA metabolic process	1	1	1	0.844924	0.444411	1	1	A0A078A657_STYLE
biological_process	GO:0015936	coenzyme A metabolic process	1	1	1	0.775283	0.532289	1	1	A0A078A657_STYLE
biological_process	GO:0010142	farnesyl diphosphate biosynthetic process, mevalonate pathway	1	1	1	1	0.240891	1	1	A0A078A657_STYLE
biological_process	GO:0032147	activation of protein kinase activity	1	1	1	1	0.240891	1	1	A0A078AP39_STYLE
biological_process	GO:0007099	centriole replication	1	1	1	1	0.057964	1	1	A0A078B920_STYLE
biological_process	GO:0010457	centriole-centriole cohesion	1	1	1	1	0.240891	1	1	A0A078B920_STYLE
biological_process	GO:0006418	tRNA aminoacylation for protein translation	1	2	0.5	0.225643	0.88145	1	1	A0A078AEY0_STYLE
biological_process	GO:0032958	inositol phosphate biosynthetic process	1	5	0.2	0.652034	0.748214	1	1	A0A078AUR0_STYLE
biological_process	GO:0006955	immune response	1	1	1	0.701226	0.610127	1	1	A0A078AT50_STYLE
biological_process	GO:0002224	toll-like receptor signaling pathway	1	1	1	1	0.240891	1	1	A0A078AT50_STYLE
biological_process	GO:0000077	DNA damage checkpoint signaling	1	1	1	1	0.240891	1	1	A0A078AW79_STYLE
biological_process	GO:0033512	L-lysine catabolic process to acetyl-CoA via saccharopine	1	1	1	1	0.240891	1	1	A0A078BCY3_STYLE
biological_process	GO:0030968	endoplasmic reticulum unfolded protein response	1	2	0.5	0.942036	0.423819	1	1	A0A078ADP0_STYLE
biological_process	GO:1900364	negative regulation of mRNA polyadenylation	1	1	1	1	0.240891	1	1	A0A078A2A2_STYLE
biological_process	GO:0043488	regulation of mRNA stability	1	1	1	0.954307	0.246363	1	1	A0A078A2A2_STYLE
biological_process	GO:0009298	GDP-mannose biosynthetic process	1	2	0.5	0.942036	0.423819	1	1	A0A078AF22_STYLE
biological_process	GO:0000045	autophagosome assembly	1	1	1	1	0.240891	1	1	A0A078AVP0_STYLE
biological_process	GO:0000422	autophagy of mitochondrion	1	1	1	1	0.240891	1	1	A0A078AVP0_STYLE
biological_process	GO:0018205	peptidyl-lysine modification	1	1	1	0.931876	0.183218	1	1	A0A078AN54_STYLE
biological_process	GO:0006261	DNA-dependent DNA replication	1	3	0.333333	0.643644	0.528023	1	1	A0A078ADY7_STYLE
biological_process	GO:0046314	phosphocreatine biosynthetic process	1	5	0.2	0.652034	0.748214	1	1	A0A077ZVB8_STYLE
biological_process	GO:0000184	nuclear-transcribed mRNA catabolic process, nonsense-mediated decay	1	2	0.5	0.942036	0.423819	1	1	A0A078B4A1_STYLE
biological_process	GO:0006427	histidyl-tRNA aminoacylation	1	2	0.5	0.942036	0.423819	1	1	A0A078B7L8_STYLE
biological_process	GO:0042351	'de novo' GDP-L-fucose biosynthetic process	1	1	1	1	0.240891	1	1	A0A078BEL6_STYLE
biological_process	GO:0006368	transcription elongation from RNA polymerase II promoter	1	4	0.25	0.906041	0.347966	1	1	A0A078AX92_STYLE
biological_process	GO:0000350	generation of catalytic spliceosome for second transesterification step	1	1	1	1	0.240891	1	1	A0A078B9E8_STYLE
biological_process	GO:0007031	peroxisome organization	1	1	1	0.797084	0.446991	1	1	A0A078A924_STYLE
biological_process	GO:0045048	protein insertion into ER membrane	1	3	0.333333	0.853972	0.562714	1	1	A0A078A0S8_STYLE
biological_process	GO:0055088	lipid homeostasis	1	1	1	1	0.240891	1	1	A0A078AGQ9_STYLE
biological_process	GO:0006998	nuclear envelope organization	1	1	1	1	0.240891	1	1	A0A078AGQ9_STYLE
biological_process	GO:0000959	mitochondrial RNA metabolic process	1	1	1	1	0.240891	1	1	A0A078ATB8_STYLE
biological_process	GO:0071586	CAAX-box protein processing	1	2	0.5	0.942036	0.423819	1	1	A0A078A2A3_STYLE
biological_process	GO:0019836	hemolysis by symbiont of host erythrocytes	1	1	1	1	0.240891	1	1	A0A078B298_STYLE
biological_process	GO:0071528	tRNA re-export from nucleus	1	1	1	1	0.240891	1	1	A0A078AGW5_STYLE
biological_process	GO:0016578	histone deubiquitination	1	2	0.5	0.753637	0.668164	1	1	A0A078B4F5_STYLE
biological_process	GO:0044238	primary metabolic process	1	3	0.333333	0.129938	0.887819	1	1	A0A077ZVV2_STYLE
biological_process	GO:0005992	trehalose biosynthetic process	1	3	0.333333	0.853972	0.562714	1	1	A0A078AN42_STYLE
biological_process	GO:0006744	ubiquinone biosynthetic process	1	8	0.125	0.389873	0.890083	1	1	A0A078AA69_STYLE
biological_process	GO:0032786	positive regulation of DNA-templated transcription, elongation	1	2	0.5	0.986068	0.146028	1	1	A0A078AMQ4_STYLE
biological_process	GO:0031204	posttranslational protein targeting to membrane, translocation	1	2	0.5	0.942036	0.423819	1	1	A0A078ACW9_STYLE
biological_process	GO:0018298	protein-chromophore linkage	1	2	0.5	0.942036	0.423819	1	1	A0A078BCW2_STYLE
biological_process	GO:0032511	late endosome to vacuole transport via multivesicular body sorting pathway	1	1	1	1	0.057964	1	1	A0A078AFE7_STYLE
biological_process	GO:1904263	positive regulation of TORC1 signaling	1	2	0.5	0.942036	0.423819	1	1	A0A078A2J9_STYLE
biological_process	GO:0007032	endosome organization	1	2	0.5	0.942036	0.423819	1	1	A0A077ZTE4_STYLE
biological_process	GO:2000641	regulation of early endosome to late endosome transport	1	2	0.5	0.942036	0.423819	1	1	A0A077ZTE4_STYLE
biological_process	GO:0036297	interstrand cross-link repair	1	2	0.5	0.942036	0.423819	1	1	A0A078AUB4_STYLE
biological_process	GO:0007005	mitochondrion organization	1	1	1	0.93778	0.224717	1	1	A0A077ZVV9_STYLE
biological_process	GO:0000132	establishment of mitotic spindle orientation	1	1	1	1	0.240891	1	1	A0A078AV71_STYLE
biological_process	GO:0051012	microtubule sliding	1	1	1	1	0.240891	1	1	A0A078AV71_STYLE
biological_process	GO:0000122	negative regulation of transcription by RNA polymerase II	1	1	1	1	0.240891	1	1	A0A078AHL5_STYLE
biological_process	GO:0045944	positive regulation of transcription by RNA polymerase II	1	1	1	0.986484	0.0939591	1	1	A0A077ZVL6_STYLE
biological_process	GO:0034470	ncRNA processing	1	2	0.5	0.265825	0.809493	1	1	A0A077ZWX2_STYLE
biological_process	GO:0006431	methionyl-tRNA aminoacylation	1	2	0.5	0.942036	0.423819	1	1	A0A078AFH7_STYLE
biological_process	GO:0032968	positive regulation of transcription elongation from RNA polymerase II promoter	1	1	1	1	0.240891	1	1	A0A078BDE6_STYLE
biological_process	GO:0080037	negative regulation of cytokinin-activated signaling pathway	1	1	1	1	0.240891	1	1	A0A077ZV02_STYLE
biological_process	GO:2000762	regulation of phenylpropanoid metabolic process	1	1	1	1	0.240891	1	1	A0A077ZV02_STYLE
biological_process	GO:0006090	pyruvate metabolic process	1	1	1	0.134437	0.951866	1	1	A0A078AH50_STYLE
biological_process	GO:0032515	negative regulation of phosphoprotein phosphatase activity	1	1	1	1	0.240891	1	1	A0A078BA91_STYLE
biological_process	GO:0009166	nucleotide catabolic process	1	1	1	0.753637	0.668164	1	1	A0A078B2S0_STYLE
biological_process	GO:0043085	positive regulation of catalytic activity	1	1	1	0.988611	0.0457403	1	1	A0A078BBK4_STYLE
biological_process	GO:0006421	asparaginyl-tRNA aminoacylation	1	1	1	1	0.240891	1	1	A0A078A850_STYLE
biological_process	GO:0051973	positive regulation of telomerase activity	1	1	1	1	0.240891	1	1	A0A078AH67_STYLE
biological_process	GO:0007004	telomere maintenance via telomerase	1	1	1	1	0.240891	1	1	A0A078AH67_STYLE
biological_process	GO:0018142	protein-DNA covalent cross-linking	1	1	1	1	0.240891	1	1	A0A078AAX1_STYLE
biological_process	GO:0016052	carbohydrate catabolic process	0	2	0	0.00700937	0.998771	0.527	1
biological_process	GO:0006862	nucleotide transport	0	4	0	0.0833635	1	1	1
biological_process	GO:0030150	protein import into mitochondrial matrix	0	2	0	0.576181	1	1	1
biological_process	GO:0006749	glutathione metabolic process	0	37	0	2.61169e-05	1	0.001	1
biological_process	GO:0031110	regulation of microtubule polymerization or depolymerization	0	1	0	0.331836	1	1	1
biological_process	GO:0031388	organic acid phosphorylation	0	1	0	0.759109	1	1	1
biological_process	GO:0016180	snRNA processing	0	2	0	0.576181	1	1	1
biological_process	GO:0043248	proteasome assembly	0	5	0	0.191025	1	1	1
biological_process	GO:0006506	GPI anchor biosynthetic process	0	12	0	0.0158278	1	0.807	1
biological_process	GO:0006813	potassium ion transport	0	13	0	0.0275509	1	0.953	1
biological_process	GO:0006302	double-strand break repair	0	3	0	0.816782	0.385147	1	1
biological_process	GO:0032467	positive regulation of cytokinesis	0	1	0	0.759109	1	1	1
biological_process	GO:0006729	tetrahydrobiopterin biosynthetic process	0	4	0	0.331836	1	1	1
biological_process	GO:0016024	CDP-diacylglycerol biosynthetic process	0	9	0	0.0833635	1	1	1
biological_process	GO:0019752	carboxylic acid metabolic process	0	15	0	3.00745e-08	1	0	1
biological_process	GO:0000272	polysaccharide catabolic process	0	3	0	0.144911	1	1	1
biological_process	GO:0045017	glycerolipid biosynthetic process	0	7	0	0.0360258	0.985947	0.98	1
biological_process	GO:0032007	negative regulation of TOR signaling	0	2	0	0.576181	1	1	1
biological_process	GO:1901031	regulation of response to reactive oxygen species	0	2	0	0.576181	1	1	1
biological_process	GO:0055129	L-proline biosynthetic process	0	1	0	0.759109	1	1	1
biological_process	GO:0008654	phospholipid biosynthetic process	0	9	0	0.0598715	0.972167	0.999	1
biological_process	GO:0006885	regulation of pH	0	7	0	0.144911	1	1	1
biological_process	GO:0006432	phenylalanyl-tRNA aminoacylation	0	3	0	0.437286	1	1	1
biological_process	GO:0006665	sphingolipid metabolic process	0	1	0	0.046534	0.993114	0.997	1
biological_process	GO:0032957	inositol trisphosphate metabolic process	0	1	0	0.759109	1	1	1
biological_process	GO:0042744	hydrogen peroxide catabolic process	0	4	0	0.331836	1	1	1
biological_process	GO:0019464	glycine decarboxylation via glycine cleavage system	0	1	0	0.759109	1	1	1
biological_process	GO:0006144	purine nucleobase metabolic process	0	1	0	0.576181	1	1	1
biological_process	GO:0006163	purine nucleotide metabolic process	0	1	0	0.0238562	0.991845	0.904	1
biological_process	GO:0006021	inositol biosynthetic process	0	1	0	0.759109	1	1	1
biological_process	GO:0006102	isocitrate metabolic process	0	4	0	0.331836	1	1	1
biological_process	GO:0010165	response to X-ray	0	3	0	0.437286	1	1	1
biological_process	GO:0006546	glycine catabolic process	0	3	0	0.331836	1	1	1
biological_process	GO:0042264	peptidyl-aspartic acid hydroxylation	0	6	0	0.191025	1	1	1
biological_process	GO:0006542	glutamine biosynthetic process	0	5	0	0.251786	1	1	1
biological_process	GO:0006002	fructose 6-phosphate metabolic process	0	3	0	0.437286	1	1	1
biological_process	GO:0006226	dUMP biosynthetic process	0	2	0	0.576181	1	1	1
biological_process	GO:0046081	dUTP catabolic process	0	2	0	0.576181	1	1	1
biological_process	GO:0000245	spliceosomal complex assembly	0	2	0	0.437286	1	1	1
biological_process	GO:0016255	attachment of GPI anchor to protein	0	3	0	0.437286	1	1	1
biological_process	GO:0007041	lysosomal transport	0	1	0	0.759109	1	1	1
biological_process	GO:0006487	protein N-linked glycosylation	0	2	0	0.0632178	1	0.999	1
biological_process	GO:0009058	biosynthetic process	0	22	0	8.85311e-05	0.999943	0.005	1
biological_process	GO:0006429	leucyl-tRNA aminoacylation	0	2	0	0.576181	1	1	1
biological_process	GO:0044208	'de novo' AMP biosynthetic process	0	3	0	0.437286	1	1	1
biological_process	GO:0009089	lysine biosynthetic process via diaminopimelate	0	1	0	0.759109	1	1	1
biological_process	GO:0044255	cellular lipid metabolic process	0	3	0	2.99618e-05	0.99999	0.001	1
biological_process	GO:0032366	intracellular sterol transport	0	1	0	0.759109	1	1	1
biological_process	GO:0006259	DNA metabolic process	0	2	0	0.953584	0.0670638	1	1
biological_process	GO:0042138	meiotic DNA double-strand break formation	0	1	0	0.759109	1	1	1
biological_process	GO:0006430	lysyl-tRNA aminoacylation	0	2	0	0.576181	1	1	1
biological_process	GO:0006308	DNA catabolic process	0	5	0	0.191025	1	1	1
biological_process	GO:0043461	proton-transporting ATP synthase complex assembly	0	1	0	0.759109	1	1	1
biological_process	GO:0051603	proteolysis involved in cellular protein catabolic process	0	8	0	0.74077	0.340479	1	1
biological_process	GO:0019441	tryptophan catabolic process to kynurenine	0	2	0	0.576181	1	1	1
biological_process	GO:0006850	mitochondrial pyruvate transmembrane transport	0	2	0	0.576181	1	1	1
biological_process	GO:0090263	positive regulation of canonical Wnt signaling pathway	0	8	0	0.109917	1	1	1
biological_process	GO:0006428	isoleucyl-tRNA aminoacylation	0	2	0	0.576181	1	1	1
biological_process	GO:0097053	L-kynurenine catabolic process	0	1	0	0.759109	1	1	1
biological_process	GO:0009435	NAD biosynthetic process	0	3	0	0.437286	1	1	1
biological_process	GO:0006569	tryptophan catabolic process	0	1	0	0.437286	1	1	1
biological_process	GO:0009072	aromatic amino acid family metabolic process	0	10	0	0.0158278	1	0.807	1
biological_process	GO:0032049	cardiolipin biosynthetic process	0	4	0	0.331836	1	1	1
biological_process	GO:0006614	SRP-dependent cotranslational protein targeting to membrane	0	7	0	0.144911	1	1	1
biological_process	GO:0042256	mature ribosome assembly	0	2	0	0.576181	1	1	1
biological_process	GO:0034227	tRNA thio-modification	0	3	0	0.331836	1	1	1
biological_process	GO:0008643	carbohydrate transport	0	18	0	0.00688614	1	0.502	1
biological_process	GO:0016998	cell wall macromolecule catabolic process	0	4	0	0.331836	1	1	1
biological_process	GO:0006032	chitin catabolic process	0	2	0	0.576181	1	1	1
biological_process	GO:0032784	regulation of DNA-templated transcription, elongation	0	2	0	0.906041	0.347966	1	1
biological_process	GO:0006269	DNA replication, synthesis of RNA primer	0	1	0	0.759109	1	1	1
biological_process	GO:0006879	cellular iron ion homeostasis	0	1	0	0.759109	1	1	1
biological_process	GO:0006826	iron ion transport	0	1	0	0.759109	1	1	1
biological_process	GO:0006865	amino acid transport	0	10	0	0.0632178	1	0.999	1
biological_process	GO:0006480	N-terminal protein amino acid methylation	0	2	0	0.576181	1	1	1
biological_process	GO:0002182	cytoplasmic translational elongation	0	2	0	0.191025	1	1	1
biological_process	GO:0001680	tRNA 3'-terminal CCA addition	0	1	0	0.759109	1	1	1
biological_process	GO:0008610	lipid biosynthetic process	0	5	0	0.00181013	0.999313	0.145	1
biological_process	GO:0006414	translational elongation	0	2	0	0.260897	0.908337	1	1
biological_process	GO:0051259	protein complex oligomerization	0	1	0	0.954307	0.246363	1	1
biological_process	GO:0097428	protein maturation by iron-sulfur cluster transfer	0	3	0	0.652034	0.748214	1	1
biological_process	GO:0000469	cleavage involved in rRNA processing	0	2	0	0.906041	0.347966	1	1
biological_process	GO:0070125	mitochondrial translational elongation	0	1	0	0.759109	1	1	1
biological_process	GO:0006094	gluconeogenesis	0	5	0	0.251786	1	1	1
biological_process	GO:0006520	cellular amino acid metabolic process	0	7	0	8.70944e-05	0.999976	0.005	1
biological_process	GO:0070476	rRNA (guanine-N7)-methylation	0	1	0	0.759109	1	1	1
biological_process	GO:0006499	N-terminal protein myristoylation	0	2	0	0.576181	1	1	1
biological_process	GO:0090090	negative regulation of canonical Wnt signaling pathway	0	4	0	0.331836	1	1	1
biological_process	GO:0006031	chitin biosynthetic process	0	2	0	0.576181	1	1	1
biological_process	GO:0006621	protein retention in ER lumen	0	2	0	0.576181	1	1	1
biological_process	GO:0002098	tRNA wobble uridine modification	0	8	0	0.0833635	1	1	1
biological_process	GO:0000463	maturation of LSU-rRNA from tricistronic rRNA transcript (SSU-rRNA, 5.8S rRNA, LSU-rRNA)	0	4	0	0.331836	1	1	1
biological_process	GO:0030041	actin filament polymerization	0	2	0	0.797084	0.446991	1	1
biological_process	GO:0030833	regulation of actin filament polymerization	0	5	0	0.797084	0.446991	1	1
biological_process	GO:0006425	glutaminyl-tRNA aminoacylation	0	1	0	0.759109	1	1	1
biological_process	GO:0006108	malate metabolic process	0	2	0	0.576181	1	1	1
biological_process	GO:0042773	ATP synthesis coupled electron transport	0	1	0	0.576181	1	1	1
biological_process	GO:0018342	protein prenylation	0	1	0	0.753637	0.668164	1	1
biological_process	GO:0017183	peptidyl-diphthamide biosynthetic process from peptidyl-histidine	0	4	0	0.331836	1	1	1
biological_process	GO:0006069	ethanol oxidation	0	1	0	0.759109	1	1	1
biological_process	GO:0046294	formaldehyde catabolic process	0	1	0	0.759109	1	1	1
biological_process	GO:0030036	actin cytoskeleton organization	0	2	0	0.553514	0.692436	1	1
biological_process	GO:0006567	threonine catabolic process	0	1	0	0.759109	1	1	1
biological_process	GO:0045859	regulation of protein kinase activity	0	1	0	0.958083	0.148786	1	1
biological_process	GO:0019563	glycerol catabolic process	0	1	0	0.759109	1	1	1
biological_process	GO:0006488	dolichol-linked oligosaccharide biosynthetic process	0	7	0	0.144911	1	1	1
biological_process	GO:0043154	negative regulation of cysteine-type endopeptidase activity involved in apoptotic process	0	1	0	0.759109	1	1	1
biological_process	GO:0046513	ceramide biosynthetic process	0	6	0	0.191025	1	1	1
biological_process	GO:0042273	ribosomal large subunit biogenesis	0	3	0	0.216045	0.952065	1	1
biological_process	GO:0032543	mitochondrial translation	0	2	0	0.437286	1	1	1
biological_process	GO:0006426	glycyl-tRNA aminoacylation	0	1	0	0.759109	1	1	1
biological_process	GO:0006086	acetyl-CoA biosynthetic process from pyruvate	0	2	0	0.576181	1	1	1
biological_process	GO:0006233	dTDP biosynthetic process	0	1	0	0.759109	1	1	1
biological_process	GO:0006878	cellular copper ion homeostasis	0	4	0	0.331836	1	1	1
biological_process	GO:0006694	steroid biosynthetic process	0	2	0	0.437286	1	1	1
biological_process	GO:0009253	peptidoglycan catabolic process	0	2	0	0.576181	1	1	1
biological_process	GO:0042274	ribosomal small subunit biogenesis	0	2	0	0.331836	1	1	1
biological_process	GO:0032447	protein urmylation	0	2	0	0.576181	1	1	1
biological_process	GO:0051123	RNA polymerase II preinitiation complex assembly	0	1	0	0.759109	1	1	1
biological_process	GO:0010265	SCF complex assembly	0	1	0	0.759109	1	1	1
biological_process	GO:0006419	alanyl-tRNA aminoacylation	0	2	0	0.576181	1	1	1
biological_process	GO:0009398	FMN biosynthetic process	0	1	0	0.759109	1	1	1
biological_process	GO:0009231	riboflavin biosynthetic process	0	1	0	0.759109	1	1	1
biological_process	GO:0017186	peptidyl-pyroglutamic acid biosynthetic process, using glutaminyl-peptide cyclotransferase	0	3	0	0.437286	1	1	1
biological_process	GO:0007219	Notch signaling pathway	0	2	0	0.576181	1	1	1
biological_process	GO:0017196	N-terminal peptidyl-methionine acetylation	0	2	0	0.576181	1	1	1
biological_process	GO:0035522	monoubiquitinated histone H2A deubiquitination	0	2	0	0.576181	1	1	1
biological_process	GO:0008611	ether lipid biosynthetic process	0	3	0	0.437286	1	1	1
biological_process	GO:0032065	maintenance of protein location in cell cortex	0	1	0	0.759109	1	1	1
biological_process	GO:0101030	tRNA-guanine transglycosylation	0	2	0	0.576181	1	1	1
biological_process	GO:0019264	glycine biosynthetic process from serine	0	2	0	0.576181	1	1	1
biological_process	GO:0035999	tetrahydrofolate interconversion	0	3	0	0.437286	1	1	1
biological_process	GO:0006508	proteolysis	0	2	0	0.438369	0.643142	1	1
biological_process	GO:0006784	heme A biosynthetic process	0	1	0	0.759109	1	1	1
biological_process	GO:0000338	protein deneddylation	0	2	0	0.576181	1	1	1
biological_process	GO:0001932	regulation of protein phosphorylation	0	4	0	0.816782	0.385147	1	1
biological_process	GO:0070682	proteasome regulatory particle assembly	0	1	0	0.759109	1	1	1
biological_process	GO:0006935	chemotaxis	0	1	0	0.759109	1	1	1
biological_process	GO:0006564	L-serine biosynthetic process	0	3	0	0.437286	1	1	1
biological_process	GO:0051560	mitochondrial calcium ion homeostasis	0	4	0	0.331836	1	1	1
biological_process	GO:0006081	cellular aldehyde metabolic process	0	3	0	0.191025	1	1	1
biological_process	GO:0006106	fumarate metabolic process	0	1	0	0.759109	1	1	1
biological_process	GO:0046952	ketone body catabolic process	0	2	0	0.576181	1	1	1
biological_process	GO:0070816	phosphorylation of RNA polymerase II C-terminal domain	0	1	0	0.759109	1	1	1
biological_process	GO:0019346	transsulfuration	0	5	0	0.251786	1	1	1
biological_process	GO:0019432	triglyceride biosynthetic process	0	1	0	0.759109	1	1	1
biological_process	GO:0006662	glycerol ether metabolic process	0	1	0	0.331836	1	1	1
biological_process	GO:0016485	protein processing	0	1	0	0.48351	0.783955	1	1
biological_process	GO:0006313	transposition, DNA-mediated	0	4	0	0.331836	1	1	1
biological_process	GO:0006695	cholesterol biosynthetic process	0	1	0	0.759109	1	1	1
biological_process	GO:0019287	isopentenyl diphosphate biosynthetic process, mevalonate pathway	0	2	0	0.576181	1	1	1
biological_process	GO:0042026	protein refolding	0	3	0	0.437286	1	1	1
biological_process	GO:0071985	multivesicular body sorting pathway	0	2	0	0.906041	0.347966	1	1
biological_process	GO:0006241	CTP biosynthetic process	0	6	0	0.191025	1	1	1
biological_process	GO:0006183	GTP biosynthetic process	0	6	0	0.191025	1	1	1
biological_process	GO:0006228	UTP biosynthetic process	0	6	0	0.191025	1	1	1
biological_process	GO:0035721	intraciliary retrograde transport	0	2	0	0.576181	1	1	1
biological_process	GO:0033567	DNA replication, Okazaki fragment processing	0	2	0	0.576181	1	1	1
biological_process	GO:0006685	sphingomyelin catabolic process	0	5	0	0.251786	1	1	1
biological_process	GO:0097720	calcineurin-mediated signaling	0	9	0	0.0833635	1	1	1
biological_process	GO:0048034	heme O biosynthetic process	0	1	0	0.759109	1	1	1
biological_process	GO:0006913	nucleocytoplasmic transport	0	1	0	0.724263	0.441144	1	1
biological_process	GO:0006893	Golgi to plasma membrane transport	0	1	0	0.759109	1	1	1
biological_process	GO:1901136	carbohydrate derivative catabolic process	0	1	0	0.109917	1	1	1
biological_process	GO:0140021	mitochondrial ADP transmembrane transport	0	5	0	0.251786	1	1	1
biological_process	GO:1990544	mitochondrial ATP transmembrane transport	0	5	0	0.251786	1	1	1
biological_process	GO:0043048	dolichyl monophosphate biosynthetic process	0	1	0	0.759109	1	1	1
biological_process	GO:0006424	glutamyl-tRNA aminoacylation	0	1	0	0.759109	1	1	1
biological_process	GO:0006529	asparagine biosynthetic process	0	5	0	0.251786	1	1	1
biological_process	GO:0009742	brassinosteroid mediated signaling pathway	0	1	0	0.759109	1	1	1
biological_process	GO:0009168	purine ribonucleoside monophosphate biosynthetic process	0	1	0	0.191025	1	1	1
biological_process	GO:0006166	purine ribonucleoside salvage	0	3	0	0.437286	1	1	1
biological_process	GO:0016540	protein autoprocessing	0	2	0	0.576181	1	1	1
biological_process	GO:0000055	ribosomal large subunit export from nucleus	0	1	0	0.759109	1	1	1
biological_process	GO:0007064	mitotic sister chromatid cohesion	0	1	0	0.576181	1	1	1
biological_process	GO:0042981	regulation of apoptotic process	0	1	0	0.576181	1	1	1
biological_process	GO:0046373	L-arabinose metabolic process	0	1	0	0.759109	1	1	1
biological_process	GO:0051017	actin filament bundle assembly	0	1	0	0.759109	1	1	1
biological_process	GO:0042176	regulation of protein catabolic process	0	3	0	0.437286	1	1	1
biological_process	GO:0006474	N-terminal protein amino acid acetylation	0	1	0	0.437286	1	1	1
biological_process	GO:0044209	AMP salvage	0	2	0	0.576181	1	1	1
biological_process	GO:0070084	protein initiator methionine removal	0	4	0	0.331836	1	1	1
biological_process	GO:0019303	D-ribose catabolic process	0	2	0	0.576181	1	1	1
biological_process	GO:0006408	snRNA export from nucleus	0	1	0	0.759109	1	1	1
biological_process	GO:0034404	nucleobase-containing small molecule biosynthetic process	0	2	0	0.322342	0.916636	1	1
biological_process	GO:0009143	nucleoside triphosphate catabolic process	0	2	0	0.331836	1	1	1
biological_process	GO:0019483	beta-alanine biosynthetic process	0	1	0	0.759109	1	1	1
biological_process	GO:0006210	thymine catabolic process	0	1	0	0.759109	1	1	1
biological_process	GO:0006212	uracil catabolic process	0	1	0	0.759109	1	1	1
biological_process	GO:0032469	endoplasmic reticulum calcium ion homeostasis	0	2	0	0.576181	1	1	1
biological_process	GO:0036503	ERAD pathway	0	2	0	0.844924	0.444411	1	1
biological_process	GO:0006561	proline biosynthetic process	0	1	0	0.576181	1	1	1
biological_process	GO:0019556	histidine catabolic process to glutamate and formamide	0	1	0	0.759109	1	1	1
biological_process	GO:0019557	histidine catabolic process to glutamate and formate	0	1	0	0.759109	1	1	1
biological_process	GO:0006796	phosphate-containing compound metabolic process	0	1	0	0.00637063	0.996271	0.434	1
biological_process	GO:0022900	electron transport chain	0	3	0	0.144911	1	1	1
biological_process	GO:0035303	regulation of dephosphorylation	0	1	0	0.48351	0.783955	1	1
biological_process	GO:0034599	cellular response to oxidative stress	0	2	0	0.576181	1	1	1
biological_process	GO:0009264	deoxyribonucleotide catabolic process	0	1	0	0.437286	1	1	1
biological_process	GO:0046386	deoxyribose phosphate catabolic process	0	1	0	0.437286	1	1	1
biological_process	GO:0045116	protein neddylation	0	2	0	0.576181	1	1	1
biological_process	GO:0006631	fatty acid metabolic process	0	2	0	0.0317553	0.991248	0.973	1
biological_process	GO:0002949	tRNA threonylcarbamoyladenosine modification	0	2	0	0.576181	1	1	1
biological_process	GO:0006097	glyoxylate cycle	0	1	0	0.759109	1	1	1
biological_process	GO:0035494	SNARE complex disassembly	0	1	0	0.759109	1	1	1
biological_process	GO:0015693	magnesium ion transport	0	3	0	0.437286	1	1	1
biological_process	GO:0030245	cellulose catabolic process	0	2	0	0.576181	1	1	1
biological_process	GO:0002181	cytoplasmic translation	0	1	0	0.109917	1	1	1
biological_process	GO:0002128	tRNA nucleoside ribose methylation	0	1	0	0.759109	1	1	1
biological_process	GO:0031124	mRNA 3'-end processing	0	1	0	0.996655	0.045693	1	1
biological_process	GO:0006611	protein export from nucleus	0	1	0	0.759109	1	1	1
biological_process	GO:0006482	protein demethylation	0	1	0	0.759109	1	1	1
biological_process	GO:0071704	organic substance metabolic process	0	3	0	0.000968104	0.999287	0.067	1
biological_process	GO:0007186	G protein-coupled receptor signaling pathway	0	3	0	0.844924	0.444411	1	1
biological_process	GO:0019236	response to pheromone	0	3	0	0.437286	1	1	1
biological_process	GO:0000470	maturation of LSU-rRNA	0	1	0	0.251786	1	1	1
biological_process	GO:0009229	thiamine diphosphate biosynthetic process	0	1	0	0.759109	1	1	1
biological_process	GO:0006772	thiamine metabolic process	0	1	0	0.759109	1	1	1
biological_process	GO:0006301	postreplication repair	0	2	0	0.906041	0.347966	1	1
biological_process	GO:0006513	protein monoubiquitination	0	2	0	0.753637	0.668164	1	1
biological_process	GO:0009245	lipid A biosynthetic process	0	1	0	0.759109	1	1	1
biological_process	GO:0045892	negative regulation of transcription, DNA-templated	0	1	0	0.942036	0.423819	1	1
biological_process	GO:0006730	one-carbon metabolic process	0	7	0	0.0632178	1	0.999	1
biological_process	GO:0043486	histone exchange	0	2	0	0.576181	1	1	1
biological_process	GO:0010390	histone monoubiquitination	0	1	0	0.942036	0.423819	1	1
biological_process	GO:0009249	protein lipoylation	0	1	0	0.759109	1	1	1
biological_process	GO:0061780	mitotic cohesin loading	0	1	0	0.759109	1	1	1
biological_process	GO:0009081	branched-chain amino acid metabolic process	0	1	0	0.437286	1	1	1
biological_process	GO:0035553	oxidative single-stranded RNA demethylation	0	2	0	0.576181	1	1	1
biological_process	GO:0006851	mitochondrial calcium ion transmembrane transport	0	1	0	0.759109	1	1	1
biological_process	GO:0051103	DNA ligation involved in DNA repair	0	1	0	0.759109	1	1	1
biological_process	GO:0000244	spliceosomal tri-snRNP complex assembly	0	1	0	0.759109	1	1	1
biological_process	GO:0045901	positive regulation of translational elongation	0	3	0	0.437286	1	1	1
biological_process	GO:0045905	positive regulation of translational termination	0	3	0	0.437286	1	1	1
biological_process	GO:0035065	regulation of histone acetylation	0	1	0	0.759109	1	1	1
biological_process	GO:0000076	DNA replication checkpoint signaling	0	1	0	0.759109	1	1	1
biological_process	GO:0048478	replication fork protection	0	1	0	0.759109	1	1	1
biological_process	GO:0015074	DNA integration	0	1	0	0.759109	1	1	1
biological_process	GO:0007283	spermatogenesis	0	1	0	0.759109	1	1	1
biological_process	GO:0070988	demethylation	0	1	0	0.331836	1	1	1
biological_process	GO:0006048	UDP-N-acetylglucosamine biosynthetic process	0	2	0	0.576181	1	1	1
biological_process	GO:0031116	positive regulation of microtubule polymerization	0	3	0	0.437286	1	1	1
biological_process	GO:0048870	cell motility	0	2	0	0.834275	0.336987	1	1
biological_process	GO:0007030	Golgi organization	0	2	0	0.576181	1	1	1
biological_process	GO:0006895	Golgi to endosome transport	0	1	0	0.759109	1	1	1
biological_process	GO:0043968	histone H2A acetylation	0	1	0	0.759109	1	1	1
biological_process	GO:0043967	histone H4 acetylation	0	1	0	0.759109	1	1	1
biological_process	GO:0006080	substituted mannan metabolic process	0	1	0	0.759109	1	1	1
biological_process	GO:1990547	mitochondrial phosphate ion transmembrane transport	0	1	0	0.759109	1	1	1
biological_process	GO:1990426	mitotic recombination-dependent replication fork processing	0	2	0	0.576181	1	1	1
biological_process	GO:0007338	single fertilization	0	1	0	0.942036	0.423819	1	1
biological_process	GO:0006801	superoxide metabolic process	0	3	0	0.437286	1	1	1
biological_process	GO:0000466	maturation of 5.8S rRNA from tricistronic rRNA transcript (SSU-rRNA, 5.8S rRNA, LSU-rRNA)	0	2	0	0.906041	0.347966	1	1
biological_process	GO:0009082	branched-chain amino acid biosynthetic process	0	1	0	0.759109	1	1	1
biological_process	GO:0008652	cellular amino acid biosynthetic process	0	1	0	0.00226651	1	0.172	1
biological_process	GO:0006285	base-excision repair, AP site formation	0	1	0	0.759109	1	1	1
biological_process	GO:0017004	cytochrome complex assembly	0	1	0	0.759109	1	1	1
biological_process	GO:0017003	protein-heme linkage	0	1	0	0.759109	1	1	1
biological_process	GO:0033566	gamma-tubulin complex localization	0	1	0	0.759109	1	1	1
biological_process	GO:0006559	L-phenylalanine catabolic process	0	2	0	0.576181	1	1	1
biological_process	GO:0006570	tyrosine metabolic process	0	1	0	0.576181	1	1	1
biological_process	GO:0006562	proline catabolic process	0	1	0	0.759109	1	1	1
biological_process	GO:0000209	protein polyubiquitination	0	2	0	0.437286	1	1	1
biological_process	GO:0045727	positive regulation of translation	0	1	0	0.331836	1	1	1
biological_process	GO:0006231	dTMP biosynthetic process	0	1	0	0.759109	1	1	1
biological_process	GO:0046654	tetrahydrofolate biosynthetic process	0	3	0	0.437286	1	1	1
biological_process	GO:0006839	mitochondrial transport	0	1	0	0.0363429	1	0.99	1
biological_process	GO:0051321	meiotic cell cycle	0	1	0	0.467711	0.855089	1	1
biological_process	GO:0000462	maturation of SSU-rRNA from tricistronic rRNA transcript (SSU-rRNA, 5.8S rRNA, LSU-rRNA)	0	1	0	0.759109	1	1	1
biological_process	GO:0019348	dolichol metabolic process	0	2	0	0.576181	1	1	1
biological_process	GO:0000453	enzyme-directed rRNA 2'-O-methylation	0	1	0	0.759109	1	1	1
biological_process	GO:0035998	7,8-dihydroneopterin 3'-triphosphate biosynthetic process	0	2	0	0.576181	1	1	1
biological_process	GO:0042350	GDP-L-fucose biosynthetic process	0	1	0	0.942036	0.423819	1	1
biological_process	GO:0019673	GDP-mannose metabolic process	0	1	0	0.853972	0.562714	1	1
biological_process	GO:0008285	negative regulation of cell population proliferation	0	1	0	0.759109	1	1	1
biological_process	GO:0009452	7-methylguanosine RNA capping	0	2	0	0.437286	1	1	1
biological_process	GO:0006490	oligosaccharide-lipid intermediate biosynthetic process	0	1	0	0.109917	1	1	1
biological_process	GO:0000737	DNA catabolic process, endonucleolytic	0	1	0	0.759109	1	1	1
biological_process	GO:0000028	ribosomal small subunit assembly	0	1	0	0.759109	1	1	1
biological_process	GO:0018279	protein N-linked glycosylation via asparagine	0	1	0	0.759109	1	1	1
biological_process	GO:0006814	sodium ion transport	0	2	0	0.576181	1	1	1
biological_process	GO:0070940	dephosphorylation of RNA polymerase II C-terminal domain	0	1	0	0.759109	1	1	1
biological_process	GO:0006275	regulation of DNA replication	0	3	0	0.331836	1	1	1
biological_process	GO:0055072	iron ion homeostasis	0	1	0	0.576181	1	1	1
biological_process	GO:0006434	seryl-tRNA aminoacylation	0	2	0	0.576181	1	1	1
biological_process	GO:0006659	phosphatidylserine biosynthetic process	0	1	0	0.759109	1	1	1
biological_process	GO:0016558	protein import into peroxisome matrix	0	1	0	0.759109	1	1	1
biological_process	GO:0006335	DNA replication-dependent chromatin assembly	0	1	0	0.759109	1	1	1
biological_process	GO:0007021	tubulin complex assembly	0	2	0	0.576181	1	1	1
biological_process	GO:0000455	enzyme-directed rRNA pseudouridine synthesis	0	1	0	0.759109	1	1	1
biological_process	GO:0051179	localization	0	1	0	0.613243	0.435034	1	1
biological_process	GO:0006438	valyl-tRNA aminoacylation	0	1	0	0.759109	1	1	1
biological_process	GO:0140042	lipid droplet formation	0	1	0	0.759109	1	1	1
biological_process	GO:0002100	tRNA wobble adenosine to inosine editing	0	1	0	0.759109	1	1	1
biological_process	GO:0045333	cellular respiration	0	1	0	0.0143724	0.998284	0.755	1
biological_process	GO:0031146	SCF-dependent proteasomal ubiquitin-dependent protein catabolic process	0	1	0	0.759109	1	1	1
biological_process	GO:0006376	mRNA splice site selection	0	1	0	0.759109	1	1	1
biological_process	GO:0030488	tRNA methylation	0	1	0	0.576181	1	1	1
biological_process	GO:0006207	'de novo' pyrimidine nucleobase biosynthetic process	0	1	0	0.759109	1	1	1
biological_process	GO:0006221	pyrimidine nucleotide biosynthetic process	0	1	0	0.0363429	1	0.99	1
biological_process	GO:0006268	DNA unwinding involved in DNA replication	0	2	0	0.576181	1	1	1
biological_process	GO:1905775	negative regulation of DNA helicase activity	0	2	0	0.576181	1	1	1
biological_process	GO:0006422	aspartyl-tRNA aminoacylation	0	1	0	0.759109	1	1	1
biological_process	GO:0006811	ion transport	0	1	0	0.0260826	0.990225	0.926	1
biological_process	GO:0003352	regulation of cilium movement	0	1	0	0.759109	1	1	1
biological_process	GO:0061015	snRNA import into nucleus	0	1	0	0.759109	1	1	1
biological_process	GO:0071569	protein ufmylation	0	3	0	0.437286	1	1	1
biological_process	GO:0045010	actin nucleation	0	1	0	0.701226	0.610127	1	1
biological_process	GO:0043137	DNA replication, removal of RNA primer	0	2	0	0.576181	1	1	1
biological_process	GO:0009165	nucleotide biosynthetic process	0	1	0	0.171251	0.910563	1	1
biological_process	GO:0033674	positive regulation of kinase activity	0	1	0	0.942036	0.423819	1	1
biological_process	GO:0030042	actin filament depolymerization	0	1	0	0.853972	0.562714	1	1
biological_process	GO:0006601	creatine biosynthetic process	0	1	0	0.759109	1	1	1
biological_process	GO:0005980	glycogen catabolic process	0	2	0	0.576181	1	1	1
biological_process	GO:0006750	glutathione biosynthetic process	0	1	0	0.759109	1	1	1
biological_process	GO:0055070	copper ion homeostasis	0	1	0	0.251786	1	1	1
biological_process	GO:0044248	cellular catabolic process	0	2	0	0.228406	0.820757	1	1
biological_process	GO:0000349	generation of catalytic spliceosome for first transesterification step	0	1	0	0.759109	1	1	1
biological_process	GO:0090114	COPII-coated vesicle budding	0	1	0	0.759109	1	1	1
biological_process	GO:0006437	tyrosyl-tRNA aminoacylation	0	1	0	0.759109	1	1	1
biological_process	GO:0090522	vesicle tethering involved in exocytosis	0	1	0	0.759109	1	1	1
biological_process	GO:0016575	histone deacetylation	0	1	0	0.759109	1	1	1
biological_process	GO:0042779	tRNA 3'-trailer cleavage	0	1	0	0.759109	1	1	1
biological_process	GO:0006556	S-adenosylmethionine biosynthetic process	0	2	0	0.576181	1	1	1
biological_process	GO:0006370	7-methylguanosine mRNA capping	0	1	0	0.759109	1	1	1
biological_process	GO:0070534	protein K63-linked ubiquitination	0	1	0	0.759109	1	1	1
biological_process	GO:0022904	respiratory electron transport chain	0	1	0	0.331836	1	1	1
biological_process	GO:0006420	arginyl-tRNA aminoacylation	0	2	0	0.576181	1	1	1
biological_process	GO:0019646	aerobic electron transport chain	0	1	0	0.576181	1	1	1
biological_process	GO:0006572	tyrosine catabolic process	0	1	0	0.759109	1	1	1
biological_process	GO:0007267	cell-cell signaling	0	1	0	0.046534	0.993114	0.997	1
biological_process	GO:0016539	intein-mediated protein splicing	0	1	0	0.759109	1	1	1
biological_process	GO:0048731	system development	0	1	0	0.759109	1	1	1
biological_process	GO:0006627	protein processing involved in protein targeting to mitochondrion	0	1	0	0.759109	1	1	1
biological_process	GO:0010467	gene expression	0	1	0	0.744026	0.293468	1	1
biological_process	GO:0006433	prolyl-tRNA aminoacylation	0	2	0	0.576181	1	1	1
biological_process	GO:0000956	nuclear-transcribed mRNA catabolic process	0	1	0	0.93778	0.224717	1	1
biological_process	GO:0030091	protein repair	0	1	0	0.759109	1	1	1
biological_process	GO:0002143	tRNA wobble position uridine thiolation	0	1	0	0.759109	1	1	1
biological_process	GO:0006012	galactose metabolic process	0	2	0	0.576181	1	1	1
biological_process	GO:0006123	mitochondrial electron transport, cytochrome c to oxygen	0	1	0	0.759109	1	1	1
biological_process	GO:0009086	methionine biosynthetic process	0	1	0	0.759109	1	1	1
biological_process	GO:0010923	negative regulation of phosphatase activity	0	1	0	0.942036	0.423819	1	1
biological_process	GO:0001731	formation of translation preinitiation complex	0	1	0	0.759109	1	1	1
biological_process	GO:0046496	nicotinamide nucleotide metabolic process	0	1	0	0.389873	0.890083	1	1
biological_process	GO:0044206	UMP salvage	0	1	0	0.759109	1	1	1
biological_process	GO:0070681	glutaminyl-tRNAGln biosynthesis via transamidation	0	1	0	0.759109	1	1	1
biological_process	GO:0018343	protein farnesylation	0	1	0	0.759109	1	1	1
biological_process	GO:0043547	positive regulation of GTPase activity	0	1	0	0.759109	1	1	1
biological_process	GO:0006423	cysteinyl-tRNA aminoacylation	0	1	0	0.759109	1	1	1
biological_process	GO:0009066	aspartate family amino acid metabolic process	0	1	0	0.264675	0.936782	1	1
biological_process	GO:0042558	pteridine-containing compound metabolic process	0	1	0	0.0479351	1	0.998	1
biological_process	GO:0006779	porphyrin-containing compound biosynthetic process	0	1	0	0.437286	1	1	1
biological_process	GO:0007154	cell communication	0	2	0	0.843329	0.207453	1	1
biological_process	GO:0009056	catabolic process	0	1	0	0.0100334	0.993413	0.653	1
biological_process	GO:1902979	mitotic DNA replication termination	0	1	0	0.759109	1	1	1
biological_process	GO:0042732	D-xylose metabolic process	0	1	0	0.759109	1	1	1
biological_process	GO:0033320	UDP-D-xylose biosynthetic process	0	1	0	0.759109	1	1	1
biological_process	GO:0044249	cellular biosynthetic process	0	1	0	0.00216611	0.998485	0.165	1
biological_process	GO:1901566	organonitrogen compound biosynthetic process	0	1	0	1.11889e-11	1	0	1
biological_process	GO:0016233	telomere capping	0	1	0	0.759109	1	1	1
biological_process	GO:0006952	defense response	0	1	0	0.389873	0.890083	1	1
biological_process	GO:0006189	'de novo' IMP biosynthetic process	0	1	0	0.759109	1	1	1
biological_process	GO:0006168	adenine salvage	0	1	0	0.759109	1	1	1
biological_process	GO:0016573	histone acetylation	0	1	0	0.437286	1	1	1
biological_process	GO:0009062	fatty acid catabolic process	0	1	0	0.046534	0.993114	0.997	1
biological_process	GO:0006574	valine catabolic process	0	1	0	0.759109	1	1	1
biological_process	GO:0019243	methylglyoxal catabolic process to D-lactate via S-lactoyl-glutathione	0	1	0	0.759109	1	1	1
biological_process	GO:0032509	endosome transport via multivesicular body sorting pathway	0	1	0	0.986068	0.146028	1	1
biological_process	GO:0008612	peptidyl-lysine modification to peptidyl-hypusine	0	1	0	0.759109	1	1	1
biological_process	GO:0009083	branched-chain amino acid catabolic process	0	1	0	0.759109	1	1	1
biological_process	GO:0000103	sulfate assimilation	0	1	0	0.759109	1	1	1
biological_process	GO:0065003	protein-containing complex assembly	0	1	0	0.918281	0.128219	1	1
biological_process	GO:0046034	ATP metabolic process	0	1	0	0.0392121	0.991124	0.994	1
biological_process	GO:0097056	selenocysteinyl-tRNA(Sec) biosynthetic process	0	1	0	0.759109	1	1	1
biological_process	GO:0006072	glycerol-3-phosphate metabolic process	0	1	0	0.759109	1	1	1
biological_process	GO:0006535	cysteine biosynthetic process from serine	0	1	0	0.759109	1	1	1
biological_process	GO:0019343	cysteine biosynthetic process via cystathionine	0	1	0	0.759109	1	1	1
biological_process	GO:0006006	glucose metabolic process	0	1	0	0.191025	1	1	1
cellular_component	GO:0005634	nucleus	139	425	0.327059	1	8.50926e-09	1	0	A0A078A025_STYLE	A0A078BB45_STYLE	A0A078A9A6_STYLE	A0A078AU37_STYLE	A0A078A8D8_STYLE	A0A077ZPS3_STYLE	A0A078A651_STYLE	A0A078A0P2_STYLE	A0A077ZUR5_STYLE	A0A078AEU6_STYLE	A0A077ZVP2_STYLE	A0A078AZZ6_STYLE	A0A078ASU9_STYLE	A0A078AF01_STYLE	A0A078A6X6_STYLE	A0A078A518_STYLE	A0A078ACH3_STYLE	A0A077ZML2_STYLE	A0A077ZNB8_STYLE	A0A078A801_STYLE	A0A078AGZ8_STYLE	A0A077ZQS8_STYLE	A0A078A560_STYLE	A0A078AF04_STYLE	A0A078A198_STYLE	A0A077ZU69_STYLE	A0A077ZW19_STYLE	A0A078AHT9_STYLE	A0A077ZXM4_STYLE	A0A078AF89_STYLE	A0A077ZQ95_STYLE	A0A078APN6_STYLE	A0A078A860_STYLE	A0A078AIV3_STYLE	A0A078AGI2_STYLE	A0A078BE41_STYLE	A0A077ZS58_STYLE	A0A078AA56_STYLE	A0A078AJF6_STYLE	A0A078AZL4_STYLE
cellular_component	GO:0030014	CCR4-NOT complex	10	11	0.909091	1	2.99988e-08	1	0	A0A078B1S6_STYLE	A0A078AD64_STYLE	A0A078AHT9_STYLE	A0A078AWI9_STYLE	A0A078B2E6_STYLE	A0A078AW26_STYLE	A0A078APN7_STYLE	A0A078AFZ4_STYLE	A0A078B1T6_STYLE	A0A078B8D0_STYLE
cellular_component	GO:0005856	cytoskeleton	9	31	0.290323	1	6.44838e-07	1	0	A0A078A6V9_STYLE	A0A077ZVR5_STYLE	A0A078AWF8_STYLE	A0A078B2R7_STYLE	A0A077ZY59_STYLE	A0A078A0S5_STYLE	A0A077ZQD3_STYLE	A0A078AG83_STYLE	A0A078AGL3_STYLE
cellular_component	GO:0005667	transcription regulator complex	5	7	0.714286	0.999998	1.50691e-05	1	0	A0A078A6X6_STYLE	A0A078A8N1_STYLE	A0A077ZYV8_STYLE	A0A078AZN2_STYLE	A0A078AEV8_STYLE
cellular_component	GO:0043229	intracellular organelle	1	2	0.5	1	1.37652e-07	1	0	A0A078BBK4_STYLE
cellular_component	GO:0005874	microtubule	42	108	0.388889	0.999981	4.57242e-05	1	0.003	A0A078A6F6_STYLE	A0A078AU88_STYLE	A0A077ZUV8_STYLE	A0A078B3R3_STYLE	A0A078AF50_STYLE	A0A078ALA9_STYLE	A0A078BCA2_STYLE	A0A078AKD6_STYLE	A0A078BBG6_STYLE	A0A078AI50_STYLE	A0A078AMG1_STYLE	A0A078AUU0_STYLE	A0A077ZVL1_STYLE	A0A077ZXJ5_STYLE	A0A078B9W6_STYLE	A0A077ZXC3_STYLE	A0A078APZ5_STYLE	A0A078A0N9_STYLE	A0A078B624_STYLE	A0A077ZZT6_STYLE	A0A078AP39_STYLE	A0A078A4E0_STYLE	A0A078AA19_STYLE	A0A078AFF2_STYLE	A0A078A7F6_STYLE	A0A078A0B2_STYLE	A0A078AAJ1_STYLE	A0A077ZRD9_STYLE	A0A078BBE0_STYLE	A0A077ZUU0_STYLE	A0A078AV98_STYLE	A0A078AXY4_STYLE	A0A078ALY5_STYLE	A0A078B8C4_STYLE	A0A078AV71_STYLE	A0A078A7A0_STYLE	A0A078AP13_STYLE	A0A078AZ81_STYLE	A0A077ZY72_STYLE	A0A078AJ02_STYLE
cellular_component	GO:0043231	intracellular membrane-bounded organelle	4	16	0.25	0.999948	7.30456e-05	1	0.003	A0A078AUS6_STYLE	A0A078AN11_STYLE	A0A078AG66_STYLE	A0A078AJJ8_STYLE
cellular_component	GO:0032991	protein-containing complex	1	2	0.5	0.999857	0.000210958	1	0.018	A0A077ZWP4_STYLE
cellular_component	GO:0000796	condensin complex	5	5	1	1	0.000511579	1	0.041	A0A078B3V6_STYLE	A0A078BB64_STYLE	A0A078ASC9_STYLE	A0A078A9G1_STYLE	A0A078ANY9_STYLE
cellular_component	GO:0005815	microtubule organizing center	11	21	0.52381	0.999551	0.00138481	1	0.092	A0A077ZXK7_STYLE	A0A078B0L2_STYLE	A0A078ALA9_STYLE	A0A078AI50_STYLE	A0A077ZTX1_STYLE	A0A078A0N9_STYLE	A0A077ZTD3_STYLE	A0A078BCZ3_STYLE	A0A078AV71_STYLE	A0A078A694_STYLE	A0A078ASJ6_STYLE
cellular_component	GO:0005694	chromosome	9	17	0.529412	0.999298	0.00155134	1	0.1	A0A078AP69_STYLE	A0A078A9P3_STYLE	A0A077ZNB8_STYLE	A0A078AF89_STYLE	A0A078ATA3_STYLE	A0A078B464_STYLE	A0A078ABF3_STYLE	A0A077ZY99_STYLE	A0A078A8V0_STYLE
cellular_component	GO:0005819	spindle	3	3	1	0.999843	0.00156229	1	0.111	A0A078AP39_STYLE	A0A078BDC7_STYLE	A0A078AR19_STYLE
cellular_component	GO:0005737	cytoplasm	136	432	0.314815	0.998262	0.0022835	1	0.139	A0A078B5I9_STYLE	A0A078A6V9_STYLE	A0A078AFA2_STYLE	A0A077ZM62_STYLE	A0A078ALW8_STYLE	A0A078A1Q8_STYLE	A0A078A0P2_STYLE	A0A077ZWT9_STYLE	A0A078BA46_STYLE	A0A078AEB9_STYLE	A0A078ARY0_STYLE	A0A078B1T1_STYLE	A0A078ACH3_STYLE	A0A077ZVR5_STYLE	A0A078B8C9_STYLE	A0A078AWF8_STYLE	A0A077ZQF3_STYLE	A0A078ASK1_STYLE	A0A078A1D4_STYLE	A0A077ZYU8_STYLE	A0A078B2R7_STYLE	A0A078B0L2_STYLE	A0A078ASS4_STYLE	A0A078A0P4_STYLE	A0A078ABK9_STYLE	A0A078BAU0_STYLE	A0A077ZQC9_STYLE	A0A077ZPY1_STYLE	A0A077ZPP9_STYLE	A0A078ALA9_STYLE	A0A078BAT3_STYLE	A0A078A725_STYLE	A0A078AI50_STYLE	A0A078ANE5_STYLE	A0A078AMU9_STYLE	A0A077ZVL1_STYLE	A0A078AT60_STYLE	A0A078AN11_STYLE	A0A077ZTX1_STYLE	A0A077ZSC7_STYLE
cellular_component	GO:0005669	transcription factor TFIID complex	5	6	0.833333	0.999888	0.0025086	1	0.217	A0A078ANK9_STYLE	A0A078AJK7_STYLE	A0A078A9Q3_STYLE	A0A078ANI5_STYLE	A0A078B4Y2_STYLE
cellular_component	GO:0005768	endosome	3	5	0.6	0.999279	0.00330251	1	0.237	A0A078ACE2_STYLE	A0A078B356_STYLE	A0A078AGB4_STYLE
cellular_component	GO:0000151	ubiquitin ligase complex	3	4	0.75	0.998926	0.00504468	1	0.29	A0A078AGB5_STYLE	A0A077ZS06_STYLE	A0A078A7I0_STYLE
cellular_component	GO:0055029	nuclear DNA-directed RNA polymerase complex	0	1	0	0.998714	0.00531868	1	0.321
cellular_component	GO:0031410	cytoplasmic vesicle	0	1	0	0.996999	0.00728229	1	0.398
cellular_component	GO:0030880	RNA polymerase complex	0	1	0	0.997831	0.00818173	1	0.421
cellular_component	GO:0005680	anaphase-promoting complex	4	5	0.8	0.999488	0.0096119	1	0.512	A0A078ABZ4_STYLE	A0A078AVR1_STYLE	A0A078ATJ1_STYLE	A0A078B3D2_STYLE
cellular_component	GO:0099023	vesicle tethering complex	1	2	0.5	0.998438	0.0103179	1	0.551	A0A078AGB4_STYLE
cellular_component	GO:0030015	CCR4-NOT core complex	3	3	1	1	0.0106205	1	0.622	A0A078AK52_STYLE	A0A078ACH3_STYLE	A0A077ZQ95_STYLE
cellular_component	GO:0000781	chromosome, telomeric region	6	11	0.545455	0.996518	0.0185207	1	0.764	A0A078A025_STYLE	A0A078AC33_STYLE	A0A078AEB0_STYLE	A0A078A6C9_STYLE	A0A078AVL9_STYLE	A0A078AH67_STYLE
cellular_component	GO:0030131	clathrin adaptor complex	3	7	0.428571	0.994935	0.0290062	1	0.864	A0A078AGX4_STYLE	A0A077ZR32_STYLE	A0A078AYY7_STYLE
cellular_component	GO:0031461	cullin-RING ubiquitin ligase complex	1	3	0.333333	0.988069	0.0459716	1	0.956	A0A078A9I7_STYLE
cellular_component	GO:0000922	spindle pole	4	7	0.571429	0.992814	0.0459955	1	0.968	A0A078ALA9_STYLE	A0A078AI50_STYLE	A0A078A0N9_STYLE	A0A078ASJ6_STYLE
cellular_component	GO:0000172	ribonuclease MRP complex	2	2	1	1	0.0483462	1	0.999	A0A078A0P2_STYLE	A0A078B890_STYLE
cellular_component	GO:0046695	SLIK (SAGA-like) complex	2	2	1	1	0.0483462	1	0.999	A0A078AJK7_STYLE	A0A078A9Q3_STYLE
cellular_component	GO:0030496	midbody	2	2	1	1	0.0483462	1	0.999	A0A078BDC7_STYLE	A0A078AR19_STYLE
cellular_component	GO:0017053	transcription repressor complex	1	1	1	1	0.0483462	1	0.999	A0A078AVR6_STYLE
cellular_component	GO:0016021	integral component of membrane	750	4036	0.185828	4.5758e-21	1	0	1	A0A078A8J4_STYLE	A0A077ZTS7_STYLE	A0A078B783_STYLE	A0A078B2J1_STYLE	A0A078BAR5_STYLE	A0A078AID7_STYLE	A0A077ZV41_STYLE	A0A078BBK1_STYLE	A0A078AMV7_STYLE	A0A078A9A6_STYLE	A0A077ZNU6_STYLE	A0A078AJD0_STYLE	A0A078A908_STYLE	A0A078A9F5_STYLE	A0A077ZVH6_STYLE	A0A078A0B3_STYLE	A0A078B0C4_STYLE	A0A078BBT1_STYLE	A0A078AX43_STYLE	A0A078AF16_STYLE	A0A077ZSV3_STYLE	A0A077ZU82_STYLE	A0A077ZX71_STYLE	A0A078AV50_STYLE	A0A078AKN9_STYLE	A0A078AZH7_STYLE	A0A078BER0_STYLE	A0A078BCJ3_STYLE	A0A078AL50_STYLE	A0A078AS44_STYLE	A0A078B210_STYLE	A0A078AG73_STYLE	A0A078B1H9_STYLE	A0A078ARB4_STYLE	A0A078A2N4_STYLE	A0A078B641_STYLE	A0A078B8R3_STYLE	A0A077ZRQ4_STYLE	A0A078B6K5_STYLE	A0A078AA12_STYLE
cellular_component	GO:0016020	membrane	47	136	0.345588	6.22288e-18	1	0	1	A0A078AQD7_STYLE	A0A078A482_STYLE	A0A078AKI6_STYLE	A0A077ZT36_STYLE	A0A078A843_STYLE	A0A078A7L8_STYLE	A0A078A1D4_STYLE	A0A078A8G4_STYLE	A0A078AI02_STYLE	A0A077ZQL4_STYLE	A0A078B796_STYLE	A0A078A5H6_STYLE	A0A077ZR16_STYLE	A0A078ADY3_STYLE	A0A078AJZ1_STYLE	A0A078A6D9_STYLE	A0A077ZS90_STYLE	A0A077ZYC3_STYLE	A0A078A6Q4_STYLE	A0A078AJP4_STYLE	A0A078ANT2_STYLE	A0A078AUS1_STYLE	A0A078B4V8_STYLE	A0A077ZWF4_STYLE	A0A078ARX6_STYLE	A0A078AQM9_STYLE	A0A078BA42_STYLE	A0A078AY90_STYLE	A0A078B1J6_STYLE	A0A077ZUV2_STYLE	A0A078APS0_STYLE	A0A078AL48_STYLE	A0A078AFE7_STYLE	A0A078AL70_STYLE	A0A077ZXU2_STYLE	A0A078ATI3_STYLE	A0A078BDD1_STYLE	A0A078A6I4_STYLE	A0A078B189_STYLE	A0A078A191_STYLE
cellular_component	GO:0005886	plasma membrane	12	60	0.2	0.582575	0.524144	1	1	A0A078AHF7_STYLE	A0A078AK11_STYLE	A0A078B7T7_STYLE	A0A078AX97_STYLE	A0A078ANI7_STYLE	A0A078ANT9_STYLE	A0A077ZNR0_STYLE	A0A078B605_STYLE	A0A078A8X9_STYLE	A0A078AQF7_STYLE	A0A078AVS7_STYLE	A0A078ATW0_STYLE
cellular_component	GO:0005730	nucleolus	9	55	0.163636	0.240654	0.851141	1	1	A0A077ZUP1_STYLE	A0A078B6E7_STYLE	A0A078AM16_STYLE	A0A078A6B5_STYLE	A0A077ZZS3_STYLE	A0A078B1C8_STYLE	A0A077ZU65_STYLE	A0A078AFW0_STYLE	A0A077ZUK3_STYLE
cellular_component	GO:0005840	ribosome	8	98	0.0816327	1.31707e-05	0.999996	0	1	A0A077ZRH8_STYLE	A0A078AVH0_STYLE	A0A078AVK7_STYLE	A0A078AUS4_STYLE	A0A078B2F9_STYLE	A0A078AAY2_STYLE	A0A078ANJ1_STYLE	A0A078A2K0_STYLE
cellular_component	GO:0005929	cilium	8	38	0.210526	0.715248	0.3703	1	1	A0A078ARU0_STYLE	A0A078AWM1_STYLE	A0A077ZPP9_STYLE	A0A078ANE5_STYLE	A0A078AEN5_STYLE	A0A078AZA7_STYLE	A0A077ZUW0_STYLE	A0A078AWZ4_STYLE
cellular_component	GO:0005829	cytosol	7	26	0.269231	0.66045	0.480021	1	1	A0A078BCJ3_STYLE	A0A077ZPV2_STYLE	A0A077ZYT1_STYLE	A0A078AUD6_STYLE	A0A078AQT8_STYLE	A0A078AAY2_STYLE	A0A078A7A4_STYLE
cellular_component	GO:0030286	dynein complex	7	28	0.25	0.749209	0.381544	1	1	A0A078AIR1_STYLE	A0A077ZVL1_STYLE	A0A077ZZT6_STYLE	A0A078AF00_STYLE	A0A077ZUU0_STYLE	A0A078A7A0_STYLE	A0A078AU56_STYLE
cellular_component	GO:0005783	endoplasmic reticulum	7	23	0.304348	0.0657936	0.961527	0.933	1	A0A078A451_STYLE	A0A078ASR0_STYLE	A0A078AP87_STYLE	A0A078AIF4_STYLE	A0A078B4T5_STYLE	A0A078ACW9_STYLE	A0A078B845_STYLE
cellular_component	GO:0005739	mitochondrion	7	48	0.145833	0.0016288	0.999354	0.034	1	A0A078AVK7_STYLE	A0A078ATB8_STYLE	A0A077ZVV9_STYLE	A0A078BDH4_STYLE	A0A078B385_STYLE	A0A078AWF5_STYLE	A0A078ALW7_STYLE
cellular_component	GO:0110165	cellular anatomical entity	7	20	0.35	0.00334011	0.998572	0.091	1	A0A077ZMA2_STYLE	A0A078B5M9_STYLE	A0A078A7Z3_STYLE	A0A078BBM2_STYLE	A0A077ZRI1_STYLE	A0A077ZYV9_STYLE	A0A078AHA1_STYLE
cellular_component	GO:0005789	endoplasmic reticulum membrane	6	58	0.103448	0.011473	0.99528	0.284	1	A0A078B0R2_STYLE	A0A077ZYG9_STYLE	A0A078AJ33_STYLE	A0A078A2A3_STYLE	A0A078AMR2_STYLE	A0A078B9R1_STYLE
cellular_component	GO:0005794	Golgi apparatus	5	18	0.277778	0.928045	0.131705	1	1	A0A078A451_STYLE	A0A078B5K4_STYLE	A0A078AP87_STYLE	A0A078B189_STYLE	A0A078B3Q3_STYLE
cellular_component	GO:0005814	centriole	5	13	0.384615	0.954028	0.136732	1	1	A0A078AIJ1_STYLE	A0A078BA46_STYLE	A0A078A1U5_STYLE	A0A078AA19_STYLE	A0A078APK0_STYLE
cellular_component	GO:0000139	Golgi membrane	4	16	0.25	0.687577	0.533282	1	1	A0A078A8J4_STYLE	A0A078AI40_STYLE	A0A078B5I2_STYLE	A0A078AW43_STYLE
cellular_component	GO:0032040	small-subunit processome	4	10	0.4	0.952305	0.158386	1	1	A0A077ZUP1_STYLE	A0A078B6E7_STYLE	A0A078B1C8_STYLE	A0A078BD09_STYLE
cellular_component	GO:0005643	nuclear pore	4	8	0.5	0.984295	0.0762857	1	1	A0A078APD5_STYLE	A0A077ZXK9_STYLE	A0A078ARN1_STYLE	A0A078A872_STYLE
cellular_component	GO:0031011	Ino80 complex	4	8	0.5	0.984295	0.0762857	1	1	A0A078AT77_STYLE	A0A078AHB8_STYLE	A0A077ZX78_STYLE	A0A078AR13_STYLE
cellular_component	GO:0031514	motile cilium	3	25	0.12	0.16715	0.93629	1	1	A0A078A6V9_STYLE	A0A078AZQ2_STYLE	A0A078B6T6_STYLE
cellular_component	GO:0005681	spliceosomal complex	3	24	0.125	0.144354	0.946809	1	1	A0A078AD96_STYLE	A0A078AFN6_STYLE	A0A077ZZ74_STYLE
cellular_component	GO:0032300	mismatch repair complex	3	8	0.375	0.923714	0.248421	1	1	A0A078A5X7_STYLE	A0A078A956_STYLE	A0A077ZT90_STYLE
cellular_component	GO:0034464	BBSome	3	7	0.428571	0.954005	0.183871	1	1	A0A077ZY59_STYLE	A0A078AXW3_STYLE	A0A078BAX5_STYLE
cellular_component	GO:0016459	myosin complex	3	10	0.3	0.841614	0.382946	1	1	A0A078AZ51_STYLE	A0A078AK82_STYLE	A0A078AF53_STYLE
cellular_component	GO:0005852	eukaryotic translation initiation factor 3 complex	3	7	0.428571	0.954005	0.183871	1	1	A0A077ZSW6_STYLE	A0A078B1H2_STYLE	A0A078AFY3_STYLE
cellular_component	GO:0005858	axonemal dynein complex	3	7	0.428571	0.954005	0.183871	1	1	A0A078B9W6_STYLE	A0A077ZT60_STYLE	A0A078AJP8_STYLE
cellular_component	GO:0005576	extracellular region	3	13	0.230769	0.202833	0.908757	1	1	A0A078AR82_STYLE	A0A077ZSZ9_STYLE	A0A078B465_STYLE
cellular_component	GO:0030127	COPII vesicle coat	3	14	0.214286	0.628305	0.624004	1	1	A0A078A0W4_STYLE	A0A078A4Q7_STYLE	A0A078ASL8_STYLE
cellular_component	GO:0005887	integral component of plasma membrane	3	7	0.428571	0.954005	0.183871	1	1	A0A078AYM2_STYLE	A0A078B740_STYLE	A0A078ASS9_STYLE
cellular_component	GO:0036064	ciliary basal body	3	5	0.6	0.990388	0.0742999	1	1	A0A078A637_STYLE	A0A078APK0_STYLE	A0A078AQR7_STYLE
cellular_component	GO:0042995	cell projection	2	8	0.25	0.781389	0.290964	1	1	A0A078A1U5_STYLE	A0A077ZQD3_STYLE
cellular_component	GO:0005743	mitochondrial inner membrane	2	36	0.0555556	0.00813493	0.998102	0.211	1	A0A077ZVR4_STYLE	A0A077ZTU8_STYLE
cellular_component	GO:0031981	nuclear lumen	2	4	0.5	0.940038	0.0912806	1	1	A0A078AEE1_STYLE	A0A078AN54_STYLE
cellular_component	GO:0000938	GARP complex	2	3	0.666667	0.989379	0.123798	1	1	A0A078BCJ3_STYLE	A0A077ZYT1_STYLE
cellular_component	GO:0000813	ESCRT I complex	2	3	0.666667	0.989379	0.123798	1	1	A0A078AUF1_STYLE	A0A078AIQ7_STYLE
cellular_component	GO:0030126	COPI vesicle coat	2	5	0.4	0.9257	0.30398	1	1	A0A078B5I2_STYLE	A0A078AW43_STYLE
cellular_component	GO:0000502	proteasome complex	2	19	0.105263	0.0356638	0.988257	0.717	1	A0A078AHV0_STYLE	A0A078BAF2_STYLE
cellular_component	GO:0030008	TRAPP complex	2	4	0.5	0.964513	0.212108	1	1	A0A078A451_STYLE	A0A078B3D2_STYLE
cellular_component	GO:0072546	EMC complex	2	4	0.5	0.964513	0.212108	1	1	A0A078AEY7_STYLE	A0A078B8J5_STYLE
cellular_component	GO:0000124	SAGA complex	2	3	0.666667	0.989379	0.123798	1	1	A0A078AJK7_STYLE	A0A078A9Q3_STYLE
cellular_component	GO:0005956	protein kinase CK2 complex	2	6	0.333333	0.875219	0.39358	1	1	A0A078AWJ8_STYLE	A0A078ABG6_STYLE
cellular_component	GO:0035658	Mon1-Ccz1 complex	2	3	0.666667	0.989379	0.123798	1	1	A0A078AK22_STYLE	A0A078ARG2_STYLE
cellular_component	GO:0005869	dynactin complex	2	5	0.4	0.9257	0.30398	1	1	A0A078B7W9_STYLE	A0A078AN93_STYLE
cellular_component	GO:0000792	heterochromatin	2	3	0.666667	0.989379	0.123798	1	1	A0A077ZU69_STYLE	A0A078B8I7_STYLE
cellular_component	GO:0016272	prefoldin complex	2	6	0.333333	0.875219	0.39358	1	1	A0A078ADL1_STYLE	A0A077ZT57_STYLE
cellular_component	GO:0016035	zeta DNA polymerase complex	2	3	0.666667	0.989379	0.123798	1	1	A0A078AVB0_STYLE	A0A077ZYS1_STYLE
cellular_component	GO:0005666	RNA polymerase III complex	2	4	0.5	0.964513	0.212108	1	1	A0A078AMQ2_STYLE	A0A077ZYN6_STYLE
cellular_component	GO:0005930	axoneme	2	2	1	0.957119	0.118428	1	1	A0A078AZQ2_STYLE	A0A077ZTX3_STYLE
cellular_component	GO:0005778	peroxisomal membrane	2	2	1	0.885891	0.315578	1	1	A0A078BBI9_STYLE	A0A078A924_STYLE
cellular_component	GO:0005654	nucleoplasm	2	7	0.285714	0.917858	0.150389	1	1	A0A078AUD6_STYLE	A0A077ZQZ3_STYLE
cellular_component	GO:0000786	nucleosome	1	21	0.047619	0.0373263	0.994627	0.737	1	A0A078A9S7_STYLE
cellular_component	GO:0016471	vacuolar proton-transporting V-type ATPase complex	1	3	0.333333	0.787892	0.629853	1	1	A0A078A8W2_STYLE
cellular_component	GO:0001534	radial spoke	1	7	0.142857	0.522537	0.824437	1	1	A0A078B996_STYLE
cellular_component	GO:1990904	ribonucleoprotein complex	1	5	0.2	0.144866	0.910204	1	1	A0A077ZQZ3_STYLE
cellular_component	GO:0033179	proton-transporting V-type ATPase, V0 domain	1	7	0.142857	0.488708	0.777798	1	1	A0A078AVJ0_STYLE
cellular_component	GO:0005774	vacuolar membrane	1	2	0.5	0.952305	0.158386	1	1	A0A078AVJ0_STYLE
cellular_component	GO:0005759	mitochondrial matrix	1	9	0.111111	0.31839	0.916766	1	1	A0A078AH50_STYLE
cellular_component	GO:0031463	Cul3-RING ubiquitin ligase complex	1	4	0.25	0.787892	0.629853	1	1	A0A077ZWV3_STYLE
cellular_component	GO:0010008	endosome membrane	1	1	1	0.970994	0.114109	1	1	A0A078BCJ3_STYLE
cellular_component	GO:0005615	extracellular space	1	16	0.0625	0.103254	0.981316	0.996	1	A0A078AWE0_STYLE
cellular_component	GO:0000145	exocyst	1	1	1	1	0.219945	1	1	A0A078BFB2_STYLE
cellular_component	GO:0036038	MKS complex	1	2	0.5	0.951654	0.391544	1	1	A0A078B0Q1_STYLE
cellular_component	GO:0030136	clathrin-coated vesicle	1	2	0.5	0.954005	0.183871	1	1	A0A078A0W8_STYLE
cellular_component	GO:0000814	ESCRT II complex	1	3	0.333333	0.876202	0.525417	1	1	A0A077ZWD8_STYLE
cellular_component	GO:0031902	late endosome membrane	1	1	1	0.951654	0.391544	1	1	A0A077ZWD8_STYLE
cellular_component	GO:0030122	AP-2 adaptor complex	1	1	1	1	0.219945	1	1	A0A078AS30_STYLE
cellular_component	GO:0005779	integral component of peroxisomal membrane	1	7	0.142857	0.522537	0.824437	1	1	A0A077ZVS6_STYLE
cellular_component	GO:0030677	ribonuclease P complex	1	2	0.5	0.989379	0.123798	1	1	A0A078A0P2_STYLE
cellular_component	GO:0071203	WASH complex	1	3	0.333333	0.876202	0.525417	1	1	A0A077ZUM4_STYLE
cellular_component	GO:0005777	peroxisome	1	24	0.0416667	0.118662	0.952351	1	1	A0A078A4B1_STYLE
cellular_component	GO:0005801	cis-Golgi network	1	1	1	1	0.219945	1	1	A0A078A843_STYLE
cellular_component	GO:0016602	CCAAT-binding factor complex	1	3	0.333333	0.876202	0.525417	1	1	A0A078ARS5_STYLE
cellular_component	GO:0030124	AP-4 adaptor complex	1	1	1	1	0.219945	1	1	A0A078B5K4_STYLE
cellular_component	GO:0005682	U5 snRNP	1	2	0.5	0.951654	0.391544	1	1	A0A077ZRX2_STYLE
cellular_component	GO:0070772	PAS complex	1	2	0.5	0.951654	0.391544	1	1	A0A078A8Q0_STYLE
cellular_component	GO:0005847	mRNA cleavage and polyadenylation specificity factor complex	1	1	1	1	0.219945	1	1	A0A077ZS41_STYLE
cellular_component	GO:0005776	autophagosome	1	2	0.5	0.951654	0.391544	1	1	A0A078BBC4_STYLE
cellular_component	GO:0060170	ciliary membrane	1	5	0.2	0.69602	0.711321	1	1	A0A077ZR56_STYLE
cellular_component	GO:0016592	mediator complex	1	2	0.5	0.951654	0.391544	1	1	A0A078B805_STYLE
cellular_component	GO:0008290	F-actin capping protein complex	1	2	0.5	0.951654	0.391544	1	1	A0A078ABK2_STYLE
cellular_component	GO:0015935	small ribosomal subunit	1	7	0.142857	0.378123	0.89325	1	1	A0A078AJ06_STYLE
cellular_component	GO:0005758	mitochondrial intermembrane space	1	5	0.2	0.69602	0.711321	1	1	A0A078AQR8_STYLE
cellular_component	GO:0048188	Set1C/COMPASS complex	1	5	0.2	0.69602	0.711321	1	1	A0A078ALP0_STYLE
cellular_component	GO:0000159	protein phosphatase type 2A complex	1	6	0.166667	0.60642	0.774869	1	1	A0A078A8V7_STYLE
cellular_component	GO:0001917	photoreceptor inner segment	1	2	0.5	0.951654	0.391544	1	1	A0A078BAU0_STYLE
cellular_component	GO:0031201	SNARE complex	1	2	0.5	0.951654	0.391544	1	1	A0A077ZRU4_STYLE
cellular_component	GO:0000439	transcription factor TFIIH core complex	1	3	0.333333	0.876202	0.525417	1	1	A0A077ZY57_STYLE
cellular_component	GO:1990112	RQC complex	1	1	1	1	0.219945	1	1	A0A077ZPV2_STYLE
cellular_component	GO:0000220	vacuolar proton-transporting V-type ATPase, V0 domain	1	5	0.2	0.69602	0.711321	1	1	A0A078A203_STYLE
cellular_component	GO:0005968	Rab-protein geranylgeranyltransferase complex	1	2	0.5	0.951654	0.391544	1	1	A0A078AL16_STYLE
cellular_component	GO:0000178	exosome (RNase complex)	1	5	0.2	0.69602	0.711321	1	1	A0A078AMU9_STYLE
cellular_component	GO:0005675	transcription factor TFIIH holo complex	1	2	0.5	0.951654	0.391544	1	1	A0A077ZS53_STYLE
cellular_component	GO:0005744	TIM23 mitochondrial import inner membrane translocase complex	1	3	0.333333	0.876202	0.525417	1	1	A0A077ZVU7_STYLE
cellular_component	GO:0031932	TORC2 complex	1	2	0.5	0.951654	0.391544	1	1	A0A078AWV4_STYLE
cellular_component	GO:0008540	proteasome regulatory particle, base subcomplex	1	2	0.5	0.951654	0.391544	1	1	A0A078B815_STYLE
cellular_component	GO:0000228	nuclear chromosome	1	3	0.333333	0.940535	0.15059	1	1	A0A078ACF2_STYLE
cellular_component	GO:0070603	SWI/SNF superfamily-type complex	1	3	0.333333	0.954028	0.136732	1	1	A0A078ACF2_STYLE
cellular_component	GO:0005891	voltage-gated calcium channel complex	1	5	0.2	0.69602	0.711321	1	1	A0A078B6M7_STYLE
cellular_component	GO:0005787	signal peptidase complex	1	3	0.333333	0.876202	0.525417	1	1	A0A077ZXC8_STYLE
cellular_component	GO:0055087	Ski complex	1	1	1	1	0.219945	1	1	A0A078B8K4_STYLE
cellular_component	GO:0031262	Ndc80 complex	1	1	1	1	0.219945	1	1	A0A078B6M0_STYLE
cellular_component	GO:0012505	endomembrane system	1	1	1	0.870691	0.17008	1	1	A0A078AG66_STYLE
cellular_component	GO:0005663	DNA replication factor C complex	1	2	0.5	0.951654	0.391544	1	1	A0A077ZNZ6_STYLE
cellular_component	GO:0045252	oxoglutarate dehydrogenase complex	1	1	1	1	0.219945	1	1	A0A078BCY3_STYLE
cellular_component	GO:0008622	epsilon DNA polymerase complex	1	2	0.5	0.951654	0.391544	1	1	A0A077ZP56_STYLE
cellular_component	GO:0016593	Cdc73/Paf1 complex	1	3	0.333333	0.876202	0.525417	1	1	A0A078AX92_STYLE
cellular_component	GO:0031965	nuclear membrane	1	2	0.5	0.951654	0.391544	1	1	A0A078AGQ9_STYLE
cellular_component	GO:0005846	nuclear cap binding complex	1	3	0.333333	0.876202	0.525417	1	1	A0A078A463_STYLE
cellular_component	GO:0097361	CIA complex	1	2	0.5	0.951654	0.391544	1	1	A0A078B1M6_STYLE
cellular_component	GO:0031083	BLOC-1 complex	1	1	1	1	0.219945	1	1	A0A078B2M6_STYLE
cellular_component	GO:0030121	AP-1 adaptor complex	1	1	1	1	0.219945	1	1	A0A078AR52_STYLE
cellular_component	GO:0005732	sno(s)RNA-containing ribonucleoprotein complex	1	2	0.5	0.976182	0.124781	1	1	A0A078AGE2_STYLE
cellular_component	GO:0000347	THO complex	1	1	1	0.951654	0.391544	1	1	A0A078AD57_STYLE
cellular_component	GO:0009376	HslUV protease complex	1	2	0.5	0.951654	0.391544	1	1	A0A078B6A9_STYLE
cellular_component	GO:0048476	Holliday junction resolvase complex	1	1	1	1	0.219945	1	1	A0A077ZTT5_STYLE
cellular_component	GO:0030424	axon	1	1	1	1	0.219945	1	1	A0A078AKF9_STYLE
cellular_component	GO:0030425	dendrite	1	1	1	1	0.219945	1	1	A0A078AKF9_STYLE
cellular_component	GO:0005672	transcription factor TFIIA complex	1	2	0.5	0.951654	0.391544	1	1	A0A078AMR6_STYLE
cellular_component	GO:0005875	microtubule associated complex	1	1	1	0.867116	0.218213	1	1	A0A078AV71_STYLE
cellular_component	GO:0017054	negative cofactor 2 complex	1	1	1	1	0.219945	1	1	A0A078AHL5_STYLE
cellular_component	GO:0005765	lysosomal membrane	1	1	1	1	0.219945	1	1	A0A077ZZD5_STYLE
cellular_component	GO:0005655	nucleolar ribonuclease P complex	1	1	1	1	0.219945	1	1	A0A078B890_STYLE
cellular_component	GO:0032777	Piccolo NuA4 histone acetyltransferase complex	1	1	1	1	0.219945	1	1	A0A078AT28_STYLE
cellular_component	GO:0045254	pyruvate dehydrogenase complex	1	1	1	1	0.219945	1	1	A0A078AH50_STYLE
cellular_component	GO:0005697	telomerase holoenzyme complex	1	1	1	1	0.219945	1	1	A0A078AH67_STYLE
cellular_component	GO:0005769	early endosome	1	1	1	0.951654	0.391544	1	1	A0A077ZUM4_STYLE
cellular_component	GO:0005741	mitochondrial outer membrane	0	6	0	0.225131	1	1	1
cellular_component	GO:0005868	cytoplasmic dynein complex	0	5	0	0.288679	1	1	1
cellular_component	GO:0005788	endoplasmic reticulum lumen	0	2	0	0.608456	1	1	1
cellular_component	GO:0030992	intraciliary transport particle B	0	3	0	0.474583	1	1	1
cellular_component	GO:0032039	integrator complex	0	2	0	0.608456	1	1	1
cellular_component	GO:0008541	proteasome regulatory particle, lid subcomplex	0	1	0	0.780055	1	1	1
cellular_component	GO:0000445	THO complex part of transcription export complex	0	1	0	0.780055	1	1	1
cellular_component	GO:0030532	small nuclear ribonucleoprotein complex	0	1	0	0.446189	0.863098	1	1
cellular_component	GO:0005813	centrosome	0	1	0	0.780055	1	1	1
cellular_component	GO:0045261	proton-transporting ATP synthase complex, catalytic core F(1)	0	3	0	0.474583	1	1	1
cellular_component	GO:0043564	Ku70:Ku80 complex	0	2	0	0.608456	1	1	1
cellular_component	GO:0042555	MCM complex	0	8	0	0.136902	1	1	1
cellular_component	GO:0005960	glycine cleavage complex	0	1	0	0.780055	1	1	1
cellular_component	GO:1902560	GMP reductase complex	0	1	0	0.780055	1	1	1
cellular_component	GO:0031515	tRNA (m1A) methyltransferase complex	0	2	0	0.608456	1	1	1
cellular_component	GO:0042765	GPI-anchor transamidase complex	0	4	0	0.370147	1	1	1
cellular_component	GO:0008250	oligosaccharyltransferase complex	0	3	0	0.370147	1	1	1
cellular_component	GO:0030117	membrane coat	0	2	0	0.935197	0.127343	1	1
cellular_component	GO:0019773	proteasome core complex, alpha-subunit complex	0	7	0	0.175563	1	1	1
cellular_component	GO:0030991	intraciliary transport particle A	0	1	0	0.780055	1	1	1
cellular_component	GO:0019008	molybdopterin synthase complex	0	1	0	0.780055	1	1	1
cellular_component	GO:0048500	signal recognition particle	0	2	0	0.225131	1	1	1
cellular_component	GO:0022625	cytosolic large ribosomal subunit	0	6	0	0.225131	1	1	1
cellular_component	GO:0035101	FACT complex	0	2	0	0.608456	1	1	1
cellular_component	GO:0089701	U2AF complex	0	2	0	0.608456	1	1	1
cellular_component	GO:0005786	signal recognition particle, endoplasmic reticulum targeting	0	4	0	0.370147	1	1	1
cellular_component	GO:0097730	non-motile cilium	0	4	0	0.370147	1	1	1
cellular_component	GO:0000808	origin recognition complex	0	4	0	0.288679	1	1	1
cellular_component	GO:0033588	elongator holoenzyme complex	0	4	0	0.370147	1	1	1
cellular_component	GO:0005885	Arp2/3 protein complex	0	5	0	0.288679	1	1	1
cellular_component	GO:0033178	proton-transporting two-sector ATPase complex, catalytic domain	0	2	0	0.0648958	1	0.926	1
cellular_component	GO:0015934	large ribosomal subunit	0	7	0	0.039444	1	0.767	1
cellular_component	GO:0070469	respirasome	0	9	0	0.0648958	1	0.926	1
cellular_component	GO:0044666	MLL3/4 complex	0	3	0	0.474583	1	1	1
cellular_component	GO:0031588	nucleotide-activated protein kinase complex	0	1	0	0.780055	1	1	1
cellular_component	GO:0030688	preribosome, small subunit precursor	0	1	0	0.780055	1	1	1
cellular_component	GO:0005764	lysosome	0	1	0	0.951654	0.391544	1	1
cellular_component	GO:0071986	Ragulator complex	0	1	0	0.780055	1	1	1
cellular_component	GO:0005871	kinesin complex	0	1	0	0.780055	1	1	1
cellular_component	GO:0030132	clathrin coat of coated pit	0	2	0	0.876202	0.525417	1	1
cellular_component	GO:0030130	clathrin coat of trans-Golgi network vesicle	0	2	0	0.876202	0.525417	1	1
cellular_component	GO:0090730	Las1 complex	0	1	0	0.780055	1	1	1
cellular_component	GO:0071013	catalytic step 2 spliceosome	0	1	0	0.780055	1	1	1
cellular_component	GO:0009536	plastid	0	5	0	0.175563	1	1	1
cellular_component	GO:0031417	NatC complex	0	1	0	0.780055	1	1	1
cellular_component	GO:0005938	cell cortex	0	1	0	0.951654	0.391544	1	1
cellular_component	GO:0035060	brahma complex	0	1	0	0.780055	1	1	1
cellular_component	GO:0016514	SWI/SNF complex	0	1	0	0.780055	1	1	1
cellular_component	GO:0046540	U4/U6 x U5 tri-snRNP complex	0	5	0	0.288679	1	1	1
cellular_component	GO:0005838	proteasome regulatory particle	0	3	0	0.60642	0.774869	1	1
cellular_component	GO:0008180	COP9 signalosome	0	6	0	0.225131	1	1	1
cellular_component	GO:0005952	cAMP-dependent protein kinase complex	0	4	0	0.370147	1	1	1
cellular_component	GO:0005839	proteasome core complex	0	7	0	0.0239696	1	0.552	1
cellular_component	GO:0045239	tricarboxylic acid cycle enzyme complex	0	1	0	0.951654	0.391544	1	1
cellular_component	GO:0071439	clathrin complex	0	1	0	0.780055	1	1	1
cellular_component	GO:0005905	clathrin-coated pit	0	1	0	0.787892	0.629853	1	1
cellular_component	GO:0005854	nascent polypeptide-associated complex	0	1	0	0.780055	1	1	1
cellular_component	GO:0033180	proton-transporting V-type ATPase, V1 domain	0	5	0	0.225131	1	1	1
cellular_component	GO:0005785	signal recognition particle receptor complex	0	1	0	0.780055	1	1	1
cellular_component	GO:0034044	exomer complex	0	1	0	0.780055	1	1	1
cellular_component	GO:0031931	TORC1 complex	0	1	0	0.780055	1	1	1
cellular_component	GO:0000221	vacuolar proton-transporting V-type ATPase, V1 domain	0	1	0	0.780055	1	1	1
cellular_component	GO:0045271	respiratory chain complex I	0	1	0	0.780055	1	1	1
cellular_component	GO:0030123	AP-3 adaptor complex	0	2	0	0.608456	1	1	1
cellular_component	GO:0031390	Ctf18 RFC-like complex	0	1	0	0.780055	1	1	1
cellular_component	GO:0005685	U1 snRNP	0	2	0	0.608456	1	1	1
cellular_component	GO:0005686	U2 snRNP	0	1	0	0.780055	1	1	1
cellular_component	GO:0005687	U4 snRNP	0	1	0	0.780055	1	1	1
cellular_component	GO:0031415	NatA complex	0	1	0	0.780055	1	1	1
cellular_component	GO:0005736	RNA polymerase I complex	0	1	0	0.780055	1	1	1
cellular_component	GO:0005665	RNA polymerase II, core complex	0	2	0	0.608456	1	1	1
cellular_component	GO:0005832	chaperonin-containing T-complex	0	1	0	0.780055	1	1	1
cellular_component	GO:0009507	chloroplast	0	2	0	0.608456	1	1	1
cellular_component	GO:0042597	periplasmic space	0	2	0	0.608456	1	1	1
cellular_component	GO:0030906	retromer, cargo-selective complex	0	1	0	0.780055	1	1	1
cellular_component	GO:0030663	COPI-coated vesicle membrane	0	1	0	0.875219	0.39358	1	1
cellular_component	GO:0005688	U6 snRNP	0	1	0	0.780055	1	1	1
cellular_component	GO:0030173	integral component of Golgi membrane	0	1	0	0.780055	1	1	1
cellular_component	GO:0030904	retromer complex	0	1	0	0.608456	1	1	1
cellular_component	GO:0031428	box C/D RNP complex	0	2	0	0.608456	1	1	1
cellular_component	GO:0035267	NuA4 histone acetyltransferase complex	0	4	0	0.69602	0.711321	1	1
cellular_component	GO:0097255	R2TP complex	0	2	0	0.608456	1	1	1
cellular_component	GO:0000408	EKC/KEOPS complex	0	1	0	0.780055	1	1	1
cellular_component	GO:0031901	early endosome membrane	0	1	0	0.780055	1	1	1
cellular_component	GO:0030670	phagocytic vesicle membrane	0	1	0	0.780055	1	1	1
cellular_component	GO:0030687	preribosome, large subunit precursor	0	2	0	0.608456	1	1	1
cellular_component	GO:0000931	gamma-tubulin large complex	0	1	0	0.780055	1	1	1
cellular_component	GO:0005773	vacuole	0	2	0	0.897103	0.224573	1	1
cellular_component	GO:0016605	PML body	0	1	0	0.780055	1	1	1
cellular_component	GO:0034998	oligosaccharyltransferase I complex	0	1	0	0.780055	1	1	1
cellular_component	GO:0031966	mitochondrial membrane	0	1	0	0.00215792	0.999564	0.052	1
cellular_component	GO:0030870	Mre11 complex	0	1	0	0.780055	1	1	1
cellular_component	GO:1990745	EARP complex	0	1	0	0.780055	1	1	1
cellular_component	GO:0030176	integral component of endoplasmic reticulum membrane	0	5	0	0.430062	0.81559	1	1
cellular_component	GO:0015629	actin cytoskeleton	0	2	0	0.697818	0.481418	1	1
cellular_component	GO:0000015	phosphopyruvate hydratase complex	0	2	0	0.608456	1	1	1
cellular_component	GO:0022627	cytosolic small ribosomal subunit	0	2	0	0.608456	1	1	1
cellular_component	GO:0000126	transcription factor TFIIIB complex	0	1	0	0.780055	1	1	1
cellular_component	GO:0071819	DUBm complex	0	1	0	0.780055	1	1	1
cellular_component	GO:0070390	transcription export complex 2	0	1	0	0.780055	1	1	1
cellular_component	GO:0030659	cytoplasmic vesicle membrane	0	1	0	0.804779	0.341588	1	1
cellular_component	GO:0034457	Mpp10 complex	0	1	0	0.780055	1	1	1
cellular_component	GO:0035145	exon-exon junction complex	0	1	0	0.780055	1	1	1
cellular_component	GO:0031314	extrinsic component of mitochondrial inner membrane	0	1	0	0.780055	1	1	1
cellular_component	GO:0019005	SCF ubiquitin ligase complex	0	1	0	0.780055	1	1	1
cellular_component	GO:0005884	actin filament	0	1	0	0.780055	1	1	1
cellular_component	GO:0031305	integral component of mitochondrial inner membrane	0	1	0	0.780055	1	1	1
cellular_component	GO:0071339	MLL1 complex	0	1	0	0.780055	1	1	1
cellular_component	GO:0043625	delta DNA polymerase complex	0	1	0	0.780055	1	1	1
cellular_component	GO:0005673	transcription factor TFIIE complex	0	1	0	0.780055	1	1	1
cellular_component	GO:0071006	U2-type catalytic step 1 spliceosome	0	1	0	0.780055	1	1	1
cellular_component	GO:0000974	Prp19 complex	0	1	0	0.780055	1	1	1
cellular_component	GO:0000812	Swr1 complex	0	1	0	0.780055	1	1	1
cellular_component	GO:0042720	mitochondrial inner membrane peptidase complex	0	1	0	0.780055	1	1	1
cellular_component	GO:0019774	proteasome core complex, beta-subunit complex	0	1	0	0.780055	1	1	1
cellular_component	GO:0000930	gamma-tubulin complex	0	1	0	0.608456	1	1	1
cellular_component	GO:0005751	mitochondrial respiratory chain complex IV	0	1	0	0.780055	1	1	1
cellular_component	GO:0030956	glutamyl-tRNA(Gln) amidotransferase complex	0	1	0	0.780055	1	1	1
cellular_component	GO:0005965	protein farnesyltransferase complex	0	1	0	0.780055	1	1	1
cellular_component	GO:0031090	organelle membrane	0	1	0	0.0541702	0.963329	0.876	1
cellular_component	GO:0005761	mitochondrial ribosome	0	1	0	0.780055	1	1	1
cellular_component	GO:0009579	thylakoid	0	1	0	0.780055	1	1	1
cellular_component	GO:0034045	phagophore assembly site membrane	0	1	0	0.780055	1	1	1
cellular_component	GO:0016442	RISC complex	0	1	0	0.780055	1	1	1
cellular_component	GO:0000123	histone acetyltransferase complex	0	1	0	0.885891	0.315578	1	1
cellular_component	GO:0000811	GINS complex	0	1	0	0.780055	1	1	1
cellular_component	GO:0005664	nuclear origin of replication recognition complex	0	1	0	0.780055	1	1	1
cellular_component	GO:0009331	glycerol-3-phosphate dehydrogenase complex	0	1	0	0.780055	1	1	1
molecular_function	GO:0005524	ATP binding	462	1434	0.322176	1	1.61693e-11	1	0	A0A078AL58_STYLE	A0A078A8P3_STYLE	A0A078BCE5_STYLE	A0A078AUQ6_STYLE	A0A078AGG6_STYLE	A0A078AIQ1_STYLE	A0A078ANA5_STYLE	A0A078AYC5_STYLE	A0A078AIR1_STYLE	A0A078AU37_STYLE	A0A078BB17_STYLE	A0A077ZZ93_STYLE	A0A078B9H2_STYLE	A0A078AP69_STYLE	A0A078AS44_STYLE	A0A078A7Y0_STYLE	A0A078A9C6_STYLE	A0A078B1H4_STYLE	A0A078BDA1_STYLE	A0A077ZZ41_STYLE	A0A078A953_STYLE	A0A077ZS69_STYLE	A0A078AU88_STYLE	A0A077ZSC6_STYLE	A0A078APH6_STYLE	A0A077ZQS6_STYLE	A0A078AKI6_STYLE	A0A078AHG9_STYLE	A0A078AC80_STYLE	A0A077ZUV8_STYLE	A0A077ZWT9_STYLE	A0A077ZNR7_STYLE	A0A078ADF0_STYLE	A0A078AV90_STYLE	A0A077ZUZ8_STYLE	A0A077ZRH8_STYLE	A0A078AUW0_STYLE	A0A077ZTL6_STYLE	A0A078AAI4_STYLE	A0A078B781_STYLE
molecular_function	GO:0004674	protein serine/threonine kinase activity	144	401	0.359102	1	7.49572e-07	1	0	A0A078AL58_STYLE	A0A078A8P3_STYLE	A0A078BCE5_STYLE	A0A078AUQ6_STYLE	A0A078AGG6_STYLE	A0A078BB17_STYLE	A0A078B9H2_STYLE	A0A078A7Y0_STYLE	A0A078A9C6_STYLE	A0A077ZSC6_STYLE	A0A078APH6_STYLE	A0A077ZRH8_STYLE	A0A078AUW0_STYLE	A0A078A7J6_STYLE	A0A078AVJ5_STYLE	A0A078AAS3_STYLE	A0A078AWI0_STYLE	A0A078AQJ5_STYLE	A0A078AB55_STYLE	A0A078A1V0_STYLE	A0A078B4Z4_STYLE	A0A078AUU3_STYLE	A0A078B8Y8_STYLE	A0A078BB75_STYLE	A0A077ZXQ2_STYLE	A0A078B6Q5_STYLE	A0A078B2J2_STYLE	A0A078B242_STYLE	A0A077ZZ03_STYLE	A0A077ZTS5_STYLE	A0A078BBM2_STYLE	A0A078AGQ8_STYLE	A0A078B1I8_STYLE	A0A078ADL7_STYLE	A0A078AT45_STYLE	A0A078A4V6_STYLE	A0A078AKV9_STYLE	A0A077ZZ66_STYLE	A0A077ZT83_STYLE	A0A078ATG7_STYLE
molecular_function	GO:0004672	protein kinase activity	113	345	0.327536	1	2.10763e-09	1	0	A0A078ANA5_STYLE	A0A077ZZ93_STYLE	A0A077ZZ41_STYLE	A0A078A953_STYLE	A0A078AHG9_STYLE	A0A078ADF0_STYLE	A0A078AV90_STYLE	A0A078AAI4_STYLE	A0A078B781_STYLE	A0A078B5U1_STYLE	A0A077ZSN4_STYLE	A0A077ZUN4_STYLE	A0A077ZQ29_STYLE	A0A078BD92_STYLE	A0A078B633_STYLE	A0A078B310_STYLE	A0A078AVL8_STYLE	A0A078B9D2_STYLE	A0A078A733_STYLE	A0A078BBK9_STYLE	A0A077ZUT6_STYLE	A0A078B3L7_STYLE	A0A077ZUR3_STYLE	A0A078B4E5_STYLE	A0A078AYG9_STYLE	A0A078BAC1_STYLE	A0A078AKE4_STYLE	A0A077ZY32_STYLE	A0A078B0A1_STYLE	A0A078B6R0_STYLE	A0A078BFA2_STYLE	A0A078B241_STYLE	A0A078AMS4_STYLE	A0A078AV26_STYLE	A0A077ZY98_STYLE	A0A078B2A8_STYLE	A0A078AUQ9_STYLE	A0A078AWW1_STYLE	A0A078B0C6_STYLE	A0A078B679_STYLE
molecular_function	GO:0008017	microtubule binding	83	139	0.597122	1	1.70702e-18	1	0	A0A078AIQ1_STYLE	A0A077ZUE7_STYLE	A0A078A6F6_STYLE	A0A078B1H4_STYLE	A0A078AU88_STYLE	A0A078AD40_STYLE	A0A078AC80_STYLE	A0A077ZUV8_STYLE	A0A077ZRI9_STYLE	A0A078AWF8_STYLE	A0A078B2K7_STYLE	A0A077ZVZ1_STYLE	A0A078B3R3_STYLE	A0A077ZYV0_STYLE	A0A078B1Q2_STYLE	A0A078AF50_STYLE	A0A078B7M2_STYLE	A0A077ZYW8_STYLE	A0A077ZQ58_STYLE	A0A078BAT3_STYLE	A0A078BCA2_STYLE	A0A078BBM2_STYLE	A0A078BBG6_STYLE	A0A078AUU0_STYLE	A0A078AQG4_STYLE	A0A078AC77_STYLE	A0A078B5C9_STYLE	A0A077ZXJ5_STYLE	A0A077ZYH8_STYLE	A0A078A1E5_STYLE	A0A078A0F2_STYLE	A0A078AKE7_STYLE	A0A077ZXC3_STYLE	A0A078APZ5_STYLE	A0A078B3I8_STYLE	A0A078B624_STYLE	A0A078A2I9_STYLE	A0A078ATN6_STYLE	A0A077ZPS2_STYLE	A0A078ADA4_STYLE
molecular_function	GO:0016881	acid-amino acid ligase activity	55	75	0.733333	1	3.98063e-17	1	0	A0A078AFA2_STYLE	A0A077ZM62_STYLE	A0A078ARY0_STYLE	A0A078B1T1_STYLE	A0A078B8C9_STYLE	A0A077ZQF3_STYLE	A0A078ASK1_STYLE	A0A077ZYU8_STYLE	A0A078ASS4_STYLE	A0A078A0P4_STYLE	A0A078ABK9_STYLE	A0A077ZQC9_STYLE	A0A077ZSC7_STYLE	A0A077ZYT7_STYLE	A0A078B133_STYLE	A0A078B235_STYLE	A0A078AFM9_STYLE	A0A078B4C4_STYLE	A0A078AR45_STYLE	A0A078AAN3_STYLE	A0A078A864_STYLE	A0A078AXH1_STYLE	A0A077ZPA9_STYLE	A0A077ZTV3_STYLE	A0A078BAI3_STYLE	A0A078AQZ0_STYLE	A0A078AHN9_STYLE	A0A078ADU8_STYLE	A0A078ABZ5_STYLE	A0A078AVB7_STYLE	A0A078AYY5_STYLE	A0A078AD53_STYLE	A0A078BC45_STYLE	A0A078AK37_STYLE	A0A077ZZ70_STYLE	A0A078AKV3_STYLE	A0A078APD4_STYLE	A0A077ZVB0_STYLE	A0A078AXW6_STYLE	A0A078AGP1_STYLE
molecular_function	GO:0003676	nucleic acid binding	49	178	0.275281	1	1.85716e-07	1	0	A0A078A2V7_STYLE	A0A078B670_STYLE	A0A078AKI6_STYLE	A0A078BC79_STYLE	A0A077ZNR7_STYLE	A0A077ZTL6_STYLE	A0A078B4H9_STYLE	A0A078AED4_STYLE	A0A078B5Q9_STYLE	A0A078AID4_STYLE	A0A077ZR42_STYLE	A0A078B0Z3_STYLE	A0A078A3Q9_STYLE	A0A078ANT4_STYLE	A0A078AHP5_STYLE	A0A078ACV9_STYLE	A0A078ABJ5_STYLE	A0A078AAD0_STYLE	A0A078AKX9_STYLE	A0A078ATG8_STYLE	A0A077ZYH7_STYLE	A0A078AHT9_STYLE	A0A077ZX61_STYLE	A0A078A6J2_STYLE	A0A078AMC8_STYLE	A0A078B6X5_STYLE	A0A078B8N3_STYLE	A0A078ATE7_STYLE	A0A078A5Z0_STYLE	A0A078APN7_STYLE	A0A078AKJ6_STYLE	A0A078A844_STYLE	A0A078ADG6_STYLE	A0A077ZU65_STYLE	A0A078AGC0_STYLE	A0A078B1T6_STYLE	A0A077ZQR7_STYLE	A0A078B8D0_STYLE	A0A078AUB4_STYLE	A0A078A712_STYLE
molecular_function	GO:0003777	microtubule motor activity	45	57	0.789474	1	1.77164e-15	1	0	A0A078AIQ1_STYLE	A0A078AU88_STYLE	A0A078AC80_STYLE	A0A077ZUV8_STYLE	A0A078B3R3_STYLE	A0A077ZYV0_STYLE	A0A078AF50_STYLE	A0A078BCA2_STYLE	A0A078AUU0_STYLE	A0A078AC77_STYLE	A0A078B5C9_STYLE	A0A077ZXJ5_STYLE	A0A077ZYH8_STYLE	A0A078AKE7_STYLE	A0A078APZ5_STYLE	A0A078B3I8_STYLE	A0A078B624_STYLE	A0A078ADA4_STYLE	A0A078AC17_STYLE	A0A078A4E0_STYLE	A0A078AHY1_STYLE	A0A078AFF2_STYLE	A0A078AYN2_STYLE	A0A078A7F6_STYLE	A0A078A0B2_STYLE	A0A078BB67_STYLE	A0A078B9Z0_STYLE	A0A077ZRD9_STYLE	A0A078A244_STYLE	A0A078AU54_STYLE	A0A078AKF9_STYLE	A0A078AEP5_STYLE	A0A078AV98_STYLE	A0A078A878_STYLE	A0A078AXY4_STYLE	A0A078AEX3_STYLE	A0A078ALY5_STYLE	A0A078A0G3_STYLE	A0A078A2A1_STYLE	A0A078AJC0_STYLE
molecular_function	GO:0016301	kinase activity	42	121	0.347107	1	5.88397e-09	1	0	A0A078AK66_STYLE	A0A077ZZ56_STYLE	A0A078ASV8_STYLE	A0A078AY57_STYLE	A0A078AIK9_STYLE	A0A078AWJ8_STYLE	A0A078ALX9_STYLE	A0A078APZ8_STYLE	A0A078AI40_STYLE	A0A078A084_STYLE	A0A077ZTF0_STYLE	A0A078B8I5_STYLE	A0A078ACF3_STYLE	A0A078A8X2_STYLE	A0A078AHQ4_STYLE	A0A077ZST5_STYLE	A0A078A2H2_STYLE	A0A078B558_STYLE	A0A078AQ30_STYLE	A0A078B9L2_STYLE	A0A077ZQH1_STYLE	A0A078AWP3_STYLE	A0A077ZNN2_STYLE	A0A078B5H8_STYLE	A0A078ATR1_STYLE	A0A078B3H8_STYLE	A0A078ABG6_STYLE	A0A078AHA9_STYLE	A0A077ZV00_STYLE	A0A078A9V8_STYLE	A0A078AUR0_STYLE	A0A078B4A7_STYLE	A0A078A941_STYLE	A0A078AZ92_STYLE	A0A078B6N2_STYLE	A0A078ASN2_STYLE	A0A078AXM1_STYLE	A0A078B7V6_STYLE	A0A078BAA7_STYLE	A0A078BC90_STYLE
molecular_function	GO:0035091	phosphatidylinositol binding	23	39	0.589744	0.999999	3.50312e-06	1	0	A0A077ZMJ3_STYLE	A0A078B3L8_STYLE	A0A077ZPF2_STYLE	A0A078BA66_STYLE	A0A077ZUF5_STYLE	A0A077ZMB9_STYLE	A0A078A5H3_STYLE	A0A078B182_STYLE	A0A078ABD4_STYLE	A0A078A9H8_STYLE	A0A078AZ19_STYLE	A0A078ACH2_STYLE	A0A078A103_STYLE	A0A077ZY67_STYLE	A0A077ZQW0_STYLE	A0A078B6T8_STYLE	A0A078AKP0_STYLE	A0A078AU11_STYLE	A0A078AIR3_STYLE	A0A078BAQ2_STYLE	A0A078ACI4_STYLE	A0A078AF30_STYLE	A0A078A4W0_STYLE
molecular_function	GO:0003774	cytoskeletal motor activity	13	28	0.464286	1	4.85307e-16	1	0	A0A077ZVZ1_STYLE	A0A077ZYW8_STYLE	A0A078A1E5_STYLE	A0A078AZ51_STYLE	A0A078ATN6_STYLE	A0A077ZPS2_STYLE	A0A078AK82_STYLE	A0A077ZW35_STYLE	A0A078A7D7_STYLE	A0A078AF53_STYLE	A0A077ZVX5_STYLE	A0A078AGK9_STYLE	A0A078A0L5_STYLE
molecular_function	GO:0015631	tubulin binding	2	3	0.666667	1	5.73835e-20	1	0	A0A078AIJ1_STYLE	A0A078AT60_STYLE
molecular_function	GO:0016772	transferase activity, transferring phosphorus-containing groups	1	2	0.5	1	8.7393e-08	1	0	A0A078ACL6_STYLE
molecular_function	GO:0097367	carbohydrate derivative binding	1	3	0.333333	1	3.9739e-07	1	0	A0A077ZWS7_STYLE
molecular_function	GO:1901363	heterocyclic compound binding	1	2	0.5	1	6.30634e-10	1	0	A0A078BCW2_STYLE
molecular_function	GO:0097159	organic cyclic compound binding	1	2	0.5	1	6.30634e-10	1	0	A0A078BCW2_STYLE
molecular_function	GO:0016773	phosphotransferase activity, alcohol group as acceptor	0	1	0	1	4.05841e-08	1	0
molecular_function	GO:0008270	zinc ion binding	112	314	0.356688	0.999989	1.90323e-05	1	0.001	A0A078BB45_STYLE	A0A078BBT1_STYLE	A0A078ASV4_STYLE	A0A077ZWN5_STYLE	A0A078B670_STYLE	A0A078AX12_STYLE	A0A078AAP2_STYLE	A0A077ZVI8_STYLE	A0A078AXV4_STYLE	A0A077ZN15_STYLE	A0A078ACP4_STYLE	A0A078A194_STYLE	A0A078AYZ8_STYLE	A0A078B9J6_STYLE	A0A077ZU05_STYLE	A0A078ARY2_STYLE	A0A078ALC7_STYLE	A0A078AAT3_STYLE	A0A078ABF4_STYLE	A0A078AID4_STYLE	A0A077ZR42_STYLE	A0A078A9S6_STYLE	A0A078ARC9_STYLE	A0A077ZQQ1_STYLE	A0A078A3Q9_STYLE	A0A078ABK9_STYLE	A0A077ZPY1_STYLE	A0A077ZQT6_STYLE	A0A078AVY5_STYLE	A0A078ADR9_STYLE	A0A078B2M8_STYLE	A0A077ZPV2_STYLE	A0A078A3H4_STYLE	A0A078ABJ5_STYLE	A0A078B0A1_STYLE	A0A077ZV62_STYLE	A0A078A0W4_STYLE	A0A078A3R8_STYLE	A0A078AD96_STYLE	A0A078AKX9_STYLE
molecular_function	GO:0000166	nucleotide binding	6	21	0.285714	0.999992	1.10542e-05	1	0.001	A0A078A2V7_STYLE	A0A078A8Y7_STYLE	A0A078ALH5_STYLE	A0A078B2S0_STYLE	A0A077ZP56_STYLE	A0A077ZYS1_STYLE
molecular_function	GO:0005543	phospholipid binding	0	1	0	0.999979	6.38815e-05	1	0.006
molecular_function	GO:0003677	DNA binding	95	295	0.322034	0.999939	9.84295e-05	1	0.011	A0A078A025_STYLE	A0A078BB45_STYLE	A0A078AU37_STYLE	A0A078A9S7_STYLE	A0A078A8D8_STYLE	A0A077ZUR5_STYLE	A0A078B952_STYLE	A0A078ADP7_STYLE	A0A078AZZ6_STYLE	A0A078ASU9_STYLE	A0A078AFG6_STYLE	A0A078A6X6_STYLE	A0A078A6E1_STYLE	A0A077ZQS8_STYLE	A0A078A560_STYLE	A0A078ANS7_STYLE	A0A078ACN6_STYLE	A0A078AT77_STYLE	A0A078A6C0_STYLE	A0A078AUF0_STYLE	A0A078B9M1_STYLE	A0A078AUS6_STYLE	A0A078ALU9_STYLE	A0A078ACP8_STYLE	A0A078AFE4_STYLE	A0A077ZW19_STYLE	A0A078AMN3_STYLE	A0A078AGI2_STYLE	A0A078BE41_STYLE	A0A077ZS58_STYLE	A0A078AJF6_STYLE	A0A078AZL4_STYLE	A0A078AVC6_STYLE	A0A078A419_STYLE	A0A077ZVK9_STYLE	A0A077ZU62_STYLE	A0A078AWM2_STYLE	A0A078B5B0_STYLE	A0A078AIS5_STYLE	A0A078B8X4_STYLE
molecular_function	GO:0046872	metal ion binding	158	519	0.304432	0.999916	0.000110806	1	0.012	A0A078A025_STYLE	A0A077ZR43_STYLE	A0A078AE35_STYLE	A0A078AJG1_STYLE	A0A078A482_STYLE	A0A078AVW6_STYLE	A0A078ATV7_STYLE	A0A077ZVD7_STYLE	A0A077ZT36_STYLE	A0A078B9W2_STYLE	A0A077ZUZ8_STYLE	A0A078AXR8_STYLE	A0A078ANN8_STYLE	A0A078A7L8_STYLE	A0A078B2J5_STYLE	A0A077ZRY7_STYLE	A0A078AI58_STYLE	A0A077ZT09_STYLE	A0A078AGB5_STYLE	A0A077ZTN1_STYLE	A0A078ASK1_STYLE	A0A078A1U5_STYLE	A0A078AMJ2_STYLE	A0A077ZQ54_STYLE	A0A078A801_STYLE	A0A078B709_STYLE	A0A078B6L3_STYLE	A0A078AD64_STYLE	A0A078ADU1_STYLE	A0A078A3G5_STYLE	A0A077ZWJ1_STYLE	A0A077ZRX8_STYLE	A0A078APY9_STYLE	A0A078B6S9_STYLE	A0A078AUS6_STYLE	A0A078AW64_STYLE	A0A078AI02_STYLE	A0A078B9A4_STYLE	A0A078AAD0_STYLE	A0A077ZQW6_STYLE
molecular_function	GO:0043169	cation binding	1	3	0.333333	0.9999	0.000130708	1	0.019	A0A078ASF3_STYLE
molecular_function	GO:0004712	protein serine/threonine/tyrosine kinase activity	28	59	0.474576	0.999936	0.000184159	1	0.034	A0A078A7Y0_STYLE	A0A078BDA1_STYLE	A0A077ZRH8_STYLE	A0A078A7J6_STYLE	A0A078ABS8_STYLE	A0A078B8Y8_STYLE	A0A077ZXQ2_STYLE	A0A078B2J2_STYLE	A0A078AD32_STYLE	A0A077ZY10_STYLE	A0A078A9R1_STYLE	A0A078B3A7_STYLE	A0A078A7X2_STYLE	A0A078AAE6_STYLE	A0A078A3C2_STYLE	A0A078ADP0_STYLE	A0A077ZWP4_STYLE	A0A078ACF7_STYLE	A0A078B4F1_STYLE	A0A077ZN58_STYLE	A0A078BCE1_STYLE	A0A078AWI1_STYLE	A0A078ACK1_STYLE	A0A078AVI9_STYLE	A0A078AD47_STYLE	A0A078A2C5_STYLE	A0A078A4P9_STYLE	A0A078AE05_STYLE
molecular_function	GO:0016874	ligase activity	5	37	0.135135	0.999853	0.000261113	1	0.042	A0A078A3H4_STYLE	A0A078B8J0_STYLE	A0A078AEJ6_STYLE	A0A078B3T3_STYLE	A0A078A2F6_STYLE
molecular_function	GO:0043130	ubiquitin binding	7	8	0.875	0.999983	0.00041119	1	0.071	A0A077ZWD8_STYLE	A0A078AUD6_STYLE	A0A077ZY67_STYLE	A0A078B6T8_STYLE	A0A078AU11_STYLE	A0A078BAR3_STYLE	A0A078ACI4_STYLE
molecular_function	GO:0106310	protein serine kinase activity	20	40	0.5	0.999798	0.000654708	1	0.112	A0A077ZRH8_STYLE	A0A078A7J6_STYLE	A0A078B8Y8_STYLE	A0A077ZXQ2_STYLE	A0A078B2J2_STYLE	A0A078AD32_STYLE	A0A077ZY10_STYLE	A0A078B3A7_STYLE	A0A078A7X2_STYLE	A0A078A3C2_STYLE	A0A078ADP0_STYLE	A0A077ZWP4_STYLE	A0A077ZN58_STYLE	A0A078BCE1_STYLE	A0A078AWI1_STYLE	A0A078ACK1_STYLE	A0A078AVI9_STYLE	A0A078AD47_STYLE	A0A078A2C5_STYLE	A0A078AE05_STYLE
molecular_function	GO:0005249	voltage-gated potassium channel activity	20	40	0.5	0.999798	0.000654708	1	0.112	A0A078A493_STYLE	A0A078AID4_STYLE	A0A078B4Q7_STYLE	A0A077ZR42_STYLE	A0A078AZ47_STYLE	A0A078ACW7_STYLE	A0A078AKX9_STYLE	A0A078B284_STYLE	A0A077ZPY5_STYLE	A0A078A3K3_STYLE	A0A078AYV8_STYLE	A0A078AE00_STYLE	A0A078B7F0_STYLE	A0A078B7B0_STYLE	A0A078ATT9_STYLE	A0A078AUZ3_STYLE	A0A078AUE6_STYLE	A0A078AEZ0_STYLE	A0A078A7H8_STYLE	A0A078A5C0_STYLE
molecular_function	GO:0043015	gamma-tubulin binding	5	5	1	1	0.00103456	1	0.173	A0A078ALA9_STYLE	A0A078AI50_STYLE	A0A078A0N9_STYLE	A0A078AAJ1_STYLE	A0A078ASJ6_STYLE
molecular_function	GO:0003723	RNA binding	70	199	0.351759	0.999172	0.0012519	1	0.199	A0A078AYC5_STYLE	A0A078AV80_STYLE	A0A078B7R0_STYLE	A0A077ZMA2_STYLE	A0A078AGH7_STYLE	A0A077ZVR1_STYLE	A0A077ZS41_STYLE	A0A078AFX8_STYLE	A0A077ZW86_STYLE	A0A078B4M9_STYLE	A0A077ZUE1_STYLE	A0A077ZT82_STYLE	A0A078B2B5_STYLE	A0A078AD64_STYLE	A0A078B3H3_STYLE	A0A078BBE9_STYLE	A0A078B4F8_STYLE	A0A078ALC9_STYLE	A0A077ZP04_STYLE	A0A078ALK0_STYLE	A0A077ZYF9_STYLE	A0A077ZT11_STYLE	A0A077ZSV1_STYLE	A0A078A464_STYLE	A0A078AU62_STYLE	A0A078B081_STYLE	A0A078AIN1_STYLE	A0A077ZX78_STYLE	A0A078AFN6_STYLE	A0A078B8H6_STYLE	A0A077ZWW7_STYLE	A0A078BDA5_STYLE	A0A077ZWX3_STYLE	A0A078B4W4_STYLE	A0A077ZZG7_STYLE	A0A078ATT6_STYLE	A0A078A365_STYLE	A0A078A8J6_STYLE	A0A077ZV43_STYLE	A0A078B4A1_STYLE
molecular_function	GO:0000175	3'-5'-exoribonuclease activity	3	5	0.6	0.999884	0.00144359	1	0.256	A0A078A2V7_STYLE	A0A078ALH5_STYLE	A0A078A163_STYLE
molecular_function	GO:0004180	carboxypeptidase activity	12	19	0.631579	0.99872	0.00288208	1	0.369	A0A078AQX5_STYLE	A0A078APP1_STYLE	A0A077ZQE0_STYLE	A0A078B6L7_STYLE	A0A078A020_STYLE	A0A078ABI4_STYLE	A0A078BAC9_STYLE	A0A078AKA7_STYLE	A0A078A5X0_STYLE	A0A078B6W7_STYLE	A0A078A3F0_STYLE	A0A078APF3_STYLE
molecular_function	GO:0016791	phosphatase activity	15	37	0.405405	0.998165	0.00309899	1	0.392	A0A078AAK2_STYLE	A0A078A0Z1_STYLE	A0A078AX59_STYLE	A0A077ZUW8_STYLE	A0A078B2I5_STYLE	A0A078ASI1_STYLE	A0A078A853_STYLE	A0A078BDG9_STYLE	A0A077ZUT7_STYLE	A0A078ADA9_STYLE	A0A078AN16_STYLE	A0A078ADY2_STYLE	A0A078ADG9_STYLE	A0A078AM92_STYLE	A0A077ZS92_STYLE
molecular_function	GO:0004535	poly(A)-specific ribonuclease activity	4	4	1	1	0.0040944	1	0.562	A0A078AHT9_STYLE	A0A078APN7_STYLE	A0A078B1T6_STYLE	A0A078B8D0_STYLE
molecular_function	GO:0004540	ribonuclease activity	0	2	0	0.998746	0.00419609	1	0.564
molecular_function	GO:0051959	dynein light intermediate chain binding	6	8	0.75	0.999589	0.00449947	1	0.592	A0A078AIR1_STYLE	A0A077ZZT6_STYLE	A0A078AF00_STYLE	A0A077ZUU0_STYLE	A0A078A7A0_STYLE	A0A078AU56_STYLE
molecular_function	GO:0036310	ATP-dependent DNA/DNA annealing activity	5	6	0.833333	0.999739	0.00490089	1	0.65	A0A077ZS69_STYLE	A0A078A9Y4_STYLE	A0A077ZTQ0_STYLE	A0A078B831_STYLE	A0A078B9F0_STYLE
molecular_function	GO:0008289	lipid binding	11	51	0.215686	0.996565	0.00625493	1	0.709	A0A077ZPD4_STYLE	A0A078B9C4_STYLE	A0A078APQ1_STYLE	A0A078AW24_STYLE	A0A078AQ30_STYLE	A0A078A8D5_STYLE	A0A078ACJ9_STYLE	A0A078BCZ4_STYLE	A0A078AQI4_STYLE	A0A078B845_STYLE	A0A078ACX0_STYLE
molecular_function	GO:0016462	pyrophosphatase activity	0	1	0	0.994672	0.00763243	1	0.732
molecular_function	GO:0005261	cation channel activity	8	14	0.571429	0.995431	0.00787474	1	0.733	A0A078BAR5_STYLE	A0A078AHF7_STYLE	A0A078B7T7_STYLE	A0A078ANI7_STYLE	A0A078ANT9_STYLE	A0A077ZNR0_STYLE	A0A078A8X9_STYLE	A0A078ATW0_STYLE
molecular_function	GO:0004713	protein tyrosine kinase activity	8	14	0.571429	0.997659	0.0110738	1	0.853	A0A077ZRH8_STYLE	A0A078A7J6_STYLE	A0A077ZXQ2_STYLE	A0A078B3A7_STYLE	A0A078A7X2_STYLE	A0A078A3C2_STYLE	A0A078BCE1_STYLE	A0A078AVI9_STYLE
molecular_function	GO:0005267	potassium channel activity	3	5	0.6	0.994064	0.011823	1	0.864	A0A078AK11_STYLE	A0A078AX97_STYLE	A0A078AQK5_STYLE
molecular_function	GO:0008408	3'-5' exonuclease activity	3	10	0.3	0.995682	0.0150157	1	0.908	A0A078AAD0_STYLE	A0A077ZX61_STYLE	A0A078AJH9_STYLE
molecular_function	GO:0004843	thiol-dependent deubiquitinase	29	79	0.367089	0.991572	0.0158469	1	0.925	A0A078B5I9_STYLE	A0A078B695_STYLE	A0A078AHM8_STYLE	A0A078AXW2_STYLE	A0A077ZX51_STYLE	A0A078AQR6_STYLE	A0A078AXJ3_STYLE	A0A077ZYU7_STYLE	A0A078A2G7_STYLE	A0A078A831_STYLE	A0A078A1I0_STYLE	A0A078ABI6_STYLE	A0A078AA07_STYLE	A0A077ZW82_STYLE	A0A078AN47_STYLE	A0A078AX61_STYLE	A0A078ANS9_STYLE	A0A077ZXB1_STYLE	A0A078ARI3_STYLE	A0A078B2C0_STYLE	A0A078A795_STYLE	A0A078A2I6_STYLE	A0A078AUJ8_STYLE	A0A077ZVG5_STYLE	A0A078BD65_STYLE	A0A078B4F5_STYLE	A0A078A933_STYLE	A0A078AAB4_STYLE	A0A078AI60_STYLE
molecular_function	GO:0003743	translation initiation factor activity	18	44	0.409091	0.992818	0.0165352	1	0.983	A0A078ALW8_STYLE	A0A077ZSW6_STYLE	A0A077ZPF3_STYLE	A0A078B1H2_STYLE	A0A078A9Q3_STYLE	A0A077ZUY0_STYLE	A0A078B505_STYLE	A0A078AFY3_STYLE	A0A078AIV3_STYLE	A0A078AF29_STYLE	A0A078AW79_STYLE	A0A078ANI5_STYLE	A0A078AMR6_STYLE	A0A077ZVX0_STYLE	A0A078AYM7_STYLE	A0A077ZQJ0_STYLE	A0A077ZUQ0_STYLE	A0A078BDS8_STYLE
molecular_function	GO:0016818	hydrolase activity, acting on acid anhydrides, in phosphorus-containing anhydrides	0	9	0	0.987235	0.0175762	1	0.985
molecular_function	GO:0016817	hydrolase activity, acting on acid anhydrides	0	1	0	0.98603	0.019154	1	0.987
molecular_function	GO:0045505	dynein intermediate chain binding	6	10	0.6	0.996241	0.0208895	1	0.991	A0A078AIR1_STYLE	A0A077ZZT6_STYLE	A0A078AF00_STYLE	A0A077ZUU0_STYLE	A0A078A7A0_STYLE	A0A078AU56_STYLE
molecular_function	GO:0004181	metallocarboxypeptidase activity	12	27	0.444444	0.991441	0.0235413	1	0.994	A0A078AX12_STYLE	A0A078ARC9_STYLE	A0A077ZQQ1_STYLE	A0A078A3R8_STYLE	A0A077ZX00_STYLE	A0A078AWK5_STYLE	A0A077ZX66_STYLE	A0A078A3U4_STYLE	A0A078A2G6_STYLE	A0A078BDC7_STYLE	A0A078B672_STYLE	A0A078AR19_STYLE
molecular_function	GO:0005509	calcium ion binding	101	341	0.296188	0.972443	0.036397	1	0.999	A0A078BCE5_STYLE	A0A077ZTZ3_STYLE	A0A077ZQS4_STYLE	A0A078B210_STYLE	A0A077ZZ56_STYLE	A0A078B1R5_STYLE	A0A078AKV8_STYLE	A0A078B6X4_STYLE	A0A078A2T9_STYLE	A0A078AE41_STYLE	A0A078ANN0_STYLE	A0A078ADL5_STYLE	A0A078B695_STYLE	A0A078AWM1_STYLE	A0A078B858_STYLE	A0A077ZTP9_STYLE	A0A077ZPT4_STYLE	A0A078AZQ3_STYLE	A0A078B2R5_STYLE	A0A077ZY98_STYLE	A0A078B2N3_STYLE	A0A078AZ51_STYLE	A0A078BC22_STYLE	A0A078AQ60_STYLE	A0A078A8P6_STYLE	A0A078A1Q0_STYLE	A0A078B4T9_STYLE	A0A078B679_STYLE	A0A078AHQ4_STYLE	A0A078AS52_STYLE	A0A078ALI4_STYLE	A0A078ACW5_STYLE	A0A078BAZ5_STYLE	A0A078A3S2_STYLE	A0A078AIL2_STYLE	A0A078ANT9_STYLE	A0A078AUQ0_STYLE	A0A078BAD0_STYLE	A0A078BF00_STYLE	A0A077ZWJ4_STYLE
molecular_function	GO:0004722	protein serine/threonine phosphatase activity	21	40	0.525	0.98058	0.0357119	1	0.999	A0A078A7L8_STYLE	A0A078AI02_STYLE	A0A078ADY3_STYLE	A0A078AJZ1_STYLE	A0A078A6D9_STYLE	A0A077ZS90_STYLE	A0A077ZYC3_STYLE	A0A078ANT2_STYLE	A0A078AUS1_STYLE	A0A078B4V8_STYLE	A0A077ZWF4_STYLE	A0A078ARX6_STYLE	A0A078APS0_STYLE	A0A078ATI3_STYLE	A0A078BDD1_STYLE	A0A078A6I4_STYLE	A0A078A191_STYLE	A0A078AJP9_STYLE	A0A078AQL3_STYLE	A0A078A7D1_STYLE	A0A077ZVD4_STYLE
molecular_function	GO:0003729	mRNA binding	3	5	0.6	0.995099	0.0391996	1	0.999	A0A078A8J1_STYLE	A0A078A4R5_STYLE	A0A078AG29_STYLE
molecular_function	GO:0043565	sequence-specific DNA binding	2	5	0.4	0.983845	0.0438319	1	0.999	A0A077ZML2_STYLE	A0A078AVV9_STYLE
molecular_function	GO:0005525	GTP binding	42	238	0.176471	0.00271043	0.998387	0.224	1	A0A078BAV9_STYLE	A0A077ZZD4_STYLE	A0A078ACU7_STYLE	A0A078A701_STYLE	A0A078A116_STYLE	A0A078A1U5_STYLE	A0A077ZUK1_STYLE	A0A078ABT3_STYLE	A0A077ZX68_STYLE	A0A078B736_STYLE	A0A078AND2_STYLE	A0A078A8F9_STYLE	A0A078AJE2_STYLE	A0A078A884_STYLE	A0A078AP87_STYLE	A0A078B3Q4_STYLE	A0A078A6Q4_STYLE	A0A077ZX09_STYLE	A0A078AEY4_STYLE	A0A078A5X4_STYLE	A0A078AT50_STYLE	A0A078AR76_STYLE	A0A078AKJ7_STYLE	A0A078ANU9_STYLE	A0A078B4T5_STYLE	A0A078AND6_STYLE	A0A078AKP0_STYLE	A0A077ZVX0_STYLE	A0A078A7I3_STYLE	A0A078AG89_STYLE	A0A078AHJ0_STYLE	A0A078A5I6_STYLE	A0A077ZXH8_STYLE	A0A078AWG4_STYLE	A0A078A2E2_STYLE	A0A077ZXL8_STYLE	A0A078ATL7_STYLE	A0A078AED1_STYLE	A0A078AYZ4_STYLE	A0A077ZZ74_STYLE
molecular_function	GO:0016887	ATP hydrolysis activity	39	135	0.288889	0.48623	0.563904	1	1	A0A078AU37_STYLE	A0A078A5X7_STYLE	A0A078AP69_STYLE	A0A078A9P3_STYLE	A0A077ZNB8_STYLE	A0A078A6E1_STYLE	A0A078AHW5_STYLE	A0A078AT77_STYLE	A0A078ALU9_STYLE	A0A077ZRZ3_STYLE	A0A078B9W6_STYLE	A0A078BBI9_STYLE	A0A078AF89_STYLE	A0A078AZK3_STYLE	A0A078A860_STYLE	A0A078A3J6_STYLE	A0A078ACW4_STYLE	A0A078A939_STYLE	A0A078B464_STYLE	A0A078B606_STYLE	A0A077ZNZ6_STYLE	A0A078A0I2_STYLE	A0A078AFB8_STYLE	A0A078A635_STYLE	A0A078A956_STYLE	A0A078B6A9_STYLE	A0A077ZWU3_STYLE	A0A078AQ99_STYLE	A0A078A2X1_STYLE	A0A077ZVV9_STYLE	A0A078B8C4_STYLE	A0A078AKZ7_STYLE	A0A078ARK6_STYLE	A0A078A880_STYLE	A0A078A8V0_STYLE	A0A078AJP8_STYLE	A0A078ATY7_STYLE	A0A078BAA7_STYLE	A0A077ZT90_STYLE
molecular_function	GO:0005216	ion channel activity	33	166	0.198795	0.596252	0.455663	1	1	A0A078BE89_STYLE	A0A078B4J9_STYLE	A0A078AHA3_STYLE	A0A078ALX9_STYLE	A0A078AVK6_STYLE	A0A078A9B6_STYLE	A0A078ADL5_STYLE	A0A078ASS5_STYLE	A0A078ACA6_STYLE	A0A078AZ18_STYLE	A0A077ZR51_STYLE	A0A078AHQ4_STYLE	A0A078AKC3_STYLE	A0A077ZYT3_STYLE	A0A078BCT2_STYLE	A0A077ZST5_STYLE	A0A078B167_STYLE	A0A078AZH9_STYLE	A0A078AIX5_STYLE	A0A078AA09_STYLE	A0A078A1U0_STYLE	A0A078AIE2_STYLE	A0A078A9K5_STYLE	A0A078BBL9_STYLE	A0A077ZVT6_STYLE	A0A078AY88_STYLE	A0A078ABV1_STYLE	A0A077ZRU5_STYLE	A0A078AS51_STYLE	A0A077ZUU3_STYLE	A0A078BCU0_STYLE	A0A078B7V6_STYLE	A0A077ZRB1_STYLE
molecular_function	GO:0003924	GTPase activity	30	195	0.153846	0.000484097	0.999756	0.034	1	A0A078BAV9_STYLE	A0A077ZZD4_STYLE	A0A078ACU7_STYLE	A0A078A701_STYLE	A0A078A116_STYLE	A0A078A1U5_STYLE	A0A077ZUK1_STYLE	A0A077ZX68_STYLE	A0A078B736_STYLE	A0A078A8F9_STYLE	A0A078AP87_STYLE	A0A078B3Q4_STYLE	A0A078A6Q4_STYLE	A0A077ZX09_STYLE	A0A078A5X4_STYLE	A0A078AR76_STYLE	A0A078AKJ7_STYLE	A0A078B4T5_STYLE	A0A078AND6_STYLE	A0A078AKP0_STYLE	A0A078A7I3_STYLE	A0A078A5I6_STYLE	A0A077ZXH8_STYLE	A0A078AWG4_STYLE	A0A078A2E2_STYLE	A0A077ZXL8_STYLE	A0A078AED1_STYLE	A0A077ZZ74_STYLE	A0A078BDS8_STYLE	A0A078A4H6_STYLE
molecular_function	GO:0000155	phosphorelay sensor kinase activity	20	67	0.298507	0.841505	0.233204	1	1	A0A078A908_STYLE	A0A078B6K5_STYLE	A0A078AXK1_STYLE	A0A078B424_STYLE	A0A078AHH6_STYLE	A0A078AJD6_STYLE	A0A078B9K4_STYLE	A0A078A2U6_STYLE	A0A078A0H6_STYLE	A0A077ZWT7_STYLE	A0A077ZNV6_STYLE	A0A078B658_STYLE	A0A078B3I0_STYLE	A0A078BDT8_STYLE	A0A077ZUM8_STYLE	A0A078B0E1_STYLE	A0A078A175_STYLE	A0A078AL81_STYLE	A0A077ZPE5_STYLE	A0A078A7J3_STYLE
molecular_function	GO:0022857	transmembrane transporter activity	18	202	0.0891089	2.17035e-11	1	0	1	A0A078AYR8_STYLE	A0A078B8B5_STYLE	A0A078B500_STYLE	A0A077ZWS4_STYLE	A0A078A3I1_STYLE	A0A078B2Z9_STYLE	A0A078AVP4_STYLE	A0A078A5F5_STYLE	A0A078AN67_STYLE	A0A078ADF4_STYLE	A0A078AID8_STYLE	A0A078AIV6_STYLE	A0A078AGP8_STYLE	A0A078AZV4_STYLE	A0A078BCE9_STYLE	A0A078A614_STYLE	A0A078AUG5_STYLE	A0A077ZU56_STYLE
molecular_function	GO:0016787	hydrolase activity	17	165	0.10303	0.0897644	0.921006	1	1	A0A078AYC5_STYLE	A0A077ZTL6_STYLE	A0A078A6M4_STYLE	A0A078ACV9_STYLE	A0A078A499_STYLE	A0A078AAR4_STYLE	A0A078A710_STYLE	A0A078ASF3_STYLE	A0A078ANA2_STYLE	A0A078AUR9_STYLE	A0A078AW66_STYLE	A0A077ZUU9_STYLE	A0A078ACA3_STYLE	A0A078AT44_STYLE	A0A078BCI2_STYLE	A0A078A8D1_STYLE	A0A078B2S0_STYLE
molecular_function	GO:0004842	ubiquitin-protein transferase activity	17	64	0.265625	0.713161	0.374462	1	1	A0A078ATS2_STYLE	A0A078AIP1_STYLE	A0A078AD64_STYLE	A0A077ZRX8_STYLE	A0A078ARV4_STYLE	A0A078ADF6_STYLE	A0A078AS36_STYLE	A0A078AC74_STYLE	A0A078AWI9_STYLE	A0A078B8J0_STYLE	A0A078AUR2_STYLE	A0A078AY62_STYLE	A0A077ZQC2_STYLE	A0A078AFZ4_STYLE	A0A078AQ38_STYLE	A0A078A2F6_STYLE	A0A078BAA7_STYLE
molecular_function	GO:0004386	helicase activity	14	47	0.297872	0.246105	0.821253	1	1	A0A078ABY9_STYLE	A0A077ZNR7_STYLE	A0A078ACV9_STYLE	A0A078B3U6_STYLE	A0A078B4I2_STYLE	A0A078B7B3_STYLE	A0A077ZQ16_STYLE	A0A078AZK4_STYLE	A0A078BBS4_STYLE	A0A078BBQ1_STYLE	A0A078A5U9_STYLE	A0A077ZYW9_STYLE	A0A078A8D1_STYLE	A0A078A985_STYLE
molecular_function	GO:0019706	protein-cysteine S-palmitoyltransferase activity	13	50	0.26	0.617766	0.509654	1	1	A0A078AG57_STYLE	A0A078AW68_STYLE	A0A078A324_STYLE	A0A078B196_STYLE	A0A078B796_STYLE	A0A078AI36_STYLE	A0A078AFM5_STYLE	A0A078A9W9_STYLE	A0A078B163_STYLE	A0A078AH65_STYLE	A0A078A2Y9_STYLE	A0A078AKL0_STYLE	A0A078AD59_STYLE
molecular_function	GO:0008138	protein tyrosine/serine/threonine phosphatase activity	13	40	0.325	0.888674	0.191045	1	1	A0A078A9A6_STYLE	A0A078AFZ1_STYLE	A0A078BBG4_STYLE	A0A078BBJ2_STYLE	A0A078A2T8_STYLE	A0A078BA90_STYLE	A0A078AU18_STYLE	A0A078B5Z7_STYLE	A0A078AY45_STYLE	A0A078A6L2_STYLE	A0A077ZUN6_STYLE	A0A078AH11_STYLE	A0A078AA37_STYLE
molecular_function	GO:0003700	DNA-binding transcription factor activity	12	29	0.413793	0.976599	0.0525305	1	1	A0A077ZQ12_STYLE	A0A077ZML2_STYLE	A0A077ZP98_STYLE	A0A078A6C0_STYLE	A0A078ARS5_STYLE	A0A078A4A1_STYLE	A0A078AGI2_STYLE	A0A078AIS5_STYLE	A0A077ZY13_STYLE	A0A078AVQ7_STYLE	A0A078A5E3_STYLE	A0A078AVV9_STYLE
molecular_function	GO:0030246	carbohydrate binding	12	42	0.285714	0.397273	0.716626	1	1	A0A078AFV1_STYLE	A0A078B6S9_STYLE	A0A078AW64_STYLE	A0A078ARZ8_STYLE	A0A078B056_STYLE	A0A077ZP14_STYLE	A0A078ARC3_STYLE	A0A078AMR2_STYLE	A0A078AIS4_STYLE	A0A078B944_STYLE	A0A077ZW76_STYLE	A0A078AL36_STYLE
molecular_function	GO:0008168	methyltransferase activity	10	59	0.169492	0.117596	0.920246	1	1	A0A077ZS46_STYLE	A0A078ASV4_STYLE	A0A078AXT4_STYLE	A0A078AB31_STYLE	A0A078AN54_STYLE	A0A078ALF1_STYLE	A0A078BAB5_STYLE	A0A078A2Y6_STYLE	A0A077ZWX2_STYLE	A0A078AIE1_STYLE
molecular_function	GO:0004725	protein tyrosine phosphatase activity	10	41	0.243902	0.529259	0.61362	1	1	A0A078A9A6_STYLE	A0A078BBG4_STYLE	A0A078AV99_STYLE	A0A078A2T8_STYLE	A0A078AY45_STYLE	A0A078A6L2_STYLE	A0A077ZUN6_STYLE	A0A078ATL8_STYLE	A0A078AA37_STYLE	A0A078A8Q7_STYLE
molecular_function	GO:0008569	minus-end-directed microtubule motor activity	9	23	0.391304	0.956168	0.102323	1	1	A0A078AIR1_STYLE	A0A077ZVL1_STYLE	A0A078B9W6_STYLE	A0A077ZZT6_STYLE	A0A078AF00_STYLE	A0A077ZUU0_STYLE	A0A078A7A0_STYLE	A0A078AU56_STYLE	A0A078AJP8_STYLE
molecular_function	GO:0004559	alpha-mannosidase activity	9	31	0.290323	0.758657	0.381576	1	1	A0A078B6S9_STYLE	A0A078AW64_STYLE	A0A078ARZ8_STYLE	A0A078B056_STYLE	A0A077ZP14_STYLE	A0A078ARC3_STYLE	A0A078AIS4_STYLE	A0A077ZW76_STYLE	A0A078AL36_STYLE
molecular_function	GO:0003735	structural constituent of ribosome	8	105	0.0761905	2.69649e-06	0.999999	0	1	A0A077ZRH8_STYLE	A0A078AVH0_STYLE	A0A078AUS4_STYLE	A0A078B2F9_STYLE	A0A078AAY2_STYLE	A0A078ANJ1_STYLE	A0A078A2K0_STYLE	A0A078AJ06_STYLE
molecular_function	GO:0140359	ABC-type transporter activity	8	63	0.126984	0.0292134	0.986492	0.96	1	A0A078AV49_STYLE	A0A078AS56_STYLE	A0A078AW86_STYLE	A0A078BA97_STYLE	A0A078ARI2_STYLE	A0A077ZYE3_STYLE	A0A077ZMN6_STYLE	A0A078B483_STYLE
molecular_function	GO:0004198	calcium-dependent cysteine-type endopeptidase activity	8	46	0.173913	0.141083	0.925829	1	1	A0A077ZRQ4_STYLE	A0A078B5K1_STYLE	A0A078B0E7_STYLE	A0A078B8U0_STYLE	A0A078B8I1_STYLE	A0A078ACB3_STYLE	A0A077ZUH0_STYLE	A0A078AMF6_STYLE
molecular_function	GO:0004519	endonuclease activity	8	27	0.296296	0.759643	0.350292	1	1	A0A077ZRN2_STYLE	A0A078A0P2_STYLE	A0A078ASR3_STYLE	A0A078AZ39_STYLE	A0A078A1A0_STYLE	A0A078ATE7_STYLE	A0A078A956_STYLE	A0A077ZT90_STYLE
molecular_function	GO:0051082	unfolded protein binding	7	32	0.21875	0.416138	0.736049	1	1	A0A077ZUZ8_STYLE	A0A078ANN8_STYLE	A0A078A3J6_STYLE	A0A078A1H2_STYLE	A0A078AFB8_STYLE	A0A078ADL1_STYLE	A0A077ZT57_STYLE
molecular_function	GO:0000287	magnesium ion binding	7	50	0.14	0.0402658	0.983072	0.994	1	A0A078A8Z3_STYLE	A0A078B349_STYLE	A0A078A0G8_STYLE	A0A078B4A7_STYLE	A0A078B3G5_STYLE	A0A078AJY4_STYLE	A0A078B3D2_STYLE
molecular_function	GO:0016740	transferase activity	7	80	0.0875	0.93734	0.0708266	1	1	A0A078AY01_STYLE	A0A078BAS4_STYLE	A0A078B873_STYLE	A0A077ZU14_STYLE	A0A078AW27_STYLE	A0A077ZZ62_STYLE	A0A078AB45_STYLE
molecular_function	GO:0016491	oxidoreductase activity	7	121	0.0578512	1.29994e-24	1	0	1	A0A077ZRY7_STYLE	A0A077ZP99_STYLE	A0A077ZQ58_STYLE	A0A078APY9_STYLE	A0A077ZWR0_STYLE	A0A078B227_STYLE	A0A078ASZ6_STYLE
molecular_function	GO:0003887	DNA-directed DNA polymerase activity	7	19	0.368421	0.917867	0.183205	1	1	A0A078B7Z4_STYLE	A0A078AHU8_STYLE	A0A078AQA6_STYLE	A0A078A4C8_STYLE	A0A078A599_STYLE	A0A077ZP56_STYLE	A0A077ZYS1_STYLE
molecular_function	GO:0005096	GTPase activator activity	7	19	0.368421	0.823909	0.3009	1	1	A0A078AP92_STYLE	A0A077ZP43_STYLE	A0A078ABN0_STYLE	A0A078B2K3_STYLE	A0A078A9I6_STYLE	A0A078ACG3_STYLE	A0A077ZXX3_STYLE
molecular_function	GO:0016779	nucleotidyltransferase activity	6	21	0.285714	0.387582	0.697965	1	1	A0A078AQA3_STYLE	A0A078A4P1_STYLE	A0A078B176_STYLE	A0A078B6W5_STYLE	A0A078BEK8_STYLE	A0A077ZY18_STYLE
molecular_function	GO:0008234	cysteine-type peptidase activity	6	53	0.113208	0.447606	0.6172	1	1	A0A078AJY2_STYLE	A0A077ZSG1_STYLE	A0A078ABB0_STYLE	A0A078A591_STYLE	A0A077ZPH7_STYLE	A0A078A9H0_STYLE
molecular_function	GO:0005227	calcium activated cation channel activity	6	24	0.25	0.245166	0.849263	1	1	A0A077ZPE3_STYLE	A0A078ALV9_STYLE	A0A078BF80_STYLE	A0A078B9A6_STYLE	A0A078A9Z2_STYLE	A0A077ZXH3_STYLE
molecular_function	GO:0020037	heme binding	6	71	0.084507	0.000274611	0.999931	0.014	1	A0A078B0M5_STYLE	A0A078A2L8_STYLE	A0A077ZNK3_STYLE	A0A078AWU5_STYLE	A0A078BB46_STYLE	A0A078B9R1_STYLE
molecular_function	GO:0061630	ubiquitin protein ligase activity	6	21	0.285714	0.793925	0.359316	1	1	A0A078A3Q9_STYLE	A0A077ZPV2_STYLE	A0A077ZXQ1_STYLE	A0A078AAJ1_STYLE	A0A077ZXP6_STYLE	A0A078AVR1_STYLE
molecular_function	GO:0003950	NAD+ ADP-ribosyltransferase activity	6	29	0.206897	0.371709	0.780326	1	1	A0A078ABV7_STYLE	A0A077ZVI5_STYLE	A0A077ZVP2_STYLE	A0A078AXK8_STYLE	A0A078AQX9_STYLE	A0A078A9R4_STYLE
molecular_function	GO:0003779	actin binding	6	16	0.375	0.816795	0.343972	1	1	A0A078BB52_STYLE	A0A078ABW5_STYLE	A0A078ABK2_STYLE	A0A078AK82_STYLE	A0A078ANE2_STYLE	A0A077ZUM4_STYLE
molecular_function	GO:0000049	tRNA binding	5	18	0.277778	0.706796	0.493823	1	1	A0A078A0N0_STYLE	A0A077ZQ01_STYLE	A0A078AGW5_STYLE	A0A078B0L8_STYLE	A0A078A8A7_STYLE
molecular_function	GO:0046982	protein heterodimerization activity	5	32	0.15625	0.143232	0.935741	1	1	A0A078AJK7_STYLE	A0A078A9Q3_STYLE	A0A078ARS5_STYLE	A0A078AF29_STYLE	A0A078AHL5_STYLE
molecular_function	GO:0016307	phosphatidylinositol phosphate kinase activity	5	18	0.277778	0.816795	0.343972	1	1	A0A078AS44_STYLE	A0A077ZQS6_STYLE	A0A077ZXB4_STYLE	A0A078B4T9_STYLE	A0A078BDF2_STYLE
molecular_function	GO:0005506	iron ion binding	5	61	0.0819672	0.000404814	0.999906	0.025	1	A0A078B0M5_STYLE	A0A078A2L8_STYLE	A0A077ZNK3_STYLE	A0A078AWU5_STYLE	A0A078B9R1_STYLE
molecular_function	GO:0004553	hydrolase activity, hydrolyzing O-glycosyl compounds	5	39	0.128205	0.02092	0.988709	0.871	1	A0A078AFV1_STYLE	A0A078ANE3_STYLE	A0A077ZX90_STYLE	A0A078B170_STYLE	A0A078B944_STYLE
molecular_function	GO:0008237	metallopeptidase activity	5	33	0.151515	0.382771	0.709591	1	1	A0A078AH77_STYLE	A0A078BB60_STYLE	A0A078A635_STYLE	A0A078A5N2_STYLE	A0A078BAF2_STYLE
molecular_function	GO:0003824	catalytic activity	5	84	0.0595238	1.23961e-06	0.999999	0	1	A0A078ASX4_STYLE	A0A078AR68_STYLE	A0A078AYB0_STYLE	A0A078AN42_STYLE	A0A078A952_STYLE
molecular_function	GO:0003684	damaged DNA binding	5	12	0.416667	0.942695	0.163973	1	1	A0A078B7Z4_STYLE	A0A078AUD6_STYLE	A0A078AHU8_STYLE	A0A078AQA6_STYLE	A0A078AJE8_STYLE
molecular_function	GO:0050660	flavin adenine dinucleotide binding	5	23	0.217391	0.0294869	0.987419	0.962	1	A0A078B6H9_STYLE	A0A078B5N1_STYLE	A0A078APY9_STYLE	A0A077ZWR0_STYLE	A0A078B275_STYLE
molecular_function	GO:0051537	2 iron, 2 sulfur cluster binding	5	18	0.277778	0.706796	0.493823	1	1	A0A078APY9_STYLE	A0A077ZWR0_STYLE	A0A078AN11_STYLE	A0A078AQR8_STYLE	A0A078AJJ8_STYLE
molecular_function	GO:0003755	peptidyl-prolyl cis-trans isomerase activity	5	29	0.172414	0.219674	0.892287	1	1	A0A078B0N9_STYLE	A0A077ZY09_STYLE	A0A077ZRR2_STYLE	A0A078B524_STYLE	A0A077ZQD7_STYLE
molecular_function	GO:0140326	ATPase-coupled intramembrane lipid transporter activity	5	24	0.208333	0.408071	0.764634	1	1	A0A078A8Z3_STYLE	A0A078B349_STYLE	A0A078A0G8_STYLE	A0A077ZT32_STYLE	A0A078B3G5_STYLE
molecular_function	GO:0008233	peptidase activity	4	18	0.222222	0.173917	0.854912	1	1	A0A078ANT4_STYLE	A0A078AA43_STYLE	A0A078B6A9_STYLE	A0A078AAX1_STYLE
molecular_function	GO:0016853	isomerase activity	4	24	0.166667	0.0587773	0.966328	1	1	A0A078AZV2_STYLE	A0A078A0P8_STYLE	A0A078B8C4_STYLE	A0A078AZR9_STYLE
molecular_function	GO:0003678	DNA helicase activity	4	28	0.142857	0.0767342	0.96914	1	1	A0A078A6E1_STYLE	A0A078ALU9_STYLE	A0A078AQ99_STYLE	A0A078A880_STYLE
molecular_function	GO:0004707	MAP kinase activity	4	18	0.222222	0.506177	0.705181	1	1	A0A078BDA1_STYLE	A0A078ABS8_STYLE	A0A078A9R1_STYLE	A0A078B4F1_STYLE
molecular_function	GO:0004252	serine-type endopeptidase activity	4	16	0.25	0.618955	0.60642	1	1	A0A078ACW4_STYLE	A0A078A8S3_STYLE	A0A078B964_STYLE	A0A078A0F5_STYLE
molecular_function	GO:0016788	hydrolase activity, acting on ester bonds	4	17	0.235294	0.935331	0.0816534	1	1	A0A078BAB6_STYLE	A0A078B298_STYLE	A0A078AB64_STYLE	A0A078AM77_STYLE
molecular_function	GO:0003724	RNA helicase activity	4	22	0.181818	0.311149	0.845949	1	1	A0A078AYC5_STYLE	A0A077ZTL6_STYLE	A0A078AW66_STYLE	A0A078ACA3_STYLE
molecular_function	GO:0003899	DNA-directed 5'-3' RNA polymerase activity	4	26	0.153846	0.107713	0.958194	1	1	A0A078ACP8_STYLE	A0A078AMQ2_STYLE	A0A077ZZS3_STYLE	A0A077ZYN6_STYLE
molecular_function	GO:0016409	palmitoyltransferase activity	4	6	0.666667	0.847552	0.232853	1	1	A0A078A0B3_STYLE	A0A078BCJ3_STYLE	A0A078AVE7_STYLE	A0A078BBL0_STYLE
molecular_function	GO:0070122	isopeptidase activity	4	11	0.363636	0.880472	0.29524	1	1	A0A078AH77_STYLE	A0A078BB60_STYLE	A0A078A5N2_STYLE	A0A078BAF2_STYLE
molecular_function	GO:0004497	monooxygenase activity	4	51	0.0784314	0.000771533	0.999811	0.058	1	A0A078B0M5_STYLE	A0A078A2L8_STYLE	A0A077ZNK3_STYLE	A0A078AWU5_STYLE
molecular_function	GO:0016705	oxidoreductase activity, acting on paired donors, with incorporation or reduction of molecular oxygen	4	40	0.1	0.00219939	0.999414	0.186	1	A0A078B0M5_STYLE	A0A078A2L8_STYLE	A0A077ZNK3_STYLE	A0A078AWU5_STYLE
molecular_function	GO:0042162	telomeric DNA binding	4	7	0.571429	0.942695	0.163973	1	1	A0A078AC33_STYLE	A0A078AEB0_STYLE	A0A078AVL9_STYLE	A0A078AH67_STYLE
molecular_function	GO:0016286	small conductance calcium-activated potassium channel activity	4	26	0.153846	0.174468	0.92528	1	1	A0A078A862_STYLE	A0A078B7J1_STYLE	A0A078A4R3_STYLE	A0A078AG52_STYLE
molecular_function	GO:0031267	small GTPase binding	4	17	0.235294	0.561905	0.658213	1	1	A0A078AIH8_STYLE	A0A078ABX2_STYLE	A0A078A0P5_STYLE	A0A078AGW5_STYLE
molecular_function	GO:0030983	mismatched DNA binding	4	12	0.333333	0.836027	0.360873	1	1	A0A078AAE5_STYLE	A0A077ZR67_STYLE	A0A077ZQV7_STYLE	A0A078A956_STYLE
molecular_function	GO:0003697	single-stranded DNA binding	4	9	0.444444	0.882977	0.267542	1	1	A0A077ZQT6_STYLE	A0A078AMQ2_STYLE	A0A078A9K4_STYLE	A0A078AAX1_STYLE
molecular_function	GO:0016746	acyltransferase activity	3	15	0.2	0.0477912	0.968506	0.999	1	A0A077ZTB5_STYLE	A0A078AMV9_STYLE	A0A078ALH7_STYLE
molecular_function	GO:0003746	translation elongation factor activity	3	26	0.115385	0.0747202	0.976329	1	1	A0A078BDE6_STYLE	A0A078AQU9_STYLE	A0A078A3B4_STYLE
molecular_function	GO:0015297	antiporter activity	3	32	0.09375	0.00051676	0.99991	0.035	1	A0A077ZQM3_STYLE	A0A078ADG7_STYLE	A0A078B5U4_STYLE
molecular_function	GO:0042910	xenobiotic transmembrane transporter activity	3	32	0.09375	0.0767342	0.96914	1	1	A0A077ZQM3_STYLE	A0A078ADG7_STYLE	A0A078B5U4_STYLE
molecular_function	GO:0004527	exonuclease activity	3	22	0.136364	0.893072	0.175488	1	1	A0A078ASR3_STYLE	A0A078AZ39_STYLE	A0A078B6X5_STYLE
molecular_function	GO:0004222	metalloendopeptidase activity	3	17	0.176471	0.341787	0.843622	1	1	A0A078B2J5_STYLE	A0A078AXD3_STYLE	A0A078A2A3_STYLE
molecular_function	GO:0030170	pyridoxal phosphate binding	3	45	0.0666667	0.00131205	0.999752	0.111	1	A0A078A9X4_STYLE	A0A078B4T9_STYLE	A0A078A6P4_STYLE
molecular_function	GO:0051539	4 iron, 4 sulfur cluster binding	3	21	0.142857	0.182614	0.930072	1	1	A0A078AQR8_STYLE	A0A077ZP56_STYLE	A0A077ZYS1_STYLE
molecular_function	GO:0005198	structural molecule activity	3	10	0.3	2.58547e-06	0.999999	0	1	A0A078AR82_STYLE	A0A078A2J9_STYLE	A0A078AW43_STYLE
molecular_function	GO:0046983	protein dimerization activity	3	9	0.333333	0.353035	0.772047	1	1	A0A078AMD0_STYLE	A0A077ZVL6_STYLE	A0A078B587_STYLE
molecular_function	GO:0071949	FAD binding	3	34	0.0882353	0.0150021	0.996292	0.772	1	A0A078AJ33_STYLE	A0A078A4B1_STYLE	A0A078AA69_STYLE
molecular_function	GO:0003951	NAD+ kinase activity	3	14	0.214286	0.510272	0.728065	1	1	A0A078B7D6_STYLE	A0A077ZWE3_STYLE	A0A078AP90_STYLE
molecular_function	GO:0030544	Hsp70 protein binding	3	5	0.6	0.983666	0.106761	1	1	A0A078ANN8_STYLE	A0A078ARM2_STYLE	A0A078A1H2_STYLE
molecular_function	GO:0018024	histone-lysine N-methyltransferase activity	3	6	0.5	0.881943	0.32922	1	1	A0A077ZXM4_STYLE	A0A077ZVI6_STYLE	A0A077ZW51_STYLE
molecular_function	GO:0008173	RNA methyltransferase activity	3	6	0.5	0.897677	0.206075	1	1	A0A078B8H6_STYLE	A0A078AYD3_STYLE	A0A077ZU81_STYLE
molecular_function	GO:0004017	adenylate kinase activity	3	10	0.3	0.768655	0.48384	1	1	A0A078APF7_STYLE	A0A078AFR0_STYLE	A0A078AEA2_STYLE
molecular_function	GO:0009002	serine-type D-Ala-D-Ala carboxypeptidase activity	3	6	0.5	0.9608	0.174322	1	1	A0A077ZVE0_STYLE	A0A078AZ93_STYLE	A0A078ADF2_STYLE
molecular_function	GO:0008194	UDP-glycosyltransferase activity	3	12	0.25	0.500449	0.67651	1	1	A0A078AFS2_STYLE	A0A078AQ10_STYLE	A0A078AJH3_STYLE
molecular_function	GO:0004525	ribonuclease III activity	3	8	0.375	0.881943	0.32922	1	1	A0A078AAA4_STYLE	A0A077ZWZ5_STYLE	A0A078B512_STYLE
molecular_function	GO:0004143	diacylglycerol kinase activity	3	4	0.75	0.995906	0.0525045	1	1	A0A077ZSX7_STYLE	A0A078B7D6_STYLE	A0A078AP90_STYLE
[truncated: 671 more rows]
[truncated: 710 more columns]

## Sheet: polyQ⁄N
GO domain	GO ID	GO term	polyQ⁄N protein	total number	number / total	raw p-value under-representation	raw p-value over-representation	FWER under-representation	FWER over-representation	Gene Name
[truncated: 1,787 more rows]
[truncated: 2,355 more columns]

[truncated: 19 more sheets: polyN, polyY, polyW, polyC, polyP, polyA, polyS, polyT, polyD, polyE, polyG, polyF, polyH, polyI, polyL, polyV, polyM, polyR, polyK]
