# Supplementary material for: Noncanonical usage of stop codons in ciliates expands proteins with structurally flexible Q-rich motifs
Source: eLife. 2024 Feb 23;12:RP91405. doi: 10.7554/eLife.91405 (PMC10942620; doi:10.7554/eLife.91405)
Supplement: Figure 6—source data 22. — The percentages and numbers of SCD and polyX proteins in our search that belong to each indicated Gene Ontology (GO) group are shown. GOfuncR (Huttenhower et al., 2009) was applied for GO enrichment and statistical analysis. The p values adjusted according to the Family-wise error rate (FWER) are shown. The overrepresented GO groups (adjusted p-values ≤0.001) are highlighted in red font. [file elife-91405-fig6-data22.xlsx]

## Sheet: SCD
GO domain	GO ID	GO term	SCD protein	total number	number / total	raw p-value under-representation	raw p-value over-representation	FWER under-representation	FWER over-representation	Gene Name
biological_process	GO:0007018	microtubule-based movement	65	90	0.722222	1	4.88285e-10	1	0	A0A0V0R4J0_PSEPJ	A0A0V0QFE8_PSEPJ	A0A0V0QP64_PSEPJ	A0A0V0QTG2_PSEPJ	A0A0V0QLA6_PSEPJ	A0A0V0QJ43_PSEPJ	A0A0V0QSU9_PSEPJ	A0A0V0QMH8_PSEPJ	A0A0V0QAM2_PSEPJ	A0A0V0QFZ5_PSEPJ	A0A0V0R306_PSEPJ	A0A0V0QUM1_PSEPJ	A0A0V0QN11_PSEPJ	A0A0V0QJG1_PSEPJ	A0A0V0QZI1_PSEPJ	A0A0V0QFV8_PSEPJ	A0A0V0QD95_PSEPJ	A0A0V0QJD0_PSEPJ	A0A0V0QNR0_PSEPJ	A0A0V0R5C7_PSEPJ	A0A0V0QMC7_PSEPJ	A0A0V0R9A4_PSEPJ	A0A0V0QCS1_PSEPJ	A0A0V0R299_PSEPJ	A0A0V0QJ66_PSEPJ	A0A0V0QMX9_PSEPJ	A0A0V0QIB3_PSEPJ	A0A0V0QBB7_PSEPJ	A0A0V0R7R2_PSEPJ	A0A0V0QHI1_PSEPJ	A0A0V0R309_PSEPJ	A0A0V0QKF1_PSEPJ	A0A0V0QUE8_PSEPJ	A0A0V0QU10_PSEPJ	A0A0V0R2F0_PSEPJ	A0A0V0QRQ1_PSEPJ	A0A0V0QL07_PSEPJ	A0A0V0Q7A4_PSEPJ	A0A0V0QXA9_PSEPJ	A0A0V0QF29_PSEPJ
biological_process	GO:0007017	microtubule-based process	3	14	0.214286	1	2.38718e-08	1	0	A0A0V0Q9P2_PSEPJ	A0A0V0QNK3_PSEPJ	A0A0V0R5P9_PSEPJ
biological_process	GO:0007165	signal transduction	12	20	0.6	0.999973	6.13716e-05	1	0.004	A0A0V0R3U8_PSEPJ	A0A0V0R040_PSEPJ	A0A0V0R258_PSEPJ	A0A0V0QM70_PSEPJ	A0A0V0QS58_PSEPJ	A0A0V0QGN0_PSEPJ	A0A0V0QDC5_PSEPJ	A0A0V0R375_PSEPJ	A0A0V0QWM1_PSEPJ	A0A0V0QFU3_PSEPJ	A0A0V0R076_PSEPJ	A0A0V0QIW0_PSEPJ
biological_process	GO:0050896	response to stimulus	1	2	0.5	0.999952	8.62957e-05	1	0.005	A0A0V0QWS9_PSEPJ
biological_process	GO:0035556	intracellular signal transduction	12	21	0.571429	0.999754	0.000592332	1	0.068	A0A0V0QKL5_PSEPJ	A0A0V0QXV2_PSEPJ	A0A0V0R323_PSEPJ	A0A0V0R5W4_PSEPJ	A0A0V0Q7J4_PSEPJ	A0A0V0QX96_PSEPJ	A0A0V0QLI0_PSEPJ	A0A0V0R327_PSEPJ	A0A0V0R262_PSEPJ	A0A0V0QCX9_PSEPJ	A0A0V0R8K3_PSEPJ	A0A0V0QPD2_PSEPJ
biological_process	GO:0007155	cell adhesion	15	20	0.75	0.99973	0.00140845	1	0.161	A0A0V0QJB5_PSEPJ	A0A0V0QMC4_PSEPJ	A0A0V0R9X2_PSEPJ	A0A0V0QGK3_PSEPJ	A0A0V0QR24_PSEPJ	A0A0V0QWD4_PSEPJ	A0A0V0QD34_PSEPJ	A0A0V0QMB5_PSEPJ	A0A0V0QU17_PSEPJ	A0A0V0QQD7_PSEPJ	A0A0V0QAB3_PSEPJ	A0A0V0QLG8_PSEPJ	A0A0V0QQG0_PSEPJ	A0A0V0R2G9_PSEPJ	A0A0V0QW01_PSEPJ
biological_process	GO:0018200	peptidyl-glutamic acid modification	38	65	0.584615	0.999137	0.00188913	1	0.241	A0A0V0R0R7_PSEPJ	A0A0V0QA10_PSEPJ	A0A0V0R5S8_PSEPJ	A0A0V0QKI5_PSEPJ	A0A0V0R4E0_PSEPJ	A0A0V0QGF0_PSEPJ	A0A0V0QD55_PSEPJ	A0A0V0R8G0_PSEPJ	A0A0V0QLL6_PSEPJ	A0A0V0QND1_PSEPJ	A0A0V0QDP9_PSEPJ	A0A0V0QHD7_PSEPJ	A0A0V0QHI4_PSEPJ	A0A0V0R905_PSEPJ	A0A0V0QJR6_PSEPJ	A0A0V0QPI4_PSEPJ	A0A0V0QHN1_PSEPJ	A0A0V0QKK6_PSEPJ	A0A0V0QG61_PSEPJ	A0A0V0R4K6_PSEPJ	A0A0V0Q8D1_PSEPJ	A0A0V0QK84_PSEPJ	A0A0V0QPL4_PSEPJ	A0A0V0QAT2_PSEPJ	A0A0V0QA24_PSEPJ	A0A0V0Q9L4_PSEPJ	A0A0V0QT40_PSEPJ	A0A0V0QRM7_PSEPJ	A0A0V0QIG2_PSEPJ	A0A0V0QVV0_PSEPJ	A0A0V0QLL2_PSEPJ	A0A0V0QDQ8_PSEPJ	A0A0V0QLC2_PSEPJ	A0A0V0QM72_PSEPJ	A0A0V0QXU6_PSEPJ	A0A0V0QKS7_PSEPJ	A0A0V0R8L8_PSEPJ	A0A0V0QHP6_PSEPJ
biological_process	GO:0006259	DNA metabolic process	1	1	1	0.998349	0.0031703	1	0.328	A0A0V0QRD2_PSEPJ
biological_process	GO:0046907	intracellular transport	0	1	0	0.997368	0.00467832	1	0.501
biological_process	GO:0048017	inositol lipid-mediated signaling	2	2	1	0.998813	0.00718291	1	0.62	A0A0V0Q958_PSEPJ	A0A0V0QHW6_PSEPJ
biological_process	GO:0006261	DNA-dependent DNA replication	0	1	0	0.998813	0.00718291	1	0.62
biological_process	GO:0006270	DNA replication initiation	5	5	1	1	0.00980508	1	0.826	A0A0V0QFR0_PSEPJ	A0A0V0R6T9_PSEPJ	A0A0V0R4X6_PSEPJ	A0A0V0QWP6_PSEPJ	A0A0V0Q838_PSEPJ
biological_process	GO:0016192	vesicle-mediated transport	24	49	0.489796	0.9935	0.0115733	1	0.857	A0A0V0QF28_PSEPJ	A0A0V0Q9L1_PSEPJ	A0A0V0QKN6_PSEPJ	A0A0V0RA51_PSEPJ	A0A0V0QJU3_PSEPJ	A0A0V0R6K0_PSEPJ	A0A0V0QX87_PSEPJ	A0A0V0QM88_PSEPJ	A0A0V0QDH1_PSEPJ	A0A0V0QAI9_PSEPJ	A0A0V0QI45_PSEPJ	A0A0V0R9K4_PSEPJ	A0A0V0QIL4_PSEPJ	A0A0V0QXX6_PSEPJ	A0A0V0R9N0_PSEPJ	A0A0V0R6D0_PSEPJ	A0A0V0QYP5_PSEPJ	A0A0V0QAQ0_PSEPJ	A0A0V0QVK7_PSEPJ	A0A0V0R0I6_PSEPJ	A0A0V0QP57_PSEPJ	A0A0V0R701_PSEPJ	A0A0V0QKR2_PSEPJ	A0A0V0R8P4_PSEPJ
biological_process	GO:0006886	intracellular protein transport	25	45	0.555556	0.993337	0.0123402	1	0.863	A0A0V0QF28_PSEPJ	A0A0V0QNL9_PSEPJ	A0A0V0QPZ9_PSEPJ	A0A0V0RA51_PSEPJ	A0A0V0QLW2_PSEPJ	A0A0V0QJU3_PSEPJ	A0A0V0R6K0_PSEPJ	A0A0V0QX87_PSEPJ	A0A0V0R5X8_PSEPJ	A0A0V0QD52_PSEPJ	A0A0V0QAV2_PSEPJ	A0A0V0QUW2_PSEPJ	A0A0V0R9B1_PSEPJ	A0A0V0R0M2_PSEPJ	A0A0V0QAI9_PSEPJ	A0A0V0QI45_PSEPJ	A0A0V0QXX6_PSEPJ	A0A0V0R9N0_PSEPJ	A0A0V0QYP5_PSEPJ	A0A0V0QAQ0_PSEPJ	A0A0V0QVK7_PSEPJ	A0A0V0Q9T2_PSEPJ	A0A0V0R0I6_PSEPJ	A0A0V0Q875_PSEPJ	A0A0V0R8P4_PSEPJ
biological_process	GO:0060285	cilium-dependent cell motility	7	8	0.875	0.997429	0.0142447	1	0.887	A0A0V0QFV8_PSEPJ	A0A0V0R299_PSEPJ	A0A0V0QHI1_PSEPJ	A0A0V0R598_PSEPJ	A0A0V0QID3_PSEPJ	A0A0V0QA36_PSEPJ	A0A0V0QCX7_PSEPJ
biological_process	GO:0015914	phospholipid transport	10	14	0.714286	0.996446	0.0162547	1	0.904	A0A0V0QY26_PSEPJ	A0A0V0QBS3_PSEPJ	A0A0V0QAH2_PSEPJ	A0A0V0QKE1_PSEPJ	A0A0V0QS59_PSEPJ	A0A0V0QCL3_PSEPJ	A0A0V0R5Q7_PSEPJ	A0A0V0QNV9_PSEPJ	A0A0V0R9N8_PSEPJ	A0A0V0QQR2_PSEPJ
biological_process	GO:0048870	cell motility	1	2	0.5	0.996446	0.0162547	1	0.904	A0A0V0QKM9_PSEPJ
biological_process	GO:0006298	mismatch repair	6	7	0.857143	0.998466	0.0179537	1	0.945	A0A0V0QSZ9_PSEPJ	A0A0V0QKW8_PSEPJ	A0A0V0QI97_PSEPJ	A0A0V0QB64_PSEPJ	A0A0V0QVQ6_PSEPJ	A0A0V0QXZ8_PSEPJ
biological_process	GO:0006464	cellular protein modification process	6	15	0.4	0.982977	0.023799	1	0.976	A0A0V0QW12_PSEPJ	A0A0V0QG27_PSEPJ	A0A0V0QFK5_PSEPJ	A0A0V0QBJ4_PSEPJ	A0A0V0R635_PSEPJ	A0A0V0QNE1_PSEPJ
biological_process	GO:0006996	organelle organization	3	5	0.6	0.983551	0.0242514	1	0.976	A0A0V0R532_PSEPJ	A0A0V0QXU2_PSEPJ	A0A0V0QWE9_PSEPJ
biological_process	GO:0016579	protein deubiquitination	21	37	0.567568	0.988739	0.0256388	1	0.991	A0A0V0QWS1_PSEPJ	A0A0V0R861_PSEPJ	A0A0V0QTT0_PSEPJ	A0A0V0QIR7_PSEPJ	A0A0V0QDE8_PSEPJ	A0A0V0QRX1_PSEPJ	A0A0V0R1F7_PSEPJ	A0A0V0QCA4_PSEPJ	A0A0V0QQU1_PSEPJ	A0A0V0QJV1_PSEPJ	A0A0V0R3Q2_PSEPJ	A0A0V0QRR5_PSEPJ	A0A0V0QPL4_PSEPJ	A0A0V0QSH0_PSEPJ	A0A0V0QII5_PSEPJ	A0A0V0QD41_PSEPJ	A0A0V0R919_PSEPJ	A0A0V0QNK7_PSEPJ	A0A0V0QKA2_PSEPJ	A0A0V0QU96_PSEPJ	A0A0V0QFE9_PSEPJ
biological_process	GO:0006281	DNA repair	19	36	0.527778	0.983918	0.0288068	1	0.992	A0A0V0QF69_PSEPJ	A0A0V0R117_PSEPJ	A0A0V0R376_PSEPJ	A0A0V0QX24_PSEPJ	A0A0V0QTM0_PSEPJ	A0A0V0Q7D8_PSEPJ	A0A0V0QUE4_PSEPJ	A0A0V0QEH0_PSEPJ	A0A0V0QBJ0_PSEPJ	A0A0V0QA07_PSEPJ	A0A0V0R1S3_PSEPJ	A0A0V0QPC8_PSEPJ	A0A0V0QZ54_PSEPJ	A0A0V0QQH7_PSEPJ	A0A0V0QPF0_PSEPJ	A0A0V0QSB1_PSEPJ	A0A0V0QEJ9_PSEPJ	A0A0V0QS78_PSEPJ	A0A0V0R2W9_PSEPJ
biological_process	GO:0048015	phosphatidylinositol-mediated signaling	8	11	0.727273	0.994511	0.0276341	1	0.992	A0A0V0QWY4_PSEPJ	A0A0V0QWG7_PSEPJ	A0A0V0QTN7_PSEPJ	A0A0V0QDM5_PSEPJ	A0A0V0QZD8_PSEPJ	A0A0V0QSR7_PSEPJ	A0A0V0QGP0_PSEPJ	A0A0V0R219_PSEPJ
biological_process	GO:0009190	cyclic nucleotide biosynthetic process	8	11	0.727273	0.994511	0.0276341	1	0.992	A0A0V0QXV2_PSEPJ	A0A0V0R5W4_PSEPJ	A0A0V0Q7J4_PSEPJ	A0A0V0QX96_PSEPJ	A0A0V0R327_PSEPJ	A0A0V0QCX9_PSEPJ	A0A0V0R8K3_PSEPJ	A0A0V0QPD2_PSEPJ
biological_process	GO:0006351	transcription, DNA-templated	11	23	0.478261	0.981092	0.0328143	1	0.994	A0A0V0RA95_PSEPJ	A0A0V0QK61_PSEPJ	A0A0V0R4E0_PSEPJ	A0A0V0Q8D7_PSEPJ	A0A0V0QN63_PSEPJ	A0A0V0QJK2_PSEPJ	A0A0V0QPW9_PSEPJ	A0A0V0QMZ9_PSEPJ	A0A0V0QR74_PSEPJ	A0A0V0R2W9_PSEPJ	A0A0V0R1Z1_PSEPJ
biological_process	GO:0000160	phosphorelay signal transduction system	11	17	0.647059	0.990338	0.0323799	1	0.994	A0A0V0QXJ5_PSEPJ	A0A0V0Q8L5_PSEPJ	A0A0V0QS98_PSEPJ	A0A0V0QAM1_PSEPJ	A0A0V0QKS2_PSEPJ	A0A0V0QSY1_PSEPJ	A0A0V0QUA0_PSEPJ	A0A0V0QJ31_PSEPJ	A0A0V0QXA3_PSEPJ	A0A0V0R8G8_PSEPJ	A0A0V0QUT9_PSEPJ
biological_process	GO:0006357	regulation of transcription by RNA polymerase II	7	11	0.636364	0.991429	0.0316229	1	0.994	A0A0V0QX95_PSEPJ	A0A0V0R1G8_PSEPJ	A0A0V0QCA6_PSEPJ	A0A0V0R1E8_PSEPJ	A0A0V0QDP3_PSEPJ	A0A0V0R4D9_PSEPJ	A0A0V0QL22_PSEPJ
biological_process	GO:0006974	cellular response to DNA damage stimulus	1	3	0.333333	0.980033	0.0347248	1	0.994	A0A0V0R2L0_PSEPJ
biological_process	GO:0006869	lipid transport	1	3	0.333333	0.990338	0.0323799	1	0.994	A0A0V0QWJ7_PSEPJ
biological_process	GO:0005975	carbohydrate metabolic process	25	57	0.438596	0.49967	0.586645	1	1	A0A0V0QIF8_PSEPJ	A0A0V0QX52_PSEPJ	A0A0V0QQY3_PSEPJ	A0A0V0QL04_PSEPJ	A0A0V0QK07_PSEPJ	A0A0V0QPV2_PSEPJ	A0A0V0QJ53_PSEPJ	A0A0V0R946_PSEPJ	A0A0V0QEP5_PSEPJ	A0A0V0QRG2_PSEPJ	A0A0V0QLZ6_PSEPJ	A0A0V0Q7R3_PSEPJ	A0A0V0R6D8_PSEPJ	A0A0V0QM48_PSEPJ	A0A0V0QF76_PSEPJ	A0A0V0QXR8_PSEPJ	A0A0V0QEI3_PSEPJ	A0A0V0QPJ3_PSEPJ	A0A0V0R127_PSEPJ	A0A0V0QKY2_PSEPJ	A0A0V0QK83_PSEPJ	A0A0V0R6W6_PSEPJ	A0A0V0QF27_PSEPJ	A0A0V0QSP8_PSEPJ	A0A0V0QCW2_PSEPJ
biological_process	GO:0006511	ubiquitin-dependent protein catabolic process	23	53	0.433962	0.730952	0.354162	1	1	A0A0V0QWS1_PSEPJ	A0A0V0QJU5_PSEPJ	A0A0V0R861_PSEPJ	A0A0V0QIR7_PSEPJ	A0A0V0QDE8_PSEPJ	A0A0V0QRX1_PSEPJ	A0A0V0R0B9_PSEPJ	A0A0V0QI55_PSEPJ	A0A0V0R1F7_PSEPJ	A0A0V0QCA4_PSEPJ	A0A0V0QQU1_PSEPJ	A0A0V0QN28_PSEPJ	A0A0V0R182_PSEPJ	A0A0V0QJV1_PSEPJ	A0A0V0R3Q2_PSEPJ	A0A0V0QSH0_PSEPJ	A0A0V0QD41_PSEPJ	A0A0V0R919_PSEPJ	A0A0V0QWL9_PSEPJ	A0A0V0QNK7_PSEPJ	A0A0V0QKA2_PSEPJ	A0A0V0QU96_PSEPJ	A0A0V0QFE9_PSEPJ
biological_process	GO:0006629	lipid metabolic process	19	55	0.345455	0.0394975	0.97344	0.994	1	A0A0V0QKL5_PSEPJ	A0A0V0QHQ3_PSEPJ	A0A0V0Q8U4_PSEPJ	A0A0V0R0L6_PSEPJ	A0A0V0QRE1_PSEPJ	A0A0V0QS53_PSEPJ	A0A0V0QWR1_PSEPJ	A0A0V0R6P7_PSEPJ	A0A0V0QJU6_PSEPJ	A0A0V0QY93_PSEPJ	A0A0V0QRG2_PSEPJ	A0A0V0QCL0_PSEPJ	A0A0V0QD83_PSEPJ	A0A0V0Q9E1_PSEPJ	A0A0V0QSS7_PSEPJ	A0A0V0QVH0_PSEPJ	A0A0V0QZM3_PSEPJ	A0A0V0QMM5_PSEPJ	A0A0V0R0I8_PSEPJ
biological_process	GO:0006364	rRNA processing	16	40	0.4	0.509903	0.601483	1	1	A0A0V0QGT5_PSEPJ	A0A0V0QS33_PSEPJ	A0A0V0R7P6_PSEPJ	A0A0V0QEC5_PSEPJ	A0A0V0R1H9_PSEPJ	A0A0V0QSE8_PSEPJ	A0A0V0QK53_PSEPJ	A0A0V0QC95_PSEPJ	A0A0V0QDU7_PSEPJ	A0A0V0QFY1_PSEPJ	A0A0V0R4F2_PSEPJ	A0A0V0QHF7_PSEPJ	A0A0V0R032_PSEPJ	A0A0V0R2A3_PSEPJ	A0A0V0QMM6_PSEPJ	A0A0V0R8V0_PSEPJ
biological_process	GO:0015031	protein transport	15	43	0.348837	0.949087	0.0737089	1	1	A0A0V0R4T6_PSEPJ	A0A0V0QKM6_PSEPJ	A0A0V0QTY4_PSEPJ	A0A0V0R004_PSEPJ	A0A0V0QEV3_PSEPJ	A0A0V0R7N2_PSEPJ	A0A0V0QZ04_PSEPJ	A0A0V0QWJ8_PSEPJ	A0A0V0QL56_PSEPJ	A0A0V0QDF5_PSEPJ	A0A0V0R0V8_PSEPJ	A0A0V0QFK5_PSEPJ	A0A0V0R1B0_PSEPJ	A0A0V0QKU1_PSEPJ	A0A0V0R635_PSEPJ
biological_process	GO:0006260	DNA replication	14	32	0.4375	0.978412	0.0426911	1	1	A0A0V0QBM9_PSEPJ	A0A0V0Q7D8_PSEPJ	A0A0V0Q8F2_PSEPJ	A0A0V0QFC5_PSEPJ	A0A0V0R1M1_PSEPJ	A0A0V0R3W4_PSEPJ	A0A0V0R9N3_PSEPJ	A0A0V0R5M4_PSEPJ	A0A0V0QSB2_PSEPJ	A0A0V0QZ54_PSEPJ	A0A0V0QKP9_PSEPJ	A0A0V0QYH9_PSEPJ	A0A0V0QTJ5_PSEPJ	A0A0V0QZL4_PSEPJ
biological_process	GO:0006397	mRNA processing	14	23	0.608696	0.298598	0.783803	1	1	A0A0V0QCB8_PSEPJ	A0A0V0QIA0_PSEPJ	A0A0V0QNC7_PSEPJ	A0A0V0R3M0_PSEPJ	A0A0V0QUG5_PSEPJ	A0A0V0QKW9_PSEPJ	A0A0V0QWZ4_PSEPJ	A0A0V0QRU1_PSEPJ	A0A0V0QGU0_PSEPJ	A0A0V0R2P2_PSEPJ	A0A0V0QQW8_PSEPJ	A0A0V0QJS5_PSEPJ	A0A0V0R8K3_PSEPJ	A0A0V0R4C6_PSEPJ
biological_process	GO:0006412	translation	11	94	0.117021	3.34814e-07	1	0	1	A0A0V0QA30_PSEPJ	A0A0V0QBZ4_PSEPJ	A0A0V0QH46_PSEPJ	A0A0V0QXA5_PSEPJ	A0A0V0QRT0_PSEPJ	A0A0V0QB36_PSEPJ	A0A0V0QZJ0_PSEPJ	A0A0V0QC84_PSEPJ	A0A0V0QU00_PSEPJ	A0A0V0R7S2_PSEPJ	A0A0V0QFW5_PSEPJ
biological_process	GO:0006457	protein folding	11	45	0.244444	0.0106014	0.995579	0.732	1	A0A0V0QIA0_PSEPJ	A0A0V0QQD1_PSEPJ	A0A0V0R254_PSEPJ	A0A0V0QFN1_PSEPJ	A0A0V0R562_PSEPJ	A0A0V0R490_PSEPJ	A0A0V0QGI1_PSEPJ	A0A0V0R821_PSEPJ	A0A0V0QKB2_PSEPJ	A0A0V0QIJ0_PSEPJ	A0A0V0R085_PSEPJ
biological_process	GO:0060271	cilium assembly	9	18	0.5	0.975396	0.0501643	1	1	A0A0V0R1B1_PSEPJ	A0A0V0R9J9_PSEPJ	A0A0V0QQX0_PSEPJ	A0A0V0Q8D4_PSEPJ	A0A0V0QRB5_PSEPJ	A0A0V0QDI0_PSEPJ	A0A0V0QZ78_PSEPJ	A0A0V0QSF3_PSEPJ	A0A0V0QIN4_PSEPJ
biological_process	GO:0007049	cell cycle	8	16	0.5	0.961683	0.0693167	1	1	A0A0V0Q8P8_PSEPJ	A0A0V0QIS9_PSEPJ	A0A0V0R6T9_PSEPJ	A0A0V0QG24_PSEPJ	A0A0V0QEQ2_PSEPJ	A0A0V0QWP6_PSEPJ	A0A0V0Q838_PSEPJ	A0A0V0QNR1_PSEPJ
biological_process	GO:0006355	regulation of transcription, DNA-templated	8	17	0.470588	0.972296	0.0588376	1	1	A0A0V0QH89_PSEPJ	A0A0V0Q8C7_PSEPJ	A0A0V0R1U9_PSEPJ	A0A0V0QUU7_PSEPJ	A0A0V0QUA0_PSEPJ	A0A0V0QFQ1_PSEPJ	A0A0V0QFW7_PSEPJ	A0A0V0Q9G9_PSEPJ
biological_process	GO:0006139	nucleobase-containing compound metabolic process	7	14	0.5	0.42978	0.611279	1	1	A0A0V0Q865_PSEPJ	A0A0V0QTW7_PSEPJ	A0A0V0QD37_PSEPJ	A0A0V0QF23_PSEPJ	A0A0V0R685_PSEPJ	A0A0V0QMG7_PSEPJ	A0A0V0QLW4_PSEPJ
biological_process	GO:0016567	protein ubiquitination	7	14	0.5	0.931252	0.13614	1	1	A0A0V0R0H3_PSEPJ	A0A0V0R5H6_PSEPJ	A0A0V0R2G4_PSEPJ	A0A0V0QZ87_PSEPJ	A0A0V0R0B9_PSEPJ	A0A0V0R7E1_PSEPJ	A0A0V0QWL9_PSEPJ
biological_process	GO:0006396	RNA processing	7	18	0.388889	0.192936	0.848415	1	1	A0A0V0QEJ3_PSEPJ	A0A0V0QTZ3_PSEPJ	A0A0V0QIS1_PSEPJ	A0A0V0QEQ1_PSEPJ	A0A0V0QNF9_PSEPJ	A0A0V0QFW0_PSEPJ	A0A0V0R875_PSEPJ
biological_process	GO:0016042	lipid catabolic process	6	11	0.545455	0.700891	0.505339	1	1	A0A0V0Q958_PSEPJ	A0A0V0R209_PSEPJ	A0A0V0R5U5_PSEPJ	A0A0V0R262_PSEPJ	A0A0V0R966_PSEPJ	A0A0V0QHW6_PSEPJ
biological_process	GO:0046854	phosphatidylinositol phosphate biosynthetic process	6	10	0.6	0.947766	0.160903	1	1	A0A0V0QWG7_PSEPJ	A0A0V0QTN7_PSEPJ	A0A0V0QDM5_PSEPJ	A0A0V0QZD8_PSEPJ	A0A0V0QSR7_PSEPJ	A0A0V0R219_PSEPJ
biological_process	GO:0051301	cell division	6	13	0.461538	0.700891	0.505339	1	1	A0A0V0Q8P8_PSEPJ	A0A0V0R705_PSEPJ	A0A0V0QN14_PSEPJ	A0A0V0Q853_PSEPJ	A0A0V0QNR1_PSEPJ	A0A0V0QUD9_PSEPJ
biological_process	GO:0009058	biosynthetic process	6	22	0.272727	3.97562e-05	0.999975	0.002	1	A0A0V0QTN9_PSEPJ	A0A0V0QIA2_PSEPJ	A0A0V0Q8S1_PSEPJ	A0A0V0QB53_PSEPJ	A0A0V0QRD5_PSEPJ	A0A0V0Q7T6_PSEPJ
biological_process	GO:0006749	glutathione metabolic process	5	25	0.2	0.0438257	0.98386	0.998	1	A0A0V0QB23_PSEPJ	A0A0V0QQ70_PSEPJ	A0A0V0QGN7_PSEPJ	A0A0V0Q9Y2_PSEPJ	A0A0V0QC97_PSEPJ
biological_process	GO:0006310	DNA recombination	5	8	0.625	0.945587	0.1525	1	1	A0A0V0Q8F2_PSEPJ	A0A0V0R690_PSEPJ	A0A0V0QIM7_PSEPJ	A0A0V0QZ54_PSEPJ	A0A0V0R3H2_PSEPJ
biological_process	GO:0006031	chitin biosynthetic process	5	7	0.714286	0.982046	0.0931294	1	1	A0A0V0QS23_PSEPJ	A0A0V0Q8A3_PSEPJ	A0A0V0QVN7_PSEPJ	A0A0V0R138_PSEPJ	A0A0V0QAI6_PSEPJ
biological_process	GO:0032259	methylation	5	21	0.238095	0.0285487	0.987753	0.956	1	A0A0V0Q844_PSEPJ	A0A0V0QKW3_PSEPJ	A0A0V0QT69_PSEPJ	A0A0V0QPD4_PSEPJ	A0A0V0QS78_PSEPJ
biological_process	GO:0042254	ribosome biogenesis	5	19	0.263158	0.224092	0.840096	1	1	A0A0V0R7S6_PSEPJ	A0A0V0QL15_PSEPJ	A0A0V0QDK9_PSEPJ	A0A0V0R9H8_PSEPJ	A0A0V0R875_PSEPJ
biological_process	GO:0046856	phosphatidylinositol dephosphorylation	5	6	0.833333	0.99612	0.0394325	1	1	A0A0V0QX60_PSEPJ	A0A0V0QI79_PSEPJ	A0A0V0QRH2_PSEPJ	A0A0V0QTM6_PSEPJ	A0A0V0QE67_PSEPJ
biological_process	GO:0006606	protein import into nucleus	5	8	0.625	0.952273	0.1688	1	1	A0A0V0QGY3_PSEPJ	A0A0V0QGV2_PSEPJ	A0A0V0QMV5_PSEPJ	A0A0V0QBB1_PSEPJ	A0A0V0QHZ0_PSEPJ
biological_process	GO:0006099	tricarboxylic acid cycle	5	15	0.333333	0.411744	0.776859	1	1	A0A0V0QER3_PSEPJ	A0A0V0QRX3_PSEPJ	A0A0V0QY64_PSEPJ	A0A0V0QHH2_PSEPJ	A0A0V0QS99_PSEPJ
biological_process	GO:0008380	RNA splicing	5	11	0.454545	0.0455205	0.976986	0.998	1	A0A0V0R3M0_PSEPJ	A0A0V0QUG5_PSEPJ	A0A0V0QWF7_PSEPJ	A0A0V0QJS5_PSEPJ	A0A0V0R8K3_PSEPJ
biological_process	GO:0001522	pseudouridine synthesis	5	9	0.555556	0.760351	0.459267	1	1	A0A0V0QEC5_PSEPJ	A0A0V0R7K0_PSEPJ	A0A0V0QF12_PSEPJ	A0A0V0R8V0_PSEPJ	A0A0V0QZ89_PSEPJ
biological_process	GO:0016226	iron-sulfur cluster assembly	4	13	0.307692	0.286009	0.872	1	1	A0A0V0QF69_PSEPJ	A0A0V0QUB9_PSEPJ	A0A0V0QPN7_PSEPJ	A0A0V0R881_PSEPJ
biological_process	GO:0006325	chromatin organization	4	10	0.4	0.805543	0.305601	1	1	A0A0V0QU76_PSEPJ	A0A0V0QMD2_PSEPJ	A0A0V0QEF9_PSEPJ	A0A0V0QMZ9_PSEPJ
biological_process	GO:0006289	nucleotide-excision repair	4	8	0.5	0.8312	0.399116	1	1	A0A0V0R6X8_PSEPJ	A0A0V0QYY2_PSEPJ	A0A0V0Q8P5_PSEPJ	A0A0V0Q9G1_PSEPJ
biological_process	GO:0000398	mRNA splicing, via spliceosome	4	24	0.166667	0.0162227	0.993706	0.828	1	A0A0V0QGX3_PSEPJ	A0A0V0QTM0_PSEPJ	A0A0V0QIY9_PSEPJ	A0A0V0QML2_PSEPJ
biological_process	GO:0016559	peroxisome fission	4	5	0.8	0.990195	0.0845926	1	1	A0A0V0R4B9_PSEPJ	A0A0V0Q955_PSEPJ	A0A0V0QTN1_PSEPJ	A0A0V0QDL4_PSEPJ
biological_process	GO:0030163	protein catabolic process	4	11	0.363636	0.416663	0.664122	1	1	A0A0V0QZL6_PSEPJ	A0A0V0QIS0_PSEPJ	A0A0V0R016_PSEPJ	A0A0V0R6E2_PSEPJ
biological_process	GO:0032012	regulation of ARF protein signal transduction	4	5	0.8	0.990195	0.0845926	1	1	A0A0V0QXJ9_PSEPJ	A0A0V0R8Y1_PSEPJ	A0A0V0R697_PSEPJ	A0A0V0R8N9_PSEPJ
biological_process	GO:0006520	cellular amino acid metabolic process	4	10	0.4	0.0409115	0.975783	0.994	1	A0A0V0R9C2_PSEPJ	A0A0V0QB53_PSEPJ	A0A0V0R6Z0_PSEPJ	A0A0V0QEV9_PSEPJ
biological_process	GO:0003341	cilium movement	4	6	0.666667	0.904717	0.239649	1	1	A0A0V0QM80_PSEPJ	A0A0V0QKT2_PSEPJ	A0A0V0QCZ0_PSEPJ	A0A0V0QDI0_PSEPJ
biological_process	GO:0006888	endoplasmic reticulum to Golgi vesicle-mediated transport	4	10	0.4	0.540733	0.697429	1	1	A0A0V0R5X8_PSEPJ	A0A0V0R4Y0_PSEPJ	A0A0V0QUM9_PSEPJ	A0A0V0QUW2_PSEPJ
biological_process	GO:0042147	retrograde transport, endosome to Golgi	4	6	0.666667	0.960568	0.174913	1	1	A0A0V0QEV3_PSEPJ	A0A0V0R7Z8_PSEPJ	A0A0V0R248_PSEPJ	A0A0V0QHV8_PSEPJ
biological_process	GO:0006614	SRP-dependent cotranslational protein targeting to membrane	4	7	0.571429	0.906871	0.283958	1	1	A0A0V0R5T1_PSEPJ	A0A0V0QYM5_PSEPJ	A0A0V0QVM8_PSEPJ	A0A0V0QS46_PSEPJ
biological_process	GO:0034765	regulation of ion transmembrane transport	4	6	0.666667	0.960568	0.174913	1	1	A0A0V0QMJ2_PSEPJ	A0A0V0QJL2_PSEPJ	A0A0V0QQU7_PSEPJ	A0A0V0QJY5_PSEPJ
biological_process	GO:1904668	positive regulation of ubiquitin protein ligase activity	4	6	0.666667	0.960568	0.174913	1	1	A0A0V0QSN0_PSEPJ	A0A0V0R231_PSEPJ	A0A0V0QRS8_PSEPJ	A0A0V0QI27_PSEPJ
biological_process	GO:0043666	regulation of phosphoprotein phosphatase activity	4	7	0.571429	0.8312	0.399116	1	1	A0A0V0QJM2_PSEPJ	A0A0V0R1M4_PSEPJ	A0A0V0QM06_PSEPJ	A0A0V0QD62_PSEPJ
biological_process	GO:0006605	protein targeting	4	6	0.666667	0.74323	0.402205	1	1	A0A0V0QR31_PSEPJ	A0A0V0QQJ2_PSEPJ	A0A0V0R5Y0_PSEPJ	A0A0V0QQA3_PSEPJ
biological_process	GO:0007020	microtubule nucleation	4	6	0.666667	0.960568	0.174913	1	1	A0A0V0R105_PSEPJ	A0A0V0QUL6_PSEPJ	A0A0V0QZ72_PSEPJ	A0A0V0QKZ1_PSEPJ
biological_process	GO:0006338	chromatin remodeling	3	7	0.428571	0.8312	0.399116	1	1	A0A0V0QJI5_PSEPJ	A0A0V0QC68_PSEPJ	A0A0V0R2W9_PSEPJ
biological_process	GO:0140021	mitochondrial ADP transmembrane transport	3	8	0.375	0.600884	0.678957	1	1	A0A0V0QY51_PSEPJ	A0A0V0QSS5_PSEPJ	A0A0V0Q8K2_PSEPJ
biological_process	GO:1990544	mitochondrial ATP transmembrane transport	3	8	0.375	0.600884	0.678957	1	1	A0A0V0QY51_PSEPJ	A0A0V0QSS5_PSEPJ	A0A0V0Q8K2_PSEPJ
biological_process	GO:0002098	tRNA wobble uridine modification	3	9	0.333333	0.489729	0.7633	1	1	A0A0V0QA89_PSEPJ	A0A0V0QUZ9_PSEPJ	A0A0V0QL22_PSEPJ
biological_process	GO:0071555	cell wall organization	3	5	0.6	0.915407	0.312309	1	1	A0A0V0QSM7_PSEPJ	A0A0V0Q9S7_PSEPJ	A0A0V0QSK1_PSEPJ
biological_process	GO:0051726	regulation of cell cycle	3	5	0.6	0.871773	0.254045	1	1	A0A0V0QH89_PSEPJ	A0A0V0QDP3_PSEPJ	A0A0V0QFW7_PSEPJ
biological_process	GO:0045292	mRNA cis splicing, via spliceosome	3	6	0.5	0.716042	0.574017	1	1	A0A0V0QUS0_PSEPJ	A0A0V0QZQ3_PSEPJ	A0A0V0R9A6_PSEPJ
biological_process	GO:0007076	mitotic chromosome condensation	3	9	0.333333	0.489729	0.7633	1	1	A0A0V0R705_PSEPJ	A0A0V0QN14_PSEPJ	A0A0V0Q853_PSEPJ
biological_process	GO:0008033	tRNA processing	3	7	0.428571	0.0768842	0.965611	1	1	A0A0V0QES7_PSEPJ	A0A0V0QF12_PSEPJ	A0A0V0QP91_PSEPJ
biological_process	GO:0036158	outer dynein arm assembly	3	6	0.5	0.825087	0.449706	1	1	A0A0V0QM80_PSEPJ	A0A0V0R408_PSEPJ	A0A0V0QCZ0_PSEPJ
biological_process	GO:0006814	sodium ion transport	3	4	0.75	0.975237	0.175679	1	1	A0A0V0QX13_PSEPJ	A0A0V0Q9W5_PSEPJ	A0A0V0R4I4_PSEPJ
biological_process	GO:0006897	endocytosis	3	4	0.75	0.990195	0.0845926	1	1	A0A0V0QM70_PSEPJ	A0A0V0QGN0_PSEPJ	A0A0V0R1H2_PSEPJ
biological_process	GO:0009408	response to heat	3	4	0.75	0.975237	0.175679	1	1	A0A0V0QQD1_PSEPJ	A0A0V0QGI1_PSEPJ	A0A0V0QKB2_PSEPJ
biological_process	GO:0006471	protein ADP-ribosylation	3	6	0.5	0.825087	0.449706	1	1	A0A0V0QLV8_PSEPJ	A0A0V0QSP6_PSEPJ	A0A0V0QFU8_PSEPJ
biological_process	GO:1901673	regulation of mitotic spindle assembly	3	4	0.75	0.975237	0.175679	1	1	A0A0V0QSU9_PSEPJ	A0A0V0QXB9_PSEPJ	A0A0V0QUG9_PSEPJ
biological_process	GO:0001510	RNA methylation	3	10	0.3	0.173145	0.940238	1	1	A0A0V0QYQ4_PSEPJ	A0A0V0R449_PSEPJ	A0A0V0R875_PSEPJ
biological_process	GO:0006623	protein targeting to vacuole	3	5	0.6	0.915407	0.312309	1	1	A0A0V0QEU3_PSEPJ	A0A0V0QDJ9_PSEPJ	A0A0V0QKR2_PSEPJ
biological_process	GO:0006265	DNA topological change	3	8	0.375	0.600884	0.678957	1	1	A0A0V0QDE0_PSEPJ	A0A0V0R2J0_PSEPJ	A0A0V0R9Y8_PSEPJ
biological_process	GO:0006596	polyamine biosynthetic process	3	4	0.75	0.825087	0.449706	1	1	A0A0V0QT29_PSEPJ	A0A0V0QD72_PSEPJ	A0A0V0R6F8_PSEPJ
biological_process	GO:0071596	ubiquitin-dependent protein catabolic process via the N-end rule pathway	3	4	0.75	0.975237	0.175679	1	1	A0A0V0R1A0_PSEPJ	A0A0V0QKI7_PSEPJ	A0A0V0R034_PSEPJ
biological_process	GO:0051276	chromosome organization	3	3	1	0.913502	0.136289	1	1	A0A0V0QQP7_PSEPJ	A0A0V0QGQ9_PSEPJ	A0A0V0QSW7_PSEPJ
biological_process	GO:0006890	retrograde vesicle-mediated transport, Golgi to endoplasmic reticulum	3	4	0.75	0.975237	0.175679	1	1	A0A0V0QZ04_PSEPJ	A0A0V0R4Y0_PSEPJ	A0A0V0R0V8_PSEPJ
biological_process	GO:0017038	protein import	3	4	0.75	0.864007	0.275129	1	1	A0A0V0QQJ2_PSEPJ	A0A0V0R5Y0_PSEPJ	A0A0V0QQA3_PSEPJ
biological_process	GO:0043087	regulation of GTPase activity	3	3	1	1	0.0624918	1	1	A0A0V0QM70_PSEPJ	A0A0V0QGN0_PSEPJ	A0A0V0QIW0_PSEPJ
biological_process	GO:0018095	protein polyglutamylation	3	5	0.6	0.915407	0.312309	1	1	A0A0V0QJI0_PSEPJ	A0A0V0R509_PSEPJ	A0A0V0R5X5_PSEPJ
biological_process	GO:0034453	microtubule anchoring	3	4	0.75	0.975237	0.175679	1	1	A0A0V0QNY2_PSEPJ	A0A0V0QAU5_PSEPJ	A0A0V0QPC3_PSEPJ
biological_process	GO:0006302	double-strand break repair	3	3	1	0.982046	0.0931294	1	1	A0A0V0QHJ3_PSEPJ	A0A0V0QGV0_PSEPJ	A0A0V0QS63_PSEPJ
biological_process	GO:0008360	regulation of cell shape	3	4	0.75	0.975237	0.175679	1	1	A0A0V0QSM7_PSEPJ	A0A0V0Q9S7_PSEPJ	A0A0V0QSK1_PSEPJ
biological_process	GO:0006367	transcription initiation from RNA polymerase II promoter	3	4	0.75	0.975237	0.175679	1	1	A0A0V0Q8P5_PSEPJ	A0A0V0QN64_PSEPJ	A0A0V0R785_PSEPJ
biological_process	GO:0006427	histidyl-tRNA aminoacylation	2	2	1	1	0.157591	1	1	A0A0V0R8A3_PSEPJ	A0A0V0QYU7_PSEPJ
biological_process	GO:1901564	organonitrogen compound metabolic process	2	2	1	1.56878e-07	1	0	1	A0A0V0Q865_PSEPJ	A0A0V0R685_PSEPJ
biological_process	GO:0006352	DNA-templated transcription, initiation	2	8	0.25	0.855882	0.299109	1	1	A0A0V0QR07_PSEPJ	A0A0V0QKK0_PSEPJ
biological_process	GO:0006541	glutamine metabolic process	2	4	0.5	0.687691	0.658295	1	1	A0A0V0QUC5_PSEPJ	A0A0V0QXE4_PSEPJ
biological_process	GO:0071929	alpha-tubulin acetylation	2	2	1	1	0.157591	1	1	A0A0V0QL23_PSEPJ	A0A0V0QB59_PSEPJ
biological_process	GO:0006654	phosphatidic acid biosynthetic process	2	2	1	1	0.157591	1	1	A0A0V0Q958_PSEPJ	A0A0V0QHW6_PSEPJ
biological_process	GO:0008654	phospholipid biosynthetic process	2	8	0.25	0.285564	0.814427	1	1	A0A0V0QD89_PSEPJ	A0A0V0QGQ5_PSEPJ
biological_process	GO:0006979	response to oxidative stress	2	12	0.166667	0.223141	0.906597	1	1	A0A0V0QT53_PSEPJ	A0A0V0QR85_PSEPJ
biological_process	GO:0007131	reciprocal meiotic recombination	2	4	0.5	0.824321	0.519901	1	1	A0A0V0QXG7_PSEPJ	A0A0V0QLT8_PSEPJ
biological_process	GO:0070286	axonemal dynein complex assembly	2	6	0.333333	0.778387	0.416955	1	1	A0A0V0QVX7_PSEPJ	A0A0V0QNE5_PSEPJ
biological_process	GO:0043161	proteasome-mediated ubiquitin-dependent protein catabolic process	2	8	0.25	0.498001	0.683699	1	1	A0A0V0R6X8_PSEPJ	A0A0V0QPP8_PSEPJ
biological_process	GO:0005992	trehalose biosynthetic process	2	2	1	1	0.157591	1	1	A0A0V0QFW8_PSEPJ	A0A0V0QCP9_PSEPJ
biological_process	GO:0006914	autophagy	2	12	0.166667	0.128	0.958848	1	1	A0A0V0QL56_PSEPJ	A0A0V0QFZ6_PSEPJ
biological_process	GO:0007264	small GTPase mediated signal transduction	2	6	0.333333	0.904717	0.239649	1	1	A0A0V0R4L1_PSEPJ	A0A0V0QNX0_PSEPJ
biological_process	GO:0000387	spliceosomal snRNP assembly	2	5	0.4	0.550294	0.76259	1	1	A0A0V0R9A6_PSEPJ	A0A0V0Q7Y3_PSEPJ
biological_process	GO:0009435	NAD biosynthetic process	2	4	0.5	0.550294	0.76259	1	1	A0A0V0QH46_PSEPJ	A0A0V0QR13_PSEPJ
biological_process	GO:1905515	non-motile cilium assembly	2	3	0.666667	0.937508	0.34779	1	1	A0A0V0QQ18_PSEPJ	A0A0V0R577_PSEPJ
biological_process	GO:0032007	negative regulation of TOR signaling	2	2	1	1	0.157591	1	1	A0A0V0QCE6_PSEPJ	A0A0V0QM97_PSEPJ
biological_process	GO:1901031	regulation of response to reactive oxygen species	2	2	1	1	0.157591	1	1	A0A0V0QCE6_PSEPJ	A0A0V0QM97_PSEPJ
biological_process	GO:0072344	rescue of stalled ribosome	2	3	0.666667	0.937508	0.34779	1	1	A0A0V0QDB8_PSEPJ	A0A0V0QTE6_PSEPJ
biological_process	GO:0006406	mRNA export from nucleus	2	4	0.5	0.687691	0.658295	1	1	A0A0V0R9I3_PSEPJ	A0A0V0QGU0_PSEPJ
biological_process	GO:0000079	regulation of cyclin-dependent protein serine/threonine kinase activity	2	6	0.333333	0.550294	0.76259	1	1	A0A0V0QDW4_PSEPJ	A0A0V0R745_PSEPJ
biological_process	GO:0034314	Arp2/3 complex-mediated actin nucleation	2	5	0.4	0.687691	0.658295	1	1	A0A0V0QPZ0_PSEPJ	A0A0V0QLI4_PSEPJ
biological_process	GO:0036159	inner dynein arm assembly	2	5	0.4	0.687691	0.658295	1	1	A0A0V0QKT2_PSEPJ	A0A0V0R408_PSEPJ
biological_process	GO:0019752	carboxylic acid metabolic process	2	5	0.4	0.00718059	0.995921	0.533	1	A0A0V0QIY0_PSEPJ	A0A0V0QIL1_PSEPJ
biological_process	GO:0035082	axoneme assembly	2	2	1	0.909644	0.205561	1	1	A0A0V0R5J9_PSEPJ	A0A0V0QR66_PSEPJ
biological_process	GO:0060294	cilium movement involved in cell motility	2	4	0.5	0.824321	0.519901	1	1	A0A0V0R5J9_PSEPJ	A0A0V0QSF3_PSEPJ
biological_process	GO:0006895	Golgi to endosome transport	2	3	0.666667	0.937508	0.34779	1	1	A0A0V0QCB3_PSEPJ	A0A0V0QKM6_PSEPJ
biological_process	GO:0006744	ubiquinone biosynthetic process	2	7	0.285714	0.425983	0.83802	1	1	A0A0V0QKW3_PSEPJ	A0A0V0R5N4_PSEPJ
biological_process	GO:0006885	regulation of pH	2	5	0.4	0.687691	0.658295	1	1	A0A0V0QF58_PSEPJ	A0A0V0QL27_PSEPJ
biological_process	GO:0031116	positive regulation of microtubule polymerization	2	3	0.666667	0.937508	0.34779	1	1	A0A0V0QM69_PSEPJ	A0A0V0R6C4_PSEPJ
biological_process	GO:0010960	magnesium ion homeostasis	2	2	1	1	0.157591	1	1	A0A0V0QY13_PSEPJ	A0A0V0QBQ3_PSEPJ
biological_process	GO:0006417	regulation of translation	2	2	1	0.8475	0.326797	1	1	A0A0V0QP84_PSEPJ	A0A0V0R7J9_PSEPJ
biological_process	GO:1902600	proton transmembrane transport	2	4	0.5	0.687691	0.658295	1	1	A0A0V0R3K3_PSEPJ	A0A0V0R2E9_PSEPJ
biological_process	GO:0071897	DNA biosynthetic process	2	3	0.666667	0.716042	0.574017	1	1	A0A0V0Q8F2_PSEPJ	A0A0V0QZ54_PSEPJ
biological_process	GO:0009452	7-methylguanosine RNA capping	2	3	0.666667	0.825087	0.449706	1	1	A0A0V0QYQ4_PSEPJ	A0A0V0R449_PSEPJ
biological_process	GO:0030968	endoplasmic reticulum unfolded protein response	2	3	0.666667	0.937508	0.34779	1	1	A0A0V0R8F4_PSEPJ	A0A0V0R4C6_PSEPJ
biological_process	GO:0007205	protein kinase C-activating G protein-coupled receptor signaling pathway	2	5	0.4	0.687691	0.658295	1	1	A0A0V0R658_PSEPJ	A0A0V0QZP6_PSEPJ
biological_process	GO:0051560	mitochondrial calcium ion homeostasis	2	3	0.666667	0.937508	0.34779	1	1	A0A0V0QGB7_PSEPJ	A0A0V0R5P6_PSEPJ
biological_process	GO:0000469	cleavage involved in rRNA processing	2	2	1	0.990195	0.0845926	1	1	A0A0V0QII8_PSEPJ	A0A0V0R2E6_PSEPJ
biological_process	GO:0000467	exonucleolytic trimming to generate mature 3'-end of 5.8S rRNA from tricistronic rRNA transcript (SSU-rRNA, 5.8S rRNA, LSU-rRNA)	2	3	0.666667	0.937508	0.34779	1	1	A0A0V0QR86_PSEPJ	A0A0V0QX63_PSEPJ
biological_process	GO:0006631	fatty acid metabolic process	2	4	0.5	0.302571	0.877854	1	1	A0A0V0R7Y2_PSEPJ	A0A0V0R9A5_PSEPJ
biological_process	GO:0006269	DNA replication, synthesis of RNA primer	2	2	1	1	0.157591	1	1	A0A0V0QIY9_PSEPJ	A0A0V0QRE7_PSEPJ
biological_process	GO:0009740	gibberellic acid mediated signaling pathway	2	3	0.666667	0.937508	0.34779	1	1	A0A0V0R5G2_PSEPJ	A0A0V0QFC7_PSEPJ
biological_process	GO:0008152	metabolic process	2	2	1	3.81412e-08	1	0	1	A0A0V0R4S1_PSEPJ	A0A0V0R2Y9_PSEPJ
biological_process	GO:0045454	cell redox homeostasis	2	6	0.333333	0.550294	0.76259	1	1	A0A0V0R735_PSEPJ	A0A0V0QGS9_PSEPJ
biological_process	GO:0015671	oxygen transport	2	3	0.666667	0.937508	0.34779	1	1	A0A0V0QI03_PSEPJ	A0A0V0QPT3_PSEPJ
biological_process	GO:0000902	cell morphogenesis	2	4	0.5	0.952273	0.1688	1	1	A0A0V0QTC5_PSEPJ	A0A0V0Q9T8_PSEPJ
biological_process	GO:0016570	histone modification	2	3	0.666667	0.947766	0.160903	1	1	A0A0V0QME5_PSEPJ	A0A0V0Q9G9_PSEPJ
biological_process	GO:0006096	glycolytic process	2	12	0.166667	0.0859274	0.979739	1	1	A0A0V0R7W1_PSEPJ	A0A0V0Q919_PSEPJ
biological_process	GO:0031047	gene silencing by RNA	2	2	1	1	0.157591	1	1	A0A0V0QMN0_PSEPJ	A0A0V0R913_PSEPJ
biological_process	GO:0006508	proteolysis	2	3	0.666667	0.434457	0.646589	1	1	A0A0V0Q9W6_PSEPJ	A0A0V0QXM1_PSEPJ
biological_process	GO:0031297	replication fork processing	2	2	1	0.937508	0.34779	1	1	A0A0V0QA07_PSEPJ	A0A0V0QPF0_PSEPJ
biological_process	GO:0009073	aromatic amino acid family biosynthetic process	2	3	0.666667	0.937508	0.34779	1	1	A0A0V0QFR7_PSEPJ	A0A0V0R1H8_PSEPJ
biological_process	GO:0006303	double-strand break repair via nonhomologous end joining	2	3	0.666667	0.937508	0.34779	1	1	A0A0V0R690_PSEPJ	A0A0V0Q8A6_PSEPJ
biological_process	GO:0019483	beta-alanine biosynthetic process	2	2	1	1	0.157591	1	1	A0A0V0R7P5_PSEPJ	A0A0V0R6T5_PSEPJ
biological_process	GO:0006210	thymine catabolic process	2	2	1	1	0.157591	1	1	A0A0V0R7P5_PSEPJ	A0A0V0R6T5_PSEPJ
biological_process	GO:0006212	uracil catabolic process	2	2	1	1	0.157591	1	1	A0A0V0R7P5_PSEPJ	A0A0V0R6T5_PSEPJ
biological_process	GO:0035735	intraciliary transport involved in cilium assembly	2	3	0.666667	0.937508	0.34779	1	1	A0A0V0R8Q3_PSEPJ	A0A0V0QXC9_PSEPJ
biological_process	GO:0006425	glutaminyl-tRNA aminoacylation	2	2	1	1	0.157591	1	1	A0A0V0QNQ3_PSEPJ	A0A0V0QUX8_PSEPJ
biological_process	GO:0080162	intracellular auxin transport	2	2	1	1	0.157591	1	1	A0A0V0R0N4_PSEPJ	A0A0V0QZE0_PSEPJ
biological_process	GO:0031123	RNA 3'-end processing	2	2	1	0.8312	0.399116	1	1	A0A0V0QWZ4_PSEPJ	A0A0V0QQW8_PSEPJ
biological_process	GO:0043631	RNA polyadenylation	2	2	1	0.937508	0.34779	1	1	A0A0V0QWZ4_PSEPJ	A0A0V0QQW8_PSEPJ
biological_process	GO:0030433	ubiquitin-dependent ERAD pathway	1	5	0.2	0.341705	0.920609	1	1	A0A0V0QKV4_PSEPJ
biological_process	GO:0055085	transmembrane transport	1	20	0.05	0.0173974	0.992651	0.891	1	A0A0V0QZE0_PSEPJ
biological_process	GO:0006782	protoporphyrinogen IX biosynthetic process	1	5	0.2	0.341705	0.920609	1	1	A0A0V0QNJ8_PSEPJ
biological_process	GO:0006384	transcription initiation from RNA polymerase III promoter	1	1	1	1	0.397122	1	1	A0A0V0R1V3_PSEPJ
biological_process	GO:0015937	coenzyme A biosynthetic process	1	4	0.25	0.480099	0.868146	1	1	A0A0V0QYH0_PSEPJ
biological_process	GO:0007186	G protein-coupled receptor signaling pathway	1	2	0.5	0.716042	0.574017	1	1	A0A0V0Q9Y5_PSEPJ
biological_process	GO:0019236	response to pheromone	1	2	0.5	0.842409	0.636653	1	1	A0A0V0Q9Y5_PSEPJ
biological_process	GO:0006090	pyruvate metabolic process	1	2	0.5	0.0673721	0.980977	1	1	A0A0V0QAR7_PSEPJ
biological_process	GO:0035065	regulation of histone acetylation	1	1	1	1	0.397122	1	1	A0A0V0QX95_PSEPJ
biological_process	GO:0006370	7-methylguanosine mRNA capping	1	3	0.333333	0.65221	0.781085	1	1	A0A0V0QPM0_PSEPJ
biological_process	GO:0042744	hydrogen peroxide catabolic process	1	1	1	1	0.397122	1	1	A0A0V0QT53_PSEPJ
biological_process	GO:0030030	cell projection organization	1	7	0.142857	0.87574	0.195648	1	1	A0A0V0Q9P2_PSEPJ
biological_process	GO:0008299	isoprenoid biosynthetic process	1	6	0.166667	0.489729	0.7633	1	1	A0A0V0QPH5_PSEPJ
biological_process	GO:0006817	phosphate ion transport	1	4	0.25	0.341705	0.920609	1	1	A0A0V0QUD1_PSEPJ
biological_process	GO:0006730	one-carbon metabolic process	1	3	0.333333	0.687691	0.658295	1	1	A0A0V0QQM6_PSEPJ
biological_process	GO:0006333	chromatin assembly or disassembly	1	2	0.5	0.321043	0.891041	1	1	A0A0V0QL93_PSEPJ
biological_process	GO:0006506	GPI anchor biosynthetic process	1	4	0.25	0.16198	0.971245	1	1	A0A0V0QWZ1_PSEPJ
biological_process	GO:0006633	fatty acid biosynthetic process	1	5	0.2	0.341705	0.920609	1	1	A0A0V0QMN7_PSEPJ
biological_process	GO:0001682	tRNA 5'-leader removal	1	3	0.333333	0.65221	0.781085	1	1	A0A0V0QF86_PSEPJ
biological_process	GO:0043414	macromolecule methylation	1	4	0.25	0.129874	0.947133	1	1	A0A0V0QQ62_PSEPJ
biological_process	GO:0090304	nucleic acid metabolic process	1	4	0.25	0.878517	0.145927	1	1	A0A0V0QQ62_PSEPJ
biological_process	GO:0030091	protein repair	1	3	0.333333	0.65221	0.781085	1	1	A0A0V0QR85_PSEPJ
biological_process	GO:0071562	nucleus-vacuole junction assembly	1	1	1	1	0.397122	1	1	A0A0V0QE05_PSEPJ
biological_process	GO:0045727	positive regulation of translation	1	1	1	0.937508	0.34779	1	1	A0A0V0QH46_PSEPJ
biological_process	GO:0006094	gluconeogenesis	1	5	0.2	0.341705	0.920609	1	1	A0A0V0Q919_PSEPJ
biological_process	GO:0097428	protein maturation by iron-sulfur cluster transfer	1	2	0.5	0.824321	0.519901	1	1	A0A0V0QF69_PSEPJ
biological_process	GO:0090090	negative regulation of canonical Wnt signaling pathway	1	1	1	1	0.397122	1	1	A0A0V0QVY4_PSEPJ
biological_process	GO:0017186	peptidyl-pyroglutamic acid biosynthetic process, using glutaminyl-peptide cyclotransferase	1	2	0.5	0.842409	0.636653	1	1	A0A0V0QRS5_PSEPJ
biological_process	GO:0030833	regulation of actin filament polymerization	1	4	0.25	0.640559	0.610825	1	1	A0A0V0QLI4_PSEPJ
biological_process	GO:0006436	tryptophanyl-tRNA aminoacylation	1	2	0.5	0.842409	0.636653	1	1	A0A0V0QG03_PSEPJ
biological_process	GO:0019556	histidine catabolic process to glutamate and formamide	1	3	0.333333	0.65221	0.781085	1	1	A0A0V0QR39_PSEPJ
biological_process	GO:0019557	histidine catabolic process to glutamate and formate	1	3	0.333333	0.65221	0.781085	1	1	A0A0V0QR39_PSEPJ
biological_process	GO:0006807	nitrogen compound metabolic process	1	6	0.166667	2.25106e-05	0.999985	0.002	1	A0A0V0R6W4_PSEPJ
biological_process	GO:0090263	positive regulation of canonical Wnt signaling pathway	1	3	0.333333	0.65221	0.781085	1	1	A0A0V0QIA5_PSEPJ
biological_process	GO:0001932	regulation of protein phosphorylation	1	5	0.2	0.360527	0.826855	1	1	A0A0V0QEN6_PSEPJ
biological_process	GO:0006955	immune response	1	1	1	1	0.397122	1	1	A0A0V0QDQ0_PSEPJ
biological_process	GO:0002224	toll-like receptor signaling pathway	1	1	1	1	0.397122	1	1	A0A0V0QDQ0_PSEPJ
biological_process	GO:0072583	clathrin-dependent endocytosis	1	1	1	1	0.397122	1	1	A0A0V0QNL9_PSEPJ
biological_process	GO:0019318	hexose metabolic process	1	1	1	0.489729	0.7633	1	1	A0A0V0QB11_PSEPJ
biological_process	GO:0043170	macromolecule metabolic process	1	2	0.5	0.195329	0.828819	1	1	A0A0V0QPM7_PSEPJ
biological_process	GO:0044255	cellular lipid metabolic process	1	1	1	0.126106	0.916959	1	1	A0A0V0QQW2_PSEPJ
biological_process	GO:0000122	negative regulation of transcription by RNA polymerase II	1	1	1	1	0.397122	1	1	A0A0V0QD65_PSEPJ
biological_process	GO:0051017	actin filament bundle assembly	1	3	0.333333	0.65221	0.781085	1	1	A0A0V0QK40_PSEPJ
biological_process	GO:0018344	protein geranylgeranylation	1	2	0.5	0.842409	0.636653	1	1	A0A0V0R605_PSEPJ
biological_process	GO:0030261	chromosome condensation	1	1	1	0.640559	0.610825	1	1	A0A0V0Q7N5_PSEPJ
biological_process	GO:0032968	positive regulation of transcription elongation from RNA polymerase II promoter	1	2	0.5	0.842409	0.636653	1	1	A0A0V0QMG7_PSEPJ
biological_process	GO:0043328	protein transport to vacuole involved in ubiquitin-dependent protein catabolic process via the multivesicular body sorting pathway	1	1	1	1	0.397122	1	1	A0A0V0QWI7_PSEPJ
biological_process	GO:0017000	antibiotic biosynthetic process	1	5	0.2	0.341705	0.920609	1	1	A0A0V0QH54_PSEPJ
biological_process	GO:0005976	polysaccharide metabolic process	1	2	0.5	0.716042	0.574017	1	1	A0A0V0QBZ6_PSEPJ
biological_process	GO:0032264	IMP salvage	1	3	0.333333	0.65221	0.781085	1	1	A0A0V0QF90_PSEPJ
biological_process	GO:0006166	purine ribonucleoside salvage	1	4	0.25	0.480099	0.868146	1	1	A0A0V0QF90_PSEPJ
biological_process	GO:0035608	protein deglutamylation	1	4	0.25	0.480099	0.868146	1	1	A0A0V0QMT7_PSEPJ
biological_process	GO:0006106	fumarate metabolic process	1	1	1	1	0.397122	1	1	A0A0V0QER3_PSEPJ
biological_process	GO:0042138	meiotic DNA double-strand break formation	1	1	1	1	0.397122	1	1	A0A0V0R0E8_PSEPJ
biological_process	GO:0042256	mature ribosome assembly	1	2	0.5	0.842409	0.636653	1	1	A0A0V0QVX5_PSEPJ
biological_process	GO:0006422	aspartyl-tRNA aminoacylation	1	2	0.5	0.842409	0.636653	1	1	A0A0V0Q8A2_PSEPJ
biological_process	GO:0035494	SNARE complex disassembly	1	1	1	1	0.397122	1	1	A0A0V0QTY4_PSEPJ
biological_process	GO:1901137	carbohydrate derivative biosynthetic process	1	1	1	0.00587484	0.997748	0.469	1	A0A0V0QUC5_PSEPJ
biological_process	GO:0002084	protein depalmitoylation	1	2	0.5	0.842409	0.636653	1	1	A0A0V0R7I9_PSEPJ
biological_process	GO:0006013	mannose metabolic process	1	2	0.5	0.842409	0.636653	1	1	A0A0V0R5S7_PSEPJ
biological_process	GO:0043461	proton-transporting ATP synthase complex assembly	1	1	1	1	0.397122	1	1	A0A0V0QEG2_PSEPJ
biological_process	GO:0032511	late endosome to vacuole transport via multivesicular body sorting pathway	1	1	1	1	0.157591	1	1	A0A0V0QVC1_PSEPJ
biological_process	GO:0033674	positive regulation of kinase activity	1	1	1	1	0.397122	1	1	A0A0V0QP84_PSEPJ
biological_process	GO:0009066	aspartate family amino acid metabolic process	1	2	0.5	0.0859274	0.979739	1	1	A0A0V0QR69_PSEPJ
biological_process	GO:0007096	regulation of exit from mitosis	1	2	0.5	0.842409	0.636653	1	1	A0A0V0Q8P8_PSEPJ
biological_process	GO:0035553	oxidative single-stranded RNA demethylation	1	1	1	1	0.397122	1	1	A0A0V0QNC7_PSEPJ
biological_process	GO:0007023	post-chaperonin tubulin folding pathway	1	3	0.333333	0.65221	0.781085	1	1	A0A0V0QUC3_PSEPJ
biological_process	GO:0007021	tubulin complex assembly	1	2	0.5	0.842409	0.636653	1	1	A0A0V0QUC3_PSEPJ
biological_process	GO:0006002	fructose 6-phosphate metabolic process	1	2	0.5	0.842409	0.636653	1	1	A0A0V0QE26_PSEPJ
biological_process	GO:0045901	positive regulation of translational elongation	1	2	0.5	0.842409	0.636653	1	1	A0A0V0QLD3_PSEPJ
biological_process	GO:0009117	nucleotide metabolic process	1	4	0.25	0.0115315	0.99443	0.749	1	A0A0V0QT09_PSEPJ
biological_process	GO:0051603	proteolysis involved in cellular protein catabolic process	1	8	0.125	0.533631	0.558482	1	1	A0A0V0QLI7_PSEPJ
biological_process	GO:0042073	intraciliary transport	1	3	0.333333	0.716042	0.574017	1	1	A0A0V0QIN4_PSEPJ
biological_process	GO:0032922	circadian regulation of gene expression	1	1	1	1	0.397122	1	1	A0A0V0QDF8_PSEPJ
biological_process	GO:0022900	electron transport chain	1	2	0.5	0.341705	0.920609	1	1	A0A0V0R7U1_PSEPJ
biological_process	GO:0009966	regulation of signal transduction	1	2	0.5	0.945139	0.135993	1	1	A0A0V0R910_PSEPJ
biological_process	GO:0007219	Notch signaling pathway	1	2	0.5	0.842409	0.636653	1	1	A0A0V0R5H6_PSEPJ
biological_process	GO:0006431	methionyl-tRNA aminoacylation	1	2	0.5	0.842409	0.636653	1	1	A0A0V0QX57_PSEPJ
biological_process	GO:0000245	spliceosomal complex assembly	1	2	0.5	0.480099	0.868146	1	1	A0A0V0QII5_PSEPJ
biological_process	GO:0000209	protein polyubiquitination	1	3	0.333333	0.824321	0.519901	1	1	A0A0V0QQK5_PSEPJ
biological_process	GO:0006418	tRNA aminoacylation for protein translation	1	4	0.25	0.532757	0.613198	1	1	A0A0V0Q7G0_PSEPJ
biological_process	GO:0006044	N-acetylglucosamine metabolic process	1	1	1	1	0.397122	1	1	A0A0V0QJ53_PSEPJ
biological_process	GO:0042274	ribosomal small subunit biogenesis	1	1	1	0.937508	0.34779	1	1	A0A0V0QII8_PSEPJ
biological_process	GO:0019264	glycine biosynthetic process from serine	1	2	0.5	0.842409	0.636653	1	1	A0A0V0QRY5_PSEPJ
biological_process	GO:0035999	tetrahydrofolate interconversion	1	2	0.5	0.842409	0.636653	1	1	A0A0V0QRY5_PSEPJ
biological_process	GO:0009245	lipid A biosynthetic process	1	1	1	1	0.397122	1	1	A0A0V0QNM5_PSEPJ
biological_process	GO:0045859	regulation of protein kinase activity	1	2	0.5	0.600884	0.678957	1	1	A0A0V0R258_PSEPJ
biological_process	GO:0006887	exocytosis	1	4	0.25	0.687691	0.658295	1	1	A0A0V0QFU3_PSEPJ
biological_process	GO:0000462	maturation of SSU-rRNA from tricistronic rRNA transcript (SSU-rRNA, 5.8S rRNA, LSU-rRNA)	1	1	1	1	0.397122	1	1	A0A0V0R7B3_PSEPJ
biological_process	GO:0070534	protein K63-linked ubiquitination	1	1	1	1	0.397122	1	1	A0A0V0QTM0_PSEPJ
biological_process	GO:0070897	transcription preinitiation complex assembly	1	1	1	1	0.397122	1	1	A0A0V0R5I7_PSEPJ
biological_process	GO:0031122	cytoplasmic microtubule organization	1	2	0.5	0.842409	0.636653	1	1	A0A0V0R105_PSEPJ
biological_process	GO:0032268	regulation of cellular protein metabolic process	1	1	1	0.912014	0.149898	1	1	A0A0V0R0W6_PSEPJ
biological_process	GO:0007338	single fertilization	1	1	1	1	0.397122	1	1	A0A0V0QUB2_PSEPJ
biological_process	GO:0035518	histone H2A monoubiquitination	1	2	0.5	0.842409	0.636653	1	1	A0A0V0QKI2_PSEPJ
biological_process	GO:0006420	arginyl-tRNA aminoacylation	1	2	0.5	0.842409	0.636653	1	1	A0A0V0R0P1_PSEPJ
biological_process	GO:0031929	TOR signaling	1	2	0.5	0.716042	0.574017	1	1	A0A0V0QJX8_PSEPJ
biological_process	GO:0010165	response to X-ray	1	1	1	1	0.397122	1	1	A0A0V0QH36_PSEPJ
biological_process	GO:0097054	L-glutamate biosynthetic process	1	1	1	1	0.397122	1	1	A0A0V0QXE4_PSEPJ
biological_process	GO:0030001	metal ion transport	1	1	1	1	0.0624918	1	1	A0A0V0QB80_PSEPJ
biological_process	GO:0006284	base-excision repair	1	4	0.25	0.480099	0.868146	1	1	A0A0V0QYY2_PSEPJ
biological_process	GO:0051103	DNA ligation involved in DNA repair	1	1	1	1	0.397122	1	1	A0A0V0Q8F2_PSEPJ
biological_process	GO:0006368	transcription elongation from RNA polymerase II promoter	1	2	0.5	0.824321	0.519901	1	1	A0A0V0QME5_PSEPJ
biological_process	GO:0019985	translesion synthesis	1	3	0.333333	0.65221	0.781085	1	1	A0A0V0R1C7_PSEPJ
biological_process	GO:0006486	protein glycosylation	1	6	0.166667	0.108959	0.982703	1	1	A0A0V0QG36_PSEPJ
biological_process	GO:1902979	mitotic DNA replication termination	1	1	1	1	0.397122	1	1	A0A0V0R849_PSEPJ
biological_process	GO:0046314	phosphocreatine biosynthetic process	1	4	0.25	0.480099	0.868146	1	1	A0A0V0QUI6_PSEPJ
biological_process	GO:0018342	protein prenylation	1	1	1	0.824321	0.519901	1	1	A0A0V0QBC6_PSEPJ
biological_process	GO:0046168	glycerol-3-phosphate catabolic process	1	1	1	1	0.397122	1	1	A0A0V0QEP5_PSEPJ
biological_process	GO:0006556	S-adenosylmethionine biosynthetic process	1	1	1	1	0.397122	1	1	A0A0V0QQM6_PSEPJ
biological_process	GO:1990116	ribosome-associated ubiquitin-dependent protein catabolic process	1	1	1	1	0.397122	1	1	A0A0V0QTE6_PSEPJ
biological_process	GO:0016104	triterpenoid biosynthetic process	1	1	1	1	0.397122	1	1	A0A0V0QK42_PSEPJ
biological_process	GO:0043486	histone exchange	1	1	1	1	0.397122	1	1	A0A0V0R1U9_PSEPJ
biological_process	GO:0008643	carbohydrate transport	1	1	1	1	0.397122	1	1	A0A0V0QI53_PSEPJ
biological_process	GO:0016925	protein sumoylation	1	2	0.5	0.842409	0.636653	1	1	A0A0V0QYA4_PSEPJ
biological_process	GO:0000027	ribosomal large subunit assembly	1	3	0.333333	0.65221	0.781085	1	1	A0A0V0QYH6_PSEPJ
biological_process	GO:0045162	clustering of voltage-gated sodium channels	1	1	1	1	0.397122	1	1	A0A0V0QL75_PSEPJ
biological_process	GO:0070973	protein localization to endoplasmic reticulum exit site	1	1	1	1	0.397122	1	1	A0A0V0QUW2_PSEPJ
biological_process	GO:0006081	cellular aldehyde metabolic process	1	2	0.5	0.824321	0.519901	1	1	A0A0V0QEE8_PSEPJ
biological_process	GO:0006084	acetyl-CoA metabolic process	1	1	1	0.550294	0.76259	1	1	A0A0V0QKV5_PSEPJ
biological_process	GO:0015936	coenzyme A metabolic process	1	1	1	0.687691	0.658295	1	1	A0A0V0QKV5_PSEPJ
biological_process	GO:0010142	farnesyl diphosphate biosynthetic process, mevalonate pathway	1	1	1	1	0.397122	1	1	A0A0V0QKV5_PSEPJ
biological_process	GO:0046938	phytochelatin biosynthetic process	1	1	1	1	0.397122	1	1	A0A0V0QI89_PSEPJ
biological_process	GO:0010038	response to metal ion	1	1	1	1	0.397122	1	1	A0A0V0QI89_PSEPJ
biological_process	GO:0070072	vacuolar proton-transporting V-type ATPase complex assembly	1	1	1	1	0.397122	1	1	A0A0V0R4H2_PSEPJ
biological_process	GO:0009083	branched-chain amino acid catabolic process	1	1	1	1	0.397122	1	1	A0A0V0R8T1_PSEPJ
biological_process	GO:0019303	D-ribose catabolic process	1	1	1	1	0.397122	1	1	A0A0V0R4Q4_PSEPJ
biological_process	GO:0008652	cellular amino acid biosynthetic process	1	3	0.333333	0.056074	0.980254	1	1	A0A0V0QFR7_PSEPJ
biological_process	GO:0009423	chorismate biosynthetic process	1	2	0.5	0.842409	0.636653	1	1	A0A0V0QFR7_PSEPJ
biological_process	GO:0030951	establishment or maintenance of microtubule cytoskeleton polarity	1	1	1	1	0.397122	1	1	A0A0V0QYM8_PSEPJ
biological_process	GO:0046785	microtubule polymerization	1	1	1	0.988471	0.0522336	1	1	A0A0V0QYM8_PSEPJ
biological_process	GO:0007051	spindle organization	1	1	1	0.990195	0.0845926	1	1	A0A0V0QYM8_PSEPJ
biological_process	GO:0006400	tRNA modification	1	4	0.25	0.0721189	0.976151	1	1	A0A0V0QPI4_PSEPJ
biological_process	GO:0007015	actin filament organization	1	1	1	0.619036	0.588256	1	1	A0A0V0Q9T8_PSEPJ
biological_process	GO:0000956	nuclear-transcribed mRNA catabolic process	1	2	0.5	0.687691	0.658295	1	1	A0A0V0Q911_PSEPJ
biological_process	GO:0032784	regulation of DNA-templated transcription, elongation	1	1	1	0.824321	0.519901	1	1	A0A0V0QCA6_PSEPJ
biological_process	GO:0000723	telomere maintenance	1	2	0.5	0.842409	0.636653	1	1	A0A0V0R690_PSEPJ
biological_process	GO:0006335	DNA replication-dependent chromatin assembly	1	1	1	1	0.397122	1	1	A0A0V0QST5_PSEPJ
biological_process	GO:1901135	carbohydrate derivative metabolic process	1	1	1	0.000185083	0.999929	0.019	1	A0A0V0QPH4_PSEPJ
biological_process	GO:0006433	prolyl-tRNA aminoacylation	1	1	1	1	0.397122	1	1	A0A0V0QMU5_PSEPJ
biological_process	GO:0006499	N-terminal protein myristoylation	1	1	1	1	0.397122	1	1	A0A0V0QYS9_PSEPJ
biological_process	GO:0006562	proline catabolic process	1	1	1	1	0.397122	1	1	A0A0V0QGC3_PSEPJ
biological_process	GO:0045010	actin nucleation	1	1	1	0.825087	0.449706	1	1	A0A0V0QI59_PSEPJ
biological_process	GO:0006851	mitochondrial calcium ion transmembrane transport	1	1	1	1	0.397122	1	1	A0A0V0QY46_PSEPJ
biological_process	GO:0016043	cellular component organization	1	2	0.5	0.958274	0.0559605	1	1	A0A0V0R7X1_PSEPJ
biological_process	GO:0005978	glycogen biosynthetic process	1	1	1	1	0.397122	1	1	A0A0V0QYB4_PSEPJ
biological_process	GO:0051016	barbed-end actin filament capping	1	2	0.5	0.842409	0.636653	1	1	A0A0V0R7H4_PSEPJ
biological_process	GO:1905775	negative regulation of DNA helicase activity	1	1	1	1	0.397122	1	1	A0A0V0R4X6_PSEPJ
biological_process	GO:0016571	histone methylation	1	1	1	1	0.397122	1	1	A0A0V0QEF9_PSEPJ
biological_process	GO:0008285	negative regulation of cell population proliferation	1	1	1	1	0.397122	1	1	A0A0V0R7N7_PSEPJ
biological_process	GO:0005980	glycogen catabolic process	1	2	0.5	0.842409	0.636653	1	1	A0A0V0QAH6_PSEPJ
biological_process	GO:0019243	methylglyoxal catabolic process to D-lactate via S-lactoyl-glutathione	1	1	1	1	0.397122	1	1	A0A0V0QP92_PSEPJ
biological_process	GO:0048034	heme O biosynthetic process	1	1	1	1	0.397122	1	1	A0A0V0QU87_PSEPJ
biological_process	GO:0032923	organic phosphonate biosynthetic process	1	1	1	1	0.397122	1	1	A0A0V0R538_PSEPJ
biological_process	GO:0006661	phosphatidylinositol biosynthetic process	1	1	1	0.745955	0.426384	1	1	A0A0V0QZ39_PSEPJ
biological_process	GO:0032509	endosome transport via multivesicular body sorting pathway	1	1	1	1	0.0624918	1	1	A0A0V0R1B0_PSEPJ
biological_process	GO:0032981	mitochondrial respiratory chain complex I assembly	1	2	0.5	0.842409	0.636653	1	1	A0A0V0QS75_PSEPJ
biological_process	GO:0071569	protein ufmylation	1	2	0.5	0.842409	0.636653	1	1	A0A0V0R818_PSEPJ
biological_process	GO:0000737	DNA catabolic process, endonucleolytic	1	1	1	1	0.397122	1	1	A0A0V0QS63_PSEPJ
biological_process	GO:0016180	snRNA processing	1	1	1	1	0.397122	1	1	A0A0V0R0S4_PSEPJ
biological_process	GO:0032958	inositol phosphate biosynthetic process	1	2	0.5	0.842409	0.636653	1	1	A0A0V0QAG9_PSEPJ
biological_process	GO:0032456	endocytic recycling	1	1	1	1	0.397122	1	1	A0A0V0QKU1_PSEPJ
biological_process	GO:0006666	3-keto-sphinganine metabolic process	1	1	1	1	0.397122	1	1	A0A0V0QLP6_PSEPJ
biological_process	GO:0030148	sphingolipid biosynthetic process	1	1	1	0.65221	0.781085	1	1	A0A0V0QLP6_PSEPJ
biological_process	GO:0042981	regulation of apoptotic process	1	1	1	1	0.397122	1	1	A0A0V0QPQ3_PSEPJ
biological_process	GO:0006383	transcription by RNA polymerase III	1	3	0.333333	0.824321	0.519901	1	1	A0A0V0QNT4_PSEPJ
biological_process	GO:0006805	xenobiotic metabolic process	1	1	1	1	0.397122	1	1	A0A0V0QNI2_PSEPJ
biological_process	GO:0006891	intra-Golgi vesicle-mediated transport	1	1	1	1	0.397122	1	1	A0A0V0QYY4_PSEPJ
biological_process	GO:0006428	isoleucyl-tRNA aminoacylation	1	1	1	1	0.397122	1	1	A0A0V0QZQ7_PSEPJ
biological_process	GO:0033512	L-lysine catabolic process to acetyl-CoA via saccharopine	1	1	1	1	0.397122	1	1	A0A0V0QS99_PSEPJ
biological_process	GO:0106035	protein maturation by [4Fe-4S] cluster transfer	1	2	0.5	0.842409	0.636653	1	1	A0A0V0Q8S7_PSEPJ
biological_process	GO:0001731	formation of translation preinitiation complex	1	1	1	1	0.397122	1	1	A0A0V0R2K1_PSEPJ
biological_process	GO:0015693	magnesium ion transport	1	1	1	1	0.397122	1	1	A0A0V0QBJ9_PSEPJ
biological_process	GO:0006750	glutathione biosynthetic process	1	1	1	1	0.397122	1	1	A0A0V0R334_PSEPJ
biological_process	GO:0009166	nucleotide catabolic process	1	1	1	0.65221	0.781085	1	1	A0A0V0R2F9_PSEPJ
biological_process	GO:0070940	dephosphorylation of RNA polymerase II C-terminal domain	1	1	1	1	0.397122	1	1	A0A0V0R0F7_PSEPJ
biological_process	GO:0010265	SCF complex assembly	1	1	1	1	0.397122	1	1	A0A0V0R1L9_PSEPJ
biological_process	GO:0016575	histone deacetylation	1	1	1	1	0.397122	1	1	A0A0V0R7R5_PSEPJ
biological_process	GO:0000184	nuclear-transcribed mRNA catabolic process, nonsense-mediated decay	1	1	1	1	0.397122	1	1	A0A0V0QAQ3_PSEPJ
biological_process	GO:0006419	alanyl-tRNA aminoacylation	1	1	1	1	0.397122	1	1	A0A0V0QSW9_PSEPJ
biological_process	GO:0090522	vesicle tethering involved in exocytosis	1	1	1	1	0.397122	1	1	A0A0V0Q875_PSEPJ
biological_process	GO:0051315	attachment of mitotic spindle microtubules to kinetochore	1	1	1	1	0.397122	1	1	A0A0V0QUD9_PSEPJ
biological_process	GO:0050790	regulation of catalytic activity	0	1	0	0.956254	0.0899602	1	1
biological_process	GO:0009311	oligosaccharide metabolic process	0	2	0	0.825087	0.449706	1	1
biological_process	GO:0016255	attachment of GPI anchor to protein	0	3	0	0.218915	1	1	1
biological_process	GO:0006414	translational elongation	0	2	0	0.230801	0.914073	1	1
biological_process	GO:0044210	'de novo' CTP biosynthetic process	0	1	0	0.602878	1	1	1
biological_process	GO:0009116	nucleoside metabolic process	0	5	0	0.0202606	0.997742	0.926	1
biological_process	GO:0061015	snRNA import into nucleus	0	1	0	0.602878	1	1	1
biological_process	GO:0032447	protein urmylation	0	2	0	0.363347	1	1	1
biological_process	GO:0034227	tRNA thio-modification	0	4	0	0.131854	1	1	1
biological_process	GO:0006535	cysteine biosynthetic process from serine	0	1	0	0.602878	1	1	1
biological_process	GO:0006231	dTMP biosynthetic process	0	1	0	0.602878	1	1	1
biological_process	GO:0046654	tetrahydrofolate biosynthetic process	0	1	0	0.602878	1	1	1
biological_process	GO:0070084	protein initiator methionine removal	0	4	0	0.131854	1	1	1
biological_process	GO:0006646	phosphatidylethanolamine biosynthetic process	0	3	0	0.218915	1	1	1
biological_process	GO:0044571	[2Fe-2S] cluster assembly	0	1	0	0.602878	1	1	1
biological_process	GO:0030026	cellular manganese ion homeostasis	0	2	0	0.363347	1	1	1
biological_process	GO:0032957	inositol trisphosphate metabolic process	0	1	0	0.602878	1	1	1
biological_process	GO:0055072	iron ion homeostasis	0	1	0	0.602878	1	1	1
biological_process	GO:0010389	regulation of G2/M transition of mitotic cell cycle	0	1	0	0.602878	1	1	1
biological_process	GO:0006207	'de novo' pyrimidine nucleobase biosynthetic process	0	2	0	0.363347	1	1	1
biological_process	GO:0006221	pyrimidine nucleotide biosynthetic process	0	2	0	0.0104017	1	0.728	1
biological_process	GO:0000349	generation of catalytic spliceosome for first transesterification step	0	1	0	0.602878	1	1	1
biological_process	GO:0009165	nucleotide biosynthetic process	0	2	0	0.0369757	0.982603	0.989	1
biological_process	GO:1901136	carbohydrate derivative catabolic process	0	1	0	0.16198	0.971245	1	1
biological_process	GO:0035721	intraciliary retrograde transport	0	2	0	0.363347	1	1	1
biological_process	GO:0006334	nucleosome assembly	0	5	0	0.23741	0.952213	1	1
biological_process	GO:0065003	protein-containing complex assembly	0	1	0	0.628797	0.466963	1	1
biological_process	GO:0006952	defense response	0	1	0	0.602878	1	1	1
biological_process	GO:0071985	multivesicular body sorting pathway	0	2	0	0.915407	0.312309	1	1
biological_process	GO:0030488	tRNA methylation	0	1	0	0.602878	1	1	1
biological_process	GO:0006751	glutathione catabolic process	0	1	0	0.602878	1	1	1
biological_process	GO:0032515	negative regulation of phosphoprotein phosphatase activity	0	1	0	0.602878	1	1	1
biological_process	GO:0016560	protein import into peroxisome matrix, docking	0	1	0	0.602878	1	1	1
biological_process	GO:0008295	spermidine biosynthetic process	0	2	0	0.363347	1	1	1
biological_process	GO:0010923	negative regulation of phosphatase activity	0	1	0	0.363347	1	1	1
biological_process	GO:0046513	ceramide biosynthetic process	0	2	0	0.363347	1	1	1
biological_process	GO:0044238	primary metabolic process	0	2	0	7.28305e-05	0.99995	0.006	1
biological_process	GO:0006695	cholesterol biosynthetic process	0	1	0	0.602878	1	1	1
biological_process	GO:0019287	isopentenyl diphosphate biosynthetic process, mevalonate pathway	0	1	0	0.602878	1	1	1
biological_process	GO:0006048	UDP-N-acetylglucosamine biosynthetic process	0	2	0	0.363347	1	1	1
biological_process	GO:0048193	Golgi vesicle transport	0	1	0	0.701883	0.465372	1	1
biological_process	GO:0009089	lysine biosynthetic process via diaminopimelate	0	2	0	0.363347	1	1	1
biological_process	GO:0019674	NAD metabolic process	0	2	0	0.218915	1	1	1
biological_process	GO:0006741	NADP biosynthetic process	0	2	0	0.363347	1	1	1
biological_process	GO:0006307	DNA dealkylation involved in DNA repair	0	3	0	0.218915	1	1	1
biological_process	GO:0035552	oxidative single-stranded DNA demethylation	0	3	0	0.218915	1	1	1
biological_process	GO:0006611	protein export from nucleus	0	1	0	0.602878	1	1	1
biological_process	GO:0006561	proline biosynthetic process	0	2	0	0.218915	1	1	1
biological_process	GO:0006241	CTP biosynthetic process	0	3	0	0.131854	1	1	1
biological_process	GO:0006183	GTP biosynthetic process	0	3	0	0.218915	1	1	1
biological_process	GO:0006228	UTP biosynthetic process	0	3	0	0.218915	1	1	1
biological_process	GO:0006725	cellular aromatic compound metabolic process	0	3	0	0.27269	0.760818	1	1
biological_process	GO:0000338	protein deneddylation	0	1	0	0.602878	1	1	1
biological_process	GO:0019346	transsulfuration	0	1	0	0.602878	1	1	1
biological_process	GO:0042773	ATP synthesis coupled electron transport	0	1	0	0.363347	1	1	1
biological_process	GO:0008610	lipid biosynthetic process	0	5	0	0.0344171	0.981769	0.987	1
biological_process	GO:0051028	mRNA transport	0	2	0	0.425983	0.83802	1	1
biological_process	GO:0016998	cell wall macromolecule catabolic process	0	3	0	0.218915	1	1	1
biological_process	GO:0009253	peptidoglycan catabolic process	0	3	0	0.218915	1	1	1
biological_process	GO:0071586	CAAX-box protein processing	0	2	0	0.363347	1	1	1
biological_process	GO:0006480	N-terminal protein amino acid methylation	0	2	0	0.363347	1	1	1
biological_process	GO:0006421	asparaginyl-tRNA aminoacylation	0	1	0	0.602878	1	1	1
biological_process	GO:0006434	seryl-tRNA aminoacylation	0	1	0	0.602878	1	1	1
biological_process	GO:0051179	localization	0	1	0	0.968479	0.0418286	1	1
biological_process	GO:0019082	viral protein processing	0	1	0	0.602878	1	1	1
biological_process	GO:0046952	ketone body catabolic process	0	2	0	0.363347	1	1	1
biological_process	GO:0051259	protein complex oligomerization	0	1	0	0.602878	1	1	1
biological_process	GO:0006546	glycine catabolic process	0	2	0	0.218915	1	1	1
biological_process	GO:0046034	ATP metabolic process	0	1	0	0.0190235	0.99658	0.904	1
biological_process	GO:0000959	mitochondrial RNA metabolic process	0	1	0	0.602878	1	1	1
biological_process	GO:0030071	regulation of mitotic metaphase/anaphase transition	0	1	0	0.602878	1	1	1
biological_process	GO:0006482	protein demethylation	0	1	0	0.602878	1	1	1
biological_process	GO:0008611	ether lipid biosynthetic process	0	1	0	0.602878	1	1	1
biological_process	GO:0006779	porphyrin-containing compound biosynthetic process	0	1	0	0.2367	0.927538	1	1
biological_process	GO:0006098	pentose-phosphate shunt	0	2	0	0.363347	1	1	1
biological_process	GO:0006839	mitochondrial transport	0	2	0	0.128	0.958848	1	1
biological_process	GO:0006488	dolichol-linked oligosaccharide biosynthetic process	0	2	0	0.363347	1	1	1
biological_process	GO:0000463	maturation of LSU-rRNA from tricistronic rRNA transcript (SSU-rRNA, 5.8S rRNA, LSU-rRNA)	0	4	0	0.131854	1	1	1
biological_process	GO:0006069	ethanol oxidation	0	1	0	0.602878	1	1	1
biological_process	GO:0046294	formaldehyde catabolic process	0	1	0	0.602878	1	1	1
biological_process	GO:0030041	actin filament polymerization	0	2	0	0.640559	0.610825	1	1
biological_process	GO:0042026	protein refolding	0	2	0	0.363347	1	1	1
biological_process	GO:0006811	ion transport	0	1	0	0.915155	0.15471	1	1
biological_process	GO:0009086	methionine biosynthetic process	0	1	0	0.079391	1	1	1
biological_process	GO:0032049	cardiolipin biosynthetic process	0	2	0	0.363347	1	1	1
biological_process	GO:0034356	NAD biosynthesis via nicotinamide riboside salvage pathway	0	2	0	0.363347	1	1	1
biological_process	GO:0006559	L-phenylalanine catabolic process	0	2	0	0.363347	1	1	1
biological_process	GO:0006570	tyrosine metabolic process	0	1	0	0.363347	1	1	1
biological_process	GO:0000455	enzyme-directed rRNA pseudouridine synthesis	0	1	0	0.602878	1	1	1
biological_process	GO:0006108	malate metabolic process	0	3	0	0.218915	1	1	1
biological_process	GO:0007034	vacuolar transport	0	6	0	0.583045	0.639473	1	1
biological_process	GO:0006796	phosphate-containing compound metabolic process	0	2	0	0.0247047	0.983812	0.943	1
biological_process	GO:0070682	proteasome regulatory particle assembly	0	1	0	0.602878	1	1	1
biological_process	GO:0030150	protein import into mitochondrial matrix	0	2	0	0.363347	1	1	1
biological_process	GO:0006206	pyrimidine nucleobase metabolic process	0	3	0	0.425983	0.83802	1	1
biological_process	GO:0006213	pyrimidine nucleoside metabolic process	0	3	0	0.218915	1	1	1
biological_process	GO:0006071	glycerol metabolic process	0	1	0	0.363347	1	1	1
biological_process	GO:0097720	calcineurin-mediated signaling	0	2	0	0.363347	1	1	1
biological_process	GO:0006529	asparagine biosynthetic process	0	1	0	0.602878	1	1	1
biological_process	GO:0046855	inositol phosphate dephosphorylation	0	1	0	0.602878	1	1	1
biological_process	GO:0032786	positive regulation of DNA-templated transcription, elongation	0	1	0	0.65221	0.781085	1	1
biological_process	GO:0006659	phosphatidylserine biosynthetic process	0	2	0	0.363347	1	1	1
biological_process	GO:0006432	phenylalanyl-tRNA aminoacylation	0	3	0	0.218915	1	1	1
biological_process	GO:0032008	positive regulation of TOR signaling	0	1	0	0.363347	1	1	1
biological_process	GO:0009204	deoxyribonucleoside triphosphate catabolic process	0	1	0	0.363347	1	1	1
biological_process	GO:0034404	nucleobase-containing small molecule biosynthetic process	0	1	0	0.321043	0.891041	1	1
biological_process	GO:0043412	macromolecule modification	0	1	0	0.891765	0.134159	1	1
biological_process	GO:1990547	mitochondrial phosphate ion transmembrane transport	0	1	0	0.602878	1	1	1
biological_process	GO:0006913	nucleocytoplasmic transport	0	1	0	0.650211	0.542723	1	1
biological_process	GO:0000731	DNA synthesis involved in DNA repair	0	1	0	0.480099	0.868146	1	1
biological_process	GO:0006430	lysyl-tRNA aminoacylation	0	1	0	0.602878	1	1	1
biological_process	GO:0006893	Golgi to plasma membrane transport	0	2	0	0.363347	1	1	1
biological_process	GO:0006086	acetyl-CoA biosynthetic process from pyruvate	0	2	0	0.363347	1	1	1
biological_process	GO:0070966	nuclear-transcribed mRNA catabolic process, no-go decay	0	1	0	0.602878	1	1	1
biological_process	GO:0070481	nuclear-transcribed mRNA catabolic process, non-stop decay	0	1	0	0.602878	1	1	1
biological_process	GO:0071025	RNA surveillance	0	1	0	0.602878	1	1	1
biological_process	GO:0009263	deoxyribonucleotide biosynthetic process	0	1	0	0.218915	1	1	1
biological_process	GO:0016024	CDP-diacylglycerol biosynthetic process	0	3	0	0.218915	1	1	1
biological_process	GO:0006429	leucyl-tRNA aminoacylation	0	1	0	0.602878	1	1	1
biological_process	GO:0044249	cellular biosynthetic process	0	1	0	0.000183865	0.99988	0.019	1
biological_process	GO:1901566	organonitrogen compound biosynthetic process	0	1	0	6.53738e-11	1	0	1
biological_process	GO:0045116	protein neddylation	0	2	0	0.363347	1	1	1
biological_process	GO:0016973	poly(A)+ mRNA export from nucleus	0	1	0	0.602878	1	1	1
biological_process	GO:0006729	tetrahydrobiopterin biosynthetic process	0	2	0	0.363347	1	1	1
biological_process	GO:0006438	valyl-tRNA aminoacylation	0	1	0	0.602878	1	1	1
biological_process	GO:0019427	acetyl-CoA biosynthetic process from acetate	0	1	0	0.602878	1	1	1
biological_process	GO:0006862	nucleotide transport	0	3	0	0.302571	0.877854	1	1
biological_process	GO:0016558	protein import into peroxisome matrix	0	1	0	0.363347	1	1	1
biological_process	GO:0018142	protein-DNA covalent cross-linking	0	1	0	0.602878	1	1	1
biological_process	GO:0006784	heme A biosynthetic process	0	1	0	0.602878	1	1	1
biological_process	GO:0006672	ceramide metabolic process	0	3	0	0.079391	1	1	1
biological_process	GO:0042273	ribosomal large subunit biogenesis	0	2	0	0.0724623	0.989598	1	1
biological_process	GO:0006123	mitochondrial electron transport, cytochrome c to oxygen	0	1	0	0.602878	1	1	1
biological_process	GO:0001680	tRNA 3'-terminal CCA addition	0	2	0	0.363347	1	1	1
biological_process	GO:0032469	endoplasmic reticulum calcium ion homeostasis	0	1	0	0.602878	1	1	1
biological_process	GO:0048856	anatomical structure development	0	3	0	0.8475	0.326797	1	1
biological_process	GO:0007166	cell surface receptor signaling pathway	0	3	0	0.489729	0.7633	1	1
biological_process	GO:0017196	N-terminal peptidyl-methionine acetylation	0	2	0	0.363347	1	1	1
biological_process	GO:0010506	regulation of autophagy	0	1	0	0.602878	1	1	1
biological_process	GO:0007030	Golgi organization	0	1	0	0.602878	1	1	1
biological_process	GO:0009298	GDP-mannose biosynthetic process	0	2	0	0.363347	1	1	1
biological_process	GO:0018343	protein farnesylation	0	1	0	0.602878	1	1	1
biological_process	GO:0016070	RNA metabolic process	0	2	0	0.44885	0.601043	1	1
biological_process	GO:0101030	tRNA-guanine transglycosylation	0	2	0	0.363347	1	1	1
biological_process	GO:0045905	positive regulation of translational termination	0	1	0	0.602878	1	1	1
biological_process	GO:0016126	sterol biosynthetic process	0	1	0	0.363347	1	1	1
biological_process	GO:0003352	regulation of cilium movement	0	1	0	0.602878	1	1	1
biological_process	GO:0032006	regulation of TOR signaling	0	1	0	0.687691	0.658295	1	1
biological_process	GO:0019915	lipid storage	0	1	0	0.602878	1	1	1
biological_process	GO:0030036	actin cytoskeleton organization	0	1	0	0.53672	0.663242	1	1
biological_process	GO:0000055	ribosomal large subunit export from nucleus	0	1	0	0.602878	1	1	1
biological_process	GO:0006275	regulation of DNA replication	0	1	0	0.363347	1	1	1
biological_process	GO:0045039	protein insertion into mitochondrial inner membrane	0	1	0	0.602878	1	1	1
biological_process	GO:0017004	cytochrome complex assembly	0	1	0	0.602878	1	1	1
biological_process	GO:0017003	protein-heme linkage	0	1	0	0.602878	1	1	1
biological_process	GO:0000290	deadenylation-dependent decapping of nuclear-transcribed mRNA	0	1	0	0.602878	1	1	1
biological_process	GO:0043085	positive regulation of catalytic activity	0	1	0	0.952273	0.1688	1	1
biological_process	GO:0006253	dCTP catabolic process	0	1	0	0.602878	1	1	1
biological_process	GO:0042262	DNA protection	0	1	0	0.602878	1	1	1
biological_process	GO:0006308	DNA catabolic process	0	2	0	0.65221	0.781085	1	1
biological_process	GO:0051013	microtubule severing	0	1	0	0.602878	1	1	1
biological_process	GO:0070475	rRNA base methylation	0	1	0	0.363347	1	1	1
biological_process	GO:0006465	signal peptide processing	0	5	0	0.079391	1	1	1
biological_process	GO:0042176	regulation of protein catabolic process	0	3	0	0.218915	1	1	1
biological_process	GO:0006621	protein retention in ER lumen	0	2	0	0.363347	1	1	1
biological_process	GO:0043248	proteasome assembly	0	2	0	0.218915	1	1	1
biological_process	GO:0034975	protein folding in endoplasmic reticulum	0	1	0	0.602878	1	1	1
biological_process	GO:0009072	aromatic amino acid family metabolic process	0	1	0	0.550294	0.76259	1	1
biological_process	GO:0006233	dTDP biosynthetic process	0	1	0	0.602878	1	1	1
biological_process	GO:0006542	glutamine biosynthetic process	0	1	0	0.602878	1	1	1
biological_process	GO:0006525	arginine metabolic process	0	1	0	0.602878	1	1	1
biological_process	GO:0000050	urea cycle	0	1	0	0.602878	1	1	1
biological_process	GO:0006164	purine nucleotide biosynthetic process	0	1	0	0.0127942	0.99783	0.783	1
biological_process	GO:0007033	vacuole organization	0	2	0	0.363347	1	1	1
biological_process	GO:0006625	protein targeting to peroxisome	0	1	0	0.218915	1	1	1
biological_process	GO:0009097	isoleucine biosynthetic process	0	3	0	0.218915	1	1	1
biological_process	GO:0006301	postreplication repair	0	1	0	0.480099	0.868146	1	1
biological_process	GO:0006513	protein monoubiquitination	0	1	0	0.65221	0.781085	1	1
biological_process	GO:0006694	steroid biosynthetic process	0	1	0	0.218915	1	1	1
biological_process	GO:1901565	organonitrogen compound catabolic process	0	1	0	0.192197	0.856262	1	1
biological_process	GO:0006040	amino sugar metabolic process	0	1	0	0.904717	0.239649	1	1
biological_process	GO:0009254	peptidoglycan turnover	0	1	0	0.602878	1	1	1
biological_process	GO:0019509	L-methionine salvage from methylthioadenosine	0	4	0	0.131854	1	1	1
biological_process	GO:0034470	ncRNA processing	0	1	0	0.206245	0.852677	1	1
biological_process	GO:0055129	L-proline biosynthetic process	0	1	0	0.602878	1	1	1
biological_process	GO:0008612	peptidyl-lysine modification to peptidyl-hypusine	0	1	0	0.602878	1	1	1
biological_process	GO:0019563	glycerol catabolic process	0	1	0	0.602878	1	1	1
biological_process	GO:0035303	regulation of dephosphorylation	0	1	0	0.640559	0.610825	1	1
biological_process	GO:0000724	double-strand break repair via homologous recombination	0	1	0	0.602878	1	1	1
biological_process	GO:1990426	mitotic recombination-dependent replication fork processing	0	1	0	0.602878	1	1	1
biological_process	GO:0009249	protein lipoylation	0	1	0	0.602878	1	1	1
biological_process	GO:0017183	peptidyl-diphthamide biosynthetic process from peptidyl-histidine	0	3	0	0.218915	1	1	1
biological_process	GO:0006865	amino acid transport	0	1	0	0.602878	1	1	1
biological_process	GO:0002182	cytoplasmic translational elongation	0	1	0	0.131854	1	1	1
biological_process	GO:0006950	response to stress	0	1	0	0.925829	0.107347	1	1
biological_process	GO:0019700	organic phosphonate catabolic process	0	1	0	0.602878	1	1	1
biological_process	GO:0043137	DNA replication, removal of RNA primer	0	1	0	0.602878	1	1	1
biological_process	GO:0006685	sphingomyelin catabolic process	0	1	0	0.602878	1	1	1
biological_process	GO:0006147	guanine catabolic process	0	1	0	0.602878	1	1	1
biological_process	GO:0006437	tyrosyl-tRNA aminoacylation	0	1	0	0.602878	1	1	1
biological_process	GO:0006564	L-serine biosynthetic process	0	2	0	0.363347	1	1	1
biological_process	GO:0034599	cellular response to oxidative stress	0	1	0	0.602878	1	1	1
biological_process	GO:0032543	mitochondrial translation	0	1	0	0.363347	1	1	1
biological_process	GO:0000466	maturation of 5.8S rRNA from tricistronic rRNA transcript (SSU-rRNA, 5.8S rRNA, LSU-rRNA)	0	2	0	0.687691	0.658295	1	1
biological_process	GO:0000271	polysaccharide biosynthetic process	0	1	0	0.842409	0.636653	1	1
biological_process	GO:0007005	mitochondrion organization	0	1	0	0.16198	0.971245	1	1
biological_process	GO:0070988	demethylation	0	1	0	0.23741	0.952213	1	1
biological_process	GO:0006006	glucose metabolic process	0	1	0	0.23741	0.952213	1	1
biological_process	GO:0044208	'de novo' AMP biosynthetic process	0	1	0	0.602878	1	1	1
biological_process	GO:0009229	thiamine diphosphate biosynthetic process	0	1	0	0.602878	1	1	1
biological_process	GO:0006772	thiamine metabolic process	0	1	0	0.602878	1	1	1
biological_process	GO:0006379	mRNA cleavage	0	2	0	0.363347	1	1	1
biological_process	GO:0006378	mRNA polyadenylation	0	1	0	0.602878	1	1	1
biological_process	GO:0006072	glycerol-3-phosphate metabolic process	0	1	0	0.842409	0.636653	1	1
biological_process	GO:0031119	tRNA pseudouridine synthesis	0	1	0	0.602878	1	1	1
biological_process	GO:0009082	branched-chain amino acid biosynthetic process	0	1	0	0.131854	1	1	1
biological_process	GO:0006665	sphingolipid metabolic process	0	2	0	0.0724623	0.989598	1	1
biological_process	GO:0045333	cellular respiration	0	1	0	0.168114	0.927881	1	1
biological_process	GO:0006402	mRNA catabolic process	0	1	0	0.550294	0.76259	1	1
biological_process	GO:0044206	UMP salvage	0	1	0	0.602878	1	1	1
biological_process	GO:0006813	potassium ion transport	0	2	0	0.363347	1	1	1
biological_process	GO:0006168	adenine salvage	0	1	0	0.602878	1	1	1
biological_process	GO:0044209	AMP salvage	0	1	0	0.602878	1	1	1
biological_process	GO:0006376	mRNA splice site selection	0	1	0	0.363347	1	1	1
biological_process	GO:0000395	mRNA 5'-splice site recognition	0	1	0	0.602878	1	1	1
biological_process	GO:0070476	rRNA (guanine-N7)-methylation	0	1	0	0.602878	1	1	1
biological_process	GO:0006490	oligosaccharide-lipid intermediate biosynthetic process	0	1	0	0.218915	1	1	1
biological_process	GO:0030328	prenylcysteine catabolic process	0	1	0	0.602878	1	1	1
biological_process	GO:0016573	histone acetylation	0	1	0	0.65221	0.781085	1	1
biological_process	GO:0031204	posttranslational protein targeting to membrane, translocation	0	1	0	0.602878	1	1	1
biological_process	GO:0006783	heme biosynthetic process	0	1	0	0.321043	0.891041	1	1
biological_process	GO:0043968	histone H2A acetylation	0	1	0	0.602878	1	1	1
biological_process	GO:0043967	histone H4 acetylation	0	1	0	0.602878	1	1	1
biological_process	GO:0009062	fatty acid catabolic process	0	1	0	0.363347	1	1	1
biological_process	GO:0006574	valine catabolic process	0	1	0	0.602878	1	1	1
biological_process	GO:0022607	cellular component assembly	0	2	0	0.840117	0.209702	1	1
biological_process	GO:0000244	spliceosomal tri-snRNP complex assembly	0	1	0	0.602878	1	1	1
biological_process	GO:0015986	ATP synthesis coupled proton transport	0	1	0	0.602878	1	1	1
biological_process	GO:0006635	fatty acid beta-oxidation	0	1	0	0.602878	1	1	1
biological_process	GO:0048478	replication fork protection	0	1	0	0.602878	1	1	1
biological_process	GO:0050992	dimethylallyl diphosphate biosynthetic process	0	1	0	0.602878	1	1	1
biological_process	GO:0045048	protein insertion into ER membrane	0	1	0	0.602878	1	1	1
biological_process	GO:0000028	ribosomal small subunit assembly	0	1	0	0.602878	1	1	1
biological_process	GO:0009398	FMN biosynthetic process	0	1	0	0.602878	1	1	1
biological_process	GO:0009231	riboflavin biosynthetic process	0	1	0	0.602878	1	1	1
biological_process	GO:0006567	threonine catabolic process	0	1	0	0.602878	1	1	1
biological_process	GO:0006474	N-terminal protein amino acid acetylation	0	1	0	0.218915	1	1	1
biological_process	GO:0000350	generation of catalytic spliceosome for second transesterification step	0	1	0	0.602878	1	1	1
biological_process	GO:0019432	triglyceride biosynthetic process	0	1	0	0.602878	1	1	1
biological_process	GO:0009264	deoxyribonucleotide catabolic process	0	1	0	0.363347	1	1	1
biological_process	GO:0046386	deoxyribose phosphate catabolic process	0	1	0	0.363347	1	1	1
biological_process	GO:0090114	COPII-coated vesicle budding	0	1	0	0.602878	1	1	1
biological_process	GO:1904263	positive regulation of TORC1 signaling	0	1	0	0.602878	1	1	1
biological_process	GO:0022904	respiratory electron transport chain	0	1	0	0.218915	1	1	1
biological_process	GO:0006116	NADH oxidation	0	1	0	0.602878	1	1	1
biological_process	GO:0006426	glycyl-tRNA aminoacylation	0	1	0	0.602878	1	1	1
biological_process	GO:0006021	inositol biosynthetic process	0	1	0	0.602878	1	1	1
biological_process	GO:0019464	glycine decarboxylation via glycine cleavage system	0	1	0	0.602878	1	1	1
biological_process	GO:0000493	box H/ACA snoRNP assembly	0	1	0	0.602878	1	1	1
biological_process	GO:0000470	maturation of LSU-rRNA	0	1	0	0.079391	1	1	1
biological_process	GO:0031145	anaphase-promoting complex-dependent catabolic process	0	1	0	0.602878	1	1	1
biological_process	GO:0006572	tyrosine catabolic process	0	1	0	0.602878	1	1	1
biological_process	GO:0070125	mitochondrial translational elongation	0	1	0	0.602878	1	1	1
biological_process	GO:0030837	negative regulation of actin filament polymerization	0	2	0	0.480099	0.868146	1	1
biological_process	GO:0061640	cytoskeleton-dependent cytokinesis	0	1	0	0.602878	1	1	1
biological_process	GO:0006435	threonyl-tRNA aminoacylation	0	1	0	0.602878	1	1	1
biological_process	GO:0006401	RNA catabolic process	0	2	0	0.2367	0.927538	1	1
biological_process	GO:0006423	cysteinyl-tRNA aminoacylation	0	1	0	0.602878	1	1	1
biological_process	GO:0002949	tRNA threonylcarbamoyladenosine modification	0	1	0	0.602878	1	1	1
biological_process	GO:0006662	glycerol ether metabolic process	0	1	0	0.363347	1	1	1
biological_process	GO:0005991	trehalose metabolic process	0	1	0	0.937508	0.34779	1	1
biological_process	GO:0046496	nicotinamide nucleotide metabolic process	0	1	0	0.2367	0.927538	1	1
biological_process	GO:0034553	mitochondrial respiratory chain complex II assembly	0	1	0	0.602878	1	1	1
biological_process	GO:0000272	polysaccharide catabolic process	0	1	0	0.65221	0.781085	1	1
biological_process	GO:0030042	actin filament depolymerization	0	1	0	0.65221	0.781085	1	1
biological_process	GO:0042255	ribosome assembly	0	1	0	0.425983	0.83802	1	1
cellular_component	GO:0030286	dynein complex	22	32	0.6875	0.999925	0.00024963	1	0.012	A0A0V0QP64_PSEPJ	A0A0V0QTG2_PSEPJ	A0A0V0QLA6_PSEPJ	A0A0V0QMH8_PSEPJ	A0A0V0QAM2_PSEPJ	A0A0V0R306_PSEPJ	A0A0V0QN11_PSEPJ	A0A0V0QD95_PSEPJ	A0A0V0QNR0_PSEPJ	A0A0V0QIB3_PSEPJ	A0A0V0QBB7_PSEPJ	A0A0V0QUE8_PSEPJ	A0A0V0QU10_PSEPJ	A0A0V0R9F2_PSEPJ	A0A0V0QNK3_PSEPJ	A0A0V0QMR1_PSEPJ	A0A0V0Q8N5_PSEPJ	A0A0V0R5A7_PSEPJ	A0A0V0QTR1_PSEPJ	A0A0V0R6N0_PSEPJ	A0A0V0QL61_PSEPJ	A0A0V0QFD7_PSEPJ
cellular_component	GO:0005886	plasma membrane	27	44	0.613636	0.999838	0.000436709	1	0.019	A0A0V0QVM9_PSEPJ	A0A0V0R6V1_PSEPJ	A0A0V0QE02_PSEPJ	A0A0V0QWF5_PSEPJ	A0A0V0QW05_PSEPJ	A0A0V0QZD7_PSEPJ	A0A0V0QZH3_PSEPJ	A0A0V0QIV5_PSEPJ	A0A0V0QUB2_PSEPJ	A0A0V0QB80_PSEPJ	A0A0V0QHN4_PSEPJ	A0A0V0Q877_PSEPJ	A0A0V0QY93_PSEPJ	A0A0V0QK31_PSEPJ	A0A0V0QVE1_PSEPJ	A0A0V0QX41_PSEPJ	A0A0V0QQM9_PSEPJ	A0A0V0QZC6_PSEPJ	A0A0V0QFC7_PSEPJ	A0A0V0QUA0_PSEPJ	A0A0V0QRI9_PSEPJ	A0A0V0QCQ5_PSEPJ	A0A0V0QD19_PSEPJ	A0A0V0R140_PSEPJ	A0A0V0QZ80_PSEPJ	A0A0V0R1T5_PSEPJ	A0A0V0QNU7_PSEPJ
cellular_component	GO:0005856	cytoskeleton	11	20	0.55	0.999277	0.00123999	1	0.059	A0A0V0QVY4_PSEPJ	A0A0V0QLD9_PSEPJ	A0A0V0QKM9_PSEPJ	A0A0V0QWV4_PSEPJ	A0A0V0QD43_PSEPJ	A0A0V0QHS7_PSEPJ	A0A0V0R7Y7_PSEPJ	A0A0V0QG24_PSEPJ	A0A0V0QEQ2_PSEPJ	A0A0V0Q7K1_PSEPJ	A0A0V0QIN4_PSEPJ
cellular_component	GO:0005874	microtubule	49	83	0.590361	0.999384	0.00131358	1	0.061	A0A0V0QL23_PSEPJ	A0A0V0R4J0_PSEPJ	A0A0V0QP64_PSEPJ	A0A0V0QTG2_PSEPJ	A0A0V0QLA6_PSEPJ	A0A0V0QJ43_PSEPJ	A0A0V0QAM2_PSEPJ	A0A0V0QFZ5_PSEPJ	A0A0V0R306_PSEPJ	A0A0V0QN11_PSEPJ	A0A0V0QZI1_PSEPJ	A0A0V0QFV8_PSEPJ	A0A0V0QD95_PSEPJ	A0A0V0QJI0_PSEPJ	A0A0V0R9P7_PSEPJ	A0A0V0QNR0_PSEPJ	A0A0V0QCS1_PSEPJ	A0A0V0R299_PSEPJ	A0A0V0QJ66_PSEPJ	A0A0V0QMX9_PSEPJ	A0A0V0Q9P2_PSEPJ	A0A0V0QIB3_PSEPJ	A0A0V0R509_PSEPJ	A0A0V0R105_PSEPJ	A0A0V0QBB7_PSEPJ	A0A0V0QUL6_PSEPJ	A0A0V0QB59_PSEPJ	A0A0V0QHI1_PSEPJ	A0A0V0QKF1_PSEPJ	A0A0V0QUE8_PSEPJ	A0A0V0R598_PSEPJ	A0A0V0R2F0_PSEPJ	A0A0V0QRQ1_PSEPJ	A0A0V0R9F2_PSEPJ	A0A0V0QII3_PSEPJ	A0A0V0R5X5_PSEPJ	A0A0V0QID3_PSEPJ	A0A0V0QZ72_PSEPJ	A0A0V0Q8N5_PSEPJ	A0A0V0Q7Q1_PSEPJ
cellular_component	GO:0042995	cell projection	3	5	0.6	0.997285	0.00549333	1	0.2	A0A0V0QLD9_PSEPJ	A0A0V0QHS7_PSEPJ	A0A0V0Q7K1_PSEPJ
cellular_component	GO:0016020	membrane	54	97	0.556701	0.993402	0.00809229	1	0.337	A0A0V0QGL4_PSEPJ	A0A0V0R0H3_PSEPJ	A0A0V0R475_PSEPJ	A0A0V0QMC4_PSEPJ	A0A0V0R9X2_PSEPJ	A0A0V0R1R9_PSEPJ	A0A0V0QP33_PSEPJ	A0A0V0QP00_PSEPJ	A0A0V0RA51_PSEPJ	A0A0V0QVC1_PSEPJ	A0A0V0QK74_PSEPJ	A0A0V0QNN6_PSEPJ	A0A0V0QL77_PSEPJ	A0A0V0QD34_PSEPJ	A0A0V0R040_PSEPJ	A0A0V0QMB5_PSEPJ	A0A0V0QQY8_PSEPJ	A0A0V0QM70_PSEPJ	A0A0V0QVV4_PSEPJ	A0A0V0QD52_PSEPJ	A0A0V0R2V1_PSEPJ	A0A0V0R1A2_PSEPJ	A0A0V0QHD0_PSEPJ	A0A0V0QKN5_PSEPJ	A0A0V0QU17_PSEPJ	A0A0V0R4Z6_PSEPJ	A0A0V0QQJ2_PSEPJ	A0A0V0QQD7_PSEPJ	A0A0V0QNU6_PSEPJ	A0A0V0R0M2_PSEPJ	A0A0V0QGN0_PSEPJ	A0A0V0Q910_PSEPJ	A0A0V0QPV4_PSEPJ	A0A0V0R1H2_PSEPJ	A0A0V0QLG8_PSEPJ	A0A0V0QS75_PSEPJ	A0A0V0R919_PSEPJ	A0A0V0R9N0_PSEPJ	A0A0V0QLH0_PSEPJ	A0A0V0QW16_PSEPJ
cellular_component	GO:0005929	cilium	12	30	0.4	0.994396	0.0110406	1	0.377	A0A0V0QM80_PSEPJ	A0A0V0QKA3_PSEPJ	A0A0V0QIW9_PSEPJ	A0A0V0Q9P2_PSEPJ	A0A0V0QIP1_PSEPJ	A0A0V0QRB5_PSEPJ	A0A0V0QCZ0_PSEPJ	A0A0V0QDI0_PSEPJ	A0A0V0R8Q3_PSEPJ	A0A0V0R765_PSEPJ	A0A0V0QIN4_PSEPJ	A0A0V0QXC9_PSEPJ
cellular_component	GO:0005858	axonemal dynein complex	8	9	0.888889	0.997398	0.0176275	1	0.657	A0A0V0QFV8_PSEPJ	A0A0V0R299_PSEPJ	A0A0V0QHI1_PSEPJ	A0A0V0R598_PSEPJ	A0A0V0QID3_PSEPJ	A0A0V0QA36_PSEPJ	A0A0V0QNE5_PSEPJ	A0A0V0QCX7_PSEPJ
cellular_component	GO:0110165	cellular anatomical entity	11	20	0.55	0.990081	0.0223975	1	0.703	A0A0V0Q958_PSEPJ	A0A0V0QUB3_PSEPJ	A0A0V0QXJ9_PSEPJ	A0A0V0QQW2_PSEPJ	A0A0V0QA84_PSEPJ	A0A0V0QQ15_PSEPJ	A0A0V0QN27_PSEPJ	A0A0V0QHQ9_PSEPJ	A0A0V0R8Y1_PSEPJ	A0A0V0Q9G9_PSEPJ	A0A0V0R214_PSEPJ
cellular_component	GO:0042555	MCM complex	4	4	1	1	0.0316441	1	0.876	A0A0V0QFR0_PSEPJ	A0A0V0R6T9_PSEPJ	A0A0V0R4X6_PSEPJ	A0A0V0Q838_PSEPJ
cellular_component	GO:0016021	integral component of membrane	976	2257	0.432432	0.960551	0.0458564	1	0.933	A0A0V0R087_PSEPJ	A0A0V0QVR4_PSEPJ	A0A0V0R6T0_PSEPJ	A0A0V0R670_PSEPJ	A0A0V0QP96_PSEPJ	A0A0V0R1P0_PSEPJ	A0A0V0QWR9_PSEPJ	A0A0V0R644_PSEPJ	A0A0V0QJL3_PSEPJ	A0A0V0QQ42_PSEPJ	A0A0V0QVM9_PSEPJ	A0A0V0QYH0_PSEPJ	A0A0V0QJN5_PSEPJ	A0A0V0QDY3_PSEPJ	A0A0V0Q9Y5_PSEPJ	A0A0V0QRW9_PSEPJ	A0A0V0QA90_PSEPJ	A0A0V0Q8W7_PSEPJ	A0A0V0QD25_PSEPJ	A0A0V0R0R7_PSEPJ	A0A0V0QJB5_PSEPJ	A0A0V0QD89_PSEPJ	A0A0V0QSW6_PSEPJ	A0A0V0QN68_PSEPJ	A0A0V0QFQ0_PSEPJ	A0A0V0R121_PSEPJ	A0A0V0QS23_PSEPJ	A0A0V0QJ61_PSEPJ	A0A0V0QQT6_PSEPJ	A0A0V0R4T2_PSEPJ	A0A0V0QQ09_PSEPJ	A0A0V0R6V1_PSEPJ	A0A0V0R4T6_PSEPJ	A0A0V0QA10_PSEPJ	A0A0V0QVV5_PSEPJ	A0A0V0QU31_PSEPJ	A0A0V0R0Q1_PSEPJ	A0A0V0QY26_PSEPJ	A0A0V0R654_PSEPJ	A0A0V0QBS3_PSEPJ
cellular_component	GO:0031410	cytoplasmic vesicle	1	2	0.5	0.963287	0.072816	1	0.985	A0A0V0R4H2_PSEPJ
cellular_component	GO:0036064	ciliary basal body	3	3	1	1	0.0750706	1	0.996	A0A0V0R1B1_PSEPJ	A0A0V0R9J9_PSEPJ	A0A0V0QQX0_PSEPJ
cellular_component	GO:0030132	clathrin coat of coated pit	2	2	1	1	0.0750706	1	0.996	A0A0V0QYP5_PSEPJ	A0A0V0R8P4_PSEPJ
cellular_component	GO:0005576	extracellular region	5	7	0.714286	0.97764	0.0777664	1	0.997	A0A0V0QCN7_PSEPJ	A0A0V0R6L2_PSEPJ	A0A0V0R4S1_PSEPJ	A0A0V0QS27_PSEPJ	A0A0V0R2H3_PSEPJ
cellular_component	GO:0005768	endosome	4	5	0.8	0.970794	0.0825068	1	0.998	A0A0V0QI45_PSEPJ	A0A0V0QKU1_PSEPJ	A0A0V0R635_PSEPJ	A0A0V0QKR2_PSEPJ
cellular_component	GO:0005930	axoneme	2	5	0.4	0.968436	0.083215	1	0.998	A0A0V0QKT2_PSEPJ	A0A0V0R408_PSEPJ
cellular_component	GO:0005737	cytoplasm	142	350	0.405714	0.00115983	0.999131	0.046	1	A0A0V0R8A3_PSEPJ	A0A0V0R794_PSEPJ	A0A0V0R0R7_PSEPJ	A0A0V0QA30_PSEPJ	A0A0V0QA10_PSEPJ	A0A0V0R0Q6_PSEPJ	A0A0V0QBZ4_PSEPJ	A0A0V0R5S8_PSEPJ	A0A0V0QP64_PSEPJ	A0A0V0QKI5_PSEPJ	A0A0V0QR85_PSEPJ	A0A0V0QLA6_PSEPJ	A0A0V0QCE6_PSEPJ	A0A0V0QI84_PSEPJ	A0A0V0R1B1_PSEPJ	A0A0V0QLD9_PSEPJ	A0A0V0QEL8_PSEPJ	A0A0V0QGY3_PSEPJ	A0A0V0QKM9_PSEPJ	A0A0V0R4E0_PSEPJ	A0A0V0QGF0_PSEPJ	A0A0V0QGN8_PSEPJ	A0A0V0QTY4_PSEPJ	A0A0V0R9J9_PSEPJ	A0A0V0QRT0_PSEPJ	A0A0V0QAM2_PSEPJ	A0A0V0QB36_PSEPJ	A0A0V0QEJ3_PSEPJ	A0A0V0QM64_PSEPJ	A0A0V0QFZ5_PSEPJ	A0A0V0QD55_PSEPJ	A0A0V0R8G0_PSEPJ	A0A0V0QBX0_PSEPJ	A0A0V0QD43_PSEPJ	A0A0V0R306_PSEPJ	A0A0V0QLL6_PSEPJ	A0A0V0QT09_PSEPJ	A0A0V0R705_PSEPJ	A0A0V0QE26_PSEPJ	A0A0V0QN11_PSEPJ
cellular_component	GO:0005634	nucleus	121	259	0.467181	0.275909	0.758794	1	1	A0A0V0QK14_PSEPJ	A0A0V0QX95_PSEPJ	A0A0V0QK61_PSEPJ	A0A0V0QL93_PSEPJ	A0A0V0R2L0_PSEPJ	A0A0V0QF69_PSEPJ	A0A0V0QCE6_PSEPJ	A0A0V0R2Q1_PSEPJ	A0A0V0QBM9_PSEPJ	A0A0V0QXT2_PSEPJ	A0A0V0QIA0_PSEPJ	A0A0V0QH89_PSEPJ	A0A0V0QGY3_PSEPJ	A0A0V0Q7N5_PSEPJ	A0A0V0QB64_PSEPJ	A0A0V0QW91_PSEPJ	A0A0V0QGN8_PSEPJ	A0A0V0QLV8_PSEPJ	A0A0V0R8G7_PSEPJ	A0A0V0Q8P8_PSEPJ	A0A0V0QEJ3_PSEPJ	A0A0V0QM64_PSEPJ	A0A0V0QTT0_PSEPJ	A0A0V0QV10_PSEPJ	A0A0V0QSN9_PSEPJ	A0A0V0QYB2_PSEPJ	A0A0V0QN63_PSEPJ	A0A0V0Q8C7_PSEPJ	A0A0V0QN14_PSEPJ	A0A0V0QQP7_PSEPJ	A0A0V0QII8_PSEPJ	A0A0V0QU76_PSEPJ	A0A0V0QPN3_PSEPJ	A0A0V0R9G0_PSEPJ	A0A0V0QSN1_PSEPJ	A0A0V0QGV2_PSEPJ	A0A0V0QTJ2_PSEPJ	A0A0V0R1C2_PSEPJ	A0A0V0QUG5_PSEPJ	A0A0V0QZC2_PSEPJ
cellular_component	GO:0005840	ribosome	23	102	0.22549	1.15333e-08	1	0	1	A0A0V0QA30_PSEPJ	A0A0V0QBZ4_PSEPJ	A0A0V0QH46_PSEPJ	A0A0V0QZL6_PSEPJ	A0A0V0QXA5_PSEPJ	A0A0V0QRT0_PSEPJ	A0A0V0QB36_PSEPJ	A0A0V0QEJ3_PSEPJ	A0A0V0QLD3_PSEPJ	A0A0V0QIS0_PSEPJ	A0A0V0QEE0_PSEPJ	A0A0V0QY61_PSEPJ	A0A0V0QC84_PSEPJ	A0A0V0QU00_PSEPJ	A0A0V0R7S2_PSEPJ	A0A0V0QFW5_PSEPJ	A0A0V0R8K6_PSEPJ	A0A0V0QCA6_PSEPJ	A0A0V0QNQ3_PSEPJ	A0A0V0QUX8_PSEPJ	A0A0V0R9Y8_PSEPJ	A0A0V0Q8T4_PSEPJ	A0A0V0R6E2_PSEPJ
cellular_component	GO:0005730	nucleolus	12	48	0.25	0.016006	0.992746	0.49	1	A0A0V0QGT5_PSEPJ	A0A0V0R7P6_PSEPJ	A0A0V0QEC5_PSEPJ	A0A0V0R7S6_PSEPJ	A0A0V0R1H9_PSEPJ	A0A0V0QK53_PSEPJ	A0A0V0R2E6_PSEPJ	A0A0V0QC95_PSEPJ	A0A0V0QDU7_PSEPJ	A0A0V0QHF7_PSEPJ	A0A0V0R2A3_PSEPJ	A0A0V0R875_PSEPJ
cellular_component	GO:0005743	mitochondrial inner membrane	10	36	0.277778	0.0291303	0.986754	0.71	1	A0A0V0QH46_PSEPJ	A0A0V0Q9V2_PSEPJ	A0A0V0QY51_PSEPJ	A0A0V0QFP7_PSEPJ	A0A0V0R7U1_PSEPJ	A0A0V0QGB7_PSEPJ	A0A0V0QWX2_PSEPJ	A0A0V0QSS5_PSEPJ	A0A0V0R5P6_PSEPJ	A0A0V0Q8K2_PSEPJ
cellular_component	GO:0005789	endoplasmic reticulum membrane	10	35	0.285714	0.00961016	0.995942	0.312	1	A0A0V0QVM9_PSEPJ	A0A0V0R004_PSEPJ	A0A0V0QWZ1_PSEPJ	A0A0V0QWS5_PSEPJ	A0A0V0R4Y0_PSEPJ	A0A0V0QSH6_PSEPJ	A0A0V0QFD0_PSEPJ	A0A0V0QUW2_PSEPJ	A0A0V0QBW0_PSEPJ	A0A0V0QXQ4_PSEPJ
cellular_component	GO:0005829	cytosol	10	29	0.344828	0.0907581	0.951752	0.996	1	A0A0V0R6X8_PSEPJ	A0A0V0QCB3_PSEPJ	A0A0V0QKM6_PSEPJ	A0A0V0QEV3_PSEPJ	A0A0V0Q8Y1_PSEPJ	A0A0V0QTE6_PSEPJ	A0A0V0R7Z8_PSEPJ	A0A0V0R248_PSEPJ	A0A0V0QHV8_PSEPJ	A0A0V0R2Y9_PSEPJ
cellular_component	GO:0005815	microtubule organizing center	7	15	0.466667	0.918154	0.162588	1	1	A0A0V0QNY2_PSEPJ	A0A0V0QUL6_PSEPJ	A0A0V0QAU5_PSEPJ	A0A0V0QZ72_PSEPJ	A0A0V0QPC3_PSEPJ	A0A0V0R955_PSEPJ	A0A0V0QKZ1_PSEPJ
cellular_component	GO:0005681	spliceosomal complex	7	20	0.35	0.137275	0.936515	1	1	A0A0V0R3M0_PSEPJ	A0A0V0QZQ3_PSEPJ	A0A0V0QTM0_PSEPJ	A0A0V0QIY9_PSEPJ	A0A0V0Q7Y3_PSEPJ	A0A0V0QII5_PSEPJ	A0A0V0R8K3_PSEPJ
cellular_component	GO:0016459	myosin complex	6	11	0.545455	0.871506	0.296933	1	1	A0A0V0QX25_PSEPJ	A0A0V0QSJ9_PSEPJ	A0A0V0QN30_PSEPJ	A0A0V0QI15_PSEPJ	A0A0V0QM63_PSEPJ	A0A0V0R3I5_PSEPJ
cellular_component	GO:0005694	chromosome	6	9	0.666667	0.630471	0.486468	1	1	A0A0V0Q7N5_PSEPJ	A0A0V0R0E8_PSEPJ	A0A0V0QN14_PSEPJ	A0A0V0QQP7_PSEPJ	A0A0V0QGQ9_PSEPJ	A0A0V0QSW7_PSEPJ
cellular_component	GO:0005739	mitochondrion	6	33	0.181818	4.9848e-05	0.999981	0	1	A0A0V0QEG2_PSEPJ	A0A0V0QEH0_PSEPJ	A0A0V0QBJ0_PSEPJ	A0A0V0QUJ1_PSEPJ	A0A0V0QY64_PSEPJ	A0A0V0QVR3_PSEPJ
cellular_component	GO:0000139	Golgi membrane	5	11	0.454545	0.605646	0.623181	1	1	A0A0V0QF28_PSEPJ	A0A0V0QZ04_PSEPJ	A0A0V0QAI9_PSEPJ	A0A0V0R0V8_PSEPJ	A0A0V0QAQ0_PSEPJ
cellular_component	GO:0032040	small-subunit processome	5	10	0.5	0.794942	0.422881	1	1	A0A0V0QGT5_PSEPJ	A0A0V0R7P6_PSEPJ	A0A0V0R7S6_PSEPJ	A0A0V0QK53_PSEPJ	A0A0V0QDU7_PSEPJ
cellular_component	GO:0031011	Ino80 complex	4	7	0.571429	0.881089	0.333355	1	1	A0A0V0QFY4_PSEPJ	A0A0V0QNH1_PSEPJ	A0A0V0QAH0_PSEPJ	A0A0V0R2W9_PSEPJ
cellular_component	GO:0005759	mitochondrial matrix	4	11	0.363636	0.376819	0.818914	1	1	A0A0V0QAR7_PSEPJ	A0A0V0QH46_PSEPJ	A0A0V0QMT1_PSEPJ	A0A0V0QPS7_PSEPJ
cellular_component	GO:0005783	endoplasmic reticulum	4	18	0.222222	0.00165365	0.999305	0.065	1	A0A0V0QK14_PSEPJ	A0A0V0QF34_PSEPJ	A0A0V0QUM9_PSEPJ	A0A0V0QX41_PSEPJ
cellular_component	GO:0005779	integral component of peroxisomal membrane	4	5	0.8	0.986666	0.104886	1	1	A0A0V0R4B9_PSEPJ	A0A0V0Q955_PSEPJ	A0A0V0QTN1_PSEPJ	A0A0V0QDL4_PSEPJ
cellular_component	GO:0030126	COPI vesicle coat	4	5	0.8	0.986666	0.104886	1	1	A0A0V0QF28_PSEPJ	A0A0V0QZ04_PSEPJ	A0A0V0QAI9_PSEPJ	A0A0V0R0V8_PSEPJ
cellular_component	GO:0034464	BBSome	4	5	0.8	0.986666	0.104886	1	1	A0A0V0QEV5_PSEPJ	A0A0V0QQ18_PSEPJ	A0A0V0R577_PSEPJ	A0A0V0R853_PSEPJ
cellular_component	GO:0005814	centriole	4	5	0.8	0.986666	0.104886	1	1	A0A0V0R9J9_PSEPJ	A0A0V0QQX0_PSEPJ	A0A0V0Q9P2_PSEPJ	A0A0V0QIS9_PSEPJ
cellular_component	GO:0060170	ciliary membrane	3	5	0.6	0.895114	0.356046	1	1	A0A0V0R6P7_PSEPJ	A0A0V0QIK6_PSEPJ	A0A0V0R955_PSEPJ
cellular_component	GO:0071203	WASH complex	3	4	0.75	0.968356	0.20535	1	1	A0A0V0QPZ0_PSEPJ	A0A0V0QIA4_PSEPJ	A0A0V0Q7R9_PSEPJ
cellular_component	GO:0031514	motile cilium	3	5	0.6	0.895114	0.356046	1	1	A0A0V0QKM9_PSEPJ	A0A0V0QD43_PSEPJ	A0A0V0R7Y7_PSEPJ
cellular_component	GO:0005852	eukaryotic translation initiation factor 3 complex	3	8	0.375	0.542635	0.72913	1	1	A0A0V0QSV3_PSEPJ	A0A0V0R586_PSEPJ	A0A0V0R7X0_PSEPJ
cellular_component	GO:0005615	extracellular space	3	5	0.6	0.895114	0.356046	1	1	A0A0V0QMF1_PSEPJ	A0A0V0QV61_PSEPJ	A0A0V0QS95_PSEPJ
cellular_component	GO:0000922	spindle pole	3	5	0.6	0.895114	0.356046	1	1	A0A0V0QUL6_PSEPJ	A0A0V0QZ72_PSEPJ	A0A0V0QKZ1_PSEPJ
cellular_component	GO:0000151	ubiquitin ligase complex	2	5	0.4	0.24633	0.908105	1	1	A0A0V0QKV4_PSEPJ	A0A0V0QKI2_PSEPJ
cellular_component	GO:0005667	transcription regulator complex	2	5	0.4	0.950806	0.128274	1	1	A0A0V0QH89_PSEPJ	A0A0V0QFW7_PSEPJ
cellular_component	GO:0005794	Golgi apparatus	2	12	0.166667	0.387034	0.738462	1	1	A0A0V0R7N2_PSEPJ	A0A0V0R4Y0_PSEPJ
cellular_component	GO:0000220	vacuolar proton-transporting V-type ATPase, V0 domain	2	4	0.5	0.79465	0.562515	1	1	A0A0V0QJF6_PSEPJ	A0A0V0QGA8_PSEPJ
cellular_component	GO:0005777	peroxisome	2	10	0.2	0.454628	0.733939	1	1	A0A0V0QWL7_PSEPJ	A0A0V0R7Y2_PSEPJ
cellular_component	GO:0097361	CIA complex	2	2	1	1	0.178025	1	1	A0A0V0QF69_PSEPJ	A0A0V0R881_PSEPJ
cellular_component	GO:0043231	intracellular membrane-bounded organelle	2	11	0.181818	0.000480462	0.999651	0.016	1	A0A0V0R2U4_PSEPJ	A0A0V0R9Y8_PSEPJ
cellular_component	GO:0000502	proteasome complex	2	13	0.153846	0.000284484	0.99995	0.009	1	A0A0V0R016_PSEPJ	A0A0V0R222_PSEPJ
cellular_component	GO:1990904	ribonucleoprotein complex	2	5	0.4	0.00266547	0.998783	0.093	1	A0A0V0QXA5_PSEPJ	A0A0V0QEQ1_PSEPJ
cellular_component	GO:0045261	proton-transporting ATP synthase complex, catalytic core F(1)	2	3	0.666667	0.924929	0.383933	1	1	A0A0V0QB56_PSEPJ	A0A0V0QW48_PSEPJ
cellular_component	GO:0030131	clathrin adaptor complex	2	6	0.333333	0.686031	0.572082	1	1	A0A0V0QX87_PSEPJ	A0A0V0R0I6_PSEPJ
cellular_component	GO:0005643	nuclear pore	2	3	0.666667	0.924929	0.383933	1	1	A0A0V0QPL5_PSEPJ	A0A0V0QZE2_PSEPJ
cellular_component	GO:0031902	late endosome membrane	2	2	1	1	0.178025	1	1	A0A0V0QWI7_PSEPJ	A0A0V0R906_PSEPJ
cellular_component	GO:0005891	voltage-gated calcium channel complex	2	2	1	1	0.178025	1	1	A0A0V0QMJ2_PSEPJ	A0A0V0QJL2_PSEPJ
cellular_component	GO:0000178	exosome (RNase complex)	2	4	0.5	0.643954	0.700161	1	1	A0A0V0QEJ3_PSEPJ	A0A0V0QCL4_PSEPJ
cellular_component	GO:0005786	signal recognition particle, endoplasmic reticulum targeting	2	4	0.5	0.79465	0.562515	1	1	A0A0V0QVM8_PSEPJ	A0A0V0QS46_PSEPJ
cellular_component	GO:0009579	thylakoid	2	2	1	1	0.178025	1	1	A0A0V0QW48_PSEPJ	A0A0V0QB27_PSEPJ
cellular_component	GO:0005869	dynactin complex	2	3	0.666667	0.924929	0.383933	1	1	A0A0V0QBX0_PSEPJ	A0A0V0R5P9_PSEPJ
cellular_component	GO:0030117	membrane coat	2	3	0.666667	0.918154	0.162588	1	1	A0A0V0QJU3_PSEPJ	A0A0V0QAQ0_PSEPJ
cellular_component	GO:0000796	condensin complex	2	4	0.5	0.79465	0.562515	1	1	A0A0V0R705_PSEPJ	A0A0V0Q853_PSEPJ
cellular_component	GO:0033588	elongator holoenzyme complex	2	4	0.5	0.79465	0.562515	1	1	A0A0V0QA89_PSEPJ	A0A0V0QUZ9_PSEPJ
cellular_component	GO:0008076	voltage-gated potassium channel complex	2	2	1	1	0.178025	1	1	A0A0V0QQU7_PSEPJ	A0A0V0QJY5_PSEPJ
cellular_component	GO:0099023	vesicle tethering complex	2	2	1	0.794942	0.422881	1	1	A0A0V0QI45_PSEPJ	A0A0V0QKR2_PSEPJ
cellular_component	GO:0032039	integrator complex	2	2	1	1	0.178025	1	1	A0A0V0R0S4_PSEPJ	A0A0V0QBC8_PSEPJ
cellular_component	GO:0031262	Ndc80 complex	2	2	1	1	0.178025	1	1	A0A0V0QNR1_PSEPJ	A0A0V0QUD9_PSEPJ
cellular_component	GO:0030130	clathrin coat of trans-Golgi network vesicle	2	2	1	0.968356	0.20535	1	1	A0A0V0QYP5_PSEPJ	A0A0V0R8P4_PSEPJ
cellular_component	GO:0005669	transcription factor TFIID complex	2	2	1	1	0.178025	1	1	A0A0V0QKK0_PSEPJ	A0A0V0R785_PSEPJ
cellular_component	GO:0005854	nascent polypeptide-associated complex	2	3	0.666667	0.924929	0.383933	1	1	A0A0V0QTI5_PSEPJ	A0A0V0R5Q8_PSEPJ
cellular_component	GO:0000786	nucleosome	1	12	0.0833333	0.0134514	0.998629	0.469	1	A0A0V0QGG6_PSEPJ
cellular_component	GO:0019773	proteasome core complex, alpha-subunit complex	1	7	0.142857	0.131443	0.978543	1	1	A0A0V0QLI7_PSEPJ
cellular_component	GO:0042765	GPI-anchor transamidase complex	1	4	0.25	0.437485	0.888533	1	1	A0A0V0QU52_PSEPJ
cellular_component	GO:0000127	transcription factor TFIIIC complex	1	1	1	1	0.422011	1	1	A0A0V0R1V3_PSEPJ
cellular_component	GO:0008180	COP9 signalosome	1	5	0.2	0.299839	0.935626	1	1	A0A0V0R794_PSEPJ
cellular_component	GO:0005788	endoplasmic reticulum lumen	1	3	0.333333	0.616067	0.807029	1	1	A0A0V0R3H3_PSEPJ
cellular_component	GO:0045254	pyruvate dehydrogenase complex	1	1	1	1	0.422011	1	1	A0A0V0QAR7_PSEPJ
cellular_component	GO:0005654	nucleoplasm	1	6	0.166667	0.147281	0.934823	1	1	A0A0V0R6X8_PSEPJ
cellular_component	GO:0005758	mitochondrial intermembrane space	1	8	0.125	0.0849675	0.987616	0.996	1	A0A0V0QPG0_PSEPJ
cellular_component	GO:0035267	NuA4 histone acetyltransferase complex	1	3	0.333333	0.616067	0.807029	1	1	A0A0V0QFY4_PSEPJ
cellular_component	GO:0097255	R2TP complex	1	2	0.5	0.821975	0.665997	1	1	A0A0V0QFY4_PSEPJ
cellular_component	GO:0072546	EMC complex	1	4	0.25	0.437485	0.888533	1	1	A0A0V0QS22_PSEPJ
cellular_component	GO:0097730	non-motile cilium	1	1	1	1	0.422011	1	1	A0A0V0QVY4_PSEPJ
cellular_component	GO:0005885	Arp2/3 protein complex	1	4	0.25	0.437485	0.888533	1	1	A0A0V0QLI4_PSEPJ
cellular_component	GO:0032991	protein-containing complex	1	2	0.5	0.0816778	0.932718	0.994	1	A0A0V0QWS9_PSEPJ
cellular_component	GO:0000814	ESCRT II complex	1	3	0.333333	0.616067	0.807029	1	1	A0A0V0QWI7_PSEPJ
cellular_component	GO:0005952	cAMP-dependent protein kinase complex	1	5	0.2	0.299839	0.935626	1	1	A0A0V0QEN6_PSEPJ
cellular_component	GO:0030122	AP-2 adaptor complex	1	1	1	1	0.422011	1	1	A0A0V0QNL9_PSEPJ
cellular_component	GO:0005680	anaphase-promoting complex	1	4	0.25	0.437485	0.888533	1	1	A0A0V0R3W0_PSEPJ
cellular_component	GO:0005819	spindle	1	3	0.333333	0.790654	0.457365	1	1	A0A0V0QMT7_PSEPJ
cellular_component	GO:0017054	negative cofactor 2 complex	1	1	1	1	0.422011	1	1	A0A0V0QD65_PSEPJ
cellular_component	GO:0005769	early endosome	1	1	1	1	0.422011	1	1	A0A0V0QPZ0_PSEPJ
cellular_component	GO:0005968	Rab-protein geranylgeranyltransferase complex	1	2	0.5	0.821975	0.665997	1	1	A0A0V0R605_PSEPJ
cellular_component	GO:0070469	respirasome	1	4	0.25	0.200397	0.962831	1	1	A0A0V0R7U1_PSEPJ
cellular_component	GO:0005887	integral component of plasma membrane	1	2	0.5	0.968356	0.20535	1	1	A0A0V0R9C3_PSEPJ
cellular_component	GO:0030496	midbody	1	2	0.5	0.821975	0.665997	1	1	A0A0V0QMT7_PSEPJ
cellular_component	GO:0045239	tricarboxylic acid cycle enzyme complex	1	1	1	1	0.178025	1	1	A0A0V0QER3_PSEPJ
cellular_component	GO:0009536	plastid	1	6	0.166667	0.27087	0.915033	1	1	A0A0V0QZW4_PSEPJ
cellular_component	GO:0032300	mismatch repair complex	1	2	0.5	0.821975	0.665997	1	1	A0A0V0QB64_PSEPJ
cellular_component	GO:0031314	extrinsic component of mitochondrial inner membrane	1	2	0.5	0.821975	0.665997	1	1	A0A0V0QKW3_PSEPJ
cellular_component	GO:0000938	GARP complex	1	2	0.5	0.821975	0.665997	1	1	A0A0V0R248_PSEPJ
cellular_component	GO:0005785	signal recognition particle receptor complex	1	1	1	1	0.422011	1	1	A0A0V0R5T1_PSEPJ
cellular_component	GO:0048500	signal recognition particle	1	2	0.5	0.789184	0.501277	1	1	A0A0V0QYM5_PSEPJ
cellular_component	GO:0005868	cytoplasmic dynein complex	1	3	0.333333	0.616067	0.807029	1	1	A0A0V0QFZ5_PSEPJ
cellular_component	GO:0000164	protein phosphatase type 1 complex	1	2	0.5	0.821975	0.665997	1	1	A0A0V0R9M5_PSEPJ
cellular_component	GO:0009507	chloroplast	1	2	0.5	0.821975	0.665997	1	1	A0A0V0QW48_PSEPJ
cellular_component	GO:0017053	transcription repressor complex	1	1	1	1	0.178025	1	1	A0A0V0Q8D7_PSEPJ
cellular_component	GO:0016471	vacuolar proton-transporting V-type ATPase complex	1	2	0.5	0.616067	0.807029	1	1	A0A0V0R3K3_PSEPJ
cellular_component	GO:0031966	mitochondrial membrane	1	3	0.333333	0.0165763	0.992658	0.509	1	A0A0V0QU87_PSEPJ
cellular_component	GO:0090730	Las1 complex	1	1	1	1	0.422011	1	1	A0A0V0QS33_PSEPJ
cellular_component	GO:0030906	retromer, cargo-selective complex	1	1	1	1	0.422011	1	1	A0A0V0QEV3_PSEPJ
cellular_component	GO:0005655	nucleolar ribonuclease P complex	1	2	0.5	0.821975	0.665997	1	1	A0A0V0QF86_PSEPJ
cellular_component	GO:0000172	ribonuclease MRP complex	1	2	0.5	0.821975	0.665997	1	1	A0A0V0QF86_PSEPJ
cellular_component	GO:0031422	RecQ family helicase-topoisomerase III complex	1	1	1	1	0.422011	1	1	A0A0V0QD40_PSEPJ
cellular_component	GO:0030121	AP-1 adaptor complex	1	2	0.5	0.821975	0.665997	1	1	A0A0V0R6K0_PSEPJ
cellular_component	GO:0005744	TIM23 mitochondrial import inner membrane translocase complex	1	2	0.5	0.821975	0.665997	1	1	A0A0V0QDF5_PSEPJ
cellular_component	GO:0031588	nucleotide-activated protein kinase complex	1	2	0.5	0.821975	0.665997	1	1	A0A0V0R258_PSEPJ
cellular_component	GO:0000974	Prp19 complex	1	1	1	1	0.422011	1	1	A0A0V0QTM0_PSEPJ
cellular_component	GO:0000126	transcription factor TFIIIB complex	1	1	1	1	0.422011	1	1	A0A0V0R5I7_PSEPJ
cellular_component	GO:0000145	exocyst	1	3	0.333333	0.616067	0.807029	1	1	A0A0V0QFU3_PSEPJ
cellular_component	GO:0000930	gamma-tubulin complex	1	2	0.5	0.821975	0.665997	1	1	A0A0V0R105_PSEPJ
cellular_component	GO:0030688	preribosome, small subunit precursor	1	2	0.5	0.821975	0.665997	1	1	A0A0V0QSE8_PSEPJ
cellular_component	GO:0030127	COPII vesicle coat	1	5	0.2	0.299839	0.935626	1	1	A0A0V0R5X8_PSEPJ
cellular_component	GO:0031932	TORC2 complex	1	2	0.5	0.821975	0.665997	1	1	A0A0V0QJX8_PSEPJ
cellular_component	GO:0035101	FACT complex	1	1	1	1	0.422011	1	1	A0A0V0Q7D8_PSEPJ
cellular_component	GO:0043226	organelle	1	1	1	0.00155113	0.998793	0.064	1	A0A0V0R0F0_PSEPJ
cellular_component	GO:0016593	Cdc73/Paf1 complex	1	2	0.5	0.821975	0.665997	1	1	A0A0V0QME5_PSEPJ
cellular_component	GO:0016035	zeta DNA polymerase complex	1	3	0.333333	0.616067	0.807029	1	1	A0A0V0R1C7_PSEPJ
cellular_component	GO:0035658	Mon1-Ccz1 complex	1	2	0.5	0.821975	0.665997	1	1	A0A0V0QM88_PSEPJ
cellular_component	GO:0001534	radial spoke	1	3	0.333333	0.616067	0.807029	1	1	A0A0V0QSF3_PSEPJ
cellular_component	GO:0009331	glycerol-3-phosphate dehydrogenase complex	1	2	0.5	0.821975	0.665997	1	1	A0A0V0QEP5_PSEPJ
cellular_component	GO:0034045	phagophore assembly site membrane	1	1	1	1	0.422011	1	1	A0A0V0QFZ6_PSEPJ
cellular_component	GO:1990112	RQC complex	1	1	1	1	0.422011	1	1	A0A0V0QTE6_PSEPJ
cellular_component	GO:0005811	lipid droplet	1	2	0.5	0.821975	0.665997	1	1	A0A0V0QK42_PSEPJ
cellular_component	GO:0005682	U5 snRNP	1	2	0.5	0.821975	0.665997	1	1	A0A0V0QI90_PSEPJ
cellular_component	GO:0043564	Ku70:Ku80 complex	1	2	0.5	0.821975	0.665997	1	1	A0A0V0R690_PSEPJ
cellular_component	GO:0005801	cis-Golgi network	1	1	1	1	0.422011	1	1	A0A0V0R0M2_PSEPJ
cellular_component	GO:0044384	host outer membrane	1	1	1	1	0.422011	1	1	A0A0V0QB59_PSEPJ
cellular_component	GO:0005884	actin filament	1	1	1	1	0.422011	1	1	A0A0V0QI59_PSEPJ
cellular_component	GO:0031981	nuclear lumen	1	3	0.333333	0.0120298	0.993606	0.382	1	A0A0V0Q9U3_PSEPJ
cellular_component	GO:0000228	nuclear chromosome	1	2	0.5	0.509074	0.705841	1	1	A0A0V0QC68_PSEPJ
cellular_component	GO:0070603	SWI/SNF superfamily-type complex	1	2	0.5	0.874353	0.313969	1	1	A0A0V0QC68_PSEPJ
cellular_component	GO:0008290	F-actin capping protein complex	1	2	0.5	0.821975	0.665997	1	1	A0A0V0R7H4_PSEPJ
cellular_component	GO:0070772	PAS complex	1	1	1	1	0.422011	1	1	A0A0V0QZ39_PSEPJ
cellular_component	GO:0030015	CCR4-NOT core complex	1	2	0.5	0.821975	0.665997	1	1	A0A0V0R7J9_PSEPJ
cellular_component	GO:0010008	endosome membrane	1	1	1	0.790654	0.457365	1	1	A0A0V0R248_PSEPJ
cellular_component	GO:0005839	proteasome core complex	1	6	0.166667	0.0275113	0.994856	0.707	1	A0A0V0QPP8_PSEPJ
cellular_component	GO:0048476	Holliday junction resolvase complex	1	1	1	1	0.422011	1	1	A0A0V0QPC8_PSEPJ
cellular_component	GO:0000813	ESCRT I complex	1	1	1	1	0.422011	1	1	A0A0V0R1B0_PSEPJ
cellular_component	GO:0031201	SNARE complex	1	1	1	1	0.422011	1	1	A0A0V0QXX6_PSEPJ
cellular_component	GO:0036038	MKS complex	1	1	1	1	0.422011	1	1	A0A0V0QZ78_PSEPJ
cellular_component	GO:0000781	chromosome, telomeric region	1	1	1	1	0.422011	1	1	A0A0V0R041_PSEPJ
cellular_component	GO:0034457	Mpp10 complex	1	1	1	1	0.422011	1	1	A0A0V0R4F2_PSEPJ
cellular_component	GO:0005732	sno(s)RNA-containing ribonucleoprotein complex	1	1	1	0.643954	0.700161	1	1	A0A0V0R4F2_PSEPJ
cellular_component	GO:0000347	THO complex	1	1	1	1	0.422011	1	1	A0A0V0QGU0_PSEPJ
cellular_component	GO:0017119	Golgi transport complex	1	1	1	1	0.422011	1	1	A0A0V0QYY4_PSEPJ
cellular_component	GO:0045252	oxoglutarate dehydrogenase complex	1	1	1	1	0.422011	1	1	A0A0V0QS99_PSEPJ
cellular_component	GO:0030424	axon	1	1	1	1	0.422011	1	1	A0A0V0QB74_PSEPJ
cellular_component	GO:0030425	dendrite	1	1	1	1	0.422011	1	1	A0A0V0QB74_PSEPJ
cellular_component	GO:0000439	transcription factor TFIIH core complex	1	1	1	1	0.422011	1	1	A0A0V0Q9G1_PSEPJ
cellular_component	GO:0005663	DNA replication factor C complex	1	1	1	1	0.422011	1	1	A0A0V0QZL4_PSEPJ
cellular_component	GO:0071439	clathrin complex	1	1	1	1	0.422011	1	1	A0A0V0R8P4_PSEPJ
cellular_component	GO:0015935	small ribosomal subunit	0	6	0	0.0123842	1	0.431	1
cellular_component	GO:0005838	proteasome regulatory particle	0	3	0	0.064374	1	0.988	1
cellular_component	GO:0015934	large ribosomal subunit	0	8	0	0.000790696	1	0.038	1
cellular_component	GO:0005773	vacuole	0	3	0	0.294159	0.869169	1	1
cellular_component	GO:0030677	ribonuclease P complex	0	1	0	0.616067	0.807029	1	1
cellular_component	GO:0005871	kinesin complex	0	1	0	0.577989	1	1	1
cellular_component	GO:0000815	ESCRT III complex	0	2	0	0.334003	1	1	1
cellular_component	GO:0016363	nuclear matrix	0	2	0	0.334003	1	1	1
cellular_component	GO:0045271	respiratory chain complex I	0	1	0	0.577989	1	1	1
cellular_component	GO:0071006	U2-type catalytic step 1 spliceosome	0	1	0	0.577989	1	1	1
cellular_component	GO:0016272	prefoldin complex	0	5	0	0.064374	1	0.988	1
cellular_component	GO:0031515	tRNA (m1A) methyltransferase complex	0	2	0	0.334003	1	1	1
cellular_component	GO:0030014	CCR4-NOT complex	0	3	0	0.299839	0.935626	1	1
cellular_component	GO:0005905	clathrin-coated pit	0	1	0	0.968356	0.20535	1	1
cellular_component	GO:0048188	Set1C/COMPASS complex	0	2	0	0.334003	1	1	1
cellular_component	GO:0030008	TRAPP complex	0	2	0	0.334003	1	1	1
cellular_component	GO:0036157	outer dynein arm	0	1	0	0.577989	1	1	1
cellular_component	GO:0030904	retromer complex	0	1	0	0.821975	0.665997	1	1
cellular_component	GO:0033180	proton-transporting V-type ATPase, V1 domain	0	4	0	0.064374	1	0.988	1
cellular_component	GO:0030176	integral component of endoplasmic reticulum membrane	0	3	0	0.0918954	0.97843	0.999	1
cellular_component	GO:0033179	proton-transporting V-type ATPase, V0 domain	0	4	0	0.27087	0.915033	1	1
cellular_component	GO:0005774	vacuolar membrane	0	2	0	0.498723	0.799603	1	1
cellular_component	GO:0022625	cytosolic large ribosomal subunit	0	5	0	0.064374	1	0.988	1
cellular_component	GO:0030992	intraciliary transport particle B	0	2	0	0.334003	1	1	1
cellular_component	GO:0000808	origin recognition complex	0	2	0	0.334003	1	1	1
cellular_component	GO:0030532	small nuclear ribonucleoprotein complex	0	1	0	0.0849675	0.987616	0.996	1
cellular_component	GO:0005666	RNA polymerase III complex	0	4	0	0.111467	1	1	1
cellular_component	GO:0031305	integral component of mitochondrial inner membrane	0	1	0	0.577989	1	1	1
cellular_component	GO:0016602	CCAAT-binding factor complex	0	3	0	0.192971	1	1	1
cellular_component	GO:0000811	GINS complex	0	1	0	0.577989	1	1	1
cellular_component	GO:0000221	vacuolar proton-transporting V-type ATPase, V1 domain	0	1	0	0.577989	1	1	1
cellular_component	GO:0031931	TORC1 complex	0	1	0	0.577989	1	1	1
cellular_component	GO:0000159	protein phosphatase type 2A complex	0	2	0	0.334003	1	1	1
cellular_component	GO:0034044	exomer complex	0	2	0	0.334003	1	1	1
cellular_component	GO:0005665	RNA polymerase II, core complex	0	2	0	0.334003	1	1	1
cellular_component	GO:0005741	mitochondrial outer membrane	0	2	0	0.334003	1	1	1
cellular_component	GO:0071011	precatalytic spliceosome	0	1	0	0.577989	1	1	1
cellular_component	GO:0005761	mitochondrial ribosome	0	1	0	0.577989	1	1	1
cellular_component	GO:0008250	oligosaccharyltransferase complex	0	2	0	0.334003	1	1	1
cellular_component	GO:0005944	phosphatidylinositol 3-kinase complex, class IB	0	1	0	0.577989	1	1	1
cellular_component	GO:0005736	RNA polymerase I complex	0	1	0	0.577989	1	1	1
cellular_component	GO:0005751	mitochondrial respiratory chain complex IV	0	1	0	0.577989	1	1	1
cellular_component	GO:0031417	NatC complex	0	1	0	0.577989	1	1	1
cellular_component	GO:0008622	epsilon DNA polymerase complex	0	3	0	0.192971	1	1	1
cellular_component	GO:0008540	proteasome regulatory particle, base subcomplex	0	2	0	0.334003	1	1	1
cellular_component	GO:0005965	protein farnesyltransferase complex	0	1	0	0.577989	1	1	1
cellular_component	GO:0035145	exon-exon junction complex	0	1	0	0.577989	1	1	1
cellular_component	GO:0005956	protein kinase CK2 complex	0	1	0	0.577989	1	1	1
cellular_component	GO:0030289	protein phosphatase 4 complex	0	1	0	0.577989	1	1	1
cellular_component	GO:0022627	cytosolic small ribosomal subunit	0	2	0	0.334003	1	1	1
cellular_component	GO:0042721	TIM22 mitochondrial import inner membrane insertion complex	0	1	0	0.577989	1	1	1
cellular_component	GO:0031461	cullin-RING ubiquitin ligase complex	0	2	0	0.200397	0.962831	1	1
cellular_component	GO:0043229	intracellular organelle	0	2	0	0.000473817	0.999642	0.016	1
cellular_component	GO:0031012	extracellular matrix	0	1	0	0.577989	1	1	1
cellular_component	GO:0046540	U4/U6 x U5 tri-snRNP complex	0	4	0	0.111467	1	1	1
cellular_component	GO:0005688	U6 snRNP	0	1	0	0.577989	1	1	1
cellular_component	GO:0008352	katanin complex	0	1	0	0.577989	1	1	1
cellular_component	GO:0005787	signal peptidase complex	0	2	0	0.334003	1	1	1
cellular_component	GO:0019774	proteasome core complex, beta-subunit complex	0	1	0	0.577989	1	1	1
cellular_component	GO:0031428	box C/D RNP complex	0	2	0	0.334003	1	1	1
cellular_component	GO:0012505	endomembrane system	0	2	0	0.0294652	0.980964	0.711	1
cellular_component	GO:0005778	peroxisomal membrane	0	1	0	0.948079	0.210816	1	1
cellular_component	GO:0000015	phosphopyruvate hydratase complex	0	2	0	0.334003	1	1	1
cellular_component	GO:0033178	proton-transporting two-sector ATPase complex, catalytic domain	0	2	0	0.134014	0.965643	1	1
cellular_component	GO:0005832	chaperonin-containing T-complex	0	1	0	0.577989	1	1	1
cellular_component	GO:0030173	integral component of Golgi membrane	0	1	0	0.577989	1	1	1
cellular_component	GO:0005637	nuclear inner membrane	0	2	0	0.334003	1	1	1
cellular_component	GO:0031510	SUMO activating enzyme complex	0	1	0	0.577989	1	1	1
cellular_component	GO:0030687	preribosome, large subunit precursor	0	2	0	0.334003	1	1	1
cellular_component	GO:0005847	mRNA cleavage and polyadenylation specificity factor complex	0	1	0	0.577989	1	1	1
cellular_component	GO:0071013	catalytic step 2 spliceosome	0	1	0	0.577989	1	1	1
cellular_component	GO:0005685	U1 snRNP	0	2	0	0.334003	1	1	1
cellular_component	GO:0000243	commitment complex	0	1	0	0.577989	1	1	1
cellular_component	GO:0071004	U2-type prespliceosome	0	1	0	0.577989	1	1	1
cellular_component	GO:0089701	U2AF complex	0	1	0	0.577989	1	1	1
cellular_component	GO:0000123	histone acetyltransferase complex	0	1	0	0.437485	0.888533	1	1
cellular_component	GO:0000276	mitochondrial proton-transporting ATP synthase complex, coupling factor F(o)	0	1	0	0.577989	1	1	1
cellular_component	GO:0000176	nuclear exosome (RNase complex)	0	1	0	0.577989	1	1	1
cellular_component	GO:0031415	NatA complex	0	1	0	0.577989	1	1	1
cellular_component	GO:0005960	glycine cleavage complex	0	1	0	0.577989	1	1	1
cellular_component	GO:0031090	organelle membrane	0	1	0	0.0110235	0.993128	0.347	1
cellular_component	GO:0005846	nuclear cap binding complex	0	1	0	0.577989	1	1	1
cellular_component	GO:0044666	MLL3/4 complex	0	2	0	0.334003	1	1	1
cellular_component	GO:0000408	EKC/KEOPS complex	0	1	0	0.577989	1	1	1
cellular_component	GO:0015629	actin cytoskeleton	0	1	0	0.831506	0.296964	1	1
molecular_function	GO:0005524	ATP binding	639	1152	0.554688	1	1.32232e-22	1	0	A0A0V0R087_PSEPJ	A0A0V0R8A3_PSEPJ	A0A0V0Q829_PSEPJ	A0A0V0R6H4_PSEPJ	A0A0V0QYH0_PSEPJ	A0A0V0QKD9_PSEPJ	A0A0V0RA86_PSEPJ	A0A0V0QSZ9_PSEPJ	A0A0V0QNT5_PSEPJ	A0A0V0QX25_PSEPJ	A0A0V0QUM2_PSEPJ	A0A0V0QEL3_PSEPJ	A0A0V0QVI3_PSEPJ	A0A0V0R532_PSEPJ	A0A0V0QDC4_PSEPJ	A0A0V0R6T4_PSEPJ	A0A0V0QPM0_PSEPJ	A0A0V0QW12_PSEPJ	A0A0V0R4J0_PSEPJ	A0A0V0QFY4_PSEPJ	A0A0V0QX52_PSEPJ	A0A0V0QY26_PSEPJ	A0A0V0QG28_PSEPJ	A0A0V0QBS3_PSEPJ	A0A0V0QKW8_PSEPJ	A0A0V0QSJ9_PSEPJ	A0A0V0QFE8_PSEPJ	A0A0V0QP64_PSEPJ	A0A0V0R2L0_PSEPJ	A0A0V0QM01_PSEPJ	A0A0V0R343_PSEPJ	A0A0V0QBX1_PSEPJ	A0A0V0QFL4_PSEPJ	A0A0V0QWY4_PSEPJ	A0A0V0QLV9_PSEPJ	A0A0V0QH46_PSEPJ	A0A0V0R6C7_PSEPJ	A0A0V0R5I9_PSEPJ	A0A0V0QLA6_PSEPJ	A0A0V0R6C9_PSEPJ
molecular_function	GO:0004674	protein serine/threonine kinase activity	189	312	0.605769	1	9.84078e-10	1	0	A0A0V0Q829_PSEPJ	A0A0V0RA86_PSEPJ	A0A0V0QNT5_PSEPJ	A0A0V0QUM2_PSEPJ	A0A0V0QDC4_PSEPJ	A0A0V0R6T4_PSEPJ	A0A0V0QX52_PSEPJ	A0A0V0QG28_PSEPJ	A0A0V0QM01_PSEPJ	A0A0V0QLV9_PSEPJ	A0A0V0R9Y4_PSEPJ	A0A0V0QWS9_PSEPJ	A0A0V0QHQ4_PSEPJ	A0A0V0QF51_PSEPJ	A0A0V0R0P5_PSEPJ	A0A0V0QIF1_PSEPJ	A0A0V0R388_PSEPJ	A0A0V0QHC2_PSEPJ	A0A0V0QV17_PSEPJ	A0A0V0QCQ8_PSEPJ	A0A0V0QDB6_PSEPJ	A0A0V0R3U0_PSEPJ	A0A0V0QA37_PSEPJ	A0A0V0QEZ3_PSEPJ	A0A0V0QY59_PSEPJ	A0A0V0QXD4_PSEPJ	A0A0V0QXT7_PSEPJ	A0A0V0QL49_PSEPJ	A0A0V0QMB2_PSEPJ	A0A0V0QM09_PSEPJ	A0A0V0QYN9_PSEPJ	A0A0V0R7X9_PSEPJ	A0A0V0QM65_PSEPJ	A0A0V0R2J4_PSEPJ	A0A0V0QEX1_PSEPJ	A0A0V0QJI9_PSEPJ	A0A0V0QT58_PSEPJ	A0A0V0R3B3_PSEPJ	A0A0V0QV36_PSEPJ	A0A0V0Q8M1_PSEPJ
molecular_function	GO:0004672	protein kinase activity	158	279	0.566308	1	4.94427e-17	1	0	A0A0V0R6H4_PSEPJ	A0A0V0QKD9_PSEPJ	A0A0V0QEL3_PSEPJ	A0A0V0R532_PSEPJ	A0A0V0R343_PSEPJ	A0A0V0QBX1_PSEPJ	A0A0V0QFL4_PSEPJ	A0A0V0R6C7_PSEPJ	A0A0V0R5I9_PSEPJ	A0A0V0QGP3_PSEPJ	A0A0V0R0X5_PSEPJ	A0A0V0QVU9_PSEPJ	A0A0V0QT37_PSEPJ	A0A0V0QDH4_PSEPJ	A0A0V0QAS4_PSEPJ	A0A0V0QYY9_PSEPJ	A0A0V0R8J8_PSEPJ	A0A0V0QRL1_PSEPJ	A0A0V0QX20_PSEPJ	A0A0V0QM76_PSEPJ	A0A0V0QCC2_PSEPJ	A0A0V0QY68_PSEPJ	A0A0V0QCA9_PSEPJ	A0A0V0QX74_PSEPJ	A0A0V0QH69_PSEPJ	A0A0V0Q8R6_PSEPJ	A0A0V0Q9D6_PSEPJ	A0A0V0QZU7_PSEPJ	A0A0V0QIB1_PSEPJ	A0A0V0QMK2_PSEPJ	A0A0V0QMI1_PSEPJ	A0A0V0R3V8_PSEPJ	A0A0V0R092_PSEPJ	A0A0V0QNH6_PSEPJ	A0A0V0R4X5_PSEPJ	A0A0V0Q8C5_PSEPJ	A0A0V0R2N4_PSEPJ	A0A0V0QR22_PSEPJ	A0A0V0QDA0_PSEPJ	A0A0V0QP85_PSEPJ
molecular_function	GO:0016301	kinase activity	46	78	0.589744	1	2.13163e-16	1	0	A0A0V0R3M2_PSEPJ	A0A0V0QC79_PSEPJ	A0A0V0QSI2_PSEPJ	A0A0V0R6K7_PSEPJ	A0A0V0R6C9_PSEPJ	A0A0V0Q8Z3_PSEPJ	A0A0V0QXH3_PSEPJ	A0A0V0QDD7_PSEPJ	A0A0V0Q940_PSEPJ	A0A0V0QVF7_PSEPJ	A0A0V0QNN4_PSEPJ	A0A0V0QJA9_PSEPJ	A0A0V0QPK4_PSEPJ	A0A0V0QVW1_PSEPJ	A0A0V0QWG7_PSEPJ	A0A0V0QA96_PSEPJ	A0A0V0QB20_PSEPJ	A0A0V0Q8L5_PSEPJ	A0A0V0R636_PSEPJ	A0A0V0QXH7_PSEPJ	A0A0V0QTN7_PSEPJ	A0A0V0QZI8_PSEPJ	A0A0V0QDH9_PSEPJ	A0A0V0QAM1_PSEPJ	A0A0V0QDM5_PSEPJ	A0A0V0R6A1_PSEPJ	A0A0V0QKS2_PSEPJ	A0A0V0QIL1_PSEPJ	A0A0V0R799_PSEPJ	A0A0V0QSS8_PSEPJ	A0A0V0R5K5_PSEPJ	A0A0V0QSY1_PSEPJ	A0A0V0QXQ9_PSEPJ	A0A0V0QNS0_PSEPJ	A0A0V0QAQ8_PSEPJ	A0A0V0QEW7_PSEPJ	A0A0V0R8U1_PSEPJ	A0A0V0QPB3_PSEPJ	A0A0V0QZD8_PSEPJ	A0A0V0QAG9_PSEPJ
molecular_function	GO:0003777	microtubule motor activity	29	41	0.707317	1	9.65121e-09	1	0	A0A0V0R4J0_PSEPJ	A0A0V0QFE8_PSEPJ	A0A0V0QJ43_PSEPJ	A0A0V0QSU9_PSEPJ	A0A0V0QUM1_PSEPJ	A0A0V0QJG1_PSEPJ	A0A0V0QZI1_PSEPJ	A0A0V0QJD0_PSEPJ	A0A0V0QMC7_PSEPJ	A0A0V0QCS1_PSEPJ	A0A0V0QJ66_PSEPJ	A0A0V0QMX9_PSEPJ	A0A0V0R309_PSEPJ	A0A0V0QKF1_PSEPJ	A0A0V0R598_PSEPJ	A0A0V0R2F0_PSEPJ	A0A0V0QRQ1_PSEPJ	A0A0V0QL07_PSEPJ	A0A0V0QXA9_PSEPJ	A0A0V0QF29_PSEPJ	A0A0V0QII3_PSEPJ	A0A0V0QXB9_PSEPJ	A0A0V0Q7Q1_PSEPJ	A0A0V0QM47_PSEPJ	A0A0V0QPM7_PSEPJ	A0A0V0QEZ2_PSEPJ	A0A0V0QMV1_PSEPJ	A0A0V0QB74_PSEPJ	A0A0V0QUG9_PSEPJ
molecular_function	GO:0008569	minus-end-directed microtubule motor activity	27	33	0.818182	0.999999	5.59062e-06	1	0	A0A0V0QP64_PSEPJ	A0A0V0QTG2_PSEPJ	A0A0V0QLA6_PSEPJ	A0A0V0QMH8_PSEPJ	A0A0V0QAM2_PSEPJ	A0A0V0R306_PSEPJ	A0A0V0QN11_PSEPJ	A0A0V0QFV8_PSEPJ	A0A0V0QD95_PSEPJ	A0A0V0QNR0_PSEPJ	A0A0V0R299_PSEPJ	A0A0V0QIB3_PSEPJ	A0A0V0QBB7_PSEPJ	A0A0V0QHI1_PSEPJ	A0A0V0QUE8_PSEPJ	A0A0V0QU10_PSEPJ	A0A0V0R9F2_PSEPJ	A0A0V0QMR1_PSEPJ	A0A0V0QID3_PSEPJ	A0A0V0Q8N5_PSEPJ	A0A0V0QA36_PSEPJ	A0A0V0R5A7_PSEPJ	A0A0V0QTR1_PSEPJ	A0A0V0R6N0_PSEPJ	A0A0V0QL61_PSEPJ	A0A0V0QFD7_PSEPJ	A0A0V0QCX7_PSEPJ
molecular_function	GO:0016740	transferase activity	23	72	0.319444	0.999996	6.08415e-06	1	0	A0A0V0QY55_PSEPJ	A0A0V0R1C5_PSEPJ	A0A0V0R841_PSEPJ	A0A0V0R9C2_PSEPJ	A0A0V0QIY0_PSEPJ	A0A0V0QNP3_PSEPJ	A0A0V0R5H6_PSEPJ	A0A0V0QHX4_PSEPJ	A0A0V0R759_PSEPJ	A0A0V0R0B9_PSEPJ	A0A0V0QJU6_PSEPJ	A0A0V0Q8S1_PSEPJ	A0A0V0QK42_PSEPJ	A0A0V0QD72_PSEPJ	A0A0V0Q874_PSEPJ	A0A0V0QWL9_PSEPJ	A0A0V0QZM3_PSEPJ	A0A0V0QPH5_PSEPJ	A0A0V0QU97_PSEPJ	A0A0V0QEV9_PSEPJ	A0A0V0R966_PSEPJ	A0A0V0QI41_PSEPJ	A0A0V0Q9F9_PSEPJ
molecular_function	GO:0005216	ion channel activity	14	21	0.666667	1	3.70549e-07	1	0	A0A0V0QJM2_PSEPJ	A0A0V0R420_PSEPJ	A0A0V0R9A1_PSEPJ	A0A0V0QUA4_PSEPJ	A0A0V0R1S7_PSEPJ	A0A0V0QRP5_PSEPJ	A0A0V0R5C2_PSEPJ	A0A0V0R2X0_PSEPJ	A0A0V0QU09_PSEPJ	A0A0V0QWM1_PSEPJ	A0A0V0QAQ4_PSEPJ	A0A0V0QEF2_PSEPJ	A0A0V0R9S3_PSEPJ	A0A0V0R076_PSEPJ
molecular_function	GO:0003774	cytoskeletal motor activity	13	22	0.590909	1	7.71516e-09	1	0	A0A0V0QX25_PSEPJ	A0A0V0QSJ9_PSEPJ	A0A0V0QN30_PSEPJ	A0A0V0QI15_PSEPJ	A0A0V0R5C7_PSEPJ	A0A0V0R9A4_PSEPJ	A0A0V0QM63_PSEPJ	A0A0V0R3I5_PSEPJ	A0A0V0R7R2_PSEPJ	A0A0V0Q7A4_PSEPJ	A0A0V0QTU5_PSEPJ	A0A0V0QW55_PSEPJ	A0A0V0QAE4_PSEPJ
molecular_function	GO:0000166	nucleotide binding	9	23	0.391304	1	4.66759e-11	1	0	A0A0V0QXV2_PSEPJ	A0A0V0Q9T1_PSEPJ	A0A0V0QD40_PSEPJ	A0A0V0QSB2_PSEPJ	A0A0V0QY64_PSEPJ	A0A0V0QKP9_PSEPJ	A0A0V0R6Z0_PSEPJ	A0A0V0R2F9_PSEPJ	A0A0V0Q8K5_PSEPJ
molecular_function	GO:0005261	cation channel activity	9	13	0.692308	0.999999	4.307e-06	1	0	A0A0V0R6V1_PSEPJ	A0A0V0QWF5_PSEPJ	A0A0V0QW05_PSEPJ	A0A0V0QKA0_PSEPJ	A0A0V0QB80_PSEPJ	A0A0V0QX41_PSEPJ	A0A0V0QZC6_PSEPJ	A0A0V0QZ80_PSEPJ	A0A0V0R1T5_PSEPJ
molecular_function	GO:0097367	carbohydrate derivative binding	2	2	1	1	1.0344e-13	1	0	A0A0V0QUC5_PSEPJ	A0A0V0QPH4_PSEPJ
molecular_function	GO:0016773	phosphotransferase activity, alcohol group as acceptor	1	3	0.333333	1	6.8459e-16	1	0	A0A0V0QXR8_PSEPJ
molecular_function	GO:0015267	channel activity	0	4	0	0.999997	8.60697e-06	1	0
molecular_function	GO:0016772	transferase activity, transferring phosphorus-containing groups	0	1	0	1	1.56401e-13	1	0
molecular_function	GO:0035091	phosphatidylinositol binding	27	35	0.771429	0.999996	2.25699e-05	1	0.001	A0A0V0QKD9_PSEPJ	A0A0V0Q958_PSEPJ	A0A0V0R0Q6_PSEPJ	A0A0V0QM46_PSEPJ	A0A0V0QSH3_PSEPJ	A0A0V0QI61_PSEPJ	A0A0V0QWV4_PSEPJ	A0A0V0R1N7_PSEPJ	A0A0V0QZV4_PSEPJ	A0A0V0Q9N5_PSEPJ	A0A0V0QX33_PSEPJ	A0A0V0QLB3_PSEPJ	A0A0V0QE33_PSEPJ	A0A0V0QKG1_PSEPJ	A0A0V0QKW9_PSEPJ	A0A0V0QWL4_PSEPJ	A0A0V0QE80_PSEPJ	A0A0V0R3E6_PSEPJ	A0A0V0QFF0_PSEPJ	A0A0V0QT86_PSEPJ	A0A0V0QFA0_PSEPJ	A0A0V0QW30_PSEPJ	A0A0V0QC03_PSEPJ	A0A0V0R8W3_PSEPJ	A0A0V0QS49_PSEPJ	A0A0V0QF99_PSEPJ	A0A0V0R349_PSEPJ
molecular_function	GO:0016887	ATP hydrolysis activity	59	110	0.536364	0.999865	0.000216701	1	0.022	A0A0V0QFY4_PSEPJ	A0A0V0QH46_PSEPJ	A0A0V0QZL6_PSEPJ	A0A0V0QBM9_PSEPJ	A0A0V0Q9V2_PSEPJ	A0A0V0Q7N5_PSEPJ	A0A0V0Q7I5_PSEPJ	A0A0V0QSM3_PSEPJ	A0A0V0QTY4_PSEPJ	A0A0V0QI04_PSEPJ	A0A0V0QEB4_PSEPJ	A0A0V0QQP7_PSEPJ	A0A0V0QIS0_PSEPJ	A0A0V0QXD3_PSEPJ	A0A0V0QYK6_PSEPJ	A0A0V0QFV8_PSEPJ	A0A0V0QWX2_PSEPJ	A0A0V0QK96_PSEPJ	A0A0V0QCM3_PSEPJ	A0A0V0R299_PSEPJ	A0A0V0QFC5_PSEPJ	A0A0V0QCK2_PSEPJ	A0A0V0R6T9_PSEPJ	A0A0V0QSA7_PSEPJ	A0A0V0R7G9_PSEPJ	A0A0V0R490_PSEPJ	A0A0V0QYH6_PSEPJ	A0A0V0QLK6_PSEPJ	A0A0V0QMC1_PSEPJ	A0A0V0R7F9_PSEPJ	A0A0V0QE31_PSEPJ	A0A0V0Q8P5_PSEPJ	A0A0V0R9N3_PSEPJ	A0A0V0QPS7_PSEPJ	A0A0V0R5M4_PSEPJ	A0A0V0QMW7_PSEPJ	A0A0V0QWR5_PSEPJ	A0A0V0QHI1_PSEPJ	A0A0V0QIM7_PSEPJ	A0A0V0R016_PSEPJ
molecular_function	GO:0005096	GTPase activator activity	4	5	0.8	0.999964	0.000281792	1	0.026	A0A0V0R0Q6_PSEPJ	A0A0V0QUC3_PSEPJ	A0A0V0QQU9_PSEPJ	A0A0V0QTC5_PSEPJ
molecular_function	GO:0005509	calcium ion binding	108	197	0.548223	0.999722	0.000472436	1	0.046	A0A0V0QIL7_PSEPJ	A0A0V0QDC4_PSEPJ	A0A0V0QM01_PSEPJ	A0A0V0QXS3_PSEPJ	A0A0V0QNQ6_PSEPJ	A0A0V0QL26_PSEPJ	A0A0V0QI42_PSEPJ	A0A0V0QUE2_PSEPJ	A0A0V0R3Y2_PSEPJ	A0A0V0QNQ5_PSEPJ	A0A0V0QKA3_PSEPJ	A0A0V0R014_PSEPJ	A0A0V0Q8G4_PSEPJ	A0A0V0QRA5_PSEPJ	A0A0V0QZD7_PSEPJ	A0A0V0R2J4_PSEPJ	A0A0V0QID2_PSEPJ	A0A0V0QZK2_PSEPJ	A0A0V0QPV0_PSEPJ	A0A0V0R2D9_PSEPJ	A0A0V0QRF6_PSEPJ	A0A0V0QL77_PSEPJ	A0A0V0QV36_PSEPJ	A0A0V0QEL9_PSEPJ	A0A0V0R2B4_PSEPJ	A0A0V0QLY9_PSEPJ	A0A0V0R829_PSEPJ	A0A0V0QZF9_PSEPJ	A0A0V0QU79_PSEPJ	A0A0V0QDE8_PSEPJ	A0A0V0QRX1_PSEPJ	A0A0V0QS77_PSEPJ	A0A0V0R587_PSEPJ	A0A0V0QVH5_PSEPJ	A0A0V0QP52_PSEPJ	A0A0V0QDI8_PSEPJ	A0A0V0Q800_PSEPJ	A0A0V0QCA4_PSEPJ	A0A0V0Q9L9_PSEPJ	A0A0V0R5S9_PSEPJ
molecular_function	GO:0004673	protein histidine kinase activity	1	1	1	0.99996	0.000681164	1	0.071	A0A0V0QUA0_PSEPJ
molecular_function	GO:0005085	guanyl-nucleotide exchange factor activity	12	14	0.857143	0.999855	0.00133674	1	0.145	A0A0V0QXJ9_PSEPJ	A0A0V0R3V1_PSEPJ	A0A0V0QWV4_PSEPJ	A0A0V0QM70_PSEPJ	A0A0V0R8Y1_PSEPJ	A0A0V0R697_PSEPJ	A0A0V0R0Z8_PSEPJ	A0A0V0R8N9_PSEPJ	A0A0V0QGN0_PSEPJ	A0A0V0QD22_PSEPJ	A0A0V0QNX0_PSEPJ	A0A0V0QIT5_PSEPJ
molecular_function	GO:0000155	phosphorelay sensor kinase activity	10	11	0.909091	0.999906	0.0014607	1	0.16	A0A0V0QR92_PSEPJ	A0A0V0QXZ1_PSEPJ	A0A0V0QT41_PSEPJ	A0A0V0QN45_PSEPJ	A0A0V0QB69_PSEPJ	A0A0V0QY21_PSEPJ	A0A0V0Q9V5_PSEPJ	A0A0V0QYI8_PSEPJ	A0A0V0QRV6_PSEPJ	A0A0V0QSW5_PSEPJ
molecular_function	GO:0008017	microtubule binding	45	75	0.6	0.999301	0.00152735	1	0.164	A0A0V0R4J0_PSEPJ	A0A0V0QFE8_PSEPJ	A0A0V0QYT0_PSEPJ	A0A0V0QFV6_PSEPJ	A0A0V0QKM9_PSEPJ	A0A0V0QJ43_PSEPJ	A0A0V0QSU9_PSEPJ	A0A0V0QUN3_PSEPJ	A0A0V0QUM1_PSEPJ	A0A0V0QJG1_PSEPJ	A0A0V0QZI1_PSEPJ	A0A0V0QJD0_PSEPJ	A0A0V0R5C7_PSEPJ	A0A0V0QMC7_PSEPJ	A0A0V0R9A4_PSEPJ	A0A0V0QCS1_PSEPJ	A0A0V0QJ66_PSEPJ	A0A0V0QMX9_PSEPJ	A0A0V0R7R2_PSEPJ	A0A0V0QI59_PSEPJ	A0A0V0R309_PSEPJ	A0A0V0QKF1_PSEPJ	A0A0V0R2F0_PSEPJ	A0A0V0QRQ1_PSEPJ	A0A0V0QL07_PSEPJ	A0A0V0Q7A4_PSEPJ	A0A0V0QXA9_PSEPJ	A0A0V0QF29_PSEPJ	A0A0V0QII3_PSEPJ	A0A0V0QBG4_PSEPJ	A0A0V0QED3_PSEPJ	A0A0V0QXB9_PSEPJ	A0A0V0Q7Q1_PSEPJ	A0A0V0QM47_PSEPJ	A0A0V0QE23_PSEPJ	A0A0V0QTU5_PSEPJ	A0A0V0QW55_PSEPJ	A0A0V0QAE4_PSEPJ	A0A0V0QPM7_PSEPJ	A0A0V0QEZ2_PSEPJ
molecular_function	GO:0008289	lipid binding	10	23	0.434783	0.999143	0.00196555	1	0.184	A0A0V0R0R2_PSEPJ	A0A0V0QJ44_PSEPJ	A0A0V0QDV9_PSEPJ	A0A0V0QFG9_PSEPJ	A0A0V0Q7V3_PSEPJ	A0A0V0QKI4_PSEPJ	A0A0V0QML7_PSEPJ	A0A0V0QUA0_PSEPJ	A0A0V0QWJ7_PSEPJ	A0A0V0QG31_PSEPJ
molecular_function	GO:0005227	calcium activated cation channel activity	25	32	0.78125	0.999267	0.00223186	1	0.214	A0A0V0QSW6_PSEPJ	A0A0V0QU54_PSEPJ	A0A0V0R9B3_PSEPJ	A0A0V0QWM5_PSEPJ	A0A0V0QEP7_PSEPJ	A0A0V0QVZ3_PSEPJ	A0A0V0QUV9_PSEPJ	A0A0V0R3A2_PSEPJ	A0A0V0QJQ0_PSEPJ	A0A0V0Q9Q2_PSEPJ	A0A0V0QP50_PSEPJ	A0A0V0QP47_PSEPJ	A0A0V0QSY0_PSEPJ	A0A0V0QEH7_PSEPJ	A0A0V0QUZ8_PSEPJ	A0A0V0R329_PSEPJ	A0A0V0QFS0_PSEPJ	A0A0V0QU01_PSEPJ	A0A0V0Q7M2_PSEPJ	A0A0V0QFR2_PSEPJ	A0A0V0QES2_PSEPJ	A0A0V0QND9_PSEPJ	A0A0V0QVA3_PSEPJ	A0A0V0QV64_PSEPJ	A0A0V0QA23_PSEPJ
molecular_function	GO:0015631	tubulin binding	0	4	0	0.998319	0.00327433	1	0.351
molecular_function	GO:0008047	enzyme activator activity	0	1	0	0.998781	0.00357951	1	0.366
molecular_function	GO:0016881	acid-amino acid ligase activity	41	70	0.585714	0.996865	0.006243	1	0.496	A0A0V0R0R7_PSEPJ	A0A0V0QA10_PSEPJ	A0A0V0R5S8_PSEPJ	A0A0V0QKI5_PSEPJ	A0A0V0R4E0_PSEPJ	A0A0V0QGF0_PSEPJ	A0A0V0QD55_PSEPJ	A0A0V0R8G0_PSEPJ	A0A0V0QLL6_PSEPJ	A0A0V0QND1_PSEPJ	A0A0V0QDP9_PSEPJ	A0A0V0QJI0_PSEPJ	A0A0V0QHD7_PSEPJ	A0A0V0QHI4_PSEPJ	A0A0V0R905_PSEPJ	A0A0V0QJR6_PSEPJ	A0A0V0R509_PSEPJ	A0A0V0QPI4_PSEPJ	A0A0V0QHN1_PSEPJ	A0A0V0QKK6_PSEPJ	A0A0V0QG61_PSEPJ	A0A0V0R4K6_PSEPJ	A0A0V0Q8D1_PSEPJ	A0A0V0QK84_PSEPJ	A0A0V0QPL4_PSEPJ	A0A0V0QAT2_PSEPJ	A0A0V0QA24_PSEPJ	A0A0V0R5X5_PSEPJ	A0A0V0Q9L4_PSEPJ	A0A0V0QT40_PSEPJ	A0A0V0QRM7_PSEPJ	A0A0V0QIG2_PSEPJ	A0A0V0QVV0_PSEPJ	A0A0V0QLL2_PSEPJ	A0A0V0QDQ8_PSEPJ	A0A0V0QLC2_PSEPJ	A0A0V0QM72_PSEPJ	A0A0V0QXU6_PSEPJ	A0A0V0QKS7_PSEPJ	A0A0V0R8L8_PSEPJ
molecular_function	GO:0003678	DNA helicase activity	16	24	0.666667	0.996228	0.0113599	1	0.767	A0A0V0QBM9_PSEPJ	A0A0V0QTW7_PSEPJ	A0A0V0QD37_PSEPJ	A0A0V0QFR0_PSEPJ	A0A0V0QFC5_PSEPJ	A0A0V0R6T9_PSEPJ	A0A0V0R7G9_PSEPJ	A0A0V0R1M1_PSEPJ	A0A0V0QZ19_PSEPJ	A0A0V0Q8P5_PSEPJ	A0A0V0R5M4_PSEPJ	A0A0V0QWR5_PSEPJ	A0A0V0QIM7_PSEPJ	A0A0V0R4X6_PSEPJ	A0A0V0Q838_PSEPJ	A0A0V0QLW4_PSEPJ
molecular_function	GO:0008324	cation transmembrane transporter activity	1	7	0.142857	0.992462	0.012024	1	0.791	A0A0V0Q9U5_PSEPJ
molecular_function	GO:0016307	phosphatidylinositol phosphate kinase activity	6	7	0.857143	0.998821	0.0136826	1	0.84	A0A0V0QVI3_PSEPJ	A0A0V0R2L0_PSEPJ	A0A0V0QE48_PSEPJ	A0A0V0QZI5_PSEPJ	A0A0V0QDA3_PSEPJ	A0A0V0QAT4_PSEPJ
molecular_function	GO:0015075	ion transmembrane transporter activity	0	1	0	0.99053	0.0141436	1	0.851
molecular_function	GO:0043169	cation binding	1	1	1	0.987861	0.0147695	1	0.866	A0A0V0QYB4_PSEPJ
molecular_function	GO:0030246	carbohydrate binding	23	36	0.638889	0.992946	0.0159264	1	0.929	A0A0V0QIF8_PSEPJ	A0A0V0QB11_PSEPJ	A0A0V0R5S7_PSEPJ	A0A0V0QJM2_PSEPJ	A0A0V0QI94_PSEPJ	A0A0V0QGK3_PSEPJ	A0A0V0R3F6_PSEPJ	A0A0V0QWD4_PSEPJ	A0A0V0QPV2_PSEPJ	A0A0V0R1V1_PSEPJ	A0A0V0QWS5_PSEPJ	A0A0V0Q877_PSEPJ	A0A0V0QY45_PSEPJ	A0A0V0QFD0_PSEPJ	A0A0V0QRY3_PSEPJ	A0A0V0QAB3_PSEPJ	A0A0V0R3H0_PSEPJ	A0A0V0QQW0_PSEPJ	A0A0V0QC27_PSEPJ	A0A0V0QSI1_PSEPJ	A0A0V0QRI5_PSEPJ	A0A0V0QCW2_PSEPJ	A0A0V0QS30_PSEPJ
molecular_function	GO:0004198	calcium-dependent cysteine-type endopeptidase activity	16	24	0.666667	0.994481	0.016825	1	0.941	A0A0V0QU27_PSEPJ	A0A0V0QVV5_PSEPJ	A0A0V0R2X6_PSEPJ	A0A0V0QTX4_PSEPJ	A0A0V0QJ14_PSEPJ	A0A0V0QUR0_PSEPJ	A0A0V0R7I3_PSEPJ	A0A0V0QG60_PSEPJ	A0A0V0QUS1_PSEPJ	A0A0V0R5D9_PSEPJ	A0A0V0QNF2_PSEPJ	A0A0V0R1Q6_PSEPJ	A0A0V0QIM0_PSEPJ	A0A0V0QUM5_PSEPJ	A0A0V0QR32_PSEPJ	A0A0V0QM56_PSEPJ
molecular_function	GO:0046872	metal ion binding	180	409	0.440098	0.985537	0.0175266	1	0.942	A0A0V0R5A5_PSEPJ	A0A0V0R492_PSEPJ	A0A0V0QT53_PSEPJ	A0A0V0QPK9_PSEPJ	A0A0V0QGM3_PSEPJ	A0A0V0R8B9_PSEPJ	A0A0V0QYU2_PSEPJ	A0A0V0R0H3_PSEPJ	A0A0V0QVC3_PSEPJ	A0A0V0R475_PSEPJ	A0A0V0QDB8_PSEPJ	A0A0V0QMC4_PSEPJ	A0A0V0R9X2_PSEPJ	A0A0V0QXT2_PSEPJ	A0A0V0QTL5_PSEPJ	A0A0V0QSR5_PSEPJ	A0A0V0QYY9_PSEPJ	A0A0V0QRW6_PSEPJ	A0A0V0R3U8_PSEPJ	A0A0V0QQH3_PSEPJ	A0A0V0QQD1_PSEPJ	A0A0V0R3U0_PSEPJ	A0A0V0QP33_PSEPJ	A0A0V0QTW7_PSEPJ	A0A0V0R2V9_PSEPJ	A0A0V0QGN8_PSEPJ	A0A0V0QFN1_PSEPJ	A0A0V0QMQ1_PSEPJ	A0A0V0QTY4_PSEPJ	A0A0V0QJC4_PSEPJ	A0A0V0QG11_PSEPJ	A0A0V0R5S7_PSEPJ	A0A0V0QR16_PSEPJ	A0A0V0R2R8_PSEPJ	A0A0V0QNN6_PSEPJ	A0A0V0QYI6_PSEPJ	A0A0V0QLX8_PSEPJ	A0A0V0QD37_PSEPJ	A0A0V0QZW4_PSEPJ	A0A0V0QV10_PSEPJ
molecular_function	GO:0140326	ATPase-coupled intramembrane lipid transporter activity	11	15	0.733333	0.995945	0.0175749	1	0.943	A0A0V0QY26_PSEPJ	A0A0V0QBS3_PSEPJ	A0A0V0QAH2_PSEPJ	A0A0V0QKE1_PSEPJ	A0A0V0QS59_PSEPJ	A0A0V0QCL3_PSEPJ	A0A0V0R5Q7_PSEPJ	A0A0V0QNV9_PSEPJ	A0A0V0R9N8_PSEPJ	A0A0V0QFA0_PSEPJ	A0A0V0QQR2_PSEPJ
molecular_function	GO:0003677	DNA binding	84	169	0.497041	0.986387	0.0195993	1	0.947	A0A0V0QGI7_PSEPJ	A0A0V0RA95_PSEPJ	A0A0V0QX95_PSEPJ	A0A0V0QVD2_PSEPJ	A0A0V0R9Y9_PSEPJ	A0A0V0QC21_PSEPJ	A0A0V0QBM9_PSEPJ	A0A0V0QQ06_PSEPJ	A0A0V0QS39_PSEPJ	A0A0V0QUP0_PSEPJ	A0A0V0QH89_PSEPJ	A0A0V0QM21_PSEPJ	A0A0V0QLT2_PSEPJ	A0A0V0QLL4_PSEPJ	A0A0V0QTW7_PSEPJ	A0A0V0R0E8_PSEPJ	A0A0V0QW91_PSEPJ	A0A0V0QR07_PSEPJ	A0A0V0QBK7_PSEPJ	A0A0V0QKN4_PSEPJ	A0A0V0QD37_PSEPJ	A0A0V0QDE0_PSEPJ	A0A0V0QSN9_PSEPJ	A0A0V0QNN7_PSEPJ	A0A0V0QN63_PSEPJ	A0A0V0R789_PSEPJ	A0A0V0QRD2_PSEPJ	A0A0V0QWN3_PSEPJ	A0A0V0QIY9_PSEPJ	A0A0V0QFR0_PSEPJ	A0A0V0QZC2_PSEPJ	A0A0V0Q8F2_PSEPJ	A0A0V0QEH0_PSEPJ	A0A0V0QFC5_PSEPJ	A0A0V0QJK2_PSEPJ	A0A0V0QBJ0_PSEPJ	A0A0V0QRG2_PSEPJ	A0A0V0R7J4_PSEPJ	A0A0V0R9F1_PSEPJ	A0A0V0QIU2_PSEPJ
molecular_function	GO:0005249	voltage-gated potassium channel activity	8	10	0.8	0.996891	0.0203521	1	0.955	A0A0V0QQL7_PSEPJ	A0A0V0R930_PSEPJ	A0A0V0QXK9_PSEPJ	A0A0V0QV88_PSEPJ	A0A0V0QNF8_PSEPJ	A0A0V0QQU7_PSEPJ	A0A0V0QJY5_PSEPJ	A0A0V0QIG7_PSEPJ
molecular_function	GO:0008094	ATP-dependent activity, acting on DNA	1	3	0.333333	0.988361	0.0206624	1	0.958	A0A0V0QSB1_PSEPJ
molecular_function	GO:0004842	ubiquitin-protein transferase activity	23	38	0.605263	0.983377	0.0303855	1	0.989	A0A0V0QU07_PSEPJ	A0A0V0Q8H2_PSEPJ	A0A0V0R8B9_PSEPJ	A0A0V0QSA8_PSEPJ	A0A0V0QRW6_PSEPJ	A0A0V0QYI6_PSEPJ	A0A0V0R341_PSEPJ	A0A0V0QVN0_PSEPJ	A0A0V0R0D3_PSEPJ	A0A0V0R8P0_PSEPJ	A0A0V0QCM3_PSEPJ	A0A0V0R8A4_PSEPJ	A0A0V0QLK6_PSEPJ	A0A0V0R427_PSEPJ	A0A0V0QAG0_PSEPJ	A0A0V0QMC1_PSEPJ	A0A0V0R7X6_PSEPJ	A0A0V0QGL1_PSEPJ	A0A0V0R0V9_PSEPJ	A0A0V0R3G9_PSEPJ	A0A0V0R853_PSEPJ	A0A0V0QKY0_PSEPJ	A0A0V0QGL5_PSEPJ
molecular_function	GO:0004386	helicase activity	15	26	0.576923	0.983831	0.0286608	1	0.989	A0A0V0R1X2_PSEPJ	A0A0V0QFM5_PSEPJ	A0A0V0Q9V0_PSEPJ	A0A0V0R6S4_PSEPJ	A0A0V0R690_PSEPJ	A0A0V0QFM8_PSEPJ	A0A0V0QVP7_PSEPJ	A0A0V0QHV5_PSEPJ	A0A0V0R1H1_PSEPJ	A0A0V0QFM0_PSEPJ	A0A0V0QNM6_PSEPJ	A0A0V0QXE2_PSEPJ	A0A0V0R3H2_PSEPJ	A0A0V0QJS5_PSEPJ	A0A0V0Q9U1_PSEPJ
molecular_function	GO:0030983	mismatched DNA binding	6	7	0.857143	0.997258	0.0281693	1	0.989	A0A0V0QSZ9_PSEPJ	A0A0V0QKW8_PSEPJ	A0A0V0QI97_PSEPJ	A0A0V0QB64_PSEPJ	A0A0V0QVQ6_PSEPJ	A0A0V0QXZ8_PSEPJ
molecular_function	GO:0016409	palmitoyltransferase activity	4	5	0.8	0.987762	0.0304635	1	0.99	A0A0V0QCH4_PSEPJ	A0A0V0QDF7_PSEPJ	A0A0V0R919_PSEPJ	A0A0V0QQL9_PSEPJ
molecular_function	GO:0005244	voltage-gated ion channel activity	0	2	0	0.99234	0.030715	1	0.991
molecular_function	GO:0030234	enzyme regulator activity	0	4	0	0.983822	0.0329057	1	0.994
molecular_function	GO:0008270	zinc ion binding	83	165	0.50303	0.976021	0.0344566	1	0.999	A0A0V0R1W0_PSEPJ	A0A0V0QX95_PSEPJ	A0A0V0QK61_PSEPJ	A0A0V0QW12_PSEPJ	A0A0V0QQ62_PSEPJ	A0A0V0R6C9_PSEPJ	A0A0V0QC21_PSEPJ	A0A0V0QYE8_PSEPJ	A0A0V0QEL8_PSEPJ	A0A0V0Q9V8_PSEPJ	A0A0V0QJW0_PSEPJ	A0A0V0QUA1_PSEPJ	A0A0V0QBL9_PSEPJ	A0A0V0R5A9_PSEPJ	A0A0V0R9X1_PSEPJ	A0A0V0QS12_PSEPJ	A0A0V0QWW7_PSEPJ	A0A0V0QVQ3_PSEPJ	A0A0V0R2G5_PSEPJ	A0A0V0QYX6_PSEPJ	A0A0V0Q777_PSEPJ	A0A0V0R1A0_PSEPJ	A0A0V0QN63_PSEPJ	A0A0V0QKT3_PSEPJ	A0A0V0QUA4_PSEPJ	A0A0V0QZ87_PSEPJ	A0A0V0QTZ3_PSEPJ	A0A0V0QRN3_PSEPJ	A0A0V0QXG8_PSEPJ	A0A0V0R0B9_PSEPJ	A0A0V0R1I4_PSEPJ	A0A0V0QE43_PSEPJ	A0A0V0R7C6_PSEPJ	A0A0V0QE16_PSEPJ	A0A0V0QFQ4_PSEPJ	A0A0V0R5X8_PSEPJ	A0A0V0R238_PSEPJ	A0A0V0QTX7_PSEPJ	A0A0V0QES4_PSEPJ	A0A0V0QKI7_PSEPJ
molecular_function	GO:0004540	ribonuclease activity	3	4	0.75	0.983175	0.0434903	1	0.999	A0A0V0QFK2_PSEPJ	A0A0V0R3Z3_PSEPJ	A0A0V0QML1_PSEPJ
molecular_function	GO:0016787	hydrolase activity	218	460	0.473913	0.357363	0.666914	1	1	A0A0V0R087_PSEPJ	A0A0V0QYH0_PSEPJ	A0A0V0R4K3_PSEPJ	A0A0V0QSZ9_PSEPJ	A0A0V0QCN7_PSEPJ	A0A0V0Q7D3_PSEPJ	A0A0V0QK14_PSEPJ	A0A0V0QX25_PSEPJ	A0A0V0R4J0_PSEPJ	A0A0V0QX52_PSEPJ	A0A0V0R579_PSEPJ	A0A0V0QFE8_PSEPJ	A0A0V0QP64_PSEPJ	A0A0V0QLA6_PSEPJ	A0A0V0R769_PSEPJ	A0A0V0R777_PSEPJ	A0A0V0QF21_PSEPJ	A0A0V0QES7_PSEPJ	A0A0V0R1X2_PSEPJ	A0A0V0QLK7_PSEPJ	A0A0V0QQY3_PSEPJ	A0A0V0R6G0_PSEPJ	A0A0V0QB56_PSEPJ	A0A0V0QT82_PSEPJ	A0A0V0R0H6_PSEPJ	A0A0V0QI97_PSEPJ	A0A0V0QJ43_PSEPJ	A0A0V0QC37_PSEPJ	A0A0V0Q9R5_PSEPJ	A0A0V0QL04_PSEPJ	A0A0V0QSU9_PSEPJ	A0A0V0QB64_PSEPJ	A0A0V0QGN8_PSEPJ	A0A0V0QLM5_PSEPJ	A0A0V0QI91_PSEPJ	A0A0V0QCS2_PSEPJ	A0A0V0QZA6_PSEPJ	A0A0V0QAM2_PSEPJ	A0A0V0R4B8_PSEPJ	A0A0V0QKN4_PSEPJ
molecular_function	GO:0003676	nucleic acid binding	77	141	0.546099	0.834588	0.188106	1	1	A0A0V0QC45_PSEPJ	A0A0V0QK61_PSEPJ	A0A0V0QQV0_PSEPJ	A0A0V0R1X2_PSEPJ	A0A0V0QEL8_PSEPJ	A0A0V0QUB9_PSEPJ	A0A0V0R6F9_PSEPJ	A0A0V0Q9V8_PSEPJ	A0A0V0QUA1_PSEPJ	A0A0V0QC37_PSEPJ	A0A0V0QDT1_PSEPJ	A0A0V0QVZ3_PSEPJ	A0A0V0R9X1_PSEPJ	A0A0V0QZN2_PSEPJ	A0A0V0QLP3_PSEPJ	A0A0V0R514_PSEPJ	A0A0V0R101_PSEPJ	A0A0V0QUA4_PSEPJ	A0A0V0R528_PSEPJ	A0A0V0QR86_PSEPJ	A0A0V0QLM8_PSEPJ	A0A0V0QRN3_PSEPJ	A0A0V0QXG8_PSEPJ	A0A0V0QWR1_PSEPJ	A0A0V0QTL6_PSEPJ	A0A0V0R7C6_PSEPJ	A0A0V0QFQ4_PSEPJ	A0A0V0QD95_PSEPJ	A0A0V0QPT6_PSEPJ	A0A0V0QSQ9_PSEPJ	A0A0V0QG34_PSEPJ	A0A0V0QG56_PSEPJ	A0A0V0QA56_PSEPJ	A0A0V0R2Z5_PSEPJ	A0A0V0R082_PSEPJ	A0A0V0QH45_PSEPJ	A0A0V0Q9V0_PSEPJ	A0A0V0QMG7_PSEPJ	A0A0V0R3M3_PSEPJ	A0A0V0QS47_PSEPJ
molecular_function	GO:0003723	RNA binding	67	173	0.387283	0.0061376	0.995765	0.447	1	A0A0V0R9C7_PSEPJ	A0A0V0QCW0_PSEPJ	A0A0V0R492_PSEPJ	A0A0V0QBZ4_PSEPJ	A0A0V0QFK2_PSEPJ	A0A0V0QUS0_PSEPJ	A0A0V0QCB8_PSEPJ	A0A0V0QXA5_PSEPJ	A0A0V0QLD9_PSEPJ	A0A0V0QKK5_PSEPJ	A0A0V0R3Z3_PSEPJ	A0A0V0QW08_PSEPJ	A0A0V0QML1_PSEPJ	A0A0V0QSR2_PSEPJ	A0A0V0QUX3_PSEPJ	A0A0V0Q8P4_PSEPJ	A0A0V0QR22_PSEPJ	A0A0V0R3D3_PSEPJ	A0A0V0QBN5_PSEPJ	A0A0V0QCV3_PSEPJ	A0A0V0QEC5_PSEPJ	A0A0V0QTZ3_PSEPJ	A0A0V0R194_PSEPJ	A0A0V0R1G0_PSEPJ	A0A0V0R7K0_PSEPJ	A0A0V0QZQ3_PSEPJ	A0A0V0QIS1_PSEPJ	A0A0V0R0J4_PSEPJ	A0A0V0R407_PSEPJ	A0A0V0QF12_PSEPJ	A0A0V0QCL4_PSEPJ	A0A0V0QPL7_PSEPJ	A0A0V0QI09_PSEPJ	A0A0V0R780_PSEPJ	A0A0V0QMN0_PSEPJ	A0A0V0R6S4_PSEPJ	A0A0V0QSA7_PSEPJ	A0A0V0R556_PSEPJ	A0A0V0QH22_PSEPJ	A0A0V0QM94_PSEPJ
molecular_function	GO:0005525	GTP binding	58	187	0.31016	0.000367026	0.999795	0.037	1	A0A0V0QUD2_PSEPJ	A0A0V0QK14_PSEPJ	A0A0V0QPM0_PSEPJ	A0A0V0R579_PSEPJ	A0A0V0QH46_PSEPJ	A0A0V0R0T4_PSEPJ	A0A0V0QHB5_PSEPJ	A0A0V0R947_PSEPJ	A0A0V0QT82_PSEPJ	A0A0V0QFE4_PSEPJ	A0A0V0QNL7_PSEPJ	A0A0V0QW76_PSEPJ	A0A0V0QGN8_PSEPJ	A0A0V0QNQ4_PSEPJ	A0A0V0R5T1_PSEPJ	A0A0V0R6B0_PSEPJ	A0A0V0Q994_PSEPJ	A0A0V0QMU4_PSEPJ	A0A0V0QM08_PSEPJ	A0A0V0R040_PSEPJ	A0A0V0QM69_PSEPJ	A0A0V0QAN0_PSEPJ	A0A0V0QBE9_PSEPJ	A0A0V0QXC1_PSEPJ	A0A0V0QFY3_PSEPJ	A0A0V0QWQ1_PSEPJ	A0A0V0QBC9_PSEPJ	A0A0V0Q806_PSEPJ	A0A0V0Q9P2_PSEPJ	A0A0V0R8K0_PSEPJ	A0A0V0QPD9_PSEPJ	A0A0V0R6C4_PSEPJ	A0A0V0QAP4_PSEPJ	A0A0V0R4B5_PSEPJ	A0A0V0R105_PSEPJ	A0A0V0QC90_PSEPJ	A0A0V0QPI4_PSEPJ	A0A0V0QJY0_PSEPJ	A0A0V0R902_PSEPJ	A0A0V0R0K3_PSEPJ
molecular_function	GO:0016829	lyase activity	41	65	0.630769	0.864146	0.182336	1	1	A0A0V0R6T0_PSEPJ	A0A0V0R805_PSEPJ	A0A0V0QK16_PSEPJ	A0A0V0QSC2_PSEPJ	A0A0V0QHV7_PSEPJ	A0A0V0QFD6_PSEPJ	A0A0V0R8P1_PSEPJ	A0A0V0Q7L7_PSEPJ	A0A0V0QCC4_PSEPJ	A0A0V0Q7P0_PSEPJ	A0A0V0R2G7_PSEPJ	A0A0V0R856_PSEPJ	A0A0V0R3U6_PSEPJ	A0A0V0R755_PSEPJ	A0A0V0QF70_PSEPJ	A0A0V0R8C8_PSEPJ	A0A0V0QLE8_PSEPJ	A0A0V0R7M4_PSEPJ	A0A0V0QVS5_PSEPJ	A0A0V0QSE8_PSEPJ	A0A0V0R9A2_PSEPJ	A0A0V0QTF2_PSEPJ	A0A0V0R0T1_PSEPJ	A0A0V0R8P7_PSEPJ	A0A0V0QHP9_PSEPJ	A0A0V0R397_PSEPJ	A0A0V0QUD8_PSEPJ	A0A0V0QVG7_PSEPJ	A0A0V0QF76_PSEPJ	A0A0V0QFD5_PSEPJ	A0A0V0QVT0_PSEPJ	A0A0V0QF81_PSEPJ	A0A0V0QCA5_PSEPJ	A0A0V0Q7J6_PSEPJ	A0A0V0R1S0_PSEPJ	A0A0V0QBK1_PSEPJ	A0A0V0R862_PSEPJ	A0A0V0QBT4_PSEPJ	A0A0V0R6D2_PSEPJ	A0A0V0QEV9_PSEPJ
molecular_function	GO:0003924	GTPase activity	40	145	0.275862	6.536e-05	0.999969	0.005	1	A0A0V0QH46_PSEPJ	A0A0V0R0T4_PSEPJ	A0A0V0QHB5_PSEPJ	A0A0V0R947_PSEPJ	A0A0V0QFE4_PSEPJ	A0A0V0QNL7_PSEPJ	A0A0V0QW76_PSEPJ	A0A0V0QNQ4_PSEPJ	A0A0V0R5T1_PSEPJ	A0A0V0R6B0_PSEPJ	A0A0V0QM08_PSEPJ	A0A0V0R040_PSEPJ	A0A0V0QM69_PSEPJ	A0A0V0QAN0_PSEPJ	A0A0V0QXC1_PSEPJ	A0A0V0QFY3_PSEPJ	A0A0V0QWQ1_PSEPJ	A0A0V0Q806_PSEPJ	A0A0V0Q9P2_PSEPJ	A0A0V0R8K0_PSEPJ	A0A0V0QPD9_PSEPJ	A0A0V0R6C4_PSEPJ	A0A0V0QAP4_PSEPJ	A0A0V0R4B5_PSEPJ	A0A0V0R105_PSEPJ	A0A0V0QC90_PSEPJ	A0A0V0QPI4_PSEPJ	A0A0V0QJY0_PSEPJ	A0A0V0R0K3_PSEPJ	A0A0V0QIV4_PSEPJ	A0A0V0QJY9_PSEPJ	A0A0V0QNT0_PSEPJ	A0A0V0QNZ5_PSEPJ	A0A0V0QSE7_PSEPJ	A0A0V0QD27_PSEPJ	A0A0V0QLU7_PSEPJ	A0A0V0QT12_PSEPJ	A0A0V0QTV0_PSEPJ	A0A0V0QDW1_PSEPJ	A0A0V0QSP7_PSEPJ
molecular_function	GO:0016491	oxidoreductase activity	25	93	0.268817	2.37433e-15	1	0	1	A0A0V0QFP0_PSEPJ	A0A0V0QEI8_PSEPJ	A0A0V0QQW7_PSEPJ	A0A0V0QWM9_PSEPJ	A0A0V0QSN0_PSEPJ	A0A0V0QWL7_PSEPJ	A0A0V0Q9D4_PSEPJ	A0A0V0R3Z8_PSEPJ	A0A0V0QKL0_PSEPJ	A0A0V0QI03_PSEPJ	A0A0V0QUH7_PSEPJ	A0A0V0QAZ1_PSEPJ	A0A0V0QIT4_PSEPJ	A0A0V0QY93_PSEPJ	A0A0V0QY48_PSEPJ	A0A0V0QVG0_PSEPJ	A0A0V0R6Z5_PSEPJ	A0A0V0QRG6_PSEPJ	A0A0V0QXJ8_PSEPJ	A0A0V0QW50_PSEPJ	A0A0V0QWP9_PSEPJ	A0A0V0QPK8_PSEPJ	A0A0V0QZ56_PSEPJ	A0A0V0R5S6_PSEPJ	A0A0V0QQZ1_PSEPJ
molecular_function	GO:0004843	thiol-dependent deubiquitinase	25	50	0.5	0.871646	0.197713	1	1	A0A0V0QWS1_PSEPJ	A0A0V0R861_PSEPJ	A0A0V0R4V8_PSEPJ	A0A0V0QTT0_PSEPJ	A0A0V0QIR7_PSEPJ	A0A0V0QDE8_PSEPJ	A0A0V0QRX1_PSEPJ	A0A0V0R1F7_PSEPJ	A0A0V0QCA4_PSEPJ	A0A0V0QQU1_PSEPJ	A0A0V0QJV1_PSEPJ	A0A0V0R3Q2_PSEPJ	A0A0V0QRR5_PSEPJ	A0A0V0R4V7_PSEPJ	A0A0V0QPL4_PSEPJ	A0A0V0QSH0_PSEPJ	A0A0V0QII5_PSEPJ	A0A0V0QD41_PSEPJ	A0A0V0R919_PSEPJ	A0A0V0QNK7_PSEPJ	A0A0V0QU47_PSEPJ	A0A0V0QWQ7_PSEPJ	A0A0V0QKA2_PSEPJ	A0A0V0QU96_PSEPJ	A0A0V0QFE9_PSEPJ
molecular_function	GO:0004712	protein serine/threonine/tyrosine kinase activity	24	49	0.489796	0.836966	0.243631	1	1	A0A0V0RA86_PSEPJ	A0A0V0QX52_PSEPJ	A0A0V0QWS9_PSEPJ	A0A0V0R0P5_PSEPJ	A0A0V0QXD4_PSEPJ	A0A0V0QL49_PSEPJ	A0A0V0R3B3_PSEPJ	A0A0V0QV36_PSEPJ	A0A0V0QM17_PSEPJ	A0A0V0QV78_PSEPJ	A0A0V0QDT9_PSEPJ	A0A0V0QJR7_PSEPJ	A0A0V0Q9F4_PSEPJ	A0A0V0QFH0_PSEPJ	A0A0V0QC39_PSEPJ	A0A0V0QJF1_PSEPJ	A0A0V0QYR3_PSEPJ	A0A0V0R2Q5_PSEPJ	A0A0V0QWB8_PSEPJ	A0A0V0QUT8_PSEPJ	A0A0V0QWB0_PSEPJ	A0A0V0R723_PSEPJ	A0A0V0Q939_PSEPJ	A0A0V0R8K2_PSEPJ
molecular_function	GO:0022857	transmembrane transporter activity	22	73	0.30137	0.70072	0.340159	1	1	A0A0V0QVR4_PSEPJ	A0A0V0Q8W7_PSEPJ	A0A0V0R0R7_PSEPJ	A0A0V0QNW1_PSEPJ	A0A0V0R892_PSEPJ	A0A0V0R3C9_PSEPJ	A0A0V0QL14_PSEPJ	A0A0V0QES6_PSEPJ	A0A0V0R101_PSEPJ	A0A0V0R1B6_PSEPJ	A0A0V0QK50_PSEPJ	A0A0V0Q9A9_PSEPJ	A0A0V0QDG6_PSEPJ	A0A0V0R3X1_PSEPJ	A0A0V0QCF2_PSEPJ	A0A0V0QPI5_PSEPJ	A0A0V0QF45_PSEPJ	A0A0V0R5G5_PSEPJ	A0A0V0QFL2_PSEPJ	A0A0V0QVD7_PSEPJ	A0A0V0QWD5_PSEPJ	A0A0V0R915_PSEPJ
molecular_function	GO:0003824	catalytic activity	22	69	0.318841	0.205586	0.812036	1	1	A0A0V0QQ42_PSEPJ	A0A0V0QFW8_PSEPJ	A0A0V0R6I9_PSEPJ	A0A0V0QUE2_PSEPJ	A0A0V0QT29_PSEPJ	A0A0V0QTN9_PSEPJ	A0A0V0QJL5_PSEPJ	A0A0V0R348_PSEPJ	A0A0V0QIA2_PSEPJ	A0A0V0R4U7_PSEPJ	A0A0V0QNX2_PSEPJ	A0A0V0QRG2_PSEPJ	A0A0V0QP91_PSEPJ	A0A0V0QVY9_PSEPJ	A0A0V0R6F8_PSEPJ	A0A0V0R993_PSEPJ	A0A0V0R6E8_PSEPJ	A0A0V0QCP9_PSEPJ	A0A0V0QRD5_PSEPJ	A0A0V0QYB3_PSEPJ	A0A0V0QG30_PSEPJ	A0A0V0QUK3_PSEPJ
molecular_function	GO:0106310	protein serine kinase activity	22	41	0.536585	0.936426	0.11277	1	1	A0A0V0RA86_PSEPJ	A0A0V0QX52_PSEPJ	A0A0V0QWS9_PSEPJ	A0A0V0R0P5_PSEPJ	A0A0V0QXD4_PSEPJ	A0A0V0QL49_PSEPJ	A0A0V0R3B3_PSEPJ	A0A0V0QV36_PSEPJ	A0A0V0QV78_PSEPJ	A0A0V0QDT9_PSEPJ	A0A0V0QJR7_PSEPJ	A0A0V0Q9F4_PSEPJ	A0A0V0QFH0_PSEPJ	A0A0V0QC39_PSEPJ	A0A0V0QJF1_PSEPJ	A0A0V0QYR3_PSEPJ	A0A0V0R2Q5_PSEPJ	A0A0V0QWB8_PSEPJ	A0A0V0QUT8_PSEPJ	A0A0V0QWB0_PSEPJ	A0A0V0R723_PSEPJ	A0A0V0Q939_PSEPJ
molecular_function	GO:0140359	ABC-type transporter activity	22	48	0.458333	0.820037	0.259057	1	1	A0A0V0R769_PSEPJ	A0A0V0QF21_PSEPJ	A0A0V0QL04_PSEPJ	A0A0V0R482_PSEPJ	A0A0V0R061_PSEPJ	A0A0V0R981_PSEPJ	A0A0V0QF44_PSEPJ	A0A0V0Q8X7_PSEPJ	A0A0V0QY05_PSEPJ	A0A0V0Q9F7_PSEPJ	A0A0V0QZT3_PSEPJ	A0A0V0QQA0_PSEPJ	A0A0V0QG22_PSEPJ	A0A0V0QXE0_PSEPJ	A0A0V0Q8S8_PSEPJ	A0A0V0QM16_PSEPJ	A0A0V0QAB1_PSEPJ	A0A0V0Q9V1_PSEPJ	A0A0V0Q9C0_PSEPJ	A0A0V0QLA5_PSEPJ	A0A0V0QG74_PSEPJ	A0A0V0QWN2_PSEPJ
molecular_function	GO:0004222	metalloendopeptidase activity	17	33	0.515152	0.876046	0.209973	1	1	A0A0V0R2L0_PSEPJ	A0A0V0QMC4_PSEPJ	A0A0V0R9X2_PSEPJ	A0A0V0QR24_PSEPJ	A0A0V0QD34_PSEPJ	A0A0V0QWW8_PSEPJ	A0A0V0R479_PSEPJ	A0A0V0QMB5_PSEPJ	A0A0V0QF12_PSEPJ	A0A0V0QU17_PSEPJ	A0A0V0QQD7_PSEPJ	A0A0V0QLG8_PSEPJ	A0A0V0QYJ1_PSEPJ	A0A0V0QQG0_PSEPJ	A0A0V0R2G9_PSEPJ	A0A0V0QW01_PSEPJ	A0A0V0Q7S3_PSEPJ
molecular_function	GO:0008138	protein tyrosine/serine/threonine phosphatase activity	15	32	0.46875	0.73139	0.396762	1	1	A0A0V0QLS7_PSEPJ	A0A0V0R4F7_PSEPJ	A0A0V0QBM8_PSEPJ	A0A0V0R9C3_PSEPJ	A0A0V0Q8P8_PSEPJ	A0A0V0Q7H8_PSEPJ	A0A0V0R3W1_PSEPJ	A0A0V0Q7V0_PSEPJ	A0A0V0QG06_PSEPJ	A0A0V0QGN1_PSEPJ	A0A0V0QEJ5_PSEPJ	A0A0V0QA83_PSEPJ	A0A0V0QU52_PSEPJ	A0A0V0QTT3_PSEPJ	A0A0V0R6A4_PSEPJ
molecular_function	GO:0016791	phosphatase activity	15	23	0.652174	0.686362	0.380906	1	1	A0A0V0QAF1_PSEPJ	A0A0V0QX60_PSEPJ	A0A0V0R073_PSEPJ	A0A0V0QNL3_PSEPJ	A0A0V0QI58_PSEPJ	A0A0V0QI79_PSEPJ	A0A0V0R8Z5_PSEPJ	A0A0V0QTK6_PSEPJ	A0A0V0QSW8_PSEPJ	A0A0V0QRH2_PSEPJ	A0A0V0QZS2_PSEPJ	A0A0V0QJ24_PSEPJ	A0A0V0QNA8_PSEPJ	A0A0V0QNJ1_PSEPJ	A0A0V0QTM6_PSEPJ
molecular_function	GO:0008234	cysteine-type peptidase activity	14	41	0.341463	0.784519	0.271765	1	1	A0A0V0QRL5_PSEPJ	A0A0V0QE61_PSEPJ	A0A0V0QS00_PSEPJ	A0A0V0R9F8_PSEPJ	A0A0V0QZX6_PSEPJ	A0A0V0QK37_PSEPJ	A0A0V0QFE1_PSEPJ	A0A0V0R0E6_PSEPJ	A0A0V0QL56_PSEPJ	A0A0V0QUH5_PSEPJ	A0A0V0QGG5_PSEPJ	A0A0V0QSJ6_PSEPJ	A0A0V0QAC9_PSEPJ	A0A0V0QZM0_PSEPJ
molecular_function	GO:0000287	magnesium ion binding	14	41	0.341463	0.157851	0.907852	1	1	A0A0V0QY26_PSEPJ	A0A0V0QBS3_PSEPJ	A0A0V0QAH2_PSEPJ	A0A0V0QT09_PSEPJ	A0A0V0QJL5_PSEPJ	A0A0V0QKE1_PSEPJ	A0A0V0QS59_PSEPJ	A0A0V0QCL3_PSEPJ	A0A0V0R5Q7_PSEPJ	A0A0V0QNV9_PSEPJ	A0A0V0R799_PSEPJ	A0A0V0R9N8_PSEPJ	A0A0V0QSP8_PSEPJ	A0A0V0QQR2_PSEPJ
molecular_function	GO:0019706	protein-cysteine S-palmitoyltransferase activity	14	24	0.583333	0.95651	0.0965058	1	1	A0A0V0QYN5_PSEPJ	A0A0V0QLD6_PSEPJ	A0A0V0Q921_PSEPJ	A0A0V0QBJ3_PSEPJ	A0A0V0QLU1_PSEPJ	A0A0V0QBE4_PSEPJ	A0A0V0QUJ1_PSEPJ	A0A0V0QLD0_PSEPJ	A0A0V0QPR5_PSEPJ	A0A0V0QLH0_PSEPJ	A0A0V0QLK1_PSEPJ	A0A0V0QQV1_PSEPJ	A0A0V0QEK6_PSEPJ	A0A0V0QVJ8_PSEPJ
molecular_function	GO:0004519	endonuclease activity	13	33	0.393939	0.610146	0.502589	1	1	A0A0V0QX60_PSEPJ	A0A0V0QXA0_PSEPJ	A0A0V0QDF8_PSEPJ	A0A0V0QS33_PSEPJ	A0A0V0QRD2_PSEPJ	A0A0V0R1V1_PSEPJ	A0A0V0QWR1_PSEPJ	A0A0V0QUE4_PSEPJ	A0A0V0QHJ3_PSEPJ	A0A0V0QRH2_PSEPJ	A0A0V0QL40_PSEPJ	A0A0V0QQH7_PSEPJ	A0A0V0QTM6_PSEPJ
molecular_function	GO:0004722	protein serine/threonine phosphatase activity	12	25	0.48	0.0892355	0.949948	1	1	A0A0V0QP33_PSEPJ	A0A0V0QK74_PSEPJ	A0A0V0QNN6_PSEPJ	A0A0V0QQY8_PSEPJ	A0A0V0QVV4_PSEPJ	A0A0V0R2V1_PSEPJ	A0A0V0QHD0_PSEPJ	A0A0V0R4Z6_PSEPJ	A0A0V0Q910_PSEPJ	A0A0V0QPV4_PSEPJ	A0A0V0QLP1_PSEPJ	A0A0V0QM10_PSEPJ
molecular_function	GO:0061630	ubiquitin protein ligase activity	11	21	0.52381	0.814139	0.31394	1	1	A0A0V0QDB8_PSEPJ	A0A0V0R1A0_PSEPJ	A0A0V0QQK5_PSEPJ	A0A0V0QTM0_PSEPJ	A0A0V0R238_PSEPJ	A0A0V0QKI7_PSEPJ	A0A0V0QTE6_PSEPJ	A0A0V0RAE2_PSEPJ	A0A0V0QKW9_PSEPJ	A0A0V0R034_PSEPJ	A0A0V0QBL8_PSEPJ
molecular_function	GO:0003735	structural constituent of ribosome	10	91	0.10989	1.70588e-11	1	0	1	A0A0V0QA30_PSEPJ	A0A0V0QBZ4_PSEPJ	A0A0V0QXA5_PSEPJ	A0A0V0QRT0_PSEPJ	A0A0V0QB36_PSEPJ	A0A0V0QY61_PSEPJ	A0A0V0QC84_PSEPJ	A0A0V0QU00_PSEPJ	A0A0V0R7S2_PSEPJ	A0A0V0QFW5_PSEPJ
molecular_function	GO:0004190	aspartic-type endopeptidase activity	10	20	0.5	0.803297	0.342208	1	1	A0A0V0Q7S9_PSEPJ	A0A0V0QVK3_PSEPJ	A0A0V0QNS3_PSEPJ	A0A0V0R039_PSEPJ	A0A0V0R1M1_PSEPJ	A0A0V0QFN6_PSEPJ	A0A0V0QK85_PSEPJ	A0A0V0QSS7_PSEPJ	A0A0V0QKT4_PSEPJ	A0A0V0Q8D3_PSEPJ
molecular_function	GO:0004725	protein tyrosine phosphatase activity	10	25	0.4	0.459868	0.693948	1	1	A0A0V0R9C3_PSEPJ	A0A0V0Q8P8_PSEPJ	A0A0V0R7P1_PSEPJ	A0A0V0QPB1_PSEPJ	A0A0V0QG06_PSEPJ	A0A0V0QGN1_PSEPJ	A0A0V0QFD1_PSEPJ	A0A0V0QA83_PSEPJ	A0A0V0QU52_PSEPJ	A0A0V0R6A4_PSEPJ
molecular_function	GO:0003743	translation initiation factor activity	10	28	0.357143	0.276843	0.836816	1	1	A0A0V0QSV3_PSEPJ	A0A0V0QDL8_PSEPJ	A0A0V0QDL9_PSEPJ	A0A0V0QN64_PSEPJ	A0A0V0R586_PSEPJ	A0A0V0R7X0_PSEPJ	A0A0V0QBM5_PSEPJ	A0A0V0R2K1_PSEPJ	A0A0V0QC53_PSEPJ	A0A0V0QQA4_PSEPJ
molecular_function	GO:0008168	methyltransferase activity	9	41	0.219512	0.000164056	0.999938	0.015	1	A0A0V0Q844_PSEPJ	A0A0V0QYQ4_PSEPJ	A0A0V0QT69_PSEPJ	A0A0V0QYU3_PSEPJ	A0A0V0R8I6_PSEPJ	A0A0V0R7N3_PSEPJ	A0A0V0QU58_PSEPJ	A0A0V0QPD4_PSEPJ	A0A0V0R449_PSEPJ
molecular_function	GO:0008081	phosphoric diester hydrolase activity	9	26	0.346154	0.620306	0.50076	1	1	A0A0V0QHQ3_PSEPJ	A0A0V0QRE1_PSEPJ	A0A0V0QS53_PSEPJ	A0A0V0QWR1_PSEPJ	A0A0V0R6P7_PSEPJ	A0A0V0QCL0_PSEPJ	A0A0V0Q9E1_PSEPJ	A0A0V0QEJ9_PSEPJ	A0A0V0R0I8_PSEPJ
molecular_function	GO:0004527	exonuclease activity	9	28	0.321429	0.610146	0.502589	1	1	A0A0V0QX60_PSEPJ	A0A0V0QXA0_PSEPJ	A0A0V0R1V1_PSEPJ	A0A0V0QHJ3_PSEPJ	A0A0V0QBJ0_PSEPJ	A0A0V0QRH2_PSEPJ	A0A0V0QL40_PSEPJ	A0A0V0QSB2_PSEPJ	A0A0V0QTM6_PSEPJ
molecular_function	GO:0051082	unfolded protein binding	9	27	0.333333	0.203776	0.890302	1	1	A0A0V0QQD1_PSEPJ	A0A0V0R254_PSEPJ	A0A0V0QFN1_PSEPJ	A0A0V0R562_PSEPJ	A0A0V0R490_PSEPJ	A0A0V0QGI1_PSEPJ	A0A0V0R821_PSEPJ	A0A0V0QKB2_PSEPJ	A0A0V0QIJ0_PSEPJ
molecular_function	GO:0003779	actin binding	8	19	0.421053	0.507439	0.66026	1	1	A0A0V0QX25_PSEPJ	A0A0V0QPZ0_PSEPJ	A0A0V0QLI4_PSEPJ	A0A0V0QWY6_PSEPJ	A0A0V0QN30_PSEPJ	A0A0V0QI15_PSEPJ	A0A0V0Q9T8_PSEPJ	A0A0V0R7H4_PSEPJ
molecular_function	GO:0003700	DNA-binding transcription factor activity	8	12	0.666667	0.947471	0.14376	1	1	A0A0V0QD89_PSEPJ	A0A0V0R1L5_PSEPJ	A0A0V0QX84_PSEPJ	A0A0V0QI60_PSEPJ	A0A0V0R1C2_PSEPJ	A0A0V0QPC5_PSEPJ	A0A0V0QNG6_PSEPJ	A0A0V0QCQ7_PSEPJ
molecular_function	GO:0020037	heme binding	8	31	0.258065	0.0361161	0.985615	0.99	1	A0A0V0QT53_PSEPJ	A0A0V0QNV0_PSEPJ	A0A0V0QWD8_PSEPJ	A0A0V0QI03_PSEPJ	A0A0V0Q828_PSEPJ	A0A0V0R1W4_PSEPJ	A0A0V0QPT3_PSEPJ	A0A0V0QQE5_PSEPJ
molecular_function	GO:0008237	metallopeptidase activity	8	21	0.380952	0.194556	0.861898	1	1	A0A0V0QIY9_PSEPJ	A0A0V0QTX7_PSEPJ	A0A0V0QES4_PSEPJ	A0A0V0Q7V6_PSEPJ	A0A0V0QRS5_PSEPJ	A0A0V0QAY5_PSEPJ	A0A0V0R172_PSEPJ	A0A0V0R9K9_PSEPJ
molecular_function	GO:0050660	flavin adenine dinucleotide binding	8	31	0.258065	0.0132153	0.994634	0.786	1	A0A0V0QYG0_PSEPJ	A0A0V0R8X3_PSEPJ	A0A0V0QNV0_PSEPJ	A0A0V0QXE4_PSEPJ	A0A0V0R5K5_PSEPJ	A0A0V0Q828_PSEPJ	A0A0V0R735_PSEPJ	A0A0V0QGS9_PSEPJ
molecular_function	GO:0003755	peptidyl-prolyl cis-trans isomerase activity	7	23	0.304348	0.154344	0.927395	1	1	A0A0V0QIA0_PSEPJ	A0A0V0R9M0_PSEPJ	A0A0V0QV80_PSEPJ	A0A0V0QEI3_PSEPJ	A0A0V0QP27_PSEPJ	A0A0V0R7U2_PSEPJ	A0A0V0QF56_PSEPJ
molecular_function	GO:0003899	DNA-directed 5'-3' RNA polymerase activity	7	20	0.35	0.278399	0.845656	1	1	A0A0V0RA95_PSEPJ	A0A0V0QN63_PSEPJ	A0A0V0QRE7_PSEPJ	A0A0V0QJK2_PSEPJ	A0A0V0QPW9_PSEPJ	A0A0V0QR74_PSEPJ	A0A0V0R1Z1_PSEPJ
molecular_function	GO:0008408	3'-5' exonuclease activity	7	11	0.636364	0.939696	0.143193	1	1	A0A0V0QLP3_PSEPJ	A0A0V0QH73_PSEPJ	A0A0V0R6F7_PSEPJ	A0A0V0R7F7_PSEPJ	A0A0V0R633_PSEPJ	A0A0V0QYE5_PSEPJ	A0A0V0QEK6_PSEPJ
molecular_function	GO:0045505	dynein intermediate chain binding	6	12	0.5	0.781975	0.419178	1	1	A0A0V0QMH8_PSEPJ	A0A0V0QN11_PSEPJ	A0A0V0QU10_PSEPJ	A0A0V0QMR1_PSEPJ	A0A0V0Q8N5_PSEPJ	A0A0V0R6N0_PSEPJ
molecular_function	GO:0051959	dynein light intermediate chain binding	6	11	0.545455	0.858046	0.318601	1	1	A0A0V0QMH8_PSEPJ	A0A0V0QN11_PSEPJ	A0A0V0QU10_PSEPJ	A0A0V0QMR1_PSEPJ	A0A0V0Q8N5_PSEPJ	A0A0V0R6N0_PSEPJ
molecular_function	GO:0004100	chitin synthase activity	6	9	0.666667	0.96138	0.137647	1	1	A0A0V0QS23_PSEPJ	A0A0V0Q8A3_PSEPJ	A0A0V0QVN7_PSEPJ	A0A0V0R138_PSEPJ	A0A0V0QAI6_PSEPJ	A0A0V0QBZ0_PSEPJ
molecular_function	GO:0004181	metallocarboxypeptidase activity	6	17	0.352941	0.346989	0.813823	1	1	A0A0V0R6C9_PSEPJ	A0A0V0QYE8_PSEPJ	A0A0V0QJW0_PSEPJ	A0A0V0Q777_PSEPJ	A0A0V0QE43_PSEPJ	A0A0V0QMT7_PSEPJ
molecular_function	GO:0004252	serine-type endopeptidase activity	6	21	0.285714	0.129304	0.944432	1	1	A0A0V0QH46_PSEPJ	A0A0V0QZL6_PSEPJ	A0A0V0QIS0_PSEPJ	A0A0V0R7J8_PSEPJ	A0A0V0QP39_PSEPJ	A0A0V0R6E2_PSEPJ
molecular_function	GO:0003724	RNA helicase activity	6	18	0.333333	0.277648	0.859558	1	1	A0A0V0QSQ9_PSEPJ	A0A0V0QG56_PSEPJ	A0A0V0QSA7_PSEPJ	A0A0V0QPS7_PSEPJ	A0A0V0QXD0_PSEPJ	A0A0V0QWF7_PSEPJ
molecular_function	GO:0015297	antiporter activity	6	11	0.545455	0.73139	0.396762	1	1	A0A0V0QA04_PSEPJ	A0A0V0R3M5_PSEPJ	A0A0V0Q9U5_PSEPJ	A0A0V0QKI1_PSEPJ	A0A0V0QJZ8_PSEPJ	A0A0V0R578_PSEPJ
molecular_function	GO:0042910	xenobiotic transmembrane transporter activity	6	11	0.545455	0.937284	0.141704	1	1	A0A0V0QA04_PSEPJ	A0A0V0R3M5_PSEPJ	A0A0V0Q9U5_PSEPJ	A0A0V0QKI1_PSEPJ	A0A0V0QJZ8_PSEPJ	A0A0V0R578_PSEPJ
molecular_function	GO:0004553	hydrolase activity, hydrolyzing O-glycosyl compounds	5	10	0.5	0.542434	0.597063	1	1	A0A0V0QIF8_PSEPJ	A0A0V0QPV2_PSEPJ	A0A0V0R6D8_PSEPJ	A0A0V0QYB4_PSEPJ	A0A0V0QCW2_PSEPJ
molecular_function	GO:0016746	acyltransferase activity	5	15	0.333333	0.293269	0.771675	1	1	A0A0V0QRT1_PSEPJ	A0A0V0QEB9_PSEPJ	A0A0V0R016_PSEPJ	A0A0V0QMG9_PSEPJ	A0A0V0Q870_PSEPJ
molecular_function	GO:0000049	tRNA binding	5	14	0.357143	0.391888	0.794515	1	1	A0A0V0R7U1_PSEPJ	A0A0V0QF90_PSEPJ	A0A0V0QZQ7_PSEPJ	A0A0V0QI76_PSEPJ	A0A0V0QSW9_PSEPJ
molecular_function	GO:0008641	ubiquitin-like modifier activating enzyme activity	5	10	0.5	0.603713	0.608112	1	1	A0A0V0QW12_PSEPJ	A0A0V0R0H3_PSEPJ	A0A0V0R2G4_PSEPJ	A0A0V0QZ87_PSEPJ	A0A0V0QWL5_PSEPJ
molecular_function	GO:0030170	pyridoxal phosphate binding	5	30	0.166667	0.00204754	0.999517	0.205	1	A0A0V0R9C2_PSEPJ	A0A0V0QIY0_PSEPJ	A0A0V0QRY5_PSEPJ	A0A0V0Q8S1_PSEPJ	A0A0V0QB53_PSEPJ
molecular_function	GO:0004114	3',5'-cyclic-nucleotide phosphodiesterase activity	5	8	0.625	0.928371	0.224955	1	1	A0A0V0R3U8_PSEPJ	A0A0V0QDC5_PSEPJ	A0A0V0R375_PSEPJ	A0A0V0QWM1_PSEPJ	A0A0V0R076_PSEPJ
molecular_function	GO:0016627	oxidoreductase activity, acting on the CH-CH group of donors	5	14	0.357143	0.0430242	0.980934	0.998	1	A0A0V0QYG0_PSEPJ	A0A0V0R8X3_PSEPJ	A0A0V0QD83_PSEPJ	A0A0V0R5K5_PSEPJ	A0A0V0Q828_PSEPJ
molecular_function	GO:0005198	structural molecule activity	5	10	0.5	1.6828e-09	1	0	1	A0A0V0QF28_PSEPJ	A0A0V0QAI9_PSEPJ	A0A0V0QYP5_PSEPJ	A0A0V0QAQ0_PSEPJ	A0A0V0R8P4_PSEPJ
molecular_function	GO:0004176	ATP-dependent peptidase activity	5	9	0.555556	0.862353	0.334089	1	1	A0A0V0QH46_PSEPJ	A0A0V0QZL6_PSEPJ	A0A0V0QIS0_PSEPJ	A0A0V0QYJ1_PSEPJ	A0A0V0R6E2_PSEPJ
molecular_function	GO:0051539	4 iron, 4 sulfur cluster binding	5	18	0.277778	0.140442	0.943021	1	1	A0A0V0QZW4_PSEPJ	A0A0V0QIY9_PSEPJ	A0A0V0QPN7_PSEPJ	A0A0V0QSB2_PSEPJ	A0A0V0R6T5_PSEPJ
molecular_function	GO:0004185	serine-type carboxypeptidase activity	5	11	0.454545	0.730545	0.438359	1	1	A0A0V0QE95_PSEPJ	A0A0V0QWS2_PSEPJ	A0A0V0QV09_PSEPJ	A0A0V0QS29_PSEPJ	A0A0V0R1X3_PSEPJ
molecular_function	GO:0030553	cGMP binding	5	8	0.625	0.928371	0.224955	1	1	A0A0V0R3U0_PSEPJ	A0A0V0R7K9_PSEPJ	A0A0V0QUA4_PSEPJ	A0A0V0QWL5_PSEPJ	A0A0V0QWB8_PSEPJ
molecular_function	GO:0003887	DNA-directed DNA polymerase activity	5	13	0.384615	0.48267	0.727942	1	1	A0A0V0R376_PSEPJ	A0A0V0R1S3_PSEPJ	A0A0V0QSB2_PSEPJ	A0A0V0QKP9_PSEPJ	A0A0V0QYH9_PSEPJ
molecular_function	GO:0031267	small GTPase binding	5	11	0.454545	0.681399	0.552038	1	1	A0A0V0QPZ9_PSEPJ	A0A0V0QKM9_PSEPJ	A0A0V0QLW2_PSEPJ	A0A0V0QGV2_PSEPJ	A0A0V0R9B1_PSEPJ
molecular_function	GO:0016818	hydrolase activity, acting on acid anhydrides, in phosphorus-containing anhydrides	5	9	0.555556	0.741822	0.301287	1	1	A0A0V0QTW7_PSEPJ	A0A0V0QD37_PSEPJ	A0A0V0QZ19_PSEPJ	A0A0V0QDG9_PSEPJ	A0A0V0QLW4_PSEPJ
molecular_function	GO:0008559	ABC-type xenobiotic transporter activity	5	8	0.625	0.928371	0.224955	1	1	A0A0V0R4B8_PSEPJ	A0A0V0R3Z9_PSEPJ	A0A0V0R187_PSEPJ	A0A0V0QL65_PSEPJ	A0A0V0R1P8_PSEPJ
molecular_function	GO:0046982	protein heterodimerization activity	4	21	0.190476	0.0191662	0.994916	0.897	1	A0A0V0QD65_PSEPJ	A0A0V0QN64_PSEPJ	A0A0V0QKK0_PSEPJ	A0A0V0QGG6_PSEPJ
molecular_function	GO:0003684	damaged DNA binding	4	7	0.571429	0.870874	0.351623	1	1	A0A0V0R6X8_PSEPJ	A0A0V0R376_PSEPJ	A0A0V0QYY2_PSEPJ	A0A0V0R690_PSEPJ
molecular_function	GO:0043130	ubiquitin binding	4	5	0.8	0.985185	0.112837	1	1	A0A0V0R6X8_PSEPJ	A0A0V0QWI7_PSEPJ	A0A0V0QE33_PSEPJ	A0A0V0QE80_PSEPJ
molecular_function	GO:0015299	solute:proton antiporter activity	4	8	0.5	0.695333	0.51733	1	1	A0A0V0R654_PSEPJ	A0A0V0QX13_PSEPJ	A0A0V0QN92_PSEPJ	A0A0V0R4I4_PSEPJ
molecular_function	GO:0003951	NAD+ kinase activity	4	10	0.4	0.55407	0.692133	1	1	A0A0V0QV49_PSEPJ	A0A0V0R658_PSEPJ	A0A0V0Q836_PSEPJ	A0A0V0QZP6_PSEPJ
molecular_function	GO:0016747	acyltransferase activity, transferring groups other than amino-acyl groups	4	11	0.363636	0.478913	0.612802	1	1	A0A0V0QZQ8_PSEPJ	A0A0V0QSH6_PSEPJ	A0A0V0QBW0_PSEPJ	A0A0V0QV31_PSEPJ
molecular_function	GO:0030976	thiamine pyrophosphate binding	4	5	0.8	0.985185	0.112837	1	1	A0A0V0QJL5_PSEPJ	A0A0V0QRX3_PSEPJ	A0A0V0R538_PSEPJ	A0A0V0QHH2_PSEPJ
molecular_function	GO:0009002	serine-type D-Ala-D-Ala carboxypeptidase activity	4	8	0.5	0.775045	0.478291	1	1	A0A0V0QSM7_PSEPJ	A0A0V0QXQ3_PSEPJ	A0A0V0Q9S7_PSEPJ	A0A0V0QSK1_PSEPJ
molecular_function	GO:0010997	anaphase-promoting complex binding	4	6	0.666667	0.942986	0.224482	1	1	A0A0V0QSN0_PSEPJ	A0A0V0R231_PSEPJ	A0A0V0QRS8_PSEPJ	A0A0V0QI27_PSEPJ
molecular_function	GO:0097027	ubiquitin-protein transferase activator activity	4	6	0.666667	0.942986	0.224482	1	1	A0A0V0QSN0_PSEPJ	A0A0V0R231_PSEPJ	A0A0V0QRS8_PSEPJ	A0A0V0QI27_PSEPJ
molecular_function	GO:0019903	protein phosphatase binding	4	5	0.8	0.985185	0.112837	1	1	A0A0V0QJM2_PSEPJ	A0A0V0R1M4_PSEPJ	A0A0V0QM06_PSEPJ	A0A0V0QD62_PSEPJ
molecular_function	GO:0019825	oxygen binding	4	9	0.444444	0.665911	0.593652	1	1	A0A0V0QI03_PSEPJ	A0A0V0R1W4_PSEPJ	A0A0V0QPT3_PSEPJ	A0A0V0QQE5_PSEPJ
molecular_function	GO:0005262	calcium channel activity	4	6	0.666667	0.986317	0.0716294	1	1	A0A0V0QGB7_PSEPJ	A0A0V0R5P6_PSEPJ	A0A0V0QX04_PSEPJ	A0A0V0R1C0_PSEPJ
molecular_function	GO:0009982	pseudouridine synthase activity	4	9	0.444444	0.665911	0.593652	1	1	A0A0V0R7K0_PSEPJ	A0A0V0QF12_PSEPJ	A0A0V0R8V0_PSEPJ	A0A0V0QZ89_PSEPJ
molecular_function	GO:0005506	iron ion binding	3	20	0.15	0.00137436	0.999771	0.142	1	A0A0V0QXE4_PSEPJ	A0A0V0QWD8_PSEPJ	A0A0V0QSA2_PSEPJ
molecular_function	GO:0005471	ATP:ADP antiporter activity	3	8	0.375	0.521709	0.745947	1	1	A0A0V0QY51_PSEPJ	A0A0V0QSS5_PSEPJ	A0A0V0Q8K2_PSEPJ
molecular_function	GO:0010181	FMN binding	3	16	0.1875	0.0390888	0.990184	0.996	1	A0A0V0QWM9_PSEPJ	A0A0V0QXE4_PSEPJ	A0A0V0R6Z5_PSEPJ
molecular_function	GO:0070290	N-acylphosphatidylethanolamine-specific phospholipase D activity	3	3	1	1	0.0799437	1	1	A0A0V0Q958_PSEPJ	A0A0V0R209_PSEPJ	A0A0V0QHW6_PSEPJ
molecular_function	GO:0004630	phospholipase D activity	3	3	1	1	0.0799437	1	1	A0A0V0Q958_PSEPJ	A0A0V0R209_PSEPJ	A0A0V0QHW6_PSEPJ
molecular_function	GO:0005267	potassium channel activity	3	5	0.6	0.903296	0.196703	1	1	A0A0V0R0Q1_PSEPJ	A0A0V0QCQ5_PSEPJ	A0A0V0QNU7_PSEPJ
molecular_function	GO:0005484	SNAP receptor activity	3	5	0.6	0.887163	0.372039	1	1	A0A0V0QD52_PSEPJ	A0A0V0R4Y0_PSEPJ	A0A0V0QXX6_PSEPJ
molecular_function	GO:0016779	nucleotidyltransferase activity	3	10	0.3	0.27927	0.798331	1	1	A0A0V0R2I7_PSEPJ	A0A0V0QX01_PSEPJ	A0A0V0QT86_PSEPJ
molecular_function	GO:0008233	peptidase activity	3	11	0.272727	0.27688	0.762216	1	1	A0A0V0R163_PSEPJ	A0A0V0QV43_PSEPJ	A0A0V0QV18_PSEPJ
molecular_function	GO:0031625	ubiquitin protein ligase binding	3	13	0.230769	0.117688	0.963705	1	1	A0A0V0QJU5_PSEPJ	A0A0V0QN28_PSEPJ	A0A0V0R182_PSEPJ
molecular_function	GO:2001070	starch binding	3	4	0.75	0.965581	0.216518	1	1	A0A0V0QFW8_PSEPJ	A0A0V0QL05_PSEPJ	A0A0V0QCP9_PSEPJ
molecular_function	GO:0043022	ribosome binding	3	6	0.5	0.775518	0.519596	1	1	A0A0V0QH46_PSEPJ	A0A0V0QP84_PSEPJ	A0A0V0QLD3_PSEPJ
molecular_function	GO:0003746	translation elongation factor activity	3	12	0.25	0.165187	0.944922	1	1	A0A0V0R4E0_PSEPJ	A0A0V0QLD3_PSEPJ	A0A0V0QC97_PSEPJ
molecular_function	GO:0019239	deaminase activity	3	6	0.5	0.681399	0.552038	1	1	A0A0V0QNL8_PSEPJ	A0A0V0QCG8_PSEPJ	A0A0V0QTY9_PSEPJ
molecular_function	GO:0019901	protein kinase binding	3	7	0.428571	0.648377	0.645576	1	1	A0A0V0QP84_PSEPJ	A0A0V0QDW4_PSEPJ	A0A0V0R745_PSEPJ
molecular_function	GO:0016765	transferase activity, transferring alkyl or aryl (other than methyl) groups	3	3	1	0.657792	0.517029	1	1	A0A0V0QES7_PSEPJ	A0A0V0R381_PSEPJ	A0A0V0R1H8_PSEPJ
molecular_function	GO:0034511	U3 snoRNA binding	3	6	0.5	0.775518	0.519596	1	1	A0A0V0QFY1_PSEPJ	A0A0V0R032_PSEPJ	A0A0V0QMM6_PSEPJ
molecular_function	GO:0008236	serine-type peptidase activity	3	10	0.3	0.191463	0.877904	1	1	A0A0V0QY84_PSEPJ	A0A0V0R778_PSEPJ	A0A0V0QYL2_PSEPJ
molecular_function	GO:0019843	rRNA binding	3	12	0.25	0.0571526	0.984695	1	1	A0A0V0QB36_PSEPJ	A0A0V0QC84_PSEPJ	A0A0V0R7S2_PSEPJ
molecular_function	GO:0031072	heat shock protein binding	3	4	0.75	0.580822	0.646937	1	1	A0A0V0QQD1_PSEPJ	A0A0V0QGI1_PSEPJ	A0A0V0QKB2_PSEPJ
molecular_function	GO:0003950	NAD+ ADP-ribosyltransferase activity	3	6	0.5	0.775518	0.519596	1	1	A0A0V0QLV8_PSEPJ	A0A0V0QSP6_PSEPJ	A0A0V0QFU8_PSEPJ
molecular_function	GO:0071949	FAD binding	3	12	0.25	0.165187	0.944922	1	1	A0A0V0R7Y2_PSEPJ	A0A0V0QUH7_PSEPJ	A0A0V0QWP9_PSEPJ
molecular_function	GO:0070403	NAD+ binding	3	6	0.5	0.775518	0.519596	1	1	A0A0V0QNP3_PSEPJ	A0A0V0R9A5_PSEPJ	A0A0V0QI41_PSEPJ
molecular_function	GO:0008312	7S RNA binding	3	6	0.5	0.775518	0.519596	1	1	A0A0V0QYM5_PSEPJ	A0A0V0QVM8_PSEPJ	A0A0V0QS46_PSEPJ
molecular_function	GO:0004523	RNA-DNA hybrid ribonuclease activity	3	3	1	1	0.0799437	1	1	A0A0V0R514_PSEPJ	A0A0V0R528_PSEPJ	A0A0V0R2J0_PSEPJ
molecular_function	GO:0002161	aminoacyl-tRNA editing activity	3	8	0.375	0.521709	0.745947	1	1	A0A0V0Q7G0_PSEPJ	A0A0V0QMU5_PSEPJ	A0A0V0QZQ7_PSEPJ
molecular_function	GO:0004521	endoribonuclease activity	3	3	1	0.947471	0.14376	1	1	A0A0V0QII8_PSEPJ	A0A0V0R8F4_PSEPJ	A0A0V0R4C6_PSEPJ
molecular_function	GO:0046873	metal ion transmembrane transporter activity	3	5	0.6	0.860384	0.217943	1	1	A0A0V0QIB8_PSEPJ	A0A0V0QSV8_PSEPJ	A0A0V0QBJ9_PSEPJ
molecular_function	GO:0034722	gamma-glutamyl-peptidase activity	3	5	0.6	0.887163	0.372039	1	1	A0A0V0QMF1_PSEPJ	A0A0V0QV61_PSEPJ	A0A0V0QS95_PSEPJ
molecular_function	GO:0043015	gamma-tubulin binding	3	4	0.75	0.965581	0.216518	1	1	A0A0V0QUL6_PSEPJ	A0A0V0QZ72_PSEPJ	A0A0V0QKZ1_PSEPJ
molecular_function	GO:0005200	structural constituent of cytoskeleton	2	10	0.2	0.122207	0.96959	1	1	A0A0V0R9P7_PSEPJ	A0A0V0Q9P2_PSEPJ
molecular_function	GO:0004821	histidine-tRNA ligase activity	2	2	1	1	0.185629	1	1	A0A0V0R8A3_PSEPJ	A0A0V0QYU7_PSEPJ
molecular_function	GO:0016799	hydrolase activity, hydrolyzing N-glycosyl compounds	2	2	1	0.775518	0.519596	1	1	A0A0V0Q865_PSEPJ	A0A0V0R685_PSEPJ
molecular_function	GO:0051536	iron-sulfur cluster binding	2	15	0.133333	0.00535839	0.998154	0.42	1	A0A0V0QUB9_PSEPJ	A0A0V0QUK4_PSEPJ
molecular_function	GO:0008080	N-acetyltransferase activity	2	11	0.181818	0.055568	0.980834	1	1	A0A0V0QK86_PSEPJ	A0A0V0QXH6_PSEPJ
molecular_function	GO:0016538	cyclin-dependent protein serine/threonine kinase regulator activity	2	3	0.666667	0.920056	0.397	1	1	A0A0V0R1G8_PSEPJ	A0A0V0R4D9_PSEPJ
molecular_function	GO:0019799	tubulin N-acetyltransferase activity	2	2	1	1	0.185629	1	1	A0A0V0QL23_PSEPJ	A0A0V0QB59_PSEPJ
molecular_function	GO:0003756	protein disulfide isomerase activity	2	7	0.285714	0.354424	0.878387	1	1	A0A0V0R3H3_PSEPJ	A0A0V0QND7_PSEPJ
molecular_function	GO:0001671	ATPase activator activity	2	6	0.333333	0.480404	0.81187	1	1	A0A0V0QZ85_PSEPJ	A0A0V0Q9G1_PSEPJ
molecular_function	GO:0003713	transcription coactivator activity	2	3	0.666667	0.920056	0.397	1	1	A0A0V0QX95_PSEPJ	A0A0V0QUV5_PSEPJ
molecular_function	GO:0016780	phosphotransferase activity, for other substituted phosphate groups	2	5	0.4	0.122207	0.96959	1	1	A0A0V0QD89_PSEPJ	A0A0V0QGQ5_PSEPJ
molecular_function	GO:0003910	DNA ligase (ATP) activity	2	4	0.5	0.783482	0.577483	1	1	A0A0V0Q8F2_PSEPJ	A0A0V0QZ54_PSEPJ
molecular_function	GO:0046983	protein dimerization activity	2	7	0.285714	0.0100449	0.996959	0.669	1	A0A0V0QRG2_PSEPJ	A0A0V0R888_PSEPJ
molecular_function	GO:0015293	symporter activity	2	6	0.333333	0.648377	0.645576	1	1	A0A0V0QUD1_PSEPJ	A0A0V0QI53_PSEPJ
molecular_function	GO:0043139	5'-3' DNA helicase activity	2	3	0.666667	0.920056	0.397	1	1	A0A0V0QFY4_PSEPJ	A0A0V0QRE7_PSEPJ
molecular_function	GO:0000175	3'-5'-exoribonuclease activity	2	4	0.5	0.775518	0.519596	1	1	A0A0V0QR86_PSEPJ	A0A0V0QX63_PSEPJ
molecular_function	GO:0004435	phosphatidylinositol phospholipase C activity	2	4	0.5	0.783482	0.577483	1	1	A0A0V0QKL5_PSEPJ	A0A0V0R262_PSEPJ
molecular_function	GO:0003697	single-stranded DNA binding	2	7	0.285714	0.354424	0.878387	1	1	A0A0V0R2L0_PSEPJ	A0A0V0QRE7_PSEPJ
molecular_function	GO:0008374	O-acyltransferase activity	2	5	0.4	0.480404	0.81187	1	1	A0A0V0QQW2_PSEPJ	A0A0V0QSS7_PSEPJ
molecular_function	GO:0016303	1-phosphatidylinositol-3-kinase activity	2	2	1	1	0.185629	1	1	A0A0V0QWY4_PSEPJ	A0A0V0QGP0_PSEPJ
molecular_function	GO:0015078	proton transmembrane transporter activity	2	10	0.2	0.249863	0.845716	1	1	A0A0V0QJF6_PSEPJ	A0A0V0QGA8_PSEPJ
molecular_function	GO:0051287	NAD binding	2	12	0.166667	0.140442	0.943021	1	1	A0A0V0QEP5_PSEPJ	A0A0V0R5J1_PSEPJ
molecular_function	GO:0004563	beta-N-acetylhexosaminidase activity	2	4	0.5	0.783482	0.577483	1	1	A0A0V0Q7R3_PSEPJ	A0A0V0QM48_PSEPJ
molecular_function	GO:0102148	N-acetyl-beta-D-galactosaminidase activity	2	4	0.5	0.783482	0.577483	1	1	A0A0V0Q7R3_PSEPJ	A0A0V0QM48_PSEPJ
molecular_function	GO:0070577	lysine-acetylated histone binding	2	2	1	1	0.185629	1	1	A0A0V0R117_PSEPJ	A0A0V0QX24_PSEPJ
molecular_function	GO:0016504	peptidase activator activity	2	2	1	1	0.185629	1	1	A0A0V0R117_PSEPJ	A0A0V0QX24_PSEPJ
molecular_function	GO:0070628	proteasome binding	2	3	0.666667	0.920056	0.397	1	1	A0A0V0R117_PSEPJ	A0A0V0QX24_PSEPJ
molecular_function	GO:0004427	inorganic diphosphatase activity	2	5	0.4	0.627961	0.714445	1	1	A0A0V0QZ35_PSEPJ	A0A0V0QJD7_PSEPJ
molecular_function	GO:0009678	pyrophosphate hydrolysis-driven proton transmembrane transporter activity	2	3	0.666667	0.406348	0.822095	1	1	A0A0V0QZ35_PSEPJ	A0A0V0QJD7_PSEPJ
molecular_function	GO:0046933	proton-transporting ATP synthase activity, rotational mechanism	2	5	0.4	0.627961	0.714445	1	1	A0A0V0QB56_PSEPJ	A0A0V0QW48_PSEPJ
molecular_function	GO:0008519	ammonium transmembrane transporter activity	2	6	0.333333	0.480404	0.81187	1	1	A0A0V0R9C3_PSEPJ	A0A0V0QD91_PSEPJ
molecular_function	GO:0017056	structural constituent of nuclear pore	2	2	1	1	0.185629	1	1	A0A0V0QPL5_PSEPJ	A0A0V0QZE2_PSEPJ
molecular_function	GO:0043014	alpha-tubulin binding	2	3	0.666667	0.920056	0.397	1	1	A0A0V0QPZ0_PSEPJ	A0A0V0R085_PSEPJ
molecular_function	GO:0008318	protein prenyltransferase activity	2	2	1	0.887163	0.372039	1	1	A0A0V0QF89_PSEPJ	A0A0V0QBC6_PSEPJ
molecular_function	GO:0004591	oxoglutarate dehydrogenase (succinyl-transferring) activity	2	3	0.666667	0.920056	0.397	1	1	A0A0V0QRX3_PSEPJ	A0A0V0QHH2_PSEPJ
molecular_function	GO:0004017	adenylate kinase activity	2	6	0.333333	0.480404	0.81187	1	1	A0A0V0QQ15_PSEPJ	A0A0V0Q992_PSEPJ
molecular_function	GO:0003918	DNA topoisomerase type II (double strand cut, ATP-hydrolyzing) activity	2	3	0.666667	0.920056	0.397	1	1	A0A0V0R0E8_PSEPJ	A0A0V0R9Y8_PSEPJ
molecular_function	GO:0030544	Hsp70 protein binding	2	4	0.5	0.783482	0.577483	1	1	A0A0V0QFN1_PSEPJ	A0A0V0QIJ0_PSEPJ
molecular_function	GO:0015385	sodium:proton antiporter activity	2	5	0.4	0.627961	0.714445	1	1	A0A0V0QF58_PSEPJ	A0A0V0QL27_PSEPJ
molecular_function	GO:0004057	arginyltransferase activity	2	3	0.666667	0.920056	0.397	1	1	A0A0V0QQL1_PSEPJ	A0A0V0QJK0_PSEPJ
molecular_function	GO:0070122	isopeptidase activity	2	7	0.285714	0.354424	0.878387	1	1	A0A0V0QIY9_PSEPJ	A0A0V0R172_PSEPJ
molecular_function	GO:0005047	signal recognition particle binding	2	2	1	1	0.185629	1	1	A0A0V0R5T1_PSEPJ	A0A0V0QS46_PSEPJ
molecular_function	GO:0005245	voltage-gated calcium channel activity	2	2	1	1	0.185629	1	1	A0A0V0QMJ2_PSEPJ	A0A0V0QJL2_PSEPJ
molecular_function	GO:0003917	DNA topoisomerase type I (single strand cut, ATP-independent) activity	2	6	0.333333	0.480404	0.81187	1	1	A0A0V0QDE0_PSEPJ	A0A0V0R2J0_PSEPJ
molecular_function	GO:0016616	oxidoreductase activity, acting on the CH-OH group of donors, NAD or NADP as acceptor	2	6	0.333333	0.0142836	0.994874	0.816	1	A0A0V0R9A5_PSEPJ	A0A0V0QXF7_PSEPJ
molecular_function	GO:0005516	calmodulin binding	2	4	0.5	0.783482	0.577483	1	1	A0A0V0QM64_PSEPJ	A0A0V0QED3_PSEPJ
molecular_function	GO:0004707	MAP kinase activity	2	9	0.222222	0.177905	0.951231	1	1	A0A0V0QM17_PSEPJ	A0A0V0R8K2_PSEPJ
molecular_function	GO:0042586	peptide deformylase activity	2	4	0.5	0.783482	0.577483	1	1	A0A0V0QZJ0_PSEPJ	A0A0V0R9J7_PSEPJ
molecular_function	GO:0003860	3-hydroxyisobutyryl-CoA hydrolase activity	2	4	0.5	0.783482	0.577483	1	1	A0A0V0QC65_PSEPJ	A0A0V0QFW6_PSEPJ
molecular_function	GO:0004809	tRNA (guanine-N2-)-methyltransferase activity	2	3	0.666667	0.920056	0.397	1	1	A0A0V0R7U1_PSEPJ	A0A0V0QF90_PSEPJ
molecular_function	GO:0004143	diacylglycerol kinase activity	2	5	0.4	0.627961	0.714445	1	1	A0A0V0R658_PSEPJ	A0A0V0QZP6_PSEPJ
molecular_function	GO:0004649	poly(ADP-ribose) glycohydrolase activity	2	3	0.666667	0.920056	0.397	1	1	A0A0V0QK07_PSEPJ	A0A0V0QLZ6_PSEPJ
molecular_function	GO:0031369	translation initiation factor binding	2	2	1	1	0.185629	1	1	A0A0V0QSV3_PSEPJ	A0A0V0R586_PSEPJ
molecular_function	GO:0015292	uniporter activity	2	3	0.666667	0.920056	0.397	1	1	A0A0V0QGB7_PSEPJ	A0A0V0R5P6_PSEPJ
molecular_function	GO:0042132	fructose 1,6-bisphosphate 1-phosphatase activity	2	4	0.5	0.783482	0.577483	1	1	A0A0V0R946_PSEPJ	A0A0V0QEI3_PSEPJ
molecular_function	GO:0030276	clathrin binding	2	3	0.666667	0.942986	0.224482	1	1	A0A0V0QX87_PSEPJ	A0A0V0R0I6_PSEPJ
molecular_function	GO:0017070	U6 snRNA binding	2	2	1	1	0.185629	1	1	A0A0V0R9A6_PSEPJ	A0A0V0QIY9_PSEPJ
molecular_function	GO:0005544	calcium-dependent phospholipid binding	2	6	0.333333	0.480404	0.81187	1	1	A0A0V0R5I5_PSEPJ	A0A0V0QR43_PSEPJ
molecular_function	GO:0016798	hydrolase activity, acting on glycosyl bonds	2	3	0.666667	0.671429	0.447266	1	1	A0A0V0R4S1_PSEPJ	A0A0V0QHG1_PSEPJ
molecular_function	GO:0003968	RNA-directed 5'-3' RNA polymerase activity	2	2	1	1	0.185629	1	1	A0A0V0QMN0_PSEPJ	A0A0V0R913_PSEPJ
molecular_function	GO:0036310	ATP-dependent DNA/DNA annealing activity	2	2	1	1	0.185629	1	1	A0A0V0QA07_PSEPJ	A0A0V0QPF0_PSEPJ
molecular_function	GO:0017113	dihydropyrimidine dehydrogenase (NADP+) activity	2	2	1	1	0.185629	1	1	A0A0V0R7P5_PSEPJ	A0A0V0R6T5_PSEPJ
molecular_function	GO:0016783	sulfurtransferase activity	2	2	1	0.920056	0.397	1	1	A0A0V0QEA2_PSEPJ	A0A0V0QP29_PSEPJ
molecular_function	GO:0004819	glutamine-tRNA ligase activity	2	2	1	1	0.185629	1	1	A0A0V0QNQ3_PSEPJ	A0A0V0QUX8_PSEPJ
molecular_function	GO:0004652	polynucleotide adenylyltransferase activity	2	2	1	1	0.185629	1	1	A0A0V0QWZ4_PSEPJ	A0A0V0QQW8_PSEPJ
molecular_function	GO:0004525	ribonuclease III activity	2	2	1	1	0.185629	1	1	A0A0V0QNF9_PSEPJ	A0A0V0QFW0_PSEPJ
molecular_function	GO:0003714	transcription corepressor activity	2	2	1	1	0.185629	1	1	A0A0V0R979_PSEPJ	A0A0V0QNR5_PSEPJ
molecular_function	GO:0034450	ubiquitin-ubiquitin ligase activity	1	3	0.333333	0.603	0.815781	1	1	A0A0V0QKV4_PSEPJ
molecular_function	GO:0004197	cysteine-type endopeptidase activity	1	5	0.2	0.953946	0.0937578	1	1	A0A0V0QN27_PSEPJ
molecular_function	GO:0016671	oxidoreductase activity, acting on a sulfur group of donors, disulfide as acceptor	1	1	1	0.648377	0.645576	1	1	A0A0V0Q865_PSEPJ
molecular_function	GO:0017128	phospholipid scramblase activity	1	7	0.142857	0.121613	0.980734	1	1	A0A0V0QPQ1_PSEPJ
molecular_function	GO:0038023	signaling receptor activity	1	1	1	0.648377	0.645576	1	1	A0A0V0QVM9_PSEPJ
molecular_function	GO:0004140	dephospho-CoA kinase activity	1	1	1	1	0.430908	1	1	A0A0V0QYH0_PSEPJ
molecular_function	GO:0004402	histone acetyltransferase activity	1	4	0.25	0.422517	0.895214	1	1	A0A0V0QFQ1_PSEPJ
molecular_function	GO:0004742	dihydrolipoyllysine-residue acetyltransferase activity	1	1	1	1	0.430908	1	1	A0A0V0QAR7_PSEPJ
molecular_function	GO:0051087	chaperone binding	1	7	0.142857	0.121613	0.980734	1	1	A0A0V0QZ85_PSEPJ
molecular_function	GO:0004484	mRNA guanylyltransferase activity	1	2	0.5	0.814371	0.676187	1	1	A0A0V0QPM0_PSEPJ
molecular_function	GO:0043565	sequence-specific DNA binding	1	3	0.333333	0.648377	0.645576	1	1	A0A0V0QD89_PSEPJ
molecular_function	GO:0004096	catalase activity	1	1	1	1	0.430908	1	1	A0A0V0QT53_PSEPJ
molecular_function	GO:0005315	inorganic phosphate transmembrane transporter activity	1	5	0.2	0.285555	0.940406	1	1	A0A0V0QUD1_PSEPJ
molecular_function	GO:0031593	polyubiquitin modification-dependent protein binding	1	2	0.5	0.814371	0.676187	1	1	A0A0V0R6X8_PSEPJ
molecular_function	GO:0033743	peptide-methionine (R)-S-oxide reductase activity	1	3	0.333333	0.603	0.815781	1	1	A0A0V0QR85_PSEPJ
molecular_function	GO:0043495	protein-membrane adaptor activity	1	1	1	1	0.430908	1	1	A0A0V0QE05_PSEPJ
molecular_function	GO:0004516	nicotinate phosphoribosyltransferase activity	1	2	0.5	0.814371	0.676187	1	1	A0A0V0QH46_PSEPJ
molecular_function	GO:0004514	nicotinate-nucleotide diphosphorylase (carboxylating) activity	1	2	0.5	0.814371	0.676187	1	1	A0A0V0QH46_PSEPJ
molecular_function	GO:0008381	mechanosensitive ion channel activity	1	2	0.5	0.814371	0.676187	1	1	A0A0V0QIK0_PSEPJ
molecular_function	GO:0004721	phosphoprotein phosphatase activity	1	1	1	0.270001	0.796892	1	1	A0A0V0R0H3_PSEPJ
molecular_function	GO:0004500	dopamine beta-monooxygenase activity	1	1	1	1	0.430908	1	1	A0A0V0QWV2_PSEPJ
molecular_function	GO:0016603	glutaminyl-peptide cyclotransferase activity	1	2	0.5	0.814371	0.676187	1	1	A0A0V0QRS5_PSEPJ
molecular_function	GO:0004127	cytidylate kinase activity	1	3	0.333333	0.422517	0.895214	1	1	A0A0V0Q992_PSEPJ
molecular_function	GO:0044877	protein-containing complex binding	1	2	0.5	0.829503	0.278841	1	1	A0A0V0QWS9_PSEPJ
molecular_function	GO:0004692	cGMP-dependent protein kinase activity	1	4	0.25	0.422517	0.895214	1	1	A0A0V0QWB8_PSEPJ
molecular_function	GO:0070840	dynein complex binding	1	4	0.25	0.422517	0.895214	1	1	A0A0V0R408_PSEPJ
molecular_function	GO:0051537	2 iron, 2 sulfur cluster binding	1	8	0.125	0.0774661	0.989049	1	1	A0A0V0R2U4_PSEPJ
molecular_function	GO:0032041	NAD-dependent histone deacetylase activity (H3-K14 specific)	1	4	0.25	0.422517	0.895214	1	1	A0A0V0QU76_PSEPJ
molecular_function	GO:0004830	tryptophan-tRNA ligase activity	1	2	0.5	0.814371	0.676187	1	1	A0A0V0QG03_PSEPJ
molecular_function	GO:0016830	carbon-carbon lyase activity	1	4	0.25	0.140442	0.943021	1	1	A0A0V0QIY0_PSEPJ
molecular_function	GO:0016639	oxidoreductase activity, acting on the CH-NH2 group of donors, NAD or NADP as acceptor	1	3	0.333333	0.783482	0.577483	1	1	A0A0V0R6Z0_PSEPJ
molecular_function	GO:0030145	manganese ion binding	1	5	0.2	0.285555	0.940406	1	1	A0A0V0QHJ3_PSEPJ
molecular_function	GO:0030552	cAMP binding	1	5	0.2	0.285555	0.940406	1	1	A0A0V0QEN6_PSEPJ
molecular_function	GO:0008603	cAMP-dependent protein kinase regulator activity	1	5	0.2	0.285555	0.940406	1	1	A0A0V0QEN6_PSEPJ
molecular_function	GO:0047834	D-threo-aldose 1-dehydrogenase activity	1	15	0.0666667	0.00259622	0.999791	0.249	1	A0A0V0QWG1_PSEPJ
molecular_function	GO:0005044	scavenger receptor activity	1	3	0.333333	0.603	0.815781	1	1	A0A0V0QQ80_PSEPJ
molecular_function	GO:0016788	hydrolase activity, acting on ester bonds	1	8	0.125	0.620951	0.427632	1	1	A0A0V0QEA3_PSEPJ
molecular_function	GO:0004888	transmembrane signaling receptor activity	1	3	0.333333	0.422517	0.895214	1	1	A0A0V0QDQ0_PSEPJ
molecular_function	GO:0016874	ligase activity	1	7	0.142857	0.699191	0.360496	1	1	A0A0V0QP81_PSEPJ
molecular_function	GO:0016831	carboxy-lyase activity	1	2	0.5	0.307867	0.877793	1	1	A0A0V0R9C2_PSEPJ
molecular_function	GO:0035615	clathrin adaptor activity	1	2	0.5	0.814371	0.676187	1	1	A0A0V0QNL9_PSEPJ
molecular_function	GO:0004034	aldose 1-epimerase activity	1	1	1	1	0.430908	1	1	A0A0V0QB11_PSEPJ
molecular_function	GO:0004601	peroxidase activity	1	12	0.0833333	0.000372499	0.999958	0.045	1	A0A0V0R5V6_PSEPJ
molecular_function	GO:0140625	opioid growth factor receptor activity	1	2	0.5	0.814371	0.676187	1	1	A0A0V0R1R9_PSEPJ
molecular_function	GO:0140223	general transcription initiation factor activity	1	1	1	1	0.185629	1	1	A0A0V0QD65_PSEPJ
molecular_function	GO:0004869	cysteine-type endopeptidase inhibitor activity	1	2	0.5	0.814371	0.676187	1	1	A0A0V0QKA8_PSEPJ
molecular_function	GO:0004853	uroporphyrinogen decarboxylase activity	1	1	1	1	0.430908	1	1	A0A0V0QNJ8_PSEPJ
molecular_function	GO:0008061	chitin binding	1	2	0.5	0.814371	0.676187	1	1	A0A0V0QKY2_PSEPJ
molecular_function	GO:0051015	actin filament binding	1	3	0.333333	0.603	0.815781	1	1	A0A0V0QK40_PSEPJ
molecular_function	GO:0030955	potassium ion binding	1	3	0.333333	0.603	0.815781	1	1	A0A0V0R799_PSEPJ
molecular_function	GO:0004743	pyruvate kinase activity	1	3	0.333333	0.603	0.815781	1	1	A0A0V0R799_PSEPJ
molecular_function	GO:0016853	isomerase activity	1	6	0.166667	0.0341978	0.980795	0.989	1	A0A0V0R127_PSEPJ
molecular_function	GO:0004663	Rab geranylgeranyltransferase activity	1	2	0.5	0.814371	0.676187	1	1	A0A0V0R605_PSEPJ
molecular_function	GO:0004713	protein tyrosine kinase activity	1	1	1	1	0.430908	1	1	A0A0V0QXD4_PSEPJ
molecular_function	GO:0032266	phosphatidylinositol-3-phosphate binding	1	1	1	1	0.430908	1	1	A0A0V0QWI7_PSEPJ
molecular_function	GO:0004339	glucan 1,4-alpha-glucosidase activity	1	2	0.5	0.814371	0.676187	1	1	A0A0V0QBZ6_PSEPJ
molecular_function	GO:0004333	fumarate hydratase activity	1	1	1	1	0.430908	1	1	A0A0V0QER3_PSEPJ
molecular_function	GO:0008425	2-polyprenyl-6-methoxy-1,4-benzoquinone methyltransferase activity	1	1	1	0.814371	0.676187	1	1	A0A0V0QKW3_PSEPJ
molecular_function	GO:0008689	3-demethylubiquinone-9 3-O-methyltransferase activity	1	1	1	1	0.430908	1	1	A0A0V0QKW3_PSEPJ
molecular_function	GO:0004395	hexaprenyldihydroxybenzoate methyltransferase activity	1	1	1	1	0.430908	1	1	A0A0V0QKW3_PSEPJ
molecular_function	GO:0016651	oxidoreductase activity, acting on NAD(P)H	1	2	0.5	0.307867	0.877793	1	1	A0A0V0R7U1_PSEPJ
molecular_function	GO:0004815	aspartate-tRNA ligase activity	1	2	0.5	0.814371	0.676187	1	1	A0A0V0Q8A2_PSEPJ
molecular_function	GO:0004360	glutamine-fructose-6-phosphate transaminase (isomerizing) activity	1	1	1	1	0.430908	1	1	A0A0V0QUC5_PSEPJ
molecular_function	GO:0008474	palmitoyl-(protein) hydrolase activity	1	2	0.5	0.814371	0.676187	1	1	A0A0V0R7I9_PSEPJ
molecular_function	GO:0004559	alpha-mannosidase activity	1	2	0.5	0.814371	0.676187	1	1	A0A0V0R5S7_PSEPJ
molecular_function	GO:0036402	proteasome-activating activity	1	6	0.166667	0.18813	0.966113	1	1	A0A0V0R016_PSEPJ
molecular_function	GO:0016757	glycosyltransferase activity	1	2	0.5	0.358377	0.752342	1	1	A0A0V0QQ74_PSEPJ
molecular_function	GO:0004497	monooxygenase activity	1	7	0.142857	0.0362949	0.99294	0.991	1	A0A0V0QWD8_PSEPJ
molecular_function	GO:0016705	oxidoreductase activity, acting on paired donors, with incorporation or reduction of molecular oxygen	1	9	0.111111	0.0825695	0.976325	1	1	A0A0V0QWD8_PSEPJ
molecular_function	GO:0097573	glutathione oxidoreductase activity	1	4	0.25	0.422517	0.895214	1	1	A0A0V0QQB1_PSEPJ
molecular_function	GO:0019887	protein kinase regulator activity	1	2	0.5	0.55407	0.692133	1	1	A0A0V0QP84_PSEPJ
molecular_function	GO:0004067	asparaginase activity	1	2	0.5	0.814371	0.676187	1	1	A0A0V0QR69_PSEPJ
molecular_function	GO:0035515	oxidative RNA demethylase activity	1	1	1	1	0.430908	1	1	A0A0V0QNC7_PSEPJ
molecular_function	GO:0048487	beta-tubulin binding	1	3	0.333333	0.603	0.815781	1	1	A0A0V0QUC3_PSEPJ
molecular_function	GO:0046961	proton-transporting ATPase activity, rotational mechanism	1	6	0.166667	0.18813	0.966113	1	1	A0A0V0QW48_PSEPJ
molecular_function	GO:0102965	alcohol-forming fatty acyl-CoA reductase activity	1	2	0.5	0.814371	0.676187	1	1	A0A0V0Q8U4_PSEPJ
molecular_function	GO:0080019	fatty-acyl-CoA reductase (alcohol-forming) activity	1	2	0.5	0.814371	0.676187	1	1	A0A0V0Q8U4_PSEPJ
molecular_function	GO:0070569	uridylyltransferase activity	1	3	0.333333	0.603	0.815781	1	1	A0A0V0R463_PSEPJ
molecular_function	GO:0004462	lactoylglutathione lyase activity	1	2	0.5	0.814371	0.676187	1	1	A0A0V0QLX8_PSEPJ
molecular_function	GO:0003872	6-phosphofructokinase activity	1	2	0.5	0.814371	0.676187	1	1	A0A0V0QE26_PSEPJ
molecular_function	GO:0032549	ribonucleoside binding	1	4	0.25	0.422517	0.895214	1	1	A0A0V0QR74_PSEPJ
molecular_function	GO:0102092	5-diphosphoinositol pentakisphosphate 3-kinase activity	1	2	0.5	0.814371	0.676187	1	1	A0A0V0Q8Y1_PSEPJ
molecular_function	GO:0033857	diphosphoinositol-pentakisphosphate kinase activity	1	2	0.5	0.814371	0.676187	1	1	A0A0V0Q8Y1_PSEPJ
molecular_function	GO:0000829	inositol heptakisphosphate kinase activity	1	2	0.5	0.814371	0.676187	1	1	A0A0V0Q8Y1_PSEPJ
molecular_function	GO:0052723	inositol hexakisphosphate 1-kinase activity	1	2	0.5	0.814371	0.676187	1	1	A0A0V0Q8Y1_PSEPJ
molecular_function	GO:0052724	inositol hexakisphosphate 3-kinase activity	1	2	0.5	0.814371	0.676187	1	1	A0A0V0Q8Y1_PSEPJ
molecular_function	GO:0000832	inositol hexakisphosphate 5-kinase activity	1	2	0.5	0.814371	0.676187	1	1	A0A0V0Q8Y1_PSEPJ
molecular_function	GO:0000827	inositol-1,3,4,5,6-pentakisphosphate kinase activity	1	2	0.5	0.814371	0.676187	1	1	A0A0V0Q8Y1_PSEPJ
molecular_function	GO:0035598	N6-threonylcarbomyladenosine methylthiotransferase activity	1	1	1	1	0.430908	1	1	A0A0V0QZW4_PSEPJ
molecular_function	GO:0061712	tRNA (N(6)-L-threonylcarbamoyladenosine(37)-C(2))-methylthiotransferase	1	1	1	1	0.430908	1	1	A0A0V0QZW4_PSEPJ
molecular_function	GO:0016462	pyrophosphatase activity	1	2	0.5	0.696188	0.350863	1	1	A0A0V0R2L1_PSEPJ
molecular_function	GO:0004812	aminoacyl-tRNA ligase activity	1	8	0.125	0.188798	0.891176	1	1	A0A0V0Q7G0_PSEPJ
molecular_function	GO:0008253	5'-nucleotidase activity	1	3	0.333333	0.603	0.815781	1	1	A0A0V0QT09_PSEPJ
molecular_function	GO:0005092	GDP-dissociation inhibitor activity	1	1	1	0.814371	0.676187	1	1	A0A0V0R4L1_PSEPJ
molecular_function	GO:0042626	ATPase-coupled transmembrane transporter activity	1	3	0.333333	0.534724	0.561931	1	1	A0A0V0R3K3_PSEPJ
molecular_function	GO:0004535	poly(A)-specific ribonuclease activity	1	2	0.5	0.814371	0.676187	1	1	A0A0V0QDF8_PSEPJ
molecular_function	GO:0019205	nucleobase-containing compound kinase activity	1	3	0.333333	0.00776627	0.998441	0.597	1	A0A0V0QF23_PSEPJ
molecular_function	GO:0003682	chromatin binding	1	3	0.333333	0.603	0.815781	1	1	A0A0V0R6R0_PSEPJ
molecular_function	GO:0004128	cytochrome-b5 reductase activity, acting on NAD(P)H	1	3	0.333333	0.603	0.815781	1	1	A0A0V0R2K2_PSEPJ
molecular_function	GO:0004825	methionine-tRNA ligase activity	1	2	0.5	0.814371	0.676187	1	1	A0A0V0QX57_PSEPJ
molecular_function	GO:0047334	diphosphate-fructose-6-phosphate 1-phosphotransferase activity	1	1	1	1	0.430908	1	1	A0A0V0QE26_PSEPJ
molecular_function	GO:0000026	alpha-1,2-mannosyltransferase activity	1	1	1	1	0.430908	1	1	A0A0V0QWZ1_PSEPJ
molecular_function	GO:0004376	glycolipid mannosyltransferase activity	1	1	1	0.814371	0.676187	1	1	A0A0V0QWZ1_PSEPJ
molecular_function	GO:0019829	ATPase-coupled cation transmembrane transporter activity	1	2	0.5	0.0826051	0.981189	1	1	A0A0V0R1J0_PSEPJ
molecular_function	GO:0003847	1-alkyl-2-acetylglycerophosphocholine esterase activity	1	2	0.5	0.814371	0.676187	1	1	A0A0V0R5U5_PSEPJ
molecular_function	GO:0004342	glucosamine-6-phosphate deaminase activity	1	1	1	1	0.430908	1	1	A0A0V0QJ53_PSEPJ
molecular_function	GO:0003995	acyl-CoA dehydrogenase activity	1	5	0.2	0.285555	0.940406	1	1	A0A0V0QNV0_PSEPJ
molecular_function	GO:0004372	glycine hydroxymethyltransferase activity	1	2	0.5	0.814371	0.676187	1	1	A0A0V0QRY5_PSEPJ
molecular_function	GO:1990380	Lys48-specific deubiquitinase activity	1	2	0.5	0.814371	0.676187	1	1	A0A0V0QU47_PSEPJ
molecular_function	GO:0008915	lipid-A-disaccharide synthase activity	1	1	1	1	0.430908	1	1	A0A0V0QNM5_PSEPJ
molecular_function	GO:0003993	acid phosphatase activity	1	1	1	1	0.430908	1	1	A0A0V0R759_PSEPJ
molecular_function	GO:0032977	membrane insertase activity	1	2	0.5	0.814371	0.676187	1	1	A0A0V0QDA9_PSEPJ
molecular_function	GO:0030515	snoRNA binding	1	3	0.333333	0.665911	0.593652	1	1	A0A0V0R7B3_PSEPJ
molecular_function	GO:0036002	pre-mRNA binding	1	1	1	0.603	0.815781	1	1	A0A0V0R9A6_PSEPJ
molecular_function	GO:0000995	RNA polymerase III general transcription initiation factor activity	1	1	1	1	0.430908	1	1	A0A0V0R5I7_PSEPJ
molecular_function	GO:0017025	TBP-class protein binding	1	1	1	1	0.430908	1	1	A0A0V0R5I7_PSEPJ
molecular_function	GO:0016810	hydrolase activity, acting on carbon-nitrogen (but not peptide) bonds	1	3	0.333333	0.010271	0.996644	0.683	1	A0A0V0QEP3_PSEPJ
molecular_function	GO:0003997	acyl-CoA oxidase activity	1	3	0.333333	0.603	0.815781	1	1	A0A0V0R7Y2_PSEPJ
molecular_function	GO:0016274	protein-arginine N-methyltransferase activity	1	2	0.5	0.422517	0.895214	1	1	A0A0V0R7X1_PSEPJ
molecular_function	GO:0030623	U5 snRNA binding	1	1	1	1	0.430908	1	1	A0A0V0QIY9_PSEPJ
molecular_function	GO:0008171	O-methyltransferase activity	1	2	0.5	0.521709	0.745947	1	1	A0A0V0QPS9_PSEPJ
molecular_function	GO:0008173	RNA methyltransferase activity	1	6	0.166667	0.055568	0.980834	1	1	A0A0V0QPS9_PSEPJ
molecular_function	GO:0004814	arginine-tRNA ligase activity	1	2	0.5	0.814371	0.676187	1	1	A0A0V0R0P1_PSEPJ
molecular_function	GO:0050528	acyloxyacyl hydrolase activity	1	1	1	1	0.430908	1	1	A0A0V0R9A3_PSEPJ
molecular_function	GO:0051538	3 iron, 4 sulfur cluster binding	1	2	0.5	0.814371	0.676187	1	1	A0A0V0QXE4_PSEPJ
molecular_function	GO:0016040	glutamate synthase (NADH) activity	1	1	1	1	0.430908	1	1	A0A0V0QXE4_PSEPJ
molecular_function	GO:0016811	hydrolase activity, acting on carbon-nitrogen (but not peptide) bonds, in linear amides	1	7	0.142857	0.02829	0.991142	0.966	1	A0A0V0QH54_PSEPJ
molecular_function	GO:0000309	nicotinamide-nucleotide adenylyltransferase activity	1	1	1	1	0.430908	1	1	A0A0V0QR13_PSEPJ
molecular_function	GO:0004515	nicotinate-nucleotide adenylyltransferase activity	1	1	1	1	0.430908	1	1	A0A0V0QR13_PSEPJ
molecular_function	GO:0016620	oxidoreductase activity, acting on the aldehyde or oxo group of donors, NAD or NADP as acceptor	1	9	0.111111	0.0571526	0.984695	1	1	A0A0V0QEE8_PSEPJ
molecular_function	GO:0004791	thioredoxin-disulfide reductase activity	1	2	0.5	0.814371	0.676187	1	1	A0A0V0QGS9_PSEPJ
molecular_function	GO:0016209	antioxidant activity	1	1	1	0.000482729	0.999912	0.05	1	A0A0V0QI03_PSEPJ
molecular_function	GO:0016628	oxidoreductase activity, acting on the CH-CH group of donors, NAD or NADP as acceptor	1	4	0.25	0.648377	0.645576	1	1	A0A0V0R8Z5_PSEPJ
molecular_function	GO:0035312	5'-3' exodeoxyribonuclease activity	1	2	0.5	0.814371	0.676187	1	1	A0A0V0QEH0_PSEPJ
molecular_function	GO:0008113	peptide-methionine (S)-S-oxide reductase activity	1	3	0.333333	0.603	0.815781	1	1	A0A0V0QFH8_PSEPJ
molecular_function	GO:0016841	ammonia-lyase activity	1	1	1	0.285555	0.940406	1	1	A0A0V0QH50_PSEPJ
molecular_function	GO:0004618	phosphoglycerate kinase activity	1	2	0.5	0.814371	0.676187	1	1	A0A0V0R7W1_PSEPJ
molecular_function	GO:0052906	tRNA (guanine(37)-N(1))-methyltransferase activity	1	1	1	1	0.430908	1	1	A0A0V0QMT1_PSEPJ
molecular_function	GO:0004069	L-aspartate:2-oxoglutarate aminotransferase activity	1	2	0.5	0.814371	0.676187	1	1	A0A0V0QB53_PSEPJ
molecular_function	GO:0043023	ribosomal large subunit binding	1	4	0.25	0.422517	0.895214	1	1	A0A0V0QTE6_PSEPJ
molecular_function	GO:0004807	triose-phosphate isomerase activity	1	2	0.5	0.814371	0.676187	1	1	A0A0V0Q919_PSEPJ
molecular_function	GO:0004775	succinate-CoA ligase (ADP-forming) activity	1	2	0.5	0.814371	0.676187	1	1	A0A0V0QY64_PSEPJ
molecular_function	GO:0004111	creatine kinase activity	1	4	0.25	0.422517	0.895214	1	1	A0A0V0QUI6_PSEPJ
molecular_function	GO:0004367	glycerol-3-phosphate dehydrogenase [NAD+] activity	1	1	1	1	0.430908	1	1	A0A0V0QEP5_PSEPJ
molecular_function	GO:0140078	class I DNA-(apurinic or apyrimidinic site) endonuclease activity	1	1	1	1	0.430908	1	1	A0A0V0QYY2_PSEPJ
molecular_function	GO:0008534	oxidized purine nucleobase lesion DNA N-glycosylase activity	1	1	1	1	0.430908	1	1	A0A0V0QYY2_PSEPJ
molecular_function	GO:0004478	methionine adenosyltransferase activity	1	1	1	1	0.430908	1	1	A0A0V0QQM6_PSEPJ
molecular_function	GO:0042300	beta-amyrin synthase activity	1	1	1	1	0.430908	1	1	A0A0V0QK42_PSEPJ
molecular_function	GO:0000250	lanosterol synthase activity	1	1	1	1	0.430908	1	1	A0A0V0QK42_PSEPJ
molecular_function	GO:0003688	DNA replication origin binding	1	1	1	1	0.430908	1	1	A0A0V0R6T9_PSEPJ
molecular_function	GO:0004730	pseudouridylate synthase activity	1	1	1	1	0.430908	1	1	A0A0V0QHG1_PSEPJ
molecular_function	GO:0004471	malate dehydrogenase (decarboxylating) (NAD+) activity	1	2	0.5	0.814371	0.676187	1	1	A0A0V0R5J1_PSEPJ
molecular_function	GO:0004491	methylmalonate-semialdehyde dehydrogenase (acylating) activity	1	1	1	1	0.430908	1	1	A0A0V0QPN0_PSEPJ
molecular_function	GO:0003896	DNA primase activity	1	1	1	1	0.430908	1	1	A0A0V0Q9W6_PSEPJ
molecular_function	GO:0008746	NAD(P)+ transhydrogenase activity	1	1	1	1	0.430908	1	1	A0A0V0R2E9_PSEPJ
molecular_function	GO:0004579	dolichyl-diphosphooligosaccharide-protein glycotransferase activity	1	1	1	1	0.430908	1	1	A0A0V0QG36_PSEPJ
molecular_function	GO:0004105	choline-phosphate cytidylyltransferase activity	1	2	0.5	0.814371	0.676187	1	1	A0A0V0QP97_PSEPJ
molecular_function	GO:0019948	SUMO activating enzyme activity	1	2	0.5	0.814371	0.676187	1	1	A0A0V0QYA4_PSEPJ
molecular_function	GO:0018024	histone-lysine N-methyltransferase activity	1	1	1	0.814371	0.676187	1	1	A0A0V0QM94_PSEPJ
molecular_function	GO:0004420	hydroxymethylglutaryl-CoA reductase (NADPH) activity	1	1	1	1	0.430908	1	1	A0A0V0QKV5_PSEPJ
molecular_function	GO:0004421	hydroxymethylglutaryl-CoA synthase activity	1	1	1	1	0.430908	1	1	A0A0V0QKV5_PSEPJ
molecular_function	GO:0016756	glutathione gamma-glutamylcysteinyltransferase activity	1	1	1	1	0.430908	1	1	A0A0V0QI89_PSEPJ
molecular_function	GO:0004451	isocitrate lyase activity	1	1	1	1	0.430908	1	1	A0A0V0QIL1_PSEPJ
molecular_function	GO:0003863	3-methyl-2-oxobutanoate dehydrogenase (2-methylpropanoyl-transferring) activity	1	1	1	1	0.430908	1	1	A0A0V0R8T1_PSEPJ
molecular_function	GO:0004747	ribokinase activity	1	1	1	1	0.430908	1	1	A0A0V0R4Q4_PSEPJ
molecular_function	GO:0004438	phosphatidylinositol-3-phosphatase activity	1	1	1	1	0.430908	1	1	A0A0V0QFD1_PSEPJ
molecular_function	GO:0003849	3-deoxy-7-phosphoheptulonate synthase activity	1	1	1	1	0.430908	1	1	A0A0V0QFR7_PSEPJ
molecular_function	GO:0061863	microtubule plus end polymerase	1	1	1	1	0.430908	1	1	A0A0V0QYM8_PSEPJ
molecular_function	GO:0051010	microtubule plus-end binding	1	1	1	1	0.430908	1	1	A0A0V0QYM8_PSEPJ
molecular_function	GO:0008409	5'-3' exonuclease activity	1	2	0.5	0.887163	0.372039	1	1	A0A0V0Q911_PSEPJ
molecular_function	GO:0042162	telomeric DNA binding	1	2	0.5	0.814371	0.676187	1	1	A0A0V0R690_PSEPJ
molecular_function	GO:0000285	1-phosphatidylinositol-3-phosphate 5-kinase activity	1	1	1	1	0.430908	1	1	A0A0V0R7F9_PSEPJ
molecular_function	GO:0015252	proton channel activity	1	1	1	0.775518	0.519596	1	1	A0A0V0QVE1_PSEPJ
molecular_function	GO:0004298	threonine-type endopeptidase activity	1	7	0.142857	0.121613	0.980734	1	1	A0A0V0QPP8_PSEPJ
molecular_function	GO:0004748	ribonucleoside-diphosphate reductase activity, thioredoxin disulfide as acceptor	1	1	1	1	0.430908	1	1	A0A0V0R3W4_PSEPJ
molecular_function	GO:0004177	aminopeptidase activity	1	1	1	0.0115575	0.998858	0.75	1	A0A0V0QAY5_PSEPJ
molecular_function	GO:0004827	proline-tRNA ligase activity	1	1	1	1	0.430908	1	1	A0A0V0QMU5_PSEPJ
molecular_function	GO:0004379	glycylpeptide N-tetradecanoyltransferase activity	1	1	1	1	0.430908	1	1	A0A0V0QYS9_PSEPJ
molecular_function	GO:0016706	2-oxoglutarate-dependent dioxygenase activity	1	1	1	1	0.430908	1	1	A0A0V0QSA2_PSEPJ
molecular_function	GO:0004657	proline dehydrogenase activity	1	1	1	1	0.430908	1	1	A0A0V0QGC3_PSEPJ
molecular_function	GO:0003877	ATP adenylyltransferase activity	1	1	1	1	0.430908	1	1	A0A0V0QVN7_PSEPJ
molecular_function	GO:0003844	1,4-alpha-glucan branching enzyme activity	1	1	1	1	0.430908	1	1	A0A0V0QYB4_PSEPJ
molecular_function	GO:0102752	1,4-alpha-glucan branching enzyme activity (using a glucosylated glycogenin as primer for glycogen synthesis)	1	1	1	1	0.430908	1	1	A0A0V0QYB4_PSEPJ
molecular_function	GO:0004134	4-alpha-glucanotransferase activity	1	2	0.5	0.814371	0.676187	1	1	A0A0V0QAH6_PSEPJ
molecular_function	GO:0004135	amylo-alpha-1,6-glucosidase activity	1	2	0.5	0.814371	0.676187	1	1	A0A0V0QAH6_PSEPJ
molecular_function	GO:0004000	adenosine deaminase activity	1	2	0.5	0.814371	0.676187	1	1	A0A0V0QF90_PSEPJ
molecular_function	GO:0003876	AMP deaminase activity	1	2	0.5	0.814371	0.676187	1	1	A0A0V0QF90_PSEPJ
molecular_function	GO:0004416	hydroxyacylglutathione hydrolase activity	1	1	1	1	0.430908	1	1	A0A0V0QP92_PSEPJ
molecular_function	GO:0003690	double-stranded DNA binding	1	2	0.5	0.989475	0.0465567	1	1	A0A0V0QUU7_PSEPJ
molecular_function	GO:0008495	protoheme IX farnesyltransferase activity	1	1	1	1	0.430908	1	1	A0A0V0QU87_PSEPJ
molecular_function	GO:0033980	phosphonopyruvate decarboxylase activity	1	1	1	1	0.430908	1	1	A0A0V0R538_PSEPJ
molecular_function	GO:0004650	polygalacturonase activity	1	2	0.5	0.814371	0.676187	1	1	A0A0V0QF76_PSEPJ
molecular_function	GO:0030942	endoplasmic reticulum signal peptide binding	1	1	1	1	0.430908	1	1	A0A0V0QS46_PSEPJ
molecular_function	GO:0015377	cation:chloride symporter activity	1	1	1	1	0.430908	1	1	A0A0V0QQI5_PSEPJ
molecular_function	GO:0004363	glutathione synthase activity	1	2	0.5	0.814371	0.676187	1	1	A0A0V0R9J6_PSEPJ
molecular_function	GO:0008521	acetyl-CoA transmembrane transporter activity	1	3	0.333333	0.603	0.815781	1	1	A0A0V0QB29_PSEPJ
molecular_function	GO:0008821	crossover junction endodeoxyribonuclease activity	1	1	1	1	0.430908	1	1	A0A0V0QS63_PSEPJ
molecular_function	GO:0047560	3-dehydrosphinganine reductase activity	1	1	1	1	0.430908	1	1	A0A0V0QLP6_PSEPJ
molecular_function	GO:0003721	telomerase RNA reverse transcriptase activity	1	1	1	1	0.430908	1	1	A0A0V0R041_PSEPJ
molecular_function	GO:0004534	5'-3' exoribonuclease activity	1	1	1	1	0.430908	1	1	A0A0V0QRU1_PSEPJ
molecular_function	GO:0004822	isoleucine-tRNA ligase activity	1	1	1	1	0.430908	1	1	A0A0V0QZQ7_PSEPJ
molecular_function	GO:0003922	GMP synthase (glutamine-hydrolyzing) activity	1	1	1	1	0.430908	1	1	A0A0V0R2L1_PSEPJ
molecular_function	GO:0004149	dihydrolipoyllysine-residue succinyltransferase activity	1	1	1	1	0.430908	1	1	A0A0V0QS99_PSEPJ
molecular_function	GO:0016153	urocanate hydratase activity	1	1	1	1	0.430908	1	1	A0A0V0QR39_PSEPJ
molecular_function	GO:0016668	oxidoreductase activity, acting on a sulfur group of donors, NAD(P) as acceptor	1	1	1	0.627961	0.714445	1	1	A0A0V0R735_PSEPJ
molecular_function	GO:0106050	tRNA 2'-O-methyltransferase activity	1	1	1	1	0.430908	1	1	A0A0V0QN71_PSEPJ
molecular_function	GO:0004357	glutamate-cysteine ligase activity	1	1	1	1	0.430908	1	1	A0A0V0R334_PSEPJ
molecular_function	GO:0061666	UFM1 ligase activity	1	1	1	1	0.430908	1	1	A0A0V0R818_PSEPJ
molecular_function	GO:0004180	carboxypeptidase activity	1	1	1	0.576292	0.555684	1	1	A0A0V0QSP8_PSEPJ
molecular_function	GO:0016868	intramolecular transferase activity, phosphotransferases	1	1	1	0.18813	0.966113	1	1	A0A0V0QSP8_PSEPJ
molecular_function	GO:0008420	RNA polymerase II CTD heptapeptide repeat phosphatase activity	1	1	1	1	0.430908	1	1	A0A0V0R0F7_PSEPJ
molecular_function	GO:0033925	mannosyl-glycoprotein endo-beta-N-acetylglucosaminidase activity	1	1	1	1	0.430908	1	1	A0A0V0R2Y9_PSEPJ
molecular_function	GO:0061608	nuclear import signal receptor activity	1	1	1	1	0.430908	1	1	A0A0V0QHZ0_PSEPJ
molecular_function	GO:0003855	3-dehydroquinate dehydratase activity	1	1	1	1	0.430908	1	1	A0A0V0R1H8_PSEPJ
molecular_function	GO:0003856	3-dehydroquinate synthase activity	1	1	1	1	0.430908	1	1	A0A0V0R1H8_PSEPJ
molecular_function	GO:0004764	shikimate 3-dehydrogenase (NADP+) activity	1	1	1	1	0.430908	1	1	A0A0V0R1H8_PSEPJ
molecular_function	GO:0004677	DNA-dependent protein kinase activity	1	1	1	1	0.430908	1	1	A0A0V0Q8A6_PSEPJ
molecular_function	GO:0043813	phosphatidylinositol-3,5-bisphosphate 5-phosphatase activity	1	1	1	1	0.430908	1	1	A0A0V0QE67_PSEPJ
molecular_function	GO:0003908	methylated-DNA-[protein]-cysteine S-methyltransferase activity	1	1	1	1	0.430908	1	1	A0A0V0QS78_PSEPJ
molecular_function	GO:0008757	S-adenosylmethionine-dependent methyltransferase activity	1	1	1	0.0275622	0.989955	0.959	1	A0A0V0R875_PSEPJ
molecular_function	GO:0003689	DNA clamp loader activity	1	1	1	1	0.430908	1	1	A0A0V0QZL4_PSEPJ
molecular_function	GO:0004813	alanine-tRNA ligase activity	1	1	1	1	0.430908	1	1	A0A0V0QSW9_PSEPJ
molecular_function	GO:0032051	clathrin light chain binding	1	1	1	1	0.430908	1	1	A0A0V0R8P4_PSEPJ
molecular_function	GO:0008195	phosphatidate phosphatase activity	1	1	1	1	0.430908	1	1	A0A0V0QB29_PSEPJ
molecular_function	GO:0004482	mRNA (guanine-N7-)-methyltransferase activity	0	1	0	0.569092	1	1	1
molecular_function	GO:0004109	coproporphyrinogen oxidase activity	0	1	0	0.569092	1	1	1
molecular_function	GO:0004573	Glc3Man9GlcNAc2 oligosaccharide glucosidase activity	0	2	0	0.323813	1	1	1
molecular_function	GO:0004531	deoxyribonuclease II activity	0	2	0	0.323813	1	1	1
molecular_function	GO:0008239	dipeptidyl-peptidase activity	0	3	0	0.184219	1	1	1
molecular_function	GO:0070006	metalloaminopeptidase activity	0	11	0	0.00200957	1	0.201	1
molecular_function	GO:0003883	CTP synthase activity	0	1	0	0.569092	1	1	1
molecular_function	GO:0003839	gamma-glutamylcyclotransferase activity	0	3	0	0.184219	1	1	1
molecular_function	GO:0033897	ribonuclease T2 activity	0	4	0	0.104786	1	1	1
molecular_function	GO:0000978	RNA polymerase II cis-regulatory region sequence-specific DNA binding	0	1	0	0.569092	1	1	1
molecular_function	GO:0016422	mRNA (2'-O-methyladenosine-N6-)-methyltransferase activity	0	3	0	0.184219	1	1	1
molecular_function	GO:0099122	RNA polymerase II C-terminal domain binding	0	3	0	0.184219	1	1	1
molecular_function	GO:0008597	calcium-dependent protein serine/threonine phosphatase regulator activity	0	2	0	0.323813	1	1	1
molecular_function	GO:0004146	dihydrofolate reductase activity	0	1	0	0.569092	1	1	1
molecular_function	GO:0004799	thymidylate synthase activity	0	1	0	0.569092	1	1	1
molecular_function	GO:0004609	phosphatidylserine decarboxylase activity	0	2	0	0.323813	1	1	1
molecular_function	GO:0000225	N-acetylglucosaminylphosphatidylinositol deacetylase activity	0	1	0	0.569092	1	1	1
molecular_function	GO:0031071	cysteine desulfurase activity	0	1	0	0.569092	1	1	1
molecular_function	GO:0004526	ribonuclease P activity	0	1	0	0.569092	1	1	1
molecular_function	GO:0033204	ribonuclease P RNA binding	0	1	0	0.569092	1	1	1
molecular_function	GO:0016805	dipeptidase activity	0	1	0	0.569092	1	1	1
molecular_function	GO:0005384	manganese ion transmembrane transporter activity	0	2	0	0.323813	1	1	1
molecular_function	GO:0004359	glutaminase activity	0	2	0	0.323813	1	1	1
molecular_function	GO:0019894	kinesin binding	0	1	0	0.569092	1	1	1
molecular_function	GO:0004612	phosphoenolpyruvate carboxykinase (ATP) activity	0	1	0	0.569092	1	1	1
molecular_function	GO:0047325	inositol tetrakisphosphate 1-kinase activity	0	1	0	0.569092	1	1	1
molecular_function	GO:0052726	inositol-1,3,4-trisphosphate 5-kinase activity	0	1	0	0.569092	1	1	1
molecular_function	GO:0052725	inositol-1,3,4-trisphosphate 6-kinase activity	0	1	0	0.569092	1	1	1
molecular_function	GO:0004013	adenosylhomocysteinase activity	0	1	0	0.569092	1	1	1
molecular_function	GO:0008199	ferric iron binding	0	1	0	0.569092	1	1	1
molecular_function	GO:0008137	NADH dehydrogenase (ubiquinone) activity	0	2	0	0.323813	1	1	1
molecular_function	GO:0009041	uridylate kinase activity	0	1	0	0.323813	1	1	1
molecular_function	GO:0004749	ribose phosphate diphosphokinase activity	0	2	0	0.323813	1	1	1
molecular_function	GO:0009055	electron transfer activity	0	9	0	0.00114158	1	0.125	1
molecular_function	GO:0004594	pantothenate kinase activity	0	2	0	0.323813	1	1	1
molecular_function	GO:0015109	chromate transmembrane transporter activity	0	1	0	0.569092	1	1	1
molecular_function	GO:0004397	histidine ammonia-lyase activity	0	1	0	0.569092	1	1	1
molecular_function	GO:0008897	holo-[acyl-carrier-protein] synthase activity	0	1	0	0.569092	1	1	1
molecular_function	GO:0008418	protein-N-terminal asparagine amidohydrolase activity	0	2	0	0.323813	1	1	1
molecular_function	GO:0070773	protein-N-terminal glutamine amidohydrolase activity	0	2	0	0.323813	1	1	1
molecular_function	GO:0004029	aldehyde dehydrogenase (NAD+) activity	0	2	0	0.323813	1	1	1
molecular_function	GO:0061928	glutathione specific gamma-glutamylcyclotransferase activity	0	1	0	0.569092	1	1	1
molecular_function	GO:0004385	guanylate kinase activity	0	1	0	0.569092	1	1	1
molecular_function	GO:0004865	protein serine/threonine phosphatase inhibitor activity	0	1	0	0.569092	1	1	1
molecular_function	GO:0008483	transaminase activity	0	8	0	0.00981644	0.998435	0.657	1
molecular_function	GO:0018822	nitrile hydratase activity	0	1	0	0.569092	1	1	1
molecular_function	GO:0046914	transition metal ion binding	0	1	0	0.740628	0.309475	1	1
molecular_function	GO:0004014	adenosylmethionine decarboxylase activity	0	2	0	0.323813	1	1	1
molecular_function	GO:0019902	phosphatase binding	0	1	0	0.942986	0.224482	1	1
molecular_function	GO:0051879	Hsp90 protein binding	0	4	0	0.104786	1	1	1
molecular_function	GO:0050291	sphingosine N-acyltransferase activity	0	2	0	0.323813	1	1	1
molecular_function	GO:0004631	phosphomevalonate kinase activity	0	1	0	0.569092	1	1	1
molecular_function	GO:0120013	lipid transfer activity	0	1	0	0.569092	1	1	1
molecular_function	GO:0004610	phosphoacetylglucosamine mutase activity	0	1	0	0.569092	1	1	1
molecular_function	GO:0008837	diaminopimelate epimerase activity	0	1	0	0.569092	1	1	1
molecular_function	GO:0044548	S100 protein binding	0	2	0	0.323813	1	1	1
molecular_function	GO:0051213	dioxygenase activity	0	9	0	0.000562664	0.999962	0.061	1
molecular_function	GO:0016661	oxidoreductase activity, acting on other nitrogenous compounds as donors	0	1	0	0.569092	1	1	1
molecular_function	GO:0004581	dolichyl-phosphate beta-glucosyltransferase activity	0	1	0	0.569092	1	1	1
molecular_function	GO:0016286	small conductance calcium-activated potassium channel activity	0	5	0	0.059594	1	1	1
molecular_function	GO:0052657	guanine phosphoribosyltransferase activity	0	1	0	0.569092	1	1	1
molecular_function	GO:0004422	hypoxanthine phosphoribosyltransferase activity	0	1	0	0.569092	1	1	1
molecular_function	GO:0005049	nuclear export signal receptor activity	0	2	0	0.323813	1	1	1
molecular_function	GO:0106261	tRNA uridine(34) acetyltransferase activity	0	1	0	0.569092	1	1	1
molecular_function	GO:0004735	pyrroline-5-carboxylate reductase activity	0	2	0	0.323813	1	1	1
molecular_function	GO:0016709	oxidoreductase activity, acting on paired donors, with incorporation or reduction of molecular oxygen, NAD(P)H as one donor, and incorporation of one atom of oxygen	0	1	0	0.184219	1	1	1
molecular_function	GO:0003725	double-stranded RNA binding	0	2	0	0.323813	1	1	1
molecular_function	GO:0004550	nucleoside diphosphate kinase activity	0	3	0	0.184219	1	1	1
molecular_function	GO:0016742	hydroxymethyl-, formyl- and related transferase activity	0	2	0	0.422517	0.895214	1	1
molecular_function	GO:0008198	ferrous iron binding	0	3	0	0.184219	1	1	1
molecular_function	GO:0016701	oxidoreductase activity, acting on single donors with incorporation of molecular oxygen	0	3	0	0.000648388	1	0.071	1
molecular_function	GO:0001054	RNA polymerase I activity	0	1	0	0.569092	1	1	1
molecular_function	GO:0001056	RNA polymerase III activity	0	1	0	0.569092	1	1	1
molecular_function	GO:0003963	RNA-3'-phosphate cyclase activity	0	1	0	0.569092	1	1	1
molecular_function	GO:0015116	sulfate transmembrane transporter activity	0	2	0	0.323813	1	1	1
molecular_function	GO:0016423	tRNA (guanine) methyltransferase activity	0	1	0	0.775518	0.519596	1	1
molecular_function	GO:0005388	P-type calcium transporter activity	0	3	0	0.184219	1	1	1
molecular_function	GO:0051920	peroxiredoxin activity	0	2	0	0.104786	1	1	1
molecular_function	GO:0008836	diaminopimelate decarboxylase activity	0	1	0	0.569092	1	1	1
molecular_function	GO:0005093	Rab GDP-dissociation inhibitor activity	0	1	0	0.569092	1	1	1
molecular_function	GO:0004364	glutathione transferase activity	0	3	0	0.184219	1	1	1
molecular_function	GO:0003729	mRNA binding	0	4	0	0.104786	1	1	1
molecular_function	GO:0015035	protein-disulfide reductase activity	0	3	0	0.055078	0.988442	1	1
molecular_function	GO:0035243	protein-arginine omega-N symmetric methyltransferase activity	0	2	0	0.323813	1	1	1
molecular_function	GO:0003796	lysozyme activity	0	3	0	0.184219	1	1	1
molecular_function	GO:0008379	thioredoxin peroxidase activity	0	2	0	0.323813	1	1	1
molecular_function	GO:0004816	asparagine-tRNA ligase activity	0	1	0	0.569092	1	1	1
molecular_function	GO:0004828	serine-tRNA ligase activity	0	1	0	0.569092	1	1	1
molecular_function	GO:0016702	oxidoreductase activity, acting on single donors with incorporation of molecular oxygen, incorporation of two atoms of oxygen	0	3	0	0.0109515	1	0.72	1
molecular_function	GO:0004045	aminoacyl-tRNA hydrolase activity	0	2	0	0.323813	1	1	1
molecular_function	GO:0008260	3-oxoacid CoA-transferase activity	0	2	0	0.323813	1	1	1
molecular_function	GO:0009916	alternative oxidase activity	0	4	0	0.104786	1	1	1
molecular_function	GO:0031418	L-ascorbic acid binding	0	2	0	0.323813	1	1	1
molecular_function	GO:0050480	imidazolonepropionase activity	0	1	0	0.569092	1	1	1
molecular_function	GO:0004375	glycine dehydrogenase (decarboxylating) activity	0	1	0	0.569092	1	1	1
molecular_function	GO:0004797	thymidine kinase activity	0	1	0	0.569092	1	1	1
molecular_function	GO:0051723	protein methylesterase activity	0	1	0	0.569092	1	1	1
molecular_function	GO:0003881	CDP-diacylglycerol-inositol 3-phosphatidyltransferase activity	0	1	0	0.569092	1	1	1
molecular_function	GO:0000774	adenyl-nucleotide exchange factor activity	0	1	0	0.569092	1	1	1
molecular_function	GO:0042803	protein homodimerization activity	0	1	0	0.569092	1	1	1
molecular_function	GO:0008609	alkylglycerone-phosphate synthase activity	0	1	0	0.569092	1	1	1
molecular_function	GO:0004418	hydroxymethylbilane synthase activity	0	1	0	0.569092	1	1	1
molecular_function	GO:0004801	transaldolase activity	0	1	0	0.569092	1	1	1
molecular_function	GO:0016314	phosphatidylinositol-3,4,5-trisphosphate 3-phosphatase activity	0	2	0	0.323813	1	1	1
molecular_function	GO:0008177	succinate dehydrogenase (ubiquinone) activity	0	2	0	0.323813	1	1	1
molecular_function	GO:0042281	dolichyl pyrophosphate Man9GlcNAc2 alpha-1,3-glucosyltransferase activity	0	1	0	0.569092	1	1	1
molecular_function	GO:0008914	leucyltransferase activity	0	1	0	0.569092	1	1	1
molecular_function	GO:0052689	carboxylic ester hydrolase activity	0	1	0	0.242934	0.888656	1	1
molecular_function	GO:0051903	S-(hydroxymethyl)glutathione dehydrogenase activity	0	1	0	0.569092	1	1	1
molecular_function	GO:0018738	S-formylglutathione hydrolase activity	0	1	0	0.569092	1	1	1
molecular_function	GO:0102343	3-hydroxy-arachidoyl-CoA dehydratase activity	0	1	0	0.569092	1	1	1
molecular_function	GO:0102344	3-hydroxy-behenoyl-CoA dehydratase activity	0	1	0	0.569092	1	1	1
molecular_function	GO:0102345	3-hydroxy-lignoceroyl-CoA dehydratase activity	0	1	0	0.569092	1	1	1
molecular_function	GO:0102158	very-long-chain 3-hydroxyacyl-CoA dehydratase activity	0	1	0	0.569092	1	1	1
molecular_function	GO:0051731	polynucleotide 5'-hydroxyl-kinase activity	0	1	0	0.569092	1	1	1
molecular_function	GO:0046522	S-methyl-5-thioribose kinase activity	0	1	0	0.569092	1	1	1
molecular_function	GO:0004655	porphobilinogen synthase activity	0	1	0	0.569092	1	1	1
molecular_function	GO:0002083	4-hydroxybenzoate decaprenyltransferase activity	0	1	0	0.569092	1	1	1
molecular_function	GO:0047293	4-hydroxybenzoate nonaprenyltransferase activity	0	1	0	0.569092	1	1	1
molecular_function	GO:0008412	4-hydroxybenzoate octaprenyltransferase activity	0	1	0	0.569092	1	1	1
molecular_function	GO:0008444	CDP-diacylglycerol-glycerol-3-phosphate 3-phosphatidyltransferase activity	0	1	0	0.569092	1	1	1
molecular_function	GO:0050262	ribosylnicotinamide kinase activity	0	2	0	0.323813	1	1	1
molecular_function	GO:0004411	homogentisate 1,2-dioxygenase activity	0	1	0	0.569092	1	1	1
molecular_function	GO:1904047	S-adenosyl-L-methionine binding	0	1	0	0.569092	1	1	1
molecular_function	GO:0016615	malate dehydrogenase activity	0	2	0	0.285555	0.940406	1	1
molecular_function	GO:0016971	flavin-linked sulfhydryl oxidase activity	0	2	0	0.323813	1	1	1
molecular_function	GO:0050188	phosphoenolpyruvate mutase activity	0	1	0	0.569092	1	1	1
molecular_function	GO:0003747	translation release factor activity	0	3	0	0.184219	1	1	1
molecular_function	GO:0004800	thyroxine 5'-deiodinase activity	0	1	0	0.569092	1	1	1
molecular_function	GO:0018025	calmodulin-lysine N-methyltransferase activity	0	1	0	0.569092	1	1	1
molecular_function	GO:0016432	tRNA-uridine aminocarboxypropyltransferase activity	0	1	0	0.569092	1	1	1
molecular_function	GO:0008962	phosphatidylglycerophosphatase activity	0	1	0	0.569092	1	1	1
molecular_function	GO:0004731	purine-nucleoside phosphorylase activity	0	1	0	0.569092	1	1	1
molecular_function	GO:0005507	copper ion binding	0	1	0	0.569092	1	1	1
molecular_function	GO:0046912	acyltransferase, acyl groups converted into alkyl on transfer	0	3	0	0.121613	0.980734	1	1
molecular_function	GO:0004645	1,4-alpha-oligoglucan phosphorylase activity	0	3	0	0.104786	1	1	1
molecular_function	GO:0016154	pyrimidine-nucleoside phosphorylase activity	0	1	0	0.569092	1	1	1
molecular_function	GO:0009032	thymidine phosphorylase activity	0	2	0	0.323813	1	1	1
molecular_function	GO:0004371	glycerone kinase activity	0	1	0	0.569092	1	1	1
molecular_function	GO:0033192	calmodulin-dependent protein phosphatase activity	0	2	0	0.323813	1	1	1
molecular_function	GO:0004066	asparagine synthase (glutamine-hydrolyzing) activity	0	1	0	0.569092	1	1	1
molecular_function	GO:0004060	arylamine N-acetyltransferase activity	0	1	0	0.569092	1	1	1
molecular_function	GO:0042134	rRNA primary transcript binding	0	2	0	0.323813	1	1	1
molecular_function	GO:0050313	sulfur dioxygenase activity	0	2	0	0.323813	1	1	1
molecular_function	GO:0008276	protein methyltransferase activity	0	1	0	0.055078	0.988442	1	1
molecular_function	GO:0004439	phosphatidylinositol-4,5-bisphosphate 5-phosphatase activity	0	1	0	0.569092	1	1	1
molecular_function	GO:0004602	glutathione peroxidase activity	0	8	0	0.0109515	1	0.72	1
molecular_function	GO:0018580	nitronate monooxygenase activity	0	2	0	0.323813	1	1	1
molecular_function	GO:0001228	DNA-binding transcription activator activity, RNA polymerase II-specific	0	1	0	0.569092	1	1	1
molecular_function	GO:0019789	SUMO transferase activity	0	3	0	0.184219	1	1	1
molecular_function	GO:0042393	histone binding	0	1	0	0.920056	0.397	1	1
molecular_function	GO:0106245	L-serine-phosphatidylethanolamine phosphatidyltransferase activity	0	2	0	0.323813	1	1	1
molecular_function	GO:0004826	phenylalanine-tRNA ligase activity	0	3	0	0.184219	1	1	1
molecular_function	GO:0009374	biotin binding	0	1	0	0.569092	1	1	1
molecular_function	GO:0004736	pyruvate carboxylase activity	0	1	0	0.569092	1	1	1
molecular_function	GO:0036440	citrate synthase activity	0	1	0	0.184219	1	1	1
molecular_function	GO:0019888	protein phosphatase regulator activity	0	3	0	0.0192658	1	0.924	1
molecular_function	GO:0036218	dTTP diphosphatase activity	0	1	0	0.569092	1	1	1
molecular_function	GO:0035529	NADH pyrophosphatase activity	0	1	0	0.569092	1	1	1
molecular_function	GO:0004496	mevalonate kinase activity	0	1	0	0.569092	1	1	1
molecular_function	GO:0004824	lysine-tRNA ligase activity	0	1	0	0.569092	1	1	1
molecular_function	GO:0004739	pyruvate dehydrogenase (acetyl-transferring) activity	0	2	0	0.323813	1	1	1
molecular_function	GO:0001055	RNA polymerase II activity	0	1	0	0.569092	1	1	1
molecular_function	GO:0004499	N,N-dimethylaniline monooxygenase activity	0	2	0	0.323813	1	1	1
molecular_function	GO:0050661	NADP binding	0	6	0	0.0338868	1	0.989	1
molecular_function	GO:0004605	phosphatidate cytidylyltransferase activity	0	3	0	0.184219	1	1	1
molecular_function	GO:0008725	DNA-3-methyladenine glycosylase activity	0	1	0	0.569092	1	1	1
molecular_function	GO:0052822	DNA-3-methylguanine glycosylase activity	0	1	0	0.569092	1	1	1
molecular_function	GO:0052821	DNA-7-methyladenine glycosylase activity	0	1	0	0.569092	1	1	1
molecular_function	GO:0043916	DNA-7-methylguanine glycosylase activity	0	1	0	0.569092	1	1	1
molecular_function	GO:0004823	leucine-tRNA ligase activity	0	1	0	0.569092	1	1	1
molecular_function	GO:0019781	NEDD8 activating enzyme activity	0	2	0	0.323813	1	1	1
molecular_function	GO:0008124	4-alpha-hydroxytetrahydrobiopterin dehydratase activity	0	2	0	0.323813	1	1	1
molecular_function	GO:0004832	valine-tRNA ligase activity	0	1	0	0.569092	1	1	1
molecular_function	GO:0003987	acetate-CoA ligase activity	0	1	0	0.569092	1	1	1
molecular_function	GO:0016208	AMP binding	0	1	0	0.569092	1	1	1
molecular_function	GO:0005053	peroxisome matrix targeting signal-2 binding	0	1	0	0.569092	1	1	1
molecular_function	GO:0046935	1-phosphatidylinositol-3-kinase regulator activity	0	1	0	0.569092	1	1	1
molecular_function	GO:0004326	tetrahydrofolylpolyglutamate synthase activity	0	1	0	0.569092	1	1	1
molecular_function	GO:0016653	oxidoreductase activity, acting on NAD(P)H, heme protein as acceptor	0	1	0	0.422517	0.895214	1	1
molecular_function	GO:0019136	deoxynucleoside kinase activity	0	1	0	0.323813	1	1	1
molecular_function	GO:0004930	G protein-coupled receptor activity	0	1	0	0.569092	1	1	1
molecular_function	GO:0052692	raffinose alpha-galactosidase activity	0	1	0	0.569092	1	1	1
molecular_function	GO:0004719	protein-L-isoaspartate (D-aspartate) O-methyltransferase activity	0	3	0	0.184219	1	1	1
molecular_function	GO:0061578	Lys63-specific deubiquitinase activity	0	1	0	0.569092	1	1	1
molecular_function	GO:0004476	mannose-6-phosphate isomerase activity	0	1	0	0.569092	1	1	1
molecular_function	GO:0004660	protein farnesyltransferase activity	0	1	0	0.569092	1	1	1
molecular_function	GO:0052856	NADHX epimerase activity	0	1	0	0.569092	1	1	1
molecular_function	GO:0052857	NADPHX epimerase activity	0	1	0	0.569092	1	1	1
molecular_function	GO:0016763	pentosyltransferase activity	0	2	0	0.0801634	0.97355	1	1
molecular_function	GO:0004126	cytidine deaminase activity	0	1	0	0.569092	1	1	1
molecular_function	GO:0047844	deoxycytidine deaminase activity	0	1	0	0.569092	1	1	1
molecular_function	GO:0036430	CMP kinase activity	0	1	0	0.569092	1	1	1
molecular_function	GO:0036431	dCMP kinase activity	0	1	0	0.569092	1	1	1
molecular_function	GO:0033862	UMP kinase activity	0	1	0	0.569092	1	1	1
molecular_function	GO:0016298	lipase activity	0	1	0	0.681399	0.552038	1	1
molecular_function	GO:0004419	hydroxymethylglutaryl-CoA lyase activity	0	1	0	0.569092	1	1	1
molecular_function	GO:0030337	DNA polymerase processivity factor activity	0	1	0	0.569092	1	1	1
molecular_function	GO:0008320	protein transmembrane transporter activity	0	2	0	0.323813	1	1	1
molecular_function	GO:0019787	ubiquitin-like protein transferase activity	0	2	0	0.937741	0.0976274	1	1
molecular_function	GO:0043333	2-octaprenyl-6-methoxy-1,4-benzoquinone methylase activity	0	1	0	0.569092	1	1	1
molecular_function	GO:0047840	dCTP diphosphatase activity	0	1	0	0.569092	1	1	1
molecular_function	GO:0045131	pre-mRNA branch point binding	0	1	0	0.569092	1	1	1
molecular_function	GO:0008568	microtubule-severing ATPase activity	0	2	0	0.323813	1	1	1
molecular_function	GO:0008479	queuine tRNA-ribosyltransferase activity	0	1	0	0.569092	1	1	1
molecular_function	GO:0070037	rRNA (pseudouridine) methyltransferase activity	0	1	0	0.569092	1	1	1
molecular_function	GO:0015112	nitrate transmembrane transporter activity	0	1	0	0.569092	1	1	1
molecular_function	GO:0004488	methylenetetrahydrofolate dehydrogenase (NADP+) activity	0	1	0	0.569092	1	1	1
molecular_function	GO:0004806	triglyceride lipase activity	0	1	0	0.569092	1	1	1
molecular_function	GO:0046923	ER retention sequence binding	0	2	0	0.323813	1	1	1
molecular_function	GO:0004619	phosphoglycerate mutase activity	0	1	0	0.323813	1	1	1
molecular_function	GO:0004108	citrate (Si)-synthase activity	0	2	0	0.323813	1	1	1
molecular_function	GO:0004784	superoxide dismutase activity	0	3	0	0.184219	1	1	1
molecular_function	GO:0004356	glutamate-ammonia ligase activity	0	2	0	0.323813	1	1	1
molecular_function	GO:0016972	thiol oxidase activity	0	1	0	0.184219	1	1	1
molecular_function	GO:0004798	thymidylate kinase activity	0	1	0	0.569092	1	1	1
molecular_function	GO:0004844	uracil DNA N-glycosylase activity	0	1	0	0.569092	1	1	1
molecular_function	GO:0004053	arginase activity	0	1	0	0.569092	1	1	1
molecular_function	GO:0003938	IMP dehydrogenase activity	0	1	0	0.569092	1	1	1
molecular_function	GO:0004347	glucose-6-phosphate isomerase activity	0	1	0	0.569092	1	1	1
molecular_function	GO:0035596	methylthiotransferase activity	0	1	0	0.814371	0.676187	1	1
molecular_function	GO:0004794	L-threonine ammonia-lyase activity	0	3	0	0.184219	1	1	1
molecular_function	GO:0004634	phosphopyruvate hydratase activity	0	2	0	0.323813	1	1	1
molecular_function	GO:0000215	tRNA 2'-phosphotransferase activity	0	1	0	0.569092	1	1	1
molecular_function	GO:0003854	3-beta-hydroxy-delta5-steroid dehydrogenase activity	0	1	0	0.569092	1	1	1
molecular_function	GO:0008176	tRNA (guanine-N7-)-methyltransferase activity	0	1	0	0.569092	1	1	1
molecular_function	GO:0003870	5-aminolevulinate synthase activity	0	1	0	0.569092	1	1	1
molecular_function	GO:0004588	orotate phosphoribosyltransferase activity	0	1	0	0.569092	1	1	1
molecular_function	GO:0010309	acireductone dioxygenase [iron(II)-requiring] activity	0	2	0	0.323813	1	1	1
molecular_function	GO:0080132	fatty acid alpha-hydroxylase activity	0	1	0	0.569092	1	1	1
molecular_function	GO:0004306	ethanolamine-phosphate cytidylyltransferase activity	0	1	0	0.569092	1	1	1
molecular_function	GO:0050155	ornithine(lysine) transaminase activity	0	1	0	0.569092	1	1	1
molecular_function	GO:0004587	ornithine-oxo-acid transaminase activity	0	1	0	0.569092	1	1	1
molecular_function	GO:0008013	beta-catenin binding	0	1	0	0.569092	1	1	1
molecular_function	GO:0004483	mRNA (nucleoside-2'-O-)-methyltransferase activity	0	1	0	0.569092	1	1	1
molecular_function	GO:0030060	L-malate dehydrogenase activity	0	1	0	0.569092	1	1	1
molecular_function	GO:0004107	chorismate synthase activity	0	1	0	0.569092	1	1	1
molecular_function	GO:0004370	glycerol kinase activity	0	1	0	0.569092	1	1	1
molecular_function	GO:0004596	peptide alpha-N-acetyltransferase activity	0	2	0	0.323813	1	1	1
molecular_function	GO:0004767	sphingomyelin phosphodiesterase activity	0	2	0	0.323813	1	1	1
molecular_function	GO:0000150	DNA strand exchange activity	0	1	0	0.569092	1	1	1
molecular_function	GO:0016979	lipoate-protein ligase activity	0	1	0	0.569092	1	1	1
molecular_function	GO:0004164	diphthine synthase activity	0	1	0	0.569092	1	1	1
molecular_function	GO:0003952	NAD+ synthase (glutamine-hydrolyzing) activity	0	1	0	0.569092	1	1	1
molecular_function	GO:0047304	2-aminoethylphosphonate-pyruvate transaminase activity	0	1	0	0.569092	1	1	1
molecular_function	GO:0008453	alanine-glyoxylate transaminase activity	0	1	0	0.569092	1	1	1
molecular_function	GO:0017108	5'-flap endonuclease activity	0	1	0	0.569092	1	1	1
molecular_function	GO:0004582	dolichyl-phosphate beta-D-mannosyltransferase activity	0	1	0	0.569092	1	1	1
molecular_function	GO:0008892	guanine deaminase activity	0	1	0	0.569092	1	1	1
molecular_function	GO:0008184	glycogen phosphorylase activity	0	1	0	0.569092	1	1	1
molecular_function	GO:0102250	linear malto-oligosaccharide phosphorylase activity	0	1	0	0.569092	1	1	1
molecular_function	GO:0102499	SHG alpha-glucan phosphorylase activity	0	1	0	0.569092	1	1	1
molecular_function	GO:0004831	tyrosine-tRNA ligase activity	0	1	0	0.569092	1	1	1
molecular_function	GO:0008097	5S rRNA binding	0	1	0	0.569092	1	1	1
molecular_function	GO:0004648	O-phospho-L-serine:2-oxoglutarate aminotransferase activity	0	2	0	0.323813	1	1	1
molecular_function	GO:0004148	dihydrolipoyl dehydrogenase activity	0	1	0	0.569092	1	1	1
molecular_function	GO:0043021	ribonucleoprotein complex binding	0	2	0	0.781975	0.419178	1	1
molecular_function	GO:0019211	phosphatase activator activity	0	1	0	0.569092	1	1	1
molecular_function	GO:0004332	fructose-bisphosphate aldolase activity	0	1	0	0.569092	1	1	1
molecular_function	GO:0046537	2,3-bisphosphoglycerate-independent phosphoglycerate mutase activity	0	1	0	0.569092	1	1	1
molecular_function	GO:0004343	glucosamine 6-phosphate N-acetyltransferase activity	0	1	0	0.569092	1	1	1
molecular_function	GO:0004365	glyceraldehyde-3-phosphate dehydrogenase (NAD+) (phosphorylating) activity	0	1	0	0.569092	1	1	1
molecular_function	GO:0004019	adenylosuccinate synthase activity	0	1	0	0.569092	1	1	1
molecular_function	GO:0030975	thiamine binding	0	1	0	0.569092	1	1	1
molecular_function	GO:0004788	thiamine diphosphokinase activity	0	1	0	0.569092	1	1	1
molecular_function	GO:0004368	glycerol-3-phosphate dehydrogenase (quinone) activity	0	1	0	0.569092	1	1	1
molecular_function	GO:0008430	selenium binding	0	2	0	0.323813	1	1	1
molecular_function	GO:0061657	UFM1 conjugating enzyme activity	0	1	0	0.569092	1	1	1
molecular_function	GO:0017150	tRNA dihydrouridine synthase activity	0	3	0	0.184219	1	1	1
molecular_function	GO:0008193	tRNA guanylyltransferase activity	0	2	0	0.323813	1	1	1
molecular_function	GO:0008413	8-oxo-7,8-dihydroguanosine triphosphate pyrophosphatase activity	0	1	0	0.569092	1	1	1
molecular_function	GO:0052656	L-isoleucine transaminase activity	0	1	0	0.569092	1	1	1
molecular_function	GO:0052654	L-leucine transaminase activity	0	1	0	0.569092	1	1	1
molecular_function	GO:0050048	L-leucine:2-oxoglutarate aminotransferase activity	0	1	0	0.569092	1	1	1
molecular_function	GO:0052655	L-valine transaminase activity	0	1	0	0.569092	1	1	1
molecular_function	GO:0004866	endopeptidase inhibitor activity	0	1	0	0.603	0.815781	1	1
molecular_function	GO:0048039	ubiquinone binding	0	1	0	0.569092	1	1	1
molecular_function	GO:0004518	nuclease activity	0	1	0	0.894108	0.153513	1	1
molecular_function	GO:0004849	uridine kinase activity	0	1	0	0.569092	1	1	1
molecular_function	GO:0003923	GPI-anchor transamidase activity	0	1	0	0.569092	1	1	1
molecular_function	GO:0004311	farnesyltranstransferase activity	0	1	0	0.814371	0.676187	1	1
molecular_function	GO:0004315	3-oxoacyl-[acyl-carrier-protein] synthase activity	0	1	0	0.569092	1	1	1
molecular_function	GO:0004407	histone deacetylase activity	0	1	0	0.285555	0.940406	1	1
molecular_function	GO:0004617	phosphoglycerate dehydrogenase activity	0	1	0	0.569092	1	1	1
molecular_function	GO:0003999	adenine phosphoribosyltransferase activity	0	1	0	0.569092	1	1	1
molecular_function	GO:0015643	toxic substance binding	0	1	0	0.569092	1	1	1
molecular_function	GO:0090560	2-(3-amino-3-carboxypropyl)histidine synthase activity	0	1	0	0.569092	1	1	1
molecular_function	GO:0030619	U1 snRNA binding	0	1	0	0.569092	1	1	1
molecular_function	GO:0061929	gamma-glutamylaminecyclotransferase activity	0	2	0	0.323813	1	1	1
molecular_function	GO:0047617	acyl-CoA hydrolase activity	0	1	0	0.569092	1	1	1
molecular_function	GO:0005337	nucleoside transmembrane transporter activity	0	1	0	0.569092	1	1	1
molecular_function	GO:0016435	rRNA (guanine) methyltransferase activity	0	1	0	0.569092	1	1	1
molecular_function	GO:0030620	U2 snRNA binding	0	1	0	0.569092	1	1	1
molecular_function	GO:0004615	phosphomannomutase activity	0	1	0	0.569092	1	1	1
molecular_function	GO:0004729	oxygen-dependent protoporphyrinogen oxidase activity	0	1	0	0.569092	1	1	1
molecular_function	GO:0042283	dolichyl pyrophosphate Glc1Man9GlcNAc2 alpha-1,3-glucosyltransferase activity	0	1	0	0.569092	1	1	1
molecular_function	GO:0001735	prenylcysteine oxidase activity	0	1	0	0.569092	1	1	1
molecular_function	GO:0015165	pyrimidine nucleotide-sugar transmembrane transporter activity	0	1	0	0.569092	1	1	1
molecular_function	GO:0004325	ferrochelatase activity	0	1	0	0.569092	1	1	1
molecular_function	GO:0004340	glucokinase activity	0	1	0	0.569092	1	1	1
molecular_function	GO:0005536	glucose binding	0	1	0	0.569092	1	1	1
molecular_function	GO:0003994	aconitate hydratase activity	0	1	0	0.569092	1	1	1
molecular_function	GO:0047780	citrate dehydratase activity	0	1	0	0.569092	1	1	1
molecular_function	GO:0030628	pre-mRNA 3'-splice site binding	0	1	0	0.569092	1	1	1
molecular_function	GO:0000386	second spliceosomal transesterification activity	0	1	0	0.569092	1	1	1
molecular_function	GO:0008670	2,4-dienoyl-CoA reductase (NADPH) activity	0	1	0	0.569092	1	1	1
molecular_function	GO:0047429	nucleoside-triphosphate diphosphatase activity	0	1	0	0.104786	1	1	1
molecular_function	GO:0008442	3-hydroxyisobutyrate dehydrogenase activity	0	1	0	0.569092	1	1	1
molecular_function	GO:0008930	methylthioadenosine nucleosidase activity	0	1	0	0.569092	1	1	1
molecular_function	GO:0016614	oxidoreductase activity, acting on CH-OH group of donors	0	2	0	0.00528359	0.998276	0.415	1
molecular_function	GO:0004452	isopentenyl-diphosphate delta-isomerase activity	0	1	0	0.569092	1	1	1
molecular_function	GO:0016279	protein-lysine N-methyltransferase activity	0	1	0	0.422517	0.895214	1	1
molecular_function	GO:0019905	syntaxin binding	0	1	0	0.569092	1	1	1
molecular_function	GO:0008531	riboflavin kinase activity	0	1	0	0.569092	1	1	1
molecular_function	GO:0015039	NADPH-adrenodoxin reductase activity	0	1	0	0.569092	1	1	1
molecular_function	GO:0008890	glycine C-acetyltransferase activity	0	1	0	0.569092	1	1	1
molecular_function	GO:0004144	diacylglycerol O-acyltransferase activity	0	1	0	0.569092	1	1	1
molecular_function	GO:0004139	deoxyribose-phosphate aldolase activity	0	1	0	0.569092	1	1	1
molecular_function	GO:0004362	glutathione-disulfide reductase (NADPH) activity	0	1	0	0.569092	1	1	1
molecular_function	GO:0005375	copper ion transmembrane transporter activity	0	1	0	0.569092	1	1	1
molecular_function	GO:0004047	aminomethyltransferase activity	0	1	0	0.569092	1	1	1
molecular_function	GO:0000030	mannosyltransferase activity	0	1	0	0.422517	0.895214	1	1
molecular_function	GO:0000062	fatty-acyl-CoA binding	0	1	0	0.569092	1	1	1
molecular_function	GO:0003954	NADH dehydrogenase activity	0	1	0	0.184219	1	1	1
molecular_function	GO:0004820	glycine-tRNA ligase activity	0	1	0	0.569092	1	1	1
molecular_function	GO:0004750	D-ribulose-phosphate 3-epimerase activity	0	1	0	0.569092	1	1	1
molecular_function	GO:0061631	ubiquitin conjugating enzyme activity	0	1	0	0.569092	1	1	1
molecular_function	GO:0004174	electron-transferring-flavoprotein dehydrogenase activity	0	1	0	0.569092	1	1	1
molecular_function	GO:0004512	inositol-3-phosphate synthase activity	0	1	0	0.569092	1	1	1
molecular_function	GO:0004334	fumarylacetoacetase activity	0	1	0	0.569092	1	1	1
molecular_function	GO:0019784	NEDD8-specific protease activity	0	1	0	0.569092	1	1	1
molecular_function	GO:0016817	hydrolase activity, acting on acid anhydrides	0	1	0	0.72329	0.321118	1	1
molecular_function	GO:0000339	RNA cap binding	0	1	0	0.569092	1	1	1
molecular_function	GO:0004450	isocitrate dehydrogenase (NADP+) activity	0	1	0	0.569092	1	1	1
molecular_function	GO:0016163	nitrogenase activity	0	1	0	0.569092	1	1	1
molecular_function	GO:0004829	threonine-tRNA ligase activity	0	1	0	0.569092	1	1	1
molecular_function	GO:0004378	GDP-Man:Man1GlcNAc2-PP-Dol alpha-1,3-mannosyltransferase activity	0	1	0	0.569092	1	1	1
molecular_function	GO:0102704	GDP-Man:Man2GlcNAc2-PP-dolichol alpha-1,6-mannosyltransferase activity	0	1	0	0.569092	1	1	1
molecular_function	GO:0004817	cysteine-tRNA ligase activity	0	1	0	0.569092	1	1	1
molecular_function	GO:0061711	N(6)-L-threonylcarbamoyladenine synthase activity	0	1	0	0.569092	1	1	1
molecular_function	GO:0004555	alpha,alpha-trehalase activity	0	1	0	0.569092	1	1	1
molecular_function	GO:0016429	tRNA (adenine-N1-)-methyltransferase activity	0	1	0	0.569092	1	1	1
molecular_function	GO:0052855	ADP-dependent NAD(P)H-hydrate dehydratase activity	0	1	0	0.569092	1	1	1
molecular_function	GO:0047453	ATP-dependent NAD(P)H-hydrate dehydratase activity	0	1	0	0.569092	1	1	1
molecular_function	GO:0004864	protein phosphatase inhibitor activity	0	1	0	0.323813	1	1	1
molecular_function	GO:0042800	histone methyltransferase activity (H3-K4 specific)	0	1	0	0.569092	1	1	1
molecular_function	GO:0043874	acireductone synthase activity	0	1	0	0.569092	1	1	1
molecular_function	GO:0106306	protein serine/threonine phosphatase activity	4	24	0.166667	NA	NA	NA	NA	A0A0V0QLQ1_PSEPJ	A0A0V0QHS3_PSEPJ	A0A0V0R9M5_PSEPJ	A0A0V0R0F7_PSEPJ
molecular_function	GO:0106307	protein serine/threonine phosphatase activity	4	24	0.166667	NA	NA	NA	NA	A0A0V0QLQ1_PSEPJ	A0A0V0QHS3_PSEPJ	A0A0V0R9M5_PSEPJ	A0A0V0R0F7_PSEPJ
molecular_function	GO:0106388	18S rRNA aminocarboxypropyltransferase activity	0	1	0	NA	NA	NA	NA
[truncated: 936 more columns]

## Sheet: polyQ
GO domain	GO ID	GO term	polyQ protein	total number	number / total	raw p-value under-representation	raw p-value over-representation	FWER under-representation	FWER over-representation	Gene Name
biological_process	GO:0007018	microtubule-based movement	63	90	0.7	1	5.95731e-09	1	0	A0A0V0Q9V6_PSEPJ	A0A0V0R4J0_PSEPJ	A0A0V0QFE8_PSEPJ	A0A0V0QP64_PSEPJ	A0A0V0QTG2_PSEPJ	A0A0V0QLA6_PSEPJ	A0A0V0QKE5_PSEPJ	A0A0V0QJU4_PSEPJ	A0A0V0QJ43_PSEPJ	A0A0V0QFC0_PSEPJ	A0A0V0QSU9_PSEPJ	A0A0V0R754_PSEPJ	A0A0V0QMH8_PSEPJ	A0A0V0QAM2_PSEPJ	A0A0V0QFZ5_PSEPJ	A0A0V0R306_PSEPJ	A0A0V0QUM1_PSEPJ	A0A0V0QJG1_PSEPJ	A0A0V0QFV8_PSEPJ	A0A0V0QD95_PSEPJ	A0A0V0QJD0_PSEPJ	A0A0V0R5C7_PSEPJ	A0A0V0QMC7_PSEPJ	A0A0V0R9A4_PSEPJ	A0A0V0R299_PSEPJ	A0A0V0QJ66_PSEPJ	A0A0V0QMX9_PSEPJ	A0A0V0QSJ4_PSEPJ	A0A0V0QYZ6_PSEPJ	A0A0V0R345_PSEPJ	A0A0V0QBB7_PSEPJ	A0A0V0R7R2_PSEPJ	A0A0V0QHI1_PSEPJ	A0A0V0R309_PSEPJ	A0A0V0QU10_PSEPJ	A0A0V0R2F0_PSEPJ	A0A0V0QRQ1_PSEPJ	A0A0V0QA78_PSEPJ	A0A0V0QL07_PSEPJ	A0A0V0Q7A4_PSEPJ
biological_process	GO:0007017	microtubule-based process	1	14	0.0714286	1	6.87058e-07	1	0	A0A0V0R5P9_PSEPJ
biological_process	GO:0007049	cell cycle	6	16	0.375	0.998886	0.00282432	1	0.291	A0A0V0QPR8_PSEPJ	A0A0V0Q8P8_PSEPJ	A0A0V0QIS9_PSEPJ	A0A0V0QG24_PSEPJ	A0A0V0QEQ2_PSEPJ	A0A0V0R0F6_PSEPJ
biological_process	GO:0042147	retrograde transport, endosome to Golgi	6	6	1	1	0.00339891	1	0.438	A0A0V0QFY0_PSEPJ	A0A0V0QL73_PSEPJ	A0A0V0QEV3_PSEPJ	A0A0V0R7Z8_PSEPJ	A0A0V0R248_PSEPJ	A0A0V0QHV8_PSEPJ
biological_process	GO:0016192	vesicle-mediated transport	19	49	0.387755	0.997975	0.00389165	1	0.464	A0A0V0QNA2_PSEPJ	A0A0V0QZ98_PSEPJ	A0A0V0QDJ0_PSEPJ	A0A0V0QJU3_PSEPJ	A0A0V0QQ56_PSEPJ	A0A0V0R6K0_PSEPJ	A0A0V0QM88_PSEPJ	A0A0V0QD82_PSEPJ	A0A0V0QAI9_PSEPJ	A0A0V0QI45_PSEPJ	A0A0V0R9K4_PSEPJ	A0A0V0QIL4_PSEPJ	A0A0V0R9N0_PSEPJ	A0A0V0QYP5_PSEPJ	A0A0V0QAQ0_PSEPJ	A0A0V0QRZ1_PSEPJ	A0A0V0R701_PSEPJ	A0A0V0QKR2_PSEPJ	A0A0V0R8P4_PSEPJ
biological_process	GO:0006996	organelle organization	4	5	0.8	0.996528	0.00555683	1	0.552	A0A0V0R532_PSEPJ	A0A0V0QE27_PSEPJ	A0A0V0QXU2_PSEPJ	A0A0V0QWE9_PSEPJ
biological_process	GO:0090304	nucleic acid metabolic process	2	4	0.5	0.995099	0.00676678	1	0.597	A0A0V0QQ62_PSEPJ	A0A0V0QQI6_PSEPJ
biological_process	GO:0007051	spindle organization	1	1	1	1	0.00878229	1	0.777	A0A0V0QYM8_PSEPJ
biological_process	GO:0048193	Golgi vesicle transport	0	1	0	0.997576	0.00886978	1	0.779
biological_process	GO:0018200	peptidyl-glutamic acid modification	37	65	0.569231	0.995051	0.00959164	1	0.791	A0A0V0QL59_PSEPJ	A0A0V0R0R7_PSEPJ	A0A0V0QJ91_PSEPJ	A0A0V0QKI5_PSEPJ	A0A0V0Q972_PSEPJ	A0A0V0R4E0_PSEPJ	A0A0V0QGF0_PSEPJ	A0A0V0QWX1_PSEPJ	A0A0V0QJH6_PSEPJ	A0A0V0QDP9_PSEPJ	A0A0V0QHD7_PSEPJ	A0A0V0QHI4_PSEPJ	A0A0V0QJR6_PSEPJ	A0A0V0QFN5_PSEPJ	A0A0V0QPI4_PSEPJ	A0A0V0QHN1_PSEPJ	A0A0V0QKK6_PSEPJ	A0A0V0QG61_PSEPJ	A0A0V0Q8D1_PSEPJ	A0A0V0QK84_PSEPJ	A0A0V0QPL4_PSEPJ	A0A0V0QAT2_PSEPJ	A0A0V0QA24_PSEPJ	A0A0V0Q9L4_PSEPJ	A0A0V0QT40_PSEPJ	A0A0V0QRM7_PSEPJ	A0A0V0QIG2_PSEPJ	A0A0V0QZ42_PSEPJ	A0A0V0QVV0_PSEPJ	A0A0V0QCD7_PSEPJ	A0A0V0QQK4_PSEPJ	A0A0V0QLL2_PSEPJ	A0A0V0QDQ8_PSEPJ	A0A0V0QM72_PSEPJ	A0A0V0QKS7_PSEPJ	A0A0V0R8L8_PSEPJ	A0A0V0QHP6_PSEPJ
biological_process	GO:0051276	chromosome organization	3	3	1	0.994799	0.0107961	1	0.817	A0A0V0QQP7_PSEPJ	A0A0V0QGQ9_PSEPJ	A0A0V0QSW7_PSEPJ
biological_process	GO:0046907	intracellular transport	0	1	0	0.992113	0.0131442	1	0.84
biological_process	GO:0015914	phospholipid transport	10	14	0.714286	0.997109	0.0136696	1	0.858	A0A0V0QY26_PSEPJ	A0A0V0QH99_PSEPJ	A0A0V0QAH2_PSEPJ	A0A0V0QKE1_PSEPJ	A0A0V0QS59_PSEPJ	A0A0V0QCL3_PSEPJ	A0A0V0R3X6_PSEPJ	A0A0V0QNV9_PSEPJ	A0A0V0QUR6_PSEPJ	A0A0V0QQR2_PSEPJ
biological_process	GO:0006298	mismatch repair	6	7	0.857143	0.998686	0.0159057	1	0.927	A0A0V0QSZ9_PSEPJ	A0A0V0QKW8_PSEPJ	A0A0V0QI97_PSEPJ	A0A0V0QB64_PSEPJ	A0A0V0QVQ6_PSEPJ	A0A0V0R0E1_PSEPJ
biological_process	GO:0007165	signal transduction	9	20	0.45	0.989439	0.01731	1	0.929	A0A0V0R3U8_PSEPJ	A0A0V0QDJ7_PSEPJ	A0A0V0R258_PSEPJ	A0A0V0QM70_PSEPJ	A0A0V0QGN0_PSEPJ	A0A0V0QDC5_PSEPJ	A0A0V0R2A9_PSEPJ	A0A0V0QTN3_PSEPJ	A0A0V0QFU3_PSEPJ
biological_process	GO:0006396	RNA processing	9	18	0.5	0.988284	0.017546	1	0.93	A0A0V0QEJ3_PSEPJ	A0A0V0QTZ3_PSEPJ	A0A0V0QIS1_PSEPJ	A0A0V0QJ39_PSEPJ	A0A0V0QEQ1_PSEPJ	A0A0V0QNF9_PSEPJ	A0A0V0QFW0_PSEPJ	A0A0V0QJB0_PSEPJ	A0A0V0R875_PSEPJ
biological_process	GO:0051179	localization	0	1	0	0.9855	0.0199757	1	0.936
biological_process	GO:0007076	mitotic chromosome condensation	7	9	0.777778	0.996998	0.0208115	1	0.956	A0A0V0QZ98_PSEPJ	A0A0V0R705_PSEPJ	A0A0V0Q853_PSEPJ	A0A0V0QD82_PSEPJ	A0A0V0R6A0_PSEPJ	A0A0V0QRC0_PSEPJ	A0A0V0QQJ5_PSEPJ
biological_process	GO:0050896	response to stimulus	2	2	1	0.984668	0.0218674	1	0.958	A0A0V0QWS9_PSEPJ	A0A0V0QWJ4_PSEPJ
biological_process	GO:0008033	tRNA processing	5	7	0.714286	0.990972	0.0226587	1	0.96	A0A0V0QES7_PSEPJ	A0A0V0QY80_PSEPJ	A0A0V0QFV2_PSEPJ	A0A0V0QF12_PSEPJ	A0A0V0QP91_PSEPJ
biological_process	GO:1901673	regulation of mitotic spindle assembly	4	4	1	1	0.0226749	1	0.986	A0A0V0QSU9_PSEPJ	A0A0V0R345_PSEPJ	A0A0V0QXB9_PSEPJ	A0A0V0QUG9_PSEPJ
biological_process	GO:0006139	nucleobase-containing compound metabolic process	9	14	0.642857	0.980532	0.0250227	1	0.99	A0A0V0QTW7_PSEPJ	A0A0V0QD37_PSEPJ	A0A0V0QZT8_PSEPJ	A0A0V0QF23_PSEPJ	A0A0V0R685_PSEPJ	A0A0V0R7C0_PSEPJ	A0A0V0QLW4_PSEPJ	A0A0V0QWL8_PSEPJ	A0A0V0QG58_PSEPJ
biological_process	GO:0006888	endoplasmic reticulum to Golgi vesicle-mediated transport	8	10	0.8	0.995392	0.023978	1	0.99	A0A0V0R5X8_PSEPJ	A0A0V0QJE2_PSEPJ	A0A0V0R4Y0_PSEPJ	A0A0V0QC93_PSEPJ	A0A0V0QUM9_PSEPJ	A0A0V0QUW2_PSEPJ	A0A0V0QSL6_PSEPJ	A0A0V0R1R4_PSEPJ
biological_process	GO:0006400	tRNA modification	3	4	0.75	0.991531	0.0272067	1	0.994	A0A0V0QPI4_PSEPJ	A0A0V0Q9U6_PSEPJ	A0A0V0R1N0_PSEPJ
biological_process	GO:0006869	lipid transport	1	3	0.333333	0.992124	0.0272783	1	0.995	A0A0V0QWJ7_PSEPJ
biological_process	GO:0015031	protein transport	22	43	0.511628	0.978723	0.0328324	1	0.996	A0A0V0QNA2_PSEPJ	A0A0V0QKM6_PSEPJ	A0A0V0QFY0_PSEPJ	A0A0V0QL73_PSEPJ	A0A0V0R6B9_PSEPJ	A0A0V0QEV3_PSEPJ	A0A0V0R7N2_PSEPJ	A0A0V0R8M4_PSEPJ	A0A0V0QZ04_PSEPJ	A0A0V0QL56_PSEPJ	A0A0V0QDF5_PSEPJ	A0A0V0QTB7_PSEPJ	A0A0V0QJF9_PSEPJ	A0A0V0R7C1_PSEPJ	A0A0V0R7A3_PSEPJ	A0A0V0R992_PSEPJ	A0A0V0QCA7_PSEPJ	A0A0V0R0V8_PSEPJ	A0A0V0QKU1_PSEPJ	A0A0V0R922_PSEPJ	A0A0V0R635_PSEPJ	A0A0V0QSL6_PSEPJ
biological_process	GO:0043412	macromolecule modification	1	1	1	0.974301	0.0344446	1	0.996	A0A0V0QFV2_PSEPJ
biological_process	GO:0034470	ncRNA processing	1	1	1	0.979102	0.0348286	1	0.996	A0A0V0QAS2_PSEPJ
biological_process	GO:0016579	protein deubiquitination	20	37	0.540541	0.980305	0.0419951	1	0.998	A0A0V0QWS1_PSEPJ	A0A0V0QKR6_PSEPJ	A0A0V0R861_PSEPJ	A0A0V0QNT3_PSEPJ	A0A0V0QIR7_PSEPJ	A0A0V0R438_PSEPJ	A0A0V0QDE8_PSEPJ	A0A0V0QRX1_PSEPJ	A0A0V0QCA4_PSEPJ	A0A0V0QBI6_PSEPJ	A0A0V0QHA7_PSEPJ	A0A0V0QJV1_PSEPJ	A0A0V0QRR4_PSEPJ	A0A0V0QRR5_PSEPJ	A0A0V0QPL4_PSEPJ	A0A0V0QSH0_PSEPJ	A0A0V0QD41_PSEPJ	A0A0V0QKA2_PSEPJ	A0A0V0QU96_PSEPJ	A0A0V0QFE9_PSEPJ
biological_process	GO:0006725	cellular aromatic compound metabolic process	0	3	0	0.966555	0.0419354	1	0.998
biological_process	GO:0006338	chromatin remodeling	5	7	0.714286	0.99304	0.0427431	1	0.999	A0A0V0QB21_PSEPJ	A0A0V0R6X2_PSEPJ	A0A0V0QC68_PSEPJ	A0A0V0QB85_PSEPJ	A0A0V0R2W9_PSEPJ
biological_process	GO:0000902	cell morphogenesis	3	4	0.75	0.99304	0.0427431	1	0.999	A0A0V0QTC5_PSEPJ	A0A0V0Q9T8_PSEPJ	A0A0V0QTR9_PSEPJ
biological_process	GO:0006511	ubiquitin-dependent protein catabolic process	24	53	0.45283	0.844236	0.220404	1	1	A0A0V0QWS1_PSEPJ	A0A0V0QKR6_PSEPJ	A0A0V0Q9N8_PSEPJ	A0A0V0R861_PSEPJ	A0A0V0QFN3_PSEPJ	A0A0V0QNT3_PSEPJ	A0A0V0QIR7_PSEPJ	A0A0V0R438_PSEPJ	A0A0V0QDE8_PSEPJ	A0A0V0QRX1_PSEPJ	A0A0V0QFH2_PSEPJ	A0A0V0QCA4_PSEPJ	A0A0V0QN28_PSEPJ	A0A0V0QBI6_PSEPJ	A0A0V0QJV1_PSEPJ	A0A0V0QRR4_PSEPJ	A0A0V0QTZ1_PSEPJ	A0A0V0QSH0_PSEPJ	A0A0V0QD41_PSEPJ	A0A0V0QWL9_PSEPJ	A0A0V0QFP1_PSEPJ	A0A0V0QKA2_PSEPJ	A0A0V0QU96_PSEPJ	A0A0V0QFE9_PSEPJ
biological_process	GO:0006886	intracellular protein transport	23	45	0.511111	0.896899	0.150631	1	1	A0A0V0QPY8_PSEPJ	A0A0V0QHW3_PSEPJ	A0A0V0QNL9_PSEPJ	A0A0V0QPZ9_PSEPJ	A0A0V0QLW2_PSEPJ	A0A0V0QJU3_PSEPJ	A0A0V0R6K0_PSEPJ	A0A0V0R5X8_PSEPJ	A0A0V0QJE2_PSEPJ	A0A0V0QD52_PSEPJ	A0A0V0QC93_PSEPJ	A0A0V0QUW2_PSEPJ	A0A0V0R9B1_PSEPJ	A0A0V0QAI9_PSEPJ	A0A0V0QI45_PSEPJ	A0A0V0R9N0_PSEPJ	A0A0V0QFN2_PSEPJ	A0A0V0QYP5_PSEPJ	A0A0V0QAQ0_PSEPJ	A0A0V0Q9T2_PSEPJ	A0A0V0Q875_PSEPJ	A0A0V0R8P4_PSEPJ	A0A0V0R1R4_PSEPJ
biological_process	GO:0006629	lipid metabolic process	21	55	0.381818	0.157686	0.881055	1	1	A0A0V0QCU9_PSEPJ	A0A0V0QBQ8_PSEPJ	A0A0V0Q827_PSEPJ	A0A0V0Q8U4_PSEPJ	A0A0V0R6P7_PSEPJ	A0A0V0QJU6_PSEPJ	A0A0V0R8F3_PSEPJ	A0A0V0QY93_PSEPJ	A0A0V0QRG2_PSEPJ	A0A0V0QCL0_PSEPJ	A0A0V0QD83_PSEPJ	A0A0V0QTF1_PSEPJ	A0A0V0QVH0_PSEPJ	A0A0V0R7F3_PSEPJ	A0A0V0QYN2_PSEPJ	A0A0V0QZM3_PSEPJ	A0A0V0QZM5_PSEPJ	A0A0V0QIG3_PSEPJ	A0A0V0QMM5_PSEPJ	A0A0V0QZI9_PSEPJ	A0A0V0R0I8_PSEPJ
biological_process	GO:0006281	DNA repair	19	36	0.527778	0.940991	0.0936946	1	1	A0A0V0QF69_PSEPJ	A0A0V0R117_PSEPJ	A0A0V0QJV5_PSEPJ	A0A0V0R376_PSEPJ	A0A0V0QX24_PSEPJ	A0A0V0QUE4_PSEPJ	A0A0V0QEH0_PSEPJ	A0A0V0QRZ0_PSEPJ	A0A0V0QBJ0_PSEPJ	A0A0V0QA07_PSEPJ	A0A0V0R0U1_PSEPJ	A0A0V0R1S3_PSEPJ	A0A0V0QPC8_PSEPJ	A0A0V0QZ54_PSEPJ	A0A0V0QB85_PSEPJ	A0A0V0R218_PSEPJ	A0A0V0QVB9_PSEPJ	A0A0V0QEJ9_PSEPJ	A0A0V0R2W9_PSEPJ
biological_process	GO:0006364	rRNA processing	18	40	0.45	0.763551	0.330661	1	1	A0A0V0QPE7_PSEPJ	A0A0V0QBI2_PSEPJ	A0A0V0QS33_PSEPJ	A0A0V0R7P6_PSEPJ	A0A0V0QS72_PSEPJ	A0A0V0R1H9_PSEPJ	A0A0V0R3T9_PSEPJ	A0A0V0QFV2_PSEPJ	A0A0V0R9C9_PSEPJ	A0A0V0QSE8_PSEPJ	A0A0V0QC95_PSEPJ	A0A0V0QY33_PSEPJ	A0A0V0QDU7_PSEPJ	A0A0V0QG65_PSEPJ	A0A0V0R032_PSEPJ	A0A0V0QR47_PSEPJ	A0A0V0R2A3_PSEPJ	A0A0V0QMM6_PSEPJ
biological_process	GO:0005975	carbohydrate metabolic process	17	57	0.298246	0.034062	0.979898	0.989	1	A0A0V0QIF8_PSEPJ	A0A0V0QZ71_PSEPJ	A0A0V0QX52_PSEPJ	A0A0V0R3N3_PSEPJ	A0A0V0R946_PSEPJ	A0A0V0R5C4_PSEPJ	A0A0V0QJ69_PSEPJ	A0A0V0QG18_PSEPJ	A0A0V0QRG2_PSEPJ	A0A0V0QLZ6_PSEPJ	A0A0V0QSF9_PSEPJ	A0A0V0R996_PSEPJ	A0A0V0QF76_PSEPJ	A0A0V0QEI3_PSEPJ	A0A0V0QK83_PSEPJ	A0A0V0QSP8_PSEPJ	A0A0V0QCW2_PSEPJ
biological_process	GO:0006397	mRNA processing	14	23	0.608696	0.872252	0.187758	1	1	A0A0V0QCB8_PSEPJ	A0A0V0QDG7_PSEPJ	A0A0V0R3M0_PSEPJ	A0A0V0QIN9_PSEPJ	A0A0V0QKW9_PSEPJ	A0A0V0QWZ4_PSEPJ	A0A0V0QRU1_PSEPJ	A0A0V0QGU0_PSEPJ	A0A0V0R2P2_PSEPJ	A0A0V0R8F2_PSEPJ	A0A0V0QQW8_PSEPJ	A0A0V0R8K3_PSEPJ	A0A0V0R4C6_PSEPJ	A0A0V0QPT1_PSEPJ
biological_process	GO:0006412	translation	13	94	0.138298	3.54279e-07	1	0	1	A0A0V0QBZ4_PSEPJ	A0A0V0Q952_PSEPJ	A0A0V0QH46_PSEPJ	A0A0V0QPV8_PSEPJ	A0A0V0QFD9_PSEPJ	A0A0V0QXC4_PSEPJ	A0A0V0QN22_PSEPJ	A0A0V0QQD0_PSEPJ	A0A0V0QU00_PSEPJ	A0A0V0R7S2_PSEPJ	A0A0V0QDX0_PSEPJ	A0A0V0R174_PSEPJ	A0A0V0Q885_PSEPJ
biological_process	GO:0035556	intracellular signal transduction	12	21	0.571429	0.955546	0.0723842	1	1	A0A0V0R323_PSEPJ	A0A0V0QVY5_PSEPJ	A0A0V0R5W4_PSEPJ	A0A0V0Q7J4_PSEPJ	A0A0V0QX96_PSEPJ	A0A0V0QT34_PSEPJ	A0A0V0R2K0_PSEPJ	A0A0V0QLI0_PSEPJ	A0A0V0R327_PSEPJ	A0A0V0QCX9_PSEPJ	A0A0V0R8K3_PSEPJ	A0A0V0QX79_PSEPJ
biological_process	GO:0006260	DNA replication	12	32	0.375	0.735678	0.37288	1	1	A0A0V0QBM9_PSEPJ	A0A0V0Q831_PSEPJ	A0A0V0QRZ0_PSEPJ	A0A0V0QL12_PSEPJ	A0A0V0R1M1_PSEPJ	A0A0V0R9N3_PSEPJ	A0A0V0R5M4_PSEPJ	A0A0V0QSB2_PSEPJ	A0A0V0QZ54_PSEPJ	A0A0V0QYH9_PSEPJ	A0A0V0QTJ5_PSEPJ	A0A0V0QZL4_PSEPJ
biological_process	GO:0006457	protein folding	10	45	0.222222	0.00630555	0.997557	0.459	1	A0A0V0QQD1_PSEPJ	A0A0V0R3I7_PSEPJ	A0A0V0QKW1_PSEPJ	A0A0V0R0Y6_PSEPJ	A0A0V0QIP7_PSEPJ	A0A0V0QNZ3_PSEPJ	A0A0V0QKB2_PSEPJ	A0A0V0R112_PSEPJ	A0A0V0QD36_PSEPJ	A0A0V0QIP2_PSEPJ
biological_process	GO:0006355	regulation of transcription, DNA-templated	9	17	0.529412	0.952464	0.0937741	1	1	A0A0V0QFG0_PSEPJ	A0A0V0QH89_PSEPJ	A0A0V0QW57_PSEPJ	A0A0V0Q8C7_PSEPJ	A0A0V0QBX4_PSEPJ	A0A0V0R1U9_PSEPJ	A0A0V0QFQ1_PSEPJ	A0A0V0QFW7_PSEPJ	A0A0V0QIC4_PSEPJ
biological_process	GO:0006749	glutathione metabolic process	8	25	0.32	0.216531	0.884141	1	1	A0A0V0QB23_PSEPJ	A0A0V0QQ70_PSEPJ	A0A0V0QVN8_PSEPJ	A0A0V0QQX6_PSEPJ	A0A0V0R7J5_PSEPJ	A0A0V0Q9Y2_PSEPJ	A0A0V0QC97_PSEPJ	A0A0V0QSR4_PSEPJ
biological_process	GO:0000398	mRNA splicing, via spliceosome	8	24	0.333333	0.25442	0.840267	1	1	A0A0V0QGX3_PSEPJ	A0A0V0QJ20_PSEPJ	A0A0V0QIY9_PSEPJ	A0A0V0QQ24_PSEPJ	A0A0V0QL13_PSEPJ	A0A0V0QJP0_PSEPJ	A0A0V0QNR8_PSEPJ	A0A0V0R0L8_PSEPJ
biological_process	GO:0000160	phosphorelay signal transduction system	8	17	0.470588	0.828661	0.322524	1	1	A0A0V0QXJ5_PSEPJ	A0A0V0Q8L5_PSEPJ	A0A0V0QS98_PSEPJ	A0A0V0QAM1_PSEPJ	A0A0V0QKS2_PSEPJ	A0A0V0QSY1_PSEPJ	A0A0V0QJ31_PSEPJ	A0A0V0R8G8_PSEPJ
biological_process	GO:0006351	transcription, DNA-templated	7	23	0.304348	0.538191	0.557752	1	1	A0A0V0RA95_PSEPJ	A0A0V0QK61_PSEPJ	A0A0V0R4E0_PSEPJ	A0A0V0Q8D7_PSEPJ	A0A0V0QMZ9_PSEPJ	A0A0V0R2W9_PSEPJ	A0A0V0R1Z1_PSEPJ
biological_process	GO:0007155	cell adhesion	7	20	0.35	0.457454	0.716356	1	1	A0A0V0R9X2_PSEPJ	A0A0V0QGK3_PSEPJ	A0A0V0QWD4_PSEPJ	A0A0V0QD34_PSEPJ	A0A0V0QL21_PSEPJ	A0A0V0QAB3_PSEPJ	A0A0V0QW01_PSEPJ
biological_process	GO:0032259	methylation	7	21	0.333333	0.697285	0.422306	1	1	A0A0V0QPE7_PSEPJ	A0A0V0QKW3_PSEPJ	A0A0V0QVT3_PSEPJ	A0A0V0QT69_PSEPJ	A0A0V0QXC4_PSEPJ	A0A0V0QQD8_PSEPJ	A0A0V0R4P2_PSEPJ
biological_process	GO:0051301	cell division	7	13	0.538462	0.952124	0.129128	1	1	A0A0V0QPR8_PSEPJ	A0A0V0Q8P8_PSEPJ	A0A0V0R705_PSEPJ	A0A0V0Q853_PSEPJ	A0A0V0R6A0_PSEPJ	A0A0V0QQJ5_PSEPJ	A0A0V0QUD9_PSEPJ
biological_process	GO:0009190	cyclic nucleotide biosynthetic process	7	11	0.636364	0.976022	0.0853434	1	1	A0A0V0R5W4_PSEPJ	A0A0V0Q7J4_PSEPJ	A0A0V0QX96_PSEPJ	A0A0V0R2K0_PSEPJ	A0A0V0R327_PSEPJ	A0A0V0QCX9_PSEPJ	A0A0V0R8K3_PSEPJ
biological_process	GO:0060271	cilium assembly	7	18	0.388889	0.924092	0.133785	1	1	A0A0V0R1B1_PSEPJ	A0A0V0R9J9_PSEPJ	A0A0V0R1P3_PSEPJ	A0A0V0QQX0_PSEPJ	A0A0V0QDI0_PSEPJ	A0A0V0QZ78_PSEPJ	A0A0V0QSF3_PSEPJ
biological_process	GO:0006464	cellular protein modification process	6	15	0.4	0.846687	0.188742	1	1	A0A0V0QKV3_PSEPJ	A0A0V0R4P7_PSEPJ	A0A0V0QW12_PSEPJ	A0A0V0R9Q2_PSEPJ	A0A0V0R283_PSEPJ	A0A0V0R635_PSEPJ
biological_process	GO:0006357	regulation of transcription by RNA polymerase II	6	11	0.545455	0.920659	0.186027	1	1	A0A0V0QC35_PSEPJ	A0A0V0QBC2_PSEPJ	A0A0V0QCA6_PSEPJ	A0A0V0R1E8_PSEPJ	A0A0V0QDP3_PSEPJ	A0A0V0R4D9_PSEPJ
biological_process	GO:0046854	phosphatidylinositol phosphate biosynthetic process	6	10	0.6	0.953707	0.147076	1	1	A0A0V0QW60_PSEPJ	A0A0V0QWG7_PSEPJ	A0A0V0QTN7_PSEPJ	A0A0V0QDM5_PSEPJ	A0A0V0QZD8_PSEPJ	A0A0V0QSR7_PSEPJ
biological_process	GO:0048015	phosphatidylinositol-mediated signaling	6	11	0.545455	0.914657	0.221156	1	1	A0A0V0QW60_PSEPJ	A0A0V0QWG7_PSEPJ	A0A0V0QTN7_PSEPJ	A0A0V0QDM5_PSEPJ	A0A0V0QZD8_PSEPJ	A0A0V0QSR7_PSEPJ
biological_process	GO:0006914	autophagy	6	12	0.5	0.870872	0.275875	1	1	A0A0V0R4X3_PSEPJ	A0A0V0QL56_PSEPJ	A0A0V0QFZ6_PSEPJ	A0A0V0QJF9_PSEPJ	A0A0V0R922_PSEPJ	A0A0V0QB39_PSEPJ
biological_process	GO:0009058	biosynthetic process	6	22	0.272727	2.68151e-07	1	0	1	A0A0V0QM81_PSEPJ	A0A0V0QTN9_PSEPJ	A0A0V0QC55_PSEPJ	A0A0V0Q8S1_PSEPJ	A0A0V0QRZ4_PSEPJ	A0A0V0Q7T6_PSEPJ
biological_process	GO:0042254	ribosome biogenesis	6	19	0.315789	0.632787	0.457656	1	1	A0A0V0QBI4_PSEPJ	A0A0V0QL15_PSEPJ	A0A0V0QDK9_PSEPJ	A0A0V0R9H8_PSEPJ	A0A0V0QXS9_PSEPJ	A0A0V0R875_PSEPJ
biological_process	GO:0001510	RNA methylation	6	10	0.6	0.917302	0.202501	1	1	A0A0V0QFH3_PSEPJ	A0A0V0R263_PSEPJ	A0A0V0R449_PSEPJ	A0A0V0QAS2_PSEPJ	A0A0V0R875_PSEPJ	A0A0V0Q9J1_PSEPJ
biological_process	GO:0006325	chromatin organization	5	10	0.5	0.906226	0.167091	1	1	A0A0V0R0T9_PSEPJ	A0A0V0QMD2_PSEPJ	A0A0V0QEF9_PSEPJ	A0A0V0QMZ9_PSEPJ	A0A0V0QY10_PSEPJ
biological_process	GO:0016042	lipid catabolic process	5	11	0.454545	0.521618	0.690869	1	1	A0A0V0Q958_PSEPJ	A0A0V0R209_PSEPJ	A0A0V0R5U5_PSEPJ	A0A0V0QX79_PSEPJ	A0A0V0QHW6_PSEPJ
biological_process	GO:0006310	DNA recombination	5	8	0.625	0.952263	0.137992	1	1	A0A0V0QJV5_PSEPJ	A0A0V0R690_PSEPJ	A0A0V0QIM7_PSEPJ	A0A0V0QZ54_PSEPJ	A0A0V0R3H2_PSEPJ
biological_process	GO:0006031	chitin biosynthetic process	5	7	0.714286	0.984094	0.0851827	1	1	A0A0V0QS23_PSEPJ	A0A0V0Q8A3_PSEPJ	A0A0V0QVE4_PSEPJ	A0A0V0QVN7_PSEPJ	A0A0V0QAI6_PSEPJ
biological_process	GO:0002098	tRNA wobble uridine modification	5	9	0.555556	0.913394	0.242552	1	1	A0A0V0R555_PSEPJ	A0A0V0R2H1_PSEPJ	A0A0V0Q7S4_PSEPJ	A0A0V0QA89_PSEPJ	A0A0V0QUZ9_PSEPJ
biological_process	GO:0051726	regulation of cell cycle	5	5	1	0.984627	0.0459872	1	1	A0A0V0QBC2_PSEPJ	A0A0V0QH89_PSEPJ	A0A0V0QDP3_PSEPJ	A0A0V0QFW7_PSEPJ	A0A0V0QIC4_PSEPJ
biological_process	GO:0016567	protein ubiquitination	5	14	0.357143	0.507544	0.647868	1	1	A0A0V0R0H3_PSEPJ	A0A0V0QH40_PSEPJ	A0A0V0QZ87_PSEPJ	A0A0V0QWL9_PSEPJ	A0A0V0QLS6_PSEPJ
biological_process	GO:0060285	cilium-dependent cell motility	5	8	0.625	0.952263	0.137992	1	1	A0A0V0QYB0_PSEPJ	A0A0V0QFV8_PSEPJ	A0A0V0R299_PSEPJ	A0A0V0QHI1_PSEPJ	A0A0V0QA36_PSEPJ
biological_process	GO:0001522	pseudouridine synthesis	5	9	0.555556	0.976022	0.0853434	1	1	A0A0V0R7K0_PSEPJ	A0A0V0QF12_PSEPJ	A0A0V0QG65_PSEPJ	A0A0V0QR47_PSEPJ	A0A0V0QZ89_PSEPJ
biological_process	GO:0055085	transmembrane transport	4	20	0.2	0.00392838	0.998655	0.319	1	A0A0V0R9Q9_PSEPJ	A0A0V0QFY9_PSEPJ	A0A0V0QYL8_PSEPJ	A0A0V0R7T1_PSEPJ
biological_process	GO:0043161	proteasome-mediated ubiquitin-dependent protein catabolic process	4	8	0.5	0.529283	0.655522	1	1	A0A0V0R6X8_PSEPJ	A0A0V0QQC1_PSEPJ	A0A0V0QPP8_PSEPJ	A0A0V0R4P5_PSEPJ
biological_process	GO:0030163	protein catabolic process	4	11	0.363636	0.652992	0.428158	1	1	A0A0V0QZL6_PSEPJ	A0A0V0QBV4_PSEPJ	A0A0V0QXV7_PSEPJ	A0A0V0R6E2_PSEPJ
biological_process	GO:0036158	outer dynein arm assembly	4	6	0.666667	0.964301	0.163337	1	1	A0A0V0QY41_PSEPJ	A0A0V0QM80_PSEPJ	A0A0V0QNA1_PSEPJ	A0A0V0R408_PSEPJ
biological_process	GO:0032012	regulation of ARF protein signal transduction	4	5	0.8	0.991218	0.0782452	1	1	A0A0V0QXJ9_PSEPJ	A0A0V0QL19_PSEPJ	A0A0V0R8Y1_PSEPJ	A0A0V0R697_PSEPJ
biological_process	GO:0046856	phosphatidylinositol dephosphorylation	4	6	0.666667	0.964301	0.163337	1	1	A0A0V0QX60_PSEPJ	A0A0V0R983_PSEPJ	A0A0V0QRH2_PSEPJ	A0A0V0QE67_PSEPJ
biological_process	GO:0043666	regulation of phosphoprotein phosphatase activity	4	7	0.571429	0.957257	0.155915	1	1	A0A0V0QJM2_PSEPJ	A0A0V0R1M4_PSEPJ	A0A0V0QM06_PSEPJ	A0A0V0QD62_PSEPJ
biological_process	GO:0006605	protein targeting	4	6	0.666667	0.312949	0.818607	1	1	A0A0V0QR31_PSEPJ	A0A0V0QQJ2_PSEPJ	A0A0V0R5Y0_PSEPJ	A0A0V0QQA3_PSEPJ
biological_process	GO:0008380	RNA splicing	4	11	0.363636	0.252566	0.832183	1	1	A0A0V0R3M0_PSEPJ	A0A0V0QIN9_PSEPJ	A0A0V0R8K3_PSEPJ	A0A0V0QPT1_PSEPJ
biological_process	GO:0007034	vacuolar transport	4	6	0.666667	0.974114	0.0826984	1	1	A0A0V0QLJ0_PSEPJ	A0A0V0R8R2_PSEPJ	A0A0V0R3L5_PSEPJ	A0A0V0QAZ8_PSEPJ
biological_process	GO:0016226	iron-sulfur cluster assembly	3	13	0.230769	0.142253	0.952869	1	1	A0A0V0QBI0_PSEPJ	A0A0V0QF69_PSEPJ	A0A0V0R597_PSEPJ
biological_process	GO:0034227	tRNA thio-modification	3	4	0.75	0.977325	0.165973	1	1	A0A0V0R555_PSEPJ	A0A0V0R2H1_PSEPJ	A0A0V0R7U3_PSEPJ
biological_process	GO:0070286	axonemal dynein complex assembly	3	6	0.5	0.917302	0.202501	1	1	A0A0V0QVX7_PSEPJ	A0A0V0QYB0_PSEPJ	A0A0V0Q771_PSEPJ
biological_process	GO:0071555	cell wall organization	3	5	0.6	0.921755	0.297565	1	1	A0A0V0QSM7_PSEPJ	A0A0V0R8K8_PSEPJ	A0A0V0Q9S7_PSEPJ
biological_process	GO:0000387	spliceosomal snRNP assembly	3	5	0.6	0.836663	0.431794	1	1	A0A0V0R9A6_PSEPJ	A0A0V0Q7Y3_PSEPJ	A0A0V0R3L1_PSEPJ
biological_process	GO:0016559	peroxisome fission	3	5	0.6	0.921755	0.297565	1	1	A0A0V0Q955_PSEPJ	A0A0V0QDL4_PSEPJ	A0A0V0QHD9_PSEPJ
biological_process	GO:0045292	mRNA cis splicing, via spliceosome	3	6	0.5	0.914817	0.267543	1	1	A0A0V0QUS0_PSEPJ	A0A0V0R9A6_PSEPJ	A0A0V0QMQ9_PSEPJ
biological_process	GO:0036159	inner dynein arm assembly	3	5	0.6	0.921755	0.297565	1	1	A0A0V0QY41_PSEPJ	A0A0V0QNA1_PSEPJ	A0A0V0R408_PSEPJ
biological_process	GO:0006897	endocytosis	3	4	0.75	0.991218	0.0782452	1	1	A0A0V0QM70_PSEPJ	A0A0V0QGN0_PSEPJ	A0A0V0R1H2_PSEPJ
biological_process	GO:0006606	protein import into nucleus	3	8	0.375	0.620829	0.660468	1	1	A0A0V0QGV2_PSEPJ	A0A0V0QGZ3_PSEPJ	A0A0V0QBB1_PSEPJ
biological_process	GO:0006099	tricarboxylic acid cycle	3	15	0.2	0.105187	0.967383	1	1	A0A0V0R050_PSEPJ	A0A0V0QRX3_PSEPJ	A0A0V0QS99_PSEPJ
biological_process	GO:0032264	IMP salvage	3	3	1	1	0.0584995	1	1	A0A0V0Q991_PSEPJ	A0A0V0QG62_PSEPJ	A0A0V0QF90_PSEPJ
biological_process	GO:0006166	purine ribonucleoside salvage	3	4	0.75	0.977325	0.165973	1	1	A0A0V0Q991_PSEPJ	A0A0V0QG62_PSEPJ	A0A0V0QF90_PSEPJ
biological_process	GO:0034765	regulation of ion transmembrane transport	3	6	0.5	0.836663	0.431794	1	1	A0A0V0QMJ2_PSEPJ	A0A0V0QJL2_PSEPJ	A0A0V0QQU7_PSEPJ
biological_process	GO:0006265	DNA topological change	3	8	0.375	0.620829	0.660468	1	1	A0A0V0QMC9_PSEPJ	A0A0V0QDE0_PSEPJ	A0A0V0R2J0_PSEPJ
biological_process	GO:0009117	nucleotide metabolic process	3	4	0.75	0.139327	0.910054	1	1	A0A0V0R971_PSEPJ	A0A0V0QT09_PSEPJ	A0A0V0QRD3_PSEPJ
biological_process	GO:0006890	retrograde vesicle-mediated transport, Golgi to endoplasmic reticulum	3	4	0.75	0.977325	0.165973	1	1	A0A0V0QZ04_PSEPJ	A0A0V0R4Y0_PSEPJ	A0A0V0R0V8_PSEPJ
biological_process	GO:0017038	protein import	3	4	0.75	0.565308	0.636747	1	1	A0A0V0QQJ2_PSEPJ	A0A0V0R5Y0_PSEPJ	A0A0V0QQA3_PSEPJ
biological_process	GO:0009740	gibberellic acid mediated signaling pathway	3	3	1	1	0.0584995	1	1	A0A0V0R5G2_PSEPJ	A0A0V0QFC7_PSEPJ	A0A0V0QYD1_PSEPJ
biological_process	GO:0006302	double-strand break repair	3	3	1	0.914817	0.267543	1	1	A0A0V0QHJ3_PSEPJ	A0A0V0QGV0_PSEPJ	A0A0V0QS63_PSEPJ
biological_process	GO:0006096	glycolytic process	3	12	0.25	0.249959	0.904235	1	1	A0A0V0R7W1_PSEPJ	A0A0V0R6Z8_PSEPJ	A0A0V0R1R1_PSEPJ
biological_process	GO:0008360	regulation of cell shape	3	4	0.75	0.977325	0.165973	1	1	A0A0V0QSM7_PSEPJ	A0A0V0R8K8_PSEPJ	A0A0V0Q9S7_PSEPJ
biological_process	GO:0035735	intraciliary transport involved in cilium assembly	3	3	1	1	0.0584995	1	1	A0A0V0R8Q3_PSEPJ	A0A0V0QP93_PSEPJ	A0A0V0QXC9_PSEPJ
biological_process	GO:0140021	mitochondrial ADP transmembrane transport	2	8	0.25	0.339532	0.881536	1	1	A0A0V0Q7U8_PSEPJ	A0A0V0QSS5_PSEPJ
biological_process	GO:1990544	mitochondrial ATP transmembrane transport	2	8	0.25	0.339532	0.881536	1	1	A0A0V0Q7U8_PSEPJ	A0A0V0QSS5_PSEPJ
biological_process	GO:0006782	protoporphyrinogen IX biosynthetic process	2	5	0.4	0.702435	0.643103	1	1	A0A0V0R6H0_PSEPJ	A0A0V0R9M2_PSEPJ
biological_process	GO:0071929	alpha-tubulin acetylation	2	2	1	1	0.15081	1	1	A0A0V0QL23_PSEPJ	A0A0V0QB59_PSEPJ
biological_process	GO:0048017	inositol lipid-mediated signaling	2	2	1	0.974114	0.0826984	1	1	A0A0V0Q958_PSEPJ	A0A0V0QHW6_PSEPJ
biological_process	GO:0006654	phosphatidic acid biosynthetic process	2	2	1	1	0.15081	1	1	A0A0V0Q958_PSEPJ	A0A0V0QHW6_PSEPJ
biological_process	GO:0006370	7-methylguanosine mRNA capping	2	3	0.666667	0.941501	0.335431	1	1	A0A0V0QPM0_PSEPJ	A0A0V0QUK7_PSEPJ
biological_process	GO:0007131	reciprocal meiotic recombination	2	4	0.5	0.834027	0.504888	1	1	A0A0V0QXG7_PSEPJ	A0A0V0QLT8_PSEPJ
biological_process	GO:0006289	nucleotide-excision repair	2	8	0.25	0.339532	0.881536	1	1	A0A0V0R6X8_PSEPJ	A0A0V0QUD5_PSEPJ
biological_process	GO:0005992	trehalose biosynthetic process	2	2	1	1	0.15081	1	1	A0A0V0QFW8_PSEPJ	A0A0V0QCP9_PSEPJ
biological_process	GO:0006333	chromatin assembly or disassembly	2	2	1	0.844085	0.379171	1	1	A0A0V0QL93_PSEPJ	A0A0V0QR05_PSEPJ
biological_process	GO:0006974	cellular response to DNA damage stimulus	2	3	0.666667	0.958399	0.0677557	1	1	A0A0V0R2L0_PSEPJ	A0A0V0R0F6_PSEPJ
biological_process	GO:0006633	fatty acid biosynthetic process	2	5	0.4	0.702435	0.643103	1	1	A0A0V0R2P6_PSEPJ	A0A0V0QMN7_PSEPJ
biological_process	GO:0043414	macromolecule methylation	2	4	0.5	0.894757	0.211056	1	1	A0A0V0QQ62_PSEPJ	A0A0V0QQI6_PSEPJ
biological_process	GO:0034314	Arp2/3 complex-mediated actin nucleation	2	5	0.4	0.702435	0.643103	1	1	A0A0V0QPZ0_PSEPJ	A0A0V0QLI4_PSEPJ
biological_process	GO:0019752	carboxylic acid metabolic process	2	5	0.4	0.000582278	0.99972	0.053	1	A0A0V0QIY0_PSEPJ	A0A0V0QIL1_PSEPJ
biological_process	GO:0035082	axoneme assembly	2	2	1	0.9731	0.0793412	1	1	A0A0V0R5J9_PSEPJ	A0A0V0QR66_PSEPJ
biological_process	GO:0060294	cilium movement involved in cell motility	2	4	0.5	0.834027	0.504888	1	1	A0A0V0R5J9_PSEPJ	A0A0V0QSF3_PSEPJ
biological_process	GO:0006807	nitrogen compound metabolic process	2	6	0.333333	0.0468934	0.961274	0.995	1	A0A0V0QW22_PSEPJ	A0A0V0QZR8_PSEPJ
biological_process	GO:0006895	Golgi to endosome transport	2	3	0.666667	0.941501	0.335431	1	1	A0A0V0QKM6_PSEPJ	A0A0V0QCA7_PSEPJ
biological_process	GO:0090263	positive regulation of canonical Wnt signaling pathway	2	3	0.666667	0.941501	0.335431	1	1	A0A0V0QIA5_PSEPJ	A0A0V0R5P3_PSEPJ
biological_process	GO:0006814	sodium ion transport	2	4	0.5	0.834027	0.504888	1	1	A0A0V0QX13_PSEPJ	A0A0V0QIX8_PSEPJ
biological_process	GO:0003341	cilium movement	2	6	0.333333	0.56458	0.676381	1	1	A0A0V0QM80_PSEPJ	A0A0V0QDI0_PSEPJ
biological_process	GO:0009408	response to heat	2	4	0.5	0.834027	0.504888	1	1	A0A0V0QQD1_PSEPJ	A0A0V0QKB2_PSEPJ
biological_process	GO:0006471	protein ADP-ribosylation	2	6	0.333333	0.568206	0.748758	1	1	A0A0V0QSP6_PSEPJ	A0A0V0QFU8_PSEPJ
biological_process	GO:0006744	ubiquinone biosynthetic process	2	7	0.285714	0.445019	0.826269	1	1	A0A0V0QKW3_PSEPJ	A0A0V0R422_PSEPJ
biological_process	GO:0006561	proline biosynthetic process	2	2	1	0.941501	0.335431	1	1	A0A0V0QUZ2_PSEPJ	A0A0V0QU94_PSEPJ
biological_process	GO:0006422	aspartyl-tRNA aminoacylation	2	2	1	1	0.15081	1	1	A0A0V0QZH2_PSEPJ	A0A0V0Q8A2_PSEPJ
biological_process	GO:0006623	protein targeting to vacuole	2	5	0.4	0.702435	0.643103	1	1	A0A0V0QEU3_PSEPJ	A0A0V0QKR2_PSEPJ
biological_process	GO:0006013	mannose metabolic process	2	2	1	1	0.15081	1	1	A0A0V0R5S7_PSEPJ	A0A0V0QNK1_PSEPJ
biological_process	GO:0006614	SRP-dependent cotranslational protein targeting to membrane	2	7	0.285714	0.445019	0.826269	1	1	A0A0V0QVM8_PSEPJ	A0A0V0QS46_PSEPJ
biological_process	GO:1904668	positive regulation of ubiquitin protein ligase activity	2	6	0.333333	0.568206	0.748758	1	1	A0A0V0QWM2_PSEPJ	A0A0V0R9F9_PSEPJ
biological_process	GO:0008610	lipid biosynthetic process	2	5	0.4	0.271129	0.808865	1	1	A0A0V0QLL1_PSEPJ	A0A0V0R7H7_PSEPJ
biological_process	GO:0009066	aspartate family amino acid metabolic process	2	2	1	0.470937	0.750041	1	1	A0A0V0QPJ7_PSEPJ	A0A0V0QR69_PSEPJ
biological_process	GO:0071596	ubiquitin-dependent protein catabolic process via the N-end rule pathway	2	4	0.5	0.834027	0.504888	1	1	A0A0V0R1V4_PSEPJ	A0A0V0QKI7_PSEPJ
biological_process	GO:0007205	protein kinase C-activating G protein-coupled receptor signaling pathway	2	5	0.4	0.702435	0.643103	1	1	A0A0V0QZP6_PSEPJ	A0A0V0QYV7_PSEPJ
biological_process	GO:0032049	cardiolipin biosynthetic process	2	2	1	1	0.15081	1	1	A0A0V0QZ57_PSEPJ	A0A0V0QX86_PSEPJ
biological_process	GO:0051560	mitochondrial calcium ion homeostasis	2	3	0.666667	0.941501	0.335431	1	1	A0A0V0QGB7_PSEPJ	A0A0V0R5P6_PSEPJ
biological_process	GO:0000209	protein polyubiquitination	2	3	0.666667	0.834027	0.504888	1	1	A0A0V0QQK5_PSEPJ	A0A0V0QIJ8_PSEPJ
biological_process	GO:0006418	tRNA aminoacylation for protein translation	2	4	0.5	0.172995	0.908031	1	1	A0A0V0QMA6_PSEPJ	A0A0V0R6I1_PSEPJ
biological_process	GO:0000467	exonucleolytic trimming to generate mature 3'-end of 5.8S rRNA from tricistronic rRNA transcript (SSU-rRNA, 5.8S rRNA, LSU-rRNA)	2	3	0.666667	0.941501	0.335431	1	1	A0A0V0QX63_PSEPJ	A0A0V0R502_PSEPJ
biological_process	GO:0019264	glycine biosynthetic process from serine	2	2	1	1	0.15081	1	1	A0A0V0QRY5_PSEPJ	A0A0V0QU63_PSEPJ
biological_process	GO:0035999	tetrahydrofolate interconversion	2	2	1	1	0.15081	1	1	A0A0V0QRY5_PSEPJ	A0A0V0QU63_PSEPJ
biological_process	GO:0006887	exocytosis	2	4	0.5	0.921755	0.297565	1	1	A0A0V0QD17_PSEPJ	A0A0V0QFU3_PSEPJ
biological_process	GO:0007020	microtubule nucleation	2	6	0.333333	0.568206	0.748758	1	1	A0A0V0QY99_PSEPJ	A0A0V0QZ72_PSEPJ
biological_process	GO:0006269	DNA replication, synthesis of RNA primer	2	2	1	1	0.15081	1	1	A0A0V0QIY9_PSEPJ	A0A0V0QRE7_PSEPJ
biological_process	GO:0043087	regulation of GTPase activity	2	3	0.666667	0.941501	0.335431	1	1	A0A0V0QM70_PSEPJ	A0A0V0QGN0_PSEPJ
biological_process	GO:0034453	microtubule anchoring	2	4	0.5	0.834027	0.504888	1	1	A0A0V0Q959_PSEPJ	A0A0V0QPC3_PSEPJ
biological_process	GO:0008152	metabolic process	2	2	1	5.12807e-05	0.999965	0.007	1	A0A0V0R4S1_PSEPJ	A0A0V0R2Y9_PSEPJ
biological_process	GO:0045454	cell redox homeostasis	2	6	0.333333	0.568206	0.748758	1	1	A0A0V0QRI7_PSEPJ	A0A0V0R735_PSEPJ
biological_process	GO:0006270	DNA replication initiation	2	5	0.4	0.702435	0.643103	1	1	A0A0V0QFR0_PSEPJ	A0A0V0R4X6_PSEPJ
biological_process	GO:0016024	CDP-diacylglycerol biosynthetic process	2	3	0.666667	0.941501	0.335431	1	1	A0A0V0QY44_PSEPJ	A0A0V0QX86_PSEPJ
biological_process	GO:0006862	nucleotide transport	2	3	0.666667	0.56458	0.676381	1	1	A0A0V0QYL8_PSEPJ	A0A0V0R7T1_PSEPJ
biological_process	GO:0031047	gene silencing by RNA	2	2	1	1	0.15081	1	1	A0A0V0QMN0_PSEPJ	A0A0V0R913_PSEPJ
biological_process	GO:0046314	phosphocreatine biosynthetic process	2	4	0.5	0.834027	0.504888	1	1	A0A0V0QX42_PSEPJ	A0A0V0QUI6_PSEPJ
biological_process	GO:0000027	ribosomal large subunit assembly	2	3	0.666667	0.941501	0.335431	1	1	A0A0V0QYH6_PSEPJ	A0A0V0QBU3_PSEPJ
biological_process	GO:0017183	peptidyl-diphthamide biosynthetic process from peptidyl-histidine	2	3	0.666667	0.941501	0.335431	1	1	A0A0V0QQD8_PSEPJ	A0A0V0R2Z8_PSEPJ
biological_process	GO:0031123	RNA 3'-end processing	2	2	1	0.957257	0.155915	1	1	A0A0V0QWZ4_PSEPJ	A0A0V0QQW8_PSEPJ
biological_process	GO:0043631	RNA polyadenylation	2	2	1	1	0.0584995	1	1	A0A0V0QWZ4_PSEPJ	A0A0V0QQW8_PSEPJ
biological_process	GO:0006383	transcription by RNA polymerase III	2	3	0.666667	0.834027	0.504888	1	1	A0A0V0QNT4_PSEPJ	A0A0V0QIF5_PSEPJ
biological_process	GO:0030433	ubiquitin-dependent ERAD pathway	1	5	0.2	0.356897	0.91475	1	1	A0A0V0QKV4_PSEPJ
biological_process	GO:1901564	organonitrogen compound metabolic process	1	2	0.5	3.16183e-07	1	0	1	A0A0V0R685_PSEPJ
biological_process	GO:0006352	DNA-templated transcription, initiation	1	8	0.125	0.142253	0.952869	1	1	A0A0V0R994_PSEPJ
biological_process	GO:0006414	translational elongation	1	2	0.5	0.69568	0.529063	1	1	A0A0V0R7S0_PSEPJ
biological_process	GO:0006090	pyruvate metabolic process	1	2	0.5	0.190063	0.923105	1	1	A0A0V0QAR7_PSEPJ
biological_process	GO:0008654	phospholipid biosynthetic process	1	8	0.125	0.449565	0.674411	1	1	A0A0V0QD89_PSEPJ
biological_process	GO:0061015	snRNA import into nucleus	1	1	1	1	0.388489	1	1	A0A0V0QM28_PSEPJ
biological_process	GO:0006979	response to oxidative stress	1	12	0.0833333	0.00643914	0.999395	0.471	1	A0A0V0QR85_PSEPJ
biological_process	GO:0032447	protein urmylation	1	2	0.5	0.84919	0.626169	1	1	A0A0V0R555_PSEPJ
biological_process	GO:0008299	isoprenoid biosynthetic process	1	6	0.166667	0.511534	0.746468	1	1	A0A0V0R422_PSEPJ
biological_process	GO:0006817	phosphate ion transport	1	4	0.25	0.356897	0.91475	1	1	A0A0V0QUD1_PSEPJ
biological_process	GO:0006646	phosphatidylethanolamine biosynthetic process	1	3	0.333333	0.664569	0.771537	1	1	A0A0V0Q9K2_PSEPJ
biological_process	GO:0007264	small GTPase mediated signal transduction	1	6	0.166667	0.778844	0.43542	1	1	A0A0V0R4L1_PSEPJ
biological_process	GO:0001682	tRNA 5'-leader removal	1	3	0.333333	0.664569	0.771537	1	1	A0A0V0QF86_PSEPJ
biological_process	GO:0030091	protein repair	1	3	0.333333	0.664569	0.771537	1	1	A0A0V0QR85_PSEPJ
biological_process	GO:0009435	NAD biosynthetic process	1	4	0.25	0.568206	0.748758	1	1	A0A0V0QH46_PSEPJ
biological_process	GO:0045727	positive regulation of translation	1	1	1	0.664569	0.771537	1	1	A0A0V0QH46_PSEPJ
biological_process	GO:0032957	inositol trisphosphate metabolic process	1	1	1	1	0.388489	1	1	A0A0V0QGY6_PSEPJ
biological_process	GO:0097428	protein maturation by iron-sulfur cluster transfer	1	2	0.5	0.834027	0.504888	1	1	A0A0V0QF69_PSEPJ
biological_process	GO:0072344	rescue of stalled ribosome	1	3	0.333333	0.664569	0.771537	1	1	A0A0V0QDB8_PSEPJ
biological_process	GO:0090090	negative regulation of canonical Wnt signaling pathway	1	1	1	1	0.388489	1	1	A0A0V0QVY4_PSEPJ
biological_process	GO:0017186	peptidyl-pyroglutamic acid biosynthetic process, using glutaminyl-peptide cyclotransferase	1	2	0.5	0.84919	0.626169	1	1	A0A0V0QRS5_PSEPJ
biological_process	GO:0006406	mRNA export from nucleus	1	4	0.25	0.356897	0.91475	1	1	A0A0V0QGU0_PSEPJ
biological_process	GO:0000079	regulation of cyclin-dependent protein serine/threonine kinase activity	1	6	0.166667	0.251242	0.947948	1	1	A0A0V0QDW4_PSEPJ
biological_process	GO:0030833	regulation of actin filament polymerization	1	4	0.25	0.411241	0.814058	1	1	A0A0V0QLI4_PSEPJ
biological_process	GO:0035721	intraciliary retrograde transport	1	2	0.5	0.84919	0.626169	1	1	A0A0V0QP93_PSEPJ
biological_process	GO:0006334	nucleosome assembly	1	5	0.2	0.568206	0.748758	1	1	A0A0V0Q7T5_PSEPJ
biological_process	GO:0006520	cellular amino acid metabolic process	1	10	0.1	0.00587306	0.997112	0.444	1	A0A0V0QEV9_PSEPJ
biological_process	GO:0030488	tRNA methylation	1	1	1	1	0.388489	1	1	A0A0V0R9M9_PSEPJ
biological_process	GO:0032515	negative regulation of phosphoprotein phosphatase activity	1	1	1	1	0.388489	1	1	A0A0V0QVG3_PSEPJ
biological_process	GO:0006955	immune response	1	1	1	1	0.388489	1	1	A0A0V0QDQ0_PSEPJ
biological_process	GO:0002224	toll-like receptor signaling pathway	1	1	1	1	0.388489	1	1	A0A0V0QDQ0_PSEPJ
biological_process	GO:0010923	negative regulation of phosphatase activity	1	1	1	1	0.15081	1	1	A0A0V0R6X2_PSEPJ
biological_process	GO:0072583	clathrin-dependent endocytosis	1	1	1	1	0.388489	1	1	A0A0V0QNL9_PSEPJ
biological_process	GO:0046513	ceramide biosynthetic process	1	2	0.5	0.84919	0.626169	1	1	A0A0V0QH53_PSEPJ
biological_process	GO:0043170	macromolecule metabolic process	1	2	0.5	0.571024	0.465072	1	1	A0A0V0QZR8_PSEPJ
biological_process	GO:0044238	primary metabolic process	1	2	0.5	0.00933926	0.992704	0.596	1	A0A0V0QZR8_PSEPJ
biological_process	GO:0044255	cellular lipid metabolic process	1	1	1	0.162068	0.889963	1	1	A0A0V0QQW2_PSEPJ
biological_process	GO:0000122	negative regulation of transcription by RNA polymerase II	1	1	1	1	0.388489	1	1	A0A0V0QD65_PSEPJ
biological_process	GO:0051017	actin filament bundle assembly	1	3	0.333333	0.664569	0.771537	1	1	A0A0V0QK40_PSEPJ
biological_process	GO:0006307	DNA dealkylation involved in DNA repair	1	3	0.333333	0.664569	0.771537	1	1	A0A0V0R8T4_PSEPJ
biological_process	GO:0035552	oxidative single-stranded DNA demethylation	1	3	0.333333	0.664569	0.771537	1	1	A0A0V0R8T4_PSEPJ
biological_process	GO:0048870	cell motility	1	2	0.5	0.952124	0.129128	1	1	A0A0V0QXR5_PSEPJ
biological_process	GO:0018344	protein geranylgeranylation	1	2	0.5	0.84919	0.626169	1	1	A0A0V0R605_PSEPJ
biological_process	GO:0043328	protein transport to vacuole involved in ubiquitin-dependent protein catabolic process via the multivesicular body sorting pathway	1	1	1	1	0.388489	1	1	A0A0V0QWI7_PSEPJ
biological_process	GO:0035608	protein deglutamylation	1	4	0.25	0.495112	0.860421	1	1	A0A0V0QKK4_PSEPJ
biological_process	GO:0006611	protein export from nucleus	1	1	1	1	0.388489	1	1	A0A0V0QGX4_PSEPJ
biological_process	GO:0042138	meiotic DNA double-strand break formation	1	1	1	1	0.388489	1	1	A0A0V0R0E8_PSEPJ
biological_process	GO:0006241	CTP biosynthetic process	1	3	0.333333	0.495112	0.860421	1	1	A0A0V0QGB0_PSEPJ
biological_process	GO:0006183	GTP biosynthetic process	1	3	0.333333	0.664569	0.771537	1	1	A0A0V0QGB0_PSEPJ
biological_process	GO:0006228	UTP biosynthetic process	1	3	0.333333	0.664569	0.771537	1	1	A0A0V0QGB0_PSEPJ
biological_process	GO:0006885	regulation of pH	1	5	0.2	0.356897	0.91475	1	1	A0A0V0QPY0_PSEPJ
biological_process	GO:0031116	positive regulation of microtubule polymerization	1	3	0.333333	0.664569	0.771537	1	1	A0A0V0QM69_PSEPJ
biological_process	GO:0002084	protein depalmitoylation	1	2	0.5	0.84919	0.626169	1	1	A0A0V0R7I9_PSEPJ
biological_process	GO:0010960	magnesium ion homeostasis	1	2	0.5	0.84919	0.626169	1	1	A0A0V0QY13_PSEPJ
biological_process	GO:0032511	late endosome to vacuole transport via multivesicular body sorting pathway	1	1	1	1	0.15081	1	1	A0A0V0QVC1_PSEPJ
biological_process	GO:0006417	regulation of translation	1	2	0.5	0.69568	0.529063	1	1	A0A0V0R7J9_PSEPJ
biological_process	GO:0007096	regulation of exit from mitosis	1	2	0.5	0.84919	0.626169	1	1	A0A0V0Q8P8_PSEPJ
biological_process	GO:0007023	post-chaperonin tubulin folding pathway	1	3	0.333333	0.664569	0.771537	1	1	A0A0V0QTR9_PSEPJ
biological_process	GO:0006421	asparaginyl-tRNA aminoacylation	1	1	1	1	0.388489	1	1	A0A0V0QDU2_PSEPJ
biological_process	GO:0071897	DNA biosynthetic process	1	3	0.333333	0.445019	0.826269	1	1	A0A0V0QZ54_PSEPJ
biological_process	GO:0051603	proteolysis involved in cellular protein catabolic process	1	8	0.125	0.683833	0.402307	1	1	A0A0V0QLI7_PSEPJ
biological_process	GO:0042073	intraciliary transport	1	3	0.333333	0.914817	0.267543	1	1	A0A0V0R1P3_PSEPJ
biological_process	GO:0032922	circadian regulation of gene expression	1	1	1	1	0.388489	1	1	A0A0V0QDF8_PSEPJ
biological_process	GO:0009452	7-methylguanosine RNA capping	1	3	0.333333	0.836663	0.431794	1	1	A0A0V0R449_PSEPJ
biological_process	GO:0030968	endoplasmic reticulum unfolded protein response	1	3	0.333333	0.664569	0.771537	1	1	A0A0V0R4C6_PSEPJ
biological_process	GO:0006839	mitochondrial transport	1	2	0.5	0.142253	0.952869	1	1	A0A0V0QMA3_PSEPJ
biological_process	GO:0009966	regulation of signal transduction	1	2	0.5	0.879325	0.251378	1	1	A0A0V0R910_PSEPJ
biological_process	GO:0007219	Notch signaling pathway	1	2	0.5	0.84919	0.626169	1	1	A0A0V0QH40_PSEPJ
biological_process	GO:0000463	maturation of LSU-rRNA from tricistronic rRNA transcript (SSU-rRNA, 5.8S rRNA, LSU-rRNA)	1	4	0.25	0.495112	0.860421	1	1	A0A0V0QNK5_PSEPJ
biological_process	GO:0006431	methionyl-tRNA aminoacylation	1	2	0.5	0.84919	0.626169	1	1	A0A0V0QX57_PSEPJ
biological_process	GO:0034356	NAD biosynthesis via nicotinamide riboside salvage pathway	1	2	0.5	0.84919	0.626169	1	1	A0A0V0QJJ6_PSEPJ
biological_process	GO:0000455	enzyme-directed rRNA pseudouridine synthesis	1	1	1	1	0.388489	1	1	A0A0V0QNB8_PSEPJ
biological_process	GO:0000469	cleavage involved in rRNA processing	1	2	0.5	0.921755	0.297565	1	1	A0A0V0QII8_PSEPJ
biological_process	GO:0042274	ribosomal small subunit biogenesis	1	1	1	0.664569	0.771537	1	1	A0A0V0QII8_PSEPJ
biological_process	GO:0006259	DNA metabolic process	1	1	1	0.969038	0.0487178	1	1	A0A0V0QRD2_PSEPJ
biological_process	GO:0070682	proteasome regulatory particle assembly	1	1	1	1	0.388489	1	1	A0A0V0R7E7_PSEPJ
biological_process	GO:0045859	regulation of protein kinase activity	1	2	0.5	0.339532	0.881536	1	1	A0A0V0R258_PSEPJ
biological_process	GO:0006206	pyrimidine nucleobase metabolic process	1	3	0.333333	0.445019	0.826269	1	1	A0A0V0QF37_PSEPJ
biological_process	GO:0006213	pyrimidine nucleoside metabolic process	1	3	0.333333	0.664569	0.771537	1	1	A0A0V0QF37_PSEPJ
biological_process	GO:0097720	calcineurin-mediated signaling	1	2	0.5	0.84919	0.626169	1	1	A0A0V0QDW0_PSEPJ
biological_process	GO:0006529	asparagine biosynthetic process	1	1	1	1	0.388489	1	1	A0A0V0QCH3_PSEPJ
biological_process	GO:0070897	transcription preinitiation complex assembly	1	1	1	1	0.388489	1	1	A0A0V0R5I7_PSEPJ
biological_process	GO:0032268	regulation of cellular protein metabolic process	1	1	1	0.449565	0.674411	1	1	A0A0V0R0W6_PSEPJ
biological_process	GO:0035518	histone H2A monoubiquitination	1	2	0.5	0.84919	0.626169	1	1	A0A0V0QKI2_PSEPJ
biological_process	GO:0006420	arginyl-tRNA aminoacylation	1	2	0.5	0.84919	0.626169	1	1	A0A0V0R0P1_PSEPJ
biological_process	GO:0018095	protein polyglutamylation	1	5	0.2	0.356897	0.91475	1	1	A0A0V0R507_PSEPJ
biological_process	GO:0010165	response to X-ray	1	1	1	1	0.388489	1	1	A0A0V0QH36_PSEPJ
biological_process	GO:0030001	metal ion transport	1	1	1	0.941501	0.335431	1	1	A0A0V0QB80_PSEPJ
biological_process	GO:0015671	oxygen transport	1	3	0.333333	0.664569	0.771537	1	1	A0A0V0QPT3_PSEPJ
biological_process	GO:0006893	Golgi to plasma membrane transport	1	2	0.5	0.84919	0.626169	1	1	A0A0V0QIQ2_PSEPJ
biological_process	GO:0019985	translesion synthesis	1	3	0.333333	0.664569	0.771537	1	1	A0A0V0R1C7_PSEPJ
biological_process	GO:0006729	tetrahydrobiopterin biosynthetic process	1	2	0.5	0.84919	0.626169	1	1	A0A0V0R0B0_PSEPJ
biological_process	GO:0006486	protein glycosylation	1	6	0.166667	0.118464	0.980613	1	1	A0A0V0QG36_PSEPJ
biological_process	GO:0042273	ribosomal large subunit biogenesis	1	2	0.5	0.757448	0.488466	1	1	A0A0V0R7C1_PSEPJ
biological_process	GO:0032469	endoplasmic reticulum calcium ion homeostasis	1	1	1	1	0.388489	1	1	A0A0V0QRY2_PSEPJ
biological_process	GO:0006261	DNA-dependent DNA replication	1	1	1	0.917302	0.202501	1	1	A0A0V0QH58_PSEPJ
biological_process	GO:0048856	anatomical structure development	1	3	0.333333	0.952263	0.137992	1	1	A0A0V0QQW9_PSEPJ
biological_process	GO:0007166	cell surface receptor signaling pathway	1	3	0.333333	0.913394	0.242552	1	1	A0A0V0QQW9_PSEPJ
biological_process	GO:0017196	N-terminal peptidyl-methionine acetylation	1	2	0.5	0.84919	0.626169	1	1	A0A0V0QM00_PSEPJ
biological_process	GO:0010506	regulation of autophagy	1	1	1	1	0.388489	1	1	A0A0V0QA86_PSEPJ
biological_process	GO:0007030	Golgi organization	1	1	1	1	0.388489	1	1	A0A0V0QTB7_PSEPJ
biological_process	GO:0009298	GDP-mannose biosynthetic process	1	2	0.5	0.84919	0.626169	1	1	A0A0V0QG18_PSEPJ
biological_process	GO:0016070	RNA metabolic process	1	2	0.5	0.958026	0.0546217	1	1	A0A0V0QDK4_PSEPJ
biological_process	GO:0016104	triterpenoid biosynthetic process	1	1	1	1	0.388489	1	1	A0A0V0QK42_PSEPJ
biological_process	GO:0101030	tRNA-guanine transglycosylation	1	2	0.5	0.84919	0.626169	1	1	A0A0V0QTX6_PSEPJ
biological_process	GO:0043486	histone exchange	1	1	1	1	0.388489	1	1	A0A0V0R1U9_PSEPJ
biological_process	GO:0030036	actin cytoskeleton organization	1	1	1	0.565308	0.636747	1	1	A0A0V0R7C1_PSEPJ
biological_process	GO:0000055	ribosomal large subunit export from nucleus	1	1	1	1	0.388489	1	1	A0A0V0R7C1_PSEPJ
biological_process	GO:0016925	protein sumoylation	1	2	0.5	0.84919	0.626169	1	1	A0A0V0QYA4_PSEPJ
biological_process	GO:0070973	protein localization to endoplasmic reticulum exit site	1	1	1	1	0.388489	1	1	A0A0V0QUW2_PSEPJ
biological_process	GO:0006084	acetyl-CoA metabolic process	1	1	1	0.568206	0.748758	1	1	A0A0V0QKV5_PSEPJ
biological_process	GO:0015936	coenzyme A metabolic process	1	1	1	0.356897	0.91475	1	1	A0A0V0QKV5_PSEPJ
biological_process	GO:0010142	farnesyl diphosphate biosynthetic process, mevalonate pathway	1	1	1	1	0.388489	1	1	A0A0V0QKV5_PSEPJ
biological_process	GO:0031297	replication fork processing	1	2	0.5	0.664569	0.771537	1	1	A0A0V0QA07_PSEPJ
biological_process	GO:0051013	microtubule severing	1	1	1	1	0.388489	1	1	A0A0V0QXL0_PSEPJ
biological_process	GO:0070072	vacuolar proton-transporting V-type ATPase complex assembly	1	1	1	1	0.388489	1	1	A0A0V0R4H2_PSEPJ
biological_process	GO:0006465	signal peptide processing	1	5	0.2	0.356897	0.91475	1	1	A0A0V0QIQ1_PSEPJ
biological_process	GO:0042176	regulation of protein catabolic process	1	3	0.333333	0.664569	0.771537	1	1	A0A0V0Q9P0_PSEPJ
biological_process	GO:0019303	D-ribose catabolic process	1	1	1	1	0.388489	1	1	A0A0V0R4Q4_PSEPJ
biological_process	GO:0009073	aromatic amino acid family biosynthetic process	1	3	0.333333	0.664569	0.771537	1	1	A0A0V0R1H8_PSEPJ
biological_process	GO:0030951	establishment or maintenance of microtubule cytoskeleton polarity	1	1	1	1	0.388489	1	1	A0A0V0QYM8_PSEPJ
biological_process	GO:0046785	microtubule polymerization	1	1	1	0.661973	0.588759	1	1	A0A0V0QYM8_PSEPJ
biological_process	GO:0006621	protein retention in ER lumen	1	2	0.5	0.84919	0.626169	1	1	A0A0V0R992_PSEPJ
biological_process	GO:0007015	actin filament organization	1	1	1	0.439024	0.755815	1	1	A0A0V0Q9T8_PSEPJ
biological_process	GO:0000956	nuclear-transcribed mRNA catabolic process	1	2	0.5	0.356897	0.91475	1	1	A0A0V0Q911_PSEPJ
biological_process	GO:0032784	regulation of DNA-templated transcription, elongation	1	1	1	0.495112	0.860421	1	1	A0A0V0QCA6_PSEPJ
biological_process	GO:0006303	double-strand break repair via nonhomologous end joining	1	3	0.333333	0.664569	0.771537	1	1	A0A0V0R690_PSEPJ
biological_process	GO:0000723	telomere maintenance	1	2	0.5	0.84919	0.626169	1	1	A0A0V0R690_PSEPJ
biological_process	GO:0006367	transcription initiation from RNA polymerase II promoter	1	4	0.25	0.495112	0.860421	1	1	A0A0V0R785_PSEPJ
biological_process	GO:0006335	DNA replication-dependent chromatin assembly	1	1	1	1	0.388489	1	1	A0A0V0QST5_PSEPJ
biological_process	GO:0019483	beta-alanine biosynthetic process	1	2	0.5	0.84919	0.626169	1	1	A0A0V0R7P5_PSEPJ
biological_process	GO:0006210	thymine catabolic process	1	2	0.5	0.84919	0.626169	1	1	A0A0V0R7P5_PSEPJ
biological_process	GO:0006212	uracil catabolic process	1	2	0.5	0.84919	0.626169	1	1	A0A0V0R7P5_PSEPJ
biological_process	GO:0009097	isoleucine biosynthetic process	1	3	0.333333	0.664569	0.771537	1	1	A0A0V0R646_PSEPJ
biological_process	GO:0006499	N-terminal protein myristoylation	1	1	1	1	0.388489	1	1	A0A0V0QYS9_PSEPJ
biological_process	GO:0006562	proline catabolic process	1	1	1	1	0.388489	1	1	A0A0V0QGC3_PSEPJ
biological_process	GO:1901565	organonitrogen compound catabolic process	1	1	1	0.388336	0.683213	1	1	A0A0V0R5P2_PSEPJ
biological_process	GO:0006040	amino sugar metabolic process	1	1	1	0.914657	0.221156	1	1	A0A0V0R038_PSEPJ
biological_process	GO:0009254	peptidoglycan turnover	1	1	1	1	0.388489	1	1	A0A0V0R038_PSEPJ
biological_process	GO:0051016	barbed-end actin filament capping	1	2	0.5	0.84919	0.626169	1	1	A0A0V0R7H4_PSEPJ
biological_process	GO:1905775	negative regulation of DNA helicase activity	1	1	1	1	0.388489	1	1	A0A0V0R4X6_PSEPJ
biological_process	GO:0016571	histone methylation	1	1	1	1	0.388489	1	1	A0A0V0QEF9_PSEPJ
biological_process	GO:0008612	peptidyl-lysine modification to peptidyl-hypusine	1	1	1	1	0.388489	1	1	A0A0V0R3Q3_PSEPJ
biological_process	GO:0008285	negative regulation of cell population proliferation	1	1	1	1	0.388489	1	1	A0A0V0R7N7_PSEPJ
biological_process	GO:0005980	glycogen catabolic process	1	2	0.5	0.84919	0.626169	1	1	A0A0V0QAH6_PSEPJ
biological_process	GO:0019243	methylglyoxal catabolic process to D-lactate via S-lactoyl-glutathione	1	1	1	1	0.388489	1	1	A0A0V0QP92_PSEPJ
biological_process	GO:0032923	organic phosphonate biosynthetic process	1	1	1	1	0.388489	1	1	A0A0V0R538_PSEPJ
biological_process	GO:0002182	cytoplasmic translational elongation	1	1	1	0.977325	0.165973	1	1	A0A0V0R719_PSEPJ
biological_process	GO:0080162	intracellular auxin transport	1	2	0.5	0.84919	0.626169	1	1	A0A0V0R0N4_PSEPJ
biological_process	GO:0006661	phosphatidylinositol biosynthetic process	1	1	1	0.603433	0.587436	1	1	A0A0V0QZ39_PSEPJ
biological_process	GO:0000466	maturation of 5.8S rRNA from tricistronic rRNA transcript (SSU-rRNA, 5.8S rRNA, LSU-rRNA)	1	2	0.5	0.921755	0.297565	1	1	A0A0V0QNK5_PSEPJ
biological_process	GO:0000271	polysaccharide biosynthetic process	1	1	1	0.84919	0.626169	1	1	A0A0V0QXN2_PSEPJ
biological_process	GO:0032981	mitochondrial respiratory chain complex I assembly	1	2	0.5	0.84919	0.626169	1	1	A0A0V0QS75_PSEPJ
biological_process	GO:0009229	thiamine diphosphate biosynthetic process	1	1	1	1	0.388489	1	1	A0A0V0QGR6_PSEPJ
biological_process	GO:0006772	thiamine metabolic process	1	1	1	1	0.388489	1	1	A0A0V0QGR6_PSEPJ
biological_process	GO:0006379	mRNA cleavage	1	2	0.5	0.84919	0.626169	1	1	A0A0V0QAT5_PSEPJ
biological_process	GO:0006378	mRNA polyadenylation	1	1	1	1	0.388489	1	1	A0A0V0QAT5_PSEPJ
biological_process	GO:0071569	protein ufmylation	1	2	0.5	0.84919	0.626169	1	1	A0A0V0R818_PSEPJ
biological_process	GO:0000737	DNA catabolic process, endonucleolytic	1	1	1	1	0.388489	1	1	A0A0V0QS63_PSEPJ
biological_process	GO:0016180	snRNA processing	1	1	1	1	0.388489	1	1	A0A0V0R0S4_PSEPJ
biological_process	GO:0031119	tRNA pseudouridine synthesis	1	1	1	1	0.388489	1	1	A0A0V0QH56_PSEPJ
biological_process	GO:0006665	sphingolipid metabolic process	1	2	0.5	0.253532	0.920127	1	1	A0A0V0Q8L0_PSEPJ
biological_process	GO:0006402	mRNA catabolic process	1	1	1	0.568206	0.748758	1	1	A0A0V0R743_PSEPJ
biological_process	GO:0032456	endocytic recycling	1	1	1	1	0.388489	1	1	A0A0V0QKU1_PSEPJ
biological_process	GO:0042981	regulation of apoptotic process	1	1	1	1	0.388489	1	1	A0A0V0QPQ3_PSEPJ
biological_process	GO:0000395	mRNA 5'-splice site recognition	1	1	1	1	0.388489	1	1	A0A0V0R3L1_PSEPJ
biological_process	GO:0006805	xenobiotic metabolic process	1	1	1	1	0.388489	1	1	A0A0V0QNI2_PSEPJ
biological_process	GO:0030328	prenylcysteine catabolic process	1	1	1	1	0.388489	1	1	A0A0V0QPR0_PSEPJ
biological_process	GO:0043968	histone H2A acetylation	1	1	1	1	0.388489	1	1	A0A0V0QB85_PSEPJ
biological_process	GO:0043967	histone H4 acetylation	1	1	1	1	0.388489	1	1	A0A0V0QB85_PSEPJ
biological_process	GO:0006891	intra-Golgi vesicle-mediated transport	1	1	1	1	0.388489	1	1	A0A0V0QYY4_PSEPJ
biological_process	GO:0006574	valine catabolic process	1	1	1	1	0.388489	1	1	A0A0V0R720_PSEPJ
biological_process	GO:0033512	L-lysine catabolic process to acetyl-CoA via saccharopine	1	1	1	1	0.388489	1	1	A0A0V0QS99_PSEPJ
biological_process	GO:0048478	replication fork protection	1	1	1	1	0.388489	1	1	A0A0V0R0F6_PSEPJ
biological_process	GO:0106035	protein maturation by [4Fe-4S] cluster transfer	1	2	0.5	0.84919	0.626169	1	1	A0A0V0Q8S7_PSEPJ
biological_process	GO:0015693	magnesium ion transport	1	1	1	1	0.388489	1	1	A0A0V0QBJ9_PSEPJ
biological_process	GO:0009166	nucleotide catabolic process	1	1	1	0.664569	0.771537	1	1	A0A0V0R2F9_PSEPJ
biological_process	GO:0070940	dephosphorylation of RNA polymerase II C-terminal domain	1	1	1	1	0.388489	1	1	A0A0V0R0F7_PSEPJ
biological_process	GO:0061640	cytoskeleton-dependent cytokinesis	1	1	1	1	0.388489	1	1	A0A0V0R0B3_PSEPJ
biological_process	GO:0006435	threonyl-tRNA aminoacylation	1	1	1	1	0.388489	1	1	A0A0V0QS16_PSEPJ
biological_process	GO:0006401	RNA catabolic process	1	2	0.5	0.511534	0.746468	1	1	A0A0V0QQU4_PSEPJ
biological_process	GO:0006423	cysteinyl-tRNA aminoacylation	1	1	1	1	0.388489	1	1	A0A0V0QNW9_PSEPJ
biological_process	GO:0034553	mitochondrial respiratory chain complex II assembly	1	1	1	1	0.388489	1	1	A0A0V0R2E8_PSEPJ
biological_process	GO:0090522	vesicle tethering involved in exocytosis	1	1	1	1	0.388489	1	1	A0A0V0Q875_PSEPJ
biological_process	GO:0051315	attachment of mitotic spindle microtubules to kinetochore	1	1	1	1	0.388489	1	1	A0A0V0QUD9_PSEPJ
biological_process	GO:0050790	regulation of catalytic activity	0	1	0	0.758798	0.370497	1	1
biological_process	GO:0006427	histidyl-tRNA aminoacylation	0	2	0	0.373831	1	1	1
biological_process	GO:0009311	oligosaccharide metabolic process	0	2	0	0.568206	0.748758	1	1
biological_process	GO:0016255	attachment of GPI anchor to protein	0	3	0	0.228463	1	1	1
biological_process	GO:0006384	transcription initiation from RNA polymerase III promoter	0	1	0	0.611511	1	1	1
biological_process	GO:0015937	coenzyme A biosynthetic process	0	4	0	0.139579	1	1	1
biological_process	GO:0007186	G protein-coupled receptor signaling pathway	0	2	0	0.445019	0.826269	1	1
biological_process	GO:0019236	response to pheromone	0	2	0	0.373831	1	1	1
biological_process	GO:0044210	'de novo' CTP biosynthetic process	0	1	0	0.611511	1	1	1
biological_process	GO:0006541	glutamine metabolic process	0	4	0	0.0852501	1	1	1
biological_process	GO:0009116	nucleoside metabolic process	0	5	0	0.470937	0.750041	1	1
biological_process	GO:0035065	regulation of histone acetylation	0	1	0	0.611511	1	1	1
biological_process	GO:0042744	hydrogen peroxide catabolic process	0	1	0	0.611511	1	1	1
biological_process	GO:0030030	cell projection organization	0	7	0	0.649657	0.466683	1	1
biological_process	GO:0006535	cysteine biosynthetic process from serine	0	1	0	0.611511	1	1	1
biological_process	GO:0006231	dTMP biosynthetic process	0	1	0	0.611511	1	1	1
biological_process	GO:0006730	one-carbon metabolic process	0	3	0	0.702435	0.643103	1	1
biological_process	GO:0046654	tetrahydrofolate biosynthetic process	0	1	0	0.611511	1	1	1
biological_process	GO:0070084	protein initiator methionine removal	0	4	0	0.139579	1	1	1
biological_process	GO:0006506	GPI anchor biosynthetic process	0	4	0	0.0317718	1	0.986	1
biological_process	GO:0044571	[2Fe-2S] cluster assembly	0	1	0	0.611511	1	1	1
biological_process	GO:0030026	cellular manganese ion homeostasis	0	2	0	0.373831	1	1	1
biological_process	GO:0071562	nucleus-vacuole junction assembly	0	1	0	0.611511	1	1	1
biological_process	GO:1905515	non-motile cilium assembly	0	3	0	0.228463	1	1	1
biological_process	GO:0006094	gluconeogenesis	0	5	0	0.0852501	1	1	1
biological_process	GO:0055072	iron ion homeostasis	0	1	0	0.611511	1	1	1
biological_process	GO:0032007	negative regulation of TOR signaling	0	2	0	0.373831	1	1	1
biological_process	GO:1901031	regulation of response to reactive oxygen species	0	2	0	0.373831	1	1	1
biological_process	GO:0010389	regulation of G2/M transition of mitotic cell cycle	0	1	0	0.611511	1	1	1
biological_process	GO:0006207	'de novo' pyrimidine nucleobase biosynthetic process	0	2	0	0.373831	1	1	1
biological_process	GO:0006221	pyrimidine nucleotide biosynthetic process	0	2	0	0.0798732	0.988174	1	1
biological_process	GO:0000349	generation of catalytic spliceosome for first transesterification step	0	1	0	0.611511	1	1	1
biological_process	GO:0009165	nucleotide biosynthetic process	0	2	0	0.0888283	0.952344	1	1
biological_process	GO:1901136	carbohydrate derivative catabolic process	0	1	0	0.0317718	1	0.986	1
biological_process	GO:0006436	tryptophanyl-tRNA aminoacylation	0	2	0	0.373831	1	1	1
biological_process	GO:0019556	histidine catabolic process to glutamate and formamide	0	3	0	0.228463	1	1	1
biological_process	GO:0019557	histidine catabolic process to glutamate and formate	0	3	0	0.228463	1	1	1
biological_process	GO:0065003	protein-containing complex assembly	0	1	0	0.397464	0.694686	1	1
biological_process	GO:0006952	defense response	0	1	0	0.611511	1	1	1
biological_process	GO:0071985	multivesicular body sorting pathway	0	2	0	0.702435	0.643103	1	1
biological_process	GO:0006751	glutathione catabolic process	0	1	0	0.611511	1	1	1
biological_process	GO:0001932	regulation of protein phosphorylation	0	5	0	0.0675143	0.984756	0.998	1
biological_process	GO:0016560	protein import into peroxisome matrix, docking	0	1	0	0.611511	1	1	1
biological_process	GO:0008295	spermidine biosynthetic process	0	2	0	0.373831	1	1	1
biological_process	GO:0019318	hexose metabolic process	0	1	0	0.253532	0.920127	1	1
biological_process	GO:0006695	cholesterol biosynthetic process	0	1	0	0.611511	1	1	1
biological_process	GO:0019287	isopentenyl diphosphate biosynthetic process, mevalonate pathway	0	1	0	0.611511	1	1	1
biological_process	GO:0006048	UDP-N-acetylglucosamine biosynthetic process	0	2	0	0.373831	1	1	1
biological_process	GO:0009089	lysine biosynthetic process via diaminopimelate	0	2	0	0.373831	1	1	1
biological_process	GO:0019674	NAD metabolic process	0	2	0	0.228463	1	1	1
biological_process	GO:0006741	NADP biosynthetic process	0	2	0	0.373831	1	1	1
biological_process	GO:0030261	chromosome condensation	0	1	0	0.990109	0.0462927	1	1
biological_process	GO:0032968	positive regulation of transcription elongation from RNA polymerase II promoter	0	2	0	0.373831	1	1	1
biological_process	GO:0017000	antibiotic biosynthetic process	0	5	0	0.0852501	1	1	1
biological_process	GO:0005976	polysaccharide metabolic process	0	2	0	0.445019	0.826269	1	1
biological_process	GO:0006106	fumarate metabolic process	0	1	0	0.611511	1	1	1
biological_process	GO:0042256	mature ribosome assembly	0	2	0	0.373831	1	1	1
biological_process	GO:0035494	SNARE complex disassembly	0	1	0	0.611511	1	1	1
biological_process	GO:1901137	carbohydrate derivative biosynthetic process	0	1	0	0.00826373	0.996724	0.563	1
biological_process	GO:0000338	protein deneddylation	0	1	0	0.611511	1	1	1
biological_process	GO:0019346	transsulfuration	0	1	0	0.611511	1	1	1
biological_process	GO:0043461	proton-transporting ATP synthase complex assembly	0	1	0	0.611511	1	1	1
biological_process	GO:0042773	ATP synthesis coupled electron transport	0	1	0	0.373831	1	1	1
biological_process	GO:0033674	positive regulation of kinase activity	0	1	0	0.611511	1	1	1
biological_process	GO:0006596	polyamine biosynthetic process	0	4	0	0.0520517	1	0.997	1
biological_process	GO:0035553	oxidative single-stranded RNA demethylation	0	1	0	0.611511	1	1	1
biological_process	GO:0051028	mRNA transport	0	2	0	0.173731	0.968228	1	1
biological_process	GO:0007021	tubulin complex assembly	0	2	0	0.373831	1	1	1
biological_process	GO:0016998	cell wall macromolecule catabolic process	0	3	0	0.228463	1	1	1
biological_process	GO:0009253	peptidoglycan catabolic process	0	3	0	0.228463	1	1	1
biological_process	GO:0071586	CAAX-box protein processing	0	2	0	0.373831	1	1	1
biological_process	GO:0006480	N-terminal protein amino acid methylation	0	2	0	0.373831	1	1	1
biological_process	GO:0006002	fructose 6-phosphate metabolic process	0	2	0	0.373831	1	1	1
biological_process	GO:0006434	seryl-tRNA aminoacylation	0	1	0	0.611511	1	1	1
biological_process	GO:0019082	viral protein processing	0	1	0	0.611511	1	1	1
biological_process	GO:0045901	positive regulation of translational elongation	0	2	0	0.373831	1	1	1
biological_process	GO:0046952	ketone body catabolic process	0	2	0	0.373831	1	1	1
biological_process	GO:0051259	protein complex oligomerization	0	1	0	0.611511	1	1	1
biological_process	GO:0006546	glycine catabolic process	0	2	0	0.228463	1	1	1
biological_process	GO:0046034	ATP metabolic process	0	1	0	0.0768953	0.977601	0.999	1
biological_process	GO:1902600	proton transmembrane transport	0	4	0	0.0852501	1	1	1
biological_process	GO:0000959	mitochondrial RNA metabolic process	0	1	0	0.611511	1	1	1
biological_process	GO:0030071	regulation of mitotic metaphase/anaphase transition	0	1	0	0.611511	1	1	1
biological_process	GO:0006482	protein demethylation	0	1	0	0.611511	1	1	1
biological_process	GO:0008611	ether lipid biosynthetic process	0	1	0	0.611511	1	1	1
biological_process	GO:0006779	porphyrin-containing compound biosynthetic process	0	1	0	0.253532	0.920127	1	1
biological_process	GO:0006098	pentose-phosphate shunt	0	2	0	0.373831	1	1	1
biological_process	GO:0022900	electron transport chain	0	2	0	0.0852501	1	1	1
biological_process	GO:0006488	dolichol-linked oligosaccharide biosynthetic process	0	2	0	0.373831	1	1	1
biological_process	GO:0006069	ethanol oxidation	0	1	0	0.611511	1	1	1
biological_process	GO:0046294	formaldehyde catabolic process	0	1	0	0.611511	1	1	1
biological_process	GO:0030041	actin filament polymerization	0	2	0	0.411241	0.814058	1	1
biological_process	GO:0042026	protein refolding	0	2	0	0.373831	1	1	1
biological_process	GO:0006811	ion transport	0	1	0	0.242511	0.858603	1	1
biological_process	GO:0009086	methionine biosynthetic process	0	1	0	0.0852501	1	1	1
biological_process	GO:0000245	spliceosomal complex assembly	0	2	0	0.495112	0.860421	1	1
biological_process	GO:0006559	L-phenylalanine catabolic process	0	2	0	0.373831	1	1	1
biological_process	GO:0006570	tyrosine metabolic process	0	1	0	0.373831	1	1	1
biological_process	GO:0006108	malate metabolic process	0	3	0	0.228463	1	1	1
biological_process	GO:0006044	N-acetylglucosamine metabolic process	0	1	0	0.611511	1	1	1
biological_process	GO:0009245	lipid A biosynthetic process	0	1	0	0.611511	1	1	1
biological_process	GO:0006796	phosphate-containing compound metabolic process	0	2	0	0.111959	0.917699	1	1
biological_process	GO:0030150	protein import into mitochondrial matrix	0	2	0	0.373831	1	1	1
biological_process	GO:0006071	glycerol metabolic process	0	1	0	0.373831	1	1	1
biological_process	GO:0000462	maturation of SSU-rRNA from tricistronic rRNA transcript (SSU-rRNA, 5.8S rRNA, LSU-rRNA)	0	1	0	0.611511	1	1	1
biological_process	GO:0070534	protein K63-linked ubiquitination	0	1	0	0.611511	1	1	1
biological_process	GO:0046855	inositol phosphate dephosphorylation	0	1	0	0.611511	1	1	1
biological_process	GO:0031122	cytoplasmic microtubule organization	0	2	0	0.373831	1	1	1
biological_process	GO:0006631	fatty acid metabolic process	0	4	0	0.134313	0.964635	1	1
biological_process	GO:0007338	single fertilization	0	1	0	0.611511	1	1	1
biological_process	GO:0032786	positive regulation of DNA-templated transcription, elongation	0	1	0	0.228463	1	1	1
biological_process	GO:0006659	phosphatidylserine biosynthetic process	0	2	0	0.373831	1	1	1
biological_process	GO:0006432	phenylalanyl-tRNA aminoacylation	0	3	0	0.228463	1	1	1
biological_process	GO:0031929	TOR signaling	0	2	0	0.0317718	1	0.986	1
biological_process	GO:0032008	positive regulation of TOR signaling	0	1	0	0.373831	1	1	1
biological_process	GO:0097054	L-glutamate biosynthetic process	0	1	0	0.611511	1	1	1
biological_process	GO:0009204	deoxyribonucleoside triphosphate catabolic process	0	1	0	0.373831	1	1	1
biological_process	GO:0034404	nucleobase-containing small molecule biosynthetic process	0	1	0	0.844085	0.379171	1	1
biological_process	GO:1990547	mitochondrial phosphate ion transmembrane transport	0	1	0	0.611511	1	1	1
biological_process	GO:0006913	nucleocytoplasmic transport	0	1	0	0.677476	0.513209	1	1
biological_process	GO:0000731	DNA synthesis involved in DNA repair	0	1	0	0.495112	0.860421	1	1
biological_process	GO:0006430	lysyl-tRNA aminoacylation	0	1	0	0.611511	1	1	1
biological_process	GO:0006086	acetyl-CoA biosynthetic process from pyruvate	0	2	0	0.373831	1	1	1
biological_process	GO:0070966	nuclear-transcribed mRNA catabolic process, no-go decay	0	1	0	0.611511	1	1	1
biological_process	GO:0070481	nuclear-transcribed mRNA catabolic process, non-stop decay	0	1	0	0.611511	1	1	1
biological_process	GO:0071025	RNA surveillance	0	1	0	0.611511	1	1	1
biological_process	GO:0009263	deoxyribonucleotide biosynthetic process	0	1	0	0.228463	1	1	1
biological_process	GO:0006284	base-excision repair	0	4	0	0.139579	1	1	1
biological_process	GO:0051103	DNA ligation involved in DNA repair	0	1	0	0.611511	1	1	1
biological_process	GO:0016570	histone modification	0	3	0	0.411241	0.814058	1	1
biological_process	GO:0006368	transcription elongation from RNA polymerase II promoter	0	2	0	0.139579	1	1	1
biological_process	GO:0006429	leucyl-tRNA aminoacylation	0	1	0	0.611511	1	1	1
biological_process	GO:0044249	cellular biosynthetic process	0	1	0	3.8513e-07	1	0	1
biological_process	GO:1901566	organonitrogen compound biosynthetic process	0	1	0	4.15916e-10	1	0	1
biological_process	GO:0045116	protein neddylation	0	2	0	0.373831	1	1	1
biological_process	GO:0016973	poly(A)+ mRNA export from nucleus	0	1	0	0.611511	1	1	1
biological_process	GO:0006438	valyl-tRNA aminoacylation	0	1	0	0.611511	1	1	1
biological_process	GO:0019427	acetyl-CoA biosynthetic process from acetate	0	1	0	0.611511	1	1	1
biological_process	GO:0016558	protein import into peroxisome matrix	0	1	0	0.373831	1	1	1
biological_process	GO:1902979	mitotic DNA replication termination	0	1	0	0.611511	1	1	1
biological_process	GO:0018142	protein-DNA covalent cross-linking	0	1	0	0.611511	1	1	1
biological_process	GO:0006784	heme A biosynthetic process	0	1	0	0.611511	1	1	1
biological_process	GO:0006672	ceramide metabolic process	0	3	0	0.356897	0.91475	1	1
biological_process	GO:0006123	mitochondrial electron transport, cytochrome c to oxygen	0	1	0	0.611511	1	1	1
biological_process	GO:0018342	protein prenylation	0	1	0	0.495112	0.860421	1	1
biological_process	GO:0001680	tRNA 3'-terminal CCA addition	0	2	0	0.373831	1	1	1
biological_process	GO:0046168	glycerol-3-phosphate catabolic process	0	1	0	0.611511	1	1	1
biological_process	GO:0018343	protein farnesylation	0	1	0	0.611511	1	1	1
biological_process	GO:0006556	S-adenosylmethionine biosynthetic process	0	1	0	0.611511	1	1	1
biological_process	GO:1990116	ribosome-associated ubiquitin-dependent protein catabolic process	0	1	0	0.611511	1	1	1
biological_process	GO:0045905	positive regulation of translational termination	0	1	0	0.611511	1	1	1
biological_process	GO:0016126	sterol biosynthetic process	0	1	0	0.373831	1	1	1
biological_process	GO:0003352	regulation of cilium movement	0	1	0	0.611511	1	1	1
biological_process	GO:0032006	regulation of TOR signaling	0	1	0	0.0852501	1	1	1
biological_process	GO:0008643	carbohydrate transport	0	1	0	0.611511	1	1	1
biological_process	GO:0019915	lipid storage	0	1	0	0.611511	1	1	1
biological_process	GO:0006508	proteolysis	0	3	0	0.422342	0.658359	1	1
biological_process	GO:0006275	regulation of DNA replication	0	1	0	0.84919	0.626169	1	1
biological_process	GO:0045039	protein insertion into mitochondrial inner membrane	0	1	0	0.611511	1	1	1
biological_process	GO:0017004	cytochrome complex assembly	0	1	0	0.611511	1	1	1
biological_process	GO:0017003	protein-heme linkage	0	1	0	0.611511	1	1	1
biological_process	GO:0000290	deadenylation-dependent decapping of nuclear-transcribed mRNA	0	1	0	0.611511	1	1	1
biological_process	GO:0043085	positive regulation of catalytic activity	0	1	0	0.339532	0.881536	1	1
biological_process	GO:0006253	dCTP catabolic process	0	1	0	0.611511	1	1	1
biological_process	GO:0042262	DNA protection	0	1	0	0.611511	1	1	1
biological_process	GO:0006308	DNA catabolic process	0	2	0	0.664569	0.771537	1	1
biological_process	GO:0045162	clustering of voltage-gated sodium channels	0	1	0	0.611511	1	1	1
biological_process	GO:0006081	cellular aldehyde metabolic process	0	2	0	0.495112	0.860421	1	1
biological_process	GO:0046938	phytochelatin biosynthetic process	0	1	0	0.611511	1	1	1
biological_process	GO:0010038	response to metal ion	0	1	0	0.611511	1	1	1
biological_process	GO:0070475	rRNA base methylation	0	1	0	0.373831	1	1	1
biological_process	GO:0009083	branched-chain amino acid catabolic process	0	1	0	0.611511	1	1	1
biological_process	GO:0008652	cellular amino acid biosynthetic process	0	3	0	0.146957	0.933867	1	1
biological_process	GO:0009423	chorismate biosynthetic process	0	2	0	0.373831	1	1	1
biological_process	GO:0043248	proteasome assembly	0	2	0	0.664569	0.771537	1	1
biological_process	GO:0034975	protein folding in endoplasmic reticulum	0	1	0	0.611511	1	1	1
biological_process	GO:0009072	aromatic amino acid family metabolic process	0	1	0	0.251242	0.947948	1	1
biological_process	GO:0006233	dTDP biosynthetic process	0	1	0	0.611511	1	1	1
biological_process	GO:0006542	glutamine biosynthetic process	0	1	0	0.611511	1	1	1
biological_process	GO:1901135	carbohydrate derivative metabolic process	0	1	0	0.000134805	0.99995	0.014	1
biological_process	GO:0006525	arginine metabolic process	0	1	0	0.611511	1	1	1
biological_process	GO:0000050	urea cycle	0	1	0	0.611511	1	1	1
biological_process	GO:0006164	purine nucleotide biosynthetic process	0	1	0	0.145978	0.944361	1	1
biological_process	GO:0007033	vacuole organization	0	2	0	0.373831	1	1	1
biological_process	GO:0006625	protein targeting to peroxisome	0	1	0	0.228463	1	1	1
biological_process	GO:0006433	prolyl-tRNA aminoacylation	0	1	0	0.611511	1	1	1
biological_process	GO:0006301	postreplication repair	0	1	0	0.495112	0.860421	1	1
biological_process	GO:0006513	protein monoubiquitination	0	1	0	0.664569	0.771537	1	1
biological_process	GO:0006694	steroid biosynthetic process	0	1	0	0.228463	1	1	1
biological_process	GO:0045010	actin nucleation	0	1	0	0.568206	0.748758	1	1
biological_process	GO:0006851	mitochondrial calcium ion transmembrane transport	0	1	0	0.611511	1	1	1
biological_process	GO:0019509	L-methionine salvage from methylthioadenosine	0	4	0	0.139579	1	1	1
biological_process	GO:0016043	cellular component organization	0	2	0	0.84731	0.188729	1	1
biological_process	GO:0055129	L-proline biosynthetic process	0	1	0	0.611511	1	1	1
biological_process	GO:0005978	glycogen biosynthetic process	0	1	0	0.611511	1	1	1
biological_process	GO:0019563	glycerol catabolic process	0	1	0	0.611511	1	1	1
biological_process	GO:0035303	regulation of dephosphorylation	0	1	0	0.953707	0.147076	1	1
biological_process	GO:0000724	double-strand break repair via homologous recombination	0	1	0	0.611511	1	1	1
biological_process	GO:1990426	mitotic recombination-dependent replication fork processing	0	1	0	0.611511	1	1	1
biological_process	GO:0048034	heme O biosynthetic process	0	1	0	0.611511	1	1	1
biological_process	GO:0006425	glutaminyl-tRNA aminoacylation	0	2	0	0.373831	1	1	1
biological_process	GO:0009249	protein lipoylation	0	1	0	0.611511	1	1	1
biological_process	GO:0006865	amino acid transport	0	1	0	0.611511	1	1	1
biological_process	GO:0006950	response to stress	0	1	0	0.574846	0.507655	1	1
biological_process	GO:0019700	organic phosphonate catabolic process	0	1	0	0.611511	1	1	1
biological_process	GO:0043137	DNA replication, removal of RNA primer	0	1	0	0.611511	1	1	1
biological_process	GO:0006685	sphingomyelin catabolic process	0	1	0	0.611511	1	1	1
biological_process	GO:0006147	guanine catabolic process	0	1	0	0.611511	1	1	1
biological_process	GO:0006437	tyrosyl-tRNA aminoacylation	0	1	0	0.611511	1	1	1
biological_process	GO:0006564	L-serine biosynthetic process	0	2	0	0.373831	1	1	1
biological_process	GO:0034599	cellular response to oxidative stress	0	1	0	0.611511	1	1	1
biological_process	GO:0032543	mitochondrial translation	0	1	0	0.373831	1	1	1
biological_process	GO:0032509	endosome transport via multivesicular body sorting pathway	0	1	0	0.941501	0.335431	1	1
biological_process	GO:0007005	mitochondrion organization	0	1	0	0.445019	0.826269	1	1
biological_process	GO:0070988	demethylation	0	1	0	0.251242	0.947948	1	1
biological_process	GO:0006006	glucose metabolic process	0	1	0	0.0520517	1	0.997	1
biological_process	GO:0044208	'de novo' AMP biosynthetic process	0	1	0	0.611511	1	1	1
biological_process	GO:0006072	glycerol-3-phosphate metabolic process	0	1	0	0.373831	1	1	1
biological_process	GO:0009082	branched-chain amino acid biosynthetic process	0	1	0	0.495112	0.860421	1	1
biological_process	GO:0032958	inositol phosphate biosynthetic process	0	2	0	0.373831	1	1	1
biological_process	GO:0045333	cellular respiration	0	1	0	0.028357	0.993023	0.965	1
biological_process	GO:0044206	UMP salvage	0	1	0	0.611511	1	1	1
biological_process	GO:0006666	3-keto-sphinganine metabolic process	0	1	0	0.611511	1	1	1
biological_process	GO:0030148	sphingolipid biosynthetic process	0	1	0	0.664569	0.771537	1	1
biological_process	GO:0006813	potassium ion transport	0	2	0	0.373831	1	1	1
biological_process	GO:0006168	adenine salvage	0	1	0	0.611511	1	1	1
biological_process	GO:0044209	AMP salvage	0	1	0	0.611511	1	1	1
biological_process	GO:0006376	mRNA splice site selection	0	1	0	0.84919	0.626169	1	1
biological_process	GO:0070476	rRNA (guanine-N7)-methylation	0	1	0	0.611511	1	1	1
biological_process	GO:0006490	oligosaccharide-lipid intermediate biosynthetic process	0	1	0	0.228463	1	1	1
biological_process	GO:0016573	histone acetylation	0	1	0	0.664569	0.771537	1	1
biological_process	GO:0031204	posttranslational protein targeting to membrane, translocation	0	1	0	0.611511	1	1	1
biological_process	GO:0006783	heme biosynthetic process	0	1	0	0.339532	0.881536	1	1
biological_process	GO:0006428	isoleucyl-tRNA aminoacylation	0	1	0	0.611511	1	1	1
biological_process	GO:0009062	fatty acid catabolic process	0	1	0	0.373831	1	1	1
biological_process	GO:0022607	cellular component assembly	0	2	0	0.377531	0.692473	1	1
biological_process	GO:0000244	spliceosomal tri-snRNP complex assembly	0	1	0	0.611511	1	1	1
biological_process	GO:0015986	ATP synthesis coupled proton transport	0	1	0	0.611511	1	1	1
biological_process	GO:0006635	fatty acid beta-oxidation	0	1	0	0.611511	1	1	1
biological_process	GO:0050992	dimethylallyl diphosphate biosynthetic process	0	1	0	0.611511	1	1	1
biological_process	GO:0045048	protein insertion into ER membrane	0	1	0	0.611511	1	1	1
biological_process	GO:0000028	ribosomal small subunit assembly	0	1	0	0.611511	1	1	1
biological_process	GO:0001731	formation of translation preinitiation complex	0	1	0	0.611511	1	1	1
biological_process	GO:0009398	FMN biosynthetic process	0	1	0	0.611511	1	1	1
biological_process	GO:0009231	riboflavin biosynthetic process	0	1	0	0.611511	1	1	1
biological_process	GO:0006567	threonine catabolic process	0	1	0	0.611511	1	1	1
biological_process	GO:0006750	glutathione biosynthetic process	0	1	0	0.611511	1	1	1
biological_process	GO:0006474	N-terminal protein amino acid acetylation	0	1	0	0.664569	0.771537	1	1
biological_process	GO:0000350	generation of catalytic spliceosome for second transesterification step	0	1	0	0.611511	1	1	1
biological_process	GO:0019432	triglyceride biosynthetic process	0	1	0	0.611511	1	1	1
biological_process	GO:0009264	deoxyribonucleotide catabolic process	0	1	0	0.373831	1	1	1
biological_process	GO:0046386	deoxyribose phosphate catabolic process	0	1	0	0.373831	1	1	1
biological_process	GO:0090114	COPII-coated vesicle budding	0	1	0	0.611511	1	1	1
biological_process	GO:1904263	positive regulation of TORC1 signaling	0	1	0	0.611511	1	1	1
biological_process	GO:0022904	respiratory electron transport chain	0	1	0	0.228463	1	1	1
biological_process	GO:0010265	SCF complex assembly	0	1	0	0.611511	1	1	1
biological_process	GO:0006116	NADH oxidation	0	1	0	0.611511	1	1	1
biological_process	GO:0006426	glycyl-tRNA aminoacylation	0	1	0	0.611511	1	1	1
biological_process	GO:0016575	histone deacetylation	0	1	0	0.611511	1	1	1
biological_process	GO:0006021	inositol biosynthetic process	0	1	0	0.611511	1	1	1
biological_process	GO:0019464	glycine decarboxylation via glycine cleavage system	0	1	0	0.611511	1	1	1
biological_process	GO:0000493	box H/ACA snoRNP assembly	0	1	0	0.611511	1	1	1
biological_process	GO:0000470	maturation of LSU-rRNA	0	1	0	0.356897	0.91475	1	1
biological_process	GO:0031145	anaphase-promoting complex-dependent catabolic process	0	1	0	0.611511	1	1	1
biological_process	GO:0006572	tyrosine catabolic process	0	1	0	0.611511	1	1	1
biological_process	GO:0000184	nuclear-transcribed mRNA catabolic process, nonsense-mediated decay	0	1	0	0.611511	1	1	1
biological_process	GO:0070125	mitochondrial translational elongation	0	1	0	0.611511	1	1	1
biological_process	GO:0030837	negative regulation of actin filament polymerization	0	2	0	0.495112	0.860421	1	1
biological_process	GO:0002949	tRNA threonylcarbamoyladenosine modification	0	1	0	0.611511	1	1	1
biological_process	GO:0006662	glycerol ether metabolic process	0	1	0	0.373831	1	1	1
biological_process	GO:0005991	trehalose metabolic process	0	1	0	0.941501	0.335431	1	1
biological_process	GO:0046496	nicotinamide nucleotide metabolic process	0	1	0	0.253532	0.920127	1	1
biological_process	GO:0006419	alanyl-tRNA aminoacylation	0	1	0	0.611511	1	1	1
biological_process	GO:0000272	polysaccharide catabolic process	0	1	0	0.664569	0.771537	1	1
biological_process	GO:0030042	actin filament depolymerization	0	1	0	0.664569	0.771537	1	1
biological_process	GO:0042255	ribosome assembly	0	1	0	0.445019	0.826269	1	1
cellular_component	GO:0031410	cytoplasmic vesicle	1	2	0.5	0.999981	8.12394e-05	1	0.002	A0A0V0R4H2_PSEPJ
cellular_component	GO:0005768	endosome	4	5	0.8	0.999101	0.00473469	1	0.214	A0A0V0QI45_PSEPJ	A0A0V0QKU1_PSEPJ	A0A0V0R635_PSEPJ	A0A0V0QKR2_PSEPJ
cellular_component	GO:0005634	nucleus	127	259	0.490347	0.982354	0.0228572	1	0.703	A0A0V0QBW5_PSEPJ	A0A0V0R0T9_PSEPJ	A0A0V0QK14_PSEPJ	A0A0V0QM28_PSEPJ	A0A0V0QC35_PSEPJ	A0A0V0QK61_PSEPJ	A0A0V0QL93_PSEPJ	A0A0V0R2L0_PSEPJ	A0A0V0QBC2_PSEPJ	A0A0V0QF69_PSEPJ	A0A0V0QV98_PSEPJ	A0A0V0R2Q1_PSEPJ	A0A0V0QFG0_PSEPJ	A0A0V0QBM9_PSEPJ	A0A0V0QXT2_PSEPJ	A0A0V0R9M9_PSEPJ	A0A0V0QDG7_PSEPJ	A0A0V0QH89_PSEPJ	A0A0V0QGX4_PSEPJ	A0A0V0QUD5_PSEPJ	A0A0V0QB64_PSEPJ	A0A0V0QGN8_PSEPJ	A0A0V0R8G7_PSEPJ	A0A0V0Q8P8_PSEPJ	A0A0V0QEJ3_PSEPJ	A0A0V0QM64_PSEPJ	A0A0V0QV10_PSEPJ	A0A0V0R505_PSEPJ	A0A0V0QYB2_PSEPJ	A0A0V0QR05_PSEPJ	A0A0V0QVE9_PSEPJ	A0A0V0Q8C7_PSEPJ	A0A0V0QQP7_PSEPJ	A0A0V0QII8_PSEPJ	A0A0V0R793_PSEPJ	A0A0V0R5B6_PSEPJ	A0A0V0QPN3_PSEPJ	A0A0V0QJF0_PSEPJ	A0A0V0R9G0_PSEPJ	A0A0V0QBX4_PSEPJ
cellular_component	GO:0000796	condensin complex	4	4	1	1	0.0253641	1	0.824	A0A0V0R705_PSEPJ	A0A0V0Q853_PSEPJ	A0A0V0R6A0_PSEPJ	A0A0V0QQJ5_PSEPJ
cellular_component	GO:0030286	dynein complex	18	32	0.5625	0.976241	0.0463424	1	0.94	A0A0V0Q9V6_PSEPJ	A0A0V0QP64_PSEPJ	A0A0V0QTG2_PSEPJ	A0A0V0QLA6_PSEPJ	A0A0V0QKE5_PSEPJ	A0A0V0QMH8_PSEPJ	A0A0V0QAM2_PSEPJ	A0A0V0R306_PSEPJ	A0A0V0QD95_PSEPJ	A0A0V0QYZ6_PSEPJ	A0A0V0QBB7_PSEPJ	A0A0V0QU10_PSEPJ	A0A0V0R9F2_PSEPJ	A0A0V0QMR1_PSEPJ	A0A0V0R5A7_PSEPJ	A0A0V0QTR1_PSEPJ	A0A0V0R6N0_PSEPJ	A0A0V0QFD7_PSEPJ
cellular_component	GO:0099023	vesicle tethering complex	2	2	1	0.987948	0.0540153	1	0.964	A0A0V0QI45_PSEPJ	A0A0V0QKR2_PSEPJ
cellular_component	GO:0036064	ciliary basal body	3	3	1	1	0.0635975	1	0.992	A0A0V0R1B1_PSEPJ	A0A0V0R9J9_PSEPJ	A0A0V0QQX0_PSEPJ
cellular_component	GO:0005869	dynactin complex	3	3	1	1	0.0635975	1	0.992	A0A0V0QBX0_PSEPJ	A0A0V0R5P9_PSEPJ	A0A0V0R0B3_PSEPJ
cellular_component	GO:0005854	nascent polypeptide-associated complex	3	3	1	1	0.0635975	1	0.992	A0A0V0Q985_PSEPJ	A0A0V0QTI5_PSEPJ	A0A0V0R5Q8_PSEPJ
cellular_component	GO:0030132	clathrin coat of coated pit	2	2	1	1	0.0635975	1	0.992	A0A0V0QYP5_PSEPJ	A0A0V0R8P4_PSEPJ
cellular_component	GO:0005886	plasma membrane	21	44	0.477273	0.943223	0.0935711	1	0.998	A0A0V0R6V1_PSEPJ	A0A0V0QE02_PSEPJ	A0A0V0QWF5_PSEPJ	A0A0V0QWB5_PSEPJ	A0A0V0QIV5_PSEPJ	A0A0V0QQZ0_PSEPJ	A0A0V0QB80_PSEPJ	A0A0V0QHN4_PSEPJ	A0A0V0Q877_PSEPJ	A0A0V0QY93_PSEPJ	A0A0V0QVE1_PSEPJ	A0A0V0QX41_PSEPJ	A0A0V0QZC6_PSEPJ	A0A0V0QFC7_PSEPJ	A0A0V0QCT3_PSEPJ	A0A0V0QRI9_PSEPJ	A0A0V0R140_PSEPJ	A0A0V0QZ80_PSEPJ	A0A0V0R1T5_PSEPJ	A0A0V0R948_PSEPJ	A0A0V0R0Y9_PSEPJ
cellular_component	GO:0005667	transcription regulator complex	4	5	0.8	0.966866	0.0936626	1	0.998	A0A0V0QC35_PSEPJ	A0A0V0QH89_PSEPJ	A0A0V0QFW7_PSEPJ	A0A0V0QIC4_PSEPJ
cellular_component	GO:0030127	COPII vesicle coat	4	5	0.8	0.989888	0.0863745	1	0.998	A0A0V0R5X8_PSEPJ	A0A0V0QJE2_PSEPJ	A0A0V0QC93_PSEPJ	A0A0V0R1R4_PSEPJ
cellular_component	GO:0016021	integral component of membrane	902	2257	0.399646	0.601715	0.425971	1	1	A0A0V0QVR4_PSEPJ	A0A0V0R6T0_PSEPJ	A0A0V0R670_PSEPJ	A0A0V0QP96_PSEPJ	A0A0V0Q7U8_PSEPJ	A0A0V0R9Q9_PSEPJ	A0A0V0R1P0_PSEPJ	A0A0V0QH97_PSEPJ	A0A0V0QJL3_PSEPJ	A0A0V0QXN5_PSEPJ	A0A0V0QJN5_PSEPJ	A0A0V0QDY3_PSEPJ	A0A0V0QVA2_PSEPJ	A0A0V0QA90_PSEPJ	A0A0V0Q8W7_PSEPJ	A0A0V0R0R7_PSEPJ	A0A0V0R4P7_PSEPJ	A0A0V0QD89_PSEPJ	A0A0V0QTU8_PSEPJ	A0A0V0QFQ0_PSEPJ	A0A0V0QNA2_PSEPJ	A0A0V0R121_PSEPJ	A0A0V0R8T6_PSEPJ	A0A0V0QDX1_PSEPJ	A0A0V0QS23_PSEPJ	A0A0V0R4T2_PSEPJ	A0A0V0QQ09_PSEPJ	A0A0V0R6V1_PSEPJ	A0A0V0R6F4_PSEPJ	A0A0V0QU31_PSEPJ	A0A0V0QY26_PSEPJ	A0A0V0QWM3_PSEPJ	A0A0V0QNW1_PSEPJ	A0A0V0QU54_PSEPJ	A0A0V0QQL7_PSEPJ	A0A0V0QUD3_PSEPJ	A0A0V0QE02_PSEPJ	A0A0V0QYQ6_PSEPJ	A0A0V0QYZ5_PSEPJ	A0A0V0QNE9_PSEPJ
cellular_component	GO:0005737	cytoplasm	139	350	0.397143	0.0260029	0.978792	0.634	1	A0A0V0QL59_PSEPJ	A0A0V0R0R7_PSEPJ	A0A0V0QM28_PSEPJ	A0A0V0R555_PSEPJ	A0A0V0R0Q6_PSEPJ	A0A0V0QJ91_PSEPJ	A0A0V0QBZ4_PSEPJ	A0A0V0QP64_PSEPJ	A0A0V0QPR8_PSEPJ	A0A0V0R6I7_PSEPJ	A0A0V0QKI5_PSEPJ	A0A0V0QR85_PSEPJ	A0A0V0QLA6_PSEPJ	A0A0V0Q972_PSEPJ	A0A0V0QFG0_PSEPJ	A0A0V0R1B1_PSEPJ	A0A0V0R1V9_PSEPJ	A0A0V0Q991_PSEPJ	A0A0V0R4E0_PSEPJ	A0A0V0QGF0_PSEPJ	A0A0V0QGN8_PSEPJ	A0A0V0QZH2_PSEPJ	A0A0V0QEK5_PSEPJ	A0A0V0QYB0_PSEPJ	A0A0V0R9J9_PSEPJ	A0A0V0QCU4_PSEPJ	A0A0V0R9M6_PSEPJ	A0A0V0QAM2_PSEPJ	A0A0V0QEJ3_PSEPJ	A0A0V0QWX1_PSEPJ	A0A0V0QJH6_PSEPJ	A0A0V0QM64_PSEPJ	A0A0V0QFZ5_PSEPJ	A0A0V0QFD9_PSEPJ	A0A0V0R971_PSEPJ	A0A0V0QBX0_PSEPJ	A0A0V0R306_PSEPJ	A0A0V0QBV4_PSEPJ	A0A0V0QT09_PSEPJ	A0A0V0R705_PSEPJ
cellular_component	GO:0016020	membrane	43	97	0.443299	0.551465	0.477932	1	1	A0A0V0QGL4_PSEPJ	A0A0V0R0H3_PSEPJ	A0A0V0R475_PSEPJ	A0A0V0R9X2_PSEPJ	A0A0V0R1R9_PSEPJ	A0A0V0QP33_PSEPJ	A0A0V0QVC1_PSEPJ	A0A0V0QK74_PSEPJ	A0A0V0QNN6_PSEPJ	A0A0V0QL77_PSEPJ	A0A0V0R4X3_PSEPJ	A0A0V0QD34_PSEPJ	A0A0V0QCK1_PSEPJ	A0A0V0QQY8_PSEPJ	A0A0V0QM70_PSEPJ	A0A0V0QVV4_PSEPJ	A0A0V0QD52_PSEPJ	A0A0V0R1A2_PSEPJ	A0A0V0QHD0_PSEPJ	A0A0V0QTB7_PSEPJ	A0A0V0QL21_PSEPJ	A0A0V0QQJ2_PSEPJ	A0A0V0QGN0_PSEPJ	A0A0V0Q910_PSEPJ	A0A0V0QPV4_PSEPJ	A0A0V0R1H2_PSEPJ	A0A0V0QS75_PSEPJ	A0A0V0R9N0_PSEPJ	A0A0V0QLH0_PSEPJ	A0A0V0QW16_PSEPJ	A0A0V0QX34_PSEPJ	A0A0V0QMZ9_PSEPJ	A0A0V0QW01_PSEPJ	A0A0V0QYY4_PSEPJ	A0A0V0QTN3_PSEPJ	A0A0V0R5Y0_PSEPJ	A0A0V0R382_PSEPJ	A0A0V0QEZ6_PSEPJ	A0A0V0QQA3_PSEPJ	A0A0V0QE67_PSEPJ
cellular_component	GO:0005874	microtubule	38	83	0.457831	0.887199	0.161579	1	1	A0A0V0QL23_PSEPJ	A0A0V0Q9V6_PSEPJ	A0A0V0R4J0_PSEPJ	A0A0V0QP64_PSEPJ	A0A0V0QTG2_PSEPJ	A0A0V0QPR8_PSEPJ	A0A0V0QLA6_PSEPJ	A0A0V0QJU4_PSEPJ	A0A0V0QJ43_PSEPJ	A0A0V0QAM2_PSEPJ	A0A0V0QFZ5_PSEPJ	A0A0V0R306_PSEPJ	A0A0V0QFV8_PSEPJ	A0A0V0QD95_PSEPJ	A0A0V0QY99_PSEPJ	A0A0V0R299_PSEPJ	A0A0V0QJ66_PSEPJ	A0A0V0QMX9_PSEPJ	A0A0V0R507_PSEPJ	A0A0V0R345_PSEPJ	A0A0V0Q8L4_PSEPJ	A0A0V0QXL0_PSEPJ	A0A0V0QBB7_PSEPJ	A0A0V0QB59_PSEPJ	A0A0V0QFI5_PSEPJ	A0A0V0QHI1_PSEPJ	A0A0V0R2F0_PSEPJ	A0A0V0QRQ1_PSEPJ	A0A0V0QA78_PSEPJ	A0A0V0QMM1_PSEPJ	A0A0V0R9F2_PSEPJ	A0A0V0QZ72_PSEPJ	A0A0V0QWV5_PSEPJ	A0A0V0QA36_PSEPJ	A0A0V0QP93_PSEPJ	A0A0V0QTR1_PSEPJ	A0A0V0R6N0_PSEPJ	A0A0V0QFD7_PSEPJ
cellular_component	GO:0005840	ribosome	21	102	0.205882	1.02491e-05	0.999996	0.001	1	A0A0V0QBZ4_PSEPJ	A0A0V0QH46_PSEPJ	A0A0V0QZL6_PSEPJ	A0A0V0QPV8_PSEPJ	A0A0V0R3I7_PSEPJ	A0A0V0QEJ3_PSEPJ	A0A0V0R7S0_PSEPJ	A0A0V0QIP7_PSEPJ	A0A0V0QW65_PSEPJ	A0A0V0QN22_PSEPJ	A0A0V0QY61_PSEPJ	A0A0V0QU00_PSEPJ	A0A0V0R7S2_PSEPJ	A0A0V0QDX0_PSEPJ	A0A0V0QMA6_PSEPJ	A0A0V0R8K6_PSEPJ	A0A0V0QCA6_PSEPJ	A0A0V0QHG9_PSEPJ	A0A0V0R174_PSEPJ	A0A0V0QXV7_PSEPJ	A0A0V0R6E2_PSEPJ
cellular_component	GO:0005730	nucleolus	15	48	0.3125	0.110816	0.935403	0.998	1	A0A0V0QPE7_PSEPJ	A0A0V0R7P6_PSEPJ	A0A0V0QS72_PSEPJ	A0A0V0R1H9_PSEPJ	A0A0V0QFV2_PSEPJ	A0A0V0R9C9_PSEPJ	A0A0V0QX67_PSEPJ	A0A0V0R7C1_PSEPJ	A0A0V0QC95_PSEPJ	A0A0V0QBU3_PSEPJ	A0A0V0QDU7_PSEPJ	A0A0V0QNK5_PSEPJ	A0A0V0QXS9_PSEPJ	A0A0V0R2A3_PSEPJ	A0A0V0R875_PSEPJ
cellular_component	GO:0110165	cellular anatomical entity	13	20	0.65	0.77383	0.329462	1	1	A0A0V0Q958_PSEPJ	A0A0V0QUB3_PSEPJ	A0A0V0QXJ9_PSEPJ	A0A0V0QQW2_PSEPJ	A0A0V0QA84_PSEPJ	A0A0V0QQ15_PSEPJ	A0A0V0QHQ9_PSEPJ	A0A0V0R071_PSEPJ	A0A0V0R8Y1_PSEPJ	A0A0V0R7J5_PSEPJ	A0A0V0QPR0_PSEPJ	A0A0V0R214_PSEPJ	A0A0V0R8B3_PSEPJ
cellular_component	GO:0005829	cytosol	12	29	0.413793	0.594944	0.530102	1	1	A0A0V0R6X8_PSEPJ	A0A0V0QKM6_PSEPJ	A0A0V0QFY0_PSEPJ	A0A0V0QL73_PSEPJ	A0A0V0QRB9_PSEPJ	A0A0V0QEV3_PSEPJ	A0A0V0R7Z8_PSEPJ	A0A0V0QCA7_PSEPJ	A0A0V0R248_PSEPJ	A0A0V0QHV8_PSEPJ	A0A0V0Q885_PSEPJ	A0A0V0R2Y9_PSEPJ
cellular_component	GO:0005929	cilium	9	30	0.3	0.378935	0.71287	1	1	A0A0V0QM80_PSEPJ	A0A0V0QIW9_PSEPJ	A0A0V0R1P3_PSEPJ	A0A0V0QIP1_PSEPJ	A0A0V0QDI0_PSEPJ	A0A0V0R8Q3_PSEPJ	A0A0V0R765_PSEPJ	A0A0V0QP93_PSEPJ	A0A0V0QXC9_PSEPJ
cellular_component	GO:0005789	endoplasmic reticulum membrane	8	35	0.228571	0.0218586	0.989949	0.615	1	A0A0V0QNE9_PSEPJ	A0A0V0R505_PSEPJ	A0A0V0QEI7_PSEPJ	A0A0V0R4Y0_PSEPJ	A0A0V0QC93_PSEPJ	A0A0V0QUW2_PSEPJ	A0A0V0R992_PSEPJ	A0A0V0QSL6_PSEPJ
cellular_component	GO:0005759	mitochondrial matrix	7	11	0.636364	0.943558	0.156632	1	1	A0A0V0QAR7_PSEPJ	A0A0V0QH46_PSEPJ	A0A0V0QKW1_PSEPJ	A0A0V0Q872_PSEPJ	A0A0V0QMT1_PSEPJ	A0A0V0QPS7_PSEPJ	A0A0V0R2E8_PSEPJ
cellular_component	GO:0016459	myosin complex	7	11	0.636364	0.971226	0.0981877	1	1	A0A0V0QX25_PSEPJ	A0A0V0QSJ9_PSEPJ	A0A0V0QTL8_PSEPJ	A0A0V0QN30_PSEPJ	A0A0V0QI15_PSEPJ	A0A0V0QM63_PSEPJ	A0A0V0Q788_PSEPJ
cellular_component	GO:0005681	spliceosomal complex	7	20	0.35	0.329757	0.807061	1	1	A0A0V0R3M0_PSEPJ	A0A0V0QIN9_PSEPJ	A0A0V0QIY9_PSEPJ	A0A0V0Q7Y3_PSEPJ	A0A0V0QQ24_PSEPJ	A0A0V0R0L8_PSEPJ	A0A0V0R8K3_PSEPJ
cellular_component	GO:0005856	cytoskeleton	7	20	0.35	0.918862	0.108141	1	1	A0A0V0QVY4_PSEPJ	A0A0V0R9M6_PSEPJ	A0A0V0QWV4_PSEPJ	A0A0V0QHS7_PSEPJ	A0A0V0QG24_PSEPJ	A0A0V0QEQ2_PSEPJ	A0A0V0QXR5_PSEPJ
cellular_component	GO:0005743	mitochondrial inner membrane	6	36	0.166667	0.00482972	0.99832	0.157	1	A0A0V0Q7U8_PSEPJ	A0A0V0QH46_PSEPJ	A0A0V0QGB7_PSEPJ	A0A0V0QSS5_PSEPJ	A0A0V0R5P6_PSEPJ	A0A0V0QX86_PSEPJ
cellular_component	GO:0005783	endoplasmic reticulum	6	18	0.333333	0.0371556	0.979248	0.806	1	A0A0V0QK14_PSEPJ	A0A0V0Q9N8_PSEPJ	A0A0V0QBU8_PSEPJ	A0A0V0QF34_PSEPJ	A0A0V0QUM9_PSEPJ	A0A0V0QX41_PSEPJ
cellular_component	GO:0005815	microtubule organizing center	6	15	0.4	0.789717	0.346807	1	1	A0A0V0Q959_PSEPJ	A0A0V0QY99_PSEPJ	A0A0V0QZ72_PSEPJ	A0A0V0QP93_PSEPJ	A0A0V0QPC3_PSEPJ	A0A0V0R955_PSEPJ
cellular_component	GO:0005739	mitochondrion	6	33	0.181818	0.000289837	0.999877	0.006	1	A0A0V0QZ57_PSEPJ	A0A0V0QXC4_PSEPJ	A0A0V0QEH0_PSEPJ	A0A0V0QBJ0_PSEPJ	A0A0V0R2M0_PSEPJ	A0A0V0QVB9_PSEPJ
cellular_component	GO:0005794	Golgi apparatus	5	12	0.416667	0.848038	0.247605	1	1	A0A0V0QNA2_PSEPJ	A0A0V0R7N2_PSEPJ	A0A0V0R4Y0_PSEPJ	A0A0V0QSL6_PSEPJ	A0A0V0QRZ1_PSEPJ
cellular_component	GO:0005694	chromosome	5	9	0.555556	0.938817	0.106096	1	1	A0A0V0R0E8_PSEPJ	A0A0V0QQP7_PSEPJ	A0A0V0QRC0_PSEPJ	A0A0V0QGQ9_PSEPJ	A0A0V0QSW7_PSEPJ
cellular_component	GO:0032040	small-subunit processome	5	10	0.5	0.835211	0.365069	1	1	A0A0V0QBI2_PSEPJ	A0A0V0R7P6_PSEPJ	A0A0V0QS72_PSEPJ	A0A0V0QDU7_PSEPJ	A0A0V0QXS9_PSEPJ
cellular_component	GO:0000786	nucleosome	4	12	0.333333	0.43993	0.773647	1	1	A0A0V0R6A3_PSEPJ	A0A0V0Q7T5_PSEPJ	A0A0V0QF87_PSEPJ	A0A0V0QGG6_PSEPJ
cellular_component	GO:0031011	Ino80 complex	4	7	0.571429	0.904609	0.288329	1	1	A0A0V0QB21_PSEPJ	A0A0V0R6X2_PSEPJ	A0A0V0QAH0_PSEPJ	A0A0V0R2W9_PSEPJ
cellular_component	GO:0000139	Golgi membrane	4	11	0.363636	0.43993	0.773647	1	1	A0A0V0QZ04_PSEPJ	A0A0V0QAI9_PSEPJ	A0A0V0R0V8_PSEPJ	A0A0V0QAQ0_PSEPJ
cellular_component	GO:0005858	axonemal dynein complex	4	9	0.444444	0.634931	0.616242	1	1	A0A0V0QFV8_PSEPJ	A0A0V0R299_PSEPJ	A0A0V0QHI1_PSEPJ	A0A0V0QA36_PSEPJ
cellular_component	GO:0005576	extracellular region	3	7	0.428571	0.226353	0.916198	1	1	A0A0V0R4S1_PSEPJ	A0A0V0QS27_PSEPJ	A0A0V0R689_PSEPJ
cellular_component	GO:0005779	integral component of peroxisomal membrane	3	5	0.6	0.913625	0.316182	1	1	A0A0V0Q955_PSEPJ	A0A0V0QDL4_PSEPJ	A0A0V0QHD9_PSEPJ
cellular_component	GO:0030126	COPI vesicle coat	3	5	0.6	0.913625	0.316182	1	1	A0A0V0QZ04_PSEPJ	A0A0V0QAI9_PSEPJ	A0A0V0R0V8_PSEPJ
cellular_component	GO:0005930	axoneme	3	5	0.6	0.73927	0.434126	1	1	A0A0V0QY41_PSEPJ	A0A0V0QNA1_PSEPJ	A0A0V0R408_PSEPJ
cellular_component	GO:0016272	prefoldin complex	3	5	0.6	0.913625	0.316182	1	1	A0A0V0R0Y6_PSEPJ	A0A0V0QD36_PSEPJ	A0A0V0QIP2_PSEPJ
cellular_component	GO:0005852	eukaryotic translation initiation factor 3 complex	3	8	0.375	0.595713	0.683433	1	1	A0A0V0QN70_PSEPJ	A0A0V0QDR6_PSEPJ	A0A0V0R8C0_PSEPJ
cellular_component	GO:0005814	centriole	3	5	0.6	0.913625	0.316182	1	1	A0A0V0R9J9_PSEPJ	A0A0V0QQX0_PSEPJ	A0A0V0QIS9_PSEPJ
cellular_component	GO:0022625	cytosolic large ribosomal subunit	3	5	0.6	0.913625	0.316182	1	1	A0A0V0QBI4_PSEPJ	A0A0V0QQD0_PSEPJ	A0A0V0R719_PSEPJ
cellular_component	GO:0000922	spindle pole	3	5	0.6	0.913625	0.316182	1	1	A0A0V0QY99_PSEPJ	A0A0V0Q8L4_PSEPJ	A0A0V0QZ72_PSEPJ
cellular_component	GO:0033588	elongator holoenzyme complex	3	4	0.75	0.974636	0.178297	1	1	A0A0V0Q7S4_PSEPJ	A0A0V0QA89_PSEPJ	A0A0V0QUZ9_PSEPJ
cellular_component	GO:0000151	ubiquitin ligase complex	2	5	0.4	0.11944	0.969655	0.999	1	A0A0V0QKV4_PSEPJ	A0A0V0QKI2_PSEPJ
cellular_component	GO:0015935	small ribosomal subunit	2	6	0.333333	0.316567	0.893184	1	1	A0A0V0QFD9_PSEPJ	A0A0V0Q885_PSEPJ
cellular_component	GO:0005788	endoplasmic reticulum lumen	2	3	0.666667	0.936403	0.350992	1	1	A0A0V0R3H3_PSEPJ	A0A0V0QD04_PSEPJ
cellular_component	GO:0060170	ciliary membrane	2	5	0.4	0.683818	0.662023	1	1	A0A0V0R6P7_PSEPJ	A0A0V0R955_PSEPJ
cellular_component	GO:0005654	nucleoplasm	2	6	0.333333	0.3514	0.798726	1	1	A0A0V0R6X8_PSEPJ	A0A0V0QNK5_PSEPJ
cellular_component	GO:0072546	EMC complex	2	4	0.5	0.821703	0.523686	1	1	A0A0V0QE27_PSEPJ	A0A0V0QS22_PSEPJ
cellular_component	GO:0000815	ESCRT III complex	2	2	1	1	0.159396	1	1	A0A0V0QZ98_PSEPJ	A0A0V0QD82_PSEPJ
cellular_component	GO:0016363	nuclear matrix	2	2	1	1	0.159396	1	1	A0A0V0QZ98_PSEPJ	A0A0V0QD82_PSEPJ
cellular_component	GO:0032991	protein-containing complex	2	2	1	0.718047	0.317514	1	1	A0A0V0QWS9_PSEPJ	A0A0V0R854_PSEPJ
cellular_component	GO:0000502	proteasome complex	2	13	0.153846	0.000688302	0.999867	0.017	1	A0A0V0QJF0_PSEPJ	A0A0V0Q9P0_PSEPJ
cellular_component	GO:0031515	tRNA (m1A) methyltransferase complex	2	2	1	1	0.159396	1	1	A0A0V0R9M9_PSEPJ	A0A0V0QUQ0_PSEPJ
cellular_component	GO:0030014	CCR4-NOT complex	2	3	0.666667	0.913625	0.316182	1	1	A0A0V0QSA6_PSEPJ	A0A0V0R743_PSEPJ
cellular_component	GO:0005643	nuclear pore	2	3	0.666667	0.936403	0.350992	1	1	A0A0V0QPL5_PSEPJ	A0A0V0QZE2_PSEPJ
cellular_component	GO:0048188	Set1C/COMPASS complex	2	2	1	1	0.159396	1	1	A0A0V0QZR8_PSEPJ	A0A0V0QYL5_PSEPJ
cellular_component	GO:0071203	WASH complex	2	4	0.5	0.821703	0.523686	1	1	A0A0V0QPZ0_PSEPJ	A0A0V0QIA4_PSEPJ
cellular_component	GO:0031902	late endosome membrane	2	2	1	1	0.159396	1	1	A0A0V0QWI7_PSEPJ	A0A0V0R906_PSEPJ
cellular_component	GO:0032300	mismatch repair complex	2	2	1	1	0.159396	1	1	A0A0V0QB64_PSEPJ	A0A0V0R0E1_PSEPJ
cellular_component	GO:0000938	GARP complex	2	2	1	1	0.159396	1	1	A0A0V0QFY0_PSEPJ	A0A0V0R248_PSEPJ
cellular_component	GO:0005891	voltage-gated calcium channel complex	2	2	1	1	0.159396	1	1	A0A0V0QMJ2_PSEPJ	A0A0V0QJL2_PSEPJ
cellular_component	GO:0030176	integral component of endoplasmic reticulum membrane	2	3	0.666667	0.75529	0.465369	1	1	A0A0V0R8M4_PSEPJ	A0A0V0QRY2_PSEPJ
cellular_component	GO:0005868	cytoplasmic dynein complex	2	3	0.666667	0.936403	0.350992	1	1	A0A0V0QFZ5_PSEPJ	A0A0V0QP93_PSEPJ
cellular_component	GO:0005786	signal recognition particle, endoplasmic reticulum targeting	2	4	0.5	0.821703	0.523686	1	1	A0A0V0QVM8_PSEPJ	A0A0V0QS46_PSEPJ
cellular_component	GO:0030117	membrane coat	2	3	0.666667	0.947843	0.112168	1	1	A0A0V0QJU3_PSEPJ	A0A0V0QAQ0_PSEPJ
cellular_component	GO:0005666	RNA polymerase III complex	2	4	0.5	0.821703	0.523686	1	1	A0A0V0QZP5_PSEPJ	A0A0V0QIF5_PSEPJ
cellular_component	GO:0000145	exocyst	2	3	0.666667	0.936403	0.350992	1	1	A0A0V0QD17_PSEPJ	A0A0V0QFU3_PSEPJ
cellular_component	GO:0042555	MCM complex	2	4	0.5	0.821703	0.523686	1	1	A0A0V0QFR0_PSEPJ	A0A0V0R4X6_PSEPJ
cellular_component	GO:0035658	Mon1-Ccz1 complex	2	2	1	1	0.159396	1	1	A0A0V0QM88_PSEPJ	A0A0V0QA86_PSEPJ
cellular_component	GO:0032039	integrator complex	2	2	1	1	0.159396	1	1	A0A0V0R0S4_PSEPJ	A0A0V0QBC8_PSEPJ
cellular_component	GO:0030130	clathrin coat of trans-Golgi network vesicle	2	2	1	0.974636	0.178297	1	1	A0A0V0QYP5_PSEPJ	A0A0V0R8P4_PSEPJ
cellular_component	GO:0044666	MLL3/4 complex	2	2	1	1	0.159396	1	1	A0A0V0QYL5_PSEPJ	A0A0V0R6P3_PSEPJ
cellular_component	GO:0019773	proteasome core complex, alpha-subunit complex	1	7	0.142857	0.159254	0.971896	1	1	A0A0V0QLI7_PSEPJ
cellular_component	GO:0042765	GPI-anchor transamidase complex	1	4	0.25	0.476314	0.869964	1	1	A0A0V0QU52_PSEPJ
cellular_component	GO:0045254	pyruvate dehydrogenase complex	1	1	1	1	0.399328	1	1	A0A0V0QAR7_PSEPJ
cellular_component	GO:0005758	mitochondrial intermembrane space	1	8	0.125	0.106816	0.983141	0.998	1	A0A0V0R597_PSEPJ
cellular_component	GO:0035267	NuA4 histone acetyltransferase complex	1	3	0.333333	0.649008	0.783394	1	1	A0A0V0QB85_PSEPJ
cellular_component	GO:0015934	large ribosomal subunit	1	8	0.125	0.354595	0.830643	1	1	A0A0V0Q952_PSEPJ
cellular_component	GO:0005773	vacuole	1	3	0.333333	0.169357	0.941865	1	1	A0A0V0QWM3_PSEPJ
cellular_component	GO:0000220	vacuolar proton-transporting V-type ATPase, V0 domain	1	4	0.25	0.476314	0.869964	1	1	A0A0V0QEE5_PSEPJ
cellular_component	GO:0005777	peroxisome	1	10	0.1	0.167365	0.934597	1	1	A0A0V0QWR6_PSEPJ
cellular_component	GO:0097361	CIA complex	1	2	0.5	0.840604	0.63926	1	1	A0A0V0QF69_PSEPJ
cellular_component	GO:0097730	non-motile cilium	1	1	1	1	0.399328	1	1	A0A0V0QVY4_PSEPJ
cellular_component	GO:0005885	Arp2/3 protein complex	1	4	0.25	0.476314	0.869964	1	1	A0A0V0QLI4_PSEPJ
cellular_component	GO:0043231	intracellular membrane-bounded organelle	1	11	0.0909091	0.279243	0.749647	1	1	A0A0V0R2U4_PSEPJ
cellular_component	GO:0000814	ESCRT II complex	1	3	0.333333	0.649008	0.783394	1	1	A0A0V0QWI7_PSEPJ
cellular_component	GO:1990904	ribonucleoprotein complex	1	5	0.2	0.119834	0.921286	0.999	1	A0A0V0QEQ1_PSEPJ
cellular_component	GO:0042995	cell projection	1	5	0.2	0.34766	0.737291	1	1	A0A0V0QHS7_PSEPJ
cellular_component	GO:0030122	AP-2 adaptor complex	1	1	1	1	0.399328	1	1	A0A0V0QNL9_PSEPJ
cellular_component	GO:0017054	negative cofactor 2 complex	1	1	1	1	0.399328	1	1	A0A0V0QD65_PSEPJ
cellular_component	GO:0005769	early endosome	1	1	1	1	0.399328	1	1	A0A0V0QPZ0_PSEPJ
cellular_component	GO:0031514	motile cilium	1	5	0.2	0.337977	0.921949	1	1	A0A0V0QXR5_PSEPJ
cellular_component	GO:0005968	Rab-protein geranylgeranyltransferase complex	1	2	0.5	0.840604	0.63926	1	1	A0A0V0R605_PSEPJ
cellular_component	GO:0009536	plastid	1	6	0.166667	0.106816	0.983141	0.998	1	A0A0V0Q9U6_PSEPJ
cellular_component	GO:0031314	extrinsic component of mitochondrial inner membrane	1	2	0.5	0.840604	0.63926	1	1	A0A0V0QKW3_PSEPJ
cellular_component	GO:0000178	exosome (RNase complex)	1	4	0.25	0.683818	0.662023	1	1	A0A0V0QEJ3_PSEPJ
cellular_component	GO:0030904	retromer complex	1	1	1	1	0.159396	1	1	A0A0V0QL73_PSEPJ
cellular_component	GO:0000164	protein phosphatase type 1 complex	1	2	0.5	0.840604	0.63926	1	1	A0A0V0R9M5_PSEPJ
cellular_component	GO:0009579	thylakoid	1	2	0.5	0.840604	0.63926	1	1	A0A0V0QB27_PSEPJ
cellular_component	GO:0017053	transcription repressor complex	1	1	1	1	0.159396	1	1	A0A0V0Q8D7_PSEPJ
cellular_component	GO:0030992	intraciliary transport particle B	1	2	0.5	0.840604	0.63926	1	1	A0A0V0R1P3_PSEPJ
cellular_component	GO:0031966	mitochondrial membrane	1	3	0.333333	0.00288806	0.998991	0.092	1	A0A0V0QMA3_PSEPJ
cellular_component	GO:0090730	Las1 complex	1	1	1	1	0.399328	1	1	A0A0V0QS33_PSEPJ
cellular_component	GO:0030906	retromer, cargo-selective complex	1	1	1	1	0.399328	1	1	A0A0V0QEV3_PSEPJ
cellular_component	GO:0031305	integral component of mitochondrial inner membrane	1	1	1	1	0.399328	1	1	A0A0V0R422_PSEPJ
cellular_component	GO:0016602	CCAAT-binding factor complex	1	3	0.333333	0.649008	0.783394	1	1	A0A0V0QG67_PSEPJ
cellular_component	GO:0005655	nucleolar ribonuclease P complex	1	2	0.5	0.840604	0.63926	1	1	A0A0V0QF86_PSEPJ
cellular_component	GO:0000172	ribonuclease MRP complex	1	2	0.5	0.840604	0.63926	1	1	A0A0V0QF86_PSEPJ
cellular_component	GO:0031422	RecQ family helicase-topoisomerase III complex	1	1	1	1	0.399328	1	1	A0A0V0QD40_PSEPJ
cellular_component	GO:0030121	AP-1 adaptor complex	1	2	0.5	0.840604	0.63926	1	1	A0A0V0R6K0_PSEPJ
cellular_component	GO:0005744	TIM23 mitochondrial import inner membrane translocase complex	1	2	0.5	0.840604	0.63926	1	1	A0A0V0QDF5_PSEPJ
cellular_component	GO:0031588	nucleotide-activated protein kinase complex	1	2	0.5	0.840604	0.63926	1	1	A0A0V0R258_PSEPJ
cellular_component	GO:0000126	transcription factor TFIIIB complex	1	1	1	1	0.399328	1	1	A0A0V0R5I7_PSEPJ
cellular_component	GO:0030688	preribosome, small subunit precursor	1	2	0.5	0.840604	0.63926	1	1	A0A0V0QSE8_PSEPJ
cellular_component	GO:0043226	organelle	1	1	1	0.166281	0.852174	1	1	A0A0V0R0F0_PSEPJ
cellular_component	GO:0034044	exomer complex	1	2	0.5	0.840604	0.63926	1	1	A0A0V0QIQ2_PSEPJ
cellular_component	GO:0016035	zeta DNA polymerase complex	1	3	0.333333	0.649008	0.783394	1	1	A0A0V0R1C7_PSEPJ
cellular_component	GO:0001534	radial spoke	1	3	0.333333	0.649008	0.783394	1	1	A0A0V0QSF3_PSEPJ
cellular_component	GO:0008622	epsilon DNA polymerase complex	1	3	0.333333	0.649008	0.783394	1	1	A0A0V0QRZ0_PSEPJ
cellular_component	GO:0034045	phagophore assembly site membrane	1	1	1	1	0.399328	1	1	A0A0V0QFZ6_PSEPJ
cellular_component	GO:0005811	lipid droplet	1	2	0.5	0.840604	0.63926	1	1	A0A0V0QK42_PSEPJ
cellular_component	GO:0030289	protein phosphatase 4 complex	1	1	1	1	0.399328	1	1	A0A0V0QA38_PSEPJ
cellular_component	GO:0046540	U4/U6 x U5 tri-snRNP complex	1	4	0.25	0.476314	0.869964	1	1	A0A0V0QL13_PSEPJ
cellular_component	GO:0008352	katanin complex	1	1	1	1	0.399328	1	1	A0A0V0QXL0_PSEPJ
cellular_component	GO:0043564	Ku70:Ku80 complex	1	2	0.5	0.840604	0.63926	1	1	A0A0V0R690_PSEPJ
cellular_component	GO:0008076	voltage-gated potassium channel complex	1	2	0.5	0.840604	0.63926	1	1	A0A0V0QQU7_PSEPJ
cellular_component	GO:0044384	host outer membrane	1	1	1	1	0.399328	1	1	A0A0V0QB59_PSEPJ
cellular_component	GO:0031981	nuclear lumen	1	3	0.333333	0.409751	0.67531	1	1	A0A0V0Q9U3_PSEPJ
cellular_component	GO:0000228	nuclear chromosome	1	2	0.5	0.773084	0.423534	1	1	A0A0V0QC68_PSEPJ
cellular_component	GO:0070603	SWI/SNF superfamily-type complex	1	2	0.5	0.901675	0.264929	1	1	A0A0V0QC68_PSEPJ
cellular_component	GO:0008290	F-actin capping protein complex	1	2	0.5	0.840604	0.63926	1	1	A0A0V0R7H4_PSEPJ
cellular_component	GO:0070772	PAS complex	1	1	1	1	0.399328	1	1	A0A0V0QZ39_PSEPJ
cellular_component	GO:0030015	CCR4-NOT core complex	1	2	0.5	0.840604	0.63926	1	1	A0A0V0R7J9_PSEPJ
cellular_component	GO:0010008	endosome membrane	1	1	1	0.950798	0.172371	1	1	A0A0V0R248_PSEPJ
cellular_component	GO:0005839	proteasome core complex	1	6	0.166667	0.0399338	0.991889	0.816	1	A0A0V0QPP8_PSEPJ
cellular_component	GO:0048476	Holliday junction resolvase complex	1	1	1	1	0.399328	1	1	A0A0V0QPC8_PSEPJ
cellular_component	GO:0030687	preribosome, large subunit precursor	1	2	0.5	0.840604	0.63926	1	1	A0A0V0QNK5_PSEPJ
cellular_component	GO:0005847	mRNA cleavage and polyadenylation specificity factor complex	1	1	1	1	0.399328	1	1	A0A0V0QAT5_PSEPJ
cellular_component	GO:0036038	MKS complex	1	1	1	1	0.399328	1	1	A0A0V0QZ78_PSEPJ
cellular_component	GO:0031262	Ndc80 complex	1	2	0.5	0.840604	0.63926	1	1	A0A0V0QUD9_PSEPJ
cellular_component	GO:0005685	U1 snRNP	1	2	0.5	0.840604	0.63926	1	1	A0A0V0R3L1_PSEPJ
cellular_component	GO:0000243	commitment complex	1	1	1	1	0.399328	1	1	A0A0V0R3L1_PSEPJ
cellular_component	GO:0071004	U2-type prespliceosome	1	1	1	1	0.399328	1	1	A0A0V0R3L1_PSEPJ
cellular_component	GO:0000781	chromosome, telomeric region	1	1	1	1	0.399328	1	1	A0A0V0R041_PSEPJ
cellular_component	GO:0089701	U2AF complex	1	1	1	1	0.399328	1	1	A0A0V0QJP0_PSEPJ
cellular_component	GO:0000347	THO complex	1	1	1	1	0.399328	1	1	A0A0V0QGU0_PSEPJ
cellular_component	GO:0017119	Golgi transport complex	1	1	1	1	0.399328	1	1	A0A0V0QYY4_PSEPJ
cellular_component	GO:0045252	oxoglutarate dehydrogenase complex	1	1	1	1	0.399328	1	1	A0A0V0QS99_PSEPJ
cellular_component	GO:0005669	transcription factor TFIID complex	1	2	0.5	0.840604	0.63926	1	1	A0A0V0R785_PSEPJ
cellular_component	GO:0000176	nuclear exosome (RNase complex)	1	1	1	1	0.399328	1	1	A0A0V0R502_PSEPJ
cellular_component	GO:0030424	axon	1	1	1	1	0.399328	1	1	A0A0V0QB74_PSEPJ
cellular_component	GO:0030425	dendrite	1	1	1	1	0.399328	1	1	A0A0V0QB74_PSEPJ
cellular_component	GO:0005663	DNA replication factor C complex	1	1	1	1	0.399328	1	1	A0A0V0QZL4_PSEPJ
cellular_component	GO:0071439	clathrin complex	1	1	1	1	0.399328	1	1	A0A0V0R8P4_PSEPJ
cellular_component	GO:0000127	transcription factor TFIIIC complex	0	1	0	0.600672	1	1	1
cellular_component	GO:0008180	COP9 signalosome	0	5	0	0.0780509	1	0.992	1
cellular_component	GO:0005838	proteasome regulatory particle	0	3	0	0.0780509	1	0.992	1
cellular_component	GO:0097255	R2TP complex	0	2	0	0.36074	1	1	1
cellular_component	GO:0030677	ribonuclease P complex	0	1	0	0.649008	0.783394	1	1
cellular_component	GO:0005871	kinesin complex	0	1	0	0.600672	1	1	1
cellular_component	GO:0034464	BBSome	0	5	0	0.0780509	1	0.992	1
cellular_component	GO:0045271	respiratory chain complex I	0	1	0	0.600672	1	1	1
cellular_component	GO:0071006	U2-type catalytic step 1 spliceosome	0	1	0	0.600672	1	1	1
cellular_component	GO:0005952	cAMP-dependent protein kinase complex	0	5	0	0.0780509	1	0.992	1
cellular_component	GO:0045261	proton-transporting ATP synthase complex, catalytic core F(1)	0	3	0	0.216606	1	1	1
cellular_component	GO:0030131	clathrin adaptor complex	0	6	0	0.232737	0.929162	1	1
cellular_component	GO:0005905	clathrin-coated pit	0	1	0	0.974636	0.178297	1	1
cellular_component	GO:0005680	anaphase-promoting complex	0	4	0	0.130036	1	1	1
cellular_component	GO:0005819	spindle	0	3	0	0.595713	0.683433	1	1
cellular_component	GO:0030008	TRAPP complex	0	2	0	0.36074	1	1	1
cellular_component	GO:0070469	respirasome	0	4	0	0.0468393	1	0.924	1
cellular_component	GO:0005887	integral component of plasma membrane	0	2	0	0.476314	0.869964	1	1
cellular_component	GO:0030496	midbody	0	2	0	0.36074	1	1	1
cellular_component	GO:0045239	tricarboxylic acid cycle enzyme complex	0	1	0	0.840604	0.63926	1	1
cellular_component	GO:0036157	outer dynein arm	0	1	0	0.600672	1	1	1
cellular_component	GO:0005785	signal recognition particle receptor complex	0	1	0	0.600672	1	1	1
cellular_component	GO:0048500	signal recognition particle	0	2	0	0.545715	0.765891	1	1
cellular_component	GO:0033180	proton-transporting V-type ATPase, V1 domain	0	4	0	0.0780509	1	0.992	1
cellular_component	GO:0033179	proton-transporting V-type ATPase, V0 domain	0	4	0	0.106816	0.983141	0.998	1
cellular_component	GO:0005774	vacuolar membrane	0	2	0	0.234109	0.953161	1	1
cellular_component	GO:0009507	chloroplast	0	2	0	0.36074	1	1	1
cellular_component	GO:0016471	vacuolar proton-transporting V-type ATPase complex	0	2	0	0.216606	1	1	1
cellular_component	GO:0000808	origin recognition complex	0	2	0	0.36074	1	1	1
cellular_component	GO:0030532	small nuclear ribonucleoprotein complex	0	1	0	0.316567	0.893184	1	1
cellular_component	GO:0000811	GINS complex	0	1	0	0.600672	1	1	1
cellular_component	GO:0000974	Prp19 complex	0	1	0	0.600672	1	1	1
cellular_component	GO:0000221	vacuolar proton-transporting V-type ATPase, V1 domain	0	1	0	0.600672	1	1	1
cellular_component	GO:0000930	gamma-tubulin complex	0	2	0	0.36074	1	1	1
cellular_component	GO:0005615	extracellular space	0	5	0	0.0780509	1	0.992	1
cellular_component	GO:0031931	TORC1 complex	0	1	0	0.600672	1	1	1
cellular_component	GO:0031932	TORC2 complex	0	2	0	0.36074	1	1	1
cellular_component	GO:0000159	protein phosphatase type 2A complex	0	2	0	0.36074	1	1	1
cellular_component	GO:0035101	FACT complex	0	1	0	0.600672	1	1	1
cellular_component	GO:0005665	RNA polymerase II, core complex	0	2	0	0.36074	1	1	1
cellular_component	GO:0005741	mitochondrial outer membrane	0	2	0	0.36074	1	1	1
cellular_component	GO:0071011	precatalytic spliceosome	0	1	0	0.600672	1	1	1
cellular_component	GO:0016593	Cdc73/Paf1 complex	0	2	0	0.36074	1	1	1
cellular_component	GO:0005761	mitochondrial ribosome	0	1	0	0.600672	1	1	1
cellular_component	GO:0008250	oligosaccharyltransferase complex	0	2	0	0.36074	1	1	1
cellular_component	GO:0005944	phosphatidylinositol 3-kinase complex, class IB	0	1	0	0.600672	1	1	1
cellular_component	GO:0005736	RNA polymerase I complex	0	1	0	0.600672	1	1	1
cellular_component	GO:0005751	mitochondrial respiratory chain complex IV	0	1	0	0.600672	1	1	1
cellular_component	GO:0009331	glycerol-3-phosphate dehydrogenase complex	0	2	0	0.36074	1	1	1
cellular_component	GO:0031417	NatC complex	0	1	0	0.600672	1	1	1
cellular_component	GO:0008540	proteasome regulatory particle, base subcomplex	0	2	0	0.36074	1	1	1
cellular_component	GO:0005965	protein farnesyltransferase complex	0	1	0	0.600672	1	1	1
cellular_component	GO:1990112	RQC complex	0	1	0	0.600672	1	1	1
cellular_component	GO:0035145	exon-exon junction complex	0	1	0	0.600672	1	1	1
cellular_component	GO:0005956	protein kinase CK2 complex	0	1	0	0.600672	1	1	1
cellular_component	GO:0022627	cytosolic small ribosomal subunit	0	2	0	0.36074	1	1	1
cellular_component	GO:0042721	TIM22 mitochondrial import inner membrane insertion complex	0	1	0	0.600672	1	1	1
cellular_component	GO:0031461	cullin-RING ubiquitin ligase complex	0	2	0	0.0468393	1	0.924	1
cellular_component	GO:0043229	intracellular organelle	0	2	0	0.208842	0.812755	1	1
cellular_component	GO:0031012	extracellular matrix	0	1	0	0.600672	1	1	1
cellular_component	GO:0005688	U6 snRNP	0	1	0	0.600672	1	1	1
cellular_component	GO:0005787	signal peptidase complex	0	2	0	0.36074	1	1	1
cellular_component	GO:0005682	U5 snRNP	0	2	0	0.36074	1	1	1
cellular_component	GO:0019774	proteasome core complex, beta-subunit complex	0	1	0	0.600672	1	1	1
cellular_component	GO:0005801	cis-Golgi network	0	1	0	0.600672	1	1	1
cellular_component	GO:0031428	box C/D RNP complex	0	2	0	0.36074	1	1	1
cellular_component	GO:0012505	endomembrane system	0	2	0	0.683041	0.384135	1	1
cellular_component	GO:0005778	peroxisomal membrane	0	1	0	0.821922	0.454285	1	1
cellular_component	GO:0000015	phosphopyruvate hydratase complex	0	2	0	0.36074	1	1	1
cellular_component	GO:0005884	actin filament	0	1	0	0.600672	1	1	1
cellular_component	GO:0033178	proton-transporting two-sector ATPase complex, catalytic domain	0	2	0	0.00606356	1	0.218	1
cellular_component	GO:0005832	chaperonin-containing T-complex	0	1	0	0.600672	1	1	1
cellular_component	GO:0030173	integral component of Golgi membrane	0	1	0	0.600672	1	1	1
cellular_component	GO:0005637	nuclear inner membrane	0	2	0	0.36074	1	1	1
cellular_component	GO:0031510	SUMO activating enzyme complex	0	1	0	0.600672	1	1	1
cellular_component	GO:0000813	ESCRT I complex	0	1	0	0.600672	1	1	1
cellular_component	GO:0031201	SNARE complex	0	1	0	0.600672	1	1	1
cellular_component	GO:0071013	catalytic step 2 spliceosome	0	1	0	0.600672	1	1	1
cellular_component	GO:0034457	Mpp10 complex	0	1	0	0.600672	1	1	1
cellular_component	GO:0005732	sno(s)RNA-containing ribonucleoprotein complex	0	1	0	0.337977	0.921949	1	1
cellular_component	GO:0000123	histone acetyltransferase complex	0	1	0	0.476314	0.869964	1	1
cellular_component	GO:0000276	mitochondrial proton-transporting ATP synthase complex, coupling factor F(o)	0	1	0	0.600672	1	1	1
cellular_component	GO:0031415	NatA complex	0	1	0	0.600672	1	1	1
cellular_component	GO:0005960	glycine cleavage complex	0	1	0	0.600672	1	1	1
cellular_component	GO:0031090	organelle membrane	0	1	0	0.00766591	0.995363	0.25	1
cellular_component	GO:0005846	nuclear cap binding complex	0	1	0	0.600672	1	1	1
cellular_component	GO:0000439	transcription factor TFIIH core complex	0	1	0	0.600672	1	1	1
cellular_component	GO:0000408	EKC/KEOPS complex	0	1	0	0.600672	1	1	1
cellular_component	GO:0015629	actin cytoskeleton	0	1	0	0.946173	0.118671	1	1
molecular_function	GO:0005524	ATP binding	625	1152	0.542535	1	2.92544e-19	1	0	A0A0V0QBW2_PSEPJ	A0A0V0Q829_PSEPJ	A0A0V0R6H4_PSEPJ	A0A0V0QKD9_PSEPJ	A0A0V0RA86_PSEPJ	A0A0V0QSZ9_PSEPJ	A0A0V0QX25_PSEPJ	A0A0V0QUM2_PSEPJ	A0A0V0R9Q7_PSEPJ	A0A0V0QEL3_PSEPJ	A0A0V0QVI3_PSEPJ	A0A0V0R532_PSEPJ	A0A0V0QDC4_PSEPJ	A0A0V0R6T4_PSEPJ	A0A0V0QPM0_PSEPJ	A0A0V0QW12_PSEPJ	A0A0V0R4J0_PSEPJ	A0A0V0QX52_PSEPJ	A0A0V0QY26_PSEPJ	A0A0V0QG28_PSEPJ	A0A0V0QKW8_PSEPJ	A0A0V0QSJ9_PSEPJ	A0A0V0QFE8_PSEPJ	A0A0V0QP64_PSEPJ	A0A0V0R2L0_PSEPJ	A0A0V0R343_PSEPJ	A0A0V0QBX1_PSEPJ	A0A0V0R8V5_PSEPJ	A0A0V0QFF6_PSEPJ	A0A0V0R3Y6_PSEPJ	A0A0V0QLV9_PSEPJ	A0A0V0QH99_PSEPJ	A0A0V0QH46_PSEPJ	A0A0V0R6C7_PSEPJ	A0A0V0R5I9_PSEPJ	A0A0V0QGY6_PSEPJ	A0A0V0QLA6_PSEPJ	A0A0V0QKD1_PSEPJ	A0A0V0R6C9_PSEPJ	A0A0V0QTL8_PSEPJ
molecular_function	GO:0004674	protein serine/threonine kinase activity	181	312	0.580128	1	7.26963e-08	1	0	A0A0V0Q829_PSEPJ	A0A0V0RA86_PSEPJ	A0A0V0QUM2_PSEPJ	A0A0V0R9Q7_PSEPJ	A0A0V0QDC4_PSEPJ	A0A0V0R6T4_PSEPJ	A0A0V0QX52_PSEPJ	A0A0V0QG28_PSEPJ	A0A0V0R8V5_PSEPJ	A0A0V0QLV9_PSEPJ	A0A0V0QKD1_PSEPJ	A0A0V0QTL8_PSEPJ	A0A0V0R9Y4_PSEPJ	A0A0V0R5Y4_PSEPJ	A0A0V0QWS9_PSEPJ	A0A0V0QHQ4_PSEPJ	A0A0V0QF51_PSEPJ	A0A0V0R0P5_PSEPJ	A0A0V0QIF1_PSEPJ	A0A0V0R388_PSEPJ	A0A0V0QHC2_PSEPJ	A0A0V0QY02_PSEPJ	A0A0V0QV17_PSEPJ	A0A0V0QCQ8_PSEPJ	A0A0V0R3U0_PSEPJ	A0A0V0QA37_PSEPJ	A0A0V0QEZ3_PSEPJ	A0A0V0QY59_PSEPJ	A0A0V0QXD4_PSEPJ	A0A0V0QXT7_PSEPJ	A0A0V0QMB2_PSEPJ	A0A0V0QM09_PSEPJ	A0A0V0QYN9_PSEPJ	A0A0V0R744_PSEPJ	A0A0V0QD28_PSEPJ	A0A0V0R7X9_PSEPJ	A0A0V0QPG8_PSEPJ	A0A0V0R2J4_PSEPJ	A0A0V0QAG6_PSEPJ	A0A0V0QS66_PSEPJ
molecular_function	GO:0004672	protein kinase activity	161	279	0.577061	1	8.24414e-16	1	0	A0A0V0QBW2_PSEPJ	A0A0V0R6H4_PSEPJ	A0A0V0QKD9_PSEPJ	A0A0V0QEL3_PSEPJ	A0A0V0R532_PSEPJ	A0A0V0R343_PSEPJ	A0A0V0QBX1_PSEPJ	A0A0V0QFF6_PSEPJ	A0A0V0R6C7_PSEPJ	A0A0V0R5I9_PSEPJ	A0A0V0QGP3_PSEPJ	A0A0V0R0X5_PSEPJ	A0A0V0QVU9_PSEPJ	A0A0V0QVR0_PSEPJ	A0A0V0QDH4_PSEPJ	A0A0V0QYY9_PSEPJ	A0A0V0R8J8_PSEPJ	A0A0V0QM74_PSEPJ	A0A0V0QKG4_PSEPJ	A0A0V0QYQ2_PSEPJ	A0A0V0QU04_PSEPJ	A0A0V0QM76_PSEPJ	A0A0V0QCC2_PSEPJ	A0A0V0QY68_PSEPJ	A0A0V0QCA9_PSEPJ	A0A0V0QX74_PSEPJ	A0A0V0QH69_PSEPJ	A0A0V0Q8R6_PSEPJ	A0A0V0Q9D6_PSEPJ	A0A0V0QZU7_PSEPJ	A0A0V0QIB1_PSEPJ	A0A0V0QMK2_PSEPJ	A0A0V0QBB0_PSEPJ	A0A0V0R3V8_PSEPJ	A0A0V0R092_PSEPJ	A0A0V0QP38_PSEPJ	A0A0V0Q8X4_PSEPJ	A0A0V0R4X5_PSEPJ	A0A0V0QG04_PSEPJ	A0A0V0QF33_PSEPJ
molecular_function	GO:0003676	nucleic acid binding	82	141	0.58156	0.999996	5.85449e-06	1	0	A0A0V0QC45_PSEPJ	A0A0V0QKX3_PSEPJ	A0A0V0QK61_PSEPJ	A0A0V0QQV0_PSEPJ	A0A0V0R7J6_PSEPJ	A0A0V0R987_PSEPJ	A0A0V0R1X2_PSEPJ	A0A0V0R6F9_PSEPJ	A0A0V0Q9V8_PSEPJ	A0A0V0R9X1_PSEPJ	A0A0V0QDU2_PSEPJ	A0A0V0Q7R6_PSEPJ	A0A0V0R441_PSEPJ	A0A0V0R193_PSEPJ	A0A0V0QLP3_PSEPJ	A0A0V0R514_PSEPJ	A0A0V0R101_PSEPJ	A0A0V0R531_PSEPJ	A0A0V0QUA4_PSEPJ	A0A0V0R528_PSEPJ	A0A0V0QRN3_PSEPJ	A0A0V0QXG8_PSEPJ	A0A0V0QK19_PSEPJ	A0A0V0QTL6_PSEPJ	A0A0V0R7C6_PSEPJ	A0A0V0QD95_PSEPJ	A0A0V0QPT6_PSEPJ	A0A0V0R3T9_PSEPJ	A0A0V0QIY5_PSEPJ	A0A0V0QG34_PSEPJ	A0A0V0QG56_PSEPJ	A0A0V0R9C9_PSEPJ	A0A0V0QA56_PSEPJ	A0A0V0R2Z5_PSEPJ	A0A0V0R082_PSEPJ	A0A0V0QH45_PSEPJ	A0A0V0Q9V0_PSEPJ	A0A0V0R3M3_PSEPJ	A0A0V0QS47_PSEPJ	A0A0V0QH73_PSEPJ
molecular_function	GO:0008017	microtubule binding	56	75	0.746667	1	1.0532e-08	1	0	A0A0V0QXN5_PSEPJ	A0A0V0R4J0_PSEPJ	A0A0V0QFE8_PSEPJ	A0A0V0QPR8_PSEPJ	A0A0V0QJU4_PSEPJ	A0A0V0QYT0_PSEPJ	A0A0V0QFV6_PSEPJ	A0A0V0QJ43_PSEPJ	A0A0V0QFC0_PSEPJ	A0A0V0QSU9_PSEPJ	A0A0V0R754_PSEPJ	A0A0V0QI06_PSEPJ	A0A0V0QUN3_PSEPJ	A0A0V0QUM1_PSEPJ	A0A0V0QJG1_PSEPJ	A0A0V0QJD0_PSEPJ	A0A0V0R5C7_PSEPJ	A0A0V0QMC7_PSEPJ	A0A0V0R9A4_PSEPJ	A0A0V0R4M6_PSEPJ	A0A0V0QJ66_PSEPJ	A0A0V0QMX9_PSEPJ	A0A0V0QSJ4_PSEPJ	A0A0V0R345_PSEPJ	A0A0V0Q8L4_PSEPJ	A0A0V0QXL0_PSEPJ	A0A0V0R7R2_PSEPJ	A0A0V0QFI5_PSEPJ	A0A0V0R309_PSEPJ	A0A0V0Q886_PSEPJ	A0A0V0R2F0_PSEPJ	A0A0V0QRQ1_PSEPJ	A0A0V0QA78_PSEPJ	A0A0V0QL07_PSEPJ	A0A0V0Q7A4_PSEPJ	A0A0V0QXA9_PSEPJ	A0A0V0QMM1_PSEPJ	A0A0V0QF29_PSEPJ	A0A0V0QBG4_PSEPJ	A0A0V0QED3_PSEPJ
molecular_function	GO:0016301	kinase activity	45	78	0.576923	1	6.32202e-16	1	0	A0A0V0R3M2_PSEPJ	A0A0V0QW60_PSEPJ	A0A0V0QSI2_PSEPJ	A0A0V0R6K7_PSEPJ	A0A0V0R6C9_PSEPJ	A0A0V0QXH3_PSEPJ	A0A0V0QF00_PSEPJ	A0A0V0QDD7_PSEPJ	A0A0V0Q940_PSEPJ	A0A0V0QNN4_PSEPJ	A0A0V0QJA9_PSEPJ	A0A0V0QPK4_PSEPJ	A0A0V0QVW1_PSEPJ	A0A0V0QWG7_PSEPJ	A0A0V0QA96_PSEPJ	A0A0V0Q8L5_PSEPJ	A0A0V0R636_PSEPJ	A0A0V0QXH7_PSEPJ	A0A0V0QYQ0_PSEPJ	A0A0V0QTN7_PSEPJ	A0A0V0QZI8_PSEPJ	A0A0V0QDH9_PSEPJ	A0A0V0QAM1_PSEPJ	A0A0V0QDM5_PSEPJ	A0A0V0R6A1_PSEPJ	A0A0V0QKS2_PSEPJ	A0A0V0QIL1_PSEPJ	A0A0V0QFB7_PSEPJ	A0A0V0QSS8_PSEPJ	A0A0V0QSY1_PSEPJ	A0A0V0QHG9_PSEPJ	A0A0V0QEJ7_PSEPJ	A0A0V0QL06_PSEPJ	A0A0V0QAQ8_PSEPJ	A0A0V0QEW7_PSEPJ	A0A0V0R8U1_PSEPJ	A0A0V0QPB3_PSEPJ	A0A0V0QZD8_PSEPJ	A0A0V0QGR6_PSEPJ	A0A0V0QSR7_PSEPJ
molecular_function	GO:0035091	phosphatidylinositol binding	30	35	0.857143	1	9.51334e-08	1	0	A0A0V0QKD9_PSEPJ	A0A0V0Q958_PSEPJ	A0A0V0R0Q6_PSEPJ	A0A0V0QF88_PSEPJ	A0A0V0R6J8_PSEPJ	A0A0V0QVV9_PSEPJ	A0A0V0QWV4_PSEPJ	A0A0V0QZV4_PSEPJ	A0A0V0Q9N5_PSEPJ	A0A0V0QP72_PSEPJ	A0A0V0QX33_PSEPJ	A0A0V0QLB3_PSEPJ	A0A0V0QE33_PSEPJ	A0A0V0QKG1_PSEPJ	A0A0V0QKW9_PSEPJ	A0A0V0QWL4_PSEPJ	A0A0V0QE80_PSEPJ	A0A0V0R3E6_PSEPJ	A0A0V0QFF0_PSEPJ	A0A0V0QT86_PSEPJ	A0A0V0QFA0_PSEPJ	A0A0V0QW30_PSEPJ	A0A0V0QC03_PSEPJ	A0A0V0QTM8_PSEPJ	A0A0V0R8W3_PSEPJ	A0A0V0QFN2_PSEPJ	A0A0V0QS49_PSEPJ	A0A0V0R0A6_PSEPJ	A0A0V0QF99_PSEPJ	A0A0V0QXE1_PSEPJ
molecular_function	GO:0003777	microtubule motor activity	29	41	0.707317	0.999998	4.77526e-06	1	0	A0A0V0R4J0_PSEPJ	A0A0V0QFE8_PSEPJ	A0A0V0QJU4_PSEPJ	A0A0V0QJ43_PSEPJ	A0A0V0QSU9_PSEPJ	A0A0V0QUM1_PSEPJ	A0A0V0QJG1_PSEPJ	A0A0V0QJD0_PSEPJ	A0A0V0QMC7_PSEPJ	A0A0V0QJ66_PSEPJ	A0A0V0QMX9_PSEPJ	A0A0V0R345_PSEPJ	A0A0V0R309_PSEPJ	A0A0V0R2F0_PSEPJ	A0A0V0QRQ1_PSEPJ	A0A0V0QA78_PSEPJ	A0A0V0QL07_PSEPJ	A0A0V0QXA9_PSEPJ	A0A0V0QMM1_PSEPJ	A0A0V0QF29_PSEPJ	A0A0V0QDL1_PSEPJ	A0A0V0QXB9_PSEPJ	A0A0V0QWV5_PSEPJ	A0A0V0QM47_PSEPJ	A0A0V0QXV7_PSEPJ	A0A0V0QR47_PSEPJ	A0A0V0QMV1_PSEPJ	A0A0V0QB74_PSEPJ	A0A0V0QUG9_PSEPJ
molecular_function	GO:0003774	cytoskeletal motor activity	15	22	0.681818	1	2.18934e-07	1	0	A0A0V0QX25_PSEPJ	A0A0V0QSJ9_PSEPJ	A0A0V0QTL8_PSEPJ	A0A0V0R754_PSEPJ	A0A0V0QN30_PSEPJ	A0A0V0QI15_PSEPJ	A0A0V0R5C7_PSEPJ	A0A0V0R9A4_PSEPJ	A0A0V0QM63_PSEPJ	A0A0V0QSJ4_PSEPJ	A0A0V0R7R2_PSEPJ	A0A0V0Q7A4_PSEPJ	A0A0V0QW55_PSEPJ	A0A0V0R2G6_PSEPJ	A0A0V0Q788_PSEPJ
molecular_function	GO:0000166	nucleotide binding	8	23	0.347826	1	9.92232e-10	1	0	A0A0V0Q991_PSEPJ	A0A0V0Q9T1_PSEPJ	A0A0V0QD40_PSEPJ	A0A0V0QX05_PSEPJ	A0A0V0QSB2_PSEPJ	A0A0V0R502_PSEPJ	A0A0V0R2F9_PSEPJ	A0A0V0Q8K5_PSEPJ
molecular_function	GO:0015631	tubulin binding	3	4	0.75	1	4.44661e-08	1	0	A0A0V0R1P3_PSEPJ	A0A0V0QTR9_PSEPJ	A0A0V0Q825_PSEPJ
molecular_function	GO:0016773	phosphotransferase activity, alcohol group as acceptor	2	3	0.666667	1	3.30914e-14	1	0	A0A0V0R038_PSEPJ	A0A0V0QHG9_PSEPJ
molecular_function	GO:0097367	carbohydrate derivative binding	0	2	0	1	9.01528e-12	1	0
molecular_function	GO:0016772	transferase activity, transferring phosphorus-containing groups	0	1	0	1	6.71518e-14	1	0
molecular_function	GO:0016740	transferase activity	25	72	0.347222	0.999992	1.04935e-05	1	0.001	A0A0V0QY55_PSEPJ	A0A0V0R1C5_PSEPJ	A0A0V0QVY5_PSEPJ	A0A0V0QIY0_PSEPJ	A0A0V0R866_PSEPJ	A0A0V0R876_PSEPJ	A0A0V0QH40_PSEPJ	A0A0V0QHX4_PSEPJ	A0A0V0R759_PSEPJ	A0A0V0QJU6_PSEPJ	A0A0V0Q8S1_PSEPJ	A0A0V0R9V4_PSEPJ	A0A0V0QK42_PSEPJ	A0A0V0QFI1_PSEPJ	A0A0V0R2S4_PSEPJ	A0A0V0QWL9_PSEPJ	A0A0V0QZM3_PSEPJ	A0A0V0QF02_PSEPJ	A0A0V0Q843_PSEPJ	A0A0V0QU97_PSEPJ	A0A0V0QEV9_PSEPJ	A0A0V0Q8L0_PSEPJ	A0A0V0QI41_PSEPJ	A0A0V0Q9F9_PSEPJ	A0A0V0QHM1_PSEPJ
molecular_function	GO:0005096	GTPase activator activity	4	5	0.8	0.999967	0.000266393	1	0.037	A0A0V0R0Q6_PSEPJ	A0A0V0R2F8_PSEPJ	A0A0V0QQU9_PSEPJ	A0A0V0QTC5_PSEPJ
molecular_function	GO:0008289	lipid binding	9	23	0.391304	0.999879	0.000316685	1	0.049	A0A0V0QJV7_PSEPJ	A0A0V0R0R2_PSEPJ	A0A0V0R3B5_PSEPJ	A0A0V0QJ44_PSEPJ	A0A0V0QDV9_PSEPJ	A0A0V0QFG9_PSEPJ	A0A0V0RA21_PSEPJ	A0A0V0QML7_PSEPJ	A0A0V0QWJ7_PSEPJ
molecular_function	GO:0008270	zinc ion binding	92	165	0.557576	0.999722	0.000494839	1	0.057	A0A0V0R3R1_PSEPJ	A0A0V0R1W0_PSEPJ	A0A0V0QKX3_PSEPJ	A0A0V0QYJ3_PSEPJ	A0A0V0QK61_PSEPJ	A0A0V0QW12_PSEPJ	A0A0V0QKR6_PSEPJ	A0A0V0QCW8_PSEPJ	A0A0V0QQ62_PSEPJ	A0A0V0R6C9_PSEPJ	A0A0V0QC21_PSEPJ	A0A0V0R8L7_PSEPJ	A0A0V0R987_PSEPJ	A0A0V0QYE8_PSEPJ	A0A0V0Q9V8_PSEPJ	A0A0V0QJW0_PSEPJ	A0A0V0QBL9_PSEPJ	A0A0V0R5A9_PSEPJ	A0A0V0R4A8_PSEPJ	A0A0V0R9X1_PSEPJ	A0A0V0QP38_PSEPJ	A0A0V0QS12_PSEPJ	A0A0V0QVR7_PSEPJ	A0A0V0QWW7_PSEPJ	A0A0V0QVQ3_PSEPJ	A0A0V0R505_PSEPJ	A0A0V0R2G5_PSEPJ	A0A0V0QYX6_PSEPJ	A0A0V0Q777_PSEPJ	A0A0V0R4B2_PSEPJ	A0A0V0QJJ6_PSEPJ	A0A0V0QUA4_PSEPJ	A0A0V0QZ87_PSEPJ	A0A0V0QTZ3_PSEPJ	A0A0V0QRN3_PSEPJ	A0A0V0QXG8_PSEPJ	A0A0V0R1I4_PSEPJ	A0A0V0QE43_PSEPJ	A0A0V0R7C6_PSEPJ	A0A0V0QXP3_PSEPJ
molecular_function	GO:0003677	DNA binding	91	169	0.538462	0.999696	0.000516376	1	0.059	A0A0V0R716_PSEPJ	A0A0V0QGI7_PSEPJ	A0A0V0RA95_PSEPJ	A0A0V0QVD2_PSEPJ	A0A0V0R9Y9_PSEPJ	A0A0V0QC21_PSEPJ	A0A0V0QBM9_PSEPJ	A0A0V0QQ06_PSEPJ	A0A0V0QS39_PSEPJ	A0A0V0QUP0_PSEPJ	A0A0V0QH89_PSEPJ	A0A0V0QLT2_PSEPJ	A0A0V0QLL4_PSEPJ	A0A0V0QTW7_PSEPJ	A0A0V0Q831_PSEPJ	A0A0V0QUD5_PSEPJ	A0A0V0R0E8_PSEPJ	A0A0V0QMC9_PSEPJ	A0A0V0QBK7_PSEPJ	A0A0V0QD37_PSEPJ	A0A0V0R6A3_PSEPJ	A0A0V0QDE0_PSEPJ	A0A0V0R718_PSEPJ	A0A0V0R505_PSEPJ	A0A0V0QNN7_PSEPJ	A0A0V0R793_PSEPJ	A0A0V0QRD2_PSEPJ	A0A0V0QWN3_PSEPJ	A0A0V0QIY9_PSEPJ	A0A0V0QPP4_PSEPJ	A0A0V0QFR0_PSEPJ	A0A0V0QZC2_PSEPJ	A0A0V0Q8U8_PSEPJ	A0A0V0QEH0_PSEPJ	A0A0V0QMT0_PSEPJ	A0A0V0QYW8_PSEPJ	A0A0V0QH58_PSEPJ	A0A0V0QRZ0_PSEPJ	A0A0V0QBJ0_PSEPJ	A0A0V0QL12_PSEPJ
molecular_function	GO:0005085	guanyl-nucleotide exchange factor activity	12	14	0.857143	0.999862	0.00128055	1	0.145	A0A0V0QXJ9_PSEPJ	A0A0V0R3V1_PSEPJ	A0A0V0QWV4_PSEPJ	A0A0V0QL19_PSEPJ	A0A0V0QQ56_PSEPJ	A0A0V0QM70_PSEPJ	A0A0V0R8Y1_PSEPJ	A0A0V0R697_PSEPJ	A0A0V0R0Z8_PSEPJ	A0A0V0QGN0_PSEPJ	A0A0V0QD22_PSEPJ	A0A0V0QIT5_PSEPJ
molecular_function	GO:0000155	phosphorelay sensor kinase activity	10	11	0.909091	0.99991	0.00140686	1	0.163	A0A0V0QR92_PSEPJ	A0A0V0QXZ1_PSEPJ	A0A0V0R045_PSEPJ	A0A0V0QN45_PSEPJ	A0A0V0QB69_PSEPJ	A0A0V0QY21_PSEPJ	A0A0V0Q9V5_PSEPJ	A0A0V0QYI8_PSEPJ	A0A0V0QRV6_PSEPJ	A0A0V0QSW5_PSEPJ
molecular_function	GO:0016887	ATP hydrolysis activity	50	110	0.454545	0.997762	0.00326771	1	0.37	A0A0V0QH46_PSEPJ	A0A0V0QZL6_PSEPJ	A0A0V0QBM9_PSEPJ	A0A0V0Q831_PSEPJ	A0A0V0Q7I5_PSEPJ	A0A0V0QSM3_PSEPJ	A0A0V0QUD5_PSEPJ	A0A0V0R3I7_PSEPJ	A0A0V0QEB4_PSEPJ	A0A0V0QIP7_PSEPJ	A0A0V0QQP7_PSEPJ	A0A0V0QXD3_PSEPJ	A0A0V0QYK6_PSEPJ	A0A0V0QFV8_PSEPJ	A0A0V0QCK1_PSEPJ	A0A0V0QPJ5_PSEPJ	A0A0V0QK96_PSEPJ	A0A0V0QCM3_PSEPJ	A0A0V0R299_PSEPJ	A0A0V0QCK2_PSEPJ	A0A0V0QL12_PSEPJ	A0A0V0QSA7_PSEPJ	A0A0V0R7G9_PSEPJ	A0A0V0QI01_PSEPJ	A0A0V0QYH6_PSEPJ	A0A0V0Q8L4_PSEPJ	A0A0V0QLK6_PSEPJ	A0A0V0QMC1_PSEPJ	A0A0V0R7F9_PSEPJ	A0A0V0QE31_PSEPJ	A0A0V0R112_PSEPJ	A0A0V0R9N3_PSEPJ	A0A0V0QPS7_PSEPJ	A0A0V0R5M4_PSEPJ	A0A0V0QFI5_PSEPJ	A0A0V0QWR5_PSEPJ	A0A0V0QHI1_PSEPJ	A0A0V0QIM7_PSEPJ	A0A0V0QGQ9_PSEPJ	A0A0V0QSW7_PSEPJ
molecular_function	GO:0005261	cation channel activity	10	13	0.769231	0.997953	0.0041075	1	0.432	A0A0V0R6V1_PSEPJ	A0A0V0QWF5_PSEPJ	A0A0V0QWB5_PSEPJ	A0A0V0QKA0_PSEPJ	A0A0V0R453_PSEPJ	A0A0V0QB80_PSEPJ	A0A0V0QX41_PSEPJ	A0A0V0QZC6_PSEPJ	A0A0V0QZ80_PSEPJ	A0A0V0R1T5_PSEPJ
molecular_function	GO:0046914	transition metal ion binding	1	1	1	0.997101	0.00450383	1	0.451	A0A0V0QW22_PSEPJ
molecular_function	GO:0008569	minus-end-directed microtubule motor activity	22	33	0.666667	0.998338	0.00494539	1	0.468	A0A0V0Q9V6_PSEPJ	A0A0V0QP64_PSEPJ	A0A0V0QTG2_PSEPJ	A0A0V0QLA6_PSEPJ	A0A0V0QKE5_PSEPJ	A0A0V0QMH8_PSEPJ	A0A0V0QAM2_PSEPJ	A0A0V0R306_PSEPJ	A0A0V0QFV8_PSEPJ	A0A0V0QD95_PSEPJ	A0A0V0R299_PSEPJ	A0A0V0QYZ6_PSEPJ	A0A0V0QBB7_PSEPJ	A0A0V0QHI1_PSEPJ	A0A0V0QU10_PSEPJ	A0A0V0R9F2_PSEPJ	A0A0V0QMR1_PSEPJ	A0A0V0QA36_PSEPJ	A0A0V0R5A7_PSEPJ	A0A0V0QTR1_PSEPJ	A0A0V0R6N0_PSEPJ	A0A0V0QFD7_PSEPJ
molecular_function	GO:0004673	protein histidine kinase activity	0	1	0	0.999347	0.00517394	1	0.489
molecular_function	GO:0008408	3'-5' exonuclease activity	9	11	0.818182	0.998959	0.00522555	1	0.496	A0A0V0QLP3_PSEPJ	A0A0V0R3T9_PSEPJ	A0A0V0QH58_PSEPJ	A0A0V0QH73_PSEPJ	A0A0V0QTI4_PSEPJ	A0A0V0R6F7_PSEPJ	A0A0V0R633_PSEPJ	A0A0V0QYE5_PSEPJ	A0A0V0QEK6_PSEPJ
molecular_function	GO:0005216	ion channel activity	10	21	0.47619	0.99711	0.0052422	1	0.497	A0A0V0QJM2_PSEPJ	A0A0V0R420_PSEPJ	A0A0V0R9A1_PSEPJ	A0A0V0QUA4_PSEPJ	A0A0V0R1S7_PSEPJ	A0A0V0R5C2_PSEPJ	A0A0V0R2X0_PSEPJ	A0A0V0QAQ4_PSEPJ	A0A0V0QEF2_PSEPJ	A0A0V0R9S3_PSEPJ
molecular_function	GO:0106310	protein serine kinase activity	26	41	0.634146	0.997523	0.00634159	1	0.611	A0A0V0RA86_PSEPJ	A0A0V0QX52_PSEPJ	A0A0V0QWS9_PSEPJ	A0A0V0R0P5_PSEPJ	A0A0V0QXD4_PSEPJ	A0A0V0QAG6_PSEPJ	A0A0V0QS66_PSEPJ	A0A0V0R3B3_PSEPJ	A0A0V0QV78_PSEPJ	A0A0V0QDT9_PSEPJ	A0A0V0QTE8_PSEPJ	A0A0V0Q9F4_PSEPJ	A0A0V0R5X1_PSEPJ	A0A0V0QFH0_PSEPJ	A0A0V0QC39_PSEPJ	A0A0V0QJF1_PSEPJ	A0A0V0R5V9_PSEPJ	A0A0V0R2Q5_PSEPJ	A0A0V0QUT8_PSEPJ	A0A0V0QWB0_PSEPJ	A0A0V0R723_PSEPJ	A0A0V0QSP5_PSEPJ	A0A0V0Q939_PSEPJ	A0A0V0QGJ0_PSEPJ	A0A0V0R419_PSEPJ	A0A0V0QBS4_PSEPJ
molecular_function	GO:0030246	carbohydrate binding	23	36	0.638889	0.997343	0.00661172	1	0.641	A0A0V0QIF8_PSEPJ	A0A0V0QZA2_PSEPJ	A0A0V0R5S7_PSEPJ	A0A0V0QX09_PSEPJ	A0A0V0QJM2_PSEPJ	A0A0V0QI94_PSEPJ	A0A0V0QGK3_PSEPJ	A0A0V0R3F6_PSEPJ	A0A0V0QWD4_PSEPJ	A0A0V0R0K7_PSEPJ	A0A0V0QJT4_PSEPJ	A0A0V0Q877_PSEPJ	A0A0V0QNK1_PSEPJ	A0A0V0QY45_PSEPJ	A0A0V0QRY3_PSEPJ	A0A0V0QAB3_PSEPJ	A0A0V0R3H0_PSEPJ	A0A0V0QQW0_PSEPJ	A0A0V0QC27_PSEPJ	A0A0V0QSI1_PSEPJ	A0A0V0QRI5_PSEPJ	A0A0V0QCW2_PSEPJ	A0A0V0QS30_PSEPJ
molecular_function	GO:0004712	protein serine/threonine/tyrosine kinase activity	30	49	0.612245	0.996871	0.00725122	1	0.651	A0A0V0RA86_PSEPJ	A0A0V0QX52_PSEPJ	A0A0V0QWS9_PSEPJ	A0A0V0R0P5_PSEPJ	A0A0V0QXD4_PSEPJ	A0A0V0QAG6_PSEPJ	A0A0V0QS66_PSEPJ	A0A0V0R3B3_PSEPJ	A0A0V0R4B7_PSEPJ	A0A0V0QM17_PSEPJ	A0A0V0QV78_PSEPJ	A0A0V0QDT9_PSEPJ	A0A0V0QTE8_PSEPJ	A0A0V0Q9F4_PSEPJ	A0A0V0R5X1_PSEPJ	A0A0V0QFH0_PSEPJ	A0A0V0QC39_PSEPJ	A0A0V0QJF1_PSEPJ	A0A0V0R5V9_PSEPJ	A0A0V0R2Q5_PSEPJ	A0A0V0QUT8_PSEPJ	A0A0V0QWB0_PSEPJ	A0A0V0R723_PSEPJ	A0A0V0QSP5_PSEPJ	A0A0V0Q939_PSEPJ	A0A0V0R3R2_PSEPJ	A0A0V0R8K2_PSEPJ	A0A0V0QGJ0_PSEPJ	A0A0V0R419_PSEPJ	A0A0V0QBS4_PSEPJ
molecular_function	GO:0004386	helicase activity	15	26	0.576923	0.99597	0.00798381	1	0.696	A0A0V0R1X2_PSEPJ	A0A0V0R193_PSEPJ	A0A0V0QFM5_PSEPJ	A0A0V0Q9V0_PSEPJ	A0A0V0R690_PSEPJ	A0A0V0QFM8_PSEPJ	A0A0V0QVP7_PSEPJ	A0A0V0R1H1_PSEPJ	A0A0V0QFM0_PSEPJ	A0A0V0QNM6_PSEPJ	A0A0V0QXE2_PSEPJ	A0A0V0R3H2_PSEPJ	A0A0V0QAZ3_PSEPJ	A0A0V0QFU4_PSEPJ	A0A0V0Q9U1_PSEPJ
molecular_function	GO:0008094	ATP-dependent activity, acting on DNA	1	3	0.333333	0.99428	0.0107198	1	0.779	A0A0V0R218_PSEPJ
molecular_function	GO:0005262	calcium channel activity	5	6	0.833333	0.998858	0.013336	1	0.853	A0A0V0QGB7_PSEPJ	A0A0V0QRY2_PSEPJ	A0A0V0R5P6_PSEPJ	A0A0V0QX04_PSEPJ	A0A0V0R1C0_PSEPJ
molecular_function	GO:0030234	enzyme regulator activity	1	4	0.25	0.993148	0.0152424	1	0.926	A0A0V0Q9P0_PSEPJ
molecular_function	GO:0140326	ATPase-coupled intramembrane lipid transporter activity	11	15	0.733333	0.996106	0.0169879	1	0.94	A0A0V0QY26_PSEPJ	A0A0V0QH99_PSEPJ	A0A0V0QAH2_PSEPJ	A0A0V0QKE1_PSEPJ	A0A0V0QS59_PSEPJ	A0A0V0QCL3_PSEPJ	A0A0V0R3X6_PSEPJ	A0A0V0QNV9_PSEPJ	A0A0V0QUR6_PSEPJ	A0A0V0QFA0_PSEPJ	A0A0V0QQR2_PSEPJ
molecular_function	GO:0004527	exonuclease activity	12	28	0.428571	0.989207	0.0220882	1	0.969	A0A0V0QX60_PSEPJ	A0A0V0QXA0_PSEPJ	A0A0V0R983_PSEPJ	A0A0V0QHJ3_PSEPJ	A0A0V0QBJ0_PSEPJ	A0A0V0QVG1_PSEPJ	A0A0V0QRH2_PSEPJ	A0A0V0R4I0_PSEPJ	A0A0V0R689_PSEPJ	A0A0V0QSB2_PSEPJ	A0A0V0QDK4_PSEPJ	A0A0V0QXP5_PSEPJ
molecular_function	GO:0015267	channel activity	0	4	0	0.985458	0.0234342	1	0.972
molecular_function	GO:0003678	DNA helicase activity	16	24	0.666667	0.989176	0.0282767	1	0.989	A0A0V0QBM9_PSEPJ	A0A0V0QTW7_PSEPJ	A0A0V0QUD5_PSEPJ	A0A0V0QD37_PSEPJ	A0A0V0QFR0_PSEPJ	A0A0V0QL12_PSEPJ	A0A0V0R7G9_PSEPJ	A0A0V0R7C0_PSEPJ	A0A0V0R1M1_PSEPJ	A0A0V0QZ19_PSEPJ	A0A0V0R5M4_PSEPJ	A0A0V0QWR5_PSEPJ	A0A0V0QIM7_PSEPJ	A0A0V0R4X6_PSEPJ	A0A0V0QLW4_PSEPJ	A0A0V0QG58_PSEPJ
molecular_function	GO:0030983	mismatched DNA binding	6	7	0.857143	0.997334	0.0275641	1	0.989	A0A0V0QSZ9_PSEPJ	A0A0V0QKW8_PSEPJ	A0A0V0QI97_PSEPJ	A0A0V0QB64_PSEPJ	A0A0V0QVQ6_PSEPJ	A0A0V0R0E1_PSEPJ
molecular_function	GO:0016881	acid-amino acid ligase activity	38	70	0.542857	0.980257	0.0340293	1	0.998	A0A0V0QL59_PSEPJ	A0A0V0R0R7_PSEPJ	A0A0V0QJ91_PSEPJ	A0A0V0QKI5_PSEPJ	A0A0V0Q972_PSEPJ	A0A0V0R4E0_PSEPJ	A0A0V0QGF0_PSEPJ	A0A0V0QWX1_PSEPJ	A0A0V0QJH6_PSEPJ	A0A0V0QDP9_PSEPJ	A0A0V0QHD7_PSEPJ	A0A0V0QHI4_PSEPJ	A0A0V0R507_PSEPJ	A0A0V0QJR6_PSEPJ	A0A0V0QFN5_PSEPJ	A0A0V0QPI4_PSEPJ	A0A0V0QHN1_PSEPJ	A0A0V0QKK6_PSEPJ	A0A0V0QG61_PSEPJ	A0A0V0Q8D1_PSEPJ	A0A0V0QK84_PSEPJ	A0A0V0QPL4_PSEPJ	A0A0V0QAT2_PSEPJ	A0A0V0QA24_PSEPJ	A0A0V0Q9L4_PSEPJ	A0A0V0QT40_PSEPJ	A0A0V0QRM7_PSEPJ	A0A0V0QIG2_PSEPJ	A0A0V0QZ42_PSEPJ	A0A0V0QVV0_PSEPJ	A0A0V0QCD7_PSEPJ	A0A0V0QQK4_PSEPJ	A0A0V0QLL2_PSEPJ	A0A0V0QDQ8_PSEPJ	A0A0V0QM72_PSEPJ	A0A0V0QKS7_PSEPJ	A0A0V0R8L8_PSEPJ	A0A0V0QHP6_PSEPJ
molecular_function	GO:0016742	hydroxymethyl-, formyl- and related transferase activity	2	2	1	1	0.0338717	1	0.998	A0A0V0QM81_PSEPJ	A0A0V0QC55_PSEPJ
molecular_function	GO:0016787	hydrolase activity	225	460	0.48913	0.172973	0.843384	1	1	A0A0V0R4K3_PSEPJ	A0A0V0QZ71_PSEPJ	A0A0V0QSZ9_PSEPJ	A0A0V0Q7D3_PSEPJ	A0A0V0QK14_PSEPJ	A0A0V0QX25_PSEPJ	A0A0V0Q9V6_PSEPJ	A0A0V0R4J0_PSEPJ	A0A0V0QX52_PSEPJ	A0A0V0R579_PSEPJ	A0A0V0QFE8_PSEPJ	A0A0V0QP64_PSEPJ	A0A0V0QLA6_PSEPJ	A0A0V0QJU4_PSEPJ	A0A0V0R769_PSEPJ	A0A0V0R7J6_PSEPJ	A0A0V0R777_PSEPJ	A0A0V0QF21_PSEPJ	A0A0V0QES7_PSEPJ	A0A0V0R1X2_PSEPJ	A0A0V0R0X8_PSEPJ	A0A0V0R6G0_PSEPJ	A0A0V0QT82_PSEPJ	A0A0V0QW22_PSEPJ	A0A0V0R0H6_PSEPJ	A0A0V0QI97_PSEPJ	A0A0V0QJ43_PSEPJ	A0A0V0Q9R5_PSEPJ	A0A0V0QFC0_PSEPJ	A0A0V0QSU9_PSEPJ	A0A0V0QB64_PSEPJ	A0A0V0QK32_PSEPJ	A0A0V0QGN8_PSEPJ	A0A0V0QLM5_PSEPJ	A0A0V0Q7B8_PSEPJ	A0A0V0QLQ4_PSEPJ	A0A0V0QV52_PSEPJ	A0A0V0QI91_PSEPJ	A0A0V0QWY0_PSEPJ	A0A0V0R866_PSEPJ
molecular_function	GO:0046872	metal ion binding	183	409	0.447433	0.960686	0.0462964	1	1	A0A0V0R492_PSEPJ	A0A0V0QY36_PSEPJ	A0A0V0QPK9_PSEPJ	A0A0V0R8B9_PSEPJ	A0A0V0R3Y6_PSEPJ	A0A0V0Q9N8_PSEPJ	A0A0V0QDK8_PSEPJ	A0A0V0R0H3_PSEPJ	A0A0V0QVC3_PSEPJ	A0A0V0R475_PSEPJ	A0A0V0QDB8_PSEPJ	A0A0V0QFG0_PSEPJ	A0A0V0R9X2_PSEPJ	A0A0V0QXT2_PSEPJ	A0A0V0QTL5_PSEPJ	A0A0V0QYY9_PSEPJ	A0A0V0QZA2_PSEPJ	A0A0V0R3U8_PSEPJ	A0A0V0QQH3_PSEPJ	A0A0V0QQD1_PSEPJ	A0A0V0R3N6_PSEPJ	A0A0V0R3U0_PSEPJ	A0A0V0QI14_PSEPJ	A0A0V0QP33_PSEPJ	A0A0V0QVY5_PSEPJ	A0A0V0QTL7_PSEPJ	A0A0V0Q991_PSEPJ	A0A0V0QTW7_PSEPJ	A0A0V0R2V9_PSEPJ	A0A0V0QHY4_PSEPJ	A0A0V0QGN8_PSEPJ	A0A0V0QMQ1_PSEPJ	A0A0V0R9E5_PSEPJ	A0A0V0QJC4_PSEPJ	A0A0V0QG11_PSEPJ	A0A0V0R5S7_PSEPJ	A0A0V0QR16_PSEPJ	A0A0V0R2R8_PSEPJ	A0A0V0QNN6_PSEPJ	A0A0V0R7I2_PSEPJ
molecular_function	GO:0003723	RNA binding	89	173	0.514451	0.836457	0.196469	1	1	A0A0V0QCW0_PSEPJ	A0A0V0R492_PSEPJ	A0A0V0QM28_PSEPJ	A0A0V0QRG0_PSEPJ	A0A0V0QBZ4_PSEPJ	A0A0V0QFK2_PSEPJ	A0A0V0QUS0_PSEPJ	A0A0V0QCB8_PSEPJ	A0A0V0R4W6_PSEPJ	A0A0V0QKK5_PSEPJ	A0A0V0R3Z3_PSEPJ	A0A0V0Q794_PSEPJ	A0A0V0QW08_PSEPJ	A0A0V0QK32_PSEPJ	A0A0V0QLQ4_PSEPJ	A0A0V0QSR2_PSEPJ	A0A0V0QHV6_PSEPJ	A0A0V0QUX3_PSEPJ	A0A0V0QFD9_PSEPJ	A0A0V0QBI4_PSEPJ	A0A0V0QT17_PSEPJ	A0A0V0QD81_PSEPJ	A0A0V0QR22_PSEPJ	A0A0V0QEE4_PSEPJ	A0A0V0QS36_PSEPJ	A0A0V0QMD1_PSEPJ	A0A0V0QBN5_PSEPJ	A0A0V0Q8G0_PSEPJ	A0A0V0QTZ3_PSEPJ	A0A0V0R194_PSEPJ	A0A0V0R7K0_PSEPJ	A0A0V0Q7S2_PSEPJ	A0A0V0QIS1_PSEPJ	A0A0V0QLB8_PSEPJ	A0A0V0R0J4_PSEPJ	A0A0V0R407_PSEPJ	A0A0V0QQ07_PSEPJ	A0A0V0QF12_PSEPJ	A0A0V0QQD0_PSEPJ	A0A0V0QPL7_PSEPJ
molecular_function	GO:0005509	calcium ion binding	80	197	0.406091	0.276426	0.770726	1	1	A0A0V0QDC4_PSEPJ	A0A0V0QI42_PSEPJ	A0A0V0R3Y2_PSEPJ	A0A0V0QNQ5_PSEPJ	A0A0V0R014_PSEPJ	A0A0V0Q8G4_PSEPJ	A0A0V0QRA5_PSEPJ	A0A0V0R2J4_PSEPJ	A0A0V0QID2_PSEPJ	A0A0V0QPI7_PSEPJ	A0A0V0QPV0_PSEPJ	A0A0V0R2D9_PSEPJ	A0A0V0QL77_PSEPJ	A0A0V0QPJ8_PSEPJ	A0A0V0QEL9_PSEPJ	A0A0V0R2B4_PSEPJ	A0A0V0QZF9_PSEPJ	A0A0V0QUG4_PSEPJ	A0A0V0QDE8_PSEPJ	A0A0V0QRX1_PSEPJ	A0A0V0QS77_PSEPJ	A0A0V0R587_PSEPJ	A0A0V0QP52_PSEPJ	A0A0V0QDI8_PSEPJ	A0A0V0QK02_PSEPJ	A0A0V0QCA4_PSEPJ	A0A0V0Q9L9_PSEPJ	A0A0V0R5S9_PSEPJ	A0A0V0QB80_PSEPJ	A0A0V0QHN4_PSEPJ	A0A0V0QUM7_PSEPJ	A0A0V0QLF7_PSEPJ	A0A0V0QMF9_PSEPJ	A0A0V0Q7Z0_PSEPJ	A0A0V0QRD1_PSEPJ	A0A0V0QZD6_PSEPJ	A0A0V0QJL2_PSEPJ	A0A0V0R5Z8_PSEPJ	A0A0V0Q877_PSEPJ	A0A0V0QMF7_PSEPJ
molecular_function	GO:0005525	GTP binding	64	187	0.342246	0.00826832	0.994634	0.598	1	A0A0V0QUD2_PSEPJ	A0A0V0QK14_PSEPJ	A0A0V0QPM0_PSEPJ	A0A0V0R579_PSEPJ	A0A0V0QH46_PSEPJ	A0A0V0QD87_PSEPJ	A0A0V0R0T4_PSEPJ	A0A0V0R694_PSEPJ	A0A0V0QF82_PSEPJ	A0A0V0QHB5_PSEPJ	A0A0V0R947_PSEPJ	A0A0V0QLG4_PSEPJ	A0A0V0Q8P3_PSEPJ	A0A0V0QT82_PSEPJ	A0A0V0QW76_PSEPJ	A0A0V0QK32_PSEPJ	A0A0V0QGN8_PSEPJ	A0A0V0R1Q4_PSEPJ	A0A0V0QNQ4_PSEPJ	A0A0V0R6B0_PSEPJ	A0A0V0R6R1_PSEPJ	A0A0V0QHV6_PSEPJ	A0A0V0Q994_PSEPJ	A0A0V0QMU4_PSEPJ	A0A0V0QE41_PSEPJ	A0A0V0R071_PSEPJ	A0A0V0QM69_PSEPJ	A0A0V0QBE9_PSEPJ	A0A0V0QIN9_PSEPJ	A0A0V0QWQ1_PSEPJ	A0A0V0QBC9_PSEPJ	A0A0V0QKG6_PSEPJ	A0A0V0QAU3_PSEPJ	A0A0V0QPD9_PSEPJ	A0A0V0R4B5_PSEPJ	A0A0V0QBZ1_PSEPJ	A0A0V0QL99_PSEPJ	A0A0V0QPI4_PSEPJ	A0A0V0QJY0_PSEPJ	A0A0V0R902_PSEPJ
molecular_function	GO:0003924	GTPase activity	42	145	0.289655	0.000307442	0.999843	0.032	1	A0A0V0QH46_PSEPJ	A0A0V0QD87_PSEPJ	A0A0V0R0T4_PSEPJ	A0A0V0R694_PSEPJ	A0A0V0QF82_PSEPJ	A0A0V0QHB5_PSEPJ	A0A0V0R947_PSEPJ	A0A0V0QLG4_PSEPJ	A0A0V0Q8P3_PSEPJ	A0A0V0QW76_PSEPJ	A0A0V0R1Q4_PSEPJ	A0A0V0QNQ4_PSEPJ	A0A0V0R6B0_PSEPJ	A0A0V0R6R1_PSEPJ	A0A0V0QE41_PSEPJ	A0A0V0QM69_PSEPJ	A0A0V0QIN9_PSEPJ	A0A0V0QWQ1_PSEPJ	A0A0V0QKG6_PSEPJ	A0A0V0QAU3_PSEPJ	A0A0V0QPD9_PSEPJ	A0A0V0R4B5_PSEPJ	A0A0V0QBZ1_PSEPJ	A0A0V0QPI4_PSEPJ	A0A0V0QJY0_PSEPJ	A0A0V0R0K3_PSEPJ	A0A0V0QIV4_PSEPJ	A0A0V0QV75_PSEPJ	A0A0V0QNZ5_PSEPJ	A0A0V0QSE7_PSEPJ	A0A0V0QD27_PSEPJ	A0A0V0QUZ5_PSEPJ	A0A0V0R9J3_PSEPJ	A0A0V0Q8W2_PSEPJ	A0A0V0QTN3_PSEPJ	A0A0V0QBA0_PSEPJ	A0A0V0QXE3_PSEPJ	A0A0V0QXT9_PSEPJ	A0A0V0QLS1_PSEPJ	A0A0V0QT12_PSEPJ
molecular_function	GO:0016829	lyase activity	28	65	0.430769	0.00853631	0.995149	0.604	1	A0A0V0R6T0_PSEPJ	A0A0V0QLN8_PSEPJ	A0A0V0QK16_PSEPJ	A0A0V0R8P1_PSEPJ	A0A0V0QL91_PSEPJ	A0A0V0QCC4_PSEPJ	A0A0V0Q7P0_PSEPJ	A0A0V0R2G7_PSEPJ	A0A0V0R856_PSEPJ	A0A0V0QF48_PSEPJ	A0A0V0R8C8_PSEPJ	A0A0V0R7M4_PSEPJ	A0A0V0QSE8_PSEPJ	A0A0V0R9A2_PSEPJ	A0A0V0R8P7_PSEPJ	A0A0V0QHP9_PSEPJ	A0A0V0QVG7_PSEPJ	A0A0V0QF76_PSEPJ	A0A0V0QFD5_PSEPJ	A0A0V0QF81_PSEPJ	A0A0V0QCA5_PSEPJ	A0A0V0Q7J6_PSEPJ	A0A0V0QV02_PSEPJ	A0A0V0R862_PSEPJ	A0A0V0QBT4_PSEPJ	A0A0V0R6D2_PSEPJ	A0A0V0QEV9_PSEPJ	A0A0V0QZZ8_PSEPJ
molecular_function	GO:0004843	thiol-dependent deubiquitinase	26	50	0.52	0.925553	0.123189	1	1	A0A0V0QWS1_PSEPJ	A0A0V0QKR6_PSEPJ	A0A0V0R861_PSEPJ	A0A0V0R4V8_PSEPJ	A0A0V0QNT3_PSEPJ	A0A0V0QIR7_PSEPJ	A0A0V0R438_PSEPJ	A0A0V0QDE8_PSEPJ	A0A0V0QRX1_PSEPJ	A0A0V0QFH2_PSEPJ	A0A0V0QCA4_PSEPJ	A0A0V0QBI6_PSEPJ	A0A0V0QHA7_PSEPJ	A0A0V0Q974_PSEPJ	A0A0V0QJV1_PSEPJ	A0A0V0QRR4_PSEPJ	A0A0V0QRR5_PSEPJ	A0A0V0R4V7_PSEPJ	A0A0V0QPL4_PSEPJ	A0A0V0QSH0_PSEPJ	A0A0V0QD41_PSEPJ	A0A0V0QU47_PSEPJ	A0A0V0QWQ7_PSEPJ	A0A0V0QKA2_PSEPJ	A0A0V0QU96_PSEPJ	A0A0V0QFE9_PSEPJ
molecular_function	GO:0022857	transmembrane transporter activity	25	73	0.342466	0.15495	0.870935	1	1	A0A0V0QVR4_PSEPJ	A0A0V0Q8W7_PSEPJ	A0A0V0R0R7_PSEPJ	A0A0V0QNW1_PSEPJ	A0A0V0R892_PSEPJ	A0A0V0R3C9_PSEPJ	A0A0V0QJ84_PSEPJ	A0A0V0R101_PSEPJ	A0A0V0QJH0_PSEPJ	A0A0V0R1B6_PSEPJ	A0A0V0QLS3_PSEPJ	A0A0V0QW39_PSEPJ	A0A0V0QJ47_PSEPJ	A0A0V0Q9A9_PSEPJ	A0A0V0QQJ4_PSEPJ	A0A0V0QC01_PSEPJ	A0A0V0R3X1_PSEPJ	A0A0V0QEE6_PSEPJ	A0A0V0QCF2_PSEPJ	A0A0V0QLE6_PSEPJ	A0A0V0R2X1_PSEPJ	A0A0V0QRB8_PSEPJ	A0A0V0Q8W1_PSEPJ	A0A0V0R839_PSEPJ	A0A0V0R915_PSEPJ
molecular_function	GO:0140359	ABC-type transporter activity	25	48	0.520833	0.95982	0.0694718	1	1	A0A0V0R769_PSEPJ	A0A0V0QF21_PSEPJ	A0A0V0R0X8_PSEPJ	A0A0V0Q7B8_PSEPJ	A0A0V0QV52_PSEPJ	A0A0V0R517_PSEPJ	A0A0V0R061_PSEPJ	A0A0V0QAC1_PSEPJ	A0A0V0QF44_PSEPJ	A0A0V0Q8X7_PSEPJ	A0A0V0QY05_PSEPJ	A0A0V0QA64_PSEPJ	A0A0V0QU70_PSEPJ	A0A0V0Q9F7_PSEPJ	A0A0V0QZT3_PSEPJ	A0A0V0QQA0_PSEPJ	A0A0V0R055_PSEPJ	A0A0V0QVU7_PSEPJ	A0A0V0Q8S8_PSEPJ	A0A0V0QP46_PSEPJ	A0A0V0QAB1_PSEPJ	A0A0V0QLA5_PSEPJ	A0A0V0QWB9_PSEPJ	A0A0V0QEE9_PSEPJ	A0A0V0QWN2_PSEPJ
molecular_function	GO:0016491	oxidoreductase activity	20	93	0.215054	5.22371e-19	1	0	1	A0A0V0QI14_PSEPJ	A0A0V0QT97_PSEPJ	A0A0V0QKL0_PSEPJ	A0A0V0QCG0_PSEPJ	A0A0V0QMB1_PSEPJ	A0A0V0QIF3_PSEPJ	A0A0V0QUH7_PSEPJ	A0A0V0R842_PSEPJ	A0A0V0QRI7_PSEPJ	A0A0V0QY93_PSEPJ	A0A0V0QLW3_PSEPJ	A0A0V0QRG6_PSEPJ	A0A0V0R7F3_PSEPJ	A0A0V0Q9A2_PSEPJ	A0A0V0Q8E4_PSEPJ	A0A0V0R411_PSEPJ	A0A0V0QPK8_PSEPJ	A0A0V0QZ67_PSEPJ	A0A0V0QZ56_PSEPJ	A0A0V0R7H7_PSEPJ
molecular_function	GO:0005227	calcium activated cation channel activity	20	32	0.625	0.937587	0.114108	1	1	A0A0V0QU54_PSEPJ	A0A0V0QFY8_PSEPJ	A0A0V0R9B3_PSEPJ	A0A0V0QEP7_PSEPJ	A0A0V0Q9B3_PSEPJ	A0A0V0R3A2_PSEPJ	A0A0V0QJQ0_PSEPJ	A0A0V0Q9Q2_PSEPJ	A0A0V0QP50_PSEPJ	A0A0V0QP47_PSEPJ	A0A0V0QSY0_PSEPJ	A0A0V0QUZ8_PSEPJ	A0A0V0R329_PSEPJ	A0A0V0QU01_PSEPJ	A0A0V0Q7M2_PSEPJ	A0A0V0QFR2_PSEPJ	A0A0V0QES2_PSEPJ	A0A0V0QND9_PSEPJ	A0A0V0QVA3_PSEPJ	A0A0V0QNB3_PSEPJ
molecular_function	GO:0003824	catalytic activity	18	69	0.26087	0.000338434	0.999732	0.034	1	A0A0V0QFW8_PSEPJ	A0A0V0R987_PSEPJ	A0A0V0QGQ6_PSEPJ	A0A0V0Q8F4_PSEPJ	A0A0V0QTN9_PSEPJ	A0A0V0QK18_PSEPJ	A0A0V0QQ89_PSEPJ	A0A0V0R4U7_PSEPJ	A0A0V0QNX2_PSEPJ	A0A0V0QRG2_PSEPJ	A0A0V0QP91_PSEPJ	A0A0V0QJR8_PSEPJ	A0A0V0R3U1_PSEPJ	A0A0V0Q7Z7_PSEPJ	A0A0V0QCP9_PSEPJ	A0A0V0QWJ3_PSEPJ	A0A0V0QYB3_PSEPJ	A0A0V0R553_PSEPJ
molecular_function	GO:0000287	magnesium ion binding	18	41	0.439024	0.615076	0.509231	1	1	A0A0V0QY26_PSEPJ	A0A0V0QH99_PSEPJ	A0A0V0QGY6_PSEPJ	A0A0V0R2P6_PSEPJ	A0A0V0QAH2_PSEPJ	A0A0V0Q9Q3_PSEPJ	A0A0V0R971_PSEPJ	A0A0V0QT09_PSEPJ	A0A0V0QKE1_PSEPJ	A0A0V0QS59_PSEPJ	A0A0V0QCL3_PSEPJ	A0A0V0R3X6_PSEPJ	A0A0V0QRD3_PSEPJ	A0A0V0QNV9_PSEPJ	A0A0V0QUR6_PSEPJ	A0A0V0R1N0_PSEPJ	A0A0V0QSP8_PSEPJ	A0A0V0QQR2_PSEPJ
molecular_function	GO:0004842	ubiquitin-protein transferase activity	17	38	0.447368	0.647719	0.450696	1	1	A0A0V0QU07_PSEPJ	A0A0V0Q8H2_PSEPJ	A0A0V0R8B9_PSEPJ	A0A0V0QP31_PSEPJ	A0A0V0QSA8_PSEPJ	A0A0V0R3N6_PSEPJ	A0A0V0R8P0_PSEPJ	A0A0V0QCM3_PSEPJ	A0A0V0R9B0_PSEPJ	A0A0V0QLK6_PSEPJ	A0A0V0R427_PSEPJ	A0A0V0QMC1_PSEPJ	A0A0V0R7X6_PSEPJ	A0A0V0QGL1_PSEPJ	A0A0V0R3G9_PSEPJ	A0A0V0QKY0_PSEPJ	A0A0V0QGL5_PSEPJ
molecular_function	GO:0008138	protein tyrosine/serine/threonine phosphatase activity	17	32	0.53125	0.91081	0.160728	1	1	A0A0V0QLS7_PSEPJ	A0A0V0R4F7_PSEPJ	A0A0V0QBM8_PSEPJ	A0A0V0Q8P8_PSEPJ	A0A0V0R904_PSEPJ	A0A0V0QIB5_PSEPJ	A0A0V0R3W1_PSEPJ	A0A0V0Q9Z0_PSEPJ	A0A0V0Q7V0_PSEPJ	A0A0V0QG06_PSEPJ	A0A0V0R9E3_PSEPJ	A0A0V0QEJ5_PSEPJ	A0A0V0QA83_PSEPJ	A0A0V0QU52_PSEPJ	A0A0V0QTT3_PSEPJ	A0A0V0R6A4_PSEPJ	A0A0V0R0L3_PSEPJ
molecular_function	GO:0004198	calcium-dependent cysteine-type endopeptidase activity	15	24	0.625	0.983887	0.0419121	1	1	A0A0V0R2X6_PSEPJ	A0A0V0QJ78_PSEPJ	A0A0V0QX53_PSEPJ	A0A0V0QTX4_PSEPJ	A0A0V0QJ14_PSEPJ	A0A0V0R7I3_PSEPJ	A0A0V0QG60_PSEPJ	A0A0V0QRB2_PSEPJ	A0A0V0R5D9_PSEPJ	A0A0V0QDZ9_PSEPJ	A0A0V0R1Q6_PSEPJ	A0A0V0QIM0_PSEPJ	A0A0V0QUM5_PSEPJ	A0A0V0QR32_PSEPJ	A0A0V0QM56_PSEPJ
molecular_function	GO:0016791	phosphatase activity	15	23	0.652174	0.947019	0.0756441	1	1	A0A0V0QAF1_PSEPJ	A0A0V0QX60_PSEPJ	A0A0V0R073_PSEPJ	A0A0V0QNL3_PSEPJ	A0A0V0R3L8_PSEPJ	A0A0V0QI58_PSEPJ	A0A0V0R8Z5_PSEPJ	A0A0V0QTK6_PSEPJ	A0A0V0QSW8_PSEPJ	A0A0V0QRH2_PSEPJ	A0A0V0QZS2_PSEPJ	A0A0V0QNA8_PSEPJ	A0A0V0QRX8_PSEPJ	A0A0V0QNJ1_PSEPJ	A0A0V0QC10_PSEPJ
molecular_function	GO:0003735	structural constituent of ribosome	14	91	0.153846	1.34768e-08	1	0	1	A0A0V0QBZ4_PSEPJ	A0A0V0Q952_PSEPJ	A0A0V0QPV8_PSEPJ	A0A0V0R7S0_PSEPJ	A0A0V0QFD9_PSEPJ	A0A0V0QN22_PSEPJ	A0A0V0QQD0_PSEPJ	A0A0V0QY61_PSEPJ	A0A0V0QU00_PSEPJ	A0A0V0R7S2_PSEPJ	A0A0V0QDX0_PSEPJ	A0A0V0R719_PSEPJ	A0A0V0R174_PSEPJ	A0A0V0Q885_PSEPJ
molecular_function	GO:0008168	methyltransferase activity	13	41	0.317073	0.116063	0.922992	1	1	A0A0V0QPE7_PSEPJ	A0A0V0QVT3_PSEPJ	A0A0V0QFH3_PSEPJ	A0A0V0QT69_PSEPJ	A0A0V0QYU3_PSEPJ	A0A0V0QXC4_PSEPJ	A0A0V0R263_PSEPJ	A0A0V0R7N3_PSEPJ	A0A0V0R449_PSEPJ	A0A0V0QAS2_PSEPJ	A0A0V0QDU0_PSEPJ	A0A0V0R4P2_PSEPJ	A0A0V0Q9J1_PSEPJ
molecular_function	GO:0004519	endonuclease activity	13	33	0.393939	0.507324	0.606017	1	1	A0A0V0QX60_PSEPJ	A0A0V0QXA0_PSEPJ	A0A0V0QDF8_PSEPJ	A0A0V0QS33_PSEPJ	A0A0V0QRD2_PSEPJ	A0A0V0R983_PSEPJ	A0A0V0QUE4_PSEPJ	A0A0V0QHJ3_PSEPJ	A0A0V0QVG1_PSEPJ	A0A0V0QRH2_PSEPJ	A0A0V0R4I0_PSEPJ	A0A0V0R689_PSEPJ	A0A0V0QXP5_PSEPJ
molecular_function	GO:0004725	protein tyrosine phosphatase activity	12	25	0.48	0.764475	0.374553	1	1	A0A0V0QLQ6_PSEPJ	A0A0V0Q8P8_PSEPJ	A0A0V0QIB5_PSEPJ	A0A0V0R7P1_PSEPJ	A0A0V0QPB1_PSEPJ	A0A0V0QG06_PSEPJ	A0A0V0QFD1_PSEPJ	A0A0V0R9E3_PSEPJ	A0A0V0QA83_PSEPJ	A0A0V0QU52_PSEPJ	A0A0V0R6A4_PSEPJ	A0A0V0R0L3_PSEPJ
molecular_function	GO:0008234	cysteine-type peptidase activity	11	41	0.268293	0.542251	0.529833	1	1	A0A0V0QE61_PSEPJ	A0A0V0QK37_PSEPJ	A0A0V0R0E6_PSEPJ	A0A0V0QL56_PSEPJ	A0A0V0R506_PSEPJ	A0A0V0QJF9_PSEPJ	A0A0V0QZ82_PSEPJ	A0A0V0QYM1_PSEPJ	A0A0V0R953_PSEPJ	A0A0V0R5A8_PSEPJ	A0A0V0R922_PSEPJ
molecular_function	GO:0003743	translation initiation factor activity	11	28	0.392857	0.425146	0.716927	1	1	A0A0V0QBN1_PSEPJ	A0A0V0QF82_PSEPJ	A0A0V0R236_PSEPJ	A0A0V0QN70_PSEPJ	A0A0V0QUV3_PSEPJ	A0A0V0R2X4_PSEPJ	A0A0V0QDL9_PSEPJ	A0A0V0QDR6_PSEPJ	A0A0V0R8C0_PSEPJ	A0A0V0QUG1_PSEPJ	A0A0V0QUZ5_PSEPJ
molecular_function	GO:0019706	protein-cysteine S-palmitoyltransferase activity	11	24	0.458333	0.692181	0.463362	1	1	A0A0V0QYN5_PSEPJ	A0A0V0QLD6_PSEPJ	A0A0V0Q921_PSEPJ	A0A0V0QLU1_PSEPJ	A0A0V0QPR5_PSEPJ	A0A0V0QLH0_PSEPJ	A0A0V0QV67_PSEPJ	A0A0V0QQV1_PSEPJ	A0A0V0QEK6_PSEPJ	A0A0V0QU89_PSEPJ	A0A0V0QVJ8_PSEPJ
molecular_function	GO:0061630	ubiquitin protein ligase activity	10	21	0.47619	0.692181	0.463362	1	1	A0A0V0Q9N8_PSEPJ	A0A0V0QDB8_PSEPJ	A0A0V0QQK5_PSEPJ	A0A0V0QIJ8_PSEPJ	A0A0V0R238_PSEPJ	A0A0V0R1V4_PSEPJ	A0A0V0QKI7_PSEPJ	A0A0V0RAE2_PSEPJ	A0A0V0QQC1_PSEPJ	A0A0V0QKW9_PSEPJ
molecular_function	GO:0004722	protein serine/threonine phosphatase activity	10	25	0.4	0.0932216	0.947398	1	1	A0A0V0QP33_PSEPJ	A0A0V0QK74_PSEPJ	A0A0V0QNN6_PSEPJ	A0A0V0QQY8_PSEPJ	A0A0V0QVV4_PSEPJ	A0A0V0QHD0_PSEPJ	A0A0V0Q910_PSEPJ	A0A0V0QPV4_PSEPJ	A0A0V0QME0_PSEPJ	A0A0V0QM10_PSEPJ
molecular_function	GO:0003779	actin binding	9	19	0.473684	0.67849	0.485964	1	1	A0A0V0QX25_PSEPJ	A0A0V0QPZ0_PSEPJ	A0A0V0QLI4_PSEPJ	A0A0V0QWY6_PSEPJ	A0A0V0QN30_PSEPJ	A0A0V0QI15_PSEPJ	A0A0V0Q9T8_PSEPJ	A0A0V0R7H4_PSEPJ	A0A0V0Q788_PSEPJ
molecular_function	GO:0004190	aspartic-type endopeptidase activity	9	20	0.45	0.663592	0.510738	1	1	A0A0V0QW62_PSEPJ	A0A0V0Q7S9_PSEPJ	A0A0V0QVK3_PSEPJ	A0A0V0QYI2_PSEPJ	A0A0V0R1M1_PSEPJ	A0A0V0QFN6_PSEPJ	A0A0V0QUP5_PSEPJ	A0A0V0QKT4_PSEPJ	A0A0V0Q8D3_PSEPJ
molecular_function	GO:0004222	metalloendopeptidase activity	9	33	0.272727	0.0476208	0.97943	0.999	1	A0A0V0R2L0_PSEPJ	A0A0V0R9X2_PSEPJ	A0A0V0QD34_PSEPJ	A0A0V0QCK1_PSEPJ	A0A0V0QF12_PSEPJ	A0A0V0QL21_PSEPJ	A0A0V0QYJ1_PSEPJ	A0A0V0QW01_PSEPJ	A0A0V0Q7S3_PSEPJ
molecular_function	GO:0008081	phosphoric diester hydrolase activity	9	26	0.346154	0.386504	0.725663	1	1	A0A0V0R6P7_PSEPJ	A0A0V0R8F3_PSEPJ	A0A0V0QCL0_PSEPJ	A0A0V0R0U1_PSEPJ	A0A0V0QYN2_PSEPJ	A0A0V0QZM5_PSEPJ	A0A0V0QEJ9_PSEPJ	A0A0V0QZI9_PSEPJ	A0A0V0R0I8_PSEPJ
molecular_function	GO:0003724	RNA helicase activity	9	18	0.5	0.802006	0.352749	1	1	A0A0V0R7J6_PSEPJ	A0A0V0R441_PSEPJ	A0A0V0QG56_PSEPJ	A0A0V0QSA7_PSEPJ	A0A0V0R9P6_PSEPJ	A0A0V0QEB1_PSEPJ	A0A0V0QPS7_PSEPJ	A0A0V0QXD0_PSEPJ	A0A0V0QQU4_PSEPJ
molecular_function	GO:0030170	pyridoxal phosphate binding	8	30	0.266667	0.050301	0.979084	1	1	A0A0V0QIY0_PSEPJ	A0A0V0QRY5_PSEPJ	A0A0V0Q8S1_PSEPJ	A0A0V0QU63_PSEPJ	A0A0V0QZW8_PSEPJ	A0A0V0R646_PSEPJ	A0A0V0QRZ4_PSEPJ	A0A0V0R9M2_PSEPJ
molecular_function	GO:0004181	metallocarboxypeptidase activity	8	17	0.470588	0.724629	0.455724	1	1	A0A0V0R6C9_PSEPJ	A0A0V0QYE8_PSEPJ	A0A0V0QJW0_PSEPJ	A0A0V0R4A8_PSEPJ	A0A0V0Q777_PSEPJ	A0A0V0QE43_PSEPJ	A0A0V0QEW2_PSEPJ	A0A0V0QKK4_PSEPJ
molecular_function	GO:0031267	small GTPase binding	8	11	0.727273	0.989797	0.0454143	1	1	A0A0V0QPZ9_PSEPJ	A0A0V0QGX4_PSEPJ	A0A0V0QLW2_PSEPJ	A0A0V0QGV2_PSEPJ	A0A0V0R9B1_PSEPJ	A0A0V0QGZ3_PSEPJ	A0A0V0QRZ1_PSEPJ	A0A0V0QXR5_PSEPJ
molecular_function	GO:0003700	DNA-binding transcription factor activity	7	12	0.583333	0.948836	0.14086	1	1	A0A0V0QD89_PSEPJ	A0A0V0R1L5_PSEPJ	A0A0V0QX84_PSEPJ	A0A0V0QI60_PSEPJ	A0A0V0R1C2_PSEPJ	A0A0V0QNG6_PSEPJ	A0A0V0QCQ7_PSEPJ
molecular_function	GO:0005249	voltage-gated potassium channel activity	7	10	0.7	0.980194	0.0795543	1	1	A0A0V0QQL7_PSEPJ	A0A0V0R930_PSEPJ	A0A0V0QXK9_PSEPJ	A0A0V0QV88_PSEPJ	A0A0V0QNF8_PSEPJ	A0A0V0QQU7_PSEPJ	A0A0V0QIG7_PSEPJ
molecular_function	GO:0004252	serine-type endopeptidase activity	7	21	0.333333	0.254332	0.867315	1	1	A0A0V0QH46_PSEPJ	A0A0V0QZL6_PSEPJ	A0A0V0QDT7_PSEPJ	A0A0V0QIQ1_PSEPJ	A0A0V0QXV7_PSEPJ	A0A0V0QER6_PSEPJ	A0A0V0R6E2_PSEPJ
molecular_function	GO:0050660	flavin adenine dinucleotide binding	7	31	0.225806	0.00207691	0.999337	0.17	1	A0A0V0QYG0_PSEPJ	A0A0V0QMB1_PSEPJ	A0A0V0QRI7_PSEPJ	A0A0V0R5P2_PSEPJ	A0A0V0QSK7_PSEPJ	A0A0V0R735_PSEPJ	A0A0V0QWF6_PSEPJ
molecular_function	GO:0051082	unfolded protein binding	7	27	0.259259	0.0529112	0.979	1	1	A0A0V0QQD1_PSEPJ	A0A0V0R3I7_PSEPJ	A0A0V0R0Y6_PSEPJ	A0A0V0QIP7_PSEPJ	A0A0V0QKB2_PSEPJ	A0A0V0R112_PSEPJ	A0A0V0QIP2_PSEPJ
molecular_function	GO:0016818	hydrolase activity, acting on acid anhydrides, in phosphorus-containing anhydrides	7	9	0.777778	0.718599	0.326239	1	1	A0A0V0QTW7_PSEPJ	A0A0V0QD37_PSEPJ	A0A0V0R7C0_PSEPJ	A0A0V0QZ19_PSEPJ	A0A0V0QDG9_PSEPJ	A0A0V0QLW4_PSEPJ	A0A0V0QG58_PSEPJ
molecular_function	GO:0046982	protein heterodimerization activity	6	21	0.285714	0.132685	0.942644	1	1	A0A0V0QD65_PSEPJ	A0A0V0R6A3_PSEPJ	A0A0V0QG67_PSEPJ	A0A0V0QI25_PSEPJ	A0A0V0QF87_PSEPJ	A0A0V0QGG6_PSEPJ
molecular_function	GO:0045505	dynein intermediate chain binding	6	12	0.5	0.785609	0.414359	1	1	A0A0V0QKE5_PSEPJ	A0A0V0QMH8_PSEPJ	A0A0V0QYZ6_PSEPJ	A0A0V0QU10_PSEPJ	A0A0V0QMR1_PSEPJ	A0A0V0R6N0_PSEPJ
molecular_function	GO:0051959	dynein light intermediate chain binding	6	11	0.545455	0.860701	0.314375	1	1	A0A0V0QKE5_PSEPJ	A0A0V0QMH8_PSEPJ	A0A0V0QYZ6_PSEPJ	A0A0V0QU10_PSEPJ	A0A0V0QMR1_PSEPJ	A0A0V0R6N0_PSEPJ
molecular_function	GO:0020037	heme binding	6	31	0.193548	0.00514025	0.998543	0.395	1	A0A0V0QI14_PSEPJ	A0A0V0QT83_PSEPJ	A0A0V0QWD8_PSEPJ	A0A0V0QTF1_PSEPJ	A0A0V0QT49_PSEPJ	A0A0V0QPT3_PSEPJ
molecular_function	GO:0000049	tRNA binding	6	14	0.428571	0.608832	0.603024	1	1	A0A0V0R555_PSEPJ	A0A0V0R2H1_PSEPJ	A0A0V0QIJ6_PSEPJ	A0A0V0QF90_PSEPJ	A0A0V0R565_PSEPJ	A0A0V0QI76_PSEPJ
molecular_function	GO:0004176	ATP-dependent peptidase activity	6	9	0.666667	0.962269	0.135284	1	1	A0A0V0QH46_PSEPJ	A0A0V0QZL6_PSEPJ	A0A0V0QCK1_PSEPJ	A0A0V0QYJ1_PSEPJ	A0A0V0QXV7_PSEPJ	A0A0V0R6E2_PSEPJ
molecular_function	GO:0003887	DNA-directed DNA polymerase activity	6	13	0.461538	0.699822	0.512228	1	1	A0A0V0R376_PSEPJ	A0A0V0QH58_PSEPJ	A0A0V0QRZ0_PSEPJ	A0A0V0R1S3_PSEPJ	A0A0V0QSB2_PSEPJ	A0A0V0QYH9_PSEPJ
molecular_function	GO:0009982	pseudouridine synthase activity	6	9	0.666667	0.962269	0.135284	1	1	A0A0V0R7K0_PSEPJ	A0A0V0QF12_PSEPJ	A0A0V0QH56_PSEPJ	A0A0V0QG65_PSEPJ	A0A0V0QR47_PSEPJ	A0A0V0QZ89_PSEPJ
molecular_function	GO:0003755	peptidyl-prolyl cis-trans isomerase activity	5	23	0.217391	0.0293672	0.990747	0.979	1	A0A0V0R3E2_PSEPJ	A0A0V0QV80_PSEPJ	A0A0V0QEI3_PSEPJ	A0A0V0QP27_PSEPJ	A0A0V0QF56_PSEPJ
molecular_function	GO:0003899	DNA-directed 5'-3' RNA polymerase activity	5	20	0.25	0.0293672	0.990747	0.979	1	A0A0V0RA95_PSEPJ	A0A0V0QZP5_PSEPJ	A0A0V0QRE7_PSEPJ	A0A0V0QIF5_PSEPJ	A0A0V0R1Z1_PSEPJ
molecular_function	GO:0004100	chitin synthase activity	5	9	0.555556	0.864716	0.330171	1	1	A0A0V0QS23_PSEPJ	A0A0V0Q8A3_PSEPJ	A0A0V0QVE4_PSEPJ	A0A0V0QVN7_PSEPJ	A0A0V0QAI6_PSEPJ
molecular_function	GO:0016307	phosphatidylinositol phosphate kinase activity	5	7	0.714286	0.986664	0.0702485	1	1	A0A0V0QVI3_PSEPJ	A0A0V0R2L0_PSEPJ	A0A0V0QZI5_PSEPJ	A0A0V0QDA3_PSEPJ	A0A0V0QAT4_PSEPJ
molecular_function	GO:0031625	ubiquitin protein ligase binding	5	13	0.384615	0.487772	0.723719	1	1	A0A0V0QFN3_PSEPJ	A0A0V0QBU8_PSEPJ	A0A0V0QN28_PSEPJ	A0A0V0QFP1_PSEPJ	A0A0V0Q825_PSEPJ
molecular_function	GO:0008237	metallopeptidase activity	5	21	0.238095	0.0135233	0.992763	0.794	1	A0A0V0QIY9_PSEPJ	A0A0V0QTX7_PSEPJ	A0A0V0QES4_PSEPJ	A0A0V0QRS5_PSEPJ	A0A0V0QAY5_PSEPJ
molecular_function	GO:0005198	structural molecule activity	5	10	0.5	2.70295e-08	1	0	1	A0A0V0R7A3_PSEPJ	A0A0V0QAI9_PSEPJ	A0A0V0QYP5_PSEPJ	A0A0V0QAQ0_PSEPJ	A0A0V0R8P4_PSEPJ
molecular_function	GO:0003746	translation elongation factor activity	5	12	0.416667	0.585641	0.642376	1	1	A0A0V0R4E0_PSEPJ	A0A0V0QUK7_PSEPJ	A0A0V0QQX6_PSEPJ	A0A0V0Q9L8_PSEPJ	A0A0V0QC97_PSEPJ
molecular_function	GO:0051539	4 iron, 4 sulfur cluster binding	5	18	0.277778	0.143755	0.941336	1	1	A0A0V0R597_PSEPJ	A0A0V0QIY9_PSEPJ	A0A0V0QRZ0_PSEPJ	A0A0V0Q9U6_PSEPJ	A0A0V0QSB2_PSEPJ
molecular_function	GO:0008559	ABC-type xenobiotic transporter activity	5	8	0.625	0.929752	0.221901	1	1	A0A0V0R4B8_PSEPJ	A0A0V0R3Z9_PSEPJ	A0A0V0QL65_PSEPJ	A0A0V0R1P8_PSEPJ	A0A0V0QVF8_PSEPJ
molecular_function	GO:0004707	MAP kinase activity	5	9	0.555556	0.864716	0.330171	1	1	A0A0V0R4B7_PSEPJ	A0A0V0QM17_PSEPJ	A0A0V0R3R2_PSEPJ	A0A0V0QVQ1_PSEPJ	A0A0V0R8K2_PSEPJ
molecular_function	GO:0005506	iron ion binding	4	20	0.2	0.00623748	0.998551	0.47	1	A0A0V0QBI0_PSEPJ	A0A0V0QWD8_PSEPJ	A0A0V0QLL1_PSEPJ	A0A0V0R7H7_PSEPJ
molecular_function	GO:0051087	chaperone binding	4	7	0.571429	0.872882	0.348071	1	1	A0A0V0QZ85_PSEPJ	A0A0V0QWJ4_PSEPJ	A0A0V0QKW1_PSEPJ	A0A0V0Q771_PSEPJ
molecular_function	GO:0005484	SNAP receptor activity	4	5	0.8	0.985479	0.111276	1	1	A0A0V0QNA2_PSEPJ	A0A0V0QHW3_PSEPJ	A0A0V0QD52_PSEPJ	A0A0V0R4Y0_PSEPJ
molecular_function	GO:0016779	nucleotidyltransferase activity	4	10	0.4	0.476984	0.620428	1	1	A0A0V0R555_PSEPJ	A0A0V0R2I7_PSEPJ	A0A0V0QX01_PSEPJ	A0A0V0QT86_PSEPJ
molecular_function	GO:0008233	peptidase activity	4	11	0.363636	0.0172023	0.98739	0.863	1	A0A0V0QY25_PSEPJ	A0A0V0QBN0_PSEPJ	A0A0V0QV43_PSEPJ	A0A0V0QV18_PSEPJ
molecular_function	GO:0043130	ubiquitin binding	4	5	0.8	0.985479	0.111276	1	1	A0A0V0R6X8_PSEPJ	A0A0V0QWI7_PSEPJ	A0A0V0QE33_PSEPJ	A0A0V0QE80_PSEPJ
molecular_function	GO:0008641	ubiquitin-like modifier activating enzyme activity	4	10	0.4	0.396976	0.790772	1	1	A0A0V0QW12_PSEPJ	A0A0V0R0H3_PSEPJ	A0A0V0QZ87_PSEPJ	A0A0V0QWL5_PSEPJ
molecular_function	GO:0016627	oxidoreductase activity, acting on the CH-CH group of donors	4	14	0.285714	0.0894062	0.955053	1	1	A0A0V0R6I7_PSEPJ	A0A0V0QYG0_PSEPJ	A0A0V0QD83_PSEPJ	A0A0V0QIG3_PSEPJ
molecular_function	GO:0015297	antiporter activity	4	11	0.363636	0.122412	0.937525	1	1	A0A0V0QQX4_PSEPJ	A0A0V0R3M5_PSEPJ	A0A0V0Q8J8_PSEPJ	A0A0V0R578_PSEPJ
molecular_function	GO:0042910	xenobiotic transmembrane transporter activity	4	11	0.363636	0.73563	0.432289	1	1	A0A0V0QQX4_PSEPJ	A0A0V0R3M5_PSEPJ	A0A0V0Q8J8_PSEPJ	A0A0V0R578_PSEPJ
molecular_function	GO:0030553	cGMP binding	4	8	0.5	0.778099	0.474241	1	1	A0A0V0R3U0_PSEPJ	A0A0V0R7K9_PSEPJ	A0A0V0QUA4_PSEPJ	A0A0V0QWL5_PSEPJ
molecular_function	GO:0008236	serine-type peptidase activity	4	10	0.4	0.0417117	0.978869	0.999	1	A0A0V0R846_PSEPJ	A0A0V0R778_PSEPJ	A0A0V0R833_PSEPJ	A0A0V0R961_PSEPJ
molecular_function	GO:0030145	manganese ion binding	4	5	0.8	0.985479	0.111276	1	1	A0A0V0R1V9_PSEPJ	A0A0V0QCU4_PSEPJ	A0A0V0QHJ3_PSEPJ	A0A0V0QQV6_PSEPJ
molecular_function	GO:0009002	serine-type D-Ala-D-Ala carboxypeptidase activity	4	8	0.5	0.778099	0.474241	1	1	A0A0V0QSM7_PSEPJ	A0A0V0QQ24_PSEPJ	A0A0V0R8K8_PSEPJ	A0A0V0Q9S7_PSEPJ
molecular_function	GO:0019903	protein phosphatase binding	4	5	0.8	0.985479	0.111276	1	1	A0A0V0QJM2_PSEPJ	A0A0V0R1M4_PSEPJ	A0A0V0QM06_PSEPJ	A0A0V0QD62_PSEPJ
molecular_function	GO:0004553	hydrolase activity, hydrolyzing O-glycosyl compounds	3	10	0.3	0.0966396	0.952379	1	1	A0A0V0QIF8_PSEPJ	A0A0V0R3N3_PSEPJ	A0A0V0QCW2_PSEPJ
molecular_function	GO:0070006	metalloaminopeptidase activity	3	11	0.272727	0.231345	0.915642	1	1	A0A0V0R1V9_PSEPJ	A0A0V0QCU4_PSEPJ	A0A0V0QQV6_PSEPJ
molecular_function	GO:0003756	protein disulfide isomerase activity	3	7	0.428571	0.651929	0.642046	1	1	A0A0V0R3H3_PSEPJ	A0A0V0QND7_PSEPJ	A0A0V0QD04_PSEPJ
molecular_function	GO:0004402	histone acetyltransferase activity	3	4	0.75	0.966128	0.214339	1	1	A0A0V0R0T9_PSEPJ	A0A0V0QFQ1_PSEPJ	A0A0V0QY10_PSEPJ
molecular_function	GO:0010181	FMN binding	3	16	0.1875	0.0402561	0.989828	0.998	1	A0A0V0QI14_PSEPJ	A0A0V0QCG0_PSEPJ	A0A0V0R842_PSEPJ
molecular_function	GO:0070290	N-acylphosphatidylethanolamine-specific phospholipase D activity	3	3	1	1	0.0789886	1	1	A0A0V0Q958_PSEPJ	A0A0V0R209_PSEPJ	A0A0V0QHW6_PSEPJ
molecular_function	GO:0004630	phospholipase D activity	3	3	1	1	0.0789886	1	1	A0A0V0Q958_PSEPJ	A0A0V0R209_PSEPJ	A0A0V0QHW6_PSEPJ
molecular_function	GO:0043565	sequence-specific DNA binding	3	3	1	0.972436	0.127118	1	1	A0A0V0QD89_PSEPJ	A0A0V0R754_PSEPJ	A0A0V0QG67_PSEPJ
molecular_function	GO:0016746	acyltransferase activity	3	15	0.2	0.094554	0.935246	1	1	A0A0V0QRT1_PSEPJ	A0A0V0QMG9_PSEPJ	A0A0V0QKF0_PSEPJ
molecular_function	GO:0046983	protein dimerization activity	3	7	0.428571	0.233533	0.866854	1	1	A0A0V0QC35_PSEPJ	A0A0V0QRG2_PSEPJ	A0A0V0R888_PSEPJ
molecular_function	GO:0003684	damaged DNA binding	3	7	0.428571	0.651929	0.642046	1	1	A0A0V0R6X8_PSEPJ	A0A0V0R376_PSEPJ	A0A0V0R690_PSEPJ
molecular_function	GO:2001070	starch binding	3	4	0.75	0.966128	0.214339	1	1	A0A0V0QFW8_PSEPJ	A0A0V0QL05_PSEPJ	A0A0V0QCP9_PSEPJ
molecular_function	GO:0015299	solute:proton antiporter activity	3	8	0.375	0.276281	0.879828	1	1	A0A0V0QX13_PSEPJ	A0A0V0QN92_PSEPJ	A0A0V0QIX8_PSEPJ
molecular_function	GO:0003697	single-stranded DNA binding	3	7	0.428571	0.651929	0.642046	1	1	A0A0V0R2L0_PSEPJ	A0A0V0QZP5_PSEPJ	A0A0V0QRE7_PSEPJ
molecular_function	GO:0004114	3',5'-cyclic-nucleotide phosphodiesterase activity	3	8	0.375	0.525759	0.742729	1	1	A0A0V0R3U8_PSEPJ	A0A0V0QDC5_PSEPJ	A0A0V0R2A9_PSEPJ
molecular_function	GO:0016409	palmitoyltransferase activity	3	5	0.6	0.780997	0.343463	1	1	A0A0V0QCH4_PSEPJ	A0A0V0QDF7_PSEPJ	A0A0V0QQL9_PSEPJ
molecular_function	GO:0051287	NAD binding	3	12	0.25	0.143755	0.941336	1	1	A0A0V0Q9Q3_PSEPJ	A0A0V0Q8J1_PSEPJ	A0A0V0R720_PSEPJ
molecular_function	GO:0070840	dynein complex binding	3	4	0.75	0.966128	0.214339	1	1	A0A0V0QY41_PSEPJ	A0A0V0QNA1_PSEPJ	A0A0V0R408_PSEPJ
molecular_function	GO:0003951	NAD+ kinase activity	3	10	0.3	0.311813	0.875554	1	1	A0A0V0QV49_PSEPJ	A0A0V0QZP6_PSEPJ	A0A0V0QXJ3_PSEPJ
molecular_function	GO:0051537	2 iron, 2 sulfur cluster binding	3	8	0.375	0.525759	0.742729	1	1	A0A0V0R597_PSEPJ	A0A0V0QMB1_PSEPJ	A0A0V0R2U4_PSEPJ
molecular_function	GO:0070628	proteasome binding	3	3	1	1	0.0789886	1	1	A0A0V0R117_PSEPJ	A0A0V0QX24_PSEPJ	A0A0V0R4P5_PSEPJ
molecular_function	GO:0016788	hydrolase activity, acting on ester bonds	3	8	0.375	0.807612	0.228498	1	1	A0A0V0QDG7_PSEPJ	A0A0V0QSR4_PSEPJ	A0A0V0QX45_PSEPJ
molecular_function	GO:0030976	thiamine pyrophosphate binding	3	5	0.6	0.888724	0.368934	1	1	A0A0V0R050_PSEPJ	A0A0V0QRX3_PSEPJ	A0A0V0R538_PSEPJ
molecular_function	GO:0004017	adenylate kinase activity	3	6	0.5	0.778188	0.516057	1	1	A0A0V0QQ15_PSEPJ	A0A0V0R5L3_PSEPJ	A0A0V0R1F3_PSEPJ
molecular_function	GO:0003917	DNA topoisomerase type I (single strand cut, ATP-independent) activity	3	6	0.5	0.778188	0.516057	1	1	A0A0V0QMC9_PSEPJ	A0A0V0QDE0_PSEPJ	A0A0V0R2J0_PSEPJ
molecular_function	GO:0005516	calmodulin binding	3	4	0.75	0.966128	0.214339	1	1	A0A0V0QM64_PSEPJ	A0A0V0QDW0_PSEPJ	A0A0V0QED3_PSEPJ
molecular_function	GO:0019825	oxygen binding	3	9	0.333333	0.410502	0.819344	1	1	A0A0V0QT83_PSEPJ	A0A0V0QT49_PSEPJ	A0A0V0QPT3_PSEPJ
molecular_function	GO:0008253	5'-nucleotidase activity	3	3	1	1	0.0789886	1	1	A0A0V0R971_PSEPJ	A0A0V0QT09_PSEPJ	A0A0V0QRD3_PSEPJ
molecular_function	GO:0019205	nucleobase-containing compound kinase activity	3	3	1	0.315393	0.826766	1	1	A0A0V0QZT8_PSEPJ	A0A0V0QF23_PSEPJ	A0A0V0QWL8_PSEPJ
molecular_function	GO:0004523	RNA-DNA hybrid ribonuclease activity	3	3	1	1	0.0789886	1	1	A0A0V0R514_PSEPJ	A0A0V0R528_PSEPJ	A0A0V0R2J0_PSEPJ
molecular_function	GO:0008521	acetyl-CoA transmembrane transporter activity	3	3	1	1	0.0789886	1	1	A0A0V0QRC8_PSEPJ	A0A0V0R0G5_PSEPJ	A0A0V0QB29_PSEPJ
molecular_function	GO:0004197	cysteine-type endopeptidase activity	2	5	0.4	0.955789	0.0905522	1	1	A0A0V0R7J5_PSEPJ	A0A0V0R8B3_PSEPJ
molecular_function	GO:0051536	iron-sulfur cluster binding	2	15	0.133333	0.00569825	0.998024	0.444	1	A0A0V0QBI0_PSEPJ	A0A0V0QUK4_PSEPJ
molecular_function	GO:0008080	N-acetyltransferase activity	2	11	0.181818	0.414618	0.745668	1	1	A0A0V0Q7W4_PSEPJ	A0A0V0QFV2_PSEPJ
molecular_function	GO:0005471	ATP:ADP antiporter activity	2	8	0.25	0.257271	0.921114	1	1	A0A0V0Q7U8_PSEPJ	A0A0V0QSS5_PSEPJ
molecular_function	GO:0017128	phospholipid scramblase activity	2	7	0.285714	0.357954	0.876518	1	1	A0A0V0Q8M5_PSEPJ	A0A0V0QPQ1_PSEPJ
molecular_function	GO:0019799	tubulin N-acetyltransferase activity	2	2	1	1	0.184148	1	1	A0A0V0QL23_PSEPJ	A0A0V0QB59_PSEPJ
molecular_function	GO:0003713	transcription coactivator activity	2	3	0.666667	0.921011	0.394467	1	1	A0A0V0QPI9_PSEPJ	A0A0V0QUV5_PSEPJ
molecular_function	GO:0003910	DNA ligase (ATP) activity	2	4	0.5	0.785661	0.574595	1	1	A0A0V0QJV5_PSEPJ	A0A0V0QZ54_PSEPJ
molecular_function	GO:0016422	mRNA (2'-O-methyladenosine-N6-)-methyltransferase activity	2	3	0.666667	0.921011	0.394467	1	1	A0A0V0Q983_PSEPJ	A0A0V0QMH3_PSEPJ
molecular_function	GO:0099122	RNA polymerase II C-terminal domain binding	2	3	0.666667	0.921011	0.394467	1	1	A0A0V0Q983_PSEPJ	A0A0V0QMH3_PSEPJ
molecular_function	GO:0000175	3'-5'-exoribonuclease activity	2	4	0.5	0.943992	0.221812	1	1	A0A0V0QX63_PSEPJ	A0A0V0R502_PSEPJ
molecular_function	GO:0008374	O-acyltransferase activity	2	5	0.4	0.483943	0.809526	1	1	A0A0V0QNE9_PSEPJ	A0A0V0QQW2_PSEPJ
molecular_function	GO:0004540	ribonuclease activity	2	4	0.5	0.958088	0.0935681	1	1	A0A0V0QFK2_PSEPJ	A0A0V0R3Z3_PSEPJ
molecular_function	GO:0008324	cation transmembrane transporter activity	2	7	0.285714	0.510722	0.559201	1	1	A0A0V0R4K4_PSEPJ	A0A0V0QXZ0_PSEPJ
molecular_function	GO:0044877	protein-containing complex binding	2	2	1	0.727622	0.405662	1	1	A0A0V0QWS9_PSEPJ	A0A0V0R854_PSEPJ
molecular_function	GO:0016765	transferase activity, transferring alkyl or aryl (other than methyl) groups	2	3	0.666667	0.0788784	0.971179	1	1	A0A0V0QES7_PSEPJ	A0A0V0R1H8_PSEPJ
molecular_function	GO:0070577	lysine-acetylated histone binding	2	2	1	1	0.184148	1	1	A0A0V0R117_PSEPJ	A0A0V0QX24_PSEPJ
molecular_function	GO:0016504	peptidase activator activity	2	2	1	1	0.184148	1	1	A0A0V0R117_PSEPJ	A0A0V0QX24_PSEPJ
molecular_function	GO:0034511	U3 snoRNA binding	2	6	0.333333	0.483943	0.809526	1	1	A0A0V0R032_PSEPJ	A0A0V0QMM6_PSEPJ
molecular_function	GO:0019843	rRNA binding	2	12	0.166667	0.015813	0.997301	0.854	1	A0A0V0R7S2_PSEPJ	A0A0V0R174_PSEPJ
molecular_function	GO:0008483	transaminase activity	2	8	0.25	0.0101722	0.998368	0.677	1	A0A0V0QZW8_PSEPJ	A0A0V0QRZ4_PSEPJ
molecular_function	GO:0016874	ligase activity	2	7	0.285714	0.177288	0.862745	1	1	A0A0V0QP81_PSEPJ	A0A0V0QWQ2_PSEPJ
molecular_function	GO:0017056	structural constituent of nuclear pore	2	2	1	1	0.184148	1	1	A0A0V0QPL5_PSEPJ	A0A0V0QZE2_PSEPJ
molecular_function	GO:0016747	acyltransferase activity, transferring groups other than amino-acyl groups	2	11	0.181818	0.398972	0.688102	1	1	A0A0V0QEI7_PSEPJ	A0A0V0QV31_PSEPJ
molecular_function	GO:0031072	heat shock protein binding	2	4	0.5	0.0564091	0.988091	1	1	A0A0V0QQD1_PSEPJ	A0A0V0QKB2_PSEPJ
molecular_function	GO:0140625	opioid growth factor receptor activity	2	2	1	1	0.184148	1	1	A0A0V0R1R9_PSEPJ	A0A0V0QHP7_PSEPJ
molecular_function	GO:0043014	alpha-tubulin binding	2	3	0.666667	0.921011	0.394467	1	1	A0A0V0QPZ0_PSEPJ	A0A0V0QNZ3_PSEPJ
molecular_function	GO:0003950	NAD+ ADP-ribosyltransferase activity	2	6	0.333333	0.483943	0.809526	1	1	A0A0V0QSP6_PSEPJ	A0A0V0QFU8_PSEPJ
molecular_function	GO:0016853	isomerase activity	2	6	0.333333	0.0610132	0.963511	1	1	A0A0V0Q8L4_PSEPJ	A0A0V0QFI5_PSEPJ
molecular_function	GO:0004591	oxoglutarate dehydrogenase (succinyl-transferring) activity	2	3	0.666667	0.921011	0.394467	1	1	A0A0V0R050_PSEPJ	A0A0V0QRX3_PSEPJ
molecular_function	GO:0005049	nuclear export signal receptor activity	2	2	1	1	0.184148	1	1	A0A0V0QGX4_PSEPJ	A0A0V0QRS1_PSEPJ
molecular_function	GO:0004735	pyrroline-5-carboxylate reductase activity	2	2	1	1	0.184148	1	1	A0A0V0QUZ2_PSEPJ	A0A0V0QU94_PSEPJ
molecular_function	GO:0071949	FAD binding	2	12	0.166667	0.0564091	0.988091	1	1	A0A0V0QT97_PSEPJ	A0A0V0QUH7_PSEPJ
molecular_function	GO:0004815	aspartate-tRNA ligase activity	2	2	1	1	0.184148	1	1	A0A0V0QZH2_PSEPJ	A0A0V0Q8A2_PSEPJ
molecular_function	GO:0004559	alpha-mannosidase activity	2	2	1	1	0.184148	1	1	A0A0V0R5S7_PSEPJ	A0A0V0QNK1_PSEPJ
molecular_function	GO:0070403	NAD+ binding	2	6	0.333333	0.483943	0.809526	1	1	A0A0V0QFI1_PSEPJ	A0A0V0QI41_PSEPJ
molecular_function	GO:0005245	voltage-gated calcium channel activity	2	2	1	1	0.184148	1	1	A0A0V0QMJ2_PSEPJ	A0A0V0QJL2_PSEPJ
molecular_function	GO:0097573	glutathione oxidoreductase activity	2	4	0.5	0.785661	0.574595	1	1	A0A0V0QQB1_PSEPJ	A0A0V0QT34_PSEPJ
molecular_function	GO:0010997	anaphase-promoting complex binding	2	6	0.333333	0.483943	0.809526	1	1	A0A0V0QWM2_PSEPJ	A0A0V0R9F9_PSEPJ
molecular_function	GO:0097027	ubiquitin-protein transferase activator activity	2	6	0.333333	0.483943	0.809526	1	1	A0A0V0QWM2_PSEPJ	A0A0V0R9F9_PSEPJ
molecular_function	GO:0008312	7S RNA binding	2	6	0.333333	0.483943	0.809526	1	1	A0A0V0QVM8_PSEPJ	A0A0V0QS46_PSEPJ
molecular_function	GO:0004067	asparaginase activity	2	2	1	1	0.184148	1	1	A0A0V0QPJ7_PSEPJ	A0A0V0QR69_PSEPJ
molecular_function	GO:0070569	uridylyltransferase activity	2	3	0.666667	0.921011	0.394467	1	1	A0A0V0R463_PSEPJ	A0A0V0QRS3_PSEPJ
molecular_function	GO:0004812	aminoacyl-tRNA ligase activity	2	8	0.25	0.0269601	0.98911	0.972	1	A0A0V0QMA6_PSEPJ	A0A0V0R6I1_PSEPJ
molecular_function	GO:0004535	poly(A)-specific ribonuclease activity	2	2	1	1	0.184148	1	1	A0A0V0QDF8_PSEPJ	A0A0V0R743_PSEPJ
molecular_function	GO:0004809	tRNA (guanine-N2-)-methyltransferase activity	2	3	0.666667	0.921011	0.394467	1	1	A0A0V0QIJ6_PSEPJ	A0A0V0QF90_PSEPJ
molecular_function	GO:0004143	diacylglycerol kinase activity	2	5	0.4	0.631066	0.711703	1	1	A0A0V0QZP6_PSEPJ	A0A0V0QYV7_PSEPJ
molecular_function	GO:0015292	uniporter activity	2	3	0.666667	0.921011	0.394467	1	1	A0A0V0QGB7_PSEPJ	A0A0V0R5P6_PSEPJ
molecular_function	GO:0004521	endoribonuclease activity	2	3	0.666667	0.85914	0.300178	1	1	A0A0V0QII8_PSEPJ	A0A0V0R4C6_PSEPJ
molecular_function	GO:0046873	metal ion transmembrane transporter activity	2	5	0.4	0.456091	0.661672	1	1	A0A0V0QIB8_PSEPJ	A0A0V0QBJ9_PSEPJ
molecular_function	GO:0004372	glycine hydroxymethyltransferase activity	2	2	1	1	0.184148	1	1	A0A0V0QRY5_PSEPJ	A0A0V0QU63_PSEPJ
molecular_function	GO:0042132	fructose 1,6-bisphosphate 1-phosphatase activity	2	4	0.5	0.785661	0.574595	1	1	A0A0V0R946_PSEPJ	A0A0V0QEI3_PSEPJ
molecular_function	GO:0017070	U6 snRNA binding	2	2	1	1	0.184148	1	1	A0A0V0R9A6_PSEPJ	A0A0V0QIY9_PSEPJ
molecular_function	GO:0008173	RNA methyltransferase activity	2	6	0.333333	0.588788	0.585382	1	1	A0A0V0QQV5_PSEPJ	A0A0V0QPS9_PSEPJ
molecular_function	GO:0005544	calcium-dependent phospholipid binding	2	6	0.333333	0.483943	0.809526	1	1	A0A0V0R0K6_PSEPJ	A0A0V0QR43_PSEPJ
molecular_function	GO:0043015	gamma-tubulin binding	2	4	0.5	0.785661	0.574595	1	1	A0A0V0QY99_PSEPJ	A0A0V0QZ72_PSEPJ
molecular_function	GO:0016628	oxidoreductase activity, acting on the CH-CH group of donors, NAD or NADP as acceptor	2	4	0.5	0.651929	0.642046	1	1	A0A0V0R8Z5_PSEPJ	A0A0V0R3B8_PSEPJ
molecular_function	GO:0004605	phosphatidate cytidylyltransferase activity	2	3	0.666667	0.921011	0.394467	1	1	A0A0V0QY44_PSEPJ	A0A0V0QX86_PSEPJ
molecular_function	GO:0035312	5'-3' exodeoxyribonuclease activity	2	2	1	1	0.184148	1	1	A0A0V0QEH0_PSEPJ	A0A0V0QVB9_PSEPJ
molecular_function	GO:0003968	RNA-directed 5'-3' RNA polymerase activity	2	2	1	1	0.184148	1	1	A0A0V0QMN0_PSEPJ	A0A0V0R913_PSEPJ
molecular_function	GO:0004111	creatine kinase activity	2	4	0.5	0.785661	0.574595	1	1	A0A0V0QX42_PSEPJ	A0A0V0QUI6_PSEPJ
molecular_function	GO:0016763	pentosyltransferase activity	2	2	1	0.352361	0.809945	1	1	A0A0V0QTX6_PSEPJ	A0A0V0QF37_PSEPJ
molecular_function	GO:0008568	microtubule-severing ATPase activity	2	2	1	1	0.184148	1	1	A0A0V0Q8L4_PSEPJ	A0A0V0QFI5_PSEPJ
molecular_function	GO:0004000	adenosine deaminase activity	2	2	1	1	0.184148	1	1	A0A0V0QG62_PSEPJ	A0A0V0QF90_PSEPJ
molecular_function	GO:0003876	AMP deaminase activity	2	2	1	1	0.184148	1	1	A0A0V0QG62_PSEPJ	A0A0V0QF90_PSEPJ
molecular_function	GO:0004652	polynucleotide adenylyltransferase activity	2	2	1	1	0.184148	1	1	A0A0V0QWZ4_PSEPJ	A0A0V0QQW8_PSEPJ
molecular_function	GO:0004525	ribonuclease III activity	2	2	1	1	0.184148	1	1	A0A0V0QNF9_PSEPJ	A0A0V0QFW0_PSEPJ
molecular_function	GO:0004363	glutathione synthase activity	2	2	1	1	0.184148	1	1	A0A0V0R9J6_PSEPJ	A0A0V0R4D6_PSEPJ
molecular_function	GO:0017150	tRNA dihydrouridine synthase activity	2	3	0.666667	0.921011	0.394467	1	1	A0A0V0QSK7_PSEPJ	A0A0V0QWF6_PSEPJ
molecular_function	GO:0003714	transcription corepressor activity	2	2	1	1	0.184148	1	1	A0A0V0R979_PSEPJ	A0A0V0QNR5_PSEPJ
molecular_function	GO:0034450	ubiquitin-ubiquitin ligase activity	1	3	0.333333	0.605533	0.814103	1	1	A0A0V0QKV4_PSEPJ
molecular_function	GO:0016799	hydrolase activity, hydrolyzing N-glycosyl compounds	1	2	0.5	0.190474	0.965493	1	1	A0A0V0R685_PSEPJ
molecular_function	GO:0004109	coproporphyrinogen oxidase activity	1	1	1	1	0.429186	1	1	A0A0V0R6H0_PSEPJ
molecular_function	GO:0016538	cyclin-dependent protein serine/threonine kinase regulator activity	1	3	0.333333	0.605533	0.814103	1	1	A0A0V0R4D9_PSEPJ
molecular_function	GO:0004742	dihydrolipoyllysine-residue acetyltransferase activity	1	1	1	1	0.429186	1	1	A0A0V0QAR7_PSEPJ
molecular_function	GO:0001671	ATPase activator activity	1	6	0.166667	0.190474	0.965493	1	1	A0A0V0QZ85_PSEPJ
molecular_function	GO:0005267	potassium channel activity	1	5	0.2	0.489262	0.684607	1	1	A0A0V0QBR0_PSEPJ
molecular_function	GO:0004484	mRNA guanylyltransferase activity	1	2	0.5	0.815852	0.674225	1	1	A0A0V0QPM0_PSEPJ
molecular_function	GO:0016780	phosphotransferase activity, for other substituted phosphate groups	1	5	0.2	0.311813	0.875554	1	1	A0A0V0QD89_PSEPJ
molecular_function	GO:0000978	RNA polymerase II cis-regulatory region sequence-specific DNA binding	1	1	1	1	0.429186	1	1	A0A0V0QC35_PSEPJ
molecular_function	GO:0005315	inorganic phosphate transmembrane transporter activity	1	5	0.2	0.288297	0.939498	1	1	A0A0V0QUD1_PSEPJ
molecular_function	GO:0015293	symporter activity	1	6	0.166667	0.357954	0.876518	1	1	A0A0V0QUD1_PSEPJ
molecular_function	GO:0031593	polyubiquitin modification-dependent protein binding	1	2	0.5	0.815852	0.674225	1	1	A0A0V0R6X8_PSEPJ
molecular_function	GO:0043139	5'-3' DNA helicase activity	1	3	0.333333	0.605533	0.814103	1	1	A0A0V0QRE7_PSEPJ
molecular_function	GO:0004435	phosphatidylinositol phospholipase C activity	1	4	0.25	0.425405	0.893939	1	1	A0A0V0QX79_PSEPJ
molecular_function	GO:0033743	peptide-methionine (R)-S-oxide reductase activity	1	3	0.333333	0.605533	0.814103	1	1	A0A0V0QR85_PSEPJ
molecular_function	GO:0004516	nicotinate phosphoribosyltransferase activity	1	2	0.5	0.815852	0.674225	1	1	A0A0V0QH46_PSEPJ
molecular_function	GO:0004514	nicotinate-nucleotide diphosphorylase (carboxylating) activity	1	2	0.5	0.815852	0.674225	1	1	A0A0V0QH46_PSEPJ
molecular_function	GO:0043022	ribosome binding	1	6	0.166667	0.190474	0.965493	1	1	A0A0V0QH46_PSEPJ
molecular_function	GO:0008381	mechanosensitive ion channel activity	1	2	0.5	0.815852	0.674225	1	1	A0A0V0QIK0_PSEPJ
molecular_function	GO:0015078	proton transmembrane transporter activity	1	10	0.1	0.0026545	0.999234	0.239	1	A0A0V0QEE5_PSEPJ
molecular_function	GO:0047325	inositol tetrakisphosphate 1-kinase activity	1	1	1	1	0.429186	1	1	A0A0V0QGY6_PSEPJ
molecular_function	GO:0052726	inositol-1,3,4-trisphosphate 5-kinase activity	1	1	1	1	0.429186	1	1	A0A0V0QGY6_PSEPJ
molecular_function	GO:0052725	inositol-1,3,4-trisphosphate 6-kinase activity	1	1	1	1	0.429186	1	1	A0A0V0QGY6_PSEPJ
molecular_function	GO:0004721	phosphoprotein phosphatase activity	1	1	1	0.528001	0.557994	1	1	A0A0V0R0H3_PSEPJ
molecular_function	GO:0004500	dopamine beta-monooxygenase activity	1	1	1	1	0.429186	1	1	A0A0V0QWV2_PSEPJ
molecular_function	GO:0019239	deaminase activity	1	6	0.166667	0.231345	0.915642	1	1	A0A0V0QTY9_PSEPJ
molecular_function	GO:0016603	glutaminyl-peptide cyclotransferase activity	1	2	0.5	0.815852	0.674225	1	1	A0A0V0QRS5_PSEPJ
molecular_function	GO:0019901	protein kinase binding	1	7	0.142857	0.123482	0.980322	1	1	A0A0V0QDW4_PSEPJ
molecular_function	GO:0004127	cytidylate kinase activity	1	3	0.333333	0.425405	0.893939	1	1	A0A0V0R5L3_PSEPJ
molecular_function	GO:0009055	electron transfer activity	1	9	0.111111	0.0119094	0.998816	0.777	1	A0A0V0R597_PSEPJ
molecular_function	GO:0016830	carbon-carbon lyase activity	1	4	0.25	0.0183637	0.995875	0.878	1	A0A0V0QIY0_PSEPJ
molecular_function	GO:0004427	inorganic diphosphatase activity	1	5	0.2	0.288297	0.939498	1	1	A0A0V0QZ35_PSEPJ
molecular_function	GO:0009678	pyrophosphate hydrolysis-driven proton transmembrane transporter activity	1	3	0.333333	0.0498092	0.993604	1	1	A0A0V0QZ35_PSEPJ
molecular_function	GO:0008897	holo-[acyl-carrier-protein] synthase activity	1	1	1	1	0.429186	1	1	A0A0V0R2P6_PSEPJ
molecular_function	GO:0008418	protein-N-terminal asparagine amidohydrolase activity	1	2	0.5	0.815852	0.674225	1	1	A0A0V0QXN8_PSEPJ
molecular_function	GO:0070773	protein-N-terminal glutamine amidohydrolase activity	1	2	0.5	0.815852	0.674225	1	1	A0A0V0QXN8_PSEPJ
molecular_function	GO:0004029	aldehyde dehydrogenase (NAD+) activity	1	2	0.5	0.815852	0.674225	1	1	A0A0V0R2B5_PSEPJ
molecular_function	GO:0047834	D-threo-aldose 1-dehydrogenase activity	1	15	0.0666667	0.00269937	0.999781	0.247	1	A0A0V0R864_PSEPJ
molecular_function	GO:0004865	protein serine/threonine phosphatase inhibitor activity	1	1	1	1	0.429186	1	1	A0A0V0QVG3_PSEPJ
molecular_function	GO:0004888	transmembrane signaling receptor activity	1	3	0.333333	0.785661	0.574595	1	1	A0A0V0QDQ0_PSEPJ
molecular_function	GO:0008519	ammonium transmembrane transporter activity	1	6	0.166667	0.190474	0.965493	1	1	A0A0V0R948_PSEPJ
molecular_function	GO:0018822	nitrile hydratase activity	1	1	1	1	0.429186	1	1	A0A0V0QW22_PSEPJ
molecular_function	GO:0019902	phosphatase binding	1	1	1	0.993777	0.0560081	1	1	A0A0V0R6X2_PSEPJ
molecular_function	GO:0035615	clathrin adaptor activity	1	2	0.5	0.815852	0.674225	1	1	A0A0V0QNL9_PSEPJ
molecular_function	GO:0050291	sphingosine N-acyltransferase activity	1	2	0.5	0.815852	0.674225	1	1	A0A0V0QH53_PSEPJ
molecular_function	GO:0004601	peroxidase activity	1	12	0.0833333	4.43836e-05	0.999998	0.001	1	A0A0V0Q8L0_PSEPJ
molecular_function	GO:0140223	general transcription initiation factor activity	1	1	1	1	0.184148	1	1	A0A0V0QD65_PSEPJ
molecular_function	GO:0004869	cysteine-type endopeptidase inhibitor activity	1	2	0.5	0.815852	0.674225	1	1	A0A0V0QKA8_PSEPJ
molecular_function	GO:0044548	S100 protein binding	1	2	0.5	0.815852	0.674225	1	1	A0A0V0Q825_PSEPJ
molecular_function	GO:0008061	chitin binding	1	2	0.5	0.815852	0.674225	1	1	A0A0V0R3N3_PSEPJ
molecular_function	GO:0051015	actin filament binding	1	3	0.333333	0.605533	0.814103	1	1	A0A0V0QK40_PSEPJ
molecular_function	GO:0051213	dioxygenase activity	1	9	0.111111	0.0183637	0.995875	0.878	1	A0A0V0R8T4_PSEPJ
molecular_function	GO:0004663	Rab geranylgeranyltransferase activity	1	2	0.5	0.815852	0.674225	1	1	A0A0V0R605_PSEPJ
molecular_function	GO:0004713	protein tyrosine kinase activity	1	1	1	1	0.429186	1	1	A0A0V0QXD4_PSEPJ
molecular_function	GO:0032266	phosphatidylinositol-3-phosphate binding	1	1	1	1	0.429186	1	1	A0A0V0QWI7_PSEPJ
molecular_function	GO:0052657	guanine phosphoribosyltransferase activity	1	1	1	1	0.429186	1	1	A0A0V0Q991_PSEPJ
molecular_function	GO:0004422	hypoxanthine phosphoribosyltransferase activity	1	1	1	1	0.429186	1	1	A0A0V0Q991_PSEPJ
molecular_function	GO:0003918	DNA topoisomerase type II (double strand cut, ATP-hydrolyzing) activity	1	3	0.333333	0.605533	0.814103	1	1	A0A0V0R0E8_PSEPJ
molecular_function	GO:0008425	2-polyprenyl-6-methoxy-1,4-benzoquinone methyltransferase activity	1	1	1	0.815852	0.674225	1	1	A0A0V0QKW3_PSEPJ
molecular_function	GO:0008689	3-demethylubiquinone-9 3-O-methyltransferase activity	1	1	1	1	0.429186	1	1	A0A0V0QKW3_PSEPJ
molecular_function	GO:0004395	hexaprenyldihydroxybenzoate methyltransferase activity	1	1	1	1	0.429186	1	1	A0A0V0QKW3_PSEPJ
molecular_function	GO:0003725	double-stranded RNA binding	1	2	0.5	0.815852	0.674225	1	1	A0A0V0QF18_PSEPJ
molecular_function	GO:0004550	nucleoside diphosphate kinase activity	1	3	0.333333	0.605533	0.814103	1	1	A0A0V0QGB0_PSEPJ
molecular_function	GO:0015385	sodium:proton antiporter activity	1	5	0.2	0.288297	0.939498	1	1	A0A0V0QPY0_PSEPJ
molecular_function	GO:0004057	arginyltransferase activity	1	3	0.333333	0.605533	0.814103	1	1	A0A0V0QQL1_PSEPJ
molecular_function	GO:0008474	palmitoyl-(protein) hydrolase activity	1	2	0.5	0.815852	0.674225	1	1	A0A0V0R7I9_PSEPJ
molecular_function	GO:0070122	isopeptidase activity	1	7	0.142857	0.123482	0.980322	1	1	A0A0V0QIY9_PSEPJ
molecular_function	GO:0005047	signal recognition particle binding	1	2	0.5	0.815852	0.674225	1	1	A0A0V0QS46_PSEPJ
molecular_function	GO:0004497	monooxygenase activity	1	7	0.142857	0.0372802	0.992703	0.998	1	A0A0V0QWD8_PSEPJ
molecular_function	GO:0016705	oxidoreductase activity, acting on paired donors, with incorporation or reduction of molecular oxygen	1	9	0.111111	0.0243884	0.995552	0.966	1	A0A0V0QWD8_PSEPJ
molecular_function	GO:0003729	mRNA binding	1	4	0.25	0.425405	0.893939	1	1	A0A0V0R3L1_PSEPJ
molecular_function	GO:0016616	oxidoreductase activity, acting on the CH-OH group of donors, NAD or NADP as acceptor	1	6	0.166667	0.000427296	0.999911	0.045	1	A0A0V0Q9Q3_PSEPJ
molecular_function	GO:0102965	alcohol-forming fatty acyl-CoA reductase activity	1	2	0.5	0.815852	0.674225	1	1	A0A0V0Q8U4_PSEPJ
molecular_function	GO:0080019	fatty-acyl-CoA reductase (alcohol-forming) activity	1	2	0.5	0.815852	0.674225	1	1	A0A0V0Q8U4_PSEPJ
molecular_function	GO:0004816	asparagine-tRNA ligase activity	1	1	1	1	0.429186	1	1	A0A0V0QDU2_PSEPJ
molecular_function	GO:0016702	oxidoreductase activity, acting on single donors with incorporation of molecular oxygen, incorporation of two atoms of oxygen	1	3	0.333333	0.257271	0.921114	1	1	A0A0V0R7I2_PSEPJ
molecular_function	GO:0102092	5-diphosphoinositol pentakisphosphate 3-kinase activity	1	2	0.5	0.815852	0.674225	1	1	A0A0V0QRB9_PSEPJ
molecular_function	GO:0033857	diphosphoinositol-pentakisphosphate kinase activity	1	2	0.5	0.815852	0.674225	1	1	A0A0V0QRB9_PSEPJ
molecular_function	GO:0000829	inositol heptakisphosphate kinase activity	1	2	0.5	0.815852	0.674225	1	1	A0A0V0QRB9_PSEPJ
molecular_function	GO:0052723	inositol hexakisphosphate 1-kinase activity	1	2	0.5	0.815852	0.674225	1	1	A0A0V0QRB9_PSEPJ
molecular_function	GO:0052724	inositol hexakisphosphate 3-kinase activity	1	2	0.5	0.815852	0.674225	1	1	A0A0V0QRB9_PSEPJ
molecular_function	GO:0000832	inositol hexakisphosphate 5-kinase activity	1	2	0.5	0.815852	0.674225	1	1	A0A0V0QRB9_PSEPJ
molecular_function	GO:0000827	inositol-1,3,4,5,6-pentakisphosphate kinase activity	1	2	0.5	0.815852	0.674225	1	1	A0A0V0QRB9_PSEPJ
molecular_function	GO:0005092	GDP-dissociation inhibitor activity	1	1	1	0.815852	0.674225	1	1	A0A0V0R4L1_PSEPJ
molecular_function	GO:0000774	adenyl-nucleotide exchange factor activity	1	1	1	1	0.429186	1	1	A0A0V0QKW1_PSEPJ
molecular_function	GO:0042803	protein homodimerization activity	1	1	1	1	0.429186	1	1	A0A0V0QKW1_PSEPJ
molecular_function	GO:0016314	phosphatidylinositol-3,4,5-trisphosphate 3-phosphatase activity	1	2	0.5	0.815852	0.674225	1	1	A0A0V0R9E3_PSEPJ
molecular_function	GO:0003860	3-hydroxyisobutyryl-CoA hydrolase activity	1	4	0.25	0.425405	0.893939	1	1	A0A0V0QC65_PSEPJ
molecular_function	GO:0008914	leucyltransferase activity	1	1	1	1	0.429186	1	1	A0A0V0QBV4_PSEPJ
molecular_function	GO:0003682	chromatin binding	1	3	0.333333	0.605533	0.814103	1	1	A0A0V0R6R0_PSEPJ
molecular_function	GO:0004825	methionine-tRNA ligase activity	1	2	0.5	0.815852	0.674225	1	1	A0A0V0QX57_PSEPJ
molecular_function	GO:0002083	4-hydroxybenzoate decaprenyltransferase activity	1	1	1	1	0.429186	1	1	A0A0V0R422_PSEPJ
molecular_function	GO:0047293	4-hydroxybenzoate nonaprenyltransferase activity	1	1	1	1	0.429186	1	1	A0A0V0R422_PSEPJ
molecular_function	GO:0008412	4-hydroxybenzoate octaprenyltransferase activity	1	1	1	1	0.429186	1	1	A0A0V0R422_PSEPJ
molecular_function	GO:0008444	CDP-diacylglycerol-glycerol-3-phosphate 3-phosphatidyltransferase activity	1	1	1	1	0.429186	1	1	A0A0V0QZ57_PSEPJ
molecular_function	GO:0004649	poly(ADP-ribose) glycohydrolase activity	1	3	0.333333	0.605533	0.814103	1	1	A0A0V0QLZ6_PSEPJ
molecular_function	GO:0050262	ribosylnicotinamide kinase activity	1	2	0.5	0.815852	0.674225	1	1	A0A0V0QJJ6_PSEPJ
molecular_function	GO:1904047	S-adenosyl-L-methionine binding	1	1	1	1	0.429186	1	1	A0A0V0QNB8_PSEPJ
molecular_function	GO:0003847	1-alkyl-2-acetylglycerophosphocholine esterase activity	1	2	0.5	0.815852	0.674225	1	1	A0A0V0R5U5_PSEPJ
molecular_function	GO:0003995	acyl-CoA dehydrogenase activity	1	5	0.2	0.288297	0.939498	1	1	A0A0V0R5P2_PSEPJ
molecular_function	GO:1990380	Lys48-specific deubiquitinase activity	1	2	0.5	0.815852	0.674225	1	1	A0A0V0QU47_PSEPJ
molecular_function	GO:0003747	translation release factor activity	1	3	0.333333	0.605533	0.814103	1	1	A0A0V0R899_PSEPJ
molecular_function	GO:0003993	acid phosphatase activity	1	1	1	1	0.429186	1	1	A0A0V0R759_PSEPJ
molecular_function	GO:0004800	thyroxine 5'-deiodinase activity	1	1	1	1	0.429186	1	1	A0A0V0QZI6_PSEPJ
molecular_function	GO:0018025	calmodulin-lysine N-methyltransferase activity	1	1	1	1	0.429186	1	1	A0A0V0R5B6_PSEPJ
molecular_function	GO:0016432	tRNA-uridine aminocarboxypropyltransferase activity	1	1	1	1	0.429186	1	1	A0A0V0QY80_PSEPJ
molecular_function	GO:0032977	membrane insertase activity	1	2	0.5	0.815852	0.674225	1	1	A0A0V0QDA9_PSEPJ
molecular_function	GO:0004645	1,4-alpha-oligoglucan phosphorylase activity	1	3	0.333333	0.425405	0.893939	1	1	A0A0V0QF37_PSEPJ
molecular_function	GO:0033192	calmodulin-dependent protein phosphatase activity	1	2	0.5	0.815852	0.674225	1	1	A0A0V0QDW0_PSEPJ
molecular_function	GO:0004066	asparagine synthase (glutamine-hydrolyzing) activity	1	1	1	1	0.429186	1	1	A0A0V0QCH3_PSEPJ
molecular_function	GO:0036002	pre-mRNA binding	1	1	1	1	0.0789886	1	1	A0A0V0R9A6_PSEPJ
molecular_function	GO:0000995	RNA polymerase III general transcription initiation factor activity	1	1	1	1	0.429186	1	1	A0A0V0R5I7_PSEPJ
molecular_function	GO:0017025	TBP-class protein binding	1	1	1	1	0.429186	1	1	A0A0V0R5I7_PSEPJ
molecular_function	GO:0050313	sulfur dioxygenase activity	1	2	0.5	0.815852	0.674225	1	1	A0A0V0QSR4_PSEPJ
molecular_function	GO:0004439	phosphatidylinositol-4,5-bisphosphate 5-phosphatase activity	1	1	1	1	0.429186	1	1	A0A0V0R983_PSEPJ
molecular_function	GO:0016810	hydrolase activity, acting on carbon-nitrogen (but not peptide) bonds	1	3	0.333333	0.00355341	0.999027	0.289	1	A0A0V0QEP3_PSEPJ
molecular_function	GO:0030623	U5 snRNA binding	1	1	1	1	0.429186	1	1	A0A0V0QIY9_PSEPJ
molecular_function	GO:0008171	O-methyltransferase activity	1	2	0.5	0.778099	0.474241	1	1	A0A0V0QPS9_PSEPJ
molecular_function	GO:0001228	DNA-binding transcription activator activity, RNA polymerase II-specific	1	1	1	1	0.429186	1	1	A0A0V0QG67_PSEPJ
molecular_function	GO:0042393	histone binding	1	1	1	1	0.0789886	1	1	A0A0V0QBX4_PSEPJ
molecular_function	GO:0004814	arginine-tRNA ligase activity	1	2	0.5	0.815852	0.674225	1	1	A0A0V0R0P1_PSEPJ
molecular_function	GO:0019888	protein phosphatase regulator activity	1	3	0.333333	0.357954	0.876518	1	1	A0A0V0QA38_PSEPJ
molecular_function	GO:0016620	oxidoreductase activity, acting on the aldehyde or oxo group of donors, NAD or NADP as acceptor	1	9	0.111111	0.155664	0.94131	1	1	A0A0V0QNM7_PSEPJ
molecular_function	GO:0016798	hydrolase activity, acting on glycosyl bonds	1	3	0.333333	0.0397961	0.981343	0.998	1	A0A0V0R4S1_PSEPJ
molecular_function	GO:0050661	NADP binding	1	6	0.166667	0.190474	0.965493	1	1	A0A0V0R720_PSEPJ
molecular_function	GO:0008124	4-alpha-hydroxytetrahydrobiopterin dehydratase activity	1	2	0.5	0.815852	0.674225	1	1	A0A0V0R0B0_PSEPJ
molecular_function	GO:0004618	phosphoglycerate kinase activity	1	2	0.5	0.815852	0.674225	1	1	A0A0V0R7W1_PSEPJ
molecular_function	GO:0052906	tRNA (guanine(37)-N(1))-methyltransferase activity	1	1	1	1	0.429186	1	1	A0A0V0QMT1_PSEPJ
molecular_function	GO:0004930	G protein-coupled receptor activity	1	1	1	1	0.429186	1	1	A0A0V0QQW9_PSEPJ
molecular_function	GO:0052692	raffinose alpha-galactosidase activity	1	1	1	1	0.429186	1	1	A0A0V0QJ69_PSEPJ
molecular_function	GO:0004719	protein-L-isoaspartate (D-aspartate) O-methyltransferase activity	1	3	0.333333	0.605533	0.814103	1	1	A0A0V0R434_PSEPJ
molecular_function	GO:0004476	mannose-6-phosphate isomerase activity	1	1	1	1	0.429186	1	1	A0A0V0QG18_PSEPJ
molecular_function	GO:0042300	beta-amyrin synthase activity	1	1	1	1	0.429186	1	1	A0A0V0QK42_PSEPJ
molecular_function	GO:0000250	lanosterol synthase activity	1	1	1	1	0.429186	1	1	A0A0V0QK42_PSEPJ
molecular_function	GO:0004491	methylmalonate-semialdehyde dehydrogenase (acylating) activity	1	1	1	1	0.429186	1	1	A0A0V0QPN0_PSEPJ
molecular_function	GO:0004579	dolichyl-diphosphooligosaccharide-protein glycotransferase activity	1	1	1	1	0.429186	1	1	A0A0V0QG36_PSEPJ
molecular_function	GO:0019787	ubiquitin-like protein transferase activity	1	2	0.5	0.546408	0.550319	1	1	A0A0V0QT75_PSEPJ
molecular_function	GO:0019948	SUMO activating enzyme activity	1	2	0.5	0.815852	0.674225	1	1	A0A0V0QYA4_PSEPJ
molecular_function	GO:0045131	pre-mRNA branch point binding	1	1	1	1	0.429186	1	1	A0A0V0QQ24_PSEPJ
molecular_function	GO:0018024	histone-lysine N-methyltransferase activity	1	1	1	1	0.184148	1	1	A0A0V0QM94_PSEPJ
molecular_function	GO:0004420	hydroxymethylglutaryl-CoA reductase (NADPH) activity	1	1	1	1	0.429186	1	1	A0A0V0QKV5_PSEPJ
molecular_function	GO:0004421	hydroxymethylglutaryl-CoA synthase activity	1	1	1	1	0.429186	1	1	A0A0V0QKV5_PSEPJ
molecular_function	GO:0036310	ATP-dependent DNA/DNA annealing activity	1	2	0.5	0.815852	0.674225	1	1	A0A0V0QA07_PSEPJ
molecular_function	GO:0004451	isocitrate lyase activity	1	1	1	1	0.429186	1	1	A0A0V0QIL1_PSEPJ
molecular_function	GO:0004747	ribokinase activity	1	1	1	1	0.429186	1	1	A0A0V0R4Q4_PSEPJ
molecular_function	GO:0004438	phosphatidylinositol-3-phosphatase activity	1	1	1	1	0.429186	1	1	A0A0V0QFD1_PSEPJ
molecular_function	GO:0061863	microtubule plus end polymerase	1	1	1	1	0.429186	1	1	A0A0V0QYM8_PSEPJ
molecular_function	GO:0051010	microtubule plus-end binding	1	1	1	1	0.429186	1	1	A0A0V0QYM8_PSEPJ
molecular_function	GO:0046923	ER retention sequence binding	1	2	0.5	0.815852	0.674225	1	1	A0A0V0R992_PSEPJ
molecular_function	GO:0008409	5'-3' exonuclease activity	1	2	0.5	0.985479	0.111276	1	1	A0A0V0Q911_PSEPJ
molecular_function	GO:0042162	telomeric DNA binding	1	2	0.5	0.815852	0.674225	1	1	A0A0V0R690_PSEPJ
molecular_function	GO:0000285	1-phosphatidylinositol-3-phosphate 5-kinase activity	1	1	1	1	0.429186	1	1	A0A0V0R7F9_PSEPJ
molecular_function	GO:0015252	proton channel activity	1	1	1	0.190474	0.965493	1	1	A0A0V0QVE1_PSEPJ
molecular_function	GO:0017113	dihydropyrimidine dehydrogenase (NADP+) activity	1	2	0.5	0.815852	0.674225	1	1	A0A0V0R7P5_PSEPJ
molecular_function	GO:0004298	threonine-type endopeptidase activity	1	7	0.142857	0.123482	0.980322	1	1	A0A0V0QPP8_PSEPJ
molecular_function	GO:0004177	aminopeptidase activity	1	1	1	0.357624	0.831794	1	1	A0A0V0QAY5_PSEPJ
molecular_function	GO:0035596	methylthiotransferase activity	1	1	1	0.815852	0.674225	1	1	A0A0V0Q9U6_PSEPJ
molecular_function	GO:0004794	L-threonine ammonia-lyase activity	1	3	0.333333	0.605533	0.814103	1	1	A0A0V0R646_PSEPJ
molecular_function	GO:0004379	glycylpeptide N-tetradecanoyltransferase activity	1	1	1	1	0.429186	1	1	A0A0V0QYS9_PSEPJ
molecular_function	GO:0004657	proline dehydrogenase activity	1	1	1	1	0.429186	1	1	A0A0V0QGC3_PSEPJ
molecular_function	GO:0003877	ATP adenylyltransferase activity	1	1	1	1	0.429186	1	1	A0A0V0QVN7_PSEPJ
molecular_function	GO:0003870	5-aminolevulinate synthase activity	1	1	1	1	0.429186	1	1	A0A0V0R9M2_PSEPJ
molecular_function	GO:0080132	fatty acid alpha-hydroxylase activity	1	1	1	1	0.429186	1	1	A0A0V0QLL1_PSEPJ
molecular_function	GO:0004306	ethanolamine-phosphate cytidylyltransferase activity	1	1	1	1	0.429186	1	1	A0A0V0Q9K2_PSEPJ
molecular_function	GO:0004483	mRNA (nucleoside-2'-O-)-methyltransferase activity	1	1	1	1	0.429186	1	1	A0A0V0QUK7_PSEPJ
molecular_function	GO:0004134	4-alpha-glucanotransferase activity	1	2	0.5	0.815852	0.674225	1	1	A0A0V0QAH6_PSEPJ
molecular_function	GO:0004135	amylo-alpha-1,6-glucosidase activity	1	2	0.5	0.815852	0.674225	1	1	A0A0V0QAH6_PSEPJ
molecular_function	GO:0004596	peptide alpha-N-acetyltransferase activity	1	2	0.5	0.815852	0.674225	1	1	A0A0V0QM00_PSEPJ
molecular_function	GO:0004416	hydroxyacylglutathione hydrolase activity	1	1	1	1	0.429186	1	1	A0A0V0QP92_PSEPJ
molecular_function	GO:0004767	sphingomyelin phosphodiesterase activity	1	2	0.5	0.815852	0.674225	1	1	A0A0V0R689_PSEPJ
molecular_function	GO:0033980	phosphonopyruvate decarboxylase activity	1	1	1	1	0.429186	1	1	A0A0V0R538_PSEPJ
molecular_function	GO:0004164	diphthine synthase activity	1	1	1	1	0.429186	1	1	A0A0V0QQD8_PSEPJ
molecular_function	GO:0004650	polygalacturonase activity	1	2	0.5	0.815852	0.674225	1	1	A0A0V0QF76_PSEPJ
molecular_function	GO:0030942	endoplasmic reticulum signal peptide binding	1	1	1	1	0.429186	1	1	A0A0V0QS46_PSEPJ
molecular_function	GO:0015377	cation:chloride symporter activity	1	1	1	1	0.429186	1	1	A0A0V0QQI5_PSEPJ
molecular_function	GO:0043021	ribonucleoprotein complex binding	1	2	0.5	0.168206	0.943591	1	1	A0A0V0QNK5_PSEPJ
molecular_function	GO:0046537	2,3-bisphosphoglycerate-independent phosphoglycerate mutase activity	1	1	1	1	0.429186	1	1	A0A0V0R6Z8_PSEPJ
molecular_function	GO:0030975	thiamine binding	1	1	1	1	0.429186	1	1	A0A0V0QGR6_PSEPJ
molecular_function	GO:0004788	thiamine diphosphokinase activity	1	1	1	1	0.429186	1	1	A0A0V0QGR6_PSEPJ
molecular_function	GO:0008821	crossover junction endodeoxyribonuclease activity	1	1	1	1	0.429186	1	1	A0A0V0QS63_PSEPJ
molecular_function	GO:0008193	tRNA guanylyltransferase activity	1	2	0.5	0.815852	0.674225	1	1	A0A0V0R1N0_PSEPJ
molecular_function	GO:0004866	endopeptidase inhibitor activity	1	1	1	0.921011	0.394467	1	1	A0A0V0R4P5_PSEPJ
molecular_function	GO:0030619	U1 snRNA binding	1	1	1	1	0.429186	1	1	A0A0V0R3L1_PSEPJ
molecular_function	GO:0003721	telomerase RNA reverse transcriptase activity	1	1	1	1	0.429186	1	1	A0A0V0R041_PSEPJ
molecular_function	GO:0004534	5'-3' exoribonuclease activity	1	1	1	1	0.429186	1	1	A0A0V0QRU1_PSEPJ
molecular_function	GO:0001735	prenylcysteine oxidase activity	1	1	1	1	0.429186	1	1	A0A0V0QPR0_PSEPJ
molecular_function	GO:0004340	glucokinase activity	1	1	1	1	0.429186	1	1	A0A0V0R1R1_PSEPJ
molecular_function	GO:0005536	glucose binding	1	1	1	1	0.429186	1	1	A0A0V0R1R1_PSEPJ
molecular_function	GO:0030628	pre-mRNA 3'-splice site binding	1	1	1	1	0.429186	1	1	A0A0V0R0L8_PSEPJ
molecular_function	GO:0000386	second spliceosomal transesterification activity	1	1	1	1	0.429186	1	1	A0A0V0R0L8_PSEPJ
molecular_function	GO:0008442	3-hydroxyisobutyrate dehydrogenase activity	1	1	1	1	0.429186	1	1	A0A0V0R720_PSEPJ
molecular_function	GO:0004149	dihydrolipoyllysine-residue succinyltransferase activity	1	1	1	1	0.429186	1	1	A0A0V0QS99_PSEPJ
molecular_function	GO:0016668	oxidoreductase activity, acting on a sulfur group of donors, NAD(P) as acceptor	1	1	1	0.288297	0.939498	1	1	A0A0V0R735_PSEPJ
molecular_function	GO:0015039	NADPH-adrenodoxin reductase activity	1	1	1	1	0.429186	1	1	A0A0V0R2M0_PSEPJ
molecular_function	GO:0061666	UFM1 ligase activity	1	1	1	1	0.429186	1	1	A0A0V0R818_PSEPJ
molecular_function	GO:0004180	carboxypeptidase activity	1	1	1	0.214769	0.870752	1	1	A0A0V0QSP8_PSEPJ
molecular_function	GO:0016868	intramolecular transferase activity, phosphotransferases	1	1	1	0.483943	0.809526	1	1	A0A0V0QSP8_PSEPJ
molecular_function	GO:0008420	RNA polymerase II CTD heptapeptide repeat phosphatase activity	1	1	1	1	0.429186	1	1	A0A0V0R0F7_PSEPJ
molecular_function	GO:0033925	mannosyl-glycoprotein endo-beta-N-acetylglucosaminidase activity	1	1	1	1	0.429186	1	1	A0A0V0R2Y9_PSEPJ
molecular_function	GO:0003855	3-dehydroquinate dehydratase activity	1	1	1	1	0.429186	1	1	A0A0V0R1H8_PSEPJ
molecular_function	GO:0003856	3-dehydroquinate synthase activity	1	1	1	1	0.429186	1	1	A0A0V0R1H8_PSEPJ
molecular_function	GO:0004764	shikimate 3-dehydrogenase (NADP+) activity	1	1	1	1	0.429186	1	1	A0A0V0R1H8_PSEPJ
molecular_function	GO:0019784	NEDD8-specific protease activity	1	1	1	1	0.429186	1	1	A0A0V0R5R0_PSEPJ
[truncated: 373 more rows]
[truncated: 862 more columns]

## Sheet: polyQ⁄N
GO domain	GO ID	GO term	polyQ⁄N protein	total number	number / total	raw p-value under-representation	raw p-value over-representation	FWER under-representation	FWER over-representation	Gene Name
[truncated: 1,669 more rows]
[truncated: 1,651 more columns]

[truncated: 19 more sheets: polyN, polyY, polyW, polyC, polyP, polyA, polyS, polyT, polyD, polyE, polyG, polyF, polyH, polyI, polyL, polyV, polyM, polyR, polyK]
