# Supplementary material for: Noncanonical usage of stop codons in ciliates expands proteins with structurally flexible Q-rich motifs
Source: eLife. 2024 Feb 23;12:RP91405. doi: 10.7554/eLife.91405 (PMC10942620; doi:10.7554/eLife.91405)
Supplement: Figure 6—source data 23. — The percentages and numbers of SCD and polyX proteins in our search that belong to each indicated Gene Ontology (GO) group are shown. GOfuncR (Huttenhower et al., 2009) was applied for GO enrichment and statistical analysis. The p values adjusted according to the Family-wise error rate (FWER) are shown. The overrepresented GO groups (adjusted p-values ≤0.001) are highlighted in red font. [file elife-91405-fig6-data23.xlsx]

## Sheet: SCD
GO domain	GO ID	GO term	SCD protein	total number	number / total	raw p-value under-representation	raw p-value over-representation	FWER under-representation	FWER over-representation	Gene Name
biological_process	GO:0007018	microtubule-based movement	78	226	0.345133	1	4.81659e-14	1	0	A0A1R2CZB7_9CILI	A0A1R2C8T0_9CILI	A0A1R2BYH2_9CILI	A0A1R2BMI0_9CILI	A0A1R2BS81_9CILI	A0A1R2BSE9_9CILI	A0A1R2CCE5_9CILI	A0A1R2CE76_9CILI	A0A1R2CRR2_9CILI	A0A1R2B776_9CILI	A0A1R2D0V6_9CILI	A0A1R2CA19_9CILI	A0A1R2D2M0_9CILI	A0A1R2C7L5_9CILI	A0A1R2C818_9CILI	A0A1R2CAC0_9CILI	A0A1R2BL06_9CILI	A0A1R2BSA3_9CILI	A0A1R2CDF7_9CILI	A0A1R2B8E0_9CILI	A0A1R2B9L0_9CILI	A0A1R2AV89_9CILI	A0A1R2APX6_9CILI	A0A1R2BKP3_9CILI	A0A1R2BY80_9CILI	A0A1R2CHZ6_9CILI	A0A1R2CU17_9CILI	A0A1R2AXK5_9CILI	A0A1R2C840_9CILI	A0A1R2CF03_9CILI	A0A1R2B505_9CILI	A0A1R2CL77_9CILI	A0A1R2C1T6_9CILI	A0A1R2CT42_9CILI	A0A1R2ARV3_9CILI	A0A1R2B3V8_9CILI	A0A1R2CNM2_9CILI	A0A1R2CEV8_9CILI	A0A1R2CWA4_9CILI	A0A1R2AVB3_9CILI
biological_process	GO:0016579	protein deubiquitination	44	129	0.341085	1	9.65595e-09	1	0	A0A1R2BRM1_9CILI	A0A1R2D2F3_9CILI	A0A1R2BXK1_9CILI	A0A1R2BL86_9CILI	A0A1R2B3I6_9CILI	A0A1R2B768_9CILI	A0A1R2BND2_9CILI	A0A1R2CIX9_9CILI	A0A1R2CKN4_9CILI	A0A1R2CBK6_9CILI	A0A1R2BZ65_9CILI	A0A1R2B472_9CILI	A0A1R2BXJ2_9CILI	A0A1R2BXS0_9CILI	A0A1R2AX44_9CILI	A0A1R2BC41_9CILI	A0A1R2CQ94_9CILI	A0A1R2CE03_9CILI	A0A1R2CM69_9CILI	A0A1R2CC33_9CILI	A0A1R2B3H8_9CILI	A0A1R2BHD2_9CILI	A0A1R2ARH5_9CILI	A0A1R2AP04_9CILI	A0A1R2BXV7_9CILI	A0A1R2CH27_9CILI	A0A1R2C752_9CILI	A0A1R2CCM1_9CILI	A0A1R2BSR4_9CILI	A0A1R2AT99_9CILI	A0A1R2BYY0_9CILI	A0A1R2B9C0_9CILI	A0A1R2AUM5_9CILI	A0A1R2ALK0_9CILI	A0A1R2BJX9_9CILI	A0A1R2BC36_9CILI	A0A1R2B6A4_9CILI	A0A1R2CKV5_9CILI	A0A1R2CRI8_9CILI	A0A1R2C8J1_9CILI
biological_process	GO:0007017	microtubule-based process	4	54	0.0740741	1	9.67964e-13	1	0	A0A1R2AYS1_9CILI	A0A1R2D1D7_9CILI	A0A1R2B2M2_9CILI	A0A1R2AQ50_9CILI
biological_process	GO:0000184	nuclear-transcribed mRNA catabolic process, nonsense-mediated decay	7	9	0.777778	0.999999	3.13307e-05	1	0.008	A0A1R2BZ68_9CILI	A0A1R2CBN7_9CILI	A0A1R2C212_9CILI	A0A1R2C1Z5_9CILI	A0A1R2B4B9_9CILI	A0A1R2CW15_9CILI	A0A1R2CJD0_9CILI
biological_process	GO:0000226	microtubule cytoskeleton organization	0	1	0	0.999981	5.60927e-05	1	0.011
biological_process	GO:0000956	nuclear-transcribed mRNA catabolic process	0	2	0	0.999989	9.97915e-05	1	0.023
biological_process	GO:0006508	proteolysis	1	4	0.25	0.999945	0.000106539	1	0.028	A0A1R2CUK1_9CILI
biological_process	GO:0006511	ubiquitin-dependent protein catabolic process	38	159	0.238994	0.999947	0.00011053	1	0.029	A0A1R2BRM1_9CILI	A0A1R2D2F3_9CILI	A0A1R2BLD0_9CILI	A0A1R2BXK1_9CILI	A0A1R2BL86_9CILI	A0A1R2B3I6_9CILI	A0A1R2B768_9CILI	A0A1R2BND2_9CILI	A0A1R2B934_9CILI	A0A1R2CBK6_9CILI	A0A1R2BZ65_9CILI	A0A1R2BXJ2_9CILI	A0A1R2BXS0_9CILI	A0A1R2AX44_9CILI	A0A1R2CQ94_9CILI	A0A1R2CM69_9CILI	A0A1R2CC33_9CILI	A0A1R2B3H8_9CILI	A0A1R2BHD2_9CILI	A0A1R2ARH5_9CILI	A0A1R2AP04_9CILI	A0A1R2C9D2_9CILI	A0A1R2CH27_9CILI	A0A1R2C752_9CILI	A0A1R2CCM1_9CILI	A0A1R2BSR4_9CILI	A0A1R2BYY0_9CILI	A0A1R2B9C0_9CILI	A0A1R2AUM5_9CILI	A0A1R2ALK0_9CILI	A0A1R2BC36_9CILI	A0A1R2B6A4_9CILI	A0A1R2CKV5_9CILI	A0A1R2CRI8_9CILI	A0A1R2C8J1_9CILI	A0A1R2BFK7_9CILI	A0A1R2BMC4_9CILI	A0A1R2D0P5_9CILI
biological_process	GO:0006198	cAMP catabolic process	6	8	0.75	0.999992	0.000173986	1	0.038	A0A1R2AN94_9CILI	A0A1R2CBC1_9CILI	A0A1R2CGT9_9CILI	A0A1R2CXK5_9CILI	A0A1R2ASJ9_9CILI	A0A1R2CK09_9CILI
biological_process	GO:0051225	spindle assembly	1	2	0.5	0.999992	0.000173986	1	0.038	A0A1R2BNJ1_9CILI
biological_process	GO:1904668	positive regulation of ubiquitin protein ligase activity	8	14	0.571429	0.999977	0.000215425	1	0.046	A0A1R2B2B9_9CILI	A0A1R2B8Y0_9CILI	A0A1R2D2K2_9CILI	A0A1R2BKM4_9CILI	A0A1R2CA05_9CILI	A0A1R2BSW3_9CILI	A0A1R2CNL2_9CILI	A0A1R2C5X9_9CILI
biological_process	GO:0006464	cellular protein modification process	3	15	0.2	0.999816	0.0002917	1	0.056	A0A1R2CYD1_9CILI	A0A1R2BGS6_9CILI	A0A1R2CFS4_9CILI
biological_process	GO:1901673	regulation of mitotic spindle assembly	5	6	0.833333	0.999992	0.00030165	1	0.062	A0A1R2B776_9CILI	A0A1R2B505_9CILI	A0A1R2C1T6_9CILI	A0A1R2CML9_9CILI	A0A1R2C322_9CILI
biological_process	GO:0006897	endocytosis	7	11	0.636364	0.999954	0.000466095	1	0.131	A0A1R2C9W4_9CILI	A0A1R2C3F9_9CILI	A0A1R2CHC5_9CILI	A0A1R2AWQ8_9CILI	A0A1R2BF09_9CILI	A0A1R2CKV5_9CILI	A0A1R2BXW1_9CILI
biological_process	GO:1901136	carbohydrate derivative catabolic process	0	1	0	0.999954	0.000466095	1	0.131
biological_process	GO:0051603	proteolysis involved in cellular protein catabolic process	0	12	0	0.999677	0.000616566	1	0.15
biological_process	GO:0006289	nucleotide-excision repair	8	16	0.5	0.9999	0.000709389	1	0.163	A0A1R2D280_9CILI	A0A1R2CBS6_9CILI	A0A1R2BSS4_9CILI	A0A1R2CXQ3_9CILI	A0A1R2BAB3_9CILI	A0A1R2BHL7_9CILI	A0A1R2CIM7_9CILI	A0A1R2AQF5_9CILI
biological_process	GO:0070507	regulation of microtubule cytoskeleton organization	3	4	0.75	0.9999	0.000709389	1	0.163	A0A1R2CRA2_9CILI	A0A1R2BMB3_9CILI	A0A1R2C6K0_9CILI
biological_process	GO:0007010	cytoskeleton organization	0	1	0	0.999702	0.000712859	1	0.163
biological_process	GO:0006259	DNA metabolic process	0	2	0	0.999514	0.0010288	1	0.216
biological_process	GO:0043085	positive regulation of catalytic activity	1	4	0.25	0.99971	0.00135136	1	0.248	A0A1R2AP23_9CILI
biological_process	GO:0030163	protein catabolic process	0	11	0	0.998981	0.00181886	1	0.318
biological_process	GO:0034404	nucleobase-containing small molecule biosynthetic process	0	2	0	0.999595	0.0025681	1	0.414
biological_process	GO:0006401	RNA catabolic process	1	3	0.333333	0.999353	0.0026709	1	0.424	A0A1R2BVH0_9CILI
biological_process	GO:0007051	spindle organization	2	11	0.181818	0.99946	0.00281161	1	0.432	A0A1R2CWP5_9CILI	A0A1R2CAN0_9CILI
biological_process	GO:0006402	mRNA catabolic process	0	5	0	0.999382	0.0028125	1	0.435
biological_process	GO:0071929	alpha-tubulin acetylation	3	3	1	1	0.00285255	1	0.507	A0A1R2CRA2_9CILI	A0A1R2BMB3_9CILI	A0A1R2C6K0_9CILI
biological_process	GO:0006974	cellular response to DNA damage stimulus	1	2	0.5	0.998757	0.00285658	1	0.508	A0A1R2BFH9_9CILI
biological_process	GO:0010468	regulation of gene expression	2	2	1	0.99751	0.00467522	1	0.628	A0A1R2BBJ5_9CILI	A0A1R2CNS5_9CILI
biological_process	GO:0006013	mannose metabolic process	4	6	0.666667	0.999698	0.00476423	1	0.665	A0A1R2BDK6_9CILI	A0A1R2CKY0_9CILI	A0A1R2C9R3_9CILI	A0A1R2BVB6_9CILI
biological_process	GO:0015031	protein transport	29	133	0.218045	0.996512	0.00538808	1	0.687	A0A1R2CN71_9CILI	A0A1R2CBJ2_9CILI	A0A1R2BNG8_9CILI	A0A1R2CAT7_9CILI	A0A1R2CV18_9CILI	A0A1R2CYD1_9CILI	A0A1R2BLB4_9CILI	A0A1R2CAN6_9CILI	A0A1R2CTK3_9CILI	A0A1R2CD83_9CILI	A0A1R2D4H3_9CILI	A0A1R2BMX5_9CILI	A0A1R2AS84_9CILI	A0A1R2AYE8_9CILI	A0A1R2CZP2_9CILI	A0A1R2BGB4_9CILI	A0A1R2D3W2_9CILI	A0A1R2BAB8_9CILI	A0A1R2BBB5_9CILI	A0A1R2B9H3_9CILI	A0A1R2B1Z2_9CILI	A0A1R2BXH4_9CILI	A0A1R2C058_9CILI	A0A1R2BNF7_9CILI	A0A1R2CFS4_9CILI	A0A1R2BGP4_9CILI	A0A1R2BMJ5_9CILI	A0A1R2BSE3_9CILI	A0A1R2AQU6_9CILI
biological_process	GO:0098813	nuclear chromosome segregation	1	1	1	0.998682	0.00583254	1	0.719	A0A1R2AY94_9CILI
biological_process	GO:0060285	cilium-dependent cell motility	6	8	0.75	0.998825	0.00600089	1	0.728	A0A1R2BYH2_9CILI	A0A1R2B8E0_9CILI	A0A1R2CHZ6_9CILI	A0A1R2C3Q0_9CILI	A0A1R2CUZ7_9CILI	A0A1R2BC19_9CILI
biological_process	GO:0006270	DNA replication initiation	5	10	0.5	0.998989	0.00772191	1	0.772	A0A1R2B5Q7_9CILI	A0A1R2B913_9CILI	A0A1R2D2U0_9CILI	A0A1R2ANW8_9CILI	A0A1R2BPE6_9CILI
biological_process	GO:0007059	chromosome segregation	0	1	0	0.998046	0.00804895	1	0.78
biological_process	GO:0006281	DNA repair	7	42	0.166667	0.995981	0.00863002	1	0.785	A0A1R2CL42_9CILI	A0A1R2CYI3_9CILI	A0A1R2BUR3_9CILI	A0A1R2BHR5_9CILI	A0A1R2CSQ7_9CILI	A0A1R2BZZ8_9CILI	A0A1R2CL61_9CILI
biological_process	GO:0018200	peptidyl-glutamic acid modification	30	133	0.225564	0.994605	0.00985336	1	0.811	A0A1R2B170_9CILI	A0A1R2BJL9_9CILI	A0A1R2CUH9_9CILI	A0A1R2CUG5_9CILI	A0A1R2CP25_9CILI	A0A1R2BI72_9CILI	A0A1R2BD65_9CILI	A0A1R2AR02_9CILI	A0A1R2CC61_9CILI	A0A1R2CT17_9CILI	A0A1R2BSH1_9CILI	A0A1R2BU47_9CILI	A0A1R2B1L9_9CILI	A0A1R2C8D1_9CILI	A0A1R2BUX9_9CILI	A0A1R2AS92_9CILI	A0A1R2BVG1_9CILI	A0A1R2B871_9CILI	A0A1R2CEH8_9CILI	A0A1R2BKL8_9CILI	A0A1R2CES6_9CILI	A0A1R2BQA3_9CILI	A0A1R2CAL4_9CILI	A0A1R2B6M8_9CILI	A0A1R2C0P8_9CILI	A0A1R2B3K0_9CILI	A0A1R2CPF1_9CILI	A0A1R2BMN3_9CILI	A0A1R2BEH4_9CILI	A0A1R2B1F6_9CILI
biological_process	GO:0006139	nucleobase-containing compound metabolic process	6	16	0.375	0.991494	0.0113584	1	0.921	A0A1R2CCY0_9CILI	A0A1R2BFH9_9CILI	A0A1R2B5P4_9CILI	A0A1R2CDF4_9CILI	A0A1R2B8V1_9CILI	A0A1R2CIJ0_9CILI
biological_process	GO:0090304	nucleic acid metabolic process	1	2	0.5	0.990065	0.0136075	1	0.945	A0A1R2BJS9_9CILI
biological_process	GO:0043161	proteasome-mediated ubiquitin-dependent protein catabolic process	6	17	0.352941	0.995139	0.0156831	1	0.956	A0A1R2CBS6_9CILI	A0A1R2BSS4_9CILI	A0A1R2BAB3_9CILI	A0A1R2BHL7_9CILI	A0A1R2AQF5_9CILI	A0A1R2CMY6_9CILI
biological_process	GO:0006887	exocytosis	4	6	0.666667	0.997804	0.0175516	1	0.978	A0A1R2CBJ2_9CILI	A0A1R2CD83_9CILI	A0A1R2CZP2_9CILI	A0A1R2BCU8_9CILI
biological_process	GO:0061780	mitotic cohesin loading	2	2	1	1	0.020142	1	0.998	A0A1R2BBJ5_9CILI	A0A1R2CNS5_9CILI
biological_process	GO:0006268	DNA unwinding involved in DNA replication	2	2	1	1	0.020142	1	0.998	A0A1R2B5Q7_9CILI	A0A1R2D2U0_9CILI
biological_process	GO:1905775	negative regulation of DNA helicase activity	2	2	1	1	0.020142	1	0.998	A0A1R2B5Q7_9CILI	A0A1R2D2U0_9CILI
biological_process	GO:0016558	protein import into peroxisome matrix	2	2	1	1	0.020142	1	0.998	A0A1R2BMJ4_9CILI	A0A1R2AV84_9CILI
biological_process	GO:0045162	clustering of voltage-gated sodium channels	2	2	1	1	0.020142	1	0.998	A0A1R2CBE0_9CILI	A0A1R2CZP1_9CILI
biological_process	GO:0006950	response to stress	0	4	0	0.986313	0.0240994	1	0.998
biological_process	GO:0048870	cell motility	0	4	0	0.994167	0.0215428	1	0.998
biological_process	GO:0007165	signal transduction	26	118	0.220339	0.703309	0.348667	1	1	A0A1R2AN94_9CILI	A0A1R2CJ15_9CILI	A0A1R2CXT5_9CILI	A0A1R2B7C2_9CILI	A0A1R2AZH4_9CILI	A0A1R2CBC1_9CILI	A0A1R2CGT9_9CILI	A0A1R2BR50_9CILI	A0A1R2B9P5_9CILI	A0A1R2C107_9CILI	A0A1R2CXK5_9CILI	A0A1R2AWQ8_9CILI	A0A1R2ASJ9_9CILI	A0A1R2CHP9_9CILI	A0A1R2BLU6_9CILI	A0A1R2CLY8_9CILI	A0A1R2CJS9_9CILI	A0A1R2CK09_9CILI	A0A1R2BZU3_9CILI	A0A1R2CDI5_9CILI	A0A1R2BWW9_9CILI	A0A1R2ALQ0_9CILI	A0A1R2BXW1_9CILI	A0A1R2ATU2_9CILI	A0A1R2CML2_9CILI	A0A1R2ARR0_9CILI
biological_process	GO:0006886	intracellular protein transport	24	124	0.193548	0.92627	0.103821	1	1	A0A1R2ARD0_9CILI	A0A1R2CT95_9CILI	A0A1R2B6W3_9CILI	A0A1R2BAV5_9CILI	A0A1R2C9W4_9CILI	A0A1R2B905_9CILI	A0A1R2C696_9CILI	A0A1R2C3F9_9CILI	A0A1R2B4X3_9CILI	A0A1R2CV23_9CILI	A0A1R2CWC8_9CILI	A0A1R2CWR9_9CILI	A0A1R2BB29_9CILI	A0A1R2CHC5_9CILI	A0A1R2CVP3_9CILI	A0A1R2CZ30_9CILI	A0A1R2C9D1_9CILI	A0A1R2CUG0_9CILI	A0A1R2BF09_9CILI	A0A1R2AQ84_9CILI	A0A1R2CQZ8_9CILI	A0A1R2BRZ4_9CILI	A0A1R2BXV8_9CILI	A0A1R2AZW9_9CILI
biological_process	GO:0035556	intracellular signal transduction	18	95	0.189474	0.693494	0.38046	1	1	A0A1R2AV13_9CILI	A0A1R2B2W0_9CILI	A0A1R2BTR6_9CILI	A0A1R2BMB5_9CILI	A0A1R2ASD7_9CILI	A0A1R2CGB2_9CILI	A0A1R2CTP0_9CILI	A0A1R2ALK1_9CILI	A0A1R2C5R5_9CILI	A0A1R2BX97_9CILI	A0A1R2CID7_9CILI	A0A1R2C715_9CILI	A0A1R2BFW9_9CILI	A0A1R2B796_9CILI	A0A1R2CP87_9CILI	A0A1R2B3F8_9CILI	A0A1R2C381_9CILI	A0A1R2B6E5_9CILI
biological_process	GO:0009190	cyclic nucleotide biosynthetic process	15	64	0.234375	0.985273	0.0312756	1	1	A0A1R2AV13_9CILI	A0A1R2B2W0_9CILI	A0A1R2BTR6_9CILI	A0A1R2BMB5_9CILI	A0A1R2ASD7_9CILI	A0A1R2CGB2_9CILI	A0A1R2CTP0_9CILI	A0A1R2C5R5_9CILI	A0A1R2CID7_9CILI	A0A1R2C715_9CILI	A0A1R2BFW9_9CILI	A0A1R2CP87_9CILI	A0A1R2B3F8_9CILI	A0A1R2C381_9CILI	A0A1R2B6E5_9CILI
biological_process	GO:0016192	vesicle-mediated transport	13	123	0.105691	0.518053	0.556523	1	1	A0A1R2CT95_9CILI	A0A1R2B6W3_9CILI	A0A1R2C3C0_9CILI	A0A1R2C696_9CILI	A0A1R2B4X3_9CILI	A0A1R2CWC8_9CILI	A0A1R2CWR9_9CILI	A0A1R2BB29_9CILI	A0A1R2CZ30_9CILI	A0A1R2C9D1_9CILI	A0A1R2AQ84_9CILI	A0A1R2CQZ8_9CILI	A0A1R2BRZ4_9CILI
biological_process	GO:0006457	protein folding	12	82	0.146341	0.445625	0.671855	1	1	A0A1R2ARH3_9CILI	A0A1R2CRK4_9CILI	A0A1R2C3C6_9CILI	A0A1R2C672_9CILI	A0A1R2BYZ4_9CILI	A0A1R2AMY0_9CILI	A0A1R2BQN3_9CILI	A0A1R2BYT9_9CILI	A0A1R2B0C2_9CILI	A0A1R2CH32_9CILI	A0A1R2ATX0_9CILI	A0A1R2CKY3_9CILI
biological_process	GO:0007049	cell cycle	11	76	0.144737	0.864943	0.184017	1	1	A0A1R2C9T7_9CILI	A0A1R2B5Q7_9CILI	A0A1R2CF34_9CILI	A0A1R2B913_9CILI	A0A1R2D2U0_9CILI	A0A1R2ANW8_9CILI	A0A1R2CGX1_9CILI	A0A1R2BPE6_9CILI	A0A1R2BS23_9CILI	A0A1R2AP51_9CILI	A0A1R2BGD6_9CILI
biological_process	GO:0015914	phospholipid transport	11	48	0.229167	0.967656	0.0690636	1	1	A0A1R2BMB5_9CILI	A0A1R2BKX6_9CILI	A0A1R2CQQ6_9CILI	A0A1R2CIC7_9CILI	A0A1R2C715_9CILI	A0A1R2BK98_9CILI	A0A1R2B4R6_9CILI	A0A1R2CQL8_9CILI	A0A1R2BQL5_9CILI	A0A1R2B3F8_9CILI	A0A1R2B6E5_9CILI
biological_process	GO:0006606	protein import into nucleus	11	46	0.23913	0.976443	0.052937	1	1	A0A1R2B2S4_9CILI	A0A1R2B8V7_9CILI	A0A1R2AWV7_9CILI	A0A1R2BJ95_9CILI	A0A1R2C3G0_9CILI	A0A1R2BWU5_9CILI	A0A1R2BGY5_9CILI	A0A1R2C7M6_9CILI	A0A1R2BA98_9CILI	A0A1R2BKK3_9CILI	A0A1R2C9M5_9CILI
biological_process	GO:0051301	cell division	10	71	0.140845	0.552737	0.582784	1	1	A0A1R2B1W6_9CILI	A0A1R2C9T7_9CILI	A0A1R2C2Q1_9CILI	A0A1R2B873_9CILI	A0A1R2CF34_9CILI	A0A1R2B8L1_9CILI	A0A1R2C787_9CILI	A0A1R2AP51_9CILI	A0A1R2BES2_9CILI	A0A1R2BGD6_9CILI
biological_process	GO:0005975	carbohydrate metabolic process	10	64	0.15625	0.730769	0.357581	1	1	A0A1R2CYT5_9CILI	A0A1R2BBU7_9CILI	A0A1R2BXT8_9CILI	A0A1R2BTE9_9CILI	A0A1R2ALI7_9CILI	A0A1R2ATG1_9CILI	A0A1R2BP03_9CILI	A0A1R2BXF6_9CILI	A0A1R2AUU3_9CILI	A0A1R2BNN2_9CILI
biological_process	GO:0006396	RNA processing	9	27	0.333333	0.386584	0.685951	1	1	A0A1R2AN27_9CILI	A0A060BQZ0_9CILI	A0A1R2CWU7_9CILI	A0A1R2C041_9CILI	A0A1R2BVH0_9CILI	A0A1R2BRR1_9CILI	A0A1R2CPY8_9CILI	A0A1R2C248_9CILI	A0A1R2CJJ8_9CILI
biological_process	GO:0006364	rRNA processing	9	59	0.152542	0.5327	0.596113	1	1	A0A1R2ARU3_9CILI	A0A1R2CPV6_9CILI	A0A1R2CT65_9CILI	A0A1R2BJU8_9CILI	A0A1R2CGE5_9CILI	A0A1R2C1D3_9CILI	A0A1R2CFI4_9CILI	A0A1R2CH28_9CILI	A0A1R2BE30_9CILI
biological_process	GO:0006355	regulation of transcription, DNA-templated	8	46	0.173913	0.906587	0.147484	1	1	A0A1R2D1A9_9CILI	A0A1R2B8B8_9CILI	A0A1R2BVP2_9CILI	A0A1R2BD39_9CILI	A0A1R2BSF0_9CILI	A0A1R2CGA1_9CILI	A0A1R2BL14_9CILI	A0A1R2BA16_9CILI
biological_process	GO:0006351	transcription, DNA-templated	7	32	0.21875	0.718523	0.359952	1	1	A0A1R2D1E4_9CILI	A0A1R2D1A9_9CILI	A0A1R2C375_9CILI	A0A1R2CXQ3_9CILI	A0A1R2BVP2_9CILI	A0A1R2AMF9_9CILI	A0A1R2C271_9CILI
biological_process	GO:0042147	retrograde transport, endosome to Golgi	6	36	0.166667	0.757039	0.405042	1	1	A0A1R2CAT7_9CILI	A0A1R2BC20_9CILI	A0A1R2B3L1_9CILI	A0A1R2B9H3_9CILI	A0A1R2C058_9CILI	A0A1R2BMJ5_9CILI
biological_process	GO:0006357	regulation of transcription by RNA polymerase II	6	32	0.1875	0.802825	0.325808	1	1	A0A1R2ALT4_9CILI	A0A1R2B7I0_9CILI	A0A1R2CA09_9CILI	A0A1R2AZX3_9CILI	A0A1R2BKP0_9CILI	A0A1R2AWV4_9CILI
biological_process	GO:0046856	phosphatidylinositol dephosphorylation	5	17	0.294118	0.975313	0.0814275	1	1	A0A1R2BUD6_9CILI	A0A1R2CU18_9CILI	A0A1R2C107_9CILI	A0A1R2D3Q4_9CILI	A0A1R2CCE6_9CILI
biological_process	GO:0006260	DNA replication	5	46	0.108696	0.795933	0.313216	1	1	A0A1R2CLA2_9CILI	A0A1R2C4J9_9CILI	A0A1R2CYI3_9CILI	A0A1R2BHR5_9CILI	A0A1R2BZZ8_9CILI
biological_process	GO:0006310	DNA recombination	5	18	0.277778	0.877373	0.246213	1	1	A0A1R2CFR5_9CILI	A0A1R2CYI3_9CILI	A0A1R2ANR3_9CILI	A0A1R2BHR5_9CILI	A0A1R2ATT0_9CILI
biological_process	GO:0042254	ribosome biogenesis	5	25	0.2	0.574892	0.530542	1	1	A0A1R2AN27_9CILI	A0A1R2D4Z3_9CILI	A0A1R2C041_9CILI	A0A1R2CPY8_9CILI	A0A1R2C248_9CILI
biological_process	GO:0007020	microtubule nucleation	4	12	0.333333	0.980993	0.0780185	1	1	A0A1R2CH40_9CILI	A0A1R2D437_9CILI	A0A1R2BX30_9CILI	A0A1R2CAY1_9CILI
biological_process	GO:0008299	isoprenoid biosynthetic process	4	7	0.571429	0.980993	0.0780185	1	1	A0A1R2D3C7_9CILI	A0A1R2D1L0_9CILI	A0A1R2B7M8_9CILI	A0A1R2CC05_9CILI
biological_process	GO:0007076	mitotic chromosome condensation	4	9	0.444444	0.995634	0.0280998	1	1	A0A1R2B1W6_9CILI	A0A1R2B873_9CILI	A0A1R2C787_9CILI	A0A1R2BES2_9CILI
biological_process	GO:0007155	cell adhesion	4	24	0.166667	0.752173	0.450394	1	1	A0A1R2BQD4_9CILI	A0A1R2B0D9_9CILI	A0A1R2BHX8_9CILI	A0A1R2B0S7_9CILI
biological_process	GO:0007034	vacuolar transport	4	16	0.25	0.355588	0.809019	1	1	A0A1R2ANJ2_9CILI	A0A1R2BLR2_9CILI	A0A1R2CMD2_9CILI	A0A1R2AV44_9CILI
biological_process	GO:0043666	regulation of phosphoprotein phosphatase activity	4	24	0.166667	0.694065	0.515788	1	1	A0A1R2C979_9CILI	A0A1R2BEI0_9CILI	A0A1R2BLT0_9CILI	A0A1R2AR40_9CILI
biological_process	GO:0006397	mRNA processing	4	31	0.129032	0.256832	0.844741	1	1	A0A1R2CTS4_9CILI	A0A1R2CHQ8_9CILI	A0A1R2BEB8_9CILI	A0A1R2CLN8_9CILI
biological_process	GO:0009058	biosynthetic process	4	30	0.133333	1.27078e-07	1	0	1	A0A1R2CZX4_9CILI	A0A1R2CP32_9CILI	A0A1R2B7X9_9CILI	A0A1R2BMJ3_9CILI
biological_process	GO:0051028	mRNA transport	4	16	0.25	0.867137	0.276568	1	1	A0A1R2CAN6_9CILI	A0A1R2D4H3_9CILI	A0A1R2AS84_9CILI	A0A1R2BAB8_9CILI
biological_process	GO:0034765	regulation of ion transmembrane transport	4	15	0.266667	0.949838	0.15312	1	1	A0A1R2BTP9_9CILI	A0A1R2BT77_9CILI	A0A1R2AY84_9CILI	A0A1R2CN11_9CILI
biological_process	GO:0044238	primary metabolic process	3	11	0.272727	0.313518	0.716834	1	1	A0A1R2CLE8_9CILI	A0A1R2D2U5_9CILI	A0A1R2CIC5_9CILI
biological_process	GO:0006520	cellular amino acid metabolic process	3	22	0.136364	0.0219375	0.989784	0.855	1	A0A1R2CZX4_9CILI	A0A1R2CP32_9CILI	A0A1R2B7X9_9CILI
biological_process	GO:0006325	chromatin organization	3	32	0.09375	0.176115	0.908796	1	1	A0A1R2D1A9_9CILI	A0A1R2BVP2_9CILI	A0A1R2BDD9_9CILI
biological_process	GO:0006749	glutathione metabolic process	3	49	0.0612245	0.0551782	0.982514	0.993	1	A0A1R2B534_9CILI	A0A1R2D290_9CILI	A0A1R2B5P3_9CILI
biological_process	GO:0006629	lipid metabolic process	3	46	0.0652174	0.0191667	0.988889	0.809	1	A0A1R2CD98_9CILI	A0A1R2B3H9_9CILI	A0A1R2AZE6_9CILI
biological_process	GO:0030705	cytoskeleton-dependent intracellular transport	3	14	0.214286	0.825135	0.335724	1	1	A0A1R2BCA2_9CILI	A0A1R2B2F1_9CILI	A0A1R2D0T0_9CILI
biological_process	GO:0051726	regulation of cell cycle	3	38	0.0789474	0.1673	0.898283	1	1	A0A1R2B8B8_9CILI	A0A1R2BSF0_9CILI	A0A1R2BA16_9CILI
biological_process	GO:0032259	methylation	3	28	0.107143	0.74632	0.394246	1	1	A0A1R2CBT9_9CILI	A0A1R2B9N7_9CILI	A0A1R2CAR9_9CILI
biological_process	GO:0006298	mismatch repair	3	7	0.428571	0.990126	0.0641139	1	1	A0A1R2CBA3_9CILI	A0A1R2C389_9CILI	A0A1R2BJL8_9CILI
biological_process	GO:0030178	negative regulation of Wnt signaling pathway	3	11	0.272727	0.921982	0.2369	1	1	A0A1R2CJL5_9CILI	A0A1R2BUL4_9CILI	A0A1R2B5G7_9CILI
biological_process	GO:0032012	regulation of ARF protein signal transduction	3	9	0.333333	0.9719	0.124027	1	1	A0A1R2CV18_9CILI	A0A1R2D3W2_9CILI	A0A1R2B1Z2_9CILI
biological_process	GO:0031929	TOR signaling	3	7	0.428571	0.720444	0.519454	1	1	A0A1R2BGA8_9CILI	A0A1R2D3A5_9CILI	A0A1R2CK40_9CILI
biological_process	GO:0043087	regulation of GTPase activity	3	6	0.5	0.987475	0.0583479	1	1	A0A1R2CXT5_9CILI	A0A1R2AWQ8_9CILI	A0A1R2BXW1_9CILI
biological_process	GO:0003341	cilium movement	3	11	0.272727	0.832525	0.347995	1	1	A0A1R2CX04_9CILI	A0A1R2B053_9CILI	A0A1R2BUY7_9CILI
biological_process	GO:0006412	translation	2	290	0.00689655	3.82397e-15	1	0	1	A0A1R2D2J8_9CILI	A0A1R2CXA3_9CILI
biological_process	GO:0031047	gene silencing by RNA	2	12	0.166667	0.7631	0.52509	1	1	A0A060BG40_9CILI	A0A060BK59_9CILI
biological_process	GO:0043170	macromolecule metabolic process	2	6	0.333333	0.522093	0.513789	1	1	A0A1R2CLE8_9CILI	A0A1R2D2U5_9CILI
biological_process	GO:0006807	nitrogen compound metabolic process	2	13	0.153846	0.286603	0.742555	1	1	A0A1R2CLE8_9CILI	A0A1R2D2U5_9CILI
biological_process	GO:0097720	calcineurin-mediated signaling	2	29	0.0689655	0.198265	0.932367	1	1	A0A1R2B3Q9_9CILI	A0A1R2CUV3_9CILI
biological_process	GO:0016567	protein ubiquitination	2	39	0.0512821	0.741203	0.384322	1	1	A0A1R2BJD8_9CILI	A0A1R2AN13_9CILI
biological_process	GO:0000467	exonucleolytic trimming to generate mature 3'-end of 5.8S rRNA from tricistronic rRNA transcript (SSU-rRNA, 5.8S rRNA, LSU-rRNA)	2	4	0.5	0.9898	0.099242	1	1	A0A1R2CNC4_9CILI	A0A1R2CQ50_9CILI
biological_process	GO:0060271	cilium assembly	2	31	0.0645161	0.733937	0.399949	1	1	A0A1R2CY19_9CILI	A0A1R2BXM1_9CILI
biological_process	GO:0016070	RNA metabolic process	2	5	0.4	0.801145	0.239161	1	1	A0A1R2BEG8_9CILI	A0A1R2D1Z7_9CILI
biological_process	GO:0034453	microtubule anchoring	2	8	0.25	0.907949	0.317518	1	1	A0A1R2B570_9CILI	A0A1R2AVS1_9CILI
biological_process	GO:0035082	axoneme assembly	2	2	1	0.991361	0.0327111	1	1	A0A1R2BZY6_9CILI	A0A1R2C141_9CILI
biological_process	GO:0007186	G protein-coupled receptor signaling pathway	2	8	0.25	0.840683	0.426172	1	1	A0A1R2CF92_9CILI	A0A1R2CWM6_9CILI
biological_process	GO:0019236	response to pheromone	2	8	0.25	0.907949	0.317518	1	1	A0A1R2CF92_9CILI	A0A1R2CWM6_9CILI
biological_process	GO:0030951	establishment or maintenance of microtubule cytoskeleton polarity	2	11	0.181818	0.80282	0.477059	1	1	A0A1R2CWP5_9CILI	A0A1R2CAN0_9CILI
biological_process	GO:0046785	microtubule polymerization	2	11	0.181818	0.893679	0.221496	1	1	A0A1R2CWP5_9CILI	A0A1R2CAN0_9CILI
biological_process	GO:0005992	trehalose biosynthetic process	2	6	0.333333	0.959132	0.204855	1	1	A0A1R2BII7_9CILI	A0A1R2AMB6_9CILI
biological_process	GO:0051276	chromosome organization	2	4	0.5	0.899898	0.154779	1	1	A0A1R2C2Q1_9CILI	A0A1R2CQX7_9CILI
biological_process	GO:0006888	endoplasmic reticulum to Golgi vesicle-mediated transport	2	26	0.0769231	0.179647	0.940368	1	1	A0A1R2CVP3_9CILI	A0A1R2AZW9_9CILI
biological_process	GO:0045892	negative regulation of transcription, DNA-templated	2	5	0.4	0.935886	0.261151	1	1	A0A1R2CM00_9CILI	A0A1R2BVI5_9CILI
biological_process	GO:0006031	chitin biosynthetic process	2	14	0.142857	0.680696	0.611842	1	1	A0A1R2C2I1_9CILI	A0A1R2D3W8_9CILI
biological_process	GO:0006782	protoporphyrinogen IX biosynthetic process	2	8	0.25	0.907949	0.317518	1	1	A0A1R2C847_9CILI	A0A1R2AQB8_9CILI
biological_process	GO:0000902	cell morphogenesis	2	10	0.2	0.314161	0.853147	1	1	A0A1R2C9D1_9CILI	A0A1R2CQZ8_9CILI
biological_process	GO:0000387	spliceosomal snRNP assembly	2	10	0.2	0.80282	0.477059	1	1	A0A1R2D4V1_9CILI	A0A1R2C1F5_9CILI
biological_process	GO:0072344	rescue of stalled ribosome	2	5	0.4	0.977184	0.150193	1	1	A0A1R2CR57_9CILI	A0A1R2CEF5_9CILI
biological_process	GO:0006094	gluconeogenesis	2	7	0.285714	0.935886	0.261151	1	1	A0A1R2BFU0_9CILI	A0A1R2CN04_9CILI
biological_process	GO:0001510	RNA methylation	2	8	0.25	0.949838	0.15312	1	1	A0A1R2AN27_9CILI	A0A1R2C041_9CILI
biological_process	GO:0006813	potassium ion transport	2	8	0.25	0.907949	0.317518	1	1	A0A1R2BTP9_9CILI	A0A1R2BT77_9CILI
biological_process	GO:0032968	positive regulation of transcription elongation from RNA polymerase II promoter	2	4	0.5	0.9898	0.099242	1	1	A0A1R2CCY0_9CILI	A0A1R2CDF4_9CILI
biological_process	GO:0001932	regulation of protein phosphorylation	2	20	0.1	0.0498989	0.987521	0.991	1	A0A1R2CU92_9CILI	A0A1R2C8J4_9CILI
biological_process	GO:0032456	endocytic recycling	2	4	0.5	0.9898	0.099242	1	1	A0A1R2B9H3_9CILI	A0A1R2BNF7_9CILI
biological_process	GO:0046854	phosphatidylinositol phosphate biosynthetic process	2	13	0.153846	0.72219	0.570051	1	1	A0A1R2BE72_9CILI	A0A1R2BS42_9CILI
biological_process	GO:0048015	phosphatidylinositol-mediated signaling	2	14	0.142857	0.680696	0.611842	1	1	A0A1R2BE72_9CILI	A0A1R2BS42_9CILI
biological_process	GO:0050896	response to stimulus	2	5	0.4	0.952772	0.0610215	1	1	A0A1R2BAA0_9CILI	A0A1R2BK92_9CILI
biological_process	GO:0048268	clathrin coat assembly	2	3	0.666667	0.997147	0.054721	1	1	A0A1R2B9Y6_9CILI	A0A1R2BAU9_9CILI
biological_process	GO:0010506	regulation of autophagy	2	6	0.333333	0.959132	0.204855	1	1	A0A1R2CXW8_9CILI	A0A1R2AQF9_9CILI
biological_process	GO:0043248	proteasome assembly	2	4	0.5	0.959132	0.204855	1	1	A0A1R2BCL1_9CILI	A0A1R2BMY1_9CILI
biological_process	GO:0006338	chromatin remodeling	2	8	0.25	0.80282	0.477059	1	1	A0A1R2BYA6_9CILI	A0A1R2D4X8_9CILI
biological_process	GO:0036158	outer dynein arm assembly	2	7	0.285714	0.935886	0.261151	1	1	A0A1R2CX04_9CILI	A0A1R2BUY7_9CILI
biological_process	GO:0006895	Golgi to endosome transport	2	5	0.4	0.977184	0.150193	1	1	A0A1R2CTK3_9CILI	A0A1R2BBB5_9CILI
biological_process	GO:0006839	mitochondrial transport	2	2	1	0.263968	0.901851	1	1	A0A1R2C929_9CILI	A0A1R2B5C4_9CILI
biological_process	GO:0080009	mRNA methylation	2	2	1	0.997147	0.054721	1	1	A0A1R2AR39_9CILI	A0A1R2BS58_9CILI
biological_process	GO:0006422	aspartyl-tRNA aminoacylation	1	2	0.5	0.979858	0.263904	1	1	A0A1R2C5U0_9CILI
biological_process	GO:0006471	protein ADP-ribosylation	1	9	0.111111	0.627199	0.74842	1	1	A0A1R2CW58_9CILI
biological_process	GO:0016559	peroxisome fission	1	16	0.0625	0.314049	0.91418	1	1	A0A1R2BDM4_9CILI
biological_process	GO:0008643	carbohydrate transport	1	6	0.166667	0.795145	0.601341	1	1	A0A1R2CAD0_9CILI
biological_process	GO:0000398	mRNA splicing, via spliceosome	1	21	0.047619	0.190981	0.922173	1	1	A0A1R2B1J8_9CILI
biological_process	GO:0006096	glycolytic process	1	32	0.03125	0.046247	0.992708	0.986	1	A0A1R2BFU0_9CILI
biological_process	GO:0009117	nucleotide metabolic process	1	6	0.166667	0.615642	0.471126	1	1	A0A1R2CT49_9CILI
biological_process	GO:0006099	tricarboxylic acid cycle	1	39	0.025641	0.0185966	0.997528	0.804	1	A0A1R2CCV6_9CILI
biological_process	GO:0007131	reciprocal meiotic recombination	1	5	0.2	0.849807	0.53526	1	1	A0A1R2D034_9CILI
biological_process	GO:0016042	lipid catabolic process	1	17	0.0588235	0.0778273	0.978781	1	1	A0A1R2CS40_9CILI
biological_process	GO:0071555	cell wall organization	1	22	0.0454545	0.15893	0.965914	1	1	A0A1R2C1I5_9CILI
biological_process	GO:0008360	regulation of cell shape	1	22	0.0454545	0.15893	0.965914	1	1	A0A1R2C1I5_9CILI
biological_process	GO:0055085	transmembrane transport	1	46	0.0217391	0.0123466	0.995251	0.652	1	A0A1R2BHA2_9CILI
biological_process	GO:0009072	aromatic amino acid family metabolic process	1	11	0.0909091	0.44422	0.799282	1	1	A0A1R2B1D1_9CILI
biological_process	GO:0006914	autophagy	1	23	0.0434783	0.486874	0.709661	1	1	A0A1R2ATC9_9CILI
biological_process	GO:0006821	chloride transport	1	7	0.142857	0.738849	0.658039	1	1	A0A1R2CI85_9CILI
biological_process	GO:0042073	intraciliary transport	1	8	0.125	0.72219	0.570051	1	1	A0A1R2BXM1_9CILI
biological_process	GO:0000045	autophagosome assembly	1	2	0.5	0.979858	0.263904	1	1	A0A1R2AV78_9CILI
biological_process	GO:0042981	regulation of apoptotic process	1	1	1	0.979858	0.263904	1	1	A0A1R2C3W5_9CILI
biological_process	GO:0006631	fatty acid metabolic process	1	5	0.2	0.0314158	0.995412	0.941	1	A0A1R2BGH6_9CILI
biological_process	GO:0051260	protein homooligomerization	1	2	0.5	0.979858	0.263904	1	1	A0A1R2AVG0_9CILI
biological_process	GO:0006685	sphingomyelin catabolic process	1	3	0.333333	0.945279	0.368495	1	1	A0A1R2AQL5_9CILI
biological_process	GO:0044255	cellular lipid metabolic process	1	3	0.333333	0.262232	0.810392	1	1	A0A1R2CYC4_9CILI
biological_process	GO:0006814	sodium ion transport	1	11	0.0909091	0.522941	0.814942	1	1	A0A1R2BEB7_9CILI
biological_process	GO:0060294	cilium movement involved in cell motility	1	9	0.111111	0.627199	0.74842	1	1	A0A1R2BZY6_9CILI
biological_process	GO:0042273	ribosomal large subunit biogenesis	1	5	0.2	0.349544	0.899915	1	1	A0A1R2AQU6_9CILI
biological_process	GO:0006406	mRNA export from nucleus	1	6	0.166667	0.627199	0.74842	1	1	A0A1R2CTS4_9CILI
biological_process	GO:0006366	transcription by RNA polymerase II	1	4	0.25	0.748195	0.370037	1	1	A0A1R2CT56_9CILI
biological_process	GO:0006730	one-carbon metabolic process	1	7	0.142857	0.429949	0.863896	1	1	A0A1R2BB25_9CILI
biological_process	GO:0006556	S-adenosylmethionine biosynthetic process	1	4	0.25	0.900758	0.458246	1	1	A0A1R2BB25_9CILI
biological_process	GO:0000290	deadenylation-dependent decapping of nuclear-transcribed mRNA	1	4	0.25	0.900758	0.458246	1	1	A0A1R2AP23_9CILI
biological_process	GO:0006559	L-phenylalanine catabolic process	1	4	0.25	0.900758	0.458246	1	1	A0A1R2CPW7_9CILI
biological_process	GO:0006572	tyrosine catabolic process	1	2	0.5	0.979858	0.263904	1	1	A0A1R2CPW7_9CILI
biological_process	GO:0035608	protein deglutamylation	1	6	0.166667	0.795145	0.601341	1	1	A0A1R2ASE4_9CILI
biological_process	GO:0031145	anaphase-promoting complex-dependent catabolic process	1	4	0.25	0.900758	0.458246	1	1	A0A1R2C9T7_9CILI
biological_process	GO:0030071	regulation of mitotic metaphase/anaphase transition	1	3	0.333333	0.900758	0.458246	1	1	A0A1R2C9T7_9CILI
biological_process	GO:0031122	cytoplasmic microtubule organization	1	5	0.2	0.849807	0.53526	1	1	A0A1R2B2F1_9CILI
biological_process	GO:1990116	ribosome-associated ubiquitin-dependent protein catabolic process	1	1	1	1	0.142023	1	1	A0A1R2CR57_9CILI
biological_process	GO:0006379	mRNA cleavage	1	2	0.5	0.979858	0.263904	1	1	A0A1R2BIS8_9CILI
biological_process	GO:1901137	carbohydrate derivative biosynthetic process	1	5	0.2	0.0522117	0.974258	0.991	1	A0A1R2BQ99_9CILI
biological_process	GO:0006541	glutamine metabolic process	1	6	0.166667	0.682482	0.706685	1	1	A0A1R2BQ99_9CILI
biological_process	GO:0016570	histone modification	1	7	0.142857	0.281568	0.926414	1	1	A0A1R2BDD9_9CILI
biological_process	GO:0006417	regulation of translation	1	5	0.2	0.832525	0.347995	1	1	A0A1R2C6E7_9CILI
biological_process	GO:0010265	SCF complex assembly	1	1	1	1	0.142023	1	1	A0A1R2C2N8_9CILI
biological_process	GO:0001682	tRNA 5'-leader removal	1	2	0.5	0.979858	0.263904	1	1	A0A1R2CJX2_9CILI
biological_process	GO:0006529	asparagine biosynthetic process	1	2	0.5	0.979858	0.263904	1	1	A0A1R2CLS0_9CILI
biological_process	GO:0070966	nuclear-transcribed mRNA catabolic process, no-go decay	1	1	1	1	0.142023	1	1	A0A1R2ANB5_9CILI
biological_process	GO:0070481	nuclear-transcribed mRNA catabolic process, non-stop decay	1	1	1	1	0.142023	1	1	A0A1R2ANB5_9CILI
biological_process	GO:0071025	RNA surveillance	1	1	1	1	0.142023	1	1	A0A1R2ANB5_9CILI
biological_process	GO:0006303	double-strand break repair via nonhomologous end joining	1	3	0.333333	0.945279	0.368495	1	1	A0A1R2CZ69_9CILI
biological_process	GO:0000723	telomere maintenance	1	5	0.2	0.849807	0.53526	1	1	A0A1R2BA73_9CILI
biological_process	GO:0070286	axonemal dynein complex assembly	1	8	0.125	0.935261	0.18258	1	1	A0A1R2BYD0_9CILI
biological_process	GO:0016226	iron-sulfur cluster assembly	1	15	0.0666667	0.314049	0.91418	1	1	A0A1R2B636_9CILI
biological_process	GO:0043517	positive regulation of DNA damage response, signal transduction by p53 class mediator	1	1	1	1	0.142023	1	1	A0A1R2BAP1_9CILI
biological_process	GO:0030433	ubiquitin-dependent ERAD pathway	1	5	0.2	0.849807	0.53526	1	1	A0A1R2B000_9CILI
biological_process	GO:0070084	protein initiator methionine removal	1	3	0.333333	0.945279	0.368495	1	1	A0A1R2CN61_9CILI
biological_process	GO:0006265	DNA topological change	1	8	0.125	0.682482	0.706685	1	1	A0A1R2BTI4_9CILI
biological_process	GO:0019835	cytolysis	1	3	0.333333	0.945279	0.368495	1	1	A0A1R2AN19_9CILI
biological_process	GO:0042742	defense response to bacterium	1	3	0.333333	0.945279	0.368495	1	1	A0A1R2AN19_9CILI
biological_process	GO:0008152	metabolic process	1	2	0.5	0.0138892	0.98895	0.696	1	A0A1R2AN19_9CILI
biological_process	GO:0051560	mitochondrial calcium ion homeostasis	1	8	0.125	0.682482	0.706685	1	1	A0A1R2BX04_9CILI
biological_process	GO:0046599	regulation of centriole replication	1	3	0.333333	0.945279	0.368495	1	1	A0A1R2B8L1_9CILI
biological_process	GO:0006334	nucleosome assembly	1	10	0.1	0.522941	0.814942	1	1	A0A1R2CUN5_9CILI
biological_process	GO:0006367	transcription initiation from RNA polymerase II promoter	1	14	0.0714286	0.314049	0.91418	1	1	A0A1R2CIM7_9CILI
biological_process	GO:0035735	intraciliary transport involved in cilium assembly	1	4	0.25	0.900758	0.458246	1	1	A0A1R2B5X2_9CILI
biological_process	GO:0042176	regulation of protein catabolic process	1	5	0.2	0.849807	0.53526	1	1	A0A1R2B2E2_9CILI
biological_process	GO:0006488	dolichol-linked oligosaccharide biosynthetic process	1	7	0.142857	0.738849	0.658039	1	1	A0A1R2ARW2_9CILI
biological_process	GO:0016539	intein-mediated protein splicing	1	2	0.5	0.979858	0.263904	1	1	A0A1R2BZ94_9CILI
biological_process	GO:0006269	DNA replication, synthesis of RNA primer	1	2	0.5	0.979858	0.263904	1	1	A0A1R2BXF1_9CILI
biological_process	GO:0006611	protein export from nucleus	1	2	0.5	0.979858	0.263904	1	1	A0A1R2C821_9CILI
biological_process	GO:0048017	inositol lipid-mediated signaling	1	5	0.2	0.720444	0.519454	1	1	A0A1R2CS40_9CILI
biological_process	GO:0006654	phosphatidic acid biosynthetic process	1	5	0.2	0.849807	0.53526	1	1	A0A1R2CS40_9CILI
biological_process	GO:0009408	response to heat	1	7	0.142857	0.738849	0.658039	1	1	A0A1R2BYT9_9CILI
biological_process	GO:0061015	snRNA import into nucleus	1	1	1	1	0.142023	1	1	A0A1R2BHK6_9CILI
biological_process	GO:0043414	macromolecule methylation	1	2	0.5	0.933896	0.167475	1	1	A0A1R2BJS9_9CILI
biological_process	GO:0030968	endoplasmic reticulum unfolded protein response	1	1	1	1	0.142023	1	1	A0A1R2CHQ8_9CILI
biological_process	GO:0006996	organelle organization	1	4	0.25	0.870726	0.164867	1	1	A0A1R2B9Q1_9CILI
biological_process	GO:0006098	pentose-phosphate shunt	1	1	1	1	0.142023	1	1	A0A1R2ALI7_9CILI
biological_process	GO:0006885	regulation of pH	1	6	0.166667	0.795145	0.601341	1	1	A0A1R2B8T7_9CILI
biological_process	GO:0006166	purine ribonucleoside salvage	1	4	0.25	0.900758	0.458246	1	1	A0A1R2C7P5_9CILI
biological_process	GO:1902751	positive regulation of cell cycle G2/M phase transition	1	2	0.5	0.979858	0.263904	1	1	A0A1R2AP51_9CILI
biological_process	GO:0016255	attachment of GPI anchor to protein	1	3	0.333333	0.945279	0.368495	1	1	A0A1R2CAY5_9CILI
biological_process	GO:0001680	tRNA 3'-terminal CCA addition	1	3	0.333333	0.945279	0.368495	1	1	A0A1R2ASZ2_9CILI
biological_process	GO:0016998	cell wall macromolecule catabolic process	1	2	0.5	0.979858	0.263904	1	1	A0A1R2BCV5_9CILI
biological_process	GO:0009253	peptidoglycan catabolic process	1	2	0.5	0.979858	0.263904	1	1	A0A1R2BCV5_9CILI
biological_process	GO:0008611	ether lipid biosynthetic process	1	3	0.333333	0.945279	0.368495	1	1	A0A1R2CS94_9CILI
biological_process	GO:0006478	peptidyl-tyrosine sulfation	1	1	1	1	0.142023	1	1	A0A1R2C1F4_9CILI
biological_process	GO:0006177	GMP biosynthetic process	1	1	1	1	0.142023	1	1	A0A1R2BKY6_9CILI
biological_process	GO:0006284	base-excision repair	1	4	0.25	0.849807	0.53526	1	1	A0A1R2BYW9_9CILI
biological_process	GO:0006378	mRNA polyadenylation	1	1	1	0.945279	0.368495	1	1	A0A1R2BIS8_9CILI
biological_process	GO:0006369	termination of RNA polymerase II transcription	1	1	1	1	0.142023	1	1	A0A1R2BIS8_9CILI
biological_process	GO:0036159	inner dynein arm assembly	1	2	0.5	0.979858	0.263904	1	1	A0A1R2B053_9CILI
biological_process	GO:0010224	response to UV-B	1	1	1	1	0.142023	1	1	A0A1R2B2C4_9CILI
biological_process	GO:0006419	alanyl-tRNA aminoacylation	1	2	0.5	0.979858	0.263904	1	1	A0A1R2APA5_9CILI
biological_process	GO:0009298	GDP-mannose biosynthetic process	1	3	0.333333	0.945279	0.368495	1	1	A0A1R2BXF6_9CILI
biological_process	GO:0000280	nuclear division	1	1	1	0.979275	0.0431888	1	1	A0A1R2AY94_9CILI
biological_process	GO:0043547	positive regulation of GTPase activity	1	5	0.2	0.849807	0.53526	1	1	A0A1R2AX90_9CILI
biological_process	GO:0051056	regulation of small GTPase mediated signal transduction	1	5	0.2	0.962288	0.125664	1	1	A0A1R2AX90_9CILI
biological_process	GO:0048034	heme O biosynthetic process	1	1	1	1	0.142023	1	1	A0A1R2BM56_9CILI
biological_process	GO:0000338	protein deneddylation	1	2	0.5	0.979858	0.263904	1	1	A0A1R2CZT4_9CILI
biological_process	GO:0005980	glycogen catabolic process	1	3	0.333333	0.945279	0.368495	1	1	A0A1R2CGU4_9CILI
biological_process	GO:0007099	centriole replication	1	2	0.5	0.977184	0.150193	1	1	A0A1R2D4K2_9CILI
biological_process	GO:0010457	centriole-centriole cohesion	1	2	0.5	0.979858	0.263904	1	1	A0A1R2D4K2_9CILI
biological_process	GO:0006437	tyrosyl-tRNA aminoacylation	1	1	1	1	0.142023	1	1	A0A1R2CCC9_9CILI
biological_process	GO:0018205	peptidyl-lysine modification	1	1	1	0.980993	0.0780185	1	1	A0A1R2BDD9_9CILI
biological_process	GO:0009311	oligosaccharide metabolic process	1	1	1	0.9719	0.124027	1	1	A0A1R2C990_9CILI
biological_process	GO:0030036	actin cytoskeleton organization	1	4	0.25	0.281568	0.926414	1	1	A0A1R2AQU6_9CILI
biological_process	GO:0046513	ceramide biosynthetic process	1	4	0.25	0.900758	0.458246	1	1	A0A1R2CX13_9CILI
biological_process	GO:0000422	autophagy of mitochondrion	1	1	1	1	0.142023	1	1	A0A1R2AV78_9CILI
biological_process	GO:0036297	interstrand cross-link repair	1	1	1	1	0.142023	1	1	A0A1R2BK12_9CILI
biological_process	GO:0006546	glycine catabolic process	1	1	1	0.945279	0.368495	1	1	A0A1R2D555_9CILI
biological_process	GO:0009168	purine ribonucleoside monophosphate biosynthetic process	1	1	1	0.907949	0.317518	1	1	A0A1R2C7P5_9CILI
biological_process	GO:0002949	tRNA threonylcarbamoyladenosine modification	1	1	1	1	0.142023	1	1	A0A1R2C033_9CILI
biological_process	GO:0009398	FMN biosynthetic process	1	1	1	1	0.142023	1	1	A0A1R2CD38_9CILI
biological_process	GO:0009231	riboflavin biosynthetic process	1	1	1	1	0.142023	1	1	A0A1R2CD38_9CILI
biological_process	GO:0000055	ribosomal large subunit export from nucleus	1	1	1	1	0.142023	1	1	A0A1R2AQU6_9CILI
biological_process	GO:0006499	N-terminal protein myristoylation	0	4	0	0.541754	1	1	1
biological_process	GO:0006414	translational elongation	0	1	0	0.409589	0.821269	1	1
biological_process	GO:0046034	ATP metabolic process	0	2	0	0.0185966	0.997528	0.804	1
biological_process	GO:1902600	proton transmembrane transport	0	8	0	0.100085	1	1	1
biological_process	GO:0006605	protein targeting	0	1	0	0.0624358	0.983711	0.996	1
biological_process	GO:0048856	anatomical structure development	0	63	0	0.00372776	0.998905	0.237	1
biological_process	GO:0007166	cell surface receptor signaling pathway	0	65	0	0.00267847	0.999425	0.173	1
biological_process	GO:0030150	protein import into mitochondrial matrix	0	6	0	0.398659	1	1	1
biological_process	GO:0007096	regulation of exit from mitosis	0	29	0	0.0115863	1	0.632	1
biological_process	GO:0060261	positive regulation of transcription initiation from RNA polymerase II promoter	0	2	0	0.736096	1	1	1
biological_process	GO:0006425	glutaminyl-tRNA aminoacylation	0	2	0	0.736096	1	1	1
biological_process	GO:0050992	dimethylallyl diphosphate biosynthetic process	0	2	0	0.736096	1	1	1
biological_process	GO:0010960	magnesium ion homeostasis	0	13	0	0.136104	1	1	1
biological_process	GO:0044782	cilium organization	0	1	0	0.675945	0.464411	1	1
biological_process	GO:0032508	DNA duplex unwinding	0	1	0	0.997147	0.054721	1	1
biological_process	GO:0006108	malate metabolic process	0	7	0	0.341961	1	1	1
biological_process	GO:0006542	glutamine biosynthetic process	0	2	0	0.736096	1	1	1
biological_process	GO:0006890	retrograde vesicle-mediated transport, Golgi to endoplasmic reticulum	0	9	0	0.25158	1	1	1
biological_process	GO:0030030	cell projection organization	0	11	0	0.455196	0.679483	1	1
biological_process	GO:0006275	regulation of DNA replication	0	7	0	0.293315	1	1	1
biological_process	GO:0006434	seryl-tRNA aminoacylation	0	3	0	0.631505	1	1	1
biological_process	GO:0032007	negative regulation of TOR signaling	0	5	0	0.46474	1	1	1
biological_process	GO:1901031	regulation of response to reactive oxygen species	0	4	0	0.541754	1	1	1
biological_process	GO:0031146	SCF-dependent proteasomal ubiquitin-dependent protein catabolic process	0	2	0	0.736096	1	1	1
biological_process	GO:0009062	fatty acid catabolic process	0	1	0	0.0630937	1	0.998	1
biological_process	GO:0006335	DNA replication-dependent chromatin assembly	0	1	0	0.857977	1	1	1
biological_process	GO:0016573	histone acetylation	0	1	0	0.857977	1	1	1
biological_process	GO:0006913	nucleocytoplasmic transport	0	5	0	0.980345	0.0402149	1	1
biological_process	GO:0080162	intracellular auxin transport	0	9	0	0.25158	1	1	1
biological_process	GO:0043486	histone exchange	0	3	0	0.631505	1	1	1
biological_process	GO:0006878	cellular copper ion homeostasis	0	3	0	0.631505	1	1	1
biological_process	GO:0003352	regulation of cilium movement	0	1	0	0.857977	1	1	1
biological_process	GO:0048193	Golgi vesicle transport	0	10	0	0.0840366	0.967281	1	1
biological_process	GO:0006564	L-serine biosynthetic process	0	5	0	0.46474	1	1	1
biological_process	GO:0009966	regulation of signal transduction	0	4	0	0.837152	0.281429	1	1
biological_process	GO:0045454	cell redox homeostasis	0	7	0	0.341961	1	1	1
biological_process	GO:0006480	N-terminal protein amino acid methylation	0	3	0	0.631505	1	1	1
biological_process	GO:0007030	Golgi organization	0	2	0	0.736096	1	1	1
biological_process	GO:0008610	lipid biosynthetic process	0	15	0	0.0546469	0.971996	0.993	1
biological_process	GO:0032784	regulation of DNA-templated transcription, elongation	0	2	0	0.935886	0.261151	1	1
biological_process	GO:0000079	regulation of cyclin-dependent protein serine/threonine kinase activity	0	22	0	0.0340857	1	0.961	1
biological_process	GO:0006420	arginyl-tRNA aminoacylation	0	2	0	0.736096	1	1	1
biological_process	GO:0044206	UMP salvage	0	3	0	0.631505	1	1	1
biological_process	GO:0006614	SRP-dependent cotranslational protein targeting to membrane	0	13	0	0.136104	1	1	1
biological_process	GO:0032447	protein urmylation	0	5	0	0.46474	1	1	1
biological_process	GO:0034227	tRNA thio-modification	0	5	0	0.46474	1	1	1
biological_process	GO:0002098	tRNA wobble uridine modification	0	11	0	0.185058	1	1	1
biological_process	GO:0035721	intraciliary retrograde transport	0	3	0	0.631505	1	1	1
biological_process	GO:0032469	endoplasmic reticulum calcium ion homeostasis	0	4	0	0.541754	1	1	1
biological_process	GO:0036503	ERAD pathway	0	2	0	0.738849	0.658039	1	1
biological_process	GO:0019079	viral genome replication	0	2	0	0.736096	1	1	1
biological_process	GO:0006661	phosphatidylinositol biosynthetic process	0	4	0	0.314161	0.853147	1	1
biological_process	GO:0042256	mature ribosome assembly	0	4	0	0.541754	1	1	1
biological_process	GO:0006302	double-strand break repair	0	5	0	0.522941	0.814942	1	1
biological_process	GO:0006261	DNA-dependent DNA replication	0	2	0	0.987962	0.0422524	1	1
biological_process	GO:0034314	Arp2/3 complex-mediated actin nucleation	0	7	0	0.341961	1	1	1
biological_process	GO:0030833	regulation of actin filament polymerization	0	6	0	0.185058	1	1	1
biological_process	GO:0022607	cellular component assembly	0	1	0	0.864458	0.183035	1	1
biological_process	GO:0000737	DNA catabolic process, endonucleolytic	0	1	0	0.857977	1	1	1
biological_process	GO:0006862	nucleotide transport	0	8	0	0.0858205	1	1	1
biological_process	GO:0006241	CTP biosynthetic process	0	5	0	0.398659	1	1	1
biological_process	GO:0006183	GTP biosynthetic process	0	5	0	0.46474	1	1	1
biological_process	GO:0006228	UTP biosynthetic process	0	5	0	0.46474	1	1	1
biological_process	GO:0071985	multivesicular body sorting pathway	0	3	0	0.136104	1	1	1
biological_process	GO:0006493	protein O-linked glycosylation	0	1	0	0.857977	1	1	1
biological_process	GO:0030488	tRNA methylation	0	2	0	0.736096	1	1	1
biological_process	GO:0006048	UDP-N-acetylglucosamine biosynthetic process	0	2	0	0.736096	1	1	1
biological_process	GO:0006429	leucyl-tRNA aminoacylation	0	1	0	0.857977	1	1	1
biological_process	GO:0045944	positive regulation of transcription by RNA polymerase II	0	3	0	0.875973	0.372801	1	1
biological_process	GO:0008612	peptidyl-lysine modification to peptidyl-hypusine	0	3	0	0.631505	1	1	1
biological_process	GO:0042264	peptidyl-aspartic acid hydroxylation	0	2	0	0.736096	1	1	1
biological_process	GO:0006633	fatty acid biosynthetic process	0	12	0	0.158708	1	1	1
biological_process	GO:0032008	positive regulation of TOR signaling	0	2	0	0.46474	1	1	1
biological_process	GO:0045901	positive regulation of translational elongation	0	2	0	0.736096	1	1	1
biological_process	GO:0045905	positive regulation of translational termination	0	2	0	0.736096	1	1	1
biological_process	GO:0019556	histidine catabolic process to glutamate and formamide	0	4	0	0.541754	1	1	1
biological_process	GO:0019557	histidine catabolic process to glutamate and formate	0	4	0	0.541754	1	1	1
biological_process	GO:0002182	cytoplasmic translational elongation	0	8	0	0.158708	1	1	1
biological_process	GO:0006486	protein glycosylation	0	15	0	0.0766419	0.986481	1	1
biological_process	GO:0071586	CAAX-box protein processing	0	4	0	0.541754	1	1	1
biological_process	GO:0006231	dTMP biosynthetic process	0	1	0	0.857977	1	1	1
biological_process	GO:0046654	tetrahydrofolate biosynthetic process	0	2	0	0.736096	1	1	1
biological_process	GO:0045116	protein neddylation	0	2	0	0.736096	1	1	1
biological_process	GO:0006801	superoxide metabolic process	0	2	0	0.736096	1	1	1
biological_process	GO:0006646	phosphatidylethanolamine biosynthetic process	0	9	0	0.25158	1	1	1
biological_process	GO:0006432	phenylalanyl-tRNA aminoacylation	0	3	0	0.631505	1	1	1
biological_process	GO:0006506	GPI anchor biosynthetic process	0	12	0	0.349544	0.899915	1	1
biological_process	GO:0006207	'de novo' pyrimidine nucleobase biosynthetic process	0	5	0	0.46474	1	1	1
biological_process	GO:0044205	'de novo' UMP biosynthetic process	0	2	0	0.736096	1	1	1
biological_process	GO:0017000	antibiotic biosynthetic process	0	8	0	0.293315	1	1	1
biological_process	GO:0006796	phosphate-containing compound metabolic process	0	2	0	0.117085	0.912222	1	1
biological_process	GO:0006535	cysteine biosynthetic process from serine	0	5	0	0.46474	1	1	1
biological_process	GO:0006435	threonyl-tRNA aminoacylation	0	2	0	0.736096	1	1	1
biological_process	GO:0007264	small GTPase mediated signal transduction	0	12	0	0.694065	0.515788	1	1
biological_process	GO:0006086	acetyl-CoA biosynthetic process from pyruvate	0	4	0	0.541754	1	1	1
biological_process	GO:0071897	DNA biosynthetic process	0	4	0	0.541754	1	1	1
biological_process	GO:0046938	phytochelatin biosynthetic process	0	1	0	0.857977	1	1	1
biological_process	GO:0010038	response to metal ion	0	2	0	0.736096	1	1	1
biological_process	GO:0017196	N-terminal peptidyl-methionine acetylation	0	3	0	0.631505	1	1	1
biological_process	GO:0006635	fatty acid beta-oxidation	0	17	0	0.0735863	1	1	1
biological_process	GO:0017183	peptidyl-diphthamide biosynthetic process from peptidyl-histidine	0	4	0	0.541754	1	1	1
biological_process	GO:0101030	tRNA-guanine transglycosylation	0	2	0	0.736096	1	1	1
biological_process	GO:0019722	calcium-mediated signaling	0	3	0	0.146853	0.953753	1	1
biological_process	GO:0106035	protein maturation by [4Fe-4S] cluster transfer	0	2	0	0.736096	1	1	1
biological_process	GO:0000160	phosphorelay signal transduction system	0	11	0	0.185058	1	1	1
biological_process	GO:0009435	NAD biosynthetic process	0	8	0	0.293315	1	1	1
biological_process	GO:0006465	signal peptide processing	0	6	0	0.398659	1	1	1
biological_process	GO:0009742	brassinosteroid mediated signaling pathway	0	4	0	0.541754	1	1	1
biological_process	GO:0006021	inositol biosynthetic process	0	4	0	0.541754	1	1	1
biological_process	GO:0008654	phospholipid biosynthetic process	0	9	0	0.0194863	0.993879	0.814	1
biological_process	GO:0034470	ncRNA processing	0	5	0	0.19127	0.874857	1	1
biological_process	GO:0045048	protein insertion into ER membrane	0	4	0	0.541754	1	1	1
biological_process	GO:0019432	triglyceride biosynthetic process	0	3	0	0.631505	1	1	1
biological_process	GO:0006368	transcription elongation from RNA polymerase II promoter	0	4	0	0.907949	0.317518	1	1
biological_process	GO:0006428	isoleucyl-tRNA aminoacylation	0	1	0	0.857977	1	1	1
biological_process	GO:0006850	mitochondrial pyruvate transmembrane transport	0	5	0	0.46474	1	1	1
biological_process	GO:0000122	negative regulation of transcription by RNA polymerase II	0	2	0	0.736096	1	1	1
biological_process	GO:0006869	lipid transport	0	11	0	0.87718	0.208059	1	1
biological_process	GO:0006084	acetyl-CoA metabolic process	0	3	0	0.116715	1	1	1
biological_process	GO:0010142	farnesyl diphosphate biosynthetic process, mevalonate pathway	0	3	0	0.631505	1	1	1
biological_process	GO:0016126	sterol biosynthetic process	0	4	0	0.46474	1	1	1
biological_process	GO:0006623	protein targeting to vacuole	0	11	0	0.185058	1	1	1
biological_process	GO:0046952	ketone body catabolic process	0	11	0	0.185058	1	1	1
biological_process	GO:0000493	box H/ACA snoRNP assembly	0	2	0	0.736096	1	1	1
biological_process	GO:0001522	pseudouridine synthesis	0	13	0	0.100085	1	1	1
biological_process	GO:0006562	proline catabolic process	0	2	0	0.736096	1	1	1
biological_process	GO:0019674	NAD metabolic process	0	3	0	0.631505	1	1	1
biological_process	GO:0006741	NADP biosynthetic process	0	3	0	0.631505	1	1	1
biological_process	GO:0008380	RNA splicing	0	9	0	0.0746951	0.975033	1	1
biological_process	GO:0006221	pyrimidine nucleotide biosynthetic process	0	3	0	0.100085	1	1	1
biological_process	GO:0006102	isocitrate metabolic process	0	3	0	0.631505	1	1	1
biological_process	GO:0010390	histone monoubiquitination	0	4	0	0.541754	1	1	1
biological_process	GO:0032923	organic phosphonate biosynthetic process	0	3	0	0.631505	1	1	1
biological_process	GO:0035494	SNARE complex disassembly	0	2	0	0.736096	1	1	1
biological_process	GO:0006851	mitochondrial calcium ion transmembrane transport	0	1	0	0.857977	1	1	1
biological_process	GO:0007094	mitotic spindle assembly checkpoint signaling	0	1	0	0.857977	1	1	1
biological_process	GO:0007023	post-chaperonin tubulin folding pathway	0	5	0	0.46474	1	1	1
biological_process	GO:0007021	tubulin complex assembly	0	4	0	0.541754	1	1	1
biological_process	GO:0008033	tRNA processing	0	15	0	0.1331	0.950101	1	1
biological_process	GO:0009082	branched-chain amino acid biosynthetic process	0	6	0	0.398659	1	1	1
biological_process	GO:0008652	cellular amino acid biosynthetic process	0	8	0	0.046247	0.992708	0.986	1
biological_process	GO:0006525	arginine metabolic process	0	4	0	0.541754	1	1	1
biological_process	GO:0000050	urea cycle	0	4	0	0.541754	1	1	1
biological_process	GO:0009452	7-methylguanosine RNA capping	0	4	0	0.398659	1	1	1
biological_process	GO:0006352	DNA-templated transcription, initiation	0	9	0	0.046247	0.992708	0.986	1
biological_process	GO:0000349	generation of catalytic spliceosome for first transesterification step	0	1	0	0.857977	1	1	1
biological_process	GO:0034553	mitochondrial respiratory chain complex II assembly	0	1	0	0.857977	1	1	1
biological_process	GO:0000462	maturation of SSU-rRNA from tricistronic rRNA transcript (SSU-rRNA, 5.8S rRNA, LSU-rRNA)	0	1	0	0.857977	1	1	1
biological_process	GO:0000725	recombinational repair	0	1	0	0.541754	1	1	1
biological_process	GO:0044571	[2Fe-2S] cluster assembly	0	1	0	0.857977	1	1	1
biological_process	GO:0016973	poly(A)+ mRNA export from nucleus	0	3	0	0.631505	1	1	1
biological_process	GO:0009143	nucleoside triphosphate catabolic process	0	2	0	0.631505	1	1	1
biological_process	GO:0018342	protein prenylation	0	2	0	0.46474	1	1	1
biological_process	GO:0045292	mRNA cis splicing, via spliceosome	0	4	0	0.541754	1	1	1
biological_process	GO:0042026	protein refolding	0	5	0	0.46474	1	1	1
biological_process	GO:0051315	attachment of mitotic spindle microtubules to kinetochore	0	3	0	0.631505	1	1	1
biological_process	GO:0000132	establishment of mitotic spindle orientation	0	6	0	0.398659	1	1	1
biological_process	GO:0051012	microtubule sliding	0	6	0	0.398659	1	1	1
biological_process	GO:0006596	polyamine biosynthetic process	0	3	0	0.631505	1	1	1
biological_process	GO:0006436	tryptophanyl-tRNA aminoacylation	0	2	0	0.736096	1	1	1
biological_process	GO:0007064	mitotic sister chromatid cohesion	0	2	0	0.9898	0.099242	1	1
biological_process	GO:0006893	Golgi to plasma membrane transport	0	4	0	0.541754	1	1	1
biological_process	GO:0006612	protein targeting to membrane	0	1	0	0.0735863	1	1	1
biological_process	GO:0090522	vesicle tethering involved in exocytosis	0	2	0	0.736096	1	1	1
biological_process	GO:0006879	cellular iron ion homeostasis	0	1	0	0.857977	1	1	1
biological_process	GO:0006826	iron ion transport	0	1	0	0.857977	1	1	1
biological_process	GO:0032006	regulation of TOR signaling	0	2	0	0.158708	1	1	1
biological_process	GO:0032511	late endosome to vacuole transport via multivesicular body sorting pathway	0	3	0	0.215774	1	1	1
biological_process	GO:0007338	single fertilization	0	1	0	0.631505	1	1	1
biological_process	GO:0019700	organic phosphonate catabolic process	0	2	0	0.736096	1	1	1
biological_process	GO:0006659	phosphatidylserine biosynthetic process	0	4	0	0.541754	1	1	1
biological_process	GO:0006811	ion transport	0	2	0	0.0760469	0.965758	1	1
biological_process	GO:0055088	lipid homeostasis	0	2	0	0.736096	1	1	1
biological_process	GO:0006998	nuclear envelope organization	0	1	0	0.857977	1	1	1
biological_process	GO:0032543	mitochondrial translation	0	2	0	0.631505	1	1	1
biological_process	GO:0006621	protein retention in ER lumen	0	5	0	0.46474	1	1	1
biological_process	GO:0006665	sphingolipid metabolic process	0	3	0	0.80282	0.477059	1	1
biological_process	GO:0071569	protein ufmylation	0	3	0	0.631505	1	1	1
biological_process	GO:0009086	methionine biosynthetic process	0	2	0	0.736096	1	1	1
biological_process	GO:0035999	tetrahydrofolate interconversion	0	6	0	0.398659	1	1	1
biological_process	GO:0031116	positive regulation of microtubule polymerization	0	6	0	0.398659	1	1	1
biological_process	GO:0000209	protein polyubiquitination	0	2	0	0.541754	1	1	1
biological_process	GO:0009116	nucleoside metabolic process	0	6	0	0.573828	0.784226	1	1
biological_process	GO:0009165	nucleotide biosynthetic process	0	2	0	0.649026	0.45432	1	1
biological_process	GO:1900364	negative regulation of mRNA polyadenylation	0	2	0	0.736096	1	1	1
biological_process	GO:0043488	regulation of mRNA stability	0	2	0	0.795145	0.601341	1	1
biological_process	GO:0006400	tRNA modification	0	2	0	0.200718	0.953622	1	1
biological_process	GO:0018344	protein geranylgeranylation	0	2	0	0.736096	1	1	1
biological_process	GO:0120029	proton export across plasma membrane	0	5	0	0.46474	1	1	1
biological_process	GO:0070816	phosphorylation of RNA polymerase II C-terminal domain	0	1	0	0.857977	1	1	1
biological_process	GO:0006313	transposition, DNA-mediated	0	3	0	0.631505	1	1	1
biological_process	GO:0070534	protein K63-linked ubiquitination	0	2	0	0.736096	1	1	1
biological_process	GO:0022900	electron transport chain	0	3	0	0.398659	1	1	1
biological_process	GO:0140021	mitochondrial ADP transmembrane transport	0	8	0	0.293315	1	1	1
biological_process	GO:1990544	mitochondrial ATP transmembrane transport	0	8	0	0.293315	1	1	1
biological_process	GO:0000959	mitochondrial RNA metabolic process	0	2	0	0.736096	1	1	1
biological_process	GO:0015693	magnesium ion transport	0	6	0	0.398659	1	1	1
biological_process	GO:0046907	intracellular transport	0	3	0	0.886907	0.14607	1	1
biological_process	GO:0000028	ribosomal small subunit assembly	0	5	0	0.46474	1	1	1
biological_process	GO:0007041	lysosomal transport	0	1	0	0.857977	1	1	1
biological_process	GO:0051016	barbed-end actin filament capping	0	4	0	0.541754	1	1	1
biological_process	GO:0000244	spliceosomal tri-snRNP complex assembly	0	1	0	0.857977	1	1	1
biological_process	GO:0042255	ribosome assembly	0	2	0	0.136104	1	1	1
biological_process	GO:0000463	maturation of LSU-rRNA from tricistronic rRNA transcript (SSU-rRNA, 5.8S rRNA, LSU-rRNA)	0	8	0	0.293315	1	1	1
biological_process	GO:0090114	COPII-coated vesicle budding	0	3	0	0.631505	1	1	1
biological_process	GO:1904263	positive regulation of TORC1 signaling	0	3	0	0.631505	1	1	1
biological_process	GO:0051013	microtubule severing	0	2	0	0.736096	1	1	1
biological_process	GO:0006002	fructose 6-phosphate metabolic process	0	5	0	0.46474	1	1	1
biological_process	GO:0032786	positive regulation of DNA-templated transcription, elongation	0	1	0	0.977184	0.150193	1	1
biological_process	GO:0019348	dolichol metabolic process	0	2	0	0.736096	1	1	1
biological_process	GO:0006625	protein targeting to peroxisome	0	2	0	0.9898	0.099242	1	1
biological_process	GO:0019346	transsulfuration	0	2	0	0.736096	1	1	1
biological_process	GO:0015937	coenzyme A biosynthetic process	0	4	0	0.541754	1	1	1
biological_process	GO:0051179	localization	0	4	0	0.868076	0.157701	1	1
biological_process	GO:0006474	N-terminal protein amino acid acetylation	0	3	0	0.398659	1	1	1
biological_process	GO:0019441	tryptophan catabolic process to kynurenine	0	3	0	0.631505	1	1	1
biological_process	GO:0044208	'de novo' AMP biosynthetic process	0	2	0	0.736096	1	1	1
biological_process	GO:0006189	'de novo' IMP biosynthetic process	0	1	0	0.857977	1	1	1
biological_process	GO:0006123	mitochondrial electron transport, cytochrome c to oxygen	0	2	0	0.736096	1	1	1
biological_process	GO:0006744	ubiquinone biosynthetic process	0	9	0	0.25158	1	1	1
biological_process	GO:0009740	gibberellic acid mediated signaling pathway	0	2	0	0.736096	1	1	1
biological_process	GO:0033674	positive regulation of kinase activity	0	2	0	0.736096	1	1	1
biological_process	GO:0042779	tRNA 3'-trailer cleavage	0	1	0	0.857977	1	1	1
biological_process	GO:0006431	methionyl-tRNA aminoacylation	0	2	0	0.736096	1	1	1
biological_process	GO:0046621	negative regulation of organ growth	0	1	0	0.857977	1	1	1
biological_process	GO:0043328	protein transport to vacuole involved in ubiquitin-dependent protein catabolic process via the multivesicular body sorting pathway	0	7	0	0.341961	1	1	1
biological_process	GO:0006408	snRNA export from nucleus	0	1	0	0.857977	1	1	1
biological_process	GO:0060628	regulation of ER to Golgi vesicle-mediated transport	0	1	0	0.857977	1	1	1
biological_process	GO:0007033	vacuole organization	0	3	0	0.849807	0.53526	1	1
biological_process	GO:0006729	tetrahydrobiopterin biosynthetic process	0	6	0	0.398659	1	1	1
biological_process	GO:0006777	Mo-molybdopterin cofactor biosynthetic process	0	3	0	0.631505	1	1	1
biological_process	GO:0006006	glucose metabolic process	0	6	0	0.72219	0.570051	1	1
biological_process	GO:0070476	rRNA (guanine-N7)-methylation	0	1	0	0.857977	1	1	1
biological_process	GO:0016575	histone deacetylation	0	2	0	0.736096	1	1	1
biological_process	GO:0006106	fumarate metabolic process	0	1	0	0.857977	1	1	1
biological_process	GO:1990547	mitochondrial phosphate ion transmembrane transport	0	4	0	0.541754	1	1	1
biological_process	GO:0044260	cellular macromolecule metabolic process	0	1	0	0.520219	0.517235	1	1
biological_process	GO:0018095	protein polyglutamylation	0	5	0	0.46474	1	1	1
biological_process	GO:0140042	lipid droplet formation	0	3	0	0.631505	1	1	1
biological_process	GO:0006979	response to oxidative stress	0	11	0	0.100085	1	1	1
biological_process	GO:0032958	inositol phosphate biosynthetic process	0	4	0	0.541754	1	1	1
biological_process	GO:0034976	response to endoplasmic reticulum stress	0	1	0	0.875973	0.372801	1	1
biological_process	GO:0000470	maturation of LSU-rRNA	0	2	0	0.215774	1	1	1
biological_process	GO:0000027	ribosomal large subunit assembly	0	2	0	0.736096	1	1	1
biological_process	GO:0043461	proton-transporting ATP synthase complex assembly	0	2	0	0.736096	1	1	1
biological_process	GO:0015936	coenzyme A metabolic process	0	2	0	0.398659	1	1	1
biological_process	GO:0018279	protein N-linked glycosylation via asparagine	0	2	0	0.736096	1	1	1
biological_process	GO:0006370	7-methylguanosine mRNA capping	0	2	0	0.736096	1	1	1
biological_process	GO:0097309	cap1 mRNA methylation	0	1	0	0.857977	1	1	1
biological_process	GO:0000271	polysaccharide biosynthetic process	0	1	0	0.631505	1	1	1
biological_process	GO:0006065	UDP-glucuronate biosynthetic process	0	2	0	0.736096	1	1	1
biological_process	GO:0045727	positive regulation of translation	0	1	0	0.631505	1	1	1
biological_process	GO:0006784	heme A biosynthetic process	0	1	0	0.857977	1	1	1
biological_process	GO:0006567	threonine catabolic process	0	1	0	0.857977	1	1	1
biological_process	GO:0016578	histone deubiquitination	0	1	0	0.736096	1	1	1
biological_process	GO:0035553	oxidative single-stranded RNA demethylation	0	1	0	0.857977	1	1	1
biological_process	GO:0044209	AMP salvage	0	1	0	0.857977	1	1	1
biological_process	GO:0006438	valyl-tRNA aminoacylation	0	1	0	0.857977	1	1	1
biological_process	GO:0035998	7,8-dihydroneopterin 3'-triphosphate biosynthetic process	0	1	0	0.857977	1	1	1
biological_process	GO:0051568	histone H3-K4 methylation	0	1	0	0.857977	1	1	1
biological_process	GO:0051171	regulation of nitrogen compound metabolic process	0	2	0	0.929029	0.100712	1	1
biological_process	GO:0080090	regulation of primary metabolic process	0	2	0	0.929029	0.100712	1	1
biological_process	GO:0070682	proteasome regulatory particle assembly	0	2	0	0.736096	1	1	1
biological_process	GO:0008285	negative regulation of cell population proliferation	0	3	0	0.631505	1	1	1
biological_process	GO:0009083	branched-chain amino acid catabolic process	0	2	0	0.736096	1	1	1
biological_process	GO:0065003	protein-containing complex assembly	0	3	0	0.735705	0.354423	1	1
biological_process	GO:1905515	non-motile cilium assembly	0	3	0	0.631505	1	1	1
biological_process	GO:0000724	double-strand break repair via homologous recombination	0	3	0	0.631505	1	1	1
biological_process	GO:0030091	protein repair	0	2	0	0.736096	1	1	1
biological_process	GO:0032264	IMP salvage	0	3	0	0.631505	1	1	1
biological_process	GO:0031297	replication fork processing	0	2	0	0.541754	1	1	1
biological_process	GO:0055129	L-proline biosynthetic process	0	3	0	0.631505	1	1	1
biological_process	GO:0009263	deoxyribonucleotide biosynthetic process	0	3	0	0.46474	1	1	1
biological_process	GO:0006418	tRNA aminoacylation for protein translation	0	5	0	0.190981	0.922173	1	1
biological_process	GO:0007015	actin filament organization	0	1	0	0.100085	1	1	1
biological_process	GO:0031204	posttranslational protein targeting to membrane, translocation	0	3	0	0.631505	1	1	1
biological_process	GO:0006487	protein N-linked glycosylation	0	3	0	0.47491	0.841292	1	1
biological_process	GO:0015986	ATP synthesis coupled proton transport	0	2	0	0.736096	1	1	1
biological_process	GO:0006413	translational initiation	0	1	0	0.736096	1	1	1
biological_process	GO:0018343	protein farnesylation	0	1	0	0.857977	1	1	1
biological_process	GO:0070125	mitochondrial translational elongation	0	1	0	0.857977	1	1	1
biological_process	GO:1990426	mitotic recombination-dependent replication fork processing	0	2	0	0.736096	1	1	1
biological_process	GO:0042558	pteridine-containing compound metabolic process	0	1	0	0.100085	1	1	1
biological_process	GO:0006695	cholesterol biosynthetic process	0	1	0	0.857977	1	1	1
biological_process	GO:0019287	isopentenyl diphosphate biosynthetic process, mevalonate pathway	0	2	0	0.736096	1	1	1
biological_process	GO:0006423	cysteinyl-tRNA aminoacylation	0	1	0	0.857977	1	1	1
biological_process	GO:0001731	formation of translation preinitiation complex	0	1	0	0.857977	1	1	1
biological_process	GO:0006430	lysyl-tRNA aminoacylation	0	2	0	0.736096	1	1	1
biological_process	GO:0006383	transcription by RNA polymerase III	0	3	0	0.341961	1	1	1
biological_process	GO:0070940	dephosphorylation of RNA polymerase II C-terminal domain	0	2	0	0.736096	1	1	1
biological_process	GO:0006012	galactose metabolic process	0	2	0	0.736096	1	1	1
biological_process	GO:0000455	enzyme-directed rRNA pseudouridine synthesis	0	1	0	0.857977	1	1	1
biological_process	GO:0006308	DNA catabolic process	0	6	0	0.341961	1	1	1
biological_process	GO:0033512	L-lysine catabolic process to acetyl-CoA via saccharopine	0	4	0	0.541754	1	1	1
biological_process	GO:0005978	glycogen biosynthetic process	0	2	0	0.736096	1	1	1
biological_process	GO:0042138	meiotic DNA double-strand break formation	0	1	0	0.857977	1	1	1
biological_process	GO:0070072	vacuolar proton-transporting V-type ATPase complex assembly	0	2	0	0.736096	1	1	1
biological_process	GO:0006482	protein demethylation	0	1	0	0.857977	1	1	1
biological_process	GO:0006750	glutathione biosynthetic process	0	2	0	0.736096	1	1	1
biological_process	GO:0042773	ATP synthesis coupled electron transport	0	1	0	0.631505	1	1	1
biological_process	GO:0000469	cleavage involved in rRNA processing	0	2	0	0.959132	0.204855	1	1
biological_process	GO:0042274	ribosomal small subunit biogenesis	0	2	0	0.293315	1	1	1
biological_process	GO:0016024	CDP-diacylglycerol biosynthetic process	0	3	0	0.631505	1	1	1
biological_process	GO:0006427	histidyl-tRNA aminoacylation	0	2	0	0.736096	1	1	1
biological_process	GO:0030041	actin filament polymerization	0	4	0	0.185058	1	1	1
biological_process	GO:0034198	cellular response to amino acid starvation	0	1	0	0.857977	1	1	1
biological_process	GO:0032957	inositol trisphosphate metabolic process	0	2	0	0.736096	1	1	1
biological_process	GO:0006672	ceramide metabolic process	0	1	0	0.849807	0.53526	1	1
biological_process	GO:0006570	tyrosine metabolic process	0	2	0	0.900758	0.458246	1	1
biological_process	GO:0019752	carboxylic acid metabolic process	0	3	0	2.72647e-05	0.999991	0.002	1
biological_process	GO:0034128	negative regulation of MyD88-independent toll-like receptor signaling pathway	0	1	0	0.857977	1	1	1
biological_process	GO:0048678	response to axon injury	0	1	0	0.857977	1	1	1
biological_process	GO:0006090	pyruvate metabolic process	0	1	0	0.0241988	0.996632	0.871	1
biological_process	GO:0017004	cytochrome complex assembly	0	1	0	0.857977	1	1	1
biological_process	GO:0017003	protein-heme linkage	0	1	0	0.857977	1	1	1
biological_process	GO:0006301	postreplication repair	0	1	0	0.857977	1	1	1
biological_process	GO:0006513	protein monoubiquitination	0	1	0	0.46474	1	1	1
biological_process	GO:0009249	protein lipoylation	0	2	0	0.736096	1	1	1
biological_process	GO:0071562	nucleus-vacuole junction assembly	0	1	0	0.857977	1	1	1
biological_process	GO:0007205	protein kinase C-activating G protein-coupled receptor signaling pathway	0	2	0	0.736096	1	1	1
biological_process	GO:0046314	phosphocreatine biosynthetic process	0	3	0	0.631505	1	1	1
biological_process	GO:0006384	transcription initiation from RNA polymerase III promoter	0	4	0	0.541754	1	1	1
biological_process	GO:0032981	mitochondrial respiratory chain complex I assembly	0	2	0	0.736096	1	1	1
biological_process	GO:0071528	tRNA re-export from nucleus	0	2	0	0.736096	1	1	1
biological_process	GO:0019062	virion attachment to host cell	0	2	0	0.736096	1	1	1
biological_process	GO:0019563	glycerol catabolic process	0	1	0	0.857977	1	1	1
biological_process	GO:0006072	glycerol-3-phosphate metabolic process	0	2	0	0.736096	1	1	1
biological_process	GO:0006491	N-glycan processing	0	1	0	0.857977	1	1	1
biological_process	GO:0019427	acetyl-CoA biosynthetic process from acetate	0	1	0	0.857977	1	1	1
biological_process	GO:0043154	negative regulation of cysteine-type endopeptidase activity involved in apoptotic process	0	1	0	0.857977	1	1	1
biological_process	GO:0007340	acrosome reaction	0	2	0	0.736096	1	1	1
biological_process	GO:0030154	cell differentiation	0	2	0	0.9898	0.099242	1	1
biological_process	GO:0009073	aromatic amino acid family biosynthetic process	0	2	0	0.736096	1	1	1
biological_process	GO:0009423	chorismate biosynthetic process	0	2	0	0.736096	1	1	1
biological_process	GO:0019264	glycine biosynthetic process from serine	0	4	0	0.541754	1	1	1
biological_process	GO:0006783	heme biosynthetic process	0	1	0	0.941652	0.19718	1	1
biological_process	GO:0006426	glycyl-tRNA aminoacylation	0	1	0	0.857977	1	1	1
biological_process	GO:0007005	mitochondrion organization	0	2	0	0.429949	0.863896	1	1
biological_process	GO:0035303	regulation of dephosphorylation	0	2	0	0.604213	0.606379	1	1
biological_process	GO:0006146	adenine catabolic process	0	2	0	0.736096	1	1	1
biological_process	GO:0006081	cellular aldehyde metabolic process	0	2	0	0.631505	1	1	1
biological_process	GO:0019464	glycine decarboxylation via glycine cleavage system	0	2	0	0.736096	1	1	1
biological_process	GO:0000012	single strand break repair	0	2	0	0.736096	1	1	1
biological_process	GO:0032515	negative regulation of phosphoprotein phosphatase activity	0	2	0	0.736096	1	1	1
biological_process	GO:0035522	monoubiquitinated histone H2A deubiquitination	0	1	0	0.857977	1	1	1
biological_process	GO:0071704	organic substance metabolic process	0	1	0	0.0782826	0.933772	1	1
biological_process	GO:0016043	cellular component organization	0	3	0	0.726166	0.32244	1	1
biological_process	GO:0032922	circadian regulation of gene expression	0	2	0	0.736096	1	1	1
biological_process	GO:0000076	DNA replication checkpoint signaling	0	1	0	0.857977	1	1	1
biological_process	GO:0048478	replication fork protection	0	1	0	0.857977	1	1	1
biological_process	GO:0007219	Notch signaling pathway	0	1	0	0.857977	1	1	1
biological_process	GO:0045039	protein insertion into mitochondrial inner membrane	0	1	0	0.857977	1	1	1
biological_process	GO:0043137	DNA replication, removal of RNA primer	0	1	0	0.857977	1	1	1
biological_process	GO:0042127	regulation of cell population proliferation	0	2	0	0.46474	1	1	1
biological_process	GO:0051017	actin filament bundle assembly	0	2	0	0.736096	1	1	1
biological_process	GO:0033234	negative regulation of protein sumoylation	0	1	0	0.857977	1	1	1
biological_process	GO:0031123	RNA 3'-end processing	0	1	0	0.980993	0.0780185	1	1
biological_process	GO:0043631	RNA polyadenylation	0	1	0	0.900758	0.458246	1	1
biological_process	GO:0009245	lipid A biosynthetic process	0	2	0	0.736096	1	1	1
biological_process	GO:0051641	cellular localization	0	1	0	0.825546	0.21666	1	1
biological_process	GO:0006226	dUMP biosynthetic process	0	1	0	0.857977	1	1	1
biological_process	GO:0046081	dUTP catabolic process	0	1	0	0.857977	1	1	1
biological_process	GO:0019303	D-ribose catabolic process	0	1	0	0.857977	1	1	1
biological_process	GO:0032049	cardiolipin biosynthetic process	0	1	0	0.857977	1	1	1
biological_process	GO:0010923	negative regulation of phosphatase activity	0	1	0	0.631505	1	1	1
biological_process	GO:0006779	porphyrin-containing compound biosynthetic process	0	1	0	0.921982	0.2369	1	1
biological_process	GO:0006780	uroporphyrinogen III biosynthetic process	0	1	0	0.857977	1	1	1
biological_process	GO:0006528	asparagine metabolic process	0	1	0	0.945279	0.368495	1	1
biological_process	GO:0031119	tRNA pseudouridine synthesis	0	1	0	0.857977	1	1	1
biological_process	GO:0061640	cytoskeleton-dependent cytokinesis	0	1	0	0.857977	1	1	1
biological_process	GO:0000245	spliceosomal complex assembly	0	1	0	0.857977	1	1	1
biological_process	GO:0019243	methylglyoxal catabolic process to D-lactate via S-lactoyl-glutathione	0	1	0	0.857977	1	1	1
biological_process	GO:0042744	hydrogen peroxide catabolic process	0	2	0	0.736096	1	1	1
biological_process	GO:0070475	rRNA base methylation	0	1	0	0.736096	1	1	1
biological_process	GO:0051103	DNA ligation involved in DNA repair	0	1	0	0.857977	1	1	1
biological_process	GO:0043039	tRNA aminoacylation	0	1	0	0.174846	0.930258	1	1
biological_process	GO:0043571	maintenance of CRISPR repeat elements	0	1	0	0.857977	1	1	1
biological_process	GO:0044211	CTP salvage	0	1	0	0.857977	1	1	1
biological_process	GO:0006865	amino acid transport	0	1	0	0.857977	1	1	1
biological_process	GO:0055072	iron ion homeostasis	0	1	0	0.736096	1	1	1
biological_process	GO:0006421	asparaginyl-tRNA aminoacylation	0	2	0	0.736096	1	1	1
biological_process	GO:0010165	response to X-ray	0	2	0	0.736096	1	1	1
biological_process	GO:0006333	chromatin assembly or disassembly	0	2	0	0.429949	0.863896	1	1
biological_process	GO:0070897	transcription preinitiation complex assembly	0	3	0	0.631505	1	1	1
biological_process	GO:0006433	prolyl-tRNA aminoacylation	0	1	0	0.857977	1	1	1
biological_process	GO:0000466	maturation of 5.8S rRNA from tricistronic rRNA transcript (SSU-rRNA, 5.8S rRNA, LSU-rRNA)	0	1	0	0.977184	0.150193	1	1
biological_process	GO:0017186	peptidyl-pyroglutamic acid biosynthetic process, using glutaminyl-peptide cyclotransferase	0	2	0	0.736096	1	1	1
biological_process	GO:0006561	proline biosynthetic process	0	1	0	0.541754	1	1	1
biological_process	GO:0016485	protein processing	0	1	0	0.429949	0.863896	1	1
biological_process	GO:0006285	base-excision repair, AP site formation	0	1	0	0.857977	1	1	1
biological_process	GO:0030042	actin filament depolymerization	0	1	0	0.46474	1	1	1
biological_process	GO:0072583	clathrin-dependent endocytosis	0	1	0	0.857977	1	1	1
biological_process	GO:0051259	protein complex oligomerization	0	1	0	0.945279	0.368495	1	1
biological_process	GO:0097428	protein maturation by iron-sulfur cluster transfer	0	1	0	0.631505	1	1	1
biological_process	GO:0000154	rRNA modification	0	1	0	0.541754	1	1	1
biological_process	GO:0051391	tRNA acetylation	0	1	0	0.857977	1	1	1
biological_process	GO:0016236	macroautophagy	0	1	0	0.945279	0.368495	1	1
biological_process	GO:0006388	tRNA splicing, via endonucleolytic cleavage and ligation	0	1	0	0.857977	1	1	1
biological_process	GO:0090090	negative regulation of canonical Wnt signaling pathway	0	1	0	0.857977	1	1	1
biological_process	GO:0097056	selenocysteinyl-tRNA(Sec) biosynthetic process	0	1	0	0.857977	1	1	1
cellular_component	GO:0005874	microtubule	67	253	0.264822	1	1.28573e-10	1	0	A0A1R2CZB7_9CILI	A0A1R2BYH2_9CILI	A0A1R2BMI0_9CILI	A0A1R2CH40_9CILI	A0A1R2AYS1_9CILI	A0A1R2BRB7_9CILI	A0A1R2B2F1_9CILI	A0A1R2CCE5_9CILI	A0A1R2CE76_9CILI	A0A1R2CRR2_9CILI	A0A1R2CA19_9CILI	A0A1R2D2M0_9CILI	A0A1R2C7L5_9CILI	A0A1R2C818_9CILI	A0A1R2D437_9CILI	A0A1R2BL06_9CILI	A0A1R2BSA3_9CILI	A0A1R2CDF7_9CILI	A0A1R2D1D7_9CILI	A0A1R2B8E0_9CILI	A0A1R2BX30_9CILI	A0A1R2B9L0_9CILI	A0A1R2AV89_9CILI	A0A1R2APX6_9CILI	A0A1R2BKP3_9CILI	A0A1R2BY80_9CILI	A0A1R2CHZ6_9CILI	A0A1R2CU17_9CILI	A0A1R2AXK5_9CILI	A0A1R2CAY1_9CILI	A0A1R2CL77_9CILI	A0A1R2CT42_9CILI	A0A1R2ARV3_9CILI	A0A1R2CEV8_9CILI	A0A1R2CWA4_9CILI	A0A1R2BZ12_9CILI	A0A1R2CTT3_9CILI	A0A1R2CP63_9CILI	A0A1R2CRA2_9CILI	A0A1R2CIN5_9CILI
cellular_component	GO:0005856	cytoskeleton	12	51	0.235294	1	5.22335e-10	1	0	A0A1R2AU35_9CILI	A0A1R2ASZ8_9CILI	A0A1R2BFG8_9CILI	A0A1R2C2K6_9CILI	A0A1R2BXM1_9CILI	A0A1R2B384_9CILI	A0A1R2B1A3_9CILI	A0A1R2CGX1_9CILI	A0A1R2C3V4_9CILI	A0A1R2CKI0_9CILI	A0A1R2BS23_9CILI	A0A1R2AL41_9CILI
cellular_component	GO:0030286	dynein complex	12	37	0.324324	0.999942	0.000194639	1	0.014	A0A1R2C7L5_9CILI	A0A1R2C818_9CILI	A0A1R2BL06_9CILI	A0A1R2BSA3_9CILI	A0A1R2AV89_9CILI	A0A1R2BKP3_9CILI	A0A1R2CU17_9CILI	A0A1R2CL77_9CILI	A0A1R2CTT3_9CILI	A0A1R2C3G5_9CILI	A0A1R2BHI1_9CILI	A0A1R2C1G4_9CILI
cellular_component	GO:0005905	clathrin-coated pit	4	4	1	0.999838	0.00143946	1	0.123	A0A1R2C9W4_9CILI	A0A1R2C3F9_9CILI	A0A1R2CHC5_9CILI	A0A1R2BF09_9CILI
cellular_component	GO:0005875	microtubule associated complex	0	6	0	0.998857	0.00284054	1	0.24
cellular_component	GO:0005576	extracellular region	7	24	0.291667	0.998977	0.00414335	1	0.285	A0A1R2CWJ0_9CILI	A0A1R2CJL5_9CILI	A0A1R2BUL4_9CILI	A0A1R2BT37_9CILI	A0A1R2AQL5_9CILI	A0A1R2B5G7_9CILI	A0A1R2AQY3_9CILI
cellular_component	GO:0000145	exocyst	4	7	0.571429	0.999578	0.0053705	1	0.343	A0A1R2CBJ2_9CILI	A0A1R2CD83_9CILI	A0A1R2CZP2_9CILI	A0A1R2BCU8_9CILI
cellular_component	GO:0000796	condensin complex	4	7	0.571429	0.999578	0.0053705	1	0.343	A0A1R2B1W6_9CILI	A0A1R2B873_9CILI	A0A1R2C787_9CILI	A0A1R2BES2_9CILI
cellular_component	GO:0005858	axonemal dynein complex	6	14	0.428571	0.999051	0.00567128	1	0.361	A0A1R2BYH2_9CILI	A0A1R2B8E0_9CILI	A0A1R2CHZ6_9CILI	A0A1R2C3Q0_9CILI	A0A1R2CUZ7_9CILI	A0A1R2BC19_9CILI
cellular_component	GO:0042555	MCM complex	4	8	0.5	0.998985	0.00972599	1	0.587	A0A1R2B5Q7_9CILI	A0A1R2B913_9CILI	A0A1R2D2U0_9CILI	A0A1R2BPE6_9CILI
cellular_component	GO:0030991	intraciliary transport particle A	2	2	1	1	0.0144231	1	0.844	A0A1R2C7E9_9CILI	A0A1R2BMI6_9CILI
cellular_component	GO:0000151	ubiquitin ligase complex	1	3	0.333333	0.996217	0.0195572	1	0.883	A0A1R2B000_9CILI
cellular_component	GO:0005634	nucleus	82	619	0.132472	0.98386	0.0209216	1	0.887	A0A1R2CFR5_9CILI	A0A1R2CSH5_9CILI	A0A1R2C1H2_9CILI	A0A1R2C2Q1_9CILI	A0A1R2B2S4_9CILI	A0A1R2D280_9CILI	A0A1R2ANB5_9CILI	A0A1R2BBJ5_9CILI	A0A1R2BPB4_9CILI	A0A1R2CCY0_9CILI	A0A1R2AW25_9CILI	A0A1R2BFH9_9CILI	A0A1R2B4N0_9CILI	A0A1R2BHK6_9CILI	A0A1R2D1A9_9CILI	A0A1R2C9L3_9CILI	A0A1R2C375_9CILI	A0A1R2B8B8_9CILI	A0A1R2BEE8_9CILI	A0A1R2B5Q7_9CILI	A0A1R2C821_9CILI	A0A1R2B8V1_9CILI	A0A1R2B7I0_9CILI	A0A1R2CYI3_9CILI	A0A1R2BVP2_9CILI	A0A1R2ANR3_9CILI	A0A1R2AR39_9CILI	A0A1R2BUR3_9CILI	A0A1R2CZH1_9CILI	A0A1R2CH80_9CILI	A0A1R2CUN5_9CILI	A0A1R2BD39_9CILI	A0A1R2B015_9CILI	A0A1R2AQR3_9CILI	A0A1R2CNS5_9CILI	A0A1R2B335_9CILI	A0A1R2CM63_9CILI	A0A1R2CT56_9CILI	A0A1R2BHR5_9CILI	A0A1R2BQN6_9CILI
cellular_component	GO:0000922	spindle pole	4	10	0.4	0.996288	0.0239592	1	0.907	A0A1R2CH40_9CILI	A0A1R2D437_9CILI	A0A1R2BX30_9CILI	A0A1R2CAY1_9CILI
cellular_component	GO:0005930	axoneme	1	2	0.5	0.993019	0.024225	1	0.916	A0A1R2B053_9CILI
cellular_component	GO:0031981	nuclear lumen	2	5	0.4	0.984586	0.026822	1	0.945	A0A1R2BDD9_9CILI	A0A1R2AVZ2_9CILI
cellular_component	GO:0031410	cytoplasmic vesicle	2	5	0.4	0.985501	0.0296914	1	0.947	A0A1R2CZV3_9CILI	A0A1R2AZC9_9CILI
cellular_component	GO:0031461	cullin-RING ubiquitin ligase complex	1	1	1	0.993863	0.0341433	1	0.962	A0A1R2BLD0_9CILI
cellular_component	GO:0005819	spindle	1	6	0.166667	0.991835	0.0348341	1	0.963	A0A1R2ASE4_9CILI
cellular_component	GO:0005669	transcription factor TFIID complex	3	7	0.428571	0.994629	0.041703	1	0.991	A0A1R2C678_9CILI	A0A1R2BX75_9CILI	A0A1R2AT54_9CILI
cellular_component	GO:0031932	TORC2 complex	3	7	0.428571	0.994629	0.041703	1	0.991	A0A1R2BGA8_9CILI	A0A1R2D3A5_9CILI	A0A1R2CK40_9CILI
cellular_component	GO:0005680	anaphase-promoting complex	3	8	0.375	0.990274	0.0608892	1	0.998	A0A1R2C5Q1_9CILI	A0A1R2C9T7_9CILI	A0A1R2CF34_9CILI
cellular_component	GO:0005643	nuclear pore	5	17	0.294118	0.979802	0.0686152	1	0.999	A0A1R2BW19_9CILI	A0A1R2CAN6_9CILI	A0A1R2D4H3_9CILI	A0A1R2AS84_9CILI	A0A1R2BAB8_9CILI
cellular_component	GO:0016021	integral component of membrane	525	4893	0.107296	2.16439e-06	0.999998	0	1	A0A1R2CNH2_9CILI	A0A1R2BK65_9CILI	A0A1R2CDQ6_9CILI	A0A1R2C364_9CILI	A0A1R2CZ18_9CILI	A0A1R2CT49_9CILI	A0A1R2CN71_9CILI	A0A1R2BFY5_9CILI	A0A1R2BVJ7_9CILI	A0A1R2CLE5_9CILI	A0A1R2D1A7_9CILI	A0A1R2BZD2_9CILI	A0A1R2BP23_9CILI	A0A1R2D3R5_9CILI	A0A1R2B0K6_9CILI	A0A1R2BPL0_9CILI	A0A1R2CF00_9CILI	A0A1R2CEE9_9CILI	A0A1R2CDR8_9CILI	A0A1R2C6R0_9CILI	A0A1R2CWJ0_9CILI	A0A1R2B1U7_9CILI	A0A1R2CKM9_9CILI	A0A1R2CLW2_9CILI	A0A1R2B3P5_9CILI	A0A1R2CF92_9CILI	A0A1R2BDZ1_9CILI	A0A1R2BEF6_9CILI	A0A1R2C3C0_9CILI	A0A1R2BRK0_9CILI	A0A1R2C4V9_9CILI	A0A1R2CDC9_9CILI	A0A1R2D3C5_9CILI	A0A1R2BDI2_9CILI	A0A1R2D3E3_9CILI	A0A1R2BXR5_9CILI	A0A1R2BAY4_9CILI	A0A1R2ANJ3_9CILI	A0A1R2B5V8_9CILI	A0A1R2AWQ3_9CILI
cellular_component	GO:0005737	cytoplasm	115	731	0.157319	0.887839	0.129477	1	1	A0A1R2B170_9CILI	A0A1R2BJL9_9CILI	A0A1R2CH40_9CILI	A0A1R2B1W6_9CILI	A0A1R2CAF9_9CILI	A0A1R2D1G6_9CILI	A0A1R2CUH9_9CILI	A0A1R2BZ68_9CILI	A0A1R2CXU2_9CILI	A0A1R2BCA2_9CILI	A0A1R2B2F1_9CILI	A0A1R2CUG5_9CILI	A0A1R2CP25_9CILI	A0A1R2B2S4_9CILI	A0A1R2AP23_9CILI	A0A1R2C8Q2_9CILI	A0A1R2D2J8_9CILI	A0A1R2BI72_9CILI	A0A1R2CV18_9CILI	A0A1R2C7L5_9CILI	A0A1R2C818_9CILI	A0A1R2ANB5_9CILI	A0A1R2D437_9CILI	A0A1R2CBN7_9CILI	A0A1R2B8V7_9CILI	A0A1R2BL06_9CILI	A0A1R2BSA3_9CILI	A0A1R2BD65_9CILI	A0A1R2AR02_9CILI	A0A1R2CC61_9CILI	A0A1R2CT17_9CILI	A0A1R2CN61_9CILI	A0A1R2BSH1_9CILI	A0A1R2B873_9CILI	A0A1R2BX30_9CILI	A0A1R2C672_9CILI	A0A1R2AV89_9CILI	A0A1R2BYZ4_9CILI	A0A1R2BKP3_9CILI	A0A1R2BHK6_9CILI
cellular_component	GO:0016020	membrane	32	288	0.111111	1.08014e-07	1	0	1	A0A1R2ARX6_9CILI	A0A1R2CT95_9CILI	A0A1R2B6W3_9CILI	A0A1R2CY28_9CILI	A0A1R2BAK9_9CILI	A0A1R2AU14_9CILI	A0A1R2BVY3_9CILI	A0A1R2BB60_9CILI	A0A1R2B4X3_9CILI	A0A1R2AV67_9CILI	A0A1R2BIU4_9CILI	A0A1R2CLS4_9CILI	A0A1R2AUL5_9CILI	A0A1R2B0D9_9CILI	A0A1R2BHX8_9CILI	A0A1R2D118_9CILI	A0A1R2AZ09_9CILI	A0A1R2B5V5_9CILI	A0A1R2AWQ8_9CILI	A0A1R2CZV3_9CILI	A0A1R2CZ30_9CILI	A0A1R2BFN2_9CILI	A0A1R2B3U0_9CILI	A0A1R2CXM0_9CILI	A0A1R2CUF7_9CILI	A0A1R2CSP1_9CILI	A0A1R2BJZ0_9CILI	A0A1R2BXW1_9CILI	A0A1R2B0S7_9CILI	A0A1R2CFU2_9CILI	A0A1R2BML4_9CILI	A0A1R2AMV5_9CILI
cellular_component	GO:0005829	cytosol	17	96	0.177083	0.57034	0.533242	1	1	A0A1R2CAT7_9CILI	A0A1R2CRK4_9CILI	A0A1R2CR57_9CILI	A0A1R2CBS6_9CILI	A0A1R2C3C6_9CILI	A0A1R2BSS4_9CILI	A0A1R2BC20_9CILI	A0A1R2B3L1_9CILI	A0A1R2BAB3_9CILI	A0A1R2BHL7_9CILI	A0A1R2AMY0_9CILI	A0A1R2CTK3_9CILI	A0A1R2AQF5_9CILI	A0A1R2BBB5_9CILI	A0A1R2B9H3_9CILI	A0A1R2C058_9CILI	A0A1R2BMJ5_9CILI
cellular_component	GO:0005730	nucleolus	12	68	0.176471	0.9547	0.0855842	1	1	A0A1R2AN27_9CILI	A0A1R2BQF3_9CILI	A0A1R2CT65_9CILI	A0A1R2D4Z3_9CILI	A0A1R2CZ69_9CILI	A0A1R2CFI4_9CILI	A0A1R2C041_9CILI	A0A1R2B3L0_9CILI	A0A1R2CH28_9CILI	A0A1R2CPY8_9CILI	A0A1R2C248_9CILI	A0A1R2AQU6_9CILI
cellular_component	GO:0005789	endoplasmic reticulum membrane	9	87	0.103448	0.131444	0.92404	1	1	A0A1R2C7A9_9CILI	A0A1R2B1Z5_9CILI	A0A1R2BB62_9CILI	A0A1R2ARW2_9CILI	A0A1R2BKY3_9CILI	A0A1R2D196_9CILI	A0A1R2ATC5_9CILI	A0A1R2BX09_9CILI	A0A1R2B5R6_9CILI
cellular_component	GO:0005815	microtubule organizing center	8	49	0.163265	0.881213	0.196598	1	1	A0A1R2CH40_9CILI	A0A1R2B570_9CILI	A0A1R2D437_9CILI	A0A1R2BX30_9CILI	A0A1R2CAY1_9CILI	A0A1R2CQV5_9CILI	A0A1R2CKV5_9CILI	A0A1R2AVS1_9CILI
cellular_component	GO:0110165	cellular anatomical entity	8	26	0.307692	0.130308	0.919491	1	1	A0A1R2CYC4_9CILI	A0A1R2C2R4_9CILI	A0A1R2BNL7_9CILI	A0A1R2B374_9CILI	A0A1R2D317_9CILI	A0A1R2BAX9_9CILI	A0A1R2CPI0_9CILI	A0A1R2CK64_9CILI
cellular_component	GO:0005743	mitochondrial inner membrane	7	58	0.12069	0.351972	0.777983	1	1	A0A1R2B436_9CILI	A0A1R2C847_9CILI	A0A1R2BX04_9CILI	A0A1R2CJ29_9CILI	A0A1R2AQB8_9CILI	A0A1R2CI38_9CILI	A0A1R2B106_9CILI
cellular_component	GO:0005667	transcription regulator complex	7	20	0.35	0.964303	0.07404	1	1	A0A1R2B8B8_9CILI	A0A1R2B7I0_9CILI	A0A1R2BSF0_9CILI	A0A1R2BA16_9CILI	A0A1R2CA09_9CILI	A0A1R2AZX3_9CILI	A0A1R2BKP0_9CILI
cellular_component	GO:0042995	cell projection	6	12	0.5	0.8903	0.166266	1	1	A0A1R2AU35_9CILI	A0A1R2BFG8_9CILI	A0A1R2BGI1_9CILI	A0A1R2BE38_9CILI	A0A1R2B384_9CILI	A0A1R2C3V4_9CILI
cellular_component	GO:0005654	nucleoplasm	5	11	0.454545	0.780216	0.34316	1	1	A0A1R2CBS6_9CILI	A0A1R2BSS4_9CILI	A0A1R2BAB3_9CILI	A0A1R2BHL7_9CILI	A0A1R2AQF5_9CILI
cellular_component	GO:0005886	plasma membrane	4	52	0.0769231	0.862172	0.222226	1	1	A0A1R2CZ18_9CILI	A0A1R2CNE6_9CILI	A0A1R2CY77_9CILI	A0A1R2C3R4_9CILI
cellular_component	GO:0005929	cilium	4	62	0.0645161	0.402832	0.70806	1	1	A0A1R2CX04_9CILI	A0A1R2BXM1_9CILI	A0A1R2B5X2_9CILI	A0A1R2BUY7_9CILI
cellular_component	GO:0030131	clathrin adaptor complex	4	17	0.235294	0.884557	0.267802	1	1	A0A1R2C9W4_9CILI	A0A1R2C3F9_9CILI	A0A1R2CHC5_9CILI	A0A1R2BF09_9CILI
cellular_component	GO:0032991	protein-containing complex	4	8	0.5	0.765274	0.267953	1	1	A0A1R2BAA0_9CILI	A0A1R2B5V5_9CILI	A0A1R2BK92_9CILI	A0A1R2AQ71_9CILI
cellular_component	GO:0000786	nucleosome	3	58	0.0517241	0.0698753	0.976647	0.906	1	A0A1R2C1H2_9CILI	A0A1R2CUN5_9CILI	A0A1R2B2M9_9CILI
cellular_component	GO:0000139	Golgi membrane	3	29	0.103448	0.479089	0.737637	1	1	A0A1R2B905_9CILI	A0A1R2C696_9CILI	A0A1R2BB29_9CILI
cellular_component	GO:0005739	mitochondrion	3	58	0.0517241	0.0292869	0.984265	0.609	1	A0A1R2C1M6_9CILI	A0A1R2CCV6_9CILI	A0A1R2D555_9CILI
cellular_component	GO:0005777	peroxisome	3	24	0.125	0.420216	0.760096	1	1	A0A1R2CS94_9CILI	A0A1R2BMJ4_9CILI	A0A1R2AV84_9CILI
cellular_component	GO:0005814	centriole	3	17	0.176471	0.861487	0.335222	1	1	A0A1R2BGI1_9CILI	A0A1R2BE38_9CILI	A0A1R2B8L1_9CILI
cellular_component	GO:0031966	mitochondrial membrane	3	4	0.75	0.466399	0.656007	1	1	A0A1R2C929_9CILI	A0A1R2B5C4_9CILI	A0A1R2BM56_9CILI
cellular_component	GO:0005840	ribosome	2	235	0.00851064	2.8966e-15	1	0	1	A0A1R2D2J8_9CILI	A0A1R2CXA3_9CILI
cellular_component	GO:0030014	CCR4-NOT complex	2	12	0.166667	0.846801	0.324595	1	1	A0A1R2BL64_9CILI	A0A1R2CSD5_9CILI
cellular_component	GO:0043231	intracellular membrane-bounded organelle	2	25	0.08	0.617644	0.417043	1	1	A0A1R2BTI4_9CILI	A0A1R2CS40_9CILI
cellular_component	GO:0016592	mediator complex	2	7	0.285714	0.958297	0.201581	1	1	A0A1R2ALT4_9CILI	A0A1R2AWV4_9CILI
cellular_component	GO:0030126	COPI vesicle coat	2	11	0.181818	0.863094	0.387984	1	1	A0A1R2C696_9CILI	A0A1R2BB29_9CILI
cellular_component	GO:0030906	retromer, cargo-selective complex	2	8	0.25	0.939111	0.248479	1	1	A0A1R2CAT7_9CILI	A0A1R2B9H3_9CILI
cellular_component	GO:0016272	prefoldin complex	2	12	0.166667	0.832948	0.432171	1	1	A0A1R2ARH3_9CILI	A0A1R2CH32_9CILI
cellular_component	GO:0005694	chromosome	2	11	0.181818	0.645684	0.466401	1	1	A0A1R2C2Q1_9CILI	A0A1R2CQX7_9CILI
cellular_component	GO:0032300	mismatch repair complex	2	4	0.5	0.993703	0.0733221	1	1	A0A1R2CBA3_9CILI	A0A1R2BJL8_9CILI
cellular_component	GO:0030127	COPII vesicle coat	2	16	0.125	0.699491	0.589446	1	1	A0A1R2CVP3_9CILI	A0A1R2AZW9_9CILI
cellular_component	GO:0005685	U1 snRNP	2	4	0.5	0.993703	0.0733221	1	1	A0A1R2D4V1_9CILI	A0A1R2C1F5_9CILI
cellular_component	GO:0008180	COP9 signalosome	2	9	0.222222	0.916596	0.295643	1	1	A0A1R2BA55_9CILI	A0A1R2CZT4_9CILI
cellular_component	GO:0030015	CCR4-NOT core complex	2	12	0.166667	0.832948	0.432171	1	1	A0A1R2CGA1_9CILI	A0A1R2C6E7_9CILI
cellular_component	GO:0016459	myosin complex	2	6	0.333333	0.973868	0.155902	1	1	A0A1R2AW71_9CILI	A0A1R2ASG8_9CILI
cellular_component	GO:0005615	extracellular space	2	4	0.5	0.993703	0.0733221	1	1	A0A1R2CKF7_9CILI	A0A1R2CKI3_9CILI
cellular_component	GO:0030132	clathrin coat of coated pit	2	7	0.285714	0.939111	0.248479	1	1	A0A1R2C9D1_9CILI	A0A1R2CQZ8_9CILI
cellular_component	GO:0030130	clathrin coat of trans-Golgi network vesicle	2	7	0.285714	0.863094	0.387984	1	1	A0A1R2C9D1_9CILI	A0A1R2CQZ8_9CILI
cellular_component	GO:0071203	WASH complex	2	8	0.25	0.939111	0.248479	1	1	A0A1R2C621_9CILI	A0A1R2C9F0_9CILI
cellular_component	GO:0005952	cAMP-dependent protein kinase complex	2	20	0.1	0.562182	0.711964	1	1	A0A1R2CU92_9CILI	A0A1R2C8J4_9CILI
cellular_component	GO:0005891	voltage-gated calcium channel complex	2	7	0.285714	0.958297	0.201581	1	1	A0A1R2AY84_9CILI	A0A1R2CN11_9CILI
cellular_component	GO:0030136	clathrin-coated vesicle	2	3	0.666667	0.955385	0.138513	1	1	A0A1R2B9Y6_9CILI	A0A1R2BAU9_9CILI
cellular_component	GO:0035658	Mon1-Ccz1 complex	2	7	0.285714	0.958297	0.201581	1	1	A0A1R2CXW8_9CILI	A0A1R2AQF9_9CILI
cellular_component	GO:0000938	GARP complex	2	5	0.4	0.985663	0.112645	1	1	A0A1R2C058_9CILI	A0A1R2BMJ5_9CILI
cellular_component	GO:0000228	nuclear chromosome	2	4	0.5	0.664778	0.623342	1	1	A0A1R2BYA6_9CILI	A0A1R2D4X8_9CILI
cellular_component	GO:0070603	SWI/SNF superfamily-type complex	2	4	0.5	0.832948	0.432171	1	1	A0A1R2BYA6_9CILI	A0A1R2D4X8_9CILI
cellular_component	GO:0005768	endosome	2	2	1	0.804681	0.382052	1	1	A0A1R2B9H3_9CILI	A0A1R2BNF7_9CILI
cellular_component	GO:0005779	integral component of peroxisomal membrane	1	17	0.0588235	0.376658	0.886783	1	1	A0A1R2BDM4_9CILI
cellular_component	GO:0005741	mitochondrial outer membrane	1	23	0.0434783	0.217578	0.947582	1	1	A0A1R2B879_9CILI
cellular_component	GO:0032040	small-subunit processome	1	10	0.1	0.657666	0.722194	1	1	A0A1R2CT65_9CILI
cellular_component	GO:0036064	ciliary basal body	1	6	0.166667	0.844098	0.536196	1	1	A0A1R2CY19_9CILI
cellular_component	GO:0048188	Set1C/COMPASS complex	1	12	0.0833333	0.567829	0.785019	1	1	A0A1R2BUH9_9CILI
cellular_component	GO:0000439	transcription factor TFIIH core complex	1	4	0.25	0.926678	0.40078	1	1	A0A1R2CXQ3_9CILI
cellular_component	GO:0005783	endoplasmic reticulum	1	34	0.0294118	0.0340583	0.982266	0.669	1	A0A1R2C9D2_9CILI
cellular_component	GO:0005794	Golgi apparatus	1	29	0.0344828	0.306341	0.806644	1	1	A0A1R2AZC9_9CILI
cellular_component	GO:0030123	AP-3 adaptor complex	1	3	0.333333	0.96019	0.318915	1	1	A0A1R2BRZ4_9CILI
cellular_component	GO:0042765	GPI-anchor transamidase complex	1	5	0.2	0.887355	0.472814	1	1	A0A1R2CAY5_9CILI
cellular_component	GO:0000347	THO complex	1	2	0.5	0.96019	0.318915	1	1	A0A1R2CTS4_9CILI
cellular_component	GO:0005839	proteasome core complex	1	14	0.0714286	0.0985022	0.981244	0.98	1	A0A1R2CMY6_9CILI
cellular_component	GO:0043229	intracellular organelle	1	7	0.142857	0.932137	0.0785397	1	1	A0A1R2AP23_9CILI
cellular_component	GO:0030496	midbody	1	6	0.166667	0.844098	0.536196	1	1	A0A1R2ASE4_9CILI
cellular_component	GO:0005663	DNA replication factor C complex	1	4	0.25	0.926678	0.40078	1	1	A0A1R2BZZ8_9CILI
cellular_component	GO:1990112	RQC complex	1	1	1	1	0.120152	1	1	A0A1R2CR57_9CILI
cellular_component	GO:0070652	HAUS complex	1	2	0.5	0.985577	0.22588	1	1	A0A1R2BNJ1_9CILI
cellular_component	GO:0030117	membrane coat	1	11	0.0909091	0.928554	0.128801	1	1	A0A1R2CWC8_9CILI
cellular_component	GO:0017119	Golgi transport complex	1	2	0.5	0.985577	0.22588	1	1	A0A1R2B905_9CILI
cellular_component	GO:0005852	eukaryotic translation initiation factor 3 complex	1	13	0.0769231	0.525414	0.810889	1	1	A0A1R2D0D5_9CILI
cellular_component	GO:0000178	exosome (RNase complex)	1	6	0.166667	0.844098	0.536196	1	1	A0A1R2BVH0_9CILI
cellular_component	GO:0017101	aminoacyl-tRNA synthetase multienzyme complex	1	1	1	1	0.120152	1	1	A0A1R2BAP1_9CILI
cellular_component	GO:0000502	proteasome complex	1	24	0.0416667	0.0094716	0.998143	0.23	1	A0A1R2B2E2_9CILI
cellular_component	GO:0031262	Ndc80 complex	1	5	0.2	0.887355	0.472814	1	1	A0A1R2BGD6_9CILI
cellular_component	GO:0000781	chromosome, telomeric region	1	4	0.25	0.926678	0.40078	1	1	A0A1R2BA73_9CILI
cellular_component	GO:0030688	preribosome, small subunit precursor	1	3	0.333333	0.96019	0.318915	1	1	A0A1R2C1D3_9CILI
cellular_component	GO:0005788	endoplasmic reticulum lumen	1	9	0.111111	0.704357	0.684208	1	1	A0A1R2CPE2_9CILI
cellular_component	GO:0012505	endomembrane system	1	6	0.166667	0.526264	0.544794	1	1	A0A1R2CS40_9CILI
cellular_component	GO:0048471	perinuclear region of cytoplasm	1	2	0.5	0.985577	0.22588	1	1	A0A1R2CKV5_9CILI
cellular_component	GO:0030054	cell junction	1	1	1	1	0.120152	1	1	A0A1R2CZV3_9CILI
cellular_component	GO:0005655	nucleolar ribonuclease P complex	1	1	1	1	0.120152	1	1	A0A1R2CJX2_9CILI
cellular_component	GO:0000172	ribonuclease MRP complex	1	1	1	1	0.120152	1	1	A0A1R2CJX2_9CILI
cellular_component	GO:0030424	axon	1	1	1	1	0.120152	1	1	A0A1R2BH99_9CILI
cellular_component	GO:0030425	dendrite	1	1	1	1	0.120152	1	1	A0A1R2BH99_9CILI
cellular_component	GO:0000408	EKC/KEOPS complex	1	1	1	1	0.120152	1	1	A0A1R2C033_9CILI
cellular_component	GO:0015934	large ribosomal subunit	0	25	0	0.00210421	1	0.054	1
cellular_component	GO:0033180	proton-transporting V-type ATPase, V1 domain	0	9	0	0.277806	1	1	1
cellular_component	GO:0015935	small ribosomal subunit	0	18	0	0.0405456	1	0.786	1
cellular_component	GO:0009507	chloroplast	0	6	0	0.463804	1	1	1
cellular_component	GO:0022625	cytosolic large ribosomal subunit	0	23	0	0.052418	1	0.852	1
cellular_component	GO:0005776	autophagosome	0	8	0	0.358966	1	1	1
cellular_component	GO:0005681	spliceosomal complex	0	17	0	0.0677623	1	0.904	1
cellular_component	GO:0005813	centrosome	0	2	0	0.77412	1	1	1
cellular_component	GO:0030904	retromer complex	0	4	0	0.832948	0.432171	1	1
cellular_component	GO:0000795	synaptonemal complex	0	1	0	0.879848	1	1	1
cellular_component	GO:1990904	ribonucleoprotein complex	0	7	0	0.00053318	0.999865	0.015	1
cellular_component	GO:0000015	phosphopyruvate hydratase complex	0	5	0	0.527186	1	1	1
cellular_component	GO:0019005	SCF ubiquitin ligase complex	0	2	0	0.77412	1	1	1
cellular_component	GO:0000123	histone acetyltransferase complex	0	1	0	0.277806	1	1	1
cellular_component	GO:0005759	mitochondrial matrix	0	19	0	0.0770426	1	0.947	1
cellular_component	GO:0016605	PML body	0	2	0	0.77412	1	1	1
cellular_component	GO:0005675	transcription factor TFIIH holo complex	0	3	0	0.681085	1	1	1
cellular_component	GO:0005758	mitochondrial intermembrane space	0	14	0	0.166352	1	1	1
cellular_component	GO:0030008	TRAPP complex	0	8	0	0.214981	1	1	1
cellular_component	GO:0030992	intraciliary transport particle B	0	4	0	0.59922	1	1	1
cellular_component	GO:0016602	CCAAT-binding factor complex	0	9	0	0.315792	1	1	1
cellular_component	GO:0070469	respirasome	0	11	0	0.146329	1	1	1
cellular_component	GO:0034464	BBSome	0	5	0	0.527186	1	1	1
cellular_component	GO:0000164	protein phosphatase type 1 complex	0	11	0	0.244385	1	1	1
cellular_component	GO:0005786	signal recognition particle, endoplasmic reticulum targeting	0	7	0	0.408035	1	1	1
cellular_component	GO:0000159	protein phosphatase type 2A complex	0	8	0	0.358966	1	1	1
cellular_component	GO:0033588	elongator holoenzyme complex	0	6	0	0.463804	1	1	1
cellular_component	GO:0070531	BRCA1-A complex	0	1	0	0.879848	1	1	1
cellular_component	GO:0070552	BRISC complex	0	1	0	0.879848	1	1	1
cellular_component	GO:0030430	host cell cytoplasm	0	2	0	0.77412	1	1	1
cellular_component	GO:0070772	PAS complex	0	4	0	0.59922	1	1	1
cellular_component	GO:0000808	origin recognition complex	0	2	0	0.77412	1	1	1
cellular_component	GO:0008622	epsilon DNA polymerase complex	0	2	0	0.77412	1	1	1
cellular_component	GO:0005885	Arp2/3 protein complex	0	6	0	0.463804	1	1	1
cellular_component	GO:0000814	ESCRT II complex	0	4	0	0.59922	1	1	1
cellular_component	GO:0031515	tRNA (m1A) methyltransferase complex	0	3	0	0.681085	1	1	1
cellular_component	GO:0005869	dynactin complex	0	6	0	0.463804	1	1	1
cellular_component	GO:0071011	precatalytic spliceosome	0	2	0	0.77412	1	1	1
cellular_component	GO:0000220	vacuolar proton-transporting V-type ATPase, V0 domain	0	1	0	0.879848	1	1	1
cellular_component	GO:0030176	integral component of endoplasmic reticulum membrane	0	10	0	0.34497	0.900415	1	1
cellular_component	GO:0005785	signal recognition particle receptor complex	0	2	0	0.77412	1	1	1
cellular_component	GO:0031428	box C/D RNP complex	0	4	0	0.59922	1	1	1
cellular_component	GO:0031201	SNARE complex	0	5	0	0.527186	1	1	1
cellular_component	GO:0005956	protein kinase CK2 complex	0	11	0	0.244385	1	1	1
cellular_component	GO:0072546	EMC complex	0	3	0	0.681085	1	1	1
cellular_component	GO:0005686	U2 snRNP	0	2	0	0.77412	1	1	1
cellular_component	GO:0005687	U4 snRNP	0	2	0	0.77412	1	1	1
cellular_component	GO:0046540	U4/U6 x U5 tri-snRNP complex	0	5	0	0.527186	1	1	1
cellular_component	GO:0005682	U5 snRNP	0	4	0	0.59922	1	1	1
cellular_component	GO:1902494	catalytic complex	0	2	0	0.397681	0.67312	1	1
cellular_component	GO:0045271	respiratory chain complex I	0	2	0	0.77412	1	1	1
cellular_component	GO:0016593	Cdc73/Paf1 complex	0	3	0	0.681085	1	1	1
cellular_component	GO:0008250	oligosaccharyltransferase complex	0	4	0	0.463804	1	1	1
cellular_component	GO:0017054	negative cofactor 2 complex	0	2	0	0.77412	1	1	1
cellular_component	GO:0070176	DRM complex	0	1	0	0.879848	1	1	1
cellular_component	GO:0005732	sno(s)RNA-containing ribonucleoprotein complex	0	2	0	0.798419	0.591965	1	1
cellular_component	GO:0035145	exon-exon junction complex	0	1	0	0.879848	1	1	1
cellular_component	GO:0030677	ribonuclease P complex	0	1	0	0.985577	0.22588	1	1
cellular_component	GO:0043227	membrane-bounded organelle	0	2	0	0.58137	0.453057	1	1
cellular_component	GO:0031011	Ino80 complex	0	8	0	0.358966	1	1	1
cellular_component	GO:0035267	NuA4 histone acetyltransferase complex	0	5	0	0.527186	1	1	1
cellular_component	GO:0097255	R2TP complex	0	4	0	0.59922	1	1	1
cellular_component	GO:0031901	early endosome membrane	0	1	0	0.879848	1	1	1
cellular_component	GO:0030670	phagocytic vesicle membrane	0	1	0	0.879848	1	1	1
cellular_component	GO:0009536	plastid	0	3	0	0.315792	1	1	1
cellular_component	GO:0043564	Ku70:Ku80 complex	0	2	0	0.77412	1	1	1
cellular_component	GO:0001534	radial spoke	0	8	0	0.358966	1	1	1
cellular_component	GO:0071006	U2-type catalytic step 1 spliceosome	0	1	0	0.879848	1	1	1
cellular_component	GO:0005868	cytoplasmic dynein complex	0	9	0	0.315792	1	1	1
cellular_component	GO:0019774	proteasome core complex, beta-subunit complex	0	2	0	0.77412	1	1	1
cellular_component	GO:1990071	TRAPPII protein complex	0	4	0	0.59922	1	1	1
cellular_component	GO:0031965	nuclear membrane	0	6	0	0.315792	1	1	1
cellular_component	GO:0031080	nuclear pore outer ring	0	2	0	0.77412	1	1	1
cellular_component	GO:0048500	signal recognition particle	0	4	0	0.244385	1	1	1
cellular_component	GO:0071439	clathrin complex	0	2	0	0.77412	1	1	1
cellular_component	GO:0097361	CIA complex	0	3	0	0.681085	1	1	1
cellular_component	GO:0034045	phagophore assembly site membrane	0	2	0	0.77412	1	1	1
cellular_component	GO:0009317	acetyl-CoA carboxylase complex	0	4	0	0.59922	1	1	1
cellular_component	GO:0019773	proteasome core complex, alpha-subunit complex	0	15	0	0.146329	1	1	1
cellular_component	GO:0005769	early endosome	0	1	0	0.77412	1	1	1
cellular_component	GO:0031390	Ctf18 RFC-like complex	0	1	0	0.879848	1	1	1
cellular_component	GO:0045261	proton-transporting ATP synthase complex, catalytic core F(1)	0	9	0	0.315792	1	1	1
cellular_component	GO:0005784	Sec61 translocon complex	0	3	0	0.681085	1	1	1
cellular_component	GO:0034457	Mpp10 complex	0	1	0	0.879848	1	1	1
cellular_component	GO:0031514	motile cilium	0	8	0	0.358966	1	1	1
cellular_component	GO:0000930	gamma-tubulin complex	0	2	0	0.77412	1	1	1
cellular_component	GO:0030880	RNA polymerase complex	0	1	0	0.453029	0.757361	1	1
cellular_component	GO:0060170	ciliary membrane	0	2	0	0.77412	1	1	1
cellular_component	GO:0030121	AP-1 adaptor complex	0	4	0	0.59922	1	1	1
cellular_component	GO:0005968	Rab-protein geranylgeranyltransferase complex	0	2	0	0.77412	1	1	1
cellular_component	GO:0030663	COPI-coated vesicle membrane	0	2	0	0.801112	0.474586	1	1
cellular_component	GO:0000974	Prp19 complex	0	2	0	0.77412	1	1	1
cellular_component	GO:0008540	proteasome regulatory particle, base subcomplex	0	4	0	0.59922	1	1	1
cellular_component	GO:0005838	proteasome regulatory particle	0	7	0	0.244385	1	1	1
cellular_component	GO:1990745	EARP complex	0	1	0	0.879848	1	1	1
cellular_component	GO:0005672	transcription factor TFIIA complex	0	2	0	0.77412	1	1	1
cellular_component	GO:0022627	cytosolic small ribosomal subunit	0	7	0	0.408035	1	1	1
cellular_component	GO:0008290	F-actin capping protein complex	0	4	0	0.59922	1	1	1
cellular_component	GO:0008352	katanin complex	0	2	0	0.77412	1	1	1
cellular_component	GO:0033179	proton-transporting V-type ATPase, V0 domain	0	7	0	0.358966	1	1	1
cellular_component	GO:0031415	NatA complex	0	3	0	0.681085	1	1	1
cellular_component	GO:0005751	mitochondrial respiratory chain complex IV	0	2	0	0.77412	1	1	1
cellular_component	GO:0000813	ESCRT I complex	0	3	0	0.681085	1	1	1
cellular_component	GO:0005854	nascent polypeptide-associated complex	0	1	0	0.879848	1	1	1
cellular_component	GO:0070939	Dsl1/NZR complex	0	1	0	0.879848	1	1	1
cellular_component	GO:0019008	molybdopterin synthase complex	0	1	0	0.879848	1	1	1
cellular_component	GO:0016471	vacuolar proton-transporting V-type ATPase complex	0	2	0	0.681085	1	1	1
cellular_component	GO:0019867	outer membrane	0	2	0	0.179446	0.959454	1	1
cellular_component	GO:0036038	MKS complex	0	2	0	0.77412	1	1	1
cellular_component	GO:0031314	extrinsic component of mitochondrial inner membrane	0	2	0	0.77412	1	1	1
cellular_component	GO:0005887	integral component of plasma membrane	0	5	0	0.527186	1	1	1
cellular_component	GO:0045239	tricarboxylic acid cycle enzyme complex	0	1	0	0.527186	1	1	1
cellular_component	GO:0035101	FACT complex	0	2	0	0.77412	1	1	1
cellular_component	GO:0034044	exomer complex	0	2	0	0.77412	1	1	1
cellular_component	GO:0030532	small nuclear ribonucleoprotein complex	0	2	0	0.89112	0.342334	1	1
cellular_component	GO:0090730	Las1 complex	0	1	0	0.879848	1	1	1
cellular_component	GO:0044666	MLL3/4 complex	0	4	0	0.59922	1	1	1
cellular_component	GO:0071819	DUBm complex	0	1	0	0.879848	1	1	1
cellular_component	GO:0000124	SAGA complex	0	2	0	0.77412	1	1	1
cellular_component	GO:0070390	transcription export complex 2	0	1	0	0.879848	1	1	1
cellular_component	GO:0030173	integral component of Golgi membrane	0	2	0	0.77412	1	1	1
cellular_component	GO:0005674	transcription factor TFIIF complex	0	4	0	0.59922	1	1	1
cellular_component	GO:0070860	RNA polymerase I core factor complex	0	1	0	0.879848	1	1	1
cellular_component	GO:0009376	HslUV protease complex	0	3	0	0.681085	1	1	1
cellular_component	GO:0005639	integral component of nuclear inner membrane	0	3	0	0.681085	1	1	1
cellular_component	GO:0005736	RNA polymerase I complex	0	1	0	0.879848	1	1	1
cellular_component	GO:0005665	RNA polymerase II, core complex	0	5	0	0.527186	1	1	1
cellular_component	GO:0005666	RNA polymerase III complex	0	6	0	0.463804	1	1	1
cellular_component	GO:0015629	actin cytoskeleton	0	2	0	0.43627	0.802303	1	1
cellular_component	GO:0034998	oligosaccharyltransferase I complex	0	2	0	0.77412	1	1	1
cellular_component	GO:0045263	proton-transporting ATP synthase complex, coupling factor F(o)	0	1	0	0.77412	1	1	1
cellular_component	GO:0009579	thylakoid	0	4	0	0.59922	1	1	1
cellular_component	GO:0005965	protein farnesyltransferase complex	0	1	0	0.879848	1	1	1
cellular_component	GO:0001750	photoreceptor outer segment	0	1	0	0.879848	1	1	1
cellular_component	GO:0010008	endosome membrane	0	2	0	0.244385	1	1	1
cellular_component	GO:0005744	TIM23 mitochondrial import inner membrane translocase complex	0	6	0	0.463804	1	1	1
cellular_component	GO:0045252	oxoglutarate dehydrogenase complex	0	4	0	0.59922	1	1	1
cellular_component	GO:0005801	cis-Golgi network	0	3	0	0.681085	1	1	1
cellular_component	GO:0005773	vacuole	0	2	0	0.0595989	1	0.885	1
cellular_component	GO:0005871	kinesin complex	0	4	0	0.59922	1	1	1
cellular_component	GO:0005832	chaperonin-containing T-complex	0	2	0	0.77412	1	1	1
cellular_component	GO:0030659	cytoplasmic vesicle membrane	0	1	0	0.74638	0.414949	1	1
cellular_component	GO:0072487	MSL complex	0	2	0	0.77412	1	1	1
cellular_component	GO:0032039	integrator complex	0	1	0	0.879848	1	1	1
cellular_component	GO:0045254	pyruvate dehydrogenase complex	0	1	0	0.879848	1	1	1
cellular_component	GO:0000506	glycosylphosphatidylinositol-N-acetylglucosaminyltransferase (GPI-GnT) complex	0	2	0	0.77412	1	1	1
cellular_component	GO:0031902	late endosome membrane	0	1	0	0.77412	1	1	1
cellular_component	GO:0000127	transcription factor TFIIIC complex	0	2	0	0.77412	1	1	1
cellular_component	GO:0005778	peroxisomal membrane	0	1	0	0.34497	0.900415	1	1
cellular_component	GO:0031931	TORC1 complex	0	2	0	0.77412	1	1	1
cellular_component	GO:0005764	lysosome	0	1	0	0.77412	1	1	1
cellular_component	GO:0071986	Ragulator complex	0	1	0	0.879848	1	1	1
cellular_component	GO:0048476	Holliday junction resolvase complex	0	1	0	0.879848	1	1	1
cellular_component	GO:0032299	ribonuclease H2 complex	0	1	0	0.879848	1	1	1
cellular_component	GO:0031305	integral component of mitochondrial inner membrane	0	1	0	0.77412	1	1	1
cellular_component	GO:0005761	mitochondrial ribosome	0	1	0	0.879848	1	1	1
cellular_component	GO:0089701	U2AF complex	0	1	0	0.879848	1	1	1
cellular_component	GO:0005960	glycine cleavage complex	0	2	0	0.77412	1	1	1
cellular_component	GO:0071013	catalytic step 2 spliceosome	0	1	0	0.879848	1	1	1
cellular_component	GO:0009331	glycerol-3-phosphate dehydrogenase complex	0	1	0	0.879848	1	1	1
cellular_component	GO:0031090	organelle membrane	0	1	0	0.0440889	0.970895	0.79	1
cellular_component	GO:0000221	vacuolar proton-transporting V-type ATPase, V1 domain	0	1	0	0.879848	1	1	1
cellular_component	GO:0042721	TIM22 mitochondrial import inner membrane insertion complex	0	1	0	0.879848	1	1	1
cellular_component	GO:0005774	vacuolar membrane	0	2	0	0.244385	1	1	1
cellular_component	GO:0000407	phagophore assembly site	0	2	0	0.59922	1	1	1
cellular_component	GO:0005846	nuclear cap binding complex	0	2	0	0.77412	1	1	1
cellular_component	GO:0031083	BLOC-1 complex	0	1	0	0.879848	1	1	1
cellular_component	GO:0017053	transcription repressor complex	0	2	0	0.527186	1	1	1
cellular_component	GO:0046695	SLIK (SAGA-like) complex	0	1	0	0.879848	1	1	1
cellular_component	GO:0005787	signal peptidase complex	0	2	0	0.77412	1	1	1
cellular_component	GO:0000276	mitochondrial proton-transporting ATP synthase complex, coupling factor F(o)	0	1	0	0.879848	1	1	1
cellular_component	GO:0005944	phosphatidylinositol 3-kinase complex, class IB	0	1	0	0.879848	1	1	1
cellular_component	GO:0005765	lysosomal membrane	0	1	0	0.879848	1	1	1
cellular_component	GO:0000811	GINS complex	0	2	0	0.77412	1	1	1
cellular_component	GO:0033178	proton-transporting two-sector ATPase complex, catalytic domain	0	1	0	0.0770426	1	0.947	1
cellular_component	GO:0030687	preribosome, large subunit precursor	0	1	0	0.879848	1	1	1
cellular_component	GO:0036157	outer dynein arm	0	1	0	0.879848	1	1	1
cellular_component	GO:0031417	NatC complex	0	1	0	0.879848	1	1	1
cellular_component	GO:0030122	AP-2 adaptor complex	0	1	0	0.879848	1	1	1
cellular_component	GO:0061617	MICOS complex	0	1	0	0.879848	1	1	1
cellular_component	GO:0000445	THO complex part of transcription export complex	0	1	0	0.879848	1	1	1
cellular_component	GO:0005673	transcription factor TFIIE complex	0	1	0	0.879848	1	1	1
cellular_component	GO:0097730	non-motile cilium	0	1	0	0.77412	1	1	1
cellular_component	GO:0055029	nuclear DNA-directed RNA polymerase complex	0	1	0	0.479089	0.737637	1	1
molecular_function	GO:0005524	ATP binding	424	2731	0.155254	1	2.93038e-07	1	0	A0A1R2ANH2_9CILI	A0A1R2CZB7_9CILI	A0A1R2AMJ1_9CILI	A0A1R2CDQ1_9CILI	A0A1R2CT49_9CILI	A0A1R2AYM2_9CILI	A0A1R2AUF8_9CILI	A0A1R2C8T0_9CILI	A0A1R2BPW6_9CILI	A0A1R2ANB3_9CILI	A0A1R2BYH2_9CILI	A0A1R2BMI0_9CILI	A0A1R2D174_9CILI	A0A1R2AXZ1_9CILI	A0A1R2BS81_9CILI	A0A1R2AWY2_9CILI	A0A1R2CQR0_9CILI	A0A1R2BQR7_9CILI	A0A1R2BG76_9CILI	A0A1R2B8L9_9CILI	A0A1R2CY28_9CILI	A0A1R2BXE1_9CILI	A0A1R2CBX1_9CILI	A0A1R2BZ68_9CILI	A0A1R2BX13_9CILI	A0A1R2BYJ7_9CILI	A0A1R2B181_9CILI	A0A1R2C2I8_9CILI	A0A1R2BRK0_9CILI	A0A1R2CBA3_9CILI	A0A1R2AVS2_9CILI	A0A1R2CA92_9CILI	A0A1R2BP49_9CILI	A0A1R2BTQ8_9CILI	A0A1R2B650_9CILI	A0A1R2CGH3_9CILI	A0A1R2BSE9_9CILI	A0A1R2C2Q1_9CILI	A0A1R2CRK4_9CILI	A0A1R2B9M5_9CILI
molecular_function	GO:0008017	microtubule binding	91	290	0.313793	1	3.37973e-17	1	0	A0A1R2CZB7_9CILI	A0A1R2C8T0_9CILI	A0A1R2BMI0_9CILI	A0A1R2BS81_9CILI	A0A1R2D1G6_9CILI	A0A1R2BRB7_9CILI	A0A1R2BSE9_9CILI	A0A1R2B2F1_9CILI	A0A1R2CCE5_9CILI	A0A1R2CE76_9CILI	A0A1R2CRR2_9CILI	A0A1R2CPN8_9CILI	A0A1R2B776_9CILI	A0A1R2D0V6_9CILI	A0A1R2CA19_9CILI	A0A1R2D2M0_9CILI	A0A1R2CAC0_9CILI	A0A1R2CDF7_9CILI	A0A1R2B9Y7_9CILI	A0A1R2B9L0_9CILI	A0A1R2APX6_9CILI	A0A1R2BER9_9CILI	A0A1R2BY80_9CILI	A0A1R2B3Q0_9CILI	A0A1R2AXK5_9CILI	A0A1R2C840_9CILI	A0A1R2CF03_9CILI	A0A1R2B505_9CILI	A0A1R2BVM8_9CILI	A0A1R2C1T6_9CILI	A0A1R2CT42_9CILI	A0A1R2ARV3_9CILI	A0A1R2B3V8_9CILI	A0A1R2CNM2_9CILI	A0A1R2CEV8_9CILI	A0A1R2CWA4_9CILI	A0A1R2AVB3_9CILI	A0A1R2AMR8_9CILI	A0A1R2BZ12_9CILI	A0A1R2C113_9CILI
molecular_function	GO:0004843	thiol-dependent deubiquitinase	46	155	0.296774	1	1.53727e-08	1	0	A0A1R2BRM1_9CILI	A0A1R2D2F3_9CILI	A0A1R2BXK1_9CILI	A0A1R2BL86_9CILI	A0A1R2B3I6_9CILI	A0A1R2B768_9CILI	A0A1R2BND2_9CILI	A0A1R2CIX9_9CILI	A0A1R2CKN4_9CILI	A0A1R2CBK6_9CILI	A0A1R2BZ65_9CILI	A0A1R2B472_9CILI	A0A1R2BXJ2_9CILI	A0A1R2BXS0_9CILI	A0A1R2AX44_9CILI	A0A1R2BC41_9CILI	A0A1R2CQ94_9CILI	A0A1R2CK49_9CILI	A0A1R2CE03_9CILI	A0A1R2CM69_9CILI	A0A1R2CC33_9CILI	A0A1R2B3H8_9CILI	A0A1R2BHD2_9CILI	A0A1R2ARH5_9CILI	A0A1R2AP04_9CILI	A0A1R2BXV7_9CILI	A0A1R2CH27_9CILI	A0A1R2C752_9CILI	A0A1R2CCM1_9CILI	A0A1R2BSR4_9CILI	A0A1R2AT99_9CILI	A0A1R2BYY0_9CILI	A0A1R2B9C0_9CILI	A0A1R2AUM5_9CILI	A0A1R2ALK0_9CILI	A0A1R2BJX9_9CILI	A0A1R2BC36_9CILI	A0A1R2B6A4_9CILI	A0A1R2CKV5_9CILI	A0A1R2CRI8_9CILI
molecular_function	GO:0003777	microtubule motor activity	45	134	0.335821	1	2.08659e-17	1	0	A0A1R2CZB7_9CILI	A0A1R2C8T0_9CILI	A0A1R2BMI0_9CILI	A0A1R2CCE5_9CILI	A0A1R2CE76_9CILI	A0A1R2CRR2_9CILI	A0A1R2B776_9CILI	A0A1R2CA19_9CILI	A0A1R2D2M0_9CILI	A0A1R2CDF7_9CILI	A0A1R2B9L0_9CILI	A0A1R2APX6_9CILI	A0A1R2BY80_9CILI	A0A1R2AXK5_9CILI	A0A1R2C840_9CILI	A0A1R2B505_9CILI	A0A1R2C1T6_9CILI	A0A1R2CT42_9CILI	A0A1R2ARV3_9CILI	A0A1R2CEV8_9CILI	A0A1R2CWA4_9CILI	A0A1R2BZ12_9CILI	A0A1R2CP63_9CILI	A0A1R2CIN5_9CILI	A0A1R2CBG6_9CILI	A0A1R2B4F8_9CILI	A0A1R2CJD9_9CILI	A0A1R2B987_9CILI	A0A1R2BDB4_9CILI	A0A1R2CKW2_9CILI	A0A1R2BH99_9CILI	A0A1R2CML9_9CILI	A0A1R2BST1_9CILI	A0A1R2BR25_9CILI	A0A1R2BQY6_9CILI	A0A1R2B3D9_9CILI	A0A1R2C8H6_9CILI	A0A1R2C2U5_9CILI	A0A1R2CG75_9CILI	A0A1R2C322_9CILI
molecular_function	GO:0016887	ATP hydrolysis activity	42	177	0.237288	1	1.11447e-07	1	0	A0A1R2BYH2_9CILI	A0A1R2CBX1_9CILI	A0A1R2CBA3_9CILI	A0A1R2C2Q1_9CILI	A0A1R2CRK4_9CILI	A0A1R2C7N7_9CILI	A0A1R2CLA2_9CILI	A0A1R2CKA5_9CILI	A0A1R2C3C6_9CILI	A0A1R2B8E0_9CILI	A0A1R2BFH9_9CILI	A0A1R2C672_9CILI	A0A1R2CAW9_9CILI	A0A1R2AY66_9CILI	A0A1R2BYZ4_9CILI	A0A1R2CHZ6_9CILI	A0A1R2C4J9_9CILI	A0A1R2B5Q7_9CILI	A0A1R2AMY0_9CILI	A0A1R2CYI3_9CILI	A0A1R2ANR3_9CILI	A0A1R2CIW3_9CILI	A0A1R2CME1_9CILI	A0A1R2B636_9CILI	A0A1R2B9L6_9CILI	A0A1R2BHR5_9CILI	A0A1R2AY38_9CILI	A0A1R2BQN3_9CILI	A0A1R2B0C2_9CILI	A0A1R2BZZ8_9CILI	A0A1R2CIM7_9CILI	A0A1R2B913_9CILI	A0A1R2C3Q0_9CILI	A0A1R2D2U0_9CILI	A0A1R2CUZ7_9CILI	A0A1R2BPE6_9CILI	A0A1R2ATI4_9CILI	A0A1R2ATX0_9CILI	A0A1R2BJL8_9CILI	A0A1R2CQX7_9CILI
molecular_function	GO:0008569	minus-end-directed microtubule motor activity	18	28	0.642857	1	2.52086e-10	1	0	A0A1R2BYH2_9CILI	A0A1R2C7L5_9CILI	A0A1R2C818_9CILI	A0A1R2BL06_9CILI	A0A1R2BSA3_9CILI	A0A1R2B8E0_9CILI	A0A1R2AV89_9CILI	A0A1R2BKP3_9CILI	A0A1R2CHZ6_9CILI	A0A1R2CU17_9CILI	A0A1R2CL77_9CILI	A0A1R2CTT3_9CILI	A0A1R2C3G5_9CILI	A0A1R2C3Q0_9CILI	A0A1R2BHI1_9CILI	A0A1R2C1G4_9CILI	A0A1R2CUZ7_9CILI	A0A1R2BC19_9CILI
molecular_function	GO:0003774	cytoskeletal motor activity	16	56	0.285714	1	2.51105e-19	1	0	A0A1R2BS81_9CILI	A0A1R2BSE9_9CILI	A0A1R2AW71_9CILI	A0A1R2D0V6_9CILI	A0A1R2CAC0_9CILI	A0A1R2ASG8_9CILI	A0A1R2CF03_9CILI	A0A1R2B3V8_9CILI	A0A1R2CNM2_9CILI	A0A1R2AVB3_9CILI	A0A1R2BAI9_9CILI	A0A1R2D585_9CILI	A0A1R2B1W0_9CILI	A0A1R2CY39_9CILI	A0A1R2CHA5_9CILI	A0A1R2ATK7_9CILI
molecular_function	GO:0016787	hydrolase activity	12	131	0.0916031	1	9.25704e-08	1	0	A0A1R2CAF9_9CILI	A0A1R2B334_9CILI	A0A1R2CXU4_9CILI	A0A1R2CXG5_9CILI	A0A1R2C0D4_9CILI	A0A1R2BSQ6_9CILI	A0A1R2C385_9CILI	A0A1R2BT37_9CILI	A0A1R2CB44_9CILI	A0A1R2BEL3_9CILI	A0A1R2BWP6_9CILI	A0A1R2BKG5_9CILI
molecular_function	GO:0004386	helicase activity	10	19	0.526316	1	7.32025e-07	1	0	A0A1R2C0V4_9CILI	A0A1R2CXU4_9CILI	A0A1R2CIN3_9CILI	A0A1R2C0D4_9CILI	A0A1R2BKL6_9CILI	A0A1R2B4E2_9CILI	A0A1R2AT14_9CILI	A0A1R2BWP6_9CILI	A0A1R2CHM5_9CILI	A0A1R2BKG5_9CILI
molecular_function	GO:0061631	ubiquitin conjugating enzyme activity	7	7	1	1	5.29349e-07	1	0	A0A1R2AMJ1_9CILI	A0A1R2BBP7_9CILI	A0A1R2ARM2_9CILI	A0A1R2AV28_9CILI	A0A1R2BGT3_9CILI	A0A1R2CUQ4_9CILI	A0A1R2CFR8_9CILI
molecular_function	GO:0008234	cysteine-type peptidase activity	7	69	0.101449	1	3.259e-07	1	0	A0A1R2BCA3_9CILI	A0A1R2CCR1_9CILI	A0A1R2D0R8_9CILI	A0A1R2BTI5_9CILI	A0A1R2BP95_9CILI	A0A1R2BH46_9CILI	A0A1R2B9M1_9CILI
molecular_function	GO:0015631	tubulin binding	1	7	0.142857	1	3.63126e-17	1	0	A0A1R2B8L1_9CILI
molecular_function	GO:0008233	peptidase activity	0	10	0	0.999999	2.56834e-06	1	0
molecular_function	GO:0008094	ATP-dependent activity, acting on DNA	0	5	0	0.999999	1.56641e-06	1	0
molecular_function	GO:0003678	DNA helicase activity	10	20	0.5	0.999998	1.25707e-05	1	0.001	A0A1R2D280_9CILI	A0A1R2BFH9_9CILI	A0A1R2C4J9_9CILI	A0A1R2B5Q7_9CILI	A0A1R2B8V1_9CILI	A0A1R2ANR3_9CILI	A0A1R2CIM7_9CILI	A0A1R2B913_9CILI	A0A1R2D2U0_9CILI	A0A1R2BPE6_9CILI
molecular_function	GO:0004692	cGMP-dependent protein kinase activity	21	66	0.318182	0.999989	4.00109e-05	1	0.003	A0A1R2AYM2_9CILI	A0A1R2CQR0_9CILI	A0A1R2CA92_9CILI	A0A1R2BH94_9CILI	A0A1R2BYY9_9CILI	A0A1R2CTY6_9CILI	A0A1R2CEG8_9CILI	A0A1R2BT48_9CILI	A0A1R2CLD7_9CILI	A0A1R2BF42_9CILI	A0A1R2B3B4_9CILI	A0A1R2AYZ2_9CILI	A0A1R2CFQ5_9CILI	A0A1R2CUY1_9CILI	A0A1R2AXJ9_9CILI	A0A1R2D1N3_9CILI	A0A1R2CTL0_9CILI	A0A1R2BP47_9CILI	A0A1R2BPL1_9CILI	A0A1R2CWB8_9CILI	A0A1R2CWT3_9CILI
molecular_function	GO:0003690	double-stranded DNA binding	1	4	0.25	0.999996	3.31629e-05	1	0.003	A0A1R2D034_9CILI
molecular_function	GO:0016818	hydrolase activity, acting on acid anhydrides, in phosphorus-containing anhydrides	2	2	1	0.999964	5.66867e-05	1	0.005	A0A1R2D280_9CILI	A0A1R2B8V1_9CILI
molecular_function	GO:0016817	hydrolase activity, acting on acid anhydrides	0	1	0	0.999961	6.06169e-05	1	0.008
molecular_function	GO:0008381	mechanosensitive ion channel activity	6	8	0.75	0.999996	9.30426e-05	1	0.016	A0A1R2BZX2_9CILI	A0A1R2CIH7_9CILI	A0A1R2BWN0_9CILI	A0A1R2C5H2_9CILI	A0A1R2B3V1_9CILI	A0A1R2CWL8_9CILI
molecular_function	GO:0004115	3',5'-cyclic-AMP phosphodiesterase activity	6	8	0.75	0.999996	9.30426e-05	1	0.016	A0A1R2AN94_9CILI	A0A1R2CBC1_9CILI	A0A1R2CGT9_9CILI	A0A1R2CXK5_9CILI	A0A1R2ASJ9_9CILI	A0A1R2CK09_9CILI
molecular_function	GO:0010997	anaphase-promoting complex binding	8	14	0.571429	0.999991	9.86485e-05	1	0.018	A0A1R2B2B9_9CILI	A0A1R2B8Y0_9CILI	A0A1R2D2K2_9CILI	A0A1R2BKM4_9CILI	A0A1R2CA05_9CILI	A0A1R2BSW3_9CILI	A0A1R2CNL2_9CILI	A0A1R2C5X9_9CILI
molecular_function	GO:0097027	ubiquitin-protein transferase activator activity	8	14	0.571429	0.999991	9.86485e-05	1	0.018	A0A1R2B2B9_9CILI	A0A1R2B8Y0_9CILI	A0A1R2D2K2_9CILI	A0A1R2BKM4_9CILI	A0A1R2CA05_9CILI	A0A1R2BSW3_9CILI	A0A1R2CNL2_9CILI	A0A1R2C5X9_9CILI
molecular_function	GO:0097367	carbohydrate derivative binding	1	5	0.2	0.999807	0.000243336	1	0.043	A0A1R2BQ99_9CILI
molecular_function	GO:0030553	cGMP binding	18	59	0.305085	0.999923	0.000254076	1	0.049	A0A1R2CQR0_9CILI	A0A1R2CA92_9CILI	A0A1R2BH94_9CILI	A0A1R2CEG8_9CILI	A0A1R2BT48_9CILI	A0A1R2BXK5_9CILI	A0A1R2CJP1_9CILI	A0A1R2BF42_9CILI	A0A1R2B3B4_9CILI	A0A1R2AYZ2_9CILI	A0A1R2CFQ5_9CILI	A0A1R2CUY1_9CILI	A0A1R2AXJ9_9CILI	A0A1R2D1N3_9CILI	A0A1R2CTL0_9CILI	A0A1R2BP47_9CILI	A0A1R2BPL1_9CILI	A0A1R2CWB8_9CILI
molecular_function	GO:0019905	syntaxin binding	4	4	1	1	0.000260167	1	0.063	A0A1R2CUR3_9CILI	A0A1R2APF5_9CILI	A0A1R2CZ95_9CILI	A0A1R2C703_9CILI
molecular_function	GO:0008047	enzyme activator activity	1	4	0.25	0.999752	0.00056298	1	0.109	A0A1R2AP23_9CILI
molecular_function	GO:0000166	nucleotide binding	8	40	0.2	0.999389	0.000755649	1	0.126	A0A1R2CAF9_9CILI	A0A1R2BTR6_9CILI	A0A1R2CGB2_9CILI	A0A1R2CTP0_9CILI	A0A1R2BKY6_9CILI	A0A1R2AWB4_9CILI	A0A1R2BEL3_9CILI	A0A1R2BFW9_9CILI
molecular_function	GO:0004842	ubiquitin-protein transferase activity	28	159	0.176101	0.999597	0.000782921	1	0.13	A0A1R2ALJ4_9CILI	A0A1R2CEB3_9CILI	A0A1R2CPS7_9CILI	A0A1R2CNN3_9CILI	A0A1R2BWQ4_9CILI	A0A1R2CAW9_9CILI	A0A1R2BRN5_9CILI	A0A1R2BVX4_9CILI	A0A1R2BE39_9CILI	A0A1R2CS25_9CILI	A0A1R2AQ01_9CILI	A0A1R2ARM1_9CILI	A0A1R2BH11_9CILI	A0A1R2BL05_9CILI	A0A1R2BRH3_9CILI	A0A1R2CRE8_9CILI	A0A1R2BMN0_9CILI	A0A1R2CGV1_9CILI	A0A1R2AU75_9CILI	A0A1R2BQB3_9CILI	A0A1R2C8F0_9CILI	A0A1R2API8_9CILI	A0A1R2CER7_9CILI	A0A1R2BZR9_9CILI	A0A1R2ASQ1_9CILI	A0A1R2BNA5_9CILI	A0A1R2BVU6_9CILI	A0A1R2CWN7_9CILI
molecular_function	GO:0044877	protein-containing complex binding	4	8	0.5	0.999698	0.000990096	1	0.162	A0A1R2BAA0_9CILI	A0A1R2B5V5_9CILI	A0A1R2BK92_9CILI	A0A1R2AQ71_9CILI
molecular_function	GO:0043130	ubiquitin binding	10	27	0.37037	0.99975	0.00115823	1	0.187	A0A1R2CBS6_9CILI	A0A1R2BSS4_9CILI	A0A1R2BAB3_9CILI	A0A1R2BHL7_9CILI	A0A1R2B716_9CILI	A0A1R2AZZ0_9CILI	A0A1R2D2Y2_9CILI	A0A1R2AQF5_9CILI	A0A1R2BXH4_9CILI	A0A1R2BGP4_9CILI
molecular_function	GO:0016798	hydrolase activity, acting on glycosyl bonds	2	4	0.5	0.999599	0.00117836	1	0.215	A0A1R2BYW9_9CILI	A0A1R2AQL5_9CILI
molecular_function	GO:0106310	protein serine kinase activity	51	264	0.193182	0.999246	0.00132239	1	0.238	A0A1R2AYM2_9CILI	A0A1R2AXZ1_9CILI	A0A1R2CQR0_9CILI	A0A1R2BG76_9CILI	A0A1R2C2I8_9CILI	A0A1R2CA92_9CILI	A0A1R2B9M5_9CILI	A0A1R2BC93_9CILI	A0A1R2BH94_9CILI	A0A1R2BYY9_9CILI	A0A1R2BBH3_9CILI	A0A1R2BCI3_9CILI	A0A1R2CTY6_9CILI	A0A1R2AUG9_9CILI	A0A1R2CEG8_9CILI	A0A1R2BMR9_9CILI	A0A1R2BT48_9CILI	A0A1R2BN03_9CILI	A0A1R2CLD7_9CILI	A0A1R2BAA0_9CILI	A0A1R2CAF6_9CILI	A0A1R2BCH4_9CILI	A0A1R2CNS4_9CILI	A0A1R2BYG1_9CILI	A0A1R2D1U1_9CILI	A0A1R2B572_9CILI	A0A1R2BF42_9CILI	A0A1R2B3B4_9CILI	A0A1R2AYZ2_9CILI	A0A1R2CFQ5_9CILI	A0A1R2CUY1_9CILI	A0A1R2ANJ1_9CILI	A0A1R2BCG9_9CILI	A0A1R2CZ69_9CILI	A0A1R2AXJ9_9CILI	A0A1R2BMT0_9CILI	A0A1R2CSW7_9CILI	A0A1R2D1N3_9CILI	A0A1R2BK92_9CILI	A0A1R2CI50_9CILI
molecular_function	GO:0004965	G protein-coupled GABA receptor activity	5	8	0.625	0.999907	0.00132331	1	0.25	A0A1R2C364_9CILI	A0A1R2BXL1_9CILI	A0A1R2CLX5_9CILI	A0A1R2CY78_9CILI	A0A1R2B6H4_9CILI
molecular_function	GO:0031593	polyubiquitin modification-dependent protein binding	5	8	0.625	0.999907	0.00132331	1	0.25	A0A1R2CBS6_9CILI	A0A1R2BSS4_9CILI	A0A1R2BAB3_9CILI	A0A1R2BHL7_9CILI	A0A1R2AQF5_9CILI
molecular_function	GO:0008081	phosphoric diester hydrolase activity	1	8	0.125	0.99924	0.0016944	1	0.288	A0A1R2BUR3_9CILI
molecular_function	GO:0019787	ubiquitin-like protein transferase activity	0	4	0	0.998947	0.00193821	1	0.311
molecular_function	GO:0008113	peptide-methionine (S)-S-oxide reductase activity	3	3	1	1	0.0020505	1	0.398	A0A1R2CDI9_9CILI	A0A1R2BM98_9CILI	A0A1R2C2H4_9CILI
molecular_function	GO:0019799	tubulin N-acetyltransferase activity	3	3	1	1	0.0020505	1	0.398	A0A1R2CRA2_9CILI	A0A1R2BMB3_9CILI	A0A1R2C6K0_9CILI
molecular_function	GO:0004114	3',5'-cyclic-nucleotide phosphodiesterase activity	15	78	0.192308	0.999133	0.00211066	1	0.399	A0A1R2CJ15_9CILI	A0A1R2B7C2_9CILI	A0A1R2AZH4_9CILI	A0A1R2BR50_9CILI	A0A1R2B9P5_9CILI	A0A1R2BLU6_9CILI	A0A1R2CLY8_9CILI	A0A1R2CJS9_9CILI	A0A1R2BZU3_9CILI	A0A1R2CDI5_9CILI	A0A1R2BWW9_9CILI	A0A1R2ALQ0_9CILI	A0A1R2ATU2_9CILI	A0A1R2CML2_9CILI	A0A1R2ARR0_9CILI
molecular_function	GO:0016881	acid-amino acid ligase activity	30	134	0.223881	0.998885	0.00228108	1	0.417	A0A1R2B170_9CILI	A0A1R2BJL9_9CILI	A0A1R2CUH9_9CILI	A0A1R2CUG5_9CILI	A0A1R2CP25_9CILI	A0A1R2BI72_9CILI	A0A1R2BD65_9CILI	A0A1R2AR02_9CILI	A0A1R2CC61_9CILI	A0A1R2CT17_9CILI	A0A1R2BSH1_9CILI	A0A1R2BU47_9CILI	A0A1R2B1L9_9CILI	A0A1R2C8D1_9CILI	A0A1R2BUX9_9CILI	A0A1R2AS92_9CILI	A0A1R2BVG1_9CILI	A0A1R2B871_9CILI	A0A1R2CEH8_9CILI	A0A1R2BKL8_9CILI	A0A1R2CES6_9CILI	A0A1R2BQA3_9CILI	A0A1R2CAL4_9CILI	A0A1R2B6M8_9CILI	A0A1R2C0P8_9CILI	A0A1R2B3K0_9CILI	A0A1R2CPF1_9CILI	A0A1R2BMN3_9CILI	A0A1R2BEH4_9CILI	A0A1R2B1F6_9CILI
molecular_function	GO:0004553	hydrolase activity, hydrolyzing O-glycosyl compounds	7	30	0.233333	0.99921	0.00233076	1	0.42	A0A1R2CYT5_9CILI	A0A1R2BBU7_9CILI	A0A1R2BTE9_9CILI	A0A1R2ATG1_9CILI	A0A1R2BP03_9CILI	A0A1R2AUU3_9CILI	A0A1R2BNN2_9CILI
molecular_function	GO:0031267	small GTPase binding	13	45	0.288889	0.999027	0.00306746	1	0.48	A0A1R2ARD0_9CILI	A0A1R2BAV5_9CILI	A0A1R2B2S4_9CILI	A0A1R2CV23_9CILI	A0A1R2C821_9CILI	A0A1R2BJ95_9CILI	A0A1R2BWU5_9CILI	A0A1R2CUG0_9CILI	A0A1R2BGY5_9CILI	A0A1R2C7M6_9CILI	A0A1R2BA98_9CILI	A0A1R2BXV8_9CILI	A0A1R2C9M5_9CILI
molecular_function	GO:0000978	RNA polymerase II cis-regulatory region sequence-specific DNA binding	4	6	0.666667	0.999823	0.00315258	1	0.511	A0A1R2B7I0_9CILI	A0A1R2CA09_9CILI	A0A1R2AZX3_9CILI	A0A1R2BKP0_9CILI
molecular_function	GO:0030234	enzyme regulator activity	1	9	0.111111	0.997719	0.0044863	1	0.596	A0A1R2B2E2_9CILI
molecular_function	GO:0046872	metal ion binding	185	1176	0.157313	0.995995	0.00486335	1	0.627	A0A1R2AYM2_9CILI	A0A1R2AYD4_9CILI	A0A1R2CT95_9CILI	A0A1R2CLK5_9CILI	A0A1R2B6W3_9CILI	A0A1R2CQR0_9CILI	A0A1R2BXK1_9CILI	A0A1R2CPS7_9CILI	A0A1R2B1M5_9CILI	A0A1R2BXT8_9CILI	A0A1R2CPW7_9CILI	A0A1R2CA92_9CILI	A0A1R2BTQ8_9CILI	A0A1R2BAK9_9CILI	A0A1R2B334_9CILI	A0A1R2C6D3_9CILI	A0A1R2AM21_9CILI	A0A1R2CR57_9CILI	A0A1R2CXG5_9CILI	A0A1R2C4F5_9CILI	A0A1R2BKM8_9CILI	A0A1R2AN94_9CILI	A0A1R2BH94_9CILI	A0A1R2BYY9_9CILI	A0A1R2BR00_9CILI	A0A1R2ANB5_9CILI	A0A1R2CUD6_9CILI	A0A1R2BBJ5_9CILI	A0A1R2CEG8_9CILI	A0A1R2C3B6_9CILI	A0A1R2CN61_9CILI	A0A1R2BSQ5_9CILI	A0A1R2C5D0_9CILI	A0A1R2BTI4_9CILI	A0A1R2CJ15_9CILI	A0A1R2C6H9_9CILI	A0A1R2BVY3_9CILI	A0A1R2B6N6_9CILI	A0A1R2BJZ4_9CILI	A0A1R2AQX6_9CILI
molecular_function	GO:0043169	cation binding	0	2	0	0.994959	0.00609143	1	0.691
molecular_function	GO:0004185	serine-type carboxypeptidase activity	13	32	0.40625	0.997669	0.0063235	1	0.704	A0A1R2BCL2_9CILI	A0A1R2CW98_9CILI	A0A1R2AUY6_9CILI	A0A1R2CHU2_9CILI	A0A1R2D1F6_9CILI	A0A1R2BCX6_9CILI	A0A1R2BQ71_9CILI	A0A1R2BCN1_9CILI	A0A1R2AWG9_9CILI	A0A1R2C2H0_9CILI	A0A1R2AV61_9CILI	A0A1R2B2K2_9CILI	A0A1R2BQU4_9CILI
molecular_function	GO:0017056	structural constituent of nuclear pore	5	11	0.454545	0.998909	0.00784911	1	0.839	A0A1R2BW19_9CILI	A0A1R2CAN6_9CILI	A0A1R2D4H3_9CILI	A0A1R2AS84_9CILI	A0A1R2BAB8_9CILI
molecular_function	GO:0070679	inositol 1,4,5 trisphosphate binding	5	11	0.454545	0.998909	0.00784911	1	0.839	A0A1R2C7A9_9CILI	A0A1R2B1Z5_9CILI	A0A1R2BKY3_9CILI	A0A1R2BX09_9CILI	A0A1R2B5R6_9CILI
molecular_function	GO:0005220	inositol 1,4,5-trisphosphate-sensitive calcium-release channel activity	5	11	0.454545	0.998909	0.00784911	1	0.839	A0A1R2C7A9_9CILI	A0A1R2B1Z5_9CILI	A0A1R2BKY3_9CILI	A0A1R2BX09_9CILI	A0A1R2B5R6_9CILI
molecular_function	GO:0005049	nuclear export signal receptor activity	4	8	0.5	0.998677	0.0119103	1	0.911	A0A1R2AW25_9CILI	A0A1R2C821_9CILI	A0A1R2CH80_9CILI	A0A1R2BUH7_9CILI
molecular_function	GO:0004559	alpha-mannosidase activity	4	6	0.666667	0.998677	0.0119103	1	0.911	A0A1R2BDK6_9CILI	A0A1R2CKY0_9CILI	A0A1R2C9R3_9CILI	A0A1R2BVB6_9CILI
molecular_function	GO:0034511	U3 snoRNA binding	5	12	0.416667	0.998053	0.0120645	1	0.916	A0A1R2ARU3_9CILI	A0A1R2CPV6_9CILI	A0A1R2BJU8_9CILI	A0A1R2CGE5_9CILI	A0A1R2BE30_9CILI
molecular_function	GO:0005262	calcium channel activity	2	14	0.142857	0.995115	0.0154711	1	0.948	A0A1R2ANJ3_9CILI	A0A1R2BX04_9CILI
molecular_function	GO:0004729	oxygen-dependent protoporphyrinogen oxidase activity	2	2	1	1	0.0161505	1	0.99	A0A1R2C847_9CILI	A0A1R2AQB8_9CILI
molecular_function	GO:0003688	DNA replication origin binding	2	2	1	1	0.0161505	1	0.99	A0A1R2B913_9CILI	A0A1R2BPE6_9CILI
molecular_function	GO:0005053	peroxisome matrix targeting signal-2 binding	2	2	1	1	0.0161505	1	0.99	A0A1R2BMJ4_9CILI	A0A1R2AV84_9CILI
molecular_function	GO:0015276	ligand-gated ion channel activity	0	2	0	0.99677	0.0175859	1	0.995
molecular_function	GO:0004930	G protein-coupled receptor activity	0	5	0	0.99677	0.0175859	1	0.995
molecular_function	GO:0004674	protein serine/threonine kinase activity	139	1149	0.120975	0.577838	0.457655	1	1	A0A1R2CDQ1_9CILI	A0A1R2AUF8_9CILI	A0A1R2ANB3_9CILI	A0A1R2AXZ1_9CILI	A0A1R2BQR7_9CILI	A0A1R2BG76_9CILI	A0A1R2B8L9_9CILI	A0A1R2BX13_9CILI	A0A1R2BYJ7_9CILI	A0A1R2B181_9CILI	A0A1R2C2I8_9CILI	A0A1R2AVS2_9CILI	A0A1R2BP49_9CILI	A0A1R2B9M5_9CILI	A0A1R2B7L2_9CILI	A0A1R2BC93_9CILI	A0A1R2AU41_9CILI	A0A1R2CHG2_9CILI	A0A1R2CBT9_9CILI	A0A1R2AXR9_9CILI	A0A1R2BBH3_9CILI	A0A1R2B9N7_9CILI	A0A1R2D3Y2_9CILI	A0A1R2AQK6_9CILI	A0A1R2BCI3_9CILI	A0A1R2AUG9_9CILI	A0A1R2CTS6_9CILI	A0A1R2BIJ0_9CILI	A0A1R2BMR9_9CILI	A0A1R2CU78_9CILI	A0A1R2CNT3_9CILI	A0A1R2CUR7_9CILI	A0A1R2AYI2_9CILI	A0A1R2B9Y7_9CILI	A0A1R2BWM4_9CILI	A0A1R2CDJ7_9CILI	A0A1R2B767_9CILI	A0A1R2CL74_9CILI	A0A1R2CMV7_9CILI	A0A1R2CL27_9CILI
molecular_function	GO:0005509	calcium ion binding	98	806	0.121588	0.334896	0.704601	1	1	A0A1R2CDQ1_9CILI	A0A1R2AYS4_9CILI	A0A1R2CPF6_9CILI	A0A1R2AXZ1_9CILI	A0A1R2CUZ4_9CILI	A0A1R2BX13_9CILI	A0A1R2B181_9CILI	A0A1R2BIL2_9CILI	A0A1R2CI49_9CILI	A0A1R2CAC1_9CILI	A0A1R2AQ04_9CILI	A0A1R2BMF6_9CILI	A0A1R2BN29_9CILI	A0A1R2CBJ1_9CILI	A0A1R2ARJ4_9CILI	A0A1R2AQK6_9CILI	A0A1R2CTS6_9CILI	A0A1R2BUB5_9CILI	A0A1R2CHK9_9CILI	A0A1R2CL74_9CILI	A0A1R2BR98_9CILI	A0A1R2C983_9CILI	A0A1R2BZ65_9CILI	A0A1R2B5P4_9CILI	A0A1R2BTT3_9CILI	A0A1R2CL27_9CILI	A0A1R2BTI2_9CILI	A0A1R2BTD4_9CILI	A0A1R2CBP7_9CILI	A0A1R2CQ59_9CILI	A0A1R2CXD3_9CILI	A0A1R2CEY5_9CILI	A0A1R2CUS3_9CILI	A0A1R2B0S3_9CILI	A0A1R2CSN8_9CILI	A0A1R2B0B3_9CILI	A0A1R2BEV7_9CILI	A0A1R2CQ63_9CILI	A0A1R2AS41_9CILI	A0A1R2CJG0_9CILI
molecular_function	GO:0008270	zinc ion binding	75	493	0.15213	0.959558	0.0532947	1	1	A0A1R2CFZ6_9CILI	A0A1R2CVL9_9CILI	A0A1R2C0V4_9CILI	A0A1R2BZ68_9CILI	A0A1R2CDC9_9CILI	A0A1R2CSG5_9CILI	A0A1R2C8Q2_9CILI	A0A1R2CR20_9CILI	A0A1R2CBN7_9CILI	A0A1R2CCY0_9CILI	A0A1R2BDR3_9CILI	A0A1R2AUD4_9CILI	A0A1R2BVP1_9CILI	A0A1R2AMF2_9CILI	A0A1R2CDF4_9CILI	A0A1R2CM15_9CILI	A0A1R2BUM5_9CILI	A0A1R2BXF1_9CILI	A0A1R2D0H5_9CILI	A0A1R2BWZ5_9CILI	A0A1R2BJS9_9CILI	A0A1R2C2K0_9CILI	A0A1R2C2M9_9CILI	A0A1R2C2N1_9CILI	A0A1R2C4B6_9CILI	A0A1R2B0J7_9CILI	A0A1R2CXL4_9CILI	A0A1R2AZ66_9CILI	A0A1R2AQZ4_9CILI	A0A1R2CDU3_9CILI	A0A1R2C070_9CILI	A0A1R2CVP3_9CILI	A0A1R2BPX5_9CILI	A0A1R2C212_9CILI	A0A1R2BBV5_9CILI	A0A1R2BXF6_9CILI	A0A1R2ASE4_9CILI	A0A1R2BQN9_9CILI	A0A1R2D4V1_9CILI	A0A1R2BZW7_9CILI
molecular_function	GO:0004672	protein kinase activity	61	514	0.118677	0.429973	0.600254	1	1	A0A1R2ANH2_9CILI	A0A1R2BPW6_9CILI	A0A1R2D174_9CILI	A0A1R2AWY2_9CILI	A0A1R2CY28_9CILI	A0A1R2BXE1_9CILI	A0A1R2B650_9CILI	A0A1R2CGH3_9CILI	A0A1R2CAC1_9CILI	A0A1R2BMF6_9CILI	A0A1R2BKM8_9CILI	A0A1R2BR98_9CILI	A0A1R2C983_9CILI	A0A1R2AQM3_9CILI	A0A1R2CYJ1_9CILI	A0A1R2CXD3_9CILI	A0A1R2CQ63_9CILI	A0A1R2BQS3_9CILI	A0A1R2AY29_9CILI	A0A1R2C4S6_9CILI	A0A1R2AQI5_9CILI	A0A1R2AZ46_9CILI	A0A1R2AUZ5_9CILI	A0A1R2CF30_9CILI	A0A1R2CTT4_9CILI	A0A1R2B6A2_9CILI	A0A1R2B2E6_9CILI	A0A1R2CJP1_9CILI	A0A1R2CBM7_9CILI	A0A1R2BU65_9CILI	A0A1R2BM08_9CILI	A0A1R2CFQ8_9CILI	A0A1R2CSD1_9CILI	A0A1R2CIJ0_9CILI	A0A1R2ARS3_9CILI	A0A1R2AVQ1_9CILI	A0A1R2BTM3_9CILI	A0A1R2CBU9_9CILI	A0A1R2B456_9CILI	A0A1R2B3F5_9CILI
molecular_function	GO:0003676	nucleic acid binding	59	308	0.191558	0.971507	0.0349107	1	1	A0A1R2CNC4_9CILI	A0A1R2CLE8_9CILI	A0A1R2AQC0_9CILI	A0A1R2C0V4_9CILI	A0A1R2BDZ1_9CILI	A0A1R2BRB9_9CILI	A0A1R2CXU4_9CILI	A0A1R2BA35_9CILI	A0A1R2AQD7_9CILI	A0A1R2C8Q2_9CILI	A0A1R2CBT9_9CILI	A0A1R2B9N7_9CILI	A0A1R2CQ50_9CILI	A0A1R2BWT5_9CILI	A0A060BG40_9CILI	A0A060BK59_9CILI	A0A1R2CIN3_9CILI	A0A060BK64_9CILI	A0A060BQY7_9CILI	A0A060BK66_9CILI	A0A1R2CTC6_9CILI	A0A1R2C0D4_9CILI	A0A1R2C9Z2_9CILI	A0A1R2CHS2_9CILI	A0A1R2D2U5_9CILI	A0A1R2BJS9_9CILI	A0A1R2C5U0_9CILI	A0A1R2CNR3_9CILI	A0A1R2CYI3_9CILI	A0A1R2BSQ6_9CILI	A0A1R2ANR3_9CILI	A0A1R2CLA4_9CILI	A0A1R2AKR0_9CILI	A0A1R2B2Q7_9CILI	A0A1R2CK19_9CILI	A0A1R2BHR5_9CILI	A0A1R2C070_9CILI	A0A1R2B4E5_9CILI	A0A1R2CY69_9CILI	A0A1R2AVP0_9CILI
molecular_function	GO:0004712	protein serine/threonine/tyrosine kinase activity	53	332	0.159639	0.967586	0.045585	1	1	A0A1R2AYM2_9CILI	A0A1R2AXZ1_9CILI	A0A1R2CQR0_9CILI	A0A1R2BG76_9CILI	A0A1R2C2I8_9CILI	A0A1R2CA92_9CILI	A0A1R2B9M5_9CILI	A0A1R2BC93_9CILI	A0A1R2BH94_9CILI	A0A1R2BYY9_9CILI	A0A1R2BBH3_9CILI	A0A1R2BCI3_9CILI	A0A1R2CTY6_9CILI	A0A1R2AUG9_9CILI	A0A1R2CEG8_9CILI	A0A1R2BMR9_9CILI	A0A1R2B767_9CILI	A0A1R2BT48_9CILI	A0A1R2BN03_9CILI	A0A1R2CLD7_9CILI	A0A1R2BAA0_9CILI	A0A1R2CAF6_9CILI	A0A1R2BCH4_9CILI	A0A1R2CNS4_9CILI	A0A1R2BYG1_9CILI	A0A1R2D1U1_9CILI	A0A1R2B572_9CILI	A0A1R2BF42_9CILI	A0A1R2B3B4_9CILI	A0A1R2AYZ2_9CILI	A0A1R2CFQ5_9CILI	A0A1R2CUY1_9CILI	A0A1R2ANJ1_9CILI	A0A1R2BCG9_9CILI	A0A1R2CZ69_9CILI	A0A1R2AXJ9_9CILI	A0A1R2BMT0_9CILI	A0A1R2D175_9CILI	A0A1R2CSW7_9CILI	A0A1R2D1N3_9CILI
molecular_function	GO:0005525	GTP binding	45	530	0.0849057	0.00110265	0.999337	0.055	1	A0A1R2BZD2_9CILI	A0A1R2AYS1_9CILI	A0A1R2BVT6_9CILI	A0A1R2BKJ3_9CILI	A0A1R2C2A7_9CILI	A0A1R2D1D7_9CILI	A0A1R2ATU6_9CILI	A0A1R2BA23_9CILI	A0A1R2CQM3_9CILI	A0A1R2C5X3_9CILI	A0A1R2CTE5_9CILI	A0A1R2ASJ3_9CILI	A0A1R2C324_9CILI	A0A1R2CFI6_9CILI	A0A1R2C8D3_9CILI	A0A1R2CJF9_9CILI	A0A1R2CJM2_9CILI	A0A1R2BI00_9CILI	A0A1R2BF10_9CILI	A0A1R2AQK7_9CILI	A0A1R2BJU5_9CILI	A0A1R2B0G6_9CILI	A0A1R2AUP7_9CILI	A0A1R2B9Y4_9CILI	A0A1R2D4Z3_9CILI	A0A1R2ATG2_9CILI	A0A1R2BMC2_9CILI	A0A1R2CSH4_9CILI	A0A1R2B0D4_9CILI	A0A1R2CWR5_9CILI	A0A1R2BGA4_9CILI	A0A1R2B2M2_9CILI	A0A1R2BAC8_9CILI	A0A1R2BMP2_9CILI	A0A1R2CA80_9CILI	A0A1R2CBU1_9CILI	A0A1R2BQS5_9CILI	A0A1R2AQ50_9CILI	A0A1R2BIM5_9CILI	A0A1R2D006_9CILI
molecular_function	GO:0003723	RNA binding	41	338	0.121302	0.175769	0.858332	1	1	A0A1R2CDQ6_9CILI	A0A1R2BZ68_9CILI	A0A1R2C2R4_9CILI	A0A1R2AN27_9CILI	A0A1R2CBN7_9CILI	A0A1R2BNL7_9CILI	A0A1R2B374_9CILI	A0A1R2BUJ6_9CILI	A0A1R2CFX7_9CILI	A0A1R2BHK6_9CILI	A0A1R2AWD0_9CILI	A0A1R2D0G1_9CILI	A0A1R2BLF7_9CILI	A0A1R2CCH7_9CILI	A0A1R2BD39_9CILI	A0A1R2BM54_9CILI	A0A1R2BPX9_9CILI	A0A1R2CHD9_9CILI	A0A1R2D1J3_9CILI	A0A1R2C212_9CILI	A0A1R2BG50_9CILI	A0A1R2D4V1_9CILI	A0A1R2BL14_9CILI	A0A1R2B0F9_9CILI	A0A1R2ASZ2_9CILI	A0A1R2C1Z5_9CILI	A0A1R2B4B9_9CILI	A0A1R2CCC9_9CILI	A0A1R2CW15_9CILI	A0A1R2C041_9CILI	A0A1R2BK41_9CILI	A0A1R2BRR1_9CILI	A0A1R2CC06_9CILI	A0A1R2AT07_9CILI	A0A1R2CJD0_9CILI	A0A1R2B2I4_9CILI	A0A1R2CX98_9CILI	A0A1R2CGD0_9CILI	A0A1R2AP00_9CILI	A0A1R2C1F5_9CILI
molecular_function	GO:0003924	GTPase activity	38	437	0.0869565	0.00459832	0.997174	0.233	1	A0A1R2BZD2_9CILI	A0A1R2AYS1_9CILI	A0A1R2BVT6_9CILI	A0A1R2BKJ3_9CILI	A0A1R2D1D7_9CILI	A0A1R2ATU6_9CILI	A0A1R2BA23_9CILI	A0A1R2CQM3_9CILI	A0A1R2C5X3_9CILI	A0A1R2CTE5_9CILI	A0A1R2ASJ3_9CILI	A0A1R2C324_9CILI	A0A1R2CFI6_9CILI	A0A1R2C8D3_9CILI	A0A1R2CJF9_9CILI	A0A1R2BI00_9CILI	A0A1R2BF10_9CILI	A0A1R2B0G6_9CILI	A0A1R2AUP7_9CILI	A0A1R2B9Y4_9CILI	A0A1R2ATG2_9CILI	A0A1R2BMC2_9CILI	A0A1R2CSH4_9CILI	A0A1R2B0D4_9CILI	A0A1R2CWR5_9CILI	A0A1R2BGA4_9CILI	A0A1R2B2M2_9CILI	A0A1R2BAC8_9CILI	A0A1R2BMP2_9CILI	A0A1R2CBU1_9CILI	A0A1R2BQS5_9CILI	A0A1R2AQ50_9CILI	A0A1R2BIM5_9CILI	A0A1R2D006_9CILI	A0A1R2BN37_9CILI	A0A1R2BST8_9CILI	A0A1R2BHN1_9CILI	A0A1R2BW35_9CILI
molecular_function	GO:0003677	DNA binding	32	276	0.115942	0.905932	0.123074	1	1	A0A1R2CFR5_9CILI	A0A1R2C1H2_9CILI	A0A1R2CLA2_9CILI	A0A1R2D280_9CILI	A0A1R2BPB4_9CILI	A0A1R2CCY0_9CILI	A0A1R2BTI4_9CILI	A0A1R2BFH9_9CILI	A0A1R2CDF4_9CILI	A0A1R2B8B8_9CILI	A0A1R2C4J9_9CILI	A0A1R2B5Q7_9CILI	A0A1R2B8V1_9CILI	A0A1R2CUN5_9CILI	A0A1R2B335_9CILI	A0A1R2BYW9_9CILI	A0A1R2CT56_9CILI	A0A1R2BSF0_9CILI	A0A1R2CSQ7_9CILI	A0A1R2CTE6_9CILI	A0A1R2BZZ8_9CILI	A0A1R2BP38_9CILI	A0A1R2CL61_9CILI	A0A1R2CIM7_9CILI	A0A1R2D2U0_9CILI	A0A1R2CZ69_9CILI	A0A1R2BA16_9CILI	A0A1R2B2M9_9CILI	A0A1R2B5E4_9CILI	A0A1R2ANL6_9CILI	A0A1R2AMF9_9CILI	A0A1R2ATT0_9CILI
molecular_function	GO:0016791	phosphatase activity	21	86	0.244186	0.142788	0.887287	1	1	A0A1R2BUD6_9CILI	A0A1R2BAZ2_9CILI	A0A1R2BPH8_9CILI	A0A1R2CVW5_9CILI	A0A1R2APT0_9CILI	A0A1R2BAB9_9CILI	A0A1R2CU18_9CILI	A0A1R2B4Z7_9CILI	A0A1R2BLL4_9CILI	A0A1R2C107_9CILI	A0A1R2APR9_9CILI	A0A1R2D3Q4_9CILI	A0A1R2BP83_9CILI	A0A1R2AVN7_9CILI	A0A1R2CQE9_9CILI	A0A1R2B409_9CILI	A0A1R2CCE6_9CILI	A0A1R2C4W7_9CILI	A0A1R2B3A5_9CILI	A0A1R2CGE2_9CILI	A0A1R2BTY0_9CILI
molecular_function	GO:0005216	ion channel activity	21	109	0.192661	0.674342	0.379868	1	1	A0A1R2CN71_9CILI	A0A1R2BRP5_9CILI	A0A1R2C1P7_9CILI	A0A1R2BN18_9CILI	A0A1R2BZ20_9CILI	A0A1R2BWX5_9CILI	A0A1R2CUV1_9CILI	A0A1R2AUA6_9CILI	A0A1R2BRF4_9CILI	A0A1R2BWM2_9CILI	A0A1R2C5R5_9CILI	A0A1R2AN05_9CILI	A0A1R2C7N2_9CILI	A0A1R2C9A9_9CILI	A0A1R2BEM9_9CILI	A0A1R2CRS9_9CILI	A0A1R2AZE2_9CILI	A0A1R2C805_9CILI	A0A1R2ATU2_9CILI	A0A1R2C426_9CILI	A0A1R2B959_9CILI
molecular_function	GO:0035091	phosphatidylinositol binding	20	114	0.175439	0.974692	0.0440304	1	1	A0A1R2CP89_9CILI	A0A1R2BAZ6_9CILI	A0A1R2CQM3_9CILI	A0A1R2CV96_9CILI	A0A1R2BIT6_9CILI	A0A1R2D1J8_9CILI	A0A1R2CS40_9CILI	A0A1R2AUV9_9CILI	A0A1R2B716_9CILI	A0A1R2BM80_9CILI	A0A1R2CAG8_9CILI	A0A1R2AZZ0_9CILI	A0A1R2D2Y2_9CILI	A0A1R2AQP2_9CILI	A0A1R2CYM7_9CILI	A0A1R2BAC8_9CILI	A0A1R2C880_9CILI	A0A1R2BXH4_9CILI	A0A1R2D1H5_9CILI	A0A1R2BGP4_9CILI
molecular_function	GO:0004722	protein serine/threonine phosphatase activity	17	162	0.104938	0.0648197	0.958258	0.996	1	A0A1R2ARX6_9CILI	A0A1R2BAK9_9CILI	A0A1R2AU14_9CILI	A0A1R2BVY3_9CILI	A0A1R2BB60_9CILI	A0A1R2AV67_9CILI	A0A1R2CLS4_9CILI	A0A1R2AUL5_9CILI	A0A1R2AZ09_9CILI	A0A1R2BFN2_9CILI	A0A1R2CXM0_9CILI	A0A1R2CUF7_9CILI	A0A1R2CSP1_9CILI	A0A1R2BJZ0_9CILI	A0A1R2CFU2_9CILI	A0A1R2BML4_9CILI	A0A1R2AMV5_9CILI
molecular_function	GO:0004713	protein tyrosine kinase activity	16	96	0.166667	0.903244	0.154927	1	1	A0A1R2C2I8_9CILI	A0A1R2B9M5_9CILI	A0A1R2BC93_9CILI	A0A1R2BBH3_9CILI	A0A1R2BCI3_9CILI	A0A1R2B5P4_9CILI	A0A1R2BCH4_9CILI	A0A1R2CNS4_9CILI	A0A1R2BYG1_9CILI	A0A1R2B572_9CILI	A0A1R2BNT4_9CILI	A0A1R2BMT0_9CILI	A0A1R2CSW7_9CILI	A0A1R2CN80_9CILI	A0A1R2C9T9_9CILI	A0A1R2ALV8_9CILI
molecular_function	GO:0005096	GTPase activator activity	13	71	0.183099	0.986665	0.0259872	1	1	A0A1R2B0H7_9CILI	A0A1R2BLA4_9CILI	A0A1R2CWX0_9CILI	A0A1R2B7E2_9CILI	A0A1R2AN36_9CILI	A0A1R2C997_9CILI	A0A1R2C7H1_9CILI	A0A1R2C9D1_9CILI	A0A1R2AWX2_9CILI	A0A1R2AUB3_9CILI	A0A1R2BPC6_9CILI	A0A1R2CQZ8_9CILI	A0A1R2AX90_9CILI
molecular_function	GO:0000287	magnesium ion binding	12	96	0.125	0.551131	0.571422	1	1	A0A1R2BMB5_9CILI	A0A1R2BKX6_9CILI	A0A1R2CQQ6_9CILI	A0A1R2CIC7_9CILI	A0A1R2C715_9CILI	A0A1R2BK98_9CILI	A0A1R2CCV6_9CILI	A0A1R2B4R6_9CILI	A0A1R2CQL8_9CILI	A0A1R2BQL5_9CILI	A0A1R2B3F8_9CILI	A0A1R2B6E5_9CILI
molecular_function	GO:0004181	metallocarboxypeptidase activity	12	55	0.218182	0.981721	0.0407232	1	1	A0A1R2CFZ6_9CILI	A0A1R2BWZ5_9CILI	A0A1R2C2K0_9CILI	A0A1R2C2M9_9CILI	A0A1R2C4B6_9CILI	A0A1R2BBV5_9CILI	A0A1R2ASE4_9CILI	A0A1R2BYC3_9CILI	A0A1R2B9Q0_9CILI	A0A1R2CIM9_9CILI	A0A1R2BP80_9CILI	A0A1R2CRS5_9CILI
molecular_function	GO:0003824	catalytic activity	12	104	0.115385	0.9775	0.0258566	1	1	A0A1R2BP23_9CILI	A0A1R2BII7_9CILI	A0A1R2BZ69_9CILI	A0A1R2BAX2_9CILI	A0A1R2B7H6_9CILI	A0A1R2AMB6_9CILI	A0A1R2BSH4_9CILI	A0A1R2BMJ3_9CILI	A0A1R2CCT5_9CILI	A0A1R2CPY8_9CILI	A0A1R2ANE3_9CILI	A0A1R2C248_9CILI
molecular_function	GO:0140326	ATPase-coupled intramembrane lipid transporter activity	11	50	0.22	0.979631	0.0462927	1	1	A0A1R2BMB5_9CILI	A0A1R2BKX6_9CILI	A0A1R2CQQ6_9CILI	A0A1R2CIC7_9CILI	A0A1R2C715_9CILI	A0A1R2BK98_9CILI	A0A1R2B4R6_9CILI	A0A1R2CQL8_9CILI	A0A1R2BQL5_9CILI	A0A1R2B3F8_9CILI	A0A1R2B6E5_9CILI
molecular_function	GO:0051082	unfolded protein binding	10	61	0.163934	0.854668	0.242293	1	1	A0A1R2CRK4_9CILI	A0A1R2C3C6_9CILI	A0A1R2C672_9CILI	A0A1R2BYZ4_9CILI	A0A1R2AMY0_9CILI	A0A1R2BQN3_9CILI	A0A1R2BYT9_9CILI	A0A1R2B0C2_9CILI	A0A1R2ATX0_9CILI	A0A1R2CKY3_9CILI
molecular_function	GO:0019706	protein-cysteine S-palmitoyltransferase activity	9	184	0.048913	0.00030052	0.999901	0.013	1	A0A1R2BK65_9CILI	A0A1R2BUH0_9CILI	A0A1R2AQD8_9CILI	A0A1R2BB58_9CILI	A0A1R2B0N0_9CILI	A0A1R2B1R2_9CILI	A0A1R2C4R4_9CILI	A0A1R2B0T3_9CILI	A0A1R2BXM8_9CILI
molecular_function	GO:0005227	calcium activated cation channel activity	9	39	0.230769	0.52307	0.60359	1	1	A0A1R2CDQ6_9CILI	A0A1R2BVJ7_9CILI	A0A1R2BDZ1_9CILI	A0A1R2C0S3_9CILI	A0A1R2CNR3_9CILI	A0A1R2CWS4_9CILI	A0A1R2CQU6_9CILI	A0A1R2BK41_9CILI	A0A1R2BEE3_9CILI
molecular_function	GO:0003724	RNA helicase activity	8	51	0.156863	0.806745	0.31903	1	1	A0A1R2BZ68_9CILI	A0A1R2CBN7_9CILI	A0A1R2BSQ6_9CILI	A0A1R2C212_9CILI	A0A1R2C1Z5_9CILI	A0A1R2B4B9_9CILI	A0A1R2CW15_9CILI	A0A1R2CJD0_9CILI
molecular_function	GO:0140359	ABC-type transporter activity	8	69	0.115942	0.156971	0.912453	1	1	A0A1R2BRK0_9CILI	A0A1R2CP44_9CILI	A0A1R2CFL9_9CILI	A0A1R2D1V5_9CILI	A0A1R2CPY1_9CILI	A0A1R2BGM4_9CILI	A0A1R2CIE0_9CILI	A0A1R2AV20_9CILI
molecular_function	GO:0016740	transferase activity	8	52	0.153846	0.075652	0.933232	1	1	A0A1R2D3C7_9CILI	A0A1R2D1L0_9CILI	A0A1R2B6N6_9CILI	A0A1R2CFF0_9CILI	A0A1R2BDD9_9CILI	A0A1R2B7M8_9CILI	A0A1R2CC05_9CILI	A0A1R2CSH3_9CILI
molecular_function	GO:0008168	methyltransferase activity	8	69	0.115942	0.0684675	0.962625	0.999	1	A0A1R2CBT9_9CILI	A0A1R2B9N7_9CILI	A0A1R2BJS9_9CILI	A0A1R2CTH1_9CILI	A0A1R2CE06_9CILI	A0A1R2CAR9_9CILI	A0A1R2CY05_9CILI	A0A1R2B3W5_9CILI
molecular_function	GO:0008237	metallopeptidase activity	8	29	0.275862	0.980957	0.0328849	1	1	A0A1R2C3B6_9CILI	A0A1R2AUD4_9CILI	A0A1R2C2N1_9CILI	A0A1R2AZ66_9CILI	A0A1R2AQZ4_9CILI	A0A1R2AV96_9CILI	A0A1R2CN58_9CILI	A0A1R2AVL4_9CILI
molecular_function	GO:0005249	voltage-gated potassium channel activity	7	135	0.0518519	0.00300122	0.998971	0.154	1	A0A1R2CNH2_9CILI	A0A1R2AT86_9CILI	A0A1R2C2J8_9CILI	A0A1R2B978_9CILI	A0A1R2C0U4_9CILI	A0A1R2AQR0_9CILI	A0A1R2C7S3_9CILI
molecular_function	GO:0004725	protein tyrosine phosphatase activity	7	72	0.0972222	0.288816	0.826012	1	1	A0A1R2BIQ9_9CILI	A0A1R2CGU0_9CILI	A0A1R2B4E5_9CILI	A0A1R2CUT3_9CILI	A0A1R2BZ67_9CILI	A0A1R2CDH1_9CILI	A0A1R2AP51_9CILI
molecular_function	GO:0016491	oxidoreductase activity	7	124	0.0564516	5.53665e-07	1	0	1	A0A1R2CHU7_9CILI	A0A1R2BSQ5_9CILI	A0A1R2CS94_9CILI	A0A1R2CEJ0_9CILI	A0A1R2BI25_9CILI	A0A1R2BUL8_9CILI	A0A1R2CVI6_9CILI
molecular_function	GO:0016301	kinase activity	6	38	0.157895	0.252501	0.770979	1	1	A0A1R2BE72_9CILI	A0A1R2CN68_9CILI	A0A1R2CHG0_9CILI	A0A1R2BN23_9CILI	A0A1R2CV04_9CILI	A0A1R2BS42_9CILI
molecular_function	GO:0008138	protein tyrosine/serine/threonine phosphatase activity	6	111	0.0540541	0.00908587	0.996792	0.437	1	A0A1R2BIQ9_9CILI	A0A1R2CGU0_9CILI	A0A1R2BU29_9CILI	A0A1R2ANS0_9CILI	A0A1R2B4E5_9CILI	A0A1R2BZY1_9CILI
molecular_function	GO:0022857	transmembrane transporter activity	6	209	0.0287081	0.000199439	0.999872	0.009	1	A0A1R2BC10_9CILI	A0A1R2B2Y1_9CILI	A0A1R2C277_9CILI	A0A1R2BFR3_9CILI	A0A1R2BJP5_9CILI	A0A1R2AS55_9CILI
molecular_function	GO:0004190	aspartic-type endopeptidase activity	6	67	0.0895522	0.23538	0.869917	1	1	A0A1R2BLU2_9CILI	A0A1R2CFF9_9CILI	A0A1R2B0C5_9CILI	A0A1R2C3I3_9CILI	A0A1R2C009_9CILI	A0A1R2C7L9_9CILI
molecular_function	GO:0016779	nucleotidyltransferase activity	6	28	0.214286	0.428578	0.69011	1	1	A0A1R2CAF9_9CILI	A0A1R2BEG8_9CILI	A0A1R2BFW2_9CILI	A0A1R2ASZ2_9CILI	A0A1R2D1Z7_9CILI	A0A1R2BEL3_9CILI
molecular_function	GO:0005085	guanyl-nucleotide exchange factor activity	6	23	0.26087	0.979519	0.0626332	1	1	A0A1R2CV18_9CILI	A0A1R2C1T6_9CILI	A0A1R2AWQ8_9CILI	A0A1R2D3W2_9CILI	A0A1R2BXW1_9CILI	A0A1R2B1Z2_9CILI
molecular_function	GO:0005200	structural constituent of cytoskeleton	5	30	0.166667	0.826359	0.331879	1	1	A0A1R2AYS1_9CILI	A0A1R2D1D7_9CILI	A0A1R2CIU4_9CILI	A0A1R2B2M2_9CILI	A0A1R2AQ50_9CILI
molecular_function	GO:0003684	damaged DNA binding	5	14	0.357143	0.994949	0.0245499	1	1	A0A1R2CBS6_9CILI	A0A1R2BSS4_9CILI	A0A1R2BAB3_9CILI	A0A1R2BHL7_9CILI	A0A1R2AQF5_9CILI
molecular_function	GO:0061630	ubiquitin protein ligase activity	5	28	0.178571	0.922276	0.173641	1	1	A0A1R2CR57_9CILI	A0A1R2BEE8_9CILI	A0A1R2C9D2_9CILI	A0A1R2CY31_9CILI	A0A1R2CEF5_9CILI
molecular_function	GO:0003746	translation elongation factor activity	5	15	0.333333	0.992476	0.033063	1	1	A0A1R2C324_9CILI	A0A1R2BF10_9CILI	A0A1R2AUP7_9CILI	A0A1R2C1M6_9CILI	A0A1R2CSH4_9CILI
molecular_function	GO:0030246	carbohydrate binding	5	21	0.238095	0.864796	0.242116	1	1	A0A1R2BBU7_9CILI	A0A1R2BDK6_9CILI	A0A1R2CKY0_9CILI	A0A1R2C9R3_9CILI	A0A1R2BVB6_9CILI
molecular_function	GO:0046982	protein heterodimerization activity	4	76	0.0526316	0.0278014	0.990756	0.904	1	A0A1R2C1H2_9CILI	A0A1R2BX75_9CILI	A0A1R2AT54_9CILI	A0A1R2B2M9_9CILI
molecular_function	GO:0003714	transcription corepressor activity	4	15	0.266667	0.966937	0.112922	1	1	A0A1R2AQ67_9CILI	A0A1R2BYA6_9CILI	A0A1R2CT68_9CILI	A0A1R2D4X8_9CILI
molecular_function	GO:0003700	DNA-binding transcription factor activity	4	46	0.0869565	0.208445	0.893981	1	1	A0A1R2CZH1_9CILI	A0A1R2B015_9CILI	A0A1R2BTT2_9CILI	A0A1R2B4F6_9CILI
molecular_function	GO:0043015	gamma-tubulin binding	4	11	0.363636	0.992151	0.0410727	1	1	A0A1R2CH40_9CILI	A0A1R2D437_9CILI	A0A1R2BX30_9CILI	A0A1R2CAY1_9CILI
molecular_function	GO:0000155	phosphorelay sensor kinase activity	4	39	0.102564	0.43602	0.748431	1	1	A0A1R2B0F3_9CILI	A0A1R2BK26_9CILI	A0A1R2BD73_9CILI	A0A1R2CBR9_9CILI
molecular_function	GO:0016307	phosphatidylinositol phosphate kinase activity	4	43	0.0930233	0.375851	0.779234	1	1	A0A1R2BPV5_9CILI	A0A1R2C761_9CILI	A0A1R2BYT1_9CILI	A0A1R2BJJ9_9CILI
molecular_function	GO:0004222	metalloendopeptidase activity	4	41	0.097561	0.389797	0.783195	1	1	A0A1R2B0D9_9CILI	A0A1R2BHX8_9CILI	A0A1R2BJA7_9CILI	A0A1R2B0S7_9CILI
molecular_function	GO:0004198	calcium-dependent cysteine-type endopeptidase activity	4	21	0.190476	0.881414	0.273633	1	1	A0A1R2CJG0_9CILI	A0A1R2B8E9_9CILI	A0A1R2CCI3_9CILI	A0A1R2ASM7_9CILI
molecular_function	GO:0046983	protein dimerization activity	4	16	0.25	0.216677	0.868387	1	1	A0A1R2B7I0_9CILI	A0A1R2CA09_9CILI	A0A1R2AZX3_9CILI	A0A1R2BKP0_9CILI
molecular_function	GO:0019903	protein phosphatase binding	4	19	0.210526	0.9164	0.215346	1	1	A0A1R2C979_9CILI	A0A1R2BEI0_9CILI	A0A1R2BLT0_9CILI	A0A1R2AR40_9CILI
molecular_function	GO:0061608	nuclear import signal receptor activity	4	18	0.222222	0.931526	0.18761	1	1	A0A1R2B8V7_9CILI	A0A1R2AWV7_9CILI	A0A1R2C3G0_9CILI	A0A1R2BKK3_9CILI
molecular_function	GO:0005198	structural molecule activity	4	18	0.222222	1.41103e-07	1	0	1	A0A1R2C696_9CILI	A0A1R2BB29_9CILI	A0A1R2C9D1_9CILI	A0A1R2CQZ8_9CILI
molecular_function	GO:0004100	chitin synthase activity	4	23	0.173913	0.84071	0.334117	1	1	A0A1R2C2I1_9CILI	A0A1R2D3X2_9CILI	A0A1R2D3W8_9CILI	A0A1R2D1K4_9CILI
molecular_function	GO:0003950	NAD+ ADP-ribosyltransferase activity	3	14	0.214286	0.908374	0.259294	1	1	A0A1R2ALG5_9CILI	A0A1R2BZR9_9CILI	A0A1R2CRV3_9CILI
molecular_function	GO:0003899	DNA-directed 5'-3' RNA polymerase activity	3	23	0.130435	0.574697	0.659744	1	1	A0A1R2BXF1_9CILI	A0A1R2CT56_9CILI	A0A1R2AMF9_9CILI
molecular_function	GO:0043565	sequence-specific DNA binding	3	34	0.0882353	0.964608	0.0763967	1	1	A0A1R2CZH1_9CILI	A0A1R2B015_9CILI	A0A1R2BTT2_9CILI
molecular_function	GO:0005544	calcium-dependent phospholipid binding	3	40	0.075	0.233682	0.898873	1	1	A0A1R2CE46_9CILI	A0A1R2C7F0_9CILI	A0A1R2CSS2_9CILI
molecular_function	GO:0016810	hydrolase activity, acting on carbon-nitrogen (but not peptide) bonds	3	17	0.176471	0.123673	0.947874	1	1	A0A1R2B2I5_9CILI	A0A1R2D337_9CILI	A0A1R2BSW4_9CILI
molecular_function	GO:0020037	heme binding	3	60	0.05	0.0434124	0.986639	0.983	1	A0A1R2BSQ5_9CILI	A0A1R2CM51_9CILI	A0A1R2CI41_9CILI
molecular_function	GO:0030170	pyridoxal phosphate binding	3	45	0.0666667	0.158836	0.93751	1	1	A0A1R2CZX4_9CILI	A0A1R2CP32_9CILI	A0A1R2B7X9_9CILI
molecular_function	GO:0008289	lipid binding	3	91	0.032967	0.253277	0.805858	1	1	A0A1R2CPF2_9CILI	A0A1R2C314_9CILI	A0A1R2CM54_9CILI
molecular_function	GO:0050660	flavin adenine dinucleotide binding	3	37	0.0810811	0.0905861	0.963939	1	1	A0A1R2C837_9CILI	A0A1R2ALC6_9CILI	A0A1R2AYF6_9CILI
molecular_function	GO:0046912	acyltransferase, acyl groups converted into alkyl on transfer	3	9	0.333333	0.863837	0.332747	1	1	A0A1R2CPI8_9CILI	A0A1R2CVV5_9CILI	A0A1R2D322_9CILI
molecular_function	GO:0008408	3'-5' exonuclease activity	3	8	0.375	0.985123	0.0550002	1	1	A0A1R2AQC0_9CILI	A0A1R2C9Z2_9CILI	A0A1R2CLA4_9CILI
molecular_function	GO:0008374	O-acyltransferase activity	3	14	0.214286	0.838864	0.36952	1	1	A0A1R2CYC4_9CILI	A0A1R2D196_9CILI	A0A1R2ATC5_9CILI
molecular_function	GO:2001070	starch binding	3	20	0.15	0.7559	0.47649	1	1	A0A1R2BII7_9CILI	A0A1R2AMB6_9CILI	A0A1R2CCC8_9CILI
molecular_function	GO:0016747	acyltransferase activity, transferring groups other than amino-acyl groups	3	31	0.0967742	0.00187046	0.999059	0.092	1	A0A1R2CHZ8_9CILI	A0A1R2B7W6_9CILI	A0A1R2D2W9_9CILI
molecular_function	GO:0030983	mismatched DNA binding	3	6	0.5	0.996847	0.0304483	1	1	A0A1R2CBA3_9CILI	A0A1R2C389_9CILI	A0A1R2BJL8_9CILI
molecular_function	GO:0004069	L-aspartate:2-oxoglutarate aminotransferase activity	3	9	0.333333	0.980694	0.0956004	1	1	A0A1R2CZX4_9CILI	A0A1R2CP32_9CILI	A0A1R2B7X9_9CILI
molecular_function	GO:0003735	structural constituent of ribosome	2	292	0.00684932	3.1789e-15	1	0	1	A0A1R2D2J8_9CILI	A0A1R2CXA3_9CILI
molecular_function	GO:0016286	small conductance calcium-activated potassium channel activity	2	51	0.0392157	0.0342453	0.991896	0.963	1	A0A1R2D354_9CILI	A0A1R2BX63_9CILI
molecular_function	GO:0008641	ubiquitin-like modifier activating enzyme activity	2	10	0.2	0.811459	0.46257	1	1	A0A1R2BJD8_9CILI	A0A1R2AN13_9CILI
molecular_function	GO:0008324	cation transmembrane transporter activity	2	20	0.1	0.00729813	0.995496	0.359	1	A0A1R2CWJ7_9CILI	A0A1R2BPU1_9CILI
molecular_function	GO:0003712	transcription coregulator activity	2	7	0.285714	0.970077	0.0777241	1	1	A0A1R2ALT4_9CILI	A0A1R2AWV4_9CILI
molecular_function	GO:0031625	ubiquitin protein ligase binding	2	10	0.2	0.875853	0.369335	1	1	A0A1R2BLD0_9CILI	A0A1R2B934_9CILI
molecular_function	GO:0033192	calmodulin-dependent protein phosphatase activity	2	29	0.0689655	0.2679	0.899026	1	1	A0A1R2B3Q9_9CILI	A0A1R2CUV3_9CILI
molecular_function	GO:0003682	chromatin binding	2	9	0.222222	0.958927	0.1553	1	1	A0A1R2BBJ5_9CILI	A0A1R2CNS5_9CILI
molecular_function	GO:0000175	3'-5'-exoribonuclease activity	2	5	0.4	0.9044	0.320298	1	1	A0A1R2CNC4_9CILI	A0A1R2CQ50_9CILI
molecular_function	GO:0003743	translation initiation factor activity	2	54	0.037037	0.0251419	0.994341	0.868	1	A0A1R2CYS8_9CILI	A0A1R2D0D5_9CILI
molecular_function	GO:0080048	GDP-D-glucose phosphorylase activity	2	4	0.5	0.992578	0.0812798	1	1	A0A1R2CAF9_9CILI	A0A1R2BEL3_9CILI
molecular_function	GO:0070403	NAD+ binding	2	14	0.142857	0.740706	0.54719	1	1	A0A1R2BGH6_9CILI	A0A1R2CFF0_9CILI
molecular_function	GO:0000049	tRNA binding	2	19	0.105263	0.558368	0.715752	1	1	A0A1R2APA5_9CILI	A0A1R2CK32_9CILI
molecular_function	GO:0004767	sphingomyelin phosphodiesterase activity	2	7	0.285714	0.951678	0.220316	1	1	A0A1R2AQL5_9CILI	A0A1R2AQY3_9CILI
molecular_function	GO:0004519	endonuclease activity	2	13	0.153846	0.785339	0.38507	1	1	A0A1R2ANB5_9CILI	A0A1R2CL61_9CILI
molecular_function	GO:0008061	chitin binding	2	4	0.5	0.992578	0.0812798	1	1	A0A1R2CWJ0_9CILI	A0A1R2C990_9CILI
molecular_function	GO:0003779	actin binding	2	20	0.1	0.457081	0.789146	1	1	A0A1R2AW71_9CILI	A0A1R2ASG8_9CILI
molecular_function	GO:0061863	microtubule plus end polymerase	2	11	0.181818	0.8447	0.416899	1	1	A0A1R2CWP5_9CILI	A0A1R2CAN0_9CILI
molecular_function	GO:0051010	microtubule plus-end binding	2	11	0.181818	0.8447	0.416899	1	1	A0A1R2CWP5_9CILI	A0A1R2CAN0_9CILI
molecular_function	GO:0047834	D-threo-aldose 1-dehydrogenase activity	2	18	0.111111	0.594098	0.686897	1	1	A0A1R2BTP9_9CILI	A0A1R2BT77_9CILI
molecular_function	GO:0003755	peptidyl-prolyl cis-trans isomerase activity	2	27	0.0740741	0.314677	0.874794	1	1	A0A1R2ANF5_9CILI	A0A1R2CXR3_9CILI
molecular_function	GO:0003995	acyl-CoA dehydrogenase activity	2	9	0.222222	0.9044	0.320298	1	1	A0A1R2C837_9CILI	A0A1R2AYF6_9CILI
molecular_function	GO:0000062	fatty-acyl-CoA binding	2	7	0.285714	0.951678	0.220316	1	1	A0A1R2AZY5_9CILI	A0A1R2CEX6_9CILI
molecular_function	GO:0016746	acyltransferase activity	2	21	0.0952381	0.00315491	0.998266	0.163	1	A0A1R2BR88_9CILI	A0A1R2C246_9CILI
molecular_function	GO:0004438	phosphatidylinositol-3-phosphatase activity	2	6	0.333333	0.969552	0.171175	1	1	A0A1R2CUT3_9CILI	A0A1R2CDH1_9CILI
molecular_function	GO:0008757	S-adenosylmethionine-dependent methyltransferase activity	2	2	1	0.171961	0.931087	1	1	A0A1R2AN27_9CILI	A0A1R2C041_9CILI
molecular_function	GO:0005244	voltage-gated ion channel activity	2	8	0.25	0.0200735	0.989793	0.797	1	A0A1R2BTP9_9CILI	A0A1R2BT77_9CILI
molecular_function	GO:0045505	dynein intermediate chain binding	2	9	0.222222	0.9044	0.320298	1	1	A0A1R2CTT3_9CILI	A0A1R2C3G5_9CILI
molecular_function	GO:0051959	dynein light intermediate chain binding	2	5	0.4	0.9832	0.124266	1	1	A0A1R2CTT3_9CILI	A0A1R2C3G5_9CILI
molecular_function	GO:0034722	gamma-glutamyl-peptidase activity	2	4	0.5	0.992578	0.0812798	1	1	A0A1R2CKF7_9CILI	A0A1R2CKI3_9CILI
molecular_function	GO:0003796	lysozyme activity	2	4	0.5	0.992578	0.0812798	1	1	A0A1R2BCV5_9CILI	A0A1R2AN19_9CILI
molecular_function	GO:0030552	cAMP binding	2	21	0.0952381	0.4897	0.766761	1	1	A0A1R2CU92_9CILI	A0A1R2C8J4_9CILI
molecular_function	GO:0008603	cAMP-dependent protein kinase regulator activity	2	20	0.1	0.52351	0.742336	1	1	A0A1R2CU92_9CILI	A0A1R2C8J4_9CILI
molecular_function	GO:0005245	voltage-gated calcium channel activity	2	7	0.285714	0.951678	0.220316	1	1	A0A1R2AY84_9CILI	A0A1R2CN11_9CILI
molecular_function	GO:0019205	nucleobase-containing compound kinase activity	2	10	0.2	0.290451	0.866391	1	1	A0A1R2B5P4_9CILI	A0A1R2CIJ0_9CILI
molecular_function	GO:0008236	serine-type peptidase activity	2	9	0.222222	0.969777	0.0566463	1	1	A0A1R2B5H3_9CILI	A0A1R2BFP0_9CILI
molecular_function	GO:0030276	clathrin binding	2	4	0.5	0.9044	0.320298	1	1	A0A1R2B9Y6_9CILI	A0A1R2BAU9_9CILI
molecular_function	GO:0005545	1-phosphatidylinositol binding	2	3	0.666667	0.997949	0.0443506	1	1	A0A1R2B9Y6_9CILI	A0A1R2BAU9_9CILI
molecular_function	GO:0043138	3'-5' DNA helicase activity	2	3	0.666667	0.997949	0.0443506	1	1	A0A1R2CYI3_9CILI	A0A1R2BHR5_9CILI
molecular_function	GO:0004815	aspartate-tRNA ligase activity	1	2	0.5	0.983849	0.238101	1	1	A0A1R2C5U0_9CILI
molecular_function	GO:0003887	DNA-directed DNA polymerase activity	1	6	0.166667	0.828825	0.557798	1	1	A0A1R2CSQ7_9CILI
molecular_function	GO:0004525	ribonuclease III activity	1	2	0.5	0.983849	0.238101	1	1	A0A060BQZ0_9CILI
molecular_function	GO:0003713	transcription coactivator activity	1	8	0.125	0.729635	0.663142	1	1	A0A1R2CDA6_9CILI
molecular_function	GO:0003877	ATP adenylyltransferase activity	1	1	1	1	0.127126	1	1	A0A1R2CT49_9CILI
molecular_function	GO:0016857	racemase and epimerase activity, acting on carbohydrates and derivatives	1	2	0.5	0.992578	0.0812798	1	1	A0A1R2BXT8_9CILI
molecular_function	GO:0009002	serine-type D-Ala-D-Ala carboxypeptidase activity	1	22	0.0454545	0.210854	0.949932	1	1	A0A1R2C1I5_9CILI
molecular_function	GO:0019829	ATPase-coupled cation transmembrane transporter activity	1	8	0.125	0.340256	0.860759	1	1	A0A1R2ATI4_9CILI
molecular_function	GO:0005506	iron ion binding	1	28	0.0357143	0.0905681	0.983175	1	1	A0A1R2B1D1_9CILI
molecular_function	GO:0016714	oxidoreductase activity, acting on paired donors, with incorporation or reduction of molecular oxygen, reduced pteridine as one donor, and incorporation of one atom of oxygen	1	7	0.142857	0.779684	0.614045	1	1	A0A1R2B1D1_9CILI
molecular_function	GO:0003993	acid phosphatase activity	1	22	0.0454545	0.210854	0.949932	1	1	A0A1R2C486_9CILI
molecular_function	GO:0005247	voltage-gated chloride channel activity	1	7	0.142857	0.779684	0.614045	1	1	A0A1R2CI85_9CILI
molecular_function	GO:0030620	U2 snRNA binding	1	2	0.5	0.983849	0.238101	1	1	A0A1R2B1J8_9CILI
molecular_function	GO:0042803	protein homodimerization activity	1	3	0.333333	0.955649	0.334976	1	1	A0A1R2B2C4_9CILI
molecular_function	GO:0050661	NADP binding	1	26	0.0384615	0.139241	0.970973	1	1	A0A1R2ALC6_9CILI
molecular_function	GO:0016616	oxidoreductase activity, acting on the CH-OH group of donors, NAD or NADP as acceptor	1	7	0.142857	0.346551	0.814025	1	1	A0A1R2BGH6_9CILI
molecular_function	GO:0008308	voltage-gated anion channel activity	1	16	0.0625	0.425761	0.809613	1	1	A0A1R2B879_9CILI
molecular_function	GO:0051536	iron-sulfur cluster binding	1	16	0.0625	0.00565871	0.999365	0.294	1	A0A1R2B636_9CILI
molecular_function	GO:0008080	N-acetyltransferase activity	1	15	0.0666667	0.668121	0.540876	1	1	A0A1R2BSL6_9CILI
molecular_function	GO:0015299	solute:proton antiporter activity	1	12	0.0833333	0.594098	0.686897	1	1	A0A1R2BEB7_9CILI
molecular_function	GO:0046873	metal ion transmembrane transporter activity	1	18	0.0555556	0.0344366	0.978931	0.963	1	A0A1R2C3A8_9CILI
molecular_function	GO:0000981	DNA-binding transcription factor activity, RNA polymerase II-specific	1	11	0.0909091	0.45281	0.851139	1	1	A0A1R2B264_9CILI
molecular_function	GO:0004499	N,N-dimethylaniline monooxygenase activity	1	12	0.0833333	0.53743	0.804554	1	1	A0A1R2ALC6_9CILI
molecular_function	GO:0070006	metalloaminopeptidase activity	1	10	0.1	0.630665	0.743405	1	1	A0A1R2CN61_9CILI
molecular_function	GO:0004861	cyclin-dependent protein serine/threonine kinase inhibitor activity	1	4	0.25	0.91872	0.419542	1	1	A0A1R2AQR3_9CILI
molecular_function	GO:0004298	threonine-type endopeptidase activity	1	17	0.0588235	0.344325	0.901061	1	1	A0A1R2CMY6_9CILI
molecular_function	GO:0004478	methionine adenosyltransferase activity	1	4	0.25	0.91872	0.419542	1	1	A0A1R2BB25_9CILI
molecular_function	GO:0005484	SNAP receptor activity	1	8	0.125	0.729635	0.663142	1	1	A0A1R2CWR9_9CILI
molecular_function	GO:0004334	fumarylacetoacetase activity	1	2	0.5	0.983849	0.238101	1	1	A0A1R2CPW7_9CILI
molecular_function	GO:0071949	FAD binding	1	25	0.04	0.154703	0.966734	1	1	A0A1R2CS94_9CILI
molecular_function	GO:0003756	protein disulfide isomerase activity	1	12	0.0833333	0.53743	0.804554	1	1	A0A1R2CPE2_9CILI
molecular_function	GO:0004364	glutathione transferase activity	1	4	0.25	0.91872	0.419542	1	1	A0A1R2B534_9CILI
molecular_function	GO:0004719	protein-L-isoaspartate (D-aspartate) O-methyltransferase activity	1	4	0.25	0.91872	0.419542	1	1	A0A1R2B391_9CILI
molecular_function	GO:0003689	DNA clamp loader activity	1	4	0.25	0.91872	0.419542	1	1	A0A1R2BZZ8_9CILI
molecular_function	GO:0000285	1-phosphatidylinositol-3-phosphate 5-kinase activity	1	7	0.142857	0.779684	0.614045	1	1	A0A1R2D0I4_9CILI
molecular_function	GO:0043023	ribosomal large subunit binding	1	6	0.166667	0.828825	0.557798	1	1	A0A1R2CR57_9CILI
molecular_function	GO:0004360	glutamine-fructose-6-phosphate transaminase (isomerizing) activity	1	5	0.2	0.875734	0.493361	1	1	A0A1R2BQ99_9CILI
molecular_function	GO:0003951	NAD+ kinase activity	1	11	0.0909091	0.583101	0.776055	1	1	A0A1R2ATP6_9CILI
molecular_function	GO:0030544	Hsp70 protein binding	1	9	0.111111	0.679702	0.705998	1	1	A0A1R2CKY3_9CILI
molecular_function	GO:0004177	aminopeptidase activity	1	7	0.142857	0.63048	0.655675	1	1	A0A1R2C2N1_9CILI
molecular_function	GO:0043139	5'-3' DNA helicase activity	1	5	0.2	0.875734	0.493361	1	1	A0A1R2BXF1_9CILI
molecular_function	GO:0005388	P-type calcium transporter activity	1	2	0.5	0.983849	0.238101	1	1	A0A1R2BE37_9CILI
molecular_function	GO:0004066	asparagine synthase (glutamine-hydrolyzing) activity	1	2	0.5	0.983849	0.238101	1	1	A0A1R2CLS0_9CILI
molecular_function	GO:0051731	polynucleotide 5'-hydroxyl-kinase activity	1	2	0.5	0.983849	0.238101	1	1	A0A1R2CWU7_9CILI
molecular_function	GO:0034450	ubiquitin-ubiquitin ligase activity	1	2	0.5	0.983849	0.238101	1	1	A0A1R2B000_9CILI
molecular_function	GO:0031491	nucleosome binding	1	2	0.5	0.983849	0.238101	1	1	A0A1R2BPB4_9CILI
molecular_function	GO:0008318	protein prenyltransferase activity	1	3	0.333333	0.828825	0.557798	1	1	A0A1R2B7U3_9CILI
molecular_function	GO:0003918	DNA topoisomerase type II (double strand cut, ATP-hydrolyzing) activity	1	4	0.25	0.91872	0.419542	1	1	A0A1R2BTI4_9CILI
molecular_function	GO:0004775	succinate-CoA ligase (ADP-forming) activity	1	6	0.166667	0.828825	0.557798	1	1	A0A1R2CCV6_9CILI
molecular_function	GO:0004581	dolichyl-phosphate beta-glucosyltransferase activity	1	2	0.5	0.983849	0.238101	1	1	A0A1R2AQJ8_9CILI
molecular_function	GO:0015292	uniporter activity	1	8	0.125	0.729635	0.663142	1	1	A0A1R2BX04_9CILI
molecular_function	GO:0004089	carbonate dehydratase activity	1	14	0.0714286	0.45281	0.851139	1	1	A0A1R2BTD8_9CILI
molecular_function	GO:0033897	ribonuclease T2 activity	1	4	0.25	0.91872	0.419542	1	1	A0A1R2BM54_9CILI
molecular_function	GO:0015293	symporter activity	1	2	0.5	0.955649	0.334976	1	1	A0A1R2CAD0_9CILI
molecular_function	GO:0043047	single-stranded telomeric DNA binding	1	3	0.333333	0.955649	0.334976	1	1	A0A1R2BA73_9CILI
molecular_function	GO:0004612	phosphoenolpyruvate carboxykinase (ATP) activity	1	3	0.333333	0.955649	0.334976	1	1	A0A1R2CN04_9CILI
molecular_function	GO:0003697	single-stranded DNA binding	1	6	0.166667	0.9044	0.320298	1	1	A0A1R2BXF1_9CILI
molecular_function	GO:0042281	dolichyl pyrophosphate Man9GlcNAc2 alpha-1,3-glucosyltransferase activity	1	2	0.5	0.983849	0.238101	1	1	A0A1R2ARW2_9CILI
molecular_function	GO:0070290	N-acylphosphatidylethanolamine-specific phospholipase D activity	1	5	0.2	0.875734	0.493361	1	1	A0A1R2CS40_9CILI
molecular_function	GO:0004630	phospholipase D activity	1	5	0.2	0.875734	0.493361	1	1	A0A1R2CS40_9CILI
molecular_function	GO:0043531	ADP binding	1	2	0.5	0.983849	0.238101	1	1	A0A1R2CFD6_9CILI
molecular_function	GO:0004521	endoribonuclease activity	1	3	0.333333	0.887078	0.295887	1	1	A0A1R2CHQ8_9CILI
molecular_function	GO:0070577	lysine-acetylated histone binding	1	1	1	1	0.127126	1	1	A0A1R2CL42_9CILI
molecular_function	GO:0016504	peptidase activator activity	1	1	1	1	0.127126	1	1	A0A1R2CL42_9CILI
molecular_function	GO:0070628	proteasome binding	1	1	1	1	0.127126	1	1	A0A1R2CL42_9CILI
molecular_function	GO:0004750	D-ribulose-phosphate 3-epimerase activity	1	1	1	1	0.127126	1	1	A0A1R2ALI7_9CILI
molecular_function	GO:0015385	sodium:proton antiporter activity	1	6	0.166667	0.828825	0.557798	1	1	A0A1R2B8T7_9CILI
molecular_function	GO:0070122	isopeptidase activity	1	15	0.0666667	0.414148	0.870088	1	1	A0A1R2AVL4_9CILI
molecular_function	GO:0004807	triose-phosphate isomerase activity	1	3	0.333333	0.955649	0.334976	1	1	A0A1R2BFU0_9CILI
molecular_function	GO:0106274	NAD+-protein-arginine ADP-ribosyltransferase activity	1	3	0.333333	0.955649	0.334976	1	1	A0A1R2CW58_9CILI
molecular_function	GO:0106275	NADP+-protein-arginine ADP-ribosyltransferase activity	1	3	0.333333	0.955649	0.334976	1	1	A0A1R2CW58_9CILI
molecular_function	GO:0003923	GPI-anchor transamidase activity	1	1	1	1	0.127126	1	1	A0A1R2CAY5_9CILI
molecular_function	GO:0004000	adenosine deaminase activity	1	3	0.333333	0.955649	0.334976	1	1	A0A1R2C7P5_9CILI
molecular_function	GO:0005516	calmodulin binding	1	10	0.1	0.630665	0.743405	1	1	A0A1R2B5V5_9CILI
molecular_function	GO:0008609	alkylglycerone-phosphate synthase activity	1	3	0.333333	0.955649	0.334976	1	1	A0A1R2CS94_9CILI
molecular_function	GO:0019211	phosphatase activator activity	1	1	1	1	0.127126	1	1	A0A1R2ANF5_9CILI
molecular_function	GO:0016620	oxidoreductase activity, acting on the aldehyde or oxo group of donors, NAD or NADP as acceptor	1	9	0.111111	0.233239	0.942623	1	1	A0A1R2C9R6_9CILI
molecular_function	GO:0008476	protein-tyrosine sulfotransferase activity	1	1	1	1	0.127126	1	1	A0A1R2C1F4_9CILI
molecular_function	GO:0031072	heat shock protein binding	1	5	0.2	0.667253	0.62201	1	1	A0A1R2BYT9_9CILI
molecular_function	GO:0003938	IMP dehydrogenase activity	1	1	1	1	0.127126	1	1	A0A1R2BKY6_9CILI
molecular_function	GO:0005267	potassium channel activity	1	1	1	0.000636097	0.999771	0.033	1	A0A1R2BF69_9CILI
molecular_function	GO:0003729	mRNA binding	1	4	0.25	0.875734	0.493361	1	1	A0A1R2BIS8_9CILI
molecular_function	GO:0000993	RNA polymerase II complex binding	1	1	1	1	0.127126	1	1	A0A1R2BIS8_9CILI
molecular_function	GO:0009881	photoreceptor activity	1	1	1	1	0.127126	1	1	A0A1R2B2C4_9CILI
molecular_function	GO:0004813	alanine-tRNA ligase activity	1	2	0.5	0.983849	0.238101	1	1	A0A1R2APA5_9CILI
molecular_function	GO:0004476	mannose-6-phosphate isomerase activity	1	2	0.5	0.983849	0.238101	1	1	A0A1R2BXF6_9CILI
molecular_function	GO:0004197	cysteine-type endopeptidase activity	1	1	1	0.979519	0.0626332	1	1	A0A1R2AY94_9CILI
molecular_function	GO:0004831	tyrosine-tRNA ligase activity	1	2	0.5	0.983849	0.238101	1	1	A0A1R2CCC9_9CILI
molecular_function	GO:0004677	DNA-dependent protein kinase activity	1	1	1	1	0.127126	1	1	A0A1R2CZ69_9CILI
molecular_function	GO:0008495	protoheme IX farnesyltransferase activity	1	1	1	1	0.127126	1	1	A0A1R2BM56_9CILI
molecular_function	GO:0004134	4-alpha-glucanotransferase activity	1	3	0.333333	0.955649	0.334976	1	1	A0A1R2CGU4_9CILI
molecular_function	GO:0004135	amylo-alpha-1,6-glucosidase activity	1	3	0.333333	0.955649	0.334976	1	1	A0A1R2CGU4_9CILI
molecular_function	GO:0004573	Glc3Man9GlcNAc2 oligosaccharide glucosidase activity	1	1	1	1	0.127126	1	1	A0A1R2C990_9CILI
molecular_function	GO:0019904	protein domain specific binding	1	1	1	1	0.127126	1	1	A0A1R2BWH7_9CILI
molecular_function	GO:0050291	sphingosine N-acyltransferase activity	1	4	0.25	0.91872	0.419542	1	1	A0A1R2CX13_9CILI
molecular_function	GO:0004806	triglyceride lipase activity	1	1	1	1	0.127126	1	1	A0A1R2AZE6_9CILI
molecular_function	GO:0004528	phosphodiesterase I activity	1	1	1	1	0.127126	1	1	A0A1R2BK12_9CILI
molecular_function	GO:0004375	glycine dehydrogenase (decarboxylating) activity	1	1	1	1	0.127126	1	1	A0A1R2D555_9CILI
molecular_function	GO:0061711	N(6)-L-threonylcarbamoyladenine synthase activity	1	1	1	1	0.127126	1	1	A0A1R2C033_9CILI
molecular_function	GO:0008531	riboflavin kinase activity	1	1	1	1	0.127126	1	1	A0A1R2CD38_9CILI
molecular_function	GO:0004379	glycylpeptide N-tetradecanoyltransferase activity	0	4	0	0.580458	1	1	1
molecular_function	GO:0019843	rRNA binding	0	28	0	0.0128085	1	0.62	1
molecular_function	GO:0008320	protein transmembrane transporter activity	0	4	0	0.580458	1	1	1
molecular_function	GO:0003968	RNA-directed 5'-3' RNA polymerase activity	0	5	0	0.506639	1	1	1
molecular_function	GO:0003747	translation release factor activity	0	6	0	0.442202	1	1	1
molecular_function	GO:0004888	transmembrane signaling receptor activity	0	60	0	0.0840634	0.963808	1	1
molecular_function	GO:0030955	potassium ion binding	0	11	0	0.223945	1	1	1
molecular_function	GO:0004743	pyruvate kinase activity	0	11	0	0.223945	1	1	1
molecular_function	GO:0016853	isomerase activity	0	5	0	0.123935	0.933381	1	1
molecular_function	GO:0008568	microtubule-severing ATPase activity	0	2	0	0.761899	1	1	1
molecular_function	GO:0004819	glutamine-tRNA ligase activity	0	2	0	0.761899	1	1	1
molecular_function	GO:0045131	pre-mRNA branch point binding	0	1	0	0.872874	1	1	1
molecular_function	GO:0004452	isopentenyl-diphosphate delta-isomerase activity	0	2	0	0.761899	1	1	1
molecular_function	GO:0004619	phosphoglycerate mutase activity	0	7	0	0.336858	1	1	1
molecular_function	GO:0004105	choline-phosphate cytidylyltransferase activity	0	7	0	0.385955	1	1	1
molecular_function	GO:0008559	ABC-type xenobiotic transporter activity	0	23	0	0.04369	1	0.986	1
molecular_function	GO:0030060	L-malate dehydrogenase activity	0	7	0	0.385955	1	1	1
molecular_function	GO:0051537	2 iron, 2 sulfur cluster binding	0	20	0	0.065751	1	0.999	1
molecular_function	GO:0005261	cation channel activity	0	15	0	0.0721056	0.950885	0.999	1
molecular_function	GO:0004356	glutamate-ammonia ligase activity	0	2	0	0.761899	1	1	1
molecular_function	GO:0008597	calcium-dependent protein serine/threonine phosphatase regulator activity	0	5	0	0.506639	1	1	1
molecular_function	GO:0003860	3-hydroxyisobutyryl-CoA hydrolase activity	0	8	0	0.336858	1	1	1
molecular_function	GO:0004385	guanylate kinase activity	0	1	0	0.872874	1	1	1
molecular_function	GO:0030337	DNA polymerase processivity factor activity	0	7	0	0.385955	1	1	1
molecular_function	GO:0009055	electron transfer activity	0	16	0	0.0500681	1	0.994	1
molecular_function	GO:0044548	S100 protein binding	0	1	0	0.872874	1	1	1
molecular_function	GO:0030151	molybdenum ion binding	0	3	0	0.665024	1	1	1
molecular_function	GO:0016831	carboxy-lyase activity	0	2	0	0.583101	0.776055	1	1
molecular_function	GO:0004828	serine-tRNA ligase activity	0	3	0	0.665024	1	1	1
molecular_function	GO:0004634	phosphopyruvate hydratase activity	0	5	0	0.506639	1	1	1
molecular_function	GO:0019239	deaminase activity	0	3	0	0.679702	0.705998	1	1
molecular_function	GO:0008670	2,4-dienoyl-CoA reductase (NADPH) activity	0	1	0	0.872874	1	1	1
molecular_function	GO:0004315	3-oxoacyl-[acyl-carrier-protein] synthase activity	0	9	0	0.294002	1	1	1
molecular_function	GO:0051539	4 iron, 4 sulfur cluster binding	0	22	0	0.0500681	1	0.994	1
molecular_function	GO:0004174	electron-transferring-flavoprotein dehydrogenase activity	0	2	0	0.761899	1	1	1
molecular_function	GO:0004535	poly(A)-specific ribonuclease activity	0	4	0	0.580458	1	1	1
molecular_function	GO:0061575	cyclin-dependent protein serine/threonine kinase activator activity	0	2	0	0.761899	1	1	1
molecular_function	GO:0005375	copper ion transmembrane transporter activity	0	3	0	0.665024	1	1	1
molecular_function	GO:0004017	adenylate kinase activity	0	9	0	0.294002	1	1	1
molecular_function	GO:0004127	cytidylate kinase activity	0	7	0	0.385955	1	1	1
molecular_function	GO:0004340	glucokinase activity	0	4	0	0.580458	1	1	1
molecular_function	GO:0005536	glucose binding	0	4	0	0.580458	1	1	1
molecular_function	GO:0004648	O-phospho-L-serine:2-oxoglutarate aminotransferase activity	0	5	0	0.506639	1	1	1
molecular_function	GO:0000774	adenyl-nucleotide exchange factor activity	0	2	0	0.761899	1	1	1
molecular_function	GO:0051087	chaperone binding	0	9	0	0.294002	1	1	1
molecular_function	GO:0004362	glutathione-disulfide reductase (NADPH) activity	0	5	0	0.506639	1	1	1
molecular_function	GO:0042586	peptide deformylase activity	0	6	0	0.442202	1	1	1
molecular_function	GO:0019901	protein kinase binding	0	24	0	0.0381239	1	0.972	1
molecular_function	GO:0019825	oxygen binding	0	33	0	0.0111753	1	0.522	1
molecular_function	GO:0004814	arginine-tRNA ligase activity	0	2	0	0.761899	1	1	1
molecular_function	GO:0016651	oxidoreductase activity, acting on NAD(P)H	0	4	0	0.148861	1	1	1
molecular_function	GO:0015267	channel activity	0	14	0	0.628415	0.426851	1	1
molecular_function	GO:0004849	uridine kinase activity	0	3	0	0.665024	1	1	1
molecular_function	GO:0008312	7S RNA binding	0	10	0	0.256595	1	1	1
molecular_function	GO:0030942	endoplasmic reticulum signal peptide binding	0	3	0	0.665024	1	1	1
molecular_function	GO:0019888	protein phosphatase regulator activity	0	8	0	0.0989393	1	1	1
molecular_function	GO:0030145	manganese ion binding	0	6	0	0.442202	1	1	1
molecular_function	GO:0004252	serine-type endopeptidase activity	0	20	0	0.065751	1	0.999	1
molecular_function	GO:0016628	oxidoreductase activity, acting on the CH-CH group of donors, NAD or NADP as acceptor	0	9	0	0.256595	1	1	1
molecular_function	GO:0008821	crossover junction endodeoxyribonuclease activity	0	1	0	0.872874	1	1	1
molecular_function	GO:0004550	nucleoside diphosphate kinase activity	0	5	0	0.506639	1	1	1
molecular_function	GO:1990380	Lys48-specific deubiquitinase activity	0	1	0	0.872874	1	1	1
molecular_function	GO:0016757	glycosyltransferase activity	0	3	0	0.813551	0.280472	1	1
molecular_function	GO:0004591	oxoglutarate dehydrogenase (succinyl-transferring) activity	0	5	0	0.506639	1	1	1
molecular_function	GO:0030976	thiamine pyrophosphate binding	0	8	0	0.336858	1	1	1
molecular_function	GO:0016279	protein-lysine N-methyltransferase activity	0	2	0	0.170572	1	1	1
molecular_function	GO:0008173	RNA methyltransferase activity	0	10	0	0.0573766	1	0.996	1
molecular_function	GO:0004343	glucosamine 6-phosphate N-acetyltransferase activity	0	2	0	0.761899	1	1	1
molecular_function	GO:0002161	aminoacyl-tRNA editing activity	0	6	0	0.442202	1	1	1
molecular_function	GO:0004823	leucine-tRNA ligase activity	0	1	0	0.872874	1	1	1
molecular_function	GO:0046961	proton-transporting ATPase activity, rotational mechanism	0	11	0	0.223945	1	1	1
molecular_function	GO:0015039	NADPH-adrenodoxin reductase activity	0	1	0	0.872874	1	1	1
molecular_function	GO:0016627	oxidoreductase activity, acting on the CH-CH group of donors	0	5	0	0.178949	0.918662	1	1
molecular_function	GO:0008239	dipeptidyl-peptidase activity	0	4	0	0.580458	1	1	1
molecular_function	GO:0062101	peptidyl-aspartic acid 3-dioxygenase activity	0	2	0	0.761899	1	1	1
molecular_function	GO:0004314	[acyl-carrier-protein] S-malonyltransferase activity	0	2	0	0.761899	1	1	1
molecular_function	GO:0047617	acyl-CoA hydrolase activity	0	4	0	0.580458	1	1	1
molecular_function	GO:0043022	ribosome binding	0	9	0	0.294002	1	1	1
molecular_function	GO:0004407	histone deacetylase activity	0	1	0	0.506639	1	1	1
molecular_function	GO:0008521	acetyl-CoA transmembrane transporter activity	0	1	0	0.872874	1	1	1
molecular_function	GO:0016788	hydrolase activity, acting on ester bonds	0	14	0	0.603113	0.442415	1	1
molecular_function	GO:0015078	proton transmembrane transporter activity	0	12	0	0.0165277	0.996508	0.733	1
molecular_function	GO:0004427	inorganic diphosphatase activity	0	6	0	0.442202	1	1	1
molecular_function	GO:0009678	pyrophosphate hydrolysis-driven proton transmembrane transporter activity	0	4	0	0.065751	1	0.999	1
molecular_function	GO:0004397	histidine ammonia-lyase activity	0	2	0	0.761899	1	1	1
molecular_function	GO:0004582	dolichyl-phosphate beta-D-mannosyltransferase activity	0	2	0	0.761899	1	1	1
molecular_function	GO:0004146	dihydrofolate reductase activity	0	1	0	0.872874	1	1	1
molecular_function	GO:0004799	thymidylate synthase activity	0	1	0	0.872874	1	1	1
molecular_function	GO:0019781	NEDD8 activating enzyme activity	0	2	0	0.761899	1	1	1
molecular_function	GO:0004306	ethanolamine-phosphate cytidylyltransferase activity	0	8	0	0.336858	1	1	1
molecular_function	GO:0004651	polynucleotide 5'-phosphatase activity	0	4	0	0.580458	1	1	1
molecular_function	GO:0004826	phenylalanine-tRNA ligase activity	0	3	0	0.665024	1	1	1
molecular_function	GO:0000225	N-acetylglucosaminylphosphatidylinositol deacetylase activity	0	1	0	0.872874	1	1	1
molecular_function	GO:0016874	ligase activity	0	5	0	0.889311	0.149631	1	1
molecular_function	GO:0004152	dihydroorotate dehydrogenase activity	0	2	0	0.761899	1	1	1
molecular_function	GO:0005047	signal recognition particle binding	0	3	0	0.665024	1	1	1
molecular_function	GO:0030515	snoRNA binding	0	5	0	0.985123	0.0550002	1	1
molecular_function	GO:0003906	DNA-(apurinic or apyrimidinic site) endonuclease activity	0	1	0	0.761899	1	1	1
molecular_function	GO:0004829	threonine-tRNA ligase activity	0	2	0	0.761899	1	1	1
molecular_function	GO:0004707	MAP kinase activity	0	38	0	0.00564904	1	0.282	1
molecular_function	GO:0004739	pyruvate dehydrogenase (acetyl-transferring) activity	0	4	0	0.580458	1	1	1
molecular_function	GO:0016783	sulfurtransferase activity	0	10	0	0.195446	1	1	1
molecular_function	GO:0004128	cytochrome-b5 reductase activity, acting on NAD(P)H	0	2	0	0.761899	1	1	1
molecular_function	GO:0004797	thymidine kinase activity	0	3	0	0.665024	1	1	1
molecular_function	GO:0016756	glutathione gamma-glutamylcysteinyltransferase activity	0	1	0	0.872874	1	1	1
molecular_function	GO:0004596	peptide alpha-N-acetyltransferase activity	0	5	0	0.506639	1	1	1
molecular_function	GO:0046933	proton-transporting ATP synthase activity, rotational mechanism	0	14	0	0.148861	1	1	1
molecular_function	GO:0018024	histone-lysine N-methyltransferase activity	0	1	0	0.223945	1	1	1
molecular_function	GO:0097573	glutathione oxidoreductase activity	0	23	0	0.04369	1	0.986	1
molecular_function	GO:0019887	protein kinase regulator activity	0	13	0	0.114482	0.958044	1	1
molecular_function	GO:0003997	acyl-CoA oxidase activity	0	17	0	0.0989393	1	1	1
molecular_function	GO:0031409	pigment binding	0	7	0	0.385955	1	1	1
molecular_function	GO:0090560	2-(3-amino-3-carboxypropyl)histidine synthase activity	0	1	0	0.872874	1	1	1
molecular_function	GO:0016639	oxidoreductase activity, acting on the CH-NH2 group of donors, NAD or NADP as acceptor	0	7	0	0.385955	1	1	1
molecular_function	GO:0016763	pentosyltransferase activity	0	1	0	0.84071	0.334117	1	1
molecular_function	GO:0031151	histone methyltransferase activity (H3-K79 specific)	0	10	0	0.256595	1	1	1
molecular_function	GO:0050188	phosphoenolpyruvate mutase activity	0	2	0	0.761899	1	1	1
molecular_function	GO:0070569	uridylyltransferase activity	0	4	0	0.580458	1	1	1
molecular_function	GO:0008519	ammonium transmembrane transporter activity	0	16	0	0.113374	1	1	1
molecular_function	GO:0016811	hydrolase activity, acting on carbon-nitrogen (but not peptide) bonds, in linear amides	0	7	0	0.0290274	1	0.929	1
molecular_function	GO:0004109	coproporphyrinogen oxidase activity	0	2	0	0.761899	1	1	1
molecular_function	GO:0000179	rRNA (adenine-N6,N6-)-dimethyltransferase activity	0	2	0	0.761899	1	1	1
molecular_function	GO:0004516	nicotinate phosphoribosyltransferase activity	0	3	0	0.665024	1	1	1
molecular_function	GO:0004514	nicotinate-nucleotide diphosphorylase (carboxylating) activity	0	3	0	0.665024	1	1	1
molecular_function	GO:0008121	ubiquinol-cytochrome-c reductase activity	0	1	0	0.872874	1	1	1
molecular_function	GO:0080132	fatty acid alpha-hydroxylase activity	0	1	0	0.872874	1	1	1
molecular_function	GO:0016702	oxidoreductase activity, acting on single donors with incorporation of molecular oxygen, incorporation of two atoms of oxygen	0	6	0	0.170572	1	1	1
molecular_function	GO:0051538	3 iron, 4 sulfur cluster binding	0	4	0	0.580458	1	1	1
molecular_function	GO:0008177	succinate dehydrogenase (ubiquinone) activity	0	6	0	0.442202	1	1	1
molecular_function	GO:0032549	ribonucleoside binding	0	5	0	0.506639	1	1	1
molecular_function	GO:0004512	inositol-3-phosphate synthase activity	0	4	0	0.580458	1	1	1
molecular_function	GO:0004435	phosphatidylinositol phospholipase C activity	0	6	0	0.442202	1	1	1
molecular_function	GO:0010181	FMN binding	0	5	0	0.506639	1	1	1
molecular_function	GO:0051287	NAD binding	0	22	0	0.146326	0.953518	1	1
molecular_function	GO:0008137	NADH dehydrogenase (ubiquinone) activity	0	3	0	0.665024	1	1	1
molecular_function	GO:0004359	glutaminase activity	0	4	0	0.580458	1	1	1
molecular_function	GO:0003952	NAD+ synthase (glutamine-hydrolyzing) activity	0	4	0	0.580458	1	1	1
molecular_function	GO:0004144	diacylglycerol O-acyltransferase activity	0	3	0	0.665024	1	1	1
molecular_function	GO:0004822	isoleucine-tRNA ligase activity	0	1	0	0.872874	1	1	1
molecular_function	GO:0120013	lipid transfer activity	0	1	0	0.872874	1	1	1
molecular_function	GO:0140223	general transcription initiation factor activity	0	2	0	0.665024	1	1	1
molecular_function	GO:0008171	O-methyltransferase activity	0	11	0	0.344325	0.901061	1	1
molecular_function	GO:0003870	5-aminolevulinate synthase activity	0	1	0	0.872874	1	1	1
molecular_function	GO:0004421	hydroxymethylglutaryl-CoA synthase activity	0	3	0	0.665024	1	1	1
molecular_function	GO:0004347	glucose-6-phosphate isomerase activity	0	1	0	0.872874	1	1	1
molecular_function	GO:0016274	protein-arginine N-methyltransferase activity	0	7	0	0.294002	1	1	1
molecular_function	GO:0008260	3-oxoacid CoA-transferase activity	0	11	0	0.223945	1	1	1
molecular_function	GO:0004784	superoxide dismutase activity	0	11	0	0.223945	1	1	1
molecular_function	GO:0004657	proline dehydrogenase activity	0	2	0	0.761899	1	1	1
molecular_function	GO:0004601	peroxidase activity	0	5	0	0.148861	1	1	1
molecular_function	GO:0051920	peroxiredoxin activity	0	2	0	0.761899	1	1	1
molecular_function	GO:0009041	uridylate kinase activity	0	3	0	0.665024	1	1	1
molecular_function	GO:0004526	ribonuclease P activity	0	1	0	0.872874	1	1	1
molecular_function	GO:0008479	queuine tRNA-ribosyltransferase activity	0	1	0	0.872874	1	1	1
molecular_function	GO:0031369	translation initiation factor binding	0	6	0	0.442202	1	1	1
molecular_function	GO:0004450	isocitrate dehydrogenase (NADP+) activity	0	3	0	0.665024	1	1	1
molecular_function	GO:0016538	cyclin-dependent protein serine/threonine kinase regulator activity	0	10	0	0.37799	0.886626	1	1
molecular_function	GO:0008897	holo-[acyl-carrier-protein] synthase activity	0	1	0	0.872874	1	1	1
molecular_function	GO:0033980	phosphonopyruvate decarboxylase activity	0	3	0	0.665024	1	1	1
molecular_function	GO:0048487	beta-tubulin binding	0	5	0	0.506639	1	1	1
molecular_function	GO:0004176	ATP-dependent peptidase activity	0	9	0	0.294002	1	1	1
molecular_function	GO:0106261	tRNA uridine(34) acetyltransferase activity	0	2	0	0.761899	1	1	1
molecular_function	GO:0042162	telomeric DNA binding	0	2	0	0.875734	0.493361	1	1
molecular_function	GO:0052656	L-isoleucine transaminase activity	0	6	0	0.442202	1	1	1
molecular_function	GO:0052654	L-leucine transaminase activity	0	6	0	0.442202	1	1	1
molecular_function	GO:0050048	L-leucine:2-oxoglutarate aminotransferase activity	0	6	0	0.442202	1	1	1
molecular_function	GO:0052655	L-valine transaminase activity	0	6	0	0.442202	1	1	1
molecular_function	GO:0004053	arginase activity	0	4	0	0.580458	1	1	1
molecular_function	GO:0008483	transaminase activity	0	11	0	0.389797	0.783195	1	1
molecular_function	GO:0004045	aminoacyl-tRNA hydrolase activity	0	6	0	0.442202	1	1	1
molecular_function	GO:0051213	dioxygenase activity	0	1	0	0.113374	1	1	1
molecular_function	GO:0031418	L-ascorbic acid binding	0	1	0	0.872874	1	1	1
molecular_function	GO:0016705	oxidoreductase activity, acting on paired donors, with incorporation or reduction of molecular oxygen	0	1	0	0.367307	0.845297	1	1
molecular_function	GO:0052906	tRNA (guanine(37)-N(1))-methyltransferase activity	0	1	0	0.872874	1	1	1
molecular_function	GO:0016428	tRNA (cytosine-5-)-methyltransferase activity	0	1	0	0.872874	1	1	1
molecular_function	GO:0008097	5S rRNA binding	0	2	0	0.761899	1	1	1
molecular_function	GO:0031071	cysteine desulfurase activity	0	1	0	0.872874	1	1	1
molecular_function	GO:0015095	magnesium ion transmembrane transporter activity	0	1	0	0.872874	1	1	1
molecular_function	GO:0016409	palmitoyltransferase activity	0	1	0	0.000274578	0.99991	0.012	1
molecular_function	GO:0047429	nucleoside-triphosphate diphosphatase activity	0	4	0	0.506639	1	1	1
molecular_function	GO:0004579	dolichyl-diphosphooligosaccharide-protein glycotransferase activity	0	3	0	0.665024	1	1	1
molecular_function	GO:0003994	aconitate hydratase activity	0	3	0	0.665024	1	1	1
molecular_function	GO:0047780	citrate dehydratase activity	0	3	0	0.665024	1	1	1
molecular_function	GO:0008746	NAD(P)+ transhydrogenase activity	0	4	0	0.580458	1	1	1
molecular_function	GO:0019789	SUMO transferase activity	0	3	0	0.665024	1	1	1
molecular_function	GO:0070840	dynein complex binding	0	7	0	0.385955	1	1	1
molecular_function	GO:0008276	protein methyltransferase activity	0	1	0	0.112486	0.9779	1	1
molecular_function	GO:0005093	Rab GDP-dissociation inhibitor activity	0	7	0	0.385955	1	1	1
molecular_function	GO:0032051	clathrin light chain binding	0	2	0	0.761899	1	1	1
molecular_function	GO:0004029	aldehyde dehydrogenase (NAD+) activity	0	3	0	0.665024	1	1	1
molecular_function	GO:0003989	acetyl-CoA carboxylase activity	0	4	0	0.580458	1	1	1
molecular_function	GO:0032266	phosphatidylinositol-3-phosphate binding	0	2	0	0.761899	1	1	1
molecular_function	GO:0004830	tryptophan-tRNA ligase activity	0	2	0	0.761899	1	1	1
molecular_function	GO:0009982	pseudouridine synthase activity	0	8	0	0.223945	1	1	1
molecular_function	GO:0032041	NAD-dependent histone deacetylase activity (H3-K14 specific)	0	4	0	0.580458	1	1	1
molecular_function	GO:0043014	alpha-tubulin binding	0	2	0	0.761899	1	1	1
molecular_function	GO:0004571	mannosyl-oligosaccharide 1,2-alpha-mannosidase activity	0	2	0	0.761899	1	1	1
molecular_function	GO:0008199	ferric iron binding	0	2	0	0.761899	1	1	1
molecular_function	GO:0004322	ferroxidase activity	0	1	0	0.872874	1	1	1
molecular_function	GO:0008013	beta-catenin binding	0	1	0	0.872874	1	1	1
molecular_function	GO:0016432	tRNA-uridine aminocarboxypropyltransferase activity	0	4	0	0.580458	1	1	1
molecular_function	GO:0004721	phosphoprotein phosphatase activity	0	2	0	0.0110198	0.993185	0.509	1
molecular_function	GO:0001228	DNA-binding transcription activator activity, RNA polymerase II-specific	0	3	0	0.665024	1	1	1
molecular_function	GO:0047304	2-aminoethylphosphonate-pyruvate transaminase activity	0	2	0	0.761899	1	1	1
molecular_function	GO:0008453	alanine-glyoxylate transaminase activity	0	2	0	0.761899	1	1	1
molecular_function	GO:0106245	L-serine-phosphatidylethanolamine phosphatidyltransferase activity	0	4	0	0.580458	1	1	1
molecular_function	GO:0042626	ATPase-coupled transmembrane transporter activity	0	4	0	0.0798709	0.956802	1	1
molecular_function	GO:0016829	lyase activity	0	4	0	0.00967936	0.998101	0.473	1
molecular_function	GO:0004143	diacylglycerol kinase activity	0	3	0	0.665024	1	1	1
molecular_function	GO:0046923	ER retention sequence binding	0	5	0	0.506639	1	1	1
molecular_function	GO:0036402	proteasome-activating activity	0	10	0	0.256595	1	1	1
molecular_function	GO:0106312	methylenetetrahydrofolate reductase NADH activity	0	2	0	0.761899	1	1	1
molecular_function	GO:0106313	methylenetetrahydrofolate reductase NADPH activity	0	2	0	0.761899	1	1	1
molecular_function	GO:0004749	ribose phosphate diphosphokinase activity	0	2	0	0.761899	1	1	1
molecular_function	GO:0008143	poly(A) binding	0	2	0	0.761899	1	1	1
molecular_function	GO:0052692	raffinose alpha-galactosidase activity	0	2	0	0.761899	1	1	1
molecular_function	GO:0015377	cation:chloride symporter activity	0	1	0	0.872874	1	1	1
molecular_function	GO:0035615	clathrin adaptor activity	0	3	0	0.665024	1	1	1
molecular_function	GO:0008817	cob(I)yrinic acid a,c-diamide adenosyltransferase activity	0	3	0	0.665024	1	1	1
molecular_function	GO:0008193	tRNA guanylyltransferase activity	0	1	0	0.872874	1	1	1
molecular_function	GO:0004663	Rab geranylgeranyltransferase activity	0	2	0	0.761899	1	1	1
molecular_function	GO:0008553	P-type proton-exporting transporter activity	0	5	0	0.506639	1	1	1
molecular_function	GO:0004803	transposase activity	0	3	0	0.665024	1	1	1
molecular_function	GO:0005471	ATP:ADP antiporter activity	0	8	0	0.336858	1	1	1
molecular_function	GO:0052905	tRNA (guanine(9)-N(1))-methyltransferase activity	0	1	0	0.872874	1	1	1
molecular_function	GO:0004527	exonuclease activity	0	1	0	0.979519	0.0626332	1	1
molecular_function	GO:0000215	tRNA 2'-phosphotransferase activity	0	1	0	0.872874	1	1	1
molecular_function	GO:0005537	mannose binding	0	1	0	0.872874	1	1	1
molecular_function	GO:0038023	signaling receptor activity	0	1	0	0.143658	0.927755	1	1
molecular_function	GO:0008184	glycogen phosphorylase activity	0	4	0	0.580458	1	1	1
molecular_function	GO:0102250	linear malto-oligosaccharide phosphorylase activity	0	4	0	0.580458	1	1	1
molecular_function	GO:0102499	SHG alpha-glucan phosphorylase activity	0	4	0	0.580458	1	1	1
molecular_function	GO:0016209	antioxidant activity	0	2	0	0.0128085	1	0.62	1
molecular_function	GO:0106073	dolichyl pyrophosphate Glc2Man9GlcNAc2 alpha-1,2-glucosyltransferase activity	0	1	0	0.872874	1	1	1
molecular_function	GO:0003872	6-phosphofructokinase activity	0	5	0	0.506639	1	1	1
molecular_function	GO:0016765	transferase activity, transferring alkyl or aryl (other than methyl) groups	0	2	0	0.80626	0.358444	1	1
molecular_function	GO:0098599	palmitoyl hydrolase activity	0	1	0	0.872874	1	1	1
molecular_function	GO:0008409	5'-3' exonuclease activity	0	2	0	0.580458	1	1	1
molecular_function	GO:0003917	DNA topoisomerase type I (single strand cut, ATP-independent) activity	0	5	0	0.506639	1	1	1
molecular_function	GO:0008022	protein C-terminus binding	0	1	0	0.872874	1	1	1
molecular_function	GO:0004594	pantothenate kinase activity	0	2	0	0.761899	1	1	1
molecular_function	GO:0070626	(S)-2-(5-amino-1-(5-phospho-D-ribosyl)imidazole-4-carboxamido) succinate lyase (fumarate-forming) activity	0	1	0	0.872874	1	1	1
molecular_function	GO:0004018	N6-(1,2-dicarboxyethyl)AMP AMP-lyase (fumarate-forming) activity	0	1	0	0.872874	1	1	1
molecular_function	GO:0004869	cysteine-type endopeptidase inhibitor activity	0	2	0	0.761899	1	1	1
molecular_function	GO:0004108	citrate (Si)-synthase activity	0	4	0	0.580458	1	1	1
molecular_function	GO:0017176	phosphatidylinositol N-acetylglucosaminyltransferase activity	0	4	0	0.580458	1	1	1
molecular_function	GO:0004531	deoxyribonuclease II activity	0	2	0	0.761899	1	1	1
molecular_function	GO:0004518	nuclease activity	0	6	0	0.920007	0.145332	1	1
molecular_function	GO:0004825	methionine-tRNA ligase activity	0	2	0	0.761899	1	1	1
molecular_function	GO:0050313	sulfur dioxygenase activity	0	3	0	0.665024	1	1	1
molecular_function	GO:0035368	selenocysteine insertion sequence binding	0	1	0	0.872874	1	1	1
molecular_function	GO:0047334	diphosphate-fructose-6-phosphate 1-phosphotransferase activity	0	2	0	0.761899	1	1	1
molecular_function	GO:0004164	diphthine synthase activity	0	1	0	0.872874	1	1	1
molecular_function	GO:0008124	4-alpha-hydroxytetrahydrobiopterin dehydratase activity	0	4	0	0.580458	1	1	1
molecular_function	GO:0043333	2-octaprenyl-6-methoxy-1,4-benzoquinone methylase activity	0	2	0	0.761899	1	1	1
molecular_function	GO:0004140	dephospho-CoA kinase activity	0	2	0	0.761899	1	1	1
molecular_function	GO:0004365	glyceraldehyde-3-phosphate dehydrogenase (NAD+) (phosphorylating) activity	0	6	0	0.442202	1	1	1
molecular_function	GO:0016435	rRNA (guanine) methyltransferase activity	0	1	0	0.872874	1	1	1
molecular_function	GO:0005543	phospholipid binding	0	2	0	0.882934	0.167374	1	1
molecular_function	GO:0004439	phosphatidylinositol-4,5-bisphosphate 5-phosphatase activity	0	2	0	0.761899	1	1	1
molecular_function	GO:0004333	fumarate hydratase activity	0	1	0	0.872874	1	1	1
molecular_function	GO:0005315	inorganic phosphate transmembrane transporter activity	0	4	0	0.580458	1	1	1
molecular_function	GO:0004602	glutathione peroxidase activity	0	7	0	0.385955	1	1	1
molecular_function	GO:0030619	U1 snRNA binding	0	3	0	0.665024	1	1	1
molecular_function	GO:0004057	arginyltransferase activity	0	1	0	0.872874	1	1	1
molecular_function	GO:0004402	histone acetyltransferase activity	0	5	0	0.506639	1	1	1
molecular_function	GO:0004420	hydroxymethylglutaryl-CoA reductase (NADPH) activity	0	2	0	0.761899	1	1	1
molecular_function	GO:0004483	mRNA (nucleoside-2'-O-)-methyltransferase activity	0	1	0	0.872874	1	1	1
molecular_function	GO:0003979	UDP-glucose 6-dehydrogenase activity	0	3	0	0.665024	1	1	1
molecular_function	GO:0016653	oxidoreductase activity, acting on NAD(P)H, heme protein as acceptor	0	1	0	0.665024	1	1	1
molecular_function	GO:0008890	glycine C-acetyltransferase activity	0	1	0	0.872874	1	1	1
molecular_function	GO:0035515	oxidative RNA demethylase activity	0	1	0	0.872874	1	1	1
molecular_function	GO:0004001	adenosine kinase activity	0	1	0	0.872874	1	1	1
molecular_function	GO:0004832	valine-tRNA ligase activity	0	1	0	0.872874	1	1	1
molecular_function	GO:0003934	GTP cyclohydrolase I activity	0	1	0	0.872874	1	1	1
molecular_function	GO:0015165	pyrimidine nucleotide-sugar transmembrane transporter activity	0	5	0	0.506639	1	1	1
molecular_function	GO:0003980	UDP-glucose:glycoprotein glucosyltransferase activity	0	1	0	0.872874	1	1	1
molecular_function	GO:0017178	diphthine-ammonia ligase activity	0	2	0	0.761899	1	1	1
molecular_function	GO:0003863	3-methyl-2-oxobutanoate dehydrogenase (2-methylpropanoyl-transferring) activity	0	2	0	0.761899	1	1	1
molecular_function	GO:0016742	hydroxymethyl-, formyl- and related transferase activity	0	1	0	0.506639	1	1	1
molecular_function	GO:0001164	RNA polymerase I core promoter sequence-specific DNA binding	0	1	0	0.872874	1	1	1
molecular_function	GO:0043813	phosphatidylinositol-3,5-bisphosphate 5-phosphatase activity	0	1	0	0.872874	1	1	1
molecular_function	GO:0033743	peptide-methionine (R)-S-oxide reductase activity	0	2	0	0.761899	1	1	1
molecular_function	GO:0003876	AMP deaminase activity	0	3	0	0.665024	1	1	1
molecular_function	GO:0036310	ATP-dependent DNA/DNA annealing activity	0	2	0	0.761899	1	1	1
molecular_function	GO:0050155	ornithine(lysine) transaminase activity	0	3	0	0.665024	1	1	1
molecular_function	GO:0004587	ornithine-oxo-acid transaminase activity	0	3	0	0.665024	1	1	1
molecular_function	GO:0016814	hydrolase activity, acting on carbon-nitrogen (but not peptide) bonds, in cyclic amidines	0	2	0	0.630665	0.743405	1	1
molecular_function	GO:0004649	poly(ADP-ribose) glycohydrolase activity	0	3	0	0.665024	1	1	1
molecular_function	GO:0004658	propionyl-CoA carboxylase activity	0	1	0	0.872874	1	1	1
molecular_function	GO:0004812	aminoacyl-tRNA ligase activity	0	5	0	0.251569	0.888932	1	1
molecular_function	GO:0008425	2-polyprenyl-6-methoxy-1,4-benzoquinone methyltransferase activity	0	1	0	0.665024	1	1	1
molecular_function	GO:0031419	cobalamin binding	0	3	0	0.665024	1	1	1
molecular_function	GO:0004494	methylmalonyl-CoA mutase activity	0	2	0	0.761899	1	1	1
molecular_function	GO:0042781	3'-tRNA processing endoribonuclease activity	0	2	0	0.761899	1	1	1
molecular_function	GO:0008195	phosphatidate phosphatase activity	0	2	0	0.761899	1	1	1
molecular_function	GO:0004660	protein farnesyltransferase activity	0	1	0	0.872874	1	1	1
molecular_function	GO:0008048	calcium sensitive guanylate cyclase activator activity	0	1	0	0.872874	1	1	1
molecular_function	GO:0000150	DNA strand exchange activity	0	3	0	0.665024	1	1	1
molecular_function	GO:0008705	methionine synthase activity	0	1	0	0.872874	1	1	1
molecular_function	GO:0004163	diphosphomevalonate decarboxylase activity	0	1	0	0.872874	1	1	1
molecular_function	GO:0004655	porphobilinogen synthase activity	0	1	0	0.872874	1	1	1
molecular_function	GO:0005337	nucleoside transmembrane transporter activity	0	2	0	0.761899	1	1	1
molecular_function	GO:0003721	telomerase RNA reverse transcriptase activity	0	1	0	0.872874	1	1	1
molecular_function	GO:0004817	cysteine-tRNA ligase activity	0	1	0	0.872874	1	1	1
molecular_function	GO:0051751	alpha-1,4-mannosyltransferase activity	0	1	0	0.872874	1	1	1
molecular_function	GO:0004376	glycolipid mannosyltransferase activity	0	3	0	0.506639	1	1	1
molecular_function	GO:0001055	RNA polymerase II activity	0	2	0	0.761899	1	1	1
molecular_function	GO:0003725	double-stranded RNA binding	0	2	0	0.761899	1	1	1
molecular_function	GO:0061710	L-threonylcarbamoyladenylate synthase	0	1	0	0.872874	1	1	1
molecular_function	GO:0004491	methylmalonate-semialdehyde dehydrogenase (acylating) activity	0	1	0	0.872874	1	1	1
molecular_function	GO:0004824	lysine-tRNA ligase activity	0	2	0	0.761899	1	1	1
molecular_function	GO:0008420	RNA polymerase II CTD heptapeptide repeat phosphatase activity	0	2	0	0.761899	1	1	1
molecular_function	GO:0061799	cyclic pyranopterin monophosphate synthase activity	0	1	0	0.872874	1	1	1
molecular_function	GO:0004335	galactokinase activity	0	1	0	0.872874	1	1	1
molecular_function	GO:1904047	S-adenosyl-L-methionine binding	0	1	0	0.872874	1	1	1
molecular_function	GO:0004864	protein phosphatase inhibitor activity	0	2	0	0.580458	1	1	1
molecular_function	GO:0004149	dihydrolipoyllysine-residue succinyltransferase activity	0	4	0	0.580458	1	1	1
molecular_function	GO:0008725	DNA-3-methyladenine glycosylase activity	0	1	0	0.872874	1	1	1
molecular_function	GO:0052822	DNA-3-methylguanine glycosylase activity	0	1	0	0.872874	1	1	1
molecular_function	GO:0052821	DNA-7-methyladenine glycosylase activity	0	1	0	0.872874	1	1	1
molecular_function	GO:0043916	DNA-7-methylguanine glycosylase activity	0	1	0	0.872874	1	1	1
molecular_function	GO:0003844	1,4-alpha-glucan branching enzyme activity	0	2	0	0.761899	1	1	1
molecular_function	GO:0102752	1,4-alpha-glucan branching enzyme activity (using a glucosylated glycogenin as primer for glycogen synthesis)	0	1	0	0.872874	1	1	1
molecular_function	GO:0016846	carbon-sulfur lyase activity	0	2	0	0.761899	1	1	1
molecular_function	GO:0035243	protein-arginine omega-N symmetric methyltransferase activity	0	2	0	0.761899	1	1	1
molecular_function	GO:0019135	deoxyhypusine monooxygenase activity	0	1	0	0.872874	1	1	1
molecular_function	GO:0004013	adenosylhomocysteinase activity	0	1	0	0.872874	1	1	1
molecular_function	GO:0008410	CoA-transferase activity	0	2	0	0.170572	1	1	1
molecular_function	GO:0051723	protein methylesterase activity	0	1	0	0.872874	1	1	1
molecular_function	GO:0003855	3-dehydroquinate dehydratase activity	0	1	0	0.872874	1	1	1
molecular_function	GO:0004764	shikimate 3-dehydrogenase (NADP+) activity	0	1	0	0.872874	1	1	1
molecular_function	GO:0061666	UFM1 ligase activity	0	1	0	0.872874	1	1	1
molecular_function	GO:0001671	ATPase activator activity	0	4	0	0.580458	1	1	1
molecular_function	GO:0051879	Hsp90 protein binding	0	2	0	0.761899	1	1	1
molecular_function	GO:0016868	intramolecular transferase activity, phosphotransferases	0	2	0	0.170572	1	1	1
molecular_function	GO:0004357	glutamate-cysteine ligase activity	0	2	0	0.761899	1	1	1
molecular_function	GO:0000340	RNA 7-methylguanosine cap binding	0	2	0	0.761899	1	1	1
molecular_function	GO:0015562	efflux transmembrane transporter activity	0	1	0	0.872874	1	1	1
molecular_function	GO:0004605	phosphatidate cytidylyltransferase activity	0	3	0	0.665024	1	1	1
molecular_function	GO:0004821	histidine-tRNA ligase activity	0	2	0	0.761899	1	1	1
molecular_function	GO:0016780	phosphotransferase activity, for other substituted phosphate groups	0	4	0	0.223945	1	1	1
molecular_function	GO:0047325	inositol tetrakisphosphate 1-kinase activity	0	2	0	0.761899	1	1	1
molecular_function	GO:0052726	inositol-1,3,4-trisphosphate 5-kinase activity	0	2	0	0.761899	1	1	1
molecular_function	GO:0052725	inositol-1,3,4-trisphosphate 6-kinase activity	0	2	0	0.761899	1	1	1
molecular_function	GO:0004523	RNA-DNA hybrid ribonuclease activity	0	2	0	0.761899	1	1	1
molecular_function	GO:0140575	transmembrane monodehydroascorbate reductase activity	0	1	0	0.872874	1	1	1
molecular_function	GO:0004377	GDP-Man:Man3GlcNAc2-PP-Dol alpha-1,2-mannosyltransferase activity	0	1	0	0.872874	1	1	1
molecular_function	GO:0004411	homogentisate 1,2-dioxygenase activity	0	2	0	0.761899	1	1	1
molecular_function	GO:0035312	5'-3' exodeoxyribonuclease activity	0	1	0	0.872874	1	1	1
molecular_function	GO:0016830	carbon-carbon lyase activity	0	3	0	0.37799	0.886626	1	1
molecular_function	GO:0004496	mevalonate kinase activity	0	1	0	0.872874	1	1	1
molecular_function	GO:0035591	signaling adaptor activity	0	1	0	0.872874	1	1	1
molecular_function	GO:0003910	DNA ligase (ATP) activity	0	5	0	0.506639	1	1	1
molecular_function	GO:0004742	dihydrolipoyllysine-residue acetyltransferase activity	0	1	0	0.872874	1	1	1
molecular_function	GO:0004792	thiosulfate sulfurtransferase activity	0	1	0	0.872874	1	1	1
molecular_function	GO:0016979	lipoate-protein ligase activity	0	2	0	0.761899	1	1	1
molecular_function	GO:0043495	protein-membrane adaptor activity	0	1	0	0.872874	1	1	1
molecular_function	GO:0004111	creatine kinase activity	0	3	0	0.665024	1	1	1
molecular_function	GO:0016773	phosphotransferase activity, alcohol group as acceptor	0	1	0	0.300913	0.725096	1	1
molecular_function	GO:0004363	glutathione synthase activity	0	1	0	0.872874	1	1	1
molecular_function	GO:0008418	protein-N-terminal asparagine amidohydrolase activity	0	1	0	0.872874	1	1	1
molecular_function	GO:0070773	protein-N-terminal glutamine amidohydrolase activity	0	1	0	0.872874	1	1	1
molecular_function	GO:0004061	arylformamidase activity	0	1	0	0.872874	1	1	1
molecular_function	GO:0004556	alpha-amylase activity	0	2	0	0.761899	1	1	1
molecular_function	GO:0016971	flavin-linked sulfhydryl oxidase activity	0	2	0	0.761899	1	1	1
molecular_function	GO:0004077	biotin-[acetyl-CoA-carboxylase] ligase activity	0	1	0	0.872874	1	1	1
molecular_function	GO:0004370	glycerol kinase activity	0	1	0	0.872874	1	1	1
molecular_function	GO:0003987	acetate-CoA ligase activity	0	1	0	0.872874	1	1	1
molecular_function	GO:0016208	AMP binding	0	1	0	0.872874	1	1	1
molecular_function	GO:0061657	UFM1 conjugating enzyme activity	0	1	0	0.872874	1	1	1
molecular_function	GO:0004019	adenylosuccinate synthase activity	0	1	0	0.872874	1	1	1
molecular_function	GO:0004107	chorismate synthase activity	0	1	0	0.872874	1	1	1
molecular_function	GO:0004748	ribonucleoside-diphosphate reductase activity, thioredoxin disulfide as acceptor	0	4	0	0.580458	1	1	1
molecular_function	GO:0000030	mannosyltransferase activity	0	1	0	0.336858	1	1	1
molecular_function	GO:0004372	glycine hydroxymethyltransferase activity	0	4	0	0.580458	1	1	1
molecular_function	GO:0004484	mRNA guanylyltransferase activity	0	1	0	0.872874	1	1	1
molecular_function	GO:0004325	ferrochelatase activity	0	1	0	0.872874	1	1	1
molecular_function	GO:0004540	ribonuclease activity	0	1	0	0.896798	0.228944	1	1
molecular_function	GO:0044183	protein folding chaperone	0	1	0	0.872874	1	1	1
molecular_function	GO:0004148	dihydrolipoyl dehydrogenase activity	0	4	0	0.580458	1	1	1
molecular_function	GO:0004820	glycine-tRNA ligase activity	0	1	0	0.872874	1	1	1
molecular_function	GO:0002083	4-hydroxybenzoate decaprenyltransferase activity	0	1	0	0.872874	1	1	1
molecular_function	GO:0047293	4-hydroxybenzoate nonaprenyltransferase activity	0	1	0	0.872874	1	1	1
molecular_function	GO:0008412	4-hydroxybenzoate octaprenyltransferase activity	0	1	0	0.872874	1	1	1
molecular_function	GO:0061578	Lys63-specific deubiquitinase activity	0	1	0	0.872874	1	1	1
molecular_function	GO:0003849	3-deoxy-7-phosphoheptulonate synthase activity	0	1	0	0.872874	1	1	1
molecular_function	GO:0003874	6-pyruvoyltetrahydropterin synthase activity	0	2	0	0.761899	1	1	1
molecular_function	GO:0004378	GDP-Man:Man1GlcNAc2-PP-Dol alpha-1,3-mannosyltransferase activity	0	1	0	0.872874	1	1	1
molecular_function	GO:0102704	GDP-Man:Man2GlcNAc2-PP-dolichol alpha-1,6-mannosyltransferase activity	0	1	0	0.872874	1	1	1
molecular_function	GO:0000034	adenine deaminase activity	0	2	0	0.761899	1	1	1
molecular_function	GO:0019894	kinesin binding	0	2	0	0.761899	1	1	1
molecular_function	GO:0004326	tetrahydrofolylpolyglutamate synthase activity	0	2	0	0.761899	1	1	1
molecular_function	GO:0032977	membrane insertase activity	0	2	0	0.761899	1	1	1
molecular_function	GO:0008253	5'-nucleotidase activity	0	5	0	0.506639	1	1	1
molecular_function	GO:0042134	rRNA primary transcript binding	0	2	0	0.761899	1	1	1
molecular_function	GO:0042132	fructose 1,6-bisphosphate 1-phosphatase activity	0	2	0	0.761899	1	1	1
molecular_function	GO:0003963	RNA-3'-phosphate cyclase activity	0	1	0	0.872874	1	1	1
molecular_function	GO:0004865	protein serine/threonine phosphatase inhibitor activity	0	2	0	0.761899	1	1	1
molecular_function	GO:0004368	glycerol-3-phosphate dehydrogenase (quinone) activity	0	1	0	0.872874	1	1	1
molecular_function	GO:0004650	polygalacturonase activity	0	1	0	0.872874	1	1	1
molecular_function	GO:0000009	alpha-1,6-mannosyltransferase activity	0	1	0	0.872874	1	1	1
molecular_function	GO:0004731	purine-nucleoside phosphorylase activity	0	1	0	0.872874	1	1	1
molecular_function	GO:0017108	5'-flap endonuclease activity	0	1	0	0.872874	1	1	1
molecular_function	GO:0051015	actin filament binding	0	2	0	0.761899	1	1	1
molecular_function	GO:0004652	polynucleotide adenylyltransferase activity	0	1	0	0.872874	1	1	1
molecular_function	GO:0008915	lipid-A-disaccharide synthase activity	0	2	0	0.761899	1	1	1
molecular_function	GO:0046537	2,3-bisphosphoglycerate-independent phosphoglycerate mutase activity	0	1	0	0.872874	1	1	1
molecular_function	GO:0000339	RNA cap binding	0	2	0	0.580458	1	1	1
molecular_function	GO:0004477	methenyltetrahydrofolate cyclohydrolase activity	0	1	0	0.872874	1	1	1
molecular_function	GO:0004488	methylenetetrahydrofolate dehydrogenase (NADP+) activity	0	1	0	0.872874	1	1	1
molecular_function	GO:0004170	dUTP diphosphatase activity	0	1	0	0.872874	1	1	1
molecular_function	GO:0004747	ribokinase activity	0	1	0	0.872874	1	1	1
molecular_function	GO:0016251	RNA polymerase II general transcription initiation factor activity	0	1	0	0.872874	1	1	1
molecular_function	GO:0003978	UDP-glucose 4-epimerase activity	0	1	0	0.872874	1	1	1
molecular_function	GO:0019902	phosphatase binding	0	1	0	0.899671	0.2441	1	1
molecular_function	GO:0004853	uroporphyrinogen decarboxylase activity	0	1	0	0.872874	1	1	1
molecular_function	GO:0051377	mannose-ethanolamine phosphotransferase activity	0	1	0	0.872874	1	1	1
molecular_function	GO:0004418	hydroxymethylbilane synthase activity	0	1	0	0.872874	1	1	1
molecular_function	GO:0004852	uroporphyrinogen-III synthase activity	0	1	0	0.872874	1	1	1
molecular_function	GO:0004067	asparaginase activity	0	1	0	0.872874	1	1	1
molecular_function	GO:0015643	toxic substance binding	0	3	0	0.665024	1	1	1
molecular_function	GO:0005044	scavenger receptor activity	0	1	0	0.872874	1	1	1
molecular_function	GO:0004534	5'-3' exoribonuclease activity	0	1	0	0.872874	1	1	1
molecular_function	GO:0102343	3-hydroxy-arachidoyl-CoA dehydratase activity	0	1	0	0.872874	1	1	1
molecular_function	GO:0102344	3-hydroxy-behenoyl-CoA dehydratase activity	0	1	0	0.872874	1	1	1
molecular_function	GO:0102345	3-hydroxy-lignoceroyl-CoA dehydratase activity	0	1	0	0.872874	1	1	1
molecular_function	GO:0102158	very-long-chain 3-hydroxyacyl-CoA dehydratase activity	0	1	0	0.872874	1	1	1
molecular_function	GO:0016429	tRNA (adenine-N1-)-methyltransferase activity	0	2	0	0.761899	1	1	1
molecular_function	GO:0003868	4-hydroxyphenylpyruvate dioxygenase activity	0	2	0	0.761899	1	1	1
molecular_function	GO:0004416	hydroxyacylglutathione hydrolase activity	0	1	0	0.872874	1	1	1
molecular_function	GO:0004615	phosphomannomutase activity	0	1	0	0.872874	1	1	1
molecular_function	GO:0004096	catalase activity	0	2	0	0.761899	1	1	1
molecular_function	GO:0070037	rRNA (pseudouridine) methyltransferase activity	0	1	0	0.872874	1	1	1
molecular_function	GO:0016303	1-phosphatidylinositol-3-kinase activity	0	1	0	0.872874	1	1	1
molecular_function	GO:0015075	ion transmembrane transporter activity	0	1	0	0.273543	0.76886	1	1
molecular_function	GO:0016709	oxidoreductase activity, acting on paired donors, with incorporation or reduction of molecular oxygen, NAD(P)H as one donor, and incorporation of one atom of oxygen	0	2	0	0.45281	0.851139	1	1
molecular_function	GO:0046935	1-phosphatidylinositol-3-kinase regulator activity	0	1	0	0.872874	1	1	1
molecular_function	GO:0102965	alcohol-forming fatty acyl-CoA reductase activity	0	2	0	0.761899	1	1	1
molecular_function	GO:0080019	fatty-acyl-CoA reductase (alcohol-forming) activity	0	2	0	0.761899	1	1	1
molecular_function	GO:0000026	alpha-1,2-mannosyltransferase activity	0	1	0	0.761899	1	1	1
molecular_function	GO:0004816	asparagine-tRNA ligase activity	0	2	0	0.761899	1	1	1
molecular_function	GO:0004449	isocitrate dehydrogenase (NAD+) activity	0	1	0	0.872874	1	1	1
molecular_function	GO:0004618	phosphoglycerate kinase activity	0	3	0	0.665024	1	1	1
molecular_function	GO:0001054	RNA polymerase I activity	0	1	0	0.872874	1	1	1
molecular_function	GO:0001056	RNA polymerase III activity	0	1	0	0.872874	1	1	1
molecular_function	GO:0004609	phosphatidylserine decarboxylase activity	0	1	0	0.872874	1	1	1
molecular_function	GO:0017025	TBP-class protein binding	0	3	0	0.665024	1	1	1
molecular_function	GO:0004827	proline-tRNA ligase activity	0	1	0	0.872874	1	1	1
molecular_function	GO:0004671	protein C-terminal S-isoprenylcysteine carboxyl O-methyltransferase activity	0	1	0	0.872874	1	1	1
molecular_function	GO:0043021	ribonucleoprotein complex binding	0	1	0	0.37799	0.886626	1	1
molecular_function	GO:0016603	glutaminyl-peptide cyclotransferase activity	0	2	0	0.761899	1	1	1
molecular_function	GO:0008963	phospho-N-acetylmuramoyl-pentapeptide-transferase activity	0	1	0	0.872874	1	1	1
molecular_function	GO:0003975	UDP-N-acetylglucosamine-dolichyl-phosphate N-acetylglucosaminephosphotransferase activity	0	1	0	0.872874	1	1	1
molecular_function	GO:0005092	GDP-dissociation inhibitor activity	0	1	0	0.336858	1	1	1
molecular_function	GO:0004735	pyrroline-5-carboxylate reductase activity	0	1	0	0.872874	1	1	1
molecular_function	GO:0140078	class I DNA-(apurinic or apyrimidinic site) endonuclease activity	0	1	0	0.872874	1	1	1
molecular_function	GO:0000703	oxidized pyrimidine nucleobase lesion DNA N-glycosylase activity	0	1	0	0.872874	1	1	1
molecular_function	GO:0043878	glyceraldehyde-3-phosphate dehydrogenase (NAD+) (non-phosphorylating) activity	0	1	0	0.872874	1	1	1
molecular_function	GO:0004844	uracil DNA N-glycosylase activity	0	1	0	0.872874	1	1	1
molecular_function	GO:0004419	hydroxymethylglutaryl-CoA lyase activity	0	1	0	0.872874	1	1	1
molecular_function	GO:0000309	nicotinamide-nucleotide adenylyltransferase activity	0	1	0	0.872874	1	1	1
molecular_function	GO:0106029	tRNA pseudouridine synthase activity	0	3	0	0.665024	1	1	1
molecular_function	GO:0004809	tRNA (guanine-N2-)-methyltransferase activity	0	1	0	0.872874	1	1	1
molecular_function	GO:0030272	5-formyltetrahydrofolate cyclo-ligase activity	0	1	0	0.872874	1	1	1
molecular_function	GO:0005507	copper ion binding	0	1	0	0.872874	1	1	1
molecular_function	GO:0050480	imidazolonepropionase activity	0	1	0	0.872874	1	1	1
molecular_function	GO:0002953	5'-deoxynucleotidase activity	0	1	0	0.872874	1	1	1
molecular_function	GO:0004332	fructose-bisphosphate aldolase activity	0	1	0	0.872874	1	1	1
molecular_function	GO:0060090	molecular adaptor activity	0	1	0	0.45281	0.851139	1	1
molecular_function	GO:0000213	tRNA-intron endonuclease activity	0	1	0	0.872874	1	1	1
molecular_function	GO:0097602	cullin family protein binding	0	1	0	0.872874	1	1	1
molecular_function	GO:0052856	NADHX epimerase activity	0	1	0	0.872874	1	1	1
molecular_function	GO:0052857	NADPHX epimerase activity	0	1	0	0.872874	1	1	1
molecular_function	GO:0098621	phosphoseryl-selenocysteinyl-tRNA selenium transferase activity	0	1	0	0.872874	1	1	1
molecular_function	GO:0016153	urocanate hydratase activity	0	1	0	0.872874	1	1	1
molecular_function	GO:0106306	protein serine/threonine phosphatase activity	5	70	0.0714286	NA	NA	NA	NA	A0A1R2C0C1_9CILI	A0A1R2AZE3_9CILI	A0A1R2B3Q9_9CILI	A0A1R2CUV3_9CILI	A0A1R2AKZ6_9CILI
molecular_function	GO:0106307	protein serine/threonine phosphatase activity	5	70	0.0714286	NA	NA	NA	NA	A0A1R2C0C1_9CILI	A0A1R2AZE3_9CILI	A0A1R2B3Q9_9CILI	A0A1R2CUV3_9CILI	A0A1R2AKZ6_9CILI
molecular_function	GO:0106388	18S rRNA aminocarboxypropyltransferase activity	0	1	0	NA	NA	NA	NA
[truncated: 485 more columns]

## Sheet: polyQ
GO domain	GO ID	GO term	polyQ protein	total number	number / total	raw p-value under-representation	raw p-value over-representation	FWER under-representation	FWER over-representation	Gene Name
biological_process	GO:0030705	cytoskeleton-dependent intracellular transport	2	14	0.142857	1	1.65873e-06	1	0.001	A0A1R2AVC7_9CILI	A0A1R2CS48_9CILI
biological_process	GO:0045162	clustering of voltage-gated sodium channels	2	2	1	1	6.12356e-05	1	0.016	A0A1R2CBE0_9CILI	A0A1R2CZP1_9CILI
biological_process	GO:0042073	intraciliary transport	2	8	0.25	0.999998	0.000124031	1	0.022	A0A1R2C3Q4_9CILI	A0A1R2BF60_9CILI
biological_process	GO:0046907	intracellular transport	0	3	0	0.999966	0.000193857	1	0.03
biological_process	GO:0051641	cellular localization	0	1	0	0.999933	0.000348804	1	0.047
biological_process	GO:0030154	cell differentiation	0	2	0	0.999998	0.00036376	1	0.062
biological_process	GO:0016192	vesicle-mediated transport	4	123	0.0325203	0.999904	0.000565893	1	0.073	A0A1R2ATR5_9CILI	A0A1R2CFF7_9CILI	A0A1R2BR57_9CILI	A0A1R2BRS7_9CILI
biological_process	GO:0007018	microtubule-based movement	5	226	0.0221239	0.999841	0.000879011	1	0.104	A0A1R2CCE5_9CILI	A0A1R2D2M0_9CILI	A0A1R2C7L5_9CILI	A0A1R2B774_9CILI	A0A1R2CP63_9CILI
biological_process	GO:0051179	localization	0	4	0	0.999753	0.000926034	1	0.121
biological_process	GO:0043087	regulation of GTPase activity	2	6	0.333333	0.999928	0.00322008	1	0.33	A0A1R2AWQ8_9CILI	A0A1R2BXW1_9CILI
biological_process	GO:0006897	endocytosis	2	11	0.181818	0.999904	0.00384491	1	0.373	A0A1R2AWQ8_9CILI	A0A1R2BXW1_9CILI
biological_process	GO:0006355	regulation of transcription, DNA-templated	3	46	0.0652174	0.999068	0.00707255	1	0.546	A0A1R2AZB9_9CILI	A0A1R2CGA1_9CILI	A0A1R2AZ55_9CILI
biological_process	GO:0007017	microtubule-based process	0	54	0	0.997643	0.00879887	1	0.793
biological_process	GO:0060271	cilium assembly	2	31	0.0645161	0.99909	0.00952333	1	0.808	A0A1R2C3Q4_9CILI	A0A1R2BF60_9CILI
biological_process	GO:0006351	transcription, DNA-templated	1	32	0.03125	0.998145	0.00992761	1	0.818	A0A1R2CXQ3_9CILI
biological_process	GO:0044782	cilium organization	0	1	0	0.998891	0.0109894	1	0.831
biological_process	GO:0000012	single strand break repair	1	2	0.5	0.999939	0.0158229	1	0.962	A0A1R2BQL0_9CILI
biological_process	GO:0030030	cell projection organization	0	11	0	0.9979	0.0174405	1	0.964
biological_process	GO:0006281	DNA repair	1	42	0.0238095	0.995365	0.0308266	1	0.995	A0A1R2C2L5_9CILI
biological_process	GO:0035735	intraciliary transport involved in cilium assembly	1	4	0.25	0.999636	0.0314027	1	0.999	A0A1R2B5X2_9CILI
biological_process	GO:0031297	replication fork processing	1	2	0.5	0.999636	0.0314027	1	0.999	A0A1R2C2L5_9CILI
biological_process	GO:0010468	regulation of gene expression	0	2	0	0.993247	0.0322794	1	0.999
biological_process	GO:0006974	cellular response to DNA damage stimulus	0	2	0	0.994768	0.0336225	1	0.999
biological_process	GO:0006886	intracellular protein transport	4	124	0.0322581	0.972309	0.0931855	1	1	A0A1R2ATR5_9CILI	A0A1R2CFF7_9CILI	A0A1R2BR57_9CILI	A0A1R2BRS7_9CILI
biological_process	GO:0007165	signal transduction	2	118	0.0169492	0.334346	0.862579	1	1	A0A1R2AWQ8_9CILI	A0A1R2BXW1_9CILI
biological_process	GO:0016579	protein deubiquitination	1	129	0.00775194	0.720679	0.653828	1	1	A0A1R2CCM1_9CILI
biological_process	GO:0006511	ubiquitin-dependent protein catabolic process	1	159	0.00628931	0.536775	0.796354	1	1	A0A1R2CCM1_9CILI
biological_process	GO:0005975	carbohydrate metabolic process	1	64	0.015625	0.729614	0.645183	1	1	A0A1R2B1Z1_9CILI
biological_process	GO:0044238	primary metabolic process	1	11	0.0909091	0.0512367	0.976373	0.494	1	A0A1R2CIC5_9CILI
biological_process	GO:0015031	protein transport	1	133	0.0075188	0.944225	0.142567	1	1	A0A1R2CAT7_9CILI
biological_process	GO:0042147	retrograde transport, endosome to Golgi	1	36	0.0277778	0.967408	0.250419	1	1	A0A1R2CAT7_9CILI
biological_process	GO:0006289	nucleotide-excision repair	1	16	0.0625	0.993147	0.119975	1	1	A0A1R2CXQ3_9CILI
biological_process	GO:0006887	exocytosis	1	6	0.166667	0.998336	0.0618474	1	1	A0A1R2BCU8_9CILI
biological_process	GO:0055085	transmembrane transport	1	46	0.0217391	0.797607	0.57157	1	1	A0A1R2ANY6_9CILI
biological_process	GO:0006629	lipid metabolic process	1	46	0.0217391	0.444892	0.849454	1	1	A0A1R2B7P0_9CILI
biological_process	GO:0006357	regulation of transcription by RNA polymerase II	1	32	0.03125	0.94902	0.308397	1	1	A0A1R2ATT9_9CILI
biological_process	GO:0006862	nucleotide transport	1	8	0.125	0.993147	0.119975	1	1	A0A1R2ANY6_9CILI
biological_process	GO:0051726	regulation of cell cycle	1	38	0.0263158	0.95048	0.202393	1	1	A0A1R2ATT9_9CILI
biological_process	GO:0035608	protein deglutamylation	1	6	0.166667	0.9991	0.046743	1	1	A0A1R2BEP9_9CILI
biological_process	GO:1901673	regulation of mitotic spindle assembly	1	6	0.166667	0.9991	0.046743	1	1	A0A1R2B774_9CILI
biological_process	GO:0006338	chromatin remodeling	1	8	0.125	0.99678	0.0840693	1	1	A0A1R2CET0_9CILI
biological_process	GO:0006412	translation	0	290	0	0.0489932	1	0.453	1
biological_process	GO:0006499	N-terminal protein myristoylation	0	4	0	0.968597	1	1	1
biological_process	GO:0006422	aspartyl-tRNA aminoacylation	0	2	0	0.984177	1	1	1
biological_process	GO:0006396	RNA processing	0	27	0	0.148029	1	0.931	1
biological_process	GO:0006471	protein ADP-ribosylation	0	9	0	0.930688	1	1	1
biological_process	GO:0006414	translational elongation	0	1	0	0.845486	1	1	1
biological_process	GO:0046034	ATP metabolic process	0	2	0	0.73171	1	1	1
biological_process	GO:1902600	proton transmembrane transport	0	8	0	0.887095	1	1	1
biological_process	GO:0046856	phosphatidylinositol dephosphorylation	0	17	0	0.873009	1	1	1
biological_process	GO:0018200	peptidyl-glutamic acid modification	0	133	0	0.682046	0.688987	1	1
biological_process	GO:0006605	protein targeting	0	1	0	0.725845	1	1	1
biological_process	GO:0016559	peroxisome fission	0	16	0	0.880025	1	1	1
biological_process	GO:0031047	gene silencing by RNA	0	12	0	0.908638	1	1	1
biological_process	GO:0048856	anatomical structure development	0	63	0	0.959353	0.179274	1	1
biological_process	GO:0007166	cell surface receptor signaling pathway	0	65	0	0.533851	1	1	1
biological_process	GO:0030150	protein import into mitochondrial matrix	0	6	0	0.953257	1	1	1
biological_process	GO:0007049	cell cycle	0	76	0	0.805957	0.455109	1	1
biological_process	GO:0051301	cell division	0	71	0	0.560489	1	1	1
biological_process	GO:0007096	regulation of exit from mitosis	0	29	0	0.792944	1	1	1
biological_process	GO:0008643	carbohydrate transport	0	6	0	0.953257	1	1	1
biological_process	GO:0007020	microtubule nucleation	0	12	0	0.908638	1	1	1
biological_process	GO:0060261	positive regulation of transcription initiation from RNA polymerase II promoter	0	2	0	0.984177	1	1	1
biological_process	GO:0006950	response to stress	0	4	0	0.981401	0.0827532	1	1
biological_process	GO:0006425	glutaminyl-tRNA aminoacylation	0	2	0	0.984177	1	1	1
biological_process	GO:0000398	mRNA splicing, via spliceosome	0	21	0	0.73762	1	1	1
biological_process	GO:0050992	dimethylallyl diphosphate biosynthetic process	0	2	0	0.984177	1	1	1
biological_process	GO:0008299	isoprenoid biosynthetic process	0	7	0	0.908638	1	1	1
biological_process	GO:0006364	rRNA processing	0	59	0	0.525247	1	1	1
biological_process	GO:0006096	glycolytic process	0	32	0	0.77407	1	1	1
biological_process	GO:0009117	nucleotide metabolic process	0	6	0	0.248716	1	1	1
biological_process	GO:0010960	magnesium ion homeostasis	0	13	0	0.901401	1	1	1
biological_process	GO:0032508	DNA duplex unwinding	0	1	0	0.976357	1	1	1
biological_process	GO:0006260	DNA replication	0	46	0	0.906604	0.406801	1	1
biological_process	GO:0006270	DNA replication initiation	0	10	0	0.923281	1	1	1
biological_process	GO:0006108	malate metabolic process	0	7	0	0.945676	1	1	1
biological_process	GO:0006099	tricarboxylic acid cycle	0	39	0	0.73171	1	1	1
biological_process	GO:0006542	glutamine biosynthetic process	0	2	0	0.984177	1	1	1
biological_process	GO:0006310	DNA recombination	0	18	0	0.786604	1	1	1
biological_process	GO:0006890	retrograde vesicle-mediated transport, Golgi to endoplasmic reticulum	0	9	0	0.930688	1	1	1
biological_process	GO:0043170	macromolecule metabolic process	0	6	0	0.100636	0.950743	0.747	1
biological_process	GO:0006807	nitrogen compound metabolic process	0	13	0	0.0145855	0.994597	0.132	1
biological_process	GO:0006275	regulation of DNA replication	0	7	0	0.938153	1	1	1
biological_process	GO:0007131	reciprocal meiotic recombination	0	5	0	0.960897	1	1	1
biological_process	GO:0042254	ribosome biogenesis	0	25	0	0.38203	1	1	1
biological_process	GO:0006520	cellular amino acid metabolic process	0	22	0	0.360697	1	1	1
biological_process	GO:0009190	cyclic nucleotide biosynthetic process	0	64	0	0.598021	1	1	1
biological_process	GO:0035556	intracellular signal transduction	0	95	0	0.187304	1	0.987	1
biological_process	GO:0015914	phospholipid transport	0	48	0	0.680542	1	1	1
biological_process	GO:1901136	carbohydrate derivative catabolic process	0	1	0	0.908638	1	1	1
biological_process	GO:0016042	lipid catabolic process	0	17	0	0.73762	1	1	1
biological_process	GO:0006434	seryl-tRNA aminoacylation	0	3	0	0.976357	1	1	1
biological_process	GO:0032007	negative regulation of TOR signaling	0	5	0	0.960897	1	1	1
biological_process	GO:1901031	regulation of response to reactive oxygen species	0	4	0	0.968597	1	1	1
biological_process	GO:0071555	cell wall organization	0	22	0	0.838738	1	1	1
biological_process	GO:0008360	regulation of cell shape	0	22	0	0.838738	1	1	1
biological_process	GO:0097720	calcineurin-mediated signaling	0	29	0	0.792944	1	1	1
biological_process	GO:0031146	SCF-dependent proteasomal ubiquitin-dependent protein catabolic process	0	2	0	0.984177	1	1	1
biological_process	GO:0009062	fatty acid catabolic process	0	1	0	0.866048	1	1	1
biological_process	GO:0006335	DNA replication-dependent chromatin assembly	0	1	0	0.992058	1	1	1
biological_process	GO:0006325	chromatin organization	0	32	0	0.909038	0.401979	1	1
biological_process	GO:0016573	histone acetylation	0	1	0	0.992058	1	1	1
biological_process	GO:0006913	nucleocytoplasmic transport	0	5	0	0.588415	1	1	1
biological_process	GO:0006749	glutathione metabolic process	0	49	0	0.66427	1	1	1
biological_process	GO:0080162	intracellular auxin transport	0	9	0	0.930688	1	1	1
biological_process	GO:0016567	protein ubiquitination	0	39	0	0.607779	1	1	1
biological_process	GO:0043486	histone exchange	0	3	0	0.976357	1	1	1
biological_process	GO:0000467	exonucleolytic trimming to generate mature 3'-end of 5.8S rRNA from tricistronic rRNA transcript (SSU-rRNA, 5.8S rRNA, LSU-rRNA)	0	4	0	0.968597	1	1	1
biological_process	GO:0009072	aromatic amino acid family metabolic process	0	11	0	0.852287	1	1	1
biological_process	GO:0060285	cilium-dependent cell motility	0	8	0	0.873009	1	1	1
biological_process	GO:0043161	proteasome-mediated ubiquitin-dependent protein catabolic process	0	17	0	0.792944	1	1	1
biological_process	GO:0006402	mRNA catabolic process	0	5	0	0.832043	1	1	1
biological_process	GO:0006914	autophagy	0	23	0	0.767876	1	1	1
biological_process	GO:0007076	mitotic chromosome condensation	0	9	0	0.930688	1	1	1
biological_process	GO:0006878	cellular copper ion homeostasis	0	3	0	0.976357	1	1	1
biological_process	GO:0006821	chloride transport	0	7	0	0.945676	1	1	1
biological_process	GO:0003352	regulation of cilium movement	0	1	0	0.992058	1	1	1
biological_process	GO:0048193	Golgi vesicle transport	0	10	0	0.637988	1	1	1
biological_process	GO:0006564	L-serine biosynthetic process	0	5	0	0.960897	1	1	1
biological_process	GO:0009966	regulation of signal transduction	0	4	0	0.702839	1	1	1
biological_process	GO:0006457	protein folding	0	82	0	0.476385	1	1	1
biological_process	GO:0045454	cell redox homeostasis	0	7	0	0.945676	1	1	1
biological_process	GO:0006480	N-terminal protein amino acid methylation	0	3	0	0.976357	1	1	1
biological_process	GO:0000045	autophagosome assembly	0	2	0	0.984177	1	1	1
biological_process	GO:0007030	Golgi organization	0	2	0	0.984177	1	1	1
biological_process	GO:0008610	lipid biosynthetic process	0	15	0	0.398012	1	1	1
biological_process	GO:0042981	regulation of apoptotic process	0	1	0	0.984177	1	1	1
biological_process	GO:0006631	fatty acid metabolic process	0	5	0	0.755632	1	1	1
biological_process	GO:0032784	regulation of DNA-templated transcription, elongation	0	2	0	0.945676	1	1	1
biological_process	GO:0000079	regulation of cyclin-dependent protein serine/threonine kinase activity	0	22	0	0.838738	1	1	1
biological_process	GO:0006420	arginyl-tRNA aminoacylation	0	2	0	0.984177	1	1	1
biological_process	GO:0007155	cell adhesion	0	24	0	0.825399	1	1	1
biological_process	GO:0044206	UMP salvage	0	3	0	0.976357	1	1	1
biological_process	GO:0006614	SRP-dependent cotranslational protein targeting to membrane	0	13	0	0.901401	1	1	1
biological_process	GO:0032447	protein urmylation	0	5	0	0.960897	1	1	1
biological_process	GO:0034227	tRNA thio-modification	0	5	0	0.960897	1	1	1
biological_process	GO:0002098	tRNA wobble uridine modification	0	11	0	0.915931	1	1	1
biological_process	GO:0035721	intraciliary retrograde transport	0	3	0	0.976357	1	1	1
biological_process	GO:0051260	protein homooligomerization	0	2	0	0.984177	1	1	1
biological_process	GO:0032469	endoplasmic reticulum calcium ion homeostasis	0	4	0	0.968597	1	1	1
biological_process	GO:0036503	ERAD pathway	0	2	0	0.945676	1	1	1
biological_process	GO:0006685	sphingomyelin catabolic process	0	3	0	0.976357	1	1	1
biological_process	GO:0019079	viral genome replication	0	2	0	0.984177	1	1	1
biological_process	GO:0006661	phosphatidylinositol biosynthetic process	0	4	0	0.77407	1	1	1
biological_process	GO:0042256	mature ribosome assembly	0	4	0	0.968597	1	1	1
biological_process	GO:0006302	double-strand break repair	0	5	0	0.915931	1	1	1
biological_process	GO:0006261	DNA-dependent DNA replication	0	2	0	0.990379	0.140859	1	1
biological_process	GO:0034314	Arp2/3 complex-mediated actin nucleation	0	7	0	0.945676	1	1	1
biological_process	GO:0030833	regulation of actin filament polymerization	0	6	0	0.915931	1	1	1
biological_process	GO:0044255	cellular lipid metabolic process	0	3	0	0.279331	1	1	1
biological_process	GO:0022607	cellular component assembly	0	1	0	0.978521	0.0771473	1	1
biological_process	GO:0016070	RNA metabolic process	0	5	0	0.831408	0.323622	1	1
biological_process	GO:0006814	sodium ion transport	0	11	0	0.915931	1	1	1
biological_process	GO:0000737	DNA catabolic process, endonucleolytic	0	1	0	0.992058	1	1	1
biological_process	GO:0007034	vacuolar transport	0	16	0	0.73762	1	1	1
biological_process	GO:0006241	CTP biosynthetic process	0	5	0	0.953257	1	1	1
biological_process	GO:0006183	GTP biosynthetic process	0	5	0	0.960897	1	1	1
biological_process	GO:0006228	UTP biosynthetic process	0	5	0	0.960897	1	1	1
biological_process	GO:0071985	multivesicular body sorting pathway	0	3	0	0.901401	1	1	1
biological_process	GO:0006493	protein O-linked glycosylation	0	1	0	0.992058	1	1	1
biological_process	GO:0030488	tRNA methylation	0	2	0	0.984177	1	1	1
biological_process	GO:0043666	regulation of phosphoprotein phosphatase activity	0	24	0	0.812265	1	1	1
biological_process	GO:0006048	UDP-N-acetylglucosamine biosynthetic process	0	2	0	0.984177	1	1	1
biological_process	GO:0006429	leucyl-tRNA aminoacylation	0	1	0	0.992058	1	1	1
biological_process	GO:0006464	cellular protein modification process	0	15	0	0.179585	0.939938	0.978	1
biological_process	GO:0045944	positive regulation of transcription by RNA polymerase II	0	3	0	0.930688	1	1	1
biological_process	GO:0034453	microtubule anchoring	0	8	0	0.938153	1	1	1
biological_process	GO:0035082	axoneme assembly	0	2	0	0.866048	1	1	1
biological_process	GO:0060294	cilium movement involved in cell motility	0	9	0	0.930688	1	1	1
biological_process	GO:0042273	ribosomal large subunit biogenesis	0	5	0	0.887095	1	1	1
biological_process	GO:0008612	peptidyl-lysine modification to peptidyl-hypusine	0	3	0	0.976357	1	1	1
biological_process	GO:0042264	peptidyl-aspartic acid hydroxylation	0	2	0	0.984177	1	1	1
biological_process	GO:0006406	mRNA export from nucleus	0	6	0	0.930688	1	1	1
biological_process	GO:0006397	mRNA processing	0	31	0	0.551469	1	1	1
biological_process	GO:0006633	fatty acid biosynthetic process	0	12	0	0.908638	1	1	1
biological_process	GO:0006366	transcription by RNA polymerase II	0	4	0	0.899188	0.42104	1	1
biological_process	GO:0009058	biosynthetic process	0	30	0	0.249673	0.865766	1	1
biological_process	GO:0051028	mRNA transport	0	16	0	0.818806	1	1	1
biological_process	GO:0032008	positive regulation of TOR signaling	0	2	0	0.960897	1	1	1
biological_process	GO:0045901	positive regulation of translational elongation	0	2	0	0.984177	1	1	1
biological_process	GO:0045905	positive regulation of translational termination	0	2	0	0.984177	1	1	1
biological_process	GO:0007186	G protein-coupled receptor signaling pathway	0	8	0	0.923281	1	1	1
biological_process	GO:0019236	response to pheromone	0	8	0	0.938153	1	1	1
biological_process	GO:0006606	protein import into nucleus	0	46	0	0.691603	1	1	1
biological_process	GO:0019556	histidine catabolic process to glutamate and formamide	0	4	0	0.968597	1	1	1
biological_process	GO:0019557	histidine catabolic process to glutamate and formate	0	4	0	0.968597	1	1	1
biological_process	GO:0002182	cytoplasmic translational elongation	0	8	0	0.908638	1	1	1
biological_process	GO:0006486	protein glycosylation	0	15	0	0.799335	1	1	1
biological_process	GO:0071586	CAAX-box protein processing	0	4	0	0.968597	1	1	1
biological_process	GO:0006231	dTMP biosynthetic process	0	1	0	0.992058	1	1	1
biological_process	GO:0032259	methylation	0	28	0	0.675075	1	1	1
biological_process	GO:0006730	one-carbon metabolic process	0	7	0	0.901401	1	1	1
biological_process	GO:0046654	tetrahydrofolate biosynthetic process	0	2	0	0.984177	1	1	1
biological_process	GO:0045116	protein neddylation	0	2	0	0.984177	1	1	1
biological_process	GO:0006801	superoxide metabolic process	0	2	0	0.984177	1	1	1
biological_process	GO:0006646	phosphatidylethanolamine biosynthetic process	0	9	0	0.930688	1	1	1
biological_process	GO:0006432	phenylalanyl-tRNA aminoacylation	0	3	0	0.976357	1	1	1
biological_process	GO:0006506	GPI anchor biosynthetic process	0	12	0	0.887095	1	1	1
biological_process	GO:0006207	'de novo' pyrimidine nucleobase biosynthetic process	0	5	0	0.960897	1	1	1
biological_process	GO:0044205	'de novo' UMP biosynthetic process	0	2	0	0.984177	1	1	1
biological_process	GO:0000184	nuclear-transcribed mRNA catabolic process, nonsense-mediated decay	0	9	0	0.930688	1	1	1
biological_process	GO:0030951	establishment or maintenance of microtubule cytoskeleton polarity	0	11	0	0.915931	1	1	1
biological_process	GO:0046785	microtubule polymerization	0	11	0	0.792944	1	1	1
biological_process	GO:0007051	spindle organization	0	11	0	0.990379	0.140859	1	1
biological_process	GO:0051603	proteolysis involved in cellular protein catabolic process	0	12	0	0.4998	0.81887	1	1
biological_process	GO:0005992	trehalose biosynthetic process	0	6	0	0.953257	1	1	1
biological_process	GO:0006298	mismatch repair	0	7	0	0.945676	1	1	1
biological_process	GO:0006556	S-adenosylmethionine biosynthetic process	0	4	0	0.968597	1	1	1
biological_process	GO:0000290	deadenylation-dependent decapping of nuclear-transcribed mRNA	0	4	0	0.968597	1	1	1
biological_process	GO:0043085	positive regulation of catalytic activity	0	4	0	0.818806	1	1	1
biological_process	GO:0017000	antibiotic biosynthetic process	0	8	0	0.938153	1	1	1
biological_process	GO:0051276	chromosome organization	0	4	0	0.797607	0.57157	1	1
biological_process	GO:0006796	phosphate-containing compound metabolic process	0	2	0	0.0502901	1	0.477	1
biological_process	GO:0006535	cysteine biosynthetic process from serine	0	5	0	0.960897	1	1	1
biological_process	GO:0006435	threonyl-tRNA aminoacylation	0	2	0	0.984177	1	1	1
biological_process	GO:0007264	small GTPase mediated signal transduction	0	12	0	0.812265	1	1	1
biological_process	GO:0006559	L-phenylalanine catabolic process	0	4	0	0.968597	1	1	1
biological_process	GO:0006572	tyrosine catabolic process	0	2	0	0.984177	1	1	1
biological_process	GO:0006086	acetyl-CoA biosynthetic process from pyruvate	0	4	0	0.968597	1	1	1
biological_process	GO:0071897	DNA biosynthetic process	0	4	0	0.968597	1	1	1
biological_process	GO:0046938	phytochelatin biosynthetic process	0	1	0	0.992058	1	1	1
biological_process	GO:0010038	response to metal ion	0	2	0	0.984177	1	1	1
biological_process	GO:0017196	N-terminal peptidyl-methionine acetylation	0	3	0	0.976357	1	1	1
biological_process	GO:0006635	fatty acid beta-oxidation	0	17	0	0.873009	1	1	1
biological_process	GO:0017183	peptidyl-diphthamide biosynthetic process from peptidyl-histidine	0	4	0	0.968597	1	1	1
biological_process	GO:0101030	tRNA-guanine transglycosylation	0	2	0	0.984177	1	1	1
biological_process	GO:0019722	calcium-mediated signaling	0	3	0	0.77407	1	1	1
biological_process	GO:0031145	anaphase-promoting complex-dependent catabolic process	0	4	0	0.968597	1	1	1
biological_process	GO:0030071	regulation of mitotic metaphase/anaphase transition	0	3	0	0.968597	1	1	1
biological_process	GO:0106035	protein maturation by [4Fe-4S] cluster transfer	0	2	0	0.984177	1	1	1
biological_process	GO:0000160	phosphorelay signal transduction system	0	11	0	0.915931	1	1	1
biological_process	GO:0006888	endoplasmic reticulum to Golgi vesicle-mediated transport	0	26	0	0.786604	1	1	1
biological_process	GO:0045892	negative regulation of transcription, DNA-templated	0	5	0	0.945676	1	1	1
biological_process	GO:0006031	chitin biosynthetic process	0	14	0	0.89422	1	1	1
biological_process	GO:0006782	protoporphyrinogen IX biosynthetic process	0	8	0	0.938153	1	1	1
biological_process	GO:0000902	cell morphogenesis	0	10	0	0.77407	1	1	1
biological_process	GO:0009435	NAD biosynthetic process	0	8	0	0.938153	1	1	1
biological_process	GO:0030178	negative regulation of Wnt signaling pathway	0	11	0	0.908638	1	1	1
biological_process	GO:0006465	signal peptide processing	0	6	0	0.953257	1	1	1
biological_process	GO:0031122	cytoplasmic microtubule organization	0	5	0	0.960897	1	1	1
biological_process	GO:0009742	brassinosteroid mediated signaling pathway	0	4	0	0.968597	1	1	1
biological_process	GO:0032012	regulation of ARF protein signal transduction	0	9	0	0.930688	1	1	1
biological_process	GO:0006021	inositol biosynthetic process	0	4	0	0.968597	1	1	1
biological_process	GO:0008654	phospholipid biosynthetic process	0	9	0	0.565052	1	1	1
biological_process	GO:0000387	spliceosomal snRNP assembly	0	10	0	0.915931	1	1	1
biological_process	GO:0034470	ncRNA processing	0	5	0	0.360697	1	1	1
biological_process	GO:0072344	rescue of stalled ribosome	0	5	0	0.960897	1	1	1
biological_process	GO:1990116	ribosome-associated ubiquitin-dependent protein catabolic process	0	1	0	0.992058	1	1	1
biological_process	GO:0006379	mRNA cleavage	0	2	0	0.984177	1	1	1
biological_process	GO:0045048	protein insertion into ER membrane	0	4	0	0.968597	1	1	1
biological_process	GO:1901137	carbohydrate derivative biosynthetic process	0	5	0	0.424942	1	1	1
biological_process	GO:0006541	glutamine metabolic process	0	6	0	0.938153	1	1	1
biological_process	GO:0019432	triglyceride biosynthetic process	0	3	0	0.976357	1	1	1
biological_process	GO:0016570	histone modification	0	7	0	0.873009	1	1	1
biological_process	GO:0006368	transcription elongation from RNA polymerase II promoter	0	4	0	0.938153	1	1	1
biological_process	GO:0051225	spindle assembly	0	2	0	0.998336	0.0618474	1	1
biological_process	GO:0006428	isoleucyl-tRNA aminoacylation	0	1	0	0.992058	1	1	1
biological_process	GO:0006850	mitochondrial pyruvate transmembrane transport	0	5	0	0.960897	1	1	1
biological_process	GO:0000122	negative regulation of transcription by RNA polymerase II	0	2	0	0.984177	1	1	1
biological_process	GO:0006417	regulation of translation	0	5	0	0.845486	1	1	1
biological_process	GO:0006869	lipid transport	0	11	0	0.622705	1	1	1
biological_process	GO:1904668	positive regulation of ubiquitin protein ligase activity	0	14	0	0.89422	1	1	1
biological_process	GO:0010265	SCF complex assembly	0	1	0	0.992058	1	1	1
biological_process	GO:0006084	acetyl-CoA metabolic process	0	3	0	0.89422	1	1	1
biological_process	GO:0010142	farnesyl diphosphate biosynthetic process, mevalonate pathway	0	3	0	0.976357	1	1	1
biological_process	GO:0016126	sterol biosynthetic process	0	4	0	0.960897	1	1	1
biological_process	GO:0006094	gluconeogenesis	0	7	0	0.945676	1	1	1
biological_process	GO:0006623	protein targeting to vacuole	0	11	0	0.915931	1	1	1
biological_process	GO:0046952	ketone body catabolic process	0	11	0	0.915931	1	1	1
biological_process	GO:0000493	box H/ACA snoRNP assembly	0	2	0	0.984177	1	1	1
biological_process	GO:0001522	pseudouridine synthesis	0	13	0	0.887095	1	1	1
biological_process	GO:0006562	proline catabolic process	0	2	0	0.984177	1	1	1
biological_process	GO:0019674	NAD metabolic process	0	3	0	0.976357	1	1	1
biological_process	GO:0006741	NADP biosynthetic process	0	3	0	0.976357	1	1	1
biological_process	GO:0008380	RNA splicing	0	9	0	0.680542	1	1	1
biological_process	GO:0006221	pyrimidine nucleotide biosynthetic process	0	3	0	0.887095	1	1	1
biological_process	GO:0001682	tRNA 5'-leader removal	0	2	0	0.984177	1	1	1
biological_process	GO:0006198	cAMP catabolic process	0	8	0	0.938153	1	1	1
biological_process	GO:0006102	isocitrate metabolic process	0	3	0	0.976357	1	1	1
biological_process	GO:0010390	histone monoubiquitination	0	4	0	0.968597	1	1	1
biological_process	GO:0032923	organic phosphonate biosynthetic process	0	3	0	0.976357	1	1	1
biological_process	GO:0035494	SNARE complex disassembly	0	2	0	0.984177	1	1	1
biological_process	GO:0001510	RNA methylation	0	8	0	0.887095	1	1	1
biological_process	GO:0006529	asparagine biosynthetic process	0	2	0	0.984177	1	1	1
biological_process	GO:0006851	mitochondrial calcium ion transmembrane transport	0	1	0	0.992058	1	1	1
biological_process	GO:0007094	mitotic spindle assembly checkpoint signaling	0	1	0	0.992058	1	1	1
biological_process	GO:0007023	post-chaperonin tubulin folding pathway	0	5	0	0.960897	1	1	1
biological_process	GO:0007021	tubulin complex assembly	0	4	0	0.968597	1	1	1
biological_process	GO:0008033	tRNA processing	0	15	0	0.714252	1	1	1
biological_process	GO:0070966	nuclear-transcribed mRNA catabolic process, no-go decay	0	1	0	0.992058	1	1	1
biological_process	GO:0070481	nuclear-transcribed mRNA catabolic process, non-stop decay	0	1	0	0.992058	1	1	1
biological_process	GO:0071025	RNA surveillance	0	1	0	0.992058	1	1	1
biological_process	GO:0006303	double-strand break repair via nonhomologous end joining	0	3	0	0.976357	1	1	1
biological_process	GO:0000723	telomere maintenance	0	5	0	0.960897	1	1	1
biological_process	GO:0009082	branched-chain amino acid biosynthetic process	0	6	0	0.953257	1	1	1
biological_process	GO:0008652	cellular amino acid biosynthetic process	0	8	0	0.77407	1	1	1
biological_process	GO:0006525	arginine metabolic process	0	4	0	0.968597	1	1	1
biological_process	GO:0000050	urea cycle	0	4	0	0.968597	1	1	1
biological_process	GO:0006813	potassium ion transport	0	8	0	0.938153	1	1	1
biological_process	GO:0034765	regulation of ion transmembrane transport	0	15	0	0.887095	1	1	1
biological_process	GO:0070286	axonemal dynein complex assembly	0	8	0	0.880025	1	1	1
biological_process	GO:0009452	7-methylguanosine RNA capping	0	4	0	0.953257	1	1	1
biological_process	GO:0006352	DNA-templated transcription, initiation	0	9	0	0.77407	1	1	1
biological_process	GO:0016226	iron-sulfur cluster assembly	0	15	0	0.880025	1	1	1
biological_process	GO:0043517	positive regulation of DNA damage response, signal transduction by p53 class mediator	0	1	0	0.992058	1	1	1
biological_process	GO:0000349	generation of catalytic spliceosome for first transesterification step	0	1	0	0.992058	1	1	1
biological_process	GO:0030433	ubiquitin-dependent ERAD pathway	0	5	0	0.960897	1	1	1
biological_process	GO:0034553	mitochondrial respiratory chain complex II assembly	0	1	0	0.992058	1	1	1
biological_process	GO:0000462	maturation of SSU-rRNA from tricistronic rRNA transcript (SSU-rRNA, 5.8S rRNA, LSU-rRNA)	0	1	0	0.992058	1	1	1
biological_process	GO:0061780	mitotic cohesin loading	0	2	0	0.984177	1	1	1
biological_process	GO:0000725	recombinational repair	0	1	0	0.968597	1	1	1
biological_process	GO:0044571	[2Fe-2S] cluster assembly	0	1	0	0.992058	1	1	1
biological_process	GO:0016973	poly(A)+ mRNA export from nucleus	0	3	0	0.976357	1	1	1
biological_process	GO:0006139	nucleobase-containing compound metabolic process	0	16	0	0.702764	0.458833	1	1
biological_process	GO:0032968	positive regulation of transcription elongation from RNA polymerase II promoter	0	4	0	0.968597	1	1	1
biological_process	GO:0006259	DNA metabolic process	0	2	0	0.97841	0.0918829	1	1
biological_process	GO:0034404	nucleobase-containing small molecule biosynthetic process	0	2	0	0.887095	1	1	1
biological_process	GO:0009143	nucleoside triphosphate catabolic process	0	2	0	0.976357	1	1	1
biological_process	GO:0018342	protein prenylation	0	2	0	0.960897	1	1	1
biological_process	GO:0070084	protein initiator methionine removal	0	3	0	0.976357	1	1	1
biological_process	GO:0045292	mRNA cis splicing, via spliceosome	0	4	0	0.968597	1	1	1
biological_process	GO:0042026	protein refolding	0	5	0	0.960897	1	1	1
biological_process	GO:0006265	DNA topological change	0	8	0	0.938153	1	1	1
biological_process	GO:0051315	attachment of mitotic spindle microtubules to kinetochore	0	3	0	0.976357	1	1	1
biological_process	GO:0000132	establishment of mitotic spindle orientation	0	6	0	0.953257	1	1	1
biological_process	GO:0051012	microtubule sliding	0	6	0	0.953257	1	1	1
biological_process	GO:0031929	TOR signaling	0	7	0	0.859141	1	1	1
biological_process	GO:0006596	polyamine biosynthetic process	0	3	0	0.976357	1	1	1
biological_process	GO:0006436	tryptophanyl-tRNA aminoacylation	0	2	0	0.984177	1	1	1
biological_process	GO:0019835	cytolysis	0	3	0	0.976357	1	1	1
biological_process	GO:0042742	defense response to bacterium	0	3	0	0.976357	1	1	1
biological_process	GO:0008152	metabolic process	0	2	0	0.00560023	0.998047	0.044	1
biological_process	GO:0001932	regulation of protein phosphorylation	0	20	0	0.714252	1	1	1
biological_process	GO:0007064	mitotic sister chromatid cohesion	0	2	0	0.968597	1	1	1
biological_process	GO:0006893	Golgi to plasma membrane transport	0	4	0	0.968597	1	1	1
biological_process	GO:0006612	protein targeting to membrane	0	1	0	0.873009	1	1	1
biological_process	GO:0090522	vesicle tethering involved in exocytosis	0	2	0	0.984177	1	1	1
biological_process	GO:0006879	cellular iron ion homeostasis	0	1	0	0.992058	1	1	1
biological_process	GO:0006826	iron ion transport	0	1	0	0.992058	1	1	1
biological_process	GO:0032006	regulation of TOR signaling	0	2	0	0.908638	1	1	1
biological_process	GO:0032511	late endosome to vacuole transport via multivesicular body sorting pathway	0	3	0	0.923281	1	1	1
biological_process	GO:0007338	single fertilization	0	1	0	0.976357	1	1	1
biological_process	GO:0019700	organic phosphonate catabolic process	0	2	0	0.984177	1	1	1
biological_process	GO:0006659	phosphatidylserine biosynthetic process	0	4	0	0.968597	1	1	1
biological_process	GO:0006013	mannose metabolic process	0	6	0	0.953257	1	1	1
biological_process	GO:0006811	ion transport	0	2	0	0.547012	1	1	1
biological_process	GO:0051560	mitochondrial calcium ion homeostasis	0	8	0	0.938153	1	1	1
biological_process	GO:0046599	regulation of centriole replication	0	3	0	0.976357	1	1	1
biological_process	GO:0006401	RNA catabolic process	0	3	0	0.805775	1	1	1
biological_process	GO:0055088	lipid homeostasis	0	2	0	0.984177	1	1	1
biological_process	GO:0006998	nuclear envelope organization	0	1	0	0.992058	1	1	1
biological_process	GO:0032543	mitochondrial translation	0	2	0	0.976357	1	1	1
biological_process	GO:0006334	nucleosome assembly	0	10	0	0.915931	1	1	1
biological_process	GO:0006621	protein retention in ER lumen	0	5	0	0.960897	1	1	1
biological_process	GO:0006665	sphingolipid metabolic process	0	3	0	0.915931	1	1	1
biological_process	GO:0071569	protein ufmylation	0	3	0	0.976357	1	1	1
biological_process	GO:0030163	protein catabolic process	0	11	0	0.459463	0.84165	1	1
biological_process	GO:0009086	methionine biosynthetic process	0	2	0	0.984177	1	1	1
biological_process	GO:0035999	tetrahydrofolate interconversion	0	6	0	0.953257	1	1	1
biological_process	GO:0031116	positive regulation of microtubule polymerization	0	6	0	0.953257	1	1	1
biological_process	GO:0000209	protein polyubiquitination	0	2	0	0.968597	1	1	1
biological_process	GO:0009116	nucleoside metabolic process	0	6	0	0.923281	1	1	1
biological_process	GO:0009165	nucleotide biosynthetic process	0	2	0	0.398012	1	1	1
biological_process	GO:1900364	negative regulation of mRNA polyadenylation	0	2	0	0.984177	1	1	1
biological_process	GO:0043488	regulation of mRNA stability	0	2	0	0.953257	1	1	1
biological_process	GO:0006400	tRNA modification	0	2	0	0.852287	1	1	1
biological_process	GO:0018344	protein geranylgeranylation	0	2	0	0.984177	1	1	1
biological_process	GO:0120029	proton export across plasma membrane	0	5	0	0.960897	1	1	1
biological_process	GO:0070816	phosphorylation of RNA polymerase II C-terminal domain	0	1	0	0.992058	1	1	1
biological_process	GO:0006367	transcription initiation from RNA polymerase II promoter	0	14	0	0.880025	1	1	1
biological_process	GO:0006313	transposition, DNA-mediated	0	3	0	0.976357	1	1	1
biological_process	GO:0070534	protein K63-linked ubiquitination	0	2	0	0.984177	1	1	1
biological_process	GO:0022900	electron transport chain	0	3	0	0.953257	1	1	1
biological_process	GO:0042176	regulation of protein catabolic process	0	5	0	0.960897	1	1	1
biological_process	GO:0140021	mitochondrial ADP transmembrane transport	0	8	0	0.938153	1	1	1
biological_process	GO:1990544	mitochondrial ATP transmembrane transport	0	8	0	0.938153	1	1	1
biological_process	GO:0000959	mitochondrial RNA metabolic process	0	2	0	0.984177	1	1	1
biological_process	GO:0006508	proteolysis	0	4	0	0.376757	0.883203	1	1
biological_process	GO:0032456	endocytic recycling	0	4	0	0.968597	1	1	1
biological_process	GO:0015693	magnesium ion transport	0	6	0	0.953257	1	1	1
biological_process	GO:0006488	dolichol-linked oligosaccharide biosynthetic process	0	7	0	0.945676	1	1	1
biological_process	GO:0016539	intein-mediated protein splicing	0	2	0	0.984177	1	1	1
biological_process	GO:0000028	ribosomal small subunit assembly	0	5	0	0.960897	1	1	1
biological_process	GO:0007041	lysosomal transport	0	1	0	0.992058	1	1	1
biological_process	GO:0051016	barbed-end actin filament capping	0	4	0	0.968597	1	1	1
biological_process	GO:0000244	spliceosomal tri-snRNP complex assembly	0	1	0	0.992058	1	1	1
biological_process	GO:0042255	ribosome assembly	0	2	0	0.901401	1	1	1
biological_process	GO:0006269	DNA replication, synthesis of RNA primer	0	2	0	0.984177	1	1	1
biological_process	GO:0006611	protein export from nucleus	0	2	0	0.984177	1	1	1
biological_process	GO:0000463	maturation of LSU-rRNA from tricistronic rRNA transcript (SSU-rRNA, 5.8S rRNA, LSU-rRNA)	0	8	0	0.938153	1	1	1
biological_process	GO:0090114	COPII-coated vesicle budding	0	3	0	0.976357	1	1	1
biological_process	GO:1904263	positive regulation of TORC1 signaling	0	3	0	0.976357	1	1	1
biological_process	GO:0048017	inositol lipid-mediated signaling	0	5	0	0.859141	1	1	1
biological_process	GO:0006654	phosphatidic acid biosynthetic process	0	5	0	0.960897	1	1	1
biological_process	GO:0051013	microtubule severing	0	2	0	0.984177	1	1	1
biological_process	GO:0006002	fructose 6-phosphate metabolic process	0	5	0	0.960897	1	1	1
biological_process	GO:0009408	response to heat	0	7	0	0.945676	1	1	1
biological_process	GO:0061015	snRNA import into nucleus	0	1	0	0.992058	1	1	1
biological_process	GO:0000956	nuclear-transcribed mRNA catabolic process	0	2	0	0.880025	1	1	1
biological_process	GO:0032786	positive regulation of DNA-templated transcription, elongation	0	1	0	0.960897	1	1	1
biological_process	GO:0019348	dolichol metabolic process	0	2	0	0.984177	1	1	1
biological_process	GO:0046854	phosphatidylinositol phosphate biosynthetic process	0	13	0	0.901401	1	1	1
biological_process	GO:0048015	phosphatidylinositol-mediated signaling	0	14	0	0.89422	1	1	1
biological_process	GO:0006625	protein targeting to peroxisome	0	2	0	0.968597	1	1	1
biological_process	GO:0019346	transsulfuration	0	2	0	0.984177	1	1	1
biological_process	GO:0015937	coenzyme A biosynthetic process	0	4	0	0.968597	1	1	1
biological_process	GO:0006474	N-terminal protein amino acid acetylation	0	3	0	0.953257	1	1	1
biological_process	GO:0019441	tryptophan catabolic process to kynurenine	0	3	0	0.976357	1	1	1
biological_process	GO:0044208	'de novo' AMP biosynthetic process	0	2	0	0.984177	1	1	1
biological_process	GO:0006189	'de novo' IMP biosynthetic process	0	1	0	0.992058	1	1	1
biological_process	GO:0006123	mitochondrial electron transport, cytochrome c to oxygen	0	2	0	0.984177	1	1	1
biological_process	GO:0006744	ubiquinone biosynthetic process	0	9	0	0.930688	1	1	1
biological_process	GO:0009740	gibberellic acid mediated signaling pathway	0	2	0	0.984177	1	1	1
biological_process	GO:0033674	positive regulation of kinase activity	0	2	0	0.984177	1	1	1
biological_process	GO:0050896	response to stimulus	0	5	0	0.729426	0.452587	1	1
biological_process	GO:0042779	tRNA 3'-trailer cleavage	0	1	0	0.992058	1	1	1
biological_process	GO:0043414	macromolecule methylation	0	2	0	0.845486	1	1	1
biological_process	GO:0090304	nucleic acid metabolic process	0	2	0	0.904876	0.193364	1	1
biological_process	GO:0006431	methionyl-tRNA aminoacylation	0	2	0	0.984177	1	1	1
biological_process	GO:0046621	negative regulation of organ growth	0	1	0	0.992058	1	1	1
biological_process	GO:0043328	protein transport to vacuole involved in ubiquitin-dependent protein catabolic process via the multivesicular body sorting pathway	0	7	0	0.945676	1	1	1
biological_process	GO:0006408	snRNA export from nucleus	0	1	0	0.992058	1	1	1
biological_process	GO:0060628	regulation of ER to Golgi vesicle-mediated transport	0	1	0	0.992058	1	1	1
biological_process	GO:0007033	vacuole organization	0	3	0	0.960897	1	1	1
biological_process	GO:0048268	clathrin coat assembly	0	3	0	0.976357	1	1	1
biological_process	GO:0030968	endoplasmic reticulum unfolded protein response	0	1	0	0.992058	1	1	1
biological_process	GO:0006729	tetrahydrobiopterin biosynthetic process	0	6	0	0.953257	1	1	1
biological_process	GO:0006777	Mo-molybdopterin cofactor biosynthetic process	0	3	0	0.976357	1	1	1
biological_process	GO:0006006	glucose metabolic process	0	6	0	0.901401	1	1	1
biological_process	GO:0070476	rRNA (guanine-N7)-methylation	0	1	0	0.992058	1	1	1
biological_process	GO:0010506	regulation of autophagy	0	6	0	0.953257	1	1	1
biological_process	GO:0016575	histone deacetylation	0	2	0	0.984177	1	1	1
biological_process	GO:0006106	fumarate metabolic process	0	1	0	0.992058	1	1	1
biological_process	GO:1990547	mitochondrial phosphate ion transmembrane transport	0	4	0	0.968597	1	1	1
biological_process	GO:0044260	cellular macromolecule metabolic process	0	1	0	0.315495	0.805567	1	1
biological_process	GO:0018095	protein polyglutamylation	0	5	0	0.960897	1	1	1
biological_process	GO:0140042	lipid droplet formation	0	3	0	0.976357	1	1	1
biological_process	GO:0006979	response to oxidative stress	0	11	0	0.887095	1	1	1
biological_process	GO:0032958	inositol phosphate biosynthetic process	0	4	0	0.968597	1	1	1
biological_process	GO:0034976	response to endoplasmic reticulum stress	0	1	0	0.930688	1	1	1
biological_process	GO:0000470	maturation of LSU-rRNA	0	2	0	0.923281	1	1	1
biological_process	GO:0000027	ribosomal large subunit assembly	0	2	0	0.984177	1	1	1
biological_process	GO:0043461	proton-transporting ATP synthase complex assembly	0	2	0	0.984177	1	1	1
biological_process	GO:0006268	DNA unwinding involved in DNA replication	0	2	0	0.984177	1	1	1
biological_process	GO:1905775	negative regulation of DNA helicase activity	0	2	0	0.984177	1	1	1
biological_process	GO:0006996	organelle organization	0	4	0	0.946742	0.137666	1	1
biological_process	GO:0006098	pentose-phosphate shunt	0	1	0	0.992058	1	1	1
biological_process	GO:0006885	regulation of pH	0	6	0	0.953257	1	1	1
biological_process	GO:0015936	coenzyme A metabolic process	0	2	0	0.953257	1	1	1
biological_process	GO:0018279	protein N-linked glycosylation via asparagine	0	2	0	0.984177	1	1	1
biological_process	GO:0006370	7-methylguanosine mRNA capping	0	2	0	0.984177	1	1	1
biological_process	GO:0097309	cap1 mRNA methylation	0	1	0	0.992058	1	1	1
biological_process	GO:0000271	polysaccharide biosynthetic process	0	1	0	0.976357	1	1	1
biological_process	GO:0006065	UDP-glucuronate biosynthetic process	0	2	0	0.984177	1	1	1
biological_process	GO:0045727	positive regulation of translation	0	1	0	0.976357	1	1	1
biological_process	GO:0006784	heme A biosynthetic process	0	1	0	0.992058	1	1	1
biological_process	GO:0006567	threonine catabolic process	0	1	0	0.992058	1	1	1
biological_process	GO:0016578	histone deubiquitination	0	1	0	0.984177	1	1	1
biological_process	GO:0035553	oxidative single-stranded RNA demethylation	0	1	0	0.992058	1	1	1
biological_process	GO:0044209	AMP salvage	0	1	0	0.992058	1	1	1
biological_process	GO:0006166	purine ribonucleoside salvage	0	4	0	0.968597	1	1	1
biological_process	GO:0006438	valyl-tRNA aminoacylation	0	1	0	0.992058	1	1	1
biological_process	GO:0035998	7,8-dihydroneopterin 3'-triphosphate biosynthetic process	0	1	0	0.992058	1	1	1
biological_process	GO:0003341	cilium movement	0	11	0	0.845486	1	1	1
biological_process	GO:0051568	histone H3-K4 methylation	0	1	0	0.992058	1	1	1
biological_process	GO:0051171	regulation of nitrogen compound metabolic process	0	2	0	0.975545	0.0849741	1	1
biological_process	GO:0080090	regulation of primary metabolic process	0	2	0	0.975545	0.0849741	1	1
biological_process	GO:1902751	positive regulation of cell cycle G2/M phase transition	0	2	0	0.984177	1	1	1
biological_process	GO:0070682	proteasome regulatory particle assembly	0	2	0	0.984177	1	1	1
biological_process	GO:0008285	negative regulation of cell population proliferation	0	3	0	0.976357	1	1	1
biological_process	GO:0043248	proteasome assembly	0	4	0	0.953257	1	1	1
biological_process	GO:0009083	branched-chain amino acid catabolic process	0	2	0	0.984177	1	1	1
biological_process	GO:0065003	protein-containing complex assembly	0	3	0	0.375813	1	1	1
biological_process	GO:1905515	non-motile cilium assembly	0	3	0	0.976357	1	1	1
biological_process	GO:0016255	attachment of GPI anchor to protein	0	3	0	0.976357	1	1	1
biological_process	GO:0000724	double-strand break repair via homologous recombination	0	3	0	0.976357	1	1	1
biological_process	GO:0001680	tRNA 3'-terminal CCA addition	0	3	0	0.976357	1	1	1
biological_process	GO:0030091	protein repair	0	2	0	0.984177	1	1	1
biological_process	GO:0032264	IMP salvage	0	3	0	0.976357	1	1	1
biological_process	GO:0055129	L-proline biosynthetic process	0	3	0	0.976357	1	1	1
biological_process	GO:0009263	deoxyribonucleotide biosynthetic process	0	3	0	0.960897	1	1	1
biological_process	GO:0016998	cell wall macromolecule catabolic process	0	2	0	0.984177	1	1	1
biological_process	GO:0009253	peptidoglycan catabolic process	0	2	0	0.984177	1	1	1
biological_process	GO:0006418	tRNA aminoacylation for protein translation	0	5	0	0.73762	1	1	1
biological_process	GO:0008611	ether lipid biosynthetic process	0	3	0	0.976357	1	1	1
biological_process	GO:0036158	outer dynein arm assembly	0	7	0	0.945676	1	1	1
biological_process	GO:0006895	Golgi to endosome transport	0	5	0	0.960897	1	1	1
biological_process	GO:0007015	actin filament organization	0	1	0	0.887095	1	1	1
biological_process	GO:0006839	mitochondrial transport	0	2	0	0.812265	1	1	1
biological_process	GO:0031204	posttranslational protein targeting to membrane, translocation	0	3	0	0.976357	1	1	1
biological_process	GO:0006487	protein N-linked glycosylation	0	3	0	0.908638	1	1	1
biological_process	GO:0015986	ATP synthesis coupled proton transport	0	2	0	0.984177	1	1	1
biological_process	GO:0006413	translational initiation	0	1	0	0.984177	1	1	1
biological_process	GO:0018343	protein farnesylation	0	1	0	0.992058	1	1	1
biological_process	GO:0070125	mitochondrial translational elongation	0	1	0	0.992058	1	1	1
biological_process	GO:0080009	mRNA methylation	0	2	0	0.976357	1	1	1
biological_process	GO:1990426	mitotic recombination-dependent replication fork processing	0	2	0	0.984177	1	1	1
biological_process	GO:0007059	chromosome segregation	0	1	0	0.838738	1	1	1
biological_process	GO:0042558	pteridine-containing compound metabolic process	0	1	0	0.887095	1	1	1
biological_process	GO:0006695	cholesterol biosynthetic process	0	1	0	0.992058	1	1	1
biological_process	GO:0019287	isopentenyl diphosphate biosynthetic process, mevalonate pathway	0	2	0	0.984177	1	1	1
biological_process	GO:0006478	peptidyl-tyrosine sulfation	0	1	0	0.992058	1	1	1
biological_process	GO:0006423	cysteinyl-tRNA aminoacylation	0	1	0	0.992058	1	1	1
biological_process	GO:0048870	cell motility	0	4	0	0.845486	1	1	1
biological_process	GO:0001731	formation of translation preinitiation complex	0	1	0	0.992058	1	1	1
biological_process	GO:0006430	lysyl-tRNA aminoacylation	0	2	0	0.984177	1	1	1
biological_process	GO:0006177	GMP biosynthetic process	0	1	0	0.992058	1	1	1
biological_process	GO:0006383	transcription by RNA polymerase III	0	3	0	0.945676	1	1	1
biological_process	GO:0070940	dephosphorylation of RNA polymerase II C-terminal domain	0	2	0	0.984177	1	1	1
biological_process	GO:0006012	galactose metabolic process	0	2	0	0.984177	1	1	1
biological_process	GO:0000455	enzyme-directed rRNA pseudouridine synthesis	0	1	0	0.992058	1	1	1
biological_process	GO:0006308	DNA catabolic process	0	6	0	0.945676	1	1	1
biological_process	GO:0033512	L-lysine catabolic process to acetyl-CoA via saccharopine	0	4	0	0.968597	1	1	1
biological_process	GO:0006284	base-excision repair	0	4	0	0.960897	1	1	1
biological_process	GO:0005978	glycogen biosynthetic process	0	2	0	0.984177	1	1	1
biological_process	GO:0042138	meiotic DNA double-strand break formation	0	1	0	0.992058	1	1	1
biological_process	GO:0070072	vacuolar proton-transporting V-type ATPase complex assembly	0	2	0	0.984177	1	1	1
biological_process	GO:0006482	protein demethylation	0	1	0	0.992058	1	1	1
biological_process	GO:0006750	glutathione biosynthetic process	0	2	0	0.984177	1	1	1
biological_process	GO:0071929	alpha-tubulin acetylation	0	3	0	0.976357	1	1	1
biological_process	GO:0070507	regulation of microtubule cytoskeleton organization	0	4	0	0.993147	0.119975	1	1
biological_process	GO:0042773	ATP synthesis coupled electron transport	0	1	0	0.976357	1	1	1
biological_process	GO:0000469	cleavage involved in rRNA processing	0	2	0	0.953257	1	1	1
biological_process	GO:0042274	ribosomal small subunit biogenesis	0	2	0	0.938153	1	1	1
biological_process	GO:0016024	CDP-diacylglycerol biosynthetic process	0	3	0	0.976357	1	1	1
biological_process	GO:0006378	mRNA polyadenylation	0	1	0	0.976357	1	1	1
biological_process	GO:0006369	termination of RNA polymerase II transcription	0	1	0	0.992058	1	1	1
biological_process	GO:0006427	histidyl-tRNA aminoacylation	0	2	0	0.984177	1	1	1
biological_process	GO:0030041	actin filament polymerization	0	4	0	0.915931	1	1	1
biological_process	GO:0036159	inner dynein arm assembly	0	2	0	0.984177	1	1	1
biological_process	GO:0010224	response to UV-B	0	1	0	0.992058	1	1	1
biological_process	GO:0034198	cellular response to amino acid starvation	0	1	0	0.992058	1	1	1
biological_process	GO:0032957	inositol trisphosphate metabolic process	0	2	0	0.984177	1	1	1
biological_process	GO:0006672	ceramide metabolic process	0	1	0	0.960897	1	1	1
biological_process	GO:0006570	tyrosine metabolic process	0	2	0	0.968597	1	1	1
biological_process	GO:0006419	alanyl-tRNA aminoacylation	0	2	0	0.984177	1	1	1
biological_process	GO:0019752	carboxylic acid metabolic process	0	3	0	0.169369	1	0.964	1
biological_process	GO:0034128	negative regulation of MyD88-independent toll-like receptor signaling pathway	0	1	0	0.992058	1	1	1
biological_process	GO:0048678	response to axon injury	0	1	0	0.992058	1	1	1
biological_process	GO:0006090	pyruvate metabolic process	0	1	0	0.743577	1	1	1
biological_process	GO:0017004	cytochrome complex assembly	0	1	0	0.992058	1	1	1
biological_process	GO:0017003	protein-heme linkage	0	1	0	0.992058	1	1	1
biological_process	GO:0006301	postreplication repair	0	1	0	0.992058	1	1	1
biological_process	GO:0006513	protein monoubiquitination	0	1	0	0.960897	1	1	1
biological_process	GO:0009249	protein lipoylation	0	2	0	0.984177	1	1	1
biological_process	GO:0071562	nucleus-vacuole junction assembly	0	1	0	0.992058	1	1	1
biological_process	GO:0007205	protein kinase C-activating G protein-coupled receptor signaling pathway	0	2	0	0.984177	1	1	1
biological_process	GO:0046314	phosphocreatine biosynthetic process	0	3	0	0.976357	1	1	1
biological_process	GO:0009298	GDP-mannose biosynthetic process	0	3	0	0.976357	1	1	1
biological_process	GO:0006384	transcription initiation from RNA polymerase III promoter	0	4	0	0.968597	1	1	1
biological_process	GO:0032981	mitochondrial respiratory chain complex I assembly	0	2	0	0.984177	1	1	1
biological_process	GO:0071528	tRNA re-export from nucleus	0	2	0	0.984177	1	1	1
biological_process	GO:0019062	virion attachment to host cell	0	2	0	0.984177	1	1	1
biological_process	GO:0098813	nuclear chromosome segregation	0	1	0	0.845486	1	1	1
biological_process	GO:0000280	nuclear division	0	1	0	0.916219	0.387285	1	1
biological_process	GO:0019563	glycerol catabolic process	0	1	0	0.992058	1	1	1
biological_process	GO:0006072	glycerol-3-phosphate metabolic process	0	2	0	0.984177	1	1	1
biological_process	GO:0006491	N-glycan processing	0	1	0	0.992058	1	1	1
biological_process	GO:0019427	acetyl-CoA biosynthetic process from acetate	0	1	0	0.992058	1	1	1
biological_process	GO:0043154	negative regulation of cysteine-type endopeptidase activity involved in apoptotic process	0	1	0	0.992058	1	1	1
biological_process	GO:0043547	positive regulation of GTPase activity	0	5	0	0.960897	1	1	1
biological_process	GO:0051056	regulation of small GTPase mediated signal transduction	0	5	0	0.89422	1	1	1
biological_process	GO:0007340	acrosome reaction	0	2	0	0.984177	1	1	1
biological_process	GO:0009073	aromatic amino acid family biosynthetic process	0	2	0	0.984177	1	1	1
biological_process	GO:0009423	chorismate biosynthetic process	0	2	0	0.984177	1	1	1
biological_process	GO:0019264	glycine biosynthetic process from serine	0	4	0	0.968597	1	1	1
biological_process	GO:0006783	heme biosynthetic process	0	1	0	0.915931	1	1	1
biological_process	GO:0048034	heme O biosynthetic process	0	1	0	0.992058	1	1	1
biological_process	GO:0006426	glycyl-tRNA aminoacylation	0	1	0	0.992058	1	1	1
biological_process	GO:0007005	mitochondrion organization	0	2	0	0.901401	1	1	1
biological_process	GO:0035303	regulation of dephosphorylation	0	2	0	0.792944	1	1	1
biological_process	GO:0006146	adenine catabolic process	0	2	0	0.984177	1	1	1
biological_process	GO:0006081	cellular aldehyde metabolic process	0	2	0	0.976357	1	1	1
biological_process	GO:0000338	protein deneddylation	0	2	0	0.984177	1	1	1
biological_process	GO:0005980	glycogen catabolic process	0	3	0	0.976357	1	1	1
biological_process	GO:0016558	protein import into peroxisome matrix	0	2	0	0.984177	1	1	1
biological_process	GO:0019464	glycine decarboxylation via glycine cleavage system	0	2	0	0.984177	1	1	1
biological_process	GO:0032515	negative regulation of phosphoprotein phosphatase activity	0	2	0	0.984177	1	1	1
biological_process	GO:0007099	centriole replication	0	2	0	0.960897	1	1	1
biological_process	GO:0010457	centriole-centriole cohesion	0	2	0	0.984177	1	1	1
biological_process	GO:0035522	monoubiquitinated histone H2A deubiquitination	0	1	0	0.992058	1	1	1
biological_process	GO:0006437	tyrosyl-tRNA aminoacylation	0	1	0	0.992058	1	1	1
biological_process	GO:0071704	organic substance metabolic process	0	1	0	0.00659751	0.997684	0.059	1
biological_process	GO:0018205	peptidyl-lysine modification	0	1	0	0.908638	1	1	1
biological_process	GO:0016043	cellular component organization	0	3	0	0.97748	0.0612511	1	1
biological_process	GO:0009311	oligosaccharide metabolic process	0	1	0	0.930688	1	1	1
biological_process	GO:0032922	circadian regulation of gene expression	0	2	0	0.984177	1	1	1
biological_process	GO:0000076	DNA replication checkpoint signaling	0	1	0	0.992058	1	1	1
biological_process	GO:0048478	replication fork protection	0	1	0	0.992058	1	1	1
biological_process	GO:0000226	microtubule cytoskeleton organization	0	1	0	0.857173	0.491557	1	1
biological_process	GO:0007219	Notch signaling pathway	0	1	0	0.992058	1	1	1
biological_process	GO:0030036	actin cytoskeleton organization	0	4	0	0.873009	1	1	1
biological_process	GO:0045039	protein insertion into mitochondrial inner membrane	0	1	0	0.992058	1	1	1
biological_process	GO:0043137	DNA replication, removal of RNA primer	0	1	0	0.992058	1	1	1
biological_process	GO:0042127	regulation of cell population proliferation	0	2	0	0.960897	1	1	1
biological_process	GO:0051017	actin filament bundle assembly	0	2	0	0.984177	1	1	1
biological_process	GO:0033234	negative regulation of protein sumoylation	0	1	0	0.992058	1	1	1
biological_process	GO:0031123	RNA 3'-end processing	0	1	0	0.908638	1	1	1
biological_process	GO:0043631	RNA polyadenylation	0	1	0	0.968597	1	1	1
biological_process	GO:0009245	lipid A biosynthetic process	0	2	0	0.984177	1	1	1
biological_process	GO:0046513	ceramide biosynthetic process	0	4	0	0.968597	1	1	1
biological_process	GO:0006226	dUMP biosynthetic process	0	1	0	0.992058	1	1	1
biological_process	GO:0046081	dUTP catabolic process	0	1	0	0.992058	1	1	1
biological_process	GO:0019303	D-ribose catabolic process	0	1	0	0.992058	1	1	1
biological_process	GO:0032049	cardiolipin biosynthetic process	0	1	0	0.992058	1	1	1
biological_process	GO:0010923	negative regulation of phosphatase activity	0	1	0	0.976357	1	1	1
biological_process	GO:0006779	porphyrin-containing compound biosynthetic process	0	1	0	0.908638	1	1	1
biological_process	GO:0006780	uroporphyrinogen III biosynthetic process	0	1	0	0.992058	1	1	1
biological_process	GO:0006528	asparagine metabolic process	0	1	0	0.976357	1	1	1
biological_process	GO:0031119	tRNA pseudouridine synthesis	0	1	0	0.992058	1	1	1
biological_process	GO:0061640	cytoskeleton-dependent cytokinesis	0	1	0	0.992058	1	1	1
biological_process	GO:0000245	spliceosomal complex assembly	0	1	0	0.992058	1	1	1
biological_process	GO:0019243	methylglyoxal catabolic process to D-lactate via S-lactoyl-glutathione	0	1	0	0.992058	1	1	1
biological_process	GO:0042744	hydrogen peroxide catabolic process	0	2	0	0.984177	1	1	1
biological_process	GO:0070475	rRNA base methylation	0	1	0	0.984177	1	1	1
biological_process	GO:0051103	DNA ligation involved in DNA repair	0	1	0	0.992058	1	1	1
biological_process	GO:0043039	tRNA aminoacylation	0	1	0	0.73171	1	1	1
biological_process	GO:0043571	maintenance of CRISPR repeat elements	0	1	0	0.992058	1	1	1
biological_process	GO:0044211	CTP salvage	0	1	0	0.992058	1	1	1
biological_process	GO:0000422	autophagy of mitochondrion	0	1	0	0.992058	1	1	1
biological_process	GO:0006865	amino acid transport	0	1	0	0.992058	1	1	1
biological_process	GO:0036297	interstrand cross-link repair	0	1	0	0.992058	1	1	1
biological_process	GO:0055072	iron ion homeostasis	0	1	0	0.984177	1	1	1
biological_process	GO:0006421	asparaginyl-tRNA aminoacylation	0	2	0	0.984177	1	1	1
biological_process	GO:0010165	response to X-ray	0	2	0	0.984177	1	1	1
biological_process	GO:0006546	glycine catabolic process	0	1	0	0.976357	1	1	1
biological_process	GO:0006333	chromatin assembly or disassembly	0	2	0	0.901401	1	1	1
biological_process	GO:0070897	transcription preinitiation complex assembly	0	3	0	0.976357	1	1	1
biological_process	GO:0006433	prolyl-tRNA aminoacylation	0	1	0	0.992058	1	1	1
biological_process	GO:0009168	purine ribonucleoside monophosphate biosynthetic process	0	1	0	0.938153	1	1	1
biological_process	GO:0000466	maturation of 5.8S rRNA from tricistronic rRNA transcript (SSU-rRNA, 5.8S rRNA, LSU-rRNA)	0	1	0	0.960897	1	1	1
biological_process	GO:0017186	peptidyl-pyroglutamic acid biosynthetic process, using glutaminyl-peptide cyclotransferase	0	2	0	0.984177	1	1	1
biological_process	GO:0007010	cytoskeleton organization	0	1	0	0.806325	0.560937	1	1
biological_process	GO:0006561	proline biosynthetic process	0	1	0	0.968597	1	1	1
biological_process	GO:0016485	protein processing	0	1	0	0.901401	1	1	1
biological_process	GO:0006285	base-excision repair, AP site formation	0	1	0	0.992058	1	1	1
biological_process	GO:0030042	actin filament depolymerization	0	1	0	0.960897	1	1	1
biological_process	GO:0072583	clathrin-dependent endocytosis	0	1	0	0.992058	1	1	1
biological_process	GO:0002949	tRNA threonylcarbamoyladenosine modification	0	1	0	0.992058	1	1	1
biological_process	GO:0051259	protein complex oligomerization	0	1	0	0.976357	1	1	1
biological_process	GO:0097428	protein maturation by iron-sulfur cluster transfer	0	1	0	0.976357	1	1	1
biological_process	GO:0009398	FMN biosynthetic process	0	1	0	0.992058	1	1	1
biological_process	GO:0009231	riboflavin biosynthetic process	0	1	0	0.992058	1	1	1
biological_process	GO:0000154	rRNA modification	0	1	0	0.968597	1	1	1
biological_process	GO:0051391	tRNA acetylation	0	1	0	0.992058	1	1	1
biological_process	GO:0016236	macroautophagy	0	1	0	0.976357	1	1	1
biological_process	GO:0006388	tRNA splicing, via endonucleolytic cleavage and ligation	0	1	0	0.992058	1	1	1
biological_process	GO:0090090	negative regulation of canonical Wnt signaling pathway	0	1	0	0.992058	1	1	1
biological_process	GO:0097056	selenocysteinyl-tRNA(Sec) biosynthetic process	0	1	0	0.992058	1	1	1
biological_process	GO:0000055	ribosomal large subunit export from nucleus	0	1	0	0.992058	1	1	1
cellular_component	GO:0071439	clathrin complex	2	2	1	1	4.56902e-05	1	0.005	A0A1R2CFF7_9CILI	A0A1R2BRS7_9CILI
cellular_component	GO:0030015	CCR4-NOT core complex	3	12	0.25	0.999999	6.32387e-05	1	0.006	A0A1R2AZB9_9CILI	A0A1R2CGA1_9CILI	A0A1R2AZ55_9CILI
cellular_component	GO:0043227	membrane-bounded organelle	0	2	0	0.99998	6.79984e-05	1	0.006
cellular_component	GO:0043229	intracellular organelle	0	7	0	0.999916	0.000247399	1	0.01
cellular_component	GO:0030992	intraciliary transport particle B	2	4	0.5	0.999999	0.000271745	1	0.021	A0A1R2C3Q4_9CILI	A0A1R2BF60_9CILI
cellular_component	GO:0030014	CCR4-NOT complex	0	12	0	0.999981	0.000549032	1	0.031
cellular_component	GO:0043231	intracellular membrane-bounded organelle	2	25	0.08	0.99978	0.000651849	1	0.038	A0A1R2AX24_9CILI	A0A1R2CBV1_9CILI
cellular_component	GO:0030132	clathrin coat of coated pit	2	7	0.285714	0.999984	0.0012461	1	0.074	A0A1R2CFF7_9CILI	A0A1R2BRS7_9CILI
cellular_component	GO:0030117	membrane coat	0	11	0	0.999894	0.00127154	1	0.075
cellular_component	GO:0032991	protein-containing complex	0	8	0	0.999522	0.00148279	1	0.083
cellular_component	GO:0030130	clathrin coat of trans-Golgi network vesicle	2	7	0.285714	0.999952	0.00241577	1	0.129	A0A1R2CFF7_9CILI	A0A1R2BRS7_9CILI
cellular_component	GO:0005905	clathrin-coated pit	0	4	0	0.999937	0.00288628	1	0.156
cellular_component	GO:0005737	cytoplasm	10	731	0.0136799	0.998264	0.00437069	1	0.185	A0A1R2AVC7_9CILI	A0A1R2AX24_9CILI	A0A1R2C7L5_9CILI	A0A1R2AZB9_9CILI	A0A1R2C2K6_9CILI	A0A1R2CS48_9CILI	A0A1R2CGA1_9CILI	A0A1R2B1A3_9CILI	A0A1R2AZ55_9CILI	A0A1R2CBV1_9CILI
cellular_component	GO:0005634	nucleus	11	619	0.0177706	0.998334	0.00484269	1	0.212	A0A1R2B040_9CILI	A0A1R2BEP9_9CILI	A0A1R2ATT9_9CILI	A0A1R2AZB9_9CILI	A0A1R2B6X7_9CILI	A0A1R2AY38_9CILI	A0A1R2CGA1_9CILI	A0A1R2BQL0_9CILI	A0A1R2AZ55_9CILI	A0A1R2BN92_9CILI	A0A1R2CM10_9CILI
cellular_component	GO:0030136	clathrin-coated vesicle	0	3	0	0.999809	0.00581904	1	0.242
cellular_component	GO:0030131	clathrin adaptor complex	2	17	0.117647	0.999578	0.00967086	1	0.508	A0A1R2ATR5_9CILI	A0A1R2BR57_9CILI
cellular_component	GO:0012505	endomembrane system	0	6	0	0.99519	0.0182892	1	0.788
cellular_component	GO:0005856	cytoskeleton	2	51	0.0392157	0.994076	0.0197977	1	0.799	A0A1R2C2K6_9CILI	A0A1R2B1A3_9CILI
cellular_component	GO:0000439	transcription factor TFIIH core complex	1	4	0.25	0.999728	0.027017	1	0.922	A0A1R2CXQ3_9CILI
cellular_component	GO:0030659	cytoplasmic vesicle membrane	0	1	0	0.996945	0.0345191	1	0.941
cellular_component	GO:0030496	midbody	1	6	0.166667	0.999327	0.0402556	1	0.963	A0A1R2BEP9_9CILI
cellular_component	GO:0005929	cilium	3	62	0.0483871	0.993023	0.0406302	1	0.964	A0A1R2C3Q4_9CILI	A0A1R2B5X2_9CILI	A0A1R2BF60_9CILI
cellular_component	GO:0000145	exocyst	1	7	0.142857	0.999061	0.0468084	1	0.98	A0A1R2BCU8_9CILI
cellular_component	GO:0042995	cell projection	0	12	0	0.989798	0.0532826	1	0.981
cellular_component	GO:0030906	retromer, cargo-selective complex	1	8	0.125	0.998754	0.0533173	1	0.991	A0A1R2CAT7_9CILI
cellular_component	GO:0005874	microtubule	4	253	0.0158103	0.9716	0.0932683	1	0.996	A0A1R2CCE5_9CILI	A0A1R2D2M0_9CILI	A0A1R2C7L5_9CILI	A0A1R2CP63_9CILI
cellular_component	GO:0070603	SWI/SNF superfamily-type complex	1	4	0.25	0.997114	0.0789194	1	0.996	A0A1R2CET0_9CILI
cellular_component	GO:0030904	retromer complex	0	4	0	0.997114	0.0789194	1	0.996
cellular_component	GO:0005783	endoplasmic reticulum	1	34	0.0294118	0.974812	0.100882	1	0.997	A0A1R2BFZ9_9CILI
cellular_component	GO:0005819	spindle	1	6	0.166667	0.994843	0.103842	1	0.997	A0A1R2BEP9_9CILI
cellular_component	GO:0005886	plasma membrane	0	52	0	0.984068	0.0988633	1	0.997
cellular_component	GO:0031410	cytoplasmic vesicle	0	5	0	0.982386	0.105322	1	0.997
cellular_component	GO:0000228	nuclear chromosome	1	4	0.25	0.994181	0.109968	1	0.998	A0A1R2CET0_9CILI
cellular_component	GO:0005794	Golgi apparatus	0	29	0	0.980607	0.111892	1	0.998
cellular_component	GO:0016021	integral component of membrane	19	4893	0.0038831	4.07355e-05	0.999988	0.002	1	A0A1R2BFZ9_9CILI	A0A1R2C500_9CILI	A0A1R2BB62_9CILI	A0A1R2C4V0_9CILI	A0A1R2C7F2_9CILI	A0A1R2CSI3_9CILI	A0A1R2BL80_9CILI	A0A1R2BS63_9CILI	A0A1R2C2L5_9CILI	A0A1R2ANY6_9CILI	A0A1R2AU69_9CILI	A0A1R2CMU9_9CILI	A0A1R2BLV0_9CILI	A0A1R2B795_9CILI	A0A1R2D3T5_9CILI	A0A1R2C0D9_9CILI	A0A1R2APN9_9CILI	A0A1R2B7M5_9CILI	A0A1R2BXM8_9CILI
cellular_component	GO:0005789	endoplasmic reticulum membrane	2	87	0.0229885	0.951787	0.197188	1	1	A0A1R2BB62_9CILI	A0A1R2B795_9CILI
cellular_component	GO:0016020	membrane	2	288	0.00694444	0.00130213	0.999493	0.008	1	A0A1R2AWQ8_9CILI	A0A1R2BXW1_9CILI
cellular_component	GO:0000786	nucleosome	1	58	0.0172414	0.94075	0.328675	1	1	A0A1R2B2M9_9CILI
cellular_component	GO:0030286	dynein complex	1	37	0.027027	0.93524	0.342424	1	1	A0A1R2C7L5_9CILI
cellular_component	GO:0005829	cytosol	1	96	0.0104167	0.749955	0.622406	1	1	A0A1R2CAT7_9CILI
cellular_component	GO:0015934	large ribosomal subunit	0	25	0	0.719222	1	1	1
cellular_component	GO:0005840	ribosome	0	235	0	0.115581	1	0.599	1
cellular_component	GO:0033180	proton-transporting V-type ATPase, V1 domain	0	9	0	0.933796	1	1	1
cellular_component	GO:0015935	small ribosomal subunit	0	18	0	0.842478	1	1	1
cellular_component	GO:0005779	integral component of peroxisomal membrane	0	17	0	0.890032	1	1	1
cellular_component	GO:0009507	chloroplast	0	6	0	0.959744	1	1	1
cellular_component	GO:0022625	cytosolic large ribosomal subunit	0	23	0	0.854127	1	1	1
cellular_component	GO:0005776	autophagosome	0	8	0	0.946683	1	1	1
cellular_component	GO:0005741	mitochondrial outer membrane	0	23	0	0.854127	1	1	1
cellular_component	GO:0005815	microtubule organizing center	0	49	0	0.592873	1	1	1
cellular_component	GO:0000922	spindle pole	0	10	0	0.933796	1	1	1
cellular_component	GO:0005680	anaphase-promoting complex	0	8	0	0.946683	1	1	1
cellular_component	GO:0005681	spliceosomal complex	0	17	0	0.865935	1	1	1
cellular_component	GO:0032040	small-subunit processome	0	10	0	0.933796	1	1	1
cellular_component	GO:0005730	nucleolus	0	68	0	0.609489	1	1	1
cellular_component	GO:0005813	centrosome	0	2	0	0.986401	1	1	1
cellular_component	GO:0036064	ciliary basal body	0	6	0	0.959744	1	1	1
cellular_component	GO:0031981	nuclear lumen	0	5	0	0.734712	0.637878	1	1
cellular_component	GO:0042555	MCM complex	0	8	0	0.946683	1	1	1
cellular_component	GO:0016592	mediator complex	0	7	0	0.953192	1	1	1
cellular_component	GO:0030126	COPI vesicle coat	0	11	0	0.927417	1	1	1
cellular_component	GO:0000139	Golgi membrane	0	29	0	0.808458	1	1	1
cellular_component	GO:0048188	Set1C/COMPASS complex	0	12	0	0.921081	1	1	1
cellular_component	GO:0000795	synaptonemal complex	0	1	0	0.993178	1	1	1
cellular_component	GO:1990904	ribonucleoprotein complex	0	7	0	0.388266	1	0.997	1
cellular_component	GO:0000015	phosphopyruvate hydratase complex	0	5	0	0.966341	1	1	1
cellular_component	GO:0019005	SCF ubiquitin ligase complex	0	2	0	0.986401	1	1	1
cellular_component	GO:0000123	histone acetyltransferase complex	0	1	0	0.933796	1	1	1
cellular_component	GO:0005759	mitochondrial matrix	0	19	0	0.871898	1	1	1
cellular_component	GO:0016605	PML body	0	2	0	0.986401	1	1	1
cellular_component	GO:0005858	axonemal dynein complex	0	14	0	0.902326	1	1	1
cellular_component	GO:0005654	nucleoplasm	0	11	0	0.648565	1	1	1
cellular_component	GO:0005743	mitochondrial inner membrane	0	58	0	0.609489	1	1	1
cellular_component	GO:0005675	transcription factor TFIIH holo complex	0	3	0	0.979669	1	1	1
cellular_component	GO:0005758	mitochondrial intermembrane space	0	14	0	0.908536	1	1	1
cellular_component	GO:0030008	TRAPP complex	0	8	0	0.921081	1	1	1
cellular_component	GO:0016602	CCAAT-binding factor complex	0	9	0	0.940217	1	1	1
cellular_component	GO:0000796	condensin complex	0	7	0	0.953192	1	1	1
cellular_component	GO:0070469	respirasome	0	11	0	0.902326	1	1	1
cellular_component	GO:0034464	BBSome	0	5	0	0.966341	1	1	1
cellular_component	GO:0000164	protein phosphatase type 1 complex	0	11	0	0.927417	1	1	1
cellular_component	GO:0005786	signal recognition particle, endoplasmic reticulum targeting	0	7	0	0.953192	1	1	1
cellular_component	GO:0000159	protein phosphatase type 2A complex	0	8	0	0.946683	1	1	1
cellular_component	GO:0033588	elongator holoenzyme complex	0	6	0	0.959744	1	1	1
cellular_component	GO:0031461	cullin-RING ubiquitin ligase complex	0	1	0	0.927417	1	1	1
cellular_component	GO:0070531	BRCA1-A complex	0	1	0	0.993178	1	1	1
cellular_component	GO:0070552	BRISC complex	0	1	0	0.993178	1	1	1
cellular_component	GO:0005576	extracellular region	0	24	0	0.825296	1	1	1
cellular_component	GO:0030430	host cell cytoplasm	0	2	0	0.986401	1	1	1
cellular_component	GO:0070772	PAS complex	0	4	0	0.972983	1	1	1
cellular_component	GO:0000808	origin recognition complex	0	2	0	0.986401	1	1	1
cellular_component	GO:0008622	epsilon DNA polymerase complex	0	2	0	0.986401	1	1	1
cellular_component	GO:0000151	ubiquitin ligase complex	0	3	0	0.908536	1	1	1
cellular_component	GO:0005885	Arp2/3 protein complex	0	6	0	0.959744	1	1	1
cellular_component	GO:0000814	ESCRT II complex	0	4	0	0.972983	1	1	1
cellular_component	GO:0016272	prefoldin complex	0	12	0	0.921081	1	1	1
cellular_component	GO:0031515	tRNA (m1A) methyltransferase complex	0	3	0	0.979669	1	1	1
cellular_component	GO:0005869	dynactin complex	0	6	0	0.959744	1	1	1
cellular_component	GO:0071011	precatalytic spliceosome	0	2	0	0.986401	1	1	1
cellular_component	GO:0030123	AP-3 adaptor complex	0	3	0	0.979669	1	1	1
cellular_component	GO:0005739	mitochondrion	0	58	0	0.273757	1	0.957	1
cellular_component	GO:0042765	GPI-anchor transamidase complex	0	5	0	0.966341	1	1	1
cellular_component	GO:0000347	THO complex	0	2	0	0.979669	1	1	1
cellular_component	GO:0005667	transcription regulator complex	0	20	0	0.942548	0.32403	1	1
cellular_component	GO:0005643	nuclear pore	0	17	0	0.877902	1	1	1
cellular_component	GO:0000220	vacuolar proton-transporting V-type ATPase, V0 domain	0	1	0	0.993178	1	1	1
cellular_component	GO:0030176	integral component of endoplasmic reticulum membrane	0	10	0	0.883947	1	1	1
cellular_component	GO:0005785	signal recognition particle receptor complex	0	2	0	0.986401	1	1	1
cellular_component	GO:0005839	proteasome core complex	0	14	0	0.808458	1	1	1
cellular_component	GO:0031428	box C/D RNP complex	0	4	0	0.972983	1	1	1
cellular_component	GO:0110165	cellular anatomical entity	0	26	0	1	0.481651	1	1
cellular_component	GO:0005694	chromosome	0	11	0	0.960271	0.175012	1	1
cellular_component	GO:0031201	SNARE complex	0	5	0	0.966341	1	1	1
cellular_component	GO:0032300	mismatch repair complex	0	4	0	0.972983	1	1	1
cellular_component	GO:0005956	protein kinase CK2 complex	0	11	0	0.927417	1	1	1
cellular_component	GO:0005777	peroxisome	0	24	0	0.749554	1	1	1
cellular_component	GO:0030127	COPII vesicle coat	0	16	0	0.896158	1	1	1
cellular_component	GO:0072546	EMC complex	0	3	0	0.979669	1	1	1
cellular_component	GO:0005663	DNA replication factor C complex	0	4	0	0.972983	1	1	1
cellular_component	GO:0005669	transcription factor TFIID complex	0	7	0	0.953192	1	1	1
cellular_component	GO:0005685	U1 snRNP	0	4	0	0.972983	1	1	1
cellular_component	GO:0005686	U2 snRNP	0	2	0	0.986401	1	1	1
cellular_component	GO:0005687	U4 snRNP	0	2	0	0.986401	1	1	1
cellular_component	GO:0046540	U4/U6 x U5 tri-snRNP complex	0	5	0	0.966341	1	1	1
cellular_component	GO:0005682	U5 snRNP	0	4	0	0.972983	1	1	1
cellular_component	GO:1902494	catalytic complex	0	2	0	0.41945	0.860942	0.998	1
cellular_component	GO:1990112	RQC complex	0	1	0	0.993178	1	1	1
cellular_component	GO:0045271	respiratory chain complex I	0	2	0	0.986401	1	1	1
cellular_component	GO:0016593	Cdc73/Paf1 complex	0	3	0	0.979669	1	1	1
cellular_component	GO:0070652	HAUS complex	0	2	0	0.986401	1	1	1
cellular_component	GO:0008250	oligosaccharyltransferase complex	0	4	0	0.959744	1	1	1
cellular_component	GO:0008180	COP9 signalosome	0	9	0	0.940217	1	1	1
cellular_component	GO:0017054	negative cofactor 2 complex	0	2	0	0.986401	1	1	1
cellular_component	GO:0070176	DRM complex	0	1	0	0.993178	1	1	1
cellular_component	GO:0017119	Golgi transport complex	0	2	0	0.986401	1	1	1
cellular_component	GO:0016459	myosin complex	0	6	0	0.959744	1	1	1
cellular_component	GO:0005732	sno(s)RNA-containing ribonucleoprotein complex	0	2	0	0.953192	1	1	1
cellular_component	GO:0035145	exon-exon junction complex	0	1	0	0.993178	1	1	1
cellular_component	GO:0030677	ribonuclease P complex	0	1	0	0.986401	1	1	1
cellular_component	GO:0005852	eukaryotic translation initiation factor 3 complex	0	13	0	0.914787	1	1	1
cellular_component	GO:0031011	Ino80 complex	0	8	0	0.946683	1	1	1
cellular_component	GO:0035267	NuA4 histone acetyltransferase complex	0	5	0	0.966341	1	1	1
cellular_component	GO:0097255	R2TP complex	0	4	0	0.972983	1	1	1
cellular_component	GO:0005814	centriole	0	17	0	0.890032	1	1	1
cellular_component	GO:0031901	early endosome membrane	0	1	0	0.993178	1	1	1
cellular_component	GO:0030670	phagocytic vesicle membrane	0	1	0	0.993178	1	1	1
cellular_component	GO:0009536	plastid	0	3	0	0.940217	1	1	1
cellular_component	GO:0000178	exosome (RNase complex)	0	6	0	0.959744	1	1	1
cellular_component	GO:0043564	Ku70:Ku80 complex	0	2	0	0.986401	1	1	1
cellular_component	GO:0001534	radial spoke	0	8	0	0.946683	1	1	1
cellular_component	GO:0017101	aminoacyl-tRNA synthetase multienzyme complex	0	1	0	0.993178	1	1	1
cellular_component	GO:0071006	U2-type catalytic step 1 spliceosome	0	1	0	0.993178	1	1	1
cellular_component	GO:0005868	cytoplasmic dynein complex	0	9	0	0.940217	1	1	1
cellular_component	GO:0019774	proteasome core complex, beta-subunit complex	0	2	0	0.986401	1	1	1
cellular_component	GO:0000502	proteasome complex	0	24	0	0.630903	1	1	1
cellular_component	GO:0005615	extracellular space	0	4	0	0.972983	1	1	1
cellular_component	GO:1990071	TRAPPII protein complex	0	4	0	0.972983	1	1	1
cellular_component	GO:0031262	Ndc80 complex	0	5	0	0.966341	1	1	1
cellular_component	GO:0031965	nuclear membrane	0	6	0	0.940217	1	1	1
cellular_component	GO:0031080	nuclear pore outer ring	0	2	0	0.986401	1	1	1
cellular_component	GO:0048500	signal recognition particle	0	4	0	0.927417	1	1	1
cellular_component	GO:0005875	microtubule associated complex	0	6	0	0.894678	0.427273	1	1
cellular_component	GO:0031932	TORC2 complex	0	7	0	0.953192	1	1	1
cellular_component	GO:0097361	CIA complex	0	3	0	0.979669	1	1	1
cellular_component	GO:0034045	phagophore assembly site membrane	0	2	0	0.986401	1	1	1
cellular_component	GO:0009317	acetyl-CoA carboxylase complex	0	4	0	0.972983	1	1	1
cellular_component	GO:0019773	proteasome core complex, alpha-subunit complex	0	15	0	0.902326	1	1	1
cellular_component	GO:0005769	early endosome	0	1	0	0.986401	1	1	1
cellular_component	GO:0071203	WASH complex	0	8	0	0.946683	1	1	1
cellular_component	GO:0005952	cAMP-dependent protein kinase complex	0	20	0	0.871898	1	1	1
cellular_component	GO:0031390	Ctf18 RFC-like complex	0	1	0	0.993178	1	1	1
cellular_component	GO:0045261	proton-transporting ATP synthase complex, catalytic core F(1)	0	9	0	0.940217	1	1	1
cellular_component	GO:0005784	Sec61 translocon complex	0	3	0	0.979669	1	1	1
cellular_component	GO:0034457	Mpp10 complex	0	1	0	0.993178	1	1	1
cellular_component	GO:0005891	voltage-gated calcium channel complex	0	7	0	0.953192	1	1	1
cellular_component	GO:0031514	motile cilium	0	8	0	0.946683	1	1	1
cellular_component	GO:0000930	gamma-tubulin complex	0	2	0	0.986401	1	1	1
cellular_component	GO:0030880	RNA polymerase complex	0	1	0	0.802921	1	1	1
cellular_component	GO:0060170	ciliary membrane	0	2	0	0.986401	1	1	1
cellular_component	GO:0030121	AP-1 adaptor complex	0	4	0	0.972983	1	1	1
cellular_component	GO:0005968	Rab-protein geranylgeranyltransferase complex	0	2	0	0.986401	1	1	1
cellular_component	GO:0030663	COPI-coated vesicle membrane	0	2	0	0.914787	1	1	1
cellular_component	GO:0000974	Prp19 complex	0	2	0	0.986401	1	1	1
cellular_component	GO:0008540	proteasome regulatory particle, base subcomplex	0	4	0	0.972983	1	1	1
cellular_component	GO:0000781	chromosome, telomeric region	0	4	0	0.972983	1	1	1
cellular_component	GO:0030688	preribosome, small subunit precursor	0	3	0	0.979669	1	1	1
cellular_component	GO:0005838	proteasome regulatory particle	0	7	0	0.927417	1	1	1
cellular_component	GO:0005788	endoplasmic reticulum lumen	0	9	0	0.940217	1	1	1
cellular_component	GO:1990745	EARP complex	0	1	0	0.993178	1	1	1
cellular_component	GO:0005672	transcription factor TFIIA complex	0	2	0	0.986401	1	1	1
cellular_component	GO:0022627	cytosolic small ribosomal subunit	0	7	0	0.953192	1	1	1
cellular_component	GO:0008290	F-actin capping protein complex	0	4	0	0.972983	1	1	1
cellular_component	GO:0008352	katanin complex	0	2	0	0.986401	1	1	1
cellular_component	GO:0033179	proton-transporting V-type ATPase, V0 domain	0	7	0	0.946683	1	1	1
cellular_component	GO:0031415	NatA complex	0	3	0	0.979669	1	1	1
cellular_component	GO:0005751	mitochondrial respiratory chain complex IV	0	2	0	0.986401	1	1	1
cellular_component	GO:0000813	ESCRT I complex	0	3	0	0.979669	1	1	1
cellular_component	GO:0005854	nascent polypeptide-associated complex	0	1	0	0.993178	1	1	1
cellular_component	GO:0070939	Dsl1/NZR complex	0	1	0	0.993178	1	1	1
cellular_component	GO:0019008	molybdopterin synthase complex	0	1	0	0.993178	1	1	1
cellular_component	GO:0016471	vacuolar proton-transporting V-type ATPase complex	0	2	0	0.979669	1	1	1
cellular_component	GO:0019867	outer membrane	0	2	0	0.842478	1	1	1
cellular_component	GO:0036038	MKS complex	0	2	0	0.986401	1	1	1
cellular_component	GO:0031314	extrinsic component of mitochondrial inner membrane	0	2	0	0.986401	1	1	1
cellular_component	GO:0005887	integral component of plasma membrane	0	5	0	0.966341	1	1	1
cellular_component	GO:0035658	Mon1-Ccz1 complex	0	7	0	0.953192	1	1	1
cellular_component	GO:0045239	tricarboxylic acid cycle enzyme complex	0	1	0	0.966341	1	1	1
cellular_component	GO:0035101	FACT complex	0	2	0	0.986401	1	1	1
cellular_component	GO:0034044	exomer complex	0	2	0	0.986401	1	1	1
cellular_component	GO:0030532	small nuclear ribonucleoprotein complex	0	2	0	0.933796	1	1	1
cellular_component	GO:0090730	Las1 complex	0	1	0	0.993178	1	1	1
cellular_component	GO:0044666	MLL3/4 complex	0	4	0	0.972983	1	1	1
cellular_component	GO:0071819	DUBm complex	0	1	0	0.993178	1	1	1
cellular_component	GO:0000124	SAGA complex	0	2	0	0.986401	1	1	1
cellular_component	GO:0070390	transcription export complex 2	0	1	0	0.993178	1	1	1
cellular_component	GO:0030173	integral component of Golgi membrane	0	2	0	0.986401	1	1	1
cellular_component	GO:0005674	transcription factor TFIIF complex	0	4	0	0.972983	1	1	1
cellular_component	GO:0070860	RNA polymerase I core factor complex	0	1	0	0.993178	1	1	1
cellular_component	GO:0009376	HslUV protease complex	0	3	0	0.979669	1	1	1
cellular_component	GO:0005639	integral component of nuclear inner membrane	0	3	0	0.979669	1	1	1
cellular_component	GO:0005736	RNA polymerase I complex	0	1	0	0.993178	1	1	1
cellular_component	GO:0005665	RNA polymerase II, core complex	0	5	0	0.966341	1	1	1
cellular_component	GO:0005666	RNA polymerase III complex	0	6	0	0.959744	1	1	1
cellular_component	GO:0015629	actin cytoskeleton	0	2	0	0.848283	1	1	1
cellular_component	GO:0031966	mitochondrial membrane	0	4	0	0.505612	1	1	1
cellular_component	GO:0034998	oligosaccharyltransferase I complex	0	2	0	0.986401	1	1	1
cellular_component	GO:0045263	proton-transporting ATP synthase complex, coupling factor F(o)	0	1	0	0.986401	1	1	1
cellular_component	GO:0009579	thylakoid	0	4	0	0.972983	1	1	1
cellular_component	GO:0005965	protein farnesyltransferase complex	0	1	0	0.993178	1	1	1
cellular_component	GO:0001750	photoreceptor outer segment	0	1	0	0.993178	1	1	1
cellular_component	GO:0010008	endosome membrane	0	2	0	0.927417	1	1	1
cellular_component	GO:0000938	GARP complex	0	5	0	0.966341	1	1	1
cellular_component	GO:0005744	TIM23 mitochondrial import inner membrane translocase complex	0	6	0	0.959744	1	1	1
cellular_component	GO:0045252	oxoglutarate dehydrogenase complex	0	4	0	0.972983	1	1	1
cellular_component	GO:0005801	cis-Golgi network	0	3	0	0.979669	1	1	1
cellular_component	GO:0005773	vacuole	0	2	0	0.860011	1	1	1
cellular_component	GO:0005871	kinesin complex	0	4	0	0.972983	1	1	1
cellular_component	GO:0048471	perinuclear region of cytoplasm	0	2	0	0.986401	1	1	1
cellular_component	GO:0005930	axoneme	0	2	0	0.842478	1	1	1
cellular_component	GO:0030054	cell junction	0	1	0	0.993178	1	1	1
cellular_component	GO:0005832	chaperonin-containing T-complex	0	2	0	0.986401	1	1	1
cellular_component	GO:0072487	MSL complex	0	2	0	0.986401	1	1	1
cellular_component	GO:0032039	integrator complex	0	1	0	0.993178	1	1	1
cellular_component	GO:0045254	pyruvate dehydrogenase complex	0	1	0	0.993178	1	1	1
cellular_component	GO:0000506	glycosylphosphatidylinositol-N-acetylglucosaminyltransferase (GPI-GnT) complex	0	2	0	0.986401	1	1	1
cellular_component	GO:0031902	late endosome membrane	0	1	0	0.986401	1	1	1
cellular_component	GO:0000127	transcription factor TFIIIC complex	0	2	0	0.986401	1	1	1
cellular_component	GO:0005778	peroxisomal membrane	0	1	0	0.883947	1	1	1
cellular_component	GO:0031931	TORC1 complex	0	2	0	0.986401	1	1	1
cellular_component	GO:0005764	lysosome	0	1	0	0.986401	1	1	1
cellular_component	GO:0071986	Ragulator complex	0	1	0	0.993178	1	1	1
cellular_component	GO:0048476	Holliday junction resolvase complex	0	1	0	0.993178	1	1	1
cellular_component	GO:0032299	ribonuclease H2 complex	0	1	0	0.993178	1	1	1
cellular_component	GO:0031305	integral component of mitochondrial inner membrane	0	1	0	0.986401	1	1	1
cellular_component	GO:0005761	mitochondrial ribosome	0	1	0	0.993178	1	1	1
cellular_component	GO:0089701	U2AF complex	0	1	0	0.993178	1	1	1
cellular_component	GO:0005960	glycine cleavage complex	0	2	0	0.986401	1	1	1
cellular_component	GO:0071013	catalytic step 2 spliceosome	0	1	0	0.993178	1	1	1
cellular_component	GO:0009331	glycerol-3-phosphate dehydrogenase complex	0	1	0	0.993178	1	1	1
cellular_component	GO:0005655	nucleolar ribonuclease P complex	0	1	0	0.993178	1	1	1
cellular_component	GO:0000172	ribonuclease MRP complex	0	1	0	0.993178	1	1	1
cellular_component	GO:0031090	organelle membrane	0	1	0	0.930404	0.180183	1	1
cellular_component	GO:0030424	axon	0	1	0	0.993178	1	1	1
cellular_component	GO:0030425	dendrite	0	1	0	0.993178	1	1	1
cellular_component	GO:0000221	vacuolar proton-transporting V-type ATPase, V1 domain	0	1	0	0.993178	1	1	1
cellular_component	GO:0042721	TIM22 mitochondrial import inner membrane insertion complex	0	1	0	0.993178	1	1	1
cellular_component	GO:0005774	vacuolar membrane	0	2	0	0.927417	1	1	1
cellular_component	GO:0000407	phagophore assembly site	0	2	0	0.972983	1	1	1
cellular_component	GO:0005846	nuclear cap binding complex	0	2	0	0.986401	1	1	1
cellular_component	GO:0031083	BLOC-1 complex	0	1	0	0.993178	1	1	1
cellular_component	GO:0017053	transcription repressor complex	0	2	0	0.966341	1	1	1
cellular_component	GO:0046695	SLIK (SAGA-like) complex	0	1	0	0.993178	1	1	1
cellular_component	GO:0005787	signal peptidase complex	0	2	0	0.986401	1	1	1
cellular_component	GO:0000276	mitochondrial proton-transporting ATP synthase complex, coupling factor F(o)	0	1	0	0.993178	1	1	1
cellular_component	GO:0005944	phosphatidylinositol 3-kinase complex, class IB	0	1	0	0.993178	1	1	1
cellular_component	GO:0005768	endosome	0	2	0	0.836712	1	1	1
cellular_component	GO:0005765	lysosomal membrane	0	1	0	0.993178	1	1	1
cellular_component	GO:0000811	GINS complex	0	2	0	0.986401	1	1	1
cellular_component	GO:0033178	proton-transporting two-sector ATPase complex, catalytic domain	0	1	0	0.871898	1	1	1
cellular_component	GO:0030687	preribosome, large subunit precursor	0	1	0	0.993178	1	1	1
cellular_component	GO:0036157	outer dynein arm	0	1	0	0.993178	1	1	1
cellular_component	GO:0031417	NatC complex	0	1	0	0.993178	1	1	1
cellular_component	GO:0030122	AP-2 adaptor complex	0	1	0	0.993178	1	1	1
cellular_component	GO:0061617	MICOS complex	0	1	0	0.993178	1	1	1
cellular_component	GO:0000408	EKC/KEOPS complex	0	1	0	0.993178	1	1	1
cellular_component	GO:0000445	THO complex part of transcription export complex	0	1	0	0.993178	1	1	1
cellular_component	GO:0005673	transcription factor TFIIE complex	0	1	0	0.993178	1	1	1
cellular_component	GO:0030991	intraciliary transport particle A	0	2	0	0.986401	1	1	1
cellular_component	GO:0097730	non-motile cilium	0	1	0	0.986401	1	1	1
cellular_component	GO:0055029	nuclear DNA-directed RNA polymerase complex	0	1	0	0.808458	1	1	1
molecular_function	GO:0032051	clathrin light chain binding	2	2	1	1	2.43328e-05	1	0.002	A0A1R2CFF7_9CILI	A0A1R2BRS7_9CILI
molecular_function	GO:0015631	tubulin binding	2	7	0.285714	0.999996	2.86914e-05	1	0.004	A0A1R2C3Q4_9CILI	A0A1R2BF60_9CILI
molecular_function	GO:0008017	microtubule binding	7	290	0.0241379	0.999891	0.000681424	1	0.1	A0A1R2CCE5_9CILI	A0A1R2D2M0_9CILI	A0A1R2B774_9CILI	A0A1R2CP63_9CILI	A0A1R2CV61_9CILI	A0A1R2BT60_9CILI	A0A1R2CV67_9CILI
molecular_function	GO:0030276	clathrin binding	0	4	0	0.99999	0.000856594	1	0.116
molecular_function	GO:0003777	microtubule motor activity	4	134	0.0298507	0.999856	0.00122249	1	0.146	A0A1R2CCE5_9CILI	A0A1R2D2M0_9CILI	A0A1R2B774_9CILI	A0A1R2CP63_9CILI
molecular_function	GO:0003756	protein disulfide isomerase activity	2	12	0.166667	0.999975	0.00155546	1	0.181	A0A1R2AX24_9CILI	A0A1R2CBV1_9CILI
molecular_function	GO:0003774	cytoskeletal motor activity	0	56	0	0.999291	0.00444617	1	0.372
molecular_function	GO:0004650	polygalacturonase activity	1	1	1	1	0.0049798	1	0.734	A0A1R2B1Z1_9CILI
molecular_function	GO:0005085	guanyl-nucleotide exchange factor activity	2	23	0.0869565	0.999808	0.00575735	1	0.755	A0A1R2AWQ8_9CILI	A0A1R2BXW1_9CILI
molecular_function	GO:0036310	ATP-dependent DNA/DNA annealing activity	1	2	0.5	0.999976	0.00993527	1	0.929	A0A1R2C2L5_9CILI
molecular_function	GO:0001228	DNA-binding transcription activator activity, RNA polymerase II-specific	1	3	0.333333	0.999927	0.0148665	1	0.969	A0A1R2BN92_9CILI
molecular_function	GO:0043565	sequence-specific DNA binding	2	34	0.0588235	0.998278	0.0237165	1	0.99	A0A1R2BN92_9CILI	A0A1R2CM10_9CILI
molecular_function	GO:0003677	DNA binding	2	276	0.00724638	0.99254	0.0292256	1	0.996	A0A1R2B2M9_9CILI	A0A1R2CET0_9CILI
molecular_function	GO:0000062	fatty-acyl-CoA binding	1	7	0.142857	0.999497	0.0343517	1	0.997	A0A1R2CEX6_9CILI
molecular_function	GO:0003700	DNA-binding transcription factor activity	1	46	0.0217391	0.996734	0.0358368	1	0.998	A0A1R2CM10_9CILI
molecular_function	GO:0005524	ATP binding	13	2731	0.00476016	0.497678	0.626845	1	1	A0A1R2CCE5_9CILI	A0A1R2D2M0_9CILI	A0A1R2C7L5_9CILI	A0A1R2C500_9CILI	A0A1R2B774_9CILI	A0A1R2AYI2_9CILI	A0A1R2ARB5_9CILI	A0A1R2CPW1_9CILI	A0A1R2CAF6_9CILI	A0A1R2CP63_9CILI	A0A1R2AY38_9CILI	A0A1R2C2L5_9CILI	A0A1R2BL57_9CILI
molecular_function	GO:0005509	calcium ion binding	6	806	0.00744417	0.89673	0.2103	1	1	A0A1R2BXD7_9CILI	A0A1R2BCQ7_9CILI	A0A1R2BS63_9CILI	A0A1R2BPR6_9CILI	A0A1R2AUZ8_9CILI	A0A1R2CSC6_9CILI
molecular_function	GO:0004674	protein serine/threonine kinase activity	5	1149	0.00435161	0.394683	0.764262	1	1	A0A1R2AYI2_9CILI	A0A1R2ARB5_9CILI	A0A1R2CPW1_9CILI	A0A1R2CAF6_9CILI	A0A1R2BL57_9CILI
molecular_function	GO:0003723	RNA binding	4	338	0.0118343	0.893964	0.243781	1	1	A0A1R2BBD3_9CILI	A0A1R2CFE1_9CILI	A0A1R2CFD3_9CILI	A0A1R2CV88_9CILI
molecular_function	GO:0046872	metal ion binding	3	1176	0.00255102	0.323129	0.785437	0.999	1	A0A1R2CMW6_9CILI	A0A1R2BH36_9CILI	A0A1R2C6E5_9CILI
molecular_function	GO:0005525	GTP binding	2	530	0.00377358	0.504174	0.748723	1	1	A0A1R2B6T1_9CILI	A0A1R2CR99_9CILI
molecular_function	GO:0003924	GTPase activity	2	437	0.00457666	0.628051	0.64638	1	1	A0A1R2B6T1_9CILI	A0A1R2CR99_9CILI
molecular_function	GO:0008270	zinc ion binding	2	493	0.0040568	0.552344	0.711357	1	1	A0A1R2BEP9_9CILI	A0A1R2BMD9_9CILI
molecular_function	GO:0004842	ubiquitin-protein transferase activity	2	159	0.0125786	0.926236	0.255295	1	1	A0A1R2BPE5_9CILI	A0A1R2C6E5_9CILI
molecular_function	GO:0005198	structural molecule activity	2	18	0.111111	0.745881	0.525857	1	1	A0A1R2CFF7_9CILI	A0A1R2BRS7_9CILI
molecular_function	GO:0003684	damaged DNA binding	1	14	0.0714286	0.997869	0.0675448	1	1	A0A1R2BQL0_9CILI
molecular_function	GO:0046982	protein heterodimerization activity	1	76	0.0131579	0.945114	0.316656	1	1	A0A1R2B2M9_9CILI
molecular_function	GO:0019706	protein-cysteine S-palmitoyltransferase activity	1	184	0.00543478	0.766892	0.604095	1	1	A0A1R2BXM8_9CILI
molecular_function	GO:0016887	ATP hydrolysis activity	1	177	0.00564972	0.928305	0.184002	1	1	A0A1R2AY38_9CILI
molecular_function	GO:0106310	protein serine kinase activity	1	264	0.00378788	0.619988	0.736724	1	1	A0A1R2CAF6_9CILI
molecular_function	GO:0004712	protein serine/threonine/tyrosine kinase activity	1	332	0.00301205	0.504113	0.814335	1	1	A0A1R2CAF6_9CILI
molecular_function	GO:0004843	thiol-dependent deubiquitinase	1	155	0.00645161	0.819692	0.541348	1	1	A0A1R2CCM1_9CILI
molecular_function	GO:0008559	ABC-type xenobiotic transporter activity	1	23	0.0434783	0.994243	0.108581	1	1	A0A1R2C500_9CILI
molecular_function	GO:0004181	metallocarboxypeptidase activity	1	55	0.0181818	0.969458	0.240636	1	1	A0A1R2BEP9_9CILI
molecular_function	GO:0005216	ion channel activity	1	109	0.00917431	0.639037	0.636237	1	1	A0A1R2B7M5_9CILI
molecular_function	GO:0008569	minus-end-directed microtubule motor activity	1	28	0.0357143	0.991534	0.130608	1	1	A0A1R2C7L5_9CILI
molecular_function	GO:0003993	acid phosphatase activity	1	22	0.0454545	0.994727	0.10411	1	1	A0A1R2CMW6_9CILI
molecular_function	GO:0070679	inositol 1,4,5 trisphosphate binding	1	11	0.0909091	0.9987	0.0534585	1	1	A0A1R2BFZ9_9CILI
molecular_function	GO:0005220	inositol 1,4,5-trisphosphate-sensitive calcium-release channel activity	1	11	0.0909091	0.9987	0.0534585	1	1	A0A1R2BFZ9_9CILI
molecular_function	GO:0003735	structural constituent of ribosome	0	292	0	0.228074	1	0.984	1
molecular_function	GO:0004379	glycylpeptide N-tetradecanoyltransferase activity	0	4	0	0.980226	1	1	1
molecular_function	GO:0019843	rRNA binding	0	28	0	0.852156	1	1	1
molecular_function	GO:0005200	structural constituent of cytoskeleton	0	30	0	0.860732	1	1	1
molecular_function	GO:0004815	aspartate-tRNA ligase activity	0	2	0	0.990065	1	1	1
molecular_function	GO:0003676	nucleic acid binding	0	308	0	0.974003	0.0585221	1	1
molecular_function	GO:0003887	DNA-directed DNA polymerase activity	0	6	0	0.970484	1	1	1
molecular_function	GO:0004525	ribonuclease III activity	0	2	0	0.990065	1	1	1
molecular_function	GO:0003950	NAD+ ADP-ribosyltransferase activity	0	14	0	0.932455	1	1	1
molecular_function	GO:0005096	GTPase activator activity	0	71	0	0.988635	0.0795967	1	1
molecular_function	GO:0016787	hydrolase activity	0	131	0	0.597857	0.536389	1	1
molecular_function	GO:0003724	RNA helicase activity	0	51	0	0.774757	1	1	1
molecular_function	GO:0016791	phosphatase activity	0	86	0	0.292942	0.917841	0.998	1
molecular_function	GO:0016881	acid-amino acid ligase activity	0	134	0	0.497345	1	1	1
molecular_function	GO:0003899	DNA-directed 5'-3' RNA polymerase activity	0	23	0	0.878138	1	1	1
molecular_function	GO:0008320	protein transmembrane transporter activity	0	4	0	0.980226	1	1	1
molecular_function	GO:0003714	transcription corepressor activity	0	15	0	0.927806	1	1	1
molecular_function	GO:0005249	voltage-gated potassium channel activity	0	135	0	0.507508	1	1	1
molecular_function	GO:0004672	protein kinase activity	0	514	0	0.0911534	0.960892	0.701	1
molecular_function	GO:0016286	small conductance calcium-activated potassium channel activity	0	51	0	0.774757	1	1	1
molecular_function	GO:0035091	phosphatidylinositol binding	0	114	0	0.550239	1	1	1
molecular_function	GO:0003968	RNA-directed 5'-3' RNA polymerase activity	0	5	0	0.975343	1	1	1
molecular_function	GO:0140359	ABC-type transporter activity	0	69	0	0.923298	0.369515	1	1
molecular_function	GO:0003747	translation release factor activity	0	6	0	0.970484	1	1	1
molecular_function	GO:0005227	calcium activated cation channel activity	0	39	0	0.636866	1	1	1
molecular_function	GO:0008641	ubiquitin-like modifier activating enzyme activity	0	10	0	0.941823	1	1	1
molecular_function	GO:0004888	transmembrane signaling receptor activity	0	60	0	0.693728	1	1	1
molecular_function	GO:0016301	kinase activity	0	38	0	0.0539389	0.978791	0.411	1
molecular_function	GO:0000287	magnesium ion binding	0	96	0	0.61791	1	1	1
molecular_function	GO:0030955	potassium ion binding	0	11	0	0.946541	1	1	1
molecular_function	GO:0004743	pyruvate kinase activity	0	11	0	0.946541	1	1	1
molecular_function	GO:0005544	calcium-dependent phospholipid binding	0	40	0	0.818684	1	1	1
molecular_function	GO:0061631	ubiquitin conjugating enzyme activity	0	7	0	0.965648	1	1	1
molecular_function	GO:0016853	isomerase activity	0	5	0	0.98797	0.0825256	1	1
molecular_function	GO:0008568	microtubule-severing ATPase activity	0	2	0	0.990065	1	1	1
molecular_function	GO:0004725	protein tyrosine phosphatase activity	0	72	0	0.697224	1	1	1
molecular_function	GO:0008138	protein tyrosine/serine/threonine phosphatase activity	0	111	0	0.572908	1	1	1
molecular_function	GO:0004713	protein tyrosine kinase activity	0	96	0	0.61791	1	1	1
molecular_function	GO:0043015	gamma-tubulin binding	0	11	0	0.946541	1	1	1
molecular_function	GO:0003713	transcription coactivator activity	0	8	0	0.960836	1	1	1
molecular_function	GO:0004819	glutamine-tRNA ligase activity	0	2	0	0.990065	1	1	1
molecular_function	GO:0008113	peptide-methionine (S)-S-oxide reductase activity	0	3	0	0.985133	1	1	1
molecular_function	GO:0045131	pre-mRNA branch point binding	0	1	0	0.99502	1	1	1
molecular_function	GO:0004965	G protein-coupled GABA receptor activity	0	8	0	0.960836	1	1	1
molecular_function	GO:0004452	isopentenyl-diphosphate delta-isomerase activity	0	2	0	0.990065	1	1	1
molecular_function	GO:0030553	cGMP binding	0	59	0	0.744271	1	1	1
molecular_function	GO:0004692	cGMP-dependent protein kinase activity	0	66	0	0.718564	1	1	1
molecular_function	GO:0004619	phosphoglycerate mutase activity	0	7	0	0.960836	1	1	1
molecular_function	GO:0003877	ATP adenylyltransferase activity	0	1	0	0.99502	1	1	1
molecular_function	GO:0031267	small GTPase binding	0	45	0	0.798422	1	1	1
molecular_function	GO:0004722	protein serine/threonine phosphatase activity	0	162	0	0.303794	1	0.999	1
molecular_function	GO:0016857	racemase and epimerase activity, acting on carbohydrates and derivatives	0	2	0	0.980226	1	1	1
molecular_function	GO:0003678	DNA helicase activity	0	20	0	0.869392	1	1	1
molecular_function	GO:0004105	choline-phosphate cytidylyltransferase activity	0	7	0	0.965648	1	1	1
molecular_function	GO:0030060	L-malate dehydrogenase activity	0	7	0	0.965648	1	1	1
molecular_function	GO:0051537	2 iron, 2 sulfur cluster binding	0	20	0	0.904897	1	1	1
molecular_function	GO:0005261	cation channel activity	0	15	0	0.579441	0.765998	1	1
molecular_function	GO:0022857	transmembrane transporter activity	0	209	0	0.336264	0.835601	0.999	1
molecular_function	GO:0004356	glutamate-ammonia ligase activity	0	2	0	0.990065	1	1	1
molecular_function	GO:0008324	cation transmembrane transporter activity	0	20	0	0.402374	0.86937	1	1
molecular_function	GO:0008597	calcium-dependent protein serine/threonine phosphatase regulator activity	0	5	0	0.975343	1	1	1
molecular_function	GO:0003860	3-hydroxyisobutyryl-CoA hydrolase activity	0	8	0	0.960836	1	1	1
molecular_function	GO:0003712	transcription coregulator activity	0	7	0	0.860732	1	1	1
molecular_function	GO:0004185	serine-type carboxypeptidase activity	0	32	0	0.763184	1	1	1
molecular_function	GO:0016810	hydrolase activity, acting on carbon-nitrogen (but not peptide) bonds	0	17	0	0.748017	1	1	1
molecular_function	GO:0004385	guanylate kinase activity	0	1	0	0.99502	1	1	1
molecular_function	GO:0030337	DNA polymerase processivity factor activity	0	7	0	0.965648	1	1	1
molecular_function	GO:0061630	ubiquitin protein ligase activity	0	28	0	0.860732	1	1	1
molecular_function	GO:0000155	phosphorelay sensor kinase activity	0	39	0	0.822796	1	1	1
molecular_function	GO:0009055	electron transfer activity	0	16	0	0.89589	1	1	1
molecular_function	GO:0020037	heme binding	0	60	0	0.740544	1	1	1
molecular_function	GO:0044548	S100 protein binding	0	1	0	0.99502	1	1	1
molecular_function	GO:0031625	ubiquitin protein ligase binding	0	10	0	0.951283	1	1	1
molecular_function	GO:0003824	catalytic activity	0	104	0	0.00658225	0.997078	0.035	1
molecular_function	GO:0030151	molybdenum ion binding	0	3	0	0.985133	1	1	1
molecular_function	GO:0030170	pyridoxal phosphate binding	0	45	0	0.798422	1	1	1
molecular_function	GO:0016831	carboxy-lyase activity	0	2	0	0.946541	1	1	1
molecular_function	GO:0140326	ATPase-coupled intramembrane lipid transporter activity	0	50	0	0.778653	1	1	1
molecular_function	GO:0000166	nucleotide binding	0	40	0	0.438288	0.674666	1	1
molecular_function	GO:0004553	hydrolase activity, hydrolyzing O-glycosyl compounds	0	30	0	0.970476	0.236816	1	1
molecular_function	GO:0004828	serine-tRNA ligase activity	0	3	0	0.985133	1	1	1
molecular_function	GO:0004634	phosphopyruvate hydratase activity	0	5	0	0.975343	1	1	1
molecular_function	GO:0009002	serine-type D-Ala-D-Ala carboxypeptidase activity	0	22	0	0.89589	1	1	1
molecular_function	GO:0033192	calmodulin-dependent protein phosphatase activity	0	29	0	0.865052	1	1	1
molecular_function	GO:0019239	deaminase activity	0	3	0	0.956048	1	1	1
molecular_function	GO:0008670	2,4-dienoyl-CoA reductase (NADPH) activity	0	1	0	0.99502	1	1	1
molecular_function	GO:0008289	lipid binding	0	91	0	0.279947	1	0.995	1
molecular_function	GO:0050660	flavin adenine dinucleotide binding	0	37	0	0.733145	1	1	1
molecular_function	GO:0003682	chromatin binding	0	9	0	0.946541	1	1	1
molecular_function	GO:0004190	aspartic-type endopeptidase activity	0	67	0	0.714963	1	1	1
molecular_function	GO:0019829	ATPase-coupled cation transmembrane transporter activity	0	8	0	0.878138	1	1	1
molecular_function	GO:0004315	3-oxoacyl-[acyl-carrier-protein] synthase activity	0	9	0	0.956048	1	1	1
molecular_function	GO:0000175	3'-5'-exoribonuclease activity	0	5	0	0.956048	1	1	1
molecular_function	GO:0005506	iron ion binding	0	28	0	0.860732	1	1	1
molecular_function	GO:0016714	oxidoreductase activity, acting on paired donors, with incorporation or reduction of molecular oxygen, reduced pteridine as one donor, and incorporation of one atom of oxygen	0	7	0	0.965648	1	1	1
molecular_function	GO:0031593	polyubiquitin modification-dependent protein binding	0	8	0	0.960836	1	1	1
molecular_function	GO:0043130	ubiquitin binding	0	27	0	0.873755	1	1	1
molecular_function	GO:0051539	4 iron, 4 sulfur cluster binding	0	22	0	0.89589	1	1	1
molecular_function	GO:0004174	electron-transferring-flavoprotein dehydrogenase activity	0	2	0	0.990065	1	1	1
molecular_function	GO:0004535	poly(A)-specific ribonuclease activity	0	4	0	0.980226	1	1	1
molecular_function	GO:0061575	cyclin-dependent protein serine/threonine kinase activator activity	0	2	0	0.990065	1	1	1
molecular_function	GO:0003743	translation initiation factor activity	0	54	0	0.763184	1	1	1
molecular_function	GO:0005375	copper ion transmembrane transporter activity	0	3	0	0.985133	1	1	1
molecular_function	GO:0005247	voltage-gated chloride channel activity	0	7	0	0.965648	1	1	1
molecular_function	GO:0004017	adenylate kinase activity	0	9	0	0.956048	1	1	1
molecular_function	GO:0004127	cytidylate kinase activity	0	7	0	0.965648	1	1	1
molecular_function	GO:0004340	glucokinase activity	0	4	0	0.980226	1	1	1
molecular_function	GO:0005536	glucose binding	0	4	0	0.980226	1	1	1
molecular_function	GO:0004648	O-phospho-L-serine:2-oxoglutarate aminotransferase activity	0	5	0	0.975343	1	1	1
molecular_function	GO:0030620	U2 snRNA binding	0	2	0	0.990065	1	1	1
molecular_function	GO:0000774	adenyl-nucleotide exchange factor activity	0	2	0	0.990065	1	1	1
molecular_function	GO:0051087	chaperone binding	0	9	0	0.956048	1	1	1
molecular_function	GO:0042803	protein homodimerization activity	0	3	0	0.985133	1	1	1
molecular_function	GO:0004362	glutathione-disulfide reductase (NADPH) activity	0	5	0	0.975343	1	1	1
molecular_function	GO:0050661	NADP binding	0	26	0	0.878138	1	1	1
molecular_function	GO:0016740	transferase activity	0	52	0	0.0197115	0.992041	0.146	1
molecular_function	GO:0008168	methyltransferase activity	0	69	0	0.510081	1	1	1
molecular_function	GO:0016307	phosphatidylinositol phosphate kinase activity	0	43	0	0.778653	1	1	1
molecular_function	GO:0042586	peptide deformylase activity	0	6	0	0.970484	1	1	1
molecular_function	GO:0019905	syntaxin binding	0	4	0	0.980226	1	1	1
molecular_function	GO:0016491	oxidoreductase activity	0	124	0	0.126625	1	0.849	1
molecular_function	GO:0080048	GDP-D-glucose phosphorylase activity	0	4	0	0.980226	1	1	1
molecular_function	GO:0016779	nucleotidyltransferase activity	0	28	0	0.61791	1	1	1
molecular_function	GO:0070403	NAD+ binding	0	14	0	0.932455	1	1	1
molecular_function	GO:0016616	oxidoreductase activity, acting on the CH-OH group of donors, NAD or NADP as acceptor	0	7	0	0.806467	1	1	1
molecular_function	GO:0019901	protein kinase binding	0	24	0	0.88697	1	1	1
molecular_function	GO:0019825	oxygen binding	0	33	0	0.8479	1	1	1
molecular_function	GO:0008308	voltage-gated anion channel activity	0	16	0	0.891419	1	1	1
molecular_function	GO:0004814	arginine-tRNA ligase activity	0	2	0	0.990065	1	1	1
molecular_function	GO:0046912	acyltransferase, acyl groups converted into alkyl on transfer	0	9	0	0.923179	1	1	1
molecular_function	GO:0004222	metalloendopeptidase activity	0	41	0	0.814592	1	1	1
molecular_function	GO:0051536	iron-sulfur cluster binding	0	16	0	0.763184	1	1	1
molecular_function	GO:0016651	oxidoreductase activity, acting on NAD(P)H	0	4	0	0.932455	1	1	1
molecular_function	GO:0008233	peptidase activity	0	10	0	0.464147	0.7777	1	1
molecular_function	GO:0008234	cysteine-type peptidase activity	0	69	0	0.641585	0.720053	1	1
molecular_function	GO:0015267	channel activity	0	14	0	0.608899	0.663607	1	1
molecular_function	GO:0004849	uridine kinase activity	0	3	0	0.985133	1	1	1
molecular_function	GO:0008312	7S RNA binding	0	10	0	0.951283	1	1	1
molecular_function	GO:0030942	endoplasmic reticulum signal peptide binding	0	3	0	0.985133	1	1	1
molecular_function	GO:0000049	tRNA binding	0	19	0	0.909434	1	1	1
molecular_function	GO:0008080	N-acetyltransferase activity	0	15	0	0.860732	1	1	1
molecular_function	GO:0019888	protein phosphatase regulator activity	0	8	0	0.918575	1	1	1
molecular_function	GO:0016798	hydrolase activity, acting on glycosyl bonds	0	4	0	0.963064	0.263164	1	1
molecular_function	GO:0004767	sphingomyelin phosphodiesterase activity	0	7	0	0.965648	1	1	1
molecular_function	GO:0004519	endonuclease activity	0	13	0	0.852156	1	1	1
molecular_function	GO:0030145	manganese ion binding	0	6	0	0.970484	1	1	1
molecular_function	GO:0004198	calcium-dependent cysteine-type endopeptidase activity	0	21	0	0.900382	1	1	1
molecular_function	GO:0008061	chitin binding	0	4	0	0.980226	1	1	1
molecular_function	GO:0008408	3'-5' exonuclease activity	0	8	0	0.918575	1	1	1
molecular_function	GO:0004252	serine-type endopeptidase activity	0	20	0	0.904897	1	1	1
molecular_function	GO:0003779	actin binding	0	20	0	0.89589	1	1	1
molecular_function	GO:0008374	O-acyltransferase activity	0	14	0	0.918575	1	1	1
molecular_function	GO:0015299	solute:proton antiporter activity	0	12	0	0.913993	1	1	1
molecular_function	GO:0016628	oxidoreductase activity, acting on the CH-CH group of donors, NAD or NADP as acceptor	0	9	0	0.951283	1	1	1
molecular_function	GO:0008821	crossover junction endodeoxyribonuclease activity	0	1	0	0.99502	1	1	1
molecular_function	GO:0004550	nucleoside diphosphate kinase activity	0	5	0	0.975343	1	1	1
molecular_function	GO:0046983	protein dimerization activity	0	16	0	0.918943	0.378969	1	1
molecular_function	GO:1990380	Lys48-specific deubiquitinase activity	0	1	0	0.99502	1	1	1
molecular_function	GO:0016757	glycosyltransferase activity	0	3	0	0.653098	1	1	1
molecular_function	GO:0004114	3',5'-cyclic-nucleotide phosphodiesterase activity	0	78	0	0.64982	1	1	1
molecular_function	GO:0051082	unfolded protein binding	0	61	0	0.736836	1	1	1
molecular_function	GO:0004591	oxoglutarate dehydrogenase (succinyl-transferring) activity	0	5	0	0.975343	1	1	1
molecular_function	GO:0030976	thiamine pyrophosphate binding	0	8	0	0.960836	1	1	1
molecular_function	GO:0046873	metal ion transmembrane transporter activity	0	18	0	0.647024	0.715726	1	1
molecular_function	GO:0016279	protein-lysine N-methyltransferase activity	0	2	0	0.937128	1	1	1
molecular_function	GO:0008173	RNA methyltransferase activity	0	10	0	0.900382	1	1	1
molecular_function	GO:0019903	protein phosphatase binding	0	19	0	0.909434	1	1	1
molecular_function	GO:0004343	glucosamine 6-phosphate N-acetyltransferase activity	0	2	0	0.990065	1	1	1
molecular_function	GO:0002161	aminoacyl-tRNA editing activity	0	6	0	0.970484	1	1	1
molecular_function	GO:0004823	leucine-tRNA ligase activity	0	1	0	0.99502	1	1	1
molecular_function	GO:0046961	proton-transporting ATPase activity, rotational mechanism	0	11	0	0.946541	1	1	1
molecular_function	GO:0000981	DNA-binding transcription factor activity, RNA polymerase II-specific	0	11	0	0.997869	0.0675448	1	1
molecular_function	GO:0004499	N,N-dimethylaniline monooxygenase activity	0	12	0	0.941823	1	1	1
molecular_function	GO:0015039	NADPH-adrenodoxin reductase activity	0	1	0	0.99502	1	1	1
molecular_function	GO:0016627	oxidoreductase activity, acting on the CH-CH group of donors	0	5	0	0.767023	1	1	1
molecular_function	GO:0008239	dipeptidyl-peptidase activity	0	4	0	0.980226	1	1	1
molecular_function	GO:0070006	metalloaminopeptidase activity	0	10	0	0.951283	1	1	1
molecular_function	GO:0062101	peptidyl-aspartic acid 3-dioxygenase activity	0	2	0	0.990065	1	1	1
molecular_function	GO:0004386	helicase activity	0	19	0	0.611715	1	1	1
molecular_function	GO:2001070	starch binding	0	20	0	0.904897	1	1	1
molecular_function	GO:0004314	[acyl-carrier-protein] S-malonyltransferase activity	0	2	0	0.990065	1	1	1
molecular_function	GO:0047617	acyl-CoA hydrolase activity	0	4	0	0.980226	1	1	1
molecular_function	GO:0017056	structural constituent of nuclear pore	0	11	0	0.946541	1	1	1
molecular_function	GO:0043022	ribosome binding	0	9	0	0.956048	1	1	1
molecular_function	GO:0003746	translation elongation factor activity	0	15	0	0.927806	1	1	1
molecular_function	GO:0004407	histone deacetylase activity	0	1	0	0.975343	1	1	1
molecular_function	GO:0008521	acetyl-CoA transmembrane transporter activity	0	1	0	0.99502	1	1	1
molecular_function	GO:0016788	hydrolase activity, acting on ester bonds	0	14	0	0.12631	0.973509	0.799	1
molecular_function	GO:0015078	proton transmembrane transporter activity	0	12	0	0.748017	1	1	1
molecular_function	GO:0004427	inorganic diphosphatase activity	0	6	0	0.970484	1	1	1
molecular_function	GO:0009678	pyrophosphate hydrolysis-driven proton transmembrane transporter activity	0	4	0	0.904897	1	1	1
molecular_function	GO:0004397	histidine ammonia-lyase activity	0	2	0	0.990065	1	1	1
molecular_function	GO:0004582	dolichyl-phosphate beta-D-mannosyltransferase activity	0	2	0	0.990065	1	1	1
molecular_function	GO:0004146	dihydrofolate reductase activity	0	1	0	0.99502	1	1	1
molecular_function	GO:0004799	thymidylate synthase activity	0	1	0	0.99502	1	1	1
molecular_function	GO:0019781	NEDD8 activating enzyme activity	0	2	0	0.990065	1	1	1
molecular_function	GO:0004306	ethanolamine-phosphate cytidylyltransferase activity	0	8	0	0.960836	1	1	1
molecular_function	GO:0016747	acyltransferase activity, transferring groups other than amino-acyl groups	0	31	0	0.575974	0.768387	1	1
molecular_function	GO:0004651	polynucleotide 5'-phosphatase activity	0	4	0	0.980226	1	1	1
molecular_function	GO:0004861	cyclin-dependent protein serine/threonine kinase inhibitor activity	0	4	0	0.980226	1	1	1
molecular_function	GO:0004826	phenylalanine-tRNA ligase activity	0	3	0	0.985133	1	1	1
molecular_function	GO:0000225	N-acetylglucosaminylphosphatidylinositol deacetylase activity	0	1	0	0.99502	1	1	1
molecular_function	GO:0016874	ligase activity	0	5	0	0.290145	1	0.997	1
molecular_function	GO:0004152	dihydroorotate dehydrogenase activity	0	2	0	0.990065	1	1	1
molecular_function	GO:0005262	calcium channel activity	0	14	0	0.989031	0.147844	1	1
molecular_function	GO:0005047	signal recognition particle binding	0	3	0	0.985133	1	1	1
molecular_function	GO:0061863	microtubule plus end polymerase	0	11	0	0.946541	1	1	1
molecular_function	GO:0051010	microtubule plus-end binding	0	11	0	0.946541	1	1	1
molecular_function	GO:0004298	threonine-type endopeptidase activity	0	17	0	0.918575	1	1	1
molecular_function	GO:0019787	ubiquitin-like protein transferase activity	0	4	0	0.918089	0.271978	1	1
molecular_function	GO:0030983	mismatched DNA binding	0	6	0	0.970484	1	1	1
molecular_function	GO:0030246	carbohydrate binding	0	21	0	0.790456	1	1	1
molecular_function	GO:0004478	methionine adenosyltransferase activity	0	4	0	0.980226	1	1	1
molecular_function	GO:0030515	snoRNA binding	0	5	0	0.918575	1	1	1
molecular_function	GO:0003906	DNA-(apurinic or apyrimidinic site) endonuclease activity	0	1	0	0.990065	1	1	1
molecular_function	GO:0008047	enzyme activator activity	0	4	0	0.974273	0.133304	1	1
molecular_function	GO:0061608	nuclear import signal receptor activity	0	18	0	0.913993	1	1	1
molecular_function	GO:0047834	D-threo-aldose 1-dehydrogenase activity	0	18	0	0.913993	1	1	1
molecular_function	GO:0004829	threonine-tRNA ligase activity	0	2	0	0.990065	1	1	1
molecular_function	GO:0005484	SNAP receptor activity	0	8	0	0.960836	1	1	1
molecular_function	GO:0004707	MAP kinase activity	0	38	0	0.826929	1	1	1
molecular_function	GO:0004334	fumarylacetoacetase activity	0	2	0	0.990065	1	1	1
molecular_function	GO:0004739	pyruvate dehydrogenase (acetyl-transferring) activity	0	4	0	0.980226	1	1	1
molecular_function	GO:0016783	sulfurtransferase activity	0	10	0	0.941823	1	1	1
molecular_function	GO:0004128	cytochrome-b5 reductase activity, acting on NAD(P)H	0	2	0	0.990065	1	1	1
molecular_function	GO:0004797	thymidine kinase activity	0	3	0	0.985133	1	1	1
molecular_function	GO:0016756	glutathione gamma-glutamylcysteinyltransferase activity	0	1	0	0.99502	1	1	1
molecular_function	GO:0004596	peptide alpha-N-acetyltransferase activity	0	5	0	0.975343	1	1	1
molecular_function	GO:0046933	proton-transporting ATP synthase activity, rotational mechanism	0	14	0	0.932455	1	1	1
molecular_function	GO:0018024	histone-lysine N-methyltransferase activity	0	1	0	0.946541	1	1	1
molecular_function	GO:0097573	glutathione oxidoreductase activity	0	23	0	0.891419	1	1	1
molecular_function	GO:0019887	protein kinase regulator activity	0	13	0	0.782568	1	1	1
molecular_function	GO:0003997	acyl-CoA oxidase activity	0	17	0	0.918575	1	1	1
molecular_function	GO:0071949	FAD binding	0	25	0	0.882543	1	1	1
molecular_function	GO:0031409	pigment binding	0	7	0	0.965648	1	1	1
molecular_function	GO:0090560	2-(3-amino-3-carboxypropyl)histidine synthase activity	0	1	0	0.99502	1	1	1
molecular_function	GO:0016639	oxidoreductase activity, acting on the CH-NH2 group of donors, NAD or NADP as acceptor	0	7	0	0.965648	1	1	1
molecular_function	GO:0016763	pentosyltransferase activity	0	1	0	0.891419	1	1	1
molecular_function	GO:0031151	histone methyltransferase activity (H3-K79 specific)	0	10	0	0.951283	1	1	1
molecular_function	GO:0050188	phosphoenolpyruvate mutase activity	0	2	0	0.990065	1	1	1
molecular_function	GO:0070569	uridylyltransferase activity	0	4	0	0.980226	1	1	1
molecular_function	GO:0004100	chitin synthase activity	0	23	0	0.891419	1	1	1
molecular_function	GO:0004364	glutathione transferase activity	0	4	0	0.980226	1	1	1
molecular_function	GO:0008519	ammonium transmembrane transporter activity	0	16	0	0.923179	1	1	1
molecular_function	GO:0015276	ligand-gated ion channel activity	0	2	0	0.998168	0.0628724	1	1
molecular_function	GO:0016811	hydrolase activity, acting on carbon-nitrogen (but not peptide) bonds, in linear amides	0	7	0	0.878138	1	1	1
molecular_function	GO:0003755	peptidyl-prolyl cis-trans isomerase activity	0	27	0	0.873755	1	1	1
molecular_function	GO:0004109	coproporphyrinogen oxidase activity	0	2	0	0.990065	1	1	1
molecular_function	GO:0004719	protein-L-isoaspartate (D-aspartate) O-methyltransferase activity	0	4	0	0.980226	1	1	1
molecular_function	GO:0000179	rRNA (adenine-N6,N6-)-dimethyltransferase activity	0	2	0	0.990065	1	1	1
molecular_function	GO:0003995	acyl-CoA dehydrogenase activity	0	9	0	0.956048	1	1	1
molecular_function	GO:0004516	nicotinate phosphoribosyltransferase activity	0	3	0	0.985133	1	1	1
molecular_function	GO:0004514	nicotinate-nucleotide diphosphorylase (carboxylating) activity	0	3	0	0.985133	1	1	1
molecular_function	GO:0008121	ubiquinol-cytochrome-c reductase activity	0	1	0	0.99502	1	1	1
molecular_function	GO:0003689	DNA clamp loader activity	0	4	0	0.980226	1	1	1
molecular_function	GO:0080132	fatty acid alpha-hydroxylase activity	0	1	0	0.99502	1	1	1
molecular_function	GO:0016702	oxidoreductase activity, acting on single donors with incorporation of molecular oxygen, incorporation of two atoms of oxygen	0	6	0	0.937128	1	1	1
molecular_function	GO:0000285	1-phosphatidylinositol-3-phosphate 5-kinase activity	0	7	0	0.965648	1	1	1
molecular_function	GO:0051538	3 iron, 4 sulfur cluster binding	0	4	0	0.980226	1	1	1
molecular_function	GO:0008177	succinate dehydrogenase (ubiquinone) activity	0	6	0	0.970484	1	1	1
molecular_function	GO:0032549	ribonucleoside binding	0	5	0	0.975343	1	1	1
molecular_function	GO:0004512	inositol-3-phosphate synthase activity	0	4	0	0.980226	1	1	1
molecular_function	GO:0004435	phosphatidylinositol phospholipase C activity	0	6	0	0.970484	1	1	1
molecular_function	GO:0043023	ribosomal large subunit binding	0	6	0	0.970484	1	1	1
molecular_function	GO:0010181	FMN binding	0	5	0	0.975343	1	1	1
molecular_function	GO:0051287	NAD binding	0	22	0	0.835256	1	1	1
molecular_function	GO:0008137	NADH dehydrogenase (ubiquinone) activity	0	3	0	0.985133	1	1	1
molecular_function	GO:0097367	carbohydrate derivative binding	0	5	0	0.51066	0.60712	1	1
molecular_function	GO:0004360	glutamine-fructose-6-phosphate transaminase (isomerizing) activity	0	5	0	0.975343	1	1	1
molecular_function	GO:0004359	glutaminase activity	0	4	0	0.980226	1	1	1
molecular_function	GO:0003952	NAD+ synthase (glutamine-hydrolyzing) activity	0	4	0	0.980226	1	1	1
molecular_function	GO:0004144	diacylglycerol O-acyltransferase activity	0	3	0	0.985133	1	1	1
molecular_function	GO:0004822	isoleucine-tRNA ligase activity	0	1	0	0.99502	1	1	1
molecular_function	GO:0003951	NAD+ kinase activity	0	11	0	0.946541	1	1	1
molecular_function	GO:0120013	lipid transfer activity	0	1	0	0.99502	1	1	1
molecular_function	GO:0140223	general transcription initiation factor activity	0	2	0	0.985133	1	1	1
molecular_function	GO:0008171	O-methyltransferase activity	0	11	0	0.918575	1	1	1
molecular_function	GO:0016746	acyltransferase activity	0	21	0	0.507334	0.812412	1	1
molecular_function	GO:0003870	5-aminolevulinate synthase activity	0	1	0	0.99502	1	1	1
molecular_function	GO:0030544	Hsp70 protein binding	0	9	0	0.956048	1	1	1
molecular_function	GO:0010997	anaphase-promoting complex binding	0	14	0	0.932455	1	1	1
molecular_function	GO:0097027	ubiquitin-protein transferase activator activity	0	14	0	0.932455	1	1	1
molecular_function	GO:0004177	aminopeptidase activity	0	7	0	0.918575	1	1	1
molecular_function	GO:0008237	metallopeptidase activity	0	29	0	0.854795	0.492492	1	1
molecular_function	GO:0004421	hydroxymethylglutaryl-CoA synthase activity	0	3	0	0.985133	1	1	1
molecular_function	GO:0004347	glucose-6-phosphate isomerase activity	0	1	0	0.99502	1	1	1
molecular_function	GO:0004438	phosphatidylinositol-3-phosphatase activity	0	6	0	0.970484	1	1	1
molecular_function	GO:0034511	U3 snoRNA binding	0	12	0	0.941823	1	1	1
molecular_function	GO:0016274	protein-arginine N-methyltransferase activity	0	7	0	0.956048	1	1	1
molecular_function	GO:0016818	hydrolase activity, acting on acid anhydrides, in phosphorus-containing anhydrides	0	2	0	0.983318	0.0464978	1	1
molecular_function	GO:0008381	mechanosensitive ion channel activity	0	8	0	0.960836	1	1	1
molecular_function	GO:0008260	3-oxoacid CoA-transferase activity	0	11	0	0.946541	1	1	1
molecular_function	GO:0004784	superoxide dismutase activity	0	11	0	0.946541	1	1	1
molecular_function	GO:0004657	proline dehydrogenase activity	0	2	0	0.990065	1	1	1
molecular_function	GO:0004601	peroxidase activity	0	5	0	0.932455	1	1	1
molecular_function	GO:0051920	peroxiredoxin activity	0	2	0	0.990065	1	1	1
molecular_function	GO:0009041	uridylate kinase activity	0	3	0	0.985133	1	1	1
molecular_function	GO:0004526	ribonuclease P activity	0	1	0	0.99502	1	1	1
molecular_function	GO:0008479	queuine tRNA-ribosyltransferase activity	0	1	0	0.99502	1	1	1
molecular_function	GO:0004115	3',5'-cyclic-AMP phosphodiesterase activity	0	8	0	0.960836	1	1	1
molecular_function	GO:0031369	translation initiation factor binding	0	6	0	0.970484	1	1	1
molecular_function	GO:0004450	isocitrate dehydrogenase (NADP+) activity	0	3	0	0.985133	1	1	1
molecular_function	GO:0016538	cyclin-dependent protein serine/threonine kinase regulator activity	0	10	0	0.923179	1	1	1
molecular_function	GO:0043139	5'-3' DNA helicase activity	0	5	0	0.975343	1	1	1
molecular_function	GO:0005388	P-type calcium transporter activity	0	2	0	0.990065	1	1	1
molecular_function	GO:0008897	holo-[acyl-carrier-protein] synthase activity	0	1	0	0.99502	1	1	1
molecular_function	GO:0033980	phosphonopyruvate decarboxylase activity	0	3	0	0.985133	1	1	1
molecular_function	GO:0008757	S-adenosylmethionine-dependent methyltransferase activity	0	2	0	0.802435	1	1	1
molecular_function	GO:0004066	asparagine synthase (glutamine-hydrolyzing) activity	0	2	0	0.990065	1	1	1
molecular_function	GO:0051731	polynucleotide 5'-hydroxyl-kinase activity	0	2	0	0.990065	1	1	1
molecular_function	GO:0048487	beta-tubulin binding	0	5	0	0.975343	1	1	1
molecular_function	GO:0004176	ATP-dependent peptidase activity	0	9	0	0.956048	1	1	1
molecular_function	GO:0106261	tRNA uridine(34) acetyltransferase activity	0	2	0	0.990065	1	1	1
molecular_function	GO:0042162	telomeric DNA binding	0	2	0	0.975343	1	1	1
molecular_function	GO:0052656	L-isoleucine transaminase activity	0	6	0	0.970484	1	1	1
molecular_function	GO:0052654	L-leucine transaminase activity	0	6	0	0.970484	1	1	1
molecular_function	GO:0050048	L-leucine:2-oxoglutarate aminotransferase activity	0	6	0	0.970484	1	1	1
molecular_function	GO:0052655	L-valine transaminase activity	0	6	0	0.970484	1	1	1
molecular_function	GO:0004053	arginase activity	0	4	0	0.980226	1	1	1
molecular_function	GO:0005244	voltage-gated ion channel activity	0	8	0	0.418646	1	1	1
molecular_function	GO:0008483	transaminase activity	0	11	0	0.814592	1	1	1
molecular_function	GO:0004045	aminoacyl-tRNA hydrolase activity	0	6	0	0.970484	1	1	1
molecular_function	GO:0045505	dynein intermediate chain binding	0	9	0	0.956048	1	1	1
molecular_function	GO:0034450	ubiquitin-ubiquitin ligase activity	0	2	0	0.990065	1	1	1
molecular_function	GO:0051213	dioxygenase activity	0	1	0	0.923179	1	1	1
molecular_function	GO:0031418	L-ascorbic acid binding	0	1	0	0.99502	1	1	1
molecular_function	GO:0016705	oxidoreductase activity, acting on paired donors, with incorporation or reduction of molecular oxygen	0	1	0	0.882543	1	1	1
molecular_function	GO:0052906	tRNA (guanine(37)-N(1))-methyltransferase activity	0	1	0	0.99502	1	1	1
molecular_function	GO:0016428	tRNA (cytosine-5-)-methyltransferase activity	0	1	0	0.99502	1	1	1
molecular_function	GO:0051959	dynein light intermediate chain binding	0	5	0	0.975343	1	1	1
molecular_function	GO:0005049	nuclear export signal receptor activity	0	8	0	0.960836	1	1	1
molecular_function	GO:0031491	nucleosome binding	0	2	0	0.990065	1	1	1
molecular_function	GO:0008097	5S rRNA binding	0	2	0	0.990065	1	1	1
molecular_function	GO:0031071	cysteine desulfurase activity	0	1	0	0.99502	1	1	1
molecular_function	GO:0030234	enzyme regulator activity	0	9	0	0.968221	0.152105	1	1
molecular_function	GO:0015095	magnesium ion transmembrane transporter activity	0	1	0	0.99502	1	1	1
molecular_function	GO:0016409	palmitoyltransferase activity	0	1	0	0.765048	0.606101	1	1
molecular_function	GO:0008094	ATP-dependent activity, acting on DNA	0	5	0	0.572908	1	1	1
molecular_function	GO:0047429	nucleoside-triphosphate diphosphatase activity	0	4	0	0.975343	1	1	1
molecular_function	GO:0008318	protein prenyltransferase activity	0	3	0	0.970484	1	1	1
molecular_function	GO:0034722	gamma-glutamyl-peptidase activity	0	4	0	0.980226	1	1	1
molecular_function	GO:0004930	G protein-coupled receptor activity	0	5	0	0.937128	1	1	1
molecular_function	GO:0004579	dolichyl-diphosphooligosaccharide-protein glycotransferase activity	0	3	0	0.985133	1	1	1
molecular_function	GO:0003994	aconitate hydratase activity	0	3	0	0.985133	1	1	1
molecular_function	GO:0047780	citrate dehydratase activity	0	3	0	0.985133	1	1	1
molecular_function	GO:0003918	DNA topoisomerase type II (double strand cut, ATP-hydrolyzing) activity	0	4	0	0.980226	1	1	1
molecular_function	GO:0008746	NAD(P)+ transhydrogenase activity	0	4	0	0.980226	1	1	1
molecular_function	GO:0004775	succinate-CoA ligase (ADP-forming) activity	0	6	0	0.970484	1	1	1
molecular_function	GO:0019789	SUMO transferase activity	0	3	0	0.985133	1	1	1
molecular_function	GO:0070840	dynein complex binding	0	7	0	0.965648	1	1	1
molecular_function	GO:0008276	protein methyltransferase activity	0	1	0	0.869392	1	1	1
molecular_function	GO:0005093	Rab GDP-dissociation inhibitor activity	0	7	0	0.965648	1	1	1
molecular_function	GO:0004029	aldehyde dehydrogenase (NAD+) activity	0	3	0	0.985133	1	1	1
molecular_function	GO:0003989	acetyl-CoA carboxylase activity	0	4	0	0.980226	1	1	1
molecular_function	GO:0008081	phosphoric diester hydrolase activity	0	8	0	0.567157	1	1	1
molecular_function	GO:0032266	phosphatidylinositol-3-phosphate binding	0	2	0	0.990065	1	1	1
molecular_function	GO:0004830	tryptophan-tRNA ligase activity	0	2	0	0.990065	1	1	1
molecular_function	GO:0004581	dolichyl-phosphate beta-glucosyltransferase activity	0	2	0	0.990065	1	1	1
molecular_function	GO:0003796	lysozyme activity	0	4	0	0.980226	1	1	1
molecular_function	GO:0009982	pseudouridine synthase activity	0	8	0	0.946541	1	1	1
molecular_function	GO:0032041	NAD-dependent histone deacetylase activity (H3-K14 specific)	0	4	0	0.980226	1	1	1
molecular_function	GO:0043014	alpha-tubulin binding	0	2	0	0.990065	1	1	1
molecular_function	GO:0030552	cAMP binding	0	21	0	0.900382	1	1	1
molecular_function	GO:0008603	cAMP-dependent protein kinase regulator activity	0	20	0	0.904897	1	1	1
molecular_function	GO:0004571	mannosyl-oligosaccharide 1,2-alpha-mannosidase activity	0	2	0	0.990065	1	1	1
molecular_function	GO:0008199	ferric iron binding	0	2	0	0.990065	1	1	1
molecular_function	GO:0004322	ferroxidase activity	0	1	0	0.99502	1	1	1
molecular_function	GO:0008013	beta-catenin binding	0	1	0	0.99502	1	1	1
molecular_function	GO:0016432	tRNA-uridine aminocarboxypropyltransferase activity	0	4	0	0.980226	1	1	1
molecular_function	GO:0004721	phosphoprotein phosphatase activity	0	2	0	0.157399	1	0.923	1
molecular_function	GO:0005245	voltage-gated calcium channel activity	0	7	0	0.965648	1	1	1
molecular_function	GO:0047304	2-aminoethylphosphonate-pyruvate transaminase activity	0	2	0	0.990065	1	1	1
molecular_function	GO:0008453	alanine-glyoxylate transaminase activity	0	2	0	0.990065	1	1	1
molecular_function	GO:0106245	L-serine-phosphatidylethanolamine phosphatidyltransferase activity	0	4	0	0.980226	1	1	1
molecular_function	GO:0004559	alpha-mannosidase activity	0	6	0	0.960836	1	1	1
molecular_function	GO:0042626	ATPase-coupled transmembrane transporter activity	0	4	0	0.876703	0.458033	1	1
molecular_function	GO:0015292	uniporter activity	0	8	0	0.960836	1	1	1
molecular_function	GO:0004089	carbonate dehydratase activity	0	14	0	0.932455	1	1	1
molecular_function	GO:0016829	lyase activity	0	4	0	0.729473	1	1	1
molecular_function	GO:0004143	diacylglycerol kinase activity	0	3	0	0.985133	1	1	1
molecular_function	GO:0046923	ER retention sequence binding	0	5	0	0.975343	1	1	1
molecular_function	GO:0004729	oxygen-dependent protoporphyrinogen oxidase activity	0	2	0	0.990065	1	1	1
molecular_function	GO:0036402	proteasome-activating activity	0	10	0	0.951283	1	1	1
molecular_function	GO:0106312	methylenetetrahydrofolate reductase NADH activity	0	2	0	0.990065	1	1	1
molecular_function	GO:0106313	methylenetetrahydrofolate reductase NADPH activity	0	2	0	0.990065	1	1	1
molecular_function	GO:0033897	ribonuclease T2 activity	0	4	0	0.980226	1	1	1
molecular_function	GO:0004749	ribose phosphate diphosphokinase activity	0	2	0	0.990065	1	1	1
molecular_function	GO:0008143	poly(A) binding	0	2	0	0.990065	1	1	1
molecular_function	GO:0052692	raffinose alpha-galactosidase activity	0	2	0	0.990065	1	1	1
molecular_function	GO:0015377	cation:chloride symporter activity	0	1	0	0.99502	1	1	1
molecular_function	GO:0035615	clathrin adaptor activity	0	3	0	0.985133	1	1	1
molecular_function	GO:0008817	cob(I)yrinic acid a,c-diamide adenosyltransferase activity	0	3	0	0.985133	1	1	1
molecular_function	GO:0008193	tRNA guanylyltransferase activity	0	1	0	0.99502	1	1	1
molecular_function	GO:0004663	Rab geranylgeranyltransferase activity	0	2	0	0.990065	1	1	1
molecular_function	GO:0008553	P-type proton-exporting transporter activity	0	5	0	0.975343	1	1	1
molecular_function	GO:0019205	nucleobase-containing compound kinase activity	0	10	0	0.831082	1	1	1
molecular_function	GO:0004803	transposase activity	0	3	0	0.985133	1	1	1
molecular_function	GO:0005471	ATP:ADP antiporter activity	0	8	0	0.960836	1	1	1
molecular_function	GO:0015293	symporter activity	0	2	0	0.985133	1	1	1
molecular_function	GO:0043047	single-stranded telomeric DNA binding	0	3	0	0.985133	1	1	1
molecular_function	GO:0052905	tRNA (guanine(9)-N(1))-methyltransferase activity	0	1	0	0.99502	1	1	1
molecular_function	GO:0004527	exonuclease activity	0	1	0	0.891419	1	1	1
molecular_function	GO:0004612	phosphoenolpyruvate carboxykinase (ATP) activity	0	3	0	0.985133	1	1	1
molecular_function	GO:0000215	tRNA 2'-phosphotransferase activity	0	1	0	0.99502	1	1	1
molecular_function	GO:0005537	mannose binding	0	1	0	0.99502	1	1	1
molecular_function	GO:0038023	signaling receptor activity	0	1	0	0.686788	1	1	1
molecular_function	GO:0003697	single-stranded DNA binding	0	6	0	0.956048	1	1	1
molecular_function	GO:0042281	dolichyl pyrophosphate Man9GlcNAc2 alpha-1,3-glucosyltransferase activity	0	2	0	0.990065	1	1	1
molecular_function	GO:0070290	N-acylphosphatidylethanolamine-specific phospholipase D activity	0	5	0	0.975343	1	1	1
molecular_function	GO:0004630	phospholipase D activity	0	5	0	0.975343	1	1	1
molecular_function	GO:0008184	glycogen phosphorylase activity	0	4	0	0.980226	1	1	1
molecular_function	GO:0102250	linear malto-oligosaccharide phosphorylase activity	0	4	0	0.980226	1	1	1
molecular_function	GO:0102499	SHG alpha-glucan phosphorylase activity	0	4	0	0.980226	1	1	1
molecular_function	GO:0004069	L-aspartate:2-oxoglutarate aminotransferase activity	0	9	0	0.956048	1	1	1
molecular_function	GO:0016209	antioxidant activity	0	2	0	0.852156	1	1	1
molecular_function	GO:0106073	dolichyl pyrophosphate Glc2Man9GlcNAc2 alpha-1,2-glucosyltransferase activity	0	1	0	0.99502	1	1	1
molecular_function	GO:0003872	6-phosphofructokinase activity	0	5	0	0.975343	1	1	1
molecular_function	GO:0008236	serine-type peptidase activity	0	9	0	0.659704	1	1	1
molecular_function	GO:0016765	transferase activity, transferring alkyl or aryl (other than methyl) groups	0	2	0	0.856434	1	1	1
molecular_function	GO:0043531	ADP binding	0	2	0	0.990065	1	1	1
molecular_function	GO:0098599	palmitoyl hydrolase activity	0	1	0	0.99502	1	1	1
molecular_function	GO:0008409	5'-3' exonuclease activity	0	2	0	0.980226	1	1	1
molecular_function	GO:0003917	DNA topoisomerase type I (single strand cut, ATP-independent) activity	0	5	0	0.975343	1	1	1
molecular_function	GO:0008022	protein C-terminus binding	0	1	0	0.99502	1	1	1
molecular_function	GO:0004594	pantothenate kinase activity	0	2	0	0.990065	1	1	1
molecular_function	GO:0070626	(S)-2-(5-amino-1-(5-phospho-D-ribosyl)imidazole-4-carboxamido) succinate lyase (fumarate-forming) activity	0	1	0	0.99502	1	1	1
molecular_function	GO:0004018	N6-(1,2-dicarboxyethyl)AMP AMP-lyase (fumarate-forming) activity	0	1	0	0.99502	1	1	1
molecular_function	GO:0004869	cysteine-type endopeptidase inhibitor activity	0	2	0	0.990065	1	1	1
molecular_function	GO:0004108	citrate (Si)-synthase activity	0	4	0	0.980226	1	1	1
molecular_function	GO:0017176	phosphatidylinositol N-acetylglucosaminyltransferase activity	0	4	0	0.980226	1	1	1
molecular_function	GO:0004531	deoxyribonuclease II activity	0	2	0	0.990065	1	1	1
molecular_function	GO:0004518	nuclease activity	0	6	0	0.736836	1	1	1
molecular_function	GO:0044877	protein-containing complex binding	0	8	0	0.778653	1	1	1
molecular_function	GO:0004825	methionine-tRNA ligase activity	0	2	0	0.990065	1	1	1
molecular_function	GO:0050313	sulfur dioxygenase activity	0	3	0	0.985133	1	1	1
molecular_function	GO:0035368	selenocysteine insertion sequence binding	0	1	0	0.99502	1	1	1
molecular_function	GO:0005545	1-phosphatidylinositol binding	0	3	0	0.985133	1	1	1
molecular_function	GO:0004521	endoribonuclease activity	0	3	0	0.927806	1	1	1
molecular_function	GO:0047334	diphosphate-fructose-6-phosphate 1-phosphotransferase activity	0	2	0	0.990065	1	1	1
molecular_function	GO:0004164	diphthine synthase activity	0	1	0	0.99502	1	1	1
molecular_function	GO:0008124	4-alpha-hydroxytetrahydrobiopterin dehydratase activity	0	4	0	0.980226	1	1	1
molecular_function	GO:0043333	2-octaprenyl-6-methoxy-1,4-benzoquinone methylase activity	0	2	0	0.990065	1	1	1
molecular_function	GO:0004140	dephospho-CoA kinase activity	0	2	0	0.990065	1	1	1
molecular_function	GO:0004365	glyceraldehyde-3-phosphate dehydrogenase (NAD+) (phosphorylating) activity	0	6	0	0.970484	1	1	1
molecular_function	GO:0070577	lysine-acetylated histone binding	0	1	0	0.99502	1	1	1
molecular_function	GO:0016504	peptidase activator activity	0	1	0	0.99502	1	1	1
molecular_function	GO:0070628	proteasome binding	0	1	0	0.99502	1	1	1
molecular_function	GO:0016435	rRNA (guanine) methyltransferase activity	0	1	0	0.99502	1	1	1
molecular_function	GO:0005543	phospholipid binding	0	2	0	0.444916	1	1	1
molecular_function	GO:0004439	phosphatidylinositol-4,5-bisphosphate 5-phosphatase activity	0	2	0	0.990065	1	1	1
molecular_function	GO:0004333	fumarate hydratase activity	0	1	0	0.99502	1	1	1
molecular_function	GO:0005315	inorganic phosphate transmembrane transporter activity	0	4	0	0.980226	1	1	1
molecular_function	GO:0000978	RNA polymerase II cis-regulatory region sequence-specific DNA binding	0	6	0	0.970484	1	1	1
molecular_function	GO:0004602	glutathione peroxidase activity	0	7	0	0.965648	1	1	1
molecular_function	GO:0030619	U1 snRNA binding	0	3	0	0.985133	1	1	1
molecular_function	GO:0004057	arginyltransferase activity	0	1	0	0.99502	1	1	1
molecular_function	GO:0016817	hydrolase activity, acting on acid anhydrides	0	1	0	0.983181	0.0468116	1	1
molecular_function	GO:0004402	histone acetyltransferase activity	0	5	0	0.975343	1	1	1
molecular_function	GO:0004750	D-ribulose-phosphate 3-epimerase activity	0	1	0	0.99502	1	1	1
molecular_function	GO:0015385	sodium:proton antiporter activity	0	6	0	0.970484	1	1	1
molecular_function	GO:0004420	hydroxymethylglutaryl-CoA reductase (NADPH) activity	0	2	0	0.990065	1	1	1
molecular_function	GO:0004483	mRNA (nucleoside-2'-O-)-methyltransferase activity	0	1	0	0.99502	1	1	1
molecular_function	GO:0003979	UDP-glucose 6-dehydrogenase activity	0	3	0	0.985133	1	1	1
molecular_function	GO:0070122	isopeptidase activity	0	15	0	0.927806	1	1	1
molecular_function	GO:0016653	oxidoreductase activity, acting on NAD(P)H, heme protein as acceptor	0	1	0	0.985133	1	1	1
molecular_function	GO:0008890	glycine C-acetyltransferase activity	0	1	0	0.99502	1	1	1
molecular_function	GO:0035515	oxidative RNA demethylase activity	0	1	0	0.99502	1	1	1
molecular_function	GO:0004001	adenosine kinase activity	0	1	0	0.99502	1	1	1
molecular_function	GO:0004832	valine-tRNA ligase activity	0	1	0	0.99502	1	1	1
molecular_function	GO:0003934	GTP cyclohydrolase I activity	0	1	0	0.99502	1	1	1
molecular_function	GO:0004807	triose-phosphate isomerase activity	0	3	0	0.985133	1	1	1
molecular_function	GO:0106274	NAD+-protein-arginine ADP-ribosyltransferase activity	0	3	0	0.985133	1	1	1
molecular_function	GO:0106275	NADP+-protein-arginine ADP-ribosyltransferase activity	0	3	0	0.985133	1	1	1
molecular_function	GO:0015165	pyrimidine nucleotide-sugar transmembrane transporter activity	0	5	0	0.975343	1	1	1
molecular_function	GO:0003980	UDP-glucose:glycoprotein glucosyltransferase activity	0	1	0	0.99502	1	1	1
molecular_function	GO:0017178	diphthine-ammonia ligase activity	0	2	0	0.990065	1	1	1
molecular_function	GO:0003863	3-methyl-2-oxobutanoate dehydrogenase (2-methylpropanoyl-transferring) activity	0	2	0	0.990065	1	1	1
molecular_function	GO:0016742	hydroxymethyl-, formyl- and related transferase activity	0	1	0	0.975343	1	1	1
molecular_function	GO:0001164	RNA polymerase I core promoter sequence-specific DNA binding	0	1	0	0.99502	1	1	1
molecular_function	GO:0043813	phosphatidylinositol-3,5-bisphosphate 5-phosphatase activity	0	1	0	0.99502	1	1	1
molecular_function	GO:0003923	GPI-anchor transamidase activity	0	1	0	0.99502	1	1	1
molecular_function	GO:0043138	3'-5' DNA helicase activity	0	3	0	0.985133	1	1	1
molecular_function	GO:0033743	peptide-methionine (R)-S-oxide reductase activity	0	2	0	0.990065	1	1	1
molecular_function	GO:0004000	adenosine deaminase activity	0	3	0	0.985133	1	1	1
molecular_function	GO:0003876	AMP deaminase activity	0	3	0	0.985133	1	1	1
molecular_function	GO:0005516	calmodulin binding	0	10	0	0.951283	1	1	1
molecular_function	GO:0050155	ornithine(lysine) transaminase activity	0	3	0	0.985133	1	1	1
molecular_function	GO:0004587	ornithine-oxo-acid transaminase activity	0	3	0	0.985133	1	1	1
molecular_function	GO:0016814	hydrolase activity, acting on carbon-nitrogen (but not peptide) bonds, in cyclic amidines	0	2	0	0.951283	1	1	1
molecular_function	GO:0004649	poly(ADP-ribose) glycohydrolase activity	0	3	0	0.985133	1	1	1
molecular_function	GO:0004658	propionyl-CoA carboxylase activity	0	1	0	0.99502	1	1	1
molecular_function	GO:0004812	aminoacyl-tRNA ligase activity	0	5	0	0.822796	1	1	1
molecular_function	GO:0008609	alkylglycerone-phosphate synthase activity	0	3	0	0.985133	1	1	1
molecular_function	GO:0019211	phosphatase activator activity	0	1	0	0.99502	1	1	1
molecular_function	GO:0008425	2-polyprenyl-6-methoxy-1,4-benzoquinone methyltransferase activity	0	1	0	0.985133	1	1	1
molecular_function	GO:0031419	cobalamin binding	0	3	0	0.985133	1	1	1
molecular_function	GO:0004494	methylmalonyl-CoA mutase activity	0	2	0	0.990065	1	1	1
molecular_function	GO:0016620	oxidoreductase activity, acting on the aldehyde or oxo group of donors, NAD or NADP as acceptor	0	9	0	0.900382	1	1	1
molecular_function	GO:0042781	3'-tRNA processing endoribonuclease activity	0	2	0	0.990065	1	1	1
molecular_function	GO:0008195	phosphatidate phosphatase activity	0	2	0	0.990065	1	1	1
molecular_function	GO:0004660	protein farnesyltransferase activity	0	1	0	0.99502	1	1	1
molecular_function	GO:0008048	calcium sensitive guanylate cyclase activator activity	0	1	0	0.99502	1	1	1
molecular_function	GO:0000150	DNA strand exchange activity	0	3	0	0.985133	1	1	1
molecular_function	GO:0003690	double-stranded DNA binding	0	4	0	0.909434	1	1	1
molecular_function	GO:0008705	methionine synthase activity	0	1	0	0.99502	1	1	1
molecular_function	GO:0004163	diphosphomevalonate decarboxylase activity	0	1	0	0.99502	1	1	1
molecular_function	GO:0004655	porphobilinogen synthase activity	0	1	0	0.99502	1	1	1
molecular_function	GO:0008476	protein-tyrosine sulfotransferase activity	0	1	0	0.99502	1	1	1
molecular_function	GO:0031072	heat shock protein binding	0	5	0	0.923179	1	1	1
molecular_function	GO:0005337	nucleoside transmembrane transporter activity	0	2	0	0.990065	1	1	1
molecular_function	GO:0003721	telomerase RNA reverse transcriptase activity	0	1	0	0.99502	1	1	1
molecular_function	GO:0004817	cysteine-tRNA ligase activity	0	1	0	0.99502	1	1	1
molecular_function	GO:0051751	alpha-1,4-mannosyltransferase activity	0	1	0	0.99502	1	1	1
molecular_function	GO:0004376	glycolipid mannosyltransferase activity	0	3	0	0.975343	1	1	1
molecular_function	GO:0001055	RNA polymerase II activity	0	2	0	0.990065	1	1	1
molecular_function	GO:0003725	double-stranded RNA binding	0	2	0	0.990065	1	1	1
molecular_function	GO:0061710	L-threonylcarbamoyladenylate synthase	0	1	0	0.99502	1	1	1
molecular_function	GO:0004491	methylmalonate-semialdehyde dehydrogenase (acylating) activity	0	1	0	0.99502	1	1	1
molecular_function	GO:0004824	lysine-tRNA ligase activity	0	2	0	0.990065	1	1	1
molecular_function	GO:0003938	IMP dehydrogenase activity	0	1	0	0.99502	1	1	1
molecular_function	GO:0008420	RNA polymerase II CTD heptapeptide repeat phosphatase activity	0	2	0	0.990065	1	1	1
molecular_function	GO:0061799	cyclic pyranopterin monophosphate synthase activity	0	1	0	0.99502	1	1	1
molecular_function	GO:0004335	galactokinase activity	0	1	0	0.99502	1	1	1
molecular_function	GO:1904047	S-adenosyl-L-methionine binding	0	1	0	0.99502	1	1	1
molecular_function	GO:0005267	potassium channel activity	0	1	0	0.389916	1	0.999	1
molecular_function	GO:0004864	protein phosphatase inhibitor activity	0	2	0	0.980226	1	1	1
molecular_function	GO:0004149	dihydrolipoyllysine-residue succinyltransferase activity	0	4	0	0.980226	1	1	1
molecular_function	GO:0008725	DNA-3-methyladenine glycosylase activity	0	1	0	0.99502	1	1	1
molecular_function	GO:0052822	DNA-3-methylguanine glycosylase activity	0	1	0	0.99502	1	1	1
molecular_function	GO:0052821	DNA-7-methyladenine glycosylase activity	0	1	0	0.99502	1	1	1
molecular_function	GO:0043916	DNA-7-methylguanine glycosylase activity	0	1	0	0.99502	1	1	1
molecular_function	GO:0003844	1,4-alpha-glucan branching enzyme activity	0	2	0	0.990065	1	1	1
molecular_function	GO:0102752	1,4-alpha-glucan branching enzyme activity (using a glucosylated glycogenin as primer for glycogen synthesis)	0	1	0	0.99502	1	1	1
molecular_function	GO:0043169	cation binding	0	2	0	0.318038	0.789525	0.999	1
molecular_function	GO:0016846	carbon-sulfur lyase activity	0	2	0	0.990065	1	1	1
molecular_function	GO:0035243	protein-arginine omega-N symmetric methyltransferase activity	0	2	0	0.990065	1	1	1
molecular_function	GO:0019135	deoxyhypusine monooxygenase activity	0	1	0	0.99502	1	1	1
molecular_function	GO:0004013	adenosylhomocysteinase activity	0	1	0	0.99502	1	1	1
molecular_function	GO:0008410	CoA-transferase activity	0	2	0	0.937128	1	1	1
molecular_function	GO:0051723	protein methylesterase activity	0	1	0	0.99502	1	1	1
molecular_function	GO:0003855	3-dehydroquinate dehydratase activity	0	1	0	0.99502	1	1	1
molecular_function	GO:0004764	shikimate 3-dehydrogenase (NADP+) activity	0	1	0	0.99502	1	1	1
molecular_function	GO:0061666	UFM1 ligase activity	0	1	0	0.99502	1	1	1
molecular_function	GO:0001671	ATPase activator activity	0	4	0	0.980226	1	1	1
molecular_function	GO:0051879	Hsp90 protein binding	0	2	0	0.990065	1	1	1
molecular_function	GO:0016868	intramolecular transferase activity, phosphotransferases	0	2	0	0.937128	1	1	1
molecular_function	GO:0004357	glutamate-cysteine ligase activity	0	2	0	0.990065	1	1	1
molecular_function	GO:0003729	mRNA binding	0	4	0	0.975343	1	1	1
molecular_function	GO:0000340	RNA 7-methylguanosine cap binding	0	2	0	0.990065	1	1	1
molecular_function	GO:0015562	efflux transmembrane transporter activity	0	1	0	0.99502	1	1	1
molecular_function	GO:0019799	tubulin N-acetyltransferase activity	0	3	0	0.985133	1	1	1
molecular_function	GO:0004605	phosphatidate cytidylyltransferase activity	0	3	0	0.985133	1	1	1
molecular_function	GO:0000993	RNA polymerase II complex binding	0	1	0	0.99502	1	1	1
molecular_function	GO:0004821	histidine-tRNA ligase activity	0	2	0	0.990065	1	1	1
molecular_function	GO:0009881	photoreceptor activity	0	1	0	0.99502	1	1	1
molecular_function	GO:0016780	phosphotransferase activity, for other substituted phosphate groups	0	4	0	0.946541	1	1	1
molecular_function	GO:0047325	inositol tetrakisphosphate 1-kinase activity	0	2	0	0.990065	1	1	1
molecular_function	GO:0052726	inositol-1,3,4-trisphosphate 5-kinase activity	0	2	0	0.990065	1	1	1
molecular_function	GO:0052725	inositol-1,3,4-trisphosphate 6-kinase activity	0	2	0	0.990065	1	1	1
molecular_function	GO:0004523	RNA-DNA hybrid ribonuclease activity	0	2	0	0.990065	1	1	1
molecular_function	GO:0140575	transmembrane monodehydroascorbate reductase activity	0	1	0	0.99502	1	1	1
molecular_function	GO:0004377	GDP-Man:Man3GlcNAc2-PP-Dol alpha-1,2-mannosyltransferase activity	0	1	0	0.99502	1	1	1
molecular_function	GO:0004411	homogentisate 1,2-dioxygenase activity	0	2	0	0.990065	1	1	1
molecular_function	GO:0035312	5'-3' exodeoxyribonuclease activity	0	1	0	0.99502	1	1	1
molecular_function	GO:0004813	alanine-tRNA ligase activity	0	2	0	0.990065	1	1	1
molecular_function	GO:0016830	carbon-carbon lyase activity	0	3	0	0.923179	1	1	1
molecular_function	GO:0004496	mevalonate kinase activity	0	1	0	0.99502	1	1	1
molecular_function	GO:0035591	signaling adaptor activity	0	1	0	0.99502	1	1	1
molecular_function	GO:0003910	DNA ligase (ATP) activity	0	5	0	0.975343	1	1	1
molecular_function	GO:0004742	dihydrolipoyllysine-residue acetyltransferase activity	0	1	0	0.99502	1	1	1
molecular_function	GO:0004792	thiosulfate sulfurtransferase activity	0	1	0	0.99502	1	1	1
molecular_function	GO:0016979	lipoate-protein ligase activity	0	2	0	0.990065	1	1	1
molecular_function	GO:0043495	protein-membrane adaptor activity	0	1	0	0.99502	1	1	1
molecular_function	GO:0004111	creatine kinase activity	0	3	0	0.985133	1	1	1
molecular_function	GO:0016773	phosphotransferase activity, alcohol group as acceptor	0	1	0	0.0664761	0.972971	0.572	1
molecular_function	GO:0004363	glutathione synthase activity	0	1	0	0.99502	1	1	1
molecular_function	GO:0004476	mannose-6-phosphate isomerase activity	0	2	0	0.990065	1	1	1
molecular_function	GO:0008418	protein-N-terminal asparagine amidohydrolase activity	0	1	0	0.99502	1	1	1
molecular_function	GO:0070773	protein-N-terminal glutamine amidohydrolase activity	0	1	0	0.99502	1	1	1
molecular_function	GO:0004061	arylformamidase activity	0	1	0	0.99502	1	1	1
molecular_function	GO:0003688	DNA replication origin binding	0	2	0	0.990065	1	1	1
molecular_function	GO:0004556	alpha-amylase activity	0	2	0	0.990065	1	1	1
molecular_function	GO:0016971	flavin-linked sulfhydryl oxidase activity	0	2	0	0.990065	1	1	1
molecular_function	GO:0004077	biotin-[acetyl-CoA-carboxylase] ligase activity	0	1	0	0.99502	1	1	1
molecular_function	GO:0004197	cysteine-type endopeptidase activity	0	1	0	0.891419	1	1	1
molecular_function	GO:0004370	glycerol kinase activity	0	1	0	0.99502	1	1	1
molecular_function	GO:0003987	acetate-CoA ligase activity	0	1	0	0.99502	1	1	1
molecular_function	GO:0016208	AMP binding	0	1	0	0.99502	1	1	1
molecular_function	GO:0061657	UFM1 conjugating enzyme activity	0	1	0	0.99502	1	1	1
molecular_function	GO:0004831	tyrosine-tRNA ligase activity	0	2	0	0.990065	1	1	1
molecular_function	GO:0004677	DNA-dependent protein kinase activity	0	1	0	0.99502	1	1	1
molecular_function	GO:0004019	adenylosuccinate synthase activity	0	1	0	0.99502	1	1	1
molecular_function	GO:0004107	chorismate synthase activity	0	1	0	0.99502	1	1	1
molecular_function	GO:0004748	ribonucleoside-diphosphate reductase activity, thioredoxin disulfide as acceptor	0	4	0	0.980226	1	1	1
molecular_function	GO:0000030	mannosyltransferase activity	0	1	0	0.960836	1	1	1
molecular_function	GO:0004372	glycine hydroxymethyltransferase activity	0	4	0	0.980226	1	1	1
molecular_function	GO:0004484	mRNA guanylyltransferase activity	0	1	0	0.99502	1	1	1
molecular_function	GO:0004325	ferrochelatase activity	0	1	0	0.99502	1	1	1
molecular_function	GO:0004540	ribonuclease activity	0	1	0	0.878138	1	1	1
molecular_function	GO:0044183	protein folding chaperone	0	1	0	0.99502	1	1	1
molecular_function	GO:0004148	dihydrolipoyl dehydrogenase activity	0	4	0	0.980226	1	1	1
molecular_function	GO:0008495	protoheme IX farnesyltransferase activity	0	1	0	0.99502	1	1	1
molecular_function	GO:0004820	glycine-tRNA ligase activity	0	1	0	0.99502	1	1	1
molecular_function	GO:0002083	4-hydroxybenzoate decaprenyltransferase activity	0	1	0	0.99502	1	1	1
molecular_function	GO:0047293	4-hydroxybenzoate nonaprenyltransferase activity	0	1	0	0.99502	1	1	1
molecular_function	GO:0008412	4-hydroxybenzoate octaprenyltransferase activity	0	1	0	0.99502	1	1	1
molecular_function	GO:0061578	Lys63-specific deubiquitinase activity	0	1	0	0.99502	1	1	1
molecular_function	GO:0003849	3-deoxy-7-phosphoheptulonate synthase activity	0	1	0	0.99502	1	1	1
molecular_function	GO:0003874	6-pyruvoyltetrahydropterin synthase activity	0	2	0	0.990065	1	1	1
molecular_function	GO:0004378	GDP-Man:Man1GlcNAc2-PP-Dol alpha-1,3-mannosyltransferase activity	0	1	0	0.99502	1	1	1
molecular_function	GO:0102704	GDP-Man:Man2GlcNAc2-PP-dolichol alpha-1,6-mannosyltransferase activity	0	1	0	0.99502	1	1	1
molecular_function	GO:0000034	adenine deaminase activity	0	2	0	0.990065	1	1	1
molecular_function	GO:0019894	kinesin binding	0	2	0	0.990065	1	1	1
molecular_function	GO:0004326	tetrahydrofolylpolyglutamate synthase activity	0	2	0	0.990065	1	1	1
molecular_function	GO:0032977	membrane insertase activity	0	2	0	0.990065	1	1	1
molecular_function	GO:0008253	5'-nucleotidase activity	0	5	0	0.975343	1	1	1
molecular_function	GO:0042134	rRNA primary transcript binding	0	2	0	0.990065	1	1	1
molecular_function	GO:0042132	fructose 1,6-bisphosphate 1-phosphatase activity	0	2	0	0.990065	1	1	1
molecular_function	GO:0003963	RNA-3'-phosphate cyclase activity	0	1	0	0.99502	1	1	1
molecular_function	GO:0004134	4-alpha-glucanotransferase activity	0	3	0	0.985133	1	1	1
molecular_function	GO:0004135	amylo-alpha-1,6-glucosidase activity	0	3	0	0.985133	1	1	1
molecular_function	GO:0005053	peroxisome matrix targeting signal-2 binding	0	2	0	0.990065	1	1	1
molecular_function	GO:0004865	protein serine/threonine phosphatase inhibitor activity	0	2	0	0.990065	1	1	1
molecular_function	GO:0004368	glycerol-3-phosphate dehydrogenase (quinone) activity	0	1	0	0.99502	1	1	1
molecular_function	GO:0004573	Glc3Man9GlcNAc2 oligosaccharide glucosidase activity	0	1	0	0.99502	1	1	1
molecular_function	GO:0000009	alpha-1,6-mannosyltransferase activity	0	1	0	0.99502	1	1	1
molecular_function	GO:0019904	protein domain specific binding	0	1	0	0.99502	1	1	1
molecular_function	GO:0004731	purine-nucleoside phosphorylase activity	0	1	0	0.99502	1	1	1
molecular_function	GO:0017108	5'-flap endonuclease activity	0	1	0	0.99502	1	1	1
molecular_function	GO:0051015	actin filament binding	0	2	0	0.990065	1	1	1
molecular_function	GO:0004652	polynucleotide adenylyltransferase activity	0	1	0	0.99502	1	1	1
molecular_function	GO:0008915	lipid-A-disaccharide synthase activity	0	2	0	0.990065	1	1	1
molecular_function	GO:0050291	sphingosine N-acyltransferase activity	0	4	0	0.980226	1	1	1
molecular_function	GO:0046537	2,3-bisphosphoglycerate-independent phosphoglycerate mutase activity	0	1	0	0.99502	1	1	1
molecular_function	GO:0000339	RNA cap binding	0	2	0	0.980226	1	1	1
molecular_function	GO:0004477	methenyltetrahydrofolate cyclohydrolase activity	0	1	0	0.99502	1	1	1
molecular_function	GO:0004488	methylenetetrahydrofolate dehydrogenase (NADP+) activity	0	1	0	0.99502	1	1	1
molecular_function	GO:0004170	dUTP diphosphatase activity	0	1	0	0.99502	1	1	1
molecular_function	GO:0004747	ribokinase activity	0	1	0	0.99502	1	1	1
molecular_function	GO:0016251	RNA polymerase II general transcription initiation factor activity	0	1	0	0.99502	1	1	1
molecular_function	GO:0003978	UDP-glucose 4-epimerase activity	0	1	0	0.99502	1	1	1
molecular_function	GO:0019902	phosphatase binding	0	1	0	0.904897	1	1	1
molecular_function	GO:0004853	uroporphyrinogen decarboxylase activity	0	1	0	0.99502	1	1	1
molecular_function	GO:0051377	mannose-ethanolamine phosphotransferase activity	0	1	0	0.99502	1	1	1
molecular_function	GO:0004418	hydroxymethylbilane synthase activity	0	1	0	0.99502	1	1	1
molecular_function	GO:0004852	uroporphyrinogen-III synthase activity	0	1	0	0.99502	1	1	1
molecular_function	GO:0004067	asparaginase activity	0	1	0	0.99502	1	1	1
molecular_function	GO:0015643	toxic substance binding	0	3	0	0.985133	1	1	1
molecular_function	GO:0005044	scavenger receptor activity	0	1	0	0.99502	1	1	1
molecular_function	GO:0004534	5'-3' exoribonuclease activity	0	1	0	0.99502	1	1	1
molecular_function	GO:0102343	3-hydroxy-arachidoyl-CoA dehydratase activity	0	1	0	0.99502	1	1	1
molecular_function	GO:0102344	3-hydroxy-behenoyl-CoA dehydratase activity	0	1	0	0.99502	1	1	1
molecular_function	GO:0102345	3-hydroxy-lignoceroyl-CoA dehydratase activity	0	1	0	0.99502	1	1	1
molecular_function	GO:0102158	very-long-chain 3-hydroxyacyl-CoA dehydratase activity	0	1	0	0.99502	1	1	1
molecular_function	GO:0016429	tRNA (adenine-N1-)-methyltransferase activity	0	2	0	0.990065	1	1	1
molecular_function	GO:0003868	4-hydroxyphenylpyruvate dioxygenase activity	0	2	0	0.990065	1	1	1
molecular_function	GO:0004416	hydroxyacylglutathione hydrolase activity	0	1	0	0.99502	1	1	1
molecular_function	GO:0004806	triglyceride lipase activity	0	1	0	0.99502	1	1	1
molecular_function	GO:0004615	phosphomannomutase activity	0	1	0	0.99502	1	1	1
molecular_function	GO:0004096	catalase activity	0	2	0	0.990065	1	1	1
molecular_function	GO:0070037	rRNA (pseudouridine) methyltransferase activity	0	1	0	0.99502	1	1	1
molecular_function	GO:0016303	1-phosphatidylinositol-3-kinase activity	0	1	0	0.99502	1	1	1
molecular_function	GO:0015075	ion transmembrane transporter activity	0	1	0	0.466599	0.775976	1	1
molecular_function	GO:0016709	oxidoreductase activity, acting on paired donors, with incorporation or reduction of molecular oxygen, NAD(P)H as one donor, and incorporation of one atom of oxygen	0	2	0	0.932455	1	1	1
molecular_function	GO:0046935	1-phosphatidylinositol-3-kinase regulator activity	0	1	0	0.99502	1	1	1
molecular_function	GO:0102965	alcohol-forming fatty acyl-CoA reductase activity	0	2	0	0.990065	1	1	1
molecular_function	GO:0080019	fatty-acyl-CoA reductase (alcohol-forming) activity	0	2	0	0.990065	1	1	1
molecular_function	GO:0000026	alpha-1,2-mannosyltransferase activity	0	1	0	0.990065	1	1	1
molecular_function	GO:0004528	phosphodiesterase I activity	0	1	0	0.99502	1	1	1
molecular_function	GO:0004816	asparagine-tRNA ligase activity	0	2	0	0.990065	1	1	1
molecular_function	GO:0004449	isocitrate dehydrogenase (NAD+) activity	0	1	0	0.99502	1	1	1
molecular_function	GO:0004618	phosphoglycerate kinase activity	0	3	0	0.985133	1	1	1
molecular_function	GO:0004375	glycine dehydrogenase (decarboxylating) activity	0	1	0	0.99502	1	1	1
molecular_function	GO:0001054	RNA polymerase I activity	0	1	0	0.99502	1	1	1
molecular_function	GO:0001056	RNA polymerase III activity	0	1	0	0.99502	1	1	1
molecular_function	GO:0004609	phosphatidylserine decarboxylase activity	0	1	0	0.99502	1	1	1
molecular_function	GO:0017025	TBP-class protein binding	0	3	0	0.985133	1	1	1
molecular_function	GO:0004827	proline-tRNA ligase activity	0	1	0	0.99502	1	1	1
molecular_function	GO:0004671	protein C-terminal S-isoprenylcysteine carboxyl O-methyltransferase activity	0	1	0	0.99502	1	1	1
molecular_function	GO:0043021	ribonucleoprotein complex binding	0	1	0	0.923179	1	1	1
molecular_function	GO:0016603	glutaminyl-peptide cyclotransferase activity	0	2	0	0.990065	1	1	1
molecular_function	GO:0008963	phospho-N-acetylmuramoyl-pentapeptide-transferase activity	0	1	0	0.99502	1	1	1
molecular_function	GO:0003975	UDP-N-acetylglucosamine-dolichyl-phosphate N-acetylglucosaminephosphotransferase activity	0	1	0	0.99502	1	1	1
molecular_function	GO:0005092	GDP-dissociation inhibitor activity	0	1	0	0.960836	1	1	1
molecular_function	GO:0004735	pyrroline-5-carboxylate reductase activity	0	1	0	0.99502	1	1	1
molecular_function	GO:0140078	class I DNA-(apurinic or apyrimidinic site) endonuclease activity	0	1	0	0.99502	1	1	1
molecular_function	GO:0000703	oxidized pyrimidine nucleobase lesion DNA N-glycosylase activity	0	1	0	0.99502	1	1	1
molecular_function	GO:0043878	glyceraldehyde-3-phosphate dehydrogenase (NAD+) (non-phosphorylating) activity	0	1	0	0.99502	1	1	1
molecular_function	GO:0004844	uracil DNA N-glycosylase activity	0	1	0	0.99502	1	1	1
molecular_function	GO:0004419	hydroxymethylglutaryl-CoA lyase activity	0	1	0	0.99502	1	1	1
molecular_function	GO:0000309	nicotinamide-nucleotide adenylyltransferase activity	0	1	0	0.99502	1	1	1
molecular_function	GO:0106029	tRNA pseudouridine synthase activity	0	3	0	0.985133	1	1	1
molecular_function	GO:0061711	N(6)-L-threonylcarbamoyladenine synthase activity	0	1	0	0.99502	1	1	1
molecular_function	GO:0004809	tRNA (guanine-N2-)-methyltransferase activity	0	1	0	0.99502	1	1	1
molecular_function	GO:0030272	5-formyltetrahydrofolate cyclo-ligase activity	0	1	0	0.99502	1	1	1
molecular_function	GO:0008531	riboflavin kinase activity	0	1	0	0.99502	1	1	1
molecular_function	GO:0005507	copper ion binding	0	1	0	0.99502	1	1	1
molecular_function	GO:0050480	imidazolonepropionase activity	0	1	0	0.99502	1	1	1
molecular_function	GO:0002953	5'-deoxynucleotidase activity	0	1	0	0.99502	1	1	1
molecular_function	GO:0004332	fructose-bisphosphate aldolase activity	0	1	0	0.99502	1	1	1
molecular_function	GO:0060090	molecular adaptor activity	0	1	0	0.932455	1	1	1
molecular_function	GO:0000213	tRNA-intron endonuclease activity	0	1	0	0.99502	1	1	1
molecular_function	GO:0097602	cullin family protein binding	0	1	0	0.99502	1	1	1
molecular_function	GO:0052856	NADHX epimerase activity	0	1	0	0.99502	1	1	1
molecular_function	GO:0052857	NADPHX epimerase activity	0	1	0	0.99502	1	1	1
molecular_function	GO:0098621	phosphoseryl-selenocysteinyl-tRNA selenium transferase activity	0	1	0	0.99502	1	1	1
molecular_function	GO:0016153	urocanate hydratase activity	0	1	0	0.99502	1	1	1
molecular_function	GO:0106306	protein serine/threonine phosphatase activity	0	70	0	NA	NA	NA	NA
molecular_function	GO:0106307	protein serine/threonine phosphatase activity	0	70	0	NA	NA	NA	NA
molecular_function	GO:0106388	18S rRNA aminocarboxypropyltransferase activity	0	1	0	NA	NA	NA	NA

## Sheet: polyQ⁄N
GO domain	GO ID	GO term	polyQ⁄N protein	total number	number / total	raw p-value under-representation	raw p-value over-representation	FWER under-representation	FWER over-representation	Gene Name
biological_process	GO:0007018	microtubule-based movement	84	226	0.371681	1	1.39814e-11	1	0	A0A1R2D486_9CILI	A0A1R2BYH2_9CILI	A0A1R2AY17_9CILI	A0A1R2BS81_9CILI	A0A1R2BKW6_9CILI	A0A1R2C037_9CILI	A0A1R2CMB6_9CILI	A0A1R2CNU7_9CILI	A0A1R2CHW7_9CILI	A0A1R2BRM9_9CILI	A0A1R2CCE5_9CILI	A0A1R2B776_9CILI	A0A1R2D0V6_9CILI	A0A1R2BS10_9CILI	A0A1R2BTW6_9CILI	A0A1R2D2M0_9CILI	A0A1R2B9V4_9CILI	A0A1R2C031_9CILI	A0A1R2C7L5_9CILI	A0A1R2C818_9CILI	A0A1R2CAC0_9CILI	A0A1R2C806_9CILI	A0A1R2BL06_9CILI	A0A1R2BSA3_9CILI	A0A1R2BLF3_9CILI	A0A1R2B774_9CILI	A0A1R2CWA5_9CILI	A0A1R2B8E0_9CILI	A0A1R2C626_9CILI	A0A1R2B9L0_9CILI	A0A1R2AV89_9CILI	A0A1R2BKP3_9CILI	A0A1R2CK78_9CILI	A0A1R2ANM8_9CILI	A0A1R2C7A2_9CILI	A0A1R2CU17_9CILI	A0A1R2BVV0_9CILI	A0A1R2CV30_9CILI	A0A1R2C840_9CILI	A0A1R2CF03_9CILI
biological_process	GO:0016579	protein deubiquitination	51	129	0.395349	1	2.43293e-09	1	0	A0A1R2BRM1_9CILI	A0A1R2D2F3_9CILI	A0A1R2C7D4_9CILI	A0A1R2CSJ7_9CILI	A0A1R2BCM2_9CILI	A0A1R2C4T9_9CILI	A0A1R2CKN4_9CILI	A0A1R2CBK6_9CILI	A0A1R2BZ65_9CILI	A0A1R2BXJ2_9CILI	A0A1R2AZ97_9CILI	A0A1R2AX44_9CILI	A0A1R2CM81_9CILI	A0A1R2BS52_9CILI	A0A1R2C411_9CILI	A0A1R2BXC9_9CILI	A0A1R2BLD4_9CILI	A0A1R2CHW6_9CILI	A0A1R2B896_9CILI	A0A1R2BNP5_9CILI	A0A1R2AL92_9CILI	A0A1R2CM69_9CILI	A0A1R2D430_9CILI	A0A1R2CC33_9CILI	A0A1R2BZF8_9CILI	A0A1R2BZW4_9CILI	A0A1R2ARH5_9CILI	A0A1R2BXV7_9CILI	A0A1R2C752_9CILI	A0A1R2CCM1_9CILI	A0A1R2BSR4_9CILI	A0A1R2AT99_9CILI	A0A1R2BCS9_9CILI	A0A1R2CYY8_9CILI	A0A1R2CX50_9CILI	A0A1R2CZW2_9CILI	A0A1R2AUM5_9CILI	A0A1R2ALK0_9CILI	A0A1R2B5W4_9CILI	A0A1R2BJX9_9CILI
biological_process	GO:0018200	peptidyl-glutamic acid modification	50	133	0.37594	1	2.8376e-07	1	0	A0A1R2B9W7_9CILI	A0A1R2D3F5_9CILI	A0A1R2CMK5_9CILI	A0A1R2BJL9_9CILI	A0A1R2CHP8_9CILI	A0A1R2BQJ4_9CILI	A0A1R2APT6_9CILI	A0A1R2BMU7_9CILI	A0A1R2CUG5_9CILI	A0A1R2CP25_9CILI	A0A1R2CLP6_9CILI	A0A1R2BI72_9CILI	A0A1R2AR02_9CILI	A0A1R2CC61_9CILI	A0A1R2BSH1_9CILI	A0A1R2BU73_9CILI	A0A1R2C3U9_9CILI	A0A1R2D1Z0_9CILI	A0A1R2BE94_9CILI	A0A1R2BU47_9CILI	A0A1R2B1L9_9CILI	A0A1R2CCJ8_9CILI	A0A1R2D247_9CILI	A0A1R2CZP8_9CILI	A0A1R2BYY3_9CILI	A0A1R2CF96_9CILI	A0A1R2CTK5_9CILI	A0A1R2ATZ1_9CILI	A0A1R2B9A8_9CILI	A0A1R2BRQ2_9CILI	A0A1R2AZK0_9CILI	A0A1R2ARH6_9CILI	A0A1R2BVG1_9CILI	A0A1R2D3P6_9CILI	A0A1R2B4X4_9CILI	A0A1R2AQA6_9CILI	A0A1R2ASC0_9CILI	A0A1R2CES6_9CILI	A0A1R2BQA3_9CILI	A0A1R2CIB4_9CILI
biological_process	GO:0035556	intracellular signal transduction	33	95	0.347368	0.999999	1.62819e-06	1	0	A0A1R2BLG4_9CILI	A0A1R2CQA6_9CILI	A0A1R2CJ14_9CILI	A0A1R2BAH4_9CILI	A0A1R2AV13_9CILI	A0A1R2D4W9_9CILI	A0A1R2BDC2_9CILI	A0A1R2BMB5_9CILI	A0A1R2CN30_9CILI	A0A1R2BZR2_9CILI	A0A1R2AUQ0_9CILI	A0A1R2CU95_9CILI	A0A1R2CGB2_9CILI	A0A1R2CBI3_9CILI	A0A1R2CTP0_9CILI	A0A1R2BFK6_9CILI	A0A1R2BN26_9CILI	A0A1R2BIU2_9CILI	A0A1R2C1R2_9CILI	A0A1R2BAQ1_9CILI	A0A1R2ALK1_9CILI	A0A1R2BIN1_9CILI	A0A1R2C5R5_9CILI	A0A1R2AV55_9CILI	A0A1R2C9A5_9CILI	A0A1R2BJE8_9CILI	A0A1R2CW59_9CILI	A0A1R2CB90_9CILI	A0A1R2BUR7_9CILI	A0A1R2CNZ9_9CILI	A0A1R2B796_9CILI	A0A1R2C3S2_9CILI	A0A1R2BMF3_9CILI
biological_process	GO:0097720	calcineurin-mediated signaling	16	29	0.551724	0.999999	6.65715e-06	1	0	A0A1R2BBB8_9CILI	A0A1R2AZX6_9CILI	A0A1R2ATF9_9CILI	A0A1R2CHZ4_9CILI	A0A1R2BXF9_9CILI	A0A1R2BI05_9CILI	A0A1R2C2Y8_9CILI	A0A1R2CAD9_9CILI	A0A1R2BM06_9CILI	A0A1R2CXX3_9CILI	A0A1R2CGG7_9CILI	A0A1R2CD16_9CILI	A0A1R2BHQ7_9CILI	A0A1R2CXQ5_9CILI	A0A1R2CX67_9CILI	A0A1R2B2L4_9CILI
biological_process	GO:0007051	spindle organization	8	11	0.727273	1	1.55968e-07	1	0	A0A1R2CYB5_9CILI	A0A1R2ARU8_9CILI	A0A1R2CYI6_9CILI	A0A1R2C203_9CILI	A0A1R2BAI0_9CILI	A0A1R2CAN0_9CILI	A0A1R2CCN7_9CILI	A0A1R2BUC1_9CILI
biological_process	GO:0007017	microtubule-based process	7	54	0.12963	1	4.77017e-11	1	0	A0A060BK51_9CILI	A0A1R2B4E6_9CILI	A0A060BQ53_9CILI	A0A060BG28_9CILI	A0A060BJG0_9CILI	A0A1R2B1R6_9CILI	A0A1R2AQ50_9CILI
biological_process	GO:0006464	cellular protein modification process	5	15	0.333333	1	2.40363e-07	1	0	A0A1R2CWV1_9CILI	A0A1R2CYD1_9CILI	A0A1R2BGS6_9CILI	A0A1R2CFS4_9CILI	A0A1R2B7I1_9CILI
biological_process	GO:0050896	response to stimulus	1	5	0.2	0.999996	6.0463e-06	1	0	A0A1R2B9W1_9CILI
biological_process	GO:0009190	cyclic nucleotide biosynthetic process	26	64	0.40625	0.999995	1.61856e-05	1	0.001	A0A1R2BLG4_9CILI	A0A1R2CQA6_9CILI	A0A1R2CJ14_9CILI	A0A1R2BAH4_9CILI	A0A1R2AV13_9CILI	A0A1R2D4W9_9CILI	A0A1R2BDC2_9CILI	A0A1R2BMB5_9CILI	A0A1R2BZR2_9CILI	A0A1R2CU95_9CILI	A0A1R2CGB2_9CILI	A0A1R2CBI3_9CILI	A0A1R2CTP0_9CILI	A0A1R2BFK6_9CILI	A0A1R2BN26_9CILI	A0A1R2BIU2_9CILI	A0A1R2C1R2_9CILI	A0A1R2BIN1_9CILI	A0A1R2C5R5_9CILI	A0A1R2C9A5_9CILI	A0A1R2BJE8_9CILI	A0A1R2CW59_9CILI	A0A1R2CB90_9CILI	A0A1R2CNZ9_9CILI	A0A1R2C3S2_9CILI	A0A1R2BMF3_9CILI
biological_process	GO:0019722	calcium-mediated signaling	0	3	0	0.999993	3.4349e-05	1	0.007
biological_process	GO:0015031	protein transport	35	133	0.263158	0.999976	4.26516e-05	1	0.012	A0A1R2CN71_9CILI	A0A1R2BNG8_9CILI	A0A1R2CJC2_9CILI	A0A1R2CWV1_9CILI	A0A1R2AL29_9CILI	A0A1R2CAT7_9CILI	A0A1R2CYD1_9CILI	A0A1R2C4L5_9CILI	A0A1R2C4N2_9CILI	A0A1R2CAN6_9CILI	A0A1R2BYD7_9CILI	A0A1R2CTK3_9CILI	A0A1R2CD83_9CILI	A0A1R2C4S3_9CILI	A0A1R2APN4_9CILI	A0A1R2BIQ4_9CILI	A0A1R2D4H3_9CILI	A0A1R2B942_9CILI	A0A1R2AS84_9CILI	A0A1R2BEJ4_9CILI	A0A1R2BZ56_9CILI	A0A1R2C3E5_9CILI	A0A1R2CJS3_9CILI	A0A1R2CRY1_9CILI	A0A1R2BZL8_9CILI	A0A1R2B2J4_9CILI	A0A1R2BAB8_9CILI	A0A1R2BBB5_9CILI	A0A1R2CHX8_9CILI	A0A1R2BXH4_9CILI	A0A1R2C058_9CILI	A0A1R2CFS4_9CILI	A0A1R2BMJ5_9CILI	A0A1R2B7I1_9CILI	A0A1R2AQU6_9CILI
biological_process	GO:0006508	proteolysis	0	4	0	0.999974	4.83315e-05	1	0.013
biological_process	GO:0006511	ubiquitin-dependent protein catabolic process	46	159	0.289308	0.999974	5.38852e-05	1	0.014	A0A1R2BRM1_9CILI	A0A1R2D2F3_9CILI	A0A1R2BZX1_9CILI	A0A1R2C7D4_9CILI	A0A1R2CSJ7_9CILI	A0A1R2BCM2_9CILI	A0A1R2B934_9CILI	A0A1R2CW32_9CILI	A0A1R2C4T9_9CILI	A0A1R2CBK6_9CILI	A0A1R2BZ65_9CILI	A0A1R2BXJ2_9CILI	A0A1R2AZ97_9CILI	A0A1R2AX44_9CILI	A0A1R2B3H0_9CILI	A0A1R2C411_9CILI	A0A1R2BLD4_9CILI	A0A1R2CHW6_9CILI	A0A1R2B896_9CILI	A0A1R2BNP5_9CILI	A0A1R2BVX1_9CILI	A0A1R2C885_9CILI	A0A1R2CM69_9CILI	A0A1R2D430_9CILI	A0A1R2CC33_9CILI	A0A1R2BZF8_9CILI	A0A1R2BZW4_9CILI	A0A1R2ARH5_9CILI	A0A1R2C752_9CILI	A0A1R2CCM1_9CILI	A0A1R2BSR4_9CILI	A0A1R2BCS9_9CILI	A0A1R2CYY8_9CILI	A0A1R2CX50_9CILI	A0A1R2CZW2_9CILI	A0A1R2CBI8_9CILI	A0A1R2AUM5_9CILI	A0A1R2ALK0_9CILI	A0A1R2AXF4_9CILI	A0A1R2CSA7_9CILI
biological_process	GO:0006913	nucleocytoplasmic transport	0	5	0	0.999969	9.40234e-05	1	0.022
biological_process	GO:0030951	establishment or maintenance of microtubule cytoskeleton polarity	8	11	0.727273	0.999993	0.000103634	1	0.027	A0A1R2CYB5_9CILI	A0A1R2ARU8_9CILI	A0A1R2CYI6_9CILI	A0A1R2C203_9CILI	A0A1R2BAI0_9CILI	A0A1R2CAN0_9CILI	A0A1R2CCN7_9CILI	A0A1R2BUC1_9CILI
biological_process	GO:0006310	DNA recombination	9	18	0.5	0.999939	0.000272407	1	0.067	A0A1R2CFT3_9CILI	A0A1R2B7I4_9CILI	A0A1R2AW80_9CILI	A0A1R2B7F9_9CILI	A0A1R2CYI3_9CILI	A0A1R2ANR3_9CILI	A0A1R2BZM3_9CILI	A0A1R2BG05_9CILI	A0A1R2ATT0_9CILI
biological_process	GO:0030163	protein catabolic process	3	11	0.272727	0.999829	0.000313217	1	0.073	A0A1R2AXG3_9CILI	A0A1R2D227_9CILI	A0A1R2CNS7_9CILI
biological_process	GO:0051603	proteolysis involved in cellular protein catabolic process	0	12	0	0.999774	0.000417779	1	0.088
biological_process	GO:0007165	signal transduction	30	118	0.254237	0.999721	0.000440342	1	0.095	A0A1R2D1J1_9CILI	A0A1R2AWE4_9CILI	A0A1R2CE99_9CILI	A0A1R2AZD5_9CILI	A0A1R2CNX6_9CILI	A0A1R2CVT9_9CILI	A0A1R2CBI5_9CILI	A0A1R2CBC1_9CILI	A0A1R2B9P5_9CILI	A0A1R2CI01_9CILI	A0A1R2AWQ8_9CILI	A0A1R2CTH3_9CILI	A0A1R2ASJ9_9CILI	A0A1R2B473_9CILI	A0A1R2BLU6_9CILI	A0A1R2CY13_9CILI	A0A1R2CLY8_9CILI	A0A1R2CP58_9CILI	A0A1R2CJS9_9CILI	A0A1R2BAM8_9CILI	A0A1R2BZU3_9CILI	A0A1R2D2H6_9CILI	A0A1R2CDI5_9CILI	A0A1R2BXW1_9CILI	A0A1R2AT59_9CILI	A0A1R2BIF3_9CILI	A0A1R2CFT9_9CILI	A0A1R2AYN1_9CILI	A0A1R2C464_9CILI	A0A1R2C0W9_9CILI
biological_process	GO:0006606	protein import into nucleus	18	46	0.391304	0.999827	0.000564423	1	0.102	A0A1R2AP76_9CILI	A0A1R2B2S4_9CILI	A0A1R2C4V7_9CILI	A0A1R2BZ95_9CILI	A0A1R2BA20_9CILI	A0A1R2CN10_9CILI	A0A1R2CFE8_9CILI	A0A1R2ATU5_9CILI	A0A1R2BXK0_9CILI	A0A1R2D4L6_9CILI	A0A1R2BY86_9CILI	A0A1R2CTV7_9CILI	A0A1R2BGY5_9CILI	A0A1R2C7M6_9CILI	A0A1R2AV81_9CILI	A0A1R2CAZ0_9CILI	A0A1R2BA98_9CILI	A0A1R2C9M5_9CILI
biological_process	GO:0051179	localization	0	4	0	0.999612	0.00055548	1	0.102
biological_process	GO:0046907	intracellular transport	0	3	0	0.999644	0.000580964	1	0.108
biological_process	GO:0070507	regulation of microtubule cytoskeleton organization	4	4	1	0.999907	0.000636504	1	0.128	A0A1R2CRA2_9CILI	A0A1R2CN39_9CILI	A0A1R2BMB3_9CILI	A0A1R2C6K0_9CILI
biological_process	GO:0051225	spindle assembly	1	2	0.5	0.99996	0.000664569	1	0.151	A0A1R2BNJ1_9CILI
biological_process	GO:0046785	microtubule polymerization	8	11	0.727273	0.999826	0.000729334	1	0.159	A0A1R2CYB5_9CILI	A0A1R2ARU8_9CILI	A0A1R2CYI6_9CILI	A0A1R2C203_9CILI	A0A1R2BAI0_9CILI	A0A1R2CAN0_9CILI	A0A1R2CCN7_9CILI	A0A1R2BUC1_9CILI
biological_process	GO:1901673	regulation of mitotic spindle assembly	5	6	0.833333	0.999967	0.000944925	1	0.196	A0A1R2B776_9CILI	A0A1R2B774_9CILI	A0A1R2B505_9CILI	A0A1R2CML9_9CILI	A0A1R2C322_9CILI
biological_process	GO:0015914	phospholipid transport	18	48	0.375	0.999665	0.00102188	1	0.211	A0A1R2BLG4_9CILI	A0A1R2CSX7_9CILI	A0A1R2CJ14_9CILI	A0A1R2BAH4_9CILI	A0A1R2CGB4_9CILI	A0A1R2BDC2_9CILI	A0A1R2BF63_9CILI	A0A1R2ARC2_9CILI	A0A1R2BMB5_9CILI	A0A1R2BFE7_9CILI	A0A1R2CQQ6_9CILI	A0A1R2BFK6_9CILI	A0A1R2BIU2_9CILI	A0A1R2CIC7_9CILI	A0A1R2B1E0_9CILI	A0A1R2B7W8_9CILI	A0A1R2C9A5_9CILI	A0A1R2B4R6_9CILI
biological_process	GO:0031297	replication fork processing	2	2	1	1	0.00103452	1	0.25	A0A1R2CQ71_9CILI	A0A1R2C2L5_9CILI
biological_process	GO:0006886	intracellular protein transport	30	124	0.241935	0.999165	0.00145135	1	0.292	A0A1R2CT95_9CILI	A0A1R2ATR5_9CILI	A0A1R2CY06_9CILI	A0A1R2BAV5_9CILI	A0A1R2CGS6_9CILI	A0A1R2BMS8_9CILI	A0A1R2CFF7_9CILI	A0A1R2CZ09_9CILI	A0A1R2D4N3_9CILI	A0A1R2CV23_9CILI	A0A1R2CUF8_9CILI	A0A1R2C3L9_9CILI	A0A1R2BEU4_9CILI	A0A1R2C0A3_9CILI	A0A1R2BHV1_9CILI	A0A1R2B515_9CILI	A0A1R2CVP3_9CILI	A0A1R2CZ30_9CILI	A0A1R2BR57_9CILI	A0A1R2C925_9CILI	A0A1R2BFW0_9CILI	A0A1R2BC02_9CILI	A0A1R2BRS7_9CILI	A0A1R2B8P1_9CILI	A0A1R2B733_9CILI	A0A1R2C6C1_9CILI	A0A1R2BVZ1_9CILI	A0A1R2B9E9_9CILI	A0A1R2C1B9_9CILI	A0A1R2BMI8_9CILI
biological_process	GO:0006869	lipid transport	2	11	0.181818	0.999109	0.00231793	1	0.414	A0A1R2B659_9CILI	A0A1R2C3E5_9CILI
biological_process	GO:0006259	DNA metabolic process	0	2	0	0.998778	0.00235481	1	0.417
biological_process	GO:0000226	microtubule cytoskeleton organization	0	1	0	0.99891	0.0024539	1	0.423
biological_process	GO:0006974	cellular response to DNA damage stimulus	1	2	0.5	0.998441	0.00335428	1	0.511	A0A1R2CZR3_9CILI
biological_process	GO:0006950	response to stress	0	4	0	0.998125	0.00357696	1	0.53
biological_process	GO:0006281	DNA repair	10	42	0.238095	0.998044	0.00419452	1	0.583	A0A1R2BTP8_9CILI	A0A1R2AYF8_9CILI	A0A1R2CGE9_9CILI	A0A1R2CL42_9CILI	A0A1R2AR82_9CILI	A0A1R2B7F9_9CILI	A0A1R2CQ71_9CILI	A0A1R2CYI3_9CILI	A0A1R2C2L5_9CILI	A0A1R2D148_9CILI
biological_process	GO:0030705	cytoskeleton-dependent intracellular transport	6	14	0.428571	0.99872	0.00464639	1	0.666	A0A1R2AVC7_9CILI	A0A1R2CS48_9CILI	A0A1R2BXC3_9CILI	A0A1R2AXA8_9CILI	A0A1R2CQI3_9CILI	A0A1R2BPY8_9CILI
biological_process	GO:0051641	cellular localization	0	1	0	0.996368	0.00539024	1	0.691
biological_process	GO:0019674	NAD metabolic process	3	3	1	1	0.00577766	1	0.804	A0A1R2BNP9_9CILI	A0A1R2CI18_9CILI	A0A1R2CMI5_9CILI
biological_process	GO:0006741	NADP biosynthetic process	3	3	1	1	0.00577766	1	0.804	A0A1R2BNP9_9CILI	A0A1R2CI18_9CILI	A0A1R2CMI5_9CILI
biological_process	GO:0071929	alpha-tubulin acetylation	3	3	1	1	0.00577766	1	0.804	A0A1R2CRA2_9CILI	A0A1R2BMB3_9CILI	A0A1R2C6K0_9CILI
biological_process	GO:0006302	double-strand break repair	2	5	0.4	0.999009	0.00670369	1	0.855	A0A1R2CFT3_9CILI	A0A1R2CBZ3_9CILI
biological_process	GO:0043161	proteasome-mediated ubiquitin-dependent protein catabolic process	8	17	0.470588	0.997308	0.00872485	1	0.874	A0A1R2BHR0_9CILI	A0A1R2AX52_9CILI	A0A1R2BSS4_9CILI	A0A1R2CRY7_9CILI	A0A1R2BEY9_9CILI	A0A1R2BAB3_9CILI	A0A1R2BHL7_9CILI	A0A1R2BUN2_9CILI
biological_process	GO:0007049	cell cycle	9	76	0.118421	0.992239	0.0124967	1	0.958	A0A1R2BN39_9CILI	A0A1R2CM41_9CILI	A0A1R2AMI6_9CILI	A0A1R2CF34_9CILI	A0A1R2BVW8_9CILI	A0A1R2CZR3_9CILI	A0A1R2ASG9_9CILI	A0A1R2B3F9_9CILI	A0A1R2BKD2_9CILI
biological_process	GO:0007076	mitotic chromosome condensation	5	9	0.555556	0.998309	0.0122973	1	0.958	A0A1R2B873_9CILI	A0A1R2CGT2_9CILI	A0A1R2B4A3_9CILI	A0A1R2C787_9CILI	A0A1R2BHG4_9CILI
biological_process	GO:0006289	nucleotide-excision repair	7	16	0.4375	0.996548	0.0149605	1	0.967	A0A1R2BHR0_9CILI	A0A1R2AX52_9CILI	A0A1R2BSS4_9CILI	A0A1R2CXQ3_9CILI	A0A1R2BAB3_9CILI	A0A1R2BHL7_9CILI	A0A1R2BUN2_9CILI
biological_process	GO:0009165	nucleotide biosynthetic process	0	2	0	0.991225	0.0157806	1	0.968
biological_process	GO:0007010	cytoskeleton organization	0	1	0	0.989142	0.0197886	1	0.986
biological_process	GO:0032968	positive regulation of transcription elongation from RNA polymerase II promoter	3	4	0.75	0.998965	0.0200071	1	0.995	A0A1R2CCY0_9CILI	A0A1R2BHL0_9CILI	A0A1R2CKM5_9CILI
biological_process	GO:0048870	cell motility	3	4	0.75	0.993049	0.0236051	1	0.996	A0A1R2ARA1_9CILI	A0A1R2BH03_9CILI	A0A1R2D0P4_9CILI
biological_process	GO:0016192	vesicle-mediated transport	24	123	0.195122	0.68576	0.37604	1	1	A0A1R2B025_9CILI	A0A1R2CT95_9CILI	A0A1R2ATR5_9CILI	A0A1R2CY06_9CILI	A0A1R2BMS8_9CILI	A0A1R2CFF7_9CILI	A0A1R2CJL8_9CILI	A0A1R2D4N3_9CILI	A0A1R2C5F4_9CILI	A0A1R2C3L9_9CILI	A0A1R2C5W7_9CILI	A0A1R2BHV1_9CILI	A0A1R2B515_9CILI	A0A1R2CZ30_9CILI	A0A1R2BR57_9CILI	A0A1R2AYY9_9CILI	A0A1R2CHD3_9CILI	A0A1R2BC02_9CILI	A0A1R2BRS7_9CILI	A0A1R2CRY1_9CILI	A0A1R2CJQ3_9CILI	A0A1R2C6C1_9CILI	A0A1R2B9E9_9CILI	A0A1R2BMI8_9CILI
biological_process	GO:0005975	carbohydrate metabolic process	17	64	0.265625	0.726199	0.354683	1	1	A0A1R2CYT5_9CILI	A0A1R2BBU7_9CILI	A0A1R2C6G8_9CILI	A0A1R2AUQ0_9CILI	A0A1R2BVD1_9CILI	A0A1R2CUE2_9CILI	A0A1R2AUS0_9CILI	A0A1R2BP03_9CILI	A0A1R2CMI7_9CILI	A0A1R2BP57_9CILI	A0A1R2CBL3_9CILI	A0A1R2AV55_9CILI	A0A1R2B1Z1_9CILI	A0A1R2BTQ4_9CILI	A0A1R2BZ52_9CILI	A0A1R2CIA5_9CILI	A0A1R2B1J9_9CILI
biological_process	GO:0051301	cell division	12	71	0.169014	0.459312	0.661687	1	1	A0A1R2BN39_9CILI	A0A1R2C2Q1_9CILI	A0A1R2B873_9CILI	A0A1R2AMI6_9CILI	A0A1R2CF34_9CILI	A0A1R2BVW8_9CILI	A0A1R2B4A3_9CILI	A0A1R2ASG9_9CILI	A0A1R2C787_9CILI	A0A1R2BHG4_9CILI	A0A1R2B3F9_9CILI	A0A1R2BKD2_9CILI
biological_process	GO:0006355	regulation of transcription, DNA-templated	9	46	0.195652	0.700114	0.395885	1	1	A0A1R2BWS2_9CILI	A0A1R2APT5_9CILI	A0A1R2C1V9_9CILI	A0A1R2AZB9_9CILI	A0A1R2BVP2_9CILI	A0A1R2CGA1_9CILI	A0A1R2CCR9_9CILI	A0A1R2B3C9_9CILI	A0A1R2AZ55_9CILI
biological_process	GO:0060271	cilium assembly	9	31	0.290323	0.806705	0.297501	1	1	A0A1R2C3Q4_9CILI	A0A1R2BLY8_9CILI	A0A1R2CXH2_9CILI	A0A1R2CSF7_9CILI	A0A1R2B8U9_9CILI	A0A1R2C9A2_9CILI	A0A1R2CD20_9CILI	A0A1R2CN39_9CILI	A0A1R2BF60_9CILI
biological_process	GO:0006412	translation	8	290	0.0275862	9.95993e-14	1	0	1	A0A1R2D2J8_9CILI	A0A1R2BR37_9CILI	A0A1R2B0J8_9CILI	A0A1R2BSP4_9CILI	A0A1R2CJD4_9CILI	A0A1R2BMR1_9CILI	A0A1R2BXL8_9CILI	A0A1R2BPZ6_9CILI
biological_process	GO:0042147	retrograde transport, endosome to Golgi	8	36	0.222222	0.815393	0.313296	1	1	A0A1R2CAT7_9CILI	A0A1R2CDX2_9CILI	A0A1R2AUU9_9CILI	A0A1R2BP91_9CILI	A0A1R2C3E5_9CILI	A0A1R2CJS3_9CILI	A0A1R2C058_9CILI	A0A1R2BMJ5_9CILI
biological_process	GO:0051726	regulation of cell cycle	8	38	0.210526	0.671132	0.424733	1	1	A0A1R2BWS2_9CILI	A0A1R2APT5_9CILI	A0A1R2C1V9_9CILI	A0A1R2ATT9_9CILI	A0A1R2AWT2_9CILI	A0A1R2C993_9CILI	A0A1R2BJT3_9CILI	A0A1R2BVM4_9CILI
biological_process	GO:0006364	rRNA processing	7	59	0.118644	0.201778	0.874862	1	1	A0A1R2AM56_9CILI	A0A1R2BJU8_9CILI	A0A1R2BLC2_9CILI	A0A1R2BBJ3_9CILI	A0A1R2BDF4_9CILI	A0A1R2BYE2_9CILI	A0A1R2BE30_9CILI
biological_process	GO:0006099	tricarboxylic acid cycle	7	39	0.179487	0.59841	0.56676	1	1	A0A1R2AYE2_9CILI	A0A1R2BES8_9CILI	A0A1R2AWC6_9CILI	A0A1R2CN27_9CILI	A0A1R2CBI6_9CILI	A0A1R2B8M0_9CILI	A0A1R2AT52_9CILI
biological_process	GO:0016567	protein ubiquitination	7	39	0.179487	0.561628	0.570773	1	1	A0A1R2BJD8_9CILI	A0A1R2CW32_9CILI	A0A1R2C3Y2_9CILI	A0A1R2B3H0_9CILI	A0A1R2BFZ5_9CILI	A0A1R2BIR3_9CILI	A0A1R2B2P2_9CILI
biological_process	GO:0006139	nucleobase-containing compound metabolic process	7	16	0.4375	0.220937	0.808464	1	1	A0A1R2CCY0_9CILI	A0A1R2B5P4_9CILI	A0A1R2AXE7_9CILI	A0A1R2BHL0_9CILI	A0A1R2C3V3_9CILI	A0A1R2AUG6_9CILI	A0A1R2CKM5_9CILI
biological_process	GO:0006260	DNA replication	6	46	0.130435	0.617673	0.509236	1	1	A0A1R2AYF8_9CILI	A0A1R2CGE9_9CILI	A0A1R2AR82_9CILI	A0A1R2B7F9_9CILI	A0A1R2CYI3_9CILI	A0A1R2D148_9CILI
biological_process	GO:0006325	chromatin organization	6	32	0.1875	0.262844	0.83726	1	1	A0A1R2CWY3_9CILI	A0A1R2CRS2_9CILI	A0A1R2BVP2_9CILI	A0A1R2BNG7_9CILI	A0A1R2BGG5_9CILI	A0A1R2BDD9_9CILI
biological_process	GO:0055085	transmembrane transport	6	46	0.130435	0.0114114	0.995054	0.647	1	A0A1R2BR39_9CILI	A0A1R2CDW3_9CILI	A0A1R2ANY6_9CILI	A0A1R2C1Q0_9CILI	A0A1R2BHA2_9CILI	A0A1R2AXK1_9CILI
biological_process	GO:0006629	lipid metabolic process	6	46	0.130435	0.00151922	0.999222	0.117	1	A0A1R2BP92_9CILI	A0A1R2CXJ2_9CILI	A0A1R2AUQ0_9CILI	A0A1R2B7P0_9CILI	A0A1R2AV55_9CILI	A0A1R2B3H9_9CILI
biological_process	GO:0007166	cell surface receptor signaling pathway	5	65	0.0769231	0.0201219	0.99197	0.861	1	A0A1R2CLK6_9CILI	A0A1R2CAW6_9CILI	A0A1R2B6T4_9CILI	A0A1R2B7N5_9CILI	A0A1R2B0D6_9CILI
biological_process	GO:0007020	microtubule nucleation	5	12	0.416667	0.988605	0.0483051	1	1	A0A1R2D437_9CILI	A0A1R2BX30_9CILI	A0A1R2CPT1_9CILI	A0A1R2D530_9CILI	A0A1R2C6M4_9CILI
biological_process	GO:0060285	cilium-dependent cell motility	5	8	0.625	0.931489	0.176046	1	1	A0A1R2BYH2_9CILI	A0A1R2B8E0_9CILI	A0A1R2D3W1_9CILI	A0A1R2CUZ7_9CILI	A0A1R2BC19_9CILI
biological_process	GO:0006357	regulation of transcription by RNA polymerase II	5	32	0.15625	0.809255	0.305587	1	1	A0A1R2ATT9_9CILI	A0A1R2AWT2_9CILI	A0A1R2C993_9CILI	A0A1R2BJT3_9CILI	A0A1R2BVM4_9CILI
biological_process	GO:0009058	biosynthetic process	5	30	0.166667	1.97177e-12	1	0	1	A0A1R2CTD9_9CILI	A0A1R2BLV3_9CILI	A0A1R2CVJ1_9CILI	A0A1R2B703_9CILI	A0A1R2BGW4_9CILI
biological_process	GO:0051028	mRNA transport	5	16	0.3125	0.935157	0.146945	1	1	A0A1R2AL29_9CILI	A0A1R2CAN6_9CILI	A0A1R2D4H3_9CILI	A0A1R2AS84_9CILI	A0A1R2BAB8_9CILI
biological_process	GO:0006031	chitin biosynthetic process	5	14	0.357143	0.973184	0.0897059	1	1	A0A1R2BMZ0_9CILI	A0A1R2C2I1_9CILI	A0A1R2BHZ7_9CILI	A0A1R2D1I5_9CILI	A0A1R2CF62_9CILI
biological_process	GO:0006979	response to oxidative stress	5	11	0.454545	0.961924	0.115521	1	1	A0A1R2CKS5_9CILI	A0A1R2C1C2_9CILI	A0A1R2BPT3_9CILI	A0A1R2C0U0_9CILI	A0A1R2BQM5_9CILI
biological_process	GO:0046856	phosphatidylinositol dephosphorylation	4	17	0.235294	0.823954	0.365275	1	1	A0A1R2BG53_9CILI	A0A1R2CJ67_9CILI	A0A1R2BMZ8_9CILI	A0A1R2B149_9CILI
biological_process	GO:0048856	anatomical structure development	4	63	0.0634921	0.0897685	0.949116	1	1	A0A1R2CLK6_9CILI	A0A1R2CAW6_9CILI	A0A1R2B6T4_9CILI	A0A1R2B0D6_9CILI
biological_process	GO:0016042	lipid catabolic process	4	17	0.235294	0.462886	0.701974	1	1	A0A1R2B4T6_9CILI	A0A1R2B5F6_9CILI	A0A1R2BQF2_9CILI	A0A1R2B5P5_9CILI
biological_process	GO:0006457	protein folding	4	82	0.0487805	0.00124691	0.99964	0.097	1	A0A1R2BU48_9CILI	A0A1R2CX71_9CILI	A0A1R2CH82_9CILI	A0A1R2CM53_9CILI
biological_process	GO:0000079	regulation of cyclin-dependent protein serine/threonine kinase activity	4	22	0.181818	0.639989	0.5763	1	1	A0A1R2B1U2_9CILI	A0A1R2CD29_9CILI	A0A1R2CM45_9CILI	A0A1R2CBN9_9CILI
biological_process	GO:0007034	vacuolar transport	4	16	0.25	0.870182	0.23184	1	1	A0A1R2ANJ2_9CILI	A0A1R2BLR2_9CILI	A0A1R2BRE3_9CILI	A0A1R2BTW2_9CILI
biological_process	GO:0006897	endocytosis	4	11	0.363636	0.951695	0.153998	1	1	A0A1R2CVT9_9CILI	A0A1R2AWQ8_9CILI	A0A1R2BZW4_9CILI	A0A1R2BXW1_9CILI
biological_process	GO:0051276	chromosome organization	4	4	1	0.826527	0.244087	1	1	A0A1R2CG57_9CILI	A0A1R2C2Q1_9CILI	A0A1R2C6X7_9CILI	A0A1R2CQX7_9CILI
biological_process	GO:0006888	endoplasmic reticulum to Golgi vesicle-mediated transport	4	26	0.153846	0.352053	0.813961	1	1	A0A1R2CGS6_9CILI	A0A1R2BEU4_9CILI	A0A1R2CVP3_9CILI	A0A1R2C925_9CILI
biological_process	GO:0006623	protein targeting to vacuole	4	11	0.363636	0.967074	0.118767	1	1	A0A1R2BHH1_9CILI	A0A1R2CIZ6_9CILI	A0A1R2C5F4_9CILI	A0A1R2CJQ3_9CILI
biological_process	GO:0048015	phosphatidylinositol-mediated signaling	4	14	0.285714	0.910294	0.233695	1	1	A0A1R2ARI7_9CILI	A0A1R2BYU5_9CILI	A0A1R2B9E7_9CILI	A0A1R2BS42_9CILI
biological_process	GO:0006471	protein ADP-ribosylation	3	9	0.333333	0.939066	0.209384	1	1	A0A1R2CW82_9CILI	A0A1R2BGE4_9CILI	A0A1R2AXI3_9CILI
biological_process	GO:0006351	transcription, DNA-templated	3	32	0.09375	0.050093	0.968955	0.995	1	A0A1R2CXQ3_9CILI	A0A1R2BVP2_9CILI	A0A1R2C271_9CILI
biological_process	GO:0000398	mRNA splicing, via spliceosome	3	21	0.142857	0.0701817	0.977201	1	1	A0A1R2B1J8_9CILI	A0A1R2CT85_9CILI	A0A1R2C1A4_9CILI
biological_process	GO:0006096	glycolytic process	3	32	0.09375	0.14756	0.944336	1	1	A0A1R2BFU0_9CILI	A0A1R2CV59_9CILI	A0A1R2B8Q9_9CILI
biological_process	GO:0042254	ribosome biogenesis	3	25	0.12	0.0730665	0.957127	1	1	A0A1R2C362_9CILI	A0A1R2CG09_9CILI	A0A1R2BRR9_9CILI
biological_process	GO:0071555	cell wall organization	3	22	0.136364	0.4237	0.783999	1	1	A0A1R2CYW3_9CILI	A0A1R2C4A8_9CILI	A0A1R2CTN8_9CILI
biological_process	GO:0008360	regulation of cell shape	3	22	0.136364	0.4237	0.783999	1	1	A0A1R2CYW3_9CILI	A0A1R2C4A8_9CILI	A0A1R2CTN8_9CILI
biological_process	GO:0006749	glutathione metabolic process	3	49	0.0612245	0.0116498	0.997104	0.651	1	A0A1R2AM62_9CILI	A0A1R2B1B5_9CILI	A0A1R2AY05_9CILI
biological_process	GO:0042073	intraciliary transport	3	8	0.375	0.981999	0.0672452	1	1	A0A1R2C3Q4_9CILI	A0A1R2C9A2_9CILI	A0A1R2BF60_9CILI
biological_process	GO:0007155	cell adhesion	3	24	0.125	0.351104	0.832501	1	1	A0A1R2BQD4_9CILI	A0A1R2B0D9_9CILI	A0A1R2B342_9CILI
biological_process	GO:0016070	RNA metabolic process	3	5	0.6	3.88996e-05	0.999979	0.002	1	A0A1R2CPM8_9CILI	A0A1R2BEG8_9CILI	A0A1R2D1Z7_9CILI
biological_process	GO:0043666	regulation of phosphoprotein phosphatase activity	3	24	0.125	0.287271	0.871334	1	1	A0A1R2C8J5_9CILI	A0A1R2CEL9_9CILI	A0A1R2AR40_9CILI
biological_process	GO:0000902	cell morphogenesis	3	10	0.3	0.651696	0.525891	1	1	A0A1R2AWN9_9CILI	A0A1R2CUP9_9CILI	A0A1R2ANA4_9CILI
biological_process	GO:0006417	regulation of translation	3	5	0.6	0.839201	0.321276	1	1	A0A1R2B4J8_9CILI	A0A1R2C4N8_9CILI	A0A1R2CM20_9CILI
biological_process	GO:0006198	cAMP catabolic process	3	8	0.375	0.960682	0.159901	1	1	A0A1R2CBC1_9CILI	A0A1R2ASJ9_9CILI	A0A1R2B473_9CILI
biological_process	GO:0006265	DNA topological change	3	8	0.375	0.960682	0.159901	1	1	A0A1R2CV21_9CILI	A0A1R2BIC8_9CILI	A0A1R2CWB9_9CILI
biological_process	GO:0043087	regulation of GTPase activity	3	6	0.5	0.993296	0.0329261	1	1	A0A1R2CVT9_9CILI	A0A1R2AWQ8_9CILI	A0A1R2BXW1_9CILI
biological_process	GO:0051560	mitochondrial calcium ion homeostasis	3	8	0.375	0.960682	0.159901	1	1	A0A1R2AZR1_9CILI	A0A1R2BX04_9CILI	A0A1R2CKR6_9CILI
biological_process	GO:0046854	phosphatidylinositol phosphate biosynthetic process	3	13	0.230769	0.807445	0.421778	1	1	A0A1R2ARI7_9CILI	A0A1R2BYU5_9CILI	A0A1R2BS42_9CILI
biological_process	GO:0007033	vacuole organization	3	3	1	0.995568	0.043369	1	1	A0A1R2CUF8_9CILI	A0A1R2C0A3_9CILI	A0A1R2BVZ1_9CILI
biological_process	GO:0003341	cilium movement	3	11	0.272727	0.463025	0.755676	1	1	A0A1R2D4R7_9CILI	A0A1R2BUY7_9CILI	A0A1R2C1A6_9CILI
biological_process	GO:0031047	gene silencing by RNA	2	12	0.166667	0.63112	0.663299	1	1	A0A060BG42_9CILI	A0A060BQ56_9CILI
biological_process	GO:0007096	regulation of exit from mitosis	2	29	0.0689655	0.0853034	0.976746	1	1	A0A1R2BN39_9CILI	A0A1R2AMI6_9CILI
biological_process	GO:0006425	glutaminyl-tRNA aminoacylation	2	2	1	1	0.0322328	1	1	A0A1R2B5N0_9CILI	A0A1R2CK77_9CILI
biological_process	GO:0010960	magnesium ion homeostasis	2	13	0.153846	0.578222	0.707212	1	1	A0A1R2AYH5_9CILI	A0A1R2C8K6_9CILI
biological_process	GO:0007131	reciprocal meiotic recombination	2	5	0.4	0.956631	0.221553	1	1	A0A1R2D034_9CILI	A0A1R2BWV6_9CILI
biological_process	GO:0006520	cellular amino acid metabolic process	2	22	0.0909091	0.000988738	0.999644	0.081	1	A0A1R2CKP6_9CILI	A0A1R2AYK9_9CILI
biological_process	GO:0006887	exocytosis	2	6	0.333333	0.840099	0.435576	1	1	A0A1R2CD83_9CILI	A0A1R2BCU8_9CILI
biological_process	GO:0000467	exonucleolytic trimming to generate mature 3'-end of 5.8S rRNA from tricistronic rRNA transcript (SSU-rRNA, 5.8S rRNA, LSU-rRNA)	2	4	0.5	0.979993	0.150279	1	1	A0A1R2CNC4_9CILI	A0A1R2CQ50_9CILI
biological_process	GO:0007030	Golgi organization	2	2	1	1	0.0322328	1	1	A0A1R2CJC2_9CILI	A0A1R2C3E5_9CILI
biological_process	GO:0006614	SRP-dependent cotranslational protein targeting to membrane	2	13	0.153846	0.578222	0.707212	1	1	A0A1R2B6H0_9CILI	A0A1R2CM38_9CILI
biological_process	GO:0044255	cellular lipid metabolic process	2	3	0.666667	0.00444495	0.997889	0.314	1	A0A1R2CYC4_9CILI	A0A1R2C1J5_9CILI
biological_process	GO:0071985	multivesicular body sorting pathway	2	3	0.666667	0.807445	0.421778	1	1	A0A1R2APN4_9CILI	A0A1R2BZL8_9CILI
biological_process	GO:0006397	mRNA processing	2	31	0.0645161	0.00474058	0.998598	0.367	1	A0A1R2D3A6_9CILI	A0A1R2CK01_9CILI
biological_process	GO:0000184	nuclear-transcribed mRNA catabolic process, nonsense-mediated decay	2	9	0.222222	0.790616	0.500202	1	1	A0A1R2C9U6_9CILI	A0A1R2C212_9CILI
biological_process	GO:0006298	mismatch repair	2	7	0.285714	0.885318	0.366657	1	1	A0A1R2BYN6_9CILI	A0A1R2CBA3_9CILI
biological_process	GO:0006635	fatty acid beta-oxidation	2	17	0.117647	0.387762	0.8375	1	1	A0A1R2CHR6_9CILI	A0A1R2AVC6_9CILI
biological_process	GO:0031145	anaphase-promoting complex-dependent catabolic process	2	4	0.5	0.979993	0.150279	1	1	A0A1R2B3F9_9CILI	A0A1R2BKD2_9CILI
biological_process	GO:0030178	negative regulation of Wnt signaling pathway	2	11	0.181818	0.63112	0.663299	1	1	A0A1R2BUL4_9CILI	A0A1R2B821_9CILI
biological_process	GO:0031122	cytoplasmic microtubule organization	2	5	0.4	0.956631	0.221553	1	1	A0A1R2CPT1_9CILI	A0A1R2C6M4_9CILI
biological_process	GO:0072344	rescue of stalled ribosome	2	5	0.4	0.956631	0.221553	1	1	A0A1R2B1L1_9CILI	A0A1R2D0D7_9CILI
biological_process	GO:1904668	positive regulation of ubiquitin protein ligase activity	2	14	0.142857	0.526927	0.746235	1	1	A0A1R2CYM1_9CILI	A0A1R2CNL2_9CILI
biological_process	GO:0006094	gluconeogenesis	2	7	0.285714	0.885318	0.366657	1	1	A0A1R2BFU0_9CILI	A0A1R2B8Q9_9CILI
biological_process	GO:0010390	histone monoubiquitination	2	4	0.5	0.979993	0.150279	1	1	A0A1R2CWY3_9CILI	A0A1R2CRS2_9CILI
biological_process	GO:0001510	RNA methylation	2	8	0.25	0.477826	0.780706	1	1	A0A1R2B7E0_9CILI	A0A1R2C042_9CILI
biological_process	GO:0007023	post-chaperonin tubulin folding pathway	2	5	0.4	0.956631	0.221553	1	1	A0A1R2BM52_9CILI	A0A1R2BTH6_9CILI
biological_process	GO:0007021	tubulin complex assembly	2	4	0.5	0.979993	0.150279	1	1	A0A1R2BM52_9CILI	A0A1R2BTH6_9CILI
biological_process	GO:0006303	double-strand break repair via nonhomologous end joining	2	3	0.666667	0.994222	0.0851432	1	1	A0A1R2B7I4_9CILI	A0A1R2CZ69_9CILI
biological_process	GO:0034765	regulation of ion transmembrane transport	2	15	0.133333	0.477826	0.780706	1	1	A0A1R2AY84_9CILI	A0A1R2D255_9CILI
biological_process	GO:0016973	poly(A)+ mRNA export from nucleus	2	3	0.666667	0.994222	0.0851432	1	1	A0A1R2BLE7_9CILI	A0A1R2BSV9_9CILI
biological_process	GO:0031929	TOR signaling	2	7	0.285714	0.754178	0.453325	1	1	A0A1R2D3A5_9CILI	A0A1R2BVG7_9CILI
biological_process	GO:0032006	regulation of TOR signaling	2	2	1	0.63112	0.663299	1	1	A0A1R2APS1_9CILI	A0A1R2BU36_9CILI
biological_process	GO:0035735	intraciliary transport involved in cilium assembly	2	4	0.5	0.979993	0.150279	1	1	A0A1R2D2R4_9CILI	A0A1R2B5X2_9CILI
biological_process	GO:0006611	protein export from nucleus	2	2	1	1	0.0322328	1	1	A0A1R2AYE9_9CILI	A0A1R2C821_9CILI
biological_process	GO:0000463	maturation of LSU-rRNA from tricistronic rRNA transcript (SSU-rRNA, 5.8S rRNA, LSU-rRNA)	2	8	0.25	0.840099	0.435576	1	1	A0A1R2C8R6_9CILI	A0A1R2C4X5_9CILI
biological_process	GO:0009408	response to heat	2	7	0.285714	0.885318	0.366657	1	1	A0A1R2CX71_9CILI	A0A1R2CH82_9CILI
biological_process	GO:0033674	positive regulation of kinase activity	2	2	1	1	0.0322328	1	1	A0A1R2B4J8_9CILI	A0A1R2CM20_9CILI
biological_process	GO:0006065	UDP-glucuronate biosynthetic process	2	2	1	1	0.0322328	1	1	A0A1R2BLC0_9CILI	A0A1R2CA35_9CILI
biological_process	GO:0008285	negative regulation of cell population proliferation	2	3	0.666667	0.994222	0.0851432	1	1	A0A1R2C5K5_9CILI	A0A1R2B1E9_9CILI
biological_process	GO:0009083	branched-chain amino acid catabolic process	2	2	1	1	0.0322328	1	1	A0A1R2AQ68_9CILI	A0A1R2BJM8_9CILI
biological_process	GO:0000724	double-strand break repair via homologous recombination	2	3	0.666667	0.994222	0.0851432	1	1	A0A1R2CAU9_9CILI	A0A1R2C9H4_9CILI
biological_process	GO:0006338	chromatin remodeling	2	8	0.25	0.68484	0.614229	1	1	A0A1R2CI82_9CILI	A0A1R2CET0_9CILI
biological_process	GO:0006895	Golgi to endosome transport	2	5	0.4	0.956631	0.221553	1	1	A0A1R2CTK3_9CILI	A0A1R2BBB5_9CILI
biological_process	GO:1990426	mitotic recombination-dependent replication fork processing	2	2	1	1	0.0322328	1	1	A0A1R2CAU9_9CILI	A0A1R2C9H4_9CILI
biological_process	GO:0006427	histidyl-tRNA aminoacylation	2	2	1	1	0.0322328	1	1	A0A1R2CGG0_9CILI	A0A1R2AZV0_9CILI
biological_process	GO:0071528	tRNA re-export from nucleus	2	2	1	1	0.0322328	1	1	A0A1R2AUS7_9CILI	A0A1R2CNX8_9CILI
biological_process	GO:0043547	positive regulation of GTPase activity	2	5	0.4	0.956631	0.221553	1	1	A0A1R2B6R9_9CILI	A0A1R2AX90_9CILI
biological_process	GO:0051056	regulation of small GTPase mediated signal transduction	2	5	0.4	0.766305	0.473073	1	1	A0A1R2B6R9_9CILI	A0A1R2AX90_9CILI
biological_process	GO:0000338	protein deneddylation	2	2	1	1	0.0322328	1	1	A0A1R2BWA3_9CILI	A0A1R2CZT4_9CILI
biological_process	GO:0045162	clustering of voltage-gated sodium channels	2	2	1	1	0.0322328	1	1	A0A1R2CBE0_9CILI	A0A1R2CZP1_9CILI
biological_process	GO:0007099	centriole replication	2	2	1	0.956631	0.221553	1	1	A0A1R2D4K2_9CILI	A0A1R2CDS8_9CILI
biological_process	GO:0010457	centriole-centriole cohesion	2	2	1	1	0.0322328	1	1	A0A1R2D4K2_9CILI	A0A1R2CDS8_9CILI
biological_process	GO:0042744	hydrogen peroxide catabolic process	2	2	1	1	0.0322328	1	1	A0A1R2C1C2_9CILI	A0A1R2BQM5_9CILI
biological_process	GO:0006499	N-terminal protein myristoylation	1	4	0.25	0.849721	0.547203	1	1	A0A1R2CC75_9CILI
biological_process	GO:0006396	RNA processing	1	27	0.037037	2.64448e-05	0.99999	0.001	1	A0A1R2CJJ8_9CILI
biological_process	GO:1902600	proton transmembrane transport	1	8	0.125	0.219294	0.948973	1	1	A0A1R2BAV6_9CILI
biological_process	GO:0008643	carbohydrate transport	1	6	0.166667	0.705336	0.695405	1	1	A0A1R2CAD0_9CILI
biological_process	GO:0044238	primary metabolic process	1	11	0.0909091	0.00417064	0.996713	0.301	1	A0A1R2CIC5_9CILI
biological_process	GO:0030030	cell projection organization	1	11	0.0909091	0.625559	0.496193	1	1	A0A1R2BXP0_9CILI
biological_process	GO:0006434	seryl-tRNA aminoacylation	1	3	0.333333	0.914857	0.447972	1	1	A0A1R2BLJ9_9CILI
biological_process	GO:0006914	autophagy	1	23	0.0434783	0.0481309	0.988273	0.994	1	A0A1R2ATC9_9CILI
biological_process	GO:0006878	cellular copper ion homeostasis	1	3	0.333333	0.914857	0.447972	1	1	A0A1R2BFH6_9CILI
biological_process	GO:0006821	chloride transport	1	7	0.142857	0.633343	0.750197	1	1	A0A1R2CFK4_9CILI
biological_process	GO:0006564	L-serine biosynthetic process	1	5	0.2	0.778447	0.628615	1	1	A0A1R2AR34_9CILI
biological_process	GO:0009966	regulation of signal transduction	1	4	0.25	0.608059	0.54689	1	1	A0A1R2BV77_9CILI
biological_process	GO:0006480	N-terminal protein amino acid methylation	1	3	0.333333	0.914857	0.447972	1	1	A0A1R2CZQ9_9CILI
biological_process	GO:0042981	regulation of apoptotic process	1	1	1	0.967767	0.327029	1	1	A0A1R2C3W5_9CILI
biological_process	GO:0032447	protein urmylation	1	5	0.2	0.778447	0.628615	1	1	A0A1R2C744_9CILI
biological_process	GO:0034227	tRNA thio-modification	1	5	0.2	0.778447	0.628615	1	1	A0A1R2C744_9CILI
biological_process	GO:0002098	tRNA wobble uridine modification	1	11	0.0909091	0.385771	0.887052	1	1	A0A1R2C744_9CILI
biological_process	GO:0051260	protein homooligomerization	1	2	0.5	0.967767	0.327029	1	1	A0A1R2AVG0_9CILI
biological_process	GO:0006661	phosphatidylinositol biosynthetic process	1	4	0.25	0.294043	0.85244	1	1	A0A1R2CL43_9CILI
biological_process	GO:0006261	DNA-dependent DNA replication	1	2	0.5	0.959679	0.109682	1	1	A0A1R2B895_9CILI
biological_process	GO:0022607	cellular component assembly	1	1	1	0.628757	0.442877	1	1	A0A1R2BXP0_9CILI
biological_process	GO:0006814	sodium ion transport	1	11	0.0909091	0.385771	0.887052	1	1	A0A1R2BEB7_9CILI
biological_process	GO:0000737	DNA catabolic process, endonucleolytic	1	1	1	1	0.179631	1	1	A0A1R2CFT3_9CILI
biological_process	GO:0006862	nucleotide transport	1	8	0.125	0.431343	0.810999	1	1	A0A1R2ANY6_9CILI
biological_process	GO:0042273	ribosomal large subunit biogenesis	1	5	0.2	0.723333	0.522174	1	1	A0A1R2AQU6_9CILI
biological_process	GO:0032259	methylation	1	28	0.0357143	0.103146	0.9551	1	1	A0A1R2B9N7_9CILI
biological_process	GO:0006730	one-carbon metabolic process	1	7	0.142857	0.292788	0.924075	1	1	A0A1R2CTZ4_9CILI
biological_process	GO:0005992	trehalose biosynthetic process	1	6	0.166667	0.705336	0.695405	1	1	A0A1R2AMB6_9CILI
biological_process	GO:0007264	small GTPase mediated signal transduction	1	12	0.0833333	0.487436	0.712729	1	1	A0A1R2BZ56_9CILI
biological_process	GO:0035608	protein deglutamylation	1	6	0.166667	0.705336	0.695405	1	1	A0A1R2BEP9_9CILI
biological_process	GO:0000160	phosphorelay signal transduction system	1	11	0.0909091	0.385771	0.887052	1	1	A0A1R2BJF1_9CILI
biological_process	GO:0009435	NAD biosynthetic process	1	8	0.125	0.564424	0.795143	1	1	A0A1R2BAC1_9CILI
biological_process	GO:0032012	regulation of ARF protein signal transduction	1	9	0.111111	0.499798	0.83201	1	1	A0A1R2CHX8_9CILI
biological_process	GO:0006021	inositol biosynthetic process	1	4	0.25	0.849721	0.547203	1	1	A0A1R2CNR6_9CILI
biological_process	GO:0008654	phospholipid biosynthetic process	1	9	0.111111	0.0191072	0.99289	0.841	1	A0A1R2CNR6_9CILI
biological_process	GO:0016570	histone modification	1	7	0.142857	0.823954	0.365275	1	1	A0A1R2BDD9_9CILI
biological_process	GO:0000122	negative regulation of transcription by RNA polymerase II	1	2	0.5	0.967767	0.327029	1	1	A0A1R2BUQ8_9CILI
biological_process	GO:0008033	tRNA processing	1	15	0.0666667	0.0122824	0.997589	0.674	1	A0A1R2BMY2_9CILI
biological_process	GO:0000723	telomere maintenance	1	5	0.2	0.778447	0.628615	1	1	A0A1R2B7I4_9CILI
biological_process	GO:0008652	cellular amino acid biosynthetic process	1	8	0.125	0.0556639	0.986067	1	1	A0A1R2B1Y3_9CILI
biological_process	GO:0009452	7-methylguanosine RNA capping	1	4	0.25	0.705336	0.695405	1	1	A0A1R2C042_9CILI
biological_process	GO:0030433	ubiquitin-dependent ERAD pathway	1	5	0.2	0.778447	0.628615	1	1	A0A1R2BBB2_9CILI
biological_process	GO:0018342	protein prenylation	1	2	0.5	0.778447	0.628615	1	1	A0A1R2C175_9CILI
biological_process	GO:0019835	cytolysis	1	3	0.333333	0.914857	0.447972	1	1	A0A1R2BW85_9CILI
biological_process	GO:0042742	defense response to bacterium	1	3	0.333333	0.914857	0.447972	1	1	A0A1R2BW85_9CILI
biological_process	GO:0008152	metabolic process	1	2	0.5	3.6107e-07	1	0	1	A0A1R2BW85_9CILI
biological_process	GO:0032511	late endosome to vacuole transport via multivesicular body sorting pathway	1	3	0.333333	0.440147	0.86225	1	1	A0A1R2C0B2_9CILI
biological_process	GO:0007338	single fertilization	1	1	1	0.914857	0.447972	1	1	A0A1R2C8I3_9CILI
biological_process	GO:0006013	mannose metabolic process	1	6	0.166667	0.705336	0.695405	1	1	A0A1R2BVB6_9CILI
biological_process	GO:0006401	RNA catabolic process	1	3	0.333333	0.258719	0.88759	1	1	A0A1R2C1U5_9CILI
biological_process	GO:0006313	transposition, DNA-mediated	1	3	0.333333	0.914857	0.447972	1	1	A0A1R2B2S5_9CILI
biological_process	GO:0042176	regulation of protein catabolic process	1	5	0.2	0.778447	0.628615	1	1	A0A1R2BLY2_9CILI
biological_process	GO:0140021	mitochondrial ADP transmembrane transport	1	8	0.125	0.564424	0.795143	1	1	A0A1R2CP33_9CILI
biological_process	GO:1990544	mitochondrial ATP transmembrane transport	1	8	0.125	0.564424	0.795143	1	1	A0A1R2CP33_9CILI
biological_process	GO:0032456	endocytic recycling	1	4	0.25	0.849721	0.547203	1	1	A0A1R2C3E5_9CILI
biological_process	GO:0015693	magnesium ion transport	1	6	0.166667	0.705336	0.695405	1	1	A0A1R2BUE0_9CILI
biological_process	GO:0006488	dolichol-linked oligosaccharide biosynthetic process	1	7	0.142857	0.633343	0.750197	1	1	A0A1R2BRC1_9CILI
biological_process	GO:0048017	inositol lipid-mediated signaling	1	5	0.2	0.890318	0.245822	1	1	A0A1R2BQF2_9CILI
biological_process	GO:0006654	phosphatidic acid biosynthetic process	1	5	0.2	0.778447	0.628615	1	1	A0A1R2BQF2_9CILI
biological_process	GO:0006625	protein targeting to peroxisome	1	2	0.5	0.849721	0.547203	1	1	A0A1R2CKJ1_9CILI
biological_process	GO:0043414	macromolecule methylation	1	2	0.5	0.678724	0.536975	1	1	A0A1R2BJS9_9CILI
biological_process	GO:0090304	nucleic acid metabolic process	1	2	0.5	0.0432899	0.96653	0.988	1	A0A1R2BJS9_9CILI
biological_process	GO:0010506	regulation of autophagy	1	6	0.166667	0.705336	0.695405	1	1	A0A1R2CQT3_9CILI
biological_process	GO:0006106	fumarate metabolic process	1	1	1	1	0.179631	1	1	A0A1R2CN27_9CILI
biological_process	GO:0032958	inositol phosphate biosynthetic process	1	4	0.25	0.849721	0.547203	1	1	A0A1R2BQQ6_9CILI
biological_process	GO:0006996	organelle organization	1	4	0.25	0.90339	0.123073	1	1	A0A1R2AWZ9_9CILI
biological_process	GO:0006885	regulation of pH	1	6	0.166667	0.705336	0.695405	1	1	A0A1R2D4L4_9CILI
biological_process	GO:0000271	polysaccharide biosynthetic process	1	1	1	0.914857	0.447972	1	1	A0A1R2BLC0_9CILI
biological_process	GO:0006166	purine ribonucleoside salvage	1	4	0.25	0.849721	0.547203	1	1	A0A1R2C7P5_9CILI
biological_process	GO:0043248	proteasome assembly	1	4	0.25	0.705336	0.695405	1	1	A0A1R2BMY1_9CILI
biological_process	GO:0008611	ether lipid biosynthetic process	1	3	0.333333	0.914857	0.447972	1	1	A0A1R2BG35_9CILI
biological_process	GO:0036158	outer dynein arm assembly	1	7	0.142857	0.633343	0.750197	1	1	A0A1R2BUY7_9CILI
biological_process	GO:0007059	chromosome segregation	1	1	1	0.968578	0.0840504	1	1	A0A1R2BVW8_9CILI
biological_process	GO:0006383	transcription by RNA polymerase III	1	3	0.333333	0.633343	0.750197	1	1	A0A1R2APQ4_9CILI
biological_process	GO:0070940	dephosphorylation of RNA polymerase II C-terminal domain	1	2	0.5	0.967767	0.327029	1	1	A0A1R2AS22_9CILI
biological_process	GO:0032957	inositol trisphosphate metabolic process	1	2	0.5	0.967767	0.327029	1	1	A0A1R2D0T6_9CILI
biological_process	GO:0007205	protein kinase C-activating G protein-coupled receptor signaling pathway	1	2	0.5	0.967767	0.327029	1	1	A0A1R2BUR7_9CILI
biological_process	GO:0098813	nuclear chromosome segregation	1	1	1	0.932695	0.160799	1	1	A0A1R2AY94_9CILI
biological_process	GO:0000280	nuclear division	1	1	1	0.931806	0.119114	1	1	A0A1R2AY94_9CILI
biological_process	GO:0009073	aromatic amino acid family biosynthetic process	1	2	0.5	0.967767	0.327029	1	1	A0A1R2B1Y3_9CILI
biological_process	GO:0009423	chorismate biosynthetic process	1	2	0.5	0.967767	0.327029	1	1	A0A1R2B1Y3_9CILI
biological_process	GO:0006081	cellular aldehyde metabolic process	1	2	0.5	0.914857	0.447972	1	1	A0A1R2C7T5_9CILI
biological_process	GO:0005980	glycogen catabolic process	1	3	0.333333	0.914857	0.447972	1	1	A0A1R2CGU4_9CILI
biological_process	GO:0000012	single strand break repair	1	2	0.5	0.967767	0.327029	1	1	A0A1R2BQL0_9CILI
biological_process	GO:0035522	monoubiquitinated histone H2A deubiquitination	1	1	1	1	0.179631	1	1	A0A1R2C0L2_9CILI
biological_process	GO:0018205	peptidyl-lysine modification	1	1	1	0.951695	0.153998	1	1	A0A1R2BDD9_9CILI
biological_process	GO:0016043	cellular component organization	1	3	0.333333	0.562194	0.489082	1	1	A0A1R2BUR8_9CILI
biological_process	GO:0000076	DNA replication checkpoint signaling	1	1	1	1	0.179631	1	1	A0A1R2CZR3_9CILI
biological_process	GO:0048478	replication fork protection	1	1	1	1	0.179631	1	1	A0A1R2CZR3_9CILI
biological_process	GO:0030036	actin cytoskeleton organization	1	4	0.25	0.1625	0.965713	1	1	A0A1R2AQU6_9CILI
biological_process	GO:0042127	regulation of cell population proliferation	1	2	0.5	0.995568	0.043369	1	1	A0A1R2B342_9CILI
biological_process	GO:0006421	asparaginyl-tRNA aminoacylation	1	2	0.5	0.967767	0.327029	1	1	A0A1R2CU04_9CILI
biological_process	GO:0009168	purine ribonucleoside monophosphate biosynthetic process	1	1	1	0.564424	0.795143	1	1	A0A1R2C7P5_9CILI
biological_process	GO:0000466	maturation of 5.8S rRNA from tricistronic rRNA transcript (SSU-rRNA, 5.8S rRNA, LSU-rRNA)	1	1	1	0.995568	0.043369	1	1	A0A1R2C4X5_9CILI
biological_process	GO:0000055	ribosomal large subunit export from nucleus	1	1	1	1	0.179631	1	1	A0A1R2AQU6_9CILI
biological_process	GO:0006422	aspartyl-tRNA aminoacylation	0	2	0	0.672971	1	1	1
biological_process	GO:0006414	translational elongation	0	1	0	0.244324	0.912983	1	1
biological_process	GO:0046034	ATP metabolic process	0	2	0	0.0616277	0.980436	1	1
biological_process	GO:0006605	protein targeting	0	1	0	0.56874	0.595503	1	1
biological_process	GO:0016559	peroxisome fission	0	16	0	0.0418288	1	0.988	1
biological_process	GO:0030150	protein import into mitochondrial matrix	0	6	0	0.304595	1	1	1
biological_process	GO:0060261	positive regulation of transcription initiation from RNA polymerase II promoter	0	2	0	0.672971	1	1	1
biological_process	GO:0050992	dimethylallyl diphosphate biosynthetic process	0	2	0	0.672971	1	1	1
biological_process	GO:0008299	isoprenoid biosynthetic process	0	7	0	0.0926067	1	1	1
biological_process	GO:0009117	nucleotide metabolic process	0	6	0	0.878883	0.165014	1	1
biological_process	GO:0044782	cilium organization	0	1	0	0.748518	0.367005	1	1
biological_process	GO:0032508	DNA duplex unwinding	0	1	0	0.552028	1	1	1
biological_process	GO:0006270	DNA replication initiation	0	10	0	0.13775	1	1	1
biological_process	GO:0006108	malate metabolic process	0	7	0	0.249803	1	1	1
biological_process	GO:0006542	glutamine biosynthetic process	0	2	0	0.672971	1	1	1
biological_process	GO:0006890	retrograde vesicle-mediated transport, Golgi to endoplasmic reticulum	0	9	0	0.16799	1	1	1
biological_process	GO:0043170	macromolecule metabolic process	0	6	0	0.0227869	0.981325	0.888	1
biological_process	GO:0006807	nitrogen compound metabolic process	0	13	0	0.000945306	0.999282	0.073	1
biological_process	GO:0006275	regulation of DNA replication	0	7	0	0.564424	0.795143	1	1
biological_process	GO:1901136	carbohydrate derivative catabolic process	0	1	0	0.846002	0.36888	1	1
biological_process	GO:0032007	negative regulation of TOR signaling	0	5	0	0.371385	1	1	1
biological_process	GO:1901031	regulation of response to reactive oxygen species	0	4	0	0.452797	1	1	1
biological_process	GO:0031146	SCF-dependent proteasomal ubiquitin-dependent protein catabolic process	0	2	0	0.672971	1	1	1
biological_process	GO:0009062	fatty acid catabolic process	0	1	0	0.347242	0.860593	1	1
[truncated: 1,412 more rows]
[truncated: 916 more columns]

## Sheet: polyN
GO domain	GO ID	GO term	polyN protein	total number	number / total	raw p-value under-representation	raw p-value over-representation	FWER under-representation	FWER over-representation	Gene Name
[truncated: 1,689 more rows]
[truncated: 219 more columns]

[truncated: 18 more sheets: polyY, polyW, polyC, polyP, polyA, polyS, polyT, polyD, polyE, polyG, polyF, polyH, polyI, polyL, polyV, polyM, polyR, polyK]
