# Supplementary material for: Noncanonical usage of stop codons in ciliates expands proteins with structurally flexible Q-rich motifs
Source: eLife. 2024 Feb 23;12:RP91405. doi: 10.7554/eLife.91405 (PMC10942620; doi:10.7554/eLife.91405)
Supplement: Figure 6—source data 24. — The percentages and numbers of SCD and polyX proteins in our search that belong to each indicated Gene Ontology (GO) group are shown. GOfuncR (Huttenhower et al., 2009) was applied for GO enrichment and statistical analysis. The p values adjusted according to the Family-wise error rate (FWER) are shown. The overrepresented GO groups (adjusted p-values ≤0.001) are highlighted in red font. [file elife-91405-fig6-data24.xlsx]

## Sheet: SCD
GO domain	GO ID	GO term	SCD protein	total number	number / total	raw p-value under-representation	raw p-value over-representation	FWER under-representation	FWER over-representation	Gene Name
biological_process	GO:0006357	regulation of transcription by RNA polymerase II	364	937	0.388474	1	6.03449e-28	1	0	PDM1_DROME	PC_DROME	POK_DROME	SQZ_DROME	RN_DROME	TIN_DROME	PANG2_DROME	HR96_DROME	ARNT_DROME	HEY_DROME	7UP1_DROME	AL_DROME	FOSLD_DROME	CREBB_DROME	FTF1B_DROME	ECR_DROME	7UP2_DROME	AST3_DROME	MED13_DROME	BTD_DROME	CUT_DROME	FOXF_DROME	JHD1_DROME	LOLA3_DROME	NU301_DROME	ESM3_DROME	FOSLA_DROME	ASH2_DROME	CCNT_DROME	DIMM_DROME	LOLA4_DROME	CHN_DROME	JING_DROME	ATF3_DROME	BSH_DROME	BAB1_DROME	HR3_DROME	CREBA_DROME	ANTP_DROME	FTZF1_DROME
biological_process	GO:0045944	positive regulation of transcription by RNA polymerase II	213	457	0.466083	1	2.24869e-21	1	0	TIN_DROME	RTF1_DROME	PANG2_DROME	LSDA_DROME	HR96_DROME	ARNT_DROME	FOSLD_DROME	CREBB_DROME	ECR_DROME	AST3_DROME	BTD_DROME	FOXF_DROME	FOSLA_DROME	DISC_DROME	DIMM_DROME	CARM1_DROME	CHN_DROME	MLE_DROME	JING_DROME	HR3_DROME	CREBA_DROME	ANTP_DROME	FTZF1_DROME	FTZ_DROME	ELF1_DROME	LAB_DROME	HMOC_DROME	DFD_DROME	CAS_DROME	MAM_DROME	PROS_DROME	CLOCK_DROME	PRD_DROME	SRYD_DROME	OVO_DROME	PNT_DROME	SUH_DROME	SAYP_DROME	SEC13_DROME	TPR_DROME
biological_process	GO:0007411	axon guidance	199	375	0.530667	1	3.41147e-28	1	0	PLXB_DROME	MICAL_DROME	TIG_DROME	SPTCB_DROME	STAN_DROME	KINH_DROME	EXT1_DROME	INSR_DROME	ITBX_DROME	LOLA3_DROME	LOLA4_DROME	JING_DROME	ITA3_DROME	ENA_DROME	ITA2_DROME	ITA1_DROME	LOLA1_DROME	DSCL_DROME	LOLA6_DROME	LAMA_DROME	PROS_DROME	SPEN_DROME	RIC1_DROME	SEM1A_DROME	RYK2_DROME	SDC_DROME	SAS_DROME	NOTCH_DROME	LOLA2_DROME	LOLA5_DROME	TUTL_DROME	UNC5_DROME	HTS_DROME	DICH_DROME	DIP2_DROME	EXOC6_DROME	HEP_DROME	FER_DROME	LAR_DROME	DRI_DROME
biological_process	GO:0006355	regulation of transcription, DNA-templated	147	413	0.355932	1	4.16664e-36	1	0	PC_DROME	PANG2_DROME	ARNT_DROME	CRM_DROME	CREBB_DROME	FTF1B_DROME	BRCA2_DROME	CUT_DROME	LOLA3_DROME	NU301_DROME	HCF_DROME	DISC_DROME	DIMM_DROME	LOLA4_DROME	ASH1_DROME	BSH_DROME	BAB1_DROME	FTZF1_DROME	FTZ_DROME	CP190_DROME	LIN54_DROME	HR78_DROME	HIRA_DROME	LOLA1_DROME	LOLA6_DROME	CAS_DROME	C1716_DROME	NIPB_DROME	PFD5_DROME	PRD_DROME	SOX15_DROME	SOX14_DROME	SMG_DROME	SPEN_DROME	S6KL_DROME	TPR_DROME	LOLA2_DROME	LOLA5_DROME	OSA_DROME	Y678_DROME
biological_process	GO:0007165	signal transduction	142	490	0.289796	1	1.07099e-23	1	0	PDE1_DROME	PDE4B_DROME	PDE4E_DROME	PDE6_DROME	OR85B_DROME	GR59D_DROME	M3K7_DROME	GR98A_DROME	G39AA_DROME	GR36A_DROME	GR36C_DROME	OR88A_DROME	SAV_DROME	RG92B_DROME	SARM1_DROME	RYK2_DROME	SPRI_DROME	SAS_DROME	OR69A_DROME	TOLL8_DROME	RAGP1_DROME	DLG1_DROME	Q9VCC9_DROME	Q9VCQ7_DROME	B5RIZ2_DROME	Q9XYY9_DROME	Q9W3Q4_DROME	A8JQT1_DROME	Q9VCW7_DROME	Q400N1_DROME	Q9VPQ8_DROME	Q9W2L2_DROME	Q9VW24_DROME	D3DMF6_DROME	Q9VGI0_DROME	Q9VDE9_DROME	Q9VPU1_DROME	Q9VDU9_DROME	X4YX01_DROME	Q24171_DROME
biological_process	GO:0016319	mushroom body development	140	212	0.660377	1	1.21695e-33	1	0	STAN_DROME	SSH_DROME	ECR_DROME	INHB_DROME	HR3_DROME	FTZF1_DROME	ITPR_DROME	DYHC_DROME	CAS_DROME	RG190_DROME	TAO_DROME	CED6_DROME	A4_DROME	NBEA_DROME	DLL_DROME	BUN2_DROME	FAS2_DROME	Q7KQN5_DROME	Q9VCD8_DROME	O96660_DROME	Q7KVD1_DROME	Q9W1A9_DROME	A0A0B4K869_DROME	Q9VUR2_DROME	A1ZAU6_DROME	Q8IR23_DROME	B7YZG3_DROME	E1JJB8_DROME	M9PGJ2_DROME	Q8IR55_DROME	M9PC46_DROME	B7YZG6_DROME	A0A0B4K6Z8_DROME	Q0E9J0_DROME	Q0E9M1_DROME	Q0E9K2_DROME	M9NGE4_DROME	A0A0B4K7T4_DROME	Q0E9J3_DROME	Q0E9L6_DROME
biological_process	GO:0035556	intracellular signal transduction	129	280	0.460714	1	2.05314e-23	1	0	GAP1_DROME	NRBP_DROME	DGK2_DROME	ERK7_DROME	FYV1_DROME	CYA1_DROME	CHK1_DROME	TAO_DROME	WARTS_DROME	3BP5H_DROME	GEK_DROME	B7Z120_DROME	Q9VJA1_DROME	Q7JVF1_DROME	Q5LJP6_DROME	Q4QQA7_DROME	Q9VE91_DROME	M9PJN1_DROME	Q7YTZ4_DROME	Q9VGQ0_DROME	Q7KVD1_DROME	Q9VUQ9_DROME	Q9VK53_DROME	Q0E981_DROME	Q9W4Q4_DROME	Q8IM87_DROME	Q9VYR9_DROME	Q0E919_DROME	Q1RKY1_DROME	A1ZBC4_DROME	Q9VXH3_DROME	Q9VXU0_DROME	Q9VB18_DROME	Q1RL19_DROME	Q7KV88_DROME	Q9VGI4_DROME	A1ZAN6_DROME	M9PD81_DROME	Q95TN8_DROME	Q1EC92_DROME
biological_process	GO:0007155	cell adhesion	127	196	0.647959	1	3.24329e-21	1	0	ECR_DROME	ITA1_DROME	LMLN_DROME	TENA_DROME	SAS_DROME	CAD87_DROME	LAR_DROME	ARM_DROME	M9PHS6_DROME	E1JHT0_DROME	Q8I0G8_DROME	Q8IP52_DROME	Q9VSL8_DROME	Q9VX75_DROME	A0A0B4KH51_DROME	Q9N675_DROME	Q9VN82_DROME	M9NDM3_DROME	Q9Y0S9_DROME	Q0E8G9_DROME	Q8T0F5_DROME	X2JAF4_DROME	A0A0B4K6Z8_DROME	Q0E9J0_DROME	Q0E9M1_DROME	E1JI62_DROME	Q0E9K2_DROME	A0A0B4K7T4_DROME	Q0E9J3_DROME	Q0E9L6_DROME	Q0E9I4_DROME	A0A0B4K6R8_DROME	X2JAR2_DROME	B7Z0D9_DROME	A0A0B4K827_DROME	A0A0B4K824_DROME	A0A0B4KG43_DROME	Q0E9I2_DROME	X2JCB3_DROME	Q0E9J7_DROME
biological_process	GO:0007419	ventral cord development	125	179	0.698324	1	7.00506e-34	1	0	PC_DROME	TIN_DROME	7UP1_DROME	7UP2_DROME	AST3_DROME	ITBX_DROME	FBXW7_DROME	CCNE_DROME	CCNT_DROME	DIMM_DROME	BRAT_DROME	ANTP_DROME	DHX8_DROME	ELF1_DROME	HMOC_DROME	ITA2_DROME	CAS_DROME	PSC_DROME	SCM_DROME	NEUR_DROME	RING1_DROME	U520_DROME	RBP2_DROME	RCC1_DROME	BRM_DROME	GSB_DROME	E2F1_DROME	ABL_DROME	EMS_DROME	Q7KS77_DROME	E1JHB6_DROME	Q8IPG1_DROME	Q9VTY8_DROME	B6IDV6_DROME	Q9V3A7_DROME	Q9VAJ1_DROME	M9PC46_DROME	A0A0B4K6Z8_DROME	Q0E9J0_DROME	A1Z995_DROME
biological_process	GO:0030036	actin cytoskeleton organization	115	217	0.529954	1	3.29328e-37	1	0	MICAL_DROME	SPTCB_DROME	SSH_DROME	DMDA_DROME	DMDD_DROME	DMDB_DROME	ENA_DROME	LIMK1_DROME	SIF1_DROME	SIF2_DROME	SPIR_DROME	WASH1_DROME	ZASP_DROME	MYS9_DROME	BICC_DROME	A8JR05_DROME	Q9VXE3_DROME	Q8IGP1_DROME	Q9VP80_DROME	Q7KUD8_DROME	A2RVI0_DROME	Q8IGH4_DROME	Q9VFK2_DROME	Q7KVD1_DROME	Q9W5E8_DROME	A0A0B4KH51_DROME	Q9VZN2_DROME	Q86C16_DROME	Q6U9V3_DROME	A0A0B4K869_DROME	Q0KHX7_DROME	Q867T3_DROME	Q86LF6_DROME	A8JV00_DROME	Q9VX48_DROME	Q9Y0S9_DROME	Q9VTZ0_DROME	M9PEZ9_DROME	Q7KTX2_DROME	A1ZAN2_DROME
biological_process	GO:0000122	negative regulation of transcription by RNA polymerase II	110	263	0.418251	1	4.6921e-08	1	0	POK_DROME	SUZ2_DROME	RBF_DROME	RN_DROME	LSDA_DROME	HR96_DROME	ARNT_DROME	ECR_DROME	BTD_DROME	CUT_DROME	CHN_DROME	JING_DROME	HR3_DROME	ANTP_DROME	FTZ_DROME	LIN54_DROME	HMOC_DROME	DFD_DROME	E2F2_DROME	PER_DROME	PROS_DROME	CLOCK_DROME	SIR7_DROME	SOX15_DROME	OVO_DROME	PSC_DROME	SUH_DROME	TPR_DROME	SRP_DROME	DICH_DROME	NELFA_DROME	NELFD_DROME	LOZEN_DROME	FOXO_DROME	E75BA_DROME	E75BB_DROME	E75BC_DROME	DRI_DROME	ARM_DROME	CIC_DROME
biological_process	GO:0050770	regulation of axonogenesis	101	116	0.87069	1	3.33583e-47	1	0	STAN_DROME	SSH_DROME	RG190_DROME	SIF1_DROME	SIF2_DROME	Q9VXE3_DROME	Q9U7D8_DROME	D2NUE8_DROME	Q7KVD1_DROME	E1JJM7_DROME	A1ZAN6_DROME	A1Z920_DROME	E1JJM8_DROME	A8JNN0_DROME	A0A0B4K6Z8_DROME	Q0E9J0_DROME	Q0E9M1_DROME	Q0E9K2_DROME	A0A0B4K7T4_DROME	Q0E9J3_DROME	Q0E9L6_DROME	Q0E9I4_DROME	A0A0B4K6R8_DROME	A0A0B4K827_DROME	A0A0B4K824_DROME	Q0E9I2_DROME	Q0E9J7_DROME	X2JF73_DROME	Q0E9I9_DROME	X2JE40_DROME	Q8IRI5_DROME	Q0E9J8_DROME	Q0E9H6_DROME	A0A0B4K6Q9_DROME	Q0E9K5_DROME	Q0E9L0_DROME	Q0E9J6_DROME	Q0E9M3_DROME	Q0E9K4_DROME	A0A0B4K7H7_DROME
biological_process	GO:0048666	neuron development	97	121	0.801653	1	6.1653e-55	1	0	SQZ_DROME	SPTCB_DROME	HEP_DROME	NAB_DROME	Q9V3V3_DROME	Q0KI81_DROME	O96660_DROME	O62609_DROME	Q9VC64_DROME	Q9W2F3_DROME	Q24468_DROME	A0A0B4K6Z8_DROME	Q0E9J0_DROME	A1Z995_DROME	Q0E9M1_DROME	Q0E9K2_DROME	A0A0B4K7T4_DROME	Q0E9J3_DROME	Q0E9L6_DROME	Q0E9I4_DROME	A0A0B4K6R8_DROME	A0A0B4K827_DROME	M9PDR3_DROME	A0A0B4K824_DROME	M9PD76_DROME	Q9VML2_DROME	Q0E9I2_DROME	Q0E9J7_DROME	Q0E9I9_DROME	Q0E9J8_DROME	Q0E9H6_DROME	A0A0B4K6Q9_DROME	Q8IMG6_DROME	Q0E9K5_DROME	Q0E9L0_DROME	Q0E9J6_DROME	Q0E9M3_DROME	Q0E9K4_DROME	A0A0B4K7H7_DROME	Q0E9K0_DROME
biological_process	GO:0048813	dendrite morphogenesis	96	181	0.530387	1	4.40102e-44	1	0	PDM1_DROME	MICAL_DROME	STAN_DROME	KINH_DROME	FOSLD_DROME	ECR_DROME	MTP_DROME	CUT_DROME	LOLA3_DROME	HID_DROME	FOSLA_DROME	ASH2_DROME	LOLA4_DROME	CHN_DROME	FUTSC_DROME	FTZF1_DROME	ENA_DROME	LOLA1_DROME	DYHC_DROME	LOLA6_DROME	PROS_DROME	SOX14_DROME	PUM_DROME	SEM1A_DROME	LOLA2_DROME	LOLA5_DROME	TOR_DROME	BRM_DROME	ARA_DROME	FOXO_DROME	DRI_DROME	DOM_DROME	CNC_DROME	CI_DROME	GCM2_DROME	GCM_DROME	ABL_DROME	EMS_DROME	Q9VTH1_DROME	Q9VW28_DROME
biological_process	GO:0007605	sensory perception of sound	96	169	0.568047	1	3.47231e-17	1	0	CUT_DROME	CAD99_DROME	DGK2_DROME	TRP_DROME	UBR3_DROME	MYO7A_DROME	MYSN_DROME	GLAS_DROME	Q9VPR0_DROME	Q966V0_DROME	Q9VZ07_DROME	Q9VX60_DROME	Q966U7_DROME	Q400N1_DROME	Q8MSJ9_DROME	Q86P80_DROME	Q7K1M7_DROME	Q7JQL2_DROME	E0A9E1_DROME	Q9W235_DROME	Q7JR75_DROME	D3DMM3_DROME	Q9NCP8_DROME	Q9VCD1_DROME	A0A0B4K653_DROME	Q9VGZ6_DROME	A0A0S0WN65_DROME	A0A0B4K7W2_DROME	M9PFP4_DROME	Q7KU92_DROME	A1Z866_DROME	A0A0B4LG18_DROME	A0A0B4KEH7_DROME	M9PGW1_DROME	A8JNM5_DROME	X2JGD3_DROME	M9PEN3_DROME	M9PFA3_DROME	M9PI63_DROME	M9MRX4_DROME
biological_process	GO:0048477	oogenesis	94	271	0.346863	1	1.52634e-15	1	0	STIL_DROME	SETB1_DROME	STAU_DROME	SXL_DROME	LSDA_DROME	ARNT_DROME	DL_DROME	FAF_DROME	ENC_DROME	ECR_DROME	CUT_DROME	CUP_DROME	DEL_DROME	BGCN_DROME	ASH1_DROME	CP307_DROME	BRAT_DROME	DHX8_DROME	LIN54_DROME	PABP_DROME	E2F2_DROME	DYHC_DROME	FAT2_DROME	PUF68_DROME	SRYD_DROME	OVO_DROME	PUM_DROME	STAT_DROME	OSKA_DROME	SPIN_DROME	SPIR_DROME	NOTCH_DROME	WASH1_DROME	TOP1_DROME	TUD_DROME	HTS_DROME	BRM_DROME	AUB_DROME	ANLN_DROME	NU154_DROME
biological_process	GO:0007422	peripheral nervous system development	94	129	0.728682	1	1.25759e-28	1	0	DL_DROME	ECR_DROME	AST3_DROME	CUT_DROME	CCNE_DROME	CHN_DROME	DALMA_DROME	EGFR_DROME	PROS_DROME	SPEN_DROME	NEUR_DROME	NOTCH_DROME	AST8_DROME	A4_DROME	CNN_DROME	Q7KVD1_DROME	Q8IMI5_DROME	A0A0B4K6Z8_DROME	Q0E9J0_DROME	Q0E9M1_DROME	Q0E9K2_DROME	A0A0B4K7T4_DROME	Q0E9J3_DROME	Q0E9L6_DROME	Q0E9I4_DROME	A0A0B4K6R8_DROME	A0A0B4K827_DROME	A0A0B4K824_DROME	Q0E9I2_DROME	Q0E9J7_DROME	Q0E9I9_DROME	Q8IRI5_DROME	Q0E9J8_DROME	Q0E9H6_DROME	A0A0B4K6Q9_DROME	Q0E9K5_DROME	Q0E9L0_DROME	Q0E9J6_DROME	Q0E9M3_DROME	Q0E9K4_DROME
biological_process	GO:0070593	dendrite self-avoidance	88	102	0.862745	1	9.95668e-37	1	0	PLXB_DROME	STAN_DROME	ESN_DROME	FRY_DROME	DSCL_DROME	TUTL_DROME	FAS2_DROME	M9PHS6_DROME	Q9VL42_DROME	A1Z7N9_DROME	Q0E8G9_DROME	A0A0B4K6Z8_DROME	Q0E9J0_DROME	Q0E9M1_DROME	Q0E9K2_DROME	A0A0B4K7T4_DROME	Q0E9J3_DROME	Q0E9L6_DROME	Q0E9I4_DROME	A0A0B4K6R8_DROME	B7Z0D9_DROME	A0A0B4K827_DROME	A0A0B4K824_DROME	Q0E9I2_DROME	Q0E9J7_DROME	Q0E9I9_DROME	Q0E9J8_DROME	Q0E9H6_DROME	A0A0B4K6Q9_DROME	Q0E9K5_DROME	Q0E9L0_DROME	Q0E9J6_DROME	Q0E9M3_DROME	Q0E9K4_DROME	A0A0B4K7H7_DROME	Q0E9K0_DROME	Q0E9I1_DROME	Q0E9J1_DROME	Q0E9K8_DROME	A0A0B4K828_DROME
biological_process	GO:0000226	microtubule cytoskeleton organization	87	160	0.54375	1	7.04809e-32	1	0	FUTSC_DROME	CLASP_DROME	BICC_DROME	Q9VN51_DROME	A0A0B4K6I7_DROME	Q8MST5_DROME	F2FB68_DROME	Q960F9_DROME	Q9I7T2_DROME	Q5U0V6_DROME	Q9VLW7_DROME	Q9VGQ0_DROME	Q9VX75_DROME	Q8IRC0_DROME	A0A0B4K869_DROME	Q95TU9_DROME	Q9VTZ0_DROME	Q9NCP8_DROME	Q9VQV6_DROME	B7YZG3_DROME	M9PFF9_DROME	B7YZG6_DROME	Q7KU92_DROME	Q8IRB9_DROME	A1ZBL9_DROME	A8JNM5_DROME	X2JGD3_DROME	M9PFG3_DROME	Q9VZI0_DROME	M9PEN3_DROME	A1Z9J0_DROME	M9PCB7_DROME	E1JH65_DROME	M9PEK8_DROME	M9MRX4_DROME	A1Z9J3_DROME	X2JCB3_DROME	M9PAY4_DROME	M9MS19_DROME	Q9VB15_DROME
biological_process	GO:0045892	negative regulation of transcription, DNA-templated	86	189	0.455026	1	6.98754e-19	1	0	PC_DROME	POK_DROME	NOC_DROME	RN_DROME	TIN_DROME	PANG2_DROME	AL_DROME	ECR_DROME	NU301_DROME	INSV_DROME	INO80_DROME	ERM_DROME	E2F2_DROME	CAS_DROME	PER_DROME	SOX15_DROME	OVO_DROME	PUM_DROME	SUH_DROME	SAYP_DROME	SCM_DROME	PHP_DROME	SUZ12_DROME	TEY_DROME	ASX_DROME	HR4_DROME	NAB_DROME	GSC_DROME	GCL_DROME	DAXX_DROME	Q9VID9_DROME	A1Z927_DROME	Q9VPL9_DROME	Q9VH18_DROME	Q9VKL0_DROME	M9PB98_DROME	Q9NF31_DROME	Q5U0Y0_DROME	Q9VSL8_DROME	Q9VB52_DROME
biological_process	GO:0045893	positive regulation of transcription, DNA-templated	84	195	0.430769	1	6.90689e-25	1	0	STIL_DROME	RTF1_DROME	PANG2_DROME	ECR_DROME	AST3_DROME	LOLA3_DROME	NU301_DROME	HCF_DROME	NUP75_DROME	DISC_DROME	LOLA4_DROME	CREBA_DROME	FRY_DROME	LOLA1_DROME	LOLA6_DROME	NIPB_DROME	CRERF_DROME	CLOCK_DROME	OVO_DROME	PNT_DROME	SAYP_DROME	SRP_DROME	NOTCH_DROME	LOLA2_DROME	TRR_DROME	LOLA5_DROME	OSA_DROME	TRX_DROME	BRM_DROME	DICH_DROME	ASX_DROME	ARA_DROME	HEP_DROME	KDM5_DROME	DRI_DROME	EAF_DROME	ARM_DROME	DLL_DROME	GCM_DROME	CXXC1_DROME
biological_process	GO:0048814	regulation of dendrite morphogenesis	83	100	0.83	1	5.59127e-36	1	0	KIF1A_DROME	FRY_DROME	SAV_DROME	WARTS_DROME	TUTL_DROME	A8JR05_DROME	Q9VFK2_DROME	A0A0B4K6Z8_DROME	Q0E9J0_DROME	Q0E9M1_DROME	Q0E9K2_DROME	A0A0B4K7T4_DROME	Q0E9J3_DROME	Q0E9L6_DROME	Q0E9I4_DROME	A0A0B4K6R8_DROME	A0A0B4K827_DROME	A0A0B4K824_DROME	Q0E9I2_DROME	Q0E9J7_DROME	Q0E9I9_DROME	Q0E9J8_DROME	Q0E9H6_DROME	A0A0B4K6Q9_DROME	Q0E9K5_DROME	Q0E9L0_DROME	Q0E9J6_DROME	Q0E9M3_DROME	Q0E9K4_DROME	A0A0B4K7H7_DROME	Q0E9K0_DROME	Q0E9I1_DROME	Q0E9J1_DROME	Q0E9K8_DROME	A0A0B4K828_DROME	Q0E9H8_DROME	A0A0B4K7T6_DROME	Q0E9I3_DROME	Q0E9K3_DROME	Q0E9I5_DROME
biological_process	GO:0016043	cellular component organization	83	144	0.576389	1	4.63706e-96	1	0	Q9V9V6_DROME	A1ZBA1_DROME	Q9V3V3_DROME	Q9V430_DROME	Q0KI81_DROME	E1JHV3_DROME	Q9Y150_DROME	E1JH30_DROME	Q8IRJ3_DROME	M9NF15_DROME	Q9VIV0_DROME	Q9W0R9_DROME	Q9W0S0_DROME	Q7YU03_DROME	Q2M1E6_DROME	Q9VK54_DROME	Q9W2F3_DROME	Q9VZ84_DROME	Q7JWP9_DROME	A8DZ19_DROME	M9PE65_DROME	A8JV04_DROME	Q9VIN1_DROME	Q8IRJ4_DROME	C3KGL5_DROME	Q7KVZ0_DROME	Q0E8J4_DROME	Q8IRJ2_DROME	M9PGB1_DROME	M9PBU9_DROME	M9PDR3_DROME	M9PBJ1_DROME	M9PD76_DROME	A8JNL6_DROME	X2JC30_DROME	A0A0C4DHA1_DROME	M9PBE1_DROME	M9PG56_DROME	X2JGR4_DROME	B7Z0H3_DROME
biological_process	GO:0007015	actin filament organization	81	145	0.558621	1	6.5282e-20	1	0	MICAL_DROME	DL_DROME	ITBX_DROME	HAKAI_DROME	MS300_DROME	OSP_DROME	ENA_DROME	ITA1_DROME	SICK_DROME	SPIR_DROME	NOTCH_DROME	SWA_DROME	TPM2_DROME	MYO7A_DROME	MYS9_DROME	NU154_DROME	CAPU_DROME	Q9VPX7_DROME	Q8T6L6_DROME	O97428_DROME	H5V864_DROME	Q8SX64_DROME	Q9VPX6_DROME	Q6XK19_DROME	Q9Y154_DROME	Q966U7_DROME	Q8T6L7_DROME	Q4AB24_DROME	Q86P80_DROME	Q7K1M7_DROME	Q59DX2_DROME	M9NEY3_DROME	Q8MQJ8_DROME	A1ZAN6_DROME	Q8IRS7_DROME	A0A0A1EI90_DROME	Q9VEV1_DROME	Q9VZ45_DROME	M9PC23_DROME	A1Z6Z9_DROME
biological_process	GO:0030154	cell differentiation	80	189	0.42328	1	1.06655e-81	1	0	PCX_DROME	POK_DROME	VASA2_DROME	RBF_DROME	TIN_DROME	HR96_DROME	7UP1_DROME	ECR_DROME	7UP2_DROME	BIB_DROME	LAB_DROME	MTSH_DROME	HR78_DROME	ITA1_DROME	ET96B_DROME	SOX15_DROME	SOX14_DROME	PNT_DROME	SHARK_DROME	NOTCH_DROME	WGE_DROME	TRA2_DROME	DICH_DROME	FER_DROME	E74EA_DROME	E74EB_DROME	E75BA_DROME	E75BB_DROME	E75BC_DROME	ACK_DROME	EMS_DROME	ETS3_DROME	Q9NHP8_DROME	Q86NQ2_DROME	O96660_DROME	Q9VCZ9_DROME	Q9VS83_DROME	O62609_DROME	E1JH30_DROME	Q0E8S4_DROME
biological_process	GO:0050976	detection of mechanical stimulus involved in sensory perception of touch	80	82	0.97561	1	9.1697e-44	1	0	E0A9E1_DROME	A0A0S0WN65_DROME	A0A0B4K6Z8_DROME	Q0E9J0_DROME	Q0E9M1_DROME	Q0E9K2_DROME	A0A0B4K7T4_DROME	Q0E9J3_DROME	Q0E9L6_DROME	Q0E9I4_DROME	A0A0B4K6R8_DROME	A0A0B4K827_DROME	A0A0B4K824_DROME	Q0E9I2_DROME	Q0E9J7_DROME	Q0E9I9_DROME	Q0E9J8_DROME	Q0E9H6_DROME	A0A0B4K6Q9_DROME	Q7KTN8_DROME	Q0E9K5_DROME	Q0E9L0_DROME	Q0E9J6_DROME	Q0E9M3_DROME	Q0E9K4_DROME	A0A0B4K7H7_DROME	Q0E9K0_DROME	Q0E9I1_DROME	A8DYV6_DROME	Q0E9J1_DROME	Q0E9K8_DROME	A0A0B4K828_DROME	Q0E9H8_DROME	A0A0B4K7T6_DROME	Q0E9I3_DROME	Q0E9K3_DROME	Q0E9I5_DROME	Q0E9J2_DROME	A0A0B4K7H9_DROME	Q0E9H9_DROME
biological_process	GO:0048846	axon extension involved in axon guidance	79	88	0.897727	1	1.65614e-35	1	0	SYDE_DROME	A0A0B4KH51_DROME	Q9Y0S9_DROME	A0A0B4K6Z8_DROME	Q0E9J0_DROME	Q0E9M1_DROME	Q0E9K2_DROME	A0A0B4K7T4_DROME	Q0E9J3_DROME	Q0E9L6_DROME	Q0E9I4_DROME	A0A0B4K6R8_DROME	A0A0B4K827_DROME	A0A0B4K824_DROME	Q0E9I2_DROME	Q0E9J7_DROME	Q0E9I9_DROME	Q0E9J8_DROME	Q0E9H6_DROME	A0A0B4K6Q9_DROME	Q0E9K5_DROME	Q0E9L0_DROME	Q0E9J6_DROME	Q0E9M3_DROME	Q0E9K4_DROME	A0A0B4K7H7_DROME	Q0E9K0_DROME	Q0E9I1_DROME	Q0E9J1_DROME	Q0E9K8_DROME	A0A0B4K828_DROME	Q0E9H8_DROME	A0A0B4K7T6_DROME	Q0E9I3_DROME	Q0E9K3_DROME	Q0E9I5_DROME	Q0E9J2_DROME	A0A0B4K7H9_DROME	Q0E9H9_DROME	Q0E9L4_DROME
biological_process	GO:0007298	border follicle cell migration	78	166	0.46988	1	2.45237e-13	1	0	POK_DROME	DL_DROME	ECR_DROME	ITBX_DROME	EXOC2_DROME	JING_DROME	ENA_DROME	ITA2_DROME	EGFR_DROME	DYHC_DROME	STAT_DROME	NOTCH_DROME	YAP1_DROME	WARTS_DROME	EXOC6_DROME	MYS9_DROME	MYSA_DROME	MYSN_DROME	KRAF1_DROME	CEBP_DROME	DOME_DROME	Q9VTS6_DROME	Q9VTS8_DROME	Q9Y154_DROME	Q9VKG8_DROME	Q17Q84_DROME	Q9VSL8_DROME	Q9VX75_DROME	Q9VUQ9_DROME	A1Z7N9_DROME	Q15K24_DROME	Q9VLD9_DROME	Q17Q80_DROME	Q9VUE8_DROME	Q9VUE7_DROME	Q9VXH3_DROME	M9NDM3_DROME	Q9VDF4_DROME	M9MRG5_DROME	A0A0B4K7H4_DROME
biological_process	GO:0007391	dorsal closure	78	165	0.472727	1	3.10756e-08	1	0	POK_DROME	M3K7_DROME	M3KSL_DROME	FOSLD_DROME	DAB_DROME	ITBX_DROME	FOSLA_DROME	ITA3_DROME	EPB41_DROME	CP307_DROME	HAKAI_DROME	ENA_DROME	EGFR_DROME	SHARK_DROME	SRP_DROME	SCRIB_DROME	NOTCH_DROME	DLG1_DROME	HEP_DROME	MYS9_DROME	MYSN_DROME	FER_DROME	ARM_DROME	ACK_DROME	ABL_DROME	A8JR05_DROME	Q9VXE3_DROME	Q9VFU8_DROME	Q9VLI4_DROME	Q8IQN4_DROME	Q9VRM3_DROME	Q9VFK2_DROME	Q7KF43_DROME	A0T1Z4_DROME	Q9VQW7_DROME	Q9VMF3_DROME	Q9VLT3_DROME	Q7K4D1_DROME	Q9VN82_DROME	Q8MV37_DROME
biological_process	GO:0007413	axonal fasciculation	78	97	0.804124	1	1.98317e-24	1	0	FAS2_DROME	Q9VAT0_DROME	A0A0B4K6Z8_DROME	Q0E9J0_DROME	Q0E9M1_DROME	Q0E9K2_DROME	A0A0B4K7T4_DROME	Q0E9J3_DROME	Q0E9L6_DROME	Q0E9I4_DROME	A0A0B4K6R8_DROME	A0A0B4K827_DROME	A0A0B4K824_DROME	Q0E9I2_DROME	Q0E9J7_DROME	Q0E9I9_DROME	Q0E9J8_DROME	Q0E9H6_DROME	A0A0B4K6Q9_DROME	Q0E9K5_DROME	Q0E9L0_DROME	Q0E9J6_DROME	Q0E9M3_DROME	Q0E9K4_DROME	A0A0B4K7H7_DROME	Q0E9K0_DROME	Q0E9I1_DROME	Q0E9J1_DROME	Q0E9K8_DROME	A0A0B4K828_DROME	Q0E9H8_DROME	A0A0B4K7T6_DROME	Q0E9I3_DROME	Q0E9K3_DROME	Q0E9I5_DROME	Q0E9J2_DROME	A0A0B4K7H9_DROME	Q0E9H9_DROME	Q0E9L4_DROME	A0A0B4K7I3_DROME
biological_process	GO:0006909	phagocytosis	78	102	0.764706	1	1.65594e-17	1	0	LYST_DROME	JMJD6_DROME	ITA3_DROME	A0A0B4K6Z8_DROME	Q0E9J0_DROME	Q0E9M1_DROME	Q0E9K2_DROME	A0A0B4K7T4_DROME	Q0E9J3_DROME	Q0E9L6_DROME	Q0E9I4_DROME	A0A0B4K6R8_DROME	A0A0B4K827_DROME	A0A0B4K824_DROME	Q0E9I2_DROME	Q0E9J7_DROME	Q0E9I9_DROME	Q0E9J8_DROME	Q0E9H6_DROME	A0A0B4K6Q9_DROME	Q0E9K5_DROME	Q0E9L0_DROME	Q0E9J6_DROME	Q0E9M3_DROME	Q0E9K4_DROME	A0A0B4K7H7_DROME	Q0E9K0_DROME	Q0E9I1_DROME	Q0E9J1_DROME	Q0E9K8_DROME	A0A0B4K828_DROME	Q0E9H8_DROME	A0A0B4K7T6_DROME	Q0E9I3_DROME	Q0E9K3_DROME	Q0E9I5_DROME	Q0E9J2_DROME	A0A0B4K7H9_DROME	Q0E9H9_DROME	Q0E9L4_DROME
biological_process	GO:0021551	central nervous system morphogenesis	77	79	0.974684	1	4.89582e-35	1	0	ITBX_DROME	ITA2_DROME	A0A0B4K6Z8_DROME	Q0E9J0_DROME	Q0E9M1_DROME	Q0E9K2_DROME	A0A0B4K7T4_DROME	Q0E9J3_DROME	Q0E9L6_DROME	Q0E9I4_DROME	A0A0B4K6R8_DROME	A0A0B4K827_DROME	A0A0B4K824_DROME	Q0E9I2_DROME	Q0E9J7_DROME	Q0E9I9_DROME	Q0E9J8_DROME	Q0E9H6_DROME	A0A0B4K6Q9_DROME	Q0E9K5_DROME	Q0E9L0_DROME	Q0E9J6_DROME	Q0E9M3_DROME	Q0E9K4_DROME	A0A0B4K7H7_DROME	Q0E9K0_DROME	Q0E9I1_DROME	Q0E9J1_DROME	Q0E9K8_DROME	A0A0B4K828_DROME	Q0E9H8_DROME	A0A0B4K7T6_DROME	Q0E9I3_DROME	Q0E9K3_DROME	Q0E9I5_DROME	Q0E9J2_DROME	A0A0B4K7H9_DROME	Q0E9H9_DROME	Q0E9L4_DROME	A0A0B4K7I3_DROME
biological_process	GO:0032490	detection of molecule of bacterial origin	75	75	1	1	2.29502e-42	1	0	A0A0B4K6Z8_DROME	Q0E9J0_DROME	Q0E9M1_DROME	Q0E9K2_DROME	A0A0B4K7T4_DROME	Q0E9J3_DROME	Q0E9L6_DROME	Q0E9I4_DROME	A0A0B4K6R8_DROME	A0A0B4K827_DROME	A0A0B4K824_DROME	Q0E9I2_DROME	Q0E9J7_DROME	Q0E9I9_DROME	Q0E9J8_DROME	Q0E9H6_DROME	A0A0B4K6Q9_DROME	Q0E9K5_DROME	Q0E9L0_DROME	Q0E9J6_DROME	Q0E9M3_DROME	Q0E9K4_DROME	A0A0B4K7H7_DROME	Q0E9K0_DROME	Q0E9I1_DROME	Q0E9J1_DROME	Q0E9K8_DROME	A0A0B4K828_DROME	Q0E9H8_DROME	A0A0B4K7T6_DROME	Q0E9I3_DROME	Q0E9K3_DROME	Q0E9I5_DROME	Q0E9J2_DROME	A0A0B4K7H9_DROME	Q0E9H9_DROME	Q0E9L4_DROME	A0A0B4K7I3_DROME	Q0E9L2_DROME	Q0E9K9_DROME
biological_process	GO:0007399	nervous system development	74	177	0.418079	1	1.2017e-67	1	0	PCX_DROME	SPTCB_DROME	INSR_DROME	INTU_DROME	ESM6_DROME	NOS_DROME	ATF3_DROME	BIB_DROME	FRITZ_DROME	DALMA_DROME	ELF1_DROME	HMOC_DROME	ESM2_DROME	ELAV_DROME	PROS_DROME	SICK_DROME	SPNF_DROME	STAT_DROME	NEUR_DROME	ZFH2_DROME	DLG1_DROME	AST8_DROME	LAR_DROME	DOA_DROME	ARM_DROME	Q9U7D8_DROME	Q9VSC2_DROME	M9NF14_DROME	D2NUE8_DROME	Q9VAS9_DROME	Q9GU53_DROME	E1JJF4_DROME	Q8IR99_DROME	E1JJP6_DROME	E1JJM0_DROME	Q7KVG9_DROME	Q0E8S4_DROME	A1Z9D7_DROME	O18353_DROME	Q9VZ69_DROME
biological_process	GO:0006325	chromatin organization	74	154	0.480519	1	3.5898e-15	1	0	SET1_DROME	SMRCD_DROME	LSDA_DROME	JMJD6_DROME	JHD1_DROME	KMT5A_DROME	CARM1_DROME	JING_DROME	DHX8_DROME	MSL1_DROME	C1716_DROME	TPR_DROME	TRR_DROME	SUZ12_DROME	WAPL_DROME	TRX_DROME	ASX_DROME	NU153_DROME	KDM5_DROME	DOM_DROME	DLT_DROME	B7Z120_DROME	Q7JXA8_DROME	Q9VIP9_DROME	Q0E9C2_DROME	Q9VUH8_DROME	Q9VS83_DROME	Q7KLW9_DROME	Q9W4Q4_DROME	M9NEV0_DROME	Q9W1H0_DROME	Q9VUE5_DROME	Q9VHJ3_DROME	F0JAI1_DROME	A8WHL4_DROME	Q9VTY8_DROME	Q1RL19_DROME	Q9W321_DROME	Q9VP57_DROME	Q7JVP4_DROME
biological_process	GO:0007424	open tracheal system development	74	173	0.427746	1	2.69764e-12	1	0	NOC_DROME	INSR_DROME	CUT_DROME	HID_DROME	JING_DROME	ELF1_DROME	HR78_DROME	FAT2_DROME	PNT_DROME	STAT_DROME	WARTS_DROME	WNT2_DROME	DOME_DROME	ABDB_DROME	EMS_DROME	Q9VCC9_DROME	A8JR05_DROME	Q86NQ2_DROME	Q9VIP9_DROME	Q7KTN9_DROME	Q9VRM3_DROME	Q9VFK2_DROME	Q7KF43_DROME	Q9VMS4_DROME	A0A0B4K869_DROME	Q1WWH6_DROME	Q24468_DROME	Q9W4J1_DROME	B7YZG3_DROME	A8JQV8_DROME	B7YZG6_DROME	M9PEI1_DROME	Q9VFH9_DROME	A1Z9J0_DROME	E1JH65_DROME	A1Z9J3_DROME	M9PB31_DROME	M9PBZ0_DROME	M9PCJ8_DROME	A0A0B4K6Y7_DROME
biological_process	GO:0010468	regulation of gene expression	71	178	0.398876	1	6.16068e-31	1	0	NU301_DROME	DISC_DROME	INO80_DROME	LOLA4_DROME	DFD_DROME	PROS_DROME	CORTO_DROME	AFFL_DROME	DICH_DROME	ASX_DROME	LIG_DROME	E75BA_DROME	E75BB_DROME	E75BC_DROME	GCM_DROME	E2F1_DROME	EMS_DROME	Q9VP40_DROME	Q9VND0_DROME	Q9W409_DROME	M9NF14_DROME	Q9VH18_DROME	Q76NQ3_DROME	Q9VK19_DROME	Q8IR99_DROME	Q8T092_DROME	A1ZAV3_DROME	E1JJM0_DROME	Q7KVG9_DROME	Q9VBP5_DROME	Q9VRN4_DROME	O18353_DROME	A1ZAK7_DROME	Q9VZ69_DROME	M9PBR0_DROME	Q9VHJ3_DROME	Q9VL07_DROME	E1JGX3_DROME	Q9U8L5_DROME	A4V2A4_DROME
biological_process	GO:0009653	anatomical structure morphogenesis	68	155	0.43871	1	1.47217e-64	1	0	EGRAP_DROME	MS300_DROME	SOX15_DROME	SOX14_DROME	DICH_DROME	Q9VJA1_DROME	Q9V455_DROME	Q0KI81_DROME	Q7JVF1_DROME	O96660_DROME	Q9VCZ9_DROME	O62609_DROME	Q9VUD3_DROME	M9NF15_DROME	Q9VZQ3_DROME	A0A0B4KH10_DROME	Q3KN41_DROME	Q9W2F3_DROME	Q9VLH8_DROME	Q5U110_DROME	M9PE65_DROME	Q9V481_DROME	Q7KV70_DROME	M9PC23_DROME	M9PEP8_DROME	M9PCG2_DROME	A0A0B4KGE1_DROME	Q0E8J4_DROME	A0A0B4KHS7_DROME	A0A0B4KGI7_DROME	M9PBU9_DROME	M9PDR3_DROME	M9PD76_DROME	M9PC84_DROME	M9PBP8_DROME	Q8IMG6_DROME	M9PCZ7_DROME	Q9VX18_DROME	Q9VZ96_DROME	A0A0B4LFY4_DROME
biological_process	GO:0007476	imaginal disc-derived wing morphogenesis	67	196	0.341837	1	3.72834e-11	1	0	SERR_DROME	PANG2_DROME	DL_DROME	ECR_DROME	ITBX_DROME	GAP1_DROME	ASH2_DROME	FAT_DROME	FNG_DROME	FRY_DROME	ITA2_DROME	ITA1_DROME	EGFR_DROME	MAM_DROME	PNT_DROME	STIM_DROME	SMO_DROME	NEUR_DROME	NOTCH_DROME	OSA_DROME	ZFH2_DROME	ARA_DROME	KRAF1_DROME	Q9W268_DROME	B7Z026_DROME	Q9VPL9_DROME	O96660_DROME	O62609_DROME	Q7KVG9_DROME	Q9VSL8_DROME	Q9VQW7_DROME	Q9VMF3_DROME	Q0E9C8_DROME	O18353_DROME	Q24171_DROME	Q9VHC3_DROME	B7Z025_DROME	E1JI78_DROME	Q9VSK2_DROME	Q9VUE8_DROME
biological_process	GO:0016203	muscle attachment	63	90	0.7	1	2.41072e-16	1	0	ITBX_DROME	C3G_DROME	ITA2_DROME	ITA1_DROME	RYK2_DROME	TITIN_DROME	Q966V0_DROME	Q9VQ94_DROME	Q9VJ82_DROME	Q966U7_DROME	Q9VSL8_DROME	Q86P80_DROME	A0A0B4K6T4_DROME	Q7K1M7_DROME	Q8WR08_DROME	A0A0B4KH51_DROME	A0A0B4K869_DROME	Q9VNF8_DROME	M9NDM3_DROME	Q9Y0S9_DROME	Q9VSD6_DROME	Q7JR75_DROME	D3DMM3_DROME	Q9VAT0_DROME	B7YZG3_DROME	B7YZG6_DROME	A0A0B4K7W2_DROME	A1Z866_DROME	A0A0B4KEH7_DROME	A1Z9J0_DROME	A0A0B4K5Z8_DROME	E1JH65_DROME	A1Z9J3_DROME	A0A0B4K7P8_DROME	A1Z870_DROME	M9PBW9_DROME	M9PC99_DROME	B7YZG5_DROME	A1Z871_DROME	B7YZD8_DROME
biological_process	GO:0000278	mitotic cell cycle	61	171	0.356725	1	3.15394e-09	1	0	SSH_DROME	KL61_DROME	DCTN1_DROME	ORC6_DROME	IMB_DROME	MA205_DROME	PRI2_DROME	DYHC_DROME	MED22_DROME	PUM_DROME	U520_DROME	WEE1_DROME	CLASP_DROME	GCP2_DROME	GCP3_DROME	GCP4_DROME	BICC_DROME	AJUBA_DROME	Q9VEP9_DROME	Q9VXE3_DROME	Q9VN51_DROME	A0A0B4K6I7_DROME	Q8MST5_DROME	Q9VHC7_DROME	Q494K2_DROME	X2J5P0_DROME	Q9VWC6_DROME	Q95TU9_DROME	Q9NCC3_DROME	Q9W2F3_DROME	Q9V3A7_DROME	Q9VFF3_DROME	Q95TN8_DROME	O61380_DROME	M9PB57_DROME	Q9VE85_DROME	Q9VGH9_DROME	A8DZ29_DROME	Q9VXU8_DROME	Q9VKH9_DROME
biological_process	GO:0016192	vesicle-mediated transport	59	217	0.271889	1	5.19771e-17	1	0	KIF1A_DROME	INTU_DROME	MADD_DROME	EXOC7_DROME	EXOC2_DROME	EXOC5_DROME	CAPS_DROME	RAB26_DROME	ROP_DROME	SLY1_DROME	STX1A_DROME	STNB_DROME	SPRI_DROME	SPIR_DROME	STX5_DROME	SYB_DROME	VP33A_DROME	EXOC6_DROME	GOSR2_DROME	A0A0B4K7E1_DROME	A0A0B4K6M2_DROME	Q9VXU1_DROME	O77434_DROME	Q9W1I8_DROME	Q8T0G8_DROME	H1UUB1_DROME	Q7K0X9_DROME	Q7K2Q8_DROME	Q9VXU2_DROME	Q9W329_DROME	Q6AWM2_DROME	E1JJB8_DROME	M9PGJ2_DROME	A0A0B4K679_DROME	A0A0B4KG75_DROME	Q9VEE5_DROME	A0A0B4K742_DROME	A0A0B4K677_DROME	Q9VR90_DROME	Q9W4Y9_DROME
biological_process	GO:0007480	imaginal disc-derived leg morphogenesis	59	104	0.567308	1	2.94001e-10	1	0	RN_DROME	SERR_DROME	AL_DROME	DL_DROME	BTD_DROME	FNG_DROME	FTZF1_DROME	SUH_DROME	RG92B_DROME	SOS_DROME	NOTCH_DROME	OSA_DROME	DLL_DROME	A1ZBA1_DROME	Q9VZ85_DROME	Q7KS77_DROME	Q9Y150_DROME	O96378_DROME	Q7KU87_DROME	O62609_DROME	M9PFQ9_DROME	Q7KVD1_DROME	Q4V727_DROME	Q7KUA8_DROME	Q9VX48_DROME	O76923_DROME	M9PEZ9_DROME	M9NFH4_DROME	M9PD85_DROME	M9PEF7_DROME	M9PHU0_DROME	M9PG56_DROME	E1JJN5_DROME	Q8IRI5_DROME	Q8IMG6_DROME	M9PHT1_DROME	E1JJS2_DROME	M9PIH9_DROME	M9PES2_DROME	Q9VSK5_DROME
biological_process	GO:0040011	locomotion	59	112	0.526786	1	1.01875e-45	1	0	KLAR_DROME	HIW_DROME	MS300_DROME	ATK_DROME	SPIN_DROME	TITIN_DROME	MYSA_DROME	CAC1D_DROME	Q9V9V6_DROME	Q9VTH1_DROME	Q9VDJ9_DROME	Q9V3V3_DROME	Q9V430_DROME	Q0KI81_DROME	G4LU05_DROME	Q9VPL9_DROME	Q9VCZ9_DROME	Q7YU15_DROME	E0A9E1_DROME	Q3KN41_DROME	Q9VK54_DROME	Q9W2F3_DROME	Q9VZ84_DROME	Q7JWP9_DROME	A0A0S0WN65_DROME	M9PC23_DROME	M9PEP8_DROME	A8JNH2_DROME	Q9VPL6_DROME	M9PBH0_DROME	M9PDR3_DROME	M9PD76_DROME	M9NEL3_DROME	M9PC84_DROME	M9PGK7_DROME	Q7KTN8_DROME	A0A0B4KH16_DROME	M9MSG3_DROME	A0A0B4KHT3_DROME	A8DYV6_DROME
biological_process	GO:0007614	short-term memory	56	75	0.746667	1	4.34356e-18	1	0	PDE4B_DROME	PDE4E_DROME	KGP24_DROME	KGP25_DROME	GRM_DROME	ITA3_DROME	CYA1_DROME	NIPB_DROME	A4_DROME	NBEA_DROME	FAS2_DROME	Q9VPL9_DROME	A1Z7V1_DROME	Q9NCP8_DROME	Q9VST9_DROME	Q95RU8_DROME	A0A0B4K7K9_DROME	A0A0B4KI28_DROME	Q9VPL6_DROME	Q7KU92_DROME	Q8IMS2_DROME	A8JNM5_DROME	X2JGD3_DROME	A0A0B4KHX4_DROME	M9PGH7_DROME	M9PEN3_DROME	M9NEL3_DROME	M9MRX4_DROME	M9MS19_DROME	X2JCM1_DROME	M9MRX1_DROME	E1JI93_DROME	M9MSK6_DROME	A0A0B4KF38_DROME	M9MRS5_DROME	B7Z090_DROME	Q7KU95_DROME	Q9VSU2_DROME	A8JNM4_DROME	M9PHP8_DROME
biological_process	GO:0048468	cell development	51	108	0.472222	1	1.70968e-62	1	0	EGRAP_DROME	ARA_DROME	Q9VJA1_DROME	Q7JVF1_DROME	Q5U0V6_DROME	Q9VLW7_DROME	Q9GU53_DROME	E1JJP6_DROME	Q9VHC3_DROME	A0A0B4KH10_DROME	C7LA93_DROME	E1JJP5_DROME	Q7YU03_DROME	A8JV04_DROME	N0D8I3_DROME	Q8IR23_DROME	B7YZS4_DROME	M9NEA5_DROME	A0A0B4KGE1_DROME	X2JDY7_DROME	A0A0B4KHS7_DROME	A0A0B4KGI7_DROME	M9PGW9_DROME	M9PH25_DROME	X2JGR4_DROME	A8JNU2_DROME	M9PI83_DROME	X2J9T8_DROME	M9PFI5_DROME	Q9VX18_DROME	E1JHB2_DROME	A1Z7V0_DROME	M9PCT8_DROME	H9XVL5_DROME	A0A0B4LF06_DROME	X2JDE5_DROME	M9PCU1_DROME	X2JDJ5_DROME	A0A023GPV6_DROME	M9PEE4_DROME
biological_process	GO:0009887	animal organ morphogenesis	50	85	0.588235	1	1.37515e-31	1	0	FOXF_DROME	LAMA_DROME	ASX_DROME	Q9V3V3_DROME	Q86NQ2_DROME	Q9VB20_DROME	G7H829_DROME	M9MRU0_DROME	A1ZA87_DROME	Q9VKY7_DROME	Q2M1E6_DROME	A0A0A1EI90_DROME	Q9VZ45_DROME	Q9W4Y4_DROME	Q8IRV7_DROME	Q7KVZ0_DROME	X2JDK9_DROME	M9NDM1_DROME	Q9W4Y3_DROME	Q8IRV9_DROME	Q9VLT6_DROME	X2JCE8_DROME	A0A0C4DHA1_DROME	Q0KHU0_DROME	M9NET2_DROME	X2JDC1_DROME	M9NFS1_DROME	A0A0B4LG23_DROME	A0A6H2EG25_DROME	A0A023GRW4_DROME	M9NDL5_DROME	M9NGL3_DROME	X2JE09_DROME	M9NES6_DROME	X2JAC7_DROME	A8JPC8_DROME	X2J9V1_DROME	M9NGK3_DROME	A0A0B4JDC8_DROME	Q9VFD3_DROME
biological_process	GO:0007526	larval somatic muscle development	48	78	0.615385	1	8.67259e-11	1	0	KINH_DROME	MED13_DROME	JHD1_DROME	LOLA3_DROME	LOLA4_DROME	CHN_DROME	LOLA1_DROME	LOLA6_DROME	STAT_DROME	LOLA2_DROME	LOLA5_DROME	KDM5_DROME	Q9VI61_DROME	Q9VX34_DROME	A1Z927_DROME	Q9VI63_DROME	Q6Q7I9_DROME	Q5U0Y0_DROME	Q9VSL8_DROME	Q7KSZ0_DROME	Q7KUA8_DROME	M9NDM3_DROME	E1JJ75_DROME	A0A0B4KF76_DROME	A0A0B4KGB4_DROME	A8JQU6_DROME	A0A0B4KGP1_DROME	A0A0B4KFD2_DROME	M9PHT1_DROME	A0A0B4K765_DROME	M9PBW9_DROME	E1JJ76_DROME	M9PES2_DROME	Q9VSK5_DROME	Q8INT1_DROME	Q86BH2_DROME	M9PEJ8_DROME	A0A0B4LF93_DROME	A0A0B4KFQ4_DROME	A0A0B4LF82_DROME
biological_process	GO:0007097	nuclear migration	48	62	0.774194	1	4.16593e-18	1	0	SSH_DROME	KLAR_DROME	KINH_DROME	DCTN1_DROME	MS300_DROME	DYHC_DROME	Q9VN51_DROME	A0A0B4K6I7_DROME	F2FB68_DROME	Q9I7T2_DROME	Q7YU15_DROME	Q8IRC0_DROME	Q8IN95_DROME	Q95TU9_DROME	Q7KV88_DROME	Q7JQV2_DROME	M9PC23_DROME	M9PEP8_DROME	A8JNH2_DROME	Q8IRB9_DROME	M9PBH0_DROME	Q9W002_DROME	Q9VZI0_DROME	M9PC84_DROME	M9PGK7_DROME	M9PEK8_DROME	M9PBN6_DROME	M9PHB1_DROME	M9MSG3_DROME	M9PDJ0_DROME	M9PH19_DROME	M9PE93_DROME	M9MRD4_DROME	M9MRD6_DROME	M9MRF5_DROME	Q7KV89_DROME	A0A0B4JCV4_DROME	Q86BB5_DROME	A0A0B4KFK1_DROME	Q9W0Q4_DROME
biological_process	GO:0043087	regulation of GTPase activity	47	117	0.401709	1	2.69889e-12	1	0	PLXB_DROME	TPC10_DROME	GAP1_DROME	C3G_DROME	SKY_DROME	SIF1_DROME	SIF2_DROME	EVI5_DROME	Q2PDT4_DROME	Q9VP46_DROME	Q9VFX6_DROME	Q8INW7_DROME	Q9VCQ6_DROME	D3DMM0_DROME	Q9VTX5_DROME	Q0E8N9_DROME	A1Z7K6_DROME	M9NFH4_DROME	Q9VIX2_DROME	E1JJ52_DROME	A0A0B4KG76_DROME	M9PFF1_DROME	A0A0B4KI28_DROME	Q8IMS2_DROME	M9PDV9_DROME	Q7KS50_DROME	A0A0B4KHX4_DROME	E1JJS2_DROME	A0A0B4LGZ2_DROME	M9PIF1_DROME	Q9VBJ2_DROME	M9PF62_DROME	X2JEI9_DROME	Q9VH10_DROME	A0A0B4JCW7_DROME	Q9VWL7_DROME	Q8IPP5_DROME	M9PDI9_DROME	Q9VIX3_DROME	A0A0B4KGK7_DROME
biological_process	GO:0035220	wing disc development	47	103	0.456311	1	2.50222e-17	1	0	NOC_DROME	FOSLA_DROME	CCNE_DROME	CD2B2_DROME	HYD_DROME	FAT_DROME	C1716_DROME	SOX15_DROME	PUF_DROME	ZFH2_DROME	NU154_DROME	DTX_DROME	Q2PDT4_DROME	A1Z927_DROME	Q9VVJ5_DROME	Q5U0Y0_DROME	Q8INW7_DROME	D3DMM0_DROME	Q9VUQ9_DROME	Q9W5E8_DROME	Q9VYV4_DROME	Q0KHX7_DROME	Q9VIX2_DROME	Q95RU8_DROME	Q9VCL9_DROME	A8JQV8_DROME	A0A0B4LIK5_DROME	M9PGZ8_DROME	A0A0B4KHF3_DROME	M9PGH7_DROME	A0A0B4K6Y7_DROME	A0A0B4K765_DROME	Q9VHK3_DROME	X2J9Z8_DROME	A0A0B4KI06_DROME	E1JIU5_DROME	M9PGC5_DROME	A1Z9M5_DROME	X2JHS3_DROME	A0A0B4LF93_DROME
biological_process	GO:0051179	localization	47	62	0.758065	1	1.17434e-19	1	0	Q9VC09_DROME	Q9VCM6_DROME	D0Z747_DROME	Q9VHA6_DROME	E2QCQ3_DROME	M9NDH7_DROME	Q9VHC3_DROME	A0A0B4KGM0_DROME	E0R983_DROME	Q8IR23_DROME	A0A0B4KH07_DROME	Q7KU92_DROME	A8JNM5_DROME	X2JGD3_DROME	M9PEN3_DROME	E1JI13_DROME	M9NG14_DROME	M9MRX4_DROME	X2JGR4_DROME	M9MS19_DROME	X2JCM1_DROME	A8JNU2_DROME	M9PI83_DROME	M9MRX1_DROME	M9PFI5_DROME	M9MSK6_DROME	M9MRS5_DROME	M9NDT7_DROME	Q7KU95_DROME	M9PI84_DROME	A8JNM4_DROME	M9PCT8_DROME	A8JNM6_DROME	X2JC49_DROME	M9PCN6_DROME	M9PCU3_DROME	M9PCU1_DROME	A8JNM7_DROME	M9NEC1_DROME	M9PFS1_DROME
biological_process	GO:0048856	anatomical structure development	45	91	0.494505	1	2.48471e-76	1	0	7UP1_DROME	7UP2_DROME	HR78_DROME	PRD_DROME	UFD4_DROME	GSBN_DROME	GSB_DROME	Q9VH85_DROME	O96378_DROME	O76923_DROME	Q8T0M4_DROME	O16117_DROME	X2JAF4_DROME	Q8IM96_DROME	M9PEA5_DROME	M9PD85_DROME	M9PGY4_DROME	Q59DP0_DROME	M9PGZ0_DROME	Q0KI85_DROME	M9PBI9_DROME	M9PDS8_DROME	A0A0B4KG35_DROME	Q59DN8_DROME	D1YSG9_DROME	M9PIH9_DROME	Q59DN7_DROME	M9PBJ0_DROME	M9PJ19_DROME	E1JII4_DROME	M9PEA9_DROME	A0A0B4JD82_DROME	M9PFA4_DROME	Q59DN9_DROME	M9PGF6_DROME	X2JCI0_DROME	M9PFC8_DROME	M9PDZ6_DROME	A1ZA72_DROME	M9PEA0_DROME
biological_process	GO:0007264	small GTPase mediated signal transduction	45	84	0.535714	1	7.3554e-13	1	0	RLIP_DROME	SIF1_DROME	SIF2_DROME	SOS_DROME	B7Z026_DROME	Q6NR39_DROME	B7Z131_DROME	Q7KTU3_DROME	Q9VMF3_DROME	B7Z0R2_DROME	B7Z025_DROME	A0A0B4KHD2_DROME	Q6NN22_DROME	A1ZAU6_DROME	M9PGJ9_DROME	M9PB65_DROME	M9PCG3_DROME	X2JIR4_DROME	M9PCG7_DROME	M9PF26_DROME	A8JNL6_DROME	X2JC30_DROME	M9PCA8_DROME	A0A0B4LFJ8_DROME	M9PF31_DROME	B7Z130_DROME	A8JNL4_DROME	A0A0B4LFV4_DROME	A0A0B4KFV9_DROME	B7Z129_DROME	Q8IQ62_DROME	M9PCU9_DROME	X2JCJ4_DROME	M9PE98_DROME	M9PB64_DROME	M9PJ95_DROME	A1ZBJ6_DROME	A0A0B4KHU1_DROME	Q9VM04_DROME	A8JNL5_DROME
biological_process	GO:0007409	axonogenesis	45	98	0.459184	1	7.40196e-39	1	0	SPTCB_DROME	STAN_DROME	SSH_DROME	KINH_DROME	LOLA3_DROME	LOLA4_DROME	FUTSC_DROME	ENA_DROME	LOLA1_DROME	LOLA6_DROME	PROS_DROME	SICK_DROME	SCM_DROME	RYK2_DROME	LOLA2_DROME	LOLA5_DROME	BRM_DROME	ABL_DROME	EMS_DROME	A0A0B4K869_DROME	Q7JUR9_DROME	Q9V3H5_DROME	Q9VAT0_DROME	B7YZG3_DROME	B7YZG6_DROME	A1Z9J0_DROME	E1JH65_DROME	A1Z9J3_DROME	A0A0B4LEG2_DROME	A0A0B4K7P8_DROME	A0A0B4JD55_DROME	B7YZG5_DROME	E1JH62_DROME	B7YZU0_DROME	B7YZG2_DROME	A1Z9J1_DROME	E1JH63_DROME	A0A0B4K867_DROME	Q86B74_DROME	A0A0B4K7Y9_DROME
biological_process	GO:0035149	lumen formation, open tracheal system	45	75	0.6	1	1.09093e-09	1	0	LINT_DROME	KLAR_DROME	DCTN1_DROME	MTP_DROME	EGFR_DROME	DYHC_DROME	GOSR2_DROME	Q9VQ94_DROME	Q6XK19_DROME	Q9VSL8_DROME	A0A0B4K6T4_DROME	Q9W379_DROME	Q7YU15_DROME	A0A0B4K869_DROME	Q59DX2_DROME	Q9VNF8_DROME	B7YZG3_DROME	B7YZG6_DROME	A8JNH2_DROME	M9PBH0_DROME	A1Z9J0_DROME	M9PGK7_DROME	A0A0B4K5Z8_DROME	E1JH65_DROME	A1Z9J3_DROME	Q59DW9_DROME	Q9W425_DROME	A0A0B4K7P8_DROME	M9PC99_DROME	A0A0B4K657_DROME	B7YZG5_DROME	M9PDJ0_DROME	E1JH62_DROME	B7YZG2_DROME	A1Z9J1_DROME	E1JH63_DROME	Q9W0Q4_DROME	A0A0B4K867_DROME	A0A0B4K7Y9_DROME	A0A0B4K788_DROME
biological_process	GO:0031122	cytoplasmic microtubule organization	39	54	0.722222	1	1.05047e-10	1	0	DCTN1_DROME	DYHC_DROME	PTRO_DROME	HOOK_DROME	CL190_DROME	GCP2_DROME	GCP3_DROME	GCP4_DROME	Q8SX64_DROME	Q9VN89_DROME	A0A0B4K869_DROME	Q7JQV2_DROME	B7YZG3_DROME	B7YZG6_DROME	A1Z9J0_DROME	E1JH65_DROME	Q9VXU8_DROME	A1Z9J3_DROME	Q9VZT7_DROME	M9PDY5_DROME	M9PEG0_DROME	A0A0B4K7P8_DROME	Q9VS91_DROME	A0A0B4KFL3_DROME	B7YZG5_DROME	E1JH62_DROME	B7YZG2_DROME	A1Z9J1_DROME	E1JH63_DROME	A0A0B4K867_DROME	A1Z9M5_DROME	A0A0B4K7Y9_DROME	A0A0B4K788_DROME	B7YZG4_DROME	Q8IRA1_DROME	A1Z9I8_DROME	A0A0B4K718_DROME	M9PE55_DROME	A1Z9I9_DROME
biological_process	GO:0007049	cell cycle	38	68	0.558824	1	5.63279e-23	1	0	PHYL_DROME	RIF1_DROME	NOG1_DROME	HCF_DROME	KMT5A_DROME	LIN54_DROME	KP58_DROME	BORA_DROME	SWA_DROME	TAF1_DROME	MSD1_DROME	RCC1_DROME	KI59C_DROME	FOXO_DROME	DOM_DROME	Q9VNI0_DROME	Q9VAY4_DROME	Q0KHS0_DROME	Q5U0V6_DROME	Q9VLW7_DROME	Q9W395_DROME	Q4QPP5_DROME	Q9VX75_DROME	Q961H1_DROME	E1JJ72_DROME	E1JJ62_DROME	M9PBC2_DROME	Q8IMM6_DROME	A0A0B4KHZ9_DROME	X2JKM9_DROME	X2JCB3_DROME	A0A0B4K602_DROME	X2J9T8_DROME	A0A0B4LGU9_DROME	E1JHB2_DROME	E1JJG4_DROME	Q0KHR3_DROME	X2JFU8_DROME
biological_process	GO:0035147	branch fusion, open tracheal system	37	58	0.637931	1	2.97083e-09	1	0	FBXW7_DROME	EXOC2_DROME	UN13B_DROME	ARM_DROME	Q9VQW7_DROME	Q86C16_DROME	A0A0B4K869_DROME	B7YZG3_DROME	A8JQV8_DROME	B7YZG6_DROME	M9PCI6_DROME	A8JRD4_DROME	A1Z9J0_DROME	E1JH65_DROME	A1Z9J3_DROME	A0A0B4K6Y7_DROME	A0A0B4K7P8_DROME	Q9VHK3_DROME	B7YZG5_DROME	E1JH62_DROME	A8JNM1_DROME	A8JRD5_DROME	B7YZG2_DROME	A1Z9J1_DROME	E1JH63_DROME	A0A0B4K867_DROME	Q9VBH3_DROME	A0A0B4K7Y9_DROME	Q9VDT9_DROME	A0A0S0WP14_DROME	Q0E8F0_DROME	A0A0B4K788_DROME	B7YZG4_DROME	A1Z9I8_DROME	A0A0B4K718_DROME	A1Z9I9_DROME	A0A0B4K6C7_DROME
biological_process	GO:0043547	positive regulation of GTPase activity	36	69	0.521739	1	1.30971e-09	1	0	ORC6_DROME	C3G_DROME	RLIP_DROME	RIC1_DROME	RG92B_DROME	Y5521_DROME	RAGP1_DROME	Q9VCC9_DROME	C1C560_DROME	Q9U7D8_DROME	B7Z026_DROME	D2NUE8_DROME	Q9VDE9_DROME	A0A0B4K6T4_DROME	Q9VMF3_DROME	Q9VNF8_DROME	B7Z025_DROME	Q29QE1_DROME	A8DZ19_DROME	Q9VIN1_DROME	Q8IR23_DROME	C3KGL5_DROME	A8JNN0_DROME	M9PGB1_DROME	A0A0B4K5Z8_DROME	A0A0C4DHA5_DROME	Q8IQ95_DROME	Q9VN84_DROME	Q9VWL7_DROME	X2JC00_DROME	M9PBE8_DROME	Q8IQ96_DROME	A8DZ20_DROME	X2J9V9_DROME	E1JIZ3_DROME	Q8IQ97_DROME
biological_process	GO:0007417	central nervous system development	35	111	0.315315	1	6.07725e-31	1	0	ARNT_DROME	AST3_DROME	ITBX_DROME	CUT_DROME	JING_DROME	CP307_DROME	FTZ_DROME	HMOC_DROME	CAS_DROME	ELAV_DROME	PROS_DROME	SMO_DROME	RCC1_DROME	DICH_DROME	AST8_DROME	CNN_DROME	EWG_DROME	ABL_DROME	Q9NHP8_DROME	Q9VSC2_DROME	Q9VLI4_DROME	Q9VP80_DROME	Q7KF43_DROME	Q7KVD1_DROME	B7Z0R2_DROME	Q6U9V3_DROME	Q9VFQ3_DROME	A0A0B4KHD2_DROME	Q9VLH8_DROME	Q7KTX2_DROME	Q8IRI5_DROME	M9PCZ7_DROME	A0A0B4KFC4_DROME	E1JI59_DROME	Q9VAS8_DROME
biological_process	GO:0016199	axon midline choice point recognition	35	54	0.648148	1	4.26896e-09	1	0	SPTCB_DROME	LOLA3_DROME	LOLA4_DROME	LOLA1_DROME	LOLA6_DROME	SEM1A_DROME	SOS_DROME	LOLA2_DROME	LOLA5_DROME	TUTL_DROME	ABL_DROME	Q9W213_DROME	Q9VDE9_DROME	A0A0B4K869_DROME	A1Z920_DROME	B7YZG3_DROME	A1Z921_DROME	B7YZG6_DROME	A1Z9J0_DROME	E1JH65_DROME	A1Z9J3_DROME	A0A0B4LEX6_DROME	A0A0B4K7P8_DROME	B7YZG5_DROME	E1JH62_DROME	B7YZG2_DROME	A1Z9J1_DROME	E1JH63_DROME	A0A0B4K867_DROME	A0A0B4K7Y9_DROME	A0A0B4K788_DROME	B7YZG4_DROME	A1Z9I8_DROME	A0A0B4K718_DROME	A1Z9I9_DROME
biological_process	GO:0000902	cell morphogenesis	35	81	0.432099	1	1.4093e-49	1	0	SSH_DROME	ANKL2_DROME	FRY_DROME	SLY1_DROME	STX5_DROME	SCRIB_DROME	ARM_DROME	EYS_DROME	Q9VPX7_DROME	Q9VQ94_DROME	A8JR05_DROME	Q9VW37_DROME	Q9VPX6_DROME	Q9VFK2_DROME	Q9W179_DROME	Q9VCQ6_DROME	Q59E61_DROME	A0A0B4KH51_DROME	Q7JV23_DROME	Q9Y0S9_DROME	A4UZU8_DROME	M9PF44_DROME	Q7KS50_DROME	Q8MLP1_DROME	M9PC99_DROME	M9NE70_DROME	A1Z784_DROME	A0A0B4K774_DROME	M9ND72_DROME	B7YZQ1_DROME	M9PEP1_DROME	A8DY67_DROME	M9PC07_DROME	M9NFQ5_DROME	E2QCY4_DROME
biological_process	GO:0048675	axon extension	34	55	0.618182	1	2.49369e-46	1	0	PDE4B_DROME	PDE4E_DROME	DCTN1_DROME	MLE_DROME	KCNAS_DROME	CYA1_DROME	SPRI_DROME	WNT2_DROME	HEP_DROME	LAR_DROME	Q9VM93_DROME	Q9W1Y8_DROME	Q9NCP8_DROME	Q7KU92_DROME	A8JNM5_DROME	X2JGD3_DROME	M9PEN3_DROME	M9MRX4_DROME	M9MS19_DROME	X2JCM1_DROME	M9MRX1_DROME	M9MSK6_DROME	M9MRS5_DROME	Q7KU95_DROME	A8JNM4_DROME	M9PHP8_DROME	A8JNM6_DROME	X2JC49_DROME	M9PCR7_DROME	M9PC73_DROME	M9MSM5_DROME	A8JNM7_DROME	M9MRR4_DROME	M9PCD4_DROME
biological_process	GO:0016477	cell migration	34	94	0.361702	1	1.27376e-18	1	0	FAF_DROME	ITBX_DROME	ITA3_DROME	MS300_DROME	ITA2_DROME	ITA1_DROME	PUM_DROME	SDC_DROME	TRBID_DROME	Q7K3H0_DROME	Q7KS77_DROME	Q9VAS9_DROME	Q7KF43_DROME	Q9VPU1_DROME	Q4V727_DROME	Q8INJ8_DROME	Q5U110_DROME	M9PC23_DROME	M9PEP8_DROME	M9PC84_DROME	Q9VLT6_DROME	A0A0B4KI34_DROME	A0A126GV30_DROME	M9MSG3_DROME	M9MRD4_DROME	A0A0B4KH37_DROME	X2J9V1_DROME	M9MRD6_DROME	A0A0B4KFC4_DROME	M9MRF5_DROME	A0A0S0WP14_DROME	Q0E8F0_DROME	M9MRJ4_DROME	M9PCM8_DROME
biological_process	GO:0035025	positive regulation of Rho protein signal transduction	34	49	0.693878	1	4.53556e-10	1	0	Q9VZ85_DROME	C1C560_DROME	Q9Y150_DROME	Q7KU87_DROME	M9PFQ9_DROME	Q7KVD1_DROME	Q9VEF7_DROME	Q9VIV0_DROME	O46052_DROME	Q9VX48_DROME	Q29QE1_DROME	A1ZAN6_DROME	M9PEZ9_DROME	M9PEF7_DROME	M9PBE1_DROME	M9PHU0_DROME	M9PG56_DROME	E1JJN5_DROME	Q8IRI5_DROME	A0A0B4KHP1_DROME	B7Z088_DROME	A0A0B4K6L3_DROME	Q7KU89_DROME	A0A0B4K7T7_DROME	Q7KU88_DROME	B7Z087_DROME	X2JC00_DROME	A0A0B4LFF8_DROME	Q9VW85_DROME	X2J9V9_DROME	A0A0B4K728_DROME	B7Z086_DROME	M9PDL0_DROME	A0A0B4LIC0_DROME
biological_process	GO:0007098	centrosome cycle	33	57	0.578947	1	1.5285e-14	1	0	MA205_DROME	DYHC_DROME	BBS4_DROME	PFD3_DROME	RTTN_DROME	HTS_DROME	CNN_DROME	GCP2_DROME	Q9VNE4_DROME	A0A0B4LH69_DROME	Q400N1_DROME	Q9VC64_DROME	Q6NR11_DROME	Q7JR73_DROME	Q7K4K7_DROME	M9PFP4_DROME	M9PFA3_DROME	M9PI63_DROME	M9PFA8_DROME	M9ND93_DROME	M9PFP0_DROME	M9PFJ2_DROME	Q9VF13_DROME	A0A0B4K864_DROME	A0A0B4LIA2_DROME	Q9VF12_DROME	A0A0B4K775_DROME	M9PCK2_DROME	A0A0B4LHA1_DROME	M9PCJ5_DROME	Q400N2_DROME	M9NFV3_DROME	A0A0B4LHH2_DROME
biological_process	GO:0009888	tissue development	33	55	0.6	1	1.48764e-51	1	0	FTF1B_DROME	FAT_DROME	FTZF1_DROME	LAMA_DROME	Q9VB20_DROME	M9MRU0_DROME	A1ZA87_DROME	Q9VKZ0_DROME	Q9W4Y4_DROME	Q8IRV7_DROME	Q7KVZ0_DROME	X2JDK9_DROME	M9NDM1_DROME	Q9W4Y3_DROME	Q8IRV9_DROME	Q9VLT6_DROME	X2JCE8_DROME	M9NET2_DROME	M9NFS1_DROME	A0A6H2EG25_DROME	A0A023GRW4_DROME	M9NDL5_DROME	M9NGL3_DROME	X2JE09_DROME	M9NES6_DROME	X2JAC7_DROME	X2J9V1_DROME	M9NGK3_DROME	M9NE61_DROME	M9NE56_DROME	Q8IRV8_DROME	M9NFR6_DROME	E1JJC0_DROME
biological_process	GO:0030707	ovarian follicle cell development	32	109	0.293578	1	2.24258e-11	1	0	SSRP1_DROME	SPT6H_DROME	DL_DROME	INSR_DROME	FNG_DROME	MAM_DROME	ROP_DROME	SMO_DROME	SCRIB_DROME	NOTCH_DROME	TAO_DROME	DLG1_DROME	HEP_DROME	AP2A_DROME	AJUBA_DROME	DA_DROME	Q9VYK0_DROME	Q9VIP4_DROME	Q9VAS9_DROME	O62609_DROME	A8DY81_DROME	Q9W321_DROME	A0A0B4LEZ3_DROME	A1ZBL9_DROME	M9PGZ8_DROME	Q8IMG6_DROME	M9PH39_DROME	M9MS40_DROME	Q9VUH6_DROME	E2QCN4_DROME	A8DY80_DROME	A8DY82_DROME
biological_process	GO:0007026	negative regulation of microtubule depolymerization	31	44	0.704545	1	1.48005e-09	1	0	SPTCB_DROME	PTRO_DROME	Q9VN51_DROME	A0A0B4K6I7_DROME	Q9VAS9_DROME	A0A0B4K869_DROME	Q95TU9_DROME	B7YZG3_DROME	B7YZG6_DROME	A1Z9J0_DROME	E1JH65_DROME	A1Z9J3_DROME	A0A0B4K7P8_DROME	A0A126GV30_DROME	B7YZG5_DROME	E1JH62_DROME	B7YZG2_DROME	A0A0B4JCV4_DROME	Q86BB5_DROME	A0A0B4KFK1_DROME	A1Z9J1_DROME	E1JH63_DROME	A0A0B4K867_DROME	A0A0B4JD97_DROME	A0A0B4K7Y9_DROME	A0A0B4K788_DROME	B7YZG4_DROME	Q8IPN1_DROME	A1Z9I8_DROME	A0A0B4K718_DROME	A1Z9I9_DROME
biological_process	GO:0030182	neuron differentiation	31	96	0.322917	1	1.12767e-61	1	0	AST3_DROME	DIMM_DROME	BRAT_DROME	WNT2_DROME	ARA_DROME	GCM2_DROME	GCM_DROME	Q0IGT4_DROME	Q9NHP8_DROME	G7H829_DROME	Q9VSL8_DROME	Q9VTW3_DROME	Q9VKY7_DROME	Q9VFQ3_DROME	M9NDM3_DROME	Q2M1E6_DROME	A0A0A1EI90_DROME	Q9VZ45_DROME	A0A0C4DHA1_DROME	Q0KHU0_DROME	X2JDC1_DROME	A0A0B4LG23_DROME	M9PBW9_DROME	A8JPC8_DROME	M9PEJ8_DROME	A0A0B4JDC8_DROME	Q9VFD3_DROME	E2QCZ6_DROME	A0A0B4LFX4_DROME	A0A6H2EDT9_DROME	A8JQT5_DROME
biological_process	GO:0048513	animal organ development	31	57	0.54386	1	3.16388e-80	1	0	Q9NHP8_DROME	A2VEF7_DROME	Q9VCZ9_DROME	E1JH30_DROME	Q9VPU1_DROME	M9NF15_DROME	Q3KN41_DROME	Q9VXH3_DROME	M9PE65_DROME	M9PBU9_DROME	X2JGR4_DROME	M9PBP8_DROME	A8JNU2_DROME	M9PI83_DROME	M9PFI5_DROME	Q9VZ96_DROME	A0A6J3T5M5_DROME	A0A0B4KER2_DROME	M9PCT8_DROME	M9NFN0_DROME	M9PCU1_DROME	A0A0B4LG27_DROME	X2JCN4_DROME	A0A0B4LIS1_DROME	A0A0B4KGQ3_DROME	M9PFS1_DROME	M9PFX0_DROME	M9PFI8_DROME	A0A0B4JD63_DROME	A0A0B4K6X2_DROME	A0A0B4KGL0_DROME
biological_process	GO:0000132	establishment of mitotic spindle orientation	31	45	0.688889	1	3.54463e-09	1	0	DCTN1_DROME	DLG1_DROME	A8JR05_DROME	Q9VFK2_DROME	Q9VCW7_DROME	Q9V3N4_DROME	Q9W179_DROME	Q59E61_DROME	X4YX01_DROME	Q9VN82_DROME	A0A0B4K6D0_DROME	Q7JQV2_DROME	Q8IR55_DROME	M9NGE4_DROME	A4UZU8_DROME	A0A0B4KG43_DROME	A0A0B4KGI6_DROME	Q8MLP1_DROME	A0A0B4KFK9_DROME	M9NEG4_DROME	A0A0B4LHH4_DROME	A0A0B4KF82_DROME	Q8IPP3_DROME	Q8IR54_DROME	Q9VY43_DROME	Q9W2R4_DROME	B7YZQ1_DROME	A0A0B4K6W6_DROME	Q8IPP4_DROME	M9PJN0_DROME	M9PEK6_DROME
biological_process	GO:0007415	defasciculation of motor neuron axon	29	34	0.852941	1	1.20456e-12	1	0	RG190_DROME	Q9U7D8_DROME	D2NUE8_DROME	Q9VC47_DROME	Q9W4Y4_DROME	A8JNN0_DROME	Q8IRV7_DROME	X2JDK9_DROME	M9NDM1_DROME	Q9W4Y3_DROME	Q8IRV9_DROME	X2JCE8_DROME	M9NET2_DROME	M9NFS1_DROME	A0A023GRW4_DROME	M9NDL5_DROME	M9NGL3_DROME	X2JE09_DROME	M9NES6_DROME	X2JAC7_DROME	Q8IQ95_DROME	M9NGK3_DROME	M9NE61_DROME	M9NE56_DROME	Q8IQ96_DROME	Q8IRV8_DROME	M9NFR6_DROME	Q8IQ97_DROME	E1JJC0_DROME
biological_process	GO:0009605	response to external stimulus	29	40	0.725	1	1.91984e-15	1	0	Q9GU53_DROME	E1JJP6_DROME	C7LA93_DROME	E1JJP5_DROME	B7YZS4_DROME	Q7KU92_DROME	A8JNM5_DROME	X2JGD3_DROME	M9PEN3_DROME	M9PH25_DROME	M9MRX4_DROME	M9MS19_DROME	X2JCM1_DROME	A0A0B4LFH9_DROME	M9MRX1_DROME	M9MSK6_DROME	M9MRS5_DROME	Q7KU95_DROME	A8JNM4_DROME	A1Z7V0_DROME	H9XVL5_DROME	A8JNM6_DROME	X2JC49_DROME	A0A0B4LF06_DROME	A8JNM7_DROME	E1JHK1_DROME	M9MRR4_DROME	Q9VYA6_DROME	A8JUV3_DROME
biological_process	GO:0050808	synapse organization	28	91	0.307692	1	4.82289e-10	1	0	SMG1_DROME	HIW_DROME	RIC1_DROME	TENA_DROME	A4_DROME	FAS2_DROME	A1ZB15_DROME	Q9VDJ9_DROME	Q4V3F0_DROME	Q59E13_DROME	Q9VM93_DROME	Q9VCZ9_DROME	Q9VGD2_DROME	Q9VXK1_DROME	Q9VMN6_DROME	Q9VGD0_DROME	Q3KN41_DROME	A1Z9K8_DROME	Q9NGK5_DROME	Q9VGD3_DROME	A0A0B4KH16_DROME	A0A0B4KHT3_DROME	M9PCR7_DROME	M9PC73_DROME	A0A0B4KGQ3_DROME	M9PCD4_DROME	A0A0B4LFL9_DROME	A0A0B4KGL0_DROME
biological_process	GO:0008154	actin polymerization or depolymerization	28	34	0.823529	1	4.76884e-08	1	0	GEK_DROME	GELS_DROME	Q9VPX7_DROME	Q9VPX6_DROME	Q9W013_DROME	E1JIB9_DROME	M9MRN1_DROME	A0A0B4KH51_DROME	Q8IRF0_DROME	Q9Y0S9_DROME	Q0E8J1_DROME	Q7KV98_DROME	X2JAL9_DROME	X2JAM4_DROME	Q7KV92_DROME	M9PEC5_DROME	X2J8M7_DROME	M9PDU5_DROME	M9MRZ4_DROME	M9MRU6_DROME	A0A0B4K774_DROME	Q9W016_DROME	E1JIC0_DROME	X2JCG0_DROME	X2JC02_DROME	Q9W018_DROME	X2JG79_DROME	M9MRN5_DROME
biological_process	GO:0007475	apposition of dorsal and ventral imaginal disc-derived wing surfaces	27	40	0.675	1	7.16995e-08	1	0	DL_DROME	ITA2_DROME	ITA1_DROME	MAM_DROME	ASX_DROME	Q9VYS2_DROME	Q9VSL8_DROME	Q9VHC3_DROME	M9NDM3_DROME	M9PEI1_DROME	M9PB31_DROME	M9PBZ0_DROME	M9PCJ8_DROME	M9PC48_DROME	M9NER8_DROME	M9PBW9_DROME	M9PC45_DROME	M9PB30_DROME	M9PBZ4_DROME	M9PCJ6_DROME	M9PEJ8_DROME	M9PB32_DROME	M9PEI7_DROME	M9PC41_DROME	M9NCR4_DROME	M9NE82_DROME	M9PEH5_DROME
biological_process	GO:0072347	response to anesthetic	26	35	0.742857	1	5.15286e-09	1	0	RYR_DROME	Q9W4Y4_DROME	Q8IRV7_DROME	Q9VDY5_DROME	X2JDK9_DROME	M9NDM1_DROME	Q9W4Y3_DROME	Q8IRV9_DROME	X2JCE8_DROME	M9NET2_DROME	M9NFS1_DROME	E1JIP9_DROME	A0A023GRW4_DROME	M9NDL5_DROME	M9NGL3_DROME	X2JE09_DROME	M9NES6_DROME	X2JAC7_DROME	A0A0B4LID2_DROME	A0A0B4LHB4_DROME	M9NGK3_DROME	M9NE61_DROME	M9NE56_DROME	Q8IRV8_DROME	M9NFR6_DROME	E1JJC0_DROME
biological_process	GO:0050954	sensory perception of mechanical stimulus	26	29	0.896552	1	4.77352e-46	1	0	STUM_DROME	Q966V0_DROME	Q966U7_DROME	Q86P80_DROME	Q7K1M7_DROME	E0A9E1_DROME	Q7JR75_DROME	D3DMM3_DROME	A0A0S0WN65_DROME	A0A0B4K7W2_DROME	A1Z866_DROME	A0A0B4KEH7_DROME	Q7KTN8_DROME	A1Z870_DROME	A8DYV6_DROME	A1Z871_DROME	B7YZD8_DROME	B7YZD9_DROME	A0A0B4K6W0_DROME	A0A0B4KEJ6_DROME	A1Z869_DROME	A0A0B4K7L3_DROME	A1Z867_DROME	Q9VMR4_DROME	A1Z872_DROME	B7YZE0_DROME
biological_process	GO:0007020	microtubule nucleation	26	34	0.764706	1	3.12216e-08	1	0	MSD1_DROME	GCP2_DROME	GCP3_DROME	GCP4_DROME	E1JJQ4_DROME	Q400N1_DROME	Q8I044_DROME	Q8I0K9_DROME	Q9W1V2_DROME	M9PFP4_DROME	M9PFA3_DROME	M9PI63_DROME	E1JJQ3_DROME	Q9VXU8_DROME	Q8IQW7_DROME	M9PFA8_DROME	Q9VS91_DROME	M9ND93_DROME	M9PFP0_DROME	M9PFJ2_DROME	M9PCK2_DROME	X2JG40_DROME	Q8IRA1_DROME	M9PCJ5_DROME	Q400N2_DROME	M9NFV3_DROME
biological_process	GO:0031175	neuron projection development	25	52	0.480769	1	3.26435e-54	1	0	FRY_DROME	SKY_DROME	PTRO_DROME	Q7KQN5_DROME	H5V864_DROME	M9NEY3_DROME	E1JH91_DROME	X2JC06_DROME	Q9VB15_DROME	B7YZJ2_DROME	M9NEY5_DROME	A0A0B4KG58_DROME	M9NFI9_DROME	A0A0B4KET5_DROME	Q9W003_DROME	E1JH90_DROME	A0A0B4KEY6_DROME	A0A0B4KFA4_DROME	H9XVN7_DROME	A0A0B4KEY4_DROME	M9ND28_DROME	M9NFI2_DROME	M9NDX8_DROME	Q9V4C9_DROME	B7YZJ1_DROME
biological_process	GO:0009966	regulation of signal transduction	25	53	0.471698	1	1.31494e-23	1	0	MELT_DROME	Q9VSS9_DROME	Q9V3C7_DROME	Q9W0H2_DROME	Q9VN58_DROME	B7YZY9_DROME	Q9VJE7_DROME	A0A0B4JDB5_DROME	A0A0B4LGR2_DROME	X2JF83_DROME	A0A0B4JCV6_DROME	A0A0B4LGQ5_DROME	X2JFK0_DROME	M9PEV2_DROME	X2JC16_DROME	A0A0B4KFU5_DROME	Q9VXR3_DROME	A8JNP7_DROME	X2JDY2_DROME	A0A0B4JDA1_DROME	A0A0B4LGZ6_DROME	X2JKH9_DROME	A0A0B4LHQ4_DROME	A0A0B4JCW5_DROME	A0A0B4JD62_DROME
biological_process	GO:0046847	filopodium assembly	25	28	0.892857	1	3.60546e-12	1	0	KIF1A_DROME	ENA_DROME	MYO7A_DROME	Q86NQ2_DROME	Q9VZ45_DROME	A0A0B4K7U0_DROME	Q8IQE6_DROME	A0A0B4K7H4_DROME	A0A0B4KEK0_DROME	Q0KHU0_DROME	A0A0B4K822_DROME	A8JNR3_DROME	A0A0B4JCZ8_DROME	A8DY50_DROME	E1JGY9_DROME	A8JNR2_DROME	A0A0B4KED3_DROME	Q9VDT9_DROME	A1Z6S0_DROME	A0A0B4K7T1_DROME	A0A0B4JD47_DROME	A0A0B4KEE8_DROME	A0A0B4JCQ4_DROME	X2JCT5_DROME	A0A0B4KEU9_DROME
biological_process	GO:0007423	sensory organ development	24	64	0.375	1	9.34375e-10	1	0	PHYL_DROME	SERR_DROME	DL_DROME	AST3_DROME	ESM6_DROME	CHN_DROME	ESM2_DROME	ATK_DROME	NEUR_DROME	NOTCH_DROME	ANLN_DROME	MYO7A_DROME	DA_DROME	Q0IGT4_DROME	Q9VQW7_DROME	Q8IMI5_DROME	Q9VAT0_DROME	A1Z995_DROME	M9PCI6_DROME	M9NCR3_DROME	A0A0B4LFA2_DROME	Q9W2R4_DROME	Q86B74_DROME	A0A023GPK8_DROME
biological_process	GO:0048812	neuron projection morphogenesis	24	36	0.666667	1	6.54862e-52	1	0	DSCL_DROME	TAO_DROME	A4_DROME	DBNL_DROME	Q9VSC2_DROME	Q8IQN4_DROME	Q7KU87_DROME	Q8MV37_DROME	Q7KV88_DROME	A8JNT4_DROME	M9PEF7_DROME	Q9W002_DROME	M9NDA1_DROME	M9PH19_DROME	M9NFF6_DROME	A8JNT5_DROME	Q7KV89_DROME	M9PCQ3_DROME	Q7KU89_DROME	Q7KU88_DROME	Q9VUX6_DROME	M9PBJ7_DROME	M9NEB2_DROME	M9NDS8_DROME
biological_process	GO:0007416	synapse assembly	24	42	0.571429	1	5.824e-10	1	0	NOS_DROME	PROS_DROME	SEM1A_DROME	SYDE_DROME	Q9VM93_DROME	Q9VCZ9_DROME	Q9VX75_DROME	E1JJM7_DROME	Q3KN41_DROME	Q9W321_DROME	E1JJM8_DROME	X2JCB3_DROME	M9PH39_DROME	M9MS40_DROME	A0A0B4KEJ0_DROME	M9PCR7_DROME	M9PC73_DROME	Q0KHR3_DROME	A0A0S0WP14_DROME	Q0E8F0_DROME	A0A0B4KGQ3_DROME	M9PCD4_DROME	A0A0B4KGL0_DROME	X2JFU8_DROME
biological_process	GO:0035023	regulation of Rho protein signal transduction	24	27	0.888889	1	5.30581e-19	1	0	A8JR05_DROME	E1JHV3_DROME	Q9VFK2_DROME	Q8IRJ3_DROME	Q9VIV0_DROME	Q9W0R9_DROME	Q9W0S0_DROME	Q9VPU7_DROME	Q8IRJ4_DROME	M9PB65_DROME	M9PCG3_DROME	M9PCG7_DROME	Q8IRJ2_DROME	M9PF26_DROME	M9PCA8_DROME	M9PBE1_DROME	B7Z0H3_DROME	M9PF31_DROME	M9PCU9_DROME	M9PB64_DROME	Q9VM04_DROME	Q8IPW1_DROME	Q9W0S2_DROME	M9PBG8_DROME
biological_process	GO:0050877	nervous system process	23	58	0.396552	1	1.62176e-16	1	0	NOTCH_DROME	Q9VPQ8_DROME	Q9VGI0_DROME	Q9VDU9_DROME	Q9VUV3_DROME	Q8WS32_DROME	X2JGQ0_DROME	M9PFR7_DROME	M9PI70_DROME	M9PFD4_DROME	Q2PDZ0_DROME	E1JII9_DROME	M9NFY2_DROME	M9PFL8_DROME	Q9VUV2_DROME	E1JI08_DROME	M9PCN5_DROME	M9PCN0_DROME	X2JCG3_DROME	M9NEB0_DROME	A0A4D6K8E5_DROME	Q2PDY9_DROME	M9PFD7_DROME
biological_process	GO:0051726	regulation of cell cycle	23	71	0.323944	1	4.22827e-10	1	0	MADD_DROME	HRS_DROME	CHK1_DROME	GCP2_DROME	E2F1_DROME	Q9VCC9_DROME	B7Z120_DROME	Q9XTL2_DROME	Q9VIP4_DROME	Q9W1A9_DROME	Q9W4Q4_DROME	Q1RL19_DROME	Q7JVP4_DROME	Q8IRT7_DROME	Q8IRT8_DROME	M9PDQ2_DROME	M9PIZ6_DROME	Q9VKI0_DROME	A0A0B4KFP4_DROME	M9PFL9_DROME	M9PCX3_DROME	M9PD87_DROME	B7Z126_DROME
biological_process	GO:0007017	microtubule-based process	23	38	0.605263	1	3.48132e-32	1	0	PFD3_DROME	A0A0B4K869_DROME	Q9VGI4_DROME	B7YZG3_DROME	B7YZG6_DROME	A1Z9J0_DROME	E1JH65_DROME	A1Z9J3_DROME	A0A0B4K7P8_DROME	B7YZG5_DROME	E1JH62_DROME	A0A4D6K1L3_DROME	Q9VGI5_DROME	B7YZG2_DROME	A1Z9J1_DROME	E1JH63_DROME	A0A0B4K867_DROME	A0A0B4K7Y9_DROME	A0A0B4K788_DROME	B7YZG4_DROME	A1Z9I8_DROME	A0A0B4K718_DROME	A1Z9I9_DROME
biological_process	GO:0001736	establishment of planar polarity	23	41	0.560976	1	1.63652e-10	1	0	STAN_DROME	FAT_DROME	DS_DROME	PRIC1_DROME	Q9VXE3_DROME	E1JH30_DROME	A1Z7N9_DROME	A8JNM0_DROME	E1JJM7_DROME	E1JJM8_DROME	X2JE40_DROME	A0A0B4KER2_DROME	X2JC83_DROME	Q9VRZ4_DROME	M9PET2_DROME	M9PEJ7_DROME	X2J8E9_DROME	A0A0B4LG27_DROME	X2JCN4_DROME	A0A0B4JD63_DROME	A0A0B4K6X2_DROME	A0A0B4KEN4_DROME	X2JKQ8_DROME
biological_process	GO:0002009	morphogenesis of an epithelium	23	70	0.328571	1	1.03314e-32	1	0	EGFR_DROME	Q9VIP9_DROME	Q9VLI4_DROME	Q9VQW7_DROME	Q9VPU1_DROME	Q7KSQ2_DROME	Q8INJ8_DROME	Q9VXH3_DROME	M9MS26_DROME	Q8IR23_DROME	M9PCI6_DROME	X2JGR4_DROME	A8JNU2_DROME	M9PI83_DROME	M9PFI5_DROME	M9PCT8_DROME	A0A0C4DHF6_DROME	M9PCU1_DROME	M9MSN2_DROME	M9PFS1_DROME	M9PFX0_DROME	M9PFI8_DROME	Q9VGK8_DROME
biological_process	GO:0007266	Rho protein signal transduction	22	42	0.52381	1	3.40012e-16	1	0	RG190_DROME	SYDE_DROME	A8JR05_DROME	Q9VXE3_DROME	Q9VFK2_DROME	M9PFQ9_DROME	Q9VTY8_DROME	M9NFH4_DROME	Q9VPU7_DROME	M9PG56_DROME	X2JE40_DROME	E1JJS2_DROME	X2JC83_DROME	M9PI41_DROME	B7Z088_DROME	X2JEI9_DROME	B7Z087_DROME	Q9VW85_DROME	Q8IPW1_DROME	B7Z086_DROME	Q9VRA6_DROME	X2JKQ8_DROME
biological_process	GO:0045199	maintenance of epithelial cell apical/basal polarity	22	28	0.785714	1	1.36849e-08	1	0	SHARK_DROME	Q9W4Y4_DROME	Q8IRV7_DROME	X2JDK9_DROME	M9NDM1_DROME	Q9W4Y3_DROME	Q8IRV9_DROME	X2JCE8_DROME	M9NET2_DROME	M9NFS1_DROME	A0A023GRW4_DROME	M9NDL5_DROME	M9NGL3_DROME	X2JE09_DROME	M9NES6_DROME	X2JAC7_DROME	M9NGK3_DROME	M9NE61_DROME	M9NE56_DROME	Q8IRV8_DROME	M9NFR6_DROME	E1JJC0_DROME
biological_process	GO:2001262	positive regulation of semaphorin-plexin signaling pathway	21	21	1	1	7.88337e-13	1	0	Q9W4Y4_DROME	Q8IRV7_DROME	X2JDK9_DROME	M9NDM1_DROME	Q9W4Y3_DROME	Q8IRV9_DROME	X2JCE8_DROME	M9NET2_DROME	M9NFS1_DROME	A0A023GRW4_DROME	M9NDL5_DROME	M9NGL3_DROME	X2JE09_DROME	M9NES6_DROME	X2JAC7_DROME	M9NGK3_DROME	M9NE61_DROME	M9NE56_DROME	Q8IRV8_DROME	M9NFR6_DROME	E1JJC0_DROME
biological_process	GO:0009880	embryonic pattern specification	20	39	0.512821	1	7.62348e-08	1	0	PANG2_DROME	EGFR_DROME	TWINE_DROME	MYC_DROME	DRI_DROME	Q0E9C8_DROME	Q7KUA8_DROME	A4UZC9_DROME	Q7K0T7_DROME	M9PHT1_DROME	A1Z8A6_DROME	A0A126GUM1_DROME	M9PES2_DROME	Q9VUB7_DROME	Q9VSK5_DROME	Q86BH2_DROME	A1Z8A4_DROME	M9NE54_DROME	Q8IQA6_DROME	M9NDL9_DROME
biological_process	GO:0007591	molting cycle, chitin-based cuticle	20	34	0.588235	1	4.6605e-08	1	0	ITPR_DROME	CYA1_DROME	E75BA_DROME	E75BB_DROME	E75BC_DROME	Q9VI61_DROME	Q9VI63_DROME	X2J9B0_DROME	Q9VL24_DROME	Q7KSZ0_DROME	E1JJ75_DROME	A0A0B4KF76_DROME	A0A0B4KGB4_DROME	A8JQU6_DROME	A0A0B4KGP1_DROME	A0A0B4KFD2_DROME	E1JJ76_DROME	Q8INT1_DROME	A0A0B4KFQ4_DROME	A8JQU7_DROME
biological_process	GO:0050767	regulation of neurogenesis	19	36	0.527778	1	4.25124e-13	1	0	PDM1_DROME	POK_DROME	HEY_DROME	AST3_DROME	ESM3_DROME	BRAT_DROME	ANTP_DROME	ERM_DROME	ELF1_DROME	NUMB_DROME	PNT_DROME	NOTCH_DROME	RCC1_DROME	AST8_DROME	Q9VJ16_DROME	A0A0R4YI50_DROME	M9PCZ7_DROME	M9PB02_DROME	M9PBS1_DROME
biological_process	GO:0022008	neurogenesis	19	34	0.558824	1	2.80843e-68	1	0	PC_DROME	EGFR_DROME	SCM_DROME	RING1_DROME	SUZ12_DROME	MYC_DROME	GSBN_DROME	GSB_DROME	Q9VIR0_DROME	M9PGA0_DROME	Q9VNJ0_DROME	Q8I0J6_DROME	M9PBE4_DROME	M9PD86_DROME	M9PDS6_DROME	X2JBS2_DROME	B7Z150_DROME	M9PBE5_DROME	M9PDS2_DROME
biological_process	GO:0034453	microtubule anchoring	19	24	0.791667	1	4.99472e-09	1	0	KLAR_DROME	MS300_DROME	Q7YU15_DROME	M9PC23_DROME	M9PEP8_DROME	A8JNH2_DROME	M9PBH0_DROME	M9PC84_DROME	M9PGK7_DROME	M9MSG3_DROME	M9PDJ0_DROME	M9MRD4_DROME	M9MRD6_DROME	M9MRF5_DROME	Q9W0Q4_DROME	A1Z9M5_DROME	M9MRJ4_DROME	M9PCM8_DROME	X2J8G9_DROME
biological_process	GO:0051647	nucleus localization	19	32	0.59375	1	3.15844e-16	1	0	KLAR_DROME	MS300_DROME	MYS9_DROME	Q7YU15_DROME	M9PC23_DROME	M9PEP8_DROME	A8JNH2_DROME	M9PBH0_DROME	M9PC84_DROME	M9PGK7_DROME	M9MSG3_DROME	M9PDJ0_DROME	M9MRD4_DROME	M9MRD6_DROME	M9MRF5_DROME	Q9W0Q4_DROME	M9MRJ4_DROME	M9PCM8_DROME	X2J8G9_DROME
biological_process	GO:0008544	epidermis development	19	27	0.703704	1	4.21357e-10	1	0	ECR_DROME	Q7KS77_DROME	Q9VXE3_DROME	Q8IQN4_DROME	Q4V727_DROME	Q8MV37_DROME	A8JNT4_DROME	M9NDA1_DROME	X2JE40_DROME	M9NFF6_DROME	X2JC83_DROME	A0A0B4KH37_DROME	A8JNT5_DROME	M9PCQ3_DROME	Q9VUX6_DROME	M9NEB2_DROME	M9NDS8_DROME	Q9VDA2_DROME	X2JKQ8_DROME
biological_process	GO:0030010	establishment of cell polarity	19	27	0.703704	1	2.68824e-13	1	0	DMDA_DROME	DMDD_DROME	DMDB_DROME	A0A0B4LH69_DROME	Q9VX75_DROME	Q8WR08_DROME	Q6NR11_DROME	X2JCB3_DROME	Q9W4X4_DROME	Q9VF13_DROME	A0A0C4DHF6_DROME	A0A0B4LIA2_DROME	Q9VF12_DROME	X2J8E9_DROME	Q0KHR3_DROME	A0A0B4LHA1_DROME	M9PDM4_DROME	X2JFU8_DROME	A0A0B4LHH2_DROME
biological_process	GO:0045104	intermediate filament cytoskeleton organization	19	21	0.904762	1	3.84777e-10	1	0	A0A0B4K869_DROME	B7YZG3_DROME	B7YZG6_DROME	A1Z9J0_DROME	E1JH65_DROME	A1Z9J3_DROME	A0A0B4K7P8_DROME	B7YZG5_DROME	E1JH62_DROME	B7YZG2_DROME	A1Z9J1_DROME	E1JH63_DROME	A0A0B4K867_DROME	A0A0B4K7Y9_DROME	A0A0B4K788_DROME	B7YZG4_DROME	A1Z9I8_DROME	A0A0B4K718_DROME	A1Z9I9_DROME
biological_process	GO:0030516	regulation of axon extension	19	25	0.76	1	4.85193e-09	1	0	A0A0B4K869_DROME	B7YZG3_DROME	B7YZG6_DROME	A1Z9J0_DROME	E1JH65_DROME	A1Z9J3_DROME	A0A0B4K7P8_DROME	B7YZG5_DROME	E1JH62_DROME	B7YZG2_DROME	A1Z9J1_DROME	E1JH63_DROME	A0A0B4K867_DROME	A0A0B4K7Y9_DROME	A0A0B4K788_DROME	B7YZG4_DROME	A1Z9I8_DROME	A0A0B4K718_DROME	A1Z9I9_DROME
biological_process	GO:0007281	germ cell development	18	60	0.3	1	1.93031e-13	1	0	FOSLD_DROME	ECR_DROME	FOSLA_DROME	CSN3_DROME	BGCN_DROME	ELAV_DROME	PUM_DROME	OSKA_DROME	LOK_DROME	TUD_DROME	RBP2_DROME	NU154_DROME	GCL_DROME	DMAD_DROME	Q8IP90_DROME	Q9VB52_DROME	Q9VAQ0_DROME	A0A0B4LEY8_DROME
biological_process	GO:0007464	R3/R4 cell fate commitment	18	21	0.857143	1	2.37549e-08	1	0	POK_DROME	7UP1_DROME	FOSLD_DROME	7UP2_DROME	LOLA3_DROME	FOSLA_DROME	LOLA4_DROME	ELF1_DROME	LOLA1_DROME	LOLA6_DROME	BDGED_DROME	PNT_DROME	SCRIB_DROME	LOLA2_DROME	LOLA5_DROME	Q9W321_DROME	M9PH39_DROME	M9MS40_DROME
biological_process	GO:0040008	regulation of growth	18	37	0.486486	1	1.34921e-11	1	0	UVRAG_DROME	FAT_DROME	SMUF1_DROME	NOTCH_DROME	YAP1_DROME	FOXO_DROME	Q9VJA1_DROME	Q7JVF1_DROME	Q9VKL0_DROME	M9PB98_DROME	M9PCQ8_DROME	Q9VWS0_DROME	Q9VGI4_DROME	Q9VX18_DROME	Q9VUH6_DROME	Q9VGI5_DROME	Q8INY1_DROME	M9PHY7_DROME
biological_process	GO:0007420	brain development	18	46	0.391304	1	8.10007e-35	1	0	NOC_DROME	ARNT_DROME	ASH2_DROME	DISC_DROME	BSH_DROME	BRAT_DROME	LAB_DROME	HMOC_DROME	LMLN_DROME	PROS_DROME	DICH_DROME	EMS_DROME	O97428_DROME	Q9VAS9_DROME	Q9VFQ3_DROME	Q8IRS7_DROME	Q9VML2_DROME	A0A126GV30_DROME
biological_process	GO:0040005	chitin-based cuticle attachment to epithelium	17	19	0.894737	1	1.54127e-08	1	0	Q9VYS2_DROME	M9PEI1_DROME	M9PB31_DROME	M9PBZ0_DROME	M9PCJ8_DROME	M9PC48_DROME	M9NER8_DROME	M9PC45_DROME	M9PB30_DROME	M9PBZ4_DROME	M9PCJ6_DROME	M9PB32_DROME	M9PEI7_DROME	M9PC41_DROME	M9NCR4_DROME	M9NE82_DROME	M9PEH5_DROME
biological_process	GO:0007560	imaginal disc morphogenesis	16	22	0.727273	1	7.40718e-20	1	0	DS_DROME	LIMK1_DROME	WGE_DROME	MYS9_DROME	DLT_DROME	EWG_DROME	Q8IQN4_DROME	Q8MV37_DROME	A8JNT4_DROME	M9NDA1_DROME	M9NFF6_DROME	A8JNT5_DROME	M9PCQ3_DROME	Q9VUX6_DROME	M9NEB2_DROME	M9NDS8_DROME
biological_process	GO:0061061	muscle structure development	16	34	0.470588	1	2.29256e-24	1	0	ZASP_DROME	Q8IGP1_DROME	Q7KUD8_DROME	A2RVI0_DROME	Q8IGH4_DROME	Q867T3_DROME	Q86LF6_DROME	M9PER6_DROME	M9PER0_DROME	Q86BH9_DROME	M9PC30_DROME	Q9VT55_DROME	B7YZE5_DROME	M9PC24_DROME	M9PF57_DROME	M9PF03_DROME
biological_process	GO:0007552	metamorphosis	15	50	0.3	1	1.19353e-17	1	0	TIN_DROME	ECR_DROME	HR3_DROME	FTZF1_DROME	SOX14_DROME	MYS9_DROME	KRAF1_DROME	Q86BS3_DROME	Q9VIX7_DROME	Q9VZU1_DROME	Q7KW02_DROME	O46048_DROME	M9PDP3_DROME	Q8INW9_DROME	X2JDX3_DROME
biological_process	GO:0051252	regulation of RNA metabolic process	15	18	0.833333	1	1.10216e-39	1	0	M9NF14_DROME	Q8IR99_DROME	E1JJM0_DROME	Q9VZ69_DROME	A4V2A4_DROME	A4IJ59_DROME	Q95SZ9_DROME	P91632_DROME	M9NEH9_DROME	M9NDY6_DROME	Q0KHU2_DROME	M9NGB9_DROME	A0A0S0WH03_DROME	M9PIK1_DROME	Q0E8A7_DROME
biological_process	GO:0023052	signaling	15	20	0.75	1	4.34406e-29	1	0	Q9VZQ3_DROME	Q7KV70_DROME	X2JGR4_DROME	A8JNU2_DROME	M9PI83_DROME	M9PFI5_DROME	A8JNJ6_DROME	M9PCT8_DROME	M9PF16_DROME	M9PCU1_DROME	Q7KV69_DROME	M9PBL6_DROME	M9PFS1_DROME	M9PFX0_DROME	M9PFI8_DROME
biological_process	GO:0007154	cell communication	15	19	0.789474	1	2.87399e-31	1	0	Q9VZQ3_DROME	Q7KV70_DROME	X2JGR4_DROME	A8JNU2_DROME	M9PI83_DROME	M9PFI5_DROME	A8JNJ6_DROME	M9PCT8_DROME	M9PF16_DROME	M9PCU1_DROME	Q7KV69_DROME	M9PBL6_DROME	M9PFS1_DROME	M9PFX0_DROME	M9PFI8_DROME
biological_process	GO:0035282	segmentation	14	21	0.666667	1	7.99694e-11	1	0	BRAT_DROME	FTZ_DROME	HAKAI_DROME	OSKA_DROME	AUB_DROME	Q9VHC7_DROME	Q7KUA8_DROME	M9PHT1_DROME	M9PES2_DROME	Q9VSK5_DROME	Q86BH2_DROME	M9NE54_DROME	Q8IQA6_DROME	M9NDL9_DROME
biological_process	GO:0007613	memory	14	49	0.285714	1	1.77212e-14	1	0	PDE4B_DROME	PDE4E_DROME	ITA3_DROME	CYA1_DROME	SYN_DROME	SCRIB_DROME	Q9VPU7_DROME	A0A0B4KEJ0_DROME	A8JNQ4_DROME	M9NFQ7_DROME	Q9VT99_DROME	Q9VT98_DROME	Q8IPW1_DROME	Q9VEV9_DROME
biological_process	GO:0032956	regulation of actin cytoskeleton organization	14	29	0.482759	1	1.92212e-11	1	0	ENA_DROME	RG92B_DROME	MYS9_DROME	Q9VXE3_DROME	Q9VQW7_DROME	A0A0B4KH51_DROME	Q9Y0S9_DROME	Q9VTY8_DROME	M9PCI6_DROME	X2JE40_DROME	X2JC83_DROME	M9PI41_DROME	A0A0B4K774_DROME	X2JKQ8_DROME
biological_process	GO:0045197	establishment or maintenance of epithelial cell apical/basal polarity	14	38	0.368421	1	1.26984e-08	1	0	DYHC_DROME	SCRIB_DROME	DLG1_DROME	Q7KF43_DROME	Q9VX75_DROME	Q8WR08_DROME	Q7KSQ2_DROME	Q8INJ8_DROME	X2JCB3_DROME	A0A0B4KFC4_DROME	A0A0C4DHF6_DROME	Q0KHR3_DROME	X2JFU8_DROME	Q9VGK8_DROME
biological_process	GO:0007166	cell surface receptor signaling pathway	13	56	0.232143	1	4.41331e-09	1	0	RBP9X_DROME	STAN_DROME	MTH2_DROME	E1JH30_DROME	Q9VYH9_DROME	Q9VA10_DROME	Q9VSK2_DROME	A0A0B4KF12_DROME	A0A0B4KER2_DROME	Q7KV24_DROME	A0A0B4LG27_DROME	A0A0B4JD63_DROME	A0A0B4K6X2_DROME
biological_process	GO:0050975	sensory perception of touch	13	21	0.619048	1	7.75895e-40	1	0	Q8MM14_DROME	Q9W581_DROME	O46342_DROME	E0A9E1_DROME	Q6IWN7_DROME	Q9VCD1_DROME	A0A0S0WN65_DROME	X2JDW0_DROME	A0A0B4K691_DROME	Q7KTN8_DROME	A8DYV6_DROME	Q9VMR4_DROME	E1JJC6_DROME
biological_process	GO:0016330	second mitotic wave involved in compound eye morphogenesis	13	13	1	1	3.24843e-08	1	0	SERR_DROME	DL_DROME	DCTN1_DROME	FOSLA_DROME	EGFR_DROME	NOTCH_DROME	Q9VN82_DROME	A0A0B4KG43_DROME	A0A0B4KGI6_DROME	A0A0B4KFK9_DROME	A0A0B4KF82_DROME	Q8IPP3_DROME	Q8IPP4_DROME
biological_process	GO:0045165	cell fate commitment	13	29	0.448276	1	1.21687e-16	1	0	MED13_DROME	PROS_DROME	SRP_DROME	NOTCH_DROME	WNT2_DROME	OFUT1_DROME	Q9VRN4_DROME	M9PBR0_DROME	Q9VF00_DROME	Q9VKZ0_DROME	A0A0B4JDD2_DROME	Q9VAT0_DROME	Q86B74_DROME
biological_process	GO:0080090	regulation of primary metabolic process	13	33	0.393939	1	5.27007e-31	1	0	A0A0B4KHZ8_DROME	B7YZS4_DROME	A0A0B4KG97_DROME	E2QCR4_DROME	A0A0B4K725_DROME	A0A0B4LHK4_DROME	A0A0B4LF15_DROME	A1Z7V0_DROME	A0A0B4LF06_DROME	A0A0B4KHR8_DROME	A0A6H2EEH5_DROME	E1JH18_DROME	B7YZU5_DROME
biological_process	GO:0060255	regulation of macromolecule metabolic process	13	31	0.419355	1	7.25954e-31	1	0	A0A0B4KHZ8_DROME	B7YZS4_DROME	A0A0B4KG97_DROME	E2QCR4_DROME	A0A0B4K725_DROME	A0A0B4LHK4_DROME	A0A0B4LF15_DROME	A1Z7V0_DROME	A0A0B4LF06_DROME	A0A0B4KHR8_DROME	A0A6H2EEH5_DROME	E1JH18_DROME	B7YZU5_DROME
biological_process	GO:0051171	regulation of nitrogen compound metabolic process	13	31	0.419355	1	1.36196e-34	1	0	A0A0B4KHZ8_DROME	B7YZS4_DROME	A0A0B4KG97_DROME	E2QCR4_DROME	A0A0B4K725_DROME	A0A0B4LHK4_DROME	A0A0B4LF15_DROME	A1Z7V0_DROME	A0A0B4LF06_DROME	A0A0B4KHR8_DROME	A0A6H2EEH5_DROME	E1JH18_DROME	B7YZU5_DROME
biological_process	GO:0001709	cell fate determination	12	18	0.666667	1	1.5818e-08	1	0	POK_DROME	DCTN1_DROME	LAB_DROME	SUH_DROME	ASX_DROME	ARM_DROME	Q9VBQ1_DROME	Q8IMS8_DROME	M9PC88_DROME	A0A0B4KHV4_DROME	A0A0B4KGY9_DROME	A0A0B4K6K8_DROME
biological_process	GO:0007163	establishment or maintenance of cell polarity	12	43	0.27907	1	6.35707e-16	1	0	FOSLA_DROME	PRIC1_DROME	E1JH30_DROME	Q8WR08_DROME	A0A0B4JD78_DROME	A0A0B4KG15_DROME	A0A0B4KER2_DROME	A0A0C4DHF6_DROME	A0A0B4LG27_DROME	X2JCN4_DROME	A0A0B4JD63_DROME	A0A0B4K6X2_DROME
biological_process	GO:0046785	microtubule polymerization	12	19	0.631579	1	1.10601e-09	1	0	KINH_DROME	F2FB68_DROME	Q9I7T2_DROME	Q8IRC0_DROME	Q8IRB9_DROME	Q9VZI0_DROME	M9PEK8_DROME	M9PBN6_DROME	M9PHB1_DROME	M9PE93_DROME	Q8IRC1_DROME	A8JNK1_DROME
biological_process	GO:0032502	developmental process	12	20	0.6	1	1.60922e-78	1	0	A4V346_DROME	Q0IGU7_DROME	Q9VIR9_DROME	E1JI13_DROME	M9NG14_DROME	Q86BK4_DROME	M9PG97_DROME	M9NDT7_DROME	M9PI84_DROME	M9PCU3_DROME	M9NEC1_DROME	M9PFS5_DROME
biological_process	GO:0007517	muscle organ development	11	44	0.25	1	8.24645e-19	1	0	ITBX_DROME	DMDD_DROME	DMDB_DROME	ATLAS_DROME	SDC_DROME	WNT2_DROME	MYSA_DROME	3BP5H_DROME	DRI_DROME	EWG_DROME	Q9VJ82_DROME
biological_process	GO:0050773	regulation of dendrite development	11	22	0.5	1	6.60704e-35	1	0	FRY_DROME	B7YZX0_DROME	Q9W213_DROME	Q9VWJ6_DROME	A1Z920_DROME	Q9V4E6_DROME	A1Z921_DROME	A0A0B4LEX6_DROME	A0A0B4KEJ0_DROME	X2JFR5_DROME	X2JL73_DROME
biological_process	GO:0008361	regulation of cell size	10	24	0.416667	1	2.14366e-16	1	0	RBF_DROME	NRBP_DROME	Q9VWJ6_DROME	A1ZBH8_DROME	X2JFR5_DROME	A1ZBH7_DROME	A0A0B4LGY8_DROME	A0A0B4LFQ3_DROME	A0A0B4LFV0_DROME	X2JL73_DROME
biological_process	GO:0050803	regulation of synapse structure or activity	10	24	0.416667	1	7.08341e-08	1	0	INHB_DROME	SIF1_DROME	SIF2_DROME	SCRIB_DROME	FAS2_DROME	O96660_DROME	Q9VQC0_DROME	Q9VPU7_DROME	Q8IPW1_DROME	A0A0B4KFR5_DROME
biological_process	GO:0007444	imaginal disc development	10	32	0.3125	1	7.6575e-27	1	0	NOS_DROME	ASH2_DROME	HYD_DROME	E2F2_DROME	EGFR_DROME	LMLN_DROME	PLBL_DROME	SAV_DROME	ATR_DROME	Q9VJX3_DROME
biological_process	GO:0040012	regulation of locomotion	10	12	0.833333	1	1.32085e-10	1	0	KIF1A_DROME	Q9VCZ9_DROME	O96607_DROME	Q3KN41_DROME	M9PEX1_DROME	Q0E8S7_DROME	Q9VM94_DROME	M9PB54_DROME	A0A0B4KGQ3_DROME	A0A0B4KGL0_DROME
biological_process	GO:0007611	learning or memory	10	16	0.625	1	7.31846e-15	1	0	KCNAE_DROME	CREBB_DROME	KCNAS_DROME	CYA1_DROME	AFFL_DROME	A4_DROME	FAS2_DROME	ABL_DROME	Q7K2L1_DROME	A0A0B4KEJ0_DROME
biological_process	GO:0006935	chemotaxis	10	12	0.833333	1	2.97724e-29	1	0	Q8IR86_DROME	C7LAF5_DROME	M9PHA0_DROME	A0A0B4KEW2_DROME	Q9VYV8_DROME	M9NFA6_DROME	Q8IQK2_DROME	M9PHL6_DROME	Q9VU79_DROME	M9PGW8_DROME
biological_process	GO:0048731	system development	10	32	0.3125	1	8.02279e-91	1	0	Q9W3F4_DROME	Q9W1A0_DROME	A0A0B4KH10_DROME	Q27J10_DROME	A0A0B4KGE1_DROME	A0A0B4KHS7_DROME	A0A0B4KGI7_DROME	X2JAI1_DROME	A0A0B4LGG8_DROME	A0A0B4KHS6_DROME
biological_process	GO:0048699	generation of neurons	9	32	0.28125	1	2.51039e-62	1	0	CAS_DROME	Q7KQN5_DROME	M9NEA5_DROME	X2JDY7_DROME	M9PGW9_DROME	A0A0B4LFY4_DROME	H9XVN7_DROME	A8DYZ8_DROME	Q9V4C9_DROME
biological_process	GO:0050896	response to stimulus	9	31	0.290323	1	1.6201e-20	1	0	POE_DROME	DISC_DROME	ATK_DROME	DOA_DROME	G8IQ59_DROME	H0USS9_DROME	B7YZW4_DROME	M9PF16_DROME	M9PBX8_DROME
biological_process	GO:0007265	Ras protein signal transduction	9	22	0.409091	1	1.46703e-08	1	0	C3G_DROME	KRAF1_DROME	Q9VKC4_DROME	Q24171_DROME	A0A0B4KI28_DROME	Q8IMS2_DROME	A0A0B4KHX4_DROME	Q9VBJ2_DROME	Q59DT9_DROME
biological_process	GO:0016358	dendrite development	9	15	0.6	1	3.84879e-43	1	0	STAN_DROME	FUTSC_DROME	Q8SX64_DROME	Q9VN89_DROME	Q9VZT7_DROME	M9PDY5_DROME	M9PEG0_DROME	A0A0B4KFL3_DROME	M9PE55_DROME
biological_process	GO:0009612	response to mechanical stimulus	9	23	0.391304	1	3.10101e-31	1	0	Q8MLQ5_DROME	Q9W205_DROME	A0A0B4LHE0_DROME	A0A0B4KEX6_DROME	Q9W204_DROME	A0A0B4KFF9_DROME	A0A0B4KHL4_DROME	A0A0B4LGD3_DROME	Q9W1G5_DROME
biological_process	GO:0035239	tube morphogenesis	9	14	0.642857	1	3.82972e-31	1	0	KLAR_DROME	CAD99_DROME	Q7YU15_DROME	A8JNH2_DROME	M9PBH0_DROME	M9PGK7_DROME	M9PDJ0_DROME	Q9W0Q4_DROME	X2J8G9_DROME
biological_process	GO:0007522	visceral muscle development	9	13	0.692308	1	5.26798e-08	1	0	TITIN_DROME	E1JGR7_DROME	Q8SX98_DROME	Q0IGU7_DROME	Q0E8Y8_DROME	A8DYL3_DROME	A0A0B4LH48_DROME	Q7KVL6_DROME	E1JGR9_DROME
biological_process	GO:0045927	positive regulation of growth	9	19	0.473684	1	1.87073e-12	1	0	HCF_DROME	NIPB_DROME	YAP1_DROME	IRS1_DROME	MYC_DROME	Q9VLD9_DROME	M9MRG5_DROME	M9ND53_DROME	M9MRJ8_DROME
biological_process	GO:0030100	regulation of endocytosis	9	26	0.346154	1	5.58435e-10	1	0	STNB_DROME	SCRIB_DROME	AP2A_DROME	Q9W1I8_DROME	Q9VTX5_DROME	Q8IR23_DROME	M9PFF1_DROME	X2JCY4_DROME	X2JGF5_DROME
biological_process	GO:0031023	microtubule organizing center organization	9	11	0.818182	1	6.74715e-14	1	0	ARMI_DROME	A0A0B4LH69_DROME	Q6NR11_DROME	Q8SZ30_DROME	Q9VF13_DROME	A0A0B4LIA2_DROME	Q9VF12_DROME	A0A0B4LHA1_DROME	A0A0B4LHH2_DROME
biological_process	GO:0065008	regulation of biological quality	9	26	0.346154	1	6.50582e-24	1	0	X2JGR4_DROME	A8JNU2_DROME	M9PI83_DROME	M9PFI5_DROME	M9PCT8_DROME	M9PCU1_DROME	M9PFS1_DROME	M9PFX0_DROME	M9PFI8_DROME
biological_process	GO:0007010	cytoskeleton organization	8	38	0.210526	1	1.35624e-61	1	0	RBP9X_DROME	NINAC_DROME	OVO_DROME	TRBID_DROME	AJUBA_DROME	Q7KF43_DROME	A0A0B4KFC4_DROME	Q9VC96_DROME
biological_process	GO:0060446	branching involved in open tracheal system development	8	20	0.4	1	2.96392e-09	1	0	Q9W179_DROME	Q9VX75_DROME	A1Z995_DROME	X2JCB3_DROME	A0A0B4LFA2_DROME	Q0KHR3_DROME	Q9VDT9_DROME	X2JFU8_DROME
biological_process	GO:0051276	chromosome organization	8	42	0.190476	1	1.87778e-16	1	0	SUUR_DROME	Q7JXA8_DROME	Q86BS3_DROME	Q9VE23_DROME	Q8IN74_DROME	A1Z9S5_DROME	Q9VP57_DROME	A1Z9S6_DROME
biological_process	GO:0007297	ovarian follicle cell migration	8	16	0.5	1	8.50544e-14	1	0	FOSLD_DROME	FOSLA_DROME	CUP_DROME	NOTCH_DROME	MYS9_DROME	BICC_DROME	BUN2_DROME	Q9VRP4_DROME
biological_process	GO:0035218	leg disc development	7	18	0.388889	1	8.53095e-10	1	0	NOC_DROME	AL_DROME	Q2PDT4_DROME	Q8INW7_DROME	D3DMM0_DROME	Q9VIX2_DROME	Q9VIX3_DROME
biological_process	GO:0001738	morphogenesis of a polarized epithelium	7	25	0.28	1	4.10252e-10	1	0	STAN_DROME	PRIC1_DROME	SCRIB_DROME	DLG1_DROME	DLT_DROME	A1Z7N9_DROME	A0A0B4KEN4_DROME
biological_process	GO:0046579	positive regulation of Ras protein signal transduction	7	29	0.241379	1	3.23238e-09	1	0	FGOP2_DROME	SOS_DROME	Q7KNQ9_DROME	Q7KTU3_DROME	Q24171_DROME	A1ZAU6_DROME	A0A0B4LFJ8_DROME
biological_process	GO:0035148	tube formation	7	9	0.777778	1	9.03807e-10	1	0	A0A0B4LH69_DROME	Q6NR11_DROME	Q9VF13_DROME	A0A0B4LIA2_DROME	Q9VF12_DROME	A0A0B4LHA1_DROME	A0A0B4LHH2_DROME
biological_process	GO:0051056	regulation of small GTPase mediated signal transduction	7	24	0.291667	1	6.75588e-15	1	0	Y5521_DROME	X2JBI1_DROME	X2JEQ0_DROME	X2JF15_DROME	X2JJU0_DROME	X2JDH0_DROME	E1JIZ3_DROME
biological_process	GO:0006351	transcription, DNA-templated	7	38	0.184211	1	1.71759e-35	1	0	CCNT_DROME	INO80_DROME	HIRA_DROME	M9PFT9_DROME	M9PI89_DROME	A0A0B4K6G3_DROME	Q9VG78_DROME
biological_process	GO:0022414	reproductive process	7	17	0.411765	1	8.78602e-14	1	0	DHX15_DROME	Q9VX63_DROME	Q9VWI5_DROME	Q9VZ55_DROME	Q9VY54_DROME	Q9VY50_DROME	A0A0B4LGG1_DROME
biological_process	GO:0090114	COPII-coated vesicle budding	7	7	1	1	4.5276e-09	1	0	SEC13_DROME	A0A0B4K6T4_DROME	Q9VNF8_DROME	A1Z7J6_DROME	A1Z7J7_DROME	A0A0B4LEY1_DROME	A0A0B4LEZ1_DROME
biological_process	GO:0010631	epithelial cell migration	7	7	1	1	7.04061e-18	1	0	A1Z927_DROME	Q5U0Y0_DROME	A0A0B4K765_DROME	A0A0B4LF93_DROME	A0A0B4LF82_DROME	A1Z928_DROME	A0A126GUN9_DROME
biological_process	GO:0051649	establishment of localization in cell	7	23	0.304348	1	1.9411e-10	1	0	Q9VIP4_DROME	A0A0B4K767_DROME	X2J924_DROME	A0A0B4KF91_DROME	A0A0B4K7D4_DROME	A0A126GUN3_DROME	X2JEV2_DROME
biological_process	GO:0072002	Malpighian tubule development	6	8	0.75	1	2.06248e-10	1	0	SAV_DROME	SCRIB_DROME	Q9VX75_DROME	X2JCB3_DROME	Q0KHR3_DROME	X2JFU8_DROME
biological_process	GO:0007472	wing disc morphogenesis	6	27	0.222222	1	1.48069e-11	1	0	EGFR_DROME	STAT_DROME	SCRIB_DROME	KRAF1_DROME	DOME_DROME	ARM_DROME
biological_process	GO:0007019	microtubule depolymerization	6	12	0.5	1	9.32732e-09	1	0	KI10A_DROME	ATLAS_DROME	Q0KHS0_DROME	Q9VN89_DROME	X2JKM9_DROME	A0A0B4KFL3_DROME
biological_process	GO:0051294	establishment of spindle orientation	6	10	0.6	1	5.20433e-11	1	0	DLG1_DROME	A0A0B4KG24_DROME	A0A0B4LGK5_DROME	A1ZA18_DROME	A4UZI0_DROME	A0A0B4KFR5_DROME
biological_process	GO:0046578	regulation of Ras protein signal transduction	6	12	0.5	1	2.13004e-15	1	0	RLIP_DROME	A0A0B4KI28_DROME	Q8IMS2_DROME	A0A0B4KHX4_DROME	Q9VBJ2_DROME	Q59DT9_DROME
biological_process	GO:1990709	presynaptic active zone organization	6	7	0.857143	1	5.23427e-12	1	0	SYDE_DROME	Q9NCC3_DROME	A0A0B4K7K9_DROME	A0A0B4JDC9_DROME	M9NGC6_DROME	M9PCD4_DROME
biological_process	GO:0030334	regulation of cell migration	5	12	0.416667	1	2.96164e-10	1	0	PLXB_DROME	LAMA_DROME	EVI5_DROME	Q86NQ2_DROME	Q9VDT9_DROME
biological_process	GO:1902275	regulation of chromatin organization	5	8	0.625	1	6.72733e-10	1	0	SSRP1_DROME	A2VEF9_DROME	Q9VY72_DROME	Q95RC8_DROME	Q9W061_DROME
biological_process	GO:0006366	transcription by RNA polymerase II	5	45	0.111111	1	1.74115e-27	1	0	SPT6H_DROME	TAF4_DROME	Q8INC7_DROME	Q9VNP8_DROME	Q9W2E3_DROME
biological_process	GO:0050974	detection of mechanical stimulus involved in sensory perception	5	10	0.5	1	2.35013e-40	1	0	E0A9E1_DROME	A0A0S0WN65_DROME	Q7KTN8_DROME	A8DYV6_DROME	Q9VMR4_DROME
biological_process	GO:0007389	pattern specification process	5	12	0.416667	1	2.70454e-16	1	0	CRM_DROME	HMOC_DROME	EMS_DROME	Q9VAS9_DROME	A0A126GV30_DROME
biological_process	GO:0002165	instar larval or pupal development	5	9	0.555556	1	1.67538e-20	1	0	HID_DROME	FTZF1_DROME	HDC_DROME	Q95RU8_DROME	M9PGH7_DROME
biological_process	GO:0051493	regulation of cytoskeleton organization	5	8	0.625	1	1.54682e-17	1	0	CP190_DROME	SPIR_DROME	AFFL_DROME	Q9VT31_DROME	Q9VUK7_DROME
biological_process	GO:0090132	epithelium migration	5	5	1	1	2.50448e-19	1	0	Q8SX64_DROME	Q9VZT7_DROME	M9PDY5_DROME	M9PEG0_DROME	M9PE55_DROME
biological_process	GO:0032879	regulation of localization	5	12	0.416667	1	6.80853e-19	1	0	Q9W179_DROME	Q59E61_DROME	A4UZU8_DROME	Q8MLP1_DROME	B7YZQ1_DROME
biological_process	GO:0050772	positive regulation of axonogenesis	4	8	0.5	1	5.26798e-08	1	0	PLXB_DROME	DCTN1_DROME	SIF1_DROME	SIF2_DROME
biological_process	GO:0045595	regulation of cell differentiation	4	17	0.235294	1	4.16867e-12	1	0	NOTCH_DROME	Q9VAS9_DROME	Q9VNI6_DROME	A0A126GV30_DROME
biological_process	GO:0040001	establishment of mitotic spindle localization	4	9	0.444444	1	1.05324e-08	1	0	DYHC_DROME	MYS9_DROME	CLASP_DROME	Q9W2R4_DROME
biological_process	GO:0071840	cellular component organization or biogenesis	4	14	0.285714	1	6.33212e-86	1	0	Q9VB20_DROME	Q9VLT6_DROME	X2J9V1_DROME	M9NF48_DROME
biological_process	GO:0008283	cell population proliferation	3	7	0.428571	1	1.54519e-08	1	0	YAP1_DROME	Q9VDE8_DROME	A0A0B4JD97_DROME
biological_process	GO:0006139	nucleobase-containing compound metabolic process	3	7	0.428571	1	3.20386e-09	1	0	NFT1_DROME	Q9VCX7_DROME	N0D8I3_DROME
biological_process	GO:0051653	spindle localization	3	3	1	1	2.63998e-11	1	0	ANKL2_DROME	A8JR05_DROME	Q9VFK2_DROME
biological_process	GO:0007275	multicellular organism development	3	10	0.3	1	2.98227e-69	1	0	TOP1_DROME	Q7KTN9_DROME	Q9VMS4_DROME
biological_process	GO:0007414	axonal defasciculation	3	8	0.375	1	8.54954e-12	1	0	ITA2_DROME	ITA1_DROME	TUTL_DROME
biological_process	GO:0009791	post-embryonic development	3	7	0.428571	1	8.47526e-25	1	0	CAS_DROME	A1Z8Q9_DROME	A0A6H2EEY2_DROME
biological_process	GO:0071526	semaphorin-plexin signaling pathway	3	6	0.5	1	1.67349e-09	1	0	SEM1A_DROME	Q7YU67_DROME	Q9VTT0_DROME
biological_process	GO:0050793	regulation of developmental process	3	8	0.375	1	4.00199e-47	1	0	A1Z8Q9_DROME	M9NE67_DROME	A0A6H2EEY2_DROME
biological_process	GO:0009987	cellular process	3	3	1	1	3.95933e-19	1	0	MED17_DROME	Q9VE23_DROME	Q8IN74_DROME
biological_process	GO:0002164	larval development	2	12	0.166667	1	3.4411e-13	1	0	ECR_DROME	Q9VSE6_DROME
biological_process	GO:0048056	R3/R4 cell differentiation	2	4	0.5	1	3.11466e-09	1	0	DL_DROME	NOTCH_DROME
biological_process	GO:0008038	neuron recognition	2	6	0.333333	1	2.96927e-31	1	0	FAS2_DROME	Q9W213_DROME
biological_process	GO:0048589	developmental growth	2	11	0.181818	1	9.59238e-23	1	0	INSR_DROME	TOP3A_DROME
biological_process	GO:0007478	leg disc morphogenesis	2	5	0.4	1	5.45741e-10	1	0	BAB1_DROME	NOTCH_DROME
biological_process	GO:0007164	establishment of tissue polarity	2	2	1	1	1.63652e-10	1	0	FAT_DROME	PRIC1_DROME
biological_process	GO:0031114	regulation of microtubule depolymerization	2	3	0.666667	1	1.26171e-08	1	0	FUTSC_DROME	ATLAS_DROME
biological_process	GO:0060429	epithelium development	2	3	0.666667	1	2.99475e-41	1	0	HAKAI_DROME	CORTO_DROME
biological_process	GO:0051960	regulation of nervous system development	2	4	0.5	1	6.76327e-17	1	0	NUMB_DROME	Q9W2R4_DROME
biological_process	GO:0030029	actin filament-based process	2	10	0.2	1	4.11835e-34	1	0	SPIR_DROME	CAPU_DROME
biological_process	GO:0060322	head development	2	5	0.4	1	2.96927e-31	1	0	DFD_DROME	CNC_DROME
biological_process	GO:0030030	cell projection organization	2	5	0.4	1	4.54645e-58	1	0	M9PBR4_DROME	M9PE00_DROME
biological_process	GO:0051239	regulation of multicellular organismal process	2	5	0.4	1	2.93029e-21	1	0	A1Z8Q9_DROME	A0A6H2EEY2_DROME
biological_process	GO:0045806	negative regulation of endocytosis	2	2	1	1	2.74473e-08	1	0	Q9VTX5_DROME	A0A0B4K6Y7_DROME
biological_process	GO:0022607	cellular component assembly	2	2	1	1	7.48812e-24	1	0	M9NDT9_DROME	E1JHM3_DROME
biological_process	GO:0051641	cellular localization	2	2	1	1	3.75436e-10	1	0	M9NDT9_DROME	E1JHM3_DROME
biological_process	GO:0035107	appendage morphogenesis	1	1	1	1	2.52839e-16	1	0	PDM1_DROME
biological_process	GO:0007610	behavior	1	17	0.0588235	1	4.22236e-08	1	0	IR25A_DROME
biological_process	GO:0007276	gamete generation	1	9	0.111111	1	3.84909e-16	1	0	Q9VY72_DROME
biological_process	GO:0019222	regulation of metabolic process	1	3	0.333333	1	3.54966e-29	1	0	X2JF19_DROME
biological_process	GO:0051049	regulation of transport	1	2	0.5	1	1.77214e-11	1	0	Q9VP78_DROME
biological_process	GO:0048736	appendage development	1	2	0.5	1	2.19955e-19	1	0	ARNT_DROME
biological_process	GO:0016070	RNA metabolic process	1	5	0.2	1	6.21232e-17	1	0	Q7JVK6_DROME
biological_process	GO:0031323	regulation of cellular metabolic process	1	2	0.5	1	1.80746e-30	1	0	MELT_DROME
biological_process	GO:0050769	positive regulation of neurogenesis	1	4	0.25	1	2.64165e-10	1	0	MYC_DROME
biological_process	GO:0061564	axon development	1	3	0.333333	1	5.7957e-37	1	0	PROS_DROME
biological_process	GO:0031346	positive regulation of cell projection organization	1	1	1	1	8.21721e-10	1	0	ENA_DROME
biological_process	GO:0050982	detection of mechanical stimulus	1	9	0.111111	1	1.75778e-34	1	0	PIEZO_DROME
biological_process	GO:0051293	establishment of spindle localization	1	1	1	1	6.64664e-11	1	0	DYHC_DROME
biological_process	GO:0048638	regulation of developmental growth	1	5	0.2	1	4.32603e-09	1	0	HR4_DROME
biological_process	GO:0048639	positive regulation of developmental growth	1	8	0.125	1	2.04917e-11	1	0	MYC_DROME
biological_process	GO:0099504	synaptic vesicle cycle	1	3	0.333333	1	1.12894e-09	1	0	STNB_DROME
biological_process	GO:1902531	regulation of intracellular signal transduction	1	4	0.25	1	1.01125e-10	1	0	E2QD73_DROME
biological_process	GO:0042330	taxis	1	1	1	1	1.53939e-24	1	0	STUM_DROME
biological_process	GO:0048737	imaginal disc-derived appendage development	1	2	0.5	1	4.74714e-19	1	0	B7YZP6_DROME
biological_process	GO:0048754	branching morphogenesis of an epithelial tube	1	2	0.5	1	2.96392e-09	1	0	ARM_DROME
biological_process	GO:0035120	post-embryonic appendage morphogenesis	1	1	1	1	3.95312e-16	1	0	DICH_DROME
biological_process	GO:0032970	regulation of actin filament-based process	1	2	0.5	1	3.41809e-11	1	0	MYS9_DROME
biological_process	GO:0035114	imaginal disc-derived appendage morphogenesis	1	1	1	1	6.6889e-16	1	0	DLL_DROME
biological_process	GO:0048667	cell morphogenesis involved in neuron differentiation	1	1	1	1	1.09219e-49	1	0	FAS2_DROME
biological_process	GO:0060627	regulation of vesicle-mediated transport	1	2	0.5	1	4.47673e-14	1	0	Q9VNI9_DROME
biological_process	GO:0000904	cell morphogenesis involved in differentiation	1	5	0.2	1	1.41501e-44	1	0	M9NF48_DROME
biological_process	GO:0060562	epithelial tube morphogenesis	1	2	0.5	1	2.99292e-26	1	0	Q9VKA7_DROME
biological_process	GO:0048583	regulation of response to stimulus	1	1	1	1	2.99708e-19	1	0	Q9V453_DROME
biological_process	GO:0010632	regulation of epithelial cell migration	0	1	0	1	1.0911e-09	1	0
biological_process	GO:0016198	axon choice point recognition	0	3	0	1	3.34881e-08	1	0
biological_process	GO:0048870	cell motility	0	13	0	1	6.46643e-17	1	0
biological_process	GO:0106030	neuron projection fasciculation	0	1	0	1	5.47569e-24	1	0
biological_process	GO:0007292	female gamete generation	0	1	0	1	6.8883e-18	1	0
biological_process	GO:0006996	organelle organization	0	3	0	1	8.61835e-45	1	0
biological_process	GO:0043085	positive regulation of catalytic activity	0	3	0	1	2.44053e-08	1	0
biological_process	GO:0048565	digestive tract development	0	5	0	1	3.60301e-08	1	0
biological_process	GO:0031344	regulation of cell projection organization	0	1	0	1	1.1799e-42	1	0
biological_process	GO:0009890	negative regulation of biosynthetic process	0	2	0	1	6.20605e-15	1	0
biological_process	GO:0010564	regulation of cell cycle process	0	2	0	1	2.46654e-11	1	0
biological_process	GO:0009790	embryo development	0	1	0	1	4.08157e-11	1	0
biological_process	GO:0099003	vesicle-mediated transport in synapse	0	2	0	1	2.15403e-09	1	0
biological_process	GO:0044087	regulation of cellular component biogenesis	0	2	0	1	4.1426e-24	1	0
biological_process	GO:0051128	regulation of cellular component organization	0	2	0	1	2.37826e-71	1	0
biological_process	GO:0009595	detection of biotic stimulus	0	2	0	1	1.84907e-38	1	0
biological_process	GO:0050890	cognition	0	1	0	1	1.03793e-14	1	0
biological_process	GO:0061138	morphogenesis of a branching epithelium	0	3	0	1	1.11521e-08	1	0
biological_process	GO:0035295	tube development	0	4	0	1	7.88925e-40	1	0
biological_process	GO:0010975	regulation of neuron projection development	0	2	0	1	3.19024e-47	1	0
biological_process	GO:0051130	positive regulation of cellular component organization	0	1	0	1	3.2049e-16	1	0
biological_process	GO:0010604	positive regulation of macromolecule metabolic process	0	3	0	1	2.57062e-22	1	0
biological_process	GO:0002064	epithelial cell development	0	3	0	1	9.23311e-11	1	0
biological_process	GO:0006338	chromatin remodeling	39	88	0.443182	1	1.4616e-07	1	0.001	NU301_DROME	HCF_DROME	HIRA_DROME	LMLN_DROME	PSC_DROME	SAYP_DROME	TPR_DROME	OSA_DROME	TOP1_DROME	BRM_DROME	NU153_DROME	KDM5_DROME	Q9W268_DROME	E1JHV6_DROME	A1Z8D5_DROME	Q9VJ73_DROME	Q2MGL2_DROME	A1Z6M0_DROME	A1Z8D4_DROME	Q9VWC0_DROME	A0A0B4KGD1_DROME	Q9VWC2_DROME	M9PFS6_DROME	M9PFM5_DROME	A1Z8D6_DROME	Q9W2X8_DROME	A0A0B4KHB1_DROME	A0A0B4KEM1_DROME	A0A0B4KI51_DROME	A1Z8M2_DROME	M9NES5_DROME	M9PDH1_DROME	E1JIN6_DROME	A0A0B4KFE3_DROME	Q8MLT6_DROME	Q7KSE8_DROME	Q9VH80_DROME	A8DYA3_DROME	M9PE12_DROME
biological_process	GO:1903688	positive regulation of border follicle cell migration	38	68	0.558824	1	2.92585e-07	1	0.001	POK_DROME	FOSLD_DROME	INSR_DROME	FOSLA_DROME	EGFR_DROME	HRS_DROME	SPRI_DROME	IRS1_DROME	HEP_DROME	MYSN_DROME	CEBP_DROME	Q9VPL9_DROME	E1JHB6_DROME	Q7KT70_DROME	Q8IPG1_DROME	Q9VLD9_DROME	Q9VSK2_DROME	M9MRG5_DROME	B6IDV6_DROME	Q7K2L1_DROME	Q9VPL6_DROME	A1ZBL9_DROME	M9PCJ1_DROME	M9ND53_DROME	M9NEL3_DROME	Q9VLQ8_DROME	E1JHB7_DROME	M9MRE1_DROME	Q7KTI8_DROME	Q7KTI7_DROME	M9MRJ8_DROME	M9NDB7_DROME	M9PCX2_DROME	E1JHB8_DROME	B7Z002_DROME	A1Z7S0_DROME	M9NCY5_DROME	A0A0B4LFW6_DROME
biological_process	GO:0007443	Malpighian tubule morphogenesis	33	57	0.578947	1	2.28009e-07	1	0.001	ECR_DROME	CUT_DROME	EGFR_DROME	MYSN_DROME	A8JR05_DROME	Q9U7D8_DROME	Q9VIP9_DROME	D2NUE8_DROME	Q9VLI4_DROME	E1JHB6_DROME	Q9VFK2_DROME	Q7KF43_DROME	Q8IPG1_DROME	Q24468_DROME	B6IDV6_DROME	Q5U110_DROME	Q0E9C5_DROME	A8JNN0_DROME	A0A0B4KFC0_DROME	M9PCJ1_DROME	Q9VLQ8_DROME	A1Z8F4_DROME	E1JHB7_DROME	M9MRE1_DROME	Q7KTI8_DROME	Q7KTI7_DROME	A0A0B4KFC4_DROME	Q8IQ95_DROME	A0A0B4KG59_DROME	M9PCX2_DROME	E1JHB8_DROME	Q8IQ96_DROME	Q8IQ97_DROME
biological_process	GO:0036335	intestinal stem cell homeostasis	27	41	0.658537	1	1.56744e-07	1	0.001	CATA_DROME	INSR_DROME	NRBP_DROME	NOTCH_DROME	TAO_DROME	BRM_DROME	HEP_DROME	CNC_DROME	BUN2_DROME	Q9VCC9_DROME	E1JHB6_DROME	Q7K9H6_DROME	Q9VJ73_DROME	Q9VKW2_DROME	Q8IPG1_DROME	Q9VF00_DROME	B6IDV6_DROME	A0A0B4JDD2_DROME	M9PCJ1_DROME	Q9VLQ8_DROME	E1JHB7_DROME	Q7KTA0_DROME	M9MRE1_DROME	Q7KTI8_DROME	Q7KTI7_DROME	M9PCX2_DROME	E1JHB8_DROME
biological_process	GO:0045773	positive regulation of axon extension	24	30	0.8	1	9.28752e-08	1	0.001	STAN_DROME	PRIC1_DROME	DBNL_DROME	A1Z7N9_DROME	A0A0B4K869_DROME	B7YZG3_DROME	B7YZG6_DROME	A1Z9J0_DROME	E1JH65_DROME	A1Z9J3_DROME	A0A0B4K7P8_DROME	B7YZG5_DROME	E1JH62_DROME	B7YZG2_DROME	A1Z9J1_DROME	E1JH63_DROME	A0A0B4K867_DROME	A0A0B4K7Y9_DROME	A0A0B4K788_DROME	B7YZG4_DROME	A1Z9I8_DROME	A0A0B4K718_DROME	A1Z9I9_DROME	A0A0B4KEN4_DROME
biological_process	GO:0030833	regulation of actin filament polymerization	24	46	0.521739	1	1.5253e-07	1	0.001	SSH_DROME	GEK_DROME	ATX2_DROME	DBNL_DROME	E1JGR7_DROME	Q9VMU1_DROME	Q8SX98_DROME	Q0E8Y8_DROME	Q9VDF4_DROME	Q9VAT0_DROME	E1JJB8_DROME	M9PGJ2_DROME	Q9W4Y9_DROME	A8DYL3_DROME	A0A0B4LH48_DROME	Q7KVL6_DROME	M9PGC1_DROME	M9PEP4_DROME	M9PB41_DROME	Q86B74_DROME	E1JGR9_DROME	M9PGV0_DROME	Q9W4Z0_DROME	Q7KVY9_DROME
biological_process	GO:0051014	actin filament severing	22	30	0.733333	1	3.06439e-07	1	0.001	GELS_DROME	Q9W013_DROME	E1JIB9_DROME	M9MRN1_DROME	Q8IRF0_DROME	Q0E8J1_DROME	Q7KV98_DROME	X2JAL9_DROME	X2JAM4_DROME	Q7KV92_DROME	M9PEC5_DROME	X2J8M7_DROME	M9PDU5_DROME	M9MRZ4_DROME	M9MRU6_DROME	Q9W016_DROME	E1JIC0_DROME	X2JCG0_DROME	X2JC02_DROME	Q9W018_DROME	X2JG79_DROME	M9MRN5_DROME
biological_process	GO:0048789	cytoskeletal matrix organization at active zone	21	29	0.724138	1	3.31313e-07	1	0.001	MADD_DROME	SYDE_DROME	A1Z7V1_DROME	A0A0B4K7K9_DROME	A0A126GUV2_DROME	M9PIK8_DROME	E1JIL7_DROME	A0A0B4KF38_DROME	A0A0B4K843_DROME	M9NDF9_DROME	A8DY79_DROME	A0A0B4KGQ6_DROME	A0A0B4JCX2_DROME	A0A0B4K6V0_DROME	A0A0B4JDC9_DROME	M9NGC6_DROME	A0A0B4KG12_DROME	Q9VF66_DROME	M9NEI4_DROME	M9NDZ1_DROME	A0A0B4K7V8_DROME
biological_process	GO:0030031	cell projection assembly	18	38	0.473684	1	1.26865e-07	1	0.001	EGFR_DROME	E1JHB6_DROME	A0A0B4KH51_DROME	Q8IPG1_DROME	Q29QW0_DROME	Q961J0_DROME	Q9Y0S9_DROME	B6IDV6_DROME	M9PCJ1_DROME	Q9VLQ8_DROME	E1JHB7_DROME	M9MRE1_DROME	Q7KTI8_DROME	Q7KTI7_DROME	A0A0B4JCZ8_DROME	M9PCX2_DROME	E1JHB8_DROME	A0A0B4K774_DROME
biological_process	GO:0001700	embryonic development via the syncytial blastoderm	16	51	0.313725	1	9.52864e-08	1	0.001	RIF1_DROME	INSR_DROME	ELBA1_DROME	CHN_DROME	ASH1_DROME	CP307_DROME	HMOC_DROME	SMUF1_DROME	WEE1_DROME	GAWKY_DROME	ATR_DROME	EMS_DROME	Q7YU67_DROME	Q9U8L5_DROME	Q9VTT0_DROME	M9PBY6_DROME
biological_process	GO:0034063	stress granule assembly	15	17	0.882353	1	1.75412e-07	1	0.001	DYHC_DROME	ATX2_DROME	Q9VFT4_DROME	Q9VWJ6_DROME	Q9VTZ0_DROME	M9PFF9_DROME	M9PFG3_DROME	M9PCB7_DROME	M9PI44_DROME	M9PF14_DROME	X2JFR5_DROME	M9PF20_DROME	X2JL73_DROME	M9PFB2_DROME	X2JEM2_DROME
biological_process	GO:0030335	positive regulation of cell migration	12	31	0.387097	1	2.39016e-07	1	0.001	ENA_DROME	SEM1A_DROME	UNC5_DROME	Q9W213_DROME	Q7YU67_DROME	E1JI78_DROME	A1Z920_DROME	M9PC46_DROME	Q9VTT0_DROME	E1JHB7_DROME	A0A0B4K823_DROME	M9ND66_DROME
biological_process	GO:0007485	imaginal disc-derived male genitalia development	10	13	0.769231	1	1.56744e-07	1	0.001	DLL_DROME	B7Z026_DROME	O96378_DROME	Q9VMF3_DROME	B7Z025_DROME	O76923_DROME	M9PD85_DROME	M9PIH9_DROME	M9PFX8_DROME	M9PG57_DROME
biological_process	GO:0050807	regulation of synapse organization	8	18	0.444444	1	1.5066e-07	1	0.001	SPTCB_DROME	A8DZ19_DROME	Q9VIN1_DROME	C3KGL5_DROME	M9PGB1_DROME	Q9VML2_DROME	M9PBE8_DROME	A8DZ20_DROME
biological_process	GO:0009792	embryo development ending in birth or egg hatching	7	15	0.466667	1	1.89916e-07	1	0.001	FOSLD_DROME	INSR_DROME	FOSLA_DROME	BTHD_DROME	EPB41_DROME	EGFR_DROME	ELAV_DROME
biological_process	GO:0007442	hindgut morphogenesis	7	20	0.35	1	2.69254e-07	1	0.001	FAT2_DROME	STAT_DROME	DICH_DROME	DOME_DROME	Q9VLI4_DROME	Q7KF43_DROME	A0A0B4KFC4_DROME
biological_process	GO:0045466	R7 cell differentiation	6	13	0.461538	1	2.83939e-07	1	0.001	DL_DROME	NOTCH_DROME	Q9VSY9_DROME	Q9W321_DROME	M9PH39_DROME	M9MS40_DROME
biological_process	GO:0007525	somatic muscle development	6	29	0.206897	1	1.84625e-07	1	0.001	C3G_DROME	TITIN_DROME	Q7KS77_DROME	Q9W3F4_DROME	Q9W2R4_DROME	M9MRJ4_DROME
biological_process	GO:1901888	regulation of cell junction assembly	6	9	0.666667	1	1.84669e-07	1	0.001	Q9VXE3_DROME	Q9VTY8_DROME	X2JE40_DROME	X2JC83_DROME	M9PI41_DROME	X2JKQ8_DROME
biological_process	GO:0009968	negative regulation of signal transduction	5	10	0.5	1	2.59619e-07	1	0.001	Q9VJA1_DROME	Q9VWP8_DROME	Q9VX18_DROME	M9PHI8_DROME	M9PHY7_DROME
biological_process	GO:0008064	regulation of actin polymerization or depolymerization	2	4	0.5	1	1.56284e-07	1	0.001	SSH_DROME	ABL_DROME
biological_process	GO:0033522	histone H2A ubiquitination	1	1	1	1	9.7219e-08	1	0.001	JHD1_DROME
biological_process	GO:0061525	hindgut development	1	3	0.333333	1	3.24534e-07	1	0.001	DA_DROME
biological_process	GO:0120034	positive regulation of plasma membrane bounded cell projection assembly	1	1	1	1	1.00781e-07	1	0.001	LAR_DROME
biological_process	GO:0010634	positive regulation of epithelial cell migration	1	1	1	1	1.35638e-07	1	0.001	Q9VXH3_DROME
biological_process	GO:1903684	regulation of border follicle cell migration	1	1	1	1	2.28009e-07	1	0.001	Q9W002_DROME
biological_process	GO:0030832	regulation of actin filament length	0	1	0	1	1.56284e-07	1	0.001
biological_process	GO:0032886	regulation of microtubule-based process	0	1	0	1	8.50367e-08	1	0.001
biological_process	GO:0048259	regulation of receptor-mediated endocytosis	0	1	0	1	1.82535e-07	1	0.001
biological_process	GO:0007498	mesoderm development	60	136	0.441176	1	3.72726e-07	1	0.002	TIN_DROME	DL_DROME	BIB_DROME	MS300_DROME	LAMA_DROME	NEUR_DROME	NOTCH_DROME	TITIN_DROME	MYSP1_DROME	3BP5H_DROME	Q9VT31_DROME	Q8IGP1_DROME	Q9VY04_DROME	Q7KUD8_DROME	Q6Q7I9_DROME	Q8IGH4_DROME	Q867T3_DROME	Q86LF6_DROME	A8JV00_DROME	Q1WWH6_DROME	Q9V3Z3_DROME	M9PC23_DROME	M9PEP8_DROME	A0A0B4KFC0_DROME	M9PER6_DROME	M9PER0_DROME	Q9VFH9_DROME	A8JV02_DROME	M9PC84_DROME	M9PDW8_DROME	A8JUZ8_DROME	X2JEC4_DROME	M9MSA5_DROME	A8JUZ9_DROME	M9PDW3_DROME	X2JDY1_DROME	M9PGT0_DROME	M9MSG3_DROME	Q86BH9_DROME	M9PJ82_DROME
biological_process	GO:0048261	negative regulation of receptor-mediated endocytosis	13	13	1	1	3.42829e-07	1	0.002	A0A0B4K7H4_DROME	A0A0B4KEK0_DROME	A0A0B4K822_DROME	A0A0B4JCZ8_DROME	A8DY50_DROME	E1JGY9_DROME	A0A0B4KED3_DROME	A1Z6S0_DROME	A0A0B4K7T1_DROME	A0A0B4JD47_DROME	A0A0B4KEE8_DROME	A0A0B4JCQ4_DROME	A0A0B4KEU9_DROME
biological_process	GO:0009611	response to wounding	11	36	0.305556	1	4.38828e-07	1	0.002	SP27A_DROME	FOSLD_DROME	FOSLA_DROME	Q7KV88_DROME	A1ZAN6_DROME	Q9W002_DROME	M9PH19_DROME	Q7KV89_DROME	M9PBJ7_DROME	Q9W0S2_DROME	Q8IQ97_DROME
biological_process	GO:0035088	establishment or maintenance of apical/basal cell polarity	9	16	0.5625	1	3.48547e-07	1	0.002	EGFR_DROME	SCRIB_DROME	Q9VFU8_DROME	A0T1Z4_DROME	Q7K0X9_DROME	Q8WR08_DROME	A0T1Z5_DROME	B7Z0J2_DROME	A0A0C4DHF6_DROME
biological_process	GO:0031056	regulation of histone modification	0	1	0	1	3.75232e-07	1	0.002
biological_process	GO:0050906	detection of stimulus involved in sensory perception	0	2	0	1	3.66298e-07	1	0.002
biological_process	GO:0007616	long-term memory	55	114	0.482456	1	5.59584e-07	1	0.003	STAU_DROME	KGP24_DROME	KGP25_DROME	CREBB_DROME	HIW_DROME	ECR_DROME	GRM_DROME	PER_DROME	PUM_DROME	SUH_DROME	STAT_DROME	OSKA_DROME	NEUR_DROME	NOTCH_DROME	A4_DROME	DOME_DROME	ARM_DROME	ATX2_DROME	ARMI_DROME	Q9VTH1_DROME	Q8MM14_DROME	Q9VJA1_DROME	Q9V474_DROME	Q9VYK5_DROME	Q9VHC2_DROME	Q9W581_DROME	Q9VXZ3_DROME	Q9VW24_DROME	D3DMF6_DROME	A1Z9D7_DROME	Q6IWN7_DROME	Q8IQ71_DROME	Q9VST9_DROME	Q8IMW5_DROME	Q95RU8_DROME	A0A0B4KI28_DROME	X2JDW0_DROME	Q8IMS2_DROME	A0A0B4KHX4_DROME	M9PGH7_DROME
biological_process	GO:0043063	intercellular bridge organization	9	9	1	1	5.50108e-07	1	0.003	ANLN_DROME	Q9Y154_DROME	A0A0B4KI32_DROME	A0A0B4KI34_DROME	A0A0B4KHJ8_DROME	Q86PF3_DROME	Q9VA36_DROME	A0A0B4KHG1_DROME	Q9VA35_DROME
biological_process	GO:0030041	actin filament polymerization	3	13	0.230769	1	5.56149e-07	1	0.003	SPIR_DROME	WASC5_DROME	GELS_DROME
biological_process	GO:0033183	negative regulation of histone ubiquitination	1	1	1	1	4.61964e-07	1	0.003	JHD1_DROME
biological_process	GO:1902850	microtubule cytoskeleton organization involved in mitosis	0	2	0	1	6.1533e-07	1	0.003
biological_process	GO:0051124	synaptic assembly at neuromuscular junction	32	67	0.477612	1	7.10434e-07	1	0.004	FOSLD_DROME	FOSLA_DROME	ATLAS_DROME	SYN_DROME	TENA_DROME	SPIN_DROME	DLG1_DROME	LAR_DROME	Q9VM93_DROME	Q9VAY4_DROME	M9NF14_DROME	Q9VCZ9_DROME	Q8IR99_DROME	E1JJM0_DROME	E1JJM7_DROME	Q9VZ69_DROME	Q3KN41_DROME	A1Z9K8_DROME	E1JJM8_DROME	Q9NGK5_DROME	Q8IMM6_DROME	A0A0B4KHZ9_DROME	A1ZBL9_DROME	Q0KHU2_DROME	M9PCR7_DROME	M9PC73_DROME	A0A0B4LF25_DROME	A0A0B4LFA9_DROME	A0A0B4K7Z0_DROME	A0A0B4KGQ3_DROME	M9PCD4_DROME	A0A0B4KGL0_DROME
biological_process	GO:0045664	regulation of neuron differentiation	8	12	0.666667	1	7.61452e-07	1	0.004	BTD_DROME	CAS_DROME	PROS_DROME	PNT_DROME	Q7KS77_DROME	Q4V727_DROME	A0A0B4KH37_DROME	Q9VDA2_DROME
biological_process	GO:0048592	eye morphogenesis	3	4	0.75	1	6.75531e-07	1	0.004	LOZEN_DROME	CIC_DROME	X2J8E9_DROME
biological_process	GO:0035090	maintenance of apical/basal cell polarity	0	4	0	1	7.33817e-07	1	0.004
biological_process	GO:0007018	microtubule-based movement	53	123	0.430894	0.999999	9.56144e-07	1	0.005	KIF1A_DROME	KL61_DROME	KI10A_DROME	KINH_DROME	KLC_DROME	DYHC_DROME	NOD_DROME	KI59C_DROME	Q9VZ07_DROME	Q9VIP4_DROME	X2J5P0_DROME	Q9W0U9_DROME	Q8T0V3_DROME	A4V4A1_DROME	Q7JR82_DROME	A0A0B4KG24_DROME	A0A0B4K767_DROME	X2J924_DROME	M9PBQ0_DROME	A0A0B4LG18_DROME	M9PGW1_DROME	Q9VWZ3_DROME	A0A0B4KF91_DROME	M9PE73_DROME	A0A0B4K7D4_DROME	Q5LJN5_DROME	Q9VUY2_DROME	Q9VKH9_DROME	A0A6H2EJG3_DROME	Q9W0A6_DROME	Q9VKI0_DROME	M9PBQ3_DROME	Q9VAV5_DROME	M9PFL9_DROME	E1JJ04_DROME	Q9VDG0_DROME	A0A0B4KHJ4_DROME	M9PCX3_DROME	M9PEC8_DROME	A8JUR5_DROME
biological_process	GO:0051301	cell division	45	128	0.351562	0.999999	1.10989e-06	1	0.005	MMS19_DROME	KL61_DROME	KI10A_DROME	BRCA2_DROME	NOG1_DROME	KMT5A_DROME	DNLI1_DROME	DGT5_DROME	DALMA_DROME	BORA_DROME	LMLN_DROME	MCMR_DROME	CORTO_DROME	TITIN_DROME	TWINE_DROME	SWA_DROME	WEE1_DROME	ZWILC_DROME	MSD1_DROME	RCC1_DROME	KI59C_DROME	Q9VNI0_DROME	Q9VIP9_DROME	Q9VAY4_DROME	Q0KHS0_DROME	Q9W0R0_DROME	Q5U0V6_DROME	Q9VLW7_DROME	Q9W395_DROME	Q4QPP5_DROME	Q9VN89_DROME	Q961H1_DROME	Q9VSE6_DROME	E1JJ62_DROME	Q9VSM9_DROME	Q9VAJ1_DROME	M9PBC2_DROME	Q8IMM6_DROME	A0A0B4KHZ9_DROME	Q9VXE9_DROME
biological_process	GO:0060361	flight	21	30	0.7	1	8.26906e-07	1	0.005	KLAR_DROME	MS300_DROME	MYSA_DROME	ANKHM_DROME	G4LU05_DROME	Q7YU15_DROME	M9PC23_DROME	M9PEP8_DROME	A8JNH2_DROME	M9PBH0_DROME	M9PC84_DROME	M9PGK7_DROME	M9MSG3_DROME	M9PDJ0_DROME	M9MRD4_DROME	M9MRD6_DROME	M9MRF5_DROME	Q9W0Q4_DROME	M9MRJ4_DROME	M9PCM8_DROME	X2J8G9_DROME
biological_process	GO:0031032	actomyosin structure organization	17	22	0.772727	0.999999	1.39661e-06	1	0.005	EPB41_DROME	MYSP1_DROME	GEK_DROME	Q9VXE3_DROME	Q9VFU8_DROME	A0T1Z4_DROME	Q9VKY7_DROME	Q9VTY8_DROME	A0T1Z5_DROME	X2JE40_DROME	B7Z0J2_DROME	A8JPC8_DROME	X2JC83_DROME	M9PI41_DROME	E2QCZ6_DROME	A0A6H2EDT9_DROME	X2JKQ8_DROME
biological_process	GO:0007350	blastoderm segmentation	14	27	0.518519	0.999999	1.37375e-06	1	0.005	STAT_DROME	SMO_DROME	DICH_DROME	DOA_DROME	DOME_DROME	CNC_DROME	Q9VPL9_DROME	Q7KVG9_DROME	O18353_DROME	Q9VPL6_DROME	M9NEL3_DROME	M9NDB7_DROME	B7Z002_DROME	M9NCY5_DROME
biological_process	GO:0070073	clustering of voltage-gated calcium channels	12	13	0.923077	1	1.20285e-06	1	0.005	A0A0B4K7E1_DROME	A0A0B4K6M2_DROME	A0A0B4K679_DROME	A0A0B4KG75_DROME	Q9VEE5_DROME	A0A0B4K742_DROME	A0A0B4K677_DROME	A0A0B4K7E7_DROME	A0A0B4K7F3_DROME	A0A0B4K6B7_DROME	A0A0B4K6B1_DROME	A0A0B4K6L8_DROME
biological_process	GO:0042221	response to chemical	10	24	0.416667	0.999999	1.53543e-06	1	0.005	Q9V3V3_DROME	Q0KI81_DROME	Q9W2F3_DROME	M9PDR3_DROME	M9PD76_DROME	M9PDF7_DROME	M9PG93_DROME	M9PFS0_DROME	A8DZ18_DROME	M9NCY3_DROME
biological_process	GO:0042753	positive regulation of circadian rhythm	9	9	1	1	1.00786e-06	1	0.005	Q9VN58_DROME	A0A0B4JDB5_DROME	A0A0B4LGR2_DROME	A0A0B4JCV6_DROME	A0A0B4LGQ5_DROME	A0A0B4JDA1_DROME	A0A0B4LHQ4_DROME	A0A0B4JCW5_DROME	A0A0B4JD62_DROME
biological_process	GO:0030705	cytoskeleton-dependent intracellular transport	8	8	1	1	8.37861e-07	1	0.005	KIF1A_DROME	KINH_DROME	HOOK_DROME	Q8SX64_DROME	Q9VZT7_DROME	M9PDY5_DROME	M9PEG0_DROME	M9PE55_DROME
biological_process	GO:0001654	eye development	7	22	0.318182	0.999999	9.55908e-07	1	0.005	CHN_DROME	EGFR_DROME	SIF1_DROME	TRX_DROME	NU154_DROME	Q7K4C7_DROME	M9PHT1_DROME
biological_process	GO:0042752	regulation of circadian rhythm	3	24	0.125	1	8.82179e-07	1	0.005	PER_DROME	Q7KU30_DROME	Q9VBJ2_DROME
biological_process	GO:0048608	reproductive structure development	2	2	1	1	1.03293e-06	1	0.005	Q9W268_DROME	Q8MLT6_DROME
biological_process	GO:0048619	embryonic hindgut morphogenesis	1	8	0.125	1	1.18823e-06	1	0.005	SMUF1_DROME
biological_process	GO:0030865	cortical cytoskeleton organization	0	6	0	0.999999	1.31568e-06	1	0.005
biological_process	GO:0007623	circadian rhythm	13	58	0.224138	0.999999	1.74596e-06	1	0.006	PDE4B_DROME	PDE4E_DROME	CREBB_DROME	INSR_DROME	DISC_DROME	CYA1_DROME	PER_DROME	CLOCK_DROME	FOXO_DROME	Q9VTH1_DROME	Q7KTN9_DROME	Q9VMS4_DROME	Q9VJX3_DROME
biological_process	GO:0048598	embryonic morphogenesis	13	21	0.619048	0.999999	1.6799e-06	1	0.006	Q9VXE3_DROME	Q9VN82_DROME	Q9VTY8_DROME	A0A0B4KG43_DROME	X2JE40_DROME	A0A0B4KGI6_DROME	A0A0B4KFK9_DROME	A0A0B4KF82_DROME	X2JC83_DROME	M9PI41_DROME	Q8IPP3_DROME	Q8IPP4_DROME	X2JKQ8_DROME
biological_process	GO:1901315	negative regulation of histone H2A K63-linked ubiquitination	10	10	1	1	1.74162e-06	1	0.006	HYD_DROME	Q9VN58_DROME	A0A0B4JDB5_DROME	A0A0B4LGR2_DROME	A0A0B4JCV6_DROME	A0A0B4LGQ5_DROME	A0A0B4JDA1_DROME	A0A0B4LHQ4_DROME	A0A0B4JCW5_DROME	A0A0B4JD62_DROME
biological_process	GO:1904071	presynaptic active zone assembly	1	1	1	1	1.74162e-06	1	0.006	M9PE32_DROME
biological_process	GO:0010033	response to organic substance	0	4	0	0.999999	1.67978e-06	1	0.006
biological_process	GO:0090630	activation of GTPase activity	41	80	0.5125	0.999999	2.16668e-06	1	0.007	CRAG_DROME	SIF1_DROME	SIF2_DROME	SYDE_DROME	EVI5_DROME	Q9U7D8_DROME	Q9VP46_DROME	D2NUE8_DROME	Q9Y150_DROME	Q9VFX6_DROME	Q9W5C1_DROME	Q9VM00_DROME	B7Z0R2_DROME	A0A0B4KHD2_DROME	E1JJ52_DROME	A8JNN0_DROME	A0A0B4KG76_DROME	Q59DZ5_DROME	X2JBI1_DROME	A8JNL6_DROME	X2JC30_DROME	X2JEQ0_DROME	A8JNL4_DROME	Q8IQ62_DROME	X2JF15_DROME	X2JCJ4_DROME	M9PIF1_DROME	M9PE98_DROME	Q8IQ95_DROME	A8JNL5_DROME	X2JJU0_DROME	A0A0S0WGZ0_DROME	Q8IPP5_DROME	X2JDH0_DROME	A8DYW8_DROME	Q8IQ96_DROME	M9PBR2_DROME	A0A0B4KGK7_DROME	Q9VNG9_DROME	M9PHI5_DROME
biological_process	GO:0042067	establishment of ommatidial planar polarity	12	27	0.444444	0.999999	1.99752e-06	1	0.007	STAN_DROME	FAT_DROME	DS_DROME	PRIC1_DROME	SCRIB_DROME	Q9VXE3_DROME	A1Z7N9_DROME	A1Z9X4_DROME	Q7K4C7_DROME	Q9W4J1_DROME	X2J8E9_DROME	A0A0B4KEN4_DROME
biological_process	GO:0009952	anterior/posterior pattern specification	10	28	0.357143	0.999999	2.19633e-06	1	0.007	HEY_DROME	ESM3_DROME	ANTP_DROME	FTZ_DROME	DFD_DROME	3BP5H_DROME	DRI_DROME	Q9VHC7_DROME	Q7K2J4_DROME	Q9VJ16_DROME
biological_process	GO:0007612	learning	7	14	0.5	0.999999	2.05153e-06	1	0.007	PDE4B_DROME	PDE4E_DROME	KCNAE_DROME	GRM_DROME	CYA1_DROME	NIPB_DROME	Q7K2L1_DROME
biological_process	GO:0016570	histone modification	2	11	0.181818	0.999999	1.96046e-06	1	0.007	ATU_DROME	Q9VDP7_DROME
biological_process	GO:0033044	regulation of chromosome organization	1	1	1	0.999999	2.18202e-06	1	0.007	WASH1_DROME
biological_process	GO:2000147	positive regulation of cell motility	0	2	0	0.999999	2.2478e-06	1	0.007
biological_process	GO:0010467	gene expression	0	4	0	0.999998	1.86056e-06	1	0.007
biological_process	GO:0007494	midgut development	26	40	0.65	0.999999	2.37423e-06	1	0.008	ITBX_DROME	ITA3_DROME	CP307_DROME	ANTP_DROME	HAKAI_DROME	LAB_DROME	ITA2_DROME	ITA1_DROME	SRP_DROME	ABDB_DROME	CNN_DROME	Q9W268_DROME	A8JR05_DROME	Q9VFK2_DROME	Q8IQE9_DROME	Q0E8F8_DROME	Q9VF00_DROME	A0A0B4JDD2_DROME	Q0E9C5_DROME	Q9VAY2_DROME	A0A0B4KFC0_DROME	A1Z8F4_DROME	M9PC64_DROME	M9PF47_DROME	M9PI07_DROME	Q8MLT6_DROME
biological_process	GO:0016331	morphogenesis of embryonic epithelium	12	23	0.521739	0.999999	2.33377e-06	1	0.008	SCRIB_DROME	Q9VXE3_DROME	Q6XK19_DROME	Q59DX2_DROME	A1ZAN6_DROME	X2JE40_DROME	Q59DW9_DROME	A0A0B4K657_DROME	X2JC83_DROME	A0A0B4K7T7_DROME	A0A0B4LFF8_DROME	X2JKQ8_DROME
biological_process	GO:0001745	compound eye morphogenesis	49	161	0.304348	0.999998	2.47521e-06	1	0.009	KLAR_DROME	FNG_DROME	HMOC_DROME	PRI2_DROME	SMO_DROME	NOTCH_DROME	ARA_DROME	ICCR_DROME	FOXO_DROME	DOME_DROME	ARM_DROME	CI_DROME	GLAS_DROME	Q9W4H9_DROME	Q8MRA3_DROME	Q9Y154_DROME	O62609_DROME	Q9VMY8_DROME	A1Z9D7_DROME	Q7YU15_DROME	A1Z9X4_DROME	Q9W321_DROME	Q5U117_DROME	Q7KTX2_DROME	A8JQV8_DROME	A8JNH2_DROME	A0A0B4KI32_DROME	M9PBH0_DROME	M9NCR3_DROME	M9PGK7_DROME	A0A0B4KI34_DROME	A0A0B4K6Y7_DROME	M9PH39_DROME	M9MS40_DROME	A0A0B4KF57_DROME	Q9VHK3_DROME	M9PDJ0_DROME	A0A0B4KHJ8_DROME	M9PGE2_DROME	Q86PF3_DROME
biological_process	GO:0048546	digestive tract morphogenesis	2	5	0.4	0.999999	2.41208e-06	1	0.009	PANG2_DROME	EGFR_DROME
biological_process	GO:0032465	regulation of cytokinesis	24	41	0.585366	0.999999	2.66461e-06	1	0.01	ZFY26_DROME	ANLN_DROME	Q9Y154_DROME	Q2PDW6_DROME	Q9VTY8_DROME	Q6NN29_DROME	M9ND89_DROME	Q9VR58_DROME	Q9VH01_DROME	A0A0B4KI32_DROME	A0A0B4KH36_DROME	A0A0B4KI34_DROME	A0A0B4KG50_DROME	M9NE94_DROME	M9PI41_DROME	A0A0B4KHJ8_DROME	A0A0B4KFQ0_DROME	Q86PF3_DROME	Q9VA36_DROME	A0A0B4KHG1_DROME	M9PI43_DROME	A0A0B4KGR9_DROME	Q9VA35_DROME	M9NDQ8_DROME
biological_process	GO:0007267	cell-cell signaling	0	2	0	0.999998	2.85304e-06	1	0.01
biological_process	GO:0051963	regulation of synapse assembly	2	3	0.666667	0.999999	2.91023e-06	1	0.011	STAN_DROME	KIF1A_DROME
biological_process	GO:0031057	negative regulation of histone modification	0	1	0	1	2.88969e-06	1	0.011
biological_process	GO:0000280	nuclear division	1	4	0.25	0.999998	3.51743e-06	1	0.013	ITPR_DROME
biological_process	GO:0040017	positive regulation of locomotion	1	2	0.5	0.999999	3.42243e-06	1	0.013	TENA_DROME
biological_process	GO:0048806	genitalia development	0	2	0	0.999999	4.61253e-06	1	0.014
biological_process	GO:0048749	compound eye development	68	169	0.402367	0.999997	4.79032e-06	1	0.015	RN_DROME	SERR_DROME	SSH_DROME	M3K7_DROME	FOSLD_DROME	MED13_DROME	FOSLA_DROME	CD2B2_DROME	FNG_DROME	ENA_DROME	EGFR_DROME	SPEN_DROME	SCM_DROME	NEUR_DROME	SCRIB_DROME	NOTCH_DROME	TRR_DROME	ZEN1_DROME	NCKX_DROME	ICCR_DROME	LOZEN_DROME	DOA_DROME	ATX2_DROME	DAN_DROME	ABL_DROME	Q9VPX7_DROME	Q9VX41_DROME	B7Z026_DROME	Q9VFK5_DROME	Q9VPX6_DROME	Q9Y154_DROME	Q7KVG9_DROME	E1JJN6_DROME	Q9VMF3_DROME	Q9VYV4_DROME	Q9VKW2_DROME	O18353_DROME	E1JJM7_DROME	B7Z025_DROME	Q9VN82_DROME
biological_process	GO:0007412	axon target recognition	20	30	0.666667	0.999999	4.95238e-06	1	0.015	ERM_DROME	LAR_DROME	Q9VM93_DROME	Q9VSC2_DROME	Q9W263_DROME	Q7KVD1_DROME	Q7JUR9_DROME	Q9N693_DROME	A8DYM0_DROME	A0A0B4LEG2_DROME	Q8IRI5_DROME	A0A0B4KEU2_DROME	A0A0B4JD55_DROME	M9PCR7_DROME	A0A0B4LG34_DROME	M9PC73_DROME	B7YZU0_DROME	E1JGL0_DROME	A8DYM1_DROME	M9PCD4_DROME
biological_process	GO:1905519	negative regulation of presynaptic active zone assembly	9	9	1	1	6.56479e-06	1	0.015	H5V864_DROME	M9NEY3_DROME	X2JC06_DROME	M9NEY5_DROME	M9NFI9_DROME	Q9W003_DROME	M9ND28_DROME	M9NFI2_DROME	M9NDX8_DROME
biological_process	GO:0035089	establishment of apical/basal cell polarity	4	5	0.8	1	6.363e-06	1	0.015	Q9VX75_DROME	X2JCB3_DROME	Q0KHR3_DROME	X2JFU8_DROME
biological_process	GO:0035152	regulation of tube architecture, open tracheal system	3	13	0.230769	0.999998	5.22912e-06	1	0.015	Q9VRN4_DROME	M9PBR0_DROME	M9MSM5_DROME
biological_process	GO:0050805	negative regulation of synaptic transmission	1	3	0.333333	0.999998	6.04923e-06	1	0.015	Q9NGK5_DROME
biological_process	GO:0072384	organelle transport along microtubule	0	2	0	0.999999	5.43681e-06	1	0.015
biological_process	GO:0031397	negative regulation of protein ubiquitination	0	1	0	1	6.363e-06	1	0.015
biological_process	GO:0007528	neuromuscular junction development	38	100	0.38	0.999996	6.76691e-06	1	0.016	KIF1A_DROME	CREBB_DROME	GRM_DROME	ATLAS_DROME	CYA1_DROME	NBEA_DROME	FAS2_DROME	Q9VDJ9_DROME	Q9V3C4_DROME	G4LU05_DROME	A0A0B4KH51_DROME	Q8IM87_DROME	Q9VAQ0_DROME	Q9Y0S9_DROME	Q9NCP8_DROME	L0MPR2_DROME	Q7KU92_DROME	A8JNM5_DROME	X2JGD3_DROME	M9PEN3_DROME	M9MRX4_DROME	M9MS19_DROME	X2JCM1_DROME	M9MRX1_DROME	H9XVP2_DROME	M9MSK6_DROME	X2J9E1_DROME	M9MRS5_DROME	Q7KU95_DROME	A8JNM4_DROME	M9PHP8_DROME	A8JNM6_DROME	X2JC49_DROME	A0A0B4K774_DROME	A8JNM7_DROME	Q9V483_DROME	M9MRR4_DROME	Q8IM86_DROME
biological_process	GO:0045467	R7 cell development	17	24	0.708333	0.999999	7.44447e-06	1	0.016	LOLA3_DROME	LOLA4_DROME	LOLA1_DROME	LOLA6_DROME	RIC1_DROME	SYDE_DROME	LOLA2_DROME	LOLA5_DROME	TUTL_DROME	LOZEN_DROME	LAR_DROME	Q9VM93_DROME	A1Z995_DROME	A0A0B4LFA2_DROME	M9PCR7_DROME	M9PC73_DROME	M9PCD4_DROME
biological_process	GO:0030011	maintenance of cell polarity	5	12	0.416667	0.999998	7.54302e-06	1	0.016	Q9VQ94_DROME	A0A0B4K6T4_DROME	Q9VNF8_DROME	A0A0B4K5Z8_DROME	M9PC99_DROME
biological_process	GO:0048512	circadian behavior	1	10	0.1	0.999996	7.33818e-06	1	0.016	PER_DROME
biological_process	GO:0110020	regulation of actomyosin structure organization	0	3	0	0.999998	7.54302e-06	1	0.016
biological_process	GO:0045055	regulated exocytosis	0	8	0	0.999997	7.07436e-06	1	0.016
biological_process	GO:0099558	maintenance of synapse structure	1	2	0.5	0.999999	8.11924e-06	1	0.017	Q9VDY9_DROME
biological_process	GO:0016574	histone ubiquitination	0	2	0	0.999999	8.11924e-06	1	0.017
biological_process	GO:0022604	regulation of cell morphogenesis	0	1	0	0.999996	8.13207e-06	1	0.017
biological_process	GO:0042127	regulation of cell population proliferation	17	38	0.447368	0.999995	8.77163e-06	1	0.018	RBF_DROME	INSR_DROME	NRBP_DROME	CCNE_DROME	ELF1_DROME	STAT_DROME	DLT_DROME	Q9VCC9_DROME	O96378_DROME	Q9VSK2_DROME	O76923_DROME	M9PD85_DROME	M9PIH9_DROME	Q8MLW0_DROME	A0A0B4JDB7_DROME	M9PFX8_DROME	M9PG57_DROME
biological_process	GO:0048790	maintenance of presynaptic active zone structure	15	20	0.75	0.999999	8.52145e-06	1	0.018	SPTCB_DROME	DMDA_DROME	DMDD_DROME	DMDB_DROME	SYDE_DROME	TENA_DROME	A1Z7V1_DROME	Q9NGK5_DROME	A0A0B4K7K9_DROME	A8DYB7_DROME	A0A0B4KF38_DROME	A0A0B4K843_DROME	A8DY79_DROME	A0A0B4K6V0_DROME	A0A0B4K7V8_DROME
biological_process	GO:0007622	rhythmic behavior	5	12	0.416667	0.999995	9.22441e-06	1	0.018	CREBB_DROME	PER_DROME	CLOCK_DROME	Q7KTN9_DROME	Q9VMS4_DROME
biological_process	GO:2000243	positive regulation of reproductive process	0	1	0	0.999997	8.90643e-06	1	0.018
biological_process	GO:0008360	regulation of cell shape	40	81	0.493827	0.999996	9.44216e-06	1	0.019	PLXB_DROME	ITBX_DROME	OVO_DROME	WARTS_DROME	CAD86_DROME	ABL_DROME	Q9VPX7_DROME	Q9VQ94_DROME	Q9VXE3_DROME	Q9U7D8_DROME	D2NUE8_DROME	Q9VPX6_DROME	Q9VLI4_DROME	Q7KF43_DROME	Q9VQW7_DROME	A0A0B4K6T4_DROME	A0A0B4KH51_DROME	Q9VNF8_DROME	Q9Y0S9_DROME	Q7KV88_DROME	A1ZAN6_DROME	A8JNN0_DROME	M9PCI6_DROME	Q9W002_DROME	A0A0B4K5Z8_DROME	X2JE40_DROME	M9PC99_DROME	M9PH19_DROME	X2JC83_DROME	A0A0B4KFC4_DROME	Q8IQ95_DROME	Q7KV89_DROME	A0A0B4K7T7_DROME	A0A0B4K774_DROME	A0A0B4LFF8_DROME	M9PBJ7_DROME	Q8IQ96_DROME	Q9VC96_DROME	Q8IQ97_DROME	X2JKQ8_DROME
biological_process	GO:0007051	spindle organization	4	15	0.266667	0.999995	9.22752e-06	1	0.019	KI10A_DROME	DYHC_DROME	MYS9_DROME	CLASP_DROME
biological_process	GO:1904398	positive regulation of neuromuscular junction development	2	3	0.666667	0.999997	9.34206e-06	1	0.019	Q9V4E6_DROME	A0A0B4KG59_DROME
biological_process	GO:0006468	protein phosphorylation	109	288	0.378472	0.999993	1.05736e-05	1	0.021	KGP24_DROME	KGP25_DROME	M3KSL_DROME	INSR_DROME	NRBP_DROME	ERK7_DROME	KP58_DROME	FA20C_DROME	CHK1_DROME	S6KL_DROME	TAO_DROME	LOK_DROME	TOR_DROME	TAF1_DROME	WEE1_DROME	DOA_DROME	ACK_DROME	ATR_DROME	A0A0B4K707_DROME	B7Z120_DROME	Q9VMS5_DROME	Q7KSS0_DROME	Q5LJP6_DROME	Q4QQA7_DROME	A8JQT1_DROME	Q7JWT4_DROME	Q9W179_DROME	Q9VGQ0_DROME	A1Z7Y7_DROME	Q9VAR0_DROME	Q9VUQ9_DROME	Q0E981_DROME	Q59E61_DROME	Q9W4Q4_DROME	Q8I0A1_DROME	E1JJM7_DROME	Q9Y145_DROME	C7LAF5_DROME	Q0KI87_DROME	Q7KSQ2_DROME
biological_process	GO:0001708	cell fate specification	16	34	0.470588	0.999995	1.03553e-05	1	0.021	RN_DROME	DL_DROME	MELT_DROME	ESM6_DROME	FTZ_DROME	ESM2_DROME	SCRIB_DROME	YAP1_DROME	WARTS_DROME	DLG1_DROME	Q9W3F4_DROME	Q9VAS9_DROME	Q9W198_DROME	Q9U8L5_DROME	A0A126GV30_DROME	M9PBY6_DROME
biological_process	GO:0006333	chromatin assembly or disassembly	3	7	0.428571	0.999995	1.13798e-05	1	0.021	SUUR_DROME	CHD3_DROME	Q9V9T4_DROME
biological_process	GO:0022416	chaeta development	30	75	0.4	0.999994	1.33166e-05	1	0.023	RN_DROME	AL_DROME	MED13_DROME	CD2B2_DROME	SOX15_DROME	STIM_DROME	NOTCH_DROME	AST8_DROME	EXOC6_DROME	ATX2_DROME	DBNL_DROME	Q7KVG9_DROME	Q9VBQ1_DROME	Q8IMS8_DROME	A0A0B4KH51_DROME	Q9VYV4_DROME	O18353_DROME	Q9VM15_DROME	Q9Y0S9_DROME	A8JQV8_DROME	A0A0B4KHV4_DROME	A0A0B4KGY9_DROME	M9NEW2_DROME	Q9VML2_DROME	A0A0B4K6Y7_DROME	Q9VHK3_DROME	A0A0B4K6K8_DROME	A0A0B4K774_DROME	A1Z968_DROME	A0A0B4K6C7_DROME
biological_process	GO:0032504	multicellular organism reproduction	23	310	0.0741935	0.99999	1.28789e-05	1	0.023	PDE1_DROME	CYTL_DROME	GLT13_DROME	SRYD_DROME	A36DE_DROME	Q9VHH1_DROME	Q9VTH7_DROME	Q9VAR0_DROME	Q3HKQ0_DROME	Q9VKS9_DROME	Q9VI97_DROME	Q4V6L4_DROME	Q5U117_DROME	Q9VKT1_DROME	Q3HKQ3_DROME	Q9W2S8_DROME	Q9VSC3_DROME	Q9VR13_DROME	E2QCS7_DROME	A0A0B4LEX9_DROME	Q9VD91_DROME	Q9VQ50_DROME	A1Z7G0_DROME
biological_process	GO:0000003	reproduction	1	3	0.333333	0.999989	1.33646e-05	1	0.023	TRA2_DROME
biological_process	GO:0048167	regulation of synaptic plasticity	29	47	0.617021	0.999996	1.35927e-05	1	0.024	CATA_DROME	PGPLC_DROME	FAS2_DROME	A0A0B4K7E1_DROME	A0A0B4K6M2_DROME	Q9VZY3_DROME	A1Z7V1_DROME	Q7KSQ2_DROME	Q8INJ8_DROME	A0A0B4K7K9_DROME	A0A0B4K679_DROME	A0A0B4KG75_DROME	Q9VEE5_DROME	A0A0B4K742_DROME	A0A0B4K677_DROME	A0A0B4KF38_DROME	A0A0B4K7E7_DROME	A0A0B4K843_DROME	A0A0B4KHL5_DROME	A8DY79_DROME	M9PDV6_DROME	A0A0B4K7F3_DROME	A0A0B4K6V0_DROME	A0A0B4K6B7_DROME	A0A0B4K6B1_DROME	A0A0B4K6L8_DROME	Q9VGK8_DROME	A0A0B4K7V8_DROME	M9PE32_DROME
biological_process	GO:0045793	positive regulation of cell size	35	69	0.507246	0.999995	1.58182e-05	1	0.031	INSR_DROME	NIPB_DROME	SOS_DROME	IRS1_DROME	TOR_DROME	MYC_DROME	Q8SX64_DROME	Q6XK19_DROME	Q9V9X8_DROME	Q9VUQ9_DROME	Q59DX2_DROME	Q24171_DROME	Q9VWJ6_DROME	Q1EC92_DROME	A0A0B4LFI1_DROME	A0A0B4LGK0_DROME	Q9VZT7_DROME	Q59DW9_DROME	M9PDY5_DROME	M9PEG0_DROME	A0A0B4KG20_DROME	E1JHB7_DROME	A0A0B4K657_DROME	A0A0B4LFF3_DROME	A0A0B4KER3_DROME	A0A0B4KHX7_DROME	A1ZBH7_DROME	A0A0B4LFG4_DROME	A0A0C4DHC0_DROME	A0A0B4LF79_DROME	A0A0B4KF73_DROME	A0A0B4KFR2_DROME	A0A0B4KEV7_DROME	M9PE55_DROME	A8DYE4_DROME
biological_process	GO:0016079	synaptic vesicle exocytosis	25	56	0.446429	0.999993	1.6395e-05	1	0.031	CAPS_DROME	SYN_DROME	A0A0B4K7E1_DROME	A0A0B4K6M2_DROME	Q9VYK5_DROME	Q8IM87_DROME	Q6AWM2_DROME	L0MPR2_DROME	A0A0B4K679_DROME	A0A0B4KG75_DROME	Q9VEE5_DROME	A0A0B4K742_DROME	A0A0B4K677_DROME	H9XVP2_DROME	X2J9E1_DROME	A0A0B4K7E7_DROME	M9PJH7_DROME	Q9V483_DROME	A0A0B4K7F3_DROME	A0A0B4KGU9_DROME	A0A0B4K6B7_DROME	Q8IM86_DROME	A0A0B4K6B1_DROME	Q9W2R9_DROME	A0A0B4K6L8_DROME
biological_process	GO:0030716	oocyte fate determination	23	31	0.741935	0.999995	1.58182e-05	1	0.031	SLX4_DROME	XPF_DROME	ATR_DROME	A0A0B4K869_DROME	Q8SZ30_DROME	B7YZG3_DROME	B7YZG6_DROME	A1Z9J0_DROME	E1JH65_DROME	A1Z9J3_DROME	A0A0B4K7P8_DROME	B7YZG5_DROME	E1JH62_DROME	B7YZG2_DROME	A1Z9J1_DROME	E1JH63_DROME	A0A0B4K867_DROME	A0A0B4K7Y9_DROME	A0A0B4K788_DROME	B7YZG4_DROME	A1Z9I8_DROME	A0A0B4K718_DROME	A1Z9I9_DROME
biological_process	GO:0050790	regulation of catalytic activity	4	29	0.137931	0.999989	1.64319e-05	1	0.031	RBP2_DROME	Q8I0A1_DROME	Q7K2Q8_DROME	Q7KS66_DROME
biological_process	GO:0001752	compound eye photoreceptor fate commitment	4	11	0.363636	0.999994	1.6461e-05	1	0.031	NOC_DROME	GLAS_DROME	Q8IMS8_DROME	Q9VFT4_DROME
biological_process	GO:0048663	neuron fate commitment	2	5	0.4	0.999993	1.6395e-05	1	0.031	BSH_DROME	DA_DROME
biological_process	GO:0031110	regulation of microtubule polymerization or depolymerization	1	14	0.0714286	0.999994	1.57562e-05	1	0.031	Q9W2W2_DROME
biological_process	GO:0042060	wound healing	46	113	0.40708	0.999992	1.70578e-05	1	0.032	PC_DROME	FOSLD_DROME	FOSLA_DROME	CD2B2_DROME	ITA3_DROME	CHK1_DROME	HEP_DROME	MYSN_DROME	LOZEN_DROME	CHIT2_DROME	EAF_DROME	Q9VZX7_DROME	Q9XTL2_DROME	Q76NQ3_DROME	Q9VKR0_DROME	Q9VQW7_DROME	A0A0B4K869_DROME	Q9VZQ3_DROME	Q9VL07_DROME	Q7KV70_DROME	B7YZG3_DROME	B7YZG6_DROME	M9PCI6_DROME	M9MRG4_DROME	A1Z9J0_DROME	E1JH65_DROME	A1Z9J3_DROME	M9PCJ7_DROME	A0A0B4K7P8_DROME	A8JNJ6_DROME	B7YZG5_DROME	E1JH62_DROME	B7YZG2_DROME	A1Z9J1_DROME	E1JH63_DROME	Q7KV69_DROME	A0A0B4K867_DROME	M9PBL6_DROME	A0A0B4K7Y9_DROME	A0A0B4K788_DROME
biological_process	GO:0045792	negative regulation of cell size	21	34	0.617647	0.999997	1.69052e-05	1	0.032	GAP1_DROME	ERK7_DROME	RG190_DROME	SEM1A_DROME	IML1_DROME	FOXO_DROME	Q9VCC9_DROME	C1C560_DROME	Q9U7D8_DROME	D2NUE8_DROME	C7LAF5_DROME	Q29QE1_DROME	A8JNN0_DROME	M9NFA6_DROME	Q8IQK2_DROME	Q8IQ95_DROME	X2JC00_DROME	Q8IQ96_DROME	Q9VU79_DROME	X2J9V9_DROME	Q8IQ97_DROME
biological_process	GO:0007274	neuromuscular synaptic transmission	51	115	0.443478	0.999991	1.83145e-05	1	0.033	SMG1_DROME	SPTCB_DROME	DMDA_DROME	DMDD_DROME	DMDB_DROME	CYA1_DROME	SKY_DROME	RG92B_DROME	STX1A_DROME	TENA_DROME	A0A0B4K7E1_DROME	A8JR05_DROME	A0A0B4K6M2_DROME	G4LU05_DROME	Q9VCZ9_DROME	Q9VFK2_DROME	Q9VXZ3_DROME	Q0E8N9_DROME	A1Z7V1_DROME	Q3KN41_DROME	Q9NGK5_DROME	A0A0B4K7K9_DROME	A0A0B4K679_DROME	A0A126GUV2_DROME	A0A0B4KG75_DROME	M9PDV9_DROME	Q9VEE5_DROME	A0A0B4K742_DROME	A0A0B4K677_DROME	E1JIL7_DROME	A0A0B4KF38_DROME	A0A0B4K7E7_DROME	A0A0B4K843_DROME	A8DY79_DROME	A0A0B4KGQ6_DROME	A0A0B4JCX2_DROME	A0A0B4K7F3_DROME	A0A0B4K6V0_DROME	A0A0B4JDC9_DROME	A0A0B4KG12_DROME
biological_process	GO:0007143	female meiotic nuclear division	18	48	0.375	0.999993	1.94907e-05	1	0.033	CUP_DROME	NOD_DROME	XPF_DROME	YEMA_DROME	TTF2_DROME	Q9VN51_DROME	A0A0B4K6I7_DROME	Q0KHR4_DROME	Q9VY72_DROME	Q95TU9_DROME	Q95TN8_DROME	A0A0B4KGX7_DROME	A0A0B4JCV4_DROME	Q86BB5_DROME	A0A0B4KFK1_DROME	A0A0B4JD97_DROME	Q8IPN1_DROME	A0A0S0WFC5_DROME
biological_process	GO:0007482	haltere development	17	23	0.73913	0.999997	1.74874e-05	1	0.033	EGFR_DROME	STX1A_DROME	TRX_DROME	Q9VI61_DROME	Q9VI63_DROME	Q7KSZ0_DROME	E1JJ75_DROME	A0A0B4KF76_DROME	A0A0B4KGB4_DROME	A8JQU6_DROME	A0A0B4KGP1_DROME	A0A0B4KFD2_DROME	E1JJ76_DROME	Q8INT1_DROME	A0A0B4KFQ4_DROME	Q8INY1_DROME	A8JQU7_DROME
biological_process	GO:0007520	myoblast fusion	27	61	0.442623	0.999993	2.05e-05	1	0.035	TITIN_DROME	ICCR_DROME	E1JGR7_DROME	Q7KS77_DROME	Q9VTS6_DROME	Q9VTS8_DROME	Q9VP80_DROME	Q9VPU1_DROME	A1Z9X4_DROME	Q8SX98_DROME	Q6U9V3_DROME	Q0E8Y8_DROME	Q9VEV1_DROME	Q7KTX2_DROME	Q9VAT0_DROME	A8DYL3_DROME	A0A0B4LH48_DROME	M9PC91_DROME	Q9VTS9_DROME	Q7KVL6_DROME	M9PFC6_DROME	Q86B74_DROME	M9PF75_DROME	E1JGR9_DROME	E1JI59_DROME	M9PI28_DROME	A0A0B4KGS4_DROME
biological_process	GO:0007523	larval visceral muscle development	20	32	0.625	0.999996	2.09357e-05	1	0.037	KLAR_DROME	MS300_DROME	Q6Q7I9_DROME	Q7YU15_DROME	M9PC23_DROME	M9PEP8_DROME	A8JNH2_DROME	M9PBH0_DROME	M9PC84_DROME	M9PGK7_DROME	M9MSG3_DROME	M9PDJ0_DROME	M9MRD4_DROME	M9MRD6_DROME	M9MRF5_DROME	Q9W0Q4_DROME	M9MRJ4_DROME	M9PCM8_DROME	A0A0B4K7X1_DROME	X2J8G9_DROME
biological_process	GO:0044719	regulation of imaginal disc-derived wing size	20	30	0.666667	0.999996	2.09357e-05	1	0.037	INHB_DROME	PAL1_DROME	O96660_DROME	Q9V4E6_DROME	M9PEI1_DROME	M9PB31_DROME	M9PBZ0_DROME	M9PCJ8_DROME	M9PC48_DROME	M9NER8_DROME	M9PC45_DROME	M9PB30_DROME	M9PBZ4_DROME	M9PCJ6_DROME	M9PB32_DROME	M9PEI7_DROME	M9PC41_DROME	M9NCR4_DROME	M9NE82_DROME	M9PEH5_DROME
biological_process	GO:0009913	epidermal cell differentiation	11	18	0.611111	0.999992	2.07476e-05	1	0.037	OVO_DROME	M9PD20_DROME	Q9VX60_DROME	Q9VL80_DROME	Q9VAT0_DROME	M9MSB3_DROME	M9MSB2_DROME	Q86B49_DROME	Q0KHR2_DROME	Q86B74_DROME	M9MSQ2_DROME
biological_process	GO:0050804	modulation of chemical synaptic transmission	15	38	0.394737	0.999987	2.27141e-05	1	0.041	PUM_DROME	Q24175_DROME	Q9NGK5_DROME	Q0E8N6_DROME	E2QCB7_DROME	A1Z906_DROME	A1Z904_DROME	Q0E9B2_DROME	A1Z907_DROME	A0A0B4K6Z2_DROME	A0A0B4KGB9_DROME	A0A0B4KGH0_DROME	A0A0B4KHR4_DROME	Q9VMP3_DROME	M9PHN1_DROME
biological_process	GO:1900242	regulation of synaptic vesicle endocytosis	11	13	0.846154	0.999997	2.24645e-05	1	0.041	BRAT_DROME	STNB_DROME	Q9VDJ9_DROME	M9MRV1_DROME	A0A0B4KH16_DROME	A0A0B4KHT3_DROME	M9MRP6_DROME	X2JA38_DROME	X2JAP2_DROME	M9MSI8_DROME	M9MRK7_DROME
biological_process	GO:0035215	genital disc development	3	21	0.142857	0.999992	2.29062e-05	1	0.041	DLL_DROME	Q86NQ2_DROME	Q9VDT9_DROME
biological_process	GO:0048511	rhythmic process	2	23	0.0869565	0.999986	2.40235e-05	1	0.041	IR25A_DROME	Q9VQE0_DROME
biological_process	GO:0016601	Rac protein signal transduction	3	4	0.75	0.999998	2.40578e-05	1	0.042	Q2M1E6_DROME	A0A0C4DHA1_DROME	A8JQT5_DROME
biological_process	GO:0007405	neuroblast proliferation	10	23	0.434783	0.999989	2.4292e-05	1	0.043	BRAT_DROME	NUMB_DROME	DYHC_DROME	PROS_DROME	NOTCH_DROME	Q9VAS9_DROME	Q9VB52_DROME	Q9W1A9_DROME	A0A126GV30_DROME	X2JAI4_DROME
biological_process	GO:0046530	photoreceptor cell differentiation	8	12	0.666667	0.999985	2.48975e-05	1	0.046	7UP1_DROME	7UP2_DROME	EGFR_DROME	PIP82_DROME	OSA_DROME	KRAF1_DROME	ARM_DROME	GLAS_DROME
biological_process	GO:0034128	negative regulation of MyD88-independent toll-like receptor signaling pathway	8	8	1	1	2.47404e-05	1	0.046	SARM1_DROME	M9NE45_DROME	A8JNN2_DROME	A8JNN3_DROME	A8JNN1_DROME	M9NFP2_DROME	A0A6M3Q7S1_DROME	M9PHR5_DROME
biological_process	GO:0032507	maintenance of protein location in cell	7	12	0.583333	0.999995	2.57584e-05	1	0.046	MYSN_DROME	Q9U7D8_DROME	D2NUE8_DROME	A8JNN0_DROME	Q8IQ95_DROME	Q8IQ96_DROME	Q8IQ97_DROME
biological_process	GO:0023061	signal release	0	1	0	0.999986	2.48347e-05	1	0.046
biological_process	GO:0051568	histone H3-K4 methylation	22	35	0.628571	0.999993	2.72669e-05	1	0.049	SET1_DROME	HCF_DROME	ASH2_DROME	ASH1_DROME	TRR_DROME	TRX_DROME	CXXC1_DROME	Q76NQ3_DROME	Q9W1H0_DROME	Q9VL07_DROME	Q9W321_DROME	Q9VGH9_DROME	A8DYV5_DROME	M9MRG4_DROME	M9PCJ7_DROME	Q7KSP6_DROME	M9PH39_DROME	M9MS40_DROME	Q9VUB7_DROME	Q9VMS2_DROME	A0A0B4LGG6_DROME	M9NES4_DROME
biological_process	GO:0007379	segment specification	22	32	0.6875	0.999992	2.77246e-05	1	0.051	CRM_DROME	JHD1_DROME	SPEN_DROME	STAT_DROME	OSA_DROME	AFFL_DROME	ABDB_DROME	DAN_DROME	Q9VPL9_DROME	Q7KUA8_DROME	Q9VPL6_DROME	M9NEL3_DROME	M9PHT1_DROME	M9PES2_DROME	Q9VSK5_DROME	M9NDB7_DROME	Q86BH2_DROME	B7Z002_DROME	M9NE54_DROME	Q8IQA6_DROME	M9NDL9_DROME	M9NCY5_DROME
biological_process	GO:0006898	receptor-mediated endocytosis	4	39	0.102564	0.999987	3.01696e-05	1	0.053	RLIP_DROME	AP2A_DROME	A1Z7S0_DROME	A0A0B4LFW6_DROME
biological_process	GO:0051965	positive regulation of synapse assembly	2	5	0.4	0.999989	2.97919e-05	1	0.053	Q9VEV1_DROME	A0A0B4KGS4_DROME
biological_process	GO:0099536	synaptic signaling	13	16	0.8125	0.999979	3.07817e-05	1	0.054	KCMF1_DROME	Q8IRV4_DROME	Q24175_DROME	Q9W4V2_DROME	E2QCB7_DROME	A1Z906_DROME	A1Z904_DROME	A0A0B4KI44_DROME	Q0E9B2_DROME	A8DYB7_DROME	A1Z907_DROME	A0A0B4K6Z2_DROME	M9PHN1_DROME
biological_process	GO:0045887	positive regulation of synaptic assembly at neuromuscular junction	35	71	0.492958	0.999988	3.47289e-05	1	0.06	STAU_DROME	RG92B_DROME	SDC_DROME	TOR_DROME	DLG1_DROME	DBNL_DROME	Q960V1_DROME	O62609_DROME	Q7JR96_DROME	Q9VW24_DROME	Q9VGQ8_DROME	Q7KVD1_DROME	Q0E8G1_DROME	Q9VWJ6_DROME	Q9NCP8_DROME	M9PF79_DROME	Q7KU92_DROME	A8JNM5_DROME	X2JGD3_DROME	M9PEN3_DROME	M9MRX4_DROME	M9MS19_DROME	X2JCM1_DROME	Q8IRI5_DROME	M9MRX1_DROME	M9MSK6_DROME	M9MRS5_DROME	Q7KU95_DROME	A8JNM4_DROME	M9PHP8_DROME	A8JNM6_DROME	X2JC49_DROME	M9PET3_DROME	A8JNM7_DROME	M9MRR4_DROME
biological_process	GO:0017156	calcium-ion regulated exocytosis	9	21	0.428571	0.999991	3.98786e-05	1	0.067	Q9VDY9_DROME	E1JJB8_DROME	M9PGJ2_DROME	Q9VEE5_DROME	Q9W4Y9_DROME	M9PGC1_DROME	M9PGV0_DROME	Q9W4Z0_DROME	Q7KVY9_DROME
biological_process	GO:0008587	imaginal disc-derived wing margin morphogenesis	16	50	0.32	0.999984	4.202e-05	1	0.07	SUDX_DROME	SERR_DROME	DL_DROME	CUT_DROME	FNG_DROME	MAM_DROME	NOTCH_DROME	OSA_DROME	BCL9_DROME	BRM_DROME	ARM_DROME	DLL_DROME	A1Z9D7_DROME	A1Z6M0_DROME	Q8SXP0_DROME	Q9W0Q1_DROME
biological_process	GO:0008356	asymmetric cell division	16	26	0.615385	0.99998	4.30998e-05	1	0.072	DL_DROME	BRAT_DROME	MAM_DROME	SUH_DROME	NEUR_DROME	NOTCH_DROME	ANLN_DROME	AP2A_DROME	CNN_DROME	Q9VNE4_DROME	Q8IMI5_DROME	Q9VJ30_DROME	Q9VAT0_DROME	Q7KT38_DROME	Q86B74_DROME	X2J946_DROME
biological_process	GO:1901890	positive regulation of cell junction assembly	0	1	0	0.999984	4.2775e-05	1	0.072
biological_process	GO:0035017	cuticle pattern formation	14	25	0.56	0.999987	4.52591e-05	1	0.073	SERR_DROME	FNG_DROME	OVO_DROME	MYSN_DROME	ARM_DROME	CI_DROME	Q9VX60_DROME	Q9VAT0_DROME	M9MSB3_DROME	M9MSB2_DROME	Q86B49_DROME	Q0KHR2_DROME	Q86B74_DROME	M9MSQ2_DROME
biological_process	GO:0099054	presynapse assembly	4	5	0.8	0.999993	4.53285e-05	1	0.073	Q9VM93_DROME	M9PCR7_DROME	M9PC73_DROME	M9PCD4_DROME
biological_process	GO:0010970	transport along microtubule	1	5	0.2	0.999978	4.93929e-05	1	0.074	KINH_DROME
biological_process	GO:0023041	neuronal signal transduction	9	9	1	0.999998	4.99732e-05	1	0.079	TRPA1_DROME	Q8IR86_DROME	Q0E901_DROME	M9PHA0_DROME	A0A0B4KEW2_DROME	Q9VYV8_DROME	A0A0B4KFE6_DROME	M9PHL6_DROME	M9PGW8_DROME
biological_process	GO:0043697	cell dedifferentiation	9	10	0.9	0.999998	4.99732e-05	1	0.079	ERM_DROME	PROS_DROME	PNT_DROME	STAT_DROME	NOTCH_DROME	BRM_DROME	Q9VJA1_DROME	A0A0B4KH77_DROME	Q8INY1_DROME
biological_process	GO:0007058	spindle assembly involved in female meiosis II	9	10	0.9	0.999998	4.99732e-05	1	0.079	GCP4_DROME	Q8IR55_DROME	M9NGE4_DROME	Q9VXU8_DROME	M9NEG4_DROME	Q8IR54_DROME	Q9VY43_DROME	M9PJN0_DROME	M9PEK6_DROME
biological_process	GO:2000301	negative regulation of synaptic vesicle exocytosis	6	7	0.857143	0.999998	4.99732e-05	1	0.079	Q9GU53_DROME	E1JJP6_DROME	E1JJP5_DROME	M9PH25_DROME	Q9VYA6_DROME	A8JUV3_DROME
biological_process	GO:0030307	positive regulation of cell growth	11	38	0.289474	0.999979	5.56089e-05	1	0.083	INSR_DROME	PUF_DROME	MYC_DROME	BUN2_DROME	Q8IPM1_DROME	Q9VXH3_DROME	A0A0B4LIK5_DROME	A0A0B4KHF3_DROME	A0A0B4KI06_DROME	Q8IPM0_DROME	Q8IMW2_DROME
biological_process	GO:0001558	regulation of cell growth	3	15	0.2	0.999974	5.54913e-05	1	0.083	LTOR2_DROME	PUF68_DROME	TOR_DROME
biological_process	GO:0001754	eye photoreceptor cell differentiation	3	5	0.6	0.999968	5.4432e-05	1	0.083	KINH_DROME	DCTN1_DROME	Q9VSK2_DROME
biological_process	GO:0051299	centrosome separation	16	24	0.666667	0.999986	5.70488e-05	1	0.086	KL61_DROME	KINH_DROME	DCTN1_DROME	CHK1_DROME	WEE1_DROME	F2FB68_DROME	Q9I7T2_DROME	Q8IRC0_DROME	Q8IRB9_DROME	Q9VZI0_DROME	M9PEK8_DROME	M9PBN6_DROME	M9PHB1_DROME	M9PE93_DROME	Q8IRC1_DROME	A8JNK1_DROME
biological_process	GO:0090101	negative regulation of transmembrane receptor protein serine/threonine kinase signaling pathway	0	1	0	0.999986	5.70488e-05	1	0.086
biological_process	GO:0051489	regulation of filopodium assembly	3	19	0.157895	0.999979	5.89012e-05	1	0.088	ENA_DROME	NOTCH_DROME	M9MSM5_DROME
biological_process	GO:0099518	vesicle cytoskeletal trafficking	0	2	0	0.999984	5.96122e-05	1	0.088
biological_process	GO:0051491	positive regulation of filopodium assembly	28	54	0.518519	0.999979	6.62116e-05	1	0.095	ENA_DROME	FAT2_DROME	SIF1_DROME	SIF2_DROME	HEP_DROME	LAR_DROME	Q9VJ82_DROME	A0A0B4K869_DROME	B7YZG3_DROME	B7YZG6_DROME	A1Z9J0_DROME	E1JH65_DROME	A1Z9J3_DROME	A0A0B4K7P8_DROME	B7YZG5_DROME	E1JH62_DROME	B7YZG2_DROME	M9MSM5_DROME	A0A0B4K774_DROME	A1Z9J1_DROME	E1JH63_DROME	A0A0B4K867_DROME	A0A0B4K7Y9_DROME	A0A0B4K788_DROME	B7YZG4_DROME	A1Z9I8_DROME	A0A0B4K718_DROME	A1Z9I9_DROME
biological_process	GO:0019217	regulation of fatty acid metabolic process	9	9	1	0.999996	6.62498e-05	1	0.096	I0E2I4_DROME	E5DK16_DROME	A8DY69_DROME	Q8SXP0_DROME	A0A0B4JCS1_DROME	A0A0B4JD27_DROME	A0A0B4JD00_DROME	A0A0B4JCQ5_DROME	A0A0B4JD31_DROME
biological_process	GO:0048791	calcium ion-regulated exocytosis of neurotransmitter	4	5	0.8	0.999996	6.62498e-05	1	0.096	A0A0B4K6M2_DROME	Q9VZY3_DROME	M9PDV6_DROME	M9PE32_DROME
biological_process	GO:0046929	negative regulation of neurotransmitter secretion	1	2	0.5	0.999996	6.62498e-05	1	0.096	SKY_DROME
biological_process	GO:0007268	chemical synaptic transmission	83	187	0.44385	0.999951	7.06441e-05	1	0.098	PDE4B_DROME	PDE4E_DROME	KCNAB_DROME	PABP_DROME	CYA1_DROME	SKY_DROME	PUM_DROME	ROP_DROME	STNB_DROME	DLG1_DROME	GSB_DROME	ABL_DROME	Q9VX41_DROME	Q9VHW1_DROME	Q9VCZ9_DROME	Q24175_DROME	Q9VPQ8_DROME	Q9VGI0_DROME	E1JJN6_DROME	Q9VDU9_DROME	Q8IM87_DROME	Q0E8N9_DROME	A1Z7V1_DROME	Q3KN41_DROME	Q9W1Y8_DROME	Q9VUV3_DROME	Q8WS32_DROME	Q9NGK5_DROME	A0A0B4K7K9_DROME	L0MPR2_DROME	X2JGQ0_DROME	M9PFR7_DROME	X2JE74_DROME	M9PI70_DROME	M9PDV9_DROME	M9PIK8_DROME	A0A0B4KHE7_DROME	M9PFD4_DROME	E2QCB7_DROME	Q2PDZ0_DROME
biological_process	GO:0042063	gliogenesis	3	4	0.75	0.999968	6.85853e-05	1	0.098	DRI_DROME	GCM2_DROME	GCM_DROME
biological_process	GO:0060341	regulation of cellular localization	0	1	0	0.999964	6.91027e-05	1	0.098
biological_process	GO:0048190	wing disc dorsal/ventral pattern formation	35	73	0.479452	0.999973	7.23088e-05	1	0.102	SUDX_DROME	DL_DROME	MED13_DROME	FNG_DROME	PNT_DROME	SUH_DROME	SLY1_DROME	NOTCH_DROME	OSA_DROME	AFFL_DROME	CIC_DROME	ELL_DROME	Q9VPX7_DROME	Q9VL02_DROME	Q8IQT4_DROME	Q9VPX6_DROME	Q9VEX7_DROME	Q9VM15_DROME	Q9NHB9_DROME	Q0E9C5_DROME	Q9W4J1_DROME	Q6NN29_DROME	M9ND89_DROME	Q9N693_DROME	A0A0B4KFC0_DROME	M9NEW2_DROME	A1Z8F4_DROME	A0A0B4KEU2_DROME	M9NE94_DROME	B7Z090_DROME	M9PG70_DROME	X2J7P4_DROME	E1JGL0_DROME	M9PFS2_DROME	M9NDQ8_DROME
biological_process	GO:0007548	sex differentiation	7	28	0.25	0.999965	7.23362e-05	1	0.102	SXL_DROME	HID_DROME	BAB1_DROME	TRA2_DROME	VIT2_DROME	VIT1_DROME	DOA_DROME
biological_process	GO:0030514	negative regulation of BMP signaling pathway	20	34	0.588235	0.999983	7.26976e-05	1	0.105	FUSED_DROME	HIW_DROME	SMUF1_DROME	SPIN_DROME	TAO_DROME	Q9VTH1_DROME	I0E2I4_DROME	E5DK16_DROME	Q1RKX1_DROME	A8DY69_DROME	Q86NV3_DROME	Q8SXP0_DROME	Q5U110_DROME	Q00G30_DROME	D1YSG4_DROME	A0A0B4JCS1_DROME	A0A0B4JD27_DROME	A0A0B4JD00_DROME	A0A0B4JCQ5_DROME	A0A0B4JD31_DROME
biological_process	GO:0051016	barbed-end actin filament capping	22	32	0.6875	0.99998	7.68484e-05	1	0.111	GELS_DROME	Q9W013_DROME	E1JIB9_DROME	M9MRN1_DROME	Q8IRF0_DROME	Q0E8J1_DROME	Q7KV98_DROME	X2JAL9_DROME	X2JAM4_DROME	Q7KV92_DROME	M9PEC5_DROME	X2J8M7_DROME	M9PDU5_DROME	M9MRZ4_DROME	M9MRU6_DROME	Q9W016_DROME	E1JIC0_DROME	X2JCG0_DROME	X2JC02_DROME	Q9W018_DROME	X2JG79_DROME	M9MRN5_DROME
biological_process	GO:0050802	circadian sleep/wake cycle, sleep	7	19	0.368421	0.999973	7.6745e-05	1	0.111	NIPB_DROME	A1ZBC4_DROME	M9PGS8_DROME	M9PE66_DROME	M9PHI0_DROME	M9NEC7_DROME	Q9W2X0_DROME
biological_process	GO:0030038	contractile actin filament bundle assembly	2	2	1	0.999985	7.71681e-05	1	0.112	Q9VQW7_DROME	M9PCI6_DROME
biological_process	GO:0030837	negative regulation of actin filament polymerization	13	30	0.433333	0.999965	8.3695e-05	1	0.114	SSH_DROME	RG92B_DROME	Q7KMM8_DROME	A8DYE0_DROME	D3PFH9_DROME	A0A0B4JD77_DROME	E1JH70_DROME	A0A0B4JCT6_DROME	A0A0B4KF63_DROME	E1JIW2_DROME	A1Z9W7_DROME	A0A0B4JD54_DROME	A1Z9W5_DROME
biological_process	GO:0009948	anterior/posterior axis specification	8	17	0.470588	0.999956	8.17993e-05	1	0.114	PC_DROME	ANTP_DROME	PRIC1_DROME	PSC_DROME	SCM_DROME	PHP_DROME	RING1_DROME	ASX_DROME
biological_process	GO:0045596	negative regulation of cell differentiation	2	5	0.4	0.999961	8.43643e-05	1	0.115	Q9VXH3_DROME	M9PC88_DROME
biological_process	GO:0046600	negative regulation of centriole replication	7	7	1	1	9.32206e-05	1	0.147	Q86PA0_DROME	A0A0C4DHE0_DROME	A8JQV2_DROME	A8JQV3_DROME	A0A0C4DHA8_DROME	E1JJ81_DROME	A0A0B4KFF3_DROME
biological_process	GO:0046907	intracellular transport	6	27	0.222222	0.999929	9.4758e-05	1	0.147	SPIR_DROME	VP33A_DROME	Q9VFK5_DROME	Q8IRE3_DROME	A0A4D6K2J4_DROME	A0A0B4KGU9_DROME
biological_process	GO:0032204	regulation of telomere maintenance	4	4	1	1	9.32206e-05	1	0.147	Q9W2Y5_DROME	M9NDT5_DROME	M9NGY4_DROME	M9NF08_DROME
biological_process	GO:1990504	dense core granule exocytosis	1	1	1	1	9.32206e-05	1	0.147	CAPS_DROME
biological_process	GO:0007303	cytoplasmic transport, nurse cell to oocyte	15	23	0.652174	0.999983	9.48239e-05	1	0.15	KINH_DROME	MS300_DROME	ENA_DROME	NU154_DROME	ABL_DROME	M9PC23_DROME	M9PEP8_DROME	M9PC84_DROME	M9MSG3_DROME	Q9VRP4_DROME	M9MRD4_DROME	M9MRD6_DROME	M9MRF5_DROME	M9MRJ4_DROME	M9PCM8_DROME
biological_process	GO:0006887	exocytosis	13	46	0.282609	0.999948	9.66276e-05	1	0.15	EXOC7_DROME	EXOC2_DROME	EXOC1_DROME	EXOC5_DROME	CAPS_DROME	ROP_DROME	STX1A_DROME	STX5_DROME	TGO1_DROME	EXOC6_DROME	Q9W1I8_DROME	Q9VYK5_DROME	A0A0B4K657_DROME
biological_process	GO:0045938	positive regulation of circadian sleep/wake cycle, sleep	23	42	0.547619	0.999973	9.87671e-05	1	0.152	KCNAB_DROME	ECR_DROME	KCNAS_DROME	ET96B_DROME	O96607_DROME	Q9VCW7_DROME	X4YX01_DROME	Q8IMW5_DROME	A0A0B4K6D0_DROME	M9PEX1_DROME	Q0E8S7_DROME	A0A0B4K6J3_DROME	A0A0B4K7S6_DROME	A0A0B4LHH4_DROME	M9PGS8_DROME	Q9VM94_DROME	M9PE66_DROME	M9PB54_DROME	M9PHI0_DROME	A0A0C4DHB7_DROME	M9NEC7_DROME	A0A0B4K6W6_DROME	Q9W2X0_DROME
biological_process	GO:0016322	neuron remodeling	29	60	0.483333	0.999961	0.00010242	1	0.154	PC_DROME	UVRAG_DROME	MICAL_DROME	ECR_DROME	FTZF1_DROME	HRS_DROME	SOX14_DROME	CED6_DROME	DRICE_DROME	CAC1D_DROME	Q9XTL2_DROME	Q9VCD8_DROME	Q9VNI0_DROME	M9NF14_DROME	Q9VPL9_DROME	Q8IR99_DROME	Q4QPP5_DROME	E1JJM0_DROME	Q961H1_DROME	Q9VZ69_DROME	E1JJ62_DROME	Q9VPL6_DROME	M9NEL3_DROME	Q0KHU2_DROME	M9NDB7_DROME	M9PD84_DROME	Q9VUH6_DROME	B7Z002_DROME	M9NCY5_DROME
biological_process	GO:0036465	synaptic vesicle recycling	0	2	0	0.999961	0.00010242	1	0.154
biological_process	GO:0031507	heterochromatin assembly	33	70	0.471429	0.999948	0.000110746	1	0.157	PC_DROME	SUZ2_DROME	SETB1_DROME	DOT1L_DROME	CORTO_DROME	PSC_DROME	SCM_DROME	PHP_DROME	WASH1_DROME	RING1_DROME	SUV42_DROME	SUUR_DROME	UBP36_DROME	UBP7_DROME	AUB_DROME	Q7KN75_DROME	Q32KD4_DROME	Q2MGL2_DROME	Q9VKB3_DROME	Q0E9C8_DROME	Q7KY08_DROME	A1Z9S5_DROME	A4UZC9_DROME	Q7K0T7_DROME	Q9VWC0_DROME	Q9VWC2_DROME	A1Z9S6_DROME	A1Z8A6_DROME	A0A126GUM1_DROME	M9NES5_DROME	A0A0B4KHC8_DROME	A1Z6I7_DROME	A1Z8A4_DROME
biological_process	GO:0099111	microtubule-based transport	0	1	0	0.999949	0.00010924	1	0.157
biological_process	GO:0070507	regulation of microtubule cytoskeleton organization	2	12	0.166667	0.999952	0.00011279	1	0.164	Q9VDJ9_DROME	Q9VFL0_DROME
biological_process	GO:0090175	regulation of establishment of planar polarity	14	22	0.636364	0.99998	0.000115326	1	0.17	POK_DROME	M3K7_DROME	DL_DROME	FAT_DROME	PNT_DROME	MYSN_DROME	Q9VQW7_DROME	Q9VN82_DROME	Q9W0Q1_DROME	A8JR01_DROME	A0A0B4KHL4_DROME	X2J8E9_DROME	Q0KHR3_DROME	A0A023GPK8_DROME
biological_process	GO:0032386	regulation of intracellular transport	8	12	0.666667	0.99995	0.000117312	1	0.176	KLAR_DROME	Q7YU15_DROME	A8JNH2_DROME	M9PBH0_DROME	M9PGK7_DROME	M9PDJ0_DROME	Q9W0Q4_DROME	X2J8G9_DROME
biological_process	GO:0035167	larval lymph gland hemopoiesis	27	49	0.55102	0.999955	0.000122346	1	0.178	SERR_DROME	LOLA3_DROME	LOLA4_DROME	LOLA1_DROME	LOLA6_DROME	STAT_DROME	SRP_DROME	STX5_DROME	NOTCH_DROME	LOLA2_DROME	LOLA5_DROME	E2F1_DROME	Q9VRV8_DROME	E1JHB6_DROME	Q9W198_DROME	Q8IPG1_DROME	Q9VUE5_DROME	B6IDV6_DROME	M9PCJ1_DROME	Q9VLQ8_DROME	M9PI58_DROME	E1JHB7_DROME	M9MRE1_DROME	Q7KTI8_DROME	Q7KTI7_DROME	M9PCX2_DROME	E1JHB8_DROME
biological_process	GO:0046552	photoreceptor cell fate commitment	1	2	0.5	0.999947	0.000121473	1	0.178	HMOC_DROME
biological_process	GO:0008362	chitin-based embryonic cuticle biosynthetic process	20	35	0.571429	0.999968	0.000127374	1	0.181	ECR_DROME	ELF1_DROME	CHIT2_DROME	Q9VYS2_DROME	M9PEI1_DROME	M9PB31_DROME	M9PBZ0_DROME	M9PCJ8_DROME	M9PC48_DROME	M9NER8_DROME	M9PC45_DROME	M9PB30_DROME	M9PBZ4_DROME	M9PCJ6_DROME	M9PB32_DROME	M9PEI7_DROME	M9PC41_DROME	M9NCR4_DROME	M9NE82_DROME	M9PEH5_DROME
biological_process	GO:0061327	anterior Malpighian tubule development	20	35	0.571429	0.999968	0.000127374	1	0.181	Q9VTS6_DROME	Q9VTS8_DROME	E1JHB6_DROME	Q8IPG1_DROME	Q9U8L5_DROME	B6IDV6_DROME	M9PCJ1_DROME	Q9VLQ8_DROME	M9PC91_DROME	E1JHB7_DROME	Q9VTS9_DROME	M9MRE1_DROME	M9PFC6_DROME	Q7KTI8_DROME	Q7KTI7_DROME	M9PCX2_DROME	E1JHB8_DROME	M9PF75_DROME	M9PI28_DROME	M9PBY6_DROME
biological_process	GO:0048678	response to axon injury	10	12	0.833333	0.999968	0.000127374	1	0.181	HIW_DROME	SARM1_DROME	A4_DROME	M9NE45_DROME	A8JNN2_DROME	A8JNN3_DROME	A8JNN1_DROME	M9NFP2_DROME	A0A6M3Q7S1_DROME	M9PHR5_DROME
biological_process	GO:0051646	mitochondrion localization	12	19	0.631579	0.999965	0.000128085	1	0.182	MS300_DROME	CLU_DROME	Q9VQE0_DROME	M9PC23_DROME	M9PEP8_DROME	M9PC84_DROME	M9MSG3_DROME	M9MRD4_DROME	M9MRD6_DROME	M9MRF5_DROME	M9MRJ4_DROME	M9PCM8_DROME
biological_process	GO:0030336	negative regulation of cell migration	6	8	0.75	0.999978	0.000138386	1	0.191	ITBX_DROME	ITA3_DROME	Q9W4F6_DROME	Q9VN89_DROME	A8JUX7_DROME	A0A0B4KFL3_DROME
biological_process	GO:0007030	Golgi organization	49	113	0.433628	0.999933	0.000142006	1	0.193	KL61_DROME	GOGA5_DROME	ERK7_DROME	COG3_DROME	ATLAS_DROME	TGO1_DROME	COG7_DROME	Q9VQ94_DROME	C1C560_DROME	Q9VXU1_DROME	Q9W1I8_DROME	Q9BKJ2_DROME	Q9VYT6_DROME	Q9VW24_DROME	D3DMF6_DROME	A0A0B4K6T4_DROME	Q9VUQ9_DROME	Q9VNF8_DROME	Q9VXU2_DROME	Q9W0R8_DROME	Q9VGI1_DROME	C7LAF5_DROME	Q29QE1_DROME	A1ZBH8_DROME	Q9V3A8_DROME	Q9W289_DROME	X2JJP5_DROME	A0A0B4K756_DROME	A0A0B4K5Z8_DROME	M9NFA6_DROME	M9PC99_DROME	M9PHF1_DROME	X2JEY9_DROME	A1ZBH7_DROME	A8JUU1_DROME	A0A0B4LGY8_DROME	Q8IQK2_DROME	A0A4D6K5M0_DROME	Q9VGD4_DROME	A0A0B4KH60_DROME
biological_process	GO:0070828	heterochromatin organization	4	11	0.363636	0.99993	0.000143922	1	0.194	SETB1_DROME	LSDA_DROME	Q9VUE5_DROME	M9PI58_DROME
biological_process	GO:0035316	non-sensory hair organization	3	3	1	0.999938	0.000145166	1	0.196	INTU_DROME	FRY_DROME	OVO_DROME
biological_process	GO:0048803	imaginal disc-derived male genitalia morphogenesis	17	28	0.607143	0.999969	0.00014784	1	0.198	UVRAG_DROME	M3KSL_DROME	ITBX_DROME	NOTCH_DROME	HEP_DROME	FAS2_DROME	E1JHB6_DROME	Q8IPG1_DROME	B6IDV6_DROME	M9PCJ1_DROME	Q9VLQ8_DROME	E1JHB7_DROME	M9MRE1_DROME	Q7KTI8_DROME	Q7KTI7_DROME	M9PCX2_DROME	E1JHB8_DROME
biological_process	GO:1903531	negative regulation of secretion by cell	1	1	1	0.999969	0.00014784	1	0.198	Q9W1I8_DROME
biological_process	GO:0016348	imaginal disc-derived leg joint morphogenesis	13	19	0.684211	0.999976	0.000163088	1	0.212	SUDX_DROME	ARNT_DROME	OVO_DROME	NOTCH_DROME	Q9W268_DROME	O96378_DROME	O76923_DROME	M9PD85_DROME	M9PIH9_DROME	Q9VBH3_DROME	Q8MLT6_DROME	M9PFX8_DROME	M9PG57_DROME
biological_process	GO:2000779	regulation of double-strand break repair	10	14	0.714286	0.999976	0.000163088	1	0.212	HYD_DROME	Q9VN58_DROME	A0A0B4JDB5_DROME	A0A0B4LGR2_DROME	A0A0B4JCV6_DROME	A0A0B4LGQ5_DROME	A0A0B4JDA1_DROME	A0A0B4LHQ4_DROME	A0A0B4JCW5_DROME	A0A0B4JD62_DROME
biological_process	GO:0051260	protein homooligomerization	19	32	0.59375	0.999955	0.000166075	1	0.215	KCNAB_DROME	ATLAS_DROME	KCNAS_DROME	M9PE38_DROME	Q9VH62_DROME	M9MRZ7_DROME	M9NFJ6_DROME	A0A0S0X7Z4_DROME	E1JJQ5_DROME	M9PJQ4_DROME	A8JNI9_DROME	Q0E8I8_DROME	A0A6H2EG81_DROME	M9ND32_DROME	M9PHG6_DROME	A8DYR5_DROME	M9MRU9_DROME	R9PY39_DROME	A0A6H2EFP4_DROME
biological_process	GO:0035222	wing disc pattern formation	8	21	0.380952	0.999926	0.000164566	1	0.215	FUSED_DROME	SPEN_DROME	NOTCH_DROME	TRA1_DROME	NAB_DROME	DOM_DROME	A0A0B4KG59_DROME	X2J8E9_DROME
biological_process	GO:0006900	vesicle budding from membrane	2	7	0.285714	0.999955	0.000166075	1	0.215	Q9VAT0_DROME	Q86B74_DROME
biological_process	GO:0045198	establishment of epithelial cell apical/basal polarity	8	9	0.888889	0.999993	0.000170145	1	0.235	DCTN1_DROME	EGFR_DROME	DYHC_DROME	SCRIB_DROME	Q9VFU8_DROME	A0T1Z4_DROME	A0T1Z5_DROME	B7Z0J2_DROME
biological_process	GO:0098534	centriole assembly	3	7	0.428571	0.999945	0.0001719	1	0.238	KI10A_DROME	RTTN_DROME	Q9VC64_DROME
biological_process	GO:1904396	regulation of neuromuscular junction development	0	4	0	0.999898	0.000178297	1	0.239
biological_process	GO:0046958	nonassociative learning	5	7	0.714286	0.999962	0.000185758	1	0.247	PDE4B_DROME	PDE4E_DROME	Q9VAY4_DROME	Q8IMM6_DROME	A0A0B4KHZ9_DROME
biological_process	GO:0008582	regulation of synaptic assembly at neuromuscular junction	25	75	0.333333	0.999894	0.000187317	1	0.248	HIW_DROME	CUP_DROME	BRAT_DROME	FUTSC_DROME	ATLAS_DROME	PUM_DROME	SPIN_DROME	FAS2_DROME	Q9VPL9_DROME	Q9VN89_DROME	Q9VAQ0_DROME	E3CTP7_DROME	Q9VAT0_DROME	Q9VPL6_DROME	M9NEL3_DROME	A0A0B4KFL3_DROME	Q9W4X4_DROME	M9NDB7_DROME	B7Z002_DROME	Q86B74_DROME	Q8MMD3_DROME	M9PDM4_DROME	Q9W111_DROME	Q8MMD2_DROME	M9NCY5_DROME
biological_process	GO:0045187	regulation of circadian sleep/wake cycle, sleep	5	17	0.294118	0.999932	0.000188961	1	0.252	CREBB_DROME	KCNAS_DROME	PER_DROME	CLOCK_DROME	M9PIH9_DROME
biological_process	GO:0016310	phosphorylation	3	20	0.15	0.999865	0.000189745	1	0.252	Q9VNA6_DROME	Q9VZV9_DROME	Q8I940_DROME
biological_process	GO:0051302	regulation of cell division	0	5	0	0.999921	0.00019847	1	0.255
biological_process	GO:0048728	proboscis development	7	11	0.636364	0.999976	0.000207862	1	0.267	DLL_DROME	O96378_DROME	O76923_DROME	M9PD85_DROME	M9PIH9_DROME	M9PFX8_DROME	M9PG57_DROME
biological_process	GO:0003400	regulation of COPII vesicle coating	9	11	0.818182	0.999985	0.000209431	1	0.277	A0A0B4K6T4_DROME	Q9VNF8_DROME	X2JJP5_DROME	A0A0B4K5Z8_DROME	M9PHF1_DROME	X2JEY9_DROME	A8JUU1_DROME	X2JEM2_DROME	A8JUU3_DROME
biological_process	GO:0048208	COPII vesicle coating	6	6	1	0.999985	0.000209431	1	0.277	X2JJP5_DROME	M9PHF1_DROME	X2JEY9_DROME	A8JUU1_DROME	X2JEM2_DROME	A8JUU3_DROME
biological_process	GO:0035020	regulation of Rac protein signal transduction	1	1	1	0.999985	0.000209431	1	0.277	RG92B_DROME
biological_process	GO:0007009	plasma membrane organization	30	53	0.566038	0.999915	0.000210152	1	0.278	ANLN_DROME	H1UUM2_DROME	B5RJS0_DROME	Q9VZQ3_DROME	D5SHR1_DROME	Q7KV70_DROME	Q8IQE6_DROME	A0A0B4K7H4_DROME	A0A0B4KEK0_DROME	Q9W4X4_DROME	A0A0B4K822_DROME	A8JNR3_DROME	A8JNJ6_DROME	A0A0B4JCZ8_DROME	X2JAX8_DROME	A8DY50_DROME	E1JGY9_DROME	A8JNR2_DROME	Q7KV69_DROME	M9PBL6_DROME	A0A0B4KED3_DROME	A1Z6S0_DROME	A0A0B4K7T1_DROME	M9PDM4_DROME	A0A0B4JD47_DROME	M9MQH0_DROME	A0A0B4KEE8_DROME	A0A0B4JCQ4_DROME	X2JCT5_DROME	A0A0B4KEU9_DROME
biological_process	GO:0008407	chaeta morphogenesis	27	56	0.482143	0.999923	0.000222027	1	0.291	DL_DROME	FRY_DROME	JV_DROME	SPNF_DROME	NOTCH_DROME	AST8_DROME	ICCR_DROME	MYO7A_DROME	DA_DROME	Q9VPX7_DROME	Q7KTN9_DROME	Q9VX60_DROME	Q9VPX6_DROME	Q7KVG9_DROME	Q9VMS4_DROME	Q9VEW6_DROME	A1Z9X4_DROME	O18353_DROME	Q9VAT0_DROME	M9MSB3_DROME	M9MSB2_DROME	Q86B49_DROME	Q0KHR2_DROME	Q86B74_DROME	A1Z6W9_DROME	A0A0B4KEW8_DROME	M9MSQ2_DROME
biological_process	GO:0007219	Notch signaling pathway	27	64	0.421875	0.999895	0.000224158	1	0.293	PHYL_DROME	SUDX_DROME	UVRAG_DROME	NOC_DROME	SERR_DROME	RTF1_DROME	HEY_DROME	DL_DROME	ESM3_DROME	ESM2_DROME	MAM_DROME	PSN_DROME	SUH_DROME	NICA_DROME	NOTCH_DROME	OFUT1_DROME	DTX_DROME	A4V346_DROME	O96378_DROME	Q9VAI2_DROME	A8E6L6_DROME	M9NE67_DROME	A0A0B4LGE6_DROME	B7Z090_DROME	M9PG70_DROME	A0A0B4LIS1_DROME	M9PFS2_DROME
biological_process	GO:0007474	imaginal disc-derived wing vein specification	37	81	0.45679	0.999903	0.000231092	1	0.297	LSDA_DROME	ASH2_DROME	JING_DROME	DMDA_DROME	DMDD_DROME	DMDB_DROME	ELOA1_DROME	EGFR_DROME	CORTO_DROME	NOTCH_DROME	BRM_DROME	ARA_DROME	KRAF1_DROME	CIC_DROME	A1ZBA1_DROME	I0E2I4_DROME	E5DK16_DROME	Q9VKC4_DROME	Q7KNQ9_DROME	Q8WR08_DROME	A8DY69_DROME	Q9W1H0_DROME	Q8SXP0_DROME	Q9VSD6_DROME	D1YSG4_DROME	A0A0B4JCS1_DROME	A0A0B4JD27_DROME	A0A0B4LGG6_DROME	A0A0C4DHF6_DROME	A8JNQ4_DROME	M9NFQ7_DROME	Q9VT99_DROME	Q9VT98_DROME	A0A0B4KFB7_DROME	A0A0B4JD00_DROME	A0A0B4JCQ5_DROME	A0A0B4JD31_DROME
biological_process	GO:0006821	chloride transport	17	44	0.386364	0.999903	0.000231092	1	0.297	TTY1_DROME	M9PCX9_DROME	Q9VGI0_DROME	M9PCA7_DROME	Q9VDU9_DROME	Q9VTW8_DROME	M9PFD6_DROME	Q8WS32_DROME	Q9V416_DROME	X2J9Y1_DROME	E1JII9_DROME	M9PI37_DROME	M9PI22_DROME	Q7KT76_DROME	M9PI39_DROME	Q9VBJ6_DROME	X2JE80_DROME
biological_process	GO:0035329	hippo signaling	5	15	0.333333	0.999897	0.000240303	1	0.301	SAV_DROME	YAP1_DROME	WARTS_DROME	Q9W2L2_DROME	A0A0B4JDB7_DROME
biological_process	GO:0051492	regulation of stress fiber assembly	2	2	1	0.999955	0.000231989	1	0.301	ITBX_DROME	ITA2_DROME
biological_process	GO:0007269	neurotransmitter secretion	51	119	0.428571	0.999858	0.000252577	1	0.302	MADD_DROME	EXOC7_DROME	EXOC2_DROME	EXOC5_DROME	CAPS_DROME	SYN_DROME	ROP_DROME	STX1A_DROME	STX5_DROME	SYB_DROME	UN13B_DROME	A0A0B4K7E1_DROME	Q9VX41_DROME	A0A0B4K6M2_DROME	Q9VYK5_DROME	Q7K0X9_DROME	E1JJN6_DROME	Q8IM87_DROME	A1Z7V1_DROME	Q9W321_DROME	Q6AWM2_DROME	A0A0B4K7K9_DROME	L0MPR2_DROME	E2QCZ0_DROME	A0A0B4K679_DROME	X2JE74_DROME	A0A0B4KG75_DROME	Q9VEE5_DROME	A0A0B4K742_DROME	A0A0B4K677_DROME	Q9VR90_DROME	M9PH39_DROME	M9MS40_DROME	H9XVP2_DROME	X2J9E1_DROME	A0A0B4KF38_DROME	A0A0B4K7E7_DROME	A0A0B4K843_DROME	A8DY79_DROME	M9PJH7_DROME
biological_process	GO:0035317	imaginal disc-derived wing hair organization	25	56	0.446429	0.999892	0.000248662	1	0.302	FRY_DROME	MYO7A_DROME	MYSN_DROME	Q9VXE3_DROME	Q7KTN9_DROME	Q9VX60_DROME	H1UUM2_DROME	B5RJS0_DROME	Q9VMS4_DROME	A8JNM0_DROME	Q9VU76_DROME	D5SHR1_DROME	M9PFI2_DROME	M9MSB3_DROME	M9MSB2_DROME	X2JAX8_DROME	Q9VRZ4_DROME	Q86B49_DROME	M9PET2_DROME	M9PEJ7_DROME	Q0KHR2_DROME	M9MQH0_DROME	M9NEB2_DROME	M9MSQ2_DROME	M9PFE5_DROME
biological_process	GO:0042659	regulation of cell fate specification	5	12	0.416667	0.999924	0.000250173	1	0.302	Q7KS77_DROME	Q9VB52_DROME	Q4V727_DROME	A0A0B4KH37_DROME	Q9VDA2_DROME
biological_process	GO:0051048	negative regulation of secretion	0	1	0	0.999938	0.000269027	1	0.316
biological_process	GO:0007483	genital disc morphogenesis	4	10	0.4	0.999923	0.000270173	1	0.317	Q7KS77_DROME	Q4V727_DROME	A0A0B4KH37_DROME	Q9VDA2_DROME
biological_process	GO:0007450	dorsal/ventral pattern formation, imaginal disc	1	6	0.166667	0.999889	0.000271767	1	0.317	FNG_DROME
biological_process	GO:0006836	neurotransmitter transport	11	37	0.297297	0.999834	0.00027837	1	0.319	BDGED_DROME	Q9I7N9_DROME	Q8IQQ7_DROME	Q9VVG3_DROME	A1Z8V9_DROME	A1ZB95_DROME	Q8IQQ6_DROME	A1Z8W0_DROME	A0A0B4K7V4_DROME	A0A126GV04_DROME	A0A0B4JCZ4_DROME
biological_process	GO:0032880	regulation of protein localization	19	33	0.575758	0.999855	0.000282413	1	0.322	SUDX_DROME	FAT_DROME	RBP2_DROME	MYS9_DROME	GAWKY_DROME	EVI5_DROME	ABL_DROME	Q9VGI1_DROME	Q9VN82_DROME	A0A0B4K756_DROME	A0A0B4KG43_DROME	A0A0B4KGI6_DROME	A0A0B4KFK9_DROME	A0A0B4KF82_DROME	Q8IPP3_DROME	Q9VGD4_DROME	A0A0B4KH60_DROME	Q8IPP4_DROME	A0A0B4K638_DROME
biological_process	GO:0008285	negative regulation of cell population proliferation	27	53	0.509434	0.999861	0.000319227	1	0.346	UVRAG_DROME	NOS_DROME	FAT_DROME	BRAT_DROME	PROS_DROME	SAV_DROME	PUF68_DROME	SOX15_DROME	SCRIB_DROME	WARTS_DROME	FOXO_DROME	Q9VCC9_DROME	Q9U4G5_DROME	Q76NQ3_DROME	Q9VB52_DROME	Q7K0X9_DROME	Q9VAQ0_DROME	Q9VE23_DROME	Q86B53_DROME	Q9VL07_DROME	Q7KSQ2_DROME	Q8IMX4_DROME	Q8INJ8_DROME	Q8IN74_DROME	M9MRG4_DROME	M9PCJ7_DROME	Q9VGK8_DROME
biological_process	GO:1902476	chloride transmembrane transport	28	58	0.482759	0.999884	0.000321301	1	0.349	Q9VM31_DROME	Q8MLQ5_DROME	Q9VGI0_DROME	M9PCA7_DROME	Q9VDU9_DROME	Q9VTW8_DROME	Q9VUV3_DROME	Q8WS32_DROME	X2JGQ0_DROME	M9PFR7_DROME	M9PI70_DROME	M9PFD4_DROME	Q2PDZ0_DROME	E1JII9_DROME	A0A0B4LHE0_DROME	M9NFY2_DROME	M9PFL8_DROME	Q9VUV2_DROME	E1JI08_DROME	M9PI37_DROME	M9PCN5_DROME	M9PCN0_DROME	X2JCG3_DROME	M9NEB0_DROME	A0A0B4LGD3_DROME	Q2PDY9_DROME	M9PFD7_DROME	Q9W1G5_DROME
biological_process	GO:0001751	compound eye photoreceptor cell differentiation	8	31	0.258065	0.999802	0.000324438	1	0.349	DCTN1_DROME	EGFR_DROME	PNT_DROME	ANKHM_DROME	GLAS_DROME	BUN2_DROME	Q7KNQ9_DROME	A1Z9X4_DROME
biological_process	GO:0046620	regulation of organ growth	6	11	0.545455	0.999855	0.000328274	1	0.351	INSR_DROME	HID_DROME	NOS_DROME	WARTS_DROME	MYC_DROME	FOXO_DROME
biological_process	GO:0045185	maintenance of protein location	3	4	0.75	0.999901	0.000326831	1	0.351	ITA2_DROME	PRIC1_DROME	SUUR_DROME
biological_process	GO:0034968	histone lysine methylation	1	8	0.125	0.999867	0.000333099	1	0.351	SUZ12_DROME
biological_process	GO:0007099	centriole replication	16	38	0.421053	0.999887	0.000336586	1	0.353	RTTN_DROME	XPO1_DROME	CNN_DROME	Q9VNE4_DROME	A1Z9L0_DROME	Q2PDW6_DROME	Q8T076_DROME	Q9VC64_DROME	Q9VR58_DROME	A0A0B4KFX4_DROME	A1Z9L2_DROME	A0A0B4KFM5_DROME	A0A0B4KF25_DROME	A0A0B4KEP1_DROME	M9PI43_DROME	A0A0B4LFC1_DROME
biological_process	GO:0046532	regulation of photoreceptor cell differentiation	2	2	1	0.999887	0.000336586	1	0.353	NEUR_DROME	Q9VC96_DROME
biological_process	GO:0007615	anesthesia-resistant memory	16	27	0.592593	0.999923	0.000343706	1	0.354	PDE4B_DROME	PDE4E_DROME	CYA1_DROME	A1Z7V1_DROME	A0A0B4K7K9_DROME	X2JBI1_DROME	X2JEQ0_DROME	A0A0B4KF38_DROME	X2JF15_DROME	A0A0B4K843_DROME	A8DY79_DROME	A1ZBJ6_DROME	X2JJU0_DROME	A0A0B4K6V0_DROME	X2JDH0_DROME	A0A0B4K7V8_DROME
biological_process	GO:1904059	regulation of locomotor rhythm	16	24	0.666667	0.999923	0.000343706	1	0.354	PER_DROME	FAS2_DROME	Q8IQN4_DROME	Q7KU87_DROME	Q8MV37_DROME	A8JNT4_DROME	M9PEF7_DROME	M9NDA1_DROME	M9NFF6_DROME	A8JNT5_DROME	M9PCQ3_DROME	Q7KU89_DROME	Q7KU88_DROME	Q9VUX6_DROME	M9NEB2_DROME	M9NDS8_DROME
biological_process	GO:0090110	COPII-coated vesicle cargo loading	6	6	1	1	0.000351186	1	0.405	Q9VQ94_DROME	A1Z813_DROME	A0A0B4LEK8_DROME	A0A0B4K5Z8_DROME	M9PC99_DROME	A0A0B4LEZ1_DROME
biological_process	GO:1902685	positive regulation of receptor localization to synapse	6	6	1	1	0.000351186	1	0.405	Q9VPL9_DROME	Q9VPL6_DROME	M9NEL3_DROME	M9NDB7_DROME	B7Z002_DROME	M9NCY5_DROME
biological_process	GO:0043542	endothelial cell migration	6	6	1	1	0.000351186	1	0.405	M9PFQ9_DROME	M9PG56_DROME	B7Z088_DROME	B7Z087_DROME	Q9VW85_DROME	B7Z086_DROME
biological_process	GO:0061789	dense core granule priming	6	6	1	1	0.000351186	1	0.405	Q8IM87_DROME	L0MPR2_DROME	H9XVP2_DROME	X2J9E1_DROME	Q9V483_DROME	Q8IM86_DROME
biological_process	GO:0099525	presynaptic dense core vesicle exocytosis	6	6	1	1	0.000351186	1	0.405	Q8IM87_DROME	L0MPR2_DROME	H9XVP2_DROME	X2J9E1_DROME	Q9V483_DROME	Q8IM86_DROME
biological_process	GO:0035330	regulation of hippo signaling	0	7	0	0.999857	0.000351431	1	0.407
biological_process	GO:0098609	cell-cell adhesion	35	87	0.402299	0.999777	0.000369113	1	0.429	STAN_DROME	CAD99_DROME	FAT_DROME	BIB_DROME	DS_DROME	ITA2_DROME	ITA1_DROME	FAT2_DROME	SCRIB_DROME	DLG1_DROME	ICCR_DROME	ARM_DROME	CAD86_DROME	CAD89_DROME	Q8I0G8_DROME	Q9VSL8_DROME	Q9VQW7_DROME	Q9N675_DROME	M9NDM3_DROME	A1Z920_DROME	Q8T0F5_DROME	A8JQV8_DROME	A1Z921_DROME	M9PCI6_DROME	M9NCR3_DROME	A0A0B4LEX6_DROME	A0A0B4K6Y7_DROME	M9PBW9_DROME	Q9VHK3_DROME	A0A0B4K609_DROME	M9PEJ8_DROME	X2J8E9_DROME	A0A023GPK8_DROME	A0A0B4K642_DROME	A0A0B4K6C7_DROME
biological_process	GO:0048488	synaptic vesicle endocytosis	24	52	0.461538	0.999855	0.000379937	1	0.432	DAB_DROME	STNB_DROME	SPIN_DROME	AP2A_DROME	Q9VCZ9_DROME	Q3KN41_DROME	Q1WWC9_DROME	E3CTP7_DROME	Q9NGK5_DROME	Q8INU2_DROME	M9MRV1_DROME	A0A0B4KHT3_DROME	M9MRP6_DROME	X2JA38_DROME	Q9VIF7_DROME	M9PDC7_DROME	M9ND00_DROME	Q8MMD3_DROME	Q9W111_DROME	M9PBF6_DROME	Q8MMD2_DROME	X2JAP2_DROME	M9MSI8_DROME	M9MRK7_DROME
biological_process	GO:0050768	negative regulation of neurogenesis	5	7	0.714286	0.999849	0.000419235	1	0.441	DL_DROME	NOTCH_DROME	HDC_DROME	Q9VQW7_DROME	M9PCI6_DROME
biological_process	GO:0045214	sarcomere organization	28	61	0.459016	0.999827	0.000431558	1	0.452	MICAL_DROME	ITBX_DROME	C3G_DROME	ITA2_DROME	TITIN_DROME	HTS_DROME	MYSA_DROME	MYSN_DROME	ANKHM_DROME	Q9VTS6_DROME	Q9VJ82_DROME	Q9VTS8_DROME	Q9VSL8_DROME	Q8IP90_DROME	Q8WR08_DROME	Q9W5E8_DROME	Q0KHX7_DROME	M9NDM3_DROME	M9PBW9_DROME	M9PC91_DROME	Q9VTS9_DROME	M9PFC6_DROME	X2J9Z8_DROME	A0A0C4DHF6_DROME	M9PEJ8_DROME	X2JHS3_DROME	M9PF75_DROME	M9PI28_DROME
biological_process	GO:0050775	positive regulation of dendrite morphogenesis	11	17	0.647059	0.999932	0.000426128	1	0.452	LVA_DROME	Q9VNI0_DROME	Q4QPP5_DROME	A0A0B4K6T4_DROME	Q961H1_DROME	Q9VNF8_DROME	E1JJ62_DROME	Q95RU8_DROME	Q9W289_DROME	M9PGH7_DROME	A0A0B4K5Z8_DROME
biological_process	GO:0047496	vesicle transport along microtubule	2	4	0.5	0.999932	0.000426128	1	0.452	KIF1A_DROME	MILT_DROME
biological_process	GO:0043149	stress fiber assembly	0	1	0	0.999905	0.000437737	1	0.455
biological_process	GO:0001672	regulation of chromatin assembly or disassembly	10	12	0.833333	0.999853	0.000440239	1	0.456	SSRP1_DROME	B7Z120_DROME	Q9W4Q4_DROME	Q1RL19_DROME	Q8IRT7_DROME	Q8IRT8_DROME	M9PDQ2_DROME	M9PIZ6_DROME	A0A6H2EF15_DROME	B7Z126_DROME
biological_process	GO:0051047	positive regulation of secretion	1	2	0.5	0.999853	0.000440239	1	0.456	TGO1_DROME
biological_process	GO:0051225	spindle assembly	21	48	0.4375	0.999795	0.000444592	1	0.457	TNKS_DROME	DCTN1_DROME	CHK1_DROME	TPR_DROME	WEE1_DROME	CLASP_DROME	GCP2_DROME	GCP3_DROME	GCP4_DROME	Q9U7D8_DROME	D2NUE8_DROME	Q9W2W2_DROME	A8JNN0_DROME	Q9VXU8_DROME	Q9VS91_DROME	Q8IQ95_DROME	A0A0B4KI19_DROME	Q9VUH6_DROME	Q8IRA1_DROME	Q8IQ96_DROME	Q8IQ97_DROME
biological_process	GO:0007314	oocyte anterior/posterior axis specification	8	28	0.285714	0.999771	0.000445787	1	0.457	SPNF_DROME	Q9VX75_DROME	Q8WR08_DROME	A1ZBL9_DROME	X2JCB3_DROME	A0A0C4DHF6_DROME	Q0KHR3_DROME	X2JFU8_DROME
biological_process	GO:0048808	male genitalia morphogenesis	0	2	0	0.999883	0.000467695	1	0.474
biological_process	GO:0007059	chromosome segregation	20	61	0.327869	0.999696	0.000489751	1	0.477	MMS19_DROME	MAM_DROME	TOP1_DROME	KI59C_DROME	B7Z120_DROME	Q7KN75_DROME	Q9VIP4_DROME	Q86BS3_DROME	Q9W4Q4_DROME	Q1RL19_DROME	Q9VHP9_DROME	Q9VFF3_DROME	Q8IRT7_DROME	Q8IRT8_DROME	M9PDQ2_DROME	M9PIZ6_DROME	A0A6H2EF15_DROME	A0A0B4LGX0_DROME	B7Z126_DROME	Q9VM45_DROME
biological_process	GO:0017157	regulation of exocytosis	7	22	0.318182	0.999811	0.00049416	1	0.48	RAB26_DROME	STX1A_DROME	Q9VYK5_DROME	Q0KHR7_DROME	Q7KUX3_DROME	A0A126GV04_DROME	A0A0B4JCZ4_DROME
biological_process	GO:0061024	membrane organization	24	41	0.585366	0.999654	0.000503215	1	0.486	KLAR_DROME	KRH2_DROME	ELF1_DROME	SWS_DROME	Q7KF43_DROME	Q7YU15_DROME	Q29QW0_DROME	Q9VME5_DROME	Q961J0_DROME	Q8T389_DROME	Q8IQE6_DROME	A8JNH2_DROME	M9PBH0_DROME	M9PGK7_DROME	A8JNR3_DROME	M9PDJ0_DROME	A0A0B4JCZ8_DROME	A8DYJ0_DROME	A0A0B4KFC4_DROME	A8JNR2_DROME	Q9W0Q4_DROME	A0A0B4K7L3_DROME	X2J8G9_DROME	X2JCT5_DROME
biological_process	GO:0007216	G protein-coupled glutamate receptor signaling pathway	11	16	0.6875	0.999927	0.000504964	1	0.497	GRM_DROME	O96607_DROME	Q8MQZ8_DROME	M9PEX1_DROME	Q0E8S7_DROME	X2JBS2_DROME	Q9VM94_DROME	B7Z150_DROME	M9PB54_DROME	M9PIJ4_DROME	Q9VNZ5_DROME
biological_process	GO:0090136	epithelial cell-cell adhesion	5	7	0.714286	0.999927	0.000504964	1	0.497	Q8SX64_DROME	Q9VZT7_DROME	M9PDY5_DROME	M9PEG0_DROME	M9PE55_DROME
biological_process	GO:0032940	secretion by cell	1	5	0.2	0.99965	0.000522803	1	0.499	ROP_DROME
biological_process	GO:0090068	positive regulation of cell cycle process	1	1	1	0.999793	0.000527977	1	0.499	DPOE2_DROME
biological_process	GO:0008335	female germline ring canal stabilization	14	23	0.608696	0.999885	0.000555212	1	0.514	MS300_DROME	Q9VXE3_DROME	M9PC23_DROME	M9PEP8_DROME	M9PC84_DROME	X2JE40_DROME	M9MSG3_DROME	X2JC83_DROME	M9MRD4_DROME	M9MRD6_DROME	M9MRF5_DROME	M9MRJ4_DROME	M9PCM8_DROME	X2JKQ8_DROME
biological_process	GO:0010633	negative regulation of epithelial cell migration	7	7	1	0.999975	0.000572582	1	0.55	A1Z927_DROME	Q5U0Y0_DROME	A0A0B4K765_DROME	A0A0B4LF93_DROME	A0A0B4LF82_DROME	A1Z928_DROME	A0A126GUN9_DROME
biological_process	GO:1900029	positive regulation of ruffle assembly	7	8	0.875	0.999975	0.000572582	1	0.55	E1JJB8_DROME	M9PGJ2_DROME	Q9W4Y9_DROME	M9PGC1_DROME	M9PGV0_DROME	Q9W4Z0_DROME	Q7KVY9_DROME
biological_process	GO:0070863	positive regulation of protein exit from endoplasmic reticulum	7	8	0.875	0.999975	0.000572582	1	0.55	Q9VTZ0_DROME	X2JJP5_DROME	M9PHF1_DROME	X2JEY9_DROME	A8JUU1_DROME	X2JEM2_DROME	A8JUU3_DROME
biological_process	GO:0002115	store-operated calcium entry	2	3	0.666667	0.999975	0.000572582	1	0.55	STIM_DROME	Q59E13_DROME
biological_process	GO:0071260	cellular response to mechanical stimulus	10	14	0.714286	0.999927	0.000581099	1	0.569	PIEZO_DROME	MYSN_DROME	Q9Y133_DROME	E0A9E1_DROME	A0A0S0WN65_DROME	Q7KTN8_DROME	A8DYV6_DROME	A0A0B4LHR4_DROME	Q8IN24_DROME	Q9VMR4_DROME
biological_process	GO:0045314	regulation of compound eye photoreceptor development	7	9	0.777778	0.999927	0.000581099	1	0.569	PABP_DROME	NEUR_DROME	NICA_DROME	B7Z026_DROME	Q9VMF3_DROME	B7Z025_DROME	M9NEB2_DROME
biological_process	GO:0007029	endoplasmic reticulum organization	18	35	0.514286	0.999759	0.000587569	1	0.573	PCX_DROME	ANKL2_DROME	ATLAS_DROME	Q9VQ94_DROME	A0A0B4K6T4_DROME	Q9VNF8_DROME	Q9VTZ0_DROME	Q9V3A8_DROME	X2JJP5_DROME	A0A0B4K5Z8_DROME	M9PC99_DROME	M9PHF1_DROME	X2JEY9_DROME	A8JUU1_DROME	A0A0B4JCU3_DROME	X2JEM2_DROME	A0A0B4LEZ1_DROME	A8JUU3_DROME
biological_process	GO:0030725	germline ring canal formation	10	14	0.714286	0.999852	0.000604861	1	0.582	Q8IQN4_DROME	Q8MV37_DROME	A8JNT4_DROME	M9NDA1_DROME	M9NFF6_DROME	A8JNT5_DROME	M9PCQ3_DROME	Q9VUX6_DROME	M9NEB2_DROME	M9NDS8_DROME
biological_process	GO:0031497	chromatin assembly	1	3	0.333333	0.999668	0.000611025	1	0.583	Q9V9T4_DROME
biological_process	GO:0033674	positive regulation of kinase activity	15	37	0.405405	0.999743	0.000613236	1	0.584	INSR_DROME	EGFR_DROME	RYK2_DROME	E1JHB6_DROME	Q8IPG1_DROME	B6IDV6_DROME	M9PCJ1_DROME	Q9VLQ8_DROME	E1JHB7_DROME	M9MRE1_DROME	Q7PLL6_DROME	Q7KTI8_DROME	Q7KTI7_DROME	M9PCX2_DROME	E1JHB8_DROME
biological_process	GO:0051321	meiotic cell cycle	14	55	0.254545	0.999601	0.000622355	1	0.584	RING1_DROME	WAPL_DROME	IML1_DROME	CNN_DROME	GCP2_DROME	GCP3_DROME	GCP4_DROME	Q9VP40_DROME	Q9VIP4_DROME	Q9VXU8_DROME	Q9VS91_DROME	Q9VT40_DROME	Q8IRA1_DROME	M9NF67_DROME
biological_process	GO:0065003	protein-containing complex assembly	0	6	0	0.999513	0.000638623	1	0.586
biological_process	GO:0035046	pronuclear migration	9	12	0.75	0.999934	0.000638974	1	0.606	GLD2B_DROME	Q9VN51_DROME	A0A0B4K6I7_DROME	Q95TU9_DROME	A0A0B4JCV4_DROME	Q86BB5_DROME	A0A0B4KFK1_DROME	A0A0B4JD97_DROME	Q8IPN1_DROME
biological_process	GO:0042682	regulation of compound eye cone cell fate specification	7	9	0.777778	0.999934	0.000638974	1	0.606	O16117_DROME	Q8IM96_DROME	Q59DP0_DROME	Q59DN8_DROME	D1YSG9_DROME	Q59DN7_DROME	Q59DN9_DROME
biological_process	GO:0007147	female meiosis II	0	3	0	0.999934	0.000638974	1	0.606
biological_process	GO:0045855	negative regulation of pole plasm oskar mRNA localization	8	10	0.8	0.99995	0.000650833	1	0.621	KLAR_DROME	Q7YU15_DROME	A8JNH2_DROME	M9PBH0_DROME	M9PGK7_DROME	M9PDJ0_DROME	Q9W0Q4_DROME	X2J8G9_DROME
biological_process	GO:0051013	microtubule severing	8	10	0.8	0.99995	0.000650833	1	0.621	Q9VNI0_DROME	Q0KHS0_DROME	Q4QPP5_DROME	Q9VN89_DROME	Q961H1_DROME	E1JJ62_DROME	X2JKM9_DROME	A0A0B4KFL3_DROME
biological_process	GO:0035022	positive regulation of Rac protein signal transduction	8	10	0.8	0.99995	0.000650833	1	0.621	SOS_DROME	E1JJB8_DROME	M9PGJ2_DROME	Q9W4Y9_DROME	M9PGC1_DROME	M9PGV0_DROME	Q9W4Z0_DROME	Q7KVY9_DROME
biological_process	GO:2000431	regulation of cytokinesis, actomyosin contractile ring assembly	8	9	0.888889	0.99995	0.000650833	1	0.621	Q9U7D8_DROME	D2NUE8_DROME	Q9VTY8_DROME	A8JNN0_DROME	M9PI41_DROME	Q8IQ95_DROME	Q8IQ96_DROME	Q8IQ97_DROME
biological_process	GO:0035190	syncytial nuclear migration	2	3	0.666667	0.99995	0.000650833	1	0.621	AGO2_DROME	Q9VB52_DROME
biological_process	GO:0007447	imaginal disc pattern formation	2	5	0.4	0.99965	0.000656597	1	0.623	FAT_DROME	Q9VAS9_DROME
biological_process	GO:0008595	anterior/posterior axis specification, embryo	16	27	0.592593	0.999622	0.000675917	1	0.627	STAU_DROME	GAP1_DROME	SRYD_DROME	PUM_DROME	SWA_DROME	Q9VHC7_DROME	Q0E9C8_DROME	Q24171_DROME	Q9VP20_DROME	A4UZC9_DROME	Q7K0T7_DROME	A1Z6Z9_DROME	A1Z8A6_DROME	A0A126GUM1_DROME	A1Z6Z8_DROME	A1Z8A4_DROME
biological_process	GO:0008306	associative learning	13	26	0.5	0.999702	0.000673976	1	0.627	PDE4B_DROME	PDE4E_DROME	CYA1_DROME	SYN_DROME	Q9VCZ9_DROME	Q3KN41_DROME	A0A0B4KHE7_DROME	Q9VAA2_DROME	B7Z090_DROME	M9PG70_DROME	A0A0B4KGQ3_DROME	M9PFS2_DROME	A0A0B4KGL0_DROME
biological_process	GO:0051496	positive regulation of stress fiber assembly	13	21	0.619048	0.999862	0.000700394	1	0.639	Q9VXE3_DROME	E1JI78_DROME	Q9VX48_DROME	M9PEZ9_DROME	A1Z995_DROME	M9PHU0_DROME	X2JE40_DROME	E1JJN5_DROME	X2JC83_DROME	A0A0B4LFA2_DROME	A0A0B4K774_DROME	M9ND66_DROME	X2JKQ8_DROME
biological_process	GO:0048542	lymph gland development	9	30	0.3	0.999681	0.00070171	1	0.641	TIN_DROME	INSR_DROME	ANTP_DROME	STAT_DROME	SRP_DROME	NOTCH_DROME	FOXO_DROME	Q9VCC9_DROME	E1JHB7_DROME
biological_process	GO:0030097	hemopoiesis	19	23	0.826087	0.999635	0.000723337	1	0.643	NU301_DROME	SUH_DROME	SRP_DROME	DOM_DROME	E1JHB6_DROME	Q8IPG1_DROME	Q9W363_DROME	Q8IQK9_DROME	Q9W321_DROME	B6IDV6_DROME	M9PCJ1_DROME	Q9VLQ8_DROME	M9PH39_DROME	E1JHB7_DROME	M9MRE1_DROME	Q7KTI8_DROME	Q7KTI7_DROME	M9PCX2_DROME	E1JHB8_DROME
biological_process	GO:0071363	cellular response to growth factor stimulus	1	11	0.0909091	0.999636	0.000711184	1	0.643	A0A0B4KG59_DROME
biological_process	GO:0051046	regulation of secretion	0	3	0	0.999608	0.00070767	1	0.643
biological_process	GO:0018107	peptidyl-threonine phosphorylation	12	24	0.5	0.99979	0.000780538	1	0.665	DYRK3_DROME	GEK_DROME	Q9VXE3_DROME	A1ZBC4_DROME	Q9VTY8_DROME	Q9W0Q1_DROME	X2JE40_DROME	M9PDR2_DROME	X2JC83_DROME	A0A6M3Q6U2_DROME	M9PI41_DROME	X2JKQ8_DROME
biological_process	GO:0045786	negative regulation of cell cycle	1	6	0.166667	0.99955	0.000855276	1	0.684	PUM_DROME
biological_process	GO:0009617	response to bacterium	3	43	0.0697674	0.999393	0.000872354	1	0.692	TOTZ_DROME	PGPLC_DROME	FOXO_DROME
biological_process	GO:0016571	histone methylation	10	17	0.588235	0.999603	0.000881421	1	0.698	DOT1L_DROME	KMT5A_DROME	CARM1_DROME	ASH1_DROME	C1716_DROME	TRR_DROME	SUZ12_DROME	SUV42_DROME	TRX_DROME	Q9VUB7_DROME
biological_process	GO:0042692	muscle cell differentiation	1	1	1	0.999477	0.000886712	1	0.698	MYSA_DROME
biological_process	GO:0051298	centrosome duplication	3	11	0.272727	0.999649	0.000890206	1	0.7	KI10A_DROME	LMLN_DROME	PTRO_DROME
biological_process	GO:0042461	photoreceptor cell development	2	23	0.0869565	0.999463	0.000913715	1	0.708	PNT_DROME	KRAF1_DROME
biological_process	GO:0051693	actin filament capping	7	13	0.538462	0.99962	0.000938716	1	0.718	SPTCB_DROME	Q9VZQ3_DROME	Q7KV70_DROME	A8JNJ6_DROME	M9PF16_DROME	Q7KV69_DROME	M9PBL6_DROME
biological_process	GO:0036011	imaginal disc-derived leg segmentation	6	16	0.375	0.999721	0.000957916	1	0.726	SERR_DROME	DL_DROME	MED13_DROME	FNG_DROME	NOTCH_DROME	Q9VEV9_DROME
biological_process	GO:0030539	male genitalia development	1	4	0.25	0.999721	0.000957916	1	0.726	ABDB_DROME
biological_process	GO:0033627	cell adhesion mediated by integrin	18	38	0.473684	0.999673	0.000989293	1	0.73	TIG_DROME	ITBX_DROME	ITA3_DROME	ITA2_DROME	ITA1_DROME	LAMA_DROME	Q9VSL8_DROME	A0A0B4KH51_DROME	M9NDM3_DROME	Q9Y0S9_DROME	E1JJ52_DROME	A0A0B4KG76_DROME	M9PBW9_DROME	A0A0B4K774_DROME	M9PEJ8_DROME	Q8IPP5_DROME	A0A0B4KGK7_DROME	Q9VNG9_DROME
biological_process	GO:0072583	clathrin-dependent endocytosis	10	16	0.625	0.999673	0.000989293	1	0.73	DAB_DROME	AP2A_DROME	Q9VMY8_DROME	Q9VHC4_DROME	Q6AWD5_DROME	Q9VAT0_DROME	A0A0B4KF57_DROME	A0A0B4KFZ2_DROME	Q86B74_DROME	A0A0B4KG14_DROME
biological_process	GO:0007056	spindle assembly involved in female meiosis	3	10	0.3	0.999768	0.00100772	1	0.737	GLD2B_DROME	Q0E965_DROME	A0A0B4KF69_DROME
biological_process	GO:0007432	salivary gland boundary specification	8	14	0.571429	0.999731	0.00101819	1	0.747	BTHD_DROME	ITA1_DROME	UNC5_DROME	Q9W213_DROME	A1Z920_DROME	A1Z921_DROME	M9PC46_DROME	A0A0B4LEX6_DROME
biological_process	GO:0071390	cellular response to ecdysone	5	9	0.555556	0.999731	0.00101819	1	0.747	Q9VRN4_DROME	Q9W1H0_DROME	M9PBR0_DROME	Q9VL07_DROME	A0A0B4LGG6_DROME
biological_process	GO:0031060	regulation of histone methylation	0	1	0	0.999731	0.00101819	1	0.747
biological_process	GO:2000242	negative regulation of reproductive process	0	1	0	0.999731	0.00101819	1	0.747
biological_process	GO:0006897	endocytosis	36	137	0.262774	0.999314	0.00103471	1	0.751	POK_DROME	HRS_DROME	SPIN_DROME	VP33A_DROME	VPS8_DROME	HOOK_DROME	MYS9_DROME	AP2A_DROME	DTX_DROME	A1Z9D7_DROME	Q9VZQ3_DROME	Q7K4C7_DROME	Q1WWC9_DROME	Q9W3K6_DROME	Q8MQJ8_DROME	E3CTP7_DROME	Q8T389_DROME	Q7KV70_DROME	E1JJB8_DROME	Q8INU2_DROME	X2JCY4_DROME	X2JGF5_DROME	Q9W4Y9_DROME	A8JNJ6_DROME	A0A0B4KHL4_DROME	Q7KV69_DROME	M9PBL6_DROME	Q86BS5_DROME	Q9VIF7_DROME	M9PDC7_DROME	M9ND00_DROME	Q8MMD3_DROME	Q9W111_DROME	A1Z7C4_DROME	M9PBF6_DROME	Q8MMD2_DROME
biological_process	GO:0008593	regulation of Notch signaling pathway	5	8	0.625	0.999546	0.00105395	1	0.755	FNG_DROME	OFUT1_DROME	B7Z090_DROME	M9PG70_DROME	M9PFS2_DROME
biological_process	GO:0042462	eye photoreceptor cell development	5	6	0.833333	0.999401	0.00106959	1	0.756	NBEA_DROME	Q9VFU8_DROME	A0T1Z4_DROME	A0T1Z5_DROME	B7Z0J2_DROME
biological_process	GO:0044770	cell cycle phase transition	0	1	0	0.999363	0.00107441	1	0.756
biological_process	GO:1901739	regulation of myoblast fusion	11	17	0.647059	0.999813	0.00108705	1	0.766	MYSN_DROME	Q7KS77_DROME	Q9VXE3_DROME	Q2PDT4_DROME	Q8INW7_DROME	D3DMM0_DROME	Q9VIX2_DROME	X2JE40_DROME	X2JC83_DROME	Q9VIX3_DROME	X2JKQ8_DROME
biological_process	GO:0007156	homophilic cell adhesion via plasma membrane adhesion molecules	33	78	0.423077	0.999506	0.00110694	1	0.768	STAN_DROME	CAD99_DROME	FAT_DROME	DS_DROME	DSCL_DROME	FAT2_DROME	TUTL_DROME	CAD87_DROME	ICCR_DROME	CAD86_DROME	FAS2_DROME	CAD89_DROME	M9PHS6_DROME	Q8MRA3_DROME	Q9VL42_DROME	E1JH30_DROME	Q9VQW7_DROME	A1Z9X4_DROME	Q0E8G9_DROME	M9PCI6_DROME	B7Z0D9_DROME	A0A0B4K6E3_DROME	A0A0B4K655_DROME	A0A0B4KER2_DROME	A0A0B4K720_DROME	X2J8E9_DROME	A0A0B4LG27_DROME	A0A0S0WP14_DROME	X2JCN4_DROME	Q0E8F0_DROME	A0A0B4JD63_DROME	A0A0B4K6X2_DROME	A0A0B4K6Z6_DROME
biological_process	GO:0006997	nucleus organization	19	29	0.655172	0.999421	0.00112469	1	0.773	KLAR_DROME	MS300_DROME	MYS9_DROME	Q7YU15_DROME	M9PC23_DROME	M9PEP8_DROME	A8JNH2_DROME	M9PBH0_DROME	M9PC84_DROME	M9PGK7_DROME	M9MSG3_DROME	M9PDJ0_DROME	M9MRD4_DROME	M9MRD6_DROME	M9MRF5_DROME	Q9W0Q4_DROME	M9MRJ4_DROME	M9PCM8_DROME	X2J8G9_DROME
biological_process	GO:0007315	pole plasm assembly	12	21	0.571429	0.999419	0.00114754	1	0.784	STAU_DROME	KINH_DROME	OSKA_DROME	SPIR_DROME	TUD_DROME	CAPU_DROME	Q0E9C8_DROME	A4UZC9_DROME	Q7K0T7_DROME	A1Z8A6_DROME	A0A126GUM1_DROME	A1Z8A4_DROME
biological_process	GO:0000578	embryonic axis specification	1	2	0.5	0.99934	0.00114993	1	0.784	ARMI_DROME
biological_process	GO:0008358	maternal determination of anterior/posterior axis, embryo	0	5	0	0.999333	0.00122518	1	0.798
biological_process	GO:0030834	regulation of actin filament depolymerization	0	1	0	0.999472	0.00126959	1	0.802
biological_process	GO:0046622	positive regulation of organ growth	12	18	0.666667	0.999573	0.00129796	1	0.809	INSR_DROME	IRS1_DROME	MYC_DROME	Q9VPL9_DROME	Q9N675_DROME	Q9W0Q1_DROME	Q9VPL6_DROME	M9NEL3_DROME	Q9VML2_DROME	M9NDB7_DROME	B7Z002_DROME	M9NCY5_DROME
biological_process	GO:0042675	compound eye cone cell differentiation	4	11	0.363636	0.999713	0.00129686	1	0.809	EGFR_DROME	NBEA_DROME	LOZEN_DROME	Q9VSD6_DROME
biological_process	GO:0051754	meiotic sister chromatid cohesion, centromeric	5	5	1	1	0.00132276	1	0.862	VASA2_DROME	Q9VMS5_DROME	A1Z6I7_DROME	A0A0S0WFC5_DROME	Q9VTM9_DROME
biological_process	GO:0051683	establishment of Golgi localization	5	5	1	1	0.00132276	1	0.862	LVA_DROME	DYHC_DROME	Q9VDJ9_DROME	A0A0B4KH16_DROME	A0A0B4KHT3_DROME
biological_process	GO:1903422	negative regulation of synaptic vesicle recycling	5	5	1	1	0.00132276	1	0.862	SKY_DROME	Q0E8N9_DROME	M9PDV9_DROME	M9PDI9_DROME	Q9VIH6_DROME
biological_process	GO:0003331	positive regulation of extracellular matrix constituent secretion	5	5	1	1	0.00132276	1	0.862	Q9VQ94_DROME	A0A0B4K6T4_DROME	Q9VNF8_DROME	A0A0B4K5Z8_DROME	M9PC99_DROME
biological_process	GO:2001256	regulation of store-operated calcium entry	5	5	1	1	0.00132276	1	0.862	O96607_DROME	M9PEX1_DROME	Q0E8S7_DROME	Q9VM94_DROME	M9PB54_DROME
biological_process	GO:0061172	regulation of establishment of bipolar cell polarity	5	5	1	1	0.00132276	1	0.862	Q9VCW7_DROME	X4YX01_DROME	A0A0B4K6D0_DROME	A0A0B4LHH4_DROME	A0A0B4K6W6_DROME
biological_process	GO:0010800	positive regulation of peptidyl-threonine phosphorylation	5	5	1	1	0.00132276	1	0.862	Q9W179_DROME	Q59E61_DROME	A4UZU8_DROME	Q8MLP1_DROME	B7YZQ1_DROME
biological_process	GO:0045762	positive regulation of adenylate cyclase activity	5	5	1	1	0.00132276	1	0.862	A0A0B4KI28_DROME	Q8IMS2_DROME	A0A0B4KHX4_DROME	Q9VBJ2_DROME	Q59DT9_DROME
biological_process	GO:0040029	regulation of gene expression, epigenetic	2	3	0.666667	0.999505	0.00132445	1	0.863	SETB1_DROME	SUV42_DROME
biological_process	GO:0031062	positive regulation of histone methylation	1	3	0.333333	0.999792	0.00132757	1	0.874	SUZ2_DROME
biological_process	GO:0060628	regulation of ER to Golgi vesicle-mediated transport	1	3	0.333333	0.999792	0.00132757	1	0.874	SLY1_DROME
biological_process	GO:0042478	regulation of eye photoreceptor cell development	0	1	0	0.999792	0.00132757	1	0.874
biological_process	GO:0060632	regulation of microtubule-based movement	13	13	1	0.999656	0.00132839	1	0.876	F2FB68_DROME	Q9I7T2_DROME	Q8IRC0_DROME	Q9W3Y7_DROME	Q8IRB9_DROME	Q9VZI0_DROME	M9PEK8_DROME	M9PBN6_DROME	M9PGT5_DROME	M9PHB1_DROME	M9PE93_DROME	Q8IRC1_DROME	A8JNK1_DROME
biological_process	GO:0016050	vesicle organization	0	1	0	0.99918	0.00138396	1	0.877
biological_process	GO:0002168	instar larval development	19	44	0.431818	0.999269	0.00142303	1	0.879	ASH2_DROME	C1716_DROME	SAS_DROME	TOP1_DROME	DICH_DROME	KRAF1_DROME	Q9VI61_DROME	Q9VI63_DROME	Q7KSZ0_DROME	E1JJ75_DROME	A0A0B4KF76_DROME	A0A0B4KGB4_DROME	A8JQU6_DROME	A0A0B4KGP1_DROME	A0A0B4KFD2_DROME	E1JJ76_DROME	Q8INT1_DROME	A0A0B4KFQ4_DROME	A8JQU7_DROME
biological_process	GO:0042325	regulation of phosphorylation	5	10	0.5	0.999052	0.00155351	1	0.889	Q9VCC9_DROME	Q9VXE3_DROME	X2JE40_DROME	X2JC83_DROME	X2JKQ8_DROME
biological_process	GO:0031887	lipid droplet transport along microtubule	9	13	0.692308	0.999782	0.00158566	1	0.895	KLAR_DROME	Q9VUQ9_DROME	Q7YU15_DROME	A8JNH2_DROME	M9PBH0_DROME	M9PGK7_DROME	M9PDJ0_DROME	Q9W0Q4_DROME	X2J8G9_DROME
biological_process	GO:0007344	pronuclear fusion	9	13	0.692308	0.999782	0.00158566	1	0.895	GLD2B_DROME	Q9VN51_DROME	A0A0B4K6I7_DROME	Q95TU9_DROME	A0A0B4JCV4_DROME	Q86BB5_DROME	A0A0B4KFK1_DROME	A0A0B4JD97_DROME	Q8IPN1_DROME
biological_process	GO:0048104	establishment of body hair or bristle planar orientation	7	11	0.636364	0.999782	0.00158566	1	0.895	Q7KUW6_DROME	Q9VX26_DROME	Q9W205_DROME	A0A0B4KEX6_DROME	Q9W204_DROME	A0A0B4KFF9_DROME	X2JE77_DROME
biological_process	GO:0042676	compound eye cone cell fate commitment	7	8	0.875	0.999782	0.00158566	1	0.895	O16117_DROME	Q8IM96_DROME	Q59DP0_DROME	Q59DN8_DROME	D1YSG9_DROME	Q59DN7_DROME	Q59DN9_DROME
biological_process	GO:0046599	regulation of centriole replication	0	4	0	0.999782	0.00158566	1	0.895
biological_process	GO:2000300	regulation of synaptic vesicle exocytosis	0	1	0	0.999782	0.00158566	1	0.895
biological_process	GO:0006606	protein import into nucleus	25	49	0.510204	0.999314	0.00164103	1	0.898	IMB_DROME	NUP75_DROME	NU931_DROME	NUP62_DROME	NUP88_DROME	NU214_DROME	SEC13_DROME	TPR_DROME	NU205_DROME	PO210_DROME	RBP2_DROME	NU153_DROME	NU154_DROME	NU160_DROME	Q7K0Q2_DROME	Q9VRV8_DROME	Q9V455_DROME	Q9VFE7_DROME	M9NDC3_DROME	Q9VGP4_DROME	Q9VQG0_DROME	Q9VSD6_DROME	Q9VGL0_DROME	A0A0B4KFE9_DROME	Q9VRV9_DROME
biological_process	GO:0045476	nurse cell apoptotic process	9	18	0.5	0.999532	0.00164734	1	0.902	LOLA3_DROME	LOLA4_DROME	LOLA1_DROME	LOLA6_DROME	SPIN_DROME	LOLA2_DROME	LOLA5_DROME	DRICE_DROME	Q7KHK9_DROME
biological_process	GO:0090316	positive regulation of intracellular protein transport	1	3	0.333333	0.999648	0.0016639	1	0.908	TPR_DROME
biological_process	GO:0042327	positive regulation of phosphorylation	1	4	0.25	0.999093	0.00172851	1	0.913	EGFR_DROME
biological_process	GO:1902742	apoptotic process involved in development	0	4	0	0.999441	0.00170459	1	0.913
biological_process	GO:0030042	actin filament depolymerization	1	6	0.166667	0.99924	0.00174403	1	0.916	MICAL_DROME
biological_process	GO:0034504	protein localization to nucleus	2	4	0.5	0.999209	0.00178308	1	0.917	OSKA_DROME	Q9VWJ6_DROME
biological_process	GO:0042749	regulation of circadian sleep/wake cycle	0	7	0	0.999209	0.00178308	1	0.917
biological_process	GO:0007300	ovarian nurse cell to oocyte transport	5	15	0.333333	0.999285	0.00184702	1	0.93	Q9VXE3_DROME	Q9W1N8_DROME	X2JE40_DROME	X2JC83_DROME	X2JKQ8_DROME
biological_process	GO:0007508	larval heart development	6	7	0.857143	0.999907	0.00189898	1	0.948	ITBX_DROME	ITA3_DROME	Q9VTR6_DROME	M9MRI1_DROME	E1JHE3_DROME	Q9VKV3_DROME
biological_process	GO:0086010	membrane depolarization during action potential	6	7	0.857143	0.999907	0.00189898	1	0.948	SCN60_DROME	Q9W433_DROME	M9NDQ0_DROME	A8JUY8_DROME	M9PGH9_DROME	M9NGR9_DROME
biological_process	GO:0007214	gamma-aminobutyric acid signaling pathway	6	7	0.857143	0.999907	0.00189898	1	0.948	Q9VPS7_DROME	Q058U9_DROME	Q9V3Q9_DROME	X2J962_DROME	A0A0B4LHR4_DROME	X2J488_DROME
biological_process	GO:0035331	negative regulation of hippo signaling	20	41	0.487805	0.999342	0.00190738	1	0.951	FGOP2_DROME	DS_DROME	SMUF1_DROME	PTRO_DROME	UBP7_DROME	CI_DROME	ACK_DROME	AJUBA_DROME	CUL1_DROME	Q9VCQ7_DROME	Q9VKG8_DROME	E8NHA2_DROME	Q9N675_DROME	Q7K4D1_DROME	A1Z9K8_DROME	A1ZBC4_DROME	Q9W0Q1_DROME	A1ZBL9_DROME	A0A0B4KG35_DROME	M9PI41_DROME
biological_process	GO:2001020	regulation of response to DNA damage stimulus	2	5	0.4	0.999342	0.00190738	1	0.951	SMG1_DROME	Q9W2A0_DROME
biological_process	GO:0098813	nuclear chromosome segregation	0	2	0	0.998776	0.00194418	1	0.951
biological_process	GO:0008258	head involution	25	55	0.454545	0.999222	0.00195132	1	0.952	ECR_DROME	HID_DROME	CP307_DROME	HAKAI_DROME	ENA_DROME	PUM_DROME	MYSN_DROME	ACK_DROME	A8JR05_DROME	Q9VIP9_DROME	Q9VFU8_DROME	Q9VFK2_DROME	Q7KF43_DROME	A0T1Z4_DROME	Q9VLT3_DROME	Q7K4D1_DROME	Q24468_DROME	A0T1Z5_DROME	A8JQV8_DROME	A0A0B4K6Y7_DROME	B7Z0J2_DROME	Q9VHK3_DROME	A0A0B4KFC4_DROME	A0A0B4KG59_DROME	A0A0B4K6C7_DROME
biological_process	GO:1905515	non-motile cilium assembly	17	33	0.515152	0.999402	0.0019539	1	0.954	KI10A_DROME	MKS1_DROME	GORAB_DROME	OSM1_DROME	CE290_DROME	Q9VPR0_DROME	Q9VNE4_DROME	Q9VZ07_DROME	M9PGW1_DROME	A8JUR5_DROME	Q9V9R6_DROME	Q7KRS6_DROME	B7Z139_DROME	Q7KTZ4_DROME	A1ZBM3_DROME	Q9VTN6_DROME	A8JUR4_DROME
biological_process	GO:0042066	perineurial glial growth	7	9	0.777778	0.99983	0.00198111	1	0.966	POE_DROME	KCNAE_DROME	A0A0B4KI28_DROME	Q8IMS2_DROME	A0A0B4KHX4_DROME	Q9VBJ2_DROME	Q59DT9_DROME
biological_process	GO:0016188	synaptic vesicle maturation	7	9	0.777778	0.99983	0.00198111	1	0.966	KIF1A_DROME	Q8IM87_DROME	L0MPR2_DROME	H9XVP2_DROME	X2J9E1_DROME	Q9V483_DROME	Q8IM86_DROME
biological_process	GO:0045761	regulation of adenylate cyclase activity	2	2	1	0.99983	0.00198111	1	0.966	Q9VPX7_DROME	Q9VPX6_DROME
biological_process	GO:0046959	habituation	11	18	0.611111	0.999574	0.00212565	1	0.968	KGP24_DROME	KGP25_DROME	ATX2_DROME	Q960V1_DROME	Q32KD4_DROME	Q0E8G1_DROME	Q7KY08_DROME	Q95RU8_DROME	M9PF79_DROME	M9PGH7_DROME	M9PET3_DROME
biological_process	GO:0035160	maintenance of epithelial integrity, open tracheal system	11	18	0.611111	0.999574	0.00212565	1	0.968	ITBX_DROME	ITA2_DROME	ITA1_DROME	EGFR_DROME	A8JR05_DROME	Q9VFK2_DROME	Q9VSL8_DROME	M9NDM3_DROME	Q9W4J1_DROME	M9PBW9_DROME	M9PEJ8_DROME
biological_process	GO:0007346	regulation of mitotic cell cycle	22	48	0.458333	0.998643	0.00216464	1	0.969	KP58_DROME	SMO_DROME	TPR_DROME	NOTCH_DROME	RCC1_DROME	CK5P3_DROME	CI_DROME	Q9VYK0_DROME	A1Z927_DROME	Q5U0Y0_DROME	Q95TN8_DROME	M9NE65_DROME	M9PGZ8_DROME	A0A0B4K765_DROME	A8DYT1_DROME	A0A0B4KGX7_DROME	A0A0B4LF93_DROME	A0A0B4LF82_DROME	Q0E8U7_DROME	M9PB01_DROME	A1Z928_DROME	A0A126GUN9_DROME
biological_process	GO:1900074	negative regulation of neuromuscular synaptic transmission	18	36	0.5	0.999269	0.00224104	1	0.969	Q9NCP8_DROME	Q7KU92_DROME	A8JNM5_DROME	X2JGD3_DROME	M9PEN3_DROME	M9MRX4_DROME	M9MS19_DROME	X2JCM1_DROME	M9MRX1_DROME	M9MSK6_DROME	M9MRS5_DROME	Q7KU95_DROME	A8JNM4_DROME	M9PHP8_DROME	A8JNM6_DROME	X2JC49_DROME	A8JNM7_DROME	M9MRR4_DROME
biological_process	GO:0045860	positive regulation of protein kinase activity	11	13	0.846154	0.999269	0.00224104	1	0.969	CHIF_DROME	FRY_DROME	A0A0B4KH51_DROME	Q9Y0S9_DROME	Q1WWC9_DROME	Q8INU2_DROME	A0A0B4K774_DROME	Q9VIF7_DROME	M9PDC7_DROME	M9ND00_DROME	M9PBF6_DROME
biological_process	GO:0006282	regulation of DNA repair	1	5	0.2	0.999395	0.00216324	1	0.969	LOK_DROME
biological_process	GO:0014019	neuroblast development	13	23	0.565217	0.999445	0.00226101	1	0.972	SQZ_DROME	7UP1_DROME	7UP2_DROME	BRAT_DROME	ANTP_DROME	NUMB_DROME	CAS_DROME	NOTCH_DROME	DICH_DROME	NAB_DROME	ARM_DROME	EMS_DROME	Q9V9Z3_DROME
biological_process	GO:2000177	regulation of neural precursor cell proliferation	4	10	0.4	0.99898	0.00228669	1	0.973	PDM1_DROME	CAS_DROME	AST8_DROME	M9PCZ7_DROME
biological_process	GO:0045787	positive regulation of cell cycle	1	12	0.0833333	0.998829	0.00230875	1	0.973	Q8I0A1_DROME
biological_process	GO:0007431	salivary gland development	12	24	0.5	0.998557	0.0024488	1	0.974	ITBX_DROME	ITA3_DROME	CREBA_DROME	DALMA_DROME	ITA2_DROME	ITA1_DROME	EGFR_DROME	FAT2_DROME	DRI_DROME	Q7KF43_DROME	X2JF73_DROME	A0A0B4KFC4_DROME
biological_process	GO:0061572	actin filament bundle organization	2	4	0.5	0.998873	0.00237356	1	0.974	KINH_DROME	HTS_DROME
biological_process	GO:0071772	response to BMP	2	4	0.5	0.998893	0.00236394	1	0.974	Q7KVD1_DROME	Q8IRI5_DROME
biological_process	GO:0042745	circadian sleep/wake cycle	1	7	0.142857	0.998893	0.00236394	1	0.974	PER_DROME
biological_process	GO:0071805	potassium ion transmembrane transport	32	68	0.470588	0.998634	0.00251934	1	0.975	ORK1_DROME	KCNAB_DROME	KCNAE_DROME	KCNAS_DROME	Q9VYL5_DROME	Q9VCS7_DROME	Q9W0J0_DROME	D5SHT8_DROME	Q9W2L9_DROME	M9PB53_DROME	A0A0B4LGW2_DROME	A8DY94_DROME	A0A0B4KFK3_DROME	B7Z029_DROME	A8DY93_DROME	A0A0B4KEQ3_DROME	A0A0C4DHC4_DROME	A1ZB14_DROME	Q9VE68_DROME	A0A0B4K738_DROME	A0A0B4KEJ9_DROME	Q8IPJ4_DROME	A0A0B4JD38_DROME	M9PGE2_DROME	Q9VM99_DROME	A0A0B4KF87_DROME	A0A0B4K6G5_DROME	A8DYW5_DROME	A8DYR5_DROME	R9PY39_DROME	Q9W2L7_DROME	Q9VPJ1_DROME
biological_process	GO:0006813	potassium ion transport	27	57	0.473684	0.99852	0.00261382	1	0.975	KCNAB_DROME	KCNAE_DROME	KCNAS_DROME	M9PCA7_DROME	Q9VTW8_DROME	Q9VCL9_DROME	A0A0B4LGW2_DROME	A8DY94_DROME	A0A0B4KFK3_DROME	A8DY93_DROME	A0A0B4KEQ3_DROME	M9PI37_DROME	A0A0C4DHC4_DROME	A1ZB14_DROME	A0A0B4K738_DROME	A0A0B4KEJ9_DROME	M9PGS8_DROME	M9PE66_DROME	A0A0B4JD38_DROME	M9PHI0_DROME	E1JIU5_DROME	A0A0B4KF87_DROME	M9NEC7_DROME	A8DYR5_DROME	R9PY39_DROME	A0A0B4LHI9_DROME	Q9W2X0_DROME
biological_process	GO:0016573	histone acetylation	22	72	0.305556	0.998577	0.0026758	1	0.975	HCF_DROME	TRA1_DROME	TRX_DROME	DOM_DROME	DMAP1_DROME	Q0E9C2_DROME	Q9VJ73_DROME	Q9W1A9_DROME	Q9VM15_DROME	Q9VU86_DROME	Q9VWS0_DROME	Q9W321_DROME	Q2PDX8_DROME	Q9VGH9_DROME	M9NEW2_DROME	Q7KSP6_DROME	M9PH39_DROME	M9MS40_DROME	A0A0B4KEK1_DROME	A0A0B4KFP2_DROME	Q9VGA4_DROME	A0A0B4KET9_DROME
biological_process	GO:0045807	positive regulation of endocytosis	6	15	0.4	0.998985	0.00253567	1	0.975	NUMB_DROME	NEUR_DROME	TAO_DROME	OFUT1_DROME	AP2A_DROME	Q7K0X9_DROME
biological_process	GO:0006403	RNA localization	2	3	0.666667	0.998317	0.00261367	1	0.975	STAU_DROME	Q9W2R4_DROME
biological_process	GO:0031290	retinal ganglion cell axon guidance	10	16	0.625	0.999495	0.00269859	1	0.98	LAR_DROME	GCM_DROME	Q9VM93_DROME	Q9VWA7_DROME	O62609_DROME	Q5U110_DROME	Q8IMG6_DROME	M9PCR7_DROME	M9PC73_DROME	M9PCD4_DROME
biological_process	GO:1902692	regulation of neuroblast proliferation	8	15	0.533333	0.998844	0.00274073	1	0.98	BTD_DROME	BRAT_DROME	ERM_DROME	NUMB_DROME	PROS_DROME	PNT_DROME	NOTCH_DROME	BRM_DROME
biological_process	GO:0014016	neuroblast differentiation	3	6	0.5	0.998844	0.00274073	1	0.98	BRAT_DROME	PROS_DROME	Q9VBP5_DROME
biological_process	GO:0007052	mitotic spindle organization	30	74	0.405405	0.998536	0.00281581	1	0.981	KL61_DROME	KI10A_DROME	DEL_DROME	DGT5_DROME	DYHC_DROME	LMLN_DROME	PTRO_DROME	CNN_DROME	CLASP_DROME	GLD2B_DROME	A8JR05_DROME	Q9VN51_DROME	A0A0B4K6I7_DROME	Q86BS3_DROME	Q9VFK2_DROME	Q9W179_DROME	Q59E61_DROME	Q95TU9_DROME	M9NE65_DROME	A4UZU8_DROME	Q8MLP1_DROME	A8DYT1_DROME	A0A0B4JCV4_DROME	Q86BB5_DROME	A0A0B4KFK1_DROME	B7YZQ1_DROME	A0A0B4JD97_DROME	Q8IPN1_DROME	Q0E8U7_DROME	M9PB01_DROME
biological_process	GO:0007638	mechanosensory behavior	13	23	0.565217	0.999219	0.00284361	1	0.981	TRPA1_DROME	PIEZO_DROME	TUTL_DROME	Q8MLQ5_DROME	E0A9E1_DROME	Q9VCD1_DROME	A0A0S0WN65_DROME	A0A0B4LHE0_DROME	Q7KTN8_DROME	A8DYV6_DROME	Q9VMR4_DROME	A0A0B4LGD3_DROME	Q9W1G5_DROME
biological_process	GO:0035076	ecdysone receptor-mediated signaling pathway	10	17	0.588235	0.9993	0.00294858	1	0.982	ECR_DROME	NU301_DROME	C1716_DROME	Q9W1H0_DROME	Q9VP57_DROME	Q95RU8_DROME	M9PGH7_DROME	A4UZ51_DROME	A0A0B4LGG6_DROME	E1JGY2_DROME
biological_process	GO:0016081	synaptic vesicle docking	18	37	0.486486	0.998868	0.00329201	1	0.984	EXOC7_DROME	EXOC2_DROME	EXOC5_DROME	STX1A_DROME	STX5_DROME	SYB_DROME	Q9VX41_DROME	Q7K0X9_DROME	E1JJN6_DROME	Q8IM87_DROME	L0MPR2_DROME	X2JE74_DROME	Q9VR90_DROME	H9XVP2_DROME	X2J9E1_DROME	Q9V483_DROME	M9PF12_DROME	Q8IM86_DROME
biological_process	GO:0090306	meiotic spindle assembly	1	2	0.5	0.998868	0.00329201	1	0.984	PFD3_DROME
biological_process	GO:0050795	regulation of behavior	0	1	0	0.99822	0.00311034	1	0.984
biological_process	GO:0040040	thermosensory behavior	15	29	0.517241	0.998982	0.00339007	1	0.985	PDE4B_DROME	PDE4E_DROME	TRPA1_DROME	CREBB_DROME	OSKA_DROME	Q9W321_DROME	Q8IR55_DROME	M9NGE4_DROME	M9PH39_DROME	M9MS40_DROME	M9NEG4_DROME	Q8IR54_DROME	Q9VY43_DROME	M9PJN0_DROME	M9PEK6_DROME
biological_process	GO:0002121	inter-male aggressive behavior	15	29	0.517241	0.998982	0.00339007	1	0.985	O96378_DROME	Q7KUA8_DROME	O76923_DROME	Q9NGK5_DROME	M9PD85_DROME	M9PHT1_DROME	M9PIH9_DROME	M9PES2_DROME	Q9VSK5_DROME	Q86BH2_DROME	M9NE54_DROME	Q8IQA6_DROME	M9NDL9_DROME	M9PFX8_DROME	M9PG57_DROME
biological_process	GO:0007455	eye-antennal disc morphogenesis	10	27	0.37037	0.998676	0.00329561	1	0.985	HYD_DROME	BAB1_DROME	EGFR_DROME	PNT_DROME	STAT_DROME	SMO_DROME	NOTCH_DROME	MYSN_DROME	Q9W4H9_DROME	A1Z7Y7_DROME
biological_process	GO:0030866	cortical actin cytoskeleton organization	27	69	0.391304	0.998161	0.00351358	1	0.987	OSKA_DROME	Q7K3H0_DROME	A8JR05_DROME	Q9VXE3_DROME	Q6XK19_DROME	Q9VFK2_DROME	Q9W179_DROME	Q59E61_DROME	A0A0B4KH51_DROME	Q59DX2_DROME	Q5U127_DROME	E1JI78_DROME	Q9Y0S9_DROME	Q9VTY8_DROME	A4UZU8_DROME	Q9VGH9_DROME	X2JE40_DROME	Q8MLP1_DROME	Q59DW9_DROME	Q7KSP6_DROME	A0A0B4K657_DROME	X2JC83_DROME	M9PI41_DROME	A0A0B4K774_DROME	B7YZQ1_DROME	M9ND66_DROME	X2JKQ8_DROME
biological_process	GO:0045815	epigenetic maintenance of chromatin in transcription-competent conformation	9	14	0.642857	0.999419	0.00339388	1	0.987	DOT1L_DROME	ASH2_DROME	ASH1_DROME	Q9VEX7_DROME	Q9NHB9_DROME	Q7JR52_DROME	Q7KUE4_DROME	A0A6J3SHB9_DROME	Q9VTB8_DROME
biological_process	GO:0045571	negative regulation of imaginal disc growth	9	14	0.642857	0.999419	0.00339388	1	0.987	FBXW7_DROME	FAT_DROME	SCRIB_DROME	WARTS_DROME	DLG1_DROME	LIG_DROME	Q9VCC9_DROME	Q7K0X9_DROME	Q8INJ8_DROME
biological_process	GO:0010824	regulation of centrosome duplication	0	1	0	0.999419	0.00339388	1	0.987
biological_process	GO:0051017	actin filament bundle assembly	13	38	0.342105	0.998161	0.00382042	1	0.991	WASH1_DROME	FER_DROME	Q9VX60_DROME	Q8IQE6_DROME	M9MSB3_DROME	M9MSB2_DROME	A8JNR3_DROME	Q86B49_DROME	M9MSM5_DROME	A8JNR2_DROME	Q0KHR2_DROME	M9MSQ2_DROME	X2JCT5_DROME
biological_process	GO:0009798	axis specification	1	12	0.0833333	0.997478	0.00375538	1	0.991	A1ZBL9_DROME
biological_process	GO:0097305	response to alcohol	0	4	0	0.997794	0.00371079	1	0.991
biological_process	GO:0030509	BMP signaling pathway	9	21	0.428571	0.998185	0.00382296	1	0.992	SMUF1_DROME	O96660_DROME	O62609_DROME	Q5U110_DROME	Q9V4E6_DROME	A0A0B4KFC0_DROME	Q8IMG6_DROME	A0A0B4KG59_DROME	A0A6H2EEY2_DROME
biological_process	GO:0001934	positive regulation of protein phosphorylation	5	20	0.25	0.998185	0.00382296	1	0.992	TOR_DROME	Q9VDE8_DROME	Q7KTS2_DROME	Q86NQ2_DROME	Q9VDT9_DROME
biological_process	GO:0031396	regulation of protein ubiquitination	2	6	0.333333	0.998546	0.00386199	1	0.992	VP33A_DROME	Q9VML2_DROME
biological_process	GO:0046661	male sex differentiation	0	2	0	0.998546	0.00386199	1	0.992
biological_process	GO:0007279	pole cell formation	16	32	0.5	0.998744	0.0038882	1	0.993	AGO2_DROME	DYHC_DROME	OSKA_DROME	TUD_DROME	AUB_DROME	ANLN_DROME	CNN_DROME	GCL_DROME	Q9VN51_DROME	A0A0B4K6I7_DROME	Q95TU9_DROME	A0A0B4JCV4_DROME	Q86BB5_DROME	A0A0B4KFK1_DROME	A0A0B4JD97_DROME	Q8IPN1_DROME
biological_process	GO:0007390	germ-band shortening	16	32	0.5	0.998744	0.0038882	1	0.993	ECR_DROME	INSR_DROME	ENA_DROME	EGFR_DROME	SRP_DROME	Q9VFU8_DROME	Q9VLI4_DROME	Q9VSL8_DROME	A0T1Z4_DROME	Q7K4D1_DROME	M9NDM3_DROME	A0T1Z5_DROME	Q9W4J1_DROME	B7Z0J2_DROME	M9PBW9_DROME	M9PEJ8_DROME
biological_process	GO:0050684	regulation of mRNA processing	9	19	0.473684	0.997558	0.00396298	1	0.993	SPT6H_DROME	MLE_DROME	M9PIK8_DROME	A0A0B4KF69_DROME	M9NDF9_DROME	A8JPX0_DROME	M9NGC6_DROME	M9NEI4_DROME	M9NDZ1_DROME
biological_process	GO:0010628	positive regulation of gene expression	31	76	0.407895	0.997419	0.00402041	1	0.994	POK_DROME	PANG2_DROME	M3K7_DROME	INT5_DROME	ASH2_DROME	ASH1_DROME	ERM_DROME	HMOC_DROME	MED23_DROME	EGFR_DROME	NIPB_DROME	PROS_DROME	PNT_DROME	NOTCH_DROME	MED26_DROME	RBP2_DROME	DIF_DROME	HEP_DROME	MYC_DROME	GCM_DROME	E2F1_DROME	Q86NQ2_DROME	Q9VFT4_DROME	Q8IQE9_DROME	Q9VWC6_DROME	Q0E8F8_DROME	M9PC64_DROME	M9PF47_DROME	A0A6M3Q6U2_DROME	M9PI07_DROME	Q9VDT9_DROME
biological_process	GO:0010001	glial cell differentiation	8	12	0.666667	0.998402	0.0040907	1	0.994	PROS_DROME	SPIN_DROME	NOTCH_DROME	GCM2_DROME	GCM_DROME	Q9W4H9_DROME	Q6Q7I9_DROME	A0A0B4K7X1_DROME
biological_process	GO:0007277	pole cell development	7	13	0.538462	0.998402	0.0040907	1	0.994	CCNE_DROME	TUD_DROME	AUB_DROME	Q9VHC7_DROME	A1ZAN6_DROME	A0A0B4K7T7_DROME	A0A0B4LFF8_DROME
biological_process	GO:0055059	asymmetric neuroblast division	23	48	0.479167	0.997958	0.00467648	1	0.996	ANKL2_DROME	NUMB_DROME	PROS_DROME	PP4R3_DROME	CNN_DROME	CLU_DROME	Q9VCW7_DROME	Q9VX75_DROME	X4YX01_DROME	A0A0B4K6D0_DROME	Q8IR55_DROME	M9NGE4_DROME	X2JCB3_DROME	M9NEG4_DROME	A0A0B4LHH4_DROME	Q8IR54_DROME	Q9VY43_DROME	Q9W2R4_DROME	Q0KHR3_DROME	A0A0B4K6W6_DROME	X2JFU8_DROME	M9PJN0_DROME	M9PEK6_DROME
biological_process	GO:0045747	positive regulation of Notch signaling pathway	18	38	0.473684	0.998295	0.00472069	1	0.996	FNG_DROME	ESM2_DROME	EI3F1_DROME	NEUR_DROME	OFUT1_DROME	DTX_DROME	Q9VVJ5_DROME	Q9VQW7_DROME	Q9VAI2_DROME	A1Z9X4_DROME	Q8IMI5_DROME	Q9V3V9_DROME	Q9W0L7_DROME	Q9VJ30_DROME	Q9W0Q1_DROME	Q7KT38_DROME	X2J946_DROME	A4UZL3_DROME
biological_process	GO:0048489	synaptic vesicle transport	9	18	0.5	0.998672	0.00447539	1	0.996	SMG1_DROME	KIF1A_DROME	KINH_DROME	DCTN1_DROME	ROP_DROME	STNB_DROME	AP2A_DROME	Q9V3N4_DROME	Q9W1Y8_DROME
biological_process	GO:0034454	microtubule anchoring at centrosome	8	12	0.666667	0.999361	0.00420576	1	0.996	TTF2_DROME	Q8IR55_DROME	M9NGE4_DROME	M9NEG4_DROME	Q8IR54_DROME	Q9VY43_DROME	M9PJN0_DROME	M9PEK6_DROME
biological_process	GO:1901987	regulation of cell cycle phase transition	2	2	1	0.997233	0.00463867	1	0.996	CHIF_DROME	Q8SXP0_DROME
biological_process	GO:0070278	extracellular matrix constituent secretion	1	2	0.5	0.999361	0.00420576	1	0.996	GALT3_DROME
biological_process	GO:0032527	protein exit from endoplasmic reticulum	1	2	0.5	0.999361	0.00420576	1	0.996	SEC13_DROME
biological_process	GO:0034502	protein localization to chromosome	1	1	1	0.998672	0.00447539	1	0.996	SUUR_DROME
biological_process	GO:0009593	detection of chemical stimulus	1	47	0.0212766	0.996979	0.0045457	1	0.996	A1Z882_DROME
biological_process	GO:1902115	regulation of organelle assembly	0	1	0	0.998271	0.00428409	1	0.996
biological_process	GO:0008586	imaginal disc-derived wing vein morphogenesis	29	70	0.414286	0.997713	0.00485607	1	0.997	SUDX_DROME	DMDA_DROME	DMDD_DROME	DMDB_DROME	EGFR_DROME	SPEN_DROME	SUH_DROME	OSA_DROME	BRM_DROME	MYO7A_DROME	A8JR05_DROME	Q9VFK2_DROME	Q9W1H0_DROME	A1Z6M0_DROME	Q7KUA8_DROME	Q9VSD6_DROME	Q9VXM5_DROME	Q9W0Q1_DROME	Q9VC47_DROME	A0A0B4KFC0_DROME	M9PHT1_DROME	M9PES2_DROME	Q9VSK5_DROME	A0A0B4LGG6_DROME	Q86BH2_DROME	Q8INY1_DROME	M9NE54_DROME	Q8IQA6_DROME	M9NDL9_DROME
biological_process	GO:0060250	germ-line stem-cell niche homeostasis	12	22	0.545455	0.998703	0.00493065	1	0.997	RBP9X_DROME	INSR_DROME	TPR_DROME	NOTCH_DROME	WNT2_DROME	IRS1_DROME	ARM_DROME	Q9VLD9_DROME	M9MRG5_DROME	M9ND53_DROME	A0A0B4KH77_DROME	M9MRJ8_DROME
biological_process	GO:0007173	epidermal growth factor receptor signaling pathway	11	27	0.407407	0.997713	0.00485607	1	0.997	POK_DROME	PHYL_DROME	EGFR_DROME	SPEN_DROME	PNT_DROME	SOS_DROME	KRAF1_DROME	CIC_DROME	Q7KNQ9_DROME	Q9W379_DROME	Q24171_DROME
biological_process	GO:0035075	response to ecdysone	8	24	0.333333	0.997879	0.00475326	1	0.997	ECR_DROME	ASH2_DROME	FTZF1_DROME	PHP_DROME	TRR_DROME	E75BA_DROME	E75BB_DROME	E75BC_DROME
biological_process	GO:0070201	regulation of establishment of protein localization	2	4	0.5	0.997636	0.00481206	1	0.997	Q9VNJ0_DROME	Q8I0J6_DROME
biological_process	GO:0055057	neuroblast division	1	3	0.333333	0.997879	0.00475326	1	0.997	MYS9_DROME
biological_process	GO:0051170	import into nucleus	0	3	0	0.997758	0.00484078	1	0.997
biological_process	GO:0018394	peptidyl-lysine acetylation	0	2	0	0.997375	0.00474059	1	0.997
biological_process	GO:0090235	regulation of metaphase plate congression	4	4	1	1	0.00498133	1	0.998	TPR_DROME	Q7KW02_DROME	O46048_DROME	X2JDX3_DROME
biological_process	GO:0045053	protein retention in Golgi apparatus	4	4	1	1	0.00498133	1	0.998	VPS13_DROME	VP13D_DROME	Q1RKY3_DROME	Q9VAD3_DROME
biological_process	GO:0043974	histone H3-K27 acetylation	4	4	1	1	0.00498133	1	0.998	BRM_DROME	Q9W321_DROME	M9PH39_DROME	M9MS40_DROME
biological_process	GO:0032065	maintenance of protein location in cell cortex	4	4	1	1	0.00498133	1	0.998	Q9VXE3_DROME	X2JE40_DROME	X2JC83_DROME	X2JKQ8_DROME
biological_process	GO:0007302	nurse cell nucleus anchoring	4	4	1	1	0.00498133	1	0.998	Q9VXE3_DROME	X2JE40_DROME	X2JC83_DROME	X2JKQ8_DROME
biological_process	GO:0071557	histone H3-K27 demethylation	4	4	1	1	0.00498133	1	0.998	Q76NQ3_DROME	Q9VL07_DROME	M9MRG4_DROME	M9PCJ7_DROME
biological_process	GO:0051660	establishment of centrosome localization	4	4	1	1	0.00498133	1	0.998	Q9VX75_DROME	X2JCB3_DROME	Q0KHR3_DROME	X2JFU8_DROME
biological_process	GO:0048734	proboscis morphogenesis	4	4	1	1	0.00498133	1	0.998	Q9W5E8_DROME	Q0KHX7_DROME	X2J9Z8_DROME	X2JHS3_DROME
biological_process	GO:0097107	postsynaptic density assembly	4	4	1	1	0.00498133	1	0.998	A1Z9K8_DROME	A0A0B4LF25_DROME	A0A0B4LFA9_DROME	A0A0B4K7Z0_DROME
biological_process	GO:2000050	regulation of non-canonical Wnt signaling pathway	4	4	1	1	0.00498133	1	0.998	A1Z9K8_DROME	A0A0B4LF25_DROME	A0A0B4LFA9_DROME	A0A0B4K7Z0_DROME
biological_process	GO:0046602	regulation of mitotic centrosome separation	3	3	1	1	0.00498133	1	0.998	CLASP_DROME	Q95TN8_DROME	A0A0B4KGX7_DROME
biological_process	GO:0090052	regulation of pericentric heterochromatin assembly	3	3	1	1	0.00498133	1	0.998	A2VEF9_DROME	Q95RC8_DROME	Q9W061_DROME
biological_process	GO:1903729	regulation of plasma membrane organization	2	2	1	1	0.00498133	1	0.998	SPTCB_DROME	Q9VUK7_DROME
biological_process	GO:0031339	negative regulation of vesicle fusion	1	1	1	1	0.00498133	1	0.998	LYST_DROME
biological_process	GO:0045475	locomotor rhythm	34	109	0.311927	0.996619	0.00581396	1	0.999	ORK1_DROME	FOSLD_DROME	CREBB_DROME	FOSLA_DROME	DISC_DROME	PER_DROME	CLOCK_DROME	UNC80_DROME	DLG1_DROME	FOXO_DROME	GAWKY_DROME	KDM5_DROME	DOME_DROME	ATX2_DROME	Q7KTN9_DROME	Q9VWW2_DROME	Q9W4M7_DROME	Q9VMS4_DROME	Q9VEX7_DROME	Q9NHB9_DROME	Q9W321_DROME	Q9VH98_DROME	E1JJD6_DROME	Q9VDY5_DROME	A0A0B4KI28_DROME	Q8IMS2_DROME	A0A0B4KHX4_DROME	E1JIP9_DROME	M9PH39_DROME	M9MS40_DROME	A0A0B4LID2_DROME	Q9VBJ2_DROME	A0A0B4LHB4_DROME	Q59DT9_DROME
biological_process	GO:0010629	negative regulation of gene expression	31	79	0.392405	0.996242	0.00511078	1	0.999	PC_DROME	POK_DROME	NOC_DROME	RBF_DROME	TIS11_DROME	SETB1_DROME	HIW_DROME	ASH2_DROME	FAT_DROME	BRAT_DROME	ERM_DROME	NUMB_DROME	PANX_DROME	EGFR_DROME	PROS_DROME	PSC_DROME	NOTCH_DROME	GAWKY_DROME	DOM_DROME	DLL_DROME	Q9NHP8_DROME	Q9V3H9_DROME	Q8T3Z4_DROME	Q9VCD8_DROME	Q9VB52_DROME	Q8IMS8_DROME	Q9VF00_DROME	Q7KW02_DROME	O46048_DROME	A0A0B4JDD2_DROME	X2JDX3_DROME
biological_process	GO:0007169	transmembrane receptor protein tyrosine kinase signaling pathway	21	54	0.388889	0.995975	0.00599281	1	0.999	INSR_DROME	EGFR_DROME	SHARK_DROME	RYK2_DROME	FER_DROME	ANKHM_DROME	ACK_DROME	Q9VLL4_DROME	E1JHB6_DROME	Q7KNQ9_DROME	Q8IPG1_DROME	B6IDV6_DROME	M9PCJ1_DROME	Q9VLQ8_DROME	E1JHB7_DROME	M9MRE1_DROME	Q7KTI8_DROME	Q7KTI7_DROME	Q8MLW0_DROME	M9PCX2_DROME	E1JHB8_DROME
biological_process	GO:0071456	cellular response to hypoxia	19	42	0.452381	0.997907	0.00533654	1	0.999	ARNT_DROME	FBXW7_DROME	L2CC_DROME	U389_DROME	RENT1_DROME	HR4_DROME	Q9VCC9_DROME	A1ZAV3_DROME	Q9VBQ1_DROME	Q8IMS8_DROME	Q7YU18_DROME	Q9NCC3_DROME	Q9VWK5_DROME	A0A0B4KHV4_DROME	A0A0B4KGY9_DROME	A1ZA22_DROME	A0A0B4K6K8_DROME	A0A0B4LGV3_DROME	A0A0B4LFV9_DROME
biological_process	GO:0070983	dendrite guidance	16	33	0.484848	0.998046	0.00570871	1	0.999	SQZ_DROME	CUT_DROME	PROS_DROME	BRM_DROME	DICH_DROME	DOM_DROME	Q9W213_DROME	Q0E9C2_DROME	Q7KVG9_DROME	O18353_DROME	A1Z920_DROME	A1Z921_DROME	A0A0B4LEX6_DROME	A0A0B4KEK1_DROME	A0A0B4KFP2_DROME	A0A0B4KET9_DROME
biological_process	GO:0042051	compound eye photoreceptor development	16	39	0.410256	0.996635	0.00560458	1	0.999	KLAR_DROME	DL_DROME	DAB_DROME	DCTN1_DROME	HMOC_DROME	KRAF1_DROME	DOA_DROME	ATX2_DROME	Q9VFK5_DROME	Q7YU15_DROME	A8JNH2_DROME	M9PBH0_DROME	M9PGK7_DROME	M9PDJ0_DROME	Q9W0Q4_DROME	X2J8G9_DROME
biological_process	GO:0007469	antennal development	9	12	0.75	0.998093	0.00505457	1	0.999	CUT_DROME	DISC_DROME	ASX_DROME	MYO7A_DROME	LOZEN_DROME	DLL_DROME	DAN_DROME	Q7JZD5_DROME	Q9VEV9_DROME
biological_process	GO:1990255	subsynaptic reticulum organization	6	8	0.75	0.999427	0.00587816	1	0.999	ENA_DROME	RG92B_DROME	A1Z9K8_DROME	A0A0B4LF25_DROME	A0A0B4LFA9_DROME	A0A0B4K7Z0_DROME
biological_process	GO:1903475	mitotic actomyosin contractile ring assembly	6	8	0.75	0.999427	0.00587816	1	0.999	Q9U7D8_DROME	D2NUE8_DROME	A8JNN0_DROME	Q8IQ95_DROME	Q8IQ96_DROME	Q8IQ97_DROME
biological_process	GO:0070973	protein localization to endoplasmic reticulum exit site	6	8	0.75	0.999427	0.00587816	1	0.999	X2JJP5_DROME	M9PHF1_DROME	X2JEY9_DROME	A8JUU1_DROME	X2JEM2_DROME	A8JUU3_DROME
biological_process	GO:0035214	eye-antennal disc development	4	16	0.25	0.996991	0.00593723	1	0.999	NOC_DROME	SERR_DROME	NOTCH_DROME	Q5U110_DROME
biological_process	GO:0006384	transcription initiation from RNA polymerase III promoter	4	6	0.666667	0.999427	0.00587816	1	0.999	Q9VX99_DROME	Q8INC7_DROME	Q9VJY7_DROME	Q9VIZ2_DROME
biological_process	GO:0051495	positive regulation of cytoskeleton organization	3	4	0.75	0.996738	0.00541715	1	0.999	A0A0B4KH51_DROME	Q9Y0S9_DROME	A0A0B4K774_DROME
biological_process	GO:0009725	response to hormone	2	3	0.666667	0.996289	0.00608693	1	0.999	NOS_DROME	FTZF1_DROME
biological_process	GO:0030510	regulation of BMP signaling pathway	2	7	0.285714	0.997353	0.00602018	1	0.999	Q86NV3_DROME	A0A0B4LFH4_DROME
biological_process	GO:0034243	regulation of transcription elongation from RNA polymerase II promoter	1	2	0.5	0.998353	0.0051328	1	0.999	EAF_DROME
biological_process	GO:0000819	sister chromatid segregation	1	5	0.2	0.99646	0.00567555	1	0.999	Q9V3A7_DROME
biological_process	GO:0071921	cohesin loading	1	1	1	0.999427	0.00587816	1	0.999	A0A0S0WFC5_DROME
biological_process	GO:0070861	regulation of protein exit from endoplasmic reticulum	0	1	0	0.999349	0.00508509	1	0.999
biological_process	GO:0051223	regulation of protein transport	0	1	0	0.997007	0.00612494	1	0.999
biological_process	GO:0008340	determination of adult lifespan	69	244	0.282787	0.753863	0.293738	1	1	POK_DROME	CATA_DROME	ECR_DROME	INSR_DROME	ITBX_DROME	IDE_DROME	BTHD_DROME	MLE_DROME	MTH2_DROME	LIN54_DROME	MTH9_DROME	EGFR_DROME	CYA1_DROME	PER_DROME	PNT_DROME	NOTCH_DROME	VP33A_DROME	XDH_DROME	IRS1_DROME	TOR_DROME	PGPLE_DROME	HOOK_DROME	HEP_DROME	GRIM_DROME	FOXO_DROME	CNC_DROME	BUN2_DROME	DAXX_DROME	F0JAQ8_DROME	Q9VCC9_DROME	Q8IHH3_DROME	A1Z927_DROME	Q9VPL9_DROME	O96660_DROME	Q9BKJ2_DROME	Q5U0Y0_DROME	Q9VKB3_DROME	Q9W0S4_DROME	Q9VG31_DROME	Q7K4D1_DROME
biological_process	GO:0006508	proteolysis	69	362	0.190608	8.79654e-07	0.999999	0	1	LINT_DROME	MODSP_DROME	HAYAN_DROME	GRASS_DROME	IDE_DROME	PREP_DROME	PSN_DROME	NEP_DROME	Y0031_DROME	UFD1_DROME	TRYA_DROME	DRICE_DROME	Q0E9F9_DROME	Q9VA88_DROME	Q9VLF5_DROME	Q8IN25_DROME	Q9VMB4_DROME	Q95SR0_DROME	Q9VW19_DROME	Q9W2C8_DROME	A8JRD7_DROME	Q9W0E4_DROME	Q0KI00_DROME	Q7JYA0_DROME	A0A0B4JD89_DROME	Q9VBA3_DROME	Q8SWX4_DROME	Q8MS90_DROME	Q9W3H0_DROME	A1Z709_DROME	Q9VET2_DROME	Q9VC06_DROME	Q9W475_DROME	Q9W1X6_DROME	A1Z7M3_DROME	Q7K2L4_DROME	Q95RS6_DROME	Q8IRH1_DROME	Q9VV38_DROME	Q9VDU8_DROME
biological_process	GO:0006886	intracellular protein transport	67	204	0.328431	0.580891	0.460245	1	1	DCTN1_DROME	NINAC_DROME	COG3_DROME	DYHC_DROME	RIC1_DROME	ROP_DROME	SLY1_DROME	STX1A_DROME	STX5_DROME	VP33A_DROME	EXOC6_DROME	COPB2_DROME	AP2A_DROME	COG7_DROME	EVI5_DROME	A0A0B4K7E1_DROME	Q9VQ94_DROME	A0A0B4K6M2_DROME	Q9VP46_DROME	Q9VFX6_DROME	Q9VYT6_DROME	Q9VHG1_DROME	Q8T0G8_DROME	Q9W5C1_DROME	A0A0B4K6T4_DROME	Q7K0X9_DROME	Q9VGQ8_DROME	Q59DX2_DROME	Q9VNF8_DROME	A1Z813_DROME	Q9W329_DROME	Q0E9B5_DROME	Q9W3Y7_DROME	Q9VZ45_DROME	Q6AWM2_DROME	Q9VAT0_DROME	E1JJ52_DROME	A0A0B4KG76_DROME	A1Z6Z9_DROME	A0A0B4K679_DROME
biological_process	GO:0007283	spermatogenesis	55	175	0.314286	0.700613	0.341481	1	1	HMW_DROME	HYD_DROME	BGCN_DROME	MTSH_DROME	PABP_DROME	STX5_DROME	U520_DROME	TRA2_DROME	TWINE_DROME	TTF2_DROME	MYS9_DROME	NU154_DROME	LAR_DROME	KRAF1_DROME	GCP2_DROME	Q9VEP9_DROME	Q9VP40_DROME	Q9VLS7_DROME	Q9VND0_DROME	M9NF14_DROME	E1JHL3_DROME	Q9BKJ2_DROME	Q9VS83_DROME	Q9VK46_DROME	Q8IR99_DROME	Q9VW24_DROME	D3DMF6_DROME	Q9VVW9_DROME	E1JJM0_DROME	Q9VK53_DROME	Q9W0U9_DROME	Q8T0V3_DROME	A1Z9P1_DROME	Q9W0R8_DROME	A1ZAK7_DROME	Q9VZ69_DROME	Q9VEX4_DROME	Q8IR55_DROME	M9NGE4_DROME	X2JDJ3_DROME
biological_process	GO:0016567	protein ubiquitination	55	191	0.287958	0.978205	0.0289504	1	1	SUDX_DROME	HERC2_DROME	HIW_DROME	FBXW7_DROME	HAKAI_DROME	SMUF1_DROME	UBR3_DROME	TEY_DROME	MSL2_DROME	CRBN_DROME	DTX_DROME	CUL1_DROME	DCAF1_DROME	Q9VKX1_DROME	Q9W0H2_DROME	Q7K2Q6_DROME	Q9VHC2_DROME	Q9VA79_DROME	Q9VMI1_DROME	Q7KLW9_DROME	Q9VTM4_DROME	E8NHA2_DROME	Q8SX81_DROME	Q9VAQ0_DROME	Q7K4D1_DROME	Q8IPB9_DROME	Q9VGZ4_DROME	Q9VNJ0_DROME	Q9VP20_DROME	A8WHL4_DROME	Q8I0J6_DROME	Q9VK21_DROME	X2JF83_DROME	M9PCL9_DROME	X2JFK0_DROME	A0A0B4K8A5_DROME	X2JC16_DROME	A0A0B4KH12_DROME	M9PFI0_DROME	Q9VXR3_DROME
biological_process	GO:0000381	regulation of alternative mRNA splicing, via spliceosome	50	152	0.328947	0.966763	0.0486132	1	1	SXL_DROME	DHX8_DROME	HAKAI_DROME	PUF68_DROME	U520_DROME	TRA2_DROME	DOA_DROME	DOM_DROME	Q9VEP9_DROME	C1C3H9_DROME	Q9V4F3_DROME	A4V193_DROME	Q9VCH8_DROME	M9PI52_DROME	M9MRU5_DROME	Q9W224_DROME	Q7KLW9_DROME	Q8IP90_DROME	Q9VU91_DROME	Q0E8R3_DROME	A1ZAK7_DROME	Q9VCE3_DROME	Q8IMX4_DROME	Q9VAX3_DROME	Q9VY54_DROME	Q8IPW6_DROME	A0A023GRW3_DROME	M9NEH9_DROME	Q9VY50_DROME	M9MS33_DROME	Q9VF56_DROME	Q9VU90_DROME	M9MRZ0_DROME	A0A6M3Q6L8_DROME	A0A0B4K6G3_DROME	A0A0B4KFT9_DROME	A0A0B4KHB5_DROME	A8JNQ4_DROME	M9NFQ7_DROME	Q9VT99_DROME
biological_process	GO:0006281	DNA repair	50	125	0.4	0.938504	0.0787068	1	1	SSRP1_DROME	RTEL1_DROME	SMRCD_DROME	MMS19_DROME	DOT1L_DROME	BRCA2_DROME	BLM_DROME	DNLI1_DROME	INO80_DROME	MSH6_DROME	POLZ2_DROME	PP4R3_DROME	SLX4_DROME	TRA1_DROME	GEN_DROME	DMAP1_DROME	Q8IMV7_DROME	T2FFI3_DROME	Q9VN58_DROME	Q494K2_DROME	Q8MYL1_DROME	Q9VDA0_DROME	Q8IPT2_DROME	Q7KLW9_DROME	Q9VSE6_DROME	Q9W0L7_DROME	Q9VCB8_DROME	A0A0B4JDB5_DROME	A0A0B4LGR2_DROME	X2JF83_DROME	A0A0B4JCV6_DROME	A0A0B4LGQ5_DROME	X2JFK0_DROME	X2JC16_DROME	Q9VXR3_DROME	X2JF73_DROME	X2JDY2_DROME	Q9VC50_DROME	A0A0B4LHL1_DROME	A0A023GPN3_DROME
biological_process	GO:0006511	ubiquitin-dependent protein catabolic process	49	165	0.29697	0.0325502	0.974808	1	1	POE_DROME	FAF_DROME	CSN3_DROME	ARI2_DROME	SMUF1_DROME	UFD1_DROME	PUF_DROME	UBP36_DROME	UBP7_DROME	UFD4_DROME	Q9VTH1_DROME	Q9VSS9_DROME	Q8I077_DROME	Q9VN58_DROME	Q9VVJ5_DROME	Q9VMI1_DROME	A0A0B4K6W2_DROME	Q9W4C3_DROME	B7YZY9_DROME	E8NHA2_DROME	Q7K4D1_DROME	Q9VSK2_DROME	Q9W0L7_DROME	Q9VY46_DROME	Q7JR34_DROME	A0A0B4K7S0_DROME	Q8IPM2_DROME	A0A0B4JDB5_DROME	Q9VH01_DROME	A0A0B4LGR2_DROME	X2JEX7_DROME	A0A0B4LIK5_DROME	A0A0B4JCV6_DROME	A0A0B4LGQ5_DROME	A0A0B4KHF3_DROME	M9PEV2_DROME	A0A0B4KFN6_DROME	A0A0B4KH36_DROME	A0A0B4KG50_DROME	A0A0B4JDA1_DROME
biological_process	GO:0000398	mRNA splicing, via spliceosome	48	269	0.178439	0.172457	0.856058	1	1	SF3B3_DROME	DHX15_DROME	DHX8_DROME	PABP_DROME	PUF68_DROME	SRRT_DROME	U520_DROME	TRA2_DROME	AUB_DROME	Q9VEP9_DROME	Q9VAW2_DROME	Q8MRG6_DROME	A0A0B4KFB8_DROME	M9NF14_DROME	Q9VPY4_DROME	Q9W0R0_DROME	Q6NN86_DROME	Q8IR99_DROME	Q7KLW9_DROME	E1JJM0_DROME	Q9VEJ1_DROME	Q9Y145_DROME	Q9VZ69_DROME	Q9VCE3_DROME	Q9VQK7_DROME	Q9VGG9_DROME	Q8IMX4_DROME	A8E6M1_DROME	Q9VI14_DROME	Q9VY54_DROME	Q9VUM1_DROME	Q8IPW6_DROME	A0A023GRW3_DROME	Q9VY50_DROME	M9PGI7_DROME	Q9VF56_DROME	Q9VW52_DROME	Q9VAW1_DROME	X2JAG8_DROME	Q0KHU2_DROME
biological_process	GO:0008104	protein localization	44	108	0.407407	0.978369	0.0254248	1	1	LYST_DROME	NINAC_DROME	NUMB_DROME	PROS_DROME	NEUR_DROME	TRP_DROME	DLG1_DROME	ANLN_DROME	NBEA_DROME	MYS9_DROME	AP2A_DROME	BICC_DROME	Q9VN51_DROME	A0A0B4K6I7_DROME	Q9VMK9_DROME	Q9VLI4_DROME	Q7KF43_DROME	Q9VX75_DROME	Q95TU9_DROME	Q9VME5_DROME	M9NE09_DROME	Q1WWC9_DROME	M9PCP3_DROME	Q8INU2_DROME	A8JR42_DROME	Q9VE13_DROME	M9MRV7_DROME	X2JCB3_DROME	Q9V9R6_DROME	A0A0B4KFC4_DROME	Q7KRS6_DROME	A0A0B4JCV4_DROME	Q86BB5_DROME	A0A0B4KFK1_DROME	Q9W2R4_DROME	Q0KHR3_DROME	Q9VZG5_DROME	Q9VIF7_DROME	A0A0B4JD97_DROME	M9PDC7_DROME
biological_process	GO:0006915	apoptotic process	44	106	0.415094	0.849029	0.181222	1	1	M3K7_DROME	MADD_DROME	HID_DROME	BI1_DROME	PSN_DROME	SAV_DROME	WWOX_DROME	TAO_DROME	LOK_DROME	GRIM_DROME	DRICE_DROME	DAXX_DROME	Q7KHK9_DROME	Q9VS83_DROME	Q7K4X4_DROME	A1ZBH8_DROME	A1Z971_DROME	Q9VH01_DROME	A0A1Z1CSK9_DROME	M9ND57_DROME	A0A0B4KH36_DROME	M9PHN9_DROME	A0A1Z1CGX2_DROME	A0A0S0X7U5_DROME	A0A0B4KG50_DROME	M9NGF2_DROME	A1ZBH7_DROME	A8JUX2_DROME	A0A0B4LGY8_DROME	M9PBU3_DROME	M9PEE7_DROME	X2J7F1_DROME	A0A0B4KFQ0_DROME	Q9VS82_DROME	A0A0B4LFQ3_DROME	B7Z0D3_DROME	M9PJN3_DROME	A0A0B4LFV0_DROME	M9PEM6_DROME	A0A0B4JDB7_DROME
biological_process	GO:0008045	motor neuron axon guidance	44	132	0.333333	0.966575	0.0501277	1	1	PLXB_DROME	KGP24_DROME	KGP25_DROME	DAB_DROME	SEM1A_DROME	SDC_DROME	TENA_DROME	NOTCH_DROME	UNC5_DROME	LAR_DROME	FAS2_DROME	ABL_DROME	Q9W213_DROME	Q9VAV8_DROME	Q9V3H5_DROME	Q9VWZ7_DROME	A1Z920_DROME	Q9VP79_DROME	Q9VC47_DROME	Q9W4Y4_DROME	A1Z921_DROME	Q8IRV7_DROME	X2JDK9_DROME	M9NDM1_DROME	Q9W4Y3_DROME	Q8IRV9_DROME	X2JCE8_DROME	M9NET2_DROME	M9NFS1_DROME	A0A0B4LEX6_DROME	A0A023GRW4_DROME	M9NDL5_DROME	M9NGL3_DROME	X2JE09_DROME	M9NES6_DROME	X2JAC7_DROME	M9NGK3_DROME	M9NE61_DROME	A0A0S0WP14_DROME	Q0E8F0_DROME
biological_process	GO:0045087	innate immune response	41	141	0.29078	0.45418	0.595212	1	1	SPZ3_DROME	M3K7_DROME	MODSP_DROME	GRASS_DROME	EXOC2_DROME	PGPLD_DROME	SICK_DROME	SHARK_DROME	SARM1_DROME	TOTZ_DROME	TOLL8_DROME	PGPLC_DROME	PGPLE_DROME	DIF_DROME	NEMO_DROME	FER_DROME	DORS_DROME	ACK_DROME	E1JHB6_DROME	Q9VLY7_DROME	E8NHA2_DROME	Q8IPG1_DROME	Q7K4D1_DROME	Q9VNJ0_DROME	B6IDV6_DROME	Q7K105_DROME	M9PCJ1_DROME	Q9VLQ8_DROME	A0A0B4LFF4_DROME	E1JHB7_DROME	M9MRE1_DROME	Q7KTI8_DROME	Q7KTI7_DROME	M9NDN2_DROME	A0A2U8U141_DROME	B7Z0C3_DROME	A0A2U8U0I3_DROME	A0A0S0WMR4_DROME	M9PCX2_DROME	E1JHB8_DROME
biological_process	GO:0017148	negative regulation of translation	38	98	0.387755	0.957148	0.0610399	1	1	SXL_DROME	LAR4_DROME	CUP_DROME	BGCN_DROME	BRAT_DROME	SMG_DROME	PUM_DROME	4ET_DROME	CNO10_DROME	C1C3H9_DROME	Q32KD4_DROME	Q7K126_DROME	M9PI52_DROME	M9MRU5_DROME	Q8IP90_DROME	Q9VBQ1_DROME	Q8IMS8_DROME	Q9VU91_DROME	Q7KY08_DROME	A8DY81_DROME	Q0E8R3_DROME	A0A0B4LEZ3_DROME	M9MS33_DROME	A0A0B4KHV4_DROME	A0A0B4KGY9_DROME	Q9VU90_DROME	M9MRZ0_DROME	A0A0B4K6K8_DROME	E2QCN4_DROME	A8JNQ4_DROME	M9NFQ7_DROME	Q9VT99_DROME	A8DY80_DROME	Q9VT98_DROME	M9MS39_DROME	M9MSL2_DROME	M9MSL1_DROME	A8DY82_DROME
biological_process	GO:0043066	negative regulation of apoptotic process	37	106	0.349057	0.921224	0.109415	1	1	RBF_DROME	JMJD6_DROME	BI1_DROME	DALMA_DROME	E2F2_DROME	EGFR_DROME	PSN_DROME	CLOCK_DROME	SOX15_DROME	YAP1_DROME	UBR3_DROME	TOR_DROME	DRICE_DROME	ACK_DROME	BUN2_DROME	CUL1_DROME	Q9VMU1_DROME	Q9V9Z3_DROME	Q8SZX1_DROME	Q9VS83_DROME	Q9VH01_DROME	Q8IQA1_DROME	M9ND57_DROME	A0A0B4KH36_DROME	M9PHN9_DROME	A0A0B4KG50_DROME	E1JHB7_DROME	M9PBU3_DROME	M9PEE7_DROME	A0A0B4KFQ0_DROME	M9PEP4_DROME	Q9VS82_DROME	M9PB41_DROME	B7Z0D3_DROME	M9PDZ8_DROME	B7Z0D4_DROME	A0A0B4KGR9_DROME
biological_process	GO:0007186	G protein-coupled receptor signaling pathway	37	182	0.203297	0.0779029	0.938963	1	1	CCAPR_DROME	MTH2_DROME	MTH9_DROME	Q9VHW1_DROME	Q9VEG1_DROME	Q9Y133_DROME	Q8MQZ8_DROME	Q9VYH9_DROME	Q9VA10_DROME	Q9VPS7_DROME	Q9VBG4_DROME	Q9VT27_DROME	Q59E37_DROME	Q058U9_DROME	Q9V3Q9_DROME	Q9VH98_DROME	A0A0B4K716_DROME	Q59E18_DROME	Q9VWP8_DROME	A0A0B4KHE7_DROME	A0A0B4KF12_DROME	Q9VR40_DROME	Q9VAA2_DROME	Q7KTA0_DROME	Q7KS35_DROME	X2J962_DROME	M9PHI8_DROME	A0A0B4LHR4_DROME	M9ND25_DROME	M9NDF0_DROME	Q8IN24_DROME	Q9VPW6_DROME	M9PIJ4_DROME	Q9VNZ5_DROME	X2J488_DROME	M9PEK9_DROME	Q9VCF2_DROME
biological_process	GO:0055085	transmembrane transport	36	136	0.264706	0.000102229	0.999926	0.082	1	MDR49_DROME	BIB_DROME	MDR65_DROME	M9PCX9_DROME	Q9VYL5_DROME	Q9VM31_DROME	Q7KU30_DROME	Q0E8E1_DROME	Q0E8U2_DROME	Q9VGV5_DROME	Q8MT77_DROME	Q9VLP5_DROME	Q9VM32_DROME	Q86P18_DROME	H0RNN2_DROME	Q9VC63_DROME	Q9VQY4_DROME	M9PC95_DROME	Q9V416_DROME	X2JAE9_DROME	X2J9Y1_DROME	A0A0S0WIA2_DROME	M9PCT2_DROME	M9PB60_DROME	Q9VBF7_DROME	Q7KT76_DROME	Q8IPI3_DROME	Q7KT22_DROME	M9PF01_DROME	Q7KTD0_DROME	M9PC92_DROME	M9PB59_DROME	Q9VAU1_DROME	Q7KTC3_DROME	X2JE80_DROME	M9PCF0_DROME
biological_process	GO:0034765	regulation of ion transmembrane transport	36	132	0.272727	0.573942	0.489584	1	1	KCNAB_DROME	KCNAS_DROME	SCN60_DROME	CAC1D_DROME	M9PE38_DROME	Q8IP22_DROME	Q9VCL9_DROME	M9MRZ7_DROME	Q0KHS8_DROME	M9NFJ6_DROME	A0A0S0X7Z4_DROME	E1JJQ5_DROME	M9PJQ4_DROME	A0A0B4LGW2_DROME	A0A0B4K814_DROME	A1ZB14_DROME	A0A0B4KFH8_DROME	A8JNI9_DROME	M9PDI5_DROME	M9PBC0_DROME	M9PD04_DROME	A0A0B4K7I8_DROME	M9PDI1_DROME	E1JIU5_DROME	Q0E8I8_DROME	M9ND32_DROME	M9PHG6_DROME	A0A0B4K887_DROME	A8DYR5_DROME	M9MRU9_DROME	A0A4D6K2Y1_DROME	R9PY39_DROME	A0A0B4K8B5_DROME	A0A0B4LHI9_DROME	M9PD78_DROME	M9MSA6_DROME
biological_process	GO:0042391	regulation of membrane potential	34	88	0.386364	0.984468	0.0240066	1	1	KCNAE_DROME	PIEZO_DROME	A0A0B4K6M2_DROME	Q9VPQ8_DROME	Q9VGI0_DROME	Q9VZY3_DROME	Q9VDU9_DROME	Q9VUV3_DROME	Q8WS32_DROME	Q9VCL9_DROME	X2JGQ0_DROME	M9PFR7_DROME	M9PI70_DROME	M9PFD4_DROME	A0A0B4LGW2_DROME	Q2PDZ0_DROME	E1JII9_DROME	M9NFY2_DROME	M9PFL8_DROME	Q9VUV2_DROME	E1JI08_DROME	A1ZB14_DROME	M9PCN5_DROME	M9PCN0_DROME	X2JCG3_DROME	M9PDV6_DROME	E1JIU5_DROME	M9NEB0_DROME	A0A4D6K8E5_DROME	Q2PDY9_DROME	Q9VRL4_DROME	A0A0B4LHI9_DROME	M9PFD7_DROME	M9PE32_DROME
biological_process	GO:0000209	protein polyubiquitination	34	119	0.285714	0.994882	0.00843328	1	1	SUDX_DROME	HYD_DROME	ARI2_DROME	SMUF1_DROME	NEUR_DROME	LUBEL_DROME	MSL2_DROME	GCL_DROME	Q9VT01_DROME	Q9VTH1_DROME	Q9VSS9_DROME	Q9VA79_DROME	E8NHA2_DROME	Q9VP20_DROME	Q9VY46_DROME	Q7JR34_DROME	Q9VSX7_DROME	Q9VEH3_DROME	Q9VH01_DROME	A0A0B4KHA8_DROME	X2JF83_DROME	X2JFK0_DROME	M9PEV2_DROME	X2JC16_DROME	A0A0B4KH36_DROME	Q9VXR3_DROME	X2JF73_DROME	X2JDY2_DROME	A0A0B4KG50_DROME	A0A0B4KFQ0_DROME	A0A0B4KGC8_DROME	X2JKH9_DROME	M9PC77_DROME	A0A0B4KGR9_DROME
biological_process	GO:0015031	protein transport	33	144	0.229167	0.255031	0.772037	1	1	LYST_DROME	KIF1A_DROME	MON2_DROME	EXOC7_DROME	EXOC1_DROME	EXOC5_DROME	CAPS_DROME	RAB26_DROME	RHDF1_DROME	VPS54_DROME	SPIR_DROME	XPO1_DROME	WASH1_DROME	VP35L_DROME	WASC5_DROME	GOSR2_DROME	ELYS_DROME	AP2A_DROME	DOP1_DROME	AAAS_DROME	COG5_DROME	CAPU_DROME	Q9VMQ8_DROME	Q9VI53_DROME	Q9VGU4_DROME	Q95SH2_DROME	Q9NCC3_DROME	Q9I7K8_DROME	A0A0B4KG81_DROME	Q9VHZ8_DROME	M9NDT9_DROME	E1JHM3_DROME	X2J564_DROME
biological_process	GO:0018105	peptidyl-serine phosphorylation	31	77	0.402597	0.98881	0.0201506	1	1	SMG1_DROME	KAPC2_DROME	ASATR_DROME	S6KL_DROME	WARTS_DROME	DYRK3_DROME	ATR_DROME	Q9VDJ9_DROME	B7Z120_DROME	Q7JWT4_DROME	Q9VUQ9_DROME	Q9W4Q4_DROME	Q0E965_DROME	Q1RL19_DROME	Q9VGI4_DROME	Q95TN8_DROME	Q9W0Q1_DROME	Q8IRT7_DROME	Q8IRT8_DROME	A0A0B4KF69_DROME	M9PDQ2_DROME	M9PIZ6_DROME	M9PDR2_DROME	A0A0B4KH16_DROME	A0A0B4KHT3_DROME	A0A6M3Q6U2_DROME	A0A0B4KGX7_DROME	A0A0B4KHL4_DROME	A0A6H2EF15_DROME	Q9VGI5_DROME	B7Z126_DROME
biological_process	GO:0042594	response to starvation	31	96	0.322917	0.970424	0.0409635	1	1	RBF_DROME	HR96_DROME	DEC13_DROME	MTH2_DROME	MTH9_DROME	ITPR_DROME	CRERF_DROME	ET96B_DROME	IRS1_DROME	MYC_DROME	FOXO_DROME	I0E2I4_DROME	E5DK16_DROME	M9NF14_DROME	Q7K3D4_DROME	Q8IR99_DROME	E1JJM0_DROME	Q9VVJ8_DROME	Q7JVG2_DROME	A8DY69_DROME	Q9VFE2_DROME	Q9VZ69_DROME	A1ZBC4_DROME	Q8SXP0_DROME	A0A0B4JCS1_DROME	Q0KHU2_DROME	A0A0B4JD27_DROME	M9PFU2_DROME	A0A0B4JD00_DROME	A0A0B4JCQ5_DROME	A0A0B4JD31_DROME
biological_process	GO:0005975	carbohydrate metabolic process	30	128	0.234375	0.000809851	0.999466	0.493	1	6PGL_DROME	M9NF14_DROME	Q9VKJ8_DROME	Q8IR99_DROME	E1JJM0_DROME	D0IQG7_DROME	Q5BIA9_DROME	Q9VPI4_DROME	Q9VZ69_DROME	Q8IN06_DROME	Q9VKX2_DROME	Q7JUF8_DROME	M9PG98_DROME	M9NGY0_DROME	A8JUP3_DROME	M9NEC2_DROME	A8DYS5_DROME	M9NE36_DROME	Q0KHU2_DROME	E1JIT1_DROME	M9NCL3_DROME	M9NDS9_DROME	Q0E8V4_DROME	M9NG70_DROME	Q9W2Z3_DROME	Q9VPI3_DROME	Q9VD20_DROME	M9NCX5_DROME	M9NEJ4_DROME	M9NF05_DROME
biological_process	GO:0009267	cellular response to starvation	30	88	0.340909	0.95544	0.065555	1	1	INSR_DROME	MELT_DROME	HID_DROME	BI1_DROME	ERK7_DROME	ITPR_DROME	SPIN_DROME	VP33A_DROME	IRS1_DROME	FOXO_DROME	KRAF1_DROME	Q9VDJ9_DROME	Q9VZX7_DROME	Q7KTS2_DROME	Q9VHG1_DROME	Q9VSF0_DROME	Q8I0A1_DROME	Q8SX81_DROME	Q9VWJ6_DROME	Q8SXP0_DROME	Q9VH01_DROME	A0A0B4KH36_DROME	A0A0B4KG50_DROME	X2JFR5_DROME	M9PHS3_DROME	M9PER1_DROME	A0A0B4KFQ0_DROME	M9PEY7_DROME	X2JL73_DROME	A0A0B4KGR9_DROME
biological_process	GO:0006914	autophagy	30	107	0.280374	0.929139	0.0899365	1	1	EPG5_DROME	HIW_DROME	ECR_DROME	BI1_DROME	SRP_DROME	TOR_DROME	E74EA_DROME	E74EB_DROME	CL16A_DROME	Q9VDJ9_DROME	Q9VZX7_DROME	Q7KTS2_DROME	Q7K3D4_DROME	A1Z7Y7_DROME	Q9VSF0_DROME	Q8I0A1_DROME	Q9W0L7_DROME	X2JJP5_DROME	A0A0B4K6N7_DROME	M9PHF1_DROME	A0A0B4KH16_DROME	X2JEY9_DROME	A0A0B4KHT3_DROME	M9PHS3_DROME	A8JUU1_DROME	M9PDK3_DROME	M9PER1_DROME	M9PEY7_DROME	X2JEM2_DROME	A8JUU3_DROME
biological_process	GO:0060271	cilium assembly	28	108	0.259259	0.500615	0.567105	1	1	INTU_DROME	MKS1_DROME	BBS4_DROME	ATK_DROME	OSM1_DROME	CE290_DROME	Q9VPR0_DROME	Q5U0V6_DROME	Q9VLW7_DROME	Q8I044_DROME	Q9VFL0_DROME	Q8I0K9_DROME	Q9W1V2_DROME	Q9VF41_DROME	Q9W474_DROME	Q9VC64_DROME	Q9VJ72_DROME	Q9VD15_DROME	X2J9T8_DROME	B7YZM8_DROME	E1JHB2_DROME	Q9V9R6_DROME	Q7KRS6_DROME	Q7KTZ4_DROME	A1ZBM3_DROME	Q9VTN6_DROME	Q9VPC7_DROME	Q0E8P6_DROME
biological_process	GO:0050829	defense response to Gram-negative bacterium	27	160	0.16875	0.00397849	0.997781	0.955	1	SMRCD_DROME	M3K7_DROME	FAF_DROME	IDE_DROME	CRAG_DROME	HR78_DROME	FAT2_DROME	SICK_DROME	SRRT_DROME	WWOX_DROME	LUBEL_DROME	PGPLC_DROME	PGPLE_DROME	AUB_DROME	NEMO_DROME	DOME_DROME	Q9VTH7_DROME	A1ZA87_DROME	Q9VUZ8_DROME	Q9VY15_DROME	Q0KIB3_DROME	A1Z7J6_DROME	Q9VSA5_DROME	Q9W2R4_DROME	A1Z7J7_DROME	A0A0B4LEY1_DROME	A0A0B4LEZ1_DROME
biological_process	GO:0046716	muscle cell cellular homeostasis	27	77	0.350649	0.962669	0.0620387	1	1	CHIF_DROME	GGYF1_DROME	DMDA_DROME	DMDD_DROME	DMDB_DROME	NOTCH_DROME	Q9VPX7_DROME	Q9W213_DROME	Q9VPX6_DROME	Q24175_DROME	Q8WR08_DROME	A1ZA87_DROME	E1JI78_DROME	A8DYH1_DROME	E2QCB7_DROME	A1Z906_DROME	A1Z904_DROME	Q0E9B2_DROME	A8DYB7_DROME	A1Z907_DROME	A0A0B4K6Z2_DROME	A0A0C4DHF6_DROME	A0A0B4KGB9_DROME	A0A0B4KGH0_DROME	A0A0B4KHR4_DROME	M9PHN1_DROME	M9ND66_DROME
biological_process	GO:0006397	mRNA processing	27	90	0.3	0.233292	0.796651	1	1	PAN2_DROME	TRA2_DROME	TRF41_DROME	A4V193_DROME	Q9VUH8_DROME	Q9VNH5_DROME	A1ZAK7_DROME	Q9VQ76_DROME	Q9VTZ0_DROME	Q9VSY2_DROME	Q9VB04_DROME	Q7KRX5_DROME	M9PFF9_DROME	M9PFG3_DROME	M9PCB7_DROME	A0A0B4LEY4_DROME	M9PI44_DROME	M9PF14_DROME	A0A0B4KEI5_DROME	A0A0B4KH64_DROME	E2QCS8_DROME	Q0E8G6_DROME	M9PE28_DROME	M9PF20_DROME	A1ZAK8_DROME	M9PFB2_DROME	A1ZAK9_DROME
biological_process	GO:0048149	behavioral response to ethanol	26	77	0.337662	0.937961	0.0982542	1	1	SP27A_DROME	ITA3_DROME	EGFR_DROME	CYA1_DROME	ROGDI_DROME	SYN_DROME	PUM_DROME	DLG1_DROME	FAS2_DROME	E1JGR7_DROME	O96607_DROME	Q9VHC2_DROME	Q9VGQ8_DROME	Q86BM5_DROME	Q8SX98_DROME	Q0E8Y8_DROME	Q8IR23_DROME	M9PEX1_DROME	Q0E8S7_DROME	A8DYL3_DROME	A0A0B4LH48_DROME	Q7KVL6_DROME	Q9VM94_DROME	A1ZBH7_DROME	M9PB54_DROME	E1JGR9_DROME
biological_process	GO:0001578	microtubule bundle formation	25	36	0.694444	0.971272	0.0462537	1	1	KL61_DROME	WASH1_DROME	AAAS_DROME	A0A0B4K869_DROME	Q9VAT0_DROME	B7YZG3_DROME	B7YZG6_DROME	A1Z9J0_DROME	E1JH65_DROME	Q9VML2_DROME	A1Z9J3_DROME	A0A0B4K7P8_DROME	B7YZG5_DROME	E1JH62_DROME	B7YZG2_DROME	A1Z9J1_DROME	E1JH63_DROME	A0A0B4K867_DROME	Q86B74_DROME	A0A0B4K7Y9_DROME	A0A0B4K788_DROME	B7YZG4_DROME	A1Z9I8_DROME	A0A0B4K718_DROME	A1Z9I9_DROME
biological_process	GO:0007608	sensory perception of smell	25	105	0.238095	0.0338558	0.97809	1	1	KCNAE_DROME	ITBX_DROME	DGK2_DROME	ITPR_DROME	ITA2_DROME	ITA1_DROME	SCN60_DROME	SWS_DROME	SCRIB_DROME	TRP_DROME	RDGB_DROME	Q9VZ07_DROME	Q0KI30_DROME	Q7JUR9_DROME	A1ZBP8_DROME	M9PGW1_DROME	A1ZBP9_DROME	A0A0B4LEG2_DROME	A0A0B4JD55_DROME	A8JUR5_DROME	B7YZU0_DROME	B7Z139_DROME	A8JUR4_DROME	A0A0B4K6C1_DROME	A0A0B4KHM3_DROME
biological_process	GO:0046843	dorsal appendage formation	25	88	0.284091	0.700336	0.387067	1	1	RBP9X_DROME	M3KSL_DROME	KINH_DROME	KLC_DROME	EGFR_DROME	PLBL_DROME	SHARK_DROME	NOTCH_DROME	AUB_DROME	HEP_DROME	KRAF1_DROME	ANKHM_DROME	CIC_DROME	BUN2_DROME	ARMI_DROME	Q2PDT4_DROME	Q0KHS0_DROME	Q8INW7_DROME	Q9VQW7_DROME	D3DMM0_DROME	Q9VIX2_DROME	Q8SZ30_DROME	M9PCI6_DROME	X2JKM9_DROME	Q9VIX3_DROME
biological_process	GO:0046777	protein autophosphorylation	24	52	0.461538	0.984224	0.0298134	1	1	SMG1_DROME	M3KSL_DROME	FUSED_DROME	INSR_DROME	KRAF1_DROME	DOA_DROME	ABL_DROME	B7Z120_DROME	Q9VW24_DROME	D3DMF6_DROME	A1Z7Y7_DROME	Q9W4Q4_DROME	Q1RL19_DROME	Q9VGI4_DROME	Q9VEV1_DROME	Q8IRT7_DROME	Q8IRT8_DROME	M9PDQ2_DROME	M9PIZ6_DROME	Q9VGI5_DROME	M9PGC5_DROME	B7Z126_DROME	A0A0B4KGE5_DROME	A0A0B4KGS4_DROME
biological_process	GO:0008344	adult locomotory behavior	24	81	0.296296	0.736565	0.335631	1	1	TUTL_DROME	Q9V3C4_DROME	Q7KQN5_DROME	O96378_DROME	A1Z7V1_DROME	Q9V3H5_DROME	O76923_DROME	A0A0B4K7K9_DROME	M9PD85_DROME	A0A0B4KI28_DROME	Q8IMS2_DROME	A0A0B4KHX4_DROME	M9PIH9_DROME	A0A0B4KF38_DROME	A0A0B4K843_DROME	A8DY79_DROME	Q9VBJ2_DROME	A0A0B4K6V0_DROME	H9XVN7_DROME	Q59DT9_DROME	M9PFX8_DROME	Q9V4C9_DROME	A0A0B4K7V8_DROME	M9PG57_DROME
biological_process	GO:0008354	germ cell migration	23	54	0.425926	0.980915	0.0348644	1	1	TIN_DROME	EXT1_DROME	FAF_DROME	MDR49_DROME	FTZ_DROME	LMLN_DROME	SRP_DROME	TRX_DROME	ABDB_DROME	Q9VME5_DROME	A0A0B4K7H4_DROME	A0A0B4KEK0_DROME	A0A0B4K822_DROME	A0A0B4JCZ8_DROME	A8DY50_DROME	E1JGY9_DROME	A0A0B4KED3_DROME	A1Z6S0_DROME	A0A0B4K7T1_DROME	A0A0B4JD47_DROME	A0A0B4KEE8_DROME	A0A0B4JCQ4_DROME	A0A0B4KEU9_DROME
biological_process	GO:0034220	ion transmembrane transport	23	68	0.338235	0.0272128	0.978099	1	1	PIEZO_DROME	Q9VPQ8_DROME	Q9VGI0_DROME	Q9VDU9_DROME	Q9VUV3_DROME	Q8WS32_DROME	X2JGQ0_DROME	M9PFR7_DROME	M9PI70_DROME	M9PFD4_DROME	Q2PDZ0_DROME	E1JII9_DROME	M9NFY2_DROME	M9PFL8_DROME	Q9VUV2_DROME	E1JI08_DROME	M9PCN5_DROME	M9PCN0_DROME	X2JCG3_DROME	M9NEB0_DROME	A0A4D6K8E5_DROME	Q2PDY9_DROME	M9PFD7_DROME
biological_process	GO:0016485	protein processing	23	68	0.338235	0.093091	0.937385	1	1	FUR11_DROME	FUR1C_DROME	PREP_DROME	PSN_DROME	NEP_DROME	NICA_DROME	PARL_DROME	Q9VAS4_DROME	Q9VK72_DROME	Q9VME6_DROME	Q9VN01_DROME	Q9VC47_DROME	Q7KS07_DROME	A1Z6J2_DROME	A0A0B4KH77_DROME	B7Z090_DROME	E1JIV8_DROME	M9PG70_DROME	A0A0B4KHG2_DROME	Q9VCU3_DROME	M9PFS2_DROME	Q9W0E9_DROME	Q9VME3_DROME
biological_process	GO:0008355	olfactory learning	23	57	0.403509	0.993825	0.0124952	1	1	PDE4B_DROME	PDE4E_DROME	FUTSC_DROME	EGFR_DROME	CYA1_DROME	SYN_DROME	TRP_DROME	IRS1_DROME	NBEA_DROME	FAS2_DROME	Q7K2L1_DROME	A0A0B4KI28_DROME	Q8IMS2_DROME	X2JBI1_DROME	A0A0B4KHX4_DROME	X2JEQ0_DROME	A0A0B4KEJ0_DROME	X2JF15_DROME	Q9VBJ2_DROME	A0A0B4KHL4_DROME	X2JJU0_DROME	X2JDH0_DROME	Q59DT9_DROME
biological_process	GO:0006974	cellular response to DNA damage stimulus	23	47	0.489362	0.981856	0.024083	1	1	BLM_DROME	HYD_DROME	XPF_DROME	LOK_DROME	NU153_DROME	Q9VDE8_DROME	A1Z7V9_DROME	Q9VN58_DROME	Q8IPT2_DROME	Q7K3S2_DROME	Q9VCB8_DROME	A0A0B4JDB5_DROME	A0A0B4LGR2_DROME	A0A0B4JCV6_DROME	A0A0B4LGQ5_DROME	M9PGC9_DROME	Q9VP12_DROME	A0A0B4JDA1_DROME	A1Z7V8_DROME	Q7KTV9_DROME	A0A0B4LHQ4_DROME	A0A0B4JCW5_DROME	A0A0B4JD62_DROME
biological_process	GO:0006869	lipid transport	23	58	0.396552	0.245514	0.805269	1	1	KLAR_DROME	SPIN_DROME	APLP_DROME	Q8IN56_DROME	Q7YU15_DROME	Q9VYR9_DROME	A0A0B4JDG2_DROME	M9PHQ1_DROME	A8JNH2_DROME	M9PBH0_DROME	M9PGK7_DROME	Q9VRG4_DROME	M9PDJ0_DROME	A0A0B4JDD8_DROME	B7Z0M9_DROME	Q8IN55_DROME	M9PFD0_DROME	Q9W0Q4_DROME	Q9I7I8_DROME	A0A0B4KGU9_DROME	X2J8G9_DROME	Q9VRG5_DROME	Q7KSB3_DROME
biological_process	GO:0040003	chitin-based cuticle development	23	196	0.117347	0.0114835	0.992379	1	1	ECR_DROME	HAKAI_DROME	ELF1_DROME	DYHC_DROME	MBN_DROME	DHAPP_DROME	CHIT2_DROME	Q9VQ94_DROME	Q9VBD6_DROME	Q9VV45_DROME	Q7JZ94_DROME	Q9VV62_DROME	A0A0B4K6T4_DROME	Q9VBE1_DROME	Q9VNF8_DROME	Q9VB86_DROME	Q9VMZ5_DROME	Q8IR42_DROME	Q9VB82_DROME	A0A0B4K5Z8_DROME	A0A0B4KH84_DROME	M9PC99_DROME	Q9VBD7_DROME
biological_process	GO:0010506	regulation of autophagy	23	71	0.323944	0.977794	0.0329349	1	1	M3K7_DROME	ECR_DROME	GGYF1_DROME	MYC_DROME	IML1_DROME	FOXO_DROME	Q9VZX7_DROME	Q9VNI9_DROME	Q2PDT4_DROME	Q8T0G8_DROME	Q8INW7_DROME	D3DMM0_DROME	Q9VSF0_DROME	Q7YU03_DROME	Q9VIX2_DROME	A8JV04_DROME	M9PHS3_DROME	M9NCS3_DROME	M9PER1_DROME	M9PEY7_DROME	A0A023GPV6_DROME	Q9VIX3_DROME	M9PCS5_DROME
biological_process	GO:0055088	lipid homeostasis	23	58	0.396552	0.838296	0.215401	1	1	INSR_DROME	7UP2_DROME	ATF3_DROME	FTZF1_DROME	ITPR_DROME	IRS1_DROME	MYC_DROME	Q9VCC9_DROME	I0E2I4_DROME	E5DK16_DROME	Q9W3U0_DROME	Q7JVG2_DROME	A8DY69_DROME	A1ZBC4_DROME	Q8SXP0_DROME	Q5U117_DROME	Q9Y125_DROME	A0A0B4JCS1_DROME	B7YZK5_DROME	A0A0B4JD27_DROME	A0A0B4JD00_DROME	A0A0B4JCQ5_DROME	A0A0B4JD31_DROME
biological_process	GO:0030718	germ-line stem cell population maintenance	22	66	0.333333	0.845435	0.209461	1	1	SERR_DROME	DL_DROME	ITBX_DROME	BGCN_DROME	EGFR_DROME	MAM_DROME	STAT_DROME	NEUR_DROME	NOTCH_DROME	UBP36_DROME	Q9VJA1_DROME	B7Z026_DROME	O62609_DROME	Q9VMF3_DROME	Q9VUE5_DROME	B7Z025_DROME	Q24468_DROME	Q5U110_DROME	M9PI58_DROME	Q8IMG6_DROME	A0A0B4KG59_DROME	Q8INY1_DROME
biological_process	GO:0045886	negative regulation of synaptic assembly at neuromuscular junction	22	80	0.275	0.630172	0.467841	1	1	KIF1A_DROME	HIW_DROME	ITA3_DROME	ENA_DROME	LAMA_DROME	TAO_DROME	EWG_DROME	ABL_DROME	Q9VTH1_DROME	Q9W263_DROME	Q9VEN9_DROME	Q5U110_DROME	Q9VAT0_DROME	A8DYM0_DROME	A0A0B4KI28_DROME	Q8IMS2_DROME	A0A0B4KHX4_DROME	A0A0B4LG34_DROME	Q9VBJ2_DROME	Q86B74_DROME	A8DYM1_DROME	Q59DT9_DROME
biological_process	GO:0045732	positive regulation of protein catabolic process	22	43	0.511628	0.99201	0.0140317	1	1	SUDX_DROME	TNKS_DROME	SMUF1_DROME	Q9VAS9_DROME	Q9VN58_DROME	Q9VMI1_DROME	A0A0B4JDB5_DROME	A0A0B4LGR2_DROME	X2JF83_DROME	A0A0B4JCV6_DROME	A0A0B4LGQ5_DROME	X2JFK0_DROME	X2JC16_DROME	Q9VXR3_DROME	X2JF73_DROME	X2JDY2_DROME	A0A126GV30_DROME	A0A0B4JDA1_DROME	X2JKH9_DROME	A0A0B4LHQ4_DROME	A0A0B4JCW5_DROME	A0A0B4JD62_DROME
biological_process	GO:0006979	response to oxidative stress	22	134	0.164179	0.000294841	0.999853	0.212	1	INSR_DROME	ITPR_DROME	CYA1_DROME	PER_DROME	TOTZ_DROME	FOXO_DROME	CNC_DROME	DAXX_DROME	Q9VKB3_DROME	Q9VC41_DROME	Q9VC42_DROME	Q8IPM1_DROME	Q9VEP3_DROME	A0A0B4KI28_DROME	Q8IMS2_DROME	A0A0B4KHX4_DROME	X2JBS2_DROME	B7Z150_DROME	Q9VBJ2_DROME	M9PFU2_DROME	Q8IPM0_DROME	Q59DT9_DROME
biological_process	GO:0008284	positive regulation of cell population proliferation	22	60	0.366667	0.85821	0.190882	1	1	DL_DROME	INSR_DROME	EGFR_DROME	PNT_DROME	STAT_DROME	NOTCH_DROME	YAP1_DROME	IRS1_DROME	RBP2_DROME	KRAF1_DROME	DOME_DROME	BUN2_DROME	Q86NQ2_DROME	Q9W179_DROME	Q9W1N8_DROME	C7LAF5_DROME	Q9VSE6_DROME	A1Z9K8_DROME	M9NFA6_DROME	Q8IQK2_DROME	Q9VDT9_DROME	Q9VU79_DROME
biological_process	GO:0008049	male courtship behavior	22	67	0.328358	0.84948	0.213486	1	1	G39AA_DROME	GRM_DROME	PROS_DROME	SYN_DROME	QTC_DROME	DLG1_DROME	DRI_DROME	O96378_DROME	Q9VYH9_DROME	O76923_DROME	M9PD85_DROME	M9PCM5_DROME	M9PIH9_DROME	Q8IPL0_DROME	Q7KTP6_DROME	M9PC20_DROME	Q59DZ9_DROME	Q9VEV9_DROME	M9PFX8_DROME	Q59E00_DROME	Q0E8P6_DROME	M9PG57_DROME
biological_process	GO:0007349	cellularization	22	58	0.37931	0.843732	0.199471	1	1	LVA_DROME	AGO2_DROME	DAB_DROME	FAF_DROME	DCTN1_DROME	EXOC2_DROME	CAPR1_DROME	DYHC_DROME	STX1A_DROME	ANLN_DROME	CL190_DROME	ATR_DROME	Q24175_DROME	Q9VUQ9_DROME	Q9VWC6_DROME	Q9VME5_DROME	A1ZAN6_DROME	M9NES1_DROME	A0A0B4K7T7_DROME	A0A0B4LFF8_DROME	M9PHN1_DROME	X2BZL0_DROME
biological_process	GO:0043161	proteasome-mediated ubiquitin-dependent protein catabolic process	21	126	0.166667	0.000827696	0.999489	0.51	1	PHYL_DROME	SUDX_DROME	PSA72_DROME	SMUF1_DROME	UFD1_DROME	PSA73_DROME	PSA6_DROME	GCL_DROME	Q9VTH1_DROME	Q9VMI1_DROME	Q9VWP9_DROME	A1Z971_DROME	Q9W2N5_DROME	X2JF83_DROME	X2JFK0_DROME	X2JC16_DROME	Q9VXR3_DROME	X2JF73_DROME	X2JDY2_DROME	E1JGZ9_DROME	X2JKH9_DROME
biological_process	GO:0072499	photoreceptor cell axon guidance	21	50	0.42	0.983802	0.0314422	1	1	TIG_DROME	SPTCB_DROME	CHIF_DROME	ERM_DROME	HTS_DROME	FAS2_DROME	ABL_DROME	Q9VPX7_DROME	Q9W213_DROME	Q9VWA7_DROME	Q9VPX6_DROME	A0A0B4KH51_DROME	Q9Y0S9_DROME	Q9W4J1_DROME	Q9W205_DROME	A0A0B4KEX6_DROME	Q9W204_DROME	A0A0B4KFF9_DROME	A0A0B4K774_DROME	A0A0S0WP14_DROME	Q0E8F0_DROME
biological_process	GO:0070050	neuron cellular homeostasis	21	47	0.446809	0.990037	0.0208116	1	1	GGYF1_DROME	PIP1_DROME	Q8IPM1_DROME	Q9NCP8_DROME	Q7KU92_DROME	A8JNM5_DROME	X2JGD3_DROME	M9PEN3_DROME	M9MRX4_DROME	M9MS19_DROME	X2JCM1_DROME	M9MRX1_DROME	M9MSK6_DROME	M9MRS5_DROME	Q7KU95_DROME	A8JNM4_DROME	M9PHP8_DROME	A8JNM6_DROME	X2JC49_DROME	A8JNM7_DROME	M9MRR4_DROME
biological_process	GO:0045879	negative regulation of smoothened signaling pathway	20	62	0.322581	0.875636	0.190285	1	1	SUDX_DROME	FUSED_DROME	HRS_DROME	SMUF1_DROME	UFD1_DROME	CUL1_DROME	E8NHA2_DROME	A8JNM0_DROME	Q7KUA8_DROME	Q9VWK5_DROME	M9PHT1_DROME	M9PES2_DROME	Q9VSK5_DROME	Q9VRZ4_DROME	Q86BH2_DROME	M9PET2_DROME	M9PEJ7_DROME	M9NE54_DROME	Q8IQA6_DROME	M9NDL9_DROME
biological_process	GO:0016579	protein deubiquitination	20	60	0.333333	0.871324	0.192209	1	1	FAF_DROME	EI3F1_DROME	TRBID_DROME	PUF_DROME	UBP36_DROME	UBP7_DROME	Q1W9P9_DROME	Q8I077_DROME	Q1W9Q0_DROME	A0A0B4K6W2_DROME	Q9W4C3_DROME	O77283_DROME	Q9W0L7_DROME	A0A0B4K7S0_DROME	X2JEX7_DROME	A0A0B4LIK5_DROME	A0A0B4KHF3_DROME	M9PDK3_DROME	A0A0B4KI06_DROME	Q8IMW2_DROME
biological_process	GO:0051607	defense response to virus	20	56	0.357143	0.972708	0.0474079	1	1	M3K7_DROME	AGO2_DROME	SOS_DROME	PGPLC_DROME	PGPLE_DROME	NEMO_DROME	Q9VK19_DROME	Q7KNQ9_DROME	Q9VSF0_DROME	Q8IQE9_DROME	Q0E8F8_DROME	Q24171_DROME	Q9VFF3_DROME	Q9VVA9_DROME	M9PC64_DROME	M9PHS3_DROME	M9PF47_DROME	M9PER1_DROME	M9PI07_DROME	M9PEY7_DROME
biological_process	GO:0034976	response to endoplasmic reticulum stress	20	66	0.30303	0.497487	0.580548	1	1	CATA_DROME	BARK_DROME	TPR_DROME	UFL1_DROME	CNC_DROME	Q9W1X3_DROME	Q9VDJ9_DROME	Q9VZJ8_DROME	Q7JXG9_DROME	Q9W1E4_DROME	Q5BI44_DROME	Q9VAP9_DROME	Q5U117_DROME	A0A0B4JD87_DROME	A0A0B4KH16_DROME	A0A0B4KHT3_DROME	A0A0B4KI51_DROME	A0A0B4JCU3_DROME	A0A0B4JD44_DROME	A0A0B4KI07_DROME
biological_process	GO:0031532	actin cytoskeleton reorganization	19	59	0.322034	0.815841	0.257364	1	1	MON2_DROME	Q9VXE3_DROME	Q8WR08_DROME	Q7KVD1_DROME	Q9VZN2_DROME	A1ZAN6_DROME	Q6NN29_DROME	M9ND89_DROME	X2JE40_DROME	Q8IRI5_DROME	M9NE94_DROME	X2JC83_DROME	A0A0C4DHF6_DROME	A0A0B4K7T7_DROME	A0A0B4LFF8_DROME	Q9W0S2_DROME	Q8IQ97_DROME	M9NDQ8_DROME	X2JKQ8_DROME
biological_process	GO:0016197	endosomal transport	19	43	0.44186	0.967956	0.0455725	1	1	HRS_DROME	VP33A_DROME	VPS8_DROME	CL16A_DROME	Q9XTL2_DROME	Q7K9H6_DROME	Q9VHG1_DROME	Q8SX81_DROME	Q1WWC9_DROME	E3CTP7_DROME	Q8INU2_DROME	A0A0B4KH88_DROME	Q9VIF7_DROME	M9PDC7_DROME	M9ND00_DROME	Q8MMD3_DROME	Q9W111_DROME	M9PBF6_DROME	Q8MMD2_DROME
biological_process	GO:0035725	sodium ion transmembrane transport	19	84	0.22619	0.413493	0.666065	1	1	BDGED_DROME	SCN60_DROME	Q9VM31_DROME	Q9I7N9_DROME	Q9VJI4_DROME	Q8IQQ7_DROME	M9PCA7_DROME	Q9VVG3_DROME	A1Z8V9_DROME	Q9VTW8_DROME	Q8IQQ6_DROME	A1Z8W0_DROME	A0A0B4K691_DROME	M9NDF3_DROME	M9PI37_DROME	A0A0B4K7V4_DROME	Q9VS73_DROME	Q9VZN1_DROME	Q7KTW2_DROME
biological_process	GO:0051028	mRNA transport	18	47	0.382979	0.90294	0.143538	1	1	DCTN1_DROME	NUP62_DROME	NU214_DROME	SEC13_DROME	XPO1_DROME	NU205_DROME	PO210_DROME	RBP2_DROME	NU153_DROME	NU154_DROME	ELYS_DROME	AAAS_DROME	M9NF14_DROME	Q9W1K4_DROME	Q9VB04_DROME	Q7KRX5_DROME	Q0KHU2_DROME	A0A0B4KH64_DROME
biological_process	GO:0007291	sperm individualization	18	93	0.193548	0.0683713	0.959108	1	1	POE_DROME	HMW_DROME	ECR_DROME	VPS54_DROME	TAZ_DROME	MYS9_DROME	ACK_DROME	X2J9B0_DROME	Q9VMY8_DROME	Q9W224_DROME	Q9VL24_DROME	Q9VU76_DROME	A0A0B4JDD0_DROME	A1Z6Z9_DROME	A0A0B4KF57_DROME	A1Z6Z8_DROME	A0A0B4KHL4_DROME	A0A0B4KG14_DROME
biological_process	GO:0006888	endoplasmic reticulum to Golgi vesicle-mediated transport	18	77	0.233766	0.98552	0.0245975	1	1	NRBP_DROME	COG3_DROME	SLY1_DROME	STX5_DROME	COPB2_DROME	Q9VLS7_DROME	Q9VXU1_DROME	O77434_DROME	Q9VYT6_DROME	Q9VK46_DROME	Q7K2Q8_DROME	Q9VXU2_DROME	Q9VW22_DROME	Q9V3A8_DROME	X2JDJ3_DROME	M9PGI6_DROME	A0A4D6K5M0_DROME	X2JEM2_DROME
biological_process	GO:0090090	negative regulation of canonical Wnt signaling pathway	18	57	0.315789	0.843225	0.2363	1	1	POK_DROME	PHYL_DROME	WARTS_DROME	CUL1_DROME	Q9U7D8_DROME	D2NUE8_DROME	Q9VAS9_DROME	Q7JWT4_DROME	A8JNN0_DROME	X2JF73_DROME	A0A126GV30_DROME	A0A0B4K765_DROME	M9MS40_DROME	M9PCZ7_DROME	Q8IQ95_DROME	M9PCX7_DROME	Q8IQ96_DROME	Q8IQ97_DROME
biological_process	GO:0090263	positive regulation of canonical Wnt signaling pathway	18	54	0.333333	0.897713	0.164974	1	1	TNKS_DROME	EXT1_DROME	MED13_DROME	HYD_DROME	SPEN_DROME	TRBID_DROME	APLP_DROME	EWG_DROME	Q9VZ07_DROME	Q9VWD2_DROME	Q9W0Q1_DROME	M9MS40_DROME	A0A4D6K5P9_DROME	A0A4D6K416_DROME	A0A0B4KHL4_DROME	M9PGC5_DROME	Q7KTZ4_DROME	B7YZP6_DROME
biological_process	GO:0006816	calcium ion transport	18	47	0.382979	0.985522	0.0237344	1	1	TRPA1_DROME	ITPR_DROME	PSN_DROME	RYR_DROME	TRPG_DROME	NCKX_DROME	TRP_DROME	NCKXH_DROME	RDGB_DROME	CAC1D_DROME	Q7KUZ1_DROME	E0A9E1_DROME	A0A0S0WN65_DROME	Q7KTN8_DROME	A8DYV6_DROME	A0A0B4KGG6_DROME	Q9VMR4_DROME	Q9VMP3_DROME
biological_process	GO:0006812	cation transport	18	61	0.295082	0.080284	0.932858	1	1	TRPA1_DROME	TRPG_DROME	CNGA_DROME	M9PCX9_DROME	Q9W2D5_DROME	E0A9E1_DROME	A0A0S0WN65_DROME	Q9V416_DROME	X2J9Y1_DROME	Q9W201_DROME	Q7KTN8_DROME	Q7KT76_DROME	A8DYV6_DROME	A0A0B4KGC3_DROME	Q9W1Z8_DROME	Q9VMR4_DROME	X2JE80_DROME	A0A0B4LG93_DROME
biological_process	GO:0016476	regulation of embryonic cell shape	18	42	0.428571	0.992372	0.0164304	1	1	B7Z026_DROME	Q9VMF3_DROME	B7Z025_DROME	Q7KV88_DROME	A1ZAN6_DROME	Q9VAT0_DROME	A8JQV8_DROME	Q9W002_DROME	A0A0B4K6Y7_DROME	Q9VHK3_DROME	Q9VPG1_DROME	M9PH19_DROME	Q7KV89_DROME	A0A0B4K7T7_DROME	Q86B74_DROME	A0A0B4LFF8_DROME	M9PBJ7_DROME	A0A0B4K6C7_DROME
biological_process	GO:0007286	spermatid development	18	51	0.352941	0.122196	0.909708	1	1	ACK_DROME	Q9VP40_DROME	E1JGR7_DROME	Q9VL02_DROME	Q8SX98_DROME	Q0E8Y8_DROME	Q9VAT0_DROME	Q9VH01_DROME	A0A0B4KH36_DROME	A8DYL3_DROME	A0A0B4LH48_DROME	A0A0B4KG50_DROME	Q7KVL6_DROME	A0A0B4KFQ0_DROME	X2J7P4_DROME	Q86B74_DROME	E1JGR9_DROME	A0A0B4KGR9_DROME
biological_process	GO:0051453	regulation of intracellular pH	18	37	0.486486	0.919948	0.130543	1	1	Q9VM31_DROME	D5SHT8_DROME	Q9VM32_DROME	M9PB53_DROME	M9PC95_DROME	B7Z029_DROME	M9PCT2_DROME	M9PB60_DROME	Q8IPJ4_DROME	Q8IPI3_DROME	M9PGE2_DROME	M9PF01_DROME	Q9VM99_DROME	M9PC92_DROME	A8DYW5_DROME	M9PB59_DROME	M9PCF0_DROME	Q9VPJ1_DROME
biological_process	GO:0008406	gonad development	17	38	0.447368	0.987361	0.0244658	1	1	POK_DROME	TIN_DROME	LOLA3_DROME	LOLA4_DROME	LOLA1_DROME	EGFR_DROME	LOLA6_DROME	LMLN_DROME	LOLA2_DROME	LOLA5_DROME	TOR_DROME	Q9W213_DROME	Q9VLI4_DROME	Q7KF43_DROME	M9MRU0_DROME	M9PC46_DROME	A0A0B4KFC4_DROME
biological_process	GO:0008347	glial cell migration	17	50	0.34	0.912817	0.144079	1	1	ARNT_DROME	DL_DROME	JING_DROME	NUMB_DROME	SPIN_DROME	NOTCH_DROME	UNC5_DROME	Q9W4H9_DROME	Q9W321_DROME	A1Z920_DROME	A1Z921_DROME	A0A0B4LEX6_DROME	M9PH39_DROME	E1JHB7_DROME	M9MS40_DROME	A0A0B4KHL4_DROME	Q9VDT9_DROME
biological_process	GO:0007367	segment polarity determination	17	47	0.361702	0.947579	0.0949339	1	1	PANG2_DROME	STAN_DROME	AGO2_DROME	FUSED_DROME	EGFR_DROME	SMO_DROME	WNT2_DROME	BCL9_DROME	GSBN_DROME	GSB_DROME	ARM_DROME	CI_DROME	Q32KD4_DROME	Q9VAS9_DROME	A1Z9D7_DROME	Q7KY08_DROME	M9PCZ7_DROME
biological_process	GO:0007427	epithelial cell migration, open tracheal system	17	48	0.354167	0.952266	0.0835414	1	1	HAKAI_DROME	PNT_DROME	SDC_DROME	SOS_DROME	MYSA_DROME	KRAF1_DROME	Q86NQ2_DROME	Q9XTL2_DROME	Q7KNQ9_DROME	Q7KF43_DROME	Q24171_DROME	A8JRD4_DROME	A0A0B4KFC4_DROME	A8JRD5_DROME	Q9VBH3_DROME	Q9VDT9_DROME	Q9VFI0_DROME
biological_process	GO:0035099	hemocyte migration	17	45	0.377778	0.965798	0.0659047	1	1	ITBX_DROME	ITA2_DROME	CLASP_DROME	B7Z026_DROME	E1JHB6_DROME	Q9VMF3_DROME	Q8IPG1_DROME	B7Z025_DROME	B6IDV6_DROME	M9PCJ1_DROME	Q9VLQ8_DROME	E1JHB7_DROME	M9MRE1_DROME	Q7KTI8_DROME	Q7KTI7_DROME	M9PCX2_DROME	E1JHB8_DROME
biological_process	GO:0035206	regulation of hemocyte proliferation	17	35	0.485714	0.966387	0.0637053	1	1	CATA_DROME	ECR_DROME	BOP1_DROME	ATU_DROME	RYR_DROME	TITIN_DROME	DIF_DROME	FOXO_DROME	DORS_DROME	E2F1_DROME	A1Z927_DROME	Q5U0Y0_DROME	A0A0B4K765_DROME	A0A0B4LF93_DROME	A0A0B4LF82_DROME	A1Z928_DROME	A0A126GUN9_DROME
biological_process	GO:0000281	mitotic cytokinesis	17	57	0.298246	0.724915	0.376326	1	1	STX1A_DROME	ZFY26_DROME	ANLN_DROME	MYSN_DROME	Q9VXE3_DROME	Q9U7D8_DROME	D2NUE8_DROME	Q9W1L2_DROME	Q9VTY8_DROME	A8JNN0_DROME	X2JE40_DROME	X2JC83_DROME	M9PI41_DROME	Q8IQ95_DROME	Q8IQ96_DROME	Q8IQ97_DROME	X2JKQ8_DROME
biological_process	GO:0000724	double-strand break repair via homologous recombination	17	66	0.257576	0.644929	0.444462	1	1	BRCA2_DROME	BLM_DROME	DPOZ_DROME	XPF_DROME	ZFY26_DROME	TOP3A_DROME	NU160_DROME	Q8IPT2_DROME	Q9VNJ0_DROME	Q9VSE6_DROME	Q9VCB8_DROME	Q8I0J6_DROME	M9PGC9_DROME	Q9VP12_DROME	Q9VT40_DROME	Q7KTV9_DROME	M9NF67_DROME
biological_process	GO:0045880	positive regulation of smoothened signaling pathway	17	50	0.34	0.909021	0.151508	1	1	SXL_DROME	EXT1_DROME	C3G_DROME	SMUF1_DROME	SMO_DROME	UBR3_DROME	UBP7_DROME	APLP_DROME	Q9VRV8_DROME	Q9VIE7_DROME	Q9VN82_DROME	Q9W0Q1_DROME	Q9W4Y3_DROME	M9MS40_DROME	A0A0B4KHL4_DROME	M9PDZ8_DROME	M9PDM4_DROME
biological_process	GO:0007304	chorion-containing eggshell formation	17	41	0.414634	0.798476	0.252751	1	1	CHIF_DROME	IMB_DROME	CAD99_DROME	DEC13_DROME	SPIR_DROME	BUN2_DROME	CAPU_DROME	Q9VNL6_DROME	O76904_DROME	Q9VIR9_DROME	Q9VGA8_DROME	Q86BK4_DROME	M9PG97_DROME	Q9W451_DROME	M9NG31_DROME	Q9VYH8_DROME	Q9W3E8_DROME
biological_process	GO:0043171	peptide catabolic process	17	35	0.485714	0.947579	0.0949339	1	1	IDE_DROME	Q8IN25_DROME	Q95SR0_DROME	A8JRD7_DROME	Q9W0E4_DROME	Q0KI00_DROME	Q9VBA3_DROME	Q8SWX4_DROME	Q8IRH1_DROME	Q8IRH0_DROME	Q9W2S7_DROME	Q9VFW9_DROME	Q9W2S8_DROME	Q9VFW8_DROME	A0A0B4KH77_DROME	Q9VD87_DROME	A0A0B4K7L8_DROME
biological_process	GO:0009408	response to heat	16	74	0.216216	0.302993	0.772495	1	1	TRPA1_DROME	M3KSL_DROME	CCNT_DROME	CYA1_DROME	SYN_DROME	TPR_DROME	TOTZ_DROME	HEP_DROME	Q9VKB3_DROME	Q9W430_DROME	A0A0B4KI28_DROME	Q8IMS2_DROME	A0A0B4KHX4_DROME	Q9VBJ2_DROME	Q7KVH7_DROME	Q59DT9_DROME
biological_process	GO:0033227	dsRNA transport	16	39	0.410256	0.984053	0.0350332	1	1	AGO2_DROME	NINAC_DROME	COG3_DROME	Q9VID5_DROME	A2VEG3_DROME	Q8SZ43_DROME	X2JF83_DROME	M9PDD2_DROME	M9PDX3_DROME	X2JFK0_DROME	X2JC16_DROME	Q9VXR3_DROME	X2JF73_DROME	X2JDY2_DROME	M9PDK6_DROME	X2JKH9_DROME
biological_process	GO:0008594	photoreceptor cell morphogenesis	16	25	0.64	0.996404	0.0090946	1	1	LAR_DROME	CNN_DROME	Q9VM93_DROME	Q9VX75_DROME	Q7KV88_DROME	Q9W4J1_DROME	Q9W002_DROME	X2JCB3_DROME	M9PH19_DROME	M9PCR7_DROME	M9PC73_DROME	Q7KV89_DROME	Q0KHR3_DROME	M9PBJ7_DROME	M9PCD4_DROME	X2JFU8_DROME
biological_process	GO:0072659	protein localization to plasma membrane	16	57	0.280702	0.595805	0.50099	1	1	EXOC2_DROME	EXOC6_DROME	ARM_DROME	Q8MRS5_DROME	Q9VQ94_DROME	Q7K1C5_DROME	Q7KN74_DROME	Q95R71_DROME	A0A0B4K6T4_DROME	Q9VCE7_DROME	Q9VUQ9_DROME	Q9VNF8_DROME	A0A0B4K7H0_DROME	A0A0B4K5Z8_DROME	M9PC99_DROME	Q8IMW9_DROME
biological_process	GO:0035011	melanotic encapsulation of foreign target	16	49	0.326531	0.826263	0.263321	1	1	SP27A_DROME	DCTN1_DROME	DYHC_DROME	LAMA_DROME	PPO2_DROME	E1JHV3_DROME	Q9Y150_DROME	Q8IRJ3_DROME	Q9W0R9_DROME	Q9W0S0_DROME	Q9V3H5_DROME	Q8IRJ4_DROME	Q8IRJ2_DROME	B7Z0H3_DROME	Q9W0S2_DROME	M9PBG8_DROME
biological_process	GO:0045089	positive regulation of innate immune response	16	57	0.280702	0.144569	0.905151	1	1	SMRCD_DROME	IDE_DROME	CRAG_DROME	HR78_DROME	FAT2_DROME	PGPLE_DROME	AUB_DROME	NEMO_DROME	DMAP1_DROME	Q9VKB3_DROME	Q9VUZ8_DROME	Q0KIB3_DROME	A1Z7J6_DROME	A1Z7J7_DROME	A0A0B4LEY1_DROME	A0A0B4LEZ1_DROME
biological_process	GO:0016055	Wnt signaling pathway	16	67	0.238806	0.795073	0.255005	1	1	TNKS_DROME	EXT1_DROME	TRBID_DROME	WWOX_DROME	OSA_DROME	APLP_DROME	Q9VAS9_DROME	Q9W321_DROME	A0A126GV30_DROME	M9PH39_DROME	A0A0B4LFY4_DROME	A0A0B4KHL4_DROME	X2J7F1_DROME	A0A0B4KI19_DROME	M9PCX7_DROME	M9PGG4_DROME
biological_process	GO:0006906	vesicle fusion	16	38	0.421053	0.976788	0.039046	1	1	STX1A_DROME	STX5_DROME	SYB_DROME	GOSR2_DROME	O77434_DROME	Q9W1I8_DROME	Q7K0X9_DROME	E1JJB8_DROME	M9PGJ2_DROME	Q9VR90_DROME	Q9W4Y9_DROME	M9PGC1_DROME	M9PGI6_DROME	M9PGV0_DROME	Q9W4Z0_DROME	Q7KVY9_DROME
biological_process	GO:0030431	sleep	15	68	0.220588	0.992461	0.0125812	1	1	CREBB_DROME	KCNAS_DROME	CYA1_DROME	ROGDI_DROME	PP2B3_DROME	A8JR05_DROME	Q9VG31_DROME	Q9VEX7_DROME	Q9NHB9_DROME	Q9VPS7_DROME	Q9VG32_DROME	Q058U9_DROME	A1Z9M6_DROME	X2J962_DROME	X2J488_DROME
biological_process	GO:0007619	courtship behavior	15	32	0.46875	0.931444	0.102044	1	1	PDE4B_DROME	PDE4E_DROME	KCNAE_DROME	KCNAS_DROME	CYA1_DROME	PER_DROME	PAL1_DROME	SPIN_DROME	QTC_DROME	M9PCM5_DROME	Q8IPL0_DROME	Q7KTP6_DROME	M9PC20_DROME	Q59DZ9_DROME	Q59E00_DROME
biological_process	GO:0045746	negative regulation of Notch signaling pathway	15	37	0.405405	0.979248	0.0450597	1	1	PHYL_DROME	SUDX_DROME	UVRAG_DROME	ESM6_DROME	INSV_DROME	FNG_DROME	NUMB_DROME	SUH_DROME	DTX_DROME	Q9VVJ5_DROME	Q8IMI5_DROME	Q9VSK2_DROME	Q9W002_DROME	M9ND00_DROME	Q9W111_DROME
biological_process	GO:0007601	visual perception	15	65	0.230769	0.363318	0.733877	1	1	PHYL_DROME	POE_DROME	7UP1_DROME	FAF_DROME	7UP2_DROME	ITBX_DROME	NINAC_DROME	DISC_DROME	DGK2_DROME	ITPR_DROME	SIF1_DROME	RDGB_DROME	DOA_DROME	GLAS_DROME	Q9VKE2_DROME
biological_process	GO:0006302	double-strand break repair	15	32	0.46875	0.947089	0.075471	1	1	SMG1_DROME	BLM_DROME	POLH_DROME	XPF_DROME	GEN_DROME	DPOLQ_DROME	ATR_DROME	A2VEF9_DROME	Q95RH3_DROME	Q9VDA0_DROME	Q9W455_DROME	Q9VSE6_DROME	Q95RC8_DROME	Q8SZ30_DROME	Q9W061_DROME
biological_process	GO:0042059	negative regulation of epidermal growth factor receptor signaling pathway	15	32	0.46875	0.994291	0.0149514	1	1	EGRAP_DROME	GAP1_DROME	PUM_DROME	RHDF1_DROME	FAS2_DROME	Q7K3H0_DROME	Q9VQW7_DROME	Q9VSK2_DROME	Q9VXH3_DROME	Q9VK54_DROME	Q9VXM5_DROME	M9PHT1_DROME	A1ZBH7_DROME	Q9W493_DROME	Q8INY1_DROME
biological_process	GO:0007435	salivary gland morphogenesis	15	52	0.288462	0.925303	0.106831	1	1	SERR_DROME	TIN_DROME	PANG2_DROME	FOXF_DROME	ITA2_DROME	ITA1_DROME	RYK2_DROME	SRP_DROME	MYSN_DROME	GSB_DROME	Q9I7H5_DROME	Q9VLI4_DROME	Q7KF43_DROME	E1JHB7_DROME	A0A0B4KFC4_DROME
biological_process	GO:0030838	positive regulation of actin filament polymerization	15	33	0.454545	0.931444	0.102044	1	1	SSRP1_DROME	E1JGR7_DROME	Q8SX98_DROME	Q0E8Y8_DROME	Q8IQE6_DROME	A0A0B4K633_DROME	A8DYL3_DROME	A0A0B4LH48_DROME	Q7KVL6_DROME	A8JNR3_DROME	M9MSM5_DROME	A8JNR2_DROME	E1JGR9_DROME	A0A0B4LI42_DROME	X2JCT5_DROME
biological_process	GO:0007293	germarium-derived egg chamber formation	15	36	0.416667	0.984198	0.0240838	1	1	FUSED_DROME	ENC_DROME	DEL_DROME	FNG_DROME	SMUF1_DROME	NOTCH_DROME	ARMI_DROME	Q8WR08_DROME	Q9VAQ0_DROME	Q7KSQ2_DROME	Q8INJ8_DROME	Q9W4X4_DROME	A0A0C4DHF6_DROME	M9PDM4_DROME	Q9VGK8_DROME
biological_process	GO:0016318	ommatidial rotation	15	32	0.46875	0.996112	0.0107502	1	1	STAN_DROME	M3K7_DROME	EGFR_DROME	PRIC1_DROME	PNT_DROME	Q1W9P9_DROME	Q1W9Q0_DROME	Q9VFT4_DROME	A1Z9X4_DROME	O77283_DROME	Q9VN82_DROME	Q9VSD6_DROME	Q9W4J1_DROME	X2J8E9_DROME	A0A0B4KEN4_DROME
biological_process	GO:0042147	retrograde transport, endosome to Golgi	15	44	0.340909	0.920443	0.137477	1	1	RIC1_DROME	VPS54_DROME	WASH1_DROME	WASC2_DROME	Q9VDJ9_DROME	Q9VMQ8_DROME	A1ZAY8_DROME	Q9VGE4_DROME	A0A0C4DHA5_DROME	A0A0B4KH16_DROME	A0A0B4KHT3_DROME	Q9VUH6_DROME	Q9VN84_DROME	M9PEZ6_DROME	M9PCE7_DROME
biological_process	GO:0032456	endocytic recycling	15	46	0.326087	0.929549	0.113035	1	1	EXOC2_DROME	HRS_DROME	VPS54_DROME	TOR_DROME	VP35L_DROME	EXOC6_DROME	Q9VMQ8_DROME	A1ZAY8_DROME	Q6NN29_DROME	M9ND89_DROME	Q9VGH9_DROME	Q7KSP6_DROME	M9NE94_DROME	Q9VUH6_DROME	M9NDQ8_DROME
biological_process	GO:0035332	positive regulation of hippo signaling	15	31	0.483871	0.997428	0.00753362	1	1	FAT_DROME	DS_DROME	SCHI1_DROME	TAO_DROME	LIG_DROME	Q9VCC9_DROME	Q9V3V3_DROME	Q9VQW7_DROME	Q8IMX4_DROME	Q8INJ8_DROME	A8DZ19_DROME	Q9W002_DROME	X2JAG8_DROME	A1ZBH7_DROME	A0A6M3Q6U2_DROME
biological_process	GO:0018990	ecdysis, chitin-based cuticle	15	32	0.46875	0.996112	0.0107502	1	1	ECR_DROME	CCAPR_DROME	CHIT2_DROME	E75BA_DROME	E75BB_DROME	E75BC_DROME	Q9W1H0_DROME	M9NGY0_DROME	A8JUP3_DROME	M9NEC2_DROME	M9NDS9_DROME	A0A0B4LGG6_DROME	M9NG70_DROME	Q9W2Z3_DROME	M9NF05_DROME
biological_process	GO:0002052	positive regulation of neuroblast proliferation	15	33	0.454545	0.994291	0.0149514	1	1	INSR_DROME	INHB_DROME	ESM3_DROME	PROS_DROME	NOTCH_DROME	BUN2_DROME	O96660_DROME	Q9VWC6_DROME	Q1WWC9_DROME	Q8INU2_DROME	Q9W4Y3_DROME	Q9VIF7_DROME	M9PDC7_DROME	M9ND00_DROME	M9PBF6_DROME
biological_process	GO:0046854	phosphatidylinositol phosphate biosynthetic process	15	43	0.348837	0.91736	0.144434	1	1	FYV1_DROME	Q9VJA1_DROME	Q7K3H0_DROME	Q7K1C5_DROME	Q7JVF1_DROME	Q9BKJ2_DROME	Q7KN74_DROME	Q9W0R8_DROME	A0A0B4K7H0_DROME	A0A4D6K881_DROME	Q9W4X4_DROME	Q9VX18_DROME	Q8INY1_DROME	M9PDM4_DROME	M9PHY7_DROME
biological_process	GO:0006874	cellular calcium ion homeostasis	15	57	0.263158	0.0468841	0.972215	1	1	ITPR_DROME	STIM_DROME	NCKX_DROME	NCKXH_DROME	Q86MQ9_DROME	Q9VKJ6_DROME	Q59E33_DROME	Q59DP9_DROME	Q9V4C7_DROME	Q59DQ0_DROME	E6EK17_DROME	E6EK15_DROME	Q59DP8_DROME	E6EK18_DROME	A0A023GQ04_DROME
biological_process	GO:0006376	mRNA splice site selection	15	32	0.46875	0.988119	0.027203	1	1	PUF68_DROME	C1C3H9_DROME	M9PI52_DROME	M9MRU5_DROME	Q8IP90_DROME	Q9VU91_DROME	Q0E8R3_DROME	M9MS33_DROME	Q9VU90_DROME	M9MRZ0_DROME	A0A6M3Q6L8_DROME	A0A6M3Q7V1_DROME	M9MS39_DROME	M9MSL2_DROME	M9MSL1_DROME
biological_process	GO:0044255	cellular lipid metabolic process	15	19	0.789474	6.43236e-11	1	0	1	I0E2I4_DROME	E5DK16_DROME	A1ZAV3_DROME	A8DY69_DROME	A1Z7Q7_DROME	Q8SXP0_DROME	A0A0B4JCS1_DROME	A0A0B4JD27_DROME	Q9W0I1_DROME	M9PGQ5_DROME	A0A0B4LGV3_DROME	A0A0B4JD00_DROME	A0A0B4LFV9_DROME	A0A0B4JCQ5_DROME	A0A0B4JD31_DROME
biological_process	GO:0040018	positive regulation of multicellular organism growth	14	37	0.378378	0.95494	0.0889294	1	1	INSR_DROME	IRS1_DROME	HR4_DROME	MYC_DROME	Q9VCQ7_DROME	Q6XK19_DROME	Q59DX2_DROME	A0A0B4KI28_DROME	Q8IMS2_DROME	A0A0B4KHX4_DROME	Q59DW9_DROME	A0A0B4K657_DROME	Q9VBJ2_DROME	Q59DT9_DROME
biological_process	GO:0006417	regulation of translation	14	48	0.291667	0.710077	0.336599	1	1	BRAT_DROME	OGFD1_DROME	Q9VSE2_DROME	Q9VBQ1_DROME	Q8IMS8_DROME	Q9VB04_DROME	Q7KRX5_DROME	A0A0B4KHV4_DROME	A0A0B4KGY9_DROME	A8DZ29_DROME	Q7PLL6_DROME	A0A126GUU0_DROME	A0A0B4KH64_DROME	A0A0B4K6K8_DROME
biological_process	GO:0006260	DNA replication	14	43	0.325581	0.905288	0.130303	1	1	SSRP1_DROME	RTEL1_DROME	CHIF_DROME	ORC6_DROME	PRI2_DROME	SLX4_DROME	TOP1_DROME	SUUR_DROME	Q86P06_DROME	Q9VSE6_DROME	Q7K2L1_DROME	A0A023GPN3_DROME	L0MPW8_DROME	M9PGH6_DROME
biological_process	GO:0008543	fibroblast growth factor receptor signaling pathway	14	26	0.538462	0.988119	0.027203	1	1	POK_DROME	ELF1_DROME	PNT_DROME	SOS_DROME	KRAF1_DROME	Q86NQ2_DROME	Q9VLL4_DROME	Q6Q7I9_DROME	Q7KNQ9_DROME	Q9W379_DROME	Q24171_DROME	Q9VDT9_DROME	Q8IQ97_DROME	Q9VFI0_DROME
biological_process	GO:0031647	regulation of protein stability	14	26	0.538462	0.948748	0.08224	1	1	PUF_DROME	UBP7_DROME	ABL_DROME	A1Z927_DROME	Q5U0Y0_DROME	A0A0B4LIK5_DROME	A0A0B4KHF3_DROME	A0A0B4K765_DROME	A0A0B4KI06_DROME	A0A0B4LF93_DROME	A0A0B4LF82_DROME	Q8IMW2_DROME	A1Z928_DROME	A0A126GUN9_DROME
biological_process	GO:0007254	JNK cascade	14	27	0.518519	0.614123	0.470174	1	1	M3K7_DROME	M3KSL_DROME	SHARK_DROME	HEP_DROME	Q7KV88_DROME	A1ZBH8_DROME	Q9W002_DROME	A1ZBH7_DROME	M9PH19_DROME	A0A0B4LGY8_DROME	Q7KV89_DROME	A0A0B4LFQ3_DROME	A0A0B4LFV0_DROME	M9PBJ7_DROME
biological_process	GO:0007507	heart development	14	50	0.28	0.926991	0.10329	1	1	PANG2_DROME	7UP1_DROME	7UP2_DROME	ANTP_DROME	LAMA_DROME	TPM2_DROME	TRX_DROME	ARM_DROME	O62609_DROME	Q9U8L5_DROME	Q9VTR6_DROME	Q8IMG6_DROME	B7Z002_DROME	M9PBY6_DROME
biological_process	GO:0035277	spiracle morphogenesis, open tracheal system	14	31	0.451613	0.992466	0.0196553	1	1	PANG2_DROME	CUT_DROME	EGFR_DROME	WASH1_DROME	MYSN_DROME	ABDB_DROME	CI_DROME	EMS_DROME	Q9VZ85_DROME	A8JR05_DROME	Q9VFK2_DROME	A1ZAN6_DROME	A0A0B4K7T7_DROME	A0A0B4LFF8_DROME
biological_process	GO:0060285	cilium-dependent cell motility	14	22	0.636364	0.892166	0.163613	1	1	Q400N1_DROME	M9PFP4_DROME	Q9VWZ3_DROME	M9PFA3_DROME	M9PI63_DROME	M9PFA8_DROME	M9ND93_DROME	M9PFP0_DROME	M9PFJ2_DROME	M9PCK2_DROME	M9PCJ5_DROME	Q9W212_DROME	Q400N2_DROME	M9NFV3_DROME
biological_process	GO:0016042	lipid catabolic process	14	84	0.166667	0.00116128	0.999358	0.624	1	SWS_DROME	VIT2_DROME	PIP1_DROME	VIT1_DROME	Q9W448_DROME	Q9VQC2_DROME	Q9W304_DROME	I0E2J7_DROME	Q4V6L4_DROME	Q8SYL0_DROME	Q59E63_DROME	Q9VG48_DROME	Q9VU78_DROME	X2JDV7_DROME
biological_process	GO:0070588	calcium ion transmembrane transport	14	43	0.325581	0.691265	0.405321	1	1	ITPR_DROME	TRPG_DROME	NCKX_DROME	TRP_DROME	NCKXH_DROME	CAC1D_DROME	Q8IP22_DROME	Q9W433_DROME	M9PD84_DROME	M9NDQ0_DROME	A8JUY8_DROME	M9PGH9_DROME	A0A0B4KEV7_DROME	M9NGR9_DROME
biological_process	GO:0007112	male meiosis cytokinesis	14	38	0.368421	0.943295	0.107727	1	1	HYD_DROME	COG3_DROME	MTSH_DROME	PABP_DROME	STX5_DROME	ANLN_DROME	COG5_DROME	COG7_DROME	GCP4_DROME	Q9BKJ2_DROME	Q9W0R8_DROME	Q9VTY8_DROME	Q9VXU8_DROME	M9PI41_DROME
biological_process	GO:0030717	oocyte karyosome formation	14	32	0.4375	0.98925	0.0265816	1	1	ENC_DROME	DEL_DROME	NU931_DROME	NUP62_DROME	SPIR_DROME	LOK_DROME	AUB_DROME	NU154_DROME	KDM5_DROME	Q9VSE2_DROME	Q0E965_DROME	A1Z9P1_DROME	Q8SZ30_DROME	A0A0B4KF69_DROME
biological_process	GO:0008039	synaptic target recognition	14	51	0.27451	0.201878	0.868388	1	1	MTP_DROME	FUR11_DROME	FUR1C_DROME	SEM1A_DROME	TENA_DROME	TUTL_DROME	TEY_DROME	GEK_DROME	Q9VB20_DROME	Q9VYS2_DROME	A1A714_DROME	Q7KT70_DROME	M9PC46_DROME	A0A6J3SW69_DROME
biological_process	GO:0007294	germarium-derived oocyte fate determination	13	42	0.309524	0.795945	0.312414	1	1	ENC_DROME	DYHC_DROME	HTS_DROME	Q9VSE2_DROME	Q32KD4_DROME	Q9VX75_DROME	Q9W1K4_DROME	Q7KY08_DROME	Q8SZ30_DROME	A1ZBL9_DROME	X2JCB3_DROME	Q0KHR3_DROME	X2JFU8_DROME
biological_process	GO:0016360	sensory organ precursor cell fate determination	13	32	0.40625	0.973418	0.0588664	1	1	PHYL_DROME	NUMB_DROME	SUH_DROME	NEUR_DROME	NOTCH_DROME	LOZEN_DROME	Q9VAQ0_DROME	Q9VM15_DROME	Q6NN29_DROME	M9ND89_DROME	M9NEW2_DROME	M9NE94_DROME	M9NDQ8_DROME
biological_process	GO:0042742	defense response to bacterium	13	86	0.151163	0.00262698	0.998272	0.881	1	PGPLE_DROME	C6A13_DROME	Q9W4M7_DROME	Q8MRA9_DROME	Q9VVM1_DROME	E1JJD6_DROME	M9NE35_DROME	M9PIK8_DROME	M9NDF9_DROME	A0A0B4KF40_DROME	M9NGC6_DROME	M9NEI4_DROME	M9NDZ1_DROME
biological_process	GO:0048260	positive regulation of receptor-mediated endocytosis	13	16	0.8125	0.99661	0.00995851	1	1	UVRAG_DROME	SMUF1_DROME	SPRI_DROME	Q9Y154_DROME	Q9VSK2_DROME	Q9VDF4_DROME	A0A0B4KI32_DROME	A0A0B4KI34_DROME	A0A0B4KHJ8_DROME	Q86PF3_DROME	Q9VA36_DROME	A0A0B4KHG1_DROME	Q9VA35_DROME
biological_process	GO:0021782	glial cell development	13	24	0.541667	0.978988	0.0443809	1	1	7UP1_DROME	7UP2_DROME	CAS_DROME	SDC_DROME	GCM2_DROME	GCM_DROME	Q6Q7I9_DROME	Q1WWH6_DROME	Q9VFH9_DROME	A0A0B4KFZ6_DROME	A0A0B4KGP0_DROME	A0A0B4K7X1_DROME	Q9VFI0_DROME
biological_process	GO:0042052	rhabdomere development	13	59	0.220339	0.0575283	0.968353	1	1	DCTN1_DROME	ELF1_DROME	HMOC_DROME	FRY_DROME	EYS_DROME	Q9VPX7_DROME	Q9VPX6_DROME	Q9VKR0_DROME	Q9W179_DROME	A1ZA87_DROME	Q9VSD6_DROME	A1Z6Z9_DROME	A1Z6Z8_DROME
biological_process	GO:0048193	Golgi vesicle transport	13	37	0.351351	0.981417	0.0267427	1	1	TPC10_DROME	GOGA5_DROME	SPIR_DROME	Q9VYT6_DROME	Q9VGE4_DROME	Q7K2Q8_DROME	Q9VGR1_DROME	Q9VW22_DROME	Q7K4K7_DROME	Q9W289_DROME	Q8IRE3_DROME	Q9VR90_DROME	Q9W1R3_DROME
biological_process	GO:0008345	larval locomotory behavior	13	40	0.325	0.882669	0.193201	1	1	KGP24_DROME	KGP25_DROME	KIF1A_DROME	KCNAB_DROME	KINH_DROME	KCNAS_DROME	Q9NGK5_DROME	Q95RU8_DROME	Q9N693_DROME	M9PGH7_DROME	A0A0B4KEU2_DROME	A0A0B4KEJ0_DROME	E1JGL0_DROME
biological_process	GO:2000331	regulation of terminal button organization	13	33	0.393939	0.964849	0.0742812	1	1	HIW_DROME	NUP75_DROME	TENA_DROME	TOR_DROME	Q9VCC9_DROME	Q9VDJ9_DROME	Q9VCZ9_DROME	Q9VW24_DROME	D3DMF6_DROME	Q3KN41_DROME	Q9NGK5_DROME	A0A0B4KGQ3_DROME	A0A0B4KGL0_DROME
biological_process	GO:0032869	cellular response to insulin stimulus	13	33	0.393939	0.709052	0.37105	1	1	ARNT_DROME	MYC_DROME	I0E2I4_DROME	E5DK16_DROME	A8DY69_DROME	Q8IPM1_DROME	Q9VWJ6_DROME	Q8SXP0_DROME	A0A0B4JCS1_DROME	A0A0B4JD27_DROME	A0A0B4JD00_DROME	A0A0B4JCQ5_DROME	A0A0B4JD31_DROME
biological_process	GO:0042078	germ-line stem cell division	13	28	0.464286	0.799616	0.289891	1	1	INSR_DROME	O62609_DROME	Q9VBQ1_DROME	Q8IMS8_DROME	Q9VKW2_DROME	Q9VUE5_DROME	Q24468_DROME	A0A0B4KHV4_DROME	A0A0B4KGY9_DROME	M9PI58_DROME	Q8IMG6_DROME	A0A0B4K6K8_DROME	A0A0B4KG59_DROME
biological_process	GO:0042048	olfactory behavior	13	43	0.302326	0.992421	0.0131587	1	1	SCN60_DROME	SCRIB_DROME	DLT_DROME	Q9Y133_DROME	Q7YU67_DROME	Q0E8U2_DROME	Q9VPU7_DROME	Q9VTT0_DROME	A0A0B4LHR4_DROME	M9NEQ1_DROME	Q8IN24_DROME	Q8IPW1_DROME	Q9VRL4_DROME
biological_process	GO:0050801	ion homeostasis	13	21	0.619048	0.0188115	0.986914	1	1	Q9VM31_DROME	Q9VM32_DROME	M9PD81_DROME	M9PIH3_DROME	M9PC95_DROME	M9PCT2_DROME	M9PB60_DROME	Q8IPI3_DROME	M9PGC5_DROME	M9PF01_DROME	M9PC92_DROME	M9PB59_DROME	M9PCF0_DROME
biological_process	GO:0019432	triglyceride biosynthetic process	13	21	0.619048	0.990041	0.0258693	1	1	I0E2I4_DROME	E5DK16_DROME	A8DY69_DROME	Q8SXP0_DROME	Q7JV23_DROME	B7Z001_DROME	A0A0B4JCS1_DROME	A1Z784_DROME	A0A0B4JD27_DROME	A8DY67_DROME	A0A0B4JD00_DROME	A0A0B4JCQ5_DROME	A0A0B4JD31_DROME
biological_process	GO:0045451	pole plasm oskar mRNA localization	12	46	0.26087	0.995188	0.00933762	1	1	KINH_DROME	SPIR_DROME	CAPU_DROME	Q9VHC7_DROME	Q9W1K4_DROME	Q5U127_DROME	Q9W3Y7_DROME	Q9VB04_DROME	Q7KRX5_DROME	A1ZBL9_DROME	M9PGT5_DROME	A0A0B4KH64_DROME
biological_process	GO:0032436	positive regulation of proteasomal ubiquitin-dependent protein catabolic process	12	44	0.272727	0.605379	0.523085	1	1	PHYL_DROME	POE_DROME	RBP9X_DROME	TNKS_DROME	ARI2_DROME	UFD1_DROME	UFD4_DROME	KCMF1_DROME	CUL1_DROME	Q7K4D1_DROME	Q7JR34_DROME	Q9W2N5_DROME
biological_process	GO:0046529	imaginal disc fusion, thorax closure	12	36	0.333333	0.865151	0.228505	1	1	M3KSL_DROME	FOSLD_DROME	FOSLA_DROME	HEP_DROME	Q9VM15_DROME	Q7KV88_DROME	Q9W002_DROME	M9NEW2_DROME	E1JHB7_DROME	M9PH19_DROME	Q7KV89_DROME	M9PBJ7_DROME
biological_process	GO:0000165	MAPK cascade	12	22	0.545455	0.610679	0.454602	1	1	TAO_DROME	KRAF1_DROME	B7Z026_DROME	Q9VMF3_DROME	B7Z025_DROME	Q7KV88_DROME	Q9W002_DROME	Q9VDS9_DROME	M9PH19_DROME	Q7KV89_DROME	M9PBJ7_DROME	Q7KSB7_DROME
biological_process	GO:0007157	heterophilic cell-cell adhesion via plasma membrane cell adhesion molecules	12	40	0.3	0.753429	0.368172	1	1	ITBX_DROME	FAT_DROME	ITA3_DROME	ITA2_DROME	ITA1_DROME	Q9VAV8_DROME	A1Z9X4_DROME	Q9VBC9_DROME	X2JAU0_DROME	X2JE30_DROME	X2J8E9_DROME	X2JDJ5_DROME
biological_process	GO:0043065	positive regulation of apoptotic process	12	42	0.285714	0.694259	0.41683	1	1	ECR_DROME	HID_DROME	CCNE_DROME	FAT_DROME	SAV_DROME	WARTS_DROME	U389_DROME	GRIM_DROME	E2F1_DROME	Q9VUZ8_DROME	Q9VSK2_DROME	A1ZBH7_DROME
biological_process	GO:0008078	mesodermal cell migration	12	25	0.48	0.941134	0.116925	1	1	Q9U7D8_DROME	D2NUE8_DROME	Q6Q7I9_DROME	Q1WWH6_DROME	A8JNN0_DROME	Q9VFH9_DROME	Q8IQ95_DROME	A0A0B4KFZ6_DROME	A0A0B4KGP0_DROME	Q8IQ96_DROME	Q8IQ97_DROME	Q9VFI0_DROME
biological_process	GO:0006367	transcription initiation from RNA polymerase II promoter	12	51	0.235294	0.244712	0.831755	1	1	TAF7_DROME	TAF8_DROME	MED13_DROME	TAF12_DROME	TAF4_DROME	TAF1_DROME	Q9VP40_DROME	Q9VND0_DROME	Q9VNP8_DROME	Q9VF92_DROME	A0A0B4KG69_DROME	B7Z0V1_DROME
biological_process	GO:0009953	dorsal/ventral pattern formation	12	38	0.315789	0.968508	0.0444506	1	1	SP27A_DROME	CUP_DROME	CREBA_DROME	PABP_DROME	DORS_DROME	CIC_DROME	Q7JZD5_DROME	O62609_DROME	Q9VSK2_DROME	Q7K105_DROME	A0A0B4KFC0_DROME	A0A0B4KG59_DROME
biological_process	GO:0007400	neuroblast fate determination	12	32	0.375	0.941134	0.116925	1	1	STAU_DROME	DL_DROME	AST3_DROME	CCNE_DROME	BRAT_DROME	MAM_DROME	SPEN_DROME	NEUR_DROME	NOTCH_DROME	AST8_DROME	DA_DROME	Q9W2R4_DROME
biological_process	GO:0006963	positive regulation of antibacterial peptide biosynthetic process	12	26	0.461538	0.991839	0.0203122	1	1	SPT6H_DROME	M3K7_DROME	GRASS_DROME	PGPLC_DROME	NEMO_DROME	GLD2B_DROME	Q59E18_DROME	Q9VR40_DROME	Q9VUB7_DROME	M9ND25_DROME	M9NDF0_DROME	M9PEK9_DROME
biological_process	GO:0001764	neuron migration	12	26	0.461538	0.986811	0.0340917	1	1	ABL_DROME	A0A0B4LH69_DROME	Q6NR11_DROME	A1Z920_DROME	A1Z921_DROME	M9PC46_DROME	A0A0B4LEX6_DROME	Q9VF13_DROME	A0A0B4LIA2_DROME	Q9VF12_DROME	A0A0B4LHA1_DROME	A0A0B4LHH2_DROME
biological_process	GO:0006402	mRNA catabolic process	12	32	0.375	0.95544	0.065555	1	1	GAWKY_DROME	CNO10_DROME	Q32KD4_DROME	Q7K126_DROME	Q9W0T7_DROME	Q7KY08_DROME	A8DY81_DROME	Q8IRJ7_DROME	A0A0B4LEZ3_DROME	E2QCN4_DROME	A8DY80_DROME	A8DY82_DROME
biological_process	GO:0001737	establishment of imaginal disc-derived wing hair orientation	12	33	0.363636	0.892273	0.186759	1	1	STAN_DROME	INTU_DROME	FAT_DROME	PRIC1_DROME	SCRIB_DROME	Q9VXE3_DROME	E1JJM7_DROME	E1JJM8_DROME	A1ZBL9_DROME	Q9VXE9_DROME	X2J8E9_DROME	A0A0B4KEN4_DROME
biological_process	GO:0050821	protein stabilization	12	48	0.25	0.476915	0.651243	1	1	SXL_DROME	CSN3_DROME	MYSA_DROME	DA_DROME	Q7JVK6_DROME	Q9VU81_DROME	A1Z6M0_DROME	Q9VU83_DROME	Q9W0Q1_DROME	M9PCD9_DROME	Q9VU82_DROME	A8JNS4_DROME
biological_process	GO:0030433	ubiquitin-dependent ERAD pathway	12	46	0.26087	0.511707	0.619203	1	1	UFD1_DROME	Q9VS83_DROME	Q7JUF8_DROME	Q9VAY2_DROME	M9PG98_DROME	M9ND57_DROME	M9PHN9_DROME	M9PBU3_DROME	M9PEE7_DROME	Q9VS82_DROME	B7Z0D3_DROME	B7Z0D4_DROME
biological_process	GO:0048800	antennal morphogenesis	12	24	0.5	0.996258	0.0119438	1	1	AL_DROME	DL_DROME	HID_DROME	FRY_DROME	MYO7A_DROME	Q9VX60_DROME	M9MSB3_DROME	M9MSB2_DROME	Q86B49_DROME	Q0KHR2_DROME	Q9VEV9_DROME	M9MSQ2_DROME
biological_process	GO:0019722	calcium-mediated signaling	12	32	0.375	0.750677	0.353657	1	1	CAD99_DROME	CAC1D_DROME	H5V864_DROME	M9NEY3_DROME	X2JC06_DROME	M9NEY5_DROME	M9NFI9_DROME	M9PD84_DROME	Q9W003_DROME	M9ND28_DROME	M9NFI2_DROME	M9NDX8_DROME
biological_process	GO:0016059	deactivation of rhodopsin mediated signaling	12	22	0.545455	0.996258	0.0119438	1	1	NINAC_DROME	DGK2_DROME	RDGB_DROME	Q9VY46_DROME	B7YZS4_DROME	B7YZU4_DROME	A0A0B4LF15_DROME	A1Z7V0_DROME	A0A0B4LF06_DROME	Q9VA06_DROME	E1JH18_DROME	B7YZU5_DROME
biological_process	GO:0007205	protein kinase C-activating G protein-coupled receptor signaling pathway	12	25	0.48	0.994081	0.0175056	1	1	DGK2_DROME	A0A0B4K716_DROME	M9MSN3_DROME	M9PH20_DROME	A0A023GPM5_DROME	Q7KS35_DROME	A0A6H2EFG8_DROME	M9MS31_DROME	X2JEJ9_DROME	M9PHG3_DROME	Q9VCF2_DROME	X2JE67_DROME
biological_process	GO:0045216	cell-cell junction organization	12	23	0.521739	0.915133	0.115194	1	1	EPB41_DROME	Q9V9N7_DROME	A8DZ24_DROME	Q9V9N5_DROME	A0A0B4K6Y7_DROME	M9PDY6_DROME	A8DZ25_DROME	R9PY70_DROME	M9MSJ5_DROME	M9PDE6_DROME	M9PDL8_DROME	M9PBG0_DROME
biological_process	GO:0046856	phosphatidylinositol dephosphorylation	12	31	0.387097	0.954249	0.0951529	1	1	Q8SZY7_DROME	Q9VD98_DROME	Q7YU03_DROME	Q9VY15_DROME	A8JV04_DROME	Q9VR06_DROME	E1JIS1_DROME	Q0KI33_DROME	E1JIS2_DROME	B7Z0Q2_DROME	A0A023GPV6_DROME	Q59DV6_DROME
biological_process	GO:0007317	regulation of pole plasm oskar mRNA localization	11	34	0.323529	0.996863	0.00746251	1	1	STAU_DROME	KINH_DROME	ENC_DROME	CUP_DROME	SPNF_DROME	ROP_DROME	STX1A_DROME	SWA_DROME	AUB_DROME	CNC_DROME	A1ZBL9_DROME
biological_process	GO:0006378	mRNA polyadenylation	11	30	0.366667	0.813241	0.296027	1	1	CPSF2_DROME	GLD2B_DROME	A0A0B4LFF9_DROME	E1JH68_DROME	Q9N6D7_DROME	A1Z9W4_DROME	Q9VSY2_DROME	A0A0B4LF47_DROME	A0A0B4KG96_DROME	Q0E8G6_DROME	A0A0B4LFE6_DROME
biological_process	GO:0042593	glucose homeostasis	11	43	0.255814	0.317679	0.787	1	1	INSR_DROME	7UP2_DROME	INHB_DROME	IRS1_DROME	FOXO_DROME	Q8INT6_DROME	O96660_DROME	Q7JVG2_DROME	Q9VID4_DROME	Q9VSU2_DROME	A0A0B4KG59_DROME
biological_process	GO:0050832	defense response to fungus	11	58	0.189655	0.0227718	0.989413	1	1	SP27A_DROME	MODSP_DROME	HAYAN_DROME	GRASS_DROME	SPEN_DROME	PPO2_DROME	DIF_DROME	A1A714_DROME	Q9VLT3_DROME	Q7K105_DROME	Q7KUQ6_DROME
biological_process	GO:0070328	triglyceride homeostasis	11	51	0.215686	0.317679	0.787	1	1	HR96_DROME	INSR_DROME	HEP_DROME	Q8INT6_DROME	Q9VID4_DROME	A1ZBH8_DROME	A1ZBH7_DROME	Q9VRP4_DROME	A0A0B4LGY8_DROME	A0A0B4LFQ3_DROME	A0A0B4LFV0_DROME
biological_process	GO:1902600	proton transmembrane transport	11	66	0.166667	0.000743627	0.999734	0.469	1	VATC_DROME	OTOP_DROME	Q9VQN3_DROME	A1Z8V7_DROME	Q9VM31_DROME	Q8IQ02_DROME	Q9VK83_DROME	Q0KHY8_DROME	Q8IMJ0_DROME	X2J8I0_DROME	X2JD17_DROME
biological_process	GO:0007430	terminal branching, open tracheal system	11	36	0.305556	0.771495	0.352793	1	1	NOC_DROME	TOR_DROME	HDC_DROME	KRAF1_DROME	Q86NQ2_DROME	Q8I0G8_DROME	Q9VSL8_DROME	Q9W379_DROME	Q9N675_DROME	Q8T0F5_DROME	Q9VDT9_DROME
biological_process	GO:0006697	ecdysone biosynthetic process	11	21	0.52381	0.997051	0.0104174	1	1	CP307_DROME	CP311_DROME	Q8IMW5_DROME	A0A0B4K7W6_DROME	A0A0B4K6J3_DROME	A0A0B4K7S6_DROME	Q9VB55_DROME	A0A0C4DHB7_DROME	A0A0B4KHZ0_DROME	A0A0B4KI43_DROME	A8JRE3_DROME
biological_process	GO:0009306	protein secretion	11	62	0.177419	0.448034	0.637976	1	1	KL61_DROME	NRBP_DROME	STX5_DROME	TGO1_DROME	TNG11_DROME	DOA_DROME	Q9VQ94_DROME	Q9VCS7_DROME	Q8IRE3_DROME	M9PC99_DROME	A0A0B4K6G5_DROME
biological_process	GO:0006814	sodium ion transport	11	77	0.142857	0.0873032	0.938479	1	1	TIPE_DROME	SCN60_DROME	NCKX_DROME	NCKXH_DROME	Q9VJI4_DROME	O46342_DROME	A0A0B4K691_DROME	M9NDF3_DROME	Q9VS73_DROME	Q9VZN1_DROME	Q7KTW2_DROME
biological_process	GO:0035293	chitin-based larval cuticle pattern formation	11	21	0.52381	0.997051	0.0104174	1	1	PANG2_DROME	CREBA_DROME	SEC13_DROME	BCL9_DROME	MYO7A_DROME	ARM_DROME	Q9VAS9_DROME	A0A0B4K6T4_DROME	Q9VNF8_DROME	A0A0B4K5Z8_DROME	M9PCZ7_DROME
biological_process	GO:0036099	female germ-line stem cell population maintenance	11	37	0.297297	0.738478	0.391407	1	1	INSR_DROME	CSN3_DROME	FNG_DROME	NOTCH_DROME	FOXO_DROME	Q32KD4_DROME	Q8IP90_DROME	Q9W1A9_DROME	Q7KY08_DROME	Q9VUE5_DROME	M9PI58_DROME
biological_process	GO:0045167	asymmetric protein localization involved in cell fate determination	11	24	0.458333	0.982494	0.0449912	1	1	STAU_DROME	KI10A_DROME	ANKL2_DROME	BORA_DROME	PTRO_DROME	DLG1_DROME	MYS9_DROME	Q9VX75_DROME	X2JCB3_DROME	Q0KHR3_DROME	X2JFU8_DROME
biological_process	GO:0007318	pole plasm protein localization	11	23	0.478261	0.992157	0.0232937	1	1	STAU_DROME	MON2_DROME	OSKA_DROME	SCRIB_DROME	DLG1_DROME	AUB_DROME	ARMI_DROME	Q9VB04_DROME	Q7KRX5_DROME	A1ZBL9_DROME	A0A0B4KH64_DROME
biological_process	GO:0006364	rRNA processing	11	57	0.192982	1.41076e-05	0.999994	0.009	1	MRM3_DROME	POP7_DROME	Q7KVW2_DROME	Q9VSE2_DROME	Q9VX34_DROME	Q9VL75_DROME	Q9VSY1_DROME	Q8SY39_DROME	Q9VUR2_DROME	Q7K0D3_DROME	A8DYB0_DROME
biological_process	GO:0016458	obsolete gene silencing	11	14	0.785714	0.966575	0.0501277	1	1	LSDA_DROME	SUZ12_DROME	Q9VID9_DROME	Q0E9C8_DROME	Q9VM15_DROME	A4UZC9_DROME	Q7K0T7_DROME	M9NEW2_DROME	A1Z8A6_DROME	A0A126GUM1_DROME	A1Z8A4_DROME
biological_process	GO:0045186	zonula adherens assembly	11	27	0.407407	0.965908	0.0774693	1	1	SCRIB_DROME	ARM_DROME	Q9VX75_DROME	Q9VZQ3_DROME	Q7KV70_DROME	X2JCB3_DROME	A8JNJ6_DROME	Q7KV69_DROME	M9PBL6_DROME	Q0KHR3_DROME	X2JFU8_DROME
biological_process	GO:0007088	regulation of mitotic nuclear division	11	26	0.423077	0.914537	0.135074	1	1	FBXW7_DROME	DGT5_DROME	BORA_DROME	ATR_DROME	Q9W4H9_DROME	Q9VZU1_DROME	Q9W321_DROME	Q95TN8_DROME	M9PH39_DROME	M9MS40_DROME	A0A0B4KGX7_DROME
biological_process	GO:0006486	protein glycosylation	11	75	0.146667	0.000279834	0.999873	0.205	1	EXT1_DROME	FNG_DROME	GALT6_DROME	GLT13_DROME	MAN2_DROME	UGGG_DROME	Q9W0L4_DROME	D5SHU8_DROME	M9PBK1_DROME	A0A4P7VB75_DROME	A0A0B4KER9_DROME
biological_process	GO:0002376	immune system process	11	19	0.578947	0.744066	0.282729	1	1	HAYAN_DROME	LUBEL_DROME	DMAP1_DROME	Q9VS83_DROME	M9ND57_DROME	M9PHN9_DROME	M9PBU3_DROME	M9PEE7_DROME	Q9VS82_DROME	B7Z0D3_DROME	B7Z0D4_DROME
biological_process	GO:0035019	somatic stem cell population maintenance	11	20	0.55	0.998336	0.00650519	1	1	CCNE_DROME	MAM_DROME	SMO_DROME	UBP36_DROME	DOM_DROME	ARM_DROME	DA_DROME	O62609_DROME	Q9VKW2_DROME	Q8IMG6_DROME	A0A0B4KH77_DROME
biological_process	GO:0031146	SCF-dependent proteasomal ubiquitin-dependent protein catabolic process	11	81	0.135802	0.0037712	0.998492	0.936	1	JHD1_DROME	FBXW7_DROME	CUL1_DROME	Q9VT01_DROME	Q9VMI1_DROME	Q9W1N8_DROME	Q9VTM4_DROME	Q9VAQ0_DROME	Q7K2J4_DROME	Q9VY46_DROME	A1ZBR6_DROME
biological_process	GO:0006270	DNA replication initiation	11	24	0.458333	0.979688	0.0455385	1	1	ORC6_DROME	PRI2_DROME	MCMR_DROME	NOC3L_DROME	DPOLA_DROME	Q9W102_DROME	Q7K2L1_DROME	Q9VSM9_DROME	Q9VBI1_DROME	X2JAI4_DROME	Q9VY97_DROME
biological_process	GO:0045010	actin nucleation	11	16	0.6875	0.555356	0.553975	1	1	SPIR_DROME	CAPU_DROME	Q8MRP5_DROME	B7Z011_DROME	B7Z012_DROME	Q9VQV9_DROME	M9NDT9_DROME	Q8IQ12_DROME	E1JHM3_DROME	B7Z013_DROME	B7Z010_DROME
biological_process	GO:0019827	stem cell population maintenance	11	13	0.846154	0.995648	0.0072443	1	1	ERM_DROME	STAT_DROME	CLASP_DROME	Q9VBQ1_DROME	Q8IMS8_DROME	A0A0R4YI50_DROME	A0A0B4KHV4_DROME	A0A0B4KGY9_DROME	A0A0B4K6K8_DROME	M9PB02_DROME	M9PBS1_DROME
biological_process	GO:0003333	amino acid transmembrane transport	11	65	0.169231	0.00709583	0.996831	0.994	1	Q8MLQ5_DROME	M9PCA7_DROME	A1Z8V9_DROME	Q9VTW8_DROME	Q9VX83_DROME	A1Z8W0_DROME	A0A0B4LHE0_DROME	M9PI37_DROME	M9PHT8_DROME	A0A0B4LGD3_DROME	Q9W1G5_DROME
biological_process	GO:0003341	cilium movement	11	31	0.354839	0.426649	0.668409	1	1	Q9VCN4_DROME	Q8MSJ9_DROME	Q9W0U9_DROME	Q8T0V3_DROME	Q7JR82_DROME	A0A0B4LG18_DROME	A0A6H2EJG3_DROME	Q9W0A6_DROME	A0A0B4KHJ4_DROME	Q0KI05_DROME	Q9VJC6_DROME
biological_process	GO:0030050	vesicle transport along actin filament	11	21	0.52381	0.997051	0.0104174	1	1	MYO7A_DROME	MYS9_DROME	Q8T6L6_DROME	Q8T6L7_DROME	Q4AB24_DROME	A0A0A1EI90_DROME	Q9VZ45_DROME	A1Z6Z9_DROME	Q0KHU0_DROME	A1Z6Z8_DROME	Q4AB27_DROME
biological_process	GO:0006470	protein dephosphorylation	10	111	0.0900901	0.000422529	0.9998	0.284	1	SSH_DROME	TWINE_DROME	LAR_DROME	Q0KI81_DROME	Q9W3Q1_DROME	Q9VJ61_DROME	Q9NGL1_DROME	Q9W2F3_DROME	A0A6F7R657_DROME	Q9VUH6_DROME
biological_process	GO:0000184	nuclear-transcribed mRNA catabolic process, nonsense-mediated decay	10	25	0.4	0.975198	0.0597969	1	1	SMG1_DROME	RENT1_DROME	ARMI_DROME	Q9VX63_DROME	Q9VWI5_DROME	Q9VB04_DROME	Q7KRX5_DROME	X2JBC1_DROME	A0A0B4KH64_DROME	X2JDZ8_DROME
biological_process	GO:0007005	mitochondrion organization	10	73	0.136986	1.42164e-07	1	0	1	L2CC_DROME	REF2P_DROME	TRP_DROME	VP13D_DROME	ANKHM_DROME	Q1RKY3_DROME	Q8SZX1_DROME	Q9VQE0_DROME	Q9VAD3_DROME	A0A0B4KEX0_DROME
biological_process	GO:0010508	positive regulation of autophagy	10	35	0.285714	0.397467	0.709985	1	1	HEP_DROME	FOXO_DROME	AP2A_DROME	DOA_DROME	Q9VCC9_DROME	Q8IMR1_DROME	Q8IMR0_DROME	Q9VL07_DROME	B7Z0Q8_DROME	A0A0B4KH68_DROME
biological_process	GO:0007606	sensory perception of chemical stimulus	10	118	0.0847458	3.34114e-07	1	0	1	A1ZB15_DROME	Q59E13_DROME	Q9VGD2_DROME	Q9VXK1_DROME	Q9VGD0_DROME	A1ZBP8_DROME	Q9VGD3_DROME	A1ZBP9_DROME	A0A0B4LFL9_DROME	A1Z8I9_DROME
biological_process	GO:0043966	histone H3 acetylation	10	29	0.344828	0.991322	0.0207518	1	1	CHIF_DROME	HCF_DROME	TAF12_DROME	TRA1_DROME	TRX_DROME	Q9W1A9_DROME	Q9VM15_DROME	Q9VX12_DROME	Q7JVP4_DROME	M9NEW2_DROME
biological_process	GO:0045926	negative regulation of growth	10	18	0.555556	0.971826	0.0410966	1	1	FBXW7_DROME	IDE_DROME	FAT_DROME	PUF68_DROME	SCM_DROME	SCHI1_DROME	ARA_DROME	Q7KSQ2_DROME	Q8INJ8_DROME	Q9VGK8_DROME
biological_process	GO:0000422	autophagy of mitochondrion	10	29	0.344828	0.931904	0.122878	1	1	SESN_DROME	B6IDP6_DROME	Q9VZX7_DROME	Q7KTS2_DROME	Q9VSF0_DROME	Q9VIE1_DROME	Q9VMN4_DROME	M9PHS3_DROME	M9PER1_DROME	M9PEY7_DROME
biological_process	GO:0016082	synaptic vesicle priming	10	24	0.416667	0.967102	0.0784485	1	1	ROP_DROME	UN13B_DROME	Q9W1I8_DROME	Q9VYK5_DROME	Q8IM87_DROME	L0MPR2_DROME	H9XVP2_DROME	X2J9E1_DROME	Q9V483_DROME	Q8IM86_DROME
biological_process	GO:0048024	regulation of mRNA splicing, via spliceosome	10	32	0.3125	0.980373	0.0293585	1	1	SXL_DROME	Q9W224_DROME	Q9VEJ1_DROME	Q9VQG0_DROME	A1ZAK7_DROME	A0A0B4KGU8_DROME	A0A0B4KFT9_DROME	A0A0B4KG60_DROME	A1ZAK8_DROME	A1ZAK9_DROME
biological_process	GO:0007076	mitotic chromosome condensation	10	24	0.416667	0.967102	0.0784485	1	1	LMLN_DROME	CORTO_DROME	TITIN_DROME	AUB_DROME	Q9VIP9_DROME	Q9VIP4_DROME	A1Z9S5_DROME	Q9V3A7_DROME	Q9VAJ1_DROME	A1Z9S6_DROME
biological_process	GO:0035159	regulation of tube length, open tracheal system	10	41	0.243902	0.317679	0.787	1	1	STAN_DROME	FAT_DROME	ELF1_DROME	BARK_DROME	EGFR_DROME	IRS1_DROME	MYSN_DROME	FAS2_DROME	Q9VLT3_DROME	X2J8E9_DROME
biological_process	GO:0030261	chromosome condensation	10	45	0.222222	0.468906	0.636682	1	1	KMT5A_DROME	DHX8_DROME	TOP1_DROME	ATR_DROME	Q7KN75_DROME	Q9VIP9_DROME	Q9V3A7_DROME	Q9VAJ1_DROME	Q95TN8_DROME	A0A0B4KGX7_DROME
biological_process	GO:0007406	negative regulation of neuroblast proliferation	10	22	0.454545	0.984096	0.0437406	1	1	BRAT_DROME	ERM_DROME	NUMB_DROME	PROS_DROME	OSA_DROME	WARTS_DROME	BRM_DROME	A0A0R4YI50_DROME	M9PB02_DROME	M9PBS1_DROME
biological_process	GO:0000077	DNA damage checkpoint signaling	10	20	0.5	0.936295	0.112059	1	1	DOT1L_DROME	KMT5A_DROME	CHK1_DROME	LOK_DROME	ATR_DROME	Q8IMV7_DROME	Q9V9X8_DROME	Q9VC50_DROME	A0A0B4LHL1_DROME	A0A0B4KHX7_DROME
biological_process	GO:1901215	negative regulation of neuron death	10	27	0.37037	0.377729	0.737845	1	1	FUTSC_DROME	PABP_DROME	A4_DROME	Q9VDJ9_DROME	Q9VMY8_DROME	Q9VB15_DROME	A0A0B4KF57_DROME	A0A0B4KH16_DROME	A0A0B4KHT3_DROME	A0A0B4KG14_DROME
biological_process	GO:0007160	cell-matrix adhesion	10	23	0.434783	0.964849	0.0742812	1	1	ITBX_DROME	ITA3_DROME	ITA2_DROME	MESH_DROME	Q2PDT4_DROME	Q8INW7_DROME	D3DMM0_DROME	Q9VIX2_DROME	Q9VPG1_DROME	Q9VIX3_DROME
biological_process	GO:0000915	actomyosin contractile ring assembly	10	17	0.588235	0.989583	0.0310877	1	1	ANLN_DROME	Q9U7D8_DROME	D2NUE8_DROME	Q9W1L2_DROME	Q9VTY8_DROME	A8JNN0_DROME	M9PI41_DROME	Q8IQ95_DROME	Q8IQ96_DROME	Q8IQ97_DROME
biological_process	GO:0045572	positive regulation of imaginal disc growth	10	25	0.4	0.955009	0.100753	1	1	INHB_DROME	EGFR_DROME	YAP1_DROME	MYC_DROME	AJUBA_DROME	Q8I0G8_DROME	O96660_DROME	Q9VTT3_DROME	Q9N675_DROME	Q8T0F5_DROME
biological_process	GO:0035249	synaptic transmission, glutamatergic	10	20	0.5	0.95494	0.0889294	1	1	CAPS_DROME	Q8IM87_DROME	Q9VQC0_DROME	L0MPR2_DROME	Q0E8N6_DROME	H9XVP2_DROME	X2J9E1_DROME	Q9V483_DROME	Q9VMP3_DROME	Q8IM86_DROME
biological_process	GO:0051643	endoplasmic reticulum localization	10	14	0.714286	0.992157	0.0232937	1	1	MS300_DROME	M9PC23_DROME	M9PEP8_DROME	M9PC84_DROME	M9MSG3_DROME	M9MRD4_DROME	M9MRD6_DROME	M9MRF5_DROME	M9MRJ4_DROME	M9PCM8_DROME
biological_process	GO:0007091	metaphase/anaphase transition of mitotic cell cycle	10	19	0.526316	0.990154	0.0210033	1	1	A8JR05_DROME	Q9VFK2_DROME	Q9W179_DROME	X2J5P0_DROME	Q59E61_DROME	A4UZU8_DROME	Q9VKH9_DROME	Q8MLP1_DROME	Q9VXV3_DROME	B7YZQ1_DROME
biological_process	GO:0051480	regulation of cytosolic calcium ion concentration	10	13	0.769231	0.784218	0.331692	1	1	TRPG_DROME	TRP_DROME	Q7JV09_DROME	Q59DP9_DROME	Q9V4C7_DROME	Q59DQ0_DROME	E6EK17_DROME	E6EK15_DROME	Q59DP8_DROME	E6EK18_DROME
biological_process	GO:0015701	bicarbonate transport	10	19	0.526316	0.996158	0.013875	1	1	Q9VM31_DROME	Q9VM32_DROME	M9PC95_DROME	M9PCT2_DROME	M9PB60_DROME	Q8IPI3_DROME	M9PF01_DROME	M9PC92_DROME	M9PB59_DROME	M9PCF0_DROME
biological_process	GO:0008103	oocyte microtubule cytoskeleton polarization	9	31	0.290323	0.704117	0.445072	1	1	KINH_DROME	SPNF_DROME	OSKA_DROME	CNC_DROME	Q9VPX7_DROME	Q9VPX6_DROME	Q9VB04_DROME	Q7KRX5_DROME	A0A0B4KH64_DROME
biological_process	GO:0009744	response to sucrose	9	27	0.333333	0.62398	0.529909	1	1	KGP24_DROME	KGP25_DROME	Q8INT6_DROME	Q9VID4_DROME	Q7JV23_DROME	B7Z001_DROME	A1Z784_DROME	Q9VW82_DROME	A8DY67_DROME
biological_process	GO:0008286	insulin receptor signaling pathway	9	35	0.257143	0.532159	0.568824	1	1	ARNT_DROME	INSR_DROME	IRS1_DROME	TOR_DROME	MYC_DROME	FOXO_DROME	Q7KNQ9_DROME	M9PCQ8_DROME	A1ZBC4_DROME
biological_process	GO:0002225	positive regulation of antimicrobial peptide production	9	22	0.409091	0.987361	0.0244658	1	1	KP58_DROME	DIF_DROME	DOA_DROME	DORS_DROME	DMAP1_DROME	E8NHA2_DROME	Q9VNJ0_DROME	Q7K105_DROME	Q9VUH6_DROME
biological_process	GO:0045752	positive regulation of Toll signaling pathway	9	37	0.243243	0.462359	0.681919	1	1	MODSP_DROME	HAYAN_DROME	GRASS_DROME	KP58_DROME	HRS_DROME	DOA_DROME	E8NHA2_DROME	Q9VNJ0_DROME	Q9VUH6_DROME
biological_process	GO:0072375	medium-term memory	9	22	0.409091	0.956259	0.102975	1	1	CREBB_DROME	CYA1_DROME	Q8MM14_DROME	Q9W581_DROME	D3DMF6_DROME	Q6IWN7_DROME	X2JDW0_DROME	A1ZBJ6_DROME	E1JJC6_DROME
biological_process	GO:0007189	adenylate cyclase-activating G protein-coupled receptor signaling pathway	9	42	0.214286	0.170802	0.899029	1	1	CYA1_DROME	Q9VA10_DROME	Q9VK53_DROME	Q9VXU0_DROME	Q9VV68_DROME	Q9VAA2_DROME	Q7KTA0_DROME	A8JNU1_DROME	M9PEP2_DROME
biological_process	GO:0042332	gravitaxis	9	37	0.243243	0.23059	0.863918	1	1	NU205_DROME	DLG1_DROME	Q9VFH4_DROME	Q9W2N8_DROME	Q9W0Q1_DROME	M9PDR2_DROME	Q86BG2_DROME	A0A6M3Q6U2_DROME	A0A0B4KFE1_DROME
biological_process	GO:0048010	vascular endothelial growth factor receptor signaling pathway	9	30	0.3	0.738478	0.391407	1	1	POK_DROME	M3KSL_DROME	SOS_DROME	TOR_DROME	HEP_DROME	KRAF1_DROME	Q24171_DROME	E1JHB7_DROME	M9PHY7_DROME
biological_process	GO:0007465	R7 cell fate commitment	9	22	0.409091	0.995668	0.0113852	1	1	PHYL_DROME	PROS_DROME	PNT_DROME	SOS_DROME	KRAF1_DROME	Q9VMF3_DROME	Q24171_DROME	Q9VSK2_DROME	Q9VAS8_DROME
biological_process	GO:0000070	mitotic sister chromatid segregation	9	37	0.243243	0.984805	0.0231249	1	1	PHP_DROME	CLASP_DROME	Q86CW5_DROME	Q9VIP4_DROME	Q9VN89_DROME	Q9V3A7_DROME	Q9VAJ1_DROME	A0A0B4KFL3_DROME	Q9V9W7_DROME
biological_process	GO:0000723	telomere maintenance	9	25	0.36	0.996138	0.00942145	1	1	SMG1_DROME	RIF1_DROME	CAV_DROME	ATR_DROME	Q86CW5_DROME	Q9VTZ2_DROME	Q9VT40_DROME	M9PGH6_DROME	M9NF67_DROME
biological_process	GO:0034198	cellular response to amino acid starvation	9	22	0.409091	0.976706	0.059469	1	1	ERK7_DROME	IML1_DROME	FOXO_DROME	X2JJP5_DROME	M9PHF1_DROME	X2JEY9_DROME	A8JUU1_DROME	X2JEM2_DROME	A8JUU3_DROME
biological_process	GO:0007436	larval salivary gland morphogenesis	9	24	0.375	0.921551	0.162439	1	1	SERR_DROME	BTHD_DROME	Q6XK19_DROME	Q9W1K4_DROME	Q59DX2_DROME	Q59DW9_DROME	A0A0B4K657_DROME	A0A0S0WP14_DROME	Q0E8F0_DROME
biological_process	GO:0043486	histone exchange	9	24	0.375	0.855566	0.232837	1	1	TRA1_DROME	DOM_DROME	DMAP1_DROME	Q9VID9_DROME	Q0E9C2_DROME	Q9VWS0_DROME	A0A0B4KEK1_DROME	A0A0B4KFP2_DROME	A0A0B4KET9_DROME
biological_process	GO:0032968	positive regulation of transcription elongation from RNA polymerase II promoter	9	19	0.473684	0.986125	0.0416356	1	1	SPT6H_DROME	CCNT_DROME	ATU_DROME	TRX_DROME	ELL_DROME	Q9VDP7_DROME	N0D8I3_DROME	Q9VGH9_DROME	Q7KSP6_DROME
biological_process	GO:0006310	DNA recombination	9	28	0.321429	0.196699	0.85118	1	1	RTEL1_DROME	BLM_DROME	DNLI1_DROME	INO80_DROME	XPF_DROME	EXO1_DROME	Q9VSE6_DROME	A0A023GPN3_DROME	M9PGH6_DROME
biological_process	GO:0008343	adult feeding behavior	9	39	0.230769	0.387114	0.745366	1	1	OVO_DROME	Q8IHH3_DROME	O96378_DROME	O76923_DROME	M9PD85_DROME	M9PIH9_DROME	A0A0B4KF15_DROME	M9PFX8_DROME	M9PG57_DROME
biological_process	GO:0016339	calcium-dependent cell-cell adhesion via plasma membrane cell adhesion molecules	9	25	0.36	0.899247	0.197137	1	1	STAN_DROME	ITBX_DROME	CAD99_DROME	FAT_DROME	FAT2_DROME	CAD87_DROME	CAD86_DROME	CAD89_DROME	X2J8E9_DROME
biological_process	GO:0008298	intracellular mRNA localization	9	21	0.428571	0.995018	0.00879435	1	1	STAU_DROME	CUP_DROME	DYHC_DROME	TUD_DROME	GLD2B_DROME	Q9VSE2_DROME	Q9VHC7_DROME	Q9W1K4_DROME	Q8SZ30_DROME
biological_process	GO:0007131	reciprocal meiotic recombination	9	30	0.3	0.594877	0.544674	1	1	SXL_DROME	BLM_DROME	MCMR_DROME	SLX4_DROME	XPF_DROME	ATR_DROME	Q0KHR4_DROME	Q9VF37_DROME	Q8SZ30_DROME
biological_process	GO:0006413	translational initiation	9	50	0.18	0.0471538	0.97408	1	1	EIF3A_DROME	EI3D1_DROME	EI3F1_DROME	EI3D2_DROME	Q9W5B3_DROME	O61380_DROME	A8DZ29_DROME	A1ZA22_DROME	A1Z968_DROME
biological_process	GO:0061057	peptidoglycan recognition protein signaling pathway	9	19	0.473684	0.929247	0.11893	1	1	M3K7_DROME	FOSLA_DROME	PGPLC_DROME	PGPLE_DROME	HEP_DROME	NEMO_DROME	FOXO_DROME	Q6NQZ7_DROME	A0A0B4KG87_DROME
biological_process	GO:0008016	regulation of heart contraction	9	14	0.642857	0.923459	0.130928	1	1	KGP24_DROME	KGP25_DROME	KCNAB_DROME	KCNAE_DROME	X2JBI1_DROME	X2JEQ0_DROME	X2JF15_DROME	X2JJU0_DROME	X2JDH0_DROME
biological_process	GO:0008088	axo-dendritic transport	9	26	0.346154	0.962855	0.0653246	1	1	KIF1A_DROME	KINH_DROME	FUTSC_DROME	DYHC_DROME	Q9VDJ9_DROME	Q9V3N4_DROME	Q9W1Y8_DROME	A0A0B4KH16_DROME	A0A0B4KHT3_DROME
biological_process	GO:0003384	apical constriction involved in gastrulation	9	23	0.391304	0.940203	0.126351	1	1	Q9VXE3_DROME	Q59E18_DROME	Q9VR40_DROME	X2JE40_DROME	X2JC83_DROME	M9ND25_DROME	M9NDF0_DROME	M9PEK9_DROME	X2JKQ8_DROME
biological_process	GO:0006629	lipid metabolic process	9	80	0.1125	4.97609e-14	1	0	1	MELT_DROME	Q8I0A1_DROME	Q9VKS9_DROME	A1Z7Q7_DROME	Q4V6L4_DROME	Q9VKT1_DROME	X2JBS2_DROME	B7Z150_DROME	E2QCS7_DROME
biological_process	GO:0042073	intraciliary transport	9	19	0.473684	0.981263	0.0456077	1	1	FUSED_DROME	OSM1_DROME	Q9VPR0_DROME	Q9VFL0_DROME	Q9VJ72_DROME	Q9VUY2_DROME	Q9V9R6_DROME	Q7KRS6_DROME	Q7KTZ4_DROME
biological_process	GO:0007110	meiosis I cytokinesis	9	25	0.36	0.899247	0.197137	1	1	COG5_DROME	Q9U7D8_DROME	D2NUE8_DROME	Q9BKJ2_DROME	Q9W0R8_DROME	A8JNN0_DROME	Q8IQ95_DROME	Q8IQ96_DROME	Q8IQ97_DROME
biological_process	GO:0007111	meiosis II cytokinesis	9	20	0.45	0.978755	0.0583191	1	1	COG5_DROME	Q9U7D8_DROME	D2NUE8_DROME	Q9BKJ2_DROME	Q9W0R8_DROME	A8JNN0_DROME	Q8IQ95_DROME	Q8IQ96_DROME	Q8IQ97_DROME
biological_process	GO:0016321	female meiosis chromosome segregation	9	20	0.45	0.978755	0.0583191	1	1	XPF_DROME	ATR_DROME	Q9VSE2_DROME	Q0KHR4_DROME	Q7KW02_DROME	O46048_DROME	Q9VHP9_DROME	X2JDX3_DROME	A0A0B4LGX0_DROME
biological_process	GO:0035096	larval midgut cell programmed cell death	9	39	0.230769	0.387114	0.745366	1	1	HID_DROME	TOR_DROME	Q9VZX7_DROME	Q7KTS2_DROME	Q9VSF0_DROME	M9PHS3_DROME	M9PER1_DROME	M9PEY7_DROME	Q9VC96_DROME
biological_process	GO:0012501	programmed cell death	9	20	0.45	0.876138	0.147276	1	1	HID_DROME	SPIN_DROME	DRICE_DROME	Q7KHK9_DROME	Q9VH01_DROME	A0A0B4KH36_DROME	A0A0B4KG50_DROME	A0A0B4KFQ0_DROME	A0A0B4KGR9_DROME
biological_process	GO:0016572	histone phosphorylation	9	17	0.529412	0.976706	0.059469	1	1	S6KL_DROME	B7Z120_DROME	Q9W4Q4_DROME	Q1RL19_DROME	Q8IRT7_DROME	Q8IRT8_DROME	M9PDQ2_DROME	M9PIZ6_DROME	B7Z126_DROME
biological_process	GO:0045448	mitotic cell cycle, embryonic	9	20	0.45	0.970187	0.0531377	1	1	B7Z120_DROME	Q9VIP4_DROME	Q9W4Q4_DROME	Q1RL19_DROME	Q8IRT7_DROME	Q8IRT8_DROME	M9PDQ2_DROME	M9PIZ6_DROME	B7Z126_DROME
biological_process	GO:0006457	protein folding	9	93	0.0967742	3.19932e-12	1	0	1	PFD5_DROME	PFD3_DROME	Q9VAW2_DROME	Q8SZX1_DROME	Q8IN95_DROME	Q9VAY2_DROME	E1JIT4_DROME	Q9VAW1_DROME	Q7KVH7_DROME
biological_process	GO:0035065	regulation of histone acetylation	9	14	0.642857	0.967102	0.0784485	1	1	Q7KUA8_DROME	Q9VUB5_DROME	M9PHT1_DROME	M9PES2_DROME	Q9VSK5_DROME	Q86BH2_DROME	M9NE54_DROME	Q8IQA6_DROME	M9NDL9_DROME
biological_process	GO:0006352	DNA-templated transcription, initiation	9	22	0.409091	0.934388	0.0975246	1	1	E1JJ72_DROME	E1JI11_DROME	M9PFP3_DROME	A4V201_DROME	A0A0B4K602_DROME	A0A0B4LGU9_DROME	B7Z060_DROME	A0A0B4KFN0_DROME	M9PI76_DROME
biological_process	GO:0006171	cAMP biosynthetic process	9	31	0.290323	0.704117	0.445072	1	1	CYA1_DROME	M9PJN1_DROME	Q9VK53_DROME	M9NF51_DROME	Q9VV68_DROME	M9PEL4_DROME	M9PH52_DROME	M9PHL3_DROME	A8JNU1_DROME
biological_process	GO:0007032	endosome organization	9	25	0.36	0.583088	0.570588	1	1	REF2P_DROME	VP33A_DROME	VPS8_DROME	WASC5_DROME	Q9VUQ9_DROME	Q8SX81_DROME	Q9NCC3_DROME	A1Z7S0_DROME	A0A0B4LFW6_DROME
biological_process	GO:0033962	P-body assembly	9	16	0.5625	0.997428	0.00753362	1	1	Q9VEN9_DROME	Q9VTZ0_DROME	M9PFF9_DROME	M9PFG3_DROME	M9PCB7_DROME	M9PI44_DROME	M9PF14_DROME	M9PF20_DROME	M9PFB2_DROME
biological_process	GO:0009062	fatty acid catabolic process	9	15	0.6	0.265849	0.819292	1	1	I0E2I4_DROME	E5DK16_DROME	A8DY69_DROME	Q8SXP0_DROME	A0A0B4JCS1_DROME	A0A0B4JD27_DROME	A0A0B4JD00_DROME	A0A0B4JCQ5_DROME	A0A0B4JD31_DROME
biological_process	GO:0010565	regulation of cellular ketone metabolic process	9	9	1	0.985819	0.0348075	1	1	I0E2I4_DROME	E5DK16_DROME	A8DY69_DROME	Q8SXP0_DROME	A0A0B4JCS1_DROME	A0A0B4JD27_DROME	A0A0B4JD00_DROME	A0A0B4JCQ5_DROME	A0A0B4JD31_DROME
biological_process	GO:0016325	oocyte microtubule cytoskeleton organization	8	33	0.242424	0.511749	0.602533	1	1	SPNF_DROME	CLASP_DROME	Q9VX75_DROME	Q9W1K4_DROME	A1ZBL9_DROME	X2JCB3_DROME	Q0KHR3_DROME	X2JFU8_DROME
biological_process	GO:0007220	Notch receptor processing	8	19	0.421053	0.958364	0.104463	1	1	PSN_DROME	NICA_DROME	VP33A_DROME	DTX_DROME	A1Z9X4_DROME	B7Z090_DROME	M9PG70_DROME	M9PFS2_DROME
biological_process	GO:0035186	syncytial blastoderm mitotic cell cycle	8	27	0.296296	0.858707	0.242374	1	1	PC_DROME	LARP_DROME	PSC_DROME	PHP_DROME	ASX_DROME	Q9NF31_DROME	Q9W523_DROME	Q9VQM0_DROME
biological_process	GO:0007602	phototransduction	8	62	0.129032	0.092264	0.943862	1	1	TRPA1_DROME	NINAC_DROME	DGK2_DROME	TRP_DROME	RDGB_DROME	Q9VNA6_DROME	X2JBS2_DROME	B7Z150_DROME
biological_process	GO:0006955	immune response	8	50	0.16	0.104623	0.911068	1	1	M3K7_DROME	ATF3_DROME	PGPLC_DROME	DIF_DROME	NEMO_DROME	DORS_DROME	Q7JZD5_DROME	Q9VSX7_DROME
biological_process	GO:0032008	positive regulation of TOR signaling	8	21	0.380952	0.721126	0.405123	1	1	LTOR2_DROME	SEC13_DROME	A1Z7Y7_DROME	A1ZBH8_DROME	A1ZBH7_DROME	A0A0B4LGY8_DROME	A0A0B4LFQ3_DROME	A0A0B4LFV0_DROME
biological_process	GO:0050911	detection of chemical stimulus involved in sensory perception of smell	8	83	0.0963855	0.000113816	0.999969	0.09	1	OR85B_DROME	OR88A_DROME	OR69A_DROME	IR25A_DROME	A0A0B4K756_DROME	Q9VGD4_DROME	Q9VRL4_DROME	A0A0B4K638_DROME
biological_process	GO:0046330	positive regulation of JNK cascade	8	42	0.190476	0.176848	0.903746	1	1	M3K7_DROME	M3KSL_DROME	WNT2_DROME	Q7K4D1_DROME	Q9VDS9_DROME	E1JHB7_DROME	A1ZBH7_DROME	Q7KSB7_DROME
biological_process	GO:0042023	DNA endoreduplication	8	18	0.444444	0.921551	0.162439	1	1	RBF_DROME	FBXW7_DROME	E2F2_DROME	SUUR_DROME	MYC_DROME	DPOE2_DROME	E2F1_DROME	Q494K2_DROME
biological_process	GO:0016242	negative regulation of macroautophagy	8	11	0.727273	0.996606	0.01507	1	1	UBP36_DROME	TOR_DROME	KRAF1_DROME	Q9VH01_DROME	A0A0B4KH36_DROME	A0A0B4KG50_DROME	A0A0B4KFQ0_DROME	A0A0B4KGR9_DROME
biological_process	GO:0007309	oocyte axis specification	8	16	0.5	0.972145	0.0393074	1	1	EGFR_DROME	SPNF_DROME	Q9VXE3_DROME	Q8WR08_DROME	X2JE40_DROME	X2JC83_DROME	A0A0C4DHF6_DROME	X2JKQ8_DROME
biological_process	GO:0007426	tracheal outgrowth, open tracheal system	8	19	0.421053	0.958364	0.104463	1	1	ELF1_DROME	EGFR_DROME	SOS_DROME	Q7KNQ9_DROME	Q7KF43_DROME	Q24171_DROME	A0A0B4KFC4_DROME	Q9VFI0_DROME
biological_process	GO:0046627	negative regulation of insulin receptor signaling pathway	8	28	0.285714	0.684148	0.47638	1	1	IDE_DROME	FOXO_DROME	LAR_DROME	CUL1_DROME	Q9VCC9_DROME	Q9VPU1_DROME	Q9VFE2_DROME	Q8IPM1_DROME
biological_process	GO:0090303	positive regulation of wound healing	8	17	0.470588	0.98146	0.055999	1	1	INSR_DROME	CD2B2_DROME	EGFR_DROME	TOR_DROME	Q9VXE3_DROME	X2JE40_DROME	X2JC83_DROME	X2JKQ8_DROME
biological_process	GO:0045727	positive regulation of translation	8	27	0.296296	0.448857	0.68145	1	1	LARP_DROME	LAR4_DROME	PABP_DROME	PUM_DROME	Q7KN75_DROME	Q9W4M7_DROME	E1JJD6_DROME	A8JUY3_DROME
biological_process	GO:0014009	glial cell proliferation	8	9	0.888889	0.997739	0.00784299	1	1	SERR_DROME	Q9VN82_DROME	A0A0B4KG43_DROME	A0A0B4KGI6_DROME	A0A0B4KFK9_DROME	A0A0B4KF82_DROME	Q8IPP3_DROME	Q8IPP4_DROME
biological_process	GO:0000045	autophagosome assembly	8	41	0.195122	0.289349	0.812924	1	1	Q9VZX7_DROME	Q7KTS2_DROME	Q9VSF0_DROME	Q9NCC3_DROME	Q9VML2_DROME	M9PHS3_DROME	M9PER1_DROME	M9PEY7_DROME
biological_process	GO:0016246	RNA interference	8	32	0.25	0.205459	0.881262	1	1	TIS11_DROME	AGO2_DROME	SRRT_DROME	AUB_DROME	HDC_DROME	ARMI_DROME	Q7JVK6_DROME	Q9VQK1_DROME
biological_process	GO:0007377	germ-band extension	8	20	0.4	0.941681	0.135226	1	1	ITBX_DROME	Q9VX75_DROME	A1ZAN6_DROME	X2JCB3_DROME	A0A0B4K7T7_DROME	Q0KHR3_DROME	A0A0B4LFF8_DROME	X2JFU8_DROME
biological_process	GO:0006406	mRNA export from nucleus	8	28	0.285714	0.455326	0.681467	1	1	NUP75_DROME	NUP88_DROME	TPR_DROME	NU160_DROME	Q9VQ76_DROME	E2QCS8_DROME	Q9W1T0_DROME	M9PE28_DROME
biological_process	GO:0009416	response to light stimulus	8	29	0.275862	0.00408064	0.997566	0.955	1	TRPA1_DROME	NINAC_DROME	PER_DROME	CLOCK_DROME	ROP_DROME	TRPG_DROME	TRP_DROME	B7YZU4_DROME
biological_process	GO:0007527	adult somatic muscle development	8	23	0.347826	0.869057	0.249523	1	1	EPB41_DROME	HTS_DROME	MYSA_DROME	EWG_DROME	Q9W5E8_DROME	Q0KHX7_DROME	X2J9Z8_DROME	X2JHS3_DROME
biological_process	GO:0009636	response to toxic substance	8	41	0.195122	1.66777e-06	1	0	1	MDR49_DROME	MDR65_DROME	SLY1_DROME	Q9VDU9_DROME	Q9W269_DROME	A0A0S0WIA2_DROME	Q7KTD0_DROME	Q7KTC3_DROME
biological_process	GO:0050909	sensory perception of taste	8	64	0.125	0.000197471	0.99994	0.157	1	GR59D_DROME	GR98A_DROME	G39AA_DROME	GR36A_DROME	GR36C_DROME	ITPR_DROME	KCNAS_DROME	PROS_DROME
biological_process	GO:0006032	chitin catabolic process	8	22	0.363636	0.897025	0.208277	1	1	CHIT2_DROME	M9NGY0_DROME	A8JUP3_DROME	M9NEC2_DROME	M9NDS9_DROME	M9NG70_DROME	Q9W2Z3_DROME	M9NF05_DROME
biological_process	GO:0045931	positive regulation of mitotic cell cycle	8	19	0.421053	0.973957	0.0493053	1	1	MMS19_DROME	DL_DROME	Q9W1N8_DROME	C7LAF5_DROME	Q9VP57_DROME	M9NFA6_DROME	Q8IQK2_DROME	Q9VU79_DROME
biological_process	GO:0035195	gene silencing by miRNA	8	15	0.533333	0.823004	0.278874	1	1	AGO2_DROME	SRRT_DROME	GAWKY_DROME	Q86NM7_DROME	Q32KD4_DROME	Q7KY08_DROME	Q5U127_DROME	Q9VUU4_DROME
biological_process	GO:0042246	tissue regeneration	8	33	0.242424	0.42401	0.714793	1	1	JING_DROME	STAT_DROME	TOP3A_DROME	MYC_DROME	DOME_DROME	BUN2_DROME	Q9Y102_DROME	M9PFV8_DROME
biological_process	GO:0043519	regulation of myosin II filament organization	8	14	0.571429	0.998672	0.00649334	1	1	A1ZAN6_DROME	Q59E18_DROME	Q9VR40_DROME	M9ND25_DROME	M9NDF0_DROME	A0A0B4K7T7_DROME	A0A0B4LFF8_DROME	M9PEK9_DROME
biological_process	GO:0048047	mating behavior, sex discrimination	8	15	0.533333	0.993507	0.0248718	1	1	KCNAS_DROME	QTC_DROME	M9PCM5_DROME	Q8IPL0_DROME	Q7KTP6_DROME	M9PC20_DROME	Q59DZ9_DROME	Q59E00_DROME
biological_process	GO:0044782	cilium organization	8	13	0.615385	0.703173	0.353573	1	1	CEP78_DROME	FRITZ_DROME	Q9VZ07_DROME	M9PGW1_DROME	Q9VHR7_DROME	A8JUR5_DROME	B7Z139_DROME	A8JUR4_DROME
biological_process	GO:0035071	salivary gland cell autophagic cell death	8	21	0.380952	0.883075	0.20868	1	1	ECR_DROME	HID_DROME	BI1_DROME	ITPR_DROME	HDC_DROME	E74EA_DROME	E74EB_DROME	Q7KTS2_DROME
biological_process	GO:0030198	extracellular matrix organization	8	50	0.16	0.529826	0.556441	1	1	PPN_DROME	Q8IP52_DROME	Q8MRL5_DROME	Q2MGN5_DROME	Q9W493_DROME	A0A0B4KFG8_DROME	B7YZP6_DROME	A1ZBD8_DROME
biological_process	GO:0045705	negative regulation of salivary gland boundary specification	8	15	0.533333	0.993507	0.0248718	1	1	ABDB_DROME	O62609_DROME	Q24468_DROME	Q0E9C5_DROME	A0A0B4KFC0_DROME	A1Z8F4_DROME	Q8IMG6_DROME	A0A0B4KG59_DROME
biological_process	GO:0032483	regulation of Rab protein signal transduction	8	19	0.421053	0.958364	0.104463	1	1	MADD_DROME	CRAG_DROME	RIC1_DROME	SPRI_DROME	Q9W0E1_DROME	Q8MQP7_DROME	Q9VGH9_DROME	Q7KSP6_DROME
biological_process	GO:0030708	germarium-derived female germ-line cyst encapsulation	8	25	0.32	0.802863	0.338207	1	1	SCM_DROME	PHP_DROME	RING1_DROME	H1UUM2_DROME	B5RJS0_DROME	D5SHR1_DROME	X2JAX8_DROME	M9MQH0_DROME
biological_process	GO:0016236	macroautophagy	8	36	0.222222	0.487962	0.587729	1	1	Q9VZX7_DROME	Q7KTS2_DROME	Q4V6A8_DROME	Q9VX56_DROME	Q9VSF0_DROME	M9PHS3_DROME	M9PER1_DROME	M9PEY7_DROME
biological_process	GO:0030951	establishment or maintenance of microtubule cytoskeleton polarity	8	19	0.421053	0.796402	0.280407	1	1	PRIC1_DROME	Q9VZ07_DROME	Q9VAS9_DROME	M9PGW1_DROME	A0A126GV30_DROME	A8JUR5_DROME	B7Z139_DROME	A8JUR4_DROME
biological_process	GO:0045471	response to ethanol	8	17	0.470588	0.93409	0.0997698	1	1	TAO_DROME	O96607_DROME	Q9VPU7_DROME	M9PEX1_DROME	Q0E8S7_DROME	Q9VM94_DROME	M9PB54_DROME	Q8IPW1_DROME
biological_process	GO:0071711	basement membrane organization	8	42	0.190476	0.442852	0.68176	1	1	LAMA_DROME	Q9VQ94_DROME	A0A0B4K6T4_DROME	Q9VNF8_DROME	A0A0B4K5Z8_DROME	Q9W4X4_DROME	M9PC99_DROME	M9PDM4_DROME
biological_process	GO:0035335	peptidyl-tyrosine dephosphorylation	8	16	0.5	0.988628	0.0383714	1	1	LAR_DROME	Q5U0V6_DROME	Q9VLW7_DROME	Q7YU03_DROME	A8JV04_DROME	X2J9T8_DROME	E1JHB2_DROME	A0A023GPV6_DROME
biological_process	GO:0045332	phospholipid translocation	8	34	0.235294	0.136082	0.929124	1	1	Q6AWM7_DROME	B7YZF6_DROME	A0A0B4K756_DROME	Q9VGD4_DROME	Q0E990_DROME	M9PEZ6_DROME	A0A0B4K638_DROME	M9PCE7_DROME
biological_process	GO:0006509	membrane protein ectodomain proteolysis	7	21	0.333333	0.791723	0.363532	1	1	PSN_DROME	NICA_DROME	Q9VAI2_DROME	X2JE21_DROME	B7Z0Y2_DROME	Q9VXL1_DROME	M9PER2_DROME
biological_process	GO:0006298	mismatch repair	7	14	0.5	0.975128	0.0757102	1	1	MSH6_DROME	XPF_DROME	EXO1_DROME	Q9V4D8_DROME	A1ZA03_DROME	A0A0B4KEM3_DROME	A1Z7C1_DROME
biological_process	GO:0045500	sevenless signaling pathway	7	17	0.411765	0.994867	0.014181	1	1	POK_DROME	PHYL_DROME	PNT_DROME	SOS_DROME	KRAF1_DROME	Q7KNQ9_DROME	Q24171_DROME
biological_process	GO:0070373	negative regulation of ERK1 and ERK2 cascade	7	25	0.28	0.661793	0.511482	1	1	POE_DROME	UFD4_DROME	KCMF1_DROME	Q9VSK2_DROME	Q9VXH3_DROME	Q9W2F3_DROME	A0A0B4KG11_DROME
biological_process	GO:0000245	spliceosomal complex assembly	7	19	0.368421	0.992177	0.0161981	1	1	TRA2_DROME	M9PIK8_DROME	A0A0B4KF69_DROME	M9NDF9_DROME	M9NGC6_DROME	M9NEI4_DROME	M9NDZ1_DROME
biological_process	GO:0035002	liquid clearance, open tracheal system	7	28	0.25	0.52362	0.645342	1	1	BARK_DROME	HR78_DROME	Q8I0G8_DROME	Q9W2C8_DROME	Q9N675_DROME	A1Z7M3_DROME	Q8T0F5_DROME
biological_process	GO:0040034	regulation of development, heterochronic	7	13	0.538462	0.996606	0.01507	1	1	ECR_DROME	INO80_DROME	HR3_DROME	FTZF1_DROME	CAS_DROME	E74EA_DROME	E74EB_DROME
biological_process	GO:0040014	regulation of multicellular organism growth	7	19	0.368421	0.822107	0.262584	1	1	INSR_DROME	KRAF1_DROME	A0A0B4KI28_DROME	Q8IMS2_DROME	A0A0B4KHX4_DROME	Q9VBJ2_DROME	Q59DT9_DROME
biological_process	GO:0008293	torso signaling pathway	7	24	0.291667	0.858707	0.242374	1	1	SOS_DROME	KRAF1_DROME	CIC_DROME	Q7KNQ9_DROME	Q24171_DROME	O76904_DROME	Q9W451_DROME
biological_process	GO:0035212	cell competition in a multicellular organism	7	23	0.304348	0.750477	0.413411	1	1	JMJD6_DROME	BGCN_DROME	YAP1_DROME	MYC_DROME	DCAF1_DROME	Q9VAT0_DROME	Q86B74_DROME
biological_process	GO:0097320	plasma membrane tubulation	7	23	0.304348	0.899247	0.197137	1	1	H1UUM2_DROME	B5RJS0_DROME	D5SHR1_DROME	Q8T389_DROME	A8DYJ0_DROME	X2JAX8_DROME	M9MQH0_DROME
biological_process	GO:0034446	substrate adhesion-dependent cell spreading	7	12	0.583333	0.940531	0.130943	1	1	TIG_DROME	ITBX_DROME	ITA2_DROME	ITA1_DROME	LAMA_DROME	Q9VLT6_DROME	X2J9V1_DROME
biological_process	GO:0032508	DNA duplex unwinding	7	15	0.466667	0.837561	0.293065	1	1	RTEL1_DROME	BLM_DROME	MLE_DROME	Q9VDA0_DROME	Q9VSE6_DROME	Q9VT40_DROME	M9NF67_DROME
biological_process	GO:0090254	cell elongation involved in imaginal disc-derived wing morphogenesis	7	17	0.411765	0.944001	0.138878	1	1	PANG2_DROME	ARM_DROME	A1Z9D7_DROME	Q5U110_DROME	A1ZAN6_DROME	A0A0B4K7T7_DROME	A0A0B4LFF8_DROME
biological_process	GO:0030706	germarium-derived oocyte differentiation	7	15	0.466667	0.952266	0.0835414	1	1	A1ZAV3_DROME	A8JNQ4_DROME	M9NFQ7_DROME	Q9VT99_DROME	Q9VT98_DROME	A0A0B4LGV3_DROME	A0A0B4LFV9_DROME
biological_process	GO:0046667	compound eye retinal cell programmed cell death	7	11	0.636364	0.980345	0.0457507	1	1	DL_DROME	NOTCH_DROME	ICCR_DROME	ARM_DROME	Q1W9P9_DROME	Q1W9Q0_DROME	O77283_DROME
biological_process	GO:0061331	epithelial cell proliferation involved in Malpighian tubule morphogenesis	7	12	0.583333	0.995794	0.0199963	1	1	7UP1_DROME	7UP2_DROME	AST3_DROME	EGFR_DROME	PNT_DROME	NOTCH_DROME	AST8_DROME
biological_process	GO:0006396	RNA processing	7	42	0.166667	1.37608e-05	0.99999	0.008	1	ADAT1_DROME	Q86MQ9_DROME	Q59E33_DROME	Q29QN4_DROME	M9PDF5_DROME	M9MS02_DROME	A0A023GQ04_DROME
biological_process	GO:0022409	positive regulation of cell-cell adhesion	7	13	0.538462	0.991405	0.0284858	1	1	Q9VQ94_DROME	Q9W213_DROME	A0A0B4K6T4_DROME	Q9VNF8_DROME	M9PC46_DROME	A0A0B4K5Z8_DROME	M9PC99_DROME
biological_process	GO:0008333	endosome to lysosome transport	7	12	0.583333	0.975128	0.0757102	1	1	FYV1_DROME	SPIN_DROME	VP33A_DROME	CL16A_DROME	Q7JR96_DROME	Q9VHG1_DROME	A0A0B4KH88_DROME
biological_process	GO:0009950	dorsal/ventral axis specification	7	24	0.291667	0.265283	0.808468	1	1	FAF_DROME	NOTCH_DROME	DICH_DROME	DORS_DROME	O62609_DROME	Q9VSK2_DROME	Q7K105_DROME
biological_process	GO:0007096	regulation of exit from mitosis	7	11	0.636364	0.994999	0.0185403	1	1	FBXW7_DROME	CCNE_DROME	Q5U0V6_DROME	Q9VLW7_DROME	X2J9T8_DROME	E1JHB2_DROME	A1Z6I7_DROME
biological_process	GO:0009649	entrainment of circadian clock	7	14	0.5	0.940531	0.130943	1	1	PER_DROME	CLOCK_DROME	IR25A_DROME	GLAS_DROME	Q9W213_DROME	Q9W2U7_DROME	M9PE74_DROME
biological_process	GO:0050830	defense response to Gram-positive bacterium	7	48	0.145833	0.0370299	0.984653	1	1	MODSP_DROME	GRASS_DROME	PPO2_DROME	PGPLE_DROME	DIF_DROME	Q9VLY7_DROME	Q7K105_DROME
biological_process	GO:0043052	thermotaxis	7	21	0.333333	0.830014	0.314133	1	1	TRPA1_DROME	DGK2_DROME	DCHS_DROME	Q9VGI0_DROME	Q9VDU9_DROME	Q8WS32_DROME	E1JII9_DROME
biological_process	GO:0007549	dosage compensation	7	15	0.466667	0.923971	0.148047	1	1	SXL_DROME	MLE_DROME	MSL1_DROME	TPR_DROME	MSL2_DROME	NU153_DROME	Q9W198_DROME
biological_process	GO:0043408	regulation of MAPK cascade	7	11	0.636364	0.414039	0.654704	1	1	TAO_DROME	Q7KV88_DROME	Q9W002_DROME	M9PH19_DROME	Q7KV89_DROME	M9PBJ7_DROME	A0A0B4KGS4_DROME
biological_process	GO:0008363	larval chitin-based cuticle development	7	21	0.333333	0.942107	0.112273	1	1	CREBA_DROME	SEC13_DROME	MYS9_DROME	CHIT2_DROME	A0A0B4K6T4_DROME	Q9VNF8_DROME	A0A0B4K5Z8_DROME
biological_process	GO:0046621	negative regulation of organ growth	7	21	0.333333	0.992466	0.0196553	1	1	FAT_DROME	SAV_DROME	TAO_DROME	CIC_DROME	Q9VCC9_DROME	Q8IMX4_DROME	A8DZ19_DROME
biological_process	GO:0046328	regulation of JNK cascade	7	13	0.538462	0.174023	0.883246	1	1	Q9VN82_DROME	A0A0B4KG43_DROME	A0A0B4KGI6_DROME	A0A0B4KFK9_DROME	A0A0B4KF82_DROME	Q8IPP3_DROME	Q8IPP4_DROME
biological_process	GO:0098586	cellular response to virus	7	20	0.35	0.864774	0.266084	1	1	AGO2_DROME	UFD1_DROME	Q8IQE9_DROME	Q0E8F8_DROME	M9PC64_DROME	M9PF47_DROME	M9PI07_DROME
biological_process	GO:0046426	negative regulation of receptor signaling pathway via JAK-STAT	7	19	0.368421	0.895537	0.220284	1	1	NU301_DROME	LIG_DROME	Q7JVF1_DROME	Q9VAQ0_DROME	Q9VP57_DROME	M9NE35_DROME	Q8INY1_DROME
biological_process	GO:0060025	regulation of synaptic activity	7	25	0.28	0.661793	0.511482	1	1	KCNAB_DROME	KCNAS_DROME	GSB_DROME	Q8WR08_DROME	Q0E8N6_DROME	A0A0C4DHF6_DROME	Q9VMP3_DROME
biological_process	GO:0030720	oocyte localization involved in germarium-derived egg chamber formation	7	18	0.388889	0.92199	0.177613	1	1	DL_DROME	DEL_DROME	STAT_DROME	NOTCH_DROME	Q9VAS9_DROME	Q8SZ30_DROME	A0A126GV30_DROME
biological_process	GO:0006633	fatty acid biosynthetic process	7	44	0.159091	0.000707627	0.999758	0.455	1	Q9VW37_DROME	Q9VCC6_DROME	Q7JV23_DROME	B7Z001_DROME	M9PDU4_DROME	A1Z784_DROME	A8DY67_DROME
biological_process	GO:0009755	hormone-mediated signaling pathway	7	16	0.4375	0.997047	0.00724354	1	1	FTF1B_DROME	FTZF1_DROME	E75BA_DROME	E75BB_DROME	E75BC_DROME	Q9VH98_DROME	Q7KTA0_DROME
biological_process	GO:0007062	sister chromatid cohesion	7	16	0.4375	0.997258	0.00696494	1	1	TITIN_DROME	WAPL_DROME	Q9VCD8_DROME	Q8IPT2_DROME	M9PGC9_DROME	Q9VP12_DROME	Q7KTV9_DROME
biological_process	GO:0044331	cell-cell adhesion mediated by cadherin	7	16	0.4375	0.958364	0.104463	1	1	CAD99_DROME	FAT_DROME	FAT2_DROME	CAD87_DROME	CAD86_DROME	CAD89_DROME	X2J8E9_DROME
biological_process	GO:0007080	mitotic metaphase plate congression	7	17	0.411765	0.941681	0.135226	1	1	Q9VHP9_DROME	Q9VKI0_DROME	M9PFL9_DROME	M9PCX3_DROME	A0A0B4LGX0_DROME	M9PD87_DROME	Q9VM45_DROME
biological_process	GO:0006796	phosphate-containing compound metabolic process	7	10	0.7	0.000249112	0.999805	0.185	1	M9NE45_DROME	A8JNN2_DROME	A8JNN3_DROME	A8JNN1_DROME	M9NFP2_DROME	A0A6M3Q7S1_DROME	M9PHR5_DROME
biological_process	GO:0007229	integrin-mediated signaling pathway	7	17	0.411765	0.194429	0.896601	1	1	ITBX_DROME	ITA3_DROME	ITA2_DROME	ITA1_DROME	X2JAU0_DROME	X2JE30_DROME	X2JDJ5_DROME
biological_process	GO:0060395	SMAD protein signal transduction	7	16	0.4375	0.98146	0.055999	1	1	INHB_DROME	O96660_DROME	O62609_DROME	Q5U110_DROME	Q9V4E6_DROME	Q8IMG6_DROME	A0A6H2EEY2_DROME
biological_process	GO:0045498	sex comb development	7	12	0.583333	0.995794	0.0199963	1	1	MED13_DROME	MED17_DROME	ASX_DROME	Q76NQ3_DROME	Q9VL07_DROME	M9MRG4_DROME	M9PCJ7_DROME
biological_process	GO:0048730	epidermis morphogenesis	7	12	0.583333	0.995794	0.0199963	1	1	Q9VN82_DROME	A0A0B4KG43_DROME	A0A0B4KGI6_DROME	A0A0B4KFK9_DROME	A0A0B4KF82_DROME	Q8IPP3_DROME	Q8IPP4_DROME
biological_process	GO:0045184	establishment of protein localization	7	10	0.7	0.380528	0.65132	1	1	FRITZ_DROME	PRIC1_DROME	Q9VXE3_DROME	Q9VF73_DROME	X2JE40_DROME	X2JC83_DROME	X2JKQ8_DROME
biological_process	GO:0034613	cellular protein localization	7	34	0.205882	0.672138	0.358393	1	1	NUMB_DROME	LTOR2_DROME	SPNF_DROME	RG92B_DROME	ACK_DROME	Q0KHR7_DROME	Q7KUX3_DROME
biological_process	GO:0016080	synaptic vesicle targeting	7	12	0.583333	0.995794	0.0199963	1	1	EXOC7_DROME	EXOC2_DROME	EXOC5_DROME	Q9VX41_DROME	E1JJN6_DROME	X2JE74_DROME	M9PF12_DROME
biological_process	GO:0048599	oocyte development	7	9	0.777778	0.979859	0.0284053	1	1	DEL_DROME	EXOC2_DROME	PABP_DROME	Q9VXE3_DROME	X2JE40_DROME	X2JC83_DROME	X2JKQ8_DROME
biological_process	GO:0032509	endosome transport via multivesicular body sorting pathway	7	25	0.28	0.390352	0.7495	1	1	HRS_DROME	Q95SH2_DROME	Q9VZQ3_DROME	Q7KV70_DROME	A8JNJ6_DROME	Q7KV69_DROME	M9PBL6_DROME
biological_process	GO:0048015	phosphatidylinositol-mediated signaling	7	11	0.636364	0.996708	0.00867797	1	1	PIP1_DROME	Q7K3H0_DROME	Q9BKJ2_DROME	Q9W0R8_DROME	A0A4D6K881_DROME	Q9W4X4_DROME	M9PDM4_DROME
biological_process	GO:0071277	cellular response to calcium ion	7	19	0.368421	0.895537	0.220284	1	1	E1JJB8_DROME	M9PGJ2_DROME	Q9W4Y9_DROME	M9PGC1_DROME	M9PGV0_DROME	Q9W4Z0_DROME	Q7KVY9_DROME
biological_process	GO:0017158	regulation of calcium ion-dependent exocytosis	7	19	0.368421	0.921257	0.169986	1	1	E1JJB8_DROME	M9PGJ2_DROME	Q9W4Y9_DROME	M9PGC1_DROME	M9PGV0_DROME	Q9W4Z0_DROME	Q7KVY9_DROME
biological_process	GO:0014059	regulation of dopamine secretion	7	28	0.25	0.52362	0.645342	1	1	E1JJB8_DROME	M9PGJ2_DROME	Q9W4Y9_DROME	M9PGC1_DROME	M9PGV0_DROME	Q9W4Z0_DROME	Q7KVY9_DROME
biological_process	GO:2001135	regulation of endocytic recycling	7	16	0.4375	0.895537	0.220284	1	1	WASH1_DROME	Q9VD98_DROME	E1JIS1_DROME	Q0KI33_DROME	E1JIS2_DROME	A0A0B4KHL4_DROME	Q59DV6_DROME
biological_process	GO:1901565	organonitrogen compound catabolic process	7	8	0.875	0.000207569	0.999851	0.162	1	M9NE45_DROME	A8JNN2_DROME	A8JNN3_DROME	A8JNN1_DROME	M9NFP2_DROME	A0A6M3Q7S1_DROME	M9PHR5_DROME
biological_process	GO:0007041	lysosomal transport	7	13	0.538462	0.985049	0.0351512	1	1	Q9VMQ8_DROME	Q8IMR1_DROME	Q8IMR0_DROME	Q9VHG1_DROME	Q8SX81_DROME	B7Z0Q8_DROME	A0A0B4KH68_DROME
biological_process	GO:0006369	termination of RNA polymerase II transcription	7	12	0.583333	0.995794	0.0199963	1	1	A0A0B4LFF9_DROME	E1JH68_DROME	A1Z9W4_DROME	A0A0B4LF47_DROME	Q9VSE1_DROME	B7Z0D7_DROME	A0A0B4LFE6_DROME
biological_process	GO:0098719	sodium ion import across plasma membrane	7	17	0.411765	0.944001	0.138878	1	1	D5SHT8_DROME	M9PB53_DROME	B7Z029_DROME	Q8IPJ4_DROME	M9PGE2_DROME	Q9VM99_DROME	A8DYW5_DROME
biological_process	GO:0044249	cellular biosynthetic process	7	7	1	0.838077	0.172574	1	1	M9NE45_DROME	A8JNN2_DROME	A8JNN3_DROME	A8JNN1_DROME	M9NFP2_DROME	A0A6M3Q7S1_DROME	M9PHR5_DROME
biological_process	GO:0034655	nucleobase-containing compound catabolic process	7	7	1	0.638862	0.417921	1	1	M9NE45_DROME	A8JNN2_DROME	A8JNN3_DROME	A8JNN1_DROME	M9NFP2_DROME	A0A6M3Q7S1_DROME	M9PHR5_DROME
biological_process	GO:1901576	organic substance biosynthetic process	7	7	1	0.728616	0.285638	1	1	M9NE45_DROME	A8JNN2_DROME	A8JNN3_DROME	A8JNN1_DROME	M9NFP2_DROME	A0A6M3Q7S1_DROME	M9PHR5_DROME
biological_process	GO:0044281	small molecule metabolic process	7	7	1	1.12133e-33	1	0	1	M9NE45_DROME	A8JNN2_DROME	A8JNN3_DROME	A8JNN1_DROME	M9NFP2_DROME	A0A6M3Q7S1_DROME	M9PHR5_DROME
biological_process	GO:1904263	positive regulation of TORC1 signaling	6	27	0.222222	0.396898	0.762009	1	1	MELT_DROME	LTOR2_DROME	SEC13_DROME	E1JHB7_DROME	A1ZBH7_DROME	M9PHY7_DROME
biological_process	GO:0051897	positive regulation of protein kinase B signaling	6	11	0.545455	0.989215	0.0454744	1	1	INSR_DROME	TOR_DROME	Q9VWJ6_DROME	E1JHB7_DROME	X2JFR5_DROME	X2JL73_DROME
biological_process	GO:0005978	glycogen biosynthetic process	6	21	0.285714	0.441643	0.726697	1	1	Q7KVP4_DROME	A0A0B4LFW5_DROME	Q9W2H8_DROME	A0A0B4K7X5_DROME	E1JGQ5_DROME	Q86BS7_DROME
biological_process	GO:0000212	meiotic spindle organization	6	24	0.25	0.992177	0.0161981	1	1	KI10A_DROME	HTS_DROME	COG5_DROME	GCP3_DROME	Q9BKJ2_DROME	Q9W0R8_DROME
biological_process	GO:0007307	eggshell chorion gene amplification	6	21	0.285714	0.685867	0.500045	1	1	RBF_DROME	CHIF_DROME	CCNE_DROME	LIN54_DROME	E2F1_DROME	Q9VSE6_DROME
biological_process	GO:0070374	positive regulation of ERK1 and ERK2 cascade	6	23	0.26087	0.586589	0.599882	1	1	EGFR_DROME	KRAF1_DROME	Q7KNQ9_DROME	Q24171_DROME	E1JHB7_DROME	Q9VAS8_DROME
biological_process	GO:0019934	cGMP-mediated signaling	6	16	0.375	0.822387	0.338235	1	1	CNGA_DROME	A8JQT1_DROME	C7LAF5_DROME	M9NFA6_DROME	Q8IQK2_DROME	Q9VU79_DROME
biological_process	GO:0010529	negative regulation of transposition	6	18	0.333333	0.52362	0.645342	1	1	PANX_DROME	AUB_DROME	Q86CW5_DROME	Q9VKB3_DROME	A1Z9P1_DROME	M9PF14_DROME
biological_process	GO:0007140	male meiotic nuclear division	6	26	0.230769	0.467649	0.626358	1	1	LARP_DROME	BGCN_DROME	PABP_DROME	TWINE_DROME	NU154_DROME	GCP3_DROME
biological_process	GO:0018108	peptidyl-tyrosine phosphorylation	6	20	0.3	0.943295	0.107727	1	1	WEE1_DROME	ACK_DROME	ABL_DROME	Q7KSQ2_DROME	Q8INJ8_DROME	Q9VGK8_DROME
biological_process	GO:0030641	regulation of cellular pH	6	17	0.352941	0.980501	0.0360018	1	1	KRAF1_DROME	Q9VM31_DROME	Q9VK83_DROME	Q0KHY8_DROME	Q8IMJ0_DROME	M9PGE2_DROME
biological_process	GO:0090307	mitotic spindle assembly	6	17	0.352941	0.802863	0.338207	1	1	KL61_DROME	PFD3_DROME	AAAS_DROME	CLASP_DROME	M9PAY4_DROME	Q9VPK5_DROME
biological_process	GO:0000022	mitotic spindle elongation	6	15	0.4	0.864774	0.266084	1	1	TPR_DROME	CLASP_DROME	Q9VXE3_DROME	X2JE40_DROME	X2JC83_DROME	X2JKQ8_DROME
biological_process	GO:0030322	stabilization of membrane potential	6	19	0.315789	0.779716	0.392674	1	1	ORK1_DROME	ITPR_DROME	Q9W0J0_DROME	Q9W2L9_DROME	Q9VE68_DROME	Q9W2L7_DROME
biological_process	GO:0008630	intrinsic apoptotic signaling pathway in response to DNA damage	6	14	0.428571	0.941681	0.135226	1	1	RBF_DROME	HID_DROME	MSH6_DROME	LOK_DROME	Q9VT40_DROME	M9NF67_DROME
biological_process	GO:2000134	negative regulation of G1/S transition of mitotic cell cycle	6	13	0.461538	0.822387	0.338235	1	1	RBF_DROME	E2F2_DROME	EGFR_DROME	SMO_DROME	SOS_DROME	BRM_DROME
biological_process	GO:0007299	ovarian follicle cell-cell adhesion	6	9	0.666667	0.998019	0.0136722	1	1	RBP9X_DROME	Q9VX75_DROME	X2JCB3_DROME	Q9VUH6_DROME	Q0KHR3_DROME	X2JFU8_DROME
biological_process	GO:0006891	intra-Golgi vesicle-mediated transport	6	31	0.193548	0.317042	0.81301	1	1	TPC10_DROME	COG3_DROME	COPB2_DROME	COG5_DROME	COG7_DROME	M9NCV1_DROME
biological_process	GO:0006890	retrograde vesicle-mediated transport, Golgi to endoplasmic reticulum	6	31	0.193548	0.245107	0.869717	1	1	SLY1_DROME	COPB2_DROME	COG7_DROME	Q9VNI9_DROME	O77434_DROME	M9PGI6_DROME
biological_process	GO:1904801	positive regulation of neuron remodeling	6	14	0.428571	0.948014	0.141314	1	1	ECR_DROME	INSR_DROME	DYHC_DROME	SOX14_DROME	SPNF_DROME	CUL1_DROME
biological_process	GO:0051123	RNA polymerase II preinitiation complex assembly	6	15	0.4	0.822387	0.338235	1	1	TAF7_DROME	TAF12_DROME	TAF1_DROME	Q9VND0_DROME	Q9VPT4_DROME	M9PC25_DROME
biological_process	GO:0048100	wing disc anterior/posterior pattern formation	6	21	0.285714	0.685867	0.500045	1	1	SERR_DROME	DL_DROME	FNG_DROME	SMO_DROME	CI_DROME	A0A0B4KFC0_DROME
biological_process	GO:0150007	clathrin-dependent synaptic vesicle endocytosis	6	12	0.5	0.980004	0.0709524	1	1	Q1WWC9_DROME	Q8INU2_DROME	Q9VIF7_DROME	M9PDC7_DROME	M9ND00_DROME	M9PBF6_DROME
biological_process	GO:0035050	embryonic heart tube development	6	25	0.24	0.354658	0.793827	1	1	TIN_DROME	NUMB_DROME	SRP_DROME	Q9W213_DROME	Q7KVG9_DROME	M9PC46_DROME
biological_process	GO:0007370	ventral furrow formation	6	23	0.26087	0.488518	0.687849	1	1	ARM_DROME	ABL_DROME	A1ZAN6_DROME	Q9VQE0_DROME	A0A0B4K7T7_DROME	A0A0B4LFF8_DROME
biological_process	GO:0007509	mesoderm migration involved in gastrulation	6	16	0.375	0.895248	0.23323	1	1	Q9U7D8_DROME	D2NUE8_DROME	A8JNN0_DROME	Q8IQ95_DROME	Q8IQ96_DROME	Q8IQ97_DROME
biological_process	GO:0032418	lysosome localization	6	14	0.428571	0.948014	0.141314	1	1	Q9VDJ9_DROME	Q9VGI1_DROME	Q9VML2_DROME	A0A0B4KH16_DROME	A0A0B4KHT3_DROME	A0A0B4KH60_DROME
biological_process	GO:0030239	myofibril assembly	6	32	0.1875	0.961422	0.0604141	1	1	ITA2_DROME	ZASP_DROME	MYSA_DROME	MYSN_DROME	MYSP1_DROME	Q9VJ82_DROME
biological_process	GO:0045450	bicoid mRNA localization	6	12	0.5	0.98493	0.0519856	1	1	STAU_DROME	SRYD_DROME	SWA_DROME	GCP4_DROME	Q9W1K4_DROME	Q9VXU8_DROME
biological_process	GO:0006487	protein N-linked glycosylation	6	31	0.193548	0.23059	0.863918	1	1	Q9VZ04_DROME	Q7K110_DROME	Q9VAW3_DROME	Q9VUH4_DROME	Q9VUH5_DROME	A0A0B4LFR4_DROME
biological_process	GO:0042149	cellular response to glucose starvation	6	17	0.352941	0.861122	0.284694	1	1	Q4QQA7_DROME	Q8I0A1_DROME	A1ZBC4_DROME	A8DYI5_DROME	A8DYI4_DROME	A0A0B4LFW1_DROME
biological_process	GO:0045464	R8 cell fate specification	6	21	0.285714	0.685867	0.500045	1	1	MELT_DROME	INHB_DROME	SAV_DROME	WARTS_DROME	O96660_DROME	A0A0B4KG59_DROME
biological_process	GO:0009651	response to salt stress	6	16	0.375	0.967102	0.0784485	1	1	Q9GU53_DROME	E1JJP6_DROME	E1JJP5_DROME	M9PH25_DROME	Q9VYA6_DROME	A8JUV3_DROME
biological_process	GO:0048802	notum morphogenesis	6	9	0.666667	0.998019	0.0136722	1	1	M3K7_DROME	Q9W5E8_DROME	Q0KHX7_DROME	X2J9Z8_DROME	X2JHS3_DROME	Q8INY1_DROME
biological_process	GO:0046928	regulation of neurotransmitter secretion	6	25	0.24	0.973957	0.0493053	1	1	MCTP_DROME	DMDA_DROME	DMDD_DROME	DMDB_DROME	Q9Y150_DROME	A8DYB7_DROME
biological_process	GO:0046665	amnioserosa maintenance	6	10	0.6	0.994915	0.026553	1	1	SRP_DROME	Q9VFU8_DROME	A0T1Z4_DROME	A0T1Z5_DROME	Q9W4J1_DROME	B7Z0J2_DROME
biological_process	GO:0008089	anterograde axonal transport	6	12	0.5	0.998336	0.00650519	1	1	KIF1A_DROME	Q9VZ07_DROME	M9PGW1_DROME	A8JUR5_DROME	B7Z139_DROME	A8JUR4_DROME
biological_process	GO:0045824	negative regulation of innate immune response	6	27	0.222222	0.282466	0.837763	1	1	FAF_DROME	NU301_DROME	PUF_DROME	UBP36_DROME	A1ZA87_DROME	Q7JWX3_DROME
biological_process	GO:0009047	dosage compensation by hyperactivation of X chromosome	6	19	0.315789	0.779716	0.392674	1	1	AGO2_DROME	MLE_DROME	MSL1_DROME	SUV37_DROME	MSL2_DROME	Q9VUQ9_DROME
biological_process	GO:0046628	positive regulation of insulin receptor signaling pathway	6	18	0.333333	0.822387	0.338235	1	1	MELT_DROME	TOR_DROME	Q9VP20_DROME	Q9VWJ6_DROME	Q8SXP0_DROME	Q8SXQ8_DROME
biological_process	GO:1903818	positive regulation of voltage-gated potassium channel activity	6	27	0.222222	0.396898	0.762009	1	1	KCNAE_DROME	M9PGS8_DROME	M9PE66_DROME	M9PHI0_DROME	M9NEC7_DROME	Q9W2X0_DROME
biological_process	GO:0097352	autophagosome maturation	6	28	0.214286	0.462359	0.681919	1	1	EPG5_DROME	FYV1_DROME	VP33A_DROME	Q9W1I8_DROME	Q9VHG1_DROME	Q8SX81_DROME
biological_process	GO:0030713	ovarian follicle cell stalk formation	6	14	0.428571	0.948014	0.141314	1	1	DL_DROME	STAT_DROME	SCM_DROME	PHP_DROME	NOTCH_DROME	RING1_DROME
biological_process	GO:1900073	regulation of neuromuscular synaptic transmission	6	32	0.1875	0.977973	0.0387183	1	1	PIP1_DROME	Q9VCZ9_DROME	Q9VYK5_DROME	Q3KN41_DROME	A0A0B4KGQ3_DROME	A0A0B4KGL0_DROME
biological_process	GO:0009253	peptidoglycan catabolic process	6	21	0.285714	0.685867	0.500045	1	1	M9NDN2_DROME	A0A2U8U141_DROME	B7Z0C3_DROME	A0A2U8U0I3_DROME	A0A0S0WMR4_DROME	M9NDY2_DROME
biological_process	GO:0007282	cystoblast division	6	8	0.75	0.993495	0.0212447	1	1	ENC_DROME	BGCN_DROME	DYHC_DROME	PUF68_DROME	HTS_DROME	CLASP_DROME
biological_process	GO:0007628	adult walking behavior	6	18	0.333333	0.822387	0.338235	1	1	HIW_DROME	HMOC_DROME	TRPG_DROME	Q9NGK5_DROME	X2JC54_DROME	Q0E8P6_DROME
biological_process	GO:0034587	piRNA metabolic process	6	27	0.222222	0.554928	0.606377	1	1	DEL_DROME	TUD_DROME	RBP2_DROME	Q7JXA8_DROME	A1Z9P1_DROME	Q9VE55_DROME
biological_process	GO:0034501	protein localization to kinetochore	6	11	0.545455	0.980004	0.0709524	1	1	DCTN1_DROME	DYHC_DROME	ZWILC_DROME	Q9VHP9_DROME	A0A0B4LGX0_DROME	Q9V9W7_DROME
biological_process	GO:0061723	glycophagy	6	19	0.315789	0.779716	0.392674	1	1	Q9VZX7_DROME	Q7KTS2_DROME	Q9VSF0_DROME	M9PHS3_DROME	M9PER1_DROME	M9PEY7_DROME
biological_process	GO:0061382	Malpighian tubule tip cell differentiation	6	9	0.666667	0.998019	0.0136722	1	1	AST3_DROME	NUMB_DROME	NOTCH_DROME	AST8_DROME	DA_DROME	Q9W2R4_DROME
biological_process	GO:0050688	regulation of defense response to virus	6	13	0.461538	0.965908	0.0774693	1	1	Q9VSF0_DROME	Q95RU8_DROME	M9PGH7_DROME	M9PHS3_DROME	M9PER1_DROME	M9PEY7_DROME
biological_process	GO:0048515	spermatid differentiation	6	13	0.461538	0.230299	0.817503	1	1	NU301_DROME	DRICE_DROME	Q9VP40_DROME	Q9VND0_DROME	Q7KT70_DROME	Q9VJT4_DROME
biological_process	GO:0006048	UDP-N-acetylglucosamine biosynthetic process	6	18	0.333333	0.822387	0.338235	1	1	GNA1_DROME	C6TP98_DROME	Q9VAW3_DROME	Q8IMK5_DROME	A0A0B4K7R2_DROME	A0A0B4KI57_DROME
biological_process	GO:0006405	RNA export from nucleus	6	13	0.461538	0.634615	0.48039	1	1	NUP62_DROME	NU214_DROME	NU153_DROME	NU154_DROME	Q9VGL0_DROME	Q9W1T0_DROME
biological_process	GO:0006607	NLS-bearing protein import into nucleus	6	11	0.545455	0.989215	0.0454744	1	1	IMB_DROME	RBP2_DROME	RCC1_DROME	NU153_DROME	Q9VRV8_DROME	Q9V455_DROME
biological_process	GO:0006182	cGMP biosynthetic process	6	13	0.461538	0.966472	0.103031	1	1	A8JQT1_DROME	C7LAF5_DROME	A0A4D6K026_DROME	M9NFA6_DROME	Q8IQK2_DROME	Q9VU79_DROME
biological_process	GO:0007168	receptor guanylyl cyclase signaling pathway	6	14	0.428571	0.948014	0.141314	1	1	A8JQT1_DROME	C7LAF5_DROME	A0A4D6K026_DROME	M9NFA6_DROME	Q8IQK2_DROME	Q9VU79_DROME
biological_process	GO:0097254	renal tubular secretion	6	26	0.230769	0.441643	0.726697	1	1	MDR49_DROME	MDR65_DROME	Q9W269_DROME	A0A0S0WIA2_DROME	Q7KTD0_DROME	Q7KTC3_DROME
biological_process	GO:0032922	circadian regulation of gene expression	6	12	0.5	0.980004	0.0709524	1	1	PER_DROME	CLOCK_DROME	KDM5_DROME	Q9W321_DROME	M9PH39_DROME	M9MS40_DROME
biological_process	GO:0070509	calcium ion import	6	7	0.857143	0.869057	0.249523	1	1	CAC1D_DROME	Q9W433_DROME	M9NDQ0_DROME	A8JUY8_DROME	M9PGH9_DROME	M9NGR9_DROME
biological_process	GO:0006893	Golgi to plasma membrane transport	6	12	0.5	0.742421	0.401759	1	1	EXOC2_DROME	EXOC1_DROME	EXOC5_DROME	EXOC6_DROME	Q9VYK5_DROME	A1ZAC7_DROME
biological_process	GO:0072657	protein localization to membrane	6	14	0.428571	0.0162696	0.989229	1	1	EXOC2_DROME	SWS_DROME	Q9VX41_DROME	E1JJN6_DROME	X2JE74_DROME	M9PF12_DROME
biological_process	GO:0019226	transmission of nerve impulse	6	15	0.4	0.986811	0.0340917	1	1	IR25A_DROME	M9NF15_DROME	M9PE65_DROME	M9PBP8_DROME	Q9VZ96_DROME	M9NFN0_DROME
biological_process	GO:0007193	adenylate cyclase-inhibiting G protein-coupled receptor signaling pathway	6	28	0.214286	0.245107	0.869717	1	1	SMO_DROME	Q9VK53_DROME	Q9V3Q9_DROME	Q9VV68_DROME	A0A0B4LHR4_DROME	A8JNU1_DROME
biological_process	GO:0030155	regulation of cell adhesion	6	12	0.5	0.996429	0.00661767	1	1	HAKAI_DROME	LAMA_DROME	A8JQV8_DROME	A0A0B4K6Y7_DROME	Q9VHK3_DROME	A0A0B4K6C7_DROME
biological_process	GO:0007094	mitotic spindle assembly checkpoint signaling	6	19	0.315789	0.733916	0.446927	1	1	TPR_DROME	ZWILC_DROME	Q9VMS5_DROME	Q86BS3_DROME	A1Z6I7_DROME	Q9V9W7_DROME
biological_process	GO:0061060	negative regulation of peptidoglycan recognition protein signaling pathway	6	25	0.24	0.488518	0.687849	1	1	TRBID_DROME	PUF_DROME	UBP36_DROME	DLG1_DROME	E75BB_DROME	CUL1_DROME
biological_process	GO:0007295	growth of a germarium-derived egg chamber	6	13	0.461538	0.98493	0.0519856	1	1	FAT2_DROME	IRS1_DROME	NU154_DROME	Q8WR08_DROME	Q9VAQ0_DROME	A0A0C4DHF6_DROME
biological_process	GO:0035194	post-transcriptional gene silencing by RNA	6	8	0.75	0.815841	0.257364	1	1	PANX_DROME	ARMI_DROME	A1ZAP7_DROME	Q9VUH9_DROME	M9NDG7_DROME	Q9VE55_DROME
biological_process	GO:0010038	response to metal ion	6	18	0.333333	0.129119	0.91735	1	1	C7LAF5_DROME	X2JCQ6_DROME	M9NFA6_DROME	Q8IQK2_DROME	Q9VU79_DROME	A8JNP3_DROME
biological_process	GO:0001964	startle response	6	9	0.666667	0.998019	0.0136722	1	1	ET96B_DROME	E0A9E1_DROME	A0A0S0WN65_DROME	Q7KTN8_DROME	A8DYV6_DROME	Q9VMR4_DROME
biological_process	GO:0014067	negative regulation of phosphatidylinositol 3-kinase signaling	6	13	0.461538	0.966472	0.103031	1	1	CUL1_DROME	Q9VZX7_DROME	Q9VSF0_DROME	M9PHS3_DROME	M9PER1_DROME	M9PEY7_DROME
biological_process	GO:0032053	ciliary basal body organization	6	17	0.352941	0.861122	0.284694	1	1	RTTN_DROME	Q2PDW6_DROME	Q9VC64_DROME	Q9VCD1_DROME	Q9VR58_DROME	M9PI43_DROME
biological_process	GO:0035235	ionotropic glutamate receptor signaling pathway	6	9	0.666667	0.998019	0.0136722	1	1	Q8MM14_DROME	Q9W581_DROME	Q6IWN7_DROME	X2JDW0_DROME	Q9VRL4_DROME	E1JJC6_DROME
biological_process	GO:0019228	neuronal action potential	6	7	0.857143	0.980004	0.0709524	1	1	SCN60_DROME	Q9W433_DROME	M9NDQ0_DROME	A8JUY8_DROME	M9PGH9_DROME	M9NGR9_DROME
biological_process	GO:0006892	post-Golgi vesicle-mediated transport	6	8	0.75	0.950695	0.0871827	1	1	SLY1_DROME	Q8IMR1_DROME	Q8IMR0_DROME	Q9W329_DROME	B7Z0Q8_DROME	A0A0B4KH68_DROME
biological_process	GO:0030534	adult behavior	6	8	0.75	0.83167	0.208044	1	1	O96607_DROME	Q9VDU9_DROME	M9PEX1_DROME	Q0E8S7_DROME	Q9VM94_DROME	M9PB54_DROME
biological_process	GO:0034058	endosomal vesicle fusion	6	14	0.428571	0.948014	0.141314	1	1	VPS8_DROME	Q9VHG1_DROME	Q7K0X9_DROME	Q8SX81_DROME	A4V4S5_DROME	M9PF72_DROME
biological_process	GO:0046672	positive regulation of compound eye retinal cell programmed cell death	6	12	0.5	0.966472	0.103031	1	1	LOZEN_DROME	DRICE_DROME	Q1W9P9_DROME	Q7KHK9_DROME	Q1W9Q0_DROME	O77283_DROME
biological_process	GO:0034497	protein localization to phagophore assembly site	6	9	0.666667	0.998019	0.0136722	1	1	Q9VSF0_DROME	Q9VIE1_DROME	Q9VW22_DROME	M9PHS3_DROME	M9PER1_DROME	M9PEY7_DROME
biological_process	GO:0030709	border follicle cell delamination	6	18	0.333333	0.822387	0.338235	1	1	Q9VX75_DROME	A1ZBL9_DROME	X2JCB3_DROME	Q7KTA0_DROME	Q0KHR3_DROME	X2JFU8_DROME
biological_process	GO:0035069	larval midgut histolysis	6	15	0.4	0.31855	0.794541	1	1	Q9VCC9_DROME	Q9VZX7_DROME	Q9VSF0_DROME	M9PHS3_DROME	M9PER1_DROME	M9PEY7_DROME
biological_process	GO:1901379	regulation of potassium ion transmembrane transport	6	9	0.666667	0.831861	0.277878	1	1	Q9VMB4_DROME	M9PGS8_DROME	M9PE66_DROME	M9PHI0_DROME	M9NEC7_DROME	Q9W2X0_DROME
biological_process	GO:0098722	asymmetric stem cell division	6	6	1	0.771495	0.352793	1	1	Q7K9H6_DROME	Q9VCW7_DROME	X4YX01_DROME	A0A0B4K6D0_DROME	A0A0B4LHH4_DROME	A0A0B4K6W6_DROME
biological_process	GO:0016441	posttranscriptional gene silencing	5	9	0.555556	0.90294	0.143538	1	1	PUM_DROME	GAWKY_DROME	Q9W5Y4_DROME	Q7KWG9_DROME	Q7KWH0_DROME
biological_process	GO:0035333	Notch receptor processing, ligand-dependent	5	7	0.714286	0.998101	0.0168848	1	1	PSN_DROME	NICA_DROME	B7Z090_DROME	M9PG70_DROME	M9PFS2_DROME
biological_process	GO:0007617	mating behavior	5	16	0.3125	0.414039	0.654704	1	1	PDE4B_DROME	PDE4E_DROME	CYA1_DROME	PER_DROME	DLG1_DROME
biological_process	GO:0006261	DNA-dependent DNA replication	5	21	0.238095	0.866387	0.184966	1	1	PRI2_DROME	DPOE2_DROME	DPOG1_DROME	DPOLA_DROME	Q494K2_DROME
biological_process	GO:0007218	neuropeptide signaling pathway	5	80	0.0625	3.20174e-06	0.999999	0	1	CCAPR_DROME	Q9VT27_DROME	Q59E37_DROME	Q9VH98_DROME	Q7KTA0_DROME
biological_process	GO:0055001	muscle cell development	5	21	0.238095	0.953282	0.0697855	1	1	POK_DROME	DMDA_DROME	DMDD_DROME	DMDB_DROME	PNT_DROME
biological_process	GO:0031047	gene silencing by RNA	5	21	0.238095	0.484112	0.600838	1	1	AUB_DROME	CNO10_DROME	A0A126GUU0_DROME	A0A0B4KEI5_DROME	M9PFK7_DROME
biological_process	GO:0060213	positive regulation of nuclear-transcribed mRNA poly(A) tail shortening	5	10	0.5	0.973447	0.0977976	1	1	SMG_DROME	PUM_DROME	AUB_DROME	GAWKY_DROME	Q7KWG9_DROME
biological_process	GO:0035883	enteroendocrine cell differentiation	5	10	0.5	0.973447	0.0977976	1	1	PHYL_DROME	NUMB_DROME	Q9VCC9_DROME	Q9VF00_DROME	A0A0B4JDD2_DROME
biological_process	GO:0090278	negative regulation of peptide hormone secretion	5	10	0.5	0.993507	0.0248718	1	1	INSR_DROME	A8JV12_DROME	R9PY46_DROME	A8JV11_DROME	A0A023GPJ3_DROME
biological_process	GO:0007366	periodic partitioning by pair rule gene	5	14	0.357143	0.858686	0.30595	1	1	FTZ_DROME	PRD_DROME	AFFL_DROME	A0A1W5PXG3_DROME	M9PCF6_DROME
biological_process	GO:0030237	female sex determination	5	8	0.625	0.858686	0.30595	1	1	STIL_DROME	SXL_DROME	HAKAI_DROME	TRA2_DROME	DA_DROME
biological_process	GO:0045176	apical protein localization	5	29	0.172414	0.177735	0.917133	1	1	CAD99_DROME	YAP1_DROME	TOR_DROME	Q9W2R4_DROME	Q0KHR3_DROME
biological_process	GO:0060548	negative regulation of cell death	5	17	0.294118	0.90573	0.123624	1	1	BI1_DROME	SAS_DROME	Q7K4D1_DROME	Q9VRY4_DROME	X2JF73_DROME
biological_process	GO:0006936	muscle contraction	5	15	0.333333	0.0584417	0.970909	1	1	RYR_DROME	TPM2_DROME	MYSA_DROME	MYSN_DROME	CAC1D_DROME
biological_process	GO:0010507	negative regulation of autophagy	5	21	0.238095	0.985049	0.0351512	1	1	INSR_DROME	BI1_DROME	O96660_DROME	Q9W3C9_DROME	Q8SZY7_DROME
biological_process	GO:0002027	regulation of heart rate	5	18	0.277778	0.396898	0.762009	1	1	ORK1_DROME	NOS_DROME	B7Z090_DROME	M9PG70_DROME	M9PFS2_DROME
biological_process	GO:0007310	oocyte dorsal/ventral axis specification	5	35	0.142857	0.0216729	0.991089	1	1	S35B2_DROME	KINH_DROME	ENC_DROME	MILT_DROME	CNC_DROME
biological_process	GO:0007479	leg disc proximal/distal pattern formation	5	22	0.227273	0.448763	0.734252	1	1	DISC_DROME	JING_DROME	EGFR_DROME	PNT_DROME	DLL_DROME
biological_process	GO:0042981	regulation of apoptotic process	5	35	0.142857	0.83167	0.208044	1	1	MADD_DROME	SMO_DROME	UBP36_DROME	MYC_DROME	DAXX_DROME
biological_process	GO:0007362	terminal region determination	5	17	0.294118	0.715306	0.486196	1	1	KRAF1_DROME	CIC_DROME	Q7KNQ9_DROME	O76904_DROME	Q9W451_DROME
biological_process	GO:0030536	larval feeding behavior	5	19	0.263158	0.607326	0.59683	1	1	RBP9X_DROME	KGP24_DROME	KGP25_DROME	ITPR_DROME	Q7K2L1_DROME
biological_process	GO:0007224	smoothened signaling pathway	5	14	0.357143	0.987264	0.0212319	1	1	FUSED_DROME	SMO_DROME	CI_DROME	Q9W321_DROME	M9PH39_DROME
biological_process	GO:1902669	positive regulation of axon guidance	5	14	0.357143	0.858686	0.30595	1	1	STAN_DROME	PRIC1_DROME	TOR_DROME	A1Z7N9_DROME	A0A0B4KEN4_DROME
biological_process	GO:1903391	regulation of adherens junction organization	5	18	0.277778	0.607326	0.59683	1	1	H1UUM2_DROME	B5RJS0_DROME	D5SHR1_DROME	X2JAX8_DROME	M9MQH0_DROME
biological_process	GO:0010883	regulation of lipid storage	5	30	0.166667	0.0182756	0.992618	1	1	7UP2_DROME	ATF3_DROME	COPB2_DROME	Q8T0G8_DROME	B7Z001_DROME
biological_process	GO:0008219	cell death	5	24	0.208333	0.859104	0.164222	1	1	HID_DROME	FTZF1_DROME	E74EA_DROME	E74EB_DROME	Q9VQ11_DROME
biological_process	GO:0035006	melanization defense response	5	23	0.217391	0.695841	0.395869	1	1	SP27A_DROME	PPO2_DROME	HEP_DROME	GRIM_DROME	DORS_DROME
biological_process	GO:0042688	crystal cell differentiation	5	5	1	0.992157	0.0232937	1	1	SERR_DROME	SUH_DROME	SRP_DROME	NOTCH_DROME	LOZEN_DROME
biological_process	GO:0046331	lateral inhibition	5	10	0.5	0.973447	0.0977976	1	1	SERR_DROME	DL_DROME	MAM_DROME	NICA_DROME	NOTCH_DROME
biological_process	GO:0010259	multicellular organism aging	5	7	0.714286	0.820623	0.218989	1	1	SESN_DROME	IRS1_DROME	FOXO_DROME	Q7KTN9_DROME	Q9VMS4_DROME
biological_process	GO:0030308	negative regulation of cell growth	5	21	0.238095	0.92767	0.134849	1	1	SESN_DROME	LAR4_DROME	FOXO_DROME	CIC_DROME	Q9VCC9_DROME
biological_process	GO:2000377	regulation of reactive oxygen species metabolic process	5	8	0.625	0.858686	0.30595	1	1	SESN_DROME	INSR_DROME	WWOX_DROME	TOR_DROME	Q9VCC9_DROME
biological_process	GO:0061101	neuroendocrine cell differentiation	5	6	0.833333	0.999649	0.00618064	1	1	TIN_DROME	DIMM_DROME	ABDB_DROME	DA_DROME	Q9VSC2_DROME
biological_process	GO:0043967	histone H4 acetylation	5	16	0.3125	0.993212	0.0187369	1	1	HCF_DROME	TAF1_DROME	DMAP1_DROME	Q9VJ73_DROME	Q0KIB3_DROME
biological_process	GO:0034605	cellular response to heat	5	22	0.227273	0.200483	0.888395	1	1	TIPE_DROME	TRPA1_DROME	SEC13_DROME	TOTZ_DROME	Q9VAY2_DROME
biological_process	GO:0045433	male courtship behavior, veined wing generated song production	5	17	0.294118	0.715306	0.486196	1	1	TIPE_DROME	MLE_DROME	PER_DROME	Q9NGK5_DROME	Q0E8P6_DROME
biological_process	GO:0006368	transcription elongation from RNA polymerase II promoter	5	26	0.192308	0.920443	0.137477	1	1	SPT6H_DROME	ATU_DROME	ELOA1_DROME	ELL_DROME	Q9VDP7_DROME
biological_process	GO:0035072	ecdysone-mediated induction of salivary gland cell autophagic cell death	5	15	0.333333	0.81495	0.366399	1	1	ECR_DROME	HID_DROME	Q9VL07_DROME	Q9VRM6_DROME	Q9VC96_DROME
biological_process	GO:0032543	mitochondrial translation	5	91	0.0549451	1.94322e-07	1	0	1	GATA_DROME	SLIMP_DROME	Q8SYP9_DROME	Q9VUX1_DROME	Q8IP62_DROME
biological_process	GO:0060070	canonical Wnt signaling pathway	5	19	0.263158	0.892106	0.148254	1	1	PANG2_DROME	WNT2_DROME	BCL9_DROME	ARM_DROME	A1Z9D7_DROME
biological_process	GO:0010378	temperature compensation of the circadian clock	5	6	0.833333	0.999649	0.00618064	1	1	TRPA1_DROME	IR25A_DROME	EYS_DROME	Q9W2U7_DROME	M9PE74_DROME
biological_process	GO:0010470	regulation of gastrulation	5	9	0.555556	0.980004	0.0709524	1	1	Q59E18_DROME	Q9VR40_DROME	M9ND25_DROME	M9NDF0_DROME	M9PEK9_DROME
biological_process	GO:0001748	insect visual primordium development	5	12	0.416667	0.929048	0.19172	1	1	Q7KV88_DROME	Q9W002_DROME	M9PH19_DROME	Q7KV89_DROME	M9PBJ7_DROME
biological_process	GO:0034599	cellular response to oxidative stress	5	29	0.172414	0.0108108	0.995853	1	1	TOTZ_DROME	FOXO_DROME	Q9VIE1_DROME	X2JCQ6_DROME	A8JNP3_DROME
biological_process	GO:0007446	imaginal disc growth	5	26	0.192308	0.91776	0.125939	1	1	SXL_DROME	INSR_DROME	HYD_DROME	FAT_DROME	WARTS_DROME
biological_process	GO:0033314	mitotic DNA replication checkpoint signaling	5	10	0.5	0.973447	0.0977976	1	1	CLSPN_DROME	CHK1_DROME	ATR_DROME	Q9VSM9_DROME	Q9VY97_DROME
biological_process	GO:0002230	positive regulation of defense response to virus by host	5	14	0.357143	0.858686	0.30595	1	1	STAT_DROME	NEMO_DROME	Q9VKB3_DROME	Q6NQZ7_DROME	A0A0B4KG87_DROME
biological_process	GO:0042632	cholesterol homeostasis	5	19	0.263158	0.607326	0.59683	1	1	HR96_DROME	ECR_DROME	INSR_DROME	Q9VCC9_DROME	Q8I0A1_DROME
biological_process	GO:0006013	mannose metabolic process	5	12	0.416667	0.929048	0.19172	1	1	MAN2_DROME	Q9VLI2_DROME	Q9VKV2_DROME	Q9VLH9_DROME	A0A0B4KFG0_DROME
biological_process	GO:0045494	photoreceptor cell maintenance	5	23	0.217391	0.400118	0.771577	1	1	NINAC_DROME	DISC_DROME	DGK2_DROME	SWS_DROME	PIP82_DROME
biological_process	GO:0045570	regulation of imaginal disc growth	5	18	0.277778	0.995426	0.0100265	1	1	FAT_DROME	SAV_DROME	Q9N693_DROME	A0A0B4KEU2_DROME	E1JGL0_DROME
biological_process	GO:0048490	anterograde synaptic vesicle transport	5	7	0.714286	0.994122	0.0352292	1	1	KIF1A_DROME	Q9VM93_DROME	M9PCR7_DROME	M9PC73_DROME	M9PCD4_DROME
biological_process	GO:0031509	subtelomeric heterochromatin assembly	5	13	0.384615	0.896969	0.247151	1	1	DOT1L_DROME	Q8IMV7_DROME	Q9VKB3_DROME	Q9VC50_DROME	A0A0B4LHL1_DROME
biological_process	GO:0045035	sensory organ precursor cell division	5	10	0.5	0.973447	0.0977976	1	1	CCNE_DROME	NUMB_DROME	ANLN_DROME	Q8IMI5_DROME	A4UZL3_DROME
biological_process	GO:0060027	convergent extension involved in gastrulation	5	8	0.625	0.973447	0.0977976	1	1	Q59E18_DROME	Q9VR40_DROME	M9ND25_DROME	M9NDF0_DROME	M9PEK9_DROME
biological_process	GO:0003380	establishment or maintenance of cytoskeleton polarity involved in gastrulation	5	8	0.625	0.994122	0.0352292	1	1	Q59E18_DROME	Q9VR40_DROME	M9ND25_DROME	M9NDF0_DROME	M9PEK9_DROME
biological_process	GO:0048383	mesectoderm development	5	10	0.5	0.973447	0.0977976	1	1	Q59E18_DROME	Q9VR40_DROME	M9ND25_DROME	M9NDF0_DROME	M9PEK9_DROME
biological_process	GO:0051091	positive regulation of DNA-binding transcription factor activity	5	14	0.357143	0.897025	0.208277	1	1	LOK_DROME	Q8IPM1_DROME	O46052_DROME	Q8IPM0_DROME	M9PDL0_DROME
biological_process	GO:0042381	hemolymph coagulation	5	12	0.416667	0.929048	0.19172	1	1	PPO2_DROME	Q9VUS8_DROME	Q9VIX7_DROME	M9PDP3_DROME	Q8INW9_DROME
biological_process	GO:0016577	histone demethylation	5	8	0.625	0.996606	0.01507	1	1	KDM5_DROME	Q76NQ3_DROME	Q9VL07_DROME	M9MRG4_DROME	M9PCJ7_DROME
biological_process	GO:0006446	regulation of translational initiation	5	12	0.416667	0.921551	0.162439	1	1	EIF3A_DROME	EI3D1_DROME	EI3D2_DROME	Q7JRH5_DROME	A0A0B4K891_DROME
biological_process	GO:0045132	meiotic chromosome segregation	5	9	0.555556	0.732609	0.353387	1	1	CUP_DROME	NOD_DROME	SLX4_DROME	XPF_DROME	RAGP1_DROME
biological_process	GO:0035193	larval central nervous system remodeling	5	7	0.714286	0.998101	0.0168848	1	1	ECR_DROME	SPIN_DROME	GRIM_DROME	O97428_DROME	Q8IRS7_DROME
biological_process	GO:0050806	positive regulation of synaptic transmission	5	7	0.714286	0.940459	0.121641	1	1	A8JR05_DROME	A0A0B4K6M2_DROME	Q9VZY3_DROME	M9PDV6_DROME	M9PE32_DROME
biological_process	GO:0019991	septate junction assembly	5	43	0.116279	0.0222676	0.991854	1	1	SCRIB_DROME	DLG1_DROME	Q9VRM3_DROME	Q7KT70_DROME	Q9VLT3_DROME
biological_process	GO:0007305	vitelline membrane formation involved in chorion-containing eggshell formation	5	13	0.384615	0.896969	0.247151	1	1	CH36_DROME	CAD99_DROME	Q9VMK3_DROME	O76904_DROME	Q9W451_DROME
biological_process	GO:0007629	flight behavior	5	23	0.217391	0.400118	0.771577	1	1	ITBX_DROME	ITPR_DROME	PIP1_DROME	TUTL_DROME	Q9V3C4_DROME
biological_process	GO:0035151	regulation of tube size, open tracheal system	5	28	0.178571	0.183189	0.882203	1	1	EPB41_DROME	Q9VQ94_DROME	Q9VRM3_DROME	Q7KT70_DROME	M9PC99_DROME
biological_process	GO:0007179	transforming growth factor beta receptor signaling pathway	5	7	0.714286	0.929048	0.19172	1	1	O96660_DROME	O62609_DROME	Q5U110_DROME	Q8IMG6_DROME	A0A6H2EEY2_DROME
biological_process	GO:0045175	basal protein localization	5	10	0.5	0.973447	0.0977976	1	1	CRAG_DROME	PP4R3_DROME	SCRIB_DROME	DLG1_DROME	MYS9_DROME
biological_process	GO:0035070	salivary gland histolysis	5	20	0.25	0.905066	0.159435	1	1	DIF_DROME	DRICE_DROME	Q7KHK9_DROME	E1JI78_DROME	M9ND66_DROME
biological_process	GO:0043984	histone H4-K16 acetylation	5	8	0.625	0.994915	0.026553	1	1	MSL1_DROME	MSL2_DROME	Q9VUL6_DROME	X2J6S0_DROME	A0A0B4KF25_DROME
biological_process	GO:0000086	G2/M transition of mitotic cell cycle	5	16	0.3125	0.764784	0.341022	1	1	FOSLA_DROME	TWINE_DROME	M9PJ67_DROME	Q8IRR2_DROME	Q9W443_DROME
biological_process	GO:0007428	primary branching, open tracheal system	5	8	0.625	0.994122	0.0352292	1	1	DALMA_DROME	PNT_DROME	Q24468_DROME	A0A0B4KG59_DROME	Q9VDT9_DROME
biological_process	GO:0045003	double-strand break repair via synthesis-dependent strand annealing	5	9	0.555556	0.980004	0.0709524	1	1	BLM_DROME	ATR_DROME	Q9VDA0_DROME	Q9VT40_DROME	M9NF67_DROME
biological_process	GO:0046427	positive regulation of receptor signaling pathway via JAK-STAT	5	11	0.454545	0.954526	0.1414	1	1	CCNE_DROME	ANKHM_DROME	M9NF14_DROME	M9PB92_DROME	Q9VC96_DROME
biological_process	GO:0030589	pseudocleavage involved in syncytial blastoderm formation	5	15	0.333333	0.81495	0.366399	1	1	MYS9_DROME	Q6NQZ5_DROME	A1ZAN6_DROME	A0A0B4K7T7_DROME	A0A0B4LFF8_DROME
biological_process	GO:0048268	clathrin coat assembly	5	15	0.333333	0.81495	0.366399	1	1	Q9VHC4_DROME	Q6AWD5_DROME	Q8MQJ8_DROME	A0A0B4KFZ2_DROME	Q86BS5_DROME
biological_process	GO:0045292	mRNA cis splicing, via spliceosome	5	21	0.238095	0.537035	0.645521	1	1	Q9VEP9_DROME	Q9Y145_DROME	M9PGI7_DROME	X2JAG8_DROME	X2JG22_DROME
biological_process	GO:0072553	terminal button organization	5	16	0.3125	0.957384	0.0795568	1	1	GRM_DROME	SYN_DROME	FAS2_DROME	DBNL_DROME	Q9VCZ9_DROME
biological_process	GO:0030317	flagellated sperm motility	5	17	0.294118	0.155414	0.917268	1	1	LIN54_DROME	MYS9_DROME	Q8I044_DROME	Q8I0K9_DROME	Q9VC64_DROME
biological_process	GO:0061086	negative regulation of histone H3-K27 methylation	5	7	0.714286	0.998101	0.0168848	1	1	ASH1_DROME	Q76NQ3_DROME	Q9VL07_DROME	M9MRG4_DROME	M9PCJ7_DROME
biological_process	GO:0048841	regulation of axon extension involved in axon guidance	5	6	0.833333	0.993507	0.0248718	1	1	LAR_DROME	Q9VM93_DROME	M9PCR7_DROME	M9PC73_DROME	M9PCD4_DROME
biological_process	GO:0034394	protein localization to cell surface	5	22	0.227273	0.354479	0.80475	1	1	Q9VQ94_DROME	A0A0B4K6T4_DROME	Q9VNF8_DROME	A0A0B4K5Z8_DROME	M9PC99_DROME
biological_process	GO:0044804	autophagy of nucleus	5	9	0.555556	0.944001	0.138878	1	1	Q9VSF0_DROME	Q9VIE1_DROME	M9PHS3_DROME	M9PER1_DROME	M9PEY7_DROME
biological_process	GO:0030517	negative regulation of axon extension	5	8	0.625	0.993507	0.0248718	1	1	Q8IR86_DROME	M9PHA0_DROME	Q9VYV8_DROME	M9PHL6_DROME	M9PGW8_DROME
biological_process	GO:0016575	histone deacetylation	5	35	0.142857	0.103399	0.953327	1	1	Q9VHD1_DROME	A0A0B4K765_DROME	A0A0B4KGL1_DROME	A0A0B4KFL1_DROME	A0A0B4KFG7_DROME
biological_process	GO:0040009	regulation of growth rate	5	6	0.833333	0.998101	0.0168848	1	1	A1ZBH8_DROME	A1ZBH7_DROME	A0A0B4LGY8_DROME	A0A0B4LFQ3_DROME	A0A0B4LFV0_DROME
biological_process	GO:0051764	actin crosslink formation	5	8	0.625	0.994122	0.0352292	1	1	WASH1_DROME	Q8IQE6_DROME	A8JNR3_DROME	A8JNR2_DROME	X2JCT5_DROME
biological_process	GO:0032467	positive regulation of cytokinesis	5	7	0.714286	0.994122	0.0352292	1	1	GORAB_DROME	Q5U0V6_DROME	Q9VLW7_DROME	X2J9T8_DROME	E1JHB2_DROME
biological_process	GO:0006999	nuclear pore organization	5	9	0.555556	0.995794	0.0199963	1	1	NU931_DROME	NU205_DROME	PO210_DROME	NU153_DROME	Q9VFE7_DROME
biological_process	GO:0035191	nuclear axial expansion	5	6	0.833333	0.999649	0.00618064	1	1	CP190_DROME	Q9VXE3_DROME	X2JE40_DROME	X2JC83_DROME	X2JKQ8_DROME
biological_process	GO:0015677	copper ion import	5	8	0.625	0.994122	0.0352292	1	1	Q9W268_DROME	B7Z090_DROME	M9PG70_DROME	M9PFS2_DROME	Q8MLT6_DROME
biological_process	GO:0000289	nuclear-transcribed mRNA poly(A) tail shortening	5	22	0.227273	0.704117	0.445072	1	1	PAN2_DROME	SMG_DROME	Q7K126_DROME	A0A0B4LEZ3_DROME	A0A0B4LEY4_DROME
biological_process	GO:0006072	glycerol-3-phosphate metabolic process	5	14	0.357143	0.661793	0.511482	1	1	SUV37_DROME	E1JIJ9_DROME	Q8IN06_DROME	E1JIT1_DROME	Q9VD20_DROME
biological_process	GO:0006497	protein lipidation	5	10	0.5	0.00263016	0.998875	0.883	1	Q9VSF0_DROME	Q9VIE1_DROME	M9PHS3_DROME	M9PER1_DROME	M9PEY7_DROME
biological_process	GO:0048036	central complex development	5	14	0.357143	0.858686	0.30595	1	1	TENA_DROME	TAO_DROME	Q7YU67_DROME	M9PC46_DROME	Q9VTT0_DROME
biological_process	GO:0006383	transcription by RNA polymerase III	5	14	0.357143	0.991322	0.0207518	1	1	Q9VF25_DROME	Q8SYM9_DROME	Q9VHX0_DROME	Q9VU16_DROME	M9MSL0_DROME
biological_process	GO:0097479	synaptic vesicle localization	5	14	0.357143	0.996404	0.0090946	1	1	SYDE_DROME	Q9VM93_DROME	M9PCR7_DROME	M9PC73_DROME	M9PCD4_DROME
biological_process	GO:0042690	negative regulation of crystal cell differentiation	5	7	0.714286	0.998101	0.0168848	1	1	SRP_DROME	GCM2_DROME	GCM_DROME	Q9VXH3_DROME	Q9VDT9_DROME
biological_process	GO:0048680	positive regulation of axon regeneration	5	8	0.625	0.980004	0.0709524	1	1	M9NF14_DROME	Q8IR99_DROME	E1JJM0_DROME	Q9VZ69_DROME	Q0KHU2_DROME
biological_process	GO:0006379	mRNA cleavage	5	10	0.5	0.971514	0.0780096	1	1	A0A0B4LFF9_DROME	E1JH68_DROME	A1Z9W4_DROME	A0A0B4LF47_DROME	A0A0B4LFE6_DROME
biological_process	GO:0043687	post-translational protein modification	5	7	0.714286	0.715306	0.486196	1	1	PUF_DROME	A0A0B4LIK5_DROME	A0A0B4KHF3_DROME	A0A0B4KI06_DROME	Q8IMW2_DROME
biological_process	GO:0006623	protein targeting to vacuole	5	15	0.333333	0.921257	0.169986	1	1	VPS13_DROME	VPS8_DROME	VP13D_DROME	Q1RKY3_DROME	Q9VAD3_DROME
biological_process	GO:1990573	potassium ion import across plasma membrane	5	23	0.217391	0.765388	0.384249	1	1	M9PCA7_DROME	Q9VTW8_DROME	M9PI37_DROME	A0A0B4LGD3_DROME	A0A0B4LHI9_DROME
biological_process	GO:1903061	positive regulation of protein lipidation	5	6	0.833333	0.999649	0.00618064	1	1	Q9VU81_DROME	Q9VU83_DROME	M9PCD9_DROME	Q9VU82_DROME	A8JNS4_DROME
biological_process	GO:0045921	positive regulation of exocytosis	5	7	0.714286	0.998019	0.0136722	1	1	MYS9_DROME	Q9VS25_DROME	M9PBT2_DROME	Q8IQ73_DROME	M9PHM1_DROME
biological_process	GO:0034244	negative regulation of transcription elongation from RNA polymerase II promoter	5	9	0.555556	0.986328	0.0621753	1	1	NELFA_DROME	NELFD_DROME	Q9W0L7_DROME	M9PDK3_DROME	Q9W4J3_DROME
biological_process	GO:0007495	visceral mesoderm-endoderm interaction involved in midgut development	5	6	0.833333	0.999649	0.00618064	1	1	Q8IQE9_DROME	Q0E8F8_DROME	M9PC64_DROME	M9PF47_DROME	M9PI07_DROME
biological_process	GO:0000290	deadenylation-dependent decapping of nuclear-transcribed mRNA	5	9	0.555556	0.986328	0.0621753	1	1	Q86NM7_DROME	Q9VEN9_DROME	Q5U127_DROME	Q9VNH5_DROME	Q9VUU4_DROME
biological_process	GO:1901386	negative regulation of voltage-gated calcium channel activity	5	7	0.714286	0.998101	0.0168848	1	1	Q6NR39_DROME	Q6NN22_DROME	A0A0B4LFV4_DROME	A0A0B4KFV9_DROME	A1ZBJ6_DROME
biological_process	GO:0048081	positive regulation of cuticle pigmentation	5	6	0.833333	0.999649	0.00618064	1	1	Q9VQ94_DROME	A0A0B4K6T4_DROME	Q9VNF8_DROME	A0A0B4K5Z8_DROME	M9PC99_DROME
biological_process	GO:0019935	cyclic-nucleotide-mediated signaling	5	10	0.5	0.955619	0.0857722	1	1	Q9W2D5_DROME	Q9W201_DROME	A0A0B4KGC3_DROME	Q9W1Z8_DROME	A0A0B4LG93_DROME
biological_process	GO:0045849	negative regulation of nurse cell apoptotic process	5	7	0.714286	0.998101	0.0168848	1	1	Q9VH01_DROME	A0A0B4KH36_DROME	A0A0B4KG50_DROME	A0A0B4KFQ0_DROME	A0A0B4KGR9_DROME
biological_process	GO:0010996	response to auditory stimulus	5	14	0.357143	0.961629	0.104752	1	1	E0A9E1_DROME	A0A0S0WN65_DROME	Q7KTN8_DROME	A8DYV6_DROME	Q9VMR4_DROME
biological_process	GO:0008380	RNA splicing	4	52	0.0769231	0.0439309	0.965642	1	1	A4V193_DROME	Q9VB04_DROME	Q7KRX5_DROME	A0A0B4KH64_DROME
biological_process	GO:0007280	pole cell migration	4	25	0.16	0.166025	0.930029	1	1	TIN_DROME	PUM_DROME	ABDB_DROME	Q9VNA6_DROME
biological_process	GO:0045751	negative regulation of Toll signaling pathway	4	12	0.333333	0.80828	0.400354	1	1	SP27A_DROME	PUF_DROME	Q7JWX3_DROME	Q9VWK5_DROME
biological_process	GO:0070936	protein K48-linked ubiquitination	4	11	0.363636	0.8586	0.33081	1	1	HYD_DROME	UBR3_DROME	A1Z971_DROME	M9PDZ8_DROME
biological_process	GO:0036098	male germ-line stem cell population maintenance	4	17	0.235294	0.513804	0.700319	1	1	KDM5_DROME	DOM_DROME	A0A0B4KH77_DROME	Q9W0E9_DROME
biological_process	GO:0043153	entrainment of circadian clock by photoperiod	4	13	0.307692	0.752849	0.468445	1	1	HID_DROME	PER_DROME	PIP1_DROME	GLAS_DROME
biological_process	GO:0045677	negative regulation of R7 cell differentiation	4	6	0.666667	0.983115	0.0859533	1	1	POK_DROME	GAP1_DROME	Q9VXH3_DROME	Q8INY1_DROME
biological_process	GO:0008156	negative regulation of DNA replication	4	7	0.571429	0.715306	0.486196	1	1	RBF_DROME	NOS_DROME	E2F2_DROME	SUUR_DROME
biological_process	GO:0048133	male germ-line stem cell asymmetric division	4	8	0.5	0.964771	0.136677	1	1	INSR_DROME	TPR_DROME	IRS1_DROME	ALMS1_DROME
biological_process	GO:1990511	piRNA biosynthetic process	4	11	0.363636	0.8586	0.33081	1	1	PANX_DROME	ARMI_DROME	Q7JXA8_DROME	A1Z9P1_DROME
biological_process	GO:0031453	positive regulation of heterochromatin assembly	4	8	0.5	0.98493	0.0519856	1	1	MLE_DROME	STAT_DROME	SUV37_DROME	Q9VWK5_DROME
biological_process	GO:0010498	proteasomal protein catabolic process	4	27	0.148148	0.000491882	0.999698	0.327	1	PHYL_DROME	PSA72_DROME	PSA73_DROME	PSA6_DROME
biological_process	GO:0007288	sperm axoneme assembly	4	23	0.173913	0.228423	0.896342	1	1	HMW_DROME	Q9VNE4_DROME	Q9W224_DROME	Q9VC64_DROME
biological_process	GO:0045874	positive regulation of sevenless signaling pathway	4	8	0.5	0.964771	0.136677	1	1	DAB_DROME	ANKHM_DROME	Q9VMF3_DROME	Q9VAS8_DROME
biological_process	GO:0045861	negative regulation of proteolysis	4	25	0.16	0.00903927	0.99642	1	1	SP27A_DROME	Q8SZF4_DROME	Q7JWX3_DROME	A0A0B4K6Q4_DROME
biological_process	GO:0007530	sex determination	4	20	0.2	0.531009	0.612886	1	1	SXL_DROME	TRA2_DROME	Q9VNJ0_DROME	Q8I0J6_DROME
biological_process	GO:0001933	negative regulation of protein phosphorylation	4	15	0.266667	0.779836	0.327336	1	1	SSRP1_DROME	Q9VHA6_DROME	A0A0B4KGM0_DROME	A0A0B4KG11_DROME
biological_process	GO:0030382	sperm mitochondrion organization	4	9	0.444444	0.937825	0.196279	1	1	MILT_DROME	REF2P_DROME	DPOG1_DROME	Q9VQE0_DROME
biological_process	GO:0046329	negative regulation of JNK cascade	4	34	0.117647	0.0212962	0.993604	1	1	JMJD6_DROME	Q9VLI4_DROME	Q9W4J1_DROME	X2JF73_DROME
biological_process	GO:0035073	pupariation	4	16	0.25	0.661765	0.543105	1	1	ECR_DROME	NU301_DROME	FTZF1_DROME	Q7K0X9_DROME
biological_process	GO:0003007	heart morphogenesis	4	15	0.266667	0.617976	0.515503	1	1	CATA_DROME	MAM_DROME	YAP1_DROME	Q8IMI5_DROME
biological_process	GO:0045995	regulation of embryonic development	4	18	0.222222	0.992549	0.0139161	1	1	LAMA_DROME	TOP1_DROME	Q9VNJ0_DROME	Q8I0J6_DROME
biological_process	GO:0051865	protein autoubiquitination	4	19	0.210526	0.40317	0.784812	1	1	UBR3_DROME	MSL2_DROME	E8NHA2_DROME	M9PDZ8_DROME
biological_process	GO:0006611	protein export from nucleus	4	18	0.222222	0.830014	0.314133	1	1	XPO1_DROME	RAGP1_DROME	NEMF_DROME	A0A0S0WNN6_DROME
biological_process	GO:0001710	mesodermal cell fate commitment	4	10	0.4	0.92429	0.18505	1	1	FOXF_DROME	SRP_DROME	Q6Q7I9_DROME	Q9VFI0_DROME
biological_process	GO:0048863	stem cell differentiation	4	7	0.571429	0.691265	0.405321	1	1	DL_DROME	SAV_DROME	SCRIB_DROME	NOTCH_DROME
biological_process	GO:0072089	stem cell proliferation	4	10	0.4	0.226397	0.871053	1	1	SAV_DROME	SCRIB_DROME	YAP1_DROME	WARTS_DROME
biological_process	GO:0030032	lamellipodium assembly	4	21	0.190476	0.176848	0.903746	1	1	A0A0B4KH51_DROME	Q9NCC3_DROME	Q9Y0S9_DROME	A0A0B4K774_DROME
biological_process	GO:0051450	myoblast proliferation	4	5	0.8	0.998677	0.0196156	1	1	Q7KS77_DROME	Q4V727_DROME	A0A0B4KH37_DROME	Q9VDA2_DROME
biological_process	GO:1904799	regulation of neuron remodeling	4	4	1	0.994999	0.0185403	1	1	MICAL_DROME	ECR_DROME	SOX14_DROME	HDC_DROME
biological_process	GO:0007635	chemosensory behavior	4	10	0.4	0.97749	0.0348362	1	1	C7LAF5_DROME	M9NFA6_DROME	Q8IQK2_DROME	Q9VU79_DROME
biological_process	GO:0000076	DNA replication checkpoint signaling	4	11	0.363636	0.941681	0.135226	1	1	ATR_DROME	Q9W321_DROME	M9PH39_DROME	M9MS40_DROME
biological_process	GO:0031589	cell-substrate adhesion	4	4	1	0.989974	0.0205536	1	1	TIG_DROME	ITBX_DROME	GALT3_DROME	X2JDJ5_DROME
biological_process	GO:0001666	response to hypoxia	4	38	0.105263	0.815841	0.257364	1	1	MDR49_DROME	SLY1_DROME	AJUBA_DROME	CNGA_DROME
biological_process	GO:0051571	positive regulation of histone H3-K4 methylation	4	5	0.8	0.998677	0.0196156	1	1	RTF1_DROME	ASH2_DROME	YAP1_DROME	A8DYV5_DROME
biological_process	GO:0048526	imaginal disc-derived wing expansion	4	11	0.363636	0.8586	0.33081	1	1	ARM_DROME	Q8I0G8_DROME	Q9N675_DROME	Q8T0F5_DROME
biological_process	GO:0071702	organic substance transport	4	10	0.4	0.00821891	0.993176	0.999	1	Q9VLB3_DROME	Q9W269_DROME	X2J9F3_DROME	Q7KTG4_DROME
biological_process	GO:2000274	regulation of epithelial cell migration, open tracheal system	4	11	0.363636	0.8586	0.33081	1	1	HRS_DROME	Q9XTL2_DROME	Q9W213_DROME	M9PC46_DROME
biological_process	GO:0015012	heparan sulfate proteoglycan biosynthetic process	4	15	0.266667	0.513804	0.700319	1	1	S35B2_DROME	EXT1_DROME	A0A4P7VB75_DROME	A0A0B4KER9_DROME
biological_process	GO:0006334	nucleosome assembly	4	29	0.137931	0.42401	0.714793	1	1	DAXX_DROME	Q9W1A9_DROME	Q9V9T4_DROME	A1Z898_DROME
biological_process	GO:0008069	dorsal/ventral axis specification, ovarian follicular epithelium	4	16	0.25	0.607326	0.59683	1	1	LIG_DROME	KRAF1_DROME	Q9VFT4_DROME	Q9VSK2_DROME
biological_process	GO:0035171	lamellocyte differentiation	4	5	0.8	0.92429	0.18505	1	1	NOTCH_DROME	TOR_DROME	KRAF1_DROME	Q6Q7I9_DROME
biological_process	GO:0120177	negative regulation of torso signaling pathway	4	7	0.571429	0.983115	0.0859533	1	1	GAP1_DROME	HRS_DROME	GCL_DROME	Q8IR23_DROME
biological_process	GO:0046011	regulation of oskar mRNA translation	4	24	0.166667	0.124971	0.933397	1	1	STAU_DROME	OSKA_DROME	AUB_DROME	Q9W1K4_DROME
biological_process	GO:0006099	tricarboxylic acid cycle	4	52	0.0769231	0.000612113	0.999871	0.401	1	DHTK1_DROME	SUCA_DROME	Q9VTI5_DROME	Q9VKX2_DROME
biological_process	GO:0048142	germarium-derived cystoblast division	4	12	0.333333	0.80828	0.400354	1	1	SXL_DROME	CSN3_DROME	TOR_DROME	IML1_DROME
biological_process	GO:0048025	negative regulation of mRNA splicing, via spliceosome	4	5	0.8	0.998677	0.0196156	1	1	SXL_DROME	A1ZAK7_DROME	A1ZAK8_DROME	A1ZAK9_DROME
biological_process	GO:0042766	nucleosome mobilization	4	11	0.363636	0.8586	0.33081	1	1	NU301_DROME	INO80_DROME	CHD3_DROME	Q9V9T4_DROME
biological_process	GO:0007095	mitotic G2 DNA damage checkpoint signaling	4	11	0.363636	0.8586	0.33081	1	1	CLSPN_DROME	Q9VT40_DROME	Q9VY97_DROME	M9NF67_DROME
biological_process	GO:0001732	formation of cytoplasmic translation initiation complex	4	22	0.181818	0.265748	0.874644	1	1	EIF3A_DROME	EI3D1_DROME	EI3F1_DROME	EI3D2_DROME
biological_process	GO:0060439	trachea morphogenesis	4	22	0.181818	0.265748	0.874644	1	1	LINT_DROME	A1Z8Q9_DROME	E1JI78_DROME	M9ND66_DROME
biological_process	GO:0033696	heterochromatin boundary formation	4	12	0.333333	0.80828	0.400354	1	1	LSDA_DROME	ELBA1_DROME	CP190_DROME	Q9V3N4_DROME
biological_process	GO:0051642	centrosome localization	4	18	0.222222	0.897025	0.208277	1	1	DCTN1_DROME	NUMB_DROME	DYHC_DROME	WEE1_DROME
biological_process	GO:0051382	kinetochore assembly	4	6	0.666667	0.994122	0.0352292	1	1	Q9VHP9_DROME	Q9VPB2_DROME	M9PIC9_DROME	A0A0B4LGX0_DROME
biological_process	GO:0010942	positive regulation of cell death	4	18	0.222222	0.838337	0.218889	1	1	M3K7_DROME	HEP_DROME	Q6NQZ7_DROME	Q9W002_DROME
biological_process	GO:0033209	tumor necrosis factor-mediated signaling pathway	4	15	0.266667	0.488518	0.687849	1	1	M3K7_DROME	HEP_DROME	Q6NQZ7_DROME	Q9W002_DROME
biological_process	GO:0045676	regulation of R7 cell differentiation	4	8	0.5	0.994081	0.0175056	1	1	ARNT_DROME	PROS_DROME	O16117_DROME	Q9VEV9_DROME
biological_process	GO:0016334	establishment or maintenance of polarity of follicular epithelium	4	13	0.307692	0.771495	0.352793	1	1	SCRIB_DROME	DLG1_DROME	Q8WR08_DROME	A0A0C4DHF6_DROME
biological_process	GO:0061059	positive regulation of peptidoglycan recognition protein signaling pathway	4	12	0.333333	0.80828	0.400354	1	1	LOLA4_DROME	SICK_DROME	LUBEL_DROME	Q9VNJ0_DROME
biological_process	GO:0010004	gastrulation involving germ band extension	4	20	0.2	0.534118	0.577785	1	1	Q6XK19_DROME	Q59DX2_DROME	Q59DW9_DROME	A0A0B4K657_DROME
biological_process	GO:0030163	protein catabolic process	4	10	0.4	0.00434183	0.996841	0.959	1	NEMO_DROME	CUL1_DROME	Q9W4H9_DROME	Q9W395_DROME
biological_process	GO:0045478	fusome organization	4	8	0.5	0.81495	0.366399	1	1	KL61_DROME	DEL_DROME	DYHC_DROME	HTS_DROME
biological_process	GO:1900244	positive regulation of synaptic vesicle endocytosis	4	8	0.5	0.964771	0.136677	1	1	Q9VCZ9_DROME	Q3KN41_DROME	A0A0B4KGQ3_DROME	A0A0B4KGL0_DROME
biological_process	GO:0048072	compound eye pigmentation	4	17	0.235294	0.354479	0.80475	1	1	VP33A_DROME	XDH_DROME	Q8T0G8_DROME	Q8INY1_DROME
biological_process	GO:0006635	fatty acid beta-oxidation	4	38	0.105263	0.00478959	0.998788	0.97	1	Q9W3U0_DROME	A1Z934_DROME	Q7JR58_DROME	Q5U117_DROME
biological_process	GO:2000677	regulation of transcription regulatory region DNA binding	4	5	0.8	0.998019	0.0136722	1	1	DOT1L_DROME	Q8IMV7_DROME	Q9VC50_DROME	A0A0B4LHL1_DROME
biological_process	GO:0048674	collateral sprouting of injured axon	4	5	0.8	0.998677	0.0196156	1	1	FOSLD_DROME	FOSLA_DROME	Q9VW24_DROME	D3DMF6_DROME
biological_process	GO:0048134	germ-line cyst formation	4	8	0.5	0.350403	0.76941	1	1	ENC_DROME	DYHC_DROME	HTS_DROME	Q9VSK2_DROME
biological_process	GO:0061343	cell adhesion involved in heart morphogenesis	4	12	0.333333	0.80828	0.400354	1	1	EPB41_DROME	Q9VRM3_DROME	Q7KT70_DROME	Q9VTR6_DROME
biological_process	GO:0007064	mitotic sister chromatid cohesion	4	12	0.333333	0.895537	0.220284	1	1	DALMA_DROME	NIPB_DROME	Q9VCD8_DROME	Q9VXE9_DROME
biological_process	GO:0035297	regulation of Malpighian tubule diameter	4	6	0.666667	0.993819	0.0464856	1	1	ECR_DROME	Q9VLI4_DROME	Q7KF43_DROME	A0A0B4KFC4_DROME
biological_process	GO:0030719	P granule organization	4	16	0.25	0.715306	0.486196	1	1	OSKA_DROME	TUD_DROME	A1Z9P1_DROME	Q9VE55_DROME
biological_process	GO:0060857	establishment of glial blood-brain barrier	4	17	0.235294	0.513804	0.700319	1	1	EPB41_DROME	MDR65_DROME	GCM_DROME	Q9VRM3_DROME
biological_process	GO:0035264	multicellular organism growth	4	11	0.363636	0.839298	0.236489	1	1	INSR_DROME	IRS1_DROME	TOR_DROME	Q7K0X9_DROME
biological_process	GO:0014068	positive regulation of phosphatidylinositol 3-kinase signaling	4	8	0.5	0.964771	0.136677	1	1	INSR_DROME	IRS1_DROME	Q8SXP0_DROME	E1JHB7_DROME
biological_process	GO:0071329	cellular response to sucrose stimulus	4	13	0.307692	0.752849	0.468445	1	1	Q7JV23_DROME	B7Z001_DROME	A1Z784_DROME	A8DY67_DROME
biological_process	GO:0005977	glycogen metabolic process	4	23	0.173913	0.691265	0.405321	1	1	Q7JV23_DROME	B7Z001_DROME	A1Z784_DROME	A8DY67_DROME
biological_process	GO:0007306	eggshell chorion assembly	4	15	0.266667	0.649946	0.427763	1	1	CH36_DROME	DEC13_DROME	SHARK_DROME	Q9W4M2_DROME
biological_process	GO:0006930	substrate-dependent cell migration, cell extension	4	5	0.8	0.998677	0.0196156	1	1	ITBX_DROME	B7Z026_DROME	Q9VMF3_DROME	B7Z025_DROME
biological_process	GO:0009312	oligosaccharide biosynthetic process	4	17	0.235294	0.19525	0.91466	1	1	GALT2_DROME	GALT3_DROME	GALT6_DROME	GLT13_DROME
biological_process	GO:0016333	morphogenesis of follicular epithelium	4	9	0.444444	0.740555	0.350813	1	1	EGFR_DROME	SCRIB_DROME	DLG1_DROME	MYS9_DROME
biological_process	GO:0043068	positive regulation of programmed cell death	4	9	0.444444	0.924781	0.11461	1	1	GRIM_DROME	Q7KSQ2_DROME	Q8INJ8_DROME	Q9VGK8_DROME
biological_process	GO:0032924	activin receptor signaling pathway	4	10	0.4	0.993507	0.0248718	1	1	INHB_DROME	O96660_DROME	O62609_DROME	A0A0B4KG59_DROME
biological_process	GO:0046822	regulation of nucleocytoplasmic transport	4	6	0.666667	0.986811	0.0340917	1	1	IMB_DROME	RCC1_DROME	RAGP1_DROME	NU160_DROME
biological_process	GO:0006964	positive regulation of biosynthetic process of antibacterial peptides active against Gram-negative bacteria	4	9	0.444444	0.937825	0.196279	1	1	FOSLA_DROME	LOLA4_DROME	PGPLC_DROME	Q6NQZ7_DROME
biological_process	GO:0007319	negative regulation of oskar mRNA translation	4	24	0.166667	0.19525	0.91466	1	1	CUP_DROME	ELAV_DROME	BICC_DROME	Q8IP90_DROME
biological_process	GO:2000736	regulation of stem cell differentiation	4	19	0.210526	0.380797	0.739725	1	1	SMO_DROME	YAP1_DROME	Q9VHP9_DROME	A0A0B4LGX0_DROME
biological_process	GO:0010623	programmed cell death involved in cell development	4	15	0.266667	0.978896	0.0320548	1	1	GRIM_DROME	DRICE_DROME	E1JI78_DROME	M9ND66_DROME
biological_process	GO:0000082	G1/S transition of mitotic cell cycle	4	10	0.4	0.753429	0.368172	1	1	CCNE_DROME	E2F2_DROME	WARTS_DROME	E2F1_DROME
biological_process	GO:1900087	positive regulation of G1/S transition of mitotic cell cycle	4	6	0.666667	0.993819	0.0464856	1	1	CCNE_DROME	SUH_DROME	NOTCH_DROME	CI_DROME
biological_process	GO:0001932	regulation of protein phosphorylation	4	9	0.444444	0.990568	0.0149432	1	1	CCNE_DROME	PER_DROME	Q9VXE3_DROME	A1ZBL9_DROME
biological_process	GO:0016063	rhodopsin biosynthetic process	4	19	0.210526	0.40317	0.784812	1	1	MAN2_DROME	Q9VLS7_DROME	Q9VKR0_DROME	X2JDJ3_DROME
biological_process	GO:0048935	peripheral nervous system neuron development	4	8	0.5	0.973447	0.0977976	1	1	TOLL8_DROME	DIF_DROME	DORS_DROME	Q9VTH1_DROME
biological_process	GO:0051966	regulation of synaptic transmission, glutamatergic	4	6	0.666667	0.456895	0.745237	1	1	GRM_DROME	Q8MQZ8_DROME	M9PIJ4_DROME	Q9VNZ5_DROME
biological_process	GO:0051490	negative regulation of filopodium assembly	4	6	0.666667	0.993819	0.0464856	1	1	Q9VX75_DROME	X2JCB3_DROME	Q0KHR3_DROME	X2JFU8_DROME
biological_process	GO:0000916	actomyosin contractile ring contraction	4	13	0.307692	0.76677	0.426931	1	1	COG5_DROME	COG7_DROME	Q9BKJ2_DROME	Q9W0R8_DROME
biological_process	GO:0097688	glutamate receptor clustering	4	5	0.8	0.902202	0.261934	1	1	FUR11_DROME	FUR1C_DROME	G4LU05_DROME	Q9VP78_DROME
biological_process	GO:0001941	postsynaptic membrane organization	4	6	0.666667	0.779716	0.392674	1	1	FUR11_DROME	FUR1C_DROME	TENA_DROME	G4LU05_DROME
biological_process	GO:0007402	ganglion mother cell fate determination	4	9	0.444444	0.937825	0.196279	1	1	BRAT_DROME	ELF1_DROME	CAS_DROME	PROS_DROME
biological_process	GO:0031145	anaphase-promoting complex-dependent catabolic process	4	23	0.173913	0.228423	0.896342	1	1	Q9W4H9_DROME	Q9W395_DROME	Q9VXV3_DROME	E1JJG4_DROME
biological_process	GO:0070979	protein K11-linked ubiquitination	4	8	0.5	0.964771	0.136677	1	1	CUL1_DROME	Q9W395_DROME	Q9VXV3_DROME	E1JJG4_DROME
biological_process	GO:0090328	regulation of olfactory learning	4	11	0.363636	0.8586	0.33081	1	1	CYA1_DROME	ATX2_DROME	Q32KD4_DROME	Q7KY08_DROME
biological_process	GO:0036297	interstrand cross-link repair	4	17	0.235294	0.733916	0.446927	1	1	MSH6_DROME	SLX4_DROME	Q8MYL1_DROME	Q9VDA0_DROME
biological_process	GO:0030488	tRNA methylation	4	19	0.210526	0.228423	0.896342	1	1	TRM44_DROME	Q9VKB3_DROME	Q86B53_DROME	Q8SX24_DROME
biological_process	GO:1903035	negative regulation of response to wounding	4	8	0.5	0.896969	0.247151	1	1	Q9VXE3_DROME	X2JE40_DROME	X2JC83_DROME	X2JKQ8_DROME
biological_process	GO:0006650	glycerophospholipid metabolic process	4	10	0.4	0.0570188	0.96001	1	1	XDH_DROME	Q8IN06_DROME	E1JIT1_DROME	Q9VD20_DROME
biological_process	GO:0006116	NADH oxidation	4	7	0.571429	0.964771	0.136677	1	1	SUV37_DROME	Q8IN06_DROME	E1JIT1_DROME	Q9VD20_DROME
biological_process	GO:0006265	DNA topological change	4	12	0.333333	0.80828	0.400354	1	1	TOP1_DROME	TOP3A_DROME	Q494M1_DROME	M9NDX3_DROME
biological_process	GO:0070193	synaptonemal complex organization	4	6	0.666667	0.864774	0.266084	1	1	NIPB_DROME	KDM5_DROME	A1Z6I7_DROME	A0A0S0WFC5_DROME
biological_process	GO:0034333	adherens junction assembly	4	7	0.571429	0.978997	0.0415991	1	1	B7Z026_DROME	Q9VMF3_DROME	B7Z025_DROME	A0A0B4KI34_DROME
biological_process	GO:0030048	actin filament-based movement	4	13	0.307692	0.984774	0.0281341	1	1	MYO7A_DROME	MYS9_DROME	A1Z6Z9_DROME	A1Z6Z8_DROME
biological_process	GO:0005980	glycogen catabolic process	4	5	0.8	0.980345	0.0457507	1	1	Q7KVP4_DROME	Q9W2H8_DROME	E1JGQ5_DROME	Q86BS7_DROME
biological_process	GO:0042249	establishment of planar polarity of embryonic epithelium	4	11	0.363636	0.8586	0.33081	1	1	Q6XK19_DROME	Q59DX2_DROME	Q59DW9_DROME	A0A0B4K657_DROME
biological_process	GO:0006518	peptide metabolic process	4	16	0.25	5.08949e-12	1	0	1	PAL1_DROME	Q9VC06_DROME	B6IDN2_DROME	A0A0B4LF14_DROME
biological_process	GO:0048278	vesicle docking	4	12	0.333333	0.952266	0.0835414	1	1	STX1A_DROME	STX5_DROME	Q7K0X9_DROME	Q9VR90_DROME
biological_process	GO:0032014	positive regulation of ARF protein signal transduction	4	7	0.571429	0.983115	0.0859533	1	1	Q9VP80_DROME	Q6U9V3_DROME	Q7KTX2_DROME	E1JI59_DROME
biological_process	GO:0032877	positive regulation of DNA endoreduplication	4	6	0.666667	0.993819	0.0464856	1	1	SUUR_DROME	DPOE2_DROME	E2F1_DROME	Q9VTT3_DROME
biological_process	GO:2000251	positive regulation of actin cytoskeleton reorganization	4	5	0.8	0.998677	0.0196156	1	1	Q8IQE6_DROME	A8JNR3_DROME	A8JNR2_DROME	X2JCT5_DROME
biological_process	GO:0042795	snRNA transcription by RNA polymerase II	4	7	0.571429	0.983115	0.0859533	1	1	ICE1_DROME	ELL_DROME	Q9VF25_DROME	Q9VHX0_DROME
biological_process	GO:0006820	anion transport	4	30	0.133333	0.183432	0.851791	1	1	Q494G7_DROME	Q9V9S4_DROME	Q9VQC0_DROME	Q9W1Z1_DROME
biological_process	GO:0006937	regulation of muscle contraction	4	17	0.235294	0.118322	0.953488	1	1	Q9W502_DROME	X2JDK7_DROME	A0A4D6K262_DROME	A0A4D6K3U9_DROME
biological_process	GO:0043266	regulation of potassium ion transport	4	7	0.571429	0.944632	0.103313	1	1	Q9W502_DROME	X2JDK7_DROME	A0A4D6K262_DROME	A0A4D6K3U9_DROME
biological_process	GO:0006884	cell volume homeostasis	4	14	0.285714	0.69405	0.533443	1	1	M9PCA7_DROME	Q9VTW8_DROME	M9PI37_DROME	A0A0B4LGD3_DROME
biological_process	GO:0006520	cellular amino acid metabolic process	4	13	0.307692	2.05889e-09	1	0	1	DHAPP_DROME	I0B8M2_DROME	Q9VCR2_DROME	Q9VCQ9_DROME
biological_process	GO:0016233	telomere capping	4	9	0.444444	0.980004	0.0709524	1	1	CAV_DROME	Q9VTZ2_DROME	Q9VBA8_DROME	A1Z818_DROME
biological_process	GO:0035156	fusion cell fate specification	4	11	0.363636	0.98493	0.0519856	1	1	A8JQV8_DROME	A0A0B4K6Y7_DROME	Q9VHK3_DROME	A0A0B4K6C7_DROME
biological_process	GO:0035721	intraciliary retrograde transport	4	8	0.5	0.964771	0.136677	1	1	Q9VPR0_DROME	Q7KTZ4_DROME	A1ZBM3_DROME	Q0E8P6_DROME
biological_process	GO:0060912	cardiac cell fate specification	4	4	1	0.958364	0.104463	1	1	Q960V1_DROME	Q0E8G1_DROME	M9PF79_DROME	M9PET3_DROME
biological_process	GO:0010171	body morphogenesis	4	22	0.181818	0.315185	0.822265	1	1	Q9VBD6_DROME	Q9VBE1_DROME	Q9VB86_DROME	Q9VBD7_DROME
biological_process	GO:1903723	negative regulation of centriole elongation	4	6	0.666667	0.993819	0.0464856	1	1	Q9VNE4_DROME	Q2PDW6_DROME	Q9VR58_DROME	M9PI43_DROME
biological_process	GO:0015718	monocarboxylic acid transport	4	16	0.25	0.0260984	0.991949	1	1	Q9W509_DROME	Q9W0L6_DROME	Q9VQU7_DROME	A0A0B4LFF4_DROME
biological_process	GO:0043982	histone H4-K8 acetylation	4	6	0.666667	0.993819	0.0464856	1	1	Q9W321_DROME	M9PH39_DROME	M9MS40_DROME	A0A0B4KF25_DROME
biological_process	GO:0006108	malate metabolic process	4	18	0.222222	0.456895	0.745237	1	1	Q9VTI5_DROME	Q9VG31_DROME	Q9VG32_DROME	Q9VKX2_DROME
biological_process	GO:0036059	nephrocyte diaphragm assembly	4	15	0.266667	0.633601	0.594186	1	1	A8JQV8_DROME	A0A0B4K6Y7_DROME	Q9VHK3_DROME	A0A0B4K6C7_DROME
biological_process	GO:0043297	apical junction assembly	4	8	0.5	0.405225	0.689948	1	1	Q6XK19_DROME	Q59DX2_DROME	Q59DW9_DROME	A0A0B4K657_DROME
biological_process	GO:0055064	chloride ion homeostasis	4	9	0.444444	0.937825	0.196279	1	1	M9PCA7_DROME	Q9VTW8_DROME	M9PI37_DROME	A0A0B4LGD3_DROME
biological_process	GO:0055075	potassium ion homeostasis	4	9	0.444444	0.456895	0.745237	1	1	M9PCA7_DROME	Q9VTW8_DROME	M9PI37_DROME	A0A0B4LGD3_DROME
biological_process	GO:0071938	vitamin A transport	4	5	0.8	0.998677	0.0196156	1	1	Q9VCZ9_DROME	Q3KN41_DROME	A0A0B4KGQ3_DROME	A0A0B4KGL0_DROME
biological_process	GO:0071477	cellular hypotonic salinity response	4	6	0.666667	0.993819	0.0464856	1	1	Q8MLQ5_DROME	A0A0B4LHE0_DROME	A0A0B4LGD3_DROME	Q9W1G5_DROME
biological_process	GO:0086042	cardiac muscle cell-cardiac muscle cell adhesion	4	5	0.8	0.998677	0.0196156	1	1	Q9VSL8_DROME	M9NDM3_DROME	M9PBW9_DROME	M9PEJ8_DROME
biological_process	GO:0001956	positive regulation of neurotransmitter secretion	4	4	1	0.964771	0.136677	1	1	Q9VZY3_DROME	Q9NCC3_DROME	M9PDV6_DROME	M9PE32_DROME
biological_process	GO:0032870	cellular response to hormone stimulus	4	4	1	0.994395	0.00909405	1	1	Q9VLD9_DROME	M9MRG5_DROME	M9ND53_DROME	M9MRJ8_DROME
biological_process	GO:0072383	plus-end-directed vesicle transport along microtubule	4	4	1	0.998677	0.0196156	1	1	A0A0B4LGK5_DROME	A1ZA18_DROME	A4UZI0_DROME	A0A0B4KFR5_DROME
biological_process	GO:0007398	ectoderm development	3	13	0.230769	0.765388	0.384249	1	1	Q0E9C5_DROME	A0A0B4KFC0_DROME	A1Z8F4_DROME
biological_process	GO:0008063	Toll signaling pathway	3	15	0.2	0.534118	0.577785	1	1	DIF_DROME	DORS_DROME	Q7K105_DROME
biological_process	GO:0007141	male meiosis I	3	12	0.25	0.466557	0.761982	1	1	TEF_DROME	Q9VP40_DROME	Q9VND0_DROME
biological_process	GO:0001661	conditioned taste aversion	3	6	0.5	0.953514	0.195058	1	1	PDE4B_DROME	PDE4E_DROME	CYA1_DROME
biological_process	GO:0010738	regulation of protein kinase A signaling	3	7	0.428571	0.863323	0.361013	1	1	PDE4B_DROME	PDE4E_DROME	CYA1_DROME
biological_process	GO:0006289	nucleotide-excision repair	3	26	0.115385	0.0472003	0.98415	1	1	XPF_DROME	Q9VNP8_DROME	Q4U2Q5_DROME
biological_process	GO:0008062	eclosion rhythm	3	8	0.375	0.863323	0.361013	1	1	DISC_DROME	PER_DROME	CLOCK_DROME
biological_process	GO:0035157	negative regulation of fusion cell fate specification	3	3	1	1	0.0187555	1	1	POK_DROME	Q9VQW7_DROME	M9PCI6_DROME
biological_process	GO:0080188	gene silencing by RNA-directed DNA methylation	3	7	0.428571	0.914047	0.276887	1	1	SETB1_DROME	AGO2_DROME	PANX_DROME
biological_process	GO:0090309	positive regulation of DNA methylation-dependent heterochromatin assembly	3	7	0.428571	0.914047	0.276887	1	1	SETB1_DROME	LSDA_DROME	PANX_DROME
biological_process	GO:0007462	R1/R6 cell fate commitment	3	3	1	1	0.0187555	1	1	PHYL_DROME	7UP1_DROME	7UP2_DROME
biological_process	GO:0006189	'de novo' IMP biosynthetic process	3	12	0.25	0.599646	0.656571	1	1	PUR2_DROME	Q9VEP6_DROME	X2J516_DROME
biological_process	GO:0030513	positive regulation of BMP signaling pathway	3	22	0.136364	0.125356	0.956237	1	1	EXT1_DROME	Q7KT70_DROME	Q9VC47_DROME
biological_process	GO:0043277	apoptotic cell clearance	3	9	0.333333	0.0828675	0.969496	1	1	ITA3_DROME	SHARK_DROME	CED6_DROME
biological_process	GO:0007395	dorsal closure, spreading of leading edge cells	3	10	0.3	0.738066	0.521142	1	1	EGFR_DROME	HEP_DROME	MYSN_DROME
biological_process	GO:0006622	protein targeting to lysosome	3	5	0.6	0.953514	0.195058	1	1	SUDX_DROME	VP33A_DROME	Q7JR96_DROME
biological_process	GO:0035209	pupal development	3	11	0.272727	0.636468	0.551237	1	1	SUDX_DROME	ASH2_DROME	FAT_DROME
biological_process	GO:0031623	receptor internalization	3	6	0.5	0.513804	0.700319	1	1	SUDX_DROME	HRS_DROME	AP2A_DROME
biological_process	GO:0002385	mucosal immune response	3	13	0.230769	0.531555	0.713009	1	1	CAD99_DROME	SMO_DROME	CI_DROME
biological_process	GO:0047497	mitochondrion transport along microtubule	3	6	0.5	0.975128	0.0757102	1	1	MYS9_DROME	A1Z6Z9_DROME	A1Z6Z8_DROME
biological_process	GO:0046692	sperm competition	3	21	0.142857	0.0689395	0.975409	1	1	A36DE_DROME	Q8I044_DROME	Q8IRZ1_DROME
biological_process	GO:0007113	endomitotic cell cycle	3	12	0.25	0.599646	0.656571	1	1	RBF_DROME	E2F2_DROME	Q9W1N8_DROME
biological_process	GO:0010941	regulation of cell death	3	8	0.375	0.926198	0.0921494	1	1	RBF_DROME	Q9VG31_DROME	Q9VG32_DROME
biological_process	GO:0030381	chorion-containing eggshell pattern formation	3	17	0.176471	0.299681	0.869285	1	1	EGFR_DROME	HEP_DROME	Q7JXA8_DROME
biological_process	GO:2001234	negative regulation of apoptotic signaling pathway	3	4	0.75	0.895248	0.23323	1	1	EGFR_DROME	PNT_DROME	KRAF1_DROME
biological_process	GO:0046673	negative regulation of compound eye retinal cell programmed cell death	3	8	0.375	0.863323	0.361013	1	1	EGFR_DROME	Q9VAS9_DROME	A0A126GV30_DROME
biological_process	GO:0060438	trachea development	3	12	0.25	0.282466	0.837763	1	1	FBXW7_DROME	DALMA_DROME	PNT_DROME
biological_process	GO:0007259	receptor signaling pathway via JAK-STAT	3	8	0.375	0.979248	0.0450597	1	1	RBP9X_DROME	STAT_DROME	DOME_DROME
biological_process	GO:0032482	Rab protein signal transduction	3	45	0.0666667	0.054638	0.97218	1	1	RAB26_DROME	Q8T0G8_DROME	Q9W0A7_DROME
biological_process	GO:0048172	regulation of short-term neuronal synaptic plasticity	3	10	0.3	0.738066	0.521142	1	1	DMDA_DROME	DMDD_DROME	DMDB_DROME
biological_process	GO:0046718	viral entry into host cell	3	25	0.12	0.0197688	0.994958	1	1	EXOC5_DROME	RAB26_DROME	Q8SX81_DROME
biological_process	GO:0032147	activation of protein kinase activity	3	5	0.6	0.66919	0.592517	1	1	CLSPN_DROME	BORA_DROME	Q7KTS2_DROME
biological_process	GO:0046664	dorsal closure, amnioserosa morphology change	3	11	0.272727	0.66919	0.592517	1	1	MYSN_DROME	FER_DROME	ACK_DROME
biological_process	GO:0007394	dorsal closure, elongation of leading edge cells	3	9	0.333333	0.803721	0.44338	1	1	M3KSL_DROME	SHARK_DROME	FER_DROME
biological_process	GO:0035010	encapsulation of foreign target	3	16	0.1875	0.787195	0.301978	1	1	MAN2_DROME	Q7K110_DROME	A0A0B4LFR4_DROME
biological_process	GO:0006284	base-excision repair	3	11	0.272727	0.573069	0.649937	1	1	Q9Y102_DROME	Q9VSE6_DROME	M9PFV8_DROME
biological_process	GO:0048311	mitochondrion distribution	3	7	0.428571	0.991602	0.0335278	1	1	KINH_DROME	DYHC_DROME	MILT_DROME
biological_process	GO:0006412	translation	3	96	0.03125	5.2259e-12	1	0	1	Q9VCX7_DROME	O61380_DROME	A8DZ29_DROME
biological_process	GO:0035204	negative regulation of lamellocyte differentiation	3	9	0.333333	0.803721	0.44338	1	1	SERR_DROME	NEUR_DROME	NOTCH_DROME
biological_process	GO:1904262	negative regulation of TORC1 signaling	3	13	0.230769	0.531555	0.713009	1	1	SESN_DROME	IML1_DROME	Q9VCC9_DROME
biological_process	GO:0035051	cardiocyte differentiation	3	10	0.3	0.806799	0.294718	1	1	TIN_DROME	Q9U8L5_DROME	M9PBY6_DROME
biological_process	GO:0007506	gonadal mesoderm development	3	8	0.375	0.863323	0.361013	1	1	TIN_DROME	FTZ_DROME	ABDB_DROME
biological_process	GO:0061320	pericardial nephrocyte differentiation	3	13	0.230769	0.531555	0.713009	1	1	TIN_DROME	NUMB_DROME	PNT_DROME
biological_process	GO:0043524	negative regulation of neuron apoptotic process	3	19	0.157895	0.180684	0.931398	1	1	FUTSC_DROME	GRIM_DROME	Q9VSD6_DROME
biological_process	GO:0008033	tRNA processing	3	20	0.15	0.000171973	0.999941	0.138	1	POP7_DROME	ADAT1_DROME	Q7KVW2_DROME
biological_process	GO:0036158	outer dynein arm assembly	3	17	0.176471	0.299681	0.869285	1	1	Q9VCN4_DROME	Q7JR82_DROME	A0A0B4LG18_DROME
biological_process	GO:0035225	determination of genital disc primordium	3	10	0.3	0.738066	0.521142	1	1	EGFR_DROME	PNT_DROME	ABDB_DROME
biological_process	GO:0043252	sodium-independent organic anion transport	3	9	0.333333	0.803721	0.44338	1	1	Q9VLB3_DROME	Q9W269_DROME	Q7KTG4_DROME
biological_process	GO:0051567	histone H3-K9 methylation	3	9	0.333333	0.948014	0.141314	1	1	SETB1_DROME	Q95RU8_DROME	M9PGH7_DROME
biological_process	GO:0002804	positive regulation of antifungal peptide production	3	9	0.333333	0.738066	0.521142	1	1	GRASS_DROME	DIF_DROME	Q7K105_DROME
biological_process	GO:0007316	pole plasm RNA localization	3	4	0.75	0.99267	0.013566	1	1	STAU_DROME	SPIR_DROME	CAPU_DROME
biological_process	GO:0010606	positive regulation of cytoplasmic mRNA processing body assembly	3	9	0.333333	0.803721	0.44338	1	1	STAU_DROME	PAN2_DROME	A0A0B4LEY4_DROME
biological_process	GO:0038203	TORC2 signaling	3	6	0.5	0.937825	0.196279	1	1	Q9VWJ6_DROME	X2JFR5_DROME	X2JL73_DROME
biological_process	GO:0045947	negative regulation of translational initiation	3	5	0.6	0.980384	0.120772	1	1	SXL_DROME	CUP_DROME	B7Z0E2_DROME
biological_process	GO:0042331	phototaxis	3	12	0.25	0.206173	0.900776	1	1	7UP1_DROME	7UP2_DROME	EXOC6_DROME
biological_process	GO:0035284	brain segmentation	3	5	0.6	0.980384	0.120772	1	1	LAB_DROME	HMOC_DROME	EMS_DROME
biological_process	GO:0010212	response to ionizing radiation	3	14	0.214286	0.187076	0.890556	1	1	SAV_DROME	WWOX_DROME	WARTS_DROME
biological_process	GO:0046666	retinal cell programmed cell death	3	4	0.75	0.985049	0.0351512	1	1	SAV_DROME	NOTCH_DROME	ICCR_DROME
biological_process	GO:0030968	endoplasmic reticulum unfolded protein response	3	19	0.157895	0.265748	0.874644	1	1	Q5BI44_DROME	Q7JUF8_DROME	M9PG98_DROME
biological_process	GO:0034720	histone H3-K4 demethylation	3	4	0.75	0.998677	0.0196156	1	1	LSDA_DROME	KDM5_DROME	M9PFR5_DROME
biological_process	GO:0003015	heart process	3	11	0.272727	0.881463	0.180826	1	1	EPB41_DROME	EGFR_DROME	Q9VRM3_DROME
biological_process	GO:0017085	response to insecticide	3	29	0.103448	0.00805147	0.998169	0.999	1	MDR49_DROME	MDR65_DROME	A0A0B4KF15_DROME
biological_process	GO:0010669	epithelial structure maintenance	3	11	0.272727	0.979248	0.0450597	1	1	Q7KSQ2_DROME	Q8INJ8_DROME	Q9VGK8_DROME
biological_process	GO:0007249	I-kappaB kinase/NF-kappaB signaling	3	6	0.5	0.858686	0.30595	1	1	M3K7_DROME	DIF_DROME	DORS_DROME
biological_process	GO:0031116	positive regulation of microtubule polymerization	3	9	0.333333	0.8586	0.33081	1	1	MMS19_DROME	NOD_DROME	CLASP_DROME
biological_process	GO:0003383	apical constriction	3	15	0.2	0.848164	0.246571	1	1	Q9VAT0_DROME	Q9VPG1_DROME	Q86B74_DROME
biological_process	GO:0048664	neuron fate determination	3	3	1	0.986328	0.0621753	1	1	HEY_DROME	MAM_DROME	NOTCH_DROME
biological_process	GO:0034472	snRNA 3'-end processing	3	14	0.214286	0.265748	0.874644	1	1	INT7_DROME	INT4_DROME	INT5_DROME
biological_process	GO:0007503	fat body development	3	4	0.75	0.466557	0.761982	1	1	7UP1_DROME	7UP2_DROME	SRP_DROME
biological_process	GO:0007568	aging	3	5	0.6	0.752699	0.29396	1	1	CATA_DROME	INSR_DROME	IRS1_DROME
biological_process	GO:0070922	small RNA loading onto RISC	3	4	0.75	0.350063	0.839468	1	1	AGO2_DROME	ARMI_DROME	Q32KD4_DROME
biological_process	GO:0016311	dephosphorylation	3	43	0.0697674	5.05159e-06	0.999998	0	1	Q9W274_DROME	Q9W273_DROME	Q9VH28_DROME
biological_process	GO:0009996	negative regulation of cell fate specification	3	6	0.5	0.976706	0.059469	1	1	BUN2_DROME	Q9VM15_DROME	M9NEW2_DROME
biological_process	GO:0070252	actin-mediated cell contraction	3	8	0.375	0.882669	0.193201	1	1	A1ZAN6_DROME	A0A0B4K7T7_DROME	A0A0B4LFF8_DROME
biological_process	GO:0045666	positive regulation of neuron differentiation	3	9	0.333333	0.978755	0.0583191	1	1	INT5_DROME	ERM_DROME	PNT_DROME
biological_process	GO:0035008	positive regulation of melanization defense response	3	7	0.428571	0.914047	0.276887	1	1	MODSP_DROME	HAYAN_DROME	Q9VDT9_DROME
biological_process	GO:0048312	intracellular distribution of mitochondria	3	4	0.75	0.995019	0.0600782	1	1	KINH_DROME	CLU_DROME	Q9VDJ9_DROME
biological_process	GO:0035074	pupation	3	10	0.3	0.738066	0.521142	1	1	FTZF1_DROME	Q9VRN4_DROME	M9PBR0_DROME
biological_process	GO:0000463	maturation of LSU-rRNA from tricistronic rRNA transcript (SSU-rRNA, 5.8S rRNA, LSU-rRNA)	3	15	0.2	0.350063	0.839468	1	1	BOP1_DROME	Q9VXK5_DROME	Q9VD07_DROME
biological_process	GO:0048665	neuron fate specification	3	9	0.333333	0.569734	0.57599	1	1	DL_DROME	CCNE_DROME	NOTCH_DROME
biological_process	GO:0043393	regulation of protein binding	3	5	0.6	0.964771	0.136677	1	1	FNG_DROME	Q9VNJ0_DROME	Q8I0J6_DROME
biological_process	GO:0045004	DNA replication proofreading	3	5	0.6	0.980384	0.120772	1	1	DPOE2_DROME	DPOG1_DROME	DPOLA_DROME
biological_process	GO:0008057	eye pigment granule organization	3	17	0.176471	0.299681	0.869285	1	1	VP33A_DROME	Q9VHG1_DROME	Q8T0G8_DROME
biological_process	GO:0031398	positive regulation of protein ubiquitination	3	14	0.214286	0.636468	0.551237	1	1	FUSED_DROME	CUL1_DROME	Q9VVJ5_DROME
biological_process	GO:0016180	snRNA processing	3	11	0.272727	0.354479	0.80475	1	1	INT7_DROME	INT10_DROME	INT4_DROME
biological_process	GO:0007603	phototransduction, visible light	3	15	0.2	0.823004	0.278874	1	1	NINAC_DROME	TRP_DROME	RDGB_DROME
biological_process	GO:0071480	cellular response to gamma radiation	3	16	0.1875	0.350063	0.839468	1	1	HID_DROME	LOK_DROME	Q9VL07_DROME
biological_process	GO:1900075	positive regulation of neuromuscular synaptic transmission	3	7	0.428571	0.914047	0.276887	1	1	HIW_DROME	CRBN_DROME	Q9VQC0_DROME
biological_process	GO:0035211	spermathecum morphogenesis	3	9	0.333333	0.803721	0.44338	1	1	FTF1B_DROME	LOZEN_DROME	Q0KI33_DROME
biological_process	GO:0042220	response to cocaine	3	7	0.428571	0.76677	0.426931	1	1	ECR_DROME	INSR_DROME	TAO_DROME
biological_process	GO:0000956	nuclear-transcribed mRNA catabolic process	3	13	0.230769	0.847876	0.21284	1	1	Q86NM7_DROME	Q5U127_DROME	Q9VUU4_DROME
biological_process	GO:0030723	ovarian fusome organization	3	11	0.272727	0.66919	0.592517	1	1	DYHC_DROME	HTS_DROME	CLASP_DROME
biological_process	GO:0040015	negative regulation of multicellular organism growth	3	15	0.2	0.405814	0.803931	1	1	SAV_DROME	FOXO_DROME	Q9VFE2_DROME
biological_process	GO:0008585	female gonad development	3	12	0.25	0.531555	0.713009	1	1	INSR_DROME	CUT_DROME	HYD_DROME
biological_process	GO:0042321	negative regulation of circadian sleep/wake cycle, sleep	3	5	0.6	0.980384	0.120772	1	1	INSR_DROME	Q7JVK6_DROME	Q9VY46_DROME
biological_process	GO:0043410	positive regulation of MAPK cascade	3	11	0.272727	0.152342	0.903047	1	1	INSR_DROME	MADD_DROME	Q24171_DROME
biological_process	GO:0045819	positive regulation of glycogen catabolic process	3	10	0.3	0.738066	0.521142	1	1	INHB_DROME	O96660_DROME	A0A0B4KG59_DROME
biological_process	GO:0042694	muscle cell fate specification	3	7	0.428571	0.914047	0.276887	1	1	ANTP_DROME	NUMB_DROME	3BP5H_DROME
biological_process	GO:0006612	protein targeting to membrane	3	37	0.0810811	0.00187345	0.999418	0.77	1	EPB41_DROME	Q86CW5_DROME	Q9VPM2_DROME
biological_process	GO:0003382	epithelial cell morphogenesis	3	11	0.272727	0.826263	0.263321	1	1	ELF1_DROME	ENA_DROME	ABL_DROME
biological_process	GO:0140591	nuclear envelope budding	3	11	0.272727	0.66919	0.592517	1	1	WASH1_DROME	WASC2_DROME	WASC5_DROME
biological_process	GO:0035001	dorsal trunk growth, open tracheal system	3	19	0.157895	0.215188	0.914585	1	1	ITBX_DROME	ITA3_DROME	LAMA_DROME
biological_process	GO:2000637	positive regulation of gene silencing by miRNA	3	4	0.75	0.980384	0.120772	1	1	AJUBA_DROME	A1ZAP7_DROME	Q8IMX4_DROME
biological_process	GO:0043067	regulation of programmed cell death	3	16	0.1875	0.904792	0.120219	1	1	SPIN_DROME	A0A6M3Q6U2_DROME	Q9VRM6_DROME
biological_process	GO:0007348	regulation of syncytial blastoderm mitotic cell cycle	3	6	0.5	0.953514	0.195058	1	1	CHK1_DROME	TWINE_DROME	ATR_DROME
biological_process	GO:0035288	anterior head segmentation	3	6	0.5	0.964771	0.136677	1	1	BTD_DROME	HMOC_DROME	EMS_DROME
biological_process	GO:0035289	posterior head segmentation	3	14	0.214286	0.573069	0.649937	1	1	BTD_DROME	DFD_DROME	GCM_DROME
biological_process	GO:0045317	equator specification	3	7	0.428571	0.914047	0.276887	1	1	FAT_DROME	ARA_DROME	X2J8E9_DROME
biological_process	GO:0060288	formation of a compartment boundary	3	4	0.75	0.995019	0.0600782	1	1	CUT_DROME	ENA_DROME	NOTCH_DROME
biological_process	GO:0045873	negative regulation of sevenless signaling pathway	3	5	0.6	0.980384	0.120772	1	1	GAP1_DROME	Q9VXH3_DROME	Q8INY1_DROME
biological_process	GO:2000737	negative regulation of stem cell differentiation	3	6	0.5	0.715306	0.486196	1	1	STAT_DROME	KDM5_DROME	Q9W1A9_DROME
biological_process	GO:2000601	positive regulation of Arp2/3 complex-mediated actin nucleation	3	11	0.272727	0.66919	0.592517	1	1	Q9VDF4_DROME	Q9VAT0_DROME	Q86B74_DROME
biological_process	GO:0097150	neuronal stem cell population maintenance	3	11	0.272727	0.66919	0.592517	1	1	NOTCH_DROME	AFFL_DROME	ELL_DROME
biological_process	GO:0042335	cuticle development	3	11	0.272727	0.0482316	0.963928	1	1	CP307_DROME	DHAPP_DROME	Q9VAU1_DROME
biological_process	GO:0006644	phospholipid metabolic process	3	30	0.1	0.00241428	0.998531	0.84	1	SWS_DROME	TAZ_DROME	ACK_DROME
biological_process	GO:0050966	detection of mechanical stimulus involved in sensory perception of pain	3	5	0.6	0.980384	0.120772	1	1	O46342_DROME	A0A0B4K691_DROME	Q9VS73_DROME
biological_process	GO:0000731	DNA synthesis involved in DNA repair	3	3	1	0.92429	0.18505	1	1	BLM_DROME	DPOZ_DROME	DPOLQ_DROME
biological_process	GO:0006268	DNA unwinding involved in DNA replication	3	13	0.230769	0.531555	0.713009	1	1	BLM_DROME	Q0KHR4_DROME	Q9VSE6_DROME
biological_process	GO:0032529	follicle cell microvillus organization	3	3	1	1	0.0187555	1	1	CAD99_DROME	MYO7A_DROME	Q9VMK3_DROME
biological_process	GO:0071897	DNA biosynthetic process	3	6	0.5	0.750677	0.353657	1	1	DNLI1_DROME	DPOZ_DROME	DPOLQ_DROME
biological_process	GO:0018094	protein polyglycylation	3	12	0.25	0.466557	0.761982	1	1	TTL3A_DROME	Q9VQV6_DROME	A1ZBN5_DROME
biological_process	GO:0070528	protein kinase C signaling	3	8	0.375	0.863323	0.361013	1	1	A0A0B4K716_DROME	Q7KS35_DROME	Q9VCF2_DROME
biological_process	GO:0000727	double-strand break repair via break-induced replication	3	16	0.1875	0.350063	0.839468	1	1	MCM3_DROME	Q0KHR4_DROME	Q9VBI1_DROME
biological_process	GO:0061357	positive regulation of Wnt protein secretion	3	9	0.333333	0.803721	0.44338	1	1	HRS_DROME	Q9VUH6_DROME	B7YZP6_DROME
biological_process	GO:0016336	establishment or maintenance of polarity of larval imaginal disc epithelium	3	5	0.6	0.980384	0.120772	1	1	FAT_DROME	SCRIB_DROME	DLG1_DROME
biological_process	GO:0090176	microtubule cytoskeleton organization involved in establishment of planar polarity	3	13	0.230769	0.531555	0.713009	1	1	FAT_DROME	A1ZBL9_DROME	X2J8E9_DROME
biological_process	GO:0042386	hemocyte differentiation	3	7	0.428571	0.920443	0.137477	1	1	KRAF1_DROME	GCM2_DROME	Q9W363_DROME
biological_process	GO:0000466	maturation of 5.8S rRNA from tricistronic rRNA transcript (SSU-rRNA, 5.8S rRNA, LSU-rRNA)	3	6	0.5	0.312151	0.833975	1	1	BOP1_DROME	Q9VXK5_DROME	Q9VD07_DROME
biological_process	GO:0050774	negative regulation of dendrite morphogenesis	3	5	0.6	0.980384	0.120772	1	1	Q9VDJ9_DROME	A0A0B4KH16_DROME	A0A0B4KHT3_DROME
biological_process	GO:0060269	centripetally migrating follicle cell migration	3	6	0.5	0.953514	0.195058	1	1	FAT2_DROME	LAR_DROME	A0A0B4K774_DROME
biological_process	GO:0035321	maintenance of imaginal disc-derived wing hair orientation	3	3	1	1	0.0187555	1	1	EPB41_DROME	SPEN_DROME	Q7KT70_DROME
biological_process	GO:0097090	presynaptic membrane organization	3	4	0.75	0.896969	0.247151	1	1	FUR11_DROME	FUR1C_DROME	TENA_DROME
biological_process	GO:0098655	cation transmembrane transport	3	7	0.428571	0.0493324	0.961308	1	1	PIEZO_DROME	CNGA_DROME	Q9W2D5_DROME
biological_process	GO:0043488	regulation of mRNA stability	3	5	0.6	0.740555	0.350813	1	1	SMG_DROME	OSKA_DROME	Q9V3H9_DROME
biological_process	GO:0018279	protein N-linked glycosylation via asparagine	3	8	0.375	0.863323	0.361013	1	1	OST48_DROME	UGGG_DROME	Q76NQ0_DROME
biological_process	GO:0071333	cellular response to glucose stimulus	3	9	0.333333	0.803721	0.44338	1	1	O96660_DROME	Q8SXQ8_DROME	A0A0B4KG59_DROME
biological_process	GO:0007593	chitin-based cuticle sclerotization	3	8	0.375	0.537035	0.645521	1	1	Q8I0G8_DROME	Q9N675_DROME	Q8T0F5_DROME
biological_process	GO:0035094	response to nicotine	3	6	0.5	0.914047	0.276887	1	1	TAO_DROME	Q8SY52_DROME	Q8IMV1_DROME
biological_process	GO:0035158	regulation of tube diameter, open tracheal system	3	17	0.176471	0.299681	0.869285	1	1	FAS2_DROME	Q9VQ94_DROME	M9PC99_DROME
biological_process	GO:0010971	positive regulation of G2/M transition of mitotic cell cycle	3	5	0.6	0.980384	0.120772	1	1	TWINE_DROME	Q9VSE6_DROME	A0A0B4K774_DROME
biological_process	GO:0006913	nucleocytoplasmic transport	3	13	0.230769	0.777576	0.280004	1	1	RAGP1_DROME	AAAS_DROME	X2J9F3_DROME
biological_process	GO:1902975	mitotic DNA replication initiation	3	6	0.5	0.953514	0.195058	1	1	MCM3_DROME	DPOLA_DROME	Q0KHR4_DROME
biological_process	GO:0016335	morphogenesis of larval imaginal disc epithelium	3	4	0.75	0.983115	0.0859533	1	1	SCRIB_DROME	DLG1_DROME	Q5U110_DROME
biological_process	GO:0035154	terminal cell fate specification, open tracheal system	3	5	0.6	0.983115	0.0859533	1	1	PNT_DROME	A1Z995_DROME	A0A0B4LFA2_DROME
biological_process	GO:0000056	ribosomal small subunit export from nucleus	3	4	0.75	0.995019	0.0600782	1	1	NUP88_DROME	XPO1_DROME	Q7JX95_DROME
biological_process	GO:0048567	ectodermal digestive tract morphogenesis	3	6	0.5	0.8586	0.33081	1	1	ITA1_DROME	Q9VIP9_DROME	Q9VLI4_DROME
biological_process	GO:0045022	early endosome to late endosome transport	3	7	0.428571	0.954526	0.1414	1	1	HRS_DROME	Q7JR96_DROME	Q9VUH6_DROME
biological_process	GO:0055129	L-proline biosynthetic process	3	6	0.5	0.953514	0.195058	1	1	Q9VEJ3_DROME	A0A0B4KGC5_DROME	Q8IN96_DROME
biological_process	GO:0046168	glycerol-3-phosphate catabolic process	3	8	0.375	0.863323	0.361013	1	1	Q8IN06_DROME	E1JIT1_DROME	Q9VD20_DROME
biological_process	GO:0007561	imaginal disc eversion	3	14	0.214286	0.466557	0.761982	1	1	IMPE2_DROME	HEP_DROME	Q7KUB3_DROME
biological_process	GO:0009190	cyclic nucleotide biosynthetic process	3	3	1	0.957384	0.0795568	1	1	CYA1_DROME	Q9VXU0_DROME	M9PEP2_DROME
biological_process	GO:0061780	mitotic cohesin loading	3	4	0.75	0.995019	0.0600782	1	1	NIPB_DROME	E1JGX3_DROME	A0A0B4KF23_DROME
biological_process	GO:0007130	synaptonemal complex assembly	3	9	0.333333	0.752849	0.468445	1	1	NIPB_DROME	Q9VE78_DROME	Q9VF37_DROME
biological_process	GO:0090502	RNA phosphodiester bond hydrolysis, endonucleolytic	3	11	0.272727	0.237991	0.881678	1	1	ENDOU_DROME	POP7_DROME	Q7KVW2_DROME
biological_process	GO:0045842	positive regulation of mitotic metaphase/anaphase transition	3	15	0.2	0.405814	0.803931	1	1	LMLN_DROME	Q9W395_DROME	E1JJG4_DROME
biological_process	GO:0034080	CENP-A containing chromatin assembly	3	5	0.6	0.953514	0.195058	1	1	MAM_DROME	Q7JWP6_DROME	Q0KIB3_DROME
biological_process	GO:0006986	response to unfolded protein	3	9	0.333333	0.0437455	0.981491	1	1	CRERF_DROME	Q8IQA1_DROME	A0A0B4LHL0_DROME
biological_process	GO:0001682	tRNA 5'-leader removal	3	12	0.25	0.599646	0.656571	1	1	POP7_DROME	Q7KVW2_DROME	X2JLB5_DROME
biological_process	GO:0019730	antimicrobial humoral response	3	7	0.428571	0.636187	0.443355	1	1	NUP88_DROME	Q9VF00_DROME	A0A0B4JDD2_DROME
biological_process	GO:0007492	endoderm development	3	5	0.6	0.531555	0.713009	1	1	SRP_DROME	Q9VF00_DROME	A0A0B4JDD2_DROME
biological_process	GO:0007594	puparial adhesion	3	8	0.375	0.863323	0.361013	1	1	SGS3_DROME	Q9VUS8_DROME	Q9VR49_DROME
biological_process	GO:0031990	mRNA export from nucleus in response to heat stress	3	8	0.375	0.863323	0.361013	1	1	Q9VQ76_DROME	E2QCS8_DROME	M9PE28_DROME
biological_process	GO:0000288	nuclear-transcribed mRNA catabolic process, deadenylation-dependent decay	3	8	0.375	0.79157	0.30928	1	1	PUM_DROME	Q7K126_DROME	A0A0B4LEZ3_DROME
biological_process	GO:0007403	glial cell fate determination	3	3	1	1	0.0187555	1	1	SPEN_DROME	NOTCH_DROME	GCM_DROME
biological_process	GO:0034334	adherens junction maintenance	3	8	0.375	0.803721	0.44338	1	1	Q7KSQ2_DROME	Q8INJ8_DROME	Q9VGK8_DROME
biological_process	GO:0007374	posterior midgut invagination	3	7	0.428571	0.914047	0.276887	1	1	A1ZAN6_DROME	A0A0B4K7T7_DROME	A0A0B4LFF8_DROME
biological_process	GO:0061640	cytoskeleton-dependent cytokinesis	3	8	0.375	0.914737	0.122089	1	1	MYSN_DROME	Q0KHR7_DROME	Q7KUX3_DROME
biological_process	GO:0048644	muscle organ morphogenesis	3	7	0.428571	0.803721	0.44338	1	1	3BP5H_DROME	Q9VQW7_DROME	M9PCI6_DROME
biological_process	GO:0018095	protein polyglutamylation	3	13	0.230769	0.531555	0.713009	1	1	Q960F9_DROME	Q9VQV6_DROME	A1ZBN5_DROME
biological_process	GO:0006400	tRNA modification	3	11	0.272727	0.00443169	0.998347	0.967	1	SYAC_DROME	ADAT1_DROME	Q9W2I2_DROME
biological_process	GO:0045945	positive regulation of transcription by RNA polymerase III	3	4	0.75	0.995019	0.0600782	1	1	TOR_DROME	MYC_DROME	A8JUY3_DROME
biological_process	GO:0048843	negative regulation of axon extension involved in axon guidance	3	7	0.428571	0.914047	0.276887	1	1	SEM1A_DROME	Q7YU67_DROME	Q9VTT0_DROME
biological_process	GO:1903863	P granule assembly	3	3	1	1	0.0187555	1	1	OSKA_DROME	TUD_DROME	AUB_DROME
biological_process	GO:0002785	negative regulation of antimicrobial peptide production	3	7	0.428571	0.573069	0.649937	1	1	PUF_DROME	UBP36_DROME	CUL1_DROME
biological_process	GO:1903078	positive regulation of protein localization to plasma membrane	3	4	0.75	0.994122	0.0352292	1	1	SMO_DROME	E8NHA2_DROME	A0A0B4KEV7_DROME
biological_process	GO:0060289	compartment boundary maintenance	3	4	0.75	0.995019	0.0600782	1	1	NOTCH_DROME	MYSN_DROME	A1Z7Y7_DROME
biological_process	GO:0035162	embryonic hemopoiesis	3	5	0.6	0.995556	0.00996288	1	1	SRP_DROME	NOTCH_DROME	LOZEN_DROME
biological_process	GO:0051639	actin filament network formation	3	12	0.25	0.599646	0.656571	1	1	SPIR_DROME	E1JI78_DROME	M9ND66_DROME
biological_process	GO:0043113	receptor clustering	3	9	0.333333	0.864774	0.266084	1	1	SCRIB_DROME	DLG1_DROME	G4LU05_DROME
biological_process	GO:0035172	hemocyte proliferation	3	6	0.5	0.983657	0.0322152	1	1	NOTCH_DROME	BRM_DROME	Q9W363_DROME
biological_process	GO:0060571	morphogenesis of an epithelial fold	3	3	1	0.991602	0.0335278	1	1	NOTCH_DROME	MYSN_DROME	A1Z7Y7_DROME
biological_process	GO:0006110	regulation of glycolytic process	3	5	0.6	0.953514	0.195058	1	1	NOTCH_DROME	Q8WR08_DROME	A0A0C4DHF6_DROME
biological_process	GO:0035542	regulation of SNARE complex assembly	3	9	0.333333	0.803721	0.44338	1	1	VP33A_DROME	Q9VHG1_DROME	Q8SX81_DROME
biological_process	GO:0034314	Arp2/3 complex-mediated actin nucleation	3	19	0.157895	0.206173	0.900776	1	1	WASH1_DROME	Q9VAT0_DROME	Q86B74_DROME
biological_process	GO:0032049	cardiolipin biosynthetic process	3	4	0.75	0.995019	0.0600782	1	1	TAM41_DROME	TAZ_DROME	Q8SYL0_DROME
biological_process	GO:1900114	positive regulation of histone H3-K9 trimethylation	3	3	1	1	0.0187555	1	1	TRR_DROME	Q9W1H0_DROME	A0A0B4LGG6_DROME
biological_process	GO:0001894	tissue homeostasis	3	5	0.6	0.991017	0.0163332	1	1	TAO_DROME	Q8IPM1_DROME	Q8IPM0_DROME
biological_process	GO:0045455	ecdysteroid metabolic process	3	12	0.25	0.862897	0.211187	1	1	Q9VY04_DROME	Q8SXY8_DROME	Q9VY11_DROME
biological_process	GO:0030726	male germline ring canal formation	3	4	0.75	0.995019	0.0600782	1	1	ANLN_DROME	Q9BKJ2_DROME	Q9W0R8_DROME
biological_process	GO:0045805	positive regulation of eclosion	3	5	0.6	0.980384	0.120772	1	1	Q8I0G8_DROME	Q9N675_DROME	Q8T0F5_DROME
biological_process	GO:0003401	axis elongation	3	5	0.6	0.980384	0.120772	1	1	TOLL8_DROME	ABL_DROME	Q0KHR3_DROME
biological_process	GO:0032927	positive regulation of activin receptor signaling pathway	3	4	0.75	0.995019	0.0600782	1	1	Q86NV3_DROME	Q00G30_DROME	Q9VC47_DROME
biological_process	GO:0048280	vesicle fusion with Golgi apparatus	3	8	0.375	0.863323	0.361013	1	1	O77434_DROME	Q9VK46_DROME	M9PGI6_DROME
biological_process	GO:0048332	mesoderm morphogenesis	3	5	0.6	0.979248	0.0450597	1	1	Q9W0S4_DROME	M9PDI0_DROME	M9PE21_DROME
biological_process	GO:0016202	regulation of striated muscle tissue development	3	5	0.6	0.998101	0.0168848	1	1	ICCR_DROME	Q8MRA3_DROME	A1Z9X4_DROME
biological_process	GO:0060294	cilium movement involved in cell motility	3	9	0.333333	0.109444	0.942801	1	1	Q8I044_DROME	Q8I0K9_DROME	Q9W1V2_DROME
biological_process	GO:0035165	embryonic crystal cell differentiation	3	3	1	1	0.0187555	1	1	LOZEN_DROME	GCM2_DROME	GCM_DROME
biological_process	GO:0007553	regulation of ecdysteroid metabolic process	3	3	1	0.466557	0.761982	1	1	E75BA_DROME	E75BB_DROME	E75BC_DROME
biological_process	GO:0010603	regulation of cytoplasmic mRNA processing body assembly	3	6	0.5	0.92429	0.18505	1	1	Q86NM7_DROME	Q5U127_DROME	Q9VUU4_DROME
biological_process	GO:0000705	achiasmate meiosis I	3	6	0.5	0.953514	0.195058	1	1	Q7KW02_DROME	O46048_DROME	X2JDX3_DROME
biological_process	GO:0045925	positive regulation of female receptivity	3	3	1	1	0.0187555	1	1	Q7KQN5_DROME	H9XVN7_DROME	Q9V4C9_DROME
biological_process	GO:0032515	negative regulation of phosphoprotein phosphatase activity	3	6	0.5	0.914047	0.276887	1	1	Q95TN8_DROME	A0A0B4KHZ9_DROME	A0A0B4KGX7_DROME
biological_process	GO:0043666	regulation of phosphoprotein phosphatase activity	3	9	0.333333	0.478715	0.684815	1	1	Q9V3C7_DROME	Q9VJE7_DROME	A8JNP7_DROME
biological_process	GO:0043983	histone H4-K12 acetylation	3	6	0.5	0.953514	0.195058	1	1	Q9W321_DROME	M9PH39_DROME	M9MS40_DROME
biological_process	GO:0046676	negative regulation of insulin secretion	3	4	0.75	0.995019	0.0600782	1	1	Q9Y133_DROME	A0A0B4LHR4_DROME	Q8IN24_DROME
biological_process	GO:0031631	negative regulation of synaptic vesicle fusion to presynaptic active zone membrane	3	3	1	1	0.0187555	1	1	Q9Y133_DROME	A0A0B4LHR4_DROME	Q8IN24_DROME
biological_process	GO:0009166	nucleotide catabolic process	3	7	0.428571	0.43525	0.721357	1	1	Q8T008_DROME	A8DY95_DROME	A1Z8A7_DROME
biological_process	GO:0032374	regulation of cholesterol transport	3	3	1	0.980384	0.120772	1	1	X2J9B0_DROME	Q9VL24_DROME	A0A0B4KFD1_DROME
biological_process	GO:0032012	regulation of ARF protein signal transduction	3	7	0.428571	0.98493	0.0519856	1	1	Q9W444_DROME	Q9VTX5_DROME	M9PFF1_DROME
biological_process	GO:0072318	clathrin coat disassembly	3	3	1	0.995019	0.0600782	1	1	Q9VMY8_DROME	A0A0B4KF57_DROME	A0A0B4KG14_DROME
biological_process	GO:0055078	sodium ion homeostasis	3	5	0.6	0.466557	0.761982	1	1	M9PCA7_DROME	Q9VTW8_DROME	M9PI37_DROME
biological_process	GO:2000809	positive regulation of synaptic vesicle clustering	3	3	1	1	0.0187555	1	1	Q9VZY3_DROME	M9PDV6_DROME	M9PE32_DROME
biological_process	GO:0051058	negative regulation of small GTPase mediated signal transduction	3	4	0.75	0.966472	0.103031	1	1	Q9VM00_DROME	Q59DZ5_DROME	A8DYW8_DROME
biological_process	GO:0021955	central nervous system neuron axonogenesis	3	3	1	0.994122	0.0352292	1	1	A0A0B4KH51_DROME	Q9Y0S9_DROME	A0A0B4K774_DROME
biological_process	GO:1902017	regulation of cilium assembly	3	4	0.75	0.998101	0.0168848	1	1	Q9VQS0_DROME	Q9VQS1_DROME	R9PY49_DROME
biological_process	GO:2000369	regulation of clathrin-dependent endocytosis	3	3	1	0.902202	0.261934	1	1	Q9VJ30_DROME	Q7KT38_DROME	X2J946_DROME
biological_process	GO:2001295	malonyl-CoA biosynthetic process	3	3	1	1	0.0187555	1	1	Q7JV23_DROME	A1Z784_DROME	A8DY67_DROME
biological_process	GO:0043971	histone H3-K18 acetylation	3	3	1	1	0.0187555	1	1	Q9W321_DROME	M9PH39_DROME	M9MS40_DROME
biological_process	GO:0007375	anterior midgut invagination	3	4	0.75	0.995019	0.0600782	1	1	A1ZAN6_DROME	A0A0B4K7T7_DROME	A0A0B4LFF8_DROME
biological_process	GO:0010766	negative regulation of sodium ion transport	3	3	1	0.863323	0.361013	1	1	M9PD81_DROME	M9PIH3_DROME	M9PGC5_DROME
biological_process	GO:1903288	positive regulation of potassium ion import across plasma membrane	3	3	1	1	0.0187555	1	1	M9PD81_DROME	M9PIH3_DROME	M9PGC5_DROME
biological_process	GO:2000651	positive regulation of sodium ion transmembrane transporter activity	3	3	1	0.980384	0.120772	1	1	M9PD81_DROME	M9PIH3_DROME	M9PGC5_DROME
biological_process	GO:0061098	positive regulation of protein tyrosine kinase activity	3	3	1	1	0.0187555	1	1	Q9W2J2_DROME	Q86BG1_DROME	A0A0B4KF17_DROME
biological_process	GO:1901203	positive regulation of extracellular matrix assembly	3	3	1	1	0.0187555	1	1	M9MRI1_DROME	E1JHE3_DROME	Q9VKV3_DROME
biological_process	GO:0006096	glycolytic process	2	39	0.0512821	0.00998769	0.996932	1	1	DHTK1_DROME	Q9VFG4_DROME
biological_process	GO:0043001	Golgi to plasma membrane protein transport	2	16	0.125	0.40317	0.784812	1	1	PHAF1_DROME	EXOC2_DROME
biological_process	GO:0048132	female germ-line stem cell asymmetric division	2	25	0.08	0.0217713	0.995574	1	1	SETB1_DROME	INSR_DROME
biological_process	GO:0048137	spermatocyte division	2	18	0.111111	0.105905	0.971148	1	1	Q9BKJ2_DROME	Q9W0R8_DROME
biological_process	GO:0034205	amyloid-beta formation	2	4	0.5	0.879228	0.400365	1	1	PSN_DROME	NICA_DROME
biological_process	GO:0006506	GPI anchor biosynthetic process	2	39	0.0512821	0.000384418	0.999951	0.27	1	Q9VB32_DROME	A1Z838_DROME
biological_process	GO:0046068	cGMP metabolic process	2	3	0.666667	0.98146	0.055999	1	1	PDE1_DROME	PDE6_DROME
biological_process	GO:2001229	negative regulation of response to gamma radiation	2	4	0.5	0.939922	0.288528	1	1	PC_DROME	SUZ12_DROME
biological_process	GO:0007385	specification of segmental identity, abdomen	2	4	0.5	0.939922	0.288528	1	1	PC_DROME	ABDB_DROME
biological_process	GO:0060179	male mating behavior	2	12	0.166667	0.831757	0.232351	1	1	PDE1_DROME	LIG_DROME
biological_process	GO:0006198	cAMP catabolic process	2	7	0.285714	0.723113	0.59347	1	1	PDE4B_DROME	PDE4E_DROME
biological_process	GO:0043951	negative regulation of cAMP-mediated signaling	2	5	0.4	0.879228	0.400365	1	1	PDE4B_DROME	PDE4E_DROME
biological_process	GO:0019985	translesion synthesis	2	6	0.333333	0.803721	0.44338	1	1	DPOZ_DROME	POLH_DROME
biological_process	GO:0045740	positive regulation of DNA replication	2	5	0.4	0.988628	0.0383714	1	1	CHIF_DROME	Q9VSE6_DROME
biological_process	GO:0009411	response to UV	2	19	0.105263	0.0267129	0.990797	1	1	TOTZ_DROME	Q9V455_DROME
biological_process	GO:0007188	adenylate cyclase-modulating G protein-coupled receptor signaling pathway	2	17	0.117647	0.123999	0.923072	1	1	Q9VYH9_DROME	A0A0B4KF12_DROME
biological_process	GO:0060086	circadian temperature homeostasis	2	4	0.5	0.939922	0.288528	1	1	PER_DROME	GLAS_DROME
biological_process	GO:0055070	copper ion homeostasis	2	19	0.105263	0.0275552	0.994186	1	1	STX5_DROME	Q9VBK7_DROME
biological_process	GO:0050850	positive regulation of calcium-mediated signaling	2	7	0.285714	0.638987	0.670956	1	1	TRPA1_DROME	Q9VRL4_DROME
biological_process	GO:0007162	negative regulation of cell adhesion	2	6	0.333333	0.925719	0.141293	1	1	PLXB_DROME	RBP9X_DROME
biological_process	GO:0006541	glutamine metabolic process	2	28	0.0714286	0.00141625	0.999795	0.667	1	A1Z944_DROME	Q9VAW3_DROME
biological_process	GO:0009113	purine nucleobase biosynthetic process	2	10	0.2	0.343429	0.868888	1	1	PUR2_DROME	X2J516_DROME
biological_process	GO:0008584	male gonad development	2	9	0.222222	0.55662	0.735977	1	1	ABDB_DROME	Q9VA17_DROME
biological_process	GO:0034332	adherens junction organization	2	11	0.181818	0.950788	0.0786417	1	1	Q9W2L2_DROME	Q9VX75_DROME
biological_process	GO:0045742	positive regulation of epidermal growth factor receptor signaling pathway	2	10	0.2	0.478858	0.789686	1	1	Q7JVF1_DROME	Q9VUH6_DROME
biological_process	GO:0042438	melanin biosynthetic process	2	7	0.285714	0.478858	0.789686	1	1	HAYAN_DROME	PPO2_DROME
biological_process	GO:0046660	female sex differentiation	2	4	0.5	0.837561	0.293065	1	1	STIL_DROME	BAB1_DROME
biological_process	GO:2000035	regulation of stem cell division	2	9	0.222222	0.407483	0.833502	1	1	SXL_DROME	NOTCH_DROME
biological_process	GO:0018993	somatic sex determination	2	7	0.285714	0.215188	0.914585	1	1	SXL_DROME	DOA_DROME
biological_process	GO:0051101	regulation of DNA binding	2	3	0.666667	0.986125	0.0416356	1	1	SSRP1_DROME	RBF_DROME
biological_process	GO:0019915	lipid storage	2	15	0.133333	0.0160425	0.992557	1	1	SUDX_DROME	LMLN_DROME
biological_process	GO:0018992	germ-line sex determination	2	3	0.666667	0.723113	0.59347	1	1	STIL_DROME	OVO_DROME
biological_process	GO:0036353	histone H2A-K119 monoubiquitination	2	3	0.666667	0.981244	0.174303	1	1	SUZ2_DROME	PSC_DROME
biological_process	GO:0007584	response to nutrient	2	7	0.285714	0.312151	0.833975	1	1	Q9VCC9_DROME	Q7PLE6_DROME
biological_process	GO:0035493	SNARE complex assembly	2	2	1	0.954526	0.1414	1	1	UVRAG_DROME	A0A0B4KI44_DROME
biological_process	GO:0048082	regulation of adult chitin-containing cuticle pigmentation	2	13	0.153846	0.286991	0.897229	1	1	Q9VDS9_DROME	Q7KSB7_DROME
biological_process	GO:0019896	axonal transport of mitochondrion	2	7	0.285714	0.902202	0.261934	1	1	DCTN1_DROME	MILT_DROME
biological_process	GO:0009994	oocyte differentiation	2	4	0.5	0.995793	0.00622154	1	1	SXL_DROME	ATX2_DROME
biological_process	GO:0040020	regulation of meiotic nuclear division	2	4	0.5	0.863323	0.361013	1	1	Q95TN8_DROME	A0A0B4KGX7_DROME
biological_process	GO:2000130	positive regulation of octopamine signaling pathway	2	4	0.5	0.939922	0.288528	1	1	FOXO_DROME	O96378_DROME
biological_process	GO:0007100	mitotic centrosome separation	2	10	0.2	0.948014	0.141314	1	1	KL61_DROME	LMLN_DROME
biological_process	GO:0008056	ocellus development	2	6	0.333333	0.804942	0.503018	1	1	NOC_DROME	HMOC_DROME
biological_process	GO:0016578	histone deubiquitination	2	7	0.285714	0.902202	0.261934	1	1	UBP7_DROME	Q9VIE7_DROME
biological_process	GO:0097720	calcineurin-mediated signaling	2	7	0.285714	0.407483	0.833502	1	1	PP2B3_DROME	M9NEL1_DROME
biological_process	GO:0071482	cellular response to light stimulus	2	20	0.1	0.289395	0.798122	1	1	PIP82_DROME	RDGB_DROME
biological_process	GO:0030162	regulation of proteolysis	2	11	0.181818	0.00565448	0.996684	0.985	1	FBXW7_DROME	Q9VWP9_DROME
biological_process	GO:0034088	maintenance of mitotic sister chromatid cohesion	2	4	0.5	0.879228	0.400365	1	1	RBF_DROME	NIPB_DROME
biological_process	GO:0071922	regulation of cohesin loading	2	2	1	0.981244	0.174303	1	1	RBF_DROME	WAPL_DROME
biological_process	GO:1900117	regulation of execution phase of apoptosis	2	2	1	0.980384	0.120772	1	1	RBF_DROME	E2F1_DROME
biological_process	GO:0035170	lymph gland crystal cell differentiation	2	9	0.222222	0.55662	0.735977	1	1	PNT_DROME	Q6Q7I9_DROME
biological_process	GO:0035169	lymph gland plasmatocyte differentiation	2	7	0.285714	0.723113	0.59347	1	1	PNT_DROME	Q6Q7I9_DROME
biological_process	GO:0043703	photoreceptor cell fate determination	2	6	0.333333	0.804942	0.503018	1	1	EGFR_DROME	SOS_DROME
biological_process	GO:0046534	positive regulation of photoreceptor cell differentiation	2	4	0.5	0.937825	0.196279	1	1	KRAF1_DROME	Q9VUH6_DROME
biological_process	GO:0006904	vesicle docking involved in exocytosis	2	15	0.133333	0.979188	0.0405269	1	1	ROP_DROME	Q8SX81_DROME
biological_process	GO:0045116	protein neddylation	2	13	0.153846	0.196069	0.937592	1	1	Q9VWB1_DROME	M9MRX5_DROME
biological_process	GO:0007516	hemocyte development	2	7	0.285714	0.723113	0.59347	1	1	SRP_DROME	GCM_DROME
biological_process	GO:0071902	positive regulation of protein serine/threonine kinase activity	2	8	0.25	0.407483	0.833502	1	1	FRY_DROME	SCHI1_DROME
biological_process	GO:0007631	feeding behavior	2	6	0.333333	0.226585	0.841213	1	1	KGP24_DROME	KGP25_DROME
biological_process	GO:0045454	cell redox homeostasis	2	22	0.0909091	0.0437626	0.990013	1	1	BTHD_DROME	O76877_DROME
biological_process	GO:2000104	negative regulation of DNA-dependent DNA replication	2	2	1	0.407483	0.833502	1	1	RIF1_DROME	SUUR_DROME
biological_process	GO:0002213	defense response to insect	2	8	0.25	0.638987	0.670956	1	1	SP27A_DROME	NOTCH_DROME
biological_process	GO:1903146	regulation of autophagy of mitochondrion	2	5	0.4	0.738066	0.521142	1	1	FBXW7_DROME	Q9VW37_DROME
biological_process	GO:0016239	positive regulation of macroautophagy	2	14	0.142857	0.237991	0.881678	1	1	SESN_DROME	HID_DROME
biological_process	GO:0035042	fertilization, exchange of chromosomal proteins	2	7	0.285714	0.723113	0.59347	1	1	HIRA_DROME	YEMA_DROME
biological_process	GO:0035041	sperm DNA decondensation	2	11	0.181818	0.466557	0.761982	1	1	HIRA_DROME	Q9VY72_DROME
biological_process	GO:0010002	cardioblast differentiation	2	8	0.25	0.684148	0.47638	1	1	TIN_DROME	ECR_DROME
biological_process	GO:0061355	Wnt protein secretion	2	8	0.25	0.76677	0.426931	1	1	Q9VYT6_DROME	M9PGI6_DROME
biological_process	GO:0048640	negative regulation of developmental growth	2	6	0.333333	0.96922	0.0460432	1	1	IDE_DROME	Q9VCC9_DROME
biological_process	GO:0010888	negative regulation of lipid storage	2	9	0.222222	0.407483	0.833502	1	1	ITPR_DROME	FOXO_DROME
biological_process	GO:2000060	positive regulation of ubiquitin-dependent protein catabolic process	2	9	0.222222	0.528037	0.594543	1	1	TNKS_DROME	CCD22_DROME
biological_process	GO:0030150	protein import into mitochondrial matrix	2	35	0.0571429	0.00183122	0.999727	0.763	1	Q7K0W1_DROME	Q9VMR0_DROME
biological_process	GO:0007007	inner mitochondrial membrane organization	2	12	0.166667	0.0472003	0.98415	1	1	TAZ_DROME	Q7KVJ1_DROME
biological_process	GO:0033628	regulation of cell adhesion mediated by integrin	2	2	1	0.998677	0.0196156	1	1	TIG_DROME	GALT3_DROME
biological_process	GO:1900153	positive regulation of nuclear-transcribed mRNA catabolic process, deadenylation-dependent decay	2	2	1	1	0.0706046	1	1	TIS11_DROME	PUM_DROME
biological_process	GO:0000492	box C/D snoRNP assembly	2	6	0.333333	0.804942	0.503018	1	1	Q9VSY1_DROME	Q9VVS5_DROME
biological_process	GO:0000387	spliceosomal snRNP assembly	2	14	0.142857	0.254763	0.894095	1	1	Q9V3C4_DROME	Q9VLV6_DROME
biological_process	GO:1905437	positive regulation of histone H3-K4 trimethylation	2	3	0.666667	0.981244	0.174303	1	1	RTF1_DROME	YAP1_DROME
biological_process	GO:0045910	negative regulation of DNA recombination	2	9	0.222222	0.254763	0.894095	1	1	RTEL1_DROME	MSH6_DROME
biological_process	GO:0010569	regulation of double-strand break repair via homologous recombination	2	4	0.5	0.939922	0.288528	1	1	RTEL1_DROME	M9PGH6_DROME
biological_process	GO:0006493	protein O-linked glycosylation	2	13	0.153846	0.00306831	0.999257	0.913	1	GALT3_DROME	OFUT1_DROME
biological_process	GO:0007500	mesodermal cell fate determination	2	4	0.5	0.939922	0.288528	1	1	PANG2_DROME	MAM_DROME
biological_process	GO:0072091	regulation of stem cell proliferation	2	4	0.5	0.130283	0.942857	1	1	PANG2_DROME	YAP1_DROME
biological_process	GO:0009951	polarity specification of dorsal/ventral axis	2	6	0.333333	0.804942	0.503018	1	1	Q9VSE2_DROME	Q8SZ30_DROME
biological_process	GO:0050708	regulation of protein secretion	2	7	0.285714	0.840278	0.261522	1	1	RHDF1_DROME	Q9VYK5_DROME
biological_process	GO:0031629	synaptic vesicle fusion to presynaptic active zone membrane	2	7	0.285714	0.954526	0.1414	1	1	STX1A_DROME	Q9W1I8_DROME
biological_process	GO:0015914	phospholipid transport	2	10	0.2	0.114938	0.93756	1	1	RDGB_DROME	A0A0B4JCZ0_DROME
biological_process	GO:0007418	ventral midline development	2	9	0.222222	0.55662	0.735977	1	1	JING_DROME	MAM_DROME
biological_process	GO:0035082	axoneme assembly	2	13	0.153846	0.0377129	0.982139	1	1	MKS1_DROME	A0A0B4K869_DROME
biological_process	GO:0021556	central nervous system formation	2	10	0.2	0.478858	0.789686	1	1	SPZ3_DROME	DAN_DROME
biological_process	GO:0008592	regulation of Toll signaling pathway	2	10	0.2	0.528037	0.594543	1	1	SPZ3_DROME	MODSP_DROME
biological_process	GO:0032259	methylation	2	32	0.0625	0.297136	0.757545	1	1	A0A0B4KFJ7_DROME	O76339_DROME
biological_process	GO:0000055	ribosomal large subunit export from nucleus	2	5	0.4	0.879228	0.400365	1	1	NUP88_DROME	XPO1_DROME
biological_process	GO:0003151	outflow tract morphogenesis	2	5	0.4	0.879228	0.400365	1	1	Q9W213_DROME	M9PC46_DROME
biological_process	GO:0016201	synaptic target inhibition	2	16	0.125	0.160532	0.95161	1	1	Q9VWZ7_DROME	M9PC46_DROME
biological_process	GO:0007040	lysosome organization	2	13	0.153846	0.228423	0.896342	1	1	LYST_DROME	SPIN_DROME
biological_process	GO:0032212	positive regulation of telomere maintenance via telomerase	2	2	1	1	0.0706046	1	1	TNKS_DROME	A0A0B4KI19_DROME
biological_process	GO:0001746	Bolwig's organ morphogenesis	2	10	0.2	0.478858	0.789686	1	1	SMO_DROME	FAS2_DROME
biological_process	GO:0006398	mRNA 3'-end processing by stem-loop binding and cleavage	2	8	0.25	0.638987	0.670956	1	1	CPSF2_DROME	Q7K0L8_DROME
biological_process	GO:0060914	heart formation	2	6	0.333333	0.723113	0.59347	1	1	ARM_DROME	CI_DROME
biological_process	GO:0040037	negative regulation of fibroblast growth factor receptor signaling pathway	2	6	0.333333	0.804942	0.503018	1	1	Q8IR23_DROME	Q9W4Y3_DROME
biological_process	GO:0002347	response to tumor cell	2	5	0.4	0.879228	0.400365	1	1	Q7K105_DROME	E1JHB7_DROME
biological_process	GO:0035418	protein localization to synapse	2	2	1	0.914047	0.276887	1	1	STAU_DROME	RIC1_DROME
biological_process	GO:0031123	RNA 3'-end processing	2	14	0.142857	0.0202441	0.988793	1	1	TRF41_DROME	GLD2B_DROME
biological_process	GO:0010591	regulation of lamellipodium assembly	2	8	0.25	0.228423	0.896342	1	1	SSH_DROME	ENA_DROME
biological_process	GO:0000380	alternative mRNA splicing, via spliceosome	2	10	0.2	0.94814	0.0732906	1	1	SXL_DROME	PUF68_DROME
biological_process	GO:0098930	axonal transport	2	6	0.333333	0.984469	0.0352051	1	1	KIF1A_DROME	PRIC1_DROME
biological_process	GO:0090251	protein localization involved in establishment of planar polarity	2	8	0.25	0.638987	0.670956	1	1	FAT_DROME	DS_DROME
biological_process	GO:0016056	rhodopsin mediated signaling pathway	2	9	0.222222	0.985819	0.0348075	1	1	DGK2_DROME	RDGB_DROME
biological_process	GO:0060253	negative regulation of glial cell proliferation	2	8	0.25	0.638987	0.670956	1	1	FBXW7_DROME	WARTS_DROME
biological_process	GO:0009631	cold acclimation	2	9	0.222222	0.55662	0.735977	1	1	A1Z934_DROME	Q9VH99_DROME
biological_process	GO:0042595	behavioral response to starvation	2	12	0.166667	0.343429	0.868888	1	1	Q7JVK6_DROME	Q8I0A1_DROME
biological_process	GO:0035223	leg disc pattern formation	2	4	0.5	0.615751	0.558357	1	1	BCL9_DROME	A1Z9D7_DROME
biological_process	GO:0030714	anterior/posterior axis specification, follicular epithelium	2	3	0.666667	0.981244	0.174303	1	1	SCRIB_DROME	DLG1_DROME
biological_process	GO:0032095	regulation of response to food	2	4	0.5	0.939922	0.288528	1	1	KGP24_DROME	KGP25_DROME
biological_process	GO:0070873	regulation of glycogen metabolic process	2	7	0.285714	0.448763	0.734252	1	1	HR96_DROME	Q9VW82_DROME
biological_process	GO:0008152	metabolic process	2	23	0.0869565	5.10374e-21	1	0	1	Q9VSA5_DROME	A1ZAF3_DROME
biological_process	GO:0019094	pole plasm mRNA localization	2	7	0.285714	0.994063	0.0111902	1	1	OSKA_DROME	SWA_DROME
biological_process	GO:0071222	cellular response to lipopolysaccharide	2	2	1	1	0.0706046	1	1	M3K7_DROME	STAT_DROME
biological_process	GO:0071361	cellular response to ethanol	2	11	0.181818	0.407483	0.833502	1	1	M3KSL_DROME	ITPR_DROME
biological_process	GO:0009058	biosynthetic process	2	19	0.105263	0.639438	0.376528	1	1	Q9W3U0_DROME	Q9VTN9_DROME
biological_process	GO:0061541	rhabdomere morphogenesis	2	15	0.133333	0.196069	0.937592	1	1	HMOC_DROME	Q9VB15_DROME
biological_process	GO:0007626	locomotory behavior	2	25	0.08	0.990923	0.0127915	1	1	INSR_DROME	NAB_DROME
biological_process	GO:0019731	antibacterial humoral response	2	24	0.0833333	0.446025	0.660567	1	1	PGPLC_DROME	HEP_DROME
biological_process	GO:0001555	oocyte growth	2	5	0.4	0.953514	0.195058	1	1	ITA3_DROME	NU154_DROME
biological_process	GO:0007296	vitellogenesis	2	3	0.666667	0.66919	0.592517	1	1	IRS1_DROME	Q8T389_DROME
biological_process	GO:0045840	positive regulation of mitotic nuclear division	2	3	0.666667	0.661765	0.543105	1	1	MMS19_DROME	TPR_DROME
biological_process	GO:0009620	response to fungus	2	23	0.0869565	0.00371178	0.998419	0.934	1	Q9VW19_DROME	Q7JWX3_DROME
biological_process	GO:0006206	pyrimidine nucleobase metabolic process	2	2	1	0.130715	0.962587	1	1	MMSA_DROME	XDH_DROME
biological_process	GO:0032024	positive regulation of insulin secretion	2	6	0.333333	0.804942	0.503018	1	1	KIF1A_DROME	Q9VSU2_DROME
biological_process	GO:0007510	cardioblast cell fate determination	2	4	0.5	0.939922	0.288528	1	1	7UP1_DROME	7UP2_DROME
biological_process	GO:0007270	neuron-neuron synaptic transmission	2	5	0.4	0.879228	0.400365	1	1	7UP1_DROME	7UP2_DROME
biological_process	GO:0007271	synaptic transmission, cholinergic	2	37	0.0540541	1.66551e-06	1	0	1	Q9VHW1_DROME	Q9VPQ8_DROME
biological_process	GO:0000706	meiotic DNA double-strand break processing	2	4	0.5	0.723113	0.59347	1	1	SLX4_DROME	ATR_DROME
biological_process	GO:0045071	negative regulation of viral genome replication	2	4	0.5	0.939922	0.288528	1	1	AGO2_DROME	SRRT_DROME
biological_process	GO:0018216	peptidyl-arginine methylation	2	7	0.285714	0.531555	0.713009	1	1	Q9VFB3_DROME	Q8INE8_DROME
biological_process	GO:0031670	cellular response to nutrient	2	4	0.5	0.939922	0.288528	1	1	TOR_DROME	MYC_DROME
biological_process	GO:0001508	action potential	2	3	0.666667	0.988628	0.0383714	1	1	KCNAB_DROME	KCNAS_DROME
biological_process	GO:0048150	behavioral response to ether	2	2	1	1	0.0706046	1	1	KCNAE_DROME	KCNAS_DROME
biological_process	GO:0045316	negative regulation of compound eye photoreceptor development	2	3	0.666667	0.981244	0.174303	1	1	NOTCH_DROME	Q7JZD5_DROME
biological_process	GO:0010571	positive regulation of nuclear cell cycle DNA replication	2	2	1	1	0.0706046	1	1	CHIF_DROME	Q9V9Q2_DROME
biological_process	GO:0042998	positive regulation of Golgi to plasma membrane protein transport	2	3	0.666667	0.981244	0.174303	1	1	KL61_DROME	CRAG_DROME
biological_process	GO:0051296	establishment of meiotic spindle orientation	2	3	0.666667	0.981244	0.174303	1	1	KI10A_DROME	NOD_DROME
biological_process	GO:0061867	establishment of mitotic spindle asymmetry	2	2	1	1	0.0706046	1	1	KI10A_DROME	PTRO_DROME
biological_process	GO:0007057	spindle assembly involved in female meiosis I	2	5	0.4	0.879228	0.400365	1	1	KI10A_DROME	NOD_DROME
biological_process	GO:2000253	positive regulation of feeding behavior	2	12	0.166667	0.343429	0.868888	1	1	CREBB_DROME	FOXO_DROME
biological_process	GO:0007632	visual behavior	2	19	0.105263	0.0388664	0.985932	1	1	OSKA_DROME	A1Z9M6_DROME
biological_process	GO:0045823	positive regulation of heart contraction	2	7	0.285714	0.55662	0.735977	1	1	Q7KTN9_DROME	Q9VMS4_DROME
biological_process	GO:0051012	microtubule sliding	2	7	0.285714	0.803721	0.44338	1	1	KINH_DROME	FRY_DROME
biological_process	GO:0006727	ommochrome biosynthetic process	2	25	0.08	0.0217713	0.995574	1	1	VP33A_DROME	Q8T0G8_DROME
biological_process	GO:1901216	positive regulation of neuron death	2	5	0.4	0.803721	0.44338	1	1	GRIM_DROME	ATX2_DROME
biological_process	GO:0006805	xenobiotic metabolic process	2	12	0.166667	0.0854146	0.977803	1	1	A0A0B4KF40_DROME	Q9VEV9_DROME
biological_process	GO:0007620	copulation	2	6	0.333333	0.0751575	0.967732	1	1	PER_DROME	LIG_DROME
biological_process	GO:0045924	regulation of female receptivity	2	14	0.142857	0.0827319	0.961832	1	1	SPIN_DROME	DRI_DROME
biological_process	GO:0034059	response to anoxia	2	4	0.5	0.953514	0.195058	1	1	INSR_DROME	IRS1_DROME
biological_process	GO:0007290	spermatid nucleus elongation	2	4	0.5	0.939922	0.288528	1	1	VPS54_DROME	COG5_DROME
biological_process	GO:0000001	mitochondrion inheritance	2	4	0.5	0.939922	0.288528	1	1	LARP_DROME	DPOG1_DROME
biological_process	GO:0071481	cellular response to X-ray	2	5	0.4	0.531555	0.713009	1	1	STAT_DROME	LOK_DROME
biological_process	GO:0007488	histoblast morphogenesis	2	12	0.166667	0.405814	0.803931	1	1	ECR_DROME	Q5U110_DROME
biological_process	GO:0030727	germarium-derived female germ-line cyst formation	2	22	0.0909091	0.162237	0.920735	1	1	Q32KD4_DROME	Q7KY08_DROME
biological_process	GO:0008090	retrograde axonal transport	2	9	0.222222	0.407483	0.833502	1	1	DCTN1_DROME	DYHC_DROME
biological_process	GO:0015872	dopamine transport	2	3	0.666667	0.704117	0.445072	1	1	Q86NW1_DROME	Q8IH57_DROME
biological_process	GO:0016973	poly(A)+ mRNA export from nucleus	2	16	0.125	0.160532	0.95161	1	1	NU931_DROME	Q9VFE7_DROME
biological_process	GO:0033500	carbohydrate homeostasis	2	14	0.142857	0.159874	0.902409	1	1	INSR_DROME	HEP_DROME
biological_process	GO:0061964	negative regulation of entry into reproductive diapause	2	5	0.4	0.879228	0.400365	1	1	INSR_DROME	IRS1_DROME
biological_process	GO:0007285	primary spermatocyte growth	2	4	0.5	0.939922	0.288528	1	1	INSR_DROME	IRS1_DROME
biological_process	GO:0050907	detection of chemical stimulus involved in sensory perception	2	15	0.133333	3.33442e-07	1	0	1	IR25A_DROME	Q9VRL4_DROME
biological_process	GO:0043433	negative regulation of DNA-binding transcription factor activity	2	7	0.285714	0.343429	0.868888	1	1	MELT_DROME	PNT_DROME
biological_process	GO:0042254	ribosome biogenesis	2	28	0.0714286	3.32393e-09	1	0	1	MBB1A_DROME	A0A0B4LEY9_DROME
[truncated: 7,104 more rows]
[truncated: 1,117 more columns]

## Sheet: polyQ
GO domain	GO ID	GO term	polyQ protein	total number	number / total	raw p-value under-representation	raw p-value over-representation	FWER under-representation	FWER over-representation	Gene Name
[truncated: 8,932 more rows]
[truncated: 1,236 more columns]

[truncated: 20 more sheets: polyQ⁄N, polyN, polyY, polyW, polyC, polyP, polyA, polyS, polyT, polyD, polyE, polyG, polyF, polyH, polyI, polyL, polyV, polyM, polyR, polyK]
