# Supplementary material for: Noncanonical usage of stop codons in ciliates expands proteins with structurally flexible Q-rich motifs
Source: eLife. 2024 Feb 23;12:RP91405. doi: 10.7554/eLife.91405 (PMC10942620; doi:10.7554/eLife.91405)
Supplement: Figure 6—source data 25. — The percentages and numbers of SCD and polyX proteins in our search that belong to each indicated Gene Ontology (GO) group are shown. GOfuncR (Huttenhower et al., 2009) was applied for GO enrichment and statistical analysis. The p values adjusted according to the Family-wise error rate (FWER) are shown. The overrepresented GO groups (adjusted p-values ≤0.001) are highlighted in red font. [file elife-91405-fig6-data25.xlsx]

## Sheet: SCD
GO domain	GO ID	GO term	SCD protein	total number	number / total	raw p-value under-representation	raw p-value over-representation	FWER under-representation	FWER over-representation	Gene Name
cellular_component	GO:0016021	integral component of membrane	670	4046	0.165596	1.93241e-29	1	0	1	COMM2_AEDAE	Q170L4_AEDAE	A0A6I8TNQ6_AEDAE	A0A6I8TX96_AEDAE	A0A6I8U2J9_AEDAE	A0A6I8T970_AEDAE	Q170Y9_AEDAE	Q16YL7_AEDAE	Q16IE0_AEDAE	A0A6I8U5E3_AEDAE	Q17JR9_AEDAE	A0A6I8U9E1_AEDAE	Q174R4_AEDAE	A0A6I8U6T9_AEDAE	A0A1S4EYN0_AEDAE	Q16WK6_AEDAE	A0A6I8TLN7_AEDAE	A0A6I8T4K3_AEDAE	A0A6I8TGA1_AEDAE	A0A6I8TSY4_AEDAE	A0A6I8TAV6_AEDAE	A0A6I8U5W0_AEDAE	Q17B00_AEDAE	A0A6I8TEJ5_AEDAE	A0A6I8TB94_AEDAE	A0A6I8TK82_AEDAE	Q16GR0_AEDAE	Q17GV4_AEDAE	A0A6I8U1M8_AEDAE	Q16XB8_AEDAE	Q16WP1_AEDAE	A0A6I8TWS2_AEDAE	A0A6I8TQM8_AEDAE	A0A6I8TSF9_AEDAE	A0A6I8TC36_AEDAE	A0A6I8TNS8_AEDAE	A0A6I8U3R0_AEDAE	Q16J07_AEDAE	A0A6I8TGW8_AEDAE	J9HTA3_AEDAE
cellular_component	GO:0005634	nucleus	448	1653	0.271022	1	1.8913e-08	1	0	RTEL1_AEDAE	ECR_AEDAE	JING_AEDAE	MED23_AEDAE	TULP1_AEDAE	ARP5_AEDAE	CARM1_AEDAE	A0A6I8TYI6_AEDAE	A0A6I8TIH7_AEDAE	Q174D7_AEDAE	A0A6I8TLJ4_AEDAE	A0A6I8TI80_AEDAE	A0A6I8TC70_AEDAE	A0A6I8T6L8_AEDAE	Q0IEA1_AEDAE	A0A6I8TIA3_AEDAE	A0A6I8TXB4_AEDAE	A0A6I8T3X7_AEDAE	A0A1S4EW60_AEDAE	Q174C2_AEDAE	A0A1S4FVQ5_AEDAE	A0A6I8TH84_AEDAE	Q17KM1_AEDAE	Q17MV8_AEDAE	Q16ZN4_AEDAE	Q17IH8_AEDAE	Q0IF69_AEDAE	A0A6I8TLJ6_AEDAE	Q16UH5_AEDAE	Q16RF0_AEDAE	A0A6I8T663_AEDAE	A0A6I8THN9_AEDAE	A0A6I8T5X8_AEDAE	A0A1S4F4W0_AEDAE	Q17Q20_AEDAE	A0A6I8T9H8_AEDAE	A0A6I8U8P9_AEDAE	Q16VU1_AEDAE	A0A6I8TCH9_AEDAE	Q16NF1_AEDAE
cellular_component	GO:0005737	cytoplasm	369	1032	0.357558	0.971163	0.0327755	1	0.989	PLK4_AEDAE	ARM_AEDAE	LIG_AEDAE	TULP1_AEDAE	MYO7A_AEDAE	CLU_AEDAE	CARM1_AEDAE	Q16ZT5_AEDAE	A0A1S4FTK0_AEDAE	A0A6I8TP02_AEDAE	A0A6I8TC70_AEDAE	Q17J52_AEDAE	A0A6I8U4Z4_AEDAE	A0A6I8TNH9_AEDAE	A0A6I8TZC1_AEDAE	A0A6I8TBJ0_AEDAE	A0A6I8U0P3_AEDAE	Q16ZP1_AEDAE	A0A6I8TTH6_AEDAE	Q16G85_AEDAE	Q17ET4_AEDAE	Q16JS1_AEDAE	A0A6I8T893_AEDAE	Q16UH5_AEDAE	Q16ZT7_AEDAE	Q17MR4_AEDAE	Q16HN7_AEDAE	Q16ZZ3_AEDAE	A0A6I8T3Q1_AEDAE	Q16LZ3_AEDAE	A0A6I8U526_AEDAE	A0A6I8U8P9_AEDAE	Q16P70_AEDAE	Q16PF9_AEDAE	Q16EQ1_AEDAE	A0A6I8TDU9_AEDAE	A0A6I8TDE0_AEDAE	A0A6I8U1R1_AEDAE	A0A6I8U8A5_AEDAE	A0A6I8TTG6_AEDAE
molecular_function	GO:0005524	ATP binding	321	1238	0.259289	0.999994	8.38529e-06	1	0	PLK4_AEDAE	RTEL1_AEDAE	MOCS3_AEDAE	MYO7A_AEDAE	A0A6I8TNQ6_AEDAE	A0A1S4FTK0_AEDAE	A0A6I8TYE3_AEDAE	A0A6I8TFK7_AEDAE	Q176B3_AEDAE	A0A6I8T9C7_AEDAE	Q17JR9_AEDAE	A0A6I8TFI5_AEDAE	A0A6I8U6T9_AEDAE	A0A6I8TV67_AEDAE	A0A1S4G779_AEDAE	Q174C2_AEDAE	Q17MZ6_AEDAE	Q16WB1_AEDAE	A0A6I8U0P3_AEDAE	A0A6I8TSP2_AEDAE	Q17DF2_AEDAE	A0A6I8U6V1_AEDAE	A0A6I8TWV2_AEDAE	A0A6I8T9D1_AEDAE	Q16HY6_AEDAE	A0A6I8TJQ9_AEDAE	A0A6I8TKC6_AEDAE	A0A6I8T565_AEDAE	Q16VU1_AEDAE	Q17CT5_AEDAE	A0A6I8TCH9_AEDAE	A0A6I8U5S1_AEDAE	A0A6I8THA0_AEDAE	A0A6I8T9E2_AEDAE	A0A6I8T8K9_AEDAE	A0A6I8T6Z9_AEDAE	A0A6I8TWQ2_AEDAE	Q17E27_AEDAE	Q173I5_AEDAE	A0A6I8T4E7_AEDAE
molecular_function	GO:0046872	metal ion binding	238	1045	0.227751	0.640614	0.380064	1	1	RTEL1_AEDAE	JING_AEDAE	AMY1_AEDAE	MOCS3_AEDAE	NARF_AEDAE	A0A6I8TV45_AEDAE	A0A6I8TF55_AEDAE	A0A6I8T9C7_AEDAE	A0A6I8U4J9_AEDAE	A0A1S4F0N0_AEDAE	A0A6I8TEG4_AEDAE	A0A6I8TH84_AEDAE	Q16R05_AEDAE	A0A6I8U0P3_AEDAE	A0A6I8TSP2_AEDAE	A0A1S4F4E4_AEDAE	A0A6I8TLJ6_AEDAE	A0A6I8T893_AEDAE	A0A6I8T438_AEDAE	A0A6I8T663_AEDAE	A0A6I8T3Q1_AEDAE	A0A6I8T5X8_AEDAE	A0A6I8U3R0_AEDAE	A0A6I8TQY8_AEDAE	Q17DM1_AEDAE	A0A6I8TCK1_AEDAE	A0A6I8U1R1_AEDAE	A0A6I8U4L3_AEDAE	A0A6I8TID4_AEDAE	A0A6I8T6Z9_AEDAE	A0A6I8TXN6_AEDAE	A0A6I8TLC8_AEDAE	A0A6I8TFX8_AEDAE	J9E9F1_AEDAE	A0A6I8TIE4_AEDAE	A0A6I8T8B0_AEDAE	A0A6I8TIZ1_AEDAE	A0A6I8TA93_AEDAE	Q17PU3_AEDAE	A0A1S4FAE2_AEDAE
molecular_function	GO:0003677	DNA binding	238	746	0.319035	1	2.78579e-17	1	0	RTEL1_AEDAE	A0A6I8TYI6_AEDAE	Q174D7_AEDAE	A0A6I8TWJ4_AEDAE	A0A6I8TLJ4_AEDAE	A0A6I8TI80_AEDAE	A0A6I8TC70_AEDAE	A0A6I8T6L8_AEDAE	A0A6I8T3X7_AEDAE	Q17MV8_AEDAE	A0A6I8TNY2_AEDAE	A0A6I8T663_AEDAE	A0A6I8T5X8_AEDAE	Q17Q20_AEDAE	Q16VU1_AEDAE	Q171C3_AEDAE	A0A6I8TCH9_AEDAE	Q16NF1_AEDAE	A0A1S4FUY0_AEDAE	A0A6I8TDQ4_AEDAE	A0A6I8TZI4_AEDAE	A0A6I8TM52_AEDAE	A0A6I8TU03_AEDAE	A0A6I8TTG6_AEDAE	A0A1S4FIP9_AEDAE	A0A6I8U0X5_AEDAE	A0A1S4FJ87_AEDAE	J9E9F1_AEDAE	Q17DX3_AEDAE	Q16LW7_AEDAE	A0A1S4F4D5_AEDAE	A0A6I8TQ44_AEDAE	Q16J88_AEDAE	A0A1S4F0A1_AEDAE	A0A6I8TBY5_AEDAE	Q17DG5_AEDAE	A0A6I8TVQ3_AEDAE	A0A6I8TI81_AEDAE	A0A6I8TFN3_AEDAE	A0A6I8TTN1_AEDAE
molecular_function	GO:0008270	zinc ion binding	162	848	0.191038	0.0741448	0.937642	1	1	ECR_AEDAE	A0A6I8TC70_AEDAE	A0A6I8T6L8_AEDAE	A0A6I8TIA3_AEDAE	A0A6I8TXB4_AEDAE	Q17LP8_AEDAE	Q17KM1_AEDAE	Q16L31_AEDAE	A0A6I8THN9_AEDAE	A0A1S4F4W0_AEDAE	Q17Q20_AEDAE	Q171C3_AEDAE	A0A6I8TYH7_AEDAE	Q17BL6_AEDAE	A0A1S4FQ32_AEDAE	A0A6I8TBL1_AEDAE	A0A1S4FIP9_AEDAE	A0A6I8TYJ6_AEDAE	A0A1S4FVD9_AEDAE	Q17L78_AEDAE	A0A6I8TX54_AEDAE	A0A6I8TE49_AEDAE	A0A1S4G664_AEDAE	A0A6I8TPL9_AEDAE	A0A6I8TRA4_AEDAE	A0A1S4F7W4_AEDAE	A0A6I8TBY5_AEDAE	A0A6I8T7P4_AEDAE	A0A1S4FSH8_AEDAE	Q1DGZ4_AEDAE	A0A1S4FZR7_AEDAE	A0A6I8THY3_AEDAE	Q16PR6_AEDAE	A0A6I8U1V5_AEDAE	A0A6I8TNB1_AEDAE	A0A6I8U385_AEDAE	A0A6I8TD68_AEDAE	A0A6I8TXB3_AEDAE	A0A6I8TNG9_AEDAE	Q16K73_AEDAE
cellular_component	GO:0005886	plasma membrane	160	688	0.232558	0.971412	0.0343479	1	0.992	ARM_AEDAE	COMM2_AEDAE	A0A6I8TLN7_AEDAE	Q1HQZ0_AEDAE	A0A6I8TEJ5_AEDAE	A0A6I8TK82_AEDAE	Q17GV4_AEDAE	J9HTA3_AEDAE	A0A6I8TDU9_AEDAE	A0A6I8TWQ2_AEDAE	A0A6I8TH60_AEDAE	A0A6I8T4Q6_AEDAE	A0A6I8TR94_AEDAE	A0A6I8TWP9_AEDAE	A0A6I8TYK1_AEDAE	A0A6I8TJG7_AEDAE	A0A6I8TEL9_AEDAE	A0A6I8U5N7_AEDAE	A0A6I8TM01_AEDAE	A0A6I8T3L0_AEDAE	A0A6I8T542_AEDAE	A0A1S4EVA6_AEDAE	Q16RK1_AEDAE	A0A1S4F8L0_AEDAE	A0A2I4HY34_AEDAE	A0A6I8U1V8_AEDAE	A0A6I8TER7_AEDAE	A0A6I8T3A4_AEDAE	A0A6I8T4C2_AEDAE	A0A6I8U0K9_AEDAE	A0A1S4FEE7_AEDAE	A0A6I8T654_AEDAE	A0A6I8TIB0_AEDAE	A0A6I8UA34_AEDAE	A0A6I8TWN4_AEDAE	A0A6I8TWB9_AEDAE	A0A6I8TNA1_AEDAE	A0A6I8T9E0_AEDAE	A0A6I8T342_AEDAE	A0A6I8U9E0_AEDAE
molecular_function	GO:0003723	RNA binding	160	488	0.327869	0.999998	2.73924e-06	1	0	A0A6I8U4J9_AEDAE	A0A1S4EW60_AEDAE	A0A6I8U6C7_AEDAE	A0A6I8TEP2_AEDAE	Q17IH8_AEDAE	A0A6I8TV42_AEDAE	A0A6I8TI57_AEDAE	A0A6I8TJ19_AEDAE	A0A6I8T9H8_AEDAE	A0A6I8TIJ9_AEDAE	Q16SB6_AEDAE	A0A6I8U4L3_AEDAE	A0A6I8TV68_AEDAE	A0A6I8TB93_AEDAE	A0A1S4F4I9_AEDAE	A0A6I8U0R5_AEDAE	Q0IGF3_AEDAE	A0A6I8TGJ2_AEDAE	A0A6I8THI7_AEDAE	A0A1S4FAE2_AEDAE	Q16TW3_AEDAE	A0A6I8TP21_AEDAE	A0A0P6IZ25_AEDAE	A0A6I8T4P0_AEDAE	Q17LA3_AEDAE	A0A6I8TVN5_AEDAE	A0A6I8TFQ8_AEDAE	Q16ZT8_AEDAE	Q16TL3_AEDAE	Q16K97_AEDAE	A0A1S4FHL5_AEDAE	Q17LJ1_AEDAE	A0A6I8T4T6_AEDAE	A0A6I8TSM0_AEDAE	A0A6I8TQG7_AEDAE	Q179S6_AEDAE	A0A6I8TS83_AEDAE	A0A6I8TFN8_AEDAE	Q16TZ9_AEDAE	A0A6I8TBK1_AEDAE
molecular_function	GO:0005509	calcium ion binding	134	411	0.326034	1	2.0183e-08	1	0	A0A6I8TX96_AEDAE	A0A6I8TP02_AEDAE	Q17IK9_AEDAE	A0A6I8TJU6_AEDAE	Q16EQ1_AEDAE	A0A6I8T9L5_AEDAE	Q17HX1_AEDAE	A0A6I8TSF8_AEDAE	A0A6I8THR9_AEDAE	A0A1S4G219_AEDAE	Q174F0_AEDAE	A0A6I8TU14_AEDAE	C3RTM1_AEDAE	A0A6I8TR60_AEDAE	A0A6I8TRA3_AEDAE	A0A6I8T548_AEDAE	A0A6I8U5N7_AEDAE	A0A6I8TQB4_AEDAE	A0A6I8TM01_AEDAE	A0A1S4EVA6_AEDAE	A0A6I8U821_AEDAE	A0A6I8THL8_AEDAE	A0A6I8THL9_AEDAE	A0A6I8TSJ8_AEDAE	A0A6I8U5D0_AEDAE	A0A6I8TS51_AEDAE	A0A6I8T6N8_AEDAE	C3RTM2_AEDAE	A0A6I8TSR6_AEDAE	A0A6I8TAL6_AEDAE	A0A6I8THL4_AEDAE	A0A6I8TJU5_AEDAE	A0A6I8TAQ9_AEDAE	A0A6I8TRL9_AEDAE	A0A6I8TSD7_AEDAE	A0A6I8THK6_AEDAE	A0A6I8T342_AEDAE	A0A6I8TNE8_AEDAE	A0A6I8TU04_AEDAE	A0A6I8TRU7_AEDAE
cellular_component	GO:0005874	microtubule	105	194	0.541237	1	6.22023e-23	1	0	HOOK_AEDAE	A0A6I8TNH9_AEDAE	Q17DF2_AEDAE	Q17ET4_AEDAE	Q16LZ3_AEDAE	A0A6I8T9E2_AEDAE	Q16Q38_AEDAE	A0A6I8T9Z0_AEDAE	A0A6I8TR60_AEDAE	Q16WB0_AEDAE	A0A6I8TRA3_AEDAE	A0A6I8U4W1_AEDAE	A0A6I8THL8_AEDAE	A0A6I8THL9_AEDAE	A0A6I8TRA0_AEDAE	A0A6I8TS51_AEDAE	A0A6I8U5P4_AEDAE	A0A6I8U9N6_AEDAE	A0A6I8TE27_AEDAE	A0A6I8T983_AEDAE	A0A6I8TE32_AEDAE	A0A6I8TF22_AEDAE	A0A6I8THL4_AEDAE	A0A6I8TAT4_AEDAE	A0A6I8THK6_AEDAE	A0A6I8U4W6_AEDAE	A0A6I8TE53_AEDAE	A0A6I8TU04_AEDAE	A0A6I8U120_AEDAE	A0A6I8TEJ2_AEDAE	A0A6I8THL3_AEDAE	A0A6I8TSB7_AEDAE	A0A6I8TVT7_AEDAE	A0A6I8U8E0_AEDAE	A0A6I8U8A3_AEDAE	A0A6I8TU47_AEDAE	A0A6I8TR75_AEDAE	A0A6I8T9P7_AEDAE	A0A6I8U7I4_AEDAE	A0A6I8TR55_AEDAE
biological_process	GO:0016043	cellular component organization	104	207	0.502415	1	1.72824e-49	1	0	A0A6I8TM41_AEDAE	A0A6I8TGB4_AEDAE	A0A6I8TSP2_AEDAE	A0A6I8TUP2_AEDAE	A0A1S4G739_AEDAE	A0A6I8TDK3_AEDAE	A0A6I8TBX2_AEDAE	A0A6I8TMH9_AEDAE	A0A6R8KLB2_AEDAE	A0A6I8T3K0_AEDAE	A0A1S4EX19_AEDAE	A0A6I8U8Y7_AEDAE	A0A6I8T785_AEDAE	A0A6I8TI70_AEDAE	A0A1S4EVA6_AEDAE	A0A6I8U8C7_AEDAE	A0A6I8TK16_AEDAE	A0A6I8TB48_AEDAE	A0A6I8TTF6_AEDAE	A0A6I8TRR8_AEDAE	A0A6I8TAL6_AEDAE	A0A6I8TV92_AEDAE	A0A6I8TB14_AEDAE	A0A6I8TT30_AEDAE	A0A6I8TAQ9_AEDAE	A0A6I8TLU9_AEDAE	A0A6I8U4Q0_AEDAE	A0A1S4FJR2_AEDAE	A0A6I8TJL5_AEDAE	A0A6I8T342_AEDAE	A0A6I8TFJ2_AEDAE	A0A6I8TPM8_AEDAE	A0A6I8TQQ6_AEDAE	A0A6I8TXK9_AEDAE	A0A6I8TQC7_AEDAE	A0A6I8T9M5_AEDAE	A0A6I8T7W1_AEDAE	A0A6I8U6S4_AEDAE	A0A6I8TN87_AEDAE	A0A6I8TVJ9_AEDAE
molecular_function	GO:0003779	actin binding	102	178	0.573034	1	6.03428e-32	1	0	MYO7A_AEDAE	A0A1S4FTK0_AEDAE	A0A6I8TGY7_AEDAE	A0A6I8U4Z4_AEDAE	A0A6I8TZC1_AEDAE	A0A6I8U0P3_AEDAE	Q172F5_AEDAE	Q16EQ1_AEDAE	A0A6I8T4E7_AEDAE	A0A6I8U340_AEDAE	A0A6I8U203_AEDAE	A0A6I8TZZ6_AEDAE	A0A6I8TR60_AEDAE	A0A6I8U2N9_AEDAE	A0A6I8TRA3_AEDAE	A0A6I8U6D7_AEDAE	Q17ET5_AEDAE	A0A6I8THL8_AEDAE	Q1HR60_AEDAE	A0A6I8THL9_AEDAE	A0A6I8TS51_AEDAE	A0A6I8U5P4_AEDAE	A0A6I8TP51_AEDAE	A0A6I8U0K9_AEDAE	A0A6I8THL4_AEDAE	A0A6I8TNA1_AEDAE	A0A6I8THK6_AEDAE	A0A6I8U4J1_AEDAE	A0A6I8U6S4_AEDAE	A0A6I8TU04_AEDAE	A0A6I8THL3_AEDAE	A0A6I8TSB7_AEDAE	A0A6I8TWK2_AEDAE	A0A6I8U4Z7_AEDAE	A0A6I8U916_AEDAE	A0A6I8U2N7_AEDAE	A0A6I8U335_AEDAE	A0A6I8TU47_AEDAE	A0A6I8TZ58_AEDAE	A0A6I8TVB9_AEDAE
molecular_function	GO:0008017	microtubule binding	102	151	0.675497	1	9.32022e-39	1	0	HOOK_AEDAE	Q17DF2_AEDAE	A0A6I8U8P9_AEDAE	A0A6I8T9E2_AEDAE	A0A6I8TSF8_AEDAE	A0A6I8T9Z0_AEDAE	A0A6I8TU14_AEDAE	A0A6I8TR60_AEDAE	A0A6I8TRA3_AEDAE	A0A6I8U4W1_AEDAE	A0A6I8THL8_AEDAE	A0A6I8THL9_AEDAE	A0A6I8TS51_AEDAE	A0A6I8U9N6_AEDAE	A0A6I8T983_AEDAE	A0A6I8THL4_AEDAE	A0A6I8TSD7_AEDAE	A0A6I8TAT4_AEDAE	A0A6I8THK6_AEDAE	A0A6I8U4W6_AEDAE	A0A6I8T589_AEDAE	A0A6I8TU04_AEDAE	A0A6I8TR85_AEDAE	A0A6I8THL3_AEDAE	A0A6I8TSB7_AEDAE	A0A6I8U7Z8_AEDAE	A0A1S4FQU6_AEDAE	A0A6I8U8A3_AEDAE	A0A6I8TU47_AEDAE	A0A6I8TR75_AEDAE	A0A6I8U7I4_AEDAE	A0A1S4F0C7_AEDAE	A0A6I8TR55_AEDAE	A0A6I8T943_AEDAE	A0A6I8TSC2_AEDAE	A0A6I8T726_AEDAE	A0A6I8TSG5_AEDAE	A0A6I8T5E3_AEDAE	A0A6I8T5A1_AEDAE	A0A6I8T4I9_AEDAE
molecular_function	GO:0005085	guanyl-nucleotide exchange factor activity	101	149	0.677852	1	6.03534e-35	1	0	A0A6I8TM41_AEDAE	A0A1S4EYZ6_AEDAE	A0A6I8U8C9_AEDAE	A0A6I8TUP2_AEDAE	A0A6R5H0K1_AEDAE	A0A6I8TUT6_AEDAE	A0A6I8TB83_AEDAE	A0A1S4G739_AEDAE	A0A6I8TB61_AEDAE	A0A6I8TJH7_AEDAE	A0A6I8TBX4_AEDAE	A0A6I8T9A6_AEDAE	A0A1S4F832_AEDAE	A0A6I8TLD7_AEDAE	A0A6I8TDK3_AEDAE	A0A6I8TBQ8_AEDAE	Q17KZ3_AEDAE	A0A6I8TMH9_AEDAE	A0A6I8T3K0_AEDAE	A0A6I8T9Z3_AEDAE	A0A6I8U539_AEDAE	A0A6I8TJH3_AEDAE	A0A6I8TVJ2_AEDAE	A0A6I8U5P4_AEDAE	A0A6I8TK16_AEDAE	A0A6I8TXG7_AEDAE	A0A6I8U1E1_AEDAE	A0A6I8U8D3_AEDAE	A0A6I8TT30_AEDAE	A0A6I8U4Q0_AEDAE	A0A6I8TJL5_AEDAE	A0A6I8TFJ2_AEDAE	A0A6I8TPM8_AEDAE	A0A6I8TQQ6_AEDAE	A0A6I8TXK9_AEDAE	A0A0P6IVZ6_AEDAE	A0A6I8TQC7_AEDAE	A0A6I8T9F1_AEDAE	A0A6I8TN87_AEDAE	A0A6I8TBH7_AEDAE
cellular_component	GO:0016020	membrane	98	206	0.475728	1.54654e-19	1	0	1	A0A6I8TUU8_AEDAE	Q17FH9_AEDAE	A0A6I8TT38_AEDAE	Q17AT7_AEDAE	A0A6I8T3Q1_AEDAE	A0A6I8TJH6_AEDAE	A0A6I8T565_AEDAE	A0A6I8TUU3_AEDAE	Q17I25_AEDAE	A0A6I8TD49_AEDAE	Q16XQ0_AEDAE	A0A6I8T5B8_AEDAE	A0A6I8TMH9_AEDAE	A0A6I8TR60_AEDAE	Q16TS8_AEDAE	A0A6I8TRA3_AEDAE	A0A6I8TW67_AEDAE	A0A6I8THL8_AEDAE	A0A1S4EW88_AEDAE	A0A6I8THL9_AEDAE	A0A6I8TS51_AEDAE	A0A6I8T5H1_AEDAE	A0A1S4F7C1_AEDAE	A0A6I8THL4_AEDAE	A0A6I8T3S9_AEDAE	A0A6I8TQB6_AEDAE	A0A6I8THK6_AEDAE	A0A6I8TPM8_AEDAE	A0A6I8TNW1_AEDAE	A0A6I8TS23_AEDAE	A0A6I8TU04_AEDAE	A0A6I8TN87_AEDAE	A0A6I8THL3_AEDAE	A0A6I8TSB7_AEDAE	A0A6I8TUY6_AEDAE	A0A6I8TT80_AEDAE	A0A6I8TFE3_AEDAE	A0A6I8TFI6_AEDAE	A0A6I8TU47_AEDAE	A0A6I8TDI2_AEDAE
biological_process	GO:0007165	signal transduction	96	329	0.291793	1	7.98974e-12	1	0	A0A6I8TKY1_AEDAE	A0A6I8T6Y1_AEDAE	A0A6I8TI08_AEDAE	A0A1S4G879_AEDAE	A0A6I8TTH6_AEDAE	A0A6R5H0K1_AEDAE	A0A6I8TG52_AEDAE	A0A6I8TQY8_AEDAE	J9HTA3_AEDAE	A0A6I8TX83_AEDAE	A0A6I8TID4_AEDAE	A0A6I8TXX4_AEDAE	Q535V4_AEDAE	A0A6I8TIS8_AEDAE	A0A6I8TTH0_AEDAE	A0A6I8TQ85_AEDAE	A0A6I8U1E9_AEDAE	A0A6I8TSS9_AEDAE	A0A6I8T9U9_AEDAE	A0A6I8TTX4_AEDAE	A0A6I8TQF4_AEDAE	A0A6I8TSR9_AEDAE	A0A6I8T949_AEDAE	A0A6I8TEX2_AEDAE	A0A6I8U9E3_AEDAE	A0A6I8U1V8_AEDAE	A0A6I8TH62_AEDAE	A0A6I8TZF9_AEDAE	A0A6I8T654_AEDAE	A0A6I8TRH9_AEDAE	A0A6I8TQB6_AEDAE	A0A1S4G2Y2_AEDAE	A0A6I8U3S0_AEDAE	A0A6I8U752_AEDAE	A0A6I8TG37_AEDAE	A0A6I8TXT3_AEDAE	A0A6I8TCJ3_AEDAE	A0A6I8TNW1_AEDAE	A0A6I8U036_AEDAE	A0A6I8U3Z0_AEDAE
cellular_component	GO:0005856	cytoskeleton	84	179	0.469274	1	1.48792e-50	1	0	A0A6I8TKY1_AEDAE	A0A6I8TX96_AEDAE	A0A6I8TZC1_AEDAE	A0A1S4G739_AEDAE	A0A6I8U526_AEDAE	Q16EQ1_AEDAE	A0A6I8TWQ2_AEDAE	A0A6I8TSF8_AEDAE	A0A6I8U340_AEDAE	A0A6I8U203_AEDAE	A0A6I8TWP9_AEDAE	A0A6I8TU14_AEDAE	A0A6R8KLB2_AEDAE	A0A6I8THX2_AEDAE	A0A6I8U8Y7_AEDAE	Q16IH8_AEDAE	A0A6I8U0K9_AEDAE	A0A6I8TJA3_AEDAE	A0A6I8TNA1_AEDAE	A0A6I8TSD7_AEDAE	A0A6I8TQB6_AEDAE	A0A6I8TQQ3_AEDAE	A0A6I8TH51_AEDAE	A0A6I8TCJ3_AEDAE	A0A6I8TNW1_AEDAE	A0A1S4FJ16_AEDAE	A0A6I8TR85_AEDAE	A0A6I8TPW8_AEDAE	A0A6I8T9U4_AEDAE	A0A6I8U335_AEDAE	A0A6I8TFI6_AEDAE	A0A6I8TZ58_AEDAE	A0A6I8TBX8_AEDAE	A0A6I8TN22_AEDAE	A0A6I8U3X0_AEDAE	A0A6I8U2K1_AEDAE	A0A6I8THC8_AEDAE	A0A6I8TGT1_AEDAE	A0A6I8TRN5_AEDAE	A0A6I8U019_AEDAE
molecular_function	GO:0003700	DNA-binding transcription factor activity	82	243	0.337449	1	3.03537e-12	1	0	Q174D7_AEDAE	A0A6I8TWJ4_AEDAE	A0A6I8T3X7_AEDAE	Q17KM1_AEDAE	A0A6I8TIF4_AEDAE	A0A6I8TCH9_AEDAE	A0A6I8TDQ4_AEDAE	A0A1S4FQ32_AEDAE	A0A6I8TBL1_AEDAE	A0A6I8TTG6_AEDAE	A0A1S4FSH8_AEDAE	Q16Z21_AEDAE	A0A6I8TTN1_AEDAE	Q16VT9_AEDAE	Q16Q81_AEDAE	A0A6I8U3X7_AEDAE	Q0IFR5_AEDAE	A0A1S4FKW7_AEDAE	A0A6I8TFX5_AEDAE	A0A6I8TZY4_AEDAE	A0A6I8TKC2_AEDAE	A0A6I8TP24_AEDAE	A0A6I8U730_AEDAE	A0A1S4FJV6_AEDAE	A0A1S4FZR2_AEDAE	A0A1S4FJ51_AEDAE	A0A6I8T4A4_AEDAE	A0A6I8TXX1_AEDAE	A0A0P6IUF5_AEDAE	A0A6I8TPD9_AEDAE	A0A6I8TKZ3_AEDAE	A0A6I8TDT2_AEDAE	A0A1S4FPM1_AEDAE	A0A6I8TP40_AEDAE	A0A1S4F2Y9_AEDAE	A0A6I8TAZ1_AEDAE	A0A6I8TB12_AEDAE	A0A6I8U279_AEDAE	A0A6I8T6C9_AEDAE	A0A6I8TWN2_AEDAE
biological_process	GO:0007155	cell adhesion	76	132	0.575758	1	3.608e-09	1	0	ARM_AEDAE	Q170L4_AEDAE	A0A6I8TK82_AEDAE	A0A6I8TG52_AEDAE	A0A6I8U526_AEDAE	Q17PH7_AEDAE	A0A6I8TEL9_AEDAE	A0A6I8T4C2_AEDAE	A0A6I8TH62_AEDAE	A0A6I8UA34_AEDAE	A0A6I8TWB9_AEDAE	A0A6I8U9E0_AEDAE	A0A6I8U4G8_AEDAE	A0A6I8U662_AEDAE	A0A6I8T7D0_AEDAE	A0A6I8UA33_AEDAE	A0A6I8TVJ1_AEDAE	A0A6I8TWD7_AEDAE	A0A6I8U8U2_AEDAE	A0A6I8U9F0_AEDAE	A0A6I8U8R5_AEDAE	A0A6I8U3X0_AEDAE	A0A6I8T483_AEDAE	A0A6I8UA31_AEDAE	A0A6I8U8R2_AEDAE	A0A6I8U272_AEDAE	A0A6I8TAS6_AEDAE	A0A6I8TWQ5_AEDAE	A0A6I8UA36_AEDAE	A0A6I8UA30_AEDAE	A0A6I8T7I1_AEDAE	A0A6I8TAS4_AEDAE	A0A6I8U667_AEDAE	A0A6I8U7J2_AEDAE	A0A6I8T5V1_AEDAE	A0A6I8U674_AEDAE	A0A6I8U8T6_AEDAE	A0A6I8U8T9_AEDAE	A0A6I8U8S7_AEDAE	A0A6I8TWD2_AEDAE
biological_process	GO:0035556	intracellular signal transduction	72	156	0.461538	1	2.67463e-16	1	0	A0A6I8TM41_AEDAE	A0A6I8U0P3_AEDAE	A0A6I8TSP2_AEDAE	A0A6I8TK06_AEDAE	Q17IK9_AEDAE	A0A6I8TJU6_AEDAE	A0A6I8THA0_AEDAE	A0A6I8TBX4_AEDAE	A0A6I8TYH9_AEDAE	A0A6I8TWD8_AEDAE	A0A6I8TKW8_AEDAE	A0A6I8TLD7_AEDAE	A0A6I8TDK3_AEDAE	A0A6I8TPA8_AEDAE	A0A6I8TMH9_AEDAE	A0A6I8TZZ6_AEDAE	A0A1S4F3G4_AEDAE	A0A6I8T3Y0_AEDAE	A0A6I8T548_AEDAE	A0A6I8T7G6_AEDAE	A0A6I8TK16_AEDAE	A0A6I8T6N8_AEDAE	A0A6I8TP51_AEDAE	A0A6I8TFQ9_AEDAE	A0A6I8T413_AEDAE	A0A1S4F7L8_AEDAE	A0A6I8TZG7_AEDAE	A0A6I8TZT4_AEDAE	A0A6I8TJU5_AEDAE	A0A6I8TPM8_AEDAE	A0A6I8TX73_AEDAE	A0A6I8TN87_AEDAE	A0A6I8TBH7_AEDAE	A0A6I8T429_AEDAE	A0A6I8TWC8_AEDAE	A0A6I8U735_AEDAE	A0A6I8TBT0_AEDAE	A0A6I8T8A7_AEDAE	A0A6I8TX72_AEDAE	A0A6I8TNE3_AEDAE
biological_process	GO:0060255	regulation of macromolecule metabolic process	68	114	0.596491	1	6.1921e-11	1	0	Q17EB3_AEDAE	Q17I77_AEDAE	Q17I74_AEDAE	Q16WI1_AEDAE	A0A6I8T8J3_AEDAE	Q17I78_AEDAE	A0A6I8TJ19_AEDAE	Q16WI0_AEDAE	Q17I75_AEDAE	A0A6I8TLB8_AEDAE	A0A6I8TGJ2_AEDAE	A0A6I8U876_AEDAE	A0A6I8T774_AEDAE	A0A6I8TTM5_AEDAE	A0A6R5H469_AEDAE	A0A6I8T4P0_AEDAE	Q17LA3_AEDAE	A0A6I8T609_AEDAE	Q16K97_AEDAE	A0A6I8T4T6_AEDAE	Q16WI2_AEDAE	A0A6I8T7U0_AEDAE	A0A6I8TQG7_AEDAE	A0A6I8T469_AEDAE	A0A6I8THG4_AEDAE	A0A0P6IVL3_AEDAE	A0A6I8TBS6_AEDAE	A0A6I8T4L1_AEDAE	A0A1S4F1Q5_AEDAE	A0A6I8T6L5_AEDAE	A0A6I8U3F0_AEDAE	A0A6I8TH52_AEDAE	A0A6I8U869_AEDAE	A0A6I8TMA1_AEDAE	A0A6I8T4Q1_AEDAE	A0A6I8T4L3_AEDAE	A0A6I8TEP4_AEDAE	A0A6I8U2C1_AEDAE	A0A6I8TRA9_AEDAE	A0A6I8T4I0_AEDAE
biological_process	GO:0051171	regulation of nitrogen compound metabolic process	68	110	0.618182	1	4.85339e-14	1	0	Q17EB3_AEDAE	Q17I77_AEDAE	Q17I74_AEDAE	Q16WI1_AEDAE	A0A6I8T8J3_AEDAE	Q17I78_AEDAE	A0A6I8TJ19_AEDAE	Q16WI0_AEDAE	Q17I75_AEDAE	A0A6I8TLB8_AEDAE	A0A6I8TGJ2_AEDAE	A0A6I8U876_AEDAE	A0A6I8T774_AEDAE	A0A6I8TTM5_AEDAE	A0A6R5H469_AEDAE	A0A6I8T4P0_AEDAE	Q17LA3_AEDAE	A0A6I8T609_AEDAE	Q16K97_AEDAE	A0A6I8T4T6_AEDAE	Q16WI2_AEDAE	A0A6I8T7U0_AEDAE	A0A6I8TQG7_AEDAE	A0A6I8T469_AEDAE	A0A6I8THG4_AEDAE	A0A0P6IVL3_AEDAE	A0A6I8TBS6_AEDAE	A0A6I8T4L1_AEDAE	A0A1S4F1Q5_AEDAE	A0A6I8T6L5_AEDAE	A0A6I8U3F0_AEDAE	A0A6I8TH52_AEDAE	A0A6I8U869_AEDAE	A0A6I8TMA1_AEDAE	A0A6I8T4Q1_AEDAE	A0A6I8T4L3_AEDAE	A0A6I8TEP4_AEDAE	A0A6I8U2C1_AEDAE	A0A6I8TRA9_AEDAE	A0A6I8T4I0_AEDAE
biological_process	GO:0080090	regulation of primary metabolic process	68	110	0.618182	1	4.85339e-14	1	0	Q17EB3_AEDAE	Q17I77_AEDAE	Q17I74_AEDAE	Q16WI1_AEDAE	A0A6I8T8J3_AEDAE	Q17I78_AEDAE	A0A6I8TJ19_AEDAE	Q16WI0_AEDAE	Q17I75_AEDAE	A0A6I8TLB8_AEDAE	A0A6I8TGJ2_AEDAE	A0A6I8U876_AEDAE	A0A6I8T774_AEDAE	A0A6I8TTM5_AEDAE	A0A6R5H469_AEDAE	A0A6I8T4P0_AEDAE	Q17LA3_AEDAE	A0A6I8T609_AEDAE	Q16K97_AEDAE	A0A6I8T4T6_AEDAE	Q16WI2_AEDAE	A0A6I8T7U0_AEDAE	A0A6I8TQG7_AEDAE	A0A6I8T469_AEDAE	A0A6I8THG4_AEDAE	A0A0P6IVL3_AEDAE	A0A6I8TBS6_AEDAE	A0A6I8T4L1_AEDAE	A0A1S4F1Q5_AEDAE	A0A6I8T6L5_AEDAE	A0A6I8U3F0_AEDAE	A0A6I8TH52_AEDAE	A0A6I8U869_AEDAE	A0A6I8TMA1_AEDAE	A0A6I8T4Q1_AEDAE	A0A6I8T4L3_AEDAE	A0A6I8TEP4_AEDAE	A0A6I8U2C1_AEDAE	A0A6I8TRA9_AEDAE	A0A6I8T4I0_AEDAE
biological_process	GO:0034765	regulation of ion transmembrane transport	65	120	0.541667	1	6.62808e-10	1	0	A0A6I8TFC9_AEDAE	Q16XB8_AEDAE	A0A6I8TDE0_AEDAE	A0A6I8TD71_AEDAE	C3RTM1_AEDAE	A0A6I8TXK4_AEDAE	A0A6I8TCY2_AEDAE	A0A6I8TF44_AEDAE	A0A6I8TSJ8_AEDAE	C3RTM2_AEDAE	A0A6I8TSR6_AEDAE	A0A6I8TE92_AEDAE	A0A6I8TWT7_AEDAE	A0A6I8TRL9_AEDAE	A0A6I8TV63_AEDAE	A0A6I8TE88_AEDAE	A0A6I8TMA6_AEDAE	A0A6I8TQI5_AEDAE	A0A6I8TSS2_AEDAE	A0A6I8TL66_AEDAE	A0A6I8TKP9_AEDAE	A0A6I8TSS8_AEDAE	A0A6I8TQJ0_AEDAE	A0A6I8TTC4_AEDAE	A0A6I8TRN0_AEDAE	A0A6I8TSK3_AEDAE	A0A6I8TK68_AEDAE	A0A6I8TRM6_AEDAE	A0A6I8THV0_AEDAE	A0A6I8U3J2_AEDAE	A0A6I8TSJ0_AEDAE	A0A6I8TUI1_AEDAE	A0A1Z1EDE6_AEDAE	A0A6I8TI52_AEDAE	A0A6R5I1G8_AEDAE	C3RTM3_AEDAE	A0A6I8TK63_AEDAE	A0A6I8TUG2_AEDAE	A0A6I8U3H7_AEDAE	A0A6I8TDP1_AEDAE
molecular_function	GO:0004712	protein serine/threonine/tyrosine kinase activity	64	159	0.402516	1	2.64177e-08	1	0	PLK4_AEDAE	A0A6I8TYE3_AEDAE	A0A6I8TFI5_AEDAE	A0A1S4G779_AEDAE	A0A6I8TSP2_AEDAE	Q176C0_AEDAE	A0A6I8TFX8_AEDAE	Q535V4_AEDAE	A0A6I8TPA8_AEDAE	A0A6I8TAR3_AEDAE	A0A6I8T3Y0_AEDAE	A0A6I8TJ02_AEDAE	A0A6I8TDS6_AEDAE	A0A6I8TBU3_AEDAE	A0A6I8TH40_AEDAE	A0A6I8TFQ9_AEDAE	A0A6I8T413_AEDAE	A0A6I8T8N8_AEDAE	A0A6I8TCQ7_AEDAE	A0A6I8THA6_AEDAE	A0A6I8T9E0_AEDAE	A0A6I8T9H0_AEDAE	A0A1S4G7G5_AEDAE	A0A6I8T9I7_AEDAE	A0A6I8U4K0_AEDAE	A0A6I8T429_AEDAE	A0A6I8TRX6_AEDAE	A0A6I8TVK1_AEDAE	A0A6I8TRY3_AEDAE	A0A6I8T8Q1_AEDAE	A0A6I8T8P9_AEDAE	A0A6I8T8Y9_AEDAE	A0A6I8TGA6_AEDAE	A0A6I8TR27_AEDAE	A0A6I8TCX4_AEDAE	A0A6I8TFT4_AEDAE	A0A6I8TS86_AEDAE	A0A6I8T8Z8_AEDAE	A0A6I8TR76_AEDAE	A0A6I8TQI1_AEDAE
biological_process	GO:0009653	anatomical structure morphogenesis	61	126	0.484127	1	1.06704e-24	1	0	A0A6I8TGB4_AEDAE	A0A6R5H0K1_AEDAE	A0A6I8TB83_AEDAE	A0A6I8TB61_AEDAE	A0A6I8TBX2_AEDAE	A0A1S4G219_AEDAE	A0A6I8TTH0_AEDAE	A0A1S4EX19_AEDAE	A0A6I8T785_AEDAE	A0A6I8TB48_AEDAE	A0A1S4FEE7_AEDAE	A0A6I8TRR8_AEDAE	A0A6I8TAL6_AEDAE	A0A6I8TB14_AEDAE	A0A6I8TAQ9_AEDAE	A0A6I8TLU9_AEDAE	A0A6I8TRH9_AEDAE	A0A1S4FJR2_AEDAE	A0A6I8T7W1_AEDAE	A0A6I8TK44_AEDAE	A0A6I8T784_AEDAE	A0A6I8U5L2_AEDAE	A0A6I8TDT6_AEDAE	A0A6I8TBI1_AEDAE	A0A6I8TLT0_AEDAE	A0A6I8T7N6_AEDAE	A0A6I8TNB2_AEDAE	A0A1S4FF27_AEDAE	A0A1S4FJQ9_AEDAE	A0A6I8TBW7_AEDAE	A0A6I8TB55_AEDAE	A0A6I8TL40_AEDAE	A0A6I8TRT5_AEDAE	A0A6I8TLS1_AEDAE	A0A6I8TEE0_AEDAE	A0A6I8TB19_AEDAE	A0A6I8U6C3_AEDAE	A0A6I8TAQ1_AEDAE	A0A6I8TL46_AEDAE	A0A6I8TB37_AEDAE
cellular_component	GO:0005576	extracellular region	59	421	0.140143	0.000869352	0.999416	0.04	1	AMY1_AEDAE	A0A6I8U5P0_AEDAE	Q16LH3_AEDAE	Q17JE9_AEDAE	A0A6I8T5T3_AEDAE	Q176Q4_AEDAE	Q17FI3_AEDAE	Q179T5_AEDAE	A0A6I8TW48_AEDAE	A0A6I8TU45_AEDAE	A0A6I8U7B2_AEDAE	A0A6I8TRR8_AEDAE	A0A1S4FYE0_AEDAE	A0A6I8TDX3_AEDAE	A0A6I8TQ05_AEDAE	A0A6I8TZM7_AEDAE	A0A6I8TNE8_AEDAE	A0A6I8U617_AEDAE	A0A1S4FX40_AEDAE	A0A6I8TZN1_AEDAE	A0A1S4FCR0_AEDAE	A0A6R5HYH1_AEDAE	A0A6I8TIW6_AEDAE	A0A6I8U8N9_AEDAE	A0A1S4F0R9_AEDAE	A0A6I8TWR0_AEDAE	A0A6I8U2Q4_AEDAE	A0A6I8TMT4_AEDAE	A0A6I8TV59_AEDAE	A0A6I8TYT3_AEDAE	A0A6I8U1R4_AEDAE	A0A6I8U1S0_AEDAE	A0A6I8TIA5_AEDAE	A0A6I8TVG7_AEDAE	A0A6I8T9J4_AEDAE	A0A6I8U4A6_AEDAE	A0A1S4FFC6_AEDAE	A0A6I8TMK9_AEDAE	A0A6I8TT31_AEDAE	A0A6I8U1L9_AEDAE
biological_process	GO:0007411	axon guidance	59	74	0.797297	1	1.19327e-21	1	0	COMM2_AEDAE	A0A6I8TK82_AEDAE	A0A6I8TLD7_AEDAE	A0A6I8TEL9_AEDAE	A0A6I8T4C2_AEDAE	A0A6I8UA34_AEDAE	A0A6I8TWB9_AEDAE	A0A6I8U9E0_AEDAE	A0A6I8U662_AEDAE	A0A6I8UA33_AEDAE	A0A6I8TVJ1_AEDAE	A0A6I8TWD7_AEDAE	A0A6I8U8U2_AEDAE	A0A6I8U9F0_AEDAE	A0A6I8U8R5_AEDAE	A0A6I8T483_AEDAE	A0A6I8UA31_AEDAE	A0A6I8U8R2_AEDAE	A0A6I8TWQ5_AEDAE	A0A6I8UA36_AEDAE	A0A6I8UA30_AEDAE	A0A6I8U667_AEDAE	A0A6I8U7J2_AEDAE	A0A6I8U674_AEDAE	A0A6I8U8T6_AEDAE	A0A6I8U8T9_AEDAE	A0A6I8TXW1_AEDAE	A0A6I8U8S7_AEDAE	A0A6I8TWD2_AEDAE	A0A6I8U9E4_AEDAE	A0A6I8UA29_AEDAE	A0A6I8TM67_AEDAE	A0A6I8U671_AEDAE	A0A6I8U8T0_AEDAE	A0A6I8U679_AEDAE	A0A6I8TWA7_AEDAE	A0A6I8U664_AEDAE	A0A6I8U677_AEDAE	A0A6I8U672_AEDAE	A0A6I8U9E8_AEDAE
biological_process	GO:0006355	regulation of transcription, DNA-templated	58	155	0.374194	0.999997	5.22564e-06	1	0.002	ARP5_AEDAE	CARM1_AEDAE	A0A6I8TYI6_AEDAE	A0A6I8TH84_AEDAE	A0A6I8TCK1_AEDAE	A0A6I8U5S1_AEDAE	A0A1S4FVD9_AEDAE	Q17DX3_AEDAE	Q17PA5_AEDAE	A0A6I8T7K1_AEDAE	A0A1S4FL75_AEDAE	Q173N8_AEDAE	A0A6I8TEI3_AEDAE	A0A6I8T4R4_AEDAE	A0A6I8TPH5_AEDAE	A0A6I8TE93_AEDAE	A0A6I8TDJ5_AEDAE	A0A6I8TQQ3_AEDAE	A0A6I8TGT4_AEDAE	A0A1S4FLI9_AEDAE	A0A6I8TPW8_AEDAE	A0A6I8TJJ5_AEDAE	A0A6I8TFV7_AEDAE	A0A1S4FK52_AEDAE	A0A6I8THC7_AEDAE	A0A6I8TGT1_AEDAE	A0A6I8T4Y7_AEDAE	A0A6I8TXG8_AEDAE	A0A6I8U0E0_AEDAE	A0A1S4FFY7_AEDAE	A0A0P6ITX4_AEDAE	A0A6I8TK02_AEDAE	A0A6I8T4R5_AEDAE	A0A6I8TKF6_AEDAE	A0A1S4F933_AEDAE	A0A1S4F8D2_AEDAE	A0A6I8TM30_AEDAE	A0A6I8TKK6_AEDAE	A0A6I8TMC5_AEDAE	A0A6I8T4T8_AEDAE
molecular_function	GO:0004672	protein kinase activity	57	155	0.367742	1	2.23837e-09	1	0	A0A6I8TV67_AEDAE	A0A6I8U6V1_AEDAE	A0A6I8TJQ9_AEDAE	A0A6I8THA0_AEDAE	A0A6I8T8K9_AEDAE	A0A6I8TJZ0_AEDAE	A0A6I8U587_AEDAE	A0A6R5I0J7_AEDAE	A0A6I8TDD7_AEDAE	Q17AP0_AEDAE	A0A6I8TMD7_AEDAE	A0A6I8T8C3_AEDAE	A0A6I8TSB4_AEDAE	Q171S5_AEDAE	A0A6I8U2Y1_AEDAE	A0A6I8T2Z8_AEDAE	A0A6I8TT30_AEDAE	A0A6I8T8Q7_AEDAE	A0A6I8T7T7_AEDAE	A0A6I8TTE6_AEDAE	A0A6I8T8R1_AEDAE	A0A6I8TBC5_AEDAE	A0A6I8U629_AEDAE	A0A1S4F6C2_AEDAE	A0A6I8T8C6_AEDAE	A0A1S4FW17_AEDAE	A0A6I8T9H7_AEDAE	A0A6I8TW69_AEDAE	A0A6I8T3I2_AEDAE	A0A6I8TY40_AEDAE	A0A6I8U631_AEDAE	A0A1S4FP27_AEDAE	A0A6I8T2Z7_AEDAE	A0A6I8TJZ6_AEDAE	A0A6I8TEV6_AEDAE	A0A6I8U506_AEDAE	A0A6I8TK14_AEDAE	A0A6I8U229_AEDAE	A0A0P6JSH8_AEDAE	A0A6I8TW93_AEDAE
molecular_function	GO:0106310	protein serine kinase activity	52	112	0.464286	1	1.61801e-09	1	0	PLK4_AEDAE	A0A6I8TYE3_AEDAE	A0A6I8TFI5_AEDAE	A0A1S4G779_AEDAE	Q176C0_AEDAE	A0A6I8TFX8_AEDAE	Q535V4_AEDAE	A0A6I8TPA8_AEDAE	A0A6I8TAR3_AEDAE	A0A6I8T3Y0_AEDAE	A0A6I8TDS6_AEDAE	A0A6I8TBU3_AEDAE	A0A6I8TH40_AEDAE	A0A6I8TFQ9_AEDAE	A0A6I8T413_AEDAE	A0A6I8T8N8_AEDAE	A0A6I8TCQ7_AEDAE	A0A6I8THA6_AEDAE	A0A6I8T9H0_AEDAE	A0A1S4G7G5_AEDAE	A0A6I8T429_AEDAE	A0A6I8TRX6_AEDAE	A0A6I8TRY3_AEDAE	A0A6I8T8Q1_AEDAE	A0A6I8T8P9_AEDAE	A0A6I8T8Y9_AEDAE	A0A6I8TGA6_AEDAE	A0A6I8TR27_AEDAE	A0A6I8TFT4_AEDAE	A0A6I8TS86_AEDAE	A0A6I8T8Z8_AEDAE	A0A6I8TR76_AEDAE	A0A6I8TQI1_AEDAE	A0A6R5IIT1_AEDAE	A0A6I8T8R7_AEDAE	A0A0P6IVU3_AEDAE	A0A6I8T9J8_AEDAE	A0A6I8T8R6_AEDAE	A0A6I8TG36_AEDAE	A0A1S4FM92_AEDAE
biological_process	GO:0006357	regulation of transcription by RNA polymerase II	52	142	0.366197	0.999536	0.000764836	1	0.248	MED11_AEDAE	MED22_AEDAE	MED14_AEDAE	A0A6I8T3X7_AEDAE	Q16WB1_AEDAE	A0A6I8TLJ6_AEDAE	A0A6I8TCH9_AEDAE	A0A1S4FQ32_AEDAE	A0A6I8TMW2_AEDAE	A0A6I8T7F7_AEDAE	Q16Z21_AEDAE	Q16VT9_AEDAE	Q0IFR5_AEDAE	A0A6I8TLN8_AEDAE	A0A1S4FKW7_AEDAE	A0A6I8TFF9_AEDAE	A0A6I8TN66_AEDAE	A0A6I8TFX5_AEDAE	A0A0P6K0V3_AEDAE	A0A1S4FIV7_AEDAE	A0A1S4FZR2_AEDAE	A0A1S4FJ51_AEDAE	A0A6I8T4A4_AEDAE	A0A6I8TA90_AEDAE	A0A0P6IUF5_AEDAE	A0A1S4FPM1_AEDAE	A0A6I8TZ12_AEDAE	A0A6I8TAZ1_AEDAE	A0A6I8TB12_AEDAE	A0A6I8TQ52_AEDAE	A0A6I8U8C8_AEDAE	A0A6I8TJA2_AEDAE	A0A6I8TP87_AEDAE	A0A6I8TCZ0_AEDAE	A0A6I8TIV1_AEDAE	A0A6I8TN44_AEDAE	A0A6I8TFJ3_AEDAE	A0A6I8TFA4_AEDAE	A0A6I8TJB1_AEDAE	A0A6I8TZW5_AEDAE
biological_process	GO:0048468	cell development	51	120	0.425	1	5.64859e-27	1	0	A0A6I8TP02_AEDAE	A0A6I8TSP2_AEDAE	A0A6R5H0K1_AEDAE	A0A6I8T3Q1_AEDAE	A0A6I8TB83_AEDAE	A0A6I8TB61_AEDAE	A0A6I8T609_AEDAE	A0A6I8TJG7_AEDAE	A0A6I8T7U0_AEDAE	A0A6I8T542_AEDAE	A0A1S4EW88_AEDAE	A0A6I8TLD3_AEDAE	A0A6I8TKC2_AEDAE	A0A1S4F7L8_AEDAE	A0A6I8TR51_AEDAE	A0A6I8T3S9_AEDAE	A0A6I8T9M5_AEDAE	A1Z069_AEDAE	A0A6I8TKZ3_AEDAE	A0A6I8TT07_AEDAE	A0A6I8TDT6_AEDAE	A0A6I8T7N6_AEDAE	A0A6I8TVK1_AEDAE	A0A1S4FF27_AEDAE	A0A6I8TKW4_AEDAE	A0A6I8T3T3_AEDAE	A0A1S4FNZ1_AEDAE	A0A6I8TQA7_AEDAE	A0A6I8TB55_AEDAE	A0A6I8T7L4_AEDAE	A0A6I8T3K9_AEDAE	A0A6I8TDT3_AEDAE	A1Z072_AEDAE	A0A6I8TMI4_AEDAE	A0A6I8TX66_AEDAE	A1Z068_AEDAE	A0A6I8T611_AEDAE	A0A6I8TBA1_AEDAE	A0A6I8TSS3_AEDAE	A0A6I8TAT9_AEDAE
molecular_function	GO:0004674	protein serine/threonine kinase activity	49	138	0.355072	0.999894	0.000194354	1	0.045	PLK4_AEDAE	A0A6I8TYE3_AEDAE	A0A6I8TFI5_AEDAE	A0A1S4G779_AEDAE	A0A6I8TWV2_AEDAE	A0A6I8T9D1_AEDAE	Q176C0_AEDAE	Q535V4_AEDAE	A0A6I8TPA8_AEDAE	Q17GI1_AEDAE	A0A6I8TDS6_AEDAE	Q17L94_AEDAE	A0A6I8TJJ6_AEDAE	A0A6I8TFQ9_AEDAE	A0A6I8T8N8_AEDAE	A0A6I8TCQ7_AEDAE	A0A6I8THA6_AEDAE	A0A6I8T9H0_AEDAE	A0A6I8TRX6_AEDAE	A0A6I8T8Q1_AEDAE	A0A6I8T8P9_AEDAE	A0A6I8T8Y9_AEDAE	A0A6I8TGA6_AEDAE	A0A6I8TFT5_AEDAE	A0A6I8TRN5_AEDAE	A0A6I8TFT4_AEDAE	A0A6I8T8Z8_AEDAE	A0A6I8TR76_AEDAE	A0A6I8TQI1_AEDAE	A0A6R5IIT1_AEDAE	A0A6I8T8R7_AEDAE	A0A6I8T9J8_AEDAE	A0A6I8T8R6_AEDAE	A0A6I8U732_AEDAE	A0A1S4FM92_AEDAE	A0A6I8TTA7_AEDAE	A0A6I8TAV9_AEDAE	A0A6I8T8Z2_AEDAE	A0A6I8T8Y4_AEDAE	A0A6I8T8R0_AEDAE
molecular_function	GO:0043565	sequence-specific DNA binding	48	129	0.372093	0.999999	2.5271e-06	1	0	ECR_AEDAE	A0A6I8TIA3_AEDAE	A0A6I8TXB4_AEDAE	A0A6I8TH84_AEDAE	A0A6I8THN9_AEDAE	A0A1S4FQ32_AEDAE	A0A6I8TBL1_AEDAE	A0A6I8TE49_AEDAE	A0A6I8THY3_AEDAE	A0A6I8TXB3_AEDAE	A0A1S4FKW7_AEDAE	A0A6I8TZY4_AEDAE	A0A6I8TP24_AEDAE	A0A6I8TZQ6_AEDAE	A0A6I8U0A7_AEDAE	A0A6I8TGT4_AEDAE	A0A6I8TXX1_AEDAE	A0A1S4FPM1_AEDAE	A0A6I8TKZ4_AEDAE	A0A6I8THP4_AEDAE	A0A6I8TZA1_AEDAE	A0A6I8THC7_AEDAE	A0A6I8TJK4_AEDAE	A0A6I8TJA2_AEDAE	Q9U4L1_AEDAE	A0A1S4FIT4_AEDAE	A0A6I8TCZ0_AEDAE	A0A6I8TIV1_AEDAE	A0A6I8TPI4_AEDAE	A0A1S4F8D2_AEDAE	A0A1S4FGC2_AEDAE	A0A1S4FBT4_AEDAE	A0A6R5I528_AEDAE	A0A6I8TFA4_AEDAE	A0A6I8TJB1_AEDAE	A0A6I8TC54_AEDAE	A0A6I8TFV0_AEDAE	A0A1S4FGD0_AEDAE	A0A6I8TI42_AEDAE	A0A6I8U1P3_AEDAE
biological_process	GO:0007264	small GTPase mediated signal transduction	48	82	0.585366	1	1.02594e-10	1	0	A0A6I8U8C9_AEDAE	A0A6I8TUP2_AEDAE	A0A6I8TUT6_AEDAE	A0A6I8TB83_AEDAE	A0A6I8TB61_AEDAE	A0A6I8TBQ8_AEDAE	A0A6I8T9Z3_AEDAE	A0A6I8TGA4_AEDAE	Q16FU0_AEDAE	A0A6I8U539_AEDAE	A0A6I8U1E1_AEDAE	A0A6I8U8D3_AEDAE	A0A6I8U4Q0_AEDAE	A0A6I8TJL5_AEDAE	A0A6I8TRP8_AEDAE	A0A6I8TXK9_AEDAE	A0A0P6IVZ6_AEDAE	A0A6I8TVJ9_AEDAE	A0A6I8U3Z7_AEDAE	A0A6I8U2T8_AEDAE	A0A6I8U2T2_AEDAE	A0A6I8TXL3_AEDAE	A0A6I8TBC4_AEDAE	A0A6I8TB55_AEDAE	A0A6I8U4Y1_AEDAE	A0A6I8T7C7_AEDAE	A0A6I8U7M5_AEDAE	A0A6I8TBA1_AEDAE	A0A6I8TAT9_AEDAE	A0A6I8U7L7_AEDAE	A0A6I8TA51_AEDAE	A0A6I8U669_AEDAE	A0A1S4F0P2_AEDAE	A0A6I8TJK7_AEDAE	A0A1S4FS49_AEDAE	A0A6I8U7L4_AEDAE	A0A6I8U676_AEDAE	A0A6I8TQX4_AEDAE	A0A6I8TP58_AEDAE	A0A6I8TUS9_AEDAE
biological_process	GO:0007018	microtubule-based movement	47	91	0.516484	0.999942	0.000127667	1	0.036	Q17DF2_AEDAE	A0A6I8TLD9_AEDAE	A0A6I8T9E2_AEDAE	Q16MN4_AEDAE	A0A6I8TRA0_AEDAE	A0A6I8TE27_AEDAE	A0A6I8T983_AEDAE	A0A6I8TE32_AEDAE	A0A6I8TF22_AEDAE	A0A6I8T589_AEDAE	A0A6I8TE53_AEDAE	A0A6I8TEK6_AEDAE	A0A6I8TVT7_AEDAE	A0A6I8U8E0_AEDAE	A0A1S4FQU6_AEDAE	A0A6I8T9P7_AEDAE	A0A1S4F0C7_AEDAE	A0A6I8U9Y6_AEDAE	A0A6I8T9Q2_AEDAE	A0A6I8TNL3_AEDAE	A0A6I8TEK5_AEDAE	A0A6I8T5E3_AEDAE	A0A6I8T5A1_AEDAE	A0A6I8U939_AEDAE	A0A6I8T4I9_AEDAE	A0A6I8TA66_AEDAE	A0A6I8T5K4_AEDAE	A0A6I8U0X8_AEDAE	A0A6I8TLE3_AEDAE	A0A1S4FNK9_AEDAE	A0A1S4G1A7_AEDAE	A0A6I8TM59_AEDAE	A0A6I8U3F7_AEDAE	A0A6I8TE48_AEDAE	A0A6I8TDN4_AEDAE	A0A6I8U5Q8_AEDAE	A0A6I8TDM5_AEDAE	A0A6I8TM24_AEDAE	A0A6I8U1P1_AEDAE	A0A6I8TLE7_AEDAE
molecular_function	GO:0003676	nucleic acid binding	46	247	0.186235	1	2.37227e-19	1	0	A0A6I8TFK7_AEDAE	A0A6I8THN3_AEDAE	Q172C8_AEDAE	Q17KM1_AEDAE	Q17DM1_AEDAE	A0A6I8TX54_AEDAE	Q17DX5_AEDAE	Q175Q3_AEDAE	Q16YL3_AEDAE	Q17DT3_AEDAE	A0A6I8U1V5_AEDAE	Q16HL1_AEDAE	Q17DM0_AEDAE	A0A6I8TZ79_AEDAE	A0A1S4EY33_AEDAE	Q16K73_AEDAE	Q17KE6_AEDAE	A0A6I8TGN9_AEDAE	A0A1S4FKS5_AEDAE	A0A6I8THE0_AEDAE	A0A1S4F900_AEDAE	A0A6I8TMN5_AEDAE	A0A6I8TA67_AEDAE	A0A1S4FWG8_AEDAE	A0A6I8TXU2_AEDAE	A0A6I8TLC5_AEDAE	A0A6I8T5B3_AEDAE	A0A6I8U7C9_AEDAE	A0A1S4FKM4_AEDAE	A0A6I8TBS2_AEDAE	A0A1S4FUB3_AEDAE	A0A6I8U5H7_AEDAE	A0A6I8TH25_AEDAE	A0A6I8TZW9_AEDAE	A0A6I8TCP1_AEDAE	A0A6I8TLF4_AEDAE	A0A6I8T9F6_AEDAE	A0A1S4FP15_AEDAE	A0A6I8TRQ4_AEDAE	A0A6I8TXR5_AEDAE
cellular_component	GO:0042995	cell projection	46	54	0.851852	1	9.89308e-12	1	0	A0A6I8TZC1_AEDAE	A0A6I8TWQ2_AEDAE	A0A6I8THR9_AEDAE	A0A6I8TWP9_AEDAE	A0A6I8TR60_AEDAE	A0A6I8TRA3_AEDAE	A0A6I8THL8_AEDAE	A0A6I8THL9_AEDAE	A0A6I8TS51_AEDAE	A0A6I8THL4_AEDAE	A0A6I8THK6_AEDAE	A0A6I8TU04_AEDAE	A0A6I8THL3_AEDAE	A0A6I8TBH7_AEDAE	A0A6I8TSB7_AEDAE	A0A6I8TU47_AEDAE	A0A6I8TZ58_AEDAE	A0A6I8TR75_AEDAE	A0A6I8U4N7_AEDAE	A0A6I8TR55_AEDAE	A0A6I8TN22_AEDAE	A0A6I8TSC2_AEDAE	A0A6I8TSG5_AEDAE	A0A6I8TSH0_AEDAE	A0A6I8TTZ4_AEDAE	A0A1S4G7Z7_AEDAE	A0A6I8TS03_AEDAE	A0A6I8TS24_AEDAE	A0A6R5H9L1_AEDAE	A0A6I8TS15_AEDAE	A0A6I8UA69_AEDAE	A0A6I8TS62_AEDAE	A0A6I8TS57_AEDAE	A0A6I8TS09_AEDAE	A0A6I8TU41_AEDAE	A0A6I8TSF0_AEDAE	A0A6I8TWQ7_AEDAE	A0A6I8TU10_AEDAE	A0A6I8TR80_AEDAE	A0A6I8THM2_AEDAE
molecular_function	GO:0004725	protein tyrosine phosphatase activity	45	78	0.576923	1	5.6532e-12	1	0	A0A6I8TGB4_AEDAE	A0A6I8T3Q1_AEDAE	A0A6I8TBX2_AEDAE	A0A6R8KLB2_AEDAE	A0A1S4EX19_AEDAE	A0A6I8U8Y7_AEDAE	A0A1S4EW88_AEDAE	A0A6I8TB48_AEDAE	A0A6I8TB14_AEDAE	A0A6I8T3S9_AEDAE	A0A6I8TLU9_AEDAE	A0A1S4FJR2_AEDAE	A0A6I8T9M5_AEDAE	A0A6I8T7W1_AEDAE	A1Z069_AEDAE	A0A6I8TLT0_AEDAE	A0A6I8TNB2_AEDAE	A0A1S4FJQ9_AEDAE	A0A6I8THF9_AEDAE	A0A6I8T3T3_AEDAE	A0A6I8TBW7_AEDAE	A0A6I8TL40_AEDAE	A0A6I8T3K9_AEDAE	A0A6I8TLS1_AEDAE	A0A6I8TEE0_AEDAE	A0A6I8TB19_AEDAE	A1Z072_AEDAE	A0A6I8TTN8_AEDAE	A0A6I8U8P7_AEDAE	A0A6I8TAQ1_AEDAE	A0A6I8TL46_AEDAE	A0A6I8TB37_AEDAE	A1Z068_AEDAE	A0A6I8TLT6_AEDAE	A0A6I8TSS3_AEDAE	A0A6I8TNA4_AEDAE	A0A6I8TQZ0_AEDAE	A0A6I8T733_AEDAE	A0A6I8T3H6_AEDAE	A0A6I8TLU2_AEDAE
molecular_function	GO:0000981	DNA-binding transcription factor activity, RNA polymerase II-specific	44	130	0.338462	1	2.22488e-07	1	0	A0A6I8T6L8_AEDAE	A0A6I8TZI4_AEDAE	A0A6I8U0X5_AEDAE	A0A1S4FJ87_AEDAE	A0A1S4F4D5_AEDAE	A0A6I8U4T1_AEDAE	A0A6I8TLD3_AEDAE	A0A6I8T9P0_AEDAE	A0A6I8TR51_AEDAE	A0A6I8TE17_AEDAE	A0A6I8U1V4_AEDAE	A0A6I8U7M7_AEDAE	A0A6I8TT07_AEDAE	A0A6I8T460_AEDAE	A0A6I8TFX7_AEDAE	A0A6I8TEA6_AEDAE	A0A6I8TM21_AEDAE	A0A6I8TJE5_AEDAE	A0A6I8T5H2_AEDAE	A0A6I8TQA7_AEDAE	A0A6I8TQS5_AEDAE	A0A6I8TND2_AEDAE	A0A6I8U382_AEDAE	A0A6I8TT77_AEDAE	A0A6I8TX66_AEDAE	A0A6I8U0U8_AEDAE	A0A6I8TAP9_AEDAE	A0A6I8T5U7_AEDAE	A0A1S4FXW5_AEDAE	A0A6I8THE2_AEDAE	A0A6I8TAK7_AEDAE	A0A6I8U528_AEDAE	A0A6I8T6F1_AEDAE	A0A6I8U8M8_AEDAE	A0A6I8TV06_AEDAE	A0A6I8U3Y0_AEDAE	A0A6I8U9R4_AEDAE	A0A6I8TXV2_AEDAE	A0A6I8TPB6_AEDAE	A0A1S4FPZ1_AEDAE
molecular_function	GO:0004252	serine-type endopeptidase activity	43	366	0.117486	1.49784e-06	0.999999	0	1	TRY5_AEDAE	A0A6I8U5W0_AEDAE	A0A6I8TKT3_AEDAE	Q16ID8_AEDAE	Q0IF85_AEDAE	A0A6I8TGM3_AEDAE	A0A6I8TUI5_AEDAE	A0A6I8U4Z1_AEDAE	A0A6I8T5J2_AEDAE	A0A1S4FWZ8_AEDAE	A0A6I8U9P9_AEDAE	A0A6I8TR01_AEDAE	A0A6I8TAV4_AEDAE	A0A6I8T9V2_AEDAE	A0A1S4G7R1_AEDAE	A0A6I8TRI4_AEDAE	A0A1S4FCR0_AEDAE	A0A1S4G4T0_AEDAE	A0A6I8TC48_AEDAE	A0A1S4F0R9_AEDAE	A0A6I8T670_AEDAE	A0A1S4FIX8_AEDAE	A0A1S4FYZ4_AEDAE	A0A1S4FIS6_AEDAE	A0A6I8T5C7_AEDAE	A0A6I8TUV0_AEDAE	A0A6I8T5W8_AEDAE	A0A6I8TNZ3_AEDAE	A0A6I8TS60_AEDAE	A0A6I8T5Q0_AEDAE	A0A6I8U3D9_AEDAE	A0A6I8TCE3_AEDAE	A0A6I8TSX5_AEDAE	A0A1S4G218_AEDAE	A0A1S4FR84_AEDAE	A0A6I8TQ54_AEDAE	A0A1S4FEH6_AEDAE	A0A6I8T5D5_AEDAE	A0A1S4G4H0_AEDAE	A0A1S4FLR5_AEDAE
biological_process	GO:0015031	protein transport	42	116	0.362069	0.930448	0.0896301	1	1	Q17FH9_AEDAE	Q16T83_AEDAE	Q17MR4_AEDAE	Q16QZ5_AEDAE	A0A6I8THB4_AEDAE	A0A6I8TIE4_AEDAE	Q177F9_AEDAE	Q17DT3_AEDAE	Q16TS8_AEDAE	Q16T01_AEDAE	Q0C739_AEDAE	Q176N9_AEDAE	A0A6I8U0K9_AEDAE	A0A6I8TNA1_AEDAE	A0A6I8UA52_AEDAE	A0A6I8U6D0_AEDAE	A0A6I8U0V1_AEDAE	A0A6I8T4J4_AEDAE	A0A6I8T5L0_AEDAE	A0A6I8T2V9_AEDAE	A0A6I8U2K1_AEDAE	A0A1S4FXK0_AEDAE	A0A1S4FNZ1_AEDAE	A0A6I8U2L9_AEDAE	A0A6I8TWJ5_AEDAE	A0A6I8TB32_AEDAE	A0A6I8T5E9_AEDAE	A0A6I8TZD3_AEDAE	A0A6I8TT39_AEDAE	A0A6I8TL29_AEDAE	A0A6I8T659_AEDAE	A0A6I8TIN3_AEDAE	A0A6I8T8M1_AEDAE	A0A1S4EYY6_AEDAE	A0A6I8TGS3_AEDAE	A0A6I8U8Y8_AEDAE	A0A6I8T593_AEDAE	A0A1S4FH42_AEDAE	A0A6I8T5A5_AEDAE	A0A1S4F9F4_AEDAE
biological_process	GO:0045104	intermediate filament cytoskeleton organization	42	43	0.976744	1	1.50943e-23	1	0	A0A6I8TSF8_AEDAE	A0A6I8TU14_AEDAE	A0A6I8TR60_AEDAE	A0A6I8TRA3_AEDAE	A0A6I8THL8_AEDAE	A0A6I8THL9_AEDAE	A0A6I8TS51_AEDAE	A0A6I8THL4_AEDAE	A0A6I8TSD7_AEDAE	A0A6I8THK6_AEDAE	A0A6I8TU04_AEDAE	A0A6I8TR85_AEDAE	A0A6I8THL3_AEDAE	A0A6I8TSB7_AEDAE	A0A6I8TU47_AEDAE	A0A6I8TR75_AEDAE	A0A6I8TR55_AEDAE	A0A6I8TSC2_AEDAE	A0A6I8TSG5_AEDAE	A0A6I8TSH0_AEDAE	A0A6I8TTZ4_AEDAE	A0A6I8TU26_AEDAE	A0A1S4G7Z7_AEDAE	A0A6I8TR97_AEDAE	A0A6I8TS03_AEDAE	A0A6I8TS24_AEDAE	A0A6I8TSH6_AEDAE	A0A6I8TS15_AEDAE	A0A6I8TRA8_AEDAE	A0A6I8TS62_AEDAE	A0A6I8TS57_AEDAE	A0A6I8TS09_AEDAE	A0A6I8TU41_AEDAE	A0A6I8TSF0_AEDAE	A0A6I8THL0_AEDAE	A0A6I8TSC9_AEDAE	A0A6I8TU10_AEDAE	A0A6I8TR80_AEDAE	A0A6I8THM2_AEDAE	A0A6I8TS35_AEDAE
molecular_function	GO:0004842	ubiquitin-protein transferase activity	41	69	0.594203	1	1.17015e-16	1	0	A0A6I8TP02_AEDAE	A0A6I8TF55_AEDAE	A0A6I8U4J9_AEDAE	A0A6I8U4L3_AEDAE	A0A6I8TIZ1_AEDAE	Q16WF0_AEDAE	A0A6I8TRA4_AEDAE	A0A6I8U2U4_AEDAE	A0A6I8U0P5_AEDAE	A0A6I8TFA7_AEDAE	A0A6R5I9D8_AEDAE	A0A6I8TF19_AEDAE	A0A6I8TMQ2_AEDAE	A0A6I8TCR8_AEDAE	A0A6I8TG69_AEDAE	A0A1S4FUL6_AEDAE	A0A6I8TN23_AEDAE	A0A6I8TIX9_AEDAE	A0A6R5HMJ9_AEDAE	A0A6I8TSD9_AEDAE	A0A6I8U778_AEDAE	A0A6I8U1W8_AEDAE	A0A6I8TIR4_AEDAE	A0A1S4F1D4_AEDAE	A0A6I8TIY5_AEDAE	A0A6I8TJ67_AEDAE	A0A6I8U7V5_AEDAE	A0A6I8TKH6_AEDAE	A0A6I8TJ78_AEDAE	A0A6I8TYX4_AEDAE	A0A6I8TA82_AEDAE	A0A6I8U520_AEDAE	A0A0P6JRU7_AEDAE	A0A6I8TKH0_AEDAE	A0A6I8TZ06_AEDAE	A0A6I8TCR6_AEDAE	A0A6I8TEM7_AEDAE	A0A6I8TJ73_AEDAE	A0A6I8U7Z2_AEDAE	A0A6I8TZT7_AEDAE
molecular_function	GO:0005096	GTPase activator activity	39	93	0.419355	1	1.82768e-36	1	0	A0A6I8U0P3_AEDAE	A0A6I8TTH6_AEDAE	A0A6I8T893_AEDAE	A0A6I8TX83_AEDAE	A0A6I8TXX4_AEDAE	A0A6I8TZZ6_AEDAE	A0A6I8TTH0_AEDAE	A0A6I8TDI8_AEDAE	A0A6I8U854_AEDAE	A0A6I8TTR5_AEDAE	A0A6I8TP51_AEDAE	A0A6I8TWU3_AEDAE	A0A6I8U5I4_AEDAE	A0A6I8TRH9_AEDAE	A0A6I8TXT3_AEDAE	A0A6I8TLQ9_AEDAE	A0A6R5I232_AEDAE	A0A6I8U3N8_AEDAE	A0A6R8GJK7_AEDAE	A0A6I8U1N4_AEDAE	A0A6I8TEH2_AEDAE	A0A6I8TRT5_AEDAE	A0A1S4FHG3_AEDAE	A0A6I8TKC4_AEDAE	A0A6I8THX7_AEDAE	A0A6I8U365_AEDAE	A0A6I8TSN8_AEDAE	A0A6I8U0N8_AEDAE	A0A6I8TD59_AEDAE	A0A6I8TP59_AEDAE	A0A1S4F0P2_AEDAE	A0A6I8U1P0_AEDAE	A0A6I8T8Q5_AEDAE	A0A1S4FRE6_AEDAE	A0A6I8TA86_AEDAE	A0A6I8TTH5_AEDAE	A0A6I8TX88_AEDAE	A0A6I8TLE4_AEDAE	A0A6I8T8B7_AEDAE
biological_process	GO:0048856	anatomical structure development	38	74	0.513514	1	1.45107e-33	1	0	A0A6I8TUU7_AEDAE	A0A6I8TB94_AEDAE	A0A6I8TG52_AEDAE	A0A6I8TZI4_AEDAE	A0A6I8TCS9_AEDAE	A0A6I8TUF0_AEDAE	A0A6I8TD61_AEDAE	A0A6I8TH62_AEDAE	A0A6I8U4N0_AEDAE	A0A6I8TT30_AEDAE	A0A6I8TI32_AEDAE	A0A6R5ILP1_AEDAE	A0A6I8TD22_AEDAE	A0A6I8TY87_AEDAE	A0A6I8T8J5_AEDAE	A0A6I8TGD3_AEDAE	A0A6I8TXU3_AEDAE	A0A6I8TAS6_AEDAE	A0A6I8TST5_AEDAE	A0A6I8TAS4_AEDAE	A0A6I8U382_AEDAE	A0A6I8TTH4_AEDAE	A0A6I8TYL5_AEDAE	A0A6I8U0U8_AEDAE	A0A6I8TGW1_AEDAE	A0A6I8TD26_AEDAE	A0A6I8TG46_AEDAE	A0A6I8TGS7_AEDAE	A0A6I8T8T0_AEDAE	A0A6I8U0Q6_AEDAE	A0A6I8U3Q5_AEDAE	A0A6I8T6L1_AEDAE	A0A6I8TE38_AEDAE	A0A6I8TJT5_AEDAE	A0A6I8TGW5_AEDAE	A0A6I8TFN2_AEDAE	A0A6I8TLV7_AEDAE	A0A6I8U4W5_AEDAE
biological_process	GO:0030154	cell differentiation	37	83	0.445783	1	6.41346e-36	1	0	A0A6I8TG52_AEDAE	A0A6R5H626_AEDAE	A0A1S4G219_AEDAE	A0A6I8T785_AEDAE	A0A1S4EVA6_AEDAE	A0A6I8TH62_AEDAE	A0A6I8TRR8_AEDAE	A0A6I8TAL6_AEDAE	A0A6I8TAQ9_AEDAE	A0A6I8TTD8_AEDAE	A0A6I8T342_AEDAE	A0A6I8TK44_AEDAE	A0A6I8T784_AEDAE	A0A6I8U5L2_AEDAE	A0A6I8TBI1_AEDAE	A0A6I8TEA6_AEDAE	A0A6I8UA17_AEDAE	A0A6I8T859_AEDAE	A0A6I8TAS6_AEDAE	A0A6I8T344_AEDAE	A0A6I8TAS4_AEDAE	A0A6I8TAE7_AEDAE	A0A6I8TAR7_AEDAE	A0A6I8U2A3_AEDAE	A0A6I8TAS3_AEDAE	A0A6I8T3A8_AEDAE	A0A6I8TTS0_AEDAE	A0A6I8TG46_AEDAE	A0A6I8TV90_AEDAE	A0A6I8UA25_AEDAE	A0A1S4EZ97_AEDAE	A0A6I8TW85_AEDAE	A0A6I8U1P5_AEDAE	A0A6I8THH2_AEDAE	A0A6I8TFN2_AEDAE	A0A6R5I375_AEDAE	A0A6I8TJC9_AEDAE
cellular_component	GO:0110165	cellular anatomical entity	36	104	0.346154	0.00974257	0.994431	0.499	1	A0A6I8TWJ4_AEDAE	A0A6I8TUP2_AEDAE	A0A6I8TIF4_AEDAE	A0A6I8U5S1_AEDAE	A0A6I8U5R7_AEDAE	Q16NH5_AEDAE	A0A6I8TKW7_AEDAE	A0A6I8TTN1_AEDAE	Q16ZT8_AEDAE	Q16Q81_AEDAE	Q16H73_AEDAE	A0A6I8TAL6_AEDAE	A0A6I8TAQ9_AEDAE	A0A6I8TJL5_AEDAE	A0A6I8TXK9_AEDAE	A0A6I8TVJ9_AEDAE	A0A6I8U3K5_AEDAE	A0A6I8TDR8_AEDAE	A0A6I8TBI1_AEDAE	A0A6I8TXL3_AEDAE	A0A1S4F2Y9_AEDAE	A0A6I8T6C9_AEDAE	A0A6I8T6D7_AEDAE	A0A6I8TF79_AEDAE	A0A6I8TQK3_AEDAE	A0A6I8U3L2_AEDAE	A0A6I8TAE7_AEDAE	A0A6I8TJK7_AEDAE	A0A6I8T8H5_AEDAE	A0A6I8TQK5_AEDAE	A0A6I8T8X6_AEDAE	A0A6I8U135_AEDAE	A0A1S4FN24_AEDAE	A0A6I8TJM0_AEDAE	A0A6I8U512_AEDAE	A0A1S4FHM3_AEDAE
molecular_function	GO:0046983	protein dimerization activity	35	119	0.294118	0.999547	0.000792515	1	0.165	A0A6I8T957_AEDAE	A0A6I8TLN7_AEDAE	A0A6I8TEE1_AEDAE	A0A6I8TTG6_AEDAE	Q16Z21_AEDAE	Q17GR6_AEDAE	A0A6I8TRC5_AEDAE	A0A6I8TE55_AEDAE	A0A1S4FQL5_AEDAE	A0A6I8TRC7_AEDAE	A0A6I8TLZ7_AEDAE	A0A1S4FJ51_AEDAE	A0A6I8U1U2_AEDAE	A0A6I8TD79_AEDAE	A0A6I8U6Q6_AEDAE	A0A6I8U023_AEDAE	A0A6I8U2E9_AEDAE	A0A6I8TEK1_AEDAE	A0A6I8U4L1_AEDAE	A0A6I8U6Q9_AEDAE	A0A6R5HEY3_AEDAE	A0A6I8U1T6_AEDAE	A0A1S4FN45_AEDAE	A0A6I8TJW8_AEDAE	A0A6I8U6G9_AEDAE	A0A6I8TRB7_AEDAE	A0A6I8TJ35_AEDAE	A0A6I8U4K5_AEDAE	A0A0P6IXM9_AEDAE	A0A6I8TD86_AEDAE	A0A1S4F1P2_AEDAE	A0A6I8TEF2_AEDAE	A0A6I8U3H0_AEDAE	A0A6I8TFD4_AEDAE	A0A1S4F880_AEDAE
molecular_function	GO:0022857	transmembrane transporter activity	34	205	0.165854	0.546101	0.485064	1	1	Q16WK6_AEDAE	A0A6I8TLP7_AEDAE	A0A6I8T926_AEDAE	Q16W79_AEDAE	Q176V9_AEDAE	A0A6I8U5A6_AEDAE	A0A6I8U090_AEDAE	Q17DB4_AEDAE	A0A6I8TY52_AEDAE	A0A6I8T8X2_AEDAE	A0A0P6JS65_AEDAE	A0A6I8TY39_AEDAE	A0A6I8U0V6_AEDAE	A0A6I8TNY4_AEDAE	A0A1S4G303_AEDAE	A0A6I8TY45_AEDAE	A0A6I8TRE0_AEDAE	A0A6I8TY48_AEDAE	A0A6I8TLJ7_AEDAE	A0A6I8U086_AEDAE	A0A6I8U284_AEDAE	A0A6I8TXG1_AEDAE	A0A6I8TQY4_AEDAE	A0A6I8THF7_AEDAE	A0A1S4EVY2_AEDAE	A0A6I8TXZ6_AEDAE	A0A6R5HYI9_AEDAE	A0A6I8U098_AEDAE	A0A6I8TXE7_AEDAE	A0A6I8TCR0_AEDAE	A0A6I8TXY7_AEDAE	A0A1S4FLM5_AEDAE	A0A6I8T9X6_AEDAE	A0A6I8TXZ1_AEDAE
biological_process	GO:0009887	animal organ morphogenesis	34	64	0.53125	0.999999	2.57943e-06	1	0.002	A0A6I8TKY1_AEDAE	A0A1S4FTK0_AEDAE	A0A1S4G739_AEDAE	A0A6I8U526_AEDAE	A0A6I8TWQ2_AEDAE	A0A6I8T4E7_AEDAE	A0A6I8U340_AEDAE	A0A6I8U203_AEDAE	A0A6I8TWP9_AEDAE	A0A6R8KLB2_AEDAE	A0A6I8THX2_AEDAE	A0A6I8U8Y7_AEDAE	A0A6I8TJA3_AEDAE	A0A6I8T9U4_AEDAE	A0A6I8U335_AEDAE	A0A6I8TBX8_AEDAE	A0A6I8U3X0_AEDAE	A0A6I8THC8_AEDAE	A0A6I8U272_AEDAE	A0A6I8THX6_AEDAE	A0A6I8TJ95_AEDAE	A0A6I8UA69_AEDAE	A0A6I8TBY3_AEDAE	A0A6I8THM9_AEDAE	A0A6I8TGF1_AEDAE	A0A6I8THP0_AEDAE	A0A6I8TQ53_AEDAE	A0A6I8TWQ7_AEDAE	A0A0N8ERZ1_AEDAE	A0A6I8TRP0_AEDAE	A0A6I8TJ99_AEDAE	A0A6I8THD3_AEDAE	A0A6I8U723_AEDAE	A0A6I8U6K7_AEDAE
molecular_function	GO:0005516	calmodulin binding	34	63	0.539683	1	9.43298e-09	1	0	Q16EQ1_AEDAE	A0A6I8TW67_AEDAE	A0A6I8U4W1_AEDAE	A0A6I8U9N6_AEDAE	A0A6I8U4W6_AEDAE	A0A6I8U8A3_AEDAE	A0A6I8U7I4_AEDAE	A0A6I8TUY4_AEDAE	A0A6I8TXW6_AEDAE	A0A6I8U9N4_AEDAE	A0A6I8U4W4_AEDAE	A0A6I8TGL5_AEDAE	A0A6I8TUP4_AEDAE	A0A6I8U4V9_AEDAE	A0A6I8U7J3_AEDAE	A0A6I8TUN6_AEDAE	A0A6I8U7I2_AEDAE	A0A6I8TU63_AEDAE	A0A6I8U890_AEDAE	A0A6I8U9N7_AEDAE	A0A6I8U896_AEDAE	A0A6I8U9N2_AEDAE	A0A6I8TQK0_AEDAE	A0A6I8TS46_AEDAE	A0A6I8TUQ0_AEDAE	A0A6I8U7I7_AEDAE	A0A6I8U7H8_AEDAE	A0A6I8U4V4_AEDAE	A0A6I8U888_AEDAE	A0A6I8TUP1_AEDAE	A0A6I8U9N5_AEDAE	A0A6I8U9N3_AEDAE	A0A6I8U7J1_AEDAE	A0A6I8U4V6_AEDAE
biological_process	GO:0006897	endocytosis	32	68	0.470588	0.999873	0.000320999	1	0.1	HOOK_AEDAE	A0A6I8U4Z4_AEDAE	Q17I25_AEDAE	A0A6I8T5B8_AEDAE	A0A6I8U1V8_AEDAE	A0A1S4FN98_AEDAE	A0A6I8TAT4_AEDAE	A0A6I8U4Z7_AEDAE	A0A6I8U036_AEDAE	A0A6I8U3Z0_AEDAE	A0A6I8TPC0_AEDAE	A0A6I8U3Y4_AEDAE	A0A6I8TEZ2_AEDAE	A0A6I8TCB0_AEDAE	A0A6I8T6H6_AEDAE	A0A6I8U1W3_AEDAE	A0A6I8U035_AEDAE	A0A6I8TJT6_AEDAE	A0A6I8TL23_AEDAE	A0A6I8U0Y3_AEDAE	A0A6I8T6X4_AEDAE	A0A6I8T6H9_AEDAE	A0A6I8U0X9_AEDAE	A0A6I8U3U5_AEDAE	A0A6I8TD40_AEDAE	A0A1S4FH50_AEDAE	A0A6I8TPB7_AEDAE	A0A6I8U3Z4_AEDAE	A0A6I8T5C1_AEDAE	A0A6I8T6M1_AEDAE	A0A6I8U247_AEDAE	A0A6I8T6I5_AEDAE
biological_process	GO:0030182	neuron differentiation	32	57	0.561404	1	2.18537e-41	1	0	A0A6I8TKY1_AEDAE	A0A1S4FTK0_AEDAE	A0A1S4G739_AEDAE	A0A6I8U526_AEDAE	A0A6I8TWQ2_AEDAE	A0A6I8T4E7_AEDAE	A0A6I8U340_AEDAE	A0A6I8U203_AEDAE	A0A6I8TWP9_AEDAE	A0A6I8THX2_AEDAE	A0A6I8TJA3_AEDAE	A0A6I8T9U4_AEDAE	A0A6I8U335_AEDAE	A0A6I8TBX8_AEDAE	A0A6I8U3X0_AEDAE	A0A6I8THC8_AEDAE	A0A6I8U272_AEDAE	A0A6I8THX6_AEDAE	A0A6I8TJ95_AEDAE	A0A6I8UA69_AEDAE	A0A6I8TBY3_AEDAE	A0A6I8THM9_AEDAE	A0A6I8TGF1_AEDAE	A0A6I8THP0_AEDAE	A0A6I8TQ53_AEDAE	A0A6I8TWQ7_AEDAE	A0A0N8ERZ1_AEDAE	A0A6I8TRP0_AEDAE	A0A6I8TJ99_AEDAE	A0A6I8THD3_AEDAE	A0A6I8U723_AEDAE	A0A6I8U6K7_AEDAE
molecular_function	GO:0016887	ATP hydrolysis activity	31	174	0.178161	0.724579	0.318729	1	1	RTEL1_AEDAE	Q174C2_AEDAE	Q16VU1_AEDAE	Q17CT5_AEDAE	Q16KZ2_AEDAE	Q16YL3_AEDAE	Q16HL1_AEDAE	Q171B7_AEDAE	Q17PR3_AEDAE	A0A6I8TZH6_AEDAE	A0A6I8U6V0_AEDAE	A0A1S4FKQ2_AEDAE	A0A1S4F900_AEDAE	A0A6I8TK58_AEDAE	A0A1S4G705_AEDAE	A0A0P6IY78_AEDAE	A0A6I8U7C9_AEDAE	A0A1S4FIN1_AEDAE	A0A6I8T6X5_AEDAE	A0A1S4FUM8_AEDAE	A0A1S4F933_AEDAE	A0A6I8U054_AEDAE	A0A6I8TZ94_AEDAE	A0A1S4FHA0_AEDAE	A0A1S4EZF6_AEDAE	A0A1S4F4Q9_AEDAE	A0A1S4F8J6_AEDAE	A0A6I8U9V2_AEDAE	A0A6I8TBF1_AEDAE	A0A1S4F8F0_AEDAE	A0A6I8T919_AEDAE
biological_process	GO:0006397	mRNA processing	31	78	0.397436	0.332867	0.732967	1	1	A0A1S4EW60_AEDAE	A0A6I8T9H8_AEDAE	A0A1S4FMS2_AEDAE	A0A6I8TLC8_AEDAE	A0A6I8TX54_AEDAE	A0A6I8TLC6_AEDAE	A0A1S4FAE2_AEDAE	A0A6I8TP21_AEDAE	A0A0P6IZ25_AEDAE	Q16NS4_AEDAE	Q17PA0_AEDAE	A0A6I8TFQ8_AEDAE	Q16KI3_AEDAE	Q17IC9_AEDAE	A0A6I8TFQ1_AEDAE	A0A6I8TXU2_AEDAE	A0A6I8TLC5_AEDAE	A0A6I8U4N7_AEDAE	A0A6I8TR76_AEDAE	A0A6I8TZW9_AEDAE	A0A6I8TG86_AEDAE	A0A6I8TQN9_AEDAE	A0A6I8TPA3_AEDAE	A0A6I8TXR5_AEDAE	A0A1S4F7I3_AEDAE	A0A1S4FNT9_AEDAE	A0A6I8TN98_AEDAE	A0A6I8TP98_AEDAE	A0A6I8TXT9_AEDAE	A0A6I8TQP3_AEDAE	A0A6I8TX62_AEDAE
biological_process	GO:0006338	chromatin remodeling	31	35	0.885714	1	7.03717e-12	1	0	ARP5_AEDAE	CARM1_AEDAE	A0A6I8T663_AEDAE	A0A6I8T5X8_AEDAE	Q16TX1_AEDAE	A0A6I8TQ44_AEDAE	Q17J42_AEDAE	A0A6I8TN66_AEDAE	A0A6I8TNC0_AEDAE	A0A6I8T2Y7_AEDAE	A0A6I8TQ63_AEDAE	A0A0P6IY78_AEDAE	A0A6I8T5Z4_AEDAE	A0A6I8T2Y8_AEDAE	A0A6I8TST7_AEDAE	A0A6I8T2Y5_AEDAE	A0A6I8T327_AEDAE	A0A6I8T2Z2_AEDAE	A0A1S4F933_AEDAE	A0A6I8T2Y9_AEDAE	A0A6I8T355_AEDAE	A0A6I8T2Z3_AEDAE	A0A6I8T2Z4_AEDAE	A0A6I8TQX0_AEDAE	A0A6I8T2Z0_AEDAE	A0A6I8T5Y3_AEDAE	A0A6I8TEE3_AEDAE	A0A6I8TGX3_AEDAE	A0A6I8TR64_AEDAE	A0A6I8TGX6_AEDAE	A0A6I8TST2_AEDAE
molecular_function	GO:0051015	actin filament binding	31	64	0.484375	1	1.00968e-06	1	0	A0A6I8U526_AEDAE	Q179E8_AEDAE	A0A6I8TXN5_AEDAE	A0A6I8TA52_AEDAE	A0A6I8TCD2_AEDAE	A0A1S4FCM2_AEDAE	A0A6I8T978_AEDAE	W0FUL2_AEDAE	A0A6I8TXM3_AEDAE	A0A6I8TX03_AEDAE	A0A6I8U3X0_AEDAE	A0A6I8TL88_AEDAE	A0A6I8TXP0_AEDAE	A0A1S4EYP3_AEDAE	A0A6I8TZR9_AEDAE	A0A6I8U272_AEDAE	A0A6I8TL89_AEDAE	A0A6I8TWZ9_AEDAE	A0A6R5I9B0_AEDAE	A0A6I8U458_AEDAE	A0A6I8TXN1_AEDAE	A0A6I8TX07_AEDAE	A0A6I8U3F1_AEDAE	A0A0N8ERZ1_AEDAE	A0A6I8TRP0_AEDAE	A0A6I8TL83_AEDAE	A0A1S4FCK2_AEDAE	A0A6I8T5K8_AEDAE	A0A6I8TZR1_AEDAE	A0A6I8U723_AEDAE	A0A1S4FCS4_AEDAE
cellular_component	GO:0005615	extracellular space	30	95	0.315789	0.977801	0.037295	1	0.995	TRY5_AEDAE	A0A6I8TX96_AEDAE	Q179D9_AEDAE	A0A1S4FVT1_AEDAE	A0A6I8TPL1_AEDAE	Q16YC5_AEDAE	Q16PI3_AEDAE	Q16H69_AEDAE	A0A1S4FEE7_AEDAE	A0A6I8TGJ1_AEDAE	A0A0P6IYZ7_AEDAE	A0A1S4F5E8_AEDAE	A0A1S4FGH1_AEDAE	A0A6I8TGF6_AEDAE	A0A6I8THP1_AEDAE	A0A6I8TNI2_AEDAE	A0A6I8U019_AEDAE	A0A6I8THN6_AEDAE	A0A6I8THP7_AEDAE	A0A6I8TG18_AEDAE	A0A6I8TPD7_AEDAE	A0A6I8U537_AEDAE	A0A6I8TG24_AEDAE	A0A6I8TLE9_AEDAE	A0A1S4G533_AEDAE	A0A6I8TGF0_AEDAE	A0A6I8TGI8_AEDAE	A0A6I8TB26_AEDAE	A0A1S4FJW9_AEDAE	A0A6I8TB31_AEDAE
biological_process	GO:0006325	chromatin organization	30	69	0.434783	1	2.43006e-08	1	0	JING_AEDAE	A0A1S4FVD9_AEDAE	A0A1S4G664_AEDAE	Q17PA5_AEDAE	A0A6I8TWB7_AEDAE	A0A6I8U9W8_AEDAE	A0A6I8TW77_AEDAE	A0A6I8TEI3_AEDAE	A0A6I8TZY4_AEDAE	A0A6I8TTK2_AEDAE	A0A6I8TP24_AEDAE	A0A6I8TZM7_AEDAE	A0A6I8TZN1_AEDAE	A0A6I8TV83_AEDAE	A0A6I8TUN4_AEDAE	A0A6I8U892_AEDAE	A0A6I8TVK8_AEDAE	A0A6I8TWG7_AEDAE	A0A6I8TYT3_AEDAE	A0A6I8U1R4_AEDAE	A0A6I8U1S0_AEDAE	A0A6I8TMK9_AEDAE	A0A6I8TG86_AEDAE	A0A1S4FRB1_AEDAE	A0A6I8TIV3_AEDAE	A0A6I8TUM9_AEDAE	A0A6I8TYV8_AEDAE	A0A6I8TD69_AEDAE	A0A6I8TYV5_AEDAE	A0A6I8TUG9_AEDAE
biological_process	GO:0006886	intracellular protein transport	30	103	0.291262	0.527373	0.545934	1	1	COG3_AEDAE	Q17BY2_AEDAE	Q17LP8_AEDAE	Q17CI5_AEDAE	Q16VZ6_AEDAE	A0A1S4F5K5_AEDAE	A0A1S4F7C1_AEDAE	A0A6I8T7U1_AEDAE	A0A6I8TFJ9_AEDAE	A0A6I8T638_AEDAE	A0A6I8TSH3_AEDAE	A0A0P6IZN4_AEDAE	A0A6I8TJP6_AEDAE	A0A6I8T816_AEDAE	A0A1S4FK97_AEDAE	A0A6I8U7Y7_AEDAE	A0A6I8TZW2_AEDAE	A0A6I8T8B9_AEDAE	A0A6I8THV8_AEDAE	A0A6I8T822_AEDAE	A0A6I8U326_AEDAE	A0A6I8T7U7_AEDAE	A0A6I8TFF6_AEDAE	A0A1S4F3Y5_AEDAE	A0A6I8U4Y4_AEDAE	A0A6I8U7S6_AEDAE	A0A6I8TST3_AEDAE	A0A6I8U6B3_AEDAE	A0A1S4F3T9_AEDAE	A0A1S4F3R3_AEDAE
biological_process	GO:0045944	positive regulation of transcription by RNA polymerase II	30	73	0.410959	0.998624	0.00293276	1	0.663	A0A6I8TTG6_AEDAE	A0A1S4G664_AEDAE	A0A6I8TRC5_AEDAE	A0A6I8TIC2_AEDAE	A0A6I8TKC2_AEDAE	A0A6I8TR51_AEDAE	A0A6I8TRC7_AEDAE	A0A6I8TLZ7_AEDAE	A0A6I8TKZ3_AEDAE	A0A6I8U1U2_AEDAE	A0A6I8U7M7_AEDAE	A0A6I8TT07_AEDAE	A0A6I8U6Q6_AEDAE	A0A6I8TWN2_AEDAE	A0A6I8TKW4_AEDAE	A0A6I8TYD8_AEDAE	A0A6I8TQA7_AEDAE	A0A6I8U2E9_AEDAE	A0A6I8TDT3_AEDAE	A0A6I8U4L1_AEDAE	A0A6I8U6Q9_AEDAE	A0A6I8TK71_AEDAE	A0A6I8TMI4_AEDAE	A0A6I8U1T6_AEDAE	A0A6I8TJW8_AEDAE	A0A6I8U6G9_AEDAE	A0A6I8U9D7_AEDAE	A0A6I8TRB7_AEDAE	A0A6I8U4K5_AEDAE	A0A6I8U3H0_AEDAE
molecular_function	GO:0008061	chitin binding	30	139	0.215827	0.604343	0.477391	1	1	A0A6I8U5P0_AEDAE	Q16LH3_AEDAE	Q179T5_AEDAE	A0A6I8TW48_AEDAE	A0A6I8TU45_AEDAE	A0A6I8U7B2_AEDAE	A0A1S4FYE0_AEDAE	A0A6I8TDX3_AEDAE	A0A6I8TQ05_AEDAE	A0A6I8U617_AEDAE	A0A1S4FX40_AEDAE	A0A6R5HYH1_AEDAE	A0A6I8TC48_AEDAE	A0A6I8U8N9_AEDAE	A0A6I8TWR0_AEDAE	A0A6I8TMT4_AEDAE	A0A6I8TV59_AEDAE	A0A6I8TT31_AEDAE	A0A6I8U1L9_AEDAE	A0A6I8U7Z1_AEDAE	A0A6I8U589_AEDAE	A0A1S4F1Y6_AEDAE	A0A6I8TQT4_AEDAE	A0A1S4G0L3_AEDAE	A0A6I8U9T3_AEDAE	A0A6I8U1A9_AEDAE	A0A1S4FLR5_AEDAE	A0A6I8U6B7_AEDAE	A0A1S4FSX2_AEDAE	A0A6I8TFQ6_AEDAE
molecular_function	GO:0005525	GTP binding	29	239	0.121339	0.000194758	0.999905	0.025	1	Q17HH9_AEDAE	Q17AT2_AEDAE	Q16GL3_AEDAE	A0A6I8TG30_AEDAE	A0A6I8TIS8_AEDAE	Q17GF2_AEDAE	A0A6I8U254_AEDAE	Q16WY5_AEDAE	A0A6I8TGA4_AEDAE	Q16FU0_AEDAE	Q16MT2_AEDAE	A0A6I8TWU3_AEDAE	A0A6I8THA6_AEDAE	A0A6I8TRP8_AEDAE	A0A1S4FNZ2_AEDAE	A0A6I8TGA6_AEDAE	A0A6I8TFT4_AEDAE	A0A6I8TKC4_AEDAE	A0A0P6K159_AEDAE	A0A1S4F477_AEDAE	A0A6I8TT35_AEDAE	A0A6I8THE7_AEDAE	A0A6I8TAV9_AEDAE	A0A6I8TP58_AEDAE	A0A6S4FMQ4_AEDAE	A0A6I8TG63_AEDAE	A0A6I8THF2_AEDAE	A0A6I8TGU8_AEDAE	A0A1S4EVC2_AEDAE
biological_process	GO:0040011	locomotion	29	68	0.426471	1	1.08122e-11	1	0	A0A6I8TGB4_AEDAE	A0A6I8TBX2_AEDAE	A0A6R8KLB2_AEDAE	A0A1S4EX19_AEDAE	A0A6I8U8Y7_AEDAE	A0A6I8TB48_AEDAE	A0A6I8TB14_AEDAE	A0A6I8TLU9_AEDAE	A0A1S4FJR2_AEDAE	A0A6I8T7W1_AEDAE	A0A6I8TLT0_AEDAE	A0A6I8TNB2_AEDAE	A0A1S4FJQ9_AEDAE	A0A6I8TBW7_AEDAE	A0A6I8TL40_AEDAE	A0A6I8TLS1_AEDAE	A0A6I8TEE0_AEDAE	A0A6I8TB19_AEDAE	A0A6I8TAQ1_AEDAE	A0A6I8TL46_AEDAE	A0A6I8TB37_AEDAE	A0A6I8TLT6_AEDAE	A0A6I8TNA4_AEDAE	A0A6I8TQZ0_AEDAE	A0A6I8TLU2_AEDAE	A0A6I8T4A9_AEDAE	A0A6I8TXP9_AEDAE	A0A6I8U6W1_AEDAE	A0A6I8TED7_AEDAE
biological_process	GO:0042221	response to chemical	28	45	0.622222	1	7.02551e-15	1	0	A0A6I8TGB4_AEDAE	A0A1S4G664_AEDAE	A0A6I8TBX2_AEDAE	A0A6R8KLB2_AEDAE	A0A1S4EX19_AEDAE	A0A6I8U8Y7_AEDAE	A0A6I8TB48_AEDAE	A0A6I8TB14_AEDAE	A0A6I8TLU9_AEDAE	A0A1S4FJR2_AEDAE	A0A6I8T7W1_AEDAE	A0A6I8TLT0_AEDAE	A0A6I8TNB2_AEDAE	A0A1S4FJQ9_AEDAE	A0A6I8TBW7_AEDAE	A0A6I8TL40_AEDAE	A0A6I8TLS1_AEDAE	A0A6I8TEE0_AEDAE	A0A6I8TB19_AEDAE	A0A6I8TAQ1_AEDAE	A0A6I8TL46_AEDAE	A0A6I8TB37_AEDAE	A0A6I8TLT6_AEDAE	A0A6I8TNA4_AEDAE	A0A6I8TQZ0_AEDAE	A0A6I8TLU2_AEDAE	A0A6I8T4A9_AEDAE	A0A6I8TED7_AEDAE
cellular_component	GO:0005891	voltage-gated calcium channel complex	28	49	0.571429	1	1.87451e-07	1	0	A0A6I8TSJ8_AEDAE	A0A6I8TSR6_AEDAE	A0A6I8TRL9_AEDAE	A0A6I8TMA6_AEDAE	A0A6I8TSS2_AEDAE	A0A6I8TKP9_AEDAE	A0A6I8TSS8_AEDAE	A0A6I8TRN0_AEDAE	A0A6I8TRF6_AEDAE	A0A6I8TSK3_AEDAE	A0A6I8TK68_AEDAE	A0A6I8TRM6_AEDAE	A0A6I8THV0_AEDAE	A0A6I8TSJ0_AEDAE	A0A6I8TUI1_AEDAE	A0A6R5I1G8_AEDAE	A0A6I8TK63_AEDAE	A0A6I8TUG2_AEDAE	A0A6I8TDP1_AEDAE	A0A6I8TRQ9_AEDAE	A0A6I8TKS0_AEDAE	A0A6I8THU8_AEDAE	A0A6I8TMB1_AEDAE	A0A6I8TTE3_AEDAE	A0A6I8TQM1_AEDAE	A0A6I8THA1_AEDAE	A0A6I8TKQ7_AEDAE	A0A6I8THU4_AEDAE
molecular_function	GO:0005245	voltage-gated calcium channel activity	28	49	0.571429	1	3.65494e-08	1	0	A0A6I8TSJ8_AEDAE	A0A6I8TSR6_AEDAE	A0A6I8TRL9_AEDAE	A0A6I8TMA6_AEDAE	A0A6I8TSS2_AEDAE	A0A6I8TKP9_AEDAE	A0A6I8TSS8_AEDAE	A0A6I8TRN0_AEDAE	A0A6I8TRF6_AEDAE	A0A6I8TSK3_AEDAE	A0A6I8TK68_AEDAE	A0A6I8TRM6_AEDAE	A0A6I8THV0_AEDAE	A0A6I8TSJ0_AEDAE	A0A6I8TUI1_AEDAE	A0A6R5I1G8_AEDAE	A0A6I8TK63_AEDAE	A0A6I8TUG2_AEDAE	A0A6I8TDP1_AEDAE	A0A6I8TRQ9_AEDAE	A0A6I8TKS0_AEDAE	A0A6I8THU8_AEDAE	A0A6I8TMB1_AEDAE	A0A6I8TTE3_AEDAE	A0A6I8TQM1_AEDAE	A0A6I8THA1_AEDAE	A0A6I8TKQ7_AEDAE	A0A6I8THU4_AEDAE
biological_process	GO:0048666	neuron development	27	44	0.613636	1	8.08256e-38	1	0	A0A6I8TGB4_AEDAE	A0A6I8TBX2_AEDAE	A0A6R8KLB2_AEDAE	A0A1S4EX19_AEDAE	A0A6I8U8Y7_AEDAE	A0A6I8TB48_AEDAE	A0A6I8TB14_AEDAE	A0A6I8TLU9_AEDAE	A0A1S4FJR2_AEDAE	A0A6I8T7W1_AEDAE	A0A6I8TLT0_AEDAE	A0A6I8TNB2_AEDAE	A0A1S4FJQ9_AEDAE	A0A6I8TBW7_AEDAE	A0A6I8TL40_AEDAE	A0A6I8TLS1_AEDAE	A0A6I8TEE0_AEDAE	A0A6I8TB19_AEDAE	A0A6I8TAQ1_AEDAE	A0A6I8TL46_AEDAE	A0A6I8TB37_AEDAE	A0A6I8TLT6_AEDAE	A0A6I8TNA4_AEDAE	A0A6I8TQZ0_AEDAE	A0A6I8TLU2_AEDAE	A0A6I8T4A9_AEDAE	A0A6I8TED7_AEDAE
cellular_component	GO:0030286	dynein complex	27	40	0.675	1	1.17876e-12	1	0	Q177H6_AEDAE	A0A6I8TRA0_AEDAE	A0A6I8TE27_AEDAE	A0A6I8TE32_AEDAE	A0A6I8TF22_AEDAE	A0A6I8TE53_AEDAE	A0A6I8TVT7_AEDAE	A0A6I8U8E0_AEDAE	A0A6I8T9P7_AEDAE	A0A6I8U9Y6_AEDAE	A0A6I8T9Q2_AEDAE	A0A6I8U939_AEDAE	A0A6I8T8P0_AEDAE	A0A6I8TC44_AEDAE	A0A1S4FNK9_AEDAE	A0A6I8TDB3_AEDAE	A0A6I8U3F7_AEDAE	A0A6I8TE48_AEDAE	A0A6I8TCG9_AEDAE	A0A6I8TDN4_AEDAE	A0A6I8U5Q8_AEDAE	A0A6I8TDM5_AEDAE	A0A6I8TCH4_AEDAE	A0A6I8U1P1_AEDAE	A0A6I8TCF3_AEDAE	A0A6R5HFP6_AEDAE	A0A6I8T8N5_AEDAE
molecular_function	GO:0046982	protein heterodimerization activity	26	76	0.342105	0.99743	0.00546038	1	0.729	Q174K2_AEDAE	Q16Z08_AEDAE	A0A6I8U851_AEDAE	Q16Z07_AEDAE	A0A6I8TLU3_AEDAE	A0A6I8U4Q0_AEDAE	A0A6I8TUI4_AEDAE	A0A1S4FWR9_AEDAE	A0A6I8U2T2_AEDAE	A0A6I8U853_AEDAE	A0A6I8TAA9_AEDAE	A0A6R8KKC9_AEDAE	A0A6I8TDX7_AEDAE	A0A6I8U7M5_AEDAE	A0A6I8U6E7_AEDAE	A0A0P6IUX4_AEDAE	A0A6I8U9L1_AEDAE	A0A6I8U7E5_AEDAE	A0A1S4F3I3_AEDAE	A0A6I8TMK8_AEDAE	A0A6I8TUI8_AEDAE	A0A6I8TMN0_AEDAE	A0A0P6K0W4_AEDAE	A0A6I8U9K9_AEDAE	A0A1S4FF60_AEDAE	A0A6I8U5V3_AEDAE
biological_process	GO:0051179	localization	26	65	0.4	0.515317	0.515308	1	1	A0A6I8TSP2_AEDAE	A0A6I8T508_AEDAE	A0A6I8U8V9_AEDAE	A0A6I8U2Z8_AEDAE	A0A6R8GG01_AEDAE	A0A6I8T7S7_AEDAE	Q17L41_AEDAE	A0A6I8TDI8_AEDAE	A0A6I8U8W5_AEDAE	A0A1S4F7L8_AEDAE	A0A6I8U9G3_AEDAE	A0A6I8TQB6_AEDAE	A0A6I8TNW1_AEDAE	A0A6I8UA42_AEDAE	A0A6I8TSD3_AEDAE	A0A6I8TFI6_AEDAE	A0A6I8T7N6_AEDAE	A0A6I8TVK1_AEDAE	A0A6I8TEH2_AEDAE	A0A6I8U663_AEDAE	A0A6I8U6A5_AEDAE	A0A6I8TNR0_AEDAE	A0A6I8TFI8_AEDAE	A0A6I8TD59_AEDAE	A0A6I8TNW6_AEDAE	A0A6I8UA43_AEDAE
molecular_function	GO:0030507	spectrin binding	26	26	1	1	2.39729e-18	1	0	A0A6I8U4W1_AEDAE	A0A6I8U9N6_AEDAE	A0A6I8U4W6_AEDAE	A0A6I8U8A3_AEDAE	A0A6I8U7I4_AEDAE	A0A6I8U9N4_AEDAE	A0A6I8U4W4_AEDAE	A0A6I8TUP4_AEDAE	A0A6I8U4V9_AEDAE	A0A6I8U7J3_AEDAE	A0A6I8TUN6_AEDAE	A0A6I8U7I2_AEDAE	A0A6I8U890_AEDAE	A0A6I8U9N7_AEDAE	A0A6I8U896_AEDAE	A0A6I8U9N2_AEDAE	A0A6I8TUQ0_AEDAE	A0A6I8U7I7_AEDAE	A0A6I8U7H8_AEDAE	A0A6I8U4V4_AEDAE	A0A6I8U888_AEDAE	A0A6I8TUP1_AEDAE	A0A6I8U9N5_AEDAE	A0A6I8U9N3_AEDAE	A0A6I8U7J1_AEDAE	A0A6I8U4V6_AEDAE
biological_process	GO:0031175	neuron projection development	26	26	1	1	8.37087e-35	1	0	A0A6I8U4W1_AEDAE	A0A6I8U9N6_AEDAE	A0A6I8U4W6_AEDAE	A0A6I8U8A3_AEDAE	A0A6I8U7I4_AEDAE	A0A6I8U9N4_AEDAE	A0A6I8U4W4_AEDAE	A0A6I8TUP4_AEDAE	A0A6I8U4V9_AEDAE	A0A6I8U7J3_AEDAE	A0A6I8TUN6_AEDAE	A0A6I8U7I2_AEDAE	A0A6I8U890_AEDAE	A0A6I8U9N7_AEDAE	A0A6I8U896_AEDAE	A0A6I8U9N2_AEDAE	A0A6I8TUQ0_AEDAE	A0A6I8U7I7_AEDAE	A0A6I8U7H8_AEDAE	A0A6I8U4V4_AEDAE	A0A6I8U888_AEDAE	A0A6I8TUP1_AEDAE	A0A6I8U9N5_AEDAE	A0A6I8U9N3_AEDAE	A0A6I8U7J1_AEDAE	A0A6I8U4V6_AEDAE
cellular_component	GO:0005829	cytosol	25	91	0.274725	0.885586	0.16244	1	1	MOCS3_AEDAE	A0A6I8T9C7_AEDAE	Q16QZ5_AEDAE	A0A6I8T6Z9_AEDAE	Q16J18_AEDAE	Q16WY5_AEDAE	Q17D87_AEDAE	A0A6I8THS9_AEDAE	A0A6I8UA52_AEDAE	A0A6I8U6D0_AEDAE	A0A6I8T4J4_AEDAE	A0A6I8T5L0_AEDAE	A0A6I8TH75_AEDAE	A0A1S4FXK0_AEDAE	A0A6I8TWJ5_AEDAE	A0A6I8T7U4_AEDAE	A0A6I8T5E9_AEDAE	A0A1S4FRH7_AEDAE	A0A1S4EYY6_AEDAE	A0A1S4FM51_AEDAE	A0A6I8U8Y8_AEDAE	A0A6I8T685_AEDAE	A0A6I8U2M0_AEDAE	A0A6I8T593_AEDAE	A0A6I8T5A5_AEDAE
biological_process	GO:0006281	DNA repair	25	79	0.316456	0.930981	0.0979411	1	1	RTEL1_AEDAE	ARP5_AEDAE	A0A6I8TIH7_AEDAE	Q16VU1_AEDAE	Q16TX1_AEDAE	Q17DX5_AEDAE	A0A6I8TRA4_AEDAE	Q17PB8_AEDAE	Q16EG4_AEDAE	A0A0P6IY78_AEDAE	A0A6I8TRX6_AEDAE	A0A1S4FCU8_AEDAE	A0A6I8U0X4_AEDAE	A0A1S4EVT1_AEDAE	A0A1S4FAV1_AEDAE	A0A6R5IIT1_AEDAE	A0A6I8TZX8_AEDAE	A0A6I8U1M2_AEDAE	A0A1S4EYX6_AEDAE	A0A6I8T3C7_AEDAE	A0A6I8TPU3_AEDAE	A0A6I8U0K2_AEDAE	A0A6I8TBF1_AEDAE	A0A6I8U2K7_AEDAE	A0A6I8U4S9_AEDAE
cellular_component	GO:0005789	endoplasmic reticulum membrane	25	141	0.177305	0.294679	0.762721	1	1	Q17LP8_AEDAE	A0A6I8TSY4_AEDAE	Q179Z6_AEDAE	Q1HQY2_AEDAE	A0A6I8TVJ6_AEDAE	A0A6I8T4F7_AEDAE	A0A1S4EYZ4_AEDAE	A0A1S4EZ06_AEDAE	A0A1S4FI63_AEDAE	A0A6I8T571_AEDAE	A0A6I8TBB3_AEDAE	A0A1S4FJA5_AEDAE	A0A1S4EX29_AEDAE	A0A6I8U8D4_AEDAE	A0A6I8TVJ4_AEDAE	A0A6I8T8B9_AEDAE	A0A6I8U9W2_AEDAE	A0A6I8TT01_AEDAE	A0A1S4F3Y5_AEDAE	A0A1S4F0X0_AEDAE	A0A6I8U2P9_AEDAE	A0A6I8U873_AEDAE	A0A1S4FSF8_AEDAE	A0A1S4F3T9_AEDAE	A0A1S4F3R3_AEDAE
cellular_component	GO:0016459	myosin complex	24	42	0.571429	1	1.41513e-06	1	0	MYO7A_AEDAE	A0A1S4FTK0_AEDAE	Q16RF4_AEDAE	A0A6I8U0P3_AEDAE	A0A6I8T4E7_AEDAE	Q179E8_AEDAE	A0A6I8TA52_AEDAE	A0A6I8TZZ6_AEDAE	A0A6I8U2N9_AEDAE	A0A6I8TP51_AEDAE	A0A6I8T978_AEDAE	W0FUL2_AEDAE	A0A6I8U4J1_AEDAE	A0A6I8U2N7_AEDAE	A0A6I8T8D4_AEDAE	A0A6I8U3N8_AEDAE	A0A6I8U1N4_AEDAE	A0A1S4EYP3_AEDAE	A0A6I8U458_AEDAE	A0A6I8TZ71_AEDAE	A0A6I8U0N8_AEDAE	A0A6I8U1P0_AEDAE	A0A6I8U3F1_AEDAE	A0A6I8T8M0_AEDAE
cellular_component	GO:0071944	cell periphery	24	62	0.387097	0.993139	0.0084953	1	0.655	A0A6I8TKY1_AEDAE	A0A1S4G739_AEDAE	A0A6I8T4E7_AEDAE	A0A6I8U340_AEDAE	A0A6I8U203_AEDAE	A0A6R8KLB2_AEDAE	A0A6I8THX2_AEDAE	A0A6I8U8Y7_AEDAE	A0A6I8TJA3_AEDAE	A0A6I8T9U4_AEDAE	A0A6I8U335_AEDAE	A0A6I8TBX8_AEDAE	A0A6I8THC8_AEDAE	A0A6I8THX6_AEDAE	A0A6I8TJ95_AEDAE	A0A6I8TBY3_AEDAE	A0A6I8THM9_AEDAE	A0A6I8TGF1_AEDAE	A0A6I8THP0_AEDAE	A0A6I8TQ53_AEDAE	A0A6I8TJ99_AEDAE	A0A6I8TXP9_AEDAE	A0A6I8U6W1_AEDAE	A0A6I8THD3_AEDAE
biological_process	GO:0016192	vesicle-mediated transport	24	95	0.252632	0.999915	0.000142767	1	0.037	Q17CI5_AEDAE	A0A6R5H0K1_AEDAE	Q172R6_AEDAE	Q16IR6_AEDAE	Q16VZ6_AEDAE	A0A6I8U0K9_AEDAE	A0A1S4F7C1_AEDAE	A0A6I8TNA1_AEDAE	A0A6I8TFJ9_AEDAE	A0A6I8TSH3_AEDAE	A0A6I8T9I6_AEDAE	A0A6I8U2K1_AEDAE	A0A6I8TN41_AEDAE	A0A6I8THU6_AEDAE	A0A6I8U7Y7_AEDAE	A0A6I8TQG8_AEDAE	A0A6I8TNA7_AEDAE	A0A6I8TZD3_AEDAE	A0A6I8U326_AEDAE	A0A6I8U4Y4_AEDAE	A0A1S4FJP8_AEDAE	A0A6I8U7S6_AEDAE	A0A6I8U6B3_AEDAE	A0A6I8TFK9_AEDAE
biological_process	GO:0009966	regulation of signal transduction	24	44	0.545455	0.999999	1.60505e-06	1	0	A0A6I8TF55_AEDAE	A0A6I8TRA4_AEDAE	A0A6I8U3B8_AEDAE	A0A6I8U2U4_AEDAE	A2I859_AEDAE	A0A6I8U0P5_AEDAE	A0A6R5I9D8_AEDAE	A0A6I8TF19_AEDAE	A0A6I8TMQ2_AEDAE	A0A6I8U543_AEDAE	A0A6I8TG69_AEDAE	A0A6R5HMJ9_AEDAE	A0A6I8TSD9_AEDAE	A0A1S4F8R5_AEDAE	A0A6I8U1W8_AEDAE	A0A1S4F1D4_AEDAE	A0A6I8U678_AEDAE	A0A6I8U7V5_AEDAE	A0A6I8TYX4_AEDAE	A0A6I8TA82_AEDAE	A0A6I8U520_AEDAE	A0A6I8TZ06_AEDAE	A0A6I8TEM7_AEDAE	A0A6I8TZT7_AEDAE
biological_process	GO:0000226	microtubule cytoskeleton organization	24	35	0.685714	1	6.82094e-07	1	0	A0A6I8TAZ7_AEDAE	A0A6I8TIY0_AEDAE	A0A6I8TTP6_AEDAE	A0A6I8TUT5_AEDAE	A0A6I8TBS1_AEDAE	A0A6I8TUS7_AEDAE	A0A6I8TUS2_AEDAE	A0A6I8TIZ0_AEDAE	A0A6I8TWM6_AEDAE	A0A6I8TWK6_AEDAE	A0A6I8T7T3_AEDAE	A0A6I8TIX7_AEDAE	A0A6I8TIY7_AEDAE	A0A6I8TAM1_AEDAE	A0A6I8TH58_AEDAE	A0A6I8TB01_AEDAE	A0A6I8TWL2_AEDAE	A0A6I8TWL8_AEDAE	A0A6I8T7T0_AEDAE	A0A6I8TUJ0_AEDAE	A0A6I8TTP0_AEDAE	A0A6I8TTQ1_AEDAE	A0A6I8TUJ6_AEDAE	A0A6I8TRM9_AEDAE
biological_process	GO:0009605	response to external stimulus	24	45	0.533333	1	2.43274e-10	1	0	A0A6I8T609_AEDAE	A0A6I8TJG7_AEDAE	A0A6I8T7U0_AEDAE	A0A6I8T542_AEDAE	A0A6I8U9E3_AEDAE	A0A6I8TKC2_AEDAE	A0A6I8TQB6_AEDAE	A0A6I8TNW1_AEDAE	A0A6I8TKZ3_AEDAE	A0A6I8TUE6_AEDAE	A0A6I8TFI6_AEDAE	A0A6I8TKW4_AEDAE	A0A1S4FNZ1_AEDAE	A0A6I8T7L4_AEDAE	A0A6I8TDT3_AEDAE	A0A6I8TMI4_AEDAE	A0A6I8TNR0_AEDAE	A0A6I8T611_AEDAE	A0A6I8TFI8_AEDAE	A0A6I8T7K9_AEDAE	A0A6I8U9D7_AEDAE	A0A6I8T7L2_AEDAE	A0A6I8TK31_AEDAE	A0A6I8TNW6_AEDAE
molecular_function	GO:0005267	potassium channel activity	24	35	0.685714	0.999995	1.23e-05	1	0	A0A6I8TC46_AEDAE	A0A6I8U4G0_AEDAE	A0A6I8TIB0_AEDAE	A0A6I8TGX2_AEDAE	A0A6I8TW30_AEDAE	A0A6I8TGH3_AEDAE	A0A6I8TH17_AEDAE	A0A6I8TBD3_AEDAE	A0A6I8TH29_AEDAE	A0A6I8TBD8_AEDAE	A0A6I8TH24_AEDAE	A0A6I8TIC0_AEDAE	A0A6I8TIA4_AEDAE	A0A6I8TMU6_AEDAE	A0A6I8TGH8_AEDAE	A0A6I8TIB5_AEDAE	A0A6I8TGI2_AEDAE	A0A6I8U600_AEDAE	A0A6I8TI85_AEDAE	A0A1S4FMN4_AEDAE	A0A6I8TBC8_AEDAE	A0A6I8TGX7_AEDAE	A0A6I8TGY2_AEDAE	A0A6I8THX0_AEDAE
molecular_function	GO:0005249	voltage-gated potassium channel activity	24	51	0.470588	0.999992	2.73347e-05	1	0.001	A0A6I8TDE0_AEDAE	A0A6I8TD71_AEDAE	A0A6I8TXK4_AEDAE	A0A6I8TCY2_AEDAE	A0A6I8TF44_AEDAE	A0A6I8TE92_AEDAE	A0A6I8TWT7_AEDAE	A0A6I8TV63_AEDAE	A0A6I8TE88_AEDAE	A0A6I8TL66_AEDAE	A0A6I8TTC4_AEDAE	A0A6I8TI52_AEDAE	A0A6I8TT27_AEDAE	A0A6I8TG95_AEDAE	A0A6I8TF89_AEDAE	A0A6I8TTC9_AEDAE	A0A6I8TSA0_AEDAE	A0A6I8TEQ1_AEDAE	A0A6I8TAA5_AEDAE	A0A6I8TD00_AEDAE	A0A6I8TWU2_AEDAE	A0A6R8GMP9_AEDAE	A0A6I8TXI5_AEDAE	A0A6I8TZL2_AEDAE
molecular_function	GO:0031267	small GTPase binding	22	51	0.431373	0.999898	0.000314657	1	0.066	Q16ZZ3_AEDAE	Q171U6_AEDAE	Q17L27_AEDAE	A0A6I8U6D7_AEDAE	A0A6I8T7U1_AEDAE	A0A6I8TWK2_AEDAE	A0A6I8T638_AEDAE	A0A0P6IZN4_AEDAE	A0A6I8TJP6_AEDAE	A0A6I8T816_AEDAE	A0A6I8TRN5_AEDAE	A0A1S4FK97_AEDAE	A0A6I8TFJ7_AEDAE	A0A6I8TWJ8_AEDAE	A0A6I8THV8_AEDAE	A0A6I8T822_AEDAE	A0A6I8TFW5_AEDAE	A0A6I8T7U7_AEDAE	A0A1S4F0P2_AEDAE	A0A6I8TG13_AEDAE	A0A6I8TST3_AEDAE	A0A6I8U6D3_AEDAE
cellular_component	GO:0005694	chromosome	22	39	0.564103	1	3.87832e-10	1	0	A0A6I8TAZ7_AEDAE	Q174C2_AEDAE	A0A6I8TKC6_AEDAE	Q171C3_AEDAE	A0A6I8TFN3_AEDAE	A0A6I8TBS1_AEDAE	Q16MR9_AEDAE	A0A6I8TVM6_AEDAE	A0A6I8TYK4_AEDAE	A0A1S4F828_AEDAE	A0A6I8T7T3_AEDAE	A0A6I8TKE2_AEDAE	A0A6R5I4G5_AEDAE	A0A6I8TP77_AEDAE	A0A1S4F873_AEDAE	A0A1S4EZF6_AEDAE	A0A1S4F4Q9_AEDAE	A0A1S4F8J6_AEDAE	A0A6I8T7T0_AEDAE	A0A1S4F8F0_AEDAE	A0A0P6IXZ9_AEDAE	A0A6I8TAT6_AEDAE
biological_process	GO:0048513	animal organ development	22	63	0.349206	0.999741	0.00049225	1	0.154	A0A6I8TSP2_AEDAE	A0A6I8T785_AEDAE	A0A1S4EVA6_AEDAE	A0A6I8TRR8_AEDAE	A0A6I8TAL6_AEDAE	A0A1S4F7L8_AEDAE	A0A6I8TAQ9_AEDAE	A0A6I8T342_AEDAE	A0A6I8TK44_AEDAE	A0A6I8T784_AEDAE	A0A6I8TBI1_AEDAE	A0A6I8TVK1_AEDAE	A0A6I8U7U7_AEDAE	A0A6I8UA17_AEDAE	A0A6I8T344_AEDAE	A0A6I8TAE7_AEDAE	A0A6I8TAR7_AEDAE	A0A6I8TAS3_AEDAE	A0A6I8T3A8_AEDAE	A0A6I8TTS0_AEDAE	A0A1S4EZ97_AEDAE	A0A6I8THH2_AEDAE
molecular_function	GO:0061630	ubiquitin protein ligase activity	22	42	0.52381	0.999999	4.89548e-06	1	0	A0A6I8TLC8_AEDAE	A0A6I8TYJ6_AEDAE	Q17L78_AEDAE	A0A6I8TX54_AEDAE	Q16EG4_AEDAE	A2I859_AEDAE	A0A6I8TMJ0_AEDAE	A0A6I8U543_AEDAE	A0A6I8TXU2_AEDAE	A0A6I8TLC5_AEDAE	A0A1S4F8R5_AEDAE	A0A1S4FTL6_AEDAE	A0A6I8U3Y5_AEDAE	A0A6I8TZW9_AEDAE	A0A6I8TS79_AEDAE	A0A6I8U678_AEDAE	A0A6I8TXR5_AEDAE	A0A6I8T685_AEDAE	A0A6I8TXT9_AEDAE	A0A1S4G0H1_AEDAE	A0A1S4EW06_AEDAE	A0A6I8TX62_AEDAE
biological_process	GO:0050896	response to stimulus	21	55	0.381818	1	1.07329e-20	1	0	HPS5_AEDAE	Q0IFQ4_AEDAE	A0A679BVR2_AEDAE	A0A6I8TWQ2_AEDAE	A0A6I8TWP9_AEDAE	A0A1S4F9E4_AEDAE	A0A6I8TYS9_AEDAE	A0A6I8U5P4_AEDAE	A0A6I8TWW3_AEDAE	A0A1S4FBV6_AEDAE	A0A6I8TVX9_AEDAE	A0A6I8TKK3_AEDAE	A0A6I8T7I6_AEDAE	A0A6I8TCE8_AEDAE	A0A6I8UA69_AEDAE	A0A6I8TAJ5_AEDAE	A0A6I8TWQ7_AEDAE	A0A6I8TWY9_AEDAE	A0A6I8TKK7_AEDAE	A0A6I8U6K7_AEDAE	A0A6I8TYU3_AEDAE
molecular_function	GO:0016491	oxidoreductase activity	20	202	0.0990099	2.37986e-35	1	0	1	A0A6I8T624_AEDAE	Q16TL3_AEDAE	Q178E1_AEDAE	A0A6I8TN83_AEDAE	A0A6I8TS77_AEDAE	A0A6I8TN64_AEDAE	A0A6I8TJ86_AEDAE	A0A6I8U7T9_AEDAE	A0A6I8TMF4_AEDAE	A0A1S4FQ39_AEDAE	A0A6I8U827_AEDAE	A0A6I8TIZ7_AEDAE	A0A6I8TCY4_AEDAE	A0A6I8TKR2_AEDAE	A0A1S4G5Y5_AEDAE	A0A6I8TJF9_AEDAE	A0A1S4FQ35_AEDAE	A0A6I8T4K9_AEDAE	A0A1S4FQD9_AEDAE	A0A6I8T7P6_AEDAE
molecular_function	GO:0003682	chromatin binding	20	40	0.5	0.999981	7.38416e-05	1	0.013	A0A6I8TKC6_AEDAE	A0A6I8TVM6_AEDAE	A0A6I8TYK4_AEDAE	A0A6I8U6V0_AEDAE	A0A6I8T2Y7_AEDAE	A0A6I8T2Y8_AEDAE	A0A6I8T2Y5_AEDAE	A0A6I8T327_AEDAE	A0A6I8TE95_AEDAE	A0A6I8T2Z2_AEDAE	A0A6I8T2Y9_AEDAE	A0A6I8T355_AEDAE	A0A6I8T2Z3_AEDAE	A0A6I8T2Z4_AEDAE	A0A6I8TKE2_AEDAE	A0A6R5I4G5_AEDAE	A0A6I8T2Z0_AEDAE	A0A6I8TWP1_AEDAE	A0A1S4F8J6_AEDAE	A0A1S4F8F0_AEDAE
biological_process	GO:0007399	nervous system development	20	49	0.408163	1	3.40553e-38	1	0	A0A6R5H626_AEDAE	A0A6I8T609_AEDAE	A0A6I8TJG7_AEDAE	A0A6I8T7U0_AEDAE	A0A6I8T542_AEDAE	A0A6I8TKC2_AEDAE	A0A6I8TKZ3_AEDAE	A0A6I8TEA6_AEDAE	A0A6I8TKW4_AEDAE	A0A1S4FNZ1_AEDAE	A0A6I8U8D4_AEDAE	A0A6I8T7L4_AEDAE	A0A6I8T859_AEDAE	A0A6I8TDT3_AEDAE	A0A6I8TMI4_AEDAE	A0A6I8T611_AEDAE	A0A6I8TT01_AEDAE	A0A6I8T7K9_AEDAE	A0A6I8U9D7_AEDAE	A0A6I8T7L2_AEDAE
molecular_function	GO:0003774	cytoskeletal motor activity	20	41	0.487805	1	4.74985e-10	1	0	A0A1S4FTK0_AEDAE	A0A6I8U0P3_AEDAE	A0A6I8T4E7_AEDAE	Q179E8_AEDAE	A0A6I8TA52_AEDAE	A0A6I8TZZ6_AEDAE	A0A6I8U2N9_AEDAE	A0A6I8TP51_AEDAE	A0A6I8T978_AEDAE	W0FUL2_AEDAE	A0A6I8U4J1_AEDAE	A0A6I8U2N7_AEDAE	A0A6I8U3N8_AEDAE	A0A6I8U1N4_AEDAE	A0A1S4EYP3_AEDAE	A0A6I8U458_AEDAE	A0A6I8TZ71_AEDAE	A0A6I8U0N8_AEDAE	A0A6I8U1P0_AEDAE	A0A6I8U3F1_AEDAE
molecular_function	GO:0004867	serine-type endopeptidase inhibitor activity	19	55	0.345455	0.993435	0.0144772	1	0.989	Q170L4_AEDAE	Q179D9_AEDAE	A0A6I8TPL1_AEDAE	Q16H69_AEDAE	A0A6I8T785_AEDAE	A0A0P6IYZ7_AEDAE	A0A1S4F5E8_AEDAE	A0A1S4FGH1_AEDAE	A0A6I8T784_AEDAE	A0A6I8TNI2_AEDAE	A0A6I8TIA5_AEDAE	A0A6I8TVG7_AEDAE	A0A6I8TSL0_AEDAE	A0A6I8TTF2_AEDAE	A0A6I8TTN7_AEDAE	A0A6I8TAR7_AEDAE	A0A6I8TPD7_AEDAE	A0A6I8TAS3_AEDAE	A0A6I8U537_AEDAE
cellular_component	GO:0043229	intracellular organelle	19	93	0.204301	1	2.34111e-09	1	0	A0A6I8TV45_AEDAE	Q17E27_AEDAE	Q16YL3_AEDAE	Q16HL1_AEDAE	Q16K97_AEDAE	A0A6I8U4R4_AEDAE	A0A6I8T797_AEDAE	A0A6I8TJ51_AEDAE	A0A1S4F900_AEDAE	A0A6I8TR25_AEDAE	A0A6I8TGV6_AEDAE	A0A6I8U5H7_AEDAE	A0A6I8T7E0_AEDAE	A0A6I8TL23_AEDAE	A0A1S4G507_AEDAE	A0A6I8T5V7_AEDAE	A0A6I8TD40_AEDAE	A0A6I8T7V6_AEDAE	A0A1S4FJJ3_AEDAE
molecular_function	GO:0008569	minus-end-directed microtubule motor activity	19	28	0.678571	1	1.281e-07	1	0	A0A6I8TRA0_AEDAE	A0A6I8TE27_AEDAE	A0A6I8TE32_AEDAE	A0A6I8TF22_AEDAE	A0A6I8TE53_AEDAE	A0A6I8TVT7_AEDAE	A0A6I8U8E0_AEDAE	A0A6I8T9P7_AEDAE	A0A6I8U9Y6_AEDAE	A0A6I8T9Q2_AEDAE	A0A6I8U939_AEDAE	A0A1S4FNK9_AEDAE	A0A6I8U3F7_AEDAE	A0A6I8TE48_AEDAE	A0A6I8TDN4_AEDAE	A0A6I8U5Q8_AEDAE	A0A6I8TDM5_AEDAE	A0A6I8U1P1_AEDAE	A0A6R5HFP6_AEDAE
biological_process	GO:0005975	carbohydrate metabolic process	18	146	0.123288	8.32087e-14	1	0	1	AMY1_AEDAE	J9HIW3_AEDAE	A0A6I8TBU8_AEDAE	Q17NL7_AEDAE	Q179T5_AEDAE	A0A6I8TWV4_AEDAE	A0A6I8TEV7_AEDAE	A0A1S4G3C1_AEDAE	A0A1S4FYE0_AEDAE	A0A6I8TQ05_AEDAE	A0A6I8THU0_AEDAE	A0A6R5HYH1_AEDAE	A0A6I8TC48_AEDAE	A0A6I8TMT4_AEDAE	A0A1S4FQG0_AEDAE	A0A1S4F280_AEDAE	A0A6I8T708_AEDAE	A0A6I8U6B7_AEDAE
biological_process	GO:0006511	ubiquitin-dependent protein catabolic process	18	68	0.264706	0.281406	0.791111	1	1	Q16UH5_AEDAE	Q17KA5_AEDAE	A2I859_AEDAE	A0A6I8U821_AEDAE	A0A6I8U5D0_AEDAE	A0A1S4FN98_AEDAE	A0A6I8U543_AEDAE	A0A6I8T499_AEDAE	A0A6I8U5C9_AEDAE	A0A6I8TCB0_AEDAE	A0A6I8TJT6_AEDAE	A0A6I8U678_AEDAE	A0A6I8U1M2_AEDAE	A0A6I8TP84_AEDAE	A0A6I8TPU3_AEDAE	A0A6I8U0K2_AEDAE	A0A6I8U2K7_AEDAE	A0A6I8U4S9_AEDAE
molecular_function	GO:0003924	GTPase activity	18	180	0.1	4.18852e-05	0.999984	0.005	1	Q16GL3_AEDAE	A0A6I8TG30_AEDAE	A0A6I8TIS8_AEDAE	Q17GF2_AEDAE	Q16WY5_AEDAE	A0A6I8TGA4_AEDAE	Q16FU0_AEDAE	Q16MT2_AEDAE	A0A6I8TWU3_AEDAE	A0A6I8TRP8_AEDAE	A0A6I8TKC4_AEDAE	A0A0P6K159_AEDAE	A0A6I8TT35_AEDAE	A0A6I8THE7_AEDAE	A0A6I8TP58_AEDAE	A0A6I8THF2_AEDAE	A0A6I8TGU8_AEDAE	A0A1S4EVC2_AEDAE
cellular_component	GO:0000139	Golgi membrane	18	92	0.195652	0.133494	0.913423	1	1	COG3_AEDAE	Q17BY2_AEDAE	Q17CI5_AEDAE	A0A6I8U3R0_AEDAE	A0A6I8THR9_AEDAE	A0A6I8TVJ6_AEDAE	A0A6I8THS9_AEDAE	A0A6I8TH75_AEDAE	A0A6I8U2L9_AEDAE	A0A6I8T494_AEDAE	A0A6I8TZE2_AEDAE	A0A1S4EWP2_AEDAE	A0A6I8TCN9_AEDAE	A0A0P6IU84_AEDAE	A0A6I8U4Y4_AEDAE	A0A6I8U7S6_AEDAE	A0A1S4FM51_AEDAE	A0A6I8T6B3_AEDAE
cellular_component	GO:0000786	nucleosome	18	71	0.253521	0.755892	0.338576	1	1	A0A6I8TLU3_AEDAE	A0A6I8TDJ5_AEDAE	A0A6I8U4Q0_AEDAE	A0A6I8TTD8_AEDAE	A0A1S4FWR9_AEDAE	A0A6I8U2T2_AEDAE	A0A6I8TAA9_AEDAE	A0A6I8TK02_AEDAE	A0A6I8TKF6_AEDAE	A0A6R8KKC9_AEDAE	A0A6I8TM30_AEDAE	A0A6I8TKK6_AEDAE	A0A6I8U7M5_AEDAE	A0A6I8TMK8_AEDAE	A0A6I8TMN0_AEDAE	A0A6I8U5V3_AEDAE	A0A6I8TDJ2_AEDAE	A0A6I8TM34_AEDAE
molecular_function	GO:0016740	transferase activity	18	70	0.257143	0.902456	0.109631	1	1	A0A6I8U1L8_AEDAE	Q16MR9_AEDAE	Q16XJ8_AEDAE	A0A6I8TBZ2_AEDAE	A0A6I8TZY4_AEDAE	A0A6I8TTK2_AEDAE	A0A6I8TP24_AEDAE	A0A6I8TC42_AEDAE	A0A6I8T8F0_AEDAE	A0A6I8TUN4_AEDAE	A0A6I8TWG7_AEDAE	A0A6I8TDE4_AEDAE	A0A6I8TIV3_AEDAE	A0A6I8TUM9_AEDAE	A0A6I8TCX6_AEDAE	A0A1S4EZP8_AEDAE	A0A6I8TUG9_AEDAE	A0A0P6JS44_AEDAE
molecular_function	GO:0004879	nuclear receptor activity	17	23	0.73913	1	8.3325e-08	1	0	ECR_AEDAE	A0A6I8TIA3_AEDAE	A0A6I8TXB4_AEDAE	A0A6I8THN9_AEDAE	A0A6I8TE49_AEDAE	A0A6I8THY3_AEDAE	A0A6I8TXB3_AEDAE	A0A6I8U0A7_AEDAE	A0A6I8TKZ4_AEDAE	A0A6I8THP4_AEDAE	A0A6I8TZA1_AEDAE	A0A6I8TJK4_AEDAE	A0A6I8TPI4_AEDAE	A0A1S4FGC2_AEDAE	A0A6I8TC54_AEDAE	A0A1S4FGD0_AEDAE	A0A6I8TI42_AEDAE
cellular_component	GO:0005815	microtubule organizing center	17	38	0.447368	1	1.43347e-08	1	0	A0A6I8TAZ7_AEDAE	Q17PA5_AEDAE	A0A6I8TBS1_AEDAE	A0A1S4FN98_AEDAE	A0A6I8U3S0_AEDAE	A0A6I8U752_AEDAE	A0A6I8U8R8_AEDAE	A0A1S4F828_AEDAE	A0A6I8TCB0_AEDAE	A0A6I8TJT6_AEDAE	A0A6I8T7T3_AEDAE	A0A6I8TTC0_AEDAE	A0A6I8U749_AEDAE	A0A6I8T7T0_AEDAE	A0A6I8U6A6_AEDAE	A0A6I8TTB7_AEDAE	A0A6I8U3R8_AEDAE
molecular_function	GO:0005506	iron ion binding	17	209	0.0813397	5.46124e-08	1	0	1	Q17J52_AEDAE	Q172A0_AEDAE	A0A1S4FI63_AEDAE	A0A6I8TS77_AEDAE	A0A6I8TJ86_AEDAE	A0A1S4FQ39_AEDAE	A0A6I8U827_AEDAE	A0A6I8TIZ7_AEDAE	A0A6I8TI39_AEDAE	A0A6I8TCY4_AEDAE	A0A6I8TKR2_AEDAE	A0A1S4EY18_AEDAE	A0A1S4G5Y5_AEDAE	A0A6I8TJF9_AEDAE	A0A1S4FQ35_AEDAE	A0A1S4FQD9_AEDAE	A0A1S4F2J6_AEDAE
molecular_function	GO:0005452	inorganic anion exchanger activity	17	24	0.708333	1	2.2935e-07	1	0	A0A6I8TDC1_AEDAE	A0A6I8T444_AEDAE	A0A6I8T4R7_AEDAE	A0A6I8TLI8_AEDAE	A0A6I8TJJ1_AEDAE	A0A6I8TJW6_AEDAE	A0A6I8T4N7_AEDAE	A0A6I8TLJ9_AEDAE	A0A6I8TLK4_AEDAE	A0A6I8TK50_AEDAE	A0A6I8TDC6_AEDAE	A0A6I8TJI2_AEDAE	A0A6I8TDC3_AEDAE	A0A6I8T4N0_AEDAE	A0A6I8TK45_AEDAE	A0A6I8TJI7_AEDAE	A0A6I8TJW3_AEDAE
molecular_function	GO:0016301	kinase activity	17	38	0.447368	0.999949	7.54664e-05	1	0.013	A0A6I8T374_AEDAE	A0A6I8TUB4_AEDAE	A0A6I8TTF1_AEDAE	A0A0P6J6H6_AEDAE	A0A6I8T361_AEDAE	A0A0P6J4M7_AEDAE	A0A1S4EV63_AEDAE	A0A0P6JSN2_AEDAE	A0A6I8TWB1_AEDAE	A0A6I8TIR5_AEDAE	A0A6I8T2Z1_AEDAE	A0A1S4EV62_AEDAE	A0A6I8TWB5_AEDAE	A0A6I8T301_AEDAE	A0A6I8T2Z5_AEDAE	A0A6I8TUI3_AEDAE	A0A6I8TIS0_AEDAE
biological_process	GO:0051693	actin filament capping	17	17	1	0.997527	0.00655812	1	0.937	Q16EQ1_AEDAE	A0A6I8TXN5_AEDAE	A0A6I8U5P4_AEDAE	A0A6I8TXM3_AEDAE	A0A6I8TX03_AEDAE	A0A6I8TL88_AEDAE	A0A6I8TXP0_AEDAE	A0A6I8TZR9_AEDAE	A0A6I8TL89_AEDAE	A0A6I8TWZ9_AEDAE	A0A6I8TGL5_AEDAE	A0A6I8TXN1_AEDAE	A0A6I8TX07_AEDAE	A0A6I8TQK0_AEDAE	A0A6I8TS46_AEDAE	A0A6I8TL83_AEDAE	A0A6I8TZR1_AEDAE
molecular_function	GO:0016787	hydrolase activity	16	94	0.170213	1.38194e-06	0.999999	0	1	A0A6I8TFK7_AEDAE	Q17DM1_AEDAE	Q17DX5_AEDAE	Q17DM0_AEDAE	Q17EU8_AEDAE	Q17KE6_AEDAE	A0A6I8TGN9_AEDAE	A0A1S4FKS5_AEDAE	A0A1S4FKM4_AEDAE	A0A6I8U024_AEDAE	A0A6I8U5H7_AEDAE	A0A6I8TZX8_AEDAE	A0A6I8TLF4_AEDAE	A0A6I8TE72_AEDAE	A0A6I8TDL3_AEDAE	A0A1S4FJJ3_AEDAE
biological_process	GO:0008380	RNA splicing	16	30	0.533333	0.412965	0.6756	1	1	A0A1S4EW60_AEDAE	A0A6I8T9H8_AEDAE	Q17CT5_AEDAE	A0A1S4FMS2_AEDAE	A0A6I8TP21_AEDAE	A0A6I8TFQ8_AEDAE	Q16KI3_AEDAE	A0A6I8TFQ1_AEDAE	A0A6I8U4N7_AEDAE	A0A6I8TQN9_AEDAE	A0A6I8TPA3_AEDAE	A0A1S4F7I3_AEDAE	A0A1S4FNT9_AEDAE	A0A6I8TN98_AEDAE	A0A6I8TP98_AEDAE	A0A6I8TQP3_AEDAE
biological_process	GO:0016579	protein deubiquitination	16	46	0.347826	0.826448	0.263319	1	1	A0A6I8TC70_AEDAE	A0A6I8TBY5_AEDAE	A0A6I8U821_AEDAE	A0A6I8U5D0_AEDAE	A0A1S4FN98_AEDAE	A0A6I8T499_AEDAE	A0A6I8U5C9_AEDAE	A0A6I8TCB0_AEDAE	A0A6I8U9Q3_AEDAE	A0A6I8TJT6_AEDAE	A0A6I8U1M2_AEDAE	A0A6I8TP84_AEDAE	A0A6I8TPU3_AEDAE	A0A6I8U0K2_AEDAE	A0A6I8U2K7_AEDAE	A0A6I8U4S9_AEDAE
molecular_function	GO:0043130	ubiquitin binding	16	28	0.571429	0.999994	3.24913e-05	1	0.004	Q17PJ6_AEDAE	Q16N59_AEDAE	A0A6R5I9D8_AEDAE	A0A6I8TMQ2_AEDAE	A0A6I8U1W8_AEDAE	A0A6I8TB32_AEDAE	A0A6I8T3K4_AEDAE	A0A6I8T3C6_AEDAE	A0A6I8T3D9_AEDAE	A0A6I8TYX4_AEDAE	A0A6I8T659_AEDAE	A0A6I8T3C8_AEDAE	A0A6I8T399_AEDAE	A0A6I8TZ06_AEDAE	A0A6I8TZT7_AEDAE	A0A1S4FA26_AEDAE
cellular_component	GO:0015630	microtubule cytoskeleton	16	24	0.666667	1	2.33677e-40	1	0	A0A6I8TIY0_AEDAE	A0A6I8TTP6_AEDAE	A0A6I8TUT5_AEDAE	A0A6I8TUS7_AEDAE	A0A6I8TUS2_AEDAE	A0A6I8TIZ0_AEDAE	A0A6I8TWM6_AEDAE	A0A6I8TWK6_AEDAE	A0A6I8TIX7_AEDAE	A0A6I8TIY7_AEDAE	A0A6I8TWL2_AEDAE	A0A6I8TWL8_AEDAE	A0A6I8TUJ0_AEDAE	A0A6I8TTP0_AEDAE	A0A6I8TTQ1_AEDAE	A0A6I8TUJ6_AEDAE
molecular_function	GO:0003712	transcription coregulator activity	15	37	0.405405	0.999919	0.000203556	1	0.047	MED11_AEDAE	MED22_AEDAE	MED14_AEDAE	A0A6I8TMW2_AEDAE	A0A6I8U8Q8_AEDAE	A0A6I8TZ12_AEDAE	A0A6I8TQ52_AEDAE	A0A6I8U8C8_AEDAE	A0A6I8TP87_AEDAE	A0A6I8TFJ3_AEDAE	A0A6I8U5B0_AEDAE	A0A6I8U929_AEDAE	A0A6I8U9Y2_AEDAE	A0A6I8T5Y2_AEDAE	A0A6I8U237_AEDAE
biological_process	GO:0007049	cell cycle	15	66	0.227273	0.986862	0.0196019	1	1	Q173P3_AEDAE	A0A6I8T9Z0_AEDAE	Q17KA5_AEDAE	A0A6I8TNX8_AEDAE	A0A6I8TZQ6_AEDAE	A0A6I8T9M5_AEDAE	A0A1S4F828_AEDAE	A0A6I8T943_AEDAE	A0A1S4FIT4_AEDAE	A0A1S4G1A7_AEDAE	A0A6I8TZV4_AEDAE	A0A6I8T733_AEDAE	A0A1S4FK50_AEDAE	A0A6I8TRI0_AEDAE	A0A6I8TG01_AEDAE
biological_process	GO:0016567	protein ubiquitination	15	41	0.365854	0.979363	0.0402878	1	1	Q16VJ8_AEDAE	A0A6I8U3B8_AEDAE	Q17ET5_AEDAE	A0A6I8U0V2_AEDAE	A0A6I8TNH6_AEDAE	A0A6I8T378_AEDAE	A0A6I8U2U5_AEDAE	A0A6I8T3F0_AEDAE	A0A6I8TZX9_AEDAE	A0A6I8T380_AEDAE	A0A1S4EVD4_AEDAE	A0A6I8TTS1_AEDAE	A0A6I8THM4_AEDAE	A0A0P6J4L8_AEDAE	A0A6I8T382_AEDAE
molecular_function	GO:0004843	thiol-dependent deubiquitinase	15	52	0.288462	0.934237	0.116626	1	1	A0A1S4F0N0_AEDAE	A0A6I8U821_AEDAE	A0A6I8U5D0_AEDAE	A0A1S4FN98_AEDAE	A0A6I8T499_AEDAE	A0A6I8U5C9_AEDAE	A0A6I8TCB0_AEDAE	A0A6I8U9Q3_AEDAE	A0A6I8TJT6_AEDAE	A0A6I8U1M2_AEDAE	A0A6I8TP84_AEDAE	A0A6I8TPU3_AEDAE	A0A6I8U0K2_AEDAE	A0A6I8U2K7_AEDAE	A0A6I8U4S9_AEDAE
cellular_component	GO:0005794	Golgi apparatus	15	54	0.277778	0.200308	0.846234	1	1	A0A6I8TAZ7_AEDAE	A0A6I8THB4_AEDAE	Q1HQY2_AEDAE	Q16WY5_AEDAE	A0A6I8TBS1_AEDAE	A0A6I8TJZ3_AEDAE	A0A6I8T660_AEDAE	A0A6I8TI35_AEDAE	A0A6I8TNA7_AEDAE	A0A6I8T7T3_AEDAE	A0A0P6IV21_AEDAE	A0A1S4FJG9_AEDAE	A0A6I8TIN3_AEDAE	A0A6I8TGS3_AEDAE	A0A6I8T7T0_AEDAE
molecular_function	GO:0005244	voltage-gated ion channel activity	15	30	0.5	1	2.29808e-13	1	0	A0A6I8TFC9_AEDAE	C3RTM1_AEDAE	C3RTM2_AEDAE	A0A6I8TQI5_AEDAE	A0A6I8TQJ0_AEDAE	A0A6I8U3J2_AEDAE	A0A1Z1EDE6_AEDAE	C3RTM3_AEDAE	A0A6I8U3H7_AEDAE	A0A6I8U5R2_AEDAE	A0A6I8U5Q5_AEDAE	A0A6I8U2F1_AEDAE	A0A6I8U2E8_AEDAE	A0A6I8U132_AEDAE	A0A6I8U130_AEDAE
cellular_component	GO:0001518	voltage-gated sodium channel complex	15	15	1	1	2.09468e-10	1	0	A0A6I8TFC9_AEDAE	C3RTM1_AEDAE	C3RTM2_AEDAE	A0A6I8TQI5_AEDAE	A0A6I8TQJ0_AEDAE	A0A6I8U3J2_AEDAE	A0A1Z1EDE6_AEDAE	C3RTM3_AEDAE	A0A6I8U3H7_AEDAE	A0A6I8U5R2_AEDAE	A0A6I8U5Q5_AEDAE	A0A6I8U2F1_AEDAE	A0A6I8U2E8_AEDAE	A0A6I8U132_AEDAE	A0A6I8U130_AEDAE
molecular_function	GO:0005248	voltage-gated sodium channel activity	15	15	1	1	7.03084e-11	1	0	A0A6I8TFC9_AEDAE	C3RTM1_AEDAE	C3RTM2_AEDAE	A0A6I8TQI5_AEDAE	A0A6I8TQJ0_AEDAE	A0A6I8U3J2_AEDAE	A0A1Z1EDE6_AEDAE	C3RTM3_AEDAE	A0A6I8U3H7_AEDAE	A0A6I8U5R2_AEDAE	A0A6I8U5Q5_AEDAE	A0A6I8U2F1_AEDAE	A0A6I8U2E8_AEDAE	A0A6I8U132_AEDAE	A0A6I8U130_AEDAE
cellular_component	GO:1990904	ribonucleoprotein complex	15	27	0.555556	0.00989417	0.994466	0.5	1	Q17IH8_AEDAE	A0A6I8TS19_AEDAE	A0A6I8TPH2_AEDAE	A0A6I8TPI3_AEDAE	A0A6I8TS26_AEDAE	A0A6I8TGK7_AEDAE	A0A6I8TQJ1_AEDAE	A0A6I8TQI8_AEDAE	A0A6I8TQB5_AEDAE	A0A6I8TPH7_AEDAE	A0A6I8TQJ6_AEDAE	A0A6I8TQB9_AEDAE	A0A6I8TS32_AEDAE	A0A6I8TGK4_AEDAE	A0A6I8TQB0_AEDAE
molecular_function	GO:0004866	endopeptidase inhibitor activity	15	19	0.789474	0.999994	1.65772e-05	1	0	A0A1S4FVT1_AEDAE	A0A6I8TGJ1_AEDAE	A0A6I8TLC0_AEDAE	A0A6I8TGF6_AEDAE	A0A6I8THP1_AEDAE	A0A6I8THN6_AEDAE	A0A6I8THP7_AEDAE	A0A6I8TG18_AEDAE	A0A6I8TG24_AEDAE	A0A1S4G533_AEDAE	A0A6I8TGF0_AEDAE	A0A6I8TGI8_AEDAE	A0A6I8TB26_AEDAE	A0A1S4FJW9_AEDAE	A0A6I8TB31_AEDAE
biological_process	GO:0007010	cytoskeleton organization	15	20	0.75	1	4.31319e-19	1	0	A0A6I8TXN5_AEDAE	A0A6I8TPA8_AEDAE	A0A6I8TFQ9_AEDAE	A0A6I8TXM3_AEDAE	A0A6I8TX03_AEDAE	A0A6I8TL88_AEDAE	A0A6I8TXP0_AEDAE	A0A6I8TZR9_AEDAE	A0A6I8TL89_AEDAE	A0A6I8TWZ9_AEDAE	A0A6I8TXN1_AEDAE	A0A6I8TN94_AEDAE	A0A6I8TX07_AEDAE	A0A6I8TL83_AEDAE	A0A6I8TZR1_AEDAE
cellular_component	GO:0005814	centriole	14	22	0.636364	0.999993	4.50878e-05	1	0.003	PLK4_AEDAE	A0A6I8U8P9_AEDAE	A0A6I8U120_AEDAE	A0A6I8U7Z8_AEDAE	A0A6I8U9T5_AEDAE	A0A6I8TNN1_AEDAE	A0A6I8U310_AEDAE	A0A6I8U7Z6_AEDAE	A0A6I8TZM9_AEDAE	A0A1S4FM92_AEDAE	A0A6I8TV70_AEDAE	A0A6I8U597_AEDAE	A0A6I8U052_AEDAE	A0A6I8TV65_AEDAE
biological_process	GO:0051301	cell division	14	54	0.259259	0.716335	0.378179	1	1	Q174C2_AEDAE	Q173P3_AEDAE	A0A6I8T9Z0_AEDAE	Q17KA5_AEDAE	A0A6I8T9M5_AEDAE	A0A1S4F828_AEDAE	A0A6I8T943_AEDAE	A0A1S4G1A7_AEDAE	A0A6I8T733_AEDAE	A0A1S4FK50_AEDAE	A0A1S4F873_AEDAE	A0A1S4FSD1_AEDAE	A0A6I8T942_AEDAE	A0A6I8TAT6_AEDAE
biological_process	GO:0006914	autophagy	14	33	0.424242	0.929547	0.118641	1	1	A0A6I8TWV2_AEDAE	A0A6I8THB4_AEDAE	A0A6I8TUV4_AEDAE	A0A6I8TT17_AEDAE	A0A6I8U1M2_AEDAE	A0A6I8TL29_AEDAE	A0A6I8TIN3_AEDAE	A0A6I8TPU3_AEDAE	A0A6I8U0K2_AEDAE	A0A6I8TGS3_AEDAE	A0A6I8U2K7_AEDAE	A0A6I8TI15_AEDAE	A0A6I8U4S9_AEDAE	A0A6I8TL69_AEDAE
molecular_function	GO:0005549	odorant binding	14	204	0.0686275	1.63861e-08	1	0	1	Q177K3_AEDAE	J9HTA3_AEDAE	Q17PG0_AEDAE	Q17CK7_AEDAE	A0A6I8T654_AEDAE	A0A1S4EX01_AEDAE	A0A6I8TCV0_AEDAE	A0A6I8U7W3_AEDAE	A0A1S4EVN5_AEDAE	A0A1S4F3I7_AEDAE	A0A1S4FYY4_AEDAE	A0A1S4FU09_AEDAE	A0A1S4G343_AEDAE	A0A1S4F4X2_AEDAE
molecular_function	GO:0042302	structural constituent of cuticle	14	196	0.0714286	6.37672e-08	1	0	1	J9HFG0_AEDAE	A0A6I8TZL0_AEDAE	Q17BH5_AEDAE	Q16UT7_AEDAE	A0A1S4FRY5_AEDAE	A0A6I8TKZ5_AEDAE	A0A1S4FNB7_AEDAE	A0A1S4FNC1_AEDAE	A0A1S4FKX2_AEDAE	A0A1S4FTI8_AEDAE	A0A6I8TQ16_AEDAE	A0A1S4FSB6_AEDAE	A0A1S4G4N8_AEDAE	A0A1S4G0Y3_AEDAE
molecular_function	GO:0003724	RNA helicase activity	14	50	0.28	0.886481	0.181844	1	1	A0A6I8TFK7_AEDAE	Q17CT5_AEDAE	Q16YL3_AEDAE	Q16HL1_AEDAE	Q17KE6_AEDAE	A0A6I8TGN9_AEDAE	A0A1S4F900_AEDAE	A0A6I8U7C9_AEDAE	A0A6I8U024_AEDAE	A0A6I8U5H7_AEDAE	A0A1S4FUT2_AEDAE	A0A6I8TLF4_AEDAE	A0A6I8TE72_AEDAE	A0A1S4FJJ3_AEDAE
biological_process	GO:0006915	apoptotic process	14	42	0.333333	0.487551	0.6291	1	1	A0A6I8TFX5_AEDAE	A0A6I8TZM7_AEDAE	A0A0P6IUF5_AEDAE	A0A6I8TZN1_AEDAE	A0A6I8TYT3_AEDAE	A0A6I8U1R4_AEDAE	A0A6I8U1S0_AEDAE	A0A6I8T556_AEDAE	A0A6I8T4V9_AEDAE	A0A6I8T501_AEDAE	A0A6I8TMK9_AEDAE	A0A6I8T4A3_AEDAE	A0A6I8TYV8_AEDAE	A0A6I8TYV5_AEDAE
cellular_component	GO:0005669	transcription factor TFIID complex	14	18	0.777778	1	1.10399e-06	1	0	Q174K2_AEDAE	Q16Z08_AEDAE	A0A6I8U851_AEDAE	Q16Z07_AEDAE	A0A6I8TGE2_AEDAE	A0A6I8TUI4_AEDAE	A0A6I8U853_AEDAE	A0A6I8TDX7_AEDAE	A0A0P6IUX4_AEDAE	A0A6I8U9L1_AEDAE	A0A6I8U7E5_AEDAE	A0A6I8TUI8_AEDAE	A0A6I8U9K9_AEDAE	A0A1S4FF60_AEDAE
molecular_function	GO:0005543	phospholipid binding	14	14	1	0.97482	0.0436291	1	1	A0A6I8U4Z4_AEDAE	Q17IK9_AEDAE	A0A6I8T548_AEDAE	A0A6I8U5P4_AEDAE	A0A6I8T6N8_AEDAE	A0A6I8U4Z7_AEDAE	A0A6I8T6A4_AEDAE	A0A6I8U3U5_AEDAE	A0A6I8T6F5_AEDAE	A0A6I8T6A2_AEDAE	A0A6I8T547_AEDAE	A0A1S4F769_AEDAE	A0A6I8U247_AEDAE	A0A6I8T6Z4_AEDAE
biological_process	GO:0032012	regulation of ARF protein signal transduction	14	17	0.823529	1	2.46314e-06	1	0.002	A0A6I8TJH7_AEDAE	A0A6I8T9A6_AEDAE	A0A6I8TJH3_AEDAE	A0A6I8TVJ2_AEDAE	A0A6I8TXG7_AEDAE	A0A6I8T9F1_AEDAE	A0A6I8TUF8_AEDAE	A0A6I8TXF9_AEDAE	A0A1S4FN24_AEDAE	A0A6I8TVI7_AEDAE	A0A1S4F769_AEDAE	A0A6I8TA70_AEDAE	A0A6I8T6Z4_AEDAE	A0A6I8U6H9_AEDAE
molecular_function	GO:0016757	glycosyltransferase activity	13	55	0.236364	0.000274135	0.999878	0.03	1	A0A6I8TWV4_AEDAE	A0A6I8TRW7_AEDAE	A0A6I8TQ72_AEDAE	A0A6I8TQC1_AEDAE	A0A6I8TRW1_AEDAE	A0A6I8TZE2_AEDAE	A0A6I8TRX2_AEDAE	A0A6I8TPA1_AEDAE	A0A6I8TQD1_AEDAE	A0A6I8TGF7_AEDAE	A0A6I8TGF3_AEDAE	A0A6I8TGE3_AEDAE	A0A6I8TPA6_AEDAE
molecular_function	GO:0003777	microtubule motor activity	13	42	0.309524	0.999999	3.3399e-06	1	0	Q17DF2_AEDAE	A0A6I8T9E2_AEDAE	A0A6I8T983_AEDAE	A0A6I8T589_AEDAE	A0A1S4F0C7_AEDAE	A0A6I8T5E3_AEDAE	A0A6I8T5A1_AEDAE	A0A6I8T4I9_AEDAE	A0A6I8TA66_AEDAE	A0A6I8T5K4_AEDAE	A0A1S4G1A7_AEDAE	A0A6I8U1G2_AEDAE	A0A6I8T6Z3_AEDAE
cellular_component	GO:0005777	peroxisome	13	40	0.325	0.856711	0.228558	1	1	Q17J02_AEDAE	Q178E1_AEDAE	Q16WY5_AEDAE	A0A1S4EZL5_AEDAE	A0A6I8TS77_AEDAE	A0A6I8TJ86_AEDAE	A0A1S4FQ39_AEDAE	A0A6I8U827_AEDAE	A0A1S4G5Y5_AEDAE	A0A6I8TJF9_AEDAE	A0A1S4FQ35_AEDAE	A0A1S4FQD9_AEDAE	A0A1S4F2J6_AEDAE
molecular_function	GO:0004930	G protein-coupled receptor activity	13	105	0.12381	0.00851009	0.995431	0.69	1	A0A6I8TWS2_AEDAE	A0A6I8U8Z8_AEDAE	A0A6I8TWT2_AEDAE	Q175G5_AEDAE	A0A1S4EVA6_AEDAE	A0A1S4F8L0_AEDAE	A0A6I8T342_AEDAE	A0A6I8T9G8_AEDAE	A0A6I8T344_AEDAE	A0A6I8T3A8_AEDAE	A0A6I8TJS9_AEDAE	A0A6I8TH79_AEDAE	A0A6I8TFC1_AEDAE
cellular_component	GO:0033017	sarcoplasmic reticulum membrane	13	15	0.866667	1	2.69544e-07	1	0	A0A6I8T970_AEDAE	A0A6I8T8I9_AEDAE	A0A6I8T6J9_AEDAE	A0A6I8T8R9_AEDAE	A0A6I8T8H6_AEDAE	A0A6I8T8Q8_AEDAE	A0A6I8T8H3_AEDAE	A0A6I8T8H8_AEDAE	A0A6I8T6K7_AEDAE	A0A6I8T8I1_AEDAE	A0A6I8T8R3_AEDAE	A0A6I8T6J6_AEDAE	A0A6I8T8S4_AEDAE
molecular_function	GO:0005219	ryanodine-sensitive calcium-release channel activity	13	13	1	1	1.59482e-09	1	0	A0A6I8T970_AEDAE	A0A6I8T8I9_AEDAE	A0A6I8T6J9_AEDAE	A0A6I8T8R9_AEDAE	A0A6I8T8H6_AEDAE	A0A6I8T8Q8_AEDAE	A0A6I8T8H3_AEDAE	A0A6I8T8H8_AEDAE	A0A6I8T6K7_AEDAE	A0A6I8T8I1_AEDAE	A0A6I8T8R3_AEDAE	A0A6I8T6J6_AEDAE	A0A6I8T8S4_AEDAE
biological_process	GO:0043087	regulation of GTPase activity	13	20	0.65	1	8.69947e-09	1	0	A0A6I8TX83_AEDAE	A0A6I8TXX4_AEDAE	A0A6I8TG37_AEDAE	A0A6I8TXT3_AEDAE	A0A6R8GJK7_AEDAE	A0A6I8THX7_AEDAE	A0A6I8TG80_AEDAE	A0A6I8TH83_AEDAE	A0A6I8TFQ5_AEDAE	A0A6I8TAU0_AEDAE	A0A6I8TX88_AEDAE	A0A6I8TG32_AEDAE	A0A6I8TLE4_AEDAE
cellular_component	GO:0016592	mediator complex	12	34	0.352941	0.970291	0.0651116	1	1	MED29_AEDAE	MED11_AEDAE	MED22_AEDAE	MED24_AEDAE	MED14_AEDAE	Q16TJ8_AEDAE	A0A6I8TQ52_AEDAE	A0A6I8U8C8_AEDAE	A0A6I8TP87_AEDAE	A0A6I8TFJ3_AEDAE	A0A6I8U929_AEDAE	A0A6I8U9Y2_AEDAE
biological_process	GO:0048511	rhythmic process	12	25	0.48	0.973528	0.0587269	1	1	Q1HQZ0_AEDAE	A0A1S4G664_AEDAE	Q16WY5_AEDAE	A0A6I8TTC2_AEDAE	A0A6I8TTC6_AEDAE	A0A6I8TVE6_AEDAE	A0A6I8TVE1_AEDAE	A0A6I8TSI7_AEDAE	A0A6I8T6V1_AEDAE	A0A6I8TSI0_AEDAE	A0A6I8TI94_AEDAE	A0A6I8TTK5_AEDAE
cellular_component	GO:0045202	synapse	12	44	0.272727	0.987951	0.0208239	1	0.937	A0A6I8TUU8_AEDAE	Q16ZT5_AEDAE	Q16ZT7_AEDAE	A0A6I8TUU3_AEDAE	Q16ZT6_AEDAE	A0A6I8TF86_AEDAE	A0A6I8THR9_AEDAE	A0A6I8TFM4_AEDAE	A0A6I8TBH7_AEDAE	A0A6I8U2B0_AEDAE	A0A6I8TST3_AEDAE	A0A6R5I5G1_AEDAE
biological_process	GO:0006629	lipid metabolic process	12	98	0.122449	1.98311e-15	1	0	1	A0A1S4FWX6_AEDAE	A0A6I8T9C7_AEDAE	A0A6I8T3Q1_AEDAE	A0A6I8T6Z9_AEDAE	A0A6I8T5T3_AEDAE	Q17D87_AEDAE	A0A1S4EW88_AEDAE	A0A6I8T3S9_AEDAE	A0A6I8T3T3_AEDAE	A0A6I8TI26_AEDAE	A0A6I8T3K9_AEDAE	A0A6I8T3H6_AEDAE
cellular_component	GO:0005868	cytoplasmic dynein complex	12	15	0.8	1	4.10755e-06	1	0	A0A6I8TLD9_AEDAE	Q16MN4_AEDAE	A0A6I8TEK6_AEDAE	A0A6I8TNL3_AEDAE	A0A6I8TEK5_AEDAE	A0A6I8TLE3_AEDAE	A0A6I8TM59_AEDAE	A0A6I8TM24_AEDAE	A0A6I8TLE7_AEDAE	A0A6I8TNL0_AEDAE	A0A6I8TM20_AEDAE	A0A0N8ES77_AEDAE
cellular_component	GO:0034703	cation channel complex	12	28	0.428571	1	1.07893e-12	1	0	Q0IFQ4_AEDAE	A0A679BVR2_AEDAE	A0A1S4F9E4_AEDAE	A0A6I8TYS9_AEDAE	A0A6I8TWW3_AEDAE	A0A6I8TVX9_AEDAE	A0A6I8TKK3_AEDAE	A0A6I8T7I6_AEDAE	A0A6I8TAJ5_AEDAE	A0A6I8TWY9_AEDAE	A0A6I8TKK7_AEDAE	A0A6I8TYU3_AEDAE
molecular_function	GO:0003743	translation initiation factor activity	11	46	0.23913	0.748619	0.374594	1	1	EIF3A_AEDAE	EIF3H_AEDAE	EIF3D_AEDAE	Q1HR52_AEDAE	A0A6I8U255_AEDAE	A0A6I8U162_AEDAE	A0A6I8TZ18_AEDAE	A0A6I8TY80_AEDAE	A0A6I8TYH5_AEDAE	A0A0P6IUX4_AEDAE	A0A6R8H194_AEDAE
biological_process	GO:0006888	endoplasmic reticulum to Golgi vesicle-mediated transport	11	21	0.52381	0.997856	0.00674451	1	0.937	COG3_AEDAE	Q17LP8_AEDAE	Q1HQY2_AEDAE	A0A6I8T4F7_AEDAE	A0A1S4EYZ4_AEDAE	A0A1S4EZ06_AEDAE	A0A6I8T571_AEDAE	A0A6I8T8B9_AEDAE	A0A1S4F3Y5_AEDAE	A0A1S4F3T9_AEDAE	A0A1S4F3R3_AEDAE
molecular_function	GO:0005262	calcium channel activity	11	34	0.323529	1	5.07294e-14	1	0	A0A6I8U343_AEDAE	A0A1S4F9E4_AEDAE	A0A6I8TYS9_AEDAE	A0A6I8TWW3_AEDAE	A0A6I8TVX9_AEDAE	A0A6I8TKK3_AEDAE	A0A6I8T7I6_AEDAE	A0A6I8TAJ5_AEDAE	A0A6I8TWY9_AEDAE	A0A6I8TKK7_AEDAE	A0A6I8TYU3_AEDAE
molecular_function	GO:0019901	protein kinase binding	11	18	0.611111	0.999961	0.000259231	1	0.06	A0A6I8TPB9_AEDAE	A0A6I8TM74_AEDAE	A0A6I8TMW8_AEDAE	A0A6I8TPC2_AEDAE	A0A6I8TPC6_AEDAE	A0A6I8TF27_AEDAE	A0A6I8TF26_AEDAE	A0A6I8TMW3_AEDAE	A0A6I8TM79_AEDAE	A0A6I8TF29_AEDAE	A0A6I8TMZ7_AEDAE
biological_process	GO:0006352	DNA-templated transcription, initiation	11	25	0.44	0.817025	0.278453	1	1	A0A6I8TNY2_AEDAE	Q16Z08_AEDAE	A0A6I8U851_AEDAE	Q16Z07_AEDAE	A0A6I8TUI4_AEDAE	A0A6I8U853_AEDAE	A0A0P6IUX4_AEDAE	A0A6I8U9L1_AEDAE	A0A6I8U7E5_AEDAE	A0A6I8TUI8_AEDAE	A0A6I8U9K9_AEDAE
molecular_function	GO:0004714	transmembrane receptor protein tyrosine kinase activity	11	26	0.423077	0.975219	0.0574903	1	1	A0A6I8TJ02_AEDAE	A0A6I8T9E0_AEDAE	A0A6I8T9I7_AEDAE	A0A6I8U4K0_AEDAE	A0A6I8TCX4_AEDAE	A0A1S4FS12_AEDAE	A0A6I8U6C3_AEDAE	A0A6I8U2Q0_AEDAE	A0A6I8TS34_AEDAE	A0A6I8TWI5_AEDAE	A0A6I8U5P2_AEDAE
cellular_component	GO:0005925	focal adhesion	11	17	0.647059	0.999965	0.000249133	1	0.028	A0A6I8U526_AEDAE	A0A6I8TWQ2_AEDAE	A0A6I8TWP9_AEDAE	A0A6I8U3X0_AEDAE	A0A6I8U272_AEDAE	A0A6I8UA69_AEDAE	A0A6I8TWQ7_AEDAE	A0A0N8ERZ1_AEDAE	A0A6I8TRP0_AEDAE	A0A6I8U723_AEDAE	A0A6I8U6K7_AEDAE
cellular_component	GO:0071797	LUBAC complex	11	11	1	1	8.04757e-08	1	0	A0A6I8TIZ1_AEDAE	A0A6I8TCR8_AEDAE	A0A6I8TIX9_AEDAE	A0A6I8TIR4_AEDAE	A0A6I8TIY5_AEDAE	A0A6I8TJ67_AEDAE	A0A6I8TKH6_AEDAE	A0A6I8TJ78_AEDAE	A0A6I8TKH0_AEDAE	A0A6I8TCR6_AEDAE	A0A6I8TJ73_AEDAE
cellular_component	GO:0016514	SWI/SNF complex	11	12	0.916667	1	7.65648e-07	1	0	A0A6I8TQ44_AEDAE	A0A1S4FN33_AEDAE	A0A6I8TQ63_AEDAE	A0A6I8TST7_AEDAE	A0A1S4F933_AEDAE	A0A6I8TQX0_AEDAE	A0A6I8U2F4_AEDAE	A0A6I8TGX3_AEDAE	A0A6I8TR64_AEDAE	A0A6I8TGX6_AEDAE	A0A6I8TST2_AEDAE
cellular_component	GO:0005739	mitochondrion	10	139	0.0719424	4.52725e-26	1	0	1	Q16ZJ3_AEDAE	Q17DJ4_AEDAE	A0A6I8U8V9_AEDAE	A0A6I8U8W5_AEDAE	A0A6I8U9G3_AEDAE	A0A6I8UA42_AEDAE	A0A6I8U6A5_AEDAE	A0A6I8U2W6_AEDAE	A0A1S4FK08_AEDAE	A0A6I8UA43_AEDAE
molecular_function	GO:0071949	FAD binding	10	32	0.3125	0.94251	0.11878	1	1	Q178E1_AEDAE	A0A6I8TS77_AEDAE	A0A6I8TJ86_AEDAE	A0A1S4FQ39_AEDAE	A0A6I8U827_AEDAE	A0A1S4G5Y5_AEDAE	A0A6I8TJF9_AEDAE	A0A1S4FQ35_AEDAE	A0A1S4FQD9_AEDAE	A0A1S4F2J6_AEDAE
molecular_function	GO:0140359	ABC-type transporter activity	10	65	0.153846	0.14928	0.914253	1	1	A0A6I8TNQ6_AEDAE	Q17JR9_AEDAE	A0A6I8U6T9_AEDAE	A0A6I8TBS3_AEDAE	A0A6I8T8G9_AEDAE	A0A1S4G5F6_AEDAE	A0A6I8U2S3_AEDAE	A0A1S4FBX0_AEDAE	A0A6I8U320_AEDAE	A0A6I8TPA2_AEDAE
molecular_function	GO:0106306	protein serine/threonine phosphatase activity	10	30	0.333333	NA	NA	NA	NA	A0A6I8TDV7_AEDAE	A0A6I8TRG4_AEDAE	A0A6I8TQN8_AEDAE	A0A6I8T8N1_AEDAE	A0A6I8TML6_AEDAE	A0A6I8TKE3_AEDAE	A0A1S4G6V7_AEDAE	A0A6I8U8P7_AEDAE	A0A6I8TT98_AEDAE	A0A6I8TL00_AEDAE
molecular_function	GO:0106307	protein serine/threonine phosphatase activity	10	30	0.333333	NA	NA	NA	NA	A0A6I8TDV7_AEDAE	A0A6I8TRG4_AEDAE	A0A6I8TQN8_AEDAE	A0A6I8T8N1_AEDAE	A0A6I8TML6_AEDAE	A0A6I8TKE3_AEDAE	A0A1S4G6V7_AEDAE	A0A6I8U8P7_AEDAE	A0A6I8TT98_AEDAE	A0A6I8TL00_AEDAE
molecular_function	GO:0004222	metalloendopeptidase activity	10	88	0.113636	0.0129051	0.994382	0.837	1	A0A1S4FP70_AEDAE	Q17PU3_AEDAE	A0A6I8TYK1_AEDAE	Q16PR6_AEDAE	A0A6I8TXQ9_AEDAE	A0A6I8T3X6_AEDAE	A0A6I8U4S0_AEDAE	A0A1S4F4W5_AEDAE	A0A0P6JSB3_AEDAE	A0A6I8TLA5_AEDAE
biological_process	GO:0048731	system development	10	51	0.196078	1	1.24391e-26	1	0	Q0IF69_AEDAE	A0A6I8TCH9_AEDAE	A0A6I8T5J5_AEDAE	A0A6I8TC45_AEDAE	Q0IFR5_AEDAE	A0A6I8TFX5_AEDAE	A0A1S4FEE7_AEDAE	A0A1S4FZR2_AEDAE	A0A0P6IUF5_AEDAE	A0A1S4FUQ5_AEDAE
molecular_function	GO:0004402	histone acetyltransferase activity	10	16	0.625	0.999875	0.000764756	1	0.156	A0A1S4G664_AEDAE	Q17PA5_AEDAE	A0A6I8TDJ5_AEDAE	A0A6I8TK02_AEDAE	A0A6I8TKF6_AEDAE	A0A6I8TM30_AEDAE	A0A6I8TKK6_AEDAE	A0A1S4F3I3_AEDAE	A0A6I8TDJ2_AEDAE	A0A6I8TM34_AEDAE
cellular_component	GO:0098793	presynapse	10	11	0.909091	0.999917	0.000509419	1	0.037	Q17IK9_AEDAE	A0A6I8T548_AEDAE	A0A6I8TZ79_AEDAE	A0A6I8TQB4_AEDAE	A0A6I8T6N8_AEDAE	A0A6I8TRU7_AEDAE	A0A6I8T6A4_AEDAE	A0A6I8T6F5_AEDAE	A0A6I8T6A2_AEDAE	A0A6I8T547_AEDAE
biological_process	GO:0043547	positive regulation of GTPase activity	10	17	0.588235	0.999999	7.301e-06	1	0.003	A0A6I8T893_AEDAE	A0A6I8TBX4_AEDAE	A0A6I8TBH7_AEDAE	A0A6I8TBT0_AEDAE	A0A6I8T8A7_AEDAE	A0A1S4FHG3_AEDAE	A0A6I8TCN7_AEDAE	A0A6I8TP59_AEDAE	A0A6I8T8Q5_AEDAE	A0A6I8TA86_AEDAE
biological_process	GO:0007156	homophilic cell adhesion via plasma membrane adhesion molecules	10	38	0.263158	0.569367	0.576588	1	1	A0A6I8THR9_AEDAE	A0A6I8U5N7_AEDAE	A0A6I8TM01_AEDAE	A0A1S4EVA6_AEDAE	A0A6I8T342_AEDAE	A0A6I8TNM8_AEDAE	A0A6I8TE44_AEDAE	A0A6I8UA17_AEDAE	A0A6I8T344_AEDAE	A0A6I8T3A8_AEDAE
biological_process	GO:0048699	generation of neurons	10	30	0.333333	1	2.61701e-38	1	0	A0A6I8TTH0_AEDAE	A0A6I8TLD3_AEDAE	A0A6I8TR51_AEDAE	A0A6I8TRH9_AEDAE	A0A6I8TT07_AEDAE	A0A6I8TQA7_AEDAE	A0A6I8TRT5_AEDAE	A0A6I8TX66_AEDAE	A0A6I8TXV2_AEDAE	A0A6I8TXS4_AEDAE
biological_process	GO:0051056	regulation of small GTPase mediated signal transduction	10	30	0.333333	0.999592	0.00106468	1	0.297	A0A6I8U854_AEDAE	A0A6I8TTR5_AEDAE	A0A6I8U5I4_AEDAE	A0A6R5I232_AEDAE	A0A1S4FHG3_AEDAE	A0A6I8U365_AEDAE	A0A6I8TSN8_AEDAE	A0A6I8TP59_AEDAE	A0A6I8TA86_AEDAE	A0A6I8TTH5_AEDAE
biological_process	GO:0006366	transcription by RNA polymerase II	10	18	0.555556	0.999756	0.000396574	1	0.129	A0A6I8T2Y7_AEDAE	A0A6I8T2Y8_AEDAE	A0A6I8T2Y5_AEDAE	A0A6I8T327_AEDAE	A0A6I8T2Z2_AEDAE	A0A6I8T2Y9_AEDAE	A0A6I8T355_AEDAE	A0A6I8T2Z3_AEDAE	A0A6I8T2Z4_AEDAE	A0A6I8T2Z0_AEDAE
molecular_function	GO:0030374	nuclear receptor coactivator activity	10	11	0.909091	1	1.52902e-06	1	0	A0A6I8TRC5_AEDAE	A0A6I8TRC7_AEDAE	A0A6I8U1U2_AEDAE	A0A6I8U6Q6_AEDAE	A0A6I8U4L1_AEDAE	A0A6I8U6Q9_AEDAE	A0A6I8U1T6_AEDAE	A0A6I8TRB7_AEDAE	A0A6I8U4K5_AEDAE	A0A6I8U3H0_AEDAE
cellular_component	GO:0016586	RSC-type complex	10	10	1	1	3.5596e-07	1	0	A0A6I8T2Y7_AEDAE	A0A6I8T2Y8_AEDAE	A0A6I8T2Y5_AEDAE	A0A6I8T327_AEDAE	A0A6I8T2Z2_AEDAE	A0A6I8T2Y9_AEDAE	A0A6I8T355_AEDAE	A0A6I8T2Z3_AEDAE	A0A6I8T2Z4_AEDAE	A0A6I8T2Z0_AEDAE
biological_process	GO:0006310	DNA recombination	9	30	0.3	0.347962	0.766887	1	1	RTEL1_AEDAE	ARP5_AEDAE	Q16NF1_AEDAE	A0A1S4FUY0_AEDAE	Q17DX5_AEDAE	A0A1S4FCU8_AEDAE	A0A6I8TND0_AEDAE	A0A1S4EYX6_AEDAE	A0A6I8TBF1_AEDAE
biological_process	GO:0000184	nuclear-transcribed mRNA catabolic process, nonsense-mediated decay	9	19	0.473684	0.986166	0.0415748	1	1	SMG8_AEDAE	A0A6I8TYE3_AEDAE	A0A6I8TBJ0_AEDAE	A0A6I8TCE6_AEDAE	A0A6I8U4N7_AEDAE	A0A6I8TBM1_AEDAE	A0A6I8TB80_AEDAE	A0A1S4FUT2_AEDAE	A0A1S4FQS3_AEDAE
molecular_function	GO:0051537	2 iron, 2 sulfur cluster binding	9	25	0.36	0.975373	0.0627074	1	1	A0A6I8TS77_AEDAE	A0A6I8TJ86_AEDAE	A0A1S4FQ39_AEDAE	A0A6I8U827_AEDAE	A0A1S4G5Y5_AEDAE	A0A6I8TJF9_AEDAE	A0A1S4FQ35_AEDAE	A0A1S4FQD9_AEDAE	A0A1S4F2J6_AEDAE
cellular_component	GO:0005912	adherens junction	9	30	0.3	0.854833	0.257007	1	1	ARM_AEDAE	A0A1S4G739_AEDAE	A0A1S4G7M3_AEDAE	A0A6I8U340_AEDAE	A0A6I8U203_AEDAE	A0A6I8U335_AEDAE	A0A6I8TWP2_AEDAE	A0A6I8TQ53_AEDAE	A0A6I8T5K8_AEDAE
biological_process	GO:0006633	fatty acid biosynthetic process	9	56	0.160714	0.0393341	0.981992	1	1	Q17Q14_AEDAE	A0A6I8U419_AEDAE	A0A6I8U908_AEDAE	A0A6I8U4G9_AEDAE	A0A1S4FIT0_AEDAE	A0A6I8TTM8_AEDAE	A0A6I8U7E0_AEDAE	A0A6E8P876_AEDAE	A0A6I8U6N7_AEDAE
molecular_function	GO:0000977	RNA polymerase II transcription regulatory region sequence-specific DNA binding	9	25	0.36	0.97831	0.0537977	1	1	A0A1S4FVQ5_AEDAE	A0A6I8TLJ6_AEDAE	A0A6I8TKC2_AEDAE	A0A6I8TKZ3_AEDAE	A0A6I8TKW4_AEDAE	A0A6I8TDT3_AEDAE	A0A6I8TN44_AEDAE	A0A6I8TMI4_AEDAE	A0A6I8U9D7_AEDAE
molecular_function	GO:0005198	structural molecule activity	9	26	0.346154	3.26785e-11	1	0	1	Q17CI5_AEDAE	A0A6I8U340_AEDAE	A0A6I8U203_AEDAE	Q176N9_AEDAE	A0A6I8U335_AEDAE	A0A6I8U2L9_AEDAE	A0A6I8TQ53_AEDAE	A0A6I8U4Y4_AEDAE	A0A6I8U7S6_AEDAE
biological_process	GO:0007268	chemical synaptic transmission	9	17	0.529412	0.911242	0.159613	1	1	Q17IK9_AEDAE	A0A6I8T548_AEDAE	A0A6I8T6N8_AEDAE	A0A6I8T6A4_AEDAE	A0A6I8U2B0_AEDAE	A0A6I8T6F5_AEDAE	A0A6I8T6A2_AEDAE	A0A6I8T547_AEDAE	A0A6R5I5G1_AEDAE
biological_process	GO:0042147	retrograde transport, endosome to Golgi	9	13	0.692308	0.999783	0.00157951	1	0.444	Q16QZ5_AEDAE	Q16J18_AEDAE	A0A6I8UA52_AEDAE	A0A6I8U6D0_AEDAE	A0A1S4FXK0_AEDAE	A0A6I8TWJ5_AEDAE	A0A1S4FRH7_AEDAE	A0A1S4EYY6_AEDAE	A0A6I8U8Y8_AEDAE
molecular_function	GO:0008138	protein tyrosine/serine/threonine phosphatase activity	9	24	0.375	0.967353	0.0786215	1	1	A0A6I8T9M5_AEDAE	A1Z069_AEDAE	A1Z072_AEDAE	A0A6I8U8P7_AEDAE	A1Z068_AEDAE	A0A6I8TSS3_AEDAE	A0A6I8T733_AEDAE	A0A6I8TGW7_AEDAE	A0A6I8TT98_AEDAE
biological_process	GO:0007528	neuromuscular junction development	9	10	0.9	0.999934	0.000636177	1	0.216	A0A6I8TAH1_AEDAE	A0A6I8T7N8_AEDAE	A0A6I8TAR4_AEDAE	A0A6I8TAS8_AEDAE	A0A6I8TAG9_AEDAE	A0A6I8TBL0_AEDAE	A0A6I8T7N5_AEDAE	A0A6I8TAQ8_AEDAE	A0A6I8TAQ2_AEDAE
biological_process	GO:0030030	cell projection organization	9	13	0.692308	1	1.15535e-22	1	0	A0A6I8TH51_AEDAE	A0A6I8U120_AEDAE	A0A6I8TNN1_AEDAE	A0A6I8U310_AEDAE	A0A1S4FJ31_AEDAE	A0A6I8TZM9_AEDAE	A0A6R5IBQ1_AEDAE	A0A6I8U3Z9_AEDAE	A0A6I8U052_AEDAE
cellular_component	GO:0005813	centrosome	9	19	0.473684	0.995766	0.0154136	1	0.901	A0A6I8TJS4_AEDAE	A0A6I8U144_AEDAE	A0A6I8U351_AEDAE	A0A1S4FGA1_AEDAE	A0A6I8TDF7_AEDAE	A0A6I8TLS8_AEDAE	A0A6I8U061_AEDAE	A0A6I8TNN8_AEDAE	A0A6I8TKB9_AEDAE
molecular_function	GO:0003678	DNA helicase activity	8	23	0.347826	0.880548	0.213187	1	1	RTEL1_AEDAE	Q16VU1_AEDAE	Q17DG5_AEDAE	A0A1S4FIN1_AEDAE	A0A1S4FUM8_AEDAE	A0A1S4F8J6_AEDAE	A0A6I8TBF1_AEDAE	A0A1S4F8F0_AEDAE
cellular_component	GO:0005654	nucleoplasm	8	30	0.266667	0.989702	0.0167837	1	0.904	A0A6I8TX96_AEDAE	A0A6I8TRA4_AEDAE	A0A6I8TZQ6_AEDAE	A0A1S4FIT4_AEDAE	A0A6I8U019_AEDAE	A0A6I8TLE9_AEDAE	A0A6I8TRI0_AEDAE	A0A6I8TG01_AEDAE
molecular_function	GO:0008237	metallopeptidase activity	8	48	0.166667	0.000255574	0.999883	0.03	1	EIF3H_AEDAE	Q16L31_AEDAE	A0A6I8TW19_AEDAE	A0A6I8T9H2_AEDAE	A0A6I8TNC4_AEDAE	A0A6I8TL54_AEDAE	A0A1S4FVA8_AEDAE	A0A1S4FHX5_AEDAE
biological_process	GO:0030036	actin cytoskeleton organization	8	26	0.307692	0.994935	0.00909177	1	0.962	A0A6I8U6D7_AEDAE	A0A6I8TWK2_AEDAE	A0A6I8TFJ7_AEDAE	A0A6I8TWJ8_AEDAE	A0A6I8TFW5_AEDAE	A0A6I8TG13_AEDAE	A0A1S4FWG9_AEDAE	A0A6I8U6D3_AEDAE
molecular_function	GO:0008234	cysteine-type peptidase activity	8	23	0.347826	0.538365	0.549799	1	1	A0A6S4FMF9_AEDAE	A0A6I8U4B9_AEDAE	A0A6I8U5Y9_AEDAE	A0A6I8T626_AEDAE	A0A1S4EYK4_AEDAE	A0A6I8TID5_AEDAE	A0A1S4EYP7_AEDAE	A0A6I8TL29_AEDAE
molecular_function	GO:0004713	protein tyrosine kinase activity	8	27	0.296296	0.950119	0.0819432	1	1	A0A6I8TWQ2_AEDAE	A0A6I8TWP9_AEDAE	A0A6I8TQI1_AEDAE	A0A6I8UA69_AEDAE	A0A1S4EYK0_AEDAE	A0A6I8TTA7_AEDAE	A0A6I8TWQ7_AEDAE	A0A6I8U6K7_AEDAE
molecular_function	GO:0008289	lipid binding	8	46	0.173913	0.942356	0.0845884	1	1	Q16WY5_AEDAE	A0A6I8TSX4_AEDAE	A0A6I8TSQ6_AEDAE	A0A6I8TUN5_AEDAE	A0A6I8TB54_AEDAE	A0A6R5H9L1_AEDAE	A0A6I8TRT2_AEDAE	A0A6I8TJF3_AEDAE
biological_process	GO:0022414	reproductive process	8	12	0.666667	0.775508	0.313448	1	1	A0A6I8TFK7_AEDAE	Q17CT5_AEDAE	Q17KE6_AEDAE	A0A6I8TGN9_AEDAE	A0A6I8U7C9_AEDAE	A0A6I8U024_AEDAE	A0A6I8TLF4_AEDAE	A0A6I8TE72_AEDAE
molecular_function	GO:0001784	phosphotyrosine residue binding	8	8	1	1	3.88434e-06	1	0	A0A6I8TP02_AEDAE	A0A6I8TB83_AEDAE	A0A6I8TB61_AEDAE	A0A6I8TB55_AEDAE	A0A6I8TBA1_AEDAE	A0A6I8TAT9_AEDAE	A0A6I8T7Y0_AEDAE	A0A6I8T7X5_AEDAE
biological_process	GO:0006486	protein glycosylation	8	58	0.137931	0.00253974	0.999054	0.384	1	A0A6I8U3R0_AEDAE	Q16K94_AEDAE	A0A6I8TWV4_AEDAE	A0A6I8TBB3_AEDAE	A0A6I8T494_AEDAE	A0A6I8TZE2_AEDAE	A0A0P6IU84_AEDAE	A0A6I8T4G0_AEDAE
biological_process	GO:0007169	transmembrane receptor protein tyrosine kinase signaling pathway	8	11	0.727273	0.997069	0.010378	1	0.971	A0A6I8TJ02_AEDAE	A0A6I8T9E0_AEDAE	A0A6I8T9I7_AEDAE	A0A6I8U4K0_AEDAE	A0A6I8TCX4_AEDAE	A0A6I8U2Q0_AEDAE	A0A6I8TS34_AEDAE	A0A6I8U5P2_AEDAE
biological_process	GO:0006351	transcription, DNA-templated	8	35	0.228571	0.999991	1.39797e-05	1	0.004	J9E9F1_AEDAE	A0A6I8T7F7_AEDAE	A0A6I8TA90_AEDAE	A0A0P6IY78_AEDAE	A0A6I8TPR0_AEDAE	A0A6I8TC35_AEDAE	A0A6I8U8I0_AEDAE	A0A6I8TD69_AEDAE
biological_process	GO:0002009	morphogenesis of an epithelium	8	39	0.205128	0.550869	0.568796	1	1	A0A6I8TSP2_AEDAE	A0A6I8TZB2_AEDAE	A0A1S4F7L8_AEDAE	A0A1S4G7G5_AEDAE	A0A6I8TVK1_AEDAE	A0A6I8TRY3_AEDAE	A0A6I8TR27_AEDAE	A0A6I8TZK6_AEDAE
biological_process	GO:0006396	RNA processing	8	25	0.32	0.00135775	0.999144	0.222	1	Q16ZJ3_AEDAE	Q17IH8_AEDAE	A0A6I8TTD8_AEDAE	A0A6I8U8A4_AEDAE	A0A6I8U5L0_AEDAE	A0A6I8U907_AEDAE	A0A1S4FK62_AEDAE	A0A6I8TVM8_AEDAE
molecular_function	GO:0005272	sodium channel activity	8	39	0.205128	0.999904	0.000290351	1	0.064	Q17NW4_AEDAE	Q178Y5_AEDAE	A0A6I8T677_AEDAE	A0A6I8T434_AEDAE	A0A6I8T468_AEDAE	A0A6I8T3Y4_AEDAE	A0A6I8TVL5_AEDAE	A0A6I8T911_AEDAE
biological_process	GO:0007219	Notch signaling pathway	8	16	0.5	0.988657	0.0383259	1	1	Q17L78_AEDAE	A0A6I8TIC2_AEDAE	A0A1S4FUL6_AEDAE	A0A6I8TN23_AEDAE	A0A6I8U7U7_AEDAE	A0A6I8U3K6_AEDAE	A0A6I8U1P5_AEDAE	A0A6I8TT53_AEDAE
biological_process	GO:0006887	exocytosis	8	24	0.333333	0.994338	0.0148665	1	0.996	A0A6I8TDU9_AEDAE	Q16T01_AEDAE	A0A6I8TER7_AEDAE	A0A6I8U0V1_AEDAE	A0A1S4FNZ1_AEDAE	A0A6I8TDS4_AEDAE	A0A6I8TST3_AEDAE	A0A1S4F9F4_AEDAE
biological_process	GO:0051260	protein homooligomerization	8	26	0.307692	0.965305	0.0759026	1	1	A0A6I8TXK4_AEDAE	A0A6I8TWT7_AEDAE	A0A6I8TL66_AEDAE	A0A6I8TB11_AEDAE	A0A1S4FAT2_AEDAE	A0A6I8TWU2_AEDAE	A0A6I8TXI5_AEDAE	A0A6I8TZL2_AEDAE
biological_process	GO:0006417	regulation of translation	8	15	0.533333	0.997939	0.00527507	1	0.878	A0A6I8TYK5_AEDAE	A0A6I8U4N7_AEDAE	A0A6I8THB0_AEDAE	A0A6S4FMR8_AEDAE	A0A6I8TJ79_AEDAE	A0A6I8THV7_AEDAE	A0A6I8THL5_AEDAE	A0A6I8TBW1_AEDAE
biological_process	GO:0009888	tissue development	8	15	0.533333	0.671407	0.422552	1	1	A0A1S4FQ32_AEDAE	A0A1S4FPM1_AEDAE	A0A6I8TJA2_AEDAE	A0A6I8TCZ0_AEDAE	A0A6I8TIV1_AEDAE	A0A6I8TFA4_AEDAE	A0A6I8TJB1_AEDAE	A0A6I8T9U1_AEDAE
molecular_function	GO:0060090	molecular adaptor activity	8	11	0.727273	0.99998	7.20723e-05	1	0.012	A0A6I8U3S0_AEDAE	A0A6I8U752_AEDAE	A0A6I8U8R8_AEDAE	A0A6I8TTC0_AEDAE	A0A6I8U749_AEDAE	A0A6I8U6A6_AEDAE	A0A6I8TTB7_AEDAE	A0A6I8U3R8_AEDAE
molecular_function	GO:0004709	MAP kinase kinase kinase activity	8	9	0.888889	0.999999	2.84219e-05	1	0.002	A0A6I8TFX8_AEDAE	A0A6I8TAR3_AEDAE	A0A6I8TH40_AEDAE	A0A1S4G7G5_AEDAE	A0A6I8TRY3_AEDAE	A0A6I8TR27_AEDAE	A0A0P6IVU3_AEDAE	A0A6I8TG36_AEDAE
cellular_component	GO:0035060	brahma complex	8	8	1	1	6.95659e-06	1	0.001	A0A6I8TQ44_AEDAE	A0A6I8TQ63_AEDAE	A0A6I8TST7_AEDAE	A0A6I8TQX0_AEDAE	A0A6I8TGX3_AEDAE	A0A6I8TR64_AEDAE	A0A6I8TGX6_AEDAE	A0A6I8TST2_AEDAE
molecular_function	GO:0005484	SNAP receptor activity	8	13	0.615385	0.999747	0.00178753	1	0.348	Q1HQY2_AEDAE	Q16VZ6_AEDAE	A0A6I8TFJ9_AEDAE	A0A6I8TSH3_AEDAE	A0A6I8U7Y7_AEDAE	A0A6I8U326_AEDAE	A0A6I8U6B3_AEDAE	A0A1S4FDE9_AEDAE
biological_process	GO:0034655	nucleobase-containing compound catabolic process	8	8	1	0.732762	0.353551	1	1	A0A6I8TQ85_AEDAE	A0A6I8TQF4_AEDAE	A0A1S4G2Y2_AEDAE	A0A6I8U0E0_AEDAE	A0A6I8TRX9_AEDAE	A0A6I8TQE7_AEDAE	A0A6I8TQ80_AEDAE	A0A6I8TXI7_AEDAE
molecular_function	GO:0004386	helicase activity	8	14	0.571429	0.994555	0.0098741	1	0.972	A0A1S4FJV9_AEDAE	A0A1S4G7S6_AEDAE	A0A6I8THF3_AEDAE	A0A0P6JSJ9_AEDAE	A0A6I8TXQ5_AEDAE	A0A6I8U4M2_AEDAE	A0A1S4F933_AEDAE	A0A6I8TDL3_AEDAE
biological_process	GO:0016571	histone methylation	8	9	0.888889	0.999933	0.000422824	1	0.14	A0A6I8TZY4_AEDAE	A0A6I8TTK2_AEDAE	A0A6I8TP24_AEDAE	A0A6I8TUN4_AEDAE	A0A6I8TWG7_AEDAE	A0A6I8TIV3_AEDAE	A0A6I8TUM9_AEDAE	A0A6I8TUG9_AEDAE
biological_process	GO:0006260	DNA replication	7	49	0.142857	0.119988	0.9271	1	1	RTEL1_AEDAE	Q17DX5_AEDAE	A0A6I8U6V0_AEDAE	A0A1S4FJ21_AEDAE	A0A1S4FIN1_AEDAE	A0A6I8TND0_AEDAE	A0A6I8TBF1_AEDAE
molecular_function	GO:0045296	cadherin binding	7	19	0.368421	0.968675	0.0858251	1	1	ARM_AEDAE	A0A1S4G7M3_AEDAE	A0A6I8T7D0_AEDAE	A0A6I8T7I1_AEDAE	A0A6I8T5V1_AEDAE	A0A6I8T787_AEDAE	A0A6I8T7U3_AEDAE
cellular_component	GO:0000124	SAGA complex	7	11	0.636364	0.999413	0.00421999	1	0.426	Q16Z08_AEDAE	Q16Z07_AEDAE	A0A6I8U8Q8_AEDAE	A0A6I8TGE2_AEDAE	A0A6I8TDX7_AEDAE	A0A6I8U5B0_AEDAE	A0A1S4FF60_AEDAE
molecular_function	GO:0003729	mRNA binding	7	23	0.304348	0.994591	0.0161852	1	0.994	A0A6I8U4N7_AEDAE	A0A6I8THB0_AEDAE	A0A6S4FMR8_AEDAE	A0A6I8TJ79_AEDAE	A0A6I8THV7_AEDAE	A0A6I8THL5_AEDAE	A0A6I8TBW1_AEDAE
cellular_component	GO:0005929	cilium	7	27	0.259259	0.798189	0.284107	1	1	A0A6I8TH51_AEDAE	A0A6I8TMU1_AEDAE	A0A1S4FJ31_AEDAE	A0A6I8U811_AEDAE	A0A6R5IBQ1_AEDAE	A0A6I8TN85_AEDAE	A0A6I8T8H9_AEDAE
biological_process	GO:0060271	cilium assembly	7	27	0.259259	0.511189	0.619948	1	1	A0A6I8TJS4_AEDAE	A0A6I8TDF7_AEDAE	A0A1S4FEK1_AEDAE	A0A6I8TLS8_AEDAE	A0A6I8TN85_AEDAE	A0A6I8T8H9_AEDAE	A0A6I8TKB9_AEDAE
molecular_function	GO:0030246	carbohydrate binding	7	53	0.132075	0.0181644	0.992497	0.936	1	J9HIW3_AEDAE	Q178W1_AEDAE	A0A6I8T6B4_AEDAE	A0A6I8T8I8_AEDAE	A0A6I8TZE2_AEDAE	A0A1S4F5W6_AEDAE	A0A6I8TFS3_AEDAE
molecular_function	GO:0035091	phosphatidylinositol binding	7	34	0.205882	0.47776	0.657269	1	1	Q17FH9_AEDAE	Q0IGF6_AEDAE	A0A6I8TB32_AEDAE	A0A6I8T659_AEDAE	A0A6I8U1G2_AEDAE	A0A1S4FA26_AEDAE	A0A1S4FIV8_AEDAE
molecular_function	GO:0051010	microtubule plus-end binding	7	7	1	1	1.84579e-05	1	0.001	A0A6I8TAZ7_AEDAE	A0A6I8TBQ7_AEDAE	A0A6I8TBS1_AEDAE	A0A6I8TCM0_AEDAE	A0A6I8T7T3_AEDAE	A0A6I8T899_AEDAE	A0A6I8T7T0_AEDAE
biological_process	GO:0007009	plasma membrane organization	7	9	0.777778	0.999831	0.00197669	1	0.566	A0A6I8TVB9_AEDAE	A0A6I8TXD4_AEDAE	A0A6I8TVG8_AEDAE	A0A6I8TXC9_AEDAE	A0A6I8TJG2_AEDAE	A0A6I8TUE3_AEDAE	A0A6I8TUD7_AEDAE
biological_process	GO:0006334	nucleosome assembly	7	26	0.269231	0.393065	0.755511	1	1	A0A6I8TDJ5_AEDAE	A0A6I8TK02_AEDAE	A0A6I8TKF6_AEDAE	A0A6I8TM30_AEDAE	A0A6I8TKK6_AEDAE	A0A6I8TDJ2_AEDAE	A0A6I8TM34_AEDAE
biological_process	GO:0090630	activation of GTPase activity	7	7	1	1	9.29372e-05	1	0.029	A0A6I8TUP2_AEDAE	A0A6I8TJL5_AEDAE	A0A6I8TXK9_AEDAE	A0A6I8TVJ9_AEDAE	A0A6I8TXL3_AEDAE	A0A6I8TJK7_AEDAE	A0A6I8TJM0_AEDAE
molecular_function	GO:0019992	diacylglycerol binding	7	7	1	1	1.84579e-05	1	0.001	Q17IK9_AEDAE	A0A6I8T548_AEDAE	A0A6I8T6N8_AEDAE	A0A6I8T6A4_AEDAE	A0A6I8T6F5_AEDAE	A0A6I8T6A2_AEDAE	A0A6I8T547_AEDAE
molecular_function	GO:0004438	phosphatidylinositol-3-phosphatase activity	7	11	0.636364	0.999655	0.00271191	1	0.546	A0A6I8T3Q1_AEDAE	A0A1S4EW88_AEDAE	A0A6I8T3S9_AEDAE	A0A6I8T3T3_AEDAE	A0A6I8T3K9_AEDAE	A0A6I8T3H6_AEDAE	A0A1S4F1Q4_AEDAE
biological_process	GO:0048015	phosphatidylinositol-mediated signaling	7	10	0.7	0.999351	0.00507559	1	0.876	Q0IGF6_AEDAE	A0A6I8T361_AEDAE	A0A1S4EV63_AEDAE	A0A6I8T2Z1_AEDAE	A0A1S4EV62_AEDAE	A0A6I8T301_AEDAE	A0A6I8T2Z5_AEDAE
biological_process	GO:0007163	establishment or maintenance of cell polarity	7	19	0.368421	0.941273	0.116806	1	1	A0A1S4EVA6_AEDAE	A0A6I8T342_AEDAE	A0A6I8TX72_AEDAE	A0A6I8UA17_AEDAE	A0A6I8T344_AEDAE	A0A6I8TX55_AEDAE	A0A6I8T3A8_AEDAE
biological_process	GO:0046600	negative regulation of centriole replication	7	8	0.875	0.999975	0.00057108	1	0.189	A0A6I8U8P9_AEDAE	A0A6I8U7Z8_AEDAE	A0A6I8U9T5_AEDAE	A0A6I8U7Z6_AEDAE	A0A6I8TV70_AEDAE	A0A6I8U597_AEDAE	A0A6I8TV65_AEDAE
cellular_component	GO:0005667	transcription regulator complex	7	20	0.35	0.998817	0.0027187	1	0.323	A0A6I8TTG6_AEDAE	A0A6I8TFV7_AEDAE	A0A1S4FK52_AEDAE	A0A6I8U2E9_AEDAE	A0A6I8TNH7_AEDAE	A0A6I8U6G9_AEDAE	A0A6I8TQX9_AEDAE
cellular_component	GO:0030659	cytoplasmic vesicle membrane	7	10	0.7	0.610441	0.514802	1	1	A0A6I8THB4_AEDAE	A0A6I8U0K9_AEDAE	A0A6I8TNA1_AEDAE	A0A6I8U2K1_AEDAE	A0A6I8TZD3_AEDAE	A0A6I8TIN3_AEDAE	A0A6I8TGS3_AEDAE
molecular_function	GO:0045505	dynein intermediate chain binding	7	14	0.5	0.996597	0.0155139	1	0.993	A0A6I8TVT7_AEDAE	A0A6I8U8E0_AEDAE	A0A6I8U9Y6_AEDAE	A0A6I8U939_AEDAE	A0A1S4FNK9_AEDAE	A0A6I8U5Q8_AEDAE	A0A6I8U1P1_AEDAE
cellular_component	GO:0097729	9+2 motile cilium	7	12	0.583333	0.998591	0.00815494	1	0.608	A0A6I8TVT7_AEDAE	A0A6I8U8E0_AEDAE	A0A6I8U9Y6_AEDAE	A0A6I8U939_AEDAE	A0A1S4FNK9_AEDAE	A0A6I8U5Q8_AEDAE	A0A6I8U1P1_AEDAE
molecular_function	GO:0051959	dynein light intermediate chain binding	7	13	0.538462	0.998212	0.0094583	1	0.969	A0A6I8TVT7_AEDAE	A0A6I8U8E0_AEDAE	A0A6I8U9Y6_AEDAE	A0A6I8U939_AEDAE	A0A1S4FNK9_AEDAE	A0A6I8U5Q8_AEDAE	A0A6I8U1P1_AEDAE
biological_process	GO:0016055	Wnt signaling pathway	6	38	0.157895	0.0703603	0.968333	1	1	A0A1S4F0N0_AEDAE	A0A6I8T7D0_AEDAE	A0A6I8T7I1_AEDAE	A0A6I8T5V1_AEDAE	A0A6I8T787_AEDAE	A0A6I8T7U3_AEDAE
cellular_component	GO:0005730	nucleolus	6	74	0.0810811	0.00230968	0.99921	0.128	1	Q176B3_AEDAE	Q17DX3_AEDAE	A0A1S4FNZ2_AEDAE	A0A6I8TS86_AEDAE	A0A1S4F7D5_AEDAE	A0A1S4F477_AEDAE
molecular_function	GO:0000166	nucleotide binding	6	42	0.142857	0.722548	0.299543	1	1	A0A6I8TI81_AEDAE	A0A6I8TMZ5_AEDAE	A0A1S4FDK1_AEDAE	A0A1S4FJ21_AEDAE	A0A6I8TN19_AEDAE	A0A6I8TMA4_AEDAE
cellular_component	GO:0005643	nuclear pore	6	19	0.315789	0.895834	0.21544	1	1	Q16T83_AEDAE	Q17DT3_AEDAE	A0A6I8U6P8_AEDAE	A0A6I8TVL7_AEDAE	A0A6I8TT39_AEDAE	A0A1S4FH42_AEDAE
molecular_function	GO:0020037	heme binding	6	216	0.0277778	2.04439e-15	1	0	1	Q172A0_AEDAE	Q16JY6_AEDAE	A0A1S4FI63_AEDAE	A0A1S4F7F6_AEDAE	A0A6I8TI39_AEDAE	A0A6I8TMH2_AEDAE
biological_process	GO:0010468	regulation of gene expression	6	21	0.285714	0.999987	2.01452e-05	1	0.005	A0A1S4EZL5_AEDAE	A0A6I8U8A4_AEDAE	A0A6I8U5L0_AEDAE	A0A6I8TE95_AEDAE	A0A6I8U907_AEDAE	A0A6I8TVM8_AEDAE
cellular_component	GO:0031410	cytoplasmic vesicle	6	12	0.5	0.170018	0.875184	1	1	A0A6I8TUU8_AEDAE	Q17FH9_AEDAE	A0A6I8TUU3_AEDAE	A0A6I8TUG3_AEDAE	A0A6I8U2L9_AEDAE	A0A6I8U7B9_AEDAE
molecular_function	GO:0003951	NAD+ kinase activity	6	16	0.375	0.965114	0.100859	1	1	A0A6I8TZG7_AEDAE	A0A6I8TZT4_AEDAE	A0A6I8TJU5_AEDAE	A0A6I8TNE3_AEDAE	A0A6I8U2P5_AEDAE	A0A6I8U0S0_AEDAE
cellular_component	GO:0045211	postsynaptic membrane	6	36	0.166667	0.259906	0.858021	1	1	A0A6I8TX96_AEDAE	A0A1S4FIQ8_AEDAE	A0A6I8TGW0_AEDAE	A0A6I8U019_AEDAE	A0A6I8TI61_AEDAE	A0A6I8TLE9_AEDAE
biological_process	GO:0000398	mRNA splicing, via spliceosome	6	36	0.166667	0.0207474	0.991131	0.987	1	Q16P69_AEDAE	Q16EG4_AEDAE	A0A6I8U7C9_AEDAE	A0A1S4FS45_AEDAE	A0A1S4FCG8_AEDAE	A0A6I8T8L1_AEDAE
molecular_function	GO:0004553	hydrolase activity, hydrolyzing O-glycosyl compounds	6	43	0.139535	0.000342044	0.999891	0.036	1	J9HIW3_AEDAE	A0A6I8TBU8_AEDAE	A0A1S4G3C1_AEDAE	A0A6I8THU0_AEDAE	A0A6I8TC48_AEDAE	A0A6I8U6B7_AEDAE
molecular_function	GO:0015631	tubulin binding	6	9	0.666667	1	1.99252e-37	1	0	A0A6I8TNH9_AEDAE	A0A6I8TEJ2_AEDAE	A0A6I8TEJ7_AEDAE	A0A6I8TN85_AEDAE	A0A6I8TLC1_AEDAE	A0A6I8TLC7_AEDAE
biological_process	GO:0006869	lipid transport	6	24	0.25	0.000254356	0.999927	0.043	1	A0A6I8TSX4_AEDAE	A0A6I8TSQ6_AEDAE	A0A6I8TUN5_AEDAE	A0A1S4FXK0_AEDAE	A0A6I8TRT2_AEDAE	A0A6I8TJF3_AEDAE
molecular_function	GO:0005200	structural constituent of cytoskeleton	6	23	0.26087	0.80471	0.353909	1	1	A0A6I8U526_AEDAE	A0A6I8U3X0_AEDAE	A0A6I8U272_AEDAE	A0A0N8ERZ1_AEDAE	A0A6I8TRP0_AEDAE	A0A6I8U723_AEDAE
molecular_function	GO:0003755	peptidyl-prolyl cis-trans isomerase activity	6	32	0.1875	0.473569	0.695291	1	1	A0A6I8U171_AEDAE	A0A6I8TD68_AEDAE	A0A6I8TZQ7_AEDAE	A0A6I8TC06_AEDAE	A0A6I8U381_AEDAE	A0A6I8TNQ9_AEDAE
cellular_component	GO:0030014	CCR4-NOT complex	6	9	0.666667	1	4.10755e-06	1	0	A0A6I8U4J9_AEDAE	A0A6I8U4L3_AEDAE	A0A6I8U778_AEDAE	A0A0P6JRU7_AEDAE	A0A6I8U7Z2_AEDAE	A0A6I8U782_AEDAE
biological_process	GO:0035278	miRNA-mediated gene silencing by inhibition of translation	6	6	1	1	0.00035052	1	0.123	Q172C8_AEDAE	A0A6I8TEP2_AEDAE	A0A6I8TV42_AEDAE	A0A6I8TFN8_AEDAE	A0A6I8TV96_AEDAE	A0A6I8TE91_AEDAE
molecular_function	GO:0035591	signaling adaptor activity	6	9	0.666667	0.994672	0.0249373	1	1	A0A6I8TQ85_AEDAE	A0A6I8TQF4_AEDAE	A0A1S4G2Y2_AEDAE	A0A6I8TRX9_AEDAE	A0A6I8TQE7_AEDAE	A0A6I8TQ80_AEDAE
molecular_function	GO:0047834	D-threo-aldose 1-dehydrogenase activity	6	18	0.333333	0.934254	0.16102	1	1	A0A6I8TDE0_AEDAE	A0A6I8TD71_AEDAE	A0A6I8TCY2_AEDAE	A0A6I8TE92_AEDAE	A0A6I8TE88_AEDAE	A0A6I8TD00_AEDAE
biological_process	GO:0046854	phosphatidylinositol phosphate biosynthetic process	6	21	0.285714	0.685701	0.500409	1	1	A0A6I8T361_AEDAE	A0A1S4EV63_AEDAE	A0A6I8T2Z1_AEDAE	A0A1S4EV62_AEDAE	A0A6I8T301_AEDAE	A0A6I8T2Z5_AEDAE
biological_process	GO:0016042	lipid catabolic process	6	35	0.171429	0.00493307	0.998343	0.608	1	A0A6I8TJU6_AEDAE	A0A6I8U539_AEDAE	A0A1S4FZ01_AEDAE	A0A6I8TWA8_AEDAE	A0A6R5I7I4_AEDAE	A0A1S4G3L3_AEDAE
cellular_component	GO:0001726	ruffle	6	6	1	1	0.000135754	1	0.013	A0A6I8U526_AEDAE	A0A6I8U3X0_AEDAE	A0A6I8U272_AEDAE	A0A0N8ERZ1_AEDAE	A0A6I8TRP0_AEDAE	A0A6I8U723_AEDAE
cellular_component	GO:0005635	nuclear envelope	6	10	0.6	0.949781	0.0934789	1	1	A0A6I8U8C7_AEDAE	A0A6I8TS56_AEDAE	A0A6I8U2S5_AEDAE	A0A6I8U7L3_AEDAE	A0A6I8TSZ3_AEDAE	A0A6I8U5T7_AEDAE
cellular_component	GO:0030424	axon	6	11	0.545455	0.99578	0.0215902	1	0.956	A0A6I8TBX4_AEDAE	A0A6I8TBT0_AEDAE	A0A6I8T8A7_AEDAE	A0A6I8TCA1_AEDAE	A0A6I8TCN7_AEDAE	A0A6I8TTS1_AEDAE
molecular_function	GO:0004143	diacylglycerol kinase activity	6	10	0.6	0.998794	0.00835768	1	0.902	A0A6I8TZG7_AEDAE	A0A6I8TZT4_AEDAE	A0A6I8TJU5_AEDAE	A0A6I8TNE3_AEDAE	A0A6I8U2P5_AEDAE	A0A6I8U0S0_AEDAE
biological_process	GO:0007205	protein kinase C-activating G protein-coupled receptor signaling pathway	6	10	0.6	0.994924	0.0265343	1	1	A0A6I8TZG7_AEDAE	A0A6I8TZT4_AEDAE	A0A6I8TJU5_AEDAE	A0A6I8TNE3_AEDAE	A0A6I8U2P5_AEDAE	A0A6I8U0S0_AEDAE
cellular_component	GO:0008076	voltage-gated potassium channel complex	6	22	0.272727	0.78456	0.381427	1	1	A0A6I8TXK4_AEDAE	A0A6I8TWT7_AEDAE	A0A6I8TL66_AEDAE	A0A6I8TWU2_AEDAE	A0A6I8TXI5_AEDAE	A0A6I8TZL2_AEDAE
molecular_function	GO:0050135	NAD(P)+ nucleosidase activity	6	6	1	1	8.76792e-05	1	0.02	A0A6I8TQ85_AEDAE	A0A6I8TQF4_AEDAE	A0A1S4G2Y2_AEDAE	A0A6I8TRX9_AEDAE	A0A6I8TQE7_AEDAE	A0A6I8TQ80_AEDAE
molecular_function	GO:0061809	NAD+ nucleotidase, cyclic ADP-ribose generating	6	6	1	1	8.76792e-05	1	0.02	A0A6I8TQ85_AEDAE	A0A6I8TQF4_AEDAE	A0A1S4G2Y2_AEDAE	A0A6I8TRX9_AEDAE	A0A6I8TQE7_AEDAE	A0A6I8TQ80_AEDAE
biological_process	GO:0044249	cellular biosynthetic process	6	6	1	5.15853e-09	1	0	1	A0A6I8TQ85_AEDAE	A0A6I8TQF4_AEDAE	A0A1S4G2Y2_AEDAE	A0A6I8TRX9_AEDAE	A0A6I8TQE7_AEDAE	A0A6I8TQ80_AEDAE
biological_process	GO:0034128	negative regulation of MyD88-independent toll-like receptor signaling pathway	6	6	1	1	0.00035052	1	0.123	A0A6I8TQ85_AEDAE	A0A6I8TQF4_AEDAE	A0A1S4G2Y2_AEDAE	A0A6I8TRX9_AEDAE	A0A6I8TQE7_AEDAE	A0A6I8TQ80_AEDAE
biological_process	GO:1901576	organic substance biosynthetic process	6	6	1	2.44711e-10	1	0	1	A0A6I8TQ85_AEDAE	A0A6I8TQF4_AEDAE	A0A1S4G2Y2_AEDAE	A0A6I8TRX9_AEDAE	A0A6I8TQE7_AEDAE	A0A6I8TQ80_AEDAE
biological_process	GO:1901565	organonitrogen compound catabolic process	6	6	1	0.00252511	0.998543	0.372	1	A0A6I8TQ85_AEDAE	A0A6I8TQF4_AEDAE	A0A1S4G2Y2_AEDAE	A0A6I8TRX9_AEDAE	A0A6I8TQE7_AEDAE	A0A6I8TQ80_AEDAE
biological_process	GO:0006796	phosphate-containing compound metabolic process	6	9	0.666667	5.12459e-15	1	0	1	A0A6I8TQ85_AEDAE	A0A6I8TQF4_AEDAE	A0A1S4G2Y2_AEDAE	A0A6I8TRX9_AEDAE	A0A6I8TQE7_AEDAE	A0A6I8TQ80_AEDAE
biological_process	GO:0048678	response to axon injury	6	6	1	1	0.00035052	1	0.123	A0A6I8TQ85_AEDAE	A0A6I8TQF4_AEDAE	A0A1S4G2Y2_AEDAE	A0A6I8TRX9_AEDAE	A0A6I8TQE7_AEDAE	A0A6I8TQ80_AEDAE
biological_process	GO:0044281	small molecule metabolic process	6	6	1	8.52599e-27	1	0	1	A0A6I8TQ85_AEDAE	A0A6I8TQF4_AEDAE	A0A1S4G2Y2_AEDAE	A0A6I8TRX9_AEDAE	A0A6I8TQE7_AEDAE	A0A6I8TQ80_AEDAE
cellular_component	GO:0030015	CCR4-NOT core complex	6	6	1	1	0.000135754	1	0.013	A0A6I8TYK5_AEDAE	A0A6I8TPH5_AEDAE	A0A6I8TE93_AEDAE	A0A6I8TMC5_AEDAE	A0A1S4FVE0_AEDAE	A0A6I8TN35_AEDAE
biological_process	GO:0034976	response to endoplasmic reticulum stress	6	7	0.857143	0.978809	0.0582521	1	1	A0A6I8THA6_AEDAE	A0A6I8TGA6_AEDAE	A0A6I8TFT4_AEDAE	A0A6I8TAV9_AEDAE	A0A6S4FMQ4_AEDAE	A0A6I8TG63_AEDAE
biological_process	GO:0022008	neurogenesis	6	6	1	1	8.27511e-40	1	0	A0A6I8TNN3_AEDAE	A0A6I8U313_AEDAE	A0A6I8U0I3_AEDAE	A0A6I8U054_AEDAE	A0A6I8U136_AEDAE	A0A6I8TZN3_AEDAE
molecular_function	GO:0051539	4 iron, 4 sulfur cluster binding	5	32	0.15625	0.304709	0.835523	1	1	RTEL1_AEDAE	NARF_AEDAE	A0A1S4FJ21_AEDAE	A0A1S4F8H6_AEDAE	A0A6I8TBF1_AEDAE
cellular_component	GO:0031011	Ino80 complex	5	11	0.454545	0.97841	0.0808696	1	1	Q17J42_AEDAE	A0A0P6IY78_AEDAE	A0A6I8U3U7_AEDAE	A0A6I8U0U6_AEDAE	A0A6I8U1S3_AEDAE
molecular_function	GO:0000287	magnesium ion binding	5	72	0.0694444	0.000974086	0.999751	0.089	1	A0A6I8TDS6_AEDAE	A0A6I8TWW6_AEDAE	A0A6I8TCQ7_AEDAE	A0A6I8T7U4_AEDAE	A0A6I8TVY4_AEDAE
cellular_component	GO:0005743	mitochondrial inner membrane	5	121	0.0413223	4.08744e-13	1	0	1	Q16HQ0_AEDAE	Q1HR13_AEDAE	A0A6I8U7T9_AEDAE	A0A6I8T4K9_AEDAE	A0A6I8TPL6_AEDAE
biological_process	GO:0001736	establishment of planar polarity	5	15	0.333333	0.895271	0.233316	1	1	A0A1S4EVA6_AEDAE	A0A6I8T342_AEDAE	A0A6I8UA17_AEDAE	A0A6I8T344_AEDAE	A0A6I8T3A8_AEDAE
molecular_function	GO:0005319	lipid transporter activity	5	12	0.416667	0.0263269	0.989269	0.982	1	A0A1S4FCM3_AEDAE	A0A6I8TL30_AEDAE	A0A6I8TWM9_AEDAE	A0A6I8TK86_AEDAE	A0A6I8TZF3_AEDAE
cellular_component	GO:0005783	endoplasmic reticulum	5	56	0.0892857	0.010017	0.993486	0.503	1	Q17B00_AEDAE	A0A6I8TUV4_AEDAE	A0A6I8TT17_AEDAE	A0A6I8TM94_AEDAE	A0A6I8TI15_AEDAE
biological_process	GO:0007605	sensory perception of sound	5	7	0.714286	0.998104	0.0168764	1	0.998	MYO7A_AEDAE	A0A6I8TX42_AEDAE	A0A6I8TZ35_AEDAE	A0A6I8TKU8_AEDAE	A0A6I8TX60_AEDAE
molecular_function	GO:0004016	adenylate cyclase activity	5	13	0.384615	0.961795	0.118958	1	1	A0A6I8U735_AEDAE	A0A6I8U7U6_AEDAE	A0A6I8TU61_AEDAE	A0A6I8U9D0_AEDAE	A0A6I8U1Z6_AEDAE
biological_process	GO:0006171	cAMP biosynthetic process	5	12	0.416667	0.929066	0.191782	1	1	A0A6I8U735_AEDAE	A0A6I8U7U6_AEDAE	A0A6I8TU61_AEDAE	A0A6I8U9D0_AEDAE	A0A6I8U1Z6_AEDAE
biological_process	GO:0008277	regulation of G protein-coupled receptor signaling pathway	5	7	0.714286	0.998104	0.0168764	1	0.998	A0A6I8TTH6_AEDAE	A0A6I8TK06_AEDAE	A0A6I8TTH0_AEDAE	A0A6I8TRH9_AEDAE	A0A6I8TRT5_AEDAE
biological_process	GO:0000077	DNA damage checkpoint signaling	5	6	0.833333	0.999975	0.00057108	1	0.189	A0A6I8TIH7_AEDAE	A0A1S4G779_AEDAE	Q0IEG1_AEDAE	Q17MZ6_AEDAE	A0A1S4F165_AEDAE
biological_process	GO:0000045	autophagosome assembly	5	11	0.454545	0.954547	0.141429	1	1	Q16HK2_AEDAE	Q177Z0_AEDAE	A0A6I8TD25_AEDAE	A0A6I8TFX6_AEDAE	A0A6I8TBW2_AEDAE
molecular_function	GO:0017056	structural constituent of nuclear pore	5	11	0.454545	0.984867	0.0616649	1	1	Q17DT3_AEDAE	A0A6I8U6P8_AEDAE	A0A6I8TT39_AEDAE	A0A1S4F613_AEDAE	A0A1S4FH42_AEDAE
cellular_component	GO:0016010	dystrophin-associated glycoprotein complex	5	15	0.333333	0.708449	0.488175	1	1	A0A6I8TX96_AEDAE	A0A6I8U019_AEDAE	A0A6I8U2B0_AEDAE	A0A6I8TLE9_AEDAE	A0A6R5I5G1_AEDAE
biological_process	GO:0007166	cell surface receptor signaling pathway	5	41	0.121951	0.423119	0.649139	1	1	A0A6I8TP02_AEDAE	A0A1S4EVA6_AEDAE	A0A6I8T342_AEDAE	A0A6I8T344_AEDAE	A0A6I8T3A8_AEDAE
biological_process	GO:0050808	synapse organization	5	7	0.714286	0.999997	2.39821e-05	1	0.007	Q16ZT5_AEDAE	Q16ZT7_AEDAE	Q16ZT6_AEDAE	A0A6I8TF86_AEDAE	A0A6I8TFM4_AEDAE
molecular_function	GO:0052689	carboxylic ester hydrolase activity	5	47	0.106383	0.000429909	0.999831	0.044	1	Q17G43_AEDAE	A0A6I8TZ80_AEDAE	A0A6I8T7K7_AEDAE	A0A1S4F3X1_AEDAE	A0A1S4F4A4_AEDAE
biological_process	GO:0006895	Golgi to endosome transport	5	8	0.625	0.994129	0.035219	1	1	A0A6I8T4J4_AEDAE	A0A6I8T5L0_AEDAE	A0A6I8T5E9_AEDAE	A0A6I8T593_AEDAE	A0A6I8T5A5_AEDAE
biological_process	GO:0046856	phosphatidylinositol dephosphorylation	5	13	0.384615	0.896976	0.247256	1	1	A0A6I8T4S4_AEDAE	Q16XQ0_AEDAE	Q16QP8_AEDAE	A0A6I8TZ79_AEDAE	A0A6I8TMU0_AEDAE
biological_process	GO:0006289	nucleotide-excision repair	5	16	0.3125	0.766684	0.427196	1	1	Q17E91_AEDAE	A0A6I8T6M2_AEDAE	A0A6I8U7U2_AEDAE	A0A1S4F617_AEDAE	A0A6I8U4F8_AEDAE
biological_process	GO:0051649	establishment of localization in cell	5	40	0.125	0.572218	0.480807	1	1	A0A1S4FQU6_AEDAE	A0A1S4F0C7_AEDAE	A0A6I8U0X8_AEDAE	A0A6I8U1G2_AEDAE	A0A6S4FP63_AEDAE
molecular_function	GO:0004970	ionotropic glutamate receptor activity	5	36	0.138889	0.198676	0.902984	1	1	A0A1S4FIQ8_AEDAE	A0A6I8TGW0_AEDAE	A0A6I8TI61_AEDAE	A0A6I8T2U6_AEDAE	A0A6I8T2U4_AEDAE
molecular_function	GO:0008146	sulfotransferase activity	5	24	0.208333	0.521751	0.6682	1	1	Q176K3_AEDAE	A0A6I8T531_AEDAE	A0A1S4EWP2_AEDAE	A0A6I8TCN9_AEDAE	A0A0N8ERZ2_AEDAE
biological_process	GO:0071840	cellular component organization or biogenesis	5	12	0.416667	1	3.98337e-42	1	0	A0A1S4G219_AEDAE	A0A6I8U5L2_AEDAE	A0A6I8U2A3_AEDAE	A0A6I8UA25_AEDAE	A0A6I8TW85_AEDAE
molecular_function	GO:0061980	regulatory RNA binding	5	26	0.192308	0.521751	0.6682	1	1	Q16JS1_AEDAE	C5J0H4_AEDAE	Q170R5_AEDAE	A0A1S4G5S2_AEDAE	A0A6I8TFB9_AEDAE
biological_process	GO:0051726	regulation of cell cycle	5	13	0.384615	0.999374	0.00154118	1	0.422	A0A6I8TWB7_AEDAE	A0A6I8TW77_AEDAE	A0A6I8TV83_AEDAE	A0A1S4G7E5_AEDAE	A0A6I8TRT0_AEDAE
cellular_component	GO:0046695	SLIK (SAGA-like) complex	5	5	1	1	0.000599366	1	0.058	Q16Z08_AEDAE	Q16Z07_AEDAE	A0A6I8TGE2_AEDAE	A0A6I8TDX7_AEDAE	A0A1S4FF60_AEDAE
molecular_function	GO:0008201	heparin binding	5	7	0.714286	0.999497	0.00595145	1	0.776	A0A6I8TC36_AEDAE	A0A6I8TBM2_AEDAE	A0A6I8T8E2_AEDAE	A0A6I8TCW4_AEDAE	A0A6I8TC30_AEDAE
molecular_function	GO:0046914	transition metal ion binding	5	5	1	7.36041e-05	0.999947	0.007	1	A0A6I8TC36_AEDAE	A0A6I8TBM2_AEDAE	A0A6I8T8E2_AEDAE	A0A6I8TCW4_AEDAE	A0A6I8TC30_AEDAE
cellular_component	GO:0000145	exocyst	5	9	0.555556	0.994009	0.03302	1	0.991	Q16T01_AEDAE	A0A1S4F5K5_AEDAE	A0A6I8U0V1_AEDAE	A0A1S4FNZ1_AEDAE	A0A1S4F9F4_AEDAE
cellular_component	GO:0030906	retromer, cargo-selective complex	5	5	1	1	0.000599366	1	0.058	Q16QZ5_AEDAE	A0A6I8UA52_AEDAE	A0A6I8U6D0_AEDAE	A0A6I8TWJ5_AEDAE	A0A6I8U8Y8_AEDAE
molecular_function	GO:0047555	3',5'-cyclic-GMP phosphodiesterase activity	5	9	0.555556	0.995933	0.0244358	1	1	A0A6I8TQY8_AEDAE	A0A6I8U1E9_AEDAE	A0A6I8U416_AEDAE	A0A6I8TQY3_AEDAE	A0A6I8U690_AEDAE
molecular_function	GO:0004698	calcium-dependent protein kinase C activity	5	23	0.217391	0.646091	0.551709	1	1	A0A6I8T3Y0_AEDAE	A0A6I8T413_AEDAE	A0A6I8T429_AEDAE	A0A6I8TX72_AEDAE	A0A6I8TX55_AEDAE
biological_process	GO:0050793	regulation of developmental process	5	11	0.454545	0.998684	0.00444423	1	0.76	A0A6I8TFV7_AEDAE	A0A1S4FK52_AEDAE	A0A6I8TNH7_AEDAE	A0A6I8TQX9_AEDAE	A0A6I8U1P5_AEDAE
biological_process	GO:0008284	positive regulation of cell population proliferation	5	5	1	1	0.00132145	1	0.402	A0A6I8TWQ2_AEDAE	A0A6I8TWP9_AEDAE	A0A6I8UA69_AEDAE	A0A6I8TWQ7_AEDAE	A0A6I8U6K7_AEDAE
biological_process	GO:0051128	regulation of cellular component organization	5	10	0.5	0.995299	0.00829638	1	0.946	A0A6I8TWQ2_AEDAE	A0A6I8TWP9_AEDAE	A0A6I8UA69_AEDAE	A0A6I8TWQ7_AEDAE	A0A6I8U6K7_AEDAE
biological_process	GO:0007172	signal complex assembly	5	5	1	1	0.00132145	1	0.402	A0A6I8TWQ2_AEDAE	A0A6I8TWP9_AEDAE	A0A6I8UA69_AEDAE	A0A6I8TWQ7_AEDAE	A0A6I8U6K7_AEDAE
cellular_component	GO:0042383	sarcolemma	5	7	0.714286	0.999234	0.00829634	1	0.653	A0A6I8TWD8_AEDAE	A0A6I8TKW8_AEDAE	A0A6I8TX73_AEDAE	A0A6I8TX70_AEDAE	A0A6R5I5G1_AEDAE
biological_process	GO:0032502	developmental process	5	6	0.833333	1	2.91162e-35	1	0	A0A6I8U2Z8_AEDAE	A0A6I8TSD3_AEDAE	A0A6I8U663_AEDAE	A0A6I8U3K6_AEDAE	A0A6I8TT53_AEDAE
biological_process	GO:0032793	positive regulation of CREB transcription factor activity	5	5	1	1	0.00132145	1	0.402	A0A6I8TGX4_AEDAE	A0A6I8TI65_AEDAE	A0A6I8TGX9_AEDAE	A0A6I8TGT6_AEDAE	A0A6I8TGE1_AEDAE
molecular_function	GO:0008381	mechanosensitive ion channel activity	5	5	1	1	0.00041635	1	0.107	A0A6I8T903_AEDAE	A0A6I8TCM4_AEDAE	A0A6I8TCX5_AEDAE	A0A6I8TCZ3_AEDAE	A0A6I8TCY8_AEDAE
cellular_component	GO:0030017	sarcomere	5	5	1	0.831446	0.338335	1	1	Q179E8_AEDAE	W0FUL2_AEDAE	A0A1S4EYP3_AEDAE	A0A6I8U458_AEDAE	A0A6I8U3F1_AEDAE
molecular_function	GO:0003989	acetyl-CoA carboxylase activity	5	5	1	1	0.00041635	1	0.107	A0A6I8U419_AEDAE	A0A6I8U908_AEDAE	A0A6I8TTM8_AEDAE	A0A6I8U7E0_AEDAE	A0A6I8U6N7_AEDAE
biological_process	GO:2001295	malonyl-CoA biosynthetic process	5	5	1	1	0.00132145	1	0.402	A0A6I8U419_AEDAE	A0A6I8U908_AEDAE	A0A6I8TTM8_AEDAE	A0A6I8U7E0_AEDAE	A0A6I8U6N7_AEDAE
biological_process	GO:2000036	regulation of stem cell population maintenance	5	5	1	1	0.00132145	1	0.402	A0A6I8TPH5_AEDAE	A0A6I8TE93_AEDAE	A0A6I8TMC5_AEDAE	A0A1S4FVE0_AEDAE	A0A6I8TN35_AEDAE
biological_process	GO:0000902	cell morphogenesis	5	7	0.714286	1	2.6874e-19	1	0	A0A6I8TVE5_AEDAE	A0A6I8TVA0_AEDAE	A0A6I8TN94_AEDAE	A0A6I8TJE3_AEDAE	A0A6I8TXA8_AEDAE
molecular_function	GO:0016314	phosphatidylinositol-3,4,5-trisphosphate 3-phosphatase activity	5	5	1	1	0.00041635	1	0.107	A1Z069_AEDAE	A1Z072_AEDAE	A1Z068_AEDAE	A0A6I8TSS3_AEDAE	A0A6I8TGW7_AEDAE
biological_process	GO:0016226	iron-sulfur cluster assembly	4	17	0.235294	0.456527	0.745658	1	1	NARF_AEDAE	Q17J52_AEDAE	Q17PB8_AEDAE	A0A6I8T3C7_AEDAE
biological_process	GO:0050953	sensory perception of light stimulus	4	6	0.666667	0.213954	0.889665	1	1	A0A6I8TX42_AEDAE	A0A6I8TZ35_AEDAE	A0A6I8TKU8_AEDAE	A0A6I8TX60_AEDAE
molecular_function	GO:0003713	transcription coactivator activity	4	13	0.307692	0.999987	7.50845e-05	1	0.013	A0A6I8TBU8_AEDAE	A0A1S4G664_AEDAE	A0A6I8TIC2_AEDAE	A0A6I8THU0_AEDAE
biological_process	GO:0000723	telomere maintenance	4	8	0.5	0.937831	0.196352	1	1	RTEL1_AEDAE	A0A1S4G1J0_AEDAE	A0A6I8TNY9_AEDAE	A0A6I8TBF1_AEDAE
cellular_component	GO:0016282	eukaryotic 43S preinitiation complex	4	15	0.266667	0.760036	0.453478	1	1	EIF3A_AEDAE	EIF3H_AEDAE	EIF3D_AEDAE	A0A6R8H194_AEDAE
cellular_component	GO:0033290	eukaryotic 48S preinitiation complex	4	15	0.266667	0.760036	0.453478	1	1	EIF3A_AEDAE	EIF3H_AEDAE	EIF3D_AEDAE	A0A6R8H194_AEDAE
cellular_component	GO:0005852	eukaryotic translation initiation factor 3 complex	4	13	0.307692	0.760036	0.453478	1	1	EIF3A_AEDAE	EIF3H_AEDAE	EIF3D_AEDAE	A0A6R8H194_AEDAE
biological_process	GO:0001732	formation of cytoplasmic translation initiation complex	4	15	0.266667	0.633391	0.594543	1	1	EIF3A_AEDAE	EIF3H_AEDAE	EIF3D_AEDAE	A0A6R8H194_AEDAE
biological_process	GO:0048477	oogenesis	4	13	0.307692	0.272757	0.859983	1	1	A0A6I8TJ56_AEDAE	A0A1S4F7F6_AEDAE	A0A6I8TV52_AEDAE	A0A6I8TU25_AEDAE
molecular_function	GO:0004984	olfactory receptor activity	4	110	0.0363636	1.47439e-07	1	0	1	J9HTA3_AEDAE	A0A6I8T654_AEDAE	A0A1S4F3I7_AEDAE	A0A1S4FYY4_AEDAE
biological_process	GO:0051028	mRNA transport	4	17	0.235294	0.44118	0.727243	1	1	Q17DT3_AEDAE	A0A6I8U4N7_AEDAE	A0A6I8TT39_AEDAE	A0A1S4FH42_AEDAE
biological_process	GO:0045892	negative regulation of transcription, DNA-templated	4	16	0.25	0.0685749	0.975592	1	1	Q16TX1_AEDAE	Q16TZ9_AEDAE	A0A1S4FKW7_AEDAE	A0A6I8T5Y2_AEDAE
biological_process	GO:0006979	response to oxidative stress	4	28	0.142857	0.0934376	0.961415	1	1	Q16JY6_AEDAE	A0A1S4F7F6_AEDAE	A0A6I8U2R9_AEDAE	A0A6I8TMH2_AEDAE
cellular_component	GO:0005768	endosome	4	13	0.307692	0.00196321	0.999337	0.109	1	HOOK_AEDAE	Q16QZ5_AEDAE	A0A6I8TAT4_AEDAE	A0A6I8T659_AEDAE
biological_process	GO:0007052	mitotic spindle organization	4	6	0.666667	0.993824	0.0464866	1	1	A0A6I8TQQ3_AEDAE	A0A6I8TPW8_AEDAE	A0A6I8TGT1_AEDAE	A0A6I8TQZ7_AEDAE
molecular_function	GO:0016705	oxidoreductase activity, acting on paired donors, with incorporation or reduction of molecular oxygen	4	163	0.0245399	3.94562e-14	1	0	1	Q172A0_AEDAE	A0A1S4FI63_AEDAE	A0A6I8TI39_AEDAE	A0A1S4EY18_AEDAE
cellular_component	GO:0031965	nuclear membrane	4	13	0.307692	0.708449	0.488175	1	1	Q17DT3_AEDAE	A0A6I8T3R8_AEDAE	A0A1S4F613_AEDAE	A0A1S4FH42_AEDAE
biological_process	GO:0006457	protein folding	4	54	0.0740741	0.000235888	0.999948	0.043	1	Q16KZ2_AEDAE	Q171B7_AEDAE	Q17PR3_AEDAE	A0A1S4FHA0_AEDAE
biological_process	GO:0006364	rRNA processing	4	35	0.114286	0.00252144	0.999258	0.372	1	Q175X0_AEDAE	A0A1S4FLX1_AEDAE	A0A1S4F7D5_AEDAE	A0A1S4EYY5_AEDAE
molecular_function	GO:0004177	aminopeptidase activity	4	25	0.16	0.109224	0.952472	1	1	Q16L31_AEDAE	A0A6I8TW19_AEDAE	Q32WT2_AEDAE	A0A1S4FVA8_AEDAE
molecular_function	GO:0051082	unfolded protein binding	4	33	0.121212	0.144722	0.939228	1	1	Q16KZ2_AEDAE	Q171B7_AEDAE	Q17PR3_AEDAE	A0A1S4FHA0_AEDAE
biological_process	GO:0009968	negative regulation of signal transduction	4	10	0.4	0.981341	0.0454973	1	1	A0A6I8TK06_AEDAE	A0A1S4F3G4_AEDAE	A0A6I8T7G6_AEDAE	A0A6I8TY31_AEDAE
biological_process	GO:0040008	regulation of growth	4	15	0.266667	0.306872	0.849524	1	1	A0A6I8TJ56_AEDAE	A0A6I8TF41_AEDAE	A0A6I8TV52_AEDAE	A0A6I8TU25_AEDAE
cellular_component	GO:0005881	cytoplasmic microtubule	4	4	1	0.997083	0.026652	1	0.979	A0A6I8TAZ7_AEDAE	A0A6I8TBS1_AEDAE	A0A6I8T7T3_AEDAE	A0A6I8T7T0_AEDAE
cellular_component	GO:0005828	kinetochore microtubule	4	4	1	1	0.00264528	1	0.322	A0A6I8TAZ7_AEDAE	A0A6I8TBS1_AEDAE	A0A6I8T7T3_AEDAE	A0A6I8T7T0_AEDAE
molecular_function	GO:0043515	kinetochore binding	4	4	1	1	0.00197638	1	0.423	A0A6I8TAZ7_AEDAE	A0A6I8TBS1_AEDAE	A0A6I8T7T3_AEDAE	A0A6I8T7T0_AEDAE
molecular_function	GO:0005261	cation channel activity	4	5	0.8	1	1.41319e-17	1	0	Q174R4_AEDAE	A0A6I8TDM1_AEDAE	A0A6I8TEJ0_AEDAE	A0A6I8TDK0_AEDAE
molecular_function	GO:0003684	damaged DNA binding	4	13	0.307692	0.881042	0.286895	1	1	Q17E91_AEDAE	A0A6I8T6M2_AEDAE	A0A6I8T665_AEDAE	A0A1S4F617_AEDAE
molecular_function	GO:0003899	DNA-directed 5'-3' RNA polymerase activity	4	24	0.166667	0.297739	0.851694	1	1	J9E9F1_AEDAE	A0A6I8TPR0_AEDAE	A0A6I8TC35_AEDAE	A0A6I8U8I0_AEDAE
molecular_function	GO:0030276	clathrin binding	4	16	0.25	0.368329	0.804732	1	1	A0A6I8U4Z4_AEDAE	A0A6I8U4Z7_AEDAE	A0A6I8U3U5_AEDAE	A0A6I8U247_AEDAE
molecular_function	GO:0017124	SH3 domain binding	4	7	0.571429	0.994049	0.0399681	1	1	A0A6I8TZC1_AEDAE	A0A6I8TZ58_AEDAE	A0A6I8TN22_AEDAE	A0A6I8U093_AEDAE
molecular_function	GO:0004715	non-membrane spanning protein tyrosine kinase activity	4	23	0.173913	0.448291	0.746332	1	1	A0A6I8TSP2_AEDAE	A0A6I8TZB2_AEDAE	A0A6I8TVK1_AEDAE	A0A6I8TZK6_AEDAE
molecular_function	GO:0015252	proton channel activity	4	14	0.285714	0.448291	0.746332	1	1	A0A6I8TEJ5_AEDAE	A0A2I4HY34_AEDAE	A0A6I8TD78_AEDAE	A0A6I8U5P7_AEDAE
cellular_component	GO:0005819	spindle	4	15	0.266667	0.974905	0.0587348	1	1	Q17ET4_AEDAE	Q17PB8_AEDAE	Q16WB0_AEDAE	A0A6I8T3C7_AEDAE
cellular_component	GO:0034464	BBSome	4	9	0.444444	0.96698	0.125231	1	1	Q17MR4_AEDAE	A0A1S4F9M9_AEDAE	A0A6I8THG0_AEDAE	A0A6I8THP8_AEDAE
biological_process	GO:1905515	non-motile cilium assembly	4	6	0.666667	0.993824	0.0464866	1	1	Q17MR4_AEDAE	A0A1S4F9M9_AEDAE	A0A6I8THG0_AEDAE	A0A6I8THP8_AEDAE
cellular_component	GO:0036464	cytoplasmic ribonucleoprotein granule	4	4	1	0.999545	0.00293687	1	0.364	A0A6I8TS63_AEDAE	Q17HL5_AEDAE	A0A6I8T6R3_AEDAE	A0A0P6IVE7_AEDAE
biological_process	GO:0006606	protein import into nucleus	4	10	0.4	0.902197	0.26205	1	1	Q16PF9_AEDAE	Q171U6_AEDAE	A0A6I8TVL7_AEDAE	A0A1S4F613_AEDAE
molecular_function	GO:0004435	phosphatidylinositol phospholipase C activity	4	7	0.571429	0.994049	0.0399681	1	1	A0A6I8TJU6_AEDAE	A0A6I8U539_AEDAE	A0A1S4F7L8_AEDAE	A0A6R5I7I4_AEDAE
biological_process	GO:0006265	DNA topological change	4	6	0.666667	0.993824	0.0464866	1	1	Q171C3_AEDAE	A0A6I8TFN3_AEDAE	A0A6I8TP77_AEDAE	A0A0P6IXZ9_AEDAE
molecular_function	GO:0004519	endonuclease activity	4	13	0.307692	0.290307	0.823088	1	1	A0A1S4FCU8_AEDAE	A0A1S4EVT1_AEDAE	A0A6I8U7U2_AEDAE	A0A6I8U4F8_AEDAE
biological_process	GO:0006302	double-strand break repair	4	14	0.285714	0.873719	0.234668	1	1	Q16NF1_AEDAE	A0A1S4FUY0_AEDAE	A0A1S4G1J0_AEDAE	A0A6I8TNY9_AEDAE
biological_process	GO:0009791	post-embryonic development	4	10	0.4	0.954547	0.141429	1	1	A0A6I8TFV7_AEDAE	A0A1S4FK52_AEDAE	A0A6I8TNH7_AEDAE	A0A6I8TQX9_AEDAE
biological_process	GO:0051239	regulation of multicellular organismal process	4	10	0.4	0.844943	0.274473	1	1	A0A6I8TFV7_AEDAE	A0A1S4FK52_AEDAE	A0A6I8TNH7_AEDAE	A0A6I8TQX9_AEDAE
biological_process	GO:0007179	transforming growth factor beta receptor signaling pathway	4	8	0.5	0.964781	0.136715	1	1	A0A6I8TFV7_AEDAE	A0A1S4FK52_AEDAE	A0A6I8TNH7_AEDAE	A0A6I8TQX9_AEDAE
biological_process	GO:0051641	cellular localization	4	5	0.8	0.791799	0.246321	1	1	A0A6I8U0K9_AEDAE	A0A6I8TNA1_AEDAE	A0A6I8U2K1_AEDAE	A0A6I8TZD3_AEDAE
molecular_function	GO:0016810	hydrolase activity, acting on carbon-nitrogen (but not peptide) bonds	4	10	0.4	0.0341532	0.983667	0.997	1	A0A1S4FYE0_AEDAE	A0A6I8TQ05_AEDAE	A0A6R5HYH1_AEDAE	A0A6I8TMT4_AEDAE
cellular_component	GO:0043197	dendritic spine	4	4	1	1	0.00264528	1	0.322	A0A6I8TBX4_AEDAE	A0A6I8TBT0_AEDAE	A0A6I8T8A7_AEDAE	A0A6I8TCN7_AEDAE
molecular_function	GO:0008140	cAMP response element binding protein binding	4	4	1	1	0.00197638	1	0.423	A0A6I8TGX4_AEDAE	A0A6I8TI65_AEDAE	A0A6I8TGT6_AEDAE	A0A6I8TGE1_AEDAE
biological_process	GO:0051289	protein homotetramerization	4	4	1	1	0.00497975	1	0.866	A0A6I8TGX4_AEDAE	A0A6I8TI65_AEDAE	A0A6I8TGT6_AEDAE	A0A6I8TGE1_AEDAE
molecular_function	GO:0000149	SNARE binding	4	5	0.8	0.845634	0.339907	1	1	A0A6I8TSH3_AEDAE	A0A6I8U7Y7_AEDAE	A0A6I8U326_AEDAE	A0A6I8U6B3_AEDAE
cellular_component	GO:0000781	chromosome, telomeric region	4	4	1	1	0.00264528	1	0.322	A0A6I8TNX8_AEDAE	A0A1S4G1J0_AEDAE	A0A6I8TZV4_AEDAE	A0A6I8TNY9_AEDAE
biological_process	GO:0006836	neurotransmitter transport	4	13	0.307692	0.733804	0.447235	1	1	A0A6I8TSH3_AEDAE	A0A6I8U7Y7_AEDAE	A0A6I8U326_AEDAE	A0A6I8U6B3_AEDAE
molecular_function	GO:0034597	phosphatidylinositol-4,5-bisphosphate 4-phosphatase activity	4	4	1	1	0.00197638	1	0.423	Q16QP8_AEDAE	A0A0P6IX16_AEDAE	A0A6I8U0M8_AEDAE	A0A6I8TZE5_AEDAE
biological_process	GO:0023052	signaling	4	12	0.333333	1	3.98257e-11	1	0	A0A6I8U5P4_AEDAE	A0A6R5HK66_AEDAE	A0A6I8TGS9_AEDAE	A0A6I8TGM2_AEDAE
biological_process	GO:0045010	actin nucleation	4	6	0.666667	0.895271	0.233316	1	1	A0A6I8U0K9_AEDAE	A0A6I8TNA1_AEDAE	A0A6I8U2K1_AEDAE	A0A6I8TZD3_AEDAE
molecular_function	GO:0004000	adenosine deaminase activity	4	7	0.571429	0.994049	0.0399681	1	1	A0A6I8U8A4_AEDAE	A0A6I8U5L0_AEDAE	A0A6I8U907_AEDAE	A0A6I8TVM8_AEDAE
biological_process	GO:0022607	cellular component assembly	4	4	1	0.516844	0.531956	1	1	A0A6I8U0K9_AEDAE	A0A6I8TNA1_AEDAE	A0A6I8U2K1_AEDAE	A0A6I8TZD3_AEDAE
biological_process	GO:0034454	microtubule anchoring at centrosome	4	4	1	1	0.00497975	1	0.866	A0A6I8TJS4_AEDAE	A0A6I8TDF7_AEDAE	A0A6I8TLS8_AEDAE	A0A6I8TKB9_AEDAE
biological_process	GO:0071539	protein localization to centrosome	4	4	1	1	0.00497975	1	0.866	A0A6I8TJS4_AEDAE	A0A6I8TDF7_AEDAE	A0A6I8TLS8_AEDAE	A0A6I8TKB9_AEDAE
biological_process	GO:0017157	regulation of exocytosis	4	4	1	1	0.00497975	1	0.866	A0A6I8TSH3_AEDAE	A0A6I8U7Y7_AEDAE	A0A6I8U326_AEDAE	A0A6I8U6B3_AEDAE
biological_process	GO:0070973	protein localization to endoplasmic reticulum exit site	4	4	1	1	0.00497975	1	0.866	A0A6I8T8B9_AEDAE	A0A1S4F3Y5_AEDAE	A0A1S4F3T9_AEDAE	A0A1S4F3R3_AEDAE
molecular_function	GO:0003714	transcription corepressor activity	3	22	0.136364	0.287516	0.872815	1	1	A0A6I8U4W0_AEDAE	A0A6I8U6X9_AEDAE	A0A6I8U3S1_AEDAE
biological_process	GO:0031047	gene silencing by RNA	3	36	0.0833333	0.134388	0.923432	1	1	C5J0H4_AEDAE	Q170R5_AEDAE	A0A1S4G5S2_AEDAE
cellular_component	GO:0048471	perinuclear region of cytoplasm	3	17	0.176471	0.439136	0.777397	1	1	A0A1S4FN98_AEDAE	A0A6I8TCB0_AEDAE	A0A6I8TJT6_AEDAE
molecular_function	GO:0016538	cyclin-dependent protein serine/threonine kinase regulator activity	3	10	0.3	0.806511	0.39315	1	1	A0A6I8T7F7_AEDAE	A0A6I8TA90_AEDAE	A0A1S4F3A6_AEDAE
molecular_function	GO:0005507	copper ion binding	3	27	0.111111	0.148306	0.944718	1	1	A0A6I8TXT5_AEDAE	A0A6I8U7T9_AEDAE	A0A6I8T4K9_AEDAE
molecular_function	GO:0016788	hydrolase activity, acting on ester bonds	3	24	0.125	0.65666	0.384374	1	1	A0A1S4FZ01_AEDAE	A0A6I8TWA8_AEDAE	A0A1S4G3L3_AEDAE
biological_process	GO:0018095	protein polyglutamylation	3	9	0.333333	0.803648	0.443599	1	1	A0A6I8T607_AEDAE	A0A6I8T5M7_AEDAE	A0A6I8T5M2_AEDAE
molecular_function	GO:0004601	peroxidase activity	3	23	0.130435	0.0709479	0.977208	1	1	Q16JY6_AEDAE	A0A1S4F7F6_AEDAE	A0A6I8TMH2_AEDAE
biological_process	GO:0030705	cytoskeleton-dependent intracellular transport	3	3	1	0.954547	0.141429	1	1	HOOK_AEDAE	A0A6I8TAT4_AEDAE	A0A1S4FJ16_AEDAE
biological_process	GO:0008286	insulin receptor signaling pathway	3	8	0.375	0.863285	0.361183	1	1	A0A6I8TJ56_AEDAE	A0A6I8TV52_AEDAE	A0A6I8TU25_AEDAE
biological_process	GO:0006101	citrate metabolic process	3	5	0.6	0.980387	0.12081	1	1	A0A6I8T9C7_AEDAE	A0A6I8T6Z9_AEDAE	Q17D87_AEDAE
biological_process	GO:0006099	tricarboxylic acid cycle	3	36	0.0833333	0.00631919	0.998605	0.701	1	Q16ZL0_AEDAE	A0A6I8TFZ7_AEDAE	A0A6I8TFH2_AEDAE
molecular_function	GO:0004497	monooxygenase activity	3	170	0.0176471	2.92942e-15	1	0	1	Q172A0_AEDAE	A0A1S4FI63_AEDAE	A0A6I8TI39_AEDAE
biological_process	GO:0006367	transcription initiation from RNA polymerase II promoter	3	11	0.272727	0.531284	0.713352	1	1	A0A6I8TGE2_AEDAE	A0A6I8TDX7_AEDAE	A0A1S4FF60_AEDAE
molecular_function	GO:0005242	inward rectifier potassium channel activity	3	9	0.333333	0.899278	0.291082	1	1	Q16XB8_AEDAE	A0A6I8TGY8_AEDAE	A0A1S4FL01_AEDAE
molecular_function	GO:0032266	phosphatidylinositol-3-phosphate binding	3	6	0.5	0.97947	0.112743	1	1	Q16HK2_AEDAE	A0A1S4F4E4_AEDAE	A0A6I8TFX6_AEDAE
molecular_function	GO:0004806	triglyceride lipase activity	3	52	0.0576923	0.00233033	0.999522	0.252	1	A0A6I8T5T3_AEDAE	A0A6I8T9J4_AEDAE	A0A1S4FFC6_AEDAE
biological_process	GO:0007186	G protein-coupled receptor signaling pathway	3	14	0.214286	0.431204	0.684014	1	1	A0A6I8TK06_AEDAE	A0A1S4F3G4_AEDAE	A0A6I8T7G6_AEDAE
biological_process	GO:0006464	cellular protein modification process	3	18	0.166667	1.47696e-05	0.999992	0.001	1	A0A6I8TNC2_AEDAE	A0A1S4G030_AEDAE	A0A6I8TQR6_AEDAE
biological_process	GO:0032456	endocytic recycling	3	8	0.375	0.863285	0.361183	1	1	Q16QZ5_AEDAE	A0A1S4FXK0_AEDAE	A0A1S4FRH7_AEDAE
cellular_component	GO:0005887	integral component of plasma membrane	3	26	0.115385	0.99513	0.00986305	1	0.694	A0A6I8T465_AEDAE	A0A6I8U7J2_AEDAE	A0A6I8TJI9_AEDAE
cellular_component	GO:0016580	Sin3 complex	3	4	0.75	0.997355	0.0387465	1	0.998	A0A6I8U4W0_AEDAE	A0A6I8U6X9_AEDAE	A0A6I8U3S1_AEDAE
molecular_function	GO:0003878	ATP citrate synthase activity	3	3	1	1	0.00937841	1	0.964	A0A6I8T9C7_AEDAE	A0A6I8T6Z9_AEDAE	Q17D87_AEDAE
biological_process	GO:0006085	acetyl-CoA biosynthetic process	3	3	1	0.914033	0.277008	1	1	A0A6I8T9C7_AEDAE	A0A6I8T6Z9_AEDAE	Q17D87_AEDAE
molecular_function	GO:0015299	solute:proton antiporter activity	3	5	0.6	0.0826391	0.972694	1	1	A0A6I8T2X3_AEDAE	A0A6I8T2X2_AEDAE	A0A6I8T305_AEDAE
cellular_component	GO:0010494	cytoplasmic stress granule	3	4	0.75	0.997355	0.0387465	1	0.998	Q0IEA1_AEDAE	Q179S6_AEDAE	A0A6I8TB87_AEDAE
biological_process	GO:0055085	transmembrane transport	3	41	0.0731707	0.980313	0.0277687	1	1	A0A6I8TYH9_AEDAE	A0A6I8T4Q6_AEDAE	Q178Z4_AEDAE
molecular_function	GO:1990817	RNA adenylyltransferase activity	3	3	1	1	0.00937841	1	0.964	A0A6I8U3T0_AEDAE	A0A6I8U4W9_AEDAE	A0A6I8U232_AEDAE
molecular_function	GO:0003747	translation release factor activity	3	4	0.75	0.998024	0.0315845	1	1	Q16KB5_AEDAE	Q16P70_AEDAE	Q16T93_AEDAE
molecular_function	GO:0005254	chloride channel activity	3	64	0.046875	9.09257e-05	0.999986	0.008	1	Q16RK1_AEDAE	A0A6I8TK74_AEDAE	A0A1S4FVK1_AEDAE
molecular_function	GO:0016747	acyltransferase activity, transferring groups other than amino-acyl groups	3	37	0.0810811	0.00832084	0.99548	0.676	1	Q174F7_AEDAE	A0A6R5HHZ1_AEDAE	A0A6I8T9W5_AEDAE
cellular_component	GO:0031225	anchored component of membrane	3	16	0.1875	0.439136	0.777397	1	1	Q1HQZ0_AEDAE	A0A6I8T6V1_AEDAE	A0A6I8TXY9_AEDAE
molecular_function	GO:0016798	hydrolase activity, acting on glycosyl bonds	3	23	0.130435	0.00703618	0.99632	0.636	1	Q17NL7_AEDAE	A0A1S4F280_AEDAE	A0A6I8T708_AEDAE
molecular_function	GO:0005216	ion channel activity	3	26	0.115385	1	3.30139e-08	1	0	Q0IFQ4_AEDAE	A0A679BVR2_AEDAE	A0A1S4FU57_AEDAE
cellular_component	GO:0071339	MLL1 complex	3	6	0.5	0.973348	0.134594	1	1	Q16MR9_AEDAE	A0A1S4FE59_AEDAE	A0A1S4FE32_AEDAE
biological_process	GO:0017038	protein import	3	3	1	0.837583	0.293203	1	1	A0A6I8T565_AEDAE	A0A6I8T5H1_AEDAE	A0A6I8TRV0_AEDAE
biological_process	GO:0006605	protein targeting	3	5	0.6	0.120052	0.944504	1	1	A0A6I8T565_AEDAE	A0A6I8T5H1_AEDAE	A0A6I8TRV0_AEDAE
biological_process	GO:0000381	regulation of alternative mRNA splicing, via spliceosome	3	4	0.75	0.99502	0.0600917	1	1	A0A6I8T9H8_AEDAE	Q16KI3_AEDAE	A0A1S4F7I3_AEDAE
cellular_component	GO:0000922	spindle pole	3	11	0.272727	0.774716	0.471403	1	1	A0A6I8U144_AEDAE	A0A6I8U061_AEDAE	A0A6I8TNN8_AEDAE
molecular_function	GO:0008083	growth factor activity	3	16	0.1875	0.554332	0.687414	1	1	A0A6I8U8A1_AEDAE	A0A6I8TFE3_AEDAE	A0A6I8U9X1_AEDAE
molecular_function	GO:0004114	3',5'-cyclic-nucleotide phosphodiesterase activity	3	11	0.272727	0.937293	0.138236	1	1	A0A6I8TID4_AEDAE	A0A6I8TC79_AEDAE	A0A6I8TJN5_AEDAE
molecular_function	GO:0002161	aminoacyl-tRNA editing activity	3	7	0.428571	0.975564	0.100722	1	1	Q173I5_AEDAE	A0A6I8TY02_AEDAE	A0A6I8T9P3_AEDAE
cellular_component	GO:0000421	autophagosome membrane	3	3	1	1	0.0116706	1	0.854	A0A6I8THB4_AEDAE	A0A6I8TIN3_AEDAE	A0A6I8TGS3_AEDAE
biological_process	GO:0006890	retrograde vesicle-mediated transport, Golgi to endoplasmic reticulum	3	8	0.375	0.863285	0.361183	1	1	Q1HQY2_AEDAE	A0A6I8U2L9_AEDAE	A0A1S4FDE9_AEDAE
cellular_component	GO:0032039	integrator complex	3	8	0.375	0.915751	0.264962	1	1	A0A6I8TM46_AEDAE	A0A6I8U2X0_AEDAE	A0A1S4EUQ9_AEDAE
cellular_component	GO:0000123	histone acetyltransferase complex	3	6	0.5	0.998545	0.00461834	1	0.451	A0A1S4G664_AEDAE	A0A1S4FCX7_AEDAE	A0A6I8U6T6_AEDAE
molecular_function	GO:0030274	LIM domain binding	3	3	1	1	0.00937841	1	0.964	A0A6I8TMW2_AEDAE	A0A6I8TZ12_AEDAE	A0A6I8U237_AEDAE
biological_process	GO:0032467	positive regulation of cytokinesis	3	4	0.75	0.99502	0.0600917	1	1	A0A6I8U144_AEDAE	A0A6I8U061_AEDAE	A0A6I8TNN8_AEDAE
molecular_function	GO:0005049	nuclear export signal receptor activity	3	7	0.428571	0.960032	0.167324	1	1	Q17L27_AEDAE	A0A6I8TJP6_AEDAE	A0A6I8THV8_AEDAE
biological_process	GO:0006261	DNA-dependent DNA replication	3	3	1	0.399657	0.772069	1	1	Q175W9_AEDAE	A0A1S4FBV6_AEDAE	A0A1S4F324_AEDAE
molecular_function	GO:0031151	histone methyltransferase activity (H3-K79 specific)	3	4	0.75	0.998024	0.0315845	1	1	A0A6I8TWB7_AEDAE	A0A6I8TW77_AEDAE	A0A6I8TV83_AEDAE
molecular_function	GO:0003887	DNA-directed DNA polymerase activity	3	6	0.5	0.97947	0.112743	1	1	A0A6I8TI81_AEDAE	A0A1S4FBV6_AEDAE	A0A1S4FJ21_AEDAE
molecular_function	GO:0061863	microtubule plus end polymerase	3	3	1	1	0.00937841	1	0.964	A0A6I8TBQ7_AEDAE	A0A6I8TCM0_AEDAE	A0A6I8T899_AEDAE
biological_process	GO:0030951	establishment or maintenance of microtubule cytoskeleton polarity	3	3	1	1	0.0187577	1	1	A0A6I8TBQ7_AEDAE	A0A6I8TCM0_AEDAE	A0A6I8T899_AEDAE
biological_process	GO:0046785	microtubule polymerization	3	3	1	0.669023	0.592817	1	1	A0A6I8TBQ7_AEDAE	A0A6I8TCM0_AEDAE	A0A6I8T899_AEDAE
biological_process	GO:0007051	spindle organization	3	3	1	0.999792	0.00182241	1	0.495	A0A6I8TBQ7_AEDAE	A0A6I8TCM0_AEDAE	A0A6I8T899_AEDAE
cellular_component	GO:0045239	tricarboxylic acid cycle enzyme complex	3	3	1	0.997355	0.0387465	1	0.998	Q16ZL0_AEDAE	A0A6I8TFZ7_AEDAE	A0A6I8TFH2_AEDAE
molecular_function	GO:0004333	fumarate hydratase activity	3	3	1	1	0.00937841	1	0.964	Q16ZL0_AEDAE	A0A6I8TFZ7_AEDAE	A0A6I8TFH2_AEDAE
biological_process	GO:0006106	fumarate metabolic process	3	3	1	1	0.0187577	1	1	Q16ZL0_AEDAE	A0A6I8TFZ7_AEDAE	A0A6I8TFH2_AEDAE
biological_process	GO:0006275	regulation of DNA replication	3	4	0.75	0.980387	0.12081	1	1	A0A1S4FNA1_AEDAE	A0A1S4FNB9_AEDAE	A0A1S4FNA7_AEDAE
cellular_component	GO:0000938	GARP complex	3	3	1	1	0.0116706	1	0.854	Q16J18_AEDAE	A0A1S4FXK0_AEDAE	A0A1S4EYY6_AEDAE
molecular_function	GO:0005158	insulin receptor binding	3	7	0.428571	0.960032	0.167324	1	1	A0A6I8TJ56_AEDAE	A0A6I8TV52_AEDAE	A0A6I8TU25_AEDAE
cellular_component	GO:1990316	Atg1/ULK1 kinase complex	3	3	1	1	0.0116706	1	0.854	Q177Z0_AEDAE	A0A6I8TD25_AEDAE	A0A6I8TBW2_AEDAE
molecular_function	GO:0004315	3-oxoacyl-[acyl-carrier-protein] synthase activity	3	7	0.428571	0.960032	0.167324	1	1	A0A6I8U4G9_AEDAE	A0A1S4FIT0_AEDAE	A0A6E8P876_AEDAE
biological_process	GO:0022604	regulation of cell morphogenesis	3	4	0.75	0.980387	0.12081	1	1	A0A6I8TFJ7_AEDAE	A0A6I8TFW5_AEDAE	A0A6I8TG13_AEDAE
cellular_component	GO:0016589	NURF complex	3	4	0.75	0.997355	0.0387465	1	0.998	A0A6I8TN66_AEDAE	A0A1S4FE59_AEDAE	A0A1S4FE32_AEDAE
molecular_function	GO:0000976	transcription cis-regulatory region binding	3	6	0.5	0.995849	0.0112386	1	0.978	A0A6I8TFX5_AEDAE	A0A0P6IUF5_AEDAE	A0A6I8TUZ0_AEDAE
biological_process	GO:0048208	COPII vesicle coating	3	3	1	1	0.0187577	1	1	A0A6I8TUV4_AEDAE	A0A6I8TT17_AEDAE	A0A6I8TI15_AEDAE
molecular_function	GO:0016251	RNA polymerase II general transcription initiation factor activity	3	3	1	1	0.00937841	1	0.964	A0A6I8TGE2_AEDAE	A0A6I8TDX7_AEDAE	A0A1S4FF60_AEDAE
molecular_function	GO:0016316	phosphatidylinositol-3,4-bisphosphate 4-phosphatase activity	3	3	1	1	0.00937841	1	0.964	A0A0P6IX16_AEDAE	A0A6I8U0M8_AEDAE	A0A6I8TZE5_AEDAE
molecular_function	GO:0008659	(3R)-hydroxymyristoyl-[acyl-carrier-protein] dehydratase activity	3	6	0.5	0.97947	0.112743	1	1	A0A6I8U4G9_AEDAE	A0A1S4FIT0_AEDAE	A0A6E8P876_AEDAE
molecular_function	GO:0008693	3-hydroxydecanoyl-[acyl-carrier-protein] dehydratase activity	3	6	0.5	0.97947	0.112743	1	1	A0A6I8U4G9_AEDAE	A0A1S4FIT0_AEDAE	A0A6E8P876_AEDAE
molecular_function	GO:0047451	3-hydroxyoctanoyl-[acyl-carrier-protein] dehydratase activity	3	6	0.5	0.97947	0.112743	1	1	A0A6I8U4G9_AEDAE	A0A1S4FIT0_AEDAE	A0A6E8P876_AEDAE
molecular_function	GO:0004317	3-hydroxypalmitoyl-[acyl-carrier-protein] dehydratase activity	3	6	0.5	0.97947	0.112743	1	1	A0A6I8U4G9_AEDAE	A0A1S4FIT0_AEDAE	A0A6E8P876_AEDAE
molecular_function	GO:0004316	3-oxoacyl-[acyl-carrier-protein] reductase (NADPH) activity	3	6	0.5	0.97947	0.112743	1	1	A0A6I8U4G9_AEDAE	A0A1S4FIT0_AEDAE	A0A6E8P876_AEDAE
molecular_function	GO:0004313	[acyl-carrier-protein] S-acetyltransferase activity	3	6	0.5	0.97947	0.112743	1	1	A0A6I8U4G9_AEDAE	A0A1S4FIT0_AEDAE	A0A6E8P876_AEDAE
molecular_function	GO:0047117	enoyl-[acyl-carrier-protein] reductase (NADPH, A-specific) activity	3	6	0.5	0.97947	0.112743	1	1	A0A6I8U4G9_AEDAE	A0A1S4FIT0_AEDAE	A0A6E8P876_AEDAE
molecular_function	GO:0016295	myristoyl-[acyl-carrier-protein] hydrolase activity	3	6	0.5	0.97947	0.112743	1	1	A0A6I8U4G9_AEDAE	A0A1S4FIT0_AEDAE	A0A6E8P876_AEDAE
molecular_function	GO:0004320	oleoyl-[acyl-carrier-protein] hydrolase activity	3	6	0.5	0.97947	0.112743	1	1	A0A6I8U4G9_AEDAE	A0A1S4FIT0_AEDAE	A0A6E8P876_AEDAE
molecular_function	GO:0016296	palmitoyl-[acyl-carrier-protein] hydrolase activity	3	6	0.5	0.97947	0.112743	1	1	A0A6I8U4G9_AEDAE	A0A1S4FIT0_AEDAE	A0A6E8P876_AEDAE
molecular_function	GO:0031177	phosphopantetheine binding	3	6	0.5	0.97947	0.112743	1	1	A0A6I8U4G9_AEDAE	A0A1S4FIT0_AEDAE	A0A6E8P876_AEDAE
molecular_function	GO:0070679	inositol 1,4,5 trisphosphate binding	3	3	1	1	0.00937841	1	0.964	A0A6I8TVJ4_AEDAE	A0A6I8U9W2_AEDAE	A0A6I8U873_AEDAE
molecular_function	GO:0005220	inositol 1,4,5-trisphosphate-sensitive calcium-release channel activity	3	3	1	1	0.00937841	1	0.964	A0A6I8TVJ4_AEDAE	A0A6I8U9W2_AEDAE	A0A6I8U873_AEDAE
biological_process	GO:0007076	mitotic chromosome condensation	3	5	0.6	0.980387	0.12081	1	1	A0A1S4F873_AEDAE	A0A1S4FSD1_AEDAE	A0A6I8TAT6_AEDAE
biological_process	GO:0007099	centriole replication	2	6	0.333333	0.999422	0.0033823	1	0.694	PLK4_AEDAE	A0A1S4FM92_AEDAE
molecular_function	GO:0046961	proton-transporting ATPase activity, rotational mechanism	2	7	0.285714	0.832676	0.453251	1	1	Q0IF50_AEDAE	A0A6I8TCS5_AEDAE
biological_process	GO:0010569	regulation of double-strand break repair via homologous recombination	2	2	1	1	0.0706269	1	1	RTEL1_AEDAE	A0A6I8TBF1_AEDAE
cellular_component	GO:0005840	ribosome	2	122	0.0163934	3.82613e-16	1	0	1	Q16ZJ3_AEDAE	Q16HN7_AEDAE
molecular_function	GO:0031409	pigment binding	2	10	0.2	0.644537	0.656485	1	1	HPS5_AEDAE	A0A6I8TCE8_AEDAE
biological_process	GO:0007601	visual perception	2	26	0.0769231	0.017034	0.996667	0.97	1	HPS5_AEDAE	A0A6I8TCE8_AEDAE
molecular_function	GO:0035100	ecdysone binding	2	2	1	1	0.0444874	1	1	ECR_AEDAE	A0A6I8TI42_AEDAE
biological_process	GO:0035076	ecdysone receptor-mediated signaling pathway	2	2	1	1	0.0706269	1	1	ECR_AEDAE	A0A6I8TI42_AEDAE
molecular_function	GO:0070122	isopeptidase activity	2	9	0.222222	0.708918	0.596281	1	1	EIF3H_AEDAE	A0A1S4FHX5_AEDAE
biological_process	GO:0007367	segment polarity determination	2	2	1	1	0.0706269	1	1	ARM_AEDAE	A0A1S4FEE7_AEDAE
molecular_function	GO:0030170	pyridoxal phosphate binding	2	48	0.0416667	0.00106686	0.999844	0.103	1	A0A1S4FVX9_AEDAE	A0A6I8TKD5_AEDAE
biological_process	GO:0009058	biosynthetic process	2	27	0.0740741	1.0734e-11	1	0	1	Q16RZ0_AEDAE	A0A1S4FVX9_AEDAE
molecular_function	GO:0051536	iron-sulfur cluster binding	2	10	0.2	0.804712	0.285962	1	1	Q17J52_AEDAE	A0A6I8TI81_AEDAE
molecular_function	GO:0050660	flavin adenine dinucleotide binding	2	63	0.031746	0.0236145	0.98843	0.976	1	A0A6I8TSY4_AEDAE	Q178X6_AEDAE
molecular_function	GO:0016779	nucleotidyltransferase activity	2	15	0.133333	0.404912	0.700222	1	1	A0A1S4FD04_AEDAE	A0A6I8T665_AEDAE
molecular_function	GO:0000049	tRNA binding	2	27	0.0740741	0.0552822	0.986389	1	1	Q16G85_AEDAE	A0A6I8TY02_AEDAE
molecular_function	GO:0015267	channel activity	2	11	0.181818	1	6.07705e-08	1	0	Q17BX1_AEDAE	A0A6I8TMY5_AEDAE
molecular_function	GO:0098808	mRNA cap binding	2	2	1	1	0.0444874	1	1	EIF3D_AEDAE	A0A6R8H194_AEDAE
biological_process	GO:0002191	cap-dependent translational initiation	2	2	1	1	0.0706269	1	1	EIF3D_AEDAE	A0A6R8H194_AEDAE
biological_process	GO:0045727	positive regulation of translation	2	3	0.666667	0.939908	0.288639	1	1	A0A6I8TD37_AEDAE	A0A6I8T931_AEDAE
molecular_function	GO:0008408	3'-5' exonuclease activity	2	18	0.111111	0.0519432	0.984195	1	1	A0A6I8T5B3_AEDAE	A0A1S4EUT2_AEDAE
biological_process	GO:0051321	meiotic cell cycle	2	11	0.181818	0.607077	0.59724	1	1	A0A1S4G1J0_AEDAE	A0A6I8TNY9_AEDAE
biological_process	GO:0042073	intraciliary transport	2	5	0.4	0.722992	0.593705	1	1	A0A6I8TN85_AEDAE	A0A6I8T8H9_AEDAE
biological_process	GO:0030837	negative regulation of actin filament polymerization	2	4	0.5	0.998569	0.00381432	1	0.719	A0A6I8U8P7_AEDAE	A0A6I8TT98_AEDAE
cellular_component	GO:0005764	lysosome	2	18	0.111111	0.0468637	0.983973	0.98	1	Q176N9_AEDAE	A0A6I8T847_AEDAE
biological_process	GO:0031122	cytoplasmic microtubule organization	2	3	0.666667	0.981242	0.174365	1	1	HOOK_AEDAE	A0A6I8TAT4_AEDAE
biological_process	GO:0046777	protein autophosphorylation	2	3	0.666667	0.981242	0.174365	1	1	A0A6I8TQI1_AEDAE	A0A6I8TTA7_AEDAE
cellular_component	GO:0005801	cis-Golgi network	2	3	0.666667	0.988329	0.131069	1	1	COG3_AEDAE	A0A6I8TFF6_AEDAE
cellular_component	GO:0017119	Golgi transport complex	2	9	0.222222	0.665173	0.640901	1	1	COG3_AEDAE	Q17AT7_AEDAE
biological_process	GO:0006891	intra-Golgi vesicle-mediated transport	2	6	0.333333	0.804867	0.50322	1	1	COG3_AEDAE	Q17AT7_AEDAE
biological_process	GO:0007005	mitochondrion organization	2	10	0.2	0.000124858	0.999981	0.017	1	CLU_AEDAE	A0A6I8U895_AEDAE
cellular_component	GO:0097361	CIA complex	2	4	0.5	0.961254	0.223391	1	1	Q17PB8_AEDAE	A0A6I8T3C7_AEDAE
molecular_function	GO:0015377	cation:chloride symporter activity	2	8	0.25	0.202726	0.932745	1	1	Q16K72_AEDAE	A0A1S4FYI0_AEDAE
molecular_function	GO:0004983	neuropeptide Y receptor activity	2	10	0.2	0.644537	0.656485	1	1	A0A6I8T9Z9_AEDAE	A0A6I8T7C8_AEDAE
cellular_component	GO:0034045	phagophore assembly site membrane	2	4	0.5	0.961254	0.223391	1	1	Q16HK2_AEDAE	A0A6I8TFX6_AEDAE
molecular_function	GO:0080025	phosphatidylinositol-3,5-bisphosphate binding	2	3	0.666667	0.990622	0.114705	1	1	Q16HK2_AEDAE	A0A6I8TFX6_AEDAE
molecular_function	GO:0004965	G protein-coupled GABA receptor activity	2	3	0.666667	0.990622	0.114705	1	1	A0A6I8U2J9_AEDAE	A0A6I8TE35_AEDAE
molecular_function	GO:0016758	hexosyltransferase activity	2	12	0.166667	0.000642403	0.999798	0.061	1	A0A6I8T494_AEDAE	A0A6I8T4G0_AEDAE
biological_process	GO:0008033	tRNA processing	2	14	0.142857	0.00273066	0.999128	0.401	1	Q16F18_AEDAE	A0A1S4F8E1_AEDAE
biological_process	GO:0015012	heparan sulfate proteoglycan biosynthetic process	2	5	0.4	0.87919	0.400524	1	1	A0A6I8TBB3_AEDAE	A0A1S4F904_AEDAE
molecular_function	GO:0008190	eukaryotic initiation factor 4E binding	2	3	0.666667	0.990622	0.114705	1	1	A0A6I8TD37_AEDAE	A0A6I8T931_AEDAE
molecular_function	GO:0003953	NAD+ nucleosidase activity	2	12	0.166667	0.993862	0.0221384	1	0.998	A0A6I8TEX2_AEDAE	A0A6I8U6W1_AEDAE
molecular_function	GO:0016462	pyrophosphatase activity	2	4	0.5	0.896412	0.130262	1	1	Q17JX5_AEDAE	A0A6I8T5M0_AEDAE
molecular_function	GO:0019706	protein-cysteine S-palmitoyltransferase activity	2	13	0.153846	0.461785	0.794506	1	1	A0A1S4EYN0_AEDAE	A0A6I8T513_AEDAE
molecular_function	GO:0016791	phosphatase activity	2	15	0.133333	0.999999	2.36521e-06	1	0	A0A6I8TYL1_AEDAE	A0A6I8T4S4_AEDAE
molecular_function	GO:0004888	transmembrane signaling receptor activity	2	77	0.025974	2.25774e-09	1	0	1	A0A1S4FVK1_AEDAE	A0A6I8U6W1_AEDAE
molecular_function	GO:0015293	symporter activity	2	33	0.0606061	0.00509776	0.998663	0.536	1	A0A6I8TDG1_AEDAE	A0A1S4FRX2_AEDAE
biological_process	GO:0006807	nitrogen compound metabolic process	2	12	0.166667	2.09176e-10	1	0	1	A0A1S4FTW3_AEDAE	A0A6I8TGH5_AEDAE
cellular_component	GO:0005681	spliceosomal complex	2	32	0.0625	0.00328978	0.999466	0.176	1	A0A1S4FMS2_AEDAE	Q16EG4_AEDAE
biological_process	GO:0007229	integrin-mediated signaling pathway	2	14	0.142857	0.237669	0.919982	1	1	A0A6I8TFM2_AEDAE	A0A6I8TN54_AEDAE
biological_process	GO:0051276	chromosome organization	2	2	1	1	2.7957e-10	1	0	Q174C2_AEDAE	A0A1S4EZF6_AEDAE
molecular_function	GO:0008236	serine-type peptidase activity	2	17	0.117647	4.14679e-07	1	0	1	A0A6I8TQM8_AEDAE	A0A6I8TVA6_AEDAE
molecular_function	GO:0003697	single-stranded DNA binding	2	17	0.117647	0.271713	0.901413	1	1	A0A6I8U7U2_AEDAE	A0A6I8U4F8_AEDAE
molecular_function	GO:0003730	mRNA 3'-UTR binding	2	2	1	1	0.0444874	1	1	A0A6I8T6K2_AEDAE	A0A6I8TX76_AEDAE
molecular_function	GO:0045182	translation regulator activity	2	2	1	0.891995	0.167839	1	1	A0A6I8T6K2_AEDAE	A0A6I8TX76_AEDAE
biological_process	GO:1903818	positive regulation of voltage-gated potassium channel activity	2	11	0.181818	0.407183	0.833763	1	1	Q1HQZ0_AEDAE	A0A6I8T6V1_AEDAE
biological_process	GO:0032222	regulation of synaptic transmission, cholinergic	2	11	0.181818	0.407183	0.833763	1	1	Q1HQZ0_AEDAE	A0A6I8T6V1_AEDAE
biological_process	GO:0030431	sleep	2	11	0.181818	0.407183	0.833763	1	1	Q1HQZ0_AEDAE	A0A6I8T6V1_AEDAE
cellular_component	GO:0031931	TORC1 complex	2	4	0.5	0.961254	0.223391	1	1	Q171C7_AEDAE	A0A6I8U5K3_AEDAE
molecular_function	GO:0044877	protein-containing complex binding	2	4	0.5	1	6.57001e-11	1	0	A0A6I8TW67_AEDAE	A0A6I8TU63_AEDAE
molecular_function	GO:0009982	pseudouridine synthase activity	2	9	0.222222	0.581031	0.709267	1	1	A0A1S4F8E1_AEDAE	A0A6I8T4P2_AEDAE
biological_process	GO:0001522	pseudouridine synthesis	2	14	0.142857	0.160194	0.95178	1	1	A0A1S4F8E1_AEDAE	A0A6I8T4P2_AEDAE
molecular_function	GO:0009975	cyclase activity	2	3	0.666667	0.689336	0.464729	1	1	A0A6I8UA46_AEDAE	A0A6I8U8X1_AEDAE
molecular_function	GO:0016849	phosphorus-oxygen lyase activity	2	3	0.666667	0.689336	0.464729	1	1	A0A6I8UA46_AEDAE	A0A6I8U8X1_AEDAE
biological_process	GO:0009190	cyclic nucleotide biosynthetic process	2	4	0.5	0.961674	0.104729	1	1	A0A6I8UA46_AEDAE	A0A6I8U8X1_AEDAE
cellular_component	GO:0031515	tRNA (m1A) methyltransferase complex	2	2	1	1	0.05147	1	1	Q16ZN4_AEDAE	A0A6I8T8I6_AEDAE
biological_process	GO:0065008	regulation of biological quality	2	22	0.0909091	0.0439369	0.96956	1	1	A0A6I8TSP2_AEDAE	A0A6I8TVK1_AEDAE
biological_process	GO:0000724	double-strand break repair via homologous recombination	2	6	0.333333	0.964781	0.136715	1	1	A0A1S4F4E4_AEDAE	A0A1S4G381_AEDAE
cellular_component	GO:0071564	npBAF complex	2	3	0.666667	0.988329	0.131069	1	1	A0A1S4FN33_AEDAE	A0A6I8U2F4_AEDAE
biological_process	GO:0044238	primary metabolic process	2	5	0.4	1.25652e-23	1	0	1	A0A1S4FTW3_AEDAE	A0A6I8TGH5_AEDAE
molecular_function	GO:0030215	semaphorin receptor binding	2	9	0.222222	0.708918	0.596281	1	1	A0A6R5H626_AEDAE	A0A6I8T859_AEDAE
molecular_function	GO:0043138	3'-5' DNA helicase activity	2	4	0.5	0.968415	0.197826	1	1	Q17DX5_AEDAE	A0A6I8TZX8_AEDAE
molecular_function	GO:0018024	histone-lysine N-methyltransferase activity	2	11	0.181818	0.990493	0.0313247	1	1	A0A6I8TFF4_AEDAE	A0A1S4FGC8_AEDAE
molecular_function	GO:0004814	arginine-tRNA ligase activity	2	4	0.5	0.968415	0.197826	1	1	Q16HY6_AEDAE	A0A6I8TPI1_AEDAE
biological_process	GO:0006420	arginyl-tRNA aminoacylation	2	4	0.5	0.939908	0.288639	1	1	Q16HY6_AEDAE	A0A6I8TPI1_AEDAE
biological_process	GO:1902600	proton transmembrane transport	2	6	0.333333	0.160194	0.95178	1	1	Q1HRK0_AEDAE	A0A1S4FX45_AEDAE
biological_process	GO:0030833	regulation of actin filament polymerization	2	7	0.285714	0.999132	0.00207617	1	0.575	Q16ZZ3_AEDAE	Q1HR60_AEDAE
cellular_component	GO:0005871	kinesin complex	2	4	0.5	0.961254	0.223391	1	1	Q16LZ3_AEDAE	Q16Q38_AEDAE
cellular_component	GO:0005795	Golgi stack	2	4	0.5	0.406323	0.830511	1	1	A0A6I8U3R0_AEDAE	A0A0P6IU84_AEDAE
molecular_function	GO:0008455	alpha-1,6-mannosylglycoprotein 2-beta-N-acetylglucosaminyltransferase activity	2	2	1	1	0.0444874	1	1	A0A6I8U3R0_AEDAE	A0A0P6IU84_AEDAE
biological_process	GO:0009312	oligosaccharide biosynthetic process	2	2	1	0.939908	0.288639	1	1	A0A6I8U3R0_AEDAE	A0A0P6IU84_AEDAE
cellular_component	GO:0005765	lysosomal membrane	2	20	0.1	0.134869	0.960195	1	1	Q16QP8_AEDAE	A0A6I8T477_AEDAE
molecular_function	GO:0004100	chitin synthase activity	2	5	0.4	0.933363	0.285286	1	1	A0A6I8T715_AEDAE	A0A6I8T6U0_AEDAE
biological_process	GO:0030433	ubiquitin-dependent ERAD pathway	2	8	0.25	0.478594	0.789955	1	1	Q17A35_AEDAE	A0A0P6IUR8_AEDAE
molecular_function	GO:0003917	DNA topoisomerase type I (single strand cut, ATP-independent) activity	2	3	0.666667	0.990622	0.114705	1	1	Q171C3_AEDAE	A0A0P6IXZ9_AEDAE
molecular_function	GO:0004181	metallocarboxypeptidase activity	2	33	0.0606061	0.0189935	0.996089	0.945	1	A0A6I8U6I0_AEDAE	A0A6I8TYU1_AEDAE
molecular_function	GO:0008821	crossover junction endodeoxyribonuclease activity	2	2	1	1	0.0444874	1	1	Q16NF1_AEDAE	A0A1S4FUY0_AEDAE
biological_process	GO:0000737	DNA catabolic process, endonucleolytic	2	2	1	0.981242	0.174365	1	1	Q16NF1_AEDAE	A0A1S4FUY0_AEDAE
biological_process	GO:0008356	asymmetric cell division	2	2	1	1	0.0706269	1	1	A0A6I8T9Y8_AEDAE	A0A1S4F8F8_AEDAE
biological_process	GO:0097428	protein maturation by iron-sulfur cluster transfer	2	4	0.5	0.804867	0.50322	1	1	Q17PB8_AEDAE	A0A6I8T3C7_AEDAE
cellular_component	GO:0043625	delta DNA polymerase complex	2	4	0.5	0.961254	0.223391	1	1	A0A6I8TI81_AEDAE	A0A1S4FJ21_AEDAE
cellular_component	GO:0008305	integrin complex	2	6	0.333333	0.865406	0.410558	1	1	A0A6I8TFM2_AEDAE	A0A6I8TN54_AEDAE
biological_process	GO:0031589	cell-substrate adhesion	2	6	0.333333	0.160194	0.95178	1	1	A0A6I8TFM2_AEDAE	A0A6I8TN54_AEDAE
biological_process	GO:0007157	heterophilic cell-cell adhesion via plasma membrane cell adhesion molecules	2	12	0.166667	0.343103	0.869136	1	1	A0A6I8TFM2_AEDAE	A0A6I8TN54_AEDAE
biological_process	GO:0009083	branched-chain amino acid catabolic process	2	2	1	1	0.0706269	1	1	Q17DJ4_AEDAE	Q16Z06_AEDAE
biological_process	GO:0035999	tetrahydrofolate interconversion	2	5	0.4	0.87919	0.400524	1	1	A0A6I8TSM6_AEDAE	A0A6I8U847_AEDAE
molecular_function	GO:0140326	ATPase-coupled intramembrane lipid transporter activity	2	30	0.0666667	0.032661	0.992674	0.997	1	A0A6I8TWW6_AEDAE	A0A6I8TVY4_AEDAE
biological_process	GO:0015914	phospholipid transport	2	31	0.0645161	0.00498706	0.999171	0.618	1	A0A6I8TWW6_AEDAE	A0A6I8TVY4_AEDAE
cellular_component	GO:0031012	extracellular matrix	2	12	0.166667	0.222603	0.924795	1	1	A0A6I8T3X6_AEDAE	A0A0P6JSB3_AEDAE
cellular_component	GO:0000221	vacuolar proton-transporting V-type ATPase, V1 domain	2	2	1	1	0.05147	1	1	Q0IF50_AEDAE	A0A6I8TCS5_AEDAE
cellular_component	GO:0016607	nuclear speck	2	8	0.25	0.735038	0.572884	1	1	A0A6I8TIC2_AEDAE	A0A6I8U4N7_AEDAE
molecular_function	GO:0004823	leucine-tRNA ligase activity	2	3	0.666667	0.990622	0.114705	1	1	Q173I5_AEDAE	A0A6I8T9P3_AEDAE
biological_process	GO:0006429	leucyl-tRNA aminoacylation	2	3	0.666667	0.981242	0.174365	1	1	Q173I5_AEDAE	A0A6I8T9P3_AEDAE
biological_process	GO:0071596	ubiquitin-dependent protein catabolic process via the N-end rule pathway	2	2	1	1	0.0706269	1	1	A0A6I8TYJ6_AEDAE	A0A6I8TMJ0_AEDAE
biological_process	GO:0007015	actin filament organization	2	7	0.285714	0.9971	0.00604481	1	0.906	Q16IH8_AEDAE	A0A6I8TSJ2_AEDAE
molecular_function	GO:0042799	histone methyltransferase activity (H4-K20 specific)	2	2	1	1	0.0444874	1	1	A0A6I8TFJ5_AEDAE	A0A6I8U741_AEDAE
biological_process	GO:0034772	histone H4-K20 dimethylation	2	2	1	1	0.0706269	1	1	A0A6I8TFJ5_AEDAE	A0A6I8U741_AEDAE
cellular_component	GO:0034707	chloride channel complex	2	6	0.333333	0.865406	0.410558	1	1	Q16RK1_AEDAE	A0A6I8TK74_AEDAE
biological_process	GO:0006821	chloride transport	2	11	0.181818	0.0435541	0.990082	1	1	Q16RK1_AEDAE	A0A6I8TK74_AEDAE
biological_process	GO:0016180	snRNA processing	2	4	0.5	0.914033	0.277008	1	1	A0A6I8TM46_AEDAE	A0A1S4EUQ9_AEDAE
molecular_function	GO:0032549	ribonucleoside binding	2	4	0.5	0.968415	0.197826	1	1	J9E9F1_AEDAE	A0A6I8TC35_AEDAE
biological_process	GO:0007417	central nervous system development	2	2	1	0.939908	0.288639	1	1	A0A6I8TLD7_AEDAE	A0A6I8TXW1_AEDAE
molecular_function	GO:0032574	5'-3' RNA helicase activity	2	10	0.2	0.644537	0.656485	1	1	A0A1S4G705_AEDAE	A0A6I8TZ94_AEDAE
biological_process	GO:0035194	post-transcriptional gene silencing by RNA	2	10	0.2	0.869104	0.249608	1	1	A0A1S4G705_AEDAE	A0A6I8TZ94_AEDAE
molecular_function	GO:0010997	anaphase-promoting complex binding	2	4	0.5	0.968415	0.197826	1	1	Q17CQ5_AEDAE	A0A6R5IJ99_AEDAE
molecular_function	GO:0097027	ubiquitin-protein transferase activator activity	2	4	0.5	0.968415	0.197826	1	1	Q17CQ5_AEDAE	A0A6R5IJ99_AEDAE
biological_process	GO:1904668	positive regulation of ubiquitin protein ligase activity	2	4	0.5	0.939908	0.288639	1	1	Q17CQ5_AEDAE	A0A6R5IJ99_AEDAE
molecular_function	GO:0008173	RNA methyltransferase activity	2	8	0.25	0.0970162	0.962283	1	1	A0A1S4F5A3_AEDAE	Q16QF4_AEDAE
molecular_function	GO:0003922	GMP synthase (glutamine-hydrolyzing) activity	2	2	1	1	0.0444874	1	1	Q17JX5_AEDAE	A0A6I8T5M0_AEDAE
biological_process	GO:0006865	amino acid transport	2	4	0.5	0.556401	0.736245	1	1	A0A1S4F280_AEDAE	A0A6I8T708_AEDAE
biological_process	GO:0032968	positive regulation of transcription elongation from RNA polymerase II promoter	2	3	0.666667	0.981242	0.174365	1	1	A0A6I8TDT6_AEDAE	A0A1S4FF27_AEDAE
molecular_function	GO:0004622	lysophospholipase activity	2	5	0.4	0.933363	0.285286	1	1	A0A6I8U8D4_AEDAE	A0A6I8TT01_AEDAE
molecular_function	GO:0004197	cysteine-type endopeptidase activity	2	15	0.133333	0.0164212	0.995789	0.905	1	A0A6I8TRD7_AEDAE	A0A6I8TD11_AEDAE
biological_process	GO:0007040	lysosome organization	2	4	0.5	0.939908	0.288639	1	1	A0A6I8U314_AEDAE	A0A6I8TSE8_AEDAE
biological_process	GO:0051052	regulation of DNA metabolic process	2	2	1	0.998679	0.019613	1	1	A0A6I8TNX8_AEDAE	A0A6I8TZV4_AEDAE
molecular_function	GO:0004722	protein serine/threonine phosphatase activity	2	5	0.4	0.97842	0.049344	1	1	Q17C45_AEDAE	A0A6I8TA44_AEDAE
molecular_function	GO:0003918	DNA topoisomerase type II (double strand cut, ATP-hydrolyzing) activity	2	3	0.666667	0.990622	0.114705	1	1	A0A6I8TFN3_AEDAE	A0A6I8TP77_AEDAE
biological_process	GO:0042138	meiotic DNA double-strand break formation	2	2	1	1	0.0706269	1	1	A0A6I8TFN3_AEDAE	A0A6I8TP77_AEDAE
molecular_function	GO:0017154	semaphorin receptor activity	2	2	1	1	0.0444874	1	1	A0A6I8TJG7_AEDAE	A0A6I8T542_AEDAE
biological_process	GO:0031929	TOR signaling	2	4	0.5	0.766684	0.427196	1	1	Q171C7_AEDAE	A0A6I8U5K3_AEDAE
biological_process	GO:0006139	nucleobase-containing compound metabolic process	2	9	0.222222	0.171001	0.846223	1	1	A0A6I8TDT6_AEDAE	A0A1S4FF27_AEDAE
biological_process	GO:0043067	regulation of programmed cell death	2	6	0.333333	0.0849981	0.972607	1	1	A0A6I8TRD7_AEDAE	A0A6I8TD11_AEDAE
biological_process	GO:0007030	Golgi organization	2	5	0.4	0.953513	0.195133	1	1	A0A1S4FXK0_AEDAE	A0A6I8T6B3_AEDAE
biological_process	GO:0034063	stress granule assembly	2	2	1	1	0.0706269	1	1	Q179S6_AEDAE	A0A6I8TB87_AEDAE
molecular_function	GO:0030553	cGMP binding	2	4	0.5	0.968415	0.197826	1	1	A0A6I8TBU3_AEDAE	A0A6I8U8B5_AEDAE
molecular_function	GO:0004692	cGMP-dependent protein kinase activity	2	4	0.5	0.968415	0.197826	1	1	A0A6I8TBU3_AEDAE	A0A6I8U8B5_AEDAE
biological_process	GO:0016079	synaptic vesicle exocytosis	2	2	1	1	0.0706269	1	1	A0A6I8TQB4_AEDAE	A0A6I8TRU7_AEDAE
cellular_component	GO:0032991	protein-containing complex	2	2	1	1	7.27101e-08	1	0	A0A6I8TW67_AEDAE	A0A6I8TU63_AEDAE
cellular_component	GO:0016602	CCAAT-binding factor complex	2	4	0.5	0.961254	0.223391	1	1	A0A6I8U6E7_AEDAE	A0A0P6K0W4_AEDAE
cellular_component	GO:0032777	Piccolo NuA4 histone acetyltransferase complex	2	2	1	1	0.05147	1	1	A0A6I8TLN8_AEDAE	A0A0P6K0V3_AEDAE
cellular_component	GO:1990423	RZZ complex	2	2	1	1	0.05147	1	1	Q17A23_AEDAE	A0A6I8TZ41_AEDAE
cellular_component	GO:0031932	TORC2 complex	2	3	0.666667	0.988329	0.131069	1	1	Q0IG33_AEDAE	A0A6I8U5K3_AEDAE
cellular_component	GO:0030870	Mre11 complex	2	3	0.666667	0.988329	0.131069	1	1	A0A1S4G1J0_AEDAE	A0A6I8TNY9_AEDAE
biological_process	GO:0007095	mitotic G2 DNA damage checkpoint signaling	2	2	1	1	0.0706269	1	1	A0A1S4G1J0_AEDAE	A0A6I8TNY9_AEDAE
biological_process	GO:0050804	modulation of chemical synaptic transmission	2	9	0.222222	0.306872	0.849524	1	1	A0A6I8U2B0_AEDAE	A0A6R5I5G1_AEDAE
biological_process	GO:0046716	muscle cell cellular homeostasis	2	9	0.222222	0.556401	0.736245	1	1	A0A6I8U2B0_AEDAE	A0A6R5I5G1_AEDAE
biological_process	GO:0030261	chromosome condensation	2	3	0.666667	0.994129	0.035219	1	1	A0A6I8TTD8_AEDAE	A0A1S4F4Q9_AEDAE
biological_process	GO:0006298	mismatch repair	2	6	0.333333	0.804867	0.50322	1	1	A0A1S4FUJ8_AEDAE	A0A6I8T6X5_AEDAE
biological_process	GO:0007096	regulation of exit from mitosis	2	3	0.666667	0.981242	0.174365	1	1	A0A6I8T9M5_AEDAE	A0A6I8T733_AEDAE
cellular_component	GO:0008278	cohesin complex	2	4	0.5	0.961254	0.223391	1	1	A0A1S4G5A2_AEDAE	A0A6I8TR43_AEDAE
biological_process	GO:0007062	sister chromatid cohesion	2	5	0.4	0.752744	0.468716	1	1	A0A1S4G5A2_AEDAE	A0A6I8TR43_AEDAE
cellular_component	GO:0071565	nBAF complex	2	2	1	1	0.05147	1	1	A0A1S4FN33_AEDAE	A0A6I8U2F4_AEDAE
biological_process	GO:0043488	regulation of mRNA stability	2	3	0.666667	0.752744	0.468716	1	1	A0A6I8U0E0_AEDAE	A0A6I8TXI7_AEDAE
molecular_function	GO:0046422	violaxanthin de-epoxidase activity	2	2	1	1	0.0444874	1	1	A0A1S4F1Y0_AEDAE	A0A6I8T5C8_AEDAE
molecular_function	GO:0004488	methylenetetrahydrofolate dehydrogenase (NADP+) activity	2	3	0.666667	0.990622	0.114705	1	1	A0A6I8TSM6_AEDAE	A0A6I8U847_AEDAE
molecular_function	GO:0016286	small conductance calcium-activated potassium channel activity	2	2	1	1	0.0444874	1	1	A0A6I8TUY4_AEDAE	A0A6I8TXW6_AEDAE
molecular_function	GO:0102545	phosphatidyl phospholipase B activity	2	2	1	1	0.0444874	1	1	A0A6I8U8D4_AEDAE	A0A6I8TT01_AEDAE
biological_process	GO:0046470	phosphatidylcholine metabolic process	2	2	1	1	0.0706269	1	1	A0A6I8U8D4_AEDAE	A0A6I8TT01_AEDAE
biological_process	GO:0035025	positive regulation of Rho protein signal transduction	2	3	0.666667	0.981242	0.174365	1	1	A0A6I8TV55_AEDAE	A0A6I8TI50_AEDAE
molecular_function	GO:0032454	histone H3-methyl-lysine-9 demethylase activity	2	2	1	1	0.0444874	1	1	A0A6I8TQP4_AEDAE	A0A6I8TRH4_AEDAE
molecular_function	GO:0030371	translation repressor activity	2	2	1	0.990622	0.114705	1	1	A0A6I8U0E0_AEDAE	A0A6I8TXI7_AEDAE
cellular_component	GO:0033596	TSC1-TSC2 complex	2	2	1	1	0.05147	1	1	A0A1S4FHG3_AEDAE	A0A6I8TA86_AEDAE
biological_process	GO:0032007	negative regulation of TOR signaling	2	3	0.666667	0.87919	0.400524	1	1	A0A1S4FHG3_AEDAE	A0A6I8TA86_AEDAE
biological_process	GO:0031087	deadenylation-independent decapping of nuclear-transcribed mRNA	2	3	0.666667	0.981242	0.174365	1	1	A0A6I8U5I8_AEDAE	A0A6I8U856_AEDAE
biological_process	GO:0072344	rescue of stalled ribosome	2	2	1	1	0.0706269	1	1	A0A6I8TS79_AEDAE	A0A6I8T685_AEDAE
biological_process	GO:0045216	cell-cell junction organization	2	2	1	0.343103	0.869136	1	1	A0A6I8TUI6_AEDAE	A0A1S4G7E8_AEDAE
biological_process	GO:0043484	regulation of RNA splicing	2	4	0.5	0.986341	0.0621689	1	1	A0A1S4G7E5_AEDAE	A0A6I8TRT0_AEDAE
cellular_component	GO:0030663	COPI-coated vesicle membrane	2	2	1	0.915751	0.264962	1	1	A0A6I8U4Y4_AEDAE	A0A6I8U7S6_AEDAE
cellular_component	GO:0030117	membrane coat	2	3	0.666667	0.0204032	0.993783	0.741	1	A0A6I8U4Y4_AEDAE	A0A6I8U7S6_AEDAE
molecular_function	GO:0070579	methylcytosine dioxygenase activity	2	2	1	1	0.0444874	1	1	A0A6I8T635_AEDAE	A0A6I8T4U5_AEDAE
biological_process	GO:0006211	5-methylcytosine catabolic process	2	2	1	1	0.0706269	1	1	A0A6I8T635_AEDAE	A0A6I8T4U5_AEDAE
biological_process	GO:0080111	DNA demethylation	2	2	1	1	0.0706269	1	1	A0A6I8T635_AEDAE	A0A6I8T4U5_AEDAE
molecular_function	GO:0004329	formate-tetrahydrofolate ligase activity	2	2	1	1	0.0444874	1	1	A0A6I8TSM6_AEDAE	A0A6I8U847_AEDAE
molecular_function	GO:0005042	netrin receptor activity	2	2	1	1	0.0444874	1	1	A0A6I8TK31_AEDAE	A0A6I8TSB9_AEDAE
cellular_component	GO:0030992	intraciliary transport particle B	2	2	1	1	0.05147	1	1	A0A6I8TN85_AEDAE	A0A6I8T8H9_AEDAE
molecular_function	GO:0002039	p53 binding	2	2	1	1	0.0444874	1	1	A0A6I8TFF4_AEDAE	A0A1S4FGC8_AEDAE
biological_process	GO:0002098	tRNA wobble uridine modification	1	16	0.0625	0.105601	0.971278	1	1	Q16WB1_AEDAE
cellular_component	GO:0033180	proton-transporting V-type ATPase, V1 domain	1	8	0.125	0.827231	0.40428	1	1	Q1HRK0_AEDAE
cellular_component	GO:0035267	NuA4 histone acetyltransferase complex	1	4	0.25	0.973348	0.134594	1	1	Q16TX1_AEDAE
biological_process	GO:0016573	histone acetylation	1	5	0.2	0.722992	0.593705	1	1	A0A6I8U6T6_AEDAE
molecular_function	GO:0003735	structural constituent of ribosome	1	139	0.00719424	1.51691e-13	1	0	1	Q16HN7_AEDAE
biological_process	GO:0006412	translation	1	133	0.0075188	4.84487e-08	1	0	1	Q16HN7_AEDAE
biological_process	GO:0006811	ion transport	1	28	0.0357143	0.666575	0.385691	1	1	A0A6I8U2W6_AEDAE
biological_process	GO:0007586	digestion	1	3	0.333333	0.825635	0.604317	1	1	TRY5_AEDAE
cellular_component	GO:0005741	mitochondrial outer membrane	1	23	0.0434783	0.00849904	0.999051	0.434	1	Q16WY5_AEDAE
molecular_function	GO:0043022	ribosome binding	1	10	0.1	0.343515	0.906563	1	1	A0A6I8U2M0_AEDAE
biological_process	GO:0006726	eye pigment biosynthetic process	1	1	1	0.929373	0.460999	1	1	HPS5_AEDAE
biological_process	GO:0006622	protein targeting to lysosome	1	1	1	1	0.265813	1	1	HPS5_AEDAE
biological_process	GO:0007283	spermatogenesis	1	8	0.125	0.263755	0.938142	1	1	A0A6I8TTD8_AEDAE
molecular_function	GO:0051287	NAD binding	1	46	0.0217391	0.000478253	0.999935	0.05	1	Q16Q68_AEDAE
molecular_function	GO:0050661	NADP binding	1	26	0.0384615	0.0166978	0.997905	0.917	1	A0A6I8TSY4_AEDAE
biological_process	GO:0060070	canonical Wnt signaling pathway	1	1	1	0.263755	0.938142	1	1	ARM_AEDAE
biological_process	GO:0014017	neuroblast fate commitment	1	1	1	0.929373	0.460999	1	1	ARM_AEDAE
biological_process	GO:0007218	neuropeptide signaling pathway	1	20	0.05	0.0169456	0.997951	0.966	1	Q17JE9_AEDAE
biological_process	GO:0006777	Mo-molybdopterin cofactor biosynthetic process	1	15	0.0666667	0.062217	0.990349	1	1	MOCS3_AEDAE
biological_process	GO:0007610	behavior	1	1	1	0.556401	0.736245	1	1	LIG_AEDAE
biological_process	GO:0007620	copulation	1	1	1	1	0.265813	1	1	LIG_AEDAE
biological_process	GO:0042742	defense response to bacterium	1	10	0.1	0.0220855	0.997206	0.989	1	Q17FI3_AEDAE
biological_process	GO:0045087	innate immune response	1	23	0.0434783	0.000828916	0.999933	0.14	1	A0A6I8TZY0_AEDAE
molecular_function	GO:0004556	alpha-amylase activity	1	9	0.111111	0.403719	0.881555	1	1	AMY1_AEDAE
molecular_function	GO:0103025	alpha-amylase activity	1	9	0.111111	NA	NA	NA	NA	AMY1_AEDAE
cellular_component	GO:0005759	mitochondrial matrix	1	26	0.0384615	0.000263539	0.99998	0.011	1	A0A6I8T919_AEDAE
molecular_function	GO:0061605	molybdopterin-synthase adenylyltransferase activity	1	1	1	1	0.210957	1	1	MOCS3_AEDAE
molecular_function	GO:0061604	molybdopterin-synthase sulfurtransferase activity	1	1	1	1	0.210957	1	1	MOCS3_AEDAE
molecular_function	GO:0004792	thiosulfate sulfurtransferase activity	1	2	0.5	0.955513	0.377427	1	1	MOCS3_AEDAE
molecular_function	GO:0008641	ubiquitin-like modifier activating enzyme activity	1	7	0.142857	0.343515	0.906563	1	1	MOCS3_AEDAE
biological_process	GO:0002143	tRNA wobble position uridine thiolation	1	2	0.5	0.929373	0.460999	1	1	MOCS3_AEDAE
biological_process	GO:0006450	regulation of translational fidelity	1	2	0.5	0.929373	0.460999	1	1	A0A6I8U2M0_AEDAE
biological_process	GO:0006406	mRNA export from nucleus	1	7	0.142857	0.556401	0.736245	1	1	A0A1S4F613_AEDAE
biological_process	GO:0006368	transcription elongation from RNA polymerase II promoter	1	8	0.125	0.669023	0.592817	1	1	A0A6I8U4G8_AEDAE
biological_process	GO:0008299	isoprenoid biosynthetic process	1	10	0.1	0.0372642	0.994807	0.999	1	A0A1S4EZP8_AEDAE
cellular_component	GO:0035145	exon-exon junction complex	1	3	0.333333	0.868931	0.537995	1	1	A0A6I8U4N7_AEDAE
biological_process	GO:0070286	axonemal dynein complex assembly	1	7	0.142857	0.130864	0.97556	1	1	Q16SM2_AEDAE
biological_process	GO:0030488	tRNA methylation	1	3	0.333333	0.939908	0.288639	1	1	A0A6I8T8I6_AEDAE
cellular_component	GO:0045263	proton-transporting ATP synthase complex, coupling factor F(o)	1	12	0.0833333	0.049311	0.992518	0.983	1	A0A6I8U2W6_AEDAE
biological_process	GO:0006955	immune response	1	11	0.0909091	0.00120671	0.999732	0.21	1	A0A6I8U6W1_AEDAE
molecular_function	GO:0000146	microfilament motor activity	1	1	1	1	0.210957	1	1	MYO7A_AEDAE
molecular_function	GO:0032027	myosin light chain binding	1	1	1	1	0.210957	1	1	MYO7A_AEDAE
biological_process	GO:0030048	actin filament-based movement	1	1	1	1	0.265813	1	1	MYO7A_AEDAE
biological_process	GO:0048800	antennal morphogenesis	1	1	1	1	0.265813	1	1	MYO7A_AEDAE
biological_process	GO:0008407	chaeta morphogenesis	1	1	1	1	0.265813	1	1	MYO7A_AEDAE
biological_process	GO:0035317	imaginal disc-derived wing hair organization	1	1	1	1	0.265813	1	1	MYO7A_AEDAE
molecular_function	GO:0140680	histone H3-di/monomethyl-lysine-36 demethylase activity	1	3	0.333333	NA	NA	NA	NA	A0A1S4FIP9_AEDAE
molecular_function	GO:0042054	histone methyltransferase activity	1	1	1	0.996108	0.0141016	1	0.988	CARM1_AEDAE
molecular_function	GO:0035242	protein-arginine omega-N asymmetric methyltransferase activity	1	1	1	1	0.210957	1	1	CARM1_AEDAE
molecular_function	GO:0035241	protein-arginine omega-N monomethyltransferase activity	1	1	1	1	0.210957	1	1	CARM1_AEDAE
biological_process	GO:0034969	histone arginine methylation	1	1	1	1	0.265813	1	1	CARM1_AEDAE
biological_process	GO:0019919	peptidyl-arginine methylation, to asymmetrical-dimethyl arginine	1	1	1	1	0.265813	1	1	CARM1_AEDAE
cellular_component	GO:0030176	integral component of endoplasmic reticulum membrane	1	10	0.1	0.0320712	0.995534	0.907	1	Q17E84_AEDAE
molecular_function	GO:0009922	fatty acid elongase activity	1	26	0.0384615	0.0166978	0.997905	0.917	1	Q17Q14_AEDAE
molecular_function	GO:0102756	very-long-chain 3-ketoacyl-CoA synthase activity	1	26	0.0384615	0.0166978	0.997905	0.917	1	Q17Q14_AEDAE
molecular_function	GO:0003824	catalytic activity	1	80	0.0125	3.48163e-26	1	0	1	Q179T5_AEDAE
molecular_function	GO:0004383	guanylate cyclase activity	1	17	0.0588235	0.0985872	0.982248	1	1	A0A6I8THA0_AEDAE
biological_process	GO:0042246	tissue regeneration	1	14	0.0714286	0.0800176	0.986844	1	1	Q17PH7_AEDAE
molecular_function	GO:0019829	ATPase-coupled cation transmembrane transporter activity	1	2	0.5	0.0230156	0.993819	0.974	1	A0A1S4FKQ2_AEDAE
cellular_component	GO:0010008	endosome membrane	1	17	0.0588235	0.00127175	0.999756	0.068	1	Q16J18_AEDAE
molecular_function	GO:0008080	N-acetyltransferase activity	1	26	0.0384615	0.640578	0.493208	1	1	Q176B3_AEDAE
cellular_component	GO:0031080	nuclear pore outer ring	1	3	0.333333	0.868931	0.537995	1	1	A0A1S4F613_AEDAE
molecular_function	GO:0008081	phosphoric diester hydrolase activity	1	6	0.166667	0.934953	0.117879	1	1	A0A1S4FWX6_AEDAE
cellular_component	GO:0031262	Ndc80 complex	1	3	0.333333	0.868931	0.537995	1	1	A0A6I8T942_AEDAE
biological_process	GO:0048280	vesicle fusion with Golgi apparatus	1	1	1	1	0.265813	1	1	Q17BY2_AEDAE
molecular_function	GO:0008168	methyltransferase activity	1	24	0.0416667	0.0129931	0.993499	0.84	1	A0A6I8TW93_AEDAE
cellular_component	GO:0032040	small-subunit processome	1	10	0.1	0.299944	0.923849	1	1	A0A1S4FLX1_AEDAE
cellular_component	GO:0031902	late endosome membrane	1	15	0.0666667	0.0398046	0.994219	0.961	1	Q16QP8_AEDAE
biological_process	GO:0032259	methylation	1	20	0.05	0.243484	0.832941	1	1	A0A6I8TW93_AEDAE
biological_process	GO:0006665	sphingolipid metabolic process	1	12	0.0833333	0.00252875	0.999766	0.381	1	A0A6I8T847_AEDAE
molecular_function	GO:0070006	metalloaminopeptidase activity	1	16	0.0625	0.118955	0.977493	1	1	A0A6I8T734_AEDAE
molecular_function	GO:0016874	ligase activity	1	12	0.0833333	0.0356678	0.979304	0.998	1	A0A0P6JS44_AEDAE
molecular_function	GO:0070403	NAD+ binding	1	6	0.166667	0.628442	0.758764	1	1	A0A6I8TDE4_AEDAE
molecular_function	GO:0046873	metal ion transmembrane transporter activity	1	11	0.0909091	1	4.08968e-10	1	0	Q16J04_AEDAE
molecular_function	GO:0008484	sulfuric ester hydrolase activity	1	9	0.111111	0.290733	0.926292	1	1	A0A6I8U8B0_AEDAE
biological_process	GO:0006567	threonine catabolic process	1	2	0.5	0.929373	0.460999	1	1	A0A1S4FVX9_AEDAE
molecular_function	GO:0047690	aspartyltransferase activity	1	1	1	1	0.210957	1	1	A0A6I8TP02_AEDAE
biological_process	GO:0023051	regulation of signaling	1	2	0.5	0.999994	1.25019e-05	1	0.004	A0A6I8TP02_AEDAE
biological_process	GO:0042274	ribosomal small subunit biogenesis	1	3	0.333333	0.478594	0.789955	1	1	Q176B3_AEDAE
biological_process	GO:0000154	rRNA modification	1	1	1	0.599476	0.786797	1	1	Q176B3_AEDAE
biological_process	GO:0051391	tRNA acetylation	1	1	1	1	0.265813	1	1	Q176B3_AEDAE
molecular_function	GO:0016620	oxidoreductase activity, acting on the aldehyde or oxo group of donors, NAD or NADP as acceptor	1	21	0.047619	0.000478253	0.999935	0.05	1	Q16RZ0_AEDAE
molecular_function	GO:0031625	ubiquitin protein ligase binding	1	6	0.166667	0.628442	0.758764	1	1	Q17KA5_AEDAE
biological_process	GO:0007034	vacuolar transport	1	8	0.125	0.349675	0.839806	1	1	Q16K46_AEDAE
biological_process	GO:0000266	mitochondrial fission	1	2	0.5	0.825635	0.604317	1	1	Q16WY5_AEDAE
biological_process	GO:0000278	mitotic cell cycle	1	4	0.25	0.934323	0.117117	1	1	Q17FH9_AEDAE
biological_process	GO:0051225	spindle assembly	1	2	0.5	0.929373	0.460999	1	1	Q170U7_AEDAE
biological_process	GO:0031123	RNA 3'-end processing	1	12	0.0833333	0.006402	0.998903	0.714	1	A0A1S4FAE2_AEDAE
cellular_component	GO:0019773	proteasome core complex, alpha-subunit complex	1	7	0.142857	0.504096	0.835063	1	1	Q16UH5_AEDAE
molecular_function	GO:0004521	endoribonuclease activity	1	5	0.2	0.149048	0.954479	1	1	A0A6I8TR76_AEDAE
cellular_component	GO:0030127	COPII vesicle coat	1	5	0.2	0.68143	0.723936	1	1	Q17LP8_AEDAE
molecular_function	GO:0005544	calcium-dependent phospholipid binding	1	20	0.05	0.0553806	0.991291	1	1	A0A6I8TE20_AEDAE
molecular_function	GO:0005230	extracellular ligand-gated ion channel activity	1	65	0.0153846	1.17119e-06	1	0	1	A0A1S4FVK1_AEDAE
molecular_function	GO:0004180	carboxypeptidase activity	1	12	0.0833333	0.00279896	0.999415	0.307	1	A0A6I8T9H2_AEDAE
molecular_function	GO:0030145	manganese ion binding	1	11	0.0909091	0.290733	0.926292	1	1	A0A6I8T7U4_AEDAE
molecular_function	GO:0005523	tropomyosin binding	1	11	0.0909091	0.290733	0.926292	1	1	A0A6I8TE16_AEDAE
biological_process	GO:0051694	pointed-end actin filament capping	1	11	0.0909091	0.166237	0.966692	1	1	A0A6I8TE16_AEDAE
biological_process	GO:0032465	regulation of cytokinesis	1	8	0.125	0.808218	0.400574	1	1	A0A6I8TI93_AEDAE
cellular_component	GO:0046540	U4/U6 x U5 tri-snRNP complex	1	7	0.142857	0.504096	0.835063	1	1	Q16P69_AEDAE
cellular_component	GO:0030896	checkpoint clamp complex	1	2	0.5	0.94853	0.402353	1	1	Q0IEG1_AEDAE
molecular_function	GO:0016274	protein-arginine N-methyltransferase activity	1	13	0.0769231	0.312586	0.881045	1	1	A0A6I8T9C0_AEDAE
biological_process	GO:0035247	peptidyl-arginine omega-N-methylation	1	13	0.0769231	0.237669	0.919982	1	1	A0A6I8T9C0_AEDAE
molecular_function	GO:0019843	rRNA binding	1	14	0.0714286	0.0815149	0.985999	1	1	Q16HN7_AEDAE
cellular_component	GO:0012505	endomembrane system	1	5	0.2	0.00747388	0.99446	0.372	1	Q178Z4_AEDAE
molecular_function	GO:0032422	purine-rich negative regulatory element binding	1	1	1	1	0.210957	1	1	A0A1S4FVQ5_AEDAE
biological_process	GO:0006270	DNA replication initiation	1	9	0.111111	0.263755	0.938142	1	1	A0A1S4FUM8_AEDAE
biological_process	GO:0042254	ribosome biogenesis	1	19	0.0526316	2.90429e-05	0.999993	0.002	1	A0A1S4FNZ2_AEDAE
biological_process	GO:0032958	inositol phosphate biosynthetic process	1	7	0.142857	0.406295	0.885147	1	1	A0A6I8T374_AEDAE
cellular_component	GO:0030126	COPI vesicle coat	1	6	0.166667	0.589442	0.786612	1	1	Q17CI5_AEDAE
molecular_function	GO:0004694	eukaryotic translation initiation factor 2alpha kinase activity	1	1	1	1	0.210957	1	1	Q17MZ6_AEDAE
molecular_function	GO:0010181	FMN binding	1	8	0.125	0.471541	0.849858	1	1	A0A6I8TSY4_AEDAE
molecular_function	GO:0003958	NADPH-hemoprotein reductase activity	1	2	0.5	0.955513	0.377427	1	1	A0A6I8TSY4_AEDAE
biological_process	GO:0006098	pentose-phosphate shunt	1	5	0.2	0.49678	0.843512	1	1	A0A1S4FQG0_AEDAE
molecular_function	GO:0003725	double-stranded RNA binding	1	4	0.25	0.714714	0.69423	1	1	Q16ZJ3_AEDAE
molecular_function	GO:0004525	ribonuclease III activity	1	4	0.25	0.802174	0.612441	1	1	Q16ZJ3_AEDAE
biological_process	GO:0016075	rRNA catabolic process	1	2	0.5	0.929373	0.460999	1	1	Q16ZJ3_AEDAE
molecular_function	GO:0061575	cyclin-dependent protein serine/threonine kinase activator activity	1	2	0.5	0.955513	0.377427	1	1	A0A1S4F8Q2_AEDAE
molecular_function	GO:0004089	carbonate dehydratase activity	1	14	0.0714286	0.171793	0.963824	1	1	A0A1S4F5K9_AEDAE
cellular_component	GO:0031981	nuclear lumen	1	4	0.25	0.887234	0.144452	1	1	Q16R05_AEDAE
cellular_component	GO:0071162	CMG complex	1	6	0.166667	0.589442	0.786612	1	1	A0A1S4FUM8_AEDAE
cellular_component	GO:0042555	MCM complex	1	6	0.166667	0.589442	0.786612	1	1	A0A1S4FUM8_AEDAE
molecular_function	GO:0016429	tRNA (adenine-N1-)-methyltransferase activity	1	1	1	1	0.210957	1	1	Q16ZN4_AEDAE
cellular_component	GO:0017053	transcription repressor complex	1	7	0.142857	0.359099	0.90147	1	1	A0A6I8TJJ5_AEDAE
molecular_function	GO:0042826	histone deacetylase binding	1	4	0.25	0.802174	0.612441	1	1	A0A6I8TJJ5_AEDAE
biological_process	GO:0045893	positive regulation of transcription, DNA-templated	1	6	0.166667	0.996312	0.00717371	1	0.939	A0A1S4FKW7_AEDAE
biological_process	GO:0002250	adaptive immune response	1	1	1	1	0.265813	1	1	A0A6I8TSP2_AEDAE
molecular_function	GO:0008175	tRNA methyltransferase activity	1	1	1	0.357913	0.856841	1	1	Q16ZP1_AEDAE
biological_process	GO:0002181	cytoplasmic translation	1	1	1	0.448347	0.734738	1	1	Q16ZP1_AEDAE
biological_process	GO:0002128	tRNA nucleoside ribose methylation	1	1	1	1	0.265813	1	1	Q16ZP1_AEDAE
biological_process	GO:0016973	poly(A)+ mRNA export from nucleus	1	2	0.5	0.929373	0.460999	1	1	Q16T83_AEDAE
molecular_function	GO:0070573	metallodipeptidase activity	1	8	0.125	0.471541	0.849858	1	1	A0A6I8TXY9_AEDAE
molecular_function	GO:0051499	D-aminoacyl-tRNA deacylase activity	1	2	0.5	0.955513	0.377427	1	1	Q16G85_AEDAE
molecular_function	GO:0042393	histone binding	1	2	0.5	0.802174	0.612441	1	1	A0A1S4F933_AEDAE
biological_process	GO:0006729	tetrahydrobiopterin biosynthetic process	1	6	0.166667	0.49678	0.843512	1	1	A0A1S4F318_AEDAE
molecular_function	GO:0004846	urate oxidase activity	1	1	1	1	0.210957	1	1	Q17J02_AEDAE
biological_process	GO:0006144	purine nucleobase metabolic process	1	5	0.2	0.263755	0.938142	1	1	Q17J02_AEDAE
biological_process	GO:0019628	urate catabolic process	1	4	0.25	0.711361	0.709543	1	1	Q17J02_AEDAE
molecular_function	GO:0051213	dioxygenase activity	1	6	0.166667	0.0709479	0.977208	1	1	A0A1S4EY18_AEDAE
molecular_function	GO:0031418	L-ascorbic acid binding	1	9	0.111111	0.403719	0.881555	1	1	A0A1S4EY18_AEDAE
molecular_function	GO:0001228	DNA-binding transcription activator activity, RNA polymerase II-specific	1	3	0.333333	0.885295	0.508788	1	1	Q0IF69_AEDAE
molecular_function	GO:0000978	RNA polymerase II cis-regulatory region sequence-specific DNA binding	1	3	0.333333	0.885295	0.508788	1	1	Q0IF69_AEDAE
cellular_component	GO:0005838	proteasome regulatory particle	1	3	0.333333	0.589442	0.786612	1	1	Q1HQV1_AEDAE
cellular_component	GO:0048188	Set1C/COMPASS complex	1	6	0.166667	0.589442	0.786612	1	1	Q0IFZ7_AEDAE
biological_process	GO:0043170	macromolecule metabolic process	1	3	0.333333	0.00239471	0.998022	0.363	1	A0A1S4FTW3_AEDAE
cellular_component	GO:0000776	kinetochore	1	2	0.5	0.991704	0.0511262	1	1	A0A6I8U6V1_AEDAE
biological_process	GO:0007094	mitotic spindle assembly checkpoint signaling	1	4	0.25	0.599476	0.786797	1	1	A0A6I8U6V1_AEDAE
biological_process	GO:0000281	mitotic cytokinesis	1	1	1	1	0.265813	1	1	A0A1S4F4E4_AEDAE
molecular_function	GO:0003995	acyl-CoA dehydrogenase activity	1	8	0.125	0.403719	0.881555	1	1	Q178X6_AEDAE
molecular_function	GO:0004379	glycylpeptide N-tetradecanoyltransferase activity	1	1	1	1	0.210957	1	1	Q17B42_AEDAE
biological_process	GO:0006499	N-terminal protein myristoylation	1	1	1	1	0.265813	1	1	Q17B42_AEDAE
molecular_function	GO:0004479	methionyl-tRNA formyltransferase activity	1	1	1	1	0.210957	1	1	Q17AJ2_AEDAE
cellular_component	GO:0000932	P-body	1	5	0.2	0.68143	0.723936	1	1	A0A1S4EYM4_AEDAE
molecular_function	GO:0033041	sweet taste receptor activity	1	10	0.1	0.343515	0.906563	1	1	A0A6I8TZF9_AEDAE
molecular_function	GO:0051087	chaperone binding	1	11	0.0909091	0.290733	0.926292	1	1	Q17MT0_AEDAE
cellular_component	GO:0036064	ciliary basal body	1	2	0.5	0.94853	0.402353	1	1	Q17MR4_AEDAE
biological_process	GO:0000027	ribosomal large subunit assembly	1	5	0.2	0.599476	0.786797	1	1	A0A6I8TZH6_AEDAE
molecular_function	GO:0015020	glucuronosyltransferase activity	1	22	0.0454545	0.0166978	0.997905	0.917	1	A0A6I8TBB3_AEDAE
molecular_function	GO:0061608	nuclear import signal receptor activity	1	3	0.333333	0.885295	0.508788	1	1	Q16PF9_AEDAE
biological_process	GO:0016485	protein processing	1	6	0.166667	0.054656	0.987024	1	1	A0A1S4F865_AEDAE
biological_process	GO:0006730	one-carbon metabolic process	1	9	0.111111	0.46624	0.762331	1	1	Q16RZ0_AEDAE
cellular_component	GO:0070652	HAUS complex	1	1	1	1	0.226912	1	1	Q170U7_AEDAE
molecular_function	GO:0008092	cytoskeletal protein binding	1	3	0.333333	1	1.60792e-51	1	0	A0A1S4G739_AEDAE
biological_process	GO:0019222	regulation of metabolic process	1	8	0.125	1	1.27211e-09	1	0	A0A6I8TTS1_AEDAE
molecular_function	GO:0008241	peptidyl-dipeptidase activity	1	7	0.142857	0.546749	0.809683	1	1	A0A6I8T9H2_AEDAE
molecular_function	GO:0043023	ribosomal large subunit binding	1	4	0.25	0.802174	0.612441	1	1	A0A6I8T685_AEDAE
molecular_function	GO:0004559	alpha-mannosidase activity	1	7	0.142857	0.244923	0.941857	1	1	Q178W1_AEDAE
biological_process	GO:0006013	mannose metabolic process	1	7	0.142857	0.406295	0.885147	1	1	Q178W1_AEDAE
molecular_function	GO:0005044	scavenger receptor activity	1	8	0.125	0.471541	0.849858	1	1	A0A1S4FLR5_AEDAE
molecular_function	GO:0004652	polynucleotide adenylyltransferase activity	1	2	0.5	0.999584	0.00821648	1	0.89	A0A1S4FAE2_AEDAE
biological_process	GO:0043631	RNA polyadenylation	1	2	0.5	0.263755	0.938142	1	1	A0A1S4FAE2_AEDAE
cellular_component	GO:0008250	oligosaccharyltransferase complex	1	4	0.25	0.68143	0.723936	1	1	Q16K94_AEDAE
cellular_component	GO:0071203	WASH complex	1	5	0.2	0.68143	0.723936	1	1	A0A6I8TNB0_AEDAE
molecular_function	GO:0004500	dopamine beta-monooxygenase activity	1	5	0.2	0.714714	0.69423	1	1	A0A6I8TXT5_AEDAE
molecular_function	GO:0004198	calcium-dependent cysteine-type endopeptidase activity	1	25	0.04	0.0204609	0.997344	0.956	1	A0A1S4F659_AEDAE
biological_process	GO:0007154	cell communication	1	9	0.111111	1	1.11974e-10	1	0	A0A6I8U5P4_AEDAE
molecular_function	GO:0008745	N-acetylmuramoyl-L-alanine amidase activity	1	11	0.0909091	0.290733	0.926292	1	1	A0A6I8TZY0_AEDAE
biological_process	GO:0009253	peptidoglycan catabolic process	1	11	0.0909091	0.166237	0.966692	1	1	A0A6I8TZY0_AEDAE
molecular_function	GO:0005201	extracellular matrix structural constituent	1	4	0.25	0.802174	0.612441	1	1	A0A6I8TC45_AEDAE
molecular_function	GO:0042803	protein homodimerization activity	1	7	0.142857	0.546749	0.809683	1	1	Q16TW3_AEDAE
biological_process	GO:0042981	regulation of apoptotic process	1	12	0.0833333	0.0287221	0.996191	0.997	1	A0A6I8TUE6_AEDAE
cellular_component	GO:0000813	ESCRT I complex	1	5	0.2	0.68143	0.723936	1	1	Q16N59_AEDAE
molecular_function	GO:0030544	Hsp70 protein binding	1	4	0.25	0.802174	0.612441	1	1	A0A6I8U2M0_AEDAE
cellular_component	GO:0030867	rough endoplasmic reticulum membrane	1	6	0.166667	0.427116	0.872518	1	1	A0A6I8T3R8_AEDAE
biological_process	GO:0023041	neuronal signal transduction	1	5	0.2	0.599476	0.786797	1	1	A0A6I8T3R8_AEDAE
cellular_component	GO:0005778	peroxisomal membrane	1	5	0.2	0.427116	0.872518	1	1	Q16T53_AEDAE
biological_process	GO:0016560	protein import into peroxisome matrix, docking	1	2	0.5	0.929373	0.460999	1	1	Q16T53_AEDAE
biological_process	GO:0006303	double-strand break repair via nonhomologous end joining	1	4	0.25	0.711361	0.709543	1	1	A0A6I8TS86_AEDAE
biological_process	GO:0009435	NAD biosynthetic process	1	8	0.125	0.166237	0.966692	1	1	A0A6I8TTI1_AEDAE
biological_process	GO:0090162	establishment of epithelial cell polarity	1	5	0.2	0.599476	0.786797	1	1	A0A1S4FEK1_AEDAE
biological_process	GO:0000290	deadenylation-dependent decapping of nuclear-transcribed mRNA	1	5	0.2	0.599476	0.786797	1	1	A0A6I8U0M1_AEDAE
molecular_function	GO:0015658	branched-chain amino acid transmembrane transporter activity	1	1	1	1	0.210957	1	1	Q17DJ4_AEDAE
biological_process	GO:0019752	carboxylic acid metabolic process	1	13	0.0769231	9.70002e-14	1	0	1	A0A6I8TKD5_AEDAE
molecular_function	GO:0008420	RNA polymerase II CTD heptapeptide repeat phosphatase activity	1	2	0.5	0.955513	0.377427	1	1	A0A6I8T8N1_AEDAE
cellular_component	GO:0000178	exosome (RNase complex)	1	7	0.142857	0.359099	0.90147	1	1	A0A1S4FUB0_AEDAE
biological_process	GO:0098703	calcium ion import across plasma membrane	1	1	1	1	0.265813	1	1	A0A6I8U343_AEDAE
biological_process	GO:0000209	protein polyubiquitination	1	3	0.333333	0.939908	0.288639	1	1	A0A1S4F8R5_AEDAE
cellular_component	GO:0030141	secretory granule	1	4	0.25	0.776609	0.642863	1	1	Q17JE9_AEDAE
molecular_function	GO:0102965	alcohol-forming fatty acyl-CoA reductase activity	1	25	0.04	0.0204609	0.997344	0.956	1	A0A6I8TI26_AEDAE
molecular_function	GO:0080019	fatty-acyl-CoA reductase (alcohol-forming) activity	1	25	0.04	0.0204609	0.997344	0.956	1	A0A6I8TI26_AEDAE
biological_process	GO:1901568	fatty acid derivative metabolic process	1	25	0.04	0.00252875	0.999766	0.381	1	A0A6I8TI26_AEDAE
cellular_component	GO:0120025	plasma membrane bounded cell projection	1	2	0.5	0.928824	0.104514	1	1	A0A6I8T4E7_AEDAE
cellular_component	GO:0005639	integral component of nuclear inner membrane	1	3	0.333333	0.868931	0.537995	1	1	A0A6I8TWY6_AEDAE
cellular_component	GO:0005885	Arp2/3 protein complex	1	7	0.142857	0.504096	0.835063	1	1	Q1HR60_AEDAE
biological_process	GO:0034314	Arp2/3 complex-mediated actin nucleation	1	8	0.125	0.478594	0.789955	1	1	Q1HR60_AEDAE
molecular_function	GO:0008233	peptidase activity	1	7	0.142857	8.03734e-10	1	0	1	A0A1S4FEE7_AEDAE
biological_process	GO:0007063	regulation of sister chromatid cohesion	1	1	1	1	0.265813	1	1	A0A6I8U1Q0_AEDAE
molecular_function	GO:0047631	ADP-ribose diphosphatase activity	1	2	0.5	0.955513	0.377427	1	1	A0A1S4FLX5_AEDAE
cellular_component	GO:0030672	synaptic vesicle membrane	1	6	0.166667	0.589442	0.786612	1	1	Q16WY5_AEDAE
molecular_function	GO:0004176	ATP-dependent peptidase activity	1	7	0.142857	0.546749	0.809683	1	1	A0A6I8T919_AEDAE
biological_process	GO:0098609	cell-cell adhesion	1	1	1	0.502711	0.623062	1	1	A0A1S4G7M3_AEDAE
biological_process	GO:0010172	embryonic body morphogenesis	1	1	1	1	0.265813	1	1	A0A1S4G7M3_AEDAE
biological_process	GO:0032956	regulation of actin cytoskeleton organization	1	1	1	0.998763	0.00282139	1	0.645	A0A1S4G7M3_AEDAE
cellular_component	GO:0030915	Smc5-Smc6 complex	1	5	0.2	0.68143	0.723936	1	1	A0A1S4EYX6_AEDAE
molecular_function	GO:0016155	formyltetrahydrofolate dehydrogenase activity	1	1	1	1	0.210957	1	1	Q16RZ0_AEDAE
molecular_function	GO:0016742	hydroxymethyl-, formyl- and related transferase activity	1	1	1	0.887257	0.371558	1	1	Q16RZ0_AEDAE
biological_process	GO:0009258	10-formyltetrahydrofolate catabolic process	1	1	1	1	0.265813	1	1	Q16RZ0_AEDAE
molecular_function	GO:0048487	beta-tubulin binding	1	3	0.333333	0.885295	0.508788	1	1	A0A6I8T8H9_AEDAE
biological_process	GO:0043968	histone H2A acetylation	1	1	1	1	0.265813	1	1	Q16TX1_AEDAE
biological_process	GO:0043967	histone H4 acetylation	1	1	1	1	0.265813	1	1	Q16TX1_AEDAE
biological_process	GO:0006611	protein export from nucleus	1	4	0.25	0.711361	0.709543	1	1	Q17L27_AEDAE
cellular_component	GO:0000775	chromosome, centromeric region	1	7	0.142857	0.924773	0.19403	1	1	A0A1S4G2V5_AEDAE
cellular_component	GO:0060170	ciliary membrane	1	4	0.25	0.776609	0.642863	1	1	A0A1S4FST1_AEDAE
molecular_function	GO:0004816	asparagine-tRNA ligase activity	1	2	0.5	0.955513	0.377427	1	1	Q175Q3_AEDAE
biological_process	GO:0006421	asparaginyl-tRNA aminoacylation	1	2	0.5	0.929373	0.460999	1	1	Q175Q3_AEDAE
molecular_function	GO:0016830	carbon-carbon lyase activity	1	5	0.2	0.000371699	0.999971	0.039	1	A0A6I8TKD5_AEDAE
molecular_function	GO:0000175	3'-5'-exoribonuclease activity	1	5	0.2	0.143159	0.971465	1	1	A0A1S4EYM4_AEDAE
cellular_component	GO:0089701	U2AF complex	1	3	0.333333	0.868931	0.537995	1	1	A0A1S4FS45_AEDAE
biological_process	GO:0045450	bicoid mRNA localization	1	1	1	1	0.265813	1	1	Q16TW3_AEDAE
molecular_function	GO:0008171	O-methyltransferase activity	1	5	0.2	0.205494	0.954137	1	1	A0A1S4F5A3_AEDAE
cellular_component	GO:0120293	dynein axonemal particle	1	4	0.25	0.776609	0.642863	1	1	Q16SM2_AEDAE
molecular_function	GO:0008235	metalloexopeptidase activity	1	7	0.142857	0.00371907	0.998936	0.379	1	A0A1S4F1X2_AEDAE
biological_process	GO:0007266	Rho protein signal transduction	1	8	0.125	0.46624	0.762331	1	1	A0A6I8TRN5_AEDAE
molecular_function	GO:0008195	phosphatidate phosphatase activity	1	2	0.5	0.955513	0.377427	1	1	A0A6I8TAV2_AEDAE
biological_process	GO:0036297	interstrand cross-link repair	1	3	0.333333	0.825635	0.604317	1	1	Q16WF0_AEDAE
molecular_function	GO:0001607	neuromedin U receptor activity	1	3	0.333333	0.885295	0.508788	1	1	A0A6I8TR94_AEDAE
molecular_function	GO:0043813	phosphatidylinositol-3,5-bisphosphate 5-phosphatase activity	1	1	1	1	0.210957	1	1	Q16XQ0_AEDAE
molecular_function	GO:0047874	dolichyldiphosphatase activity	1	1	1	1	0.210957	1	1	Q17E84_AEDAE
biological_process	GO:0006487	protein N-linked glycosylation	1	4	0.25	0.343103	0.869136	1	1	Q17E84_AEDAE
cellular_component	GO:0005905	clathrin-coated pit	1	18	0.0555556	0.020716	0.997334	0.745	1	Q16WY5_AEDAE
cellular_component	GO:0005744	TIM23 mitochondrial import inner membrane translocase complex	1	3	0.333333	0.868931	0.537995	1	1	Q177F9_AEDAE
molecular_function	GO:0004169	dolichyl-phosphate-mannose-protein mannosyltransferase activity	1	5	0.2	0.714714	0.69423	1	1	A0A1S4EX29_AEDAE
cellular_component	GO:0033116	endoplasmic reticulum-Golgi intermediate compartment membrane	1	2	0.5	0.94853	0.402353	1	1	Q1HQY2_AEDAE
cellular_component	GO:0042470	melanosome	1	3	0.333333	0.776609	0.642863	1	1	Q1HQY2_AEDAE
cellular_component	GO:0016035	zeta DNA polymerase complex	1	1	1	1	0.226912	1	1	A0A6I8TI81_AEDAE
biological_process	GO:0019985	translesion synthesis	1	1	1	1	0.0706269	1	1	A0A6I8TI81_AEDAE
biological_process	GO:0006508	proteolysis	1	4	0.25	0.02522	0.984257	0.995	1	Q1HQV1_AEDAE
biological_process	GO:0006384	transcription initiation from RNA polymerase III promoter	1	5	0.2	0.599476	0.786797	1	1	A0A6I8TMF9_AEDAE
cellular_component	GO:0070449	elongin complex	1	2	0.5	0.94853	0.402353	1	1	A0A6I8U4G8_AEDAE
biological_process	GO:0007224	smoothened signaling pathway	1	2	0.5	0.825635	0.604317	1	1	Q175G5_AEDAE
molecular_function	GO:0016651	oxidoreductase activity, acting on NAD(P)H	1	3	0.333333	0.0057638	0.998699	0.566	1	Q16Q68_AEDAE
molecular_function	GO:0048038	quinone binding	1	3	0.333333	0.802174	0.612441	1	1	Q16Q68_AEDAE
cellular_component	GO:0012507	ER to Golgi transport vesicle membrane	1	1	1	0.865406	0.410558	1	1	A0A6I8TVJ6_AEDAE
molecular_function	GO:0032934	sterol binding	1	1	1	1	0.00937841	1	0.964	A0A6I8TVJ6_AEDAE
biological_process	GO:0032933	SREBP signaling pathway	1	1	1	0.929373	0.460999	1	1	A0A6I8TVJ6_AEDAE
cellular_component	GO:0000445	THO complex part of transcription export complex	1	1	1	1	0.226912	1	1	Q17PA0_AEDAE
biological_process	GO:0051568	histone H3-K4 methylation	1	2	0.5	0.929373	0.460999	1	1	Q0IFZ7_AEDAE
biological_process	GO:0030210	heparin biosynthetic process	1	2	0.5	0.929373	0.460999	1	1	A0A1S4F904_AEDAE
cellular_component	GO:0009897	external side of plasma membrane	1	1	1	1	0.226912	1	1	Q16TL3_AEDAE
biological_process	GO:0007624	ultradian rhythm	1	1	1	1	0.265813	1	1	Q16TL3_AEDAE
biological_process	GO:0080009	mRNA methylation	1	3	0.333333	0.599476	0.786797	1	1	Q16KI3_AEDAE
molecular_function	GO:0035005	1-phosphatidylinositol-4-phosphate 3-kinase activity	1	1	1	1	0.210957	1	1	Q0IGF6_AEDAE
molecular_function	GO:0004563	beta-N-acetylhexosaminidase activity	1	8	0.125	0.403719	0.881555	1	1	A0A6I8TEV7_AEDAE
molecular_function	GO:0102148	N-acetyl-beta-D-galactosaminidase activity	1	8	0.125	0.471541	0.849858	1	1	A0A6I8TEV7_AEDAE
molecular_function	GO:0030515	snoRNA binding	1	5	0.2	0.628442	0.758764	1	1	Q174A0_AEDAE
biological_process	GO:0000462	maturation of SSU-rRNA from tricistronic rRNA transcript (SSU-rRNA, 5.8S rRNA, LSU-rRNA)	1	3	0.333333	0.825635	0.604317	1	1	Q174A0_AEDAE
molecular_function	GO:0003863	3-methyl-2-oxobutanoate dehydrogenase (2-methylpropanoyl-transferring) activity	1	1	1	1	0.210957	1	1	Q16Z06_AEDAE
cellular_component	GO:0043226	organelle	1	5	0.2	1	1.12877e-09	1	0	A0A6I8TXG8_AEDAE
biological_process	GO:0006623	protein targeting to vacuole	1	2	0.5	0.981242	0.174365	1	1	A0A1S4FJP8_AEDAE
cellular_component	GO:0000974	Prp19 complex	1	1	1	1	0.226912	1	1	Q16EG4_AEDAE
biological_process	GO:0070534	protein K63-linked ubiquitination	1	1	1	1	0.265813	1	1	Q16EG4_AEDAE
biological_process	GO:0016559	peroxisome fission	1	2	0.5	0.929373	0.460999	1	1	Q16WY5_AEDAE
molecular_function	GO:0004439	phosphatidylinositol-4,5-bisphosphate 5-phosphatase activity	1	1	1	1	0.210957	1	1	A0A6I8TZ79_AEDAE
biological_process	GO:0048488	synaptic vesicle endocytosis	1	1	1	1	0.265813	1	1	A0A6I8TZ79_AEDAE
biological_process	GO:0043162	ubiquitin-dependent protein catabolic process via the multivesicular body sorting pathway	1	1	1	0.825635	0.604317	1	1	Q16N59_AEDAE
cellular_component	GO:0000127	transcription factor TFIIIC complex	1	2	0.5	0.94853	0.402353	1	1	A0A6I8TMF9_AEDAE
molecular_function	GO:0004812	aminoacyl-tRNA ligase activity	1	1	1	0.176912	0.90571	1	1	A0A1S4EY33_AEDAE
biological_process	GO:0006418	tRNA aminoacylation for protein translation	1	1	1	0.0366561	0.984853	0.999	1	A0A1S4EY33_AEDAE
biological_process	GO:0016051	carbohydrate biosynthetic process	1	5	0.2	0.0100093	0.997667	0.865	1	A0A1S4EWP2_AEDAE
biological_process	GO:1904263	positive regulation of TORC1 signaling	1	2	0.5	0.929373	0.460999	1	1	Q176N9_AEDAE
molecular_function	GO:0052659	inositol-1,3,4,5-tetrakisphosphate 5-phosphatase activity	1	2	0.5	0.955513	0.377427	1	1	A0A6I8TMU0_AEDAE
molecular_function	GO:0052658	inositol-1,4,5-trisphosphate 5-phosphatase activity	1	2	0.5	0.955513	0.377427	1	1	A0A6I8TMU0_AEDAE
molecular_function	GO:0004445	inositol-polyphosphate 5-phosphatase activity	1	2	0.5	0.955513	0.377427	1	1	A0A6I8TMU0_AEDAE
biological_process	GO:0034599	cellular response to oxidative stress	1	2	0.5	0.929373	0.460999	1	1	A0A6I8T919_AEDAE
biological_process	GO:0051131	chaperone-mediated protein complex assembly	1	2	0.5	0.929373	0.460999	1	1	A0A6I8T919_AEDAE
biological_process	GO:0070407	oxidation-dependent protein catabolic process	1	2	0.5	0.929373	0.460999	1	1	A0A6I8T919_AEDAE
biological_process	GO:0006515	protein quality control for misfolded or incompletely synthesized proteins	1	2	0.5	0.825635	0.604317	1	1	A0A6I8T919_AEDAE
cellular_component	GO:0035102	PRC1 complex	1	1	1	1	0.226912	1	1	Q16MR9_AEDAE
biological_process	GO:0036353	histone H2A-K119 monoubiquitination	1	1	1	1	0.265813	1	1	Q16MR9_AEDAE
molecular_function	GO:0033743	peptide-methionine (R)-S-oxide reductase activity	1	4	0.25	0.802174	0.612441	1	1	A0A6I8U2R9_AEDAE
biological_process	GO:0030091	protein repair	1	4	0.25	0.711361	0.709543	1	1	A0A6I8U2R9_AEDAE
cellular_component	GO:0000151	ubiquitin ligase complex	1	5	0.2	0.957698	0.0848317	1	1	A0A0P6IUR8_AEDAE
molecular_function	GO:0003785	actin monomer binding	1	1	1	1	0.210957	1	1	Q16IH8_AEDAE
cellular_component	GO:0030430	host cell cytoplasm	1	5	0.2	0.68143	0.723936	1	1	A0A1S4EWY1_AEDAE
molecular_function	GO:0016500	protein-hormone receptor activity	1	2	0.5	0.885295	0.508788	1	1	A0A1S4F8L0_AEDAE
biological_process	GO:0008154	actin polymerization or depolymerization	1	1	1	0.999334	0.00160301	1	0.446	Q16H73_AEDAE
molecular_function	GO:0051018	protein kinase A binding	1	1	1	0.802174	0.612441	1	1	A0A6I8U6V9_AEDAE
biological_process	GO:0006754	ATP biosynthetic process	1	9	0.111111	0.0220855	0.997206	0.989	1	A0A6I8U2W6_AEDAE
molecular_function	GO:0042800	histone methyltransferase activity (H3-K4 specific)	1	1	1	1	0.210957	1	1	A0A6I8U4R4_AEDAE
molecular_function	GO:0005000	vasopressin receptor activity	1	6	0.166667	0.628442	0.758764	1	1	A0A411JK92_AEDAE
biological_process	GO:0006904	vesicle docking involved in exocytosis	1	3	0.333333	0.825635	0.604317	1	1	A0A1S4F5K5_AEDAE
biological_process	GO:0090522	vesicle tethering involved in exocytosis	1	3	0.333333	0.825635	0.604317	1	1	A0A1S4F5K5_AEDAE
molecular_function	GO:0016015	morphogen activity	1	1	1	1	0.210957	1	1	A0A1S4FEE7_AEDAE
biological_process	GO:0007267	cell-cell signaling	1	1	1	0.47793	0.621163	1	1	A0A1S4FEE7_AEDAE
biological_process	GO:0016539	intein-mediated protein splicing	1	1	1	1	0.265813	1	1	A0A1S4FEE7_AEDAE
biological_process	GO:0016540	protein autoprocessing	1	5	0.2	0.599476	0.786797	1	1	A0A1S4FEE7_AEDAE
cellular_component	GO:0030054	cell junction	1	5	0.2	0.996561	0.00567283	1	0.484	A0A6I8T9U4_AEDAE
biological_process	GO:0009395	phospholipid catabolic process	1	1	1	0.263755	0.938142	1	1	A0A1S4F7L8_AEDAE
biological_process	GO:0006801	superoxide metabolic process	1	1	1	1	0.265813	1	1	A0A6I8T6L4_AEDAE
molecular_function	GO:0052656	L-isoleucine transaminase activity	1	1	1	1	0.210957	1	1	A0A6I8U4E8_AEDAE
molecular_function	GO:0052654	L-leucine transaminase activity	1	1	1	1	0.210957	1	1	A0A6I8U4E8_AEDAE
molecular_function	GO:0050048	L-leucine:2-oxoglutarate aminotransferase activity	1	1	1	1	0.210957	1	1	A0A6I8U4E8_AEDAE
molecular_function	GO:0052655	L-valine transaminase activity	1	1	1	1	0.210957	1	1	A0A6I8U4E8_AEDAE
biological_process	GO:0009082	branched-chain amino acid biosynthetic process	1	1	1	1	0.265813	1	1	A0A6I8U4E8_AEDAE
biological_process	GO:0008652	cellular amino acid biosynthetic process	1	1	1	8.5385e-05	0.999994	0.009	1	A0A6I8U4E8_AEDAE
biological_process	GO:0071897	DNA biosynthetic process	1	5	0.2	0.863285	0.361183	1	1	A0A6I8TND0_AEDAE
biological_process	GO:0006874	cellular calcium ion homeostasis	1	1	1	0.722992	0.593705	1	1	A0A6I8TTD8_AEDAE
cellular_component	GO:0032300	mismatch repair complex	1	4	0.25	0.776609	0.642863	1	1	A0A6I8T6X5_AEDAE
molecular_function	GO:0030983	mismatched DNA binding	1	5	0.2	0.714714	0.69423	1	1	A0A1S4FUJ8_AEDAE
cellular_component	GO:0030027	lamellipodium	1	10	0.1	0.299944	0.923849	1	1	A0A6I8TCA1_AEDAE
molecular_function	GO:0004540	ribonuclease activity	1	1	1	0.0734056	0.972818	1	1	A0A1S4FUB0_AEDAE
molecular_function	GO:0008124	4-alpha-hydroxytetrahydrobiopterin dehydratase activity	1	1	1	1	0.210957	1	1	A0A1S4F318_AEDAE
biological_process	GO:0051315	attachment of mitotic spindle microtubules to kinetochore	1	2	0.5	0.929373	0.460999	1	1	A0A6I8T942_AEDAE
cellular_component	GO:0034399	nuclear periphery	1	1	1	0.94853	0.402353	1	1	A0A6I8TVL7_AEDAE
biological_process	GO:0001503	ossification	1	1	1	1	0.265813	1	1	A0A6I8U4G8_AEDAE
cellular_component	GO:0000931	gamma-tubulin large complex	1	1	1	1	0.226912	1	1	A0A1S4FSD5_AEDAE
biological_process	GO:0033566	gamma-tubulin complex localization	1	1	1	1	0.265813	1	1	A0A1S4FSD5_AEDAE
molecular_function	GO:0000285	1-phosphatidylinositol-3-phosphate 5-kinase activity	1	1	1	1	0.210957	1	1	A0A6I8TK58_AEDAE
biological_process	GO:0002224	toll-like receptor signaling pathway	1	6	0.166667	0.991621	0.0334966	1	1	A0A6I8U6W1_AEDAE
cellular_component	GO:0008622	epsilon DNA polymerase complex	1	2	0.5	0.94853	0.402353	1	1	A0A1S4F324_AEDAE
biological_process	GO:0071704	organic substance metabolic process	1	2	0.5	4.88366e-36	1	0	1	A0A6I8TGH5_AEDAE
cellular_component	GO:0031213	RSF complex	1	2	0.5	0.94853	0.402353	1	1	A0A6I8TM13_AEDAE
molecular_function	GO:0008239	dipeptidyl-peptidase activity	1	1	1	1	0.210957	1	1	A0A6I8T734_AEDAE
molecular_function	GO:0030695	GTPase regulator activity	1	1	1	1	2.27044e-36	1	0	A0A6I8U5R4_AEDAE
molecular_function	GO:0004477	methenyltetrahydrofolate cyclohydrolase activity	1	2	0.5	0.955513	0.377427	1	1	A0A6I8TSM6_AEDAE
biological_process	GO:0040034	regulation of development, heterochronic	1	1	1	1	0.265813	1	1	A0A6I8T460_AEDAE
biological_process	GO:0035282	segmentation	1	1	1	0.902197	0.26205	1	1	A0A6I8T460_AEDAE
biological_process	GO:0030968	endoplasmic reticulum unfolded protein response	1	3	0.333333	0.825635	0.604317	1	1	A0A6I8TR76_AEDAE
molecular_function	GO:0050290	sphingomyelin phosphodiesterase D activity	1	1	1	1	0.210957	1	1	A0A6I8T7L5_AEDAE
molecular_function	GO:0035312	5'-3' exodeoxyribonuclease activity	1	1	1	0.885295	0.508788	1	1	A0A1S4FCU8_AEDAE
molecular_function	GO:0043546	molybdopterin cofactor binding	1	2	0.5	0.955513	0.377427	1	1	A0A1S4F2J6_AEDAE
molecular_function	GO:0004854	xanthine dehydrogenase activity	1	2	0.5	0.955513	0.377427	1	1	A0A1S4F2J6_AEDAE
molecular_function	GO:0004855	xanthine oxidase activity	1	2	0.5	0.955513	0.377427	1	1	A0A1S4F2J6_AEDAE
molecular_function	GO:0000309	nicotinamide-nucleotide adenylyltransferase activity	1	3	0.333333	0.885295	0.508788	1	1	A0A6I8TTI1_AEDAE
molecular_function	GO:0004515	nicotinate-nucleotide adenylyltransferase activity	1	3	0.333333	0.885295	0.508788	1	1	A0A6I8TTI1_AEDAE
biological_process	GO:0045132	meiotic chromosome segregation	1	2	0.5	0.929373	0.460999	1	1	A0A1S4G2V5_AEDAE
biological_process	GO:0007098	centrosome cycle	1	4	0.25	0.997886	0.00856576	1	0.957	A0A6I8U351_AEDAE
biological_process	GO:0006024	glycosaminoglycan biosynthetic process	1	1	1	0.981242	0.174365	1	1	A0A6I8TBB3_AEDAE
molecular_function	GO:0005112	Notch binding	1	1	1	1	0.210957	1	1	A0A6I8U7U7_AEDAE
molecular_function	GO:0004750	D-ribulose-phosphate 3-epimerase activity	1	1	1	1	0.210957	1	1	A0A1S4FQG0_AEDAE
biological_process	GO:0010629	negative regulation of gene expression	1	2	0.5	0.470302	0.617349	1	1	A0A6I8T9F6_AEDAE
molecular_function	GO:0106245	L-serine-phosphatidylethanolamine phosphatidyltransferase activity	1	1	1	1	0.210957	1	1	A0A1S4FJA5_AEDAE
biological_process	GO:0006659	phosphatidylserine biosynthetic process	1	1	1	1	0.265813	1	1	A0A1S4FJA5_AEDAE
biological_process	GO:0006893	Golgi to plasma membrane transport	1	3	0.333333	0.599476	0.786797	1	1	A0A1S4FNZ1_AEDAE
molecular_function	GO:0008890	glycine C-acetyltransferase activity	1	1	1	1	0.210957	1	1	A0A1S4FVX9_AEDAE
molecular_function	GO:0016499	orexin receptor activity	1	2	0.5	0.955513	0.377427	1	1	A0A6R5HUR3_AEDAE
biological_process	GO:0007631	feeding behavior	1	2	0.5	0.825635	0.604317	1	1	A0A6R5HUR3_AEDAE
biological_process	GO:0061780	mitotic cohesin loading	1	1	1	1	0.265813	1	1	A0A6I8TE95_AEDAE
cellular_component	GO:0072487	MSL complex	1	3	0.333333	0.868931	0.537995	1	1	A0A6I8U3Y5_AEDAE
molecular_function	GO:0004677	DNA-dependent protein kinase activity	1	1	1	1	0.210957	1	1	A0A6I8TS86_AEDAE
cellular_component	GO:0016533	protein kinase 5 complex	1	1	1	1	0.226912	1	1	A0A1S4F8Q2_AEDAE
cellular_component	GO:0090537	CERF complex	1	1	1	1	0.226912	1	1	A0A6I8TLA9_AEDAE
molecular_function	GO:0004822	isoleucine-tRNA ligase activity	1	2	0.5	0.955513	0.377427	1	1	A0A6I8TY02_AEDAE
biological_process	GO:0006428	isoleucyl-tRNA aminoacylation	1	2	0.5	0.929373	0.460999	1	1	A0A6I8TY02_AEDAE
molecular_function	GO:0004721	phosphoprotein phosphatase activity	1	2	0.5	1	2.4051e-11	1	0	A0A6I8T7U4_AEDAE
molecular_function	GO:0003910	DNA ligase (ATP) activity	1	3	0.333333	0.885295	0.508788	1	1	A0A6I8TND0_AEDAE
molecular_function	GO:0047464	heparosan-N-sulfate-glucuronate 5-epimerase activity	1	1	1	1	0.210957	1	1	A0A1S4F904_AEDAE
cellular_component	GO:0000796	condensin complex	1	2	0.5	0.94853	0.402353	1	1	A0A1S4FSD1_AEDAE
biological_process	GO:0006805	xenobiotic metabolic process	1	3	0.333333	0.825635	0.604317	1	1	A0A6I8U357_AEDAE
cellular_component	GO:0044666	MLL3/4 complex	1	2	0.5	0.94853	0.402353	1	1	A0A6I8U6Z7_AEDAE
biological_process	GO:0034427	nuclear-transcribed mRNA catabolic process, exonucleolytic, 3'-5'	1	1	1	1	0.265813	1	1	A0A1S4EYM4_AEDAE
biological_process	GO:1990074	polyuridylation-dependent mRNA catabolic process	1	1	1	1	0.265813	1	1	A0A1S4EYM4_AEDAE
molecular_function	GO:0004995	tachykinin receptor activity	1	2	0.5	0.955513	0.377427	1	1	A0A1S4FFA1_AEDAE
biological_process	GO:0051103	DNA ligation involved in DNA repair	1	1	1	1	0.265813	1	1	A0A6I8TND0_AEDAE
biological_process	GO:0034453	microtubule anchoring	1	1	1	1	0.00132145	1	0.402	A0A1S4FGA1_AEDAE
biological_process	GO:0042276	error-prone translesion synthesis	1	1	1	1	0.265813	1	1	A0A6I8T665_AEDAE
cellular_component	GO:0005832	chaperonin-containing T-complex	1	1	1	1	0.226912	1	1	A0A1S4FHA0_AEDAE
biological_process	GO:0006269	DNA replication, synthesis of RNA primer	1	1	1	1	0.265813	1	1	A0A1S4F8H6_AEDAE
molecular_function	GO:0008746	NAD(P)+ transhydrogenase activity	1	1	1	1	0.210957	1	1	A0A1S4FX45_AEDAE
biological_process	GO:0018279	protein N-linked glycosylation via asparagine	1	1	1	1	0.265813	1	1	A0A1S4F0X0_AEDAE
cellular_component	GO:0005732	sno(s)RNA-containing ribonucleoprotein complex	1	2	0.5	0.427116	0.872518	1	1	A0A1S4EYY5_AEDAE
cellular_component	GO:1990745	EARP complex	1	1	1	1	0.226912	1	1	A0A1S4FRH7_AEDAE
cellular_component	GO:0030314	junctional membrane complex	1	1	1	1	0.226912	1	1	A0A6I8U2P9_AEDAE
biological_process	GO:0032508	DNA duplex unwinding	1	1	1	0.929373	0.460999	1	1	A0A6I8TZL3_AEDAE
cellular_component	GO:0097539	ciliary transition fiber	1	1	1	1	0.226912	1	1	A0A1S4FEK1_AEDAE
biological_process	GO:0001578	microtubule bundle formation	1	1	1	0.237669	0.919982	1	1	A0A6I8TI93_AEDAE
biological_process	GO:0034474	U2 snRNA 3'-end processing	1	1	1	1	0.265813	1	1	A0A6I8U2X0_AEDAE
cellular_component	GO:0044232	organelle membrane contact site	1	1	1	0.94853	0.402353	1	1	A0A1S4FSF8_AEDAE
molecular_function	GO:0034450	ubiquitin-ubiquitin ligase activity	1	2	0.5	0.955513	0.377427	1	1	A0A0P6IUR8_AEDAE
biological_process	GO:2000312	regulation of kainate selective glutamate receptor activity	1	1	1	1	0.265813	1	1	A0A1S4FB49_AEDAE
biological_process	GO:0007032	endosome organization	1	1	1	1	0.265813	1	1	A0A6I8U164_AEDAE
biological_process	GO:2000641	regulation of early endosome to late endosome transport	1	1	1	1	0.265813	1	1	A0A6I8U164_AEDAE
biological_process	GO:0006392	transcription elongation from mitochondrial promoter	1	1	1	1	0.265813	1	1	A0A1S4FK08_AEDAE
biological_process	GO:2000601	positive regulation of Arp2/3 complex-mediated actin nucleation	1	1	1	1	0.265813	1	1	A0A6I8TSJ2_AEDAE
biological_process	GO:0042249	establishment of planar polarity of embryonic epithelium	1	1	1	1	0.265813	1	1	A0A6I8T5K8_AEDAE
biological_process	GO:0030950	establishment or maintenance of actin cytoskeleton polarity	1	1	1	1	0.265813	1	1	A0A6I8T5K8_AEDAE
biological_process	GO:0090251	protein localization involved in establishment of planar polarity	1	1	1	1	0.265813	1	1	A0A6I8T5K8_AEDAE
cellular_component	GO:1990112	RQC complex	1	1	1	1	0.226912	1	1	A0A6I8T685_AEDAE
biological_process	GO:1990116	ribosome-associated ubiquitin-dependent protein catabolic process	1	1	1	1	0.265813	1	1	A0A6I8T685_AEDAE
biological_process	GO:0051083	'de novo' cotranslational protein folding	1	1	1	1	0.265813	1	1	A0A6I8U2M0_AEDAE
cellular_component	GO:0034457	Mpp10 complex	1	1	1	1	0.226912	1	1	A0A1S4EYY5_AEDAE
cellular_component	GO:0070860	RNA polymerase I core factor complex	1	1	1	1	0.226912	1	1	A0A1S4FZV0_AEDAE
molecular_function	GO:0001164	RNA polymerase I core promoter sequence-specific DNA binding	1	1	1	1	0.210957	1	1	A0A1S4FZV0_AEDAE
biological_process	GO:0048599	oocyte development	0	2	0	0.711361	0.709543	1	1
molecular_function	GO:0005179	hormone activity	0	17	0	0.000246649	1	0.029	1
molecular_function	GO:0004185	serine-type carboxypeptidase activity	0	6	0	0.241236	1	1	1
biological_process	GO:0032447	protein urmylation	0	5	0	0.213203	1	1	1
biological_process	GO:0034227	tRNA thio-modification	0	5	0	0.406295	0.885147	1	1
cellular_component	GO:0033179	proton-transporting V-type ATPase, V0 domain	0	4	0	0.0454827	1	0.98	1
cellular_component	GO:0005774	vacuolar membrane	0	2	0	0.555326	0.612377	1	1
molecular_function	GO:0015078	proton transmembrane transporter activity	0	25	0	0.000737144	0.999753	0.07	1
biological_process	GO:0030178	negative regulation of Wnt signaling pathway	0	2	0	0.156488	1	1	1
biological_process	GO:0014018	neuroblast fate specification	0	1	0	0.734187	1	1	1
molecular_function	GO:0047886	farnesol dehydrogenase activity	0	1	0	0.789043	1	1	1
biological_process	GO:0006718	juvenile hormone biosynthetic process	0	1	0	0.734187	1	1	1
biological_process	GO:0007608	sensory perception of smell	0	3	0	0.395683	1	1	1
cellular_component	GO:0072669	tRNA-splicing ligase complex	0	2	0	0.597647	1	1	1
molecular_function	GO:0003972	RNA ligase (ATP) activity	0	1	0	0.789043	1	1	1
biological_process	GO:0006388	tRNA splicing, via endonucleolytic cleavage and ligation	0	4	0	0.213203	1	1	1
cellular_component	GO:0097255	R2TP complex	0	2	0	0.597647	1	1	1
molecular_function	GO:0043139	5'-3' DNA helicase activity	0	4	0	0.387559	1	1	1
biological_process	GO:0090263	positive regulation of canonical Wnt signaling pathway	0	3	0	0.395683	1	1	1
biological_process	GO:0042127	regulation of cell population proliferation	0	3	0	0.973466	0.0978035	1	1
biological_process	GO:0043486	histone exchange	0	3	0	0.395683	1	1	1
biological_process	GO:0090090	negative regulation of canonical Wnt signaling pathway	0	4	0	0.290457	1	1	1
cellular_component	GO:0005788	endoplasmic reticulum lumen	0	15	0	0.0162189	1	0.681	1
molecular_function	GO:0035251	UDP-glucosyltransferase activity	0	1	0	0.30577	1	1	1
biological_process	GO:0018242	protein O-linked glycosylation via serine	0	1	0	0.734187	1	1	1
cellular_component	GO:0005921	gap junction	0	11	0	0.0588529	1	0.99	1
molecular_function	GO:0005243	gap junction channel activity	0	1	0	0.789043	1	1	1
molecular_function	GO:0009881	photoreceptor activity	0	2	0	0.0581425	1	1	1
biological_process	GO:0016264	gap junction assembly	0	1	0	0.734187	1	1	1
biological_process	GO:0009416	response to light stimulus	0	2	0	0.0244397	1	0.995	1
cellular_component	GO:0000785	chromatin	0	3	0	0.999999	1.61161e-06	1	0
cellular_component	GO:0032116	SMC loading complex	0	1	0	0.773088	1	1	1
biological_process	GO:0034088	maintenance of mitotic sister chromatid cohesion	0	1	0	0.734187	1	1	1
molecular_function	GO:0070733	protein adenylyltransferase activity	0	1	0	0.789043	1	1	1
biological_process	GO:0018117	protein adenylylation	0	1	0	0.734187	1	1	1
molecular_function	GO:0008409	5'-3' exonuclease activity	0	4	0	0.471541	0.849858	1	1
molecular_function	GO:0017108	5'-flap endonuclease activity	0	7	0	0.190317	1	1	1
biological_process	GO:0006284	base-excision repair	0	6	0	0.114853	1	1	1
biological_process	GO:0043137	DNA replication, removal of RNA primer	0	2	0	0.539001	1	1	1
molecular_function	GO:0032450	maltose alpha-glucosidase activity	0	1	0	0.789043	1	1	1
biological_process	GO:0045886	negative regulation of synaptic assembly at neuromuscular junction	0	2	0	0.539001	1	1	1
cellular_component	GO:0005758	mitochondrial intermembrane space	0	13	0	0.027162	1	0.86	1
molecular_function	GO:0004017	adenylate kinase activity	0	3	0	0.491212	1	1	1
biological_process	GO:0006172	ADP biosynthetic process	0	2	0	0.539001	1	1	1
biological_process	GO:0046033	AMP metabolic process	0	2	0	0.114853	1	1	1
biological_process	GO:0046034	ATP metabolic process	0	2	0	4.1939e-11	1	0	1
molecular_function	GO:0018478	malonate-semialdehyde dehydrogenase (acetylating) activity	0	1	0	0.789043	1	1	1
molecular_function	GO:0102662	malonate-semialdehyde dehydrogenase (acetylating, NAD+) activity	0	1	0	0.789043	1	1	1
molecular_function	GO:0004491	methylmalonate-semialdehyde dehydrogenase (acylating) activity	0	1	0	0.789043	1	1	1
biological_process	GO:0019859	thymine metabolic process	0	1	0	0.539001	1	1	1
biological_process	GO:0006573	valine metabolic process	0	1	0	0.395683	1	1	1
biological_process	GO:0007593	chitin-based cuticle sclerotization	0	1	0	0.734187	1	1	1
biological_process	GO:0048067	cuticle pigmentation	0	1	0	0.734187	1	1	1
molecular_function	GO:0036218	dTTP diphosphatase activity	0	1	0	0.789043	1	1	1
molecular_function	GO:0035529	NADH pyrophosphatase activity	0	1	0	0.789043	1	1	1
biological_process	GO:0009204	deoxyribonucleoside triphosphate catabolic process	0	1	0	0.539001	1	1	1
biological_process	GO:0009117	nucleotide metabolic process	0	2	0	6.22493e-07	1	0	1
molecular_function	GO:0004342	glucosamine-6-phosphate deaminase activity	0	1	0	0.789043	1	1	1
biological_process	GO:0006091	generation of precursor metabolites and energy	0	1	0	2.9968e-15	1	0	1
biological_process	GO:0006043	glucosamine catabolic process	0	1	0	0.734187	1	1	1
biological_process	GO:0006044	N-acetylglucosamine metabolic process	0	2	0	0.539001	1	1	1
cellular_component	GO:0005875	microtubule associated complex	0	3	0	1	6.60488e-11	1	0
biological_process	GO:0048489	synaptic vesicle transport	0	1	0	0.734187	1	1	1
biological_process	GO:0047496	vesicle transport along microtubule	0	1	0	0.734187	1	1	1
molecular_function	GO:0004502	kynurenine 3-monooxygenase activity	0	2	0	0.622573	1	1	1
biological_process	GO:0034354	'de novo' NAD biosynthetic process from tryptophan	0	2	0	0.539001	1	1	1
biological_process	GO:0043420	anthranilate metabolic process	0	2	0	0.539001	1	1	1
biological_process	GO:0019674	NAD metabolic process	0	5	0	0.213203	1	1	1
biological_process	GO:0019805	quinolinate biosynthetic process	0	2	0	0.539001	1	1	1
biological_process	GO:0006569	tryptophan catabolic process	0	2	0	0.290457	1	1	1
molecular_function	GO:0009055	electron transfer activity	0	15	0	3.66015e-08	1	0	1
biological_process	GO:0006446	regulation of translational initiation	0	2	0	0.290457	1	1	1
molecular_function	GO:0008453	alanine-glyoxylate transaminase activity	0	3	0	0.491212	1	1	1
molecular_function	GO:0036137	kynurenine aminotransferase activity	0	1	0	0.622573	1	1	1
molecular_function	GO:0047315	kynurenine-glyoxylate transaminase activity	0	2	0	0.622573	1	1	1
biological_process	GO:0009436	glyoxylate catabolic process	0	2	0	0.539001	1	1	1
biological_process	GO:0097053	L-kynurenine catabolic process	0	2	0	0.539001	1	1	1
molecular_function	GO:0004129	cytochrome-c oxidase activity	0	19	0	0.0110424	1	0.789	1
biological_process	GO:0019646	aerobic electron transport chain	0	2	0	0.000233528	1	0.043	1
molecular_function	GO:0046523	S-methyl-5-thioribose-1-phosphate isomerase activity	0	2	0	0.622573	1	1	1
biological_process	GO:0019509	L-methionine salvage from methylthioadenosine	0	11	0	0.0333083	1	0.999	1
biological_process	GO:0019284	L-methionine salvage from S-adenosylmethionine	0	7	0	0.114853	1	1	1
molecular_function	GO:0005184	neuropeptide hormone activity	0	13	0	0.0225067	1	0.971	1
biological_process	GO:0032539	negative regulation of host-seeking behavior	0	1	0	0.734187	1	1	1
molecular_function	GO:0017061	S-methyl-5-thioadenosine phosphorylase activity	0	1	0	0.789043	1	1	1
biological_process	GO:0006166	purine ribonucleoside salvage	0	4	0	0.290457	1	1	1
molecular_function	GO:0016212	kynurenine-oxoglutarate transaminase activity	0	1	0	0.789043	1	1	1
cellular_component	GO:0019008	molybdopterin synthase complex	0	3	0	0.462005	1	1	1
molecular_function	GO:0030366	molybdopterin synthase activity	0	3	0	0.491212	1	1	1
biological_process	GO:0045197	establishment or maintenance of epithelial cell apical/basal polarity	0	1	0	0.734187	1	1	1
biological_process	GO:0042755	eating behavior	0	1	0	0.734187	1	1	1
cellular_component	GO:0071541	eukaryotic translation initiation factor 3 complex, eIF3m	0	1	0	0.773088	1	1	1
molecular_function	GO:0031369	translation initiation factor binding	0	5	0	0.772371	0.528459	1	1
molecular_function	GO:0043715	2,3-diketo-5-methylthiopentyl-1-phosphate enolase activity	0	2	0	0.622573	1	1	1
molecular_function	GO:0043716	2-hydroxy-3-keto-5-methylthiopentenyl-1-phosphate phosphatase activity	0	2	0	0.622573	1	1	1
molecular_function	GO:0043874	acireductone synthase activity	0	2	0	0.622573	1	1	1
cellular_component	GO:0005846	nuclear cap binding complex	0	2	0	0.597647	1	1	1
molecular_function	GO:0000339	RNA cap binding	0	3	0	0.772371	0.528459	1	1
biological_process	GO:0006370	7-methylguanosine mRNA capping	0	4	0	0.290457	1	1	1
biological_process	GO:0045292	mRNA cis splicing, via spliceosome	0	5	0	0.156488	1	1	1
cellular_component	GO:0030956	glutamyl-tRNA(Gln) amidotransferase complex	0	5	0	0.276064	1	1	1
molecular_function	GO:0050567	glutaminyl-tRNA synthase (glutamine-hydrolyzing) activity	0	5	0	0.30577	1	1	1
biological_process	GO:0070681	glutaminyl-tRNAGln biosynthesis via transamidation	0	5	0	0.213203	1	1	1
biological_process	GO:0032543	mitochondrial translation	0	11	0	0.0179314	1	0.98	1
molecular_function	GO:0046570	methylthioribulose 1-phosphate dehydratase activity	0	3	0	0.491212	1	1	1
molecular_function	GO:0009882	blue light photoreceptor activity	0	2	0	0.622573	1	1	1
biological_process	GO:0018298	protein-chromophore linkage	0	15	0	0.00965113	1	0.851	1
biological_process	GO:0042752	regulation of circadian rhythm	0	1	0	0.734187	1	1	1
molecular_function	GO:0036468	L-dopa decarboxylase activity	0	1	0	0.789043	1	1	1
biological_process	GO:0042424	catecholamine catabolic process	0	1	0	0.734187	1	1	1
biological_process	GO:0006520	cellular amino acid metabolic process	0	15	0	5.44177e-11	1	0	1
biological_process	GO:0042335	cuticle development	0	1	0	0.539001	1	1	1
cellular_component	GO:0030687	preribosome, large subunit precursor	0	5	0	0.276064	1	1	1
molecular_function	GO:0043021	ribonucleoprotein complex binding	0	5	0	0.174122	0.944619	1	1
biological_process	GO:0000466	maturation of 5.8S rRNA from tricistronic rRNA transcript (SSU-rRNA, 5.8S rRNA, LSU-rRNA)	0	5	0	0.114853	1	1	1
biological_process	GO:0000463	maturation of LSU-rRNA from tricistronic rRNA transcript (SSU-rRNA, 5.8S rRNA, LSU-rRNA)	0	7	0	0.114853	1	1	1
cellular_component	GO:0035517	PR-DUB complex	0	1	0	0.773088	1	1	1
biological_process	GO:0031507	heterochromatin assembly	0	1	0	0.734187	1	1	1
biological_process	GO:0035522	monoubiquitinated histone H2A deubiquitination	0	1	0	0.734187	1	1	1
molecular_function	GO:0008199	ferric iron binding	0	10	0	0.0934372	1	1	1
molecular_function	GO:0004322	ferroxidase activity	0	10	0	0.0934372	1	1	1
biological_process	GO:0006879	cellular iron ion homeostasis	0	11	0	0.0333083	1	0.999	1
biological_process	GO:0006826	iron ion transport	0	9	0	0.061858	1	1	1
cellular_component	GO:0045275	respiratory chain complex III	0	3	0	0.164937	1	1	1
molecular_function	GO:0008121	ubiquinol-cytochrome-c reductase activity	0	5	0	0.30577	1	1	1
biological_process	GO:0022904	respiratory electron transport chain	0	7	0	8.65853e-07	1	0	1
cellular_component	GO:0071540	eukaryotic translation initiation factor 3 complex, eIF3e	0	1	0	0.773088	1	1	1
molecular_function	GO:0003746	translation elongation factor activity	0	17	0	0.0177517	1	0.93	1
molecular_function	GO:0016829	lyase activity	0	10	0	0.000747299	0.999675	0.072	1
molecular_function	GO:0008265	Mo-molybdopterin cofactor sulfurase activity	0	7	0	0.190317	1	1	1
molecular_function	GO:0102867	molybdenum cofactor sulfurtransferase activity	0	7	0	0.190317	1	1	1
molecular_function	GO:0030151	molybdenum ion binding	0	11	0	0.0737076	1	1	1
biological_process	GO:0043545	molybdopterin cofactor metabolic process	0	3	0	0.062217	0.990349	1	1
molecular_function	GO:0008073	ornithine decarboxylase inhibitor activity	0	2	0	0.622573	1	1	1
cellular_component	GO:0070469	respirasome	0	49	0	7.97845e-10	1	0	1
molecular_function	GO:0008137	NADH dehydrogenase (ubiquinone) activity	0	32	0	0.000503327	1	0.052	1
molecular_function	GO:0016084	myostimulatory hormone activity	0	1	0	0.789043	1	1	1
biological_process	GO:0042811	pheromone biosynthetic process	0	2	0	0.539001	1	1	1
cellular_component	GO:0071819	DUBm complex	0	3	0	0.462005	1	1	1
cellular_component	GO:0070390	transcription export complex 2	0	1	0	0.773088	1	1	1
biological_process	GO:0016578	histone deubiquitination	0	3	0	0.290457	1	1	1
cellular_component	GO:0031305	integral component of mitochondrial inner membrane	0	9	0	0.0454827	1	0.98	1
cellular_component	GO:0005736	RNA polymerase I complex	0	2	0	0.597647	1	1	1
cellular_component	GO:0005666	RNA polymerase III complex	0	8	0	0.127482	1	1	1
molecular_function	GO:0002083	4-hydroxybenzoate decaprenyltransferase activity	0	1	0	0.789043	1	1	1
molecular_function	GO:0047293	4-hydroxybenzoate nonaprenyltransferase activity	0	1	0	0.789043	1	1	1
molecular_function	GO:0008412	4-hydroxybenzoate octaprenyltransferase activity	0	1	0	0.789043	1	1	1
biological_process	GO:0006360	transcription by RNA polymerase I	0	1	0	0.734187	1	1	1
biological_process	GO:0006383	transcription by RNA polymerase III	0	6	0	0.166237	0.966692	1	1
biological_process	GO:0006744	ubiquinone biosynthetic process	0	9	0	0.061858	1	1	1
cellular_component	GO:0031314	extrinsic component of mitochondrial inner membrane	0	6	0	0.213388	1	1	1
biological_process	GO:0050829	defense response to Gram-negative bacterium	0	6	0	0.156488	1	1	1
biological_process	GO:0050830	defense response to Gram-positive bacterium	0	9	0	0.061858	1	1	1
molecular_function	GO:0016992	lipoate synthase activity	0	1	0	0.789043	1	1	1
molecular_function	GO:0102552	lipoyl synthase activity (acting on glycine-cleavage complex H protein	0	1	0	0.789043	1	1	1
molecular_function	GO:0102553	lipoyl synthase activity (acting on pyruvate dehydrogenase E2 protein)	0	1	0	0.789043	1	1	1
biological_process	GO:0009249	protein lipoylation	0	3	0	0.395683	1	1	1
biological_process	GO:1903259	exon-exon junction complex disassembly	0	1	0	0.734187	1	1	1
cellular_component	GO:0045277	respiratory chain complex IV	0	5	0	0.0209894	1	0.792	1
biological_process	GO:0006119	oxidative phosphorylation	0	12	0	1.82304e-07	1	0	1
biological_process	GO:0070125	mitochondrial translational elongation	0	2	0	0.539001	1	1	1
molecular_function	GO:0008097	5S rRNA binding	0	1	0	0.789043	1	1	1
biological_process	GO:0030238	male sex determination	0	1	0	0.734187	1	1	1
biological_process	GO:0046661	male sex differentiation	0	1	0	0.734187	1	1	1
biological_process	GO:0048024	regulation of mRNA splicing, via spliceosome	0	1	0	0.980387	0.12081	1	1
biological_process	GO:0009948	anterior/posterior axis specification	0	1	0	0.929373	0.460999	1	1
biological_process	GO:0007164	establishment of tissue polarity	0	1	0	0.895271	0.233316	1	1
biological_process	GO:0060285	cilium-dependent cell motility	0	3	0	0.0333083	1	0.999	1
cellular_component	GO:0031966	mitochondrial membrane	0	23	0	5.42804e-17	1	0	1
biological_process	GO:0042773	ATP synthesis coupled electron transport	0	11	0	1.4252e-05	1	0.001	1
cellular_component	GO:0000243	commitment complex	0	1	0	0.773088	1	1	1
cellular_component	GO:0005685	U1 snRNP	0	5	0	0.276064	1	1	1
cellular_component	GO:0071004	U2-type prespliceosome	0	1	0	0.773088	1	1	1
molecular_function	GO:0030619	U1 snRNA binding	0	1	0	0.789043	1	1	1
biological_process	GO:0000395	mRNA 5'-splice site recognition	0	1	0	0.734187	1	1	1
biological_process	GO:0000387	spliceosomal snRNP assembly	0	7	0	0.084291	1	1	1
biological_process	GO:0006121	mitochondrial electron transport, succinate to ubiquinone	0	2	0	0.539001	1	1	1
biological_process	GO:0018293	protein-FAD linkage	0	2	0	0.539001	1	1	1
biological_process	GO:0040014	regulation of multicellular organism growth	0	1	0	0.734187	1	1	1
biological_process	GO:0032095	regulation of response to food	0	1	0	0.734187	1	1	1
cellular_component	GO:0022627	cytosolic small ribosomal subunit	0	3	0	0.462005	1	1	1
biological_process	GO:0000028	ribosomal small subunit assembly	0	2	0	0.539001	1	1	1
cellular_component	GO:0015934	large ribosomal subunit	0	9	0	0.00968341	1	0.498	1
molecular_function	GO:0046964	3'-phosphoadenosine 5'-phosphosulfate transmembrane transporter activity	0	1	0	0.789043	1	1	1
biological_process	GO:0046963	3'-phosphoadenosine 5'-phosphosulfate transport	0	1	0	0.734187	1	1	1
molecular_function	GO:0004019	adenylosuccinate synthase activity	0	1	0	0.789043	1	1	1
biological_process	GO:0044208	'de novo' AMP biosynthetic process	0	2	0	0.539001	1	1	1
molecular_function	GO:0004833	tryptophan 2,3-dioxygenase activity	0	1	0	0.789043	1	1	1
biological_process	GO:0006727	ommochrome biosynthetic process	0	1	0	0.734187	1	1	1
biological_process	GO:0019441	tryptophan catabolic process to kynurenine	0	2	0	0.539001	1	1	1
biological_process	GO:0031053	primary miRNA processing	0	2	0	0.539001	1	1	1
molecular_function	GO:0046933	proton-transporting ATP synthase activity, rotational mechanism	0	9	0	0.118445	1	1	1
biological_process	GO:0071569	protein ufmylation	0	4	0	0.290457	1	1	1
biological_process	GO:0009056	catabolic process	0	1	0	6.44647e-08	1	0	1
molecular_function	GO:0052906	tRNA (guanine(37)-N(1))-methyltransferase activity	0	2	0	0.622573	1	1	1
molecular_function	GO:0061666	UFM1 ligase activity	0	2	0	0.622573	1	1	1
molecular_function	GO:0045735	nutrient reservoir activity	0	1	0	0.789043	1	1	1
molecular_function	GO:0008176	tRNA (guanine-N7-)-methyltransferase activity	0	2	0	0.622573	1	1	1
molecular_function	GO:0061657	UFM1 conjugating enzyme activity	0	1	0	0.789043	1	1	1
cellular_component	GO:0070545	PeBoW complex	0	1	0	0.773088	1	1	1
cellular_component	GO:0005879	axonemal microtubule	0	2	0	0.597647	1	1	1
molecular_function	GO:0051119	sugar transmembrane transporter activity	0	17	0	0.0140009	1	0.881	1
molecular_function	GO:0015574	trehalose transmembrane transporter activity	0	1	0	0.789043	1	1	1
biological_process	GO:0015771	trehalose transport	0	1	0	0.734187	1	1	1
cellular_component	GO:0005938	cell cortex	0	10	0	0.751714	0.439019	1	1
biological_process	GO:0007306	eggshell chorion assembly	0	2	0	0.539001	1	1	1
biological_process	GO:0042744	hydrogen peroxide catabolic process	0	6	0	0.156488	1	1	1
biological_process	GO:0042743	hydrogen peroxide metabolic process	0	1	0	0.084291	1	1	1
molecular_function	GO:0052855	ADP-dependent NAD(P)H-hydrate dehydratase activity	0	2	0	0.622573	1	1	1
molecular_function	GO:0047453	ATP-dependent NAD(P)H-hydrate dehydratase activity	0	2	0	0.622573	1	1	1
biological_process	GO:0046496	nicotinamide nucleotide metabolic process	0	2	0	0.0372642	0.994807	0.999	1
biological_process	GO:0036265	RNA (guanine-N7)-methylation	0	2	0	0.290457	1	1	1
molecular_function	GO:0008479	queuine tRNA-ribosyltransferase activity	0	2	0	0.622573	1	1	1
biological_process	GO:0101030	tRNA-guanine transglycosylation	0	2	0	0.539001	1	1	1
biological_process	GO:0009952	anterior/posterior pattern specification	0	1	0	0.328787	0.915709	1	1
biological_process	GO:0045185	maintenance of protein location	0	1	0	0.395683	1	1	1
biological_process	GO:0045860	positive regulation of protein kinase activity	0	1	0	0.395683	1	1	1
molecular_function	GO:0004055	argininosuccinate synthase activity	0	2	0	0.622573	1	1	1
biological_process	GO:0006526	arginine biosynthetic process	0	2	0	0.395683	1	1	1
biological_process	GO:0000050	urea cycle	0	3	0	0.395683	1	1	1
molecular_function	GO:0004693	cyclin-dependent protein serine/threonine kinase activity	0	3	0	0.491212	1	1	1
molecular_function	GO:0008353	RNA polymerase II CTD heptapeptide repeat kinase activity	0	2	0	0.622573	1	1	1
biological_process	GO:0000082	G1/S transition of mitotic cell cycle	0	1	0	0.734187	1	1	1
biological_process	GO:0006468	protein phosphorylation	0	1	0	0.0345935	0.992432	0.999	1
biological_process	GO:0045048	protein insertion into ER membrane	0	4	0	0.213203	1	1	1
molecular_function	GO:0004190	aspartic-type endopeptidase activity	0	11	0	0.0737076	1	1	1
molecular_function	GO:0102490	8-oxo-dGTP phosphohydrolase activity	0	1	0	0.789043	1	1	1
molecular_function	GO:0102485	dATP phosphohydrolase activity	0	1	0	0.789043	1	1	1
molecular_function	GO:0102486	dCTP phosphohydrolase activity	0	1	0	0.789043	1	1	1
molecular_function	GO:0102491	dGTP phosphohydrolase activity	0	1	0	0.789043	1	1	1
molecular_function	GO:0102488	dTTP phosphohydrolase activity	0	1	0	0.789043	1	1	1
molecular_function	GO:0102487	dUTP phosphohydrolase activity	0	1	0	0.789043	1	1	1
molecular_function	GO:0102489	GTP phosphohydrolase activity	0	1	0	0.789043	1	1	1
biological_process	GO:0009166	nucleotide catabolic process	0	13	0	0.00204912	1	0.334	1
biological_process	GO:0015986	ATP synthesis coupled proton transport	0	10	0	0.0453927	1	1	1
molecular_function	GO:0004022	alcohol dehydrogenase (NAD+) activity	0	4	0	0.387559	1	1	1
molecular_function	GO:0047988	hydroxyacid-oxoacid transhydrogenase activity	0	2	0	0.622573	1	1	1
biological_process	GO:0006539	glutamate catabolic process via 2-oxoglutarate	0	1	0	0.734187	1	1	1
cellular_component	GO:0005930	axoneme	0	2	0	0.0985303	1	1	1
molecular_function	GO:0070840	dynein complex binding	0	4	0	0.387559	1	1	1
biological_process	GO:0036159	inner dynein arm assembly	0	2	0	0.539001	1	1	1
biological_process	GO:0036158	outer dynein arm assembly	0	4	0	0.290457	1	1	1
molecular_function	GO:0043559	insulin binding	0	1	0	0.789043	1	1	1
molecular_function	GO:0043560	insulin receptor substrate binding	0	1	0	0.789043	1	1	1
molecular_function	GO:0005009	insulin-activated receptor activity	0	1	0	0.789043	1	1	1
molecular_function	GO:0043548	phosphatidylinositol 3-kinase binding	0	1	0	0.789043	1	1	1
biological_process	GO:0006911	phagocytosis, engulfment	0	1	0	0.734187	1	1	1
molecular_function	GO:0052856	NADHX epimerase activity	0	3	0	0.491212	1	1	1
molecular_function	GO:0052857	NADPHX epimerase activity	0	3	0	0.491212	1	1	1
biological_process	GO:0000132	establishment of mitotic spindle orientation	0	2	0	0.539001	1	1	1
biological_process	GO:0051012	microtubule sliding	0	2	0	0.539001	1	1	1
biological_process	GO:0006120	mitochondrial electron transport, NADH to ubiquinone	0	10	0	0.0453927	1	1	1
molecular_function	GO:0016706	2-oxoglutarate-dependent dioxygenase activity	0	1	0	0.312586	0.881045	1	1
molecular_function	GO:0051864	histone H3-methyl-lysine-36 demethylase activity	0	1	0	0.789043	1	1	1
molecular_function	GO:0034647	histone H3-tri/di/monomethyl-lysine-4 demethylase activity	0	2	0	0.622573	1	1	1
biological_process	GO:0070544	histone H3-K36 demethylation	0	1	0	0.734187	1	1	1
biological_process	GO:0034720	histone H3-K4 demethylation	0	1	0	0.734187	1	1	1
cellular_component	GO:0005849	mRNA cleavage factor complex	0	3	0	0.276064	1	1	1
molecular_function	GO:0051731	polynucleotide 5'-hydroxyl-kinase activity	0	3	0	0.387559	1	1	1
biological_process	GO:0031124	mRNA 3'-end processing	0	4	0	0.0333083	1	0.999	1
cellular_component	GO:0031594	neuromuscular junction	0	1	0	0.773088	1	1	1
biological_process	GO:0007274	neuromuscular synaptic transmission	0	1	0	0.734187	1	1	1
biological_process	GO:0060964	regulation of gene silencing by miRNA	0	2	0	0.539001	1	1	1
molecular_function	GO:0004108	citrate (Si)-synthase activity	0	2	0	0.622573	1	1	1
molecular_function	GO:0019799	tubulin N-acetyltransferase activity	0	2	0	0.622573	1	1	1
biological_process	GO:0071929	alpha-tubulin acetylation	0	2	0	0.539001	1	1	1
biological_process	GO:0070507	regulation of microtubule cytoskeleton organization	0	2	0	0.0453927	1	1	1
biological_process	GO:0007469	antennal development	0	1	0	0.929373	0.460999	1	1
biological_process	GO:0048749	compound eye development	0	2	0	0.539001	1	1	1
biological_process	GO:0007379	segment specification	0	1	0	0.734187	1	1	1
cellular_component	GO:0000276	mitochondrial proton-transporting ATP synthase complex, coupling factor F(o)	0	7	0	0.164937	1	1	1
molecular_function	GO:0071858	corazonin receptor binding	0	1	0	0.789043	1	1	1
biological_process	GO:0045823	positive regulation of heart contraction	0	1	0	0.734187	1	1	1
cellular_component	GO:1990246	uniplex complex	0	1	0	0.773088	1	1	1
biological_process	GO:0036444	calcium import into the mitochondrion	0	1	0	0.734187	1	1	1
biological_process	GO:0051560	mitochondrial calcium ion homeostasis	0	3	0	0.395683	1	1	1
molecular_function	GO:0035243	protein-arginine omega-N symmetric methyltransferase activity	0	2	0	0.622573	1	1	1
biological_process	GO:0018216	peptidyl-arginine methylation	0	1	0	0.195721	0.937783	1	1
biological_process	GO:0019731	antibacterial humoral response	0	6	0	0.156488	1	1	1
biological_process	GO:0050832	defense response to fungus	0	1	0	0.734187	1	1	1
biological_process	GO:0031640	killing of cells of another organism	0	1	0	0.734187	1	1	1
cellular_component	GO:0005869	dynactin complex	0	5	0	0.276064	1	1	1
cellular_component	GO:0031982	vesicle	0	4	0	0.131607	0.905706	1	1
biological_process	GO:0007080	mitotic metaphase plate congression	0	1	0	0.825635	0.604317	1	1
biological_process	GO:0008053	mitochondrial fusion	0	4	0	0.290457	1	1	1
cellular_component	GO:0005861	troponin complex	0	12	0	0.0454827	1	0.98	1
biological_process	GO:0010506	regulation of autophagy	0	9	0	0.061858	1	1	1
cellular_component	GO:0001401	SAM complex	0	2	0	0.597647	1	1	1
molecular_function	GO:0004370	glycerol kinase activity	0	4	0	0.387559	1	1	1
biological_process	GO:0019563	glycerol catabolic process	0	4	0	0.290457	1	1	1
biological_process	GO:0006072	glycerol-3-phosphate metabolic process	0	4	0	0.084291	1	1	1
biological_process	GO:0032367	intracellular cholesterol transport	0	9	0	0.061858	1	1	1
molecular_function	GO:0015385	sodium:proton antiporter activity	0	26	0	0.00209459	1	0.231	1
biological_process	GO:0006885	regulation of pH	0	26	0	0.000318536	1	0.066	1
cellular_component	GO:0000228	nuclear chromosome	0	3	0	0.948067	0.100672	1	1
molecular_function	GO:0004356	glutamate-ammonia ligase activity	0	4	0	0.387559	1	1	1
biological_process	GO:0006542	glutamine biosynthetic process	0	4	0	0.290457	1	1	1
molecular_function	GO:0031683	G-protein beta/gamma-subunit complex binding	0	11	0	0.0737076	1	1	1
biological_process	GO:0007188	adenylate cyclase-modulating G protein-coupled receptor signaling pathway	0	4	0	0.290457	1	1	1
biological_process	GO:0032482	Rab protein signal transduction	0	2	0	0.539001	1	1	1
biological_process	GO:0000079	regulation of cyclin-dependent protein serine/threonine kinase activity	0	4	0	0.290457	1	1	1
molecular_function	GO:0005118	sevenless binding	0	2	0	0.622573	1	1	1
molecular_function	GO:0051723	protein methylesterase activity	0	1	0	0.789043	1	1	1
biological_process	GO:0006482	protein demethylation	0	1	0	0.539001	1	1	1
molecular_function	GO:0097573	glutathione oxidoreductase activity	0	5	0	0.30577	1	1	1
molecular_function	GO:0008036	diuretic hormone receptor activity	0	6	0	0.241236	1	1	1
molecular_function	GO:0042577	lipid phosphatase activity	0	5	0	0.30577	1	1	1
biological_process	GO:0006644	phospholipid metabolic process	0	23	0	3.88471e-06	0.999999	0	1
biological_process	GO:0006749	glutathione metabolic process	0	38	0	1.82304e-07	1	0	1
molecular_function	GO:0008194	UDP-glycosyltransferase activity	0	15	0	0.00371907	0.998936	0.379	1
biological_process	GO:0044248	cellular catabolic process	0	33	0	5.6658e-05	0.999967	0.006	1
biological_process	GO:1901575	organic substance catabolic process	0	32	0	5.38443e-08	1	0	1
biological_process	GO:0008360	regulation of cell shape	0	1	0	0.734187	1	1	1
biological_process	GO:0035023	regulation of Rho protein signal transduction	0	3	0	0.804867	0.50322	1	1
molecular_function	GO:0032041	NAD-dependent histone deacetylase activity (H3-K14 specific)	0	10	0	0.0934372	1	1	1
molecular_function	GO:0106261	tRNA uridine(34) acetyltransferase activity	0	1	0	0.789043	1	1	1
cellular_component	GO:0031514	motile cilium	0	15	0	0.744257	0.41592	1	1
molecular_function	GO:0016616	oxidoreductase activity, acting on the CH-OH group of donors, NAD or NADP as acceptor	0	17	0	0.00967121	0.996058	0.728	1
molecular_function	GO:0004518	nuclease activity	0	5	0	0.0295671	0.985204	0.995	1
molecular_function	GO:0008556	P-type potassium transmembrane transporter activity	0	10	0	0.0934372	1	1	1
molecular_function	GO:0016746	acyltransferase activity	0	20	0	0.00247642	0.998684	0.26	1
biological_process	GO:0033617	mitochondrial cytochrome c oxidase assembly	0	5	0	0.213203	1	1	1
molecular_function	GO:0004122	cystathionine beta-synthase activity	0	2	0	0.622573	1	1	1
biological_process	GO:0006535	cysteine biosynthetic process from serine	0	2	0	0.539001	1	1	1
biological_process	GO:0019343	cysteine biosynthetic process via cystathionine	0	2	0	0.539001	1	1	1
molecular_function	GO:0004332	fructose-bisphosphate aldolase activity	0	2	0	0.622573	1	1	1
biological_process	GO:0006096	glycolytic process	0	17	0	0.00519334	1	0.654	1
cellular_component	GO:0008180	COP9 signalosome	0	10	0	0.076151	1	1	1
biological_process	GO:0010387	COP9 signalosome assembly	0	3	0	0.395683	1	1	1
biological_process	GO:0032981	mitochondrial respiratory chain complex I assembly	0	6	0	0.156488	1	1	1
biological_process	GO:0070084	protein initiator methionine removal	0	3	0	0.395683	1	1	1
molecular_function	GO:0003998	acylphosphatase activity	0	2	0	0.622573	1	1	1
molecular_function	GO:0048040	UDP-glucuronate decarboxylase activity	0	1	0	0.789043	1	1	1
biological_process	GO:0042732	D-xylose metabolic process	0	2	0	0.539001	1	1	1
biological_process	GO:0033320	UDP-D-xylose biosynthetic process	0	1	0	0.734187	1	1	1
molecular_function	GO:0004794	L-threonine ammonia-lyase activity	0	1	0	0.789043	1	1	1
molecular_function	GO:0008020	G protein-coupled photoreceptor activity	0	8	0	0.150142	1	1	1
biological_process	GO:0007602	phototransduction	0	10	0	0.0453927	1	1	1
molecular_function	GO:0019784	NEDD8-specific protease activity	0	2	0	0.622573	1	1	1
biological_process	GO:0019236	response to pheromone	0	2	0	0.539001	1	1	1
cellular_component	GO:0009331	glycerol-3-phosphate dehydrogenase complex	0	6	0	0.213388	1	1	1
molecular_function	GO:0052591	sn-glycerol-3-phosphate:ubiquinone-8 oxidoreductase activity	0	2	0	0.622573	1	1	1
molecular_function	GO:0046923	ER retention sequence binding	0	2	0	0.622573	1	1	1
biological_process	GO:0006621	protein retention in ER lumen	0	2	0	0.539001	1	1	1
molecular_function	GO:0015165	pyrimidine nucleotide-sugar transmembrane transporter activity	0	3	0	0.491212	1	1	1
biological_process	GO:0008643	carbohydrate transport	0	9	0	0.0453927	1	1	1
molecular_function	GO:0004856	xylulokinase activity	0	1	0	0.789043	1	1	1
biological_process	GO:0005997	xylulose metabolic process	0	1	0	0.734187	1	1	1
cellular_component	GO:0000220	vacuolar proton-transporting V-type ATPase, V0 domain	0	8	0	0.127482	1	1	1
cellular_component	GO:0043231	intracellular membrane-bounded organelle	0	19	0	0.310123	0.708111	1	1
biological_process	GO:0032446	protein modification by small protein conjugation	0	1	0	0.819448	0.261151	1	1
cellular_component	GO:0005747	mitochondrial respiratory chain complex I	0	8	0	0.127482	1	1	1
biological_process	GO:0006081	cellular aldehyde metabolic process	0	14	0	0.000592551	1	0.113	1
molecular_function	GO:0046899	nucleoside triphosphate adenylate kinase activity	0	1	0	0.789043	1	1	1
biological_process	GO:0046039	GTP metabolic process	0	1	0	0.290457	1	1	1
biological_process	GO:0046041	ITP metabolic process	0	1	0	0.734187	1	1	1
molecular_function	GO:0044548	S100 protein binding	0	1	0	0.789043	1	1	1
molecular_function	GO:0004775	succinate-CoA ligase (ADP-forming) activity	0	3	0	0.491212	1	1	1
molecular_function	GO:0004776	succinate-CoA ligase (GDP-forming) activity	0	2	0	0.622573	1	1	1
biological_process	GO:0006104	succinyl-CoA metabolic process	0	1	0	0.734187	1	1	1
molecular_function	GO:0017128	phospholipid scramblase activity	0	8	0	0.150142	1	1	1
cellular_component	GO:0016581	NuRD complex	0	1	0	0.773088	1	1	1
molecular_function	GO:0008327	methyl-CpG binding	0	1	0	0.789043	1	1	1
molecular_function	GO:0001227	DNA-binding transcription repressor activity, RNA polymerase II-specific	0	4	0	0.387559	1	1	1
biological_process	GO:0071586	CAAX-box protein processing	0	2	0	0.539001	1	1	1
molecular_function	GO:0044183	protein folding chaperone	0	2	0	0.622573	1	1	1
biological_process	GO:0045947	negative regulation of translational initiation	0	2	0	0.539001	1	1	1
molecular_function	GO:0031491	nucleosome binding	0	1	0	0.789043	1	1	1
cellular_component	GO:0042600	egg chorion	0	3	0	0.462005	1	1	1
cellular_component	GO:0031901	early endosome membrane	0	11	0	0.0588529	1	0.99	1
cellular_component	GO:0045335	phagocytic vesicle	0	3	0	0.462005	1	1	1
cellular_component	GO:0055037	recycling endosome	0	5	0	0.427116	0.872518	1	1
cellular_component	GO:0005802	trans-Golgi network	0	16	0	0.0162189	1	0.681	1
biological_process	GO:0090382	phagosome maturation	0	3	0	0.395683	1	1	1
biological_process	GO:0019915	lipid storage	0	3	0	0.290457	1	1	1
molecular_function	GO:0008374	O-acyltransferase activity	0	7	0	0.0177517	1	0.93	1
biological_process	GO:0044255	cellular lipid metabolic process	0	5	0	1.5159e-11	1	0	1
molecular_function	GO:0004418	hydroxymethylbilane synthase activity	0	2	0	0.622573	1	1	1
biological_process	GO:0018160	peptidyl-pyrromethane cofactor linkage	0	2	0	0.539001	1	1	1
biological_process	GO:0006782	protoporphyrinogen IX biosynthetic process	0	10	0	0.0453927	1	1	1
biological_process	GO:0010756	positive regulation of plasminogen activation	0	1	0	0.734187	1	1	1
molecular_function	GO:0003950	NAD+ ADP-ribosyltransferase activity	0	3	0	0.491212	1	1	1
biological_process	GO:0032212	positive regulation of telomere maintenance via telomerase	0	1	0	0.734187	1	1	1
cellular_component	GO:0005672	transcription factor TFIIA complex	0	2	0	0.597647	1	1	1
biological_process	GO:0043161	proteasome-mediated ubiquitin-dependent protein catabolic process	0	9	0	0.129763	0.943192	1	1
molecular_function	GO:0030272	5-formyltetrahydrofolate cyclo-ligase activity	0	1	0	0.789043	1	1	1
molecular_function	GO:0008108	UDP-glucose:hexose-1-phosphate uridylyltransferase activity	0	1	0	0.789043	1	1	1
biological_process	GO:0033499	galactose catabolic process via UDP-galactose	0	1	0	0.734187	1	1	1
molecular_function	GO:0004602	glutathione peroxidase activity	0	5	0	0.30577	1	1	1
molecular_function	GO:0019903	protein phosphatase binding	0	1	0	0.622573	1	1	1
biological_process	GO:0043666	regulation of phosphoprotein phosphatase activity	0	4	0	0.213203	1	1	1
cellular_component	GO:0030121	AP-1 adaptor complex	0	10	0	0.076151	1	1	1
molecular_function	GO:0000062	fatty-acyl-CoA binding	0	5	0	0.30577	1	1	1
cellular_component	GO:0030122	AP-2 adaptor complex	0	2	0	0.597647	1	1	1
molecular_function	GO:0035615	clathrin adaptor activity	0	7	0	0.190317	1	1	1
biological_process	GO:0072583	clathrin-dependent endocytosis	0	2	0	0.539001	1	1	1
biological_process	GO:0007017	microtubule-based process	0	29	0	1	3.58554e-07	1	0
molecular_function	GO:0004373	glycogen (starch) synthase activity	0	1	0	0.789043	1	1	1
biological_process	GO:0005978	glycogen biosynthetic process	0	13	0	0.0179314	1	0.98	1
molecular_function	GO:0004550	nucleoside diphosphate kinase activity	0	3	0	0.491212	1	1	1
biological_process	GO:0006241	CTP biosynthetic process	0	3	0	0.0453927	1	1	1
biological_process	GO:0006183	GTP biosynthetic process	0	3	0	0.395683	1	1	1
biological_process	GO:0006228	UTP biosynthetic process	0	3	0	0.395683	1	1	1
cellular_component	GO:0016442	RISC complex	0	1	0	0.773088	1	1	1
molecular_function	GO:0004038	allantoinase activity	0	1	0	0.789043	1	1	1
molecular_function	GO:0050897	cobalt ion binding	0	1	0	0.789043	1	1	1
biological_process	GO:0000256	allantoin catabolic process	0	2	0	0.539001	1	1	1
biological_process	GO:0006741	NADP biosynthetic process	0	4	0	0.290457	1	1	1
cellular_component	GO:0005750	mitochondrial respiratory chain complex III	0	4	0	0.357137	1	1	1
biological_process	GO:0006122	mitochondrial electron transport, ubiquinol to cytochrome c	0	4	0	0.290457	1	1	1
molecular_function	GO:0016717	oxidoreductase activity, acting on paired donors, with oxidation of a pair of donors resulting in the reduction of molecular oxygen to two molecules of water	0	9	0	0.0934372	1	1	1
biological_process	GO:0098656	anion transmembrane transport	0	5	0	0.00110203	1	0.195	1
biological_process	GO:1902475	L-alpha-amino acid transmembrane transport	0	5	0	0.213203	1	1	1
biological_process	GO:0015807	L-amino acid transport	0	5	0	0.213203	1	1	1
molecular_function	GO:0102092	5-diphosphoinositol pentakisphosphate 3-kinase activity	0	12	0	0.0581425	1	1	1
molecular_function	GO:0033857	diphosphoinositol-pentakisphosphate kinase activity	0	12	0	0.0581425	1	1	1
molecular_function	GO:0000829	inositol heptakisphosphate kinase activity	0	12	0	0.0581425	1	1	1
molecular_function	GO:0052723	inositol hexakisphosphate 1-kinase activity	0	12	0	0.0581425	1	1	1
molecular_function	GO:0052724	inositol hexakisphosphate 3-kinase activity	0	12	0	0.0581425	1	1	1
molecular_function	GO:0000832	inositol hexakisphosphate 5-kinase activity	0	12	0	0.0581425	1	1	1
molecular_function	GO:0000827	inositol-1,3,4,5,6-pentakisphosphate kinase activity	0	12	0	0.0581425	1	1	1
cellular_component	GO:0015935	small ribosomal subunit	0	12	0	0.00748188	1	0.395	1
molecular_function	GO:0004865	protein serine/threonine phosphatase inhibitor activity	0	4	0	0.387559	1	1	1
biological_process	GO:0043066	negative regulation of apoptotic process	0	3	0	0.290457	1	1	1
biological_process	GO:0048870	cell motility	0	1	0	6.74249e-05	1	0.007	1
biological_process	GO:0050909	sensory perception of taste	0	41	0	3.00831e-06	1	0	1
biological_process	GO:0010389	regulation of G2/M transition of mitotic cell cycle	0	2	0	0.939908	0.288639	1	1
molecular_function	GO:0016811	hydrolase activity, acting on carbon-nitrogen (but not peptide) bonds, in linear amides	0	3	0	0.000240631	0.999982	0.027	1
cellular_component	GO:0005686	U2 snRNP	0	2	0	0.597647	1	1	1
cellular_component	GO:0005687	U4 snRNP	0	1	0	0.773088	1	1	1
cellular_component	GO:0005682	U5 snRNP	0	4	0	0.357137	1	1	1
biological_process	GO:0010646	regulation of cell communication	0	1	0	0.99999	1.97693e-05	1	0.004
cellular_component	GO:0030128	clathrin coat of endocytic vesicle	0	4	0	0.213388	1	1	1
biological_process	GO:0006950	response to stress	0	3	0	0.283622	0.76175	1	1
molecular_function	GO:0004620	phospholipase activity	0	5	0	0.3131	0.812559	1	1
biological_process	GO:0051123	RNA polymerase II preinitiation complex assembly	0	1	0	0.734187	1	1	1
molecular_function	GO:0140078	class I DNA-(apurinic or apyrimidinic site) endonuclease activity	0	3	0	0.491212	1	1	1
molecular_function	GO:0008534	oxidized purine nucleobase lesion DNA N-glycosylase activity	0	2	0	0.622573	1	1	1
biological_process	GO:0022900	electron transport chain	0	3	0	3.40039e-07	1	0	1
cellular_component	GO:0008290	F-actin capping protein complex	0	2	0	0.597647	1	1	1
biological_process	GO:0051016	barbed-end actin filament capping	0	2	0	0.0333083	1	0.999	1
biological_process	GO:0061077	chaperone-mediated protein folding	0	1	0	0.539001	1	1	1
cellular_component	GO:0033588	elongator holoenzyme complex	0	7	0	0.164937	1	1	1
molecular_function	GO:0036310	ATP-dependent DNA/DNA annealing activity	0	1	0	0.789043	1	1	1
biological_process	GO:0031297	replication fork processing	0	2	0	0.395683	1	1	1
molecular_function	GO:0003993	acid phosphatase activity	0	6	0	0.241236	1	1	1
biological_process	GO:0000956	nuclear-transcribed mRNA catabolic process	0	4	0	0.973528	0.0587269	1	1
biological_process	GO:0006379	mRNA cleavage	0	7	0	0.114853	1	1	1
molecular_function	GO:0003839	gamma-glutamylcyclotransferase activity	0	2	0	0.622573	1	1	1
molecular_function	GO:0061928	glutathione specific gamma-glutamylcyclotransferase activity	0	1	0	0.789043	1	1	1
biological_process	GO:0006751	glutathione catabolic process	0	10	0	0.0453927	1	1	1
molecular_function	GO:0016780	phosphotransferase activity, for other substituted phosphate groups	0	9	0	0.0672547	0.988958	1	1
biological_process	GO:0046474	glycerophospholipid biosynthetic process	0	8	0	0.000422956	0.999882	0.079	1
molecular_function	GO:0047389	glycerophosphocholine phosphodiesterase activity	0	2	0	0.622573	1	1	1
molecular_function	GO:2001070	starch binding	0	2	0	0.622573	1	1	1
biological_process	GO:0046475	glycerophospholipid catabolic process	0	2	0	0.539001	1	1	1
molecular_function	GO:0004869	cysteine-type endopeptidase inhibitor activity	0	4	0	0.387559	1	1	1
molecular_function	GO:0003690	double-stranded DNA binding	0	7	0	0.95252	0.0884706	1	1
molecular_function	GO:0004985	G protein-coupled opioid receptor activity	0	1	0	0.789043	1	1	1
molecular_function	GO:0005328	neurotransmitter:sodium symporter activity	0	3	0	0.491212	1	1	1
molecular_function	GO:0005034	osmosensor activity	0	3	0	0.491212	1	1	1
biological_process	GO:0042065	glial cell growth	0	3	0	0.395683	1	1	1
biological_process	GO:0019226	transmission of nerve impulse	0	3	0	0.395683	1	1	1
biological_process	GO:0090503	RNA phosphodiester bond hydrolysis, exonucleolytic	0	1	0	0.395683	1	1	1
cellular_component	GO:0017101	aminoacyl-tRNA synthetase multienzyme complex	0	7	0	0.164937	1	1	1
molecular_function	GO:0004819	glutamine-tRNA ligase activity	0	1	0	0.789043	1	1	1
biological_process	GO:0006425	glutaminyl-tRNA aminoacylation	0	1	0	0.734187	1	1	1
molecular_function	GO:0008495	protoheme IX farnesyltransferase activity	0	1	0	0.789043	1	1	1
biological_process	GO:0048034	heme O biosynthetic process	0	1	0	0.734187	1	1	1
molecular_function	GO:0016844	strictosidine synthase activity	0	6	0	0.241236	1	1	1
molecular_function	GO:0015018	galactosylgalactosylxylosylprotein 3-beta-glucuronosyltransferase activity	0	4	0	0.387559	1	1	1
molecular_function	GO:0004890	GABA-A receptor activity	0	10	0	0.0934372	1	1	1
molecular_function	GO:0003979	UDP-glucose 6-dehydrogenase activity	0	1	0	0.789043	1	1	1
biological_process	GO:0006065	UDP-glucuronate biosynthetic process	0	1	0	0.734187	1	1	1
cellular_component	GO:0032580	Golgi cisterna membrane	0	9	0	0.0985303	1	1	1
molecular_function	GO:0008417	fucosyltransferase activity	0	4	0	0.150142	1	1	1
cellular_component	GO:0005751	mitochondrial respiratory chain complex IV	0	10	0	0.076151	1	1	1
biological_process	GO:0006123	mitochondrial electron transport, cytochrome c to oxygen	0	9	0	0.061858	1	1	1
molecular_function	GO:0004707	MAP kinase activity	0	8	0	0.150142	1	1	1
biological_process	GO:0033554	cellular response to stress	0	7	0	0.907253	0.122619	1	1
biological_process	GO:0032270	positive regulation of cellular protein metabolic process	0	1	0	0.572804	0.650325	1	1
molecular_function	GO:0016614	oxidoreductase activity, acting on CH-OH group of donors	0	27	0	0.000113042	0.999966	0.012	1
molecular_function	GO:0004703	G protein-coupled receptor kinase activity	0	2	0	0.622573	1	1	1
molecular_function	GO:0003896	DNA primase activity	0	1	0	0.789043	1	1	1
cellular_component	GO:0043083	synaptic cleft	0	1	0	0.773088	1	1	1
molecular_function	GO:0003990	acetylcholinesterase activity	0	4	0	0.387559	1	1	1
biological_process	GO:0001507	acetylcholine catabolic process in synaptic cleft	0	1	0	0.734187	1	1	1
cellular_component	GO:0005796	Golgi lumen	0	1	0	0.773088	1	1	1
molecular_function	GO:0017057	6-phosphogluconolactonase activity	0	1	0	0.789043	1	1	1
molecular_function	GO:0004325	ferrochelatase activity	0	1	0	0.789043	1	1	1
biological_process	GO:0006783	heme biosynthetic process	0	2	0	0.0131555	1	0.939	1
molecular_function	GO:0004591	oxoglutarate dehydrogenase (succinyl-transferring) activity	0	7	0	0.190317	1	1	1
molecular_function	GO:0030976	thiamine pyrophosphate binding	0	8	0	0.150142	1	1	1
cellular_component	GO:0030131	clathrin adaptor complex	0	7	0	0.00748188	1	0.395	1
cellular_component	GO:0016272	prefoldin complex	0	7	0	0.164937	1	1	1
cellular_component	GO:0000795	synaptonemal complex	0	2	0	0.597647	1	1	1
molecular_function	GO:0019789	SUMO transferase activity	0	4	0	0.387559	1	1	1
biological_process	GO:0007131	reciprocal meiotic recombination	0	4	0	0.290457	1	1	1
cellular_component	GO:0005675	transcription factor TFIIH holo complex	0	2	0	0.357137	1	1	1
molecular_function	GO:0016671	oxidoreductase activity, acting on a sulfur group of donors, disulfide as acceptor	0	7	0	0.205494	0.954137	1	1
cellular_component	GO:0045261	proton-transporting ATP synthase complex, catalytic core F(1)	0	5	0	0.164937	1	1	1
cellular_component	GO:0072546	EMC complex	0	6	0	0.213388	1	1	1
biological_process	GO:0006996	organelle organization	0	3	0	1	8.84865e-19	1	0
molecular_function	GO:0030620	U2 snRNA binding	0	2	0	0.622573	1	1	1
molecular_function	GO:0004152	dihydroorotate dehydrogenase activity	0	1	0	0.789043	1	1	1
biological_process	GO:0006207	'de novo' pyrimidine nucleobase biosynthetic process	0	3	0	0.395683	1	1	1
biological_process	GO:0044205	'de novo' UMP biosynthetic process	0	2	0	0.539001	1	1	1
molecular_function	GO:0102121	ceramidase activity	0	2	0	0.622573	1	1	1
molecular_function	GO:0017040	N-acylsphingosine amidohydrolase activity	0	3	0	0.491212	1	1	1
biological_process	GO:0046514	ceramide catabolic process	0	2	0	0.395683	1	1	1
molecular_function	GO:0034237	protein kinase A regulatory subunit binding	0	3	0	0.491212	1	1	1
biological_process	GO:0010738	regulation of protein kinase A signaling	0	3	0	0.395683	1	1	1
molecular_function	GO:0004623	phospholipase A2 activity	0	17	0	0.0177517	1	0.93	1
biological_process	GO:0050482	arachidonic acid secretion	0	14	0	0.0131555	1	0.939	1
molecular_function	GO:0004482	mRNA (guanine-N7-)-methyltransferase activity	0	1	0	0.789043	1	1	1
molecular_function	GO:0022848	acetylcholine-gated cation-selective channel activity	0	16	0	0.0225067	1	0.971	1
molecular_function	GO:0042281	dolichyl pyrophosphate Man9GlcNAc2 alpha-1,3-glucosyltransferase activity	0	1	0	0.789043	1	1	1
biological_process	GO:0006488	dolichol-linked oligosaccharide biosynthetic process	0	7	0	0.114853	1	1	1
cellular_component	GO:0005637	nuclear inner membrane	0	4	0	0.504096	0.835063	1	1
biological_process	GO:0006997	nucleus organization	0	2	0	0.395683	1	1	1
biological_process	GO:1902531	regulation of intracellular signal transduction	0	8	0	0.940986	0.0933386	1	1
molecular_function	GO:0072572	poly-ADP-D-ribose binding	0	1	0	0.789043	1	1	1
biological_process	GO:0051865	protein autoubiquitination	0	1	0	0.734187	1	1	1
cellular_component	GO:0000502	proteasome complex	0	13	0	0.00930226	0.998284	0.473	1
molecular_function	GO:0036402	proteasome-activating activity	0	5	0	0.30577	1	1	1
biological_process	GO:0030163	protein catabolic process	0	4	0	0.0731701	0.952673	1	1
molecular_function	GO:0008094	ATP-dependent activity, acting on DNA	0	5	0	0.993391	0.0116034	1	0.978
molecular_function	GO:0000150	DNA strand exchange activity	0	1	0	0.789043	1	1	1
biological_process	GO:1990426	mitotic recombination-dependent replication fork processing	0	1	0	0.734187	1	1	1
molecular_function	GO:0004364	glutathione transferase activity	0	8	0	0.150142	1	1	1
molecular_function	GO:0019136	deoxynucleoside kinase activity	0	2	0	0.622573	1	1	1
molecular_function	GO:0004784	superoxide dismutase activity	0	6	0	0.241236	1	1	1
molecular_function	GO:0008476	protein-tyrosine sulfotransferase activity	0	1	0	0.789043	1	1	1
biological_process	GO:0006478	peptidyl-tyrosine sulfation	0	1	0	0.734187	1	1	1
molecular_function	GO:0003874	6-pyruvoyltetrahydropterin synthase activity	0	1	0	0.789043	1	1	1
molecular_function	GO:0050291	sphingosine N-acyltransferase activity	0	1	0	0.789043	1	1	1
biological_process	GO:0046513	ceramide biosynthetic process	0	1	0	0.539001	1	1	1
molecular_function	GO:0034417	bisphosphoglycerate 3-phosphatase activity	0	2	0	0.622573	1	1	1
molecular_function	GO:0052826	inositol hexakisphosphate 2-phosphatase activity	0	2	0	0.622573	1	1	1
molecular_function	GO:0004001	adenosine kinase activity	0	2	0	0.622573	1	1	1
biological_process	GO:0044209	AMP salvage	0	3	0	0.395683	1	1	1
cellular_component	GO:0005740	mitochondrial envelope	0	2	0	3.29544e-18	1	0	1
molecular_function	GO:0042802	identical protein binding	0	4	0	0.290733	0.926292	1	1
biological_process	GO:0043065	positive regulation of apoptotic process	0	2	0	0.539001	1	1	1
biological_process	GO:0000904	cell morphogenesis involved in differentiation	0	9	0	1	2.11956e-17	1	0
molecular_function	GO:0016531	copper chaperone activity	0	2	0	0.622573	1	1	1
molecular_function	GO:0004115	3',5'-cyclic-AMP phosphodiesterase activity	0	5	0	0.30577	1	1	1
biological_process	GO:0006198	cAMP catabolic process	0	5	0	0.213203	1	1	1
molecular_function	GO:0004128	cytochrome-b5 reductase activity, acting on NAD(P)H	0	6	0	0.241236	1	1	1
molecular_function	GO:0004815	aspartate-tRNA ligase activity	0	1	0	0.789043	1	1	1
biological_process	GO:0006422	aspartyl-tRNA aminoacylation	0	1	0	0.734187	1	1	1
molecular_function	GO:0008375	acetylglucosaminyltransferase activity	0	1	0	0.912101	0.235222	1	1
cellular_component	GO:0022625	cytosolic large ribosomal subunit	0	6	0	0.213388	1	1	1
cellular_component	GO:0005839	proteasome core complex	0	6	0	0.138978	0.972838	1	1
molecular_function	GO:0004298	threonine-type endopeptidase activity	0	9	0	0.118445	1	1	1
biological_process	GO:0051603	proteolysis involved in cellular protein catabolic process	0	5	0	0.193833	0.861747	1	1
cellular_component	GO:0005965	protein farnesyltransferase complex	0	1	0	0.773088	1	1	1
molecular_function	GO:0004660	protein farnesyltransferase activity	0	1	0	0.789043	1	1	1
biological_process	GO:0018343	protein farnesylation	0	1	0	0.734187	1	1	1
cellular_component	GO:0005779	integral component of peroxisomal membrane	0	3	0	0.462005	1	1	1
biological_process	GO:0007031	peroxisome organization	0	2	0	0.556401	0.736245	1	1
cellular_component	GO:0005665	RNA polymerase II, core complex	0	4	0	0.357137	1	1	1
molecular_function	GO:0003997	acyl-CoA oxidase activity	0	6	0	0.241236	1	1	1
biological_process	GO:0006635	fatty acid beta-oxidation	0	11	0	0.0333083	1	0.999	1
cellular_component	GO:0042721	TIM22 mitochondrial import inner membrane insertion complex	0	2	0	0.597647	1	1	1
cellular_component	GO:0044233	mitochondria-associated endoplasmic reticulum membrane	0	1	0	0.773088	1	1	1
biological_process	GO:1990456	mitochondrion-endoplasmic reticulum membrane tethering	0	1	0	0.734187	1	1	1
molecular_function	GO:0004471	malate dehydrogenase (decarboxylating) (NAD+) activity	0	4	0	0.387559	1	1	1
molecular_function	GO:0017178	diphthine-ammonia ligase activity	0	1	0	0.789043	1	1	1
biological_process	GO:0017183	peptidyl-diphthamide biosynthetic process from peptidyl-histidine	0	4	0	0.290457	1	1	1
molecular_function	GO:0005520	insulin-like growth factor binding	0	3	0	0.491212	1	1	1
biological_process	GO:0001558	regulation of cell growth	0	3	0	0.395683	1	1	1
biological_process	GO:0006402	mRNA catabolic process	0	4	0	0.932112	0.122692	1	1
biological_process	GO:0031119	tRNA pseudouridine synthesis	0	1	0	0.734187	1	1	1
biological_process	GO:0000422	autophagy of mitochondrion	0	5	0	0.213203	1	1	1
molecular_function	GO:0019904	protein domain specific binding	0	5	0	0.984973	0.0487875	1	1
molecular_function	GO:0002151	G-quadruplex RNA binding	0	1	0	0.789043	1	1	1
molecular_function	GO:0008191	metalloendopeptidase inhibitor activity	0	3	0	0.491212	1	1	1
molecular_function	GO:0043333	2-octaprenyl-6-methoxy-1,4-benzoquinone methylase activity	0	1	0	0.789043	1	1	1
cellular_component	GO:0005890	sodium:potassium-exchanging ATPase complex	0	5	0	0.276064	1	1	1
biological_process	GO:0006813	potassium ion transport	0	5	0	0.299272	0.869609	1	1
biological_process	GO:0006814	sodium ion transport	0	6	0	0.210045	0.954607	1	1
molecular_function	GO:0000774	adenyl-nucleotide exchange factor activity	0	3	0	0.491212	1	1	1
biological_process	GO:0007059	chromosome segregation	0	3	0	0.685029	0.458153	1	1
molecular_function	GO:0018064	protein-L-histidine N-tele-methyltransferase activity	0	1	0	0.789043	1	1	1
biological_process	GO:0030047	actin modification	0	1	0	0.734187	1	1	1
biological_process	GO:0018021	peptidyl-histidine methylation	0	1	0	0.734187	1	1	1
cellular_component	GO:0005834	heterotrimeric G-protein complex	0	2	0	0.597647	1	1	1
molecular_function	GO:0031681	G-protein beta-subunit binding	0	2	0	0.622573	1	1	1
biological_process	GO:0007200	phospholipase C-activating G protein-coupled receptor signaling pathway	0	1	0	0.734187	1	1	1
biological_process	GO:0010265	SCF complex assembly	0	1	0	0.734187	1	1	1
cellular_component	GO:0015629	actin cytoskeleton	0	8	0	0.979811	0.0360456	1	0.995
cellular_component	GO:0055038	recycling endosome membrane	0	2	0	0.597647	1	1	1
molecular_function	GO:0003925	G protein activity	0	2	0	0.622573	1	1	1
biological_process	GO:0032486	Rap protein signal transduction	0	2	0	0.539001	1	1	1
molecular_function	GO:0003707	steroid hormone receptor activity	0	8	0	0.150142	1	1	1
molecular_function	GO:0097363	protein O-GlcNAc transferase activity	0	2	0	0.622573	1	1	1
biological_process	GO:0006493	protein O-linked glycosylation	0	2	0	0.114853	1	1	1
molecular_function	GO:0001671	ATPase activator activity	0	5	0	0.30577	1	1	1
molecular_function	GO:0051879	Hsp90 protein binding	0	3	0	0.491212	1	1	1
cellular_component	GO:0005952	cAMP-dependent protein kinase complex	0	7	0	0.164937	1	1	1
molecular_function	GO:0030552	cAMP binding	0	7	0	0.190317	1	1	1
molecular_function	GO:0008603	cAMP-dependent protein kinase regulator activity	0	7	0	0.150142	1	1	1
biological_process	GO:0001932	regulation of protein phosphorylation	0	7	0	0.00380929	1	0.523	1
molecular_function	GO:0036430	CMP kinase activity	0	1	0	0.789043	1	1	1
molecular_function	GO:0036431	dCMP kinase activity	0	1	0	0.789043	1	1	1
molecular_function	GO:0033862	UMP kinase activity	0	1	0	0.789043	1	1	1
biological_process	GO:0006221	pyrimidine nucleotide biosynthetic process	0	1	0	0.00707986	1	0.762	1
molecular_function	GO:0004523	RNA-DNA hybrid ribonuclease activity	0	3	0	0.491212	1	1	1
cellular_component	GO:0005769	early endosome	0	5	0	0.0162189	1	0.681	1
cellular_component	GO:0055029	nuclear DNA-directed RNA polymerase complex	0	1	0	0.969355	0.062972	1	1
molecular_function	GO:0008376	acetylgalactosaminyltransferase activity	0	4	0	0.387559	1	1	1
cellular_component	GO:0000347	THO complex	0	1	0	0.94853	0.402353	1	1
molecular_function	GO:0003978	UDP-glucose 4-epimerase activity	0	2	0	0.622573	1	1	1
molecular_function	GO:0003974	UDP-N-acetylglucosamine 4-epimerase activity	0	2	0	0.622573	1	1	1
biological_process	GO:0006012	galactose metabolic process	0	6	0	0.114853	1	1	1
biological_process	GO:0006851	mitochondrial calcium ion transmembrane transport	0	5	0	0.156488	1	1	1
cellular_component	GO:0070461	SAGA-type complex	0	2	0	0.997063	0.0142427	1	0.885
molecular_function	GO:0008320	protein transmembrane transporter activity	0	4	0	0.387559	1	1	1
biological_process	GO:0030150	protein import into mitochondrial matrix	0	7	0	0.114853	1	1	1
cellular_component	GO:0042765	GPI-anchor transamidase complex	0	5	0	0.276064	1	1	1
molecular_function	GO:0008324	cation transmembrane transporter activity	0	12	0	0.999995	8.131e-06	1	0
biological_process	GO:0006829	zinc ion transport	0	6	0	0.156488	1	1	1
molecular_function	GO:0030060	L-malate dehydrogenase activity	0	2	0	0.622573	1	1	1
biological_process	GO:0006108	malate metabolic process	0	1	0	0.734187	1	1	1
molecular_function	GO:0000340	RNA 7-methylguanosine cap binding	0	3	0	0.491212	1	1	1
molecular_function	GO:0036132	13-prostaglandin reductase activity	0	6	0	0.241236	1	1	1
molecular_function	GO:0047522	15-oxoprostaglandin 13-oxidase activity	0	6	0	0.241236	1	1	1
molecular_function	GO:0032440	2-alkenal reductase [NAD(P)+] activity	0	6	0	0.241236	1	1	1
molecular_function	GO:0097257	leukotriene B4 12-hydroxy dehydrogenase activity	0	6	0	0.241236	1	1	1
molecular_function	GO:0015035	protein-disulfide reductase activity	0	4	0	0.0225067	1	0.971	1
biological_process	GO:0045041	protein import into mitochondrial intermembrane space	0	1	0	0.734187	1	1	1
cellular_component	GO:0001534	radial spoke	0	1	0	0.773088	1	1	1
biological_process	GO:0060294	cilium movement involved in cell motility	0	8	0	0.084291	1	1	1
biological_process	GO:0006909	phagocytosis	0	1	0	0.539001	1	1	1
molecular_function	GO:0042284	sphingolipid delta-4 desaturase activity	0	1	0	0.789043	1	1	1
biological_process	GO:0030148	sphingolipid biosynthetic process	0	3	0	0.213203	1	1	1
cellular_component	GO:0005688	U6 snRNP	0	3	0	0.462005	1	1	1
molecular_function	GO:0005375	copper ion transmembrane transporter activity	0	5	0	0.0737076	1	1	1
biological_process	GO:0006878	cellular copper ion homeostasis	0	6	0	0.156488	1	1	1
molecular_function	GO:0004140	dephospho-CoA kinase activity	0	2	0	0.622573	1	1	1
biological_process	GO:0015937	coenzyme A biosynthetic process	0	7	0	0.114853	1	1	1
biological_process	GO:0070988	demethylation	0	1	0	0.87919	0.400524	1	1
biological_process	GO:0043085	positive regulation of catalytic activity	0	2	0	0.999929	0.000274223	1	0.09
molecular_function	GO:0032217	riboflavin transmembrane transporter activity	0	1	0	0.789043	1	1	1
molecular_function	GO:0003980	UDP-glucose:glycoprotein glucosyltransferase activity	0	1	0	0.789043	1	1	1
cellular_component	GO:0016363	nuclear matrix	0	1	0	0.773088	1	1	1
biological_process	GO:0043249	erythrocyte maturation	0	1	0	0.734187	1	1	1
biological_process	GO:0070072	vacuolar proton-transporting V-type ATPase complex assembly	0	2	0	0.539001	1	1	1
molecular_function	GO:0003994	aconitate hydratase activity	0	2	0	0.622573	1	1	1
molecular_function	GO:0047780	citrate dehydratase activity	0	2	0	0.622573	1	1	1
molecular_function	GO:0042030	ATPase inhibitor activity	0	2	0	0.622573	1	1	1
biological_process	GO:0032780	negative regulation of ATP-dependent activity	0	2	0	0.395683	1	1	1
molecular_function	GO:0004679	AMP-activated protein kinase activity	0	1	0	0.789043	1	1	1
molecular_function	GO:0000993	RNA polymerase II complex binding	0	4	0	0.387559	1	1	1
biological_process	GO:0006378	mRNA polyadenylation	0	6	0	0.114853	1	1	1
biological_process	GO:0006369	termination of RNA polymerase II transcription	0	4	0	0.290457	1	1	1
cellular_component	GO:0099023	vesicle tethering complex	0	1	0	0.964046	0.082072	1	1
molecular_function	GO:0004013	adenosylhomocysteinase activity	0	3	0	0.491212	1	1	1
molecular_function	GO:0106029	tRNA pseudouridine synthase activity	0	2	0	0.622573	1	1	1
biological_process	GO:0043248	proteasome assembly	0	8	0	0.061858	1	1	1
molecular_function	GO:0005094	Rho GDP-dissociation inhibitor activity	0	2	0	0.622573	1	1	1
cellular_component	GO:0005785	signal recognition particle receptor complex	0	1	0	0.773088	1	1	1
molecular_function	GO:0005047	signal recognition particle binding	0	2	0	0.622573	1	1	1
biological_process	GO:0006614	SRP-dependent cotranslational protein targeting to membrane	0	7	0	0.084291	1	1	1
molecular_function	GO:0090482	vitamin transmembrane transporter activity	0	4	0	0.190317	1	1	1
biological_process	GO:0000244	spliceosomal tri-snRNP complex assembly	0	1	0	0.734187	1	1	1
molecular_function	GO:0004346	glucose-6-phosphatase activity	0	1	0	0.789043	1	1	1
biological_process	GO:0006094	gluconeogenesis	0	9	0	0.061858	1	1	1
molecular_function	GO:0008887	glycerate kinase activity	0	2	0	0.622573	1	1	1
cellular_component	GO:0098826	endoplasmic reticulum tubular network membrane	0	1	0	0.773088	1	1	1
biological_process	GO:0071788	endoplasmic reticulum tubular network maintenance	0	1	0	0.734187	1	1	1
biological_process	GO:1903373	positive regulation of endoplasmic reticulum tubular network organization	0	1	0	0.734187	1	1	1
cellular_component	GO:0070772	PAS complex	0	1	0	0.773088	1	1	1
biological_process	GO:0006661	phosphatidylinositol biosynthetic process	0	1	0	0.0125179	0.995712	0.904	1
cellular_component	GO:0000159	protein phosphatase type 2A complex	0	4	0	0.357137	1	1	1
molecular_function	GO:0019888	protein phosphatase regulator activity	0	5	0	0.0361763	1	0.998	1
biological_process	GO:0006974	cellular response to DNA damage stimulus	0	5	0	0.947982	0.074468	1	1
biological_process	GO:0000076	DNA replication checkpoint signaling	0	1	0	0.734187	1	1	1
biological_process	GO:0048478	replication fork protection	0	1	0	0.734187	1	1	1
molecular_function	GO:0004826	phenylalanine-tRNA ligase activity	0	6	0	0.241236	1	1	1
biological_process	GO:0006432	phenylalanyl-tRNA aminoacylation	0	6	0	0.156488	1	1	1
molecular_function	GO:0016428	tRNA (cytosine-5-)-methyltransferase activity	0	1	0	0.789043	1	1	1
molecular_function	GO:0003796	lysozyme activity	0	6	0	0.241236	1	1	1
biological_process	GO:0006506	GPI anchor biosynthetic process	0	23	0	0.000233528	1	0.043	1
cellular_component	GO:0005964	phosphorylase kinase complex	0	6	0	0.213388	1	1	1
molecular_function	GO:0004689	phosphorylase kinase activity	0	6	0	0.241236	1	1	1
molecular_function	GO:0015019	heparan-alpha-glucosaminide N-acetyltransferase activity	0	1	0	0.789043	1	1	1
cellular_component	GO:0000792	heterochromatin	0	3	0	0.462005	1	1	1
molecular_function	GO:0004449	isocitrate dehydrogenase (NAD+) activity	0	8	0	0.150142	1	1	1
cellular_component	GO:0000118	histone deacetylase complex	0	6	0	0.774716	0.471403	1	1
molecular_function	GO:0070628	proteasome binding	0	3	0	0.491212	1	1	1
biological_process	GO:0090114	COPII-coated vesicle budding	0	3	0	0.953513	0.195133	1	1
molecular_function	GO:0019187	beta-1,4-mannosyltransferase activity	0	1	0	0.789043	1	1	1
molecular_function	GO:0003841	1-acylglycerol-3-phosphate O-acyltransferase activity	0	4	0	0.387559	1	1	1
biological_process	GO:0008654	phospholipid biosynthetic process	0	7	0	1.87199e-05	0.999996	0.001	1
molecular_function	GO:1902936	phosphatidylinositol bisphosphate binding	0	1	0	0.968415	0.197826	1	1
molecular_function	GO:0015297	antiporter activity	0	11	0	0.0057638	0.998699	0.566	1
biological_process	GO:0042026	protein refolding	0	1	0	0.734187	1	1	1
cellular_component	GO:0032797	SMN complex	0	1	0	0.773088	1	1	1
biological_process	GO:0000245	spliceosomal complex assembly	0	3	0	0.114853	1	1	1
cellular_component	GO:0044322	endoplasmic reticulum quality control compartment	0	2	0	0.597647	1	1	1
molecular_function	GO:0004571	mannosyl-oligosaccharide 1,2-alpha-mannosidase activity	0	5	0	0.30577	1	1	1
biological_process	GO:1904380	endoplasmic reticulum mannose trimming	0	2	0	0.539001	1	1	1
biological_process	GO:1904382	mannose trimming involved in glycoprotein ERAD pathway	0	2	0	0.539001	1	1	1
molecular_function	GO:0032542	sulfiredoxin activity	0	3	0	0.491212	1	1	1
cellular_component	GO:0005786	signal recognition particle, endoplasmic reticulum targeting	0	5	0	0.276064	1	1	1
molecular_function	GO:0008312	7S RNA binding	0	5	0	0.30577	1	1	1
molecular_function	GO:0004610	phosphoacetylglucosamine mutase activity	0	1	0	0.789043	1	1	1
biological_process	GO:0006048	UDP-N-acetylglucosamine biosynthetic process	0	3	0	0.395683	1	1	1
biological_process	GO:0042256	mature ribosome assembly	0	2	0	0.539001	1	1	1
biological_process	GO:0042273	ribosomal large subunit biogenesis	0	3	0	0.062217	0.990349	1	1
molecular_function	GO:0004408	holocytochrome-c synthase activity	0	1	0	0.789043	1	1	1
cellular_component	GO:0030677	ribonuclease P complex	0	5	0	0.164937	1	1	1
biological_process	GO:0001682	tRNA 5'-leader removal	0	7	0	0.114853	1	1	1
molecular_function	GO:0008193	tRNA guanylyltransferase activity	0	1	0	0.789043	1	1	1
biological_process	GO:0006400	tRNA modification	0	6	0	0.0788253	0.968354	1	1
molecular_function	GO:0004046	aminoacylase activity	0	2	0	0.622573	1	1	1
cellular_component	GO:0005581	collagen trimer	0	15	0	0.0209894	1	0.792	1
cellular_component	GO:0000275	mitochondrial proton-transporting ATP synthase complex, catalytic sector F(1)	0	2	0	0.597647	1	1	1
molecular_function	GO:0019825	oxygen binding	0	3	0	0.491212	1	1	1
molecular_function	GO:0005344	oxygen carrier activity	0	3	0	0.491212	1	1	1
molecular_function	GO:0030234	enzyme regulator activity	0	4	0	1	9.04534e-33	1	0
molecular_function	GO:0003756	protein disulfide isomerase activity	0	3	0	0.491212	1	1	1
cellular_component	GO:0019005	SCF ubiquitin ligase complex	0	10	0	0.076151	1	1	1
biological_process	GO:0031146	SCF-dependent proteasomal ubiquitin-dependent protein catabolic process	0	6	0	0.156488	1	1	1
biological_process	GO:0001510	RNA methylation	0	8	0	0.150476	0.945344	1	1
cellular_component	GO:0071011	precatalytic spliceosome	0	3	0	0.462005	1	1	1
biological_process	GO:0070966	nuclear-transcribed mRNA catabolic process, no-go decay	0	1	0	0.734187	1	1	1
biological_process	GO:0070481	nuclear-transcribed mRNA catabolic process, non-stop decay	0	1	0	0.734187	1	1	1
biological_process	GO:0071025	RNA surveillance	0	1	0	0.734187	1	1	1
biological_process	GO:0051085	chaperone cofactor-dependent protein refolding	0	1	0	0.734187	1	1	1
cellular_component	GO:0032154	cleavage furrow	0	8	0	0.127482	1	1	1
cellular_component	GO:0030496	midbody	0	9	0	0.0985303	1	1	1
molecular_function	GO:0003865	3-oxo-5-alpha-steroid 4-dehydrogenase activity	0	1	0	0.789043	1	1	1
molecular_function	GO:0102389	polyprenol reductase activity	0	1	0	0.789043	1	1	1
biological_process	GO:0019348	dolichol metabolic process	0	1	0	0.539001	1	1	1
biological_process	GO:0016095	polyprenol catabolic process	0	1	0	0.734187	1	1	1
biological_process	GO:0007160	cell-matrix adhesion	0	10	0	0.0453927	1	1	1
molecular_function	GO:0008528	G protein-coupled peptide receptor activity	0	7	0	0.339291	0.801324	1	1
biological_process	GO:0035694	mitochondrial protein catabolic process	0	2	0	0.539001	1	1	1
cellular_component	GO:0000407	phagophore assembly site	0	2	0	0.865406	0.410558	1	1
molecular_function	GO:0017110	nucleoside-diphosphatase activity	0	2	0	0.622573	1	1	1
molecular_function	GO:0003842	1-pyrroline-5-carboxylate dehydrogenase activity	0	1	0	0.789043	1	1	1
biological_process	GO:0010133	proline catabolic process to glutamate	0	1	0	0.734187	1	1	1
biological_process	GO:0006913	nucleocytoplasmic transport	0	4	0	0.244489	0.870237	1	1
molecular_function	GO:0097367	carbohydrate derivative binding	0	1	0	0.990343	0.0114545	1	0.978
molecular_function	GO:0004360	glutamine-fructose-6-phosphate transaminase (isomerizing) activity	0	1	0	0.789043	1	1	1
biological_process	GO:0006541	glutamine metabolic process	0	8	0	0.0244397	1	0.995	1
molecular_function	GO:0005432	calcium:sodium antiporter activity	0	1	0	0.491212	1	1	1
molecular_function	GO:0043015	gamma-tubulin binding	0	5	0	0.30577	1	1	1
biological_process	GO:0007020	microtubule nucleation	0	6	0	0.156488	1	1	1
molecular_function	GO:0042834	peptidoglycan binding	0	5	0	0.30577	1	1	1
molecular_function	GO:0043727	5-amino-4-imidazole carboxylate lyase activity	0	1	0	0.789043	1	1	1
molecular_function	GO:0004638	phosphoribosylaminoimidazole carboxylase activity	0	1	0	0.789043	1	1	1
molecular_function	GO:0004639	phosphoribosylaminoimidazolesuccinocarboxamide synthase activity	0	1	0	0.789043	1	1	1
biological_process	GO:0006189	'de novo' IMP biosynthetic process	0	6	0	0.156488	1	1	1
molecular_function	GO:0004799	thymidylate synthase activity	0	1	0	0.789043	1	1	1
biological_process	GO:0006231	dTMP biosynthetic process	0	1	0	0.734187	1	1	1
molecular_function	GO:0004035	alkaline phosphatase activity	0	12	0	0.0581425	1	1	1
molecular_function	GO:0008597	calcium-dependent protein serine/threonine phosphatase regulator activity	0	1	0	0.789043	1	1	1
biological_process	GO:0001731	formation of translation preinitiation complex	0	1	0	0.734187	1	1	1
biological_process	GO:0006414	translational elongation	0	3	0	0.237669	0.919982	1	1
molecular_function	GO:0008093	cytoskeletal anchor activity	0	1	0	0.789043	1	1	1
molecular_function	GO:0004861	cyclin-dependent protein serine/threonine kinase inhibitor activity	0	3	0	0.491212	1	1	1
biological_process	GO:0010033	response to organic substance	0	4	0	0.511189	0.619948	1	1
biological_process	GO:0006471	protein ADP-ribosylation	0	2	0	0.539001	1	1	1
molecular_function	GO:0005471	ATP:ADP antiporter activity	0	2	0	0.622573	1	1	1
biological_process	GO:0140021	mitochondrial ADP transmembrane transport	0	2	0	0.539001	1	1	1
biological_process	GO:1990544	mitochondrial ATP transmembrane transport	0	2	0	0.539001	1	1	1
molecular_function	GO:0004096	catalase activity	0	3	0	0.491212	1	1	1
cellular_component	GO:0030904	retromer complex	0	2	0	0.999234	0.00829634	1	0.653
cellular_component	GO:0090730	Las1 complex	0	1	0	0.773088	1	1	1
biological_process	GO:0006937	regulation of muscle contraction	0	6	0	0.156488	1	1	1
molecular_function	GO:0004450	isocitrate dehydrogenase (NADP+) activity	0	2	0	0.622573	1	1	1
biological_process	GO:0006097	glyoxylate cycle	0	3	0	0.395683	1	1	1
biological_process	GO:0006102	isocitrate metabolic process	0	2	0	0.539001	1	1	1
biological_process	GO:0046580	negative regulation of Ras protein signal transduction	0	1	0	0.734187	1	1	1
molecular_function	GO:0004367	glycerol-3-phosphate dehydrogenase [NAD+] activity	0	4	0	0.387559	1	1	1
biological_process	GO:0046168	glycerol-3-phosphate catabolic process	0	4	0	0.290457	1	1	1
biological_process	GO:0006650	glycerophospholipid metabolic process	0	4	0	0.00486194	0.997838	0.603	1
molecular_function	GO:0004598	peptidylamidoglycolate lyase activity	0	2	0	0.622573	1	1	1
biological_process	GO:0006518	peptide metabolic process	0	5	0	2.78272e-13	1	0	1
cellular_component	GO:0005773	vacuole	0	4	0	0.0871543	0.955274	1	1
molecular_function	GO:0008318	protein prenyltransferase activity	0	2	0	0.241236	1	1	1
biological_process	GO:0018342	protein prenylation	0	2	0	0.114853	1	1	1
biological_process	GO:0043328	protein transport to vacuole involved in ubiquitin-dependent protein catabolic process via the multivesicular body sorting pathway	0	2	0	0.539001	1	1	1
cellular_component	GO:0031083	BLOC-1 complex	0	2	0	0.597647	1	1	1
molecular_function	GO:0102343	3-hydroxy-arachidoyl-CoA dehydratase activity	0	4	0	0.387559	1	1	1
molecular_function	GO:0102344	3-hydroxy-behenoyl-CoA dehydratase activity	0	4	0	0.387559	1	1	1
molecular_function	GO:0102345	3-hydroxy-lignoceroyl-CoA dehydratase activity	0	4	0	0.387559	1	1	1
molecular_function	GO:0102158	very-long-chain 3-hydroxyacyl-CoA dehydratase activity	0	4	0	0.387559	1	1	1
biological_process	GO:0051259	protein complex oligomerization	0	1	0	0.652894	0.479579	1	1
molecular_function	GO:0005102	signaling receptor binding	0	9	0	0.0067483	0.99722	0.61	1
biological_process	GO:0007064	mitotic sister chromatid cohesion	0	5	0	0.406295	0.885147	1	1
cellular_component	GO:0005784	Sec61 translocon complex	0	1	0	0.773088	1	1	1
molecular_function	GO:0004579	dolichyl-diphosphooligosaccharide-protein glycotransferase activity	0	2	0	0.622573	1	1	1
cellular_component	GO:0031422	RecQ family helicase-topoisomerase III complex	0	1	0	0.773088	1	1	1
cellular_component	GO:0031395	bursicon neuropeptide hormone complex	0	1	0	0.773088	1	1	1
molecular_function	GO:0001664	G protein-coupled receptor binding	0	6	0	0.118445	1	1	1
molecular_function	GO:0004526	ribonuclease P activity	0	5	0	0.30577	1	1	1
molecular_function	GO:0033204	ribonuclease P RNA binding	0	3	0	0.491212	1	1	1
biological_process	GO:0009408	response to heat	0	5	0	0.213203	1	1	1
molecular_function	GO:0004729	oxygen-dependent protoporphyrinogen oxidase activity	0	1	0	0.789043	1	1	1
molecular_function	GO:0004126	cytidine deaminase activity	0	1	0	0.789043	1	1	1
molecular_function	GO:0047844	deoxycytidine deaminase activity	0	1	0	0.789043	1	1	1
cellular_component	GO:0005853	eukaryotic translation elongation factor 1 complex	0	4	0	0.357137	1	1	1
molecular_function	GO:0004045	aminoacyl-tRNA hydrolase activity	0	3	0	0.491212	1	1	1
molecular_function	GO:0017017	MAP kinase tyrosine/serine/threonine phosphatase activity	0	2	0	0.622573	1	1	1
biological_process	GO:0007281	germ cell development	0	1	0	0.205614	0.901197	1	1
molecular_function	GO:0051920	peroxiredoxin activity	0	5	0	0.241236	1	1	1
molecular_function	GO:0005003	ephrin receptor activity	0	5	0	0.30577	1	1	1
cellular_component	GO:0005848	mRNA cleavage stimulating factor complex	0	1	0	0.773088	1	1	1
cellular_component	GO:0016323	basolateral plasma membrane	0	1	0	0.773088	1	1	1
cellular_component	GO:0097025	MPP7-DLG1-LIN7 complex	0	1	0	0.773088	1	1	1
molecular_function	GO:0097016	L27 domain binding	0	1	0	0.789043	1	1	1
biological_process	GO:0007269	neurotransmitter secretion	0	4	0	0.722992	0.593705	1	1
cellular_component	GO:0008540	proteasome regulatory particle, base subcomplex	0	3	0	0.462005	1	1	1
biological_process	GO:0042176	regulation of protein catabolic process	0	3	0	0.213203	1	1	1
biological_process	GO:0031054	pre-miRNA processing	0	2	0	0.539001	1	1	1
cellular_component	GO:0032783	super elongation complex	0	2	0	0.597647	1	1	1
molecular_function	GO:0019135	deoxyhypusine monooxygenase activity	0	1	0	0.789043	1	1	1
biological_process	GO:0008612	peptidyl-lysine modification to peptidyl-hypusine	0	2	0	0.539001	1	1	1
cellular_component	GO:0043564	Ku70:Ku80 complex	0	2	0	0.597647	1	1	1
molecular_function	GO:0042162	telomeric DNA binding	0	2	0	0.622573	1	1	1
cellular_component	GO:0043005	neuron projection	0	11	0	0.707528	0.471474	1	1
biological_process	GO:0010040	response to iron(II) ion	0	1	0	0.734187	1	1	1
molecular_function	GO:0004359	glutaminase activity	0	6	0	0.241236	1	1	1
molecular_function	GO:0003952	NAD+ synthase (glutamine-hydrolyzing) activity	0	3	0	0.491212	1	1	1
cellular_component	GO:0005923	bicellular tight junction	0	5	0	0.276064	1	1	1
biological_process	GO:0070830	bicellular tight junction assembly	0	4	0	0.290457	1	1	1
molecular_function	GO:0071209	U7 snRNA binding	0	1	0	0.789043	1	1	1
cellular_component	GO:0005674	transcription factor TFIIF complex	0	1	0	0.773088	1	1	1
molecular_function	GO:0004057	arginyltransferase activity	0	2	0	0.622573	1	1	1
molecular_function	GO:0008255	ecdysis-triggering hormone activity	0	3	0	0.491212	1	1	1
biological_process	GO:0018990	ecdysis, chitin-based cuticle	0	3	0	0.395683	1	1	1
molecular_function	GO:0004803	transposase activity	0	6	0	0.241236	1	1	1
biological_process	GO:0006313	transposition, DNA-mediated	0	8	0	0.084291	1	1	1
molecular_function	GO:0001055	RNA polymerase II activity	0	1	0	0.789043	1	1	1
molecular_function	GO:0106370	protein-L-histidine N-pros-methyltransferase activity	0	2	0	0.622573	1	1	1
molecular_function	GO:0016628	oxidoreductase activity, acting on the CH-CH group of donors, NAD or NADP as acceptor	0	1	0	0.454452	0.764834	1	1
biological_process	GO:0016126	sterol biosynthetic process	0	3	0	0.156488	1	1	1
biological_process	GO:0006333	chromatin assembly or disassembly	0	1	0	0.316407	0.813629	1	1
biological_process	GO:0035099	hemocyte migration	0	7	0	0.114853	1	1	1
biological_process	GO:0035006	melanization defense response	0	7	0	0.114853	1	1	1
biological_process	GO:0030707	ovarian follicle cell development	0	7	0	0.061858	1	1	1
molecular_function	GO:0016831	carboxy-lyase activity	0	11	0	0.000503327	1	0.052	1
cellular_component	GO:0016593	Cdc73/Paf1 complex	0	2	0	0.597647	1	1	1
biological_process	GO:0016570	histone modification	0	5	0	0.972934	0.0565291	1	1
molecular_function	GO:0043175	RNA polymerase core enzyme binding	0	1	0	0.30577	1	1	1
biological_process	GO:0070940	dephosphorylation of RNA polymerase II C-terminal domain	0	1	0	0.734187	1	1	1
molecular_function	GO:0004372	glycine hydroxymethyltransferase activity	0	2	0	0.622573	1	1	1
biological_process	GO:0019264	glycine biosynthetic process from serine	0	2	0	0.539001	1	1	1
biological_process	GO:0019991	septate junction assembly	0	5	0	0.213203	1	1	1
cellular_component	GO:0033557	Slx1-Slx4 complex	0	2	0	0.597647	1	1	1
molecular_function	GO:0008271	secondary active sulfate transmembrane transporter activity	0	16	0	0.0225067	1	0.971	1
biological_process	GO:0050684	regulation of mRNA processing	0	1	0	0.914033	0.277008	1	1
cellular_component	GO:0005680	anaphase-promoting complex	0	5	0	0.276064	1	1	1
biological_process	GO:0030071	regulation of mitotic metaphase/anaphase transition	0	1	0	0.49678	0.843512	1	1
molecular_function	GO:0004144	diacylglycerol O-acyltransferase activity	0	4	0	0.387559	1	1	1
biological_process	GO:0045017	glycerolipid biosynthetic process	0	3	0	0.000177779	0.999953	0.029	1
molecular_function	GO:0062101	peptidyl-aspartic acid 3-dioxygenase activity	0	5	0	0.30577	1	1	1
biological_process	GO:0042264	peptidyl-aspartic acid hydroxylation	0	5	0	0.213203	1	1	1
biological_process	GO:0035329	hippo signaling	0	1	0	0.734187	1	1	1
cellular_component	GO:0045252	oxoglutarate dehydrogenase complex	0	1	0	0.773088	1	1	1
molecular_function	GO:0004149	dihydrolipoyllysine-residue succinyltransferase activity	0	1	0	0.789043	1	1	1
biological_process	GO:0033512	L-lysine catabolic process to acetyl-CoA via saccharopine	0	2	0	0.539001	1	1	1
biological_process	GO:0008592	regulation of Toll signaling pathway	0	1	0	0.734187	1	1	1
molecular_function	GO:0042626	ATPase-coupled transmembrane transporter activity	0	3	0	0.0104172	0.995111	0.76	1
biological_process	GO:0006631	fatty acid metabolic process	0	2	0	0.0035962	0.998685	0.496	1
cellular_component	GO:0005770	late endosome	0	7	0	0.00540577	0.999434	0.277	1
molecular_function	GO:0004820	glycine-tRNA ligase activity	0	2	0	0.622573	1	1	1
biological_process	GO:0006426	glycyl-tRNA aminoacylation	0	2	0	0.539001	1	1	1
biological_process	GO:0006662	glycerol ether metabolic process	0	2	0	0.213203	1	1	1
cellular_component	GO:0005742	mitochondrial outer membrane translocase complex	0	1	0	0.462005	1	1	1
molecular_function	GO:0003923	GPI-anchor transamidase activity	0	1	0	0.789043	1	1	1
biological_process	GO:0016255	attachment of GPI anchor to protein	0	4	0	0.290457	1	1	1
molecular_function	GO:0003999	adenine phosphoribosyltransferase activity	0	1	0	0.789043	1	1	1
biological_process	GO:0006168	adenine salvage	0	1	0	0.734187	1	1	1
cellular_component	GO:0031461	cullin-RING ubiquitin ligase complex	0	4	0	0.00578068	1	0.312	1
biological_process	GO:0000002	mitochondrial genome maintenance	0	1	0	0.734187	1	1	1
cellular_component	GO:0031209	SCAR complex	0	1	0	0.773088	1	1	1
molecular_function	GO:0004392	heme oxygenase (decyclizing) activity	0	1	0	0.789043	1	1	1
biological_process	GO:0006788	heme oxidation	0	1	0	0.734187	1	1	1
molecular_function	GO:0004512	inositol-3-phosphate synthase activity	0	1	0	0.789043	1	1	1
biological_process	GO:0006021	inositol biosynthetic process	0	3	0	0.395683	1	1	1
molecular_function	GO:0005178	integrin binding	0	2	0	0.622573	1	1	1
molecular_function	GO:0051997	2-oxo-4-hydroxy-4-carboxy-5-ureidoimidazoline decarboxylase activity	0	3	0	0.491212	1	1	1
biological_process	GO:0000255	allantoin metabolic process	0	3	0	0.213203	1	1	1
cellular_component	GO:0030425	dendrite	0	7	0	0.91913	0.225284	1	1
molecular_function	GO:0015379	potassium:chloride symporter activity	0	11	0	0.0737076	1	1	1
biological_process	GO:0071477	cellular hypotonic salinity response	0	11	0	0.0333083	1	0.999	1
biological_process	GO:1902476	chloride transmembrane transport	0	11	0	0.0333083	1	0.999	1
molecular_function	GO:0003873	6-phosphofructo-2-kinase activity	0	8	0	0.150142	1	1	1
molecular_function	GO:0004331	fructose-2,6-bisphosphate 2-phosphatase activity	0	8	0	0.150142	1	1	1
biological_process	GO:0006003	fructose 2,6-bisphosphate metabolic process	0	8	0	0.084291	1	1	1
biological_process	GO:0006000	fructose metabolic process	0	10	0	0.0453927	1	1	1
molecular_function	GO:0004054	arginine kinase activity	0	8	0	0.150142	1	1	1
molecular_function	GO:0004111	creatine kinase activity	0	8	0	0.150142	1	1	1
biological_process	GO:0046314	phosphocreatine biosynthetic process	0	8	0	0.084291	1	1	1
molecular_function	GO:0047975	guanosine phosphorylase activity	0	2	0	0.622573	1	1	1
molecular_function	GO:0004731	purine-nucleoside phosphorylase activity	0	2	0	0.491212	1	1	1
biological_process	GO:0009116	nucleoside metabolic process	0	16	0	0.000434465	1	0.083	1
cellular_component	GO:0008023	transcription elongation factor complex	0	4	0	0.205925	0.954517	1	1
molecular_function	GO:1990380	Lys48-specific deubiquitinase activity	0	3	0	0.491212	1	1	1
biological_process	GO:2000640	positive regulation of SREBP signaling pathway	0	1	0	0.734187	1	1	1
biological_process	GO:0032434	regulation of proteasomal ubiquitin-dependent protein catabolic process	0	1	0	0.734187	1	1	1
molecular_function	GO:0004577	N-acetylglucosaminyldiphosphodolichol N-acetylglucosaminyltransferase activity	0	1	0	0.789043	1	1	1
biological_process	GO:0005977	glycogen metabolic process	0	11	0	0.000592551	1	0.113	1
cellular_component	GO:0000836	Hrd1p ubiquitin ligase complex	0	1	0	0.773088	1	1	1
molecular_function	GO:0019781	NEDD8 activating enzyme activity	0	2	0	0.622573	1	1	1
biological_process	GO:0045116	protein neddylation	0	2	0	0.539001	1	1	1
molecular_function	GO:0016279	protein-lysine N-methyltransferase activity	0	3	0	0.962579	0.0923775	1	1
molecular_function	GO:0050313	sulfur dioxygenase activity	0	2	0	0.622573	1	1	1
molecular_function	GO:0000030	mannosyltransferase activity	0	2	0	0.143159	0.971465	1	1
cellular_component	GO:0070939	Dsl1/NZR complex	0	1	0	0.773088	1	1	1
biological_process	GO:0060628	regulation of ER to Golgi vesicle-mediated transport	0	1	0	0.734187	1	1	1
molecular_function	GO:0032977	membrane insertase activity	0	3	0	0.491212	1	1	1
biological_process	GO:0030041	actin filament polymerization	0	2	0	0.999132	0.00207617	1	0.575
molecular_function	GO:0016765	transferase activity, transferring alkyl or aryl (other than methyl) groups	0	3	0	0.000503327	1	0.052	1
cellular_component	GO:0005787	signal peptidase complex	0	4	0	0.357137	1	1	1
biological_process	GO:0006465	signal peptide processing	0	6	0	0.156488	1	1	1
molecular_function	GO:0004029	aldehyde dehydrogenase (NAD+) activity	0	2	0	0.622573	1	1	1
molecular_function	GO:0043878	glyceraldehyde-3-phosphate dehydrogenase (NAD+) (non-phosphorylating) activity	0	2	0	0.622573	1	1	1
cellular_component	GO:0005811	lipid droplet	0	3	0	0.462005	1	1	1
molecular_function	GO:0016298	lipase activity	0	4	0	0.00343324	0.998658	0.363	1
molecular_function	GO:0008519	ammonium transmembrane transporter activity	0	7	0	0.190317	1	1	1
molecular_function	GO:0047131	saccharopine dehydrogenase (NAD+, L-glutamate-forming) activity	0	1	0	0.789043	1	1	1
molecular_function	GO:0047130	saccharopine dehydrogenase (NADP+, L-lysine-forming) activity	0	1	0	0.789043	1	1	1
cellular_component	GO:0000930	gamma-tubulin complex	0	1	0	0.94853	0.402353	1	1
molecular_function	GO:0004648	O-phospho-L-serine:2-oxoglutarate aminotransferase activity	0	1	0	0.789043	1	1	1
biological_process	GO:0006564	L-serine biosynthetic process	0	3	0	0.395683	1	1	1
cellular_component	GO:0045254	pyruvate dehydrogenase complex	0	1	0	0.773088	1	1	1
molecular_function	GO:0004742	dihydrolipoyllysine-residue acetyltransferase activity	0	1	0	0.789043	1	1	1
biological_process	GO:0006090	pyruvate metabolic process	0	4	0	0.000592551	1	0.113	1
molecular_function	GO:0005337	nucleoside transmembrane transporter activity	0	7	0	0.190317	1	1	1
molecular_function	GO:0043531	ADP binding	0	1	0	0.789043	1	1	1
molecular_function	GO:0008649	rRNA methyltransferase activity	0	1	0	0.118445	1	1	1
biological_process	GO:0000453	enzyme-directed rRNA 2'-O-methylation	0	1	0	0.734187	1	1	1
molecular_function	GO:0008184	glycogen phosphorylase activity	0	1	0	0.789043	1	1	1
molecular_function	GO:0102250	linear malto-oligosaccharide phosphorylase activity	0	1	0	0.789043	1	1	1
molecular_function	GO:0102499	SHG alpha-glucan phosphorylase activity	0	1	0	0.789043	1	1	1
molecular_function	GO:0004105	choline-phosphate cytidylyltransferase activity	0	2	0	0.622573	1	1	1
molecular_function	GO:0003688	DNA replication origin binding	0	1	0	0.789043	1	1	1
biological_process	GO:0006658	phosphatidylserine metabolic process	0	2	0	0.825635	0.604317	1	1
molecular_function	GO:0120013	lipid transfer activity	0	5	0	0.30577	1	1	1
molecular_function	GO:0000225	N-acetylglucosaminylphosphatidylinositol deacetylase activity	0	1	0	0.789043	1	1	1
molecular_function	GO:0004849	uridine kinase activity	0	6	0	0.241236	1	1	1
biological_process	GO:0044211	CTP salvage	0	6	0	0.156488	1	1	1
biological_process	GO:0044206	UMP salvage	0	6	0	0.156488	1	1	1
cellular_component	GO:0000814	ESCRT II complex	0	3	0	0.462005	1	1	1
[truncated: 1,043 more rows]
[truncated: 630 more columns]

## Sheet: polyQ
GO domain	GO ID	GO term	polyQ protein	total number	number / total	raw p-value under-representation	raw p-value over-representation	FWER under-representation	FWER over-representation	Gene Name
cellular_component	GO:0005634	nucleus	449	1653	0.271627	1	2.97368e-44	1	0	NKD_AEDAE	SCC4_AEDAE	ECR_AEDAE	MED30_AEDAE	JING_AEDAE	MED23_AEDAE	ABDA_AEDAE	CDK8_AEDAE	MED28_AEDAE	DAN_AEDAE	CARM1_AEDAE	Q16Y09_AEDAE	A0A1S4FKJ7_AEDAE	A0A6I8TLJ4_AEDAE	A0A6I8TI80_AEDAE	A0A6I8TC70_AEDAE	A0A6I8T6L8_AEDAE	Q0IEA1_AEDAE	A0A6I8TIA3_AEDAE	A0A6I8TXB4_AEDAE	Q16ME4_AEDAE	A0A1S4EW60_AEDAE	A0A1S4FVQ5_AEDAE	A0A6I8TJ80_AEDAE	A0A6I8TJ88_AEDAE	A0A1S4FUB6_AEDAE	Q17IH8_AEDAE	Q17G90_AEDAE	A0A6I8T663_AEDAE	A0A6I8THN9_AEDAE	A0A6I8T5X8_AEDAE	A0A6I8TXI1_AEDAE	A0A1S4FG70_AEDAE	A0A6I8U039_AEDAE	Q17Q20_AEDAE	A0A6I8T9H8_AEDAE	Q17NJ8_AEDAE	A0A6I8TCH9_AEDAE	A0A6I8T566_AEDAE	A0A1S4FQM5_AEDAE
cellular_component	GO:0016021	integral component of membrane	387	4046	0.09565	3.18967e-56	1	0	1	COMM2_AEDAE	Q16XB9_AEDAE	A0A6I8TNQ6_AEDAE	A0A6I8TX96_AEDAE	Q16M87_AEDAE	Q16YL7_AEDAE	Q17NJ1_AEDAE	Q170Z8_AEDAE	A0A6I8TBD5_AEDAE	Q174R4_AEDAE	Q172Y9_AEDAE	Q9TX11_AEDAE	A0A6I8TZ56_AEDAE	Q17BW2_AEDAE	A0A6I8U5W0_AEDAE	A0A6I8U5L6_AEDAE	Q17PM6_AEDAE	A0A6I8TEJ5_AEDAE	Q174T7_AEDAE	A0A6I8U1M8_AEDAE	A0A6I8TEU8_AEDAE	A0A6I8TC36_AEDAE	A0A6I8U3R0_AEDAE	A0A6I8TGW8_AEDAE	A0A6I8TCX1_AEDAE	A0A6I8U8Z8_AEDAE	Q17BX1_AEDAE	A0A6I8THA0_AEDAE	A0A6R5H626_AEDAE	Q17KT9_AEDAE	A0A6I8TYH7_AEDAE	A0A6I8T8Y1_AEDAE	A0A6I8T652_AEDAE	A0A6I8TRL3_AEDAE	A0A6I8TF96_AEDAE	Q16Z19_AEDAE	A0A6I8TDC1_AEDAE	Q178A4_AEDAE	A0A1S4FVT6_AEDAE	A0A6I8U7V9_AEDAE
cellular_component	GO:0005737	cytoplasm	285	1032	0.276163	0.919913	0.0900755	1	1	NKD_AEDAE	LIG_AEDAE	PYM_AEDAE	CARM1_AEDAE	Q16Y09_AEDAE	A0A1S4FTK0_AEDAE	A0A6I8TP02_AEDAE	A0A6I8TC70_AEDAE	A0A6I8TYR9_AEDAE	A0A6I8TNH9_AEDAE	A0A6I8TQI0_AEDAE	A0A6I8TZC1_AEDAE	A0A6I8TBJ0_AEDAE	A0A6I8U0P3_AEDAE	A0A6I8TTH6_AEDAE	Q17ET4_AEDAE	Q178I1_AEDAE	A0A6I8T3Q1_AEDAE	A0A6I8U526_AEDAE	Q16EQ1_AEDAE	A0A6I8U1R1_AEDAE	A0A6I8TXP8_AEDAE	Q17KI6_AEDAE	Q176C0_AEDAE	Q16JP3_AEDAE	A0A6I8TSF8_AEDAE	A0A6I8TK89_AEDAE	Q17L78_AEDAE	C5J0H4_AEDAE	A0A6I8TCN2_AEDAE	A0A6I8TGX4_AEDAE	A0A1S4G664_AEDAE	A0A6I8TXJ0_AEDAE	A0A1S4G7I1_AEDAE	A0A6I8U299_AEDAE	A0A6I8TZB2_AEDAE	A0A6I8TBY5_AEDAE	A0A6I8TL67_AEDAE	Q16LW1_AEDAE	A0A6I8TMH9_AEDAE
molecular_function	GO:0005524	ATP binding	268	1238	0.216478	0.999996	6.01231e-06	1	0.001	CDK8_AEDAE	A0A6I8TNQ6_AEDAE	A0A6I8TUG4_AEDAE	Q16M87_AEDAE	A0A1S4FTK0_AEDAE	A0A6I8TFI5_AEDAE	Q17LN4_AEDAE	Q16YK1_AEDAE	A0A6I8TV67_AEDAE	A0A6I8TBZ4_AEDAE	Q17NT9_AEDAE	Q17MZ6_AEDAE	A0A6I8TYM4_AEDAE	A0A6I8U0P3_AEDAE	A0A6I8U5L6_AEDAE	A0A6I8TSP2_AEDAE	A0A6I8U6V1_AEDAE	A0A6I8TWV2_AEDAE	A0A6I8TJQ9_AEDAE	A0A6I8TFT3_AEDAE	A0A6I8TKC6_AEDAE	A0A1S4FG70_AEDAE	A0A6I8TUG0_AEDAE	A0A6I8TCH9_AEDAE	Q16RI3_AEDAE	A0A6I8U5S1_AEDAE	A0A6I8T566_AEDAE	A0A6I8THA0_AEDAE	A0A6I8T8K9_AEDAE	A0A6I8U7W9_AEDAE	A0A6I8TWZ7_AEDAE	A0A6I8TWQ2_AEDAE	A0A6I8TIU8_AEDAE	Q176C0_AEDAE	A0A6I8T575_AEDAE	A0A1S4G7P6_AEDAE	A0A6I8TAL5_AEDAE	A0A6I8TCN2_AEDAE	A0A1S4FFD8_AEDAE	A0A6I8U9X6_AEDAE
molecular_function	GO:0046872	metal ion binding	239	1045	0.228708	0.999972	3.55173e-05	1	0.008	JING_AEDAE	A0A6I8TV45_AEDAE	A0A6I8TF55_AEDAE	A0A6I8U4J9_AEDAE	A0A1S4F0N0_AEDAE	A0A6I8TEG4_AEDAE	Q16LC8_AEDAE	A0A6I8U0P3_AEDAE	A0A6I8TSP2_AEDAE	A0A6I8T438_AEDAE	A0A6I8TEU8_AEDAE	A0A6I8T663_AEDAE	A0A6I8T3Q1_AEDAE	A0A6I8T5X8_AEDAE	A0A6I8U3R0_AEDAE	A0A6I8TT23_AEDAE	A0A6I8THG5_AEDAE	Q17AG0_AEDAE	A0A6I8TCK1_AEDAE	A0A6I8T5H3_AEDAE	Q17KT9_AEDAE	A0A6I8U1R1_AEDAE	A0A6I8TB72_AEDAE	Q173M6_AEDAE	A0A6I8U4L3_AEDAE	A0A6I8TID4_AEDAE	A0A1S4FEB1_AEDAE	Q178Y7_AEDAE	A0A6I8TIE4_AEDAE	A0A6I8T8B0_AEDAE	A0A6I8TIZ1_AEDAE	A0A6I8TA93_AEDAE	A0A6I8U9X6_AEDAE	Q16J88_AEDAE	Q17AS1_AEDAE	A0A6I8U299_AEDAE	A0A6I8TYD5_AEDAE	A0A6I8TPR1_AEDAE	A0A6I8U3B8_AEDAE	A0A6I8TZZ6_AEDAE
molecular_function	GO:0003677	DNA binding	206	746	0.276139	1	1.70218e-27	1	0	ABDA_AEDAE	DAN_AEDAE	A0A6I8TWJ4_AEDAE	Q16RV2_AEDAE	A0A6I8TLJ4_AEDAE	A0A6I8TI80_AEDAE	A0A6I8TC70_AEDAE	A0A6I8T6L8_AEDAE	Q16ME4_AEDAE	A0A6I8T663_AEDAE	A0A6I8T5X8_AEDAE	A0A6I8TXI1_AEDAE	Q16NK4_AEDAE	A0A6I8U039_AEDAE	Q17Q20_AEDAE	Q17NJ8_AEDAE	A0A6I8TCH9_AEDAE	Q16UC3_AEDAE	A0A6I8TU03_AEDAE	Q178Y7_AEDAE	A0A1S4FIP9_AEDAE	A0A6I8U0X5_AEDAE	Q16LW7_AEDAE	A0A1S4FFD8_AEDAE	A0A6I8TQ44_AEDAE	Q17DK8_AEDAE	Q16J88_AEDAE	A0A1S4FS81_AEDAE	A0A6I8TBY5_AEDAE	A0A6I8TVQ3_AEDAE	A0A6I8TTN1_AEDAE	A0A6I8T609_AEDAE	Q16VT9_AEDAE	A0A6I8U3X7_AEDAE	A0A6I8T7U0_AEDAE	A0A6I8T7K1_AEDAE	A0A6I8TL41_AEDAE	A0A6I8TQR0_AEDAE	A0A6R8GM88_AEDAE	Q17E02_AEDAE
molecular_function	GO:0008270	zinc ion binding	154	848	0.181604	0.819772	0.205869	1	1	NKD_AEDAE	ECR_AEDAE	PRIC1_AEDAE	A0A6I8TC70_AEDAE	A0A6I8T6L8_AEDAE	A0A6I8TIA3_AEDAE	A0A6I8TXB4_AEDAE	Q17LP8_AEDAE	A0A1S4FS60_AEDAE	A0A6I8THN9_AEDAE	Q17Q20_AEDAE	Q171Y9_AEDAE	A0A6I8TYH7_AEDAE	A0A1S4FQ32_AEDAE	A0A6I8TBL1_AEDAE	A0A6I8U863_AEDAE	A0A1S4FIP9_AEDAE	A0A6I8TYJ6_AEDAE	A0A1S4FVD9_AEDAE	Q17L78_AEDAE	A0A6I8U8M1_AEDAE	Q16TJ0_AEDAE	A0A6I8TE49_AEDAE	A0A6I8TQ64_AEDAE	A0A1S4G664_AEDAE	A0A6I8TPL9_AEDAE	A0A6I8TN06_AEDAE	Q16YF3_AEDAE	Q16QN4_AEDAE	A0A1S4G7I1_AEDAE	A0A6I8TRA4_AEDAE	A0A6I8TY17_AEDAE	A0A6I8TBY5_AEDAE	A0A6I8T524_AEDAE	A0A6I8TSP3_AEDAE	Q16YK4_AEDAE	Q16TJ1_AEDAE	A0A6I8THY3_AEDAE	A0A6I8U1V5_AEDAE	A0A6I8TNB1_AEDAE
molecular_function	GO:0003723	RNA binding	149	488	0.305328	1	3.7851e-09	1	0	Q16Y09_AEDAE	A0A6I8U4J9_AEDAE	A0A1S4EW60_AEDAE	A0A6I8TEP2_AEDAE	J9HFH4_AEDAE	A0A1S4FUB6_AEDAE	Q17IH8_AEDAE	Q172K2_AEDAE	A0A6I8TV42_AEDAE	Q16JP6_AEDAE	Q17A95_AEDAE	A0A6I8TI57_AEDAE	J9HZ33_AEDAE	A0A6I8T9H8_AEDAE	A0A6I8TIJ9_AEDAE	A0A6I8U4L3_AEDAE	A0A6I8TV68_AEDAE	A0A6I8TWC9_AEDAE	A0A6I8TB93_AEDAE	A0A6I8U0R5_AEDAE	A0A6I8TL34_AEDAE	A0A6I8TGJ2_AEDAE	A0A6I8THI7_AEDAE	Q16TW3_AEDAE	A0A1S4FS81_AEDAE	A0A6I8TEM5_AEDAE	A0A6I8TK90_AEDAE	A0A6I8T4P0_AEDAE	A0A6I8TVN5_AEDAE	A0A1S4FHL5_AEDAE	A0A6I8T4T6_AEDAE	A0A6I8TSM0_AEDAE	A0A6I8TQG7_AEDAE	Q172D9_AEDAE	Q179S6_AEDAE	A0A6I8TS83_AEDAE	A0A6I8TFN8_AEDAE	Q17E60_AEDAE	A0A6I8TBK1_AEDAE	Q173N8_AEDAE
molecular_function	GO:0003700	DNA-binding transcription factor activity	109	243	0.44856	1	2.47371e-33	1	0	ABDA_AEDAE	DAN_AEDAE	A0A6I8TWJ4_AEDAE	A0A1S4FKJ7_AEDAE	A0A6I8TJ88_AEDAE	Q17G90_AEDAE	A0A6I8TCH9_AEDAE	A0A1S4FQM5_AEDAE	A0A1S4FQ32_AEDAE	A0A6I8TBL1_AEDAE	A0A6I8TSZ2_AEDAE	Q16VZ9_AEDAE	Q16TJ0_AEDAE	A0A1S4FFD8_AEDAE	Q16QN4_AEDAE	A0A6I8TAN4_AEDAE	Q16Z21_AEDAE	Q16TJ1_AEDAE	A0A6I8TTN1_AEDAE	Q16VT9_AEDAE	Q16Q81_AEDAE	A0A6I8U3X7_AEDAE	A0A1S4FHE4_AEDAE	A0A6R8GM88_AEDAE	A0A6I8THF8_AEDAE	A0A6I8T5J0_AEDAE	A0A6I8T348_AEDAE	A0A6I8TXK0_AEDAE	Q174E0_AEDAE	A0A6I8TCT6_AEDAE	A0A1S4EZZ8_AEDAE	A0A6I8U436_AEDAE	A0A6I8TFX5_AEDAE	A0A6I8TZY4_AEDAE	A0A6I8TKC2_AEDAE	A0A6I8TP24_AEDAE	A0A6I8U1G3_AEDAE	A0A6I8TJH2_AEDAE	A0A6I8TKL1_AEDAE	A0A1S4FJ51_AEDAE
molecular_function	GO:0005509	calcium ion binding	106	411	0.257908	0.999998	3.72934e-06	1	0.001	NKD_AEDAE	A0A6I8TX96_AEDAE	A0A6I8TP02_AEDAE	Q172D1_AEDAE	Q17IK9_AEDAE	J9HJB1_AEDAE	Q16TU8_AEDAE	A0A6I8TJU6_AEDAE	Q16EQ1_AEDAE	Q172D2_AEDAE	A0A6I8TSF8_AEDAE	J9EB68_AEDAE	Q16GU0_AEDAE	Q177V8_AEDAE	A0A1S4G219_AEDAE	Q174F0_AEDAE	A0A6I8TU14_AEDAE	A0A6I8TR60_AEDAE	Q16V56_AEDAE	A0A6I8TJ46_AEDAE	A0A6I8TRA3_AEDAE	Q16TU7_AEDAE	A0A6I8T548_AEDAE	Q17LR4_AEDAE	A0A6I8TR88_AEDAE	A0A6I8U821_AEDAE	A0A6I8THL8_AEDAE	A0A6I8THL9_AEDAE	A0A6I8U5D0_AEDAE	A0A6I8TS51_AEDAE	A0A6I8T6N8_AEDAE	A0A6I8TAL6_AEDAE	A0A1S4FID1_AEDAE	A0A6I8U9S5_AEDAE	A0A6I8THL4_AEDAE	A0A6I8TAQ9_AEDAE	A0A6I8TSD7_AEDAE	A0A6I8THK6_AEDAE	A0A6I8TNE8_AEDAE	A0A6I8TU04_AEDAE
molecular_function	GO:0003779	actin binding	97	178	0.544944	1	1.06945e-27	1	0	A0A1S4FTK0_AEDAE	A0A6I8TGY7_AEDAE	A0A6I8TZC1_AEDAE	A0A6I8U0P3_AEDAE	Q16EQ1_AEDAE	A0A6I8TCN2_AEDAE	A0A6I8U340_AEDAE	A0A6I8U203_AEDAE	A0A6I8TZZ6_AEDAE	A0A6I8TR60_AEDAE	A0A6I8U2N9_AEDAE	A0A6I8TRA3_AEDAE	Q16U80_AEDAE	A0A6I8THL8_AEDAE	A0A6I8THL9_AEDAE	A0A6I8TS51_AEDAE	A0A6I8U5P4_AEDAE	A0A6I8TP51_AEDAE	A0A6I8TIQ3_AEDAE	A0A6I8U0K9_AEDAE	A0A6I8TFZ3_AEDAE	A0A6I8THL4_AEDAE	A0A6I8TNA1_AEDAE	A0A6I8THK6_AEDAE	A0A6I8TKA5_AEDAE	A0A6I8U4J1_AEDAE	A0A6I8U6S4_AEDAE	A0A6I8TU04_AEDAE	A0A6I8THL3_AEDAE	A0A6I8TSB7_AEDAE	A0A6I8TWK2_AEDAE	A0A6I8U916_AEDAE	A0A6I8U2N7_AEDAE	A0A6I8U335_AEDAE	A0A6I8TU47_AEDAE	A0A6I8TZ58_AEDAE	A0A6I8TVB9_AEDAE	A0A6I8TR75_AEDAE	A0A6I8TXD4_AEDAE	A0A6I8TR55_AEDAE
molecular_function	GO:0008017	microtubule binding	89	151	0.589404	1	2.6767e-29	1	0	Q16RI3_AEDAE	A0A6I8TSF8_AEDAE	A0A6I8TXJ0_AEDAE	A0A6I8TL67_AEDAE	A0A6I8TU14_AEDAE	A0A6I8TR60_AEDAE	A0A6I8TRA3_AEDAE	A0A6I8U4W1_AEDAE	A0A6I8THL8_AEDAE	A0A6I8THL9_AEDAE	A0A6I8TS51_AEDAE	A0A6I8U9N6_AEDAE	A0A6I8THL4_AEDAE	A0A6I8TD52_AEDAE	A0A6I8TSD7_AEDAE	A0A6I8THK6_AEDAE	A0A6I8TQ46_AEDAE	A0A6I8U4W6_AEDAE	A0A6I8T589_AEDAE	A0A6I8TU04_AEDAE	A0A6I8TR85_AEDAE	A0A6I8THL3_AEDAE	A0A6I8TSB7_AEDAE	A0A6I8U8A3_AEDAE	A0A6I8TNP4_AEDAE	A0A6I8TU47_AEDAE	A0A6I8TR75_AEDAE	A0A6I8U7I4_AEDAE	A0A1S4F0C7_AEDAE	A0A6I8TR55_AEDAE	A0A6I8TSC2_AEDAE	A0A6I8TSG5_AEDAE	A0A6I8T5E3_AEDAE	A0A6I8T5A1_AEDAE	A0A6I8T4I9_AEDAE	A0A6I8TSH0_AEDAE	A0A6I8TPJ6_AEDAE	A0A6I8TTZ4_AEDAE	A0A6I8T5K4_AEDAE	A0A6I8TU26_AEDAE
cellular_component	GO:0005886	plasma membrane	87	688	0.126453	0.0169612	0.986765	0.563	1	NKD_AEDAE	PRIC1_AEDAE	COMM2_AEDAE	Q1HQZ0_AEDAE	A0A6I8TEJ5_AEDAE	Q178I1_AEDAE	A0A6I8TWQ2_AEDAE	A0A6I8T9P6_AEDAE	A0A6I8TW97_AEDAE	A0A6I8T4Q6_AEDAE	Q17AS1_AEDAE	A0A6I8TXV0_AEDAE	Q174T9_AEDAE	A0A6I8TWP9_AEDAE	A0A6I8TJG7_AEDAE	Q17G96_AEDAE	A0A6I8TEL9_AEDAE	H6D5H2_AEDAE	A0A6I8TR88_AEDAE	A0A1S4FI02_AEDAE	A0A6I8TJJ3_AEDAE	A0A1S4F8L0_AEDAE	A0A6I8TMB4_AEDAE	A0A2I4HY34_AEDAE	A0A6I8U3L9_AEDAE	A0A6I8U0K9_AEDAE	A0A6I8U9S5_AEDAE	A0A6I8TIB0_AEDAE	A0A6I8TNA1_AEDAE	A0A6I8TD78_AEDAE	A0A6I8U637_AEDAE	A0A6I8TK29_AEDAE	A0A6I8TGX2_AEDAE	A0A6I8U735_AEDAE	A0A6I8TGH3_AEDAE	A0A6I8TH17_AEDAE	A0A6I8T7Z0_AEDAE	A0A1S4F0T4_AEDAE	A0A6I8TXW5_AEDAE	A0A1S4EX53_AEDAE
cellular_component	GO:0005874	microtubule	83	194	0.427835	1	1.05116e-17	1	0	A0A6I8TNH9_AEDAE	Q17ET4_AEDAE	Q16RI3_AEDAE	Q17KI6_AEDAE	A0A6I8TXJ0_AEDAE	A0A6I8TL67_AEDAE	A0A6I8TR60_AEDAE	A0A6I8TRA3_AEDAE	A0A6E8N6I8_AEDAE	A0A6I8U4W1_AEDAE	A0A6I8THL8_AEDAE	A0A6I8THL9_AEDAE	A0A6I8TRA0_AEDAE	A0A6I8TS51_AEDAE	A0A6I8U5P4_AEDAE	A0A6I8U9N6_AEDAE	A0A6I8THL4_AEDAE	A0A6I8THK6_AEDAE	A0A6I8TQ46_AEDAE	A0A6I8U4W6_AEDAE	A0A6I8TU04_AEDAE	A0A6I8TEJ2_AEDAE	A0A6I8THL3_AEDAE	A0A6I8TSB7_AEDAE	A0A6I8U8A3_AEDAE	A0A6I8TU47_AEDAE	A0A6I8TR75_AEDAE	A0A6I8U7I4_AEDAE	A0A6I8TR55_AEDAE	A0A6I8TSC2_AEDAE	A0A6I8TSG5_AEDAE	A0A6I8TSH0_AEDAE	A0A6I8T3Q7_AEDAE	A0A6I8TNN1_AEDAE	A0A6I8TTZ4_AEDAE	A0A6I8U144_AEDAE	A0A6I8TDG9_AEDAE	A0A1S4G7Z7_AEDAE	A0A6I8U9N4_AEDAE	A0A6I8TS03_AEDAE
biological_process	GO:0016043	cellular component organization	82	207	0.396135	1	1.66204e-32	1	0	A0A6I8TM41_AEDAE	A0A6I8TGB4_AEDAE	A0A6I8TSP2_AEDAE	A0A6I8TUP2_AEDAE	A0A6I8TWZ7_AEDAE	Q16V64_AEDAE	A0A6I8TX19_AEDAE	A0A6I8TUB9_AEDAE	Q16P98_AEDAE	A0A6I8TMH9_AEDAE	A0A6I8T3K0_AEDAE	A0A6I8TVV6_AEDAE	A0A6I8TI70_AEDAE	A0A6I8TX63_AEDAE	A0A6I8TK16_AEDAE	A0A6I8U4E7_AEDAE	A0A6I8TTF6_AEDAE	A0A6I8TGV0_AEDAE	A0A6I8TAL6_AEDAE	A0A6I8TV92_AEDAE	A0A6I8TT30_AEDAE	A0A6I8TAQ9_AEDAE	A0A6I8U4Q0_AEDAE	A0A1S4FJR2_AEDAE	A0A6I8T4Z8_AEDAE	A0A6I8TJL5_AEDAE	A0A6I8TFJ2_AEDAE	A0A6I8TPM8_AEDAE	A0A6I8TQQ6_AEDAE	A0A6I8TXK9_AEDAE	A0A6I8TQC7_AEDAE	A0A6I8T9M5_AEDAE	A0A6I8U6S4_AEDAE	A0A6I8TN87_AEDAE	A0A6I8TVJ9_AEDAE	A0A6I8TT67_AEDAE	A0A6I8TI66_AEDAE	A0A6I8U2T2_AEDAE	A0A6I8TBI1_AEDAE	A0A6I8TXL3_AEDAE
biological_process	GO:0006355	regulation of transcription, DNA-templated	75	155	0.483871	1	6.2685e-33	1	0	ABDA_AEDAE	DAN_AEDAE	CARM1_AEDAE	A0A6I8TJ80_AEDAE	Q16NK4_AEDAE	A0A6I8TCK1_AEDAE	A0A6I8U5S1_AEDAE	Q17E46_AEDAE	A0A1S4FVD9_AEDAE	Q16QR6_AEDAE	A0A6I8TJ25_AEDAE	A0A1S4FS81_AEDAE	Q0IEC7_AEDAE	Q17E47_AEDAE	A0A6I8T7K1_AEDAE	Q173N8_AEDAE	A0A6I8TEI3_AEDAE	A0A6I8T4R4_AEDAE	A0A6I8TSD1_AEDAE	A0A6I8TPH5_AEDAE	A0A6I8U9F6_AEDAE	A0A6I8TE93_AEDAE	A0A6I8TDJ5_AEDAE	A0A6I8TD04_AEDAE	A0A6I8U9K5_AEDAE	A0A6I8TJJ5_AEDAE	A0A6I8U2I8_AEDAE	A0A6I8TFV7_AEDAE	A0A1S4FK52_AEDAE	A0A6I8TJL4_AEDAE	A0A6I8TJR2_AEDAE	A0A6I8TJJ0_AEDAE	A0A6I8TD46_AEDAE	A0A6I8T4Y7_AEDAE	A0A6I8TJ28_AEDAE	A0A6I8U0E0_AEDAE	A0A1S4FFY7_AEDAE	A0A1S4EYF0_AEDAE	A0A0P6ITX4_AEDAE	A0A6I8TK02_AEDAE
molecular_function	GO:0005085	guanyl-nucleotide exchange factor activity	74	149	0.496644	1	3.47392e-20	1	0	A0A6I8TM41_AEDAE	A0A6I8U9R6_AEDAE	A0A6I8U8C9_AEDAE	A0A6I8TUP2_AEDAE	A0A6I8TUT6_AEDAE	A0A6I8TJH7_AEDAE	A0A6I8T9A6_AEDAE	A0A6I8TUB9_AEDAE	A0A6I8TMH9_AEDAE	A0A6I8T3K0_AEDAE	A0A6I8U3K2_AEDAE	A0A6I8TQX8_AEDAE	A0A6I8TX63_AEDAE	A0A6I8U539_AEDAE	A0A6I8TV11_AEDAE	A0A6I8TJH3_AEDAE	A0A6I8U5C1_AEDAE	A0A6I8TVJ2_AEDAE	A0A6I8U5P4_AEDAE	A0A6I8TK16_AEDAE	A0A6I8TXG7_AEDAE	A0A6I8U7T0_AEDAE	A0A6I8U8D3_AEDAE	A0A6I8TT30_AEDAE	A0A6I8U4Q0_AEDAE	A0A6I8TJL5_AEDAE	A0A6I8TFJ2_AEDAE	A0A6I8TPM8_AEDAE	A0A6I8TQQ6_AEDAE	A0A6I8TXK9_AEDAE	A0A0P6IVZ6_AEDAE	A0A6I8TQC7_AEDAE	A0A6I8T9F1_AEDAE	A0A6I8TN87_AEDAE	A0A6I8TVJ9_AEDAE	A0A6I8U2T2_AEDAE	A0A6I8T4K1_AEDAE	A0A1S4G3R8_AEDAE	A0A6I8TXL3_AEDAE	A0A6I8T3T9_AEDAE
cellular_component	GO:0016020	membrane	70	206	0.339806	3.01976e-38	1	0	1	Q17FH9_AEDAE	A0A6I8TT38_AEDAE	A0A6I8T3Q1_AEDAE	A0A6I8T5H3_AEDAE	Q16XQ0_AEDAE	A0A6I8TJF1_AEDAE	A0A6I8TMH9_AEDAE	A0A6I8TR60_AEDAE	A0A6I8TRA3_AEDAE	Q17L29_AEDAE	A0A6I8THL8_AEDAE	A0A1S4EW88_AEDAE	A0A6I8THL9_AEDAE	A0A6I8TS51_AEDAE	A0A6I8THL4_AEDAE	A0A6I8T3S9_AEDAE	A0A6I8TS30_AEDAE	A0A6I8THK6_AEDAE	A0A6I8TPM8_AEDAE	A0A6I8TS23_AEDAE	A0A6I8TU04_AEDAE	A0A6I8TN87_AEDAE	A0A6I8THL3_AEDAE	A0A6I8TSB7_AEDAE	A0A6I8TUY6_AEDAE	A0A6I8TT80_AEDAE	A0A6I8T825_AEDAE	A0A6I8TU47_AEDAE	A0A6I8TR75_AEDAE	A0A6I8TR55_AEDAE	A0A6I8TSC2_AEDAE	A0A6I8T3T3_AEDAE	A0A6I8TSG5_AEDAE	A0A6I8TSH0_AEDAE	A0A6I8TSY6_AEDAE	A0A6I8TTZ4_AEDAE	A0A6I8T3K9_AEDAE	A0A1S4G7Z7_AEDAE	A0A6I8TS03_AEDAE	A0A6I8TS24_AEDAE
molecular_function	GO:0004712	protein serine/threonine/tyrosine kinase activity	67	159	0.421384	1	6.70512e-14	1	0	CDK8_AEDAE	A0A6I8TUG4_AEDAE	A0A6I8TFI5_AEDAE	A0A6I8TBZ4_AEDAE	A0A6I8TYM4_AEDAE	A0A6I8TSP2_AEDAE	A0A6I8TUG0_AEDAE	A0A6I8T566_AEDAE	A0A6I8TWZ7_AEDAE	A0A6I8TIU8_AEDAE	Q176C0_AEDAE	A0A6I8T575_AEDAE	Q535V4_AEDAE	A0A6I8TX19_AEDAE	Q16UJ8_AEDAE	A0A1S4FDS5_AEDAE	A0A6I8TPA8_AEDAE	A0A6I8T569_AEDAE	A0A6I8TJ02_AEDAE	A0A6I8TVV6_AEDAE	A0A6I8TDS6_AEDAE	A0A6I8U4E7_AEDAE	A0A6I8TFQ9_AEDAE	A0A6I8TGV0_AEDAE	A0A1S4F7R6_AEDAE	A0A6I8T8N8_AEDAE	A0A6I8TCQ7_AEDAE	A0A6I8T560_AEDAE	A0A6I8T5I0_AEDAE	A0A6I8T9H0_AEDAE	A0A1S4G7G5_AEDAE	A0A6I8THF6_AEDAE	A0A6I8TVK1_AEDAE	A0A6I8TRY3_AEDAE	A0A6I8T8Q1_AEDAE	A0A6I8T8P9_AEDAE	A0A6I8T8Y9_AEDAE	A0A6I8TR27_AEDAE	A0A0P6IV23_AEDAE	A0A6I8TCX4_AEDAE
biological_process	GO:0007165	signal transduction	67	329	0.203647	0.999946	7.66611e-05	1	0.021	A0A6I8TKY1_AEDAE	Q17NJ1_AEDAE	A0A6I8TI08_AEDAE	A0A1S4G879_AEDAE	A0A6I8TTH6_AEDAE	A0A6I8TG52_AEDAE	A0A6I8T566_AEDAE	A0A6I8TID4_AEDAE	A0A6I8TXP8_AEDAE	A0A6I8T575_AEDAE	Q535V4_AEDAE	A0A1S4FDS5_AEDAE	A0A6I8TIS8_AEDAE	A0A6I8TTH0_AEDAE	A0A6I8TQ85_AEDAE	A0A6I8T569_AEDAE	A0A6I8TSS9_AEDAE	A0A6I8TT60_AEDAE	A0A6I8T9U9_AEDAE	A0A6I8TTX4_AEDAE	A0A6I8TQF4_AEDAE	A0A1S4FI02_AEDAE	A0A6I8TSR9_AEDAE	A0A6I8U9E3_AEDAE	A0A6I8U472_AEDAE	A0A6I8TTV6_AEDAE	A0A6I8TH62_AEDAE	A0A6I8T560_AEDAE	A0A6I8TRH9_AEDAE	A0A1S4G2Y2_AEDAE	A0A6I8T5I0_AEDAE	A0A6I8TCJ3_AEDAE	A0A6I8TYF4_AEDAE	A0A1S4G225_AEDAE	A0A6I8TY51_AEDAE	A0A6I8TJR7_AEDAE	A0A1S4F1H7_AEDAE	A0A6I8TRT5_AEDAE	A0A6I8TM86_AEDAE	A0A6I8TCL9_AEDAE
molecular_function	GO:0043565	sequence-specific DNA binding	66	129	0.511628	1	5.70375e-24	1	0	ECR_AEDAE	A0A1S4FKJ7_AEDAE	A0A6I8TIA3_AEDAE	A0A6I8TXB4_AEDAE	A0A6I8TJ88_AEDAE	Q17G90_AEDAE	A0A6I8THN9_AEDAE	A0A1S4FQM5_AEDAE	A0A1S4FQ32_AEDAE	A0A6I8TBL1_AEDAE	A0A6I8TSZ2_AEDAE	Q16VZ9_AEDAE	Q16TJ0_AEDAE	A0A6I8TE49_AEDAE	Q16QN4_AEDAE	A0A6I8TAN4_AEDAE	Q16TJ1_AEDAE	A0A6I8THY3_AEDAE	A0A6I8TXB3_AEDAE	A0A6I8THF8_AEDAE	A0A6I8T5J0_AEDAE	A0A6I8T348_AEDAE	A0A6I8TXK0_AEDAE	A0A6I8TCT6_AEDAE	A0A1S4EZZ8_AEDAE	A0A6I8TZY4_AEDAE	A0A6I8TP24_AEDAE	A0A6I8TJH2_AEDAE	A0A6I8TKL1_AEDAE	A0A6I8U0A7_AEDAE	A0A6I8TXX1_AEDAE	A0A6I8TVZ7_AEDAE	A0A6I8TZM8_AEDAE	A0A6I8TKZ4_AEDAE	A0A6I8THP4_AEDAE	A0A6I8TZA1_AEDAE	A0A6I8TVP2_AEDAE	A0A6I8TJK4_AEDAE	A0A6I8TS04_AEDAE	A0A1S4FIT4_AEDAE
cellular_component	GO:0005856	cytoskeleton	65	179	0.363128	1	2.97927e-29	1	0	A0A6I8TKY1_AEDAE	A0A6I8TX96_AEDAE	A0A6I8TZC1_AEDAE	A0A6I8U526_AEDAE	Q16EQ1_AEDAE	A0A6I8TWQ2_AEDAE	A0A6I8TSF8_AEDAE	A0A6I8TK89_AEDAE	A0A6I8T5F1_AEDAE	A0A6I8U340_AEDAE	A0A6I8U203_AEDAE	A0A6I8TEH1_AEDAE	A0A6I8TWP9_AEDAE	A0A6I8TU14_AEDAE	A0A6I8T471_AEDAE	A0A6I8U0K9_AEDAE	A0A6I8TNA1_AEDAE	A0A6I8TSD7_AEDAE	A0A6I8TCJ3_AEDAE	A0A6I8TR85_AEDAE	A0A6I8U335_AEDAE	A0A6I8TZ58_AEDAE	A0A6I8U2A4_AEDAE	A0A6I8TN22_AEDAE	A0A6I8U3X0_AEDAE	A0A6I8U2K1_AEDAE	A0A1S4EYK6_AEDAE	A0A6I8T5E7_AEDAE	A0A6I8U019_AEDAE	A0A6I8TVK9_AEDAE	A0A6I8TCL9_AEDAE	A0A6I8TR97_AEDAE	A0A6I8TGL5_AEDAE	A0A6I8TDG6_AEDAE	A0A6I8TSH6_AEDAE	A0A6I8UA69_AEDAE	A0A6I8T6U2_AEDAE	A0A6I8T6P0_AEDAE	A0A6I8TZD3_AEDAE	A0A6I8TRA8_AEDAE
biological_process	GO:0060255	regulation of macromolecule metabolic process	63	114	0.552632	1	5.27843e-48	1	0	Q17I77_AEDAE	Q17I74_AEDAE	Q16WI1_AEDAE	Q17I78_AEDAE	Q17A95_AEDAE	Q16WI0_AEDAE	Q17I75_AEDAE	A0A6I8TLB8_AEDAE	A0A6I8TWC9_AEDAE	A0A6I8TGJ2_AEDAE	A0A6I8U876_AEDAE	A0A6I8T774_AEDAE	A0A6I8TTM5_AEDAE	A0A6R5H469_AEDAE	A0A6I8T4P0_AEDAE	A0A6I8T609_AEDAE	A0A6I8T4T6_AEDAE	Q16WI2_AEDAE	A0A6I8T7U0_AEDAE	A0A6I8TQG7_AEDAE	A0A6I8T469_AEDAE	Q0IFQ3_AEDAE	Q17A96_AEDAE	A0A6I8THG4_AEDAE	A0A0P6IVL3_AEDAE	A0A6I8TBS6_AEDAE	A0A6I8T4L1_AEDAE	A0A1S4F1Q5_AEDAE	A0A6I8U3F0_AEDAE	A0A6I8TH52_AEDAE	A0A6I8U869_AEDAE	A0A6I8TMA1_AEDAE	A0A6I8T4Q1_AEDAE	A0A6I8T4L3_AEDAE	A0A6I8TEP4_AEDAE	A0A6I8TRA9_AEDAE	A0A6I8T4I0_AEDAE	A0A6I8THQ3_AEDAE	A0A6I8TJ21_AEDAE	A0A6I8T421_AEDAE
biological_process	GO:0051171	regulation of nitrogen compound metabolic process	63	110	0.572727	1	7.75691e-52	1	0	Q17I77_AEDAE	Q17I74_AEDAE	Q16WI1_AEDAE	Q17I78_AEDAE	Q17A95_AEDAE	Q16WI0_AEDAE	Q17I75_AEDAE	A0A6I8TLB8_AEDAE	A0A6I8TWC9_AEDAE	A0A6I8TGJ2_AEDAE	A0A6I8U876_AEDAE	A0A6I8T774_AEDAE	A0A6I8TTM5_AEDAE	A0A6R5H469_AEDAE	A0A6I8T4P0_AEDAE	A0A6I8T609_AEDAE	A0A6I8T4T6_AEDAE	Q16WI2_AEDAE	A0A6I8T7U0_AEDAE	A0A6I8TQG7_AEDAE	A0A6I8T469_AEDAE	Q0IFQ3_AEDAE	Q17A96_AEDAE	A0A6I8THG4_AEDAE	A0A0P6IVL3_AEDAE	A0A6I8TBS6_AEDAE	A0A6I8T4L1_AEDAE	A0A1S4F1Q5_AEDAE	A0A6I8U3F0_AEDAE	A0A6I8TH52_AEDAE	A0A6I8U869_AEDAE	A0A6I8TMA1_AEDAE	A0A6I8T4Q1_AEDAE	A0A6I8T4L3_AEDAE	A0A6I8TEP4_AEDAE	A0A6I8TRA9_AEDAE	A0A6I8T4I0_AEDAE	A0A6I8THQ3_AEDAE	A0A6I8TJ21_AEDAE	A0A6I8T421_AEDAE
biological_process	GO:0080090	regulation of primary metabolic process	63	110	0.572727	1	7.75691e-52	1	0	Q17I77_AEDAE	Q17I74_AEDAE	Q16WI1_AEDAE	Q17I78_AEDAE	Q17A95_AEDAE	Q16WI0_AEDAE	Q17I75_AEDAE	A0A6I8TLB8_AEDAE	A0A6I8TWC9_AEDAE	A0A6I8TGJ2_AEDAE	A0A6I8U876_AEDAE	A0A6I8T774_AEDAE	A0A6I8TTM5_AEDAE	A0A6R5H469_AEDAE	A0A6I8T4P0_AEDAE	A0A6I8T609_AEDAE	A0A6I8T4T6_AEDAE	Q16WI2_AEDAE	A0A6I8T7U0_AEDAE	A0A6I8TQG7_AEDAE	A0A6I8T469_AEDAE	Q0IFQ3_AEDAE	Q17A96_AEDAE	A0A6I8THG4_AEDAE	A0A0P6IVL3_AEDAE	A0A6I8TBS6_AEDAE	A0A6I8T4L1_AEDAE	A0A1S4F1Q5_AEDAE	A0A6I8U3F0_AEDAE	A0A6I8TH52_AEDAE	A0A6I8U869_AEDAE	A0A6I8TMA1_AEDAE	A0A6I8T4Q1_AEDAE	A0A6I8T4L3_AEDAE	A0A6I8TEP4_AEDAE	A0A6I8TRA9_AEDAE	A0A6I8T4I0_AEDAE	A0A6I8THQ3_AEDAE	A0A6I8TJ21_AEDAE	A0A6I8T421_AEDAE
biological_process	GO:0048468	cell development	63	120	0.525	1	1.36043e-14	1	0	A0A6I8TP02_AEDAE	A0A6I8TV56_AEDAE	A0A6I8TQI0_AEDAE	A0A6I8TSP2_AEDAE	A0A6I8T3Q1_AEDAE	A0A6I8TWZ7_AEDAE	A0A6I8TX19_AEDAE	A0A6I8T609_AEDAE	A0A6I8TJG7_AEDAE	Q16XW4_AEDAE	A0A1S4FPI0_AEDAE	A0A6I8T7U0_AEDAE	A0A6I8TVV6_AEDAE	A0A1S4FHE4_AEDAE	A0A0P6IVL7_AEDAE	Q174E0_AEDAE	A0A1S4EW88_AEDAE	A0A6I8TLD3_AEDAE	A0A6I8U4E7_AEDAE	A0A6I8TKC2_AEDAE	A0A6I8TGV0_AEDAE	A0A6I8TP37_AEDAE	A0A6I8TR51_AEDAE	A0A6I8T3S9_AEDAE	A0A6I8T9M5_AEDAE	A1Z069_AEDAE	A0A6I8TKZ3_AEDAE	A0A6I8TT07_AEDAE	A0A6I8TDT6_AEDAE	A0A6I8T7N6_AEDAE	A0A6I8TVK1_AEDAE	A0A1S4FF27_AEDAE	A0A6I8TKW4_AEDAE	A0A6I8T3T3_AEDAE	A0A6I8TQA7_AEDAE	A0A6I8TYX2_AEDAE	A0A6I8T7L4_AEDAE	A0A6I8T3K9_AEDAE	A0A6I8TDT3_AEDAE	A0A6I8TSX8_AEDAE
biological_process	GO:0006357	regulation of transcription by RNA polymerase II	59	142	0.415493	1	4.82348e-18	1	0	MED15_AEDAE	A0A6I8TXI1_AEDAE	A0A6I8TCH9_AEDAE	A0A1S4FQ32_AEDAE	A0A6I8U0B9_AEDAE	Q16VZ9_AEDAE	Q16TJ0_AEDAE	A0A1S4FFD8_AEDAE	A0A6I8T7F7_AEDAE	Q16Z21_AEDAE	Q16TJ1_AEDAE	A0A6I8T2W5_AEDAE	Q16VT9_AEDAE	A0A6I8TT60_AEDAE	A0A6I8TL41_AEDAE	A0A6I8TLN8_AEDAE	A0A6I8TFF9_AEDAE	A0A6I8TCT6_AEDAE	A0A6I8TN66_AEDAE	A0A6I8U436_AEDAE	A0A6I8TFX5_AEDAE	A0A0P6K0V3_AEDAE	A0A1S4FIV7_AEDAE	A0A6I8TL39_AEDAE	A0A6I8U1G3_AEDAE	A0A6I8TKL1_AEDAE	A0A1S4FJ51_AEDAE	A0A6I8TY88_AEDAE	A0A0P6IUF5_AEDAE	A0A6I8TXF0_AEDAE	A0A1S4FA34_AEDAE	A0A6I8T9N3_AEDAE	A0A6I8TV48_AEDAE	A0A6I8TAZ1_AEDAE	A0A6I8TB12_AEDAE	A0A6I8U8C8_AEDAE	A0A6I8TZG6_AEDAE	A0A6I8TCZ0_AEDAE	A0A6I8TIV1_AEDAE	A0A6I8TXH0_AEDAE
molecular_function	GO:0004672	protein kinase activity	59	155	0.380645	1	1.42553e-20	1	0	Q16YK1_AEDAE	A0A6I8TV67_AEDAE	A0A6I8U6V1_AEDAE	A0A6I8TJQ9_AEDAE	A0A6I8TFT3_AEDAE	A0A6I8THA0_AEDAE	A0A6I8T8K9_AEDAE	A0A1S4G7P6_AEDAE	A0A6I8TAL5_AEDAE	A0A6I8TCN2_AEDAE	A0A1S4F7Q0_AEDAE	A0A6R5I0J7_AEDAE	A0A6E8P5R0_AEDAE	A0A6I8TMD7_AEDAE	A0A6I8T8C3_AEDAE	A0A6I8TSB4_AEDAE	Q16U80_AEDAE	A0A6I8TIQ3_AEDAE	A0A6I8U2Y1_AEDAE	A0A6I8TT30_AEDAE	A0A6I8T8Q7_AEDAE	A0A6I8TKA5_AEDAE	A0A6I8TTE6_AEDAE	A0A6I8TGU9_AEDAE	A0A6I8T8R1_AEDAE	A0A6I8TBC5_AEDAE	A0A6I8U629_AEDAE	A0A1S4F6C2_AEDAE	A0A6I8TAL2_AEDAE	A0A6I8T8C6_AEDAE	A0A1S4FNX4_AEDAE	A0A6I8T9H7_AEDAE	A0A6I8TW69_AEDAE	A0A6I8TZA5_AEDAE	A0A6I8TY40_AEDAE	A0A6I8U631_AEDAE	A0A6I8TWP6_AEDAE	A0A6I8TGV4_AEDAE	A0A6I8TYS6_AEDAE	A0A6I8U506_AEDAE
biological_process	GO:0035556	intracellular signal transduction	53	156	0.339744	1	1.31353e-07	1	0	A0A6I8TM41_AEDAE	A0A6I8TV56_AEDAE	A0A6I8TQI0_AEDAE	A0A6I8U0P3_AEDAE	A0A6I8TSP2_AEDAE	Q17IK9_AEDAE	A0A6I8TJU6_AEDAE	A0A6I8THA0_AEDAE	A0A6I8U7W9_AEDAE	A0A6I8TWD8_AEDAE	A0A6I8TKW8_AEDAE	A0A6I8TPA8_AEDAE	A0A6I8TMH9_AEDAE	A0A6I8TZZ6_AEDAE	A0A1S4F3G4_AEDAE	Q16XW4_AEDAE	A0A6I8T548_AEDAE	A0A6I8T7G6_AEDAE	A0A6I8TK16_AEDAE	A0A6I8T6N8_AEDAE	A0A6I8TP51_AEDAE	A0A6I8TFQ9_AEDAE	A0A1S4F7R6_AEDAE	A0A6I8TP37_AEDAE	A0A6I8TPM8_AEDAE	A0A6I8TU92_AEDAE	A0A6I8TX73_AEDAE	A0A6I8TN87_AEDAE	A0A6I8U735_AEDAE	A0A6I8TX72_AEDAE	A0A6I8TNE3_AEDAE	A0A6I8T7N6_AEDAE	A0A6R5I7I4_AEDAE	A0A6I8T6A4_AEDAE	A0A6I8U3N8_AEDAE	A0A6I8U7U6_AEDAE	A0A1S4F5S8_AEDAE	A0A6I8U1N4_AEDAE	A0A6I8TKL9_AEDAE	A0A6I8TX55_AEDAE
molecular_function	GO:0004674	protein serine/threonine kinase activity	51	138	0.369565	1	3.68256e-09	1	0	A0A6I8TUG4_AEDAE	A0A6I8TFI5_AEDAE	A0A6I8TBZ4_AEDAE	A0A6I8TYM4_AEDAE	A0A6I8TWV2_AEDAE	A0A6I8TUG0_AEDAE	A0A6I8TIU8_AEDAE	Q176C0_AEDAE	Q535V4_AEDAE	Q16UJ8_AEDAE	A0A1S4FDS5_AEDAE	A0A6I8TPA8_AEDAE	A0A6I8TDS6_AEDAE	A0A6I8TJJ6_AEDAE	A0A6I8TWD9_AEDAE	A0A6I8TFQ9_AEDAE	A0A1S4F7R6_AEDAE	A0A6I8T8N8_AEDAE	A0A6I8TCQ7_AEDAE	A0A6I8T9H0_AEDAE	A0A6I8THF6_AEDAE	A0A6I8TX85_AEDAE	A0A6I8T8Q1_AEDAE	A0A6I8T8P9_AEDAE	A0A6I8T8Y9_AEDAE	A0A6I8TFT5_AEDAE	A0A6I8TWF6_AEDAE	A0A6I8T8Z8_AEDAE	A0A6I8TQI1_AEDAE	A0A6I8TWE9_AEDAE	A0A6I8TTI4_AEDAE	A0A6I8T8R7_AEDAE	A0A6I8T9J8_AEDAE	A0A6I8TUL8_AEDAE	A0A6I8T8R6_AEDAE	A0A6I8TTJ1_AEDAE	A0A6I8TTA7_AEDAE	A0A6I8U569_AEDAE	A0A6I8T8Z2_AEDAE	A0A6I8TYS7_AEDAE
molecular_function	GO:0106310	protein serine kinase activity	50	112	0.446429	1	7.76721e-12	1	0	CDK8_AEDAE	A0A6I8TUG4_AEDAE	A0A6I8TFI5_AEDAE	A0A6I8TBZ4_AEDAE	A0A6I8TYM4_AEDAE	A0A6I8TUG0_AEDAE	A0A6I8T566_AEDAE	A0A6I8TIU8_AEDAE	Q176C0_AEDAE	A0A6I8T575_AEDAE	Q535V4_AEDAE	Q16UJ8_AEDAE	A0A1S4FDS5_AEDAE	A0A6I8TPA8_AEDAE	A0A6I8T569_AEDAE	A0A6I8TDS6_AEDAE	A0A6I8TFQ9_AEDAE	A0A1S4F7R6_AEDAE	A0A6I8T8N8_AEDAE	A0A6I8TCQ7_AEDAE	A0A6I8T560_AEDAE	A0A6I8T5I0_AEDAE	A0A6I8T9H0_AEDAE	A0A1S4G7G5_AEDAE	A0A6I8THF6_AEDAE	A0A6I8TRY3_AEDAE	A0A6I8T8Q1_AEDAE	A0A6I8T8P9_AEDAE	A0A6I8T8Y9_AEDAE	A0A6I8TR27_AEDAE	A0A0P6IV23_AEDAE	A0A6I8TWF6_AEDAE	A0A6I8T8Z8_AEDAE	A0A6I8TQI1_AEDAE	A0A6I8TTI4_AEDAE	A0A6I8T8R7_AEDAE	A0A6I8T598_AEDAE	A0A6I8T9J8_AEDAE	A0A6I8T577_AEDAE	A0A6I8TUL8_AEDAE
cellular_component	GO:0042995	cell projection	45	54	0.833333	1	5.98199e-07	1	0	A0A6I8TZC1_AEDAE	A0A6I8TWQ2_AEDAE	A0A6I8TWP9_AEDAE	A0A6I8TR60_AEDAE	A0A6I8TRA3_AEDAE	A0A6I8THL8_AEDAE	A0A6I8THL9_AEDAE	A0A6I8TS51_AEDAE	A0A6I8T471_AEDAE	A0A6I8THL4_AEDAE	A0A6I8THK6_AEDAE	A0A6I8TU04_AEDAE	A0A6I8THL3_AEDAE	A0A6I8TSB7_AEDAE	A0A6I8TU47_AEDAE	A0A6I8TZ58_AEDAE	A0A6I8TR75_AEDAE	A0A6I8U4N7_AEDAE	A0A6I8TR55_AEDAE	A0A6I8U2A4_AEDAE	A0A6I8TN22_AEDAE	A0A6I8TSC2_AEDAE	A0A6I8TSG5_AEDAE	A0A1S4EYK6_AEDAE	A0A6I8TSH0_AEDAE	A0A6I8TTZ4_AEDAE	A0A1S4G7Z7_AEDAE	A0A6I8TS03_AEDAE	A0A6I8TS24_AEDAE	A0A6I8TS15_AEDAE	A0A6I8UA69_AEDAE	A0A6I8TS62_AEDAE	A0A6I8TS57_AEDAE	A0A6I8TS09_AEDAE	A0A6I8TU41_AEDAE	A0A6I8TSF0_AEDAE	A0A6I8TWQ7_AEDAE	A0A6I8TU10_AEDAE	A0A6I8TR80_AEDAE	A0A6I8THM2_AEDAE
molecular_function	GO:0000981	DNA-binding transcription factor activity, RNA polymerase II-specific	44	130	0.338462	1	1.38608e-10	1	0	ABDA_AEDAE	A0A6I8T6L8_AEDAE	Q16UC3_AEDAE	A0A6I8U0X5_AEDAE	Q17DK8_AEDAE	A0A6I8U4T1_AEDAE	A0A6I8TLD3_AEDAE	A0A6I8TR51_AEDAE	A0A6I8U5E6_AEDAE	A0A1S4EZJ8_AEDAE	A0A6I8TT07_AEDAE	A0A6I8T4L4_AEDAE	A0A6I8T460_AEDAE	A0A6I8U5N4_AEDAE	A0A6I8U0Z6_AEDAE	A0A6I8TQA7_AEDAE	A0A6I8TIC9_AEDAE	A0A6I8TQS5_AEDAE	A0A6I8T5J7_AEDAE	A0A6I8TND2_AEDAE	A0A6I8T6U6_AEDAE	A0A6I8TJ37_AEDAE	A0A6I8TT77_AEDAE	A0A6I8TX66_AEDAE	A0A6I8TIN8_AEDAE	A0A6I8U6G1_AEDAE	A0A6R5HL85_AEDAE	A0A6I8TAK7_AEDAE	A0A6I8TUH4_AEDAE	A0A6I8TDG8_AEDAE	A0A6I8T5E2_AEDAE	A0A6I8U8M8_AEDAE	A0A6I8U3Y0_AEDAE	A0A0P6IYM8_AEDAE	A0A6I8TXV2_AEDAE	A0A6I8TPB6_AEDAE	A0A6I8TJY7_AEDAE	A0A6I8T4U8_AEDAE	A0A6I8TI30_AEDAE	A0A1S4EWA8_AEDAE
biological_process	GO:0045104	intermediate filament cytoskeleton organization	43	43	1	1	3.02612e-31	1	0	A0A6I8TSF8_AEDAE	A0A6I8TU14_AEDAE	A0A6I8TR60_AEDAE	A0A6I8TRA3_AEDAE	A0A6I8THL8_AEDAE	A0A6I8THL9_AEDAE	A0A6I8TS51_AEDAE	A0A6I8THL4_AEDAE	A0A6I8TSD7_AEDAE	A0A6I8THK6_AEDAE	A0A6I8TU04_AEDAE	A0A6I8TR85_AEDAE	A0A6I8THL3_AEDAE	A0A6I8TSB7_AEDAE	A0A6I8TU47_AEDAE	A0A6I8TR75_AEDAE	A0A6I8TR55_AEDAE	A0A6I8TSC2_AEDAE	A0A6I8TSG5_AEDAE	A0A6I8TSH0_AEDAE	A0A6I8TTZ4_AEDAE	A0A6I8TU26_AEDAE	A0A1S4G7Z7_AEDAE	A0A6I8TR97_AEDAE	A0A6I8TS03_AEDAE	A0A6I8TS24_AEDAE	A0A6I8TSH6_AEDAE	A0A6I8TS15_AEDAE	A0A6I8TRA8_AEDAE	A0A6I8TS31_AEDAE	A0A6I8TS62_AEDAE	A0A6I8TS57_AEDAE	A0A6I8TS09_AEDAE	A0A6I8TU41_AEDAE	A0A6I8TSF0_AEDAE	A0A6I8THL0_AEDAE	A0A6I8TSC9_AEDAE	A0A6I8TU10_AEDAE	A0A6I8TR80_AEDAE	A0A6I8THM2_AEDAE
biological_process	GO:0006325	chromatin organization	39	69	0.565217	1	1.25701e-12	1	0	JING_AEDAE	A0A6I8TT23_AEDAE	A0A1S4FVD9_AEDAE	A0A1S4G664_AEDAE	A0A6I8TWB7_AEDAE	A0A6I8U9W8_AEDAE	Q0IEC7_AEDAE	A0A6I8TW77_AEDAE	A0A6I8TEI3_AEDAE	A0A6I8TZY4_AEDAE	A0A6I8TTK2_AEDAE	A0A6I8TP24_AEDAE	A0A6I8TZM7_AEDAE	A0A6I8TZN1_AEDAE	A0A6I8TV83_AEDAE	A0A6I8TUN4_AEDAE	A0A6I8U892_AEDAE	A0A6I8TVK8_AEDAE	A0A6I8TWG7_AEDAE	A0A6I8TI17_AEDAE	A0A6I8TSV5_AEDAE	A0A6I8U1R4_AEDAE	A0A6I8U1S0_AEDAE	A0A6I8TSV2_AEDAE	A0A1S4FSA4_AEDAE	A0A1S4EWP4_AEDAE	A0A1S4FAM3_AEDAE	A0A6I8TG86_AEDAE	A0A6I8TS06_AEDAE	A0A6I8T5A4_AEDAE	A0A6I8U1W2_AEDAE	A0A1S4FRB1_AEDAE	A0A6I8TIV3_AEDAE	A0A6I8TUX1_AEDAE	A0A6I8TUM9_AEDAE	A0A1S4EZ45_AEDAE	A0A6I8TD69_AEDAE	A0A6I8TYV5_AEDAE	A0A6I8TUG9_AEDAE
cellular_component	GO:0005576	extracellular region	38	421	0.0902613	2.8021e-07	1	0	1	A0A6I8TWD5_AEDAE	A0A6I8T5T3_AEDAE	A0A6I8TJ46_AEDAE	A0A1S4EWA9_AEDAE	Q16YM8_AEDAE	Q17KU5_AEDAE	A0A6I8TW48_AEDAE	A0A6I8TU45_AEDAE	A0A6I8TJ48_AEDAE	A0A6I8TDX3_AEDAE	A0A6I8TCQ6_AEDAE	A0A6I8TZM7_AEDAE	A0A6I8T4Z8_AEDAE	A0A6I8TNE8_AEDAE	A0A6I8TZN1_AEDAE	A0A6I8U8N9_AEDAE	A0A6I8U2Q4_AEDAE	A0A6I8U3I1_AEDAE	A0A6I8TV59_AEDAE	A0A6I8U1R4_AEDAE	A0A6I8U1S0_AEDAE	A0A6I8U6R3_AEDAE	A0A6I8TVD2_AEDAE	A0A1S4FBQ4_AEDAE	A0A6I8T544_AEDAE	A0A1S4FKJ6_AEDAE	A0A1S4FIQ7_AEDAE	A0A6I8U1L9_AEDAE	A0A6I8T514_AEDAE	A0A6I8U7Z1_AEDAE	A0A6I8U589_AEDAE	A0A6I8TXC7_AEDAE	A0A6I8U9T3_AEDAE	A0A1S4FLR5_AEDAE	A0A6I8TYV5_AEDAE	A0A6I8U6B7_AEDAE	A0A6I8TFQ6_AEDAE	A0A6I8U6U2_AEDAE
molecular_function	GO:0046983	protein dimerization activity	35	119	0.294118	0.999817	0.000343314	1	0.075	A0A6I8TWG2_AEDAE	A0A6I8T957_AEDAE	Q16NK4_AEDAE	A0A6I8TEE1_AEDAE	A0A6I8U0B9_AEDAE	Q16QR6_AEDAE	Q16Z21_AEDAE	A0A6I8TRC5_AEDAE	A0A6I8TSD1_AEDAE	A0A6I8TE55_AEDAE	A0A6I8TRC7_AEDAE	A0A6I8TLZ7_AEDAE	A0A1S4FJ51_AEDAE	A0A6I8U1U2_AEDAE	A0A6I8TD79_AEDAE	A0A6I8U6Q6_AEDAE	A0A6I8U023_AEDAE	A0A6I8U2E9_AEDAE	A0A1S4FK79_AEDAE	A0A6I8U4L1_AEDAE	A0A6I8U6Q9_AEDAE	A0A6I8U1T6_AEDAE	A0A6I8TJ37_AEDAE	A0A6I8TTW3_AEDAE	A0A6I8TJW8_AEDAE	A0A6I8TDG8_AEDAE	A0A6I8TRB7_AEDAE	A0A1S4F842_AEDAE	A0A6I8U4K5_AEDAE	A0A6I8TD86_AEDAE	A0A6I8TIF6_AEDAE	A0A6I8TEF2_AEDAE	A0A6I8T384_AEDAE	A0A6I8U3H0_AEDAE	A0A6I8TFD4_AEDAE
molecular_function	GO:0003676	nucleic acid binding	33	247	0.133603	1	3.79395e-30	1	0	Q17LN4_AEDAE	A0A6I8THN3_AEDAE	Q172C8_AEDAE	Q16LC8_AEDAE	A0A1S4FG70_AEDAE	A0A6I8U863_AEDAE	A0A6I8T524_AEDAE	A0A6I8TSP3_AEDAE	Q16RY3_AEDAE	A0A6I8U1V5_AEDAE	A0A1S4F075_AEDAE	A0A6I8THE0_AEDAE	A0A1S4F900_AEDAE	A0A6I8TMN5_AEDAE	A0A1S4EZS3_AEDAE	A0A6I8TA67_AEDAE	A0A6I8T539_AEDAE	A0A1S4FWG8_AEDAE	A0A6I8U6F9_AEDAE	A0A6I8TBS2_AEDAE	A0A0P6IXX6_AEDAE	A0A6I8TFY6_AEDAE	A0A6I8TH25_AEDAE	A0A6I8TS81_AEDAE	A0A1S4F0V4_AEDAE	A0A6I8TCP1_AEDAE	A0A1S4G0U3_AEDAE	A0A6I8TVN6_AEDAE	A0A1S4FP15_AEDAE	A0A6I8U062_AEDAE	A0A6I8TZR8_AEDAE	A0A6I8U6Z4_AEDAE	A0A1S4F806_AEDAE
cellular_component	GO:0110165	cellular anatomical entity	33	104	0.317308	0.0317837	0.981291	0.844	1	A0A6I8TWJ4_AEDAE	A0A6I8T402_AEDAE	A0A6I8TUP2_AEDAE	A0A6I8U5S1_AEDAE	A0A6I8U5R7_AEDAE	A0A6I8TTN1_AEDAE	Q16Q81_AEDAE	Q17LR4_AEDAE	A0A6I8TAL6_AEDAE	A0A6I8TAQ9_AEDAE	A0A6I8TJL5_AEDAE	A0A6I8TXK9_AEDAE	A0A6I8TVJ9_AEDAE	A0A6I8TBI1_AEDAE	A0A6I8TXL3_AEDAE	A0A1S4F2Y9_AEDAE	A0A6I8T3P0_AEDAE	A0A6I8T6C9_AEDAE	A0A6I8T3W7_AEDAE	A0A6I8TQK3_AEDAE	A0A6I8TM86_AEDAE	A0A6I8U3L2_AEDAE	A0A6I8TAE7_AEDAE	A0A6I8TY55_AEDAE	A0A6I8TJK7_AEDAE	A0A6I8T8H5_AEDAE	A0A6I8T8X6_AEDAE	A0A6I8U135_AEDAE	A0A1S4FN24_AEDAE	A0A6I8T430_AEDAE	A0A6I8TJM0_AEDAE	A0A6I8TDM9_AEDAE	A0A6I8U512_AEDAE
biological_process	GO:0045944	positive regulation of transcription by RNA polymerase II	33	73	0.452055	1	2.53689e-07	1	0	A0A1S4G664_AEDAE	A0A6I8TRC5_AEDAE	A0A6I8TIC2_AEDAE	A0A1S4FHE4_AEDAE	Q174E0_AEDAE	A0A6I8TKC2_AEDAE	A0A6I8TR51_AEDAE	A0A6I8TRC7_AEDAE	A0A6I8TLZ7_AEDAE	A0A6I8TKZ3_AEDAE	A0A6I8U1U2_AEDAE	A0A6I8TT07_AEDAE	A0A6I8U6Q6_AEDAE	A0A6I8TWN2_AEDAE	A0A6I8TKW4_AEDAE	A0A6I8TYD8_AEDAE	A0A6I8TQA7_AEDAE	A0A6I8U2E9_AEDAE	A0A6I8TDT3_AEDAE	A0A6I8U4L1_AEDAE	A0A6I8U6Q9_AEDAE	A0A6I8TK71_AEDAE	A0A6I8TMI4_AEDAE	A0A6I8U1T6_AEDAE	A0A6I8TTW3_AEDAE	A0A6I8TJW8_AEDAE	A0A6I8TDG8_AEDAE	A0A6I8TRB7_AEDAE	A0A6I8U4K5_AEDAE	Q8MV41_AEDAE	A0A6I8TIF6_AEDAE	A0A6I8U3H0_AEDAE	A0A6I8TF14_AEDAE
molecular_function	GO:0005516	calmodulin binding	33	63	0.52381	1	1.54231e-10	1	0	Q16EQ1_AEDAE	A0A6I8U4W1_AEDAE	A0A6I8U9N6_AEDAE	A0A6I8U4W6_AEDAE	A0A6I8U8A3_AEDAE	A0A6I8U7I4_AEDAE	A0A6I8TCT2_AEDAE	A0A6I8U9N4_AEDAE	A0A6I8U4W4_AEDAE	A0A6I8TGL5_AEDAE	A0A6I8TUP4_AEDAE	A0A6I8U4V9_AEDAE	A0A6I8U7J3_AEDAE	A0A6I8TUN6_AEDAE	A0A6I8U7I2_AEDAE	A0A6I8U890_AEDAE	A0A6I8U9N7_AEDAE	A0A6I8TR04_AEDAE	A0A6I8TTT0_AEDAE	A0A6I8U896_AEDAE	A0A6I8U9N2_AEDAE	A0A6I8TQK0_AEDAE	A0A6I8TS46_AEDAE	A0A6I8TUQ0_AEDAE	A0A6I8U7I7_AEDAE	A0A6I8U7H8_AEDAE	A0A6I8U4V4_AEDAE	A0A6I8U888_AEDAE	A0A6I8TUP1_AEDAE	A0A6I8U9N5_AEDAE	A0A6I8U9N3_AEDAE	A0A6I8U7J1_AEDAE	A0A6I8U4V6_AEDAE
biological_process	GO:0007264	small GTPase mediated signal transduction	32	82	0.390244	0.999995	1.04735e-05	1	0.001	A0A6I8U9R6_AEDAE	A0A6I8U8C9_AEDAE	A0A6I8TUP2_AEDAE	A0A6I8TUT6_AEDAE	A0A6I8TQX8_AEDAE	A0A6I8TX63_AEDAE	A0A6I8U539_AEDAE	A0A6I8TV11_AEDAE	A0A6I8U7T0_AEDAE	A0A6I8U8D3_AEDAE	A0A6I8U4Q0_AEDAE	A0A6I8TJL5_AEDAE	A0A6I8TXK9_AEDAE	A0A0P6IVZ6_AEDAE	A0A6I8TVJ9_AEDAE	A0A6I8U2T2_AEDAE	A0A6I8T4K1_AEDAE	A0A6I8TXL3_AEDAE	A0A6I8T5G3_AEDAE	A0A6I8U4Y1_AEDAE	A0A6I8THG6_AEDAE	A0A6I8U7M5_AEDAE	A0A6I8TZ38_AEDAE	A0A6I8U7L7_AEDAE	A0A6I8TJK7_AEDAE	A0A6I8U7L4_AEDAE	A0A6I8TS40_AEDAE	A0A6I8TUS9_AEDAE	A0A6I8U531_AEDAE	A0A6I8U5V3_AEDAE	A0A6I8TJM0_AEDAE	A0A6I8U9P5_AEDAE
molecular_function	GO:0004842	ubiquitin-protein transferase activity	31	69	0.449275	0.999998	5.2354e-06	1	0.001	A0A6I8TP02_AEDAE	A0A6I8TF55_AEDAE	A0A6I8U4J9_AEDAE	A0A6I8TEU8_AEDAE	A0A6I8U4L3_AEDAE	A0A6I8TIZ1_AEDAE	A0A6I8TRA4_AEDAE	A0A6I8TF19_AEDAE	A0A6I8TCR8_AEDAE	A0A6I8TG69_AEDAE	A0A1S4FUL6_AEDAE	A0A6I8TLT8_AEDAE	A0A6I8TN23_AEDAE	A0A6R5HMJ9_AEDAE	A0A6I8U778_AEDAE	A0A6I8TIR4_AEDAE	A0A1S4F1D4_AEDAE	A0A6I8TIY5_AEDAE	A0A1S4EWP4_AEDAE	A0A6I8TJ67_AEDAE	A0A6I8TMJ9_AEDAE	A0A6I8TKH6_AEDAE	A0A6I8TJ78_AEDAE	A0A6I8TA82_AEDAE	A0A0P6JRU7_AEDAE	A0A6I8TKH0_AEDAE	A0A6I8T8C1_AEDAE	A0A6I8TCR6_AEDAE	A0A6I8TEM7_AEDAE	A0A6I8U7Z2_AEDAE	A0A6I8U782_AEDAE
biological_process	GO:0050896	response to stimulus	27	55	0.490909	0.95674	0.0505713	1	1	HPS5_AEDAE	A0A6I8U5E0_AEDAE	A0A6I8TWQ2_AEDAE	A0A6I8TCN2_AEDAE	A0A6I8TWP9_AEDAE	Q16U80_AEDAE	A0A6I8TYF9_AEDAE	A0A6I8TYS9_AEDAE	A0A6I8U5P4_AEDAE	A0A6I8TIQ3_AEDAE	A0A6I8TWW3_AEDAE	A0A6I8TKA5_AEDAE	A0A6I8TVX9_AEDAE	A0A1S4FB01_AEDAE	A0A6I8TKK3_AEDAE	A0A6I8TCE8_AEDAE	A0A6I8TWZ3_AEDAE	A0A1S4FNX4_AEDAE	A0A6I8UA69_AEDAE	A0A6I8TIX5_AEDAE	A0A6I8TWQ7_AEDAE	A0A6I8TWY9_AEDAE	A0A1S4F7T0_AEDAE	A0A6I8TIE5_AEDAE	A0A6I8TKK7_AEDAE	A0A6I8U6K7_AEDAE	A0A6I8TYU3_AEDAE
biological_process	GO:0007399	nervous system development	27	49	0.55102	1	7.36522e-11	1	0	A0A6R5H626_AEDAE	A0A6I8TK89_AEDAE	A0A6I8T609_AEDAE	A0A6I8TJG7_AEDAE	A0A6I8T7U0_AEDAE	A0A1S4FHE4_AEDAE	Q174E0_AEDAE	A0A6I8TKC2_AEDAE	A0A6I8TKZ3_AEDAE	A0A6I8TKW4_AEDAE	A0A6I8U6R3_AEDAE	A0A6I8T7L4_AEDAE	A0A6I8TVK9_AEDAE	A0A6I8T859_AEDAE	A0A6I8TDT3_AEDAE	A0A6I8TMI4_AEDAE	A0A6I8T611_AEDAE	A0A6I8T7K9_AEDAE	A0A6I8TWR7_AEDAE	A0A6I8TWL6_AEDAE	A0A6I8TYH0_AEDAE	A0A6I8T7L2_AEDAE	A0A6I8TYH8_AEDAE	A0A6I8TWS3_AEDAE	A0A6I8TVK7_AEDAE	A0A6I8TKA8_AEDAE	A0A6I8TF14_AEDAE
molecular_function	GO:0030507	spectrin binding	26	26	1	1	9.66304e-21	1	0	A0A6I8U4W1_AEDAE	A0A6I8U9N6_AEDAE	A0A6I8U4W6_AEDAE	A0A6I8U8A3_AEDAE	A0A6I8U7I4_AEDAE	A0A6I8U9N4_AEDAE	A0A6I8U4W4_AEDAE	A0A6I8TUP4_AEDAE	A0A6I8U4V9_AEDAE	A0A6I8U7J3_AEDAE	A0A6I8TUN6_AEDAE	A0A6I8U7I2_AEDAE	A0A6I8U890_AEDAE	A0A6I8U9N7_AEDAE	A0A6I8U896_AEDAE	A0A6I8U9N2_AEDAE	A0A6I8TUQ0_AEDAE	A0A6I8U7I7_AEDAE	A0A6I8U7H8_AEDAE	A0A6I8U4V4_AEDAE	A0A6I8U888_AEDAE	A0A6I8TUP1_AEDAE	A0A6I8U9N5_AEDAE	A0A6I8U9N3_AEDAE	A0A6I8U7J1_AEDAE	A0A6I8U4V6_AEDAE
biological_process	GO:0031175	neuron projection development	26	26	1	0.999762	0.000537635	1	0.19	A0A6I8U4W1_AEDAE	A0A6I8U9N6_AEDAE	A0A6I8U4W6_AEDAE	A0A6I8U8A3_AEDAE	A0A6I8U7I4_AEDAE	A0A6I8U9N4_AEDAE	A0A6I8U4W4_AEDAE	A0A6I8TUP4_AEDAE	A0A6I8U4V9_AEDAE	A0A6I8U7J3_AEDAE	A0A6I8TUN6_AEDAE	A0A6I8U7I2_AEDAE	A0A6I8U890_AEDAE	A0A6I8U9N7_AEDAE	A0A6I8U896_AEDAE	A0A6I8U9N2_AEDAE	A0A6I8TUQ0_AEDAE	A0A6I8U7I7_AEDAE	A0A6I8U7H8_AEDAE	A0A6I8U4V4_AEDAE	A0A6I8U888_AEDAE	A0A6I8TUP1_AEDAE	A0A6I8U9N5_AEDAE	A0A6I8U9N3_AEDAE	A0A6I8U7J1_AEDAE	A0A6I8U4V6_AEDAE
biological_process	GO:0002009	morphogenesis of an epithelium	25	39	0.641026	1	5.66127e-07	1	0	A0A6I8TQI0_AEDAE	A0A6I8TSP2_AEDAE	Q17NJ8_AEDAE	A0A6I8TWZ7_AEDAE	A0A6I8TX19_AEDAE	A0A6I8TZB2_AEDAE	A0A6I8TVV6_AEDAE	A0A0P6IVL7_AEDAE	A0A6I8U4E7_AEDAE	A0A6I8TGV0_AEDAE	A0A6I8TP37_AEDAE	A0A1S4G7G5_AEDAE	A0A6I8TVK1_AEDAE	A0A6I8TRY3_AEDAE	A0A6I8TR27_AEDAE	A0A6I8TYX2_AEDAE	A0A6I8TSX8_AEDAE	A0A6I8TZK6_AEDAE	A0A6I8TII3_AEDAE	A0A6I8THZ7_AEDAE	A0A6I8TGP2_AEDAE	A0A6I8TW24_AEDAE	A0A6I8TYS7_AEDAE	A0A6I8TGB7_AEDAE	A0A6I8TII5_AEDAE
molecular_function	GO:0042302	structural constituent of cuticle	24	196	0.122449	0.0384794	0.976009	0.997	1	Q16XV0_AEDAE	J9HFG0_AEDAE	A0A6I8TZL0_AEDAE	Q17GC7_AEDAE	A0A1S4FK96_AEDAE	Q17GC8_AEDAE	Q17BH5_AEDAE	Q17G11_AEDAE	Q17HE0_AEDAE	Q17C09_AEDAE	Q0IGD5_AEDAE	Q17C08_AEDAE	Q17C11_AEDAE	Q16GI3_AEDAE	A0A1S4FKX7_AEDAE	A0A6I8TG48_AEDAE	A0A1S4FVF1_AEDAE	A0A6I8U6B0_AEDAE	A0A1S4FL61_AEDAE	A0A1S4FTI8_AEDAE	A0A6I8TSY0_AEDAE	A0A1S4FL17_AEDAE	A0A6I8TQ16_AEDAE	A0A6I8U259_AEDAE
biological_process	GO:0000226	microtubule cytoskeleton organization	24	35	0.685714	0.999749	0.000556326	1	0.192	A0A6I8TYR9_AEDAE	A0A6I8TIY0_AEDAE	A0A6I8TTP6_AEDAE	A0A6I8TUT5_AEDAE	A0A6I8TUS7_AEDAE	A0A6I8TUS2_AEDAE	A0A0P6IZW2_AEDAE	A2I875_AEDAE	A0A6I8TIZ0_AEDAE	A0A6I8TVV9_AEDAE	A0A6I8TWM6_AEDAE	A0A6I8TWK6_AEDAE	A0A6I8TIX7_AEDAE	A0A6I8TIY7_AEDAE	A0A6I8TH58_AEDAE	A0A6I8TWL2_AEDAE	A0A6I8TKJ4_AEDAE	A0A6I8TWL8_AEDAE	A0A6I8TUJ0_AEDAE	A0A6I8TTP0_AEDAE	A0A6I8TTQ1_AEDAE	A0A6I8TWY3_AEDAE	A0A6I8TUJ6_AEDAE	A0A6I8TRM9_AEDAE
molecular_function	GO:0004252	serine-type endopeptidase activity	23	366	0.0628415	4.12316e-10	1	0	1	A0A6I8TZ56_AEDAE	A0A6I8U5W0_AEDAE	A0A6I8TKT3_AEDAE	A0A6I8TJF1_AEDAE	Q16V56_AEDAE	A0A6I8T5J2_AEDAE	A0A6I8TZM3_AEDAE	A0A6I8TAV4_AEDAE	A0A6I8T9V2_AEDAE	A0A1S4G7R1_AEDAE	A0A6I8T670_AEDAE	A0A1S4FH77_AEDAE	A0A6I8T5C7_AEDAE	A0A1S4FBQ4_AEDAE	A0A1S4FH91_AEDAE	A0A6I8T5Q0_AEDAE	A0A1S4G218_AEDAE	A0A0P6IZ43_AEDAE	A0A6I8T5D5_AEDAE	A0A1S4FLR5_AEDAE	A0A6I8TSB8_AEDAE	A0A6I8T500_AEDAE	A0A6I8TV81_AEDAE
molecular_function	GO:0016757	glycosyltransferase activity	23	55	0.418182	0.759916	0.303361	1	1	A0A6I8U8V5_AEDAE	A0A6I8TWV4_AEDAE	A0A6I8TV79_AEDAE	A0A6I8TRW7_AEDAE	A0A6I8TQ72_AEDAE	A0A6I8TQ61_AEDAE	A0A6I8TQC1_AEDAE	A0A6I8TRW1_AEDAE	A0A6I8TU62_AEDAE	A0A6I8TRX2_AEDAE	A0A6I8TQD7_AEDAE	A0A6I8TPA1_AEDAE	A0A6I8TGE8_AEDAE	A0A6I8TQC6_AEDAE	A0A6I8TQD1_AEDAE	A0A6I8TGF7_AEDAE	A0A6I8TP92_AEDAE	A0A6I8TGF3_AEDAE	A0A6I8TPB1_AEDAE	A0A6I8TQ57_AEDAE	A0A6I8TGE3_AEDAE	A0A6I8TRV4_AEDAE	A0A6I8TQ67_AEDAE
biological_process	GO:0009653	anatomical structure morphogenesis	23	126	0.18254	0.999723	0.000443935	1	0.163	A0A6I8TV56_AEDAE	A0A6I8TGB4_AEDAE	A0A1S4G219_AEDAE	A0A6I8TTH0_AEDAE	Q16XW4_AEDAE	A0A1S4FPI0_AEDAE	A0A6I8TAL6_AEDAE	A0A6I8TAQ9_AEDAE	A0A6I8TRH9_AEDAE	A0A1S4FJR2_AEDAE	A0A6I8TDT6_AEDAE	A0A6I8TBI1_AEDAE	A0A6I8T7N6_AEDAE	A0A1S4FF27_AEDAE	A0A1S4FJQ9_AEDAE	A0A6I8U6R3_AEDAE	A0A6I8TM96_AEDAE	A0A6I8TRT5_AEDAE	A0A6I8TAE7_AEDAE	A0A6I8TQZ0_AEDAE	A0A6I8TX21_AEDAE	A0A6I8TN51_AEDAE	A0A6I8T709_AEDAE
molecular_function	GO:0005096	GTPase activator activity	23	93	0.247312	1	9.10861e-18	1	0	A0A6I8U0P3_AEDAE	A0A6I8TTH6_AEDAE	A0A6I8T8D3_AEDAE	A0A6I8TZZ6_AEDAE	A0A6I8TTH0_AEDAE	A0A6I8U854_AEDAE	A0A6I8TP51_AEDAE	A0A6I8TWU3_AEDAE	A0A6I8U5I4_AEDAE	A0A6I8TRH9_AEDAE	A0A6I8T857_AEDAE	A0A6I8U3N8_AEDAE	A0A6I8T830_AEDAE	A0A6I8U1N4_AEDAE	A0A6I8TRT5_AEDAE	A0A1S4FHG3_AEDAE	A0A6I8TKC4_AEDAE	A0A6I8U6D5_AEDAE	A0A6I8U365_AEDAE	A0A6I8U0N8_AEDAE	A0A6I8U331_AEDAE	A0A6I8U1P0_AEDAE	A0A6I8TA86_AEDAE
biological_process	GO:0051179	localization	23	65	0.353846	0.000115098	0.999919	0.009	1	A0A6I8TQI0_AEDAE	A0A6I8TSP2_AEDAE	A0A6I8U2Z8_AEDAE	Q16XW4_AEDAE	A0A0P6IVL7_AEDAE	A0A6I8TJS5_AEDAE	A0A6I8TUV8_AEDAE	A0A6I8U222_AEDAE	A0A6I8TGV0_AEDAE	A0A6I8TP37_AEDAE	A0A6I8TVY8_AEDAE	A0A6I8TSD3_AEDAE	A0A6I8TN62_AEDAE	A0A6I8U0G2_AEDAE	A0A6I8T7N6_AEDAE	A0A6I8TVK1_AEDAE	A0A6I8U2F3_AEDAE	A0A6I8U227_AEDAE	A0A6I8U663_AEDAE	A0A6I8TZA0_AEDAE	A0A6I8THZ7_AEDAE	A0A6I8TGP2_AEDAE	A0A6I8TGB7_AEDAE
molecular_function	GO:0004725	protein tyrosine phosphatase activity	23	78	0.294872	0.997007	0.00643871	1	0.882	A0A6I8TGB4_AEDAE	A0A6I8T3Q1_AEDAE	A0A1S4EW88_AEDAE	A0A6I8T3S9_AEDAE	A0A1S4FJR2_AEDAE	A0A6I8T9M5_AEDAE	A1Z069_AEDAE	A0A1S4FJQ9_AEDAE	A0A6I8THF9_AEDAE	A0A6I8T3T3_AEDAE	A0A6I8T3K9_AEDAE	A1Z072_AEDAE	A0A6I8TTN8_AEDAE	A0A6I8U8P7_AEDAE	A1Z068_AEDAE	A0A6I8TSS3_AEDAE	A0A6I8U8L9_AEDAE	A0A6I8TQZ0_AEDAE	A0A6I8T733_AEDAE	A0A6I8T3H6_AEDAE	A0A6I8TGW7_AEDAE	A0A1S4F1Q4_AEDAE	A0A6I8TT98_AEDAE
molecular_function	GO:0016887	ATP hydrolysis activity	22	174	0.126437	0.00373771	0.997636	0.366	1	Q17LN4_AEDAE	Q17NT9_AEDAE	A0A1S4FG70_AEDAE	A0A6I8TXJ0_AEDAE	A0A6I8TL67_AEDAE	Q16RY3_AEDAE	A0A6I8U3K2_AEDAE	Q16QG9_AEDAE	A0A6I8TZH6_AEDAE	A0A1S4F900_AEDAE	A0A1S4EZS3_AEDAE	A0A0P6IY78_AEDAE	A0A1S4F0V4_AEDAE	A0A1S4F933_AEDAE	A0A1S4FJU4_AEDAE	A0A6I8TJ03_AEDAE	A0A6I8U054_AEDAE	A0A1S4EZF6_AEDAE	A0A1S4FQW7_AEDAE	A0A6I8TXJ4_AEDAE	A0A1S4F4Q9_AEDAE	A0A6I8U9V2_AEDAE
biological_process	GO:0009887	animal organ morphogenesis	22	64	0.34375	0.997726	0.00521312	1	0.821	A0A6I8TKY1_AEDAE	A0A1S4FTK0_AEDAE	A0A6I8U526_AEDAE	Q17NJ8_AEDAE	A0A6I8TWQ2_AEDAE	A0A6I8T5F1_AEDAE	A0A6I8U340_AEDAE	A0A6I8U203_AEDAE	A0A6I8TEH1_AEDAE	A0A6I8TWP9_AEDAE	A0A6I8U335_AEDAE	A0A6I8U3X0_AEDAE	A0A6I8T5E7_AEDAE	A0A6I8UA69_AEDAE	A0A6I8T6U2_AEDAE	A0A6I8T6P0_AEDAE	A0A6I8TQ53_AEDAE	A0A6I8TWQ7_AEDAE	A0A0N8ERZ1_AEDAE	A0A6I8T6N6_AEDAE	A0A6I8U723_AEDAE	A0A6I8U6K7_AEDAE
cellular_component	GO:0043229	intracellular organelle	22	93	0.236559	1	6.41225e-43	1	0	A0A6I8TV45_AEDAE	Q17LN4_AEDAE	A0A6I8U863_AEDAE	A0A6I8U299_AEDAE	A0A6I8TSP3_AEDAE	Q16RY3_AEDAE	A0A6I8TQD8_AEDAE	A0A6I8T797_AEDAE	A0A6I8TJ51_AEDAE	A0A1S4F900_AEDAE	A0A1S4EZS3_AEDAE	A0A6I8TR25_AEDAE	A0A6I8U2X5_AEDAE	A0A6I8TGV6_AEDAE	A0A1S4F0V4_AEDAE	A0A6I8T7E0_AEDAE	A0A1S4G507_AEDAE	A0A6I8TQD3_AEDAE	A0A1S4EY16_AEDAE	A0A6I8T5V7_AEDAE	A0A6I8T7V6_AEDAE	A0A1S4F806_AEDAE
molecular_function	GO:0004843	thiol-dependent deubiquitinase	21	52	0.403846	0.999983	5.89358e-05	1	0.01	A0A1S4F0N0_AEDAE	A0A6I8U5F0_AEDAE	A0A6I8UA07_AEDAE	A0A0P6ISX9_AEDAE	A0A6I8U821_AEDAE	A0A6I8U5D0_AEDAE	A0A1S4FN98_AEDAE	A0A6I8U5C9_AEDAE	A0A6I8TQ87_AEDAE	A0A6I8TCB0_AEDAE	A0A6I8U9Q3_AEDAE	A0A6I8TJT6_AEDAE	A0A1S4F4V1_AEDAE	A0A6I8U1M2_AEDAE	A0A6I8TP84_AEDAE	A0A6I8T4G8_AEDAE	A0A6I8U377_AEDAE	A0A6I8TPU3_AEDAE	A0A6I8U0K2_AEDAE	A0A6I8U2K7_AEDAE	A0A6I8U4S9_AEDAE
biological_process	GO:0006511	ubiquitin-dependent protein catabolic process	21	68	0.308824	0.860713	0.199437	1	1	A0A6I8U5F0_AEDAE	A0A0P6ISX9_AEDAE	A2I859_AEDAE	A0A6I8U821_AEDAE	A0A6I8U5D0_AEDAE	A0A1S4FN98_AEDAE	A0A6I8U5C9_AEDAE	A0A6I8TQ87_AEDAE	A0A6I8TCB0_AEDAE	A0A6I8TJT6_AEDAE	A0A1S4F4V1_AEDAE	A0A6I8U1M2_AEDAE	A0A1S4FBP6_AEDAE	A0A6I8TP84_AEDAE	A0A6I8T4G8_AEDAE	A0A6I8U377_AEDAE	A0A6I8TPU3_AEDAE	A0A6I8U0K2_AEDAE	A0A6I8U2K7_AEDAE	A0A1S4FU38_AEDAE	A0A6I8U4S9_AEDAE
biological_process	GO:0030182	neuron differentiation	21	57	0.368421	0.999709	0.000523784	1	0.184	A0A6I8TKY1_AEDAE	A0A1S4FTK0_AEDAE	A0A6I8U526_AEDAE	A0A6I8TWQ2_AEDAE	A0A6I8T5F1_AEDAE	A0A6I8U340_AEDAE	A0A6I8U203_AEDAE	A0A6I8TEH1_AEDAE	A0A6I8TWP9_AEDAE	A0A6I8U335_AEDAE	A0A6I8U3X0_AEDAE	A0A6I8T5E7_AEDAE	A0A6I8UA69_AEDAE	A0A6I8T6U2_AEDAE	A0A6I8T6P0_AEDAE	A0A6I8TQ53_AEDAE	A0A6I8TWQ7_AEDAE	A0A0N8ERZ1_AEDAE	A0A6I8T6N6_AEDAE	A0A6I8U723_AEDAE	A0A6I8U6K7_AEDAE
biological_process	GO:0016579	protein deubiquitination	21	46	0.456522	0.999886	0.000355354	1	0.145	A0A6I8TC70_AEDAE	A0A6I8U5F0_AEDAE	A0A6I8TBY5_AEDAE	A0A0P6ISX9_AEDAE	A0A6I8U821_AEDAE	A0A6I8U5D0_AEDAE	A0A1S4FN98_AEDAE	A0A6I8U5C9_AEDAE	A0A6I8TQ87_AEDAE	A0A6I8TCB0_AEDAE	A0A6I8U9Q3_AEDAE	A0A6I8TJT6_AEDAE	A0A1S4F4V1_AEDAE	A0A6I8U1M2_AEDAE	A0A6I8TP84_AEDAE	A0A6I8T4G8_AEDAE	A0A6I8U377_AEDAE	A0A6I8TPU3_AEDAE	A0A6I8U0K2_AEDAE	A0A6I8U2K7_AEDAE	A0A6I8U4S9_AEDAE
molecular_function	GO:0003774	cytoskeletal motor activity	20	41	0.487805	0.99984	0.000362184	1	0.08	A0A1S4FTK0_AEDAE	A0A6I8U0P3_AEDAE	A0A6I8TCN2_AEDAE	A0A6I8TZZ6_AEDAE	A0A6I8U2N9_AEDAE	Q16U80_AEDAE	A0A6I8TP51_AEDAE	A0A6I8TIQ3_AEDAE	A0A6I8TKA5_AEDAE	A0A6I8U4J1_AEDAE	A0A6I8U2N7_AEDAE	A0A6I8TNP4_AEDAE	A0A6I8U3N8_AEDAE	A0A6I8U1N4_AEDAE	A0A6I8TPJ6_AEDAE	A0A1S4FNX4_AEDAE	A0A6I8U0N8_AEDAE	A0A6I8TIX5_AEDAE	A0A6I8U1P0_AEDAE	A0A6I8TIE5_AEDAE
biological_process	GO:0015031	protein transport	19	116	0.163793	0.0222457	0.985195	0.975	1	Q17FH9_AEDAE	Q16T83_AEDAE	A0A6I8TIE4_AEDAE	Q1HQJ2_AEDAE	A0A6I8U0K9_AEDAE	A0A6I8TNA1_AEDAE	A0A6I8TJ76_AEDAE	A0A6I8TBK5_AEDAE	A0A6I8U2K1_AEDAE	A0A6I8U6D5_AEDAE	A0A6I8TZD3_AEDAE	A0A6I8T8E7_AEDAE	A0A6I8U331_AEDAE	A0A6I8TL29_AEDAE	A0A6I8T659_AEDAE	A0A1S4F5L1_AEDAE	A0A6I8T8M1_AEDAE	A0A1S4EYY6_AEDAE	A0A1S4FH42_AEDAE
biological_process	GO:0030154	cell differentiation	19	83	0.228916	1	3.61749e-17	1	0	A0A6I8TG52_AEDAE	A0A6R5H626_AEDAE	A0A1S4G219_AEDAE	A0A1S4F075_AEDAE	A0A6I8TH62_AEDAE	A0A6I8TAL6_AEDAE	A0A6I8TAQ9_AEDAE	A0A6I8TTD8_AEDAE	A0A6I8TBI1_AEDAE	A0A6I8U6R3_AEDAE	A0A6I8T859_AEDAE	A0A6I8TAS6_AEDAE	A0A6I8TAE7_AEDAE	A0A6I8TG46_AEDAE	A0A6I8TV90_AEDAE	A0A6I8U1P5_AEDAE	A0A6I8TFN2_AEDAE	A0A6R5I375_AEDAE	A0A6I8TJC9_AEDAE
biological_process	GO:0048513	animal organ development	19	63	0.301587	0.999256	0.0014121	1	0.385	A0A6I8TQI0_AEDAE	A0A6I8TSP2_AEDAE	A0A0P6IVL7_AEDAE	A0A6I8TGV0_AEDAE	A0A6I8TAL6_AEDAE	A0A6I8TP37_AEDAE	A0A6I8TAQ9_AEDAE	A0A6I8T4Z8_AEDAE	A0A6I8TBI1_AEDAE	A0A6I8TVK1_AEDAE	A0A6I8U6R3_AEDAE	A0A6I8TM96_AEDAE	A0A6I8T544_AEDAE	A0A1S4FKJ6_AEDAE	A0A6I8T514_AEDAE	A0A6I8TAE7_AEDAE	A0A6I8THZ7_AEDAE	A0A6I8TGP2_AEDAE	A0A6I8TGB7_AEDAE
biological_process	GO:0007049	cell cycle	18	66	0.272727	0.839442	0.208433	1	1	A0A6I8TA64_AEDAE	Q17KI6_AEDAE	Q173P3_AEDAE	A0A6I8TEJ6_AEDAE	A0A6I8TNX8_AEDAE	A0A6I8TA55_AEDAE	A0A6I8T2W5_AEDAE	A0A6I8TEI2_AEDAE	A0A6I8T9M5_AEDAE	A0A1S4F828_AEDAE	A0A6I8TEJ1_AEDAE	A0A1S4FIT4_AEDAE	A0A6I8U6K2_AEDAE	A0A6I8TZV4_AEDAE	A0A6I8T733_AEDAE	A0A6I8U569_AEDAE	A0A6I8TEI7_AEDAE	A0A6I8TG01_AEDAE
biological_process	GO:0007155	cell adhesion	18	132	0.136364	0.000106322	0.999956	0.008	1	Q178I1_AEDAE	A0A6I8TG52_AEDAE	A0A6I8U526_AEDAE	A0A6I8TEL9_AEDAE	A0A6I8TH62_AEDAE	A0A6I8U4G8_AEDAE	A0A6I8U3X0_AEDAE	A0A6I8TAS6_AEDAE	A0A1S4FKJ6_AEDAE	A0A6I8TTI0_AEDAE	A0A6I8TM67_AEDAE	A0A6I8TG46_AEDAE	A0A0N8ERZ1_AEDAE	A0A6I8TM50_AEDAE	A0A6R5HDM3_AEDAE	A0A6I8T9J1_AEDAE	A0A6I8TFN2_AEDAE	A0A6I8U723_AEDAE
biological_process	GO:0006338	chromatin remodeling	18	35	0.514286	0.999956	0.000168005	1	0.046	CARM1_AEDAE	A0A6I8T663_AEDAE	A0A6I8T5X8_AEDAE	A0A6I8TQ44_AEDAE	Q17J42_AEDAE	A0A6I8TN66_AEDAE	A0A6I8TNC0_AEDAE	A0A6I8TQ63_AEDAE	A0A0P6IY78_AEDAE	A0A6I8T5Z4_AEDAE	A0A6I8TST7_AEDAE	A0A1S4F933_AEDAE	A0A6I8TQX0_AEDAE	A0A6I8T5Y3_AEDAE	A0A6I8TGX3_AEDAE	A0A6I8TR64_AEDAE	A0A6I8TGX6_AEDAE	A0A6I8TST2_AEDAE
cellular_component	GO:0016459	myosin complex	18	42	0.428571	0.99999	4.21054e-05	1	0.004	A0A1S4FTK0_AEDAE	A0A6I8U0P3_AEDAE	A0A6I8TCN2_AEDAE	A0A6I8TZZ6_AEDAE	A0A6I8U2N9_AEDAE	Q16U80_AEDAE	A0A6I8TP51_AEDAE	A0A6I8TIQ3_AEDAE	A0A6I8TKA5_AEDAE	A0A6I8U4J1_AEDAE	A0A6I8U2N7_AEDAE	A0A6I8U3N8_AEDAE	A0A6I8U1N4_AEDAE	A0A1S4FNX4_AEDAE	A0A6I8U0N8_AEDAE	A0A6I8TIX5_AEDAE	A0A6I8U1P0_AEDAE	A0A6I8TIE5_AEDAE
biological_process	GO:0034765	regulation of ion transmembrane transport	18	120	0.15	0.105926	0.931127	1	1	Q16XB9_AEDAE	A0A6I8TFC9_AEDAE	A0A6I8T3A2_AEDAE	A0A6I8TV63_AEDAE	A0A6I8TTC4_AEDAE	A0A1S4FUV2_AEDAE	A0A6I8TI52_AEDAE	A0A6I8TR04_AEDAE	A0A6I8TT27_AEDAE	A0A1S4EVA2_AEDAE	A0A6I8TTC9_AEDAE	A0A6I8TTT0_AEDAE	A0A6I8TSA0_AEDAE	A0A6I8T326_AEDAE	A0A6I8T340_AEDAE	A0A6R8GMP9_AEDAE	A0A6I8T333_AEDAE	A0A6I8T338_AEDAE
molecular_function	GO:0046982	protein heterodimerization activity	18	76	0.236842	0.94923	0.0874453	1	1	Q174K2_AEDAE	A0A6I8U851_AEDAE	A0A6I8U4Q0_AEDAE	A0A6I8TUI4_AEDAE	A0A6I8U2T2_AEDAE	A0A6I8U853_AEDAE	A0A6R8KKC9_AEDAE	A0A6I8U7M5_AEDAE	A0A6I8U6E7_AEDAE	A0A0P6IUX4_AEDAE	A0A6I8U9L1_AEDAE	A0A6I8U7E5_AEDAE	A0A6I8TUI8_AEDAE	A0A0P6K0W4_AEDAE	A0A1S4FVW5_AEDAE	A0A6I8U9K9_AEDAE	A0A6I8U5V3_AEDAE	A0A6I8U0L8_AEDAE
biological_process	GO:0007018	microtubule-based movement	18	91	0.197802	0.158454	0.894529	1	1	Q16RI3_AEDAE	A0A6I8TRA0_AEDAE	A0A6I8TD52_AEDAE	A0A6I8TQ46_AEDAE	A0A6I8T589_AEDAE	A0A6I8TNP4_AEDAE	A0A1S4F0C7_AEDAE	A0A6I8T5E3_AEDAE	A0A6I8T5A1_AEDAE	A0A6I8T4I9_AEDAE	A0A6I8TPJ6_AEDAE	A0A6I8T3Q7_AEDAE	A0A6I8T5K4_AEDAE	A0A6I8TDG9_AEDAE	A0A6I8U0X8_AEDAE	A0A6I8U0T6_AEDAE	A0A6I8U5A0_AEDAE	A0A6S4FP63_AEDAE
biological_process	GO:0009605	response to external stimulus	18	45	0.4	0.0832902	0.943828	1	1	A0A6I8T609_AEDAE	A0A6I8TJG7_AEDAE	A0A6I8T7U0_AEDAE	A0A1S4FHE4_AEDAE	Q174E0_AEDAE	A0A6I8U9E3_AEDAE	A0A6I8TKC2_AEDAE	A0A6I8TKZ3_AEDAE	A0A6I8TUE6_AEDAE	A0A6I8TKW4_AEDAE	A0A6I8T7L4_AEDAE	A0A6I8TDT3_AEDAE	A0A6I8TMI4_AEDAE	A0A6I8T611_AEDAE	A0A6I8T7K9_AEDAE	A0A6I8T7L2_AEDAE	A0A6I8TK31_AEDAE	A0A6I8TF14_AEDAE
molecular_function	GO:0005267	potassium channel activity	18	35	0.514286	0.989018	0.0184134	1	0.997	A0A6I8TIB0_AEDAE	A0A6I8TGX2_AEDAE	A0A6I8TW30_AEDAE	A0A6I8TGH3_AEDAE	A0A6I8TH17_AEDAE	A0A6I8TBD3_AEDAE	A0A6I8TH29_AEDAE	A0A6I8TBD8_AEDAE	A0A6I8TH24_AEDAE	A0A6I8TIC0_AEDAE	A0A6I8TIA4_AEDAE	A0A6I8TGH8_AEDAE	A0A6I8TIB5_AEDAE	A0A6I8TGI2_AEDAE	A0A6I8U600_AEDAE	A0A6I8TBC8_AEDAE	A0A6I8TGX7_AEDAE	A0A6I8TGY2_AEDAE
molecular_function	GO:0004879	nuclear receptor activity	17	23	0.73913	1	3.0093e-09	1	0	ECR_AEDAE	A0A6I8TIA3_AEDAE	A0A6I8TXB4_AEDAE	A0A6I8THN9_AEDAE	A0A6I8TE49_AEDAE	A0A6I8THY3_AEDAE	A0A6I8TXB3_AEDAE	A0A6I8U0A7_AEDAE	A0A6I8TKZ4_AEDAE	A0A6I8THP4_AEDAE	A0A6I8TZA1_AEDAE	A0A6I8TJK4_AEDAE	A0A6I8TPI4_AEDAE	A0A1S4FGC2_AEDAE	A0A6I8TC54_AEDAE	A0A1S4FGD0_AEDAE	A0A6I8TI42_AEDAE
molecular_function	GO:0051015	actin filament binding	17	64	0.265625	0.981324	0.0371603	1	1	Q178I1_AEDAE	A0A6I8U526_AEDAE	A0A6I8TXN5_AEDAE	A0A6I8TBP8_AEDAE	A0A6I8TXM3_AEDAE	A0A6I8TX03_AEDAE	A0A6I8U3X0_AEDAE	A0A6I8TL88_AEDAE	A0A6I8TL89_AEDAE	A0A6I8TWZ9_AEDAE	A0A6I8TXN1_AEDAE	A0A6I8TX07_AEDAE	A0A0N8ERZ1_AEDAE	A0A6I8TL83_AEDAE	A0A6I8T5K8_AEDAE	A0A6I8TZR1_AEDAE	A0A6I8U723_AEDAE
biological_process	GO:0048856	anatomical structure development	17	74	0.22973	1	9.33221e-23	1	0	A0A6I8TG52_AEDAE	A0A6I8TH62_AEDAE	A0A6I8U4N0_AEDAE	A0A6I8TT30_AEDAE	A0A6I8U6D8_AEDAE	A0A6I8T8J5_AEDAE	A0A6I8U342_AEDAE	A0A6I8TAS6_AEDAE	A0A6I8TST5_AEDAE	A0A6I8TG46_AEDAE	A0A6I8TSK0_AEDAE	A0A6I8T8T0_AEDAE	A0A6I8TYN2_AEDAE	A0A6I8U3Q5_AEDAE	A0A6I8T6L1_AEDAE	A0A6I8TJT5_AEDAE	A0A6I8TFN2_AEDAE
molecular_function	GO:0004715	non-membrane spanning protein tyrosine kinase activity	17	23	0.73913	1	3.0093e-09	1	0	A0A6I8TSP2_AEDAE	A0A6I8TWZ7_AEDAE	A0A6I8TX19_AEDAE	A0A6I8TZB2_AEDAE	A0A6I8TVV6_AEDAE	A0A6I8U4E7_AEDAE	A0A6I8TGV0_AEDAE	A0A6I8TVK1_AEDAE	A0A6I8TYX2_AEDAE	A0A6I8TSX8_AEDAE	A0A6I8TZK6_AEDAE	A0A6I8TII3_AEDAE	A0A6I8THZ7_AEDAE	A0A6I8TGP2_AEDAE	A0A6I8TW24_AEDAE	A0A6I8TGB7_AEDAE	A0A6I8TII5_AEDAE
cellular_component	GO:0015630	microtubule cytoskeleton	17	24	0.708333	1	4.72911e-19	1	0	A0A6I8TIY0_AEDAE	A0A6I8TTP6_AEDAE	A0A6I8TUT5_AEDAE	A0A6I8TUS7_AEDAE	A0A6I8TUS2_AEDAE	A0A0P6IZW2_AEDAE	A0A6I8TIZ0_AEDAE	A0A6I8TWM6_AEDAE	A0A6I8TWK6_AEDAE	A0A6I8TIX7_AEDAE	A0A6I8TIY7_AEDAE	A0A6I8TWL2_AEDAE	A0A6I8TWL8_AEDAE	A0A6I8TUJ0_AEDAE	A0A6I8TTP0_AEDAE	A0A6I8TTQ1_AEDAE	A0A6I8TUJ6_AEDAE
molecular_function	GO:0016307	phosphatidylinositol phosphate kinase activity	17	18	0.944444	1	5.7297e-11	1	0	A0A6I8TGP8_AEDAE	A0A6I8TPQ0_AEDAE	A0A6I8TSB6_AEDAE	A0A6I8TQI2_AEDAE	A0A6I8TSC8_AEDAE	A0A6I8TPQ9_AEDAE	A0A6I8TSD4_AEDAE	A0A6I8TPP5_AEDAE	A0A6I8TQR3_AEDAE	A0A6I8TQJ3_AEDAE	A0A6I8TQQ4_AEDAE	A0A6I8TGQ4_AEDAE	A0A6I8TQH7_AEDAE	A0A6I8TQI7_AEDAE	A0A6I8TGQ2_AEDAE	A0A6I8TSC0_AEDAE	A0A6I8TQQ9_AEDAE
molecular_function	GO:0031267	small GTPase binding	16	51	0.313725	0.996445	0.00885508	1	0.915	A0A6I8T566_AEDAE	A0A6I8T575_AEDAE	A0A6I8T569_AEDAE	A0A6I8T560_AEDAE	A0A6I8T7U1_AEDAE	A0A6I8T5I0_AEDAE	A0A6I8TWK2_AEDAE	A0A6I8T638_AEDAE	A0A6I8T816_AEDAE	A0A6I8T8P1_AEDAE	A0A6I8TFJ7_AEDAE	A0A6I8T8F7_AEDAE	A0A6I8T598_AEDAE	A0A6I8T577_AEDAE	A0A6I8T822_AEDAE	A0A6I8T7U7_AEDAE
molecular_function	GO:0005249	voltage-gated potassium channel activity	16	51	0.313725	0.99057	0.020378	1	0.997	A0A6I8T3A2_AEDAE	A0A6I8TV63_AEDAE	A0A6I8TTC4_AEDAE	A0A1S4FUV2_AEDAE	A0A6I8TI52_AEDAE	A0A6I8TR04_AEDAE	A0A6I8TT27_AEDAE	A0A1S4EVA2_AEDAE	A0A6I8TTC9_AEDAE	A0A6I8TTT0_AEDAE	A0A6I8TSA0_AEDAE	A0A6I8T326_AEDAE	A0A6I8T340_AEDAE	A0A6R8GMP9_AEDAE	A0A6I8T333_AEDAE	A0A6I8T338_AEDAE
molecular_function	GO:0008061	chitin binding	15	139	0.107914	0.0258195	0.98617	0.957	1	Q17KU5_AEDAE	A0A6I8TW48_AEDAE	A0A6I8TU45_AEDAE	A0A6I8TJ48_AEDAE	A0A6I8TDX3_AEDAE	A0A6I8TCQ6_AEDAE	A0A6I8U8N9_AEDAE	A0A6I8TV59_AEDAE	A0A6I8U1L9_AEDAE	A0A6I8U7Z1_AEDAE	A0A6I8U589_AEDAE	A0A6I8U9T3_AEDAE	A0A1S4FLR5_AEDAE	A0A6I8U6B7_AEDAE	A0A6I8TFQ6_AEDAE
molecular_function	GO:0004713	protein tyrosine kinase activity	15	27	0.555556	1	1.59359e-07	1	0	A0A6I8TUG4_AEDAE	A0A6I8TUG0_AEDAE	A0A6I8TWQ2_AEDAE	A0A6I8TIU8_AEDAE	A0A6I8TWP9_AEDAE	A0A6I8TWF6_AEDAE	A0A6I8TQI1_AEDAE	A0A6I8UA69_AEDAE	A0A6I8TTI4_AEDAE	A0A6I8TUL8_AEDAE	A0A6I8TTJ1_AEDAE	A0A6I8TTA7_AEDAE	A0A6I8TWQ7_AEDAE	A0A6I8TYS7_AEDAE	A0A6I8U6K7_AEDAE
biological_process	GO:0006915	apoptotic process	15	42	0.357143	0.984006	0.0322573	1	1	A0A1S4FUS9_AEDAE	A0A6I8U436_AEDAE	A0A6I8TFX5_AEDAE	A0A6I8TZM7_AEDAE	A0A6I8U1G3_AEDAE	A0A0P6IUF5_AEDAE	A0A6I8TZN1_AEDAE	A0A6I8U1R4_AEDAE	A0A6I8U1S0_AEDAE	A0A6I8T556_AEDAE	A0A6I8T4V9_AEDAE	A0A6I8T501_AEDAE	A0A6I8T4A3_AEDAE	A0A6I8U2W9_AEDAE	A0A6I8TYV5_AEDAE
cellular_component	GO:0000786	nucleosome	15	71	0.211268	0.892874	0.173266	1	1	A0A6I8TDJ5_AEDAE	A0A6I8U4Q0_AEDAE	A0A6I8TTD8_AEDAE	A0A6I8U2T2_AEDAE	A0A6I8TK02_AEDAE	A0A6I8TKF6_AEDAE	A0A6R8KKC9_AEDAE	A0A6I8U7R2_AEDAE	A0A6I8TM30_AEDAE	A0A6I8TKK6_AEDAE	A0A6I8U7M5_AEDAE	A0A6I8T9B0_AEDAE	A0A6I8U5V3_AEDAE	A0A6I8TDJ2_AEDAE	A0A6I8TM34_AEDAE
biological_process	GO:0009966	regulation of signal transduction	15	44	0.340909	1	2.26578e-07	1	0	A0A6I8TF55_AEDAE	A0A6I8TRA4_AEDAE	A0A6I8U3B8_AEDAE	A2I859_AEDAE	A0A6I8TF19_AEDAE	A0A6I8TG69_AEDAE	A0A6R5HMJ9_AEDAE	A0A6I8T825_AEDAE	A0A1S4F1D4_AEDAE	A0A6I8TA82_AEDAE	A0A6I8T8C7_AEDAE	A0A6I8T851_AEDAE	A0A6I8T8C1_AEDAE	A0A6I8T696_AEDAE	A0A6I8TEM7_AEDAE
biological_process	GO:0065008	regulation of biological quality	15	22	0.681818	0.993878	0.00965146	1	0.973	A0A6I8TSP2_AEDAE	A0A6I8TWZ7_AEDAE	A0A6I8TX19_AEDAE	A0A6I8TVV6_AEDAE	A0A6I8U4E7_AEDAE	A0A6I8TGV0_AEDAE	A0A6I8TVK1_AEDAE	A0A6I8TYX2_AEDAE	A0A6I8TSX8_AEDAE	A0A6I8TII3_AEDAE	A0A6I8THZ7_AEDAE	A0A6I8TGP2_AEDAE	A0A6I8TW24_AEDAE	A0A6I8TGB7_AEDAE	A0A6I8TII5_AEDAE
biological_process	GO:0007268	chemical synaptic transmission	15	17	0.882353	0.999929	0.000272079	1	0.073	Q17IK9_AEDAE	A0A6I8T548_AEDAE	A0A6I8T6N8_AEDAE	A0A6I8TXE8_AEDAE	A0A6I8TWM4_AEDAE	A0A6I8T6A4_AEDAE	A0A6I8U2B0_AEDAE	A0A6I8TXE1_AEDAE	A0A6I8TXF1_AEDAE	A0A6I8TZE8_AEDAE	A0A6I8TXD7_AEDAE	A0A6I8T6F5_AEDAE	A0A6I8T6A2_AEDAE	A0A6I8TL28_AEDAE	A0A6I8T547_AEDAE
biological_process	GO:0051693	actin filament capping	15	17	0.882353	0.998157	0.00527244	1	0.825	Q16EQ1_AEDAE	A0A6I8TXN5_AEDAE	A0A6I8U5P4_AEDAE	A0A6I8TXM3_AEDAE	A0A6I8TX03_AEDAE	A0A6I8TL88_AEDAE	A0A6I8TL89_AEDAE	A0A6I8TWZ9_AEDAE	A0A6I8TGL5_AEDAE	A0A6I8TXN1_AEDAE	A0A6I8TX07_AEDAE	A0A6I8TQK0_AEDAE	A0A6I8TS46_AEDAE	A0A6I8TL83_AEDAE	A0A6I8TZR1_AEDAE
biological_process	GO:0016567	protein ubiquitination	14	41	0.341463	0.991508	0.0189157	1	1	A0A1S4G7I1_AEDAE	A0A6I8U3B8_AEDAE	Q17N85_AEDAE	A0A6I8T378_AEDAE	A0A6I8U2U5_AEDAE	A0A6I8T3F0_AEDAE	A0A6I8TZX9_AEDAE	A0A1S4FBP6_AEDAE	A0A6I8T380_AEDAE	A0A1S4EVD4_AEDAE	A0A6I8TTS1_AEDAE	A0A1S4G2N6_AEDAE	A0A0P6J4L8_AEDAE	A0A6I8T382_AEDAE
cellular_component	GO:0000139	Golgi membrane	14	92	0.152174	0.60027	0.505339	1	1	COG3_AEDAE	Q17BY2_AEDAE	A0A6I8U3R0_AEDAE	Q176W7_AEDAE	A0A6I8TVJ6_AEDAE	A0A6I8TMN7_AEDAE	A0A6I8TBV0_AEDAE	A0A6I8TV79_AEDAE	A0A6I8T8T7_AEDAE	A0A1S4FIQ7_AEDAE	A0A6I8TU62_AEDAE	A0A6I8T8I3_AEDAE	A0A0P6IU84_AEDAE	A0A6I8TEK9_AEDAE
biological_process	GO:0006886	intracellular protein transport	14	103	0.135922	0.0443409	0.972822	1	1	COG3_AEDAE	Q17BY2_AEDAE	Q17LP8_AEDAE	Q171Y9_AEDAE	Q16VZ6_AEDAE	Q171Z0_AEDAE	A0A6I8T7U1_AEDAE	A0A6I8TFJ9_AEDAE	A0A6I8T638_AEDAE	A0A6I8T816_AEDAE	A0A6I8T822_AEDAE	A0A6I8T7U7_AEDAE	A0A6I8TFF6_AEDAE	A0A1S4FB77_AEDAE
molecular_function	GO:0005452	inorganic anion exchanger activity	14	24	0.583333	0.999999	6.10313e-06	1	0.001	A0A6I8TDC1_AEDAE	A0A6I8TLI8_AEDAE	A0A6I8TJJ1_AEDAE	A0A6I8TJW6_AEDAE	A0A6I8TLJ9_AEDAE	A0A6I8TLK4_AEDAE	A0A6I8TK50_AEDAE	A0A6I8TDC6_AEDAE	A0A6I8TJI2_AEDAE	A0A6I8TDC3_AEDAE	A0A6I8TK45_AEDAE	A0A6I8TJI7_AEDAE	A0A6I8TJW3_AEDAE	A0A6I8TK57_AEDAE
molecular_function	GO:0008289	lipid binding	14	46	0.304348	0.999999	1.85404e-06	1	0.001	A0A6R5HJA5_AEDAE	Q16YD5_AEDAE	A0A6I8THA2_AEDAE	A0A6I8TXP8_AEDAE	A0A6I8TH94_AEDAE	A0A6I8TD27_AEDAE	A0A6I8TCH8_AEDAE	A0A6I8TI87_AEDAE	A0A0P6J0W2_AEDAE	A0A6I8TB54_AEDAE	A0A6I8TJE8_AEDAE	A0A6I8TK47_AEDAE	A0A6I8TJ54_AEDAE	A0A6I8TJF3_AEDAE
biological_process	GO:0032012	regulation of ARF protein signal transduction	14	17	0.823529	1	4.88216e-08	1	0	A0A6I8TJH7_AEDAE	A0A6I8T9A6_AEDAE	A0A6I8TJH3_AEDAE	A0A6I8TVJ2_AEDAE	A0A6I8TXG7_AEDAE	A0A6I8T9F1_AEDAE	A0A6I8TUF8_AEDAE	A0A6I8TXF9_AEDAE	A0A1S4FN24_AEDAE	A0A6I8TVI7_AEDAE	A0A1S4F769_AEDAE	A0A6I8TA70_AEDAE	A0A6I8T6Z4_AEDAE	A0A6I8U6H9_AEDAE
biological_process	GO:0051301	cell division	13	54	0.240741	0.883474	0.180643	1	1	SCC4_AEDAE	A0A6I8TA64_AEDAE	Q17KI6_AEDAE	Q173P3_AEDAE	A0A6I8TEJ6_AEDAE	A0A6I8TA55_AEDAE	A0A6I8TEI2_AEDAE	A0A6I8T9M5_AEDAE	A0A1S4F828_AEDAE	A0A6I8TEJ1_AEDAE	A0A6I8T733_AEDAE	A0A6I8TLE0_AEDAE	A0A6I8TEI7_AEDAE
molecular_function	GO:0000287	magnesium ion binding	13	72	0.180556	0.657297	0.461699	1	1	A0A6I8TDS6_AEDAE	A0A1S4F3Z8_AEDAE	A0A6I8TUP9_AEDAE	A0A1S4F7R6_AEDAE	A0A6I8TCQ7_AEDAE	A0A6I8TUX3_AEDAE	A0A6I8TJ12_AEDAE	A0A0P6IV23_AEDAE	A0A6I8TWT0_AEDAE	A0A6I8TQ65_AEDAE	A0A6I8TUR1_AEDAE	A0A6I8U0V9_AEDAE	A0A1S4F3X2_AEDAE
biological_process	GO:0006914	autophagy	13	33	0.393939	0.816213	0.282189	1	1	A0A6I8TWV2_AEDAE	A0A6I8T8E6_AEDAE	A0A6I8TUV4_AEDAE	A0A6I8TJ76_AEDAE	A0A6I8TT17_AEDAE	A0A6I8U1M2_AEDAE	A0A6I8TL29_AEDAE	A0A6I8TPU3_AEDAE	A0A6I8U0K2_AEDAE	A0A6I8U2K7_AEDAE	A0A6I8TI15_AEDAE	A0A6I8U4S9_AEDAE	A0A6I8TL69_AEDAE
cellular_component	GO:0005789	endoplasmic reticulum membrane	13	141	0.0921986	0.00234644	0.998874	0.105	1	Q17LP8_AEDAE	Q172Y9_AEDAE	Q171Y9_AEDAE	A0A6I8T8E6_AEDAE	A0A6I8TVJ6_AEDAE	Q1HQJ2_AEDAE	Q171Z0_AEDAE	A0A6I8T4F7_AEDAE	A0A1S4EYZ4_AEDAE	A0A1S4EZ06_AEDAE	A0A6I8T571_AEDAE	A0A6I8TBK5_AEDAE	A0A1S4FSF8_AEDAE
cellular_component	GO:0071944	cell periphery	13	62	0.209677	0.0381229	0.968968	0.907	1	A0A6I8TKY1_AEDAE	A0A6I8T5F1_AEDAE	A0A6I8U340_AEDAE	A0A6I8U203_AEDAE	Q16P98_AEDAE	A0A6I8U335_AEDAE	A0A6I8U6R3_AEDAE	A0A6I8T5E7_AEDAE	A0A6I8T339_AEDAE	A0A6I8T6U2_AEDAE	A0A6I8T6P0_AEDAE	A0A6I8TQ53_AEDAE	A0A6I8T6N6_AEDAE
biological_process	GO:0007010	cytoskeleton organization	13	20	0.65	1	1.2759e-16	1	0	A0A6I8TXN5_AEDAE	A0A6I8TPA8_AEDAE	A0A6I8TFQ9_AEDAE	A0A6I8TXM3_AEDAE	A0A6I8TX03_AEDAE	A0A6I8TL88_AEDAE	A0A6I8TL89_AEDAE	A0A6I8TWZ9_AEDAE	A0A6I8TXN1_AEDAE	A0A6I8TN94_AEDAE	A0A6I8TX07_AEDAE	A0A6I8TL83_AEDAE	A0A6I8TZR1_AEDAE
molecular_function	GO:0003777	microtubule motor activity	12	42	0.285714	0.794286	0.302836	1	1	Q16RI3_AEDAE	A0A6I8TD52_AEDAE	A0A6I8TQ46_AEDAE	A0A6I8T589_AEDAE	A0A1S4F0C7_AEDAE	A0A6I8T5E3_AEDAE	A0A6I8T5A1_AEDAE	A0A6I8T4I9_AEDAE	A0A6I8T5K4_AEDAE	A0A6I8TDG9_AEDAE	A0A6I8U0T6_AEDAE	A0A6I8U5A0_AEDAE
molecular_function	GO:0004930	G protein-coupled receptor activity	12	105	0.114286	0.00247961	0.998906	0.269	1	A0A6I8U8Z8_AEDAE	A0A6I8T9P6_AEDAE	A0A6I8TC72_AEDAE	A0A1S4F8L0_AEDAE	A0A1S4EX53_AEDAE	A0A6I8T9B0_AEDAE	A0A6I8TQW4_AEDAE	A0A6I8U988_AEDAE	A0A411JK96_AEDAE	A0A6I8TH79_AEDAE	A0A6I8T8H7_AEDAE	A0A1S4EW38_AEDAE
biological_process	GO:0010468	regulation of gene expression	12	21	0.571429	1	1.86931e-34	1	0	A0A6I8TL34_AEDAE	A0A6I8U1I5_AEDAE	A0A6I8U1I1_AEDAE	A0A1S4EZL5_AEDAE	A0A6I8TPR7_AEDAE	A0A6I8TMD6_AEDAE	A0A6I8U8A4_AEDAE	A0A6I8U5L0_AEDAE	A0A6I8TE95_AEDAE	A0A6I8U0G3_AEDAE	A0A6I8U4M4_AEDAE	A0A6I8TVM8_AEDAE
biological_process	GO:0016192	vesicle-mediated transport	12	95	0.126316	0.0744017	0.945798	1	1	Q170Z8_AEDAE	A0A6I8U527_AEDAE	Q16WP3_AEDAE	Q16VZ6_AEDAE	A0A6I8U0K9_AEDAE	A0A6I8TNA1_AEDAE	A0A6I8TFJ9_AEDAE	A0A1S4G3R8_AEDAE	A0A6I8U2K1_AEDAE	A0A6I8TNA7_AEDAE	A0A6I8TZD3_AEDAE	A0A0P6IUI5_AEDAE
biological_process	GO:0048731	system development	12	51	0.235294	1	1.01057e-10	1	0	A0A6I8TCH9_AEDAE	A0A6I8T5J5_AEDAE	A0A1S4FFD8_AEDAE	A0A6I8U436_AEDAE	A0A6I8TFX5_AEDAE	A0A6I8U1G3_AEDAE	A0A0P6IUF5_AEDAE	A0A6I8T9N3_AEDAE	A0A6I8TYN9_AEDAE	A0A6I8U2W9_AEDAE	A0A6I8TDC5_AEDAE	Q8MV41_AEDAE
molecular_function	GO:0043130	ubiquitin binding	12	28	0.428571	0.999703	0.00122353	1	0.279	Q17PJ6_AEDAE	A0A6I8TDY5_AEDAE	Q17AG0_AEDAE	Q16N59_AEDAE	A0A6I8T7X2_AEDAE	A0A6I8T3K4_AEDAE	A0A6I8T3C6_AEDAE	A0A6I8T3D9_AEDAE	A0A6I8TL38_AEDAE	A0A6I8T659_AEDAE	A0A6I8T3C8_AEDAE	A0A6I8T399_AEDAE
cellular_component	GO:0034703	cation channel complex	12	28	0.428571	0.828223	0.240718	1	1	A0A6I8U5E0_AEDAE	A0A6I8TYF9_AEDAE	A0A6I8TYS9_AEDAE	A0A6I8TWW3_AEDAE	A0A6I8TVX9_AEDAE	A0A1S4FB01_AEDAE	A0A6I8TKK3_AEDAE	A0A6I8TWZ3_AEDAE	A0A6I8TWY9_AEDAE	A0A1S4F7T0_AEDAE	A0A6I8TKK7_AEDAE	A0A6I8TYU3_AEDAE
cellular_component	GO:0005813	centrosome	12	19	0.631579	0.999999	5.64766e-06	1	0	A0A6I8TXJ0_AEDAE	A0A6I8TL67_AEDAE	A0A6I8TJS4_AEDAE	A0A6I8U144_AEDAE	A0A6I8U351_AEDAE	A0A1S4FGA1_AEDAE	A0A6I8TDF7_AEDAE	A0A6I8TLS8_AEDAE	A0A6I8TXJ4_AEDAE	A0A6I8U061_AEDAE	A0A6I8TNN8_AEDAE	A0A6I8TKB9_AEDAE
cellular_component	GO:0016592	mediator complex	11	34	0.323529	0.994379	0.0159835	1	0.908	MED31_AEDAE	MED29_AEDAE	MED15_AEDAE	MED21_AEDAE	Q16TJ8_AEDAE	A0A6I8U8C8_AEDAE	A0A6I8T999_AEDAE	A0A6I8TFJ3_AEDAE	A0A6I8U929_AEDAE	A0A6I8U9Y2_AEDAE	A0A6I8T6X3_AEDAE
molecular_function	GO:0003712	transcription coregulator activity	11	37	0.297297	0.999937	0.000168832	1	0.048	MED31_AEDAE	MED15_AEDAE	A0A6I8U8Q8_AEDAE	A0A6I8U8C8_AEDAE	A0A6I8T999_AEDAE	A0A6I8TFJ3_AEDAE	A0A6I8U5B0_AEDAE	A0A6I8U929_AEDAE	A0A6I8U9Y2_AEDAE	A0A6I8T6X3_AEDAE	A0A6I8U0L8_AEDAE
biological_process	GO:0006397	mRNA processing	11	78	0.141026	0.0983917	0.934676	1	1	Q16Y09_AEDAE	A0A1S4EW60_AEDAE	Q17KE9_AEDAE	A0A6I8T9H8_AEDAE	A0A1S4FMS2_AEDAE	A0A6I8TLC6_AEDAE	Q16NS4_AEDAE	A0A6I8U4N7_AEDAE	A0A6I8TS81_AEDAE	A0A6I8TG86_AEDAE	A0A1S4F7I3_AEDAE
molecular_function	GO:0003729	mRNA binding	11	23	0.478261	0.999963	0.000188363	1	0.05	A0A6I8TDY5_AEDAE	A0A0P6IVS8_AEDAE	A0A6I8U4N7_AEDAE	A0A6I8THB0_AEDAE	A0A6S4FMR8_AEDAE	A0A6I8T7E9_AEDAE	A0A6I8TL38_AEDAE	A0A6I8TJ79_AEDAE	A0A6I8THV7_AEDAE	A0A6I8THL5_AEDAE	A0A6I8TBW1_AEDAE
biological_process	GO:0006897	endocytosis	11	68	0.161765	0.210937	0.868657	1	1	A0A6R5HJA5_AEDAE	A0A6I8THA2_AEDAE	A0A6I8TH94_AEDAE	A0A1S4FN98_AEDAE	A0A0P6J0W2_AEDAE	A0A6I8TCB0_AEDAE	A0A6I8TJT6_AEDAE	A0A6I8U6D5_AEDAE	A0A6I8U331_AEDAE	A0A6I8T395_AEDAE	A0A1S4FB77_AEDAE
molecular_function	GO:0005262	calcium channel activity	11	34	0.323529	0.0677555	0.963514	1	1	A0A6I8U343_AEDAE	A0A6I8TN38_AEDAE	A0A6I8TYS9_AEDAE	A0A6I8TWW3_AEDAE	A0A6I8TVX9_AEDAE	A0A1S4FB01_AEDAE	A0A6I8TKK3_AEDAE	A0A6I8TWZ3_AEDAE	A0A6I8TWY9_AEDAE	A0A6I8TKK7_AEDAE	A0A6I8TYU3_AEDAE
cellular_component	GO:0016010	dystrophin-associated glycoprotein complex	11	15	0.733333	0.999988	8.50033e-05	1	0.014	A0A6I8TX96_AEDAE	A0A6I8TXE8_AEDAE	A0A6I8TWM4_AEDAE	A0A6I8U019_AEDAE	A0A6I8U2B0_AEDAE	A0A6I8TXE1_AEDAE	A0A6I8TXF1_AEDAE	A0A6I8TZE8_AEDAE	A0A6I8TXD7_AEDAE	A0A6I8TLE9_AEDAE	A0A6I8TL28_AEDAE
molecular_function	GO:0106306	protein serine/threonine phosphatase activity	11	30	0.366667	NA	NA	NA	NA	A0A6I8TWZ8_AEDAE	A0A6I8TDV7_AEDAE	A0A6I8TRG4_AEDAE	A0A6I8TQN8_AEDAE	A0A6I8T8N1_AEDAE	A0A6I8TML6_AEDAE	A0A6I8TKE3_AEDAE	A0A1S4G6V7_AEDAE	A0A6I8U8P7_AEDAE	A0A6I8TT98_AEDAE	A0A6I8TL00_AEDAE
molecular_function	GO:0106307	protein serine/threonine phosphatase activity	11	30	0.366667	NA	NA	NA	NA	A0A6I8TWZ8_AEDAE	A0A6I8TDV7_AEDAE	A0A6I8TRG4_AEDAE	A0A6I8TQN8_AEDAE	A0A6I8T8N1_AEDAE	A0A6I8TML6_AEDAE	A0A6I8TKE3_AEDAE	A0A1S4G6V7_AEDAE	A0A6I8U8P7_AEDAE	A0A6I8TT98_AEDAE	A0A6I8TL00_AEDAE
molecular_function	GO:0019901	protein kinase binding	11	18	0.611111	0.999996	3.45357e-05	1	0.008	A0A6I8TPB9_AEDAE	A0A6I8TM74_AEDAE	A0A6I8TMW8_AEDAE	A0A6I8TPC2_AEDAE	A0A6I8TPC6_AEDAE	A0A6I8TF27_AEDAE	A0A6I8TF26_AEDAE	A0A6I8TMW3_AEDAE	A0A6I8TM79_AEDAE	A0A6I8TF29_AEDAE	A0A6I8TMZ7_AEDAE
molecular_function	GO:0016740	transferase activity	11	70	0.157143	0.999949	6.79818e-05	1	0.01	A0A6I8U1L8_AEDAE	A0A6I8TZY4_AEDAE	A0A6I8TTK2_AEDAE	A0A6I8TP24_AEDAE	A0A6I8TUN4_AEDAE	A0A6I8TWG7_AEDAE	A0A6I8TIV3_AEDAE	A0A6I8TUM9_AEDAE	A0A1S4FBP6_AEDAE	A0A6I8TUG9_AEDAE	A0A0P6JS44_AEDAE
molecular_function	GO:0004222	metalloendopeptidase activity	11	88	0.125	0.156874	0.905872	1	1	Q17AS1_AEDAE	A0A6I8TJT0_AEDAE	A0A6I8TVZ5_AEDAE	A0A6I8T412_AEDAE	A0A6I8TVV8_AEDAE	A0A1S4F0T4_AEDAE	A0A1S4FJU4_AEDAE	A0A6I8T4N8_AEDAE	A0A6I8T4K0_AEDAE	A0A6I8T4F4_AEDAE	A0A6I8T4M0_AEDAE
molecular_function	GO:0035091	phosphatidylinositol binding	11	34	0.323529	0.999857	0.000450812	1	0.105	Q17FH9_AEDAE	A0A6I8TDY5_AEDAE	Q17AG0_AEDAE	A0A6I8T7E3_AEDAE	A0A6I8T7X2_AEDAE	A0A6I8TB35_AEDAE	A0A6I8T8E7_AEDAE	A0A6I8TL38_AEDAE	A0A6I8T659_AEDAE	A0A1S4F5L1_AEDAE	A0A1S4FB77_AEDAE
biological_process	GO:0048699	generation of neurons	11	30	0.366667	0.999978	4.12772e-05	1	0.01	A0A6I8TTH0_AEDAE	A0A1S4EWA9_AEDAE	A0A6I8TLD3_AEDAE	A0A6I8TR51_AEDAE	A0A6I8TRH9_AEDAE	A0A6I8TT07_AEDAE	A0A6I8TQA7_AEDAE	A0A6I8TRT5_AEDAE	A0A6I8TX66_AEDAE	A0A6I8TXV2_AEDAE	A0A6I8TXS4_AEDAE
biological_process	GO:0000184	nuclear-transcribed mRNA catabolic process, nonsense-mediated decay	10	19	0.526316	0.999728	0.00141347	1	0.388	PYM_AEDAE	A0A6I8TBJ0_AEDAE	A0A6I8TCE6_AEDAE	A0A6I8U4N7_AEDAE	A0A6I8TBM1_AEDAE	A0A6I8TB80_AEDAE	A0A1S4G4E5_AEDAE	A0A1S4FUT2_AEDAE	A0A1S4EY16_AEDAE	A0A1S4F9B5_AEDAE
molecular_function	GO:0003682	chromatin binding	10	40	0.25	0.921502	0.149851	1	1	A0A6I8TKC6_AEDAE	A0A1S4FFK1_AEDAE	A0A6I8TVM6_AEDAE	A0A6I8TCA0_AEDAE	A0A6I8TYK4_AEDAE	A0A6I8U2I8_AEDAE	A0A6I8TE95_AEDAE	A0A6I8TKE2_AEDAE	A0A6R5I4G5_AEDAE	A0A6I8TJR5_AEDAE
cellular_component	GO:0005794	Golgi apparatus	10	54	0.185185	0.532309	0.546509	1	1	Q1HQJ2_AEDAE	A0A6I8TJZ3_AEDAE	A0A6I8T3U2_AEDAE	A0A6I8TBK5_AEDAE	A0A6I8TI35_AEDAE	A0A6I8TNA7_AEDAE	A0A1S4FKH4_AEDAE	A0A1S4FKI0_AEDAE	A0A1S4FIF8_AEDAE	Q1HR89_AEDAE
cellular_component	GO:0005694	chromosome	10	39	0.25641	0.999721	0.000506176	1	0.062	A0A6I8TKC6_AEDAE	A0A6I8U039_AEDAE	A0A1S4FFK1_AEDAE	A0A6I8TVM6_AEDAE	A0A6I8TYK4_AEDAE	A0A1S4F828_AEDAE	A0A6I8TKE2_AEDAE	A0A6R5I4G5_AEDAE	A0A1S4EZF6_AEDAE	A0A1S4F4Q9_AEDAE
biological_process	GO:0006352	DNA-templated transcription, initiation	10	25	0.4	0.772912	0.345063	1	1	Q16ME4_AEDAE	A0A6I8U851_AEDAE	A0A6I8TUI4_AEDAE	A0A6I8U853_AEDAE	A0A0P6IUX4_AEDAE	A0A6I8U9L1_AEDAE	A0A6I8U7E5_AEDAE	A0A6I8TUI8_AEDAE	A0A6I8U569_AEDAE	A0A6I8U9K9_AEDAE
cellular_component	GO:0005669	transcription factor TFIID complex	10	18	0.555556	0.999978	0.000161804	1	0.03	Q174K2_AEDAE	A0A6I8U851_AEDAE	A0A6I8TUI4_AEDAE	A0A6I8U853_AEDAE	A0A0P6IUX4_AEDAE	A0A6I8U9L1_AEDAE	A0A6I8U7E5_AEDAE	A0A6I8TUI8_AEDAE	A0A6I8U569_AEDAE	A0A6I8U9K9_AEDAE
molecular_function	GO:0000977	RNA polymerase II transcription regulatory region sequence-specific DNA binding	10	25	0.4	0.998776	0.00441073	1	0.68	A0A1S4FVQ5_AEDAE	A0A1S4FHE4_AEDAE	Q174E0_AEDAE	A0A6I8TKC2_AEDAE	A0A6I8TKZ3_AEDAE	A0A6I8TKW4_AEDAE	A0A6I8TDT3_AEDAE	A0A6I8TMI4_AEDAE	Q8MV41_AEDAE	A0A6I8TF14_AEDAE
molecular_function	GO:0005543	phospholipid binding	10	14	0.714286	0.999962	0.000103608	1	0.02	Q17IK9_AEDAE	A0A6I8T548_AEDAE	A0A6I8U5P4_AEDAE	A0A6I8T6N8_AEDAE	A0A6I8T6A4_AEDAE	A0A6I8T6F5_AEDAE	A0A6I8T6A2_AEDAE	A0A6I8T547_AEDAE	A0A1S4F769_AEDAE	A0A6I8T6Z4_AEDAE
biological_process	GO:0051649	establishment of localization in cell	10	40	0.25	0.170242	0.865761	1	1	Q16RI3_AEDAE	A0A6I8TQ46_AEDAE	A0A6I8TNP4_AEDAE	A0A1S4F0C7_AEDAE	A0A6I8TPJ6_AEDAE	A0A6I8TDG9_AEDAE	A0A6I8U0X8_AEDAE	A0A6I8U0T6_AEDAE	A0A6I8U5A0_AEDAE	A0A6S4FP63_AEDAE
molecular_function	GO:0004402	histone acetyltransferase activity	10	16	0.625	0.999984	0.00012545	1	0.026	A0A1S4G664_AEDAE	A0A6I8TDJ5_AEDAE	A0A6I8TJJ0_AEDAE	A0A6I8TK02_AEDAE	A0A6I8TKF6_AEDAE	A0A6I8TM30_AEDAE	A0A6I8TKK6_AEDAE	A0A6I8TVM0_AEDAE	A0A6I8TDJ2_AEDAE	A0A6I8TM34_AEDAE
molecular_function	GO:0008138	protein tyrosine/serine/threonine phosphatase activity	10	24	0.416667	0.997792	0.00778612	1	0.904	A0A6I8T9M5_AEDAE	A1Z069_AEDAE	A1Z072_AEDAE	A0A6I8U8P7_AEDAE	A1Z068_AEDAE	A0A6I8TSS3_AEDAE	A0A6I8U8L9_AEDAE	A0A6I8T733_AEDAE	A0A6I8TGW7_AEDAE	A0A6I8TT98_AEDAE
molecular_function	GO:0004698	calcium-dependent protein kinase C activity	10	23	0.434783	0.999364	0.00273944	1	0.471	A0A6I8T566_AEDAE	A0A6I8T575_AEDAE	A0A6I8T569_AEDAE	A0A6I8T560_AEDAE	A0A6I8T5I0_AEDAE	A0A6I8T4H1_AEDAE	A0A6I8TX72_AEDAE	A0A6I8T598_AEDAE	A0A6I8TX55_AEDAE	A0A6I8T577_AEDAE
biological_process	GO:0009888	tissue development	10	15	0.666667	1	1.09443e-08	1	0	A0A1S4FQ32_AEDAE	Q16TJ0_AEDAE	Q16TJ1_AEDAE	A0A6I8TCT6_AEDAE	A0A6I8TKL1_AEDAE	A0A6I8TCZ0_AEDAE	A0A6I8TIV1_AEDAE	A0A6I8TJB1_AEDAE	A0A6I8TIU6_AEDAE	A0A6I8TJ14_AEDAE
biological_process	GO:0007528	neuromuscular junction development	10	10	1	1	3.94809e-06	1	0	A0A6I8TAH1_AEDAE	A0A6I8T7N8_AEDAE	A0A6I8TAR4_AEDAE	A0A6I8TAS8_AEDAE	A0A6I8TBK8_AEDAE	A0A6I8TAG9_AEDAE	A0A6I8TBL0_AEDAE	A0A6I8T7N5_AEDAE	A0A6I8TAQ8_AEDAE	A0A6I8TAQ2_AEDAE
cellular_component	GO:0016514	SWI/SNF complex	10	12	0.833333	1	6.32333e-07	1	0	A0A6I8TQ44_AEDAE	A0A6I8TQ63_AEDAE	A0A6I8TST7_AEDAE	A0A1S4F933_AEDAE	A0A6I8TQX0_AEDAE	A0A6I8U2F4_AEDAE	A0A6I8TGX3_AEDAE	A0A6I8TR64_AEDAE	A0A6I8TGX6_AEDAE	A0A6I8TST2_AEDAE
molecular_function	GO:0030374	nuclear receptor coactivator activity	10	11	0.909091	1	1.93287e-07	1	0	A0A6I8TRC5_AEDAE	A0A6I8TRC7_AEDAE	A0A6I8U1U2_AEDAE	A0A6I8U6Q6_AEDAE	A0A6I8U4L1_AEDAE	A0A6I8U6Q9_AEDAE	A0A6I8U1T6_AEDAE	A0A6I8TRB7_AEDAE	A0A6I8U4K5_AEDAE	A0A6I8U3H0_AEDAE
molecular_function	GO:0005525	GTP binding	9	239	0.0376569	1.25367e-10	1	0	1	A0A6I8TTY5_AEDAE	A0A6I8TIS8_AEDAE	A0A6I8TWU3_AEDAE	A0A6I8TKC4_AEDAE	A0A6I8TKH3_AEDAE	A0A6I8THE7_AEDAE	A0A1S4EY15_AEDAE	A0A6I8THF2_AEDAE	A0A6I8TGU8_AEDAE
biological_process	GO:0006281	DNA repair	9	79	0.113924	1.51066e-05	0.999996	0.002	1	A0A6I8TRA4_AEDAE	Q16EG4_AEDAE	A0A0P6IY78_AEDAE	A0A6I8TZX8_AEDAE	A0A6I8U1M2_AEDAE	A0A6I8TPU3_AEDAE	A0A6I8U0K2_AEDAE	A0A6I8U2K7_AEDAE	A0A6I8U4S9_AEDAE
cellular_component	GO:0005654	nucleoplasm	9	30	0.3	1	1.74032e-09	1	0	SCC4_AEDAE	A0A6I8TX96_AEDAE	A0A6I8TRA4_AEDAE	A0A1S4FIT4_AEDAE	A0A6I8U019_AEDAE	A0A6I8U6K2_AEDAE	A0A6I8TLE9_AEDAE	A0A6I8TLE0_AEDAE	A0A6I8TG01_AEDAE
biological_process	GO:0007601	visual perception	9	26	0.346154	0.978725	0.0552077	1	1	HPS5_AEDAE	A0A6I8TCN2_AEDAE	Q16U80_AEDAE	A0A6I8TIQ3_AEDAE	A0A6I8TKA5_AEDAE	A0A6I8TCE8_AEDAE	A0A1S4FNX4_AEDAE	A0A6I8TIX5_AEDAE	A0A6I8TIE5_AEDAE
biological_process	GO:0048477	oogenesis	9	13	0.692308	0.992883	0.0212745	1	1	A0A6I8TJ56_AEDAE	A0A1S4F7F6_AEDAE	A0A6I8TV52_AEDAE	A0A6I8TU25_AEDAE	A0A6I8TV58_AEDAE	A0A6I8U8Z2_AEDAE	A0A6I8TJ60_AEDAE	A0A6I8TX15_AEDAE	A0A6I8TUX4_AEDAE
cellular_component	GO:0005815	microtubule organizing center	9	38	0.236842	0.999	0.00231459	1	0.254	A0A6I8TYR9_AEDAE	A0A1S4FN98_AEDAE	A2I875_AEDAE	A0A1S4F828_AEDAE	A0A6I8TVV9_AEDAE	A0A6I8TCB0_AEDAE	A0A6I8TJT6_AEDAE	A0A6I8TKJ4_AEDAE	A0A6I8TWY3_AEDAE
cellular_component	GO:0045202	synapse	9	44	0.204545	0.753765	0.334397	1	1	Q9TX11_AEDAE	A0A6I8TXE8_AEDAE	A0A6I8TWM4_AEDAE	A0A6I8U2B0_AEDAE	A0A6I8TXE1_AEDAE	A0A6I8TXF1_AEDAE	A0A6I8TZE8_AEDAE	A0A6I8TXD7_AEDAE	A0A6I8TL28_AEDAE
biological_process	GO:0040008	regulation of growth	9	15	0.6	0.99633	0.0132315	1	0.986	A0A6I8TV56_AEDAE	A0A6I8TJ56_AEDAE	A0A6I8TV52_AEDAE	A0A6I8TU25_AEDAE	A0A6I8U1W2_AEDAE	A0A6I8TV58_AEDAE	A0A6I8TJ60_AEDAE	A0A6I8TX15_AEDAE	A0A6I8TUX4_AEDAE
biological_process	GO:0007009	plasma membrane organization	9	9	1	1	4.50851e-07	1	0	A0A6I8TZR4_AEDAE	A0A6I8TVB9_AEDAE	A0A6I8TXD4_AEDAE	A0A6I8TVG8_AEDAE	A0A6I8TXC9_AEDAE	A0A6I8TMN1_AEDAE	A0A6I8TJG2_AEDAE	A0A6I8TUE3_AEDAE	A0A6I8TUD7_AEDAE
biological_process	GO:0006334	nucleosome assembly	9	26	0.346154	0.930617	0.142412	1	1	A0A6I8TDJ5_AEDAE	A0A6I8TK02_AEDAE	A0A6I8TKF6_AEDAE	A0A6I8U7R2_AEDAE	A0A6I8TM30_AEDAE	A0A6I8TKK6_AEDAE	A0A6I8T9B0_AEDAE	A0A6I8TDJ2_AEDAE	A0A6I8TM34_AEDAE
cellular_component	GO:0005925	focal adhesion	9	17	0.529412	0.999916	0.000561148	1	0.068	A0A6I8U526_AEDAE	A0A6I8TWQ2_AEDAE	A0A6I8TWP9_AEDAE	A0A6I8U3X0_AEDAE	A0A6I8UA69_AEDAE	A0A6I8TWQ7_AEDAE	A0A0N8ERZ1_AEDAE	A0A6I8U723_AEDAE	A0A6I8U6K7_AEDAE
cellular_component	GO:0008076	voltage-gated potassium channel complex	9	22	0.409091	0.998726	0.00529041	1	0.562	A0A6I8T3A2_AEDAE	A0A1S4FUV2_AEDAE	A0A6I8TR04_AEDAE	A0A1S4EVA2_AEDAE	A0A6I8TTT0_AEDAE	A0A6I8T326_AEDAE	A0A6I8T340_AEDAE	A0A6I8T333_AEDAE	A0A6I8T338_AEDAE
cellular_component	GO:0071797	LUBAC complex	9	11	0.818182	1	3.25295e-06	1	0	A0A6I8TIZ1_AEDAE	A0A6I8TCR8_AEDAE	A0A6I8TIR4_AEDAE	A0A6I8TIY5_AEDAE	A0A6I8TJ67_AEDAE	A0A6I8TKH6_AEDAE	A0A6I8TJ78_AEDAE	A0A6I8TKH0_AEDAE	A0A6I8TCR6_AEDAE
biological_process	GO:0000122	negative regulation of transcription by RNA polymerase II	9	13	0.692308	0.999986	0.000148343	1	0.044	A0A6I8U0G0_AEDAE	A0A6I8TXM2_AEDAE	A0A6I8TM96_AEDAE	A0A6I8TY41_AEDAE	A0A6I8TA69_AEDAE	A0A6I8TY44_AEDAE	A0A6I8TLP2_AEDAE	A0A6I8TYC4_AEDAE	A0A0P6J4C6_AEDAE
molecular_function	GO:0016787	hydrolase activity	8	94	0.0851064	2.95291e-16	1	0	1	A0A6I8TE67_AEDAE	A0A6I8TMN7_AEDAE	A0A6I8TE61_AEDAE	A0A6I8U024_AEDAE	A0A6I8TFY6_AEDAE	A0A6I8TZX8_AEDAE	A0A6I8U8T8_AEDAE	A0A1S4F806_AEDAE
molecular_function	GO:0003924	GTPase activity	8	180	0.0444444	1.3692e-07	1	0	1	A0A6I8TTY5_AEDAE	A0A6I8TIS8_AEDAE	A0A6I8TWU3_AEDAE	A0A6I8TKC4_AEDAE	A0A6I8TKH3_AEDAE	A0A6I8THE7_AEDAE	A0A6I8THF2_AEDAE	A0A6I8TGU8_AEDAE
cellular_component	GO:0005643	nuclear pore	8	19	0.421053	0.99471	0.0185622	1	0.942	Q16T83_AEDAE	Q16LY2_AEDAE	A0A6I8U6P8_AEDAE	A0A6I8TVL7_AEDAE	A0A6I8U7C2_AEDAE	A0A6I8TZU3_AEDAE	A0A6I8U9J2_AEDAE	A0A1S4FH42_AEDAE
molecular_function	GO:0003724	RNA helicase activity	8	50	0.16	0.281769	0.827375	1	1	Q17LN4_AEDAE	Q16RY3_AEDAE	A0A1S4F900_AEDAE	A0A1S4EZS3_AEDAE	A0A6I8U024_AEDAE	A0A1S4FUT2_AEDAE	A0A1S4F0V4_AEDAE	A0A1S4F806_AEDAE
biological_process	GO:0007411	axon guidance	8	74	0.108108	0.0298159	0.986976	0.997	1	COMM2_AEDAE	A0A6I8TEL9_AEDAE	A0A6I8U394_AEDAE	A0A6I8TM67_AEDAE	A0A6I8TM50_AEDAE	A0A6I8T9V5_AEDAE	A0A6R5HDM3_AEDAE	A0A6I8T9J1_AEDAE
biological_process	GO:0006888	endoplasmic reticulum to Golgi vesicle-mediated transport	8	21	0.380952	0.999682	0.0012652	1	0.362	COG3_AEDAE	Q17LP8_AEDAE	Q1HQJ2_AEDAE	A0A6I8T4F7_AEDAE	A0A1S4EYZ4_AEDAE	A0A1S4EZ06_AEDAE	A0A6I8T571_AEDAE	A0A6I8TBK5_AEDAE
biological_process	GO:0006629	lipid metabolic process	8	98	0.0816327	1.62489e-12	1	0	1	A0A6I8T3Q1_AEDAE	A0A6I8T5T3_AEDAE	A0A1S4EW88_AEDAE	A0A6I8T3S9_AEDAE	A0A6I8T3T3_AEDAE	A0A6I8T3K9_AEDAE	A0A1S4FYE2_AEDAE	A0A6I8T3H6_AEDAE
molecular_function	GO:0030276	clathrin binding	8	16	0.5	0.981772	0.0506483	1	1	A0A6I8TPI8_AEDAE	A0A6I8TFU6_AEDAE	A0A6I8TFU9_AEDAE	A0A6I8TQW7_AEDAE	A0A6I8TPA5_AEDAE	A0A6I8TQW2_AEDAE	A0A6R8GRR5_AEDAE	A0A6I8TNG5_AEDAE
cellular_component	GO:0030496	midbody	8	9	0.888889	1	3.84083e-06	1	0	A0A6I8T566_AEDAE	Q17KI6_AEDAE	A0A6I8T575_AEDAE	A0A6I8T569_AEDAE	A0A6I8T560_AEDAE	A0A6I8T5I0_AEDAE	A0A6I8T598_AEDAE	A0A6I8T577_AEDAE
biological_process	GO:0006417	regulation of translation	8	15	0.533333	0.999994	2.59325e-05	1	0.006	A0A6I8TYK5_AEDAE	A0A6I8U4N7_AEDAE	A0A6I8THB0_AEDAE	A0A6S4FMR8_AEDAE	A0A6I8TJ79_AEDAE	A0A6I8THV7_AEDAE	A0A6I8THL5_AEDAE	A0A6I8TBW1_AEDAE
cellular_component	GO:0035060	brahma complex	8	8	1	1	4.98871e-07	1	0	A0A6I8TQ44_AEDAE	A0A6I8TQ63_AEDAE	A0A6I8TST7_AEDAE	A0A6I8TQX0_AEDAE	A0A6I8TGX3_AEDAE	A0A6I8TR64_AEDAE	A0A6I8TGX6_AEDAE	A0A6I8TST2_AEDAE
biological_process	GO:0034655	nucleobase-containing compound catabolic process	8	8	1	0.971543	0.0496366	1	1	A0A6I8TQ85_AEDAE	A0A6I8TQF4_AEDAE	A0A1S4G2Y2_AEDAE	A0A6I8U0E0_AEDAE	A0A6I8TRX9_AEDAE	A0A6I8TQE7_AEDAE	A0A6I8TQ80_AEDAE	A0A6I8TXI7_AEDAE
biological_process	GO:0006796	phosphate-containing compound metabolic process	8	9	0.888889	2.76768e-07	1	0	1	A0A6I8TQ85_AEDAE	A0A6I8TQF4_AEDAE	A0A1S4F3Z8_AEDAE	A0A1S4G2Y2_AEDAE	A0A6I8TRX9_AEDAE	A0A6I8TQE7_AEDAE	A0A1S4F3X2_AEDAE	A0A6I8TQ80_AEDAE
biological_process	GO:0016571	histone methylation	8	9	0.888889	0.999981	0.000139103	1	0.04	A0A6I8TZY4_AEDAE	A0A6I8TTK2_AEDAE	A0A6I8TP24_AEDAE	A0A6I8TUN4_AEDAE	A0A6I8TWG7_AEDAE	A0A6I8TIV3_AEDAE	A0A6I8TUM9_AEDAE	A0A6I8TUG9_AEDAE
biological_process	GO:0050804	modulation of chemical synaptic transmission	8	9	0.888889	0.99633	0.0132315	1	0.986	A0A6I8TXE8_AEDAE	A0A6I8TWM4_AEDAE	A0A6I8U2B0_AEDAE	A0A6I8TXE1_AEDAE	A0A6I8TXF1_AEDAE	A0A6I8TZE8_AEDAE	A0A6I8TXD7_AEDAE	A0A6I8TL28_AEDAE
biological_process	GO:0046716	muscle cell cellular homeostasis	8	9	0.888889	1	1.70214e-05	1	0.005	A0A6I8TXE8_AEDAE	A0A6I8TWM4_AEDAE	A0A6I8U2B0_AEDAE	A0A6I8TXE1_AEDAE	A0A6I8TXF1_AEDAE	A0A6I8TZE8_AEDAE	A0A6I8TXD7_AEDAE	A0A6I8TL28_AEDAE
cellular_component	GO:0030136	clathrin-coated vesicle	8	9	0.888889	0.999713	0.0011738	1	0.155	A0A6I8TPI8_AEDAE	A0A6I8TFU6_AEDAE	A0A6I8TFU9_AEDAE	A0A6I8TQW7_AEDAE	A0A6I8TPA5_AEDAE	A0A6I8TQW2_AEDAE	A0A6R8GRR5_AEDAE	A0A6I8TNG5_AEDAE
molecular_function	GO:0005545	1-phosphatidylinositol binding	8	8	1	1	7.17439e-07	1	0	A0A6I8TPI8_AEDAE	A0A6I8TFU6_AEDAE	A0A6I8TFU9_AEDAE	A0A6I8TQW7_AEDAE	A0A6I8TPA5_AEDAE	A0A6I8TQW2_AEDAE	A0A6R8GRR5_AEDAE	A0A6I8TNG5_AEDAE
biological_process	GO:0048268	clathrin coat assembly	8	8	1	1	2.29203e-06	1	0	A0A6I8TPI8_AEDAE	A0A6I8TFU6_AEDAE	A0A6I8TFU9_AEDAE	A0A6I8TQW7_AEDAE	A0A6I8TPA5_AEDAE	A0A6I8TQW2_AEDAE	A0A6R8GRR5_AEDAE	A0A6I8TNG5_AEDAE
cellular_component	GO:0005615	extracellular space	7	95	0.0736842	0.00648876	0.997658	0.282	1	A0A6I8TX96_AEDAE	A0A1S4FVT1_AEDAE	Q16YC5_AEDAE	Q16H69_AEDAE	A0A6I8U019_AEDAE	A0A1S4F065_AEDAE	A0A6I8TLE9_AEDAE
molecular_function	GO:0016491	oxidoreductase activity	7	202	0.0346535	4.64575e-41	1	0	1	Q17KM5_AEDAE	Q0IEC7_AEDAE	A0A6I8U2R7_AEDAE	A0A6I8TNG0_AEDAE	A0A6I8U0T5_AEDAE	A0A6I8TZV6_AEDAE	A0A6I8TZH7_AEDAE
cellular_component	GO:0005912	adherens junction	7	30	0.233333	0.879439	0.233541	1	1	Q178I1_AEDAE	A0A6I8U340_AEDAE	A0A6I8U203_AEDAE	A0A6I8U335_AEDAE	A0A6I8TWP2_AEDAE	A0A6I8TQ53_AEDAE	A0A6I8T5K8_AEDAE
biological_process	GO:0008286	insulin receptor signaling pathway	7	8	0.875	0.999998	7.71152e-05	1	0.023	A0A6I8TJ56_AEDAE	A0A6I8TV52_AEDAE	A0A6I8TU25_AEDAE	A0A6I8TV58_AEDAE	A0A6I8TJ60_AEDAE	A0A6I8TX15_AEDAE	A0A6I8TUX4_AEDAE
molecular_function	GO:0140359	ABC-type transporter activity	7	65	0.107692	0.18255	0.896907	1	1	A0A6I8TNQ6_AEDAE	Q16M87_AEDAE	A0A6I8U5L6_AEDAE	Q175A6_AEDAE	A0A6I8TB50_AEDAE	A0A1S4G5F6_AEDAE	A0A6I8U320_AEDAE
molecular_function	GO:0008234	cysteine-type peptidase activity	7	23	0.304348	0.956366	0.0685339	1	1	A0A6I8U6I1_AEDAE	A0A1S4EYK4_AEDAE	A0A6I8UA62_AEDAE	A0A6I8TJ76_AEDAE	A0A6I8TID5_AEDAE	A0A1S4EYP7_AEDAE	A0A6I8TL29_AEDAE
biological_process	GO:0006486	protein glycosylation	7	58	0.12069	0.0391862	0.981593	1	1	A0A6I8U3R0_AEDAE	Q176W7_AEDAE	A0A6I8TWV4_AEDAE	A0A6I8TV79_AEDAE	A0A6I8T8T7_AEDAE	A0A6I8TU62_AEDAE	A0A0P6IU84_AEDAE
biological_process	GO:0046856	phosphatidylinositol dephosphorylation	7	13	0.538462	0.998865	0.00649591	1	0.928	A0A6I8T402_AEDAE	A0A6I8T4S4_AEDAE	Q16XQ0_AEDAE	Q16QP8_AEDAE	A0A6I8T3P0_AEDAE	A0A6I8T3W7_AEDAE	A0A6I8T430_AEDAE
biological_process	GO:0040011	locomotion	7	68	0.102941	3.22604e-05	0.999988	0.002	1	A0A6I8TGB4_AEDAE	Q16P98_AEDAE	A0A1S4FJR2_AEDAE	A0A1S4FJQ9_AEDAE	A0A6I8U6R3_AEDAE	A0A6I8T339_AEDAE	A0A6I8TQZ0_AEDAE
molecular_function	GO:0061630	ubiquitin protein ligase activity	7	42	0.166667	0.666602	0.485167	1	1	A0A6I8TYJ6_AEDAE	Q17L78_AEDAE	Q16EG4_AEDAE	A2I859_AEDAE	A0A6I8U3Y5_AEDAE	A0A0P6K128_AEDAE	A0A1S4EW06_AEDAE
biological_process	GO:0090630	activation of GTPase activity	7	7	1	1	1.16449e-05	1	0.003	A0A6I8TUP2_AEDAE	A0A6I8TJL5_AEDAE	A0A6I8TXK9_AEDAE	A0A6I8TVJ9_AEDAE	A0A6I8TXL3_AEDAE	A0A6I8TJK7_AEDAE	A0A6I8TJM0_AEDAE
cellular_component	GO:1990904	ribonucleoprotein complex	7	27	0.259259	0.00378917	0.998278	0.158	1	Q17IH8_AEDAE	A0A6I8TPH2_AEDAE	A0A6I8TPI3_AEDAE	A0A1S4F5P0_AEDAE	A0A6I8TQB5_AEDAE	A0A6I8TQJ6_AEDAE	A0A6I8TGK4_AEDAE
cellular_component	GO:0098793	presynapse	7	11	0.636364	0.995342	0.0184768	1	0.939	Q17IK9_AEDAE	A0A6I8T548_AEDAE	A0A6I8T6N8_AEDAE	A0A6I8T6A4_AEDAE	A0A6I8T6F5_AEDAE	A0A6I8T6A2_AEDAE	A0A6I8T547_AEDAE
molecular_function	GO:0019992	diacylglycerol binding	7	7	1	1	4.21211e-06	1	0.001	Q17IK9_AEDAE	A0A6I8T548_AEDAE	A0A6I8T6N8_AEDAE	A0A6I8T6A4_AEDAE	A0A6I8T6F5_AEDAE	A0A6I8T6A2_AEDAE	A0A6I8T547_AEDAE
biological_process	GO:0051726	regulation of cell cycle	7	13	0.538462	0.930272	0.119916	1	1	A0A6I8TWB7_AEDAE	A0A6I8T2W5_AEDAE	A0A6I8TW77_AEDAE	A0A1S4FXD8_AEDAE	A0A6I8TV83_AEDAE	A0A1S4EYF0_AEDAE	A0A6I8U2Z7_AEDAE
molecular_function	GO:0004438	phosphatidylinositol-3-phosphatase activity	7	11	0.636364	0.999928	0.000730994	1	0.169	A0A6I8T3Q1_AEDAE	A0A1S4EW88_AEDAE	A0A6I8T3S9_AEDAE	A0A6I8T3T3_AEDAE	A0A6I8T3K9_AEDAE	A0A6I8T3H6_AEDAE	A0A1S4F1Q4_AEDAE
biological_process	GO:0051260	protein homooligomerization	7	26	0.269231	0.991503	0.0233526	1	1	A0A6I8T3A2_AEDAE	A0A1S4EVA2_AEDAE	A0A6I8T326_AEDAE	A0A6I8T340_AEDAE	A0A6I8T333_AEDAE	A0A1S4FDD6_AEDAE	A0A6I8T338_AEDAE
biological_process	GO:0019222	regulation of metabolic process	7	8	0.875	1	5.43455e-49	1	0	A0A6I8TT23_AEDAE	A0A6I8TI17_AEDAE	A0A6I8TSV5_AEDAE	A0A6I8TSV2_AEDAE	A0A6I8TS06_AEDAE	A0A6I8TUX1_AEDAE	A0A6I8TTS1_AEDAE
cellular_component	GO:0032154	cleavage furrow	7	8	0.875	1	2.10363e-05	1	0.003	A0A6I8T566_AEDAE	A0A6I8T575_AEDAE	A0A6I8T569_AEDAE	A0A6I8T560_AEDAE	A0A6I8T5I0_AEDAE	A0A6I8T598_AEDAE	A0A6I8T577_AEDAE
cellular_component	GO:0005667	transcription regulator complex	7	20	0.35	0.999999	3.24511e-06	1	0	A0A6I8U0B9_AEDAE	A0A6I8TFV7_AEDAE	A0A1S4FK52_AEDAE	A0A6I8U2E9_AEDAE	A0A1S4EYF0_AEDAE	A0A6I8TNH7_AEDAE	A0A6I8TQX9_AEDAE
molecular_function	GO:0005158	insulin receptor binding	7	7	1	1	4.21211e-06	1	0.001	A0A6I8TJ56_AEDAE	A0A6I8TV52_AEDAE	A0A6I8TU25_AEDAE	A0A6I8TV58_AEDAE	A0A6I8TJ60_AEDAE	A0A6I8TX15_AEDAE	A0A6I8TUX4_AEDAE
biological_process	GO:0016055	Wnt signaling pathway	6	38	0.157895	0.205219	0.892347	1	1	NKD_AEDAE	Q17FK9_AEDAE	A0A1S4F0N0_AEDAE	Q17NJ8_AEDAE	A0A1S4EWA9_AEDAE	A0A6I8U9S5_AEDAE
cellular_component	GO:0005739	mitochondrion	6	139	0.0431655	2.40832e-15	1	0	1	Q17H03_AEDAE	A0A1S4FC32_AEDAE	A0A1S4FFL9_AEDAE	A0A1S4FKH4_AEDAE	A0A1S4FKI0_AEDAE	Q1HR89_AEDAE
molecular_function	GO:0003743	translation initiation factor activity	6	46	0.130435	0.308063	0.821585	1	1	Q17JZ5_AEDAE	A0A6I8U162_AEDAE	A0A6I8TZ18_AEDAE	A0A6I8TY80_AEDAE	A0A6I8TYH5_AEDAE	A0A0P6IUX4_AEDAE
biological_process	GO:0005975	carbohydrate metabolic process	6	146	0.0410959	1.32048e-13	1	0	1	A0A6I8TBU8_AEDAE	A0A6I8TWV4_AEDAE	A0A6I8THU0_AEDAE	A0A1S4FH83_AEDAE	A0A1S4G3W5_AEDAE	A0A6I8U6B7_AEDAE
cellular_component	GO:0048471	perinuclear region of cytoplasm	6	17	0.352941	0.986897	0.0460744	1	1	Q17AG0_AEDAE	A0A1S4FN98_AEDAE	A0A6I8TBZ3_AEDAE	A0A6I8TCB0_AEDAE	A0A6I8T7X2_AEDAE	A0A6I8TJT6_AEDAE
molecular_function	GO:0022857	transmembrane transporter activity	6	205	0.0292683	7.23269e-12	1	0	1	A0A6I8TCX1_AEDAE	Q16Z19_AEDAE	A0A6I8T8F5_AEDAE	A0A0P6IYT0_AEDAE	A0A6R5HYI9_AEDAE	A0A6I8U794_AEDAE
molecular_function	GO:0032041	NAD-dependent histone deacetylase activity (H3-K14 specific)	6	10	0.6	0.999688	0.00277031	1	0.515	A0A6I8TT23_AEDAE	A0A6I8TI17_AEDAE	A0A6I8TSV5_AEDAE	A0A6I8TSV2_AEDAE	A0A6I8TS06_AEDAE	A0A6I8TUX1_AEDAE
molecular_function	GO:0016301	kinase activity	6	38	0.157895	1	2.52091e-14	1	0	A0A6I8T374_AEDAE	A0A0P6J6H6_AEDAE	A0A6I8TZ49_AEDAE	A0A0P6JSN2_AEDAE	A0A6I8TQ65_AEDAE	A0A6I8U0V9_AEDAE
molecular_function	GO:0016791	phosphatase activity	6	15	0.4	0.993463	0.0107127	1	0.961	A0A6I8T402_AEDAE	A0A6I8TYL1_AEDAE	A0A6I8T4S4_AEDAE	A0A6I8T3P0_AEDAE	A0A6I8T3W7_AEDAE	A0A6I8T430_AEDAE
cellular_component	GO:0030014	CCR4-NOT complex	6	9	0.666667	1	9.72863e-08	1	0	A0A6I8U4J9_AEDAE	A0A6I8U4L3_AEDAE	A0A6I8U778_AEDAE	A0A0P6JRU7_AEDAE	A0A6I8U7Z2_AEDAE	A0A6I8U782_AEDAE
cellular_component	GO:0005681	spliceosomal complex	6	32	0.1875	0.700804	0.458091	1	1	J9HZ33_AEDAE	A0A1S4FMS2_AEDAE	Q16UB0_AEDAE	Q16EG4_AEDAE	Q0IFQ3_AEDAE	A0A1S4G009_AEDAE
biological_process	GO:0035278	miRNA-mediated gene silencing by inhibition of translation	6	6	1	1	5.91266e-05	1	0.013	Q172C8_AEDAE	A0A6I8TEP2_AEDAE	A0A6I8TV42_AEDAE	A0A6I8TFN8_AEDAE	A0A6I8TV96_AEDAE	A0A6I8TE91_AEDAE
molecular_function	GO:0035591	signaling adaptor activity	6	9	0.666667	0.998504	0.00893912	1	0.92	A0A6I8TQ85_AEDAE	A0A6I8TQF4_AEDAE	A0A1S4G2Y2_AEDAE	A0A6I8TRX9_AEDAE	A0A6I8TQE7_AEDAE	A0A6I8TQ80_AEDAE
biological_process	GO:0042221	response to chemical	6	45	0.133333	0.0566359	0.962475	1	1	A0A6I8TYM4_AEDAE	A0A6I8TGB4_AEDAE	A0A1S4G664_AEDAE	A0A1S4FJR2_AEDAE	A0A1S4FJQ9_AEDAE	A0A6I8TQZ0_AEDAE
biological_process	GO:0006396	RNA processing	6	25	0.24	5.72942e-05	0.999971	0.003	1	Q17IH8_AEDAE	A0A0P6ITS3_AEDAE	A0A6I8TTD8_AEDAE	A0A6I8U8A4_AEDAE	A0A6I8U5L0_AEDAE	A0A6I8TVM8_AEDAE
molecular_function	GO:0015252	proton channel activity	6	14	0.428571	0.916651	0.187271	1	1	A0A6I8TEJ5_AEDAE	A0A2I4HY34_AEDAE	A0A6I8U3L9_AEDAE	A0A6I8TD78_AEDAE	A0A6I8U637_AEDAE	A0A6I8U700_AEDAE
cellular_component	GO:0000118	histone deacetylase complex	6	6	1	1	1.23619e-07	1	0	A0A6I8TT23_AEDAE	A0A6I8TI17_AEDAE	A0A6I8TSV5_AEDAE	A0A6I8TSV2_AEDAE	A0A6I8TS06_AEDAE	A0A6I8TUX1_AEDAE
molecular_function	GO:0004114	3',5'-cyclic-nucleotide phosphodiesterase activity	6	11	0.545455	0.949352	0.120701	1	1	A0A6I8TID4_AEDAE	A0A6I8TYF4_AEDAE	A0A6I8TJR7_AEDAE	A0A6I8TZ17_AEDAE	A0A6I8U1X1_AEDAE	A0A6I8TJN5_AEDAE
biological_process	GO:0006816	calcium ion transport	6	12	0.5	0.999728	0.00141347	1	0.388	A0A6I8U299_AEDAE	A0A6I8TQD8_AEDAE	A0A6I8TA99_AEDAE	A0A6I8TQD3_AEDAE	A0A6I8T7F6_AEDAE	A0A1S4F8V0_AEDAE
cellular_component	GO:0005905	clathrin-coated pit	6	18	0.333333	0.931764	0.160684	1	1	A0A6I8TK90_AEDAE	A0A6I8TK97_AEDAE	A0A6I8TK03_AEDAE	A0A6I8TLP8_AEDAE	A0A6I8TK93_AEDAE	A0A6I8TDE5_AEDAE
molecular_function	GO:0050135	NAD(P)+ nucleosidase activity	6	6	1	1	2.47183e-05	1	0.005	A0A6I8TQ85_AEDAE	A0A6I8TQF4_AEDAE	A0A1S4G2Y2_AEDAE	A0A6I8TRX9_AEDAE	A0A6I8TQE7_AEDAE	A0A6I8TQ80_AEDAE
molecular_function	GO:0061809	NAD+ nucleotidase, cyclic ADP-ribose generating	6	6	1	1	2.47183e-05	1	0.005	A0A6I8TQ85_AEDAE	A0A6I8TQF4_AEDAE	A0A1S4G2Y2_AEDAE	A0A6I8TRX9_AEDAE	A0A6I8TQE7_AEDAE	A0A6I8TQ80_AEDAE
biological_process	GO:0044249	cellular biosynthetic process	6	6	1	0.522273	0.508135	1	1	A0A6I8TQ85_AEDAE	A0A6I8TQF4_AEDAE	A0A1S4G2Y2_AEDAE	A0A6I8TRX9_AEDAE	A0A6I8TQE7_AEDAE	A0A6I8TQ80_AEDAE
biological_process	GO:0034128	negative regulation of MyD88-independent toll-like receptor signaling pathway	6	6	1	1	5.91266e-05	1	0.013	A0A6I8TQ85_AEDAE	A0A6I8TQF4_AEDAE	A0A1S4G2Y2_AEDAE	A0A6I8TRX9_AEDAE	A0A6I8TQE7_AEDAE	A0A6I8TQ80_AEDAE
biological_process	GO:1901576	organic substance biosynthetic process	6	6	1	0.4524	0.577393	1	1	A0A6I8TQ85_AEDAE	A0A6I8TQF4_AEDAE	A0A1S4G2Y2_AEDAE	A0A6I8TRX9_AEDAE	A0A6I8TQE7_AEDAE	A0A6I8TQ80_AEDAE
biological_process	GO:1901565	organonitrogen compound catabolic process	6	6	1	0.314108	0.746746	1	1	A0A6I8TQ85_AEDAE	A0A6I8TQF4_AEDAE	A0A1S4G2Y2_AEDAE	A0A6I8TRX9_AEDAE	A0A6I8TQE7_AEDAE	A0A6I8TQ80_AEDAE
biological_process	GO:0048678	response to axon injury	6	6	1	1	5.91266e-05	1	0.013	A0A6I8TQ85_AEDAE	A0A6I8TQF4_AEDAE	A0A1S4G2Y2_AEDAE	A0A6I8TRX9_AEDAE	A0A6I8TQE7_AEDAE	A0A6I8TQ80_AEDAE
biological_process	GO:0044281	small molecule metabolic process	6	6	1	4.11691e-23	1	0	1	A0A6I8TQ85_AEDAE	A0A6I8TQF4_AEDAE	A0A1S4G2Y2_AEDAE	A0A6I8TRX9_AEDAE	A0A6I8TQE7_AEDAE	A0A6I8TQ80_AEDAE
molecular_function	GO:0004386	helicase activity	6	14	0.428571	0.285748	0.79704	1	1	A0A1S4FJV9_AEDAE	A0A1S4G7S6_AEDAE	A0A6I8THF3_AEDAE	A0A0P6JSJ9_AEDAE	A0A6I8TFY6_AEDAE	A0A1S4F933_AEDAE
molecular_function	GO:0000976	transcription cis-regulatory region binding	6	6	1	0.999999	5.67281e-06	1	0.001	A0A6I8U436_AEDAE	A0A6I8TFX5_AEDAE	A0A6I8U1G3_AEDAE	A0A0P6IUF5_AEDAE	A0A6I8U2W9_AEDAE	A0A6I8TUZ0_AEDAE
cellular_component	GO:0030015	CCR4-NOT core complex	6	6	1	1	1.88334e-05	1	0.001	A0A6I8TYK5_AEDAE	A0A6I8TPH5_AEDAE	A0A6I8TE93_AEDAE	A0A6I8TMC5_AEDAE	A0A1S4FVE0_AEDAE	A0A6I8TN35_AEDAE
biological_process	GO:0000902	cell morphogenesis	6	7	0.857143	0.58367	0.518772	1	1	A0A6I8TVE5_AEDAE	A0A0P6IV51_AEDAE	A0A6I8TVA0_AEDAE	A0A6I8TN94_AEDAE	A0A6I8TJE3_AEDAE	A0A6I8TXA8_AEDAE
cellular_component	GO:0005829	cytosol	5	91	0.0549451	0.00129758	0.999589	0.056	1	Q16J18_AEDAE	A0A1S4FAR2_AEDAE	A0A6I8U5M8_AEDAE	A0A1S4FRH7_AEDAE	A0A1S4EYY6_AEDAE
cellular_component	GO:0031011	Ino80 complex	5	11	0.454545	0.995873	0.0225025	1	0.95	Q17J42_AEDAE	A0A0P6IY78_AEDAE	A0A6I8U3U7_AEDAE	A0A6I8U0U6_AEDAE	A0A6I8U1S3_AEDAE
biological_process	GO:0008380	RNA splicing	5	30	0.166667	0.121674	0.925772	1	1	A0A1S4EW60_AEDAE	A0A6I8T9H8_AEDAE	A0A1S4FMS2_AEDAE	A0A6I8U4N7_AEDAE	A0A1S4F7I3_AEDAE
cellular_component	GO:0005783	endoplasmic reticulum	5	56	0.0892857	8.34279e-05	0.999963	0.001	1	A0A6I8TUS5_AEDAE	A0A6I8TXV0_AEDAE	A0A6I8TUV4_AEDAE	A0A6I8TT17_AEDAE	A0A6I8TI15_AEDAE
biological_process	GO:0060271	cilium assembly	5	27	0.185185	0.0749899	0.969201	1	1	A0A6I8TJS4_AEDAE	A0A6I8TDF7_AEDAE	A0A1S4FEK1_AEDAE	A0A6I8TLS8_AEDAE	A0A6I8TKB9_AEDAE
biological_process	GO:0048666	neuron development	5	44	0.113636	0.986562	0.0218257	1	1	A0A6I8TGB4_AEDAE	A0A6E8N6I8_AEDAE	A0A1S4FJR2_AEDAE	A0A1S4FJQ9_AEDAE	A0A6I8TQZ0_AEDAE
cellular_component	GO:0031965	nuclear membrane	5	13	0.384615	0.96652	0.0940296	1	1	A0A6I8T652_AEDAE	A0A6I8T3R8_AEDAE	A0A6I8U7A4_AEDAE	A0A6I8T650_AEDAE	A0A1S4FH42_AEDAE
biological_process	GO:0000398	mRNA splicing, via spliceosome	5	36	0.138889	0.316174	0.792796	1	1	Q16UB0_AEDAE	Q16EG4_AEDAE	Q0IFQ3_AEDAE	A0A6I8TQA2_AEDAE	A0A1S4FS45_AEDAE
molecular_function	GO:0015631	tubulin binding	5	9	0.555556	1	5.93686e-28	1	0	A0A6I8TNH9_AEDAE	A0A6I8TEJ2_AEDAE	A0A6I8TEJ7_AEDAE	A0A6I8TLC1_AEDAE	A0A6I8TLC7_AEDAE
biological_process	GO:0006351	transcription, DNA-templated	5	35	0.142857	1	5.55624e-29	1	0	A0A6I8T7F7_AEDAE	A0A0P6IY78_AEDAE	A0A6I8TBM0_AEDAE	A0A6I8TD69_AEDAE	A0A0P6JRV2_AEDAE
molecular_function	GO:0005198	structural molecule activity	5	26	0.192308	1.63674e-05	0.999992	0.001	1	Q178I1_AEDAE	A0A6I8U340_AEDAE	A0A6I8U203_AEDAE	A0A6I8U335_AEDAE	A0A6I8TQ53_AEDAE
molecular_function	GO:0017124	SH3 domain binding	5	7	0.714286	0.999852	0.00224284	1	0.432	A0A6I8TZC1_AEDAE	A0A6I8TZ58_AEDAE	A0A6I8U2A4_AEDAE	A0A6I8TN22_AEDAE	A0A6I8U093_AEDAE
cellular_component	GO:0017053	transcription repressor complex	5	7	0.714286	0.998991	0.00816251	1	0.73	A0A6I8TJ80_AEDAE	A0A6I8TJJ5_AEDAE	A0A6I8TJR2_AEDAE	A0A6I8TD46_AEDAE	A0A6I8TBM0_AEDAE
molecular_function	GO:0005216	ion channel activity	5	26	0.192308	0.0402533	0.969673	0.998	1	A0A6I8U5E0_AEDAE	A0A6I8TYF9_AEDAE	A0A6I8TVV0_AEDAE	A0A1S4F7T0_AEDAE	A0A6I8TSX3_AEDAE
cellular_component	GO:0005819	spindle	5	15	0.333333	0.955044	0.103513	1	1	Q17ET4_AEDAE	Q17KI6_AEDAE	A0A6I8TXJ0_AEDAE	A0A6I8TL67_AEDAE	A0A6I8TXJ4_AEDAE
molecular_function	GO:0008201	heparin binding	5	7	0.714286	0.999852	0.00224284	1	0.432	A0A6I8TC36_AEDAE	A0A6I8TBM2_AEDAE	A0A6I8T8E2_AEDAE	A0A6I8TCW4_AEDAE	A0A6I8TC30_AEDAE
molecular_function	GO:0046914	transition metal ion binding	5	5	1	0.00849633	0.993319	0.655	1	A0A6I8TC36_AEDAE	A0A6I8TBM2_AEDAE	A0A6I8T8E2_AEDAE	A0A6I8TCW4_AEDAE	A0A6I8TC30_AEDAE
biological_process	GO:0007219	Notch signaling pathway	5	16	0.3125	0.92233	0.194618	1	1	Q17L78_AEDAE	A0A6I8TIC2_AEDAE	A0A1S4FUL6_AEDAE	A0A6I8TN23_AEDAE	A0A6I8U1P5_AEDAE
biological_process	GO:0016042	lipid catabolic process	5	35	0.142857	0.0802047	0.96221	1	1	A0A6I8TJU6_AEDAE	A0A6I8TE67_AEDAE	A0A6I8U539_AEDAE	A0A6I8TE61_AEDAE	A0A6R5I7I4_AEDAE
biological_process	GO:0007154	cell communication	5	9	0.555556	0.999995	7.5979e-06	1	0	A0A6I8U5P4_AEDAE	A0A6I8TGV0_AEDAE	A0A6I8THZ7_AEDAE	A0A6I8TGP2_AEDAE	A0A6I8TGB7_AEDAE
biological_process	GO:0050793	regulation of developmental process	5	11	0.454545	0.999806	0.000825531	1	0.267	A0A6I8TFV7_AEDAE	A0A1S4FK52_AEDAE	A0A6I8TNH7_AEDAE	A0A6I8TQX9_AEDAE	A0A6I8U1P5_AEDAE
biological_process	GO:0051056	regulation of small GTPase mediated signal transduction	5	30	0.166667	0.999433	0.00152021	1	0.44	A0A6I8U854_AEDAE	A0A6I8U5I4_AEDAE	A0A1S4FHG3_AEDAE	A0A6I8U365_AEDAE	A0A6I8TA86_AEDAE
cellular_component	GO:0030659	cytoplasmic vesicle membrane	5	10	0.5	0.968269	0.0627712	1	1	A0A6I8U0K9_AEDAE	A0A6I8TNA1_AEDAE	A0A6I8U2K1_AEDAE	A0A6I8TZD3_AEDAE	A0A6I8T6H1_AEDAE
biological_process	GO:0008284	positive regulation of cell population proliferation	5	5	1	1	0.000300026	1	0.113	A0A6I8TWQ2_AEDAE	A0A6I8TWP9_AEDAE	A0A6I8UA69_AEDAE	A0A6I8TWQ7_AEDAE	A0A6I8U6K7_AEDAE
biological_process	GO:0051128	regulation of cellular component organization	5	10	0.5	0.998546	0.00286471	1	0.645	A0A6I8TWQ2_AEDAE	A0A6I8TWP9_AEDAE	A0A6I8UA69_AEDAE	A0A6I8TWQ7_AEDAE	A0A6I8U6K7_AEDAE
biological_process	GO:0007172	signal complex assembly	5	5	1	1	0.000300026	1	0.113	A0A6I8TWQ2_AEDAE	A0A6I8TWP9_AEDAE	A0A6I8UA69_AEDAE	A0A6I8TWQ7_AEDAE	A0A6I8U6K7_AEDAE
molecular_function	GO:0140326	ATPase-coupled intramembrane lipid transporter activity	5	30	0.166667	0.592201	0.599808	1	1	A0A6I8TUP9_AEDAE	A0A6I8TUX3_AEDAE	A0A6I8TJ12_AEDAE	A0A6I8TWT0_AEDAE	A0A6I8TUR1_AEDAE
biological_process	GO:0015914	phospholipid transport	5	31	0.16129	0.405132	0.762239	1	1	A0A6I8TUP9_AEDAE	A0A6I8TUX3_AEDAE	A0A6I8TJ12_AEDAE	A0A6I8TWT0_AEDAE	A0A6I8TUR1_AEDAE
molecular_function	GO:0062101	peptidyl-aspartic acid 3-dioxygenase activity	5	5	1	1	0.00014499	1	0.038	A0A6I8U7V9_AEDAE	A0A6I8U9S1_AEDAE	A0A6I8U8K4_AEDAE	A0A6I8U555_AEDAE	A0A6I8TV25_AEDAE
biological_process	GO:0042264	peptidyl-aspartic acid hydroxylation	5	5	1	1	0.000300026	1	0.113	A0A6I8U7V9_AEDAE	A0A6I8U9S1_AEDAE	A0A6I8U8K4_AEDAE	A0A6I8U555_AEDAE	A0A6I8TV25_AEDAE
biological_process	GO:0032793	positive regulation of CREB transcription factor activity	5	5	1	1	0.000300026	1	0.113	A0A6I8TGX4_AEDAE	A0A6I8TI65_AEDAE	A0A6I8TGX9_AEDAE	A0A6I8TGT6_AEDAE	A0A6I8TGE1_AEDAE
molecular_function	GO:0008381	mechanosensitive ion channel activity	5	5	1	1	0.00014499	1	0.038	A0A6I8T903_AEDAE	A0A6I8TCM4_AEDAE	A0A6I8TCX5_AEDAE	A0A6I8TCZ3_AEDAE	A0A6I8TCY8_AEDAE
biological_process	GO:0007366	periodic partitioning by pair rule gene	5	5	1	1	0.000300026	1	0.113	A0A6I8U1I5_AEDAE	A0A6I8U1I1_AEDAE	A0A6I8TPR7_AEDAE	A0A6I8U0G3_AEDAE	A0A6I8U4M4_AEDAE
biological_process	GO:0023052	signaling	5	12	0.416667	0.999993	9.70129e-06	1	0.001	A0A6I8U5P4_AEDAE	A0A6I8TGV0_AEDAE	A0A6I8THZ7_AEDAE	A0A6I8TGP2_AEDAE	A0A6I8TGB7_AEDAE
biological_process	GO:2000036	regulation of stem cell population maintenance	5	5	1	1	0.000300026	1	0.113	A0A6I8TPH5_AEDAE	A0A6I8TE93_AEDAE	A0A6I8TMC5_AEDAE	A0A1S4FVE0_AEDAE	A0A6I8TN35_AEDAE
molecular_function	GO:0016314	phosphatidylinositol-3,4,5-trisphosphate 3-phosphatase activity	5	5	1	1	0.00014499	1	0.038	A1Z069_AEDAE	A1Z072_AEDAE	A1Z068_AEDAE	A0A6I8TSS3_AEDAE	A0A6I8TGW7_AEDAE
biological_process	GO:0022008	neurogenesis	5	6	0.833333	0.999998	3.44372e-06	1	0	A0A6I8TNN3_AEDAE	A0A6I8U313_AEDAE	A0A6I8U054_AEDAE	A0A6I8U136_AEDAE	A0A6I8TZN3_AEDAE
molecular_function	GO:0003713	transcription coactivator activity	4	13	0.307692	0.999999	6.10313e-06	1	0.001	A0A6I8TBU8_AEDAE	A0A1S4G664_AEDAE	A0A6I8TIC2_AEDAE	A0A6I8THU0_AEDAE
biological_process	GO:0006412	translation	4	133	0.0300752	8.48751e-05	0.99996	0.007	1	A0A1S4EWL5_AEDAE	A0A1S4FC32_AEDAE	A0A1S4FLR2_AEDAE	A0A1S4F5P0_AEDAE
cellular_component	GO:0005743	mitochondrial inner membrane	4	121	0.0330579	1.05194e-06	1	0	1	Q17KM5_AEDAE	A0A6I8U244_AEDAE	A0A6I8TN38_AEDAE	Q17GV8_AEDAE
biological_process	GO:0006368	transcription elongation from RNA polymerase II promoter	4	8	0.5	0.998188	0.0109313	1	0.982	A0A6I8T8K6_AEDAE	A0A6I8TCC2_AEDAE	A0A6I8U4G8_AEDAE	A0A6I8TD64_AEDAE
cellular_component	GO:0031305	integral component of mitochondrial inner membrane	4	9	0.444444	0.966511	0.118047	1	1	A0A6I8TJ18_AEDAE	A0A6I8TJA7_AEDAE	A0A6I8TCU0_AEDAE	A0A6I8TKL5_AEDAE
molecular_function	GO:0004016	adenylate cyclase activity	4	13	0.307692	0.943958	0.168902	1	1	A0A6I8U735_AEDAE	A0A6I8U7U6_AEDAE	A0A6I8TU61_AEDAE	A0A6I8U9D0_AEDAE
biological_process	GO:0006171	cAMP biosynthetic process	4	12	0.333333	0.930663	0.199145	1	1	A0A6I8U735_AEDAE	A0A6I8U7U6_AEDAE	A0A6I8TU61_AEDAE	A0A6I8U9D0_AEDAE
biological_process	GO:0030036	actin cytoskeleton organization	4	26	0.153846	0.953801	0.0734385	1	1	A0A6I8TWK2_AEDAE	A0A6I8TFJ7_AEDAE	A0A1S4FWG9_AEDAE	A0A6I8TIK4_AEDAE
biological_process	GO:0008277	regulation of G protein-coupled receptor signaling pathway	4	7	0.571429	0.995594	0.0319555	1	1	A0A6I8TTH6_AEDAE	A0A6I8TTH0_AEDAE	A0A6I8TRH9_AEDAE	A0A6I8TRT5_AEDAE
cellular_component	GO:0031902	late endosome membrane	4	15	0.266667	0.90597	0.218275	1	1	Q16QP8_AEDAE	A0A6I8TCH8_AEDAE	A0A6I8TI87_AEDAE	A0A6I8TK47_AEDAE
molecular_function	GO:0004553	hydrolase activity, hydrolyzing O-glycosyl compounds	4	43	0.0930233	9.40309e-05	0.999979	0.008	1	A0A6I8TBU8_AEDAE	A0A6I8THU0_AEDAE	A0A1S4G3W5_AEDAE	A0A6I8U6B7_AEDAE
biological_process	GO:0009968	negative regulation of signal transduction	4	10	0.4	0.99993	0.00031822	1	0.121	A0A6I8TV56_AEDAE	A0A1S4F3G4_AEDAE	A0A6I8T7G6_AEDAE	A0A6I8TY31_AEDAE
biological_process	GO:0006869	lipid transport	4	24	0.166667	0.118341	0.932329	1	1	A0A6I8TD27_AEDAE	A0A6I8TJE8_AEDAE	A0A6I8TJ54_AEDAE	A0A6I8TJF3_AEDAE
cellular_component	GO:0010494	cytoplasmic stress granule	4	4	1	1	0.000709431	1	0.108	Q0IEA1_AEDAE	Q17NK4_AEDAE	Q179S6_AEDAE	A0A6I8TB87_AEDAE
molecular_function	GO:0019706	protein-cysteine S-palmitoyltransferase activity	4	13	0.307692	0.943958	0.168902	1	1	A0A6I8TBD5_AEDAE	A0A6I8TW64_AEDAE	Q17BB7_AEDAE	A0A6I8T513_AEDAE
molecular_function	GO:0005200	structural constituent of cytoskeleton	4	23	0.173913	0.644499	0.570359	1	1	A0A6I8U526_AEDAE	A0A6I8U3X0_AEDAE	A0A0N8ERZ1_AEDAE	A0A6I8U723_AEDAE
molecular_function	GO:0003755	peptidyl-prolyl cis-trans isomerase activity	4	32	0.125	0.340433	0.82105	1	1	A0A1S4FVT6_AEDAE	A0A6I8TD68_AEDAE	A0A6I8TC06_AEDAE	A0A1S4FVM5_AEDAE
molecular_function	GO:0005261	cation channel activity	4	5	0.8	0.559516	0.498788	1	1	Q174R4_AEDAE	A0A6I8TDM1_AEDAE	A0A6I8TEJ0_AEDAE	A0A6I8TDK0_AEDAE
cellular_component	GO:0030128	clathrin coat of endocytic vesicle	4	4	1	0.9994	0.00805488	1	0.709	A0A6R5HJA5_AEDAE	A0A6I8THA2_AEDAE	A0A6I8TH94_AEDAE	A0A0P6J0W2_AEDAE
biological_process	GO:0006379	mRNA cleavage	4	7	0.571429	0.995594	0.0319555	1	1	A0A6I8TDY5_AEDAE	A0A0P6IVS8_AEDAE	A0A6I8T7E9_AEDAE	A0A6I8TL38_AEDAE
molecular_function	GO:0042826	histone deacetylase binding	4	4	1	1	0.000850089	1	0.248	A0A6I8TJ80_AEDAE	A0A6I8TJJ5_AEDAE	A0A6I8TJR2_AEDAE	A0A6I8TD46_AEDAE
biological_process	GO:0000904	cell morphogenesis involved in differentiation	4	9	0.444444	0.137763	0.917751	1	1	A0A6I8T4Z8_AEDAE	A0A6I8T544_AEDAE	A0A1S4FKJ6_AEDAE	A0A6I8T514_AEDAE
cellular_component	GO:0071339	MLL1 complex	4	6	0.666667	0.9994	0.00805488	1	0.709	A0A1S4FVW5_AEDAE	A0A1S4FEA1_AEDAE	A0A1S4FE59_AEDAE	A0A1S4FE32_AEDAE
cellular_component	GO:0036464	cytoplasmic ribonucleoprotein granule	4	4	1	0.999969	0.000295164	1	0.044	A0A6I8TS63_AEDAE	Q17HL5_AEDAE	A0A6I8T6R3_AEDAE	A0A0P6IVE7_AEDAE
molecular_function	GO:0000993	RNA polymerase II complex binding	4	4	1	1	0.000850089	1	0.248	A0A6I8TDY5_AEDAE	A0A0P6IVS8_AEDAE	A0A6I8T7E9_AEDAE	A0A6I8TL38_AEDAE
biological_process	GO:0006378	mRNA polyadenylation	4	6	0.666667	0.995594	0.0319555	1	1	A0A6I8TDY5_AEDAE	A0A0P6IVS8_AEDAE	A0A6I8T7E9_AEDAE	A0A6I8TL38_AEDAE
biological_process	GO:0006369	termination of RNA polymerase II transcription	4	4	1	1	0.00152148	1	0.502	A0A6I8TDY5_AEDAE	A0A0P6IVS8_AEDAE	A0A6I8T7E9_AEDAE	A0A6I8TL38_AEDAE
cellular_component	GO:0001726	ruffle	4	6	0.666667	0.9994	0.00805488	1	0.709	A0A6I8U526_AEDAE	A0A6I8U3X0_AEDAE	A0A0N8ERZ1_AEDAE	A0A6I8U723_AEDAE
cellular_component	GO:0005635	nuclear envelope	4	10	0.4	0.99976	0.000769614	1	0.111	A0A6I8TS56_AEDAE	A0A6I8U2S5_AEDAE	A0A6I8U7L3_AEDAE	A0A6I8U5T7_AEDAE
biological_process	GO:0009791	post-embryonic development	4	10	0.4	0.951948	0.155876	1	1	A0A6I8TFV7_AEDAE	A0A1S4FK52_AEDAE	A0A6I8TNH7_AEDAE	A0A6I8TQX9_AEDAE
biological_process	GO:0051239	regulation of multicellular organismal process	4	10	0.4	0.972037	0.0688303	1	1	A0A6I8TFV7_AEDAE	A0A1S4FK52_AEDAE	A0A6I8TNH7_AEDAE	A0A6I8TQX9_AEDAE
biological_process	GO:0007179	transforming growth factor beta receptor signaling pathway	4	8	0.5	0.990159	0.0540701	1	1	A0A6I8TFV7_AEDAE	A0A1S4FK52_AEDAE	A0A6I8TNH7_AEDAE	A0A6I8TQX9_AEDAE
biological_process	GO:0051641	cellular localization	4	5	0.8	0.429327	0.62599	1	1	A0A6I8U0K9_AEDAE	A0A6I8TNA1_AEDAE	A0A6I8U2K1_AEDAE	A0A6I8TZD3_AEDAE
cellular_component	GO:0030867	rough endoplasmic reticulum membrane	4	6	0.666667	0.995811	0.0285612	1	0.992	A0A6I8T652_AEDAE	A0A6I8T3R8_AEDAE	A0A6I8U7A4_AEDAE	A0A6I8T650_AEDAE
biological_process	GO:0023041	neuronal signal transduction	4	5	0.8	0.9997	0.00640729	1	0.917	A0A6I8T652_AEDAE	A0A6I8T3R8_AEDAE	A0A6I8U7A4_AEDAE	A0A6I8T650_AEDAE
molecular_function	GO:0004709	MAP kinase kinase kinase activity	4	9	0.444444	0.990056	0.0519858	1	1	A0A1S4G7G5_AEDAE	A0A6I8TRY3_AEDAE	A0A6I8TR27_AEDAE	A0A0P6IV23_AEDAE
biological_process	GO:0030030	cell projection organization	4	13	0.307692	0.957552	0.0617617	1	1	A0A6I8TNN1_AEDAE	A0A6I8U310_AEDAE	A0A6I8TZM9_AEDAE	A0A6R5IBQ1_AEDAE
biological_process	GO:0032502	developmental process	4	6	0.666667	1	2.04532e-25	1	0	Q16VZ9_AEDAE	A0A6I8U2Z8_AEDAE	A0A6I8TSD3_AEDAE	A0A6I8U663_AEDAE
molecular_function	GO:0008140	cAMP response element binding protein binding	4	4	1	1	0.000850089	1	0.248	A0A6I8TGX4_AEDAE	A0A6I8TI65_AEDAE	A0A6I8TGT6_AEDAE	A0A6I8TGE1_AEDAE
biological_process	GO:0051289	protein homotetramerization	4	4	1	1	0.00152148	1	0.502	A0A6I8TGX4_AEDAE	A0A6I8TI65_AEDAE	A0A6I8TGT6_AEDAE	A0A6I8TGE1_AEDAE
cellular_component	GO:0000123	histone acetyltransferase complex	4	6	0.666667	0.978376	0.0545012	1	1	A0A1S4G664_AEDAE	A0A6I8TB51_AEDAE	A0A1S4F8R4_AEDAE	A0A6I8U6T6_AEDAE
molecular_function	GO:0031151	histone methyltransferase activity (H3-K79 specific)	4	4	1	1	0.000850089	1	0.248	A0A6I8TWB7_AEDAE	A0A6I8TW77_AEDAE	A0A1S4FXD8_AEDAE	A0A6I8TV83_AEDAE
biological_process	GO:0006646	phosphatidylethanolamine biosynthetic process	4	8	0.5	0.990159	0.0540701	1	1	A0A6I8TJ18_AEDAE	A0A6I8TJA7_AEDAE	A0A6I8TCU0_AEDAE	A0A6I8TKL5_AEDAE
molecular_function	GO:0034597	phosphatidylinositol-4,5-bisphosphate 4-phosphatase activity	4	4	1	1	0.000850089	1	0.248	Q16QP8_AEDAE	A0A0P6IX16_AEDAE	A0A6I8U0M8_AEDAE	A0A6I8TZE5_AEDAE
molecular_function	GO:0004657	proline dehydrogenase activity	4	4	1	1	0.000850089	1	0.248	A0A6I8TNM0_AEDAE	A0A6I8TFG7_AEDAE	A0A1S4FZI4_AEDAE	A0A6I8TNR3_AEDAE
biological_process	GO:0006562	proline catabolic process	4	4	1	0.9997	0.00640729	1	0.917	A0A6I8TNM0_AEDAE	A0A6I8TFG7_AEDAE	A0A1S4FZI4_AEDAE	A0A6I8TNR3_AEDAE
biological_process	GO:0045010	actin nucleation	4	6	0.666667	0.92233	0.194618	1	1	A0A6I8U0K9_AEDAE	A0A6I8TNA1_AEDAE	A0A6I8U2K1_AEDAE	A0A6I8TZD3_AEDAE
cellular_component	GO:0016589	NURF complex	4	4	1	1	0.000709431	1	0.108	A0A6I8TN66_AEDAE	A0A1S4FEA1_AEDAE	A0A1S4FE59_AEDAE	A0A1S4FE32_AEDAE
biological_process	GO:0022607	cellular component assembly	4	4	1	0.658779	0.391858	1	1	A0A6I8U0K9_AEDAE	A0A6I8TNA1_AEDAE	A0A6I8U2K1_AEDAE	A0A6I8TZD3_AEDAE
biological_process	GO:0016540	protein autoprocessing	4	5	0.8	0.9997	0.00640729	1	0.917	A0A6I8TJ18_AEDAE	A0A6I8TJA7_AEDAE	A0A6I8TCU0_AEDAE	A0A6I8TKL5_AEDAE
molecular_function	GO:0004609	phosphatidylserine decarboxylase activity	4	4	1	1	0.000850089	1	0.248	A0A6I8TJ18_AEDAE	A0A6I8TJA7_AEDAE	A0A6I8TCU0_AEDAE	A0A6I8TKL5_AEDAE
biological_process	GO:0001933	negative regulation of protein phosphorylation	4	4	1	1	0.00152148	1	0.502	A0A6I8T825_AEDAE	A0A6I8T8C7_AEDAE	A0A6I8T851_AEDAE	A0A6I8T696_AEDAE
biological_process	GO:0034454	microtubule anchoring at centrosome	4	4	1	1	0.00152148	1	0.502	A0A6I8TJS4_AEDAE	A0A6I8TDF7_AEDAE	A0A6I8TLS8_AEDAE	A0A6I8TKB9_AEDAE
biological_process	GO:0071539	protein localization to centrosome	4	4	1	1	0.00152148	1	0.502	A0A6I8TJS4_AEDAE	A0A6I8TDF7_AEDAE	A0A6I8TLS8_AEDAE	A0A6I8TKB9_AEDAE
cellular_component	GO:0005814	centriole	3	22	0.136364	0.505269	0.721519	1	1	A0A6I8TNN1_AEDAE	A0A6I8U310_AEDAE	A0A6I8TZM9_AEDAE
biological_process	GO:0002098	tRNA wobble uridine modification	3	16	0.1875	0.510911	0.720961	1	1	A0A6I8TR96_AEDAE	A0A6I8TT78_AEDAE	A0A6I8TRA2_AEDAE
molecular_function	GO:0003714	transcription corepressor activity	3	22	0.136364	0.467007	0.75159	1	1	A0A6I8U4W0_AEDAE	A0A6I8U6X9_AEDAE	A0A6I8U3S1_AEDAE
cellular_component	GO:0005840	ribosome	3	122	0.0245902	9.38525e-10	1	0	1	A0A1S4EWL5_AEDAE	A0A1S4FC32_AEDAE	A0A1S4F5P0_AEDAE
molecular_function	GO:0003735	structural constituent of ribosome	3	139	0.0215827	1.80861e-08	1	0	1	A0A1S4EWL5_AEDAE	A0A1S4FC32_AEDAE	A0A1S4F5P0_AEDAE
cellular_component	GO:0005741	mitochondrial outer membrane	3	23	0.130435	0.335389	0.841101	1	1	Q179Z5_AEDAE	A0A1S4FIQ7_AEDAE	A0A6I8TC89_AEDAE
molecular_function	GO:0008237	metallopeptidase activity	3	48	0.0625	0.000334931	0.999858	0.035	1	A0A6I8T5H3_AEDAE	Q16UB0_AEDAE	A0A1S4FHX5_AEDAE
biological_process	GO:0031047	gene silencing by RNA	3	36	0.0833333	0.285074	0.821322	1	1	C5J0H4_AEDAE	A0A1S4F075_AEDAE	A0A1S4G5S2_AEDAE
molecular_function	GO:0016779	nucleotidyltransferase activity	3	15	0.2	0.0662162	0.967828	1	1	A0A1S4FD04_AEDAE	A0A6I8TM12_AEDAE	A0A1S4EWR4_AEDAE
cellular_component	GO:0005929	cilium	3	27	0.111111	0.00278441	0.999296	0.123	1	Q17L50_AEDAE	A0A6I8T3Q7_AEDAE	A0A6R5IBQ1_AEDAE
cellular_component	GO:0005938	cell cortex	3	10	0.3	0.974775	0.0758648	1	1	Q17AG0_AEDAE	A0A6I8TBZ3_AEDAE	A0A6I8T7X2_AEDAE
molecular_function	GO:0003951	NAD+ kinase activity	3	16	0.1875	0.713187	0.531503	1	1	A0A6I8U7W9_AEDAE	A0A6I8TU92_AEDAE	A0A6I8TNE3_AEDAE
molecular_function	GO:0017056	structural constituent of nuclear pore	3	11	0.272727	0.897229	0.28668	1	1	Q16LY2_AEDAE	A0A6I8U6P8_AEDAE	A0A1S4FH42_AEDAE
cellular_component	GO:0045211	postsynaptic membrane	3	36	0.0833333	0.1382	0.948139	1	1	A0A6I8TX96_AEDAE	A0A6I8U019_AEDAE	A0A6I8TLE9_AEDAE
molecular_function	GO:0030246	carbohydrate binding	3	53	0.0566038	0.00295041	0.999252	0.302	1	Q173Y3_AEDAE	A0A6I8TV79_AEDAE	A0A6I8TU62_AEDAE
molecular_function	GO:0008190	eukaryotic initiation factor 4E binding	3	3	1	1	0.00498187	1	0.829	Q17JZ5_AEDAE	A0A6I8TD37_AEDAE	A0A6I8T931_AEDAE
cellular_component	GO:0016580	Sin3 complex	3	4	0.75	0.999291	0.0152738	1	0.905	A0A6I8U4W0_AEDAE	A0A6I8U6X9_AEDAE	A0A6I8U3S1_AEDAE
molecular_function	GO:1990817	RNA adenylyltransferase activity	3	3	1	1	0.00498187	1	0.829	A0A6I8U3T0_AEDAE	A0A6I8U4W9_AEDAE	A0A6I8U232_AEDAE
cellular_component	GO:0030127	COPII vesicle coat	3	5	0.6	0.996915	0.0335575	1	0.997	Q17LP8_AEDAE	Q171Y9_AEDAE	Q171Z0_AEDAE
cellular_component	GO:0032580	Golgi cisterna membrane	3	9	0.333333	0.95512	0.170433	1	1	A0A6I8TRX5_AEDAE	A0A1S4FQP4_AEDAE	A0A6I8U2I3_AEDAE
molecular_function	GO:0061980	regulatory RNA binding	3	26	0.115385	0.328441	0.845898	1	1	C5J0H4_AEDAE	A0A1S4G5S2_AEDAE	A0A1S4FYC2_AEDAE
molecular_function	GO:0008376	acetylgalactosaminyltransferase activity	3	4	0.75	0.99915	0.0173772	1	0.996	A0A6I8TRX5_AEDAE	A0A1S4FQP4_AEDAE	A0A6I8U2I3_AEDAE
biological_process	GO:0006851	mitochondrial calcium ion transmembrane transport	3	5	0.6	0.983787	0.0959605	1	1	Q16TU8_AEDAE	Q16TU7_AEDAE	A0A6I8TCR1_AEDAE
cellular_component	GO:0000145	exocyst	3	9	0.333333	0.95512	0.170433	1	1	Q16I77_AEDAE	A0A6I8TDF9_AEDAE	A0A6I8TCA8_AEDAE
biological_process	GO:0042147	retrograde transport, endosome to Golgi	3	13	0.230769	0.754553	0.489891	1	1	Q16J18_AEDAE	A0A1S4FRH7_AEDAE	A0A1S4EYY6_AEDAE
cellular_component	GO:0005795	Golgi stack	3	4	0.75	0.997893	0.0114199	1	0.794	A0A6I8U3R0_AEDAE	A0A6I8TUS5_AEDAE	A0A0P6IU84_AEDAE
molecular_function	GO:0004435	phosphatidylinositol phospholipase C activity	3	7	0.428571	0.98078	0.101708	1	1	A0A6I8TJU6_AEDAE	A0A6I8U539_AEDAE	A0A6R5I7I4_AEDAE
molecular_function	GO:0015297	antiporter activity	3	11	0.272727	0.0294687	0.991627	0.985	1	A0A6I8TA99_AEDAE	A0A6I8T7F6_AEDAE	A0A1S4F8V0_AEDAE
cellular_component	GO:0000922	spindle pole	3	11	0.272727	0.910139	0.262561	1	1	A0A6I8U144_AEDAE	A0A6I8U061_AEDAE	A0A6I8TNN8_AEDAE
molecular_function	GO:0008083	growth factor activity	3	16	0.1875	0.713187	0.531503	1	1	A0A6I8U6D5_AEDAE	A0A6I8U331_AEDAE	A0A6I8U8W0_AEDAE
biological_process	GO:0042981	regulation of apoptotic process	3	12	0.25	0.510911	0.720961	1	1	Q16N62_AEDAE	A0A6I8TUE6_AEDAE	A0A0P6IUX1_AEDAE
biological_process	GO:0000290	deadenylation-dependent decapping of nuclear-transcribed mRNA	3	5	0.6	0.993593	0.0560866	1	1	A0A1S4G4E5_AEDAE	A0A1S4EY16_AEDAE	A0A6I8U0M1_AEDAE
molecular_function	GO:0004143	diacylglycerol kinase activity	3	10	0.3	0.924769	0.236523	1	1	A0A6I8U7W9_AEDAE	A0A6I8TU92_AEDAE	A0A6I8TNE3_AEDAE
biological_process	GO:0007205	protein kinase C-activating G protein-coupled receptor signaling pathway	3	10	0.3	0.883333	0.315164	1	1	A0A6I8U7W9_AEDAE	A0A6I8TU92_AEDAE	A0A6I8TNE3_AEDAE
cellular_component	GO:0008023	transcription elongation factor complex	3	4	0.75	0.998868	0.00712185	1	0.628	A0A6I8T8K6_AEDAE	A0A6I8TCC2_AEDAE	A0A6I8TD64_AEDAE
cellular_component	GO:0042383	sarcolemma	3	7	0.428571	0.983625	0.0910741	1	1	A0A6I8TWD8_AEDAE	A0A6I8TKW8_AEDAE	A0A6I8TX73_AEDAE
biological_process	GO:0006366	transcription by RNA polymerase II	3	18	0.166667	1	6.65113e-18	1	0	A0A6I8U5E6_AEDAE	A0A6I8U6G1_AEDAE	A0A6I8U838_AEDAE
molecular_function	GO:0016853	isomerase activity	3	5	0.6	0.110347	0.938547	1	1	A0A6I8TXJ0_AEDAE	A0A6I8TL67_AEDAE	A0A6I8TXJ4_AEDAE
molecular_function	GO:0008568	microtubule-severing ATPase activity	3	5	0.6	0.99633	0.0379373	1	1	A0A6I8TXJ0_AEDAE	A0A6I8TL67_AEDAE	A0A6I8TXJ4_AEDAE
biological_process	GO:0031117	positive regulation of microtubule depolymerization	3	3	1	1	0.00771087	1	0.965	A0A6I8TXJ0_AEDAE	A0A6I8TL67_AEDAE	A0A6I8TXJ4_AEDAE
biological_process	GO:0034214	protein hexamerization	3	3	1	1	0.00771087	1	0.965	A0A6I8TXJ0_AEDAE	A0A6I8TL67_AEDAE	A0A6I8TXJ4_AEDAE
biological_process	GO:0032467	positive regulation of cytokinesis	3	4	0.75	0.998479	0.026279	1	1	A0A6I8U144_AEDAE	A0A6I8U061_AEDAE	A0A6I8TNN8_AEDAE
molecular_function	GO:0005246	calcium channel regulator activity	3	3	1	1	0.00498187	1	0.829	A0A6I8U299_AEDAE	A0A6I8TQD8_AEDAE	A0A6I8TQD3_AEDAE
biological_process	GO:0046907	intracellular transport	3	7	0.428571	0.134094	0.899308	1	1	A0A6I8TZ83_AEDAE	A0A6I8U1B0_AEDAE	A0A6I8TYC7_AEDAE
molecular_function	GO:0016300	tRNA (uracil) methyltransferase activity	3	3	1	0.99915	0.0173772	1	0.996	A0A6I8TR96_AEDAE	A0A6I8TT78_AEDAE	A0A6I8TRA2_AEDAE
[truncated: 2,678 more rows]
[truncated: 409 more columns]

## Sheet: polyQ⁄N
GO domain	GO ID	GO term	polyQ⁄N protein	total number	number / total	raw p-value under-representation	raw p-value over-representation	FWER under-representation	FWER over-representation	Gene Name
[truncated: 3,042 more rows]
[truncated: 1,203 more columns]

[truncated: 19 more sheets: polyN, polyY, polyW, polyC, polyP, polyA, polyS, polyT, polyD, polyE, polyG, polyF, polyH, polyI, polyL, polyV, polyM, polyR, polyK]
