# Supplementary material for: Noncanonical usage of stop codons in ciliates expands proteins with structurally flexible Q-rich motifs
Source: eLife. 2024 Feb 23;12:RP91405. doi: 10.7554/eLife.91405 (PMC10942620; doi:10.7554/eLife.91405)
Supplement: Figure 6—source data 26. — The percentages and numbers of SCD and polyX proteins in our search that belong to each indicated Gene Ontology (GO) group are shown. GOfuncR (Huttenhower et al., 2009) was applied for GO enrichment and statistical analysis. The p values adjusted according to the Family-wise error rate (FWER) are shown. The overrepresented GO groups (adjusted p-values ≤0.001) are highlighted in red font. [file elife-91405-fig6-data26.xlsx]

## Sheet: SCD
GO domain	GO ID	GO term	SCD protein	total number	number / total	raw p-value under-representation	raw p-value over-representation	FWER under-representation	FWER over-representation	Gene Name
cellular_component	GO:0016021	integral component of membrane	619	6449	0.0959839	7.84363e-39	1	0	1	VAS1_CAEEL	RAC1_CAEEL	TMTC1_CAEEL	MEC2_CAEEL	PGP1_CAEEL	SRG5_CAEEL	PTP4_CAEEL	SRA10_CAEEL	SRA11_CAEEL	SRE29_CAEEL	SRA29_CAEEL	CNG_CAEEL	LRP_CAEEL	KMO_CAEEL	FLD1_CAEEL	EXT2_CAEEL	DAF11_CAEEL	GSLG1_CAEEL	ANC1_CAEEL	GOSR2_CAEEL	MGAT1_CAEEL	CTNS_CAEEL	FUT8_CAEEL	NRA4_CAEEL	OCT1_CAEEL	ERP1B_CAEEL	MUA3_CAEEL	LET4_CAEEL	BRE2_CAEEL	ENPP1_CAEEL	CUT4_CAEEL	GOGA5_CAEEL	FUTA_CAEEL	GADR3_CAEEL	FAT1_CAEEL	MSP1_CAEEL	NLR1_CAEEL	MFRN_CAEEL	PIEZ1_CAEEL	IDA1_CAEEL
cellular_component	GO:0005634	nucleus	469	2719	0.17249	1	2.66394e-07	1	0	PDPK1_CAEEL	PHA4_CAEEL	PLK3_CAEEL	NGN1_CAEEL	SEP1_CAEEL	MSH5_CAEEL	PER_CAEEL	RTF1_CAEEL	SCC3_CAEEL	SEA2_CAEEL	SPT16_CAEEL	TRR1_CAEEL	TNKS1_CAEEL	SEM2_CAEEL	REGE1_CAEEL	SPR3_CAEEL	MET2_CAEEL	RENT1_CAEEL	ELT2_CAEEL	HIRA_CAEEL	MAK1_CAEEL	BUB1_CAEEL	HDA6_CAEEL	BED3_CAEEL	LI15B_CAEEL	LIDB1_CAEEL	FKH3_CAEEL	HM39_CAEEL	FOXO_CAEEL	DDX47_CAEEL	HCF1_CAEEL	FKH4_CAEEL	DAPK_CAEEL	FOZI1_CAEEL	MADD3_CAEEL	HSF1_CAEEL	HLH2_CAEEL	MBK1_CAEEL	NCOR1_CAEEL	HSR9_CAEEL
cellular_component	GO:0005737	cytoplasm	439	2449	0.179257	1	4.5814e-08	1	0	PDPK1_CAEEL	PLK3_CAEEL	SEP1_CAEEL	PER_CAEEL	TMOD_CAEEL	RSA2_CAEEL	SEA2_CAEEL	SRBS1_CAEEL	SH3GH_CAEEL	MET2_CAEEL	RENT1_CAEEL	LGG2_CAEEL	MAK1_CAEEL	IKKE1_CAEEL	KCC2D_CAEEL	KAPC2_CAEEL	FOXO_CAEEL	IFD2_CAEEL	IFA3_CAEEL	EGL10_CAEEL	IPYR_CAEEL	ANC1_CAEEL	MADD3_CAEEL	GLP1_CAEEL	HSF1_CAEEL	HMP1_CAEEL	KAD2_CAEEL	LIN41_CAEEL	LRK1_CAEEL	HLH2_CAEEL	GAP2_CAEEL	CSN2_CAEEL	CDC14_CAEEL	CCNE_CAEEL	CNKR_CAEEL	KLC_CAEEL	KC1G_CAEEL	FOLC_CAEEL	CRTC1_CAEEL	CPB3_CAEEL
molecular_function	GO:0005524	ATP binding	289	1353	0.213599	1	1.54741e-08	1	0	PDPK1_CAEEL	PLK3_CAEEL	MSH5_CAEEL	PGP1_CAEEL	RENT1_CAEEL	MAK1_CAEEL	BUB1_CAEEL	IKKE1_CAEEL	KCC2D_CAEEL	KAPC2_CAEEL	DYHC2_CAEEL	DDX47_CAEEL	DAF11_CAEEL	MOG5_CAEEL	DAPK_CAEEL	DDRB_CAEEL	MADD3_CAEEL	KAD2_CAEEL	KI26L_CAEEL	LRK1_CAEEL	MBK1_CAEEL	CAM1_CAEEL	KRAF1_CAEEL	KC1G_CAEEL	ACS7_CAEEL	FOLC_CAEEL	ENPL1_CAEEL	KIN32_CAEEL	MSP1_CAEEL	ATM_CAEEL	DHX9_CAEEL	DYHC_CAEEL	EGL4_CAEEL	DDRA_CAEEL	HUM6_CAEEL	KS6A1_CAEEL	CGH1_CAEEL	MBK2_CAEEL	MRP7_CAEEL	SCD2_CAEEL
cellular_component	GO:0005886	plasma membrane	242	1355	0.178598	1	5.38905e-07	1	0	RAC1_CAEEL	MEC2_CAEEL	SRBS1_CAEEL	SOL1_CAEEL	DMD_CAEEL	LRP_CAEEL	LGG2_CAEEL	MELT_CAEEL	FLD1_CAEEL	DAF11_CAEEL	DCXR_CAEEL	DDRB_CAEEL	MADD_CAEEL	GLP1_CAEEL	MUA3_CAEEL	CAM1_CAEEL	CPNA5_CAEEL	KC1G_CAEEL	CUT4_CAEEL	EFN4_CAEEL	EFR3_CAEEL	JAC1_CAEEL	NLR1_CAEEL	PIEZ1_CAEEL	LIN10_CAEEL	LMBD2_CAEEL	MRP7_CAEEL	PXL1_CAEEL	SCD2_CAEEL	PIK1_CAEEL	SYG1_CAEEL	STX1A_CAEEL	PTC3_CAEEL	PIKI1_CAEEL	WRT4_CAEEL	VPP1_CAEEL	VINC_CAEEL	TRA2_CAEEL	YT66_CAEEL	UNC13_CAEEL
molecular_function	GO:0046872	metal ion binding	236	1196	0.197324	0.999707	0.000363182	1	0.141	PDE1_CAEEL	PCS1_CAEEL	PDE6_CAEEL	RAPSN_CAEEL	SEA2_CAEEL	SET25_CAEEL	SNF5_CAEEL	REGE1_CAEEL	SPR3_CAEEL	RIM_CAEEL	MAK1_CAEEL	KCC2D_CAEEL	BED3_CAEEL	LI15B_CAEEL	MOE3_CAEEL	FLH3_CAEEL	EXT2_CAEEL	DAF11_CAEEL	DAF25_CAEEL	DAPK_CAEEL	MGAT1_CAEEL	LRK1_CAEEL	FUT8_CAEEL	ERP1B_CAEEL	CAM1_CAEEL	CHE1_CAEEL	EGL43_CAEEL	KRAF1_CAEEL	FOLC_CAEEL	GPA16_CAEEL	FLH2_CAEEL	FUTA_CAEEL	MIG39_CAEEL	LIN36_CAEEL	LIN13_CAEEL	DHX9_CAEEL	EGL4_CAEEL	PLCE1_CAEEL	GLOB9_CAEEL	LIN29_CAEEL
biological_process	GO:0006357	regulation of transcription by RNA polymerase II	136	677	0.200886	0.999979	3.11649e-05	1	0.033	PHA4_CAEEL	NGN1_CAEEL	BED3_CAEEL	FKH3_CAEEL	HM39_CAEEL	FOXO_CAEEL	FKH4_CAEEL	GLP1_CAEEL	HSF1_CAEEL	HLH2_CAEEL	NCOR1_CAEEL	HM21_CAEEL	CHE1_CAEEL	CCNT2_CAEEL	EGL43_CAEEL	MES2_CAEEL	EGL44_CAEEL	HM22_CAEEL	HM23_CAEEL	HM24_CAEEL	HM43_CAEEL	CUT_CAEEL	GRH1_CAEEL	DVE1_CAEEL	MED13_CAEEL	MXL3_CAEEL	MED8_CAEEL	HLH11_CAEEL	LIN29_CAEEL	MED14_CAEEL	LIM4_CAEEL	NFI1_CAEEL	SKN1_CAEEL	SPTF3_CAEEL	VAB3_CAEEL	TBX11_CAEEL	STAT1_CAEEL	VAB15_CAEEL	SEM4_CAEEL	EGL27_CAEEL
cellular_component	GO:0005887	integral component of plasma membrane	125	841	0.148633	0.855127	0.167612	1	1	PLX2_CAEEL	SNF5_CAEEL	DDRB_CAEEL	GBR1_CAEEL	CAM1_CAEEL	LPLT1_CAEEL	DDRA_CAEEL	SYG1_CAEEL	UNC89_CAEEL	SYG2_CAEEL	UN105_CAEEL	UNC58_CAEEL	YS3J_CAEEL	VAB1_CAEEL	LPLT2_CAEEL	ACM3_CAEEL	DEG1_CAEEL	ACM1_CAEEL	ACR5_CAEEL	NPR9_CAEEL	CLHM1_CAEEL	G5EBM0_CAEEL	G5ECM4_CAEEL	G5ECA1_CAEEL	G5EBQ0_CAEEL	G5EF43_CAEEL	G5ECV2_CAEEL	G5EGT4_CAEEL	G5EGI5_CAEEL	O17470_CAEEL	Q19931_CAEEL	Q17645_CAEEL	Q22042_CAEEL	O44661_CAEEL	A0A4V0INF0_CAEEL	O16931_CAEEL	A0A4V0ILV8_CAEEL	Q7JM20_CAEEL	Q9U2E2_CAEEL	O44986_CAEEL
molecular_function	GO:0000981	DNA-binding transcription factor activity, RNA polymerase II-specific	116	402	0.288557	1	2.80999e-09	1	0	PHA4_CAEEL	NGN1_CAEEL	SEM2_CAEEL	ELT2_CAEEL	DAF14_CAEEL	FKH3_CAEEL	HM39_CAEEL	FOXO_CAEEL	FKH4_CAEEL	HLH2_CAEEL	HM21_CAEEL	EGL44_CAEEL	HM22_CAEEL	HM23_CAEEL	HM24_CAEEL	HM43_CAEEL	CUT_CAEEL	ELT1_CAEEL	DVE1_CAEEL	DCP66_CAEEL	HLH11_CAEEL	LIM4_CAEEL	NFI1_CAEEL	SOX2_CAEEL	SKN1_CAEEL	SMA4_CAEEL	SPTF3_CAEEL	VAB3_CAEEL	TBX11_CAEEL	STAT1_CAEEL	VAB15_CAEEL	SEM4_CAEEL	MED29_CAEEL	TBX32_CAEEL	SPTF1_CAEEL	ZAG1_CAEEL	WBS14_CAEEL	UNC4_CAEEL	TBX35_CAEEL	UNC3_CAEEL
cellular_component	GO:0005829	cytosol	111	639	0.173709	0.854317	0.170729	1	1	RAC1_CAEEL	LGG2_CAEEL	MOE3_CAEEL	FOXO_CAEEL	IPYR_CAEEL	DAPK_CAEEL	FOZI1_CAEEL	MADD_CAEEL	GLP1_CAEEL	LARP1_CAEEL	KAD2_CAEEL	FOLC_CAEEL	CRTC1_CAEEL	DVE1_CAEEL	MTHR_CAEEL	EGL4_CAEEL	PTRN1_CAEEL	PXL1_CAEEL	YRGK_CAEEL	PAD1_CAEEL	YNE7_CAEEL	YQ12_CAEEL	RIC1_CAEEL	UBQL_CAEEL	VIP1_CAEEL	VPS54_CAEEL	VPS53_CAEEL	VHP1_CAEEL	QUI1_CAEEL	REP1_CAEEL	NBEA_CAEEL	MIG5_CAEEL	E2AKA_CAEEL	ARL6_CAEEL	CLAS2_CAEEL	GLD1_CAEEL	GLD2_CAEEL	AATC_CAEEL	G5EF06_CAEEL	G5ED99_CAEEL
molecular_function	GO:0008270	zinc ion binding	110	713	0.154278	0.376717	0.662843	1	1	MET2_CAEEL	RENT1_CAEEL	DMD_CAEEL	ELT2_CAEEL	HDA6_CAEEL	LIN41_CAEEL	CEP1_CAEEL	ELT1_CAEEL	CBPC6_CAEEL	NCL1_CAEEL	DRE1_CAEEL	RPB9_CAEEL	RPM1_CAEEL	SMA9_CAEEL	EGL27_CAEEL	UBR1_CAEEL	ZTF11_CAEEL	PSA_CAEEL	ZPR1_CAEEL	RCOR_CAEEL	NAS15_CAEEL	NAS22_CAEEL	NAS27_CAEEL	NAS33_CAEEL	NAS34_CAEEL	NAS37_CAEEL	NAS38_CAEEL	NAS9_CAEEL	HIZR1_CAEEL	NHR23_CAEEL	NHR2_CAEEL	NHR34_CAEEL	NHR41_CAEEL	NHR7_CAEEL	NHR85_CAEEL	NHR8_CAEEL	NH124_CAEEL	GON1_CAEEL	MMPB_CAEEL	GEI17_CAEEL
biological_process	GO:0009792	embryo development ending in birth or egg hatching	109	377	0.289125	1	1.48342e-09	1	0	PLX2_CAEEL	TMOD_CAEEL	TM201_CAEEL	SOS_CAEEL	HMR1_CAEEL	HLH2_CAEEL	LET4_CAEEL	CCNT2_CAEEL	CCNE_CAEEL	HM43_CAEEL	EFN4_CAEEL	DVE1_CAEEL	LPLT1_CAEEL	DRE1_CAEEL	MBK2_CAEEL	IMA2_CAEEL	PPN1_CAEEL	ROCK_CAEEL	SMC1_CAEEL	SZY20_CAEEL	ROL3_CAEEL	RT4I1_CAEEL	TAF1_CAEEL	EGL27_CAEEL	SPK1_CAEEL	SYM2_CAEEL	VPP1_CAEEL	ZYG1_CAEEL	ZYG9_CAEEL	NLK_CAEEL	PSA_CAEEL	ZHP3_CAEEL	VAB1_CAEEL	UNC52_CAEEL	NUP98_CAEEL	RIG6_CAEEL	2AAA_CAEEL	DLG1_CAEEL	ANI1_CAEEL	APR1_CAEEL
molecular_function	GO:0051015	actin filament binding	103	191	0.539267	1	3.99914e-34	1	0	TMOD_CAEEL	TM201_CAEEL	FOZI1_CAEEL	HMP1_CAEEL	CAPZA_CAEEL	NLR1_CAEEL	HUM6_CAEEL	UNC87_CAEEL	SLAP2_CAEEL	UNC53_CAEEL	TTN1_CAEEL	VINC_CAEEL	PLA2_CAEEL	ADD1_CAEEL	ANI1_CAEEL	MYO2_CAEEL	MYO4_CAEEL	KETN1_CAEEL	GELS1_CAEEL	ADD2_CAEEL	G5EG85_CAEEL	G5EGK1_CAEEL	G5EDS2_CAEEL	Q9U9J8_CAEEL	D0VWL6_CAEEL	G5EDD3_CAEEL	O17939_CAEEL	S6F568_CAEEL	G8JYB0_CAEEL	K8ESK9_CAEEL	U4PB58_CAEEL	Q21000_CAEEL	I7LFF2_CAEEL	W6RRZ0_CAEEL	K8FE00_CAEEL	Q9XUT0_CAEEL	G5EFD1_CAEEL	A0A0K3AVI4_CAEEL	S6EZR2_CAEEL	A0A168H5A5_CAEEL
molecular_function	GO:0000978	RNA polymerase II cis-regulatory region sequence-specific DNA binding	101	387	0.260982	1	1.58454e-07	1	0	PHA4_CAEEL	NGN1_CAEEL	SEM2_CAEEL	ELT2_CAEEL	DAF14_CAEEL	FKH3_CAEEL	HM39_CAEEL	FOXO_CAEEL	FKH4_CAEEL	HSF1_CAEEL	HLH2_CAEEL	HM21_CAEEL	CHE1_CAEEL	EGL43_CAEEL	EGL44_CAEEL	HM22_CAEEL	HM23_CAEEL	HM24_CAEEL	HM43_CAEEL	ELT1_CAEEL	GRH1_CAEEL	DVE1_CAEEL	MED8_CAEEL	HLH11_CAEEL	LIN29_CAEEL	NFI1_CAEEL	SOX2_CAEEL	SKN1_CAEEL	SMA4_CAEEL	SPTF3_CAEEL	VAB3_CAEEL	TBX11_CAEEL	STAT1_CAEEL	SEM4_CAEEL	TBX32_CAEEL	SPTF1_CAEEL	ZAG1_CAEEL	WBS14_CAEEL	TBX35_CAEEL	UNC3_CAEEL
molecular_function	GO:0005509	calcium ion binding	89	371	0.239892	0.999983	2.91014e-05	1	0.013	LRP_CAEEL	CUBN_CAEEL	HMR1_CAEEL	MLE_CAEEL	CAPS_CAEEL	GLP1_CAEEL	MUA3_CAEEL	NLR1_CAEEL	UNC13_CAEEL	YT67_CAEEL	UNC52_CAEEL	DIG1_CAEEL	MAN12_CAEEL	EAT20_CAEEL	CELR_CAEEL	CLA1_CAEEL	DEX1_CAEEL	FBLN1_CAEEL	Q9BIF4_CAEEL	Q19019_CAEEL	G5EG33_CAEEL	G5ED46_CAEEL	Q19194_CAEEL	G5EEI5_CAEEL	H2KZC7_CAEEL	G5EEP7_CAEEL	X5M8R9_CAEEL	Q5ZR40_CAEEL	G5EDT4_CAEEL	Q95ZR5_CAEEL	B7WN66_CAEEL	A0A2C9C3F1_CAEEL	A0A1N7SYT5_CAEEL	A0A2C9C3P6_CAEEL	A0A1N7SYW5_CAEEL	A5A8R1_CAEEL	G5EDP5_CAEEL	A0A679L8M9_CAEEL	A0A2C9C3I4_CAEEL	H2L0C3_CAEEL
molecular_function	GO:0004674	protein serine/threonine kinase activity	86	338	0.254438	0.999996	6.97802e-06	1	0.001	PDPK1_CAEEL	PLK3_CAEEL	TRR1_CAEEL	BUB1_CAEEL	IKKE1_CAEEL	DAPK_CAEEL	MADD3_CAEEL	LRK1_CAEEL	MBK1_CAEEL	KRAF1_CAEEL	KC1G_CAEEL	ATM_CAEEL	KS6A1_CAEEL	MBK2_CAEEL	ROCK_CAEEL	SEL5_CAEEL	MOM4_CAEEL	PIK1_CAEEL	SMG1_CAEEL	TAF1_CAEEL	PAR1_CAEEL	SPK1_CAEEL	TTN1_CAEEL	TLK1_CAEEL	TOR_CAEEL	ZYG1_CAEEL	YMX8_CAEEL	NLK_CAEEL	SULU_CAEEL	UNC22_CAEEL	NEKL2_CAEEL	CHK1_CAEEL	KIN20_CAEEL	GCK1_CAEEL	GCK3_CAEEL	ARK1_CAEEL	AKT1_CAEEL	CHK2_CAEEL	G5EFA4_CAEEL	V6CJK3_CAEEL
biological_process	GO:0007165	signal transduction	86	387	0.222222	1	1.98741e-07	1	0.001	PDE1_CAEEL	PDE6_CAEEL	KAPC2_CAEEL	DAF11_CAEEL	GBR1_CAEEL	GAP2_CAEEL	EGL4_CAEEL	MOM4_CAEEL	TG325_CAEEL	UNC53_CAEEL	YO25_CAEEL	ACR5_CAEEL	CED2_CAEEL	HDA4_CAEEL	GCY12_CAEEL	GCY1_CAEEL	GCY20_CAEEL	GCY23_CAEEL	GCY8_CAEEL	G5ECZ1_CAEEL	Q19019_CAEEL	G5EBQ0_CAEEL	Q7JP86_CAEEL	V6CLS7_CAEEL	V6CLR6_CAEEL	A0A4V0INF0_CAEEL	Q95XA9_CAEEL	Q9U2E2_CAEEL	W6SBC4_CAEEL	B5BM35_CAEEL	H2KZX8_CAEEL	A0A4V0IJ32_CAEEL	A0A2K5AU32_CAEEL	X5LPT9_CAEEL	Q9BIC1_CAEEL	Q95ZR5_CAEEL	Q2WF65_CAEEL	U4PBA1_CAEEL	O44452_CAEEL	L8EC34_CAEEL
biological_process	GO:0002119	nematode larval development	84	268	0.313433	1	3.39035e-11	1	0	PLX2_CAEEL	RAC1_CAEEL	TMOD_CAEEL	ELT2_CAEEL	LRP_CAEEL	FOXO_CAEEL	GLP1_CAEEL	HSF1_CAEEL	HLH2_CAEEL	LET4_CAEEL	KRAF1_CAEEL	KLC_CAEEL	FLH2_CAEEL	PTP2_CAEEL	DRE1_CAEEL	NPP5_CAEEL	PTRN1_CAEEL	PXL1_CAEEL	PPN1_CAEEL	MEP1_CAEEL	PEX13_CAEEL	ROCK_CAEEL	SIG7_CAEEL	SMA4_CAEEL	SPTF3_CAEEL	PIKI1_CAEEL	EGL27_CAEEL	VPP1_CAEEL	TOR_CAEEL	ZTF11_CAEEL	SYB1_CAEEL	VHP1_CAEEL	UNC52_CAEEL	APR1_CAEEL	MYRF1_CAEEL	HMX_CAEEL	LE756_CAEEL	MED15_CAEEL	E2AKA_CAEEL	CDK12_CAEEL
cellular_component	GO:0045202	synapse	84	386	0.217617	1	1.10203e-10	1	0	RAPSN_CAEEL	SOL1_CAEEL	RIM_CAEEL	DMD_CAEEL	CYFIP_CAEEL	GBR1_CAEEL	CAPS_CAEEL	MADD_CAEEL	LEV9_CAEEL	EXOC4_CAEEL	CPB3_CAEEL	DYHC_CAEEL	IDA1_CAEEL	LIN10_CAEEL	SYG1_CAEEL	RPM1_CAEEL	STNB_CAEEL	SYG2_CAEEL	VPP1_CAEEL	UNC13_CAEEL	TBH1_CAEEL	RIG6_CAEEL	ACM3_CAEEL	ACR5_CAEEL	AP2M_CAEEL	Q9BIF4_CAEEL	G5EDQ4_CAEEL	G5EBQ0_CAEEL	G5ECV2_CAEEL	G5EDV5_CAEEL	O17470_CAEEL	A0A5E4LYK9_CAEEL	A0A4V0INF0_CAEEL	Q9U2E2_CAEEL	O44986_CAEEL	A0A4V0IJ32_CAEEL	A0A5E4LXW2_CAEEL	O01847_CAEEL	Q2WF65_CAEEL	A0A486WU00_CAEEL
cellular_component	GO:0030424	axon	81	286	0.283217	1	2.83614e-11	1	0	PDPK1_CAEEL	RIM_CAEEL	DDRB_CAEEL	CAPS_CAEEL	GLP1_CAEEL	CAM1_CAEEL	EFN4_CAEEL	ELT1_CAEEL	DDRA_CAEEL	IDA1_CAEEL	PTRN1_CAEEL	SYG1_CAEEL	RPM1_CAEEL	STX1A_CAEEL	UNC80_CAEEL	TDC1_CAEEL	UNC4_CAEEL	ZYX_CAEEL	SYB1_CAEEL	SUMV1_CAEEL	TENSH_CAEEL	VAB1_CAEEL	QUI1_CAEEL	RIG6_CAEEL	EAT20_CAEEL	CELR_CAEEL	CLUA1_CAEEL	CLA1_CAEEL	DCA11_CAEEL	CBPE_CAEEL	AKT1_CAEEL	DYC1_CAEEL	G5EDQ5_CAEEL	Q9BIF4_CAEEL	I1W6S5_CAEEL	Q19128_CAEEL	G5EFQ4_CAEEL	Q7KPP4_CAEEL	G5ED46_CAEEL	O61528_CAEEL
biological_process	GO:0035556	intracellular signal transduction	81	311	0.26045	1	3.62665e-15	1	0	PDPK1_CAEEL	MAK1_CAEEL	EGL10_CAEEL	DAF11_CAEEL	DAPK_CAEEL	KS6A1_CAEEL	PIK1_CAEEL	MTMR5_CAEEL	OSG1_CAEEL	VAV_CAEEL	REI2_CAEEL	PAR1_CAEEL	SPK1_CAEEL	TLK1_CAEEL	UNC13_CAEEL	NLK_CAEEL	SULU_CAEEL	HDA4_CAEEL	MIG5_CAEEL	CHK1_CAEEL	GCY12_CAEEL	GCY1_CAEEL	GCY20_CAEEL	GCY23_CAEEL	GCY8_CAEEL	AKT1_CAEEL	G5EFA4_CAEEL	V6CJK3_CAEEL	G5EFX2_CAEEL	D3KFW7_CAEEL	A5JYS5_CAEEL	A0A4V0ILM7_CAEEL	F5GUD0_CAEEL	V6CKR7_CAEEL	B6GUP8_CAEEL	Q23128_CAEEL	Q19243_CAEEL	A0A061AKZ2_CAEEL	A0A4V0ILE7_CAEEL	X5LXA1_CAEEL
molecular_function	GO:0004712	protein serine/threonine/tyrosine kinase activity	74	253	0.29249	1	2.98487e-07	1	0	PDPK1_CAEEL	PLK3_CAEEL	MAK1_CAEEL	BUB1_CAEEL	IKKE1_CAEEL	KCC2D_CAEEL	KAPC2_CAEEL	DAPK_CAEEL	DDRB_CAEEL	LRK1_CAEEL	MBK1_CAEEL	CAM1_CAEEL	KRAF1_CAEEL	KC1G_CAEEL	ATM_CAEEL	EGL4_CAEEL	KS6A1_CAEEL	MBK2_CAEEL	SCD2_CAEEL	ROCK_CAEEL	SID3_CAEEL	SEL5_CAEEL	SRC2_CAEEL	MOM4_CAEEL	PIK1_CAEEL	SMG1_CAEEL	PAR1_CAEEL	SPK1_CAEEL	TTN1_CAEEL	TLK1_CAEEL	TOR_CAEEL	YX05_CAEEL	ZYG1_CAEEL	YMX8_CAEEL	NLK_CAEEL	SULU_CAEEL	UNC22_CAEEL	YS3J_CAEEL	VAB1_CAEEL	NEKL2_CAEEL
cellular_component	GO:0005856	cytoskeleton	73	199	0.366834	1	1.37181e-34	1	0	RAC1_CAEEL	PTP1_CAEEL	TMOD_CAEEL	DMD_CAEEL	ANC1_CAEEL	DAPK_CAEEL	KIN32_CAEEL	MBK2_CAEEL	ROCK_CAEEL	UNC87_CAEEL	SLAP2_CAEEL	SPE26_CAEEL	YSE2_CAEEL	VINC_CAEEL	SULU_CAEEL	ADD1_CAEEL	ADD2_CAEEL	G5ECZ1_CAEEL	G5EGK1_CAEEL	Q7JP86_CAEEL	G5EDN8_CAEEL	A0A2U9ZY79_CAEEL	Q9XXK4_CAEEL	A0A061AIT4_CAEEL	Q95ZT8_CAEEL	H2KYZ6_CAEEL	H2KZW0_CAEEL	Q18284_CAEEL	G5EFD1_CAEEL	A0A1N7SYP3_CAEEL	I2HA90_CAEEL	G5EFW2_CAEEL	G4S9F5_CAEEL	A0A0K3ATT6_CAEEL	Q9XVH4_CAEEL	G5ECP9_CAEEL	G5ECG8_CAEEL	H2L0C3_CAEEL	Q18471_CAEEL	G5EFD6_CAEEL
cellular_component	GO:0005912	adherens junction	71	106	0.669811	1	1.31045e-34	1	0	SRBS1_CAEEL	HMR1_CAEEL	HMP1_CAEEL	JAC1_CAEEL	PXL1_CAEEL	PAR3_CAEEL	ROCK_CAEEL	PAC1_CAEEL	PTC3_CAEEL	VINC_CAEEL	DLG1_CAEEL	APR1_CAEEL	KIN20_CAEEL	AJM1_CAEEL	Q53U86_CAEEL	G5EEB3_CAEEL	Q53U87_CAEEL	G5EBK3_CAEEL	G5EG33_CAEEL	G5EES2_CAEEL	X5LX73_CAEEL	M1ZJY5_CAEEL	X5LX70_CAEEL	D3DEL8_CAEEL	Q8I103_CAEEL	X5LPT9_CAEEL	H2KYC5_CAEEL	Q9BIC1_CAEEL	X5LV54_CAEEL	A0A2C9C357_CAEEL	H1UBL0_CAEEL	Q4PIU9_CAEEL	Q9BIC0_CAEEL	A0A078BPN7_CAEEL	X5LPU4_CAEEL	G5EFD6_CAEEL	A0A078BS85_CAEEL	G5ECD7_CAEEL	Q21430_CAEEL	X5M5Q5_CAEEL
cellular_component	GO:0016020	membrane	70	492	0.142276	6.37414e-18	1	0	1	SH3GH_CAEEL	CNKR_CAEEL	PIEZ1_CAEEL	LMBD2_CAEEL	MRP7_CAEEL	PKD1_CAEEL	STX1A_CAEEL	PTHB1_CAEEL	PIKI1_CAEEL	LMLN_CAEEL	RIC1_CAEEL	AKAP1_CAEEL	NBEA_CAEEL	LE756_CAEEL	BLI4_CAEEL	CED8_CAEEL	G5EG65_CAEEL	Q7JP86_CAEEL	G5EGI5_CAEEL	G5EGL5_CAEEL	A0A1N7SYR7_CAEEL	A0A5E4LYK9_CAEEL	G5EDD3_CAEEL	Q966P8_CAEEL	O18302_CAEEL	A0A1N7SYN9_CAEEL	A0A5E4LXW2_CAEEL	Q564T0_CAEEL	G5EFC7_CAEEL	O01847_CAEEL	G5EFD1_CAEEL	A0A1N7SYP3_CAEEL	Q8MQ16_CAEEL	Q9N3Y1_CAEEL	Q3S1M2_CAEEL	G5EFW2_CAEEL	Q21746_CAEEL	Q18965_CAEEL	Q7YXC4_CAEEL	G5ECP9_CAEEL
molecular_function	GO:0005085	guanyl-nucleotide exchange factor activity	70	157	0.44586	1	1.3275e-17	1	0	SOS_CAEEL	GBF1_CAEEL	MADD_CAEEL	PLCE1_CAEEL	OSG1_CAEEL	VAV_CAEEL	UNC89_CAEEL	RIC1_CAEEL	GBAS1_CAEEL	K0M7B5_CAEEL	G5ECM5_CAEEL	I1W6S5_CAEEL	G5EC35_CAEEL	G5EEN3_CAEEL	Q7KPP4_CAEEL	O61528_CAEEL	G5EFG8_CAEEL	A0A4V0IN51_CAEEL	Q9U364_CAEEL	B6GUP8_CAEEL	Q7JNG4_CAEEL	Q7JNG6_CAEEL	W6RTN2_CAEEL	S6FMZ4_CAEEL	S6EZU2_CAEEL	A0A4V0ILE7_CAEEL	A0A2C9C2W9_CAEEL	A0A2C9C3B7_CAEEL	O01847_CAEEL	Q18284_CAEEL	A0A2C9C365_CAEEL	O18093_CAEEL	A0A4V0IK11_CAEEL	G5EER5_CAEEL	A0A4V6M3C0_CAEEL	A0A0K3AQN0_CAEEL	C4ALD5_CAEEL	G5EFH7_CAEEL	A0A486WVF0_CAEEL	Q21430_CAEEL
molecular_function	GO:0003677	DNA binding	69	311	0.221865	0.999974	3.58688e-05	1	0.019	RTF1_CAEEL	SCC3_CAEEL	SEA2_CAEEL	SEM2_CAEEL	SPR3_CAEEL	MET2_CAEEL	LI15B_CAEEL	NCOR1_CAEEL	CEP1_CAEEL	DCP66_CAEEL	LIN36_CAEEL	LIN13_CAEEL	SMC1_CAEEL	SSL1_CAEEL	SNPC4_CAEEL	YRGK_CAEEL	TAF1_CAEEL	WRN_CAEEL	YQ23_CAEEL	ZFP1_CAEEL	SWSN7_CAEEL	CEH62_CAEEL	MYRF1_CAEEL	HM19_CAEEL	ARID1_CAEEL	DPOE2_CAEEL	DPOLQ_CAEEL	Q22429_CAEEL	A0A0K3ASV3_CAEEL	G5EEY5_CAEEL	G5EF07_CAEEL	P91094_CAEEL	Q8IG08_CAEEL	A0A2C9C3C4_CAEEL	A0A163VU15_CAEEL	A0A2C9C312_CAEEL	A0A078BPJ6_CAEEL	Q17792_CAEEL	Q565A2_CAEEL	X5M5M2_CAEEL
biological_process	GO:0045944	positive regulation of transcription by RNA polymerase II	67	228	0.29386	1	3.04449e-07	1	0.001	PHA4_CAEEL	NGN1_CAEEL	SPR3_CAEEL	CNG_CAEEL	ELT2_CAEEL	LIDB1_CAEEL	FOXO_CAEEL	GLP1_CAEEL	HSF1_CAEEL	LIN41_CAEEL	HLH2_CAEEL	HSR9_CAEEL	CHE1_CAEEL	EGL43_CAEEL	EGL44_CAEEL	HM22_CAEEL	CRTC1_CAEEL	CEP1_CAEEL	ELT1_CAEEL	DCP66_CAEEL	MXL3_CAEEL	LIN13_CAEEL	DHX9_CAEEL	MEP1_CAEEL	NFI1_CAEEL	SKN1_CAEEL	SPTF3_CAEEL	VAB3_CAEEL	STAT1_CAEEL	YAP1_CAEEL	TBX35_CAEEL	UNC3_CAEEL	CEH28_CAEEL	APR1_CAEEL	HLH6_CAEEL	MYOD1_CAEEL	HMX_CAEEL	NHR23_CAEEL	NHR2_CAEEL	NHR7_CAEEL
molecular_function	GO:0003723	RNA binding	66	420	0.157143	0.518464	0.520378	1	1	RENT1_CAEEL	DDX47_CAEEL	MOG5_CAEEL	LARP1_CAEEL	LIN41_CAEEL	EIF3I_CAEEL	DHX9_CAEEL	NH2L1_CAEEL	ANKHM_CAEEL	MEP1_CAEEL	SIG7_CAEEL	SZY20_CAEEL	YQOA_CAEEL	CWC22_CAEEL	DHX15_CAEEL	SYM2_CAEEL	YQ12_CAEEL	NUP98_CAEEL	AKAP1_CAEEL	DIN1_CAEEL	DHX16_CAEEL	CPSF1_CAEEL	ATX2_CAEEL	CATIN_CAEEL	G5EBQ3_CAEEL	G5ECL3_CAEEL	G5ED26_CAEEL	G5ECB9_CAEEL	Q9XVZ6_CAEEL	W6RTE4_CAEEL	Q9GYS7_CAEEL	A0A2K5ATU5_CAEEL	Q9U203_CAEEL	Q8MXR2_CAEEL	A0A7R9XLP7_CAEEL	Q9GYQ9_CAEEL	W6RRU8_CAEEL	Q20644_CAEEL	Q9U2B5_CAEEL	U4PRA5_CAEEL
cellular_component	GO:0005576	extracellular region	65	417	0.155875	0.897262	0.122823	1	1	LIP1_CAEEL	CUBN_CAEEL	CBD1_CAEEL	ASP17_CAEEL	HRG7_CAEEL	DMON1_CAEEL	DYF4_CAEEL	IRG7_CAEEL	PPN1_CAEEL	VIT2_CAEEL	WRT4_CAEEL	YPP4_CAEEL	U375B_CAEEL	YN81_CAEEL	U375E_CAEEL	VIT6_CAEEL	UNC52_CAEEL	CHIT_CAEEL	DIG1_CAEEL	NAS15_CAEEL	NAS22_CAEEL	NAS27_CAEEL	NAS33_CAEEL	NAS34_CAEEL	NAS37_CAEEL	NAS38_CAEEL	NAS9_CAEEL	GON1_CAEEL	ADT1_CAEEL	ASM1_CAEEL	CL161_CAEEL	DEX1_CAEEL	FBLN1_CAEEL	G5EBM0_CAEEL	G5ECA1_CAEEL	G5EG33_CAEEL	A0A486WY04_CAEEL	Q9XUB6_CAEEL	Q7JL02_CAEEL	A8WI97_CAEEL
cellular_component	GO:0043005	neuron projection	65	320	0.203125	1	5.43783e-14	1	0	RAC1_CAEEL	MEC2_CAEEL	KCC2D_CAEEL	EGL10_CAEEL	CYFIP_CAEEL	IPYR_CAEEL	GBR1_CAEEL	BBS1_CAEEL	CAM1_CAEEL	CPB3_CAEEL	PARG1_CAEEL	LIN10_CAEEL	OSM3_CAEEL	SYB1_CAEEL	SUMV1_CAEEL	VAB1_CAEEL	ACR5_CAEEL	G5EG65_CAEEL	G5EBQ0_CAEEL	G5ED37_CAEEL	G5EBV3_CAEEL	G5EF43_CAEEL	G5ED53_CAEEL	G5EFI1_CAEEL	F5GUD0_CAEEL	A0A4V0INF0_CAEEL	Q9U2E2_CAEEL	A0A4V0IJ32_CAEEL	F5GUA8_CAEEL	Q2WF65_CAEEL	H2FLI7_CAEEL	O44452_CAEEL	C6KRM7_CAEEL	G5EER9_CAEEL	A0A3P6N6F5_CAEEL	F5GUC9_CAEEL	A0A4V6M3Y9_CAEEL	G5EDZ5_CAEEL	A0A3P6MY71_CAEEL	A0A4V0IN81_CAEEL
molecular_function	GO:0106310	protein serine kinase activity	63	183	0.344262	1	4.99765e-10	1	0	PDPK1_CAEEL	PLK3_CAEEL	MAK1_CAEEL	BUB1_CAEEL	IKKE1_CAEEL	KCC2D_CAEEL	KAPC2_CAEEL	DAPK_CAEEL	LRK1_CAEEL	MBK1_CAEEL	KRAF1_CAEEL	KC1G_CAEEL	ATM_CAEEL	EGL4_CAEEL	KS6A1_CAEEL	MBK2_CAEEL	ROCK_CAEEL	SEL5_CAEEL	MOM4_CAEEL	PIK1_CAEEL	SMG1_CAEEL	PAR1_CAEEL	SPK1_CAEEL	TTN1_CAEEL	TLK1_CAEEL	TOR_CAEEL	ZYG1_CAEEL	YMX8_CAEEL	NLK_CAEEL	SULU_CAEEL	UNC22_CAEEL	NEKL2_CAEEL	CHK1_CAEEL	KIN20_CAEEL	E2AKA_CAEEL	CDK12_CAEEL	GCK1_CAEEL	GCK3_CAEEL	ARK1_CAEEL	AKT1_CAEEL
molecular_function	GO:0043565	sequence-specific DNA binding	57	410	0.139024	0.998689	0.00175421	1	0.534	PHA4_CAEEL	FOXO_CAEEL	FLH3_CAEEL	HLH2_CAEEL	CHE1_CAEEL	HM22_CAEEL	CEP1_CAEEL	FLH2_CAEEL	GRH1_CAEEL	LIN29_CAEEL	NFI1_CAEEL	SKN1_CAEEL	SDC3_CAEEL	STAT1_CAEEL	VAB15_CAEEL	EGL27_CAEEL	TBX35_CAEEL	RCOR_CAEEL	MYRF1_CAEEL	MYRF2_CAEEL	NH124_CAEEL	O44638_CAEEL	G5EGS7_CAEEL	G5EDL0_CAEEL	Q19902_CAEEL	Q7JNN6_CAEEL	A0A0K3AUG2_CAEEL	W6SB62_CAEEL	B1GRK4_CAEEL	Q8MNW2_CAEEL	O45987_CAEEL	G5EGQ2_CAEEL	Q3V5L2_CAEEL	H2KZT0_CAEEL	H9G2S6_CAEEL	G5EGG3_CAEEL	G4SCE4_CAEEL	Q3S1J8_CAEEL	Q5TYL4_CAEEL	U4PLN0_CAEEL
molecular_function	GO:0004867	serine-type endopeptidase inhibitor activity	55	127	0.433071	1	1.78542e-13	1	0	PPN1_CAEEL	YN81_CAEEL	G5EEP7_CAEEL	Q5ZR40_CAEEL	G5ED57_CAEEL	Q09983_CAEEL	G5EDT4_CAEEL	H2KMJ9_CAEEL	A0A486WY04_CAEEL	Q9XWX5_CAEEL	B9WRT9_CAEEL	H2KMJ6_CAEEL	Q7JL02_CAEEL	A8WI97_CAEEL	I2HAB0_CAEEL	P90956_CAEEL	A5A8R1_CAEEL	C0Z3L5_CAEEL	O45520_CAEEL	A5HW96_CAEEL	Q5ZR41_CAEEL	G3MU07_CAEEL	H9G334_CAEEL	Q5ZR42_CAEEL	H2KZ68_CAEEL	H2KMJ7_CAEEL	O44131_CAEEL	C1P660_CAEEL	Q19021_CAEEL	G3MU06_CAEEL	Q23456_CAEEL	O62055_CAEEL	O18231_CAEEL	Q5ZR35_CAEEL	O45881_CAEEL	Q9U1T6_CAEEL	H9G336_CAEEL	C1P658_CAEEL	H9G335_CAEEL	L8E811_CAEEL
molecular_function	GO:0003700	DNA-binding transcription factor activity	54	378	0.142857	0.999728	0.000382091	1	0.144	ELT2_CAEEL	LIDB1_CAEEL	FOXO_CAEEL	FLH3_CAEEL	HSF1_CAEEL	EGL43_CAEEL	HM43_CAEEL	CEP1_CAEEL	FLH2_CAEEL	MXL3_CAEEL	LIM4_CAEEL	SKN1_CAEEL	VAB3_CAEEL	VAB15_CAEEL	UNC4_CAEEL	CEH28_CAEEL	HM32_CAEEL	MYOD1_CAEEL	MYRF1_CAEEL	MYRF2_CAEEL	HIZR1_CAEEL	HM18_CAEEL	NDF1_CAEEL	NH124_CAEEL	FKH5_CAEEL	O44638_CAEEL	G5EDU4_CAEEL	G5EGF4_CAEEL	Q9U2Z0_CAEEL	W6SB62_CAEEL	A0A2C9C3C4_CAEEL	B1GRK4_CAEEL	Q8MNW2_CAEEL	O45987_CAEEL	Q3V5L2_CAEEL	Q9U3E2_CAEEL	H2KZT0_CAEEL	V6CLA3_CAEEL	G4SCE4_CAEEL	A0A2C9C3H3_CAEEL
cellular_component	GO:0005739	mitochondrion	53	563	0.0941385	2.63965e-07	1	0.001	1	VDAC_CAEEL	GRPE_CAEEL	FUMH_CAEEL	KAD2_CAEEL	FOLC_CAEEL	COPE_CAEEL	SKN1_CAEEL	MUTA_CAEEL	RM44_CAEEL	RT4I1_CAEEL	THT2_CAEEL	WBS14_CAEEL	AKAP1_CAEEL	GUF1_CAEEL	ABH52_CAEEL	DCA11_CAEEL	G4SRS5_CAEEL	A5JYS5_CAEEL	Q95PY9_CAEEL	A0A2K5ATU5_CAEEL	Q9XWC9_CAEEL	H2L2B2_CAEEL	X5LXA1_CAEEL	G5ED87_CAEEL	Q7JLJ0_CAEEL	Q9N3H3_CAEEL	Q18965_CAEEL	Q9XXI6_CAEEL	O45869_CAEEL	A0A2K5ATU1_CAEEL	H2L2B3_CAEEL	A0A2K5ATV3_CAEEL	A0A486WX00_CAEEL	Q5WRP6_CAEEL	O45106_CAEEL	Q7JM28_CAEEL	Q9XXI5_CAEEL	A0A061ACY6_CAEEL	A0A486WXK7_CAEEL	A0A486WTK6_CAEEL
molecular_function	GO:0004672	protein kinase activity	53	146	0.363014	1	3.83683e-09	1	0	PDPK1_CAEEL	MAK1_CAEEL	BUB1_CAEEL	DAF11_CAEEL	KRAF1_CAEEL	MBK2_CAEEL	MOM4_CAEEL	ROL3_CAEEL	NIPI4_CAEEL	UNC89_CAEEL	SPK1_CAEEL	TLK1_CAEEL	TOR_CAEEL	ZYG1_CAEEL	NLK_CAEEL	E2AKA_CAEEL	GCY12_CAEEL	GCY1_CAEEL	GCY20_CAEEL	GCY23_CAEEL	GCY8_CAEEL	AKT1_CAEEL	A0A061AE24_CAEEL	Q2XN10_CAEEL	H2FLH3_CAEEL	A0A2C9C2W9_CAEEL	A0A2C9C3B7_CAEEL	A0A2C9C2V5_CAEEL	A0A3B1DR12_CAEEL	A0A2C9C2G8_CAEEL	A0A2I2LDW1_CAEEL	A0A0K3AVW5_CAEEL	G3MTX3_CAEEL	A0A0K3AUK6_CAEEL	A0A3B1E657_CAEEL	A0A0K3ASB9_CAEEL	A0A2I2LDX0_CAEEL	A0A2C9C2V3_CAEEL	A0A061ACT3_CAEEL	H2FLH2_CAEEL
biological_process	GO:0030154	cell differentiation	53	248	0.21371	1	7.03537e-18	1	0	PHA4_CAEEL	PER_CAEEL	SEA2_CAEEL	TRR1_CAEEL	SEM2_CAEEL	SDC2_CAEEL	DAF14_CAEEL	LI15B_CAEEL	FKH3_CAEEL	FKH4_CAEEL	HM22_CAEEL	HM24_CAEEL	KIN32_CAEEL	PAR3_CAEEL	SID3_CAEEL	SOX2_CAEEL	SRC2_CAEEL	SMA4_CAEEL	ROL3_CAEEL	STX1A_CAEEL	NIPI4_CAEEL	CWC22_CAEEL	TRA2_CAEEL	UN105_CAEEL	CEH28_CAEEL	MYRF1_CAEEL	MYRF2_CAEEL	NHR2_CAEEL	NHR34_CAEEL	NHR41_CAEEL	NHR7_CAEEL	NHR85_CAEEL	NHR8_CAEEL	LE756_CAEEL	LI15A_CAEEL	HLH34_CAEEL	GCK3_CAEEL	ARK1_CAEEL	FOX1_CAEEL	G5EGE2_CAEEL
cellular_component	GO:0005615	extracellular space	53	330	0.160606	0.853609	0.184588	1	1	LEV9_CAEEL	WRT4_CAEEL	YMS5_CAEEL	TBH1_CAEEL	LE756_CAEEL	MMPB_CAEEL	ASM1_CAEEL	CO4A1_CAEEL	CBPE_CAEEL	G5EDQ4_CAEEL	G5EDV5_CAEEL	G5ED46_CAEEL	H9G2Z9_CAEEL	Q93204_CAEEL	H9G2Z8_CAEEL	G5EEP7_CAEEL	Q5ZR40_CAEEL	G5ED57_CAEEL	G5EDT4_CAEEL	B9WRT9_CAEEL	I2HAB0_CAEEL	Q93746_CAEEL	A5A8R1_CAEEL	G5EGA4_CAEEL	O45520_CAEEL	Q5ZR41_CAEEL	H9G334_CAEEL	Q5ZR42_CAEEL	Q9N4X3_CAEEL	Q8T3E1_CAEEL	H2KZ68_CAEEL	O44131_CAEEL	C1P660_CAEEL	P90848_CAEEL	G5EF89_CAEEL	Q5ZR35_CAEEL	Q8MQ79_CAEEL	Q9NAQ4_CAEEL	O45881_CAEEL	H9G336_CAEEL
biological_process	GO:0007268	chemical synaptic transmission	51	245	0.208163	0.999623	0.000580474	1	0.416	RAPSN_CAEEL	GBR1_CAEEL	MADD_CAEEL	EXOC4_CAEEL	LIN10_CAEEL	STX1A_CAEEL	ACM3_CAEEL	ACM1_CAEEL	ACR5_CAEEL	Q9BIF4_CAEEL	G5EBQ0_CAEEL	G5ECV2_CAEEL	O17470_CAEEL	A0A4V0INF0_CAEEL	Q9U2E2_CAEEL	O44986_CAEEL	A0A4V0IJ32_CAEEL	Q2WF65_CAEEL	A0A486WU00_CAEEL	O44452_CAEEL	A0A3P6N6F5_CAEEL	A0A4V6M3Y9_CAEEL	A0A3P6MY71_CAEEL	A0A4V0IN81_CAEEL	A0A1C3NSJ3_CAEEL	Q8MPP4_CAEEL	O45732_CAEEL	V6CLV8_CAEEL	A0A0M7RFG1_CAEEL	O45601_CAEEL	A0A4V0IKP2_CAEEL	Q95Q96_CAEEL	A0A4V0IK93_CAEEL	V6CLR8_CAEEL	G5EDN9_CAEEL	G5ECN1_CAEEL	A0A1C3NSI0_CAEEL	A0A4V0ILI0_CAEEL	A0A1C3NSH2_CAEEL	A0A4V0IKM8_CAEEL
biological_process	GO:0008340	determination of adult lifespan	49	285	0.17193	0.658609	0.401181	1	1	PHA4_CAEEL	PDE1_CAEEL	SEA2_CAEEL	DAF14_CAEEL	FOXO_CAEEL	HCF1_CAEEL	DAF11_CAEEL	HSF1_CAEEL	HLH2_CAEEL	OCT1_CAEEL	HM23_CAEEL	CRTC1_CAEEL	CEP1_CAEEL	EGL4_CAEEL	RLE1_CAEEL	CGH1_CAEEL	NFI1_CAEEL	SIR2_CAEEL	SKN1_CAEEL	SMA4_CAEEL	SMA9_CAEEL	NPHP1_CAEEL	WRN_CAEEL	UBE4_CAEEL	WBS14_CAEEL	TOR_CAEEL	VHP1_CAEEL	MDL1_CAEEL	MED15_CAEEL	MMPB_CAEEL	CNNM5_CAEEL	CLH_CAEEL	DCA11_CAEEL	AKT1_CAEEL	ADR1_CAEEL	G5EDP9_CAEEL	G5EDU4_CAEEL	G5EF88_CAEEL	Q93194_CAEEL	G5EEL1_CAEEL
biological_process	GO:0016477	cell migration	49	90	0.544444	1	1.15547e-12	1	0	RAC1_CAEEL	SOS_CAEEL	HMR1_CAEEL	LAM2_CAEEL	CYFIP_CAEEL	FOZI1_CAEEL	HMP1_CAEEL	KI26L_CAEEL	CAM1_CAEEL	EPI1_CAEEL	PIKI1_CAEEL	UNC52_CAEEL	APR1_CAEEL	CED2_CAEEL	MIG5_CAEEL	GON1_CAEEL	G5EBV3_CAEEL	G5EEV6_CAEEL	G5EEN3_CAEEL	Q7KPP4_CAEEL	O61528_CAEEL	G5EEI5_CAEEL	Q95XA9_CAEEL	Q7JNG4_CAEEL	H9G348_CAEEL	Q7JNG6_CAEEL	H1ZUX0_CAEEL	H9G351_CAEEL	C1P640_CAEEL	C1P641_CAEEL	H9G354_CAEEL	Q19739_CAEEL	G5ECV3_CAEEL	C4ALD5_CAEEL	H9G352_CAEEL	H2KYM2_CAEEL	S6EZQ4_CAEEL	H1ZUX1_CAEEL	H2KYM4_CAEEL	H2L2A7_CAEEL
biological_process	GO:0015031	protein transport	47	170	0.276471	0.999998	2.74408e-06	1	0.001	CUBN_CAEEL	GOSR2_CAEEL	CAPS_CAEEL	BBS1_CAEEL	EXOC4_CAEEL	DYF2_CAEEL	COPE_CAEEL	CNT2_CAEEL	MON2_CAEEL	PTHB1_CAEEL	EXOC5_CAEEL	PAD1_CAEEL	VPS54_CAEEL	NUP98_CAEEL	APR1_CAEEL	GON1_CAEEL	G5EED5_CAEEL	Q20913_CAEEL	Q9XXI0_CAEEL	A0A061ACJ2_CAEEL	A0A4V0IKA6_CAEEL	O17981_CAEEL	Q17687_CAEEL	A0A061ACM4_CAEEL	Q95ZV3_CAEEL	G5EFH7_CAEEL	A0A061AKQ5_CAEEL	A0A061AJ06_CAEEL	Q19833_CAEEL	H9G2V2_CAEEL	X5M914_CAEEL	A0A061ADU4_CAEEL	A0A061AKP8_CAEEL	H9G2V3_CAEEL	A0A061ACJ8_CAEEL	Q9TXI3_CAEEL	A0A4V0IM30_CAEEL	A0A061ACM9_CAEEL	Q2PJ77_CAEEL	X5M5X6_CAEEL
molecular_function	GO:0016887	ATP hydrolysis activity	46	229	0.200873	1	3.01162e-07	1	0	DDX47_CAEEL	MOG5_CAEEL	KI26L_CAEEL	ENPL1_CAEEL	MSP1_CAEEL	DHX9_CAEEL	CGH1_CAEEL	SMC3_CAEEL	SMC1_CAEEL	SSL1_CAEEL	OSM3_CAEEL	SMC6_CAEEL	DHX15_CAEEL	WRN_CAEEL	DHX16_CAEEL	G5ED99_CAEEL	G5EC43_CAEEL	G5EG83_CAEEL	G5EFQ4_CAEEL	G5EBX0_CAEEL	G5ECC0_CAEEL	Q9XVZ6_CAEEL	G5ED98_CAEEL	G8JY03_CAEEL	V6CL80_CAEEL	Q8MQ20_CAEEL	Q9XXI9_CAEEL	L8E6W9_CAEEL	Q8MQ04_CAEEL	Q8MQ03_CAEEL	A0A486WUN2_CAEEL	Q9XVR7_CAEEL	Q23673_CAEEL	G5EFG5_CAEEL	O62217_CAEEL	Q65XY4_CAEEL	Q8MYM8_CAEEL	V6CLB1_CAEEL	G5EFJ0_CAEEL	G5EGS3_CAEEL
biological_process	GO:0045087	innate immune response	44	297	0.148148	0.188401	0.851813	1	1	PGP1_CAEEL	ELT2_CAEEL	FOXO_CAEEL	IPYR_CAEEL	DAPK_CAEEL	HSF1_CAEEL	KIN32_CAEEL	IRG7_CAEEL	SID3_CAEEL	SRC2_CAEEL	ROL3_CAEEL	NIPI4_CAEEL	YM9I_CAEEL	RT4I1_CAEEL	ARK1_CAEEL	AKT1_CAEEL	G5EBV3_CAEEL	Q27GU4_CAEEL	Q8I4L6_CAEEL	O62092_CAEEL	O45195_CAEEL	A0A2K5ATV5_CAEEL	O62091_CAEEL	Q2EEM6_CAEEL	Q9TXW6_CAEEL	Q9U3B5_CAEEL	Q9XUF6_CAEEL	Q22243_CAEEL	Q93198_CAEEL	Q9N5Y7_CAEEL	Q21330_CAEEL	Q17922_CAEEL	Q9XUD6_CAEEL	O62153_CAEEL	G5EFJ3_CAEEL	P90732_CAEEL	Q9XUD5_CAEEL	H2L0Q1_CAEEL	Q19576_CAEEL	A0A2K5ATT5_CAEEL
biological_process	GO:0007015	actin filament organization	43	78	0.551282	1	8.30801e-19	1	0	RAC1_CAEEL	TMOD_CAEEL	HUM6_CAEEL	SLAP2_CAEEL	G5EBV3_CAEEL	G5EDS2_CAEEL	G5EBK3_CAEEL	G5EES2_CAEEL	O17939_CAEEL	S6F568_CAEEL	Q8I103_CAEEL	K8ESK9_CAEEL	W6RRZ0_CAEEL	K8FE00_CAEEL	S6EZR2_CAEEL	A0A168H5A5_CAEEL	H1UBL0_CAEEL	D0IMZ6_CAEEL	A0A168H5E2_CAEEL	D0IMZ5_CAEEL	K8F7Z0_CAEEL	W6RY57_CAEEL	Q95ZU1_CAEEL	D0IMZ8_CAEEL	Q20456_CAEEL	Q8I7K3_CAEEL	D0IMZ7_CAEEL	D3YT13_CAEEL	Q56VX4_CAEEL	H1UBK9_CAEEL	A0A168H5H9_CAEEL	G5EE23_CAEEL	B6VQ62_CAEEL	S6FD20_CAEEL	H2KYW1_CAEEL	G8JY81_CAEEL	A0A163UTE6_CAEEL	A0A168H541_CAEEL	Q9TZI9_CAEEL	D3YT14_CAEEL
biological_process	GO:0040017	positive regulation of locomotion	42	98	0.428571	1	1.74486e-09	1	0	DMD_CAEEL	LIPB_CAEEL	LRP_CAEEL	LAM2_CAEEL	EGL10_CAEEL	FAT1_CAEEL	EPI1_CAEEL	PAT2_CAEEL	STNB_CAEEL	VAV_CAEEL	UNC89_CAEEL	UNC80_CAEEL	UNC22_CAEEL	UNC52_CAEEL	MMPB_CAEEL	FBLN1_CAEEL	DYC1_CAEEL	G5EG53_CAEEL	G5EEV6_CAEEL	G5ECE3_CAEEL	F5GUD0_CAEEL	G5EEI5_CAEEL	H9G348_CAEEL	H9G351_CAEEL	Q9U3A6_CAEEL	C1P640_CAEEL	C1P641_CAEEL	H9G354_CAEEL	F5GUC9_CAEEL	A0A061AJI9_CAEEL	G5ECI9_CAEEL	H9G352_CAEEL	Q8I4H0_CAEEL	Q8I4G9_CAEEL	H9G353_CAEEL	H9G349_CAEEL	H9G350_CAEEL	A0A061AD21_CAEEL	Q21875_CAEEL	A0A1T5HUZ1_CAEEL
molecular_function	GO:0030246	carbohydrate binding	42	340	0.123529	0.00766333	0.995069	0.719	1	LPLT1_CAEEL	IRG7_CAEEL	YPX5_CAEEL	LPLT2_CAEEL	CL161_CAEEL	G5ED09_CAEEL	O01336_CAEEL	G5EDN7_CAEEL	H2KZL0_CAEEL	A0A2C9C3D7_CAEEL	Q9U2Q3_CAEEL	Q19231_CAEEL	Q9N3W1_CAEEL	Q9XUH9_CAEEL	Q9N3V9_CAEEL	O76586_CAEEL	Q18574_CAEEL	O16642_CAEEL	Q18373_CAEEL	A4F310_CAEEL	Q5WRN9_CAEEL	O45821_CAEEL	Q95XX2_CAEEL	Q9XUI0_CAEEL	Q7JK99_CAEEL	Q95QR9_CAEEL	M1ZJ53_CAEEL	A0A061AD52_CAEEL	G5EFM5_CAEEL	P90732_CAEEL	Q22932_CAEEL	Q20829_CAEEL	O17705_CAEEL	Q9XUI4_CAEEL	O16778_CAEEL	H2KZL1_CAEEL	A4F318_CAEEL	Q9N3W9_CAEEL	Q9XUI6_CAEEL	O45275_CAEEL
cellular_component	GO:0043025	neuronal cell body	41	215	0.190698	0.999427	0.000974373	1	0.258	PDPK1_CAEEL	RAC1_CAEEL	DAF11_CAEEL	CAPS_CAEEL	LRK1_CAEEL	EFN4_CAEEL	LIN10_CAEEL	PKD1_CAEEL	OSM3_CAEEL	STX1A_CAEEL	TDC1_CAEEL	QUI1_CAEEL	RIG6_CAEEL	MACO1_CAEEL	CLUA1_CAEEL	GCY35_CAEEL	DCA11_CAEEL	CBPE_CAEEL	AKT1_CAEEL	G5EDQ5_CAEEL	G5EF43_CAEEL	G5EFQ4_CAEEL	G5ECC0_CAEEL	G5ED46_CAEEL	G5ED53_CAEEL	O61827_CAEEL	G5EFI1_CAEEL	G5ED98_CAEEL	Q8MQ20_CAEEL	G5EER9_CAEEL	Q9N4C1_CAEEL	A7LPF8_CAEEL	Q9U377_CAEEL	H9G2V2_CAEEL	G5EEZ9_CAEEL	G5EDG3_CAEEL	H9G2V3_CAEEL	G5EFE1_CAEEL	Q21875_CAEEL	Q20888_CAEEL
biological_process	GO:0040011	locomotion	40	132	0.30303	1	2.65534e-15	1	0	TMOD_CAEEL	RIM_CAEEL	LIDB1_CAEEL	KI26L_CAEEL	KLC_CAEEL	PICAL_CAEEL	RPM1_CAEEL	ROL3_CAEEL	STX1A_CAEEL	VPP1_CAEEL	UNC4_CAEEL	UNC58_CAEEL	UNC52_CAEEL	ANI1_CAEEL	MYO4_CAEEL	MYSP_CAEEL	MACO1_CAEEL	MED15_CAEEL	G5EBM0_CAEEL	G5EGD8_CAEEL	G5ECA1_CAEEL	G5EG65_CAEEL	G5EDU4_CAEEL	G5EE70_CAEEL	G5EEI5_CAEEL	H9G348_CAEEL	O17939_CAEEL	B7WN66_CAEEL	Q9U3E2_CAEEL	H9G351_CAEEL	H9G354_CAEEL	Q94279_CAEEL	H9G352_CAEEL	Q22667_CAEEL	Q17490_CAEEL	H9G353_CAEEL	H9G349_CAEEL	H9G350_CAEEL	I2HAA7_CAEEL	I2HAA6_CAEEL
biological_process	GO:0006355	regulation of transcription, DNA-templated	40	147	0.272109	0.999997	4.16413e-06	1	0.002	SEM2_CAEEL	HIRA_CAEEL	FOXO_CAEEL	HCF1_CAEEL	EGL43_CAEEL	EGL44_CAEEL	CEP1_CAEEL	NPP5_CAEEL	LIM4_CAEEL	SOX2_CAEEL	VAB3_CAEEL	UNC4_CAEEL	ZTF11_CAEEL	SWSN7_CAEEL	DIN1_CAEEL	HM32_CAEEL	CTR9_CAEEL	FKH5_CAEEL	G5EDU4_CAEEL	A0A0K3AUG2_CAEEL	A0A4V6M3C5_CAEEL	H2KMJ3_CAEEL	Q18605_CAEEL	H2KZX2_CAEEL	Q9BLA0_CAEEL	A0A1N7SZG1_CAEEL	A0A0S4XR43_CAEEL	A0A4V0IK80_CAEEL	Q9N3C6_CAEEL	A0A2C9C364_CAEEL	G5EFX8_CAEEL	A0A2K5ATP7_CAEEL	Q17922_CAEEL	A4LBC3_CAEEL	A0A0K3ATV0_CAEEL	Q21216_CAEEL	A0A0K3AQW8_CAEEL	A5JYS9_CAEEL	Q8MQ17_CAEEL	A4LBC2_CAEEL
biological_process	GO:0018105	peptidyl-serine phosphorylation	39	167	0.233533	0.992558	0.0123731	1	1	PDPK1_CAEEL	MAK1_CAEEL	IKKE1_CAEEL	KCC2D_CAEEL	KAPC2_CAEEL	MBK1_CAEEL	KC1G_CAEEL	EGL4_CAEEL	KS6A1_CAEEL	MBK2_CAEEL	PAR1_CAEEL	TLK1_CAEEL	ZYG1_CAEEL	YMX8_CAEEL	NLK_CAEEL	UNC22_CAEEL	KIN20_CAEEL	E2AKA_CAEEL	GCK3_CAEEL	AKT1_CAEEL	G5EFA4_CAEEL	G5EFX2_CAEEL	D3KFW7_CAEEL	A0A4V0ILM7_CAEEL	A0A061AKZ2_CAEEL	Q17448_CAEEL	Q8MPS7_CAEEL	H9G330_CAEEL	A0A4V0IL76_CAEEL	H9G331_CAEEL	G5EG63_CAEEL	A0A3P6NNZ8_CAEEL	H9G329_CAEEL	Q23566_CAEEL	A0A3P6MYF5_CAEEL	Q9U2J3_CAEEL	H9G328_CAEEL	G5EGE3_CAEEL	G5EBW1_CAEEL
cellular_component	GO:0055120	striated muscle dense body	39	153	0.254902	0.99993	0.000152604	1	0.037	DMD_CAEEL	PXL1_CAEEL	PAT2_CAEEL	MOM4_CAEEL	VINC_CAEEL	ZYX_CAEEL	UNC95_CAEEL	TENSH_CAEEL	ZPR1_CAEEL	UNC52_CAEEL	CPNA1_CAEEL	GELS1_CAEEL	DCA11_CAEEL	DYC1_CAEEL	G5EGK1_CAEEL	G5EFX2_CAEEL	O61980_CAEEL	B6GUP8_CAEEL	G4S9F5_CAEEL	G5EER5_CAEEL	H2L0C3_CAEEL	Q86D12_CAEEL	G5EEL1_CAEEL	Q9XXM9_CAEEL	Q9XUS4_CAEEL	Q9XUS6_CAEEL	G5EFG1_CAEEL	G5EF62_CAEEL	Q9XUS5_CAEEL	G5EFL5_CAEEL	G5EC72_CAEEL	Q95XN3_CAEEL	G4SI07_CAEEL	Q17636_CAEEL	Q8WQE5_CAEEL	G5EEF6_CAEEL	Q69Z13_CAEEL	G5EGE3_CAEEL	Q1XFY3_CAEEL
molecular_function	GO:0005516	calmodulin binding	39	103	0.378641	1	5.44407e-08	1	0	PDE1_CAEEL	SOS_CAEEL	MAK1_CAEEL	KCC2D_CAEEL	HSF1_CAEEL	PTRN1_CAEEL	UNC53_CAEEL	UNC13_CAEEL	UNC22_CAEEL	HDA4_CAEEL	AKT1_CAEEL	G5ED53_CAEEL	U4PS34_CAEEL	G5EFI1_CAEEL	B5BM35_CAEEL	F5GUA8_CAEEL	U4PF78_CAEEL	G5EER9_CAEEL	O17666_CAEEL	G5EDZ5_CAEEL	U4PCE2_CAEEL	Q20456_CAEEL	U4PMS5_CAEEL	Q21295_CAEEL	D3YT13_CAEEL	U4PC02_CAEEL	G5EEZ9_CAEEL	F5GUA9_CAEEL	G5EDG3_CAEEL	H2L0I6_CAEEL	B6VQ62_CAEEL	U4PCD4_CAEEL	D3YT14_CAEEL	U4PC07_CAEEL	E7EM33_CAEEL	U4PF86_CAEEL	C6KRJ0_CAEEL	Q8I4D2_CAEEL	H2L0I5_CAEEL
biological_process	GO:0030036	actin cytoskeleton organization	39	91	0.428571	1	1.52125e-31	1	0	CAPZA_CAEEL	OSG1_CAEEL	UNC53_CAEEL	G5EG85_CAEEL	G5EDN8_CAEEL	Q9U9J8_CAEEL	D0VWL6_CAEEL	U4PB58_CAEEL	A0A0K3AVI4_CAEEL	U4PBJ9_CAEEL	U4PRA0_CAEEL	A0A0K3AT80_CAEEL	A0A4V0INA2_CAEEL	S6FN00_CAEEL	U4PB53_CAEEL	U4PEE8_CAEEL	U4PM01_CAEEL	A0A0K3AW96_CAEEL	U4PEE3_CAEEL	U4PBK4_CAEEL	E0AHA7_CAEEL	U4PR92_CAEEL	G5EEL1_CAEEL	A0A4V0IN32_CAEEL	G5EEU6_CAEEL	A0A4V0IK09_CAEEL	U4PM09_CAEEL	C8JQR2_CAEEL	G5EFG1_CAEEL	G5EBX1_CAEEL	U4PR97_CAEEL	G5EFL5_CAEEL	G5EC72_CAEEL	G5EEF6_CAEEL	A0A0K3ASN4_CAEEL	U4PM04_CAEEL	A0A0K3AYI1_CAEEL	D0VWL7_CAEEL	U4PEF1_CAEEL
cellular_component	GO:0005874	microtubule	38	119	0.319328	1	2.13166e-07	1	0	DYHC2_CAEEL	KI26L_CAEEL	KLC_CAEEL	EXC6_CAEEL	NUF2_CAEEL	OSM3_CAEEL	ATAT1_CAEEL	ANI1_CAEEL	G5EC43_CAEEL	G5EG83_CAEEL	O61208_CAEEL	G5EFQ4_CAEEL	G5EC35_CAEEL	G5EBX0_CAEEL	G5ECC0_CAEEL	A0A1N7SYR7_CAEEL	G5EDD3_CAEEL	Q8ITY3_CAEEL	A0A1N7SYN9_CAEEL	V6CL80_CAEEL	W6RR23_CAEEL	Q8MQ20_CAEEL	Q8MQ04_CAEEL	Q18965_CAEEL	A0A163VTS9_CAEEL	A0A486WVF0_CAEEL	A0A486WUT8_CAEEL	Q8MQ03_CAEEL	A0A486WUN2_CAEEL	G5EFW3_CAEEL	G5EG97_CAEEL	V6CLB1_CAEEL	G5EFJ0_CAEEL	G5EGS3_CAEEL	Q20888_CAEEL	P91400_CAEEL	Q17711_CAEEL	G5EBH3_CAEEL
cellular_component	GO:0005783	endoplasmic reticulum	37	301	0.122924	0.885058	0.137212	1	1	TMTC1_CAEEL	MTP_CAEEL	GNA1_CAEEL	NRA4_CAEEL	ENPL1_CAEEL	SKN1_CAEEL	ZDHCS_CAEEL	ZPR1_CAEEL	MYRF1_CAEEL	MAN12_CAEEL	GON1_CAEEL	G5EF26_CAEEL	G4RT15_CAEEL	Q2EEM5_CAEEL	O61825_CAEEL	Q8IG33_CAEEL	Q86D12_CAEEL	Q9N3E0_CAEEL	Q9U2K0_CAEEL	Q9XXT5_CAEEL	Q9XUS4_CAEEL	Q9XUS6_CAEEL	E9P8A0_CAEEL	O61766_CAEEL	Q9NF22_CAEEL	H2L041_CAEEL	A8WFH5_CAEEL	Q2EEN1_CAEEL	Q9XUE3_CAEEL	Q9XUS5_CAEEL	Q17636_CAEEL	G5EGG0_CAEEL	Q8WQE5_CAEEL	Q9N4L6_CAEEL	Q69Z13_CAEEL	O76413_CAEEL	Q9U1V9_CAEEL
molecular_function	GO:0000977	RNA polymerase II transcription regulatory region sequence-specific DNA binding	37	124	0.298387	1	8.4584e-08	1	0	ELT2_CAEEL	BED3_CAEEL	FKH3_CAEEL	FOXO_CAEEL	HLH2_CAEEL	CHE1_CAEEL	CUT_CAEEL	MXL3_CAEEL	LIN29_CAEEL	LIM4_CAEEL	NFI1_CAEEL	SOX2_CAEEL	SKN1_CAEEL	VAB15_CAEEL	SEM4_CAEEL	MED29_CAEEL	UNC4_CAEEL	UNC3_CAEEL	HM31_CAEEL	HLH6_CAEEL	MYOD1_CAEEL	HMX_CAEEL	NHR23_CAEEL	HLH34_CAEEL	HLH10_CAEEL	APTF1_CAEEL	FKH5_CAEEL	G5EFL9_CAEEL	G5EGN3_CAEEL	G5EDL0_CAEEL	Q21836_CAEEL	Q9U2Z0_CAEEL	G5EBG6_CAEEL	Q20435_CAEEL	B7WN96_CAEEL	Q18289_CAEEL	Q7JNM3_CAEEL
molecular_function	GO:0004888	transmembrane signaling receptor activity	36	249	0.144578	3.74114e-05	0.999975	0.005	1	SRG5_CAEEL	SRA11_CAEEL	GLP1_CAEEL	GABR2_CAEEL	LPLT1_CAEEL	PAT2_CAEEL	SRG3_CAEEL	TRA2_CAEEL	ACR5_CAEEL	GABR1_CAEEL	A0A4V0INF0_CAEEL	Q9U2E2_CAEEL	A0A4V0IJ32_CAEEL	I2HA93_CAEEL	Q2WF65_CAEEL	O44452_CAEEL	O44497_CAEEL	A0A3P6N6F5_CAEEL	A0A4V6M3Y9_CAEEL	A0A3P6MY71_CAEEL	A0A4V0IN81_CAEEL	Q8MPP4_CAEEL	A0A0M7RFG1_CAEEL	A0A4V0IKP2_CAEEL	Q95Q96_CAEEL	A0A4V0IK93_CAEEL	G5ECN1_CAEEL	A0A4V0ILI0_CAEEL	A0A4V0IKM8_CAEEL	A0A4V0IK64_CAEEL	A0A4V0ILX4_CAEEL	G5ED92_CAEEL	A0A3P6NP92_CAEEL	A0A4V0IKB1_CAEEL	H2KYL4_CAEEL	A0A3P6P985_CAEEL
molecular_function	GO:0008017	microtubule binding	36	109	0.330275	0.999999	1.91375e-06	1	0	LGG2_CAEEL	KI26L_CAEEL	OSM3_CAEEL	ZYG9_CAEEL	ANI1_CAEEL	APR1_CAEEL	MACO1_CAEEL	CLAP3_CAEEL	CLAS2_CAEEL	G5EC43_CAEEL	G5EG83_CAEEL	G5EFQ4_CAEEL	G5EBX0_CAEEL	G5ECC0_CAEEL	A0A1N7SYR7_CAEEL	A0A2U9ZY79_CAEEL	G5EDD3_CAEEL	Q23542_CAEEL	A0A1N7SYN9_CAEEL	V6CL80_CAEEL	A0A1N7SYP3_CAEEL	Q8MQ20_CAEEL	Q8MQ04_CAEEL	Q18965_CAEEL	E2JKY8_CAEEL	G5EFE3_CAEEL	A0A1N7SYN7_CAEEL	Q8MQ03_CAEEL	A0A486WUN2_CAEEL	E2JKZ0_CAEEL	V6CLB1_CAEEL	G5EFE1_CAEEL	G5EFJ0_CAEEL	G5EGS3_CAEEL	Q20888_CAEEL	P91400_CAEEL
molecular_function	GO:0005096	GTPase activator activity	36	156	0.230769	1	2.08421e-15	1	0	TBC11_CAEEL	GAP2_CAEEL	CNT2_CAEEL	PAC1_CAEEL	YQP4_CAEEL	REP1_CAEEL	EAT17_CAEEL	ELMD3_CAEEL	Q9U2D8_CAEEL	P90904_CAEEL	G5EBE2_CAEEL	A0A1X7RBL1_CAEEL	G5EBY2_CAEEL	H2KZX8_CAEEL	A0A2K5AU32_CAEEL	Q94222_CAEEL	A0A0K3AU43_CAEEL	K8F7X2_CAEEL	A0A2K5AU29_CAEEL	A0A1X7RC73_CAEEL	G5EE94_CAEEL	C5NU64_CAEEL	O18181_CAEEL	A0A061ACS9_CAEEL	A0A2K5AU28_CAEEL	A0A0K3ATN9_CAEEL	K8ESB8_CAEEL	A0A1X7RBL4_CAEEL	G4SNJ8_CAEEL	A0A2K5AU23_CAEEL	Q7K711_CAEEL	H1UBJ3_CAEEL	Q20436_CAEEL	K8ESI6_CAEEL	Q23419_CAEEL	A0A2K5AU25_CAEEL
molecular_function	GO:0030594	neurotransmitter receptor activity	36	186	0.193548	0.853234	0.192546	1	1	GBR1_CAEEL	ACM3_CAEEL	ACM1_CAEEL	ACR5_CAEEL	G5EBQ0_CAEEL	G5ECV2_CAEEL	O17470_CAEEL	A0A4V0INF0_CAEEL	Q9U2E2_CAEEL	O44986_CAEEL	A0A4V0IJ32_CAEEL	Q2WF65_CAEEL	A0A486WU00_CAEEL	O44452_CAEEL	A0A3P6N6F5_CAEEL	A0A4V6M3Y9_CAEEL	A0A3P6MY71_CAEEL	A0A4V0IN81_CAEEL	Q8MPP4_CAEEL	O45732_CAEEL	A0A0M7RFG1_CAEEL	O45601_CAEEL	A0A4V0IKP2_CAEEL	Q95Q96_CAEEL	A0A4V0IK93_CAEEL	G5ECN1_CAEEL	A0A4V0ILI0_CAEEL	A0A4V0IKM8_CAEEL	U4PM48_CAEEL	A0A4V0IK64_CAEEL	A0A4V0ILX4_CAEEL	A0A3P6NP92_CAEEL	A0A4V0IKB1_CAEEL	H2KYL4_CAEEL	A0A3P6P985_CAEEL	U4PEJ2_CAEEL
biological_process	GO:0018991	oviposition	34	115	0.295652	0.994983	0.00812292	1	0.997	DAF14_CAEEL	CAPS_CAEEL	MADD_CAEEL	KI26L_CAEEL	CBPC6_CAEEL	RPM1_CAEEL	EGL27_CAEEL	UNC53_CAEEL	MYO4_CAEEL	CBPC1_CAEEL	G5EBM0_CAEEL	G5EGE2_CAEEL	G5ECA1_CAEEL	G5ECV2_CAEEL	O17470_CAEEL	G5EDL0_CAEEL	Q7KPP4_CAEEL	O61528_CAEEL	Q7JNG4_CAEEL	Q7JNG6_CAEEL	Q9U3A6_CAEEL	C4ALD5_CAEEL	H2KYM2_CAEEL	G5EEU6_CAEEL	Q8I4H0_CAEEL	H2KYM4_CAEEL	H9G2V2_CAEEL	C8JQR2_CAEEL	Q8I4G9_CAEEL	G5EBX1_CAEEL	H9G2V3_CAEEL	H2KYM3_CAEEL	Q95Q51_CAEEL	A5JYR4_CAEEL
biological_process	GO:0000122	negative regulation of transcription by RNA polymerase II	34	118	0.288136	0.999673	0.000706567	1	0.543	PER_CAEEL	MET2_CAEEL	SDC2_CAEEL	ELT2_CAEEL	LIDB1_CAEEL	HM39_CAEEL	FOXO_CAEEL	EGL43_CAEEL	ELT1_CAEEL	DCP66_CAEEL	SDC3_CAEEL	SEM4_CAEEL	ZAG1_CAEEL	WBS14_CAEEL	HDA4_CAEEL	NHR2_CAEEL	NHR7_CAEEL	NHR85_CAEEL	NHR8_CAEEL	HLH10_CAEEL	DCA11_CAEEL	G5EGS7_CAEEL	G5EGF4_CAEEL	G5EF15_CAEEL	G5EGN3_CAEEL	G5EDL0_CAEEL	Q9XXU5_CAEEL	Q18605_CAEEL	A4LBC3_CAEEL	B7WN96_CAEEL	C6KRL4_CAEEL	A4LBC2_CAEEL	U4PMB4_CAEEL	O01521_CAEEL
biological_process	GO:0006886	intracellular protein transport	34	148	0.22973	0.983692	0.0226884	1	1	RIM_CAEEL	TBC11_CAEEL	STX1A_CAEEL	RIC1_CAEEL	REP1_CAEEL	EAT17_CAEEL	ARL6_CAEEL	CLH_CAEEL	AP2M_CAEEL	Q9U2D8_CAEEL	A0A5E4LYK9_CAEEL	G5EBE2_CAEEL	G5EBY2_CAEEL	Q2EEM5_CAEEL	A0A5E4LXW2_CAEEL	O44412_CAEEL	Q94222_CAEEL	Q23368_CAEEL	K8F7X2_CAEEL	A4UZ34_CAEEL	Q9N4F3_CAEEL	Q22601_CAEEL	A0A5E4M2M0_CAEEL	G5EE94_CAEEL	A0A061ACS9_CAEEL	K8ESB8_CAEEL	A0A5E4LWH4_CAEEL	Q7K711_CAEEL	H1UBJ3_CAEEL	G5EFY6_CAEEL	Q20436_CAEEL	G5EGG0_CAEEL	K8ESI6_CAEEL	Q23419_CAEEL
biological_process	GO:0006468	protein phosphorylation	33	142	0.232394	0.997345	0.00387627	1	0.981	PDPK1_CAEEL	MAK1_CAEEL	IKKE1_CAEEL	KCC2D_CAEEL	CCNE_CAEEL	EGL4_CAEEL	MBK2_CAEEL	ROCK_CAEEL	SEL5_CAEEL	MOM4_CAEEL	PAR1_CAEEL	SPK1_CAEEL	TLK1_CAEEL	TOR_CAEEL	NLK_CAEEL	SULU_CAEEL	CHK1_CAEEL	E2AKA_CAEEL	CDK12_CAEEL	AKT1_CAEEL	Q23128_CAEEL	Q2XN10_CAEEL	F5GUA8_CAEEL	Q21138_CAEEL	Q20483_CAEEL	G5EDZ5_CAEEL	G3MTX3_CAEEL	Q86S44_CAEEL	F5GUA9_CAEEL	Q6A4Q6_CAEEL	E7EM33_CAEEL	Q8I112_CAEEL	Q22022_CAEEL
cellular_component	GO:0005938	cell cortex	33	111	0.297297	1	1.15445e-07	1	0	SEP1_CAEEL	RAC1_CAEEL	BUB1_CAEEL	KC1G_CAEEL	GPA16_CAEEL	DYHC_CAEEL	MBK2_CAEEL	PAR3_CAEEL	PAR1_CAEEL	NLK_CAEEL	SULU_CAEEL	PSA_CAEEL	ANI1_CAEEL	APR1_CAEEL	MIG5_CAEEL	CLH_CAEEL	G5EDS2_CAEEL	G5EBK3_CAEEL	G5EBX0_CAEEL	G5EES2_CAEEL	Q9U364_CAEEL	Q5DX48_CAEEL	Q23542_CAEEL	K8ESK9_CAEEL	O45146_CAEEL	Q9U3A6_CAEEL	E2JKY8_CAEEL	Q8I4H0_CAEEL	Q8I4G9_CAEEL	O02289_CAEEL	E2JKZ0_CAEEL	A5JYR4_CAEEL	H2KZU6_CAEEL
molecular_function	GO:0003676	nucleic acid binding	33	124	0.266129	0.999947	6.85412e-05	1	0.029	RPB9_CAEEL	SMA9_CAEEL	PQE1_CAEEL	YPO4_CAEEL	SYNC_CAEEL	YP93_CAEEL	YQ53_CAEEL	RCANL_CAEEL	GPKOW_CAEEL	A0A0U1RML6_CAEEL	Q09633_CAEEL	O62235_CAEEL	U4PCC4_CAEEL	Q9TZM7_CAEEL	G8JY03_CAEEL	Q9N585_CAEEL	A0A0K3ASS5_CAEEL	Q9N4P3_CAEEL	A0A0U1RML5_CAEEL	O16635_CAEEL	Q9XVF1_CAEEL	Q9XWI1_CAEEL	A0A0K3AY23_CAEEL	Q17467_CAEEL	B3KLZ7_CAEEL	Q86NJ8_CAEEL	A0A0T7CIX3_CAEEL	Q9XVI3_CAEEL	Q27GU1_CAEEL	A0A0K3AV28_CAEEL	H2KZD5_CAEEL	Q09409_CAEEL	P91340_CAEEL
molecular_function	GO:0003779	actin binding	33	89	0.370787	1	4.50469e-38	1	0	DMD_CAEEL	ANC1_CAEEL	EXC6_CAEEL	UNC87_CAEEL	SPE26_CAEEL	ARP2_CAEEL	G5EBK3_CAEEL	G5EC35_CAEEL	G5EES2_CAEEL	A0A1N7SYR7_CAEEL	A0A1N7SYN9_CAEEL	A0A0K3AQU9_CAEEL	G5EFD6_CAEEL	A0A2C9C3A7_CAEEL	A0A486WVF0_CAEEL	A0A486WUT8_CAEEL	G5EEG8_CAEEL	G5EEL1_CAEEL	V6CLV8_CAEEL	H2KYX2_CAEEL	G5EFW3_CAEEL	G5EFG1_CAEEL	Q9XWR0_CAEEL	G5EBP4_CAEEL	G5EG97_CAEEL	G5EFL5_CAEEL	G5EC72_CAEEL	Q95XN3_CAEEL	Q5LK46_CAEEL	G5EEF6_CAEEL	G5EBH3_CAEEL	G5EEP9_CAEEL	H2KYX3_CAEEL
cellular_component	GO:0000139	Golgi membrane	32	192	0.166667	0.902646	0.129601	1	1	EXT2_CAEEL	GSLG1_CAEEL	GOSR2_CAEEL	MGAT1_CAEEL	BRE2_CAEEL	GOGA5_CAEEL	FUTA_CAEEL	COPE_CAEEL	RIC1_CAEEL	YQP4_CAEEL	MAN12_CAEEL	G5EFD3_CAEEL	G5EDS2_CAEEL	G5ED46_CAEEL	O62165_CAEEL	P90904_CAEEL	Q9TYQ6_CAEEL	K8ESK9_CAEEL	Q2EEM5_CAEEL	A0A4V0IKA6_CAEEL	K8FE00_CAEEL	K8F7Z0_CAEEL	Q95ZV3_CAEEL	D0Z5N7_CAEEL	C3JXF0_CAEEL	A0A4V0IM30_CAEEL	A0A4V0IKE4_CAEEL	H2KZQ8_CAEEL	G5EGG0_CAEEL	A0A2K5ATL4_CAEEL	H2KZQ9_CAEEL	G5EDD5_CAEEL
cellular_component	GO:0030425	dendrite	32	150	0.213333	0.999972	5.93902e-05	1	0.02	CNG_CAEEL	EGL10_CAEEL	DAF11_CAEEL	CAM1_CAEEL	IDA1_CAEEL	LIN10_CAEEL	PTRN1_CAEEL	OSM3_CAEEL	STX1A_CAEEL	QUI1_CAEEL	ACM3_CAEEL	ACM1_CAEEL	CELR_CAEEL	ARL6_CAEEL	CLUA1_CAEEL	GCY12_CAEEL	GCY35_CAEEL	CBPC1_CAEEL	AKT1_CAEEL	G5EF06_CAEEL	G5ECV2_CAEEL	G5EFQ4_CAEEL	O17470_CAEEL	O44986_CAEEL	Q9XUT0_CAEEL	A0A486WU00_CAEEL	O45732_CAEEL	A0A486WUN2_CAEEL	O45601_CAEEL	G5EFJ0_CAEEL	G5EGS3_CAEEL	H2KYW1_CAEEL
cellular_component	GO:0031410	cytoplasmic vesicle	32	91	0.351648	1	2.72924e-11	1	0	RAC1_CAEEL	LGG2_CAEEL	PTP2_CAEEL	STNB_CAEEL	PTC3_CAEEL	VIT2_CAEEL	CLH_CAEEL	AP2M_CAEEL	CBPE_CAEEL	G5EED5_CAEEL	U4PRB3_CAEEL	U4PB89_CAEEL	A0A061ACJ2_CAEEL	H2L043_CAEEL	U4PEG5_CAEEL	U4PRB8_CAEEL	A0A061ACM4_CAEEL	U4PM26_CAEEL	U4PB94_CAEEL	A0A061AKQ5_CAEEL	A0A061AJ06_CAEEL	H9G2V2_CAEEL	A0A061ADU4_CAEEL	A0A061AKP8_CAEEL	U4PEG9_CAEEL	H9G2V3_CAEEL	U4PBM1_CAEEL	A0A061ACJ8_CAEEL	Q17911_CAEEL	A0A061ACM9_CAEEL	Q9BI63_CAEEL	A0A061ADT8_CAEEL
biological_process	GO:0008104	protein localization	32	78	0.410256	1	2.16364e-15	1	0	RIM_CAEEL	DYHC2_CAEEL	KLC_CAEEL	KC1G_CAEEL	DYF2_CAEEL	CUL2_CAEEL	LIN10_CAEEL	PAR3_CAEEL	SPD5_CAEEL	PAC1_CAEEL	SLAP2_CAEEL	NPHP1_CAEEL	ZYG1_CAEEL	ANI1_CAEEL	NBEA_CAEEL	CLH_CAEEL	FBLN1_CAEEL	G5EDN8_CAEEL	O44490_CAEEL	O01485_CAEEL	G5EFC7_CAEEL	Q9U3A6_CAEEL	Q22257_CAEEL	H2FLM3_CAEEL	Q22601_CAEEL	Q8I4H0_CAEEL	H2FLM1_CAEEL	O76447_CAEEL	Q8I4G9_CAEEL	H2FLM2_CAEEL	G5EFJ7_CAEEL	A5JYR4_CAEEL
biological_process	GO:0071805	potassium ion transmembrane transport	32	164	0.195122	0.692511	0.373167	1	1	UNC58_CAEEL	G5ED53_CAEEL	G5EC00_CAEEL	Q22042_CAEEL	G5EFI1_CAEEL	Q7JM20_CAEEL	Q8I4L1_CAEEL	H2KZ66_CAEEL	Q8I4L4_CAEEL	G5EER9_CAEEL	O45894_CAEEL	A6ZJ65_CAEEL	Q19464_CAEEL	G5EDK3_CAEEL	G5EEZ9_CAEEL	Q8I4L3_CAEEL	K8FDZ5_CAEEL	G5EDG3_CAEEL	Q22940_CAEEL	G5ECD2_CAEEL	H2KZ65_CAEEL	K8ESK0_CAEEL	Q22043_CAEEL	Q6EUT8_CAEEL	A6ZJ66_CAEEL	Q304E2_CAEEL	Q9XX01_CAEEL	G5EEH1_CAEEL	K8ERV0_CAEEL	Q23297_CAEEL	Q8I4D2_CAEEL	Q8I4L2_CAEEL
molecular_function	GO:0050839	cell adhesion molecule binding	32	41	0.780488	1	1.63225e-25	1	0	SYG1_CAEEL	SYG2_CAEEL	G5ECZ1_CAEEL	Q53U86_CAEEL	Q53U87_CAEEL	G5EBK3_CAEEL	G5EES2_CAEEL	X5LX73_CAEEL	M1ZJY5_CAEEL	X5LX70_CAEEL	Q8I103_CAEEL	X5LPT9_CAEEL	Q9BIC1_CAEEL	X5LV54_CAEEL	A0A2C9C357_CAEEL	H1UBL0_CAEEL	Q4PIU9_CAEEL	Q9BIC0_CAEEL	X5LPU4_CAEEL	Q8T3E1_CAEEL	X5M5Q5_CAEEL	P90848_CAEEL	X5M8U5_CAEEL	X5M8V1_CAEEL	Q56VX4_CAEEL	H1UBK9_CAEEL	Q86NJ4_CAEEL	Q17490_CAEEL	Q18100_CAEEL	Q8MQG0_CAEEL	X5M5P8_CAEEL	Q86NJ3_CAEEL
biological_process	GO:0010172	embryonic body morphogenesis	31	64	0.484375	1	6.45434e-09	1	0	RAC1_CAEEL	CYFIP_CAEEL	MOG5_CAEEL	HMP1_CAEEL	JAC1_CAEEL	ROCK_CAEEL	SYM2_CAEEL	VAB1_CAEEL	DHX16_CAEEL	G5EBM0_CAEEL	G5EG85_CAEEL	G5ECA1_CAEEL	G5EEB3_CAEEL	G5EC35_CAEEL	Q9U9J8_CAEEL	D3DEL8_CAEEL	H1ZUX0_CAEEL	A0A078BPN7_CAEEL	A0A078BS85_CAEEL	G5ECD7_CAEEL	E0AHA7_CAEEL	A0A078BPM1_CAEEL	A0A078BQQ1_CAEEL	H1ZUX1_CAEEL	G5EFW3_CAEEL	G5EG97_CAEEL	A5JYX3_CAEEL	D3DEL7_CAEEL	G5EGT0_CAEEL	G5EBH3_CAEEL	Q22354_CAEEL
molecular_function	GO:0031267	small GTPase binding	31	89	0.348315	0.999997	9.36535e-06	1	0.005	RIM_CAEEL	CYFIP_CAEEL	KRAF1_CAEEL	PLCE1_CAEEL	LIN10_CAEEL	ROCK_CAEEL	UNC89_CAEEL	RIC1_CAEEL	ANI1_CAEEL	Q7KPP4_CAEEL	O61528_CAEEL	G5EFX2_CAEEL	A0A4V0ILM7_CAEEL	A0A5E4LYK9_CAEEL	Q7JNG4_CAEEL	Q7JNG6_CAEEL	A0A5E4LXW2_CAEEL	Q965V4_CAEEL	C4ALD5_CAEEL	A0A5E4M2M0_CAEEL	A0A4V0IL76_CAEEL	H2KYM2_CAEEL	H2KYM4_CAEEL	Q3V5K0_CAEEL	A0A5E4LWH4_CAEEL	D0Z5P0_CAEEL	H2KYM3_CAEEL	Q95Q51_CAEEL	Q23089_CAEEL	G5EGE3_CAEEL	Q22354_CAEEL
biological_process	GO:0007411	axon guidance	31	82	0.378049	1	7.74761e-07	1	0.001	CYFIP_CAEEL	KI26L_CAEEL	CAM1_CAEEL	EFN4_CAEEL	EPI1_CAEEL	ZAG1_CAEEL	UNC53_CAEEL	UNC3_CAEEL	VAB1_CAEEL	RIG6_CAEEL	G5EDQ4_CAEEL	Q19128_CAEEL	G5ECE3_CAEEL	G5EDV5_CAEEL	Q7KPP4_CAEEL	O61528_CAEEL	Q7JNG4_CAEEL	Q7JNG6_CAEEL	U4PBJ9_CAEEL	G5EGA4_CAEEL	C4ALD5_CAEEL	G5EF89_CAEEL	H2KYM2_CAEEL	Q8MQ86_CAEEL	G5EEU6_CAEEL	H2KYM4_CAEEL	Q8T3E5_CAEEL	C8JQR2_CAEEL	G5EBX1_CAEEL	H2KYM3_CAEEL	Q95Q51_CAEEL
biological_process	GO:0042391	regulation of membrane potential	31	163	0.190184	0.866392	0.171625	1	1	RIM_CAEEL	GBR1_CAEEL	PIEZ1_CAEEL	ACR5_CAEEL	G5EBQ0_CAEEL	A0A4V0INF0_CAEEL	Q9U2E2_CAEEL	A0A4V0IJ32_CAEEL	Q2WF65_CAEEL	O44452_CAEEL	A0A3P6N6F5_CAEEL	A0A4V6M3Y9_CAEEL	A0A3P6MY71_CAEEL	A0A4V0IN81_CAEEL	Q8MPP4_CAEEL	P90735_CAEEL	A0A0M7RFG1_CAEEL	A0A4V0IKP2_CAEEL	Q95Q96_CAEEL	A0A4V0IK93_CAEEL	G5ECN1_CAEEL	A0A4V0ILI0_CAEEL	A0A4V0IKM8_CAEEL	U4PM48_CAEEL	A0A4V0IK64_CAEEL	A0A4V0ILX4_CAEEL	A0A3P6NP92_CAEEL	A0A4V0IKB1_CAEEL	H2KYL4_CAEEL	A0A3P6P985_CAEEL	U4PEJ2_CAEEL
cellular_component	GO:0043186	P granule	30	109	0.275229	0.999917	0.000203666	1	0.049	CGH1_CAEEL	MBK2_CAEEL	PAR3_CAEEL	PAR1_CAEEL	YQ12_CAEEL	TG250_CAEEL	NUP98_CAEEL	2AAA_CAEEL	GLS1_CAEEL	ASD2_CAEEL	GLD1_CAEEL	GLD2_CAEEL	GLD4_CAEEL	G5EBQ3_CAEEL	G5ED26_CAEEL	G5EF15_CAEEL	G5ECB9_CAEEL	Q9XVZ6_CAEEL	Q21126_CAEEL	D4YW53_CAEEL	P90786_CAEEL	Q9TZK8_CAEEL	Q18633_CAEEL	Q9TXM1_CAEEL	Q27GU1_CAEEL	Q19818_CAEEL	Q22308_CAEEL	Q688Z3_CAEEL	H2KZD5_CAEEL	Q09409_CAEEL
cellular_component	GO:0005654	nucleoplasm	30	121	0.247934	0.995427	0.00683135	1	0.861	CEP1_CAEEL	DHX9_CAEEL	KS6A1_CAEEL	IMA2_CAEEL	SIR2_CAEEL	SIG7_CAEEL	PAXT1_CAEEL	SMC6_CAEEL	CWC22_CAEEL	WRN_CAEEL	SYM2_CAEEL	LE756_CAEEL	G5EDA3_CAEEL	Q9U203_CAEEL	Q8MXR2_CAEEL	G5EGQ8_CAEEL	X5M5M2_CAEEL	L8E6W9_CAEEL	P91019_CAEEL	Q9N583_CAEEL	H2KZN0_CAEEL	Q9U304_CAEEL	Q95Y84_CAEEL	Q9XXT5_CAEEL	G5EDY1_CAEEL	Q20703_CAEEL	Q9BIB7_CAEEL	Q9U202_CAEEL	Q19818_CAEEL	J7SA49_CAEEL
molecular_function	GO:0005198	structural molecule activity	30	58	0.517241	0.41437	0.634775	1	1	COPE_CAEEL	NUF2_CAEEL	CLH_CAEEL	G5EES2_CAEEL	A0A1N7SYR7_CAEEL	G5EEI5_CAEEL	H9G348_CAEEL	G5EDD3_CAEEL	A0A1N7SYN9_CAEEL	G5EFD1_CAEEL	A0A1N7SYP3_CAEEL	H9G351_CAEEL	G5EFW2_CAEEL	H9G354_CAEEL	G5ECP9_CAEEL	G5ECG8_CAEEL	G5EFD6_CAEEL	G5EEG8_CAEEL	G5EFK7_CAEEL	H9G352_CAEEL	A0A1N7SYN7_CAEEL	G5EFM4_CAEEL	Q22667_CAEEL	H9G353_CAEEL	H9G349_CAEEL	G5EBP4_CAEEL	G5EEC4_CAEEL	H9G350_CAEEL	G5EFY6_CAEEL	G5EEP9_CAEEL
biological_process	GO:0000003	reproduction	29	121	0.239669	1	5.39583e-09	1	0	TRR1_CAEEL	LIPB_CAEEL	HLH2_CAEEL	KRAF1_CAEEL	LIN13_CAEEL	EPI1_CAEEL	RING2_CAEEL	NUF2_CAEEL	RT4I1_CAEEL	YPO4_CAEEL	TIM9_CAEEL	ZYG1_CAEEL	ZYX_CAEEL	APR1_CAEEL	G5EEV6_CAEEL	G5EGL5_CAEEL	G5EDL0_CAEEL	Q21126_CAEEL	P90786_CAEEL	C1P640_CAEEL	C1P641_CAEEL	Q7YXC4_CAEEL	Q8T3E0_CAEEL	Q93194_CAEEL	P90735_CAEEL	Q21295_CAEEL	Q21216_CAEEL	O62217_CAEEL	A5JYS9_CAEEL
cellular_component	GO:0005789	endoplasmic reticulum membrane	29	224	0.129464	0.906897	0.119308	1	1	EXT2_CAEEL	GOSR2_CAEEL	NRA4_CAEEL	ERP1B_CAEEL	UBXN4_CAEEL	ATG2_CAEEL	MYRF1_CAEEL	MYRF2_CAEEL	MOGS1_CAEEL	E2AKA_CAEEL	Q20913_CAEEL	Q9GZI3_CAEEL	Q23368_CAEEL	A0A679L8R0_CAEEL	Q17515_CAEEL	Q9U2S3_CAEEL	Q7KQ29_CAEEL	Q22667_CAEEL	A0A0K3AXE4_CAEEL	G5EFY6_CAEEL	A0A0K3AS30_CAEEL	H2L0M0_CAEEL	Q2PJ77_CAEEL	H2KML1_CAEEL	G5ECZ2_CAEEL	H2L0J6_CAEEL	Q18264_CAEEL	Q9N4L6_CAEEL	Q9U2V5_CAEEL
cellular_component	GO:0031982	vesicle	29	36	0.805556	1	6.60566e-17	1	0	HUM6_CAEEL	G5EDJ6_CAEEL	S6F568_CAEEL	D7SFQ5_CAEEL	W6RRZ0_CAEEL	A0A486WXP9_CAEEL	S6EZR2_CAEEL	A0A168H5A5_CAEEL	A0A168H5E2_CAEEL	Q9U3A6_CAEEL	W6RY57_CAEEL	Q95ZU1_CAEEL	Q20456_CAEEL	D7SFQ6_CAEEL	Q8I7K3_CAEEL	Q8I4H0_CAEEL	D3YT13_CAEEL	Q8I4G9_CAEEL	A0A168H5H9_CAEEL	B6VQ62_CAEEL	S6FD20_CAEEL	G8JY81_CAEEL	A0A163UTE6_CAEEL	A0A168H541_CAEEL	A5JYR4_CAEEL	Q9TZI9_CAEEL	D3YT14_CAEEL	C6KRJ0_CAEEL	Q8MYQ0_CAEEL
biological_process	GO:0051301	cell division	28	138	0.202899	0.996893	0.00477983	1	0.996	SCC3_CAEEL	BUB1_CAEEL	CCNE_CAEEL	KLE2_CAEEL	GPA16_CAEEL	DHX9_CAEEL	NPP5_CAEEL	CDC27_CAEEL	NUF2_CAEEL	SMC3_CAEEL	SMC1_CAEEL	SZY20_CAEEL	LMLN_CAEEL	REI2_CAEEL	ZYG1_CAEEL	ZYG9_CAEEL	NUP98_CAEEL	KNL2_CAEEL	CHK2_CAEEL	Q8MNT1_CAEEL	B2D6L4_CAEEL	Q565A8_CAEEL	U4PEM0_CAEEL	Q9N583_CAEEL	Q95Y84_CAEEL	U4PRH0_CAEEL	U4PBE6_CAEEL	U4PM75_CAEEL
molecular_function	GO:0019901	protein kinase binding	28	98	0.285714	0.993575	0.0111596	1	0.997	RAC1_CAEEL	MAK1_CAEEL	YAP1_CAEEL	UNC22_CAEEL	NBEA_CAEEL	MYSP_CAEEL	LE756_CAEEL	GCK3_CAEEL	G5EC43_CAEEL	G5EG83_CAEEL	G5EDP9_CAEEL	G5EFM0_CAEEL	G5EBV3_CAEEL	G5EEB3_CAEEL	G5EFC7_CAEEL	Q22342_CAEEL	Q8MQ04_CAEEL	H2FLM3_CAEEL	G5ECD7_CAEEL	Q8MQ03_CAEEL	H2FLM1_CAEEL	H2KZ93_CAEEL	H2FLM2_CAEEL	G5EFJ7_CAEEL	G5EGT0_CAEEL	C6KRG5_CAEEL	Q8I112_CAEEL	Q22022_CAEEL
cellular_component	GO:0005813	centrosome	28	92	0.304348	0.999905	0.00023919	1	0.061	PLK3_CAEEL	SEP1_CAEEL	RSA2_CAEEL	BBS1_CAEEL	CDC14_CAEEL	CCNE_CAEEL	MBK2_CAEEL	SPD5_CAEEL	SZY20_CAEEL	ZYG1_CAEEL	ZYG9_CAEEL	2AAA_CAEEL	CLUA1_CAEEL	CLAS2_CAEEL	G5EC43_CAEEL	G5EG83_CAEEL	O61208_CAEEL	Q23542_CAEEL	Q8ITY3_CAEEL	B2D6L4_CAEEL	Q565A8_CAEEL	Q8MQ04_CAEEL	E2JKY8_CAEEL	Q23491_CAEEL	Q9XVI2_CAEEL	Q8MQ03_CAEEL	E2JKZ0_CAEEL	Q95ZN3_CAEEL
biological_process	GO:0034220	ion transmembrane transport	28	171	0.163743	0.173434	0.8526	1	1	GBR1_CAEEL	ACR5_CAEEL	G5EBQ0_CAEEL	A0A4V0INF0_CAEEL	Q9U2E2_CAEEL	A0A4V0IJ32_CAEEL	Q2WF65_CAEEL	O44452_CAEEL	A0A3P6N6F5_CAEEL	A0A4V6M3Y9_CAEEL	A0A3P6MY71_CAEEL	A0A4V0IN81_CAEEL	Q8MPP4_CAEEL	A0A0M7RFG1_CAEEL	A0A4V0IKP2_CAEEL	Q95Q96_CAEEL	A0A4V0IK93_CAEEL	G5ECN1_CAEEL	A0A4V0ILI0_CAEEL	A0A4V0IKM8_CAEEL	U4PM48_CAEEL	A0A4V0IK64_CAEEL	A0A4V0ILX4_CAEEL	A0A3P6NP92_CAEEL	A0A4V0IKB1_CAEEL	H2KYL4_CAEEL	A0A3P6P985_CAEEL	U4PEJ2_CAEEL
molecular_function	GO:0003729	mRNA binding	28	174	0.16092	0.628142	0.441491	1	1	REGE1_CAEEL	LIN41_CAEEL	RLE1_CAEEL	CGH1_CAEEL	YP68_CAEEL	SYM2_CAEEL	ASD2_CAEEL	GLD1_CAEEL	ADR1_CAEEL	FOX1_CAEEL	G5EEW7_CAEEL	G5ECJ4_CAEEL	Q9N4L5_CAEEL	Q9BLA0_CAEEL	Q9TYQ2_CAEEL	Q7JMF0_CAEEL	A0A486WX07_CAEEL	B5BM24_CAEEL	Q23191_CAEEL	Q86G94_CAEEL	Q8MXF3_CAEEL	B5BM23_CAEEL	H2L0D1_CAEEL	Q9U261_CAEEL	M1ZJT7_CAEEL	Q21740_CAEEL	Q21531_CAEEL	H2L0D0_CAEEL
biological_process	GO:0098609	cell-cell adhesion	28	61	0.459016	1	2.68535e-08	1	0	HMR1_CAEEL	HMP1_CAEEL	JAC1_CAEEL	SYG1_CAEEL	SYG2_CAEEL	ZYX_CAEEL	DLG1_CAEEL	CELR_CAEEL	G5EGK1_CAEEL	Q19194_CAEEL	H2KZC7_CAEEL	D3DEL8_CAEEL	X5M8R9_CAEEL	Q8I103_CAEEL	A0A0K3AQU9_CAEEL	H1UBL0_CAEEL	G4S9F5_CAEEL	A0A0K3ATT6_CAEEL	A0A078BPN7_CAEEL	A0A078BS85_CAEEL	A0A078BPM1_CAEEL	A0A078BQQ1_CAEEL	Q56VX4_CAEEL	H1UBK9_CAEEL	X5M5L3_CAEEL	Q95XN3_CAEEL	Q5F4W0_CAEEL	D3DEL7_CAEEL
molecular_function	GO:0004222	metalloendopeptidase activity	28	137	0.20438	0.937627	0.0941542	1	1	PPN1_CAEEL	LMLN_CAEEL	NAS15_CAEEL	NAS22_CAEEL	NAS27_CAEEL	NAS33_CAEEL	NAS34_CAEEL	NAS37_CAEEL	NAS38_CAEEL	NAS9_CAEEL	GON1_CAEEL	MMPB_CAEEL	ADT1_CAEEL	G5EDD1_CAEEL	Q95PY9_CAEEL	G5ED87_CAEEL	G5ED31_CAEEL	B6VQ96_CAEEL	H2L2A7_CAEEL	Q22370_CAEEL	Q86MG1_CAEEL	A0A061ACY6_CAEEL	H2KYL1_CAEEL	Q22580_CAEEL	H2KYL2_CAEEL	Q22763_CAEEL	Q9TZ33_CAEEL	O45569_CAEEL
cellular_component	GO:0098793	presynapse	28	54	0.518519	1	3.15927e-08	1	0	SRBS1_CAEEL	SH3GH_CAEEL	CAPS_CAEEL	SLAP2_CAEEL	CBPE_CAEEL	Q9BIF4_CAEEL	G5EE26_CAEEL	Q14DX2_CAEEL	Q49HI3_CAEEL	G5EEN3_CAEEL	A0A061ACJ2_CAEEL	O44412_CAEEL	A0A061ACM4_CAEEL	A0A061AKQ5_CAEEL	A0A1C3NSJ3_CAEEL	A0A061AJ06_CAEEL	A0A0K3AWP8_CAEEL	H9G2V2_CAEEL	A0A061ADU4_CAEEL	A0A061AKP8_CAEEL	H9G2V3_CAEEL	A0A1C3NSI0_CAEEL	A0A061ACJ8_CAEEL	A0A1C3NSH2_CAEEL	A0A061ACM9_CAEEL	A0A061ADT8_CAEEL	A0A1C3NSN5_CAEEL	A0A1C3NSL4_CAEEL
biological_process	GO:0050877	nervous system process	28	159	0.176101	0.0209365	0.984817	1	1	GBR1_CAEEL	ACR5_CAEEL	G5EBQ0_CAEEL	A0A4V0INF0_CAEEL	Q9U2E2_CAEEL	A0A4V0IJ32_CAEEL	Q2WF65_CAEEL	O44452_CAEEL	A0A3P6N6F5_CAEEL	A0A4V6M3Y9_CAEEL	A0A3P6MY71_CAEEL	A0A4V0IN81_CAEEL	Q8MPP4_CAEEL	A0A0M7RFG1_CAEEL	A0A4V0IKP2_CAEEL	Q95Q96_CAEEL	A0A4V0IK93_CAEEL	G5ECN1_CAEEL	A0A4V0ILI0_CAEEL	A0A4V0IKM8_CAEEL	U4PM48_CAEEL	A0A4V0IK64_CAEEL	A0A4V0ILX4_CAEEL	A0A3P6NP92_CAEEL	A0A4V0IKB1_CAEEL	H2KYL4_CAEEL	A0A3P6P985_CAEEL	U4PEJ2_CAEEL
cellular_component	GO:0015629	actin cytoskeleton	28	57	0.491228	1	1.94435e-16	1	0	HUM6_CAEEL	VINC_CAEEL	ZYX_CAEEL	GELS1_CAEEL	G5ECM5_CAEEL	S6F568_CAEEL	W6RRZ0_CAEEL	S6EZR2_CAEEL	A0A168H5A5_CAEEL	A0A168H5E2_CAEEL	W6RY57_CAEEL	Q95ZU1_CAEEL	Q20456_CAEEL	Q8I7K3_CAEEL	D3YT13_CAEEL	A0A168H5H9_CAEEL	G5EE23_CAEEL	B6VQ62_CAEEL	S6FD20_CAEEL	H2KYW1_CAEEL	G8JY81_CAEEL	A0A163UTE6_CAEEL	A0A168H541_CAEEL	Q9TZI9_CAEEL	D3YT14_CAEEL	G5EG76_CAEEL	C6KRJ0_CAEEL	Q8MYQ0_CAEEL
biological_process	GO:0010628	positive regulation of gene expression	27	94	0.287234	0.986264	0.022442	1	1	PDE1_CAEEL	CNG_CAEEL	KCC2D_CAEEL	FOXO_CAEEL	DAF11_CAEEL	HSF1_CAEEL	HLH2_CAEEL	EGL4_CAEEL	LIN29_CAEEL	MEP1_CAEEL	SKN1_CAEEL	SMA9_CAEEL	NIPI4_CAEEL	UNC89_CAEEL	SPTF1_CAEEL	ZTF16_CAEEL	TOR_CAEEL	GLS1_CAEEL	HIZR1_CAEEL	LE756_CAEEL	LI15A_CAEEL	MMPB_CAEEL	GCK3_CAEEL	ATX2_CAEEL	G5EGE2_CAEEL	A0A131MCL4_CAEEL	Q94239_CAEEL
biological_process	GO:0001764	neuron migration	27	58	0.465517	1	9.05094e-07	1	0.001	RAC1_CAEEL	KI26L_CAEEL	CAM1_CAEEL	EPI1_CAEEL	NAS34_CAEEL	MIG5_CAEEL	G5EGD8_CAEEL	G5EDQ4_CAEEL	G5EDU4_CAEEL	G5EBV3_CAEEL	G5EEV6_CAEEL	G5EDV5_CAEEL	Q7KPP4_CAEEL	O61528_CAEEL	G5EE70_CAEEL	Q7JNG4_CAEEL	Q7JNG6_CAEEL	C1P640_CAEEL	C1P641_CAEEL	G5EGA4_CAEEL	C4ALD5_CAEEL	Q21430_CAEEL	G5EF89_CAEEL	H2KYM2_CAEEL	H2KYM4_CAEEL	H2KYM3_CAEEL	Q95Q51_CAEEL
cellular_component	GO:0005604	basement membrane	27	48	0.5625	1	2.33119e-11	1	0	LAM2_CAEEL	EPI1_CAEEL	PPN1_CAEEL	UNC52_CAEEL	GON1_CAEEL	CO4A1_CAEEL	FBLN1_CAEEL	G5EGK1_CAEEL	G5EDQ4_CAEEL	G5EEV6_CAEEL	G5ECE3_CAEEL	G5EDV5_CAEEL	G5EG33_CAEEL	O44490_CAEEL	G5EEI5_CAEEL	H9G348_CAEEL	H9G351_CAEEL	C1P640_CAEEL	C1P641_CAEEL	H9G354_CAEEL	G5EGA4_CAEEL	G5EF89_CAEEL	H9G352_CAEEL	H9G353_CAEEL	H9G349_CAEEL	H9G350_CAEEL	G5ED27_CAEEL
cellular_component	GO:0005794	Golgi apparatus	26	192	0.135417	0.837273	0.196336	1	1	EXT2_CAEEL	MTP_CAEEL	GNA1_CAEEL	GOSR2_CAEEL	MGAT1_CAEEL	LRK1_CAEEL	GOGA5_CAEEL	PICAL_CAEEL	LIN10_CAEEL	MON2_CAEEL	SRF3_CAEEL	ZDHCS_CAEEL	GON1_CAEEL	G5EDQ5_CAEEL	G5EFD3_CAEEL	G5EGT4_CAEEL	G5ED46_CAEEL	O16637_CAEEL	O18302_CAEEL	Q564T0_CAEEL	Q9N3Y1_CAEEL	A7LPF8_CAEEL	Q9U2K0_CAEEL	Q9U377_CAEEL	A5JYY2_CAEEL	D0Z5P0_CAEEL
molecular_function	GO:0005525	GTP binding	26	270	0.0962963	0.00171448	0.999092	0.243	1	RAC1_CAEEL	DAF11_CAEEL	DAPK_CAEEL	LRK1_CAEEL	GPA16_CAEEL	CNT2_CAEEL	REI2_CAEEL	GUF1_CAEEL	ARL6_CAEEL	GCY12_CAEEL	GCY1_CAEEL	GCY20_CAEEL	GCY23_CAEEL	GCY35_CAEEL	GCY8_CAEEL	G5EBV3_CAEEL	Q9BMU4_CAEEL	Q9XXN4_CAEEL	A4UZ34_CAEEL	Q18965_CAEEL	Q19739_CAEEL	Q688Z6_CAEEL	Q564V6_CAEEL	A0A1X7RBL4_CAEEL	A0A0K3AYI6_CAEEL	P90922_CAEEL
biological_process	GO:0032880	regulation of protein localization	26	56	0.464286	1	3.2397e-08	1	0	HMP1_CAEEL	JAC1_CAEEL	X5LX73_CAEEL	M1ZJY5_CAEEL	Q9U364_CAEEL	X5LX70_CAEEL	D3DEL8_CAEEL	O17939_CAEEL	X5LPT9_CAEEL	Q9BIC1_CAEEL	X5LV54_CAEEL	A0A2C9C357_CAEEL	Q17740_CAEEL	O17666_CAEEL	Q9BIC0_CAEEL	X5LPU4_CAEEL	Q22368_CAEEL	X5M5Q5_CAEEL	D3YT29_CAEEL	X5M8U5_CAEEL	X5M8V1_CAEEL	Q86NJ4_CAEEL	A5JYX3_CAEEL	D3DEL7_CAEEL	X5M5P8_CAEEL	Q86NJ3_CAEEL
biological_process	GO:0040012	regulation of locomotion	25	72	0.347222	1	1.07406e-10	1	0	SEP1_CAEEL	SOL1_CAEEL	GABR2_CAEEL	NFI1_CAEEL	KIN20_CAEEL	GABR1_CAEEL	CLHM1_CAEEL	G5EG85_CAEEL	G5EC35_CAEEL	Q9U9J8_CAEEL	Q7KPP4_CAEEL	O61528_CAEEL	Q7JNG4_CAEEL	Q7JNG6_CAEEL	Q17740_CAEEL	C4ALD5_CAEEL	E0AHA7_CAEEL	H2KYM2_CAEEL	G5EFW3_CAEEL	H2KYM4_CAEEL	G5EG97_CAEEL	H2KYM3_CAEEL	Q95Q51_CAEEL	G5EBH3_CAEEL	Q22354_CAEEL
biological_process	GO:0007155	cell adhesion	25	47	0.531915	1	7.2288e-19	1	0	HM43_CAEEL	EPI1_CAEEL	PAR3_CAEEL	PAT2_CAEEL	SDK_CAEEL	EGL27_CAEEL	LMLN_CAEEL	VINC_CAEEL	DIG1_CAEEL	G5EEV6_CAEEL	X5LPT9_CAEEL	Q9BIC1_CAEEL	I7LFF2_CAEEL	C1P640_CAEEL	C1P641_CAEEL	I7K4K5_CAEEL	I7J4D2_CAEEL	A0A061AJI9_CAEEL	Q8T3E1_CAEEL	P90848_CAEEL	Q86NJ4_CAEEL	A5JYX3_CAEEL	A0A061AD21_CAEEL	Q86NJ3_CAEEL	Q5F4U0_CAEEL
cellular_component	GO:0016324	apical plasma membrane	24	94	0.255319	0.999319	0.00154371	1	0.33	PGP1_CAEEL	LRP_CAEEL	LET4_CAEEL	PAR3_CAEEL	PTC3_CAEEL	DLG1_CAEEL	CLH_CAEEL	AJM1_CAEEL	G5EEW0_CAEEL	G5EBK3_CAEEL	G5EC35_CAEEL	G5EDD3_CAEEL	G5EFD1_CAEEL	G5EFW2_CAEEL	G5ECP9_CAEEL	G5ECG8_CAEEL	G5EFK7_CAEEL	Q21948_CAEEL	G5EFM4_CAEEL	G5EEK0_CAEEL	G5EFW3_CAEEL	G5EG97_CAEEL	G5EEC4_CAEEL	G5EBH3_CAEEL
molecular_function	GO:0061630	ubiquitin protein ligase activity	24	116	0.206897	0.950561	0.078363	1	1	ETC1_CAEEL	RLE1_CAEEL	RING2_CAEEL	RPM1_CAEEL	UBR1_CAEEL	BARD1_CAEEL	Q19019_CAEEL	O62235_CAEEL	Q95ZR5_CAEEL	Q9GUP2_CAEEL	U4PBY0_CAEEL	Q20940_CAEEL	U4PES6_CAEEL	O76671_CAEEL	Q9XWI0_CAEEL	U4PRN6_CAEEL	H2L0J8_CAEEL	Q17911_CAEEL	Q21875_CAEEL	U4PBX5_CAEEL	U4PBJ5_CAEEL	U4PBK1_CAEEL	Q9N3T6_CAEEL	U4PMD1_CAEEL
biological_process	GO:0016567	protein ubiquitination	24	131	0.183206	0.496537	0.576188	1	1	DRE1_CAEEL	CUL2_CAEEL	BAT42_CAEEL	CDC27_CAEEL	SPOP_CAEEL	UBR1_CAEEL	UBE4_CAEEL	BARD1_CAEEL	W6RTE4_CAEEL	O62235_CAEEL	Q9GYQ9_CAEEL	W6RRU8_CAEEL	Q9GUP2_CAEEL	U4PBY0_CAEEL	W6SBC7_CAEEL	U4PES6_CAEEL	A0A0K3AS68_CAEEL	U4PRN6_CAEEL	Q17911_CAEEL	U4PBX5_CAEEL	U4PBJ5_CAEEL	U4PBK1_CAEEL	Q9N3T6_CAEEL	U4PMD1_CAEEL
biological_process	GO:0007264	small GTPase mediated signal transduction	24	52	0.461538	1	8.83139e-09	1	0	RAC1_CAEEL	SOS_CAEEL	PLCE1_CAEEL	REP1_CAEEL	GBAS1_CAEEL	G5EBV3_CAEEL	G5EEN3_CAEEL	G5EFG8_CAEEL	A0A4V0IN51_CAEEL	W6RTN2_CAEEL	O01847_CAEEL	A0A4V0IK11_CAEEL	A0A4V6M3C0_CAEEL	Q86MI5_CAEEL	W6SBJ9_CAEEL	Q20487_CAEEL	A0A4V0IKD8_CAEEL	Q3V5K0_CAEEL	A0A4V0IJW2_CAEEL	H2KZX7_CAEEL	A0A0K3AYI6_CAEEL	A0A486WXD9_CAEEL	A0A4V0IMY5_CAEEL	W6RS10_CAEEL
molecular_function	GO:0004725	protein tyrosine phosphatase activity	24	142	0.169014	0.701506	0.379843	1	1	PTP1_CAEEL	PTP4_CAEEL	CDC14_CAEEL	PTP2_CAEEL	TENSH_CAEEL	VHP1_CAEEL	Q95XJ2_CAEEL	Q20252_CAEEL	Q9U1Q9_CAEEL	Q18385_CAEEL	Q21291_CAEEL	Q20019_CAEEL	O01508_CAEEL	V6CKP5_CAEEL	Q22852_CAEEL	O01923_CAEEL	O17889_CAEEL	A0A2C9C2Y5_CAEEL	U4PMU1_CAEEL	A0A4V0IL30_CAEEL	A0A2C9C318_CAEEL	Q22668_CAEEL	Q21522_CAEEL	A0A2C9C380_CAEEL
biological_process	GO:0007018	microtubule-based movement	24	52	0.461538	0.999946	0.000128508	1	0.105	DYHC2_CAEEL	KI26L_CAEEL	DYHC_CAEEL	OSM3_CAEEL	G5EC43_CAEEL	G5EG83_CAEEL	G5EFQ4_CAEEL	G5EBX0_CAEEL	G5ECC0_CAEEL	V6CL80_CAEEL	Q8MQ20_CAEEL	Q8MQ04_CAEEL	A0A163VTS9_CAEEL	O45087_CAEEL	G5EDV4_CAEEL	Q8MQ03_CAEEL	A0A486WUN2_CAEEL	V6CLB1_CAEEL	G5EFJ0_CAEEL	G5EGS3_CAEEL	Q20888_CAEEL	Q18263_CAEEL	P91400_CAEEL	A0A486WV95_CAEEL
molecular_function	GO:0008528	G protein-coupled peptide receptor activity	23	183	0.125683	0.0418829	0.972961	1	1	YMJC_CAEEL	Q8IFX9_CAEEL	Q19399_CAEEL	Q9XU87_CAEEL	A0A0M6VD42_CAEEL	Q8IFY3_CAEEL	O45174_CAEEL	Q20158_CAEEL	O16980_CAEEL	Q8IFY1_CAEEL	Q95PY1_CAEEL	G5ECH4_CAEEL	A0A1N7SYQ7_CAEEL	P91160_CAEEL	O16416_CAEEL	O16503_CAEEL	Q7YTN4_CAEEL	Q9GRV7_CAEEL	O45776_CAEEL	P91385_CAEEL	Q23293_CAEEL	O45739_CAEEL	Q9XV24_CAEEL
cellular_component	GO:0005730	nucleolus	23	162	0.141975	0.366345	0.708981	1	1	TNKS1_CAEEL	CDC14_CAEEL	CEP1_CAEEL	DHX9_CAEEL	NH2L1_CAEEL	RPB9_CAEEL	PAXT1_CAEEL	SZY20_CAEEL	UBE4_CAEEL	LE756_CAEEL	GLD4_CAEEL	ADR1_CAEEL	O61980_CAEEL	Q9XXN4_CAEEL	B2D6L4_CAEEL	Q565A8_CAEEL	L8E6W9_CAEEL	O01598_CAEEL	Q9U2I4_CAEEL	Q2EEN1_CAEEL	Q9XUE3_CAEEL	Q688Z3_CAEEL	P91340_CAEEL
biological_process	GO:0010468	regulation of gene expression	23	118	0.194915	1	4.22142e-07	1	0.001	SPR3_CAEEL	ELT2_CAEEL	FOXO_CAEEL	DAF11_CAEEL	GLP1_CAEEL	MES2_CAEEL	LIN13_CAEEL	EGL4_CAEEL	MEP1_CAEEL	SKN1_CAEEL	NFYA1_CAEEL	NFYA2_CAEEL	MED15_CAEEL	CNOT1_CAEEL	GEI17_CAEEL	GLD1_CAEEL	ATX2_CAEEL	CATIN_CAEEL	AKT1_CAEEL	FOX1_CAEEL	Q9GUP2_CAEEL	Q9BLA0_CAEEL	P91820_CAEEL
biological_process	GO:1902476	chloride transmembrane transport	23	112	0.205357	0.884753	0.16897	1	1	G5EBQ0_CAEEL	A0A4V0INF0_CAEEL	A0A4V0IJ32_CAEEL	Q2WF65_CAEEL	A0A4V6M3Y9_CAEEL	A0A4V0IN81_CAEEL	Q6A583_CAEEL	A0A4V0IKP2_CAEEL	Q95Q96_CAEEL	A0A4V0IK93_CAEEL	G5ECN1_CAEEL	O44846_CAEEL	A0A4V0ILI0_CAEEL	A0A4V0IKM8_CAEEL	U4PM48_CAEEL	C0P286_CAEEL	A0A4V0IK64_CAEEL	A0A4V0ILX4_CAEEL	A0A4V0IKB1_CAEEL	H2KYL4_CAEEL	G5EBW3_CAEEL	A0A0K3AX20_CAEEL	U4PEJ2_CAEEL
molecular_function	GO:0000146	microfilament motor activity	23	31	0.741935	1	8.57575e-13	1	0	HUM6_CAEEL	MYO2_CAEEL	MYO4_CAEEL	S6F568_CAEEL	W6RRZ0_CAEEL	S6EZR2_CAEEL	A0A168H5A5_CAEEL	A0A168H5E2_CAEEL	W6RY57_CAEEL	Q95ZU1_CAEEL	Q20456_CAEEL	Q8I7K3_CAEEL	D3YT13_CAEEL	A0A168H5H9_CAEEL	B6VQ62_CAEEL	S6FD20_CAEEL	G8JY81_CAEEL	A0A163UTE6_CAEEL	A0A168H541_CAEEL	Q9TZI9_CAEEL	D3YT14_CAEEL	C6KRJ0_CAEEL	Q8MYQ0_CAEEL
cellular_component	GO:0043229	intracellular organelle	22	32	0.6875	1	3.94725e-19	1	0	CGH1_CAEEL	G5EDD3_CAEEL	A0A2C9C2W9_CAEEL	A0A2C9C3B7_CAEEL	G5EFD1_CAEEL	A0A2C9C2V5_CAEEL	A0A2C9C2G8_CAEEL	G5EFW2_CAEEL	G5ECP9_CAEEL	G5ECG8_CAEEL	A0A2I2LDW1_CAEEL	G5EFK7_CAEEL	A0A2I2LDX0_CAEEL	A0A2C9C2V3_CAEEL	G5EFM4_CAEEL	A0A2I2LG13_CAEEL	A0A2I2LDV8_CAEEL	G5EEC4_CAEEL	A0A2I2LDV7_CAEEL	A0A2I2LG61_CAEEL	A0A2C9C332_CAEEL	A0A2C9C2S8_CAEEL
molecular_function	GO:0042626	ATPase-coupled transmembrane transporter activity	22	59	0.372881	0.979836	0.0333336	1	1	PGP1_CAEEL	MRP7_CAEEL	CED7_CAEEL	G4SRS5_CAEEL	Q17645_CAEEL	Q9XW49_CAEEL	Q8MQ16_CAEEL	Q3S1M2_CAEEL	X5LXB2_CAEEL	Q7YZW1_CAEEL	Q20331_CAEEL	Q20943_CAEEL	Q18824_CAEEL	Q95QE2_CAEEL	G5EG58_CAEEL	D3KFS6_CAEEL	C0P274_CAEEL	A0A061ACG9_CAEEL	Q19048_CAEEL	Q1RS86_CAEEL	B6VQ78_CAEEL	Q9TXV8_CAEEL
cellular_component	GO:0042383	sarcolemma	22	36	0.611111	1	1.04441e-10	1	0	DMD_CAEEL	PTRN1_CAEEL	B7WN66_CAEEL	A0A2C9C3F1_CAEEL	A0A2C9C3P6_CAEEL	A0A2C9C3I4_CAEEL	Q94279_CAEEL	A0A2C9C2X2_CAEEL	A0A2C9C388_CAEEL	V6CLV8_CAEEL	Q19185_CAEEL	A0A2C9C390_CAEEL	V6CLR8_CAEEL	A0A2C9C325_CAEEL	I2HAA7_CAEEL	A0A2C9C384_CAEEL	A0A2C9C3E8_CAEEL	V6CJD7_CAEEL	A0A2C9C3G1_CAEEL	A0A2C9C370_CAEEL	I2HAA6_CAEEL	A0A2C9C354_CAEEL
molecular_function	GO:0005230	extracellular ligand-gated ion channel activity	22	132	0.166667	0.628568	0.449823	1	1	ACR5_CAEEL	G5EBQ0_CAEEL	A0A4V0INF0_CAEEL	Q9U2E2_CAEEL	A0A4V0IJ32_CAEEL	I2HA93_CAEEL	Q2WF65_CAEEL	O44452_CAEEL	O44497_CAEEL	A0A4V6M3Y9_CAEEL	A0A4V0IN81_CAEEL	A0A0M7RFG1_CAEEL	A0A4V0IKP2_CAEEL	A0A4V0IK93_CAEEL	G5ECN1_CAEEL	A0A4V0ILI0_CAEEL	A0A4V0IKM8_CAEEL	U4PM48_CAEEL	A0A4V0IK64_CAEEL	A0A4V0ILX4_CAEEL	A0A4V0IKB1_CAEEL	H2KYL4_CAEEL
molecular_function	GO:0140359	ABC-type transporter activity	22	58	0.37931	0.999977	7.08651e-05	1	0.033	MRP7_CAEEL	CED7_CAEEL	G5EDF9_CAEEL	G4SRS5_CAEEL	Q9XW49_CAEEL	Q8MQ16_CAEEL	Q3S1M2_CAEEL	X5LXB2_CAEEL	Q7YZW1_CAEEL	Q20331_CAEEL	Q20943_CAEEL	Q18824_CAEEL	Q95QE2_CAEEL	G5EG58_CAEEL	A0A0K3AU66_CAEEL	A0A0K3AQN5_CAEEL	D3KFS6_CAEEL	A0A0K3AWK1_CAEEL	C0P274_CAEEL	Q19048_CAEEL	Q1RS86_CAEEL	Q9TXV8_CAEEL
biological_process	GO:0008406	gonad development	21	72	0.291667	0.943566	0.0844872	1	1	BUB1_CAEEL	HLH2_CAEEL	CCNE_CAEEL	DRE1_CAEEL	MEP1_CAEEL	PAR3_CAEEL	ZTF16_CAEEL	DIG1_CAEEL	GON1_CAEEL	CATIN_CAEEL	G5EGE2_CAEEL	G5EEY5_CAEEL	H1ZUX0_CAEEL	Q9XVI2_CAEEL	H1ZUX1_CAEEL	H2L2A7_CAEEL	Q21216_CAEEL	A5JYS9_CAEEL	J7SA49_CAEEL	Q9U208_CAEEL	Q95ZN3_CAEEL
molecular_function	GO:0004930	G protein-coupled receptor activity	21	246	0.0853659	5.20373e-06	0.999997	0	1	SRA10_CAEEL	SRA11_CAEEL	SRA29_CAEEL	LPLT1_CAEEL	SRA9_CAEEL	SRA12_CAEEL	YT66_CAEEL	LPLT2_CAEEL	NPR9_CAEEL	CELR_CAEEL	Q19931_CAEEL	A0A4V0ILV8_CAEEL	Q8MQF9_CAEEL	A8WFI5_CAEEL	G5EDR6_CAEEL	Q3Y412_CAEEL	Q21684_CAEEL	H2KZ99_CAEEL	Q18564_CAEEL	H2KZA0_CAEEL	Q9XW96_CAEEL
biological_process	GO:0031122	cytoplasmic microtubule organization	21	31	0.677419	1	4.61283e-10	1	0	DYHC_CAEEL	PTRN1_CAEEL	O61208_CAEEL	A0A1N7SYR7_CAEEL	G5EDD3_CAEEL	Q23542_CAEEL	Q8ITY3_CAEEL	A0A1N7SYN9_CAEEL	G5EFD1_CAEEL	A0A1N7SYP3_CAEEL	G5EFW2_CAEEL	G5ECP9_CAEEL	G5ECG8_CAEEL	E2JKY8_CAEEL	G5EFK7_CAEEL	A0A1N7SYN7_CAEEL	G5EFM4_CAEEL	E2JKZ0_CAEEL	L8EC32_CAEEL	G5EEC4_CAEEL	L8E938_CAEEL
biological_process	GO:0030050	vesicle transport along actin filament	21	29	0.724138	1	4.92691e-11	1	0	HUM6_CAEEL	S6F568_CAEEL	W6RRZ0_CAEEL	S6EZR2_CAEEL	A0A168H5A5_CAEEL	A0A168H5E2_CAEEL	W6RY57_CAEEL	Q95ZU1_CAEEL	Q20456_CAEEL	Q8I7K3_CAEEL	D3YT13_CAEEL	A0A168H5H9_CAEEL	B6VQ62_CAEEL	S6FD20_CAEEL	G8JY81_CAEEL	A0A163UTE6_CAEEL	A0A168H541_CAEEL	Q9TZI9_CAEEL	D3YT14_CAEEL	C6KRJ0_CAEEL	Q8MYQ0_CAEEL
cellular_component	GO:0031430	M band	21	61	0.344262	0.999983	5.77056e-05	1	0.02	PXL1_CAEEL	PAT2_CAEEL	UNC89_CAEEL	ZYX_CAEEL	UNC95_CAEEL	TENSH_CAEEL	UNC52_CAEEL	KETN1_CAEEL	CPNA1_CAEEL	G5EG85_CAEEL	G5EGK1_CAEEL	Q9U9J8_CAEEL	G5EFX2_CAEEL	O61980_CAEEL	Q8MNT0_CAEEL	G4S9F5_CAEEL	E0AHA7_CAEEL	Q95QI3_CAEEL	Q95XN3_CAEEL	Q95QI2_CAEEL	G5EGE3_CAEEL
cellular_component	GO:0030018	Z disc	21	33	0.636364	1	9.273e-11	1	0	B7WN66_CAEEL	A0A2C9C3F1_CAEEL	A0A2C9C3P6_CAEEL	A0A2C9C3I4_CAEEL	Q94279_CAEEL	A0A2C9C2X2_CAEEL	A0A2C9C388_CAEEL	G5EEL1_CAEEL	G5EFG1_CAEEL	A0A2C9C390_CAEEL	A0A2C9C325_CAEEL	G5EFL5_CAEEL	I2HAA7_CAEEL	G5EC72_CAEEL	A0A2C9C384_CAEEL	A0A2C9C3E8_CAEEL	A0A2C9C3G1_CAEEL	G5EEF6_CAEEL	A0A2C9C370_CAEEL	I2HAA6_CAEEL	A0A2C9C354_CAEEL
biological_process	GO:0001708	cell fate specification	20	80	0.25	0.999743	0.000479225	1	0.376	GLP1_CAEEL	HLH2_CAEEL	KRAF1_CAEEL	HM22_CAEEL	LIN29_CAEEL	LIM4_CAEEL	SKN1_CAEEL	TBX11_CAEEL	EGL27_CAEEL	TBX32_CAEEL	TBX35_CAEEL	APR1_CAEEL	G5EGD8_CAEEL	G5EDU4_CAEEL	G5EGF4_CAEEL	G5EF15_CAEEL	G5ECB9_CAEEL	G5EE70_CAEEL	Q95Y06_CAEEL	A0A3B1DQC8_CAEEL
biological_process	GO:0040024	dauer larval development	20	91	0.21978	0.983162	0.0278871	1	1	PDPK1_CAEEL	DAF14_CAEEL	FOXO_CAEEL	DAF11_CAEEL	HSF1_CAEEL	SCD2_CAEEL	SIR2_CAEEL	SMA4_CAEEL	STAT1_CAEEL	UNC3_CAEEL	EAK4_CAEEL	G5EDP9_CAEEL	G5EG65_CAEEL	G5EF88_CAEEL	Q8MQ16_CAEEL	Q3S1M2_CAEEL	Q7YZW1_CAEEL	G5EEV7_CAEEL	Q95QE2_CAEEL	D3YT50_CAEEL
molecular_function	GO:0008289	lipid binding	20	84	0.238095	0.999908	0.000162419	1	0.078	MTP_CAEEL	YQO2_CAEEL	H9G2Z9_CAEEL	A5JYS5_CAEEL	H9G2Z8_CAEEL	X5LXA1_CAEEL	A0A0K3AR19_CAEEL	A0A679L8R0_CAEEL	Q18965_CAEEL	A0A486WX00_CAEEL	Q5WRP6_CAEEL	Q7JM28_CAEEL	G5EBP5_CAEEL	A0A486WXK7_CAEEL	A0A486WTK6_CAEEL	A0A486WWK3_CAEEL	X5LQ14_CAEEL	A0A486WVD0_CAEEL	Q18798_CAEEL	Q18869_CAEEL
cellular_component	GO:0043231	intracellular membrane-bounded organelle	20	229	0.0873362	0.999937	7.60023e-05	1	0.024	CED7_CAEEL	G5EDJ6_CAEEL	G5ED46_CAEEL	Q93242_CAEEL	Q9XW49_CAEEL	D7SFQ5_CAEEL	A0A486WXP9_CAEEL	Q0G821_CAEEL	A0A0M9JJ78_CAEEL	Q9U3A1_CAEEL	X5LXB2_CAEEL	D7SFQ6_CAEEL	Q9TXZ3_CAEEL	O16671_CAEEL	Q9XVL8_CAEEL	A0A0M7RF98_CAEEL	G5EF63_CAEEL	Q1RS86_CAEEL	Q9U3Q6_CAEEL	Q9TXV8_CAEEL
biological_process	GO:0040027	negative regulation of vulval development	20	62	0.322581	0.99924	0.00198002	1	0.832	TRR1_CAEEL	MET2_CAEEL	LI15B_CAEEL	LIN13_CAEEL	RING2_CAEEL	MED12_CAEEL	APR1_CAEEL	LI15A_CAEEL	LIN8_CAEEL	ARK1_CAEEL	Q19019_CAEEL	Q9XX31_CAEEL	O01526_CAEEL	Q95ZR5_CAEEL	H2KZD6_CAEEL	O01525_CAEEL	A4LBC3_CAEEL	Q17911_CAEEL	A4LBC2_CAEEL	O45950_CAEEL
biological_process	GO:0006281	DNA repair	20	96	0.208333	0.883714	0.15367	1	1	SPT16_CAEEL	HPR9_CAEEL	HSR9_CAEEL	ATM_CAEEL	SMC3_CAEEL	SMC1_CAEEL	WRN_CAEEL	BARD1_CAEEL	GEI17_CAEEL	CHK2_CAEEL	N1NTN5_CAEEL	Q18939_CAEEL	Q17971_CAEEL	Q9U2D2_CAEEL	U4PRC2_CAEEL	Q7Z151_CAEEL	P91834_CAEEL	G5EC05_CAEEL	Q18547_CAEEL	Q19520_CAEEL
biological_process	GO:0007186	G protein-coupled receptor signaling pathway	20	222	0.0900901	7.03911e-08	1	0	1	EGL10_CAEEL	GABR2_CAEEL	ACM3_CAEEL	NPR9_CAEEL	GABR1_CAEEL	O44661_CAEEL	F5GUD0_CAEEL	O16931_CAEEL	Q9XXP8_CAEEL	O62279_CAEEL	F5GUC9_CAEEL	G5EDR6_CAEEL	O45284_CAEEL	O45338_CAEEL	O44660_CAEEL	Q966B4_CAEEL	Q7YWZ9_CAEEL	Q9XV82_CAEEL	V5Z1T3_CAEEL	Q17709_CAEEL
biological_process	GO:0006869	lipid transport	20	51	0.392157	0.942561	0.0864124	1	1	ATG2_CAEEL	CED7_CAEEL	A5JYS5_CAEEL	Q9XW49_CAEEL	X5LXA1_CAEEL	A0A679L8R0_CAEEL	X5LXB2_CAEEL	A0A486WX00_CAEEL	Q5WRP6_CAEEL	Q7JM28_CAEEL	G5EBP5_CAEEL	A0A486WXK7_CAEEL	A0A486WTK6_CAEEL	C0P274_CAEEL	A0A486WWK3_CAEEL	X5LQ14_CAEEL	A0A486WVD0_CAEEL	Q1RS86_CAEEL	Q18798_CAEEL	Q9TXV8_CAEEL
cellular_component	GO:0048471	perinuclear region of cytoplasm	19	133	0.142857	0.60659	0.484776	1	1	ANC1_CAEEL	MGAT1_CAEEL	ENPL1_CAEEL	SIR2_CAEEL	SIMR1_CAEEL	SRF3_CAEEL	OSM3_CAEEL	TRA2_CAEEL	VPS53_CAEEL	NBEA_CAEEL	CHK1_CAEEL	GLD4_CAEEL	G5EDQ5_CAEEL	G5EFD3_CAEEL	G5EBG7_CAEEL	A7LPF8_CAEEL	Q9U377_CAEEL	Q9XUE3_CAEEL	Q09409_CAEEL
cellular_component	GO:0000776	kinetochore	19	63	0.301587	0.999095	0.00233212	1	0.484	BUB1_CAEEL	DYHC_CAEEL	NPP5_CAEEL	NUF2_CAEEL	ZYG9_CAEEL	NUP98_CAEEL	KNL2_CAEEL	CLAP3_CAEEL	CLAS2_CAEEL	G5EFM0_CAEEL	G5EDA3_CAEEL	Q23542_CAEEL	Q8MNT1_CAEEL	Q22257_CAEEL	E2JKY8_CAEEL	O76447_CAEEL	E2JKZ0_CAEEL	L8EC32_CAEEL	L8E938_CAEEL
cellular_component	GO:0000785	chromatin	19	74	0.256757	0.978382	0.033401	1	1	SCC3_CAEEL	HSF1_CAEEL	CCNE_CAEEL	DVE1_CAEEL	ATM_CAEEL	SMC3_CAEEL	SMC1_CAEEL	CWC22_CAEEL	TLK1_CAEEL	ZFP1_CAEEL	CEH28_CAEEL	GEI17_CAEEL	Q2XN10_CAEEL	G3MTX3_CAEEL	A4LBC3_CAEEL	G5EC05_CAEEL	A0A0K3AR81_CAEEL	Q19818_CAEEL	A4LBC2_CAEEL
biological_process	GO:0040028	regulation of vulval development	19	43	0.44186	0.999997	7.35481e-06	1	0.003	CDC14_CAEEL	LIN29_CAEEL	PAT2_CAEEL	VAV_CAEEL	NBEA_CAEEL	ADR1_CAEEL	G5EGK1_CAEEL	Q7KPP4_CAEEL	O61528_CAEEL	G5EGI1_CAEEL	Q7JNG4_CAEEL	Q7JNG6_CAEEL	Q17740_CAEEL	C4ALD5_CAEEL	H2KYM2_CAEEL	H2KYM4_CAEEL	U4PRH5_CAEEL	H2KYM3_CAEEL	Q95Q51_CAEEL
biological_process	GO:0000132	establishment of mitotic spindle orientation	19	62	0.306452	0.99802	0.00481731	1	0.996	RAC1_CAEEL	HMR1_CAEEL	GPA16_CAEEL	PAR3_CAEEL	CED7_CAEEL	HMX_CAEEL	MIG5_CAEEL	Q53U86_CAEEL	Q53U87_CAEEL	G5EEN3_CAEEL	Q23542_CAEEL	Q4PIU9_CAEEL	E2JKY8_CAEEL	Q21295_CAEEL	Q21436_CAEEL	E2JKZ0_CAEEL	L8EC32_CAEEL	Q18100_CAEEL	L8E938_CAEEL
biological_process	GO:0055085	transmembrane transport	19	74	0.256757	0.260335	0.770142	1	1	PGP1_CAEEL	MRP7_CAEEL	G4SRS5_CAEEL	Q17645_CAEEL	Q8MQ16_CAEEL	Q3S1M2_CAEEL	A0A3B1E616_CAEEL	Q7YZW1_CAEEL	Q20331_CAEEL	Q20943_CAEEL	Q18824_CAEEL	Q95QE2_CAEEL	G5EG58_CAEEL	D3KFS6_CAEEL	C0P286_CAEEL	A0A061ACG9_CAEEL	Q19048_CAEEL	B6VQ78_CAEEL	G5EBW3_CAEEL
biological_process	GO:0090630	activation of GTPase activity	19	76	0.25	0.977298	0.0424232	1	1	TBC11_CAEEL	CNT2_CAEEL	EAT17_CAEEL	Q9U2D8_CAEEL	Q9U364_CAEEL	G5EBE2_CAEEL	G5EBY2_CAEEL	Q94222_CAEEL	O01847_CAEEL	K8F7X2_CAEEL	G5EE94_CAEEL	A0A061ACS9_CAEEL	K8ESB8_CAEEL	Q7K711_CAEEL	H1UBJ3_CAEEL	Q20436_CAEEL	K8ESI6_CAEEL	Q23419_CAEEL	Q22354_CAEEL
biological_process	GO:0007156	homophilic cell adhesion via plasma membrane adhesion molecules	19	48	0.395833	0.999962	0.000136195	1	0.145	HMR1_CAEEL	RIG6_CAEEL	CELR_CAEEL	Q19128_CAEEL	G5EG33_CAEEL	G5ED46_CAEEL	Q19194_CAEEL	H2KZC7_CAEEL	X5M8R9_CAEEL	A0A4V0IJU8_CAEEL	Q8MQ86_CAEEL	Q8T3E5_CAEEL	A0A4V0IK01_CAEEL	X5M5L3_CAEEL	A0A4V0ILL2_CAEEL	G5ED27_CAEEL	Q5F4W0_CAEEL	A0A4V6M3X3_CAEEL	Q5F4U0_CAEEL
molecular_function	GO:0005543	phospholipid binding	19	31	0.612903	0.99997	6.39881e-05	1	0.029	UNC13_CAEEL	G5EG85_CAEEL	G5EC35_CAEEL	Q9U9J8_CAEEL	S6FN00_CAEEL	A0A486WVF0_CAEEL	E0AHA7_CAEEL	A0A1C3NSJ3_CAEEL	A0A486WUT8_CAEEL	G5EFW3_CAEEL	G5EDN9_CAEEL	G5EG97_CAEEL	A0A1C3NSI0_CAEEL	A0A1C3NSH2_CAEEL	A0A1C3NSN5_CAEEL	A0A1C3NSL4_CAEEL	Q09989_CAEEL	G5EBH3_CAEEL	Q6AHQ8_CAEEL
biological_process	GO:0040018	positive regulation of multicellular organism growth	18	65	0.276923	0.991589	0.0179567	1	1	RIM_CAEEL	LRP_CAEEL	SMA4_CAEEL	SMA9_CAEEL	UNC53_CAEEL	DCA11_CAEEL	G5EFN7_CAEEL	G5EC35_CAEEL	G4SNP7_CAEEL	Q9TXR6_CAEEL	G5EEU6_CAEEL	G5EFW3_CAEEL	C8JQR2_CAEEL	Q17490_CAEEL	G5EBX1_CAEEL	G5EG97_CAEEL	C6KRL4_CAEEL	G5EBH3_CAEEL
biological_process	GO:0045138	nematode male tail tip morphogenesis	18	78	0.230769	0.952852	0.0753103	1	1	PLX2_CAEEL	RAC1_CAEEL	LIN41_CAEEL	HLH2_CAEEL	EFN4_CAEEL	RING2_CAEEL	SMA4_CAEEL	SMA9_CAEEL	VAB3_CAEEL	EGL27_CAEEL	ANI1_CAEEL	G5EBM0_CAEEL	G5EGD8_CAEEL	G5ECA1_CAEEL	G5EDU4_CAEEL	G5EBV3_CAEEL	G5EE70_CAEEL	U4PRY7_CAEEL
cellular_component	GO:0030056	hemidesmosome	18	36	0.5	1	3.63816e-07	1	0	MUA3_CAEEL	Q9UB29_CAEEL	Q9UB28_CAEEL	G5EDN8_CAEEL	A0A1N7SYR7_CAEEL	G5EDD3_CAEEL	H2L0C1_CAEEL	A0A1N7SYN9_CAEEL	G5EFD1_CAEEL	A0A1N7SYP3_CAEEL	G5EFW2_CAEEL	G5ECP9_CAEEL	G5ECG8_CAEEL	Q21430_CAEEL	G5EFK7_CAEEL	A0A1N7SYN7_CAEEL	G5EFM4_CAEEL	G5EEC4_CAEEL
biological_process	GO:0006914	autophagy	18	55	0.327273	0.995402	0.00807718	1	0.997	IKKE1_CAEEL	VPS18_CAEEL	H1UBJ1_CAEEL	A0A486WY26_CAEEL	A0A4V0IKA6_CAEEL	O17102_CAEEL	O62505_CAEEL	Q95ZV3_CAEEL	H2KY88_CAEEL	O61771_CAEEL	A0A4V0IM30_CAEEL	Q9XWQ4_CAEEL	G5EEK5_CAEEL	A0A4V0IKE4_CAEEL	Q8MQ22_CAEEL	H2KZQ8_CAEEL	A0A486WX46_CAEEL	H2KZQ9_CAEEL
molecular_function	GO:0003682	chromatin binding	18	85	0.211765	0.674771	0.41649	1	1	SCC3_CAEEL	HSF1_CAEEL	KLE2_CAEEL	RING2_CAEEL	SPTF3_CAEEL	EGL27_CAEEL	ZFP1_CAEEL	Q1XFY2_CAEEL	G5EEY5_CAEEL	A0A0K3AUG2_CAEEL	Q9XXU5_CAEEL	Q565A2_CAEEL	Q9N583_CAEEL	Q95Y84_CAEEL	A0A0K3ATV0_CAEEL	Q9TZM9_CAEEL	A0A0K3AQW8_CAEEL	Q19520_CAEEL
biological_process	GO:0005975	carbohydrate metabolic process	18	146	0.123288	0.0201661	0.986187	1	1	PARG1_CAEEL	MAN12_CAEEL	A0A4V0IKS1_CAEEL	H2KZ94_CAEEL	Q9TZA0_CAEEL	A0A4V0INJ5_CAEEL	A5JYS4_CAEEL	X5LVA3_CAEEL	X5M5W8_CAEEL	H2L041_CAEEL	A8WFH5_CAEEL	A0A4V0IM10_CAEEL	A0A4V0IND1_CAEEL	O16237_CAEEL	A0A4V0ILL1_CAEEL	X5M907_CAEEL	L8EC33_CAEEL	A0A4V0IK15_CAEEL
cellular_component	GO:0030659	cytoplasmic vesicle membrane	18	64	0.28125	0.999999	1.90264e-06	1	0	CAPS_CAEEL	IDA1_CAEEL	B7WN66_CAEEL	A0A2C9C3F1_CAEEL	A0A2C9C3P6_CAEEL	A0A2C9C3I4_CAEEL	Q94279_CAEEL	A0A2C9C2X2_CAEEL	A0A2C9C388_CAEEL	A0A2C9C390_CAEEL	A0A2C9C325_CAEEL	I2HAA7_CAEEL	A0A2C9C384_CAEEL	A0A2C9C3E8_CAEEL	A0A2C9C3G1_CAEEL	A0A2C9C370_CAEEL	I2HAA6_CAEEL	A0A2C9C354_CAEEL
biological_process	GO:0007169	transmembrane receptor protein tyrosine kinase signaling pathway	18	89	0.202247	0.999997	6.53009e-06	1	0.003	DDRB_CAEEL	CAM1_CAEEL	KIN32_CAEEL	DDRA_CAEEL	SID3_CAEEL	SRC2_CAEEL	ROL3_CAEEL	NIPI4_CAEEL	YS3J_CAEEL	VAB1_CAEEL	ARK1_CAEEL	Q2EEM6_CAEEL	Q9U3B5_CAEEL	Q22243_CAEEL	Q10915_CAEEL	F3NWW5_CAEEL	H2KZN4_CAEEL	H2KZN3_CAEEL
molecular_function	GO:0003777	microtubule motor activity	18	32	0.5625	1	1.53461e-08	1	0	DYHC2_CAEEL	KI26L_CAEEL	OSM3_CAEEL	G5EC43_CAEEL	G5EG83_CAEEL	G5EFQ4_CAEEL	G5EBX0_CAEEL	G5ECC0_CAEEL	V6CL80_CAEEL	Q8MQ20_CAEEL	Q8MQ04_CAEEL	Q8MQ03_CAEEL	A0A486WUN2_CAEEL	V6CLB1_CAEEL	G5EFJ0_CAEEL	G5EGS3_CAEEL	Q20888_CAEEL	P91400_CAEEL
molecular_function	GO:0022841	potassium ion leak channel activity	18	85	0.211765	0.925554	0.121384	1	1	UNC58_CAEEL	Q22042_CAEEL	Q7JM20_CAEEL	H2KZ66_CAEEL	O45894_CAEEL	A6ZJ65_CAEEL	K8FDZ5_CAEEL	Q22940_CAEEL	H2KZ65_CAEEL	K8ESK0_CAEEL	Q22043_CAEEL	Q6EUT8_CAEEL	A6ZJ66_CAEEL	Q304E2_CAEEL	Q9XX01_CAEEL	G5EEH1_CAEEL	K8ERV0_CAEEL	Q23297_CAEEL
biological_process	GO:0030322	stabilization of membrane potential	18	85	0.211765	0.891105	0.168879	1	1	UNC58_CAEEL	Q22042_CAEEL	Q7JM20_CAEEL	H2KZ66_CAEEL	O45894_CAEEL	A6ZJ65_CAEEL	K8FDZ5_CAEEL	Q22940_CAEEL	H2KZ65_CAEEL	K8ESK0_CAEEL	Q22043_CAEEL	Q6EUT8_CAEEL	A6ZJ66_CAEEL	Q304E2_CAEEL	Q9XX01_CAEEL	G5EEH1_CAEEL	K8ERV0_CAEEL	Q23297_CAEEL
molecular_function	GO:0020037	heme binding	17	198	0.0858586	0.00169523	0.999214	0.242	1	GLOB9_CAEEL	GCY35_CAEEL	A0A0K3ATU3_CAEEL	Q17884_CAEEL	Q966A3_CAEEL	Q9N4Q5_CAEEL	Q23117_CAEEL	A0A0K3AU27_CAEEL	A0A0M9JJ78_CAEEL	A0A0K3AUW1_CAEEL	U4PEM4_CAEEL	O16671_CAEEL	A0A0M7RF98_CAEEL	U4PRH5_CAEEL	A0A3B1E4T2_CAEEL	O17241_CAEEL	A0A3B1E9Z1_CAEEL
biological_process	GO:0010629	negative regulation of gene expression	17	64	0.265625	0.99208	0.0114521	1	1	SEA2_CAEEL	MET2_CAEEL	HSF1_CAEEL	LIN41_CAEEL	MES2_CAEEL	SMA9_CAEEL	PQE1_CAEEL	TOR_CAEEL	E2AKA_CAEEL	GLD1_CAEEL	ATX2_CAEEL	FOX1_CAEEL	EFL3_CAEEL	G5EGE2_CAEEL	O62020_CAEEL	A0A061AL58_CAEEL	Q17619_CAEEL
biological_process	GO:0048598	embryonic morphogenesis	17	51	0.333333	1	1.48523e-10	1	0	PHA4_CAEEL	RAC1_CAEEL	BUB1_CAEEL	EXT2_CAEEL	PPN1_CAEEL	ROCK_CAEEL	VAB15_CAEEL	APR1_CAEEL	MIG5_CAEEL	G5EEB3_CAEEL	G5EDN8_CAEEL	Q8I103_CAEEL	H1UBL0_CAEEL	G5ECD7_CAEEL	Q56VX4_CAEEL	H1UBK9_CAEEL	G5EGT0_CAEEL
biological_process	GO:0006508	proteolysis	17	94	0.180851	0.347901	0.690173	1	1	ERP1B_CAEEL	CBPC6_CAEEL	YM9I_CAEEL	PSA_CAEEL	GCP2_CAEEL	AMP2_CAEEL	Q566A9_CAEEL	Q95PY9_CAEEL	Q9U2B2_CAEEL	H2L0M5_CAEEL	A8W765_CAEEL	G5EFJ8_CAEEL	Q65XY4_CAEEL	A0A061ACY6_CAEEL	Q18198_CAEEL	Q9GRV9_CAEEL	G5EC96_CAEEL
biological_process	GO:0030968	endoplasmic reticulum unfolded protein response	17	56	0.303571	0.996052	0.00916387	1	0.999	MTP_CAEEL	GAD3_CAEEL	E2AKA_CAEEL	G5EGB7_CAEEL	Q09396_CAEEL	P91419_CAEEL	Q9XUB6_CAEEL	O16511_CAEEL	Q9NF70_CAEEL	Q20435_CAEEL	O16501_CAEEL	O16500_CAEEL	Q19594_CAEEL	Q9NF22_CAEEL	O16502_CAEEL	Q86S74_CAEEL	Q17400_CAEEL
cellular_component	GO:0045121	membrane raft	17	48	0.354167	0.999608	0.00116903	1	0.281	VAS1_CAEEL	CTS31_CAEEL	YM9I_CAEEL	Q19019_CAEEL	Q95Y17_CAEEL	O76725_CAEEL	Q95ZR5_CAEEL	G5EFJ8_CAEEL	K8ESM2_CAEEL	Q17420_CAEEL	F5GUD3_CAEEL	H2L0Q1_CAEEL	Q18198_CAEEL	Q9GRV9_CAEEL	Q22763_CAEEL	O76836_CAEEL	O45569_CAEEL
biological_process	GO:0048856	anatomical structure development	17	215	0.0790698	1	2.15974e-21	1	0	VAB3_CAEEL	ZAG1_CAEEL	NHR34_CAEEL	NHR41_CAEEL	APTF1_CAEEL	O45494_CAEEL	H9G2Q0_CAEEL	X5LPT9_CAEEL	Q9BKZ8_CAEEL	Q9BIC1_CAEEL	Q9GZF7_CAEEL	Q9NAQ4_CAEEL	Q20744_CAEEL	Q86NJ4_CAEEL	Q22810_CAEEL	Q86NJ3_CAEEL	Q86NE2_CAEEL
biological_process	GO:0032956	regulation of actin cytoskeleton organization	17	32	0.53125	1	5.20903e-15	1	0	RAC1_CAEEL	HMP1_CAEEL	JAC1_CAEEL	D3DEL8_CAEEL	H2KZX8_CAEEL	A0A2K5AU32_CAEEL	A0A2K5AU29_CAEEL	A0A078BPN7_CAEEL	C5NU64_CAEEL	A0A078BS85_CAEEL	A0A2K5AU28_CAEEL	A0A078BPM1_CAEEL	A0A078BQQ1_CAEEL	A0A2K5AU23_CAEEL	A5JYX3_CAEEL	D3DEL7_CAEEL	A0A2K5AU25_CAEEL
cellular_component	GO:0030054	cell junction	17	46	0.369565	1	1.38616e-32	1	0	CYFIP_CAEEL	PAC1_CAEEL	TENSH_CAEEL	DLG1_CAEEL	MIG5_CAEEL	G5EG85_CAEEL	G5EG53_CAEEL	G5EDQ4_CAEEL	G5EDV5_CAEEL	Q9U9J8_CAEEL	S6FN00_CAEEL	G5EGA4_CAEEL	Q20079_CAEEL	E0AHA7_CAEEL	G5EF89_CAEEL	H2L0C7_CAEEL	G4SI07_CAEEL
biological_process	GO:0007399	nervous system development	17	62	0.274194	1	6.70199e-15	1	0	HMR1_CAEEL	LIDB1_CAEEL	DAF11_CAEEL	EGL43_CAEEL	HM24_CAEEL	LIN10_CAEEL	UNC53_CAEEL	ZYX_CAEEL	CEH28_CAEEL	DIG1_CAEEL	APR1_CAEEL	HLH34_CAEEL	FOX1_CAEEL	G5EEW7_CAEEL	Q9U364_CAEEL	Q86G94_CAEEL	M1ZJT7_CAEEL
biological_process	GO:0016246	RNA interference	17	43	0.395349	0.999935	0.000205167	1	0.208	RENT1_CAEEL	ERGO1_CAEEL	SID3_CAEEL	ZFP1_CAEEL	YQ53_CAEEL	G5EBQ3_CAEEL	Q17968_CAEEL	Q9BI64_CAEEL	Q1T6W7_CAEEL	Q3S1M2_CAEEL	Q19672_CAEEL	O62011_CAEEL	Q20331_CAEEL	Q58AA4_CAEEL	Q9BL68_CAEEL	H2KYL3_CAEEL	H2KZD5_CAEEL
biological_process	GO:0018107	peptidyl-threonine phosphorylation	17	32	0.53125	0.999999	4.60656e-06	1	0.002	IKKE1_CAEEL	KCC2D_CAEEL	MBK1_CAEEL	MBK2_CAEEL	ROCK_CAEEL	MOM4_CAEEL	NLK_CAEEL	UNC22_CAEEL	GCK3_CAEEL	AKT1_CAEEL	F5GUA8_CAEEL	Q9XVH4_CAEEL	G5EDZ5_CAEEL	F5GUA9_CAEEL	Q21025_CAEEL	Q9U2J3_CAEEL	E7EM33_CAEEL
cellular_component	GO:0005871	kinesin complex	17	31	0.548387	1	2.09748e-07	1	0	KI26L_CAEEL	OSM3_CAEEL	G5EC43_CAEEL	G5EG83_CAEEL	G5EFQ4_CAEEL	G5EBX0_CAEEL	G5ECC0_CAEEL	V6CL80_CAEEL	Q8MQ20_CAEEL	Q8MQ04_CAEEL	Q8MQ03_CAEEL	A0A486WUN2_CAEEL	V6CLB1_CAEEL	G5EFJ0_CAEEL	G5EGS3_CAEEL	Q20888_CAEEL	P91400_CAEEL
cellular_component	GO:0110165	cellular anatomical entity	17	48	0.354167	0.509831	0.578162	1	1	D0VWL6_CAEEL	U4PB58_CAEEL	U4PBJ9_CAEEL	U4PRA0_CAEEL	A0A4V0INA2_CAEEL	U4PB53_CAEEL	U4PEE8_CAEEL	U4PM01_CAEEL	U4PEE3_CAEEL	U4PBK4_CAEEL	U4PR92_CAEEL	A0A4V0IN32_CAEEL	A0A4V0IK09_CAEEL	U4PM09_CAEEL	U4PR97_CAEEL	U4PM04_CAEEL	U4PEF1_CAEEL
cellular_component	GO:0043204	perikaryon	16	83	0.192771	0.926215	0.123279	1	1	KCC2D_CAEEL	DAF11_CAEEL	DDRB_CAEEL	CAM1_CAEEL	ELT1_CAEEL	DDRA_CAEEL	IDA1_CAEEL	LIN10_CAEEL	PTRN1_CAEEL	TDC1_CAEEL	VPS53_CAEEL	QUI1_CAEEL	RIG6_CAEEL	GCY12_CAEEL	CBPC1_CAEEL	CBPE_CAEEL
biological_process	GO:0043652	engulfment of apoptotic cell	16	28	0.571429	0.999999	3.25697e-06	1	0.002	RAC1_CAEEL	APR1_CAEEL	CED2_CAEEL	CED8_CAEEL	G5EBV3_CAEEL	G5EEN3_CAEEL	Q7KPP4_CAEEL	O61528_CAEEL	Q7JNG4_CAEEL	Q7JNG6_CAEEL	C4ALD5_CAEEL	H2KYM2_CAEEL	H2KYM4_CAEEL	C0P274_CAEEL	H2KYM3_CAEEL	Q95Q51_CAEEL
molecular_function	GO:0003724	RNA helicase activity	16	63	0.253968	0.982748	0.035218	1	1	RENT1_CAEEL	DDX47_CAEEL	MOG5_CAEEL	DHX9_CAEEL	CGH1_CAEEL	DHX15_CAEEL	DHX16_CAEEL	G5ED26_CAEEL	Q9XVZ6_CAEEL	G8JY03_CAEEL	O01598_CAEEL	H2KAQ0_CAEEL	A0A486WUJ5_CAEEL	Q22308_CAEEL	Q688Z3_CAEEL	P91340_CAEEL
biological_process	GO:0009888	tissue development	16	49	0.326531	0.999998	3.57519e-06	1	0.002	LAM2_CAEEL	MES2_CAEEL	EPI1_CAEEL	UNC52_CAEEL	NFYA1_CAEEL	NFYA2_CAEEL	G5EGF4_CAEEL	G5ECE3_CAEEL	G5EGN3_CAEEL	A0A0K3AUG2_CAEEL	Q9N2W3_CAEEL	A0A0K3ATV0_CAEEL	A0A061ACV8_CAEEL	B7WN96_CAEEL	A0A0K3AQW8_CAEEL	U4PMB4_CAEEL
biological_process	GO:0005977	glycogen metabolic process	16	30	0.533333	0.999826	0.000578619	1	0.416	U4PS34_CAEEL	U4PF78_CAEEL	U4PCE2_CAEEL	Q86D12_CAEEL	U4PMS5_CAEEL	Q9XUS4_CAEEL	Q9XUS6_CAEEL	U4PC02_CAEEL	H2L0I6_CAEEL	Q9XUS5_CAEEL	U4PCD4_CAEEL	Q8WQE5_CAEEL	U4PC07_CAEEL	Q69Z13_CAEEL	U4PF86_CAEEL	H2L0I5_CAEEL
biological_process	GO:0006629	lipid metabolic process	16	85	0.188235	1.90099e-08	1	0	1	CUBN_CAEEL	FAT1_CAEEL	A0A4V0IN51_CAEEL	Q20177_CAEEL	Q23244_CAEEL	A0A4V0IK11_CAEEL	Q7YX60_CAEEL	A0A4V6M3C0_CAEEL	O61218_CAEEL	Q9XTU3_CAEEL	Q19891_CAEEL	O76635_CAEEL	Q17437_CAEEL	A0A4V0IKD8_CAEEL	A0A4V0IJW2_CAEEL	A0A4V0IMY5_CAEEL
biological_process	GO:0030198	extracellular matrix organization	16	50	0.32	0.999603	0.000974704	1	0.655	PPN1_CAEEL	GON1_CAEEL	MMPB_CAEEL	ADT1_CAEEL	CO4A1_CAEEL	FBLN1_CAEEL	G5EDQ4_CAEEL	G5EDV5_CAEEL	G5EGA4_CAEEL	Q8T3E1_CAEEL	P90848_CAEEL	G5EF89_CAEEL	A0A061AIV4_CAEEL	Q9NAQ4_CAEEL	A0A061AKL1_CAEEL	A0A061ADQ1_CAEEL
biological_process	GO:0008078	mesodermal cell migration	16	22	0.727273	1	9.69784e-09	1	0	KI26L_CAEEL	DRE1_CAEEL	UNC53_CAEEL	G5EBV3_CAEEL	Q7KPP4_CAEEL	O61528_CAEEL	Q7JNG4_CAEEL	Q7JNG6_CAEEL	C4ALD5_CAEEL	H2KYM2_CAEEL	G5EEU6_CAEEL	H2KYM4_CAEEL	C8JQR2_CAEEL	G5EBX1_CAEEL	H2KYM3_CAEEL	Q95Q51_CAEEL
biological_process	GO:0051209	release of sequestered calcium ion into cytosol	16	17	0.941176	1	2.09544e-10	1	0	B7WN66_CAEEL	A0A2C9C3F1_CAEEL	A0A2C9C3P6_CAEEL	A0A2C9C3I4_CAEEL	Q94279_CAEEL	A0A2C9C2X2_CAEEL	A0A2C9C388_CAEEL	A0A2C9C390_CAEEL	A0A2C9C325_CAEEL	I2HAA7_CAEEL	A0A2C9C384_CAEEL	A0A2C9C3E8_CAEEL	A0A2C9C3G1_CAEEL	A0A2C9C370_CAEEL	I2HAA6_CAEEL	A0A2C9C354_CAEEL
biological_process	GO:0043161	proteasome-mediated ubiquitin-dependent protein catabolic process	16	88	0.181818	0.425156	0.643817	1	1	BAT42_CAEEL	RLE1_CAEEL	SPOP_CAEEL	DCA11_CAEEL	Q9GUP2_CAEEL	O61792_CAEEL	U4PBY0_CAEEL	U4PES6_CAEEL	Q9NA71_CAEEL	U4PRN6_CAEEL	U4PBX5_CAEEL	U4PBJ5_CAEEL	C6KRL4_CAEEL	U4PBK1_CAEEL	Q966I8_CAEEL	U4PMD1_CAEEL
cellular_component	GO:0033017	sarcoplasmic reticulum membrane	16	20	0.8	1	7.225e-11	1	0	B7WN66_CAEEL	A0A2C9C3F1_CAEEL	A0A2C9C3P6_CAEEL	A0A2C9C3I4_CAEEL	Q94279_CAEEL	A0A2C9C2X2_CAEEL	A0A2C9C388_CAEEL	A0A2C9C390_CAEEL	A0A2C9C325_CAEEL	I2HAA7_CAEEL	A0A2C9C384_CAEEL	A0A2C9C3E8_CAEEL	A0A2C9C3G1_CAEEL	A0A2C9C370_CAEEL	I2HAA6_CAEEL	A0A2C9C354_CAEEL
cellular_component	GO:0034704	calcium channel complex	16	16	1	0.999908	0.000303668	1	0.068	B7WN66_CAEEL	A0A2C9C3F1_CAEEL	A0A2C9C3P6_CAEEL	A0A2C9C3I4_CAEEL	Q94279_CAEEL	A0A2C9C2X2_CAEEL	A0A2C9C388_CAEEL	A0A2C9C390_CAEEL	A0A2C9C325_CAEEL	I2HAA7_CAEEL	A0A2C9C384_CAEEL	A0A2C9C3E8_CAEEL	A0A2C9C3G1_CAEEL	A0A2C9C370_CAEEL	I2HAA6_CAEEL	A0A2C9C354_CAEEL
cellular_component	GO:0005790	smooth endoplasmic reticulum	16	16	1	1	2.63706e-14	1	0	B7WN66_CAEEL	A0A2C9C3F1_CAEEL	A0A2C9C3P6_CAEEL	A0A2C9C3I4_CAEEL	Q94279_CAEEL	A0A2C9C2X2_CAEEL	A0A2C9C388_CAEEL	A0A2C9C390_CAEEL	A0A2C9C325_CAEEL	I2HAA7_CAEEL	A0A2C9C384_CAEEL	A0A2C9C3E8_CAEEL	A0A2C9C3G1_CAEEL	A0A2C9C370_CAEEL	I2HAA6_CAEEL	A0A2C9C354_CAEEL
molecular_function	GO:0048763	calcium-induced calcium release activity	16	16	1	1	1.63581e-13	1	0	B7WN66_CAEEL	A0A2C9C3F1_CAEEL	A0A2C9C3P6_CAEEL	A0A2C9C3I4_CAEEL	Q94279_CAEEL	A0A2C9C2X2_CAEEL	A0A2C9C388_CAEEL	A0A2C9C390_CAEEL	A0A2C9C325_CAEEL	I2HAA7_CAEEL	A0A2C9C384_CAEEL	A0A2C9C3E8_CAEEL	A0A2C9C3G1_CAEEL	A0A2C9C370_CAEEL	I2HAA6_CAEEL	A0A2C9C354_CAEEL
molecular_function	GO:0005219	ryanodine-sensitive calcium-release channel activity	16	16	1	1	1.63581e-13	1	0	B7WN66_CAEEL	A0A2C9C3F1_CAEEL	A0A2C9C3P6_CAEEL	A0A2C9C3I4_CAEEL	Q94279_CAEEL	A0A2C9C2X2_CAEEL	A0A2C9C388_CAEEL	A0A2C9C390_CAEEL	A0A2C9C325_CAEEL	I2HAA7_CAEEL	A0A2C9C384_CAEEL	A0A2C9C3E8_CAEEL	A0A2C9C3G1_CAEEL	A0A2C9C370_CAEEL	I2HAA6_CAEEL	A0A2C9C354_CAEEL
biological_process	GO:0040025	vulval development	15	79	0.189873	0.999957	8.37747e-05	1	0.065	LIDB1_CAEEL	KI26L_CAEEL	HLH2_CAEEL	KRAF1_CAEEL	MEP1_CAEEL	PAR1_CAEEL	APR1_CAEEL	LI15A_CAEEL	G5EBM0_CAEEL	G5ECA1_CAEEL	G5EDL0_CAEEL	Q9U3E2_CAEEL	Q19739_CAEEL	G5EES3_CAEEL	G5EGR6_CAEEL
biological_process	GO:0048477	oogenesis	15	51	0.294118	0.998358	0.00309259	1	0.953	LARP1_CAEEL	CSN2_CAEEL	KRAF1_CAEEL	PTP2_CAEEL	CSN1_CAEEL	CGH1_CAEEL	ROCK_CAEEL	PSA_CAEEL	CNOT1_CAEEL	GCK1_CAEEL	GLD1_CAEEL	DAZ1_CAEEL	AMP2_CAEEL	G5EBQ3_CAEEL	Q21295_CAEEL
biological_process	GO:0051321	meiotic cell cycle	15	74	0.202703	0.999507	0.000834137	1	0.637	MET2_CAEEL	ETC1_CAEEL	CCNE_CAEEL	KRAF1_CAEEL	CDC27_CAEEL	SMC6_CAEEL	GLS1_CAEEL	KNL2_CAEEL	GCK1_CAEEL	GCK3_CAEEL	GLD1_CAEEL	GLD2_CAEEL	GLD4_CAEEL	O61208_CAEEL	Q8ITY3_CAEEL
biological_process	GO:0006897	endocytosis	15	114	0.131579	0.999993	1.34673e-05	1	0.007	LRP_CAEEL	KC1G_CAEEL	CNT2_CAEEL	SLAP2_CAEEL	AP2M_CAEEL	G5ED80_CAEEL	Q9BIF4_CAEEL	O01485_CAEEL	Q9N372_CAEEL	W6RRZ0_CAEEL	Q19739_CAEEL	W6RY57_CAEEL	Q5FC45_CAEEL	Q23566_CAEEL	Q9TZI9_CAEEL
biological_process	GO:0007606	sensory perception of chemical stimulus	15	179	0.0837989	0.00169949	0.999134	0.493	1	SRG5_CAEEL	SRA10_CAEEL	SRE29_CAEEL	SRA29_CAEEL	SCD2_CAEEL	SRE33_CAEEL	SRG3_CAEEL	SRE32_CAEEL	SRE30_CAEEL	Q22284_CAEEL	G5EBI9_CAEEL	Q5WRM6_CAEEL	G5EGM5_CAEEL	D1MN82_CAEEL	Q9XW96_CAEEL
cellular_component	GO:0005929	cilium	15	78	0.192308	0.85917	0.186925	1	1	DYF2_CAEEL	PKD1_CAEEL	OSM3_CAEEL	TTLL9_CAEEL	NPHP1_CAEEL	TTC30_CAEEL	CLUA1_CAEEL	GCY12_CAEEL	GCY23_CAEEL	GCY8_CAEEL	CBPC1_CAEEL	K0M7B5_CAEEL	S6FMZ4_CAEEL	S6FCY3_CAEEL	J7S130_CAEEL
biological_process	GO:0042048	olfactory behavior	15	195	0.0769231	0.000388904	0.999827	0.167	1	VDAC_CAEEL	CNG_CAEEL	DYF2_CAEEL	O44661_CAEEL	O16931_CAEEL	Q9XXP8_CAEEL	O62279_CAEEL	O45284_CAEEL	O45338_CAEEL	O44660_CAEEL	Q966B4_CAEEL	Q7YWZ9_CAEEL	Q9XV82_CAEEL	V5Z1T3_CAEEL	Q17709_CAEEL
molecular_function	GO:0016787	hydrolase activity	15	97	0.154639	0.362301	0.662895	1	1	RENT1_CAEEL	LIP1_CAEEL	ENPP1_CAEEL	RETR1_CAEEL	YQ12_CAEEL	YP93_CAEEL	G5ED26_CAEEL	A0A131MBP8_CAEEL	O76677_CAEEL	O01598_CAEEL	Q9U2D2_CAEEL	A0A131MB53_CAEEL	Q9GYT3_CAEEL	Q9XWI1_CAEEL	P91470_CAEEL
molecular_function	GO:0003924	GTPase activity	15	199	0.0753769	0.000279785	0.999887	0.028	1	RAC1_CAEEL	GPA16_CAEEL	CNT2_CAEEL	GUF1_CAEEL	ARL6_CAEEL	G5EBV3_CAEEL	Q9BMU4_CAEEL	A4UZ34_CAEEL	Q18965_CAEEL	Q19739_CAEEL	Q688Z6_CAEEL	Q564V6_CAEEL	A0A1X7RBL4_CAEEL	A0A0K3AYI6_CAEEL	P90922_CAEEL
biological_process	GO:0016079	synaptic vesicle exocytosis	15	23	0.652174	1	3.22579e-07	1	0.001	CAPS_CAEEL	UNC13_CAEEL	SYB1_CAEEL	CLA1_CAEEL	A0A061ACJ2_CAEEL	A0A061ACM4_CAEEL	A0A061AKQ5_CAEEL	A0A061AJ06_CAEEL	H9G2V2_CAEEL	A0A061ADU4_CAEEL	A0A061AKP8_CAEEL	H9G2V3_CAEEL	A0A061ACJ8_CAEEL	A0A061ACM9_CAEEL	A0A061ADT8_CAEEL
biological_process	GO:0016192	vesicle-mediated transport	15	88	0.170455	1	5.42702e-08	1	0	STNB_CAEEL	YC2L_CAEEL	REP1_CAEEL	ARL6_CAEEL	CLA1_CAEEL	AP2M_CAEEL	O44412_CAEEL	Q9N4F3_CAEEL	G5EDP5_CAEEL	Q23056_CAEEL	Q9XVL8_CAEEL	Q8I4L8_CAEEL	G5EFC6_CAEEL	A0A2K5ATL4_CAEEL	G5EDD5_CAEEL
molecular_function	GO:0019904	protein domain specific binding	15	55	0.272727	0.996049	0.00755532	1	0.982	PKD1_CAEEL	UNC95_CAEEL	VAB1_CAEEL	B6GUP8_CAEEL	Q8MNT0_CAEEL	Q9U3A6_CAEEL	O17666_CAEEL	G5EER5_CAEEL	Q95QI3_CAEEL	Q9XXM9_CAEEL	Q8I4H0_CAEEL	Q8I4G9_CAEEL	G5EF62_CAEEL	A5JYR4_CAEEL	Q95QI2_CAEEL
cellular_component	GO:0031012	extracellular matrix	15	56	0.267857	0.999999	2.11352e-06	1	0	PPN1_CAEEL	UNC52_CAEEL	GON1_CAEEL	MMPB_CAEEL	ADT1_CAEEL	CO4A1_CAEEL	G5EDQ4_CAEEL	G5EDV5_CAEEL	G5EEP7_CAEEL	G5EDT4_CAEEL	G5EGA4_CAEEL	Q8T3E1_CAEEL	P90848_CAEEL	G5EF89_CAEEL	Q9NAQ4_CAEEL
molecular_function	GO:0000287	magnesium ion binding	15	91	0.164835	0.624784	0.486527	1	1	IPYR_CAEEL	KS6A1_CAEEL	MOM4_CAEEL	G5EFA4_CAEEL	D3KFW7_CAEEL	A0A061AKZ2_CAEEL	Q9TXV2_CAEEL	G5EE78_CAEEL	H9G330_CAEEL	H9G331_CAEEL	G5EG63_CAEEL	H9G329_CAEEL	U4PBV8_CAEEL	H9G328_CAEEL	G5EBW1_CAEEL
biological_process	GO:0045773	positive regulation of axon extension	15	17	0.882353	1	6.81211e-08	1	0	ZAG1_CAEEL	UNC53_CAEEL	Q7KPP4_CAEEL	O61528_CAEEL	Q7JNG4_CAEEL	Q7JNG6_CAEEL	Q9XUT0_CAEEL	C4ALD5_CAEEL	H2KYM2_CAEEL	G5EEU6_CAEEL	H2KYM4_CAEEL	C8JQR2_CAEEL	G5EBX1_CAEEL	H2KYM3_CAEEL	Q95Q51_CAEEL
molecular_function	GO:0004843	thiol-dependent deubiquitinase	15	83	0.180723	0.759167	0.339705	1	1	G5EGM9_CAEEL	V6CM05_CAEEL	G2HK03_CAEEL	Q9TYY8_CAEEL	K8ESL3_CAEEL	O44438_CAEEL	Q9N4T5_CAEEL	V6CJY2_CAEEL	A5PEX6_CAEEL	G5EG81_CAEEL	Q9U207_CAEEL	G2HK02_CAEEL	N1NTH7_CAEEL	Q93875_CAEEL	N1NVC2_CAEEL
biological_process	GO:0060465	pharynx development	14	42	0.333333	0.999541	0.00133382	1	0.772	PHA4_CAEEL	SPT16_CAEEL	EXT2_CAEEL	ROCK_CAEEL	SRC2_CAEEL	TBX35_CAEEL	UNC52_CAEEL	HLH6_CAEEL	Q23390_CAEEL	O16511_CAEEL	O16501_CAEEL	O16500_CAEEL	G5EFW3_CAEEL	O16502_CAEEL
biological_process	GO:0006470	protein dephosphorylation	14	71	0.197183	0.363076	0.734375	1	1	PTP4_CAEEL	CDC14_CAEEL	VHP1_CAEEL	2AAA_CAEEL	A0A1N7SYT5_CAEEL	Q18385_CAEEL	A0A1N7SYW5_CAEEL	Q20019_CAEEL	O01508_CAEEL	Q22852_CAEEL	Q17744_CAEEL	O17889_CAEEL	H8W3X6_CAEEL	Q21522_CAEEL
biological_process	GO:0006935	chemotaxis	14	61	0.229508	1	3.67285e-07	1	0.001	PDE1_CAEEL	CNG_CAEEL	DAF11_CAEEL	CHE1_CAEEL	DYF2_CAEEL	EGL4_CAEEL	SCD2_CAEEL	IF122_CAEEL	MACO1_CAEEL	CLUA1_CAEEL	GCY1_CAEEL	AKT1_CAEEL	ADR1_CAEEL	Q19523_CAEEL
biological_process	GO:0030334	regulation of cell migration	14	76	0.184211	0.90763	0.135909	1	1	PLX2_CAEEL	RAC1_CAEEL	LRP_CAEEL	KI26L_CAEEL	EGL43_CAEEL	RING2_CAEEL	EGL27_CAEEL	APR1_CAEEL	LE756_CAEEL	CATIN_CAEEL	U4PF39_CAEEL	U4PRY7_CAEEL	Q3V5K0_CAEEL	U4PBW0_CAEEL
cellular_component	GO:0000793	condensed chromosome	14	54	0.259259	0.999921	0.000161907	1	0.041	SCC3_CAEEL	TRR1_CAEEL	MBK2_CAEEL	ZFP1_CAEEL	PSA_CAEEL	G5EDA3_CAEEL	O17724_CAEEL	Q9XXI9_CAEEL	Q9N583_CAEEL	Q95Y84_CAEEL	Q19220_CAEEL	Q9XVR7_CAEEL	D4PH99_CAEEL	D2Y8W2_CAEEL
biological_process	GO:0031581	hemidesmosome assembly	14	32	0.4375	0.99993	0.000301363	1	0.251	EGL27_CAEEL	UNC52_CAEEL	Q9UB28_CAEEL	G5ECJ4_CAEEL	G5EEI5_CAEEL	H9G348_CAEEL	H2KMJ3_CAEEL	Q9GUP2_CAEEL	H9G351_CAEEL	H9G354_CAEEL	H9G352_CAEEL	H9G353_CAEEL	H9G349_CAEEL	H9G350_CAEEL
cellular_component	GO:0005777	peroxisome	14	55	0.254545	0.918752	0.128615	1	1	ACS7_CAEEL	EST1_CAEEL	ACX14_CAEEL	ACX15_CAEEL	ACX12_CAEEL	ACX13_CAEEL	O17762_CAEEL	Q7JLJ0_CAEEL	Q20278_CAEEL	Q17499_CAEEL	A0A061AKU6_CAEEL	O62263_CAEEL	A5Z2S3_CAEEL	O17892_CAEEL
cellular_component	GO:0005635	nuclear envelope	14	66	0.212121	0.996583	0.006405	1	0.85	SEP1_CAEEL	TM201_CAEEL	ANC1_CAEEL	KLC_CAEEL	DYHC_CAEEL	IMA2_CAEEL	NUP98_CAEEL	2AAA_CAEEL	MACO1_CAEEL	G5EFM0_CAEEL	Q965V4_CAEEL	Q9XXT5_CAEEL	Q21295_CAEEL	A0A2C9C2Z1_CAEEL
cellular_component	GO:0005819	spindle	14	39	0.358974	0.999983	4.26376e-05	1	0.011	SEP1_CAEEL	CDC14_CAEEL	DYHC_CAEEL	ANI1_CAEEL	K0M7B5_CAEEL	Q23542_CAEEL	S6FMZ4_CAEEL	O17666_CAEEL	E2JKY8_CAEEL	S6FCY3_CAEEL	Q8MQ03_CAEEL	O76447_CAEEL	E2JKZ0_CAEEL	J7S130_CAEEL
molecular_function	GO:0016491	oxidoreductase activity	14	154	0.0909091	6.34084e-13	1	0	1	GAD3_CAEEL	RT4I1_CAEEL	DHS27_CAEEL	Q9XXU5_CAEEL	Q9XUS8_CAEEL	Q17726_CAEEL	Q19890_CAEEL	Q9NA71_CAEEL	Q23569_CAEEL	O61198_CAEEL	O76383_CAEEL	O17892_CAEEL	Q19687_CAEEL	O16214_CAEEL
molecular_function	GO:0042802	identical protein binding	14	97	0.14433	0.752571	0.325039	1	1	CNG_CAEEL	KCC2D_CAEEL	MEP1_CAEEL	SPD5_CAEEL	ZYG1_CAEEL	UNC3_CAEEL	G5EBM0_CAEEL	G5EG83_CAEEL	G5ECA1_CAEEL	G5EGS7_CAEEL	O18302_CAEEL	Q8IG33_CAEEL	U4PEM4_CAEEL	U4PRH5_CAEEL
biological_process	GO:0007638	mechanosensory behavior	14	46	0.304348	0.993793	0.0153708	1	1	MEC2_CAEEL	LIDB1_CAEEL	G5ECJ4_CAEEL	Q5ZR40_CAEEL	Q9U3E2_CAEEL	A5A8R1_CAEEL	Q5ZR41_CAEEL	Q5ZR42_CAEEL	H2KZ68_CAEEL	Q5ZR35_CAEEL	Q5ZR39_CAEEL	G3MVG9_CAEEL	H2KZ67_CAEEL	Q5ZR36_CAEEL
biological_process	GO:0006511	ubiquitin-dependent protein catabolic process	14	133	0.105263	0.191024	0.846779	1	1	ETC1_CAEEL	DRE1_CAEEL	PICAL_CAEEL	RLE1_CAEEL	UBQL_CAEEL	O62235_CAEEL	G5EGM9_CAEEL	Q9TYY8_CAEEL	O76671_CAEEL	V6CJY2_CAEEL	G5EG81_CAEEL	N1NTH7_CAEEL	Q93875_CAEEL	N1NVC2_CAEEL
biological_process	GO:0018996	molting cycle, collagen and cuticulin-based cuticle	14	75	0.186667	0.600199	0.497332	1	1	BED3_CAEEL	DRE1_CAEEL	PTC3_CAEEL	NAS22_CAEEL	NAS27_CAEEL	NAS33_CAEEL	NAS34_CAEEL	NAS37_CAEEL	NAS38_CAEEL	MYRF1_CAEEL	NHR23_CAEEL	H8W3Y1_CAEEL	H2KZ73_CAEEL	Q8T3B7_CAEEL
cellular_component	GO:0000932	P-body	14	45	0.311111	0.999054	0.00289431	1	0.631	LARP1_CAEEL	LIN41_CAEEL	CGH1_CAEEL	YPO4_CAEEL	CNOT1_CAEEL	DCPS_CAEEL	Q17740_CAEEL	Q8ITV7_CAEEL	G5EES3_CAEEL	G5EFX8_CAEEL	Q21740_CAEEL	G5EGR6_CAEEL	Q19818_CAEEL	Q8ITV6_CAEEL
biological_process	GO:0000209	protein polyubiquitination	14	80	0.175	0.613625	0.495051	1	1	ETC1_CAEEL	RLE1_CAEEL	UBE4_CAEEL	G5EDT9_CAEEL	Q9GUP2_CAEEL	U4PBY0_CAEEL	U4PES6_CAEEL	Q9XWI0_CAEEL	U4PRN6_CAEEL	H2L0J8_CAEEL	U4PBX5_CAEEL	U4PBJ5_CAEEL	U4PBK1_CAEEL	U4PMD1_CAEEL
biological_process	GO:0007283	spermatogenesis	13	57	0.22807	0.87625	0.193075	1	1	TRR1_CAEEL	CGH1_CAEEL	SIMR1_CAEEL	TRA2_CAEEL	UNC13_CAEEL	GCK3_CAEEL	ATX2_CAEEL	G5EBQ3_CAEEL	P90786_CAEEL	H9G2S6_CAEEL	Q3S1J8_CAEEL	H9G2S7_CAEEL	Q9TZI9_CAEEL
biological_process	GO:0009408	response to heat	13	57	0.22807	0.852487	0.223887	1	1	SEA2_CAEEL	HSF1_CAEEL	EPI1_CAEEL	RLE1_CAEEL	SKN1_CAEEL	DCPS_CAEEL	G5EG65_CAEEL	G5EEV6_CAEEL	O17470_CAEEL	C1P640_CAEEL	C1P641_CAEEL	Q93759_CAEEL	Q93194_CAEEL
biological_process	GO:0007635	chemosensory behavior	13	48	0.270833	0.00880119	0.994786	0.98	1	PDE1_CAEEL	CNG_CAEEL	DYHC2_CAEEL	DAF25_CAEEL	CAPS_CAEEL	CHE1_CAEEL	DYF2_CAEEL	EGL4_CAEEL	CLUA1_CAEEL	GCY1_CAEEL	BLI4_CAEEL	AKT1_CAEEL	Q95XA9_CAEEL
biological_process	GO:0008045	motor neuron axon guidance	13	43	0.302326	0.996124	0.0102017	1	0.999	PLX2_CAEEL	RAC1_CAEEL	DDRB_CAEEL	DDRA_CAEEL	UNC53_CAEEL	RIG6_CAEEL	G5EG53_CAEEL	G5EBV3_CAEEL	O61528_CAEEL	Q22852_CAEEL	O17889_CAEEL	H2L0C7_CAEEL	H9G306_CAEEL
cellular_component	GO:0000922	spindle pole	13	30	0.433333	0.996188	0.00984802	1	0.926	PLK3_CAEEL	CDC14_CAEEL	DYHC_CAEEL	ZYG9_CAEEL	O61208_CAEEL	G5EBX0_CAEEL	Q23542_CAEEL	Q8ITY3_CAEEL	O17666_CAEEL	E2JKY8_CAEEL	E2JKZ0_CAEEL	L8EC32_CAEEL	L8E938_CAEEL
cellular_component	GO:0042995	cell projection	13	37	0.351351	1	2.28519e-16	1	0	RAC1_CAEEL	CAM1_CAEEL	PXL1_CAEEL	HLH6_CAEEL	CLUA1_CAEEL	G5EG85_CAEEL	G5ECM5_CAEEL	Q9U9J8_CAEEL	A0A1N7SYR7_CAEEL	G5EDD3_CAEEL	A0A1N7SYN9_CAEEL	S6FN00_CAEEL	E0AHA7_CAEEL
biological_process	GO:0007030	Golgi organization	13	44	0.295455	0.983146	0.0346613	1	1	GOGA5_CAEEL	A0A4V0IKA6_CAEEL	Q9TXV2_CAEEL	Q9N3Y1_CAEEL	Q95ZV3_CAEEL	Q22368_CAEEL	Q19989_CAEEL	U4PBV8_CAEEL	D0Z5P0_CAEEL	A0A4V0IM30_CAEEL	A0A4V0IKE4_CAEEL	H2KZQ8_CAEEL	H2KZQ9_CAEEL
cellular_component	GO:0097730	non-motile cilium	13	82	0.158537	0.806283	0.286287	1	1	CNG_CAEEL	DYHC2_CAEEL	DAF11_CAEEL	DAF25_CAEEL	DYF2_CAEEL	PKD1_CAEEL	OSM3_CAEEL	NPHP1_CAEEL	IF122_CAEEL	CLHM1_CAEEL	GCY12_CAEEL	G5ED37_CAEEL	G5EFQ4_CAEEL
molecular_function	GO:0005272	sodium channel activity	13	22	0.590909	0.999294	0.00194839	1	0.595	MEC2_CAEEL	G5EGI5_CAEEL	A0A4V0ILZ4_CAEEL	A0A4V6M3V2_CAEEL	H2FLF8_CAEEL	A0A4V0ILJ5_CAEEL	A0A4V0IJ47_CAEEL	A0A4V0IKC5_CAEEL	E5QCG1_CAEEL	H2FLG0_CAEEL	H2FLF9_CAEEL	A0A4V0IN98_CAEEL	Q93597_CAEEL
biological_process	GO:0009612	response to mechanical stimulus	13	29	0.448276	0.997272	0.00677752	1	0.996	MEC2_CAEEL	PIEZ1_CAEEL	LIN10_CAEEL	Q5ZR40_CAEEL	A5A8R1_CAEEL	Q5ZR41_CAEEL	Q5ZR42_CAEEL	H2KZ68_CAEEL	Q5ZR35_CAEEL	Q5ZR39_CAEEL	G3MVG9_CAEEL	H2KZ67_CAEEL	Q5ZR36_CAEEL
cellular_component	GO:0043235	receptor complex	13	57	0.22807	0.997003	0.00633263	1	0.85	DDRB_CAEEL	CAM1_CAEEL	DDRA_CAEEL	YS3J_CAEEL	VAB1_CAEEL	Q9UB29_CAEEL	Q9UB28_CAEEL	H2L0C1_CAEEL	Q21948_CAEEL	Q10915_CAEEL	F3NWW5_CAEEL	H2KZN4_CAEEL	H2KZN3_CAEEL
cellular_component	GO:0030017	sarcomere	13	40	0.325	1	1.08471e-15	1	0	ZPR1_CAEEL	Q53U86_CAEEL	Q53U87_CAEEL	Q21000_CAEEL	Q4PIU9_CAEEL	Q86D12_CAEEL	Q9XUS4_CAEEL	Q9XUS6_CAEEL	Q18100_CAEEL	Q9XUS5_CAEEL	Q17636_CAEEL	Q8WQE5_CAEEL	Q69Z13_CAEEL
cellular_component	GO:0031594	neuromuscular junction	13	35	0.371429	0.999839	0.000641467	1	0.175	SH3GH_CAEEL	GBR1_CAEEL	CAM1_CAEEL	RPM1_CAEEL	UNC13_CAEEL	G5EE26_CAEEL	G5EBQ0_CAEEL	Q14DX2_CAEEL	Q49HI3_CAEEL	A0A0K3AR90_CAEEL	Q19280_CAEEL	A0A0K3ATN9_CAEEL	A0A0K3AWL6_CAEEL
cellular_component	GO:0031234	extrinsic component of cytoplasmic side of plasma membrane	13	56	0.232143	0.779612	0.3183	1	1	KIN32_CAEEL	SID3_CAEEL	SRC2_CAEEL	ROL3_CAEEL	NIPI4_CAEEL	ARK1_CAEEL	Q9U3A6_CAEEL	Q2EEM6_CAEEL	Q9U3B5_CAEEL	Q22243_CAEEL	Q8I4H0_CAEEL	Q8I4G9_CAEEL	A5JYR4_CAEEL
molecular_function	GO:0004713	protein tyrosine kinase activity	13	73	0.178082	0.600805	0.493873	1	1	DDRB_CAEEL	MADD3_CAEEL	MBK1_CAEEL	KIN32_CAEEL	MBK2_CAEEL	SID3_CAEEL	SRC2_CAEEL	VAB1_CAEEL	ARK1_CAEEL	A0A061AKR6_CAEEL	Q2EEM6_CAEEL	Q9U3B5_CAEEL	Q22243_CAEEL
molecular_function	GO:0004842	ubiquitin-protein transferase activity	13	64	0.203125	0.810717	0.245208	1	1	LIN41_CAEEL	CUL2_CAEEL	RLE1_CAEEL	YQDA_CAEEL	G5EDT9_CAEEL	W6RTE4_CAEEL	Q9GYQ9_CAEEL	W6RRU8_CAEEL	W6SBC7_CAEEL	Q9NA71_CAEEL	Q9XWI0_CAEEL	Q17911_CAEEL	Q19818_CAEEL
cellular_component	GO:0030139	endocytic vesicle	13	36	0.361111	0.992249	0.0168342	1	0.989	LRP_CAEEL	CLH_CAEEL	G5ED80_CAEEL	I1W6S5_CAEEL	O01485_CAEEL	S6EZU2_CAEEL	W6RRZ0_CAEEL	Q22601_CAEEL	W6RY57_CAEEL	Q5FC45_CAEEL	Q9U2T9_CAEEL	Q9TZI9_CAEEL	Q22354_CAEEL
cellular_component	GO:0016328	lateral plasma membrane	13	20	0.65	1	2.70963e-07	1	0	GLP1_CAEEL	DLG1_CAEEL	G5ECZ1_CAEEL	G5EG85_CAEEL	G5EGK1_CAEEL	Q53U86_CAEEL	Q53U87_CAEEL	Q9U9J8_CAEEL	Q4PIU9_CAEEL	E0AHA7_CAEEL	Q17490_CAEEL	Q18100_CAEEL	Q8MQG0_CAEEL
biological_process	GO:0006516	glycoprotein catabolic process	13	23	0.565217	0.999971	0.000151931	1	0.152	G5EFH6_CAEEL	A0A131MBP8_CAEEL	O76677_CAEEL	A0A131MCH9_CAEEL	A0A0K3AVD4_CAEEL	A0A0K3AW37_CAEEL	A0A0K3AT32_CAEEL	A0A131MB53_CAEEL	Q9GYT3_CAEEL	A0A0K3AYC5_CAEEL	A0A0K3ASH9_CAEEL	P91470_CAEEL	A0A0K3ASI0_CAEEL
molecular_function	GO:0071949	FAD binding	13	45	0.288889	0.991799	0.0201547	1	1	KMO_CAEEL	GAD3_CAEEL	MTHR_CAEEL	ACX14_CAEEL	ACX15_CAEEL	ACX12_CAEEL	ACX13_CAEEL	Q7JLJ0_CAEEL	B5BM30_CAEEL	O61198_CAEEL	O17892_CAEEL	Q8I4K2_CAEEL	Q21794_CAEEL
biological_process	GO:0007517	muscle organ development	13	27	0.481481	1	9.51379e-08	1	0	PTP2_CAEEL	UN105_CAEEL	UNC52_CAEEL	MYOD1_CAEEL	CO4A1_CAEEL	G5EEI5_CAEEL	H9G348_CAEEL	H9G351_CAEEL	H9G354_CAEEL	H9G352_CAEEL	H9G353_CAEEL	H9G349_CAEEL	H9G350_CAEEL
biological_process	GO:0016579	protein deubiquitination	13	75	0.173333	0.636393	0.475044	1	1	G5EGM9_CAEEL	G2HK03_CAEEL	Q9TYY8_CAEEL	K8ESL3_CAEEL	O44438_CAEEL	V6CJY2_CAEEL	A5PEX6_CAEEL	G5EG81_CAEEL	Q9U207_CAEEL	G2HK02_CAEEL	N1NTH7_CAEEL	Q93875_CAEEL	N1NVC2_CAEEL
biological_process	GO:0006898	receptor-mediated endocytosis	13	27	0.481481	0.999945	0.0001879	1	0.185	PICAL_CAEEL	CLH_CAEEL	AP2M_CAEEL	G5EDJ6_CAEEL	D7SFQ5_CAEEL	Q9N4F3_CAEEL	Q9U3A6_CAEEL	Q22601_CAEEL	D7SFQ6_CAEEL	Q8I4H0_CAEEL	Q21948_CAEEL	Q8I4G9_CAEEL	A5JYR4_CAEEL
cellular_component	GO:0044233	mitochondria-associated endoplasmic reticulum membrane	13	15	0.866667	1	7.40184e-10	1	0	A5JYS5_CAEEL	H1UBJ1_CAEEL	X5LXA1_CAEEL	A0A486WX00_CAEEL	Q5WRP6_CAEEL	Q7JM28_CAEEL	A0A486WXK7_CAEEL	A0A486WTK6_CAEEL	Q9XWQ4_CAEEL	A0A486WWK3_CAEEL	X5LQ14_CAEEL	A0A486WVD0_CAEEL	Q18798_CAEEL
biological_process	GO:0035025	positive regulation of Rho protein signal transduction	13	17	0.764706	1	9.52013e-08	1	0	Q7KPP4_CAEEL	O61528_CAEEL	Q7JNG4_CAEEL	A0A4V0ILV8_CAEEL	Q7JNG6_CAEEL	C4ALD5_CAEEL	H2KYM2_CAEEL	H2KYM4_CAEEL	H2KYM3_CAEEL	Q95Q51_CAEEL	H2KZ99_CAEEL	Q18564_CAEEL	H2KZA0_CAEEL
biological_process	GO:0050829	defense response to Gram-negative bacterium	12	106	0.113208	0.0806316	0.954537	1	1	PGP1_CAEEL	ELT2_CAEEL	FOXO_CAEEL	HSF1_CAEEL	SKN1_CAEEL	RT4I1_CAEEL	MMPB_CAEEL	GCY35_CAEEL	Q17645_CAEEL	Q27GU4_CAEEL	Q9XUF6_CAEEL	O76836_CAEEL
molecular_function	GO:0046983	protein dimerization activity	12	64	0.1875	0.713186	0.362488	1	1	NGN1_CAEEL	MIG39_CAEEL	HLH11_CAEEL	WBS14_CAEEL	HLH6_CAEEL	NDF1_CAEEL	HLH34_CAEEL	G5EFL9_CAEEL	Q8I7I9_CAEEL	C0P286_CAEEL	A0A1C3NSK7_CAEEL	G5EBW3_CAEEL
molecular_function	GO:0003713	transcription coactivator activity	12	56	0.214286	0.86449	0.221417	1	1	HCF1_CAEEL	GLP1_CAEEL	MBK1_CAEEL	SMA9_CAEEL	YAP1_CAEEL	MED12_CAEEL	MED15_CAEEL	G5EGI1_CAEEL	Q20563_CAEEL	Q9XVI2_CAEEL	Q9XXT5_CAEEL	Q95ZN3_CAEEL
biological_process	GO:0046662	regulation of oviposition	12	67	0.179104	0.431869	0.673654	1	1	EGL10_CAEEL	DAF25_CAEEL	EGL4_CAEEL	NFI1_CAEEL	UNC13_CAEEL	PSA_CAEEL	AMP2_CAEEL	DYC1_CAEEL	F5GUD0_CAEEL	H2L0M5_CAEEL	F5GUC9_CAEEL	G5EDN9_CAEEL
molecular_function	GO:0004197	cysteine-type endopeptidase activity	12	68	0.176471	0.471213	0.644546	1	1	SEP1_CAEEL	G5EGM9_CAEEL	G2HK03_CAEEL	Q23491_CAEEL	K8ESL3_CAEEL	A5PEX6_CAEEL	G5EG81_CAEEL	Q9U207_CAEEL	G2HK02_CAEEL	N1NTH7_CAEEL	Q93875_CAEEL	N1NVC2_CAEEL
biological_process	GO:0010171	body morphogenesis	12	27	0.444444	1	3.5828e-07	1	0.001	RAC1_CAEEL	HLH2_CAEEL	RPM1_CAEEL	EGL27_CAEEL	AP2M_CAEEL	G5EC35_CAEEL	G4SNP7_CAEEL	Q9TXR6_CAEEL	G5EFW3_CAEEL	Q17490_CAEEL	G5EG97_CAEEL	G5EBH3_CAEEL
cellular_component	GO:0005925	focal adhesion	12	27	0.444444	0.999974	0.000142802	1	0.037	SRBS1_CAEEL	KIN32_CAEEL	PXL1_CAEEL	NIPI4_CAEEL	VINC_CAEEL	ZYX_CAEEL	UNC95_CAEEL	G5EGK1_CAEEL	A0A0K3AQU9_CAEEL	G4S9F5_CAEEL	A0A0K3ATT6_CAEEL	Q95XN3_CAEEL
biological_process	GO:0040034	regulation of development, heterochronic	12	30	0.4	0.999447	0.00208006	1	0.873	PER_CAEEL	SEA2_CAEEL	LIN41_CAEEL	DRE1_CAEEL	LIN29_CAEEL	G5EF06_CAEEL	G5EGS7_CAEEL	O62020_CAEEL	Q17740_CAEEL	G5EES3_CAEEL	U4PRH5_CAEEL	Q19818_CAEEL
molecular_function	GO:0003712	transcription coregulator activity	12	71	0.169014	0.746643	0.322977	1	1	MED13_CAEEL	MED8_CAEEL	MED14_CAEEL	PXL1_CAEEL	GEI17_CAEEL	Q18605_CAEEL	K8F7U3_CAEEL	K8ES81_CAEEL	K8ERR8_CAEEL	Q21216_CAEEL	A5JYS9_CAEEL	K8ESF3_CAEEL
biological_process	GO:0006417	regulation of translation	12	26	0.461538	0.847422	0.205117	1	1	SEA2_CAEEL	CYFIP_CAEEL	ERGO1_CAEEL	DHX9_CAEEL	SKN1_CAEEL	TOR_CAEEL	A0A7R9XLP7_CAEEL	Q20306_CAEEL	A0A7R9XMZ3_CAEEL	A0A7R9XN27_CAEEL	O18218_CAEEL	O62486_CAEEL
cellular_component	GO:0045211	postsynaptic membrane	12	68	0.176471	0.798322	0.304431	1	1	SOL1_CAEEL	ACM1_CAEEL	ACR5_CAEEL	G5EF06_CAEEL	G5EEH3_CAEEL	G5EBQ0_CAEEL	G5ED46_CAEEL	Q9XUT0_CAEEL	A0A3P6N6F5_CAEEL	A0A3P6MY71_CAEEL	A0A3P6NP92_CAEEL	A0A3P6P985_CAEEL
molecular_function	GO:0005102	signaling receptor binding	12	73	0.164384	0.218863	0.828809	1	1	KIN32_CAEEL	SID3_CAEEL	SRC2_CAEEL	ROL3_CAEEL	NIPI4_CAEEL	ARK1_CAEEL	G5EG53_CAEEL	Q2EEM6_CAEEL	Q9U3B5_CAEEL	Q22243_CAEEL	Q21875_CAEEL	Q93930_CAEEL
molecular_function	GO:0003743	translation initiation factor activity	12	54	0.222222	0.921764	0.140821	1	1	EIF3D_CAEEL	EIF3L_CAEEL	EIF3I_CAEEL	MXT_CAEEL	A0A1N7SYP6_CAEEL	A0A1N7SYR1_CAEEL	Q7JMF0_CAEEL	A0A486WX07_CAEEL	B5BM24_CAEEL	B5BM23_CAEEL	A0A1N7SYP7_CAEEL	Q21531_CAEEL
molecular_function	GO:0016301	kinase activity	12	85	0.141176	0.999989	1.59807e-05	1	0.007	G5EDP9_CAEEL	Q18930_CAEEL	P91182_CAEEL	Q0PDK5_CAEEL	Q22721_CAEEL	Q21430_CAEEL	Q17796_CAEEL	D3YT29_CAEEL	P91986_CAEEL	Q8I112_CAEEL	F5GU77_CAEEL	Q22022_CAEEL
biological_process	GO:0006887	exocytosis	12	35	0.342857	0.999998	5.23789e-06	1	0.003	CAPS_CAEEL	EXOC4_CAEEL	IDA1_CAEEL	STX1A_CAEEL	EXOC5_CAEEL	A0A5E4LYK9_CAEEL	A0A5E4LXW2_CAEEL	A0A0K3AR90_CAEEL	A0A5E4M2M0_CAEEL	A0A0K3ATN9_CAEEL	A0A5E4LWH4_CAEEL	A0A0K3AWL6_CAEEL
biological_process	GO:1990504	dense core granule exocytosis	12	18	0.666667	1	3.2733e-10	1	0	CAPS_CAEEL	A0A061ACJ2_CAEEL	A0A061ACM4_CAEEL	A0A061AKQ5_CAEEL	A0A061AJ06_CAEEL	H9G2V2_CAEEL	A0A061ADU4_CAEEL	A0A061AKP8_CAEEL	H9G2V3_CAEEL	A0A061ACJ8_CAEEL	A0A061ACM9_CAEEL	A0A061ADT8_CAEEL
molecular_function	GO:0045296	cadherin binding	12	20	0.6	0.999999	9.27444e-06	1	0.004	HMP1_CAEEL	JAC1_CAEEL	D3DEL8_CAEEL	I7LFF2_CAEEL	I7K4K5_CAEEL	I7J4D2_CAEEL	A0A078BPN7_CAEEL	A0A078BS85_CAEEL	A0A078BPM1_CAEEL	A0A078BQQ1_CAEEL	A5JYX3_CAEEL	D3DEL7_CAEEL
molecular_function	GO:0038022	G protein-coupled olfactory receptor activity	12	168	0.0714286	0.000502277	0.999809	0.057	1	O44661_CAEEL	O16931_CAEEL	Q9XXP8_CAEEL	O62279_CAEEL	O45284_CAEEL	O45338_CAEEL	O44660_CAEEL	Q966B4_CAEEL	Q7YWZ9_CAEEL	Q9XV82_CAEEL	V5Z1T3_CAEEL	Q17709_CAEEL
biological_process	GO:0031032	actomyosin structure organization	12	14	0.857143	0.999996	1.16627e-05	1	0.005	ROCK_CAEEL	UNC87_CAEEL	H2KYZ6_CAEEL	Q9XVH4_CAEEL	G5EFD6_CAEEL	G5EEG8_CAEEL	Q9GP93_CAEEL	Q21025_CAEEL	G5EBP4_CAEEL	Q95Q79_CAEEL	H2KZV9_CAEEL	G5EEP9_CAEEL
biological_process	GO:0045104	intermediate filament cytoskeleton organization	12	14	0.857143	0.999998	1.56547e-05	1	0.011	A0A1N7SYR7_CAEEL	G5EDD3_CAEEL	A0A1N7SYN9_CAEEL	G5EFD1_CAEEL	A0A1N7SYP3_CAEEL	G5EFW2_CAEEL	G5ECP9_CAEEL	G5ECG8_CAEEL	G5EFK7_CAEEL	A0A1N7SYN7_CAEEL	G5EFM4_CAEEL	G5EEC4_CAEEL
biological_process	GO:0042060	wound healing	12	14	0.857143	1	6.18803e-07	1	0.001	A0A1N7SYR7_CAEEL	G5EDD3_CAEEL	A0A1N7SYN9_CAEEL	G5EFD1_CAEEL	A0A1N7SYP3_CAEEL	G5EFW2_CAEEL	G5ECP9_CAEEL	G5ECG8_CAEEL	G5EFK7_CAEEL	A0A1N7SYN7_CAEEL	G5EFM4_CAEEL	G5EEC4_CAEEL
biological_process	GO:0009653	anatomical structure morphogenesis	11	38	0.289474	1	7.02574e-15	1	0	PHA4_CAEEL	NGN1_CAEEL	SEM2_CAEEL	DAF14_CAEEL	FKH3_CAEEL	FKH4_CAEEL	SOX2_CAEEL	SMA4_CAEEL	NLK_CAEEL	A0A1N7SZG1_CAEEL	Q17922_CAEEL
biological_process	GO:0030421	defecation	11	42	0.261905	0.94164	0.105658	1	1	RIM_CAEEL	GBR1_CAEEL	MADD_CAEEL	SLAP2_CAEEL	SYB1_CAEEL	G5ECM4_CAEEL	G5EG65_CAEEL	G5EGI5_CAEEL	H1ZUX0_CAEEL	H1ZUX1_CAEEL	Q9U208_CAEEL
biological_process	GO:0045892	negative regulation of transcription, DNA-templated	11	58	0.189655	0.996657	0.00554234	1	0.996	FLH3_CAEEL	FLH2_CAEEL	SIR2_CAEEL	RCOR_CAEEL	Q9U203_CAEEL	K8F7U3_CAEEL	Q9XVI2_CAEEL	K8ES81_CAEEL	K8ERR8_CAEEL	Q9U202_CAEEL	K8ESF3_CAEEL
biological_process	GO:0045132	meiotic chromosome segregation	11	38	0.289474	0.965168	0.0568731	1	1	CEP1_CAEEL	NUF2_CAEEL	SZY20_CAEEL	ZHP3_CAEEL	O17724_CAEEL	G5EGQ2_CAEEL	B2D6L4_CAEEL	Q565A8_CAEEL	Q19672_CAEEL	G5EGG3_CAEEL	Q58AA4_CAEEL
biological_process	GO:0030182	neuron differentiation	11	42	0.261905	1	3.33243e-13	1	0	NGN1_CAEEL	CHE1_CAEEL	EGL44_CAEEL	LIM4_CAEEL	SPTF1_CAEEL	NDF1_CAEEL	Q9U2Z0_CAEEL	Q9U2M6_CAEEL	Q7K714_CAEEL	Q0PCD8_CAEEL	P91547_CAEEL
cellular_component	GO:0072686	mitotic spindle	11	26	0.423077	0.999962	0.000144163	1	0.037	SEP1_CAEEL	CDC14_CAEEL	MBK2_CAEEL	2AAA_CAEEL	CLAP3_CAEEL	CLAS2_CAEEL	CLH_CAEEL	G5EFM0_CAEEL	G5ECC0_CAEEL	Q23491_CAEEL	P91400_CAEEL
biological_process	GO:0006486	protein glycosylation	11	84	0.130952	0.0244109	0.986728	1	1	EXT2_CAEEL	MGAT1_CAEEL	BRE2_CAEEL	FUTA_CAEEL	MAN12_CAEEL	G5EGL5_CAEEL	O62165_CAEEL	Q7YXC4_CAEEL	D0Z5N7_CAEEL	O17552_CAEEL	C3JXF0_CAEEL
biological_process	GO:0006397	mRNA processing	11	75	0.146667	0.0156673	0.989775	0.998	1	DHX9_CAEEL	PAXT1_CAEEL	DHX15_CAEEL	SYM2_CAEEL	DHX16_CAEEL	ASD2_CAEEL	GLD2_CAEEL	ADR1_CAEEL	O62235_CAEEL	Q9BLA0_CAEEL	Q9N368_CAEEL
molecular_function	GO:0030276	clathrin binding	11	37	0.297297	0.99998	7.23423e-05	1	0.033	PICAL_CAEEL	CLA1_CAEEL	G5EDJ6_CAEEL	D7SFQ5_CAEEL	A0A486WXP9_CAEEL	Q9N4F3_CAEEL	G5EDP5_CAEEL	Q23056_CAEEL	D7SFQ6_CAEEL	Q8I4L8_CAEEL	G5EFC6_CAEEL
cellular_component	GO:0016459	myosin complex	11	25	0.44	0.999999	5.83848e-06	1	0.002	MLE_CAEEL	MYSP_CAEEL	S6F568_CAEEL	Q21000_CAEEL	W6RY57_CAEEL	Q95ZU1_CAEEL	Q20456_CAEEL	Q9XWR0_CAEEL	G8JY81_CAEEL	Q9TZI9_CAEEL	O62244_CAEEL
cellular_component	GO:0030176	integral component of endoplasmic reticulum membrane	11	72	0.152778	0.624449	0.485672	1	1	H2FLL7_CAEEL	H2FLL6_CAEEL	A3QMC7_CAEEL	Q20904_CAEEL	O62376_CAEEL	Q9U372_CAEEL	Q17400_CAEEL	G5EDI2_CAEEL	H2FLL8_CAEEL	H2FLL9_CAEEL	C0RSI9_CAEEL
molecular_function	GO:0042393	histone binding	11	64	0.171875	0.626597	0.477855	1	1	HSR9_CAEEL	SSL1_CAEEL	LIN49_CAEEL	G5EGI1_CAEEL	P91094_CAEEL	Q9N583_CAEEL	Q95Y84_CAEEL	K8F7U3_CAEEL	K8ES81_CAEEL	K8ERR8_CAEEL	K8ESF3_CAEEL
biological_process	GO:0007049	cell cycle	11	52	0.211538	0.999199	0.00111271	1	0.685	EGL44_CAEEL	ATM_CAEEL	DHX9_CAEEL	NPP5_CAEEL	LMLN_CAEEL	REI2_CAEEL	APR1_CAEEL	U4PEM0_CAEEL	U4PRH0_CAEEL	U4PBE6_CAEEL	U4PM75_CAEEL
biological_process	GO:0000070	mitotic sister chromatid segregation	11	33	0.333333	0.999996	1.09795e-05	1	0.005	SCC3_CAEEL	KLE2_CAEEL	NUF2_CAEEL	SDC3_CAEEL	G5EG83_CAEEL	G5EDA3_CAEEL	Q9N583_CAEEL	Q95Y84_CAEEL	Q9XXT5_CAEEL	O76447_CAEEL	H2KZD5_CAEEL
biological_process	GO:0006606	protein import into nucleus	11	42	0.261905	0.986969	0.0284058	1	1	NU214_CAEEL	NPP5_CAEEL	IMA2_CAEEL	NXT1_CAEEL	NUP98_CAEEL	U4PBW7_CAEEL	Q965V4_CAEEL	Q21436_CAEEL	K8ERU5_CAEEL	L8E808_CAEEL	K8FDZ3_CAEEL
molecular_function	GO:0003730	mRNA 3'-UTR binding	11	69	0.15942	0.580784	0.549742	1	1	MOE3_CAEEL	CPB3_CAEEL	NCL1_CAEEL	GLD1_CAEEL	DAZ1_CAEEL	G5EF15_CAEEL	G5ECB9_CAEEL	Q23191_CAEEL	O02289_CAEEL	Q4JFB7_CAEEL	B9WRT8_CAEEL
biological_process	GO:0050896	response to stimulus	11	14	0.785714	1	2.3013e-07	1	0.001	MBK1_CAEEL	G5EG85_CAEEL	G5EC35_CAEEL	Q9U9J8_CAEEL	S6FN00_CAEEL	A0A486WVF0_CAEEL	E0AHA7_CAEEL	A0A486WUT8_CAEEL	G5EFW3_CAEEL	G5EG97_CAEEL	G5EBH3_CAEEL
cellular_component	GO:0032809	neuronal cell body membrane	11	27	0.407407	0.999857	0.000671935	1	0.183	CAM1_CAEEL	G5ED46_CAEEL	G5EC00_CAEEL	Q8I4L1_CAEEL	Q8I4L4_CAEEL	Q19464_CAEEL	G5EDK3_CAEEL	Q8I4L3_CAEEL	G5ECD2_CAEEL	Q18100_CAEEL	Q8I4L2_CAEEL
molecular_function	GO:0051087	chaperone binding	11	35	0.314286	0.994018	0.01678	1	1	GRPE_CAEEL	ANC1_CAEEL	DVE1_CAEEL	STX1A_CAEEL	UBE4_CAEEL	O61980_CAEEL	Q5TKA9_CAEEL	A0A2C9C3A7_CAEEL	Q9N3E0_CAEEL	A0A2C9C2Z1_CAEEL	Q86S24_CAEEL
biological_process	GO:0045893	positive regulation of transcription, DNA-templated	11	45	0.244444	1	3.55285e-08	1	0	MBK1_CAEEL	EGL44_CAEEL	HMBX1_CAEEL	MYRF1_CAEEL	MYRF2_CAEEL	MED15_CAEEL	X5M5M2_CAEEL	P91019_CAEEL	A0A168H365_CAEEL	Q19818_CAEEL	J7SA49_CAEEL
cellular_component	GO:0005815	microtubule organizing center	11	32	0.34375	0.999989	2.48222e-05	1	0.009	DHX9_CAEEL	OSM3_CAEEL	CLAP3_CAEEL	CLAS2_CAEEL	K0M7B5_CAEEL	G5ECC0_CAEEL	S6FMZ4_CAEEL	S6FCY3_CAEEL	P91400_CAEEL	Q17711_CAEEL	J7S130_CAEEL
biological_process	GO:0051560	mitochondrial calcium ion homeostasis	11	20	0.55	0.999984	0.000107477	1	0.093	A5JYS5_CAEEL	X5LXA1_CAEEL	A0A486WX00_CAEEL	Q5WRP6_CAEEL	Q7JM28_CAEEL	A0A486WXK7_CAEEL	A0A486WTK6_CAEEL	A0A486WWK3_CAEEL	X5LQ14_CAEEL	A0A486WVD0_CAEEL	Q18798_CAEEL
cellular_component	GO:0019898	extrinsic component of membrane	11	23	0.478261	0.999933	0.00014349	1	0.037	ATG2_CAEEL	Q7KPP4_CAEEL	O61528_CAEEL	Q7JNG4_CAEEL	Q7JNG6_CAEEL	Q22342_CAEEL	C4ALD5_CAEEL	H2KYM2_CAEEL	H2KYM4_CAEEL	H2KYM3_CAEEL	Q95Q51_CAEEL
biological_process	GO:0045732	positive regulation of protein catabolic process	11	19	0.578947	0.759958	0.339365	1	1	MBK2_CAEEL	SMA4_CAEEL	APR1_CAEEL	Q9GUP2_CAEEL	U4PBY0_CAEEL	U4PES6_CAEEL	U4PRN6_CAEEL	U4PBX5_CAEEL	U4PBJ5_CAEEL	U4PBK1_CAEEL	U4PMD1_CAEEL
biological_process	GO:0048644	muscle organ morphogenesis	11	14	0.785714	1	6.24786e-07	1	0.001	UNC52_CAEEL	GON1_CAEEL	G5ECJ4_CAEEL	G5EEI5_CAEEL	H9G348_CAEEL	H9G351_CAEEL	H9G354_CAEEL	H9G352_CAEEL	H9G353_CAEEL	H9G349_CAEEL	H9G350_CAEEL
cellular_component	GO:0001725	stress fiber	11	15	0.733333	1	3.65771e-07	1	0	UNC87_CAEEL	ZYX_CAEEL	Q8MNT0_CAEEL	G5EEL1_CAEEL	Q95QI3_CAEEL	G5EFG1_CAEEL	G5EFL5_CAEEL	G5EC72_CAEEL	H2KYW1_CAEEL	Q95QI2_CAEEL	G5EEF6_CAEEL
biological_process	GO:1990456	mitochondrion-endoplasmic reticulum membrane tethering	11	11	1	1	2.81992e-09	1	0	A5JYS5_CAEEL	X5LXA1_CAEEL	A0A486WX00_CAEEL	Q5WRP6_CAEEL	Q7JM28_CAEEL	A0A486WXK7_CAEEL	A0A486WTK6_CAEEL	A0A486WWK3_CAEEL	X5LQ14_CAEEL	A0A486WVD0_CAEEL	Q18798_CAEEL
biological_process	GO:0050830	defense response to Gram-positive bacterium	10	75	0.133333	0.268942	0.827653	1	1	LGG2_CAEEL	FOXO_CAEEL	HSF1_CAEEL	KRAF1_CAEEL	PLCE1_CAEEL	VPP1_CAEEL	A16L2_CAEEL	Q17645_CAEEL	Q93198_CAEEL	Q9N3W9_CAEEL
cellular_component	GO:0009986	cell surface	10	112	0.0892857	0.0740465	0.954489	1	1	PLX2_CAEEL	PAT2_CAEEL	WRT4_CAEEL	EAT20_CAEEL	G5ED46_CAEEL	Q18469_CAEEL	G5ECV3_CAEEL	S6EZQ4_CAEEL	S6FN15_CAEEL	S6FWQ0_CAEEL
molecular_function	GO:0042803	protein homodimerization activity	10	43	0.232558	0.930212	0.135503	1	1	GRPE_CAEEL	HLH2_CAEEL	CEP1_CAEEL	GOGA5_CAEEL	SYG2_CAEEL	BL1S6_CAEEL	MYOD1_CAEEL	G5EGS8_CAEEL	Q9XXI6_CAEEL	Q9XXI5_CAEEL
biological_process	GO:0008360	regulation of cell shape	10	21	0.47619	0.999826	0.000831601	1	0.636	PLX2_CAEEL	RAC1_CAEEL	FOZI1_CAEEL	ROCK_CAEEL	G5EBK3_CAEEL	G5EES2_CAEEL	U4PF39_CAEEL	U4PRY7_CAEEL	Q3V5K0_CAEEL	U4PBW0_CAEEL
cellular_component	GO:0030496	midbody	10	28	0.357143	0.998642	0.00498575	1	0.806	SEP1_CAEEL	CDC14_CAEEL	ANI1_CAEEL	G5EC43_CAEEL	G5EG83_CAEEL	Q23542_CAEEL	Q8MQ04_CAEEL	E2JKY8_CAEEL	Q8MQ03_CAEEL	E2JKZ0_CAEEL
cellular_component	GO:0051233	spindle midzone	10	24	0.416667	0.998642	0.00498575	1	0.806	CDC14_CAEEL	CLAS2_CAEEL	G5EC43_CAEEL	G5EG83_CAEEL	Q23542_CAEEL	Q8MQ04_CAEEL	O17666_CAEEL	E2JKY8_CAEEL	Q8MQ03_CAEEL	E2JKZ0_CAEEL
biological_process	GO:0006888	endoplasmic reticulum to Golgi vesicle-mediated transport	10	63	0.15873	0.962507	0.0670333	1	1	COPE_CAEEL	GON1_CAEEL	Q20913_CAEEL	Q2EEM5_CAEEL	H2L043_CAEEL	H2L2A7_CAEEL	D0Z5P0_CAEEL	Q2PJ77_CAEEL	Q9BI63_CAEEL	G5EGG0_CAEEL
biological_process	GO:0012501	programmed cell death	10	41	0.243902	0.926177	0.101423	1	1	SH3GH_CAEEL	HSF1_CAEEL	CED2_CAEEL	CED7_CAEEL	CED8_CAEEL	G5EDU4_CAEEL	G5EE70_CAEEL	G5EGI1_CAEEL	Q9U370_CAEEL	C0P274_CAEEL
biological_process	GO:0007271	synaptic transmission, cholinergic	10	34	0.294118	0.947094	0.0934925	1	1	RIM_CAEEL	DMD_CAEEL	STX1A_CAEEL	VPP1_CAEEL	SYB1_CAEEL	ACM1_CAEEL	G5EDQ4_CAEEL	G5EDV5_CAEEL	G5EGA4_CAEEL	G5EF89_CAEEL
biological_process	GO:0000398	mRNA splicing, via spliceosome	10	109	0.0917431	0.0557514	0.963577	1	1	NH2L1_CAEEL	CWC22_CAEEL	GPKOW_CAEEL	G5ED26_CAEEL	Q9GYS7_CAEEL	Q21323_CAEEL	U4PBX2_CAEEL	H2KAQ0_CAEEL	Q9BIC2_CAEEL	Q93339_CAEEL
cellular_component	GO:1990904	ribonucleoprotein complex	10	66	0.151515	0.000971139	0.99941	0.088	1	DHX9_CAEEL	CGH1_CAEEL	SYM2_CAEEL	ASD2_CAEEL	Q8MXR2_CAEEL	D4YW53_CAEEL	H2KZN0_CAEEL	Q9U304_CAEEL	Q93194_CAEEL	Q9BIB7_CAEEL
molecular_function	GO:0000149	SNARE binding	10	43	0.232558	0.90013	0.16302	1	1	GOSR2_CAEEL	PICAL_CAEEL	STX1A_CAEEL	CLA1_CAEEL	Q23368_CAEEL	G5EDP5_CAEEL	Q23056_CAEEL	Q8I4L8_CAEEL	G5EFC6_CAEEL	O45812_CAEEL
molecular_function	GO:0061629	RNA polymerase II-specific DNA-binding transcription factor binding	10	38	0.263158	0.967494	0.0697882	1	1	PER_CAEEL	HCF1_CAEEL	GLP1_CAEEL	EGL44_CAEEL	EGL27_CAEEL	YAP1_CAEEL	GEI17_CAEEL	Q9XVI2_CAEEL	Q95ZN3_CAEEL	Q7JNM3_CAEEL
molecular_function	GO:0008092	cytoskeletal protein binding	10	21	0.47619	1	2.32046e-42	1	0	PTP1_CAEEL	MYSP_CAEEL	AJM1_CAEEL	Q23542_CAEEL	H2KYC5_CAEEL	E2JKY8_CAEEL	Q9GP93_CAEEL	Q95ZY7_CAEEL	E2JKZ0_CAEEL	H2KZV9_CAEEL
biological_process	GO:0007059	chromosome segregation	10	36	0.277778	0.999981	3.5966e-05	1	0.035	NPP5_CAEEL	SMC1_CAEEL	TLK1_CAEEL	KNL2_CAEEL	ATX2_CAEEL	G5ECC0_CAEEL	Q23542_CAEEL	E2JKY8_CAEEL	E2JKZ0_CAEEL	P91400_CAEEL
molecular_function	GO:0003725	double-stranded RNA binding	10	27	0.37037	0.999285	0.00256839	1	0.66	SEA2_CAEEL	DHX9_CAEEL	RLE1_CAEEL	RM44_CAEEL	ADR1_CAEEL	G5EES3_CAEEL	Q94239_CAEEL	U4PEM4_CAEEL	U4PRH5_CAEEL	A0A486WUJ5_CAEEL
molecular_function	GO:0022857	transmembrane transporter activity	10	230	0.0434783	0.000226183	0.999834	0.024	1	CED7_CAEEL	H2FLL7_CAEEL	H2FLL6_CAEEL	Q9NEI8_CAEEL	A0A3B1E616_CAEEL	O62376_CAEEL	Q19845_CAEEL	Q9U372_CAEEL	H2FLL8_CAEEL	H2FLL9_CAEEL
biological_process	GO:0006974	cellular response to DNA damage stimulus	10	32	0.3125	0.957492	0.0584276	1	1	TNKS1_CAEEL	FOXO_CAEEL	PARG1_CAEEL	HDA4_CAEEL	BARD1_CAEEL	GEI17_CAEEL	G5EDT9_CAEEL	Q20129_CAEEL	H2L0J8_CAEEL	G5EBZ1_CAEEL
biological_process	GO:0046716	muscle cell cellular homeostasis	10	28	0.357143	0.996258	0.012063	1	1	DMD_CAEEL	PAT2_CAEEL	UNC52_CAEEL	DYC1_CAEEL	G5EG85_CAEEL	Q9U9J8_CAEEL	E0AHA7_CAEEL	V6CLV8_CAEEL	V6CLR8_CAEEL	V6CJD7_CAEEL
molecular_function	GO:0050660	flavin adenine dinucleotide binding	10	72	0.138889	0.31116	0.780589	1	1	KMO_CAEEL	ACX14_CAEEL	ACX15_CAEEL	ACX12_CAEEL	ACX13_CAEEL	Q9XXU5_CAEEL	Q7JLJ0_CAEEL	B5BM30_CAEEL	Q8I4K2_CAEEL	Q21794_CAEEL
cellular_component	GO:0032590	dendrite membrane	10	18	0.555556	0.999994	4.81707e-05	1	0.013	DEX1_CAEEL	G5EC00_CAEEL	Q8I4L1_CAEEL	Q8I4L4_CAEEL	Q19464_CAEEL	G5EDK3_CAEEL	Q8I4L3_CAEEL	G5ECD2_CAEEL	Q18100_CAEEL	Q8I4L2_CAEEL
biological_process	GO:0051260	protein homooligomerization	10	87	0.114943	0.155716	0.906566	1	1	Q9BMU4_CAEEL	G5EC00_CAEEL	Q8I4L1_CAEEL	Q8I4L4_CAEEL	Q19464_CAEEL	Q688Z6_CAEEL	G5EDK3_CAEEL	Q8I4L3_CAEEL	G5ECD2_CAEEL	Q8I4L2_CAEEL
biological_process	GO:0060271	cilium assembly	10	77	0.12987	0.346749	0.748362	1	1	DYHC2_CAEEL	DAF11_CAEEL	CDC14_CAEEL	DYF2_CAEEL	OSM3_CAEEL	PTHB1_CAEEL	IF122_CAEEL	ARL6_CAEEL	CLUA1_CAEEL	G5ED37_CAEEL
cellular_component	GO:0010008	endosome membrane	10	35	0.285714	0.868649	0.191342	1	1	VPS53_CAEEL	G5ED98_CAEEL	O16637_CAEEL	O44158_CAEEL	Q17687_CAEEL	Q22368_CAEEL	Q17796_CAEEL	Q95X88_CAEEL	Q9TXI3_CAEEL	O45812_CAEEL
molecular_function	GO:0003824	catalytic activity	10	67	0.149254	1.01828e-12	1	0	1	DCXR_CAEEL	DIG1_CAEEL	A0A679L8M9_CAEEL	Q9NAL5_CAEEL	Q9N4F1_CAEEL	H2L041_CAEEL	A8WFH5_CAEEL	B5BM33_CAEEL	E1B6U2_CAEEL	A0A4V0IK15_CAEEL
biological_process	GO:0008543	fibroblast growth factor receptor signaling pathway	10	14	0.714286	0.999987	0.000104774	1	0.089	UNC52_CAEEL	LE756_CAEEL	G5EEI5_CAEEL	H9G348_CAEEL	H9G351_CAEEL	H9G354_CAEEL	H9G352_CAEEL	H9G353_CAEEL	H9G349_CAEEL	H9G350_CAEEL
biological_process	GO:0006633	fatty acid biosynthetic process	10	22	0.454545	0.882351	0.193948	1	1	ACS7_CAEEL	ODBA_CAEEL	Q19246_CAEEL	Q9GZI3_CAEEL	Q9XUC3_CAEEL	Q7KQ29_CAEEL	A0A1C3NSM6_CAEEL	Q18559_CAEEL	H2L0M0_CAEEL	C1P655_CAEEL
molecular_function	GO:0004435	phosphatidylinositol phospholipase C activity	10	37	0.27027	0.97457	0.059174	1	1	PLCE1_CAEEL	G5EFG8_CAEEL	A0A4V0IN51_CAEEL	Q8IA75_CAEEL	A0A4V0IK11_CAEEL	A0A4V6M3C0_CAEEL	A0A4V0IKD8_CAEEL	A0A4V0IJW2_CAEEL	A0A4V0IMY5_CAEEL	Q8IA76_CAEEL
biological_process	GO:0048808	male genitalia morphogenesis	10	10	1	0.999998	1.10775e-05	1	0.005	LIN29_CAEEL	Q7KPP4_CAEEL	O61528_CAEEL	Q7JNG4_CAEEL	Q7JNG6_CAEEL	C4ALD5_CAEEL	H2KYM2_CAEEL	H2KYM4_CAEEL	H2KYM3_CAEEL	Q95Q51_CAEEL
molecular_function	GO:0017124	SH3 domain binding	10	17	0.588235	0.999992	6.78389e-05	1	0.029	MYSP_CAEEL	G5EG53_CAEEL	Q19019_CAEEL	G5EEN3_CAEEL	A0A0K3AYC9_CAEEL	Q95ZR5_CAEEL	Q17687_CAEEL	A0A0K3AW41_CAEEL	A0A0K3AT36_CAEEL	H2L0C7_CAEEL
biological_process	GO:0007154	cell communication	10	30	0.333333	1	4.06849e-10	1	0	G5EG85_CAEEL	G5EC35_CAEEL	Q9U9J8_CAEEL	S6FN00_CAEEL	A0A486WVF0_CAEEL	E0AHA7_CAEEL	A0A486WUT8_CAEEL	G5EFW3_CAEEL	G5EG97_CAEEL	G5EBH3_CAEEL
cellular_component	GO:0005964	phosphorylase kinase complex	10	14	0.714286	1	1.90419e-06	1	0	U4PS34_CAEEL	U4PF78_CAEEL	U4PCE2_CAEEL	U4PMS5_CAEEL	U4PC02_CAEEL	H2L0I6_CAEEL	U4PCD4_CAEEL	U4PC07_CAEEL	U4PF86_CAEEL	H2L0I5_CAEEL
biological_process	GO:0051693	actin filament capping	10	12	0.833333	0.999997	1.5845e-05	1	0.012	G5EG85_CAEEL	G5EC35_CAEEL	Q9U9J8_CAEEL	S6FN00_CAEEL	A0A486WVF0_CAEEL	E0AHA7_CAEEL	A0A486WUT8_CAEEL	G5EFW3_CAEEL	G5EG97_CAEEL	G5EBH3_CAEEL
biological_process	GO:0023052	signaling	10	15	0.666667	1	1.03393e-10	1	0	G5EG85_CAEEL	G5EC35_CAEEL	Q9U9J8_CAEEL	S6FN00_CAEEL	A0A486WVF0_CAEEL	E0AHA7_CAEEL	A0A486WUT8_CAEEL	G5EFW3_CAEEL	G5EG97_CAEEL	G5EBH3_CAEEL
biological_process	GO:0043051	regulation of pharyngeal pumping	9	58	0.155172	0.742907	0.367105	1	1	RIM_CAEEL	LIPB_CAEEL	NFI1_CAEEL	UNC13_CAEEL	SULU_CAEEL	SYB1_CAEEL	ACM3_CAEEL	Q95Q96_CAEEL	G5EDN9_CAEEL
biological_process	GO:0007281	germ cell development	9	50	0.18	0.999653	0.000633288	1	0.429	MOG5_CAEEL	MES2_CAEEL	CCNE_CAEEL	DHX9_CAEEL	YQ53_CAEEL	DHX16_CAEEL	G5EBQ3_CAEEL	Q94239_CAEEL	Q22308_CAEEL
biological_process	GO:0000278	mitotic cell cycle	9	60	0.15	0.999437	0.000866031	1	0.642	PLK3_CAEEL	DYHC_CAEEL	ZYG1_CAEEL	O61208_CAEEL	G5EDA3_CAEEL	Q8ITY3_CAEEL	O17666_CAEEL	O62218_CAEEL	Q19520_CAEEL
biological_process	GO:0040038	polar body extrusion after meiotic divisions	9	25	0.36	0.995153	0.0160257	1	1	SEP1_CAEEL	CDC14_CAEEL	KLC_CAEEL	ANI1_CAEEL	ATX2_CAEEL	G5EC43_CAEEL	G5EG83_CAEEL	Q8MQ04_CAEEL	Q8MQ03_CAEEL
biological_process	GO:0000045	autophagosome assembly	9	31	0.290323	0.944447	0.106279	1	1	LGG2_CAEEL	ATG2_CAEEL	A16L2_CAEEL	H1UBJ1_CAEEL	A4UZ34_CAEEL	Q22342_CAEEL	A0A3P6NNZ8_CAEEL	A0A3P6MYF5_CAEEL	Q9XWQ4_CAEEL
cellular_component	GO:0070971	endoplasmic reticulum exit site	9	16	0.5625	0.999988	0.000103034	1	0.032	GBF1_CAEEL	A0A4V0IKA6_CAEEL	Q23368_CAEEL	Q95ZV3_CAEEL	G5EFY6_CAEEL	A0A4V0IM30_CAEEL	A0A4V0IKE4_CAEEL	H2KZQ8_CAEEL	H2KZQ9_CAEEL
cellular_component	GO:0012507	ER to Golgi transport vesicle membrane	9	16	0.5625	0.999989	7.20342e-05	1	0.023	GOSR2_CAEEL	Q2EEM5_CAEEL	A0A4V0IKA6_CAEEL	Q95ZV3_CAEEL	A0A4V0IM30_CAEEL	A0A4V0IKE4_CAEEL	H2KZQ8_CAEEL	G5EGG0_CAEEL	H2KZQ9_CAEEL
biological_process	GO:0009949	polarity specification of anterior/posterior axis	9	21	0.428571	0.999006	0.00433345	1	0.985	SEP1_CAEEL	APC1_CAEEL	CDC27_CAEEL	PAR3_CAEEL	PAR1_CAEEL	NLK_CAEEL	Q9GZI3_CAEEL	Q7KQ29_CAEEL	H2L0M0_CAEEL
biological_process	GO:0016485	protein processing	9	50	0.18	0.450833	0.653251	1	1	SEP1_CAEEL	BLI4_CAEEL	CBPE_CAEEL	B6VQ96_CAEEL	Q86MG1_CAEEL	H2KYL1_CAEEL	H2KYL2_CAEEL	Q22763_CAEEL	O45569_CAEEL
molecular_function	GO:0005544	calcium-dependent phospholipid binding	9	34	0.264706	0.965262	0.0799118	1	1	CPNA5_CAEEL	CLA1_CAEEL	G5EDP5_CAEEL	Q23056_CAEEL	Q27512_CAEEL	Q7JMT5_CAEEL	Q8I4L8_CAEEL	G5EFC6_CAEEL	Q22422_CAEEL
cellular_component	GO:0031462	Cul2-RING ubiquitin ligase complex	9	36	0.25	0.975048	0.0603373	1	1	GADR3_CAEEL	CUL2_CAEEL	ZER1_CAEEL	G3DRG2_CAEEL	Q9XTS0_CAEEL	H2KMM0_CAEEL	Q21875_CAEEL	Q2EEN7_CAEEL	O02227_CAEEL
biological_process	GO:0006915	apoptotic process	9	49	0.183673	0.74408	0.326234	1	1	RAC1_CAEEL	MADD_CAEEL	DRE1_CAEEL	CGH1_CAEEL	CED2_CAEEL	HDA4_CAEEL	IASPP_CAEEL	Q18965_CAEEL	Q60F73_CAEEL
biological_process	GO:0033563	dorsal/ventral axon guidance	9	33	0.272727	0.985663	0.0353371	1	1	RAC1_CAEEL	RPM1_CAEEL	RIG6_CAEEL	G5ECZ1_CAEEL	G5EG53_CAEEL	G5EBV3_CAEEL	Q17490_CAEEL	H2L0C7_CAEEL	Q8MQG0_CAEEL
biological_process	GO:0042659	regulation of cell fate specification	9	35	0.257143	0.967823	0.0596828	1	1	LI15B_CAEEL	EGL43_CAEEL	MED29_CAEEL	LI15A_CAEEL	G5EGS7_CAEEL	G5EDL0_CAEEL	Q17740_CAEEL	G5EES3_CAEEL	Q21295_CAEEL
biological_process	GO:0035725	sodium ion transmembrane transport	9	58	0.155172	0.466817	0.649125	1	1	SNF5_CAEEL	UN105_CAEEL	DEG1_CAEEL	G5EF43_CAEEL	G5EGI5_CAEEL	O44752_CAEEL	O01664_CAEEL	P91102_CAEEL	O45402_CAEEL
molecular_function	GO:0008013	beta-catenin binding	9	18	0.5	0.999869	0.000798351	1	0.329	RSA2_CAEEL	HMR1_CAEEL	FOXO_CAEEL	HMP1_CAEEL	NLK_CAEEL	APR1_CAEEL	D3YT29_CAEEL	A5JYX3_CAEEL	A0A1I6CM53_CAEEL
biological_process	GO:0033674	positive regulation of kinase activity	9	43	0.209302	0.997982	0.00457675	1	0.985	DDRB_CAEEL	CAM1_CAEEL	DDRA_CAEEL	YS3J_CAEEL	VAB1_CAEEL	Q10915_CAEEL	F3NWW5_CAEEL	H2KZN4_CAEEL	H2KZN3_CAEEL
biological_process	GO:0016055	Wnt signaling pathway	9	46	0.195652	0.467997	0.640594	1	1	CAM1_CAEEL	KC1G_CAEEL	EGL27_CAEEL	NLK_CAEEL	G5EGD8_CAEEL	G5EDU4_CAEEL	G5EE70_CAEEL	Q23566_CAEEL	A0A1I6CM53_CAEEL
cellular_component	GO:0005643	nuclear pore	9	40	0.225	0.972831	0.0574879	1	1	NU214_CAEEL	NPP5_CAEEL	IMA2_CAEEL	NUP98_CAEEL	Q18476_CAEEL	A0A486WX27_CAEEL	Q5WRT8_CAEEL	A0A486WY01_CAEEL	Q5WRT9_CAEEL
cellular_component	GO:0031965	nuclear membrane	9	29	0.310345	0.994283	0.0135893	1	0.983	TM201_CAEEL	NU214_CAEEL	NPP5_CAEEL	TTN1_CAEEL	UBE4_CAEEL	NUP98_CAEEL	MACO1_CAEEL	G5EFM0_CAEEL	G5EGI5_CAEEL
molecular_function	GO:0044325	transmembrane transporter binding	9	13	0.692308	0.999998	2.51543e-05	1	0.011	RIM_CAEEL	KCC2D_CAEEL	O18302_CAEEL	Q564T0_CAEEL	F5GUA8_CAEEL	G5EDZ5_CAEEL	A5JYY2_CAEEL	F5GUA9_CAEEL	E7EM33_CAEEL
molecular_function	GO:0005249	voltage-gated potassium channel activity	9	61	0.147541	0.196751	0.880241	1	1	CNG_CAEEL	G5EC00_CAEEL	Q8I4L1_CAEEL	Q8I4L4_CAEEL	Q19464_CAEEL	G5EDK3_CAEEL	Q8I4L3_CAEEL	G5ECD2_CAEEL	Q8I4L2_CAEEL
biological_process	GO:0048666	neuron development	9	26	0.346154	1	3.59912e-11	1	0	BUB1_CAEEL	HLH2_CAEEL	ZTF11_CAEEL	ATAT1_CAEEL	G5EG85_CAEEL	Q9U9J8_CAEEL	G5ECJ4_CAEEL	S6FN00_CAEEL	E0AHA7_CAEEL
biological_process	GO:0034765	regulation of ion transmembrane transport	9	91	0.0989011	0.00282008	0.998894	0.651	1	CLHM1_CAEEL	G5EC00_CAEEL	Q8I4L1_CAEEL	Q8I4L4_CAEEL	Q19464_CAEEL	G5EDK3_CAEEL	Q8I4L3_CAEEL	G5ECD2_CAEEL	Q8I4L2_CAEEL
molecular_function	GO:0004714	transmembrane receptor protein tyrosine kinase activity	9	51	0.176471	0.667524	0.47425	1	1	DDRB_CAEEL	CAM1_CAEEL	DDRA_CAEEL	SCD2_CAEEL	YS3J_CAEEL	VAB1_CAEEL	F3NWW5_CAEEL	H2KZN4_CAEEL	H2KZN3_CAEEL
cellular_component	GO:0090575	RNA polymerase II transcription regulator complex	9	28	0.321429	0.993973	0.0119535	1	0.976	GLP1_CAEEL	HLH2_CAEEL	EGL44_CAEEL	MXL3_CAEEL	YAP1_CAEEL	HLH6_CAEEL	EFL3_CAEEL	G5EFL9_CAEEL	Q9N2W3_CAEEL
biological_process	GO:0042594	response to starvation	9	39	0.230769	0.905645	0.144448	1	1	FOXO_CAEEL	CEP1_CAEEL	PLA2_CAEEL	A0A486WY26_CAEEL	H2KY88_CAEEL	A0A3P6NNZ8_CAEEL	A0A3P6MYF5_CAEEL	Q8MQ22_CAEEL	A0A486WX46_CAEEL
cellular_component	GO:0030286	dynein complex	9	17	0.529412	0.999957	0.000217748	1	0.05	DYHC2_CAEEL	DYHC_CAEEL	Q23542_CAEEL	A0A163VTS9_CAEEL	G5EDV4_CAEEL	Q9XWA8_CAEEL	E2JKZ0_CAEEL	L8EC32_CAEEL	L8E938_CAEEL
biological_process	GO:1905515	non-motile cilium assembly	9	36	0.25	0.949478	0.104549	1	1	DYHC2_CAEEL	BBS1_CAEEL	DYF2_CAEEL	OSM3_CAEEL	NPHP1_CAEEL	IF122_CAEEL	G5ED37_CAEEL	Q21303_CAEEL	A2A266_CAEEL
molecular_function	GO:0017056	structural constituent of nuclear pore	9	24	0.375	0.997659	0.00869894	1	0.992	NU214_CAEEL	NPP5_CAEEL	NUP98_CAEEL	A0A486WX27_CAEEL	Q21295_CAEEL	Q21436_CAEEL	Q5WRT8_CAEEL	A0A486WY01_CAEEL	Q5WRT9_CAEEL
cellular_component	GO:0045177	apical part of cell	9	23	0.391304	0.999829	0.000388402	1	0.09	LET4_CAEEL	PAR3_CAEEL	G5ECM5_CAEEL	G5EBK3_CAEEL	G5EES2_CAEEL	H2KYX2_CAEEL	G5EC72_CAEEL	Q5LK46_CAEEL	H2KYX3_CAEEL
biological_process	GO:0032483	regulation of Rab protein signal transduction	9	9	1	1	1.01491e-07	1	0	MADD_CAEEL	U4PRB3_CAEEL	U4PB89_CAEEL	U4PEG5_CAEEL	U4PRB8_CAEEL	U4PM26_CAEEL	U4PB94_CAEEL	U4PEG9_CAEEL	U4PBM1_CAEEL
biological_process	GO:0030433	ubiquitin-dependent ERAD pathway	9	39	0.230769	0.828889	0.285988	1	1	ENPL1_CAEEL	UBXN4_CAEEL	UBE4_CAEEL	UBQL_CAEEL	YKA4_CAEEL	YO25_CAEEL	Q09396_CAEEL	Q21746_CAEEL	Q9NF22_CAEEL
molecular_function	GO:0004879	nuclear receptor activity	9	70	0.128571	0.303897	0.80491	1	1	NHR23_CAEEL	NHR2_CAEEL	NHR34_CAEEL	NHR41_CAEEL	NHR7_CAEEL	NHR85_CAEEL	NHR8_CAEEL	Q9N2W3_CAEEL	Q9BKZ8_CAEEL
cellular_component	GO:0009925	basal plasma membrane	9	19	0.473684	0.866727	0.206857	1	1	CPNA1_CAEEL	G5EDD3_CAEEL	G5EFD1_CAEEL	G5EFW2_CAEEL	G5ECP9_CAEEL	G5ECG8_CAEEL	G5EFK7_CAEEL	G5EFM4_CAEEL	G5EEC4_CAEEL
molecular_function	GO:0005201	extracellular matrix structural constituent	9	34	0.264706	0.965262	0.0799118	1	1	EPI1_CAEEL	UNC52_CAEEL	CO4A1_CAEEL	FBLN1_CAEEL	G5EDQ4_CAEEL	G5EDV5_CAEEL	G5EGA4_CAEEL	G5EF89_CAEEL	Q9NAQ4_CAEEL
molecular_function	GO:0019825	oxygen binding	9	56	0.160714	0.463576	0.672576	1	1	GLOB9_CAEEL	GCY35_CAEEL	A0A0K3ATU3_CAEEL	Q17884_CAEEL	Q966A3_CAEEL	Q23117_CAEEL	A0A0K3AU27_CAEEL	A0A3B1E4T2_CAEEL	A0A3B1E9Z1_CAEEL
cellular_component	GO:0031674	I band	9	13	0.692308	1	1.33091e-12	1	0	UNC87_CAEEL	TTN1_CAEEL	G5EG85_CAEEL	Q9U9J8_CAEEL	B7WN66_CAEEL	Q94279_CAEEL	E0AHA7_CAEEL	I2HAA7_CAEEL	I2HAA6_CAEEL
molecular_function	GO:0005200	structural constituent of cytoskeleton	9	31	0.290323	0.981612	0.0475765	1	1	VINC_CAEEL	G5EG85_CAEEL	G5EGK1_CAEEL	Q9U9J8_CAEEL	A0A0K3AQU9_CAEEL	S6FN00_CAEEL	A0A0K3ATT6_CAEEL	E0AHA7_CAEEL	Q95XN3_CAEEL
biological_process	GO:0030838	positive regulation of actin filament polymerization	9	16	0.5625	0.99778	0.00688679	1	0.996	Q7KPP4_CAEEL	O61528_CAEEL	Q7JNG4_CAEEL	Q7JNG6_CAEEL	C4ALD5_CAEEL	H2KYM2_CAEEL	H2KYM4_CAEEL	H2KYM3_CAEEL	Q95Q51_CAEEL
cellular_component	GO:0036194	muscle cell projection	9	9	1	1	9.75162e-07	1	0	Q7KPP4_CAEEL	O61528_CAEEL	Q7JNG4_CAEEL	Q7JNG6_CAEEL	C4ALD5_CAEEL	H2KYM2_CAEEL	H2KYM4_CAEEL	H2KYM3_CAEEL	Q95Q51_CAEEL
biological_process	GO:0035022	positive regulation of Rac protein signal transduction	9	9	1	1	1.01491e-07	1	0	Q7KPP4_CAEEL	O61528_CAEEL	Q7JNG4_CAEEL	Q7JNG6_CAEEL	C4ALD5_CAEEL	H2KYM2_CAEEL	H2KYM4_CAEEL	H2KYM3_CAEEL	Q95Q51_CAEEL
biological_process	GO:0016601	Rac protein signal transduction	9	9	1	1	5.16457e-12	1	0	Q7KPP4_CAEEL	O61528_CAEEL	Q7JNG4_CAEEL	Q7JNG6_CAEEL	C4ALD5_CAEEL	H2KYM2_CAEEL	H2KYM4_CAEEL	H2KYM3_CAEEL	Q95Q51_CAEEL
biological_process	GO:0043062	extracellular structure organization	9	10	0.9	0.999999	1.75827e-06	1	0.001	Q5ZR40_CAEEL	A5A8R1_CAEEL	Q5ZR41_CAEEL	Q5ZR42_CAEEL	H2KZ68_CAEEL	Q5ZR35_CAEEL	Q5ZR39_CAEEL	H2KZ67_CAEEL	Q5ZR36_CAEEL
cellular_component	GO:0005743	mitochondrial inner membrane	8	91	0.0879121	5.5874e-06	0.999998	0.001	1	FOLC_CAEEL	MFRN_CAEEL	TIM9_CAEEL	GUF1_CAEEL	G4SRS5_CAEEL	Q18965_CAEEL	P91270_CAEEL	A0A061ACG9_CAEEL
biological_process	GO:0006979	response to oxidative stress	8	73	0.109589	0.0181352	0.990203	1	1	FOXO_CAEEL	HCF1_CAEEL	LRK1_CAEEL	CEP1_CAEEL	SKN1_CAEEL	OSG1_CAEEL	RT4I1_CAEEL	O17241_CAEEL
molecular_function	GO:0005506	iron ion binding	8	129	0.0620155	0.00023883	0.999928	0.025	1	GAD3_CAEEL	Q9N4Q5_CAEEL	A0A0M9JJ78_CAEEL	A0A0K3AUW1_CAEEL	O16671_CAEEL	A0A0M7RF98_CAEEL	O61198_CAEEL	O17892_CAEEL
cellular_component	GO:0005741	mitochondrial outer membrane	8	30	0.266667	0.881606	0.219427	1	1	VDAC_CAEEL	KMO_CAEEL	MSP1_CAEEL	DCA11_CAEEL	A0A4V6M500_CAEEL	B5BM30_CAEEL	Q9U2J0_CAEEL	Q21794_CAEEL
molecular_function	GO:0003714	transcription corepressor activity	8	55	0.145455	0.478383	0.666881	1	1	SIR2_CAEEL	SMA9_CAEEL	EGL27_CAEEL	RCOR_CAEEL	HDA4_CAEEL	HLH10_CAEEL	G5EF15_CAEEL	Q18605_CAEEL
cellular_component	GO:0005759	mitochondrial matrix	8	75	0.106667	0.114153	0.926616	1	1	FUMH_CAEEL	EFTS_CAEEL	FOLC_CAEEL	CRI3_CAEEL	MUTA_CAEEL	GUF1_CAEEL	Q65XY4_CAEEL	G5EDD9_CAEEL
biological_process	GO:0040014	regulation of multicellular organism growth	8	34	0.235294	0.993994	0.0112759	1	1	DAF11_CAEEL	EGL4_CAEEL	STX1A_CAEEL	RT4I1_CAEEL	TIM9_CAEEL	MED15_CAEEL	GCY12_CAEEL	Q18965_CAEEL
biological_process	GO:0043087	regulation of GTPase activity	8	19	0.421053	0.983398	0.0282586	1	1	PLX2_CAEEL	GAP2_CAEEL	PAC1_CAEEL	TG325_CAEEL	U4PF39_CAEEL	U4PRY7_CAEEL	Q3V5K0_CAEEL	U4PBW0_CAEEL
biological_process	GO:0040039	inductive cell migration	8	23	0.347826	0.991219	0.0280643	1	1	MIG5_CAEEL	G5EDQ4_CAEEL	G5EDV5_CAEEL	H1ZUX0_CAEEL	G5EGA4_CAEEL	Q21430_CAEEL	G5EF89_CAEEL	H1ZUX1_CAEEL
cellular_component	GO:0005768	endosome	8	58	0.137931	0.527669	0.546449	1	1	PAD1_CAEEL	VPS18_CAEEL	BL1S6_CAEEL	H8ESG1_CAEEL	Q19833_CAEEL	Q09989_CAEEL	Q6AHQ8_CAEEL	O45812_CAEEL
biological_process	GO:0042395	ecdysis, collagen and cuticulin-based cuticle	8	18	0.444444	0.998844	0.00544567	1	0.996	LRP_CAEEL	NAS37_CAEEL	MYRF1_CAEEL	MMPB_CAEEL	Q9U3A6_CAEEL	Q8I4H0_CAEEL	Q8I4G9_CAEEL	A5JYR4_CAEEL
biological_process	GO:0006412	translation	8	127	0.0629921	0.00353648	0.99771	0.767	1	RM03_CAEEL	SYNC_CAEEL	GUF1_CAEEL	Q9N4L5_CAEEL	Q564V6_CAEEL	O61818_CAEEL	P91862_CAEEL	P90922_CAEEL
cellular_component	GO:0032154	cleavage furrow	8	27	0.296296	0.990278	0.0297186	1	1	SEP1_CAEEL	ROCK_CAEEL	ANI1_CAEEL	G5EC43_CAEEL	G5EG83_CAEEL	K8ESK9_CAEEL	Q8MQ04_CAEEL	Q8MQ03_CAEEL
cellular_component	GO:0036064	ciliary basal body	8	39	0.205128	0.950795	0.104942	1	1	BBS1_CAEEL	OSM3_CAEEL	PTHB1_CAEEL	NPHP1_CAEEL	TTC30_CAEEL	IF122_CAEEL	AJM1_CAEEL	G5ED37_CAEEL
cellular_component	GO:0008021	synaptic vesicle	8	40	0.2	0.946411	0.101956	1	1	SH3GH_CAEEL	PICAL_CAEEL	STX1A_CAEEL	STNB_CAEEL	SYB1_CAEEL	AP2M_CAEEL	DCA11_CAEEL	G5EGT4_CAEEL
biological_process	GO:0007369	gastrulation	8	25	0.32	0.999971	7.38262e-05	1	0.063	RAC1_CAEEL	HMR1_CAEEL	PAR3_CAEEL	CWC22_CAEEL	ARP2_CAEEL	G5EEN3_CAEEL	Q93242_CAEEL	G5EEK5_CAEEL
biological_process	GO:0007626	locomotory behavior	8	33	0.242424	0.6903	0.407806	1	1	RIM_CAEEL	DMD_CAEEL	CAPS_CAEEL	VAB15_CAEEL	DYC1_CAEEL	G5EBQ0_CAEEL	H9G2V2_CAEEL	H9G2V3_CAEEL
biological_process	GO:0035046	pronuclear migration	8	17	0.470588	0.999322	0.00353895	1	0.979	ANC1_CAEEL	G5EC43_CAEEL	G5EG83_CAEEL	Q23542_CAEEL	Q8MQ04_CAEEL	E2JKY8_CAEEL	Q8MQ03_CAEEL	E2JKZ0_CAEEL
biological_process	GO:0016197	endosomal transport	8	30	0.266667	0.875782	0.180406	1	1	GBF1_CAEEL	BL1S6_CAEEL	NBEA_CAEEL	BL1S2_CAEEL	Q9BIF4_CAEEL	Q18930_CAEEL	H2KZI9_CAEEL	Q8MQ92_CAEEL
molecular_function	GO:0030674	protein-macromolecule adaptor activity	8	27	0.296296	0.938463	0.0990949	1	1	RSA2_CAEEL	VPS18_CAEEL	CPNA1_CAEEL	Q68TI8_CAEEL	G5EF88_CAEEL	S6F588_CAEEL	G5EEV7_CAEEL	S6FD39_CAEEL
biological_process	GO:0032502	developmental process	8	16	0.5	1	1.1255e-20	1	0	SLAP2_CAEEL	HLH10_CAEEL	A0A486WV45_CAEEL	O01598_CAEEL	A0A486WUH7_CAEEL	A0A486WV70_CAEEL	A0A486WXX8_CAEEL	A0A486WUJ5_CAEEL
biological_process	GO:0090597	nematode male tail mating organ morphogenesis	8	28	0.285714	0.966089	0.0829255	1	1	SMA9_CAEEL	VAB3_CAEEL	WRT4_CAEEL	G5EBM0_CAEEL	G5ECA1_CAEEL	U4PRY7_CAEEL	Q3V5K0_CAEEL	Q21835_CAEEL
cellular_component	GO:0031201	SNARE complex	8	40	0.2	0.895058	0.199713	1	1	GOSR2_CAEEL	STX1A_CAEEL	SYB1_CAEEL	G5EE26_CAEEL	Q14DX2_CAEEL	Q49HI3_CAEEL	A0A0K3ATN9_CAEEL	O76413_CAEEL
biological_process	GO:0072583	clathrin-dependent endocytosis	8	12	0.666667	0.999898	0.00053007	1	0.396	SH3GH_CAEEL	PICAL_CAEEL	AP2M_CAEEL	G5EDJ6_CAEEL	D7SFQ5_CAEEL	A0A486WXP9_CAEEL	Q22601_CAEEL	D7SFQ6_CAEEL
cellular_component	GO:0048786	presynaptic active zone	8	32	0.25	0.97936	0.0492051	1	1	RIM_CAEEL	LIPB_CAEEL	UNC13_CAEEL	SYB1_CAEEL	CLA1_CAEEL	O44490_CAEEL	G5EDN9_CAEEL	H2KYW1_CAEEL
molecular_function	GO:0008061	chitin binding	8	45	0.177778	0.717565	0.428222	1	1	CBD1_CAEEL	CHIT_CAEEL	Q9XUB6_CAEEL	A0A061AKS9_CAEEL	Q19021_CAEEL	Q22378_CAEEL	Q18529_CAEEL	O16237_CAEEL
molecular_function	GO:0042302	structural constituent of cuticle	8	165	0.0484848	2.06274e-06	1	0	1	CUT4_CAEEL	STX1A_CAEEL	CUT6_CAEEL	Q9GZF7_CAEEL	Q9NAQ4_CAEEL	Q20744_CAEEL	Q19979_CAEEL	Q86NE2_CAEEL
molecular_function	GO:0003690	double-stranded DNA binding	8	37	0.216216	1	3.92517e-08	1	0	ELT2_CAEEL	DHX9_CAEEL	SMC3_CAEEL	TYDP1_CAEEL	K8F7X5_CAEEL	Q9NA35_CAEEL	D3NQB3_CAEEL	K8ESJ1_CAEEL
cellular_component	GO:0005667	transcription regulator complex	8	54	0.148148	0.990371	0.0157827	1	0.984	LIDB1_CAEEL	HLH2_CAEEL	EGL44_CAEEL	DVE1_CAEEL	RCOR_CAEEL	HM32_CAEEL	MDL1_CAEEL	O45233_CAEEL
biological_process	GO:0035150	regulation of tube size	8	12	0.666667	0.999986	0.000158868	1	0.173	LET4_CAEEL	EXC6_CAEEL	RIG6_CAEEL	G5ECM5_CAEEL	G5EC35_CAEEL	G5EFW3_CAEEL	G5EG97_CAEEL	G5EBH3_CAEEL
cellular_component	GO:0031672	A band	8	11	0.727273	1	1.44249e-07	1	0	MAK1_CAEEL	UNC89_CAEEL	TTN1_CAEEL	UNC22_CAEEL	MYO4_CAEEL	MYSP_CAEEL	H2FLH3_CAEEL	H2FLH2_CAEEL
biological_process	GO:0051257	meiotic spindle midzone assembly	8	12	0.666667	0.999986	0.000158868	1	0.173	BUB1_CAEEL	CLAS2_CAEEL	G5EC43_CAEEL	G5EG83_CAEEL	Q22257_CAEEL	Q8MQ04_CAEEL	Q8MQ03_CAEEL	O76447_CAEEL
molecular_function	GO:0019899	enzyme binding	8	45	0.177778	0.997254	0.00391756	1	0.84	FOXO_CAEEL	EXT2_CAEEL	DVE1_CAEEL	EGL27_CAEEL	G5EEN3_CAEEL	O62235_CAEEL	O16635_CAEEL	G5EBZ1_CAEEL
cellular_component	GO:0005764	lysosome	8	120	0.0666667	0.00271115	0.998815	0.242	1	CTNS_CAEEL	ASP17_CAEEL	HRG7_CAEEL	ASM1_CAEEL	Q22368_CAEEL	Q8MYN6_CAEEL	Q20829_CAEEL	Q9XWI0_CAEEL
biological_process	GO:0042074	cell migration involved in gastrulation	8	12	0.666667	0.999986	0.000158868	1	0.173	HMR1_CAEEL	HMP1_CAEEL	EFN4_CAEEL	Q53U86_CAEEL	Q53U87_CAEEL	Q4PIU9_CAEEL	A5JYX3_CAEEL	Q18100_CAEEL
biological_process	GO:0043171	peptide catabolic process	8	24	0.333333	0.880451	0.215984	1	1	PSA_CAEEL	AMP2_CAEEL	Q566A9_CAEEL	H2L0M5_CAEEL	G5ED87_CAEEL	O44183_CAEEL	A8W765_CAEEL	U4PAP4_CAEEL
molecular_function	GO:0004993	G protein-coupled serotonin receptor activity	8	29	0.275862	0.968287	0.0781764	1	1	ACM3_CAEEL	ACM1_CAEEL	G5ECV2_CAEEL	O17470_CAEEL	O44986_CAEEL	A0A486WU00_CAEEL	O45732_CAEEL	O45601_CAEEL
cellular_component	GO:0008076	voltage-gated potassium channel complex	8	47	0.170213	0.783466	0.349218	1	1	G5EC00_CAEEL	Q8I4L1_CAEEL	Q8I4L4_CAEEL	Q19464_CAEEL	G5EDK3_CAEEL	Q8I4L3_CAEEL	G5ECD2_CAEEL	Q8I4L2_CAEEL
molecular_function	GO:0005251	delayed rectifier potassium channel activity	8	43	0.186047	0.76235	0.376383	1	1	G5EC00_CAEEL	Q8I4L1_CAEEL	Q8I4L4_CAEEL	Q19464_CAEEL	G5EDK3_CAEEL	Q8I4L3_CAEEL	G5ECD2_CAEEL	Q8I4L2_CAEEL
biological_process	GO:0006515	protein quality control for misfolded or incompletely synthesized proteins	8	14	0.571429	0.993741	0.0213569	1	1	G5EFH6_CAEEL	A0A131MCH9_CAEEL	A0A0K3AVD4_CAEEL	A0A0K3AW37_CAEEL	A0A0K3AT32_CAEEL	A0A0K3AYC5_CAEEL	A0A0K3ASH9_CAEEL	A0A0K3ASI0_CAEEL
biological_process	GO:0006811	ion transport	8	73	0.109589	0.000781006	0.999437	0.304	1	CNNM5_CAEEL	G5ED53_CAEEL	G5EFI1_CAEEL	G5EER9_CAEEL	Q95Q96_CAEEL	G5EEZ9_CAEEL	G5EDG3_CAEEL	Q8I4D2_CAEEL
molecular_function	GO:0004383	guanylate cyclase activity	8	43	0.186047	0.76235	0.376383	1	1	DAF11_CAEEL	GCY12_CAEEL	GCY1_CAEEL	GCY20_CAEEL	GCY23_CAEEL	GCY35_CAEEL	GCY8_CAEEL	A0A0K3AUK6_CAEEL
biological_process	GO:0007168	receptor guanylyl cyclase signaling pathway	8	30	0.266667	0.948479	0.115553	1	1	DAF11_CAEEL	EGL4_CAEEL	HDA4_CAEEL	GCY12_CAEEL	GCY1_CAEEL	GCY20_CAEEL	GCY23_CAEEL	GCY8_CAEEL
cellular_component	GO:0030136	clathrin-coated vesicle	8	15	0.533333	0.999923	0.000282179	1	0.067	PICAL_CAEEL	STNB_CAEEL	SLAP2_CAEEL	VPS18_CAEEL	Q9U3A6_CAEEL	Q8I4H0_CAEEL	Q8I4G9_CAEEL	A5JYR4_CAEEL
biological_process	GO:0051256	mitotic spindle midzone assembly	8	12	0.666667	0.999986	0.000158868	1	0.173	CDC14_CAEEL	CLAS2_CAEEL	G5EC43_CAEEL	G5EG83_CAEEL	V6CL80_CAEEL	Q8MQ04_CAEEL	Q8MQ03_CAEEL	V6CLB1_CAEEL
molecular_function	GO:0032266	phosphatidylinositol-3-phosphate binding	8	19	0.421053	0.998696	0.00592424	1	0.949	ATG2_CAEEL	G5ED80_CAEEL	Q18930_CAEEL	G5ED98_CAEEL	H2KZI9_CAEEL	Q5FC45_CAEEL	Q17796_CAEEL	Q8MQ92_CAEEL
molecular_function	GO:0005178	integrin binding	8	13	0.615385	0.999975	0.000247307	1	0.103	G5EGK1_CAEEL	A0A0K3AQU9_CAEEL	G4S9F5_CAEEL	A0A0K3ATT6_CAEEL	H2KYX2_CAEEL	Q95XN3_CAEEL	Q5LK46_CAEEL	H2KYX3_CAEEL
biological_process	GO:0007187	G protein-coupled receptor signaling pathway, coupled to cyclic nucleotide second messenger	8	28	0.285714	0.979881	0.0515211	1	1	ACM3_CAEEL	ACM1_CAEEL	G5ECV2_CAEEL	O17470_CAEEL	O44986_CAEEL	A0A486WU00_CAEEL	O45732_CAEEL	O45601_CAEEL
biological_process	GO:0006517	protein deglycosylation	8	14	0.571429	0.998844	0.00544567	1	0.996	G5EFH6_CAEEL	A0A131MCH9_CAEEL	A0A0K3AVD4_CAEEL	A0A0K3AW37_CAEEL	A0A0K3AT32_CAEEL	A0A0K3AYC5_CAEEL	A0A0K3ASH9_CAEEL	A0A0K3ASI0_CAEEL
molecular_function	GO:0000224	peptide-N4-(N-acetyl-beta-glucosaminyl)asparagine amidase activity	8	10	0.8	0.999999	1.36074e-05	1	0.006	G5EFH6_CAEEL	A0A131MCH9_CAEEL	A0A0K3AVD4_CAEEL	A0A0K3AW37_CAEEL	A0A0K3AT32_CAEEL	A0A0K3AYC5_CAEEL	A0A0K3ASH9_CAEEL	A0A0K3ASI0_CAEEL
cellular_component	GO:0098858	actin-based cell projection	8	8	1	1	1.34042e-07	1	0	S6F568_CAEEL	S6EZR2_CAEEL	Q20456_CAEEL	D3YT13_CAEEL	B6VQ62_CAEEL	S6FD20_CAEEL	D3YT14_CAEEL	C6KRJ0_CAEEL
biological_process	GO:0048513	animal organ development	8	8	1	1	6.19173e-15	1	0	Q86MF0_CAEEL	V6CKK8_CAEEL	V6CLX8_CAEEL	Q86ME9_CAEEL	V6CLX2_CAEEL	V6CJE7_CAEEL	V6CLS2_CAEEL	V6CLW4_CAEEL
biological_process	GO:0045165	cell fate commitment	7	27	0.259259	0.99999	1.95033e-05	1	0.015	ELT2_CAEEL	ELT1_CAEEL	VAB3_CAEEL	G5EGF4_CAEEL	G5EGN3_CAEEL	B7WN96_CAEEL	U4PMB4_CAEEL
biological_process	GO:0040010	positive regulation of growth rate	7	36	0.194444	0.754042	0.397685	1	1	TRR1_CAEEL	CNG_CAEEL	RT4I1_CAEEL	Q9U3A6_CAEEL	Q8I4H0_CAEEL	Q8I4G9_CAEEL	A5JYR4_CAEEL
biological_process	GO:0007029	endoplasmic reticulum organization	7	20	0.35	0.784016	0.351032	1	1	GBF1_CAEEL	Q9BMU4_CAEEL	G4RT15_CAEEL	O61825_CAEEL	Q9XXT5_CAEEL	Q688Z6_CAEEL	G5EFY6_CAEEL
molecular_function	GO:0008236	serine-type peptidase activity	7	18	0.388889	0.965231	0.0625376	1	1	YM9I_CAEEL	NUP98_CAEEL	H2KZK7_CAEEL	Q965K3_CAEEL	G5EFJ8_CAEEL	Q18198_CAEEL	Q9GRV9_CAEEL
biological_process	GO:0110039	positive regulation of nematode male tail tip morphogenesis	7	36	0.194444	0.754042	0.397685	1	1	BUB1_CAEEL	VAV_CAEEL	NLK_CAEEL	RCANL_CAEEL	NFYA1_CAEEL	Q21436_CAEEL	U4PMB4_CAEEL
cellular_component	GO:0005694	chromosome	7	43	0.162791	0.999719	0.000436993	1	0.126	SEP1_CAEEL	TNKS1_CAEEL	MET2_CAEEL	MBK2_CAEEL	SZY20_CAEEL	WRN_CAEEL	BARD1_CAEEL
cellular_component	GO:0000794	condensed nuclear chromosome	7	41	0.170732	0.97538	0.0499024	1	1	SEP1_CAEEL	HM39_CAEEL	SMC6_CAEEL	G5EBQ3_CAEEL	Q27GU1_CAEEL	H2KZD5_CAEEL	Q09409_CAEEL
biological_process	GO:0051307	meiotic chromosome separation	7	12	0.583333	0.940452	0.119549	1	1	SEP1_CAEEL	BUB1_CAEEL	CLAS2_CAEEL	Q22257_CAEEL	Q23491_CAEEL	O76447_CAEEL	G5EBZ1_CAEEL
biological_process	GO:0000281	mitotic cytokinesis	7	38	0.184211	0.880074	0.210433	1	1	SEP1_CAEEL	CDC14_CAEEL	MBK2_CAEEL	ROCK_CAEEL	ANI1_CAEEL	CLAS2_CAEEL	Q9U364_CAEEL
molecular_function	GO:0016757	glycosyltransferase activity	7	123	0.0569106	5.24358e-09	1	0	1	EXT2_CAEEL	BRE2_CAEEL	O62165_CAEEL	Q9NAL8_CAEEL	O16275_CAEEL	Q9NEJ9_CAEEL	A0A078BTR2_CAEEL
molecular_function	GO:0044877	protein-containing complex binding	7	28	0.25	1	8.74552e-22	1	0	DVE1_CAEEL	NUF2_CAEEL	SYG1_CAEEL	TOR_CAEEL	CED2_CAEEL	G5EEN3_CAEEL	Q9N3H3_CAEEL
molecular_function	GO:0008237	metallopeptidase activity	7	28	0.25	0.975854	0.0360637	1	1	PRP8_CAEEL	GON1_CAEEL	MMPB_CAEEL	O44183_CAEEL	O61792_CAEEL	H2L2A7_CAEEL	U4PAP4_CAEEL
biological_process	GO:0071277	cellular response to calcium ion	7	25	0.28	0.954459	0.110918	1	1	CPNA5_CAEEL	CLA1_CAEEL	G5EDP5_CAEEL	Q23056_CAEEL	Q8I4L8_CAEEL	G5EFC6_CAEEL	Q22422_CAEEL
biological_process	GO:0007617	mating behavior	7	13	0.538462	0.905613	0.164987	1	1	RIM_CAEEL	PKD1_CAEEL	UNC53_CAEEL	FOX1_CAEEL	G5EEU6_CAEEL	C8JQR2_CAEEL	G5EBX1_CAEEL
biological_process	GO:0045216	cell-cell junction organization	7	9	0.777778	0.999898	0.00053007	1	0.396	AJM1_CAEEL	Q8I103_CAEEL	H2KYC5_CAEEL	H1UBL0_CAEEL	Q56VX4_CAEEL	H1UBK9_CAEEL	Q95ZY7_CAEEL
molecular_function	GO:0001786	phosphatidylserine binding	7	29	0.241379	0.921824	0.16748	1	1	CLA1_CAEEL	G5EDP5_CAEEL	Q23056_CAEEL	Q27512_CAEEL	Q7JMT5_CAEEL	Q8I4L8_CAEEL	G5EFC6_CAEEL
biological_process	GO:0061067	negative regulation of dauer larval development	7	14	0.5	0.978643	0.0615003	1	1	PER_CAEEL	DAF14_CAEEL	DAF11_CAEEL	DAF25_CAEEL	EGL4_CAEEL	LIN29_CAEEL	GCY12_CAEEL
molecular_function	GO:0004252	serine-type endopeptidase activity	7	51	0.137255	0.421958	0.723912	1	1	BLI4_CAEEL	A0A0K3AV34_CAEEL	Q9U2S3_CAEEL	A0A0K3AXE4_CAEEL	A0A0K3AS30_CAEEL	H2KML1_CAEEL	Q9U2V5_CAEEL
biological_process	GO:0045214	sarcomere organization	7	33	0.212121	0.975535	0.0533756	1	1	TMOD_CAEEL	SRBS1_CAEEL	DMD_CAEEL	UNC89_CAEEL	DYC1_CAEEL	O17939_CAEEL	H2KYL9_CAEEL
biological_process	GO:0006325	chromatin organization	7	56	0.125	0.322332	0.735981	1	1	HDA6_CAEEL	FAM50_CAEEL	DCP66_CAEEL	ZFP1_CAEEL	HDA4_CAEEL	G5EGI1_CAEEL	A0A2C9C364_CAEEL
biological_process	GO:0006338	chromatin remodeling	7	23	0.304348	0.573549	0.557548	1	1	HCF1_CAEEL	DVE1_CAEEL	G5EEY5_CAEEL	Q565A2_CAEEL	X5M5M2_CAEEL	P91019_CAEEL	J7SA49_CAEEL
cellular_component	GO:0000159	protein phosphatase type 2A complex	7	18	0.388889	0.998105	0.00876371	1	0.904	RSA2_CAEEL	SPD5_CAEEL	2AAA_CAEEL	A0A1N7SYT5_CAEEL	A0A1N7SYW5_CAEEL	Q17744_CAEEL	H8W3X6_CAEEL
biological_process	GO:0008356	asymmetric cell division	7	28	0.25	0.991752	0.0185352	1	1	APC1_CAEEL	KC1G_CAEEL	CDC27_CAEEL	PAR3_CAEEL	MOM4_CAEEL	NLK_CAEEL	APR1_CAEEL
biological_process	GO:0016042	lipid catabolic process	7	74	0.0945946	0.00206457	0.998982	0.544	1	LIP1_CAEEL	ABH52_CAEEL	G5EFG8_CAEEL	Q8IA75_CAEEL	O17766_CAEEL	Q19941_CAEEL	Q8IA76_CAEEL
molecular_function	GO:0003727	single-stranded RNA binding	7	29	0.241379	0.760523	0.3563	1	1	SEA2_CAEEL	ASD2_CAEEL	GLD1_CAEEL	G5EEW7_CAEEL	G5EF15_CAEEL	D4YW53_CAEEL	G5EES3_CAEEL
biological_process	GO:0007548	sex differentiation	7	34	0.205882	0.999616	0.000629924	1	0.429	SEA2_CAEEL	MET2_CAEEL	SDC2_CAEEL	LI15B_CAEEL	TRA2_CAEEL	LI15A_CAEEL	FOX1_CAEEL
biological_process	GO:0000723	telomere maintenance	7	24	0.291667	0.912423	0.175333	1	1	TRR1_CAEEL	ATM_CAEEL	WRN_CAEEL	Q19604_CAEEL	Q9U2D2_CAEEL	O62217_CAEEL	Q9XVR0_CAEEL
biological_process	GO:0006364	rRNA processing	7	69	0.101449	1.98209e-05	0.999994	0.007	1	DDX47_CAEEL	DHX15_CAEEL	UTP18_CAEEL	L8E6W9_CAEEL	O61851_CAEEL	Q9N533_CAEEL	Q688Z3_CAEEL
cellular_component	GO:0030173	integral component of Golgi membrane	7	49	0.142857	0.605143	0.55598	1	1	SRF3_CAEEL	UNC50_CAEEL	YC2L_CAEEL	BLI4_CAEEL	Q20913_CAEEL	Q8I7G0_CAEEL	Q2PJ77_CAEEL
biological_process	GO:0040026	positive regulation of vulval development	7	44	0.159091	0.539762	0.621182	1	1	SEM2_CAEEL	SOS_CAEEL	LIDB1_CAEEL	CCNE_CAEEL	PTP2_CAEEL	LIN10_CAEEL	SIG7_CAEEL
molecular_function	GO:0046982	protein heterodimerization activity	7	61	0.114754	0.223217	0.873571	1	1	SOS_CAEEL	HLH2_CAEEL	MXL3_CAEEL	MDL1_CAEEL	HLH10_CAEEL	Q20563_CAEEL	A0A486WXD9_CAEEL
molecular_function	GO:0004386	helicase activity	7	36	0.194444	0.961437	0.0601248	1	1	SSL1_CAEEL	YQ12_CAEEL	YP93_CAEEL	Q20644_CAEEL	O61845_CAEEL	U4PRA5_CAEEL	Q18633_CAEEL
molecular_function	GO:0004715	non-membrane spanning protein tyrosine kinase activity	7	49	0.142857	0.470222	0.682932	1	1	SID3_CAEEL	SRC2_CAEEL	YX05_CAEEL	ARK1_CAEEL	Q2EEM6_CAEEL	Q9U3B5_CAEEL	Q22243_CAEEL
molecular_function	GO:0031625	ubiquitin protein ligase binding	7	49	0.142857	0.470222	0.682932	1	1	LGG2_CAEEL	FOXO_CAEEL	CUL2_CAEEL	BAT42_CAEEL	SPOP_CAEEL	PAR1_CAEEL	UBE4_CAEEL
biological_process	GO:0006289	nucleotide-excision repair	7	24	0.291667	0.949478	0.104549	1	1	UBQL_CAEEL	K8F7X5_CAEEL	Q9NA35_CAEEL	Q8T3E0_CAEEL	D3NQB3_CAEEL	O62217_CAEEL	K8ESJ1_CAEEL
biological_process	GO:0000381	regulation of alternative mRNA splicing, via spliceosome	7	44	0.159091	0.539762	0.621182	1	1	ASD2_CAEEL	FOX1_CAEEL	G5EEW7_CAEEL	D4YW53_CAEEL	Q9BLA0_CAEEL	Q86G94_CAEEL	M1ZJT7_CAEEL
biological_process	GO:0046777	protein autophosphorylation	7	22	0.318182	0.983974	0.0455406	1	1	MAK1_CAEEL	MBK1_CAEEL	MBK2_CAEEL	MOM4_CAEEL	TLK1_CAEEL	Q2XN10_CAEEL	G3MTX3_CAEEL
biological_process	GO:0045664	regulation of neuron differentiation	7	15	0.466667	0.99947	0.00233737	1	0.895	CNG_CAEEL	EGL43_CAEEL	LIM4_CAEEL	SCD2_CAEEL	ZAG1_CAEEL	CEH28_CAEEL	HDA4_CAEEL
biological_process	GO:0002064	epithelial cell development	7	11	0.636364	1	4.39046e-07	1	0.001	LET4_CAEEL	EXC6_CAEEL	G5ECM5_CAEEL	G5EC35_CAEEL	G5EFW3_CAEEL	G5EG97_CAEEL	G5EBH3_CAEEL
biological_process	GO:0050808	synapse organization	7	23	0.304348	0.999959	9.90615e-05	1	0.084	LIPB_CAEEL	SYG1_CAEEL	SYG2_CAEEL	G5EDQ4_CAEEL	G5EDV5_CAEEL	G5EGA4_CAEEL	G5EF89_CAEEL
biological_process	GO:0000226	microtubule cytoskeleton organization	7	50	0.14	1	6.90656e-08	1	0	CDC14_CAEEL	PAR3_CAEEL	TTLL9_CAEEL	PAR1_CAEEL	CLAP3_CAEEL	CLAS2_CAEEL	K8ESK4_CAEEL
biological_process	GO:1990573	potassium ion import across plasma membrane	7	47	0.148936	0.434635	0.713953	1	1	Q9XUG9_CAEEL	O16436_CAEEL	P90735_CAEEL	Q6A583_CAEEL	O44846_CAEEL	A0A131MBN3_CAEEL	A0A0K3AX20_CAEEL
cellular_component	GO:0005884	actin filament	7	16	0.4375	0.99998	0.000103893	1	0.034	G5EBK3_CAEEL	G5EES2_CAEEL	D0IMZ6_CAEEL	D0IMZ5_CAEEL	D0IMZ8_CAEEL	D0IMZ7_CAEEL	Q3V5K0_CAEEL
cellular_component	GO:0005882	intermediate filament	7	18	0.388889	0.995807	0.0165151	1	0.988	IFD2_CAEEL	IFA3_CAEEL	MUA3_CAEEL	IFA1_CAEEL	G5EDN8_CAEEL	A0A4V0IIR6_CAEEL	A0A5E4LYE2_CAEEL
molecular_function	GO:0045505	dynein intermediate chain binding	7	18	0.388889	0.996021	0.0162168	1	1	DYHC2_CAEEL	DYHC_CAEEL	Q23542_CAEEL	E2JKY8_CAEEL	A0A163VTS9_CAEEL	G5EDV4_CAEEL	E2JKZ0_CAEEL
cellular_component	GO:0043296	apical junction complex	7	10	0.7	1	3.65771e-07	1	0	HMP1_CAEEL	PAR3_CAEEL	DLG1_CAEEL	AJM1_CAEEL	H2KYC5_CAEEL	Q95ZY7_CAEEL	A5JYX3_CAEEL
biological_process	GO:0030488	tRNA methylation	7	27	0.259259	0.824667	0.309797	1	1	H2L2B2_CAEEL	W6RTG0_CAEEL	H2L2B3_CAEEL	Q2AAB7_CAEEL	Q8I4I7_CAEEL	Q20453_CAEEL	Q7YTV3_CAEEL
molecular_function	GO:0005319	lipid transporter activity	7	15	0.466667	0.642219	0.476681	1	1	VIT2_CAEEL	VIT6_CAEEL	CED7_CAEEL	Q9XW49_CAEEL	X5LXB2_CAEEL	Q1RS86_CAEEL	Q9TXV8_CAEEL
biological_process	GO:0035329	hippo signaling	7	11	0.636364	1	4.39046e-07	1	0.001	EGL44_CAEEL	YAP1_CAEEL	A0A2C9C3C4_CAEEL	A0A2C9C3H3_CAEEL	A0A2C9C2P8_CAEEL	A0A2C9C333_CAEEL	A0A2C9C2W1_CAEEL
biological_process	GO:0009410	response to xenobiotic stimulus	7	38	0.184211	0.194699	0.881966	1	1	GABR2_CAEEL	UNC80_CAEEL	ACM3_CAEEL	GABR1_CAEEL	Q17645_CAEEL	G5ECI9_CAEEL	Q95Q96_CAEEL
cellular_component	GO:0030864	cortical actin cytoskeleton	7	21	0.333333	0.991549	0.0247302	1	1	G5EG85_CAEEL	Q9U9J8_CAEEL	O17939_CAEEL	Q9XUT0_CAEEL	S6FN00_CAEEL	E0AHA7_CAEEL	H2KYW1_CAEEL
biological_process	GO:0007097	nuclear migration	7	14	0.5	0.999973	0.000129579	1	0.108	DYHC_CAEEL	ZDHCS_CAEEL	Q23542_CAEEL	E2JKY8_CAEEL	E2JKZ0_CAEEL	L8EC32_CAEEL	L8E938_CAEEL
biological_process	GO:0071711	basement membrane organization	7	11	0.636364	0.996587	0.0120013	1	1	EPI1_CAEEL	DIG1_CAEEL	G5EEV6_CAEEL	H1ZUX0_CAEEL	C1P640_CAEEL	C1P641_CAEEL	H1ZUX1_CAEEL
biological_process	GO:0006406	mRNA export from nucleus	7	27	0.259259	0.761428	0.378295	1	1	NPP5_CAEEL	G5ED26_CAEEL	A0A486WX27_CAEEL	H2KAQ0_CAEEL	Q5WRT8_CAEEL	A0A486WY01_CAEEL	Q5WRT9_CAEEL
biological_process	GO:0038202	TORC1 signaling	7	8	0.875	0.9998	0.00115555	1	0.695	SMG1_CAEEL	TOR_CAEEL	Q68TI8_CAEEL	G5EF88_CAEEL	S6F588_CAEEL	G5EEV7_CAEEL	S6FD39_CAEEL
cellular_component	GO:0031931	TORC1 complex	7	9	0.777778	0.999999	3.20512e-05	1	0.009	SMG1_CAEEL	TOR_CAEEL	Q68TI8_CAEEL	G5EF88_CAEEL	S6F588_CAEEL	G5EEV7_CAEEL	S6FD39_CAEEL
biological_process	GO:0009267	cellular response to starvation	7	13	0.538462	0.838395	0.256184	1	1	Q68TI8_CAEEL	G5EF88_CAEEL	H1UBJ1_CAEEL	S6F588_CAEEL	G5EEV7_CAEEL	Q9XWQ4_CAEEL	S6FD39_CAEEL
molecular_function	GO:0019992	diacylglycerol binding	7	7	1	1	2.57998e-06	1	0	UNC13_CAEEL	A0A1C3NSJ3_CAEEL	G5EDN9_CAEEL	A0A1C3NSI0_CAEEL	A0A1C3NSH2_CAEEL	A0A1C3NSN5_CAEEL	A0A1C3NSL4_CAEEL
cellular_component	GO:0009897	external side of plasma membrane	7	53	0.132075	0.448416	0.700356	1	1	Q9UB29_CAEEL	Q9UB28_CAEEL	H2L0C1_CAEEL	Q5WRN9_CAEEL	A0A061AD52_CAEEL	G5EFM5_CAEEL	O45275_CAEEL
molecular_function	GO:0016504	peptidase activator activity	7	12	0.583333	0.998423	0.007796	1	0.987	FBLN1_CAEEL	N1NTN5_CAEEL	Q17971_CAEEL	A0A061AIV4_CAEEL	A0A061AKL1_CAEEL	P91834_CAEEL	A0A061ADQ1_CAEEL
cellular_component	GO:0032039	integrator complex	7	17	0.411765	0.998799	0.00609254	1	0.847	E5QCH1_CAEEL	O01483_CAEEL	H2KZC8_CAEEL	O45075_CAEEL	Q86MG4_CAEEL	B7WN63_CAEEL	Q23271_CAEEL
biological_process	GO:0035020	regulation of Rac protein signal transduction	7	7	1	1	5.16457e-12	1	0	H2KZX8_CAEEL	A0A2K5AU32_CAEEL	A0A2K5AU29_CAEEL	C5NU64_CAEEL	A0A2K5AU28_CAEEL	A0A2K5AU23_CAEEL	A0A2K5AU25_CAEEL
biological_process	GO:0007276	gamete generation	6	29	0.206897	0.999482	0.000841975	1	0.638	LIN41_CAEEL	MES2_CAEEL	CGH1_CAEEL	H1ZUX0_CAEEL	P90786_CAEEL	H1ZUX1_CAEEL
biological_process	GO:0007005	mitochondrion organization	6	35	0.171429	0.102427	0.930603	1	1	VDAC_CAEEL	GBF1_CAEEL	PAT2_CAEEL	UNC52_CAEEL	Q18965_CAEEL	Q9U208_CAEEL
biological_process	GO:2000114	regulation of establishment of cell polarity	6	12	0.5	0.995813	0.0193944	1	1	PDE1_CAEEL	KAD2_CAEEL	HLH2_CAEEL	NCL1_CAEEL	Q19818_CAEEL	G5EE33_CAEEL
molecular_function	GO:0008239	dipeptidyl-peptidase activity	6	16	0.375	0.992204	0.030821	1	1	YM9I_CAEEL	H2KZK7_CAEEL	Q965K3_CAEEL	G5EFJ8_CAEEL	Q18198_CAEEL	Q9GRV9_CAEEL
biological_process	GO:0007162	negative regulation of cell adhesion	6	8	0.75	0.999975	0.000449341	1	0.358	PLX2_CAEEL	U4PF39_CAEEL	U4PRY7_CAEEL	Q3V5K0_CAEEL	U4PBW0_CAEEL	O17084_CAEEL
biological_process	GO:0050772	positive regulation of axonogenesis	6	8	0.75	1	8.68108e-11	1	0	PLX2_CAEEL	O01847_CAEEL	U4PF39_CAEEL	U4PRY7_CAEEL	Q3V5K0_CAEEL	U4PBW0_CAEEL
biological_process	GO:1901076	positive regulation of engulfment of apoptotic cell	6	15	0.4	0.993273	0.027839	1	1	RAC1_CAEEL	PAT2_CAEEL	CED2_CAEEL	CED7_CAEEL	G5EEN3_CAEEL	Q22667_CAEEL
biological_process	GO:0050708	regulation of protein secretion	6	10	0.6	0.998128	0.00804488	1	0.997	Q9U2S3_CAEEL	A0A0K3ATN9_CAEEL	A0A0K3AXE4_CAEEL	A0A0K3AS30_CAEEL	H2KML1_CAEEL	Q9U2V5_CAEEL
molecular_function	GO:0003735	structural constituent of ribosome	6	157	0.0382166	1.45069e-06	1	0	1	RT24_CAEEL	RM44_CAEEL	RM03_CAEEL	Q9N4L5_CAEEL	O61818_CAEEL	P91862_CAEEL
biological_process	GO:0048208	COPII vesicle coating	6	9	0.666667	0.999358	0.00468987	1	0.996	A0A4V0IKA6_CAEEL	Q95ZV3_CAEEL	A0A4V0IM30_CAEEL	A0A4V0IKE4_CAEEL	H2KZQ8_CAEEL	H2KZQ9_CAEEL
biological_process	GO:0070973	protein localization to endoplasmic reticulum exit site	6	8	0.75	0.999975	0.000449341	1	0.358	A0A4V0IKA6_CAEEL	Q95ZV3_CAEEL	A0A4V0IM30_CAEEL	A0A4V0IKE4_CAEEL	H2KZQ8_CAEEL	H2KZQ9_CAEEL
cellular_component	GO:0005911	cell-cell junction	6	27	0.222222	1	1.65719e-21	1	0	SYG1_CAEEL	SYG2_CAEEL	AJM1_CAEEL	G5EDN8_CAEEL	Q93198_CAEEL	G5EC72_CAEEL
biological_process	GO:0043068	positive regulation of programmed cell death	6	12	0.5	0.989798	0.0244645	1	1	HLH2_CAEEL	VPP1_CAEEL	B7WN66_CAEEL	Q94279_CAEEL	I2HAA7_CAEEL	I2HAA6_CAEEL
biological_process	GO:0060282	positive regulation of oocyte development	6	11	0.545455	0.999358	0.00468987	1	0.996	VAS1_CAEEL	LIN41_CAEEL	SIG7_CAEEL	UNC13_CAEEL	GLD1_CAEEL	ATX2_CAEEL
biological_process	GO:0000212	meiotic spindle organization	6	12	0.5	0.999322	0.00353895	1	0.979	BUB1_CAEEL	ZYG9_CAEEL	CLAS2_CAEEL	Q22257_CAEEL	O17666_CAEEL	O76447_CAEEL
biological_process	GO:0019722	calcium-mediated signaling	6	17	0.352941	0.995667	0.0158669	1	1	CNG_CAEEL	STX1A_CAEEL	RCANL_CAEEL	G5ECV2_CAEEL	O17470_CAEEL	H2KYW1_CAEEL
cellular_component	GO:0012505	endomembrane system	6	70	0.0857143	0.999213	0.00101435	1	0.26	GLP1_CAEEL	STX1A_CAEEL	G5EF26_CAEEL	A4UZ34_CAEEL	Q7K7J0_CAEEL	G5EDI2_CAEEL
biological_process	GO:0008380	RNA splicing	6	34	0.176471	0.166522	0.874047	1	1	DHX9_CAEEL	DHX15_CAEEL	SYM2_CAEEL	DHX16_CAEEL	ASD2_CAEEL	G8JY03_CAEEL
biological_process	GO:1903356	positive regulation of distal tip cell migration	6	18	0.333333	0.978993	0.0662542	1	1	RAC1_CAEEL	HLH2_CAEEL	RIG6_CAEEL	CED2_CAEEL	CED7_CAEEL	G5EEN3_CAEEL
biological_process	GO:1905815	regulation of dorsal/ventral axon guidance	6	12	0.5	0.998682	0.00806187	1	0.997	RAC1_CAEEL	RPM1_CAEEL	G5EBV3_CAEEL	O61528_CAEEL	C4ALD5_CAEEL	Q17490_CAEEL
biological_process	GO:0030866	cortical actin cytoskeleton organization	6	23	0.26087	0.99478	0.0143374	1	1	HMR1_CAEEL	FOZI1_CAEEL	HMP1_CAEEL	ROCK_CAEEL	CLH_CAEEL	A5JYX3_CAEEL
cellular_component	GO:0005769	early endosome	6	64	0.09375	0.568876	0.560172	1	1	VPS18_CAEEL	G5ED80_CAEEL	G5EGT4_CAEEL	Q5FC45_CAEEL	Q17796_CAEEL	Q6AHQ8_CAEEL
biological_process	GO:0007010	cytoskeleton organization	6	20	0.3	1	1.05422e-35	1	0	ANC1_CAEEL	G5ECM5_CAEEL	X5LV34_CAEEL	X5M8S5_CAEEL	Q09989_CAEEL	Q6AHQ8_CAEEL
biological_process	GO:0006936	muscle contraction	6	30	0.2	0.691186	0.416598	1	1	UNC58_CAEEL	MYO2_CAEEL	MYO4_CAEEL	KETN1_CAEEL	Q22667_CAEEL	H2KYL9_CAEEL
molecular_function	GO:0019905	syntaxin binding	6	40	0.15	0.675009	0.485621	1	1	VPS54_CAEEL	SYB1_CAEEL	CLA1_CAEEL	O44412_CAEEL	Q23056_CAEEL	A0A0K3ATN9_CAEEL
biological_process	GO:0009887	animal organ morphogenesis	6	24	0.25	1	3.32316e-07	1	0.001	LAM2_CAEEL	EPI1_CAEEL	SPTF3_CAEEL	UNC52_CAEEL	LE756_CAEEL	G5ECE3_CAEEL
biological_process	GO:0006937	regulation of muscle contraction	6	41	0.146341	0.703118	0.422375	1	1	CAPS_CAEEL	UNC50_CAEEL	UNC58_CAEEL	CBPE_CAEEL	P90735_CAEEL	H2KYL9_CAEEL
molecular_function	GO:0005507	copper ion binding	6	22	0.272727	0.951093	0.124781	1	1	TBH1_CAEEL	MIG38_CAEEL	Q95XC6_CAEEL	O01497_CAEEL	A0A0K3ATC0_CAEEL	Q19687_CAEEL
molecular_function	GO:0003678	DNA helicase activity	6	30	0.2	0.717565	0.428222	1	1	DHX9_CAEEL	Q9XXI9_CAEEL	Q9U2D2_CAEEL	Q9XVR7_CAEEL	O62217_CAEEL	Q8MYM8_CAEEL
biological_process	GO:0031929	TOR signaling	6	13	0.461538	0.989798	0.0244645	1	1	TOR_CAEEL	Q68TI8_CAEEL	G5EF88_CAEEL	S6F588_CAEEL	G5EEV7_CAEEL	S6FD39_CAEEL
biological_process	GO:0033365	protein localization to organelle	6	13	0.461538	0.999487	0.000846604	1	0.641	RSA2_CAEEL	SPD5_CAEEL	B7WN66_CAEEL	Q94279_CAEEL	I2HAA7_CAEEL	I2HAA6_CAEEL
molecular_function	GO:0001228	DNA-binding transcription activator activity, RNA polymerase II-specific	6	34	0.176471	0.708032	0.462772	1	1	CHE1_CAEEL	EGL43_CAEEL	GRH1_CAEEL	LIN29_CAEEL	Q93779_CAEEL	Q18624_CAEEL
cellular_component	GO:0005765	lysosomal membrane	6	69	0.0869565	0.105786	0.94967	1	1	CTNS_CAEEL	VPS18_CAEEL	K0M7B5_CAEEL	S6FMZ4_CAEEL	S6FCY3_CAEEL	J7S130_CAEEL
biological_process	GO:0006368	transcription elongation from RNA polymerase II promoter	6	15	0.4	0.999006	0.00433345	1	0.985	SPT16_CAEEL	ELOA1_CAEEL	CDK12_CAEEL	Q1XFY2_CAEEL	Q9TZM9_CAEEL	Q9N554_CAEEL
biological_process	GO:0000077	DNA damage checkpoint signaling	6	20	0.3	0.952128	0.0938559	1	1	TRR1_CAEEL	HSR9_CAEEL	ATM_CAEEL	CHK1_CAEEL	Q18939_CAEEL	A0A1W7LFZ8_CAEEL
cellular_component	GO:0016323	basolateral plasma membrane	6	66	0.0909091	0.153701	0.922101	1	1	MTP_CAEEL	STX1A_CAEEL	DLG1_CAEEL	A0A131MBS2_CAEEL	A0A3B1E616_CAEEL	Q9XW36_CAEEL
biological_process	GO:0045167	asymmetric protein localization involved in cell fate determination	6	25	0.24	0.8473	0.291766	1	1	MBK2_CAEEL	MOM4_CAEEL	PAR1_CAEEL	NLK_CAEEL	Q9U364_CAEEL	Q9GUP2_CAEEL
biological_process	GO:0045793	positive regulation of cell size	6	11	0.545455	0.999358	0.00468987	1	0.996	SMA4_CAEEL	ZDHCS_CAEEL	G5EC35_CAEEL	G5EFW3_CAEEL	G5EG97_CAEEL	G5EBH3_CAEEL
biological_process	GO:0006906	vesicle fusion	6	29	0.206897	0.600632	0.536836	1	1	GOSR2_CAEEL	STX1A_CAEEL	SYB1_CAEEL	G5EDP5_CAEEL	Q8I4L8_CAEEL	G5EFC6_CAEEL
biological_process	GO:0007076	mitotic chromosome condensation	6	12	0.5	0.999625	0.00219261	1	0.885	Q9N583_CAEEL	Q95Y84_CAEEL	X5M5W2_CAEEL	Q22847_CAEEL	X5M900_CAEEL	C6KRI9_CAEEL
biological_process	GO:0043050	pharyngeal pumping	6	31	0.193548	0.789161	0.293543	1	1	PXL1_CAEEL	G5EEL1_CAEEL	G5EFG1_CAEEL	G5EFL5_CAEEL	G5EC72_CAEEL	G5EEF6_CAEEL
biological_process	GO:0050907	detection of chemical stimulus involved in sensory perception	6	31	0.193548	0.746554	0.419781	1	1	SRA10_CAEEL	SRA11_CAEEL	CNG_CAEEL	SRA9_CAEEL	SRA12_CAEEL	Q3Y412_CAEEL
cellular_component	GO:0031941	filamentous actin	6	14	0.428571	0.998414	0.00881603	1	0.91	EXC6_CAEEL	G5EEL1_CAEEL	G5EFG1_CAEEL	G5EFL5_CAEEL	G5EC72_CAEEL	G5EEF6_CAEEL
molecular_function	GO:0003697	single-stranded DNA binding	6	41	0.146341	0.385351	0.762903	1	1	SMC6_CAEEL	TYDP1_CAEEL	Q9XXI9_CAEEL	Q8T3E0_CAEEL	Q9XVR7_CAEEL	G5EBZ1_CAEEL
biological_process	GO:0048557	embryonic digestive tract morphogenesis	6	25	0.24	0.746554	0.419781	1	1	LIN36_CAEEL	MOM4_CAEEL	APR1_CAEEL	MIG5_CAEEL	G5EGL5_CAEEL	Q7YXC4_CAEEL
molecular_function	GO:0030553	cGMP binding	6	12	0.5	0.999029	0.00628164	1	0.955	CNG_CAEEL	EGL4_CAEEL	O61827_CAEEL	U4PEQ9_CAEEL	Q9N4C1_CAEEL	U4PRL6_CAEEL
cellular_component	GO:0016282	eukaryotic 43S preinitiation complex	6	16	0.375	0.995921	0.0182763	1	0.992	EIF3D_CAEEL	EIF3L_CAEEL	EIF3I_CAEEL	A0A1N7SYP6_CAEEL	A0A1N7SYR1_CAEEL	A0A1N7SYP7_CAEEL
cellular_component	GO:0033290	eukaryotic 48S preinitiation complex	6	16	0.375	0.995921	0.0182763	1	0.992	EIF3D_CAEEL	EIF3L_CAEEL	EIF3I_CAEEL	A0A1N7SYP6_CAEEL	A0A1N7SYR1_CAEEL	A0A1N7SYP7_CAEEL
biological_process	GO:0001732	formation of cytoplasmic translation initiation complex	6	17	0.352941	0.985044	0.0511719	1	1	EIF3D_CAEEL	EIF3L_CAEEL	EIF3I_CAEEL	A0A1N7SYP6_CAEEL	A0A1N7SYR1_CAEEL	A0A1N7SYP7_CAEEL
biological_process	GO:0017148	negative regulation of translation	6	46	0.130435	0.274203	0.813658	1	1	LIN41_CAEEL	NCL1_CAEEL	CGH1_CAEEL	CNOT1_CAEEL	GLD1_CAEEL	Q23191_CAEEL
molecular_function	GO:0004683	calmodulin-dependent protein kinase activity	6	10	0.6	0.999029	0.00628164	1	0.955	MAK1_CAEEL	KCC2D_CAEEL	F5GUA8_CAEEL	G5EDZ5_CAEEL	F5GUA9_CAEEL	E7EM33_CAEEL
cellular_component	GO:0000151	ubiquitin ligase complex	6	39	0.153846	0.852628	0.202929	1	1	DRE1_CAEEL	RING2_CAEEL	UBR1_CAEEL	UBE4_CAEEL	Q9NA71_CAEEL	A0A0K3AS68_CAEEL
biological_process	GO:0007416	synapse assembly	6	15	0.4	0.993222	0.0155961	1	1	LIDB1_CAEEL	SYG1_CAEEL	SYG2_CAEEL	UNC4_CAEEL	Q9U3E2_CAEEL	H2KYW1_CAEEL
biological_process	GO:0090307	mitotic spindle assembly	6	19	0.315789	0.999989	4.88836e-05	1	0.043	CLAP3_CAEEL	CLAS2_CAEEL	G5EFM0_CAEEL	G5EDA3_CAEEL	G5ECC0_CAEEL	P91400_CAEEL
biological_process	GO:0010506	regulation of autophagy	6	23	0.26087	0.991752	0.0185352	1	1	IKKE1_CAEEL	Q68TI8_CAEEL	G5EF88_CAEEL	S6F588_CAEEL	G5EEV7_CAEEL	S6FD39_CAEEL
molecular_function	GO:0001671	ATPase activator activity	6	15	0.4	0.994925	0.0221866	1	1	O61980_CAEEL	K8F7X5_CAEEL	Q9NA35_CAEEL	Q9XUG9_CAEEL	D3NQB3_CAEEL	K8ESJ1_CAEEL
cellular_component	GO:0071944	cell periphery	6	13	0.461538	1	5.1783e-11	1	0	CBD1_CAEEL	ROL3_CAEEL	PAR1_CAEEL	O01847_CAEEL	Q21430_CAEEL	A0A1I6CM53_CAEEL
biological_process	GO:0007568	aging	6	16	0.375	0.831293	0.209799	1	1	FOXO_CAEEL	HM22_CAEEL	GRH1_CAEEL	MXL3_CAEEL	HLH11_CAEEL	MDL1_CAEEL
biological_process	GO:0055088	lipid homeostasis	6	28	0.214286	0.754042	0.397685	1	1	FLD1_CAEEL	ABH52_CAEEL	ACX14_CAEEL	ACX15_CAEEL	ACX12_CAEEL	ACX13_CAEEL
molecular_function	GO:0000166	nucleotide binding	6	44	0.136364	0.998547	0.00180282	1	0.538	W6SBC4_CAEEL	Q9U2B5_CAEEL	Q0PDK5_CAEEL	O62218_CAEEL	W6RQW7_CAEEL	F5GU77_CAEEL
molecular_function	GO:0016286	small conductance calcium-activated potassium channel activity	6	20	0.3	0.970399	0.0853393	1	1	G5ED53_CAEEL	G5EFI1_CAEEL	G5EER9_CAEEL	G5EEZ9_CAEEL	G5EDG3_CAEEL	Q8I4D2_CAEEL
molecular_function	GO:0017151	DEAD/H-box RNA helicase binding	6	19	0.315789	0.977779	0.0686177	1	1	FOXO_CAEEL	ERGO1_CAEEL	MEP1_CAEEL	ZYX_CAEEL	2AAA_CAEEL	Q19818_CAEEL
biological_process	GO:0008286	insulin receptor signaling pathway	6	14	0.428571	0.995153	0.0160257	1	1	FOXO_CAEEL	MXL3_CAEEL	EGL4_CAEEL	STX1A_CAEEL	AKT1_CAEEL	G5EDP9_CAEEL
biological_process	GO:0043065	positive regulation of apoptotic process	6	22	0.272727	0.802178	0.338827	1	1	FOXO_CAEEL	DAPK_CAEEL	DRE1_CAEEL	SPTF3_CAEEL	UNC3_CAEEL	Q9GUP2_CAEEL
biological_process	GO:0007614	short-term memory	6	18	0.333333	0.978993	0.0662542	1	1	FOXO_CAEEL	GAP2_CAEEL	ADD1_CAEEL	Q95XA9_CAEEL	G8JYB0_CAEEL	Q19523_CAEEL
biological_process	GO:0031047	gene silencing by RNA	6	29	0.206897	0.999578	0.000908354	1	0.646	DHX9_CAEEL	RPB9_CAEEL	CNOT1_CAEEL	Q9XVI3_CAEEL	G5EGR6_CAEEL	Q17493_CAEEL
molecular_function	GO:0060090	molecular adaptor activity	6	23	0.26087	0.973584	0.0437712	1	1	APC1_CAEEL	CNOT1_CAEEL	G5EF06_CAEEL	Q22342_CAEEL	Q21746_CAEEL	Q18983_CAEEL
biological_process	GO:0000902	cell morphogenesis	6	18	0.333333	1	4.14853e-09	1	0	CYFIP_CAEEL	PPN1_CAEEL	G5ECM5_CAEEL	Q5DX48_CAEEL	H2KZU6_CAEEL	Q22354_CAEEL
molecular_function	GO:0001653	peptide receptor activity	6	27	0.222222	0.0932959	0.933557	1	1	DAF11_CAEEL	GCY12_CAEEL	GCY1_CAEEL	GCY20_CAEEL	GCY23_CAEEL	GCY8_CAEEL
biological_process	GO:0006182	cGMP biosynthetic process	6	27	0.222222	0.8473	0.291766	1	1	DAF11_CAEEL	GCY12_CAEEL	GCY1_CAEEL	GCY20_CAEEL	GCY23_CAEEL	GCY8_CAEEL
biological_process	GO:0051179	localization	6	7	0.857143	1	4.48331e-13	1	0	ANC1_CAEEL	ZDHCS_CAEEL	G5ECZ1_CAEEL	Q7JP86_CAEEL	Q17490_CAEEL	Q8MQG0_CAEEL
cellular_component	GO:0016592	mediator complex	6	32	0.1875	0.840402	0.298392	1	1	MED13_CAEEL	MED8_CAEEL	MED14_CAEEL	MED29_CAEEL	MED12_CAEEL	MED15_CAEEL
biological_process	GO:0009880	embryonic pattern specification	6	14	0.428571	0.998291	0.0044691	1	0.985	GLP1_CAEEL	MBK2_CAEEL	SKN1_CAEEL	PAR1_CAEEL	G5EF15_CAEEL	G5ECB9_CAEEL
biological_process	GO:0005978	glycogen biosynthetic process	6	13	0.461538	0.978993	0.0662542	1	1	Q86D12_CAEEL	Q9XUS4_CAEEL	Q9XUS6_CAEEL	Q9XUS5_CAEEL	Q8WQE5_CAEEL	Q69Z13_CAEEL
biological_process	GO:0009791	post-embryonic development	6	36	0.166667	1	2.76596e-10	1	0	CCNE_CAEEL	PICAL_CAEEL	SMA4_CAEEL	G5EDL0_CAEEL	A0A4V6M3C5_CAEEL	A0A4V0IK80_CAEEL
molecular_function	GO:0015280	ligand-gated sodium channel activity	6	30	0.2	0.809665	0.341234	1	1	UN105_CAEEL	DEG1_CAEEL	G5EGI5_CAEEL	O01664_CAEEL	P91102_CAEEL	O45402_CAEEL
biological_process	GO:0042127	regulation of cell population proliferation	6	17	0.352941	0.984404	0.0332094	1	1	EPI1_CAEEL	STAT1_CAEEL	APTF1_CAEEL	G5EEV6_CAEEL	C1P640_CAEEL	C1P641_CAEEL
molecular_function	GO:0051010	microtubule plus-end binding	6	13	0.461538	0.998185	0.01011	1	0.997	ZYG9_CAEEL	Q23542_CAEEL	E2JKY8_CAEEL	E2JKZ0_CAEEL	L8EC32_CAEEL	L8E938_CAEEL
molecular_function	GO:0061608	nuclear import signal receptor activity	6	12	0.5	0.999029	0.00628164	1	0.955	IMA2_CAEEL	U4PBW7_CAEEL	Q20703_CAEEL	K8ERU5_CAEEL	L8E808_CAEEL	K8FDZ3_CAEEL
biological_process	GO:0060298	positive regulation of sarcomere organization	6	12	0.5	0.998682	0.00806187	1	0.997	PAT2_CAEEL	UNC89_CAEEL	UNC22_CAEEL	UNC52_CAEEL	MYSP_CAEEL	CPNA1_CAEEL
biological_process	GO:0061061	muscle structure development	6	10	0.6	1	1.2639e-06	1	0.001	PXL1_CAEEL	G5EEL1_CAEEL	G5EFG1_CAEEL	G5EFL5_CAEEL	G5EC72_CAEEL	G5EEF6_CAEEL
molecular_function	GO:0004649	poly(ADP-ribose) glycohydrolase activity	6	9	0.666667	0.999931	0.000880391	1	0.352	PARG1_CAEEL	A5JYS4_CAEEL	X5LVA3_CAEEL	X5M5W8_CAEEL	X5M907_CAEEL	L8EC33_CAEEL
cellular_component	GO:0005902	microvillus	6	10	0.6	0.999274	0.00407856	1	0.706	HUM6_CAEEL	G5EBK3_CAEEL	G5EES2_CAEEL	W6RRZ0_CAEEL	W6RY57_CAEEL	Q9TZI9_CAEEL
biological_process	GO:1905905	pharyngeal gland morphogenesis	6	18	0.333333	0.978993	0.0662542	1	1	ROCK_CAEEL	PQN8_CAEEL	UNC89_CAEEL	UNC52_CAEEL	HLH6_CAEEL	G5EFW3_CAEEL
biological_process	GO:0030307	positive regulation of cell growth	6	10	0.6	1	2.5674e-09	1	0	SMA4_CAEEL	Q68TI8_CAEEL	G5EF88_CAEEL	S6F588_CAEEL	G5EEV7_CAEEL	S6FD39_CAEEL
biological_process	GO:0045807	positive regulation of endocytosis	6	11	0.545455	0.999951	0.000195105	1	0.197	NBEA_CAEEL	NEKL2_CAEEL	Q9U3A6_CAEEL	Q8I4H0_CAEEL	Q8I4G9_CAEEL	A5JYR4_CAEEL
molecular_function	GO:0016810	hydrolase activity, acting on carbon-nitrogen (but not peptide) bonds	6	13	0.461538	0.92228	0.12041	1	1	A0A4V0IKS1_CAEEL	H2KZ94_CAEEL	A0A4V0INJ5_CAEEL	A0A4V0IM10_CAEEL	A0A4V0IND1_CAEEL	A0A4V0ILL1_CAEEL
cellular_component	GO:0098981	cholinergic synapse	6	7	0.857143	0.999999	5.0311e-05	1	0.014	G5EE26_CAEEL	Q14DX2_CAEEL	Q49HI3_CAEEL	A0A0K3AR90_CAEEL	A0A0K3ATN9_CAEEL	A0A0K3AWL6_CAEEL
cellular_component	GO:0098674	extrinsic component of neuronal dense core vesicle membrane	6	7	0.857143	0.999999	5.0311e-05	1	0.014	G5EE26_CAEEL	Q14DX2_CAEEL	Q49HI3_CAEEL	A0A0K3AR90_CAEEL	A0A0K3ATN9_CAEEL	A0A0K3AWL6_CAEEL
cellular_component	GO:0098982	GABA-ergic synapse	6	7	0.857143	0.999999	5.0311e-05	1	0.014	G5EE26_CAEEL	Q14DX2_CAEEL	Q49HI3_CAEEL	A0A0K3AR90_CAEEL	A0A0K3ATN9_CAEEL	A0A0K3AWL6_CAEEL
biological_process	GO:0099161	regulation of presynaptic dense core granule exocytosis	6	7	0.857143	0.999996	0.000131019	1	0.142	G5EE26_CAEEL	Q14DX2_CAEEL	Q49HI3_CAEEL	A0A0K3AR90_CAEEL	A0A0K3ATN9_CAEEL	A0A0K3AWL6_CAEEL
biological_process	GO:0099148	regulation of synaptic vesicle docking	6	7	0.857143	0.999996	0.000131019	1	0.142	G5EE26_CAEEL	Q14DX2_CAEEL	Q49HI3_CAEEL	A0A0K3AR90_CAEEL	A0A0K3ATN9_CAEEL	A0A0K3AWL6_CAEEL
biological_process	GO:0010807	regulation of synaptic vesicle priming	6	7	0.857143	0.999996	0.000131019	1	0.142	G5EE26_CAEEL	Q14DX2_CAEEL	Q49HI3_CAEEL	A0A0K3AR90_CAEEL	A0A0K3ATN9_CAEEL	A0A0K3AWL6_CAEEL
biological_process	GO:0009605	response to external stimulus	6	8	0.75	0.999731	0.000371686	1	0.301	Q7JP86_CAEEL	V6CLS7_CAEEL	V6CLR6_CAEEL	W6SBC4_CAEEL	W6RQW7_CAEEL	W6RTC2_CAEEL
biological_process	GO:0034472	snRNA 3'-end processing	6	12	0.5	0.971936	0.0761285	1	1	E5QCH1_CAEEL	H2KZC8_CAEEL	O45075_CAEEL	Q86MG4_CAEEL	B7WN63_CAEEL	Q23271_CAEEL
biological_process	GO:0042058	regulation of epidermal growth factor receptor signaling pathway	6	8	0.75	1	7.76899e-07	1	0.001	Q17687_CAEEL	Q9U2S3_CAEEL	A0A0K3AXE4_CAEEL	A0A0K3AS30_CAEEL	H2KML1_CAEEL	Q9U2V5_CAEEL
molecular_function	GO:0003983	UTP:glucose-1-phosphate uridylyltransferase activity	6	7	0.857143	0.999997	9.81751e-05	1	0.044	Q86D12_CAEEL	Q9XUS4_CAEEL	Q9XUS6_CAEEL	Q9XUS5_CAEEL	Q8WQE5_CAEEL	Q69Z13_CAEEL
biological_process	GO:0006011	UDP-glucose metabolic process	6	7	0.857143	0.999996	0.000131019	1	0.142	Q86D12_CAEEL	Q9XUS4_CAEEL	Q9XUS6_CAEEL	Q9XUS5_CAEEL	Q8WQE5_CAEEL	Q69Z13_CAEEL
biological_process	GO:0050920	regulation of chemotaxis	5	22	0.227273	0.999944	0.000159874	1	0.173	PDPK1_CAEEL	DAF11_CAEEL	DAF25_CAEEL	CHE1_CAEEL	Q0PCD8_CAEEL
biological_process	GO:0045727	positive regulation of translation	5	14	0.357143	0.773503	0.387587	1	1	PHA4_CAEEL	LARP1_CAEEL	TOR_CAEEL	MXT_CAEEL	GUF1_CAEEL
cellular_component	GO:0005802	trans-Golgi network	5	46	0.108696	0.620823	0.530016	1	1	PAD1_CAEEL	BLI4_CAEEL	Q9TXV2_CAEEL	Q8I7G0_CAEEL	U4PBV8_CAEEL
molecular_function	GO:0004722	protein serine/threonine phosphatase activity	5	55	0.0909091	0.0345752	0.986029	0.999	1	CDC14_CAEEL	Q21840_CAEEL	Q9U395_CAEEL	Q27501_CAEEL	Q09598_CAEEL
biological_process	GO:0070482	response to oxygen levels	5	18	0.277778	0.784016	0.351032	1	1	PDE1_CAEEL	CNG_CAEEL	EGL4_CAEEL	RT4I1_CAEEL	GCY35_CAEEL
biological_process	GO:0007189	adenylate cyclase-activating G protein-coupled receptor signaling pathway	5	15	0.333333	0.708234	0.480518	1	1	LPLT1_CAEEL	LPLT2_CAEEL	Q19931_CAEEL	Q19523_CAEEL	G5EE33_CAEEL
cellular_component	GO:0031252	cell leading edge	5	11	0.454545	1	8.16784e-07	1	0	PLX2_CAEEL	ROL3_CAEEL	ANI1_CAEEL	G5EG53_CAEEL	H2L0C7_CAEEL
cellular_component	GO:0002116	semaphorin receptor complex	5	7	0.714286	0.99995	0.000942533	1	0.251	PLX2_CAEEL	U4PF39_CAEEL	U4PRY7_CAEEL	Q3V5K0_CAEEL	U4PBW0_CAEEL
molecular_function	GO:0017154	semaphorin receptor activity	5	9	0.555556	0.99912	0.00731871	1	0.971	PLX2_CAEEL	U4PF39_CAEEL	U4PRY7_CAEEL	Q3V5K0_CAEEL	U4PBW0_CAEEL
biological_process	GO:1902287	semaphorin-plexin signaling pathway involved in axon guidance	5	7	0.714286	0.999869	0.00203667	1	0.87	PLX2_CAEEL	U4PF39_CAEEL	U4PRY7_CAEEL	Q3V5K0_CAEEL	U4PBW0_CAEEL
biological_process	GO:0007052	mitotic spindle organization	5	25	0.2	0.999905	0.000267417	1	0.223	RSA2_CAEEL	SPD5_CAEEL	NUF2_CAEEL	ZYG9_CAEEL	2AAA_CAEEL
biological_process	GO:0035262	gonad morphogenesis	5	44	0.113636	0.209907	0.888116	1	1	HLH2_CAEEL	HM22_CAEEL	G5EG53_CAEEL	Q21430_CAEEL	Q9XVI2_CAEEL
biological_process	GO:0048015	phosphatidylinositol-mediated signaling	5	11	0.454545	0.948828	0.141385	1	1	PLCE1_CAEEL	PIKI1_CAEEL	Q8IA75_CAEEL	Q9XW63_CAEEL	Q8IA76_CAEEL
cellular_component	GO:0070090	metaphase plate	5	8	0.625	0.999823	0.00221866	1	0.475	SEP1_CAEEL	GEI17_CAEEL	G5EBQ3_CAEEL	Q27GU1_CAEEL	H2KZD5_CAEEL
biological_process	GO:0034613	cellular protein localization	5	20	0.25	0.999917	0.000124638	1	0.103	SEP1_CAEEL	LRK1_CAEEL	NPP5_CAEEL	UNC89_CAEEL	ZYG1_CAEEL
biological_process	GO:0045977	positive regulation of mitotic cell cycle, embryonic	5	9	0.555556	0.998844	0.00908938	1	0.999	SPD5_CAEEL	SZY20_CAEEL	ZYG1_CAEEL	ATX2_CAEEL	Q21295_CAEEL
molecular_function	GO:0000993	RNA polymerase II complex binding	5	21	0.238095	0.939022	0.1473	1	1	SIG7_CAEEL	CIDS1_CAEEL	CTR9_CAEEL	Q1XFY2_CAEEL	Q9TZM9_CAEEL
biological_process	GO:0002098	tRNA wobble uridine modification	5	19	0.263158	0.87486	0.267834	1	1	H2L2B2_CAEEL	H2L2B3_CAEEL	Q8I4I7_CAEEL	Q20453_CAEEL	Q7YTV3_CAEEL
cellular_component	GO:0005930	axoneme	5	25	0.2	0.870879	0.24381	1	1	DYHC2_CAEEL	BBS1_CAEEL	YAP1_CAEEL	CFA36_CAEEL	ARL6_CAEEL
biological_process	GO:0097120	receptor localization to synapse	5	8	0.625	0.999895	0.000677979	1	0.516	LIN10_CAEEL	UNC50_CAEEL	DLG1_CAEEL	ADD1_CAEEL	G8JYB0_CAEEL
biological_process	GO:0040040	thermosensory behavior	5	15	0.333333	0.972161	0.0909571	1	1	CNG_CAEEL	RCANL_CAEEL	GCY23_CAEEL	GCY8_CAEEL	Q9U2Z0_CAEEL
biological_process	GO:0009957	epidermal cell fate specification	5	11	0.454545	0.99531	0.0248695	1	1	LIN41_CAEEL	ELT1_CAEEL	H9G2S6_CAEEL	Q3S1J8_CAEEL	H9G2S7_CAEEL
molecular_function	GO:0003684	damaged DNA binding	5	23	0.217391	0.8527	0.299295	1	1	SMC6_CAEEL	UBQL_CAEEL	Q8T3E0_CAEEL	Q9U2D2_CAEEL	G5EBZ1_CAEEL
biological_process	GO:0009306	protein secretion	5	20	0.25	0.996037	0.0108237	1	1	YC2L_CAEEL	Q9U3A6_CAEEL	Q8I4H0_CAEEL	Q8I4G9_CAEEL	A5JYR4_CAEEL
biological_process	GO:0032228	regulation of synaptic transmission, GABAergic	5	15	0.333333	0.825275	0.338356	1	1	RAC1_CAEEL	G5EBV3_CAEEL	Q7KPP4_CAEEL	Q8IA75_CAEEL	Q8IA76_CAEEL
biological_process	GO:0007163	establishment or maintenance of cell polarity	5	27	0.185185	0.999948	0.000117622	1	0.096	RAC1_CAEEL	PAR3_CAEEL	EGL27_CAEEL	PAR1_CAEEL	Q19739_CAEEL
biological_process	GO:0048812	neuron projection morphogenesis	5	14	0.357143	1	2.54747e-08	1	0	RAC1_CAEEL	CNG_CAEEL	SULU_CAEEL	G5EBV3_CAEEL	Q9XUT0_CAEEL
molecular_function	GO:0019888	protein phosphatase regulator activity	5	15	0.333333	0.541803	0.630333	1	1	2AAA_CAEEL	A0A1N7SYT5_CAEEL	A0A1N7SYW5_CAEEL	Q17744_CAEEL	H8W3X6_CAEEL
biological_process	GO:0040001	establishment of mitotic spindle localization	5	16	0.3125	0.997281	0.00588645	1	0.996	PAR3_CAEEL	CNOT1_CAEEL	CLAP3_CAEEL	CLAS2_CAEEL	ATX2_CAEEL
cellular_component	GO:0031902	late endosome membrane	5	34	0.147059	0.541041	0.644107	1	1	GOSR2_CAEEL	VPS18_CAEEL	O44158_CAEEL	Q17687_CAEEL	Q9XWI0_CAEEL
biological_process	GO:0035418	protein localization to synapse	5	22	0.227273	0.949478	0.104549	1	1	SYG2_CAEEL	G5EDQ4_CAEEL	G5EDV5_CAEEL	G5EGA4_CAEEL	G5EF89_CAEEL
biological_process	GO:0048488	synaptic vesicle endocytosis	5	13	0.384615	0.999625	0.00219261	1	0.885	PICAL_CAEEL	STNB_CAEEL	CLA1_CAEEL	Q9BIF4_CAEEL	A0A0K3AWP8_CAEEL
cellular_component	GO:0070382	exocytic vesicle	5	21	0.238095	0.971691	0.0537991	1	1	CLA1_CAEEL	G5EDP5_CAEEL	Q23056_CAEEL	Q8I4L8_CAEEL	G5EFC6_CAEEL
cellular_component	GO:0030672	synaptic vesicle membrane	5	18	0.277778	0.885485	0.248414	1	1	UNC13_CAEEL	SYB1_CAEEL	CLA1_CAEEL	H2KZJ6_CAEEL	E9P851_CAEEL
biological_process	GO:0017156	calcium-ion regulated exocytosis	5	20	0.25	1	1.01075e-08	1	0	CLA1_CAEEL	G5EDP5_CAEEL	Q23056_CAEEL	Q8I4L8_CAEEL	G5EFC6_CAEEL
biological_process	GO:0017158	regulation of calcium ion-dependent exocytosis	5	19	0.263158	0.999553	0.00186042	1	0.825	CLA1_CAEEL	G5EDP5_CAEEL	Q23056_CAEEL	Q8I4L8_CAEEL	G5EFC6_CAEEL
biological_process	GO:0014059	regulation of dopamine secretion	5	19	0.263158	0.87486	0.267834	1	1	CLA1_CAEEL	G5EDP5_CAEEL	Q23056_CAEEL	Q8I4L8_CAEEL	G5EFC6_CAEEL
biological_process	GO:0001714	endodermal cell fate specification	5	17	0.294118	0.933746	0.170281	1	1	SKN1_CAEEL	MOM4_CAEEL	NLK_CAEEL	APR1_CAEEL	MIG5_CAEEL
cellular_component	GO:0016529	sarcoplasmic reticulum	5	25	0.2	1	2.27923e-07	1	0	PTP1_CAEEL	Q7YXD9_CAEEL	G5EBP0_CAEEL	Q20155_CAEEL	I2HAA6_CAEEL
molecular_function	GO:0004402	histone acetyltransferase activity	5	27	0.185185	0.56737	0.621831	1	1	TAF1_CAEEL	K8F7U3_CAEEL	K8ES81_CAEEL	K8ERR8_CAEEL	K8ESF3_CAEEL
biological_process	GO:0006260	DNA replication	5	43	0.116279	0.272666	0.803629	1	1	SPT16_CAEEL	DHX9_CAEEL	NFI1_CAEEL	SMC6_CAEEL	RIR1_CAEEL
biological_process	GO:0040035	hermaphrodite genitalia development	5	19	0.263158	0.824042	0.32335	1	1	MEP1_CAEEL	SMG1_CAEEL	ANI1_CAEEL	G5EES3_CAEEL	G5EGR6_CAEEL
biological_process	GO:0046622	positive regulation of organ growth	5	8	0.625	0.999551	0.0046822	1	0.99	SMA4_CAEEL	G5EC35_CAEEL	G5EFW3_CAEEL	G5EG97_CAEEL	G5EBH3_CAEEL
biological_process	GO:0048337	positive regulation of mesodermal cell fate specification	5	10	0.5	0.997518	0.0156969	1	1	SEM2_CAEEL	FOZI1_CAEEL	SMA9_CAEEL	MYOD1_CAEEL	Q9XVI2_CAEEL
biological_process	GO:0000724	double-strand break repair via homologous recombination	5	35	0.142857	0.314418	0.797193	1	1	SMC6_CAEEL	WRN_CAEEL	Q9U2S8_CAEEL	D3NQA7_CAEEL	G5EBZ1_CAEEL
cellular_component	GO:0005681	spliceosomal complex	5	37	0.135135	0.0474338	0.975209	0.997	1	CWC22_CAEEL	DHX15_CAEEL	GPKOW_CAEEL	CATIN_CAEEL	Q93339_CAEEL
molecular_function	GO:0004984	olfactory receptor activity	5	27	0.185185	0.00221475	0.998957	0.302	1	SRA10_CAEEL	SRA11_CAEEL	SRA9_CAEEL	SRA12_CAEEL	Q3Y412_CAEEL
biological_process	GO:0016082	synaptic vesicle priming	5	10	0.5	0.999962	0.000352352	1	0.282	RIM_CAEEL	UNC13_CAEEL	G5EE26_CAEEL	Q14DX2_CAEEL	Q49HI3_CAEEL
biological_process	GO:0000956	nuclear-transcribed mRNA catabolic process	5	24	0.208333	0.504322	0.603177	1	1	RENT1_CAEEL	CNOT1_CAEEL	Q9U2B5_CAEEL	U4PRA5_CAEEL	Q17740_CAEEL
biological_process	GO:0000184	nuclear-transcribed mRNA catabolic process, nonsense-mediated decay	5	25	0.2	0.8473	0.291766	1	1	RENT1_CAEEL	SMG1_CAEEL	Q1T6W7_CAEEL	U4PRA5_CAEEL	Q9BL68_CAEEL
biological_process	GO:0006261	DNA-dependent DNA replication	5	11	0.454545	0.428278	0.683965	1	1	DPOE2_CAEEL	DPOLQ_CAEEL	Q20129_CAEEL	Q18547_CAEEL	Q19520_CAEEL
biological_process	GO:0030516	regulation of axon extension	5	18	0.277778	0.999991	2.89334e-05	1	0.032	CNG_CAEEL	DAF11_CAEEL	G5EDQ5_CAEEL	A7LPF8_CAEEL	Q9U377_CAEEL
cellular_component	GO:0016010	dystrophin-associated glycoprotein complex	5	12	0.416667	0.999444	0.00286904	1	0.626	DMD_CAEEL	DYC1_CAEEL	V6CLV8_CAEEL	V6CLR8_CAEEL	V6CJD7_CAEEL
cellular_component	GO:0005852	eukaryotic translation initiation factor 3 complex	5	16	0.3125	0.987798	0.0426005	1	1	EIF3D_CAEEL	EIF3L_CAEEL	A0A1N7SYP6_CAEEL	A0A1N7SYR1_CAEEL	A0A1N7SYP7_CAEEL
cellular_component	GO:0014069	postsynaptic density	5	16	0.3125	0.957399	0.121362	1	1	ADD1_CAEEL	ADD2_CAEEL	G8JYB0_CAEEL	Q9XUT0_CAEEL	H2KYW1_CAEEL
biological_process	GO:0000422	autophagy of mitochondrion	5	25	0.2	0.72866	0.427165	1	1	LGG2_CAEEL	ATG2_CAEEL	Q22342_CAEEL	A0A3P6NNZ8_CAEEL	A0A3P6MYF5_CAEEL
biological_process	GO:0050807	regulation of synapse organization	5	21	0.238095	0.99483	0.0119518	1	1	RPM1_CAEEL	CEH28_CAEEL	G5EDQ5_CAEEL	A7LPF8_CAEEL	Q9U377_CAEEL
cellular_component	GO:0005875	microtubule associated complex	5	9	0.555556	1	9.55832e-08	1	0	Q23542_CAEEL	E2JKY8_CAEEL	E2JKZ0_CAEEL	L8EC32_CAEEL	L8E938_CAEEL
molecular_function	GO:0009931	calcium-dependent protein serine/threonine kinase activity	5	7	0.714286	0.999335	0.00306727	1	0.763	MAK1_CAEEL	F5GUA8_CAEEL	G5EDZ5_CAEEL	F5GUA9_CAEEL	E7EM33_CAEEL
molecular_function	GO:0070006	metalloaminopeptidase activity	5	24	0.208333	0.828504	0.332926	1	1	PSA_CAEEL	AMP2_CAEEL	Q566A9_CAEEL	H2L0M5_CAEEL	A8W765_CAEEL
biological_process	GO:0061065	regulation of dauer larval development	5	15	0.333333	0.987418	0.0292918	1	1	DAF14_CAEEL	FOXO_CAEEL	DAF11_CAEEL	DAF25_CAEEL	IF122_CAEEL
biological_process	GO:0003384	apical constriction involved in gastrulation	5	5	1	1	0.000130784	1	0.127	HMR1_CAEEL	Q53U86_CAEEL	Q53U87_CAEEL	Q4PIU9_CAEEL	Q18100_CAEEL
biological_process	GO:0042073	intraciliary transport	5	20	0.25	0.966089	0.0829255	1	1	DYF2_CAEEL	OSM3_CAEEL	TTC30_CAEEL	G5ED37_CAEEL	Q18263_CAEEL
molecular_function	GO:0038023	signaling receptor activity	5	38	0.131579	4.18186e-05	0.999971	0.006	1	TRA2_CAEEL	CL161_CAEEL	G5EEH3_CAEEL	E0AHC1_CAEEL	Q9N536_CAEEL
molecular_function	GO:0042277	peptide binding	5	35	0.142857	0.237172	0.851053	1	1	PSA_CAEEL	AMP2_CAEEL	Q566A9_CAEEL	H2L0M5_CAEEL	A8W765_CAEEL
biological_process	GO:0009966	regulation of signal transduction	5	16	0.3125	0.999842	0.000244996	1	0.22	MELT_CAEEL	G5ECV3_CAEEL	S6EZQ4_CAEEL	S6FN15_CAEEL	S6FWQ0_CAEEL
molecular_function	GO:0005254	chloride channel activity	5	48	0.104167	0.102994	0.948882	1	1	BST17_CAEEL	Q18303_CAEEL	O16779_CAEEL	C0P286_CAEEL	G5EBW3_CAEEL
molecular_function	GO:0140297	DNA-binding transcription factor binding	5	16	0.3125	0.998855	0.00300951	1	0.757	LIDB1_CAEEL	FOXO_CAEEL	G5EGE2_CAEEL	Q93616_CAEEL	A7LPI4_CAEEL
cellular_component	GO:0016281	eukaryotic translation initiation factor 4F complex	5	10	0.5	0.998974	0.00779205	1	0.887	Q7JMF0_CAEEL	A0A486WX07_CAEEL	B5BM24_CAEEL	B5BM23_CAEEL	Q21531_CAEEL
biological_process	GO:0019674	NAD metabolic process	5	6	0.833333	0.997518	0.0156969	1	1	KMO_CAEEL	Q9XXI6_CAEEL	B5BM30_CAEEL	Q9XXI5_CAEEL	Q21794_CAEEL
cellular_component	GO:1990023	mitotic spindle midzone	5	10	0.5	0.998974	0.00779205	1	0.887	CDC14_CAEEL	G5EC43_CAEEL	G5EG83_CAEEL	Q8MQ04_CAEEL	Q8MQ03_CAEEL
cellular_component	GO:0005868	cytoplasmic dynein complex	5	20	0.25	0.94622	0.143889	1	1	DYHC2_CAEEL	DYHC_CAEEL	O45087_CAEEL	Q18263_CAEEL	A0A486WV95_CAEEL
molecular_function	GO:0008569	minus-end-directed microtubule motor activity	5	5	1	1	0.000102138	1	0.059	DYHC2_CAEEL	DYHC_CAEEL	A0A163VTS9_CAEEL	G5EDV4_CAEEL	P91400_CAEEL
cellular_component	GO:0010494	cytoplasmic stress granule	5	24	0.208333	0.885485	0.248414	1	1	LARP1_CAEEL	RLE1_CAEEL	CGH1_CAEEL	ATX2_CAEEL	Q22308_CAEEL
biological_process	GO:0007417	central nervous system development	5	11	0.454545	0.997663	0.00878064	1	0.999	Q9U2M6_CAEEL	Q7K714_CAEEL	Q94178_CAEEL	P91547_CAEEL	Q7JNM3_CAEEL
biological_process	GO:0050921	positive regulation of chemotaxis	5	8	0.625	0.999841	0.00131787	1	0.769	CHE1_CAEEL	EGL4_CAEEL	ADR1_CAEEL	G5ED37_CAEEL	P90732_CAEEL
biological_process	GO:0043282	pharyngeal muscle development	5	12	0.416667	0.991938	0.0368749	1	1	GLP1_CAEEL	HM22_CAEEL	TBX35_CAEEL	G5EBM0_CAEEL	G5ECA1_CAEEL
biological_process	GO:1904070	ascaroside biosynthetic process	5	12	0.416667	0.991938	0.0368749	1	1	HSF1_CAEEL	ACS7_CAEEL	ACX14_CAEEL	ACX12_CAEEL	ACX13_CAEEL
molecular_function	GO:0008574	plus-end-directed microtubule motor activity	5	9	0.555556	0.99912	0.00731871	1	0.971	OSM3_CAEEL	G5EC43_CAEEL	G5EG83_CAEEL	Q8MQ04_CAEEL	Q8MQ03_CAEEL
biological_process	GO:0036065	fucosylation	5	21	0.238095	0.769111	0.410044	1	1	FUT8_CAEEL	FUTA_CAEEL	G5EGL5_CAEEL	Q7YXC4_CAEEL	O17552_CAEEL
biological_process	GO:0007616	long-term memory	5	9	0.555556	0.998844	0.00908938	1	0.999	GAP2_CAEEL	ADD1_CAEEL	Q95XA9_CAEEL	G8JYB0_CAEEL	D3YT29_CAEEL
biological_process	GO:0007160	cell-matrix adhesion	5	12	0.416667	0.999808	0.00128356	1	0.74	MUA3_CAEEL	YMS5_CAEEL	YAO6_CAEEL	YF1M_CAEEL	DEX1_CAEEL
biological_process	GO:0042078	germ-line stem cell division	5	12	0.416667	0.991938	0.0368749	1	1	MES2_CAEEL	CUL2_CAEEL	CWC22_CAEEL	A16L2_CAEEL	P90786_CAEEL
biological_process	GO:0007265	Ras protein signal transduction	5	19	0.263158	1	8.42576e-08	1	0	KRAF1_CAEEL	PAC1_CAEEL	G5EGD8_CAEEL	G5EDU4_CAEEL	G5EE70_CAEEL
cellular_component	GO:0035371	microtubule plus-end	5	11	0.454545	0.998014	0.0126308	1	0.983	Q23542_CAEEL	E2JKY8_CAEEL	E2JKZ0_CAEEL	L8EC32_CAEEL	L8E938_CAEEL
cellular_component	GO:0080008	Cul4-RING E3 ubiquitin ligase complex	5	14	0.357143	0.966999	0.100635	1	1	DCA11_CAEEL	Q7JLF4_CAEEL	L8E955_CAEEL	Q21934_CAEEL	L8EC35_CAEEL
biological_process	GO:0007266	Rho protein signal transduction	5	25	0.2	0.99997	0.000106589	1	0.09	ROCK_CAEEL	PAC1_CAEEL	I1W6S5_CAEEL	S6EZU2_CAEEL	Q22354_CAEEL
molecular_function	GO:0004181	metallocarboxypeptidase activity	5	24	0.208333	0.828504	0.332926	1	1	CBPC6_CAEEL	GCP2_CAEEL	CBPC1_CAEEL	CBPE_CAEEL	G5EC96_CAEEL
molecular_function	GO:0030544	Hsp70 protein binding	5	14	0.357143	0.984658	0.0583692	1	1	SKN1_CAEEL	U4PBW7_CAEEL	K8ERU5_CAEEL	L8E808_CAEEL	K8FDZ3_CAEEL
cellular_component	GO:0005881	cytoplasmic microtubule	5	14	0.357143	0.999676	0.00135822	1	0.315	DYHC_CAEEL	CLAP3_CAEEL	CLAS2_CAEEL	Q8MQ20_CAEEL	Q20888_CAEEL
molecular_function	GO:0030971	receptor tyrosine kinase binding	5	18	0.277778	0.914661	0.203145	1	1	CED2_CAEEL	Q19019_CAEEL	Q95XA9_CAEEL	Q95ZR5_CAEEL	X5LX81_CAEEL
molecular_function	GO:0032050	clathrin heavy chain binding	5	6	0.833333	0.999984	0.000531644	1	0.223	PICAL_CAEEL	Q9U3A6_CAEEL	Q8I4H0_CAEEL	Q8I4G9_CAEEL	A5JYR4_CAEEL
biological_process	GO:0070593	dendrite self-avoidance	5	15	0.333333	0.972161	0.0909571	1	1	RIG6_CAEEL	Q19128_CAEEL	Q53U87_CAEEL	Q8MQ86_CAEEL	Q8T3E5_CAEEL
biological_process	GO:0036093	germ cell proliferation	5	14	0.357143	0.993741	0.0213569	1	1	A16L2_CAEEL	Q21126_CAEEL	Q20129_CAEEL	Q9TZK8_CAEEL	Q9TXM1_CAEEL
cellular_component	GO:0005778	peroxisomal membrane	5	23	0.217391	0.777776	0.396176	1	1	PEX13_CAEEL	G5ED99_CAEEL	Q18426_CAEEL	Q7JM90_CAEEL	Q93930_CAEEL
cellular_component	GO:0030140	trans-Golgi network transport vesicle	5	6	0.833333	0.993907	0.024922	1	1	IDA1_CAEEL	LIN10_CAEEL	O18302_CAEEL	Q564T0_CAEEL	A5JYY2_CAEEL
molecular_function	GO:0016747	acyltransferase activity, transferring groups other than amino-acyl groups	5	72	0.0694444	0.00281189	0.998507	0.377	1	G5EBI1_CAEEL	Q9UAT2_CAEEL	A0A0K3ASI3_CAEEL	O45283_CAEEL	O45282_CAEEL
biological_process	GO:0030335	positive regulation of cell migration	5	10	0.5	0.985663	0.0353371	1	1	UNC53_CAEEL	CATIN_CAEEL	G5EEU6_CAEEL	C8JQR2_CAEEL	G5EBX1_CAEEL
cellular_component	GO:0031932	TORC2 complex	5	8	0.625	0.999823	0.00221866	1	0.475	SMG1_CAEEL	TOR_CAEEL	G5ED67_CAEEL	G5EFK2_CAEEL	G5EFN2_CAEEL
biological_process	GO:0045747	positive regulation of Notch signaling pathway	5	18	0.277778	0.933746	0.170281	1	1	SEL5_CAEEL	MED29_CAEEL	G5EBN5_CAEEL	G5EGS7_CAEEL	H8ESG1_CAEEL
biological_process	GO:0010824	regulation of centrosome duplication	5	9	0.555556	0.972161	0.0909571	1	1	SZY20_CAEEL	ZYG1_CAEEL	ATX2_CAEEL	B2D6L4_CAEEL	Q565A8_CAEEL
biological_process	GO:0043484	regulation of RNA splicing	5	11	0.454545	0.751671	0.352747	1	1	SYM2_CAEEL	Q8MXR2_CAEEL	H2KZN0_CAEEL	Q9U304_CAEEL	Q9BIB7_CAEEL
biological_process	GO:0071902	positive regulation of protein serine/threonine kinase activity	5	9	0.555556	0.980606	0.0699177	1	1	Q68TI8_CAEEL	G5EF88_CAEEL	S6F588_CAEEL	G5EEV7_CAEEL	S6FD39_CAEEL
molecular_function	GO:0034237	protein kinase A regulatory subunit binding	5	7	0.714286	0.999902	0.00161532	1	0.526	AKAP1_CAEEL	A0A2K5ATU5_CAEEL	A0A2K5ATU1_CAEEL	A0A2K5ATV3_CAEEL	Q17636_CAEEL
biological_process	GO:0070816	phosphorylation of RNA polymerase II C-terminal domain	5	12	0.416667	0.997807	0.0102546	1	1	CDK12_CAEEL	K8F7X5_CAEEL	Q9NA35_CAEEL	D3NQB3_CAEEL	K8ESJ1_CAEEL
cellular_component	GO:0001726	ruffle	5	9	0.555556	0.999534	0.00440888	1	0.749	G5EGK1_CAEEL	A0A0K3AQU9_CAEEL	A0A0K3ATT6_CAEEL	Q3V5K0_CAEEL	Q95XN3_CAEEL
biological_process	GO:0071230	cellular response to amino acid stimulus	5	12	0.416667	0.980606	0.0699177	1	1	Q68TI8_CAEEL	G5EF88_CAEEL	S6F588_CAEEL	G5EEV7_CAEEL	S6FD39_CAEEL
cellular_component	GO:0030014	CCR4-NOT complex	5	17	0.294118	0.934446	0.153918	1	1	CNOT1_CAEEL	W6RTE4_CAEEL	Q9GYQ9_CAEEL	W6RRU8_CAEEL	W6SBC7_CAEEL
biological_process	GO:0022414	reproductive process	5	16	0.3125	1	2.00903e-08	1	0	Q20644_CAEEL	G8JY03_CAEEL	U4PRA5_CAEEL	O01598_CAEEL	A0A486WUJ5_CAEEL
molecular_function	GO:0003989	acetyl-CoA carboxylase activity	5	5	1	1	0.000102138	1	0.059	Q9GZI3_CAEEL	Q9XUC3_CAEEL	Q7KQ29_CAEEL	H2L0M0_CAEEL	C1P655_CAEEL
molecular_function	GO:0051371	muscle alpha-actinin binding	5	8	0.625	0.999661	0.00374187	1	0.837	G5EEL1_CAEEL	G5EFG1_CAEEL	G5EFL5_CAEEL	G5EC72_CAEEL	G5EEF6_CAEEL
biological_process	GO:0040019	positive regulation of embryonic development	4	23	0.173913	0.769111	0.410044	1	1	SEM2_CAEEL	H1UBJ1_CAEEL	Q9XWQ4_CAEEL	G5EBZ1_CAEEL
biological_process	GO:0008582	regulation of synaptic assembly at neuromuscular junction	4	12	0.333333	0.978993	0.0662542	1	1	PDPK1_CAEEL	FOXO_CAEEL	RPM1_CAEEL	AKT1_CAEEL
molecular_function	GO:0106306	protein serine/threonine phosphatase activity	4	58	0.0689655	NA	NA	NA	NA	Q21840_CAEEL	Q9U395_CAEEL	Q27501_CAEEL	A0A2C9C380_CAEEL
molecular_function	GO:0106307	protein serine/threonine phosphatase activity	4	58	0.0689655	NA	NA	NA	NA	Q21840_CAEEL	Q9U395_CAEEL	Q27501_CAEEL	A0A2C9C380_CAEEL
biological_process	GO:1902600	proton transmembrane transport	4	26	0.153846	0.123194	0.944258	1	1	VAS1_CAEEL	O16436_CAEEL	P90735_CAEEL	A0A131MBN3_CAEEL
molecular_function	GO:0004114	3',5'-cyclic-nucleotide phosphodiesterase activity	4	14	0.285714	0.969179	0.0972058	1	1	PDE1_CAEEL	PDE6_CAEEL	B5BM35_CAEEL	V6CIW4_CAEEL
biological_process	GO:1901046	positive regulation of oviposition	4	31	0.129032	0.389268	0.786532	1	1	SEM2_CAEEL	CYFIP_CAEEL	EGL4_CAEEL	Q21875_CAEEL
biological_process	GO:0060562	epithelial tube morphogenesis	4	9	0.444444	0.984303	0.0705661	1	1	EXC6_CAEEL	RIG6_CAEEL	GCK1_CAEEL	GCK3_CAEEL
biological_process	GO:0043547	positive regulation of GTPase activity	4	30	0.133333	0.859265	0.204364	1	1	RIC1_CAEEL	GCK1_CAEEL	Q9U364_CAEEL	Q23419_CAEEL
biological_process	GO:0030431	sleep	4	27	0.148148	0.452124	0.739326	1	1	FOXO_CAEEL	EGL4_CAEEL	APTF1_CAEEL	Q19523_CAEEL
biological_process	GO:0007166	cell surface receptor signaling pathway	4	19	0.210526	0.999368	0.000945407	1	0.649	LPLT1_CAEEL	LPLT2_CAEEL	Q19019_CAEEL	Q95ZR5_CAEEL
biological_process	GO:0006457	protein folding	4	78	0.0512821	2.08079e-05	0.999996	0.007	1	GRPE_CAEEL	ENPL1_CAEEL	Q18445_CAEEL	Q8IG33_CAEEL
biological_process	GO:1902667	regulation of axon guidance	4	9	0.444444	0.999296	0.0022936	1	0.891	PLX2_CAEEL	EFN4_CAEEL	VAB1_CAEEL	Q21875_CAEEL
biological_process	GO:0051726	regulation of cell cycle	4	25	0.16	0.979022	0.0296388	1	1	ZYG1_CAEEL	O17351_CAEEL	A0A131MD32_CAEEL	A0A131MC08_CAEEL
biological_process	GO:0030242	autophagy of peroxisome	4	7	0.571429	0.997963	0.0178661	1	1	ATG2_CAEEL	H2L043_CAEEL	Q22342_CAEEL	Q9BI63_CAEEL
biological_process	GO:0046854	phosphatidylinositol phosphate biosynthetic process	4	23	0.173913	0.519482	0.6846	1	1	PIKI1_CAEEL	G5EDP9_CAEEL	G5ED98_CAEEL	Q9XW63_CAEEL
biological_process	GO:0030100	regulation of endocytosis	4	11	0.363636	0.999984	5.31368e-05	1	0.045	STNB_CAEEL	P90904_CAEEL	Q09989_CAEEL	Q6AHQ8_CAEEL
cellular_component	GO:0005793	endoplasmic reticulum-Golgi intermediate compartment	4	24	0.166667	0.573975	0.633971	1	1	GBF1_CAEEL	GNA1_CAEEL	Q20913_CAEEL	Q2PJ77_CAEEL
biological_process	GO:0051306	mitotic sister chromatid separation	4	8	0.5	0.970906	0.0664719	1	1	SEP1_CAEEL	KLE2_CAEEL	CLAS2_CAEEL	Q22257_CAEEL
biological_process	GO:0002009	morphogenesis of an epithelium	4	26	0.153846	0.816503	0.275492	1	1	G5EBM0_CAEEL	G5ECA1_CAEEL	G5EBK3_CAEEL	G5EES2_CAEEL
molecular_function	GO:0015020	glucuronosyltransferase activity	4	85	0.0470588	0.00115135	0.999694	0.155	1	Q93242_CAEEL	Q0G821_CAEEL	Q9TXZ3_CAEEL	Q9U3Q6_CAEEL
biological_process	GO:0006367	transcription initiation from RNA polymerase II promoter	4	19	0.210526	0.397796	0.765368	1	1	RPB9_CAEEL	TAF1_CAEEL	O44625_CAEEL	Q8MYM8_CAEEL
biological_process	GO:0007131	reciprocal meiotic recombination	4	19	0.210526	0.606536	0.538194	1	1	MSH5_CAEEL	ZHP3_CAEEL	Q9U2S8_CAEEL	D3NQA7_CAEEL
biological_process	GO:0008355	olfactory learning	4	25	0.16	0.519482	0.6846	1	1	SRA11_CAEEL	DAF11_CAEEL	EGL4_CAEEL	G5ED46_CAEEL
biological_process	GO:0043052	thermotaxis	4	12	0.333333	0.963125	0.12658	1	1	CNG_CAEEL	MACO1_CAEEL	GCY23_CAEEL	GCY8_CAEEL
cellular_component	GO:0032040	small-subunit processome	4	35	0.114286	0.431823	0.752788	1	1	NH2L1_CAEEL	UTP18_CAEEL	HEAT1_CAEEL	Q9U2I4_CAEEL
biological_process	GO:0051028	mRNA transport	4	14	0.285714	0.881181	0.19936	1	1	NU214_CAEEL	DHX9_CAEEL	NXT1_CAEEL	NUP98_CAEEL
cellular_component	GO:0097546	ciliary base	4	16	0.25	0.934895	0.183032	1	1	NPHP1_CAEEL	YAP1_CAEEL	CFA36_CAEEL	G5ED37_CAEEL
cellular_component	GO:0035869	ciliary transition zone	4	30	0.133333	0.573975	0.633971	1	1	NPHP1_CAEEL	Q9NET8_CAEEL	Q21303_CAEEL	A2A266_CAEEL
biological_process	GO:1905488	positive regulation of anterior/posterior axon guidance	4	15	0.266667	0.909043	0.233828	1	1	CAPS_CAEEL	MADD_CAEEL	IDA1_CAEEL	STX1A_CAEEL
biological_process	GO:0007419	ventral cord development	4	10	0.4	0.984303	0.0705661	1	1	CAPS_CAEEL	MADD_CAEEL	IDA1_CAEEL	STX1A_CAEEL
biological_process	GO:0042147	retrograde transport, endosome to Golgi	4	27	0.148148	0.746554	0.419781	1	1	RIC1_CAEEL	VPS54_CAEEL	VPS53_CAEEL	O01485_CAEEL
biological_process	GO:0050821	protein stabilization	4	19	0.210526	0.798779	0.396305	1	1	LI15A_CAEEL	O61980_CAEEL	Q5TKA9_CAEEL	Q86S24_CAEEL
biological_process	GO:0010623	programmed cell death involved in cell development	4	17	0.235294	0.858615	0.314134	1	1	HSF1_CAEEL	LIN29_CAEEL	MIG5_CAEEL	O61792_CAEEL
cellular_component	GO:0009898	cytoplasmic side of plasma membrane	4	19	0.210526	0.890981	0.164274	1	1	RAC1_CAEEL	CLH_CAEEL	AKT1_CAEEL	G5EBV3_CAEEL
biological_process	GO:0031103	axon regeneration	4	14	0.285714	0.970906	0.0664719	1	1	RAC1_CAEEL	G5EG53_CAEEL	G5EFE1_CAEEL	H2L0C7_CAEEL
biological_process	GO:0061643	chemorepulsion of axon	4	7	0.571429	0.997963	0.0178661	1	1	RAC1_CAEEL	G5EBV3_CAEEL	O61528_CAEEL	Q17490_CAEEL
biological_process	GO:0030950	establishment or maintenance of actin cytoskeleton polarity	4	7	0.571429	0.997963	0.0178661	1	1	RAC1_CAEEL	G5EBV3_CAEEL	C4ALD5_CAEEL	Q17490_CAEEL
biological_process	GO:0070986	left/right axis specification	4	19	0.210526	0.798779	0.396305	1	1	RAC1_CAEEL	CED7_CAEEL	MIG5_CAEEL	G5EEN3_CAEEL
biological_process	GO:0038007	netrin-activated signaling pathway	4	10	0.4	0.975131	0.0966785	1	1	RAC1_CAEEL	G5EBV3_CAEEL	O61528_CAEEL	Q17490_CAEEL
biological_process	GO:0060070	canonical Wnt signaling pathway	4	27	0.148148	0.104889	0.95064	1	1	MOM4_CAEEL	NLK_CAEEL	APR1_CAEEL	MIG5_CAEEL
cellular_component	GO:0000235	astral microtubule	4	10	0.4	0.996504	0.0191557	1	0.992	CDC14_CAEEL	Q23542_CAEEL	E2JKY8_CAEEL	E2JKZ0_CAEEL
cellular_component	GO:0031901	early endosome membrane	4	19	0.210526	0.94622	0.143889	1	1	Q18930_CAEEL	H2KZI9_CAEEL	Q9XWI0_CAEEL	Q8MQ92_CAEEL
cellular_component	GO:0055038	recycling endosome membrane	4	28	0.142857	0.633816	0.57727	1	1	G5EED5_CAEEL	X5M914_CAEEL	X5M5X6_CAEEL	Q6AHQ8_CAEEL
biological_process	GO:0048489	synaptic vesicle transport	4	16	0.25	0.963904	0.0926126	1	1	LRK1_CAEEL	KLC_CAEEL	DYHC_CAEEL	UNC4_CAEEL
biological_process	GO:0045860	positive regulation of protein kinase activity	4	8	0.5	0.998986	0.00374189	1	0.981	TLK1_CAEEL	Q68TI8_CAEEL	Q2XN10_CAEEL	G3MTX3_CAEEL
biological_process	GO:0030953	astral microtubule organization	4	10	0.4	0.984303	0.0705661	1	1	CNOT1_CAEEL	CLAP3_CAEEL	CLAS2_CAEEL	ATX2_CAEEL
molecular_function	GO:0051537	2 iron, 2 sulfur cluster binding	4	21	0.190476	0.7659	0.436012	1	1	GAD3_CAEEL	Q9U3A1_CAEEL	O61198_CAEEL	O17892_CAEEL
cellular_component	GO:0005814	centriole	4	17	0.235294	0.918152	0.214166	1	1	CCNE_CAEEL	SZY20_CAEEL	ZYG1_CAEEL	G5ED37_CAEEL
cellular_component	GO:0016593	Cdc73/Paf1 complex	4	10	0.4	0.992208	0.0418857	1	1	RTF1_CAEEL	CTR9_CAEEL	Q1XFY2_CAEEL	Q9TZM9_CAEEL
molecular_function	GO:0015562	efflux transmembrane transporter activity	4	6	0.666667	0.999902	0.00161532	1	0.526	PGP1_CAEEL	Q17645_CAEEL	Q20331_CAEEL	G5EG58_CAEEL
cellular_component	GO:0071013	catalytic step 2 spliceosome	4	51	0.0784314	0.0775236	0.970112	1	1	MOG5_CAEEL	PRP8_CAEEL	CWC22_CAEEL	G5ECL3_CAEEL
cellular_component	GO:0005685	U1 snRNP	4	22	0.181818	0.806339	0.382758	1	1	YP68_CAEEL	Q21323_CAEEL	U4PBX2_CAEEL	Q22961_CAEEL
biological_process	GO:0042661	regulation of mesodermal cell fate specification	4	25	0.16	0.912423	0.175333	1	1	SMA4_CAEEL	SMA9_CAEEL	HMX_CAEEL	G5EGS7_CAEEL
biological_process	GO:0007286	spermatid development	4	17	0.235294	0.858615	0.314134	1	1	ELT1_CAEEL	ZDHCS_CAEEL	Q9U2Y6_CAEEL	Q9TZI9_CAEEL
cellular_component	GO:0035327	euchromatin	4	9	0.444444	NA	NA	NA	NA	SIG7_CAEEL	CDK12_CAEEL	Q1XFY2_CAEEL	Q9TZM9_CAEEL
molecular_function	GO:0008233	peptidase activity	4	27	0.148148	0.836352	0.194604	1	1	LMLN_CAEEL	WRT4_CAEEL	MYRF1_CAEEL	MYRF2_CAEEL
molecular_function	GO:0003899	DNA-directed 5'-3' RNA polymerase activity	4	27	0.148148	0.406836	0.773033	1	1	RPB9_CAEEL	Q8WQA3_CAEEL	Q18566_CAEEL	A5PEY3_CAEEL
biological_process	GO:0006351	transcription, DNA-templated	4	27	0.148148	0.999997	4.38328e-06	1	0.002	HIRA_CAEEL	SIG7_CAEEL	Q18566_CAEEL	A0A2C9C364_CAEEL
biological_process	GO:0009786	regulation of asymmetric cell division	4	19	0.210526	0.798779	0.396305	1	1	EGL27_CAEEL	Q9XVI2_CAEEL	Q21295_CAEEL	Q95ZN3_CAEEL
biological_process	GO:0006997	nucleus organization	4	18	0.222222	0.937867	0.119926	1	1	ANC1_CAEEL	NUP98_CAEEL	GLD2_CAEEL	Q21436_CAEEL
biological_process	GO:0008630	intrinsic apoptotic signaling pathway in response to DNA damage	4	11	0.363636	0.951273	0.12514	1	1	TNKS1_CAEEL	CEP1_CAEEL	ATM_CAEEL	SIR2_CAEEL
biological_process	GO:0043057	backward locomotion	4	6	0.666667	0.963904	0.0926126	1	1	UNC53_CAEEL	G5EEU6_CAEEL	C8JQR2_CAEEL	G5EBX1_CAEEL
biological_process	GO:0007501	mesodermal cell fate specification	4	14	0.285714	0.847126	0.261944	1	1	SEM2_CAEEL	FOZI1_CAEEL	TBX35_CAEEL	Q9XVI2_CAEEL
biological_process	GO:0090502	RNA phosphodiester bond hydrolysis, endonucleolytic	4	23	0.173913	0.256681	0.874917	1	1	REGE1_CAEEL	Q09633_CAEEL	Q9TYQ2_CAEEL	Q9U261_CAEEL
molecular_function	GO:0030170	pyridoxal phosphate binding	4	60	0.0666667	0.0279557	0.990823	0.997	1	TDC1_CAEEL	AATC_CAEEL	G5EE32_CAEEL	G5EGD0_CAEEL
cellular_component	GO:0036062	presynaptic periactive zone	4	14	0.285714	0.962035	0.126063	1	1	RPM1_CAEEL	Q22601_CAEEL	Q9U2T9_CAEEL	H2KYW1_CAEEL
biological_process	GO:0014057	positive regulation of acetylcholine secretion, neurotransmission	4	12	0.333333	0.963125	0.12658	1	1	MADD_CAEEL	ACM3_CAEEL	CBPE_CAEEL	O61528_CAEEL
cellular_component	GO:0000439	transcription factor TFIIH core complex	4	9	0.444444	0.995591	0.0282482	1	1	K8F7X5_CAEEL	Q9NA35_CAEEL	D3NQB3_CAEEL	K8ESJ1_CAEEL
cellular_component	GO:0005675	transcription factor TFIIH holo complex	4	12	0.333333	0.972446	0.100892	1	1	K8F7X5_CAEEL	Q9NA35_CAEEL	D3NQB3_CAEEL	K8ESJ1_CAEEL
biological_process	GO:0031145	anaphase-promoting complex-dependent catabolic process	4	15	0.266667	0.909043	0.233828	1	1	APC1_CAEEL	CUL2_CAEEL	CDC27_CAEEL	Q09649_CAEEL
biological_process	GO:0009968	negative regulation of signal transduction	4	16	0.25	0.843138	0.209332	1	1	EGL10_CAEEL	RGS6_CAEEL	F5GUD0_CAEEL	F5GUC9_CAEEL
biological_process	GO:0009794	regulation of mitotic cell cycle, embryonic	4	13	0.307692	0.971431	0.0836475	1	1	SZY20_CAEEL	ZYG1_CAEEL	ATX2_CAEEL	Q21436_CAEEL
molecular_function	GO:0004857	enzyme inhibitor activity	4	5	0.8	1	6.96327e-11	1	0	ELT2_CAEEL	G5EEB3_CAEEL	G5ECD7_CAEEL	G5EGT0_CAEEL
biological_process	GO:0007492	endoderm development	4	5	0.8	0.979044	0.0564671	1	1	ELT2_CAEEL	MOM4_CAEEL	NLK_CAEEL	APR1_CAEEL
cellular_component	GO:0043073	germ cell nucleus	4	13	0.307692	0.972446	0.100892	1	1	HM39_CAEEL	CWC22_CAEEL	Q21216_CAEEL	A5JYS9_CAEEL
biological_process	GO:0010608	posttranscriptional regulation of gene expression	4	14	0.285714	0.997524	0.00393418	1	0.982	GLP1_CAEEL	CCNE_CAEEL	GLD1_CAEEL	Q23191_CAEEL
molecular_function	GO:0070403	NAD+ binding	4	18	0.222222	0.853958	0.319728	1	1	SIR2_CAEEL	O17762_CAEEL	A0A061AKU6_CAEEL	D3YT50_CAEEL
biological_process	GO:0045197	establishment or maintenance of epithelial cell apical/basal polarity	4	10	0.4	0.963125	0.12658	1	1	PAR3_CAEEL	DLG1_CAEEL	Q9GZI3_CAEEL	Q9UAV8_CAEEL
molecular_function	GO:0008134	transcription factor binding	4	17	0.235294	0.9958	0.00842336	1	0.988	HDA4_CAEEL	LE756_CAEEL	DCA11_CAEEL	C6KRL4_CAEEL
biological_process	GO:0007528	neuromuscular junction development	4	8	0.5	0.998531	0.0051308	1	0.996	LIPB_CAEEL	UNC13_CAEEL	H2KZ93_CAEEL	C6KRG5_CAEEL
molecular_function	GO:0022848	acetylcholine-gated cation-selective channel activity	4	30	0.133333	0.467582	0.726392	1	1	A0A3P6N6F5_CAEEL	A0A3P6MY71_CAEEL	A0A3P6NP92_CAEEL	A0A3P6P985_CAEEL
cellular_component	GO:0005776	autophagosome	4	10	0.4	0.933429	0.168051	1	1	LGG2_CAEEL	VPS18_CAEEL	H1UBJ1_CAEEL	Q9XWQ4_CAEEL
cellular_component	GO:1904115	axon cytoplasm	4	13	0.307692	0.972446	0.100892	1	1	KCC2D_CAEEL	DYHC_CAEEL	O16637_CAEEL	Q95X88_CAEEL
biological_process	GO:0051316	attachment of spindle microtubules to kinetochore involved in meiotic chromosome segregation	4	4	1	1	0.000782739	1	0.619	BUB1_CAEEL	CLAS2_CAEEL	Q22257_CAEEL	O76447_CAEEL
molecular_function	GO:0051959	dynein light intermediate chain binding	4	14	0.285714	0.941631	0.172041	1	1	DYHC2_CAEEL	DYHC_CAEEL	A0A163VTS9_CAEEL	G5EDV4_CAEEL
biological_process	GO:0030422	production of siRNA involved in RNA interference	4	16	0.25	0.858615	0.314134	1	1	ERGO1_CAEEL	SIMR1_CAEEL	G5EBQ3_CAEEL	O62011_CAEEL
molecular_function	GO:0004190	aspartic-type endopeptidase activity	4	28	0.142857	0.406836	0.773033	1	1	ASP17_CAEEL	HRG7_CAEEL	O16635_CAEEL	Q8MYN6_CAEEL
biological_process	GO:0030007	cellular potassium ion homeostasis	4	10	0.4	0.984303	0.0705661	1	1	Q9XUG9_CAEEL	O16436_CAEEL	P90735_CAEEL	A0A131MBN3_CAEEL
biological_process	GO:0006883	cellular sodium ion homeostasis	4	10	0.4	0.984303	0.0705661	1	1	Q9XUG9_CAEEL	O16436_CAEEL	P90735_CAEEL	A0A131MBN3_CAEEL
biological_process	GO:0036376	sodium ion export across plasma membrane	4	10	0.4	0.984303	0.0705661	1	1	Q9XUG9_CAEEL	O16436_CAEEL	P90735_CAEEL	A0A131MBN3_CAEEL
molecular_function	GO:0008081	phosphoric diester hydrolase activity	4	14	0.285714	0.987899	0.0237512	1	1	ASM1_CAEEL	Q20177_CAEEL	Q23244_CAEEL	U4PRC2_CAEEL
biological_process	GO:0061066	positive regulation of dauer larval development	4	12	0.333333	0.963125	0.12658	1	1	FOXO_CAEEL	DYHC2_CAEEL	OSM3_CAEEL	IF122_CAEEL
biological_process	GO:0006520	cellular amino acid metabolic process	4	15	0.266667	4.62757e-07	1	0	1	MUTA_CAEEL	TDC1_CAEEL	G5EE32_CAEEL	G5EGD0_CAEEL
cellular_component	GO:0016342	catenin complex	4	8	0.5	0.997781	0.017653	1	0.99	HMR1_CAEEL	HMP1_CAEEL	JAC1_CAEEL	APR1_CAEEL
cellular_component	GO:0030992	intraciliary transport particle B	4	15	0.266667	0.949529	0.15355	1	1	DYF2_CAEEL	TTC30_CAEEL	CLUA1_CAEEL	G5ED37_CAEEL
biological_process	GO:0000165	MAPK cascade	4	24	0.166667	0.147114	0.914581	1	1	KCC2D_CAEEL	KRAF1_CAEEL	MOM4_CAEEL	SULU_CAEEL
biological_process	GO:0006821	chloride transport	4	59	0.0677966	0.513368	0.57058	1	1	BST17_CAEEL	G5EGT4_CAEEL	Q18303_CAEEL	O16779_CAEEL
biological_process	GO:0055059	asymmetric neuroblast division	4	11	0.363636	0.991938	0.0368749	1	1	EGL44_CAEEL	CNT2_CAEEL	SPTF3_CAEEL	PAR1_CAEEL
molecular_function	GO:0000774	adenyl-nucleotide exchange factor activity	4	9	0.444444	0.992681	0.0413525	1	1	GRPE_CAEEL	O61980_CAEEL	Q5TKA9_CAEEL	Q86S24_CAEEL
molecular_function	GO:0004698	calcium-dependent protein kinase C activity	4	14	0.285714	0.941631	0.172041	1	1	G5EFX2_CAEEL	A0A4V0ILM7_CAEEL	A0A4V0IL76_CAEEL	G5EGE3_CAEEL
biological_process	GO:0040032	post-embryonic body morphogenesis	4	20	0.2	0.766141	0.436917	1	1	G5EBM0_CAEEL	G5ECA1_CAEEL	H1ZUX0_CAEEL	H1ZUX1_CAEEL
molecular_function	GO:0005504	fatty acid binding	4	14	0.285714	0.902794	0.243328	1	1	ACX14_CAEEL	ACX15_CAEEL	ACX12_CAEEL	ACX13_CAEEL
biological_process	GO:0007631	feeding behavior	4	17	0.235294	0.921092	0.118174	1	1	EGL10_CAEEL	SULU_CAEEL	F5GUD0_CAEEL	F5GUC9_CAEEL
biological_process	GO:0040015	negative regulation of multicellular organism growth	4	15	0.266667	0.909043	0.233828	1	1	FOXO_CAEEL	EGL4_CAEEL	RIG6_CAEEL	GCY12_CAEEL
biological_process	GO:0032436	positive regulation of proteasomal ubiquitin-dependent protein catabolic process	4	48	0.0833333	0.135449	0.937646	1	1	FOXO_CAEEL	MBK2_CAEEL	UBE4_CAEEL	G5EDU4_CAEEL
cellular_component	GO:0000775	chromosome, centromeric region	4	12	0.333333	0.999434	0.0013794	1	0.316	KLE2_CAEEL	KIN20_CAEEL	KNL2_CAEEL	G5EDA3_CAEEL
biological_process	GO:0035721	intraciliary retrograde transport	4	9	0.444444	0.984303	0.0705661	1	1	DYHC2_CAEEL	BBS1_CAEEL	DYF2_CAEEL	IF122_CAEEL
biological_process	GO:0051382	kinetochore assembly	4	10	0.4	0.972161	0.0909571	1	1	NPP5_CAEEL	G5EDA3_CAEEL	Q8MNT1_CAEEL	O76447_CAEEL
biological_process	GO:0030833	regulation of actin filament polymerization	4	14	0.285714	1	1.34878e-06	1	0.001	CYFIP_CAEEL	Q9XUT0_CAEEL	A0A3P6PCS5_CAEEL	Q9U1R7_CAEEL
molecular_function	GO:0035615	clathrin adaptor activity	4	11	0.363636	0.979678	0.0833519	1	1	STNB_CAEEL	SLAP2_CAEEL	AP2M_CAEEL	Q22601_CAEEL
molecular_function	GO:0005518	collagen binding	4	5	0.8	0.999898	0.0028027	1	0.75	DDRB_CAEEL	MUA3_CAEEL	CAM1_CAEEL	DDRA_CAEEL
biological_process	GO:0018108	peptidyl-tyrosine phosphorylation	4	5	0.8	0.999999	8.79285e-06	1	0.005	DDRB_CAEEL	CAM1_CAEEL	MBK2_CAEEL	VAB1_CAEEL
biological_process	GO:0048680	positive regulation of axon regeneration	4	14	0.285714	0.766141	0.436917	1	1	DDRB_CAEEL	DDRA_CAEEL	TENSH_CAEEL	CO4A1_CAEEL
biological_process	GO:0006893	Golgi to plasma membrane transport	4	11	0.363636	0.997098	0.0114732	1	1	EXOC4_CAEEL	EXOC5_CAEEL	Q6A578_CAEEL	H2KYD0_CAEEL
biological_process	GO:0032012	regulation of ARF protein signal transduction	4	10	0.4	0.984303	0.0705661	1	1	GBF1_CAEEL	P90904_CAEEL	O18093_CAEEL	G5EFH7_CAEEL
biological_process	GO:0006814	sodium ion transport	4	13	0.307692	0.504949	0.605921	1	1	GBR1_CAEEL	G5EGI5_CAEEL	P91102_CAEEL	P90735_CAEEL
biological_process	GO:0006487	protein N-linked glycosylation	4	23	0.173913	0.455536	0.719777	1	1	MGAT1_CAEEL	FUT8_CAEEL	MOGS1_CAEEL	G5EBG7_CAEEL
biological_process	GO:0051016	barbed-end actin filament capping	4	13	0.307692	0.930082	0.195729	1	1	CAPZA_CAEEL	ADD1_CAEEL	GELS1_CAEEL	G8JYB0_CAEEL
cellular_component	GO:0000781	chromosome, telomeric region	4	23	0.173913	0.779482	0.416913	1	1	SIR2_CAEEL	Q18939_CAEEL	Q8T3E0_CAEEL	D3YT50_CAEEL
cellular_component	GO:0032580	Golgi cisterna membrane	4	19	0.210526	0.831949	0.348376	1	1	FUT8_CAEEL	FUTA_CAEEL	LIN10_CAEEL	Q19989_CAEEL
biological_process	GO:0048665	neuron fate specification	4	18	0.222222	0.766141	0.436917	1	1	HLH2_CAEEL	SOX2_CAEEL	ZTF11_CAEEL	Q7JNM3_CAEEL
cellular_component	GO:0005869	dynactin complex	4	13	0.307692	0.972446	0.100892	1	1	CAPZA_CAEEL	Q23542_CAEEL	E2JKY8_CAEEL	E2JKZ0_CAEEL
molecular_function	GO:0005261	cation channel activity	4	32	0.125	0.996487	0.00511071	1	0.939	PIEZ1_CAEEL	UNC80_CAEEL	CLHM1_CAEEL	G5ECM4_CAEEL
biological_process	GO:0060279	positive regulation of ovulation	4	9	0.444444	0.990911	0.0486184	1	1	PIEZ1_CAEEL	VINC_CAEEL	UNC52_CAEEL	MYSP_CAEEL
cellular_component	GO:0019005	SCF ubiquitin ligase complex	4	35	0.114286	0.431823	0.752788	1	1	CUL2_CAEEL	RPM1_CAEEL	YQOA_CAEEL	G5EF30_CAEEL
biological_process	GO:1902742	apoptotic process involved in development	4	12	0.333333	0.732166	0.476701	1	1	CED2_CAEEL	CED7_CAEEL	CED8_CAEEL	G5EEN3_CAEEL
biological_process	GO:0061025	membrane fusion	4	8	0.5	0.694323	0.426451	1	1	ZDHCS_CAEEL	G5EGF4_CAEEL	Q2EEM5_CAEEL	G5EGG0_CAEEL
biological_process	GO:1903863	P granule assembly	4	10	0.4	0.984303	0.0705661	1	1	G5EBQ3_CAEEL	Q9TZK8_CAEEL	Q9TXM1_CAEEL	H2KZD5_CAEEL
molecular_function	GO:0046920	alpha-(1->3)-fucosyltransferase activity	4	16	0.25	0.902794	0.243328	1	1	FUTA_CAEEL	G5EGL5_CAEEL	Q7YXC4_CAEEL	O17552_CAEEL
biological_process	GO:0051017	actin filament bundle assembly	4	24	0.166667	0.931079	0.1527	1	1	SYG1_CAEEL	UNC87_CAEEL	PLA2_CAEEL	ANI1_CAEEL
biological_process	GO:0016540	protein autoprocessing	4	19	0.210526	0.798779	0.396305	1	1	WRT4_CAEEL	MYRF1_CAEEL	MYRF2_CAEEL	Q21835_CAEEL
cellular_component	GO:0034045	phagophore assembly site membrane	4	10	0.4	0.999096	0.00571764	1	0.832	ATG2_CAEEL	Q22342_CAEEL	A0A3P6NNZ8_CAEEL	A0A3P6MYF5_CAEEL
molecular_function	GO:0004983	neuropeptide Y receptor activity	4	24	0.166667	0.667074	0.545967	1	1	Q9XXU4_CAEEL	Q58AU0_CAEEL	Q6EUU1_CAEEL	G5EDR6_CAEEL
biological_process	GO:0045814	negative regulation of gene expression, epigenetic	4	7	0.571429	0.997963	0.0178661	1	1	DHX9_CAEEL	RING2_CAEEL	Q9U203_CAEEL	Q9U202_CAEEL
biological_process	GO:0010508	positive regulation of autophagy	4	13	0.307692	0.991219	0.0280643	1	1	ATG2_CAEEL	A0A3P6NNZ8_CAEEL	A0A3P6MYF5_CAEEL	Q9XWQ4_CAEEL
biological_process	GO:0007414	axonal defasciculation	4	4	1	1	0.000782739	1	0.619	EPI1_CAEEL	G5EEV6_CAEEL	C1P640_CAEEL	C1P641_CAEEL
biological_process	GO:0010950	positive regulation of endopeptidase activity	4	5	0.8	0.948828	0.141385	1	1	EPI1_CAEEL	G5EEV6_CAEEL	C1P640_CAEEL	C1P641_CAEEL
biological_process	GO:0051788	response to misfolded protein	4	5	0.8	0.766141	0.436917	1	1	EPI1_CAEEL	G5EEV6_CAEEL	C1P640_CAEEL	C1P641_CAEEL
molecular_function	GO:0005344	oxygen carrier activity	4	30	0.133333	0.467582	0.726392	1	1	GLOB9_CAEEL	Q966A3_CAEEL	A0A3B1E4T2_CAEEL	A0A3B1E9Z1_CAEEL
biological_process	GO:0048858	cell projection morphogenesis	4	12	0.333333	1	7.7428e-08	1	0	UNC53_CAEEL	G5EEU6_CAEEL	C8JQR2_CAEEL	G5EBX1_CAEEL
molecular_function	GO:0004185	serine-type carboxypeptidase activity	4	9	0.444444	0.992681	0.0413525	1	1	CTS11_CAEEL	CTS31_CAEEL	O76725_CAEEL	K8ESM2_CAEEL
biological_process	GO:1903361	protein localization to basolateral plasma membrane	4	8	0.5	0.975131	0.0966785	1	1	LIN10_CAEEL	G5EBK3_CAEEL	H8ESG1_CAEEL	Q17911_CAEEL
biological_process	GO:0042059	negative regulation of epidermal growth factor receptor signaling pathway	4	6	0.666667	0.999904	0.00115647	1	0.718	PAT2_CAEEL	MED12_CAEEL	ARK1_CAEEL	G5EGK1_CAEEL
biological_process	GO:0016560	protein import into peroxisome matrix, docking	4	4	1	1	0.000782739	1	0.619	PEX13_CAEEL	Q18426_CAEEL	Q7JM90_CAEEL	Q93930_CAEEL
molecular_function	GO:0097157	pre-mRNA intronic binding	4	6	0.666667	0.999468	0.00734481	1	0.981	PRP8_CAEEL	ASD2_CAEEL	FOX1_CAEEL	D4YW53_CAEEL
biological_process	GO:0031991	regulation of actomyosin contractile ring contraction	4	6	0.666667	0.999325	0.0088207	1	0.999	G5EC43_CAEEL	G5EG83_CAEEL	Q8MQ04_CAEEL	Q8MQ03_CAEEL
biological_process	GO:0051315	attachment of mitotic spindle microtubules to kinetochore	4	9	0.444444	0.975131	0.0966785	1	1	NUF2_CAEEL	G5EFM0_CAEEL	Q9N583_CAEEL	Q95Y84_CAEEL
biological_process	GO:0019221	cytokine-mediated signaling pathway	4	5	0.8	0.998844	0.00908938	1	0.999	PIK1_CAEEL	Q9UB29_CAEEL	Q9UB28_CAEEL	H2L0C1_CAEEL
molecular_function	GO:0035591	signaling adaptor activity	4	11	0.363636	0.853958	0.319728	1	1	CED2_CAEEL	MIG5_CAEEL	Q95XA9_CAEEL	X5LX81_CAEEL
biological_process	GO:0061038	uterus morphogenesis	4	6	0.666667	0.999325	0.0088207	1	0.999	D0IMZ6_CAEEL	D0IMZ5_CAEEL	D0IMZ8_CAEEL	D0IMZ7_CAEEL
molecular_function	GO:0098632	cell-cell adhesion mediator activity	4	11	0.363636	0.979678	0.0833519	1	1	RIG6_CAEEL	Q19128_CAEEL	Q8MQ86_CAEEL	Q8T3E5_CAEEL
biological_process	GO:0016048	detection of temperature stimulus	4	7	0.571429	0.990911	0.0486184	1	1	ZYG1_CAEEL	GCY23_CAEEL	GCY8_CAEEL	ATX2_CAEEL
biological_process	GO:0016204	determination of muscle attachment site	4	4	1	1	0.000782739	1	0.619	UNC53_CAEEL	G5EEU6_CAEEL	C8JQR2_CAEEL	G5EBX1_CAEEL
biological_process	GO:0006611	protein export from nucleus	4	13	0.307692	0.948126	0.159783	1	1	UBQL_CAEEL	Q18476_CAEEL	Q965V4_CAEEL	Q23089_CAEEL
biological_process	GO:0097501	stress response to metal ion	4	9	0.444444	0.948479	0.115553	1	1	Q8MQ16_CAEEL	Q3S1M2_CAEEL	Q7YZW1_CAEEL	Q95QE2_CAEEL
cellular_component	GO:0005923	bicellular tight junction	4	5	0.8	0.999942	0.00180242	1	0.399	Q8I103_CAEEL	H1UBL0_CAEEL	Q56VX4_CAEEL	H1UBK9_CAEEL
biological_process	GO:0034727	piecemeal microautophagy of the nucleus	4	8	0.5	0.995318	0.03105	1	1	ATG2_CAEEL	Q22342_CAEEL	A0A3P6NNZ8_CAEEL	A0A3P6MYF5_CAEEL
biological_process	GO:0061709	reticulophagy	4	6	0.666667	0.999325	0.0088207	1	0.999	ATG2_CAEEL	Q22342_CAEEL	A0A3P6NNZ8_CAEEL	A0A3P6MYF5_CAEEL
biological_process	GO:0010738	regulation of protein kinase A signaling	4	4	1	1	0.000782739	1	0.619	AKAP1_CAEEL	A0A2K5ATU5_CAEEL	A0A2K5ATU1_CAEEL	A0A2K5ATV3_CAEEL
molecular_function	GO:0003997	acyl-CoA oxidase activity	4	7	0.571429	0.998385	0.0149841	1	1	ACX14_CAEEL	ACX15_CAEEL	ACX12_CAEEL	ACX13_CAEEL
biological_process	GO:0033540	fatty acid beta-oxidation using acyl-CoA oxidase	4	7	0.571429	0.997963	0.0178661	1	1	ACX14_CAEEL	ACX15_CAEEL	ACX12_CAEEL	ACX13_CAEEL
biological_process	GO:0009755	hormone-mediated signaling pathway	4	15	0.266667	0.96161	0.114851	1	1	NHR2_CAEEL	NHR7_CAEEL	NHR85_CAEEL	Q9N2W3_CAEEL
cellular_component	GO:0046658	anchored component of plasma membrane	4	9	0.444444	0.992208	0.0418857	1	1	G5ECV3_CAEEL	S6EZQ4_CAEEL	S6FN15_CAEEL	S6FWQ0_CAEEL
molecular_function	GO:0031151	histone methyltransferase activity (H3-K79 specific)	4	9	0.444444	0.992681	0.0413525	1	1	Q18939_CAEEL	O17351_CAEEL	A0A131MD32_CAEEL	A0A131MC08_CAEEL
cellular_component	GO:0008091	spectrin	4	4	1	1	0.000406636	1	0.119	G5EG85_CAEEL	Q9U9J8_CAEEL	S6FN00_CAEEL	E0AHA7_CAEEL
molecular_function	GO:0030506	ankyrin binding	4	4	1	1	0.00064225	1	0.292	Q53U86_CAEEL	Q53U87_CAEEL	Q4PIU9_CAEEL	Q18100_CAEEL
biological_process	GO:0072318	clathrin coat disassembly	4	4	1	0.999996	0.000131019	1	0.142	G5EDJ6_CAEEL	D7SFQ5_CAEEL	A0A486WXP9_CAEEL	D7SFQ6_CAEEL
biological_process	GO:0007157	heterophilic cell-cell adhesion via plasma membrane cell adhesion molecules	4	7	0.571429	0.997963	0.0178661	1	1	G5EG33_CAEEL	A0A4V0IK01_CAEEL	A0A4V0ILL2_CAEEL	G5ED27_CAEEL
molecular_function	GO:0015250	water channel activity	4	19	0.210526	0.826307	0.358671	1	1	Q18469_CAEEL	A0A131MBS2_CAEEL	G5EEK0_CAEEL	Q9XW36_CAEEL
biological_process	GO:0051482	positive regulation of cytosolic calcium ion concentration involved in phospholipase C-activating G protein-coupled signaling pathway	4	4	1	1	0.000782739	1	0.619	A0A4V0ILV8_CAEEL	H2KZ99_CAEEL	Q18564_CAEEL	H2KZA0_CAEEL
biological_process	GO:0150105	protein localization to cell-cell junction	4	4	1	0.997963	0.0178661	1	1	Q8I103_CAEEL	H1UBL0_CAEEL	Q56VX4_CAEEL	H1UBK9_CAEEL
biological_process	GO:2001295	malonyl-CoA biosynthetic process	4	4	1	1	0.000782739	1	0.619	Q9GZI3_CAEEL	Q9XUC3_CAEEL	H2L0M0_CAEEL	C1P655_CAEEL
cellular_component	GO:0062023	collagen-containing extracellular matrix	4	13	0.307692	1	9.55832e-08	1	0	G5ECV3_CAEEL	S6EZQ4_CAEEL	S6FN15_CAEEL	S6FWQ0_CAEEL
biological_process	GO:1905475	regulation of protein localization to membrane	4	8	0.5	0.980959	0.0468298	1	1	G5ECV3_CAEEL	S6EZQ4_CAEEL	S6FN15_CAEEL	S6FWQ0_CAEEL
biological_process	GO:1901673	regulation of mitotic spindle assembly	4	4	1	1	0.000782739	1	0.619	A0A486WX27_CAEEL	Q5WRT8_CAEEL	A0A486WY01_CAEEL	Q5WRT9_CAEEL
cellular_component	GO:0005798	Golgi-associated vesicle	4	4	1	0.997004	0.00916094	1	0.914	Q9U3A6_CAEEL	Q8I4H0_CAEEL	Q8I4G9_CAEEL	A5JYR4_CAEEL
molecular_function	GO:0070551	endoribonuclease activity, cleaving siRNA-paired mRNA	4	5	0.8	0.999898	0.0028027	1	0.75	G5EES3_CAEEL	Q27GU1_CAEEL	G5EGR6_CAEEL	H2KZD5_CAEEL
biological_process	GO:1902884	positive regulation of response to oxidative stress	3	34	0.0882353	0.280223	0.860295	1	1	Q9GS12_CAEEL	O45581_CAEEL	H2L059_CAEEL
biological_process	GO:0040002	collagen and cuticulin-based cuticle development	3	31	0.0967742	0.0296443	0.991554	1	1	ANI1_CAEEL	NAS37_CAEEL	BLI4_CAEEL
biological_process	GO:0016239	positive regulation of macroautophagy	3	6	0.5	0.963125	0.12658	1	1	PHA4_CAEEL	HSF1_CAEEL	Q22342_CAEEL
cellular_component	GO:0000407	phagophore assembly site	3	14	0.214286	0.992603	0.0237937	1	1	ATG2_CAEEL	H2L043_CAEEL	Q9BI63_CAEEL
biological_process	GO:0006518	peptide metabolic process	3	9	0.333333	0.000699605	0.999548	0.267	1	CBPE_CAEEL	Q95PY9_CAEEL	A0A061ACY6_CAEEL
molecular_function	GO:0004115	3',5'-cyclic-AMP phosphodiesterase activity	3	7	0.428571	0.985016	0.0856256	1	1	PDE1_CAEEL	PDE6_CAEEL	G8JYF6_CAEEL
biological_process	GO:0010754	negative regulation of cGMP-mediated signaling	3	8	0.375	0.96895	0.136106	1	1	PDE1_CAEEL	CNG_CAEEL	EGL4_CAEEL
biological_process	GO:0090038	negative regulation of protein kinase C signaling	3	7	0.428571	0.982134	0.0967102	1	1	PDE1_CAEEL	KAD2_CAEEL	G5EE33_CAEEL
biological_process	GO:0007602	phototransduction	3	15	0.2	0.766172	0.470838	1	1	PDE1_CAEEL	CNG_CAEEL	DAF11_CAEEL
biological_process	GO:0010446	response to alkaline pH	3	9	0.333333	0.951382	0.17985	1	1	PDE1_CAEEL	CHE1_CAEEL	CLUA1_CAEEL
biological_process	GO:0042542	response to hydrogen peroxide	3	13	0.230769	0.685866	0.559719	1	1	PDE1_CAEEL	DAF11_CAEEL	EGL4_CAEEL
biological_process	GO:1900194	negative regulation of oocyte maturation	3	5	0.6	0.96895	0.136106	1	1	PDE6_CAEEL	HM18_CAEEL	G8JYF6_CAEEL
biological_process	GO:0060179	male mating behavior	3	10	0.3	0.430884	0.727129	1	1	PKD1_CAEEL	G5ECV2_CAEEL	O17470_CAEEL
biological_process	GO:0007567	parturition	3	8	0.375	0.96895	0.136106	1	1	SMA4_CAEEL	VAB15_CAEEL	UNC58_CAEEL
cellular_component	GO:0005788	endoplasmic reticulum lumen	3	29	0.103448	0.366029	0.819879	1	1	ENPL1_CAEEL	EST1_CAEEL	Q09396_CAEEL
biological_process	GO:0007413	axonal fasciculation	3	15	0.2	0.766172	0.470838	1	1	PLX2_CAEEL	NDF1_CAEEL	U4PBJ9_CAEEL
biological_process	GO:0007212	dopamine receptor signaling pathway	3	24	0.125	0.260674	0.885697	1	1	EGL10_CAEEL	F5GUD0_CAEEL	F5GUC9_CAEEL
biological_process	GO:0051567	histone H3-K9 methylation	3	4	0.75	0.997963	0.0178661	1	1	MET2_CAEEL	A4LBC3_CAEEL	A4LBC2_CAEEL
molecular_function	GO:0008168	methyltransferase activity	3	32	0.09375	0.00800987	0.996154	0.754	1	SET25_CAEEL	Q564W8_CAEEL	P91862_CAEEL
biological_process	GO:0030206	chondroitin sulfate biosynthetic process	3	37	0.0810811	0.111804	0.959947	1	1	Q9GS12_CAEEL	O45581_CAEEL	H2L059_CAEEL
molecular_function	GO:0000976	transcription cis-regulatory region binding	3	11	0.272727	1	1.7028e-08	1	0	PER_CAEEL	CEP1_CAEEL	Q8MXH4_CAEEL
biological_process	GO:0009411	response to UV	3	21	0.142857	0.377758	0.814052	1	1	FOXO_CAEEL	SMC1_CAEEL	RT4I1_CAEEL
biological_process	GO:0050832	defense response to fungus	3	32	0.09375	0.173353	0.931597	1	1	NIPI4_CAEEL	O01443_CAEEL	H2KYD2_CAEEL
biological_process	GO:0007218	neuropeptide signaling pathway	3	142	0.0211268	1.86954e-08	1	0	1	Q19399_CAEEL	Q58AU0_CAEEL	Q22746_CAEEL
molecular_function	GO:0008094	ATP-dependent activity, acting on DNA	3	17	0.176471	0.984208	0.0254504	1	1	MSH5_CAEEL	G5EF07_CAEEL	P91094_CAEEL
biological_process	GO:0071244	cellular response to carbon dioxide	3	6	0.5	0.991179	0.0629199	1	1	CAPS_CAEEL	CBPE_CAEEL	G5EG65_CAEEL
biological_process	GO:1903745	negative regulation of pharyngeal pumping	3	6	0.5	0.991179	0.0629199	1	1	CAPS_CAEEL	CBPE_CAEEL	G5EG65_CAEEL
biological_process	GO:0006972	hyperosmotic response	3	29	0.103448	0.260674	0.885697	1	1	SOL1_CAEEL	GCK3_CAEEL	Q93194_CAEEL
biological_process	GO:0097499	protein localization to non-motile cilium	3	8	0.375	0.909043	0.233828	1	1	DAF25_CAEEL	AP2M_CAEEL	Q17796_CAEEL
biological_process	GO:0034606	response to hermaphrodite contact	3	14	0.214286	0.804271	0.423436	1	1	PKD1_CAEEL	NPHP1_CAEEL	RCANL_CAEEL
cellular_component	GO:0016607	nuclear speck	3	35	0.0857143	0.247212	0.891995	1	1	CWC22_CAEEL	LE756_CAEEL	Q93339_CAEEL
cellular_component	GO:0034990	nuclear mitotic cohesin complex	3	6	0.5	0.995203	0.0409996	1	1	SCC3_CAEEL	SMC3_CAEEL	SMC1_CAEEL
biological_process	GO:0006302	double-strand break repair	3	11	0.272727	0.728768	0.368294	1	1	TNKS1_CAEEL	TYDP1_CAEEL	DPOLQ_CAEEL
biological_process	GO:0007064	mitotic sister chromatid cohesion	3	10	0.3	0.96161	0.114851	1	1	SMC3_CAEEL	SMC1_CAEEL	G5EC05_CAEEL
biological_process	GO:0006904	vesicle docking involved in exocytosis	3	10	0.3	0.99947	0.00233737	1	0.895	EXOC4_CAEEL	VPS18_CAEEL	O44412_CAEEL
biological_process	GO:0016331	morphogenesis of embryonic epithelium	3	15	0.2	0.766172	0.470838	1	1	EFN4_CAEEL	VAB1_CAEEL	ARP2_CAEEL
biological_process	GO:0006891	intra-Golgi vesicle-mediated transport	3	23	0.130435	0.625787	0.588291	1	1	COPE_CAEEL	B1V899_CAEEL	H2L0P2_CAEEL
biological_process	GO:0008344	adult locomotory behavior	3	10	0.3	0.929434	0.226686	1	1	SOL1_CAEEL	MAK1_CAEEL	UNC22_CAEEL
biological_process	GO:0048846	axon extension involved in axon guidance	3	12	0.25	0.884447	0.226497	1	1	RAC1_CAEEL	LRK1_CAEEL	G5EBV3_CAEEL
biological_process	GO:0031115	negative regulation of microtubule polymerization	3	6	0.5	0.995318	0.03105	1	1	RAC1_CAEEL	G5EBV3_CAEEL	Q17490_CAEEL
molecular_function	GO:0008022	protein C-terminus binding	3	17	0.176471	0.718869	0.52347	1	1	RIM_CAEEL	ATX2_CAEEL	Q22601_CAEEL
biological_process	GO:0030178	negative regulation of Wnt signaling pathway	3	7	0.428571	0.484651	0.737899	1	1	APR1_CAEEL	U4PBY0_CAEEL	A0A1I6CM53_CAEEL
biological_process	GO:0030590	first cell cycle pseudocleavage	3	6	0.5	0.991179	0.0629199	1	1	KC1G_CAEEL	PSA_CAEEL	ANI1_CAEEL
cellular_component	GO:0031045	dense core granule	3	8	0.375	0.999995	5.15933e-05	1	0.017	CAPS_CAEEL	IDA1_CAEEL	CLA1_CAEEL
cellular_component	GO:0005797	Golgi medial cisterna	3	11	0.272727	0.941397	0.197506	1	1	MGAT1_CAEEL	G5EG65_CAEEL	G5EBG7_CAEEL
cellular_component	GO:0005762	mitochondrial large ribosomal subunit	3	36	0.0833333	0.227416	0.90285	1	1	RM03_CAEEL	Q22623_CAEEL	O61818_CAEEL
biological_process	GO:0010940	positive regulation of necrotic cell death	3	17	0.176471	0.685866	0.559719	1	1	SH3GH_CAEEL	PICAL_CAEEL	AP2M_CAEEL
biological_process	GO:0043058	regulation of backward locomotion	3	17	0.176471	0.644765	0.600616	1	1	LIN10_CAEEL	UBR1_CAEEL	G5EBQ0_CAEEL
molecular_function	GO:0016791	phosphatase activity	3	43	0.0697674	0.00281335	0.998339	0.378	1	CDC14_CAEEL	PHO10_CAEEL	Q9BL40_CAEEL
molecular_function	GO:0017025	TBP-class protein binding	3	8	0.375	0.973774	0.121265	1	1	TAF1_CAEEL	A0A131MCT5_CAEEL	A0A131MBG0_CAEEL
biological_process	GO:0007017	microtubule-based process	3	16	0.1875	1	4.29889e-09	1	0	MBK2_CAEEL	ZYG9_CAEEL	Q9XWA8_CAEEL
biological_process	GO:0006801	superoxide metabolic process	3	9	0.333333	0.804271	0.423436	1	1	A0A486WY04_CAEEL	Q7JL02_CAEEL	P90956_CAEEL
biological_process	GO:0007040	lysosome organization	3	26	0.115385	0.0790996	0.973509	1	1	CTNS_CAEEL	VPS18_CAEEL	Q9XVL8_CAEEL
cellular_component	GO:0030016	myofibril	3	12	0.25	1	1.98433e-15	1	0	TMOD_CAEEL	MYO2_CAEEL	O62244_CAEEL
cellular_component	GO:0005865	striated muscle thin filament	3	17	0.176471	0.515318	0.685503	1	1	TMOD_CAEEL	KI26L_CAEEL	UNC87_CAEEL
biological_process	GO:0008284	positive regulation of cell population proliferation	3	16	0.1875	0.825275	0.338356	1	1	CCNE_CAEEL	HMX_CAEEL	LE756_CAEEL
biological_process	GO:0048566	embryonic digestive tract development	3	5	0.6	0.933528	0.135475	1	1	RSA2_CAEEL	SKN1_CAEEL	Q9XVI2_CAEEL
biological_process	GO:0006970	response to osmotic stress	3	17	0.176471	0.307716	0.821625	1	1	DAF25_CAEEL	G5ED37_CAEEL	Q93759_CAEEL
biological_process	GO:0006813	potassium ion transport	3	45	0.0666667	0.427506	0.638341	1	1	MEC2_CAEEL	GBR1_CAEEL	P90735_CAEEL
molecular_function	GO:0008559	ABC-type xenobiotic transporter activity	3	10	0.3	0.939568	0.204417	1	1	PGP1_CAEEL	Q17645_CAEEL	B6VQ78_CAEEL
cellular_component	GO:0008278	cohesin complex	3	9	0.333333	0.941397	0.197506	1	1	SCC3_CAEEL	SMC3_CAEEL	SMC1_CAEEL
biological_process	GO:0034087	establishment of mitotic sister chromatid cohesion	3	5	0.6	0.996609	0.0358703	1	1	SCC3_CAEEL	SMC3_CAEEL	SMC1_CAEEL
biological_process	GO:0031175	neuron projection development	3	18	0.166667	1	1.05757e-09	1	0	Q5DX48_CAEEL	H2KYW1_CAEEL	H2KZU6_CAEEL
molecular_function	GO:0035091	phosphatidylinositol binding	3	38	0.0789474	0.947874	0.0866692	1	1	PAR3_CAEEL	PIKI1_CAEEL	G5EF63_CAEEL
biological_process	GO:0007179	transforming growth factor beta receptor signaling pathway	3	17	0.176471	0.514563	0.655729	1	1	DAF14_CAEEL	SMA4_CAEEL	SMA9_CAEEL
cellular_component	GO:0098978	glutamatergic synapse	3	6	0.5	0.995203	0.0409996	1	1	SRBS1_CAEEL	SH3GH_CAEEL	Q20298_CAEEL
biological_process	GO:0019953	sexual reproduction	3	7	0.428571	0.999947	8.82343e-05	1	0.069	LPLT1_CAEEL	H1ZUX0_CAEEL	H1ZUX1_CAEEL
biological_process	GO:0010085	polarity specification of proximal/distal axis	3	8	0.375	0.96895	0.136106	1	1	NLK_CAEEL	Q9XVI2_CAEEL	Q95ZN3_CAEEL
molecular_function	GO:0005484	SNAP receptor activity	3	29	0.103448	0.299472	0.862765	1	1	GOSR2_CAEEL	STX1A_CAEEL	SYB1_CAEEL
cellular_component	GO:0005639	integral component of nuclear inner membrane	3	7	0.428571	0.990064	0.0642975	1	1	TM201_CAEEL	Q9N368_CAEEL	Q8MXS6_CAEEL
molecular_function	GO:0015293	symporter activity	3	31	0.0967742	0.0290953	0.987752	0.997	1	SNF5_CAEEL	CTNS_CAEEL	O44752_CAEEL
cellular_component	GO:0036464	cytoplasmic ribonucleoprotein granule	3	8	0.375	1	2.13166e-07	1	0	REGE1_CAEEL	Q9TYQ2_CAEEL	Q9U261_CAEEL
molecular_function	GO:0004521	endoribonuclease activity	3	23	0.130435	0.667524	0.47425	1	1	REGE1_CAEEL	Q9TYQ2_CAEEL	Q9U261_CAEEL
biological_process	GO:0030150	protein import into mitochondrial matrix	3	17	0.176471	0.685866	0.559719	1	1	GRPE_CAEEL	H2L085_CAEEL	Q9TXR7_CAEEL
biological_process	GO:0008608	attachment of spindle microtubules to kinetochore	3	13	0.230769	0.998738	0.00484667	1	0.996	NUF2_CAEEL	G5EDA3_CAEEL	Q8MNT1_CAEEL
biological_process	GO:0034501	protein localization to kinetochore	3	12	0.25	0.930082	0.195729	1	1	BUB1_CAEEL	NPP5_CAEEL	NUP98_CAEEL
biological_process	GO:0010452	histone H3-K36 methylation	3	5	0.6	0.999551	0.0046822	1	0.99	MET2_CAEEL	A4LBC3_CAEEL	A4LBC2_CAEEL
biological_process	GO:0030010	establishment of cell polarity	3	13	0.230769	0.999958	0.000110061	1	0.094	PAR3_CAEEL	PAR1_CAEEL	G5ECB9_CAEEL
cellular_component	GO:0048788	cytoskeleton of presynaptic active zone	3	3	1	1	0.00286516	1	0.617	RIM_CAEEL	SPD5_CAEEL	O44490_CAEEL
cellular_component	GO:0042734	presynaptic membrane	3	7	0.428571	0.987442	0.0365828	1	1	RIM_CAEEL	PICAL_CAEEL	UNC13_CAEEL
biological_process	GO:0048167	regulation of synaptic plasticity	3	3	1	0.982134	0.0967102	1	1	RIM_CAEEL	SPD5_CAEEL	O44490_CAEEL
cellular_component	GO:0005680	anaphase-promoting complex	3	14	0.214286	0.873937	0.31961	1	1	APC1_CAEEL	CDC27_CAEEL	Q09649_CAEEL
biological_process	GO:0030538	embryonic genitalia morphogenesis	3	6	0.5	0.991179	0.0629199	1	1	RENT1_CAEEL	Q1T6W7_CAEEL	Q9BL68_CAEEL
molecular_function	GO:0000175	3'-5'-exoribonuclease activity	3	23	0.130435	0.419917	0.784596	1	1	A0A0M9JJ86_CAEEL	A0A0M7RFG6_CAEEL	Q965N3_CAEEL
molecular_function	GO:0005222	intracellular cAMP-activated cation channel activity	3	7	0.428571	0.985016	0.0856256	1	1	CNG_CAEEL	O61827_CAEEL	Q9N4C1_CAEEL
molecular_function	GO:0005223	intracellular cGMP-activated cation channel activity	3	6	0.5	0.992655	0.0553507	1	1	CNG_CAEEL	O61827_CAEEL	Q9N4C1_CAEEL
biological_process	GO:0098655	cation transmembrane transport	3	11	0.272727	0.278323	0.763693	1	1	CNG_CAEEL	PIEZ1_CAEEL	G5ECM4_CAEEL
cellular_component	GO:0005581	collagen trimer	3	73	0.0410959	0.0132053	0.996021	0.773	1	G5EDV5_CAEEL	P91248_CAEEL	G5EF89_CAEEL
biological_process	GO:0001820	serotonin secretion	3	5	0.6	0.996609	0.0358703	1	1	CAPS_CAEEL	H9G2V2_CAEEL	H9G2V3_CAEEL
biological_process	GO:0043066	negative regulation of apoptotic process	3	33	0.0909091	0.194886	0.903627	1	1	CGH1_CAEEL	IASPP_CAEEL	GCK1_CAEEL
biological_process	GO:0006635	fatty acid beta-oxidation	3	37	0.0810811	0.536648	0.614419	1	1	O17762_CAEEL	A0A061AKU6_CAEEL	O45106_CAEEL
biological_process	GO:0016236	macroautophagy	3	15	0.2	0.925329	0.12375	1	1	LGG2_CAEEL	H1UBJ1_CAEEL	Q9XWQ4_CAEEL
molecular_function	GO:0019894	kinesin binding	3	20	0.15	0.602448	0.638971	1	1	KLC_CAEEL	G5ED37_CAEEL	Q22368_CAEEL
biological_process	GO:0007274	neuromuscular synaptic transmission	3	13	0.230769	0.798779	0.396305	1	1	SPD5_CAEEL	O44490_CAEEL	Q9N415_CAEEL
biological_process	GO:0016358	dendrite development	3	11	0.272727	0.937778	0.134103	1	1	G5EG85_CAEEL	Q9U9J8_CAEEL	E0AHA7_CAEEL
biological_process	GO:0043053	dauer entry	3	17	0.176471	0.690203	0.483288	1	1	DYHC2_CAEEL	OSM3_CAEEL	G5ED37_CAEEL
biological_process	GO:0031087	deadenylation-independent decapping of nuclear-transcribed mRNA	3	4	0.75	0.999217	0.0163824	1	1	Q8ITV7_CAEEL	Q21740_CAEEL	Q8ITV6_CAEEL
molecular_function	GO:0043130	ubiquitin binding	3	34	0.0882353	0.186827	0.924656	1	1	G5EDT9_CAEEL	Q17796_CAEEL	Q9NA71_CAEEL
biological_process	GO:0008219	cell death	3	16	0.1875	0.940682	0.0805608	1	1	ASP17_CAEEL	HRG7_CAEEL	Q8MYN6_CAEEL
cellular_component	GO:0044214	spanning component of plasma membrane	3	6	0.5	0.995203	0.0409996	1	1	HMR1_CAEEL	GLP1_CAEEL	TRA2_CAEEL
biological_process	GO:0061512	protein localization to cilium	3	7	0.428571	0.937778	0.134103	1	1	BBS1_CAEEL	IF122_CAEEL	ARL6_CAEEL
biological_process	GO:0030536	larval feeding behavior	3	11	0.272727	0.903322	0.275439	1	1	CAPS_CAEEL	EGL4_CAEEL	CBPE_CAEEL
biological_process	GO:0051302	regulation of cell division	3	14	0.214286	0.946611	0.0926497	1	1	BED3_CAEEL	GLD2_CAEEL	Q09649_CAEEL
biological_process	GO:0072327	vulval cell fate specification	3	10	0.3	0.929434	0.226686	1	1	BED3_CAEEL	PAT2_CAEEL	G5EGK1_CAEEL
molecular_function	GO:0043138	3'-5' DNA helicase activity	3	9	0.333333	0.958647	0.161221	1	1	DHX9_CAEEL	WRN_CAEEL	Q9XWI1_CAEEL
biological_process	GO:0007210	serotonin receptor signaling pathway	3	15	0.2	0.726513	0.516381	1	1	HSF1_CAEEL	G5ECV2_CAEEL	O17470_CAEEL
biological_process	GO:0034504	protein localization to nucleus	3	6	0.5	0.98855	0.0227022	1	1	LIDB1_CAEEL	Q9U3E2_CAEEL	Q9XXT5_CAEEL
cellular_component	GO:1990124	messenger ribonucleoprotein complex	3	12	0.25	0.921674	0.237233	1	1	LIN41_CAEEL	CPB3_CAEEL	CGH1_CAEEL
molecular_function	GO:0015379	potassium:chloride symporter activity	3	24	0.125	0.454033	0.760055	1	1	Q6A583_CAEEL	O44846_CAEEL	A0A0K3AX20_CAEEL
biological_process	GO:0006884	cell volume homeostasis	3	26	0.115385	0.485315	0.712919	1	1	Q6A583_CAEEL	O44846_CAEEL	A0A0K3AX20_CAEEL
biological_process	GO:0055064	chloride ion homeostasis	3	24	0.125	0.411709	0.791035	1	1	Q6A583_CAEEL	O44846_CAEEL	A0A0K3AX20_CAEEL
biological_process	GO:0055075	potassium ion homeostasis	3	24	0.125	0.802178	0.338827	1	1	Q6A583_CAEEL	O44846_CAEEL	A0A0K3AX20_CAEEL
molecular_function	GO:0043539	protein serine/threonine kinase activator activity	3	11	0.272727	0.826307	0.358671	1	1	G5ED67_CAEEL	G5EFK2_CAEEL	G5EFN2_CAEEL
molecular_function	GO:0004502	kynurenine 3-monooxygenase activity	3	3	1	1	0.00403687	1	0.911	KMO_CAEEL	B5BM30_CAEEL	Q21794_CAEEL
molecular_function	GO:0016174	NAD(P)H oxidase H2O2-forming activity	3	6	0.5	0.860437	0.343543	1	1	KMO_CAEEL	B5BM30_CAEEL	Q21794_CAEEL
biological_process	GO:0070189	kynurenine metabolic process	3	3	1	0.951382	0.17985	1	1	KMO_CAEEL	B5BM30_CAEEL	Q21794_CAEEL
cellular_component	GO:0032991	protein-containing complex	3	22	0.136364	0.999942	7.33147e-05	1	0.023	EXT2_CAEEL	RIC1_CAEEL	GLD2_CAEEL
biological_process	GO:1905936	regulation of germ cell proliferation	3	8	0.375	0.951382	0.17985	1	1	GLP1_CAEEL	GLD1_CAEEL	ATX2_CAEEL
biological_process	GO:0045887	positive regulation of synaptic assembly at neuromuscular junction	3	9	0.333333	0.951382	0.17985	1	1	FOXO_CAEEL	BLI4_CAEEL	CBPE_CAEEL
cellular_component	GO:0005863	striated muscle myosin thick filament	3	13	0.230769	0.899108	0.278135	1	1	MLE_CAEEL	MYO4_CAEEL	G8JY79_CAEEL
biological_process	GO:0032504	multicellular organism reproduction	3	26	0.115385	0.999653	0.000507894	1	0.388	PPN1_CAEEL	RT4I1_CAEEL	Q21126_CAEEL
biological_process	GO:0030512	negative regulation of transforming growth factor beta receptor signaling pathway	3	10	0.3	0.929434	0.226686	1	1	DYHC2_CAEEL	EGL4_CAEEL	SMA9_CAEEL
cellular_component	GO:0000779	condensed chromosome, centromeric region	3	6	0.5	0.999716	0.00076915	1	0.198	G5EDA3_CAEEL	Q9N583_CAEEL	Q95Y84_CAEEL
biological_process	GO:0008277	regulation of G protein-coupled receptor signaling pathway	3	8	0.375	0.840217	0.374642	1	1	EGL10_CAEEL	F5GUD0_CAEEL	F5GUC9_CAEEL
biological_process	GO:0007622	rhythmic behavior	3	5	0.6	0.929434	0.226686	1	1	EGL10_CAEEL	F5GUD0_CAEEL	F5GUC9_CAEEL
biological_process	GO:0000303	response to superoxide	3	9	0.333333	0.804271	0.423436	1	1	SKN1_CAEEL	RT4I1_CAEEL	Q18965_CAEEL
cellular_component	GO:0035097	histone methyltransferase complex	3	4	0.75	0.979996	0.0533217	1	1	HCF1_CAEEL	ZFP1_CAEEL	A0A168H365_CAEEL
biological_process	GO:0051295	establishment of meiotic spindle localization	3	7	0.428571	0.984303	0.0705661	1	1	APC1_CAEEL	KLC_CAEEL	O17666_CAEEL
biological_process	GO:0035966	response to topologically incorrect protein	3	9	0.333333	0.988724	0.0202784	1	1	HSF1_CAEEL	E2AKA_CAEEL	Q20435_CAEEL
biological_process	GO:1903998	regulation of eating behavior	3	8	0.375	0.87625	0.193075	1	1	CAPS_CAEEL	EGL4_CAEEL	CBPE_CAEEL
molecular_function	GO:0016712	oxidoreductase activity, acting on paired donors, with incorporation or reduction of molecular oxygen, reduced flavin or flavoprotein as one donor, and incorporation of one atom of oxygen	3	47	0.0638298	0.0403719	0.987894	1	1	A0A0M9JJ78_CAEEL	O16671_CAEEL	A0A0M7RF98_CAEEL
molecular_function	GO:0008395	steroid hydroxylase activity	3	47	0.0638298	0.0454059	0.986127	1	1	A0A0M9JJ78_CAEEL	O16671_CAEEL	A0A0M7RF98_CAEEL
biological_process	GO:0007267	cell-cell signaling	3	11	0.272727	0.999796	0.000303719	1	0.251	SYG1_CAEEL	SYG2_CAEEL	WRT4_CAEEL
biological_process	GO:0006082	organic acid metabolic process	3	47	0.0638298	7.7347e-09	1	0	1	A0A0M9JJ78_CAEEL	O16671_CAEEL	A0A0M7RF98_CAEEL
biological_process	GO:0006805	xenobiotic metabolic process	3	49	0.0612245	0.026087	0.992705	1	1	A0A0M9JJ78_CAEEL	O16671_CAEEL	A0A0M7RF98_CAEEL
cellular_component	GO:1990633	mutator focus	3	9	0.333333	0.971752	0.124302	1	1	Q19672_CAEEL	Q22061_CAEEL	O62011_CAEEL
biological_process	GO:0045176	apical protein localization	3	12	0.25	0.87342	0.325059	1	1	NBEA_CAEEL	CLH_CAEEL	O01485_CAEEL
molecular_function	GO:0008139	nuclear localization sequence binding	3	9	0.333333	0.958647	0.161221	1	1	NU214_CAEEL	IMA2_CAEEL	Q20703_CAEEL
molecular_function	GO:0038062	protein tyrosine kinase collagen receptor activity	3	3	1	1	0.00403687	1	0.911	DDRB_CAEEL	CAM1_CAEEL	DDRA_CAEEL
molecular_function	GO:0003746	translation elongation factor activity	3	21	0.142857	0.563988	0.672798	1	1	EFTS_CAEEL	Q564V6_CAEEL	P90922_CAEEL
biological_process	GO:0006414	translational elongation	3	15	0.2	0.543535	0.62953	1	1	EFTS_CAEEL	Q564V6_CAEEL	P90922_CAEEL
molecular_function	GO:0005546	phosphatidylinositol-4,5-bisphosphate binding	3	14	0.214286	0.827959	0.390316	1	1	CAPS_CAEEL	PICAL_CAEEL	GELS1_CAEEL
biological_process	GO:0001934	positive regulation of protein phosphorylation	3	24	0.125	0.976819	0.0457641	1	1	LE756_CAEEL	E2AKA_CAEEL	Q22342_CAEEL
biological_process	GO:1902075	cellular response to salt	3	7	0.428571	0.982134	0.0967102	1	1	CAPS_CAEEL	BLI4_CAEEL	A0A0K3ATN9_CAEEL
biological_process	GO:1902074	response to salt	3	13	0.230769	0.993741	0.0213569	1	1	CHE1_CAEEL	GCY1_CAEEL	AKT1_CAEEL
molecular_function	GO:0042162	telomeric DNA binding	3	11	0.272727	0.914661	0.203145	1	1	Q1T6W7_CAEEL	Q9U2D2_CAEEL	Q9BL68_CAEEL
biological_process	GO:0042981	regulation of apoptotic process	3	16	0.1875	0.48644	0.627008	1	1	MADD_CAEEL	DRE1_CAEEL	Q20306_CAEEL
molecular_function	GO:0030414	peptidase inhibitor activity	3	8	0.375	1	1.85901e-13	1	0	LEV9_CAEEL	A0A1N7SYU8_CAEEL	A0A1N7SZ15_CAEEL
molecular_function	GO:0008266	poly(U) RNA binding	3	23	0.130435	0.489539	0.733294	1	1	LARP1_CAEEL	FOX1_CAEEL	G5EF15_CAEEL
biological_process	GO:0048814	regulation of dendrite morphogenesis	3	13	0.230769	0.909043	0.233828	1	1	DYHC_CAEEL	Q53U87_CAEEL	E2JKZ0_CAEEL
molecular_function	GO:0035198	miRNA binding	3	5	0.6	0.997197	0.0313477	1	1	LIN41_CAEEL	G5EES3_CAEEL	G5EGR6_CAEEL
biological_process	GO:0006402	mRNA catabolic process	3	15	0.2	0.549516	0.545957	1	1	LIN41_CAEEL	DCPS_CAEEL	Q23191_CAEEL
biological_process	GO:0090727	positive regulation of brood size	3	12	0.25	0.87342	0.325059	1	1	LIN41_CAEEL	PIEZ1_CAEEL	SIMR1_CAEEL
biological_process	GO:0008306	associative learning	3	15	0.2	0.572835	0.602204	1	1	GAP2_CAEEL	G5ED46_CAEEL	Q95XA9_CAEEL
cellular_component	GO:0045179	apical cortex	3	9	0.333333	0.971752	0.124302	1	1	PAR3_CAEEL	G5ECM5_CAEEL	G5EBK3_CAEEL
biological_process	GO:0051402	neuron apoptotic process	3	4	0.75	0.951382	0.17985	1	1	G5EGD8_CAEEL	G5EDU4_CAEEL	G5EE70_CAEEL
biological_process	GO:0051782	negative regulation of cell division	3	10	0.3	0.929434	0.226686	1	1	CCNE_CAEEL	UNC22_CAEEL	APR1_CAEEL
biological_process	GO:0006378	mRNA polyadenylation	3	23	0.130435	0.260674	0.885697	1	1	CPSF1_CAEEL	GLD2_CAEEL	GLD4_CAEEL
biological_process	GO:0031146	SCF-dependent proteasomal ubiquitin-dependent protein catabolic process	3	37	0.0810811	0.111804	0.959947	1	1	CUL2_CAEEL	YQOA_CAEEL	G5EF30_CAEEL
molecular_function	GO:0008138	protein tyrosine/serine/threonine phosphatase activity	3	19	0.157895	0.802805	0.366859	1	1	CDC14_CAEEL	A0A2C9C2Y5_CAEEL	A0A2C9C318_CAEEL
biological_process	GO:0016311	dephosphorylation	3	42	0.0714286	0.00490926	0.997536	0.873	1	CDC14_CAEEL	PHO10_CAEEL	Q9BL40_CAEEL
cellular_component	GO:0034707	chloride channel complex	3	41	0.0731707	0.146638	0.943672	1	1	BST17_CAEEL	Q18303_CAEEL	O16779_CAEEL
biological_process	GO:0048675	axon extension	3	8	0.375	0.999998	6.45749e-06	1	0.003	KLC_CAEEL	A0A3P6NNZ8_CAEEL	A0A3P6MYF5_CAEEL
cellular_component	GO:0000796	condensin complex	3	9	0.333333	0.971752	0.124302	1	1	KLE2_CAEEL	Q9N583_CAEEL	Q95Y84_CAEEL
biological_process	GO:0010032	meiotic chromosome condensation	3	8	0.375	0.96895	0.136106	1	1	KLE2_CAEEL	Q9N583_CAEEL	Q95Y84_CAEEL
molecular_function	GO:0008201	heparin binding	3	10	0.3	0.939568	0.204417	1	1	G5EF26_CAEEL	Q27512_CAEEL	Q7JMT5_CAEEL
cellular_component	GO:0044291	cell-cell contact zone	3	4	0.75	0.999593	0.0102407	1	0.972	G5EBM0_CAEEL	G5ECA1_CAEEL	Q6BEU7_CAEEL
biological_process	GO:0000768	syncytium formation by plasma membrane fusion	3	4	0.75	0.96895	0.136106	1	1	G5EBM0_CAEEL	G5ECA1_CAEEL	Q6BEU7_CAEEL
molecular_function	GO:0070628	proteasome binding	3	12	0.25	0.890148	0.296471	1	1	N1NTN5_CAEEL	Q17971_CAEEL	P91834_CAEEL
cellular_component	GO:0043195	terminal bouton	3	8	0.375	0.958114	0.159624	1	1	UNC13_CAEEL	O16637_CAEEL	Q95X88_CAEEL
molecular_function	GO:0004965	G protein-coupled GABA receptor activity	3	3	1	1	0.00403687	1	0.911	GABR2_CAEEL	GABR1_CAEEL	A0A0K3ATD8_CAEEL
biological_process	GO:0007214	gamma-aminobutyric acid signaling pathway	3	9	0.333333	0.951382	0.17985	1	1	GABR2_CAEEL	GABR1_CAEEL	G5EBQ0_CAEEL
biological_process	GO:0042149	cellular response to glucose starvation	3	27	0.111111	0.3154	0.853666	1	1	Q21138_CAEEL	Q8I112_CAEEL	Q22022_CAEEL
cellular_component	GO:0043197	dendritic spine	3	4	0.75	0.999593	0.0102407	1	0.972	KIN32_CAEEL	LIN10_CAEEL	NIPI4_CAEEL
cellular_component	GO:0071565	nBAF complex	3	13	0.230769	0.899108	0.278135	1	1	X5M5M2_CAEEL	P91019_CAEEL	J7SA49_CAEEL
cellular_component	GO:0071339	MLL1 complex	3	6	0.5	0.995203	0.0409996	1	1	MXL3_CAEEL	H8ESF1_CAEEL	Q9XWN1_CAEEL
biological_process	GO:0006612	protein targeting to membrane	3	21	0.142857	0.36218	0.772635	1	1	ZDHCS_CAEEL	O44158_CAEEL	Q9U2K0_CAEEL
biological_process	GO:0050804	modulation of chemical synaptic transmission	3	29	0.103448	0.969333	0.0485944	1	1	V6CLV8_CAEEL	V6CLR8_CAEEL	V6CJD7_CAEEL
biological_process	GO:0016570	histone modification	3	6	0.5	0.383675	0.698894	1	1	CTR9_CAEEL	Q1XFY2_CAEEL	Q9TZM9_CAEEL
biological_process	GO:0006607	NLS-bearing protein import into nucleus	3	8	0.375	0.96895	0.136106	1	1	IMA2_CAEEL	Q21295_CAEEL	Q20703_CAEEL
molecular_function	GO:0003993	acid phosphatase activity	3	16	0.1875	0.756672	0.480704	1	1	PHO10_CAEEL	Q9U309_CAEEL	Q9NAM9_CAEEL
biological_process	GO:0006644	phospholipid metabolic process	3	34	0.0882353	1.22792e-06	1	0	1	O01300_CAEEL	Q965W0_CAEEL	A0A0K3ASG0_CAEEL
biological_process	GO:0051661	maintenance of centrosome location	3	10	0.3	0.929434	0.226686	1	1	DYHC_CAEEL	PSA_CAEEL	ATX2_CAEEL
molecular_function	GO:0004692	cGMP-dependent protein kinase activity	3	6	0.5	0.992655	0.0553507	1	1	EGL4_CAEEL	U4PEQ9_CAEEL	U4PRL6_CAEEL
molecular_function	GO:0005545	1-phosphatidylinositol binding	3	9	0.333333	0.958647	0.161221	1	1	PICAL_CAEEL	Q27512_CAEEL	Q7JMT5_CAEEL
biological_process	GO:0035047	centrosomal and pronuclear rotation	3	4	0.75	0.999217	0.0163824	1	1	Q23542_CAEEL	E2JKY8_CAEEL	E2JKZ0_CAEEL
biological_process	GO:2000009	negative regulation of protein localization to cell surface	3	4	0.75	0.999217	0.0163824	1	1	O18302_CAEEL	Q564T0_CAEEL	A5JYY2_CAEEL
molecular_function	GO:0016758	hexosyltransferase activity	3	19	0.157895	2.49098e-05	0.99999	0.002	1	O62165_CAEEL	D0Z5N7_CAEEL	C3JXF0_CAEEL
biological_process	GO:0007229	integrin-mediated signaling pathway	3	15	0.2	0.685866	0.559719	1	1	PAT2_CAEEL	G5EGK1_CAEEL	H2L2A7_CAEEL
biological_process	GO:0030162	regulation of proteolysis	3	9	0.333333	0.244187	0.83248	1	1	BAT42_CAEEL	SPOP_CAEEL	Q9XTS0_CAEEL
molecular_function	GO:0016907	G protein-coupled acetylcholine receptor activity	3	9	0.333333	0.958647	0.161221	1	1	ACM3_CAEEL	ACM1_CAEEL	A0A4V0IIV3_CAEEL
biological_process	GO:0140253	cell-cell fusion	3	3	1	0.990911	0.0486184	1	1	LIN29_CAEEL	G5EBM0_CAEEL	G5ECA1_CAEEL
biological_process	GO:0042811	pheromone biosynthetic process	3	6	0.5	0.991179	0.0629199	1	1	ACX14_CAEEL	ACX15_CAEEL	ACX13_CAEEL
biological_process	GO:0030241	skeletal muscle myosin thick filament assembly	3	4	0.75	0.999217	0.0163824	1	1	UNC89_CAEEL	MYO4_CAEEL	MYSP_CAEEL
biological_process	GO:0000288	nuclear-transcribed mRNA catabolic process, deadenylation-dependent decay	3	5	0.6	0.485756	0.694732	1	1	RLE1_CAEEL	CNOT1_CAEEL	DCPS_CAEEL
molecular_function	GO:0051787	misfolded protein binding	3	16	0.1875	0.756672	0.480704	1	1	YO25_CAEEL	Q9N3E0_CAEEL	Q21875_CAEEL
molecular_function	GO:0003887	DNA-directed DNA polymerase activity	3	13	0.230769	0.860437	0.343543	1	1	DPOLQ_CAEEL	O62218_CAEEL	Q9U208_CAEEL
cellular_component	GO:0045178	basal part of cell	3	7	0.428571	0.978346	0.0395764	1	1	PAR3_CAEEL	MYRF1_CAEEL	G5EC72_CAEEL
molecular_function	GO:0030619	U1 snRNA binding	3	6	0.5	0.992655	0.0553507	1	1	PRP8_CAEEL	Q21323_CAEEL	U4PBX2_CAEEL
biological_process	GO:0048382	mesendoderm development	3	7	0.428571	0.982134	0.0967102	1	1	SKN1_CAEEL	TOR_CAEEL	G5EFK2_CAEEL
biological_process	GO:0038203	TORC2 signaling	3	6	0.5	0.991179	0.0629199	1	1	G5ED67_CAEEL	G5EFK2_CAEEL	G5EFN2_CAEEL
cellular_component	GO:0071004	U2-type prespliceosome	3	15	0.2	0.84645	0.361124	1	1	YP68_CAEEL	G5ECL3_CAEEL	Q22961_CAEEL
biological_process	GO:0000289	nuclear-transcribed mRNA poly(A) tail shortening	3	19	0.157895	0.563083	0.674572	1	1	YPO4_CAEEL	CNOT1_CAEEL	G5EFX8_CAEEL
cellular_component	GO:0016514	SWI/SNF complex	3	16	0.1875	0.816968	0.402223	1	1	X5M5M2_CAEEL	P91019_CAEEL	J7SA49_CAEEL
biological_process	GO:0048790	maintenance of presynaptic active zone structure	3	3	1	1	0.00468267	1	0.996	SPD5_CAEEL	CLA1_CAEEL	O44490_CAEEL
biological_process	GO:0042694	muscle cell fate specification	3	7	0.428571	0.982134	0.0967102	1	1	MOM4_CAEEL	NLK_CAEEL	TBX35_CAEEL
biological_process	GO:0016558	protein import into peroxisome matrix	3	8	0.375	0.997518	0.0156969	1	1	G5ED99_CAEEL	Q18426_CAEEL	Q7JM90_CAEEL
biological_process	GO:0051640	organelle localization	3	4	0.75	1	4.34327e-15	1	0	Q9TZK8_CAEEL	Q9TXM1_CAEEL	Q9TZI9_CAEEL
biological_process	GO:0043409	negative regulation of MAPK cascade	3	9	0.333333	0.980606	0.0699177	1	1	RPM1_CAEEL	VHP1_CAEEL	Q95XA9_CAEEL
biological_process	GO:2000643	positive regulation of early endosome to late endosome transport	3	8	0.375	0.96895	0.136106	1	1	G5EBK3_CAEEL	G5EES2_CAEEL	Q23419_CAEEL
biological_process	GO:0008039	synaptic target recognition	3	3	1	1	0.00468267	1	0.996	SYG1_CAEEL	SYG2_CAEEL	UNC4_CAEEL
biological_process	GO:1903436	regulation of mitotic cytokinetic process	3	6	0.5	0.991179	0.0629199	1	1	SZY20_CAEEL	ZYG1_CAEEL	ATX2_CAEEL
biological_process	GO:0090169	regulation of spindle assembly	3	4	0.75	0.999999	2.49119e-05	1	0.029	SZY20_CAEEL	ZYG1_CAEEL	ATX2_CAEEL
molecular_function	GO:0004620	phospholipase activity	3	20	0.15	0.69412	0.412807	1	1	O01300_CAEEL	Q965W0_CAEEL	A0A0K3ASG0_CAEEL
biological_process	GO:0008544	epidermis development	3	16	0.1875	0.91764	0.151157	1	1	EGL27_CAEEL	HM18_CAEEL	U4PRY7_CAEEL
biological_process	GO:0006366	transcription by RNA polymerase II	3	22	0.136364	0.999976	3.42604e-05	1	0.034	O44625_CAEEL	Q9U2Z0_CAEEL	G5EEY5_CAEEL
biological_process	GO:0007269	neurotransmitter secretion	3	11	0.272727	0.999997	9.06585e-06	1	0.005	STX1A_CAEEL	SLAP2_CAEEL	O44412_CAEEL
biological_process	GO:0008285	negative regulation of cell population proliferation	3	9	0.333333	0.929434	0.226686	1	1	H2KYX2_CAEEL	Q5LK46_CAEEL	H2KYX3_CAEEL
molecular_function	GO:0005245	voltage-gated calcium channel activity	3	23	0.130435	0.249451	0.891564	1	1	CLHM1_CAEEL	G5EGL3_CAEEL	G5EG74_CAEEL
biological_process	GO:0030104	water homeostasis	3	8	0.375	0.991938	0.0368749	1	1	Q9GZI3_CAEEL	Q7KQ29_CAEEL	H2L0M0_CAEEL
molecular_function	GO:0045503	dynein light chain binding	3	6	0.5	0.992655	0.0553507	1	1	O45087_CAEEL	Q18263_CAEEL	A0A486WV95_CAEEL
cellular_component	GO:0000930	gamma-tubulin complex	3	5	0.6	0.995203	0.0409996	1	1	BL1S2_CAEEL	O61208_CAEEL	Q8ITY3_CAEEL
molecular_function	GO:0047756	chondroitin 4-sulfotransferase activity	3	30	0.1	0.273608	0.877917	1	1	Q9GS12_CAEEL	O45581_CAEEL	H2L059_CAEEL
biological_process	GO:0031123	RNA 3'-end processing	3	19	0.157895	0.231599	0.846807	1	1	GLD2_CAEEL	GLD4_CAEEL	Q09409_CAEEL
molecular_function	GO:0043015	gamma-tubulin binding	3	5	0.6	0.997197	0.0313477	1	1	BL1S2_CAEEL	O61208_CAEEL	Q8ITY3_CAEEL
biological_process	GO:0034314	Arp2/3 complex-mediated actin nucleation	3	10	0.3	0.685866	0.559719	1	1	ARP2_CAEEL	A0A3P6PCS5_CAEEL	Q9U1R7_CAEEL
biological_process	GO:0006896	Golgi to vacuole transport	3	7	0.428571	0.982134	0.0967102	1	1	VPS54_CAEEL	O16637_CAEEL	Q95X88_CAEEL
biological_process	GO:0006623	protein targeting to vacuole	3	18	0.166667	0.644765	0.600616	1	1	O16637_CAEEL	O44158_CAEEL	Q95X88_CAEEL
biological_process	GO:0051225	spindle assembly	3	7	0.428571	1	1.33956e-07	1	0.001	ZYG1_CAEEL	O61208_CAEEL	Q8ITY3_CAEEL
cellular_component	GO:0032982	myosin filament	3	7	0.428571	0.983485	0.05378	1	1	MYO2_CAEEL	MYSP_CAEEL	Q21000_CAEEL
molecular_function	GO:0019706	protein-cysteine S-palmitoyltransferase activity	3	22	0.136364	0.526264	0.704229	1	1	ZDHCS_CAEEL	Q9TYQ6_CAEEL	Q9U2K0_CAEEL
biological_process	GO:1903538	regulation of meiotic cell cycle process involved in oocyte maturation	3	4	0.75	0.96895	0.136106	1	1	PSA_CAEEL	AMP2_CAEEL	H2L0M5_CAEEL
cellular_component	GO:0032588	trans-Golgi network membrane	3	9	0.333333	0.971752	0.124302	1	1	G5EED5_CAEEL	X5M914_CAEEL	X5M5X6_CAEEL
biological_process	GO:0044805	late nucleophagy	3	7	0.428571	0.982134	0.0967102	1	1	ATG2_CAEEL	A0A3P6NNZ8_CAEEL	A0A3P6MYF5_CAEEL
biological_process	GO:0008585	female gonad development	3	5	0.6	0.999325	0.0088207	1	0.999	ATX2_CAEEL	Q9XVI2_CAEEL	Q95ZN3_CAEEL
cellular_component	GO:0005885	Arp2/3 protein complex	3	9	0.333333	0.971752	0.124302	1	1	ARP2_CAEEL	A0A3P6PCS5_CAEEL	Q9U1R7_CAEEL
molecular_function	GO:0003774	cytoskeletal motor activity	3	9	0.333333	1	2.96833e-19	1	0	Q21000_CAEEL	Q9XWR0_CAEEL	O62244_CAEEL
biological_process	GO:0051897	positive regulation of protein kinase B signaling	3	7	0.428571	0.982134	0.0967102	1	1	G5ED67_CAEEL	G5EFK2_CAEEL	G5EFN2_CAEEL
molecular_function	GO:0004180	carboxypeptidase activity	3	6	0.5	0.963082	0.0804791	1	1	GCP2_CAEEL	CBPE_CAEEL	G8JYE4_CAEEL
molecular_function	GO:0070577	lysine-acetylated histone binding	3	9	0.333333	0.958647	0.161221	1	1	N1NTN5_CAEEL	Q17971_CAEEL	P91834_CAEEL
cellular_component	GO:0016327	apicolateral plasma membrane	3	5	0.6	0.998198	0.0228982	1	1	AJM1_CAEEL	H2KYC5_CAEEL	Q95ZY7_CAEEL
molecular_function	GO:0019955	cytokine binding	3	4	0.75	0.916648	0.249816	1	1	Q9UB29_CAEEL	Q9UB28_CAEEL	H2L0C1_CAEEL
molecular_function	GO:0004896	cytokine receptor activity	3	4	0.75	0.992655	0.0553507	1	1	Q9UB29_CAEEL	Q9UB28_CAEEL	H2L0C1_CAEEL
biological_process	GO:0046847	filopodium assembly	3	3	1	0.982134	0.0967102	1	1	G5ECM5_CAEEL	X5LV34_CAEEL	X5M8S5_CAEEL
biological_process	GO:0043542	endothelial cell migration	3	3	1	1	0.00468267	1	0.996	I1W6S5_CAEEL	S6EZU2_CAEEL	Q22354_CAEEL
molecular_function	GO:0019208	phosphatase regulator activity	3	4	0.75	0.467582	0.726392	1	1	G5EEB3_CAEEL	G5ECD7_CAEEL	G5EGT0_CAEEL
molecular_function	GO:0005391	P-type sodium:potassium-exchanging transporter activity	3	7	0.428571	0.985016	0.0856256	1	1	O16436_CAEEL	P90735_CAEEL	A0A131MBN3_CAEEL
molecular_function	GO:0045504	dynein heavy chain binding	3	8	0.375	0.973774	0.121265	1	1	O45087_CAEEL	Q18263_CAEEL	A0A486WV95_CAEEL
molecular_function	GO:0032034	myosin II head/neck binding	3	3	1	1	0.00403687	1	0.911	Q8MNT0_CAEEL	Q95QI3_CAEEL	Q95QI2_CAEEL
biological_process	GO:0051496	positive regulation of stress fiber assembly	3	3	1	1	0.00468267	1	0.996	Q8MNT0_CAEEL	Q95QI3_CAEEL	Q95QI2_CAEEL
biological_process	GO:0051893	regulation of focal adhesion assembly	3	3	1	1	0.00468267	1	0.996	Q8MNT0_CAEEL	Q95QI3_CAEEL	Q95QI2_CAEEL
cellular_component	GO:0030427	site of polarized growth	3	3	1	0.997388	0.0129521	1	0.983	Q5DX48_CAEEL	Q9XUT0_CAEEL	H2KZU6_CAEEL
biological_process	GO:0010499	proteasomal ubiquitin-independent protein catabolic process	3	5	0.6	0.996609	0.0358703	1	1	N1NTN5_CAEEL	Q17971_CAEEL	P91834_CAEEL
biological_process	GO:0043004	cytoplasmic sequestering of CFTR protein	3	3	1	1	0.00468267	1	0.996	O18302_CAEEL	Q564T0_CAEEL	A5JYY2_CAEEL
biological_process	GO:0006833	water transport	3	18	0.166667	0.644765	0.600616	1	1	A0A131MBS2_CAEEL	G5EEK0_CAEEL	Q9XW36_CAEEL
molecular_function	GO:0005049	nuclear export signal receptor activity	3	9	0.333333	0.958647	0.161221	1	1	Q18476_CAEEL	Q965V4_CAEEL	Q23089_CAEEL
cellular_component	GO:0016012	sarcoglycan complex	3	4	0.75	0.999593	0.0102407	1	0.972	H2L0C3_CAEEL	Q19185_CAEEL	Q1XFY3_CAEEL
molecular_function	GO:0004866	endopeptidase inhibitor activity	3	5	0.6	1	5.72997e-13	1	0	O46015_CAEEL	Q7YTU0_CAEEL	Q7JKM0_CAEEL
cellular_component	GO:0035060	brahma complex	3	4	0.75	0.999593	0.0102407	1	0.972	X5M5M2_CAEEL	P91019_CAEEL	J7SA49_CAEEL
biological_process	GO:0090625	mRNA destabilization-mediated gene silencing by siRNA	3	3	1	1	0.00468267	1	0.996	G5EES3_CAEEL	Q27GU1_CAEEL	H2KZD5_CAEEL
biological_process	GO:0014013	regulation of gliogenesis	3	3	1	0.999999	2.49119e-05	1	0.029	H2KYX2_CAEEL	Q5LK46_CAEEL	H2KYX3_CAEEL
biological_process	GO:0035330	regulation of hippo signaling	3	3	1	1	0.000130784	1	0.127	H2KYX2_CAEEL	Q5LK46_CAEEL	H2KYX3_CAEEL
molecular_function	GO:0004312	fatty acid synthase activity	3	4	0.75	0.902794	0.243328	1	1	A0A1C3NSM6_CAEEL	Q18559_CAEEL	Q95Q02_CAEEL
molecular_function	GO:0031177	phosphopantetheine binding	3	4	0.75	0.999358	0.0142207	1	1	A0A1C3NSM6_CAEEL	Q18559_CAEEL	Q95Q02_CAEEL
biological_process	GO:0042438	melanin biosynthetic process	2	4	0.5	0.983618	0.132896	1	1	Q95XC6_CAEEL	O01497_CAEEL
biological_process	GO:0060573	cell fate specification involved in pattern specification	2	4	0.5	0.983618	0.132896	1	1	PHA4_CAEEL	MIG5_CAEEL
biological_process	GO:1903935	response to sodium arsenite	2	3	0.666667	0.995317	0.0746394	1	1	PHA4_CAEEL	TOR_CAEEL
cellular_component	GO:0031966	mitochondrial membrane	2	14	0.142857	0.000299531	0.999862	0.031	1	G5EFQ4_CAEEL	Q18965_CAEEL
biological_process	GO:0000423	mitophagy	2	13	0.153846	0.625358	0.666146	1	1	H1UBJ1_CAEEL	Q9XWQ4_CAEEL
molecular_function	GO:0004721	phosphoprotein phosphatase activity	2	17	0.117647	0.114697	0.918652	1	1	CDC14_CAEEL	VHP1_CAEEL
biological_process	GO:0090326	positive regulation of locomotion involved in locomotory behavior	2	22	0.0909091	0.262101	0.90381	1	1	VPS53_CAEEL	CBPE_CAEEL
biological_process	GO:0019915	lipid storage	2	30	0.0666667	0.16313	0.913022	1	1	G5EDF9_CAEEL	Q9XXT5_CAEEL
biological_process	GO:0032528	microvillus organization	2	5	0.4	0.995318	0.03105	1	1	PDE1_CAEEL	GCY8_CAEEL
biological_process	GO:0010753	positive regulation of cGMP-mediated signaling	2	3	0.666667	0.995317	0.0746394	1	1	DAF25_CAEEL	EGL4_CAEEL
cellular_component	GO:0098592	cytoplasmic side of apical plasma membrane	2	7	0.285714	0.935703	0.261357	1	1	GCK1_CAEEL	Q9XXK4_CAEEL
biological_process	GO:0007188	adenylate cyclase-modulating G protein-coupled receptor signaling pathway	2	33	0.0606061	0.258081	0.849885	1	1	GPA16_CAEEL	Q19523_CAEEL
biological_process	GO:0071526	semaphorin-plexin signaling pathway	2	6	0.333333	0.998682	0.00806187	1	0.997	PLX2_CAEEL	U4PBJ9_CAEEL
cellular_component	GO:0005811	lipid droplet	2	26	0.0769231	0.264302	0.901483	1	1	ATG2_CAEEL	ABH52_CAEEL
cellular_component	GO:0005640	nuclear outer membrane	2	5	0.4	0.977102	0.150369	1	1	ANC1_CAEEL	A0A2C9C3A7_CAEEL
molecular_function	GO:0052742	phosphatidylinositol kinase activity	2	5	0.4	0.795583	0.489481	1	1	PIKI1_CAEEL	Q9XW63_CAEEL
biological_process	GO:0006998	nuclear envelope organization	2	7	0.285714	0.829719	0.355235	1	1	Q9N368_CAEEL	Q8MXS6_CAEEL
biological_process	GO:0090386	phagosome maturation involved in apoptotic cell clearance	2	9	0.222222	0.726513	0.516381	1	1	PIKI1_CAEEL	Q9XVL8_CAEEL
biological_process	GO:0006631	fatty acid metabolic process	2	37	0.0540541	0.138409	0.901477	1	1	MUTA_CAEEL	Q9UAV8_CAEEL
molecular_function	GO:0019213	deacetylase activity	2	6	0.333333	0.958617	0.120465	1	1	SIR2_CAEEL	D3YT50_CAEEL
biological_process	GO:0014014	negative regulation of gliogenesis	2	3	0.666667	0.995317	0.0746394	1	1	NGN1_CAEEL	NDF1_CAEEL
biological_process	GO:0000462	maturation of SSU-rRNA from tricistronic rRNA transcript (SSU-rRNA, 5.8S rRNA, LSU-rRNA)	2	20	0.1	0.146334	0.954444	1	1	HEAT1_CAEEL	Q9U2I4_CAEEL
molecular_function	GO:0051082	unfolded protein binding	2	56	0.0357143	0.00397651	0.999313	0.495	1	GRPE_CAEEL	ENPL1_CAEEL
biological_process	GO:0090647	modulation of age-related behavioral decline	2	4	0.5	0.983618	0.132896	1	1	UNC22_CAEEL	UNC52_CAEEL
cellular_component	GO:0060473	cortical granule	2	8	0.25	0.907716	0.317714	1	1	SEP1_CAEEL	SYB1_CAEEL
cellular_component	GO:0072687	meiotic spindle	2	7	0.285714	0.762767	0.525144	1	1	SEP1_CAEEL	ZYG9_CAEEL
biological_process	GO:0060471	cortical granule exocytosis	2	6	0.333333	0.93708	0.264911	1	1	SEP1_CAEEL	CDC27_CAEEL
biological_process	GO:0030703	eggshell formation	2	17	0.117647	0.440281	0.803958	1	1	SEP1_CAEEL	CBD1_CAEEL
biological_process	GO:0048609	multicellular organismal reproductive process	2	9	0.222222	0.999869	0.000197456	1	0.197	SEP1_CAEEL	CNG_CAEEL
biological_process	GO:0017157	regulation of exocytosis	2	10	0.2	0.986522	0.0322061	1	1	SEP1_CAEEL	A0A0K3ATN9_CAEEL
biological_process	GO:0032259	methylation	2	32	0.0625	0.133938	0.910882	1	1	SET25_CAEEL	P91862_CAEEL
molecular_function	GO:0005262	calcium channel activity	2	21	0.0952381	0.995813	0.00898976	1	0.992	PKD1_CAEEL	Q9GRV5_CAEEL
cellular_component	GO:0032589	neuron projection membrane	2	16	0.125	0.999359	0.00228859	1	0.481	MEC2_CAEEL	SOL1_CAEEL
biological_process	GO:0090325	regulation of locomotion involved in locomotory behavior	2	10	0.2	0.516712	0.66819	1	1	CAPS_CAEEL	GCY12_CAEEL
cellular_component	GO:0005669	transcription factor TFIID complex	2	28	0.0714286	0.218889	0.922994	1	1	TAF1_CAEEL	Q20563_CAEEL
biological_process	GO:0046034	ATP metabolic process	2	8	0.25	1.55767e-05	0.999997	0.007	1	KAD2_CAEEL	HLH2_CAEEL
molecular_function	GO:0004707	MAP kinase activity	2	28	0.0714286	0.154018	0.951216	1	1	NLK_CAEEL	Q19243_CAEEL
biological_process	GO:1904491	protein localization to ciliary transition zone	2	10	0.2	0.773314	0.518019	1	1	Q21303_CAEEL	A2A266_CAEEL
cellular_component	GO:0000228	nuclear chromosome	2	9	0.222222	0.89228	0.161019	1	1	MSH5_CAEEL	SDC2_CAEEL
molecular_function	GO:0030983	mismatched DNA binding	2	6	0.333333	0.944649	0.245507	1	1	MSH5_CAEEL	G5EFG5_CAEEL
biological_process	GO:0001966	thigmotaxis	2	8	0.25	0.863894	0.397552	1	1	SOL1_CAEEL	ATAT1_CAEEL
biological_process	GO:0055072	iron ion homeostasis	2	10	0.2	0.625787	0.588291	1	1	MFRN_CAEEL	Q19687_CAEEL
biological_process	GO:0034608	vulval location	2	8	0.25	0.863894	0.397552	1	1	PKD1_CAEEL	RCANL_CAEEL
biological_process	GO:0040022	feminization of hermaphroditic germ-line	2	8	0.25	0.863894	0.397552	1	1	MOG5_CAEEL	DHX16_CAEEL
cellular_component	GO:0005876	spindle microtubule	2	25	0.08	0.739172	0.412385	1	1	CLAP3_CAEEL	CLAS2_CAEEL
cellular_component	GO:0000795	synaptonemal complex	2	11	0.181818	0.55748	0.718247	1	1	ZHP3_CAEEL	G5EGS8_CAEEL
biological_process	GO:0051177	meiotic sister chromatid cohesion	2	7	0.285714	0.963125	0.12658	1	1	SCC3_CAEEL	G5EC05_CAEEL
biological_process	GO:0072659	protein localization to plasma membrane	2	24	0.0833333	0.664373	0.48718	1	1	EFR3_CAEEL	TTC30_CAEEL
biological_process	GO:0042335	cuticle development	2	7	0.285714	0.0750718	0.968733	1	1	TBC11_CAEEL	LIN29_CAEEL
biological_process	GO:0006890	retrograde vesicle-mediated transport, Golgi to endoplasmic reticulum	2	23	0.0869565	0.234308	0.916964	1	1	COPE_CAEEL	O76413_CAEEL
cellular_component	GO:0000138	Golgi trans cisterna	2	11	0.181818	0.721865	0.570054	1	1	LIN10_CAEEL	G5EG65_CAEEL
biological_process	GO:0034498	early endosome to Golgi transport	2	5	0.4	0.96413	0.19758	1	1	B1V899_CAEEL	H2L0P2_CAEEL
biological_process	GO:0008595	anterior/posterior axis specification, embryo	2	15	0.133333	0.976319	0.0560891	1	1	CUL2_CAEEL	PSA_CAEEL
biological_process	GO:1902104	positive regulation of metaphase/anaphase transition of meiotic cell cycle	2	5	0.4	0.96413	0.19758	1	1	ETC1_CAEEL	CUL2_CAEEL
biological_process	GO:0030865	cortical cytoskeleton organization	2	6	0.333333	0.993496	0.016604	1	1	RAC1_CAEEL	ANI1_CAEEL
biological_process	GO:0009952	anterior/posterior pattern specification	2	21	0.0952381	0.992407	0.0154379	1	1	LPLT1_CAEEL	VAB3_CAEEL
cellular_component	GO:0055037	recycling endosome	2	34	0.0588235	0.299644	0.826001	1	1	Q09989_CAEEL	Q6AHQ8_CAEEL
molecular_function	GO:0032794	GTPase activating protein binding	2	10	0.2	0.795583	0.489481	1	1	Q22601_CAEEL	G5ECZ8_CAEEL
biological_process	GO:0032456	endocytic recycling	2	32	0.0625	0.118801	0.951103	1	1	Q19833_CAEEL	Q6AHQ8_CAEEL
cellular_component	GO:0045334	clathrin-coated endocytic vesicle	2	6	0.333333	0.958114	0.159624	1	1	CLH_CAEEL	Q22601_CAEEL
biological_process	GO:0001956	positive regulation of neurotransmitter secretion	2	6	0.333333	0.978993	0.0662542	1	1	IDA1_CAEEL	VPP1_CAEEL
biological_process	GO:0016191	synaptic vesicle uncoating	2	3	0.666667	0.995317	0.0746394	1	1	SRBS1_CAEEL	SH3GH_CAEEL
biological_process	GO:0048791	calcium ion-regulated exocytosis of neurotransmitter	2	6	0.333333	0.999991	9.04057e-05	1	0.073	RIM_CAEEL	CLA1_CAEEL
biological_process	GO:0046928	regulation of neurotransmitter secretion	2	19	0.105263	0.988316	0.0266024	1	1	H2KZJ6_CAEEL	E9P851_CAEEL
biological_process	GO:0046580	negative regulation of Ras protein signal transduction	2	20	0.1	0.292449	0.888727	1	1	LI15B_CAEEL	GAP2_CAEEL
biological_process	GO:0051123	RNA polymerase II preinitiation complex assembly	2	17	0.117647	0.399384	0.829376	1	1	TAF1_CAEEL	Q20563_CAEEL
biological_process	GO:0007026	negative regulation of microtubule depolymerization	2	4	0.5	0.983618	0.132896	1	1	PTRN1_CAEEL	APR1_CAEEL
biological_process	GO:0009266	response to temperature stimulus	2	6	0.333333	0.979545	0.034832	1	1	DAF11_CAEEL	DAF25_CAEEL
biological_process	GO:0007506	gonadal mesoderm development	2	13	0.153846	0.625358	0.666146	1	1	MEP1_CAEEL	PAR3_CAEEL
molecular_function	GO:0016740	transferase activity	2	46	0.0434783	0.000409109	0.999678	0.04	1	SIR2_CAEEL	D3YT50_CAEEL
biological_process	GO:0016925	protein sumoylation	2	12	0.166667	0.674941	0.621299	1	1	ZHP3_CAEEL	GEI17_CAEEL
cellular_component	GO:0031083	BLOC-1 complex	2	8	0.25	0.907716	0.317714	1	1	BL1S6_CAEEL	BL1S2_CAEEL
biological_process	GO:0032418	lysosome localization	2	8	0.25	0.863894	0.397552	1	1	BL1S2_CAEEL	Q22368_CAEEL
cellular_component	GO:0030134	COPII-coated ER to Golgi transport vesicle	2	18	0.111111	0.999401	0.00203565	1	0.442	Q20913_CAEEL	Q2PJ77_CAEEL
molecular_function	GO:0004177	aminopeptidase activity	2	14	0.142857	0.772585	0.374619	1	1	O44183_CAEEL	U4PAP4_CAEEL
molecular_function	GO:0005523	tropomyosin binding	2	13	0.153846	0.656457	0.637167	1	1	TMOD_CAEEL	H2KYL9_CAEEL
biological_process	GO:0030239	myofibril assembly	2	7	0.285714	0.760836	0.346378	1	1	TMOD_CAEEL	UNC52_CAEEL
molecular_function	GO:0000030	mannosyltransferase activity	2	8	0.25	0.47653	0.779192	1	1	TMTC1_CAEEL	Q17515_CAEEL
biological_process	GO:0051781	positive regulation of cell division	2	8	0.25	0.980606	0.0699177	1	1	Q21216_CAEEL	A5JYS9_CAEEL
cellular_component	GO:0005763	mitochondrial small ribosomal subunit	2	28	0.0714286	0.218889	0.922994	1	1	RT24_CAEEL	P91862_CAEEL
biological_process	GO:0032508	DNA duplex unwinding	2	17	0.117647	0.411709	0.791035	1	1	DHX9_CAEEL	WRN_CAEEL
biological_process	GO:0006310	DNA recombination	2	23	0.0869565	0.191317	0.868622	1	1	WRN_CAEEL	Q9U2D2_CAEEL
biological_process	GO:0050976	detection of mechanical stimulus involved in sensory perception of touch	2	12	0.166667	0.625358	0.666146	1	1	MEC2_CAEEL	Q5ZR42_CAEEL
molecular_function	GO:0043023	ribosomal large subunit binding	2	8	0.25	0.878735	0.372191	1	1	Q9BKR5_CAEEL	Q20940_CAEEL
molecular_function	GO:0043022	ribosome binding	2	30	0.0666667	0.122083	0.963472	1	1	CPB3_CAEEL	GUF1_CAEEL
biological_process	GO:0093002	response to nematicide	2	11	0.181818	0.724561	0.571926	1	1	PGP1_CAEEL	Q17645_CAEEL
biological_process	GO:1990918	double-strand break repair involved in meiotic recombination	2	7	0.285714	0.90329	0.332191	1	1	SCC3_CAEEL	O62217_CAEEL
biological_process	GO:0007062	sister chromatid cohesion	2	10	0.2	0.661173	0.514244	1	1	SCC3_CAEEL	SMC1_CAEEL
biological_process	GO:0030031	cell projection assembly	2	10	0.2	0.549516	0.545957	1	1	CYFIP_CAEEL	Q19739_CAEEL
biological_process	GO:0030308	negative regulation of cell growth	2	3	0.666667	0.766141	0.436917	1	1	EGL4_CAEEL	E2AKA_CAEEL
cellular_component	GO:0031225	anchored component of membrane	2	6	0.333333	0.995921	0.0182763	1	0.992	EFN4_CAEEL	RIG6_CAEEL
biological_process	GO:0032968	positive regulation of transcription elongation from RNA polymerase II promoter	2	6	0.333333	0.93708	0.264911	1	1	SPT16_CAEEL	CDK12_CAEEL
cellular_component	GO:0005770	late endosome	2	27	0.0740741	0.363709	0.756465	1	1	G5EF63_CAEEL	Q23419_CAEEL
cellular_component	GO:0097433	dense body	2	3	0.666667	0.997135	0.0548108	1	1	SRBS1_CAEEL	VINC_CAEEL
biological_process	GO:1904262	negative regulation of TORC1 signaling	2	4	0.5	0.983618	0.132896	1	1	TRR1_CAEEL	ATM_CAEEL
biological_process	GO:0031053	primary miRNA processing	2	6	0.333333	0.82015	0.459753	1	1	U4PEM4_CAEEL	U4PRH5_CAEEL
cellular_component	GO:0070877	microprocessor complex	2	3	0.666667	0.997135	0.0548108	1	1	U4PEM4_CAEEL	U4PRH5_CAEEL
biological_process	GO:0006396	RNA processing	2	19	0.105263	6.77961e-05	0.999958	0.037	1	RM44_CAEEL	ADR1_CAEEL
biological_process	GO:0007409	axonogenesis	2	12	0.166667	1	7.99455e-09	1	0	VAB1_CAEEL	Q10915_CAEEL
cellular_component	GO:0000805	X chromosome	2	9	0.222222	0.875698	0.372975	1	1	SDC2_CAEEL	SDC3_CAEEL
biological_process	GO:0042464	dosage compensation by hypoactivation of X chromosome	2	10	0.2	0.903322	0.275439	1	1	SDC2_CAEEL	FOX1_CAEEL
biological_process	GO:0007530	sex determination	2	9	0.222222	0.511358	0.63782	1	1	SDC3_CAEEL	TRA2_CAEEL
cellular_component	GO:0030127	COPII vesicle coat	2	6	0.333333	0.959	0.205054	1	1	Q23368_CAEEL	G5EFY6_CAEEL
cellular_component	GO:0046540	U4/U6 x U5 tri-snRNP complex	2	21	0.0952381	0.409644	0.820955	1	1	NH2L1_CAEEL	Q93339_CAEEL
cellular_component	GO:0071144	heteromeric SMAD protein complex	2	6	0.333333	0.959	0.205054	1	1	DAF14_CAEEL	SMA4_CAEEL
molecular_function	GO:0070411	I-SMAD binding	2	6	0.333333	0.944649	0.245507	1	1	DAF14_CAEEL	SMA4_CAEEL
biological_process	GO:0030509	BMP signaling pathway	2	13	0.153846	0.325428	0.871472	1	1	DAF14_CAEEL	SMA4_CAEEL
biological_process	GO:0060395	SMAD protein signal transduction	2	11	0.181818	0.724561	0.571926	1	1	DAF14_CAEEL	SMA4_CAEEL
biological_process	GO:0010332	response to gamma radiation	2	5	0.4	0.87342	0.325059	1	1	TNKS1_CAEEL	PARG1_CAEEL
biological_process	GO:0030473	nuclear migration along microtubule	2	6	0.333333	0.93708	0.264911	1	1	TM201_CAEEL	KLC_CAEEL
molecular_function	GO:0015179	L-amino acid transmembrane transporter activity	2	16	0.125	0.186827	0.924656	1	1	SNF5_CAEEL	O44832_CAEEL
molecular_function	GO:0042800	histone methyltransferase activity (H3-K4 specific)	2	6	0.333333	0.944649	0.245507	1	1	G5EGI1_CAEEL	A0A168H365_CAEEL
biological_process	GO:0051568	histone H3-K4 methylation	2	15	0.133333	0.766141	0.436917	1	1	G5EGI1_CAEEL	A0A168H365_CAEEL
biological_process	GO:0007094	mitotic spindle assembly checkpoint signaling	2	14	0.142857	0.766172	0.470838	1	1	BUB1_CAEEL	G5EFM0_CAEEL
biological_process	GO:1905342	positive regulation of protein localization to kinetochore	2	7	0.285714	0.90329	0.332191	1	1	BUB1_CAEEL	ZYG1_CAEEL
molecular_function	GO:0003951	NAD+ kinase activity	2	22	0.0909091	0.295771	0.886561	1	1	Q9XXI6_CAEEL	Q9XXI5_CAEEL
biological_process	GO:0032786	positive regulation of DNA-templated transcription, elongation	2	7	0.285714	0.948126	0.159783	1	1	CCNT2_CAEEL	SIG7_CAEEL
biological_process	GO:0034243	regulation of transcription elongation from RNA polymerase II promoter	2	4	0.5	0.984303	0.0705661	1	1	HM24_CAEEL	CEH28_CAEEL
biological_process	GO:0040029	regulation of gene expression, epigenetic	2	6	0.333333	0.993103	0.0201189	1	1	MET2_CAEEL	MES2_CAEEL
biological_process	GO:0035435	phosphate ion transmembrane transport	2	16	0.125	0.440281	0.803958	1	1	A3QMC7_CAEEL	C0RSI9_CAEEL
biological_process	GO:0006627	protein processing involved in protein targeting to mitochondrion	2	7	0.285714	0.90329	0.332191	1	1	Q95PY9_CAEEL	A0A061ACY6_CAEEL
biological_process	GO:0050806	positive regulation of synaptic transmission	2	4	0.5	0.961553	0.0806182	1	1	RIM_CAEEL	G5ED46_CAEEL
biological_process	GO:0032224	positive regulation of synaptic transmission, cholinergic	2	11	0.181818	0.923871	0.174725	1	1	RIM_CAEEL	DMD_CAEEL
biological_process	GO:1905909	regulation of dauer entry	2	8	0.25	0.685866	0.559719	1	1	RIM_CAEEL	FOXO_CAEEL
molecular_function	GO:0005216	ion channel activity	2	18	0.111111	0.972533	0.0349591	1	1	UN105_CAEEL	Q8MPP4_CAEEL
biological_process	GO:0000027	ribosomal large subunit assembly	2	18	0.111111	0.399384	0.829376	1	1	L8E6W9_CAEEL	O61851_CAEEL
biological_process	GO:0071030	nuclear mRNA surveillance of spliceosomal pre-mRNA splicing	2	2	1	1	0.0280016	1	1	RENT1_CAEEL	SMG1_CAEEL
biological_process	GO:0045746	negative regulation of Notch signaling pathway	2	8	0.25	0.863894	0.397552	1	1	VAV_CAEEL	NBEA_CAEEL
molecular_function	GO:0031593	polyubiquitin modification-dependent protein binding	2	9	0.222222	0.700705	0.510461	1	1	UBQL_CAEEL	YO25_CAEEL
molecular_function	GO:0000049	tRNA binding	2	47	0.0425532	0.0138726	0.997188	0.928	1	Q9BKR5_CAEEL	Q9N4F1_CAEEL
biological_process	GO:0007091	metaphase/anaphase transition of mitotic cell cycle	2	5	0.4	0.769111	0.410044	1	1	APC1_CAEEL	CDC27_CAEEL
cellular_component	GO:0034703	cation channel complex	2	8	0.25	0.999339	0.00145358	1	0.323	CNG_CAEEL	UNC80_CAEEL
biological_process	GO:0009454	aerotaxis	2	5	0.4	0.96413	0.19758	1	1	CNG_CAEEL	GCY35_CAEEL
biological_process	GO:0055093	response to hyperoxia	2	5	0.4	0.96413	0.19758	1	1	CNG_CAEEL	GCY35_CAEEL
biological_process	GO:0010286	heat acclimation	2	12	0.166667	0.625358	0.666146	1	1	FOXO_CAEEL	MMPB_CAEEL
biological_process	GO:0001666	response to hypoxia	2	14	0.142857	0.685866	0.559719	1	1	CEP1_CAEEL	VPP1_CAEEL
molecular_function	GO:0003857	3-hydroxyacyl-CoA dehydrogenase activity	2	7	0.285714	0.795583	0.489481	1	1	O17762_CAEEL	A0A061AKU6_CAEEL
cellular_component	GO:0016581	NuRD complex	2	11	0.181818	0.802494	0.477159	1	1	DCP66_CAEEL	EGL27_CAEEL
cellular_component	GO:0030896	checkpoint clamp complex	2	4	0.5	0.989759	0.0993809	1	1	HPR9_CAEEL	A0A1W7LFZ8_CAEEL
biological_process	GO:0071479	cellular response to ionizing radiation	2	4	0.5	0.903322	0.275439	1	1	HPR9_CAEEL	DPOLQ_CAEEL
cellular_component	GO:0005905	clathrin-coated pit	2	6	0.333333	0.999096	0.00571764	1	0.832	LRP_CAEEL	PICAL_CAEEL
cellular_component	GO:0000421	autophagosome membrane	2	7	0.285714	0.935703	0.261357	1	1	LGG2_CAEEL	A16L2_CAEEL
molecular_function	GO:0050811	GABA receptor binding	2	4	0.5	0.985779	0.121812	1	1	Q8IA75_CAEEL	Q8IA76_CAEEL
biological_process	GO:0097352	autophagosome maturation	2	6	0.333333	0.863894	0.397552	1	1	LGG2_CAEEL	G5EF63_CAEEL
biological_process	GO:0048490	anterograde synaptic vesicle transport	2	4	0.5	0.90329	0.332191	1	1	O16637_CAEEL	Q95X88_CAEEL
molecular_function	GO:0051019	mitogen-activated protein kinase binding	2	6	0.333333	0.944649	0.245507	1	1	MAK1_CAEEL	GCK1_CAEEL
biological_process	GO:0035095	behavioral response to nicotine	2	6	0.333333	0.93708	0.264911	1	1	MAK1_CAEEL	UNC22_CAEEL
biological_process	GO:0048841	regulation of axon extension involved in axon guidance	2	9	0.222222	0.829719	0.355235	1	1	RPM1_CAEEL	LE756_CAEEL
biological_process	GO:0009058	biosynthetic process	2	25	0.08	0.00330631	0.997245	0.73	1	G5EE32_CAEEL	G5EGD0_CAEEL
biological_process	GO:0006749	glutathione metabolic process	2	73	0.0273973	5.53267e-05	0.999991	0.028	1	A0A9S2_CAEEL	U4PMK1_CAEEL
biological_process	GO:1901215	negative regulation of neuron death	2	8	0.25	0.724561	0.571926	1	1	LRK1_CAEEL	SKN1_CAEEL
molecular_function	GO:0032041	NAD-dependent histone deacetylase activity (H3-K14 specific)	2	5	0.4	0.968652	0.182122	1	1	HDA6_CAEEL	HDA4_CAEEL
molecular_function	GO:0033558	protein deacetylase activity	2	4	0.5	0.956998	0.139563	1	1	HDA6_CAEEL	A7LPD8_CAEEL
molecular_function	GO:0017070	U6 snRNA binding	2	5	0.4	0.968652	0.182122	1	1	PRP8_CAEEL	Q93339_CAEEL
biological_process	GO:0033962	P-body assembly	2	7	0.285714	0.674941	0.621299	1	1	CGH1_CAEEL	Q21740_CAEEL
biological_process	GO:0046688	response to copper ion	2	7	0.285714	0.909043	0.233828	1	1	VHP1_CAEEL	G5EBV3_CAEEL
molecular_function	GO:0016798	hydrolase activity, acting on glycosyl bonds	2	8	0.25	0.2521	0.825904	1	1	ASM1_CAEEL	Q22721_CAEEL
biological_process	GO:0051298	centrosome duplication	2	6	0.333333	0.889082	0.230889	1	1	ZYG1_CAEEL	ZYG9_CAEEL
molecular_function	GO:0016773	phosphotransferase activity, alcohol group as acceptor	2	7	0.285714	0.999997	3.98712e-06	1	0	YNE7_CAEEL	Q22721_CAEEL
biological_process	GO:0044331	cell-cell adhesion mediated by cadherin	2	3	0.666667	0.995317	0.0746394	1	1	HMR1_CAEEL	HMP1_CAEEL
biological_process	GO:0072375	medium-term memory	2	4	0.5	0.983618	0.132896	1	1	KCC2D_CAEEL	Q19523_CAEEL
biological_process	GO:0042427	serotonin biosynthetic process	2	10	0.2	0.674941	0.621299	1	1	KCC2D_CAEEL	LIM4_CAEEL
biological_process	GO:0001508	action potential	2	7	0.285714	0.529162	0.742869	1	1	ACM3_CAEEL	P90735_CAEEL
biological_process	GO:1904000	positive regulation of eating behavior	2	4	0.5	0.929434	0.226686	1	1	HLH6_CAEEL	MMPB_CAEEL
molecular_function	GO:0052689	carboxylic ester hydrolase activity	2	43	0.0465116	0.000896016	0.999767	0.117	1	EST1_CAEEL	ABH52_CAEEL
molecular_function	GO:0008483	transaminase activity	2	8	0.25	0.454033	0.760055	1	1	G5EE32_CAEEL	G5EGD0_CAEEL
molecular_function	GO:0004497	monooxygenase activity	2	52	0.0384615	0.0311742	0.984049	0.998	1	Q9N4Q5_CAEEL	A0A0K3AUW1_CAEEL
molecular_function	GO:0016705	oxidoreductase activity, acting on paired donors, with incorporation or reduction of molecular oxygen	2	40	0.05	0.0055558	0.997467	0.596	1	Q9N4Q5_CAEEL	A0A0K3AUW1_CAEEL
biological_process	GO:0006268	DNA unwinding involved in DNA replication	2	10	0.2	0.773314	0.518019	1	1	WRN_CAEEL	Q9XXI9_CAEEL
cellular_component	GO:0044666	MLL3/4 complex	2	11	0.181818	0.802494	0.477159	1	1	G5EGI1_CAEEL	Q9U370_CAEEL
molecular_function	GO:0031490	chromatin DNA binding	2	17	0.117647	0.192979	0.935088	1	1	Q9N368_CAEEL	Q8MXS6_CAEEL
biological_process	GO:0060290	transdifferentiation	2	10	0.2	0.903322	0.275439	1	1	SEM4_CAEEL	EGL27_CAEEL
molecular_function	GO:0003755	peptidyl-prolyl cis-trans isomerase activity	2	35	0.0571429	0.0665592	0.982518	1	1	SIG7_CAEEL	Q18445_CAEEL
molecular_function	GO:0030274	LIM domain binding	2	4	0.5	0.985779	0.121812	1	1	LIDB1_CAEEL	Q9U3E2_CAEEL
cellular_component	GO:0045335	phagocytic vesicle	2	16	0.125	0.452885	0.759271	1	1	CTNS_CAEEL	Q9XVL8_CAEEL
molecular_function	GO:0000340	RNA 7-methylguanosine cap binding	2	8	0.25	0.878735	0.372191	1	1	CYFIP_CAEEL	DCPS_CAEEL
biological_process	GO:0001556	oocyte maturation	2	19	0.105263	0.865897	0.253446	1	1	VAB1_CAEEL	HM18_CAEEL
biological_process	GO:1905516	positive regulation of fertilization	2	11	0.181818	0.724561	0.571926	1	1	SZY20_CAEEL	ATX2_CAEEL
molecular_function	GO:0004017	adenylate kinase activity	2	7	0.285714	0.914374	0.30946	1	1	KAD2_CAEEL	G5EC85_CAEEL
cellular_component	GO:0005637	nuclear inner membrane	2	20	0.1	0.846082	0.306473	1	1	SIR2_CAEEL	A0A0K3AR81_CAEEL
biological_process	GO:0007538	primary sex determination	2	3	0.666667	0.96895	0.136106	1	1	HM39_CAEEL	FOX1_CAEEL
molecular_function	GO:0004601	peroxidase activity	2	25	0.08	0.058728	0.984944	1	1	Q93204_CAEEL	O17241_CAEEL
biological_process	GO:0034605	cellular response to heat	2	4	0.5	0.948126	0.159783	1	1	FOXO_CAEEL	SMA9_CAEEL
biological_process	GO:1900426	positive regulation of defense response to bacterium	2	3	0.666667	0.995317	0.0746394	1	1	FOXO_CAEEL	VHP1_CAEEL
biological_process	GO:0010883	regulation of lipid storage	2	9	0.222222	0.399384	0.829376	1	1	FOXO_CAEEL	O44183_CAEEL
cellular_component	GO:0008023	transcription elongation factor complex	2	6	0.333333	0.995014	0.0159656	1	0.986	ELOA1_CAEEL	Q9N554_CAEEL
biological_process	GO:0006879	cellular iron ion homeostasis	2	13	0.153846	0.529162	0.742869	1	1	G4SRS5_CAEEL	A0A061ACG9_CAEEL
biological_process	GO:0097500	receptor localization to non-motile cilium	2	9	0.222222	0.82015	0.459753	1	1	DAF25_CAEEL	IF122_CAEEL
molecular_function	GO:0008568	microtubule-severing ATPase activity	2	5	0.4	0.968652	0.182122	1	1	YAO6_CAEEL	YF1M_CAEEL
biological_process	GO:0043054	dauer exit	2	10	0.2	0.773314	0.518019	1	1	HCF1_CAEEL	DAF25_CAEEL
biological_process	GO:0046686	response to cadmium ion	2	8	0.25	0.916352	0.201221	1	1	HCF1_CAEEL	VHP1_CAEEL
biological_process	GO:0032094	response to food	2	20	0.1	0.292449	0.888727	1	1	HLH2_CAEEL	MXL3_CAEEL
biological_process	GO:2000370	positive regulation of clathrin-dependent endocytosis	2	9	0.222222	0.82015	0.459753	1	1	CYFIP_CAEEL	CLH_CAEEL
cellular_component	GO:0008180	COP9 signalosome	2	7	0.285714	0.935703	0.261357	1	1	CSN2_CAEEL	CSN1_CAEEL
biological_process	GO:0060184	cell cycle switching	2	7	0.285714	0.87342	0.325059	1	1	CSN2_CAEEL	CSN1_CAEEL
biological_process	GO:1904667	negative regulation of ubiquitin protein ligase activity	2	7	0.285714	0.90329	0.332191	1	1	CSN2_CAEEL	CSN1_CAEEL
biological_process	GO:1905879	regulation of oogenesis	2	7	0.285714	0.99947	0.00233737	1	0.895	CSN2_CAEEL	CSN1_CAEEL
molecular_function	GO:0008375	acetylglucosaminyltransferase activity	2	11	0.181818	0.599177	0.612676	1	1	EXT2_CAEEL	BRE2_CAEEL
biological_process	GO:0007608	sensory perception of smell	2	11	0.181818	0.674941	0.621299	1	1	DAF11_CAEEL	MBK1_CAEEL
biological_process	GO:0042732	D-xylose metabolic process	2	4	0.5	0.983618	0.132896	1	1	DCXR_CAEEL	YNE7_CAEEL
biological_process	GO:0005997	xylulose metabolic process	2	2	1	1	0.0280016	1	1	DCXR_CAEEL	YNE7_CAEEL
cellular_component	GO:0030687	preribosome, large subunit precursor	2	26	0.0769231	0.240729	0.91286	1	1	L8E6W9_CAEEL	O61851_CAEEL
biological_process	GO:0042256	mature ribosome assembly	2	6	0.333333	0.93708	0.264911	1	1	CRI3_CAEEL	G5EDD9_CAEEL
biological_process	GO:1990440	positive regulation of transcription from RNA polymerase II promoter in response to endoplasmic reticulum stress	2	4	0.5	0.983618	0.132896	1	1	UBXN4_CAEEL	UBQL_CAEEL
biological_process	GO:0006990	positive regulation of transcription from RNA polymerase II promoter involved in unfolded protein response	2	4	0.5	0.983618	0.132896	1	1	SKN1_CAEEL	Q20435_CAEEL
molecular_function	GO:0016779	nucleotidyltransferase activity	2	34	0.0588235	0.445455	0.647545	1	1	GLD2_CAEEL	Q09409_CAEEL
molecular_function	GO:0046975	histone methyltransferase activity (H3-K36 specific)	2	7	0.285714	0.914374	0.30946	1	1	A4LBC3_CAEEL	A4LBC2_CAEEL
biological_process	GO:0018992	germ-line sex determination	2	8	0.25	0.455536	0.719777	1	1	TRA2_CAEEL	GLS1_CAEEL
biological_process	GO:0048599	oocyte development	2	14	0.142857	0.999025	0.00226591	1	0.888	MEP1_CAEEL	ATX2_CAEEL
biological_process	GO:0048589	developmental growth	2	5	0.4	0.999964	6.82201e-05	1	0.061	MOG5_CAEEL	DHX16_CAEEL
biological_process	GO:0006401	RNA catabolic process	2	13	0.153846	0.514639	0.572511	1	1	DCPS_CAEEL	Q965N3_CAEEL
biological_process	GO:0097376	interneuron axon guidance	2	5	0.4	0.96413	0.19758	1	1	DDRB_CAEEL	CELR_CAEEL
molecular_function	GO:0000987	cis-regulatory region sequence-specific DNA binding	2	7	0.285714	1	7.35128e-08	1	0	HIZR1_CAEEL	FKH5_CAEEL
biological_process	GO:0070125	mitochondrial translational elongation	2	6	0.333333	0.93708	0.264911	1	1	EFTS_CAEEL	RM44_CAEEL
cellular_component	GO:0000145	exocyst	2	9	0.222222	0.875698	0.372975	1	1	EXOC4_CAEEL	EXOC5_CAEEL
biological_process	GO:0090522	vesicle tethering involved in exocytosis	2	9	0.222222	0.82015	0.459753	1	1	EXOC4_CAEEL	EXOC5_CAEEL
cellular_component	GO:0005968	Rab-protein geranylgeranyltransferase complex	2	4	0.5	0.989759	0.0993809	1	1	REP1_CAEEL	Q9TYY0_CAEEL
biological_process	GO:0018344	protein geranylgeranylation	2	9	0.222222	0.82015	0.459753	1	1	REP1_CAEEL	Q9TYY0_CAEEL
cellular_component	GO:0000137	Golgi cis cisterna	2	2	1	1	0.0201804	1	1	GBF1_CAEEL	Q19989_CAEEL
cellular_component	GO:0044297	cell body	2	16	0.125	0.999056	0.00155493	1	0.33	G5ECM5_CAEEL	Q22354_CAEEL
cellular_component	GO:0030426	growth cone	2	6	0.333333	0.941397	0.197506	1	1	ANI1_CAEEL	O01847_CAEEL
biological_process	GO:0072344	rescue of stalled ribosome	2	6	0.333333	0.93708	0.264911	1	1	Q9BKR5_CAEEL	Q20940_CAEEL
cellular_component	GO:0098794	postsynapse	2	14	0.142857	0.974142	0.0450774	1	1	GBR1_CAEEL	Q95Q96_CAEEL
biological_process	GO:0010877	lipid transport involved in lipid storage	2	13	0.153846	0.625358	0.666146	1	1	GBR1_CAEEL	MADD_CAEEL
biological_process	GO:1904731	positive regulation of intestinal lipid absorption	2	7	0.285714	0.90329	0.332191	1	1	GBR1_CAEEL	MADD_CAEEL
biological_process	GO:0034514	mitochondrial unfolded protein response	2	15	0.133333	0.529162	0.742869	1	1	DVE1_CAEEL	DCP66_CAEEL
biological_process	GO:0051296	establishment of meiotic spindle orientation	2	5	0.4	0.96413	0.19758	1	1	DYHC_CAEEL	O17666_CAEEL
molecular_function	GO:0003827	alpha-1,3-mannosylglycoprotein 2-beta-N-acetylglucosaminyltransferase activity	2	3	0.666667	0.995963	0.0680164	1	1	MGAT1_CAEEL	G5EBG7_CAEEL
molecular_function	GO:0019799	tubulin N-acetyltransferase activity	2	3	0.666667	0.995963	0.0680164	1	1	ATAT1_CAEEL	W6RR23_CAEEL
biological_process	GO:0071929	alpha-tubulin acetylation	2	3	0.666667	0.995317	0.0746394	1	1	ATAT1_CAEEL	W6RR23_CAEEL
cellular_component	GO:0000307	cyclin-dependent protein kinase holoenzyme complex	2	25	0.08	0.393755	0.801288	1	1	CCNE_CAEEL	CDK12_CAEEL
molecular_function	GO:0016538	cyclin-dependent protein serine/threonine kinase regulator activity	2	30	0.0666667	0.0270968	0.993929	0.995	1	CCNT2_CAEEL	CCNE_CAEEL
molecular_function	GO:0001965	G-protein alpha-subunit binding	2	8	0.25	0.878735	0.372191	1	1	GBAS1_CAEEL	P91820_CAEEL
biological_process	GO:2000294	positive regulation of defecation	2	10	0.2	0.724561	0.571926	1	1	MADD_CAEEL	CBPE_CAEEL
molecular_function	GO:0070679	inositol 1,4,5 trisphosphate binding	2	8	0.25	0.878735	0.372191	1	1	Q8IA75_CAEEL	Q8IA76_CAEEL
molecular_function	GO:0017022	myosin binding	2	8	0.25	0.999504	0.00313399	1	0.771	UNC87_CAEEL	TTN1_CAEEL
biological_process	GO:0006413	translational initiation	2	14	0.142857	0.952128	0.0938559	1	1	EIF3D_CAEEL	EIF3L_CAEEL
biological_process	GO:0099636	cytoplasmic streaming	2	3	0.666667	0.995317	0.0746394	1	1	GLP1_CAEEL	CLAS2_CAEEL
biological_process	GO:1905938	positive regulation of germ cell proliferation	2	3	0.666667	0.995317	0.0746394	1	1	GLP1_CAEEL	ATX2_CAEEL
molecular_function	GO:0034046	poly(G) binding	2	3	0.666667	0.995963	0.0680164	1	1	LARP1_CAEEL	FOX1_CAEEL
cellular_component	GO:0000118	histone deacetylase complex	2	16	0.125	0.75619	0.40548	1	1	RCOR_CAEEL	HDA4_CAEEL
biological_process	GO:0016575	histone deacetylation	2	25	0.08	0.452124	0.739326	1	1	RCOR_CAEEL	HDA4_CAEEL
biological_process	GO:0070932	histone H3 deacetylation	2	6	0.333333	0.93708	0.264911	1	1	SIR2_CAEEL	D3YT50_CAEEL
biological_process	GO:0045595	regulation of cell differentiation	2	11	0.181818	1	7.71289e-13	1	0	APR1_CAEEL	MDL1_CAEEL
biological_process	GO:1990834	response to odorant	2	22	0.0909091	0.262101	0.90381	1	1	HSF1_CAEEL	EGL4_CAEEL
biological_process	GO:0030951	establishment or maintenance of microtubule cytoskeleton polarity	2	7	0.285714	0.90329	0.332191	1	1	ZYG9_CAEEL	Q17490_CAEEL
molecular_function	GO:0030371	translation repressor activity	2	6	0.333333	0.756672	0.480704	1	1	LIN41_CAEEL	NCL1_CAEEL
biological_process	GO:0045604	regulation of epidermal cell differentiation	2	3	0.666667	0.983618	0.132896	1	1	LIN41_CAEEL	U4PRH5_CAEEL
molecular_function	GO:0008417	fucosyltransferase activity	2	5	0.4	0.237097	0.877264	1	1	FUT8_CAEEL	FUTA_CAEEL
molecular_function	GO:0070878	primary miRNA binding	2	3	0.666667	0.995963	0.0680164	1	1	U4PEM4_CAEEL	U4PRH5_CAEEL
molecular_function	GO:0016208	AMP binding	2	18	0.111111	0.435782	0.806064	1	1	Q8I112_CAEEL	Q22022_CAEEL
molecular_function	GO:0008235	metalloexopeptidase activity	2	7	0.285714	0.889644	0.187107	1	1	ERP1B_CAEEL	G8JYE4_CAEEL
cellular_component	GO:0042765	GPI-anchor transamidase complex	2	15	0.133333	0.638876	0.65036	1	1	Q5WRN6_CAEEL	Q19518_CAEEL
biological_process	GO:0016255	attachment of GPI anchor to protein	2	15	0.133333	0.529162	0.742869	1	1	Q5WRN6_CAEEL	Q19518_CAEEL
cellular_component	GO:0016589	NURF complex	2	12	0.166667	0.762767	0.525144	1	1	H8ESF1_CAEEL	Q9XWN1_CAEEL
molecular_function	GO:0035064	methylated histone binding	2	29	0.0689655	0.273608	0.877917	1	1	ZFP1_CAEEL	Q9N576_CAEEL
biological_process	GO:1904811	positive regulation of dense core granule transport	2	8	0.25	0.82015	0.459753	1	1	DYHC_CAEEL	VPS53_CAEEL
biological_process	GO:0051965	positive regulation of synapse assembly	2	11	0.181818	0.933746	0.170281	1	1	RPM1_CAEEL	G5ED46_CAEEL
biological_process	GO:1904799	regulation of neuron remodeling	2	4	0.5	0.983618	0.132896	1	1	MYRF1_CAEEL	MYRF2_CAEEL
cellular_component	GO:0034464	BBSome	2	8	0.25	0.907716	0.317714	1	1	BBS1_CAEEL	PTHB1_CAEEL
molecular_function	GO:0005119	smoothened binding	2	3	0.666667	0.995963	0.0680164	1	1	BBS1_CAEEL	PTC3_CAEEL
molecular_function	GO:0005109	frizzled binding	2	8	0.25	0.878735	0.372191	1	1	CAM1_CAEEL	MIG5_CAEEL
cellular_component	GO:0070847	core mediator complex	2	9	0.222222	0.875698	0.372975	1	1	MED8_CAEEL	MED14_CAEEL
cellular_component	GO:0005859	muscle myosin complex	2	3	0.666667	0.997135	0.0548108	1	1	MYO2_CAEEL	MYO4_CAEEL
biological_process	GO:0010226	response to lithium ion	2	4	0.5	0.983618	0.132896	1	1	CHE1_CAEEL	GCY1_CAEEL
cellular_component	GO:0008024	cyclin/CDK positive transcription elongation factor complex	2	4	0.5	0.989759	0.0993809	1	1	CCNT2_CAEEL	CDK12_CAEEL
biological_process	GO:1901407	regulation of phosphorylation of RNA polymerase II C-terminal domain	2	4	0.5	0.983618	0.132896	1	1	CCNT2_CAEEL	SIG7_CAEEL
biological_process	GO:0008584	male gonad development	2	7	0.285714	0.90329	0.332191	1	1	Q9XVI2_CAEEL	Q95ZN3_CAEEL
cellular_component	GO:0031519	PcG protein complex	2	6	0.333333	0.875698	0.372975	1	1	MES2_CAEEL	RING2_CAEEL
biological_process	GO:0000338	protein deneddylation	2	7	0.285714	0.804271	0.423436	1	1	CSN2_CAEEL	CSN1_CAEEL
molecular_function	GO:0070122	isopeptidase activity	2	9	0.222222	0.750184	0.54274	1	1	PRP8_CAEEL	O61792_CAEEL
molecular_function	GO:0004301	epoxide hydrolase activity	2	7	0.285714	0.914374	0.30946	1	1	O44183_CAEEL	U4PAP4_CAEEL
biological_process	GO:0044255	cellular lipid metabolic process	2	12	0.166667	2.04497e-10	1	0	1	LIN29_CAEEL	Q9XXT5_CAEEL
molecular_function	GO:0004709	MAP kinase kinase kinase activity	2	7	0.285714	0.914374	0.30946	1	1	KRAF1_CAEEL	MOM4_CAEEL
biological_process	GO:0045292	mRNA cis splicing, via spliceosome	2	12	0.166667	0.766172	0.470838	1	1	CATIN_CAEEL	G5ECL3_CAEEL
cellular_component	GO:0030027	lamellipodium	2	6	0.333333	0.959	0.205054	1	1	Q9XUT0_CAEEL	Q21430_CAEEL
molecular_function	GO:0033592	RNA strand annealing activity	2	5	0.4	0.968652	0.182122	1	1	H2L0A8_CAEEL	Q9TXU2_CAEEL
biological_process	GO:0001709	cell fate determination	2	9	0.222222	0.984629	0.0347759	1	1	MIG5_CAEEL	O01521_CAEEL
molecular_function	GO:0004527	exonuclease activity	2	7	0.285714	0.347188	0.776783	1	1	PQE1_CAEEL	TYDP1_CAEEL
cellular_component	GO:0000502	proteasome complex	2	8	0.25	0.121922	0.954997	1	1	O61792_CAEEL	Q18983_CAEEL
molecular_function	GO:0031956	medium-chain fatty acid-CoA ligase activity	2	8	0.25	0.878735	0.372191	1	1	ACS7_CAEEL	Q9UAV8_CAEEL
biological_process	GO:0009062	fatty acid catabolic process	2	20	0.1	0.117811	0.933723	1	1	Q9U2I8_CAEEL	Q9XXT5_CAEEL
biological_process	GO:0048692	negative regulation of axon extension involved in regeneration	2	3	0.666667	0.995317	0.0746394	1	1	RPM1_CAEEL	VHP1_CAEEL
molecular_function	GO:0015276	ligand-gated ion channel activity	2	13	0.153846	0.992296	0.0118104	1	0.999	G5EEH3_CAEEL	E0AHC1_CAEEL
biological_process	GO:1903355	negative regulation of distal tip cell migration	2	3	0.666667	0.995317	0.0746394	1	1	MIG39_CAEEL	VAB3_CAEEL
biological_process	GO:0042771	intrinsic apoptotic signaling pathway in response to DNA damage by p53 class mediator	2	7	0.285714	0.90329	0.332191	1	1	CEP1_CAEEL	AKT1_CAEEL
biological_process	GO:0042770	signal transduction in response to DNA damage	2	2	1	0.94164	0.105658	1	1	CEP1_CAEEL	Q9GUP2_CAEEL
molecular_function	GO:0019887	protein kinase regulator activity	2	23	0.0869565	0.02708	0.98758	0.994	1	Q8I112_CAEEL	Q22022_CAEEL
molecular_function	GO:0008408	3'-5' exonuclease activity	2	12	0.166667	0.385351	0.762903	1	1	Q8T3E0_CAEEL	Q9U208_CAEEL
biological_process	GO:0030155	regulation of cell adhesion	2	8	0.25	0.999717	0.00126231	1	0.731	EFN4_CAEEL	VAB3_CAEEL
biological_process	GO:0030042	actin filament depolymerization	2	11	0.181818	0.999892	0.000394705	1	0.32	GELS1_CAEEL	O17939_CAEEL
cellular_component	GO:0035861	site of double-strand break	2	15	0.133333	0.638876	0.65036	1	1	SMC6_CAEEL	WRN_CAEEL
cellular_component	GO:1902712	G protein-coupled GABA receptor complex	2	2	1	1	0.0201804	1	1	GABR2_CAEEL	GABR1_CAEEL
cellular_component	GO:0038039	G protein-coupled receptor heterodimeric complex	2	4	0.5	0.989759	0.0993809	1	1	GABR2_CAEEL	GABR1_CAEEL
biological_process	GO:0032223	negative regulation of synaptic transmission, cholinergic	2	5	0.4	0.96413	0.19758	1	1	GABR2_CAEEL	GABR1_CAEEL
biological_process	GO:0008053	mitochondrial fusion	2	3	0.666667	0.983618	0.132896	1	1	Q18965_CAEEL	Q21096_CAEEL
molecular_function	GO:0010997	anaphase-promoting complex binding	2	5	0.4	0.968652	0.182122	1	1	A0A7R9SW82_CAEEL	Q09649_CAEEL
biological_process	GO:0006491	N-glycan processing	2	14	0.142857	0.576564	0.706598	1	1	MAN12_CAEEL	G5EC87_CAEEL
biological_process	GO:0008643	carbohydrate transport	2	31	0.0645161	0.0866106	0.966349	1	1	SRF3_CAEEL	G5EFD3_CAEEL
cellular_component	GO:0030991	intraciliary transport particle A	2	5	0.4	0.977102	0.150369	1	1	DYF2_CAEEL	IF122_CAEEL
biological_process	GO:0034497	protein localization to phagophore assembly site	2	6	0.333333	0.93708	0.264911	1	1	H2L043_CAEEL	Q9BI63_CAEEL
biological_process	GO:0035999	tetrahydrofolate interconversion	2	5	0.4	0.96413	0.19758	1	1	MTHR_CAEEL	Q21284_CAEEL
biological_process	GO:0006303	double-strand break repair via nonhomologous end joining	2	7	0.285714	0.96895	0.136106	1	1	Q8T3E0_CAEEL	Q9U2D2_CAEEL
biological_process	GO:0010212	response to ionizing radiation	2	7	0.285714	0.937778	0.134103	1	1	ATM_CAEEL	WRN_CAEEL
molecular_function	GO:0070034	telomerase RNA binding	2	5	0.4	0.968652	0.182122	1	1	Q1T6W7_CAEEL	Q9BL68_CAEEL
biological_process	GO:1904531	positive regulation of actin filament binding	2	2	1	1	0.0280016	1	1	EXC6_CAEEL	G5ECM5_CAEEL
molecular_function	GO:0004175	endopeptidase activity	2	9	0.222222	0.783597	0.263522	1	1	LPLT1_CAEEL	LPLT2_CAEEL
biological_process	GO:0097264	self proteolysis	2	2	1	1	0.0280016	1	1	LPLT1_CAEEL	LPLT2_CAEEL
cellular_component	GO:0042555	MCM complex	2	7	0.285714	0.935703	0.261357	1	1	Q9XXI9_CAEEL	Q9XVR7_CAEEL
biological_process	GO:0000727	double-strand break repair via break-induced replication	2	20	0.1	0.325428	0.871472	1	1	Q9XXI9_CAEEL	Q9XVR7_CAEEL
biological_process	GO:0060903	positive regulation of meiosis I	2	4	0.5	0.983618	0.132896	1	1	GLD2_CAEEL	ATX2_CAEEL
biological_process	GO:0006999	nuclear pore organization	2	7	0.285714	0.82015	0.459753	1	1	Q21295_CAEEL	Q21436_CAEEL
biological_process	GO:0072697	protein localization to cell cortex	2	3	0.666667	0.948126	0.159783	1	1	NCL1_CAEEL	Q19818_CAEEL
biological_process	GO:0050684	regulation of mRNA processing	2	4	0.5	0.465268	0.659774	1	1	DHX9_CAEEL	SPK1_CAEEL
biological_process	GO:0050982	detection of mechanical stimulus	2	3	0.666667	0.885149	0.273487	1	1	PIEZ1_CAEEL	PKD1_CAEEL
biological_process	GO:0048268	clathrin coat assembly	2	6	0.333333	0.93708	0.264911	1	1	PICAL_CAEEL	SLAP2_CAEEL
cellular_component	GO:0005795	Golgi stack	2	6	0.333333	0.971682	0.0615758	1	1	Q2EEM5_CAEEL	G5EGG0_CAEEL
biological_process	GO:1902975	mitotic DNA replication initiation	2	7	0.285714	0.90329	0.332191	1	1	Q9XXI9_CAEEL	Q9XVR7_CAEEL
molecular_function	GO:0048038	quinone binding	2	5	0.4	0.750184	0.54274	1	1	MIG38_CAEEL	Q19246_CAEEL
biological_process	GO:0010965	regulation of mitotic sister chromatid separation	2	2	1	0.824042	0.32335	1	1	NPP5_CAEEL	G5EFM0_CAEEL
biological_process	GO:0051664	nuclear pore localization	2	3	0.666667	0.995317	0.0746394	1	1	NUP98_CAEEL	G5EBQ3_CAEEL
biological_process	GO:0051983	regulation of chromosome segregation	2	3	0.666667	0.979749	0.0454908	1	1	IMA2_CAEEL	G5EGS8_CAEEL
biological_process	GO:1900182	positive regulation of protein localization to nucleus	2	11	0.181818	0.766172	0.470838	1	1	SMA9_CAEEL	VHP1_CAEEL
biological_process	GO:0043407	negative regulation of MAP kinase activity	2	4	0.5	0.983618	0.132896	1	1	SULU_CAEEL	GCK1_CAEEL
biological_process	GO:0031034	myosin filament assembly	2	3	0.666667	0.829719	0.355235	1	1	UNC87_CAEEL	UNC89_CAEEL
biological_process	GO:0050790	regulation of catalytic activity	2	19	0.105263	0.987985	0.0170177	1	1	Q8I112_CAEEL	Q22022_CAEEL
biological_process	GO:0016071	mRNA metabolic process	2	4	0.5	0.115688	0.908533	1	1	CGH1_CAEEL	FOX1_CAEEL
biological_process	GO:0034063	stress granule assembly	2	8	0.25	0.863894	0.397552	1	1	CGH1_CAEEL	ATX2_CAEEL
biological_process	GO:0048259	regulation of receptor-mediated endocytosis	2	3	0.666667	0.972161	0.0909571	1	1	CNT2_CAEEL	G5EF26_CAEEL
biological_process	GO:1903864	P granule disassembly	2	3	0.666667	0.995317	0.0746394	1	1	MBK2_CAEEL	Q21126_CAEEL
molecular_function	GO:0019902	phosphatase binding	2	7	0.285714	0.478375	0.700183	1	1	UNC89_CAEEL	CPNA1_CAEEL
biological_process	GO:0051963	regulation of synapse assembly	2	3	0.666667	0.970906	0.0664719	1	1	MYRF1_CAEEL	MYRF2_CAEEL
cellular_component	GO:0005891	voltage-gated calcium channel complex	2	29	0.0689655	0.198712	0.93201	1	1	G5EGL3_CAEEL	G5EG74_CAEEL
cellular_component	GO:1990112	RQC complex	2	4	0.5	0.989759	0.0993809	1	1	Q9BKR5_CAEEL	Q20940_CAEEL
biological_process	GO:1990116	ribosome-associated ubiquitin-dependent protein catabolic process	2	3	0.666667	0.995317	0.0746394	1	1	Q9BKR5_CAEEL	Q20940_CAEEL
cellular_component	GO:0044613	nuclear pore central transport channel	2	8	0.25	0.907716	0.317714	1	1	NXT1_CAEEL	Q21295_CAEEL
cellular_component	GO:1990429	peroxisomal importomer complex	2	3	0.666667	0.997135	0.0548108	1	1	PEX13_CAEEL	Q93930_CAEEL
biological_process	GO:0006476	protein deacetylation	2	5	0.4	0.389268	0.786532	1	1	SIR2_CAEEL	D3YT50_CAEEL
molecular_function	GO:0002039	p53 binding	2	4	0.5	0.985779	0.121812	1	1	SIR2_CAEEL	IASPP_CAEEL
biological_process	GO:0043970	histone H3-K9 acetylation	2	2	1	1	0.0280016	1	1	SIR2_CAEEL	D3YT50_CAEEL
biological_process	GO:0030719	P granule organization	2	8	0.25	0.997098	0.0114732	1	1	TG250_CAEEL	NUP98_CAEEL
biological_process	GO:0045989	positive regulation of striated muscle contraction	2	5	0.4	0.96413	0.19758	1	1	UNC89_CAEEL	UNC22_CAEEL
molecular_function	GO:0098882	structural constituent of presynaptic active zone	2	2	1	1	0.0253634	1	1	SPD5_CAEEL	O44490_CAEEL
molecular_function	GO:0008234	cysteine-type peptidase activity	2	15	0.133333	0.0536043	0.967338	1	1	Q9U2B2_CAEEL	A0A0S4XR45_CAEEL
biological_process	GO:0006265	DNA topological change	2	10	0.2	0.773314	0.518019	1	1	H1UBJ9_CAEEL	H1UBJ6_CAEEL
cellular_component	GO:0005844	polysome	2	14	0.142857	0.480477	0.774672	1	1	GLS1_CAEEL	GLD4_CAEEL
biological_process	GO:0048668	collateral sprouting	2	4	0.5	0.982134	0.0967102	1	1	SYG1_CAEEL	SYG2_CAEEL
biological_process	GO:0006986	response to unfolded protein	2	5	0.4	0.983397	0.0306508	1	1	UBXN4_CAEEL	VHP1_CAEEL
biological_process	GO:1904780	negative regulation of protein localization to centrosome	2	4	0.5	0.983618	0.132896	1	1	SZY20_CAEEL	ATX2_CAEEL
biological_process	GO:1903438	positive regulation of mitotic cytokinetic process	2	2	1	1	0.0280016	1	1	SZY20_CAEEL	ATX2_CAEEL
biological_process	GO:0048730	epidermis morphogenesis	2	14	0.142857	0.576564	0.706598	1	1	MIG5_CAEEL	G5EDD3_CAEEL
molecular_function	GO:0005459	UDP-galactose transmembrane transporter activity	2	17	0.117647	0.47653	0.779192	1	1	SRF3_CAEEL	G5EFD3_CAEEL
molecular_function	GO:0005462	UDP-N-acetylglucosamine transmembrane transporter activity	2	8	0.25	0.878735	0.372191	1	1	SRF3_CAEEL	G5EFD3_CAEEL
biological_process	GO:0072334	UDP-galactose transmembrane transport	2	6	0.333333	0.93708	0.264911	1	1	SRF3_CAEEL	G5EFD3_CAEEL
biological_process	GO:1990569	UDP-N-acetylglucosamine transmembrane transport	2	3	0.666667	0.995317	0.0746394	1	1	SRF3_CAEEL	G5EFD3_CAEEL
biological_process	GO:0046329	negative regulation of JNK cascade	2	2	1	1	0.0280016	1	1	RPM1_CAEEL	VHP1_CAEEL
biological_process	GO:1903753	negative regulation of p38MAPK cascade	2	2	1	1	0.0280016	1	1	RPM1_CAEEL	VHP1_CAEEL
molecular_function	GO:0005267	potassium channel activity	2	16	0.125	0.801826	0.255433	1	1	A0A4V0INX3_CAEEL	A0A4V0IKI8_CAEEL
molecular_function	GO:0045735	nutrient reservoir activity	2	6	0.333333	0.944649	0.245507	1	1	VIT2_CAEEL	VIT6_CAEEL
biological_process	GO:0046626	regulation of insulin receptor signaling pathway	2	3	0.666667	0.929434	0.226686	1	1	OSM3_CAEEL	IF122_CAEEL
biological_process	GO:0071108	protein K48-linked deubiquitination	2	6	0.333333	0.93708	0.264911	1	1	V6CM05_CAEEL	Q9N4T5_CAEEL
biological_process	GO:0016242	negative regulation of macroautophagy	2	2	1	0.93708	0.264911	1	1	SMG1_CAEEL	TOR_CAEEL
molecular_function	GO:0003916	DNA topoisomerase activity	2	4	0.5	0.750184	0.54274	1	1	H1UBJ9_CAEEL	H1UBJ6_CAEEL
molecular_function	GO:0003917	DNA topoisomerase type I (single strand cut, ATP-independent) activity	2	5	0.4	0.968652	0.182122	1	1	H1UBJ9_CAEEL	H1UBJ6_CAEEL
biological_process	GO:0048280	vesicle fusion with Golgi apparatus	2	11	0.181818	0.724561	0.571926	1	1	Q2EEM5_CAEEL	G5EGG0_CAEEL
biological_process	GO:0023041	neuronal signal transduction	2	6	0.333333	0.82015	0.459753	1	1	NPHP1_CAEEL	MACO1_CAEEL
biological_process	GO:0045687	positive regulation of glial cell differentiation	2	2	1	1	0.0280016	1	1	VAB3_CAEEL	HMX_CAEEL
cellular_component	GO:0005744	TIM23 mitochondrial import inner membrane translocase complex	2	9	0.222222	0.941397	0.197506	1	1	H2L085_CAEEL	Q9TXR7_CAEEL
biological_process	GO:0018095	protein polyglutamylation	2	5	0.4	0.96413	0.19758	1	1	TTLL9_CAEEL	TTC30_CAEEL
molecular_function	GO:0032051	clathrin light chain binding	2	3	0.666667	0.995963	0.0680164	1	1	SLAP2_CAEEL	CLH_CAEEL
biological_process	GO:0007624	ultradian rhythm	2	2	1	0.96895	0.136106	1	1	SLAP2_CAEEL	G5EGI5_CAEEL
biological_process	GO:0006996	organelle organization	2	4	0.5	1	2.44243e-19	1	0	ZDHCS_CAEEL	G5EDF9_CAEEL
biological_process	GO:0007020	microtubule nucleation	2	4	0.5	0.982134	0.0967102	1	1	O61208_CAEEL	Q8ITY3_CAEEL
molecular_function	GO:0003863	3-methyl-2-oxobutanoate dehydrogenase (2-methylpropanoyl-transferring) activity	2	2	1	1	0.0253634	1	1	ODBA_CAEEL	Q4A1S8_CAEEL
biological_process	GO:0009083	branched-chain amino acid catabolic process	2	7	0.285714	0.863894	0.397552	1	1	ODBA_CAEEL	Q4A1S8_CAEEL
cellular_component	GO:0005942	phosphatidylinositol 3-kinase complex	2	4	0.5	0.980844	0.0783264	1	1	PIKI1_CAEEL	G5EDP9_CAEEL
biological_process	GO:0016539	intein-mediated protein splicing	2	9	0.222222	0.82015	0.459753	1	1	WRT4_CAEEL	Q21835_CAEEL
biological_process	GO:0048211	Golgi vesicle docking	2	3	0.666667	0.995317	0.0746394	1	1	Q2EEM5_CAEEL	G5EGG0_CAEEL
biological_process	GO:0046331	lateral inhibition	2	3	0.666667	0.995317	0.0746394	1	1	MED29_CAEEL	G5EGS7_CAEEL
molecular_function	GO:0001217	DNA-binding transcription repressor activity	2	5	0.4	0.563804	0.715557	1	1	NFYA1_CAEEL	NFYA2_CAEEL
biological_process	GO:0000335	negative regulation of transposition, DNA-mediated	2	5	0.4	0.96413	0.19758	1	1	Q19672_CAEEL	Q58AA4_CAEEL
biological_process	GO:0016441	posttranscriptional gene silencing	2	3	0.666667	0.999967	9.25949e-05	1	0.075	Q19672_CAEEL	Q58AA4_CAEEL
biological_process	GO:0048563	post-embryonic animal organ morphogenesis	2	5	0.4	0.96413	0.19758	1	1	H1ZUX0_CAEEL	H1ZUX1_CAEEL
molecular_function	GO:0043024	ribosomal small subunit binding	2	8	0.25	0.878735	0.372191	1	1	H2L0A8_CAEEL	Q9TXU2_CAEEL
molecular_function	GO:0034057	RNA strand-exchange activity	2	4	0.5	0.985779	0.121812	1	1	H2L0A8_CAEEL	Q9TXU2_CAEEL
biological_process	GO:0097010	eukaryotic translation initiation factor 4F complex assembly	2	4	0.5	0.983618	0.132896	1	1	H2L0A8_CAEEL	Q9TXU2_CAEEL
biological_process	GO:0001731	formation of translation preinitiation complex	2	10	0.2	0.773314	0.518019	1	1	H2L0A8_CAEEL	Q9TXU2_CAEEL
biological_process	GO:0006895	Golgi to endosome transport	2	3	0.666667	0.995317	0.0746394	1	1	PAD1_CAEEL	Q8I7G0_CAEEL
biological_process	GO:1990170	stress response to cadmium ion	2	10	0.2	0.87342	0.325059	1	1	Q17645_CAEEL	Q20331_CAEEL
cellular_component	GO:1990072	TRAPPIII protein complex	2	4	0.5	0.989759	0.0993809	1	1	H2L043_CAEEL	Q9BI63_CAEEL
biological_process	GO:0048842	positive regulation of axon extension involved in axon guidance	2	2	1	1	0.0280016	1	1	UNC53_CAEEL	RIG6_CAEEL
biological_process	GO:0051865	protein autoubiquitination	2	7	0.285714	0.90329	0.332191	1	1	YQDA_CAEEL	UBE4_CAEEL
cellular_component	GO:0072546	EMC complex	2	12	0.166667	0.762767	0.525144	1	1	H2L0C0_CAEEL	Q9XWP1_CAEEL
biological_process	GO:0035194	post-transcriptional gene silencing by RNA	2	2	1	0.999967	9.25949e-05	1	0.075	YQ12_CAEEL	Q18633_CAEEL
biological_process	GO:1903363	negative regulation of cellular protein catabolic process	2	2	1	0.983618	0.132896	1	1	RIC1_CAEEL	GEI17_CAEEL
biological_process	GO:0006589	octopamine biosynthetic process	2	2	1	1	0.0280016	1	1	TDC1_CAEEL	TBH1_CAEEL
biological_process	GO:0048024	regulation of mRNA splicing, via spliceosome	2	15	0.133333	0.306365	0.808793	1	1	ASD2_CAEEL	GLD1_CAEEL
cellular_component	GO:0000938	GARP complex	2	6	0.333333	0.959	0.205054	1	1	VPS54_CAEEL	VPS53_CAEEL
cellular_component	GO:0044292	dendrite terminus	2	6	0.333333	0.959	0.205054	1	1	AJM1_CAEEL	Q21303_CAEEL
cellular_component	GO:0044306	neuron projection terminus	2	5	0.4	0.981724	0.065105	1	1	GCY23_CAEEL	GCY8_CAEEL
biological_process	GO:1904779	regulation of protein localization to centrosome	2	2	1	0.995318	0.03105	1	1	ZYG1_CAEEL	ATX2_CAEEL
biological_process	GO:0046785	microtubule polymerization	2	8	0.25	0.995153	0.0160257	1	1	ZYG9_CAEEL	CLAS2_CAEEL
biological_process	GO:0007051	spindle organization	2	2	1	0.999999	1.81901e-06	1	0.001	ZYG9_CAEEL	O17666_CAEEL
cellular_component	GO:0030122	AP-2 adaptor complex	2	4	0.5	0.989759	0.0993809	1	1	AP2M_CAEEL	Q22601_CAEEL
biological_process	GO:0018230	peptidyl-L-cysteine S-palmitoylation	2	17	0.117647	0.440281	0.803958	1	1	ZDHCS_CAEEL	Q9U2K0_CAEEL
molecular_function	GO:0047485	protein N-terminus binding	2	5	0.4	0.968652	0.182122	1	1	NLK_CAEEL	APR1_CAEEL
molecular_function	GO:0140326	ATPase-coupled intramembrane lipid transporter activity	2	12	0.166667	0.703529	0.591994	1	1	Q9TXV2_CAEEL	U4PBV8_CAEEL
biological_process	GO:0045332	phospholipid translocation	2	13	0.153846	0.519482	0.6846	1	1	Q9TXV2_CAEEL	U4PBV8_CAEEL
molecular_function	GO:0017017	MAP kinase tyrosine/serine/threonine phosphatase activity	2	5	0.4	0.968652	0.182122	1	1	VHP1_CAEEL	A0A2C9C380_CAEEL
cellular_component	GO:0032433	filopodium tip	2	3	0.666667	0.997135	0.0548108	1	1	G5EG53_CAEEL	H2L0C7_CAEEL
biological_process	GO:0007389	pattern specification process	2	6	0.333333	0.999696	0.000624615	1	0.429	APR1_CAEEL	G5EGE2_CAEEL
molecular_function	GO:0000995	RNA polymerase III general transcription initiation factor activity	2	3	0.666667	0.995963	0.0680164	1	1	A0A131MCT5_CAEEL	A0A131MBG0_CAEEL
molecular_function	GO:0004500	dopamine beta-monooxygenase activity	2	2	1	1	0.0253634	1	1	TBH1_CAEEL	A0A0K3ATC0_CAEEL
cellular_component	GO:0000813	ESCRT I complex	2	10	0.2	0.840376	0.426313	1	1	O44158_CAEEL	Q17687_CAEEL
biological_process	GO:0032801	receptor catabolic process	2	4	0.5	0.983618	0.132896	1	1	O44158_CAEEL	Q17687_CAEEL
biological_process	GO:0071947	protein deubiquitination involved in ubiquitin-dependent protein catabolic process	2	3	0.666667	0.995317	0.0746394	1	1	V6CM05_CAEEL	Q9N4T5_CAEEL
biological_process	GO:0070897	transcription preinitiation complex assembly	2	3	0.666667	0.797904	0.374213	1	1	A0A131MCT5_CAEEL	A0A131MBG0_CAEEL
biological_process	GO:1904807	negative regulation of protein oxidation	2	2	1	1	0.0280016	1	1	VIT6_CAEEL	MMPB_CAEEL
biological_process	GO:1903427	negative regulation of reactive oxygen species biosynthetic process	2	2	1	1	0.0280016	1	1	VIT6_CAEEL	MMPB_CAEEL
biological_process	GO:1904109	positive regulation of cholesterol import	2	2	1	1	0.0280016	1	1	VIT6_CAEEL	MMPB_CAEEL
biological_process	GO:0007213	G protein-coupled acetylcholine receptor signaling pathway	2	9	0.222222	0.82015	0.459753	1	1	ACM3_CAEEL	ACM1_CAEEL
biological_process	GO:1902474	positive regulation of protein localization to synapse	2	5	0.4	0.93708	0.264911	1	1	ACM3_CAEEL	O61528_CAEEL
biological_process	GO:0010447	response to acidic pH	2	2	1	0.983618	0.132896	1	1	DEG1_CAEEL	P91102_CAEEL
biological_process	GO:2000249	regulation of actin cytoskeleton reorganization	2	2	1	0.995317	0.0746394	1	1	ADD1_CAEEL	G8JYB0_CAEEL
molecular_function	GO:0008307	structural constituent of muscle	2	12	0.166667	0.703529	0.591994	1	1	MYO4_CAEEL	DYC1_CAEEL
cellular_component	GO:0016602	CCAAT-binding factor complex	2	4	0.5	0.989759	0.0993809	1	1	NFYA1_CAEEL	NFYA2_CAEEL
biological_process	GO:0033314	mitotic DNA replication checkpoint signaling	2	11	0.181818	0.724561	0.571926	1	1	CHK1_CAEEL	Q20129_CAEEL
biological_process	GO:0045943	positive regulation of transcription by RNA polymerase I	2	3	0.666667	0.995317	0.0746394	1	1	HEAT1_CAEEL	O01598_CAEEL
molecular_function	GO:0004694	eukaryotic translation initiation factor 2alpha kinase activity	2	3	0.666667	0.995963	0.0680164	1	1	E2AKA_CAEEL	Q9NAK3_CAEEL
biological_process	GO:0045947	negative regulation of translational initiation	2	6	0.333333	0.93708	0.264911	1	1	E2AKA_CAEEL	Q17740_CAEEL
cellular_component	GO:0008622	epsilon DNA polymerase complex	2	4	0.5	0.989759	0.0993809	1	1	DPOE2_CAEEL	O62218_CAEEL
biological_process	GO:0006287	base-excision repair, gap-filling	2	3	0.666667	0.995317	0.0746394	1	1	DPOLQ_CAEEL	O62218_CAEEL
molecular_function	GO:0004029	aldehyde dehydrogenase (NAD+) activity	2	14	0.142857	0.609684	0.678309	1	1	Q8MNS6_CAEEL	Q20352_CAEEL
cellular_component	GO:0030015	CCR4-NOT core complex	2	11	0.181818	0.802494	0.477159	1	1	CNOT1_CAEEL	G5EFX8_CAEEL
biological_process	GO:0097091	synaptic vesicle clustering	2	3	0.666667	0.995317	0.0746394	1	1	CLA1_CAEEL	G5EEN3_CAEEL
cellular_component	GO:0045180	basal cortex	2	3	0.666667	0.997135	0.0548108	1	1	CLAP3_CAEEL	CLAS2_CAEEL
biological_process	GO:0031134	sister chromatid biorientation	2	2	1	1	0.0280016	1	1	CLAS2_CAEEL	O76447_CAEEL
cellular_component	GO:0030132	clathrin coat of coated pit	2	3	0.666667	0.999057	0.00993582	1	0.946	CLH_CAEEL	Q9BIF4_CAEEL
biological_process	GO:0030716	oocyte fate determination	2	3	0.666667	0.995317	0.0746394	1	1	GLD1_CAEEL	ATX2_CAEEL
biological_process	GO:2000196	positive regulation of female gonad development	2	2	1	1	0.0280016	1	1	GLD1_CAEEL	ATX2_CAEEL
molecular_function	GO:0004652	polynucleotide adenylyltransferase activity	2	11	0.181818	0.519296	0.749107	1	1	GLD2_CAEEL	GLD4_CAEEL
biological_process	GO:0045840	positive regulation of mitotic nuclear division	2	3	0.666667	0.903322	0.275439	1	1	GLD2_CAEEL	P90786_CAEEL
biological_process	GO:0045836	positive regulation of meiotic nuclear division	2	5	0.4	0.997518	0.0156969	1	1	O18218_CAEEL	O62486_CAEEL
molecular_function	GO:0004890	GABA-A receptor activity	2	5	0.4	0.968652	0.182122	1	1	G5EBQ0_CAEEL	U4PM48_CAEEL
biological_process	GO:0051446	positive regulation of meiotic cell cycle	2	4	0.5	0.993103	0.0201189	1	1	G5EGQ2_CAEEL	G5EGG3_CAEEL
biological_process	GO:0080135	regulation of cellular response to stress	2	2	1	0.574477	0.531516	1	1	DCA11_CAEEL	C6KRL4_CAEEL
cellular_component	GO:0016442	RISC complex	2	8	0.25	0.907716	0.317714	1	1	G5EES3_CAEEL	G5EGR6_CAEEL
cellular_component	GO:0022626	cytosolic ribosome	2	3	0.666667	0.000186079	0.999976	0.017	1	ADR1_CAEEL	Q20306_CAEEL
molecular_function	GO:0017128	phospholipid scramblase activity	2	13	0.153846	0.656457	0.637167	1	1	CED8_CAEEL	G5EG07_CAEEL
biological_process	GO:0031204	posttranslational protein targeting to membrane, translocation	2	7	0.285714	0.90329	0.332191	1	1	Q9U1V9_CAEEL	Q9U1W0_CAEEL
biological_process	GO:0044773	mitotic DNA damage checkpoint signaling	2	4	0.5	0.739138	0.445564	1	1	CHK2_CAEEL	A4F324_CAEEL
cellular_component	GO:0005697	telomerase holoenzyme complex	2	4	0.5	0.977102	0.150369	1	1	Q1T6W7_CAEEL	Q9BL68_CAEEL
molecular_function	GO:0004972	NMDA glutamate receptor activity	2	3	0.666667	0.995963	0.0680164	1	1	G5EEH3_CAEEL	E0AHC1_CAEEL
cellular_component	GO:0045120	pronucleus	2	5	0.4	0.959	0.205054	1	1	Q9XXI9_CAEEL	Q9XVR7_CAEEL
biological_process	GO:0003388	neuron development involved in amphid sensory organ development	2	3	0.666667	0.991179	0.0629199	1	1	G5EGE2_CAEEL	A0A131MCL4_CAEEL
molecular_function	GO:0047690	aspartyltransferase activity	2	3	0.666667	0.995963	0.0680164	1	1	Q19019_CAEEL	Q95ZR5_CAEEL
molecular_function	GO:0001784	phosphotyrosine residue binding	2	3	0.666667	0.995963	0.0680164	1	1	Q19019_CAEEL	Q95ZR5_CAEEL
biological_process	GO:0007175	negative regulation of epidermal growth factor-activated receptor activity	2	3	0.666667	0.995317	0.0746394	1	1	Q19019_CAEEL	Q95ZR5_CAEEL
cellular_component	GO:0000923	equatorial microtubule organizing center	2	2	1	1	0.0201804	1	1	O61208_CAEEL	Q8ITY3_CAEEL
cellular_component	GO:0008275	gamma-tubulin small complex	2	2	1	1	0.0201804	1	1	O61208_CAEEL	Q8ITY3_CAEEL
biological_process	GO:0006878	cellular copper ion homeostasis	2	19	0.105263	0.361076	0.851782	1	1	Q6BEW1_CAEEL	P91284_CAEEL
molecular_function	GO:0008429	phosphatidylethanolamine binding	2	5	0.4	0.968652	0.182122	1	1	Q27512_CAEEL	Q7JMT5_CAEEL
molecular_function	GO:0043176	amine binding	2	2	1	0.995963	0.0680164	1	1	G5ECV2_CAEEL	O17470_CAEEL
molecular_function	GO:0051378	serotonin binding	2	3	0.666667	0.995963	0.0680164	1	1	G5ECV2_CAEEL	O17470_CAEEL
cellular_component	GO:0030175	filopodium	2	5	0.4	0.997781	0.017653	1	0.99	G5EBK3_CAEEL	G5EES2_CAEEL
cellular_component	GO:0031974	membrane-enclosed lumen	2	2	1	0.740401	0.292119	1	1	G5EBK3_CAEEL	G5EES2_CAEEL
biological_process	GO:1902966	positive regulation of protein localization to early endosome	2	2	1	1	0.0280016	1	1	G5EBK3_CAEEL	G5EES2_CAEEL
biological_process	GO:1902115	regulation of organelle assembly	2	2	1	0.970708	0.0621333	1	1	G5EBK3_CAEEL	G5EES2_CAEEL
biological_process	GO:0035148	tube formation	2	3	0.666667	0.983618	0.132896	1	1	G5EBK3_CAEEL	G5EES2_CAEEL
biological_process	GO:0098943	neurotransmitter receptor transport, postsynaptic endosome to lysosome	2	3	0.666667	0.995317	0.0746394	1	1	O16637_CAEEL	Q95X88_CAEEL
cellular_component	GO:0019185	snRNA-activating protein complex	2	9	0.222222	0.875698	0.372975	1	1	Q7JNN6_CAEEL	Q22950_CAEEL
biological_process	GO:0042795	snRNA transcription by RNA polymerase II	2	9	0.222222	0.82015	0.459753	1	1	Q7JNN6_CAEEL	Q22950_CAEEL
biological_process	GO:0042796	snRNA transcription by RNA polymerase III	2	9	0.222222	0.82015	0.459753	1	1	Q7JNN6_CAEEL	Q22950_CAEEL
cellular_component	GO:0031588	nucleotide-activated protein kinase complex	2	18	0.111111	0.518296	0.747814	1	1	Q8I112_CAEEL	Q22022_CAEEL
cellular_component	GO:0016586	RSC-type complex	2	2	1	1	0.0201804	1	1	G5EEY5_CAEEL	Q565A2_CAEEL
molecular_function	GO:0005375	copper ion transmembrane transporter activity	2	17	0.117647	0.435782	0.806064	1	1	Q6BEW1_CAEEL	P91284_CAEEL
biological_process	GO:0034453	microtubule anchoring	2	3	0.666667	0.96413	0.19758	1	1	A0A2U9ZY79_CAEEL	G5EFE3_CAEEL
molecular_function	GO:0047105	4-trimethylammoniobutyraldehyde dehydrogenase activity	2	4	0.5	0.985779	0.121812	1	1	Q8MNS6_CAEEL	Q20352_CAEEL
molecular_function	GO:0019145	aminobutyraldehyde dehydrogenase activity	2	4	0.5	0.985779	0.121812	1	1	Q8MNS6_CAEEL	Q20352_CAEEL
molecular_function	GO:0016716	oxidoreductase activity, acting on paired donors, with incorporation or reduction of molecular oxygen, another compound as one donor, and incorporation of one atom of oxygen	2	2	1	1	0.0253634	1	1	Q95XC6_CAEEL	O01497_CAEEL
molecular_function	GO:0015616	DNA translocase activity	2	3	0.666667	0.995963	0.0680164	1	1	Q9U2S8_CAEEL	D3NQA7_CAEEL
molecular_function	GO:0070530	K63-linked polyubiquitin modification-dependent protein binding	2	9	0.222222	0.838779	0.432468	1	1	V6CM05_CAEEL	Q9N4T5_CAEEL
molecular_function	GO:0004827	proline-tRNA ligase activity	2	7	0.285714	0.914374	0.30946	1	1	O45869_CAEEL	Q23315_CAEEL
biological_process	GO:0006433	prolyl-tRNA aminoacylation	2	7	0.285714	0.90329	0.332191	1	1	O45869_CAEEL	Q23315_CAEEL
biological_process	GO:0050793	regulation of developmental process	2	9	0.222222	1	1.59482e-14	1	0	A0A4V6M3C5_CAEEL	A0A4V0IK80_CAEEL
biological_process	GO:0051239	regulation of multicellular organismal process	2	9	0.222222	1	1.07938e-07	1	0	A0A4V6M3C5_CAEEL	A0A4V0IK80_CAEEL
biological_process	GO:0035332	positive regulation of hippo signaling	2	2	1	1	0.0280016	1	1	Q9XXK4_CAEEL	Q20079_CAEEL
biological_process	GO:0097355	protein localization to heterochromatin	2	4	0.5	0.983618	0.132896	1	1	Q9U203_CAEEL	Q9U202_CAEEL
biological_process	GO:0043162	ubiquitin-dependent protein catabolic process via the multivesicular body sorting pathway	2	8	0.25	0.625358	0.666146	1	1	H8ESG1_CAEEL	O44158_CAEEL
cellular_component	GO:0030123	AP-3 adaptor complex	2	5	0.4	0.977102	0.150369	1	1	O16637_CAEEL	Q95X88_CAEEL
cellular_component	GO:0098830	presynaptic endosome	2	2	1	1	0.0201804	1	1	O16637_CAEEL	Q95X88_CAEEL
biological_process	GO:0016182	synaptic vesicle budding from endosome	2	2	1	1	0.0280016	1	1	O16637_CAEEL	Q95X88_CAEEL
biological_process	GO:0048499	synaptic vesicle membrane organization	2	2	1	0.929434	0.226686	1	1	O16637_CAEEL	Q95X88_CAEEL
cellular_component	GO:0097629	extrinsic component of omegasome membrane	2	3	0.666667	0.997135	0.0548108	1	1	H1UBJ1_CAEEL	Q9XWQ4_CAEEL
cellular_component	GO:0097632	extrinsic component of phagophore assembly site membrane	2	3	0.666667	0.997135	0.0548108	1	1	H1UBJ1_CAEEL	Q9XWQ4_CAEEL
cellular_component	GO:0035032	phosphatidylinositol 3-kinase complex, class III	2	3	0.666667	0.907716	0.317714	1	1	H1UBJ1_CAEEL	Q9XWQ4_CAEEL
biological_process	GO:0043552	positive regulation of phosphatidylinositol 3-kinase activity	2	3	0.666667	0.995317	0.0746394	1	1	H1UBJ1_CAEEL	Q9XWQ4_CAEEL
biological_process	GO:0045056	transcytosis	2	2	1	1	0.0280016	1	1	Q2EEM5_CAEEL	G5EGG0_CAEEL
molecular_function	GO:0015254	glycerol channel activity	2	14	0.142857	0.609684	0.678309	1	1	A0A131MBS2_CAEEL	Q9XW36_CAEEL
biological_process	GO:0015793	glycerol transport	2	14	0.142857	0.576564	0.706598	1	1	A0A131MBS2_CAEEL	Q9XW36_CAEEL
biological_process	GO:0070536	protein K63-linked deubiquitination	2	5	0.4	0.96413	0.19758	1	1	V6CM05_CAEEL	Q9N4T5_CAEEL
molecular_function	GO:0017168	5-oxoprolinase (ATP-hydrolyzing) activity	2	3	0.666667	0.995963	0.0680164	1	1	A0A9S2_CAEEL	U4PMK1_CAEEL
biological_process	GO:0090110	COPII-coated vesicle cargo loading	2	4	0.5	0.983618	0.132896	1	1	Q23368_CAEEL	G5EFY6_CAEEL
cellular_component	GO:0034245	mitochondrial DNA-directed RNA polymerase complex	2	2	1	1	0.0201804	1	1	Q8WQA3_CAEEL	A5PEY3_CAEEL
molecular_function	GO:0001018	mitochondrial promoter sequence-specific DNA binding	2	2	1	1	0.0253634	1	1	Q8WQA3_CAEEL	A5PEY3_CAEEL
biological_process	GO:0006390	mitochondrial transcription	2	3	0.666667	0.93708	0.264911	1	1	Q8WQA3_CAEEL	A5PEY3_CAEEL
molecular_function	GO:0004315	3-oxoacyl-[acyl-carrier-protein] synthase activity	2	5	0.4	0.968652	0.182122	1	1	A0A1C3NSM6_CAEEL	Q18559_CAEEL
biological_process	GO:0072383	plus-end-directed vesicle transport along microtubule	2	2	1	1	0.0280016	1	1	Q8MQ20_CAEEL	Q20888_CAEEL
molecular_function	GO:0005052	peroxisome matrix targeting signal-1 binding	2	2	1	1	0.0253634	1	1	Q18426_CAEEL	Q7JM90_CAEEL
molecular_function	GO:0000268	peroxisome targeting sequence binding	2	2	1	0.995963	0.0680164	1	1	Q18426_CAEEL	Q7JM90_CAEEL
molecular_function	GO:0004458	D-lactate dehydrogenase (cytochrome) activity	2	3	0.666667	0.995963	0.0680164	1	1	Q7JLJ0_CAEEL	Q8I4K2_CAEEL
molecular_function	GO:0008720	D-lactate dehydrogenase activity	2	3	0.666667	0.995963	0.0680164	1	1	Q7JLJ0_CAEEL	Q8I4K2_CAEEL
biological_process	GO:1903457	lactate catabolic process	2	3	0.666667	0.995317	0.0746394	1	1	Q7JLJ0_CAEEL	Q8I4K2_CAEEL
cellular_component	GO:0097149	centralspindlin complex	2	3	0.666667	0.997135	0.0548108	1	1	Q8MQ04_CAEEL	Q8MQ03_CAEEL
biological_process	GO:0035871	protein K11-linked deubiquitination	2	2	1	1	0.0280016	1	1	V6CM05_CAEEL	Q9N4T5_CAEEL
cellular_component	GO:1990071	TRAPPII protein complex	2	4	0.5	0.989759	0.0993809	1	1	B1V899_CAEEL	H2L0P2_CAEEL
molecular_function	GO:0061513	glucose 6-phosphate:inorganic phosphate antiporter activity	2	3	0.666667	0.995963	0.0680164	1	1	A3QMC7_CAEEL	C0RSI9_CAEEL
biological_process	GO:0015760	glucose-6-phosphate transport	2	3	0.666667	0.995317	0.0746394	1	1	A3QMC7_CAEEL	C0RSI9_CAEEL
cellular_component	GO:0000126	transcription factor TFIIIB complex	2	3	0.666667	0.997135	0.0548108	1	1	A0A131MCT5_CAEEL	A0A131MBG0_CAEEL
biological_process	GO:0006741	NADP biosynthetic process	2	3	0.666667	0.995317	0.0746394	1	1	Q9XXI6_CAEEL	Q9XXI5_CAEEL
molecular_function	GO:0004016	adenylate cyclase activity	2	4	0.5	0.985779	0.121812	1	1	Q19523_CAEEL	G5EE33_CAEEL
biological_process	GO:0009954	proximal/distal pattern formation	2	2	1	0.96895	0.136106	1	1	Q9XVI2_CAEEL	Q95ZN3_CAEEL
biological_process	GO:0010970	transport along microtubule	2	2	1	0.99483	0.0119518	1	1	O45087_CAEEL	A0A486WV95_CAEEL
molecular_function	GO:0043395	heparan sulfate proteoglycan binding	2	4	0.5	0.985779	0.121812	1	1	Q27512_CAEEL	Q7JMT5_CAEEL
molecular_function	GO:0016295	myristoyl-[acyl-carrier-protein] hydrolase activity	2	3	0.666667	0.995963	0.0680164	1	1	A0A1C3NSM6_CAEEL	Q18559_CAEEL
molecular_function	GO:0004320	oleoyl-[acyl-carrier-protein] hydrolase activity	2	3	0.666667	0.995963	0.0680164	1	1	A0A1C3NSM6_CAEEL	Q18559_CAEEL
molecular_function	GO:0016296	palmitoyl-[acyl-carrier-protein] hydrolase activity	2	3	0.666667	0.995963	0.0680164	1	1	A0A1C3NSM6_CAEEL	Q18559_CAEEL
biological_process	GO:0061098	positive regulation of protein tyrosine kinase activity	2	2	1	1	0.0280016	1	1	H2KZ93_CAEEL	C6KRG5_CAEEL
biological_process	GO:0097320	plasma membrane tubulation	2	2	1	1	0.00468267	1	0.996	Q09989_CAEEL	Q6AHQ8_CAEEL
biological_process	GO:0006099	tricarboxylic acid cycle	1	30	0.0333333	0.0287304	0.995924	1	1	FUMH_CAEEL
molecular_function	GO:0004693	cyclin-dependent protein serine/threonine kinase activity	1	16	0.0625	0.250893	0.937832	1	1	CDK12_CAEEL
biological_process	GO:0007346	regulation of mitotic cell cycle	1	12	0.0833333	0.629075	0.465233	1	1	EGL43_CAEEL
biological_process	GO:0007618	mating	1	2	0.5	0.934635	0.118819	1	1	MADD_CAEEL
biological_process	GO:0006730	one-carbon metabolic process	1	16	0.0625	0.563083	0.674572	1	1	FOLC_CAEEL
biological_process	GO:0071248	cellular response to metal ion	1	4	0.25	0.975535	0.0533756	1	1	PDPK1_CAEEL
biological_process	GO:0034614	cellular response to reactive oxygen species	1	3	0.333333	0.333854	0.907686	1	1	PDPK1_CAEEL
biological_process	GO:0007611	learning or memory	1	4	0.25	0.826949	0.266393	1	1	PDPK1_CAEEL
biological_process	GO:0006569	tryptophan catabolic process	1	3	0.333333	0.540247	0.807786	1	1	KMO_CAEEL
biological_process	GO:0006096	glycolytic process	1	32	0.03125	0.0153602	0.998045	0.998	1	ODP2_CAEEL
biological_process	GO:0016310	phosphorylation	1	9	0.111111	0.956086	0.0557165	1	1	YNE7_CAEEL
biological_process	GO:0061771	response to caloric restriction	1	3	0.333333	0.867104	0.519429	1	1	PHA4_CAEEL
biological_process	GO:0043001	Golgi to plasma membrane protein transport	1	6	0.166667	0.990911	0.0486184	1	1	Q8I7G0_CAEEL
biological_process	GO:0007219	Notch signaling pathway	1	25	0.04	0.654665	0.488642	1	1	GLP1_CAEEL
biological_process	GO:0019827	stem cell population maintenance	1	2	0.5	0.87342	0.325059	1	1	ELT1_CAEEL
molecular_function	GO:0010181	FMN binding	1	21	0.047619	0.130015	0.973925	1	1	O16214_CAEEL
biological_process	GO:0006506	GPI anchor biosynthetic process	1	32	0.03125	0.0336514	0.990229	1	1	Q17515_CAEEL
biological_process	GO:2000192	negative regulation of fatty acid transport	1	3	0.333333	0.925361	0.422796	1	1	O44183_CAEEL
biological_process	GO:0060378	regulation of brood size	1	8	0.125	0.766141	0.436917	1	1	VPS53_CAEEL
molecular_function	GO:0015252	proton channel activity	1	13	0.0769231	0.113439	0.978086	1	1	A0A131MCH9_CAEEL
molecular_function	GO:0047555	3',5'-cyclic-GMP phosphodiesterase activity	1	3	0.333333	0.931984	0.405821	1	1	PDE1_CAEEL
molecular_function	GO:0048101	calcium- and calmodulin-regulated 3',5'-cyclic-GMP phosphodiesterase activity	1	1	1	1	0.159291	1	1	PDE1_CAEEL
biological_process	GO:0019933	cAMP-mediated signaling	1	7	0.142857	0.540247	0.807786	1	1	G5EE33_CAEEL
biological_process	GO:0019934	cGMP-mediated signaling	1	6	0.166667	0.980606	0.0699177	1	1	GCY35_CAEEL
biological_process	GO:1902160	negative regulation of cyclic nucleotide-gated ion channel activity	1	2	0.5	0.971998	0.306744	1	1	EGL4_CAEEL
biological_process	GO:2001137	positive regulation of endocytic recycling	1	5	0.2	0.667809	0.722671	1	1	GCK1_CAEEL
biological_process	GO:1903358	regulation of Golgi organization	1	5	0.2	0.80242	0.599892	1	1	GCK1_CAEEL
biological_process	GO:0040013	negative regulation of locomotion	1	17	0.0588235	0.354134	0.787435	1	1	VPP1_CAEEL
molecular_function	GO:0070182	DNA polymerase binding	1	7	0.142857	0.69054	0.703254	1	1	Q7Z151_CAEEL
biological_process	GO:0006272	leading strand elongation	1	5	0.2	0.80242	0.599892	1	1	O62218_CAEEL
biological_process	GO:0006298	mismatch repair	1	8	0.125	0.724561	0.571926	1	1	G5EFG5_CAEEL
molecular_function	GO:0016756	glutathione gamma-glutamylcysteinyltransferase activity	1	1	1	1	0.159291	1	1	PCS1_CAEEL
biological_process	GO:0098849	cellular detoxification of cadmium ion	1	2	0.5	0.971998	0.306744	1	1	PCS1_CAEEL
biological_process	GO:0071585	detoxification of cadmium ion	1	2	0.5	0.971998	0.306744	1	1	PCS1_CAEEL
biological_process	GO:0010273	detoxification of copper ion	1	2	0.5	0.971998	0.306744	1	1	PCS1_CAEEL
biological_process	GO:0050787	detoxification of mercury ion	1	1	1	1	0.167373	1	1	PCS1_CAEEL
biological_process	GO:0010312	detoxification of zinc ion	1	2	0.5	0.971998	0.306744	1	1	PCS1_CAEEL
biological_process	GO:0046938	phytochelatin biosynthetic process	1	1	1	1	0.167373	1	1	PCS1_CAEEL
biological_process	GO:0070374	positive regulation of ERK1 and ERK2 cascade	1	1	1	1	0.167373	1	1	PDE6_CAEEL
biological_process	GO:0031987	locomotion involved in locomotory behavior	1	12	0.0833333	0.354134	0.787435	1	1	Q95Q96_CAEEL
biological_process	GO:0050714	positive regulation of protein secretion	1	5	0.2	0.863894	0.397552	1	1	CO4A1_CAEEL
biological_process	GO:0006006	glucose metabolic process	1	13	0.0769231	0.0153602	0.998045	0.998	1	DCXR_CAEEL
molecular_function	GO:0003756	protein disulfide isomerase activity	1	15	0.0666667	0.284443	0.926037	1	1	Q9N4L6_CAEEL
biological_process	GO:0034976	response to endoplasmic reticulum stress	1	12	0.0833333	0.957534	0.0679504	1	1	LRK1_CAEEL
biological_process	GO:0097374	sensory neuron axon guidance	1	7	0.142857	0.625358	0.666146	1	1	PLX2_CAEEL
biological_process	GO:0007098	centrosome cycle	1	9	0.111111	0.828889	0.285988	1	1	SPD5_CAEEL
biological_process	GO:0032465	regulation of cytokinesis	1	14	0.0714286	0.708234	0.480518	1	1	PLK3_CAEEL
biological_process	GO:0050770	regulation of axonogenesis	1	4	0.25	1	8.39185e-08	1	0	UNC4_CAEEL
biological_process	GO:0043408	regulation of MAPK cascade	1	8	0.125	0.150115	0.924928	1	1	SULU_CAEEL
biological_process	GO:0060631	regulation of meiosis I	1	2	0.5	0.991179	0.0629199	1	1	SULU_CAEEL
cellular_component	GO:0001891	phagocytic cup	1	8	0.125	0.682286	0.706619	1	1	PIKI1_CAEEL
molecular_function	GO:0016303	1-phosphatidylinositol-3-kinase activity	1	5	0.2	0.817878	0.580083	1	1	PIKI1_CAEEL
biological_process	GO:0036092	phosphatidylinositol-3-phosphate biosynthetic process	1	3	0.333333	0.925361	0.422796	1	1	PIKI1_CAEEL
biological_process	GO:0051036	regulation of endosome size	1	7	0.142857	0.667809	0.722671	1	1	VPS18_CAEEL
biological_process	GO:0008654	phospholipid biosynthetic process	1	5	0.2	9.96048e-05	0.99997	0.057	1	G5ED01_CAEEL
biological_process	GO:0019432	triglyceride biosynthetic process	1	9	0.111111	0.196042	0.955677	1	1	Q9XXT5_CAEEL
biological_process	GO:0061564	axon development	1	3	0.333333	1	1.84435e-09	1	0	NGN1_CAEEL
biological_process	GO:0030490	maturation of SSU-rRNA	1	12	0.0833333	0.0790996	0.973509	1	1	NH2L1_CAEEL
molecular_function	GO:0004989	octopamine receptor activity	1	8	0.125	0.627809	0.750549	1	1	O44986_CAEEL
biological_process	GO:0007211	octopamine or tyramine signaling pathway	1	2	0.5	0.80242	0.599892	1	1	O44986_CAEEL
molecular_function	GO:0042054	histone methyltransferase activity	1	3	0.333333	0.97457	0.059174	1	1	MES2_CAEEL
cellular_component	GO:1990520	separase-securin complex	1	2	0.5	0.97982	0.263988	1	1	SEP1_CAEEL
biological_process	GO:0034090	maintenance of meiotic sister chromatid cohesion	1	3	0.333333	0.925361	0.422796	1	1	SEP1_CAEEL
biological_process	GO:0034088	maintenance of mitotic sister chromatid cohesion	1	5	0.2	0.80242	0.599892	1	1	SEP1_CAEEL
biological_process	GO:0030997	regulation of centriole-centriole cohesion	1	5	0.2	0.80242	0.599892	1	1	SEP1_CAEEL
biological_process	GO:0061062	regulation of nematode larval development	1	5	0.2	0.999043	0.00190431	1	0.831	SEP1_CAEEL
biological_process	GO:0015012	heparan sulfate proteoglycan biosynthetic process	1	9	0.111111	0.576564	0.706598	1	1	EXT2_CAEEL
biological_process	GO:0030728	ovulation	1	16	0.0625	0.644631	0.547876	1	1	HM18_CAEEL
cellular_component	GO:0017101	aminoacyl-tRNA synthetase multienzyme complex	1	7	0.142857	0.738643	0.658006	1	1	Q23315_CAEEL
cellular_component	GO:0005921	gap junction	1	48	0.0208333	0.00566766	0.999369	0.465	1	NLR1_CAEEL
molecular_function	GO:0005243	gap junction channel activity	1	32	0.03125	0.0235252	0.996765	0.99	1	NLR1_CAEEL
biological_process	GO:1902435	regulation of male mating behavior	1	5	0.2	0.257131	0.936031	1	1	Q21875_CAEEL
biological_process	GO:0072347	response to anesthetic	1	3	0.333333	0.925361	0.422796	1	1	UNC80_CAEEL
cellular_component	GO:0033180	proton-transporting V-type ATPase, V1 domain	1	5	0.2	0.907716	0.317714	1	1	VAS1_CAEEL
biological_process	GO:0006283	transcription-coupled nucleotide-excision repair	1	5	0.2	0.80242	0.599892	1	1	RPB9_CAEEL
cellular_component	GO:0046930	pore complex	1	4	0.25	0.900619	0.458309	1	1	VDAC_CAEEL
molecular_function	GO:0015288	porin activity	1	2	0.5	0.974637	0.293219	1	1	VDAC_CAEEL
molecular_function	GO:0008308	voltage-gated anion channel activity	1	3	0.333333	0.361029	0.851205	1	1	VDAC_CAEEL
cellular_component	GO:0016471	vacuolar proton-transporting V-type ATPase complex	1	7	0.142857	0.875698	0.372975	1	1	VPP1_CAEEL
cellular_component	GO:0000221	vacuolar proton-transporting V-type ATPase, V1 domain	1	3	0.333333	0.945189	0.368577	1	1	VATH2_CAEEL
molecular_function	GO:0015078	proton transmembrane transporter activity	1	21	0.047619	0.00249748	0.999373	0.335	1	VPP1_CAEEL
molecular_function	GO:0046961	proton-transporting ATPase activity, rotational mechanism	1	9	0.111111	0.567532	0.790309	1	1	VATH2_CAEEL
cellular_component	GO:0005774	vacuolar membrane	1	10	0.1	0.141754	0.917515	1	1	CTNS_CAEEL
cellular_component	GO:0033181	plasma membrane proton-transporting V-type ATPase complex	1	3	0.333333	0.945189	0.368577	1	1	VAS1_CAEEL
biological_process	GO:0009992	cellular water homeostasis	1	2	0.5	0.971998	0.306744	1	1	VAS1_CAEEL
biological_process	GO:0090314	positive regulation of protein targeting to membrane	1	6	0.166667	0.735089	0.666888	1	1	VAS1_CAEEL
biological_process	GO:0030641	regulation of cellular pH	1	2	0.5	0.00403401	0.999305	0.804	1	VAS1_CAEEL
cellular_component	GO:0060170	ciliary membrane	1	19	0.0526316	0.225328	0.945715	1	1	DYHC2_CAEEL
biological_process	GO:0007610	behavior	1	9	0.111111	0.878777	0.142548	1	1	GCY35_CAEEL
biological_process	GO:0030030	cell projection organization	1	5	0.2	1	2.85685e-08	1	0	OSM3_CAEEL
biological_process	GO:0051026	chiasma assembly	1	5	0.2	0.80242	0.599892	1	1	MSH5_CAEEL
biological_process	GO:0045143	homologous chromosome segregation	1	3	0.333333	0.589956	0.622242	1	1	MSH5_CAEEL
biological_process	GO:0000710	meiotic mismatch repair	1	4	0.25	0.867104	0.519429	1	1	MSH5_CAEEL
cellular_component	GO:0031143	pseudopodium	1	19	0.0526316	0.125542	0.974798	1	1	PIKI1_CAEEL
cellular_component	GO:0005758	mitochondrial intermembrane space	1	21	0.047619	0.141485	0.970617	1	1	KAD2_CAEEL
cellular_component	GO:0005747	mitochondrial respiratory chain complex I	1	42	0.0238095	0.0126658	0.998412	0.764	1	Q9N3H3_CAEEL
molecular_function	GO:0005381	iron ion transmembrane transporter activity	1	6	0.166667	0.754493	0.646998	1	1	MFRN_CAEEL
biological_process	GO:1905803	negative regulation of cellular response to manganese ion	1	7	0.142857	0.667809	0.722671	1	1	DCA11_CAEEL
biological_process	GO:1901216	positive regulation of neuron death	1	6	0.166667	0.481981	0.839983	1	1	DCA11_CAEEL
biological_process	GO:0010038	response to metal ion	1	9	0.111111	0.986499	0.0247608	1	1	PGP1_CAEEL
cellular_component	GO:0005967	mitochondrial pyruvate dehydrogenase complex	1	3	0.333333	0.945189	0.368577	1	1	ODP2_CAEEL
molecular_function	GO:0004742	dihydrolipoyllysine-residue acetyltransferase activity	1	2	0.5	0.974637	0.293219	1	1	ODP2_CAEEL
biological_process	GO:0006086	acetyl-CoA biosynthetic process from pyruvate	1	5	0.2	0.80242	0.599892	1	1	ODP2_CAEEL
cellular_component	GO:0034388	Pwp2p-containing subcomplex of 90S preribosome	1	4	0.25	0.900619	0.458309	1	1	UTP18_CAEEL
molecular_function	GO:0030620	U2 snRNA binding	1	4	0.25	0.878188	0.50049	1	1	PRP8_CAEEL
biological_process	GO:1905881	positive regulation of oogenesis	1	3	0.333333	0.925361	0.422796	1	1	SIMR1_CAEEL
molecular_function	GO:0033130	acetylcholine receptor binding	1	1	1	1	0.159291	1	1	RAPSN_CAEEL
molecular_function	GO:0043495	protein-membrane adaptor activity	1	5	0.2	0.817878	0.580083	1	1	RAPSN_CAEEL
cellular_component	GO:1990075	periciliary membrane compartment	1	11	0.0909091	0.522841	0.814798	1	1	AP2M_CAEEL
biological_process	GO:0035641	locomotory exploration behavior	1	3	0.333333	0.925361	0.422796	1	1	G5ED37_CAEEL
biological_process	GO:0007130	synaptonemal complex assembly	1	7	0.142857	0.540247	0.807786	1	1	G5EGS8_CAEEL
biological_process	GO:0030261	chromosome condensation	1	13	0.0769231	0.976319	0.0560891	1	1	CUL2_CAEEL
cellular_component	GO:0031985	Golgi cisterna	1	4	0.25	0.942887	0.118394	1	1	GOGA5_CAEEL
biological_process	GO:2000253	positive regulation of feeding behavior	1	3	0.333333	0.948126	0.159783	1	1	EAT17_CAEEL
biological_process	GO:1903539	protein localization to postsynaptic membrane	1	6	0.166667	0.863894	0.397552	1	1	PICAL_CAEEL
cellular_component	GO:0031461	cullin-RING ubiquitin ligase complex	1	12	0.0833333	0.905647	0.144878	1	1	CUL2_CAEEL
biological_process	GO:0030238	male sex determination	1	11	0.0909091	0.378701	0.889106	1	1	CUL2_CAEEL
biological_process	GO:1902230	negative regulation of intrinsic apoptotic signaling pathway in response to DNA damage	1	4	0.25	0.867104	0.519429	1	1	RPM1_CAEEL
biological_process	GO:0051759	sister chromosome movement towards spindle pole involved in meiotic sister chromatid segregation	1	4	0.25	0.867104	0.519429	1	1	CUL2_CAEEL
biological_process	GO:0097628	distal tip cell migration	1	3	0.333333	0.979881	0.0515211	1	1	RAC1_CAEEL
biological_process	GO:0050764	regulation of phagocytosis	1	2	0.5	0.9579	0.0984779	1	1	RAC1_CAEEL
cellular_component	GO:0043196	varicosity	1	5	0.2	0.849631	0.535294	1	1	G5EFE1_CAEEL
molecular_function	GO:0003785	actin monomer binding	1	7	0.142857	0.69054	0.703254	1	1	GELS1_CAEEL
biological_process	GO:0071689	muscle thin filament assembly	1	5	0.2	0.80242	0.599892	1	1	TMOD_CAEEL
biological_process	GO:0090090	negative regulation of canonical Wnt signaling pathway	1	18	0.0555556	0.170624	0.963106	1	1	APR1_CAEEL
molecular_function	GO:0019903	protein phosphatase binding	1	9	0.111111	0.299472	0.862765	1	1	RPM1_CAEEL
biological_process	GO:0032869	cellular response to insulin stimulus	1	4	0.25	0.994869	0.0157116	1	1	Q9XXT5_CAEEL
biological_process	GO:2000369	regulation of clathrin-dependent endocytosis	1	2	0.5	0.903322	0.275439	1	1	SEL5_CAEEL
biological_process	GO:0015870	acetylcholine transport	1	6	0.166667	0.896692	0.233859	1	1	DMD_CAEEL
biological_process	GO:0007032	endosome organization	1	20	0.05	0.111273	0.978725	1	1	VPS18_CAEEL
biological_process	GO:0015812	gamma-aminobutyric acid transport	1	2	0.5	0.971998	0.306744	1	1	G5EF43_CAEEL
biological_process	GO:0046856	phosphatidylinositol dephosphorylation	1	27	0.037037	0.045556	0.992928	1	1	MTMR5_CAEEL
biological_process	GO:0045933	positive regulation of muscle contraction	1	3	0.333333	0.804271	0.423436	1	1	GBR1_CAEEL
biological_process	GO:0016185	synaptic vesicle budding from presynaptic endocytic zone membrane	1	2	0.5	0.971998	0.306744	1	1	PICAL_CAEEL
cellular_component	GO:0000801	central element	1	4	0.25	0.900619	0.458309	1	1	G5EGS8_CAEEL
molecular_function	GO:0031435	mitogen-activated protein kinase kinase kinase binding	1	8	0.125	0.627809	0.750549	1	1	RPM1_CAEEL
molecular_function	GO:0030295	protein kinase activator activity	1	13	0.0769231	0.537228	0.649255	1	1	Q68TI8_CAEEL
cellular_component	GO:0005672	transcription factor TFIIA complex	1	3	0.333333	0.945189	0.368577	1	1	O44625_CAEEL
molecular_function	GO:0016251	RNA polymerase II general transcription initiation factor activity	1	13	0.0769231	0.362833	0.895313	1	1	TAF1_CAEEL
cellular_component	GO:0061673	mitotic spindle astral microtubule	1	2	0.5	0.97982	0.263988	1	1	ZYG9_CAEEL
cellular_component	GO:1990498	mitotic spindle microtubule	1	3	0.333333	0.945189	0.368577	1	1	ZYG9_CAEEL
biological_process	GO:0031113	regulation of microtubule polymerization	1	2	0.5	0.991938	0.0368749	1	1	EXC6_CAEEL
molecular_function	GO:0001222	transcription corepressor binding	1	3	0.333333	0.931984	0.405821	1	1	PER_CAEEL
biological_process	GO:0032922	circadian regulation of gene expression	1	1	1	1	0.167373	1	1	PER_CAEEL
biological_process	GO:0043153	entrainment of circadian clock by photoperiod	1	1	1	1	0.167373	1	1	PER_CAEEL
biological_process	GO:1902894	negative regulation of miRNA transcription	1	1	1	1	0.167373	1	1	PER_CAEEL
biological_process	GO:0007099	centriole replication	1	6	0.166667	0.667809	0.722671	1	1	ZYG1_CAEEL
cellular_component	GO:0099078	BORC complex	1	9	0.111111	0.627025	0.748325	1	1	BL1S2_CAEEL
biological_process	GO:0008333	endosome to lysosome transport	1	6	0.166667	0.82015	0.459753	1	1	VPS18_CAEEL
biological_process	GO:0090316	positive regulation of intracellular protein transport	1	3	0.333333	0.726513	0.516381	1	1	BL1S6_CAEEL
molecular_function	GO:0005332	gamma-aminobutyric acid:sodium symporter activity	1	2	0.5	0.974637	0.293219	1	1	G5EF43_CAEEL
biological_process	GO:0006836	neurotransmitter transport	1	8	0.125	0.999943	0.000136844	1	0.145	APC1_CAEEL
biological_process	GO:0070588	calcium ion transmembrane transport	1	24	0.0416667	0.90837	0.147513	1	1	CLHM1_CAEEL
biological_process	GO:0008593	regulation of Notch signaling pathway	1	8	0.125	0.925765	0.154059	1	1	LIN29_CAEEL
cellular_component	GO:1990357	terminal web	1	3	0.333333	0.945189	0.368577	1	1	TMOD_CAEEL
biological_process	GO:0030835	negative regulation of actin filament depolymerization	1	3	0.333333	0.999991	4.39233e-05	1	0.039	TMOD_CAEEL
biological_process	GO:0051694	pointed-end actin filament capping	1	3	0.333333	0.925361	0.422796	1	1	TMOD_CAEEL
biological_process	GO:0009996	negative regulation of cell fate specification	1	5	0.2	0.735089	0.666888	1	1	SSL1_CAEEL
cellular_component	GO:0031298	replication fork protection complex	1	4	0.25	0.900619	0.458309	1	1	Q19520_CAEEL
biological_process	GO:0000076	DNA replication checkpoint signaling	1	4	0.25	0.766172	0.470838	1	1	HPR9_CAEEL
biological_process	GO:0031573	mitotic intra-S DNA damage checkpoint signaling	1	13	0.0769231	0.333854	0.907686	1	1	HPR9_CAEEL
biological_process	GO:0035264	multicellular organism growth	1	18	0.0555556	0.958292	0.0657216	1	1	Q18965_CAEEL
molecular_function	GO:0004169	dolichyl-phosphate-mannose-protein mannosyltransferase activity	1	2	0.5	0.974637	0.293219	1	1	TMTC1_CAEEL
biological_process	GO:0035269	protein O-linked mannosylation	1	4	0.25	0.867104	0.519429	1	1	TMTC1_CAEEL
cellular_component	GO:0034518	RNA cap binding complex	1	7	0.142857	0.522841	0.814798	1	1	MXT_CAEEL
biological_process	GO:0051984	positive regulation of chromosome segregation	1	5	0.2	0.93708	0.264911	1	1	SPT16_CAEEL
molecular_function	GO:0019843	rRNA binding	1	22	0.0454545	0.011147	0.998645	0.877	1	Q9U2I4_CAEEL
cellular_component	GO:0035267	NuA4 histone acetyltransferase complex	1	17	0.0588235	0.252186	0.936712	1	1	O01905_CAEEL
cellular_component	GO:0000812	Swr1 complex	1	8	0.125	0.682286	0.706619	1	1	SSL1_CAEEL
biological_process	GO:0000492	box C/D snoRNP assembly	1	5	0.2	0.80242	0.599892	1	1	TOR_CAEEL
biological_process	GO:0016573	histone acetylation	1	18	0.0555556	0.272871	0.854453	1	1	O01905_CAEEL
biological_process	GO:0032543	mitochondrial translation	1	40	0.025	0.0118732	0.997011	0.992	1	RT24_CAEEL
cellular_component	GO:0005686	U2 snRNP	1	19	0.0526316	0.225328	0.945715	1	1	G5ECL3_CAEEL
biological_process	GO:0051729	germline cell cycle switching, mitotic to meiotic cell cycle	1	5	0.2	0.80242	0.599892	1	1	CCNE_CAEEL
molecular_function	GO:0051539	4 iron, 4 sulfur cluster binding	1	32	0.03125	0.0272619	0.99615	0.996	1	O62218_CAEEL
molecular_function	GO:1990269	RNA polymerase II C-terminal domain phosphoserine binding	1	2	0.5	0.974637	0.293219	1	1	RTF1_CAEEL
cellular_component	GO:0005840	ribosome	1	42	0.0238095	4.50939e-06	0.999999	0.001	1	RM44_CAEEL
biological_process	GO:2000737	negative regulation of stem cell differentiation	1	2	0.5	0.971998	0.306744	1	1	GLP1_CAEEL
biological_process	GO:2000648	positive regulation of stem cell proliferation	1	5	0.2	0.80242	0.599892	1	1	GLP1_CAEEL
molecular_function	GO:0015485	cholesterol binding	1	7	0.142857	0.69054	0.703254	1	1	MEC2_CAEEL
biological_process	GO:1905789	positive regulation of detection of mechanical stimulus involved in sensory perception of touch	1	11	0.0909091	0.428074	0.866788	1	1	MEC2_CAEEL
biological_process	GO:1905792	positive regulation of mechanosensory behavior	1	10	0.1	0.481981	0.839983	1	1	MEC2_CAEEL
biological_process	GO:1905309	positive regulation of cohesin loading	1	2	0.5	0.971998	0.306744	1	1	SCC3_CAEEL
biological_process	GO:2000001	regulation of DNA damage checkpoint	1	2	0.5	0.96413	0.19758	1	1	SCC3_CAEEL
biological_process	GO:0007549	dosage compensation	1	2	0.5	0.948126	0.159783	1	1	SEA2_CAEEL
cellular_component	GO:0000243	commitment complex	1	7	0.142857	0.738643	0.658006	1	1	Q22961_CAEEL
cellular_component	GO:0071011	precatalytic spliceosome	1	22	0.0454545	0.141485	0.970617	1	1	NH2L1_CAEEL
cellular_component	GO:0005682	U5 snRNP	1	12	0.0833333	0.474856	0.841131	1	1	PRP8_CAEEL
biological_process	GO:0000387	spliceosomal snRNP assembly	1	21	0.047619	0.185948	0.938356	1	1	YLU5_CAEEL
biological_process	GO:0001306	age-dependent response to oxidative stress	1	3	0.333333	0.925361	0.422796	1	1	DAF11_CAEEL
biological_process	GO:0030511	positive regulation of transforming growth factor beta receptor signaling pathway	1	12	0.0833333	0.378701	0.889106	1	1	DAF11_CAEEL
biological_process	GO:0006865	amino acid transport	1	11	0.0909091	0.00791745	0.998102	0.963	1	Q8I4M0_CAEEL
cellular_component	GO:0035101	FACT complex	1	3	0.333333	0.945189	0.368577	1	1	SPT16_CAEEL
molecular_function	GO:0031491	nucleosome binding	1	9	0.111111	0.193936	0.956082	1	1	SPT16_CAEEL
biological_process	GO:0034724	DNA replication-independent chromatin organization	1	1	1	0.863894	0.397552	1	1	SPT16_CAEEL
biological_process	GO:0045787	positive regulation of cell cycle	1	4	0.25	0.989615	0.0204461	1	1	SPT16_CAEEL
biological_process	GO:0045995	regulation of embryonic development	1	5	0.2	0.897754	0.197822	1	1	SPT16_CAEEL
cellular_component	GO:0005773	vacuole	1	17	0.0588235	0.0131771	0.992569	0.769	1	IPYR_CAEEL
biological_process	GO:0051659	maintenance of mitochondrion location	1	1	1	1	0.167373	1	1	SRBS1_CAEEL
cellular_component	GO:0000123	histone acetyltransferase complex	1	7	0.142857	0.155486	0.931756	1	1	TRR1_CAEEL
cellular_component	GO:0016604	nuclear body	1	13	0.0769231	0.110721	0.954537	1	1	HSF1_CAEEL
biological_process	GO:0000055	ribosomal large subunit export from nucleus	1	5	0.2	0.80242	0.599892	1	1	Q23089_CAEEL
cellular_component	GO:0005665	RNA polymerase II, core complex	1	13	0.0769231	0.429946	0.86372	1	1	RPB9_CAEEL
cellular_component	GO:0005666	RNA polymerase III complex	1	19	0.0526316	0.225328	0.945715	1	1	Q18566_CAEEL
molecular_function	GO:0004525	ribonuclease III activity	1	3	0.333333	0.931984	0.405821	1	1	RM44_CAEEL
biological_process	GO:0016075	rRNA catabolic process	1	12	0.0833333	0.196042	0.955677	1	1	RM44_CAEEL
biological_process	GO:1904937	sensory neuron migration	1	7	0.142857	0.667809	0.722671	1	1	CAM1_CAEEL
cellular_component	GO:0031080	nuclear pore outer ring	1	7	0.142857	0.738643	0.658006	1	1	NPP5_CAEEL
biological_process	GO:1990893	mitotic chromosome centromere condensation	1	3	0.333333	0.925361	0.422796	1	1	NUP98_CAEEL
biological_process	GO:0032008	positive regulation of TOR signaling	1	9	0.111111	0.293402	0.923154	1	1	O61201_CAEEL
cellular_component	GO:0000792	heterochromatin	1	7	0.142857	0.68039	0.611795	1	1	SET25_CAEEL
cellular_component	GO:0005652	nuclear lamina	1	2	0.5	0.945189	0.368577	1	1	SET25_CAEEL
biological_process	GO:0019236	response to pheromone	1	6	0.166667	0.540247	0.807786	1	1	DAF11_CAEEL
molecular_function	GO:0003950	NAD+ ADP-ribosyltransferase activity	1	7	0.142857	0.69054	0.703254	1	1	TNKS1_CAEEL
molecular_function	GO:1990404	protein ADP-ribosylase activity	1	4	0.25	0.878188	0.50049	1	1	TNKS1_CAEEL
biological_process	GO:0043069	negative regulation of programmed cell death	1	3	0.333333	0.286047	0.837007	1	1	TNKS1_CAEEL
biological_process	GO:0070212	protein poly-ADP-ribosylation	1	4	0.25	0.867104	0.519429	1	1	TNKS1_CAEEL
molecular_function	GO:0005521	lamin binding	1	4	0.25	0.878188	0.50049	1	1	TM201_CAEEL
cellular_component	GO:0005861	troponin complex	1	15	0.0666667	0.34964	0.899723	1	1	H2KYL9_CAEEL
biological_process	GO:0048626	myoblast fate specification	1	1	1	1	0.167373	1	1	SEM2_CAEEL
biological_process	GO:0048582	positive regulation of post-embryonic development	1	1	1	0.739138	0.445564	1	1	SEM2_CAEEL
molecular_function	GO:0004523	RNA-DNA hybrid ribonuclease activity	1	11	0.0909091	0.45726	0.851833	1	1	Q09633_CAEEL
biological_process	GO:0043137	DNA replication, removal of RNA primer	1	11	0.0909091	0.428074	0.866788	1	1	Q09633_CAEEL
cellular_component	GO:0030915	Smc5-Smc6 complex	1	7	0.142857	0.738643	0.658006	1	1	SMC6_CAEEL
biological_process	GO:0007292	female gamete generation	1	2	0.5	0.999764	0.000448435	1	0.336	SOS_CAEEL
molecular_function	GO:0018024	histone-lysine N-methyltransferase activity	1	10	0.1	0.981612	0.0475765	1	1	MET2_CAEEL
cellular_component	GO:0008328	ionotropic glutamate receptor complex	1	3	0.333333	0.849631	0.535294	1	1	SOL1_CAEEL
molecular_function	GO:0016247	channel regulator activity	1	3	0.333333	0.220808	0.947747	1	1	SOL1_CAEEL
biological_process	GO:0051968	positive regulation of synaptic transmission, glutamatergic	1	4	0.25	0.867104	0.519429	1	1	SOL1_CAEEL
biological_process	GO:0061024	membrane organization	1	10	0.1	0.997003	0.004734	1	0.996	Q7K7J0_CAEEL
cellular_component	GO:0043596	nuclear replication fork	1	2	0.5	0.225328	0.945715	1	1	Q19520_CAEEL
biological_process	GO:0090268	activation of mitotic cell cycle spindle assembly checkpoint	1	3	0.333333	0.925361	0.422796	1	1	ZYG1_CAEEL
biological_process	GO:0006473	protein acetylation	1	5	0.2	0.277097	0.836389	1	1	ATAT1_CAEEL
cellular_component	GO:0043227	membrane-bounded organelle	1	6	0.166667	0.999998	1.92843e-06	1	0	ZDHCS_CAEEL
biological_process	GO:0007338	single fertilization	1	11	0.0909091	0.98862	0.029094	1	1	PAR3_CAEEL
molecular_function	GO:0046974	histone methyltransferase activity (H3-K9 specific)	1	2	0.5	0.974637	0.293219	1	1	MET2_CAEEL
biological_process	GO:0070828	heterochromatin organization	1	1	1	0.173353	0.931597	1	1	MET2_CAEEL
biological_process	GO:0045835	negative regulation of meiotic nuclear division	1	1	1	0.80242	0.599892	1	1	MET2_CAEEL
biological_process	GO:0090309	positive regulation of DNA methylation-dependent heterochromatin assembly	1	1	1	1	0.167373	1	1	MET2_CAEEL
biological_process	GO:0072325	vulval cell fate commitment	1	1	1	0.975131	0.0966785	1	1	MET2_CAEEL
biological_process	GO:2000637	positive regulation of gene silencing by miRNA	1	1	1	0.735089	0.666888	1	1	TBC11_CAEEL
biological_process	GO:0045842	positive regulation of mitotic metaphase/anaphase transition	1	8	0.125	0.602448	0.769116	1	1	CDC27_CAEEL
biological_process	GO:0070979	protein K11-linked ubiquitination	1	7	0.142857	0.667809	0.722671	1	1	APC1_CAEEL
molecular_function	GO:0051721	protein phosphatase 2A binding	1	6	0.166667	0.754493	0.646998	1	1	RENT1_CAEEL
biological_process	GO:0034660	ncRNA metabolic process	1	2	0.5	3.50101e-05	0.999982	0.014	1	RENT1_CAEEL
cellular_component	GO:0005663	DNA replication factor C complex	1	5	0.2	0.849631	0.535294	1	1	Q18547_CAEEL
molecular_function	GO:0008080	N-acetyltransferase activity	1	31	0.0322581	0.169239	0.905287	1	1	GNA1_CAEEL
biological_process	GO:0010826	negative regulation of centrosome duplication	1	6	0.166667	0.667809	0.722671	1	1	ATX2_CAEEL
biological_process	GO:0031647	regulation of protein stability	1	19	0.0526316	0.295444	0.839295	1	1	RPM1_CAEEL
cellular_component	GO:0043292	contractile fiber	1	5	0.2	1	1.5737e-12	1	0	ROCK_CAEEL
biological_process	GO:0038083	peptidyl-tyrosine autophosphorylation	1	3	0.333333	0.925361	0.422796	1	1	Q9XX42_CAEEL
molecular_function	GO:0004568	chitinase activity	1	8	0.125	0.627809	0.750549	1	1	CHIT_CAEEL
biological_process	GO:0006032	chitin catabolic process	1	8	0.125	0.602448	0.769116	1	1	CHIT_CAEEL
biological_process	GO:0000272	polysaccharide catabolic process	1	2	0.5	0.674941	0.621299	1	1	CHIT_CAEEL
cellular_component	GO:0097543	ciliary inversin compartment	1	3	0.333333	0.945189	0.368577	1	1	CNG_CAEEL
biological_process	GO:0003031	detection of carbon dioxide	1	2	0.5	0.971998	0.306744	1	1	CNG_CAEEL
biological_process	GO:0007199	G protein-coupled receptor signaling pathway coupled to cGMP nucleotide second messenger	1	2	0.5	0.971998	0.306744	1	1	CNG_CAEEL
cellular_component	GO:0016014	dystrobrevin complex	1	2	0.5	0.97982	0.263988	1	1	DMD_CAEEL
biological_process	GO:0043056	forward locomotion	1	5	0.2	0.428074	0.866788	1	1	DMD_CAEEL
biological_process	GO:0099536	synaptic signaling	1	4	0.25	0.999072	0.00138411	1	0.777	DMD_CAEEL
biological_process	GO:0007586	digestion	1	3	0.333333	0.972161	0.0909571	1	1	ELT2_CAEEL
biological_process	GO:0043086	negative regulation of catalytic activity	1	1	1	0.893816	0.181787	1	1	ELT2_CAEEL
biological_process	GO:1902097	positive regulation of transcription from RNA polymerase II promoter involved in defense response to Gram-negative bacterium	1	5	0.2	0.80242	0.599892	1	1	ELT2_CAEEL
biological_process	GO:0030856	regulation of epithelial cell differentiation	1	1	1	0.996609	0.0358703	1	1	ELT2_CAEEL
molecular_function	GO:0016717	oxidoreductase activity, acting on paired donors, with oxidation of a pair of donors resulting in the reduction of molecular oxygen to two molecules of water	1	4	0.25	0.567532	0.790309	1	1	FAT1_CAEEL
biological_process	GO:0014055	acetylcholine secretion, neurotransmission	1	2	0.5	0.930082	0.195729	1	1	CBPE_CAEEL
biological_process	GO:0045088	regulation of innate immune response	1	3	0.333333	0.540247	0.807786	1	1	DVE1_CAEEL
biological_process	GO:0006636	unsaturated fatty acid biosynthetic process	1	8	0.125	0.540247	0.807786	1	1	FAT1_CAEEL
cellular_component	GO:0000417	HIR complex	1	1	1	1	0.142084	1	1	HIRA_CAEEL
biological_process	GO:0006336	DNA replication-independent chromatin assembly	1	5	0.2	0.667809	0.722671	1	1	HIRA_CAEEL
biological_process	GO:0001555	oocyte growth	1	9	0.111111	0.540247	0.807786	1	1	GLP1_CAEEL
cellular_component	GO:0005834	heterotrimeric G-protein complex	1	31	0.0322581	0.0528739	0.991396	0.998	1	GPA16_CAEEL
molecular_function	GO:0001664	G protein-coupled receptor binding	1	29	0.0344828	0.119836	0.945868	1	1	GPA16_CAEEL
molecular_function	GO:0031683	G-protein beta/gamma-subunit complex binding	1	30	0.0333333	0.0365281	0.994548	0.999	1	GPA16_CAEEL
biological_process	GO:0007043	cell-cell junction assembly	1	3	0.333333	0.87342	0.325059	1	1	JAC1_CAEEL
biological_process	GO:0098887	neurotransmitter receptor transport, endosome to postsynaptic membrane	1	2	0.5	0.971998	0.306744	1	1	Q20298_CAEEL
biological_process	GO:0043113	receptor clustering	1	6	0.166667	0.674941	0.621299	1	1	DLG1_CAEEL
cellular_component	GO:0090571	RNA polymerase II transcription repressor complex	1	2	0.5	0.429946	0.86372	1	1	G5EDL0_CAEEL
biological_process	GO:1903354	regulation of distal tip cell migration	1	8	0.125	0.987937	0.0339108	1	1	PAT2_CAEEL
biological_process	GO:0035017	cuticle pattern formation	1	2	0.5	0.971998	0.306744	1	1	LIN29_CAEEL
molecular_function	GO:0015248	sterol transporter activity	1	13	0.0769231	0.362833	0.895313	1	1	LRP_CAEEL
biological_process	GO:0015918	sterol transport	1	2	0.5	0.951382	0.17985	1	1	LRP_CAEEL
cellular_component	GO:0030670	phagocytic vesicle membrane	1	13	0.0769231	0.429946	0.86372	1	1	PIKI1_CAEEL
biological_process	GO:0006995	cellular response to nitrogen starvation	1	7	0.142857	0.667809	0.722671	1	1	LGG2_CAEEL
biological_process	GO:0097237	cellular response to toxic substance	1	6	0.166667	0.529162	0.742869	1	1	LGG2_CAEEL
biological_process	GO:0001778	plasma membrane repair	1	4	0.25	0.80242	0.599892	1	1	LGG2_CAEEL
biological_process	GO:0098792	xenophagy	1	4	0.25	0.80242	0.599892	1	1	LGG2_CAEEL
biological_process	GO:1901098	positive regulation of autophagosome maturation	1	2	0.5	0.971998	0.306744	1	1	LGG2_CAEEL
biological_process	GO:1905608	positive regulation of presynapse assembly	1	3	0.333333	0.925361	0.422796	1	1	RPM1_CAEEL
biological_process	GO:0050803	regulation of synapse structure or activity	1	7	0.142857	0.99297	0.0153132	1	1	UNC4_CAEEL
biological_process	GO:0006108	malate metabolic process	1	4	0.25	0.867104	0.519429	1	1	FUMH_CAEEL
biological_process	GO:1905868	regulation of 3'-UTR-mediated mRNA stabilization	1	4	0.25	0.867104	0.519429	1	1	RPM1_CAEEL
biological_process	GO:1905606	regulation of presynapse assembly	1	4	0.25	0.90329	0.332191	1	1	RPM1_CAEEL
biological_process	GO:0015986	ATP synthesis coupled proton transport	1	14	0.0714286	0.111273	0.978725	1	1	VPP1_CAEEL
cellular_component	GO:1990298	bub1-bub3 complex	1	2	0.5	0.97982	0.263988	1	1	BUB1_CAEEL
molecular_function	GO:0043515	kinetochore binding	1	2	0.5	0.974637	0.293219	1	1	BUB1_CAEEL
biological_process	GO:1990299	Bub1-Bub3 complex localization to kinetochore	1	2	0.5	0.971998	0.306744	1	1	BUB1_CAEEL
biological_process	GO:0051754	meiotic sister chromatid cohesion, centromeric	1	2	0.5	0.971998	0.306744	1	1	BUB1_CAEEL
biological_process	GO:0000280	nuclear division	1	2	0.5	1	6.00139e-07	1	0.001	BUB1_CAEEL
biological_process	GO:1903394	protein localization to kinetochore involved in kinetochore assembly	1	5	0.2	0.80242	0.599892	1	1	BUB1_CAEEL
biological_process	GO:0016051	carbohydrate biosynthetic process	1	4	0.25	0.0354273	0.983335	1	1	FUTA_CAEEL
biological_process	GO:0009636	response to toxic substance	1	11	0.0909091	0.344271	0.805099	1	1	BRE2_CAEEL
biological_process	GO:0043476	pigment accumulation	1	2	0.5	0.971998	0.306744	1	1	DAF14_CAEEL
biological_process	GO:0035176	social behavior	1	2	0.5	0.80242	0.599892	1	1	DAF14_CAEEL
biological_process	GO:1905804	positive regulation of cellular response to manganese ion	1	2	0.5	0.971998	0.306744	1	1	SKN1_CAEEL
cellular_component	GO:0000786	nucleosome	1	39	0.025641	0.0188252	0.997482	0.889	1	MES2_CAEEL
biological_process	GO:0003391	amphid sensory organ dendrite retrograde extension	1	3	0.333333	0.925361	0.422796	1	1	DEX1_CAEEL
biological_process	GO:0050775	positive regulation of dendrite morphogenesis	1	5	0.2	0.93708	0.264911	1	1	Q53U87_CAEEL
biological_process	GO:0034587	piRNA metabolic process	1	7	0.142857	0.428074	0.866788	1	1	TG250_CAEEL
biological_process	GO:0090065	regulation of production of siRNA involved in RNA interference	1	2	0.5	0.971998	0.306744	1	1	ERGO1_CAEEL
biological_process	GO:0070936	protein K48-linked ubiquitination	1	2	0.5	0.971998	0.306744	1	1	UBE4_CAEEL
molecular_function	GO:0031072	heat shock protein binding	1	19	0.0526316	0.675009	0.485621	1	1	O61980_CAEEL
biological_process	GO:0007254	JNK cascade	1	11	0.0909091	0.447389	0.765692	1	1	G5EBV3_CAEEL
biological_process	GO:1990169	stress response to copper ion	1	6	0.166667	0.903322	0.275439	1	1	Q17645_CAEEL
cellular_component	GO:0005890	sodium:potassium-exchanging ATPase complex	1	4	0.25	0.900619	0.458309	1	1	Q9XUG9_CAEEL
molecular_function	GO:0061750	acid sphingomyelin phosphodiesterase activity	1	3	0.333333	0.931984	0.405821	1	1	ASM1_CAEEL
molecular_function	GO:0004767	sphingomyelin phosphodiesterase activity	1	5	0.2	0.817878	0.580083	1	1	ASM1_CAEEL
biological_process	GO:0046513	ceramide biosynthetic process	1	21	0.047619	0.045556	0.992928	1	1	ASM1_CAEEL
biological_process	GO:0006685	sphingomyelin catabolic process	1	5	0.2	0.80242	0.599892	1	1	ASM1_CAEEL
molecular_function	GO:0016831	carboxy-lyase activity	1	7	0.142857	0.0487837	0.992279	1	1	TDC1_CAEEL
molecular_function	GO:0033971	hydroxyisourate hydrolase activity	1	2	0.5	0.974637	0.293219	1	1	HIUH2_CAEEL
biological_process	GO:0006144	purine nucleobase metabolic process	1	3	0.333333	0.481981	0.839983	1	1	HIUH2_CAEEL
molecular_function	GO:0070097	delta-catenin binding	1	1	1	1	0.159291	1	1	HMR1_CAEEL
biological_process	GO:0035545	determination of left/right asymmetry in nervous system	1	14	0.0714286	0.293402	0.923154	1	1	RIG6_CAEEL
biological_process	GO:0097402	neuroblast migration	1	15	0.0666667	0.224776	0.946752	1	1	CAM1_CAEEL
biological_process	GO:0060828	regulation of canonical Wnt signaling pathway	1	12	0.0833333	0.0623543	0.979991	1	1	Q22757_CAEEL
cellular_component	GO:0005952	cAMP-dependent protein kinase complex	1	3	0.333333	0.945189	0.368577	1	1	KAPC2_CAEEL
molecular_function	GO:0004679	AMP-activated protein kinase activity	1	3	0.333333	0.931984	0.405821	1	1	KAPC2_CAEEL
molecular_function	GO:0004691	cAMP-dependent protein kinase activity	1	2	0.5	0.974637	0.293219	1	1	KAPC2_CAEEL
cellular_component	GO:0005892	acetylcholine-gated channel complex	1	10	0.1	0.573687	0.784104	1	1	Q19280_CAEEL
cellular_component	GO:0005771	multivesicular body	1	11	0.0909091	0.522841	0.814798	1	1	Q9TXI3_CAEEL
biological_process	GO:0008610	lipid biosynthetic process	1	5	0.2	0.000218577	0.999895	0.102	1	K8ERZ6_CAEEL
molecular_function	GO:0015267	channel activity	1	11	0.0909091	0.927594	0.0877754	1	1	Q9XW36_CAEEL
biological_process	GO:1904778	positive regulation of protein localization to cell cortex	1	7	0.142857	0.667809	0.722671	1	1	CBD1_CAEEL
biological_process	GO:1903078	positive regulation of protein localization to plasma membrane	1	8	0.125	0.481981	0.839983	1	1	CBD1_CAEEL
molecular_function	GO:0017005	3'-tyrosyl-DNA phosphodiesterase activity	1	2	0.5	0.974637	0.293219	1	1	TYDP1_CAEEL
molecular_function	GO:0009378	four-way junction helicase activity	1	4	0.25	0.878188	0.50049	1	1	WRN_CAEEL
biological_process	GO:0051276	chromosome organization	1	3	0.333333	0.97507	0.0327489	1	1	SMC6_CAEEL
biological_process	GO:0000712	resolution of meiotic recombination intermediates	1	22	0.0454545	0.0961905	0.982292	1	1	G5EBZ1_CAEEL
biological_process	GO:0010165	response to X-ray	1	10	0.1	0.576564	0.706598	1	1	SMC1_CAEEL
[truncated: 4,817 more rows]
[truncated: 579 more columns]

## Sheet: polyQ
GO domain	GO ID	GO term	polyQ protein	total number	number / total	raw p-value under-representation	raw p-value over-representation	FWER under-representation	FWER over-representation	Gene Name
cellular_component	GO:0005634	nucleus	291	2719	0.107025	1	1.36441e-42	1	0	PER_CAEEL	SEA2_CAEEL	TLP1_CAEEL	SEM2_CAEEL	RENT1_CAEEL	TAF4_CAEEL	HIF1_CAEEL	LE607_CAEEL	BED3_CAEEL	EGL13_CAEEL	IFET1_CAEEL	LAG3_CAEEL	FOZI1_CAEEL	HIPK_CAEEL	HSF1_CAEEL	ISY1_CAEEL	MBK1_CAEEL	NCOR1_CAEEL	CBP1_CAEEL	C2D1_CAEEL	DDX3_CAEEL	HM20_CAEEL	HM22_CAEEL	HM36_CAEEL	CRTC1_CAEEL	BLMP1_CAEEL	DCP66_CAEEL	LIN36_CAEEL	LIN13_CAEEL	MCM5_CAEEL	IMA3_CAEEL	DRE1_CAEEL	MAB3_CAEEL	LIN29_CAEEL	LIN59_CAEEL	CNT2_CAEEL	MBL_CAEEL	MBK2_CAEEL	LIM4_CAEEL	ODR7_CAEEL
cellular_component	GO:0005737	cytoplasm	250	2449	0.102082	1	8.19019e-13	1	0	PK1_CAEEL	VATE_CAEEL	PER_CAEEL	RSA2_CAEEL	SEA2_CAEEL	SRBS1_CAEEL	RENT1_CAEEL	SAS6_CAEEL	TAF4_CAEEL	LIPA_CAEEL	IFET1_CAEEL	IFA3_CAEEL	HIPK_CAEEL	HSF1_CAEEL	LIN41_CAEEL	CBP1_CAEEL	DDX3_CAEEL	JIP_CAEEL	CRTC1_CAEEL	BLMP1_CAEEL	NUMB1_CAEEL	IMA3_CAEEL	DRE1_CAEEL	CSN1_CAEEL	LIN10_CAEEL	ANKHM_CAEEL	MBL_CAEEL	MBK2_CAEEL	PAR3_CAEEL	SID3_CAEEL	PAC1_CAEEL	SAM10_CAEEL	SZY20_CAEEL	ROA1_CAEEL	SIAH1_CAEEL	PQN41_CAEEL	NPHP1_CAEEL	PAR1_CAEEL	WRM1_CAEEL	YAP1_CAEEL
cellular_component	GO:0016021	integral component of membrane	156	6449	0.0241898	2.77593e-65	1	0	1	PK1_CAEEL	FRIZ2_CAEEL	MUA3_CAEEL	GOGA5_CAEEL	DNJ1_CAEEL	INX10_CAEEL	PKD1_CAEEL	PAR3_CAEEL	SLO1_CAEEL	SYB1_CAEEL	TEN1_CAEEL	AKAP1_CAEEL	BNIP3_CAEEL	MYRF1_CAEEL	MACO1_CAEEL	CPNA1_CAEEL	GCY23_CAEEL	BLI4_CAEEL	DEX1_CAEEL	CED1_CAEEL	G5EDE8_CAEEL	H7BRC9_CAEEL	Q9UB29_CAEEL	G5EDN5_CAEEL	H7BRM5_CAEEL	Q9UB28_CAEEL	H7BRM4_CAEEL	G5EE44_CAEEL	Q9BMU4_CAEEL	G5EE96_CAEEL	G5EDF9_CAEEL	H7BRM7_CAEEL	Q18728_CAEEL	Q09934_CAEEL	A0A3B1E4Z6_CAEEL	O44469_CAEEL	A0A0K3ARE8_CAEEL	Q1XFY2_CAEEL	G4RT15_CAEEL	H1ZUX0_CAEEL
molecular_function	GO:0046872	metal ion binding	128	1196	0.107023	1	2.52541e-11	1	0	RNP1_CAEEL	SEA2_CAEEL	TLP1_CAEEL	RIM_CAEEL	BED3_CAEEL	NU301_CAEEL	KRAF1_CAEEL	DPY20_CAEEL	FLH1_CAEEL	BLMP1_CAEEL	LIN36_CAEEL	LIN13_CAEEL	MAB3_CAEEL	LIN29_CAEEL	LIN59_CAEEL	CNT2_CAEEL	MBL_CAEEL	MTMR6_CAEEL	LIM4_CAEEL	MEP1_CAEEL	RING2_CAEEL	SAEG1_CAEEL	SET26_CAEEL	SYD9_CAEEL	SET9_CAEEL	XRN2_CAEEL	SOMI1_CAEEL	PAR1_CAEEL	RN113_CAEEL	TYR1_CAEEL	TTN1_CAEEL	MRCK_CAEEL	ZNF2_CAEEL	ZFP1_CAEEL	TRA1_CAEEL	NLK_CAEEL	PP2C2_CAEEL	PHOCN_CAEEL	SULU_CAEEL	YL57_CAEEL
molecular_function	GO:0003723	RNA binding	107	420	0.254762	1	1.56376e-34	1	0	RNP1_CAEEL	RENT1_CAEEL	LARP1_CAEEL	LIN41_CAEEL	DDX3_CAEEL	ANKHM_CAEEL	MBL_CAEEL	MEP1_CAEEL	PGL1_CAEEL	PHM2_CAEEL	SOR1_CAEEL	SZY20_CAEEL	ROA1_CAEEL	DHX15_CAEEL	XRN2_CAEEL	YO61_CAEEL	ZNFX1_CAEEL	PUF60_CAEEL	NUP98_CAEEL	AKAP1_CAEEL	DCP2_CAEEL	GLD3_CAEEL	ATX2_CAEEL	G5EE68_CAEEL	G5EF03_CAEEL	A7KQE9_CAEEL	G5ECB9_CAEEL	A0A0K3AX15_CAEEL	W6RTE4_CAEEL	D5MCQ6_CAEEL	A0A2K5ATU5_CAEEL	D5MCQ1_CAEEL	Q9U203_CAEEL	Q8MXR2_CAEEL	Q18265_CAEEL	A0A7R9XLP7_CAEEL	H2KZU0_CAEEL	Q9GYQ9_CAEEL	W6RRU8_CAEEL	O44760_CAEEL
biological_process	GO:0006357	regulation of transcription by RNA polymerase II	100	677	0.14771	1	6.51628e-21	1	0	HIF1_CAEEL	LE607_CAEEL	BED3_CAEEL	EGL13_CAEEL	HSF1_CAEEL	NCOR1_CAEEL	NU301_CAEEL	C2D1_CAEEL	HM20_CAEEL	HM22_CAEEL	HM36_CAEEL	BLMP1_CAEEL	MED13_CAEEL	MAB3_CAEEL	LIN29_CAEEL	LIM4_CAEEL	ODR7_CAEEL	SKN1_CAEEL	PHM2_CAEEL	SAEG1_CAEEL	TBX34_CAEEL	SPTF3_CAEEL	UNC30_CAEEL	EGL27_CAEEL	MED29_CAEEL	TBX33_CAEEL	TBX38_CAEEL	TLK1_CAEEL	POP1_CAEEL	WBS14_CAEEL	ZNF2_CAEEL	TRA1_CAEEL	ZIP3_CAEEL	MED12_CAEEL	AST1_CAEEL	HLH6_CAEEL	NFYB1_CAEEL	MED23_CAEEL	NHR43_CAEEL	NHR1_CAEEL
cellular_component	GO:0005886	plasma membrane	89	1355	0.0656827	0.995035	0.00637078	1	0.835	PK1_CAEEL	VATE_CAEEL	SRBS1_CAEEL	DMD_CAEEL	LIPA_CAEEL	FRIZ2_CAEEL	MUA3_CAEEL	DDX3_CAEEL	EFA6_CAEEL	GLR1_CAEEL	INX10_CAEEL	LIN10_CAEEL	MTMR6_CAEEL	SYG1_CAEEL	UN112_CAEEL	UNC13_CAEEL	SYB1_CAEEL	TEN1_CAEEL	CLA1_CAEEL	GCY23_CAEEL	CED1_CAEEL	G5EGK1_CAEEL	I1W6S5_CAEEL	G5EGI5_CAEEL	G5ED33_CAEEL	G5EFE0_CAEEL	Q09934_CAEEL	Q7JKP1_CAEEL	A0A061AKT4_CAEEL	U4PS34_CAEEL	H1ZUX0_CAEEL	Q7YTG1_CAEEL	Q21342_CAEEL	A0A061ACP8_CAEEL	S6EZU2_CAEEL	Q8I103_CAEEL	O45799_CAEEL	E9P878_CAEEL	G4S034_CAEEL	A0A0K3AQU9_CAEEL
molecular_function	GO:0005524	ATP binding	81	1353	0.059867	0.0990323	0.919996	1	1	PK1_CAEEL	RENT1_CAEEL	HIPK_CAEEL	MBK1_CAEEL	KRAF1_CAEEL	DDX3_CAEEL	MCM5_CAEEL	MBK2_CAEEL	SID3_CAEEL	PAN3_CAEEL	SSL1_CAEEL	OSM3_CAEEL	UNC89_CAEEL	DHX15_CAEEL	PAR1_CAEEL	ZNFX1_CAEEL	TTN1_CAEEL	TLK1_CAEEL	MRCK_CAEEL	TOR_CAEEL	NLK_CAEEL	SULU_CAEEL	UNC51_CAEEL	MYO2_CAEEL	INSR_CAEEL	KIN20_CAEEL	GCY23_CAEEL	GLD2_CAEEL	CDK8_CAEEL	G5EF53_CAEEL	G5EDF9_CAEEL	V6CJK3_CAEEL	A0A3B1E4Z6_CAEEL	A0A0K3ARE8_CAEEL	V6CKR7_CAEEL	P91094_CAEEL	A0A5E4LXR0_CAEEL	A0A061AKR6_CAEEL	Q19554_CAEEL	Q2XN10_CAEEL
molecular_function	GO:0008270	zinc ion binding	70	713	0.0981767	0.999145	0.00135412	1	0.479	RENT1_CAEEL	DMD_CAEEL	LIN41_CAEEL	CBP1_CAEEL	DRE1_CAEEL	ODR7_CAEEL	SIAH1_CAEEL	RPM1_CAEEL	TOP3_CAEEL	SMA9_CAEEL	EGL27_CAEEL	ZNFX1_CAEEL	ZTF11_CAEEL	NAS10_CAEEL	NAS33_CAEEL	NHR43_CAEEL	NHR1_CAEEL	NHR2_CAEEL	GEI17_CAEEL	G5EGF4_CAEEL	G5EF97_CAEEL	G5EGN3_CAEEL	A0A0K3AWS4_CAEEL	A0A0K3ARG6_CAEEL	Q19723_CAEEL	A0A0K3AUG2_CAEEL	A0A0K3AQX8_CAEEL	A0A0K3AWS8_CAEEL	W6SB62_CAEEL	G1K845_CAEEL	A0A0K3AQX3_CAEEL	A0A168H9W7_CAEEL	Q86S28_CAEEL	A0A163VU15_CAEEL	Q23368_CAEEL	A0A0S4XR36_CAEEL	Q19371_CAEEL	W6RXQ9_CAEEL	H2KYJ7_CAEEL	O01808_CAEEL
biological_process	GO:0045944	positive regulation of transcription by RNA polymerase II	62	228	0.27193	1	2.06619e-17	1	0	TLP1_CAEEL	HIF1_CAEEL	LAG3_CAEEL	MED10_CAEEL	HSF1_CAEEL	LIN41_CAEEL	NU301_CAEEL	CBP1_CAEEL	HM20_CAEEL	HM22_CAEEL	HM36_CAEEL	CRTC1_CAEEL	BLMP1_CAEEL	DCP66_CAEEL	LIN13_CAEEL	MAB3_CAEEL	LIN59_CAEEL	ODR7_CAEEL	MEP1_CAEEL	SKN1_CAEEL	SAM10_CAEEL	SPTF3_CAEEL	UNC30_CAEEL	TBPL1_CAEEL	WRM1_CAEEL	YAP1_CAEEL	POP1_CAEEL	TRA1_CAEEL	AST1_CAEEL	APR1_CAEEL	HLH6_CAEEL	INSR_CAEEL	NHR2_CAEEL	HLH30_CAEEL	APTF1_CAEEL	CCNC_CAEEL	G5EF53_CAEEL	G5EGF4_CAEEL	G5EFL9_CAEEL	G5EGN3_CAEEL
molecular_function	GO:0000981	DNA-binding transcription factor activity, RNA polymerase II-specific	61	402	0.151741	1	9.69787e-09	1	0	SEM2_CAEEL	HIF1_CAEEL	LE607_CAEEL	EGL13_CAEEL	C2D1_CAEEL	HM20_CAEEL	HM22_CAEEL	HM36_CAEEL	DCP66_CAEEL	MAB3_CAEEL	LIM4_CAEEL	SKN1_CAEEL	TBX34_CAEEL	SPTF3_CAEEL	UNC30_CAEEL	EGL46_CAEEL	MED29_CAEEL	TBX33_CAEEL	TBX38_CAEEL	POP1_CAEEL	WBS14_CAEEL	TRA1_CAEEL	AST1_CAEEL	HLH6_CAEEL	NFYB1_CAEEL	HLH30_CAEEL	ATFS1_CAEEL	APTF1_CAEEL	G5EDU4_CAEEL	G5EGF4_CAEEL	G5EFL9_CAEEL	G5EGN3_CAEEL	G5ED14_CAEEL	O45494_CAEEL	Q8MXH4_CAEEL	Q21263_CAEEL	H9G2W8_CAEEL	Q21272_CAEEL	Q9N360_CAEEL	G5EBG6_CAEEL
cellular_component	GO:0005829	cytosol	60	639	0.0938967	0.997731	0.00351406	1	0.696	PK1_CAEEL	FOZI1_CAEEL	GYF1_CAEEL	LARP1_CAEEL	CRTC1_CAEEL	MCM5_CAEEL	PTRN1_CAEEL	MTMR6_CAEEL	PIE1_CAEEL	GLD2_CAEEL	Q95XN0_CAEEL	G5ED36_CAEEL	G5EGT1_CAEEL	G5ECB9_CAEEL	D5MCQ6_CAEEL	K8ERX1_CAEEL	D5MCQ1_CAEEL	H2KZU0_CAEEL	O44760_CAEEL	Q21900_CAEEL	Q20183_CAEEL	D5MCQ4_CAEEL	G2HJZ1_CAEEL	Q19672_CAEEL	Q9BL72_CAEEL	H2FLM3_CAEEL	Q19581_CAEEL	Q7JMF0_CAEEL	Q7Z204_CAEEL	G2HK03_CAEEL	D5MCQ5_CAEEL	Q20084_CAEEL	D5MCR5_CAEEL	K8ESL3_CAEEL	B5BM24_CAEEL	O62178_CAEEL	H2FLM1_CAEEL	D5MCR3_CAEEL	Q19579_CAEEL	Q21605_CAEEL
molecular_function	GO:0000978	RNA polymerase II cis-regulatory region sequence-specific DNA binding	59	387	0.152455	1	4.9171e-09	1	0	SEM2_CAEEL	LE607_CAEEL	EGL13_CAEEL	HSF1_CAEEL	NU301_CAEEL	C2D1_CAEEL	HM20_CAEEL	HM22_CAEEL	HM36_CAEEL	BLMP1_CAEEL	MAB3_CAEEL	LIN29_CAEEL	SKN1_CAEEL	TBX34_CAEEL	SPTF3_CAEEL	UNC30_CAEEL	EGL46_CAEEL	TBX33_CAEEL	TBX38_CAEEL	POP1_CAEEL	WBS14_CAEEL	ZNF2_CAEEL	TRA1_CAEEL	NHR1_CAEEL	NHR2_CAEEL	HLH30_CAEEL	G5EDU4_CAEEL	G5EGF4_CAEEL	G5EGN3_CAEEL	G5ED14_CAEEL	O45494_CAEEL	Q21263_CAEEL	A9D4E4_CAEEL	Q21272_CAEEL	Q9N360_CAEEL	H2KZM4_CAEEL	O01582_CAEEL	A0A0M7REQ4_CAEEL	Q9NAE4_CAEEL	Q7Z1Q1_CAEEL
biological_process	GO:0009792	embryo development ending in birth or egg hatching	59	377	0.156499	1	9.81004e-08	1	0	PLIN1_CAEEL	TAF4_CAEEL	CBP1_CAEEL	IMA3_CAEEL	DRE1_CAEEL	LIN59_CAEEL	MBK2_CAEEL	PPN1_CAEEL	SZY20_CAEEL	TAF1_CAEEL	EGL27_CAEEL	TBPL1_CAEEL	WRM1_CAEEL	MRCK_CAEEL	NLK_CAEEL	UNC51_CAEEL	TEN1_CAEEL	NIPBL_CAEEL	NUP98_CAEEL	APR1_CAEEL	MED15_CAEEL	GEI17_CAEEL	GLD2_CAEEL	GLD3_CAEEL	G5ED36_CAEEL	G5EF87_CAEEL	G5ED14_CAEEL	G5ECB9_CAEEL	G5EEI5_CAEEL	D2KT99_CAEEL	H8ESF3_CAEEL	H1ZUX0_CAEEL	Q8I103_CAEEL	H2KYC5_CAEEL	H1UBL0_CAEEL	B2D6L4_CAEEL	G2HJZ1_CAEEL	Q9U3A6_CAEEL	Q565A8_CAEEL	Q17740_CAEEL
cellular_component	GO:0045202	synapse	54	386	0.139896	1	3.54839e-10	1	0	RIM_CAEEL	DMD_CAEEL	LGC4_CAEEL	LIPA_CAEEL	GLR1_CAEEL	LIN10_CAEEL	SYG1_CAEEL	RPM1_CAEEL	SYD1_CAEEL	SLO1_CAEEL	UNC13_CAEEL	UNC37_CAEEL	ACC3_CAEEL	H7BRC9_CAEEL	G5EDN5_CAEEL	H7BRM5_CAEEL	G5EE68_CAEEL	H7BRM4_CAEEL	G5EE44_CAEEL	H7BRM7_CAEEL	A0A5E4LYK9_CAEEL	C7FZU3_CAEEL	H8ESE5_CAEEL	C7FZU4_CAEEL	Q8MQC5_CAEEL	A0A5E4LXW2_CAEEL	A0A3B1E695_CAEEL	A0A1N7SYU0_CAEEL	O01847_CAEEL	Q93791_CAEEL	H8ESE2_CAEEL	A0A1N7SYU6_CAEEL	A0A5E4M2M0_CAEEL	A0A1N7SYT1_CAEEL	Q9XWG9_CAEEL	H8ESE4_CAEEL	V6CLV8_CAEEL	A0A3B1E4Z9_CAEEL	A0A1N7SYT8_CAEEL	A0A3B1DR32_CAEEL
biological_process	GO:0002119	nematode larval development	52	268	0.19403	1	2.81279e-11	1	0	PK1_CAEEL	HSF1_CAEEL	KRAF1_CAEEL	FLH1_CAEEL	IMA3_CAEEL	DRE1_CAEEL	PTRN1_CAEEL	LIN59_CAEEL	MTMR6_CAEEL	PPN1_CAEEL	MEP1_CAEEL	SPTF3_CAEEL	EGL27_CAEEL	MRCK_CAEEL	TOR_CAEEL	ZTF11_CAEEL	SYB1_CAEEL	APR1_CAEEL	MYRF1_CAEEL	LE756_CAEEL	MED15_CAEEL	MCD1_CAEEL	DCP2_CAEEL	CNOT1_CAEEL	GLD3_CAEEL	G5ED36_CAEEL	G5EDU4_CAEEL	Q68TI8_CAEEL	G5EGF4_CAEEL	G5EF87_CAEEL	G5ED33_CAEEL	G5ED14_CAEEL	G5EFE0_CAEEL	G5EBF2_CAEEL	H8ESF3_CAEEL	Q7YTG1_CAEEL	G4S034_CAEEL	O18250_CAEEL	Q9U3A6_CAEEL	Q7YTG2_CAEEL
molecular_function	GO:0005509	calcium ion binding	52	371	0.140162	1	5.77708e-07	1	0	MUA3_CAEEL	UNC13_CAEEL	CLA1_CAEEL	DEX1_CAEEL	Q86G45_CAEEL	G5EEI5_CAEEL	Q20796_CAEEL	A0A0K3AXI3_CAEEL	A0A0K3AUL7_CAEEL	C7FZU3_CAEEL	C7FZU4_CAEEL	Q8MPY5_CAEEL	G4S034_CAEEL	A0A3B1E695_CAEEL	A0A1N7SYU0_CAEEL	Q93791_CAEEL	A0A1N7SYU6_CAEEL	A0A1N7SYW5_CAEEL	Q8MYM6_CAEEL	Q20384_CAEEL	A0A1N7SYT1_CAEEL	A0A0K3ARR7_CAEEL	Q27512_CAEEL	Q8MQ51_CAEEL	A0A3B1E4Z9_CAEEL	A0A1N7SYT8_CAEEL	A0A3B1DR32_CAEEL	H2L2C8_CAEEL	A0A1N7SYT0_CAEEL	A0A0K3AS36_CAEEL	G5EDN9_CAEEL	Q7JMT5_CAEEL	A0A1N7SYV5_CAEEL	Q9U2T9_CAEEL	A0A1N7SYV7_CAEEL	A0A1C3NSH2_CAEEL	A0A1N7SYU4_CAEEL	A0A0K3AUN1_CAEEL	Q21408_CAEEL	H2L2C9_CAEEL
molecular_function	GO:0003677	DNA binding	43	311	0.138264	1	1.22694e-13	1	0	SEA2_CAEEL	SEM2_CAEEL	TAF4_CAEEL	NCOR1_CAEEL	HM20_CAEEL	DCP66_CAEEL	LIN36_CAEEL	LIN13_CAEEL	RPAB1_CAEEL	SSL1_CAEEL	TOP3_CAEEL	TAF1_CAEEL	SOMI1_CAEEL	TAF12_CAEEL	TBPL1_CAEEL	PUF60_CAEEL	ZFP1_CAEEL	YL57_CAEEL	PIE1_CAEEL	BAZ2_CAEEL	MYRF1_CAEEL	NFYB1_CAEEL	GEI13_CAEEL	G5EE45_CAEEL	G5EF53_CAEEL	G5EEY5_CAEEL	Q19723_CAEEL	P91094_CAEEL	A0A5K1IBA7_CAEEL	A0A163VU15_CAEEL	U4PBT1_CAEEL	A0A1C3NSN7_CAEEL	Q565A2_CAEEL	X5M5M2_CAEEL	P91019_CAEEL	V6CLA3_CAEEL	A0A2C9C3N2_CAEEL	A0A168H365_CAEEL	A0A1C3NSN8_CAEEL	J7SA49_CAEEL
molecular_function	GO:0043565	sequence-specific DNA binding	42	410	0.102439	1	6.22641e-11	1	0	HM22_CAEEL	FLH1_CAEEL	LIN29_CAEEL	ODR7_CAEEL	SKN1_CAEEL	PHM2_CAEEL	UNC30_CAEEL	EGL27_CAEEL	POP1_CAEEL	TRA1_CAEEL	AST1_CAEEL	MYRF1_CAEEL	G5ED14_CAEEL	A0A0K3AWS4_CAEEL	A0A0K3ARG6_CAEEL	A0A0K3AUG2_CAEEL	A0A0K3AQX8_CAEEL	A0A0K3AWS8_CAEEL	W6SB62_CAEEL	H9G2W8_CAEEL	A0A0K3AQX3_CAEEL	A0A168H9W7_CAEEL	Q86S28_CAEEL	W6RXQ9_CAEEL	H2KYJ7_CAEEL	G4SCE4_CAEEL	Q5W611_CAEEL	W6RQQ7_CAEEL	H2KYJ8_CAEEL	A0A0K3ATV3_CAEEL	O61907_CAEEL	A0A0K3ATV0_CAEEL	Q95Q03_CAEEL	A0A0K3ARG1_CAEEL	A0A0K3AUH3_CAEEL	Q19496_CAEEL	A0A0K3AWT1_CAEEL	Q76NP4_CAEEL	A0A0K3AQW8_CAEEL	A0A0K3ATV6_CAEEL
molecular_function	GO:0003729	mRNA binding	42	174	0.241379	1	1.09784e-23	1	0	IFET1_CAEEL	LIN41_CAEEL	ROA1_CAEEL	ASD2_CAEEL	ADR1_CAEEL	FOX1_CAEEL	G5EEW7_CAEEL	G5EE68_CAEEL	G5EF97_CAEEL	H2L2D0_CAEEL	K8ERX1_CAEEL	Q2XMZ9_CAEEL	Q23487_CAEEL	Q9BLA0_CAEEL	Q18937_CAEEL	Q9TYQ2_CAEEL	Q7JMF0_CAEEL	C1P629_CAEEL	A0A486WX07_CAEEL	Q7Z145_CAEEL	B5BM24_CAEEL	G5EDE4_CAEEL	A0A0K3AR68_CAEEL	Q23191_CAEEL	Q86G94_CAEEL	Q95Y67_CAEEL	C6KRJ2_CAEEL	Q17936_CAEEL	A0A0K3ATM0_CAEEL	Q21605_CAEEL	Q9U261_CAEEL	M1ZJT7_CAEEL	I7KSC2_CAEEL	Q6A582_CAEEL	Q17935_CAEEL	O45577_CAEEL	A0A0K3AWH2_CAEEL	Q21351_CAEEL	Q9U302_CAEEL	Q21531_CAEEL
molecular_function	GO:0051015	actin filament binding	40	191	0.209424	1	1.40064e-10	1	0	FOZI1_CAEEL	TTN1_CAEEL	MYO2_CAEEL	KETN1_CAEEL	G5EGK1_CAEEL	G5ED33_CAEEL	G5EFE0_CAEEL	D0VWL6_CAEEL	A0A5E4LXR0_CAEEL	G5EDD3_CAEEL	Q7YTG1_CAEEL	A0A4V0IK63_CAEEL	G4S034_CAEEL	P91041_CAEEL	G5EFD1_CAEEL	O18250_CAEEL	G5EFW2_CAEEL	G4S9F5_CAEEL	Q7YTG2_CAEEL	A0A4V0INA2_CAEEL	A0A0K3ATT6_CAEEL	Q9BL72_CAEEL	G5ECP9_CAEEL	G5ECG8_CAEEL	H2L0I7_CAEEL	A0A4V0IN32_CAEEL	G5EFK7_CAEEL	U4PBY2_CAEEL	A0A0K3AT74_CAEEL	A0A4V0IK09_CAEEL	G5EFM4_CAEEL	H2L2C8_CAEEL	G5EEC4_CAEEL	Q21408_CAEEL	H2L2C9_CAEEL	A0A4V0IKI4_CAEEL	A0A4V6M3C1_CAEEL	Q23158_CAEEL	Q20641_CAEEL	Q9XVU8_CAEEL
biological_process	GO:0006355	regulation of transcription, DNA-templated	39	147	0.265306	1	8.27196e-34	1	0	SEM2_CAEEL	CBP1_CAEEL	LIN59_CAEEL	LIM4_CAEEL	ZTF11_CAEEL	G5EDU4_CAEEL	G5EBS4_CAEEL	A0A0K3AWS4_CAEEL	A0A0K3ARG6_CAEEL	Q7JMS5_CAEEL	A0A0K3AUG2_CAEEL	A0A0K3AQX8_CAEEL	A0A0K3AXG6_CAEEL	A0A0K3AWS8_CAEEL	A0A0K3AQX3_CAEEL	A0A4V6M3C5_CAEEL	H2KMJ3_CAEEL	Q2XMZ9_CAEEL	Q23487_CAEEL	Q9BLA0_CAEEL	Q86G95_CAEEL	A0A0S4XR43_CAEEL	A0A4V0IK80_CAEEL	G5EFX8_CAEEL	Q7Z145_CAEEL	H2L031_CAEEL	Q17936_CAEEL	A0A0K3ATV3_CAEEL	A0A0K3ATV0_CAEEL	A0A4V0IIZ5_CAEEL	A0A0K3ARG1_CAEEL	A0A0K3AUH3_CAEEL	Q20237_CAEEL	Q27420_CAEEL	A0A0K3AWT1_CAEEL	U4PEC2_CAEEL	Q17935_CAEEL	A0A0K3AQW8_CAEEL	A0A0K3ATV6_CAEEL
cellular_component	GO:0016020	membrane	38	492	0.0772358	6.5263e-31	1	0	1	PK1_CAEEL	PKD1_CAEEL	AKAP1_CAEEL	LE756_CAEEL	BLI4_CAEEL	Q7JP86_CAEEL	G5EDY8_CAEEL	G5EGI5_CAEEL	A0A1N7SYR7_CAEEL	Q09934_CAEEL	A0A5E4LYK9_CAEEL	G5EDD3_CAEEL	C7FZU3_CAEEL	A0A1N7SYN9_CAEEL	C7FZU4_CAEEL	A0A5E4LXW2_CAEEL	O01847_CAEEL	G5EFD1_CAEEL	A0A1N7SYP3_CAEEL	Q93791_CAEEL	Q9N3Y1_CAEEL	G5EFW2_CAEEL	Q95QX5_CAEEL	G5ECP9_CAEEL	G5ECG8_CAEEL	H2FLM3_CAEEL	Q8WQC9_CAEEL	X5M5V2_CAEEL	A0A5E4M2M0_CAEEL	G5EFK7_CAEEL	A0A1N7SYN7_CAEEL	G5EFM4_CAEEL	H2FLM1_CAEEL	X5LX93_CAEEL	A0A5E4LWH4_CAEEL	G5EEC4_CAEEL	H2FLM2_CAEEL	G5EFJ7_CAEEL
biological_process	GO:0035556	intracellular signal transduction	37	311	0.118971	0.999874	0.000203092	1	0.189	PK1_CAEEL	PAR1_CAEEL	TLK1_CAEEL	MRCK_CAEEL	UNC13_CAEEL	NLK_CAEEL	SULU_CAEEL	HDA4_CAEEL	GCY23_CAEEL	G5EDN5_CAEEL	V6CJK3_CAEEL	V6CKR7_CAEEL	A0A0K3AXI3_CAEEL	A0A0K3AUL7_CAEEL	Q8MQC5_CAEEL	A0A0K3AS73_CAEEL	A0A0K3AVQ9_CAEEL	G5EE25_CAEEL	A0A0K3AUZ7_CAEEL	A0A0K3ARR7_CAEEL	A0A0K3AUI8_CAEEL	H2KZ17_CAEEL	A0A0K3AQZ1_CAEEL	V6CM38_CAEEL	G5EDN9_CAEEL	A0A1C3NSH2_CAEEL	A0A0K3AUN1_CAEEL	V6CM34_CAEEL	A0A0K3AV92_CAEEL	A0A0K3AVA5_CAEEL	A0A0K3ARQ7_CAEEL	A0A0K3AS90_CAEEL	A0A0K3AS71_CAEEL	A0A0K3AS80_CAEEL	A0A1C3NSN5_CAEEL	A0A1C3NSL4_CAEEL	A0A0K3AXJ6_CAEEL
cellular_component	GO:0005856	cytoskeleton	36	199	0.180905	1	1.03419e-10	1	0	DMD_CAEEL	NUMB1_CAEEL	MBK2_CAEEL	MRCK_CAEEL	SULU_CAEEL	G5ECZ1_CAEEL	G5EGK1_CAEEL	Q7JP86_CAEEL	Q9XXK4_CAEEL	A0A061AIT4_CAEEL	H2KY79_CAEEL	G5EFD1_CAEEL	A0A1N7SYP3_CAEEL	A0A061AKJ3_CAEEL	A0A061ACE0_CAEEL	G5EFW2_CAEEL	G4S9F5_CAEEL	A0A0K3ATT6_CAEEL	G5ECP9_CAEEL	G5ECG8_CAEEL	A0A1C3NSP3_CAEEL	V6CLV8_CAEEL	G5EFK7_CAEEL	A0A1N7SYN7_CAEEL	H2KYX2_CAEEL	G5EFM4_CAEEL	G5EGL0_CAEEL	Q9GP93_CAEEL	Q17490_CAEEL	G5EEC4_CAEEL	Q8MQG0_CAEEL	Q95XN3_CAEEL	G5ECW4_CAEEL	Q5LK46_CAEEL	H2KZV9_CAEEL	H2KYX3_CAEEL
cellular_component	GO:0005912	adherens junction	32	106	0.301887	1	7.63747e-15	1	0	SRBS1_CAEEL	PAR3_CAEEL	PAC1_CAEEL	WRM1_CAEEL	APR1_CAEEL	KIN20_CAEEL	X5LX73_CAEEL	M1ZJY5_CAEEL	X5LX70_CAEEL	Q8I103_CAEEL	X5LPT9_CAEEL	H2KYC5_CAEEL	Q9BIC1_CAEEL	X5LV54_CAEEL	A0A2C9C357_CAEEL	H1UBL0_CAEEL	X5LPU4_CAEEL	X5M5Q5_CAEEL	X5M8U5_CAEEL	X5M8V1_CAEEL	H2KYX2_CAEEL	Q56VX4_CAEEL	H1UBK9_CAEEL	Q9GP93_CAEEL	Q95ZY7_CAEEL	Q86NJ4_CAEEL	X5M5P8_CAEEL	Q5LK46_CAEEL	Q86NJ3_CAEEL	H2KZV9_CAEEL	Q20641_CAEEL	H2KYX3_CAEEL
biological_process	GO:0008340	determination of adult lifespan	30	285	0.105263	0.966329	0.0521	1	1	SEA2_CAEEL	HIF1_CAEEL	HIPK_CAEEL	HSF1_CAEEL	CRTC1_CAEEL	BLMP1_CAEEL	SKN1_CAEEL	SMA9_CAEEL	SET9_CAEEL	NPHP1_CAEEL	WBS14_CAEEL	TOR_CAEEL	UNC51_CAEEL	BNIP3_CAEEL	HECD1_CAEEL	INSR_CAEEL	HLH30_CAEEL	MED15_CAEEL	DCP2_CAEEL	ADR1_CAEEL	G5EF03_CAEEL	G5EDU4_CAEEL	A7KQE9_CAEEL	G5EF88_CAEEL	A8DYS0_CAEEL	A8DYS1_CAEEL	G5EEV7_CAEEL	Q9BHK7_CAEEL	A8DYR9_CAEEL	A8DYS3_CAEEL
biological_process	GO:0040011	locomotion	30	132	0.227273	0.999997	5.62502e-06	1	0.001	RIM_CAEEL	LIPA_CAEEL	JIP_CAEEL	PICAL_CAEEL	LIN59_CAEEL	SIN3_CAEEL	RPM1_CAEEL	SYD1_CAEEL	SLO1_CAEEL	UN119_CAEEL	UN112_CAEEL	MYSP_CAEEL	MACO1_CAEEL	MED15_CAEEL	H7BRC9_CAEEL	H7BRM5_CAEEL	G5EDU4_CAEEL	H7BRM4_CAEEL	H7BRM7_CAEEL	G5EEI5_CAEEL	H8ESE5_CAEEL	H8ESE2_CAEEL	G5EGP9_CAEEL	H8ESE4_CAEEL	Q22667_CAEEL	Q17490_CAEEL	H8ESD6_CAEEL	H8ESD8_CAEEL	Q20641_CAEEL	H8ESE3_CAEEL
molecular_function	GO:0003730	mRNA 3'-UTR binding	29	69	0.42029	1	1.89467e-16	1	0	PIE1_CAEEL	DAZ1_CAEEL	G5ECB9_CAEEL	D5MCQ6_CAEEL	K8ERX1_CAEEL	D5MCQ1_CAEEL	H2KZU0_CAEEL	O44760_CAEEL	Q21900_CAEEL	D5MCQ4_CAEEL	G2HJZ1_CAEEL	Q19581_CAEEL	Q7Z204_CAEEL	D5MCQ5_CAEEL	Q20084_CAEEL	D5MCR5_CAEEL	Q23191_CAEEL	D5MCR3_CAEEL	Q19579_CAEEL	Q21605_CAEEL	D5MCQ2_CAEEL	D5MCQ8_CAEEL	Q6A582_CAEEL	Q9U302_CAEEL	D5MCQ7_CAEEL	D5MCR4_CAEEL	D5MCQ3_CAEEL	Q7JMB8_CAEEL	K8FE02_CAEEL
molecular_function	GO:0003700	DNA-binding transcription factor activity	28	378	0.0740741	0.999978	3.72302e-05	1	0.018	HIF1_CAEEL	HSF1_CAEEL	FLH1_CAEEL	BLMP1_CAEEL	LIM4_CAEEL	ODR7_CAEEL	SKN1_CAEEL	POP1_CAEEL	MYRF1_CAEEL	NHR43_CAEEL	ATFS1_CAEEL	G5EDU4_CAEEL	G5EGF4_CAEEL	G5ED14_CAEEL	W6SB62_CAEEL	A9D4E4_CAEEL	W6RXQ9_CAEEL	H2KYJ7_CAEEL	V6CLA3_CAEEL	G4SCE4_CAEEL	Q5W611_CAEEL	W6RQQ7_CAEEL	H2KYJ8_CAEEL	H2KZR6_CAEEL	Q19807_CAEEL	Q19496_CAEEL	H2KZB8_CAEEL	Q95QR2_CAEEL
cellular_component	GO:1990904	ribonucleoprotein complex	28	66	0.424242	0.999995	1.05035e-05	1	0.001	ROA1_CAEEL	ASD2_CAEEL	G5EE68_CAEEL	D5MCQ6_CAEEL	D5MCQ1_CAEEL	Q8MXR2_CAEEL	D4YW53_CAEEL	Q21900_CAEEL	D5MCQ4_CAEEL	Q19581_CAEEL	Q7Z204_CAEEL	D5MCQ5_CAEEL	Q20084_CAEEL	D5MCR5_CAEEL	A0A0K3AR68_CAEEL	V6CLR1_CAEEL	A0A0K3ATM0_CAEEL	D5MCR3_CAEEL	Q19579_CAEEL	D5MCQ2_CAEEL	D5MCQ8_CAEEL	A0A0K3AWH2_CAEEL	Q21351_CAEEL	Q9U302_CAEEL	D5MCQ7_CAEEL	D5MCR4_CAEEL	D5MCQ3_CAEEL	Q7JMB8_CAEEL
molecular_function	GO:0003779	actin binding	28	89	0.314607	1	8.38534e-18	1	0	DMD_CAEEL	G5ED33_CAEEL	G5EFE0_CAEEL	A0A1N7SYR7_CAEEL	A0A061AKT4_CAEEL	Q7YTG1_CAEEL	A0A061ACP8_CAEEL	Q95YA9_CAEEL	A0A1N7SYN9_CAEEL	A0A0K3AQU9_CAEEL	Q7JP75_CAEEL	O18250_CAEEL	Q7YTG2_CAEEL	A0A1C3NSH3_CAEEL	A0A061ADW6_CAEEL	A0A061ACM2_CAEEL	A0A4V0IJW4_CAEEL	V6CLV8_CAEEL	Q95Y95_CAEEL	H2KYX2_CAEEL	Q8MQE6_CAEEL	Q95XN3_CAEEL	A0A4V6M3U0_CAEEL	H2KYI3_CAEEL	A0A7R9SVK3_CAEEL	Q5LK46_CAEEL	A0A061AJ42_CAEEL	H2KYX3_CAEEL
biological_process	GO:0034765	regulation of ion transmembrane transport	28	91	0.307692	1	1.97515e-08	1	0	SLO1_CAEEL	G5EDN5_CAEEL	G5EE44_CAEEL	Q86G45_CAEEL	J3K003_CAEEL	Q18351_CAEEL	Q8MQC5_CAEEL	Q8MPY5_CAEEL	A0A3B1E695_CAEEL	A0A1N7SYU0_CAEEL	D5MCS0_CAEEL	A0A1N7SYU6_CAEEL	A0A1N7SYT1_CAEEL	Q9XWG9_CAEEL	A0A3B1E4Z9_CAEEL	A0A1N7SYT8_CAEEL	A0A3B1DR32_CAEEL	A0A1N7SYT0_CAEEL	D9N131_CAEEL	A7UQ08_CAEEL	B7FAS2_CAEEL	A0A1N7SYV5_CAEEL	H9G2X0_CAEEL	A0A1N7SYV7_CAEEL	A0A1N7SYU4_CAEEL	D9N132_CAEEL	D9N133_CAEEL	A0A3B1E663_CAEEL
molecular_function	GO:0003682	chromatin binding	27	85	0.317647	1	7.70063e-10	1	0	HSF1_CAEEL	LIN59_CAEEL	RING2_CAEEL	SPTF3_CAEEL	EGL27_CAEEL	ZFP1_CAEEL	NIPBL_CAEEL	A0A0K3AWS4_CAEEL	Q1XFY2_CAEEL	A0A0K3ARG6_CAEEL	G5EEY5_CAEEL	A0A0K3AUG2_CAEEL	Q9XXU5_CAEEL	A0A0K3AWS8_CAEEL	A0A0K3AQX3_CAEEL	A0A168H9W7_CAEEL	Q86S28_CAEEL	Q565A2_CAEEL	A0A0K3ATV3_CAEEL	O61907_CAEEL	A0A0K3ATV0_CAEEL	Q9TZM9_CAEEL	A0A0K3ARG1_CAEEL	Q76NP4_CAEEL	A0A0K3AQW8_CAEEL	A0A0K3ATV6_CAEEL	A0A131MBD0_CAEEL
cellular_component	GO:0055120	striated muscle dense body	26	153	0.169935	1	8.11641e-07	1	0	DMD_CAEEL	SLO1_CAEEL	UN112_CAEEL	TENSH_CAEEL	CPNA1_CAEEL	DYC1_CAEEL	H7BRC9_CAEEL	H7BRM5_CAEEL	G5EGK1_CAEEL	H7BRM4_CAEEL	H7BRM7_CAEEL	O61980_CAEEL	H8ESE5_CAEEL	H8ESE2_CAEEL	G4S9F5_CAEEL	H8ESE4_CAEEL	H2L2C8_CAEEL	H8ESD6_CAEEL	Q95XN3_CAEEL	H2L2C9_CAEEL	H2L0S5_CAEEL	Q3V5J3_CAEEL	Q23158_CAEEL	H8ESD8_CAEEL	Q9XVU8_CAEEL	H8ESE3_CAEEL
biological_process	GO:0010468	regulation of gene expression	26	118	0.220339	1	3.59643e-58	1	0	BLMP1_CAEEL	LIN13_CAEEL	MEP1_CAEEL	SKN1_CAEEL	TRA1_CAEEL	NIPBL_CAEEL	NFYB1_CAEEL	INSR_CAEEL	MED15_CAEEL	CNOT1_CAEEL	GEI17_CAEEL	ATX2_CAEEL	ATFS1_CAEEL	FOX1_CAEEL	K8ERX1_CAEEL	Q2XMZ9_CAEEL	Q23487_CAEEL	Q9BLA0_CAEEL	Q7Z145_CAEEL	Q95Y67_CAEEL	Q17936_CAEEL	Q21605_CAEEL	Q6A582_CAEEL	Q17935_CAEEL	H2L067_CAEEL	K8FE02_CAEEL
biological_process	GO:0007268	chemical synaptic transmission	26	245	0.106122	0.998029	0.00326249	1	0.953	LGC4_CAEEL	LIN10_CAEEL	UNC37_CAEEL	ACC3_CAEEL	Q86G45_CAEEL	Q8MPY5_CAEEL	A0A3B1E695_CAEEL	A0A1N7SYU0_CAEEL	A0A1N7SYU6_CAEEL	A0A1N7SYT1_CAEEL	V6CLV8_CAEEL	O01661_CAEEL	A0A3B1E4Z9_CAEEL	A0A1N7SYT8_CAEEL	A0A3B1DR32_CAEEL	A0A1N7SYT0_CAEEL	V6CLR8_CAEEL	G5EDN9_CAEEL	A0A1N7SYV5_CAEEL	A0A1N7SYV7_CAEEL	A0A1C3NSH2_CAEEL	A0A1N7SYU4_CAEEL	A0A3B1E663_CAEEL	V6CJD7_CAEEL	A0A1C3NSN5_CAEEL	A0A1C3NSL4_CAEEL
molecular_function	GO:0004712	protein serine/threonine/tyrosine kinase activity	25	253	0.0988142	0.962092	0.0602732	1	1	PK1_CAEEL	HIPK_CAEEL	MBK1_CAEEL	KRAF1_CAEEL	MBK2_CAEEL	SID3_CAEEL	PAR1_CAEEL	TTN1_CAEEL	TLK1_CAEEL	MRCK_CAEEL	TOR_CAEEL	NLK_CAEEL	SULU_CAEEL	UNC51_CAEEL	INSR_CAEEL	KIN20_CAEEL	CDK8_CAEEL	A0A061AKR6_CAEEL	A0A0K3ARZ1_CAEEL	A0A0K3AS73_CAEEL	A0A0K3AVQ9_CAEEL	G5EE25_CAEEL	A0A0K3AUZ7_CAEEL	A0A0K3AUY1_CAEEL	A0A0K3AXA0_CAEEL
cellular_component	GO:0030424	axon	25	286	0.0874126	0.967935	0.0511654	1	1	PK1_CAEEL	RIM_CAEEL	LIPA_CAEEL	JIP_CAEEL	PTRN1_CAEEL	SYG1_CAEEL	RPM1_CAEEL	UN119_CAEEL	SYB1_CAEEL	TUB1_CAEEL	TENSH_CAEEL	UNC51_CAEEL	INSR_CAEEL	CLA1_CAEEL	DYC1_CAEEL	I1W6S5_CAEEL	Q10929_CAEEL	S6EZU2_CAEEL	O01847_CAEEL	Q8MQ20_CAEEL	G5EGP9_CAEEL	G5ECI9_CAEEL	Q21875_CAEEL	Q20888_CAEEL	Q22354_CAEEL
cellular_component	GO:0043186	P granule	24	109	0.220183	1	1.33024e-08	1	0	IFET1_CAEEL	DDX3_CAEEL	MBK2_CAEEL	PAR3_CAEEL	PGL1_CAEEL	PAR1_CAEEL	PIE1_CAEEL	NUP98_CAEEL	GLS1_CAEEL	DCP2_CAEEL	ASD2_CAEEL	GLD2_CAEEL	GLD3_CAEEL	G5ECB9_CAEEL	Q21126_CAEEL	D4YW53_CAEEL	Q9N3F4_CAEEL	Q95R07_CAEEL	G2HJZ1_CAEEL	Q304E5_CAEEL	H2L067_CAEEL	Q9U302_CAEEL	Q65XX1_CAEEL	Q95XY1_CAEEL
molecular_function	GO:0004674	protein serine/threonine kinase activity	24	338	0.0710059	0.364002	0.709012	1	1	PK1_CAEEL	HIPK_CAEEL	MBK1_CAEEL	KRAF1_CAEEL	MBK2_CAEEL	TAF1_CAEEL	PAR1_CAEEL	TTN1_CAEEL	TLK1_CAEEL	MRCK_CAEEL	TOR_CAEEL	NLK_CAEEL	SULU_CAEEL	UNC51_CAEEL	KIN20_CAEEL	V6CJK3_CAEEL	V6CKR7_CAEEL	A0A061AKR6_CAEEL	A0A0K3AS73_CAEEL	A0A2X0T496_CAEEL	A0A0K3AVQ9_CAEEL	A0A0K3AUZ7_CAEEL	V6CM38_CAEEL	V6CM34_CAEEL
biological_process	GO:0030154	cell differentiation	24	248	0.0967742	1	8.02721e-14	1	0	PER_CAEEL	SEA2_CAEEL	SEM2_CAEEL	DDX3_CAEEL	HM22_CAEEL	MAB3_CAEEL	PAR3_CAEEL	SID3_CAEEL	SYD1_CAEEL	SOMI1_CAEEL	TRA1_CAEEL	AST1_CAEEL	MYRF1_CAEEL	NHR1_CAEEL	NHR2_CAEEL	LE756_CAEEL	FOX1_CAEEL	X5LPT9_CAEEL	Q9BIC1_CAEEL	Q9N3F4_CAEEL	Q86NJ4_CAEEL	Q65XX1_CAEEL	Q86NJ3_CAEEL	Q95XY1_CAEEL
molecular_function	GO:0005516	calmodulin binding	24	103	0.23301	1	8.27892e-08	1	0	HSF1_CAEEL	PTRN1_CAEEL	UNC13_CAEEL	HDA4_CAEEL	G5EDN5_CAEEL	G5EE44_CAEEL	U4PS34_CAEEL	Q8MQC5_CAEEL	G4S034_CAEEL	U4PF78_CAEEL	U4PCE2_CAEEL	Q9U3C1_CAEEL	Q9XWG9_CAEEL	U4PMS5_CAEEL	Q21295_CAEEL	U4PC02_CAEEL	B7FAS2_CAEEL	H2L0I6_CAEEL	Q21408_CAEEL	U4PCD4_CAEEL	U4PC07_CAEEL	U4PF86_CAEEL	Q9U3B9_CAEEL	H2L0I5_CAEEL
molecular_function	GO:0005249	voltage-gated potassium channel activity	24	61	0.393443	1	1.04412e-09	1	0	SLO1_CAEEL	H7BRC9_CAEEL	G5EDN5_CAEEL	H7BRM5_CAEEL	H7BRM4_CAEEL	G5EE44_CAEEL	H7BRM7_CAEEL	J3K003_CAEEL	Q18351_CAEEL	H8ESE5_CAEEL	Q8MQC5_CAEEL	D5MCS0_CAEEL	H8ESE2_CAEEL	Q9XWG9_CAEEL	H8ESE4_CAEEL	D9N131_CAEEL	A7UQ08_CAEEL	B7FAS2_CAEEL	H9G2X0_CAEEL	D9N132_CAEEL	H8ESD6_CAEEL	D9N133_CAEEL	H8ESD8_CAEEL	H8ESE3_CAEEL
molecular_function	GO:0050839	cell adhesion molecule binding	24	41	0.585366	1	1.94561e-18	1	0	SYG1_CAEEL	UN112_CAEEL	G5ECZ1_CAEEL	X5LX73_CAEEL	M1ZJY5_CAEEL	X5LX70_CAEEL	Q8I103_CAEEL	Q5TYL6_CAEEL	X5LPT9_CAEEL	Q9BIC1_CAEEL	X5LV54_CAEEL	A0A2C9C357_CAEEL	H1UBL0_CAEEL	X5LPU4_CAEEL	X5M5Q5_CAEEL	X5M8U5_CAEEL	X5M8V1_CAEEL	Q56VX4_CAEEL	H1UBK9_CAEEL	Q86NJ4_CAEEL	Q17490_CAEEL	Q8MQG0_CAEEL	X5M5P8_CAEEL	Q86NJ3_CAEEL
molecular_function	GO:0031267	small GTPase binding	23	89	0.258427	1	1.92815e-08	1	0	RIM_CAEEL	KRAF1_CAEEL	LIN10_CAEEL	SYD1_CAEEL	UNC89_CAEEL	A0A5E4LYK9_CAEEL	A0A5E4LXW2_CAEEL	A0A3P6N624_CAEEL	Q7JP75_CAEEL	A0A3P6PAV3_CAEEL	Q9BL72_CAEEL	A0A3P6PCP8_CAEEL	A0A5E4M2M0_CAEEL	A0A3P6NI91_CAEEL	Q8MQE6_CAEEL	A0A131MBF9_CAEEL	A0A5E4LWH4_CAEEL	O62332_CAEEL	D0Z5P0_CAEEL	H2KYI3_CAEEL	A0A7R9SVK3_CAEEL	Q23089_CAEEL	Q22354_CAEEL
biological_process	GO:0000381	regulation of alternative mRNA splicing, via spliceosome	23	44	0.522727	1	7.57278e-15	1	0	MBL_CAEEL	PUF60_CAEEL	ASD2_CAEEL	FOX1_CAEEL	G5EEW7_CAEEL	G5EE68_CAEEL	H2L2D0_CAEEL	D4YW53_CAEEL	Q2XMZ9_CAEEL	Q23487_CAEEL	Q9BLA0_CAEEL	Q20084_CAEEL	Q7Z145_CAEEL	A0A0K3AR68_CAEEL	Q86G94_CAEEL	Q17936_CAEEL	A0A0K3ATM0_CAEEL	Q9XWV4_CAEEL	M1ZJT7_CAEEL	Q17935_CAEEL	A0A0K3AWH2_CAEEL	Q9N3F7_CAEEL	G5EE97_CAEEL
biological_process	GO:0000122	negative regulation of transcription by RNA polymerase II	22	118	0.186441	0.999973	8.14383e-05	1	0.079	PER_CAEEL	BLMP1_CAEEL	DCP66_CAEEL	MAB3_CAEEL	SIN3_CAEEL	EGL46_CAEEL	TBPL1_CAEEL	WBS14_CAEEL	TRA1_CAEEL	PIE1_CAEEL	HDA4_CAEEL	NHR2_CAEEL	G5EGF4_CAEEL	G5EGN3_CAEEL	Q9XXU5_CAEEL	A0A168H9W7_CAEEL	Q86S28_CAEEL	Q86G95_CAEEL	O61907_CAEEL	Q20237_CAEEL	Q76NP4_CAEEL	U4PMB4_CAEEL
cellular_component	GO:0030056	hemidesmosome	22	36	0.611111	1	1.01306e-18	1	0	PK1_CAEEL	MUA3_CAEEL	IFA2_CAEEL	Q9UB29_CAEEL	Q9UB28_CAEEL	G5ED33_CAEEL	G5EFE0_CAEEL	A0A1N7SYR7_CAEEL	G5EDD3_CAEEL	Q7YTG1_CAEEL	A0A1N7SYN9_CAEEL	G5EFD1_CAEEL	A0A1N7SYP3_CAEEL	O18250_CAEEL	G5EFW2_CAEEL	Q7YTG2_CAEEL	G5ECP9_CAEEL	G5ECG8_CAEEL	G5EFK7_CAEEL	A0A1N7SYN7_CAEEL	G5EFM4_CAEEL	G5EEC4_CAEEL
molecular_function	GO:0004672	protein kinase activity	21	146	0.143836	0.787989	0.2606	1	1	PK1_CAEEL	KRAF1_CAEEL	MBK2_CAEEL	UNC89_CAEEL	TLK1_CAEEL	TOR_CAEEL	NLK_CAEEL	UNC51_CAEEL	GCY23_CAEEL	Q2XN10_CAEEL	A0A2C9C2W9_CAEEL	A0A2C9C3B7_CAEEL	A0A2C9C2V5_CAEEL	A0A2C9C2G8_CAEEL	G3MTX3_CAEEL	A0A2C9C2V3_CAEEL	A0A2C9C376_CAEEL	A0A2I2LG13_CAEEL	A0A2I2LDV7_CAEEL	A0A2C9C332_CAEEL	A0A2C9C2S8_CAEEL
cellular_component	GO:0005654	nucleoplasm	21	121	0.173554	1	6.51719e-14	1	0	IMA3_CAEEL	MBL_CAEEL	SOR1_CAEEL	LE756_CAEEL	CND1_CAEEL	G5ED20_CAEEL	Q9U203_CAEEL	A0A168H9W7_CAEEL	Q8MXR2_CAEEL	Q86S28_CAEEL	G5EGQ8_CAEEL	X5M5M2_CAEEL	P91019_CAEEL	G5EDY1_CAEEL	V6CLR1_CAEEL	O61907_CAEEL	Q9U202_CAEEL	Q76NP4_CAEEL	I7KSC2_CAEEL	J7SA49_CAEEL	Q9N3F7_CAEEL
biological_process	GO:0009888	tissue development	21	49	0.428571	1	3.62021e-11	1	0	NFYB1_CAEEL	G5EGF4_CAEEL	G5EGN3_CAEEL	A0A0K3AWS4_CAEEL	A0A0K3ARG6_CAEEL	A0A0K3AUG2_CAEEL	A0A0K3AQX8_CAEEL	A0A0K3AWS8_CAEEL	A0A0K3AQX3_CAEEL	A0A168H9W7_CAEEL	Q86S28_CAEEL	A0A0K3ATV3_CAEEL	O61907_CAEEL	A0A0K3ATV0_CAEEL	A0A0K3ARG1_CAEEL	A0A0K3AUH3_CAEEL	A0A0K3AWT1_CAEEL	Q76NP4_CAEEL	A0A0K3AQW8_CAEEL	A0A0K3ATV6_CAEEL	U4PMB4_CAEEL
molecular_function	GO:0042393	histone binding	21	64	0.328125	1	3.49767e-07	1	0	SSL1_CAEEL	CND1_CAEEL	G5EF53_CAEEL	G5EF87_CAEEL	A0A3P6P9B9_CAEEL	G5EGI1_CAEEL	H8ESF3_CAEEL	P91094_CAEEL	A0A3P6NNV9_CAEEL	A0A3P6MYA1_CAEEL	H8ESF4_CAEEL	K8F7U3_CAEEL	K8ES81_CAEEL	K8ERR8_CAEEL	G5EGU3_CAEEL	A0A3P6NPD2_CAEEL	G5EBH5_CAEEL	D7SFM3_CAEEL	A0A3P6N6K6_CAEEL	K8ESF3_CAEEL	G5EGP0_CAEEL
molecular_function	GO:0106310	protein serine kinase activity	20	183	0.10929	0.986136	0.0258275	1	1	PK1_CAEEL	HIPK_CAEEL	MBK1_CAEEL	KRAF1_CAEEL	MBK2_CAEEL	PAR1_CAEEL	TTN1_CAEEL	TLK1_CAEEL	MRCK_CAEEL	TOR_CAEEL	NLK_CAEEL	SULU_CAEEL	UNC51_CAEEL	KIN20_CAEEL	CDK8_CAEEL	A0A061AKR6_CAEEL	A0A0K3AS73_CAEEL	A0A0K3AVQ9_CAEEL	G5EE25_CAEEL	A0A0K3AUZ7_CAEEL
biological_process	GO:0000003	reproduction	20	121	0.165289	0.999982	2.865e-05	1	0.021	KRAF1_CAEEL	LIN13_CAEEL	IMA3_CAEEL	RING2_CAEEL	PGL1_CAEEL	PAN3_CAEEL	UN119_CAEEL	APR1_CAEEL	INSR_CAEEL	DCP2_CAEEL	G5ED20_CAEEL	G5EF87_CAEEL	Q21126_CAEEL	H8ESF3_CAEEL	G5EGP9_CAEEL	H8ESF4_CAEEL	Q304E5_CAEEL	Q9U3C1_CAEEL	Q21295_CAEEL	Q9U3B9_CAEEL
cellular_component	GO:0005887	integral component of plasma membrane	20	841	0.0237812	0.00138713	0.999203	0.081	1	LGC4_CAEEL	NUMB1_CAEEL	SYG1_CAEEL	UNC89_CAEEL	ACC3_CAEEL	INSR_CAEEL	G5EGI5_CAEEL	Q7JKP1_CAEEL	A0A2X0REA8_CAEEL	O45799_CAEEL	A0A2X0RCW6_CAEEL	A0A2X0SX30_CAEEL	Q18077_CAEEL	Q22250_CAEEL	G3MU68_CAEEL	A0A2X0RDZ3_CAEEL	A0A2X0REL6_CAEEL	A0A2X0RQ43_CAEEL	Q9XVQ0_CAEEL	Q9N3C7_CAEEL
biological_process	GO:0007165	signal transduction	20	387	0.0516796	0.614186	0.420978	1	1	LGC4_CAEEL	SYD1_CAEEL	ACC3_CAEEL	HDA4_CAEEL	GCY23_CAEEL	G5ECZ1_CAEEL	Q7JP86_CAEEL	V6CLS7_CAEEL	V6CLR6_CAEEL	Q5TYL6_CAEEL	X5LPT9_CAEEL	Q9BIC1_CAEEL	U4PBA1_CAEEL	Q22250_CAEEL	Q95QX5_CAEEL	U4PRC7_CAEEL	Q86NJ4_CAEEL	Q8MQG0_CAEEL	U4PM34_CAEEL	Q86NJ3_CAEEL
biological_process	GO:0017148	negative regulation of translation	20	46	0.434783	1	6.354e-12	1	0	IFET1_CAEEL	LIN41_CAEEL	CNOT1_CAEEL	D5MCQ6_CAEEL	D5MCQ1_CAEEL	Q21900_CAEEL	Q95R07_CAEEL	D5MCQ4_CAEEL	Q7Z204_CAEEL	D5MCQ5_CAEEL	D5MCR5_CAEEL	Q23191_CAEEL	D5MCR3_CAEEL	D5MCQ2_CAEEL	D5MCQ8_CAEEL	H2L067_CAEEL	D5MCQ7_CAEEL	D5MCR4_CAEEL	D5MCQ3_CAEEL	Q7JMB8_CAEEL
molecular_function	GO:0008266	poly(U) RNA binding	20	23	0.869565	1	6.225e-21	1	0	LARP1_CAEEL	FOX1_CAEEL	D5MCQ6_CAEEL	D5MCQ1_CAEEL	Q21900_CAEEL	D5MCQ4_CAEEL	Q19581_CAEEL	Q7Z204_CAEEL	D5MCQ5_CAEEL	Q20084_CAEEL	D5MCR5_CAEEL	D5MCR3_CAEEL	Q19579_CAEEL	D5MCQ2_CAEEL	D5MCQ8_CAEEL	Q9U302_CAEEL	D5MCQ7_CAEEL	D5MCR4_CAEEL	D5MCQ3_CAEEL	Q7JMB8_CAEEL
cellular_component	GO:0031430	M band	20	61	0.327869	1	1.12274e-10	1	0	UNC89_CAEEL	SLO1_CAEEL	UN112_CAEEL	TENSH_CAEEL	KETN1_CAEEL	CPNA1_CAEEL	H7BRC9_CAEEL	H7BRM5_CAEEL	G5EGK1_CAEEL	H7BRM4_CAEEL	H7BRM7_CAEEL	O61980_CAEEL	H8ESE5_CAEEL	H8ESE2_CAEEL	G4S9F5_CAEEL	H8ESE4_CAEEL	H8ESD6_CAEEL	Q95XN3_CAEEL	H8ESD8_CAEEL	H8ESE3_CAEEL
molecular_function	GO:0008143	poly(A) binding	20	24	0.833333	1	3.49637e-20	1	0	PAN3_CAEEL	FOX1_CAEEL	D5MCQ6_CAEEL	D5MCQ1_CAEEL	Q21900_CAEEL	D5MCQ4_CAEEL	Q19581_CAEEL	Q7Z204_CAEEL	D5MCQ5_CAEEL	Q20084_CAEEL	D5MCR5_CAEEL	D5MCR3_CAEEL	Q19579_CAEEL	D5MCQ2_CAEEL	D5MCQ8_CAEEL	Q9U302_CAEEL	D5MCQ7_CAEEL	D5MCR4_CAEEL	D5MCQ3_CAEEL	Q7JMB8_CAEEL
biological_process	GO:0001708	cell fate specification	19	80	0.2375	1	3.57163e-10	1	0	EGL13_CAEEL	KRAF1_CAEEL	HM22_CAEEL	LIN29_CAEEL	LIM4_CAEEL	SIN3_CAEEL	SKN1_CAEEL	TBX34_CAEEL	EGL27_CAEEL	TBX33_CAEEL	TBX38_CAEEL	APR1_CAEEL	G5EDU4_CAEEL	G5EGF4_CAEEL	G5ED14_CAEEL	G5ECB9_CAEEL	Q95R07_CAEEL	G2HJZ1_CAEEL	H2L067_CAEEL
molecular_function	GO:0003713	transcription coactivator activity	19	56	0.339286	1	1.49683e-11	1	0	LAG3_CAEEL	MBK1_CAEEL	CBP1_CAEEL	SMA9_CAEEL	WRM1_CAEEL	YAP1_CAEEL	MED12_CAEEL	MED15_CAEEL	G5EGI1_CAEEL	A0A168H9W7_CAEEL	Q86S28_CAEEL	Q86G95_CAEEL	Q9N4L9_CAEEL	Q9XVI2_CAEEL	Q965Y0_CAEEL	O61907_CAEEL	Q20237_CAEEL	Q76NP4_CAEEL	Q95ZN3_CAEEL
biological_process	GO:0006397	mRNA processing	19	75	0.253333	1	1.35506e-10	1	0	PAN3_CAEEL	SYDN_CAEEL	DHX15_CAEEL	XRN2_CAEEL	DCP2_CAEEL	ASD2_CAEEL	GLD2_CAEEL	GLD3_CAEEL	ADR1_CAEEL	H2L2D0_CAEEL	Q2XMZ9_CAEEL	Q23487_CAEEL	Q9BLA0_CAEEL	Q7Z145_CAEEL	G5EDE4_CAEEL	Q9N368_CAEEL	Q17936_CAEEL	Q17935_CAEEL	G5EE97_CAEEL
molecular_function	GO:0005085	guanyl-nucleotide exchange factor activity	19	157	0.121019	0.994705	0.0110293	1	0.993	GBF1_CAEEL	EFA6_CAEEL	UNC89_CAEEL	I1W6S5_CAEEL	Q9N2V4_CAEEL	S6EZU2_CAEEL	A0A2C9C2W9_CAEEL	A0A2C9C3B7_CAEEL	O01847_CAEEL	H2L0P5_CAEEL	H2L0P7_CAEEL	G5ECK4_CAEEL	G5EE73_CAEEL	H2L0P4_CAEEL	A0A486WXD9_CAEEL	A0A2C9C2S8_CAEEL	H2L0P6_CAEEL	Q22354_CAEEL	H2L0P8_CAEEL
molecular_function	GO:0000977	RNA polymerase II transcription regulatory region sequence-specific DNA binding	19	124	0.153226	1	8.36603e-10	1	0	HIF1_CAEEL	BED3_CAEEL	HM36_CAEEL	MAB3_CAEEL	LIN29_CAEEL	LIM4_CAEEL	SKN1_CAEEL	MED29_CAEEL	POP1_CAEEL	TRA1_CAEEL	ZIP3_CAEEL	HLH6_CAEEL	NHR43_CAEEL	ATFS1_CAEEL	APTF1_CAEEL	G5EFL9_CAEEL	G5EGN3_CAEEL	G5ED14_CAEEL	G5EBG6_CAEEL
biological_process	GO:0071805	potassium ion transmembrane transport	19	164	0.115854	0.752338	0.331608	1	1	G5EDN5_CAEEL	G5EE44_CAEEL	A0A2X0REA8_CAEEL	J3K003_CAEEL	Q18351_CAEEL	Q8MQC5_CAEEL	A0A2X0RCW6_CAEEL	A0A2X0SX30_CAEEL	D5MCS0_CAEEL	Q9XWG9_CAEEL	A0A2X0RDZ3_CAEEL	A0A2X0REL6_CAEEL	D9N131_CAEEL	A7UQ08_CAEEL	A0A2X0RQ43_CAEEL	B7FAS2_CAEEL	H9G2X0_CAEEL	D9N132_CAEEL	D9N133_CAEEL
cellular_component	GO:0110165	cellular anatomical entity	19	48	0.395833	0.515282	0.614035	1	1	D0VWL6_CAEEL	A0A0K3AXI3_CAEEL	A0A0K3AUL7_CAEEL	A0A4V0IK63_CAEEL	A0A4V0INA2_CAEEL	A0A0K3ARR7_CAEEL	A0A4V0IN32_CAEEL	A0A0K3AT74_CAEEL	A0A4V0IK09_CAEEL	A0A0K3AUN1_CAEEL	A0A0K3AV92_CAEEL	A0A0K3AVA5_CAEEL	A0A0K3ARQ7_CAEEL	A0A0K3AS90_CAEEL	A0A0K3AS71_CAEEL	A0A4V0IKI4_CAEEL	A0A0K3AS80_CAEEL	A0A4V6M3C1_CAEEL	A0A0K3AXJ6_CAEEL
biological_process	GO:0008104	protein localization	18	78	0.230769	0.999999	1.48893e-06	1	0	RIM_CAEEL	SAS6_CAEEL	LIPA_CAEEL	LIN10_CAEEL	PAR3_CAEEL	PAC1_CAEEL	NPHP1_CAEEL	Q9U3A6_CAEEL	Q22257_CAEEL	H2FLM3_CAEEL	Q8I4H0_CAEEL	H2FLM1_CAEEL	Q8I4G9_CAEEL	H2FLM2_CAEEL	G5EFJ7_CAEEL	A5JYR4_CAEEL	Q20641_CAEEL	P91857_CAEEL
biological_process	GO:0045893	positive regulation of transcription, DNA-templated	18	45	0.4	1	2.55506e-22	1	0	MBK1_CAEEL	HM20_CAEEL	POP1_CAEEL	MYRF1_CAEEL	MED15_CAEEL	G5ED20_CAEEL	G5EF87_CAEEL	A0A3P6P9B9_CAEEL	H8ESF3_CAEEL	A0A3P6NNV9_CAEEL	X5M5M2_CAEEL	P91019_CAEEL	A0A3P6MYA1_CAEEL	H8ESF4_CAEEL	A0A168H365_CAEEL	A0A3P6NPD2_CAEEL	A0A3P6N6K6_CAEEL	J7SA49_CAEEL
biological_process	GO:0045892	negative regulation of transcription, DNA-templated	17	58	0.293103	1	3.663e-08	1	0	TLP1_CAEEL	FLH1_CAEEL	SAEG1_CAEEL	POP1_CAEEL	UNC37_CAEEL	Q9U203_CAEEL	K8F7U3_CAEEL	Q9XVI2_CAEEL	K8ES81_CAEEL	K8ERR8_CAEEL	G5EGU3_CAEEL	G5EBH5_CAEEL	Q9U202_CAEEL	D7SFM3_CAEEL	Q22805_CAEEL	K8ESF3_CAEEL	G5EGP0_CAEEL
biological_process	GO:0010628	positive regulation of gene expression	17	94	0.180851	1	1.98468e-07	1	0	HSF1_CAEEL	LIN29_CAEEL	MEP1_CAEEL	SKN1_CAEEL	SMA9_CAEEL	UNC89_CAEEL	TOR_CAEEL	GLS1_CAEEL	MED23_CAEEL	INSR_CAEEL	LE756_CAEEL	HLH30_CAEEL	GLD3_CAEEL	ATX2_CAEEL	ATFS1_CAEEL	A0A131MCL4_CAEEL	H2L067_CAEEL
cellular_component	GO:0043229	intracellular organelle	17	32	0.53125	1	2.6055e-41	1	0	G5EDD3_CAEEL	A0A2C9C2W9_CAEEL	A0A2C9C3B7_CAEEL	G5EFD1_CAEEL	A0A2C9C2V5_CAEEL	A0A2C9C2G8_CAEEL	G5EFW2_CAEEL	G5ECP9_CAEEL	G5ECG8_CAEEL	G5EFK7_CAEEL	A0A2C9C2V3_CAEEL	G5EFM4_CAEEL	A0A2I2LG13_CAEEL	G5EEC4_CAEEL	A0A2I2LDV7_CAEEL	A0A2C9C332_CAEEL	A0A2C9C2S8_CAEEL
biological_process	GO:0032880	regulation of protein localization	17	56	0.303571	0.999168	0.00179336	1	0.837	WRM1_CAEEL	UNC51_CAEEL	X5LX73_CAEEL	M1ZJY5_CAEEL	X5LX70_CAEEL	X5LPT9_CAEEL	Q9BIC1_CAEEL	X5LV54_CAEEL	A0A2C9C357_CAEEL	Q17740_CAEEL	X5LPU4_CAEEL	X5M5Q5_CAEEL	X5M8U5_CAEEL	X5M8V1_CAEEL	Q86NJ4_CAEEL	X5M5P8_CAEEL	Q86NJ3_CAEEL
biological_process	GO:0030036	actin cytoskeleton organization	17	91	0.186813	1	5.62781e-07	1	0	D0VWL6_CAEEL	A0A4V0IK63_CAEEL	G4S034_CAEEL	Q7JP75_CAEEL	A0A4V0INA2_CAEEL	A0A4V0IN32_CAEEL	A0A0K3AT74_CAEEL	A0A4V0IK09_CAEEL	H2L2C8_CAEEL	Q21408_CAEEL	H2L2C9_CAEEL	H2KYI3_CAEEL	A0A7R9SVK3_CAEEL	A0A4V0IKI4_CAEEL	A0A4V6M3C1_CAEEL	Q23158_CAEEL	Q9XVU8_CAEEL
cellular_component	GO:0005938	cell cortex	16	111	0.144144	0.999999	4.40767e-06	1	0.001	EFA6_CAEEL	NUMB1_CAEEL	MBK2_CAEEL	PAR3_CAEEL	PAR1_CAEEL	WRM1_CAEEL	NLK_CAEEL	SULU_CAEEL	YTE4_CAEEL	APR1_CAEEL	Q9U3A6_CAEEL	Q8I4H0_CAEEL	Q8MQE6_CAEEL	Q8I4G9_CAEEL	A5JYR4_CAEEL	P91857_CAEEL
biological_process	GO:0048856	anatomical structure development	16	215	0.0744186	1	1.98667e-31	1	0	HECD1_CAEEL	NHR1_CAEEL	APTF1_CAEEL	G5ED14_CAEEL	O45494_CAEEL	Q21263_CAEEL	Q21272_CAEEL	X5LPT9_CAEEL	Q9BIC1_CAEEL	Q21039_CAEEL	Q8I4C0_CAEEL	Q20744_CAEEL	Q86NJ4_CAEEL	Q86NJ3_CAEEL	U4PCL3_CAEEL	Q19677_CAEEL
molecular_function	GO:0016887	ATP hydrolysis activity	16	229	0.069869	0.302786	0.75781	1	1	DDX3_CAEEL	MCM5_CAEEL	SSL1_CAEEL	OSM3_CAEEL	DHX15_CAEEL	ZNFX1_CAEEL	A0A3B1E4Z6_CAEEL	G8JY03_CAEEL	Q9N3F4_CAEEL	Q8MQ20_CAEEL	Q7YTG7_CAEEL	P90788_CAEEL	Q20888_CAEEL	Q65XX1_CAEEL	Q18241_CAEEL	Q95XY1_CAEEL
biological_process	GO:0006813	potassium ion transport	16	45	0.355556	0.992762	0.0126735	1	1	SLO1_CAEEL	H7BRC9_CAEEL	G5EDN5_CAEEL	H7BRM5_CAEEL	H7BRM4_CAEEL	G5EE44_CAEEL	H7BRM7_CAEEL	H8ESE5_CAEEL	Q8MQC5_CAEEL	H8ESE2_CAEEL	Q9XWG9_CAEEL	H8ESE4_CAEEL	B7FAS2_CAEEL	H8ESD6_CAEEL	H8ESD8_CAEEL	H8ESE3_CAEEL
molecular_function	GO:0004842	ubiquitin-protein transferase activity	16	64	0.25	0.992475	0.0143993	1	1	LIN41_CAEEL	RN113_CAEEL	HECD1_CAEEL	G5ED20_CAEEL	W6RTE4_CAEEL	V6CL75_CAEEL	Q9GYQ9_CAEEL	W6RRU8_CAEEL	V6CL74_CAEEL	V6CIS4_CAEEL	V6CIS8_CAEEL	V6CJX7_CAEEL	V6CLA7_CAEEL	W6SBC7_CAEEL	Q8WQB0_CAEEL	V6CLC0_CAEEL
biological_process	GO:0007266	Rho protein signal transduction	16	25	0.64	1	7.15764e-07	1	0	PAC1_CAEEL	I1W6S5_CAEEL	G5ED33_CAEEL	G5EFE0_CAEEL	A0A061AKT4_CAEEL	Q7YTG1_CAEEL	A0A061ACP8_CAEEL	S6EZU2_CAEEL	O18250_CAEEL	Q7YTG2_CAEEL	A0A061ADW6_CAEEL	A0A061ACM2_CAEEL	A0A4V0IJW4_CAEEL	A0A4V6M3U0_CAEEL	A0A061AJ42_CAEEL	Q22354_CAEEL
biological_process	GO:0010629	negative regulation of gene expression	15	64	0.234375	1	4.4274e-17	1	0	SEA2_CAEEL	HSF1_CAEEL	LIN41_CAEEL	DDX3_CAEEL	SAM10_CAEEL	SMA9_CAEEL	PQE1_CAEEL	TOR_CAEEL	INSR_CAEEL	ATX2_CAEEL	FOX1_CAEEL	O62020_CAEEL	Q17620_CAEEL	A0A061AL58_CAEEL	Q18241_CAEEL
cellular_component	GO:0000139	Golgi membrane	15	192	0.078125	0.894676	0.156575	1	1	COG8_CAEEL	GOGA5_CAEEL	G5EDE8_CAEEL	Q2EEM5_CAEEL	A0A4V0IKA6_CAEEL	E1B6R8_CAEEL	Q5FC80_CAEEL	Q95ZV3_CAEEL	Q18968_CAEEL	A0A4V0IM30_CAEEL	A0A4V0IKE4_CAEEL	H2KZQ8_CAEEL	G5EGG0_CAEEL	H2KZQ9_CAEEL	Q9TYL9_CAEEL
biological_process	GO:0045214	sarcomere organization	15	33	0.454545	1	1.12186e-09	1	0	SRBS1_CAEEL	DMD_CAEEL	UNC89_CAEEL	SLO1_CAEEL	DYC1_CAEEL	H7BRC9_CAEEL	H7BRM5_CAEEL	H7BRM4_CAEEL	H7BRM7_CAEEL	H8ESE5_CAEEL	H8ESE2_CAEEL	H8ESE4_CAEEL	H8ESD6_CAEEL	H8ESD8_CAEEL	H8ESE3_CAEEL
molecular_function	GO:0005198	structural molecule activity	15	58	0.258621	0.485365	0.587928	1	1	A0A1N7SYR7_CAEEL	G5EEI5_CAEEL	G5EDD3_CAEEL	A0A1N7SYN9_CAEEL	G5EFD1_CAEEL	A0A1N7SYP3_CAEEL	G5EFW2_CAEEL	G5ECP9_CAEEL	G5ECG8_CAEEL	G5EFK7_CAEEL	A0A1N7SYN7_CAEEL	G5EFM4_CAEEL	Q22667_CAEEL	G5EEC4_CAEEL	Q9TYL9_CAEEL
cellular_component	GO:0000932	P-body	15	45	0.333333	1	1.87316e-08	1	0	LARP1_CAEEL	LIN41_CAEEL	PAN3_CAEEL	DCP2_CAEEL	CNOT1_CAEEL	Q20183_CAEEL	Q17740_CAEEL	Q8ITV7_CAEEL	G5EES3_CAEEL	G5EFX8_CAEEL	H2L031_CAEEL	Q27420_CAEEL	G5EGR6_CAEEL	Q9U302_CAEEL	Q8ITV6_CAEEL
cellular_component	GO:0005891	voltage-gated calcium channel complex	15	29	0.517241	1	1.01989e-11	1	0	Q86G45_CAEEL	Q8MPY5_CAEEL	A0A3B1E695_CAEEL	A0A1N7SYU0_CAEEL	A0A1N7SYU6_CAEEL	A0A1N7SYT1_CAEEL	O01661_CAEEL	A0A3B1E4Z9_CAEEL	A0A1N7SYT8_CAEEL	A0A3B1DR32_CAEEL	A0A1N7SYT0_CAEEL	A0A1N7SYV5_CAEEL	A0A1N7SYV7_CAEEL	A0A1N7SYU4_CAEEL	A0A3B1E663_CAEEL
cellular_component	GO:0043025	neuronal cell body	14	215	0.0651163	0.498445	0.603105	1	1	PK1_CAEEL	GLR1_CAEEL	CREC_CAEEL	LIN10_CAEEL	PKD1_CAEEL	OSM3_CAEEL	UNC51_CAEEL	INSR_CAEEL	MACO1_CAEEL	Q10929_CAEEL	Q8MQ20_CAEEL	Q21875_CAEEL	Q20888_CAEEL	C4ALD8_CAEEL
biological_process	GO:0015031	protein transport	14	170	0.0823529	0.808094	0.237287	1	1	COG8_CAEEL	CNT2_CAEEL	NUP98_CAEEL	APR1_CAEEL	Q20913_CAEEL	A0A4V0IKA6_CAEEL	Q9TXN6_CAEEL	Q95QX5_CAEEL	Q95ZV3_CAEEL	A0A4V0IM30_CAEEL	Q2PJ77_CAEEL	A0A4V0IKE4_CAEEL	H2KZQ8_CAEEL	H2KZQ9_CAEEL
cellular_component	GO:0005794	Golgi apparatus	14	192	0.0729167	0.882361	0.158387	1	1	GCC2_CAEEL	GOGA5_CAEEL	PICAL_CAEEL	LIN10_CAEEL	A0A3P6N624_CAEEL	Q9N3Y1_CAEEL	E1B6R8_CAEEL	A0A3P6PAV3_CAEEL	Q9TXN6_CAEEL	A0A3P6PCP8_CAEEL	Q18013_CAEEL	A0A3P6NI91_CAEEL	Q22009_CAEEL	D0Z5P0_CAEEL
biological_process	GO:0006886	intracellular protein transport	14	148	0.0945946	0.652114	0.423486	1	1	RIM_CAEEL	Q9U2D8_CAEEL	A0A5E4LYK9_CAEEL	Q2EEM5_CAEEL	A0A5E4LXW2_CAEEL	Q23368_CAEEL	Q19371_CAEEL	A0A5E4M2M0_CAEEL	A0A5E4LWH4_CAEEL	Q7K711_CAEEL	H1UBJ3_CAEEL	G5EGG0_CAEEL	P91857_CAEEL	Q9TYL9_CAEEL
biological_process	GO:0040027	negative regulation of vulval development	14	62	0.225806	0.999948	0.000201905	1	0.188	LIN13_CAEEL	RING2_CAEEL	MED12_CAEEL	APR1_CAEEL	G5ED20_CAEEL	G5EF87_CAEEL	H8ESF3_CAEEL	H2L0F6_CAEEL	H2L0F5_CAEEL	H8ESF4_CAEEL	Q65CL5_CAEEL	H2L0F7_CAEEL	Q8ITW3_CAEEL	Q18241_CAEEL
molecular_function	GO:0003712	transcription coregulator activity	14	71	0.197183	1	2.19001e-13	1	0	MED10_CAEEL	MED13_CAEEL	CMTA1_CAEEL	GEI17_CAEEL	Q18265_CAEEL	K8F7U3_CAEEL	K8ES81_CAEEL	K8ERR8_CAEEL	G5EGU3_CAEEL	G5EBH5_CAEEL	D7SFM3_CAEEL	K8ESF3_CAEEL	G5EGP0_CAEEL	G5EBG3_CAEEL
biological_process	GO:0050804	modulation of chemical synaptic transmission	14	29	0.482759	0.990798	0.0185867	1	1	SLO1_CAEEL	H7BRC9_CAEEL	H7BRM5_CAEEL	H7BRM4_CAEEL	H7BRM7_CAEEL	H8ESE5_CAEEL	H8ESE2_CAEEL	H8ESE4_CAEEL	V6CLV8_CAEEL	V6CLR8_CAEEL	H8ESD6_CAEEL	V6CJD7_CAEEL	H8ESD8_CAEEL	H8ESE3_CAEEL
biological_process	GO:0006816	calcium ion transport	14	40	0.35	0.992733	0.0157422	1	1	Q86G45_CAEEL	Q8MPY5_CAEEL	A0A3B1E695_CAEEL	A0A1N7SYU0_CAEEL	A0A1N7SYU6_CAEEL	A0A1N7SYT1_CAEEL	A0A3B1E4Z9_CAEEL	A0A1N7SYT8_CAEEL	A0A3B1DR32_CAEEL	A0A1N7SYT0_CAEEL	A0A1N7SYV5_CAEEL	A0A1N7SYV7_CAEEL	A0A1N7SYU4_CAEEL	A0A3B1E663_CAEEL
molecular_function	GO:0005245	voltage-gated calcium channel activity	14	23	0.608696	1	3.28054e-10	1	0	Q86G45_CAEEL	Q8MPY5_CAEEL	A0A3B1E695_CAEEL	A0A1N7SYU0_CAEEL	A0A1N7SYU6_CAEEL	A0A1N7SYT1_CAEEL	A0A3B1E4Z9_CAEEL	A0A1N7SYT8_CAEEL	A0A3B1DR32_CAEEL	A0A1N7SYT0_CAEEL	A0A1N7SYV5_CAEEL	A0A1N7SYV7_CAEEL	A0A1N7SYU4_CAEEL	A0A3B1E663_CAEEL
biological_process	GO:0070509	calcium ion import	14	26	0.538462	0.999995	2.5295e-05	1	0.017	Q86G45_CAEEL	Q8MPY5_CAEEL	A0A3B1E695_CAEEL	A0A1N7SYU0_CAEEL	A0A1N7SYU6_CAEEL	A0A1N7SYT1_CAEEL	A0A3B1E4Z9_CAEEL	A0A1N7SYT8_CAEEL	A0A3B1DR32_CAEEL	A0A1N7SYT0_CAEEL	A0A1N7SYV5_CAEEL	A0A1N7SYV7_CAEEL	A0A1N7SYU4_CAEEL	A0A3B1E663_CAEEL
biological_process	GO:0006468	protein phosphorylation	13	142	0.0915493	0.145467	0.895246	1	1	PK1_CAEEL	MBK2_CAEEL	PAR1_CAEEL	WRM1_CAEEL	TLK1_CAEEL	TOR_CAEEL	NLK_CAEEL	SULU_CAEEL	UNC51_CAEEL	CDK8_CAEEL	Q2XN10_CAEEL	G3MTX3_CAEEL	A0A1T5HUK9_CAEEL
biological_process	GO:0040025	vulval development	13	79	0.164557	0.999999	1.56438e-06	1	0	EGL13_CAEEL	KRAF1_CAEEL	MEP1_CAEEL	SIN3_CAEEL	PAR1_CAEEL	APR1_CAEEL	GLD3_CAEEL	G5ED14_CAEEL	H2KZM4_CAEEL	G5EES3_CAEEL	Q7Z1Q1_CAEEL	Q9XU67_CAEEL	G5EGR6_CAEEL
biological_process	GO:0048598	embryonic morphogenesis	13	51	0.254902	1	1.1743e-07	1	0	PK1_CAEEL	PPN1_CAEEL	MRCK_CAEEL	APR1_CAEEL	G5ED33_CAEEL	G5EFE0_CAEEL	Q7YTG1_CAEEL	Q8I103_CAEEL	H1UBL0_CAEEL	O18250_CAEEL	Q7YTG2_CAEEL	Q56VX4_CAEEL	H1UBK9_CAEEL
biological_process	GO:0008406	gonad development	13	72	0.180556	0.999987	3.83417e-05	1	0.037	DRE1_CAEEL	MEP1_CAEEL	PAR3_CAEEL	TRA1_CAEEL	TEN1_CAEEL	G5EF53_CAEEL	G5EEY5_CAEEL	H1ZUX0_CAEEL	Q9XVI2_CAEEL	H1ZUX1_CAEEL	Q9XU67_CAEEL	J7SA49_CAEEL	Q95ZN3_CAEEL
cellular_component	GO:0005789	endoplasmic reticulum membrane	13	224	0.0580357	0.105705	0.932432	1	1	DNJ1_CAEEL	MYRF1_CAEEL	G5EDE8_CAEEL	G5EGT1_CAEEL	Q20913_CAEEL	Q23368_CAEEL	Q19371_CAEEL	Q5FC80_CAEEL	Q9GRZ9_CAEEL	Q18968_CAEEL	Q22667_CAEEL	Q9U2L4_CAEEL	Q2PJ77_CAEEL
molecular_function	GO:0003714	transcription corepressor activity	13	55	0.236364	0.999986	6.58804e-05	1	0.027	SIN3_CAEEL	SAEG1_CAEEL	SMA9_CAEEL	EGL27_CAEEL	POP1_CAEEL	UNC37_CAEEL	HDA4_CAEEL	A0A168H9W7_CAEEL	Q86S28_CAEEL	Q86G95_CAEEL	O61907_CAEEL	Q20237_CAEEL	Q76NP4_CAEEL
cellular_component	GO:0016324	apical plasma membrane	13	94	0.138298	0.999248	0.00218558	1	0.43	VATE_CAEEL	MTMR6_CAEEL	PAR3_CAEEL	YTE4_CAEEL	G5EBF2_CAEEL	G5EDD3_CAEEL	G5EFD1_CAEEL	G5EFW2_CAEEL	G5ECP9_CAEEL	G5ECG8_CAEEL	G5EFK7_CAEEL	G5EFM4_CAEEL	G5EEC4_CAEEL
cellular_component	GO:0005730	nucleolus	13	162	0.0802469	0.811687	0.275036	1	1	SZY20_CAEEL	XRN2_CAEEL	LE756_CAEEL	ADR1_CAEEL	O61980_CAEEL	D2KT99_CAEEL	B2D6L4_CAEEL	Q565A8_CAEEL	O62214_CAEEL	A0A061AJ27_CAEEL	Q2EEN1_CAEEL	Q9XUE3_CAEEL	Q9XU67_CAEEL
cellular_component	GO:0000785	chromatin	13	74	0.175676	1	2.80803e-18	1	0	LE607_CAEEL	MED10_CAEEL	HSF1_CAEEL	LIN59_CAEEL	SIN3_CAEEL	TBPL1_CAEEL	TLK1_CAEEL	ZFP1_CAEEL	BAZ2_CAEEL	GEI17_CAEEL	G5ED20_CAEEL	Q2XN10_CAEEL	G3MTX3_CAEEL
molecular_function	GO:0008017	microtubule binding	13	109	0.119266	0.987238	0.0271839	1	1	CREC_CAEEL	OSM3_CAEEL	APR1_CAEEL	MACO1_CAEEL	G5EDY8_CAEEL	A0A1N7SYR7_CAEEL	G5EDD3_CAEEL	A0A1N7SYN9_CAEEL	A0A1N7SYP3_CAEEL	Q8MQ20_CAEEL	Q8WQC9_CAEEL	A0A1N7SYN7_CAEEL	Q20888_CAEEL
biological_process	GO:0007399	nervous system development	13	62	0.209677	1	4.50773e-07	1	0	TLP1_CAEEL	LIN10_CAEEL	SYD1_CAEEL	UN119_CAEEL	APR1_CAEEL	FOX1_CAEEL	G5EEW7_CAEEL	K8ERX1_CAEEL	Q86G94_CAEEL	Q21605_CAEEL	M1ZJT7_CAEEL	Q6A582_CAEEL	K8FE02_CAEEL
biological_process	GO:0040017	positive regulation of locomotion	13	98	0.132653	0.930738	0.111427	1	1	DMD_CAEEL	UNC89_CAEEL	UN112_CAEEL	DYC1_CAEEL	G5EEI5_CAEEL	Q9U3A6_CAEEL	G5ECI9_CAEEL	O01661_CAEEL	Q8I4H0_CAEEL	Q8I4G9_CAEEL	Q21875_CAEEL	A0A1T5HUZ1_CAEEL	A5JYR4_CAEEL
biological_process	GO:0031122	cytoplasmic microtubule organization	13	31	0.419355	1	2.35448e-07	1	0	PTRN1_CAEEL	A0A1N7SYR7_CAEEL	G5EDD3_CAEEL	A0A1N7SYN9_CAEEL	G5EFD1_CAEEL	A0A1N7SYP3_CAEEL	G5EFW2_CAEEL	G5ECP9_CAEEL	G5ECG8_CAEEL	G5EFK7_CAEEL	A0A1N7SYN7_CAEEL	G5EFM4_CAEEL	G5EEC4_CAEEL
cellular_component	GO:0008076	voltage-gated potassium channel complex	13	47	0.276596	1	1.87468e-06	1	0	G5EDN5_CAEEL	G5EE44_CAEEL	J3K003_CAEEL	Q18351_CAEEL	Q8MQC5_CAEEL	D5MCS0_CAEEL	Q9XWG9_CAEEL	D9N131_CAEEL	A7UQ08_CAEEL	B7FAS2_CAEEL	H9G2X0_CAEEL	D9N132_CAEEL	D9N133_CAEEL
molecular_function	GO:0005251	delayed rectifier potassium channel activity	13	43	0.302326	0.999999	3.5817e-06	1	0.002	G5EDN5_CAEEL	G5EE44_CAEEL	J3K003_CAEEL	Q18351_CAEEL	Q8MQC5_CAEEL	D5MCS0_CAEEL	Q9XWG9_CAEEL	D9N131_CAEEL	A7UQ08_CAEEL	B7FAS2_CAEEL	H9G2X0_CAEEL	D9N132_CAEEL	D9N133_CAEEL
cellular_component	GO:0005739	mitochondrion	12	563	0.0213144	7.99512e-09	1	0	1	RT10_CAEEL	SKN1_CAEEL	WBS14_CAEEL	TFG_CAEEL	AKAP1_CAEEL	G5EDY8_CAEEL	A0A2K5ATU5_CAEEL	Q8WQC9_CAEEL	G5EDJ9_CAEEL	A0A2K5ATU1_CAEEL	A0A2K5ATV3_CAEEL	U4PRW7_CAEEL
molecular_function	GO:0019901	protein kinase binding	12	98	0.122449	0.985762	0.0279006	1	1	WRM1_CAEEL	YAP1_CAEEL	POP1_CAEEL	MYSP_CAEEL	INSR_CAEEL	LE756_CAEEL	Q10929_CAEEL	H2FLM3_CAEEL	A0A1T5HUK9_CAEEL	H2FLM1_CAEEL	H2FLM2_CAEEL	G5EFJ7_CAEEL
biological_process	GO:0030968	endoplasmic reticulum unfolded protein response	12	56	0.214286	0.999832	0.000613337	1	0.487	G5EGB7_CAEEL	P91419_CAEEL	O16511_CAEEL	Q9NF70_CAEEL	O16501_CAEEL	O16500_CAEEL	Q20002_CAEEL	Q19594_CAEEL	Q93559_CAEEL	O16502_CAEEL	Q86S74_CAEEL	Q17400_CAEEL
cellular_component	GO:0016607	nuclear speck	12	35	0.342857	1	3.53732e-07	1	0	RNP1_CAEEL	SOR1_CAEEL	SYDN_CAEEL	SYD9_CAEEL	WDR33_CAEEL	LE756_CAEEL	G5EE68_CAEEL	A0A061AJ27_CAEEL	Q20084_CAEEL	G5EDE4_CAEEL	O45577_CAEEL	Q9XU67_CAEEL
cellular_component	GO:0043005	neuron projection	12	320	0.0375	0.382897	0.678853	1	1	LGC4_CAEEL	LIPA_CAEEL	GLR1_CAEEL	LIN10_CAEEL	SYD1_CAEEL	OSM3_CAEEL	SYB1_CAEEL	UNC51_CAEEL	ACC3_CAEEL	Q9XVQ0_CAEEL	Q9N3C7_CAEEL	Q22354_CAEEL
molecular_function	GO:0004402	histone acetyltransferase activity	12	27	0.444444	1	9.22872e-07	1	0	CBP1_CAEEL	TAF1_CAEEL	Q7JMS5_CAEEL	K8F7U3_CAEEL	K8ES81_CAEEL	K8ERR8_CAEEL	G5EGU3_CAEEL	G5EBH5_CAEEL	D7SFM3_CAEEL	K8ESF3_CAEEL	G5EGP0_CAEEL	G5EBG3_CAEEL
biological_process	GO:0016042	lipid catabolic process	12	74	0.162162	0.352281	0.742715	1	1	G5EGT1_CAEEL	A0A0K3AXI3_CAEEL	A0A0K3AUL7_CAEEL	A0A0K3ARR7_CAEEL	A0A0K3AUN1_CAEEL	A0A0K3AV92_CAEEL	A0A0K3AVA5_CAEEL	A0A0K3ARQ7_CAEEL	A0A0K3AS90_CAEEL	A0A0K3AS71_CAEEL	A0A0K3AS80_CAEEL	A0A0K3AXJ6_CAEEL
biological_process	GO:0009410	response to xenobiotic stimulus	12	38	0.315789	0.992381	0.0185864	1	1	SLO1_CAEEL	H7BRC9_CAEEL	H7BRM5_CAEEL	H7BRM4_CAEEL	H7BRM7_CAEEL	H8ESE5_CAEEL	H8ESE2_CAEEL	G5ECI9_CAEEL	H8ESE4_CAEEL	H8ESD6_CAEEL	H8ESD8_CAEEL	H8ESE3_CAEEL
biological_process	GO:0035023	regulation of Rho protein signal transduction	12	19	0.631579	0.999999	8.75618e-06	1	0.004	G5ED33_CAEEL	G5EFE0_CAEEL	A0A061AKT4_CAEEL	Q7YTG1_CAEEL	A0A061ACP8_CAEEL	O18250_CAEEL	Q7YTG2_CAEEL	A0A061ADW6_CAEEL	A0A061ACM2_CAEEL	A0A4V0IJW4_CAEEL	A0A4V6M3U0_CAEEL	A0A061AJ42_CAEEL
biological_process	GO:0045104	intermediate filament cytoskeleton organization	12	14	0.857143	1	9.02349e-17	1	0	A0A1N7SYR7_CAEEL	G5EDD3_CAEEL	A0A1N7SYN9_CAEEL	G5EFD1_CAEEL	A0A1N7SYP3_CAEEL	G5EFW2_CAEEL	G5ECP9_CAEEL	G5ECG8_CAEEL	G5EFK7_CAEEL	A0A1N7SYN7_CAEEL	G5EFM4_CAEEL	G5EEC4_CAEEL
biological_process	GO:0042060	wound healing	12	14	0.857143	1	3.36969e-09	1	0	A0A1N7SYR7_CAEEL	G5EDD3_CAEEL	A0A1N7SYN9_CAEEL	G5EFD1_CAEEL	A0A1N7SYP3_CAEEL	G5EFW2_CAEEL	G5ECP9_CAEEL	G5ECG8_CAEEL	G5EFK7_CAEEL	A0A1N7SYN7_CAEEL	G5EFM4_CAEEL	G5EEC4_CAEEL
biological_process	GO:0007276	gamete generation	11	29	0.37931	0.993083	0.0115646	1	1	LIN41_CAEEL	DDX3_CAEEL	IMA3_CAEEL	PGL1_CAEEL	TEN1_CAEEL	H1ZUX0_CAEEL	Q9N3F4_CAEEL	Q304E5_CAEEL	H1ZUX1_CAEEL	Q65XX1_CAEEL	Q95XY1_CAEEL
[truncated: 6,692 more rows]
[truncated: 251 more columns]

## Sheet: polyQ⁄N
GO domain	GO ID	GO term	polyQ⁄N protein	total number	number / total	raw p-value under-representation	raw p-value over-representation	FWER under-representation	FWER over-representation	Gene Name
[truncated: 6,816 more rows]
[truncated: 913 more columns]

[truncated: 19 more sheets: polyN, polyY, polyW, polyC, polyP, polyA, polyS, polyT, polyD, polyE, polyG, polyF, polyH, polyI, polyL, polyV, polyM, polyR, polyK]
