# Supplementary material for: Noncanonical usage of stop codons in ciliates expands proteins with structurally flexible Q-rich motifs
Source: eLife. 2024 Feb 23;12:RP91405. doi: 10.7554/eLife.91405 (PMC10942620; doi:10.7554/eLife.91405)
Supplement: Figure 6—source data 27. — The percentages and numbers of SCD and polyX proteins in our search that belong to each indicated Gene Ontology (GO) group are shown. GOfuncR (Huttenhower et al., 2009) was applied for GO enrichment and statistical analysis. The p values adjusted according to the Family-wise error rate (FWER) are shown. The overrepresented GO groups (adjusted p-values ≤0.001) are highlighted in red font. [file elife-91405-fig6-data27.xlsx]

## Sheet: SCD
GO domain	GO ID	GO term	SCD protein	total number	number / total	raw p-value under-representation	raw p-value over-representation	FWER under-representation	FWER over-representation	Gene Name
cellular_component	GO:0005634	nucleus	2070	7130	0.290323	1	7.87491e-78	1	0	LENG8_DANRE	MCA3B_DANRE	PHC2_DANRE	PIWL2_DANRE	PLK4_DANRE	NEPRO_DANRE	STB1A_DANRE	SUV3_DANRE	MDM1_DANRE	PIHD1_DANRE	PO3F1_DANRE	MDM2_DANRE	TMUB1_DANRE	RUVB2_DANRE	NCBP3_DANRE	SMG1_DANRE	TICRR_DANRE	TRRAP_DANRE	SMR8B_DANRE	SMAL1_DANRE	PO3F2_DANRE	SSUH2_DANRE	HPF1_DANRE	LSMD1_DANRE	LRWD1_DANRE	M1I1A_DANRE	DLX5A_DANRE	HSF4_DANRE	KFA_DANRE	MMS19_DANRE	CCDB1_DANRE	JMY_DANRE	KEP1B_DANRE	GLYR1_DANRE	KD5BB_DANRE	DLX2A_DANRE	FUMH_DANRE	HMX3_DANRE	HN1BB_DANRE	HN1BA_DANRE
cellular_component	GO:0005737	cytoplasm	1614	6664	0.242197	0.129451	0.876045	1	1	INVS_DANRE	MCA3B_DANRE	PIWL2_DANRE	PLK4_DANRE	MDM1_DANRE	PIHD1_DANRE	RBM44_DANRE	TAF8_DANRE	MDM2_DANRE	TMUB1_DANRE	NCBP3_DANRE	SETD3_DANRE	SMR8B_DANRE	SAS6_DANRE	SSUH2_DANRE	STIL_DANRE	LSMD1_DANRE	LRWD1_DANRE	DACT1_DANRE	FCHO1_DANRE	KFA_DANRE	MMS19_DANRE	KIZ_DANRE	KIF7_DANRE	CCDB1_DANRE	ANKS6_DANRE	JMY_DANRE	KEP1B_DANRE	BSDC1_DANRE	HYKK_DANRE	ILF3_DANRE	GTPB3_DANRE	DAPLE_DANRE	MTA70_DANRE	CP135_DANRE	EGR1_DANRE	EYS_DANRE	MIB1_DANRE	KIF22_DANRE	NUSAP_DANRE
cellular_component	GO:0016021	integral component of membrane	1310	8526	0.153648	2.49287e-82	1	0	1	PCX4_DANRE	RN145_DANRE	NCLN_DANRE	TMUB1_DANRE	TIDC1_DANRE	H6ST2_DANRE	CR19A_DANRE	GXLT1_DANRE	I17RD_DANRE	L1CA2_DANRE	LMD2B_DANRE	GP161_DANRE	K1109_DANRE	ARAID_DANRE	MNAR1_DANRE	HEG_DANRE	GOGA5_DANRE	DISP2_DANRE	APH1B_DANRE	COL12_DANRE	GRB1L_DANRE	KDISB_DANRE	POMT2_DANRE	CR3LA_DANRE	NR3BA_DANRE	COQ8A_DANRE	GLMP_DANRE	PMGT2_DANRE	PRTGB_DANRE	COQ8B_DANRE	MFD6A_DANRE	NRP1A_DANRE	PTC1_DANRE	NR1AA_DANRE	PEX16_DANRE	MFSD5_DANRE	PTSS1_DANRE	OSTA_DANRE	CR3LB_DANRE	S39AD_DANRE
biological_process	GO:0006357	regulation of transcription by RNA polymerase II	1075	2935	0.366269	1	4.50951e-70	1	0	PHF2_DANRE	PHF8_DANRE	PO3F1_DANRE	MDM2_DANRE	RUVB2_DANRE	SMAL1_DANRE	PO3F2_DANRE	DLX5A_DANRE	HSF4_DANRE	AEBP2_DANRE	JMY_DANRE	DLX2A_DANRE	HMX3_DANRE	HN1BB_DANRE	HN1BA_DANRE	NPS4L_DANRE	EGR1_DANRE	LIN9_DANRE	DLX2B_DANRE	HIC2_DANRE	NRF1_DANRE	EMX1_DANRE	KLF1_DANRE	ARI5B_DANRE	ARNT2_DANRE	FX1AA_DANRE	FXC1B_DANRE	BSH_DANRE	CR3LA_DANRE	DLX6A_DANRE	MINY1_DANRE	KTI12_DANRE	DLX4A_DANRE	MYNN_DANRE	NPS4A_DANRE	PAX6_DANRE	ETV4_DANRE	MED29_DANRE	PO5F1_DANRE	REST_DANRE
molecular_function	GO:0000981	DNA-binding transcription factor activity, RNA polymerase II-specific	1059	2546	0.415947	1	4.11197e-114	1	0	PO3F1_DANRE	PO3F2_DANRE	DLX5A_DANRE	DLX2A_DANRE	HMX3_DANRE	HN1BB_DANRE	HN1BA_DANRE	NPS4L_DANRE	EGR1_DANRE	DLX2B_DANRE	HIC2_DANRE	FOXN4_DANRE	NRF1_DANRE	EMX1_DANRE	KLF1_DANRE	ARNT2_DANRE	FX1AA_DANRE	FXC1B_DANRE	BSH_DANRE	CR3LA_DANRE	DLX6A_DANRE	MINY1_DANRE	DLX4A_DANRE	NPS4A_DANRE	PAX6_DANRE	ETV4_DANRE	PO5F1_DANRE	REST_DANRE	NKX11_DANRE	CR3LB_DANRE	PO4F3_DANRE	PNX_DANRE	RFX2_DANRE	SKR1B_DANRE	SOX2_DANRE	P3F3A_DANRE	RFX4_DANRE	OTX2_DANRE	RFX6_DANRE	TBX6L_DANRE
molecular_function	GO:0000978	RNA polymerase II cis-regulatory region sequence-specific DNA binding	946	2166	0.43675	1	1.19933e-116	1	0	PO3F1_DANRE	PO3F2_DANRE	DLX5A_DANRE	HSF4_DANRE	DLX2A_DANRE	HN1BB_DANRE	HN1BA_DANRE	EGR1_DANRE	DLX2B_DANRE	HIC2_DANRE	NRF1_DANRE	EMX1_DANRE	KLF1_DANRE	ARNT2_DANRE	FX1AA_DANRE	FXC1B_DANRE	BSH_DANRE	CR3LA_DANRE	DLX6A_DANRE	MINY1_DANRE	DLX4A_DANRE	MYNN_DANRE	NPS4A_DANRE	PAX6_DANRE	PO5F1_DANRE	NKX11_DANRE	CR3LB_DANRE	PO4F3_DANRE	PNX_DANRE	RFX2_DANRE	SKR1B_DANRE	SOX2_DANRE	P3F3A_DANRE	RFX4_DANRE	OTX2_DANRE	RFX6_DANRE	TBX6L_DANRE	SOX1A_DANRE	SP9_DANRE	SRBP2_DANRE
molecular_function	GO:0005524	ATP binding	793	3312	0.239432	0.991134	0.00996241	1	1	PLK4_DANRE	SUV3_DANRE	P4K2B_DANRE	RUVB2_DANRE	SMG1_DANRE	SMAL1_DANRE	DDX55_DANRE	KIF7_DANRE	ERCC3_DANRE	JAK1_DANRE	KIF22_DANRE	CLP1_DANRE	ERC6L_DANRE	DDX51_DANRE	COQ8A_DANRE	MTU1_DANRE	KTI12_DANRE	COQ8B_DANRE	EPB4A_DANRE	FGR1A_DANRE	FIGN_DANRE	P4K2A_DANRE	SIK3_DANRE	PI4KB_DANRE	SAE2_DANRE	RIR1_DANRE	SPEG_DANRE	MYLK3_DANRE	TTLL6_DANRE	TYRO3_DANRE	PAL1A_DANRE	TIE2_DANRE	TRIO_DANRE	VGFR3_DANRE	STPAP_DANRE	TDRD9_DANRE	TLK2_DANRE	RENT1_DANRE	DICER_DANRE	ARP8_DANRE
cellular_component	GO:0005886	plasma membrane	744	3616	0.205752	1.71905e-10	1	0	1	P4K2B_DANRE	NCLN_DANRE	DLGP1_DANRE	FCHO1_DANRE	L1CA2_DANRE	LMD2B_DANRE	ARAID_DANRE	MNAR1_DANRE	MIB1_DANRE	HEG_DANRE	CAPR2_DANRE	CNTN5_DANRE	GPR22_DANRE	MELT_DANRE	COQ8B_DANRE	COBL_DANRE	FGR1A_DANRE	MFD6A_DANRE	PTC1_DANRE	MFSD5_DANRE	OSTA_DANRE	S39AE_DANRE	S12A9_DANRE	P4K2A_DANRE	SMUF2_DANRE	P3IP1_DANRE	NOTC1_DANRE	SWET1_DANRE	SCRIB_DANRE	S29A4_DANRE	RGRF2_DANRE	NKD2_DANRE	S47A1_DANRE	NKD2L_DANRE	THS7A_DANRE	TEN4_DANRE	TM116_DANRE	NSMF_DANRE	NKD1_DANRE	TA13C_DANRE
molecular_function	GO:0046872	metal ion binding	663	2590	0.255985	0.992361	0.00837933	1	1	MCA3B_DANRE	PHF8_DANRE	PIWL2_DANRE	MDM2_DANRE	TPP1_DANRE	SH3R1_DANRE	RN152_DANRE	AEBP2_DANRE	KD5BB_DANRE	EXT1A_DANRE	JAK1_DANRE	CRA1B_DANRE	HIC2_DANRE	ARMT1_DANRE	CRBN_DANRE	CAPR2_DANRE	EXO1_DANRE	KLF1_DANRE	COL12_DANRE	EXT1B_DANRE	EXT1C_DANRE	NSE1_DANRE	NR3BA_DANRE	MCA3A_DANRE	MICA1_DANRE	BRF2_DANRE	NRP1A_DANRE	MYNN_DANRE	NR1AA_DANRE	REST_DANRE	PRD10_DANRE	NUP42_DANRE	RPAP2_DANRE	RFNG_DANRE	SAE2_DANRE	SOBPB_DANRE	SMYD5_DANRE	TIM8A_DANRE	SP9_DANRE	TTLL6_DANRE
biological_process	GO:0035556	intracellular signal transduction	521	1563	0.333333	1	4.06837e-16	1	0	JAK1_DANRE	DNMBP_DANRE	SIK3_DANRE	RHG29_DANRE	TLK2_DANRE	MY9AB_DANRE	Q1RLV6_DANRE	B0EVP9_DANRE	Q0H1F2_DANRE	E7F7I3_DANRE	A0A2R8RIR1_DANRE	F1Q6A2_DANRE	A0A2R8Q2X0_DANRE	A0JML4_DANRE	B0S6F4_DANRE	A0A0R4IGN6_DANRE	F1R801_DANRE	Q6DHN7_DANRE	A0A0R4IFZ8_DANRE	A0A2R8QIB0_DANRE	E9QHI3_DANRE	B2KTE1_DANRE	A9ZMG5_DANRE	A0A2R8RR89_DANRE	B2KTE4_DANRE	A0A2R8Q6P2_DANRE	B0V360_DANRE	A0A0R4IEK8_DANRE	X1WGA8_DANRE	A2RUX1_DANRE	Q803M9_DANRE	A0A2R8RZ99_DANRE	X1WG08_DANRE	A0A0R4IS51_DANRE	A0A2R8QR46_DANRE	B0S8I4_DANRE	Q6NWY2_DANRE	D2CFN3_DANRE	Q38JL1_DANRE	B0EVP5_DANRE
biological_process	GO:0006355	regulation of transcription, DNA-templated	434	824	0.526699	1	5.69598e-133	1	0	TRRAP_DANRE	SPT2_DANRE	NPS4L_DANRE	MCAF1_DANRE	FOXN4_DANRE	BRDT_DANRE	ARNT2_DANRE	BRD4_DANRE	ETV4_DANRE	SOX2_DANRE	NOTC1_DANRE	NFIL3_DANRE	SOX1A_DANRE	TBX5A_DANRE	TE2IP_DANRE	ZN219_DANRE	UBP13_DANRE	ZN423_DANRE	NCOA2_DANRE	ARP8_DANRE	LIN54_DANRE	EMSY_DANRE	A0A0N4SUE5_DANRE	E9QDP0_DANRE	Q98TU2_DANRE	C7DZJ6_DANRE	Q1L941_DANRE	Q6NYI3_DANRE	A5JNG8_DANRE	Q6P2A9_DANRE	A3KQ64_DANRE	B5DE32_DANRE	Q6P0F1_DANRE	B3DGV3_DANRE	B3DG00_DANRE	A4QN63_DANRE	Q30JB6_DANRE	A0A0R4IU34_DANRE	F1QIE7_DANRE	F1QAV3_DANRE
molecular_function	GO:0003677	DNA binding	383	1124	0.340747	1	2.58463e-141	1	0	PHC2_DANRE	STB1A_DANRE	SUV3_DANRE	SPT6H_DANRE	SPT2_DANRE	AEBP2_DANRE	ILF3_DANRE	KD5BB_DANRE	ERCC3_DANRE	HN1BA_DANRE	LIN9_DANRE	KIF22_DANRE	NUSAP_DANRE	EXO1_DANRE	ERC6L_DANRE	ARI3A_DANRE	PRD10_DANRE	NFIL3_DANRE	SPT5H_DANRE	PARI_DANRE	ZN703_DANRE	STB1B_DANRE	Z687A_DANRE	TBPL2_DANRE	TBXTA_DANRE	ZFR_DANRE	ZN326_DANRE	PAX2A_DANRE	RENT1_DANRE	HXA3A_DANRE	CHD8_DANRE	MYCA_DANRE	MYSM1_DANRE	LIN54_DANRE	JARD2_DANRE	E2F8_DANRE	BANP_DANRE	DDX20_DANRE	DDX11_DANRE	A3KQW9_DANRE
cellular_component	GO:0005829	cytosol	366	1746	0.209622	0.00697954	0.994061	0.795	1	TAB2_DANRE	RUN3A_DANRE	SC23A_DANRE	SNX17_DANRE	M1I1A_DANRE	KFA_DANRE	FUMH_DANRE	CTU2_DANRE	BAG6_DANRE	CEP89_DANRE	FA83D_DANRE	KLF1_DANRE	GGYF2_DANRE	CHM2B_DANRE	BECN1_DANRE	ELP5_DANRE	BTB6A_DANRE	COG4_DANRE	COQ8B_DANRE	COBL_DANRE	FGR1A_DANRE	PSM4A_DANRE	RNF8_DANRE	PABPA_DANRE	PKHA8_DANRE	SHP2A_DANRE	TELO2_DANRE	YTHD2_DANRE	MIDN_DANRE	SPAG1_DANRE	WDR81_DANRE	UFL1_DANRE	MYLIB_DANRE	UBP13_DANRE	XPO2_DANRE	WDR73_DANRE	PSM4B_DANRE	RIC1_DANRE	TBC8B_DANRE	UBP37_DANRE
molecular_function	GO:0008270	zinc ion binding	356	1502	0.237017	0.910179	0.100404	1	1	PHF2_DANRE	PHC2_DANRE	STB1A_DANRE	RN145_DANRE	TAB2_DANRE	SC23A_DANRE	EGR1_DANRE	MIB1_DANRE	RNF8_DANRE	UBP33_DANRE	STB1B_DANRE	UBP16_DANRE	UBP13_DANRE	STPAP_DANRE	TRAF6_DANRE	ZN346_DANRE	ZFR_DANRE	UBR3_DANRE	RENT1_DANRE	N2F1A_DANRE	KCMF1_DANRE	D2HDH_DANRE	Q6AZ98_DANRE	Q499A8_DANRE	Q91430_DANRE	Q6IQH8_DANRE	Q9W6U0_DANRE	F1QJN9_DANRE	B3DKN2_DANRE	E7F123_DANRE	Q1L8B2_DANRE	A0A0A0MPJ3_DANRE	Q6PH53_DANRE	F1Q546_DANRE	E7F2D0_DANRE	Q800H6_DANRE	F6NXU9_DANRE	X1WBW4_DANRE	B3DGQ7_DANRE	A2CJ02_DANRE
cellular_component	GO:0005887	integral component of plasma membrane	343	2019	0.169886	5.35232e-08	1	0	1	PLXA3_DANRE	RHBG_DANRE	SCAR5_DANRE	SE3AB_DANRE	TSN36_DANRE	SEM4E_DANRE	SE3AA_DANRE	LGR6_DANRE	JAM2A_DANRE	CEIP2_DANRE	GPR22_DANRE	EPB4A_DANRE	FGR1A_DANRE	OP1S2_DANRE	S39AE_DANRE	P4K2A_DANRE	S5A3B_DANRE	TYRO3_DANRE	TEN3_DANRE	TIE2_DANRE	VGFR3_DANRE	AGRG6_DANRE	B6RTA2_DANRE	F1Q5F4_DANRE	E7FB36_DANRE	F1QNK9_DANRE	Q53CM6_DANRE	B3DHL7_DANRE	S5UFP7_DANRE	F1Q5N3_DANRE	A1L1T5_DANRE	A0A142J9E8_DANRE	Q0PJT8_DANRE	E7EEJ8_DANRE	F8W634_DANRE	A0FJH8_DANRE	F1R5S1_DANRE	A3KNU7_DANRE	E9QC71_DANRE	F1Q8X9_DANRE
molecular_function	GO:0005509	calcium ion binding	322	1376	0.234012	0.844875	0.171249	1	1	PEF1_DANRE	EYS_DANRE	MIRO1_DANRE	HEG_DANRE	CEIP2_DANRE	NOTC1_DANRE	NKD2_DANRE	NKD2L_DANRE	RFP4A_DANRE	RFIP3_DANRE	TSP4B_DANRE	TBC8B_DANRE	NKD1_DANRE	DLLC_DANRE	JAG1A_DANRE	A2ARH3_DANRE	F1RD80_DANRE	X1WCY4_DANRE	Q6EF99_DANRE	X1WG80_DANRE	F1QY34_DANRE	E7FDQ5_DANRE	B3DFM3_DANRE	Q6IQF6_DANRE	Q1LUV5_DANRE	F1QBZ9_DANRE	B3DH26_DANRE	F1QFX6_DANRE	Q1L9A0_DANRE	A0A0R4IS51_DANRE	A0A2R8Q5S4_DANRE	A9C3V5_DANRE	E7F2U9_DANRE	Q8AX99_DANRE	Q6EFA0_DANRE	F1RBW3_DANRE	Q1L927_DANRE	Q5WQV6_DANRE	X1WDW2_DANRE	Q7ZZT0_DANRE
cellular_component	GO:0016020	membrane	321	1341	0.239374	1.06565e-53	1	0	1	PLXA3_DANRE	MPP7_DANRE	TAB2_DANRE	C27C1_DANRE	LMD2B_DANRE	JAK1_DANRE	MXB_DANRE	GGYF2_DANRE	BBS2_DANRE	MFD6A_DANRE	MXA_DANRE	PI4KB_DANRE	PKHA8_DANRE	SHP2A_DANRE	SCRIB_DANRE	TELO2_DANRE	MXE_DANRE	S47A1_DANRE	TEN3_DANRE	TEN4_DANRE	TGFA1_DANRE	NBEL2_DANRE	MFD6B_DANRE	DCTN2_DANRE	E7F4Q7_DANRE	E7F020_DANRE	A0A286YAC4_DANRE	A9JRB4_DANRE	F2Z4T4_DANRE	A0A0R4IG72_DANRE	F1Q6A2_DANRE	A8WG10_DANRE	E7FBN6_DANRE	X1WEU3_DANRE	A0A2R8RN23_DANRE	B2KTE1_DANRE	F1QCU4_DANRE	Q6TNS1_DANRE	A0A286Y9S9_DANRE	F1QN33_DANRE
cellular_component	GO:0005615	extracellular space	240	1698	0.141343	5.46158e-18	1	0	1	SE3AB_DANRE	SEM4E_DANRE	SE3AA_DANRE	APOEB_DANRE	CRA1B_DANRE	COL12_DANRE	KERA_DANRE	WNT5B_DANRE	TSP4B_DANRE	IBP2B_DANRE	NBL1_DANRE	NTF7_DANRE	F1QJN9_DANRE	B3DLK0_DANRE	Q6EF99_DANRE	Q1LWR7_DANRE	A2BF64_DANRE	A9ZPD8_DANRE	A9JRD6_DANRE	E5DV48_DANRE	Q6NZ01_DANRE	A9JRH0_DANRE	Q6DG79_DANRE	E7FA40_DANRE	A7MCD1_DANRE	A8E7F4_DANRE	Q6NYT8_DANRE	Q1LUV5_DANRE	Q8JH29_DANRE	Q7T309_DANRE	Q6GMG0_DANRE	E7F898_DANRE	Q1LYP1_DANRE	A8BBJ2_DANRE	A0A2R8Q0D8_DANRE	Q6DGL1_DANRE	D3GE88_DANRE	B0S6K6_DANRE	F1R9Z0_DANRE	Q7SX66_DANRE
biological_process	GO:0007165	signal transduction	239	919	0.260065	1	4.37581e-07	1	0.001	SNX17_DANRE	RH42A_DANRE	FA83D_DANRE	ARNT2_DANRE	FA83H_DANRE	PLCX3_DANRE	TEN3_DANRE	TEN4_DANRE	HSH2D_DANRE	NDRG2_DANRE	GKAP1_DANRE	E7F4Q7_DANRE	Q0II00_DANRE	E7F7Y0_DANRE	B7ZVK8_DANRE	A0A0R4IKK1_DANRE	E7F123_DANRE	A0A0R4IG34_DANRE	E7F9H1_DANRE	Q0PJT8_DANRE	F1R372_DANRE	Q568M9_DANRE	F1Q8C7_DANRE	B0S8J8_DANRE	F1QV08_DANRE	Q0VG64_DANRE	F1QBJ1_DANRE	B0R0R1_DANRE	Q7ZUQ2_DANRE	A0A2R8Q360_DANRE	F1QFY0_DANRE	Q5TZG7_DANRE	A0A2R8QP15_DANRE	F1QV17_DANRE	A0A0R4IEP8_DANRE	A0A0R4IHI1_DANRE	A0A2R8RW91_DANRE	A0A2R8RHW5_DANRE	A0A2R8QF27_DANRE	A0A2R8Q8D8_DANRE
molecular_function	GO:0003723	RNA binding	237	993	0.238671	0.837517	0.176828	1	1	RBM44_DANRE	DDX55_DANRE	GPKOW_DANRE	CAPR2_DANRE	DDX51_DANRE	MRM3A_DANRE	PYM1_DANRE	MRM3B_DANRE	PABPA_DANRE	RBM48_DANRE	SE1BA_DANRE	TDRD3_DANRE	PATL1_DANRE	STPAP_DANRE	TDRD9_DANRE	RENT1_DANRE	CELF1_DANRE	CELF2_DANRE	DICER_DANRE	EIF3D_DANRE	DDX20_DANRE	DDX11_DANRE	DI3L1_DANRE	ELAV4_DANRE	A0A2R8RSV0_DANRE	A5WVQ1_DANRE	F1QND0_DANRE	Q5U3T4_DANRE	Q4U0V5_DANRE	A0A0B4J1A6_DANRE	Q05AJ1_DANRE	Q803E3_DANRE	E9QEN4_DANRE	T1ECV3_DANRE	B7ZVL5_DANRE	A5YC70_DANRE	E9QGQ0_DANRE	Q9PUT7_DANRE	E7FDQ5_DANRE	Q7SXQ1_DANRE
molecular_function	GO:0005085	guanyl-nucleotide exchange factor activity	236	558	0.422939	1	2.09728e-26	1	0	SMR8B_DANRE	RGL1_DANRE	DAPLE_DANRE	DNMBP_DANRE	RGRF2_DANRE	TRIO_DANRE	RIC1_DANRE	A0A286YAC4_DANRE	B8JHS1_DANRE	E7FF78_DANRE	E7FEK1_DANRE	A0A286Y9S9_DANRE	F1QCK8_DANRE	A2RUX1_DANRE	Q1L9A0_DANRE	Q1LXZ0_DANRE	A9C3Q2_DANRE	Q1RLV0_DANRE	A0A2R8Q385_DANRE	A0A2R8Q8W8_DANRE	A0A2R8QF27_DANRE	F1R8D3_DANRE	A0A2R8Q0K6_DANRE	B0R034_DANRE	A0A2R8QRN5_DANRE	A0A2R8PWF3_DANRE	A0A2R8QRI5_DANRE	A0A2R8RSL7_DANRE	E9QJL8_DANRE	A0A0R4IVJ3_DANRE	A0A0R4ISB6_DANRE	A0A0R4IS28_DANRE	F1R7P0_DANRE	A0A2R8QD21_DANRE	A0A2R8QHV5_DANRE	F1RE63_DANRE	A0A2R8QQB8_DANRE	A0A2R8Q962_DANRE	X1WCL7_DANRE	F8W5Y3_DANRE
molecular_function	GO:0051015	actin filament binding	220	585	0.376068	1	2.45993e-17	1	0	TM201_DANRE	XIRP1_DANRE	CTNA2_DANRE	Q1RLT7_DANRE	E7EZ30_DANRE	Q1L8E6_DANRE	Q6NYJ1_DANRE	B6IDE1_DANRE	F1Q6K8_DANRE	Q9DGG8_DANRE	Q1LUP1_DANRE	X1WEC4_DANRE	A0A0R4IJP7_DANRE	Q6GMH1_DANRE	I3ISA3_DANRE	Q8AX99_DANRE	A9JRP8_DANRE	E7F3J0_DANRE	F1QSE1_DANRE	A0A2R8Q3W8_DANRE	B3DFS9_DANRE	X1WCS2_DANRE	F1QVU3_DANRE	F1QKS0_DANRE	F6NTM9_DANRE	A0A286YAV6_DANRE	F1Q828_DANRE	F6PAD0_DANRE	A0A0R4IKR8_DANRE	A0A2R8QEZ3_DANRE	A0A2R8Q8N4_DANRE	A0A2R8QI45_DANRE	R4GDU6_DANRE	A0A2R8Q9D2_DANRE	A0A2R8RL55_DANRE	A0A2R8QSN4_DANRE	A0A2R8QKB3_DANRE	A0A2R8RPR6_DANRE	X1WBM9_DANRE	A0A0G2L365_DANRE
cellular_component	GO:0005856	cytoskeleton	218	611	0.356792	1	1.80401e-57	1	0	INVS_DANRE	MCA3B_DANRE	JMY_DANRE	JAK1_DANRE	EYS_DANRE	DNMBP_DANRE	FA83H_DANRE	MCA3A_DANRE	MICA1_DANRE	COBL_DANRE	SHP2A_DANRE	RIPR2_DANRE	TIE2_DANRE	MYLIB_DANRE	TRADD_DANRE	NSMF_DANRE	AMR1A_DANRE	AMR1B_DANRE	CTNA2_DANRE	Q6NYJ1_DANRE	F1Q6A2_DANRE	F1QP36_DANRE	A0A0R4IG34_DANRE	E7F9H1_DANRE	Q6P697_DANRE	F8W5U5_DANRE	A0A0R4IVY5_DANRE	F1Q6T9_DANRE	B8JHS1_DANRE	Q1LUP1_DANRE	B8A574_DANRE	F1R1Q1_DANRE	Q4F876_DANRE	B8JHQ5_DANRE	A2RUX1_DANRE	E7F1C5_DANRE	Q803W9_DANRE	Q8JFS7_DANRE	Q7T303_DANRE	Q502K8_DANRE
biological_process	GO:0045944	positive regulation of transcription by RNA polymerase II	213	585	0.364103	1	1.28195e-12	1	0	SETD3_DANRE	EGR1_DANRE	FOXN4_DANRE	BCL9L_DANRE	CR3LA_DANRE	LDB1A_DANRE	BRD4_DANRE	NPS4A_DANRE	PAX6_DANRE	CR3LB_DANRE	PRD10_DANRE	RFX6_DANRE	MED25_DANRE	SOX1A_DANRE	SRBP2_DANRE	TBX5A_DANRE	YAP1_DANRE	PRDM9_DANRE	ZN750_DANRE	NCOA2_DANRE	N2F1A_DANRE	MYSM1_DANRE	IKKA_DANRE	E2F8_DANRE	DLX1A_DANRE	Q5QHS3_DANRE	Q9W6U0_DANRE	F1RC47_DANRE	A2CG09_DANRE	E9QCQ3_DANRE	F1QTT3_DANRE	F1RA62_DANRE	B2GM63_DANRE	F1R405_DANRE	Q9YHZ8_DANRE	Q30JB6_DANRE	F1R3C6_DANRE	F1Q910_DANRE	Q8AW20_DANRE	Q6NW63_DANRE
molecular_function	GO:0000977	RNA polymerase II transcription regulatory region sequence-specific DNA binding	212	666	0.318318	1	8.17618e-120	1	0	HMX3_DANRE	NPS4L_DANRE	NPS4A_DANRE	REST_DANRE	LHX3_DANRE	MSXD_DANRE	MSXA_DANRE	AP2E_DANRE	C1JIE2_DANRE	B0JZI0_DANRE	F1QTJ6_DANRE	A0A286YAN9_DANRE	F1QTT9_DANRE	E7F7Z6_DANRE	B8A688_DANRE	Q6NYI3_DANRE	A5PM72_DANRE	E9QG34_DANRE	E7F1G0_DANRE	F1QMQ9_DANRE	A8KC33_DANRE	B3DJD1_DANRE	A8WFV9_DANRE	Q90ZB2_DANRE	Q1LUU5_DANRE	B2KTE5_DANRE	X1WDD7_DANRE	A0A2R8QKN2_DANRE	Q58EF6_DANRE	E7F7L9_DANRE	A9JT09_DANRE	H9GXI3_DANRE	A0A0G2KFY4_DANRE	H0WE77_DANRE	H0WFB5_DANRE	E9QJ51_DANRE	A0A2R9YJP2_DANRE	F1QNB9_DANRE	E7F453_DANRE	Q8QGU1_DANRE
molecular_function	GO:0004674	protein serine/threonine kinase activity	204	1074	0.189944	0.000832522	0.999348	0.224	1	PLK4_DANRE	SMG1_DANRE	SIK3_DANRE	SPEG_DANRE	TRIO_DANRE	TLK2_DANRE	NEK8_DANRE	IKKA_DANRE	ALPK2_DANRE	B0S6T6_DANRE	B8A5U8_DANRE	Q0H1F2_DANRE	E7F7I3_DANRE	Q90ZY5_DANRE	A0JML4_DANRE	A0A0R4IVY5_DANRE	F1R801_DANRE	E7FE66_DANRE	E9QHI3_DANRE	A9ZMG5_DANRE	Q1LUZ7_DANRE	B0V360_DANRE	X1WGA8_DANRE	D1L3Y5_DANRE	Q803M9_DANRE	X1WG08_DANRE	Q1RLX1_DANRE	B0S8I4_DANRE	Q6NWY2_DANRE	Q8JFB0_DANRE	B3DJG0_DANRE	B0S6T7_DANRE	Q5RHZ0_DANRE	Q90Y37_DANRE	F1R8Q2_DANRE	Q5TZ42_DANRE	Q9W629_DANRE	F1QWY2_DANRE	Q7ZVD7_DANRE	B3IWJ8_DANRE
biological_process	GO:0048856	anatomical structure development	194	618	0.313916	1	2.08875e-24	1	0	PAX6_DANRE	PAX2A_DANRE	N2F1A_DANRE	AP2E_DANRE	F1R4K6_DANRE	A2BFS7_DANRE	Q91430_DANRE	F1QDN4_DANRE	Q501S1_DANRE	Q6GML8_DANRE	E7F1Z9_DANRE	Q9I9E8_DANRE	Q05AJ1_DANRE	F2Z4T1_DANRE	Q68EH3_DANRE	O57418_DANRE	Q803N1_DANRE	A0AUR9_DANRE	Q6NYI3_DANRE	A0JMM5_DANRE	Q8JFV5_DANRE	I3IT91_DANRE	F1QPC8_DANRE	Q504I6_DANRE	F1RD02_DANRE	F1QNU4_DANRE	F1R3E6_DANRE	Q9YHZ8_DANRE	B2KTE1_DANRE	Q66HX1_DANRE	B3DGQ7_DANRE	C0M005_DANRE	B2KTE4_DANRE	A0A286YB52_DANRE	Q567F5_DANRE	Q1L966_DANRE	L7NKH5_DANRE	E7F6Z5_DANRE	A3KNM1_DANRE	F1R5X1_DANRE
molecular_function	GO:0004712	protein serine/threonine/tyrosine kinase activity	192	663	0.289593	0.999856	0.000202227	1	0.155	PLK4_DANRE	SMG1_DANRE	JAK1_DANRE	EPB4A_DANRE	FGR1A_DANRE	SIK3_DANRE	SPEG_DANRE	TYRO3_DANRE	TIE2_DANRE	TRIO_DANRE	VGFR3_DANRE	TLK2_DANRE	NEK8_DANRE	ALPK2_DANRE	B3DGN7_DANRE	Q0H1F2_DANRE	E7F7I3_DANRE	F1Q6A2_DANRE	A0A0R4IVY5_DANRE	F1R801_DANRE	Q6DHN7_DANRE	F1R5S1_DANRE	A9ZMG5_DANRE	B3DKP1_DANRE	Q6NYW1_DANRE	B0V360_DANRE	D1L3Y5_DANRE	Q803M9_DANRE	D0FH56_DANRE	B3DJR6_DANRE	X1WG08_DANRE	Q6NWY2_DANRE	Q90Y37_DANRE	Q5TZ42_DANRE	F1QWY2_DANRE	Q5VSJ4_DANRE	Q1RLZ2_DANRE	B3IWJ8_DANRE	A0A0R4ILA5_DANRE	Q0H1F4_DANRE
molecular_function	GO:0005096	GTPase activator activity	186	450	0.413333	1	3.70939e-45	1	0	SC23A_DANRE	RH42A_DANRE	RHG29_DANRE	TBC8B_DANRE	MY9AB_DANRE	Q6AZ98_DANRE	A5PF31_DANRE	E7F7Y0_DANRE	A0A0R4IKK1_DANRE	E9QDU2_DANRE	A0A0R4IG34_DANRE	E7F9H1_DANRE	E7FE99_DANRE	F1Q8C7_DANRE	Q6DG95_DANRE	B3DI91_DANRE	B0S8J8_DANRE	F1QV08_DANRE	Q6DH84_DANRE	F1QXM3_DANRE	Q38JL1_DANRE	E7FE32_DANRE	F1QCL0_DANRE	Q1LXU3_DANRE	A2CEI3_DANRE	Q5TZG7_DANRE	F1QJX4_DANRE	A0A0R4IHI1_DANRE	A0A2R8QTS8_DANRE	A0A2R8Q8N1_DANRE	F8WJN2_DANRE	F6NQ92_DANRE	A0A0R4IHT5_DANRE	A0A0R4IIX0_DANRE	F6P057_DANRE	A0A0R4IBF6_DANRE	E7FDW4_DANRE	F1R309_DANRE	A0A0R4IH81_DANRE	A0A2R8QEF0_DANRE
biological_process	GO:0030154	cell differentiation	180	619	0.290792	1	3.12089e-24	1	0	PO3F1_DANRE	TAF8_DANRE	H6ST2_DANRE	DLX5A_DANRE	DLX2A_DANRE	HMX3_DANRE	ARAID_DANRE	DLX2B_DANRE	CP131_DANRE	BRDT_DANRE	FXC1B_DANRE	DLX6A_DANRE	K1522_DANRE	DLX4A_DANRE	NPS4A_DANRE	ETV4_DANRE	NKX11_DANRE	PO4F3_DANRE	PNX_DANRE	SOX2_DANRE	RFNG_DANRE	SOX1A_DANRE	TDRD9_DANRE	ZN750_DANRE	ZN423_DANRE	N2F1A_DANRE	DLX3B_DANRE	NDRG2_DANRE	DLX1A_DANRE	DLX4B_DANRE	5MP1_DANRE	C1JIE2_DANRE	Q98871_DANRE	A5WVQ1_DANRE	Q91430_DANRE	Q501S1_DANRE	Q9I9E8_DANRE	Q68EH3_DANRE	A5WVY6_DANRE	F1QPC8_DANRE
cellular_component	GO:0005576	extracellular region	156	885	0.176271	8.17005e-20	1	0	1	RUVB2_DANRE	STM_DANRE	APOA1_DANRE	EYS_DANRE	HEG_DANRE	CP131_DANRE	BAG6_DANRE	CCD39_DANRE	CCD40_DANRE	OFD1_DANRE	POC1B_DANRE	TSP4B_DANRE	IBP2B_DANRE	GLE1_DANRE	GILT_DANRE	Q0P3U6_DANRE	F1Q611_DANRE	F1QHR0_DANRE	Q2HPG0_DANRE	B0UYB0_DANRE	Q5TYP2_DANRE	F1R4X5_DANRE	Q1MT36_DANRE	B3DH26_DANRE	A0A0R4IU48_DANRE	F1QJD1_DANRE	Q6DBR1_DANRE	F1Q767_DANRE	B3DHC5_DANRE	Q6PFT2_DANRE	F1RAV1_DANRE	F1QLT3_DANRE	F1Q6J7_DANRE	E7F980_DANRE	E9QBB8_DANRE	A8E7B8_DANRE	E7FE04_DANRE	E9QDZ3_DANRE	F1QH90_DANRE	A0A2R8RQB1_DANRE
biological_process	GO:0048513	animal organ development	155	529	0.293006	1	1.09357e-08	1	0	A2ARH3_DANRE	Q0II00_DANRE	Q8JI11_DANRE	Q6NYJ1_DANRE	E9QDU2_DANRE	A4QNT9_DANRE	F1QY34_DANRE	D1YT98_DANRE	B3DJF0_DANRE	B3DFM3_DANRE	F1QSX8_DANRE	A0A0R4IJP7_DANRE	A2RUX1_DANRE	E7F2R2_DANRE	Q8AW20_DANRE	F1QFX6_DANRE	Q1L9A0_DANRE	Q5TZ42_DANRE	Q1L927_DANRE	Q5WQV6_DANRE	Q7ZZT0_DANRE	F1QQ56_DANRE	A0A2R8S045_DANRE	F6NQ92_DANRE	A0A0R4IIX0_DANRE	A0A2U3TW42_DANRE	A0A0R4IBF6_DANRE	A0A0R4IWT9_DANRE	E7F0K1_DANRE	F1QVH9_DANRE	B0UYM8_DANRE	B0UXW1_DANRE	E7F5U5_DANRE	A0A0R4IPD6_DANRE	A0A2R8PV28_DANRE	A0A2R8RKY8_DANRE	B0S790_DANRE	X1WF08_DANRE	F1RB67_DANRE	F8W3X1_DANRE
molecular_function	GO:0016887	ATP hydrolysis activity	150	509	0.294695	1	5.66891e-11	1	0	SUV3_DANRE	RUVB2_DANRE	DDX55_DANRE	KIF7_DANRE	ERCC3_DANRE	KIF22_DANRE	ERC6L_DANRE	DDX51_DANRE	FIGN_DANRE	TDRD9_DANRE	R213A_DANRE	R213B_DANRE	ASCC3_DANRE	CHD8_DANRE	NAV3_DANRE	DDX20_DANRE	DDX11_DANRE	F1QND0_DANRE	B8JKC1_DANRE	Q6DRM9_DANRE	E7F1G8_DANRE	E7FAN6_DANRE	Q7M558_DANRE	B2KTE1_DANRE	F1QMW5_DANRE	B2KTE4_DANRE	A0A0R4IHR6_DANRE	Q6DRE7_DANRE	F1QFC0_DANRE	F1QU72_DANRE	Q7T3L3_DANRE	F1R1N7_DANRE	E7FD91_DANRE	Q5SPB7_DANRE	B8A5K9_DANRE	Q7M559_DANRE	B2KTE3_DANRE	X1WGN9_DANRE	F1RBT2_DANRE	F1Q6J7_DANRE
molecular_function	GO:0003779	actin binding	146	410	0.356098	1	2.98785e-26	1	0	MCA3B_DANRE	SETD3_DANRE	JMY_DANRE	MCA3A_DANRE	MICA1_DANRE	PHR4A_DANRE	SHP2A_DANRE	MCA2B_DANRE	PHR4B_DANRE	NAV3_DANRE	MY9AB_DANRE	MYRIP_DANRE	F1QGX8_DANRE	B3DJI0_DANRE	Q4ZGL5_DANRE	A0A2R8QI85_DANRE	F1QP36_DANRE	E9QDU2_DANRE	B0UXI4_DANRE	A0A0R4IID9_DANRE	Q4ZGL0_DANRE	Q5RHJ3_DANRE	Q4F876_DANRE	B8JHQ5_DANRE	X1WDB0_DANRE	X1WG23_DANRE	F1QSU4_DANRE	Q7T303_DANRE	A0A140LH51_DANRE	Q502K8_DANRE	Q68EI5_DANRE	Q6YBS2_DANRE	Q4ZGK9_DANRE	Q32PU2_DANRE	B2ZZ14_DANRE	A5D6T0_DANRE	A0A0R4IER9_DANRE	A0A2R8QP15_DANRE	F1Q828_DANRE	A0A0R4IIX0_DANRE
biological_process	GO:0006886	intracellular protein transport	146	524	0.278626	0.979959	0.0240138	1	1	SNX17_DANRE	AP2MA_DANRE	COPB_DANRE	SC31A_DANRE	VP33B_DANRE	TGFA1_DANRE	RIC1_DANRE	TBC8B_DANRE	WDR11_DANRE	MYRIP_DANRE	AP2MB_DANRE	Q7ZW40_DANRE	Q6AZ98_DANRE	B0R024_DANRE	Q6PHV0_DANRE	Q6NYJ9_DANRE	Q567G5_DANRE	Q4VA89_DANRE	Q7SYK6_DANRE	Q5XIZ7_DANRE	A0A2R8Q071_DANRE	F1RD00_DANRE	F1QXM3_DANRE	Q7ZV18_DANRE	E7F114_DANRE	E7FE32_DANRE	Q567Y3_DANRE	Q7SY45_DANRE	A5D6T0_DANRE	F1QJX4_DANRE	A0A2R8QTS8_DANRE	A0A0R4IHT5_DANRE	R4GEF6_DANRE	A0A2R8QFR4_DANRE	A0A2R8RWS3_DANRE	E9QHE7_DANRE	E7FDW4_DANRE	F1R309_DANRE	E9QC84_DANRE	A0A2R8QEF0_DANRE
molecular_function	GO:0008017	microtubule binding	146	411	0.355231	1	7.55018e-12	1	0	MDM1_DANRE	KIF7_DANRE	JMY_DANRE	DAPLE_DANRE	KIF22_DANRE	NUSAP_DANRE	MXB_DANRE	CAM1B_DANRE	MXA_DANRE	MXE_DANRE	ABRX1_DANRE	HOOK1_DANRE	CLAP2_DANRE	E7F7H0_DANRE	B7ZV80_DANRE	Q1L8E6_DANRE	A0A2R8QI85_DANRE	Q6P0T6_DANRE	E7FAN6_DANRE	E7F9D4_DANRE	X1WDB0_DANRE	A2RUX1_DANRE	E7FCQ1_DANRE	Q08CG7_DANRE	A0A140LH51_DANRE	A0A2R8RQW0_DANRE	A0A0R4J7C3_DANRE	F1QVM8_DANRE	X1WGN9_DANRE	E7F517_DANRE	B2ZZ14_DANRE	A0A2R8QJ09_DANRE	F1Q828_DANRE	F1QPU7_DANRE	A0A0R4IIC0_DANRE	A0A0R4IZI6_DANRE	F1QIY3_DANRE	F1Q687_DANRE	A0A286Y8P6_DANRE	X1WC43_DANRE
molecular_function	GO:0003700	DNA-binding transcription factor activity	143	372	0.384409	1	1.0687e-127	1	0	HSF4_DANRE	HN1BA_DANRE	NPS4L_DANRE	FOXN4_DANRE	KLF1_DANRE	ARNT2_DANRE	PO5F1_DANRE	RFX2_DANRE	NFIL3_DANRE	TBX5A_DANRE	ZN148_DANRE	MED12_DANRE	PAX2A_DANRE	E2F8_DANRE	Q9W6U0_DANRE	B3DKN2_DANRE	C7DZJ6_DANRE	A3KNX0_DANRE	Q4L1M9_DANRE	F1RBN7_DANRE	A0A0R4IJ19_DANRE	F1RD02_DANRE	F1Q5S4_DANRE	Q1L8T8_DANRE	A0A1L1QZL6_DANRE	F1RC36_DANRE	A0A2R8QMP5_DANRE	Q5RIC3_DANRE	A0A0R4IYX5_DANRE	A8KBK0_DANRE	B0S576_DANRE	B3DKD9_DANRE	F1QJI5_DANRE	A0A0R4IRY1_DANRE	F1R394_DANRE	E9QC72_DANRE	A0A0R4ISZ0_DANRE	A0A0R4INF0_DANRE	A0A2R8RUX6_DANRE	X1WHG3_DANRE
cellular_component	GO:0005789	endoplasmic reticulum membrane	138	656	0.210366	0.287069	0.73959	1	1	NCLN_DANRE	SC23A_DANRE	TSN36_DANRE	DDRGK_DANRE	BECN1_DANRE	POMT2_DANRE	CR3LA_DANRE	PMGT2_DANRE	PTSS1_DANRE	OSTA_DANRE	CR3LB_DANRE	SC31A_DANRE	RHDF1_DANRE	SELT2_DANRE	RGRF2_DANRE	SRBP2_DANRE	UFL1_DANRE	DLG1_DANRE	NBAS_DANRE	IRAG2_DANRE	FADS2_DANRE	Q6AZ98_DANRE	L0ANA2_DANRE	F1QW75_DANRE	Q4G5V7_DANRE	E7F236_DANRE	Q5TZD3_DANRE	Q6PBQ4_DANRE	A0A0R4IZ17_DANRE	Q4G5W3_DANRE	Q7ZUD6_DANRE	F1R3G9_DANRE	Q7T1D7_DANRE	E7F114_DANRE	B8A4C4_DANRE	E7F517_DANRE	Q7SY45_DANRE	A0A2R8Q3B1_DANRE	A0A2R8QFB2_DANRE	A0A2R8Q0E9_DANRE
cellular_component	GO:0005874	microtubule	135	354	0.381356	1	4.55208e-12	1	0	MDM1_DANRE	M1I1A_DANRE	KIF7_DANRE	KIF22_DANRE	NUSAP_DANRE	MXB_DANRE	CAM1B_DANRE	FIGN_DANRE	MXA_DANRE	MXE_DANRE	TTLL6_DANRE	HOOK1_DANRE	CLAP2_DANRE	DCTN2_DANRE	B3DIU9_DANRE	F1QQ50_DANRE	E7F7H0_DANRE	B7ZV80_DANRE	F1R672_DANRE	Q1L8E6_DANRE	A0A2R8QI85_DANRE	E7FAN6_DANRE	E7F9D4_DANRE	Q6IQ78_DANRE	Q08CD9_DANRE	X1WDB0_DANRE	A0A140LH51_DANRE	A0A0R4J7C3_DANRE	D2XZ47_DANRE	X1WGN9_DANRE	B2ZZ14_DANRE	F1Q6J7_DANRE	A0A0R4IY79_DANRE	F1Q828_DANRE	E9QBH9_DANRE	A0A2R8RQB1_DANRE	A0A0R4IZI6_DANRE	A0A286Y8P6_DANRE	E7EYJ6_DANRE	F1QGA8_DANRE
biological_process	GO:0007507	heart development	132	429	0.307692	0.99987	0.000172966	1	0.247	TAB2_DANRE	RUVB2_DANRE	SPT6H_DANRE	LEO1_DANRE	NPS4L_DANRE	MIB1_DANRE	HEG_DANRE	BECN1_DANRE	PAF1_DANRE	EI3HB_DANRE	AXIN2_DANRE	PABPA_DANRE	NFIL3_DANRE	NUF2_DANRE	MCA2B_DANRE	NIPLA_DANRE	TBX5A_DANRE	POC1B_DANRE	TIE2_DANRE	WDR11_DANRE	MED12_DANRE	AGRG6_DANRE	F1QGX8_DANRE	E7EZ30_DANRE	Q4ZGL5_DANRE	Q9W6U0_DANRE	Q7T3D4_DANRE	A5YC70_DANRE	F1QTT3_DANRE	B2GM63_DANRE	Q9DFH2_DANRE	Q4ZGL0_DANRE	Q30JB6_DANRE	B8JIV1_DANRE	Q6NYN9_DANRE	B7ZUV4_DANRE	F1QSU4_DANRE	Q8JFB0_DANRE	Q98873_DANRE	B0BF33_DANRE
molecular_function	GO:0005525	GTP binding	127	886	0.143341	8.22765e-10	1	0	1	GTPB3_DANRE	MIRO1_DANRE	MXB_DANRE	MXA_DANRE	MXE_DANRE	Q6DRI5_DANRE	Q498P3_DANRE	Q5U3T8_DANRE	A0A2R8RWM8_DANRE	Q52WY2_DANRE	A0A0R4IA28_DANRE	Q6IQ78_DANRE	F1R372_DANRE	F6NJS4_DANRE	B8A4L3_DANRE	E7F7Z2_DANRE	Q7SZX9_DANRE	A0A077CZD0_DANRE	F1RDB1_DANRE	A8WG18_DANRE	A0A0R4IXR0_DANRE	F1QVP4_DANRE	A0A2R8RX84_DANRE	F1Q694_DANRE	Q5RJ11_DANRE	Q1LXP8_DANRE	A0A077D3Q6_DANRE	A0A2R8RIU7_DANRE	A0A2R8Q6I9_DANRE	X1WE97_DANRE	A0A2R8Q554_DANRE	B8A6H1_DANRE	E7EYJ1_DANRE	A2CEM4_DANRE	F1QXC3_DANRE	F1R1W9_DANRE	A0A2R8QQ02_DANRE	F1QLT6_DANRE	E9QCB3_DANRE	A0A2R8Q0F5_DANRE
molecular_function	GO:0061630	ubiquitin protein ligase activity	125	597	0.20938	0.27942	0.753039	1	1	RN145_DANRE	MDM2_DANRE	SH3R1_DANRE	RN152_DANRE	HACE1_DANRE	NSE1_DANRE	RNF8_DANRE	SMUF2_DANRE	TRIPC_DANRE	TRAF6_DANRE	UBR3_DANRE	PZR3B_DANRE	R213A_DANRE	R213B_DANRE	KCMF1_DANRE	Q7ZTZ6_DANRE	Q1LV60_DANRE	Q7T355_DANRE	R4L6W8_DANRE	F1Q546_DANRE	Q7T0K2_DANRE	B0R0S8_DANRE	E7FH41_DANRE	F1Q4N1_DANRE	F1QKD6_DANRE	U6C7X6_DANRE	F1QIK4_DANRE	A2VCZ7_DANRE	F1R5N4_DANRE	Q501T3_DANRE	F1R358_DANRE	Q6P0T1_DANRE	A8DZI0_DANRE	E7F1A2_DANRE	A0A286Y9V7_DANRE	A0A2R8PUN1_DANRE	A0A0R4IJZ5_DANRE	X1WE22_DANRE	F1QSH0_DANRE	A8WIS6_DANRE
cellular_component	GO:0005654	nucleoplasm	124	492	0.252033	1	3.11516e-10	1	0	MDM2_DANRE	LIN9_DANRE	MYNN_DANRE	PYM1_DANRE	RBM48_DANRE	MSL1_DANRE	SART3_DANRE	TRIPC_DANRE	BI2L2_DANRE	EMSY_DANRE	Q1LV62_DANRE	Q6IQH8_DANRE	E7FGM4_DANRE	Q1L8C6_DANRE	A5YC70_DANRE	E7F923_DANRE	Q7SYJ3_DANRE	A9JT69_DANRE	B0R0S8_DANRE	E7EZC0_DANRE	E7FH41_DANRE	B8JIV1_DANRE	A0A0R4IHR6_DANRE	Q5CZN9_DANRE	A0A0R4IJ26_DANRE	B7ZUV4_DANRE	F1RBA7_DANRE	Q7ZVN6_DANRE	F1QWB4_DANRE	Q5EB04_DANRE	F1QPZ8_DANRE	A8E7M3_DANRE	A0A2R8RP64_DANRE	H0WES6_DANRE	A0A140LGM4_DANRE	F1QRP4_DANRE	B0S649_DANRE	Q6ZM52_DANRE	M9MM95_DANRE	A0A0J9YJ67_DANRE
molecular_function	GO:0046983	protein dimerization activity	121	333	0.363363	0.999882	0.000168052	1	0.128	HN1BA_DANRE	NPS4L_DANRE	NSE1_DANRE	NPS4A_DANRE	SRBP2_DANRE	NCOA2_DANRE	MYCA_DANRE	NDF1_DANRE	C1JIE2_DANRE	Q5RFV1_DANRE	Q4L1M9_DANRE	F1RBN7_DANRE	Q6PBX3_DANRE	B0V3D1_DANRE	B3DJD1_DANRE	A4IG25_DANRE	A0A2R8RSG0_DANRE	F1Q9Z5_DANRE	F1RC36_DANRE	F1Q910_DANRE	Q4U3K9_DANRE	Q8JIG3_DANRE	B3DFN8_DANRE	F1QDI6_DANRE	B3DH92_DANRE	F1QNB9_DANRE	F1Q8E5_DANRE	E7F5J8_DANRE	F6NL66_DANRE	Q9IAJ4_DANRE	Q6DBZ9_DANRE	Q6P015_DANRE	F1QNL1_DANRE	A0A2R8Q7A1_DANRE	A0A2R8QM70_DANRE	F1QU78_DANRE	A0A2R8QGP3_DANRE	A0A0R4IH97_DANRE	F1R7N7_DANRE	B0V3D3_DANRE
cellular_component	GO:0045202	synapse	117	591	0.19797	0.999969	3.95777e-05	1	0.014	CEP89_DANRE	DNMBP_DANRE	PLCX3_DANRE	CPEB4_DANRE	PZR3B_DANRE	MY9AB_DANRE	KCMF1_DANRE	A0A286YAC4_DANRE	Q08CV1_DANRE	A0A2R8QI85_DANRE	B3DJY4_DANRE	Q0PJT8_DANRE	F8W634_DANRE	E9QC71_DANRE	Q568M9_DANRE	A0A286Y9S9_DANRE	A2CJ02_DANRE	B3DH97_DANRE	F1R4X5_DANRE	X1WDB0_DANRE	A2CJ03_DANRE	A0A140LH51_DANRE	A0A2R8S0F4_DANRE	E7F278_DANRE	F6PDA4_DANRE	B2ZZ14_DANRE	A0A0R4INP7_DANRE	F1Q828_DANRE	A0A2R8PYA5_DANRE	E7FFY0_DANRE	T1ECU0_DANRE	A0A0R4IIZ4_DANRE	A0A0R4IQW1_DANRE	A0A0R4IK22_DANRE	E7EYT4_DANRE	A0A0R4IFS3_DANRE	F1R1L1_DANRE	F1QG18_DANRE	E7F520_DANRE	X1WC43_DANRE
biological_process	GO:0048731	system development	117	252	0.464286	1	3.27464e-25	1	0	B7ZV80_DANRE	B6IDE1_DANRE	E7FAN6_DANRE	Q503J7_DANRE	A0A2R8RQW0_DANRE	Q5XJL9_DANRE	Q6DBS2_DANRE	X1WGN9_DANRE	F1QSE1_DANRE	A0A2R8QJ09_DANRE	A0A2R8QP15_DANRE	E7F2S5_DANRE	A0A2R8Q9D2_DANRE	A0A0G2L365_DANRE	F1QDH9_DANRE	F1RCT7_DANRE	E7F0X8_DANRE	A0A0G2L2R0_DANRE	E7F985_DANRE	F1QWH5_DANRE	E7F4J1_DANRE	F1QJZ1_DANRE	F1R5Y4_DANRE	F8W622_DANRE	A0A2R8Q8V2_DANRE	Q1LXI2_DANRE	A0A140LGD3_DANRE	E7FDX9_DANRE	A0A2R8QK05_DANRE	A0A2R8QUR4_DANRE	A0A2R8Q7G1_DANRE	A0A2R8Q9I2_DANRE	A0A2R8QM44_DANRE	F1QET8_DANRE	B0S6F2_DANRE	A0A2R8Q4Q8_DANRE	A0A2R8Q7J3_DANRE	E9QC56_DANRE	A0A2R8QSJ9_DANRE	A0A2R8PX20_DANRE
biological_process	GO:0007411	axon guidance	115	382	0.301047	0.999904	0.000138641	1	0.22	SE3AB_DANRE	SEM4E_DANRE	SE3AA_DANRE	ARNT2_DANRE	NRP1A_DANRE	UBP33_DANRE	TRIO_DANRE	TEN4_DANRE	B0S6T1_DANRE	Q53CM6_DANRE	Q1LXC4_DANRE	B3DLK0_DANRE	E7F1Y1_DANRE	A0A0R4IFP8_DANRE	F1QNC4_DANRE	A4JYK5_DANRE	B0S6D0_DANRE	E7FF78_DANRE	Q1LV94_DANRE	E7F898_DANRE	E9QHI1_DANRE	Q2LDA1_DANRE	F1QBD4_DANRE	F1QYE2_DANRE	Q5VSJ4_DANRE	Q1RLY9_DANRE	Q1RLV0_DANRE	A0A0R4ILA5_DANRE	A0A2R8Q385_DANRE	A0A2R8Q6S7_DANRE	F1QXE5_DANRE	A0A0R4IVJ3_DANRE	B8A6H1_DANRE	A0A2R8QRK0_DANRE	A0A2R8QQB8_DANRE	F8W5Y3_DANRE	A0A2R8Q0R5_DANRE	A0A2R8QL08_DANRE	F1R5P2_DANRE	A0A2R8QNE4_DANRE
biological_process	GO:0007155	cell adhesion	115	547	0.210238	0.921676	0.0873974	1	1	CNTN5_DANRE	NR3BA_DANRE	NR1AA_DANRE	SHP2A_DANRE	RIPR2_DANRE	TYRO3_DANRE	TBX2_DANRE	TSP4B_DANRE	F1QTT3_DANRE	Q5RHU2_DANRE	E7FA40_DANRE	B5DE36_DANRE	Q5I2A9_DANRE	B5DDZ4_DANRE	B3DGN6_DANRE	Q6IYD1_DANRE	A0A2R8QFW9_DANRE	E7F5T8_DANRE	F8W5D1_DANRE	A0A2R8QHK7_DANRE	A3KQB0_DANRE	A0A0R4IT40_DANRE	F1QUV8_DANRE	F8W5Z7_DANRE	F1Q9F4_DANRE	U3JA65_DANRE	E7F2X5_DANRE	A0A0R4IBZ9_DANRE	A0A0R4IKR0_DANRE	F1RC97_DANRE	A0A2R8RQZ3_DANRE	F8W4M8_DANRE	A0A2R8QDB8_DANRE	A0A2R8RQG5_DANRE	J9JI18_DANRE	A0A0R4IFF8_DANRE	M9MMA0_DANRE	A0A0R4IQ86_DANRE	A0A2R8RHT3_DANRE	A0A2R8PY22_DANRE
biological_process	GO:0045893	positive regulation of transcription, DNA-templated	114	295	0.386441	1	2.69389e-19	1	0	PHF8_DANRE	SETD3_DANRE	HN1BB_DANRE	HN1BA_DANRE	EGR1_DANRE	FOXN4_DANRE	ARNT2_DANRE	NPS4A_DANRE	ETV4_DANRE	PO5F1_DANRE	NUP85_DANRE	RFX6_DANRE	TBX5A_DANRE	ZN143_DANRE	UBP16_DANRE	WAC_DANRE	TRAF6_DANRE	MED12_DANRE	CHD8_DANRE	C1JIE2_DANRE	Q6IQH8_DANRE	Q4L1M9_DANRE	F1RBN7_DANRE	Q503Z8_DANRE	E7EEJ8_DANRE	R4L6W8_DANRE	F1RD02_DANRE	F1RAA7_DANRE	Q4V8V8_DANRE	F1QN56_DANRE	D1L3Y5_DANRE	Q6DHF1_DANRE	B3DHR9_DANRE	Q7SYM1_DANRE	Q6DGE6_DANRE	F1QK52_DANRE	B3DKD9_DANRE	A8E7M3_DANRE	E7F8Y0_DANRE	F1QL52_DANRE
molecular_function	GO:0003682	chromatin binding	112	340	0.329412	1	1.25242e-09	1	0	PHF8_DANRE	PHC2_DANRE	TICRR_DANRE	HPF1_DANRE	LRWD1_DANRE	FOXN4_DANRE	MCMBP_DANRE	PAF1_DANRE	BRD4_DANRE	PO5F1_DANRE	RNF8_DANRE	SOX2_DANRE	TAF2_DANRE	MSL1_DANRE	NIPLA_DANRE	TDRD3_DANRE	WAC_DANRE	JARD2_DANRE	KMT5B_DANRE	Q6DG57_DANRE	A2BG67_DANRE	F1RC47_DANRE	Q6DRM9_DANRE	A0JMM5_DANRE	A5JNG8_DANRE	F1RDU3_DANRE	E7FEN0_DANRE	E7EZC0_DANRE	Q9DFH2_DANRE	A4IG25_DANRE	A2BGQ6_DANRE	Q6DHF1_DANRE	F1QY85_DANRE	F1QUT1_DANRE	U3JAH0_DANRE	A2BG39_DANRE	E7EY37_DANRE	B8A5K9_DANRE	A1L231_DANRE	U3JB43_DANRE
molecular_function	GO:0106310	protein serine kinase activity	111	445	0.249438	0.917034	0.101386	1	1	PLK4_DANRE	SMG1_DANRE	SIK3_DANRE	SPEG_DANRE	TRIO_DANRE	TLK2_DANRE	NEK8_DANRE	ALPK2_DANRE	Q0H1F2_DANRE	E7F7I3_DANRE	F1R801_DANRE	Q6DHN7_DANRE	A9ZMG5_DANRE	Q6NYW1_DANRE	B0V360_DANRE	D1L3Y5_DANRE	Q803M9_DANRE	X1WG08_DANRE	Q6NWY2_DANRE	Q5TZ42_DANRE	F1QWY2_DANRE	B3IWJ8_DANRE	Q0H1F4_DANRE	A0A2R8Q9G8_DANRE	A0A2R8QI01_DANRE	A0A2R8RYK6_DANRE	A0A2R8RT66_DANRE	A0A2R8QBK5_DANRE	A0A2R8Q7F4_DANRE	E7F2F9_DANRE	A0A0H2UJD7_DANRE	F1Q551_DANRE	F1RB74_DANRE	A0A2R8QPF3_DANRE	A0A2R8PWM3_DANRE	B0S6K0_DANRE	F1Q5H3_DANRE	B8A4S3_DANRE	F1QMM7_DANRE	F1QJB6_DANRE
cellular_component	GO:0005739	mitochondrion	111	1053	0.105413	2.58449e-46	1	0	1	SUV3_DANRE	TIDC1_DANRE	CR19A_DANRE	C27C1_DANRE	GTPB3_DANRE	FUMH_DANRE	MIRO1_DANRE	NDUF7_DANRE	COQ8A_DANRE	MTU1_DANRE	HEM0_DANRE	MRM3A_DANRE	MRM3B_DANRE	P4K2A_DANRE	SPKAP_DANRE	PTCD3_DANRE	S238A_DANRE	WDR81_DANRE	AMR1A_DANRE	AMR1B_DANRE	D2HDH_DANRE	KANK2_DANRE	ACSF2_DANRE	GATB_DANRE	F1QQ50_DANRE	B0S6B9_DANRE	A0A0R4IFD3_DANRE	Q7T3F9_DANRE	Q5QKM9_DANRE	F1QFC0_DANRE	A5PN55_DANRE	Q6PC13_DANRE	F1QS99_DANRE	F1RBY1_DANRE	F1QMW8_DANRE	F1Q8J4_DANRE	F1QDN0_DANRE	A0A0R4IKF7_DANRE	A0A2R8QMH8_DANRE	F8W5R6_DANRE
molecular_function	GO:0003676	nucleic acid binding	110	360	0.305556	1	4.96403e-120	1	0	ASCC3_DANRE	GPT11_DANRE	CMTR1_DANRE	E9QJN4_DANRE	E7FGM4_DANRE	E7F923_DANRE	A0A0R4IHR6_DANRE	Q6DRE7_DANRE	A0A0R4IJ26_DANRE	A8E5K6_DANRE	F1RD88_DANRE	A5PM73_DANRE	F1R5C5_DANRE	A2BGG2_DANRE	A0A2R8RKV4_DANRE	A0A286YBW3_DANRE	E7F8R0_DANRE	F1R9W2_DANRE	F1R080_DANRE	A0A2R8QBY4_DANRE	I3IS56_DANRE	A0A0R4IGS9_DANRE	A0A0G2KXE4_DANRE	F1QRP4_DANRE	A0A2R8RP35_DANRE	F1QPH6_DANRE	E7EY45_DANRE	A0A2R8QIC4_DANRE	F1QKW1_DANRE	A0A2R8Q3K5_DANRE	A0A2R8Q097_DANRE	A0A2R8QQ92_DANRE	A0A0G2L234_DANRE	E7FE25_DANRE	A0A0R4IA19_DANRE	F1QAC0_DANRE	A0A2R8QIE0_DANRE	E7EXE0_DANRE	A0A0R4IP63_DANRE	F1R793_DANRE
cellular_component	GO:0005794	Golgi apparatus	108	619	0.174475	0.00480279	0.996084	0.654	1	SH3R1_DANRE	EXT1A_DANRE	GOGA5_DANRE	EXT1B_DANRE	EXT1C_DANRE	DNMBP_DANRE	BECN1_DANRE	PKHA8_DANRE	NAV3_DANRE	GKAP1_DANRE	CLAP2_DANRE	F1RE04_DANRE	Q498P3_DANRE	F1Q8R8_DANRE	B0UXI4_DANRE	Q1LUQ2_DANRE	Q5U3J4_DANRE	E7F995_DANRE	Q29RB5_DANRE	A4IG44_DANRE	Q6PHG0_DANRE	Q6GMG4_DANRE	A2RUX1_DANRE	Q6PE41_DANRE	A9JRR0_DANRE	A3KQ03_DANRE	A0A0R4IDC8_DANRE	Q7SY45_DANRE	B3DIT8_DANRE	A0A2R8Q9F8_DANRE	A0A0R4IXT6_DANRE	A0A2R8RU81_DANRE	A0A2R8QUB8_DANRE	A0A2R8QGL3_DANRE	E7F825_DANRE	F1QC36_DANRE	A0A2R8QTW5_DANRE	E7EY97_DANRE	A0A0R4IAU0_DANRE	A0A2R8QID4_DANRE
biological_process	GO:0000122	negative regulation of transcription by RNA polymerase II	107	357	0.29972	0.997786	0.00318201	1	0.994	MDM2_DANRE	SEM4E_DANRE	DLX2A_DANRE	DLX2B_DANRE	PAF1_DANRE	DLX4A_DANRE	LDB1A_DANRE	SKR1B_DANRE	N2F1A_DANRE	KANK2_DANRE	CNOT1_DANRE	E2F8_DANRE	DLX1A_DANRE	DLX4B_DANRE	Q91430_DANRE	Q9W6U0_DANRE	Q9YI02_DANRE	E7F0R9_DANRE	B2GM63_DANRE	B0R0S8_DANRE	Q9DFH2_DANRE	Q70ZY9_DANRE	B3DGQ7_DANRE	Q08BX8_DANRE	Q90XD1_DANRE	Q1L966_DANRE	B3DJN2_DANRE	E7F6Z5_DANRE	Q6NW63_DANRE	F1QUT1_DANRE	B3DK47_DANRE	A2VCZ7_DANRE	B0S8H2_DANRE	A5D6S0_DANRE	Q6W4T8_DANRE	Q1LVI0_DANRE	U3JB43_DANRE	Q6IQ71_DANRE	A0A2R8QMN6_DANRE	Q1LYM8_DANRE
biological_process	GO:0007015	actin filament organization	107	310	0.345161	1	6.83619e-09	1	0	EYS_DANRE	XIRP1_DANRE	DLG1_DANRE	Q9DGG8_DANRE	A0A2R8QN78_DANRE	A2RUX1_DANRE	E7F3J0_DANRE	F1QKS0_DANRE	F6NTM9_DANRE	A0A286YAV6_DANRE	A0A0R4IKR8_DANRE	A0A2R8QEZ3_DANRE	A0A2R8Q8N4_DANRE	A0A2R8QQG7_DANRE	A0A2R8QKB3_DANRE	A0A0R4IW85_DANRE	X1WBM9_DANRE	A0A2R8QSE5_DANRE	B8A6A9_DANRE	F1Q548_DANRE	F1R4L5_DANRE	A0A2R8QU03_DANRE	A0A0R4IRL3_DANRE	F1QP52_DANRE	X1WGL1_DANRE	F8W622_DANRE	F1R6L2_DANRE	E7F106_DANRE	Q1LXI2_DANRE	A0A0R4IVY1_DANRE	F1R4R9_DANRE	A0A2R8QUR4_DANRE	F1QPI5_DANRE	F1R527_DANRE	B0S6F2_DANRE	E7F062_DANRE	A0A286YAD0_DANRE	F1QI09_DANRE	A0A2R8QSJ9_DANRE	E7FF64_DANRE
biological_process	GO:0007156	homophilic cell adhesion via plasma membrane adhesion molecules	106	362	0.292818	0.991211	0.0120379	1	1	L1CA2_DANRE	TEN3_DANRE	TEN4_DANRE	F1RD80_DANRE	Q53CM6_DANRE	X1WCY4_DANRE	A4JYK5_DANRE	A0A2R8Q5S4_DANRE	X1WDW2_DANRE	B3DGN6_DANRE	E7F5T8_DANRE	A0A2R8Q6S7_DANRE	F1R376_DANRE	X1WGN5_DANRE	A0A2R8QHK7_DANRE	A0A2R8QRK0_DANRE	A0A2R8QL08_DANRE	A0A0G2L2R0_DANRE	E7F374_DANRE	A0A0R4IBZ9_DANRE	A8E7C6_DANRE	F1QTQ5_DANRE	F1RC97_DANRE	A0A2R8RQZ3_DANRE	A0A0R4IM30_DANRE	A0A2R8QAL3_DANRE	A0A2R8RQG5_DANRE	A0A0R4IFF8_DANRE	A0A140LGD3_DANRE	A0A2R8RQJ2_DANRE	A0A2R8PZW4_DANRE	F1QA09_DANRE	E7F957_DANRE	F1QGY4_DANRE	A0A0R4IQ86_DANRE	A0A2R8RHT3_DANRE	A0A0R4IJR6_DANRE	A0A0N4SUB1_DANRE	A0A0R4IRW1_DANRE	F1QC95_DANRE
molecular_function	GO:0003729	mRNA binding	104	359	0.289694	0.99987	0.000193153	1	0.154	NCBP3_DANRE	MTA70_DANRE	YTHD2_DANRE	TRD7A_DANRE	TRD7B_DANRE	SPT5H_DANRE	RFOX1_DANRE	CELF1_DANRE	CELF2_DANRE	N4BP1_DANRE	IF2B1_DANRE	E7FCA5_DANRE	Q1LV60_DANRE	Q6P124_DANRE	Q6P0B2_DANRE	E7F1G8_DANRE	Q6P2A9_DANRE	A1L2F4_DANRE	B8JL46_DANRE	A0A0R4IVY2_DANRE	F1Q4N1_DANRE	Q802Y1_DANRE	E7FD91_DANRE	F1QWB4_DANRE	M1ZML1_DANRE	A8DZI0_DANRE	A0A0R4IT73_DANRE	F1Q8M8_DANRE	F1QJB8_DANRE	B8JJU9_DANRE	F1Q898_DANRE	A0A2R8RSJ5_DANRE	A0A0R4IWL6_DANRE	F1QAZ9_DANRE	I3ISM5_DANRE	A0A2R8QKK6_DANRE	A0A2R8RHU1_DANRE	A0A0J9YJ24_DANRE	F1Q7N6_DANRE	E7FE02_DANRE
cellular_component	GO:0030424	axon	103	315	0.326984	0.999054	0.00134032	1	0.388	L1CA2_DANRE	ROGDI_DANRE	SC4AA_DANRE	TEN3_DANRE	NTF7_DANRE	DI2BA_DANRE	CTNA2_DANRE	ELAV4_DANRE	Q53CM6_DANRE	E7F1Y1_DANRE	A4JYK5_DANRE	Q6NZ01_DANRE	F1R1Q1_DANRE	F1R0W9_DANRE	Q5U3E5_DANRE	A0A2R8Q685_DANRE	A0A2R8QF27_DANRE	A0A2R8Q8U4_DANRE	A0A2R8Q9B4_DANRE	A0A2R8Q6S7_DANRE	F1R376_DANRE	A0A2R8PWF3_DANRE	A0A2R8QC86_DANRE	F1QKJ0_DANRE	A0A2R8QRK0_DANRE	E7F1D8_DANRE	A0A2R8QL08_DANRE	F1R4K2_DANRE	A0A2R8Q844_DANRE	A8E7C6_DANRE	A0A0R4IGI4_DANRE	F1QC52_DANRE	A0A2R8QPN6_DANRE	A0A2R8Q0G1_DANRE	Q1LWJ4_DANRE	A0A2R8PVT4_DANRE	F6PC33_DANRE	A0A140LFZ9_DANRE	A0A2R8QNV1_DANRE	F1QGY4_DANRE
cellular_component	GO:0043235	receptor complex	103	263	0.391635	0.999999	2.2944e-06	1	0.002	FGR1A_DANRE	TYRO3_DANRE	TIE2_DANRE	VGFR3_DANRE	A8WH88_DANRE	B3DI57_DANRE	F1R5S1_DANRE	B8JJU1_DANRE	B3DKP1_DANRE	A8WH93_DANRE	D0FH56_DANRE	A0A0R4IE17_DANRE	A8WH90_DANRE	Q1RLX1_DANRE	Q8JFB0_DANRE	B3DJG0_DANRE	Q9W629_DANRE	A0A0R4ITJ9_DANRE	Q5VSJ4_DANRE	A0A0R4ILA5_DANRE	A0A2R8QEU4_DANRE	F8W3W7_DANRE	F1R376_DANRE	F1RA13_DANRE	A0A2R8QI76_DANRE	F1QKJ0_DANRE	F1QMA9_DANRE	A0A2R8PYK8_DANRE	E7FAI5_DANRE	F1R5P2_DANRE	A0A2R8Q844_DANRE	A8E7C6_DANRE	E7FD22_DANRE	F6NI62_DANRE	Q1LWJ4_DANRE	A0A2R8QHE8_DANRE	F1QDE6_DANRE	E7FFT8_DANRE	A0A0R4IJL4_DANRE	A0A0R4IVD8_DANRE
cellular_component	GO:0015629	actin cytoskeleton	101	251	0.40239	1	7.12312e-14	1	0	TBX5A_DANRE	Q1RLT7_DANRE	F1Q6K8_DANRE	Q9DGG8_DANRE	X1WEC4_DANRE	A0A0R4IJP7_DANRE	Q803W9_DANRE	E7F3J0_DANRE	A0A2R8Q3W8_DANRE	F1QVU3_DANRE	F1QKS0_DANRE	F6NTM9_DANRE	A0A286YAV6_DANRE	F6PAD0_DANRE	A0A2R8QEZ3_DANRE	A0A2R8Q8N4_DANRE	A0A286Y9M1_DANRE	A0A2R8QKB3_DANRE	A0A2R8RPR6_DANRE	A0A2R8QSE5_DANRE	X1WE86_DANRE	B8A6A9_DANRE	A0A2R8QCX4_DANRE	F1Q548_DANRE	A0A0R4IRL3_DANRE	F8W622_DANRE	E7F106_DANRE	F1RA35_DANRE	Q1LXI2_DANRE	A0A2R8QQS8_DANRE	A0A0R4IVY1_DANRE	U3JB13_DANRE	F1R4R9_DANRE	A0A2R8RTS6_DANRE	U3JAM7_DANRE	A0A2R8QUR4_DANRE	F1R527_DANRE	B0S6F2_DANRE	F1QU62_DANRE	A0A286YAD0_DANRE
cellular_component	GO:0005813	centrosome	100	293	0.341297	1	1.94357e-07	1	0	PLK4_DANRE	MDM1_DANRE	SAS6_DANRE	STIL_DANRE	KIZ_DANRE	DAPLE_DANRE	CC14A_DANRE	CEP89_DANRE	CE290_DANRE	CEP63_DANRE	PPR35_DANRE	OFD1_DANRE	SDCG8_DANRE	UBP33_DANRE	RFIP3_DANRE	HOOK1_DANRE	NEK8_DANRE	IRAG2_DANRE	CE162_DANRE	DTL_DANRE	DCTN2_DANRE	B3DIU9_DANRE	F1QQ50_DANRE	E7F7H0_DANRE	Q7ZU21_DANRE	A0A0R4IK54_DANRE	Q08CD9_DANRE	Q6IQF6_DANRE	A9C3Q6_DANRE	F1QX00_DANRE	F1QVM8_DANRE	Q08CT1_DANRE	Q90Y37_DANRE	D2XZ47_DANRE	E7FCY1_DANRE	E7F186_DANRE	F1QPU7_DANRE	F1RBF5_DANRE	E9QBC3_DANRE	F1QW15_DANRE
biological_process	GO:0030036	actin cytoskeleton organization	99	314	0.315287	1	6.91694e-11	1	0	PHR4A_DANRE	PHR4B_DANRE	AMOL2_DANRE	F1QGX8_DANRE	B3DJI0_DANRE	Q4ZGL5_DANRE	B8A5U8_DANRE	A5JNG8_DANRE	Q4ZGL0_DANRE	Q5RHJ3_DANRE	B8JHQ5_DANRE	Q803W9_DANRE	F1QSU4_DANRE	E7F8Q6_DANRE	Q8AX99_DANRE	Q4ZGK9_DANRE	A0A0R4IER9_DANRE	F8W4Z1_DANRE	F1R1G8_DANRE	A0A2R8QM62_DANRE	A0A286Y857_DANRE	A0A2R8QJQ2_DANRE	A0A2R8Q7Y7_DANRE	E7EYZ7_DANRE	A0A2R8QLH8_DANRE	E9QFR8_DANRE	A0A2R8Q4F1_DANRE	E7FG55_DANRE	A0A0G2L1F5_DANRE	F1R7V2_DANRE	F1QDK4_DANRE	E9QFJ3_DANRE	A0A2R8QQS8_DANRE	E7FD42_DANRE	A0A2R8QE60_DANRE	A0A2R8QEH5_DANRE	X1WBR0_DANRE	X1WFY2_DANRE	I3ITM8_DANRE	F8W4C0_DANRE
biological_process	GO:0060271	cilium assembly	98	393	0.249364	0.99946	0.000761691	1	0.686	PLK4_DANRE	CF161_DANRE	DAAF1_DANRE	CP131_DANRE	CC14A_DANRE	CEP89_DANRE	CCD40_DANRE	DNMBP_DANRE	NPHP3_DANRE	COBL_DANRE	BBS2_DANRE	TALD3_DANRE	RFX2_DANRE	NOTC1_DANRE	ZN703_DANRE	YAP1_DANRE	UBX10_DANRE	POC1B_DANRE	TPC14_DANRE	WDR11_DANRE	PAX2A_DANRE	CE162_DANRE	DZI1L_DANRE	DZIP1_DANRE	BROMI_DANRE	CEP83_DANRE	F1QQ50_DANRE	Q7ZVN3_DANRE	F1QRE0_DANRE	Q52WY2_DANRE	E7FE66_DANRE	Q29RB5_DANRE	B0UYB0_DANRE	Q7ZUI3_DANRE	F1REQ6_DANRE	F1QHQ9_DANRE	A9C3Q6_DANRE	A2CEI3_DANRE	E7FCY1_DANRE	Q6ZM36_DANRE
cellular_component	GO:0005667	transcription regulator complex	98	261	0.375479	0.999997	4.30844e-06	1	0.002	MCAF1_DANRE	ARNT2_DANRE	LDB1A_DANRE	SKR1B_DANRE	SOX2_DANRE	TLE3B_DANRE	MED25_DANRE	SOX1A_DANRE	TLE3A_DANRE	C1JIE2_DANRE	Q6NZT5_DANRE	Q7T289_DANRE	Q9YI02_DANRE	Q7SZ61_DANRE	B3DJR5_DANRE	Q803N1_DANRE	F1RBN7_DANRE	B3DG00_DANRE	A4QN37_DANRE	A4IG25_DANRE	A0A2R8RSG0_DANRE	Q8JIG3_DANRE	E7FFR7_DANRE	Q7T351_DANRE	F1R5X1_DANRE	Q803K8_DANRE	Q7ZU53_DANRE	Q9PTS6_DANRE	Q6GMG3_DANRE	B0S576_DANRE	A0A0R4IC41_DANRE	A0A2R8QNC7_DANRE	A0A0R4IH97_DANRE	F6P8Y5_DANRE	A0A0R4IMQ4_DANRE	F1QTE0_DANRE	F8W338_DANRE	E7FDK6_DANRE	F1R259_DANRE	B0V229_DANRE
biological_process	GO:0009653	anatomical structure morphogenesis	97	325	0.298462	1	1.58831e-14	1	0	FXC1B_DANRE	PO5F1_DANRE	SOX2_DANRE	SOX1A_DANRE	A4QNT9_DANRE	D1YT98_DANRE	Q1LV18_DANRE	B2GM63_DANRE	Q6NY62_DANRE	B0UXI3_DANRE	Q7SYM1_DANRE	E7FFZ5_DANRE	E7FB43_DANRE	Q6DGE6_DANRE	B3DKD9_DANRE	E7F1D8_DANRE	E7F138_DANRE	F1R4K2_DANRE	A0A0R4IIA2_DANRE	F1QB00_DANRE	A0A2R8PV28_DANRE	A0A2R8RKY8_DANRE	X1WF08_DANRE	F8W3X1_DANRE	A0A2R8QD30_DANRE	Q1L8R8_DANRE	A0A2R8QK25_DANRE	A0A2R8PX08_DANRE	A0A2R8RWD9_DANRE	A0A2R8Q5H5_DANRE	R4GDT3_DANRE	E7F4F2_DANRE	E7F1G3_DANRE	E7F069_DANRE	E7FBV9_DANRE	A0A2R8RUJ4_DANRE	R4GEI0_DANRE	A0A0R4IQP3_DANRE	A0A2R8QIM7_DANRE	Q5RHM6_DANRE
biological_process	GO:0006325	chromatin organization	96	259	0.370656	1	1.15014e-07	1	0	PHF8_DANRE	TRRAP_DANRE	LRWD1_DANRE	AEBP2_DANRE	BAG6_DANRE	BABA1_DANRE	SE1BA_DANRE	MSL1_DANRE	TDRD3_DANRE	UBP16_DANRE	PRDM9_DANRE	WAC_DANRE	ABRX1_DANRE	CHD8_DANRE	KMT5B_DANRE	BANP_DANRE	EMSY_DANRE	F1R926_DANRE	E9QGQ0_DANRE	F1R0J6_DANRE	Q6DHF1_DANRE	F1QY85_DANRE	U3JB43_DANRE	I3IS77_DANRE	Q6IQ71_DANRE	A0A2R8Q8I0_DANRE	F1QXU6_DANRE	A0A2R8RPE6_DANRE	F1Q721_DANRE	F1QL52_DANRE	F1QHF6_DANRE	F1QV68_DANRE	A0A2R8QF37_DANRE	A0A2R8RLD2_DANRE	A0A2R8Q1Y5_DANRE	F1R259_DANRE	X1WG14_DANRE	A0A0R4J6P5_DANRE	A0A2R8QDI1_DANRE	A0A0R4IUG1_DANRE
molecular_function	GO:0003712	transcription coregulator activity	95	281	0.338078	1	3.46565e-25	1	0	PHF2_DANRE	PHF8_DANRE	TRRAP_DANRE	MCAF1_DANRE	LDB1A_DANRE	MED29_DANRE	MED17_DANRE	MED24_DANRE	MED15_DANRE	MD13L_DANRE	Q7SZ61_DANRE	Q803E3_DANRE	O73712_DANRE	A2CG09_DANRE	Q802C8_DANRE	Q4V8V8_DANRE	A0A2R8QEP6_DANRE	Q4QRG0_DANRE	F1QMY9_DANRE	Q6DHD0_DANRE	A1A5X7_DANRE	E9QI95_DANRE	A0A0B4J1A5_DANRE	Q5SP48_DANRE	F1QM38_DANRE	E7FGV8_DANRE	A0A0R4IH22_DANRE	A0A0R4IXV5_DANRE	F1R3J7_DANRE	F8W338_DANRE	K7DY74_DANRE	A0A2R8RLV5_DANRE	A0A0R4IBL3_DANRE	B0R0X6_DANRE	E7EYW7_DANRE	F6NW08_DANRE	F6NXN2_DANRE	R4GE16_DANRE	E9QEH8_DANRE	F1QFA9_DANRE
cellular_component	GO:0030425	dendrite	94	324	0.290123	0.99553	0.00604163	1	0.894	ROGDI_DANRE	CPEB4_DANRE	P4K2A_DANRE	NSMF_DANRE	NTF7_DANRE	DI2BA_DANRE	ELAV4_DANRE	A0A2R8QI85_DANRE	F8W634_DANRE	Q6NZ01_DANRE	B3DH97_DANRE	X1WDB0_DANRE	F1QV08_DANRE	E7FFP8_DANRE	Q6GMH1_DANRE	A0A140LH51_DANRE	F6PDA4_DANRE	F1Q7Y2_DANRE	E7F3J0_DANRE	B2ZZ14_DANRE	A0A2R8Q685_DANRE	F6NTM9_DANRE	A0A2R8RHW5_DANRE	A0A2R8Q8D8_DANRE	A0A286YAV6_DANRE	F1Q828_DANRE	F1Q6C6_DANRE	F1Q897_DANRE	X1WC43_DANRE	A0A2R8QJ64_DANRE	A0A2R8QJF4_DANRE	A0A2R8QPN6_DANRE	B8JHQ2_DANRE	F1RAQ0_DANRE	A0A2R8PX08_DANRE	F1QAG9_DANRE	A0A2R8QNR1_DANRE	E7FGK6_DANRE	Q5VSD9_DANRE	A0A286Y815_DANRE
biological_process	GO:0016567	protein ubiquitination	93	659	0.141123	6.6911e-07	1	0	1	SH3R1_DANRE	KEP1B_DANRE	MIB1_DANRE	CRBN_DANRE	HACE1_DANRE	RNF8_DANRE	SMUF2_DANRE	UBR3_DANRE	PZR3B_DANRE	FBXL5_DANRE	B0EVP9_DANRE	A0A2R8Q2X0_DANRE	E7EYF3_DANRE	A0A0R4IFZ8_DANRE	E7FH41_DANRE	U6C7X6_DANRE	Q499B0_DANRE	F1QIK4_DANRE	A2VCZ7_DANRE	B0EVP5_DANRE	F1R358_DANRE	B3DIT8_DANRE	A0A2R8Q7V8_DANRE	F8W3Q5_DANRE	A0A286Y9V7_DANRE	A0A0R4IJZ5_DANRE	X1WE22_DANRE	Q1LYI3_DANRE	B0R0S9_DANRE	F1QG48_DANRE	X1WC12_DANRE	A0A2R8QDY9_DANRE	F1QMZ7_DANRE	A0A0R4ILG6_DANRE	A0A2R8Q7I3_DANRE	F1QKR8_DANRE	X1WG91_DANRE	E7EYK8_DANRE	A0A2R8RVN4_DANRE	E7F3Z0_DANRE
biological_process	GO:0007399	nervous system development	92	278	0.330935	1	5.21573e-23	1	0	HMX3_DANRE	KDISB_DANRE	LDB1A_DANRE	SOX1A_DANRE	RFOX1_DANRE	TYRO3_DANRE	ZN423_DANRE	PAX2A_DANRE	NAV3_DANRE	NDRG2_DANRE	IF2B1_DANRE	5MP1_DANRE	B0S6T1_DANRE	C1JIE2_DANRE	F1QQ50_DANRE	B3DKL9_DANRE	A0A0R4IVY2_DANRE	Q1L966_DANRE	A2RUX1_DANRE	E7F6Z5_DANRE	B3DH26_DANRE	Q6DBT0_DANRE	A0A0R4IT73_DANRE	A0A2R8QEU4_DANRE	F8W3W7_DANRE	A0A2R8PUN1_DANRE	F1QMA9_DANRE	A0A2R8QNW3_DANRE	A0A2R8PYK8_DANRE	F8W338_DANRE	I3ISM5_DANRE	A0A2R8RHU1_DANRE	F6NSP9_DANRE	A0A2R8QD30_DANRE	U3JA78_DANRE	A0A2R8Q8A4_DANRE	F1QP50_DANRE	B8JLJ1_DANRE	B7ZD16_DANRE	E7EYX4_DANRE
biological_process	GO:0098609	cell-cell adhesion	91	256	0.355469	0.971088	0.0344883	1	1	JAM2A_DANRE	ARNT2_DANRE	PRTGB_DANRE	SCRIB_DANRE	PAL1A_DANRE	DLG1_DANRE	CTNA2_DANRE	E9QEG4_DANRE	X1WCY4_DANRE	B3DHL7_DANRE	B7ZVK8_DANRE	E7F1Y1_DANRE	F1QSX8_DANRE	B0CM22_DANRE	B0BF33_DANRE	A4JYK0_DANRE	X1WDW2_DANRE	A0A2R8QB05_DANRE	B0UXH8_DANRE	F6PEN0_DANRE	Q5RJ81_DANRE	E7EYJ7_DANRE	A0A0R4IIA7_DANRE	A0A2R8Q0L0_DANRE	A0A2R8QBL2_DANRE	A0A0G2L2R0_DANRE	A0A0R4IDZ8_DANRE	A0A2R8PXH2_DANRE	A0A2R8QGP7_DANRE	F1QUA3_DANRE	A0A2R8QAL3_DANRE	A0A0R4IFF8_DANRE	F1QPZ3_DANRE	A0A140LGD3_DANRE	B0S755_DANRE	A0A2R8RKI9_DANRE	F1QA09_DANRE	A0A0R4IQ86_DANRE	F1RBK4_DANRE	A0A286Y804_DANRE
biological_process	GO:0007169	transmembrane receptor protein tyrosine kinase signaling pathway	90	253	0.355731	1	4.81739e-07	1	0.001	FGR1A_DANRE	TYRO3_DANRE	TIE2_DANRE	VGFR3_DANRE	NTF7_DANRE	E7F020_DANRE	Q6NZ01_DANRE	F1R5S1_DANRE	B5DE36_DANRE	B3DKP1_DANRE	A0A0R4IEK8_DANRE	D0FH56_DANRE	B3DJR6_DANRE	Q5VSJ4_DANRE	A0A0R4ILA5_DANRE	A0A2R8QFW9_DANRE	F8W3W7_DANRE	F1R376_DANRE	F8W5D1_DANRE	A0A2R8QI76_DANRE	F1QKJ0_DANRE	A0A2R8PYK8_DANRE	E7FAI5_DANRE	F1R5P2_DANRE	A0A2R8Q844_DANRE	A0A2R8QB47_DANRE	A8E7C6_DANRE	E7FD22_DANRE	F6NI62_DANRE	Q1LWJ4_DANRE	A0A2R8QHE8_DANRE	F1QDE6_DANRE	E7FFT8_DANRE	F8W2R6_DANRE	F1QBU7_DANRE	F1QBD0_DANRE	F1QP50_DANRE	B8JLJ1_DANRE	E7EYX4_DANRE	G1K2P2_DANRE
biological_process	GO:0006511	ubiquitin-dependent protein catabolic process	88	390	0.225641	0.0691602	0.941293	1	1	KEP1B_DANRE	BAG6_DANRE	HACE1_DANRE	RNF8_DANRE	UBP33_DANRE	TRIPC_DANRE	WDR81_DANRE	UBP16_DANRE	MYLIB_DANRE	UBP13_DANRE	UBP37_DANRE	R213A_DANRE	R213B_DANRE	DTL_DANRE	ADRM1_DANRE	Q1LV60_DANRE	B7ZDA8_DANRE	Q7SXN6_DANRE	Q7T355_DANRE	R4L6W8_DANRE	E7EYF3_DANRE	E7FH41_DANRE	F1QY38_DANRE	F1Q4N1_DANRE	Q6GQM3_DANRE	Q6DGX8_DANRE	Q6DGY8_DANRE	Q501T3_DANRE	Q6P0T1_DANRE	A8DZI0_DANRE	Q4FE55_DANRE	H9KUW6_DANRE	A0A2R8QUB8_DANRE	K7DYG9_DANRE	E7F4N9_DANRE	A8WIS6_DANRE	A0A2R8QB18_DANRE	A0A2R8QKK6_DANRE	A2BGM8_DANRE	A0A2R8Q3R9_DANRE
biological_process	GO:0010468	regulation of gene expression	88	240	0.366667	1	3.73726e-115	1	0	ARAID_DANRE	PAX6_DANRE	PO5F1_DANRE	PRD10_DANRE	NIPLA_DANRE	YAP1_DANRE	PRDM9_DANRE	IF2B1_DANRE	A3KQW9_DANRE	Q9W6U0_DANRE	E9QCQ3_DANRE	A5JNG8_DANRE	Q6P2A9_DANRE	F1RA62_DANRE	E7F895_DANRE	Q9YHZ8_DANRE	A0A0R4IVY2_DANRE	A4IG25_DANRE	Q5CZN9_DANRE	F1QWB4_DANRE	A0A0R4IQL7_DANRE	F1QAC9_DANRE	F1QLG5_DANRE	E7F958_DANRE	F1RA06_DANRE	F1Q8M8_DANRE	I3ISK1_DANRE	A0A1L1QZC1_DANRE	A0A0R4INF0_DANRE	F1QAX5_DANRE	F1QAZ9_DANRE	F1R1X1_DANRE	A0A2R8RHU1_DANRE	A0A2R8Q8A4_DANRE	A0A1D5NSI1_DANRE	E9QG91_DANRE	A0A2R8RW59_DANRE	A0A1L1QZL8_DANRE	A0A2R8Q139_DANRE	F1Q597_DANRE
cellular_component	GO:0016459	myosin complex	87	173	0.50289	1	1.68503e-16	1	0	MY9AB_DANRE	CING_DANRE	E9QDU2_DANRE	B6IDE1_DANRE	Q9DGG8_DANRE	I3ISA3_DANRE	F1QSE1_DANRE	B3DFS9_DANRE	X1WCS2_DANRE	A0A2R8QP15_DANRE	F1QKS0_DANRE	A0A0R4IIX0_DANRE	A0A2R8Q9D2_DANRE	F1R1I5_DANRE	A0A2R8Q8Y3_DANRE	A0A0G2L365_DANRE	F1QDH9_DANRE	F1R5Y4_DANRE	F8W622_DANRE	A0A2R8Q8V2_DANRE	E7F106_DANRE	Q1LXI2_DANRE	A0A2R8QK05_DANRE	F1R4R9_DANRE	A0A2R8QUR4_DANRE	A0A2R8Q9I2_DANRE	F1R527_DANRE	A0A2R8QM44_DANRE	E7FE29_DANRE	B0S6F2_DANRE	A0A2R8Q4Q8_DANRE	A0A286YAD0_DANRE	A0A2R8QSJ9_DANRE	A0A0R4IPW9_DANRE	E7FDV0_DANRE	A0A2R8RZK3_DANRE	A0A0R4IXQ5_DANRE	A0A286YBM4_DANRE	E7FGA0_DANRE	B0S541_DANRE
biological_process	GO:0007018	microtubule-based movement	86	188	0.457447	1	4.43749e-13	1	0	KIF7_DANRE	KIF22_DANRE	DNAI3_DANRE	B7ZV80_DANRE	F1R672_DANRE	A7MD87_DANRE	E7FAN6_DANRE	A1A5Y4_DANRE	A0A2R8RQW0_DANRE	X1WGN9_DANRE	A0A2R8QJ09_DANRE	F1Q6J7_DANRE	A0A0R4IY79_DANRE	E9QBH9_DANRE	A0A1D5NS24_DANRE	A0A2R8RQB1_DANRE	F1RCT7_DANRE	E7F0X8_DANRE	E7F985_DANRE	F1QWH5_DANRE	E7F4J1_DANRE	A0A0R4IHI4_DANRE	F1QB07_DANRE	A0A0R4IGE5_DANRE	A0A0R4IUW7_DANRE	A0A2R8QB87_DANRE	E9QH47_DANRE	A0A0R4IXD8_DANRE	A0A2R8Q7G1_DANRE	K7DY80_DANRE	A0A2R8Q6Y8_DANRE	F1QET8_DANRE	A0A2R8Q7J3_DANRE	E9QC56_DANRE	A0A2R8PX20_DANRE	A0A1D5NT12_DANRE	B0UYK4_DANRE	A0A2R8QMF4_DANRE	I3ITD2_DANRE	A0A0R4IM96_DANRE
molecular_function	GO:0004725	protein tyrosine phosphatase activity	85	281	0.302491	0.99922	0.00122343	1	0.573	CC14A_DANRE	Q7ZVN3_DANRE	B6HY54_DANRE	F1QNU4_DANRE	F1Q6T9_DANRE	A0A1L1QZV5_DANRE	Q66HX1_DANRE	Q803R3_DANRE	Q8JFS7_DANRE	B7ZD37_DANRE	F1R5X1_DANRE	Q7T2L8_DANRE	Q6NYH0_DANRE	A0A0R4ITJ9_DANRE	Q6DBY3_DANRE	A0A1B1LZI1_DANRE	F1Q653_DANRE	E9QGZ3_DANRE	E9QIR1_DANRE	A0A0R4IIZ4_DANRE	E9QJ32_DANRE	A0A286YBL8_DANRE	A0A2R8PWP1_DANRE	A0A0R4IZV3_DANRE	X1WET2_DANRE	A0A0R4IA95_DANRE	A0A2R8QJG1_DANRE	A0A2R8QM14_DANRE	Q1L9G1_DANRE	A0A2R8RL72_DANRE	X1WFY2_DANRE	E7F716_DANRE	A0A2R8QJY8_DANRE	A0A2R8Q001_DANRE	A0A0J9YJD7_DANRE	F1R1D1_DANRE	A0A2R8QGM2_DANRE	F1QBE0_DANRE	A0A0R4IWH3_DANRE	F1Q5R9_DANRE
molecular_function	GO:0031267	small GTPase binding	83	228	0.364035	1	9.02151e-07	1	0.001	MCA3B_DANRE	HACE1_DANRE	MCA3A_DANRE	RFP4A_DANRE	RFIP3_DANRE	XPOT_DANRE	XPO2_DANRE	MYRIP_DANRE	B3DJI0_DANRE	E7F7I3_DANRE	A2VD24_DANRE	A0A0R4IVY5_DANRE	Q6DKF7_DANRE	Q5RHJ3_DANRE	Q90Y37_DANRE	A0A0R4IER9_DANRE	G1K2X8_DANRE	B0S6M2_DANRE	A0A2U3TW42_DANRE	A0A0R4IWU7_DANRE	A0A2R8QFR4_DANRE	E9QHE7_DANRE	F1RDC5_DANRE	A0A286Y857_DANRE	A0A2R8QGL3_DANRE	A0A2R8PZL9_DANRE	A0A2R8QTW5_DANRE	A0A286Y8U4_DANRE	A0A2R8Q7Y7_DANRE	A0A0R4IUH7_DANRE	A0A0R4IHW6_DANRE	A0A0R4IK82_DANRE	A0A2R8RNP8_DANRE	E7F8C0_DANRE	T1ECS7_DANRE	F1QI20_DANRE	A0A2R8QKF9_DANRE	A0A2R8Q4Y5_DANRE	R4GE71_DANRE	F1R5F2_DANRE
biological_process	GO:0006897	endocytosis	83	230	0.36087	0.911488	0.103834	1	1	SCAR5_DANRE	AP2MA_DANRE	MIB1_DANRE	BECN1_DANRE	UBP33_DANRE	AP2MB_DANRE	A2ARH3_DANRE	Q5U3T8_DANRE	Q52WY2_DANRE	Q5U3J4_DANRE	Q9DGG8_DANRE	E7F7Z2_DANRE	F1RD00_DANRE	A2CEI3_DANRE	A0A0R4IKR8_DANRE	A0A0R4IB03_DANRE	B0UXI0_DANRE	A0A2R8QBK7_DANRE	X1WBM9_DANRE	F1QIJ6_DANRE	B0UXN4_DANRE	U3JA74_DANRE	A0A0R4IDZ8_DANRE	F1QV21_DANRE	A0A286YA11_DANRE	K7DYA0_DANRE	X1WGL1_DANRE	F1QMR6_DANRE	F1R6L2_DANRE	F1R4R9_DANRE	A0A2R8QD80_DANRE	G1K2F5_DANRE	A0A2R8RHT0_DANRE	A0A2R8QND0_DANRE	F1QF73_DANRE	A0A2R8QJD2_DANRE	A0A2R8RHR6_DANRE	A0A0R4ITB0_DANRE	A0A2R8RKF4_DANRE	E7FGA0_DANRE
molecular_function	GO:0042393	histone binding	82	239	0.343096	1	2.25712e-07	1	0	PHC2_DANRE	SPT6H_DANRE	SPT2_DANRE	HPF1_DANRE	BRD4_DANRE	RNF8_DANRE	SART3_DANRE	TONSL_DANRE	UBP16_DANRE	CHD8_DANRE	MYSM1_DANRE	A2CG09_DANRE	F1RDU3_DANRE	F1R0J6_DANRE	E7FEN0_DANRE	F1QPB3_DANRE	Q1LUU4_DANRE	Q6DHD0_DANRE	Q5SPB7_DANRE	A0A2R8Q8I0_DANRE	A0A2R8QPC0_DANRE	F1R3T7_DANRE	A0A2R8RZV0_DANRE	F1QXQ3_DANRE	A0A2R8PYX0_DANRE	A0A2R8QAV7_DANRE	A0A2R8QF67_DANRE	B0R0X6_DANRE	F6P2R0_DANRE	F6NXN2_DANRE	A0A2R8RV42_DANRE	E7F6V1_DANRE	A0A2R8QA26_DANRE	A0A0G2KGP5_DANRE	A0A286Y9G2_DANRE	A0A286YAM6_DANRE	F8W2W1_DANRE	F1R4F8_DANRE	E7F336_DANRE	A0A2R8S0H3_DANRE
biological_process	GO:0015031	protein transport	82	327	0.250765	0.8796	0.133403	1	1	CE290_DANRE	CHMP7_DANRE	CCD22_DANRE	CHM2B_DANRE	COG4_DANRE	NUP42_DANRE	PKHA8_DANRE	RHDF1_DANRE	S7A6O_DANRE	TIM8A_DANRE	UEVLD_DANRE	CHM1A_DANRE	HOOK1_DANRE	NBAS_DANRE	HIKES_DANRE	NDC1_DANRE	GLE1_DANRE	Q6WFZ4_DANRE	B0UXH0_DANRE	Q6P0B3_DANRE	Q6ZM71_DANRE	F1QIC2_DANRE	A5PMM5_DANRE	A2CEI3_DANRE	Q1LXR3_DANRE	A0A286YB68_DANRE	A0A0R4IXT6_DANRE	A0A0R4IRH4_DANRE	F1Q6W8_DANRE	A0A0R4IY52_DANRE	F1R5J4_DANRE	F1Q966_DANRE	Q1L8P8_DANRE	F1R226_DANRE	A0A2R8RNM0_DANRE	A0A0R4IDN5_DANRE	E9QF76_DANRE	A0A2R8Q710_DANRE	A0A2R8QNM4_DANRE	A0A0R4IZD5_DANRE
biological_process	GO:0006281	DNA repair	81	224	0.361607	0.999999	1.07601e-06	1	0.006	RUVB2_DANRE	TICRR_DANRE	TRRAP_DANRE	SMAL1_DANRE	MMS19_DANRE	JMY_DANRE	FUMH_DANRE	PDS5A_DANRE	PSM4A_DANRE	PARI_DANRE	TRIPC_DANRE	UFL1_DANRE	PSM4B_DANRE	I80DB_DANRE	KMT5B_DANRE	FAN1_DANRE	EMSY_DANRE	DDX11_DANRE	Q6DG57_DANRE	Q6DRM9_DANRE	F1QNU4_DANRE	Q6P2T4_DANRE	Q7M558_DANRE	Q66HX1_DANRE	A0A0R4IHR6_DANRE	Q1LXB1_DANRE	A2BGQ6_DANRE	F1R5X1_DANRE	Q5SPB7_DANRE	Q7M559_DANRE	Q66I03_DANRE	Q6DBY3_DANRE	E9QGZ3_DANRE	E9QIR1_DANRE	E7F8R0_DANRE	A0A2R8Q1Y3_DANRE	A0A2R8QQ92_DANRE	E9QJ32_DANRE	A0A2R8QCL7_DANRE	F1Q529_DANRE
molecular_function	GO:0003714	transcription corepressor activity	81	208	0.389423	1	4.57161e-08	1	0	TLE3B_DANRE	YAP1_DANRE	TLE3A_DANRE	Q7T289_DANRE	B3DJR5_DANRE	E7F0R9_DANRE	E7FFR7_DANRE	Q1LUU4_DANRE	A5D6S0_DANRE	A0A0G2L4M0_DANRE	Q9PTS6_DANRE	Q1LYM8_DANRE	A0A0R4IFH8_DANRE	F1QD18_DANRE	A0A2R8QNC7_DANRE	A0A2R8RSE5_DANRE	F6P8Y5_DANRE	F1QXQ3_DANRE	A0A2R8Q304_DANRE	A0A2R8Q678_DANRE	Q5SP48_DANRE	F1QWG8_DANRE	F1QTE0_DANRE	A0A140LGI3_DANRE	F8W4E9_DANRE	E7FF48_DANRE	A0A2R8QET6_DANRE	B0UYL3_DANRE	A0A2R8QJN8_DANRE	F1QTJ1_DANRE	A0A286Y9G2_DANRE	Q1MT18_DANRE	A0A2R8QUG9_DANRE	A0A2R8QGH8_DANRE	F6PDP0_DANRE	E7F336_DANRE	F1R8E1_DANRE	X1WDS1_DANRE	A0A2R8Q4C2_DANRE	E7F2K0_DANRE
biological_process	GO:0001525	angiogenesis	80	288	0.277778	0.623898	0.413934	1	1	SMAL1_DANRE	CEIP2_DANRE	NR3BA_DANRE	NRP1A_DANRE	NOTC1_DANRE	THS7A_DANRE	TIE2_DANRE	WNT5B_DANRE	VGFR3_DANRE	AMOL2_DANRE	HXD4A_DANRE	Q0II00_DANRE	A9JR96_DANRE	C0SQ71_DANRE	A0A0R4IFP8_DANRE	F1R801_DANRE	B0S6D0_DANRE	B3DKP1_DANRE	Q30JB6_DANRE	Q6P3M5_DANRE	X1WG08_DANRE	E9QCK7_DANRE	Q8JFB0_DANRE	F1RD88_DANRE	E7F8Q6_DANRE	Q90VY7_DANRE	A0A0R4ITJ9_DANRE	Q1RLY9_DANRE	F1QTF2_DANRE	A0A2R8Q779_DANRE	F1QXE5_DANRE	F1RE63_DANRE	Q1MT43_DANRE	F6P1L8_DANRE	A0A0R4IFS9_DANRE	E7F2F9_DANRE	F1QN93_DANRE	A0A2R8QHE8_DANRE	F1QCA7_DANRE	B8A551_DANRE
molecular_function	GO:0005198	structural molecule activity	80	208	0.384615	0.34922	0.680472	1	1	K1C18_DANRE	COPB_DANRE	SC31A_DANRE	F6P9T1_DANRE	Q6DG66_DANRE	F1QTT3_DANRE	A8E5I2_DANRE	Q6DHB6_DANRE	Q1RLR3_DANRE	Q6DBU4_DANRE	A0A2R8QI68_DANRE	Q68EI5_DANRE	A5WUY5_DANRE	E7F114_DANRE	A0A0R4ID71_DANRE	Q6NYL7_DANRE	A0A2R8PZA9_DANRE	A0A286Y8D1_DANRE	A0A0R4IJ71_DANRE	A5WV02_DANRE	F1QUV8_DANRE	A0A2R8QSE5_DANRE	B8A6A9_DANRE	F1Q4X8_DANRE	F1Q548_DANRE	F8W4M8_DANRE	A0A2R8QDB8_DANRE	F1RA35_DANRE	A0A2R8QKW7_DANRE	A0A286YAI4_DANRE	F1QCR7_DANRE	A0A2R8QR17_DANRE	F8W4Q1_DANRE	A0A2R8PY22_DANRE	A0A2R8RUW2_DANRE	A0A0R4INC4_DANRE	E9QCV2_DANRE	A0A0N4SUF2_DANRE	F1QR21_DANRE	A0A0R4IM03_DANRE
biological_process	GO:0007420	brain development	79	335	0.235821	0.995043	0.006237	1	1	PHF8_DANRE	PO3F1_DANRE	PO3F2_DANRE	NEST_DANRE	MIB1_DANRE	KIF22_DANRE	CLP1_DANRE	BAG6_DANRE	EMX1_DANRE	ARNT2_DANRE	BSH_DANRE	EI3HB_DANRE	PMGT2_DANRE	MELT_DANRE	PO5F1_DANRE	PO4F3_DANRE	P3F3A_DANRE	ZN703_DANRE	NIPLA_DANRE	PAL1A_DANRE	YAP1_DANRE	TBX2_DANRE	P3F3B_DANRE	ZRN1B_DANRE	CHD8_DANRE	B0S6T1_DANRE	F1QQ50_DANRE	Q6NZT5_DANRE	Q1L8E6_DANRE	E7F1Y1_DANRE	Q6NZ01_DANRE	Q1LV18_DANRE	Q9I9B7_DANRE	B0CM22_DANRE	A2VD21_DANRE	F1Q7K3_DANRE	A1IH00_DANRE	Q90264_DANRE	Q6DGE6_DANRE	A0A2R8Q8N1_DANRE
molecular_function	GO:0003713	transcription coactivator activity	78	179	0.435754	1	7.95204e-17	1	0	PHF2_DANRE	SETD3_DANRE	JMY_DANRE	BCL9L_DANRE	ARI5B_DANRE	TADA3_DANRE	MED6_DANRE	TDRD3_DANRE	YAP1_DANRE	UBP16_DANRE	MED12_DANRE	MYSM1_DANRE	A2CG09_DANRE	F1QTT3_DANRE	F1R405_DANRE	D1L3Y5_DANRE	Q66HZ5_DANRE	Q802V1_DANRE	A0A2R8Q8I0_DANRE	F1RBG9_DANRE	A0A0R4IPF8_DANRE	E7F9J6_DANRE	F1RBA9_DANRE	F1R3T7_DANRE	Q5SP48_DANRE	F1QUV8_DANRE	A0A2R8Q6N1_DANRE	A0A2R8QF67_DANRE	Q1L8S4_DANRE	E7F442_DANRE	F1QKM6_DANRE	F8W4M8_DANRE	A0A2R8QDB8_DANRE	F1R259_DANRE	A0A2R8QKJ7_DANRE	A0A2R8Q9X1_DANRE	A0A0R4IR18_DANRE	R4GEM4_DANRE	A0A0R4IUG1_DANRE	F1Q7J8_DANRE
cellular_component	GO:0043005	neuron projection	78	473	0.164905	0.950642	0.0563714	1	1	CNTN5_DANRE	BBS2_DANRE	CPEB4_DANRE	P4K2A_DANRE	TEN3_DANRE	TEN4_DANRE	VSI10_DANRE	DLG1_DANRE	Q08CV1_DANRE	Q6IWP4_DANRE	B3DJY4_DANRE	Q0PJT8_DANRE	Q1LY45_DANRE	E7F9D4_DANRE	A3KNU7_DANRE	Q568M9_DANRE	A0A0R4J7C3_DANRE	A0A2R8Q360_DANRE	E7FAT2_DANRE	Q5U3E5_DANRE	Q5VSJ4_DANRE	A0A0R4ILA5_DANRE	F1QV17_DANRE	E9QDJ5_DANRE	E7FFY0_DANRE	I3IS42_DANRE	F1Q6W8_DANRE	E7EYT4_DANRE	A0A286Y8P6_DANRE	F1R5P2_DANRE	F1QU90_DANRE	E9QHL0_DANRE	A0A286Y9K8_DANRE	A0A0G2KYC0_DANRE	F1QPM0_DANRE	F1RA92_DANRE	X1WBF7_DANRE	F1QW20_DANRE	F1R5G4_DANRE	A0A140LGX8_DANRE
cellular_component	GO:0030054	cell junction	78	145	0.537931	1	8.22899e-22	1	0	DAPLE_DANRE	HEG_DANRE	SDCG8_DANRE	SCRIB_DANRE	XIRP1_DANRE	AMOL2_DANRE	DLG1_DANRE	F1Q5F4_DANRE	B7ZVK8_DANRE	E7F2A2_DANRE	B5DDZ4_DANRE	E7EZS2_DANRE	Q1JPU9_DANRE	B0V218_DANRE	Q8AX99_DANRE	F8W4Z1_DANRE	A0A0R4IWX6_DANRE	E7EYJ7_DANRE	B0V219_DANRE	A0A286YAJ7_DANRE	F1Q649_DANRE	E9QFR8_DANRE	A0A0G2L1F5_DANRE	F1QP52_DANRE	F1R7V2_DANRE	E7F355_DANRE	F1QDK4_DANRE	A0A2R8PYV4_DANRE	A0A0R4IWR5_DANRE	A0A2R8QE60_DANRE	I3ITI8_DANRE	A0A0R4ILA7_DANRE	A0A2R8QAD7_DANRE	F8W4C0_DANRE	A0A2R8QEN6_DANRE	A0A0H2UKN4_DANRE	A0A2R8Q317_DANRE	A0A2R8QSL0_DANRE	F1R0H8_DANRE	F1QXB0_DANRE
molecular_function	GO:0004930	G protein-coupled receptor activity	77	762	0.10105	6.58841e-42	1	0	1	GP161_DANRE	GPR22_DANRE	TM116_DANRE	AGRA3_DANRE	AGRV1_DANRE	C3AR_DANRE	AGRA2_DANRE	AGRG6_DANRE	Q5U389_DANRE	F1R8K4_DANRE	F1Q5N3_DANRE	Q6WZB3_DANRE	Q8AWE0_DANRE	Q7T1A1_DANRE	Q2MHK8_DANRE	Q9W6E3_DANRE	Q2PRL7_DANRE	E4W699_DANRE	C5NS01_DANRE	A0A0R4IF44_DANRE	F1QU09_DANRE	F8W5T4_DANRE	E7F1D8_DANRE	F1R1L1_DANRE	F1QG18_DANRE	A0A0R4IIA2_DANRE	F1QB00_DANRE	E7FGF1_DANRE	F1Q7W7_DANRE	A0A0R4IV20_DANRE	F1QWX3_DANRE	A0A2R8PX08_DANRE	A0A0R4IB59_DANRE	F1QLQ2_DANRE	F1QQR2_DANRE	A0A2R8Q2D7_DANRE	R4GDT3_DANRE	E7F4F2_DANRE	E7F1G3_DANRE	A0A0R4IH68_DANRE
biological_process	GO:0032502	developmental process	77	279	0.275986	1	8.61888e-27	1	0	S7A6O_DANRE	Q7ZVN3_DANRE	A0A1L1QZV5_DANRE	Q803R3_DANRE	F1RC36_DANRE	Q8JFS7_DANRE	B7ZD37_DANRE	F1Q8E5_DANRE	Q6NYH0_DANRE	F6NL66_DANRE	Q6DBZ9_DANRE	Q6P015_DANRE	F1Q653_DANRE	A0A2R8QGP3_DANRE	A0A0R4IIZ4_DANRE	E9QBT6_DANRE	F1QQW3_DANRE	M9MM95_DANRE	E9QEC7_DANRE	F1Q649_DANRE	A0A2R8PWP1_DANRE	A0A0R4IZV3_DANRE	A0A2R8QM14_DANRE	Q1L9G1_DANRE	A0A0R4IXK2_DANRE	A0A0R4IU64_DANRE	A0A2R8RL72_DANRE	X1WFY2_DANRE	F1QUA1_DANRE	A0A2R8QJY8_DANRE	F6PD48_DANRE	E7FBV7_DANRE	A0A0R4IRV6_DANRE	F1R1D1_DANRE	A0A2R8QGM2_DANRE	F1QBK5_DANRE	F1QBE0_DANRE	A0A0R4IWH3_DANRE	A0A0A0MPF8_DANRE	E7FH10_DANRE
biological_process	GO:0007264	small GTPase mediated signal transduction	75	226	0.331858	0.999997	5.16492e-06	1	0.016	RGL1_DANRE	DAPLE_DANRE	MIRO1_DANRE	RGRF2_DANRE	A0A286YAC4_DANRE	A0A286Y9S9_DANRE	Q1L9A0_DANRE	A9C3Q2_DANRE	B0R034_DANRE	E9QJL8_DANRE	A0A2R8Q962_DANRE	F6P5U6_DANRE	E7F520_DANRE	A0A0R4I9J2_DANRE	E9QDY7_DANRE	E7FDC9_DANRE	F1QJ79_DANRE	F1RDE1_DANRE	F1QAS2_DANRE	A0A2R8PYV4_DANRE	A0A0R4IDU6_DANRE	E9QE63_DANRE	A0A2R8QG49_DANRE	A0A2R8QFE0_DANRE	E7FBN7_DANRE	A0A2R8QAD7_DANRE	A0A0R4ILB0_DANRE	A0A0R4IEH3_DANRE	A0A2R8Q450_DANRE	A0A0R4ICN7_DANRE	A0A0R4IX73_DANRE	A0A2R8Q8F0_DANRE	A0A2R8Q5M4_DANRE	F8W4T6_DANRE	A0A2R8QJ89_DANRE	E7F7V2_DANRE	X1WF60_DANRE	F1Q4T0_DANRE	A0A2R8Q1D4_DANRE	E7F0G8_DANRE
cellular_component	GO:0031012	extracellular matrix	75	369	0.203252	0.489647	0.547523	1	1	APOEB_DANRE	CRA1B_DANRE	COL12_DANRE	B3DLK0_DANRE	A8E7Q1_DANRE	A9JRH0_DANRE	Q5TYP2_DANRE	A8BBJ2_DANRE	F1Q7Y5_DANRE	Q2LDA1_DANRE	E7F9Z1_DANRE	F1QQ56_DANRE	A0A2R8RNY2_DANRE	F1QHS6_DANRE	A0A286YAI0_DANRE	E9QDK3_DANRE	E7FE04_DANRE	Q5SPR1_DANRE	E7FEN5_DANRE	X1WHI6_DANRE	F1RDA9_DANRE	F1QM25_DANRE	A0A2R8QFF2_DANRE	E7FFX0_DANRE	A0A0R4IMA3_DANRE	E7FFQ4_DANRE	F1R2Z7_DANRE	F1QYN1_DANRE	A0A2R8RTK9_DANRE	E7FBX1_DANRE	F1QT86_DANRE	X1WFR7_DANRE	A0A2R8RIW6_DANRE	A0A2R8QKV2_DANRE	H9GYJ3_DANRE	E7F6N6_DANRE	A0A1D5NS53_DANRE	F1R544_DANRE	A0A0R4ISF7_DANRE	F1QSL8_DANRE
cellular_component	GO:0005730	nucleolus	73	348	0.20977	0.564833	0.48257	1	1	PHF2_DANRE	PHF8_DANRE	PLK4_DANRE	NEPRO_DANRE	MDM2_DANRE	SPT2_DANRE	DDX55_DANRE	MAK16_DANRE	ILF3_DANRE	NUSAP_DANRE	CC14A_DANRE	DDX51_DANRE	PYM1_DANRE	NOL11_DANRE	MIDN_DANRE	STPAP_DANRE	WDR75_DANRE	R213A_DANRE	R213B_DANRE	CF089_DANRE	N4BP1_DANRE	DDX11_DANRE	Q6DRI5_DANRE	Q499A8_DANRE	Q7ZVN3_DANRE	A9JR96_DANRE	B0R0S8_DANRE	Q503G0_DANRE	Q6DRE7_DANRE	Q7SZX9_DANRE	F1RC56_DANRE	Q1LUU4_DANRE	F1QF98_DANRE	A0A2R8QP10_DANRE	Q1LY17_DANRE	Q1LV47_DANRE	A0A2R8QV02_DANRE	A0A0R4II47_DANRE	F1QPH6_DANRE	F1QGS3_DANRE
biological_process	GO:0016477	cell migration	73	281	0.259786	0.502845	0.52309	1	1	SE3AA_DANRE	RHDF1_DANRE	SCRIB_DANRE	UBP33_DANRE	TYRO3_DANRE	ZRN1B_DANRE	AMOL2_DANRE	CELF1_DANRE	CTNA2_DANRE	Q5U3T8_DANRE	Q52WY2_DANRE	Q5RHU2_DANRE	B5DE36_DANRE	B3DKP1_DANRE	E7F7Z2_DANRE	F1QAD7_DANRE	B3DIP9_DANRE	Q5TZ42_DANRE	Q4FE55_DANRE	A0A2R8QFW9_DANRE	F1Q6L5_DANRE	F1QN90_DANRE	E9QGC4_DANRE	X1WHJ1_DANRE	F1QG48_DANRE	A0A2R8PYK8_DANRE	E7F9P0_DANRE	F1QPJ1_DANRE	E9QBZ7_DANRE	Q1MTD2_DANRE	F1QBD0_DANRE	A0A2R8QN12_DANRE	E7EYX4_DANRE	A0A2R8Q031_DANRE	E7F4B3_DANRE	F1QYU0_DANRE	X1WBN8_DANRE	F1QWE3_DANRE	E7EXX6_DANRE	A0A2R8QSP1_DANRE
cellular_component	GO:0005912	adherens junction	72	233	0.309013	0.99881	0.00191209	1	0.484	MPP7_DANRE	C85CA_DANRE	SCRIB_DANRE	PAL1A_DANRE	CTNA2_DANRE	E7FAR1_DANRE	F1QGX8_DANRE	Q4ZGL5_DANRE	F1QTT3_DANRE	Q4ZGL0_DANRE	F1QSU4_DANRE	B0BF33_DANRE	Q4ZGK9_DANRE	F1R1G8_DANRE	X1WGN5_DANRE	A0A2R8QNC7_DANRE	A0A2R8QM62_DANRE	Q5RJ81_DANRE	F1QUV8_DANRE	A0A2R8QSE5_DANRE	B8A6A9_DANRE	A0A2R8Q0L0_DANRE	F1Q548_DANRE	U3JA65_DANRE	E7F374_DANRE	F1R4L5_DANRE	A0A2R8QCT0_DANRE	F8W4M8_DANRE	A0A2R8QDB8_DANRE	F1RD94_DANRE	A0A0R4IFF8_DANRE	A0A0R4IQ86_DANRE	A0A2R8Q7L9_DANRE	F1RBK4_DANRE	X1WBG6_DANRE	A0A286Y804_DANRE	A0A2R8QA01_DANRE	F1QU51_DANRE	A0A0R4IJR6_DANRE	A2CGB3_DANRE
cellular_component	GO:0005783	endoplasmic reticulum	72	647	0.111283	4.30889e-05	0.999967	0.006	1	PEF1_DANRE	RN145_DANRE	DDRGK_DANRE	APH1B_DANRE	HACE1_DANRE	POMT2_DANRE	PMGT2_DANRE	CPEB4_DANRE	UFL1_DANRE	VAC14_DANRE	TSP4B_DANRE	AMR1A_DANRE	AMR1B_DANRE	NB5R4_DANRE	NBEL2_DANRE	ELOV6_DANRE	Q7ZW40_DANRE	A3KNJ7_DANRE	Q6EF99_DANRE	X1WG80_DANRE	Q6EFA1_DANRE	B0S6W0_DANRE	Q803R3_DANRE	F1QHT3_DANRE	Q6GMG4_DANRE	E7FCD1_DANRE	E7FFP8_DANRE	Q7T3L3_DANRE	Q6P0U6_DANRE	E7F6G9_DANRE	Q6EFA0_DANRE	F1RBW3_DANRE	F1Q7Y2_DANRE	F1QY61_DANRE	E7FFY0_DANRE	E7FCW9_DANRE	F1R6G6_DANRE	F1Q6C6_DANRE	A0A286YAP4_DANRE	A0A0R4INQ5_DANRE
molecular_function	GO:0001228	DNA-binding transcription activator activity, RNA polymerase II-specific	72	202	0.356436	0.999995	1.07103e-05	1	0.01	ZN219_DANRE	ZN750_DANRE	A0A0R4ILE1_DANRE	Q503Z8_DANRE	E7F8Q2_DANRE	Q6P0F1_DANRE	F1QN94_DANRE	H0WE41_DANRE	B1WB79_DANRE	A4FTT4_DANRE	Q7ZVY3_DANRE	E9QCL9_DANRE	A0A2R8PWG8_DANRE	X1WC64_DANRE	F1QLN2_DANRE	A0A0G2KWR5_DANRE	A0A0R4ICM8_DANRE	F1QBV3_DANRE	A0A2R8Q254_DANRE	A0A2R8QAI8_DANRE	F1RDM3_DANRE	X1WF08_DANRE	A8B8L1_DANRE	H0WE97_DANRE	A0A2R8Q5H5_DANRE	H0WE95_DANRE	F1QS77_DANRE	A0A286YA18_DANRE	A0A2R8QNR2_DANRE	A0A2R8QPD7_DANRE	A0A286YB15_DANRE	A0A0R4IM69_DANRE	E7F8E6_DANRE	Q5TYX1_DANRE	A0A0G2L9Q0_DANRE	B8A5T9_DANRE	X1WCF1_DANRE	I3ITE2_DANRE	A0A2R8RXD0_DANRE	A0A2R8QQD6_DANRE
biological_process	GO:0090630	activation of GTPase activity	71	178	0.398876	0.999999	1.86016e-06	1	0.006	SCRIB_DANRE	RHG29_DANRE	TBC8B_DANRE	A0A286YAC4_DANRE	E7FE99_DANRE	A0A286Y9S9_DANRE	F1QXM3_DANRE	E7FE32_DANRE	F1QJX4_DANRE	A0A0R4IHI1_DANRE	A0A2R8QTS8_DANRE	A0A0R4IHT5_DANRE	A0A0R4IBF6_DANRE	E7FDW4_DANRE	F1R309_DANRE	A0A2R8QEF0_DANRE	A0A2R8QCT2_DANRE	E7F8P9_DANRE	E7F520_DANRE	A0A0R4IRU6_DANRE	F6P7J8_DANRE	A0A0G2KGZ7_DANRE	E7FB23_DANRE	A0A0R4IDU6_DANRE	F1Q602_DANRE	F1R5Z9_DANRE	B0S696_DANRE	B8A5W2_DANRE	E7FA51_DANRE	A0A2R8QKB1_DANRE	F1Q5A4_DANRE	F1QET6_DANRE	F1QE75_DANRE	E7EZ23_DANRE	A0A2R8PXG7_DANRE	A0A2R8RWE1_DANRE	A0A2R8PWT8_DANRE	A0A0G2KWM4_DANRE	F1RA30_DANRE	A0A0R4ICD0_DANRE
cellular_component	GO:0048471	perinuclear region of cytoplasm	69	205	0.336585	0.999982	3.42809e-05	1	0.013	SH3R1_DANRE	ARAID_DANRE	MIB1_DANRE	CPEB4_DANRE	UBP33_DANRE	FBXL5_DANRE	DLLC_DANRE	MYRIP_DANRE	IF2B1_DANRE	F2Z4T4_DANRE	A0A0B4J1A6_DANRE	B7ZVL5_DANRE	B2KTE1_DANRE	Q1LUV5_DANRE	B2KTE4_DANRE	Q7T3L3_DANRE	M1ZML1_DANRE	B2KTE3_DANRE	B3DIT8_DANRE	A0A2R8PZA9_DANRE	A0A0R4IJ71_DANRE	A5WV02_DANRE	Q1L999_DANRE	A0A286YAP4_DANRE	I3ITM6_DANRE	A0A2R8PYV4_DANRE	A0A2R8QM15_DANRE	A0A2R8QKW7_DANRE	E9QF76_DANRE	A0A2R8QAD7_DANRE	A0A2R8QR17_DANRE	A0A0R4INC4_DANRE	A0A0R4IMH2_DANRE	A0A2R8QBS2_DANRE	E9QCV2_DANRE	A0A0G2L5A2_DANRE	A0A2R8QEG3_DANRE	A0A2R8Q8F0_DANRE	A0A2R8Q5M4_DANRE	A0A2R8QLG6_DANRE
molecular_function	GO:0043565	sequence-specific DNA binding	69	269	0.256506	1	4.53034e-118	1	0	HSF4_DANRE	EGR1_DANRE	FOXN4_DANRE	KLF1_DANRE	PAX6_DANRE	ETV4_DANRE	PO5F1_DANRE	PO4F3_DANRE	SOX2_DANRE	TBX5A_DANRE	TBXTA_DANRE	PAX2A_DANRE	HXB1A_DANRE	DLX3B_DANRE	B0S6T1_DANRE	Q501S1_DANRE	Q9I9E8_DANRE	Q68EH3_DANRE	A5JNG8_DANRE	F1QPC8_DANRE	F1RD02_DANRE	Q30JB6_DANRE	A0A1D5NSQ7_DANRE	Q90VY7_DANRE	Q1LVI0_DANRE	A0A2R8QIV0_DANRE	F1QK52_DANRE	E7EZL9_DANRE	A0A2R8RXZ5_DANRE	A0A0R4J6S2_DANRE	A0A0R4INF0_DANRE	E7F138_DANRE	E7FDK6_DANRE	E7F6E9_DANRE	A0A0R4IN87_DANRE	B0VJZ9_DANRE	Q1LV27_DANRE	F8W4Q7_DANRE	F1QVQ9_DANRE	F1QUH0_DANRE
biological_process	GO:0033674	positive regulation of kinase activity	69	138	0.5	0.999999	1.65865e-06	1	0.006	FGR1A_DANRE	TYRO3_DANRE	TIE2_DANRE	VAC14_DANRE	VGFR3_DANRE	F1R5S1_DANRE	B3DKP1_DANRE	D0FH56_DANRE	Q5VSJ4_DANRE	A0A0R4ILA5_DANRE	F8W3W7_DANRE	F1R376_DANRE	A0A2R8QI76_DANRE	F1QKJ0_DANRE	A0A2R8PYK8_DANRE	E7FAI5_DANRE	F1R5P2_DANRE	A0A2R8Q844_DANRE	A8E7C6_DANRE	E7FD22_DANRE	F6NI62_DANRE	Q1LWJ4_DANRE	A0A2R8QHE8_DANRE	F1QDE6_DANRE	E7FFT8_DANRE	F1QBU7_DANRE	F1QBD0_DANRE	F1QP50_DANRE	B8JLJ1_DANRE	E7EYX4_DANRE	G1K2P2_DANRE	F8W3R9_DANRE	A0A0A0MPK4_DANRE	F1QNX5_DANRE	F1QWE3_DANRE	A0A2R8RS29_DANRE	A0A2R8QQ09_DANRE	F1QVU0_DANRE	A0A2R8QED1_DANRE	F1Q7S3_DANRE
molecular_function	GO:0005516	calmodulin binding	68	239	0.284519	0.989434	0.0154591	1	1	INVS_DANRE	CAM1B_DANRE	RGRF2_DANRE	F1QNK9_DANRE	F2Z4T4_DANRE	B0S6F4_DANRE	Q6DHN7_DANRE	Q1LY45_DANRE	Q4F876_DANRE	A2BIN8_DANRE	Q7T303_DANRE	Q502K8_DANRE	E7FAT2_DANRE	Q32PU2_DANRE	F1QVH9_DANRE	F1QGA8_DANRE	A0A0R4ISS8_DANRE	F1RB62_DANRE	F1QCK4_DANRE	F8W5K5_DANRE	A0A0R4IKT8_DANRE	A0A2R8PWZ0_DANRE	A0A0R4IGU0_DANRE	F1QEX9_DANRE	E7F624_DANRE	F1R275_DANRE	F1QW20_DANRE	E7F693_DANRE	A0A2R8QBS2_DANRE	Q5RGQ4_DANRE	F1QJV2_DANRE	A0A2R8RPV5_DANRE	E7F3U0_DANRE	A0A0R4IC31_DANRE	A0A2R8Q3V4_DANRE	A0A2R8QGU6_DANRE	A0A2R8RJ37_DANRE	A0A0R4INU5_DANRE	B8A668_DANRE	Q1LUF1_DANRE
biological_process	GO:0051301	cell division	68	234	0.290598	0.890995	0.130207	1	1	MCMBP_DANRE	CC14A_DANRE	ERC6L_DANRE	FA83D_DANRE	CEP63_DANRE	BECN1_DANRE	PDS5A_DANRE	BABA1_DANRE	FIGN_DANRE	CD123_DANRE	SPC24_DANRE	NUF2_DANRE	UBP16_DANRE	RFP4A_DANRE	RFIP3_DANRE	UBP37_DANRE	ARP8_DANRE	NEK8_DANRE	NDC80_DANRE	CLAP2_DANRE	Q7ZVN3_DANRE	Q7T3D4_DANRE	Q6TNS1_DANRE	A0A2R8Q9M3_DANRE	A2CEF0_DANRE	Q08CD9_DANRE	A2RUX1_DANRE	F1R1N7_DANRE	Q7ZUP9_DANRE	A2BG39_DANRE	Q08CT1_DANRE	D2XZ47_DANRE	A1L231_DANRE	E7FCY1_DANRE	A8WFZ3_DANRE	F1QJY8_DANRE	H9KUW6_DANRE	A0A0R4IQR0_DANRE	A0A2R8PZ20_DANRE	A0A2R8Q472_DANRE
cellular_component	GO:0014069	postsynaptic density	67	164	0.408537	0.999873	0.000224479	1	0.085	DLGP1_DANRE	INSY1_DANRE	CPEB4_DANRE	SCRIB_DANRE	NSMF_DANRE	Q1LUP1_DANRE	Q6GMH1_DANRE	E7F3J0_DANRE	Q1RLV0_DANRE	A0A2R8Q385_DANRE	F6NTM9_DANRE	F1QJ05_DANRE	A0A2R8QML6_DANRE	A0A286YAV6_DANRE	F1QCQ3_DANRE	A0A286Y962_DANRE	A0A2R8PUN1_DANRE	A0A0R4IVJ3_DANRE	A0A2R8QI45_DANRE	A0A2R8RL55_DANRE	A0A286Y9M1_DANRE	A0A2R8QSN4_DANRE	E7FDI0_DANRE	A0A2R8PX08_DANRE	A0A2R8QDV8_DANRE	F1RBK4_DANRE	A0A286Y804_DANRE	B8JIC5_DANRE	A0A2R8RHL8_DANRE	E7EXG2_DANRE	E7FF64_DANRE	F1Q6G4_DANRE	A0A2R8QBF8_DANRE	A0A286Y931_DANRE	A0A0R4IJ99_DANRE	A0A2R8Q5Y8_DANRE	F1R306_DANRE	F1QA84_DANRE	F1QYG8_DANRE	F8W4G8_DANRE
biological_process	GO:0006915	apoptotic process	66	270	0.244444	1.30378e-06	0.999999	0	1	MDM2_DANRE	RN152_DANRE	ERCC3_DANRE	TXB1A_DANRE	TCHP_DANRE	KANK2_DANRE	F1QDN4_DANRE	E7EXV8_DANRE	Q1LUU4_DANRE	B0S576_DANRE	F1Q828_DANRE	A0A2R8QRN5_DANRE	A0A0R4IKR8_DANRE	X1WBM9_DANRE	E7FBJ6_DANRE	A0A2R8Q0F5_DANRE	A0A2R8QF37_DANRE	A0A2R8QDZ7_DANRE	F1RCH2_DANRE	X1WGL1_DANRE	F1R6L2_DANRE	X1WF03_DANRE	A0A2R8QDI1_DANRE	F1QIQ2_DANRE	A0A2R8RI36_DANRE	A0A2R8Q559_DANRE	E7F336_DANRE	A0A0R4ILJ7_DANRE	A0A0R4ITB0_DANRE	A0A2R8RLP2_DANRE	A0A0R4IT02_DANRE	F1R8W0_DANRE	A0A2R8Q6A5_DANRE	A0A2R8RNP3_DANRE	A0A2R8Q192_DANRE	A0A286YA84_DANRE	F1Q7E9_DANRE	A0A0R4IW08_DANRE	E7FGW0_DANRE	A0A0R4ISC3_DANRE
molecular_function	GO:0004714	transmembrane receptor protein tyrosine kinase activity	66	146	0.452055	1	4.2566e-09	1	0	FGR1A_DANRE	TYRO3_DANRE	TIE2_DANRE	VGFR3_DANRE	B3DGN7_DANRE	F1R5S1_DANRE	B3DKP1_DANRE	D0FH56_DANRE	B3DJR6_DANRE	Q5VSJ4_DANRE	A0A0R4ILA5_DANRE	F8W3W7_DANRE	F1R376_DANRE	A0A2R8QI76_DANRE	F1QKJ0_DANRE	A0A2R8PYK8_DANRE	F1R5P2_DANRE	A0A2R8Q844_DANRE	A8E7C6_DANRE	E7FD22_DANRE	F6NI62_DANRE	Q1LWJ4_DANRE	A0A2R8QHE8_DANRE	F1QDE6_DANRE	E7FFT8_DANRE	F8W2R6_DANRE	F1QBU7_DANRE	F1QBD0_DANRE	F1QP50_DANRE	B8JLJ1_DANRE	E7EYX4_DANRE	G1K2P2_DANRE	F8W3R9_DANRE	A0A0A0MPK4_DANRE	F1QNX5_DANRE	F1QWE3_DANRE	A0A2R8RS29_DANRE	A0A2R8QQ09_DANRE	F1QVU0_DANRE	A0A2R8QED1_DANRE
molecular_function	GO:0003924	GTPase activity	65	603	0.107794	1.78312e-15	1	0	1	GTPB3_DANRE	MIRO1_DANRE	MXB_DANRE	MXA_DANRE	MXE_DANRE	Q498P3_DANRE	Q5U3T8_DANRE	Q52WY2_DANRE	Q6IQ78_DANRE	F1R372_DANRE	F6NJS4_DANRE	B8A4L3_DANRE	E7F7Z2_DANRE	A0A077CZD0_DANRE	A0A0R4IXR0_DANRE	A0A2R8RX84_DANRE	F1Q694_DANRE	Q5RJ11_DANRE	Q1LXP8_DANRE	A0A077D3Q6_DANRE	A0A2R8RIU7_DANRE	A0A2R8Q554_DANRE	B8A6H1_DANRE	E7EYJ1_DANRE	A2CEM4_DANRE	F1QXC3_DANRE	E9QCB3_DANRE	A0A2R8Q0F5_DANRE	A0A2R8Q469_DANRE	F6PA68_DANRE	A2CEM2_DANRE	E9QH15_DANRE	A0A0R4ILB0_DANRE	A0A0R4IQI6_DANRE	A0A0G2KQA6_DANRE	A0A2R8Q450_DANRE	A0A0R4ILJ7_DANRE	B8JKI4_DANRE	A0A2R8RKH9_DANRE	A0A2R8RQN4_DANRE
cellular_component	GO:0005925	focal adhesion	65	149	0.436242	1	2.29256e-09	1	0	TIE2_DANRE	AMR1A_DANRE	AMR1B_DANRE	Q6NYJ1_DANRE	A0A2R8QN78_DANRE	B5DE36_DANRE	F1QSX8_DANRE	B3DIP9_DANRE	A0A0R4IHI1_DANRE	A0A2R8QFW9_DANRE	A0A2R8PZA9_DANRE	A0A0R4IJ71_DANRE	A5WV02_DANRE	A0A0R4IW85_DANRE	A0A0R4IIA7_DANRE	A0A2R8QBL2_DANRE	A0A0R4IDZ8_DANRE	B0UXW1_DANRE	A0A2R8RLV5_DANRE	A0A2R8PXH2_DANRE	A0A0R4IRU6_DANRE	A0A2R8QGP7_DANRE	F1QUA3_DANRE	A0A2R8QU03_DANRE	A0A2R8QNV1_DANRE	A0A2R8QKW7_DANRE	A0A2R8QR17_DANRE	F1QI09_DANRE	A0A0R4INC4_DANRE	A0A2R8QNA6_DANRE	E9QCV2_DANRE	B8A435_DANRE	F1QU06_DANRE	F1Q9A0_DANRE	A0A2R8QEG3_DANRE	A0A2R8QLG6_DANRE	A0A2R8PVX9_DANRE	F1R1J6_DANRE	A0A2R8PWS1_DANRE	A0A2R8QEM1_DANRE
biological_process	GO:0007268	chemical synaptic transmission	64	399	0.160401	0.109018	0.905762	1	1	DLGP1_DANRE	CEP89_DANRE	DLG1_DANRE	Q08CV1_DANRE	Q0PJT8_DANRE	F8W634_DANRE	E9QC71_DANRE	Q568M9_DANRE	B3DH97_DANRE	A0A2R8S0F4_DANRE	E7F278_DANRE	F6PDA4_DANRE	E7F6K9_DANRE	A0A2R8RMZ0_DANRE	A0A0R4INP7_DANRE	A0A2R8PYA5_DANRE	T1ECU0_DANRE	A0A0R4IK22_DANRE	A0A1D5NSQ0_DANRE	A0A0R4IZI1_DANRE	E7EYT4_DANRE	X1WC43_DANRE	E7FGL9_DANRE	A8B6E8_DANRE	E9QHL0_DANRE	B8JHQ2_DANRE	F1RAQ0_DANRE	A0A286Y9K8_DANRE	Q5RHB1_DANRE	A0A2R8QNR1_DANRE	A0A2R9YJM9_DANRE	E9QDB8_DANRE	F1Q9E4_DANRE	F1R5G4_DANRE	A0A140LGX8_DANRE	F1QHR2_DANRE	A0A2R8Q2L9_DANRE	E7EYV5_DANRE	E9QF66_DANRE	A0A0R4IFE8_DANRE
biological_process	GO:0000226	microtubule cytoskeleton organization	64	254	0.251969	1	2.66993e-11	1	0	CC14A_DANRE	CAM1B_DANRE	SIK3_DANRE	TTLL6_DANRE	CLAP2_DANRE	Q7ZVN3_DANRE	Q1L8E6_DANRE	A0A2R8QI85_DANRE	E7F9D4_DANRE	B8A574_DANRE	Q6IQ78_DANRE	X1WDB0_DANRE	Q08CG7_DANRE	A0A140LH51_DANRE	A0A0R4J7C3_DANRE	B2ZZ14_DANRE	F1Q828_DANRE	A0A2R8QKN0_DANRE	A0A140LFX2_DANRE	A0A286Y8P6_DANRE	A0A2R8PY65_DANRE	A0A140LGA6_DANRE	A0A2R8QJ64_DANRE	E7FGK1_DANRE	A8WHM7_DANRE	A0A0R4IPE8_DANRE	E7F624_DANRE	A0A2R8Q5N9_DANRE	A0A286Y815_DANRE	F1QPM0_DANRE	A5PM86_DANRE	A0A1D5NT13_DANRE	G1K2T5_DANRE	E9QHU0_DANRE	F1R380_DANRE	E7F0V5_DANRE	A0A2R8QG93_DANRE	A0A0R4IXD9_DANRE	E7F887_DANRE	A0A2R8RPV5_DANRE
biological_process	GO:0045892	negative regulation of transcription, DNA-templated	63	245	0.257143	0.999124	0.00117368	1	0.883	PHC2_DANRE	RUVB2_DANRE	REST_DANRE	PNX_DANRE	NFIL3_DANRE	ZN703_DANRE	CHD8_DANRE	JARD2_DANRE	E2F8_DANRE	A2CG09_DANRE	F1RDU3_DANRE	A4QN37_DANRE	E7FEN0_DANRE	B2KTE5_DANRE	E7FFR7_DANRE	Q1LUU4_DANRE	Q6DHD0_DANRE	Q7SYM1_DANRE	Q7ZU53_DANRE	Q1LVI5_DANRE	F6P8Y5_DANRE	F1QXQ3_DANRE	F1QTE0_DANRE	A0A2R8QAV7_DANRE	F1R1X1_DANRE	B0R0X6_DANRE	F6P2R0_DANRE	F6NXN2_DANRE	F1QTJ1_DANRE	A0A286Y9G2_DANRE	Q1MT18_DANRE	F1QKD5_DANRE	F1R4F8_DANRE	E7F336_DANRE	A0A2R9YJG4_DANRE	A0A2R8Q2A2_DANRE	A5WWF5_DANRE	F6NPZ8_DANRE	A0A0R4IFW6_DANRE	A0A2R8RRU0_DANRE
cellular_component	GO:0000139	Golgi membrane	62	433	0.143187	9.36883e-05	0.999939	0.009	1	TSN36_DANRE	GOGA5_DANRE	HACE1_DANRE	COG4_DANRE	COPB_DANRE	S39AD_DANRE	RHDF1_DANRE	SWET1_DANRE	SRBP2_DANRE	RIC1_DANRE	CF089_DANRE	CHSTB_DANRE	A8WG81_DANRE	Q7ZW40_DANRE	A9JRX6_DANRE	B0S5J2_DANRE	E7F995_DANRE	B8A5X2_DANRE	E7F0G2_DANRE	Q7SYK6_DANRE	Q6GMH1_DANRE	Q567Y3_DANRE	Q502M2_DANRE	E7EYL2_DANRE	F1REP6_DANRE	E7F825_DANRE	F1Q8M3_DANRE	B8A4N9_DANRE	A0A0R4IGF6_DANRE	E9QGX8_DANRE	A0A2R8RVF1_DANRE	A0A0G2L9G1_DANRE	F1R860_DANRE	X1WEM9_DANRE	F1RBH5_DANRE	A0A2R8RUW2_DANRE	E7EXG2_DANRE	F1QIQ6_DANRE	B8JLQ4_DANRE	E7F2J5_DANRE
cellular_component	GO:0005814	centriole	62	110	0.563636	1	3.64992e-15	1	0	PLK4_DANRE	MDM1_DANRE	SAS6_DANRE	STIL_DANRE	CP135_DANRE	CEP89_DANRE	CEP63_DANRE	PPR35_DANRE	TALD3_DANRE	OFD1_DANRE	SDCG8_DANRE	POC1B_DANRE	CE162_DANRE	DZI1L_DANRE	DZIP1_DANRE	CEP83_DANRE	Q6IQ78_DANRE	B0UYB0_DANRE	F1QHQ9_DANRE	F1QX00_DANRE	E7FCY1_DANRE	A0A0R4I9S3_DANRE	E7F5N7_DANRE	I3ISQ9_DANRE	E9QDX2_DANRE	F1RB74_DANRE	F1QZQ0_DANRE	A0A2R8RN40_DANRE	A0A0R4IEX1_DANRE	F1R7N8_DANRE	F1QVN7_DANRE	F1QF92_DANRE	A0A0R4INC9_DANRE	A2BE85_DANRE	A0A2R8RY83_DANRE	E9QDJ2_DANRE	F1QAL1_DANRE	A0A2R8QRB2_DANRE	A0A2R8QKU3_DANRE	A0A2R8QPP2_DANRE
cellular_component	GO:0005923	bicellular tight junction	61	168	0.363095	0.999994	1.293e-05	1	0.006	MPP7_DANRE	JAM2A_DANRE	C85CA_DANRE	PAL1A_DANRE	AMOL2_DANRE	CING_DANRE	Q1LXN3_DANRE	Q6TNS1_DANRE	Q1LVF4_DANRE	A2RUX1_DANRE	E7F8Q6_DANRE	Q08BB8_DANRE	A0A2R8QB05_DANRE	A0A2R8RHW5_DANRE	B0UXH8_DANRE	F6PEN0_DANRE	A0A2R8PZH5_DANRE	R4GDY5_DANRE	F1R4L5_DANRE	A0A2R8QCT0_DANRE	F1RD94_DANRE	A0A2R8QA68_DANRE	A0A2R8Q3Q7_DANRE	A0A2R8Q7L9_DANRE	X1WBG6_DANRE	A0A2R8PY22_DANRE	A0A2R8QA01_DANRE	E7FBB9_DANRE	A0A0R4IFC6_DANRE	A2CGB3_DANRE	A0A286YB86_DANRE	A0A2R8RR49_DANRE	A0A2R8QMK9_DANRE	A0A0G2L7R9_DANRE	F1QWK3_DANRE	F1QE46_DANRE	E7FCE7_DANRE	A0A0R4IGT8_DANRE	A5WW50_DANRE	E7F2W2_DANRE
biological_process	GO:0007166	cell surface receptor signaling pathway	61	220	0.277273	0.993671	0.0071858	1	1	RANB9_DANRE	AGRA3_DANRE	AGRV1_DANRE	AGRA2_DANRE	AGRG6_DANRE	E7FB43_DANRE	A0A140LGT8_DANRE	E7F1D8_DANRE	A0A140LFU5_DANRE	F1R4K2_DANRE	A0A0R4IIA2_DANRE	F1QB00_DANRE	A0A140LFS3_DANRE	F1Q5B6_DANRE	A0A2R8PX08_DANRE	F1Q6P9_DANRE	A0A140LFQ2_DANRE	A0A0G2KU97_DANRE	R4GDT3_DANRE	E7F4F2_DANRE	M9MMA9_DANRE	E7F1G3_DANRE	A0A2R8RJZ8_DANRE	R4GEI0_DANRE	A0A0R4IZE8_DANRE	A0A0G2KI21_DANRE	A0A0R4IB29_DANRE	R4GE33_DANRE	Q5RHM6_DANRE	F1QT64_DANRE	A0A0R4IPM4_DANRE	A0A2R8RNZ0_DANRE	F1QX89_DANRE	F1QBS8_DANRE	F1Q776_DANRE	E7FF79_DANRE	A0A140LH70_DANRE	A0A0G2KPF7_DANRE	Q5RHM3_DANRE	A0A0H2UKW5_DANRE
biological_process	GO:0007368	determination of left/right symmetry	61	165	0.369697	0.999234	0.00110587	1	0.874	KIF7_DANRE	DAAF1_DANRE	GP161_DANRE	MIB1_DANRE	CCD39_DANRE	CCD40_DANRE	GPR22_DANRE	BBS2_DANRE	RFX2_DANRE	NOTC1_DANRE	ZN703_DANRE	TBXTA_DANRE	CELF1_DANRE	DZIP1_DANRE	B0UYB0_DANRE	A1A601_DANRE	F1QBZ9_DANRE	A8WFS2_DANRE	A4FTT4_DANRE	Q9W6I6_DANRE	Q6DG05_DANRE	E9QDJ5_DANRE	F1Q6W8_DANRE	A0A2R8RI11_DANRE	E7EXH4_DANRE	F1Q7Y4_DANRE	B8A5N9_DANRE	B8JL25_DANRE	F1RDZ7_DANRE	F1QVN7_DANRE	F6NVB1_DANRE	B0V0H4_DANRE	F8W4A9_DANRE	F1QX08_DANRE	X1WH62_DANRE	A2BG35_DANRE	A0A2R8QRB2_DANRE	A2BFC8_DANRE	A0A2R8QUN0_DANRE	F1QPD8_DANRE
cellular_component	GO:0009897	external side of plasma membrane	60	423	0.141844	2.3411e-05	0.999987	0.002	1	SCAR5_DANRE	AGRA3_DANRE	F8W3Q0_DANRE	A8WH88_DANRE	B3DI57_DANRE	E5DV48_DANRE	B8JJU1_DANRE	Q08BD7_DANRE	A9JRH6_DANRE	A8E7F4_DANRE	A8WH93_DANRE	Q6GMG0_DANRE	A0A0R4IE17_DANRE	A8WH90_DANRE	B0R0P3_DANRE	Q7YP14_DANRE	A0A2R8QEU4_DANRE	F1RA13_DANRE	A0A0G2KE94_DANRE	F1QMA9_DANRE	B0R0P2_DANRE	A0A0R4IC48_DANRE	F1QA53_DANRE	E9QBZ7_DANRE	A0A0R4IJL4_DANRE	F1Q6R9_DANRE	E9QC63_DANRE	M9MMG2_DANRE	F1RD89_DANRE	A0A2R8QLX1_DANRE	A0A2R8RVG8_DANRE	A0A0R4IT02_DANRE	F1R904_DANRE	M9MMF8_DANRE	B0S6A6_DANRE	A0A2R8S073_DANRE	F6NYV8_DANRE	F1QDU1_DANRE	F1R4T0_DANRE	A8WH84_DANRE
molecular_function	GO:0003730	mRNA 3'-UTR binding	60	147	0.408163	1	5.96321e-07	1	0	CPEB4_DANRE	PABPA_DANRE	STPAP_DANRE	CELF1_DANRE	CELF2_DANRE	IF2B1_DANRE	Q1LV60_DANRE	Q05AJ1_DANRE	Q6P124_DANRE	B3DJY4_DANRE	Q6P2A9_DANRE	Q9PTK4_DANRE	B8K0D5_DANRE	A0A0R4IVY2_DANRE	Q6TGY6_DANRE	A0A0R4IWC9_DANRE	Q802Y1_DANRE	F1QCY1_DANRE	A8DZI0_DANRE	Q6GQM6_DANRE	A8E5B6_DANRE	Q802Z9_DANRE	F1QJB8_DANRE	F1R3N8_DANRE	A0A2R8PYS4_DANRE	A0A0R4IWL6_DANRE	A0A0R4IAW9_DANRE	A0A2R8QKK6_DANRE	A0A2R8RHU1_DANRE	A0A2R8QTX4_DANRE	A0A2R8Q8A4_DANRE	A0A2R8Q8X4_DANRE	A0A2R8QDJ4_DANRE	A0A0G2KYC0_DANRE	A0A0R4IY44_DANRE	A0A2R8QLQ0_DANRE	F1R4Q6_DANRE	E7F112_DANRE	A0A2R8RHK1_DANRE	F8W4G8_DANRE
biological_process	GO:0001756	somitogenesis	59	162	0.364198	0.999926	0.000139584	1	0.221	SPT6H_DANRE	MIB1_DANRE	KIF22_DANRE	NOTC1_DANRE	TBX6_DANRE	TBXTA_DANRE	DLLC_DANRE	B0S6T1_DANRE	F1QGX8_DANRE	Q4ZGL5_DANRE	Q6EF99_DANRE	Q6EFA1_DANRE	F1Q6T9_DANRE	B3DJF0_DANRE	Q4ZGL0_DANRE	Q5I2A9_DANRE	F1Q9Z5_DANRE	Q803K8_DANRE	Q6YBS2_DANRE	Q4ZGK9_DANRE	Q6EFA0_DANRE	A4FTT4_DANRE	F1QY45_DANRE	F1R1G8_DANRE	A0A2R8QM62_DANRE	A0A2R8QMZ5_DANRE	A0A2R8RLV5_DANRE	A0A286YBL8_DANRE	A0A2R8QIE4_DANRE	Q1LXH4_DANRE	F6P5J8_DANRE	B8JL25_DANRE	A0A2R8QB37_DANRE	F1QU51_DANRE	Q1LXH6_DANRE	Q1LXH3_DANRE	X1WGE3_DANRE	B8JMD0_DANRE	A2CEW3_DANRE	F8W4G8_DANRE
molecular_function	GO:0004672	protein kinase activity	58	283	0.204947	0.0727755	0.935105	1	1	SPEG_DANRE	E9QHI3_DANRE	Q6NYW1_DANRE	E7F1L0_DANRE	A8WFS2_DANRE	Q1L881_DANRE	F8W392_DANRE	F1R8K2_DANRE	A0A0R4IKJ5_DANRE	T1ECV2_DANRE	A0A2R8QPX6_DANRE	A0A1N8QGS5_DANRE	A0A0R4IV01_DANRE	F1QDH9_DANRE	E7FAI5_DANRE	B8JI14_DANRE	A0A2R8PWM3_DANRE	F1QZQ0_DANRE	A0A2R8PYK0_DANRE	A0A2R8Q2N6_DANRE	A0A2R8PY87_DANRE	Q5RI03_DANRE	F1R7N8_DANRE	A0A2R8PYI7_DANRE	A0A0G2KY41_DANRE	E9QI16_DANRE	F1QB18_DANRE	A0A286YBM4_DANRE	F6NJB9_DANRE	E7FEY1_DANRE	F1R1P5_DANRE	A0A0R4IK63_DANRE	F1R0T3_DANRE	A0A0R4IN78_DANRE	E7FCQ2_DANRE	E7EZL0_DANRE	A2RRV7_DANRE	B1H1M4_DANRE	E7F2L3_DANRE	A0A2R8QIK3_DANRE
biological_process	GO:0007417	central nervous system development	58	190	0.305263	0.999623	0.000478404	1	0.55	TPP1_DANRE	MIB1_DANRE	EMX1_DANRE	S7A6O_DANRE	TBX6L_DANRE	ZN143_DANRE	TRIO_DANRE	IKKA_DANRE	AGRA2_DANRE	Q5QHS3_DANRE	B0R024_DANRE	B3DKL9_DANRE	Q6VUB8_DANRE	Q90264_DANRE	Q6PWU7_DANRE	A0A2R8Q385_DANRE	A0A0R4IVJ3_DANRE	F1R7N7_DANRE	F1QKJ0_DANRE	A0A2R8QQB8_DANRE	F1Q5T5_DANRE	F1Q551_DANRE	A0A0R4IA95_DANRE	A0A2R8QJG1_DANRE	A0A286YBQ8_DANRE	A0A0R4ICW0_DANRE	A0A0R4IF59_DANRE	B8A5N9_DANRE	A0A2R8RHL8_DANRE	B8JKS6_DANRE	E7F0X6_DANRE	A0A0R4IQK3_DANRE	A0A0R4ILR3_DANRE	A0A0R4I9W4_DANRE	A0A0R4IPG9_DANRE	A0A0R4IJG0_DANRE	F1QEZ8_DANRE	A0A2R8QHY4_DANRE	A0A0R4IU05_DANRE	A0A2R8QK78_DANRE
biological_process	GO:0042127	regulation of cell population proliferation	58	121	0.479339	0.858024	0.165426	1	1	TPC14_DANRE	AP2E_DANRE	Q6NZT5_DANRE	Q6NYI3_DANRE	A4QNT9_DANRE	Q6VUB8_DANRE	Q4V9B2_DANRE	Q8AW20_DANRE	O93599_DANRE	Q6NV46_DANRE	E7F3J0_DANRE	A0A1S6L757_DANRE	A0A0R4IGF2_DANRE	A0A2R8S045_DANRE	A0A2R8QI76_DANRE	A0A2R8QNW3_DANRE	B0S790_DANRE	F8W3X1_DANRE	A0A2R8RWD9_DANRE	F1QBU7_DANRE	A0A2R8PYV4_DANRE	A0A2R8QAD7_DANRE	E7FBV9_DANRE	F8W3R9_DANRE	A0A2R8RSI4_DANRE	A0A0R4IT02_DANRE	A0A286Y8U3_DANRE	F1QVU0_DANRE	A0A2R8Q8F0_DANRE	A0A2R8Q5M4_DANRE	A0A2R8QED1_DANRE	F1R3F8_DANRE	A0A0R4IGJ6_DANRE	Q6P975_DANRE	Q68SP3_DANRE	A0A2R8S019_DANRE	F8W4A6_DANRE	A0A2R8QNK8_DANRE	A0A2R8QGM1_DANRE	A0A0R4IBW6_DANRE
cellular_component	GO:0043231	intracellular membrane-bounded organelle	57	394	0.14467	1	2.60979e-20	1	0	PDXD1_DANRE	ARAID_DANRE	AMR1A_DANRE	AMR1B_DANRE	F1QNV1_DANRE	Q66I26_DANRE	A2CEI3_DANRE	A0JMM3_DANRE	A0A0R4IQ46_DANRE	E7F798_DANRE	E7FFY0_DANRE	B0S5M3_DANRE	F1R2E5_DANRE	A0A2R8RJG6_DANRE	A0A2R8QL19_DANRE	A0A0R4IUM5_DANRE	A0A2R8RIK5_DANRE	A0A0R4IH69_DANRE	A0A2R8QH09_DANRE	E9QDU3_DANRE	E7F5T7_DANRE	F1QFM6_DANRE	A0A2R8RHT0_DANRE	F1QNP3_DANRE	F1Q7I7_DANRE	A0A0N5E8A0_DANRE	A0A2R8QKH3_DANRE	A0A140LGW1_DANRE	A0A0G2KQ55_DANRE	A0A2R8QKG1_DANRE	E9QE50_DANRE	F1QG86_DANRE	E7F3A1_DANRE	A0A2R8Q4F0_DANRE	E7F2M8_DANRE	F1QIG8_DANRE	B0S523_DANRE	B8A446_DANRE	F1Q793_DANRE	A0A2R8QJU4_DANRE
biological_process	GO:0048703	embryonic viscerocranium morphogenesis	57	186	0.306452	0.984573	0.02298	1	1	PHF8_DANRE	DLX5A_DANRE	DLX2A_DANRE	EGR1_DANRE	NIPLA_DANRE	WNT5B_DANRE	MED12_DANRE	NBAS_DANRE	DLX3B_DANRE	DLX1A_DANRE	DLX4B_DANRE	A9JR96_DANRE	Q6DRM9_DANRE	A2CG09_DANRE	E7F4D0_DANRE	F1R405_DANRE	Q5I2A9_DANRE	B6IDE3_DANRE	A0A1X9RK86_DANRE	A0A1X9RK88_DANRE	A0A1X9RK87_DANRE	Q9I9I2_DANRE	B7ZUU3_DANRE	F1R3T7_DANRE	F1Q633_DANRE	E7FET3_DANRE	A0A0R4IDZ8_DANRE	A0A2R8QCL7_DANRE	A0A0R4I9V4_DANRE	B7ZDE9_DANRE	A0A0R4ICW0_DANRE	A0A0R4IF59_DANRE	F1QGA1_DANRE	A0A2R8QFB7_DANRE	F1Q597_DANRE	A0A0A0MPN0_DANRE	B8A5T9_DANRE	A8WIP5_DANRE	A0A2R8Q1V0_DANRE	Q5U7N6_DANRE
cellular_component	GO:0030027	lamellipodium	57	128	0.445312	1	5.75092e-09	1	0	SH3R1_DANRE	PHR4A_DANRE	SHP2A_DANRE	SCRIB_DANRE	PHR4B_DANRE	NAV3_DANRE	IF2B1_DANRE	A0A0B4J1A6_DANRE	Q5RHU2_DANRE	F1R1Q1_DANRE	B8JHQ5_DANRE	Q6GMH1_DANRE	Q1JPU9_DANRE	E7F8Q6_DANRE	B0V218_DANRE	Q5TZ42_DANRE	F1QVU3_DANRE	B3DIT8_DANRE	A0A0R4IWX6_DANRE	I3ISX7_DANRE	B0V219_DANRE	F1RE63_DANRE	A0A286YAJ7_DANRE	A0A2R8PVT4_DANRE	A0A140LFZ9_DANRE	A0A0R4IPH0_DANRE	F1Q932_DANRE	I3ITI8_DANRE	A0A0R4ILA7_DANRE	I3ITM8_DANRE	A0A2R8QEN6_DANRE	E7EXG2_DANRE	F1RAW5_DANRE	I3IRV8_DANRE	A0A2R8Q1F3_DANRE	F8W5F0_DANRE	G1K2M1_DANRE	A8E7L4_DANRE	F1QCK5_DANRE	A0A140LFT4_DANRE
biological_process	GO:0043547	positive regulation of GTPase activity	57	176	0.323864	1	1.83572e-07	1	0	SEM4E_DANRE	MY9AB_DANRE	A9ZPD8_DANRE	B3DI91_DANRE	A0A2R8Q8N1_DANRE	A0A2R8QF27_DANRE	A0A2R8PWF3_DANRE	A0A2R8Q0L0_DANRE	F1QBI5_DANRE	A0A0A0MPV6_DANRE	A0A2R8PYV4_DANRE	X1WBR0_DANRE	A0A286YB67_DANRE	A0A2R8RI29_DANRE	A0A2R8QAD7_DANRE	E7EYV1_DANRE	A0A0G2KFX5_DANRE	A0A2R8Q349_DANRE	A0A140LH27_DANRE	A0A2R8QAD2_DANRE	E7FFF8_DANRE	F1R073_DANRE	X1WFB2_DANRE	X1WEX8_DANRE	A0A2R8Q8F0_DANRE	A0A2R8Q5M4_DANRE	A0A2R8QI48_DANRE	E7EXI3_DANRE	A0A0G2KHX4_DANRE	A0A286Y892_DANRE	A0A2R8QSV2_DANRE	A0A2R8QQA3_DANRE	A0A2R8QNK8_DANRE	F1QYT8_DANRE	A0A2R8QGM1_DANRE	A0A0R4IBW6_DANRE	E9QI83_DANRE	F1QPF1_DANRE	B8JK90_DANRE	E9QJ00_DANRE
molecular_function	GO:0004842	ubiquitin-protein transferase activity	56	197	0.284264	0.236893	0.788535	1	1	RN152_DANRE	MIB1_DANRE	HACE1_DANRE	NSE1_DANRE	RNF8_DANRE	MYLIB_DANRE	TRAF6_DANRE	R213A_DANRE	R213B_DANRE	Q6IQH8_DANRE	F1R926_DANRE	Q8JFV5_DANRE	F1R5N4_DANRE	A0A0R4IHW3_DANRE	F1QXU6_DANRE	F1QCS4_DANRE	A8E7M3_DANRE	A0A0G2L163_DANRE	B0S649_DANRE	B8JLD4_DANRE	F1Q529_DANRE	B0S645_DANRE	A0A2R8QHT3_DANRE	F8W5Q6_DANRE	B8JHS6_DANRE	A0A2U3TW14_DANRE	A0A2R8Q6F8_DANRE	Q1L8F5_DANRE	B0S6J2_DANRE	K7DY07_DANRE	F1R984_DANRE	A0A0R4IJ94_DANRE	A0A2R8RWX9_DANRE	I3IRX0_DANRE	E7F5K6_DANRE	A0A0G2KWG8_DANRE	E7FBA7_DANRE	A0A0R4IQ14_DANRE	A0A0R4IGL6_DANRE	F1R1J1_DANRE
molecular_function	GO:0035091	phosphatidylinositol binding	56	185	0.302703	1	1.89237e-07	1	0	SNX17_DANRE	B8JHS1_DANRE	Q4VA89_DANRE	A9JT54_DANRE	F1QM84_DANRE	A0A2R8PYW1_DANRE	A0A0R4IV01_DANRE	A0A2R8Q0B5_DANRE	F1R727_DANRE	A0A2R8QEJ6_DANRE	A0A2R8QLK0_DANRE	A0A0R4IDN5_DANRE	E9QCP7_DANRE	X1WFC4_DANRE	X1WHD2_DANRE	F1QGD0_DANRE	A0A2R8Q031_DANRE	A0A0R4ITX6_DANRE	E9QIC8_DANRE	A0A2R8RRP5_DANRE	A0A0R4IM96_DANRE	A0A140LGW1_DANRE	A0A2R8QKG1_DANRE	B8JHS0_DANRE	A0A0R4IUM4_DANRE	F1QG86_DANRE	A0A0R4ILR6_DANRE	A0A2R8Q4F0_DANRE	A0A2R8Q6W4_DANRE	A0A2R8QSP1_DANRE	A0A0G2L6J0_DANRE	A0A0G2L6L0_DANRE	E7F0G8_DANRE	A0A0R4IH08_DANRE	Q1L913_DANRE	E7FB06_DANRE	A0A2R8QNB2_DANRE	X1WC05_DANRE	E7FF26_DANRE	X1WHV4_DANRE
molecular_function	GO:0004843	thiol-dependent deubiquitinase	55	176	0.3125	0.997732	0.00379262	1	0.954	MINY1_DANRE	UBP33_DANRE	UBP16_DANRE	UBP13_DANRE	ZRN1B_DANRE	UBP37_DANRE	MYSM1_DANRE	B7ZDA8_DANRE	Q7M558_DANRE	F1QY38_DANRE	Q4FE55_DANRE	E7F3M4_DANRE	F8W3X0_DANRE	H9KUW6_DANRE	A0A2R8QUB8_DANRE	F1QGG2_DANRE	E7F4N9_DANRE	F1QG48_DANRE	A0A2R8QB18_DANRE	A0A0R4IPL2_DANRE	A0A2R8Q3R9_DANRE	U3JAF0_DANRE	A0A0R4IFT8_DANRE	A0A0H2UKG5_DANRE	A0A0R4IM95_DANRE	A0A2R8QN12_DANRE	A0A2R8RR17_DANRE	A0A2R8PX38_DANRE	A0A2R8RHY7_DANRE	A0A0R4IB93_DANRE	E9QC12_DANRE	E7F165_DANRE	F1QNF4_DANRE	E7FD00_DANRE	F1QHE7_DANRE	E7F6P1_DANRE	F1RCS0_DANRE	A0A0G2KWQ2_DANRE	E9QGP9_DANRE	F1QTC9_DANRE
biological_process	GO:0007519	skeletal muscle tissue development	55	162	0.339506	0.987406	0.0179536	1	1	DISP1_DANRE	F1QGX8_DANRE	Q4ZGL5_DANRE	Q4ZGL0_DANRE	A1IH00_DANRE	Q4ZGK9_DANRE	F8W5E0_DANRE	F1R1G8_DANRE	A0A2R8PZA9_DANRE	A0A0R4IJ71_DANRE	A0A2R8QM62_DANRE	A5WV02_DANRE	A0A0R4IDZ8_DANRE	A0A2R8RLV5_DANRE	F1QZQ0_DANRE	F1R7V2_DANRE	F1QDK4_DANRE	A0A2R8QKW7_DANRE	F1Q6P3_DANRE	A0A2R8RTS6_DANRE	U3JAM7_DANRE	A0A2R8QR17_DANRE	F1R7N8_DANRE	F1QU51_DANRE	A0A0R4INC4_DANRE	B0UYK4_DANRE	E9QCV2_DANRE	F1R0H8_DANRE	F1RCC9_DANRE	A0A2R8QEG3_DANRE	F8W4G8_DANRE	A0A2R8QLG6_DANRE	F1R899_DANRE	A0A2R8PVX9_DANRE	A0A2R8Q829_DANRE	F1R1J6_DANRE	E7F8G7_DANRE	Q5U7N6_DANRE	A0A2R8QJ58_DANRE	F8W281_DANRE
cellular_component	GO:0005929	cilium	54	208	0.259615	1	1.2771e-08	1	0	INVS_DANRE	KIF7_DANRE	ANKS6_DANRE	GP161_DANRE	EYS_DANRE	CP131_DANRE	CCD40_DANRE	FLTOP_DANRE	NPHP3_DANRE	TTLL6_DANRE	UBX10_DANRE	NEK8_DANRE	BROMI_DANRE	F1Q8X9_DANRE	Q6IQ78_DANRE	B0UYB0_DANRE	F1QHQ9_DANRE	A9C3Q6_DANRE	A0A2R8QKN0_DANRE	A0A286Y937_DANRE	A0A286YA69_DANRE	E9QDX2_DANRE	F1QUT2_DANRE	F1R8C8_DANRE	A5PM86_DANRE	F1QVN7_DANRE	F1QMA4_DANRE	E7F887_DANRE	A0A2R8QRB2_DANRE	A0A140LH35_DANRE	E7FAG4_DANRE	F1QDR3_DANRE	A0A2R8QPP2_DANRE	E9QEA2_DANRE	E7FC12_DANRE	Q1L8C0_DANRE	F1Q6X8_DANRE	E9QBJ9_DANRE	F1Q8L1_DANRE	U3JAI2_DANRE
cellular_component	GO:0005769	early endosome	54	157	0.343949	0.999552	0.000742693	1	0.271	SNX17_DANRE	PPR21_DANRE	SAC2_DANRE	TGFA1_DANRE	Q7SZZ7_DANRE	Q1RLV7_DANRE	A9JT54_DANRE	F1R9Z0_DANRE	F1Q5A1_DANRE	Q6GMH1_DANRE	E7FE32_DANRE	A2CEI3_DANRE	Q4VBV0_DANRE	Q7ZZT0_DANRE	A5D6T0_DANRE	F1QJX4_DANRE	B8JKJ1_DANRE	A0A0R4IV01_DANRE	A0A2R8RJG6_DANRE	A0A2R8QDY9_DANRE	B8JKJ2_DANRE	E7FGK6_DANRE	A0A0R4ITX6_DANRE	A0A2R8RHT0_DANRE	E7EXG2_DANRE	A0A0N5E8A0_DANRE	A0A140LGW7_DANRE	A0A0G2KQ55_DANRE	F1QA18_DANRE	A0A2R8QTZ8_DANRE	A0A2R8RYY2_DANRE	A0A0R4INI8_DANRE	A0A2R8RZZ9_DANRE	A0A2R8PYX4_DANRE	F1R7J9_DANRE	A0A2R8PYP9_DANRE	F1Q793_DANRE	F1QIB3_DANRE	F1RDL0_DANRE	F1Q4W5_DANRE
cellular_component	GO:0000785	chromatin	54	206	0.262136	0.986255	0.0178671	1	1	HPF1_DANRE	KLF1_DANRE	BRDT_DANRE	PDS5A_DANRE	BRD4_DANRE	PARI_DANRE	YAP1_DANRE	TBX6_DANRE	TBXTA_DANRE	IRAG2_DANRE	Q6IQH8_DANRE	A2CG09_DANRE	E7F0R9_DANRE	A4IG25_DANRE	A5D6S0_DANRE	B8A5K9_DANRE	Q1LYM8_DANRE	A8E7M3_DANRE	B0S649_DANRE	F1QV68_DANRE	A8B8L1_DANRE	B0S645_DANRE	B8JL25_DANRE	Q5TYX1_DANRE	A0A2R8Q2M3_DANRE	B0S6J2_DANRE	A0A0R4IYD2_DANRE	A0A0R4IDZ5_DANRE	A0A0R4IJ94_DANRE	F1QH24_DANRE	Q5RIV1_DANRE	A0A2R8Q8E3_DANRE	A0A2R8QFE1_DANRE	A0A0R4IAV1_DANRE	E7F3X7_DANRE	B0S651_DANRE	A0A2R8PVG8_DANRE	F1RD01_DANRE	A0A2R8RLC0_DANRE	E7F3R5_DANRE
molecular_function	GO:0005543	phospholipid binding	54	126	0.428571	0.999998	3.00479e-06	1	0.003	APOA1_DANRE	GLE1_DANRE	Q567G5_DANRE	Q7ZUY8_DANRE	Q5U3J4_DANRE	X1WG23_DANRE	Q7SYK6_DANRE	Q5XIZ7_DANRE	R4GEF6_DANRE	E9QIQ3_DANRE	R4GEJ9_DANRE	F1QVH9_DANRE	F1Q8M3_DANRE	A0A0G2L1F5_DANRE	A0A2R8QHM9_DANRE	A0A0R4INS3_DANRE	A0A0R4IG74_DANRE	F8W4C0_DANRE	E7FD40_DANRE	A0A2R8PZP4_DANRE	A0A2R8Q966_DANRE	B0R118_DANRE	A0A2R8QJD2_DANRE	F1QXB0_DANRE	A0A2R8QR05_DANRE	F1QJ24_DANRE	Q1LYH0_DANRE	E9QEC4_DANRE	E9QF57_DANRE	A0A0R4IAB1_DANRE	A0A2R8QMC5_DANRE	A0A0R4IN54_DANRE	E9QBT3_DANRE	A0A2R8QI28_DANRE	Q1LVN6_DANRE	E7FA94_DANRE	A0A2R8QTE7_DANRE	A0A286Y8L1_DANRE	F1QMN5_DANRE	F1QDZ6_DANRE
biological_process	GO:0043087	regulation of GTPase activity	53	104	0.509615	1	1.41296e-15	1	0	PLXA3_DANRE	A5PF31_DANRE	A0A0R4IKK1_DANRE	B0S8J8_DANRE	Q1LXZ0_DANRE	F1QBC0_DANRE	F6P057_DANRE	F1QZQ3_DANRE	X1WE29_DANRE	A0A0R4INY5_DANRE	F1RAN5_DANRE	Q7ZYZ0_DANRE	A0A2R8QMH0_DANRE	B0S6Z2_DANRE	E7FBD0_DANRE	A0A2R8PX85_DANRE	E7FGY1_DANRE	F1QY39_DANRE	A0A2R8PWA9_DANRE	A0A2R8Q3J7_DANRE	F6PDT3_DANRE	A0A0R4IGU8_DANRE	E7FCI7_DANRE	U3JAB3_DANRE	F1Q782_DANRE	E7F1U4_DANRE	A0A2R8PXC7_DANRE	B0UYK0_DANRE	Q5RH91_DANRE	E9QHX3_DANRE	F1Q7U0_DANRE	E7F1R9_DANRE	E7F4G2_DANRE	K7DYN0_DANRE	F1QFF3_DANRE	F1R1Z3_DANRE	A0A2R8RLH0_DANRE	F1QX32_DANRE	F1Q6L2_DANRE	F1QAC1_DANRE
cellular_component	GO:0008021	synaptic vesicle	53	155	0.341935	0.957282	0.0579516	1	1	CSN4_DANRE	ROGDI_DANRE	NTF7_DANRE	Q6PHV0_DANRE	Q6NZ01_DANRE	Q2HPG0_DANRE	F1QDL6_DANRE	Q7ZV18_DANRE	Q6AXI5_DANRE	A0A2R8RMZ0_DANRE	A0A2R8RWS3_DANRE	F1QKW9_DANRE	A0A1D5NSQ0_DANRE	A0A0R4IZI1_DANRE	A0A2R9YJM9_DANRE	A0A2R8QHM9_DANRE	A0A0R4INS3_DANRE	F1Q9E4_DANRE	A0A0R4IXG8_DANRE	E7FD40_DANRE	A0A286Y9I3_DANRE	F1QR36_DANRE	A0A0G2KQA6_DANRE	A0A140LGW7_DANRE	A0A2R8QL66_DANRE	E7F2P0_DANRE	A0A2R8Q2L9_DANRE	E9QDA3_DANRE	E7F0D3_DANRE	F1R7J9_DANRE	F8W5M9_DANRE	A0A286YBQ2_DANRE	E9QF57_DANRE	A0A2R8Q6Y3_DANRE	A0A0R4IN54_DANRE	A0A286YAZ9_DANRE	A0A286YBB0_DANRE	X1WDZ6_DANRE	F1QDZ6_DANRE	A0A1D5NS70_DANRE
biological_process	GO:0006468	protein phosphorylation	53	269	0.197026	1.25739e-11	1	0	1	JAK1_DANRE	SIK3_DANRE	F1R801_DANRE	X1WGA8_DANRE	X1WG08_DANRE	Q1RLX1_DANRE	Q8JFB0_DANRE	B3DJG0_DANRE	F1R8Q2_DANRE	Q9W629_DANRE	F1QWY2_DANRE	Q7ZVD7_DANRE	F1QTF2_DANRE	F1R343_DANRE	A0A2R8RYK6_DANRE	A0A2R8RT66_DANRE	A0A0R4IEP9_DANRE	A0A0R4IFS2_DANRE	F6P1L8_DANRE	B0S578_DANRE	E7F2F9_DANRE	A0A2R8QPF3_DANRE	B0S6K0_DANRE	A0A0R4IIN0_DANRE	B0UY93_DANRE	E7F885_DANRE	A0A2R8PWB8_DANRE	B0V0H4_DANRE	A0A0R4IP53_DANRE	A0A0G2L7B5_DANRE	A0A140LH83_DANRE	F1Q7K1_DANRE	E7F2L1_DANRE	F1QHX7_DANRE	A0A2R8QUH6_DANRE	F1R0T3_DANRE	F1QGW2_DANRE	X1WD79_DANRE	X1WGD9_DANRE	A0A2R8RPD7_DANRE
biological_process	GO:0018105	peptidyl-serine phosphorylation	53	240	0.220833	0.131605	0.897215	1	1	TLK2_DANRE	IKKA_DANRE	E7F7I3_DANRE	B0S6F4_DANRE	Q6DHN7_DANRE	E7FE66_DANRE	Q1LUZ7_DANRE	D1L3Y5_DANRE	B0S8I4_DANRE	E7F551_DANRE	A0A2R8QBK5_DANRE	A0A2R8Q7F4_DANRE	A0A2R8QF71_DANRE	A0A0R4INQ1_DANRE	F1QYQ1_DANRE	E7F765_DANRE	A0A2R8PZ58_DANRE	E7FE05_DANRE	E7F0L8_DANRE	A0A2R8QST5_DANRE	A0A2R8QDB0_DANRE	F1QJV2_DANRE	A0A2R8QDD3_DANRE	A0A2R8QD85_DANRE	F1RE77_DANRE	A0A2R8RZE0_DANRE	A0A2R8QCB2_DANRE	A0A2R8Q7D9_DANRE	A0A2R8QB11_DANRE	A0A2R8RJF1_DANRE	X1WBG3_DANRE	A0A2R8QTX0_DANRE	Q1MTA8_DANRE	A0A2R8QNB7_DANRE	A0A2R8Q0B7_DANRE	A0A0R4IBF0_DANRE	E7F202_DANRE	E9QG10_DANRE	A0A2R8QPN8_DANRE	E7F544_DANRE
biological_process	GO:0007049	cell cycle	52	206	0.252427	0.776708	0.24018	1	1	CCDB1_DANRE	CC14A_DANRE	ERC6L_DANRE	HACE1_DANRE	BECN1_DANRE	FIGN_DANRE	CD123_DANRE	SPC24_DANRE	RFP4A_DANRE	RFIP3_DANRE	AMR1A_DANRE	AMR1B_DANRE	ARP8_DANRE	FL2D_DANRE	NEK8_DANRE	LIN54_DANRE	BANP_DANRE	F1QRC8_DANRE	A0A2R8QM99_DANRE	A2CEF0_DANRE	F1QMW5_DANRE	A2RUX1_DANRE	B0UY57_DANRE	Q08CT1_DANRE	B0S576_DANRE	Q1LV44_DANRE	F1RB27_DANRE	H9KUW6_DANRE	E9QD03_DANRE	E7FG55_DANRE	Q1LYC2_DANRE	A0A0H2UKG5_DANRE	F1QKD5_DANRE	E9QBK4_DANRE	F1QA18_DANRE	A0A286Y9L2_DANRE	F1QV66_DANRE	F6NQ00_DANRE	B8A6A6_DANRE	I7HPA5_DANRE
biological_process	GO:0007219	Notch signaling pathway	52	148	0.351351	0.999595	0.000669179	1	0.633	MIB1_DANRE	APH1B_DANRE	NOTC1_DANRE	RFNG_DANRE	DLLC_DANRE	JAG1A_DANRE	F1Q8W5_DANRE	Q6PBX3_DANRE	B3DJD1_DANRE	B0UYB0_DANRE	O93616_DANRE	Q6W4T8_DANRE	F1QNB9_DANRE	A4FTT4_DANRE	E7F958_DANRE	A0A0R4IHW3_DANRE	A0A2R8QM70_DANRE	X1WG91_DANRE	F1QCA7_DANRE	A0A2R8Q7E4_DANRE	F1RCH4_DANRE	A0A2R8QH43_DANRE	F1QVN7_DANRE	B8A566_DANRE	F1QP77_DANRE	E7EYM4_DANRE	A0A2R8QI31_DANRE	A0A2R8QRB2_DANRE	B8JKQ5_DANRE	A0A286YAQ6_DANRE	A4FTT3_DANRE	Q90466_DANRE	A0A2R8RZ82_DANRE	A0A0H2UKK7_DANRE	A0A0R4IW83_DANRE	A0A2R8QDU7_DANRE	F8W2W5_DANRE	E7F5M0_DANRE	A0A0R4IT11_DANRE	Q5SPB5_DANRE
biological_process	GO:0043009	chordate embryonic development	52	211	0.246445	0.999999	1.89909e-06	1	0.006	TAB2_DANRE	NDUF7_DANRE	EST1A_DANRE	SMG7_DANRE	SDCG8_DANRE	SMG5_DANRE	NCOA2_DANRE	RENT1_DANRE	AMR1A_DANRE	AMR1B_DANRE	NBAS_DANRE	A5YC70_DANRE	E7F4D0_DANRE	Q7ZUN6_DANRE	B8JIV1_DANRE	B7ZUV4_DANRE	A0A1X9RK86_DANRE	A0A1X9RK88_DANRE	A0A1X9RK87_DANRE	A0A0R4ISD9_DANRE	E7FB31_DANRE	X1WBM9_DANRE	Q5TYS1_DANRE	A0A2R8Q844_DANRE	A0A2R8RLV5_DANRE	Q1LWJ4_DANRE	X1WGL1_DANRE	F1R6L2_DANRE	A0A0A0MPG9_DANRE	F1QGA1_DANRE	F1QNG7_DANRE	F1QNX5_DANRE	A0A0R4IGP2_DANRE	F1R1J6_DANRE	A0A2R8Q2J0_DANRE	A0A0R4IZV0_DANRE	A0A2R8Q8E3_DANRE	B0R0F2_DANRE	A0A2R8QJ16_DANRE	B8JKW4_DANRE
biological_process	GO:0060041	retina development in camera-type eye	52	160	0.325	0.994665	0.00740098	1	1	NRF1_DANRE	PMGT2_DANRE	PAL1A_DANRE	RANB9_DANRE	B3DKL9_DANRE	Q6NYI3_DANRE	Q52WY2_DANRE	I3IT91_DANRE	Q7ZUN6_DANRE	E9QC71_DANRE	Q6P0F1_DANRE	Q6DRF8_DANRE	F1R0W9_DANRE	B3DK47_DANRE	B0R0V8_DANRE	Q6PC35_DANRE	Q6NV43_DANRE	Q6DGM5_DANRE	Q7ZVY3_DANRE	A0A2R8Q5A2_DANRE	F1R8E2_DANRE	A0A0A0MPG9_DANRE	I3ITD8_DANRE	A0A140LGX4_DANRE	F1Q7I7_DANRE	A0A2R8RSI4_DANRE	A2AWU2_DANRE	F1QM29_DANRE	A0A0R4ILR3_DANRE	A2AWU3_DANRE	F1QHX5_DANRE	A0A0R4IL44_DANRE	A4FTT3_DANRE	Q6P975_DANRE	V5ZE41_DANRE	A0A2R8RP20_DANRE	A0A286YA27_DANRE	U3JAV8_DANRE	F8W4Z3_DANRE	A2AR67_DANRE
cellular_component	GO:0062023	collagen-containing extracellular matrix	52	217	0.239631	0.788488	0.250135	1	1	VWA1_DANRE	TSP4B_DANRE	Q1LWR7_DANRE	E7FA40_DANRE	B0S6K6_DANRE	B3DFV8_DANRE	Q9PVF5_DANRE	B0S6K5_DANRE	A0A2R8Q779_DANRE	X1WFI8_DANRE	F1QSR3_DANRE	F1QVG7_DANRE	E7FB76_DANRE	Q1MT43_DANRE	F8W5Z7_DANRE	E7F9P0_DANRE	F1Q6P3_DANRE	F1RAW4_DANRE	F1RCF3_DANRE	A0A0R4IXV0_DANRE	K7DYH0_DANRE	A0A0R4IMG6_DANRE	A2CEW3_DANRE	F1Q5U3_DANRE	A0A2R8QAJ4_DANRE	Q6NYE1_DANRE	X1WF98_DANRE	E7EZJ2_DANRE	A0A0R4IB74_DANRE	E7F1S4_DANRE	A0A0G2L863_DANRE	E7EXF3_DANRE	F8W542_DANRE	A0A2R8QF61_DANRE	F1R9Y1_DANRE	A0A0R4IP59_DANRE	A0A2R8Q579_DANRE	A0A0R4IIK5_DANRE	F1QYL5_DANRE	A0A0G2KQ62_DANRE
biological_process	GO:0030198	extracellular matrix organization	51	227	0.22467	0.636696	0.408388	1	1	CRA1B_DANRE	B3DLK0_DANRE	Q2LDA1_DANRE	A0A2R8RNY2_DANRE	A0A286YAI0_DANRE	E9QDK3_DANRE	E7FE04_DANRE	Q5SPR1_DANRE	E7FEN5_DANRE	X1WHI6_DANRE	F1RDA9_DANRE	E7FET3_DANRE	F1QM25_DANRE	A0A2R8QFF2_DANRE	E7FFX0_DANRE	A0A0R4IMA3_DANRE	E7FFQ4_DANRE	F1R2Z7_DANRE	F1QYN1_DANRE	E7FBX1_DANRE	F1QT86_DANRE	X1WFR7_DANRE	X1WEZ4_DANRE	A0A2R8RIW6_DANRE	A0A2R8QKV2_DANRE	E7F6N6_DANRE	F1R544_DANRE	E7EY71_DANRE	A0A0R4ISF7_DANRE	A0A0R4IHB0_DANRE	F1R8A1_DANRE	C0H5W1_DANRE	K7DYA5_DANRE	F1QU19_DANRE	M9MMB9_DANRE	F1QAB3_DANRE	A0A1L1QZU7_DANRE	F1Q924_DANRE	A5WUJ9_DANRE	F8W5B3_DANRE
cellular_component	GO:0000932	P-body	51	104	0.490385	1	8.7071e-10	1	0	YTHD2_DANRE	PATL1_DANRE	CNOT1_DANRE	EDC4_DANRE	E9QJN4_DANRE	Q1LV60_DANRE	E7FGM4_DANRE	Q6P0B2_DANRE	E7F1G8_DANRE	E7F923_DANRE	A4QN63_DANRE	A0A0R4IJ26_DANRE	Q1LUD8_DANRE	A8E5K6_DANRE	Q803B9_DANRE	E7FD91_DANRE	A8DZI0_DANRE	A0A2R8PW86_DANRE	A0A2R8RP64_DANRE	A0A2R8QNC7_DANRE	F1QRP4_DANRE	A0A2R8QKK6_DANRE	A0A2R8QG59_DANRE	A0A2R8RPF4_DANRE	A0A2R8QAQ6_DANRE	E9QE21_DANRE	E9QGK5_DANRE	A0A0R4IB26_DANRE	F1QIS2_DANRE	A0A0R4IVM1_DANRE	E7FAC4_DANRE	A0A2R8RQW3_DANRE	F1R4F6_DANRE	I3IRW6_DANRE	U3JAU2_DANRE	A0A286YB96_DANRE	E7F350_DANRE	X1WG96_DANRE	E9QCV7_DANRE	A0A2R8S0G2_DANRE
biological_process	GO:0007160	cell-matrix adhesion	51	150	0.34	0.999597	0.000724375	1	0.674	B0S6K6_DANRE	B3DIP9_DANRE	A0A2R8PXY2_DANRE	B0S6K5_DANRE	E7EXK7_DANRE	X1WCS2_DANRE	E7F2S5_DANRE	A0A0R4IT95_DANRE	F1QSR3_DANRE	A0A0R4ICP6_DANRE	A0A0R4IZL3_DANRE	A0A0R4IL96_DANRE	A0A2R8RLV5_DANRE	X1WG46_DANRE	A0A2R8Q435_DANRE	E7FE29_DANRE	F1R4B2_DANRE	A2CEW3_DANRE	A0A0R4IDJ5_DANRE	A0A0G2KVA3_DANRE	A0A0G2L7A9_DANRE	A0A0R4IYA9_DANRE	A0A0R4IQC0_DANRE	A0A0R4IKM2_DANRE	F1R1J6_DANRE	A0A0G2KME6_DANRE	A0A2R8QKW3_DANRE	X1WBC5_DANRE	A0A0R4IT87_DANRE	A0A0G2KRC5_DANRE	A0A0R4IZP0_DANRE	Q6NYE1_DANRE	A0A0R4IDN9_DANRE	A0A0R4ID95_DANRE	X1WGQ8_DANRE	Q5RI93_DANRE	A0A0R4J7R2_DANRE	A0A0R4IIG6_DANRE	A0A0R4IWA7_DANRE	A0A0R4IBR8_DANRE
biological_process	GO:0034765	regulation of ion transmembrane transport	51	224	0.227679	0.0816701	0.933522	1	1	SC4AA_DANRE	E7FB36_DANRE	F1QNK9_DANRE	E7FGH1_DANRE	A0A142J9E8_DANRE	A2VCZ7_DANRE	E7F278_DANRE	A0A2R8Q685_DANRE	A0A0R4INP7_DANRE	A0A286Y962_DANRE	A8B6E8_DANRE	I3ITL7_DANRE	A0A0R4ISS8_DANRE	A0A2R8QD65_DANRE	A0A2R8QPN6_DANRE	F1RB62_DANRE	A0A0R4IQC4_DANRE	E7F7K0_DANRE	Q5RHB1_DANRE	A0A2R8RUK8_DANRE	E7FFQ6_DANRE	A0A2R8Q8L4_DANRE	A8WHX9_DANRE	X1WBF7_DANRE	X1WCF7_DANRE	X1WCE7_DANRE	F6P346_DANRE	A0A2R8QJR0_DANRE	A0A0G2KRC3_DANRE	E7F4T2_DANRE	Q5TZ68_DANRE	E7F9F6_DANRE	A0A2R8Q2R0_DANRE	F1QIE6_DANRE	E0R7P9_DANRE	A0A2R8QAI6_DANRE	A0A2R8QDT8_DANRE	A0A2R8QSA8_DANRE	E7FD27_DANRE	U3JA71_DANRE
molecular_function	GO:0000149	SNARE binding	51	161	0.31677	0.990309	0.0141638	1	1	NBAS_DANRE	Q6PHV0_DANRE	E7EY52_DANRE	A0A2R8Q071_DANRE	Q7ZV18_DANRE	Q6AXI5_DANRE	Q1LYA7_DANRE	Q567Y3_DANRE	Q7SY45_DANRE	A0A2R8RWS3_DANRE	F1QKW9_DANRE	A0A0R4IAZ9_DANRE	A0A2R8RWI1_DANRE	I3IS33_DANRE	B8JJU3_DANRE	A0A2R8QIF2_DANRE	A0A0R4IXG8_DANRE	A0A286Y9I3_DANRE	F1QIQ6_DANRE	A0A0R4ICL5_DANRE	E7F2P0_DANRE	A0A2R8QH10_DANRE	A0A2R8RKH5_DANRE	F1R0A4_DANRE	U3JA52_DANRE	B0V0Y6_DANRE	X1WEE0_DANRE	A0A2R8RS78_DANRE	A0A2R8QCB9_DANRE	F1QUF6_DANRE	A0A0R4IK07_DANRE	E7F0D3_DANRE	F8W5M9_DANRE	B8A541_DANRE	A0A286YBQ2_DANRE	A0A286YAZ9_DANRE	F1QRB4_DANRE	A0A0R4IMX2_DANRE	X1WDZ6_DANRE	A0A2R8RVP9_DANRE
cellular_component	GO:0031410	cytoplasmic vesicle	50	181	0.276243	0.99545	0.00541403	1	0.875	SNX17_DANRE	JMY_DANRE	AP2MA_DANRE	MIB1_DANRE	FGR1A_DANRE	P4K2A_DANRE	WDR11_DANRE	AMOL2_DANRE	AMR1A_DANRE	AMR1B_DANRE	AP2MB_DANRE	Q7SZZ7_DANRE	A9C463_DANRE	F1QDL6_DANRE	E7F8Q6_DANRE	A0A2R8Q0K6_DANRE	A0A0R4IIT5_DANRE	A0A0R4IRH4_DANRE	A0A2R8Q7J5_DANRE	A0A286Y972_DANRE	A0A0R4IIC4_DANRE	E7FGK6_DANRE	Q1LV52_DANRE	E9QIS0_DANRE	F1R6X2_DANRE	A0A2R8Q450_DANRE	A0A0R4ITV8_DANRE	E7FCE7_DANRE	E7FA12_DANRE	I3IT20_DANRE	A2BGP3_DANRE	U3JAI8_DANRE	A0A2R8RYY2_DANRE	B8A5S6_DANRE	E9QFX4_DANRE	F1QRM3_DANRE	A0A2R8QK71_DANRE	F6NKU7_DANRE	E7F701_DANRE	E7FCR8_DANRE
biological_process	GO:0000209	protein polyubiquitination	50	200	0.25	0.870978	0.161046	1	1	HACE1_DANRE	SMUF2_DANRE	TRIPC_DANRE	AMR1A_DANRE	AMR1B_DANRE	DTL_DANRE	Q7ZTZ6_DANRE	Q1LV60_DANRE	Q7T355_DANRE	F1Q546_DANRE	F1Q4N1_DANRE	U6C7X6_DANRE	A2VCZ7_DANRE	A8DZI0_DANRE	E7F1A2_DANRE	A0A286Y9V7_DANRE	F1QSH0_DANRE	A8WIS6_DANRE	Q1LYI3_DANRE	A0A2R8QHS6_DANRE	A0A2R8PVA3_DANRE	X1WD98_DANRE	A0A2R8QKK6_DANRE	A0A2R8Q7I3_DANRE	A2BGM8_DANRE	A0A0R4IUP8_DANRE	F1Q8K3_DANRE	E7F5S3_DANRE	F6P346_DANRE	A0A2R8QPQ7_DANRE	Q1LUI6_DANRE	X1WEK3_DANRE	F1QL68_DANRE	A0A2R8Q4L4_DANRE	A0A2R8QLH9_DANRE	E7F6E1_DANRE	A0A286YBF5_DANRE	A4QN36_DANRE	F1QEG9_DANRE	E7F8Q5_DANRE
biological_process	GO:0001755	neural crest cell migration	50	202	0.247525	0.650301	0.410959	1	1	SE3AB_DANRE	SEM4E_DANRE	SE3AA_DANRE	NUSAP_DANRE	FXC1B_DANRE	NRP1A_DANRE	PHR4A_DANRE	PHR4B_DANRE	WDR11_DANRE	MD13L_DANRE	F1QQ50_DANRE	F1R5S1_DANRE	B0S6D0_DANRE	Q90XD1_DANRE	E7F898_DANRE	E9QHI1_DANRE	F1QYE2_DANRE	O57416_DANRE	A0A2R8Q0R5_DANRE	F1QN93_DANRE	A0A286Y9T7_DANRE	A0A2R8QHE8_DANRE	A0A2R8QAH3_DANRE	F1QP50_DANRE	F1QU86_DANRE	F2Z4V3_DANRE	F1Q6J9_DANRE	E7FEP0_DANRE	F1QGW9_DANRE	Q5SP54_DANRE	A0A0R4IDW5_DANRE	A0A2R8QQ09_DANRE	Q1LYS1_DANRE	A0A2R8S019_DANRE	B8JMB1_DANRE	A0A2R8PV67_DANRE	X1WF24_DANRE	A0A0G2KQ30_DANRE	F1RB05_DANRE	X1WH68_DANRE
molecular_function	GO:0000287	magnesium ion binding	50	256	0.195312	0.15821	0.876434	1	1	SIK3_DANRE	YDJC_DANRE	A0A2R8QH67_DANRE	A0A2R8PW01_DANRE	A0A2R8Q7F4_DANRE	X1WCP3_DANRE	E9QCB3_DANRE	F1QYQ1_DANRE	A0A0R4IC01_DANRE	A0A2R8QDW8_DANRE	E7F765_DANRE	A0A2R8PZ58_DANRE	E7FE05_DANRE	A0A2R8Q2C3_DANRE	F1QHK0_DANRE	A0A2R8RKF4_DANRE	E7F0L8_DANRE	A0A2R8Q8E4_DANRE	A0A2R8QDB0_DANRE	A0A2R8QD85_DANRE	E7FFK0_DANRE	A0A2R8Q3S1_DANRE	A0A0R4IP49_DANRE	A0A2R8QM22_DANRE	A0A2R8RZE0_DANRE	A0A2R8QCB2_DANRE	A0A2R8Q7D9_DANRE	A0A2R8QPQ6_DANRE	A0A2R8QEZ8_DANRE	F1RB36_DANRE	A0A0R4IZC8_DANRE	A0A2R8QTX0_DANRE	A0A2R8Q447_DANRE	A0A2R8Q0B7_DANRE	A0A2R8QNN7_DANRE	A0A0R4IBF0_DANRE	E7F202_DANRE	A0A2R8QJG7_DANRE	A0A2R8QFY2_DANRE	A0A286Y9U6_DANRE
biological_process	GO:0043066	negative regulation of apoptotic process	48	476	0.10084	1.92836e-09	1	0	1	SUV3_DANRE	MDM2_DANRE	SH3R1_DANRE	LSMD1_DANRE	NEST_DANRE	HEAT1_DANRE	YAP1_DANRE	PRDM9_DANRE	CHD8_DANRE	IKKA_DANRE	B0S6T6_DANRE	Q9PUT7_DANRE	Q7T0K2_DANRE	B0R0S8_DANRE	B0S6T7_DANRE	B3DJT4_DANRE	A2BG23_DANRE	A0A0G2KHN8_DANRE	F1QKJ0_DANRE	X1WG33_DANRE	B0R0S9_DANRE	Q5SP48_DANRE	A0A2R8PYK8_DANRE	X1WGR0_DANRE	A0A0R4ILG6_DANRE	A0A2R8Q7I3_DANRE	A0A0H2UJD7_DANRE	F1R487_DANRE	X1WF03_DANRE	F1R8Q9_DANRE	A0A1D5NT19_DANRE	A0A0R4ISQ1_DANRE	A0A1D5NS58_DANRE	B0S6U4_DANRE	Q5SP49_DANRE	Q90Z98_DANRE	F1QHY3_DANRE	F1QAD6_DANRE	X1WCA9_DANRE	E7FH24_DANRE
biological_process	GO:0009953	dorsal/ventral pattern formation	48	167	0.287425	0.999421	0.000938006	1	0.808	I17RD_DANRE	FCHO1_DANRE	CAPR2_DANRE	AXIN2_DANRE	FGR1A_DANRE	PO5F1_DANRE	B0S6T1_DANRE	Q9YI02_DANRE	Q6NYN9_DANRE	Q7SX66_DANRE	A8WFS2_DANRE	Q1RLX1_DANRE	Q8JFB0_DANRE	B3DJG0_DANRE	Q7T2L8_DANRE	Q9W629_DANRE	Q9DGM9_DANRE	Q9W6I6_DANRE	F1QY45_DANRE	F8W3X0_DANRE	E9QIQ3_DANRE	A0A0R4INF0_DANRE	A0A0R4IPL2_DANRE	F1QH64_DANRE	F1R5Z7_DANRE	A0A0R4IG74_DANRE	A0A288CG34_DANRE	A0A2R8QLF5_DANRE	B8A6E8_DANRE	F1QHE7_DANRE	A0A2R8RT96_DANRE	F1QAD6_DANRE	A0A0R4IZN8_DANRE	A0A286Y942_DANRE	E7FC99_DANRE	F1QTC9_DANRE	E9QEC4_DANRE	A5WW41_DANRE	A0A2R8QTE7_DANRE	F1QSH8_DANRE
biological_process	GO:0031175	neuron projection development	48	142	0.338028	1	1.31288e-09	1	0	CAM1B_DANRE	E7F9D4_DANRE	A0A0R4J7C3_DANRE	E7F3J0_DANRE	F6NTM9_DANRE	A0A286YAV6_DANRE	B8JMD7_DANRE	A0A286Y8P6_DANRE	F1QGA8_DANRE	X1WE04_DANRE	A0A2R8QNL6_DANRE	F1QPM0_DANRE	F1Q6J9_DANRE	A0A2R8PYU5_DANRE	E7FF64_DANRE	G1K2T5_DANRE	A0A2R8QNP2_DANRE	E7F693_DANRE	F1Q6G4_DANRE	A0A2R8QHG8_DANRE	F1QYG8_DANRE	A0A2R8RY18_DANRE	E7F3U0_DANRE	A0A2R8RJ37_DANRE	A0A0R4IGJ6_DANRE	Q1LUF1_DANRE	F1R1D6_DANRE	E7F571_DANRE	E7FE96_DANRE	F1RBJ2_DANRE	B8A5Y8_DANRE	F1Q557_DANRE	F1QSH5_DANRE	A0A0R4ILN3_DANRE	A0A2R8QR28_DANRE	A0A2R8QL20_DANRE	A0A2R8QPP0_DANRE	E7F8H1_DANRE	A0A2R8Q3I4_DANRE	A0A2R8QR73_DANRE
biological_process	GO:0016192	vesicle-mediated transport	48	281	0.170819	0.605412	0.416243	1	1	AP2MA_DANRE	VP33B_DANRE	TBC8B_DANRE	AP2MB_DANRE	Q6NYJ9_DANRE	Q7SZZ7_DANRE	A9C463_DANRE	F1QDL6_DANRE	F1QIC2_DANRE	E7EY38_DANRE	F1R8D3_DANRE	E9QC84_DANRE	X1WCL7_DANRE	A0A0R4IZC4_DANRE	A0A2R8QEJ6_DANRE	F1QCS5_DANRE	E7EZC1_DANRE	A0A2R8RWI1_DANRE	I3IS33_DANRE	B0UYE8_DANRE	A0A0R4ITX6_DANRE	A0A2R8QRX3_DANRE	F1QM13_DANRE	A0A2R8Q6M9_DANRE	F1QLI6_DANRE	F6NK19_DANRE	U3JA52_DANRE	A0A2R8RS78_DANRE	F1QP13_DANRE	Q6P6Y4_DANRE	I3IRW3_DANRE	A0A2R8Q1P8_DANRE	F1RAE9_DANRE	A0A0G2KCY3_DANRE	A5WVP1_DANRE	F1QV13_DANRE	A5PMS9_DANRE	F1R8C1_DANRE	A0A2R8Q420_DANRE	X1WDZ6_DANRE
cellular_component	GO:0042995	cell projection	48	201	0.238806	1	2.00376e-11	1	0	KIZ_DANRE	SDCG8_DANRE	THS7A_DANRE	F8W5U5_DANRE	Q8AX99_DANRE	E7F186_DANRE	A0A0R4IN22_DANRE	A0A0R4ICV6_DANRE	U3JA74_DANRE	E9QFR8_DANRE	A0A0G2L1F5_DANRE	F1R7V2_DANRE	F1QDK4_DANRE	F1RA35_DANRE	A0A0R4IGJ8_DANRE	X1WBC3_DANRE	F8W4C0_DANRE	A0A0H2UKN4_DANRE	F1R6X2_DANRE	F1Q6T0_DANRE	A0A2R8Q450_DANRE	F1R0H8_DANRE	F1QXB0_DANRE	A0A0R4IWJ1_DANRE	F1Q793_DANRE	A0A0R4IXX0_DANRE	A0A0R4IZ96_DANRE	A0A0R4IS21_DANRE	F1QCM5_DANRE	A0A286Y9C5_DANRE	A8E7E7_DANRE	B0S753_DANRE	A0A2R8PWB6_DANRE	R4GEC6_DANRE	A0A2R8Q661_DANRE	A0A2R8QIZ5_DANRE	A0A2R8RZ80_DANRE	F1QHT1_DANRE	A0A2R8QBL5_DANRE	B0R1B8_DANRE
biological_process	GO:0006338	chromatin remodeling	47	120	0.391667	0.99946	0.000900082	1	0.799	RUVB2_DANRE	KD5BB_DANRE	BRDT_DANRE	BRD4_DANRE	ARP8_DANRE	MYSM1_DANRE	JARD2_DANRE	A0A2R8RU42_DANRE	E1ANH4_DANRE	Q1LUQ0_DANRE	Q1LUN2_DANRE	A0A2R8QPC0_DANRE	A0A2R8Q6N1_DANRE	A0A2R8RHT9_DANRE	A0A0R4IR17_DANRE	A8WIP9_DANRE	F6NTB4_DANRE	F1Q750_DANRE	A0A2R8QCF1_DANRE	A8WIP5_DANRE	A0A0R4IJ25_DANRE	A0A0G2KUW7_DANRE	A0A2R8Q4T8_DANRE	E7F6J7_DANRE	E7F9V6_DANRE	A0A2R8QQQ0_DANRE	A0A2R8QHR6_DANRE	F1QPD2_DANRE	F1QVI1_DANRE	A0A0R4IVD0_DANRE	E7F3R5_DANRE	F6P0Z6_DANRE	A0A0R4ISW4_DANRE	A0A2R8QFG7_DANRE	Q1MTE3_DANRE	F8W2E9_DANRE	F1QNG0_DANRE	Q5RGW7_DANRE	F1QQP6_DANRE	F6PBX5_DANRE
biological_process	GO:0048793	pronephros development	47	124	0.379032	1	3.71992e-07	1	0	ANKS6_DANRE	DAAF1_DANRE	MIB1_DANRE	CE290_DANRE	CCD40_DANRE	GRB1L_DANRE	NPHP3_DANRE	ETV4_DANRE	TBX2_DANRE	PAX2A_DANRE	NEK8_DANRE	B0S6T1_DANRE	F1RD80_DANRE	Q9PUT7_DANRE	Q6TNS1_DANRE	A9C3Q6_DANRE	F1RBW3_DANRE	F1QK52_DANRE	A0A0R4IER9_DANRE	A0A2R8QMD0_DANRE	E7F6Z8_DANRE	B8JL25_DANRE	F1R8C8_DANRE	A0A2R8QH43_DANRE	F1QSP6_DANRE	E7F6Y9_DANRE	A0A2R8QC01_DANRE	A2BFC8_DANRE	A0A2R8QQY4_DANRE	A0A2R8RKU6_DANRE	F1QAD6_DANRE	A0A2R8QLL1_DANRE	F6NUK4_DANRE	E7F350_DANRE	A0A2R8QCK8_DANRE	F1QZF2_DANRE	A0A2R8PW40_DANRE	A0A2R8RXK7_DANRE	A0A2R8QQL1_DANRE	F1R019_DANRE
biological_process	GO:0048666	neuron development	47	106	0.443396	1	9.80413e-14	1	0	MIB1_DANRE	TEN3_DANRE	TEN4_DANRE	DLLC_DANRE	DLX3B_DANRE	GLE1_DANRE	DLX4B_DANRE	Q9I9B7_DANRE	A8E5K6_DANRE	A0A2R8Q360_DANRE	A0A2R8PW01_DANRE	A0A0R4IN22_DANRE	A0A0R4ICV6_DANRE	X1WCP3_DANRE	F1QU90_DANRE	F1R7V2_DANRE	F1QDK4_DANRE	A0A2R8QNV1_DANRE	A0A0R4IGJ8_DANRE	E9QH15_DANRE	F1RA92_DANRE	F1R0H8_DANRE	F8W3R9_DANRE	A0A2R8Q8E4_DANRE	F1QSY5_DANRE	F1Q6N0_DANRE	A0A0R4IXX0_DANRE	A0A286Y9C5_DANRE	A0A2R8Q498_DANRE	A0A2R8QEZ8_DANRE	E7EZR4_DANRE	A0A2R8QNN7_DANRE	A0A2R8Q661_DANRE	A0A2R8QIZ5_DANRE	A0A2R8QJG7_DANRE	A0A2R8RZ80_DANRE	E7FGW2_DANRE	F1QTW9_DANRE	A0A286Y9U6_DANRE	E9QFC1_DANRE
biological_process	GO:0001947	heart looping	46	176	0.261364	0.786674	0.266017	1	1	INVS_DANRE	DAAF1_DANRE	FOXN4_DANRE	HACE1_DANRE	CCD40_DANRE	CEIP2_DANRE	GPR22_DANRE	COBL_DANRE	TBX6L_DANRE	MCA2B_DANRE	TBX5A_DANRE	TBX2_DANRE	TBXTA_DANRE	NEK8_DANRE	CE162_DANRE	DZIP1_DANRE	Q9YI02_DANRE	Q98873_DANRE	B0BF33_DANRE	E3W6T6_DANRE	Q9I9I2_DANRE	E9QDJ5_DANRE	F1R7N7_DANRE	Q5RJ81_DANRE	F1Q6W8_DANRE	F1Q5T5_DANRE	F1R259_DANRE	E7EXH4_DANRE	A0A286YBQ8_DANRE	A0A0R4IUG1_DANRE	B8A5N9_DANRE	B8JL25_DANRE	F1Q6J9_DANRE	B8JKS6_DANRE	B0V0H4_DANRE	G1K2W9_DANRE	A0A0R4IQK3_DANRE	F1QAD6_DANRE	F8W4Z3_DANRE	A0A0R4IPF3_DANRE
molecular_function	GO:0003777	microtubule motor activity	46	93	0.494624	1	5.88878e-18	1	0	KIF7_DANRE	KIF22_DANRE	B7ZV80_DANRE	E7FAN6_DANRE	X1WGN9_DANRE	A0A2R8QJ09_DANRE	F1RCT7_DANRE	E7F0X8_DANRE	E7F985_DANRE	F1QWH5_DANRE	E7F4J1_DANRE	F1QJZ1_DANRE	E7FDX9_DANRE	A0A2R8Q7G1_DANRE	F1QET8_DANRE	A0A2R8Q7J3_DANRE	E9QC56_DANRE	A0A2R8PX20_DANRE	B0UYK4_DANRE	A0A0R4IM96_DANRE	X1WDK3_DANRE	X1WFY5_DANRE	E7F2W9_DANRE	Q7ZU82_DANRE	F1QYE9_DANRE	F1QCX2_DANRE	F1QWH7_DANRE	E7F728_DANRE	F1QPR6_DANRE	A0A0R4ILH1_DANRE	F1QH25_DANRE	A0A0R4ID16_DANRE	F1Q554_DANRE	F1QZN6_DANRE	A0A2R8RWA3_DANRE	E7FCT0_DANRE	F1R5M2_DANRE	F8W409_DANRE	X1WFZ0_DANRE	A0A140LH45_DANRE
molecular_function	GO:0003774	cytoskeletal motor activity	46	90	0.511111	1	7.33907e-32	1	0	MY9AB_DANRE	B6IDE1_DANRE	I3ISA3_DANRE	F1QSE1_DANRE	B3DFS9_DANRE	X1WCS2_DANRE	A0A2R8QP15_DANRE	A0A2R8Q9D2_DANRE	A0A2R8Q8Y3_DANRE	A0A0G2L365_DANRE	F1QDH9_DANRE	F1R5Y4_DANRE	A0A2R8Q8V2_DANRE	A0A2R8QK05_DANRE	A0A2R8Q9I2_DANRE	A0A2R8QM44_DANRE	E7FE29_DANRE	A0A2R8Q4Q8_DANRE	A0A286YBM4_DANRE	B0S541_DANRE	A0A1D5NSN8_DANRE	A0A0N4STT5_DANRE	A0A2R8QG39_DANRE	E7FD18_DANRE	A0A0R4INI3_DANRE	F1QZW1_DANRE	F1R3G4_DANRE	A0A2R8Q7G9_DANRE	E9QF07_DANRE	R4GDZ5_DANRE	A0A2R8QT46_DANRE	A0A2R8Q9M0_DANRE	A0A2R8RS31_DANRE	E7F5L1_DANRE	F8W3L6_DANRE	A0A0R4J7R2_DANRE	A0A0N4SU68_DANRE	A0A2R8QHZ3_DANRE	I3ITL5_DANRE	E7F632_DANRE
molecular_function	GO:0046982	protein heterodimerization activity	45	222	0.202703	0.258649	0.791866	1	1	TAF8_DANRE	JAM2A_DANRE	MTA70_DANRE	ARNT2_DANRE	PO5F1_DANRE	OSTA_DANRE	SCRIB_DANRE	TEN3_DANRE	TEN4_DANRE	IKKA_DANRE	Q6P0F1_DANRE	B3DG00_DANRE	Q5I2A9_DANRE	Q66HZ5_DANRE	Q7T351_DANRE	Q6W4T8_DANRE	A0A2R8Q360_DANRE	Q6DGE6_DANRE	Q7ZVY3_DANRE	E7EXR7_DANRE	F1R6W8_DANRE	B8A4W6_DANRE	F1QU90_DANRE	F1QMF8_DANRE	A0A2R8Q9X1_DANRE	A0A2R8Q2H6_DANRE	F1RA92_DANRE	B8A4W5_DANRE	A0A2R8QCA3_DANRE	F1QWY1_DANRE	Q90Z98_DANRE	F1REK4_DANRE	E9QIT3_DANRE	A0A2R8Q498_DANRE	F1QGC2_DANRE	B8A4W7_DANRE	A0A2R8QT72_DANRE	F1R019_DANRE	F1QTW9_DANRE	F1QK75_DANRE
molecular_function	GO:0008289	lipid binding	45	150	0.3	0.999908	0.000123288	1	0.075	APOEB_DANRE	AP2MA_DANRE	BI2L2_DANRE	ACB5B_DANRE	AP2MB_DANRE	L0ANA2_DANRE	A5PN36_DANRE	F8W5T2_DANRE	F1QHR0_DANRE	Q1MT71_DANRE	A0A0R4IU48_DANRE	F1QJD1_DANRE	F1RD00_DANRE	B3DHC5_DANRE	A0A2R8QAF3_DANRE	E7F980_DANRE	E9QBB8_DANRE	A0A0R4IQE0_DANRE	F8W476_DANRE	A0A0R4IDS0_DANRE	E7F0X8_DANRE	A0A2R8Q0F5_DANRE	U3JAR7_DANRE	F1QCQ0_DANRE	E9QJN3_DANRE	A0A2R8Q7A5_DANRE	A0A2R8S0I9_DANRE	X1WBC3_DANRE	G1K2F5_DANRE	A0A2R8QFD1_DANRE	E7F3X8_DANRE	A0A2R8QK84_DANRE	B3DGS0_DANRE	A0A0R4IJ30_DANRE	F1Q7X0_DANRE	A0A0R4IL09_DANRE	I3IT87_DANRE	F1R3K0_DANRE	E9QJQ2_DANRE	E9QBW9_DANRE
biological_process	GO:0019221	cytokine-mediated signaling pathway	45	123	0.365854	0.0740144	0.943565	1	1	A8WH88_DANRE	A4QNT9_DANRE	B3DI57_DANRE	A0FJH8_DANRE	B8JJU1_DANRE	Q4V9B2_DANRE	A8WH93_DANRE	A0A0R4IE17_DANRE	Q8AW20_DANRE	A8WH90_DANRE	O93599_DANRE	Q6NV46_DANRE	A0A1S6L757_DANRE	A0A0R4IGF2_DANRE	A0A2R8S045_DANRE	A0A2R8QEU4_DANRE	F1RA13_DANRE	A0A2R8QPX6_DANRE	F1QMA9_DANRE	B0S790_DANRE	F8W3X1_DANRE	A0A2R8RWD9_DANRE	A0A2R8PYK0_DANRE	A0A0R4IJL4_DANRE	B0UXH1_DANRE	E7FBV9_DANRE	F1RBF1_DANRE	X1WBP3_DANRE	F1R904_DANRE	A0A2R8S073_DANRE	A8WH84_DANRE	Q68SP3_DANRE	F1QG81_DANRE	A0A0R4IP49_DANRE	F6NJE2_DANRE	A0A2R8QHS3_DANRE	A0A0R4IQ60_DANRE	F1QWX2_DANRE	A0A2R8QTS6_DANRE	A0A0R4IAL7_DANRE
cellular_component	GO:0005911	cell-cell junction	44	101	0.435644	0.999999	1.67296e-06	1	0.002	DNMBP_DANRE	SCRIB_DANRE	AMOL2_DANRE	B3DHL7_DANRE	B0CM22_DANRE	Q68EI5_DANRE	A4JYK0_DANRE	A0A2R8RHW5_DANRE	A0A2R8Q8D8_DANRE	E7F5T8_DANRE	F1Q897_DANRE	A0A2R8QJF4_DANRE	F1R1B1_DANRE	A0A2R8RKI9_DANRE	A0A2R8QSR7_DANRE	A0A0R4IWB5_DANRE	Q5VSD9_DANRE	A0A2R8PV45_DANRE	F1QWV3_DANRE	A0A140LGX4_DANRE	A0A2R8QRQ4_DANRE	A0A286YB86_DANRE	A0A2R8QBW2_DANRE	A0A2R8QD15_DANRE	A0A2R8QSV4_DANRE	A0A0R4IGA3_DANRE	F1QZB9_DANRE	A0A2R8RME3_DANRE	E9QIL2_DANRE	A0A0R4IM59_DANRE	A0A2R8QKH9_DANRE	A0A0G2KWQ2_DANRE	E7FH65_DANRE	A0A0R4IVM3_DANRE	A0A2R8QRS8_DANRE	B0S5C0_DANRE	A0A2R8QII5_DANRE	A0A2R8QKG2_DANRE	B0V1H1_DANRE	E7FGK4_DANRE
molecular_function	GO:0004888	transmembrane signaling receptor activity	44	292	0.150685	4.42764e-22	1	0	1	Q0PJT8_DANRE	E7F1E4_DANRE	A0A140LGT8_DANRE	F1QY61_DANRE	A3KQB0_DANRE	A0A140LFU5_DANRE	A0A2R8QPC5_DANRE	A0A140LFS3_DANRE	A0A286Y9K8_DANRE	F1Q6P9_DANRE	A0A0R4IW15_DANRE	A0A140LFQ2_DANRE	A0A0G2KU97_DANRE	X1WDY0_DANRE	F1QAJ3_DANRE	F1R5G4_DANRE	M9MMA9_DANRE	A0A140LGX8_DANRE	A0A2R8RJZ8_DANRE	A0A0R4IZE8_DANRE	F1QY64_DANRE	X1WBP3_DANRE	E7EYV5_DANRE	A0A0R4IB29_DANRE	R4GE33_DANRE	A0A0R4IPM4_DANRE	A0A2R8RNZ0_DANRE	F1QX89_DANRE	A0A2R8QLT6_DANRE	F1Q776_DANRE	A0A140LH70_DANRE	X1WH21_DANRE	A0A0R4IGC9_DANRE	E9QJJ6_DANRE	R4GED2_DANRE	X1WHX6_DANRE	B8A691_DANRE	F1R827_DANRE	A0A2R8Q9F3_DANRE	A0A2R8QA47_DANRE
biological_process	GO:0009887	animal organ morphogenesis	44	175	0.251429	0.999993	8.89203e-06	1	0.024	NRP1A_DANRE	TBX5A_DANRE	DISP1_DANRE	NBL1_DANRE	NEK8_DANRE	F2Z4T4_DANRE	F1RC47_DANRE	A0A0R4IFP8_DANRE	Q9I9B7_DANRE	F1QBZ9_DANRE	Q7SX66_DANRE	B3DHR9_DANRE	Q1RLY9_DANRE	F1QXE5_DANRE	A0A2R8QD21_DANRE	F1QPJ1_DANRE	E7FG88_DANRE	Q1MTD2_DANRE	A0A2R8RXG6_DANRE	X1WBU3_DANRE	F1QYU0_DANRE	A0A2R8QBS2_DANRE	F1QF92_DANRE	A0A1D5NSB6_DANRE	A0A2R8QQC5_DANRE	A0A2R8QLC3_DANRE	E7EXX6_DANRE	F1QSY5_DANRE	A0A0R4IC31_DANRE	A0A2R8RZ56_DANRE	F1Q5H5_DANRE	A0A2R8Q880_DANRE	A0A0R4II20_DANRE	A0A2R8RMW2_DANRE	F1RDN8_DANRE	A0A2R8Q9F2_DANRE	A0A2R8QAN7_DANRE	A0A2R8QMV5_DANRE	F1REL9_DANRE	E7F6C7_DANRE
biological_process	GO:0030182	neuron differentiation	44	186	0.236559	1	1.23768e-16	1	0	MIB1_DANRE	EMX1_DANRE	LHX3_DANRE	WNT5B_DANRE	MED12_DANRE	NDF1_DANRE	Q5QHS3_DANRE	B3DKL9_DANRE	Q6NYI3_DANRE	Q1LXU5_DANRE	Q503Z8_DANRE	F1R5S1_DANRE	B3DJD1_DANRE	Q8JIZ3_DANRE	Q1MT36_DANRE	B3DGA5_DANRE	Q7SX66_DANRE	Q6DEL0_DANRE	Q90264_DANRE	B6V3E1_DANRE	Q9I9I2_DANRE	B3DKD9_DANRE	A0A2R8QM70_DANRE	A0A2R8QMH8_DANRE	E7F0K1_DANRE	F6NUE7_DANRE	A0A2R8QI66_DANRE	B8A5N9_DANRE	F1R205_DANRE	A0A2R8RSI4_DANRE	A0A2R8QI31_DANRE	A0A0R4ILR3_DANRE	F1R469_DANRE	Q6P975_DANRE	F1R272_DANRE	A0A2R8QHA2_DANRE	F1QFR3_DANRE	F1Q7K7_DANRE	F1QAC4_DANRE	F1QUT5_DANRE
biological_process	GO:0071805	potassium ion transmembrane transport	44	174	0.252874	0.364901	0.68424	1	1	E7FB36_DANRE	F1QNK9_DANRE	A0A142J9E8_DANRE	Q1LY45_DANRE	B3DJX4_DANRE	E7FAT2_DANRE	A0A2R8Q685_DANRE	A0A286Y962_DANRE	I3ITL7_DANRE	A0A0R4ISS8_DANRE	A0A2R8QD65_DANRE	A0A2R8QPN6_DANRE	E9QJ94_DANRE	F1RB62_DANRE	F1QR72_DANRE	E7FFQ6_DANRE	A0A2R8Q8L4_DANRE	A8WHX9_DANRE	A0A0R4IF04_DANRE	A0A2R8Q5N6_DANRE	F1QW20_DANRE	X1WCF7_DANRE	F1R6X2_DANRE	F1R354_DANRE	X1WCE7_DANRE	E7F7K8_DANRE	A0A2R8Q8A5_DANRE	A0A0R4INU5_DANRE	E0R7P9_DANRE	A0A2R8QAI6_DANRE	A0A2R8QSA8_DANRE	A0A2R8QBX7_DANRE	B0V138_DANRE	A0A2R8QRP8_DANRE	Q1LY44_DANRE	A0A0R4IC13_DANRE	A0A2R8PYU3_DANRE	A0A2R8QD79_DANRE	F1QND4_DANRE	F1QCW6_DANRE
biological_process	GO:0007409	axonogenesis	43	142	0.302817	0.999997	4.66855e-06	1	0.015	KIF22_DANRE	CTNA2_DANRE	ELAV4_DANRE	F1QCM6_DANRE	A0A2R8QI85_DANRE	E7F0B3_DANRE	X1WDB0_DANRE	A0A140LH51_DANRE	Q6DGM5_DANRE	B2ZZ14_DANRE	F1Q828_DANRE	A0A0R4IWT9_DANRE	F1R5M4_DANRE	F1QE14_DANRE	E7FAI5_DANRE	A0A2R8QJ64_DANRE	A0A0R4ICW0_DANRE	A0A0R4IR18_DANRE	A0A0R4IF59_DANRE	X1WEZ4_DANRE	A2AWU2_DANRE	A0A2R8RWE2_DANRE	A2AWU3_DANRE	A0A0R4IPG9_DANRE	E7EZL0_DANRE	A2RRV7_DANRE	A0A0R4ISC3_DANRE	A0A0R4ISY7_DANRE	A0A0R4INK8_DANRE	A0A0R4II20_DANRE	E7F2E0_DANRE	A0A2R8Q244_DANRE	F1Q924_DANRE	A0A2R8QL98_DANRE	A2AWU1_DANRE	A0A0R4IJ40_DANRE	A0A0R4IL48_DANRE	F1R074_DANRE	A0A0H2UKL6_DANRE	A0A2R8RHN2_DANRE
biological_process	GO:0009952	anterior/posterior pattern specification	43	119	0.361345	0.999995	9.05479e-06	1	0.024	HN1BA_DANRE	KLH12_DANRE	PAX6_DANRE	NOTC1_DANRE	TBX6_DANRE	PAX2A_DANRE	DISP1_DANRE	HXC5A_DANRE	HXD3A_DANRE	HXD4A_DANRE	HXA3A_DANRE	A2CG09_DANRE	Q6PBX3_DANRE	B0V3D1_DANRE	Q9YHZ8_DANRE	F1Q9Z5_DANRE	Q6W4T8_DANRE	A0A0R4IQL7_DANRE	F1QU78_DANRE	A0A0R4INF0_DANRE	B0V3D3_DANRE	F1QWG8_DANRE	A0A2R8Q844_DANRE	Q1LWJ4_DANRE	A0A2R8QET6_DANRE	A0A2R8Q4C2_DANRE	B0V3D2_DANRE	A0A0R4IGP2_DANRE	A0A2R8QPK5_DANRE	A0A0R4IPG9_DANRE	Q90466_DANRE	B3DKC1_DANRE	A3QK40_DANRE	A0A286Y9P5_DANRE	F1QSH8_DANRE	A0A0R4IJ40_DANRE	F1R074_DANRE	A0A2R8QBB5_DANRE	B0V3D4_DANRE	A0A2R8RHN2_DANRE
biological_process	GO:0043010	camera-type eye development	42	114	0.368421	0.839272	0.183576	1	1	EGR1_DANRE	CE290_DANRE	FXC1B_DANRE	PTC1_DANRE	DLX3B_DANRE	DLX4B_DANRE	Q6W2J8_DANRE	Q7ZUN6_DANRE	B2KTE5_DANRE	Q6NY62_DANRE	F8W3X0_DANRE	A0A2R8QEU4_DANRE	A0A0R4IFH8_DANRE	F1QMA9_DANRE	F8W4E9_DANRE	A0A2R8Q844_DANRE	Q1LWJ4_DANRE	A0A2R8QK25_DANRE	A0A0A0MPG9_DANRE	A0A0R4ICW0_DANRE	A0A0R4IF59_DANRE	E9QH15_DANRE	A0A2R8Q2A2_DANRE	A0A2R8QBA1_DANRE	A0A2R8S073_DANRE	A0A0R4IGP2_DANRE	F1Q6N0_DANRE	F1QMW3_DANRE	F1RCL8_DANRE	F1QHE7_DANRE	A0A0R4ISY7_DANRE	A0A0R4INK8_DANRE	A0A0R4II20_DANRE	A0A286Y9P5_DANRE	A0A0R4IL48_DANRE	E7FGW2_DANRE	E9QFC1_DANRE	F1QG49_DANRE	A0A286YAA0_DANRE	A0A2R8QR15_DANRE
cellular_component	GO:0045211	postsynaptic membrane	42	269	0.156134	0.000282861	0.999834	0.04	1	GRD2I_DANRE	Q0PJT8_DANRE	F8W634_DANRE	E7F0B3_DANRE	Q568M9_DANRE	Q6GMH1_DANRE	A0A2R8Q685_DANRE	E7F3K3_DANRE	A0A286Y962_DANRE	E7EYT4_DANRE	E9QHL0_DANRE	A0A2R8QPN6_DANRE	R4GDN8_DANRE	F1RAQ0_DANRE	A0A286Y9K8_DANRE	A0A2R8QNR1_DANRE	A0A0H2UKN4_DANRE	A0A140LGX8_DANRE	E7EXG2_DANRE	E7FDG8_DANRE	X1WCE7_DANRE	F1R0H8_DANRE	F1QHR2_DANRE	B0V2X4_DANRE	E7EYV5_DANRE	A0A2R8QRZ7_DANRE	X1WEX9_DANRE	E7F101_DANRE	F1R366_DANRE	A0A0R4IXX0_DANRE	F1QIB3_DANRE	A0A2R8QSA8_DANRE	A0A2R8QE21_DANRE	A0A140LG95_DANRE	A0A2R8Q244_DANRE	E7F192_DANRE	R4GEC6_DANRE	A0A2R8Q9T9_DANRE	A0A2R8QLG2_DANRE	F1QXV0_DANRE
biological_process	GO:0001889	liver development	42	164	0.256098	0.759824	0.288431	1	1	SUV3_DANRE	HN1BB_DANRE	HN1BA_DANRE	FGR1A_DANRE	SC31A_DANRE	SRBP2_DANRE	YAP1_DANRE	TBXTA_DANRE	CELF1_DANRE	FADS2_DANRE	Q9W6U0_DANRE	F1R8K4_DANRE	Q4L1M9_DANRE	Q6WZB3_DANRE	Q6NYN9_DANRE	Q6NW63_DANRE	Q1L8A5_DANRE	F1RBW3_DANRE	E9QIQ3_DANRE	F1R7N7_DANRE	F1Q5T5_DANRE	A0A286YBQ8_DANRE	A0A0R4IR44_DANRE	F1RCH4_DANRE	A0A0R4IG74_DANRE	F1RDU4_DANRE	B8JL25_DANRE	A0A2R8QH43_DANRE	F2Z4S1_DANRE	A0A0R4IQK3_DANRE	E9QEC4_DANRE	F8W4Z3_DANRE	F1QYL5_DANRE	F1QZF2_DANRE	A0A2R8QTE7_DANRE	A0A0R4IB15_DANRE	A0A2R8Q9H4_DANRE	A0A0R4IWH7_DANRE	E9QEC0_DANRE	A0A2R8PZ52_DANRE
biological_process	GO:0030097	hemopoiesis	42	176	0.238636	0.945482	0.0637838	1	1	RN145_DANRE	SMAL1_DANRE	MIB1_DANRE	SPT5H_DANRE	TBPL2_DANRE	ZN148_DANRE	F1R8K4_DANRE	Q6WZB3_DANRE	E5DV48_DANRE	F1QFC0_DANRE	Q1RLV0_DANRE	E7F958_DANRE	B3DKD9_DANRE	A0A2R8Q385_DANRE	A0A0R4IVJ3_DANRE	A0A2R8QQB8_DANRE	F1QL52_DANRE	E9QCU7_DANRE	E7FF48_DANRE	F1QA53_DANRE	A0A0N4SUG1_DANRE	F1QE52_DANRE	A0A2R8RHL8_DANRE	F1R8E1_DANRE	F1QHK0_DANRE	A0A0R4IJ99_DANRE	A0A0R4IYD2_DANRE	A0A0R4IX50_DANRE	A0A0R4I9W4_DANRE	A0A286YAQ6_DANRE	F1R272_DANRE	A0A2R8RZ82_DANRE	F1R8Z8_DANRE	F1QLW8_DANRE	A0A2R8QTK3_DANRE	F8W578_DANRE	F1QNG2_DANRE	A0A2R8Q4R6_DANRE	A0A2R8Q5Y7_DANRE	A0A2R8RYT7_DANRE
cellular_component	GO:1990904	ribonucleoprotein complex	42	150	0.28	7.22068e-07	1	0	1	PIHD1_DANRE	PABPA_DANRE	CELF1_DANRE	CELF2_DANRE	ELAV4_DANRE	Q4U0V5_DANRE	Q6P124_DANRE	T1ECV3_DANRE	Q9PTK4_DANRE	B8K0D5_DANRE	Q6TGY6_DANRE	A0A0R4IWC9_DANRE	Q6GQM6_DANRE	F1QGN3_DANRE	F1QJB8_DANRE	F1R3N8_DANRE	A0A2R8QEI9_DANRE	A0A2R8QTX4_DANRE	A0A2R8Q5I8_DANRE	A0A2R8Q8X4_DANRE	A0A0R4IXJ1_DANRE	E9QH15_DANRE	A0A0R4IC33_DANRE	A0A2R8QLQ0_DANRE	E7F112_DANRE	F1R133_DANRE	F1QSG1_DANRE	F1Q6N0_DANRE	F1QGR7_DANRE	F1R0S9_DANRE	Q6P105_DANRE	Q1MT19_DANRE	F1QCR6_DANRE	A0A2R8S0A2_DANRE	A0A140LFZ6_DANRE	F1REE1_DANRE	E7FGW2_DANRE	B0S6Z1_DANRE	E9QFC1_DANRE	A0A0R4ITN4_DANRE
biological_process	GO:0045087	innate immune response	42	294	0.142857	6.36698e-10	1	0	1	CASPB_DANRE	TRAF6_DANRE	ILRUN_DANRE	N4BP1_DANRE	Q6P124_DANRE	F1Q611_DANRE	Q1LUQ2_DANRE	A2RUX1_DANRE	Q6PFT2_DANRE	Q5RJ11_DANRE	Q6DGE6_DANRE	F1QY61_DANRE	A0A0R4IKJ5_DANRE	F8W5D1_DANRE	A0A2R8QPX6_DANRE	F1QM47_DANRE	A0A2R8PYK0_DANRE	A0A0R4IW15_DANRE	A0A2R8Q7T0_DANRE	M9MMG2_DANRE	F1QY64_DANRE	Q1MT80_DANRE	E9QGS7_DANRE	M9MMF8_DANRE	A0A0R4IP49_DANRE	M9MMF9_DANRE	E7F7L0_DANRE	A0A0R4IGC9_DANRE	A0A2R8RNG3_DANRE	F6NJE2_DANRE	F8W425_DANRE	B8A691_DANRE	M9MMD8_DANRE	X1WD23_DANRE	A0A2R8QA47_DANRE	A0A2R8Q323_DANRE	X1WGQ4_DANRE	E9QB99_DANRE	A0A2R8QLW9_DANRE	A0A2R8Q5A9_DANRE
biological_process	GO:0043161	proteasome-mediated ubiquitin-dependent protein catabolic process	42	182	0.230769	0.0149826	0.988853	1	1	CRBN_DANRE	HACE1_DANRE	SMUF2_DANRE	ARMC8_DANRE	DTL_DANRE	Q7ZTZ6_DANRE	F1QKD6_DANRE	U6C7X6_DANRE	Q499B0_DANRE	A2VCZ7_DANRE	U3JA92_DANRE	E9QD96_DANRE	A0A286Y9V7_DANRE	Q1LYI3_DANRE	A0A2R8Q7I3_DANRE	F1RCH2_DANRE	F1QHZ1_DANRE	A0A0R4IFE2_DANRE	F1Q8K3_DANRE	F6P346_DANRE	X1WEK3_DANRE	F1R1A5_DANRE	A0A2R8QCL5_DANRE	F1QL68_DANRE	A0A0R4IAU6_DANRE	A0A2R8Q4L4_DANRE	A0A2R8QLH9_DANRE	A0A286YBF5_DANRE	A0A0R4IE49_DANRE	A0A2R8QG90_DANRE	E9QJL9_DANRE	F1QEG9_DANRE	E7F8Q5_DANRE	A0A0G2KVJ0_DANRE	A0A2R8RTJ0_DANRE	X1WG81_DANRE	F1QFN6_DANRE	A0A0R4IBD8_DANRE	E7F381_DANRE	F1QYQ0_DANRE
molecular_function	GO:0000976	transcription cis-regulatory region binding	42	109	0.385321	1	1.43686e-121	1	0	ARI5B_DANRE	TAF2_DANRE	RFX6_DANRE	TBXTA_DANRE	F1QDN4_DANRE	B3DJD1_DANRE	Q6P3M5_DANRE	F1Q910_DANRE	B3DJN2_DANRE	Q4U3K9_DANRE	F1QUT1_DANRE	B3DK47_DANRE	F1R9K2_DANRE	Q499A1_DANRE	A0A2R8QM70_DANRE	A0A0R4ICG0_DANRE	B0UXR5_DANRE	A0A2R8QMZ5_DANRE	K7DY37_DANRE	A0A0R4IB28_DANRE	A0A2R8Q8Q0_DANRE	A0A2R8QIE4_DANRE	Q1LXH4_DANRE	B8JL25_DANRE	Q1LV27_DANRE	A0A0R4IBR4_DANRE	Q1LXH6_DANRE	Q1LXH3_DANRE	F1R2N8_DANRE	F1QWQ1_DANRE	A0A2R8Q624_DANRE	A0A2R8QI31_DANRE	Q7SZZ4_DANRE	F1RDZ4_DANRE	F1QE20_DANRE	Q1LXI7_DANRE	A5WW46_DANRE	A0A2R8QUS2_DANRE	A0A0R4IRM3_DANRE	Q1LXH5_DANRE
cellular_component	GO:0036064	ciliary basal body	42	110	0.381818	0.999971	6.65308e-05	1	0.023	BBOF1_DANRE	FLTOP_DANRE	BBS2_DANRE	CF206_DANRE	TALD3_DANRE	OFD1_DANRE	TTLL6_DANRE	POC1B_DANRE	WDR11_DANRE	DZI1L_DANRE	DZIP1_DANRE	E7FE66_DANRE	B0UYB0_DANRE	F1QG20_DANRE	E9QDJ5_DANRE	A0A2R8QMD0_DANRE	E7F5N7_DANRE	A0A0G2LAC3_DANRE	F1Q6W8_DANRE	A0A2R8RI11_DANRE	A0A2R8PY65_DANRE	E7EXH4_DANRE	F1QVN7_DANRE	A0A0R4INC9_DANRE	E9QDJ2_DANRE	F1QSP6_DANRE	F1QAL1_DANRE	X1WH62_DANRE	A0A2R8QRB2_DANRE	E7F6M9_DANRE	F1QIV7_DANRE	A0A2R8QDU7_DANRE	F6NUK4_DANRE	F8W5U4_DANRE	A0A2R8PVC5_DANRE	F1QFD6_DANRE	A0A0R4IN23_DANRE	A0A2R8QQQ9_DANRE	A0A2R8QMH9_DANRE	A0A2R8QGU9_DANRE
molecular_function	GO:0030246	carbohydrate binding	41	258	0.158915	0.000212026	0.999873	0.057	1	COL12_DANRE	F8W3Q0_DANRE	E7F2U9_DANRE	A0A0R4ICH5_DANRE	B0R0P3_DANRE	E7EYL2_DANRE	A0A0R4IB03_DANRE	B0R0P2_DANRE	E7F1D8_DANRE	F1QYF2_DANRE	A0A0R4IGF6_DANRE	E7FCP7_DANRE	E7F6D4_DANRE	F1QE29_DANRE	A0A2R8QLX1_DANRE	A0A2R8RVG8_DANRE	A3KQ74_DANRE	F1Q6D3_DANRE	A0A0R4IRC9_DANRE	F1QAH5_DANRE	F1QDU1_DANRE	F1R4T0_DANRE	F1QEZ8_DANRE	A3KQ79_DANRE	A0A2R8QK78_DANRE	X1WHB7_DANRE	A3KQ75_DANRE	F1QUT0_DANRE	F1QTT0_DANRE	Q5RGY5_DANRE	A0A2R8QSL1_DANRE	A0A2R8QIJ8_DANRE	F1QFM9_DANRE	Q5RIZ6_DANRE	A0A0R4INM0_DANRE	F1Q6Z9_DANRE	A0A0R4IXT8_DANRE	X1WGF8_DANRE	A3KQ78_DANRE	F6NUW0_DANRE
biological_process	GO:0007626	locomotory behavior	41	124	0.330645	0.971399	0.0405509	1	1	TPP1_DANRE	MTMRC_DANRE	REST_DANRE	AMR1A_DANRE	AMR1B_DANRE	MY9AB_DANRE	F1QGX8_DANRE	Q4ZGL5_DANRE	Q4ZGL0_DANRE	Q6P3K6_DANRE	Q6PBU2_DANRE	Q4ZGK9_DANRE	F6PDA4_DANRE	F1R1G8_DANRE	A0A2R8PZA9_DANRE	A0A0R4IJ71_DANRE	A0A2R8QM62_DANRE	E7FB31_DANRE	A5WV02_DANRE	B8JHQ2_DANRE	A0A2R8QKW7_DANRE	F1Q6P3_DANRE	A0A2R8QR17_DANRE	F1QU51_DANRE	A0A0R4INC4_DANRE	E9QCV2_DANRE	A0A2R8QEG3_DANRE	A0A0G2KRC3_DANRE	A0A2R8QLG6_DANRE	A0A2R8PVX9_DANRE	A0A2R8Q829_DANRE	E7F8G7_DANRE	A0A2R8QJ58_DANRE	A0A286YBE9_DANRE	E7FD27_DANRE	F1QN07_DANRE	F1QT83_DANRE	F1QLT2_DANRE	A0A2R8QKM0_DANRE	A0A2R8RIJ1_DANRE
biological_process	GO:0055085	transmembrane transport	41	156	0.262821	5.20608e-16	1	0	1	S2543_DANRE	F1R7A8_DANRE	A0A0R4IZS1_DANRE	A0A0R4IVE7_DANRE	A0A2R8Q7A1_DANRE	A0A2R8PW04_DANRE	A0A0R4ICG1_DANRE	F1QSX6_DANRE	F1R4U2_DANRE	A0A2R8QQQ1_DANRE	A0A0R4IKC5_DANRE	F8W4N1_DANRE	E7FF59_DANRE	E7F1E3_DANRE	A0A2R8QF96_DANRE	A0A2R8RJ22_DANRE	E7EXF7_DANRE	E7EZD3_DANRE	F1QC18_DANRE	B8A698_DANRE	F1QMZ9_DANRE	A0A2R8Q8U7_DANRE	A0A2R8Q6Z4_DANRE	F6NGR0_DANRE	E7F961_DANRE	A0A2R8QDG3_DANRE	F8W367_DANRE	E7EYG0_DANRE	F6NLY2_DANRE	F8W557_DANRE	A0A2R8QGR3_DANRE	B0UXS9_DANRE	E7FAV3_DANRE	A0A2R8Q854_DANRE	F1QIF7_DANRE	A0A0R4IC81_DANRE	A0A2R8Q0U7_DANRE	E7F1Z8_DANRE	F1R5A1_DANRE	A0A140LGD8_DANRE
biological_process	GO:0042981	regulation of apoptotic process	41	177	0.231638	4.37813e-08	1	0	1	MTA70_DANRE	BAG6_DANRE	TRAF6_DANRE	FL2D_DANRE	F1QY38_DANRE	Q8JH29_DANRE	E7EXV8_DANRE	Q0VG64_DANRE	Q6DHF1_DANRE	Q1LUU4_DANRE	Q5RJ11_DANRE	A2CE85_DANRE	A0A2R8RLN8_DANRE	F1R9N7_DANRE	A0A0G2KUM0_DANRE	E7F336_DANRE	Q1MT80_DANRE	A0A2R8Q6A5_DANRE	A0A2R8RNP3_DANRE	F1R9E9_DANRE	E7EXQ0_DANRE	A0A286YA84_DANRE	A0A0R4IW08_DANRE	A0A0R4IX85_DANRE	F1QQQ8_DANRE	A0A0R4IJE4_DANRE	A0A1D5NSM6_DANRE	A0A2R8PZV7_DANRE	E7F7L0_DANRE	A0A2R8QDN7_DANRE	E7F6X3_DANRE	A0A2R8Q796_DANRE	B0UXK1_DANRE	A0A2R8Q5S6_DANRE	F1QW56_DANRE	X1WD23_DANRE	A0A2R8Q8W9_DANRE	F1R4L1_DANRE	X1WGQ4_DANRE	A0A0G2KV16_DANRE
molecular_function	GO:0045296	cadherin binding	41	109	0.376147	0.999904	0.000213646	1	0.164	CTNA2_DANRE	F1RD80_DANRE	F1QTT3_DANRE	A0A2R8Q5S4_DANRE	B0BF33_DANRE	A0A0R4ITJ9_DANRE	Q5RJ81_DANRE	F1QUV8_DANRE	A0A2R8QSE5_DANRE	B8A6A9_DANRE	A0A2R8Q0L0_DANRE	F1Q548_DANRE	E7F374_DANRE	A0A0R4IM30_DANRE	F8W4M8_DANRE	A0A2R8QDB8_DANRE	A0A0R4IFF8_DANRE	A0A0R4IQ86_DANRE	F1RBK4_DANRE	A0A286Y804_DANRE	F1RDZ7_DANRE	A0A0R4IJR6_DANRE	A0A0R4IRW1_DANRE	A0A2R8QAD2_DANRE	F1R306_DANRE	E7FC11_DANRE	E7F1W3_DANRE	E7FBR0_DANRE	E7EXI3_DANRE	A0A0R4IY18_DANRE	F1QPD8_DANRE	B0V2S9_DANRE	Q9PVF8_DANRE	A0A286Y8G3_DANRE	A0A2R8QFR7_DANRE	E7FC99_DANRE	B0V2S8_DANRE	X1WE89_DANRE	A0A2R8QT80_DANRE	A0A0R4IL00_DANRE
biological_process	GO:0007010	cytoskeleton organization	40	103	0.38835	1	3.44904e-26	1	0	MCA3B_DANRE	CAM1B_DANRE	MCA3A_DANRE	MCA2B_DANRE	ZRN1B_DANRE	RANB9_DANRE	Q7ZUY8_DANRE	Q6YBS2_DANRE	A0A2R8QNC7_DANRE	A0A2R8RQ90_DANRE	F1QG48_DANRE	E7EYW1_DANRE	X1WGY4_DANRE	A0A2R8Q7F4_DANRE	U3JB13_DANRE	E9QJ97_DANRE	A0A2R8QN12_DANRE	E7F765_DANRE	A0A2R8PZ58_DANRE	E7F4B3_DANRE	B0R118_DANRE	E7F0L8_DANRE	B8JMD0_DANRE	A0A2R8QDB0_DANRE	E7F165_DANRE	E7F145_DANRE	A0A2R8QD85_DANRE	A0A2R8RZE0_DANRE	A0A2R8QCB2_DANRE	A0A2R8RSE1_DANRE	A0A2R8Q7D9_DANRE	E7F2W3_DANRE	A0A2R8QTX0_DANRE	A0A2R8Q0B7_DANRE	E7F723_DANRE	E9QBL4_DANRE	F1QEQ5_DANRE	A0A2R8PXK0_DANRE	X1WHT9_DANRE	A0A2R8QT92_DANRE
cellular_component	GO:0016607	nuclear speck	40	157	0.254777	0.883697	0.15695	1	1	MTA70_DANRE	PSM4A_DANRE	SHP2A_DANRE	SE1BA_DANRE	MSL1_DANRE	SART3_DANRE	TRIPC_DANRE	PATL1_DANRE	STPAP_DANRE	PSM4B_DANRE	ASCC3_DANRE	FL2D_DANRE	Q6P022_DANRE	Q9PUT7_DANRE	Q802Y1_DANRE	F1QF98_DANRE	F1R2P7_DANRE	A0A2R8QM84_DANRE	A0A0R4IMP0_DANRE	F1QGS3_DANRE	A0A0J9YJ24_DANRE	F1QT45_DANRE	E7F8Y4_DANRE	F1QXR2_DANRE	A0A0R4IDS3_DANRE	I3ITB5_DANRE	A0A2R8QGL1_DANRE	I3ITA8_DANRE	E7F2E1_DANRE	F1Q6L6_DANRE	E9QDD5_DANRE	F1QVD2_DANRE	Q5SPH1_DANRE	A0A0R4IYA4_DANRE	A0A0R4IPF5_DANRE	A0A0R4ILC0_DANRE	E7F0M7_DANRE	A0A0R4IKI2_DANRE	A0A2R8QEH0_DANRE	A0A2R8QH85_DANRE
molecular_function	GO:0005249	voltage-gated potassium channel activity	40	147	0.272109	0.466276	0.599219	1	1	E7FB36_DANRE	F1QNK9_DANRE	A0A142J9E8_DANRE	B3DJX4_DANRE	A0A2R8Q685_DANRE	F1Q9L9_DANRE	F6NYL9_DANRE	A0A286Y962_DANRE	I3ITL7_DANRE	A0A0R4ISS8_DANRE	A0A2R8QD65_DANRE	A0A2R8QPN6_DANRE	E9QJ94_DANRE	F1RB62_DANRE	A0A2R8RUK8_DANRE	E7FFQ6_DANRE	A0A2R8Q8L4_DANRE	A8WHX9_DANRE	A0A2R8Q5N6_DANRE	X1WCF7_DANRE	X1WCE7_DANRE	E7F7K8_DANRE	A0A2R8Q8A5_DANRE	A0A2R8QJR0_DANRE	F8W294_DANRE	E7FBM0_DANRE	A0A2R8Q2R0_DANRE	F1Q9R9_DANRE	E0R7P9_DANRE	A0A2R8QAI6_DANRE	A0A2R8QSA8_DANRE	B0V138_DANRE	A0A2R8QRP8_DANRE	A0A2R8QD79_DANRE	F1QCW6_DANRE	A0A2R8Q9T9_DANRE	A0A2R8QRD5_DANRE	A0A2R8QLG2_DANRE	A0A2R8QUS8_DANRE	E7F3Z3_DANRE
cellular_component	GO:0005938	cell cortex	40	139	0.28777	1	6.92736e-09	1	0	NSMF_DANRE	TRAF6_DANRE	AMOL2_DANRE	Q6NYJ1_DANRE	Q6TNS1_DANRE	B8JMD7_DANRE	B0UXN4_DANRE	F1Q966_DANRE	A0A2R8RLV5_DANRE	X1WE04_DANRE	A0A0R4IFF8_DANRE	A0A2R8QNL6_DANRE	F1RA35_DANRE	A0A0R4IQ86_DANRE	A0A0R4IJR6_DANRE	A0A2R8PYU5_DANRE	F1QFV1_DANRE	A0A2R8Q450_DANRE	A0A2R8QNP2_DANRE	F1QU06_DANRE	A0A2R8QHG8_DANRE	A5WW50_DANRE	F1R1J6_DANRE	Q9PVF8_DANRE	E7F0G8_DANRE	A0A2R8RHI1_DANRE	E7FE96_DANRE	A0A2R8Q7H2_DANRE	A0A0G2KGW1_DANRE	K7DYG8_DANRE	A0A2R8QPP0_DANRE	E7F8H1_DANRE	A0A2R8Q3I4_DANRE	A0A0R4IL00_DANRE	F1QJB0_DANRE	E9QHC8_DANRE	E9QJB3_DANRE	E9QFS3_DANRE	A0A2R8QFQ8_DANRE	A0A2R8Q847_DANRE
cellular_component	GO:0005871	kinesin complex	40	91	0.43956	0.999999	3.95779e-06	1	0.002	KIF7_DANRE	KIF22_DANRE	E7FAN6_DANRE	X1WGN9_DANRE	F1RCT7_DANRE	E7F0X8_DANRE	E7F985_DANRE	F1QWH5_DANRE	E7F4J1_DANRE	F1QJZ1_DANRE	E7FDX9_DANRE	A0A2R8Q7G1_DANRE	F1QET8_DANRE	E9QC56_DANRE	B0UYK4_DANRE	A0A0R4IM96_DANRE	X1WDK3_DANRE	X1WFY5_DANRE	E7F2W9_DANRE	Q7ZU82_DANRE	F1QYE9_DANRE	F1QCX2_DANRE	F1QWH7_DANRE	E7F728_DANRE	A0A0R4ILH1_DANRE	A0A0R4ID16_DANRE	F1Q554_DANRE	F1QZN6_DANRE	A0A2R8RWA3_DANRE	E7FCT0_DANRE	F1R5M2_DANRE	F8W409_DANRE	X1WFZ0_DANRE	A0A140LH45_DANRE	F1QP72_DANRE	F1RAK1_DANRE	E7F084_DANRE	A0A286YBE6_DANRE	A0A2R8QSN8_DANRE	A0A2R8QTR7_DANRE
cellular_component	GO:0005882	intermediate filament	40	91	0.43956	0.999994	1.56288e-05	1	0.006	NEST_DANRE	K1C18_DANRE	F6P9T1_DANRE	Q6DG66_DANRE	Q1LX72_DANRE	A8E5I2_DANRE	Q6DHB6_DANRE	Q1RLR3_DANRE	Q6DBU4_DANRE	A0A2R8QI68_DANRE	B0BF33_DANRE	Q6P0Z0_DANRE	A5WUY5_DANRE	Q6NYL7_DANRE	Q5RJ81_DANRE	A0A2R8RV77_DANRE	E7F0F1_DANRE	A0A0N4SUF2_DANRE	F1QR21_DANRE	E7FC27_DANRE	A0A0R4ITV7_DANRE	A0A2R8QGM4_DANRE	E7F645_DANRE	F1Q7G3_DANRE	Q6DHU3_DANRE	F6P9S6_DANRE	F1R4A8_DANRE	F1R8U0_DANRE	E9QFD5_DANRE	A2BF93_DANRE	F1QEW2_DANRE	F1QP28_DANRE	F1RA90_DANRE	A0A2R8Q632_DANRE	Q1LXJ8_DANRE	F1QQ61_DANRE	A0A2R8QD52_DANRE	A0A2R8Q2D3_DANRE	E7FAL7_DANRE	A0A2R8PXK4_DANRE
molecular_function	GO:0005201	extracellular matrix structural constituent	40	172	0.232558	0.590301	0.479233	1	1	CRA1B_DANRE	B3DLK0_DANRE	Q2LDA1_DANRE	F1QMQ8_DANRE	A0A2R8RNY2_DANRE	A0A286YAI0_DANRE	E7EYI4_DANRE	E9QDK3_DANRE	Q5SPR1_DANRE	A0A0R4IR20_DANRE	F1QM25_DANRE	A0A2R8QFF2_DANRE	A0A2R8QKA3_DANRE	A0A0R4IMA3_DANRE	F1QYN1_DANRE	A0A2R8RXG6_DANRE	F1QT86_DANRE	X1WFR7_DANRE	A0A0R4IHB0_DANRE	F1QWI9_DANRE	C0H5W1_DANRE	A0A0R4IFJ5_DANRE	K7DYA5_DANRE	F1QU19_DANRE	A0A0R4II20_DANRE	F1QAB3_DANRE	A0A0R4INV6_DANRE	A0A1L1QZU7_DANRE	A0A0G2KQ62_DANRE	A5WUJ9_DANRE	F8W5B3_DANRE	E7EXE7_DANRE	F1R0N1_DANRE	A0A2R8QMV5_DANRE	E9QEJ2_DANRE	F1REL9_DANRE	F1QT12_DANRE	A0A2R8QTC7_DANRE	F1QK57_DANRE	E7EYF6_DANRE
biological_process	GO:0060429	epithelium development	40	95	0.421053	1	1.28051e-12	1	0	A1IJT6_DANRE	Q0II00_DANRE	A4QNT9_DANRE	D1YT98_DANRE	Q8AW20_DANRE	Q6DGE6_DANRE	B0S576_DANRE	B3DKD9_DANRE	A0A2R8S045_DANRE	A0A2R8PV28_DANRE	B0S790_DANRE	X1WF08_DANRE	F8W3X1_DANRE	A0A2R8RWD9_DANRE	A0A2R8Q5H5_DANRE	E7F069_DANRE	E7FBV9_DANRE	B5DE34_DANRE	Q68SP3_DANRE	E7EYK0_DANRE	F1R272_DANRE	A0A2R8QGW7_DANRE	A0A0R4IEG2_DANRE	A0A0G2L067_DANRE	A0A2R8QFM2_DANRE	X1WBC4_DANRE	E7F9Z5_DANRE	F1QXN5_DANRE	F1QMI6_DANRE	A0A2R8RJY5_DANRE	A0A2R8RKG0_DANRE	B0S6U6_DANRE	F1QWX2_DANRE	A0A0R4IIR4_DANRE	E7F059_DANRE	A0A2R8QTS6_DANRE	A0A2R8Q947_DANRE	B0S577_DANRE	E7FE12_DANRE	E7FCP0_DANRE
biological_process	GO:0008284	positive regulation of cell population proliferation	39	173	0.225434	0.0918421	0.931223	1	1	MIB1_DANRE	FGR1A_DANRE	PAX6_DANRE	TBX6L_DANRE	MYCA_DANRE	F1R5S1_DANRE	A0A2R8Q0D8_DANRE	Q7SX66_DANRE	F1QDI6_DANRE	B3DHR9_DANRE	B8ZHI7_DANRE	F8W3W7_DANRE	F1R7N7_DANRE	E7FBB3_DANRE	F1Q5T5_DANRE	A0A2R8RHW9_DANRE	E7FD22_DANRE	F1QDE6_DANRE	A0A286YBQ8_DANRE	F1QP50_DANRE	G1K2P2_DANRE	B8JKS6_DANRE	A0A0A0MPK4_DANRE	A0A2R8QQ09_DANRE	A0A0R4IQK3_DANRE	F1QEZ7_DANRE	A0A2R8QRD6_DANRE	F1QYI3_DANRE	A8WH84_DANRE	F1QAD6_DANRE	F1QSK6_DANRE	A0A2R8RPQ4_DANRE	A0A2R8S059_DANRE	F1QV06_DANRE	A0A2R8PZ52_DANRE	G1K2P7_DANRE	A0A2R8PYF1_DANRE	E9QC99_DANRE	F1QS30_DANRE
molecular_function	GO:0060090	molecular adaptor activity	39	115	0.33913	1	2.74085e-07	1	0	DLGP1_DANRE	DZIP1_DANRE	CNOT1_DANRE	B0BF33_DANRE	E7F6K9_DANRE	E7FAC5_DANRE	F1QN90_DANRE	E9QGC4_DANRE	X1WHJ1_DANRE	Q5RJ81_DANRE	A0A0R4ITW6_DANRE	A0A2R8PZH5_DANRE	U3JA74_DANRE	A0A2R8QA68_DANRE	A0A2R8Q3Q7_DANRE	A0A0G2KQA6_DANRE	A0A286YB86_DANRE	F8W2U4_DANRE	E7F7X5_DANRE	A0A0R4IGT8_DANRE	Q1L8T7_DANRE	F1QWU9_DANRE	A0A0R4IWJ1_DANRE	F1QZB9_DANRE	F1R3Y1_DANRE	X1WG76_DANRE	A0A2R8RMB3_DANRE	F1QCM5_DANRE	A0A2R8RMX2_DANRE	A0A2R8Q768_DANRE	A8E7E7_DANRE	A0A0R4IM82_DANRE	A0A0R4IVK0_DANRE	E7FFB1_DANRE	A0A2R8Q3D0_DANRE	E7FFM2_DANRE	I3ISP1_DANRE	A0A2R8Q3Z7_DANRE	A0A0G2KGQ6_DANRE
cellular_component	GO:0005768	endosome	39	239	0.16318	0.963945	0.0433263	1	1	P4K2B_DANRE	P4K2A_DANRE	RFP4A_DANRE	RFIP3_DANRE	VPS36_DANRE	OCAD1_DANRE	Q498P3_DANRE	Q7ZUY8_DANRE	Q5U3J4_DANRE	Q4VA89_DANRE	A5D6T0_DANRE	E7F3M4_DANRE	F1QY61_DANRE	F1RB27_DANRE	F1R226_DANRE	A0A0G2KGM8_DANRE	B0R118_DANRE	A0A2R8QJD2_DANRE	A0A140LGW1_DANRE	A0A2R8RKF4_DANRE	E9QDA3_DANRE	F1QA18_DANRE	E7F4L4_DANRE	A0A2R8Q3S1_DANRE	F1Q9F3_DANRE	A0A0R4IYK8_DANRE	F1QHB9_DANRE	A0A2R8QPQ6_DANRE	A0A2R8Q447_DANRE	A0A2R8QEF2_DANRE	F8W5C6_DANRE	A2CEX5_DANRE	A0A2R8QA47_DANRE	A0A2R8Q7A8_DANRE	A0A0R4IIW6_DANRE	F8W4V1_DANRE	F1QHJ5_DANRE	A0A2R8QCK2_DANRE	F1Q734_DANRE
biological_process	GO:0006397	mRNA processing	39	257	0.151751	1.33039e-05	0.999991	0.009	1	PABPA_DANRE	RFOX1_DANRE	TDRD3_DANRE	ZN326_DANRE	FL2D_DANRE	ELAV4_DANRE	E9QJN4_DANRE	Q6P022_DANRE	B3DJY4_DANRE	A0A0R4IT73_DANRE	I3ISD3_DANRE	A0A2R8RPE6_DANRE	A0A0R4IMP0_DANRE	F1QGS3_DANRE	A0A2R8RXA1_DANRE	I3ISM5_DANRE	A0A0R4IV43_DANRE	X1WG14_DANRE	F1QT45_DANRE	U3JA78_DANRE	E7F8Y4_DANRE	A0A2R8QG59_DANRE	F8W2E8_DANRE	A0A0R4IAI1_DANRE	A0A2R8Q3L5_DANRE	F1QYL2_DANRE	F1R3T3_DANRE	F1RDB0_DANRE	G1K2G6_DANRE	F1QA29_DANRE	A0A2R8RRH1_DANRE	A8WHX2_DANRE	F1R2L8_DANRE	F1QVD2_DANRE	A0A2R8Q9N3_DANRE	E7EXP6_DANRE	A0A286YA75_DANRE	A0A0R4ISJ3_DANRE	F1Q6G0_DANRE
cellular_component	GO:0042383	sarcolemma	39	90	0.433333	0.999999	1.47801e-06	1	0.002	A0A2R8Q685_DANRE	A0A2R8PZA9_DANRE	A0A0R4IJ71_DANRE	A0A0R4IK22_DANRE	A5WV02_DANRE	A0A2R8QPN6_DANRE	F1QCK4_DANRE	F1R7V2_DANRE	F8W5K5_DANRE	A0A0R4IKT8_DANRE	F1QDK4_DANRE	A0A2R8QKW7_DANRE	F1QEX9_DANRE	A0A2R8QR17_DANRE	A0A0R4INC4_DANRE	X1WCE7_DANRE	E9QCV2_DANRE	F1R0H8_DANRE	Q5RGQ4_DANRE	A0A2R8QEG3_DANRE	A0A2R8QLG6_DANRE	A0A0R4IFE8_DANRE	A0A2R8PVX9_DANRE	A0A0R4IWG7_DANRE	E7F8G7_DANRE	A0A0R4IXU9_DANRE	A0A0R4IXX0_DANRE	A0A286YBE9_DANRE	A0A2R8QSA8_DANRE	A0A0R4IA72_DANRE	A0A2R8Q9T9_DANRE	A0A2R8QLG2_DANRE	A0A2R8RIJ1_DANRE	E7F4T0_DANRE	A0A2R8QS07_DANRE	B8JI51_DANRE	A0A0R4IF13_DANRE	F1QXP9_DANRE	F1QC58_DANRE
biological_process	GO:0051726	regulation of cell cycle	38	158	0.240506	0.0810934	0.929827	1	1	MDM2_DANRE	CCDB1_DANRE	LIN9_DANRE	PHR4A_DANRE	UBP16_DANRE	RFP4A_DANRE	PHR4B_DANRE	DTL_DANRE	Q6NZT5_DANRE	Q803N1_DANRE	Q7T0K2_DANRE	B0R0S8_DANRE	B0S576_DANRE	B0R0S9_DANRE	X1WE29_DANRE	B0V229_DANRE	E7FBD0_DANRE	F1Q8S7_DANRE	B0V228_DANRE	A0A0R4ISQ1_DANRE	A0A2R8Q1U4_DANRE	A0A0R4IWM8_DANRE	A0A0G2KHX4_DANRE	A2BFC8_DANRE	A0A2R8QQY4_DANRE	A0A286Y892_DANRE	A0A2R8RI46_DANRE	F8W4Z3_DANRE	E7FEJ0_DANRE	A0A2R8QQL1_DANRE	A0A0R4IWH7_DANRE	F1QK82_DANRE	B0S577_DANRE	A0A2R8QHE1_DANRE	A0A2R8RRT2_DANRE	A0A2R8Q800_DANRE	A0A2R8QEH0_DANRE	A0A0J9YJD1_DANRE
cellular_component	GO:0005802	trans-Golgi network	38	174	0.218391	0.896056	0.136541	1	1	P4K2B_DANRE	RELCH_DANRE	P4K2A_DANRE	WDR11_DANRE	CLAP2_DANRE	Q7SZZ7_DANRE	B8A5X2_DANRE	Q2TTK0_DANRE	Q567Y3_DANRE	A8E5B0_DANRE	A0A2R8QU65_DANRE	A0A286Y806_DANRE	A0A2R8PZL9_DANRE	F1R226_DANRE	I3ITM6_DANRE	F1R027_DANRE	A0A0R4IC01_DANRE	A0A2R8RKF4_DANRE	A0A0R4INR0_DANRE	A0A0R4IBI3_DANRE	A0A0R4IK69_DANRE	A0A2R8Q6K4_DANRE	A0A2R8RKH5_DANRE	Q08BV9_DANRE	E7FFK0_DANRE	A0A2R8Q3S1_DANRE	F1QHB9_DANRE	A0A0J9YIY8_DANRE	A0A2R8QPQ6_DANRE	A0A0R4IZC8_DANRE	E7F2H4_DANRE	A0A2R8Q447_DANRE	A0A2R8Q8E5_DANRE	A2CEX5_DANRE	A0A2R8RML2_DANRE	X1WD61_DANRE	A0A2R8Q7A8_DANRE	A0A2R8QCK2_DANRE
molecular_function	GO:0004252	serine-type endopeptidase activity	38	393	0.0966921	2.96781e-11	1	0	1	TPP1_DANRE	D3GE88_DANRE	Q6DBR1_DANRE	B5DDZ4_DANRE	F1QXD8_DANRE	A0A0R4IA13_DANRE	F8W5P2_DANRE	A0A0A0MPS1_DANRE	A0A0R4IGA1_DANRE	A0A0R4IIK0_DANRE	F1R027_DANRE	F1QKL3_DANRE	A0A1L1QZP6_DANRE	A5PF55_DANRE	A0A2R8QSL0_DANRE	F1QX88_DANRE	E9QD17_DANRE	A0A2R8QCB7_DANRE	F1RCV9_DANRE	F1QE83_DANRE	A0A2R8Q7C4_DANRE	B8JJX2_DANRE	F1QHZ9_DANRE	G1K2P6_DANRE	A0A0G2KVK9_DANRE	A0A493VU28_DANRE	A0A2R8RZP1_DANRE	A0A0R4ISR9_DANRE	F1QNJ6_DANRE	X1WH68_DANRE	A0A2R8QIM0_DANRE	A0A0G2KZR4_DANRE	A0A2R8QI08_DANRE	F1Q9Z9_DANRE	X1WC56_DANRE	E7FDS3_DANRE	E7EYC5_DANRE	F1QTY6_DANRE
biological_process	GO:0042391	regulation of membrane potential	38	205	0.185366	0.0030195	0.997982	0.941	1	E7FB36_DANRE	F1QNK9_DANRE	Q08CV1_DANRE	A0A142J9E8_DANRE	Q0PJT8_DANRE	B3DJX4_DANRE	Q568M9_DANRE	S5TZ97_DANRE	E7EYT4_DANRE	I3ITL7_DANRE	E9QHL0_DANRE	A0A2R8QD65_DANRE	E9QJ94_DANRE	A0A286Y9K8_DANRE	A0A2R8Q8L4_DANRE	A8WHX9_DANRE	A0A2R8Q5N6_DANRE	F1R5G4_DANRE	X1WCF7_DANRE	A0A140LGX8_DANRE	A0A2R8Q4Y5_DANRE	E7F7K8_DANRE	F1QHR2_DANRE	A0A2R8Q8A5_DANRE	E7EYV5_DANRE	R4GEU8_DANRE	E7F101_DANRE	F1R366_DANRE	F1RCJ3_DANRE	F1R0Z6_DANRE	E9QHR1_DANRE	X1WH21_DANRE	F1QVX7_DANRE	X1WHX6_DANRE	A0A2R8Q3C0_DANRE	B0V138_DANRE	A0A0R4IIE4_DANRE	A0A2R8QE86_DANRE
molecular_function	GO:0050839	cell adhesion molecule binding	38	101	0.376238	0.999992	1.40202e-05	1	0.013	TEN3_DANRE	TEN4_DANRE	B3DHL7_DANRE	B0CM22_DANRE	A0A2R8Q360_DANRE	A4JYK0_DANRE	A0A2R8QB05_DANRE	B0UXH8_DANRE	F6PEN0_DANRE	U3JA65_DANRE	F1QU90_DANRE	E7F6J8_DANRE	A0A2R8RKI9_DANRE	F8W4Q1_DANRE	F1QWV3_DANRE	F1RA92_DANRE	A0A140LGX4_DANRE	A0A2R8QRQ4_DANRE	E7FBB9_DANRE	A0A2R8PX20_DANRE	A0A2R8QMK9_DANRE	E7F2W2_DANRE	F1RC82_DANRE	A0A2R8RME3_DANRE	A0A2R8QKH9_DANRE	A0A2R8Q396_DANRE	A0A2R8Q498_DANRE	E9QET4_DANRE	F1QTW9_DANRE	A0A1D5NSN9_DANRE	F1QAU9_DANRE	F1QK75_DANRE	B0V1H1_DANRE	E7FGK4_DANRE	E7F4R0_DANRE	A0A0R4IT86_DANRE	A0A286Y8Z9_DANRE	A0A140LFP0_DANRE
biological_process	GO:0016579	protein deubiquitination	38	127	0.299213	0.958594	0.0586892	1	1	UBP33_DANRE	UBP13_DANRE	UBP37_DANRE	B7ZDA8_DANRE	F1QY38_DANRE	Q4FE55_DANRE	F8W3X0_DANRE	H9KUW6_DANRE	A0A2R8QUB8_DANRE	E7F4N9_DANRE	A0A2R8QB18_DANRE	A0A2R8Q3R9_DANRE	U3JAF0_DANRE	A0A0R4IFT8_DANRE	A0A0H2UKG5_DANRE	A0A0R4IM95_DANRE	A0A2R8RR17_DANRE	A0A2R8RHY7_DANRE	A0A0R4IB93_DANRE	E9QC12_DANRE	F1QNF4_DANRE	E7FD00_DANRE	F1QHE7_DANRE	E7F6P1_DANRE	F1RCS0_DANRE	A0A0G2KWQ2_DANRE	A0A2R8QST4_DANRE	A0A2R8Q2V8_DANRE	F1RBA1_DANRE	A0A0G2KYP4_DANRE	E7FD72_DANRE	B7ZDA9_DANRE	E7FCR5_DANRE	E7EZD6_DANRE	F1Q6K1_DANRE	A0A2R8QH83_DANRE	E7EY58_DANRE	A0A2R8QEF9_DANRE
molecular_function	GO:0003724	RNA helicase activity	37	102	0.362745	0.998726	0.00250431	1	0.88	SUV3_DANRE	DDX55_DANRE	DDX51_DANRE	TDRD9_DANRE	RENT1_DANRE	ASCC3_DANRE	DDX20_DANRE	F1QND0_DANRE	E7F1G8_DANRE	Q6DRE7_DANRE	F1QU72_DANRE	E7FD91_DANRE	F1R080_DANRE	E7FCG0_DANRE	F1QPH6_DANRE	A0A0R4IA19_DANRE	E7F7R7_DANRE	E7F525_DANRE	F1R3T3_DANRE	F6NN58_DANRE	B0S754_DANRE	A0A2R8Q6L8_DANRE	F1R2L8_DANRE	F1QZG8_DANRE	F1R881_DANRE	A0A2R8QML1_DANRE	F1QLW8_DANRE	F1Q5L6_DANRE	A0A2R9YJN8_DANRE	A0A0G2KIQ1_DANRE	A0A286Y8Y8_DANRE	B0S6Z1_DANRE	F1R1C1_DANRE	B8A5H7_DANRE	A0A2R8RPB8_DANRE	E7F7E3_DANRE	A0A286Y8P8_DANRE
cellular_component	GO:0005930	axoneme	37	82	0.45122	1	9.58894e-10	1	0	DAAF1_DANRE	CCD39_DANRE	CF206_DANRE	WDR11_DANRE	DRC2_DANRE	DRC1_DANRE	B0UYB0_DANRE	F1QG20_DANRE	E9QDJ5_DANRE	A0A0R4IED0_DANRE	A0A2R8RQB1_DANRE	F1Q6W8_DANRE	A0A2R8PY65_DANRE	F1QW87_DANRE	F1QVN7_DANRE	A0A1D5NT12_DANRE	I3ITD2_DANRE	F1Q654_DANRE	E7F294_DANRE	E9QG33_DANRE	A2BG35_DANRE	A0A2R8QRB2_DANRE	F1QEM0_DANRE	A0A2R8Q441_DANRE	A0A2R8QP75_DANRE	F1QIV7_DANRE	E7FGT8_DANRE	F1RAF1_DANRE	A0A2R8QDU7_DANRE	A0A0G2L8X4_DANRE	E7F630_DANRE	A0A2R8QQQ9_DANRE	E7F542_DANRE	A0A2R8QMH9_DANRE	F1QLA3_DANRE	A0A2R8QGU9_DANRE	F1R185_DANRE
biological_process	GO:0002244	hematopoietic progenitor cell differentiation	37	105	0.352381	0.998316	0.00268252	1	0.982	NPS4L_DANRE	MIB1_DANRE	NOTC1_DANRE	SE1BA_DANRE	VGFR3_DANRE	DLLC_DANRE	Q802C8_DANRE	B0UYB0_DANRE	B3DKP1_DANRE	D0FH56_DANRE	O93616_DANRE	E7EYW7_DANRE	F1QCA7_DANRE	F1QBD0_DANRE	A0A2R8QUG9_DANRE	A0A2R8QH43_DANRE	A0A0R4IPF2_DANRE	F1QVN7_DANRE	X1WFM6_DANRE	E7F445_DANRE	B8A5T9_DANRE	A0A2R8Q4T2_DANRE	F1QH22_DANRE	A0A2R8Q193_DANRE	A0A2R8QRB2_DANRE	A0A0R4IHI9_DANRE	F1R0R1_DANRE	F6P9Q3_DANRE	A0A2R8QDU7_DANRE	A0A0R4INM9_DANRE	X1WBY5_DANRE	F1QZF2_DANRE	B8A5K6_DANRE	F1RCN2_DANRE	A0A2R8Q5T2_DANRE	A5WUN6_DANRE	F1QGL1_DANRE
cellular_component	GO:0031982	vesicle	37	117	0.316239	0.998021	0.00237464	1	0.637	GGYF2_DANRE	DCTN2_DANRE	A0A2R9YJG3_DANRE	Q9DGG8_DANRE	D3KVM2_DANRE	F1QKS0_DANRE	A0A2R8Q8N4_DANRE	F8W622_DANRE	E7F106_DANRE	Q1LXI2_DANRE	F1R4R9_DANRE	A0A2R8QUR4_DANRE	F1R527_DANRE	B0S6F2_DANRE	A0A286YAD0_DANRE	A0A2R8QSJ9_DANRE	A0A0R4IPW9_DANRE	E7FDV0_DANRE	A0A2R8RZK3_DANRE	A0A0R4IXQ5_DANRE	E7FGA0_DANRE	F8W4K6_DANRE	E9QCU8_DANRE	F1Q6Q6_DANRE	E9QEL6_DANRE	F1R7P5_DANRE	F1QYX4_DANRE	E7FB39_DANRE	F1QIJ5_DANRE	A0A286Y9F5_DANRE	A0A1D5NS66_DANRE	A0A0R4IW90_DANRE	A0A0R4IB90_DANRE	A0A2R8QQJ0_DANRE	E7FCI5_DANRE	A0A286YAA1_DANRE	E9QFU5_DANRE
cellular_component	GO:0030286	dynein complex	37	59	0.627119	1	2.92805e-09	1	0	DCTN2_DANRE	F1R672_DANRE	F1R0W9_DANRE	F1Q6J7_DANRE	A0A0R4IY79_DANRE	E9QBH9_DANRE	A0A2R8RQB1_DANRE	A0A0R4IHI4_DANRE	F6PC33_DANRE	F1QB07_DANRE	A0A2R8QB87_DANRE	E9QH47_DANRE	K7DY80_DANRE	A0A2R8Q6Y8_DANRE	A0A1D5NT12_DANRE	A0A2R8QMF4_DANRE	I3ITD2_DANRE	A0A2R8QCS6_DANRE	A2BG35_DANRE	A0A2R8QP75_DANRE	E7FGT8_DANRE	A0A2R8RP20_DANRE	A0A286YA27_DANRE	E7FGS8_DANRE	F1RAF1_DANRE	F1Q8L1_DANRE	A0A0G2L009_DANRE	A0A0R4IW36_DANRE	F1QA97_DANRE	A0A2R8QBQ8_DANRE	E7EZB9_DANRE	E9QF92_DANRE	A0A2R8RL41_DANRE	F1QLA3_DANRE	A0A2R8Q3X2_DANRE	A0A2R8QG79_DANRE	F1R185_DANRE
biological_process	GO:0016055	Wnt signaling pathway	36	134	0.268657	0.833626	0.193235	1	1	INVS_DANRE	DACT1_DANRE	DAPLE_DANRE	AP2MA_DANRE	KLH12_DANRE	NPHP3_DANRE	AXIN2_DANRE	NKD2_DANRE	NKD2L_DANRE	TBXTA_DANRE	NKD1_DANRE	ZRN1B_DANRE	AMOL2_DANRE	AMER1_DANRE	CHD8_DANRE	NDRG2_DANRE	AP2MB_DANRE	AGRA2_DANRE	Q9W6E3_DANRE	Q90Y37_DANRE	E7F958_DANRE	E7EYJ6_DANRE	A0A2R8PX38_DANRE	F1Q6J9_DANRE	A0A288CG34_DANRE	A0A0R4IHT4_DANRE	A0A286YAQ6_DANRE	A0A2R8RZ82_DANRE	B8A6E8_DANRE	E7FH24_DANRE	E7F064_DANRE	A0A2R8Q3U7_DANRE	A0A2R8Q4R6_DANRE	A0A2R8Q5Y7_DANRE	A0A1I7Q3W8_DANRE	F1QI44_DANRE
biological_process	GO:0006887	exocytosis	36	172	0.209302	0.273637	0.764889	1	1	MCA3B_DANRE	MCA3A_DANRE	Q6PHV0_DANRE	Q6IQP2_DANRE	E7EY52_DANRE	Q7ZV18_DANRE	A0A2R8Q685_DANRE	F6NFN1_DANRE	A0A2U3TW42_DANRE	A0A2R8RWS3_DANRE	A0A2R9YJJ4_DANRE	A0A0R4IRH4_DANRE	A0A2R8QPN6_DANRE	T1ECS7_DANRE	B8JJU3_DANRE	A0A2R8QIF2_DANRE	A0A0R4IXG8_DANRE	A0A286Y9I3_DANRE	R4GE71_DANRE	X1WCE7_DANRE	E7F2P0_DANRE	A0A2R8QH10_DANRE	B0V0Y6_DANRE	A0A2R8QSA8_DANRE	X1WGN8_DANRE	E7F1L2_DANRE	A0A2R8Q9T9_DANRE	F1QEI6_DANRE	E9QC02_DANRE	A0A2R8QLG2_DANRE	A0A2R8QJT7_DANRE	Q1MTI1_DANRE	F1Q6Q7_DANRE	E9QEQ0_DANRE	A0A2R8QFW8_DANRE	F1QFP8_DANRE
cellular_component	GO:0030018	Z disc	36	155	0.232258	0.700917	0.368745	1	1	SPEG_DANRE	Q7ZTZ6_DANRE	F1QGX8_DANRE	Q4ZGL5_DANRE	Q4ZGL0_DANRE	F1QSU4_DANRE	Q8AX99_DANRE	Q4ZGK9_DANRE	F1R1G8_DANRE	A0A2R8QM62_DANRE	E9QFR8_DANRE	F1QCK4_DANRE	F1Q6R4_DANRE	F8W5K5_DANRE	A0A0R4IKT8_DANRE	A0A2R8RTS6_DANRE	U3JAM7_DANRE	F1QEX9_DANRE	F1Q8K3_DANRE	F1QU51_DANRE	A0A2R8QKU1_DANRE	Q5RGQ4_DANRE	F1RCC9_DANRE	F1R899_DANRE	A0A2R8Q829_DANRE	A0A2R8QJ58_DANRE	A0A0R4IS21_DANRE	F1QN07_DANRE	A0A0R4IA72_DANRE	B0UY60_DANRE	F1QT83_DANRE	B0UY61_DANRE	A0A2R8QBL5_DANRE	F1R833_DANRE	A0A2R8QS07_DANRE	B8JI51_DANRE
biological_process	GO:0003007	heart morphogenesis	36	103	0.349515	0.947761	0.0655977	1	1	MYLK3_DANRE	NIPLA_DANRE	TBX5A_DANRE	TBXTA_DANRE	ALPK2_DANRE	Q9W6U0_DANRE	F1Q6T9_DANRE	Q30JB6_DANRE	F1Q9Z5_DANRE	Q6NW63_DANRE	Q7SX66_DANRE	B3DFN8_DANRE	Q98873_DANRE	Q90Y37_DANRE	E3W6T6_DANRE	Q9IAJ4_DANRE	A0A2R8Q844_DANRE	A0A286YBL8_DANRE	Q1LWJ4_DANRE	B8JL25_DANRE	A0A2R8QB37_DANRE	Q5TYX1_DANRE	F6NVB1_DANRE	G1K2W9_DANRE	F8W4A9_DANRE	X1WGE3_DANRE	A0A0R4IHT4_DANRE	A0A2R8Q5A3_DANRE	A0A0R4IGP2_DANRE	B3DKC1_DANRE	A0A0G2KQ62_DANRE	A0A286Y9P5_DANRE	A0A0R4IB15_DANRE	B8JLS3_DANRE	A0A2R8QR15_DANRE	A0A2R8QM53_DANRE
biological_process	GO:0001944	vasculature development	36	121	0.297521	0.890516	0.124909	1	1	FXC1B_DANRE	NRP1A_DANRE	SCRIB_DANRE	STN1_DANRE	YAP1_DANRE	VGFR3_DANRE	N2F1A_DANRE	MYCA_DANRE	AGRA2_DANRE	B0R024_DANRE	Q6EF99_DANRE	Q6EFA1_DANRE	Q1LWR7_DANRE	Q9I9B7_DANRE	Q5I2A9_DANRE	Q30JB6_DANRE	Q8JFB0_DANRE	Q6EFA0_DANRE	E9QF61_DANRE	X1WBR0_DANRE	F1RCH4_DANRE	F6P5J8_DANRE	F1QTZ4_DANRE	B0V0H4_DANRE	B8A566_DANRE	E9QEW1_DANRE	A0A2R8Q5A3_DANRE	E9QFY0_DANRE	A0A0R4IU05_DANRE	F1RAS9_DANRE	F1QH44_DANRE	E9QD83_DANRE	E7F8W3_DANRE	B8A567_DANRE	F1R254_DANRE	E7EZE5_DANRE
biological_process	GO:0008360	regulation of cell shape	36	165	0.218182	0.287521	0.77255	1	1	PLXA3_DANRE	AMOL2_DANRE	I3ISA3_DANRE	O93599_DANRE	Q6NV46_DANRE	A0A1S6L757_DANRE	F1QBC0_DANRE	A0A0R4IGF2_DANRE	F1QZQ3_DANRE	A0A0R4IEP9_DANRE	A0A2R8RQ90_DANRE	X1WGY4_DANRE	B0UY93_DANRE	E9QJ97_DANRE	A0A2R8PX85_DANRE	E7FGY1_DANRE	A0A2R8Q450_DANRE	A0A2R8Q3J7_DANRE	A2CEW3_DANRE	E7F145_DANRE	Q5RH91_DANRE	B8A5S6_DANRE	I3ITQ8_DANRE	F1Q7U0_DANRE	F1R3G4_DANRE	A0A2R8RSE1_DANRE	F1Q6L2_DANRE	E7F2W3_DANRE	F1R7J5_DANRE	A0A0R4IDI3_DANRE	B0V1S6_DANRE	E9QBL4_DANRE	A0A0R4IRZ9_DANRE	F1QEQ5_DANRE	A0A2R8QRD9_DANRE	A0A140LGG1_DANRE
cellular_component	GO:0005694	chromosome	36	108	0.333333	1	6.75e-13	1	0	STB1A_DANRE	FUMH_DANRE	SE1BA_DANRE	STB1B_DANRE	PRDM9_DANRE	HORM1_DANRE	INT7_DANRE	KMT5B_DANRE	DTL_DANRE	Q499A8_DANRE	B8JKC1_DANRE	A2CEF0_DANRE	A0A0R4IHR6_DANRE	E7F8R0_DANRE	A0A2R8QQ92_DANRE	Q5RHR0_DANRE	A0A2R8Q1Y5_DANRE	E7F336_DANRE	A0A0R4IPA3_DANRE	A0A2R8RYI2_DANRE	A0A286Y9L2_DANRE	A0A0R4IT14_DANRE	E7FGC2_DANRE	F1Q6L6_DANRE	E7FA74_DANRE	F1QJI9_DANRE	E7F5M6_DANRE	E7F643_DANRE	X1WCF3_DANRE	A0A0R4IPF5_DANRE	A0A2R8QRK7_DANRE	A0A0R4IUW4_DANRE	A0A2R8Q309_DANRE	A0A2R8QDW6_DANRE	A0A140LGY8_DANRE	A0A2R8Q6N6_DANRE
biological_process	GO:0051216	cartilage development	36	159	0.226415	0.30603	0.744349	1	1	SC23A_DANRE	SMAL1_DANRE	DLX5A_DANRE	DLX2A_DANRE	DDRGK_DANRE	FXC1B_DANRE	NRP1A_DANRE	YAP1_DANRE	DLX3B_DANRE	DLX1A_DANRE	Q6AZ98_DANRE	Q9YI02_DANRE	A2CG09_DANRE	Q6NYI3_DANRE	Q9DFH2_DANRE	Q6NYT8_DANRE	E9QCK7_DANRE	B6V3E1_DANRE	B0UXY9_DANRE	B7ZDE9_DANRE	B0UYK4_DANRE	A0A2R8RSI4_DANRE	A0A286Y8U3_DANRE	Q6P975_DANRE	F1QQN6_DANRE	F1R7W8_DANRE	F8W542_DANRE	A5WW41_DANRE	F1R5M2_DANRE	F1QUT5_DANRE	F1QUT4_DANRE	F1QXL0_DANRE	A0A0R4ICD7_DANRE	E7F226_DANRE	A0A2R8QRQ5_DANRE	F1QGL1_DANRE
biological_process	GO:0022008	neurogenesis	36	83	0.433735	1	3.01609e-20	1	0	TPP1_DANRE	MIB1_DANRE	BTB6A_DANRE	NAV3_DANRE	BTB6B_DANRE	E7F0B3_DANRE	Q6NYT8_DANRE	A4FTT4_DANRE	A0A2R8Q630_DANRE	F1QL52_DANRE	E7F502_DANRE	F6NSP9_DANRE	E7FGK6_DANRE	F1QF46_DANRE	E7FDG8_DANRE	B8JKQ2_DANRE	A0A0R4IG30_DANRE	A0A2R8QGC1_DANRE	A0A2R8QST1_DANRE	A0A1D5NSH7_DANRE	A0A2R8RYY2_DANRE	A4FTT3_DANRE	A0A2R8QE21_DANRE	A0A2R8Q244_DANRE	A0A2R8RKM3_DANRE	A0A1D5NSI4_DANRE	F8W578_DANRE	A0A0G2KCN9_DANRE	A0A2R8RQF8_DANRE	A0A2R8QLY4_DANRE	F1QK82_DANRE	A0A2R8QGT4_DANRE	A0A0R4IDG7_DANRE	A0A2R8Q3P3_DANRE	B8JKQ3_DANRE	F1QXL0_DANRE
cellular_component	GO:0030175	filopodium	36	87	0.413793	0.999976	5.88674e-05	1	0.022	SHP2A_DANRE	RIPR2_DANRE	NAV3_DANRE	IF2B1_DANRE	A0A0B4J1A6_DANRE	Q5RHU2_DANRE	F1R1Q1_DANRE	Q1JPU9_DANRE	B0V218_DANRE	A0A0R4IWX6_DANRE	B0V219_DANRE	A0A286YAJ7_DANRE	A0A2R8PVT4_DANRE	A0A140LFZ9_DANRE	J9JI18_DANRE	F1R4R9_DANRE	I3ITI8_DANRE	A0A0R4ILA7_DANRE	A0A2R8QEN6_DANRE	F1RAW5_DANRE	E7FGA0_DANRE	I3IRV8_DANRE	A0A2R8Q1F3_DANRE	A8E7L4_DANRE	E9QCU8_DANRE	A0A140LFT4_DANRE	F1Q6Q6_DANRE	A0A140LH65_DANRE	A0A2R8S0B6_DANRE	A0A0R4IB32_DANRE	I3IS53_DANRE	F1R187_DANRE	A0A2R8Q5K8_DANRE	F1QB08_DANRE	A0A286YAA1_DANRE	E9QFU5_DANRE
molecular_function	GO:0038023	signaling receptor activity	36	246	0.146341	1.25576e-24	1	0	1	NOTC1_DANRE	Q08CV1_DANRE	I3NI77_DANRE	Q2TTK0_DANRE	O93616_DANRE	E7F8Q6_DANRE	Q1ECV9_DANRE	E7EYT4_DANRE	F1QYF2_DANRE	R4GDN8_DANRE	F1QCA7_DANRE	A0A0R4IW15_DANRE	F1QJH2_DANRE	F1RCH4_DANRE	A0A2R8QH43_DANRE	A0A0R4IT02_DANRE	B0V2X4_DANRE	B0S6A6_DANRE	X1WEX9_DANRE	E7F101_DANRE	F1R366_DANRE	F1QDE5_DANRE	E9QFX4_DANRE	A0A0R4IW83_DANRE	A0A0R4IGC9_DANRE	A0A0R4IT11_DANRE	E7F3Z4_DANRE	F1QZF2_DANRE	B8A691_DANRE	E7F0C7_DANRE	A0A2R8QLP2_DANRE	A0A0R4INM0_DANRE	A0A2R8QLW9_DANRE	E7FBB7_DANRE	A5WUN6_DANRE	E7F2N4_DANRE
biological_process	GO:0006955	immune response	36	323	0.111455	3.81002e-22	1	0	1	NFIL3_DANRE	Q0PKX8_DANRE	A2BF64_DANRE	F1Q546_DANRE	A9JRH6_DANRE	Q1L8A5_DANRE	Q68IN2_DANRE	F1Q767_DANRE	B8ZHI7_DANRE	F1QUA2_DANRE	B0S697_DANRE	F1QSH0_DANRE	E9QDV7_DANRE	B8A4W6_DANRE	F1R2L7_DANRE	F1QY70_DANRE	F8W5R7_DANRE	A0A2R8QLX1_DANRE	A0A2R8RVG8_DANRE	B8A4W5_DANRE	F1R9Q2_DANRE	F1RAX0_DANRE	F1QT03_DANRE	F1R7W5_DANRE	F1QDU1_DANRE	F1REK4_DANRE	F1R8Y3_DANRE	F1QVL4_DANRE	B8A4W7_DANRE	Q5RIZ6_DANRE	A0A0R4ILD4_DANRE	F6PCD2_DANRE	F1QSF7_DANRE	F6NUW0_DANRE	A0A0R4IFS1_DANRE	F1RAV7_DANRE
cellular_component	GO:0009986	cell surface	36	239	0.150628	1.07504e-06	0.999999	0	1	LFN1L_DANRE	Q6EF99_DANRE	Q6EFA1_DANRE	F1Q8X9_DANRE	Q1MT36_DANRE	A0A2R8PXY2_DANRE	E7FB24_DANRE	Q6EFA0_DANRE	Q5U3E5_DANRE	E7EXK7_DANRE	F1QMQ8_DANRE	E7EYI4_DANRE	A0A2R8QSH5_DANRE	A0A0R4IL96_DANRE	A0A0R4IR20_DANRE	E7F9P0_DANRE	F6P5J8_DANRE	E7FAU4_DANRE	F1R567_DANRE	A0A0R4IDJ5_DANRE	F1R469_DANRE	F1QWI9_DANRE	E7FGW0_DANRE	A4JYJ7_DANRE	A0A0R4IDN9_DANRE	F1QUY7_DANRE	A0A0R4INV6_DANRE	A0A0G2KZR4_DANRE	R4GEC6_DANRE	A0A2R8QB29_DANRE	A0A2R8PYF0_DANRE	F1QSF7_DANRE	A0A0H2UKP8_DANRE	E7FGE4_DANRE	F1Q734_DANRE	E7EYF6_DANRE
molecular_function	GO:0000146	microfilament motor activity	36	71	0.507042	1	1.51156e-07	1	0	E9QDU2_DANRE	Q9DGG8_DANRE	F1QKS0_DANRE	A0A0R4IIX0_DANRE	A0A2R8Q8N4_DANRE	F8W622_DANRE	E7F106_DANRE	Q1LXI2_DANRE	F1R4R9_DANRE	A0A2R8QUR4_DANRE	F1R527_DANRE	B0S6F2_DANRE	A0A286YAD0_DANRE	A0A2R8QSJ9_DANRE	A0A0R4IPW9_DANRE	E7FDV0_DANRE	A0A2R8RZK3_DANRE	A0A0R4IXQ5_DANRE	E7FGA0_DANRE	F8W4K6_DANRE	E9QCU8_DANRE	F1Q6Q6_DANRE	E9QEL6_DANRE	F1R7P5_DANRE	E7FFP7_DANRE	F1QYX4_DANRE	E7FB39_DANRE	F1QIJ5_DANRE	A0A286Y9F5_DANRE	A0A1D5NS66_DANRE	A0A0R4IW90_DANRE	A0A0R4IB90_DANRE	A0A2R8QQJ0_DANRE	E7FCI5_DANRE	A0A286YAA1_DANRE	E9QFU5_DANRE
biological_process	GO:0000398	mRNA splicing, via spliceosome	35	200	0.175	0.00215977	0.998529	0.871	1	MTA70_DANRE	GPKOW_DANRE	SART3_DANRE	DBR1_DANRE	F1QND0_DANRE	Q6DRP3_DANRE	Q802Y1_DANRE	Q6DRF8_DANRE	Q7ZVN6_DANRE	F1QF98_DANRE	Q1LY92_DANRE	A0A286YBY7_DANRE	A0A2R8RLN8_DANRE	F1Q7N6_DANRE	F1R9N7_DANRE	A0A0G2KUM0_DANRE	E9QH15_DANRE	F1QN27_DANRE	F1QQV6_DANRE	F1R9E9_DANRE	A0A0R4IL44_DANRE	F1Q6N0_DANRE	A0A2R8QGL1_DANRE	A0A2R8PZV7_DANRE	Q5SPH1_DANRE	E7FCK8_DANRE	A0A2R8Q796_DANRE	Q1LVD1_DANRE	E9QDJ4_DANRE	E7FGW2_DANRE	E7F1H6_DANRE	E7F2A1_DANRE	E9QFC1_DANRE	F1R4L1_DANRE	A0A2R8QJ94_DANRE
biological_process	GO:0006974	cellular response to DNA damage stimulus	35	99	0.353535	1	6.0342e-08	1	0	HPF1_DANRE	MMS19_DANRE	FUMH_DANRE	MTA70_DANRE	BRAT1_DANRE	PSM4A_DANRE	RNF8_DANRE	TRIPC_DANRE	UFL1_DANRE	UBP16_DANRE	WAC_DANRE	PSM4B_DANRE	INT7_DANRE	DTL_DANRE	Q90ZY5_DANRE	F1R135_DANRE	E7EYF3_DANRE	A0A140LGM4_DANRE	A0A2R8PVA3_DANRE	X1WD98_DANRE	B0V1J5_DANRE	F1QJB6_DANRE	A0A2R8PYQ8_DANRE	A0A2R8Q559_DANRE	F1R294_DANRE	A0A0R4IDC2_DANRE	A0A2R8QPQ7_DANRE	R4GE34_DANRE	R4GDY2_DANRE	F8W4Z3_DANRE	A0A2R8RVN3_DANRE	A0A0R4IWH7_DANRE	F1Q8J2_DANRE	E9QFQ1_DANRE	A0A2R8RRB3_DANRE
cellular_component	GO:0016324	apical plasma membrane	35	174	0.201149	0.29902	0.762437	1	1	FLTOP_DANRE	S39AE_DANRE	RIPR2_DANRE	PAL1A_DANRE	XPO2_DANRE	ZMY10_DANRE	DLG1_DANRE	A1A1B_DANRE	F1Q8X9_DANRE	Q5RHU2_DANRE	F1Q8Q2_DANRE	Q6TNS1_DANRE	B5DDZ4_DANRE	F1R3J0_DANRE	F1QTX0_DANRE	F1QVF2_DANRE	A0A2R8Q812_DANRE	J9JI18_DANRE	A0A0R4IVD8_DANRE	R4GEK0_DANRE	A0A2R8QTH3_DANRE	A0A2R8QCI9_DANRE	A0A2R8QSL0_DANRE	A0A2R8RLY1_DANRE	F1QS67_DANRE	A5WW50_DANRE	F1QWI9_DANRE	A0A2R8Q7H2_DANRE	A0A2R8S0B6_DANRE	A0A0R4IS11_DANRE	A0A0R4IAG0_DANRE	F1Q6C1_DANRE	F1QJB0_DANRE	A0A0R4I9I8_DANRE	E7EYF6_DANRE
biological_process	GO:0003341	cilium movement	35	77	0.454545	0.999982	3.62225e-05	1	0.071	CCD39_DANRE	CCD40_DANRE	CF206_DANRE	TTLL6_DANRE	DNAI3_DANRE	DAAF3_DANRE	F1R672_DANRE	F1QCK8_DANRE	A3KNM0_DANRE	A0A0R4IY79_DANRE	E9QBH9_DANRE	A0A2R8RQB1_DANRE	A0A2R8RI11_DANRE	A0A0R4IHI4_DANRE	F1QB07_DANRE	A0A0R4IGE5_DANRE	A0A0R4IUW7_DANRE	F1RAR6_DANRE	A0A2R8Q6Y8_DANRE	F1QW87_DANRE	I3ITD2_DANRE	A0A2R8Q441_DANRE	A0A286YAR8_DANRE	A0A2R8QR54_DANRE	A0A2R8QP75_DANRE	E7FGS8_DANRE	F1RAF1_DANRE	A0A0G2L8X4_DANRE	A0A2R8QBQ8_DANRE	F1QFD6_DANRE	F1QBY7_DANRE	A0A2R8RL41_DANRE	F1QLA3_DANRE	E9QB24_DANRE	F1R185_DANRE
cellular_component	GO:0005815	microtubule organizing center	35	128	0.273438	1	7.02814e-14	1	0	LRWD1_DANRE	MIB1_DANRE	FIGN_DANRE	CLAP2_DANRE	DDX11_DANRE	Z4YHS7_DANRE	Q1LV44_DANRE	K7DY17_DANRE	A0A0R4IQR0_DANRE	A0A2R8QJQ2_DANRE	E7EYZ7_DANRE	A0A2R8QLH8_DANRE	E7FG55_DANRE	A8WHM7_DANRE	E7FD42_DANRE	F1QAA8_DANRE	A0A0R4IKV7_DANRE	A0A2R8QEC4_DANRE	E9QFU9_DANRE	A0A2R8PWK7_DANRE	A0A1D5NSS9_DANRE	B8A4V4_DANRE	A0A2R8QNY7_DANRE	A0A2R8QED9_DANRE	A0A2R8RT75_DANRE	F1Q793_DANRE	E7FDY6_DANRE	A0A2R8RUX3_DANRE	A0A0R4IVQ0_DANRE	F1R253_DANRE	A0A2R8QKB5_DANRE	E7FFB1_DANRE	I3ISP1_DANRE	A0A2R8QDD7_DANRE	X1WCN4_DANRE
biological_process	GO:0007283	spermatogenesis	34	112	0.303571	0.995762	0.00713848	1	1	PIWL2_DANRE	SAS6_DANRE	DAAF1_DANRE	MTA70_DANRE	BAG6_DANRE	BRDT_DANRE	TRD7A_DANRE	TRD7B_DANRE	TDRD5_DANRE	TDRD1_DANRE	TDRD9_DANRE	HORM1_DANRE	A4GT83_DANRE	B8A4S2_DANRE	F1QB35_DANRE	A8E5B6_DANRE	E9QD44_DANRE	A0A2R8Q0G4_DANRE	A0A2R8PYS4_DANRE	A0A0R4IAW9_DANRE	A0A2R8Q4T1_DANRE	A0A0R4IR26_DANRE	A0A2R8QDJ4_DANRE	F1QE52_DANRE	A0A0R4IRQ5_DANRE	F1QIJ1_DANRE	Q29R83_DANRE	A2CEB4_DANRE	A0A0R4IQ79_DANRE	R4GEV4_DANRE	A0A2R8QRK5_DANRE	F1R8E8_DANRE	A8WHP7_DANRE	A0A2R8QPQ1_DANRE
biological_process	GO:0006351	transcription, DNA-templated	34	144	0.236111	1	1.18808e-131	1	0	LIN9_DANRE	RPC3_DANRE	TBX5A_DANRE	B8A483_DANRE	A8E5K6_DANRE	Q1L9A3_DANRE	Q08BJ0_DANRE	Q5SPB7_DANRE	Q803Q8_DANRE	F1QNL1_DANRE	A0A2R8RSE5_DANRE	A0A2R8Q304_DANRE	A0A2R8Q678_DANRE	M9MM95_DANRE	F1QQA3_DANRE	A0A0R4IU64_DANRE	A0A2R8QJN8_DANRE	F1QTJ1_DANRE	I3IT03_DANRE	F1QNQ7_DANRE	A0A2R8PVW8_DANRE	A0A2R8RQ51_DANRE	A0A0R4ITE5_DANRE	A0A2R8QAB1_DANRE	A0A2R8RP10_DANRE	A2BGA7_DANRE	A0A2R8QP40_DANRE	A0A2R8RJM1_DANRE	A0A2R8QC40_DANRE	A2CEX6_DANRE	E7FB55_DANRE	A0A2R8PY80_DANRE	A0A2R8RQ64_DANRE	A0A2R8Q899_DANRE
cellular_component	GO:0012505	endomembrane system	34	197	0.172589	0.74068	0.272748	1	1	RN145_DANRE	JAK1_DANRE	Q6PHV0_DANRE	F1Q6A2_DANRE	A0A2R8Q071_DANRE	Q7ZV18_DANRE	Q567Y3_DANRE	A0A2R8RWS3_DANRE	A0A0R4IXG8_DANRE	A0A286Y9I3_DANRE	F1QIQ6_DANRE	A0A2R8QKG1_DANRE	E7F2P0_DANRE	F1QG86_DANRE	A0A2R8Q4F0_DANRE	A0A2R8RKH5_DANRE	E9QJ57_DANRE	X1WEE0_DANRE	F1QUF6_DANRE	A0A0R4IK07_DANRE	E7F0D3_DANRE	F1QDN6_DANRE	X1WHN6_DANRE	A0A2R8QNB2_DANRE	B0V237_DANRE	A0A0R4ICU5_DANRE	E9QC02_DANRE	A2BG86_DANRE	A0A2R8QIS1_DANRE	Q1MTI1_DANRE	E9QEQ0_DANRE	A0A2R8QFW8_DANRE	A0A2R8RWH2_DANRE	F1QFP8_DANRE
cellular_component	GO:0005905	clathrin-coated pit	34	76	0.447368	1	1.9834e-07	1	0	FCHO1_DANRE	SAC2_DANRE	F1RD00_DANRE	Q6AXI5_DANRE	A0A0R4IKR8_DANRE	A0A0R4IA99_DANRE	A0A0R4IZQ7_DANRE	F1QKW9_DANRE	U3JA74_DANRE	A0A2R8QNV1_DANRE	F1R4R9_DANRE	A0A2R8QIJ0_DANRE	G1K2F5_DANRE	A0A0R4ITB0_DANRE	E7FGA0_DANRE	E9QCU8_DANRE	A0A0R4IWJ1_DANRE	K7DXX1_DANRE	F1Q6Q6_DANRE	F8W5M9_DANRE	F1QCM5_DANRE	A0A0R4IS02_DANRE	A0A286YBQ2_DANRE	A0A0R4IL09_DANRE	A0A286YAZ9_DANRE	A8E7E7_DANRE	I3IT87_DANRE	A0A2R8Q6T3_DANRE	A0A2R8QHW2_DANRE	A0A2R8QK11_DANRE	F8W4F2_DANRE	F1Q9V1_DANRE	A0A286YAA1_DANRE	E9QFU5_DANRE
molecular_function	GO:0031490	chromatin DNA binding	34	51	0.666667	0.999611	0.000838279	1	0.505	A0A2R8QIN4_DANRE	A0A0G2KQ27_DANRE	A0A2R8PYX0_DANRE	F1R259_DANRE	A0A1D5NSI1_DANRE	E9QG91_DANRE	A0A0G2KGP5_DANRE	E7FAU5_DANRE	A0A0R4IUG1_DANRE	F1R3W3_DANRE	A0A0R4IPF2_DANRE	F1Q597_DANRE	A0A2R8QTA2_DANRE	A0A2R8Q2M3_DANRE	A0A0R4IYD2_DANRE	A0A2R8Q4T2_DANRE	A0A0R4IDZ5_DANRE	A0A2R8Q9T1_DANRE	E7F5T6_DANRE	E7F0N2_DANRE	A0A2R8QER3_DANRE	E7F3X7_DANRE	B0V357_DANRE	A0A2R8PVG8_DANRE	A0A0R4INM9_DANRE	A0A0R4IPF3_DANRE	A0A2R8QTK3_DANRE	F6PBE4_DANRE	B0V356_DANRE	A0A2R8Q521_DANRE	A0A0R4IVZ7_DANRE	X1WG57_DANRE	A0A0R4ISI0_DANRE	A0A0R4IY90_DANRE
molecular_function	GO:0051959	dynein light intermediate chain binding	34	57	0.596491	1	1.3537e-09	1	0	DAPLE_DANRE	HOOK1_DANRE	F1R672_DANRE	F1Q6J7_DANRE	A0A0R4IY79_DANRE	E9QBH9_DANRE	F1QPU7_DANRE	A0A2R8RQB1_DANRE	F1QIY3_DANRE	A0A0R4IHI4_DANRE	F1QB07_DANRE	A0A2R8QB87_DANRE	E9QH47_DANRE	K7DY80_DANRE	A0A2R8Q6Y8_DANRE	A0A1D5NT12_DANRE	A0A2R8QMF4_DANRE	I3ITD2_DANRE	A0A2R8QCS6_DANRE	A2BG35_DANRE	A0A2R8QR54_DANRE	E7FGH9_DANRE	A0A2R8QP75_DANRE	E7FGT8_DANRE	E7FGS8_DANRE	F1RAF1_DANRE	A0A0G2L009_DANRE	A0A2R8QBQ8_DANRE	A0A2R8RL41_DANRE	F1QLA3_DANRE	A0A2R8Q3X2_DANRE	A0A2R8QG79_DANRE	F1R185_DANRE	F1Q8U0_DANRE
molecular_function	GO:0045505	dynein intermediate chain binding	34	70	0.485714	1	1.20566e-06	1	0.001	F1R672_DANRE	A0A2R8Q9F8_DANRE	F1Q6J7_DANRE	A0A0R4IY79_DANRE	E9QBH9_DANRE	A0A2R8RQB1_DANRE	F1RBX3_DANRE	A0A0R4IHI4_DANRE	F1QB07_DANRE	A0A2R8QB87_DANRE	E9QH47_DANRE	A0A2R8QLR4_DANRE	K7DY80_DANRE	A0A2R8Q6Y8_DANRE	A0A1D5NT12_DANRE	A0A2R8RHV3_DANRE	A0A2R8QMF4_DANRE	I3ITD2_DANRE	A0A2R8QCS6_DANRE	A2BG35_DANRE	A0A2R8QR54_DANRE	A0A2R8QP75_DANRE	A0A2R8QFA0_DANRE	B8JIT9_DANRE	E7FGT8_DANRE	E7FGS8_DANRE	F1RAF1_DANRE	A0A0G2L009_DANRE	A0A2R8QBQ8_DANRE	A0A2R8RL41_DANRE	F1QLA3_DANRE	A0A2R8Q3X2_DANRE	A0A2R8QG79_DANRE	F1R185_DANRE
molecular_function	GO:0019901	protein kinase binding	33	164	0.20122	0.274309	0.772273	1	1	FA83D_DANRE	FA83H_DANRE	DLG1_DANRE	NBEL2_DANRE	E7F4Q7_DANRE	Q1LUQ2_DANRE	A0A0R4IEK8_DANRE	Q5BJ09_DANRE	F1QM84_DANRE	A0A286Y8V9_DANRE	E7FG24_DANRE	A0A2R8Q0B5_DANRE	A0A0R4IEX1_DANRE	A0A140LGD0_DANRE	A0A2R8Q450_DANRE	B7ZCY9_DANRE	F1R9L2_DANRE	A0A1L1QZA8_DANRE	E7EXI7_DANRE	F1R6G2_DANRE	E7F4B5_DANRE	A0A0R4IDF6_DANRE	A0A0R4IYV1_DANRE	A0A2R8RJB6_DANRE	Q1LX18_DANRE	F1R8B4_DANRE	A0A2R8Q446_DANRE	F1R4P6_DANRE	E9QFZ1_DANRE	A0A2R8QRE1_DANRE	E7FFM2_DANRE	A0A0G2L4Z6_DANRE	E7EZD1_DANRE
biological_process	GO:0008045	motor neuron axon guidance	33	94	0.351064	0.998991	0.00203638	1	0.959	PLXA3_DANRE	SE3AB_DANRE	SE3AA_DANRE	NRP1A_DANRE	VGFR3_DANRE	CHSTB_DANRE	E2F8_DANRE	B0S6T1_DANRE	O93599_DANRE	Q6NV46_DANRE	A0A1S6L757_DANRE	F1QK52_DANRE	A0A0R4IGF2_DANRE	A0A2R8Q9F8_DANRE	A0A0G2KNY9_DANRE	F1RBX3_DANRE	F1QPJ1_DANRE	A0A0R4ICW0_DANRE	A0A0R4IF59_DANRE	A0A2R8RHV3_DANRE	A0A1D5NSB6_DANRE	A0A2R8QC01_DANRE	A0A2R8QFA0_DANRE	B8JIT9_DANRE	A0A2R8RKU6_DANRE	A0A2R8Q880_DANRE	A0A0R4ISY7_DANRE	A0A0R4INK8_DANRE	A0A0R4II20_DANRE	A0A2R8QCK8_DANRE	A0A0R4IL48_DANRE	F1R9B8_DANRE	A0A2R8QMX9_DANRE
cellular_component	GO:0000922	spindle pole	33	84	0.392857	0.999817	0.000398297	1	0.148	PLK4_DANRE	CC14A_DANRE	CEP89_DANRE	CEP63_DANRE	WDR73_DANRE	DDX11_DANRE	B3DIU9_DANRE	Q7ZVN3_DANRE	F1R0W9_DANRE	B0S8I4_DANRE	Z4YHS7_DANRE	Q08CT1_DANRE	F6PC33_DANRE	A0A2R8QF71_DANRE	A0A0R4ILV5_DANRE	F6PFE9_DANRE	A0A0R4IN88_DANRE	E9QDJ2_DANRE	F1QAL1_DANRE	A0A286Y8J7_DANRE	A0A2R8RP20_DANRE	A0A286YA27_DANRE	A0A2R8QB11_DANRE	F1Q7X5_DANRE	A0A0R4IW36_DANRE	A0A2R8RIU6_DANRE	A0A2R8Q3U3_DANRE	F8W600_DANRE	A0A2R8QDD7_DANRE	F8W5R0_DANRE	A0A2R8RU11_DANRE	F8W2B2_DANRE	F1QGL3_DANRE
biological_process	GO:0000278	mitotic cell cycle	33	136	0.242647	0.0285394	0.975922	1	1	PLK4_DANRE	SMAL1_DANRE	UBP16_DANRE	B3DIU9_DANRE	E7F7H0_DANRE	Q803E3_DANRE	Q6IQ78_DANRE	Q4QRG0_DANRE	A5PMM5_DANRE	A0A0B4J1A5_DANRE	E7FFJ6_DANRE	B0V351_DANRE	F1QM38_DANRE	E9QEH8_DANRE	F6PFE9_DANRE	A0A0R4IN88_DANRE	E9QEE0_DANRE	F1R7B6_DANRE	A0A286Y8J7_DANRE	F1QGY5_DANRE	A0A2R8Q8E3_DANRE	A0A0R4IRM2_DANRE	A0A2R8Q781_DANRE	E9QIT3_DANRE	F1Q7G1_DANRE	E7F296_DANRE	E7F2U4_DANRE	A0A2R8PX42_DANRE	F1Q7X5_DANRE	A5PMS7_DANRE	A0A0R4J7S6_DANRE	A0A2R8RU11_DANRE	F1QP24_DANRE
biological_process	GO:0000902	cell morphogenesis	33	88	0.375	1	2.00924e-07	1	0	TBCC1_DANRE	F2Z4T4_DANRE	A2RUX1_DANRE	Q803W9_DANRE	Z4YHS7_DANRE	Q6YBS2_DANRE	F1Q6L5_DANRE	B8JMD7_DANRE	E7F374_DANRE	X1WE04_DANRE	F1QZQ0_DANRE	A0A2R8QNL6_DANRE	A0A2R8QQS8_DANRE	F1R7N8_DANRE	A0A2R8PYU5_DANRE	A0A2R8QNP2_DANRE	A0A2R8QBS2_DANRE	A0A2R8QHG8_DANRE	B8JMD0_DANRE	F1QJC8_DANRE	A0A0R4IC31_DANRE	E7FE96_DANRE	B0S758_DANRE	A0A2R8Q9F2_DANRE	A0A2R8QA33_DANRE	A0A0R4IS11_DANRE	A0A2R8QPP0_DANRE	E7F8H1_DANRE	A0A2R8Q3I4_DANRE	A0A2R8QDD7_DANRE	E9QHC8_DANRE	A0A2R8QFQ8_DANRE	A0A2R8Q847_DANRE
biological_process	GO:0030335	positive regulation of cell migration	33	124	0.266129	0.0879602	0.936247	1	1	SE3AB_DANRE	SEM4E_DANRE	SE3AA_DANRE	ELP5_DANRE	FA83H_DANRE	ZN703_DANRE	E7F898_DANRE	A0A2R8Q0D8_DANRE	D0FH56_DANRE	E7FBB3_DANRE	A0A2R8RHW9_DANRE	A0A2R8Q0R5_DANRE	A0A286Y9T7_DANRE	A0A2R8QAH3_DANRE	F1QU86_DANRE	E7FEP0_DANRE	F1QGW9_DANRE	A0A0R4IDW5_DANRE	F1R9L2_DANRE	Q1LYS1_DANRE	A0A2R8QRD6_DANRE	B8JMB1_DANRE	X1WF24_DANRE	A0A2R8RPQ4_DANRE	A0A0G2KQ30_DANRE	F1RB05_DANRE	F1R7Z2_DANRE	F1R501_DANRE	A0A286YAK7_DANRE	A0A2R8PYF1_DANRE	A0A0R4IR66_DANRE	B8A5K6_DANRE	F1QS30_DANRE
biological_process	GO:0048565	digestive tract development	33	72	0.458333	0.999982	3.79499e-05	1	0.073	RUVB2_DANRE	NIPLA_DANRE	TBXTA_DANRE	CELF1_DANRE	F1QQA2_DANRE	B3DJD1_DANRE	Q6NYN9_DANRE	Q6NW63_DANRE	B3DFS9_DANRE	A0A2R8QM70_DANRE	E9QIQ3_DANRE	F1R7N7_DANRE	A0A286Y877_DANRE	F1Q5T5_DANRE	A0A2R8QID6_DANRE	A0A286YBQ8_DANRE	A0A0R4IG74_DANRE	B8JL25_DANRE	E9QGK5_DANRE	A0A2R8QI31_DANRE	A0A0R4ILM9_DANRE	A0A0R4IQK3_DANRE	X1WE68_DANRE	F1QAD6_DANRE	E9QEC4_DANRE	F8W4Z3_DANRE	A0A2R8QTE7_DANRE	E7FAZ8_DANRE	A0A0R4IB15_DANRE	A0A2R8Q9H4_DANRE	A0A0R4IWH7_DANRE	F1Q4L8_DANRE	A0A2R8PZ52_DANRE
biological_process	GO:0060026	convergent extension	33	101	0.326733	0.964683	0.0477425	1	1	NPHP3_DANRE	EPB4A_DANRE	OFD1_DANRE	WNT5B_DANRE	AMOL2_DANRE	B3DJI0_DANRE	Q5RHJ3_DANRE	A0A2R8Q8W1_DANRE	E9QIQ3_DANRE	F1R3T7_DANRE	E7FAI5_DANRE	E7EXH4_DANRE	A0A0R4IG74_DANRE	A0A288CG34_DANRE	F1Q597_DANRE	A0A2R8QJW7_DANRE	A2RRV7_DANRE	B8A6E8_DANRE	F1RCR4_DANRE	E7FC99_DANRE	E9QEC4_DANRE	E7F2F7_DANRE	Q1MTA8_DANRE	A0A2R8QNB7_DANRE	F6PBE4_DANRE	A0A2R8QTE7_DANRE	E7F630_DANRE	A0A2R8Q9H4_DANRE	F1QS48_DANRE	A0A2R8Q3U7_DANRE	F1QAG4_DANRE	E7EZD6_DANRE	F1Q4N0_DANRE
cellular_component	GO:0098978	glutamatergic synapse	33	77	0.428571	0.99999	2.93181e-05	1	0.012	DLGP1_DANRE	Q8AWE0_DANRE	Q7T1A1_DANRE	Q1MT71_DANRE	E7F6K9_DANRE	A0A2R8QAF3_DANRE	A0A2R8Q9B4_DANRE	E7FAC5_DANRE	A0A2R8QC86_DANRE	A0A0R4IRH4_DANRE	A0A0R4ITW6_DANRE	A0A0R4IGI4_DANRE	F1QC52_DANRE	A0A2R8QV60_DANRE	F1QTK1_DANRE	F8W2U4_DANRE	X1WBR1_DANRE	E7F7X5_DANRE	Q1L8T7_DANRE	F1QWU9_DANRE	A0A2R8RX97_DANRE	F1R3Y1_DANRE	X1WG76_DANRE	A0A2R8QAU5_DANRE	A0A2R8PWJ7_DANRE	F1QQR5_DANRE	A0A2R8QIB9_DANRE	E7F1L2_DANRE	B0UYE9_DANRE	A0A0R4IVK0_DANRE	A0A2R8Q3D0_DANRE	A0A2R8QJT7_DANRE	F6NYB5_DANRE
biological_process	GO:0031122	cytoplasmic microtubule organization	33	80	0.4125	0.9998	0.000467886	1	0.549	DAPLE_DANRE	CAM1B_DANRE	WDR73_DANRE	HOOK1_DANRE	B3DIU9_DANRE	F1R0W9_DANRE	F1QPU7_DANRE	E7F2X0_DANRE	A0A0R4IZI6_DANRE	F1QIN6_DANRE	F1QIY3_DANRE	F1QGA8_DANRE	F8W3F2_DANRE	F6PC33_DANRE	F1R7T2_DANRE	E7F693_DANRE	F6PFE9_DANRE	A0A2R8QG18_DANRE	E7F3U0_DANRE	A0A2R8Q8R7_DANRE	A0A286YAU5_DANRE	A0A2R8RJ37_DANRE	E7FGH9_DANRE	Q1LUF1_DANRE	A0A2R8RP20_DANRE	F8W339_DANRE	F1R1D6_DANRE	A0A286YA27_DANRE	F1Q557_DANRE	A0A0R4IW36_DANRE	A8DZ53_DANRE	F1Q8U0_DANRE	A0A0G2KQI8_DANRE
molecular_function	GO:0005102	signaling receptor binding	33	279	0.11828	1.71806e-13	1	0	1	CAPR2_DANRE	WNT5B_DANRE	Q1LWR7_DANRE	Q08BD7_DANRE	F1QMY9_DANRE	A0A2R8Q779_DANRE	F8W5D1_DANRE	E9QCL8_DANRE	Q1MT43_DANRE	E7FGK6_DANRE	A0A2R8Q7T0_DANRE	E7EZZ0_DANRE	A0A0R4IXV0_DANRE	F1QYU0_DANRE	A0A0R4IMG6_DANRE	A2CEW3_DANRE	A0A2R8QAJ4_DANRE	A0A2R8RYY2_DANRE	Q6NYE1_DANRE	A0A0R4II20_DANRE	F8W425_DANRE	F1QYL5_DANRE	F1QVR4_DANRE	A0A0R4IDI3_DANRE	K7DY96_DANRE	A0A0R4IDG7_DANRE	X1WC45_DANRE	A0A2R8Q3P3_DANRE	X1WCT5_DANRE	E7EXE8_DANRE	A0A2R8QMZ2_DANRE	F1R9B8_DANRE	F1QX98_DANRE
cellular_component	GO:0043197	dendritic spine	33	113	0.292035	0.931137	0.100475	1	1	CPEB4_DANRE	A0A2R8RMZ0_DANRE	F1QJ05_DANRE	A0A2R8QF27_DANRE	F1QCQ3_DANRE	A0A286Y962_DANRE	A0A2R8PWF3_DANRE	A0A1D5NSQ0_DANRE	A0A0R4IZI1_DANRE	E7FGL9_DANRE	E7FDI0_DANRE	A0A2R9YJM9_DANRE	E9QDB8_DANRE	F1Q9E4_DANRE	F1QFV1_DANRE	A0A2R8Q2L9_DANRE	B0V2X4_DANRE	F1QA84_DANRE	F8W4G8_DANRE	F1QBX1_DANRE	F1QXP6_DANRE	E7FED4_DANRE	F1R558_DANRE	A0A2R8Q802_DANRE	A0A1D5NS70_DANRE	X1WDK5_DANRE	A0A2R8Q612_DANRE	E7F179_DANRE	F1Q9E9_DANRE	A0A2R8QSQ5_DANRE	B0R0B4_DANRE	A0A0R4IUM3_DANRE	F1Q590_DANRE
biological_process	GO:0030050	vesicle transport along actin filament	33	67	0.492537	0.999998	6.37799e-06	1	0.019	Q9DGG8_DANRE	F1QKS0_DANRE	A0A2R8Q8N4_DANRE	F8W622_DANRE	E7F106_DANRE	Q1LXI2_DANRE	F1R4R9_DANRE	A0A2R8QUR4_DANRE	F1R527_DANRE	B0S6F2_DANRE	A0A286YAD0_DANRE	A0A2R8QSJ9_DANRE	A0A0R4IPW9_DANRE	E7FDV0_DANRE	A0A2R8RZK3_DANRE	A0A0R4IXQ5_DANRE	E7FGA0_DANRE	F8W4K6_DANRE	E9QCU8_DANRE	F1Q6Q6_DANRE	E9QEL6_DANRE	F1R7P5_DANRE	F1QYX4_DANRE	E7FB39_DANRE	F1QIJ5_DANRE	A0A286Y9F5_DANRE	A0A1D5NS66_DANRE	A0A0R4IW90_DANRE	A0A0R4IB90_DANRE	A0A2R8QQJ0_DANRE	E7FCI5_DANRE	A0A286YAA1_DANRE	E9QFU5_DANRE
biological_process	GO:0009617	response to bacterium	32	156	0.205128	0.00191875	0.998704	0.843	1	MXA_DANRE	TRAF6_DANRE	A3KFQ8_DANRE	A3KFQ2_DANRE	A3KFQ1_DANRE	Q5VTQ5_DANRE	Q1L8A5_DANRE	Q5VTQ6_DANRE	Q1L9E4_DANRE	F1R593_DANRE	F6NGE1_DANRE	F1QVF2_DANRE	B8A4W6_DANRE	F1RCC1_DANRE	A0A0G2KST8_DANRE	F1QGV7_DANRE	B8A4W5_DANRE	A0A2R8RLY1_DANRE	F1QJ19_DANRE	Q8AWD9_DANRE	F1REK4_DANRE	A0A0G2KQQ1_DANRE	A0A0R4IP49_DANRE	F1QRI0_DANRE	A0A2R8QJC5_DANRE	F1QG83_DANRE	F6PF44_DANRE	A0A0N4STN9_DANRE	B8A4W7_DANRE	A0A0N4SU19_DANRE	A0A0R4IQ44_DANRE	A0A0R4IZH4_DANRE
molecular_function	GO:0043130	ubiquitin binding	32	107	0.299065	0.977011	0.0374354	1	1	TAB2_DANRE	RNF8_DANRE	UBP16_DANRE	UBP13_DANRE	VPS36_DANRE	ILRUN_DANRE	N4BP1_DANRE	ADRM1_DANRE	A4IFZ0_DANRE	X1WHV6_DANRE	A0A2R8QEJ6_DANRE	F1QHZ1_DANRE	F1QGD0_DANRE	A0A2R8QPX7_DANRE	A0A2R8RRP5_DANRE	F1R1A5_DANRE	I3IRX0_DANRE	E9QH92_DANRE	F1Q974_DANRE	A0A2R8Q355_DANRE	E9QGR9_DANRE	F1QV13_DANRE	A0A2R8QKC2_DANRE	A0A2R8Q420_DANRE	F1REE7_DANRE	F1R2I7_DANRE	A0A2R8QD46_DANRE	F1Q8J2_DANRE	F1QPQ8_DANRE	E9QEG9_DANRE	F1QFF9_DANRE	E9QCS7_DANRE
biological_process	GO:0007189	adenylate cyclase-activating G protein-coupled receptor signaling pathway	32	208	0.153846	0.000341087	0.999811	0.289	1	LGR6_DANRE	GP161_DANRE	TM116_DANRE	AGRG6_DANRE	Q5U389_DANRE	F1R8K4_DANRE	Q6WZB3_DANRE	Q1LYP1_DANRE	D2CFN3_DANRE	E7FB43_DANRE	F1R4K2_DANRE	F1QB00_DANRE	Q1L8K1_DANRE	A0A2R8QEV2_DANRE	F1Q7W7_DANRE	A0A2R8PX08_DANRE	R4GDT3_DANRE	E7F4F2_DANRE	R4GEI0_DANRE	A0A1D5NS94_DANRE	A0A2R8PVQ8_DANRE	F1Q5J6_DANRE	F1R7D0_DANRE	F1R5S5_DANRE	A0A0R4IUC0_DANRE	A0A0R4IPH9_DANRE	A0A0R4IAT2_DANRE	A0A140LGW6_DANRE	E7FDV3_DANRE	A0A0R4IS63_DANRE	F1Q734_DANRE	E7F2K6_DANRE
biological_process	GO:0060218	hematopoietic stem cell differentiation	32	82	0.390244	0.937108	0.0911642	1	1	NPS4L_DANRE	MIB1_DANRE	NOTC1_DANRE	UFL1_DANRE	DLLC_DANRE	MYCA_DANRE	JAG1A_DANRE	A9JR96_DANRE	F1R8K4_DANRE	Q6WZB3_DANRE	B3DJD1_DANRE	O93616_DANRE	F1QNB9_DANRE	B8ZHI7_DANRE	B6V3E1_DANRE	A0A2R8QM70_DANRE	E7FF48_DANRE	A0A0J9YJ67_DANRE	A0A2R8QHE8_DANRE	F1QCA7_DANRE	B8JL25_DANRE	F1R8E1_DANRE	B8A5T9_DANRE	A0A2R8QI31_DANRE	F1R8Z8_DANRE	F1QD30_DANRE	F8W2W5_DANRE	A0A0G2L2B8_DANRE	F1QEA3_DANRE	A0A0G2L5S8_DANRE	E7FAJ1_DANRE	A5WUN6_DANRE
biological_process	GO:0000724	double-strand break repair via homologous recombination	32	101	0.316832	0.995454	0.00742372	1	1	MMS22_DANRE	NSE1_DANRE	RMI1_DANRE	TONSL_DANRE	NBN_DANRE	FAN1_DANRE	Q504I6_DANRE	A0A0R4IHR6_DANRE	B3DIX8_DANRE	F1Q905_DANRE	A0A0R4ITV5_DANRE	E7F8R0_DANRE	X1WE22_DANRE	X1WC12_DANRE	A0A2R8QQ92_DANRE	A0A2R8QH82_DANRE	X1WGQ9_DANRE	A0A2R8Q619_DANRE	E7F5C4_DANRE	A0A2R8RHK4_DANRE	A0A2R8RWF4_DANRE	E7F8G9_DANRE	A0A0R4IT14_DANRE	A5PN27_DANRE	E7FDC5_DANRE	A0A2R8QU85_DANRE	E7F643_DANRE	A0A2R8Q8U6_DANRE	F1QSQ9_DANRE	E7FGP7_DANRE	F1R8E8_DANRE	F8W2T2_DANRE
biological_process	GO:0042074	cell migration involved in gastrulation	32	110	0.290909	0.945839	0.078813	1	1	WNT5B_DANRE	TBX2_DANRE	Q53CM6_DANRE	Q98TU2_DANRE	Q52WY2_DANRE	F1QBZ9_DANRE	O93599_DANRE	Q90Y37_DANRE	Q6NV46_DANRE	A0A1S6L757_DANRE	Q9I9I2_DANRE	A0A0R4IGF2_DANRE	A0A2R8Q6S7_DANRE	F1QKB6_DANRE	E7FAI5_DANRE	A0A2R8QL08_DANRE	A0A0R4IFF8_DANRE	F1QGY4_DANRE	A0A0R4IQ86_DANRE	F1Q6J9_DANRE	A0A0R4IJR6_DANRE	A0A288CG34_DANRE	A0A2R8Q566_DANRE	A0A0R4IHT4_DANRE	E9QF53_DANRE	A2RRV7_DANRE	B8A6E8_DANRE	F1QBS8_DANRE	A0A2R8Q4B0_DANRE	A0A2R8Q3U7_DANRE	A0A0R4IL00_DANRE	F1QRP2_DANRE
biological_process	GO:0090090	negative regulation of canonical Wnt signaling pathway	32	107	0.299065	0.901267	0.141139	1	1	DACT1_DANRE	AXIN2_DANRE	TLE3B_DANRE	NKD2_DANRE	TLE3A_DANRE	NKD1_DANRE	AMER1_DANRE	Q7T289_DANRE	B3DJR5_DANRE	A0A2R8PYH8_DANRE	Q9PTS6_DANRE	A0A2R8QMD0_DANRE	E7EYJ6_DANRE	Q5TYS1_DANRE	A0A0R4IUN7_DANRE	A0A0R4IU21_DANRE	A0A288CG34_DANRE	A0A2R8QKD7_DANRE	B8A566_DANRE	F1QSP6_DANRE	A0A2R8RYM3_DANRE	B8A6E8_DANRE	F6NUK4_DANRE	F8W4Z3_DANRE	E7F064_DANRE	A0A0R4IWH7_DANRE	F1QC98_DANRE	A0A2R8Q3U7_DANRE	B8A567_DANRE	A0A1I7Q3W8_DANRE	F1QI44_DANRE	F1QGQ4_DANRE
biological_process	GO:0042060	wound healing	32	50	0.64	0.785712	0.265953	1	1	CF089_DANRE	O57418_DANRE	C0M005_DANRE	A0A0R4ID71_DANRE	A0A2R8PZA9_DANRE	A0A0R4IJ71_DANRE	E7FBB3_DANRE	A0A0R4IM38_DANRE	A5WV02_DANRE	F1Q4X8_DANRE	F1RA35_DANRE	A0A2R8QKW7_DANRE	A0A286YAI4_DANRE	A0A2R8QR17_DANRE	F8W4Q1_DANRE	A0A0R4INC4_DANRE	E9QCV2_DANRE	A0A2R8QEG3_DANRE	A0A2R8QLG6_DANRE	A0A2R8PVX9_DANRE	E7F8G7_DANRE	A0A286YBE9_DANRE	K7DYG8_DANRE	A0A2R8QB14_DANRE	A0A0R4IAS2_DANRE	A0A0R4I9M5_DANRE	I3ISA6_DANRE	F1QAU9_DANRE	A0A2R8RIJ1_DANRE	E9QFS3_DANRE	A0A0G2KQI8_DANRE	E7F4T0_DANRE
cellular_component	GO:0030864	cortical actin cytoskeleton	32	80	0.4	1	3.27143e-07	1	0	MYRIP_DANRE	Q6GMH1_DANRE	Q8AX99_DANRE	A0A2R8QFR4_DANRE	E9QFR8_DANRE	A0A0G2L1F5_DANRE	F1Q932_DANRE	F1R7V2_DANRE	F1QDK4_DANRE	F8W4C0_DANRE	A0A0H2UKN4_DANRE	E7EXG2_DANRE	A0A2R8QCI9_DANRE	F1R0H8_DANRE	F1QXB0_DANRE	F1QLX6_DANRE	Q1LWS2_DANRE	A0A0R4IXX0_DANRE	F1QIB3_DANRE	A0A0R4IS21_DANRE	A0A0R4I9Q9_DANRE	A0A0R4IS11_DANRE	E7F192_DANRE	F1R8E9_DANRE	A0A2R8Q3W1_DANRE	F1Q6C1_DANRE	A0A2R8QBL5_DANRE	A0A0H2UKT2_DANRE	A2BGE8_DANRE	A0A0R4IF13_DANRE	F1QXP9_DANRE	F1QC58_DANRE
biological_process	GO:0046777	protein autophosphorylation	32	406	0.0788177	1.04823e-15	1	0	1	VGFR3_DANRE	B0S6T6_DANRE	B0S6F4_DANRE	Q6DHN7_DANRE	Q6NYW1_DANRE	D1L3Y5_DANRE	B0S6T7_DANRE	A2BG23_DANRE	X1WG33_DANRE	X1WGR0_DANRE	A0A2R8Q844_DANRE	Q1LWJ4_DANRE	F1R487_DANRE	F1R8Q9_DANRE	A0A2R8PYI7_DANRE	F6NJB9_DANRE	F1QNX5_DANRE	F1QJV2_DANRE	A0A0R4IGP2_DANRE	B0S6U4_DANRE	X1WCA9_DANRE	F1R8K8_DANRE	A0A286Y9P5_DANRE	A0A0H2UKA0_DANRE	E9QER9_DANRE	A0A2R8QPN8_DANRE	A0A0R4II39_DANRE	E9QEU8_DANRE	E7FH13_DANRE	A0A2R8QR15_DANRE	A0A2R8QM53_DANRE	R4GEG6_DANRE
molecular_function	GO:0005506	iron ion binding	31	267	0.116105	1.54238e-06	0.999999	0	1	PHF2_DANRE	C27C1_DANRE	FBXL5_DANRE	Q66I26_DANRE	Q6IWP4_DANRE	X1WG80_DANRE	F1Q5R8_DANRE	M1ZMM0_DANRE	A0A0R4IQ46_DANRE	E7FCW9_DANRE	E7F3G8_DANRE	F1Q9I2_DANRE	Z4YHZ5_DANRE	Q1LW04_DANRE	A0A2R8Q1T4_DANRE	Q08BZ2_DANRE	F1QKM3_DANRE	F1RA02_DANRE	X1WF32_DANRE	Q1LWZ5_DANRE	A0A0G2KPF8_DANRE	A0A2R8QKC5_DANRE	A0A0N4SU47_DANRE	A0A0R4I9E8_DANRE	Q1LVZ9_DANRE	F1QHW0_DANRE	Q1LUX9_DANRE	F1QNB0_DANRE	A5WWJ0_DANRE	E7F022_DANRE	A0A2R8QCI6_DANRE
cellular_component	GO:0098793	presynapse	31	144	0.215278	0.999963	5.47948e-05	1	0.02	K1109_DANRE	DNMBP_DANRE	SCRIB_DANRE	Q1MT71_DANRE	A0A2R8QAF3_DANRE	A0A0R4IRH4_DANRE	X1WBM9_DANRE	U3JA74_DANRE	X1WGL1_DANRE	F1R6L2_DANRE	A0A2R8PZP4_DANRE	A0A2R8Q966_DANRE	A0A2R8QR05_DANRE	Q1LYG9_DANRE	F8W4G8_DANRE	F1QM13_DANRE	Q1LYH0_DANRE	A0A0R4IWJ1_DANRE	F1RAE9_DANRE	F1QCM5_DANRE	A0A2R8QJ16_DANRE	A0A2R8QI28_DANRE	A8E7E7_DANRE	E7F1L2_DANRE	A0A286Y8L1_DANRE	F1QMN5_DANRE	A0A2R8QB02_DANRE	A0A2R8QJT7_DANRE	A0A2R8QBP3_DANRE	A0A2R8QM97_DANRE	A0A0R4IQM9_DANRE
molecular_function	GO:0004222	metalloendopeptidase activity	31	221	0.140271	0.00124323	0.999328	0.343	1	B0S6B9_DANRE	A0A0R4IFD3_DANRE	A0A2R8Q0T5_DANRE	E7FE04_DANRE	E7FEN5_DANRE	X1WHI6_DANRE	F1RDA9_DANRE	A0A2R8QQ35_DANRE	E7F6J8_DANRE	E7FFX0_DANRE	E7FFQ4_DANRE	F1R2Z7_DANRE	A0A2R8QSN0_DANRE	A0A2R8RIW6_DANRE	A0A2R8QKV2_DANRE	E7F6N6_DANRE	F8W3A9_DANRE	F1R544_DANRE	A0A0R4ISF7_DANRE	F1R8A1_DANRE	A0A2R8Q748_DANRE	Q1L985_DANRE	B0R0F2_DANRE	F1QU24_DANRE	F1Q5Q4_DANRE	E7FEJ5_DANRE	F1RBI6_DANRE	E7F419_DANRE	A0A286Y999_DANRE	A0A2R8Q3V6_DANRE	F1R6Q4_DANRE
cellular_component	GO:0031514	motile cilium	31	63	0.492063	1	2.05413e-07	1	0	CF161_DANRE	BBS2_DANRE	CF206_DANRE	DRC2_DANRE	DRC1_DANRE	B0UYB0_DANRE	A9C3Q6_DANRE	A3KNM0_DANRE	A0A2R8RQB1_DANRE	A0A2R8RI11_DANRE	A0A0R4IJP6_DANRE	E7FCR2_DANRE	E9QC56_DANRE	A0A1D5NT12_DANRE	I3ITD2_DANRE	A2BG35_DANRE	F1QDR3_DANRE	A0A2R8QP75_DANRE	E7FGT8_DANRE	F1Q6X8_DANRE	F1RAF1_DANRE	A0A2R8QNC3_DANRE	A3QK38_DANRE	F1Q8Y1_DANRE	F1QFD6_DANRE	A0A2R8QSD0_DANRE	E7EZB9_DANRE	F6P8U0_DANRE	F1QLA3_DANRE	F1R185_DANRE	A0A2R8RY46_DANRE
biological_process	GO:0007224	smoothened signaling pathway	31	64	0.484375	0.99991	0.000189279	1	0.262	STIL_DANRE	PTC1_DANRE	TALD3_DANRE	DISP1_DANRE	B0S6T1_DANRE	A8WFS2_DANRE	E7F551_DANRE	A0A2R8Q5A2_DANRE	F1QH64_DANRE	F1R8E2_DANRE	F1QCK4_DANRE	F1Q7Y4_DANRE	A0A2R8RNK5_DANRE	F1QEX9_DANRE	A0A0R4INQ1_DANRE	A0A0R4IDY0_DANRE	Q5RGQ4_DANRE	A0A2R8QST5_DANRE	A0A2R8QM00_DANRE	F1QHX5_DANRE	A0A0R4IA72_DANRE	F1R5E2_DANRE	Q1MTA8_DANRE	A0A2R8QNB7_DANRE	F1QSH8_DANRE	E7F544_DANRE	E9QFT3_DANRE	F1QAC4_DANRE	X1WHU2_DANRE	F1Q4N0_DANRE	A0A2R8QMX9_DANRE
molecular_function	GO:0008083	growth factor activity	31	219	0.141553	0.00154176	0.999159	0.4	1	TSP4B_DANRE	NTF7_DANRE	A9JRD6_DANRE	Q6NZ01_DANRE	A0A2R8Q0D8_DANRE	Q7SX66_DANRE	Q68IN2_DANRE	B3DHR9_DANRE	B8ZHI7_DANRE	B0UYR0_DANRE	Q9W6I6_DANRE	A2CEI3_DANRE	A8E7B8_DANRE	E7FBB3_DANRE	A0A2R8RHW9_DANRE	F1R5Z7_DANRE	A0A2R8RLC3_DANRE	A0A0G2KD75_DANRE	F1QWZ9_DANRE	A0A2R8RHT0_DANRE	F1QR36_DANRE	E7F9J0_DANRE	A0A0G2KKG9_DANRE	A0A2R8QRD6_DANRE	F1Q793_DANRE	F1QAD6_DANRE	F8W4A6_DANRE	A0A2R8RPQ4_DANRE	E7EZR4_DANRE	A0A2R8PYF1_DANRE	F1QS30_DANRE
biological_process	GO:0007605	sensory perception of sound	31	100	0.31	0.910798	0.128914	1	1	PO4F3_DANRE	RIPR2_DANRE	Q9DGG8_DANRE	E9QGZ3_DANRE	E9QIR1_DANRE	J9JI18_DANRE	F8W622_DANRE	E7F106_DANRE	F1R4R9_DANRE	F1R527_DANRE	E7FGA0_DANRE	F1Q5R9_DANRE	A0A1D5NS53_DANRE	E9QCU8_DANRE	E7FA98_DANRE	A0A0R4IA41_DANRE	E9QEA2_DANRE	F1Q6Q6_DANRE	A0A0G2KWQ2_DANRE	E9QEL6_DANRE	A0A2R8S0B6_DANRE	A0A286YAF1_DANRE	F1R0L2_DANRE	E9QGF5_DANRE	F1R807_DANRE	A0A286Y9F5_DANRE	A0A2R8QKW8_DANRE	E7F2D8_DANRE	F1QK57_DANRE	A0A286YAA1_DANRE	E9QFU5_DANRE
cellular_component	GO:0005770	late endosome	31	94	0.329787	0.993754	0.00957449	1	0.98	KDISB_DANRE	A9JRX6_DANRE	B0S5J2_DANRE	E7FBN6_DANRE	Q2TTK0_DANRE	B8A6H1_DANRE	F1R5J4_DANRE	A0A2R8RJG6_DANRE	A0A2R8PYV4_DANRE	A0A2R8QAD7_DANRE	A0A0N5E8A0_DANRE	E9QGX9_DANRE	A0A2R8Q8F0_DANRE	A0A2R8Q5M4_DANRE	A0A0R4IY07_DANRE	F1Q4W5_DANRE	A0A2R8QNK8_DANRE	A0A2R8QGM1_DANRE	A0A0R4IBW6_DANRE	E9QI83_DANRE	F1QPF1_DANRE	E9QJ00_DANRE	A0A2R8QKP7_DANRE	A0A2R8QLQ3_DANRE	A0A2R8QKK4_DANRE	A0A2R8Q663_DANRE	E7F5Z0_DANRE	A0A2R8RWY9_DANRE	A0A2R8Q4T5_DANRE	E7F2R4_DANRE	A0A2R8PZ15_DANRE
molecular_function	GO:0017056	structural constituent of nuclear pore	31	46	0.673913	1	8.32486e-11	1	0	NUP85_DANRE	Q6NYN9_DANRE	E9QIQ3_DANRE	A0A2R8RZS9_DANRE	A0A0R4IVZ0_DANRE	A0A0R4IG74_DANRE	A0A0R4IZD5_DANRE	F1R2H0_DANRE	Q1L8Z0_DANRE	A0A0R4IAQ8_DANRE	F1QE76_DANRE	F1R4A0_DANRE	F1QJ18_DANRE	F1QHF5_DANRE	Q1L8Z1_DANRE	E7F981_DANRE	A0A0R4IYL8_DANRE	A0A2R8Q4U1_DANRE	A0A0R4IBW5_DANRE	A0A0H2UKK7_DANRE	B0R0Z3_DANRE	E9QEC4_DANRE	E7F5M0_DANRE	A0A2R8QTE7_DANRE	X1WEZ6_DANRE	F1Q953_DANRE	A0A2R8QTU4_DANRE	A0A2R8Q9H4_DANRE	F1QWS2_DANRE	Q5RI09_DANRE	E9QGM4_DANRE
molecular_function	GO:0008569	minus-end-directed microtubule motor activity	31	47	0.659574	1	1.92051e-10	1	0	F1R672_DANRE	F1Q6J7_DANRE	A0A0R4IY79_DANRE	E9QBH9_DANRE	A0A2R8RQB1_DANRE	A0A0R4IHI4_DANRE	F1QB07_DANRE	A0A2R8QB87_DANRE	E9QH47_DANRE	K7DY80_DANRE	A0A2R8Q6Y8_DANRE	A0A1D5NT12_DANRE	A0A2R8QMF4_DANRE	I3ITD2_DANRE	A0A2R8QCS6_DANRE	A2BG35_DANRE	A0A2R8QR54_DANRE	A0A2R8QP75_DANRE	E7FGT8_DANRE	E7FGS8_DANRE	F1RAF1_DANRE	F1Q8L1_DANRE	A0A0G2L009_DANRE	A0A2R8QBQ8_DANRE	E7EZB9_DANRE	A0A2R8RL41_DANRE	F1QLA3_DANRE	A0A2R8Q3X2_DANRE	A0A2R8QG79_DANRE	F1R185_DANRE	F1Q8U4_DANRE
biological_process	GO:0001708	cell fate specification	30	58	0.517241	1	3.19129e-08	1	0	TBX6L_DANRE	TBX5A_DANRE	TBX6_DANRE	TBX2_DANRE	TBXTA_DANRE	PAX2A_DANRE	A1IJT6_DANRE	Q98TU2_DANRE	D1YT98_DANRE	B3DJF0_DANRE	Q6TGI4_DANRE	E3W6T6_DANRE	F1R7N7_DANRE	F1Q5T5_DANRE	A0A286YBQ8_DANRE	B8JL25_DANRE	A0A2R8QB37_DANRE	B8JKS6_DANRE	G1K2W9_DANRE	X1WGE3_DANRE	A0A0R4IQK3_DANRE	A0A2R8RYW1_DANRE	Q90466_DANRE	B5DE34_DANRE	E7F064_DANRE	A0A2R8PW40_DANRE	F1QV06_DANRE	A0A2R8PZ52_DANRE	B0R122_DANRE	E7FCP0_DANRE
biological_process	GO:0006888	endoplasmic reticulum to Golgi vesicle-mediated transport	30	136	0.220588	0.895332	0.140814	1	1	PEF1_DANRE	KLH12_DANRE	COPB_DANRE	Q7ZW40_DANRE	A0A0R4IZ17_DANRE	Q6P0G5_DANRE	F1QI20_DANRE	A0A0R4IYT6_DANRE	A0A2R8RUW2_DANRE	F1R5F2_DANRE	F1QIQ6_DANRE	E7F2J5_DANRE	A0A0G2KET2_DANRE	A0A0R4IGM8_DANRE	E7FA12_DANRE	A0A2R8Q2B3_DANRE	A0A2R8QJR2_DANRE	A0A2R8Q223_DANRE	F1QUF6_DANRE	B0R171_DANRE	A0A2R8QKU0_DANRE	F1REE8_DANRE	F1R5N2_DANRE	F1QYH5_DANRE	Q5SP05_DANRE	F1R5G5_DANRE	E9QF97_DANRE	F1R7S1_DANRE	A0A2R8QLN9_DANRE	F1QFP8_DANRE
biological_process	GO:0048701	embryonic cranial skeleton morphogenesis	30	93	0.322581	0.994498	0.00800036	1	1	LEO1_DANRE	WNT5B_DANRE	DISP1_DANRE	F1QQ50_DANRE	Q6NYI3_DANRE	B0S576_DANRE	B6V3E1_DANRE	F1R3T7_DANRE	A0A0R4IQR0_DANRE	F1R259_DANRE	F1QV43_DANRE	A0A0R4IUG1_DANRE	F1Q597_DANRE	A0A2R8RSI4_DANRE	B0V2X4_DANRE	B8A5T9_DANRE	A0A0R4IHI9_DANRE	Q6P975_DANRE	F6P9Q3_DANRE	E7F2F7_DANRE	F1R0Z0_DANRE	A0A0R4IPF3_DANRE	F6PBE4_DANRE	B0S577_DANRE	F1QUT5_DANRE	F1QUT4_DANRE	X1WG57_DANRE	A0A2R8QRQ5_DANRE	F1QGL1_DANRE	F1Q834_DANRE
biological_process	GO:0046854	phosphatidylinositol phosphate biosynthetic process	30	90	0.333333	0.980475	0.0333116	1	1	P4K2B_DANRE	P4K2A_DANRE	PI4KB_DANRE	A9JRB4_DANRE	B0EVP9_DANRE	A0A2R8Q2X0_DANRE	F1RBR8_DANRE	A0A0R4IFZ8_DANRE	B3DHG9_DANRE	A0A0R4IUJ2_DANRE	F1QAD7_DANRE	B0EVP5_DANRE	A0A2R8Q7V8_DANRE	F1RCP0_DANRE	F1QB84_DANRE	A0A2R8Q031_DANRE	F1QI15_DANRE	B0V3R8_DANRE	A0A2R8QSP1_DANRE	A0A0G2L6J0_DANRE	A0A0R4IYS3_DANRE	L0N8W2_DANRE	Q7ZVW3_DANRE	F1Q9F3_DANRE	Q1L913_DANRE	F1RB17_DANRE	F6NVP6_DANRE	F8W4V1_DANRE	F6NMW9_DANRE	A0A2R8QIU7_DANRE
cellular_component	GO:0030176	integral component of endoplasmic reticulum membrane	30	151	0.198675	0.295717	0.764579	1	1	FITM1_DANRE	EXT1A_DANRE	EXT1B_DANRE	EXT1C_DANRE	ELOV6_DANRE	A0A0R4IT00_DANRE	Q29RC8_DANRE	Q1LXR3_DANRE	A0A286YB68_DANRE	F1R6G6_DANRE	A0A0R4IF82_DANRE	A0A0R4IH69_DANRE	A0A2R8Q710_DANRE	F1QFM6_DANRE	A0A2R8QNM4_DANRE	E7F921_DANRE	A0A2R8QSB0_DANRE	A0A0R4IAT9_DANRE	A0A0R4IRP1_DANRE	F1R0A9_DANRE	F1R9S8_DANRE	Q1LY88_DANRE	A0A2R8RIM0_DANRE	B8A4D7_DANRE	F1QJA1_DANRE	A0A0R4IGW7_DANRE	E9QCU6_DANRE	E9QFY1_DANRE	F8W5I1_DANRE	E7F049_DANRE
biological_process	GO:0007416	synapse assembly	30	61	0.491803	0.999861	0.00026933	1	0.375	Q803J6_DANRE	Q6GMH1_DANRE	Q5BJ09_DANRE	A0A0R4IFH8_DANRE	F8W4E9_DANRE	F1QTQ5_DANRE	A0A2R8PZW4_DANRE	E7F957_DANRE	A0A2R8QRQ4_DANRE	E7EXG2_DANRE	F1Q6T0_DANRE	F1QC95_DANRE	A0A0A0MPU2_DANRE	A0A2R8QBA1_DANRE	F1QY51_DANRE	F1QMW3_DANRE	A0A2R8RME3_DANRE	M9MMA7_DANRE	A0A2R8QKH9_DANRE	F1QIB3_DANRE	F1R721_DANRE	F1R4P6_DANRE	F1Q4Z1_DANRE	M9MMC0_DANRE	F1R221_DANRE	E7FGK4_DANRE	E9QBZ6_DANRE	A0A2R8RJQ6_DANRE	A0A140LGP1_DANRE	E7EZD1_DANRE
biological_process	GO:0001666	response to hypoxia	30	93	0.322581	0.994909	0.0089937	1	1	ARNT2_DANRE	HEM0_DANRE	NRP1A_DANRE	REST_DANRE	Q803J6_DANRE	B3DJD1_DANRE	F1R3C6_DANRE	Q7T3L3_DANRE	B0UXS0_DANRE	A0A2R8QM70_DANRE	A0A2R8QNC7_DANRE	A0A2R8QRH1_DANRE	E7FEZ0_DANRE	B8JI14_DANRE	Q5TYS1_DANRE	A0A286YAP4_DANRE	A0A0R4IB28_DANRE	A0A0R4IBR4_DANRE	F1QNG7_DANRE	F1QYL2_DANRE	A0A2R8QI31_DANRE	A0A2R8RLT5_DANRE	A0A2R8Q2J0_DANRE	A0A0R4IZV0_DANRE	E7F3Z5_DANRE	E7EZR4_DANRE	F1QYX5_DANRE	E9QBZ6_DANRE	A0A1L1QZE4_DANRE	A0A286Y8A4_DANRE
biological_process	GO:0001501	skeletal system development	30	99	0.30303	0.892259	0.125986	1	1	CRA1B_DANRE	COG4_DANRE	WNT5B_DANRE	B3DLK0_DANRE	Q6NYI3_DANRE	Q5I2A9_DANRE	O93599_DANRE	Q2LDA1_DANRE	Q6NV46_DANRE	A0A1S6L757_DANRE	A0A0R4IGF2_DANRE	A0A0R4IMA3_DANRE	F1QSR0_DANRE	X1WFR7_DANRE	A0A2R8RSI4_DANRE	A0A0R4IHB0_DANRE	Q6P975_DANRE	F1QEZ8_DANRE	A0A2R8QK78_DANRE	A0A0R4IH08_DANRE	F8W4Z3_DANRE	F1R1L5_DANRE	F1QFM9_DANRE	A0A0R4IWH7_DANRE	E7EXE7_DANRE	F1QUT5_DANRE	A0A0R4IXT8_DANRE	F1QUT4_DANRE	A0A2R8QTC7_DANRE	A0A2R8QRQ5_DANRE
cellular_component	GO:0005643	nuclear pore	30	51	0.588235	1	9.58438e-11	1	0	NUP42_DANRE	XPO4_DANRE	XPOT_DANRE	A0A0R4IWU7_DANRE	F1RDC5_DANRE	A0A0R4IVZ0_DANRE	F1R2H0_DANRE	B0S5D2_DANRE	A0A2R8QKF9_DANRE	B0S5I6_DANRE	A0A0R4IAQ8_DANRE	F1QE76_DANRE	F1R4A0_DANRE	E7F981_DANRE	A0A0R4IYL8_DANRE	A0A2R8Q4U1_DANRE	A0A0H2UKK7_DANRE	F1Q5C6_DANRE	A0A2R8QJ57_DANRE	B0R0Z3_DANRE	E7F5M0_DANRE	X1WEZ6_DANRE	F1Q953_DANRE	B0S5C8_DANRE	F1QWS2_DANRE	B8JMJ5_DANRE	X1WCS8_DANRE	F1Q591_DANRE	Q5RI09_DANRE	E9QGM4_DANRE
biological_process	GO:0006898	receptor-mediated endocytosis	30	64	0.46875	0.997555	0.00380233	1	1	B0R024_DANRE	F1QY34_DANRE	A0A2R8PYH8_DANRE	Q6GMH1_DANRE	Q7ZZT0_DANRE	F1QYF2_DANRE	A0A0R4IUN7_DANRE	A0A0R4IVD8_DANRE	R4GEK0_DANRE	F1QJH2_DANRE	A0A0R4IU21_DANRE	E7EXG2_DANRE	B8A566_DANRE	F1QS67_DANRE	A0A2R8RYM3_DANRE	E7FBE5_DANRE	Q5VSI7_DANRE	A0A0R4IU05_DANRE	F1QIB3_DANRE	X1WHG6_DANRE	A0A0R4INM0_DANRE	E9QGD4_DANRE	F1QC98_DANRE	A0A0R4IAG0_DANRE	A0A0H2UKL4_DANRE	B8A567_DANRE	A0A0R4IQI7_DANRE	U3JAA3_DANRE	A0A0R4I9I8_DANRE	F1QGQ4_DANRE
biological_process	GO:0008154	actin polymerization or depolymerization	30	71	0.422535	0.995171	0.00676914	1	1	Q1RLT7_DANRE	F1Q6K8_DANRE	X1WEC4_DANRE	Q1JPU9_DANRE	B0V218_DANRE	A0A2R8Q3W8_DANRE	F1QVU3_DANRE	A0A0R4IWX6_DANRE	I3ISX7_DANRE	B0V219_DANRE	A0A2R8RPR6_DANRE	X1WE86_DANRE	A0A2R8QCX4_DANRE	I3ITI8_DANRE	A0A0R4ILA7_DANRE	A0A2R8QEN6_DANRE	F1QU62_DANRE	I3IRV8_DANRE	A0A2R8Q1F3_DANRE	F1R3V3_DANRE	A0A2R8Q0D6_DANRE	E9QJ38_DANRE	I3IS72_DANRE	A0A2R8QUS0_DANRE	B0V217_DANRE	A0A2R8Q7K6_DANRE	I3IS53_DANRE	F1R187_DANRE	U3JAV9_DANRE	X1WDI1_DANRE
biological_process	GO:0030334	regulation of cell migration	29	101	0.287129	0.423896	0.621331	1	1	PLXA3_DANRE	HACE1_DANRE	AMOL2_DANRE	Q7SX66_DANRE	B3DHR9_DANRE	E7F8Q6_DANRE	F1QBC0_DANRE	F1QZQ3_DANRE	A0A286Y9M1_DANRE	A0A2R8PX85_DANRE	E7FGY1_DANRE	F1QYU0_DANRE	A0A2R8Q3J7_DANRE	E7FCE7_DANRE	Q5RH91_DANRE	B8A5S6_DANRE	F1Q7U0_DANRE	E9QFX4_DANRE	F1QL76_DANRE	F1RE66_DANRE	A0A0R4II20_DANRE	F1Q6L2_DANRE	F1R7J5_DANRE	B0V1S6_DANRE	A0A2R8QSX8_DANRE	A0A0R4IRZ9_DANRE	E7F1Y0_DANRE	F1R9B8_DANRE	A0A140LGG1_DANRE
molecular_function	GO:0042803	protein homodimerization activity	29	139	0.208633	0.384057	0.692196	1	1	RBM44_DANRE	GOGA5_DANRE	NRF1_DANRE	OSTA_DANRE	RNF8_DANRE	SAC2_DANRE	TEN3_DANRE	PRDM9_DANRE	RFP4A_DANRE	RFIP3_DANRE	TEN4_DANRE	IKKA_DANRE	F1QRC8_DANRE	A0A2R8Q360_DANRE	F1R376_DANRE	F1QU90_DANRE	A8E7C6_DANRE	F1RA92_DANRE	F8W4G8_DANRE	A0A286Y8J7_DANRE	I3IRX0_DANRE	F1RC82_DANRE	Q90Z98_DANRE	A0A2R8Q498_DANRE	F1Q7X5_DANRE	F1QTW9_DANRE	F1QK75_DANRE	A0A2R8RU11_DANRE	A0A286Y8Z9_DANRE
molecular_function	GO:0030215	semaphorin receptor binding	29	85	0.341176	0.995659	0.00849509	1	1	SE3AB_DANRE	SEM4E_DANRE	SE3AA_DANRE	Q1LXC4_DANRE	F1QNC4_DANRE	Q1LV94_DANRE	E7F898_DANRE	A0A2R8Q0R5_DANRE	A0A2R8QNE4_DANRE	A0A286Y9T7_DANRE	A0A2R8QD30_DANRE	A0A2R8QAH3_DANRE	F1QU86_DANRE	E7FEP0_DANRE	A0A2R8QJX7_DANRE	F1QGW9_DANRE	A0A2R8QIM7_DANRE	A0A0R4IDW5_DANRE	Q1LYS1_DANRE	B8JMB1_DANRE	X1WF24_DANRE	A0A0G2KQ30_DANRE	F1RB05_DANRE	F1QCZ2_DANRE	F1R7Z2_DANRE	F1R501_DANRE	A0A286YAK7_DANRE	A0A0R4IR66_DANRE	A0A2R8Q2W2_DANRE
biological_process	GO:0030902	hindbrain development	29	77	0.376623	0.995025	0.00766618	1	1	RN152_DANRE	HN1BA_DANRE	MIB1_DANRE	CE290_DANRE	PAX6_DANRE	PO5F1_DANRE	RFNG_DANRE	OTX2_DANRE	ZN703_DANRE	PAX2A_DANRE	Q6NYI3_DANRE	Q9YHZ8_DANRE	Q6DEL0_DANRE	A0A0R4IQL7_DANRE	Q90VY7_DANRE	Q8QGU1_DANRE	F1QWG8_DANRE	A0A2R8QET6_DANRE	A0A2R8Q4C2_DANRE	A0A2R8RSI4_DANRE	A0A2R8QPK5_DANRE	Q6P975_DANRE	A0A0R4IZ96_DANRE	A3QK40_DANRE	A0A2R8QBB5_DANRE	F1QUT5_DANRE	B0R1B8_DANRE	F1QUT4_DANRE	A0A2R8QRQ5_DANRE
biological_process	GO:0001570	vasculogenesis	29	76	0.381579	0.998528	0.00314138	1	0.994	SE3AA_DANRE	NPS4L_DANRE	MIB1_DANRE	COL12_DANRE	NRP1A_DANRE	YAP1_DANRE	HXD4A_DANRE	A9JR96_DANRE	Q6EF99_DANRE	Q6EFA1_DANRE	B0S6D0_DANRE	B3DKP1_DANRE	Q30JB6_DANRE	Q8AW20_DANRE	Q6PEG4_DANRE	F1RD88_DANRE	Q6EFA0_DANRE	A0A2R8S045_DANRE	A0A2R8Q436_DANRE	B0S790_DANRE	F1QN93_DANRE	F1QBD0_DANRE	F6P5J8_DANRE	B8JL25_DANRE	A0A2R8Q5A3_DANRE	A8DZ67_DANRE	A0A0G2KQ62_DANRE	A0A2R8Q947_DANRE	A0A2R8RXT0_DANRE
biological_process	GO:0070507	regulation of microtubule cytoskeleton organization	29	62	0.467742	0.99977	0.000417574	1	0.521	Q1LXN3_DANRE	A4IG44_DANRE	A0A2R8Q9F8_DANRE	A0A2R8QS69_DANRE	A0A2R8QID4_DANRE	F1RBX3_DANRE	A0A2R8QNV1_DANRE	A0A2R8QLR4_DANRE	E7F624_DANRE	F1R574_DANRE	A0A0R4IFC6_DANRE	A0A2R8RHV3_DANRE	A0A0R4IA44_DANRE	A0A2R8RR49_DANRE	E7FFL4_DANRE	A0A2R8RPV5_DANRE	A2BFP0_DANRE	A0A2R8Q3V4_DANRE	E9QF83_DANRE	A0A2R8QNM9_DANRE	A0A2R8QFA0_DANRE	B8JIT9_DANRE	A0A2R8QUA7_DANRE	E7FFM0_DANRE	E7F243_DANRE	A0A2R8QUX6_DANRE	A0A286YBW7_DANRE	X1WFX8_DANRE	E7FAY9_DANRE
biological_process	GO:0030509	BMP signaling pathway	29	92	0.315217	0.998515	0.00239701	1	0.981	FCHO1_DANRE	SHP2A_DANRE	YAP1_DANRE	TBX2_DANRE	Q503D7_DANRE	Q1RLX1_DANRE	B0S8I4_DANRE	Q8JFB0_DANRE	B3DJG0_DANRE	E7FFZ5_DANRE	Q9W629_DANRE	Q9W6I6_DANRE	Q6IYD1_DANRE	Q1L8R8_DANRE	F1QWZ9_DANRE	A0A2R8QF71_DANRE	B0V0H4_DANRE	F8W5D4_DANRE	F6NL73_DANRE	F1RC55_DANRE	F8W4A6_DANRE	A0A2R8QB11_DANRE	F1RC58_DANRE	A0A2R8Q6G1_DANRE	F1QS48_DANRE	F1QH44_DANRE	E9QDH2_DANRE	A0A0R4IZG7_DANRE	F1QGL3_DANRE
biological_process	GO:1904888	cranial skeletal system development	29	97	0.298969	0.998425	0.00228474	1	0.978	UBP37_DANRE	DICER_DANRE	MYSM1_DANRE	Q91430_DANRE	E7F2D0_DANRE	B3DGQ7_DANRE	E7F0G2_DANRE	Q90XD1_DANRE	A0A2R8QU47_DANRE	E9QJC3_DANRE	F1QG48_DANRE	E7FG55_DANRE	A0A2R8QN12_DANRE	Q1LV27_DANRE	A0A0R4IB93_DANRE	E7F165_DANRE	F1Q6P8_DANRE	Q6P295_DANRE	A0A2R8Q6Q8_DANRE	A0A2R8Q8E2_DANRE	X1WH68_DANRE	A5WW41_DANRE	E7FDS3_DANRE	F1Q6K1_DANRE	F1QG49_DANRE	F1Q7Y7_DANRE	E7EY58_DANRE	X1WC30_DANRE	F1QGL1_DANRE
biological_process	GO:0043065	positive regulation of apoptotic process	29	174	0.166667	0.00118803	0.999363	0.709	1	JMY_DANRE	CASPB_DANRE	SCRIB_DANRE	TRADD_DANRE	A5PF31_DANRE	A0JML4_DANRE	E9QHI3_DANRE	B0S8I4_DANRE	Q7T2L8_DANRE	E9QID1_DANRE	A0A2R8RXU8_DANRE	A0A2R8QRH1_DANRE	E7FEZ0_DANRE	A0A0R4INY5_DANRE	F1RAN5_DANRE	A0A2R8QKJ7_DANRE	A0A2R8QF71_DANRE	F1R567_DANRE	F6PDT3_DANRE	A0A2R8RLT5_DANRE	F1Q782_DANRE	A0A2R8QB11_DANRE	F8W4Z3_DANRE	E9QHG1_DANRE	F1Q7K7_DANRE	F1Q588_DANRE	A0A0R4IWH7_DANRE	E7FGT1_DANRE	F1QGL3_DANRE
biological_process	GO:0061371	determination of heart left/right asymmetry	29	101	0.287129	0.781662	0.261288	1	1	DAAF1_DANRE	GPR22_DANRE	OFD1_DANRE	UBX10_DANRE	TBXTA_DANRE	NEK8_DANRE	DZIP1_DANRE	Q7ZUI3_DANRE	F1Q9Z5_DANRE	B3DFN8_DANRE	Q1RLX1_DANRE	B3DJG0_DANRE	Q9W6I6_DANRE	Q9IAJ4_DANRE	F1Q6J7_DANRE	A0A2R8QMD0_DANRE	A0A2R8RI11_DANRE	E7EXH4_DANRE	E9QH47_DANRE	K7DY80_DANRE	B8A5N9_DANRE	F1QSP6_DANRE	A0A2R8QN32_DANRE	B3DKC1_DANRE	F1QAD6_DANRE	F6NUK4_DANRE	F1QFD6_DANRE	Q5VSI5_DANRE	A0A0R4IZG7_DANRE
biological_process	GO:0006606	protein import into nucleus	29	73	0.39726	0.999811	0.000432202	1	0.533	NUP85_DANRE	XPO2_DANRE	HIKES_DANRE	A2VD24_DANRE	Q6DKF7_DANRE	B0S6M2_DANRE	E9QIQ3_DANRE	A0A286Y8U4_DANRE	E7FDD4_DANRE	E7F8C0_DANRE	A0A0R4IVZ0_DANRE	A0A0R4IG74_DANRE	F1QE76_DANRE	F1QIP3_DANRE	A0A2R8RZX0_DANRE	A0A2R8Q4D0_DANRE	A0A0R4IYL8_DANRE	A0A0R4IMZ8_DANRE	A0A0H2UKK7_DANRE	E9QEC4_DANRE	E7F5M0_DANRE	A0A2R8QTE7_DANRE	F1Q953_DANRE	A0A2R8Q9H4_DANRE	A0A2R8RYW6_DANRE	B0UXP3_DANRE	F1R750_DANRE	F6P5X4_DANRE	Q5RI09_DANRE
cellular_component	GO:0005581	collagen trimer	29	71	0.408451	0.999695	0.000682834	1	0.26	CRA1B_DANRE	COL12_DANRE	B3DLK0_DANRE	E7FA40_DANRE	Q2LDA1_DANRE	F1QVG7_DANRE	E7FB76_DANRE	F1QM25_DANRE	A0A2R8QFF2_DANRE	A0A0R4IMA3_DANRE	X1WFR7_DANRE	F1RCF3_DANRE	K7DYH0_DANRE	F1Q5U3_DANRE	A0A0R4IHB0_DANRE	X1WF98_DANRE	C0H5W1_DANRE	A0A0R4IB74_DANRE	E7EXF3_DANRE	F1QAB3_DANRE	F1R9Y1_DANRE	F1Q924_DANRE	E7FG81_DANRE	E7EXE7_DANRE	I3IT32_DANRE	E9QEJ2_DANRE	F1QT12_DANRE	Q1LYI5_DANRE	A0A2R8QTC7_DANRE
biological_process	GO:0035023	regulation of Rho protein signal transduction	29	71	0.408451	0.899918	0.136608	1	1	RGRF2_DANRE	KANK2_DANRE	E7FF78_DANRE	A0A0R4IID9_DANRE	F1QCK8_DANRE	A2RUX1_DANRE	F8W5Y3_DANRE	F1REH9_DANRE	A0A0R4IPD6_DANRE	F1RB67_DANRE	A0A2R8QEH5_DANRE	X1WCM0_DANRE	F1R7S0_DANRE	A0A0R4IX73_DANRE	A0A286YAR8_DANRE	E7F7V2_DANRE	A0A2R8QK84_DANRE	A0A140LG29_DANRE	F1Q7X0_DANRE	A0A2R8Q2V3_DANRE	A0A2R8QA33_DANRE	F1R3K0_DANRE	A0A2R8Q2H2_DANRE	A0A2R8Q062_DANRE	E9QBW9_DANRE	A0A2R8RWY4_DANRE	A0A0G2KF42_DANRE	E7FBY0_DANRE	B8JIS3_DANRE
biological_process	GO:0045104	intermediate filament cytoskeleton organization	29	38	0.763158	1	2.4593e-11	1	0	FA83H_DANRE	A0A0R4ID71_DANRE	A0A2R8PZA9_DANRE	A0A0R4IJ71_DANRE	A5WV02_DANRE	F1Q4X8_DANRE	F1RA35_DANRE	A0A2R8QKW7_DANRE	A0A286YAI4_DANRE	A0A2R8QR17_DANRE	F8W4Q1_DANRE	A0A0R4INC4_DANRE	E9QCV2_DANRE	F1R9L2_DANRE	A0A2R8QEG3_DANRE	A0A2R8QLG6_DANRE	A0A2R8PVX9_DANRE	E7F8G7_DANRE	A0A286YBE9_DANRE	K7DYG8_DANRE	A0A2R8QB14_DANRE	A0A0R4IAS2_DANRE	A0A0G2KKE8_DANRE	I3ISA6_DANRE	F1QAU9_DANRE	A0A2R8RIJ1_DANRE	E9QFS3_DANRE	A0A0G2KQI8_DANRE	E7F4T0_DANRE
molecular_function	GO:0003950	NAD+ ADP-ribosyltransferase activity	29	90	0.322222	0.989224	0.0194699	1	1	Q499A8_DANRE	F2WZ37_DANRE	A0A0G2L4M0_DANRE	A0A2R8RKV4_DANRE	F8W3Q5_DANRE	A0A2R8Q1C4_DANRE	A0A2R8RU46_DANRE	A0A140LGI3_DANRE	Q5RHR0_DANRE	B0UYL3_DANRE	A0A2R8QBR7_DANRE	A0A2R8Q7N3_DANRE	A0A2R8PZD6_DANRE	A2BGH6_DANRE	A0A2R8Q5M8_DANRE	A0A2R8QFK5_DANRE	A0A0G2KLA5_DANRE	A0A2R8RKS1_DANRE	A0A2R8Q9E4_DANRE	A0A2R8Q7Y3_DANRE	F1QCL6_DANRE	A0A2R8RUY6_DANRE	A0A140LGQ8_DANRE	A0A0G2KFZ1_DANRE	F1QHW9_DANRE	A0A2R8RJW1_DANRE	A0A0R4IVH6_DANRE	A0A0R4IJ92_DANRE	A0A2R8QTX1_DANRE
biological_process	GO:0048514	blood vessel morphogenesis	28	90	0.311111	0.828834	0.194688	1	1	MIB1_DANRE	SESD1_DANRE	YAP1_DANRE	TBX6_DANRE	DLLC_DANRE	A0A2R8RU42_DANRE	Q30JB6_DANRE	Q8JFB0_DANRE	A0A2R8QHE8_DANRE	A0A0R4IE04_DANRE	A0A2R8QH43_DANRE	F1QYU0_DANRE	F1QXJ7_DANRE	F1Q711_DANRE	A0A2R8Q5A3_DANRE	F1QPD2_DANRE	A0A0R4II20_DANRE	A0A2R8QJ08_DANRE	F1QZF2_DANRE	A0A0G2L2B8_DANRE	E9QDB5_DANRE	F1R9C9_DANRE	F1QNG0_DANRE	F1QH44_DANRE	A0A2R8PYF1_DANRE	A0A2R8QE74_DANRE	A0A2R8Q5T2_DANRE	F1QS30_DANRE
cellular_component	GO:0000776	kinetochore	28	89	0.314607	0.970712	0.0456611	1	1	PHF2_DANRE	LRWD1_DANRE	ERC6L_DANRE	NDC80_DANRE	GPT11_DANRE	CLAP2_DANRE	Q6P0T6_DANRE	F1R0W9_DANRE	A8WHM7_DANRE	F6PC33_DANRE	F1R793_DANRE	A0A2R8QQ26_DANRE	A0A2R8QNP3_DANRE	A0A0R4IKV7_DANRE	A0A0R4IJ20_DANRE	E7F5B9_DANRE	A0A0R4I9U7_DANRE	A0A2R8RP20_DANRE	A0A286YA27_DANRE	E9QIT3_DANRE	A0A0R4IY38_DANRE	F1R253_DANRE	A0A0R4IW36_DANRE	A3KPT4_DANRE	E7FAC3_DANRE	A0A2R8QRK7_DANRE	B0UYN0_DANRE	A0A0R4IUQ7_DANRE
biological_process	GO:0001568	blood vessel development	28	115	0.243478	0.84837	0.172291	1	1	NPS4L_DANRE	MIB1_DANRE	FXC1B_DANRE	EPB4A_DANRE	NPS4A_DANRE	DZIP1_DANRE	Q1LWR7_DANRE	B3DKP1_DANRE	Q30JB6_DANRE	O93616_DANRE	Q8JFB0_DANRE	E7F8Q6_DANRE	A0A0R4ITJ9_DANRE	F1RE63_DANRE	Q1MT43_DANRE	X1WE29_DANRE	F1QCA7_DANRE	F1QBD0_DANRE	E7FBD0_DANRE	A0A2R8Q5A3_DANRE	A0A2R8QJW7_DANRE	F1RCR4_DANRE	E9QFX4_DANRE	A0A0R4II20_DANRE	E7FFY1_DANRE	F1QA07_DANRE	F1QH44_DANRE	A5WUN6_DANRE
molecular_function	GO:0004867	serine-type endopeptidase inhibitor activity	28	153	0.183007	0.134606	0.90471	1	1	E7FA40_DANRE	Q8JH29_DANRE	Q7T309_DANRE	F1R7D6_DANRE	X1WHI6_DANRE	E7FCH6_DANRE	F1REM9_DANRE	X1WH59_DANRE	F8W475_DANRE	F1Q4X5_DANRE	Q5RHF3_DANRE	A0A2R8QKV2_DANRE	A0A2R8RSM2_DANRE	A0A0R4IPG9_DANRE	Q08BG0_DANRE	C0H5W1_DANRE	F1QZN3_DANRE	A5PMH2_DANRE	F1QAB3_DANRE	F1QEV7_DANRE	F1Q924_DANRE	A0A0R4IJ40_DANRE	F1R074_DANRE	E9QEJ2_DANRE	A0A2R8RHN2_DANRE	X1WDY3_DANRE	F1QHG3_DANRE	E7F419_DANRE
molecular_function	GO:0004879	nuclear receptor activity	28	142	0.197183	0.262747	0.800321	1	1	N2F1A_DANRE	Q91430_DANRE	B3DKN2_DANRE	B3DGQ7_DANRE	Q4U3K9_DANRE	A4GT83_DANRE	Q6GMG3_DANRE	A0A0R4IC41_DANRE	A0A140LGV8_DANRE	A0A2R8QJZ8_DANRE	A0A0R4IMQ4_DANRE	Q1LV27_DANRE	B8A510_DANRE	F1QRU1_DANRE	A0A2R8Q5W6_DANRE	E9QI47_DANRE	A0A2R8Q1K0_DANRE	F1Q6P8_DANRE	F1QKV6_DANRE	A0A2R8PZ94_DANRE	F1R8N1_DANRE	B8JI61_DANRE	A0A2R8RP24_DANRE	B0V3V6_DANRE	A0A140LGM0_DANRE	E9QGY9_DANRE	F1RAU6_DANRE	X1WC37_DANRE
biological_process	GO:0007030	Golgi organization	28	93	0.301075	0.828623	0.229142	1	1	P4K2B_DANRE	GOGA5_DANRE	HACE1_DANRE	COG4_DANRE	P4K2A_DANRE	CLAP2_DANRE	A1IH00_DANRE	B0R066_DANRE	X1WCS2_DANRE	F8W5E0_DANRE	E7EY97_DANRE	B8A4N9_DANRE	F1RBH5_DANRE	F1QI20_DANRE	E7FE29_DANRE	F1R5F2_DANRE	F1QL68_DANRE	E7FFK0_DANRE	A0A2R8QKU0_DANRE	F8W281_DANRE	F1REE8_DANRE	E7F8Q5_DANRE	A0A0R4IJF7_DANRE	F1QN96_DANRE	A0A0R4J7R2_DANRE	E9QFK7_DANRE	E7F632_DANRE	A0A2R8QKJ2_DANRE
cellular_component	GO:0043025	neuronal cell body	28	83	0.337349	0.998466	0.00268923	1	0.685	L1CA2_DANRE	P4K2A_DANRE	A0A2R8QI85_DANRE	Q1LY45_DANRE	X1WDB0_DANRE	E7FFP8_DANRE	A0A140LH51_DANRE	E7FAT2_DANRE	F1Q7Y2_DANRE	B2ZZ14_DANRE	F1Q828_DANRE	E7FFY0_DANRE	A0A286Y962_DANRE	F1Q6C6_DANRE	A0A2R8QJ64_DANRE	E7F6Z8_DANRE	B0S6I3_DANRE	F1QW20_DANRE	F8W4G8_DANRE	A0A0R4INU5_DANRE	A0A0R4ISC3_DANRE	Q1LY44_DANRE	A0A0R4IC13_DANRE	A0A2R8RXK7_DANRE	F1QND4_DANRE	F1QYG6_DANRE	F1QTD1_DANRE	A0A140LGY7_DANRE
biological_process	GO:0016197	endosomal transport	28	59	0.474576	0.996943	0.00467684	1	1	K1109_DANRE	E7F6D8_DANRE	A5D6T0_DANRE	F1QIJ6_DANRE	U3JA74_DANRE	F1QV21_DANRE	A0A286YA11_DANRE	F1QPU4_DANRE	E7EY43_DANRE	A0A2R8QND0_DANRE	F1QF73_DANRE	A0A2R8RHR6_DANRE	F1R6Q2_DANRE	E7FBZ6_DANRE	E7FBC4_DANRE	X1WGI7_DANRE	A0A0G2L0S9_DANRE	A0A0R4IWJ1_DANRE	Q5VSI7_DANRE	E7F4L4_DANRE	F1QCM5_DANRE	F8W5C4_DANRE	A0A2R8QEF2_DANRE	A8E7E7_DANRE	X1WEW1_DANRE	A0A2R8RZ08_DANRE	U3JAA3_DANRE	A0A2R8QHH3_DANRE
molecular_function	GO:0005546	phosphatidylinositol-4,5-bisphosphate binding	28	86	0.325581	0.989863	0.0186239	1	1	AMER1_DANRE	Q1RLT7_DANRE	Q6IQP2_DANRE	F1Q6K8_DANRE	X1WEC4_DANRE	Q6AXI5_DANRE	A5PMM5_DANRE	A0A2R8Q3W8_DANRE	F1QVU3_DANRE	F1QKW9_DANRE	A0A2R8RPR6_DANRE	X1WE86_DANRE	A0A2R8QCX4_DANRE	F1QU62_DANRE	F1R3V3_DANRE	X1WHB3_DANRE	A0A0R4IT13_DANRE	F8W5M9_DANRE	A0A2R8Q0D6_DANRE	E9QJ38_DANRE	A0A286YBQ2_DANRE	A0A286YAZ9_DANRE	A0A2R8Q7K6_DANRE	A0A2R8QHW2_DANRE	U3JAV9_DANRE	A0A2R8QK11_DANRE	X1WDI1_DANRE	F8W4F2_DANRE
cellular_component	GO:0048788	cytoskeleton of presynaptic active zone	28	40	0.7	1	1.01054e-10	1	0	B7ZVS4_DANRE	F8W2K0_DANRE	A0A2R8Q9B4_DANRE	A0A2R8QC86_DANRE	A0A0A0MPT1_DANRE	A0A2R8Q102_DANRE	A0A0R4IGI4_DANRE	F1QFN1_DANRE	F1QC52_DANRE	A0A0R4IGY4_DANRE	A0A0R4IFV4_DANRE	A0A2R8QV60_DANRE	A0A0R4IL25_DANRE	F1QTK1_DANRE	A0A2R8Q4Y5_DANRE	A0A2R8RX97_DANRE	F1RCJ3_DANRE	F1R0Z6_DANRE	A0A2R8QAU5_DANRE	E9QHR1_DANRE	A0A0R4IEU4_DANRE	A0A2R8PWJ7_DANRE	F1QVX7_DANRE	A0A2R8QIB9_DANRE	A0A0A0MPV1_DANRE	A0A0R4IIE4_DANRE	F6NYB5_DANRE	A0A2R8QE86_DANRE
biological_process	GO:0032012	regulation of ARF protein signal transduction	28	61	0.459016	0.999947	0.000151581	1	0.229	A0A2R8Q8W8_DANRE	A0A2R8Q4F1_DANRE	A0A0G2L9G1_DANRE	A0A2R8QUT2_DANRE	E9QFJ3_DANRE	X1WBR0_DANRE	E9QF76_DANRE	E7FAY0_DANRE	A0A0G2KFX5_DANRE	A0A2R8Q8I6_DANRE	A0A0R4I9B8_DANRE	E7FCG1_DANRE	A0A2R8Q8B1_DANRE	A0A0R4IUT7_DANRE	A0A2R8Q504_DANRE	F1R952_DANRE	A0A2R8PZJ2_DANRE	A0A2R8PYH2_DANRE	B8JHV8_DANRE	A0A0R4ITB4_DANRE	E9QDV4_DANRE	A0A0G2L9N5_DANRE	F1QCJ4_DANRE	A0A2R8QGT6_DANRE	A0A2R8Q904_DANRE	E7EZE5_DANRE	A0A286Y9X1_DANRE	E7FGL2_DANRE
cellular_component	GO:0031941	filamentous actin	27	82	0.329268	0.992979	0.0134699	1	0.999	F1QGX8_DANRE	Q4ZGL5_DANRE	Q1L8E6_DANRE	Q4ZGL0_DANRE	F1QSU4_DANRE	Q4ZGK9_DANRE	F1R1G8_DANRE	A0A2R8QM62_DANRE	A0A2R8QJQ2_DANRE	E7EYZ7_DANRE	A0A2R8QLH8_DANRE	E7FG55_DANRE	E7FD42_DANRE	F1QU51_DANRE	A0A2R8QEC4_DANRE	A0A1D5NSS9_DANRE	A0A2R8Q829_DANRE	A0A2R8QED9_DANRE	A0A2R8QJ58_DANRE	A0A2R8RT75_DANRE	E7FDY6_DANRE	A0A2R8RUX3_DANRE	A0A0R4IVQ0_DANRE	F1QN07_DANRE	F1QT83_DANRE	A0A2R8QKB5_DANRE	X1WCN4_DANRE
cellular_component	GO:0005765	lysosomal membrane	27	151	0.178808	0.138347	0.901706	1	1	RN152_DANRE	GLMP_DANRE	S39AE_DANRE	WDR81_DANRE	VP33B_DANRE	KICS2_DANRE	BORC7_DANRE	A9C463_DANRE	E7FBN6_DANRE	F1QIC2_DANRE	A5D6T0_DANRE	F6NI22_DANRE	I3ISN1_DANRE	A0A140LGW7_DANRE	E7FBZ6_DANRE	E7F6N2_DANRE	B8A4V9_DANRE	F1R7J9_DANRE	B8A5M5_DANRE	A0A2R8Q6Y3_DANRE	A0A2R8QEF2_DANRE	E7EXM8_DANRE	A0A286YBB0_DANRE	F1Q9Q8_DANRE	A0A0R4IIW6_DANRE	A0A2R8QDG4_DANRE	A0A140LGR0_DANRE
biological_process	GO:0000381	regulation of alternative mRNA splicing, via spliceosome	27	132	0.204545	0.196738	0.856569	1	1	REST_DANRE	RFOX1_DANRE	CELF1_DANRE	CELF2_DANRE	FL2D_DANRE	A5YC70_DANRE	B8JIV1_DANRE	B7ZUV4_DANRE	A0A0R4IT73_DANRE	I3ISM5_DANRE	A0A2R8RLN8_DANRE	F1R9N7_DANRE	U3JA78_DANRE	A0A0G2KUM0_DANRE	I3IT07_DANRE	F8W4G8_DANRE	F1R9E9_DANRE	Q6NW62_DANRE	F1RCY7_DANRE	F1QAP4_DANRE	A0A2R8PZV7_DANRE	A0A2R8Q796_DANRE	A0A2R8RKQ8_DANRE	A0A2R8Q9N3_DANRE	A0A286YA75_DANRE	A0A2R8QN63_DANRE	F1R4L1_DANRE
molecular_function	GO:0001227	DNA-binding transcription repressor activity, RNA polymerase II-specific	27	92	0.293478	0.956058	0.070603	1	1	MYNN_DANRE	Q1LV62_DANRE	A2BG67_DANRE	Q7SYJ3_DANRE	A0A2R8QM99_DANRE	A9JT69_DANRE	Q08BX8_DANRE	F1RBA7_DANRE	H0WES6_DANRE	E9QDU4_DANRE	A0A0J9YJ67_DANRE	A8B8L1_DANRE	X1WE00_DANRE	F1QKK8_DANRE	H0WF56_DANRE	A0A2R8Q2Q0_DANRE	F1QA18_DANRE	F1QRT7_DANRE	F1RAC0_DANRE	F2Z4W3_DANRE	F1QFS4_DANRE	A5WWL2_DANRE	A0A2R8Q1R5_DANRE	Q5RIH3_DANRE	F1R9Q3_DANRE	F1RAU6_DANRE	F1Q4T2_DANRE
biological_process	GO:0006508	proteolysis	27	281	0.0960854	1.27994e-08	1	0	1	TPP1_DANRE	F1QJN9_DANRE	E7F123_DANRE	D3GE88_DANRE	Q6DBR1_DANRE	B5DDZ4_DANRE	Q6DGD8_DANRE	F1QXD8_DANRE	A0A0R4INQ5_DANRE	A0A2R8QBK0_DANRE	F8W5P2_DANRE	E9QJP7_DANRE	F1QKK8_DANRE	A0A2R8RKQ2_DANRE	A0A2R8QSL0_DANRE	E9QIR0_DANRE	A0A0R4ILB1_DANRE	F1RCV9_DANRE	A0A2R8QL18_DANRE	A0A2R8Q7C4_DANRE	Q6DG46_DANRE	F1QL16_DANRE	F1RAC0_DANRE	A0A2R8RZP1_DANRE	A0A0R4IIN9_DANRE	A0A2R8Q716_DANRE	F1QI24_DANRE
cellular_component	GO:0019898	extrinsic component of membrane	27	48	0.5625	0.979788	0.0266483	1	1	SC23A_DANRE	TRIO_DANRE	E7FF78_DANRE	Q1RLV0_DANRE	A0A2R8Q385_DANRE	A0A0R4IVJ3_DANRE	A0A0R4ISB6_DANRE	F8W5Y3_DANRE	E7F2V3_DANRE	F1QJI4_DANRE	A0A2R8RHL8_DANRE	A0A0R4IKT5_DANRE	A0A0R4IJ99_DANRE	F1R1Z4_DANRE	A0A2R8QD96_DANRE	E7F307_DANRE	E9QH42_DANRE	A0A2R8RJI5_DANRE	A0A2R8Q628_DANRE	A0A2R8Q2V3_DANRE	A0A2R8QHL0_DANRE	F1Q841_DANRE	A0A0R4IXX7_DANRE	E7FFM2_DANRE	F1QAQ5_DANRE	A0A2R8RXR6_DANRE	A0A0G2KF42_DANRE
biological_process	GO:0006914	autophagy	27	90	0.3	0.553714	0.495804	1	1	SMR8B_DANRE	BECN1_DANRE	UBP13_DANRE	TGFA1_DANRE	AMR1A_DANRE	AMR1B_DANRE	E7FBN6_DANRE	Q1L8A5_DANRE	B0UXN4_DANRE	A0A2R8RJG6_DANRE	F1QJI4_DANRE	A0A2R9YJF6_DANRE	G1K2R5_DANRE	A0A0N5E8A0_DANRE	A0A2R8Q5Z0_DANRE	A0A2R8RHI1_DANRE	A0A2R8Q578_DANRE	F1Q4W5_DANRE	F1QA02_DANRE	A0A0R4IAX0_DANRE	F1Q7V0_DANRE	A0A0R4IJF7_DANRE	F1QN96_DANRE	E7FFM2_DANRE	F1RAU6_DANRE	A0A2R8QKK4_DANRE	A0A2R8Q663_DANRE
cellular_component	GO:0030136	clathrin-coated vesicle	27	68	0.397059	0.989345	0.0171255	1	1	FCHO1_DANRE	F1QDL6_DANRE	Q6AXI5_DANRE	A0A0R4IKR8_DANRE	A0A0R4IZQ7_DANRE	F1QKW9_DANRE	X1WBM9_DANRE	X1WGL1_DANRE	F1R6L2_DANRE	F1R4R9_DANRE	A0A2R8QIJ0_DANRE	A0A0R4ITB0_DANRE	E7FGA0_DANRE	E9QCU8_DANRE	F1Q6Q6_DANRE	F8W5M9_DANRE	A0A0R4IS02_DANRE	A0A2R8QJ16_DANRE	A0A286YBQ2_DANRE	A0A286YAZ9_DANRE	A0A2R8Q6T3_DANRE	A0A2R8QHW2_DANRE	A0A2R8QK11_DANRE	A0A2R8QB02_DANRE	F8W4F2_DANRE	A0A286YAA1_DANRE	E9QFU5_DANRE
molecular_function	GO:0022857	transmembrane transporter activity	27	285	0.0947368	5.80891e-25	1	0	1	S47A1_DANRE	Q29RC8_DANRE	X1WEU3_DANRE	Q6DHM5_DANRE	F1RC11_DANRE	A0A0R4IZS1_DANRE	A0A286Y848_DANRE	X1WCW3_DANRE	A0A2R8Q000_DANRE	F1QX01_DANRE	B8A5J0_DANRE	F1Q7I7_DANRE	E7F467_DANRE	F1QL71_DANRE	E9QIK6_DANRE	A0A2R8Q8U7_DANRE	F6NGR0_DANRE	F1QMK7_DANRE	F1QZR1_DANRE	E7F3M2_DANRE	A0A0R4IY85_DANRE	Q5VSI5_DANRE	F1QIF7_DANRE	F8W5I1_DANRE	A0A2R8Q0U7_DANRE	E7F1Z8_DANRE	A0A2R8Q1J3_DANRE
cellular_component	GO:0016514	SWI/SNF complex	27	47	0.574468	1	1.24871e-07	1	0	Q802C8_DANRE	A0A2R8QPC0_DANRE	E7F8Y0_DANRE	E7EYW7_DANRE	A2BIK6_DANRE	A0A2R8RV42_DANRE	A0A0R4IR17_DANRE	E7FC48_DANRE	F6NTB4_DANRE	F6NVB1_DANRE	F8W4A9_DANRE	A0A0R4IJ25_DANRE	A0A2R8QHR6_DANRE	E7FFZ4_DANRE	F1QVI1_DANRE	A0A0R4IVD0_DANRE	F6P0Z6_DANRE	A0A0R4ISW4_DANRE	A0A2R8QFG7_DANRE	Q1MTE3_DANRE	Q5RGW7_DANRE	X1WFP9_DANRE	F6PBX5_DANRE	A0A0R4IKJ3_DANRE	F1QK55_DANRE	A0A2R8RJE4_DANRE	A0A0R4IDE0_DANRE
biological_process	GO:0005975	carbohydrate metabolic process	27	212	0.127358	2.73456e-21	1	0	1	MDH1B_DANRE	UEVLD_DANRE	YDJC_DANRE	B8A5X2_DANRE	A0A2R8Q930_DANRE	E9QDZ3_DANRE	E7F2B6_DANRE	E7FCP7_DANRE	F1QXQ8_DANRE	E7F6D4_DANRE	A0A2R8QER5_DANRE	A0A0R4IJ02_DANRE	F1RA25_DANRE	A2ARH2_DANRE	F1QHK0_DANRE	F1R1U0_DANRE	Q801E6_DANRE	A0A2R8QK71_DANRE	F1QEA9_DANRE	E7F701_DANRE	A0A0R4IEY0_DANRE	F1QJL0_DANRE	F1Q6Z9_DANRE	A0A2R8QK69_DANRE	F1REF7_DANRE	A0A2R9YJL1_DANRE	E7F7X8_DANRE
biological_process	GO:0030239	myofibril assembly	27	80	0.3375	0.879508	0.154457	1	1	NACA_DANRE	A0A0R4IJ71_DANRE	A0A2R8QQG7_DANRE	A0A2R8QMZ5_DANRE	X1WE86_DANRE	E9QFR8_DANRE	F1QZQ0_DANRE	F1QPI5_DANRE	A0A2R8QIE4_DANRE	Q1LXH4_DANRE	A0A2R8QR17_DANRE	F1R7N8_DANRE	E7F062_DANRE	A0A140LGX4_DANRE	Q1LXH6_DANRE	Q1LXH3_DANRE	E9QCV2_DANRE	F1Q5L7_DANRE	A0A0R4IRM3_DANRE	B0S758_DANRE	Q1LXH5_DANRE	G1K2X0_DANRE	A0A2R8QU09_DANRE	A0A2R8QBL5_DANRE	E7F4T0_DANRE	A0A2R8PZT6_DANRE	A0A140LFP0_DANRE
molecular_function	GO:0008013	beta-catenin binding	27	63	0.428571	0.999921	0.000220024	1	0.166	BCL9L_DANRE	MED12_DANRE	AMER1_DANRE	CHD8_DANRE	CTNA2_DANRE	F1R405_DANRE	A0A2R8QEP6_DANRE	A0A2R8QSE5_DANRE	B8A6A9_DANRE	F1Q548_DANRE	A0A0R4IBL3_DANRE	A0A0R4IB28_DANRE	F1Q7J8_DANRE	A0A0R4IBR4_DANRE	A0A288CG34_DANRE	A0A0A0MPN0_DANRE	X1WHB3_DANRE	A0A0R4IT13_DANRE	F8W4Z7_DANRE	Q9PVF8_DANRE	B8A6E8_DANRE	A0A286Y8G3_DANRE	E7FH24_DANRE	F8W4Z3_DANRE	E7F064_DANRE	A0A0R4IWH7_DANRE	A0A2R8Q3U7_DANRE
molecular_function	GO:0046332	SMAD binding	27	58	0.465517	0.999915	0.000215874	1	0.165	SKR1B_DANRE	Q7ZTZ6_DANRE	Q9YI02_DANRE	A0A0R4I9E1_DANRE	R4L6W8_DANRE	Q1RLX1_DANRE	Q8JFB0_DANRE	B3DJG0_DANRE	Q9W629_DANRE	A0A2R8RHW5_DANRE	A0A2R8Q8D8_DANRE	F1Q897_DANRE	A0A2R8QJF4_DANRE	Q5VSD9_DANRE	A0A2R8PV45_DANRE	A0A2R8RY00_DANRE	A0A2R8Q6R2_DANRE	A0A2R8QBW2_DANRE	A0A2R8QD15_DANRE	E7FH65_DANRE	Q1MTA8_DANRE	A0A2R8QNB7_DANRE	F1RC58_DANRE	A0A2R8QII5_DANRE	F1QH44_DANRE	A0A0R4IZG7_DANRE	F1Q4N0_DANRE
molecular_function	GO:0030374	nuclear receptor coactivator activity	27	42	0.642857	1	6.67481e-09	1	0	NCOA2_DANRE	E7F5J8_DANRE	E9QID1_DANRE	B8A6A5_DANRE	A0A2R8RXU8_DANRE	A0A0R4IGS9_DANRE	A0A2R9YJM7_DANRE	B0QZE8_DANRE	F1QMV7_DANRE	A0A2R8QL12_DANRE	A0A2R8RN05_DANRE	E7F4W0_DANRE	F1R869_DANRE	A0A0R4IHA5_DANRE	F1QV66_DANRE	A0A0R4IY58_DANRE	F6NQ00_DANRE	B8A6A6_DANRE	A0A0R4IZN8_DANRE	B7ZCQ7_DANRE	F6NH98_DANRE	A0A0R4IMU4_DANRE	F1R870_DANRE	E9QHG1_DANRE	Q5RIG3_DANRE	A0A0R4IW44_DANRE	E7FGT1_DANRE
cellular_component	GO:0031901	early endosome membrane	26	95	0.273684	0.928883	0.108268	1	1	S39AE_DANRE	WDR81_DANRE	LST2_DANRE	A0A2R8QM99_DANRE	F1Q546_DANRE	Q1MT71_DANRE	E7F6D8_DANRE	F1RB27_DANRE	F1QSH0_DANRE	A0A0R4IIM0_DANRE	A0A0R4IVI6_DANRE	A0A2R8QEJ6_DANRE	E9QGX8_DANRE	A0A140LGW7_DANRE	F1QA18_DANRE	F1RDJ8_DANRE	F1R7J9_DANRE	F1QV13_DANRE	A0A2R8Q6Y3_DANRE	A0A2R8Q420_DANRE	A0A286YBB0_DANRE	A0A2R9YJQ2_DANRE	E7FDM2_DANRE	A2BFT9_DANRE	A0A140LGR0_DANRE	E9QCS7_DANRE
biological_process	GO:0031101	fin regeneration	26	131	0.198473	0.154334	0.891034	1	1	FGR1A_DANRE	PO5F1_DANRE	SOX2_DANRE	YAP1_DANRE	WNT5B_DANRE	F1R5S1_DANRE	F1QFC0_DANRE	Q1L8A5_DANRE	O93616_DANRE	A0A2R8Q844_DANRE	Q1LWJ4_DANRE	F1QCA7_DANRE	B0UXY9_DANRE	E9QG91_DANRE	F1QP50_DANRE	B0S687_DANRE	A0A2R8QQ09_DANRE	A0A0R4IGP2_DANRE	X1WBC5_DANRE	X1WGQ8_DANRE	A0A286Y9P5_DANRE	F1QWV5_DANRE	A0A2R8QR15_DANRE	E9QC99_DANRE	A5WUN6_DANRE	A0A2R8QM53_DANRE
biological_process	GO:0002040	sprouting angiogenesis	26	151	0.172185	0.0267059	0.982444	1	1	MIB1_DANRE	NRP1A_DANRE	NR1AA_DANRE	THS7A_DANRE	VGFR3_DANRE	R213A_DANRE	R213B_DANRE	NARFL_DANRE	E2F8_DANRE	AGRA2_DANRE	Q52WY2_DANRE	B3DKP1_DANRE	A4FTT4_DANRE	Q1ECV9_DANRE	F1QBC0_DANRE	F8W338_DANRE	F1QBD0_DANRE	A0A2R8Q7E4_DANRE	A0A2R8PX85_DANRE	B0V0H4_DANRE	Q1LYS1_DANRE	Q5RH91_DANRE	B8A446_DANRE	A4FTT3_DANRE	Q5SPB5_DANRE	E7EZR4_DANRE
cellular_component	GO:0031902	late endosome membrane	26	95	0.273684	0.859113	0.197961	1	1	CHM2B_DANRE	KDISB_DANRE	S39AE_DANRE	WDR81_DANRE	VP33B_DANRE	VPS36_DANRE	A0JPF7_DANRE	F1Q546_DANRE	Q6P3K6_DANRE	Q6PBU2_DANRE	F1QIC2_DANRE	Q7SY45_DANRE	A5D6T0_DANRE	F1QSH0_DANRE	F1R5J4_DANRE	A0A2R8QPX7_DANRE	A0A140LGW7_DANRE	E9QH92_DANRE	F1R7J9_DANRE	E9QGR9_DANRE	B8A541_DANRE	A0A2R8Q6Y3_DANRE	A0A2R8QEF2_DANRE	A0A286YBB0_DANRE	F1QFF9_DANRE	A0A140LGR0_DANRE
molecular_function	GO:0003697	single-stranded DNA binding	26	106	0.245283	0.706883	0.372318	1	1	CTC1_DANRE	RPC3_DANRE	STN1_DANRE	B8JKC1_DANRE	Q504I6_DANRE	A0A2R8Q5B8_DANRE	F1QJS3_DANRE	F8W5U2_DANRE	A0A2R8QH82_DANRE	X1WGQ9_DANRE	F1QNQ7_DANRE	E7F5C4_DANRE	F1R5P3_DANRE	A0A2R8RWF4_DANRE	A0A2R8RYI2_DANRE	E7F8G9_DANRE	E7FEU2_DANRE	A5PN27_DANRE	A0A0R4IGT6_DANRE	E7F643_DANRE	E7FB68_DANRE	F1R1D8_DANRE	E9QIM3_DANRE	B8JL69_DANRE	A0A2R8RX28_DANRE	F8W2T2_DANRE
cellular_component	GO:0000781	chromosome, telomeric region	26	39	0.666667	1	2.21975e-08	1	0	LRWD1_DANRE	NSE1_DANRE	RNF8_DANRE	STN1_DANRE	TE2IP_DANRE	NBN_DANRE	Q504I6_DANRE	B0UY57_DANRE	A0A2R8PYB1_DANRE	A0A2R8RXV8_DANRE	A0A2R8QH82_DANRE	F1Q4W7_DANRE	E9QF00_DANRE	F1QE52_DANRE	A0A0J9YJ42_DANRE	A0A0R4IKV7_DANRE	A0A0R4IQG6_DANRE	A0A2R8QAW0_DANRE	F1R1D8_DANRE	A0A2R8Q220_DANRE	A8E7B7_DANRE	F8W2T2_DANRE	A0A2R8Q8M8_DANRE	A0A0R4IRZ2_DANRE	F1QTV5_DANRE	A0A2R8QPA8_DANRE
biological_process	GO:0042742	defense response to bacterium	26	146	0.178082	0.000846365	0.999549	0.601	1	CASPB_DANRE	R213A_DANRE	R213B_DANRE	A2BIN8_DANRE	Q1L8A5_DANRE	B0R0K7_DANRE	B3DFV8_DANRE	Q5RJ11_DANRE	A0A0R4IKJ5_DANRE	A0A286YAI0_DANRE	B0R063_DANRE	A0A0R4IJX9_DANRE	M9MMG2_DANRE	Q1MT80_DANRE	M9MMF8_DANRE	F1QB19_DANRE	A5GZR3_DANRE	F1QU19_DANRE	M9MMF9_DANRE	A0A2R8RNG3_DANRE	M9MMD8_DANRE	F6P1M3_DANRE	F1QML0_DANRE	A0A2R8Q323_DANRE	X1WGQ4_DANRE	M9MMF2_DANRE
biological_process	GO:0060070	canonical Wnt signaling pathway	26	144	0.180556	0.462019	0.58788	1	1	BCL9L_DANRE	WNT5B_DANRE	Q6NZT5_DANRE	F1R405_DANRE	Q9W6E3_DANRE	Q5TZ38_DANRE	B6V3E1_DANRE	Q9I9I2_DANRE	A0A2R8RZV0_DANRE	F1Q4W7_DANRE	E7F6V1_DANRE	F1Q7J8_DANRE	A0A286YAM6_DANRE	F8W2W1_DANRE	A0A2R8QE63_DANRE	A0A0A0MPN0_DANRE	F1R205_DANRE	F8W4Z7_DANRE	E7FC99_DANRE	A0A2R8QAW0_DANRE	A8E7B7_DANRE	F1QBS2_DANRE	F8W451_DANRE	F1RB76_DANRE	F1RAB5_DANRE	A0A2R8QPA8_DANRE
cellular_component	GO:0000118	histone deacetylase complex	26	55	0.472727	0.999995	1.19778e-05	1	0.006	ZN703_DANRE	E7F0R9_DANRE	E7FFR7_DANRE	A5D6S0_DANRE	Q1LYM8_DANRE	A0A1D5NSS3_DANRE	E7F750_DANRE	F6P8Y5_DANRE	F1QTE0_DANRE	Q1MT18_DANRE	E9QJJ9_DANRE	A0A2R8Q2M3_DANRE	A0A0R4IYD2_DANRE	A0A0R4IDZ5_DANRE	A0A1D5NSA1_DANRE	E7EYQ7_DANRE	A0A0R4IB58_DANRE	E7F3X7_DANRE	A0A2R8PVG8_DANRE	A0A2R8QTK3_DANRE	A0A2R8QJB8_DANRE	A0A2R8RUQ1_DANRE	F1RCE3_DANRE	A0A0R4ISI0_DANRE	E7F4A6_DANRE	A0A2R8QB31_DANRE
cellular_component	GO:0001726	ruffle	26	53	0.490566	0.999966	8.37362e-05	1	0.026	COBL_DANRE	A0A2R8QM99_DANRE	Q5RHU2_DANRE	Q6GMH1_DANRE	F1QVU3_DANRE	F1RB27_DANRE	A0A0R4IIA7_DANRE	A0A0R4IDZ8_DANRE	F1QUA3_DANRE	F1R4R9_DANRE	E7EXG2_DANRE	E7FGA0_DANRE	F1QA18_DANRE	E9QCU8_DANRE	A0A2R8QEM1_DANRE	Q5U7N6_DANRE	F1Q6Q6_DANRE	A0A0R4IID7_DANRE	F1QIB3_DANRE	A0A0R4IB32_DANRE	A0A2R8Q7K6_DANRE	A0A2R8Q5K8_DANRE	A0A0R4IKN2_DANRE	F1QB08_DANRE	A0A286YAA1_DANRE	E9QFU5_DANRE
biological_process	GO:0007528	neuromuscular junction development	26	78	0.333333	0.858861	0.194845	1	1	PZR3B_DANRE	A0A2R8S0F4_DANRE	A0A2R8Q2V5_DANRE	A0A0R4IK22_DANRE	F1QVH9_DANRE	F1R2Z6_DANRE	A0A0R4IR18_DANRE	F1R275_DANRE	F1QBQ0_DANRE	A0A2R8PYM0_DANRE	A0A2R8RPR2_DANRE	E9QF66_DANRE	A0A0R4IFE8_DANRE	A0A0J9YJ57_DANRE	A0A0R4IWG7_DANRE	A2CET3_DANRE	F1QB48_DANRE	H0WFE9_DANRE	A0A2R8Q6M8_DANRE	A0A0R4IXU9_DANRE	Q5RG05_DANRE	A0A2R8QRE1_DANRE	A0A2R8QCE0_DANRE	A0A0G2L109_DANRE	A0A2R8PZY5_DANRE	A0A2R8QGT9_DANRE
molecular_function	GO:0005200	structural constituent of cytoskeleton	26	67	0.38806	0.998784	0.00277545	1	0.931	Q6IQ78_DANRE	A0A2R8PZA9_DANRE	A0A0R4IJ71_DANRE	A5WV02_DANRE	A0A0R4IIA7_DANRE	A0A0R4IDZ8_DANRE	F1QUA3_DANRE	A0A0G2L1F5_DANRE	A0A2R8QKW7_DANRE	A0A2R8QR17_DANRE	F8W4C0_DANRE	A0A0R4INC4_DANRE	E9QCV2_DANRE	A0A140LGS5_DANRE	F1QXB0_DANRE	A0A2R8QEG3_DANRE	A0A2R8QLG6_DANRE	A0A2R8PVX9_DANRE	A0A2R8QEM1_DANRE	E7F8G7_DANRE	Q5U7N6_DANRE	A0A0R4IID7_DANRE	A0A286YBE9_DANRE	A0A2R8RIJ1_DANRE	A0A0R4IKN2_DANRE	E7F4T0_DANRE
molecular_function	GO:0070679	inositol 1,4,5 trisphosphate binding	26	62	0.419355	0.999841	0.00043148	1	0.255	E9QGJ3_DANRE	A0A2R8Q2R4_DANRE	F8W4B1_DANRE	A0A2R8RSY9_DANRE	A0A0R4ISF6_DANRE	A0A2R8Q567_DANRE	A0A2R8QV76_DANRE	A0A0R4IWZ0_DANRE	A0A2R8Q711_DANRE	A0A2R8QHB5_DANRE	A0A2R8QBV7_DANRE	A0A2R8Q9S2_DANRE	A0A2R8PWX1_DANRE	A0A0R4IH08_DANRE	A0A2R8QRV0_DANRE	E7FB06_DANRE	E7F4G8_DANRE	A0A2R8QAR1_DANRE	F1R1L5_DANRE	E9QIL1_DANRE	A0A2R8PYY5_DANRE	A0A2R8Q201_DANRE	A0A2R8QSM3_DANRE	A0A2R8RZ36_DANRE	A0A0R4IX04_DANRE	A0A2R8QJM5_DANRE
biological_process	GO:0032101	regulation of response to external stimulus	26	68	0.382353	0.404479	0.63986	1	1	A0A0R4IFP8_DANRE	B0S6D0_DANRE	A0A0R4IZU6_DANRE	L7NKH5_DANRE	Q6DH01_DANRE	Q1RLY9_DANRE	A0A2R8QP42_DANRE	F1QXE5_DANRE	F1RCQ5_DANRE	A0A0R4IBQ7_DANRE	F6NI62_DANRE	F1QN93_DANRE	A0A2R8QKA3_DANRE	E7FFT8_DANRE	F1QB64_DANRE	F1QKK8_DANRE	F1QPX5_DANRE	X1WGG7_DANRE	F1QSL8_DANRE	F1RAC0_DANRE	A0A2R8RMW2_DANRE	F8W5Z1_DANRE	A0A2R8RKP6_DANRE	A0A0R4IVS1_DANRE	F1QGI1_DANRE	A0A0R4INL6_DANRE
molecular_function	GO:0016491	oxidoreductase activity	25	265	0.0943396	2.92892e-30	1	0	1	GLYR1_DANRE	MCA2B_DANRE	GILT_DANRE	F1Q5R8_DANRE	A2BIN8_DANRE	F1R3G9_DANRE	M1ZMM0_DANRE	A0A0R4IHD6_DANRE	A0A0R4IVW4_DANRE	F1Q7F3_DANRE	F1R1R3_DANRE	A0A0R4I9J2_DANRE	F8W3A6_DANRE	A0A0R4IBQ7_DANRE	A0A0R4IMF9_DANRE	Q1LW04_DANRE	A0A2R8Q1T4_DANRE	X1WHF5_DANRE	F1QRA1_DANRE	Q5RHQ4_DANRE	Q1LVZ9_DANRE	F1QML0_DANRE	A0A0R4INL6_DANRE	E7F022_DANRE	F1QZZ7_DANRE
biological_process	GO:0048812	neuron projection morphogenesis	25	75	0.333333	1	3.4268e-08	1	0	NTF7_DANRE	Q6NZ01_DANRE	X1WGA8_DANRE	Q6GMH1_DANRE	F1Q6L5_DANRE	A0A0R4IEP9_DANRE	A0A0G2KF81_DANRE	A0A0R4IIN0_DANRE	B0UY93_DANRE	E7F885_DANRE	F1QR36_DANRE	A0A0R4IP53_DANRE	E7EXG2_DANRE	F1QW26_DANRE	A0A2R8QUH6_DANRE	X1WD79_DANRE	A0A2R8RPD7_DANRE	F1QIB3_DANRE	A0A0R4IJH5_DANRE	U3JAV8_DANRE	E7F192_DANRE	E9QBC8_DANRE	A0A0R4IVF8_DANRE	A0A0R4IWP5_DANRE	F1QGL1_DANRE
molecular_function	GO:0003678	DNA helicase activity	25	91	0.274725	0.99481	0.00883335	1	1	SUV3_DANRE	RUVB2_DANRE	ERC6L_DANRE	CHD8_DANRE	DDX11_DANRE	B8JKC1_DANRE	Q7M558_DANRE	Q7M559_DANRE	F1RBT2_DANRE	F1QNW3_DANRE	A0A2R8PZ65_DANRE	A0A2R8Q889_DANRE	A0A0R4IS12_DANRE	A0A0R4IN50_DANRE	X1WCW5_DANRE	F1R5P3_DANRE	A0A2R8RYI2_DANRE	F1QW70_DANRE	E7FH24_DANRE	E7F643_DANRE	A0A2R8QL47_DANRE	F1QYR7_DANRE	F1R685_DANRE	F1QWV5_DANRE	F1QGL1_DANRE
biological_process	GO:0006310	DNA recombination	25	62	0.403226	0.931202	0.0863579	1	1	SUV3_DANRE	RUVB2_DANRE	EXO1_DANRE	DCR1C_DANRE	ARP8_DANRE	I80DB_DANRE	Q6GML8_DANRE	Q7M558_DANRE	A0A0R4IHR6_DANRE	Q7M559_DANRE	X1WE48_DANRE	A0A0R4IFE4_DANRE	E7F8R0_DANRE	A0A2R8QQ92_DANRE	F1QNW3_DANRE	A0A2R8Q889_DANRE	A0A2R8QIK4_DANRE	A0A2R8QU46_DANRE	A0A0R4IT14_DANRE	A0A0R4IQG6_DANRE	F1QQM4_DANRE	F1QFT1_DANRE	A0A2R8QI59_DANRE	A0A2R8QA21_DANRE	A0A0R4ISA6_DANRE
biological_process	GO:0007422	peripheral nervous system development	25	55	0.454545	0.997667	0.00415927	1	1	DLX2A_DANRE	PAX2A_DANRE	NTF7_DANRE	Q6NYI3_DANRE	Q6NZ01_DANRE	Q90XD1_DANRE	Q7SX66_DANRE	A0A0R4ICW0_DANRE	A0A0R4IF59_DANRE	F1QR36_DANRE	A0A2R8RSI4_DANRE	A0A0R4IPG9_DANRE	Q6P975_DANRE	A0A0R4ISY7_DANRE	A0A0R4INK8_DANRE	F1R139_DANRE	A0A0R4IJ40_DANRE	A0A0R4IL48_DANRE	F1Q9Q9_DANRE	F1R074_DANRE	A0A2R8RHN2_DANRE	F1QUT5_DANRE	F1QUT4_DANRE	F8W405_DANRE	A0A2R8QRQ5_DANRE
biological_process	GO:0043473	pigmentation	25	67	0.373134	0.978944	0.0293264	1	1	TSN36_DANRE	Q6NYI3_DANRE	Q7ZUN6_DANRE	Q90XD1_DANRE	B0R0V8_DANRE	Q6PC35_DANRE	A0A2R8QI76_DANRE	F8W4N1_DANRE	F1QBU7_DANRE	A0A0A0MPG9_DANRE	E7EXF7_DANRE	A0A2R8RSI4_DANRE	A0A2R8QMK9_DANRE	F1QVU0_DANRE	A0A2R8QED1_DANRE	E7F2W2_DANRE	Q6P975_DANRE	A0A2R8Q396_DANRE	E9QET4_DANRE	G1K2X4_DANRE	F1QUT5_DANRE	A0A1D5NSN9_DANRE	F1QUT4_DANRE	A0A2R8QRQ5_DANRE	F1QGL1_DANRE
biological_process	GO:0006302	double-strand break repair	25	55	0.454545	0.99983	0.000280183	1	0.38	HPF1_DANRE	BABA1_DANRE	RNF8_DANRE	ABRX1_DANRE	ARP8_DANRE	Q499A8_DANRE	Q6GML8_DANRE	F1QVR2_DANRE	A0A0R4IFE4_DANRE	F1RDP8_DANRE	A0A2R8RXV8_DANRE	F8W5U2_DANRE	Q5RHR0_DANRE	A0A286Y9F7_DANRE	E9QF00_DANRE	A0A0R4IPZ0_DANRE	E7F5D0_DANRE	I3IRX0_DANRE	E7FEU2_DANRE	F8W411_DANRE	F1Q974_DANRE	F1QFT1_DANRE	F1Q4P4_DANRE	E9QBL7_DANRE	E7F4J7_DANRE
cellular_component	GO:0010494	cytoplasmic stress granule	25	54	0.462963	0.999983	5.70986e-05	1	0.022	PABPA_DANRE	YTHD2_DANRE	Q1LV60_DANRE	Q05AJ1_DANRE	Q6P124_DANRE	E7F1G8_DANRE	A0A0R4IVY5_DANRE	B8K0D5_DANRE	Q1MT54_DANRE	Q6TGY6_DANRE	F1Q4N1_DANRE	F1QA42_DANRE	E7FD91_DANRE	A8DZI0_DANRE	A0A2R8QKK6_DANRE	A0A2R8QB57_DANRE	A2CF31_DANRE	F1R0U5_DANRE	A0A2R8S0C3_DANRE	A0A2R8RND2_DANRE	A0A2R8PWZ8_DANRE	E7FCK6_DANRE	Q1LXV6_DANRE	A0A0R4IQ37_DANRE	A0A2R8QG13_DANRE
biological_process	GO:0055113	epiboly involved in gastrulation with mouth forming second	25	80	0.3125	0.875232	0.181354	1	1	PO5F1_DANRE	IKKA_DANRE	Q803J6_DANRE	E7F7H0_DANRE	R4L6W8_DANRE	E1ANH4_DANRE	F1QBZ9_DANRE	F1RE63_DANRE	A0A0R4IFF8_DANRE	A8WIP9_DANRE	A0A0R4IQ86_DANRE	A0A0R4IJR6_DANRE	F1QNG7_DANRE	A0A2R8Q566_DANRE	F1QT64_DANRE	A0A2R8Q2J0_DANRE	A0A0R4IZV0_DANRE	A0A2R8Q781_DANRE	A0A2R8PZ44_DANRE	F1Q5I0_DANRE	F1QA07_DANRE	A0A2R8RUD8_DANRE	A0A0R4IL00_DANRE	F1QRP2_DANRE	E9QBZ6_DANRE
biological_process	GO:0051056	regulation of small GTPase mediated signal transduction	25	53	0.471698	0.999999	1.0032e-06	1	0.006	E7F7Y0_DANRE	E7FE99_DANRE	A0A2R8Q8N1_DANRE	A0A0A0MPV6_DANRE	A0A286YB67_DANRE	A0A2R8RI29_DANRE	E7EYV1_DANRE	A0A2R8QKB1_DANRE	A0A140LH27_DANRE	F1R073_DANRE	A0A2R8PWT8_DANRE	X1WFB2_DANRE	X1WEX8_DANRE	A0A2R8QI48_DANRE	A0A0G2KHX4_DANRE	X1WG78_DANRE	A0A286Y892_DANRE	A0A2R8QSV2_DANRE	E7F5Q5_DANRE	A0A2R8PVU2_DANRE	F1QRR8_DANRE	Q5TYS4_DANRE	A0A2R8QC74_DANRE	A0A286Y9P2_DANRE	F1Q8E0_DANRE
biological_process	GO:0060027	convergent extension involved in gastrulation	24	103	0.23301	0.719741	0.350415	1	1	INVS_DANRE	TAB2_DANRE	DAAF1_DANRE	OFD1_DANRE	SCRIB_DANRE	WNT5B_DANRE	AGRA3_DANRE	F1QQ50_DANRE	F1QSX8_DANRE	B0S8I4_DANRE	F1R3T7_DANRE	A0A0R4IEP9_DANRE	E7EXH4_DANRE	B0UY93_DANRE	A0A2R8QF71_DANRE	F1Q6J9_DANRE	F1Q597_DANRE	A0A2R8RT44_DANRE	A0A2R8QB11_DANRE	E7F2F7_DANRE	F1QBF1_DANRE	F6PBE4_DANRE	E9QB24_DANRE	F1QGL3_DANRE
biological_process	GO:0014032	neural crest cell development	24	62	0.387097	0.926856	0.0948303	1	1	PEF1_DANRE	DLX2A_DANRE	LEO1_DANRE	KLH12_DANRE	MED12_DANRE	DICER_DANRE	Q6NYI3_DANRE	Q6DG95_DANRE	Q90XD1_DANRE	F1QDI6_DANRE	A0A0R4I9V4_DANRE	F1QP50_DANRE	B8JKQ1_DANRE	A0A2R8RSI4_DANRE	B0V2X4_DANRE	A0A2R8QQ09_DANRE	Q6P975_DANRE	A0A0R4IPG4_DANRE	G1K2X4_DANRE	F1QUT5_DANRE	A0A0R4I9J6_DANRE	F1QUT4_DANRE	E9QC99_DANRE	A0A2R8QRQ5_DANRE
biological_process	GO:0048675	axon extension	24	88	0.272727	0.85132	0.185979	1	1	PLXA3_DANRE	NRP1A_DANRE	THS7A_DANRE	MY9AB_DANRE	A8WG81_DANRE	F1QZQ3_DANRE	F1R376_DANRE	A0A2R8QRK0_DANRE	A0A2R8Q8Y3_DANRE	A8E7C6_DANRE	F1R0M4_DANRE	E7FEP0_DANRE	F1Q8G6_DANRE	A8DZ85_DANRE	F1Q7U0_DANRE	F1QFK4_DANRE	I3ITL5_DANRE	A0A2R8RX88_DANRE	A0A0H2UKL6_DANRE	A0A2R8QJ67_DANRE	A0A0R4IDV1_DANRE	A0A0R4IRZ9_DANRE	A0A0R4IR66_DANRE	F1R072_DANRE
molecular_function	GO:0003824	catalytic activity	24	95	0.252632	7.78995e-70	1	0	1	TEN4_DANRE	A2ARH3_DANRE	A0A2R8QUY1_DANRE	A0A0G2KJS8_DANRE	A0A0R4IN22_DANRE	A5PMC3_DANRE	A0A0R4ICV6_DANRE	E9QJQ5_DANRE	E7FDU0_DANRE	A0A2R8QER5_DANRE	E7F5G8_DANRE	A0A0R4IGJ8_DANRE	A0A2R8QLZ2_DANRE	A0A0R4ISL7_DANRE	Q29RF4_DANRE	A0A0G2L2B6_DANRE	F1QEA9_DANRE	E7FH52_DANRE	A0A286Y9C5_DANRE	F1RB36_DANRE	E7F6P0_DANRE	A0A2R8Q661_DANRE	A0A2R8QIZ5_DANRE	A0A2R8RZ80_DANRE
cellular_component	GO:0016592	mediator complex	24	82	0.292683	0.95719	0.0709039	1	1	MED29_DANRE	MED17_DANRE	MED24_DANRE	MED6_DANRE	MED25_DANRE	MED15_DANRE	MED12_DANRE	MD13L_DANRE	Q4V8V8_DANRE	A0A2R8QEP6_DANRE	E7FGV8_DANRE	A0A0R4IBL3_DANRE	R4GE16_DANRE	F1QFA9_DANRE	A0A2R8PWI0_DANRE	E7FCQ8_DANRE	A0A2R8Q4X2_DANRE	E9QD13_DANRE	A0A2R8QD69_DANRE	F1QKS1_DANRE	A0A2R8QJ08_DANRE	E9QDB5_DANRE	F1R9C9_DANRE	B8JM88_DANRE
molecular_function	GO:0017124	SH3 domain binding	24	78	0.307692	0.96957	0.0524486	1	1	F1QW63_DANRE	F1QN33_DANRE	Q1JPU9_DANRE	B0V218_DANRE	A0A0R4IWX6_DANRE	I3ISX7_DANRE	B0V219_DANRE	A0A286YAJ7_DANRE	F1Q5B6_DANRE	I3ITI8_DANRE	A0A0R4ILA7_DANRE	A0A2R8QEN6_DANRE	I3IRV8_DANRE	A0A2R8Q1F3_DANRE	A8E7L4_DANRE	F1QCK5_DANRE	I3IS72_DANRE	A0A2R8QUS0_DANRE	B0V217_DANRE	I3IS53_DANRE	F1Q742_DANRE	F1R187_DANRE	F1R6A7_DANRE	A0A2R8Q3V6_DANRE
cellular_component	GO:0055037	recycling endosome	24	97	0.247423	0.493239	0.586757	1	1	GP161_DANRE	RELCH_DANRE	SAC2_DANRE	RFIP3_DANRE	AMOL2_DANRE	F1R9Z0_DANRE	E7FDW4_DANRE	A0A2R8Q4Q1_DANRE	F6P7J8_DANRE	A0A2R8RMN7_DANRE	X1WBC3_DANRE	A0A0R4IC01_DANRE	F1R354_DANRE	A0A0G2KQ55_DANRE	E9QDA3_DANRE	H9GZD7_DANRE	E7FAM4_DANRE	A0A0R4IDG8_DANRE	A0A2R8Q4E3_DANRE	A0A2R8RRX6_DANRE	A0A0R4IZC8_DANRE	A0A2R8RML2_DANRE	A0A2R8QBA6_DANRE	E9QI21_DANRE
biological_process	GO:0070121	Kupffer's vesicle development	24	92	0.26087	0.726124	0.358849	1	1	CP131_DANRE	GPR22_DANRE	NPHP3_DANRE	BBS2_DANRE	RFX2_DANRE	NKD2_DANRE	TBXTA_DANRE	NKD1_DANRE	Q9W6U0_DANRE	F1REQ6_DANRE	E9QDJ5_DANRE	A0A2R8QMD0_DANRE	A0A2R8Q2U1_DANRE	F1Q6W8_DANRE	A0A2R8RI11_DANRE	A0A0R4IVI6_DANRE	E7EXH4_DANRE	B8JL25_DANRE	F1Q6J9_DANRE	F1QSP6_DANRE	A0A2R8QN32_DANRE	F6NUK4_DANRE	A2AR67_DANRE	F1QFD6_DANRE
biological_process	GO:0007346	regulation of mitotic cell cycle	24	381	0.0629921	3.79158e-08	1	0	1	B0S6T6_DANRE	B0S6T7_DANRE	F1QK52_DANRE	A2BG23_DANRE	X1WG33_DANRE	F1Q687_DANRE	X1WGR0_DANRE	F1R487_DANRE	F1R8Q9_DANRE	A0A2R8QNP6_DANRE	A0A2R8QC01_DANRE	B0S6U4_DANRE	A0A2R8PY68_DANRE	A0A2R8RKU6_DANRE	X1WCA9_DANRE	A0A2R8PZ44_DANRE	F1Q5I0_DANRE	A0A2R8QCK8_DANRE	F1R8K8_DANRE	A0A0H2UKA0_DANRE	A0A2R8RUD8_DANRE	E9QER9_DANRE	E9QEU8_DANRE	R4GEG6_DANRE
molecular_function	GO:0140359	ABC-type transporter activity	24	78	0.307692	0.983727	0.0277833	1	1	F1R7A8_DANRE	A0A0R4IV86_DANRE	A0A2R8QER7_DANRE	A2BFT1_DANRE	A0A2R8PW04_DANRE	F1R4U2_DANRE	A0A2R8QQQ1_DANRE	A0A0R4IUM5_DANRE	F1QC18_DANRE	F1QMZ9_DANRE	B8A446_DANRE	A0A2R8Q955_DANRE	E7F961_DANRE	A0A2R8QDG3_DANRE	F8W367_DANRE	E7EYG0_DANRE	F8W557_DANRE	B0V0U7_DANRE	A0A0R4ISK5_DANRE	F1Q5K6_DANRE	E7FAV3_DANRE	A0A0N4SU49_DANRE	A2BI69_DANRE	A0A140LGD8_DANRE
cellular_component	GO:0005891	voltage-gated calcium channel complex	24	99	0.242424	0.689376	0.397744	1	1	A0A2R8S0F4_DANRE	E7F278_DANRE	A0A0R4INP7_DANRE	A0A0R4IK22_DANRE	A8B6E8_DANRE	Q5RHB1_DANRE	X1WBF7_DANRE	F1RE82_DANRE	E9QF66_DANRE	A0A0R4IFE8_DANRE	E7F4T2_DANRE	A0A0R4IWG7_DANRE	Q5TZ68_DANRE	E7F9F6_DANRE	A0A2R8Q1A5_DANRE	A0A0R4IXU9_DANRE	A0A2R8QDT8_DANRE	U3JA71_DANRE	F1QCC4_DANRE	Q1MTF2_DANRE	F1RAM2_DANRE	E9QJF6_DANRE	Q5RHB2_DANRE	A0A0R4IRK8_DANRE
biological_process	GO:0014068	positive regulation of phosphatidylinositol 3-kinase signaling	24	41	0.585366	0.999999	2.40209e-06	1	0.007	TIE2_DANRE	A0A2R8Q0D8_DANRE	F1QKJ0_DANRE	E7FBB3_DANRE	A0A2R8RHW9_DANRE	A0A2R8Q844_DANRE	Q1LWJ4_DANRE	B8JLJ1_DANRE	F1QNX5_DANRE	F1Q7S3_DANRE	A0A0R4IGP2_DANRE	A0A2R8QRD6_DANRE	F1QB19_DANRE	A0A0R4ITE7_DANRE	A0A2R8RPQ4_DANRE	A0A0H2UKW5_DANRE	A0A286Y9P5_DANRE	F1QKB5_DANRE	F6P1M3_DANRE	A0A0R4IMU5_DANRE	A0A2R8PYF1_DANRE	A0A2R8QR15_DANRE	A0A2R8QM53_DANRE	F1QS30_DANRE
biological_process	GO:0051016	barbed-end actin filament capping	24	67	0.358209	0.988236	0.0223009	1	1	Q1RLT7_DANRE	F1Q6K8_DANRE	Q1LUP1_DANRE	X1WEC4_DANRE	A0A0R4IID9_DANRE	A0A2R8Q3W8_DANRE	F1QVU3_DANRE	A0A2R8QI45_DANRE	A0A2R8RL55_DANRE	A0A2R8QSN4_DANRE	A0A2R8RPR6_DANRE	X1WE86_DANRE	A0A2R8QCX4_DANRE	F1QU62_DANRE	A0A2R8QBF8_DANRE	F1R3V3_DANRE	F1RBS8_DANRE	A0A2R8Q0D6_DANRE	E9QJ38_DANRE	A0A2R8Q7K6_DANRE	F1QW07_DANRE	U3JAV9_DANRE	X1WDI1_DANRE	F1QTE3_DANRE
molecular_function	GO:0042626	ATPase-coupled transmembrane transporter activity	24	73	0.328767	0.115132	0.915211	1	1	F1R7A8_DANRE	A0A0R4IVE7_DANRE	A0A2R8PW04_DANRE	F1QSX6_DANRE	F1R4U2_DANRE	A0A2R8QQQ1_DANRE	A0A0R4IUM5_DANRE	E7F1E3_DANRE	E7EZD3_DANRE	F1QC18_DANRE	F1QMZ9_DANRE	B8A446_DANRE	A0A2R8Q955_DANRE	E7F961_DANRE	A0A2R8QDG3_DANRE	F8W367_DANRE	E7EYG0_DANRE	F6NLY2_DANRE	F8W557_DANRE	A0A0R4ISK5_DANRE	E7FAV3_DANRE	A0A0R4IC81_DANRE	A0A140LGD8_DANRE	A0A2R8RY78_DANRE
cellular_component	GO:0001725	stress fiber	23	95	0.242105	0.756456	0.325419	1	1	F1QGX8_DANRE	B3DJI0_DANRE	Q4ZGL5_DANRE	Q4ZGL0_DANRE	Q5RHJ3_DANRE	F1QSX8_DANRE	F1QSU4_DANRE	Q4ZGK9_DANRE	A0A0R4IER9_DANRE	F1R1G8_DANRE	A0A2R8QM62_DANRE	U3JB13_DANRE	B8A4X7_DANRE	F1QU51_DANRE	E7F6Y9_DANRE	A0A2R8Q829_DANRE	A0A2R8QJ58_DANRE	A0A0R4IS21_DANRE	F1QN07_DANRE	F1QT83_DANRE	A0A0R4IJJ4_DANRE	A0A1D5NSS7_DANRE	A0A2R8PVS7_DANRE
cellular_component	GO:0031201	SNARE complex	23	113	0.20354	0.401101	0.685161	1	1	Q6PHV0_DANRE	Q7ZUC1_DANRE	A0A2R8Q071_DANRE	Q7ZV18_DANRE	Q6IQK3_DANRE	Q567Y3_DANRE	Q7SY45_DANRE	A0A2R8RWS3_DANRE	A0A0R4IXG8_DANRE	A0A286Y9I3_DANRE	F1QIQ6_DANRE	E7F2P0_DANRE	A0A2R8RKH5_DANRE	X1WEE0_DANRE	F1QUF6_DANRE	A0A0R4IK07_DANRE	E7F0D3_DANRE	B8A541_DANRE	E9QC02_DANRE	Q1MTI1_DANRE	E9QEQ0_DANRE	A0A2R8QFW8_DANRE	F1QFP8_DANRE
biological_process	GO:0008380	RNA splicing	23	121	0.190083	9.8324e-05	0.999936	0.1	1	RFOX1_DANRE	ZN326_DANRE	FL2D_DANRE	ELAV4_DANRE	Q6P022_DANRE	E9QID1_DANRE	A0A0R4IT73_DANRE	A0A2R8RXU8_DANRE	A0A0R4IMP0_DANRE	A0A2R8RXA1_DANRE	I3ISM5_DANRE	A0A0R4IV43_DANRE	F1QT45_DANRE	U3JA78_DANRE	E7F8Y4_DANRE	I3IT07_DANRE	A0A0R4IAI1_DANRE	F1QA29_DANRE	F1QVD2_DANRE	E9QHG1_DANRE	A0A286YA75_DANRE	A0A2R8QN63_DANRE	E7FGT1_DANRE
biological_process	GO:0051260	protein homooligomerization	23	120	0.191667	0.0960371	0.933899	1	1	F6NJS4_DANRE	U3JA92_DANRE	A0A2R8RX84_DANRE	A0A2R8Q685_DANRE	A0A2R8Q554_DANRE	A0A286Y962_DANRE	B8A6H1_DANRE	A2CEM4_DANRE	A0A2R8QPN6_DANRE	E7FFQ6_DANRE	F6PA68_DANRE	A2CEM2_DANRE	X1WCE7_DANRE	E9QGX9_DANRE	A0A2R8QCL5_DANRE	E0R7P9_DANRE	A0A2R8QSA8_DANRE	A0A2R8QRP8_DANRE	F1QCW6_DANRE	A0A2R8Q9T9_DANRE	A0A2R8QLG2_DANRE	A0A2R8QUS8_DANRE	A0A2R8Q6L9_DANRE
cellular_component	GO:0000151	ubiquitin ligase complex	23	107	0.214953	0.0760604	0.940528	1	1	MIB1_DANRE	CRBN_DANRE	RNF8_DANRE	UBR3_DANRE	ARMC8_DANRE	Q7T355_DANRE	B0V225_DANRE	B0V226_DANRE	A8WIS6_DANRE	A0A0R4IUP8_DANRE	A0A2R8QEZ7_DANRE	Q1LUI6_DANRE	I3IRX0_DANRE	E7F6E1_DANRE	A0A0R4IBL4_DANRE	B0V224_DANRE	Q6P007_DANRE	A0A2R8QJK6_DANRE	F1Q974_DANRE	A0A2R8PZ38_DANRE	E7FEA3_DANRE	F1QHB4_DANRE	F1Q5A9_DANRE
biological_process	GO:0043123	positive regulation of I-kappaB kinase/NF-kappaB signaling	23	76	0.302632	0.895029	0.158564	1	1	TAB2_DANRE	BRD4_DANRE	TE2IP_DANRE	TRADD_DANRE	Q1LUQ2_DANRE	F1QHG7_DANRE	A4IFZ0_DANRE	Q1ECV9_DANRE	A0A0R4IKJ5_DANRE	X1WEU6_DANRE	A2CE85_DANRE	A0A0R4IPD6_DANRE	F1RB67_DANRE	E7FEY1_DANRE	F1R7S0_DANRE	F6NY94_DANRE	A0A0R4IP49_DANRE	A0A140LG29_DANRE	A0A2R8Q355_DANRE	F1QKB5_DANRE	A0A2R8Q8W9_DANRE	A0A0R4IMU5_DANRE	A0A0R4IQ44_DANRE
biological_process	GO:0016573	histone acetylation	23	46	0.5	0.961633	0.0595613	1	1	RUVB2_DANRE	TRRAP_DANRE	A2CG09_DANRE	A3KNA6_DANRE	A0A0R4IPE4_DANRE	E9QG94_DANRE	F1R259_DANRE	A0A286YBF2_DANRE	A0A0R4IUG1_DANRE	E7F2Q3_DANRE	A0A0R4IPF2_DANRE	A0A2R8Q4T2_DANRE	F1QH22_DANRE	A8HAK1_DANRE	E7F3M6_DANRE	A0A2R8QER3_DANRE	F1R0R1_DANRE	A0A0R4INM9_DANRE	A0A0R4IPF3_DANRE	A0A2R8Q521_DANRE	A0A0R4IVZ7_DANRE	X1WG57_DANRE	A0A0R4IY90_DANRE
molecular_function	GO:0005484	SNAP receptor activity	23	89	0.258427	0.823775	0.247052	1	1	Q6PHV0_DANRE	Q7ZUC1_DANRE	A0A2R8Q071_DANRE	Q7ZV18_DANRE	Q6IQK3_DANRE	Q567Y3_DANRE	Q7SY45_DANRE	A0A2R8RWS3_DANRE	A0A0R4IXG8_DANRE	A0A286Y9I3_DANRE	F1QIQ6_DANRE	E7F2P0_DANRE	A0A2R8RKH5_DANRE	X1WEE0_DANRE	F1QUF6_DANRE	A0A0R4IK07_DANRE	E7F0D3_DANRE	B8A541_DANRE	E9QC02_DANRE	Q1MTI1_DANRE	E9QEQ0_DANRE	A0A2R8QFW8_DANRE	F1QFP8_DANRE
biological_process	GO:0006906	vesicle fusion	23	87	0.264368	0.108256	0.924246	1	1	Q6PHV0_DANRE	Q7ZUC1_DANRE	A0A2R8Q071_DANRE	Q7ZV18_DANRE	Q6IQK3_DANRE	Q567Y3_DANRE	Q7SY45_DANRE	A0A2R8RWS3_DANRE	A0A0R4IXG8_DANRE	A0A286Y9I3_DANRE	F1QIQ6_DANRE	E7F2P0_DANRE	A0A2R8RKH5_DANRE	X1WEE0_DANRE	F1QUF6_DANRE	A0A0R4IK07_DANRE	E7F0D3_DANRE	B8A541_DANRE	E9QC02_DANRE	Q1MTI1_DANRE	E9QEQ0_DANRE	A0A2R8QFW8_DANRE	F1QFP8_DANRE
biological_process	GO:0006869	lipid transport	23	95	0.242105	0.297264	0.743474	1	1	F1QHR0_DANRE	A0A0R4IU48_DANRE	F1QJD1_DANRE	B3DHC5_DANRE	E7F980_DANRE	E9QBB8_DANRE	A0A0R4IDS0_DANRE	A0A0R4IUM5_DANRE	A0A2R8QLK0_DANRE	E9QCP7_DANRE	F1QCQ0_DANRE	A0A2R8S0I9_DANRE	F1QNG7_DANRE	E7F3X8_DANRE	A0A2R8Q2J0_DANRE	A0A0R4IZV0_DANRE	B8A446_DANRE	A0A2R8Q955_DANRE	E7FF26_DANRE	A0A0R4ISK5_DANRE	E9QJQ2_DANRE	F1Q8I3_DANRE	A0A2R8PY74_DANRE
biological_process	GO:0008285	negative regulation of cell population proliferation	23	92	0.25	0.0301845	0.981294	1	1	MNAR1_DANRE	IBP2B_DANRE	KANK2_DANRE	F1QDN4_DANRE	A5PF31_DANRE	A0A0R4ISE0_DANRE	Q9PUT7_DANRE	Q6DHF1_DANRE	A0A0R4INY5_DANRE	F1RAN5_DANRE	F6PDT3_DANRE	A0A0R4IT02_DANRE	F1Q782_DANRE	A2BFC8_DANRE	A0A2R8QQY4_DANRE	F8W4Z3_DANRE	E7F089_DANRE	E7FEJ0_DANRE	A0A2R8QQL1_DANRE	F1Q588_DANRE	A0A0R4IWH7_DANRE	E9QEP3_DANRE	A0A2R8QHE1_DANRE
biological_process	GO:0001654	eye development	23	134	0.171642	0.803903	0.219522	1	1	RN152_DANRE	CE290_DANRE	TATD1_DANRE	A5YC70_DANRE	Q8JIZ3_DANRE	Q9YHZ8_DANRE	Q9I9B7_DANRE	B8JIV1_DANRE	B7ZUV4_DANRE	A0A0R4IQL7_DANRE	B0UXI3_DANRE	F1QM25_DANRE	E9QFR8_DANRE	A0A2R8QFF2_DANRE	A0A0R4IB28_DANRE	A0A0R4IBR4_DANRE	F1QSY5_DANRE	A0A2R8Q8E3_DANRE	A0A0R4II20_DANRE	A0A2R8QBL5_DANRE	F1QT12_DANRE	F1QP24_DANRE	A0A0R4IUN1_DANRE
molecular_function	GO:0140326	ATPase-coupled intramembrane lipid transporter activity	23	71	0.323944	0.977821	0.0395587	1	1	A0A2R8QH67_DANRE	A8E5B0_DANRE	A0A2R8PW01_DANRE	X1WCP3_DANRE	A0A0R4IC01_DANRE	A0A2R8RKF4_DANRE	A0A2R8Q8E4_DANRE	Q08BV9_DANRE	E7FFK0_DANRE	A0A2R8Q3S1_DANRE	A0A2R8QM22_DANRE	A0A2R8QPQ6_DANRE	A0A2R8QEZ8_DANRE	A0A0R4IZC8_DANRE	A0A2R8Q447_DANRE	A0A2R8QNN7_DANRE	A0A2R8QJG7_DANRE	A0A2R8QFY2_DANRE	A0A286Y9U6_DANRE	E7FFH9_DANRE	A0A2R8RML2_DANRE	A0A2R8Q7A8_DANRE	A0A2R8QCK2_DANRE
cellular_component	GO:0005635	nuclear envelope	23	101	0.227723	0.99993	0.000119537	1	0.042	ARAID_DANRE	CHMP7_DANRE	ROGDI_DANRE	XPO2_DANRE	A2VD24_DANRE	Q6DKF7_DANRE	B0S6M2_DANRE	A0A286Y8U4_DANRE	F1R4S0_DANRE	E7F8C0_DANRE	E7FGG7_DANRE	E7EZV6_DANRE	F1R1L9_DANRE	Q5RGX4_DANRE	X1WHH7_DANRE	A0A2R8RYW6_DANRE	B0UXP3_DANRE	E7FB83_DANRE	A0A2R8Q9A2_DANRE	A0A0R4IF42_DANRE	F6P5X4_DANRE	A0A0R4IBE3_DANRE	F1QFI4_DANRE
molecular_function	GO:0020037	heme binding	23	261	0.0881226	5.90461e-09	1	0	1	C27C1_DANRE	NB5R4_DANRE	Q66I26_DANRE	A2BIN8_DANRE	B0UXS0_DANRE	A0A0R4IQ46_DANRE	A0A0R4IKF7_DANRE	E7FCW9_DANRE	E7F3G8_DANRE	F1QVF2_DANRE	F1Q9I2_DANRE	A0A0R4IB98_DANRE	A0A2R8RLY1_DANRE	A0A0R4IWN1_DANRE	F1RA02_DANRE	A0A2R8QJC5_DANRE	A0A0N4SU47_DANRE	F1QIA4_DANRE	F1QHW0_DANRE	Q1LUX9_DANRE	F1QNB0_DANRE	F1QML0_DANRE	A5WWJ0_DANRE
biological_process	GO:0072583	clathrin-dependent endocytosis	23	69	0.333333	0.980492	0.0327038	1	1	FCHO1_DANRE	AP2MA_DANRE	SAC2_DANRE	AP2MB_DANRE	Q6AXI5_DANRE	A0A0R4IA99_DANRE	A0A0R4IZQ7_DANRE	F1QKW9_DANRE	X1WBM9_DANRE	X1WGL1_DANRE	F1R6L2_DANRE	A0A2R8QIJ0_DANRE	K7DXX1_DANRE	F8W5M9_DANRE	A0A0R4IS02_DANRE	A0A2R8QJ16_DANRE	A0A286YBQ2_DANRE	A0A286YAZ9_DANRE	A0A2R8Q6T3_DANRE	A0A2R8QHW2_DANRE	A0A2R8QK11_DANRE	A0A2R8QB02_DANRE	F8W4F2_DANRE
molecular_function	GO:0004197	cysteine-type endopeptidase activity	23	115	0.2	0.0177002	0.988662	0.999	1	CASPB_DANRE	UBP33_DANRE	UBP16_DANRE	UBP13_DANRE	UBP37_DANRE	A2BF64_DANRE	F1QY38_DANRE	Q4FE55_DANRE	E7F4N9_DANRE	A0A2R8QB18_DANRE	A0A0R4IFT8_DANRE	A0A2R8RR17_DANRE	E7FDD8_DANRE	A0A2R8RHY7_DANRE	A0A0R4IB93_DANRE	E9QC12_DANRE	F1QNF4_DANRE	F1RBA1_DANRE	A0A0G2KYP4_DANRE	E7FD72_DANRE	A0A0R4IK18_DANRE	F1Q6K1_DANRE	E7EY58_DANRE
cellular_component	GO:0005902	microvillus	23	74	0.310811	0.95719	0.0709039	1	1	Q9DGG8_DANRE	F1Q8X9_DANRE	F1QVU3_DANRE	A0A0R4IFF8_DANRE	E7F106_DANRE	F1R4R9_DANRE	A0A0R4IQ86_DANRE	F1R527_DANRE	B0S6F2_DANRE	A0A0R4IJR6_DANRE	E7FDV0_DANRE	E7FGA0_DANRE	X1WBP3_DANRE	E9QCU8_DANRE	Q9PVF8_DANRE	F1Q6Q6_DANRE	A0A2R8Q7K6_DANRE	A0A0R4IL00_DANRE	A0A286Y9F5_DANRE	A0A1D5NS66_DANRE	A0A2R8QQJ0_DANRE	A0A286YAA1_DANRE	E9QFU5_DANRE
molecular_function	GO:0005125	cytokine activity	23	177	0.129944	3.04351e-08	1	0	1	WNT5B_DANRE	A9JRD6_DANRE	B8JJU1_DANRE	Q68IN2_DANRE	B8ZHI7_DANRE	B0UYR0_DANRE	Q9W6I6_DANRE	B6V3E1_DANRE	Q9I9I2_DANRE	A0A0G2KD61_DANRE	F1RA13_DANRE	F1R5Z7_DANRE	A0A2R8RLC3_DANRE	A0A0G2KD75_DANRE	F1QWZ9_DANRE	F1R205_DANRE	A0A0G2KI21_DANRE	A0A0G2KKG9_DANRE	F1QAD6_DANRE	F8W4A6_DANRE	F1RB76_DANRE	A0A0R4ICD7_DANRE	F1RAB5_DANRE
cellular_component	GO:0005604	basement membrane	23	90	0.255556	0.778266	0.288627	1	1	F1QVG7_DANRE	E7FET3_DANRE	F1QPJ1_DANRE	Q1MTD2_DANRE	A0A2R8RXG6_DANRE	X1WFR7_DANRE	F1R4B2_DANRE	F1R7R3_DANRE	A0A1D5NSB6_DANRE	X1WBC5_DANRE	A0A2R8Q880_DANRE	F1QVQ2_DANRE	M9MMB9_DANRE	X1WGQ8_DANRE	A0A0R4II20_DANRE	F1R9Y1_DANRE	Q5RI93_DANRE	E7F3V2_DANRE	F1Q9A6_DANRE	E7F6C7_DANRE	F1RAG3_DANRE	F1R9B8_DANRE	A0A2R8QTC7_DANRE
cellular_component	GO:0048786	presynaptic active zone	23	47	0.489362	1	1.4572e-16	1	0	F1R2P7_DANRE	A0A2R8QM84_DANRE	Q5TZ25_DANRE	A0A2R8Q2V5_DANRE	F1R2Z6_DANRE	A0A0R4IGV2_DANRE	B0S6H8_DANRE	F1QBQ0_DANRE	F1Q6T0_DANRE	A0A2R8PYM0_DANRE	A0A2R8Q9H7_DANRE	A0A2R8RPR2_DANRE	A0A0J9YJ57_DANRE	A2CET3_DANRE	F1QB48_DANRE	H0WFE9_DANRE	E9QDD5_DANRE	A0A286YB90_DANRE	A0A0R4IYA4_DANRE	Q5RG05_DANRE	A0A2R8RVS3_DANRE	A0A2R8RJQ6_DANRE	A0A140LGP1_DANRE
molecular_function	GO:0004896	cytokine receptor activity	23	89	0.258427	0.0320884	0.979474	1	1	A8WH88_DANRE	B3DI57_DANRE	A0FJH8_DANRE	B8JJU1_DANRE	A8WH93_DANRE	A0A0R4IE17_DANRE	A8WH92_DANRE	A8WH90_DANRE	A0A2R8QEU4_DANRE	F1RA13_DANRE	F1QMA9_DANRE	A0A0R4IJL4_DANRE	B0UXH1_DANRE	F1RBF1_DANRE	F1R904_DANRE	A0A2R8S073_DANRE	A8WH84_DANRE	F1QG81_DANRE	A0A2R8QHS3_DANRE	A0A0R4IQ60_DANRE	A0A0R4IAL7_DANRE	A0A0R4IAX8_DANRE	F1QUB9_DANRE
cellular_component	GO:0110165	cellular anatomical entity	23	64	0.359375	0.415918	0.636139	1	1	Q1L8B2_DANRE	A0A0R4I9E1_DANRE	Q5TZ33_DANRE	X1WG23_DANRE	B3DH22_DANRE	F1QCL0_DANRE	A0A0R4I9Q1_DANRE	F1QT20_DANRE	A0A2R8RY00_DANRE	X1WEZ4_DANRE	A0A2R8Q6R2_DANRE	A0A0R4IW71_DANRE	F1QRC6_DANRE	E7F8R6_DANRE	A0A0R4ICU1_DANRE	A0A2U3TW57_DANRE	A0A0R4IAB1_DANRE	A0A2R8QMC5_DANRE	F1Q924_DANRE	F1R6V5_DANRE	I3ISH9_DANRE	F1QTY6_DANRE	A0A0R4IRJ7_DANRE
molecular_function	GO:0042802	identical protein binding	22	132	0.166667	0.0972952	0.926444	1	1	PLXA3_DANRE	MDM2_DANRE	APOEB_DANRE	MIB1_DANRE	VGFR3_DANRE	DLLC_DANRE	A5JNG8_DANRE	A0A2R8QM99_DANRE	E7FDQ5_DANRE	B0R0S8_DANRE	Q6P0G5_DANRE	F1QN93_DANRE	A8WHX9_DANRE	A0A0R4ISQ1_DANRE	F1QIJ0_DANRE	F1QA18_DANRE	F1QZF9_DANRE	B7ZV58_DANRE	F1R4D3_DANRE	E7FH58_DANRE	E7F9I8_DANRE	A0A2R8RRT2_DANRE
cellular_component	GO:0015630	microtubule cytoskeleton	22	135	0.162963	1	3.19317e-20	1	0	A0A140LFX2_DANRE	A0A140LGA6_DANRE	A0A2R8Q7F4_DANRE	A0A0R4IPE8_DANRE	A0A2R8Q5N9_DANRE	A0A0G2KQA6_DANRE	E7F0A9_DANRE	E7F0V5_DANRE	B8A4G8_DANRE	F1QQI8_DANRE	E7F5Y9_DANRE	A0A140LH79_DANRE	A0A2R8RZE0_DANRE	A0A2R8QCB2_DANRE	X1WBH4_DANRE	A0A2R8QIV6_DANRE	A0A2R8Q0B7_DANRE	A0A140LH09_DANRE	A0A0R4IEP5_DANRE	E7F723_DANRE	E7FBA8_DANRE	A0A2R8PXK0_DANRE
biological_process	GO:0006470	protein dephosphorylation	22	130	0.169231	0.670655	0.385813	1	1	B6HY54_DANRE	Q7ZUQ2_DANRE	A2BE49_DANRE	Q7T2L8_DANRE	A0A1B1LZI1_DANRE	A3KP70_DANRE	X1WET2_DANRE	A0A0R4IA95_DANRE	A0A2R8QJG1_DANRE	F1R3T2_DANRE	E7F716_DANRE	F1QZX7_DANRE	A0A286Y832_DANRE	A0A0R4IJG0_DANRE	A0A2R8Q7H4_DANRE	B8JJP7_DANRE	E7EY20_DANRE	F1RBF2_DANRE	F1QTY8_DANRE	X1WFV4_DANRE	B8A5J4_DANRE	F1R933_DANRE
biological_process	GO:0010842	retina layer formation	22	72	0.305556	0.921806	0.123919	1	1	FOXN4_DANRE	TATD1_DANRE	POC1B_DANRE	F1R0W9_DANRE	A4QNW6_DANRE	Q568S1_DANRE	E7F1A2_DANRE	F1QTQ5_DANRE	A0A2R8PZW4_DANRE	E7F957_DANRE	F1QC95_DANRE	A0A0A0MPU2_DANRE	A0A0R4IXD9_DANRE	F1QM29_DANRE	F1QY51_DANRE	A0A2R8RP20_DANRE	M9MMA7_DANRE	A0A286YA27_DANRE	F1R721_DANRE	F1Q4Z1_DANRE	M9MMC0_DANRE	F1R221_DANRE
biological_process	GO:0035050	embryonic heart tube development	22	54	0.407407	0.974298	0.0353172	1	1	SPT6H_DANRE	TBX5A_DANRE	PAL1A_DANRE	TBX2_DANRE	Q6TNS1_DANRE	Q7SX66_DANRE	Q98873_DANRE	Q9W6I6_DANRE	E9QGZ3_DANRE	E9QIR1_DANRE	B8A5N9_DANRE	B8JKS6_DANRE	Q5TYX1_DANRE	F1Q5R9_DANRE	E7FA98_DANRE	A0A0R4IA41_DANRE	F1QZW1_DANRE	F8W4Z3_DANRE	A0A2R8PW40_DANRE	A0A0R4IWH7_DANRE	E9QGF5_DANRE	B0R122_DANRE
biological_process	GO:0007517	muscle organ development	22	58	0.37931	0.953007	0.0597171	1	1	H6ST2_DANRE	SPEG_DANRE	KMT5B_DANRE	CHSTB_DANRE	B0S6T1_DANRE	A5YC70_DANRE	Q6NYT8_DANRE	B8JIV1_DANRE	B7ZUV4_DANRE	F1R7V2_DANRE	F1QDK4_DANRE	X1WEZ4_DANRE	F1R0H8_DANRE	A0A0R4IXX0_DANRE	F1Q924_DANRE	A0A2R8Q309_DANRE	B8JI51_DANRE	A0A0R4IF13_DANRE	F1QXL0_DANRE	A0A2R8QMX9_DANRE	F1QXP9_DANRE	F1QC58_DANRE
cellular_component	GO:0043204	perikaryon	22	60	0.366667	0.997235	0.00628818	1	0.897	GGYF2_DANRE	ROGDI_DANRE	P4K2A_DANRE	DI2BA_DANRE	ELAV4_DANRE	Q6GMH1_DANRE	A0A2R8Q685_DANRE	A0A2R8QPN6_DANRE	A0A0R4IXJ1_DANRE	E7EXG2_DANRE	X1WCE7_DANRE	F1R133_DANRE	F1QGR7_DANRE	Q1LWZ5_DANRE	F1QIB3_DANRE	A0A2R8QSA8_DANRE	A0A2R8QRP8_DANRE	F1QCW6_DANRE	A0A2R8Q9T9_DANRE	A0A2R8QLG2_DANRE	A0A2R8QUS8_DANRE	A0A0R4IF42_DANRE
biological_process	GO:0000281	mitotic cytokinesis	22	74	0.297297	0.788621	0.29163	1	1	NUSAP_DANRE	E7F7H0_DANRE	A0A0R4IVY5_DANRE	Q90Y37_DANRE	E7EYJ6_DANRE	A0A286Y917_DANRE	Q1LX31_DANRE	A0A2R8Q548_DANRE	A0A288CG34_DANRE	A0A0R4IHT4_DANRE	A0A2R8QKR2_DANRE	E7F528_DANRE	A0A0A0MPH2_DANRE	B8A6E8_DANRE	A0A2R8Q781_DANRE	F8W4Z3_DANRE	A0A0R4IWH7_DANRE	Q7ZZB1_DANRE	A0A2R8Q3U7_DANRE	Q1LUB2_DANRE	F1QJH8_DANRE	A2BI20_DANRE
molecular_function	GO:0042800	histone methyltransferase activity (H3-K4 specific)	22	30	0.733333	1	3.96665e-09	1	0	SETD3_DANRE	SE1BA_DANRE	PRDM9_DANRE	E9QGQ0_DANRE	A0A2R8Q8I0_DANRE	F1R3T7_DANRE	F1QL52_DANRE	A0A2R8QF67_DANRE	A0A2R8RLD2_DANRE	F8W580_DANRE	A0A2R8QJZ9_DANRE	A0A2R8RNH4_DANRE	F1Q6L6_DANRE	F1R598_DANRE	A0A0R4IM21_DANRE	E7F2F7_DANRE	F1Q6F2_DANRE	A0A0R4IPF5_DANRE	F8W578_DANRE	F1R9N4_DANRE	A0A2R8PYC7_DANRE	A0A2R8Q4Z6_DANRE
biological_process	GO:0006954	inflammatory response	22	287	0.0766551	6.93873e-11	1	0	1	CASPB_DANRE	C3AR_DANRE	A9ZPD8_DANRE	A2BIN8_DANRE	Q1L8A5_DANRE	Q5RJ11_DANRE	Q6DGE6_DANRE	F1QY61_DANRE	A0A2R8QN98_DANRE	E7F6J8_DANRE	A0A0R4IW15_DANRE	F1QLQ2_DANRE	F1QY64_DANRE	Q1MT80_DANRE	X1WBP3_DANRE	A0A0R4IGC9_DANRE	A0A2R8QF61_DANRE	B8A691_DANRE	F1QML0_DANRE	A0A2R8QA47_DANRE	A0A2R8QLW9_DANRE	F1QRX5_DANRE
molecular_function	GO:0005178	integrin binding	22	96	0.229167	0.611589	0.484107	1	1	B0S6K6_DANRE	B3DIP9_DANRE	B0S6K5_DANRE	F1QM84_DANRE	F1QSR3_DANRE	A0A0R4IIA7_DANRE	A0A2R8Q0B5_DANRE	A0A2R8QBL2_DANRE	A0A0R4IDZ8_DANRE	A0A2R8PXH2_DANRE	A0A2R8QGP7_DANRE	F1QUA3_DANRE	A2CEW3_DANRE	A0A2R8QEM1_DANRE	Q5U7N6_DANRE	A0A0R4IID7_DANRE	A0A0G2KQ30_DANRE	A0A0R4IDI3_DANRE	F1RA51_DANRE	A0A2R8QMV5_DANRE	F1REL9_DANRE	A0A0R4IKN2_DANRE
biological_process	GO:0050767	regulation of neurogenesis	22	51	0.431373	0.999996	6.98158e-06	1	0.019	BTB6A_DANRE	PNX_DANRE	YTHD2_DANRE	DICER_DANRE	B0S6T1_DANRE	Q6PBX3_DANRE	B0V3D1_DANRE	Q6VUB8_DANRE	Q6W4T8_DANRE	F1QU78_DANRE	F1QGN3_DANRE	B0V3D3_DANRE	A0A0R4IC33_DANRE	B0V3D2_DANRE	F1R0S9_DANRE	Q90466_DANRE	Q6P105_DANRE	F1QSH8_DANRE	B0V3D4_DANRE	F1QAC4_DANRE	A0A2R8Q6M1_DANRE	A0A2R8QMX9_DANRE
cellular_component	GO:0016342	catenin complex	22	63	0.349206	0.994387	0.0118851	1	0.998	CTNA2_DANRE	F1RD80_DANRE	F1QTT3_DANRE	A0A2R8Q5S4_DANRE	F1QUV8_DANRE	E7F374_DANRE	A0A0R4IM30_DANRE	F8W4M8_DANRE	A0A2R8QDB8_DANRE	A0A0R4IFF8_DANRE	A0A0R4IQ86_DANRE	A0A0R4IJR6_DANRE	A0A0R4IRW1_DANRE	E7FC11_DANRE	E7F1W3_DANRE	A0A0R4IY18_DANRE	Q9PVF8_DANRE	A0A2R8QFR7_DANRE	E7FC99_DANRE	E7F064_DANRE	A0A0R4IL00_DANRE	A0A0R4IRF9_DANRE
biological_process	GO:0043410	positive regulation of MAPK cascade	22	64	0.34375	0.0099278	0.993405	1	1	TIE2_DANRE	F1R5S1_DANRE	A0A0R4IEK8_DANRE	F1QKJ0_DANRE	A0A2R8Q844_DANRE	Q1LWJ4_DANRE	B8JLJ1_DANRE	F8W3R9_DANRE	F1QNX5_DANRE	E7FBZ6_DANRE	F1Q7S3_DANRE	A0A0R4IGP2_DANRE	F1QB19_DANRE	Q1LX18_DANRE	A0A0R4ITE7_DANRE	A0A0H2UKW5_DANRE	A0A286Y9P5_DANRE	F1QKB5_DANRE	F6P1M3_DANRE	A0A0R4IMU5_DANRE	A0A2R8QR15_DANRE	A0A2R8QM53_DANRE
biological_process	GO:0001946	lymphangiogenesis	22	58	0.37931	0.975898	0.043479	1	1	WNT5B_DANRE	VGFR3_DANRE	E2F8_DANRE	Q91430_DANRE	B3DGQ7_DANRE	Q30JB6_DANRE	D2DHG1_DANRE	O93616_DANRE	F6NRL9_DANRE	F1QCA7_DANRE	X1WBR0_DANRE	A0A2R8Q7E4_DANRE	F1RCH4_DANRE	A0A0R4IRB6_DANRE	A0A140LH27_DANRE	F1Q6P8_DANRE	A0A2R8Q5A3_DANRE	U3JAI2_DANRE	U3JAV8_DANRE	Q5SPB5_DANRE	E7EZE5_DANRE	A5WUN6_DANRE
cellular_component	GO:0072686	mitotic spindle	22	45	0.488889	0.994465	0.01134	1	0.996	NUSAP_DANRE	CC14A_DANRE	TPC14_DANRE	IRAG2_DANRE	CLAP2_DANRE	E7F7H0_DANRE	Q7ZVN3_DANRE	Q08CD9_DANRE	D2XZ47_DANRE	A8WHM7_DANRE	F1RB66_DANRE	E7FDD8_DANRE	A0A2R8Q1K1_DANRE	E9QBN1_DANRE	B8A4V4_DANRE	A0A0R4IWS2_DANRE	E9QE51_DANRE	A0A2R8Q781_DANRE	F1R253_DANRE	F8W600_DANRE	F8W5R0_DANRE	F8W2B2_DANRE
biological_process	GO:0018107	peptidyl-threonine phosphorylation	22	67	0.328358	0.949157	0.0850765	1	1	A0A0R4IVY5_DANRE	A9ZMG5_DANRE	Q1LUZ7_DANRE	D1L3Y5_DANRE	Q90Y37_DANRE	Q5TZ42_DANRE	B3IWJ8_DANRE	E7F551_DANRE	A0A0R4INQ1_DANRE	E7FGD8_DANRE	A0A2R8QST5_DANRE	A0A0R4IHT4_DANRE	Q5TZ37_DANRE	Q1MTA8_DANRE	F1QN82_DANRE	A0A2R8QNB7_DANRE	E7F544_DANRE	A0A0R4II39_DANRE	E9QFT3_DANRE	E7F1L8_DANRE	A0A2R8RNU9_DANRE	F1Q4N0_DANRE
biological_process	GO:0007274	neuromuscular synaptic transmission	22	37	0.594595	0.999999	4.41685e-06	1	0.015	B7ZVS4_DANRE	F8W2K0_DANRE	A0A2R8Q4Q1_DANRE	A0A0R4IFS3_DANRE	A0A2R8PW69_DANRE	A0A0A0MPT1_DANRE	A0A2R8Q102_DANRE	F1QFN1_DANRE	A0A0R4IGY4_DANRE	A0A2R8RMN7_DANRE	X1WBC3_DANRE	A0A2R8Q6J8_DANRE	A0A0R4IFV4_DANRE	A0A0R4IL25_DANRE	F1RCS2_DANRE	A0A2R8QCF0_DANRE	A0A2R8Q3W4_DANRE	A0A2R8Q7I4_DANRE	A0A0R4IEU4_DANRE	A0A2R8Q4E3_DANRE	Q7SZY5_DANRE	A0A0A0MPV1_DANRE
biological_process	GO:0048278	vesicle docking	22	43	0.511628	0.998869	0.0023129	1	0.98	CEP83_DANRE	Q6PHV0_DANRE	A0A2R8Q071_DANRE	Q7ZV18_DANRE	Q567Y3_DANRE	A0A2R8RWS3_DANRE	A0A0R4IXG8_DANRE	A0A286Y9I3_DANRE	F1QIQ6_DANRE	E7F2P0_DANRE	A0A2R8RKH5_DANRE	A0A0R4IBC5_DANRE	X1WEE0_DANRE	F1QUF6_DANRE	A0A0R4IK07_DANRE	E7F0D3_DANRE	A0A0R4IVY9_DANRE	E9QC02_DANRE	Q1MTI1_DANRE	E9QEQ0_DANRE	A0A2R8QFW8_DANRE	F1QFP8_DANRE
cellular_component	GO:0005942	phosphatidylinositol 3-kinase complex	22	54	0.407407	0.999988	3.67914e-05	1	0.014	B0EVP9_DANRE	A0A2R8Q2X0_DANRE	A0A0R4IFZ8_DANRE	B3DHG9_DANRE	A0A0R4IUJ2_DANRE	F1QAD7_DANRE	B0EVP5_DANRE	A0A2R8Q7V8_DANRE	F1QCV5_DANRE	F1QB84_DANRE	A0A2R8Q031_DANRE	F1QI15_DANRE	A0A2R8QSP1_DANRE	A0A0G2L6J0_DANRE	A0A0R4IYS3_DANRE	L0N8W2_DANRE	Q7ZVW3_DANRE	Q1L913_DANRE	F1RB17_DANRE	F6NVP6_DANRE	F6NMW9_DANRE	A0A2R8QIU7_DANRE
biological_process	GO:0006952	defense response	22	43	0.511628	2.27402e-12	1	0	1	A4QNT9_DANRE	Q4V9B2_DANRE	Q8AW20_DANRE	O93599_DANRE	Q6NV46_DANRE	A0A1S6L757_DANRE	A0A0R4IGF2_DANRE	A0A2R8S045_DANRE	F1QVF2_DANRE	B0S790_DANRE	F8W3X1_DANRE	A0A2R8RWD9_DANRE	E7FBV9_DANRE	A0A2R8RLY1_DANRE	A0A0R4IWN1_DANRE	Q68SP3_DANRE	A0A286Y943_DANRE	A0A2R8QJC5_DANRE	F1QWX2_DANRE	A0A2R8QTS6_DANRE	A0A2R8Q947_DANRE	F1QV52_DANRE
cellular_component	GO:0008076	voltage-gated potassium channel complex	22	110	0.2	0.368973	0.71579	1	1	A0A2R8Q685_DANRE	A0A286Y962_DANRE	A0A0R4ISS8_DANRE	A0A2R8QPN6_DANRE	F1RB62_DANRE	A0A2R8RUK8_DANRE	E7FFQ6_DANRE	X1WCE7_DANRE	A0A2R8QJR0_DANRE	E7FBM0_DANRE	A0A2R8Q2R0_DANRE	E0R7P9_DANRE	A0A2R8QAI6_DANRE	A0A2R8QSA8_DANRE	A0A0R4ISU8_DANRE	A0A2R8QRP8_DANRE	A0A2R8QD79_DANRE	F1QCW6_DANRE	A0A2R8Q9T9_DANRE	E7FGL7_DANRE	A0A2R8QLG2_DANRE	A0A2R8QUS8_DANRE
molecular_function	GO:0071949	FAD binding	21	82	0.256098	0.803879	0.274669	1	1	MCA3B_DANRE	MCA3A_DANRE	MICA1_DANRE	MCA2B_DANRE	D2HDH_DANRE	F1Q5R8_DANRE	A4QN37_DANRE	Q7ZU53_DANRE	M1ZMM0_DANRE	A0A2U3TW42_DANRE	F1R1R3_DANRE	F1R1X1_DANRE	T1ECS7_DANRE	F1R3V9_DANRE	Q1LW04_DANRE	A0A2R8Q1T4_DANRE	H9KUX2_DANRE	A0A2U3TW39_DANRE	Q1LVZ9_DANRE	F1R2R7_DANRE	E7F022_DANRE
biological_process	GO:0060319	primitive erythrocyte differentiation	21	40	0.525	0.999996	1.7822e-05	1	0.036	PHF8_DANRE	KLF1_DANRE	F1RBA7_DANRE	Q6DHD0_DANRE	E7F958_DANRE	B0R0X6_DANRE	F6NXN2_DANRE	E9QG91_DANRE	F1RDZ7_DANRE	F6NPZ8_DANRE	A0A2R8QBF3_DANRE	F1Q6M9_DANRE	A0A286YAQ6_DANRE	A0A2R8QUN0_DANRE	F1QPD8_DANRE	A0A0R4IDU4_DANRE	Q5FBC1_DANRE	A0A2R8RZ82_DANRE	A0A286Y8T8_DANRE	X1WE89_DANRE	F1QGL1_DANRE
molecular_function	GO:0017154	semaphorin receptor activity	21	36	0.583333	0.999999	3.23397e-06	1	0.003	PLXA3_DANRE	NRP1A_DANRE	A0A0R4IFP8_DANRE	B0S6D0_DANRE	Q1RLY9_DANRE	F1QBC0_DANRE	F1QZQ3_DANRE	F1QXE5_DANRE	F1QN93_DANRE	A0A2R8PX85_DANRE	E7FGY1_DANRE	A0A2R8Q3J7_DANRE	Q5RH91_DANRE	F1Q7U0_DANRE	F1Q6L2_DANRE	A0A2R8RMW2_DANRE	F1R7J5_DANRE	B0V1S6_DANRE	A0A0R4IRZ9_DANRE	A0A0A0MPG5_DANRE	A0A140LGG1_DANRE
cellular_component	GO:0016323	basolateral plasma membrane	21	117	0.179487	0.182281	0.87318	1	1	RHBG_DANRE	S39AE_DANRE	SCRIB_DANRE	DLG1_DANRE	ALPK2_DANRE	B7ZVK8_DANRE	A0A0R4IZS1_DANRE	E7EYJ7_DANRE	R4GDY5_DANRE	F1RDZ7_DANRE	E7EZZ0_DANRE	X1WBP3_DANRE	E7F9G8_DANRE	F1QPD8_DANRE	F1QPF0_DANRE	F6NGR0_DANRE	X1WE89_DANRE	A0A0R4IEU0_DANRE	A0A0R4IC81_DANRE	X1WCT5_DANRE	A0A2R8RY78_DANRE
biological_process	GO:0048484	enteric nervous system development	21	71	0.295775	0.890052	0.16815	1	1	NCLN_DANRE	PHR4A_DANRE	MED24_DANRE	PHR4B_DANRE	CHD8_DANRE	F1QXB3_DANRE	Q90XD1_DANRE	A0A2R8QKN2_DANRE	O57416_DANRE	F1R376_DANRE	A8E7C6_DANRE	A0A2R8QNY0_DANRE	A0A2R8RXM9_DANRE	E9QIS0_DANRE	A0A0R4IAQ8_DANRE	F1QGW9_DANRE	F1R4A0_DANRE	B0S6A6_DANRE	E7F981_DANRE	F6PE50_DANRE	E9QGM4_DANRE
molecular_function	GO:0005044	scavenger receptor activity	21	93	0.225806	0.581799	0.516691	1	1	SCAR5_DANRE	A9JRH6_DANRE	A0A286YAI0_DANRE	A0A0R4IQE0_DANRE	F1QTA3_DANRE	A0A0R4IA13_DANRE	A0A0A0MPS1_DANRE	X1WHP0_DANRE	F1R240_DANRE	F1QKL3_DANRE	H0WF83_DANRE	A5PF55_DANRE	A0A2R8QFD1_DANRE	H0WEV1_DANRE	F1QX88_DANRE	F1QHZ9_DANRE	F1R2Y3_DANRE	F1QU19_DANRE	A0A0R4ISR9_DANRE	F1Q8H3_DANRE	E7EYC5_DANRE
biological_process	GO:0048843	negative regulation of axon extension involved in axon guidance	21	77	0.272727	0.79141	0.290445	1	1	SE3AB_DANRE	SEM4E_DANRE	SE3AA_DANRE	E7F898_DANRE	F1QBD4_DANRE	A0A2R8Q0R5_DANRE	A0A286Y9T7_DANRE	A0A2R8QAH3_DANRE	F1QU86_DANRE	E7FEP0_DANRE	F1QGW9_DANRE	A0A0R4IDW5_DANRE	Q1LYS1_DANRE	B8JMB1_DANRE	X1WF24_DANRE	A0A0G2KQ30_DANRE	F1RB05_DANRE	F1R7Z2_DANRE	F1R501_DANRE	A0A286YAK7_DANRE	A0A0R4IR66_DANRE
biological_process	GO:0060216	definitive hemopoiesis	21	84	0.25	0.639931	0.458102	1	1	NPS4L_DANRE	MIB1_DANRE	SMYD5_DANRE	HXD4A_DANRE	NACA_DANRE	Q802C8_DANRE	F1R135_DANRE	Q9I9B7_DANRE	Q08CD9_DANRE	D2XZ47_DANRE	A0A0J9YJ67_DANRE	X1WFM6_DANRE	E7F445_DANRE	A0A2R8Q1K1_DANRE	A0A0R4IX50_DANRE	F1R904_DANRE	A0A2R8Q8E3_DANRE	F1QD30_DANRE	A0A2R8RVN3_DANRE	F1QUN0_DANRE	F1QP24_DANRE
cellular_component	GO:0005764	lysosome	21	199	0.105528	1.49049e-05	0.999992	0.001	1	TPP1_DANRE	RN152_DANRE	GALC_DANRE	GLMP_DANRE	VP33B_DANRE	GILT_DANRE	A9JRX6_DANRE	B0S5J2_DANRE	A2BF64_DANRE	E7FBN6_DANRE	F1Q546_DANRE	Q1L9E4_DANRE	F1QSH0_DANRE	E7FBZ6_DANRE	F1RBH4_DANRE	Q8AWD9_DANRE	B8JK19_DANRE	F1QTT0_DANRE	F8W261_DANRE	A0A0R4IK18_DANRE	A0A2R8RWY9_DANRE
biological_process	GO:0006260	DNA replication	21	73	0.287671	0.999382	0.000996111	1	0.811	TICRR_DANRE	LRWD1_DANRE	RIR1_DANRE	RMI1_DANRE	TATD1_DANRE	DTL_DANRE	DDX11_DANRE	B8JIE9_DANRE	Q504I6_DANRE	A0A2R8QH82_DANRE	F1QNW3_DANRE	F1QPU2_DANRE	A0A0R4IKV7_DANRE	F1QH24_DANRE	E7F643_DANRE	B0S4Z1_DANRE	F1R2K9_DANRE	F1Q9E8_DANRE	F1QBH7_DANRE	A0A2R8QA21_DANRE	F8W2T2_DANRE
molecular_function	GO:0003743	translation initiation factor activity	21	121	0.173554	0.111968	0.926243	1	1	EI3HB_DANRE	EIF3D_DANRE	Q5RIE1_DANRE	B8JL46_DANRE	A0A2R8RSJ5_DANRE	A0A140LGN9_DANRE	F1QX94_DANRE	A0A0R4IFW9_DANRE	A3KQB2_DANRE	E7F525_DANRE	F1QX66_DANRE	A0A2R8QL84_DANRE	A0A286YA82_DANRE	B8JL45_DANRE	F1Q8P7_DANRE	A0A0R4IBA9_DANRE	F1RA36_DANRE	Z4YIM6_DANRE	F1R101_DANRE	A0A2R8Q280_DANRE	E7EYD8_DANRE
biological_process	GO:0048741	skeletal muscle fiber development	21	86	0.244186	0.477984	0.616926	1	1	MTMRC_DANRE	RIPR2_DANRE	AMR1A_DANRE	AMR1B_DANRE	X1WCS2_DANRE	E7FB31_DANRE	E9QFR8_DANRE	J9JI18_DANRE	F1R7V2_DANRE	F1QDK4_DANRE	E7FE29_DANRE	F1R0H8_DANRE	A0A0R4IXX0_DANRE	A0A2R8S0B6_DANRE	E7F7G2_DANRE	A0A0R4J7R2_DANRE	E7F632_DANRE	A0A2R8QBL5_DANRE	A0A0R4IF13_DANRE	F1QXP9_DANRE	F1QC58_DANRE
molecular_function	GO:0019955	cytokine binding	21	63	0.333333	0.127476	0.911385	1	1	A8WH88_DANRE	B3DI57_DANRE	B8JJU1_DANRE	A8WH93_DANRE	D0FH56_DANRE	A0A0R4IE17_DANRE	A8WH90_DANRE	A0A2R8QEU4_DANRE	F1RA13_DANRE	F1QMA9_DANRE	A0A0R4IJL4_DANRE	A0A0R4IT02_DANRE	F1R904_DANRE	A0A2R8S073_DANRE	A8WH84_DANRE	F1QG81_DANRE	A0A2R8QHS3_DANRE	A0A0R4IQ60_DANRE	A0A0R4IAX8_DANRE	B8A5K6_DANRE	F1QUB9_DANRE
biological_process	GO:0030318	melanocyte differentiation	21	68	0.308824	0.968836	0.0517389	1	1	LEO1_DANRE	MIB1_DANRE	DICER_DANRE	AP2E_DANRE	Q6NYI3_DANRE	Q90XD1_DANRE	A0A2R8QI76_DANRE	F8W4N1_DANRE	F1QBU7_DANRE	F1QP50_DANRE	A0A2R8QF96_DANRE	E7EXF7_DANRE	A0A2R8RSI4_DANRE	A0A2R8QQ09_DANRE	F1QVU0_DANRE	A0A2R8QED1_DANRE	Q6P975_DANRE	F1QUT5_DANRE	F1QUT4_DANRE	E9QC99_DANRE	A0A2R8QRQ5_DANRE
biological_process	GO:0030903	notochord development	21	70	0.3	0.839099	0.222125	1	1	MIB1_DANRE	COPB_DANRE	TBX2_DANRE	ZN219_DANRE	TBXTA_DANRE	B3DLK0_DANRE	E9QCK7_DANRE	Q2LDA1_DANRE	A0A0R4IMA3_DANRE	B8A5N9_DANRE	X1WFR7_DANRE	A0A2R8RUW2_DANRE	F1QYU0_DANRE	A0A0R4IHB0_DANRE	B0R171_DANRE	F1QAD6_DANRE	A0A0R4II20_DANRE	E7EXE7_DANRE	F1QD91_DANRE	F1QXN1_DANRE	A0A2R8QTC7_DANRE
biological_process	GO:0061053	somite development	21	68	0.308824	0.999989	2.01494e-05	1	0.037	COPB_DANRE	S7A6O_DANRE	TBX6L_DANRE	TBX6_DANRE	WNT5B_DANRE	TBXTA_DANRE	Q802C8_DANRE	Q1LU90_DANRE	F1R7V2_DANRE	F1QDK4_DANRE	B8A5N9_DANRE	B8JL25_DANRE	A0A2R8RUW2_DANRE	F1R0H8_DANRE	A0A0R3P9C0_DANRE	B0R171_DANRE	A0A0R4IXX0_DANRE	A0A0R4II20_DANRE	A0A0R4IF13_DANRE	F1QXP9_DANRE	F1QC58_DANRE
biological_process	GO:0060042	retina morphogenesis in camera-type eye	21	55	0.381818	0.944667	0.0756204	1	1	TBX5A_DANRE	PAL1A_DANRE	Q6W2J8_DANRE	B3DKL9_DANRE	B2KTE5_DANRE	F1R0W9_DANRE	O93599_DANRE	Q6NV46_DANRE	A0A1S6L757_DANRE	E3W6T6_DANRE	A0A0R4IGF2_DANRE	A0A2R8Q5A2_DANRE	F1R8E2_DANRE	G1K2W9_DANRE	A0A2R8Q2A2_DANRE	A0A0R4ILR3_DANRE	F1QHX5_DANRE	F1RCL8_DANRE	A0A2R8RP20_DANRE	A0A286YA27_DANRE	A0A0R4IBP9_DANRE
biological_process	GO:0000723	telomere maintenance	21	44	0.477273	0.999977	5.57698e-05	1	0.096	STN1_DANRE	NBN_DANRE	Q7M558_DANRE	A0A0R4IHR6_DANRE	B0UY57_DANRE	Q7M559_DANRE	A0A0R4ITV5_DANRE	E7F8R0_DANRE	A0A2R8RXV8_DANRE	A0A2R8QQ92_DANRE	F1QNW3_DANRE	F1QMM7_DANRE	F1QJB6_DANRE	A0A2R8Q889_DANRE	E9QF00_DANRE	A0A0R4IT14_DANRE	R4GE34_DANRE	A0A2R8Q220_DANRE	A0A2R8Q8M8_DANRE	E7F4J7_DANRE	F1QTV5_DANRE
biological_process	GO:0048015	phosphatidylinositol-mediated signaling	21	57	0.368421	0.99991	0.000189279	1	0.262	PI4KB_DANRE	A9JRB4_DANRE	F1RBR8_DANRE	F1QAD7_DANRE	F1RCP0_DANRE	F1QS56_DANRE	A0A2R8QV76_DANRE	A0A2R8Q031_DANRE	B0V3R8_DANRE	A0A2R8QSP1_DANRE	A0A0G2L6J0_DANRE	F1Q9F3_DANRE	Q1L913_DANRE	A0A2R8PZX9_DANRE	F1RB17_DANRE	A0A2R8QSM3_DANRE	F1QS65_DANRE	A0A0A0MPT6_DANRE	F8W4V1_DANRE	F6NMW9_DANRE	A0A2R8QEH0_DANRE
molecular_function	GO:0098882	structural constituent of presynaptic active zone	21	23	0.913043	1	3.23202e-12	1	0	B7ZVS4_DANRE	F8W2K0_DANRE	A0A2R8Q9B4_DANRE	A0A2R8QC86_DANRE	A0A0A0MPT1_DANRE	A0A2R8Q102_DANRE	A0A0R4IGI4_DANRE	F1QFN1_DANRE	F1QC52_DANRE	A0A0R4IGY4_DANRE	A0A0R4IFV4_DANRE	A0A2R8QV60_DANRE	A0A0R4IL25_DANRE	F1QTK1_DANRE	A0A2R8RX97_DANRE	A0A2R8QAU5_DANRE	A0A0R4IEU4_DANRE	A0A2R8PWJ7_DANRE	A0A2R8QIB9_DANRE	A0A0A0MPV1_DANRE	F6NYB5_DANRE
biological_process	GO:0010628	positive regulation of gene expression	20	88	0.227273	0.000106983	0.99994	0.105	1	PIWL2_DANRE	KLF1_DANRE	A4IG25_DANRE	Q90XD1_DANRE	Q7SX66_DANRE	A0A1D5NSQ7_DANRE	B3DHR9_DANRE	A0A2R8QMZ5_DANRE	F1RBL4_DANRE	A0A2R8QIE4_DANRE	Q1LXH4_DANRE	Q1LXH6_DANRE	Q1LXH3_DANRE	Q6P295_DANRE	Q5RIV1_DANRE	A0A0R4IRM3_DANRE	Q1LXH5_DANRE	A0A2R8QU09_DANRE	F1Q7Y7_DANRE	E7F4H0_DANRE
biological_process	GO:0050772	positive regulation of axonogenesis	20	42	0.47619	0.998801	0.00263982	1	0.981	PLXA3_DANRE	A0A286YAC4_DANRE	A0A286Y9S9_DANRE	F1QBC0_DANRE	F1QZQ3_DANRE	E7F520_DANRE	A0A0R4IDU6_DANRE	A0A2R8PX85_DANRE	E7FGY1_DANRE	A0A2R8Q3J7_DANRE	A0A2R8QJ89_DANRE	Q5RH91_DANRE	F1Q7U0_DANRE	A0A2R8Q2X5_DANRE	F1Q6L2_DANRE	F1R7J5_DANRE	A0A2R8QKV7_DANRE	B0V1S6_DANRE	A0A0R4IRZ9_DANRE	A0A140LGG1_DANRE
biological_process	GO:0048511	rhythmic process	20	69	0.289855	0.233721	0.810749	1	1	PIWL2_DANRE	NCOA2_DANRE	DTL_DANRE	F1RBN7_DANRE	A0A140LGV8_DANRE	A0A2R8Q1Y3_DANRE	F1R259_DANRE	A0A0R4IUG1_DANRE	A0A0R4IPF2_DANRE	A0A2R8Q4T2_DANRE	A0A2R8QER3_DANRE	A0A0R4INM9_DANRE	A0A0R4IPF3_DANRE	E7FGL0_DANRE	A0A2R8RUC7_DANRE	A0A2R8Q521_DANRE	A0A2R8S0D4_DANRE	A0A140LGM0_DANRE	A0A0R4IVZ7_DANRE	X1WG57_DANRE
biological_process	GO:0030218	erythrocyte differentiation	20	81	0.246914	0.916248	0.112438	1	1	HEM0_DANRE	S238A_DANRE	UFL1_DANRE	Q7T3D4_DANRE	F1Q6A2_DANRE	F1RBA7_DANRE	E7F958_DANRE	B8JL25_DANRE	A0A286YAQ6_DANRE	Q68SP3_DANRE	A0A2R8RZ82_DANRE	X1WHN6_DANRE	X1WHN7_DANRE	B0V237_DANRE	E7EYG0_DANRE	A0A0R4ICU5_DANRE	F1Q7K7_DANRE	B0V0U7_DANRE	F1Q5K6_DANRE	A0A2R8RWH2_DANRE
biological_process	GO:0042472	inner ear morphogenesis	20	46	0.434783	0.999908	0.000181186	1	0.257	HMX3_DANRE	F1QTJ6_DANRE	B3DKL9_DANRE	F1QNU4_DANRE	Q6DBY3_DANRE	E9QGZ3_DANRE	E9QIR1_DANRE	E9QJ32_DANRE	F1R4R9_DANRE	E7FGA0_DANRE	F1Q5R9_DANRE	E9QCU8_DANRE	A0A0R4ILR3_DANRE	E7FA98_DANRE	A0A0R4IA41_DANRE	F1Q6Q6_DANRE	E9QGF5_DANRE	A0A286YAA1_DANRE	E9QFU5_DANRE	F1QGL1_DANRE
molecular_function	GO:0045499	chemorepellent activity	20	80	0.25	0.764947	0.322434	1	1	SE3AB_DANRE	SEM4E_DANRE	SE3AA_DANRE	E7F898_DANRE	A0A2R8Q0R5_DANRE	A0A286Y9T7_DANRE	A0A2R8QAH3_DANRE	F1QU86_DANRE	E7FEP0_DANRE	F1QGW9_DANRE	A0A0R4IDW5_DANRE	Q1LYS1_DANRE	B8JMB1_DANRE	X1WF24_DANRE	A0A0G2KQ30_DANRE	F1RB05_DANRE	F1R7Z2_DANRE	F1R501_DANRE	A0A286YAK7_DANRE	A0A0R4IR66_DANRE
biological_process	GO:0071526	semaphorin-plexin signaling pathway	20	74	0.27027	0.984545	0.0262296	1	1	SE3AB_DANRE	SEM4E_DANRE	SE3AA_DANRE	E7F898_DANRE	A0A2R8Q0R5_DANRE	A0A286Y9T7_DANRE	A0A2R8QAH3_DANRE	F1QU86_DANRE	E7FEP0_DANRE	F1QGW9_DANRE	A0A0R4IDW5_DANRE	Q1LYS1_DANRE	B8JMB1_DANRE	X1WF24_DANRE	A0A0G2KQ30_DANRE	F1RB05_DANRE	F1R7Z2_DANRE	F1R501_DANRE	A0A286YAK7_DANRE	A0A0R4IR66_DANRE
molecular_function	GO:0008201	heparin binding	20	144	0.138889	0.00739829	0.996123	0.95	1	APOEB_DANRE	FGR1A_DANRE	NRP1A_DANRE	TSP4B_DANRE	A0A0R4IFP8_DANRE	B0S6D0_DANRE	Q1RLY9_DANRE	F1QXE5_DANRE	F8W5Z7_DANRE	E7FET3_DANRE	F1QN93_DANRE	F1RAW4_DANRE	A2CEW3_DANRE	E7F1S4_DANRE	A0A2R8QF61_DANRE	A0A2R8Q579_DANRE	A0A2R8RMW2_DANRE	A0A286Y8K7_DANRE	E7EZR4_DANRE	A0A0R4IDI3_DANRE
cellular_component	GO:0070971	endoplasmic reticulum exit site	20	34	0.588235	0.999999	3.26707e-06	1	0.002	SC23A_DANRE	SC31A_DANRE	Q6AZ98_DANRE	A0A0R4IZ17_DANRE	E7F114_DANRE	Q6P0G5_DANRE	A0A0R4IAZ9_DANRE	A0A0R4ICL5_DANRE	A0A0R4IGM8_DANRE	A0A2R8QJR2_DANRE	A0A2R8QCB9_DANRE	F1R7W8_DANRE	F1R5N2_DANRE	F1QRB4_DANRE	A0A0R4IMX2_DANRE	A0A0R4IJF7_DANRE	F1QN96_DANRE	Q5SP05_DANRE	A0A0R4IP34_DANRE	E7F715_DANRE
molecular_function	GO:0003690	double-stranded DNA binding	20	96	0.208333	1	9.07094e-117	1	0	A0A0R4IYX5_DANRE	A0A140LFX7_DANRE	A0A286YAJ0_DANRE	A0A0R4IXV5_DANRE	A0A0J9YJM3_DANRE	F8W5U2_DANRE	K7DY74_DANRE	A0A0H2UKG9_DANRE	X1WDB2_DANRE	E7F5C4_DANRE	A0A140LFS5_DANRE	A0A140LGL4_DANRE	Q90466_DANRE	A0A2R8QKT1_DANRE	Q1LWR3_DANRE	F1QEF6_DANRE	F1QYS1_DANRE	E7F2K8_DANRE	F1R096_DANRE	F1QW97_DANRE
biological_process	GO:0045739	positive regulation of DNA repair	20	35	0.571429	0.999603	0.0010843	1	0.87	BABA1_DANRE	RNF8_DANRE	ABRX1_DANRE	F1QNU4_DANRE	Q66HX1_DANRE	F1R5X1_DANRE	Q6DBY3_DANRE	E9QGZ3_DANRE	E9QIR1_DANRE	E9QJ32_DANRE	A0A0R4IMN5_DANRE	A0A0R4IIK1_DANRE	F1Q5R9_DANRE	E7F5D0_DANRE	I3IRX0_DANRE	E7FA98_DANRE	A0A0R4IA41_DANRE	F1Q974_DANRE	E9QGF5_DANRE	A3KQ54_DANRE
biological_process	GO:0045214	sarcomere organization	20	102	0.196078	0.151199	0.898521	1	1	KLF1_DANRE	X1WE86_DANRE	A0A0R4IDZ8_DANRE	E9QFR8_DANRE	F1QZQ0_DANRE	F1R7V2_DANRE	F1QDK4_DANRE	F1R3U2_DANRE	F1R7N8_DANRE	F1R0H8_DANRE	Q5U7N6_DANRE	A0A0R4IXX0_DANRE	E7F2A3_DANRE	B0S758_DANRE	A0A2R8QBL5_DANRE	F6P4R0_DANRE	A0A2R8QRY7_DANRE	A0A0R4IF13_DANRE	F1QXP9_DANRE	F1QC58_DANRE
biological_process	GO:0007369	gastrulation	20	61	0.327869	0.998419	0.00223631	1	0.974	DAAF1_DANRE	CE290_DANRE	BBS2_DANRE	MYLIB_DANRE	A5JNG8_DANRE	B0UYB0_DANRE	E9QDJ5_DANRE	A0A0R4IEP9_DANRE	F1Q6W8_DANRE	E7EXH4_DANRE	B0UY93_DANRE	F1QVN7_DANRE	F1QPM7_DANRE	A0A2R8QRB2_DANRE	A0A2R8RT44_DANRE	A0A2R8QDU7_DANRE	F1QBF1_DANRE	A0A2R8QF92_DANRE	E7EZE3_DANRE	E9QB24_DANRE
biological_process	GO:0048268	clathrin coat assembly	20	50	0.4	0.996222	0.00882876	1	1	FCHO1_DANRE	Q6AXI5_DANRE	A0A0R4IKR8_DANRE	A0A0R4IZQ7_DANRE	F1QKW9_DANRE	X1WBM9_DANRE	X1WGL1_DANRE	F1R6L2_DANRE	A0A2R8QIJ0_DANRE	A0A0R4ITB0_DANRE	F8W5M9_DANRE	A0A0R4IS02_DANRE	A0A2R8QJ16_DANRE	A0A286YBQ2_DANRE	A0A286YAZ9_DANRE	A0A2R8Q6T3_DANRE	A0A2R8QHW2_DANRE	A0A2R8QK11_DANRE	A0A2R8QB02_DANRE	F8W4F2_DANRE
biological_process	GO:0031016	pancreas development	20	79	0.253165	0.561044	0.494545	1	1	HN1BB_DANRE	HN1BA_DANRE	NOTC1_DANRE	YAP1_DANRE	TBXTA_DANRE	CELF1_DANRE	NAV3_DANRE	Q9W6U0_DANRE	F1QVS5_DANRE	F1R7N7_DANRE	F1Q5T5_DANRE	A0A286YBQ8_DANRE	A0A0R4IR44_DANRE	B8JL25_DANRE	A0A0R4IQK3_DANRE	F8W4Z3_DANRE	A0A0R4IWH7_DANRE	E9QEC0_DANRE	A0A2R8PZ52_DANRE	F8W5H7_DANRE
molecular_function	GO:0004402	histone acetyltransferase activity	20	42	0.47619	0.995564	0.0100599	1	1	A2CG09_DANRE	Q6DHD0_DANRE	B0R0X6_DANRE	F1R259_DANRE	F6NXN2_DANRE	A0A0R4IUG1_DANRE	F1R4F8_DANRE	A0A0R4IPF2_DANRE	F6NPZ8_DANRE	A0A2R8Q4T2_DANRE	A0A2R8QER3_DANRE	B8JKI8_DANRE	A0A0R4INM9_DANRE	A0A0R4IPF3_DANRE	B7ZD47_DANRE	A0A2R8Q521_DANRE	A0A0R4IVZ7_DANRE	X1WG57_DANRE	A0A0R4IY90_DANRE	B7ZD46_DANRE
biological_process	GO:0048167	regulation of synaptic plasticity	20	36	0.555556	0.997895	0.00425414	1	1	NPS4A_DANRE	B7ZVS4_DANRE	F8W2K0_DANRE	A0A0A0MPT1_DANRE	A0A2R8Q102_DANRE	F1QFN1_DANRE	A0A0R4IGY4_DANRE	A0A0R4IFV4_DANRE	A0A0R4IL25_DANRE	A0A2R8Q4Y5_DANRE	F1QXP6_DANRE	F1RCJ3_DANRE	F1R0Z6_DANRE	E9QHR1_DANRE	A0A0R4IEU4_DANRE	F1QVX7_DANRE	F1R558_DANRE	A0A0A0MPV1_DANRE	A0A0R4IIE4_DANRE	A0A2R8QE86_DANRE
biological_process	GO:0030099	myeloid cell differentiation	20	44	0.454545	0.995042	0.00701255	1	1	NPS4L_DANRE	TLE3B_DANRE	NCOA2_DANRE	Q9W6U0_DANRE	Q30JB6_DANRE	Q6NW63_DANRE	A0A1D5NSQ7_DANRE	B8ZHI7_DANRE	E7F958_DANRE	E7FF48_DANRE	E9QG91_DANRE	F1R8E1_DANRE	F1R904_DANRE	A0A2R8Q5A3_DANRE	A0A286YAQ6_DANRE	A0A2R8RZ82_DANRE	A0A0G2KUW7_DANRE	F1R8Z8_DANRE	F1QLW8_DANRE	A0A0R4IB15_DANRE
biological_process	GO:0007157	heterophilic cell-cell adhesion via plasma membrane cell adhesion molecules	20	58	0.344828	0.974831	0.0472135	1	1	TEN3_DANRE	TEN4_DANRE	E5DV48_DANRE	O93616_DANRE	A0A2R8Q360_DANRE	Q1L927_DANRE	X1WGN5_DANRE	F1QA53_DANRE	F1QU90_DANRE	F1QCA7_DANRE	F1RA92_DANRE	A0A2R8QCM5_DANRE	F1RC82_DANRE	B0CLW6_DANRE	A0A2R8Q498_DANRE	F1QTW9_DANRE	F1QK75_DANRE	A0A286Y8Z9_DANRE	A0A0R4IBP9_DANRE	A5WUN6_DANRE
molecular_function	GO:0098632	cell-cell adhesion mediator activity	20	70	0.285714	0.905036	0.149007	1	1	Q53CM6_DANRE	E7F1Y1_DANRE	A4JYK5_DANRE	A0A2R8Q6S7_DANRE	A0A2R8QRK0_DANRE	A0A2R8QL08_DANRE	F1QGY4_DANRE	A0A2R8QBC7_DANRE	A0A0R4IXF4_DANRE	A8DZ85_DANRE	F1QFK4_DANRE	F1RE66_DANRE	A0A0R4IPD4_DANRE	E7EZG5_DANRE	F1Q4W9_DANRE	A0A2R8QSX8_DANRE	F1QQK1_DANRE	F6P8D9_DANRE	A0A0R4IHP4_DANRE	F1R170_DANRE
biological_process	GO:0072015	glomerular visceral epithelial cell development	20	39	0.512821	0.999943	0.000208384	1	0.309	COQ8B_DANRE	TYRO3_DANRE	THS7A_DANRE	KANK2_DANRE	B3DHL7_DANRE	B0CM22_DANRE	A0A286Y917_DANRE	A0A2R8RKI9_DANRE	A5PMY2_DANRE	A4VCF3_DANRE	F1QAC1_DANRE	F8W3L6_DANRE	A0A0R4IS11_DANRE	Q1LUB2_DANRE	F1QJH8_DANRE	F1R8E8_DANRE	B0V1H1_DANRE	A0A0R4IT86_DANRE	A0A0R4IBP9_DANRE	A2CE93_DANRE
molecular_function	GO:0030276	clathrin binding	20	111	0.18018	0.583857	0.486632	1	1	Q6NYJ9_DANRE	Q5U3J4_DANRE	E9QC84_DANRE	A0A0R4IDZ8_DANRE	A0A2R8RWI1_DANRE	I3IS33_DANRE	F1RAR6_DANRE	A0A2R8QJD2_DANRE	A0A2R8QRX3_DANRE	B8JLD1_DANRE	A0A2R8Q6M9_DANRE	F6NK19_DANRE	U3JA52_DANRE	A0A2R8RS78_DANRE	Q5U7N6_DANRE	A5PMS9_DANRE	X1WDZ6_DANRE	A0A2R8RVP9_DANRE	E7F8R8_DANRE	F1QHJ5_DANRE
molecular_function	GO:0005220	inositol 1,4,5-trisphosphate-sensitive calcium-release channel activity	20	30	0.666667	1	2.57995e-07	1	0	A0A2R8Q2R4_DANRE	F8W4B1_DANRE	A0A2R8RSY9_DANRE	A0A2R8Q567_DANRE	A0A2R8Q711_DANRE	A0A2R8QHB5_DANRE	A0A2R8QBV7_DANRE	A0A2R8Q9S2_DANRE	A0A2R8PWX1_DANRE	A0A0R4IH08_DANRE	A0A2R8QRV0_DANRE	E7FB06_DANRE	E7F4G8_DANRE	A0A2R8QAR1_DANRE	F1R1L5_DANRE	A0A2R8PYY5_DANRE	A0A2R8Q201_DANRE	A0A2R8RZ36_DANRE	A0A0R4IX04_DANRE	A0A2R8QJM5_DANRE
cellular_component	GO:0030427	site of polarized growth	20	31	0.645161	0.996322	0.00688285	1	0.912	Q6GMH1_DANRE	B8JMD7_DANRE	X1WE04_DANRE	F1Q932_DANRE	A0A2R8QNL6_DANRE	A0A2R8PYU5_DANRE	E7EXG2_DANRE	A0A2R8QNP2_DANRE	A0A2R8QHG8_DANRE	Q1LWS2_DANRE	E7FE96_DANRE	F1QIB3_DANRE	A0A0R4I9Q9_DANRE	E7F192_DANRE	A0A2R8QPP0_DANRE	E7F8H1_DANRE	A0A2R8Q3I4_DANRE	E9QHC8_DANRE	A0A2R8QFQ8_DANRE	A0A2R8Q847_DANRE
biological_process	GO:0051607	defense response to virus	19	91	0.208791	0.622165	0.466447	1	1	ILF3_DANRE	MXB_DANRE	MXA_DANRE	MXE_DANRE	F1QY61_DANRE	A0A0R4IKJ5_DANRE	F1QZW7_DANRE	B8A4W6_DANRE	E7F8D3_DANRE	F1QZK7_DANRE	B8A4W5_DANRE	F1R3I8_DANRE	B0S648_DANRE	F1REK4_DANRE	B8A4W7_DANRE	A0A2R8RUM2_DANRE	A0A2R8QA47_DANRE	A0A2R8RW79_DANRE	A0A0G2KV16_DANRE
biological_process	GO:0001822	kidney development	19	61	0.311475	1	2.09297e-07	1	0	INVS_DANRE	BAG6_DANRE	CE290_DANRE	DNMBP_DANRE	GRB1L_DANRE	MED12_DANRE	PAX2A_DANRE	A0A0R4IT00_DANRE	Q52WY2_DANRE	B0UYB0_DANRE	A0A0R4IF82_DANRE	F1QVN7_DANRE	A0A0R4IRP1_DANRE	A0A0G2KRC3_DANRE	A0A2R8QRB2_DANRE	U3JAI2_DANRE	A0A2R8QDU7_DANRE	E7FD27_DANRE	F1Q7X5_DANRE
biological_process	GO:0048066	developmental pigmentation	19	55	0.345455	0.997328	0.00457758	1	1	MIB1_DANRE	C7DZJ6_DANRE	O57418_DANRE	Q90XD1_DANRE	O57416_DANRE	A0A2R8QI76_DANRE	A0A0R4IM38_DANRE	F1QBU7_DANRE	F1QP50_DANRE	B8A5N9_DANRE	F1R425_DANRE	A0A2R8QQ09_DANRE	F1QVU0_DANRE	A0A2R8QED1_DANRE	A0A2R8QED5_DANRE	A0A2R8QKL6_DANRE	E9QC99_DANRE	A0A0R4IKC9_DANRE	A0A2R8QJQ4_DANRE
molecular_function	GO:0003725	double-stranded RNA binding	19	59	0.322034	0.799903	0.283938	1	1	SUV3_DANRE	ILF3_DANRE	ZN346_DANRE	ZFR_DANRE	Q1LV60_DANRE	F1Q4N1_DANRE	F1RC56_DANRE	A8DZI0_DANRE	F1QB35_DANRE	E9QD44_DANRE	F1QZW7_DANRE	A0A2R8QKK6_DANRE	A0A2R8Q4T1_DANRE	F1RBH4_DANRE	F6PD25_DANRE	A0A2R8RUM2_DANRE	Q1LXV6_DANRE	B0S6Z1_DANRE	A0A2R8RW79_DANRE
biological_process	GO:0051028	mRNA transport	19	50	0.38	0.968012	0.0508535	1	1	NCBP3_DANRE	NUP42_DANRE	IRAG2_DANRE	NDC1_DANRE	IF2B1_DANRE	A0A0B4J1A6_DANRE	A1L2F4_DANRE	A0A2R8Q8A4_DANRE	A0A0R4IZD5_DANRE	F1R2H0_DANRE	B0S5I6_DANRE	A0A0R4IAQ8_DANRE	E7F981_DANRE	A9C3V8_DANRE	A0A0R4IBW5_DANRE	B0R0Z3_DANRE	A0A0B4J1B0_DANRE	F1QWS2_DANRE	E9QGM4_DANRE
cellular_component	GO:0030659	cytoplasmic vesicle membrane	19	82	0.231707	0.781989	0.256514	1	1	RHBG_DANRE	SNX17_DANRE	B0R0K7_DANRE	A5PMM5_DANRE	B0R063_DANRE	F1Q966_DANRE	F1QCK4_DANRE	F8W5K5_DANRE	A0A0R4IKT8_DANRE	F1QEX9_DANRE	A0A0R4ITX6_DANRE	Q5RGQ4_DANRE	A0A0R4IH08_DANRE	E7FB06_DANRE	A0A0R4IA72_DANRE	F1R1L5_DANRE	Q7ZZB1_DANRE	A2CG10_DANRE	A0A2R8QS07_DANRE
molecular_function	GO:0016787	hydrolase activity	19	126	0.150794	3.2676e-13	1	0	1	SMAL1_DANRE	KFA_DANRE	RENT1_DANRE	AGRV1_DANRE	E7F0G2_DANRE	F1R9W2_DANRE	A0A140LGA3_DANRE	A0A0R4INQ3_DANRE	A0A0R4ID45_DANRE	A0A140LH06_DANRE	E7FCJ6_DANRE	B0S754_DANRE	A0A2R8Q6L8_DANRE	E7F054_DANRE	F1R881_DANRE	E7FAL6_DANRE	A0A2R9YJN8_DANRE	A0A0G2KS58_DANRE	A0A2R8RW49_DANRE
biological_process	GO:0001764	neuron migration	19	57	0.333333	0.999326	0.0014143	1	0.91	SH3R1_DANRE	PMGT2_DANRE	REST_DANRE	SCRIB_DANRE	SPT5H_DANRE	F1QQ50_DANRE	A0A0R4IFF8_DANRE	F2Z4V3_DANRE	A0A0R4IQ86_DANRE	F1RBK4_DANRE	F1Q6J9_DANRE	A0A0R4IJR6_DANRE	Q5SP54_DANRE	F1QQI8_DANRE	B0V2S9_DANRE	A0A0R4II20_DANRE	B0V2S8_DANRE	A0A0R4IL00_DANRE	E7FBA8_DANRE
biological_process	GO:0007186	G protein-coupled receptor signaling pathway	19	347	0.054755	1.37212e-37	1	0	1	GP161_DANRE	GPR22_DANRE	OP1S2_DANRE	AGRG6_DANRE	F1Q5N3_DANRE	A9ZPD8_DANRE	Q6DG95_DANRE	Q1LVD8_DANRE	Q38JL1_DANRE	E4W699_DANRE	F1QCV5_DANRE	F1QU09_DANRE	F8W5T4_DANRE	F1Q8F2_DANRE	E7FAM4_DANRE	E7EYT5_DANRE	A0A140LG62_DANRE	A0A140LFR2_DANRE	A0A0R4I9J6_DANRE
biological_process	GO:0016525	negative regulation of angiogenesis	19	58	0.327586	0.963458	0.0654368	1	1	A5PF31_DANRE	F1QUT1_DANRE	F8W5Z7_DANRE	A0A0R4INY5_DANRE	F1RAN5_DANRE	A0A2R8PX08_DANRE	A0A0R4IE04_DANRE	F1RAW4_DANRE	F1QXJ7_DANRE	F6PDT3_DANRE	F1Q711_DANRE	F1Q782_DANRE	E7F1S4_DANRE	A0A2R8QF61_DANRE	A0A2R8Q579_DANRE	A0A286Y8K7_DANRE	A0A2R8PVQ8_DANRE	F1Q588_DANRE	F1R7D0_DANRE
cellular_component	GO:0030496	midbody	19	76	0.25	0.754448	0.33665	1	1	RFP4A_DANRE	RFIP3_DANRE	TPC14_DANRE	CF089_DANRE	DDX11_DANRE	E7F7I3_DANRE	Q52WY2_DANRE	E7EYJ6_DANRE	A0A288CG34_DANRE	A0A2R8QDD3_DANRE	B8A6E8_DANRE	F1Q9F3_DANRE	A0A2R8QBM8_DANRE	A0A2R8RJF1_DANRE	A8DZ53_DANRE	A0A2R8Q3U7_DANRE	A0A2R8Q2S7_DANRE	F1QWA6_DANRE	F8W4V1_DANRE
biological_process	GO:0050801	ion homeostasis	19	63	0.301587	2.02657e-08	1	0	1	F1R801_DANRE	X1WG08_DANRE	A0A0R4IZS1_DANRE	F1QTF2_DANRE	A0A2R8RYK6_DANRE	A0A2R8RT66_DANRE	F6P1L8_DANRE	E7F2F9_DANRE	A0A2R8QPF3_DANRE	A0A2R8PWB8_DANRE	A0A140LH83_DANRE	F1Q7K1_DANRE	F1QHX7_DANRE	F1QGW2_DANRE	F6NGR0_DANRE	X1WGD9_DANRE	A0A0G2L831_DANRE	E7FH51_DANRE	F1Q6T6_DANRE
biological_process	GO:0045664	regulation of neuron differentiation	19	56	0.339286	0.996019	0.00764446	1	1	MIB1_DANRE	NTF7_DANRE	Q6PBX3_DANRE	Q6NZ01_DANRE	F1Q7K3_DANRE	A0A2R8QI76_DANRE	F1QBU7_DANRE	E9QH15_DANRE	F1RB02_DANRE	F1QR36_DANRE	F8W3R9_DANRE	F1QVU0_DANRE	A0A2R8QED1_DANRE	F1Q6N0_DANRE	A0A0R4ISP1_DANRE	E7FGW2_DANRE	E9QCI7_DANRE	A0A2R8Q6M1_DANRE	E9QFC1_DANRE
biological_process	GO:0006936	muscle contraction	19	144	0.131944	1.81796e-06	0.999999	0	1	Q08BE3_DANRE	A0A2R8QQG7_DANRE	F1R7V2_DANRE	F1QDK4_DANRE	F1QPI5_DANRE	E7F062_DANRE	F1R0H8_DANRE	A0A0R4IZ82_DANRE	A0A0R4IJ91_DANRE	F1Q5L7_DANRE	A0A0R4IXX0_DANRE	E7EZF4_DANRE	F6NHQ1_DANRE	A0A2R8QQ99_DANRE	F6NHV5_DANRE	E7EYD0_DANRE	A0A0R4IF13_DANRE	F1QXP9_DANRE	F1QC58_DANRE
biological_process	GO:0016042	lipid catabolic process	19	96	0.197917	5.54355e-07	1	0	1	PLCX3_DANRE	A0A0R4IS51_DANRE	F1QH90_DANRE	A5PMC3_DANRE	F1QS56_DANRE	A0A2R8QV76_DANRE	A0A2R8PZJ4_DANRE	A0A2R8QKG1_DANRE	F1QG86_DANRE	A0A2R8Q4F0_DANRE	A0A2R8QGH7_DANRE	A0A2R8QNB2_DANRE	A0A2R8PZX9_DANRE	A0A2R8PY93_DANRE	A0A2R8QSM3_DANRE	F1QS65_DANRE	A0A0A0MPT6_DANRE	A2BG86_DANRE	A0A2R8QEH0_DANRE
biological_process	GO:0032922	circadian regulation of gene expression	19	80	0.2375	0.538858	0.565423	1	1	EGR1_DANRE	A4QN37_DANRE	B3DJN2_DANRE	Q8JIG3_DANRE	F1QUT1_DANRE	B3DK47_DANRE	B3DH92_DANRE	Q7ZU53_DANRE	A0A0R4ICG0_DANRE	F1R1X1_DANRE	A0A2R8Q8Q0_DANRE	E7F726_DANRE	Q7SZZ4_DANRE	F1RDZ4_DANRE	F1R982_DANRE	F1QZP2_DANRE	Q5RIV1_DANRE	F1R2R7_DANRE	F1RAU6_DANRE
biological_process	GO:0048839	inner ear development	19	64	0.296875	0.99995	8.29849e-05	1	0.146	CE290_DANRE	PO4F3_DANRE	SOX2_DANRE	DISP1_DANRE	Q66HX1_DANRE	Q9DFH2_DANRE	Q90XD1_DANRE	A0A2R8QEU4_DANRE	F1QMA9_DANRE	A0A2R8QRX3_DANRE	A0A2R8Q6M9_DANRE	A0A2R8S073_DANRE	A0A2R8Q5U4_DANRE	F1QQN6_DANRE	A5PMS9_DANRE	F1R0U6_DANRE	F1R4Z6_DANRE	E7F226_DANRE	F1QUB9_DANRE
biological_process	GO:0007043	cell-cell junction assembly	19	63	0.301587	0.92133	0.107451	1	1	HEG_DANRE	B0BF33_DANRE	A9C3V5_DANRE	Q5RJ81_DANRE	A0A2R8Q0L0_DANRE	E7F374_DANRE	E9QJG1_DANRE	F1RBK4_DANRE	A9C3V6_DANRE	A0A286Y804_DANRE	A0A2R8QAD2_DANRE	F1R306_DANRE	E7F116_DANRE	E7FBR0_DANRE	E7EXI3_DANRE	B0V2S9_DANRE	E7F7A0_DANRE	B0V2S8_DANRE	A0A2R8QT80_DANRE
biological_process	GO:0045732	positive regulation of protein catabolic process	19	51	0.372549	0.896683	0.145449	1	1	HACE1_DANRE	SMUF2_DANRE	U6C7X6_DANRE	A2VCZ7_DANRE	A0A286Y9V7_DANRE	Q1LYI3_DANRE	A0A2R8Q7I3_DANRE	F6P346_DANRE	X1WEK3_DANRE	F1QL68_DANRE	A0A2R8Q4L4_DANRE	A0A2R8QLH9_DANRE	A0A286YBF5_DANRE	F1QEG9_DANRE	E7F8Q5_DANRE	E7F064_DANRE	A0A2R8RTJ0_DANRE	A0A0R4IBD8_DANRE	A0A2R8QKJ2_DANRE
biological_process	GO:0055001	muscle cell development	19	40	0.475	0.783347	0.254474	1	1	F2Z4T4_DANRE	Q8AX99_DANRE	E9QFR8_DANRE	F1R7V2_DANRE	F1QDK4_DANRE	A0A2R8QBS2_DANRE	F1R0H8_DANRE	A0A0R4IC31_DANRE	E7FD18_DANRE	A0A0R4IXX0_DANRE	A0A0R4IS21_DANRE	R4GDZ5_DANRE	F8W4Z3_DANRE	A0A2R8Q9F2_DANRE	A0A0R4IWH7_DANRE	A0A2R8QBL5_DANRE	A0A0R4IF13_DANRE	F1QXP9_DANRE	F1QC58_DANRE
biological_process	GO:0007154	cell communication	19	49	0.387755	0.999999	1.64481e-06	1	0.006	B3DFM3_DANRE	X1WG23_DANRE	B6IDE3_DANRE	D7PS91_DANRE	F1Q633_DANRE	A0A0G2L1F5_DANRE	F8W4C0_DANRE	A0A2R8QFB7_DANRE	A0A2R8QUE3_DANRE	F1R4B2_DANRE	F1QXB0_DANRE	A0A0R4IH07_DANRE	F6NHY4_DANRE	A0A2R8Q1V0_DANRE	B6IDE7_DANRE	A2BHG4_DANRE	A0A0R4IQJ3_DANRE	A0A2R8QSM6_DANRE	A0A2R8QDV4_DANRE
biological_process	GO:0060028	convergent extension involved in axis elongation	19	61	0.311475	0.884972	0.178506	1	1	KLH12_DANRE	WNT5B_DANRE	TBXTA_DANRE	F2Z4T4_DANRE	Q803K8_DANRE	F1QY45_DANRE	A0A2R8QMD0_DANRE	E7FAI5_DANRE	B8JL25_DANRE	A0A2R8QBS2_DANRE	F1QSP6_DANRE	A0A0R4IC31_DANRE	A0A2R8QLF5_DANRE	A2RRV7_DANRE	A0A2R8RT96_DANRE	A0A286Y942_DANRE	F6NUK4_DANRE	A0A2R8Q9F2_DANRE	E9QB24_DANRE
molecular_function	GO:1901981	phosphatidylinositol phosphate binding	19	38	0.5	0.999999	1.87224e-06	1	0.001	B8JHS1_DANRE	B8JKJ1_DANRE	A0A2R8QRH1_DANRE	E7FEZ0_DANRE	A0A2R8RJG6_DANRE	B8JKJ2_DANRE	E9QIC8_DANRE	A0A0N5E8A0_DANRE	B8JHS0_DANRE	A0A2R8RLT5_DANRE	F1QIG8_DANRE	F1Q4W5_DANRE	F6NKU7_DANRE	A0A2R9YJQ2_DANRE	E7FDM2_DANRE	A0A2R8QKK4_DANRE	A0A2R8Q663_DANRE	A0A2R8QGI6_DANRE	F1R5I6_DANRE
biological_process	GO:0031032	actomyosin structure organization	19	58	0.327586	0.963132	0.0481213	1	1	A0A0R4IVY5_DANRE	Q4F876_DANRE	E7F1C5_DANRE	Q7T303_DANRE	Q502K8_DANRE	Q68EI5_DANRE	Q90Y37_DANRE	Q5TZ42_DANRE	Q32PU2_DANRE	A0A0R4IGU0_DANRE	B8A4X7_DANRE	E7FGD8_DANRE	A0A0R4IM03_DANRE	E7F9M7_DANRE	A0A0R4IHT4_DANRE	B8A668_DANRE	Q5TZ37_DANRE	F1QN82_DANRE	A0A2R8RNU9_DANRE
biological_process	GO:0008286	insulin receptor signaling pathway	19	34	0.558824	0.998499	0.00377817	1	1	Q68EG5_DANRE	B3DHG9_DANRE	F1QN33_DANRE	A0A0R4IUJ2_DANRE	A0A2R8RQ90_DANRE	E7FCJ4_DANRE	F1QB84_DANRE	E9QJ97_DANRE	A2BFQ2_DANRE	U3JAI8_DANRE	A0A0R4IYS3_DANRE	Q7ZVW3_DANRE	E7F4P8_DANRE	E7F2W3_DANRE	F6NVP6_DANRE	F1QSC3_DANRE	E7F104_DANRE	E7F0F4_DANRE	A0A2R8QIU7_DANRE
biological_process	GO:0031017	exocrine pancreas development	18	87	0.206897	0.278461	0.801552	1	1	NOTC1_DANRE	SART3_DANRE	F1QQA2_DANRE	B3DJD1_DANRE	Q6NYN9_DANRE	Q7SX66_DANRE	F1R5N4_DANRE	A0A2R8QM70_DANRE	E9QIQ3_DANRE	A0A0R4IG74_DANRE	A0A2R8QI31_DANRE	F1R1J1_DANRE	E9QEC4_DANRE	F8W4Z3_DANRE	A0A2R8QTE7_DANRE	A0A0G2KCN9_DANRE	A0A2R8Q9H4_DANRE	A0A0R4IWH7_DANRE
molecular_function	GO:0032452	histone demethylase activity	18	38	0.473684	1	1.09354e-06	1	0.001	PHF2_DANRE	PHF8_DANRE	KD5BB_DANRE	JARD2_DANRE	A0A2R8RU42_DANRE	Q1LUQ0_DANRE	A0A2R8RHT9_DANRE	A0A2R8QCF1_DANRE	A0A0R4IHI9_DANRE	A0A2R8Q4T8_DANRE	E7F6J7_DANRE	F6P9Q3_DANRE	A0A2R8QQQ0_DANRE	F1QPD2_DANRE	F1QNG0_DANRE	I3ITH4_DANRE	A0A0G2KR99_DANRE	A0A2R8QE74_DANRE
molecular_function	GO:0032454	histone H3-methyl-lysine-9 demethylase activity	18	21	0.857143	1	1.2177e-09	1	0	PHF2_DANRE	PHF8_DANRE	A0A2R8RU42_DANRE	Q1LUQ0_DANRE	A0A2R8RHT9_DANRE	A0A2R8Q2M3_DANRE	A0A0R4IYD2_DANRE	A0A0R4IDZ5_DANRE	A0A2R8Q4T8_DANRE	A0A2R8QQQ0_DANRE	F1QPD2_DANRE	E7F3X7_DANRE	A0A2R8PVG8_DANRE	A0A2R8QTK3_DANRE	F1QNG0_DANRE	A0A0R4ISI0_DANRE	I3ITH4_DANRE	A0A2R8QE74_DANRE
biological_process	GO:0090263	positive regulation of canonical Wnt signaling pathway	18	80	0.225	0.434577	0.66651	1	1	CAPR2_DANRE	AMER1_DANRE	AGRA2_DANRE	E9QIQ3_DANRE	A0A286Y857_DANRE	A0A2R8Q7Y7_DANRE	E7F9P0_DANRE	A0A0R4IG74_DANRE	X1WFQ5_DANRE	A0A2R8QPW9_DANRE	A0A2R8QKQ8_DANRE	A9JRQ5_DANRE	A0A2R8QR11_DANRE	E9QEC4_DANRE	A0A2R8QTE7_DANRE	A0A2R8Q9H4_DANRE	A0A0H2UKP8_DANRE	A0A0R4IWM7_DANRE
biological_process	GO:0030514	negative regulation of BMP signaling pathway	18	59	0.305085	0.919259	0.130267	1	1	SKR1B_DANRE	SMUF2_DANRE	Q9YI02_DANRE	A7MCD1_DANRE	A8WFZ3_DANRE	E9QIQ3_DANRE	F1R4W7_DANRE	B8A6H1_DANRE	F8W338_DANRE	A0A0R4IG74_DANRE	E9QGX9_DANRE	A0A2R8QFJ1_DANRE	A0A2R8PVB4_DANRE	F1RC55_DANRE	F1QEG9_DANRE	E9QEC4_DANRE	A0A2R8QTE7_DANRE	A0A2R8Q9H4_DANRE
biological_process	GO:0050919	negative chemotaxis	18	91	0.197802	0.206782	0.858673	1	1	SE3AB_DANRE	SEM4E_DANRE	SE3AA_DANRE	E7F898_DANRE	A0A2R8Q0R5_DANRE	A0A286Y9T7_DANRE	A0A2R8QAH3_DANRE	F1QU86_DANRE	F1QGW9_DANRE	A0A0R4IDW5_DANRE	Q1LYS1_DANRE	B8JMB1_DANRE	X1WF24_DANRE	A0A0G2KQ30_DANRE	F1RB05_DANRE	F1R7Z2_DANRE	F1R501_DANRE	A0A286YAK7_DANRE
biological_process	GO:0000045	autophagosome assembly	18	72	0.25	0.307901	0.770007	1	1	BECN1_DANRE	AMR1A_DANRE	AMR1B_DANRE	F1R340_DANRE	A8Y5S9_DANRE	F1QBM0_DANRE	A0A140LGA1_DANRE	E7F4Z9_DANRE	A0A2R8QC41_DANRE	A0A0R4IKT5_DANRE	E7F458_DANRE	A0A1D5NSD8_DANRE	A0A2R8Q613_DANRE	F1Q9F3_DANRE	A0A0R4IXX7_DANRE	E7FFM2_DANRE	F8W4V1_DANRE	X1WI07_DANRE
biological_process	GO:0010506	regulation of autophagy	18	67	0.268657	0.970193	0.0451624	1	1	SMR8B_DANRE	KEP1B_DANRE	UBP13_DANRE	WAC_DANRE	A0A0R4IFI0_DANRE	E9QEC9_DANRE	F1QF17_DANRE	A0A0R4IAI4_DANRE	A0A2R8QJB4_DANRE	F1R5C9_DANRE	F1REA9_DANRE	E7F4L4_DANRE	E7EXM8_DANRE	E9QDG6_DANRE	A0A2R8Q4Y6_DANRE	A0A2R8QGI4_DANRE	A0A0R4IFR5_DANRE	E7EZ13_DANRE
biological_process	GO:0072659	protein localization to plasma membrane	18	128	0.140625	0.0773725	0.945628	1	1	B0BF33_DANRE	Q08BE3_DANRE	F1QV17_DANRE	Q5RJ81_DANRE	F1QTX0_DANRE	A0A0G2L1F5_DANRE	A0A0R4IKU1_DANRE	A0A0R4IWW2_DANRE	A0A0R4IZ82_DANRE	A0A0R4IJ91_DANRE	E9QDA3_DANRE	F1QIP5_DANRE	F6NHQ1_DANRE	A0A2R8QJY5_DANRE	A0A2R8QQ99_DANRE	A2AR67_DANRE	F6NHV5_DANRE	A0A2R8RPW5_DANRE
molecular_function	GO:0044325	transmembrane transporter binding	18	100	0.18	0.179751	0.878868	1	1	Q6PHG0_DANRE	F1QV17_DANRE	K7DYG9_DANRE	A0A2R8Q4Y5_DANRE	A0A0R4IKU1_DANRE	F1QIP5_DANRE	E7FBM0_DANRE	K7DYK6_DANRE	F1RCJ3_DANRE	K7DYM6_DANRE	F1R0Z6_DANRE	E9QHR1_DANRE	F1QVX7_DANRE	A0A2R8QJY5_DANRE	A0A286YAA4_DANRE	A0A2R8RPW5_DANRE	A0A0R4IIE4_DANRE	A0A2R8QE86_DANRE
biological_process	GO:0045332	phospholipid translocation	18	57	0.315789	0.206782	0.858673	1	1	A0A2R8QH67_DANRE	Q6GMG4_DANRE	A8E5B0_DANRE	A0A2R8PW01_DANRE	X1WCP3_DANRE	A0A0R4IC01_DANRE	A0A2R8RKF4_DANRE	A0A2R8Q8E4_DANRE	Q08BV9_DANRE	E7FFK0_DANRE	A0A2R8QEZ8_DANRE	A0A0R4IZC8_DANRE	A0A2R8QNN7_DANRE	E9QIY6_DANRE	A0A2R8QJG7_DANRE	A0A286Y9U6_DANRE	E7FFH9_DANRE	A0A2R8RML2_DANRE
biological_process	GO:0051252	regulation of RNA metabolic process	18	37	0.486486	1	8.17657e-132	1	0	IF2B1_DANRE	A0A0R4IVY2_DANRE	F1Q8M8_DANRE	A0A2R8RHU1_DANRE	A0A2R8Q8A4_DANRE	A0A2R8Q3L5_DANRE	F1QYL2_DANRE	A0A2R8RHK1_DANRE	A0A2R8RRH1_DANRE	A9C3V8_DANRE	Q7SZN9_DANRE	A0A2R8RTZ0_DANRE	F6NHC4_DANRE	A0A0B4J1B0_DANRE	A0A0R4IFB2_DANRE	A0A2R8QC11_DANRE	A0A0R4IC82_DANRE	F1Q6G0_DANRE
biological_process	GO:0050808	synapse organization	18	60	0.3	0.999899	0.000157291	1	0.24	L1CA2_DANRE	DLG1_DANRE	Q5TZ25_DANRE	A0A2R8Q2V5_DANRE	F1R2Z6_DANRE	A0A0R4IGV2_DANRE	B0S6H8_DANRE	F1QBQ0_DANRE	A0A2R8PYM0_DANRE	A0A2R8Q9H7_DANRE	A0A2R8RPR2_DANRE	A0A0J9YJ57_DANRE	A2CET3_DANRE	F1QB48_DANRE	H0WFE9_DANRE	A0A286YB90_DANRE	Q5RG05_DANRE	A0A2R8RVS3_DANRE
biological_process	GO:0070374	positive regulation of ERK1 and ERK2 cascade	18	150	0.12	0.000167364	0.999931	0.16	1	A9ZPD8_DANRE	A0A2R8Q0D8_DANRE	E7FBB3_DANRE	A0A2R8RHW9_DANRE	A0A0R4IC48_DANRE	E7FAP8_DANRE	F1RD89_DANRE	A0A2R8RJ27_DANRE	X1WBP3_DANRE	A0A2R8QMZ0_DANRE	A0A2R8QRD6_DANRE	A0A1D5NSJ5_DANRE	Q5RHZ1_DANRE	A0A2R8RPQ4_DANRE	A0A0G2KQ30_DANRE	F1Q6K3_DANRE	A0A2R8PYF1_DANRE	F1QS30_DANRE
molecular_function	GO:0019992	diacylglycerol binding	18	23	0.782609	1	1.92015e-08	1	0	FITM1_DANRE	F1QVH9_DANRE	F1R275_DANRE	A0A2R8PZP4_DANRE	A0A2R8Q966_DANRE	A0A2R8QR05_DANRE	Q1LYG9_DANRE	Q1LYH0_DANRE	A0A2R8QI28_DANRE	A0A286Y8L1_DANRE	F1QMN5_DANRE	A0A2R8PVW1_DANRE	A0A2R8QCE0_DANRE	A0A0G2L109_DANRE	A0A2R8QBP3_DANRE	A0A2R8PZY5_DANRE	A0A2R8QM97_DANRE	A0A2R8QGT9_DANRE
biological_process	GO:0030223	neutrophil differentiation	18	38	0.473684	0.999836	0.000517354	1	0.562	Q9I9B7_DANRE	Q30JB6_DANRE	B8ZHI7_DANRE	F1QWG8_DANRE	E7FF48_DANRE	E7EYW7_DANRE	A0A2R8QET6_DANRE	F1R8E1_DANRE	A0A2R8Q4C2_DANRE	F1R904_DANRE	A0A2R8Q5A3_DANRE	A0A2R8QPK5_DANRE	A0A0G2KUW7_DANRE	F1R8Z8_DANRE	A3QK40_DANRE	A3QK38_DANRE	F1Q8Y1_DANRE	A0A2R8QBB5_DANRE
biological_process	GO:0003094	glomerular filtration	18	38	0.473684	0.99853	0.0040372	1	1	TYRO3_DANRE	THS7A_DANRE	TBC8B_DANRE	B8JHS1_DANRE	A0A286Y917_DANRE	E9QIC8_DANRE	E7FDV0_DANRE	B8JHS0_DANRE	A5PMY2_DANRE	A4VCF3_DANRE	F1QAC1_DANRE	F8W3L6_DANRE	Q1LUB2_DANRE	F1QJH8_DANRE	A0A1D5NS66_DANRE	A0A0R4IBP9_DANRE	A0A2R8QQJ0_DANRE	A2CE93_DANRE
biological_process	GO:0031018	endocrine pancreas development	18	92	0.195652	0.56266	0.523735	1	1	HN1BA_DANRE	RFX6_DANRE	WNT5B_DANRE	NDF1_DANRE	B0S6T1_DANRE	Q4L1M9_DANRE	F1RCH4_DANRE	F1RDU4_DANRE	E7F921_DANRE	A0A2R8RVU5_DANRE	F2Z4S1_DANRE	E7F6N6_DANRE	A0A2R8Q5U4_DANRE	F8W4Z3_DANRE	A0A0R4IWH7_DANRE	F1R4Z6_DANRE	F1R6Q4_DANRE	A0A2R8QMX9_DANRE
molecular_function	GO:0030594	neurotransmitter receptor activity	18	240	0.075	4.07189e-08	1	0	1	Q0PJT8_DANRE	F8W634_DANRE	Q568M9_DANRE	B3DH97_DANRE	F6PDA4_DANRE	X1WC43_DANRE	E9QHL0_DANRE	B8JHQ2_DANRE	F1RAQ0_DANRE	A0A286Y9K8_DANRE	A0A2R8QNR1_DANRE	F1R5G4_DANRE	A0A140LGX8_DANRE	F1QHR2_DANRE	E7EYV5_DANRE	X1WH21_DANRE	X1WHX6_DANRE	A0A140LG95_DANRE
biological_process	GO:0007266	Rho protein signal transduction	18	73	0.246575	0.925183	0.0990293	1	1	PHR4A_DANRE	PHR4B_DANRE	E9QDU2_DANRE	A0A0R4IVY5_DANRE	A0A0R4IID9_DANRE	Q90Y37_DANRE	A0A0R4IIX0_DANRE	A0A0R4IHT4_DANRE	A0A0G2L933_DANRE	A8HAL3_DANRE	E7F528_DANRE	A0A140LH23_DANRE	E7FGW0_DANRE	E7FFP7_DANRE	A0A140LG62_DANRE	A0A140LFR2_DANRE	A2BI20_DANRE	B8JIS3_DANRE
cellular_component	GO:0032587	ruffle membrane	18	50	0.36	0.993065	0.0156131	1	1	PKHO1_DANRE	CLAP2_DANRE	E7FAR1_DANRE	A0A0R4IID9_DANRE	A2RUX1_DANRE	A0A2R8PYW1_DANRE	F1R4R9_DANRE	X1WFC4_DANRE	E7FAY0_DANRE	E7FGA0_DANRE	E9QCU8_DANRE	F1Q6Q6_DANRE	X1WHV4_DANRE	A0A2R8QA33_DANRE	E9QIX7_DANRE	A0A286YAA1_DANRE	E9QFU5_DANRE	B8JIS3_DANRE
biological_process	GO:0043113	receptor clustering	18	46	0.391304	0.758748	0.335939	1	1	SCRIB_DANRE	DLG1_DANRE	B7ZVK8_DANRE	A0A2R8RHW5_DANRE	A0A2R8Q8D8_DANRE	E7EYJ7_DANRE	F1Q897_DANRE	A0A2R8QJF4_DANRE	Q5VSD9_DANRE	A0A2R8PV45_DANRE	A0A2R8QBW2_DANRE	A0A2R8QD15_DANRE	E7F9G8_DANRE	F1QPF0_DANRE	E7FH65_DANRE	F1R074_DANRE	A0A2R8QII5_DANRE	A0A0R4IEU0_DANRE
molecular_function	GO:0005544	calcium-dependent phospholipid binding	18	132	0.136364	0.0082061	0.995805	0.963	1	Q7T296_DANRE	A0A286Y928_DANRE	F1QTP9_DANRE	A0A2R8QLK0_DANRE	E9QCP7_DANRE	A0A2R8RWI1_DANRE	I3IS33_DANRE	E7F5X2_DANRE	A0A2R8RX36_DANRE	U3JA52_DANRE	A0A2R8RS78_DANRE	E7FF26_DANRE	A0A0R4ISB3_DANRE	X1WDZ6_DANRE	A0A2R8RVP9_DANRE	E7F8R8_DANRE	F1Q8I3_DANRE	X1WDX0_DANRE
biological_process	GO:0035249	synaptic transmission, glutamatergic	18	54	0.333333	0.541911	0.544388	1	1	F1QVH9_DANRE	R4GDN8_DANRE	F1R275_DANRE	A0A2R8PZP4_DANRE	A0A2R8Q966_DANRE	A0A2R8QR05_DANRE	Q1LYG9_DANRE	X1WEX9_DANRE	Q1LYH0_DANRE	A0A2R8QI28_DANRE	A0A286Y8L1_DANRE	F1QMN5_DANRE	A0A2R8QCE0_DANRE	A0A0G2L109_DANRE	A0A2R8QBP3_DANRE	A0A2R8PZY5_DANRE	A0A2R8QM97_DANRE	A0A2R8QGT9_DANRE
biological_process	GO:0090307	mitotic spindle assembly	18	33	0.545455	0.999795	0.000566015	1	0.597	ABRX1_DANRE	CLAP2_DANRE	E7F7H0_DANRE	Q6P0T6_DANRE	A0A2R8RQW0_DANRE	A8WHM7_DANRE	F1RB66_DANRE	A0A0R4IEX1_DANRE	A0A0R4IJ20_DANRE	E9QBN1_DANRE	A0A0R4I9U7_DANRE	A0A2R8RJB6_DANRE	E9QE51_DANRE	A0A2R8Q781_DANRE	A0A0R4IY38_DANRE	F1R253_DANRE	F1QK82_DANRE	A0A2R8Q094_DANRE
molecular_function	GO:0008307	structural constituent of muscle	18	30	0.6	0.999998	9.50004e-06	1	0.008	A0A2R8PZA9_DANRE	A0A0R4IJ71_DANRE	A5WV02_DANRE	F1QZQ0_DANRE	A0A2R8QKW7_DANRE	A0A2R8QR17_DANRE	F1R7N8_DANRE	A0A0R4INC4_DANRE	E9QCV2_DANRE	A0A2R8QEG3_DANRE	A0A2R8QLG6_DANRE	A0A2R8PVX9_DANRE	E7F8G7_DANRE	A0A286YBE9_DANRE	B0S758_DANRE	A0A2R8RIJ1_DANRE	E7F4T0_DANRE	B8JI51_DANRE
biological_process	GO:0003143	embryonic heart tube morphogenesis	17	40	0.425	0.893865	0.137136	1	1	DAAF1_DANRE	CCD40_DANRE	CEIP2_DANRE	TBX5A_DANRE	TBXTA_DANRE	DZIP1_DANRE	Q9W6U0_DANRE	F1QNL1_DANRE	A0A0R4IK22_DANRE	B8A5N9_DANRE	B8JL25_DANRE	A0A0R4ITE5_DANRE	A0A0R4IFE8_DANRE	A0A0R4IWG7_DANRE	A2BGA7_DANRE	A0A0R4IXU9_DANRE	A0A2R8QP40_DANRE
biological_process	GO:0061061	muscle structure development	17	62	0.274194	0.960871	0.0470721	1	1	F1QGX8_DANRE	Q4ZGL5_DANRE	Q4ZGL0_DANRE	F1QSU4_DANRE	Q4ZGK9_DANRE	Q1L9E4_DANRE	F1R1G8_DANRE	A0A2R8QM62_DANRE	F1Q6P3_DANRE	B8JIC5_DANRE	F1QU51_DANRE	A0A2R8Q829_DANRE	A0A0R4INT7_DANRE	Q8AWD9_DANRE	A0A2R8QJ58_DANRE	F1QN07_DANRE	F1QT83_DANRE
cellular_component	GO:0005759	mitochondrial matrix	17	124	0.137097	5.00922e-06	0.999998	0.001	1	SUV3_DANRE	CB069_DANRE	HEM0_DANRE	TRM5_DANRE	F1QFC0_DANRE	E7F3K7_DANRE	A0A2R8Q4A3_DANRE	A0A0R4IJX1_DANRE	A0A2R8RTA8_DANRE	A0A2R8RKQ2_DANRE	B8A452_DANRE	E7F3M0_DANRE	A0A0R4INZ8_DANRE	B7ZVD7_DANRE	B0S618_DANRE	A0A0R4IU72_DANRE	F1RE69_DANRE
biological_process	GO:0071599	otic vesicle development	17	37	0.459459	0.997637	0.00485146	1	1	SPT6H_DANRE	MIB1_DANRE	CRBN_DANRE	SOX2_DANRE	DLX3B_DANRE	Q6NYI3_DANRE	E9QGC4_DANRE	A0A2R8RSI4_DANRE	F1QX08_DANRE	Q6P975_DANRE	F8W4Z3_DANRE	F8W3V6_DANRE	F8W4S4_DANRE	A0A0R4IWH7_DANRE	F1QUT5_DANRE	F1QUT4_DANRE	A0A2R8QRQ5_DANRE
biological_process	GO:0006487	protein N-linked glycosylation	17	61	0.278689	0.801581	0.27269	1	1	F1QW63_DANRE	Q6PE41_DANRE	A3KQ03_DANRE	A0A2R8Q108_DANRE	B8A4C4_DANRE	A0A0R4IAW5_DANRE	A0A0R4IH69_DANRE	F1QFM6_DANRE	F1QFW5_DANRE	F8W3R9_DANRE	A0A0R4IV98_DANRE	A0A0J9YJ63_DANRE	F1QC34_DANRE	A0A2R8Q4I1_DANRE	A0A0J9YJJ6_DANRE	F1QTA6_DANRE	A0A0R4ILB6_DANRE
biological_process	GO:0007005	mitochondrion organization	17	55	0.309091	1.47454e-08	1	0	1	MIRO1_DANRE	CEP89_DANRE	AGRG6_DANRE	Q6WFZ4_DANRE	Q6PC13_DANRE	Q1L8P8_DANRE	A0A2R8Q0F5_DANRE	A0A0R4ILJ7_DANRE	A0A2R8QD96_DANRE	E7F307_DANRE	F1R310_DANRE	A0A0R4IJ30_DANRE	E9QH42_DANRE	A0A286Y9M7_DANRE	A0A0R4IGX0_DANRE	F1QAQ5_DANRE	A0A0R4IVN5_DANRE
biological_process	GO:0006364	rRNA processing	17	109	0.155963	0.00472336	0.997088	0.989	1	PIHD1_DANRE	DDX51_DANRE	MRM3A_DANRE	MRM3B_DANRE	WDR75_DANRE	Q7SZX9_DANRE	F1QPH6_DANRE	E7F5L8_DANRE	F1QMM1_DANRE	A0A0G2L325_DANRE	F1R759_DANRE	B8JKQ1_DANRE	A0A2R8S0C0_DANRE	A0A2R8QNY3_DANRE	A0A0R4IAU8_DANRE	A0A0R4IH57_DANRE	A0A0R4IJX7_DANRE
molecular_function	GO:0002039	p53 binding	17	25	0.68	1	1.37473e-06	1	0.001	MDM2_DANRE	BRD4_DANRE	CHD8_DANRE	A0A0R4ISD9_DANRE	A0A2R8QDZ7_DANRE	F1QUP3_DANRE	F1QJX1_DANRE	A0A2R8QQP4_DANRE	E7FH24_DANRE	F1RDT1_DANRE	A0A0R4IUG8_DANRE	A0A0G2KCN9_DANRE	A0A286YBC8_DANRE	A0A2R8QKH2_DANRE	E7F8W3_DANRE	F1R419_DANRE	Q5TZI3_DANRE
biological_process	GO:0007052	mitotic spindle organization	17	45	0.377778	0.999358	0.00128396	1	0.897	SAS6_DANRE	STIL_DANRE	NUF2_DANRE	IRAG2_DANRE	NDC80_DANRE	CLAP2_DANRE	DCTN2_DANRE	B8A574_DANRE	F1Q8W9_DANRE	A0A2R8QLJ4_DANRE	F1Q687_DANRE	A0A2R8QBK2_DANRE	A0A2R8QKM2_DANRE	A0A2R8QG93_DANRE	A0A2R8QNP6_DANRE	A0A2R8QCG1_DANRE	A8DZ53_DANRE
biological_process	GO:0019722	calcium-mediated signaling	17	79	0.21519	0.33857	0.736316	1	1	A9JRH6_DANRE	E7F3J0_DANRE	F6NTM9_DANRE	A0A286YAV6_DANRE	E7FF64_DANRE	F1Q6G4_DANRE	F1QYG8_DANRE	A0A2R8RY18_DANRE	A0A0R4IGJ6_DANRE	E7F571_DANRE	F1RBJ2_DANRE	A0A286YAS8_DANRE	F1QSH5_DANRE	A0A2R8QR28_DANRE	A0A2R8QL20_DANRE	A0A2R8QR73_DANRE	A0A0R4IHD1_DANRE
biological_process	GO:0032956	regulation of actin cytoskeleton organization	17	87	0.195402	0.870561	0.154047	1	1	Q90Y37_DANRE	A0A2R8Q349_DANRE	A0A2R8Q450_DANRE	A0A286YAK8_DANRE	E7FFF8_DANRE	A0A0R4IHT4_DANRE	F1R941_DANRE	E7FGH9_DANRE	E7EY47_DANRE	F1R7M1_DANRE	F1QAC1_DANRE	A0A2R8QQA3_DANRE	A0A140LG62_DANRE	A0A140LFR2_DANRE	E7FBD5_DANRE	A0A2R8Q4L1_DANRE	A2CE93_DANRE
biological_process	GO:0007601	visual perception	17	259	0.0656371	3.20484e-13	1	0	1	EYS_DANRE	NPHP3_DANRE	KERA_DANRE	OP1S2_DANRE	TEN3_DANRE	Q8JIZ3_DANRE	B3DK47_DANRE	Q1LVD8_DANRE	Q00P20_DANRE	A0A0R4IF44_DANRE	F1QDH9_DANRE	A0A2R8QM30_DANRE	X1WEF0_DANRE	F1QSW5_DANRE	F1Q8F2_DANRE	A0A286YBM4_DANRE	F1RAJ1_DANRE
biological_process	GO:0033334	fin morphogenesis	17	40	0.425	0.998667	0.00266524	1	0.982	DLX5A_DANRE	B6IDE3_DANRE	D7PS91_DANRE	F1Q633_DANRE	A0A2R8QFB7_DANRE	F1R4B2_DANRE	F1R7R3_DANRE	F6NHY4_DANRE	A0A2R8Q1V0_DANRE	A0A0R4IVI8_DANRE	A2BHG4_DANRE	F1QVQ2_DANRE	A0A0R4IQJ3_DANRE	F8W4Z3_DANRE	A0A0R4IWH7_DANRE	A0A2R8QSM6_DANRE	A0A2R8QDV4_DANRE
biological_process	GO:0034599	cellular response to oxidative stress	17	41	0.414634	0.79141	0.290445	1	1	KEP1B_DANRE	BRF2_DANRE	L0ANA2_DANRE	F1QS99_DANRE	E7FGA5_DANRE	A0A2R8RQT4_DANRE	U3JAR7_DANRE	F1QEX9_DANRE	A0A2R8QNW2_DANRE	A0A2R8RSR5_DANRE	Q5TZ05_DANRE	A0A2R8Q1W8_DANRE	B3DGS0_DANRE	A0A2R8PXQ2_DANRE	A0A140LH37_DANRE	F1R878_DANRE	U3JAT3_DANRE
molecular_function	GO:0070840	dynein complex binding	17	28	0.607143	0.999998	1.35207e-05	1	0.013	DAAF1_DANRE	A4IG44_DANRE	A0A2R8Q9F8_DANRE	A0A2R8QID4_DANRE	F1RBX3_DANRE	A0A2R8QLR4_DANRE	A0A2R8RHV3_DANRE	F1Q654_DANRE	A0A0R4IN88_DANRE	A0A2R8QCS5_DANRE	A0A286Y8J7_DANRE	A0A0G2L2S4_DANRE	A0A2R8QFA0_DANRE	B8JIT9_DANRE	A0A2R8QRN1_DANRE	F1Q7X5_DANRE	A0A2R8RU11_DANRE
biological_process	GO:0007259	receptor signaling pathway via JAK-STAT	17	33	0.515152	0.959946	0.0681657	1	1	JAK1_DANRE	A4QNT9_DANRE	Q4V9B2_DANRE	Q8AW20_DANRE	O93599_DANRE	Q6NV46_DANRE	A0A1S6L757_DANRE	A0A0R4IGF2_DANRE	A0A2R8S045_DANRE	B0S790_DANRE	F8W3X1_DANRE	A0A2R8RWD9_DANRE	E7FBV9_DANRE	Q68SP3_DANRE	F1QWX2_DANRE	A0A2R8QTS6_DANRE	A0A2R8Q947_DANRE
biological_process	GO:0035195	gene silencing by miRNA	17	17	1	0.999439	0.00138754	1	0.908	DISP2_DANRE	DICER_DANRE	E7FGM4_DANRE	E7F923_DANRE	A0A0R4IJ26_DANRE	A0A2R8RP64_DANRE	F1QRP4_DANRE	A0A2R8RPF4_DANRE	A0A2R8RQW3_DANRE	I3IRW6_DANRE	U3JAU2_DANRE	A0A286YB96_DANRE	A0A2R8S0G2_DANRE	E7F055_DANRE	A0A0R4ICB1_DANRE	A0A0R4IVQ1_DANRE	E7F339_DANRE
biological_process	GO:0007098	centrosome cycle	17	35	0.485714	1	4.66577e-07	1	0.001	SDCG8_DANRE	Q6TNS1_DANRE	Q08CD9_DANRE	D2XZ47_DANRE	F1RBF5_DANRE	E7F5N7_DANRE	A0A2R8QM06_DANRE	A0A2R8Q1K1_DANRE	A0A0R4INC9_DANRE	A5WW50_DANRE	A0A140TAU3_DANRE	A0A2R8Q7H2_DANRE	F8W5U4_DANRE	F1RCL4_DANRE	A0A0R4IN23_DANRE	F1QJB0_DANRE	E7EZ44_DANRE
biological_process	GO:0036297	interstrand cross-link repair	17	42	0.404762	0.990282	0.0218418	1	1	DCR1C_DANRE	FAN1_DANRE	A0A0R4IUX7_DANRE	B3DJT4_DANRE	X1WE22_DANRE	X1WC12_DANRE	B8JHS6_DANRE	F1QPU2_DANRE	F1R3N7_DANRE	A0A0G2KI26_DANRE	A0A2R8RTQ6_DANRE	A0A0G2KQM6_DANRE	E7F457_DANRE	A0A2R8QIP4_DANRE	E7FGP7_DANRE	A0A0G2KZI4_DANRE	A0A2R8QCF4_DANRE
biological_process	GO:0000077	DNA damage checkpoint signaling	17	21	0.809524	1	5.05567e-10	1	0	CEP63_DANRE	Q6DG57_DANRE	Q6P2T4_DANRE	Q1LXB1_DANRE	A2BGQ6_DANRE	A0A2R8QB18_DANRE	F1QMM7_DANRE	F1Q4W7_DANRE	F1QJB6_DANRE	A0A2R8RR17_DANRE	E9QC12_DANRE	R4GE34_DANRE	A0A2R8QAW0_DANRE	F1RBE6_DANRE	A8E7B7_DANRE	E7FD72_DANRE	A0A2R8QPA8_DANRE
biological_process	GO:0007229	integrin-mediated signaling pathway	17	101	0.168317	0.0517097	0.969213	1	1	Q5I2A9_DANRE	B3DIP9_DANRE	E7F2X5_DANRE	A0A0R4IKR0_DANRE	A0A2R8QMF7_DANRE	A0A0R4IJT2_DANRE	F1R108_DANRE	F1Q4U2_DANRE	A0A2R8RQ80_DANRE	F8W2W0_DANRE	X1WCW9_DANRE	A0A0G2KQ30_DANRE	A0A0R4IHK8_DANRE	F1QC06_DANRE	A0A0R4IME5_DANRE	B8A5K2_DANRE	F1RA51_DANRE
biological_process	GO:0032836	glomerular basement membrane development	17	33	0.515152	0.999844	0.000577114	1	0.599	COQ8B_DANRE	KANK2_DANRE	B3DHL7_DANRE	Q6EF99_DANRE	X1WG80_DANRE	Q6EFA1_DANRE	B0CM22_DANRE	Q6EFA0_DANRE	A0A286Y917_DANRE	A0A2R8RKI9_DANRE	F6P5J8_DANRE	A4VCF3_DANRE	F8W3L6_DANRE	Q1LUB2_DANRE	F1QJH8_DANRE	B0V1H1_DANRE	A0A0R4IT86_DANRE
biological_process	GO:0070509	calcium ion import	17	62	0.274194	0.0696709	0.957354	1	1	E7EEJ8_DANRE	F1QN56_DANRE	E7F278_DANRE	A0A0R4INP7_DANRE	A8B6E8_DANRE	E9QIG7_DANRE	Q5RHB1_DANRE	A0A2R8Q2T6_DANRE	X1WBF7_DANRE	E7F9F6_DANRE	A0A2R8Q1A5_DANRE	U3JA71_DANRE	F1QCC4_DANRE	F1RAM2_DANRE	E9QJF6_DANRE	Q5RHB2_DANRE	A0A0R4IRK8_DANRE
molecular_function	GO:0008094	ATP-dependent activity, acting on DNA	17	50	0.34	0.999999	9.57175e-07	1	0.001	Q5TZD9_DANRE	A2CEA8_DANRE	F1QQC9_DANRE	A0A2R8QPC0_DANRE	A0A288CFS8_DANRE	F6NTB4_DANRE	A0A0R4IUP6_DANRE	F1R294_DANRE	A0A2R8Q024_DANRE	A0A0R4IJ25_DANRE	A0A2R8QHR6_DANRE	A5PM99_DANRE	Q1MTE3_DANRE	A0A0G2KS58_DANRE	F6PBX5_DANRE	A0A2R8QSM4_DANRE	A0A2R8RRB3_DANRE
biological_process	GO:0008104	protein localization	17	58	0.293103	0.963515	0.0408498	1	1	NBEL2_DANRE	Q5BJ09_DANRE	E9QDJ5_DANRE	F1Q6W8_DANRE	A0A286Y8V9_DANRE	E7EZX7_DANRE	A0A2R8RY64_DANRE	B7ZCY9_DANRE	A0A2R8QNB9_DANRE	F1R6G2_DANRE	A0A0R4IDF6_DANRE	A0A0R4IYV1_DANRE	F1QT64_DANRE	F1R4P6_DANRE	E9QFZ1_DANRE	A0A2R8RYS1_DANRE	E7EZD1_DANRE
biological_process	GO:0051092	positive regulation of NF-kappaB transcription factor activity	17	49	0.346939	0.968429	0.0606812	1	1	TE2IP_DANRE	TRAF6_DANRE	IKKA_DANRE	Q1LUQ2_DANRE	F1QY61_DANRE	A0A2R8QPX6_DANRE	A0A2R8PYK0_DANRE	A0A2R8QPW9_DANRE	A0A2R8QFY0_DANRE	A9JRQ5_DANRE	F6NY94_DANRE	A0A2R8QR11_DANRE	F6NJE2_DANRE	B0UXK1_DANRE	B0UYS2_DANRE	E7FBZ8_DANRE	A0A2R8QA47_DANRE
biological_process	GO:0070593	dendrite self-avoidance	17	39	0.435897	0.997942	0.00561093	1	1	Q53CM6_DANRE	A4JYK5_DANRE	A0A2R8Q6S7_DANRE	A0A2R8QRK0_DANRE	A0A2R8QL08_DANRE	F1QGY4_DANRE	A0A0R4IXF4_DANRE	A8DZ85_DANRE	F1QFK4_DANRE	F1RE66_DANRE	A0A0R4IPD4_DANRE	F1Q4W9_DANRE	A0A2R8QSX8_DANRE	F1QQK1_DANRE	F6P8D9_DANRE	A0A0R4IHP4_DANRE	F1R170_DANRE
molecular_function	GO:0008093	cytoskeletal anchor activity	17	35	0.485714	0.999845	0.000560255	1	0.369	Q1L8E6_DANRE	A4IG44_DANRE	F1QV17_DANRE	A0A2R8Q9F8_DANRE	A0A2R8QID4_DANRE	F1RBX3_DANRE	A0A2R8QLR4_DANRE	A0A2R8RHV3_DANRE	A0A2R8QCS5_DANRE	A0A0G2L2S4_DANRE	A0A2R8QFA0_DANRE	B8JIT9_DANRE	A0A2R8QRN1_DANRE	A0A0R4IB32_DANRE	A0A2R8Q5K8_DANRE	F1Q515_DANRE	F1QB08_DANRE
molecular_function	GO:0019869	chloride channel inhibitor activity	17	21	0.809524	1	1.94774e-08	1	0	F1R801_DANRE	X1WG08_DANRE	F1QTF2_DANRE	A0A2R8RYK6_DANRE	A0A2R8RT66_DANRE	F6P1L8_DANRE	E7F2F9_DANRE	A0A2R8QPF3_DANRE	A0A2R8PWB8_DANRE	A0A140LH83_DANRE	F1Q7K1_DANRE	F1QHX7_DANRE	F1QGW2_DANRE	X1WGD9_DANRE	A0A0G2L831_DANRE	E7FH51_DANRE	F1Q6T6_DANRE
molecular_function	GO:0019870	potassium channel inhibitor activity	17	21	0.809524	1	1.94774e-08	1	0	F1R801_DANRE	X1WG08_DANRE	F1QTF2_DANRE	A0A2R8RYK6_DANRE	A0A2R8RT66_DANRE	F6P1L8_DANRE	E7F2F9_DANRE	A0A2R8QPF3_DANRE	A0A2R8PWB8_DANRE	A0A140LH83_DANRE	F1Q7K1_DANRE	F1QHX7_DANRE	F1QGW2_DANRE	X1WGD9_DANRE	A0A0G2L831_DANRE	E7FH51_DANRE	F1Q6T6_DANRE
biological_process	GO:0010766	negative regulation of sodium ion transport	17	21	0.809524	0.999888	0.000410487	1	0.52	F1R801_DANRE	X1WG08_DANRE	F1QTF2_DANRE	A0A2R8RYK6_DANRE	A0A2R8RT66_DANRE	F6P1L8_DANRE	E7F2F9_DANRE	A0A2R8QPF3_DANRE	A0A2R8PWB8_DANRE	A0A140LH83_DANRE	F1Q7K1_DANRE	F1QHX7_DANRE	F1QGW2_DANRE	X1WGD9_DANRE	A0A0G2L831_DANRE	E7FH51_DANRE	F1Q6T6_DANRE
biological_process	GO:1903288	positive regulation of potassium ion import across plasma membrane	17	21	0.809524	1	6.23535e-08	1	0	F1R801_DANRE	X1WG08_DANRE	F1QTF2_DANRE	A0A2R8RYK6_DANRE	A0A2R8RT66_DANRE	F6P1L8_DANRE	E7F2F9_DANRE	A0A2R8QPF3_DANRE	A0A2R8PWB8_DANRE	A0A140LH83_DANRE	F1Q7K1_DANRE	F1QHX7_DANRE	F1QGW2_DANRE	X1WGD9_DANRE	A0A0G2L831_DANRE	E7FH51_DANRE	F1Q6T6_DANRE
biological_process	GO:2000651	positive regulation of sodium ion transmembrane transporter activity	17	21	0.809524	1	6.23535e-08	1	0	F1R801_DANRE	X1WG08_DANRE	F1QTF2_DANRE	A0A2R8RYK6_DANRE	A0A2R8RT66_DANRE	F6P1L8_DANRE	E7F2F9_DANRE	A0A2R8QPF3_DANRE	A0A2R8PWB8_DANRE	A0A140LH83_DANRE	F1Q7K1_DANRE	F1QHX7_DANRE	F1QGW2_DANRE	X1WGD9_DANRE	A0A0G2L831_DANRE	E7FH51_DANRE	F1Q6T6_DANRE
biological_process	GO:0008283	cell population proliferation	16	61	0.262295	0.768928	0.25863	1	1	SETD3_DANRE	CRBN_DANRE	FA83D_DANRE	BRAT1_DANRE	SOX2_DANRE	RHDF1_DANRE	SCRIB_DANRE	UBP13_DANRE	ASCC3_DANRE	B8A574_DANRE	O93599_DANRE	Q6NV46_DANRE	A0A1S6L757_DANRE	A0A0R4IGF2_DANRE	A0A2R8QG93_DANRE	B0S687_DANRE
biological_process	GO:0010629	negative regulation of gene expression	16	37	0.432432	1	4.29734e-10	1	0	STB1A_DANRE	SMR8B_DANRE	REST_DANRE	STB1B_DANRE	YAP1_DANRE	A0A0G2L4M0_DANRE	A0A140LGI3_DANRE	B0UYL3_DANRE	A0A2R8Q5M8_DANRE	A0A0G2KLA5_DANRE	A0A2R8Q9E4_DANRE	A0A2R8Q7Y3_DANRE	A0A140LGQ8_DANRE	A0A0G2KFZ1_DANRE	A0A2R8RJW1_DANRE	A0A0R4IJ92_DANRE
biological_process	GO:0042462	eye photoreceptor cell development	16	37	0.432432	0.99051	0.0176867	1	1	CE290_DANRE	MED29_DANRE	AGRV1_DANRE	B3DKL9_DANRE	Q8JIZ3_DANRE	B0UYB0_DANRE	A0A0G2LAC3_DANRE	A0A2R8QCG7_DANRE	Q1LXR6_DANRE	Q1MTD2_DANRE	F1QVN7_DANRE	A0A0R4ILR3_DANRE	A0A2R8QRB2_DANRE	A0A2R8QDU7_DANRE	B0S5R1_DANRE	A0A0R4IBP9_DANRE
cellular_component	GO:0016605	PML body	16	50	0.32	0.967435	0.0629128	1	1	PATL1_DANRE	N4BP1_DANRE	R4L6W8_DANRE	Q1LUZ7_DANRE	Q1LUU4_DANRE	F1QD18_DANRE	E7F551_DANRE	A0A0R4INQ1_DANRE	E7F336_DANRE	E7F458_DANRE	A0A2R8QST5_DANRE	E7FEU2_DANRE	F1QQQ8_DANRE	E7F544_DANRE	E9QFT3_DANRE	X1WI07_DANRE
biological_process	GO:0009615	response to virus	16	62	0.258065	0.575405	0.502967	1	1	MXB_DANRE	MXA_DANRE	MXE_DANRE	TRAF6_DANRE	F1QDN4_DANRE	A9ZPD8_DANRE	Q1L8A5_DANRE	B8A4W6_DANRE	E7F071_DANRE	B8A4W5_DANRE	F1REK4_DANRE	F1RAS9_DANRE	B8A4W7_DANRE	F1QNG2_DANRE	B0S6Z1_DANRE	Q1L9A1_DANRE
biological_process	GO:0016082	synaptic vesicle priming	16	35	0.457143	0.989864	0.0232699	1	1	F1QVH9_DANRE	F1R275_DANRE	A0A2R8PZP4_DANRE	A0A2R8Q966_DANRE	A0A2R8QR05_DANRE	Q1LYG9_DANRE	Q1LYH0_DANRE	A0A2R8QI28_DANRE	A0A286Y8L1_DANRE	F1QMN5_DANRE	A0A2R8QCE0_DANRE	A0A0G2L109_DANRE	A0A2R8QBP3_DANRE	A0A2R8PZY5_DANRE	A0A2R8QM97_DANRE	A0A2R8QGT9_DANRE
biological_process	GO:1905515	non-motile cilium assembly	16	35	0.457143	0.999035	0.00288224	1	0.989	CE290_DANRE	BBS2_DANRE	BROMI_DANRE	B0UYB0_DANRE	E7F4E7_DANRE	F1Q6W8_DANRE	A0A2R8QB34_DANRE	F8W3F2_DANRE	F1QVN7_DANRE	A0A2R8QRB2_DANRE	E7F3T4_DANRE	A0A2R8QEZ0_DANRE	A0A2R8QDU7_DANRE	A8DZ53_DANRE	A0A286Y8M8_DANRE	E9QHV7_DANRE
molecular_function	GO:0004713	protein tyrosine kinase activity	16	120	0.133333	0.999935	0.000106925	1	0.066	Q1LUZ7_DANRE	D1L3Y5_DANRE	F8W5D1_DANRE	E7F551_DANRE	A0A0R4INQ1_DANRE	A0A2R8Q7T0_DANRE	E7FGD8_DANRE	A0A2R8QST5_DANRE	F1R3M1_DANRE	F8W425_DANRE	Q1MTA8_DANRE	A0A2R8QNB7_DANRE	E7F544_DANRE	A0A0R4II39_DANRE	E9QFT3_DANRE	F1Q4N0_DANRE
cellular_component	GO:0005681	spliceosomal complex	16	83	0.192771	0.132578	0.900108	1	1	GPKOW_DANRE	F1QND0_DANRE	Q6DRP3_DANRE	Q6DRF8_DANRE	Q7ZVN6_DANRE	F1QWB4_DANRE	F1QAZ9_DANRE	A0A0G2KUM0_DANRE	E7F4G5_DANRE	A0A2R8Q139_DANRE	E7F9S1_DANRE	A0A0R4IL44_DANRE	B0S754_DANRE	X1WHV8_DANRE	E7F2A1_DANRE	A0A2R8QJ94_DANRE
molecular_function	GO:0004386	helicase activity	16	30	0.533333	0.999998	3.93512e-06	1	0.006	SMAL1_DANRE	DICER_DANRE	A0A2R8QPC0_DANRE	F1R9W2_DANRE	X1WET4_DANRE	A0A2R8Q0K5_DANRE	F1QQV6_DANRE	E7F9S1_DANRE	E7FCJ6_DANRE	A0A0R4IJ25_DANRE	A0A2R8QHR6_DANRE	X1WHV8_DANRE	Q1MTE3_DANRE	F8W2T6_DANRE	E7FBJ2_DANRE	A0A0G2KS58_DANRE
biological_process	GO:0045746	negative regulation of Notch signaling pathway	16	39	0.410256	0.994389	0.0139295	1	1	MTA70_DANRE	YTHD2_DANRE	DLLC_DANRE	NDF1_DANRE	A0A2R8PUN1_DANRE	A0A2R8Q7E4_DANRE	A0A0R4IDE6_DANRE	A0A2R8Q5Y8_DANRE	A0A2R8QUN0_DANRE	A0A0R4IDU4_DANRE	Q5FBC1_DANRE	Q5SPB5_DANRE	A0A286Y8T8_DANRE	F1QZ44_DANRE	A0A2R8RJ10_DANRE	U3JAZ4_DANRE
biological_process	GO:0098742	cell-cell adhesion via plasma-membrane adhesion molecules	16	58	0.275862	0.996492	0.00480951	1	1	F1RD80_DANRE	A0A2R8Q5S4_DANRE	E7F374_DANRE	A0A0R4IM30_DANRE	A0A0R4IFF8_DANRE	A0A0R4IQ86_DANRE	A0A0R4IJR6_DANRE	A0A0R4IRW1_DANRE	E7FC11_DANRE	A0A0R4IB29_DANRE	E7F1W3_DANRE	A0A0R4IY18_DANRE	A0A0R4IPM4_DANRE	A0A2R8QFR7_DANRE	A0A0R4IL00_DANRE	A0A0R4IRF9_DANRE
biological_process	GO:0021591	ventricular system development	16	37	0.432432	0.974433	0.0505817	1	1	ARNT2_DANRE	PAL1A_DANRE	MED12_DANRE	DICER_DANRE	Q1L8E6_DANRE	A0A2R8Q685_DANRE	A0A2R8QPN6_DANRE	X1WCE7_DANRE	A0A2R8QSA8_DANRE	F1Q7X5_DANRE	A0A2R8QJ08_DANRE	A0A2R8QRP8_DANRE	E9QDB5_DANRE	F1R9C9_DANRE	A0A2R8Q9T9_DANRE	A0A2R8QLG2_DANRE
molecular_function	GO:0030159	signaling receptor complex adaptor activity	16	39	0.410256	0.996145	0.00820132	1	1	A0A2R8RHW5_DANRE	A0A2R8Q8D8_DANRE	A0A0R4IN35_DANRE	F1Q897_DANRE	A0A2R8Q1L8_DANRE	A0A2R8QJF4_DANRE	Q5VSD9_DANRE	A0A2R8PV45_DANRE	A0A2R8QBW2_DANRE	A0A2R8QD15_DANRE	A0A2R8PXX1_DANRE	F1QBX5_DANRE	E7FH65_DANRE	A0A2R8QII5_DANRE	A0A286Y9Q5_DANRE	F1RD62_DANRE
cellular_component	GO:0000123	histone acetyltransferase complex	16	26	0.615385	1	1.04854e-06	1	0.002	JADE3_DANRE	A9JTE3_DANRE	Q5XJ88_DANRE	A0A0R4IPE4_DANRE	F1R259_DANRE	A0A0R4IUG1_DANRE	A0A0R4IPF2_DANRE	A0A2R8Q4T2_DANRE	A0A2R8QER3_DANRE	A0A2R8Q1K8_DANRE	A0A0R4INM9_DANRE	A0A0R4IPF3_DANRE	A0A2R8Q521_DANRE	A0A0R4IVZ7_DANRE	X1WG57_DANRE	A0A0R4IY90_DANRE
biological_process	GO:0006486	protein glycosylation	16	205	0.0780488	1.50925e-08	1	0	1	EXT1A_DANRE	EXT1B_DANRE	EXT1C_DANRE	SIAT2_DANRE	F1Q8R8_DANRE	Q6PE41_DANRE	A3KQ03_DANRE	A0A0R4IGF6_DANRE	B8JLQ4_DANRE	F1Q6D3_DANRE	F1QR13_DANRE	A0A2R8Q4I1_DANRE	F1R0F8_DANRE	F1QTA6_DANRE	X1WGF8_DANRE	F1QAS8_DANRE
molecular_function	GO:0042826	histone deacetylase binding	16	54	0.296296	0.923271	0.131073	1	1	ZN703_DANRE	F1QPB3_DANRE	F1QNL1_DANRE	A0A2R8QMZ5_DANRE	A0A2R8QIE4_DANRE	Q1LXH4_DANRE	Q1LXH6_DANRE	Q1LXH3_DANRE	A0A0R4ITE5_DANRE	A2BGA7_DANRE	E9QEC2_DANRE	A0A0R4IRM3_DANRE	A0A2R8QP40_DANRE	A0A140LG36_DANRE	Q1LXH5_DANRE	A0A2R8QU09_DANRE
cellular_component	GO:0005777	peroxisome	16	97	0.164948	0.00569954	0.996973	0.715	1	M1ZMM0_DANRE	F1QIV1_DANRE	F1QBV0_DANRE	F1R3V9_DANRE	A0A2R8Q1T4_DANRE	F1QNI6_DANRE	A0A2R8QHN7_DANRE	A0A0R4IUA3_DANRE	E7F4V8_DANRE	E7F738_DANRE	F1Q9F3_DANRE	F1RB36_DANRE	A0A2R8Q9J8_DANRE	E7FBZ8_DANRE	F8W4V1_DANRE	E7F022_DANRE
biological_process	GO:0031581	hemidesmosome assembly	16	20	0.8	1	2.11361e-07	1	0	A0A2R8PZA9_DANRE	A0A0R4IJ71_DANRE	A5WV02_DANRE	A0A2R8QKW7_DANRE	A0A2R8QR17_DANRE	A0A0R4INC4_DANRE	E9QCV2_DANRE	A0A2R8QEG3_DANRE	A0A2R8QLG6_DANRE	A0A2R8PVX9_DANRE	E7F8G7_DANRE	A0A286YBE9_DANRE	F1RA51_DANRE	A0A2R8RIJ1_DANRE	A0A0G2KQI8_DANRE	E7F4T0_DANRE
molecular_function	GO:0015485	cholesterol binding	16	72	0.222222	0.558357	0.554209	1	1	APOA1_DANRE	STAR_DANRE	F1Q8X9_DANRE	F1R2E5_DANRE	A0A2R8QL19_DANRE	E9QDU3_DANRE	E7F5T7_DANRE	A0A2R8QKH3_DANRE	E9QE50_DANRE	E7F3A1_DANRE	E7F2M8_DANRE	B0S523_DANRE	A0A2R8QJU4_DANRE	A0A2R8QT19_DANRE	A0A0R4IQ17_DANRE	E7FE64_DANRE
biological_process	GO:0007498	mesoderm development	16	33	0.484848	0.999884	0.000221598	1	0.325	PO5F1_DANRE	TBXTA_DANRE	E9QHI1_DANRE	Q98873_DANRE	F1QYE2_DANRE	Q9W6I6_DANRE	F1QWZ9_DANRE	B8JL25_DANRE	A0A0R4IFW9_DANRE	A3KQB2_DANRE	Q5RIV1_DANRE	A0A2R8S019_DANRE	A0A2R8PV67_DANRE	A0A0R4IZN8_DANRE	A0A0R4IBA9_DANRE	A0A0R4IW44_DANRE
biological_process	GO:0007076	mitotic chromosome condensation	16	18	0.888889	1	1.11164e-08	1	0	NUSAP_DANRE	CHM1A_DANRE	A0A2R8Q9M3_DANRE	A2BG39_DANRE	B8A5K9_DANRE	A1L231_DANRE	F1QJY8_DANRE	A0A2R8PZ20_DANRE	A0A0R4IZC4_DANRE	A0A2R8QA26_DANRE	F1R935_DANRE	A0A2R8Q4V9_DANRE	E7FGC2_DANRE	A0A0R4IC92_DANRE	A0A0R4IRW7_DANRE	B0V123_DANRE
biological_process	GO:0042073	intraciliary transport	16	37	0.432432	0.998171	0.00414831	1	1	A7MD87_DANRE	B0UYB0_DANRE	A9C3Q6_DANRE	F1QG20_DANRE	A0A0R4IED0_DANRE	A0A286Y937_DANRE	A0A1D5NS24_DANRE	F1QUT2_DANRE	F1QVN7_DANRE	E7F294_DANRE	E9QG33_DANRE	A0A2R8QRB2_DANRE	A0A2R8QDU7_DANRE	E9QDC0_DANRE	A0A2R8QQQ9_DANRE	A0A2R8QGU9_DANRE
biological_process	GO:0033333	fin development	16	54	0.296296	0.988776	0.0175642	1	1	CRBN_DANRE	RPZ_DANRE	B6IDE3_DANRE	D7PS91_DANRE	F1Q633_DANRE	Q1LV27_DANRE	A0A2R8QFB7_DANRE	F1R4B2_DANRE	F1R7R3_DANRE	F6NHY4_DANRE	A0A2R8Q1V0_DANRE	A2BHG4_DANRE	F1QVQ2_DANRE	A0A0R4IQJ3_DANRE	A0A2R8QSM6_DANRE	A0A2R8QDV4_DANRE
biological_process	GO:0050935	iridophore differentiation	16	29	0.551724	0.999929	0.000303144	1	0.441	MED12_DANRE	Q6NYI3_DANRE	Q90XD1_DANRE	Q8QGU1_DANRE	A0A2R8QI76_DANRE	F8W4N1_DANRE	F1QBU7_DANRE	E7FAP8_DANRE	E7EXF7_DANRE	A0A2R8RSI4_DANRE	F1QVU0_DANRE	A0A2R8QED1_DANRE	Q6P975_DANRE	F1QUT5_DANRE	F1QUT4_DANRE	A0A2R8QRQ5_DANRE
molecular_function	GO:0051010	microtubule plus-end binding	16	42	0.380952	0.993732	0.0151344	1	1	CLAP2_DANRE	F1R0W9_DANRE	A0A0R4IQR0_DANRE	E7F2X0_DANRE	F1QIN6_DANRE	A8WHM7_DANRE	F6PC33_DANRE	F1R7T2_DANRE	A0A2R8QG18_DANRE	A0A2R8Q8R7_DANRE	A0A286YAU5_DANRE	A0A2R8RP20_DANRE	F8W339_DANRE	A0A286YA27_DANRE	F1R253_DANRE	A0A0R4IW36_DANRE
biological_process	GO:0009888	tissue development	16	78	0.205128	1	4.88258e-10	1	0	B3DKN2_DANRE	F1QBZ9_DANRE	F1QPJ1_DANRE	Q1MTD2_DANRE	A0A2R8RXG6_DANRE	F1QYU0_DANRE	A0A1D5NSB6_DANRE	E7EXX6_DANRE	F1QKV6_DANRE	A0A2R8Q880_DANRE	A0A0R4II20_DANRE	E9QGY9_DANRE	A0A2R8QMV5_DANRE	F1REL9_DANRE	E7F6C7_DANRE	F1R9B8_DANRE
biological_process	GO:0060213	positive regulation of nuclear-transcribed mRNA poly(A) tail shortening	16	18	0.888889	1	1.11164e-08	1	0	CNOT1_DANRE	E7FGM4_DANRE	E7F923_DANRE	A0A0R4IJ26_DANRE	A0A2R8RP64_DANRE	F1QRP4_DANRE	A0A2R8RPF4_DANRE	A0A2R8RQW3_DANRE	I3IRW6_DANRE	U3JAU2_DANRE	A0A286YB96_DANRE	A0A2R8S0G2_DANRE	E7F055_DANRE	A0A0R4ICB1_DANRE	A0A0R4IVQ1_DANRE	E7F339_DANRE
cellular_component	GO:0044232	organelle membrane contact site	16	18	0.888889	0.999997	1.9181e-05	1	0.006	E7F236_DANRE	A0A2R8Q3B1_DANRE	A0A2R8QFB2_DANRE	A0A2R8Q0E9_DANRE	F1QDS3_DANRE	E7FEJ6_DANRE	E7F9Y2_DANRE	A0A2R8QG73_DANRE	A0A2R8QC63_DANRE	A0A2R8RJE1_DANRE	A0A0G2LA96_DANRE	A0A2R8RNA9_DANRE	F1QEA4_DANRE	A0A2R8Q580_DANRE	A0A2R8RXF6_DANRE	A0A2R8RLF0_DANRE
biological_process	GO:0016188	synaptic vesicle maturation	16	21	0.761905	1	1.67582e-06	1	0.006	F1QVH9_DANRE	F1R275_DANRE	A0A2R8PZP4_DANRE	A0A2R8Q966_DANRE	A0A2R8QR05_DANRE	Q1LYG9_DANRE	Q1LYH0_DANRE	A0A2R8QI28_DANRE	A0A286Y8L1_DANRE	F1QMN5_DANRE	A0A2R8QCE0_DANRE	A0A0G2L109_DANRE	A0A2R8QBP3_DANRE	A0A2R8PZY5_DANRE	A0A2R8QM97_DANRE	A0A2R8QGT9_DANRE
biological_process	GO:0006623	protein targeting to vacuole	16	34	0.470588	0.915184	0.143574	1	1	A0JPF7_DANRE	B7ZUU8_DANRE	Q6P3K6_DANRE	Q6PBU2_DANRE	E7EY38_DANRE	F1QJI4_DANRE	B0UYE8_DANRE	A0A2R8QD96_DANRE	E7F307_DANRE	E9QH42_DANRE	A0A0R4IY07_DANRE	F1QHB9_DANRE	F6PA07_DANRE	F1R8C1_DANRE	F1QAQ5_DANRE	A2CEX5_DANRE
cellular_component	GO:0097729	9+2 motile cilium	16	19	0.842105	0.999989	3.84328e-05	1	0.014	F1R672_DANRE	E9QBH9_DANRE	A0A2R8RQB1_DANRE	F1QB07_DANRE	K7DY80_DANRE	A0A2R8Q6Y8_DANRE	A0A2R8QMF4_DANRE	I3ITD2_DANRE	A0A2R8QCS6_DANRE	A0A2R8QP75_DANRE	E7FGS8_DANRE	F1RAF1_DANRE	A0A2R8QBQ8_DANRE	A0A2R8RL41_DANRE	F1QLA3_DANRE	F1R185_DANRE
biological_process	GO:0043434	response to peptide hormone	16	35	0.457143	0.982236	0.0267245	1	1	A4QNT9_DANRE	Q4V9B2_DANRE	Q8AW20_DANRE	O93599_DANRE	Q6NV46_DANRE	A0A1S6L757_DANRE	A0A0R4IGF2_DANRE	A0A2R8S045_DANRE	B0S790_DANRE	F8W3X1_DANRE	A0A2R8RWD9_DANRE	E7FBV9_DANRE	Q68SP3_DANRE	F1QWX2_DANRE	A0A2R8QTS6_DANRE	A0A2R8Q947_DANRE
molecular_function	GO:0005540	hyaluronic acid binding	16	53	0.301887	0.934253	0.114971	1	1	A3KQB0_DANRE	A0A2R8RIX1_DANRE	E7EYM4_DANRE	X1WBP3_DANRE	X1WDI8_DANRE	X1WF73_DANRE	A0A0R4IPI0_DANRE	E0CZJ3_DANRE	F1QEZ8_DANRE	A0A2R8QLT6_DANRE	A0A2R8QK78_DANRE	E7EYJ3_DANRE	F1QFM9_DANRE	E7F663_DANRE	F1R2Q6_DANRE	A0A0R4IXT8_DANRE
molecular_function	GO:0010859	calcium-dependent cysteine-type endopeptidase inhibitor activity	16	17	0.941176	1	5.04182e-10	1	0	E9QGH3_DANRE	E9QGB1_DANRE	E9QCS2_DANRE	A0A0R4IPE6_DANRE	E9QHK0_DANRE	E9QC46_DANRE	E9QFK5_DANRE	E9QDC1_DANRE	E9QHU9_DANRE	A0A2R8RI86_DANRE	A0A0R4ILE0_DANRE	E9QGE0_DANRE	F1QZT8_DANRE	E9QF35_DANRE	E9QBC9_DANRE	E9QDV9_DANRE
biological_process	GO:0097340	inhibition of cysteine-type endopeptidase activity	16	18	0.888889	1	1.11164e-08	1	0	E9QGH3_DANRE	E9QGB1_DANRE	E9QCS2_DANRE	A0A0R4IPE6_DANRE	E9QHK0_DANRE	E9QC46_DANRE	E9QFK5_DANRE	E9QDC1_DANRE	E9QHU9_DANRE	A0A2R8RI86_DANRE	A0A0R4ILE0_DANRE	E9QGE0_DANRE	F1QZT8_DANRE	E9QF35_DANRE	E9QBC9_DANRE	E9QDV9_DANRE
biological_process	GO:0033339	pectoral fin development	15	58	0.258621	0.945558	0.0852463	1	1	P4K2B_DANRE	DLX5A_DANRE	DLX6A_DANRE	TBX5A_DANRE	Q9DFH2_DANRE	Q7SX66_DANRE	E3W6T6_DANRE	E9QDJ5_DANRE	F1Q6W8_DANRE	F1R259_DANRE	A0A0R4IUG1_DANRE	G1K2W9_DANRE	A0A0R4IU05_DANRE	A0A0R4IPF3_DANRE	X1WG57_DANRE
biological_process	GO:0031047	gene silencing by RNA	15	45	0.333333	0.998871	0.00215659	1	0.973	PIWL2_DANRE	TDRD1_DANRE	TDRD9_DANRE	CNO10_DANRE	CNOT1_DANRE	Q503G0_DANRE	E7FA32_DANRE	T1ECU4_DANRE	A4QNY2_DANRE	F1R930_DANRE	F8W2Z6_DANRE	R4GEV4_DANRE	A0A2R8QRK5_DANRE	E7F3W9_DANRE	A0A2R8QPQ1_DANRE
biological_process	GO:0007099	centriole replication	15	23	0.652174	1	7.24949e-08	1	0	PLK4_DANRE	SAS6_DANRE	CP135_DANRE	CEP63_DANRE	POC1B_DANRE	A0A0R4I9S3_DANRE	A0A2R8RZI9_DANRE	X1WBK2_DANRE	E7F2G9_DANRE	F1RB74_DANRE	A0A0R4IEX1_DANRE	F1R3P9_DANRE	A0A2R8RJB6_DANRE	A0A140LFQ5_DANRE	X1WC30_DANRE
biological_process	GO:0051014	actin filament severing	15	42	0.357143	0.963325	0.071988	1	1	Q1RLT7_DANRE	F1Q6K8_DANRE	X1WEC4_DANRE	A0A2R8Q3W8_DANRE	F1QVU3_DANRE	A0A2R8RPR6_DANRE	X1WE86_DANRE	A0A2R8QCX4_DANRE	F1QU62_DANRE	F1R3V3_DANRE	A0A2R8Q0D6_DANRE	E9QJ38_DANRE	A0A2R8Q7K6_DANRE	U3JAV9_DANRE	X1WDI1_DANRE
biological_process	GO:0042147	retrograde transport, endosome to Golgi	15	80	0.1875	0.149053	0.902238	1	1	RIC1_DANRE	Q4VA89_DANRE	Q1LYA7_DANRE	Q567Y3_DANRE	Q7SY45_DANRE	B8JKJ1_DANRE	A0A0R4IY52_DANRE	B8JKJ2_DANRE	A0A0R4IDN5_DANRE	A0A2R8RKH5_DANRE	F1R0A4_DANRE	B8A541_DANRE	F8W5C6_DANRE	A0A2R8QGI6_DANRE	F1R5I6_DANRE
biological_process	GO:0045494	photoreceptor cell maintenance	15	43	0.348837	0.963325	0.071988	1	1	EYS_DANRE	NRF1_DANRE	CE290_DANRE	DCTN2_DANRE	Q52WY2_DANRE	B0UYB0_DANRE	A0A2R8PY65_DANRE	F1QVN7_DANRE	A0A2R8QRB2_DANRE	F1QIV7_DANRE	A0A2R8RT44_DANRE	A0A2R8QDU7_DANRE	F1QBF1_DANRE	A0A2R8QMH9_DANRE	A0A0R4IBP9_DANRE
cellular_component	GO:0032991	protein-containing complex	15	64	0.234375	1	7.25277e-10	1	0	MIB1_DANRE	OSTA_DANRE	TBX5A_DANRE	ELAV4_DANRE	B8K0D5_DANRE	Q6TGY6_DANRE	O93616_DANRE	Q1L927_DANRE	F1QCA7_DANRE	A0A2R8QCM5_DANRE	A0A2R8QGU6_DANRE	Q5RIV1_DANRE	A0A0R4IRQ4_DANRE	A0A0R4IBP9_DANRE	A5WUN6_DANRE
biological_process	GO:0031290	retinal ganglion cell axon guidance	15	68	0.220588	0.448426	0.659587	1	1	PTC1_DANRE	TEN3_DANRE	DISP1_DANRE	DZIP1_DANRE	B0S6T1_DANRE	F1QBD4_DANRE	F1QNH9_DANRE	F1QX08_DANRE	A0A0R4II20_DANRE	F8W4Z3_DANRE	F8W3V6_DANRE	F8W4S4_DANRE	A0A0R4IWH7_DANRE	F1QAC4_DANRE	A0A2R8QMX9_DANRE
biological_process	GO:0030178	negative regulation of Wnt signaling pathway	15	48	0.3125	0.989369	0.0167755	1	1	NKD2_DANRE	NKD2L_DANRE	MYLIB_DANRE	NKD1_DANRE	AMER1_DANRE	CHD8_DANRE	F1QTT3_DANRE	Q68EG5_DANRE	A7MCD1_DANRE	Q5TYS1_DANRE	A0A2R8QDB8_DANRE	A0A0G2KHX4_DANRE	A0A286Y892_DANRE	E7FH24_DANRE	F1QSC3_DANRE
biological_process	GO:0042593	glucose homeostasis	15	40	0.375	0.761846	0.335361	1	1	HN1BA_DANRE	RFX6_DANRE	YAP1_DANRE	A0A2R8Q844_DANRE	Q1LWJ4_DANRE	F1RCH4_DANRE	E7F921_DANRE	A0A2R8RVU5_DANRE	A0A0R4IU95_DANRE	F1QNX5_DANRE	A0A0R4IGP2_DANRE	F1QB13_DANRE	A0A286Y9P5_DANRE	A0A2R8QR15_DANRE	A0A2R8QM53_DANRE
molecular_function	GO:0017075	syntaxin-1 binding	15	35	0.428571	0.998175	0.00534913	1	0.982	A0A2R9YJG3_DANRE	D3KVM2_DANRE	Q6IQK3_DANRE	A0A2R8QMH8_DANRE	F1QVH9_DANRE	F1R275_DANRE	A0A2R8PY21_DANRE	F1QM13_DANRE	A0A2R8QHA2_DANRE	F1RAE9_DANRE	A0A2R8QCE0_DANRE	A0A0G2L109_DANRE	A0A2R8PZY5_DANRE	A0A0R4IQM9_DANRE	A0A2R8QGT9_DANRE
molecular_function	GO:0016301	kinase activity	15	99	0.151515	0.000656921	0.999458	0.184	1	COQ8A_DANRE	COQ8B_DANRE	F1RBR8_DANRE	B3DH98_DANRE	A0A0R4IPE4_DANRE	D3GE88_DANRE	Q7T2L8_DANRE	Q6P0K1_DANRE	A4IFZ0_DANRE	A0A0R4IK92_DANRE	F1QJB6_DANRE	Q7ZVW3_DANRE	R4GE34_DANRE	A0A2R8QCE7_DANRE	F1RAP1_DANRE
biological_process	GO:0035118	embryonic pectoral fin morphogenesis	15	37	0.405405	0.992201	0.0191238	1	1	CRBN_DANRE	SP9_DANRE	NIPLA_DANRE	TBX5A_DANRE	MED12_DANRE	B3DKL9_DANRE	Q9DFH2_DANRE	Q7SX66_DANRE	A0A1D5NSE4_DANRE	F1QI36_DANRE	F1RCP0_DANRE	A0A0R4ILR3_DANRE	F1QDF2_DANRE	F8W4Z3_DANRE	A0A0R4IWH7_DANRE
molecular_function	GO:0008157	protein phosphatase 1 binding	15	36	0.416667	0.997389	0.0073052	1	0.993	PHR4A_DANRE	PHR4B_DANRE	E7F3J0_DANRE	E7EZR5_DANRE	A0A2R8QNW3_DANRE	A0A0R4IPH0_DANRE	G1K2M1_DANRE	E7F487_DANRE	A0A0R4IGJ6_DANRE	X1WB97_DANRE	A0A2R8QR28_DANRE	A0A0R4IXC4_DANRE	A0A2R8QL20_DANRE	A0A2R8QR73_DANRE	E7FEM0_DANRE
biological_process	GO:0070534	protein K63-linked ubiquitination	15	36	0.416667	0.994499	0.0132878	1	1	RN152_DANRE	RNF8_DANRE	TRAF6_DANRE	R213A_DANRE	R213B_DANRE	Q8JFV5_DANRE	U6C7X6_DANRE	A2VCZ7_DANRE	F6P346_DANRE	I3IRX0_DANRE	F6NY94_DANRE	A0A0R4IGL6_DANRE	B0UXK1_DANRE	A0A0R4IBD8_DANRE	A0A2R8PW57_DANRE
biological_process	GO:0060047	heart contraction	15	118	0.127119	6.55286e-09	1	0	1	RFOX1_DANRE	ALPK2_DANRE	B3DJX4_DANRE	B3DFS9_DANRE	F6NYL9_DANRE	E9QJ94_DANRE	F1QZQ0_DANRE	F1R7N8_DANRE	E7FAN4_DANRE	B8A5T9_DANRE	E7EZ05_DANRE	A0A2R8Q9W1_DANRE	B0S758_DANRE	B8JLS3_DANRE	A0A2R8QRD5_DANRE
biological_process	GO:0001841	neural tube formation	15	31	0.483871	0.971833	0.0513185	1	1	DLX5A_DANRE	DAPLE_DANRE	DLX6A_DANRE	SCRIB_DANRE	PAL1A_DANRE	Q6VUB8_DANRE	Q6TNS1_DANRE	I3ISQ9_DANRE	A0A0R4IFF8_DANRE	B7ZDE9_DANRE	A0A0R4IQ86_DANRE	A0A0R4IJR6_DANRE	A5WW50_DANRE	A0A2R8Q7H2_DANRE	A0A0R4IL00_DANRE
biological_process	GO:0006629	lipid metabolic process	15	113	0.132743	1.20397e-27	1	0	1	C27C1_DANRE	FADS2_DANRE	E7F0B3_DANRE	A0A2R8QL31_DANRE	A0A2R8QRJ5_DANRE	E7FDG8_DANRE	A0A2R8Q7R8_DANRE	A0A0R4IHC1_DANRE	A0A2R8RHL6_DANRE	A0A2R8QE21_DANRE	A0A2R8Q244_DANRE	F1QYL5_DANRE	A0A0R4IKB8_DANRE	E9QIZ4_DANRE	E7F067_DANRE
molecular_function	GO:0019904	protein domain specific binding	15	22	0.681818	0.999719	0.000490655	1	0.282	Q567G5_DANRE	Q1LV18_DANRE	Q7SYK6_DANRE	Q5XIZ7_DANRE	A0A0R4IDC8_DANRE	E7FCY1_DANRE	R4GEF6_DANRE	F1QC36_DANRE	R4GEJ9_DANRE	F1Q8M3_DANRE	A0A2R8RIK5_DANRE	F1QJ24_DANRE	A0A2R8QDC2_DANRE	E9QBT3_DANRE	E7EXU4_DANRE
molecular_function	GO:0008138	protein tyrosine/serine/threonine phosphatase activity	15	95	0.157895	0.0610078	0.962948	1	1	CC14A_DANRE	Q7ZVN3_DANRE	A0A2R8QM14_DANRE	Q1L9G1_DANRE	X1WFY2_DANRE	E7FH10_DANRE	Q6P3I4_DANRE	A0A2R8QGU0_DANRE	A0A0R4IAC0_DANRE	A5PMX2_DANRE	A0A2R8RXU6_DANRE	E9QCC5_DANRE	F8W600_DANRE	F8W5R0_DANRE	F8W2B2_DANRE
molecular_function	GO:0050660	flavin adenine dinucleotide binding	15	98	0.153061	0.301802	0.760149	1	1	Q5TZD3_DANRE	A2BIN8_DANRE	Q7T1D7_DANRE	F1QS99_DANRE	F1Q8J4_DANRE	F6NN73_DANRE	F1Q7F3_DANRE	E7FGA5_DANRE	A0A2R8RQT4_DANRE	F1R3V9_DANRE	A0A2R8RSR5_DANRE	A0A2R8Q1W8_DANRE	F1R509_DANRE	A0A140LH37_DANRE	F1QML0_DANRE
biological_process	GO:0048854	brain morphogenesis	15	48	0.3125	0.98658	0.0271477	1	1	CTNA2_DANRE	F1QJ05_DANRE	F1QCQ3_DANRE	F1R7N7_DANRE	F1Q5T5_DANRE	F1R662_DANRE	A0A286YBQ8_DANRE	A0A0G2KGP5_DANRE	A5WVY0_DANRE	F1QBX1_DANRE	A0A0R4IQK3_DANRE	E7F1U4_DANRE	E9QHX3_DANRE	A0A0R4II20_DANRE	A0A2R8PZ52_DANRE
biological_process	GO:0060215	primitive hemopoiesis	15	56	0.267857	0.996317	0.00683515	1	1	NPS4L_DANRE	SMYD5_DANRE	NCOA2_DANRE	HXD4A_DANRE	F1RBA7_DANRE	Q6DHD0_DANRE	Q5TYS1_DANRE	B0R0X6_DANRE	F6NXN2_DANRE	E7F716_DANRE	F6NPZ8_DANRE	Q5RIV1_DANRE	A0A286Y8Y8_DANRE	E7F7E3_DANRE	X1WFV4_DANRE
biological_process	GO:0021549	cerebellum development	15	35	0.428571	0.991141	0.0178132	1	1	CE290_DANRE	OTX2_DANRE	WDR73_DANRE	PAX2A_DANRE	CHM1A_DANRE	A0S0R1_DANRE	Q90ZB2_DANRE	Q8QGU1_DANRE	F8W3X0_DANRE	F1QE03_DANRE	F1QE84_DANRE	F1QHE7_DANRE	A0A2R8QT61_DANRE	E7F630_DANRE	A0A286YAA0_DANRE
molecular_function	GO:0003684	damaged DNA binding	15	45	0.333333	0.946956	0.0976449	1	1	DCR1C_DANRE	NBN_DANRE	F1Q570_DANRE	A0A2R8RKD0_DANRE	E7F6Y7_DANRE	F1QHZ1_DANRE	X1WGQ9_DANRE	E7F5C4_DANRE	A2CEB0_DANRE	A0A2R8RWF4_DANRE	E7F8G9_DANRE	F1R7V7_DANRE	A5PN27_DANRE	E7F457_DANRE	B0S5R3_DANRE
biological_process	GO:0030900	forebrain development	15	48	0.3125	0.994824	0.00780831	1	1	NPS4A_DANRE	PAX6_DANRE	SOX2_DANRE	MED12_DANRE	CHD8_DANRE	A0A2R8QM99_DANRE	B3DH68_DANRE	Q5SP48_DANRE	A0A0R4ICW0_DANRE	A0A0R4IF59_DANRE	F1QA18_DANRE	Q5SP49_DANRE	A0A0R4ISY7_DANRE	A0A0R4INK8_DANRE	A0A0R4IL48_DANRE
biological_process	GO:0030513	positive regulation of BMP signaling pathway	15	37	0.405405	0.992201	0.0191238	1	1	A0A2R8RIA1_DANRE	Q6DRP3_DANRE	A0A2R8Q9A3_DANRE	F1R7N7_DANRE	F1Q5T5_DANRE	Q5RGE8_DANRE	A0A286YBQ8_DANRE	A0A288CG34_DANRE	A0A2R8Q0H3_DANRE	A0A0R4IQK3_DANRE	A0A2R8Q0N9_DANRE	B8A6E8_DANRE	F1QAD6_DANRE	A0A2R8Q3U7_DANRE	A0A2R8PZ52_DANRE
biological_process	GO:0051209	release of sequestered calcium ion into cytosol	15	24	0.625	0.989483	0.024737	1	1	WNT5B_DANRE	F6PDA4_DANRE	E7FAI5_DANRE	B8JHQ2_DANRE	F1QCK4_DANRE	F8W5K5_DANRE	A0A0R4IKT8_DANRE	F1QEX9_DANRE	Q5RGQ4_DANRE	A2RRV7_DANRE	A0A0R4IH08_DANRE	E7FB06_DANRE	A0A0R4IA72_DANRE	F1R1L5_DANRE	A0A2R8QS07_DANRE
molecular_function	GO:0005049	nuclear export signal receptor activity	15	20	0.75	1	8.10964e-07	1	0	NUP42_DANRE	XPO4_DANRE	XPO2_DANRE	B0S8I3_DANRE	A0A0R4IWU7_DANRE	F1RDC5_DANRE	A0A0R4IUH7_DANRE	A0A0R4IK82_DANRE	A0A2R8RNP8_DANRE	A0A2R8QKF9_DANRE	F1Q5C6_DANRE	A0A0R4IA10_DANRE	E7F0E8_DANRE	A0A0R4IGB7_DANRE	E7FBU7_DANRE
biological_process	GO:0051017	actin filament bundle assembly	15	57	0.263158	0.739245	0.33484	1	1	BI2L2_DANRE	A0A0R4IID9_DANRE	F1R599_DANRE	F1R0H8_DANRE	X1WDN9_DANRE	F8W3Z4_DANRE	A0A0J9YIX2_DANRE	F1QCE2_DANRE	A5PM88_DANRE	A0A0R4IXX0_DANRE	A0A0R4IB32_DANRE	A0A2R8Q5K8_DANRE	F6PEI4_DANRE	B0S4T8_DANRE	F1QB08_DANRE
molecular_function	GO:0003887	DNA-directed DNA polymerase activity	15	33	0.454545	0.999169	0.00269511	1	0.902	B8JIE9_DANRE	F8W5R6_DANRE	F1RDP8_DANRE	B0V351_DANRE	E7F6Y7_DANRE	A0A286Y9F7_DANRE	A0A0R4IPZ0_DANRE	A2CEB0_DANRE	E7FDC5_DANRE	F1QSQ9_DANRE	A0A2R8PX42_DANRE	E7FB68_DANRE	E9QIM3_DANRE	B0S5R3_DANRE	F1Q4P4_DANRE
biological_process	GO:0007623	circadian rhythm	15	54	0.277778	0.121757	0.91252	1	1	NFIL3_DANRE	A4IG25_DANRE	A0A2R8RSG0_DANRE	Q8JIG3_DANRE	B3DH92_DANRE	A0A0R4IH97_DANRE	A0A0A0MPJ6_DANRE	F1Q4X0_DANRE	F1QY70_DANRE	F1R7W5_DANRE	F1QZP2_DANRE	Q5RIV1_DANRE	F1QKJ7_DANRE	A0A2R8QGX8_DANRE	E7F4H0_DANRE
molecular_function	GO:0032934	sterol binding	15	42	0.357143	0.483401	0.620243	1	1	B0S5M3_DANRE	F1R2E5_DANRE	A0A2R8QL19_DANRE	E9QDU3_DANRE	E7F5T7_DANRE	A0A2R8QKH3_DANRE	E9QE50_DANRE	E7F3A1_DANRE	E7F2M8_DANRE	B0S523_DANRE	A0A2R8QJU4_DANRE	E7FGK0_DANRE	A0A2R8QT19_DANRE	A0A0R4IQ17_DANRE	E7FE64_DANRE
biological_process	GO:0043408	regulation of MAPK cascade	15	41	0.365854	0.0487948	0.962181	1	1	Q4F876_DANRE	X1WGA8_DANRE	A0A0R4IEP9_DANRE	A0A0R4IIN0_DANRE	B0UY93_DANRE	E7F885_DANRE	A0A0R4IP53_DANRE	A0A2R8QUH6_DANRE	X1WD79_DANRE	A0A2R8RPD7_DANRE	A0A0R4IJH5_DANRE	E9QBC8_DANRE	A0A0R4IVF8_DANRE	A0A0R4IWP5_DANRE	X1WGQ4_DANRE
biological_process	GO:0051897	positive regulation of protein kinase B signaling	15	23	0.652174	0.999995	3.25992e-05	1	0.066	TIE2_DANRE	F1RD88_DANRE	A0A2R8PYK8_DANRE	A0A2R8Q844_DANRE	Q1LWJ4_DANRE	A0A0R4IL16_DANRE	E7EYX4_DANRE	F1QNX5_DANRE	A0A0R4ICH0_DANRE	A0A0R4IGP2_DANRE	F1Q9T1_DANRE	A0A286Y9P5_DANRE	E7F0Y5_DANRE	A0A2R8QR15_DANRE	A0A2R8QM53_DANRE
biological_process	GO:0006611	protein export from nucleus	15	23	0.652174	0.999975	0.000131392	1	0.214	XPO4_DANRE	XPO2_DANRE	A0A0R4IWU7_DANRE	F1RDC5_DANRE	A0A0R4IUH7_DANRE	A0A0R4IK82_DANRE	A0A2R8RNP8_DANRE	A0A2R8QKF9_DANRE	F1Q5C6_DANRE	A0A0R4IL24_DANRE	A0A0R4IA10_DANRE	E7F0E8_DANRE	F1QVK9_DANRE	F1Q591_DANRE	E7FBU7_DANRE
biological_process	GO:0048706	embryonic skeletal system development	15	40	0.375	0.99843	0.00230171	1	0.98	B3DLK0_DANRE	Q6EF99_DANRE	A2CG09_DANRE	Q2LDA1_DANRE	Q9PVF5_DANRE	Q6EFA0_DANRE	F1R3V5_DANRE	A0A0R4IMA3_DANRE	A0A0R4IHB0_DANRE	A0A0R4IH08_DANRE	A0A2R8QK51_DANRE	A0A2R8QGR2_DANRE	F1R1L5_DANRE	E9QBU8_DANRE	E7FAE9_DANRE
molecular_function	GO:0046935	1-phosphatidylinositol-3-kinase regulator activity	15	38	0.394737	0.994974	0.0129008	1	1	B0EVP9_DANRE	A0A2R8Q2X0_DANRE	A0A0R4IFZ8_DANRE	B3DHG9_DANRE	A0A0R4IUJ2_DANRE	B0EVP5_DANRE	A0A2R8Q7V8_DANRE	F1QCV5_DANRE	F1QB84_DANRE	F1QI15_DANRE	A0A0R4IYS3_DANRE	L0N8W2_DANRE	Q7ZVW3_DANRE	F6NVP6_DANRE	A0A2R8QIU7_DANRE
cellular_component	GO:0008305	integrin complex	15	57	0.263158	0.797576	0.298286	1	1	Q5I2A9_DANRE	B3DIP9_DANRE	E7F2X5_DANRE	A0A2R8QMF7_DANRE	A0A0R4IJT2_DANRE	F1R108_DANRE	F1Q4U2_DANRE	A0A2R8RQ80_DANRE	F8W2W0_DANRE	X1WCW9_DANRE	A0A0R4IHK8_DANRE	F1QC06_DANRE	A0A0R4IME5_DANRE	B8A5K2_DANRE	F1RA51_DANRE
molecular_function	GO:0015248	sterol transporter activity	15	39	0.384615	0.993743	0.0139691	1	1	B0S5M3_DANRE	F1R2E5_DANRE	A0A2R8QL19_DANRE	E9QDU3_DANRE	E7F5T7_DANRE	A0A2R8QKH3_DANRE	E9QE50_DANRE	E7F3A1_DANRE	E7F2M8_DANRE	B0S523_DANRE	A0A2R8QJU4_DANRE	E7FGK0_DANRE	A0A2R8QT19_DANRE	A0A0R4IQ17_DANRE	E7FE64_DANRE
cellular_component	GO:0035371	microtubule plus-end	15	33	0.454545	0.999353	0.00215245	1	0.545	A9JTE3_DANRE	F1R0W9_DANRE	A0A0R4IQR0_DANRE	E7F2X0_DANRE	F1QIN6_DANRE	F6PC33_DANRE	F1R7T2_DANRE	A0A2R8QG18_DANRE	A0A2R8Q8R7_DANRE	A0A286YAU5_DANRE	A0A2R8RP20_DANRE	F8W339_DANRE	A0A286YA27_DANRE	E9QFH4_DANRE	A0A0R4IW36_DANRE
cellular_component	GO:0030056	hemidesmosome	15	18	0.833333	1	5.01145e-08	1	0	A0A2R8PZA9_DANRE	A0A0R4IJ71_DANRE	A5WV02_DANRE	A0A2R8QKW7_DANRE	A0A2R8QR17_DANRE	A0A0R4INC4_DANRE	E9QCV2_DANRE	A0A2R8QEG3_DANRE	A0A2R8QLG6_DANRE	A0A2R8PVX9_DANRE	E7F8G7_DANRE	A0A286YBE9_DANRE	A0A2R8RIJ1_DANRE	A0A0G2KQI8_DANRE	E7F4T0_DANRE
biological_process	GO:0051321	meiotic cell cycle	14	47	0.297872	0.974456	0.0361648	1	1	PIWL2_DANRE	TDRD1_DANRE	HORM1_DANRE	NBN_DANRE	B3DIU9_DANRE	Q1RLP7_DANRE	E9QGA1_DANRE	A0A2R8RXV8_DANRE	E9QF00_DANRE	F6PFE9_DANRE	B1H1M4_DANRE	R4GEV4_DANRE	A0A2R8QRK5_DANRE	A0A2R8QPQ1_DANRE
molecular_function	GO:0035064	methylated histone binding	14	55	0.254545	0.833104	0.254878	1	1	PHF2_DANRE	PHF8_DANRE	LRWD1_DANRE	GLYR1_DANRE	TDRD3_DANRE	Q6DHF1_DANRE	U3JB43_DANRE	Q6IQ71_DANRE	A0A286YBF2_DANRE	E7F2Q3_DANRE	A0A2R8Q3B9_DANRE	X1WDW8_DANRE	F1Q982_DANRE	E7F366_DANRE
molecular_function	GO:0106306	protein serine/threonine phosphatase activity	14	121	0.115702	NA	NA	NA	NA	CC14A_DANRE	RPAP2_DANRE	Q7ZVN3_DANRE	Q7T2L8_DANRE	Q6NYH0_DANRE	X1WFY2_DANRE	E7FH10_DANRE	A0A0R4IAC0_DANRE	A0A0G2KPF8_DANRE	A5PMX2_DANRE	A0A0R4IE73_DANRE	A0A2R8RXU6_DANRE	F8W600_DANRE	F8W2B2_DANRE
molecular_function	GO:0106307	protein serine/threonine phosphatase activity	14	121	0.115702	NA	NA	NA	NA	CC14A_DANRE	RPAP2_DANRE	Q7ZVN3_DANRE	Q7T2L8_DANRE	Q6NYH0_DANRE	X1WFY2_DANRE	E7FH10_DANRE	A0A0R4IAC0_DANRE	A0A0G2KPF8_DANRE	A5PMX2_DANRE	A0A0R4IE73_DANRE	A0A2R8RXU6_DANRE	F8W600_DANRE	F8W2B2_DANRE
cellular_component	GO:0030127	COPII vesicle coat	14	24	0.583333	0.999979	0.000114049	1	0.041	PEF1_DANRE	SC23A_DANRE	KLH12_DANRE	SC31A_DANRE	Q6AZ98_DANRE	E7F114_DANRE	A0A0R4IAZ9_DANRE	A0A0R4ICL5_DANRE	A0A2R8QCB9_DANRE	F1R7W8_DANRE	F1QRB4_DANRE	A0A0R4IMX2_DANRE	A0A0R4IP34_DANRE	E7F715_DANRE
biological_process	GO:0007162	negative regulation of cell adhesion	14	27	0.518519	0.737813	0.333922	1	1	PLXA3_DANRE	RIPR2_DANRE	F1QBC0_DANRE	F1QZQ3_DANRE	A0A2R8PX85_DANRE	E7FGY1_DANRE	A0A2R8Q3J7_DANRE	Q5RH91_DANRE	F1Q7U0_DANRE	F1Q6L2_DANRE	F1R7J5_DANRE	B0V1S6_DANRE	A0A0R4IRZ9_DANRE	A0A140LGG1_DANRE
biological_process	GO:0006366	transcription by RNA polymerase II	14	47	0.297872	1	2.46574e-71	1	0	ERCC3_DANRE	NFIL3_DANRE	E7FGQ5_DANRE	Q66I03_DANRE	A0A2R8QPS2_DANRE	F1QY70_DANRE	F1R7W5_DANRE	A0A2R8QGW7_DANRE	A0A0R4IEG2_DANRE	F1QXN5_DANRE	A0A0R4IIR4_DANRE	F1R3R6_DANRE	Q5TYT6_DANRE	F1Q8L8_DANRE
biological_process	GO:0030866	cortical actin cytoskeleton organization	14	49	0.285714	0.986444	0.0260528	1	1	AMOL2_DANRE	DLG1_DANRE	A0A0R4IVY5_DANRE	Q68EI5_DANRE	Q90Y37_DANRE	F1Q6L5_DANRE	F1R3U2_DANRE	A0A0R4IHT4_DANRE	I3ITQ8_DANRE	A0A1D5NSW9_DANRE	E7F2A3_DANRE	F6P4R0_DANRE	A0A2R8QRD9_DANRE	A0A2R8QRY7_DANRE
biological_process	GO:1902476	chloride transmembrane transport	14	115	0.121739	0.00113417	0.999534	0.7	1	S12A9_DANRE	E9QC71_DANRE	Q568M9_DANRE	A0A2R8Q7A1_DANRE	E9QHL0_DANRE	A0A0R4IKC5_DANRE	E7FF59_DANRE	A0A2R8RJ22_DANRE	F1QHR2_DANRE	X1WED4_DANRE	A0A2R8RX62_DANRE	A0A2R8Q9T0_DANRE	F1R5T1_DANRE	F1R5A1_DANRE
cellular_component	GO:0010008	endosome membrane	14	76	0.184211	0.691423	0.35811	1	1	BECN1_DANRE	VAC14_DANRE	E7FBN6_DANRE	B7ZUU8_DANRE	F1RB27_DANRE	A0A0G2KGM8_DANRE	F1R354_DANRE	A0A0R4ITZ2_DANRE	A0A0R4IYK8_DANRE	F6PA07_DANRE	A0A2R8RJY3_DANRE	Q5RJ50_DANRE	F1R0S2_DANRE	E7EY00_DANRE
cellular_component	GO:0031965	nuclear membrane	14	48	0.291667	0.96746	0.0509233	1	1	TM201_DANRE	NUP42_DANRE	NUP85_DANRE	NSMF_DANRE	IRAG2_DANRE	NDC1_DANRE	A0A0R4IZD5_DANRE	B0S5I6_DANRE	A0A0R4IAQ8_DANRE	E7F981_DANRE	A0A0R4IBW5_DANRE	B0R0Z3_DANRE	H9GYN2_DANRE	E9QGM4_DANRE
biological_process	GO:0030433	ubiquitin-dependent ERAD pathway	14	96	0.145833	0.0631745	0.961688	1	1	TMUB1_DANRE	BAG6_DANRE	F1QW75_DANRE	Q7T3L3_DANRE	A0A0R4IBP3_DANRE	A0A0R4IUP8_DANRE	A0A286YAP4_DANRE	A0A2R8QDI1_DANRE	F1QIQ2_DANRE	E7F6E1_DANRE	F1QCS2_DANRE	E7FEA3_DANRE	F1Q5A9_DANRE	A0A2R8QN79_DANRE
biological_process	GO:0042632	cholesterol homeostasis	14	39	0.358974	0.968508	0.0648556	1	1	APOA1_DANRE	Q0II00_DANRE	Q7ZZT0_DANRE	E7FCW9_DANRE	F1QNG7_DANRE	E7FBZ6_DANRE	A0A2R8Q2J0_DANRE	A0A0R4IZV0_DANRE	A0A286YAF6_DANRE	F1QYL5_DANRE	Q5TZ29_DANRE	A0A2R8RJY5_DANRE	E9QGD4_DANRE	E7FBD3_DANRE
molecular_function	GO:0051082	unfolded protein binding	14	120	0.116667	0.00207536	0.999109	0.525	1	CD37L_DANRE	NACA_DANRE	F1QFC0_DANRE	Q7T3L3_DANRE	E7F6G9_DANRE	E7EZQ7_DANRE	A0A286YAP4_DANRE	A0A2R8Q3L5_DANRE	F1QYL2_DANRE	A0A2R8RRH1_DANRE	A0A2R8PZN5_DANRE	A0A2R8PZV9_DANRE	F1Q6G0_DANRE	A5PMG2_DANRE
cellular_component	GO:0035861	site of double-strand break	14	37	0.378378	0.992015	0.0198448	1	1	RNF8_DANRE	UFL1_DANRE	NHEJ1_DANRE	Q504I6_DANRE	A0A0R4ITV5_DANRE	A0A2R8QH82_DANRE	X1WGQ9_DANRE	B8A4B2_DANRE	E7F5C4_DANRE	A0A2R8RWF4_DANRE	B8A4B1_DANRE	E7F8G9_DANRE	A5PN27_DANRE	F8W2T2_DANRE
molecular_function	GO:0019903	protein phosphatase binding	14	28	0.5	0.999983	4.63254e-05	1	0.041	F1QTT3_DANRE	Q5RGI5_DANRE	A0A286YB73_DANRE	A5WVJ2_DANRE	F1QUV8_DANRE	F8W4M8_DANRE	A0A2R8QDB8_DANRE	A5WVJ0_DANRE	A0A2R8PZN4_DANRE	X1WD74_DANRE	X1WG48_DANRE	E7FC99_DANRE	F1Q753_DANRE	A0A0R4IFR5_DANRE
biological_process	GO:0032456	endocytic recycling	14	54	0.259259	0.931834	0.109948	1	1	K1109_DANRE	RFP4A_DANRE	RFIP3_DANRE	Q1LYA7_DANRE	F1QKS0_DANRE	A0A0R4IY52_DANRE	A0A0R4IIM0_DANRE	A0A286YAD0_DANRE	A0A0R4IPW9_DANRE	F1R0A4_DANRE	F1RDJ8_DANRE	F6NKU7_DANRE	E7EY00_DANRE	A0A0R4IB90_DANRE
biological_process	GO:0048840	otolith development	14	43	0.325581	0.541898	0.559871	1	1	HN1BA_DANRE	WNT5B_DANRE	DLX3B_DANRE	F1QNU4_DANRE	Q90XD1_DANRE	Q6DBY3_DANRE	F1QH90_DANRE	E9QJ32_DANRE	A0A2R8PZJ4_DANRE	A0A1D5NS53_DANRE	A0A140LG62_DANRE	A0A140LFR2_DANRE	F1QK57_DANRE	F1QGL1_DANRE
molecular_function	GO:0005112	Notch binding	14	30	0.466667	0.999199	0.00274276	1	0.929	EYS_DANRE	NOTC1_DANRE	DLLC_DANRE	JAG1A_DANRE	E7F2S5_DANRE	A0A2R8Q7E4_DANRE	F1RCH4_DANRE	A0A2R8QH43_DANRE	F1QP77_DANRE	B8JKQ5_DANRE	A0A2R8QKW3_DANRE	Q5SPB5_DANRE	F1QZF2_DANRE	A0A2R8Q5T2_DANRE
biological_process	GO:0000165	MAPK cascade	14	65	0.215385	0.00316747	0.997772	0.954	1	X1WGA8_DANRE	A0A0R4IEP9_DANRE	A0A0R4IIN0_DANRE	B0UY93_DANRE	E7F885_DANRE	A0A0R4IP53_DANRE	A0A2R8QUH6_DANRE	X1WD79_DANRE	A0A2R8RPD7_DANRE	A0A0R4IJH5_DANRE	F6NUK2_DANRE	E9QBC8_DANRE	A0A0R4IVF8_DANRE	A0A0R4IWP5_DANRE
cellular_component	GO:0005884	actin filament	14	83	0.168675	0.812983	0.240559	1	1	Q1L8E6_DANRE	E7F517_DANRE	X1WC43_DANRE	F1R4L5_DANRE	F1Q6U7_DANRE	Q29RF4_DANRE	F1QCE2_DANRE	A5PM88_DANRE	A0A2R8QAK8_DANRE	A0A2R8PYS8_DANRE	F8W4R4_DANRE	A0A2R8QNL1_DANRE	A0A2R8RSF3_DANRE	F1Q515_DANRE
cellular_component	GO:0042734	presynaptic membrane	14	45	0.311111	0.999886	0.000255467	1	0.094	P4K2A_DANRE	F1QVH9_DANRE	F1R275_DANRE	A0A2R8Q4Y5_DANRE	F1RCJ3_DANRE	F1R0Z6_DANRE	E9QHR1_DANRE	F1QVX7_DANRE	A0A2R8QCE0_DANRE	A0A0G2L109_DANRE	A0A0R4IIE4_DANRE	A0A2R8PZY5_DANRE	A0A2R8QGT9_DANRE	A0A2R8QE86_DANRE
cellular_component	GO:0005819	spindle	14	101	0.138614	0.967863	0.0438626	1	1	Q7ZVN3_DANRE	E7FG55_DANRE	A0A2R8QNV1_DANRE	R4GEM8_DANRE	E9QFU9_DANRE	A0A2R8PWK7_DANRE	F1QWH7_DANRE	E7F728_DANRE	A0A0R4IBB9_DANRE	A0A2R8Q094_DANRE	F8W600_DANRE	F8W5R0_DANRE	F1RAK1_DANRE	F8W2B2_DANRE
molecular_function	GO:0050661	NADP binding	14	65	0.215385	0.155852	0.902271	1	1	GLYR1_DANRE	Q5TZD3_DANRE	A2BIN8_DANRE	Q7T1D7_DANRE	F1QS99_DANRE	F6NN73_DANRE	F1Q7F3_DANRE	E7FGA5_DANRE	A0A2R8RQT4_DANRE	A0A0R4IMF9_DANRE	A0A2R8RSR5_DANRE	A0A2R8Q1W8_DANRE	A0A140LH37_DANRE	F1QML0_DANRE
molecular_function	GO:0000166	nucleotide binding	14	74	0.189189	0.00783557	0.992951	0.958	1	DHDH_DANRE	RMI1_DANRE	IMDH3_DANRE	Q7T3F9_DANRE	F1R3F9_DANRE	Q6PBZ7_DANRE	A0A0R4IVW4_DANRE	B0V351_DANRE	F1Q5Q7_DANRE	F1RC54_DANRE	Q5RGV0_DANRE	E7FDC5_DANRE	F1QSQ9_DANRE	A0A2R8PX42_DANRE
biological_process	GO:0071456	cellular response to hypoxia	14	26	0.538462	0.99929	0.00252544	1	0.981	B3DJD1_DANRE	F1QNB9_DANRE	A0A2R8QM70_DANRE	F1Q5G1_DANRE	A0A0R4IB28_DANRE	A0A2R8QV03_DANRE	F6P6J7_DANRE	E7F518_DANRE	A0A0R4IBR4_DANRE	A0A2R8QI31_DANRE	E7F4P8_DANRE	F8W2W5_DANRE	F1QEA3_DANRE	E7FAJ1_DANRE
biological_process	GO:0039021	pronephric glomerulus development	14	26	0.538462	0.998495	0.00388773	1	1	X1WG80_DANRE	Q9PUT7_DANRE	B0CM22_DANRE	A4FTT4_DANRE	A0A2R8Q8D8_DANRE	F1Q897_DANRE	A0A2R8QJF4_DANRE	A0A2R8RKI9_DANRE	Q5VSD9_DANRE	A0A2R8PV45_DANRE	A0A2R8QBW2_DANRE	A0A2R8QD15_DANRE	A4FTT3_DANRE	A0A0R4IT86_DANRE
biological_process	GO:0000070	mitotic sister chromatid segregation	14	31	0.451613	0.99661	0.00569303	1	1	A0A2R8Q9M3_DANRE	A2BG39_DANRE	A1L231_DANRE	F1QJY8_DANRE	A0A2R8PZ20_DANRE	A0A0R4IHW6_DANRE	E7FD92_DANRE	B8A4V4_DANRE	A0A2R8Q4V9_DANRE	A0A2R8PZ46_DANRE	B8JK99_DANRE	B0UYN0_DANRE	A0A0R4IRW7_DANRE	B0V123_DANRE
molecular_function	GO:0001786	phosphatidylserine binding	14	61	0.229508	0.617054	0.502929	1	1	B8JHS1_DANRE	A0A2R8QRH1_DANRE	E7FEZ0_DANRE	A0A2R8RWI1_DANRE	I3IS33_DANRE	R4GE71_DANRE	E9QIC8_DANRE	B8JHS0_DANRE	A0A2R8RLT5_DANRE	U3JA52_DANRE	A0A2R8RS78_DANRE	X1WDZ6_DANRE	A0A2R8RVP9_DANRE	E7F8R8_DANRE
biological_process	GO:0030833	regulation of actin filament polymerization	14	60	0.233333	0.956441	0.0572114	1	1	Q6GMH1_DANRE	A9JRP8_DANRE	A0A2R8Q4Q1_DANRE	F1Q932_DANRE	A0A2R8RVZ9_DANRE	A0A2R8RMN7_DANRE	X1WBC3_DANRE	E7EXG2_DANRE	Q1LWS2_DANRE	F1QIB3_DANRE	A0A2R8Q4E3_DANRE	E7F5Q5_DANRE	A0A0R4I9Q9_DANRE	E7F192_DANRE
biological_process	GO:0000289	nuclear-transcribed mRNA poly(A) tail shortening	14	21	0.666667	1	5.0965e-11	1	0	E9QJN4_DANRE	E7FGM4_DANRE	A4QN63_DANRE	A0A0R4IJ26_DANRE	Q1LUD8_DANRE	A0A2R8QG59_DANRE	E9QE21_DANRE	E9QGK5_DANRE	X1WG96_DANRE	E9QCV7_DANRE	E7EXP6_DANRE	F1Q4L8_DANRE	E7F857_DANRE	E7FBA1_DANRE
biological_process	GO:0016358	dendrite development	14	37	0.378378	0.997406	0.00473058	1	1	A0A2R8QI85_DANRE	X1WDB0_DANRE	A0A140LH51_DANRE	Q5BJ09_DANRE	B2ZZ14_DANRE	F1Q828_DANRE	A0A2R8QJ64_DANRE	A0A0G2KXQ3_DANRE	A0A1D5NSB6_DANRE	A0A0R4ISC3_DANRE	F1R4P6_DANRE	A0A140LGY7_DANRE	F1R9B8_DANRE	E7EZD1_DANRE
cellular_component	GO:0032588	trans-Golgi network membrane	14	32	0.4375	0.998532	0.00460408	1	0.832	Q567G5_DANRE	Q6P0B3_DANRE	Q7SYK6_DANRE	Q5XIZ7_DANRE	R4GEF6_DANRE	R4GEJ9_DANRE	F6NI22_DANRE	F1Q8M3_DANRE	F1RAR6_DANRE	I3ISN1_DANRE	B8JLD1_DANRE	F1QJ24_DANRE	E9QBT3_DANRE	E7F390_DANRE
biological_process	GO:0045197	establishment or maintenance of epithelial cell apical/basal polarity	14	51	0.27451	0.46961	0.643484	1	1	SCRIB_DANRE	PAL1A_DANRE	DLG1_DANRE	B7ZVK8_DANRE	O93616_DANRE	Q1L927_DANRE	E7EYJ7_DANRE	F1QCA7_DANRE	A0A2R8QCM5_DANRE	E7F9G8_DANRE	F1QPF0_DANRE	A0A0R4IEU0_DANRE	A0A0R4IBP9_DANRE	A5WUN6_DANRE
biological_process	GO:0034063	stress granule assembly	14	20	0.7	0.999994	4.18864e-05	1	0.081	YTHD2_DANRE	Q6P0B2_DANRE	E7F1G8_DANRE	F1QA42_DANRE	E7FD91_DANRE	A0A2R8QB57_DANRE	A2CF31_DANRE	F1QIS2_DANRE	A0A0R4IVM1_DANRE	A0A2R8S0C3_DANRE	A0A2R8RND2_DANRE	A0A2R8PWZ8_DANRE	A0A0R4IQ37_DANRE	A0A2R8QG13_DANRE
cellular_component	GO:0034993	meiotic nuclear membrane microtubule tethering complex	14	28	0.5	0.999762	0.000952864	1	0.321	E7EZ30_DANRE	R4GDU6_DANRE	F1R4S0_DANRE	F1RAC6_DANRE	F1Q6N7_DANRE	E7FGG7_DANRE	E7EZV6_DANRE	F1R1L9_DANRE	X1WGA9_DANRE	F8W2N1_DANRE	X1WHH7_DANRE	E7FB83_DANRE	A0A2R8Q9A2_DANRE	R4GE14_DANRE
biological_process	GO:0014059	regulation of dopamine secretion	14	57	0.245614	0.608851	0.512665	1	1	Q8AWE0_DANRE	Q7T1A1_DANRE	F1R1L1_DANRE	F1QG18_DANRE	A0A2R8RWI1_DANRE	I3IS33_DANRE	X1WBR1_DANRE	U3JA52_DANRE	A0A2R8RS78_DANRE	A0A2R8Q6N5_DANRE	F1QQR5_DANRE	X1WDZ6_DANRE	A0A2R8RVP9_DANRE	E7F8R8_DANRE
molecular_function	GO:0005251	delayed rectifier potassium channel activity	14	67	0.208955	0.457408	0.657157	1	1	A0A2R8Q685_DANRE	A0A0R4ISS8_DANRE	A0A2R8QPN6_DANRE	F1RB62_DANRE	X1WCE7_DANRE	E0R7P9_DANRE	A0A2R8QAI6_DANRE	A0A2R8QSA8_DANRE	A0A2R8QRP8_DANRE	A0A2R8QD79_DANRE	F1QCW6_DANRE	A0A2R8Q9T9_DANRE	A0A2R8QLG2_DANRE	A0A2R8QUS8_DANRE
biological_process	GO:0006958	complement activation, classical pathway	14	80	0.175	0.0954001	0.943998	1	1	F1Q611_DANRE	Q6PFT2_DANRE	F1RAV1_DANRE	F1QM47_DANRE	M9MMG2_DANRE	E9QGS7_DANRE	M9MMF8_DANRE	M9MMF9_DANRE	A0A2R8RNG3_DANRE	M9MMD8_DANRE	A0A2R8Q323_DANRE	E9QB99_DANRE	A0A2R8Q5A9_DANRE	M9MMF2_DANRE
molecular_function	GO:0005242	inward rectifier potassium channel activity	14	52	0.269231	0.768688	0.336908	1	1	E7FGH1_DANRE	B3DJX4_DANRE	I3ITL7_DANRE	A0A2R8QD65_DANRE	E9QJ94_DANRE	E7F7K0_DANRE	A0A2R8Q8L4_DANRE	A0A2R8Q5N6_DANRE	E7F7K8_DANRE	A0A2R8Q8A5_DANRE	A0A0G2KRC3_DANRE	F1QIE6_DANRE	E7FD27_DANRE	B0V138_DANRE
molecular_function	GO:0008574	plus-end-directed microtubule motor activity	14	35	0.4	0.994651	0.0141193	1	1	A0A2R8RQW0_DANRE	F1RCT7_DANRE	E7F0X8_DANRE	A0A2R8Q7G1_DANRE	F1QET8_DANRE	E9QC56_DANRE	B0UYK4_DANRE	A0A0R4IM96_DANRE	X1WFY5_DANRE	F1R7B6_DANRE	E7F2U4_DANRE	A0A0R4ILH1_DANRE	F1R5M2_DANRE	F1QK82_DANRE
molecular_function	GO:0030506	ankyrin binding	14	16	0.875	1	5.6879e-08	1	0	A0A2R8PZA9_DANRE	A0A0R4IJ71_DANRE	A5WV02_DANRE	A0A2R8QKW7_DANRE	A0A2R8QR17_DANRE	A0A0R4INC4_DANRE	E9QCV2_DANRE	A0A2R8QEG3_DANRE	A0A2R8QLG6_DANRE	A0A2R8PVX9_DANRE	E7F8G7_DANRE	A0A286YBE9_DANRE	A0A2R8RIJ1_DANRE	E7F4T0_DANRE
molecular_function	GO:0051371	muscle alpha-actinin binding	13	48	0.270833	0.833842	0.261563	1	1	F1QGX8_DANRE	Q4ZGL5_DANRE	Q4ZGL0_DANRE	F1QSU4_DANRE	Q4ZGK9_DANRE	F1R1G8_DANRE	A0A2R8QM62_DANRE	F1QU51_DANRE	F1R6X2_DANRE	A0A2R8Q829_DANRE	A0A2R8QJ58_DANRE	F1QN07_DANRE	F1QT83_DANRE
molecular_function	GO:0004722	protein serine/threonine phosphatase activity	13	49	0.265306	0.00740031	0.996013	0.95	1	CC14A_DANRE	Q7ZVN3_DANRE	A2BE49_DANRE	A3KP70_DANRE	F1R3T2_DANRE	A0A2R8QH09_DANRE	A0A0G2KPF8_DANRE	E7EY20_DANRE	X1WGE6_DANRE	F8W600_DANRE	F8W5R0_DANRE	A0A2R8RV93_DANRE	F8W2B2_DANRE
cellular_component	GO:0002116	semaphorin receptor complex	13	26	0.5	0.999641	0.00144435	1	0.407	PLXA3_DANRE	F1QBC0_DANRE	F1QZQ3_DANRE	A0A2R8PX85_DANRE	E7FGY1_DANRE	A0A2R8Q3J7_DANRE	Q5RH91_DANRE	F1Q7U0_DANRE	F1Q6L2_DANRE	F1R7J5_DANRE	B0V1S6_DANRE	A0A0R4IRZ9_DANRE	A0A140LGG1_DANRE
biological_process	GO:1902287	semaphorin-plexin signaling pathway involved in axon guidance	13	26	0.5	0.999002	0.0035792	1	1	PLXA3_DANRE	F1QBC0_DANRE	F1QZQ3_DANRE	A0A2R8PX85_DANRE	E7FGY1_DANRE	A0A2R8Q3J7_DANRE	Q5RH91_DANRE	F1Q7U0_DANRE	F1Q6L2_DANRE	F1R7J5_DANRE	B0V1S6_DANRE	A0A0R4IRZ9_DANRE	A0A140LGG1_DANRE
biological_process	GO:0003146	heart jogging	13	52	0.25	0.714353	0.389148	1	1	DAAF1_DANRE	CCD40_DANRE	NPHP3_DANRE	COBL_DANRE	NIPLA_DANRE	TBX5A_DANRE	NKD1_DANRE	E3W6T6_DANRE	B0V0H4_DANRE	G1K2W9_DANRE	F1QAD6_DANRE	F8W4Z3_DANRE	A0A0R4IWH7_DANRE
biological_process	GO:0070936	protein K48-linked ubiquitination	13	36	0.361111	0.966338	0.0705271	1	1	RN152_DANRE	HACE1_DANRE	RNF8_DANRE	F1QKD6_DANRE	U6C7X6_DANRE	A0A2R8QHS6_DANRE	F1RCH2_DANRE	E7F5S3_DANRE	A4QN36_DANRE	X1WG81_DANRE	F1QFN6_DANRE	A0A0R4IBD8_DANRE	F1QYQ0_DANRE
biological_process	GO:0006367	transcription initiation from RNA polymerase II promoter	13	37	0.351351	0.956523	0.0761488	1	1	TAF8_DANRE	ERCC3_DANRE	TAF2_DANRE	F2Z4T1_DANRE	Q5PNQ6_DANRE	F1QMF8_DANRE	A0A2R8Q2H6_DANRE	F1R685_DANRE	Q5TYT6_DANRE	E7FFQ2_DANRE	A0A2R8PXU1_DANRE	E7FBZ0_DANRE	A0A2R8QB19_DANRE
biological_process	GO:0046856	phosphatidylinositol dephosphorylation	13	83	0.156627	0.0442772	0.976568	1	1	MTMRC_DANRE	SAC2_DANRE	SHP2A_DANRE	A0A0R4IB77_DANRE	A0A0R4IVI6_DANRE	A0A0R4IZV3_DANRE	A0A2R8RTQ9_DANRE	E7F7E6_DANRE	A0A0R4IDR8_DANRE	A0A2R8RLL8_DANRE	A0A0R4IFR5_DANRE	F1QTP6_DANRE	F1QFI4_DANRE
biological_process	GO:0009966	regulation of signal transduction	13	71	0.183099	0.998173	0.00214326	1	0.972	NCLN_DANRE	MELT_DANRE	A8WG10_DANRE	F1QVP4_DANRE	B3DIT8_DANRE	A0A0R4IFZ1_DANRE	E9QE56_DANRE	A0A2R8RV71_DANRE	A0A2R8Q5E6_DANRE	A0A2R8QKB4_DANRE	A0A0G2L863_DANRE	A0A2R8RUG7_DANRE	E7FAZ0_DANRE
biological_process	GO:0006874	cellular calcium ion homeostasis	13	101	0.128713	2.84072e-08	1	0	1	B7ZVL5_DANRE	F1R6G6_DANRE	B8JIC5_DANRE	A0A0R4IAT9_DANRE	A0A0R4INT7_DANRE	Q1LY88_DANRE	A0A2R8RIM0_DANRE	A0A2R8PZL7_DANRE	F1RC75_DANRE	A5WW41_DANRE	F1QLT2_DANRE	A0A2R8QKM0_DANRE	E9QFK0_DANRE
cellular_component	GO:0005875	microtubule associated complex	13	20	0.65	1	2.19257e-12	1	0	A0A2R8QI85_DANRE	X1WDB0_DANRE	F1R0W9_DANRE	A0A140LH51_DANRE	B2ZZ14_DANRE	F1Q828_DANRE	A0A2R8QJ64_DANRE	F6PC33_DANRE	A0A0R4ISC3_DANRE	A0A2R8RP20_DANRE	A0A286YA27_DANRE	A0A0R4IW36_DANRE	A0A140LGY7_DANRE
biological_process	GO:0000132	establishment of mitotic spindle orientation	13	35	0.371429	0.973777	0.0572146	1	1	SCRIB_DANRE	B0UYB0_DANRE	F1R0W9_DANRE	A0A2R8RI11_DANRE	F6PC33_DANRE	F1Q6J9_DANRE	F1QVN7_DANRE	A0A2R8QRB2_DANRE	A0A2R8RP20_DANRE	A0A286YA27_DANRE	A0A2R8QDU7_DANRE	A0A0R4IW36_DANRE	F1QFD6_DANRE
biological_process	GO:0006368	transcription elongation from RNA polymerase II promoter	13	30	0.433333	0.960388	0.0712836	1	1	SPT6H_DANRE	LEO1_DANRE	PAF1_DANRE	SPT5H_DANRE	Q7T3D4_DANRE	Q6PEG4_DANRE	A0A2R8Q436_DANRE	A0A2R8RHU4_DANRE	F1RAF7_DANRE	X1WHN7_DANRE	A8DZ67_DANRE	A0A2R8RXT0_DANRE	A0A0R4IFZ2_DANRE
biological_process	GO:0007492	endoderm development	13	35	0.371429	0.999194	0.00165254	1	0.946	YAP1_DANRE	MED12_DANRE	Q9W6U0_DANRE	B6IDE3_DANRE	Q98873_DANRE	F1Q633_DANRE	Q5TYX1_DANRE	A0A2R8QFB7_DANRE	A0A2R8Q1V0_DANRE	A2BHG4_DANRE	A0A0R4IQJ3_DANRE	A0A2R8QSM6_DANRE	A0A2R8QDV4_DANRE
cellular_component	GO:0071565	nBAF complex	13	34	0.382353	0.991259	0.0222496	1	1	Q802C8_DANRE	A0A2R8RV42_DANRE	A0A0R4IR17_DANRE	F6NVB1_DANRE	F8W4A9_DANRE	E7FFZ4_DANRE	A0A0R4IVD0_DANRE	A0A0R4ISW4_DANRE	A0A2R8QFG7_DANRE	Q5RGW7_DANRE	A0A0R4IKJ3_DANRE	A0A2R8RJE4_DANRE	A0A0R4IDE0_DANRE
biological_process	GO:0031297	replication fork processing	13	26	0.5	0.985467	0.0336616	1	1	SMAL1_DANRE	MMS22_DANRE	TONSL_DANRE	F1Q905_DANRE	E7EXE0_DANRE	A0A2R8RXE4_DANRE	A0A2R8PYQ8_DANRE	A0A2R8Q619_DANRE	A0A0R4IDC2_DANRE	A0A2R8RHK4_DANRE	A0A2R8QU85_DANRE	A0A2R8Q8U6_DANRE	R4GDY2_DANRE
biological_process	GO:0043049	otic placode formation	13	34	0.382353	0.97993	0.0457033	1	1	STM_DANRE	HN1BA_DANRE	PAX2A_DANRE	DLX3B_DANRE	DLX4B_DANRE	Q6NYI3_DANRE	Q9DFH2_DANRE	A0A2R8RSI4_DANRE	Q6P975_DANRE	F1Q9Q9_DANRE	F1QUT5_DANRE	F1QUT4_DANRE	A0A2R8QRQ5_DANRE
biological_process	GO:0031099	regeneration	13	33	0.393939	0.147626	0.881038	1	1	SOX2_DANRE	NDF1_DANRE	Q1L8A5_DANRE	O93599_DANRE	Q6NV46_DANRE	A0A1S6L757_DANRE	A0A0R4IGF2_DANRE	X1WFI8_DANRE	A0A0R4J6S2_DANRE	E7F3F7_DANRE	X1WF98_DANRE	E7FG81_DANRE	I3IT32_DANRE
biological_process	GO:0048264	determination of ventral identity	13	36	0.361111	0.966338	0.0705271	1	1	Q8JFB0_DANRE	F1R7N7_DANRE	A0A2R8QRK0_DANRE	F1Q5T5_DANRE	F1R5Z7_DANRE	A0A286YBQ8_DANRE	A0A0R4IQK3_DANRE	A8DZ85_DANRE	F1QFK4_DANRE	F1QAD6_DANRE	F1QS48_DANRE	F1QH44_DANRE	A0A2R8PZ52_DANRE
biological_process	GO:0098962	regulation of postsynaptic neurotransmitter receptor activity	13	19	0.684211	0.999993	5.287e-05	1	0.095	DLGP1_DANRE	E7F6K9_DANRE	E7FAC5_DANRE	A0A0R4ITW6_DANRE	A0A0R4IQW1_DANRE	F8W2U4_DANRE	E7F7X5_DANRE	Q1L8T7_DANRE	F1QWU9_DANRE	F1R3Y1_DANRE	X1WG76_DANRE	A0A0R4IVK0_DANRE	A0A2R8Q3D0_DANRE
biological_process	GO:0035845	photoreceptor cell outer segment organization	13	43	0.302326	0.870188	0.215224	1	1	KIF7_DANRE	EYS_DANRE	TALD3_DANRE	A0A0G2LAC3_DANRE	A0A2R8QB34_DANRE	E7EXH4_DANRE	F1QX08_DANRE	E7F3T4_DANRE	A0A2R8QEZ0_DANRE	F8W3V6_DANRE	A0A286Y8M8_DANRE	F8W4S4_DANRE	E9QHV7_DANRE
biological_process	GO:0030901	midbrain development	13	41	0.317073	0.945075	0.101341	1	1	OTX2_DANRE	WDR73_DANRE	MED12_DANRE	PAX2A_DANRE	CHD8_DANRE	Q6VUB8_DANRE	A9ZMG5_DANRE	B3IWJ8_DANRE	Q1LYC2_DANRE	A0A0R4IIN0_DANRE	A0A0R4IJH5_DANRE	F1R1I4_DANRE	E7F1L8_DANRE
biological_process	GO:0036269	swimming behavior	13	50	0.26	0.696824	0.424409	1	1	MY9AB_DANRE	E7F0B3_DANRE	Q1LYM8_DANRE	F1QJ05_DANRE	F1QCQ3_DANRE	F1QBX1_DANRE	E7EYF2_DANRE	E7F1U4_DANRE	E9QHX3_DANRE	A0A2R8Q244_DANRE	E7EXM8_DANRE	A0A0H2UKL6_DANRE	F1R072_DANRE
molecular_function	GO:0030971	receptor tyrosine kinase binding	13	42	0.309524	0.971017	0.055879	1	1	Q1LWR7_DANRE	A0A0R4IEK8_DANRE	A0A2R8Q779_DANRE	Q1MT43_DANRE	F1Q5B6_DANRE	E7FAP8_DANRE	A0A0R4IXV0_DANRE	A0A0R4IMG6_DANRE	Q1LX18_DANRE	F1Q742_DANRE	F1R6A7_DANRE	A0A0G2L4Z6_DANRE	X1WC45_DANRE
molecular_function	GO:0043138	3'-5' DNA helicase activity	13	25	0.52	0.999736	0.00111762	1	0.561	ERCC3_DANRE	ASCC3_DANRE	A0A0R4IHR6_DANRE	E7F8R0_DANRE	A0A2R8QQ92_DANRE	A0A0G2KI26_DANRE	A0A2R8Q619_DANRE	A0A2R8RHK4_DANRE	A0A0R4IT14_DANRE	A0A2R8QU85_DANRE	A0A2R8Q8U6_DANRE	B0S6Z1_DANRE	A0A2R8QA21_DANRE
molecular_function	GO:0004715	non-membrane spanning protein tyrosine kinase activity	13	94	0.138298	0.0270506	0.986266	1	1	JAK1_DANRE	F1Q6A2_DANRE	F8W5D1_DANRE	A0A2R8QJ02_DANRE	A0A2R8Q7T0_DANRE	F1R5C7_DANRE	F1R3M1_DANRE	X1WHN6_DANRE	B0V237_DANRE	F8W425_DANRE	A0A0R4ICU5_DANRE	A0A2R8RWH2_DANRE	F8W4H3_DANRE
biological_process	GO:0030705	cytoskeleton-dependent intracellular transport	13	34	0.382353	1	3.07396e-09	1	0	DAPLE_DANRE	HOOK1_DANRE	F1QPU7_DANRE	A0A0R4IZI6_DANRE	F1QIY3_DANRE	E7F624_DANRE	B0UYK4_DANRE	A0A2R8RPV5_DANRE	A0A2R8Q3V4_DANRE	E7FGH9_DANRE	E7FFM0_DANRE	F1R5M2_DANRE	F1Q8U0_DANRE
biological_process	GO:0006909	phagocytosis	13	45	0.288889	4.15751e-05	0.999982	0.04	1	K1109_DANRE	TYRO3_DANRE	F1QY34_DANRE	A0A286YAI0_DANRE	A0A2R8PYK8_DANRE	E7EYX4_DANRE	X1WBN8_DANRE	F1QWE3_DANRE	F1QU19_DANRE	B8JME4_DANRE	X1WHG6_DANRE	A0A1D5NT23_DANRE	A0A0H2UKL4_DANRE
cellular_component	GO:0019005	SCF ubiquitin ligase complex	13	112	0.116071	0.00388556	0.998305	0.576	1	FBXL5_DANRE	A0A0R4IWI4_DANRE	A0A2R8RVN4_DANRE	A0A2R8RR75_DANRE	F1QYZ2_DANRE	A0A2R8PXD1_DANRE	A0A0R4IE49_DANRE	A0A2R8S0B5_DANRE	E7F5P0_DANRE	F1QWZ2_DANRE	B8K0E7_DANRE	A0A2R8QN79_DANRE	A0A2R8RJ46_DANRE
biological_process	GO:0006396	RNA processing	13	53	0.245283	6.4294e-07	1	0	1	CLP1_DANRE	B7ZVL5_DANRE	F1RC56_DANRE	Q6ZM52_DANRE	E7F071_DANRE	F1QYC8_DANRE	F6P6I4_DANRE	A8B8W4_DANRE	A0A2R8PZL7_DANRE	F1R076_DANRE	A0A0R4I9B6_DANRE	F1RC75_DANRE	Q1L9A1_DANRE
biological_process	GO:0034446	substrate adhesion-dependent cell spreading	13	72	0.180556	0.270218	0.810217	1	1	A0A286Y9M1_DANRE	A0A2R8RLV5_DANRE	F1QPJ1_DANRE	Q1MTD2_DANRE	F1QYU0_DANRE	E7EXX6_DANRE	F1R1J6_DANRE	A0A2R8Q880_DANRE	F1QL76_DANRE	A0A2R8QMV5_DANRE	F1REL9_DANRE	E7F1Y0_DANRE	E7F6C7_DANRE
molecular_function	GO:0070577	lysine-acetylated histone binding	13	26	0.5	0.999546	0.00178121	1	0.698	BRDT_DANRE	BRD4_DANRE	PSM4A_DANRE	PSM4B_DANRE	A0A2R9YJG8_DANRE	T1ECT6_DANRE	A0A0R4IAF6_DANRE	F1QE31_DANRE	E7F3R5_DANRE	F8W2E9_DANRE	A0A0A0MPN8_DANRE	F1QQP6_DANRE	F8W3C9_DANRE
cellular_component	GO:0045121	membrane raft	13	70	0.185714	0.0186738	0.989702	0.985	1	P4K2A_DANRE	SMUF2_DANRE	Q5RHU2_DANRE	B5DDZ4_DANRE	F1R376_DANRE	A0A0R4IC48_DANRE	A8E7C6_DANRE	F1Q5B6_DANRE	F1RD89_DANRE	A0A2R8QSL0_DANRE	F1Q742_DANRE	F1R6A7_DANRE	E7FBY0_DANRE
cellular_component	GO:0005811	lipid droplet	13	58	0.224138	0.614508	0.509685	1	1	TRAF6_DANRE	R213A_DANRE	R213B_DANRE	A0A2R8QG12_DANRE	F1QWT0_DANRE	A0A2R8QRU7_DANRE	A0A0R4IKT5_DANRE	E9QB86_DANRE	F1RAS0_DANRE	Q5RHQ4_DANRE	B0S5M5_DANRE	A0A0R4IXX7_DANRE	A0A286Y831_DANRE
biological_process	GO:0060395	SMAD protein signal transduction	13	70	0.185714	0.177601	0.889053	1	1	Q68IN2_DANRE	E7FFZ5_DANRE	Q9W6I6_DANRE	F1R5Z7_DANRE	A0A2R8RLC3_DANRE	A0A0G2KD75_DANRE	Q1L8R8_DANRE	F1QWZ9_DANRE	A0A0G2KKG9_DANRE	F1QAD6_DANRE	F1RC55_DANRE	F8W4A6_DANRE	F1QS48_DANRE
cellular_component	GO:0044666	MLL3/4 complex	13	26	0.5	0.999641	0.00144435	1	0.407	A0A2R8Q8I0_DANRE	F1R3T7_DANRE	A0A2R8QF67_DANRE	A0A1D5NSI1_DANRE	E9QG91_DANRE	F1Q597_DANRE	A0A2R8RNH4_DANRE	E7F1D2_DANRE	F1R598_DANRE	A0A0R4IM21_DANRE	E7F2F7_DANRE	F1Q6F2_DANRE	F6PBE4_DANRE
biological_process	GO:0090504	epiboly	13	39	0.333333	0.939924	0.0866201	1	1	PO5F1_DANRE	Q98TU2_DANRE	A5JNG8_DANRE	Q9W6E3_DANRE	A0A2R8Q685_DANRE	A0A2R8QPN6_DANRE	F6NTT0_DANRE	X1WCE7_DANRE	A0A2R8QSA8_DANRE	A0A2R8QRP8_DANRE	F1Q7S5_DANRE	A0A2R8Q9T9_DANRE	A0A2R8QLG2_DANRE
cellular_component	GO:0016281	eukaryotic translation initiation factor 4F complex	13	31	0.419355	0.996768	0.00951764	1	0.98	B8JL46_DANRE	A0A2R8RSJ5_DANRE	A0A140LGN9_DANRE	F1QX94_DANRE	A0A0R4IFW9_DANRE	A3KQB2_DANRE	A0A2R8QL84_DANRE	A0A286YA82_DANRE	B8JL45_DANRE	A0A0R4IBA9_DANRE	F1R101_DANRE	A0A2R8Q280_DANRE	E7EYD8_DANRE
biological_process	GO:0035278	miRNA-mediated gene silencing by inhibition of translation	13	18	0.722222	0.999998	2.1433e-05	1	0.043	E7FGM4_DANRE	E7F923_DANRE	A0A0R4IJ26_DANRE	A0A2R8RP64_DANRE	F1QRP4_DANRE	A0A2R8RPF4_DANRE	A0A2R8RQW3_DANRE	I3IRW6_DANRE	U3JAU2_DANRE	A0A286YB96_DANRE	A0A2R8S0G2_DANRE	E7F055_DANRE	E7F339_DANRE
molecular_function	GO:0032266	phosphatidylinositol-3-phosphate binding	13	38	0.342105	0.969955	0.0634822	1	1	VPS36_DANRE	LST2_DANRE	A0A0R4IIM0_DANRE	A0A2R8QPX7_DANRE	A0A0R4IKT5_DANRE	F1RDJ8_DANRE	E9QH92_DANRE	H0WEH6_DANRE	E9QGR9_DANRE	A0A0R4IXX7_DANRE	F1QWA6_DANRE	F1QFF9_DANRE	F1R8A2_DANRE
biological_process	GO:0055002	striated muscle cell development	13	28	0.464286	0.905042	0.12297	1	1	B0S6T1_DANRE	F1R7V2_DANRE	F1QDK4_DANRE	A0A140LGX4_DANRE	F8W4Q7_DANRE	F1R0H8_DANRE	A0A0R4IXX0_DANRE	F1R3L1_DANRE	A0A0R4IF13_DANRE	A0A2R8QMX9_DANRE	F1QXP9_DANRE	F1QC58_DANRE	A0A140LFP0_DANRE
molecular_function	GO:0052742	phosphatidylinositol kinase activity	13	23	0.565217	0.999997	1.9156e-05	1	0.014	PI4KB_DANRE	A9JRB4_DANRE	F1QAD7_DANRE	F1RCP0_DANRE	A0A2R8Q031_DANRE	B0V3R8_DANRE	A0A2R8QSP1_DANRE	A0A0G2L6J0_DANRE	F1Q9F3_DANRE	Q1L913_DANRE	F1RB17_DANRE	F8W4V1_DANRE	F6NMW9_DANRE
biological_process	GO:0006919	activation of cysteine-type endopeptidase activity involved in apoptotic process	13	35	0.371429	0.9605	0.0785086	1	1	E7EXV8_DANRE	A0A0R4IKR8_DANRE	F1QD18_DANRE	X1WBM9_DANRE	X1WGL1_DANRE	F1R6L2_DANRE	A0A0R4ITB0_DANRE	A0A2R8RNP3_DANRE	F1Q7E9_DANRE	A0A0R4IW08_DANRE	A0A0R4IJE4_DANRE	A0A2R8QJ16_DANRE	A0A2R8QB02_DANRE
biological_process	GO:0021954	central nervous system neuron development	13	29	0.448276	0.952999	0.0720448	1	1	SPT5H_DANRE	PAL1A_DANRE	MED12_DANRE	Q803E3_DANRE	E7F9D4_DANRE	Q4QRG0_DANRE	A0A0B4J1A5_DANRE	A0A286Y8P6_DANRE	F1QM38_DANRE	E9QEH8_DANRE	B7ZDE9_DANRE	A0A0R4IRM2_DANRE	A5PMS7_DANRE
cellular_component	GO:0009925	basal plasma membrane	13	28	0.464286	0.719359	0.350838	1	1	XPO2_DANRE	F1R5S1_DANRE	F8W3W7_DANRE	E7FD22_DANRE	F1QDE6_DANRE	F1QP50_DANRE	E7EYX4_DANRE	A0A0A0MPK4_DANRE	A0A2R8QQ09_DANRE	F1QYI3_DANRE	F1QSK6_DANRE	A0A2R8S059_DANRE	E9QC99_DANRE
biological_process	GO:0010669	epithelial structure maintenance	13	25	0.52	0.999708	0.000780242	1	0.691	CRACD_DANRE	Q6EF99_DANRE	Q6EFA1_DANRE	B6IDE3_DANRE	Q6EFA0_DANRE	F1Q633_DANRE	F6P5J8_DANRE	A0A2R8QFB7_DANRE	A0A2R8Q1V0_DANRE	A2BHG4_DANRE	A0A0R4IQJ3_DANRE	A0A2R8QSM6_DANRE	A0A2R8QDV4_DANRE
biological_process	GO:0009648	photoperiodism	13	19	0.684211	0.996024	0.00971815	1	1	A4IG25_DANRE	A0A2R8RSG0_DANRE	B3DJN2_DANRE	Q8JIG3_DANRE	F1QUT1_DANRE	B3DH92_DANRE	A0A0R4ICG0_DANRE	A0A0R4IH97_DANRE	A0A2R8Q8Q0_DANRE	Q7SZZ4_DANRE	F1RDZ4_DANRE	Q5RIV1_DANRE	E7F4H0_DANRE
cellular_component	GO:0035097	histone methyltransferase complex	13	18	0.722222	0.999916	0.000195928	1	0.082	JARD2_DANRE	F1QL52_DANRE	A0A2R8Q6N1_DANRE	A0A2R8RLD2_DANRE	F1Q750_DANRE	F8W580_DANRE	A0A2R8QL12_DANRE	A8WIP5_DANRE	F1R869_DANRE	F1R870_DANRE	F8W578_DANRE	F1R9N4_DANRE	A0A2R8Q4Z6_DANRE
cellular_component	GO:0045180	basal cortex	13	24	0.541667	0.999886	0.00054041	1	0.211	CLAP2_DANRE	A0A2R8QS69_DANRE	A8WHM7_DANRE	F1R574_DANRE	A0A0R4IA44_DANRE	A2BFP0_DANRE	E9QF83_DANRE	A0A2R8QNM9_DANRE	F1R253_DANRE	E7F243_DANRE	A0A2R8QUX6_DANRE	X1WFX8_DANRE	E7FAY9_DANRE
molecular_function	GO:1990404	protein ADP-ribosylase activity	13	26	0.5	0.999546	0.00178121	1	0.698	Q499A8_DANRE	A0A0G2L4M0_DANRE	A0A140LGI3_DANRE	Q5RHR0_DANRE	B0UYL3_DANRE	A0A2R8Q5M8_DANRE	A0A0G2KLA5_DANRE	A0A2R8Q9E4_DANRE	A0A2R8Q7Y3_DANRE	A0A140LGQ8_DANRE	A0A0G2KFZ1_DANRE	A0A2R8RJW1_DANRE	A0A0R4IJ92_DANRE
biological_process	GO:0070212	protein poly-ADP-ribosylation	13	26	0.5	0.999002	0.0035792	1	1	Q499A8_DANRE	A0A0G2L4M0_DANRE	A0A140LGI3_DANRE	Q5RHR0_DANRE	B0UYL3_DANRE	A0A2R8Q5M8_DANRE	A0A0G2KLA5_DANRE	A0A2R8Q9E4_DANRE	A0A2R8Q7Y3_DANRE	A0A140LGQ8_DANRE	A0A0G2KFZ1_DANRE	A0A2R8RJW1_DANRE	A0A0R4IJ92_DANRE
cellular_component	GO:0030131	clathrin adaptor complex	13	24	0.541667	0.998832	0.00312657	1	0.719	Q6NYJ9_DANRE	Q7SZZ7_DANRE	F1RD00_DANRE	G1K2F5_DANRE	A0A2R8QRX3_DANRE	A0A2R8Q6M9_DANRE	F1QLI6_DANRE	F6NK19_DANRE	A0A0R4IL09_DANRE	A5PMS9_DANRE	I3IT87_DANRE	A2CG10_DANRE	F1Q9V1_DANRE
molecular_function	GO:0001540	amyloid-beta binding	13	32	0.40625	0.994353	0.0153998	1	1	A0A2R8RMZ0_DANRE	A0A1D5NSQ0_DANRE	A0A0R4IZI1_DANRE	E7FGL9_DANRE	A0A2R9YJM9_DANRE	E9QDB8_DANRE	F1Q9E4_DANRE	A0A2R8Q2L9_DANRE	E7FED4_DANRE	A0A1D5NS70_DANRE	X1WDK5_DANRE	A0A2R8Q612_DANRE	A0A0R4IUM3_DANRE
biological_process	GO:0023052	signaling	13	22	0.590909	0.999999	8.79961e-07	1	0.005	X1WG23_DANRE	F1RB27_DANRE	F1Q687_DANRE	A0A0G2L1F5_DANRE	A0A0G2KGM8_DANRE	F8W4C0_DANRE	F1QXB0_DANRE	F8W2U4_DANRE	E7F7X5_DANRE	Q1L8T7_DANRE	A0A2R8QNP6_DANRE	X1WG76_DANRE	A0A0R4IYK8_DANRE
biological_process	GO:0071711	basement membrane organization	13	16	0.8125	0.974831	0.0472135	1	1	B6IDE3_DANRE	A0A2R8RNY2_DANRE	F1Q633_DANRE	F1QYN1_DANRE	A0A2R8QFB7_DANRE	F1R7R3_DANRE	A0A2R8Q1V0_DANRE	A2BHG4_DANRE	F1QVQ2_DANRE	A0A0R4IQJ3_DANRE	A0A1L1QZU7_DANRE	A0A2R8QSM6_DANRE	A0A2R8QDV4_DANRE
biological_process	GO:0032483	regulation of Rab protein signal transduction	13	23	0.565217	0.999822	0.000825015	1	0.769	A0A2R8Q0K6_DANRE	A0A286Y972_DANRE	A0A0R4IIC4_DANRE	Q1LV52_DANRE	E9QIS0_DANRE	A0A0R4ITV8_DANRE	A0A2R8Q6A5_DANRE	A0A286YA84_DANRE	F1QRM3_DANRE	A0A1D5NSM6_DANRE	E7F6X3_DANRE	A0A2R8QIF7_DANRE	A0A0R4IBI0_DANRE
biological_process	GO:0042221	response to chemical	13	18	0.722222	0.000235264	0.999802	0.216	1	E7EYT4_DANRE	F1R259_DANRE	A0A0R4IUG1_DANRE	A0A0R4IPF2_DANRE	A0A2R8Q4T2_DANRE	E7F101_DANRE	F1R366_DANRE	A0A2R8QER3_DANRE	A0A0R4INM9_DANRE	A0A0R4IPF3_DANRE	A0A2R8Q521_DANRE	A0A0R4IVZ7_DANRE	X1WG57_DANRE
biological_process	GO:0006417	regulation of translation	12	44	0.272727	0.999387	0.000981838	1	0.811	PIWL2_DANRE	PABPA_DANRE	PTCD3_DANRE	IF2B1_DANRE	E7FA32_DANRE	T1ECU4_DANRE	F1R8B4_DANRE	F1R930_DANRE	F8W2Z6_DANRE	A0A0R4IKN8_DANRE	F1QFA6_DANRE	A0A2R8QE33_DANRE
molecular_function	GO:0019905	syntaxin binding	12	106	0.113208	0.172075	0.879249	1	1	Q7ZUC1_DANRE	Q6IQK3_DANRE	A0A0R4IY52_DANRE	A0A2R8RWI1_DANRE	I3IS33_DANRE	F1QM13_DANRE	U3JAI8_DANRE	A0A2R8RS78_DANRE	F1RAE9_DANRE	E7F8R8_DANRE	Q5RIN3_DANRE	A0A0R4IQM9_DANRE
molecular_function	GO:0000993	RNA polymerase II complex binding	12	26	0.461538	0.999169	0.00269511	1	0.902	PAF1_DANRE	WAC_DANRE	ZN326_DANRE	Q7T3D4_DANRE	E9QID1_DANRE	A0A2R8RXU8_DANRE	F1QGD0_DANRE	A0A2R8RRP5_DANRE	X1WHN7_DANRE	E9QHG1_DANRE	E7FGT1_DANRE	F1Q4R4_DANRE
biological_process	GO:0009755	hormone-mediated signaling pathway	12	60	0.2	0.184041	0.874798	1	1	LGR6_DANRE	B3DKN2_DANRE	Q6DG79_DANRE	Q1LYP1_DANRE	B8A510_DANRE	F1QRU1_DANRE	A0A2R8Q1K0_DANRE	F1QKV6_DANRE	A0A2R8RP24_DANRE	E9QGY9_DANRE	F1RAU6_DANRE	X1WC37_DANRE
molecular_function	GO:0031624	ubiquitin conjugating enzyme binding	12	51	0.235294	0.655996	0.472088	1	1	Q7T355_DANRE	B0V225_DANRE	B0V226_DANRE	A8WIS6_DANRE	A0A2R8QEZ7_DANRE	Q1LUI6_DANRE	A0A0R4IBL4_DANRE	B0V224_DANRE	Q6P007_DANRE	A0A2R8QJK6_DANRE	A0A2R8PZ38_DANRE	F1QHB4_DANRE
biological_process	GO:0030183	B cell differentiation	12	30	0.4	0.954297	0.0936563	1	1	A3KNM2_DANRE	D0FH56_DANRE	A0A2R8QAQ7_DANRE	A0A0R4IDA7_DANRE	A0A2R8QKN3_DANRE	A0A2R8QRL2_DANRE	A0A2R8QJH5_DANRE	I3ITC0_DANRE	I3IT45_DANRE	E7F1P1_DANRE	B8A5K6_DANRE	E7F4J7_DANRE
cellular_component	GO:0005669	transcription factor TFIID complex	12	28	0.428571	0.996659	0.0102914	1	0.985	TAF8_DANRE	TAF2_DANRE	Q66HZ5_DANRE	F1QMF8_DANRE	Q1LYC2_DANRE	A0A2R8Q9X1_DANRE	A0A2R8Q2H6_DANRE	F1QGC2_DANRE	F1R1I4_DANRE	E7FFQ2_DANRE	E7FBZ0_DANRE	A0A2R8QB19_DANRE
biological_process	GO:0030031	cell projection assembly	12	54	0.222222	0.977631	0.0274572	1	1	Q5U3T8_DANRE	Q52WY2_DANRE	E7F7Z2_DANRE	F1Q6L5_DANRE	A0A2R8QJ57_DANRE	Q1LVN6_DANRE	E7FA94_DANRE	F1QM51_DANRE	B8JMJ5_DANRE	X1WCS8_DANRE	F1R7X0_DANRE	B0S6V2_DANRE
biological_process	GO:0048936	peripheral nervous system neuron axonogenesis	12	30	0.4	0.984496	0.0381797	1	1	NOTC1_DANRE	B0V3D1_DANRE	O93616_DANRE	B0V3D3_DANRE	F1QCA7_DANRE	A0A2R8QH43_DANRE	B0V3D2_DANRE	Q90466_DANRE	F1QZF2_DANRE	B0V3D4_DANRE	A0A2R8Q5T2_DANRE	A5WUN6_DANRE
molecular_function	GO:0005262	calcium channel activity	12	49	0.244898	0.995492	0.00673532	1	0.992	B6RTA2_DANRE	S5UFP7_DANRE	E7EEJ8_DANRE	F1QN56_DANRE	E7F2U9_DANRE	A0A2R8Q2T6_DANRE	F1R6X2_DANRE	X1WHB7_DANRE	U3JAI2_DANRE	A0A0G2KME3_DANRE	E9QFK0_DANRE	B0S711_DANRE
biological_process	GO:0030177	positive regulation of Wnt signaling pathway	12	42	0.285714	0.630169	0.44805	1	1	CAPR2_DANRE	ZRN1B_DANRE	Q6EF99_DANRE	Q6EFA1_DANRE	A9ZMG5_DANRE	Q6EFA0_DANRE	B3IWJ8_DANRE	F1QG48_DANRE	A0A2R8QN12_DANRE	F6P5J8_DANRE	E7F165_DANRE	E7F1L8_DANRE
cellular_component	GO:0005743	mitochondrial inner membrane	12	191	0.0628272	8.22343e-19	1	0	1	HEM0_DANRE	S2543_DANRE	S2548_DANRE	S238A_DANRE	TIM8A_DANRE	Q6PC13_DANRE	A0A2R8Q0F5_DANRE	A0A2R8RNM0_DANRE	B8A698_DANRE	A0A0R4IJ30_DANRE	A0A2R8QFA6_DANRE	A0A2R8Q854_DANRE
molecular_function	GO:0008168	methyltransferase activity	12	81	0.148148	0.173807	0.855586	1	1	MTA70_DANRE	PRD10_DANRE	A0A0R4IF41_DANRE	E7FAN3_DANRE	A0A2R8QKD3_DANRE	F1RDI6_DANRE	A0A2R8Q5R8_DANRE	Q504A2_DANRE	A8KB55_DANRE	A2BG51_DANRE	F1R3R6_DANRE	F1Q8L8_DANRE
biological_process	GO:0090110	COPII-coated vesicle cargo loading	12	18	0.666667	0.999979	0.000152454	1	0.235	SC23A_DANRE	SC31A_DANRE	Q6AZ98_DANRE	E7F114_DANRE	A0A0R4IAZ9_DANRE	A0A0R4ICL5_DANRE	A0A2R8QCB9_DANRE	F1R7W8_DANRE	F1QRB4_DANRE	A0A0R4IMX2_DANRE	A0A0R4IP34_DANRE	E7F715_DANRE
biological_process	GO:0030968	endoplasmic reticulum unfolded protein response	12	39	0.307692	0.957043	0.0777192	1	1	CR3LA_DANRE	CR3LB_DANRE	A0A0R4IBP3_DANRE	K7DYG9_DANRE	A0A2R8RUX6_DANRE	F1QS04_DANRE	E7F921_DANRE	K7DYK6_DANRE	K7DYM6_DANRE	F1QCS2_DANRE	A0A286YAA4_DANRE	E7FGU9_DANRE
cellular_component	GO:0035869	ciliary transition zone	12	36	0.333333	0.999206	0.00214846	1	0.541	CE290_DANRE	E7FE66_DANRE	E7F4E7_DANRE	A0A2R8QMD0_DANRE	A0A2R8QB34_DANRE	F1QSP6_DANRE	E7F3T4_DANRE	A0A2R8QEZ0_DANRE	F6NUK4_DANRE	A0A286Y8M8_DANRE	E9QB24_DANRE	E9QHV7_DANRE
cellular_component	GO:0099572	postsynaptic specialization	12	28	0.428571	0.999757	0.000402561	1	0.148	DLGP1_DANRE	E7F6K9_DANRE	E7FAC5_DANRE	A0A0R4ITW6_DANRE	F8W2U4_DANRE	E7F7X5_DANRE	Q1L8T7_DANRE	F1QWU9_DANRE	F1R3Y1_DANRE	X1WG76_DANRE	A0A0R4IVK0_DANRE	A0A2R8Q3D0_DANRE
biological_process	GO:0035082	axoneme assembly	12	24	0.5	0.999999	3.99461e-06	1	0.013	DAAF1_DANRE	CCD40_DANRE	CF206_DANRE	TTLL6_DANRE	DZIP1_DANRE	BROMI_DANRE	A8WFS2_DANRE	F1QR41_DANRE	A0A2R8PW94_DANRE	F1QES5_DANRE	E7F630_DANRE	E7F542_DANRE
biological_process	GO:0036158	outer dynein arm assembly	12	28	0.428571	0.992107	0.0217014	1	1	DAAF1_DANRE	ZMY10_DANRE	A0A2R8RI11_DANRE	A0A2R8RLN9_DANRE	A0A0R4IGE5_DANRE	A0A0R4IUW7_DANRE	K7DY80_DANRE	F1QW87_DANRE	A0A2R8QHD2_DANRE	F1Q654_DANRE	F1QFD6_DANRE	F1QBY7_DANRE
biological_process	GO:0003323	type B pancreatic cell development	12	37	0.324324	0.897229	0.181734	1	1	HN1BA_DANRE	Q4L1M9_DANRE	A0A2R8QEU4_DANRE	F1QMA9_DANRE	F1RDU4_DANRE	E7F921_DANRE	A0A2R8RVU5_DANRE	F2Z4S1_DANRE	A0A0R4IU95_DANRE	A0A2R8S073_DANRE	F1QB13_DANRE	F1QUB9_DANRE
molecular_function	GO:0035615	clathrin adaptor activity	12	35	0.342857	0.966441	0.0718217	1	1	AP2MA_DANRE	AP2MB_DANRE	B0R024_DANRE	F1QDL6_DANRE	A0A0R4IKR8_DANRE	X1WBM9_DANRE	X1WGL1_DANRE	F1R6L2_DANRE	A0A0R4ITB0_DANRE	A0A0R4IU05_DANRE	A0A2R8QJ16_DANRE	A0A2R8QB02_DANRE
biological_process	GO:0007097	nuclear migration	12	20	0.6	0.999988	6.75793e-05	1	0.113	DCTN2_DANRE	E7EZ30_DANRE	F1R0W9_DANRE	R4GDU6_DANRE	F6PC33_DANRE	F1Q6N7_DANRE	X1WGA9_DANRE	F8W2N1_DANRE	A0A2R8RP20_DANRE	A0A286YA27_DANRE	A0A0R4IW36_DANRE	R4GE14_DANRE
biological_process	GO:0031146	SCF-dependent proteasomal ubiquitin-dependent protein catabolic process	12	92	0.130435	0.00584115	0.997474	0.997	1	FBXL5_DANRE	A0A0R4IWI4_DANRE	A0A2R8RVN4_DANRE	A0A2R8RR75_DANRE	F1QYZ2_DANRE	A0A2R8PXD1_DANRE	A0A2R8S0B5_DANRE	E7F5P0_DANRE	F1QWZ2_DANRE	B8K0E7_DANRE	A0A2R8QN79_DANRE	A0A2R8RJ46_DANRE
biological_process	GO:0006749	glutathione metabolic process	12	61	0.196721	0.129031	0.921425	1	1	E7F6Z6_DANRE	F1QS99_DANRE	F1QIV1_DANRE	E7FGA5_DANRE	A0A2R8RQT4_DANRE	A0A2R8Q5I5_DANRE	A0A2R8RSR5_DANRE	A0A2R8Q1W8_DANRE	A0A2R8QHN7_DANRE	E7F738_DANRE	A0A140LH37_DANRE	F1R9R0_DANRE
molecular_function	GO:0042162	telomeric DNA binding	12	23	0.521739	0.999999	4.88575e-06	1	0.006	EST1A_DANRE	CTC1_DANRE	SMG7_DANRE	TELO2_DANRE	SMG5_DANRE	TE2IP_DANRE	F1QE52_DANRE	A0A1D5NT19_DANRE	A0A1D5NS58_DANRE	F6P5S3_DANRE	F1R9M2_DANRE	F1QGF1_DANRE
molecular_function	GO:0005261	cation channel activity	12	67	0.179104	0.152077	0.867526	1	1	S5UFP7_DANRE	E7F2J4_DANRE	S5TZ97_DANRE	A0A2R8QRL6_DANRE	A0A2R8Q0G1_DANRE	F1QAW1_DANRE	R4GEU8_DANRE	A0A2R8Q3C0_DANRE	B8JIP6_DANRE	A0A0R4IUG6_DANRE	A0A2R8RW20_DANRE	A0A0R4IZ26_DANRE
biological_process	GO:0044772	mitotic cell cycle phase transition	12	43	0.27907	0.85746	0.1777	1	1	Q7ZU21_DANRE	A0A0R4IK54_DANRE	Q1L8M6_DANRE	F1R1N7_DANRE	Q6NV43_DANRE	Q6NZ31_DANRE	E7F7C9_DANRE	F1QXP6_DANRE	I3ISY0_DANRE	F1R558_DANRE	E7FH57_DANRE	A0A2R8QID0_DANRE
biological_process	GO:0000079	regulation of cyclin-dependent protein serine/threonine kinase activity	12	51	0.235294	0.665412	0.449564	1	1	Q7ZU21_DANRE	A0A0R4IK54_DANRE	Q1L8M6_DANRE	Q6NV43_DANRE	Q6NZ31_DANRE	E7F7C9_DANRE	I3ISY0_DANRE	A0A2R8PZ44_DANRE	F1Q5I0_DANRE	E7FH57_DANRE	A0A2R8RUD8_DANRE	A0A2R8QID0_DANRE
biological_process	GO:0032467	positive regulation of cytokinesis	12	21	0.571429	0.999759	0.00115182	1	0.883	CC14A_DANRE	Q7ZVN3_DANRE	A0A2R8Q0L0_DANRE	A0A0R4ILV5_DANRE	A0A2R8QAD2_DANRE	E7EXI3_DANRE	A0A2R8RIU6_DANRE	A0A2R8Q3U3_DANRE	A0A2R8QT80_DANRE	F8W600_DANRE	F8W5R0_DANRE	F8W2B2_DANRE
molecular_function	GO:0042277	peptide binding	12	91	0.131868	0.0209728	0.985657	1	1	GPR22_DANRE	E7F123_DANRE	F1Q5N3_DANRE	E4W699_DANRE	F8W5T4_DANRE	A0A0R4INQ5_DANRE	A0A2R8QBK0_DANRE	E9QIR0_DANRE	A0A0R4ILB1_DANRE	A0A2R8QL18_DANRE	A0A0R4IIN9_DANRE	A0A2R8Q716_DANRE
cellular_component	GO:0005776	autophagosome	12	52	0.230769	0.360811	0.735922	1	1	BECN1_DANRE	AMR1A_DANRE	AMR1B_DANRE	F1R340_DANRE	E7FDW4_DANRE	F6P7J8_DANRE	A0A140LGA1_DANRE	E7F4Z9_DANRE	B0S696_DANRE	E7F458_DANRE	A0A2R8RWY9_DANRE	X1WI07_DANRE
molecular_function	GO:0005245	voltage-gated calcium channel activity	12	98	0.122449	0.291423	0.779199	1	1	E7F278_DANRE	A0A0R4INP7_DANRE	A8B6E8_DANRE	E9QIG7_DANRE	Q5RHB1_DANRE	F1RE82_DANRE	E7F4T2_DANRE	Q5TZ68_DANRE	A0A2R8QDT8_DANRE	Q1MTF2_DANRE	E9QJF6_DANRE	Q5RHB2_DANRE
molecular_function	GO:0019888	protein phosphatase regulator activity	12	68	0.176471	0.136637	0.904368	1	1	A3KNJ7_DANRE	Q5RGI5_DANRE	A0A286YB73_DANRE	A5WVJ2_DANRE	A0A0R4IPH0_DANRE	A5WVJ0_DANRE	A0A2R8PZN4_DANRE	X1WD74_DANRE	X1WG48_DANRE	F1Q753_DANRE	X1WB97_DANRE	E7FEM0_DANRE
biological_process	GO:0060729	intestinal epithelial structure maintenance	12	32	0.375	0.972304	0.0618846	1	1	Q1L8A5_DANRE	A0A2R8RZV0_DANRE	F1Q4W7_DANRE	E7F6V1_DANRE	F1QE52_DANRE	A0A286YAM6_DANRE	F8W2W1_DANRE	A0A2R8QE63_DANRE	A0A2R8QAW0_DANRE	A8E7B7_DANRE	F8W451_DANRE	A0A2R8QPA8_DANRE
cellular_component	GO:0000793	condensed chromosome	12	19	0.631579	0.999998	4.08917e-06	1	0.002	BRD4_DANRE	Q7ZVN3_DANRE	A0A2R8Q9M3_DANRE	B8A5K9_DANRE	B3DJT4_DANRE	F1QJY8_DANRE	A0A2R8PZ20_DANRE	A0A2R8Q4V9_DANRE	Q5RGX4_DANRE	F8W600_DANRE	F8W5R0_DANRE	F8W2B2_DANRE
biological_process	GO:0048738	cardiac muscle tissue development	12	35	0.342857	0.734112	0.32286	1	1	FGR1A_DANRE	N2F1A_DANRE	Q9W6U0_DANRE	F1QZQ0_DANRE	A0A2R8RTS6_DANRE	U3JAM7_DANRE	F1R7N8_DANRE	F1RCC9_DANRE	F1R899_DANRE	A0A140LH61_DANRE	B0S758_DANRE	F1QS48_DANRE
molecular_function	GO:0005021	vascular endothelial growth factor-activated receptor activity	12	12	1	1	1.52019e-08	1	0	NRP1A_DANRE	VGFR3_DANRE	A0A0R4IFP8_DANRE	B0S6D0_DANRE	B3DKP1_DANRE	Q1RLY9_DANRE	F1QXE5_DANRE	A0A0R4IFS9_DANRE	F1QN93_DANRE	F1QBD0_DANRE	A0A2R8QSE0_DANRE	A0A2R8RMW2_DANRE
cellular_component	GO:0031594	neuromuscular junction	12	37	0.324324	0.955385	0.0907271	1	1	DLG1_DANRE	A0A2R8Q4Q1_DANRE	F1QVH9_DANRE	F1R275_DANRE	A0A2R8RMN7_DANRE	X1WBC3_DANRE	A0A2R8Q4E3_DANRE	E7FCR8_DANRE	A0A2R8QCE0_DANRE	A0A0G2L109_DANRE	A0A2R8PZY5_DANRE	A0A2R8QGT9_DANRE
biological_process	GO:0048884	neuromast development	12	52	0.230769	0.994267	0.00957975	1	1	SCRIB_DANRE	WNT5B_DANRE	Q9I9I2_DANRE	B7ZDE9_DANRE	A0A0R4ICW0_DANRE	A0A0R4IF59_DANRE	A0A2R8QRX3_DANRE	A0A2R8Q6M9_DANRE	A0A0R4ISY7_DANRE	A0A0R4INK8_DANRE	A5PMS9_DANRE	A0A0R4IL48_DANRE
biological_process	GO:0035907	dorsal aorta development	12	21	0.571429	0.996421	0.0111688	1	1	NOTC1_DANRE	AMOL2_DANRE	DLLC_DANRE	O93616_DANRE	F1QCA7_DANRE	A0A2R8Q7E4_DANRE	A0A2R8QH43_DANRE	B8A5S6_DANRE	Q5SPB5_DANRE	F1QZF2_DANRE	A0A2R8Q5T2_DANRE	A5WUN6_DANRE
biological_process	GO:0003205	cardiac chamber development	12	16	0.75	0.984832	0.0267588	1	1	TBX6L_DANRE	TBX2_DANRE	F1R7N7_DANRE	F1Q5T5_DANRE	A0A286YBQ8_DANRE	B8JKS6_DANRE	A0A0R4IQK3_DANRE	A0A2R8PW40_DANRE	F1QV06_DANRE	A0A2R8PZ52_DANRE	B0R122_DANRE	A0A0R4ICD7_DANRE
biological_process	GO:0021554	optic nerve development	12	25	0.48	0.992073	0.02007	1	1	TBX5A_DANRE	E9QHI1_DANRE	F1QYE2_DANRE	E3W6T6_DANRE	A0A0R4ICW0_DANRE	A0A0R4IF59_DANRE	G1K2W9_DANRE	A0A2R8S019_DANRE	A0A2R8PV67_DANRE	A0A0R4ISY7_DANRE	A0A0R4INK8_DANRE	A0A0R4IL48_DANRE
molecular_function	GO:0005164	tumor necrosis factor receptor binding	12	37	0.324324	0.947957	0.103313	1	1	TRAF6_DANRE	Q0PKX8_DANRE	Q1L8A5_DANRE	F1Q767_DANRE	F1QUA2_DANRE	F1RAX0_DANRE	F1QT03_DANRE	F6NY94_DANRE	B0UXK1_DANRE	E7FBZ8_DANRE	F1QSF7_DANRE	F1RAV7_DANRE
biological_process	GO:0006405	RNA export from nucleus	12	17	0.705882	0.963899	0.0590366	1	1	E9QIQ3_DANRE	A0A0R4IUH7_DANRE	A0A0R4IK82_DANRE	A0A0R4IVZ0_DANRE	A0A0R4IG74_DANRE	F1QE76_DANRE	A0A0H2UKK7_DANRE	E9QEC4_DANRE	E7F5M0_DANRE	A0A2R8QTE7_DANRE	F1Q953_DANRE	A0A2R8Q9H4_DANRE
molecular_function	GO:0015276	ligand-gated ion channel activity	12	82	0.146341	0.0217684	0.983993	1	1	Q08CV1_DANRE	I3NI77_DANRE	E7EYT4_DANRE	R4GDN8_DANRE	B0V2X4_DANRE	X1WEX9_DANRE	E7F101_DANRE	F1R366_DANRE	F1QDE5_DANRE	E7F3Z4_DANRE	A0A2R8QLP2_DANRE	E7F2N4_DANRE
molecular_function	GO:0004114	3',5'-cyclic-nucleotide phosphodiesterase activity	12	54	0.222222	0.455391	0.667378	1	1	A0A0R4IEP8_DANRE	Q1L999_DANRE	E7F6Z8_DANRE	A0A2R8QM15_DANRE	F6P4K3_DANRE	A0A0R4IMH2_DANRE	A0A0R4IE93_DANRE	E7FAS0_DANRE	F1R112_DANRE	A0A2R8QDA8_DANRE	A0A2R8RXK7_DANRE	F1QM22_DANRE
biological_process	GO:0016576	histone dephosphorylation	12	16	0.75	0.999998	2.45465e-05	1	0.047	F1QNU4_DANRE	Q66HX1_DANRE	F1R5X1_DANRE	Q6DBY3_DANRE	E9QGZ3_DANRE	E9QIR1_DANRE	E9QJ32_DANRE	F1Q5R9_DANRE	E7FA98_DANRE	A0A0R4IA41_DANRE	E9QGF5_DANRE	A3KQ54_DANRE
biological_process	GO:2001240	negative regulation of extrinsic apoptotic signaling pathway in absence of ligand	12	16	0.75	0.999998	2.45465e-05	1	0.047	F1QNU4_DANRE	Q66HX1_DANRE	F1R5X1_DANRE	Q6DBY3_DANRE	E9QGZ3_DANRE	E9QIR1_DANRE	E9QJ32_DANRE	F1Q5R9_DANRE	E7FA98_DANRE	A0A0R4IA41_DANRE	E9QGF5_DANRE	A3KQ54_DANRE
biological_process	GO:0033365	protein localization to organelle	12	19	0.631579	0.718459	0.31593	1	1	A4IG44_DANRE	F1QX00_DANRE	A0A2R8Q9F8_DANRE	A0A2R8QID4_DANRE	F1RBX3_DANRE	A0A2R8RN40_DANRE	A0A2R8QLR4_DANRE	A0A2R8RHV3_DANRE	A0A2R8QKU3_DANRE	A0A2R8QFA0_DANRE	B8JIT9_DANRE	A0A2R8PYJ3_DANRE
molecular_function	GO:0030170	pyridoxal phosphate binding	11	92	0.119565	0.00839913	0.996358	0.976	1	PDXD1_DANRE	MOCOS_DANRE	HEM0_DANRE	Q7ZUW8_DANRE	E7F5G8_DANRE	A0A2R8QCX7_DANRE	A0A2R8QLZ2_DANRE	A0A0R4IU72_DANRE	A0A0R4IQA6_DANRE	A0A0G2KSN1_DANRE	A0A2R8QBE4_DANRE
biological_process	GO:0043406	positive regulation of MAP kinase activity	11	35	0.314286	0.843202	0.260651	1	1	FGR1A_DANRE	A0A2R8Q0D8_DANRE	D0FH56_DANRE	F1QCV5_DANRE	E7FBB3_DANRE	A0A2R8RHW9_DANRE	A0A2R8QRD6_DANRE	A0A2R8RPQ4_DANRE	A0A2R8PYF1_DANRE	B8A5K6_DANRE	F1QS30_DANRE
biological_process	GO:0021984	adenohypophysis development	11	20	0.55	0.999175	0.00324535	1	0.995	DISP1_DANRE	DZIP1_DANRE	B0S6T1_DANRE	F1QNU4_DANRE	A0A2R8QKN2_DANRE	Q6DBY3_DANRE	E9QJ32_DANRE	A0A2R8QNY0_DANRE	F6PE50_DANRE	F1QAC4_DANRE	A0A2R8QMX9_DANRE
biological_process	GO:0034587	piRNA metabolic process	11	28	0.392857	0.992032	0.0209465	1	1	PIWL2_DANRE	TRD7A_DANRE	TRD7B_DANRE	TDRD5_DANRE	TDRD1_DANRE	TDRD9_DANRE	A0A2R8QE00_DANRE	X1WC78_DANRE	A0A2R8QQC4_DANRE	Q5VSI4_DANRE	A0A286YB87_DANRE
biological_process	GO:0071466	cellular response to xenobiotic stimulus	11	52	0.211538	0.000192996	0.999926	0.183	1	KEP1B_DANRE	F1QJN9_DANRE	Q66I11_DANRE	B0UXS0_DANRE	F8W3Q5_DANRE	F1QBH6_DANRE	Q1LV27_DANRE	E9QH22_DANRE	A0A286YAF6_DANRE	Q5TZ29_DANRE	A0A0R4IVH6_DANRE
cellular_component	GO:0005795	Golgi stack	11	33	0.333333	0.382251	0.702199	1	1	DNMBP_DANRE	Q7ZW40_DANRE	Q6EF99_DANRE	Q6EFA1_DANRE	Q6EFA0_DANRE	F6P5J8_DANRE	E7F2J5_DANRE	A0A2R8QRS8_DANRE	A0A2R8RV10_DANRE	A0A0R4ILB6_DANRE	A0A2R8QLN9_DANRE
molecular_function	GO:0008375	acetylglucosaminyltransferase activity	11	36	0.305556	0.822194	0.250759	1	1	EXT1A_DANRE	EXT1B_DANRE	EXT1C_DANRE	PMGT2_DANRE	RFNG_DANRE	A0A068F9P7_DANRE	E9QJD3_DANRE	F1R2G8_DANRE	A0A2R8RT62_DANRE	A0A2R8QRB6_DANRE	A0A0R4ILB6_DANRE
molecular_function	GO:0003727	single-stranded RNA binding	11	36	0.305556	0.978985	0.0353678	1	1	ILF3_DANRE	ZFR_DANRE	F1QB35_DANRE	E9QD44_DANRE	F1QZW7_DANRE	A0A2R8Q4T1_DANRE	F1Q5Q7_DANRE	F1RC54_DANRE	F6PD25_DANRE	A0A2R8RUM2_DANRE	A0A2R8RW79_DANRE
biological_process	GO:0000184	nuclear-transcribed mRNA catabolic process, nonsense-mediated decay	11	31	0.354839	0.98493	0.0359023	1	1	SMG1_DANRE	EST1A_DANRE	PYM1_DANRE	SMG7_DANRE	SMG5_DANRE	RENT1_DANRE	NBAS_DANRE	Q803B9_DANRE	E7F7F6_DANRE	X1WD43_DANRE	A0A2R8QK29_DANRE
cellular_component	GO:0071013	catalytic step 2 spliceosome	11	61	0.180328	0.669313	0.439975	1	1	A2BIQ7_DANRE	F1Q7N6_DANRE	F1QT45_DANRE	A0A0R4J8E6_DANRE	X1WDX4_DANRE	F1QQV6_DANRE	A0A2R8QML1_DANRE	A0A286Y8Y8_DANRE	A2BIQ8_DANRE	A0A286YA65_DANRE	E7F7E3_DANRE
biological_process	GO:0070286	axonemal dynein complex assembly	11	22	0.5	0.999972	9.1033e-05	1	0.168	PIHD1_DANRE	RUVB2_DANRE	CCD39_DANRE	CCD40_DANRE	SPAG1_DANRE	DRC2_DANRE	DRC1_DANRE	DAAF3_DANRE	I6L846_DANRE	F1QFD6_DANRE	A0A0R4IRP6_DANRE
molecular_function	GO:0000049	tRNA binding	11	74	0.148649	0.075855	0.959227	1	1	CTU2_DANRE	MTU1_DANRE	XPOT_DANRE	G1K2X8_DANRE	F8W4R7_DANRE	F1QRX8_DANRE	A0A2R8RTA8_DANRE	F8W4W5_DANRE	E7F3M0_DANRE	E9QII1_DANRE	F8W370_DANRE
biological_process	GO:0007413	axonal fasciculation	11	25	0.44	0.994599	0.0157833	1	1	NRP1A_DANRE	F1R5S1_DANRE	B0S6D0_DANRE	E9QHI1_DANRE	F1QBD4_DANRE	F1QYE2_DANRE	F1QP50_DANRE	A0A2R8QQ09_DANRE	A0A2R8S019_DANRE	A0A2R8PV67_DANRE	E9QC99_DANRE
biological_process	GO:0048010	vascular endothelial growth factor receptor signaling pathway	11	27	0.407407	0.99922	0.00204705	1	0.959	NRP1A_DANRE	VGFR3_DANRE	A0A0R4IFP8_DANRE	B3DKP1_DANRE	Q1RLY9_DANRE	F1QXE5_DANRE	A0A0R4IFS9_DANRE	F1QBD0_DANRE	A0A2R8QSE0_DANRE	A0A2R8RMW2_DANRE	E7EZR4_DANRE
cellular_component	GO:0035267	NuA4 histone acetyltransferase complex	11	30	0.366667	0.982916	0.0407426	1	1	RUVB2_DANRE	TRRAP_DANRE	Q6DHD0_DANRE	E9QG94_DANRE	B0R0X6_DANRE	F6NXN2_DANRE	A0A2R8QIK4_DANRE	F1QH22_DANRE	E7F3M6_DANRE	F1R0R1_DANRE	B8JKI8_DANRE
biological_process	GO:0003351	epithelial cilium movement involved in extracellular fluid movement	11	26	0.423077	0.997418	0.00588624	1	1	RUVB2_DANRE	CCD40_DANRE	B0UYB0_DANRE	A0A2R8RQB1_DANRE	F1QVN7_DANRE	I3ITD2_DANRE	A0A2R8QRB2_DANRE	A0A2R8QP75_DANRE	A0A2R8QDU7_DANRE	A0A140LG62_DANRE	A0A140LFR2_DANRE
molecular_function	GO:0051539	4 iron, 4 sulfur cluster binding	11	67	0.164179	0.15458	0.908713	1	1	NARFL_DANRE	DDX11_DANRE	B8JIP2_DANRE	F1QMW8_DANRE	B0V351_DANRE	F1QNW3_DANRE	F1QBP9_DANRE	A0A2R8PX42_DANRE	E7FB68_DANRE	E9QIM3_DANRE	A0A2R8PX77_DANRE
cellular_component	GO:0030173	integral component of Golgi membrane	11	79	0.139241	0.0530032	0.972618	1	1	RFNG_DANRE	F1QXC7_DANRE	Q29RC8_DANRE	B0UXN0_DANRE	A0A2R8QJ77_DANRE	F1R027_DANRE	X1WFC5_DANRE	E9QFF5_DANRE	A0A2R8PYY1_DANRE	F1RBV9_DANRE	F8W5I1_DANRE
biological_process	GO:0006457	protein folding	11	128	0.0859375	2.32565e-10	1	0	1	CD37L_DANRE	Q7T3L3_DANRE	Q3KR14_DANRE	B0UXN0_DANRE	A0A286YAP4_DANRE	A0A0R4IXD9_DANRE	F1QJC8_DANRE	F1R1T5_DANRE	A0A2R8QJ57_DANRE	B8JMJ5_DANRE	X1WCS8_DANRE
biological_process	GO:0007009	plasma membrane organization	11	38	0.289474	0.00153501	0.999325	0.787	1	BI2L2_DANRE	H2ZRH2_DANRE	A0A0J9YIX2_DANRE	A0A0R4IB32_DANRE	Q1LVN6_DANRE	E7FA94_DANRE	F1QM51_DANRE	A0A2R8Q5K8_DANRE	F6PEI4_DANRE	F1QB08_DANRE	B0S6V2_DANRE
biological_process	GO:0007095	mitotic G2 DNA damage checkpoint signaling	11	16	0.6875	0.999975	0.00019358	1	0.292	TICRR_DANRE	BABA1_DANRE	ABRX1_DANRE	NBN_DANRE	DTL_DANRE	F1R135_DANRE	Q7ZVD7_DANRE	A0A0R4ITV5_DANRE	A0A2R8RXV8_DANRE	E9QF00_DANRE	A0A2R8RVN3_DANRE
biological_process	GO:0043484	regulation of RNA splicing	11	67	0.164179	0.0469401	0.966531	1	1	BRDT_DANRE	RFOX1_DANRE	ZN326_DANRE	Q7ZVN6_DANRE	A0A2R8RXA1_DANRE	A0A0R4IV43_DANRE	A0A0R4IY96_DANRE	E7F2E1_DANRE	F6NS95_DANRE	A0A2R8QK17_DANRE	E7F6E2_DANRE
biological_process	GO:0032007	negative regulation of TOR signaling	11	39	0.282051	0.923851	0.125407	1	1	MNAR1_DANRE	A0A0R4ISE0_DANRE	Q6DHN7_DANRE	A0A0G2KHX4_DANRE	A2BFC8_DANRE	A0A2R8QQY4_DANRE	A0A286Y892_DANRE	E7EXM8_DANRE	E7FEJ0_DANRE	A0A2R8QQL1_DANRE	A0A2R8QHE1_DANRE
biological_process	GO:0051091	positive regulation of DNA-binding transcription factor activity	11	28	0.392857	0.999568	0.000946419	1	0.808	JMY_DANRE	ARI5B_DANRE	SOX2_DANRE	SOX1A_DANRE	A0A0R4IGS9_DANRE	A0A2R8QKJ7_DANRE	R4GEM4_DANRE	A0A2R8RN05_DANRE	A0A2U3TVI0_DANRE	E7F4W0_DANRE	A0A0R4IHA5_DANRE
cellular_component	GO:0043596	nuclear replication fork	11	13	0.846154	1	1.67561e-08	1	0	SMAL1_DANRE	MMS22_DANRE	TONSL_DANRE	E7EXE0_DANRE	A0A2R8RXE4_DANRE	A0A2R8PYQ8_DANRE	A0A0R4IDC2_DANRE	F1Q7G1_DANRE	E7F296_DANRE	R4GDY2_DANRE	A0A0R4J7S6_DANRE
cellular_component	GO:0030139	endocytic vesicle	11	44	0.25	0.505799	0.593534	1	1	MIB1_DANRE	RFP4A_DANRE	RFIP3_DANRE	F1R4R9_DANRE	E7FGA0_DANRE	E9QCU8_DANRE	A0A0G2L933_DANRE	A0A140LH23_DANRE	F1Q6Q6_DANRE	A0A286YAA1_DANRE	E9QFU5_DANRE
biological_process	GO:0070830	bicellular tight junction assembly	11	72	0.152778	0.0498602	0.974612	1	1	Q08BB8_DANRE	R4GDY5_DANRE	F1R4L5_DANRE	A0A2R8PY22_DANRE	A0A0G2L7R9_DANRE	F1QWK3_DANRE	F1QE46_DANRE	A0A0R4IXD9_DANRE	A0A2R8PYS8_DANRE	F8W4R4_DANRE	A0A2R8QNL1_DANRE
biological_process	GO:0009306	protein secretion	11	46	0.23913	0.459683	0.624007	1	1	A0A0R4IZ17_DANRE	F1Q666_DANRE	A0A2R8Q2U0_DANRE	A0A2R8QC32_DANRE	E9QDA3_DANRE	A0A0R4IGM8_DANRE	A0A2R8QJR2_DANRE	A0A2R8Q077_DANRE	F1QY58_DANRE	F1R5N2_DANRE	Q5SP05_DANRE
molecular_function	GO:0008528	G protein-coupled peptide receptor activity	11	98	0.112245	1.27908e-14	1	0	1	LGR6_DANRE	E7FB43_DANRE	F1R4K2_DANRE	F1Q7N9_DANRE	F1QSR0_DANRE	A0A2R8QMR8_DANRE	E7FF79_DANRE	F1RCQ6_DANRE	A0A0G2L5R5_DANRE	A0A0R4IKR9_DANRE	A0A0R4IS63_DANRE
molecular_function	GO:0016757	glycosyltransferase activity	11	91	0.120879	1.61873e-11	1	0	1	EXT1A_DANRE	EXT1B_DANRE	EXT1C_DANRE	PMGT2_DANRE	A0A068F9P7_DANRE	E9QJD3_DANRE	F1R2G8_DANRE	A0A2R8RT62_DANRE	B8JLQ4_DANRE	A0A2R8QRB6_DANRE	F1QAS8_DANRE
biological_process	GO:0040037	negative regulation of fibroblast growth factor receptor signaling pathway	11	34	0.323529	0.906344	0.172849	1	1	I17RD_DANRE	SHP2A_DANRE	SPT5H_DANRE	Q6EF99_DANRE	Q6EFA1_DANRE	Q6EFA0_DANRE	F1QY45_DANRE	F6P5J8_DANRE	A0A2R8QLF5_DANRE	A0A2R8RT96_DANRE	A0A286Y942_DANRE
biological_process	GO:0060030	dorsal convergence	11	28	0.392857	0.978299	0.0525624	1	1	WNT5B_DANRE	F1QSX8_DANRE	F1QY45_DANRE	A0A0R4INF0_DANRE	E7FAI5_DANRE	A3QK09_DANRE	A0A2R8RPF9_DANRE	A0A2R8QLF5_DANRE	A2RRV7_DANRE	A0A2R8RT96_DANRE	A0A286Y942_DANRE
molecular_function	GO:0003785	actin monomer binding	11	39	0.282051	0.858203	0.239262	1	1	COBL_DANRE	E7F9J6_DANRE	A0A0N4SUG1_DANRE	A0A2R8QQ65_DANRE	U3JAC1_DANRE	T1ECS5_DANRE	I3ITH3_DANRE	U3JAF8_DANRE	A0A0R4IXG5_DANRE	A0A2R8QQI2_DANRE	A0A2R8Q4U0_DANRE
biological_process	GO:0060037	pharyngeal system development	11	36	0.305556	0.763369	0.359843	1	1	DLX2A_DANRE	B6V3E1_DANRE	Q9I9I2_DANRE	B8A551_DANRE	B0UXY9_DANRE	B8JKQ1_DANRE	F1QQN6_DANRE	E7FBG0_DANRE	A0A2R8PW40_DANRE	B0R122_DANRE	E7F226_DANRE
biological_process	GO:0007029	endoplasmic reticulum organization	11	31	0.354839	0.198448	0.866605	1	1	SC31A_DANRE	F6NJS4_DANRE	E7F114_DANRE	A0A2R8RX84_DANRE	A0A2R8Q554_DANRE	B8A6H1_DANRE	A2CEM4_DANRE	F6PA68_DANRE	A2CEM2_DANRE	E9QGX9_DANRE	A0A2R8Q6L9_DANRE
biological_process	GO:0032835	glomerulus development	11	31	0.354839	0.999953	0.000103347	1	0.183	THS7A_DANRE	B0S6T1_DANRE	Q9PUT7_DANRE	B8A5N9_DANRE	E7FDV0_DANRE	A4VCF3_DANRE	F8W3L6_DANRE	A0A1D5NS66_DANRE	A0A0R4IBP9_DANRE	A0A2R8QQJ0_DANRE	A0A2R8QMX9_DANRE
biological_process	GO:0042157	lipoprotein metabolic process	11	37	0.297297	3.43988e-06	0.999999	0.003	1	APOA1_DANRE	F1QHR0_DANRE	A0A0R4IU48_DANRE	F1QJD1_DANRE	B3DHC5_DANRE	E7F980_DANRE	E9QBB8_DANRE	A0A0R4IDS0_DANRE	F1QCQ0_DANRE	A0A2R8S0I9_DANRE	E9QJQ2_DANRE
molecular_function	GO:0016538	cyclin-dependent protein serine/threonine kinase regulator activity	11	58	0.189655	0.169714	0.892347	1	1	Q7ZU21_DANRE	A0A0R4IK54_DANRE	Q1L8M6_DANRE	Q6NV43_DANRE	Q803Q8_DANRE	Q6NZ31_DANRE	E7F7C9_DANRE	A0A2R8QAB1_DANRE	I3ISY0_DANRE	E7FH57_DANRE	A0A2R8QID0_DANRE
molecular_function	GO:0008139	nuclear localization sequence binding	11	26	0.423077	0.993926	0.0180375	1	1	A0A0R4IVZ0_DANRE	F1R2H0_DANRE	F1QIP3_DANRE	A0A2R8RZX0_DANRE	A0A2R8Q4D0_DANRE	A0A0R4IMZ8_DANRE	A0A0H2UKK7_DANRE	E7F5M0_DANRE	F1QG82_DANRE	F1QWS2_DANRE	F1R750_DANRE
biological_process	GO:0060287	epithelial cilium movement involved in determination of left/right asymmetry	11	27	0.407407	0.984217	0.0404384	1	1	CP131_DANRE	CCD39_DANRE	CCD40_DANRE	OFD1_DANRE	POC1B_DANRE	GLE1_DANRE	F1Q6J7_DANRE	E9QH47_DANRE	A0A0R4IUQ6_DANRE	F1QM29_DANRE	A0A0G2L8X4_DANRE
biological_process	GO:0021514	ventral spinal cord interneuron differentiation	11	31	0.354839	0.981856	0.0395	1	1	MIB1_DANRE	NOTC1_DANRE	DLLC_DANRE	O93616_DANRE	F1QCA7_DANRE	A0A2R8Q7E4_DANRE	A0A2R8QH43_DANRE	Q5SPB5_DANRE	F1QZF2_DANRE	A0A2R8Q5T2_DANRE	A5WUN6_DANRE
biological_process	GO:0045176	apical protein localization	11	16	0.6875	0.999975	0.00019358	1	0.292	PAL1A_DANRE	Q6TNS1_DANRE	F1R0W9_DANRE	A0A2R8QCI9_DANRE	E7F501_DANRE	A0A2R8RP20_DANRE	A0A286YA27_DANRE	A0A2R8QJ57_DANRE	A0A2R8QV56_DANRE	B8JMJ5_DANRE	X1WCS8_DANRE
molecular_function	GO:0005005	transmembrane-ephrin receptor activity	11	27	0.407407	0.991257	0.0244274	1	1	Q5VSJ4_DANRE	A0A0R4ILA5_DANRE	F1R5P2_DANRE	A0A2R8RS29_DANRE	A0A2R8QJW7_DANRE	F1RCR4_DANRE	A0A0R4IEC7_DANRE	A0A2R8QG72_DANRE	F1QEJ3_DANRE	F1RCL1_DANRE	A2CEJ3_DANRE
biological_process	GO:0030199	collagen fibril organization	11	47	0.234043	0.638435	0.491993	1	1	B3DLK0_DANRE	Q6NYT8_DANRE	Q2LDA1_DANRE	A0A0R4IMA3_DANRE	X1WFR7_DANRE	A0A0R4IHB0_DANRE	E7EXE7_DANRE	F1QD91_DANRE	F1QXN1_DANRE	A0A2R8QTC7_DANRE	F1QXL0_DANRE
molecular_function	GO:0097602	cullin family protein binding	11	27	0.407407	0.991257	0.0244274	1	1	CCD22_DANRE	U3JA92_DANRE	B0V225_DANRE	B0V226_DANRE	A0A2R8QEZ7_DANRE	A0A2R8QCL5_DANRE	A0A0R4IBL4_DANRE	B0V224_DANRE	Q6P007_DANRE	A0A2R8QJK6_DANRE	A0A0G2KVJ0_DANRE
biological_process	GO:0048009	insulin-like growth factor receptor signaling pathway	11	17	0.647059	0.994599	0.0157833	1	1	GGYF2_DANRE	A0A2R8PV44_DANRE	A0A2R8Q844_DANRE	Q1LWJ4_DANRE	A0A1D5NSW7_DANRE	A0A2R8RIL5_DANRE	A0A0R4IGP2_DANRE	A0A286Y9P5_DANRE	E7FEZ2_DANRE	A0A2R8QR15_DANRE	A0A2R8QM53_DANRE
biological_process	GO:0071222	cellular response to lipopolysaccharide	11	57	0.192982	0.312453	0.789663	1	1	E7FCP9_DANRE	F1R3C6_DANRE	Q7ZZT0_DANRE	A0A2R8QN98_DANRE	A0A140LFY5_DANRE	A0A0R4IPR2_DANRE	E9QGD4_DANRE	A0A2R8Q4R6_DANRE	A0A2R8Q5Y7_DANRE	A0A0R4IFS1_DANRE	A0A286Y8A4_DANRE
biological_process	GO:0003140	determination of left/right asymmetry in lateral mesoderm	11	38	0.289474	0.857461	0.236631	1	1	GPR22_DANRE	TBXTA_DANRE	A4FTT4_DANRE	Q9W6I6_DANRE	A0A2R8QMD0_DANRE	F1QMM7_DANRE	B8A5N9_DANRE	F1QSP6_DANRE	A4FTT3_DANRE	F6NUK4_DANRE	A2AR67_DANRE
biological_process	GO:0006891	intra-Golgi vesicle-mediated transport	11	46	0.23913	0.669351	0.459386	1	1	COPB_DANRE	Q7SY45_DANRE	A0A0R4IXT6_DANRE	A0A1D5NSF5_DANRE	A0A2R8RUW2_DANRE	B0R171_DANRE	B8A541_DANRE	F6NMG5_DANRE	A0A2R8RQB0_DANRE	F1RBV9_DANRE	F1R7S1_DANRE
biological_process	GO:0045165	cell fate commitment	11	61	0.180328	0.999996	6.92903e-06	1	0.019	WNT5B_DANRE	Q9W6U0_DANRE	Q6NW63_DANRE	B6V3E1_DANRE	Q9I9I2_DANRE	F1R205_DANRE	F1QAD6_DANRE	F1QD30_DANRE	A0A0R4IB15_DANRE	F1RB76_DANRE	F1RAB5_DANRE
biological_process	GO:0045116	protein neddylation	11	31	0.354839	0.938115	0.123729	1	1	ULA1_DANRE	F1QR83_DANRE	B0V225_DANRE	B0V226_DANRE	A0A2R8Q9W3_DANRE	A0A2R8QEZ7_DANRE	A0A0R4ICE9_DANRE	A0A0R4IBL4_DANRE	B0V224_DANRE	Q6P007_DANRE	A0A2R8QJK6_DANRE
cellular_component	GO:0097546	ciliary base	11	30	0.366667	0.981044	0.0462583	1	1	B0UYB0_DANRE	A0A2R8QMD0_DANRE	F1QVN7_DANRE	A0A2R8QAI4_DANRE	F1QSP6_DANRE	A0A2R8QRB2_DANRE	X1WF00_DANRE	A0A2R8QDU7_DANRE	F6NUK4_DANRE	A8DZ53_DANRE	E7F2T0_DANRE
biological_process	GO:0007026	negative regulation of microtubule depolymerization	11	22	0.5	0.998017	0.00724421	1	1	CAM1B_DANRE	F1QGA8_DANRE	E7F693_DANRE	E7F3U0_DANRE	A0A2R8RJ37_DANRE	Q1LUF1_DANRE	F1R1D6_DANRE	F8W4Z3_DANRE	F1Q557_DANRE	E7F064_DANRE	A0A0R4IWH7_DANRE
biological_process	GO:0071277	cellular response to calcium ion	11	73	0.150685	0.0785746	0.955776	1	1	AGRV1_DANRE	Q7T296_DANRE	A0A286Y928_DANRE	A0A2R8RWI1_DANRE	I3IS33_DANRE	E7F5X2_DANRE	U3JA52_DANRE	A0A2R8RS78_DANRE	X1WDZ6_DANRE	A0A2R8RVP9_DANRE	E7F8R8_DANRE
molecular_function	GO:0035497	cAMP response element binding	11	28	0.392857	0.987758	0.0323122	1	1	CR3LA_DANRE	CR3LB_DANRE	Q803K8_DANRE	A0A2R8RUX6_DANRE	F1QS04_DANRE	E7FFR4_DANRE	A0A0R4IL04_DANRE	A0A0R4IFU8_DANRE	E9QHQ2_DANRE	E7FGU9_DANRE	E9QHG0_DANRE
biological_process	GO:0060536	cartilage morphogenesis	11	39	0.282051	0.827563	0.270882	1	1	WNT5B_DANRE	X1WCY4_DANRE	Q9DFH2_DANRE	B6V3E1_DANRE	A0A2R8QAL3_DANRE	F1QA09_DANRE	F1QQN6_DANRE	F1QRB4_DANRE	A5WW41_DANRE	A0A0R4ICD7_DANRE	E7F226_DANRE
biological_process	GO:0017156	calcium-ion regulated exocytosis	11	50	0.22	0.966255	0.0530104	1	1	A0A2R8QNF5_DANRE	A0A2R8RWI1_DANRE	I3IS33_DANRE	A0A2R8Q6Y0_DANRE	U3JA52_DANRE	A0A2R8Q594_DANRE	A0A2R8Q5J7_DANRE	A0A2R8RS78_DANRE	X1WDZ6_DANRE	A0A2R8RVP9_DANRE	E7F8R8_DANRE
molecular_function	GO:0017046	peptide hormone binding	11	62	0.177419	0.326044	0.77781	1	1	A8WH88_DANRE	F1Q5N3_DANRE	A0A0R4IE17_DANRE	E7FB43_DANRE	E4W699_DANRE	E7FF79_DANRE	F1RCQ6_DANRE	A0A0G2L5R5_DANRE	A0A0R4IAX8_DANRE	A0A0R4IKR9_DANRE	A0A0R4IS63_DANRE
cellular_component	GO:0030141	secretory granule	11	38	0.289474	0.68213	0.407518	1	1	A5WWH0_DANRE	A0A0R4IIZ4_DANRE	A0A2R8RL72_DANRE	A0A0G2KQ55_DANRE	A3KPJ4_DANRE	F1QM13_DANRE	F1R8X1_DANRE	F1RAE9_DANRE	F1QHT8_DANRE	A0A0R4IQM9_DANRE	X1WH84_DANRE
biological_process	GO:0010976	positive regulation of neuron projection development	11	21	0.52381	0.999651	0.00105114	1	0.846	TEN3_DANRE	TEN4_DANRE	F1QKJ0_DANRE	B8JLJ1_DANRE	F1Q7S3_DANRE	F1QB19_DANRE	A0A0R4ITE7_DANRE	A0A0H2UKW5_DANRE	F1QKB5_DANRE	F6P1M3_DANRE	A0A0R4IMU5_DANRE
biological_process	GO:0006289	nucleotide-excision repair	11	38	0.289474	0.930088	0.115028	1	1	FAN1_DANRE	Q504I6_DANRE	Q66I03_DANRE	A5WWE3_DANRE	A0A286YAJ0_DANRE	A0A2R8QH82_DANRE	F1QHZ1_DANRE	Q1LWR3_DANRE	F1R685_DANRE	F1R096_DANRE	F8W2T2_DANRE
biological_process	GO:0050804	modulation of chemical synaptic transmission	11	69	0.15942	0.554863	0.49921	1	1	NTF7_DANRE	Q6NZ01_DANRE	E7F3J0_DANRE	A0A2R8QNW3_DANRE	R4GDN8_DANRE	F1QR36_DANRE	X1WEX9_DANRE	A0A0R4IGJ6_DANRE	A0A2R8QR28_DANRE	A0A2R8QL20_DANRE	A0A2R8QR73_DANRE
biological_process	GO:0055013	cardiac muscle cell development	11	30	0.366667	0.968582	0.0543349	1	1	ALPK2_DANRE	Q91430_DANRE	B3DGQ7_DANRE	F1QNL1_DANRE	A0A0R4IDZ8_DANRE	A0A1D5NS30_DANRE	A0A0R4ITE5_DANRE	F1Q6P8_DANRE	A2BGA7_DANRE	Q5U7N6_DANRE	A0A2R8QP40_DANRE
biological_process	GO:0140289	protein mono-ADP-ribosylation	11	19	0.578947	0.999677	0.00160732	1	0.942	A0A0G2L4M0_DANRE	A0A140LGI3_DANRE	B0UYL3_DANRE	A0A2R8Q5M8_DANRE	A0A0G2KLA5_DANRE	A0A2R8Q9E4_DANRE	A0A2R8Q7Y3_DANRE	A0A140LGQ8_DANRE	A0A0G2KFZ1_DANRE	A0A2R8RJW1_DANRE	A0A0R4IJ92_DANRE
cellular_component	GO:0030132	clathrin coat of coated pit	11	21	0.52381	0.997787	0.00688174	1	0.912	F1QIJ6_DANRE	F1QV21_DANRE	A0A286YA11_DANRE	A0A2R8QND0_DANRE	F1QF73_DANRE	A0A2R8RHR6_DANRE	E7FBE5_DANRE	A0A0G2L0S9_DANRE	F8W5C4_DANRE	A0A2R8RZ08_DANRE	A0A2R8QHH3_DANRE
molecular_function	GO:0008092	cytoskeletal protein binding	11	36	0.305556	1	1.35616e-30	1	0	Q8JFS7_DANRE	A0A2R8PWP1_DANRE	A0A2R8QJY8_DANRE	X1WBG6_DANRE	E9QIC8_DANRE	F1QBE0_DANRE	B8JHS0_DANRE	A0A2R8QNY7_DANRE	Q1MTL1_DANRE	K7N7D5_DANRE	F1QFY3_DANRE
biological_process	GO:0043153	entrainment of circadian clock by photoperiod	11	31	0.354839	0.950936	0.10247	1	1	A4QN37_DANRE	B3DJN2_DANRE	F1QUT1_DANRE	B3DK47_DANRE	Q7ZU53_DANRE	A0A0R4ICG0_DANRE	F1R1X1_DANRE	A0A2R8Q8Q0_DANRE	Q7SZZ4_DANRE	F1RDZ4_DANRE	F1R2R7_DANRE
biological_process	GO:0035418	protein localization to synapse	11	13	0.846154	0.999997	1.28521e-05	1	0.031	A0A2R8Q9B4_DANRE	A0A2R8QC86_DANRE	A0A0R4IGI4_DANRE	F1QC52_DANRE	A0A2R8QV60_DANRE	F1QTK1_DANRE	A0A2R8RX97_DANRE	A0A2R8QAU5_DANRE	A0A2R8PWJ7_DANRE	A0A2R8QIB9_DANRE	F6NYB5_DANRE
molecular_function	GO:0043548	phosphatidylinositol 3-kinase binding	11	17	0.647059	0.999917	0.00033965	1	0.211	E7FCJ4_DANRE	A0A2R8Q844_DANRE	Q1LWJ4_DANRE	F1QNX5_DANRE	A0A0R4IGP2_DANRE	A2BFQ2_DANRE	E7F4P8_DANRE	A0A286Y9P5_DANRE	E7F0F4_DANRE	A0A2R8QR15_DANRE	A0A2R8QM53_DANRE
cellular_component	GO:0098982	GABA-ergic synapse	11	12	0.916667	1	5.16409e-07	1	0.001	A0A2R8Q9B4_DANRE	A0A2R8QC86_DANRE	A0A0R4IGI4_DANRE	F1QC52_DANRE	A0A2R8QV60_DANRE	F1QTK1_DANRE	A0A2R8RX97_DANRE	A0A2R8QAU5_DANRE	A0A2R8PWJ7_DANRE	A0A2R8QIB9_DANRE	F6NYB5_DANRE
biological_process	GO:1904071	presynaptic active zone assembly	11	12	0.916667	1	1.42806e-06	1	0.006	A0A2R8Q9B4_DANRE	A0A2R8QC86_DANRE	A0A0R4IGI4_DANRE	F1QC52_DANRE	A0A2R8QV60_DANRE	F1QTK1_DANRE	A0A2R8RX97_DANRE	A0A2R8QAU5_DANRE	A0A2R8PWJ7_DANRE	A0A2R8QIB9_DANRE	F6NYB5_DANRE
cellular_component	GO:0032580	Golgi cisterna membrane	10	68	0.147059	0.0965296	0.947911	1	1	HACE1_DANRE	SIAT2_DANRE	F1QW63_DANRE	A1IH00_DANRE	F8W5E0_DANRE	F1Q679_DANRE	E7FE27_DANRE	F1QEX3_DANRE	E7F204_DANRE	F8W281_DANRE
biological_process	GO:0002088	lens development in camera-type eye	10	134	0.0746269	0.000310069	0.999864	0.268	1	INT7_DANRE	Q9YHZ8_DANRE	A0A0R4IQL7_DANRE	B0UXI3_DANRE	F1Q915_DANRE	A0A2R8QHQ3_DANRE	E7FBZ1_DANRE	A0A2R8PW73_DANRE	A0A0R4II20_DANRE	A0A0R4IW38_DANRE
cellular_component	GO:0043186	P granule	10	41	0.243902	0.760171	0.361588	1	1	PIWL2_DANRE	TRD7A_DANRE	TRD7B_DANRE	TDRD5_DANRE	TDRD1_DANRE	A0A2R8QE00_DANRE	X1WC78_DANRE	A0A2R8QQC4_DANRE	Q5VSI4_DANRE	A0A286YB87_DANRE
molecular_function	GO:0004521	endoribonuclease activity	10	38	0.263158	0.664916	0.441643	1	1	PIWL2_DANRE	Q5U3T4_DANRE	B8JJU9_DANRE	I3ISV3_DANRE	A0A2R8Q3L5_DANRE	F1QYL2_DANRE	A0A2R8RRH1_DANRE	F1QC40_DANRE	A0A2R8QC47_DANRE	F1Q6G0_DANRE
biological_process	GO:0007281	germ cell development	10	40	0.25	0.973275	0.0392391	1	1	TDRD1_DANRE	A0A2R8RZE4_DANRE	A8E7B8_DANRE	B0UYK4_DANRE	A0A2R8QGW9_DANRE	R4GEV4_DANRE	A0A2R8QRK5_DANRE	A0A2R8QF80_DANRE	F1R5M2_DANRE	A0A2R8QPQ1_DANRE
biological_process	GO:0039022	pronephric duct development	10	12	0.833333	0.999758	0.000998271	1	0.817	MIB1_DANRE	YAP1_DANRE	B3DHL7_DANRE	Q9PUT7_DANRE	B0CM22_DANRE	A4FTT4_DANRE	A0A2R8RKI9_DANRE	A4FTT3_DANRE	B0V1H1_DANRE	A0A0R4IT86_DANRE
molecular_function	GO:0004721	phosphoprotein phosphatase activity	10	53	0.188679	0.666067	0.377923	1	1	A2BE49_DANRE	Q7T2L8_DANRE	Q6NYH0_DANRE	X1WFY2_DANRE	E7FH10_DANRE	A0A2R8QGU0_DANRE	A0A0R4IAC0_DANRE	X1WCB8_DANRE	A0A0R4IE73_DANRE	A0A2R8RXU6_DANRE
biological_process	GO:0030100	regulation of endocytosis	10	38	0.263158	0.998631	0.00265143	1	0.981	Q7ZUY8_DANRE	F1QDL6_DANRE	A0A0G2L9G1_DANRE	E7FD40_DANRE	B0R118_DANRE	E9QF57_DANRE	A0A0R4IN54_DANRE	F1QDZ6_DANRE	E7FE23_DANRE	A0A0R4IWM7_DANRE
biological_process	GO:0035162	embryonic hemopoiesis	10	45	0.222222	0.979923	0.0310501	1	1	HEM0_DANRE	YAP1_DANRE	Q30JB6_DANRE	D0FH56_DANRE	B8ZHI7_DANRE	F1R904_DANRE	A0A2R8Q5A3_DANRE	F1QAD6_DANRE	B0UYS2_DANRE	B8A5K6_DANRE
biological_process	GO:0061515	myeloid cell development	10	30	0.333333	0.472374	0.614989	1	1	RN145_DANRE	NFIL3_DANRE	B8ZHI7_DANRE	E7FET3_DANRE	E7F716_DANRE	B8JL25_DANRE	A0A0R4IYD2_DANRE	A0A2R8QTK3_DANRE	E7F1P1_DANRE	X1WFV4_DANRE
biological_process	GO:0034220	ion transmembrane transport	10	157	0.0636943	2.55648e-12	1	0	1	Q0PJT8_DANRE	Q568M9_DANRE	E9QHL0_DANRE	A0A286Y9K8_DANRE	F1R5G4_DANRE	A0A140LGX8_DANRE	F1QHR2_DANRE	E7EYV5_DANRE	X1WH21_DANRE	X1WHX6_DANRE
biological_process	GO:1990573	potassium ion import across plasma membrane	10	90	0.111111	0.581441	0.50642	1	1	S12A9_DANRE	E7FGH1_DANRE	E9QC71_DANRE	E7F7K0_DANRE	A8WHX9_DANRE	F1QIE6_DANRE	X1WED4_DANRE	E7FD27_DANRE	A0A2R8RX62_DANRE	F1R5T1_DANRE
biological_process	GO:0048919	posterior lateral line neuromast development	10	32	0.3125	0.996271	0.00778643	1	1	F1R801_DANRE	F1R5S1_DANRE	E9QC71_DANRE	F1QTF2_DANRE	F6P1L8_DANRE	F1Q7K1_DANRE	A0A0R4IS11_DANRE	F1Q6T6_DANRE	A0A2R8RX62_DANRE	F1R5T1_DANRE
cellular_component	GO:0030426	growth cone	10	41	0.243902	0.267639	0.820816	1	1	CPEB4_DANRE	MY9AB_DANRE	IF2B1_DANRE	ELAV4_DANRE	A0A0B4J1A6_DANRE	A0A0R4IUL0_DANRE	A0A0R4IXJ1_DANRE	F1R133_DANRE	F8W4G8_DANRE	F1QGR7_DANRE
biological_process	GO:0031629	synaptic vesicle fusion to presynaptic active zone membrane	10	35	0.285714	0.739349	0.394539	1	1	Q6PHV0_DANRE	Q7ZV18_DANRE	A0A2R8RWS3_DANRE	A0A0R4IXG8_DANRE	A0A286Y9I3_DANRE	E7F2P0_DANRE	E9QC02_DANRE	Q1MTI1_DANRE	E9QEQ0_DANRE	A0A2R8QFW8_DANRE
cellular_component	GO:0005639	integral component of nuclear inner membrane	10	32	0.3125	0.92846	0.142053	1	1	TM201_DANRE	B0R182_DANRE	F1R4S0_DANRE	E7FGG7_DANRE	E7EZV6_DANRE	F1R1L9_DANRE	X1WHH7_DANRE	F1RBZ0_DANRE	E7FB83_DANRE	A0A2R8Q9A2_DANRE
biological_process	GO:0006334	nucleosome assembly	10	69	0.144928	0.0670448	0.960808	1	1	SPT2_DANRE	SART3_DANRE	A2CG09_DANRE	Q1LUU4_DANRE	A0A2R8PVA3_DANRE	X1WD98_DANRE	E7F336_DANRE	A0A2R8QPQ7_DANRE	F1QQQ8_DANRE	B7ZD47_DANRE
biological_process	GO:0071539	protein localization to centrosome	10	12	0.833333	0.999999	2.56695e-05	1	0.05	STIL_DANRE	E7F5N7_DANRE	A0A0R4IEX1_DANRE	A0A0R4INC9_DANRE	E9QDJ2_DANRE	F1QAL1_DANRE	A0A2R8RJB6_DANRE	F8W5U4_DANRE	A0A0R4IN23_DANRE	X1WC30_DANRE
biological_process	GO:0051225	spindle assembly	10	51	0.196078	0.998333	0.00310651	1	0.99	STIL_DANRE	CEP63_DANRE	B3DIU9_DANRE	Q08CD9_DANRE	D2XZ47_DANRE	F1RBF5_DANRE	A0A0R4IQR0_DANRE	A0A2R8Q1K1_DANRE	F6PFE9_DANRE	F1RCL4_DANRE
cellular_component	GO:0032154	cleavage furrow	10	51	0.196078	0.42605	0.703192	1	1	RFP4A_DANRE	RFIP3_DANRE	WDR73_DANRE	E7F7I3_DANRE	Q6TNS1_DANRE	A0A2R8QDD3_DANRE	A0A2R8QBM8_DANRE	A0A2R8RJF1_DANRE	A0A2R8Q2S7_DANRE	F1QWA6_DANRE
biological_process	GO:0006633	fatty acid biosynthetic process	10	50	0.2	0.0037308	0.998108	0.971	1	E7F5V3_DANRE	U3JAJ7_DANRE	F1QX79_DANRE	E7EY31_DANRE	A0A2R8QFY7_DANRE	E7F2S8_DANRE	A0A2R8QA86_DANRE	F1R7W6_DANRE	F1QM37_DANRE	A0A2R8Q0V2_DANRE
molecular_function	GO:0070006	metalloaminopeptidase activity	10	47	0.212766	0.514195	0.62474	1	1	E7F123_DANRE	Q6DGD8_DANRE	A0A0R4INQ5_DANRE	A0A2R8QBK0_DANRE	E9QJP7_DANRE	E9QIR0_DANRE	A0A0R4ILB1_DANRE	A0A2R8QL18_DANRE	A0A0R4IIN9_DANRE	A0A2R8Q716_DANRE
molecular_function	GO:0019838	growth factor binding	10	22	0.454545	0.955422	0.0663426	1	1	NRP1A_DANRE	RHDF1_DANRE	A8WH88_DANRE	A0A0R4IFP8_DANRE	F1QLT3_DANRE	Q1RLY9_DANRE	F1QXE5_DANRE	A0A2R8QHE8_DANRE	A0A2R8RMW2_DANRE	E7F1P1_DANRE
biological_process	GO:0060840	artery development	10	20	0.5	0.994114	0.0125738	1	1	O93616_DANRE	Q8JFB0_DANRE	A4FTT4_DANRE	A0A2R8RLC3_DANRE	F1QCA7_DANRE	A0A2R8Q7E4_DANRE	A4FTT3_DANRE	Q5SPB5_DANRE	F1QH44_DANRE	A5WUN6_DANRE
molecular_function	GO:0005507	copper ion binding	10	69	0.144928	0.0407727	0.980186	1	1	Q6NYT8_DANRE	A3KNN8_DANRE	U3JAH2_DANRE	A0A0R4IBQ7_DANRE	I3ITM6_DANRE	A0A0R4IHZ8_DANRE	F1QD91_DANRE	F1QXN1_DANRE	A0A0R4INL6_DANRE	F1QXL0_DANRE
molecular_function	GO:0004497	monooxygenase activity	10	52	0.192308	2.96953e-05	0.999987	0.003	1	C27C1_DANRE	MCA2B_DANRE	Q5TZD3_DANRE	Q7T1D7_DANRE	E7F3G8_DANRE	F6NN73_DANRE	H9KUX2_DANRE	A0A2U3TW39_DANRE	F1QHW0_DANRE	Q1LUX9_DANRE
cellular_component	GO:0005640	nuclear outer membrane	10	19	0.526316	0.999309	0.00317343	1	0.732	NAV3_DANRE	E7EZ30_DANRE	R4GDU6_DANRE	F1Q6N7_DANRE	F6NW82_DANRE	X1WGA9_DANRE	F8W2N1_DANRE	F1R7J6_DANRE	F1QC38_DANRE	R4GE14_DANRE
molecular_function	GO:0051287	NAD binding	10	72	0.138889	0.0027635	0.99886	0.624	1	GLYR1_DANRE	Q499A8_DANRE	A5PN55_DANRE	A0A0R4IFH8_DANRE	F8W4E9_DANRE	Q5RHR0_DANRE	A0A0R4IMF9_DANRE	A0A2R8QBA1_DANRE	F1QMW3_DANRE	F1QEY8_DANRE
biological_process	GO:0016575	histone deacetylation	10	48	0.208333	0.583566	0.53039	1	1	E7F0R9_DANRE	E7FFR7_DANRE	A5D6S0_DANRE	Q1LYM8_DANRE	F6P8Y5_DANRE	F1QTE0_DANRE	Q1MT18_DANRE	E7EYQ7_DANRE	A0A0R4IB58_DANRE	A0A2R8QJB8_DANRE
biological_process	GO:0042254	ribosome biogenesis	10	37	0.27027	0.000314831	0.999811	0.269	1	DLX2A_DANRE	Q6DRI5_DANRE	A9JR96_DANRE	A0A2R8QP10_DANRE	Q1LY17_DANRE	E9QCB3_DANRE	A0A286YB81_DANRE	R4GEV4_DANRE	A0A2R8QRK5_DANRE	A0A2R8QPQ1_DANRE
biological_process	GO:0001707	mesoderm formation	10	26	0.384615	0.973947	0.0472226	1	1	TBXTA_DANRE	A1IJT6_DANRE	Q98TU2_DANRE	F1Q9Z5_DANRE	B3DFN8_DANRE	Q9IAJ4_DANRE	A0A2R8QB37_DANRE	X1WGE3_DANRE	B3DKC1_DANRE	F1QAD6_DANRE
cellular_component	GO:0033017	sarcoplasmic reticulum membrane	10	34	0.294118	0.895793	0.191769	1	1	F1QCK4_DANRE	F8W5K5_DANRE	A0A0R4IKT8_DANRE	A0A2R8PWZ0_DANRE	F1QEX9_DANRE	Q5RGQ4_DANRE	A0A0R4IA72_DANRE	A0A2R8Q4H1_DANRE	A0A2R8QS07_DANRE	A0A0G2KQB9_DANRE
molecular_function	GO:0051018	protein kinase A binding	10	17	0.588235	0.940167	0.110385	1	1	SPKAP_DANRE	F2Z4T4_DANRE	E7EZX7_DANRE	A0A2R8RY64_DANRE	A0A2R8QBS2_DANRE	A0A2R8QNB9_DANRE	A0A0R4IC31_DANRE	E7F983_DANRE	A0A2R8Q9F2_DANRE	A0A2R8RYS1_DANRE
biological_process	GO:0048546	digestive tract morphogenesis	10	23	0.434783	0.999447	0.00150069	1	0.92	HN1BA_DANRE	MIB1_DANRE	F1QF98_DANRE	B3DFS9_DANRE	F1QKS0_DANRE	A0A286YAD0_DANRE	A0A0R4IPW9_DANRE	A0A2R8QGL1_DANRE	A0A0R4IB90_DANRE	F1QGL1_DANRE
biological_process	GO:0098508	endothelial to hematopoietic transition	10	20	0.5	0.9972	0.0103548	1	1	MTA70_DANRE	YTHD2_DANRE	E7F958_DANRE	A0A0R4IDE6_DANRE	A0A286YAQ6_DANRE	A0A2R8RZ82_DANRE	A0A2R8RJ10_DANRE	A0A2R8Q4R6_DANRE	A0A2R8Q5Y7_DANRE	F1Q834_DANRE
biological_process	GO:0031076	embryonic camera-type eye development	10	19	0.526316	0.393053	0.701472	1	1	NEST_DANRE	MIB1_DANRE	B3DKL9_DANRE	A0A2R8Q844_DANRE	Q1LWJ4_DANRE	A0A0R4ILR3_DANRE	A0A0R4IGP2_DANRE	A0A286Y9P5_DANRE	A0A2R8QR15_DANRE	A0A2R8QM53_DANRE
molecular_function	GO:0005520	insulin-like growth factor binding	10	43	0.232558	0.31389	0.795636	1	1	IBP2B_DANRE	Q2TTK0_DANRE	Q6DBR1_DANRE	A0A2R8Q844_DANRE	Q1LWJ4_DANRE	M9MM96_DANRE	A0A0R4IGP2_DANRE	A0A286Y9P5_DANRE	A0A2R8QR15_DANRE	A0A2R8QM53_DANRE
biological_process	GO:0045216	cell-cell junction organization	10	33	0.30303	0.953879	0.0631652	1	1	A0A2R8QB05_DANRE	B0UXH8_DANRE	F6PEN0_DANRE	E7FBB9_DANRE	A0A2R8QMK9_DANRE	E7F2W2_DANRE	A0A2R8Q396_DANRE	E7FE34_DANRE	E9QET4_DANRE	A0A1D5NSN9_DANRE
cellular_component	GO:0030672	synaptic vesicle membrane	10	76	0.131579	0.0219216	0.989059	0.994	1	B0UXI4_DANRE	E7F6Z3_DANRE	F1QVH9_DANRE	F1R275_DANRE	A0A0R4IF57_DANRE	A0A0R4IJU5_DANRE	A0A2R8QCE0_DANRE	A0A0G2L109_DANRE	A0A2R8PZY5_DANRE	A0A2R8QGT9_DANRE
biological_process	GO:0021952	central nervous system projection neuron axonogenesis	10	39	0.25641	0.53692	0.60492	1	1	KIF22_DANRE	Q498P3_DANRE	F1QBD4_DANRE	A0A0R4ILA5_DANRE	A0A0G2KXQ3_DANRE	A0A2R8QJW7_DANRE	F1RCR4_DANRE	A0A2R8QG72_DANRE	F1QFR3_DANRE	A2CEJ3_DANRE
biological_process	GO:0001966	thigmotaxis	10	35	0.285714	0.799568	0.322637	1	1	KIF22_DANRE	B0S8H2_DANRE	A1IH00_DANRE	A0A2R8QMN6_DANRE	F8W5E0_DANRE	F1REK0_DANRE	A0A0R4IR18_DANRE	F8W281_DANRE	A0A0H2UKL6_DANRE	F1R072_DANRE
molecular_function	GO:0005254	chloride channel activity	10	89	0.11236	0.00526386	0.9973	0.886	1	F1Q5F4_DANRE	A0A2R8Q7A1_DANRE	E9QHL0_DANRE	A0A0R4IKC5_DANRE	E7FF59_DANRE	A0A2R8RJ22_DANRE	F1QHR2_DANRE	A0A2R8Q9T0_DANRE	F1R8P4_DANRE	F1R5A1_DANRE
cellular_component	GO:0034451	centriolar satellite	10	22	0.454545	0.996655	0.0116456	1	0.998	CP131_DANRE	CE290_DANRE	ZMY10_DANRE	DZIP1_DANRE	E7F5N7_DANRE	F8W3F2_DANRE	A0A0R4INC9_DANRE	F8W5U4_DANRE	A0A0R4IN23_DANRE	X1WC30_DANRE
biological_process	GO:0018298	protein-chromophore linkage	10	73	0.136986	0.0220899	0.989986	1	1	OP1S2_DANRE	A4QN37_DANRE	Q1LVD8_DANRE	Q7ZU53_DANRE	F1R1X1_DANRE	F1Q8F2_DANRE	Q7SYI9_DANRE	A0A0R4IMF0_DANRE	A0A0R4IS22_DANRE	F1R2R7_DANRE
molecular_function	GO:0070628	proteasome binding	10	20	0.5	0.998511	0.00601879	1	0.991	BAG6_DANRE	PSM4A_DANRE	PSM4B_DANRE	ADRM1_DANRE	F1QHZ1_DANRE	A0A2R9YJG8_DANRE	T1ECT6_DANRE	A0A0R4IAF6_DANRE	F1QE31_DANRE	A0A0A0MPN8_DANRE
biological_process	GO:0055007	cardiac muscle cell differentiation	10	28	0.357143	0.978898	0.0354227	1	1	KLF1_DANRE	TBX5A_DANRE	Q9W6U0_DANRE	Q98873_DANRE	F1QNL1_DANRE	F6NVB1_DANRE	F8W4A9_DANRE	A0A0R4ITE5_DANRE	A2BGA7_DANRE	A0A2R8QP40_DANRE
biological_process	GO:0006406	mRNA export from nucleus	10	36	0.277778	0.637824	0.482819	1	1	NUP85_DANRE	GLE1_DANRE	F1QY90_DANRE	A0A0J9YJ24_DANRE	A0A0R4IDS3_DANRE	F1Q712_DANRE	A0A0R4IYL8_DANRE	A0A0R4ILC0_DANRE	B0S5L8_DANRE	Q5RI09_DANRE
cellular_component	GO:0034751	aryl hydrocarbon receptor complex	10	23	0.434783	0.994843	0.0166371	1	1	ARNT2_DANRE	F1RBN7_DANRE	A4IG25_DANRE	A0A2R8RSG0_DANRE	Q4U3K9_DANRE	A0A0R4IH97_DANRE	E7FDK6_DANRE	Q1LV27_DANRE	F1QVQ9_DANRE	E7F4H0_DANRE
cellular_component	GO:0097730	non-motile cilium	10	24	0.416667	0.857102	0.20169	1	1	DZIP1_DANRE	B0S6T1_DANRE	B0UYB0_DANRE	A0A2R8QMD0_DANRE	F1QVN7_DANRE	F1QSP6_DANRE	A0A2R8QRB2_DANRE	A0A2R8QDU7_DANRE	F6NUK4_DANRE	A0A2R8QMX9_DANRE
biological_process	GO:0050877	nervous system process	10	132	0.0757576	5.0251e-15	1	0	1	Q0PJT8_DANRE	Q568M9_DANRE	E9QHL0_DANRE	A0A286Y9K8_DANRE	F1R5G4_DANRE	A0A140LGX8_DANRE	F1QHR2_DANRE	E7EYV5_DANRE	X1WH21_DANRE	X1WHX6_DANRE
biological_process	GO:0071910	determination of liver left/right asymmetry	10	36	0.277778	0.770224	0.358353	1	1	GPR22_DANRE	A0A2R8QMD0_DANRE	A0A2R8RI11_DANRE	F1Q6J9_DANRE	F1QSP6_DANRE	A0A2R8QN32_DANRE	F1QAD6_DANRE	F1Q8L1_DANRE	F6NUK4_DANRE	F1QFD6_DANRE
cellular_component	GO:0080008	Cul4-RING E3 ubiquitin ligase complex	10	35	0.285714	0.952062	0.0936767	1	1	AMR1A_DANRE	AMR1B_DANRE	Q499B0_DANRE	E9QD96_DANRE	B0QZE8_DANRE	E7F3Z0_DANRE	A0A2R8QIS6_DANRE	A0A0R4IAU6_DANRE	E9QJL9_DANRE	E9QGZ8_DANRE
molecular_function	GO:0005248	voltage-gated sodium channel activity	10	41	0.243902	0.702271	0.434658	1	1	SC4AA_DANRE	A0A0R4IQC4_DANRE	X1WBF7_DANRE	E7F9F6_DANRE	A0A2R8Q1A5_DANRE	U3JA71_DANRE	F1QCC4_DANRE	A0A0R4IJX4_DANRE	F1RAM2_DANRE	A0A0R4IRK8_DANRE
biological_process	GO:0007064	mitotic sister chromatid cohesion	10	22	0.454545	0.964098	0.0767317	1	1	PDS5A_DANRE	Q6DRM9_DANRE	A0JMM5_DANRE	A0A0R4IU07_DANRE	B8JLA8_DANRE	A0A2R8QCL7_DANRE	E7F0X6_DANRE	F1QKC8_DANRE	F1QDE7_DANRE	X1WEJ1_DANRE
biological_process	GO:0001837	epithelial to mesenchymal transition	10	18	0.555556	0.999919	0.000215146	1	0.319	F1Q6T9_DANRE	F1R5S1_DANRE	O93599_DANRE	Q6NV46_DANRE	A0A1S6L757_DANRE	A0A0R4IGF2_DANRE	F1QKB6_DANRE	A0A286YBL8_DANRE	E9QF53_DANRE	E7EZN5_DANRE
cellular_component	GO:0048787	presynaptic active zone membrane	10	26	0.384615	0.995141	0.0141263	1	0.999	Q6PHV0_DANRE	Q7ZV18_DANRE	A0A2R8RWS3_DANRE	A0A0R4IXG8_DANRE	A0A286Y9I3_DANRE	E7F2P0_DANRE	E9QC02_DANRE	Q1MTI1_DANRE	E9QEQ0_DANRE	A0A2R8QFW8_DANRE
biological_process	GO:0001757	somite specification	10	23	0.434783	0.98909	0.0314436	1	1	DLLC_DANRE	IKKA_DANRE	Q6PBX3_DANRE	F1Q9Z5_DANRE	B3DFN8_DANRE	Q9IAJ4_DANRE	A4FTT3_DANRE	Q90466_DANRE	B3DKC1_DANRE	A0A2R8Q6M1_DANRE
biological_process	GO:0006644	phospholipid metabolic process	10	53	0.188679	0.000454321	0.999703	0.361	1	F1QH90_DANRE	F1QPQ0_DANRE	X1WD18_DANRE	A0A2R8PZJ4_DANRE	F1QD35_DANRE	E7F718_DANRE	E7F6W0_DANRE	A0A2R8Q2K8_DANRE	B0V0Y5_DANRE	E7F6N0_DANRE
molecular_function	GO:0003953	NAD+ nucleosidase activity	10	69	0.144928	0.0517828	0.974156	1	1	Q1LUQ2_DANRE	F1QY61_DANRE	A0A0R4IW15_DANRE	F1QY64_DANRE	A0A2R8QFY0_DANRE	A4JYJ7_DANRE	A0A0R4IGC9_DANRE	B8A691_DANRE	A0A2R8QA47_DANRE	A0A2R8QLW9_DANRE
molecular_function	GO:0008266	poly(U) RNA binding	10	23	0.434783	0.993867	0.019288	1	1	PABPA_DANRE	B8K0D5_DANRE	Q6TGY6_DANRE	A8E5B6_DANRE	A0A2R8PYS4_DANRE	A0A0R4IAW9_DANRE	A0A2R8QDJ4_DANRE	E7F112_DANRE	Q29R83_DANRE	A0A140LFZ6_DANRE
cellular_component	GO:0001518	voltage-gated sodium channel complex	10	58	0.172414	0.250124	0.843822	1	1	SC4AA_DANRE	A0A0R4IQC4_DANRE	X1WBF7_DANRE	E7F9F6_DANRE	A0A2R8Q1A5_DANRE	U3JA71_DANRE	F1QCC4_DANRE	A0A0R4IJX4_DANRE	F1RAM2_DANRE	A0A0R4IRK8_DANRE
biological_process	GO:0030719	P granule organization	10	17	0.588235	0.999571	0.00224064	1	0.978	TRD7A_DANRE	TRD7B_DANRE	TDRD5_DANRE	TDRD1_DANRE	DCTN2_DANRE	A0A2R8QE00_DANRE	X1WC78_DANRE	A0A2R8QQC4_DANRE	Q5VSI4_DANRE	A0A286YB87_DANRE
biological_process	GO:0035329	hippo signaling	10	37	0.27027	0.86874	0.20708	1	1	YAP1_DANRE	AMOL2_DANRE	B0S8I4_DANRE	E7F8Q6_DANRE	A0A2R8QF71_DANRE	E7FCE7_DANRE	B8A5S6_DANRE	E9QFX4_DANRE	A0A2R8QB11_DANRE	F1QGL3_DANRE
biological_process	GO:0021551	central nervous system morphogenesis	10	20	0.5	0.992756	0.0225159	1	1	ZRN1B_DANRE	UBP37_DANRE	B7ZDA8_DANRE	A0A2R8QB18_DANRE	A0A2R8RR17_DANRE	E9QC12_DANRE	F1RCS0_DANRE	E7FD72_DANRE	B7ZDA9_DANRE	F1Q6K1_DANRE
biological_process	GO:0071880	adenylate cyclase-activating adrenergic receptor signaling pathway	10	47	0.212766	0.316654	0.794431	1	1	Q8AWE0_DANRE	Q7T1A1_DANRE	C5NS01_DANRE	F1R1L1_DANRE	F1QG18_DANRE	X1WBR1_DANRE	X1WHT5_DANRE	A0A2R8Q6N5_DANRE	F1QQR5_DANRE	F1QPK9_DANRE
molecular_function	GO:0017022	myosin binding	10	31	0.322581	0.497071	0.624694	1	1	MYRIP_DANRE	A0A2R8QFR4_DANRE	E7FGK6_DANRE	F1QLX6_DANRE	A0A2R8RYY2_DANRE	E7EZF4_DANRE	F1R8E9_DANRE	A0A2R8Q3W1_DANRE	A0A0R4IDG7_DANRE	A0A2R8Q3P3_DANRE
cellular_component	GO:0036156	inner dynein arm	10	13	0.769231	0.999997	3.63676e-05	1	0.014	DNAI3_DANRE	F1R672_DANRE	A0A0R4IY79_DANRE	E9QBH9_DANRE	A0A0R4IHI4_DANRE	F1QB07_DANRE	A0A2R8Q6Y8_DANRE	E7FGS8_DANRE	A0A2R8QBQ8_DANRE	A0A2R8RL41_DANRE
cellular_component	GO:0030015	CCR4-NOT core complex	10	14	0.714286	0.99999	0.000102193	1	0.031	CNOT1_DANRE	A4QN63_DANRE	Q1LUD8_DANRE	A8E5K6_DANRE	E9QE21_DANRE	E9QGK5_DANRE	E9QCV7_DANRE	F1QFA6_DANRE	F1Q4L8_DANRE	A0A2R8QE33_DANRE
molecular_function	GO:0003691	double-stranded telomeric DNA binding	10	17	0.588235	0.999784	0.0012322	1	0.584	F1QRC8_DANRE	F1RAA7_DANRE	A0A2R8RLB9_DANRE	A0A2R8QFU0_DANRE	A0A2R8QGC2_DANRE	F8W411_DANRE	Q1L9E9_DANRE	A0A2R8Q2N7_DANRE	F1RBW1_DANRE	A0A2R8PV09_DANRE
biological_process	GO:0045595	regulation of cell differentiation	10	35	0.285714	0.999817	0.000250831	1	0.36	B2GM63_DANRE	B3DKD9_DANRE	A0A2R8RKY8_DANRE	A0A2R8RUJ4_DANRE	A0A0R4IQP3_DANRE	F1R5J3_DANRE	F1R272_DANRE	A0A2R8RJU0_DANRE	F6NS95_DANRE	E7F064_DANRE
biological_process	GO:0048790	maintenance of presynaptic active zone structure	10	13	0.769231	0.999993	8.70849e-05	1	0.153	B7ZVS4_DANRE	F8W2K0_DANRE	A0A0A0MPT1_DANRE	A0A2R8Q102_DANRE	F1QFN1_DANRE	A0A0R4IGY4_DANRE	A0A0R4IFV4_DANRE	A0A0R4IL25_DANRE	A0A0R4IEU4_DANRE	A0A0A0MPV1_DANRE
molecular_function	GO:0015175	neutral amino acid transmembrane transporter activity	10	45	0.222222	0.0384469	0.980843	1	1	F1QFT4_DANRE	Q6P4V2_DANRE	D7RVS0_DANRE	A0A0R4IP58_DANRE	F1R7H3_DANRE	A0A2R8QSV3_DANRE	F1QCB3_DANRE	E9QGE5_DANRE	F1Q5Y9_DANRE	A0A0G2L611_DANRE
molecular_function	GO:0005545	1-phosphatidylinositol binding	10	27	0.37037	0.975573	0.0597686	1	1	Q6AXI5_DANRE	E7F6D8_DANRE	F1QKW9_DANRE	R4GDY5_DANRE	F8W5M9_DANRE	A0A286YBQ2_DANRE	A0A286YAZ9_DANRE	A0A2R8QHW2_DANRE	A0A2R8QK11_DANRE	F8W4F2_DANRE
biological_process	GO:0033173	calcineurin-NFAT signaling cascade	10	20	0.5	0.9972	0.0103548	1	1	E7F069_DANRE	A0A2R8QGW7_DANRE	A0A0R4IEG2_DANRE	E7F9Z5_DANRE	F1QXN5_DANRE	F1QMI6_DANRE	A0A2R8RKG0_DANRE	A0A0R4IIR4_DANRE	E7F059_DANRE	E7FE12_DANRE
biological_process	GO:0007216	G protein-coupled glutamate receptor signaling pathway	10	38	0.263158	0.707197	0.430874	1	1	S5UFP7_DANRE	A1L1T5_DANRE	E7F0B3_DANRE	F6P3F9_DANRE	B8JIC5_DANRE	E7FDG8_DANRE	A0A0R4INT7_DANRE	A0A2R8QE21_DANRE	A0A2R8Q244_DANRE	F1Q5Q6_DANRE
biological_process	GO:0060389	pathway-restricted SMAD protein phosphorylation	10	18	0.555556	0.70837	0.384752	1	1	Q1RLX1_DANRE	B3DJG0_DANRE	F1R4W7_DANRE	F1R7N7_DANRE	F1Q5T5_DANRE	A0A286YBQ8_DANRE	A0A0R4IQK3_DANRE	A0A2R8QFJ1_DANRE	A0A2R8PVB4_DANRE	A0A2R8PZ52_DANRE
biological_process	GO:0030837	negative regulation of actin filament polymerization	10	23	0.434783	0.998797	0.00225316	1	0.978	F1R5D2_DANRE	X1WFY2_DANRE	E7F3U4_DANRE	E7FH10_DANRE	A0A2R8QGU0_DANRE	F1QCY5_DANRE	A0A0R4IAC0_DANRE	A0A2R8RXU6_DANRE	B0V1L6_DANRE	F1QZZ7_DANRE
molecular_function	GO:0019894	kinesin binding	10	27	0.37037	0.975573	0.0597686	1	1	A0A2R9YJG3_DANRE	B0UYB0_DANRE	D3KVM2_DANRE	F1QVN7_DANRE	A0A2R8QRB2_DANRE	F1R9S8_DANRE	A0A2R8QDU7_DANRE	A0A286Y9Q5_DANRE	F1QJA1_DANRE	E7F049_DANRE
molecular_function	GO:0031697	beta-1 adrenergic receptor binding	10	11	0.909091	1	2.68156e-06	1	0.002	A0A2R8RHW5_DANRE	A0A2R8Q8D8_DANRE	F1Q897_DANRE	A0A2R8QJF4_DANRE	Q5VSD9_DANRE	A0A2R8PV45_DANRE	A0A2R8QBW2_DANRE	A0A2R8QD15_DANRE	E7FH65_DANRE	A0A2R8QII5_DANRE
molecular_function	GO:0070699	type II activin receptor binding	10	11	0.909091	1	2.68156e-06	1	0.002	A0A2R8RHW5_DANRE	A0A2R8Q8D8_DANRE	F1Q897_DANRE	A0A2R8QJF4_DANRE	Q5VSD9_DANRE	A0A2R8PV45_DANRE	A0A2R8QBW2_DANRE	A0A2R8QD15_DANRE	E7FH65_DANRE	A0A2R8QII5_DANRE
molecular_function	GO:0005219	ryanodine-sensitive calcium-release channel activity	10	11	0.909091	1	2.68156e-06	1	0.002	F1QCK4_DANRE	F8W5K5_DANRE	A0A0R4IKT8_DANRE	A0A2R8PWZ0_DANRE	F1QEX9_DANRE	Q5RGQ4_DANRE	A0A0R4IA72_DANRE	A0A2R8Q4H1_DANRE	A0A2R8QS07_DANRE	A0A0G2KQB9_DANRE
molecular_function	GO:0004519	endonuclease activity	9	34	0.264706	0.859583	0.187521	1	1	DCR1C_DANRE	Q7M558_DANRE	A5PM73_DANRE	Q7M559_DANRE	A0A2R8QGS8_DANRE	F1QR97_DANRE	F1QQM4_DANRE	A2CF03_DANRE	A0A2R8QI59_DANRE
molecular_function	GO:0051864	histone H3-methyl-lysine-36 demethylase activity	9	14	0.642857	0.999876	0.000901307	1	0.532	PHF8_DANRE	A0A2R8RU42_DANRE	A0A2R8RHT9_DANRE	A0A2R8Q4T8_DANRE	A0A2R8QQQ0_DANRE	F1QPD2_DANRE	F1QNG0_DANRE	I3ITH4_DANRE	A0A2R8QE74_DANRE
biological_process	GO:0009968	negative regulation of signal transduction	9	40	0.225	0.998678	0.00172162	1	0.948	B0EVP9_DANRE	A0A2R8Q2X0_DANRE	A0A0R4IFZ8_DANRE	Q38JL1_DANRE	A0A2R8Q7V8_DANRE	J9JI18_DANRE	F1QI15_DANRE	L0N8W2_DANRE	A0A2R8S0B6_DANRE
biological_process	GO:0032465	regulation of cytokinesis	9	29	0.310345	0.99922	0.00195295	1	0.951	PLK4_DANRE	BECN1_DANRE	RFP4A_DANRE	RFIP3_DANRE	A0A0R4I9S3_DANRE	X1WF03_DANRE	F1QHY3_DANRE	F1Q7V0_DANRE	A0A140LFQ5_DANRE
biological_process	GO:0010951	negative regulation of endopeptidase activity	9	59	0.152542	0.978898	0.0354227	1	1	Q8JH29_DANRE	Q7T309_DANRE	F1R7D6_DANRE	F8W475_DANRE	Q1MT21_DANRE	F1QLQ5_DANRE	Q1LUV0_DANRE	X1WDY3_DANRE	F1QHG3_DANRE
biological_process	GO:0090309	positive regulation of DNA methylation-dependent heterochromatin assembly	9	15	0.6	0.999438	0.00311742	1	0.993	STB1A_DANRE	MCAF1_DANRE	STB1B_DANRE	E7EZC0_DANRE	F6NW08_DANRE	E9QCF9_DANRE	F1QTL6_DANRE	A0A2R8QS35_DANRE	A0A2R8PZS5_DANRE
biological_process	GO:0007265	Ras protein signal transduction	9	49	0.183673	0.993471	0.00877557	1	1	STB1A_DANRE	STB1B_DANRE	Q6DHN7_DANRE	A0A2R8QB47_DANRE	A0A2R8QMH0_DANRE	A0A286YAS8_DANRE	F1QFI3_DANRE	A0A2R8S0E6_DANRE	A0A0R4IHD1_DANRE
biological_process	GO:0032508	DNA duplex unwinding	9	33	0.272727	0.404853	0.722816	1	1	SUV3_DANRE	ASCC3_DANRE	NBN_DANRE	DDX11_DANRE	A0A0R4IHR6_DANRE	E7F8R0_DANRE	A0A2R8QQ92_DANRE	A0A0R4IT14_DANRE	F8W411_DANRE
biological_process	GO:0001503	ossification	9	57	0.157895	0.0399767	0.974715	1	1	WNT5B_DANRE	AGRG6_DANRE	B6V3E1_DANRE	B3DKD9_DANRE	Q0H1F4_DANRE	F1Q9F4_DANRE	E9QEY0_DANRE	F1R272_DANRE	F8W542_DANRE
biological_process	GO:0030917	midbrain-hindbrain boundary development	9	40	0.225	0.492452	0.626053	1	1	RN152_DANRE	PO5F1_DANRE	OTX2_DANRE	PAX2A_DANRE	Q803K8_DANRE	Q6W4T8_DANRE	I3ISQ9_DANRE	F8W4Z3_DANRE	A0A0R4IWH7_DANRE
biological_process	GO:0032436	positive regulation of proteasomal ubiquitin-dependent protein catabolic process	9	51	0.176471	0.312453	0.789663	1	1	SH3R1_DANRE	Q7ZTZ6_DANRE	Q7T355_DANRE	A8WIS6_DANRE	A0A0R4ILG6_DANRE	Q1LUI6_DANRE	A0A2R8PZ38_DANRE	F1QHB4_DANRE	A0A2R9YJN1_DANRE
biological_process	GO:0060322	head development	9	26	0.346154	0.998501	0.00192899	1	0.95	CE290_DANRE	CCD32_DANRE	WDR11_DANRE	CHD8_DANRE	F1Q8J4_DANRE	E9QH15_DANRE	F1Q6N0_DANRE	E7FGW2_DANRE	E9QFC1_DANRE
cellular_component	GO:0071339	MLL1 complex	9	29	0.310345	0.917907	0.164137	1	1	RUVB2_DANRE	CHD8_DANRE	F1QL52_DANRE	A0A2R8Q6N1_DANRE	F1Q750_DANRE	A8HAK1_DANRE	A8WIP5_DANRE	E7FH24_DANRE	F8W578_DANRE
biological_process	GO:0032259	methylation	9	67	0.134328	0.017933	0.987323	1	1	ARMT1_DANRE	PRD10_DANRE	A0A0R4IF41_DANRE	A3KNM1_DANRE	E7FAN3_DANRE	A0A2R8QKD3_DANRE	A2BG51_DANRE	F1R3R6_DANRE	F1Q8L8_DANRE
biological_process	GO:0048702	embryonic neurocranium morphogenesis	9	35	0.257143	0.677363	0.471359	1	1	SC23A_DANRE	MED12_DANRE	Q6AZ98_DANRE	B6V3E1_DANRE	A0A2R8QHE8_DANRE	B8A5T9_DANRE	F1R7W8_DANRE	A0A0G2L2B8_DANRE	F1Q834_DANRE
cellular_component	GO:0005881	cytoplasmic microtubule	9	44	0.204545	0.66804	0.45373	1	1	CLAP2_DANRE	A0A2R9YJG3_DANRE	D3KVM2_DANRE	A0A2R8QMH8_DANRE	A0A0R4IQR0_DANRE	A8WHM7_DANRE	A0A2R8QHA2_DANRE	E7F615_DANRE	F1R253_DANRE
biological_process	GO:0007059	chromosome segregation	9	75	0.12	0.994172	0.00820212	1	1	SPC24_DANRE	TLK2_DANRE	NEK8_DANRE	NDC80_DANRE	F1Q687_DANRE	F1QCQ0_DANRE	A0A2R8S0I9_DANRE	A0A2R8QNP6_DANRE	E9QIT3_DANRE
molecular_function	GO:0046975	histone methyltransferase activity (H3-K36 specific)	9	19	0.473684	0.996246	0.0139068	1	1	SETD3_DANRE	PRDM9_DANRE	F1QV68_DANRE	A0A2R8Q1Y5_DANRE	F1QJI9_DANRE	A0A2R8QFE1_DANRE	F1RD01_DANRE	A0A2R8QDW6_DANRE	A0A2R8Q6N6_DANRE
molecular_function	GO:0005267	potassium channel activity	9	29	0.310345	0.690039	0.362468	1	1	B3DJX4_DANRE	A0A2R8QS38_DANRE	E9QJ94_DANRE	A8WHX9_DANRE	X1WEB3_DANRE	A0A2R8PXD8_DANRE	A0A2R8QKP5_DANRE	A0A2R8PYU3_DANRE	A0A2R8QPX1_DANRE
molecular_function	GO:0031625	ubiquitin protein ligase binding	9	95	0.0947368	0.000887601	0.999699	0.25	1	Q6ZM71_DANRE	Q6PBZ7_DANRE	A0A140LGA1_DANRE	E7F4Z9_DANRE	A0A0M3HEL3_DANRE	F6NY94_DANRE	B0UXK1_DANRE	E7FBZ8_DANRE	A5PMG2_DANRE
biological_process	GO:0006890	retrograde vesicle-mediated transport, Golgi to endoplasmic reticulum	9	54	0.166667	0.118018	0.937014	1	1	COG4_DANRE	NBAS_DANRE	B0R066_DANRE	F1RBH5_DANRE	A0A2R8RUW2_DANRE	A0A2R8RKF4_DANRE	B0R171_DANRE	Q5RGZ9_DANRE	F1R7S1_DANRE
molecular_function	GO:0051087	chaperone binding	9	67	0.134328	0.0488193	0.976633	1	1	CD37L_DANRE	Q7ZTZ6_DANRE	Q6P0U6_DANRE	A0A0G2L6F9_DANRE	B0V1J6_DANRE	F1Q8K3_DANRE	B8JJ17_DANRE	A0A2R8RP68_DANRE	B8A4V9_DANRE
molecular_function	GO:0045504	dynein heavy chain binding	9	28	0.321429	0.924978	0.153284	1	1	DNAI3_DANRE	A7MD87_DANRE	A1A5Y4_DANRE	A0A1D5NS24_DANRE	A0A0R4IGE5_DANRE	A0A0R4IUW7_DANRE	A0A0R4IXD8_DANRE	E9QDC0_DANRE	F1QBY7_DANRE
molecular_function	GO:0045503	dynein light chain binding	9	18	0.5	0.99778	0.00909753	1	1	DNAI3_DANRE	A7MD87_DANRE	A1A5Y4_DANRE	A0A1D5NS24_DANRE	A0A0R4IGE5_DANRE	A0A0R4IUW7_DANRE	A0A0R4IXD8_DANRE	E9QDC0_DANRE	F1QBY7_DANRE
biological_process	GO:0002098	tRNA wobble uridine modification	9	26	0.346154	0.89753	0.191015	1	1	GTPB3_DANRE	CTU2_DANRE	ELP5_DANRE	KTI12_DANRE	A0A0R4IWA5_DANRE	A0A2R8S0B3_DANRE	F1R509_DANRE	E9QII1_DANRE	A0A2R8QLA8_DANRE
cellular_component	GO:0009898	cytoplasmic side of plasma membrane	9	32	0.28125	1.85343e-05	0.999992	0.001	1	Q8JFS7_DANRE	A0A2R8PWP1_DANRE	A0A2R8QJY8_DANRE	F1QBE0_DANRE	Q1MTL1_DANRE	F6NY94_DANRE	B0UXK1_DANRE	K7N7D5_DANRE	F1QFY3_DANRE
biological_process	GO:0006900	vesicle budding from membrane	9	32	0.28125	0.999078	0.00207513	1	0.962	CHMP7_DANRE	Q6AXI5_DANRE	F1QKW9_DANRE	F8W5M9_DANRE	A0A286YBQ2_DANRE	A0A286YAZ9_DANRE	A0A2R8QHW2_DANRE	A0A2R8QK11_DANRE	F8W4F2_DANRE
cellular_component	GO:0000775	chromosome, centromeric region	9	31	0.290323	0.989807	0.0158631	1	1	CP131_DANRE	Q1LUU4_DANRE	A0A0R4IN88_DANRE	A0A286Y8J7_DANRE	F1QQQ8_DANRE	A0A2R8PZ46_DANRE	B8JK99_DANRE	F1Q7X5_DANRE	A0A2R8RU11_DANRE
biological_process	GO:0007179	transforming growth factor beta receptor signaling pathway	9	58	0.155172	0.0542342	0.968958	1	1	Q8JFB0_DANRE	E7FFZ5_DANRE	A0A2R8RLV5_DANRE	Q1L8R8_DANRE	F1R1J6_DANRE	F1RC55_DANRE	F8W4A6_DANRE	F1QS48_DANRE	F1QH44_DANRE
biological_process	GO:0032402	melanosome transport	9	42	0.214286	0.39508	0.73688	1	1	CP131_DANRE	BBS2_DANRE	Q52WY2_DANRE	F1REQ6_DANRE	E9QDJ5_DANRE	A0A2R8Q2U1_DANRE	F1Q6W8_DANRE	A0A0R4IVI6_DANRE	E7EXH4_DANRE
biological_process	GO:0050896	response to stimulus	9	59	0.152542	0.884411	0.120972	1	1	EYS_DANRE	KERA_DANRE	X1WG23_DANRE	F1QDH9_DANRE	A0A0G2L1F5_DANRE	F8W4C0_DANRE	A0A286YBM4_DANRE	F1QXB0_DANRE	F1RAJ1_DANRE
biological_process	GO:0048752	semicircular canal morphogenesis	9	27	0.333333	0.950936	0.10247	1	1	HN1BA_DANRE	Q90XD1_DANRE	A0A2R8Q844_DANRE	Q1LWJ4_DANRE	A0A0R4IGP2_DANRE	A0A286YAF1_DANRE	A0A286Y9P5_DANRE	A0A2R8QR15_DANRE	A0A2R8QM53_DANRE
biological_process	GO:0045879	negative regulation of smoothened signaling pathway	9	35	0.257143	0.818266	0.292803	1	1	KIF7_DANRE	PTC1_DANRE	REST_DANRE	A0A2R8Q5A2_DANRE	F1R8E2_DANRE	F6NIQ9_DANRE	F1QHX5_DANRE	F1QQN6_DANRE	E7F226_DANRE
biological_process	GO:0097150	neuronal stem cell population maintenance	9	12	0.75	0.999974	0.000281582	1	0.393	B3DJD1_DANRE	O93616_DANRE	A0A2R8QM70_DANRE	F1QCA7_DANRE	A0A2R8QH43_DANRE	A0A2R8QI31_DANRE	F1QZF2_DANRE	A0A2R8Q5T2_DANRE	A5WUN6_DANRE
biological_process	GO:0060828	regulation of canonical Wnt signaling pathway	9	39	0.230769	0.826044	0.216684	1	1	ZN703_DANRE	AMER1_DANRE	A0A2R9YJG3_DANRE	D3KVM2_DANRE	A0A2R8QMD0_DANRE	F1QSP6_DANRE	X1WHB3_DANRE	A0A0R4IT13_DANRE	F6NUK4_DANRE
biological_process	GO:0036159	inner dynein arm assembly	9	15	0.6	0.999438	0.00311742	1	0.993	DAAF1_DANRE	CCD39_DANRE	ZMY10_DANRE	DNAI3_DANRE	A0A2R8RI11_DANRE	F1Q654_DANRE	A0A2R8Q441_DANRE	A0A0G2L8X4_DANRE	F1QFD6_DANRE
biological_process	GO:0006811	ion transport	9	39	0.230769	1.57107e-21	1	0	1	Q6NYJ1_DANRE	Q1LY45_DANRE	E7FAT2_DANRE	F1QW20_DANRE	F1QU06_DANRE	A0A0R4INU5_DANRE	Q1LY44_DANRE	A0A0R4IC13_DANRE	F1QND4_DANRE
biological_process	GO:0021508	floor plate formation	9	20	0.45	0.989645	0.0320985	1	1	MIB1_DANRE	B0S6T1_DANRE	B0S8H2_DANRE	A0A2R8QMN6_DANRE	F1QH64_DANRE	F1REK0_DANRE	B8A5N9_DANRE	F1QAC4_DANRE	A0A2R8QMX9_DANRE
biological_process	GO:0021522	spinal cord motor neuron differentiation	9	35	0.257143	0.944225	0.0989209	1	1	CLP1_DANRE	B3DGA5_DANRE	A0A2R8Q844_DANRE	Q1LWJ4_DANRE	F6NUE7_DANRE	A0A0R4IGP2_DANRE	A0A286Y9P5_DANRE	A0A2R8QR15_DANRE	A0A2R8QM53_DANRE
molecular_function	GO:0001965	G-protein alpha-subunit binding	9	20	0.45	0.993981	0.0203607	1	1	DAPLE_DANRE	AGRV1_DANRE	A0A0R4IFF8_DANRE	F1QAG9_DANRE	A0A0R4IQ86_DANRE	A0A0R4IJR6_DANRE	A0A140LG62_DANRE	A0A140LFR2_DANRE	A0A0R4IL00_DANRE
biological_process	GO:1990798	pancreas regeneration	9	29	0.310345	0.863859	0.245721	1	1	HN1BA_DANRE	F1RCH4_DANRE	F1RDU4_DANRE	E7F921_DANRE	A0A0R4IU95_DANRE	F1QF92_DANRE	E7F6N6_DANRE	F1QB13_DANRE	F1R6Q4_DANRE
molecular_function	GO:0004620	phospholipase activity	9	50	0.18	0.0317151	0.979875	1	1	A0A0R4IDW9_DANRE	X1WER6_DANRE	A0A2R8QGH7_DANRE	A8E7C9_DANRE	F1QCK0_DANRE	A0A2R8PZV0_DANRE	E7F006_DANRE	A0A2R8PY93_DANRE	A0A0R4IGS2_DANRE
biological_process	GO:0021654	rhombomere boundary formation	9	20	0.45	0.989645	0.0320985	1	1	MIB1_DANRE	RFNG_DANRE	MED12_DANRE	O93616_DANRE	F1QCA7_DANRE	A0A2R8QH43_DANRE	F1QZF2_DANRE	A0A2R8Q5T2_DANRE	A5WUN6_DANRE
molecular_function	GO:0008237	metallopeptidase activity	9	54	0.166667	0.00122071	0.999232	0.335	1	EI3HB_DANRE	MYSM1_DANRE	E9QCK7_DANRE	E7F3M4_DANRE	E7F6J8_DANRE	A0A0R4J8E6_DANRE	E7FFA5_DANRE	A0A2R8RMC3_DANRE	A0A286YA65_DANRE
biological_process	GO:0007088	regulation of mitotic nuclear division	9	21	0.428571	0.710928	0.386994	1	1	E7FAN6_DANRE	A2CEF0_DANRE	A0A2R8RQW0_DANRE	X1WGN9_DANRE	A0A2R8QJ09_DANRE	A0A0B4J1A5_DANRE	E9QEH8_DANRE	A0A286Y9L2_DANRE	A0A0R4IRM2_DANRE
molecular_function	GO:0003746	translation elongation factor activity	9	53	0.169811	0.224647	0.866178	1	1	Q6PEG4_DANRE	A0A0R4IS28_DANRE	A0A2R8Q469_DANRE	A0A2R8PVC9_DANRE	F1QQW9_DANRE	A0A0R4IE10_DANRE	A0A0R4IK64_DANRE	A0A0R4IA30_DANRE	A0A0R4IGB6_DANRE
biological_process	GO:0048193	Golgi vesicle transport	9	18	0.5	0.711302	0.333939	1	1	GOGA5_DANRE	Q567Y3_DANRE	A0A2R8QGL3_DANRE	A0A2R8QTW5_DANRE	F1Q966_DANRE	A0A2R8RKH5_DANRE	A0A2R8QT36_DANRE	A0A2R8QEB2_DANRE	E7FEK9_DANRE
biological_process	GO:0007062	sister chromatid cohesion	9	27	0.333333	0.975898	0.043479	1	1	MCMBP_DANRE	Q6DRM9_DANRE	A0A2R8QCL7_DANRE	E7FA81_DANRE	E7F0X6_DANRE	A0A0R4IAV1_DANRE	A0A2R8RLC0_DANRE	X1WEJ1_DANRE	X1WEK0_DANRE
biological_process	GO:0071600	otic vesicle morphogenesis	9	16	0.5625	0.993804	0.0134197	1	1	CRBN_DANRE	DLX3B_DANRE	DLX4B_DANRE	F1QNU4_DANRE	B3DG00_DANRE	Q90XD1_DANRE	Q6DBY3_DANRE	E9QJ32_DANRE	F1QWY1_DANRE
biological_process	GO:0035735	intraciliary transport involved in cilium assembly	9	12	0.75	0.999974	0.000281582	1	0.393	CP131_DANRE	E7F5N7_DANRE	A0A286YA69_DANRE	A0A0R4INC9_DANRE	F1QMA4_DANRE	E7FAG4_DANRE	F8W5U4_DANRE	A0A0R4IN23_DANRE	E7EZE3_DANRE
[truncated: 9,179 more rows]
[truncated: 2,030 more columns]

## Sheet: polyQ
GO domain	GO ID	GO term	polyQ protein	total number	number / total	raw p-value under-representation	raw p-value over-representation	FWER under-representation	FWER over-representation	Gene Name
[truncated: 10,142 more rows]
[truncated: 756 more columns]

[truncated: 20 more sheets: polyQ⁄N, polyN, polyY, polyW, polyC, polyP, polyA, polyS, polyT, polyD, polyE, polyG, polyF, polyH, polyI, polyL, polyV, polyM, polyR, polyK]
