# Supplementary material for: Noncanonical usage of stop codons in ciliates expands proteins with structurally flexible Q-rich motifs
Source: eLife. 2024 Feb 23;12:RP91405. doi: 10.7554/eLife.91405 (PMC10942620; doi:10.7554/eLife.91405)
Supplement: Figure 6—source data 28. — The percentages and numbers of SCD and polyX proteins in our search that belong to each indicated Gene Ontology (GO) group are shown. GOfuncR (Huttenhower et al., 2009) was applied for GO enrichment and statistical analysis. The p values adjusted according to the Family-wise error rate (FWER) are shown. The overrepresented GO groups (adjusted p-values ≤0.001) are highlighted in red font. [file elife-91405-fig6-data28.xlsx]

## Sheet: SCD
GO domain	GO ID	GO term	SCD protein	total number	number / total	raw p-value under-representation	raw p-value over-representation	FWER under-representation	FWER over-representation	Gene Name
biological_process	GO:0006357	regulation of transcription by RNA polymerase II	705	2140	0.329439	1	2.53968e-58	1	0	MED15_MOUSE	PHF14_MOUSE	PHF2_MOUSE	PHF8_MOUSE	PEG3_MOUSE	TAF4B_MOUSE	MGAP_MOUSE	NR2E3_MOUSE	PBX1_MOUSE	PAX2_MOUSE	REPI1_MOUSE	RFX1_MOUSE	SOX13_MOUSE	PRD16_MOUSE	SALL1_MOUSE	SP4_MOUSE	SMAL1_MOUSE	STAT2_MOUSE	STAT6_MOUSE	RFX3_MOUSE	SATB1_MOUSE	SLTM_MOUSE	SMRD1_MOUSE	TT21B_MOUSE	PKNX1_MOUSE	SALL4_MOUSE	HIF1A_MOUSE	FUS_MOUSE	HIF3A_MOUSE	MAGD1_MOUSE	CRERF_MOUSE	LMX1B_MOUSE	MCR_MOUSE	MASTR_MOUSE	JHD2C_MOUSE	ISX_MOUSE	MNT_MOUSE	ALEX_MOUSE	ADNP_MOUSE	AEBP2_MOUSE
biological_process	GO:0045944	positive regulation of transcription by RNA polymerase II	429	1359	0.315673	1	1.63528e-22	1	0	BCLF1_MOUSE	PER1_MOUSE	PHF10_MOUSE	PEG3_MOUSE	SNW1_MOUSE	STING_MOUSE	MGAP_MOUSE	NR2E3_MOUSE	PBX1_MOUSE	PAX2_MOUSE	RBPJL_MOUSE	TMPS6_MOUSE	TMF1_MOUSE	NLRC5_MOUSE	SALL1_MOUSE	TR150_MOUSE	STAT6_MOUSE	RFX3_MOUSE	TP53B_MOUSE	PKD2_MOUSE	PKNX1_MOUSE	SALL4_MOUSE	HIF1A_MOUSE	HIF3A_MOUSE	HCFC1_MOUSE	LRP5_MOUSE	CRERF_MOUSE	LMX1B_MOUSE	M3K1_MOUSE	MASTR_MOUSE	KAT2A_MOUSE	CHD8_MOUSE	AP2B_MOUSE	HYAL2_MOUSE	KDM3A_MOUSE	CRTC1_MOUSE	HINFP_MOUSE	FOS_MOUSE	CSF3_MOUSE	DLX5_MOUSE
biological_process	GO:0000122	negative regulation of transcription by RNA polymerase II	355	1150	0.308696	1	2.7513e-17	1	0	MIER1_MOUSE	PER1_MOUSE	PER2_MOUSE	PER3_MOUSE	PHF12_MOUSE	PHF14_MOUSE	PEG3_MOUSE	SNW1_MOUSE	NR2E3_MOUSE	PAX2_MOUSE	RFC1_MOUSE	TAF9B_MOUSE	SOX13_MOUSE	TMPS6_MOUSE	PRD16_MOUSE	RTF1_MOUSE	SALL1_MOUSE	STAT6_MOUSE	SATB1_MOUSE	SALL4_MOUSE	HIF1A_MOUSE	HDAC9_MOUSE	HEXI2_MOUSE	HCFC1_MOUSE	MAGD1_MOUSE	MAGL2_MOUSE	MDFI_MOUSE	CRERF_MOUSE	MNT_MOUSE	AEBP1_MOUSE	AEBP2_MOUSE	CHD8_MOUSE	AP2B_MOUSE	HINFP_MOUSE	FNIP2_MOUSE	HDAC7_MOUSE	CUX2_MOUSE	GPS2_MOUSE	JARD2_MOUSE	HMX1_MOUSE
biological_process	GO:0006355	regulation of transcription, DNA-templated	264	1031	0.256062	1	1.73478e-67	1	0	MIER1_MOUSE	PHF12_MOUSE	SRRT_MOUSE	NLK_MOUSE	NSD3_MOUSE	PERM1_MOUSE	TAF6L_MOUSE	SOX13_MOUSE	TRRAP_MOUSE	RFX3_MOUSE	SATB1_MOUSE	TP53B_MOUSE	HIF1A_MOUSE	FUS_MOUSE	HCFC1_MOUSE	LMX1B_MOUSE	BDP1_MOUSE	MNT_MOUSE	AEBP1_MOUSE	AEBP2_MOUSE	INSR_MOUSE	ING1_MOUSE	HINFP_MOUSE	FOS_MOUSE	DLX5_MOUSE	JIP1_MOUSE	ARNT2_MOUSE	BRE1A_MOUSE	ERN2_MOUSE	NF2L2_MOUSE	NCOA2_MOUSE	EGR1_MOUSE	NFAC3_MOUSE	CLOCK_MOUSE	CBP_MOUSE	E2F1_MOUSE	CCAR1_MOUSE	CHK2_MOUSE	FOXO3_MOUSE	ING3_MOUSE
biological_process	GO:0045893	positive regulation of transcription, DNA-templated	260	769	0.338101	1	2.13846e-28	1	0	PHF8_MOUSE	NSD3_MOUSE	PAX2_MOUSE	RBPJL_MOUSE	RFC1_MOUSE	TRI56_MOUSE	TIF1A_MOUSE	PRD16_MOUSE	SALL1_MOUSE	TR150_MOUSE	RFX3_MOUSE	PKNX1_MOUSE	RGMB_MOUSE	CO1A1_MOUSE	HIF1A_MOUSE	HCFC1_MOUSE	LRP5_MOUSE	MAGD1_MOUSE	KCNH2_MOUSE	M3K12_MOUSE	MMS19_MOUSE	KAT2A_MOUSE	CHD8_MOUSE	AP2B_MOUSE	INSR_MOUSE	KDM3A_MOUSE	ING1_MOUSE	HINFP_MOUSE	FOS_MOUSE	DLX5_MOUSE	ETV1_MOUSE	GREM1_MOUSE	HG2A_MOUSE	ANGT_MOUSE	ARNT2_MOUSE	BRE1A_MOUSE	KAT6A_MOUSE	KAT6B_MOUSE	NF2L2_MOUSE	HDAC4_MOUSE
biological_process	GO:0045892	negative regulation of transcription, DNA-templated	259	771	0.335927	1	3.97053e-28	1	0	BCLF1_MOUSE	PER1_MOUSE	PER2_MOUSE	PHF10_MOUSE	PHF12_MOUSE	PHC1_MOUSE	PHC2_MOUSE	PHC3_MOUSE	SNW1_MOUSE	NSD3_MOUSE	PAX2_MOUSE	RFC1_MOUSE	SOX13_MOUSE	TRI66_MOUSE	TMPS6_MOUSE	TIF1A_MOUSE	PRD16_MOUSE	SALL1_MOUSE	RFX3_MOUSE	HDAC9_MOUSE	HEXI2_MOUSE	MAGD1_MOUSE	MAGL2_MOUSE	CHD8_MOUSE	AP2B_MOUSE	BAP1_MOUSE	HINFP_MOUSE	HDAC7_MOUSE	GEMI_MOUSE	CUX2_MOUSE	GREM1_MOUSE	JARD2_MOUSE	HMX1_MOUSE	MTG16_MOUSE	ERN2_MOUSE	KAT6A_MOUSE	KAT6B_MOUSE	LRCH4_MOUSE	HDAC4_MOUSE	HHEX_MOUSE
biological_process	GO:0030154	cell differentiation	185	820	0.22561	1	4.0538e-32	1	0	PIWL4_MOUSE	PLK5_MOUSE	NHSL1_MOUSE	SSPO_MOUSE	NR2E3_MOUSE	PRC2A_MOUSE	TAF8_MOUSE	SYT3_MOUSE	SPT46_MOUSE	SRRM4_MOUSE	RBM45_MOUSE	CPNE5_MOUSE	DUS6_MOUSE	HIF1A_MOUSE	DLX5_MOUSE	DLX3_MOUSE	ETV1_MOUSE	BAG6_MOUSE	ITSN2_MOUSE	MK07_MOUSE	EYA3_MOUSE	EYA4_MOUSE	GOGA3_MOUSE	NKX26_MOUSE	HHEX_MOUSE	FOG2_MOUSE	CCHCR_MOUSE	ELF5_MOUSE	EOMES_MOUSE	CTNB1_MOUSE	CDC20_MOUSE	EYA2_MOUSE	FER_MOUSE	AFG2H_MOUSE	BRDT_MOUSE	BTBDI_MOUSE	DLX6_MOUSE	DISP3_MOUSE	FOXB2_MOUSE	DNM3C_MOUSE
biological_process	GO:0035556	intracellular signal transduction	172	718	0.239554	1	2.18005e-15	1	0	MK06_MOUSE	NLK_MOUSE	PPR1C_MOUSE	RGS6_MOUSE	NLRC5_MOUSE	SHC4_MOUSE	TNIK_MOUSE	RP1L1_MOUSE	CNKR2_MOUSE	MAPK5_MOUSE	KALRN_MOUSE	MARK3_MOUSE	MAST1_MOUSE	MAST2_MOUSE	MAPK2_MOUSE	M3K20_MOUSE	MAST4_MOUSE	M3K3_MOUSE	MK15_MOUSE	MK07_MOUSE	NRG2_MOUSE	MK04_MOUSE	CLNK_MOUSE	NLRC3_MOUSE	GMIP_MOUSE	DEPD5_MOUSE	FYV1_MOUSE	LATS2_MOUSE	NOS2_MOUSE	IRAK3_MOUSE	NOD2_MOUSE	OXSR1_MOUSE	DAB1_MOUSE	IRAK1_MOUSE	GAB2_MOUSE	DEP1A_MOUSE	DNMBP_MOUSE	PKHM1_MOUSE	RP1_MOUSE	DEPD7_MOUSE
biological_process	GO:0007155	cell adhesion	171	636	0.268868	1	2.36092e-13	1	0	SSPO_MOUSE	RGMB_MOUSE	KLRA7_MOUSE	KLRA8_MOUSE	CSPG2_MOUSE	EXT1_MOUSE	ITB2_MOUSE	LAMC2_MOUSE	MYH9_MOUSE	CD22_MOUSE	BCAR1_MOUSE	JCAD_MOUSE	CEAM2_MOUSE	CTNB1_MOUSE	FER_MOUSE	ITA5_MOUSE	ITAE_MOUSE	AGRG1_MOUSE	CAD16_MOUSE	COGA1_MOUSE	EPHA4_MOUSE	CDON_MOUSE	CEAM1_MOUSE	FREM2_MOUSE	FREM3_MOUSE	GRHL2_MOUSE	PCDG4_MOUSE	ITB2L_MOUSE	ITB4_MOUSE	KLRA2_MOUSE	CGRE1_MOUSE	CASL_MOUSE	FILA2_MOUSE	COIA1_MOUSE	PCDB6_MOUSE	LY9_MOUSE	NRX3A_MOUSE	SLAF5_MOUSE	SIG10_MOUSE	SIG12_MOUSE
biological_process	GO:0051301	cell division	144	456	0.315789	1	9.78635e-09	1	0	PK3C3_MOUSE	PLK5_MOUSE	PPR1C_MOUSE	SPAG5_MOUSE	RECQ5_MOUSE	FIGN_MOUSE	MAP10_MOUSE	DCR1A_MOUSE	MAP4_MOUSE	KIF14_MOUSE	KNTC1_MOUSE	ANKL2_MOUSE	ANCHR_MOUSE	CEP63_MOUSE	MD1L1_MOUSE	MPLKI_MOUSE	INO80_MOUSE	HELLS_MOUSE	KTNB1_MOUSE	KI20B_MOUSE	KIFC1_MOUSE	ELYS_MOUSE	CTDP1_MOUSE	CCNT1_MOUSE	LRCC1_MOUSE	CDC20_MOUSE	CCNK_MOUSE	CHK2_MOUSE	ERC6L_MOUSE	APC5_MOUSE	FA83D_MOUSE	DYHC1_MOUSE	EVI5_MOUSE	CENPT_MOUSE	FZR1_MOUSE	HAUS5_MOUSE	HAUS8_MOUSE	LATS2_MOUSE	PDS5B_MOUSE	KLH22_MOUSE
biological_process	GO:0006325	chromatin organization	132	343	0.38484	1	1.11111e-11	1	0	PHF8_MOUSE	NSD3_MOUSE	SET1B_MOUSE	SETD5_MOUSE	TRRAP_MOUSE	SATB1_MOUSE	HDAC9_MOUSE	LRWD1_MOUSE	JHD2C_MOUSE	AEBP2_MOUSE	KDM3A_MOUSE	BAP1_MOUSE	HDAC7_MOUSE	BAG6_MOUSE	BRE1A_MOUSE	EYA3_MOUSE	EYA4_MOUSE	KDM3B_MOUSE	KANL3_MOUSE	MBTD1_MOUSE	CHD9_MOUSE	EYA2_MOUSE	ING3_MOUSE	ASH1L_MOUSE	EP400_MOUSE	EYA1_MOUSE	KMT2A_MOUSE	BRD8_MOUSE	KMT2E_MOUSE	ING2_MOUSE	KAT7_MOUSE	PF21A_MOUSE	KDM7A_MOUSE	LMBL4_MOUSE	KDM2B_MOUSE	CDAN1_MOUSE	NCOR1_MOUSE	TET1_MOUSE	UBP16_MOUSE	WAC_MOUSE
biological_process	GO:0010468	regulation of gene expression	127	458	0.277293	1	1.17296e-60	1	0	PEG3_MOUSE	PK3CA_MOUSE	STING_MOUSE	PTPRC_MOUSE	RO60_MOUSE	TRI63_MOUSE	TRI68_MOUSE	SHC4_MOUSE	SART3_MOUSE	HIF1A_MOUSE	MARF1_MOUSE	LMX1B_MOUSE	ADNP_MOUSE	KDM3A_MOUSE	HINFP_MOUSE	FOS_MOUSE	KMT2D_MOUSE	ANGT_MOUSE	NF2L1_MOUSE	NCOA2_MOUSE	NCOA6_MOUSE	NPAT_MOUSE	EOMES_MOUSE	CTNB1_MOUSE	KLF5_MOUSE	ASH1L_MOUSE	DMD_MOUSE	DNM3C_MOUSE	EMX2_MOUSE	KMT2A_MOUSE	FUBP2_MOUSE	GATA4_MOUSE	GRHL2_MOUSE	MITF_MOUSE	PAX6_MOUSE	PAX7_MOUSE	FOXN1_MOUSE	KDM6A_MOUSE	POGZ_MOUSE	NOTC1_MOUSE
biological_process	GO:0007049	cell cycle	119	412	0.288835	1	8.98761e-17	1	0	PDD2L_MOUSE	PK3C3_MOUSE	MK06_MOUSE	PPR1C_MOUSE	FIGN_MOUSE	HCFC1_MOUSE	DCR1A_MOUSE	M3K20_MOUSE	APEX2_MOUSE	ING1_MOUSE	FL2D_MOUSE	MPLKI_MOUSE	MK07_MOUSE	MK04_MOUSE	HELLS_MOUSE	KI20B_MOUSE	MCIN_MOUSE	ELYS_MOUSE	MTBP_MOUSE	CCNT1_MOUSE	LRCC1_MOUSE	CCNK_MOUSE	CCAR1_MOUSE	ERC6L_MOUSE	HACE1_MOUSE	APC5_MOUSE	EP300_MOUSE	EVI5_MOUSE	FANCI_MOUSE	DDIAS_MOUSE	KMT2E_MOUSE	KI13A_MOUSE	CGRE1_MOUSE	EPB41_MOUSE	ENTR1_MOUSE	DBF4A_MOUSE	BORA_MOUSE	CASL_MOUSE	RIF1_MOUSE	CE164_MOUSE
biological_process	GO:0006281	DNA repair	119	368	0.32337	1	1.41074e-09	1	0	RENT1_MOUSE	RFC1_MOUSE	RECQ4_MOUSE	RTEL1_MOUSE	SMAL1_MOUSE	SLF2_MOUSE	TICRR_MOUSE	TRRAP_MOUSE	SMG1_MOUSE	TOPB1_MOUSE	TP53B_MOUSE	RECQ5_MOUSE	HDAC9_MOUSE	MMS19_MOUSE	HINFP_MOUSE	HERC2_MOUSE	DDX11_MOUSE	EYA4_MOUSE	FUMH_MOUSE	INO80_MOUSE	MO4L2_MOUSE	MSH3_MOUSE	ATR_MOUSE	EYA2_MOUSE	ETAA1_MOUSE	FANCI_MOUSE	FZR1_MOUSE	PAXI1_MOUSE	NFRKB_MOUSE	PARP1_MOUSE	PDS5B_MOUSE	PDS5A_MOUSE	KAT7_MOUSE	FOXM1_MOUSE	RIF1_MOUSE	CE164_MOUSE	CLSPN_MOUSE	RN111_MOUSE	SMC1A_MOUSE	REXO4_MOUSE
biological_process	GO:0006974	cellular response to DNA damage stimulus	102	320	0.31875	1	1.7735e-10	1	0	KDM4D_MOUSE	PLK5_MOUSE	TRAIP_MOUSE	SMAL1_MOUSE	SLF2_MOUSE	TOPB1_MOUSE	TP53B_MOUSE	SET1A_MOUSE	MAPK2_MOUSE	MMS19_MOUSE	HERC2_MOUSE	HELB_MOUSE	CTC1_MOUSE	APC_MOUSE	MK15_MOUSE	DDX11_MOUSE	FANCG_MOUSE	FUMH_MOUSE	NCOA6_MOUSE	ATR_MOUSE	DTL_MOUSE	MCM9_MOUSE	CCNK_MOUSE	CHK2_MOUSE	ETAA1_MOUSE	APTX_MOUSE	FACD2_MOUSE	CCD13_MOUSE	APLF_MOUSE	BRCA2_MOUSE	PAXI1_MOUSE	PARP1_MOUSE	DDIAS_MOUSE	NIPBL_MOUSE	FMN2_MOUSE	NFAC2_MOUSE	NPAS2_MOUSE	RIF1_MOUSE	PRKDC_MOUSE	MOR2A_MOUSE
biological_process	GO:0007156	homophilic cell adhesion via plasma membrane adhesion molecules	95	260	0.365385	1	4.41256e-10	1	0	PLXB2_MOUSE	PLXB3_MOUSE	SDK2_MOUSE	PTPRM_MOUSE	IGS11_MOUSE	CADH7_MOUSE	KIRR3_MOUSE	IGFN1_MOUSE	FAT2_MOUSE	CNTN5_MOUSE	FAT4_MOUSE	CAD16_MOUSE	CAD26_MOUSE	PCDG4_MOUSE	NECT4_MOUSE	DSG4_MOUSE	PCDB6_MOUSE	PTPRT_MOUSE	ROBO2_MOUSE	PRTG_MOUSE	PCD15_MOUSE	PCD16_MOUSE	PCD20_MOUSE	PCDB8_MOUSE	PCDBI_MOUSE	ROBO1_MOUSE	TUTLA_MOUSE	TUTLB_MOUSE	FAT3_MOUSE	HMCN1_MOUSE	CELR2_MOUSE	CELR3_MOUSE	CDHR5_MOUSE	DSCL1_MOUSE	CSTN1_MOUSE	CADH1_MOUSE	DSC3_MOUSE	DSCAM_MOUSE	DSC1_MOUSE	DSG3_MOUSE
biological_process	GO:0007507	heart development	91	341	0.266862	1	2.71903e-09	1	0	PDLI2_MOUSE	PDLI5_MOUSE	PK1L1_MOUSE	TAB2_MOUSE	SALL1_MOUSE	TITIN_MOUSE	PKD2_MOUSE	SALL4_MOUSE	CPLN1_MOUSE	HDAC9_MOUSE	LRP2_MOUSE	DYHC2_MOUSE	KAT2A_MOUSE	CSPG2_MOUSE	HEG1_MOUSE	DNAI1_MOUSE	NKX26_MOUSE	NCOA6_MOUSE	FOG2_MOUSE	NFAC3_MOUSE	C1TC_MOUSE	CTNB1_MOUSE	CCD39_MOUSE	EP300_MOUSE	CE290_MOUSE	AP1B1_MOUSE	DRC1_MOUSE	FOXC2_MOUSE	FREM2_MOUSE	GATA4_MOUSE	MED1_MOUSE	NIPBL_MOUSE	GAB1_MOUSE	CDN1B_MOUSE	PKD1_MOUSE	KDM6A_MOUSE	NOTC1_MOUSE	PRKDC_MOUSE	MEF2A_MOUSE	MICA2_MOUSE
biological_process	GO:0030036	actin cytoskeleton organization	89	301	0.295681	1	1.43379e-18	1	0	PDLI2_MOUSE	PDLI5_MOUSE	PHAR1_MOUSE	PHAR3_MOUSE	PK3CA_MOUSE	SHRM3_MOUSE	STAR8_MOUSE	EHBP1_MOUSE	ARHGH_MOUSE	IQEC2_MOUSE	BCAR1_MOUSE	BCR_MOUSE	NISCH_MOUSE	ENAH_MOUSE	DIAP3_MOUSE	EH1L1_MOUSE	INF2_MOUSE	DMD_MOUSE	GA2L3_MOUSE	EPB41_MOUSE	COBL_MOUSE	NRAP_MOUSE	SMTL2_MOUSE	NF1_MOUSE	POF1B_MOUSE	RHG26_MOUSE	SPTN1_MOUSE	ROCK1_MOUSE	STA13_MOUSE	PLEC_MOUSE	SPTB2_MOUSE	MRTFA_MOUSE	MRTFB_MOUSE	SPTA1_MOUSE	ROCK2_MOUSE	TAOK2_MOUSE	SRF_MOUSE	RHG07_MOUSE	RHOU_MOUSE	WASF2_MOUSE
biological_process	GO:0016477	cell migration	89	348	0.255747	1	2.09704e-09	1	0	PEAK1_MOUSE	PK3CA_MOUSE	SORL_MOUSE	SCRIB_MOUSE	LAMB3_MOUSE	ITB2_MOUSE	APC_MOUSE	LAMB1_MOUSE	BCAR1_MOUSE	LAMA5_MOUSE	MERTK_MOUSE	LAMC3_MOUSE	AGRG1_MOUSE	FA83D_MOUSE	ATS12_MOUSE	CARL1_MOUSE	CORO7_MOUSE	CXCR4_MOUSE	NUP62_MOUSE	ITB2L_MOUSE	ITB4_MOUSE	GAB2_MOUSE	CASL_MOUSE	P3C2A_MOUSE	P3C2G_MOUSE	NFAC2_MOUSE	MRCKA_MOUSE	PRAG1_MOUSE	SHRM2_MOUSE	PK3CG_MOUSE	SPT13_MOUSE	TNAP3_MOUSE	RHDF1_MOUSE	RND3_MOUSE	PCD16_MOUSE	RELN_MOUSE	PODXL_MOUSE	SYNC_MOUSE	SH321_MOUSE	SPDLY_MOUSE
biological_process	GO:0007399	nervous system development	86	342	0.251462	1	2.38085e-23	1	0	PHF10_MOUSE	PLXA4_MOUSE	SSPO_MOUSE	RFOX3_MOUSE	SMRD1_MOUSE	SRRM4_MOUSE	RBM45_MOUSE	HDAC9_MOUSE	MAP1S_MOUSE	AVIL_MOUSE	KALRN_MOUSE	MBD5_MOUSE	KAT2A_MOUSE	FOS_MOUSE	HDAC7_MOUSE	APC_MOUSE	NRG2_MOUSE	NEXMI_MOUSE	INTU_MOUSE	MERTK_MOUSE	CDC20_MOUSE	GRIP1_MOUSE	ESS2_MOUSE	CDON_MOUSE	CXCR4_MOUSE	MTSS1_MOUSE	DAB1_MOUSE	PEX2_MOUSE	NEST_MOUSE	LDB1_MOUSE	MEF2D_MOUSE	SIM1_MOUSE	SIM2_MOUSE	NUMB_MOUSE	RFOX1_MOUSE	RFOX2_MOUSE	TSC1_MOUSE	VP13A_MOUSE	TYRO3_MOUSE	UFO_MOUSE
biological_process	GO:0007018	microtubule-based movement	86	208	0.413462	1	1.87086e-13	1	0	STAR9_MOUSE	DYHC2_MOUSE	KIF12_MOUSE	KIF4_MOUSE	KLC2_MOUSE	KIF24_MOUSE	KINH_MOUSE	KIF14_MOUSE	DYH1_MOUSE	DNAI3_MOUSE	DNAI1_MOUSE	KI20B_MOUSE	KI21A_MOUSE	KIF5A_MOUSE	KIF5C_MOUSE	KIF19_MOUSE	KIFC1_MOUSE	KIFC3_MOUSE	KIF27_MOUSE	DYHC1_MOUSE	DYH3_MOUSE	KI21B_MOUSE	DC1I2_MOUSE	KIF23_MOUSE	KI13A_MOUSE	KIFC2_MOUSE	CENPE_MOUSE	KI18A_MOUSE	KIF17_MOUSE	KIF15_MOUSE	KIF22_MOUSE	KIF2A_MOUSE	KIF2C_MOUSE	KIF11_MOUSE	DYH17_MOUSE	KI20A_MOUSE	DC1I1_MOUSE	DC2I2_MOUSE	DYH12_MOUSE	Q3TTL2_MOUSE
biological_process	GO:0051726	regulation of cell cycle	81	330	0.245455	1	1.74593e-11	1	0	PER2_MOUSE	PTPRC_MOUSE	PKD2_MOUSE	RRP8_MOUSE	M3K20_MOUSE	MNT_MOUSE	KAT2A_MOUSE	BOP1_MOUSE	BAP1_MOUSE	APC_MOUSE	NU214_MOUSE	BCR_MOUSE	MO4L2_MOUSE	FBXL3_MOUSE	DTL_MOUSE	FBXL6_MOUSE	MBTD1_MOUSE	E2F1_MOUSE	BIN1_MOUSE	CHK2_MOUSE	ING3_MOUSE	DMD_MOUSE	E2F5_MOUSE	EP400_MOUSE	EPC1_MOUSE	EVI2B_MOUSE	CELF1_MOUSE	FXL22_MOUSE	MADD_MOUSE	MED25_MOUSE	DDIAS_MOUSE	KAT7_MOUSE	NRIF2_MOUSE	CDN1B_MOUSE	FOXM1_MOUSE	NOTC2_MOUSE	PKD1_MOUSE	NOTC1_MOUSE	TACC3_MOUSE	SIR2_MOUSE
biological_process	GO:0060271	cilium assembly	81	261	0.310345	1	3.67467e-15	1	0	PCM1_MOUSE	PCNT_MOUSE	PLK4_MOUSE	RO60_MOUSE	RFX3_MOUSE	TTBK2_MOUSE	STK36_MOUSE	CPLN1_MOUSE	AVIL_MOUSE	DYHC2_MOUSE	KIF24_MOUSE	FHDC1_MOUSE	CE126_MOUSE	IQCB1_MOUSE	HYLS1_MOUSE	CCD57_MOUSE	INTU_MOUSE	LAMA5_MOUSE	MCIN_MOUSE	ONEC2_MOUSE	FTM_MOUSE	BBS4_MOUSE	CEP83_MOUSE	CEP89_MOUSE	KIF27_MOUSE	ASAP1_MOUSE	CCD96_MOUSE	HOATZ_MOUSE	CE290_MOUSE	CFA54_MOUSE	C2CD3_MOUSE	OCRL_MOUSE	OFD1_MOUSE	NPHP3_MOUSE	FBF1_MOUSE	BBS2_MOUSE	FBP1L_MOUSE	CE164_MOUSE	CP131_MOUSE	NOTC1_MOUSE
biological_process	GO:0007264	small GTPase mediated signal transduction	75	249	0.301205	1	2.11871e-11	1	0	MIRO2_MOUSE	TIAM2_MOUSE	RHG18_MOUSE	RGL1_MOUSE	BCR_MOUSE	NUCB1_MOUSE	DAB1_MOUSE	KNDC1_MOUSE	GRP1_MOUSE	GRP2_MOUSE	GNDS_MOUSE	RHG01_MOUSE	RHG30_MOUSE	RND3_MOUSE	MIRO1_MOUSE	RGRF2_MOUSE	VAV_MOUSE	RHG32_MOUSE	RPGF4_MOUSE	RHG31_MOUSE	RHG33_MOUSE	USO1_MOUSE	RAE1_MOUSE	RGL3_MOUSE	GRDN_MOUSE	DOC10_MOUSE	DOCK1_MOUSE	DOCK2_MOUSE	DOCK4_MOUSE	DOCK5_MOUSE	DOCK8_MOUSE	DOCK9_MOUSE	ARHGI_MOUSE	ARHG7_MOUSE	DAPLE_MOUSE	Q3UR39_MOUSE	A2ASW8_MOUSE	Q3TWC1_MOUSE	Q8VDU4_MOUSE	A0A1D5RMM1_MOUSE
biological_process	GO:0045596	negative regulation of cell differentiation	73	108	0.675926	1	3.07522e-10	1	0	OOG1_MOUSE	ELF5_MOUSE	CTNB1_MOUSE	PRAL1_MOUSE	NOTC1_MOUSE	OOG2_MOUSE	OOG3_MOUSE	SKIL_MOUSE	PRAL7_MOUSE	SUH_MOUSE	PO5F1_MOUSE	NANOG_MOUSE	GLI3_MOUSE	ANM5_MOUSE	Q4G0C7_MOUSE	Q8C9W1_MOUSE	Q810Z0_MOUSE	Q810Y9_MOUSE	Q7TPY4_MOUSE	D3YUJ6_MOUSE	J3QMM8_MOUSE	J3QK78_MOUSE	Q5RJV9_MOUSE	Q3UX49_MOUSE	Q6P8K3_MOUSE	Q3ULC4_MOUSE	Q8BHX9_MOUSE	Q499F0_MOUSE	Q9D2F1_MOUSE	K9J7D1_MOUSE	Q4FZF9_MOUSE	Q66JY9_MOUSE	A2ASJ3_MOUSE	L7MU65_MOUSE	L7N1Y3_MOUSE	L7N277_MOUSE	D3YUK0_MOUSE	B1ARV6_MOUSE	A2A8N2_MOUSE	A2AGW5_MOUSE
biological_process	GO:0007015	actin filament organization	71	199	0.356784	1	1.0825e-14	1	0	SHRM4_MOUSE	SHRM3_MOUSE	SRBS2_MOUSE	AVIL_MOUSE	MPRIP_MOUSE	LMOD2_MOUSE	HIP1R_MOUSE	BCAR1_MOUSE	ENAH_MOUSE	CGNL1_MOUSE	CORO7_MOUSE	MTSS1_MOUSE	KASH5_MOUSE	RHG25_MOUSE	SHRM2_MOUSE	POF1B_MOUSE	SAM14_MOUSE	RHG06_MOUSE	RND3_MOUSE	PCD15_MOUSE	PLEC_MOUSE	SHIP2_MOUSE	SHRM1_MOUSE	SH321_MOUSE	RHG17_MOUSE	SRF_MOUSE	VINEX_MOUSE	XIRP1_MOUSE	TARA_MOUSE	XIRP2_MOUSE	RHG12_MOUSE	PRGC2_MOUSE	HIP1_MOUSE	NALP5_MOUSE	MYO5A_MOUSE	MYO7A_MOUSE	MYO7B_MOUSE	KHDC3_MOUSE	MYO15_MOUSE	MYO19_MOUSE
biological_process	GO:0000226	microtubule cytoskeleton organization	62	186	0.333333	1	1.08547e-21	1	0	PCNT_MOUSE	NFM_MOUSE	SPAT7_MOUSE	TTBK2_MOUSE	MAP1B_MOUSE	MAP1S_MOUSE	MARK3_MOUSE	MAP4_MOUSE	MAP6_MOUSE	CE120_MOUSE	CUL7_MOUSE	BBS4_MOUSE	CCDC8_MOUSE	FER_MOUSE	CAMP2_MOUSE	CE290_MOUSE	GA2L3_MOUSE	CUL9_MOUSE	MRCKA_MOUSE	TACC3_MOUSE	SIK3_MOUSE	SON_MOUSE	PARD3_MOUSE	SSXT_MOUSE	PRC1_MOUSE	TTLL4_MOUSE	TTLL2_MOUSE	TBCD_MOUSE	ULK4_MOUSE	TAU_MOUSE	TGRM1_MOUSE	TTLL6_MOUSE	TTLL5_MOUSE	DISC1_MOUSE	KIF2A_MOUSE	APCL_MOUSE	DYST_MOUSE	CING_MOUSE	CLAP1_MOUSE	CLAP2_MOUSE
biological_process	GO:0007030	Golgi organization	53	129	0.410853	1	9.08478e-09	1	0	SYNE1_MOUSE	TMED3_MOUSE	TMED6_MOUSE	SC16B_MOUSE	STX17_MOUSE	LMAN1_MOUSE	DYHC2_MOUSE	HIKES_MOUSE	KIFC3_MOUSE	CUL7_MOUSE	COG7_MOUSE	HACE1_MOUSE	GORS1_MOUSE	GOGA5_MOUSE	CORO7_MOUSE	ATLA3_MOUSE	NPL4_MOUSE	PKHM2_MOUSE	P4K2B_MOUSE	P4K2A_MOUSE	RHG21_MOUSE	SC16A_MOUSE	TCAM2_MOUSE	USO1_MOUSE	TPC12_MOUSE	BIG1_MOUSE	COG2_MOUSE	ATLA2_MOUSE	AT8B3_MOUSE	HUWE1_MOUSE	MY18A_MOUSE	HD_MOUSE	GAK_MOUSE	GOGA2_MOUSE	CLAP1_MOUSE	CLAP2_MOUSE	COG1_MOUSE	ARHG7_MOUSE	COG5_MOUSE	B7ZCJ1_MOUSE
biological_process	GO:0031175	neuron projection development	51	197	0.258883	1	3.82427e-18	1	0	PRIC2_MOUSE	SEM7A_MOUSE	TM108_MOUSE	SH3G2_MOUSE	PTPRM_MOUSE	LGI1_MOUSE	K1107_MOUSE	MAP4_MOUSE	EXT1_MOUSE	APC_MOUSE	LAMB1_MOUSE	CLMN_MOUSE	CNTN1_MOUSE	GALR2_MOUSE	MILK2_MOUSE	RGMA_MOUSE	SAM14_MOUSE	ROCK1_MOUSE	TENA_MOUSE	MRTFA_MOUSE	MRTFB_MOUSE	UBE4B_MOUSE	RYK_MOUSE	SRF_MOUSE	PSD1_MOUSE	TAU_MOUSE	UCN1_MOUSE	BIG1_MOUSE	AGRF1_MOUSE	MYH10_MOUSE	MYOC_MOUSE	MATN2_MOUSE	GRIN3_MOUSE	CD44_MOUSE	CAMP1_MOUSE	CNTP1_MOUSE	A0A0R4IZW5_MOUSE	F8VQ05_MOUSE	A0A0J9YTS1_MOUSE	Q7TN74_MOUSE
biological_process	GO:0043087	regulation of GTPase activity	48	144	0.333333	1	1.13749e-10	1	0	PLXA3_MOUSE	PLXA4_MOUSE	PLXB2_MOUSE	PLXB3_MOUSE	PLXD1_MOUSE	NTRK2_MOUSE	RASL3_MOUSE	SI1L1_MOUSE	FGD6_MOUSE	EPHA4_MOUSE	OCRL_MOUSE	MTMR5_MOUSE	RHG01_MOUSE	MTMRD_MOUSE	NF1_MOUSE	SYGP1_MOUSE	RHG06_MOUSE	VAV_MOUSE	TB10B_MOUSE	RHG15_MOUSE	RHG12_MOUSE	PROM2_MOUSE	RBGPR_MOUSE	ALS2_MOUSE	DGKI_MOUSE	AGRIN_MOUSE	ARHG5_MOUSE	Q6NZH9_MOUSE	Q4VBF8_MOUSE	D3YUS5_MOUSE	A0A2R8VH83_MOUSE	B7ZD29_MOUSE	E9Q7X9_MOUSE	A0A140T8K9_MOUSE	A0A0A6YVS6_MOUSE	F8VPT6_MOUSE	E9QKE4_MOUSE	J3QQ18_MOUSE	A0A2R8VHH2_MOUSE	E9Q0D4_MOUSE
biological_process	GO:0045104	intermediate filament cytoskeleton organization	46	66	0.69697	1	3.21549e-14	1	0	PEPL_MOUSE	SYNEM_MOUSE	NFM_MOUSE	K1C16_MOUSE	EVPL_MOUSE	MACF1_MOUSE	BFSP2_MOUSE	PLEC_MOUSE	RAF1_MOUSE	DESP_MOUSE	DYST_MOUSE	AINX_MOUSE	E9Q3W4_MOUSE	Q8BVJ3_MOUSE	A0A087WPR7_MOUSE	E9PXU3_MOUSE	A0A0R4J221_MOUSE	S4R1Y6_MOUSE	A0A0R4J218_MOUSE	E9Q3A6_MOUSE	F6SHS0_MOUSE	E9QA63_MOUSE	E9PVY8_MOUSE	A0A3B2W7J8_MOUSE	A0A087WSP0_MOUSE	A0A1D5RLZ3_MOUSE	F6RCJ3_MOUSE	A0A0R4J223_MOUSE	B1ARU4_MOUSE	F6XCT0_MOUSE	F7ACR9_MOUSE	E9PZW0_MOUSE	A0A087WRB8_MOUSE	A0A571BF93_MOUSE	F6YKN8_MOUSE	S4R1P5_MOUSE	F6RL59_MOUSE	F6Q750_MOUSE	E9Q9X1_MOUSE	G5E898_MOUSE
biological_process	GO:0006366	transcription by RNA polymerase II	43	138	0.311594	1	1.758e-60	1	0	TAF4B_MOUSE	TAF9B_MOUSE	TR150_MOUSE	HIF3A_MOUSE	FOS_MOUSE	FOSB_MOUSE	ETV1_MOUSE	LCOR_MOUSE	CREB1_MOUSE	DDX21_MOUSE	MED1_MOUSE	LDB1_MOUSE	RPAP1_MOUSE	SCAF8_MOUSE	TF2AY_MOUSE	STA5A_MOUSE	STA5B_MOUSE	TBP_MOUSE	PO3F4_MOUSE	TFE2_MOUSE	TF2H1_MOUSE	ZN768_MOUSE	NFAT5_MOUSE	PO5F1_MOUSE	TF2H4_MOUSE	HNF1A_MOUSE	MD13L_MOUSE	GLIS3_MOUSE	ERCC3_MOUSE	AHR_MOUSE	Q80TR0_MOUSE	A0A2I3BPN6_MOUSE	F6VCW7_MOUSE	E0CZ37_MOUSE	F6ZRF0_MOUSE	E9QAP7_MOUSE	A0A0U1RNU4_MOUSE	E0CYI1_MOUSE	V9GWX3_MOUSE	E0CZ54_MOUSE
biological_process	GO:0008104	protein localization	42	115	0.365217	1	8.06618e-11	1	0	PGBM_MOUSE	SCRIB_MOUSE	LYST_MOUSE	ANK2_MOUSE	LRBA_MOUSE	BBS4_MOUSE	GRIP1_MOUSE	AP4M1_MOUSE	IMPG2_MOUSE	DHC24_MOUSE	BBS2_MOUSE	MACF1_MOUSE	CDAN1_MOUSE	SGO2_MOUSE	PARD3_MOUSE	TSC2_MOUSE	P53_MOUSE	WNK4_MOUSE	NIN_MOUSE	NR0B1_MOUSE	ODFP2_MOUSE	ALS2_MOUSE	AKA10_MOUSE	CE128_MOUSE	IFT88_MOUSE	HNF1A_MOUSE	NBEA_MOUSE	NBEL2_MOUSE	HTR5A_MOUSE	AKAP4_MOUSE	CP250_MOUSE	GGA1_MOUSE	AL2CL_MOUSE	ERCC3_MOUSE	Q91ZE6_MOUSE	E9PV03_MOUSE	A2API8_MOUSE	F7BJ98_MOUSE	E9PX29_MOUSE	E9PZC2_MOUSE
biological_process	GO:0000724	double-strand break repair via homologous recombination	40	107	0.373832	1	1.08849e-08	1	0	KDM4D_MOUSE	RFA2_MOUSE	RECQ4_MOUSE	RECQ5_MOUSE	MMS22_MOUSE	HELQ_MOUSE	GEN_MOUSE	INO80_MOUSE	MCM9_MOUSE	AP5Z1_MOUSE	BRCA2_MOUSE	KASH5_MOUSE	PALB2_MOUSE	SOSB1_MOUSE	REV3L_MOUSE	SLX4_MOUSE	RMI1_MOUSE	WRN_MOUSE	XRCC2_MOUSE	NSE2_MOUSE	RFWD3_MOUSE	TONSL_MOUSE	TOP3A_MOUSE	RAD54_MOUSE	AUNIP_MOUSE	NBN_MOUSE	MRE11_MOUSE	DPOLL_MOUSE	ATM_MOUSE	FAN1_MOUSE	BRCA1_MOUSE	Q3TE40_MOUSE	D3YVU6_MOUSE	G8JL47_MOUSE	G3UW83_MOUSE	A0A0J9YVI7_MOUSE	G3UXR9_MOUSE	A0A2I3BS18_MOUSE	E9Q199_MOUSE	G3UYM2_MOUSE
biological_process	GO:0050808	synapse organization	40	96	0.416667	1	1.14499e-09	1	0	PCLO_MOUSE	LIPB2_MOUSE	LIPA2_MOUSE	LIPA3_MOUSE	LRRT2_MOUSE	LMX1B_MOUSE	CTND2_MOUSE	CTNB1_MOUSE	ELFN1_MOUSE	TENR_MOUSE	SC6A1_MOUSE	TSC1_MOUSE	NFASC_MOUSE	SYN1_MOUSE	PIN1_MOUSE	TAU_MOUSE	AT2B2_MOUSE	BSN_MOUSE	MYO5A_MOUSE	DRP2_MOUSE	DACT1_MOUSE	DVL1_MOUSE	APBB1_MOUSE	B8QI36_MOUSE	Q91XW9_MOUSE	B2RXW8_MOUSE	B2RXQ2_MOUSE	A0A087WPJ3_MOUSE	A0A087WNW2_MOUSE	B1AV35_MOUSE	D3YZU4_MOUSE	E9Q171_MOUSE	A0A087WPM2_MOUSE	F6YZU5_MOUSE	D3YZU5_MOUSE	A0A087WR56_MOUSE	E9PW06_MOUSE	A0A087WPX3_MOUSE	A0A0A6YVS5_MOUSE	S4R1D4_MOUSE
biological_process	GO:0030182	neuron differentiation	40	222	0.18018	1	8.14964e-19	1	0	NTRK2_MOUSE	LMX1B_MOUSE	DYHC2_MOUSE	ELAV4_MOUSE	IRX6_MOUSE	CORIN_MOUSE	EOMES_MOUSE	CTNB1_MOUSE	EMX2_MOUSE	HIPK2_MOUSE	GAS7_MOUSE	NOTC1_MOUSE	LDB1_MOUSE	RUNX2_MOUSE	PIGT_MOUSE	OTX2_MOUSE	SUH_MOUSE	PTPRD_MOUSE	RYK_MOUSE	NIF3L_MOUSE	TBR1_MOUSE	TRPC5_MOUSE	WNT16_MOUSE	MEF2C_MOUSE	PIN1_MOUSE	AT2B2_MOUSE	ATOH8_MOUSE	ADNP2_MOUSE	DDIT4_MOUSE	MYT1L_MOUSE	GSX1_MOUSE	HIPK1_MOUSE	IRX1_MOUSE	BAG1_MOUSE	CLAT_MOUSE	A0A1B0GSQ5_MOUSE	A0A0N4SV92_MOUSE	F8WHB1_MOUSE	A0A0H2UH28_MOUSE	Q9D4C0_MOUSE
biological_process	GO:0007010	cytoskeleton organization	39	136	0.286765	1	1.34779e-46	1	0	PCLO_MOUSE	SI1L3_MOUSE	SYNE3_MOUSE	TNIK_MOUSE	LSP1_MOUSE	MAST1_MOUSE	MAST2_MOUSE	M3K20_MOUSE	MAST4_MOUSE	FGD3_MOUSE	DIAP3_MOUSE	FTCD_MOUSE	BRWD1_MOUSE	GPR35_MOUSE	MRCKA_MOUSE	BFSP2_MOUSE	MICA2_MOUSE	TNAP3_MOUSE	ROCK1_MOUSE	SSXT_MOUSE	MICA3_MOUSE	ZRAN1_MOUSE	RHG07_MOUSE	ZMYM3_MOUSE	RHOU_MOUSE	ZMYM4_MOUSE	RANB9_MOUSE	LIMD1_MOUSE	DOCK2_MOUSE	DYST_MOUSE	BRWD3_MOUSE	CAMP1_MOUSE	CNTP1_MOUSE	Q8K4L2_MOUSE	A0A1B0GS91_MOUSE	F6R6A4_MOUSE	F7CR30_MOUSE	E9Q3Z5_MOUSE	A0A1L1SQ24_MOUSE
biological_process	GO:0009887	animal organ morphogenesis	38	164	0.231707	1	9.52831e-10	1	0	PGBM_MOUSE	PBX1_MOUSE	INSR_MOUSE	LAMB3_MOUSE	GEMI_MOUSE	GREM1_MOUSE	LAMC2_MOUSE	LAMB1_MOUSE	NET5_MOUSE	LAMA5_MOUSE	HHEX_MOUSE	LAMC3_MOUSE	E2F5_MOUSE	EP300_MOUSE	EYA1_MOUSE	FGF3_MOUSE	CXCR4_MOUSE	PAX7_MOUSE	MED1_MOUSE	NOTC2_MOUSE	PALB2_MOUSE	PBX3_MOUSE	SYCP2_MOUSE	MEGF8_MOUSE	OTX2_MOUSE	TREA_MOUSE	P63_MOUSE	PTC1_MOUSE	TNFA_MOUSE	USH2A_MOUSE	BMP2_MOUSE	ASXL1_MOUSE	ASXL2_MOUSE	IFT88_MOUSE	NALP5_MOUSE	MEIS2_MOUSE	LAMA2_MOUSE	AGRIN_MOUSE
biological_process	GO:0000278	mitotic cell cycle	38	126	0.301587	1	1.58753e-13	1	0	PLK4_MOUSE	PLK5_MOUSE	RECQ5_MOUSE	NU214_MOUSE	DCTN2_MOUSE	DYHC1_MOUSE	ESPL1_MOUSE	CENPT_MOUSE	NUP62_MOUSE	SYCP3_MOUSE	SETB2_MOUSE	RGS14_MOUSE	UBP16_MOUSE	NRDE2_MOUSE	XRCC2_MOUSE	UBA3_MOUSE	WDHD1_MOUSE	TBCD_MOUSE	WAPL_MOUSE	TTYH1_MOUSE	CENPE_MOUSE	CDC6_MOUSE	MYPT1_MOUSE	NEK4_MOUSE	DPOE1_MOUSE	CENPC_MOUSE	AURKA_MOUSE	CP250_MOUSE	GCP4_MOUSE	CTRO_MOUSE	ABRX2_MOUSE	A0A286YCP2_MOUSE	E9PY14_MOUSE	E9Q3G8_MOUSE	A0A0R4J145_MOUSE	Q6GTE9_MOUSE	E9Q3P4_MOUSE	A3KGJ7_MOUSE
biological_process	GO:0006351	transcription, DNA-templated	37	160	0.23125	1	1.73446e-68	1	0	RFX3_MOUSE	SYF1_MOUSE	HINFP_MOUSE	MTG16_MOUSE	INO80_MOUSE	CCNT1_MOUSE	E2F1_MOUSE	KAISO_MOUSE	MITF_MOUSE	PLAG1_MOUSE	MEF2A_MOUSE	RPC2_MOUSE	STAT1_MOUSE	ZEP2_MOUSE	NFAT5_MOUSE	DIDO1_MOUSE	HIRA_MOUSE	GPBP1_MOUSE	AFF3_MOUSE	AFF1_MOUSE	B7ZP57_MOUSE	Q3TIX6_MOUSE	A0A2I3BPN6_MOUSE	F7AM43_MOUSE	A2AP84_MOUSE	F6W2V3_MOUSE	G3X8R4_MOUSE	E9PYD5_MOUSE	A0A0U1RPM9_MOUSE	A2AJ72_MOUSE	E9QAP7_MOUSE	B2RQG2_MOUSE	A0A2R8W6M1_MOUSE	Z4YL66_MOUSE	E9QM80_MOUSE	E9PWD9_MOUSE	D3Z3P7_MOUSE
biological_process	GO:0006302	double-strand break repair	37	94	0.393617	1	2.53534e-10	1	0	MARF1_MOUSE	EYA3_MOUSE	INO80_MOUSE	CHK2_MOUSE	APTX_MOUSE	APLF_MOUSE	EYA1_MOUSE	BRCA2_MOUSE	PARP1_MOUSE	MEIOC_MOUSE	PRKDC_MOUSE	PARP9_MOUSE	TB182_MOUSE	RNF8_MOUSE	WRN_MOUSE	UIMC1_MOUSE	P53_MOUSE	RAD50_MOUSE	RAD54_MOUSE	ARP8_MOUSE	NBN_MOUSE	MRE11_MOUSE	DPOLQ_MOUSE	DTX3L_MOUSE	BRCA1_MOUSE	DDX1_MOUSE	APBB1_MOUSE	EME2_MOUSE	DCR1C_MOUSE	Q6P4T3_MOUSE	Q921K2_MOUSE	A0A0R4J073_MOUSE	A2AMG5_MOUSE	E9PWM5_MOUSE	A0A0R4J183_MOUSE	E0CXC2_MOUSE	E9Q577_MOUSE
biological_process	GO:0007409	axonogenesis	34	111	0.306306	1	8.00565e-08	1	0	SLIK3_MOUSE	MAP1B_MOUSE	MAP1S_MOUSE	ATLA1_MOUSE	KALRN_MOUSE	DLX5_MOUSE	APC_MOUSE	AP180_MOUSE	CREB1_MOUSE	PAX6_MOUSE	PICAL_MOUSE	NOTC1_MOUSE	SMN_MOUSE	NUMB_MOUSE	PLPR4_MOUSE	RYK_MOUSE	SPTCS_MOUSE	SLIK4_MOUSE	SLIK2_MOUSE	TAOK2_MOUSE	PTPRZ_MOUSE	PI51C_MOUSE	TAU_MOUSE	ALS2_MOUSE	MYH10_MOUSE	CAC1F_MOUSE	DYST_MOUSE	DVL1_MOUSE	CTNA2_MOUSE	CNTP1_MOUSE	Q91ZE6_MOUSE	A0A0G2JGY9_MOUSE	E9PX29_MOUSE	E9PZC2_MOUSE
biological_process	GO:0000902	cell morphogenesis	31	158	0.196203	1	1.27269e-17	1	0	SHRM3_MOUSE	SART3_MOUSE	CADH7_MOUSE	LICH_MOUSE	EXT1_MOUSE	EPB42_MOUSE	GREM1_MOUSE	MED1_MOUSE	PRD14_MOUSE	PCD16_MOUSE	SSXT_MOUSE	PLEC_MOUSE	SHRM1_MOUSE	YAP1_MOUSE	PTPRO_MOUSE	TGFB2_MOUSE	AT2B2_MOUSE	ASXL1_MOUSE	ARG28_MOUSE	ITPR1_MOUSE	DMRT1_MOUSE	GP1BA_MOUSE	AHR_MOUSE	A0A0R4J1H8_MOUSE	F8VQ05_MOUSE	A0A0J9YTS1_MOUSE	A0A0J9YUH4_MOUSE	E9Q6I3_MOUSE	E9QMY5_MOUSE	A0A286YDQ8_MOUSE	A0A0A6YXU9_MOUSE
biological_process	GO:0022008	neurogenesis	31	90	0.344444	1	1.99608e-21	1	0	PRD16_MOUSE	CE120_MOUSE	NET5_MOUSE	EOMES_MOUSE	FAT4_MOUSE	CXCR4_MOUSE	PRDM8_MOUSE	TACC3_MOUSE	PCD16_MOUSE	XRCC2_MOUSE	PRDM6_MOUSE	ULK4_MOUSE	DGLA_MOUSE	NAV3_MOUSE	HD_MOUSE	NU133_MOUSE	CK5P2_MOUSE	FABP7_MOUSE	B2RXV6_MOUSE	Q6P9N8_MOUSE	G3UYW9_MOUSE	V9GX91_MOUSE	A0A668KM70_MOUSE	A0A589P973_MOUSE	V9GXT3_MOUSE	A0A087WSM9_MOUSE	B7ZCD1_MOUSE	A0A140LIH4_MOUSE	E9Q842_MOUSE	B8JJE0_MOUSE	E9QMF5_MOUSE
biological_process	GO:0051056	regulation of small GTPase mediated signal transduction	31	61	0.508197	1	5.73332e-11	1	0	SI1L3_MOUSE	SI1L1_MOUSE	RGPA2_MOUSE	RHG18_MOUSE	RHG28_MOUSE	RHG40_MOUSE	RLGPB_MOUSE	MRCKA_MOUSE	RHG26_MOUSE	SI1L2_MOUSE	RHG19_MOUSE	TSC2_MOUSE	AMOT_MOUSE	Q4VBF8_MOUSE	Q3V0P3_MOUSE	Q7TT21_MOUSE	E9Q0J2_MOUSE	A2ACC6_MOUSE	A0A0A0MQD7_MOUSE	A2ACC7_MOUSE	E9QAQ3_MOUSE	A2ALS4_MOUSE	F6T836_MOUSE	A0A2I3BRX9_MOUSE	A0A2I3BPP1_MOUSE	D3YUH8_MOUSE	Q3UHB2_MOUSE	A0A2I3BRT5_MOUSE	A0A2I3BPN8_MOUSE	F8WHN4_MOUSE	A0A1D5RLY9_MOUSE
biological_process	GO:0048015	phosphatidylinositol-mediated signaling	30	83	0.361446	1	3.2736e-08	1	0	PK3C3_MOUSE	PK3CA_MOUSE	PLCH2_MOUSE	SYNJ1_MOUSE	CSF1R_MOUSE	PLCB3_MOUSE	GAB2_MOUSE	P3C2A_MOUSE	P3C2G_MOUSE	PLCH1_MOUSE	PI4KA_MOUSE	PK3CG_MOUSE	SAC2_MOUSE	PITM2_MOUSE	A0A087WQW4_MOUSE	Q4FZD4_MOUSE	E9PWB6_MOUSE	I1E4X6_MOUSE	A0A087WQB5_MOUSE	A0A1W2P8F6_MOUSE	I1E4X4_MOUSE	F8VPL2_MOUSE	A2AT93_MOUSE	Q91UZ1_MOUSE	A0A140T8I9_MOUSE	E9QAQ8_MOUSE	A0A0U1RNH9_MOUSE	E9QLS6_MOUSE	D3YZ98_MOUSE	H3BKK4_MOUSE
biological_process	GO:0048812	neuron projection morphogenesis	29	88	0.329545	1	5.1555e-16	1	0	PLXA4_MOUSE	NYAP2_MOUSE	SRGP2_MOUSE	TNIK_MOUSE	MAP1S_MOUSE	KIRR3_MOUSE	KI20B_MOUSE	DMD_MOUSE	GAS7_MOUSE	NYAP1_MOUSE	SRC8_MOUSE	TAOK2_MOUSE	TAOK3_MOUSE	TRIO_MOUSE	ZN335_MOUSE	ALS2_MOUSE	ANR27_MOUSE	DBNL_MOUSE	MYO16_MOUSE	M4K4_MOUSE	MINK1_MOUSE	DREB_MOUSE	ATX2_MOUSE	CNTP1_MOUSE	A0A0R4J1I8_MOUSE	A0A0R4J1X0_MOUSE	D3Z3N9_MOUSE	A0A0R4J0T9_MOUSE	E9PXJ0_MOUSE
biological_process	GO:0016358	dendrite development	29	63	0.460317	1	1.24033e-13	1	0	MAP1B_MOUSE	MAP1S_MOUSE	GPR37_MOUSE	LAMC2_MOUSE	NET5_MOUSE	BBS4_MOUSE	BAIP2_MOUSE	DAB1_MOUSE	SYGP1_MOUSE	NMD3A_MOUSE	RELN_MOUSE	TUTLA_MOUSE	MPDZ_MOUSE	CREST_MOUSE	CLAT_MOUSE	ABI2_MOUSE	CTRO_MOUSE	Q6GQT7_MOUSE	Q6X4T6_MOUSE	Q8C067_MOUSE	Q8BLE2_MOUSE	D3YZL8_MOUSE	D3Z6T4_MOUSE	D3Z066_MOUSE	H7BX09_MOUSE	D3YWY4_MOUSE	D3Z6R6_MOUSE	A2AET8_MOUSE	H7BX90_MOUSE
biological_process	GO:0031032	actomyosin structure organization	28	45	0.622222	1	6.97953e-11	1	0	PHAR1_MOUSE	CNN1_MOUSE	MYH9_MOUSE	FRMD3_MOUSE	EPB41_MOUSE	MRCKA_MOUSE	MRCKG_MOUSE	ROCK1_MOUSE	ROCK2_MOUSE	LIMC1_MOUSE	ZO1_MOUSE	MY18A_MOUSE	MYH10_MOUSE	MYH14_MOUSE	MRCKB_MOUSE	CNN2_MOUSE	CNN3_MOUSE	E41L2_MOUSE	CTRO_MOUSE	E41LA_MOUSE	Q3UH59_MOUSE	A0A1L1SRV0_MOUSE	D3Z7R6_MOUSE	D3YU22_MOUSE	A0A571BG24_MOUSE	E9QAX2_MOUSE	A0A0G2JDV8_MOUSE	A0A1L1SUB2_MOUSE
biological_process	GO:0048856	anatomical structure development	27	70	0.385714	1	3.95538e-27	1	0	NR2E3_MOUSE	PAX2_MOUSE	AP2B_MOUSE	HINFP_MOUSE	EYA3_MOUSE	EYA4_MOUSE	EYA2_MOUSE	EYA1_MOUSE	PAX6_MOUSE	PAX7_MOUSE	COT2_MOUSE	PYGO1_MOUSE	SIX4_MOUSE	OTX2_MOUSE	SPRL1_MOUSE	TAPT1_MOUSE	ZEB1_MOUSE	COT1_MOUSE	GLI2_MOUSE	GLI3_MOUSE	ATX1_MOUSE	ATX1L_MOUSE	AP2C_MOUSE	E9Q852_MOUSE	E9PYX7_MOUSE	E9Q9C3_MOUSE	D3YWJ9_MOUSE
biological_process	GO:0007052	mitotic spindle organization	26	72	0.361111	1	1.98461e-08	1	0	PCNT_MOUSE	MAP4_MOUSE	KIF4_MOUSE	CE126_MOUSE	DCTN2_MOUSE	AURKB_MOUSE	DLGP5_MOUSE	EFHC1_MOUSE	TACC3_MOUSE	STIL_MOUSE	CENPE_MOUSE	KIF2A_MOUSE	CLAP1_MOUSE	CLAP2_MOUSE	AURKA_MOUSE	B2CKC6_MOUSE	Q99LH8_MOUSE	A0A1L1SS37_MOUSE	A0A140LHH8_MOUSE	E9Q8T1_MOUSE	Q6NV52_MOUSE	E9QKK1_MOUSE	A0A571BD77_MOUSE	A0A087WQ31_MOUSE	A2AD39_MOUSE	F8VPV0_MOUSE
biological_process	GO:0001578	microtubule bundle formation	26	64	0.40625	1	5.59666e-10	1	0	MAP1B_MOUSE	MAP1S_MOUSE	GA2L2_MOUSE	NUMA1_MOUSE	PRC1_MOUSE	PSRC1_MOUSE	ZN207_MOUSE	TRI36_MOUSE	TTLL6_MOUSE	FES_MOUSE	NAV1_MOUSE	KI20A_MOUSE	CLAP1_MOUSE	CK5P2_MOUSE	CCD66_MOUSE	CCSE2_MOUSE	Q29SA9_MOUSE	E9QAE1_MOUSE	G3UXT4_MOUSE	G3UWQ7_MOUSE	Q6NZK2_MOUSE	E2QRQ1_MOUSE	G3XA79_MOUSE	A0A087WQ31_MOUSE	G3UW86_MOUSE	G3UY19_MOUSE
biological_process	GO:0007059	chromosome segregation	25	99	0.252525	1	2.49833e-10	1	0	SPAG5_MOUSE	MMS19_MOUSE	ESPL1_MOUSE	DLGP5_MOUSE	CENPT_MOUSE	NUMA1_MOUSE	SETB2_MOUSE	RGS14_MOUSE	USP9X_MOUSE	UBP44_MOUSE	TLK1_MOUSE	CENPE_MOUSE	CENPN_MOUSE	CEP85_MOUSE	BUB1_MOUSE	CENPC_MOUSE	CK5P2_MOUSE	BRCA1_MOUSE	ABRX2_MOUSE	CDCA2_MOUSE	B0QZT4_MOUSE	E9PY14_MOUSE	E9Q3P4_MOUSE	A2ACV5_MOUSE	F7BE71_MOUSE
biological_process	GO:0051128	regulation of cellular component organization	25	33	0.757576	1	6.73119e-28	1	0	CO5A1_MOUSE	E9QKH0_MOUSE	B9EJA3_MOUSE	A0A087WQ95_MOUSE	F7DCH5_MOUSE	A0A0A6YXZ1_MOUSE	A0A087WRE8_MOUSE	E9QNY9_MOUSE	E9Q7I7_MOUSE	Q5SPA9_MOUSE	G3UWK6_MOUSE	J3QP81_MOUSE	E9Q8N5_MOUSE	G3UX60_MOUSE	G3UY75_MOUSE	Q08EB5_MOUSE	E9Q6L0_MOUSE	A0A087WNW8_MOUSE	A0A087WQF1_MOUSE	G3UYU6_MOUSE	Q08EB6_MOUSE	A0A087WRK0_MOUSE	A0A087WP42_MOUSE	A0A087WS18_MOUSE	E9PVW8_MOUSE
biological_process	GO:0010467	gene expression	24	102	0.235294	1	1.41336e-31	1	0	FUS_MOUSE	AP2B_MOUSE	EXT1_MOUSE	ANGP2_MOUSE	GRB10_MOUSE	CFAH_MOUSE	PAX6_MOUSE	CRUM1_MOUSE	RENI2_MOUSE	NOTC1_MOUSE	SCNNB_MOUSE	ROS1_MOUSE	PLEC_MOUSE	MRTFB_MOUSE	ULK4_MOUSE	MEF2C_MOUSE	PBIP1_MOUSE	KCNQ1_MOUSE	ATF2_MOUSE	FMN1_MOUSE	Q6XZL8_MOUSE	Q8BQ46_MOUSE	G3X9X1_MOUSE	F7CVL0_MOUSE
biological_process	GO:0034613	cellular protein localization	24	107	0.224299	1	1.0587e-10	1	0	ANK2_MOUSE	CTNB1_MOUSE	DMD_MOUSE	GRID2_MOUSE	LATS2_MOUSE	CRUM1_MOUSE	NIPBL_MOUSE	LTOR1_MOUSE	SIN3A_MOUSE	SEPT6_MOUSE	PLEC_MOUSE	TRPM1_MOUSE	P53_MOUSE	DISC1_MOUSE	AMOT_MOUSE	NALP5_MOUSE	MYO7A_MOUSE	LMNA_MOUSE	KCNE2_MOUSE	CTNA1_MOUSE	Q91ZE6_MOUSE	E9PX29_MOUSE	E9PZC2_MOUSE	E9Q777_MOUSE
biological_process	GO:0006310	DNA recombination	23	89	0.258427	1	3.84178e-09	1	0	RE114_MOUSE	RECQ4_MOUSE	RECQ5_MOUSE	APEX2_MOUSE	BRCA2_MOUSE	PAXI1_MOUSE	NFRKB_MOUSE	WRN_MOUSE	TFPT_MOUSE	RAD50_MOUSE	ARP8_MOUSE	EXO1_MOUSE	IHO1_MOUSE	NSE3_MOUSE	DPOLM_MOUSE	DCR1C_MOUSE	A2AFM3_MOUSE	A0A1B0GR54_MOUSE	G3XA30_MOUSE	A0A2R8W710_MOUSE	D3Z6X0_MOUSE	A0A0R4J0J3_MOUSE	A2AFM4_MOUSE
biological_process	GO:0048813	dendrite morphogenesis	23	55	0.418182	1	1.40002e-08	1	0	LRP8_MOUSE	MAP6_MOUSE	ELAV4_MOUSE	CAC1A_MOUSE	RERE_MOUSE	PICAL_MOUSE	MEF2A_MOUSE	TET1_MOUSE	RFOX2_MOUSE	ROCK2_MOUSE	MINK1_MOUSE	CAC1F_MOUSE	CELR2_MOUSE	ABI1_MOUSE	DACT1_MOUSE	DVL1_MOUSE	DSCAM_MOUSE	CTNA2_MOUSE	Q6P9N8_MOUSE	G3UYW9_MOUSE	A0A1Y7VMH7_MOUSE	A0A1Y7VME9_MOUSE	E9Q9B7_MOUSE
biological_process	GO:0048666	neuron development	21	88	0.238636	1	1.40965e-17	1	0	PBX1_MOUSE	FIG4_MOUSE	AP180_MOUSE	DMD_MOUSE	GBRA5_MOUSE	PBX3_MOUSE	SYN1_MOUSE	ZBT18_MOUSE	TEN4_MOUSE	TEN2_MOUSE	MEF2C_MOUSE	TGFB2_MOUSE	TEN1_MOUSE	MYT1L_MOUSE	HD_MOUSE	HTRA2_MOUSE	GLI2_MOUSE	B6ZND9_MOUSE	Q3UL53_MOUSE	Q3U1C4_MOUSE	A0A0G2JDY0_MOUSE
biological_process	GO:0033365	protein localization to organelle	21	43	0.488372	1	3.90237e-11	1	0	PCM1_MOUSE	ANK2_MOUSE	GRCR2_MOUSE	CEP68_MOUSE	BBS4_MOUSE	COG7_MOUSE	DUS21_MOUSE	PAX6_MOUSE	BBS2_MOUSE	CNTLN_MOUSE	DZI1L_MOUSE	DZIP1_MOUSE	AP3D1_MOUSE	CP250_MOUSE	E1AZ71_MOUSE	Q91WA8_MOUSE	B2KG46_MOUSE	A0A1D5RLJ2_MOUSE	A0A1D5RLA7_MOUSE	A3KGJ7_MOUSE	A0A1D5RLZ4_MOUSE
biological_process	GO:0009888	tissue development	19	55	0.345455	1	4.24938e-09	1	0	PGBM_MOUSE	SALL4_MOUSE	LAMB3_MOUSE	LAMC2_MOUSE	LAMB1_MOUSE	NET5_MOUSE	LAMA5_MOUSE	LAMC3_MOUSE	DHC24_MOUSE	MEGF8_MOUSE	LYAG_MOUSE	USH2A_MOUSE	LAMA2_MOUSE	FAS_MOUSE	AGRIN_MOUSE	A1A549_MOUSE	A1A550_MOUSE	E9QQ89_MOUSE	E9QQ90_MOUSE
biological_process	GO:0071539	protein localization to centrosome	18	28	0.642857	1	4.60096e-08	1	0	PCM1_MOUSE	SPAG5_MOUSE	CEP63_MOUSE	DCTN2_MOUSE	BBS4_MOUSE	CEP83_MOUSE	C2CD3_MOUSE	CP131_MOUSE	STIL_MOUSE	DISC1_MOUSE	HOOK3_MOUSE	HD_MOUSE	AURKA_MOUSE	CCD14_MOUSE	CE350_MOUSE	A0A286YDK4_MOUSE	E9Q4Y4_MOUSE	A2AD39_MOUSE
biological_process	GO:0030030	cell projection organization	18	68	0.264706	1	1.34956e-27	1	0	RABE2_MOUSE	SDCG8_MOUSE	DEUP1_MOUSE	CEP97_MOUSE	E2F5_MOUSE	CE152_MOUSE	ODF2L_MOUSE	ENTR1_MOUSE	TSC1_MOUSE	TAPT1_MOUSE	TSC2_MOUSE	MYO7A_MOUSE	KIF17_MOUSE	MYO1A_MOUSE	CCD78_MOUSE	A0A0R4J1K7_MOUSE	A0A1W2P6U7_MOUSE	D3Z2N8_MOUSE
biological_process	GO:0048513	animal organ development	17	170	0.1	1	2.74242e-10	1	0	SPY2_MOUSE	NRG2_MOUSE	CTNB1_MOUSE	SPY1_MOUSE	ZEB1_MOUSE	TBX5_MOUSE	INVS_MOUSE	A1A549_MOUSE	G3X940_MOUSE	A1A550_MOUSE	A5HE91_MOUSE	Q3V2D6_MOUSE	E9QQ89_MOUSE	E9QQ90_MOUSE	Q3UYJ1_MOUSE	G3UX36_MOUSE	D3Z726_MOUSE
biological_process	GO:0009966	regulation of signal transduction	14	86	0.162791	1	2.34512e-09	1	0	CNKR2_MOUSE	ALEX_MOUSE	CDK13_MOUSE	NCLN_MOUSE	MELT_MOUSE	Q3TTW9_MOUSE	Q3U3M5_MOUSE	A2AI78_MOUSE	A0A1B0GSY0_MOUSE	E0CZ12_MOUSE	F8WHN7_MOUSE	D3YU17_MOUSE	B1AR39_MOUSE	A0A0B4J1F7_MOUSE
biological_process	GO:0051239	regulation of multicellular organismal process	14	24	0.583333	1	7.29314e-09	1	0	A0A1B0GSQ5_MOUSE	A0A1B0GSE4_MOUSE	A0A0R4J1F3_MOUSE	A0A1B0GS15_MOUSE	A0A668KL98_MOUSE	A0A1B0GR65_MOUSE	E9PXW8_MOUSE	A0A668KM95_MOUSE	A0A1B0GT67_MOUSE	E9PXW1_MOUSE	A0A1B0GRH0_MOUSE	E9PX62_MOUSE	E9PZG4_MOUSE	A0A1B0GSB5_MOUSE
biological_process	GO:0045595	regulation of cell differentiation	13	68	0.191176	1	1.77097e-12	1	0	AP2B_MOUSE	APC_MOUSE	BCL6B_MOUSE	CTNB1_MOUSE	SIK1_MOUSE	RUNX2_MOUSE	TENR_MOUSE	UNC4_MOUSE	FES_MOUSE	APCL_MOUSE	GLI3_MOUSE	A5HE91_MOUSE	Q32NY8_MOUSE
biological_process	GO:0002009	morphogenesis of an epithelium	13	29	0.448276	1	3.02132e-09	1	0	K1C16_MOUSE	K1C12_MOUSE	HHEX_MOUSE	FRAS1_MOUSE	K1C17_MOUSE	FREM2_MOUSE	TENA_MOUSE	PCD15_MOUSE	TBX4_MOUSE	TBX5_MOUSE	TIM_MOUSE	GLI2_MOUSE	Z4YJD9_MOUSE
biological_process	GO:0016043	cellular component organization	13	22	0.590909	1	1.1231e-57	1	0	EXT1_MOUSE	B9EJA3_MOUSE	E9QPK4_MOUSE	E9Q7I7_MOUSE	F7DCU7_MOUSE	Q5SPA9_MOUSE	G3UWK6_MOUSE	D3YXB7_MOUSE	G3UX60_MOUSE	G3UY75_MOUSE	A0A1L1SSL9_MOUSE	G3UYU6_MOUSE	E9PVW8_MOUSE
biological_process	GO:0048598	embryonic morphogenesis	12	29	0.413793	1	7.37969e-08	1	0	EXT1_MOUSE	HNF1B_MOUSE	CDON_MOUSE	GATA4_MOUSE	ROCK1_MOUSE	ROCK2_MOUSE	ZEB1_MOUSE	YTHD2_MOUSE	GLI3_MOUSE	DACT1_MOUSE	Q3TZM7_MOUSE	F6SDC3_MOUSE
biological_process	GO:0051276	chromosome organization	11	39	0.282051	1	1.72787e-19	1	0	CTC1_MOUSE	APC_MOUSE	ATR_MOUSE	CENPT_MOUSE	BRCA2_MOUSE	P53_MOUSE	RAD50_MOUSE	RAD54_MOUSE	MRE11_MOUSE	DCR1C_MOUSE	E9Q2X6_MOUSE
biological_process	GO:0000070	mitotic sister chromatid segregation	11	39	0.282051	1	5.28146e-09	1	0	SPAG5_MOUSE	KNTC1_MOUSE	INO80_MOUSE	ESPL1_MOUSE	KLH22_MOUSE	SGO2_MOUSE	ZN207_MOUSE	KI18A_MOUSE	DSN1_MOUSE	CTRO_MOUSE	J3QMK1_MOUSE
biological_process	GO:0023051	regulation of signaling	11	25	0.44	1	2.14716e-11	1	0	Q3U4C5_MOUSE	E9PVA6_MOUSE	J3QK07_MOUSE	F6TFN2_MOUSE	E9PYI7_MOUSE	E9PYF4_MOUSE	Q80XR8_MOUSE	D3Z1I2_MOUSE	F7BIK4_MOUSE	A0A5F8MPW2_MOUSE	F6VG99_MOUSE
biological_process	GO:0009653	anatomical structure morphogenesis	10	78	0.128205	1	3.03896e-25	1	0	ONEC2_MOUSE	EOMES_MOUSE	FOXB2_MOUSE	FOXC2_MOUSE	PCD16_MOUSE	TBXT_MOUSE	FBN2_MOUSE	HD_MOUSE	ANR11_MOUSE	A5HE91_MOUSE
biological_process	GO:0048699	generation of neurons	10	21	0.47619	1	6.92715e-21	1	0	CXCR4_MOUSE	SIX4_MOUSE	DREB_MOUSE	CTRO_MOUSE	F2Z4A3_MOUSE	E9QK16_MOUSE	A0A1L1SUG9_MOUSE	A0A087WRT4_MOUSE	A0A1L1SQU7_MOUSE	A0A0A6YWF9_MOUSE
biological_process	GO:0051493	regulation of cytoskeleton organization	9	42	0.214286	1	8.49681e-10	1	0	ZO1_MOUSE	ARHG5_MOUSE	CNTRL_MOUSE	A2AS42_MOUSE	A0A0J9YTY9_MOUSE	F6QP53_MOUSE	R4GML3_MOUSE	E9Q9E7_MOUSE	R4GML4_MOUSE
biological_process	GO:0031023	microtubule organizing center organization	9	14	0.642857	1	9.84411e-10	1	0	SDCG8_MOUSE	GCC2_MOUSE	INADL_MOUSE	MPDZ_MOUSE	CLAP1_MOUSE	CLAP2_MOUSE	CK5P2_MOUSE	B2RSU7_MOUSE	A0A087WQ31_MOUSE
biological_process	GO:0080090	regulation of primary metabolic process	9	15	0.6	1	4.48573e-55	1	0	AAKB1_MOUSE	B9EHX4_MOUSE	E9PWT1_MOUSE	E9QPK4_MOUSE	A0A1D5RLL4_MOUSE	F7CGG2_MOUSE	A0A1L1SSL9_MOUSE	E9QLK7_MOUSE	E9PZA7_MOUSE
biological_process	GO:0051173	positive regulation of nitrogen compound metabolic process	9	10	0.9	1	1.58518e-28	1	0	TNFA_MOUSE	B9EHX4_MOUSE	E9PWT1_MOUSE	E9QPK4_MOUSE	A0A1D5RLL4_MOUSE	F7CGG2_MOUSE	A0A1L1SSL9_MOUSE	E9QLK7_MOUSE	E9PZA7_MOUSE
biological_process	GO:0010604	positive regulation of macromolecule metabolic process	9	10	0.9	1	5.86751e-26	1	0	B9EHX4_MOUSE	A5HE91_MOUSE	E9PWT1_MOUSE	E9QPK4_MOUSE	A0A1D5RLL4_MOUSE	F7CGG2_MOUSE	A0A1L1SSL9_MOUSE	E9QLK7_MOUSE	E9PZA7_MOUSE
biological_process	GO:0019222	regulation of metabolic process	8	33	0.242424	1	5.23358e-54	1	0	NTRK2_MOUSE	A0A1B0GSQ5_MOUSE	A0A1B0GSE4_MOUSE	A0A1B0GR65_MOUSE	A0A1B0GT67_MOUSE	E9PXW1_MOUSE	A0A1B0GRH0_MOUSE	E9PX62_MOUSE
biological_process	GO:0060322	head development	8	22	0.363636	1	3.51289e-08	1	0	PCNT_MOUSE	DLX5_MOUSE	FTM_MOUSE	DLX6_MOUSE	LDB1_MOUSE	SSBP3_MOUSE	STRA6_MOUSE	GLI2_MOUSE
biological_process	GO:0048468	cell development	8	37	0.216216	1	4.29097e-19	1	0	PRD16_MOUSE	ARI5B_MOUSE	IRX6_MOUSE	TFE2_MOUSE	NB5R4_MOUSE	GAK_MOUSE	IRX1_MOUSE	CTF18_MOUSE
biological_process	GO:0006807	nitrogen compound metabolic process	8	35	0.228571	1	1.10356e-08	1	0	ARI5B_MOUSE	GLU2B_MOUSE	PYR1_MOUSE	PKD1_MOUSE	CPSM_MOUSE	PARPT_MOUSE	A0A0U1RQ46_MOUSE	A0A0U1RNP3_MOUSE
biological_process	GO:0048870	cell motility	7	38	0.184211	1	1.54033e-11	1	0	PHAR1_MOUSE	DRC7_MOUSE	ITB4_MOUSE	PLEC_MOUSE	SRC8_MOUSE	DYST_MOUSE	A2A864_MOUSE
biological_process	GO:0072359	circulatory system development	7	24	0.291667	1	1.62142e-08	1	0	KDM6A_MOUSE	SP2_MOUSE	ARID2_MOUSE	KCNQ1_MOUSE	Q80ZX0_MOUSE	F6YIN5_MOUSE	F6VJC5_MOUSE
biological_process	GO:0044782	cilium organization	6	29	0.206897	1	9.80827e-15	1	0	PKD2_MOUSE	ODFP2_MOUSE	ARMC2_MOUSE	DZIP1_MOUSE	A0A494BAR6_MOUSE	F7A1F0_MOUSE
biological_process	GO:0000904	cell morphogenesis involved in differentiation	6	9	0.666667	1	1.93518e-15	1	0	MYH9_MOUSE	CTNB1_MOUSE	LAMC3_MOUSE	DAB2_MOUSE	RELN_MOUSE	FAT3_MOUSE
biological_process	GO:0010646	regulation of cell communication	6	13	0.461538	1	6.11766e-11	1	0	Q3U4C5_MOUSE	E9PVA6_MOUSE	J3QK07_MOUSE	Q80XR8_MOUSE	D3Z1I2_MOUSE	F7BIK4_MOUSE
biological_process	GO:0046907	intracellular transport	5	20	0.25	1	6.1058e-09	1	0	FMN2_MOUSE	DYST_MOUSE	AFTIN_MOUSE	A0A3B2WCL5_MOUSE	A0A2I3BQU7_MOUSE
biological_process	GO:0048646	anatomical structure formation involved in morphogenesis	5	22	0.227273	1	6.39783e-08	1	0	DLX5_MOUSE	DLX6_MOUSE	P63_MOUSE	GLI2_MOUSE	GLI3_MOUSE
biological_process	GO:0007017	microtubule-based process	5	35	0.142857	1	6.10001e-23	1	0	MAP1B_MOUSE	LYST_MOUSE	KINH_MOUSE	KIFC3_MOUSE	KIF17_MOUSE
biological_process	GO:0009792	embryo development ending in birth or egg hatching	5	20	0.25	1	1.67072e-10	1	0	UBR3_MOUSE	P53_MOUSE	STOX2_MOUSE	ASPP2_MOUSE	A0A1D5RMH0_MOUSE
biological_process	GO:0043009	chordate embryonic development	5	7	0.714286	1	7.17525e-11	1	0	CENPU_MOUSE	BRCA2_MOUSE	U17LC_MOUSE	VEZA_MOUSE	BRCA1_MOUSE
biological_process	GO:0006996	organelle organization	4	16	0.25	1	3.75581e-57	1	0	HPS5_MOUSE	CMGA_MOUSE	AT2B2_MOUSE	A0A3Q4EGR2_MOUSE
biological_process	GO:0006259	DNA metabolic process	4	16	0.25	1	3.36602e-09	1	0	MMS19_MOUSE	HELQ_MOUSE	PARP1_MOUSE	WRN_MOUSE
biological_process	GO:0048731	system development	4	14	0.285714	1	5.00474e-24	1	0	A0A6I8MWW7_MOUSE	A0A0R4J0I7_MOUSE	H3BJD7_MOUSE	A0A494BBJ5_MOUSE
biological_process	GO:0098534	centriole assembly	4	6	0.666667	1	7.63961e-08	1	0	MCIN_MOUSE	NUP62_MOUSE	RBM14_MOUSE	CENPJ_MOUSE
biological_process	GO:0097435	supramolecular fiber organization	4	12	0.333333	1	4.0115e-22	1	0	TAU_MOUSE	LTBP2_MOUSE	CO5A1_MOUSE	E9QNQ3_MOUSE
biological_process	GO:0030031	cell projection assembly	3	26	0.115385	1	3.22553e-14	1	0	TSG10_MOUSE	RHOU_MOUSE	QRIC2_MOUSE
biological_process	GO:0009058	biosynthetic process	3	54	0.0555556	1	9.05045e-13	1	0	NDUF6_MOUSE	1A1L1_MOUSE	1A1L2_MOUSE
biological_process	GO:0051252	regulation of RNA metabolic process	3	13	0.230769	1	6.02939e-68	1	0	IF2B1_MOUSE	IF2B2_MOUSE	Q3UTN5_MOUSE
biological_process	GO:2001141	regulation of RNA biosynthetic process	3	4	0.75	1	4.7966e-68	1	0	MITF_MOUSE	MED1_MOUSE	TNR1B_MOUSE
biological_process	GO:0034645	cellular macromolecule biosynthetic process	3	5	0.6	1	1.6239e-40	1	0	IF4G1_MOUSE	IF4G2_MOUSE	G5E823_MOUSE
biological_process	GO:0051656	establishment of organelle localization	2	4	0.5	1	1.04318e-09	1	0	NALP5_MOUSE	KHDC3_MOUSE
biological_process	GO:0006139	nucleobase-containing compound metabolic process	2	13	0.153846	1	1.9862e-39	1	0	EXO1_MOUSE	A0A2Y9CZM3_MOUSE
biological_process	GO:0048667	cell morphogenesis involved in neuron differentiation	2	13	0.153846	1	6.17844e-13	1	0	TBCD_MOUSE	MEF2C_MOUSE
biological_process	GO:0040011	locomotion	2	12	0.166667	1	1.67165e-12	1	0	IP6K3_MOUSE	AT2B2_MOUSE
biological_process	GO:0010564	regulation of cell cycle process	2	14	0.142857	1	6.60085e-13	1	0	BIN1_MOUSE	ANKK1_MOUSE
biological_process	GO:0010638	positive regulation of organelle organization	2	4	0.5	1	3.98056e-10	1	0	LMAN1_MOUSE	ANK1_MOUSE
biological_process	GO:0016070	RNA metabolic process	2	12	0.166667	1	2.81957e-49	1	0	DUS11_MOUSE	A0A0A0MQJ6_MOUSE
biological_process	GO:0051171	regulation of nitrogen compound metabolic process	2	7	0.285714	1	5.54806e-57	1	0	APC_MOUSE	BCR_MOUSE
biological_process	GO:0051640	organelle localization	2	4	0.5	1	2.24611e-11	1	0	CFAH_MOUSE	MISP_MOUSE
biological_process	GO:1903507	negative regulation of nucleic acid-templated transcription	2	4	0.5	1	2.17777e-28	1	0	NIF3L_MOUSE	ZN653_MOUSE
biological_process	GO:1902850	microtubule cytoskeleton organization involved in mitosis	2	2	1	1	3.3617e-10	1	0	TACC3_MOUSE	SETD2_MOUSE
biological_process	GO:0070925	organelle assembly	2	7	0.285714	1	1.13519e-17	1	0	YTHD3_MOUSE	YTHD2_MOUSE
biological_process	GO:0035295	tube development	2	2	1	1	5.91382e-08	1	0	GLI2_MOUSE	GLI3_MOUSE
biological_process	GO:0032502	developmental process	1	23	0.0434783	1	5.63239e-36	1	0	PLVAP_MOUSE
biological_process	GO:0006725	cellular aromatic compound metabolic process	1	4	0.25	1	7.16115e-36	1	0	CP1A2_MOUSE
biological_process	GO:0048858	cell projection morphogenesis	1	5	0.2	1	9.06549e-17	1	0	NEST_MOUSE
biological_process	GO:1902115	regulation of organelle assembly	1	5	0.2	1	3.04815e-08	1	0	VPS11_MOUSE
biological_process	GO:0033044	regulation of chromosome organization	1	6	0.166667	1	1.02612e-08	1	0	WDHD1_MOUSE
biological_process	GO:0046483	heterocycle metabolic process	1	3	0.333333	1	6.36207e-38	1	0	CP1A2_MOUSE
biological_process	GO:0140014	mitotic nuclear division	1	3	0.333333	1	6.33646e-11	1	0	UBP16_MOUSE
biological_process	GO:0098813	nuclear chromosome segregation	1	2	0.5	1	4.02148e-11	1	0	A0A2R8VI27_MOUSE
biological_process	GO:0033043	regulation of organelle organization	1	2	0.5	1	7.11508e-20	1	0	CAMP2_MOUSE
biological_process	GO:0051649	establishment of localization in cell	1	12	0.0833333	1	1.21552e-10	1	0	CCD39_MOUSE
biological_process	GO:0031344	regulation of cell projection organization	1	3	0.333333	1	1.97817e-09	1	0	SEM4D_MOUSE
biological_process	GO:0022607	cellular component assembly	1	1	1	1	6.90415e-14	1	0	LDB1_MOUSE
biological_process	GO:0016570	histone modification	1	9	0.111111	1	3.99959e-10	1	0	UFL1_MOUSE
biological_process	GO:0045103	intermediate filament-based process	1	3	0.333333	1	1.19132e-14	1	0	SYNCI_MOUSE
biological_process	GO:1903508	positive regulation of nucleic acid-templated transcription	1	1	1	1	2.13846e-28	1	0	ZMIZ1_MOUSE
biological_process	GO:0050793	regulation of developmental process	1	2	0.5	1	7.10563e-22	1	0	CENPE_MOUSE
biological_process	GO:1902680	positive regulation of RNA biosynthetic process	1	2	0.5	1	4.89366e-29	1	0	NMD3_MOUSE
biological_process	GO:0044089	positive regulation of cellular component biogenesis	1	1	1	1	5.92508e-09	1	0	LDB2_MOUSE
biological_process	GO:0090304	nucleic acid metabolic process	1	3	0.333333	1	5.60134e-53	1	0	F7DCU7_MOUSE
biological_process	GO:0000280	nuclear division	1	1	1	1	1.20693e-12	1	0	A0A2R8VI27_MOUSE
biological_process	GO:0000819	sister chromatid segregation	0	3	0	1	1.55056e-08	1	0
biological_process	GO:1902679	negative regulation of RNA biosynthetic process	0	1	0	1	2.54838e-28	1	0
biological_process	GO:0000725	recombinational repair	0	4	0	1	2.34214e-08	1	0
biological_process	GO:0030029	actin filament-based process	0	6	0	1	4.66629e-21	1	0
biological_process	GO:0009890	negative regulation of biosynthetic process	0	3	0	1	3.51643e-27	1	0
biological_process	GO:0031328	positive regulation of cellular biosynthetic process	0	3	0	1	2.13788e-23	1	0
biological_process	GO:0009892	negative regulation of metabolic process	0	1	0	1	1.32824e-23	1	0
biological_process	GO:0044260	cellular macromolecule metabolic process	0	2	0	1	2.20894e-28	1	0
biological_process	GO:1902531	regulation of intracellular signal transduction	0	9	0	1	8.08068e-08	1	0
biological_process	GO:0010557	positive regulation of macromolecule biosynthetic process	0	1	0	1	6.47843e-26	1	0
biological_process	GO:0032231	regulation of actin filament bundle assembly	0	3	0	1	5.01529e-08	1	0
biological_process	GO:0032990	cell part morphogenesis	0	1	0	1	9.49938e-16	1	0
biological_process	GO:0120039	plasma membrane bounded cell projection morphogenesis	0	1	0	1	7.4648e-17	1	0
biological_process	GO:1901360	organic cyclic compound metabolic process	0	3	0	1	1.54467e-31	1	0
biological_process	GO:0120035	regulation of plasma membrane bounded cell projection organization	0	1	0	1	1.75392e-08	1	0
biological_process	GO:0051641	cellular localization	0	6	0	1	1.61135e-15	1	0
biological_process	GO:1903506	regulation of nucleic acid-templated transcription	0	2	0	1	3.13891e-67	1	0
biological_process	GO:0019438	aromatic compound biosynthetic process	0	1	0	1	7.2156e-52	1	0
biological_process	GO:0120036	plasma membrane bounded cell projection organization	0	1	0	1	6.83227e-28	1	0
biological_process	GO:0051130	positive regulation of cellular component organization	0	1	0	1	6.84607e-13	1	0
biological_process	GO:0060255	regulation of macromolecule metabolic process	0	9	0	1	2.04328e-60	1	0
biological_process	GO:1901576	organic substance biosynthetic process	0	4	0	1	2.24941e-14	1	0
biological_process	GO:0009790	embryo development	0	3	0	1	3.09124e-15	1	0
biological_process	GO:0051093	negative regulation of developmental process	0	1	0	1	5.44112e-13	1	0
biological_process	GO:0043170	macromolecule metabolic process	0	2	0	1	9.4622e-24	1	0
biological_process	GO:0044087	regulation of cellular component biogenesis	0	2	0	1	9.86309e-16	1	0
biological_process	GO:0022603	regulation of anatomical structure morphogenesis	0	1	0	1	3.33534e-11	1	0
biological_process	GO:0007420	brain development	84	277	0.303249	1	1.61311e-07	1	0.001	PHF8_MOUSE	PGBM_MOUSE	PLXB2_MOUSE	PBX1_MOUSE	SYNJ1_MOUSE	SHRM4_MOUSE	SEPP1_MOUSE	SHRPN_MOUSE	SET1A_MOUSE	STK36_MOUSE	MAP1S_MOUSE	MAST1_MOUSE	CHD8_MOUSE	EXT1_MOUSE	ARNT2_MOUSE	BAG6_MOUSE	BCR_MOUSE	NCOA6_MOUSE	FTM_MOUSE	HYDIN_MOUSE	EOMES_MOUSE	BAG3_MOUSE	AGRG1_MOUSE	AFG2H_MOUSE	CCD39_MOUSE	BAIP2_MOUSE	CTTB2_MOUSE	CNTN1_MOUSE	EMX2_MOUSE	C2CD3_MOUSE	GRHL2_MOUSE	H2AW_MOUSE	GSX2_MOUSE	BRCA2_MOUSE	CXCR4_MOUSE	ESR2_MOUSE	MDR1A_MOUSE	PAX6_MOUSE	MED1_MOUSE	NIPBL_MOUSE
biological_process	GO:0043547	positive regulation of GTPase activity	84	260	0.323077	1	1.15275e-07	1	0.001	RGS6_MOUSE	SMCR8_MOUSE	SRGP2_MOUSE	KALRN_MOUSE	ALEX_MOUSE	CCL6_MOUSE	BIN1_MOUSE	ASAP1_MOUSE	CDKL5_MOUSE	EVI5_MOUSE	GRP1_MOUSE	GRP2_MOUSE	PICAL_MOUSE	ODAM_MOUSE	NF1_MOUSE	RPGF3_MOUSE	RGMA_MOUSE	RHG06_MOUSE	RIC1_MOUSE	RGS14_MOUSE	TBD2A_MOUSE	SGSM2_MOUSE	SEM4D_MOUSE	PKP4_MOUSE	VAV_MOUSE	SGSM3_MOUSE	PREX1_MOUSE	PRTN3_MOUSE	PIN1_MOUSE	TSC2_MOUSE	X3CL1_MOUSE	TBCD7_MOUSE	U17PE_MOUSE	RGL3_MOUSE	ALS2_MOUSE	AMPH_MOUSE	ICAM1_MOUSE	MYO9A_MOUSE	MYO9B_MOUSE	M4K4_MOUSE
biological_process	GO:0006260	DNA replication	52	160	0.325	1	1.11891e-07	1	0.001	RFA2_MOUSE	RENT1_MOUSE	RFC1_MOUSE	REPI1_MOUSE	RECQ4_MOUSE	TICRR_MOUSE	RECQ5_MOUSE	LRWD1_MOUSE	HELB_MOUSE	DTL_MOUSE	KAT7_MOUSE	NFIA_MOUSE	DBF4A_MOUSE	ORC3_MOUSE	SIN3A_MOUSE	ORC2_MOUSE	REV3L_MOUSE	SLX4_MOUSE	POLH_MOUSE	RMI1_MOUSE	WRN_MOUSE	TBRG1_MOUSE	POLI_MOUSE	RBBP6_MOUSE	GRDN_MOUSE	DNA2_MOUSE	DPOE1_MOUSE	DPOG2_MOUSE	DPOLA_MOUSE	DPOLL_MOUSE	DONS_MOUSE	DPOD2_MOUSE	CTF18_MOUSE	F111A_MOUSE	Q5U4B1_MOUSE	Q3TE40_MOUSE	B1AUC0_MOUSE	A0A1B0GR54_MOUSE	F2Z482_MOUSE	D6REU1_MOUSE
biological_process	GO:1905515	non-motile cilium assembly	33	72	0.458333	1	5.13e-07	1	0.001	PCM1_MOUSE	RPGR1_MOUSE	DYHC2_MOUSE	CE126_MOUSE	INTU_MOUSE	FTM_MOUSE	BBS4_MOUSE	CEP89_MOUSE	BBS10_MOUSE	CE290_MOUSE	CCD13_MOUSE	C2CD3_MOUSE	NPHP3_MOUSE	BBS2_MOUSE	CP131_MOUSE	PCD15_MOUSE	STIL_MOUSE	TTC8_MOUSE	TGRM1_MOUSE	DISC1_MOUSE	IFT88_MOUSE	KCNQ1_MOUSE	GORAB_MOUSE	BROMI_MOUSE	CENPJ_MOUSE	CP250_MOUSE	GFY_MOUSE	CE350_MOUSE	A0A140LIW0_MOUSE	A0A286YDU8_MOUSE	D3YYH2_MOUSE	A0A571BD77_MOUSE	A3KGJ7_MOUSE
biological_process	GO:0019827	stem cell population maintenance	26	71	0.366197	0.999999	1.15641e-06	1	0.001	MED15_MOUSE	PRD16_MOUSE	RTF1_MOUSE	SET1A_MOUSE	SALL4_MOUSE	4ET_MOUSE	APC_MOUSE	EOMES_MOUSE	DDX6_MOUSE	PAF1_MOUSE	MED17_MOUSE	NIPBL_MOUSE	RIF1_MOUSE	SMC1A_MOUSE	PRD14_MOUSE	SMC3_MOUSE	TET1_MOUSE	PRAL7_MOUSE	TRIM8_MOUSE	MED12_MOUSE	TUT4_MOUSE	MED14_MOUSE	PO5F1_MOUSE	ARI1A_MOUSE	NANOG_MOUSE	AP2C_MOUSE
biological_process	GO:0090307	mitotic spindle assembly	24	49	0.489796	1	1.80016e-07	1	0.001	LS14A_MOUSE	KIFC1_MOUSE	CDC20_MOUSE	CHK2_MOUSE	KIFC2_MOUSE	IMB1_MOUSE	SMC1A_MOUSE	SPICE_MOUSE	SMC3_MOUSE	ZN207_MOUSE	TGRM1_MOUSE	KHDC3_MOUSE	KIF2A_MOUSE	KIF11_MOUSE	GOGA2_MOUSE	MISP_MOUSE	CLAP1_MOUSE	CLAP2_MOUSE	ABRX2_MOUSE	A0A286YDK4_MOUSE	E9Q4Y4_MOUSE	Z4YJY0_MOUSE	E9PUA5_MOUSE	E0CZ72_MOUSE
biological_process	GO:0007099	centriole replication	20	38	0.526316	1	4.48027e-07	1	0.001	PLK4_MOUSE	CP110_MOUSE	CP135_MOUSE	CEP63_MOUSE	CCD57_MOUSE	DEUP1_MOUSE	CNTRB_MOUSE	CE152_MOUSE	CEP72_MOUSE	CE295_MOUSE	SAS6_MOUSE	CENPJ_MOUSE	CK5P2_MOUSE	E9PVH4_MOUSE	A0A286YDK4_MOUSE	F8VPJ7_MOUSE	F6QIM3_MOUSE	E9Q4Y4_MOUSE	A0A1N9NPH8_MOUSE	A0A140LJ44_MOUSE
biological_process	GO:0006352	DNA-templated transcription, initiation	20	45	0.444444	1	6.57102e-07	1	0.001	TAF6_MOUSE	TAF9B_MOUSE	NCOA6_MOUSE	TBP_MOUSE	TBPL2_MOUSE	Q91YM5_MOUSE	B1Q2W7_MOUSE	Q5XJV5_MOUSE	A0A2I3BPN6_MOUSE	A2AP82_MOUSE	E9QAP7_MOUSE	E9Q9Z7_MOUSE	A0A3Q4EGS4_MOUSE	E9Q6D9_MOUSE	Z4YMT0_MOUSE	F8WJ67_MOUSE	D3YZK4_MOUSE	S4R1B9_MOUSE	E9Q084_MOUSE	A0A3B2W725_MOUSE
biological_process	GO:0032956	regulation of actin cytoskeleton organization	19	92	0.206522	0.999999	1.12677e-06	1	0.001	RHG18_MOUSE	HIP1R_MOUSE	BAIP2_MOUSE	ODAM_MOUSE	ROCK1_MOUSE	RND3_MOUSE	RHG17_MOUSE	TAOK2_MOUSE	RHG07_MOUSE	TGFB2_MOUSE	LRP1_MOUSE	GRDN_MOUSE	CLAP2_MOUSE	BST2_MOUSE	ARHG5_MOUSE	F8VPK5_MOUSE	F6R1B7_MOUSE	B1AZ46_MOUSE	Z4YLP6_MOUSE
biological_process	GO:0007098	centrosome cycle	16	55	0.290909	1	3.57987e-07	1	0.001	PCM1_MOUSE	SDCG8_MOUSE	CEP68_MOUSE	CE120_MOUSE	BBS4_MOUSE	HAUS5_MOUSE	HAUS8_MOUSE	NUP62_MOUSE	HAUS4_MOUSE	XRCC2_MOUSE	FES_MOUSE	MYPT1_MOUSE	GOGA2_MOUSE	CK5P2_MOUSE	AURKA_MOUSE	BRCA1_MOUSE
biological_process	GO:0051017	actin filament bundle assembly	16	71	0.225352	1	8.13949e-07	1	0.001	BAIP2_MOUSE	EPS8_MOUSE	GAS7_MOUSE	FMN2_MOUSE	SHRM1_MOUSE	LIMA1_MOUSE	MYH10_MOUSE	ADDB_MOUSE	ESPNL_MOUSE	Q9DD12_MOUSE	Q3UGL1_MOUSE	D3Z6I7_MOUSE	Q8VCQ8_MOUSE	S4R1T7_MOUSE	D3Z5I5_MOUSE	D3Z7F4_MOUSE
biological_process	GO:0034504	protein localization to nucleus	14	43	0.325581	1	9.5385e-08	1	0.001	CO1A1_MOUSE	DCP1B_MOUSE	HHEX_MOUSE	CDKL5_MOUSE	FYV1_MOUSE	PAF1_MOUSE	PYGO1_MOUSE	SIX4_MOUSE	XPO1_MOUSE	HD_MOUSE	LMNA_MOUSE	MDM2_MOUSE	BANP_MOUSE	DVL1_MOUSE
biological_process	GO:0035082	axoneme assembly	14	32	0.4375	1	6.86427e-07	1	0.001	RP1L1_MOUSE	CF206_MOUSE	HOATZ_MOUSE	OFD1_MOUSE	RP1_MOUSE	RSH6A_MOUSE	ULK4_MOUSE	TGRM1_MOUSE	TTLL3_MOUSE	BROMI_MOUSE	CCD40_MOUSE	D3Z0A9_MOUSE	G3UVW5_MOUSE	E9Q2C0_MOUSE
biological_process	GO:0045786	negative regulation of cell cycle	12	57	0.210526	0.999999	1.04822e-06	1	0.001	TAF6_MOUSE	GEMI_MOUSE	MCIN_MOUSE	ATF6B_MOUSE	FOXK1_MOUSE	CDN1B_MOUSE	SIN3B_MOUSE	NR4A1_MOUSE	BMP2_MOUSE	E9PVA2_MOUSE	H3BLK4_MOUSE	H3BJJ1_MOUSE
biological_process	GO:0007051	spindle organization	12	32	0.375	1	1.02675e-07	1	0.001	PCNT_MOUSE	SPAG5_MOUSE	KIZ_MOUSE	AURKB_MOUSE	CEP72_MOUSE	RGS14_MOUSE	TRI36_MOUSE	ASPM_MOUSE	AUNIP_MOUSE	KIF11_MOUSE	AURKA_MOUSE	F7BE71_MOUSE
biological_process	GO:0051298	centrosome duplication	12	19	0.631579	1	3.83563e-07	1	0.001	CP110_MOUSE	CEP63_MOUSE	CE152_MOUSE	BRCA2_MOUSE	SAS6_MOUSE	ROCK2_MOUSE	STIL_MOUSE	UBP33_MOUSE	CENPJ_MOUSE	BRCA1_MOUSE	A2AD39_MOUSE	A0A1Y7VMN0_MOUSE
biological_process	GO:0097692	histone H3-K4 monomethylation	11	12	0.916667	1	2.89566e-07	1	0.001	SET1B_MOUSE	SET1A_MOUSE	KMT2D_MOUSE	KMT2A_MOUSE	KMT2B_MOUSE	PRDM9_MOUSE	KMT2C_MOUSE	F8WI37_MOUSE	F8WJ40_MOUSE	A2A7F4_MOUSE	E9Q532_MOUSE
biological_process	GO:0051492	regulation of stress fiber assembly	10	16	0.625	1	2.77694e-07	1	0.001	PE2R4_MOUSE	BBS4_MOUSE	P85B_MOUSE	P85A_MOUSE	SYNPO_MOUSE	TSC1_MOUSE	TTC8_MOUSE	ALMS1_MOUSE	ASAP3_MOUSE	A0A1D5RMI8_MOUSE
biological_process	GO:0022604	regulation of cell morphogenesis	8	37	0.216216	1	2.05901e-07	1	0.001	BCL9L_MOUSE	ENAM_MOUSE	ZRAN1_MOUSE	ZMYM3_MOUSE	ZMYM4_MOUSE	CAMP1_MOUSE	A0A0A0MQE5_MOUSE	A0A1L1SQ24_MOUSE
biological_process	GO:0098742	cell-cell adhesion via plasma-membrane adhesion molecules	8	45	0.177778	1	5.02585e-07	1	0.001	CADH7_MOUSE	CEAM2_MOUSE	CEAM1_MOUSE	CAD26_MOUSE	PCD16_MOUSE	MILR1_MOUSE	CD177_MOUSE	CADH1_MOUSE
biological_process	GO:0043149	stress fiber assembly	7	23	0.304348	1	1.75232e-07	1	0.001	PHAR1_MOUSE	FHDC1_MOUSE	SRF_MOUSE	ZYX_MOUSE	A2ATK9_MOUSE	A2ATL0_MOUSE	A2ATL1_MOUSE
biological_process	GO:0031589	cell-substrate adhesion	7	23	0.304348	1	1.05267e-07	1	0.001	FAT2_MOUSE	ITA5_MOUSE	VWF_MOUSE	VINEX_MOUSE	TTYH1_MOUSE	ANGP1_MOUSE	E9QPU1_MOUSE
biological_process	GO:0051983	regulation of chromosome segregation	7	10	0.7	1	2.25647e-07	1	0.001	PUM1_MOUSE	ZN207_MOUSE	WAPL_MOUSE	KI67_MOUSE	KIF2C_MOUSE	BUB1_MOUSE	CDCA2_MOUSE
biological_process	GO:0016571	histone methylation	6	27	0.222222	1	2.57552e-07	1	0.001	NSD3_MOUSE	SATB1_MOUSE	PRDM8_MOUSE	PRDM9_MOUSE	NSD1_MOUSE	KMT2C_MOUSE
biological_process	GO:0048193	Golgi vesicle transport	4	22	0.181818	1	3.29792e-07	1	0.001	GOGA4_MOUSE	GOGA5_MOUSE	STX6_MOUSE	A0A1W2P8E9_MOUSE
biological_process	GO:0044770	cell cycle phase transition	3	6	0.5	1	2.38606e-07	1	0.001	PTPRC_MOUSE	RENT1_MOUSE	TIM_MOUSE
biological_process	GO:1902275	regulation of chromatin organization	3	9	0.333333	1	4.71402e-07	1	0.001	SETD5_MOUSE	SET1A_MOUSE	KI67_MOUSE
biological_process	GO:0032232	negative regulation of actin filament bundle assembly	3	8	0.375	1	1.05816e-06	1	0.001	M3K1_MOUSE	SHAN1_MOUSE	DREB_MOUSE
biological_process	GO:0032970	regulation of actin filament-based process	3	5	0.6	1	3.08451e-07	1	0.001	PARD3_MOUSE	ROCK1_MOUSE	CNN2_MOUSE
biological_process	GO:0051304	chromosome separation	2	5	0.4	1	6.6886e-07	1	0.001	RECQ5_MOUSE	TOP3A_MOUSE
biological_process	GO:0034968	histone lysine methylation	2	18	0.111111	1	3.15473e-07	1	0.001	KMT2B_MOUSE	PRDM9_MOUSE
biological_process	GO:0010452	histone H3-K36 methylation	2	4	0.5	1	8.13345e-07	1	0.001	SETD2_MOUSE	SETD3_MOUSE
biological_process	GO:0051094	positive regulation of developmental process	2	6	0.333333	0.999999	9.4526e-07	1	0.001	E0CZ12_MOUSE	F8WHN7_MOUSE
biological_process	GO:0035239	tube morphogenesis	1	8	0.125	0.999999	9.27005e-07	1	0.001	GATA4_MOUSE
biological_process	GO:0051495	positive regulation of cytoskeleton organization	1	4	0.25	0.999999	1.16808e-06	1	0.001	PLXA3_MOUSE
biological_process	GO:0110053	regulation of actin filament organization	1	6	0.166667	1	2.5258e-07	1	0.001	PK3CA_MOUSE
biological_process	GO:0060562	epithelial tube morphogenesis	1	2	0.5	1	1.82885e-07	1	0.001	GRB1L_MOUSE
biological_process	GO:0048729	tissue morphogenesis	1	8	0.125	1	3.90151e-07	1	0.001	HHEX_MOUSE
biological_process	GO:0010948	negative regulation of cell cycle process	1	2	0.5	1	7.12411e-07	1	0.001	G3X9B2_MOUSE
biological_process	GO:0044380	protein localization to cytoskeleton	1	3	0.333333	1	1.80016e-07	1	0.001	A0A571BFA7_MOUSE
biological_process	GO:1901987	regulation of cell cycle phase transition	1	2	0.5	1	8.14564e-07	1	0.001	DBF4A_MOUSE
biological_process	GO:0030038	contractile actin filament bundle assembly	1	1	1	1	1.75232e-07	1	0.001	SRF_MOUSE
biological_process	GO:0033554	cellular response to stress	1	3	0.333333	1	5.83173e-07	1	0.001	A0A0R4J1E9_MOUSE
biological_process	GO:0051054	positive regulation of DNA metabolic process	0	7	0	1	1.00705e-07	1	0.001
biological_process	GO:0033036	macromolecule localization	0	1	0	0.999999	8.32786e-07	1	0.001
biological_process	GO:0048017	inositol lipid-mediated signaling	0	8	0	1	1.44042e-07	1	0.001
biological_process	GO:1901988	negative regulation of cell cycle phase transition	0	3	0	1	8.39849e-07	1	0.001
biological_process	GO:0031060	regulation of histone methylation	1	7	0.142857	1	1.25714e-06	1	0.002	NNMT_MOUSE
biological_process	GO:0061572	actin filament bundle organization	0	2	0	0.999999	1.43487e-06	1	0.003
biological_process	GO:0010045	response to nickel cation	11	13	0.846154	1	1.526e-06	1	0.004	Q5SUG4_MOUSE	Q5SUF5_MOUSE	Q5SUG2_MOUSE	Q5SUF9_MOUSE	Q5SUF6_MOUSE	Q5SUG3_MOUSE	Q5SUG1_MOUSE	Q5SUF7_MOUSE	E9PWL1_MOUSE	Q5SUF8_MOUSE	Q5SUG0_MOUSE
biological_process	GO:0001701	in utero embryonic development	112	344	0.325581	0.999999	1.52955e-06	1	0.005	PCNT_MOUSE	NOS3_MOUSE	TAB1_MOUSE	RUND1_MOUSE	TITIN_MOUSE	SALL4_MOUSE	LRP1B_MOUSE	KAT2A_MOUSE	A1AT2_MOUSE	CHD8_MOUSE	HINFP_MOUSE	HEG1_MOUSE	CR1L_MOUSE	KMT2D_MOUSE	ARNT2_MOUSE	MA2A1_MOUSE	MYH9_MOUSE	MYH6_MOUSE	HHEX_MOUSE	NPAT_MOUSE	FTM_MOUSE	FOG2_MOUSE	CTNB1_MOUSE	CCNK_MOUSE	KEAP1_MOUSE	ELL_MOUSE	GATA4_MOUSE	C2CD3_MOUSE	GLU2B_MOUSE	INSL3_MOUSE	GRHL2_MOUSE	OCRL_MOUSE	MTSS1_MOUSE	DAB2_MOUSE	EPN2_MOUSE	MED1_MOUSE	P66A_MOUSE	MBPHL_MOUSE	B2CL1_MOUSE	NCOR2_MOUSE
biological_process	GO:0008154	actin polymerization or depolymerization	21	47	0.446809	0.999999	1.8594e-06	1	0.005	AVIL_MOUSE	ENAH_MOUSE	EVL_MOUSE	SVIL_MOUSE	VILI_MOUSE	ABI1_MOUSE	ABI2_MOUSE	Q6AXH6_MOUSE	B7ZCU4_MOUSE	B7ZCU5_MOUSE	B7ZCU0_MOUSE	Q6AXD2_MOUSE	A0A087WRS3_MOUSE	B7ZCU3_MOUSE	A0A087WPP8_MOUSE	F8WJB9_MOUSE	E9PVP4_MOUSE	A0A1Y7VJA2_MOUSE	B7ZCU2_MOUSE	A0A087WNU9_MOUSE	J3QNK8_MOUSE
biological_process	GO:0006900	vesicle budding from membrane	8	15	0.533333	0.999999	2.19619e-06	1	0.005	CHM4C_MOUSE	AP180_MOUSE	CHMP6_MOUSE	FBP1L_MOUSE	PICAL_MOUSE	CHMP7_MOUSE	AP2M1_MOUSE	E9PUI5_MOUSE
biological_process	GO:0035459	vesicle cargo loading	5	5	1	1	2.03674e-06	1	0.005	KI13A_MOUSE	PICAL_MOUSE	TGO1_MOUSE	MIA2_MOUSE	F8VQ75_MOUSE
biological_process	GO:0098727	maintenance of cell number	2	2	1	0.999999	1.58205e-06	1	0.005	JHD2C_MOUSE	MECOM_MOUSE
biological_process	GO:2001252	positive regulation of chromosome organization	0	2	0	0.999999	2.07237e-06	1	0.005
biological_process	GO:0048583	regulation of response to stimulus	0	11	0	0.999999	1.79151e-06	1	0.005
biological_process	GO:0007417	central nervous system development	31	120	0.258333	0.999998	2.41701e-06	1	0.006	PAX2_MOUSE	KALRN_MOUSE	CSPG2_MOUSE	LSHR_MOUSE	ANKL2_MOUSE	ARNT2_MOUSE	GTR1_MOUSE	EMX2_MOUSE	GSX2_MOUSE	DAB1_MOUSE	NOTC2_MOUSE	OTX2_MOUSE	TNR16_MOUSE	RELN_MOUSE	TBX6_MOUSE	ZIC5_MOUSE	TRIO_MOUSE	SZT2_MOUSE	ZEB1_MOUSE	ZNF76_MOUSE	P53_MOUSE	ASPP2_MOUSE	ARSA_MOUSE	HD_MOUSE	GSX1_MOUSE	DRP2_MOUSE	GLI3_MOUSE	B1B1A7_MOUSE	A0A2I3BQT2_MOUSE	A0A2I3BRP6_MOUSE	F6QYT9_MOUSE
biological_process	GO:0051497	negative regulation of stress fiber assembly	25	49	0.510204	0.999999	2.46674e-06	1	0.006	RHG28_MOUSE	CGNL1_MOUSE	P85A_MOUSE	RHG06_MOUSE	RHG07_MOUSE	ZO1_MOUSE	WASF2_MOUSE	RHPN2_MOUSE	MYOC_MOUSE	KANK4_MOUSE	KANK2_MOUSE	CLAP1_MOUSE	CLAP2_MOUSE	ARHGI_MOUSE	B2RXW8_MOUSE	B2RXQ2_MOUSE	Q7TN74_MOUSE	H3BL28_MOUSE	H3BKQ7_MOUSE	B2RSU6_MOUSE	H3BJD0_MOUSE	E9PXD2_MOUSE	A0A087WQ31_MOUSE	H3BJD6_MOUSE	S4R1D4_MOUSE
biological_process	GO:0030048	actin filament-based movement	14	23	0.608696	0.999999	2.59618e-06	1	0.006	MYH9_MOUSE	MYH6_MOUSE	EVL_MOUSE	WASF2_MOUSE	MYO5A_MOUSE	MYH10_MOUSE	MYH14_MOUSE	MYO7A_MOUSE	MYO9B_MOUSE	Q3UH59_MOUSE	E9PWZ6_MOUSE	E9PZW8_MOUSE	A0A1D5RLD1_MOUSE	E9QKV6_MOUSE
biological_process	GO:1905818	regulation of chromosome separation	0	2	0	0.999999	2.29803e-06	1	0.006
biological_process	GO:0006468	protein phosphorylation	119	431	0.276102	0.999998	2.90394e-06	1	0.007	PEAK1_MOUSE	PK3C3_MOUSE	PLK4_MOUSE	PLK5_MOUSE	MK06_MOUSE	NLK_MOUSE	TAF6_MOUSE	TAF8_MOUSE	TIF1A_MOUSE	SLK_MOUSE	TNIK_MOUSE	FASTK_MOUSE	MARK3_MOUSE	M3K12_MOUSE	M3K14_MOUSE	MAST1_MOUSE	M3K1_MOUSE	MAST2_MOUSE	MAPK2_MOUSE	M3K20_MOUSE	M3K6_MOUSE	AAKB1_MOUSE	INSR_MOUSE	FNIP2_MOUSE	MK15_MOUSE	MK07_MOUSE	ERN2_MOUSE	MERTK_MOUSE	ATR_MOUSE	CCNT1_MOUSE	AURKB_MOUSE	CHK2_MOUSE	FER_MOUSE	CDKL5_MOUSE	CDK13_MOUSE	KPBB_MOUSE	CREB1_MOUSE	CATG_MOUSE	LATS2_MOUSE	CDKL3_MOUSE
biological_process	GO:0051225	spindle assembly	12	48	0.25	0.999999	2.95198e-06	1	0.007	STAR9_MOUSE	CEP63_MOUSE	INO80_MOUSE	HAUS5_MOUSE	HAUS8_MOUSE	KASH5_MOUSE	HAUS4_MOUSE	NCOR1_MOUSE	KIF11_MOUSE	GOGA2_MOUSE	GCP4_MOUSE	Q5RIM6_MOUSE
biological_process	GO:0072583	clathrin-dependent endocytosis	19	41	0.463415	0.999999	3.18324e-06	1	0.008	FCSD2_MOUSE	AP180_MOUSE	FCHO2_MOUSE	FBP1L_MOUSE	PICAL_MOUSE	SAC2_MOUSE	HIP1_MOUSE	GAK_MOUSE	FCHO1_MOUSE	AP2B1_MOUSE	AP2A2_MOUSE	AP2M1_MOUSE	F6RG68_MOUSE	J3QPQ1_MOUSE	E9PUI5_MOUSE	A0A0R4J0F6_MOUSE	A0A286YDL7_MOUSE	A0A0J9YUA3_MOUSE	A0A286YCL2_MOUSE
biological_process	GO:0060429	epithelium development	3	24	0.125	0.999998	3.169e-06	1	0.008	K1C12_MOUSE	EXT1_MOUSE	HNF1B_MOUSE
biological_process	GO:0031346	positive regulation of cell projection organization	2	8	0.25	0.999998	3.31875e-06	1	0.008	KAT2A_MOUSE	PROM2_MOUSE
biological_process	GO:0007221	positive regulation of transcription of Notch receptor target	8	8	1	1	3.36551e-06	1	0.01	NOTC1_MOUSE	SUH_MOUSE	RBM15_MOUSE	MAML1_MOUSE	D4QGC2_MOUSE	E9Q7L5_MOUSE	F6U238_MOUSE	E9Q6E8_MOUSE
biological_process	GO:0098609	cell-cell adhesion	76	233	0.32618	0.999997	3.95996e-06	1	0.011	TLN1_MOUSE	PININ_MOUSE	SCRIB_MOUSE	LRRC7_MOUSE	KIRR3_MOUSE	FND3A_MOUSE	ITB2_MOUSE	MYH9_MOUSE	CTND2_MOUSE	FAT2_MOUSE	LAMA5_MOUSE	CTNB1_MOUSE	FAT4_MOUSE	CNTN1_MOUSE	CDON_MOUSE	KIRR1_MOUSE	NECT4_MOUSE	ITB2L_MOUSE	DSG4_MOUSE	OX2G_MOUSE	PKD1_MOUSE	PARD3_MOUSE	MUCEN_MOUSE	PCD16_MOUSE	PKP4_MOUSE	NFASC_MOUSE	TLN2_MOUSE	PLPP3_MOUSE	SRF_MOUSE	TUTLA_MOUSE	PLAK_MOUSE	TEN2_MOUSE	ZO1_MOUSE	X3CL1_MOUSE	TTYH1_MOUSE	VEZA_MOUSE	CDSN_MOUSE	DESP_MOUSE	DLG4_MOUSE	ICAM1_MOUSE
biological_process	GO:0061564	axon development	3	22	0.136364	0.999997	3.90846e-06	1	0.011	CAMP2_MOUSE	SPRY3_MOUSE	H7BX08_MOUSE
biological_process	GO:0000077	DNA damage checkpoint signaling	24	58	0.413793	0.999998	4.72744e-06	1	0.012	TP53B_MOUSE	M3K20_MOUSE	HINFP_MOUSE	INT7_MOUSE	CEP63_MOUSE	CLOCK_MOUSE	ATR_MOUSE	E2F1_MOUSE	CHK2_MOUSE	CLSPN_MOUSE	CHK1_MOUSE	NBN_MOUSE	DONS_MOUSE	ATM_MOUSE	E2AK4_MOUSE	Q6XZL8_MOUSE	B9EHX4_MOUSE	A2AUM2_MOUSE	G3UYC5_MOUSE	F7CVL0_MOUSE	A2AUM1_MOUSE	A0A1L1SSL9_MOUSE	A2AUM0_MOUSE	A0A0R4J0E4_MOUSE
biological_process	GO:0043242	negative regulation of protein-containing complex disassembly	3	3	1	0.999998	4.72744e-06	1	0.012	HDAC6_MOUSE	IRAK3_MOUSE	TNFA_MOUSE
biological_process	GO:0046578	regulation of Ras protein signal transduction	2	10	0.2	0.999997	4.7895e-06	1	0.012	FOXM1_MOUSE	Q6P1H7_MOUSE
biological_process	GO:0048589	developmental growth	11	40	0.275	0.999996	5.33901e-06	1	0.014	ALEX_MOUSE	KDF1_MOUSE	NIPBL_MOUSE	STRA6_MOUSE	SRF_MOUSE	ZMIZ1_MOUSE	ASPM_MOUSE	CHSTB_MOUSE	GLI2_MOUSE	GLI3_MOUSE	A0A0R4J115_MOUSE
biological_process	GO:0060840	artery development	5	11	0.454545	0.999998	5.49798e-06	1	0.014	LUZP1_MOUSE	FBLN4_MOUSE	ACVL1_MOUSE	BMPR2_MOUSE	GLI3_MOUSE
biological_process	GO:0045185	maintenance of protein location	2	4	0.5	0.999998	4.87312e-06	1	0.014	IGS11_MOUSE	PEX5R_MOUSE
biological_process	GO:0051261	protein depolymerization	0	1	0	0.999998	5.09608e-06	1	0.014
biological_process	GO:0014065	phosphatidylinositol 3-kinase signaling	24	55	0.436364	0.999997	5.91415e-06	1	0.017	PEAR1_MOUSE	PI3R5_MOUSE	PK3CA_MOUSE	NYAP2_MOUSE	BY55_MOUSE	P85B_MOUSE	P3C2A_MOUSE	P3C2G_MOUSE	LTK_MOUSE	P85A_MOUSE	NYAP1_MOUSE	PKHA1_MOUSE	SIR2_MOUSE	PK3CG_MOUSE	NF1_MOUSE	TSC2_MOUSE	MYO16_MOUSE	G3X9X1_MOUSE	A0A0R4J1I8_MOUSE	A0A0R4J1X0_MOUSE	D3Z3N9_MOUSE	D3YY41_MOUSE	A0A0R4J0T9_MOUSE	E9PXJ0_MOUSE
biological_process	GO:0046599	regulation of centriole replication	9	13	0.692308	0.999999	5.91072e-06	1	0.017	CEP76_MOUSE	CE295_MOUSE	SPICE_MOUSE	STIL_MOUSE	ALMS1_MOUSE	CENPJ_MOUSE	A0A286YDK4_MOUSE	E9Q4Y4_MOUSE	A0A2R8VK38_MOUSE
biological_process	GO:0032886	regulation of microtubule-based process	9	17	0.529412	0.999997	6.08092e-06	1	0.017	MAP10_MOUSE	APC_MOUSE	CE120_MOUSE	MACF1_MOUSE	TACC3_MOUSE	CLAP2_MOUSE	Q8BVJ3_MOUSE	E9PXU3_MOUSE	E9Q3A6_MOUSE
biological_process	GO:0045930	negative regulation of mitotic cell cycle	7	41	0.170732	0.999997	5.84495e-06	1	0.017	SCRIB_MOUSE	BTG1_MOUSE	CDN1B_MOUSE	PTN3_MOUSE	P53_MOUSE	PML_MOUSE	TNFA_MOUSE
biological_process	GO:0051494	negative regulation of cytoskeleton organization	0	2	0	0.999997	5.99902e-06	1	0.017
biological_process	GO:0006999	nuclear pore organization	7	10	0.7	0.999999	6.86192e-06	1	0.019	PO121_MOUSE	NUP54_MOUSE	TPR_MOUSE	NU133_MOUSE	NDC1_MOUSE	A0A0J9YUD5_MOUSE	B9EJ54_MOUSE
biological_process	GO:0030518	intracellular steroid hormone receptor signaling pathway	4	10	0.4	0.999997	6.3329e-06	1	0.019	MCR_MOUSE	ESR2_MOUSE	MED1_MOUSE	PRGR_MOUSE
biological_process	GO:0043401	steroid hormone mediated signaling pathway	0	5	0	0.999997	6.26932e-06	1	0.019
biological_process	GO:0098974	postsynaptic actin cytoskeleton organization	16	26	0.615385	0.999999	6.93074e-06	1	0.02	SI1L1_MOUSE	FRPD4_MOUSE	CAPON_MOUSE	ROCK2_MOUSE	WASF2_MOUSE	MYH10_MOUSE	DBNL_MOUSE	DREB_MOUSE	ABI2_MOUSE	ARHG7_MOUSE	Q7TN74_MOUSE	H3BL28_MOUSE	H3BKQ7_MOUSE	A0A571BG68_MOUSE	H3BJD0_MOUSE	H3BJD6_MOUSE
biological_process	GO:0006261	DNA-dependent DNA replication	8	28	0.285714	0.999996	7.69126e-06	1	0.02	HELB_MOUSE	WDHD1_MOUSE	DPOE2_MOUSE	DPOG1_MOUSE	DPOG2_MOUSE	DPOLQ_MOUSE	DPOD2_MOUSE	A0A1Y7VN66_MOUSE
biological_process	GO:1902532	negative regulation of intracellular signal transduction	1	2	0.5	0.999995	7.32592e-06	1	0.02	DDIT4_MOUSE
biological_process	GO:0044458	motile cilium assembly	13	30	0.433333	0.999998	8.42174e-06	1	0.022	SPEF2_MOUSE	INTU_MOUSE	MCIN_MOUSE	BBOF1_MOUSE	CCD39_MOUSE	RSH6A_MOUSE	PCDP1_MOUSE	ULK4_MOUSE	ATMIN_MOUSE	AKAP4_MOUSE	CENPJ_MOUSE	CCD40_MOUSE	A0A494BAF9_MOUSE
biological_process	GO:0031062	positive regulation of histone methylation	8	14	0.571429	0.999998	8.42174e-06	1	0.022	BRE1A_MOUSE	BAZ2A_MOUSE	PAX7_MOUSE	PAF1_MOUSE	PAXB1_MOUSE	TET1_MOUSE	E9PVA2_MOUSE	E9Q9Y4_MOUSE
biological_process	GO:0034097	response to cytokine	26	77	0.337662	0.999993	9.6034e-06	1	0.024	SYNJ1_MOUSE	STAT6_MOUSE	SPA3G_MOUSE	TM102_MOUSE	MAPK2_MOUSE	A1AT3_MOUSE	A1AT2_MOUSE	FOS_MOUSE	ITIH4_MOUSE	CFAH_MOUSE	CTNB1_MOUSE	CXL16_MOUSE	B2CL1_MOUSE	SKIL_MOUSE	SO1B2_MOUSE	OSMR_MOUSE	TNR11_MOUSE	SRF_MOUSE	STAT1_MOUSE	PML_MOUSE	IL6RB_MOUSE	A1AT5_MOUSE	A1AT1_MOUSE	A1AT4_MOUSE	CASP6_MOUSE	D3Z656_MOUSE
biological_process	GO:0016197	endosomal transport	23	79	0.291139	0.999995	9.3877e-06	1	0.024	LRP2_MOUSE	LRBA_MOUSE	ITSN2_MOUSE	EP15R_MOUSE	AP5Z1_MOUSE	LTOR1_MOUSE	RHG01_MOUSE	PICAL_MOUSE	REPS2_MOUSE	WASC4_MOUSE	VPS36_MOUSE	ALS2_MOUSE	ALMS1_MOUSE	HD_MOUSE	K1109_MOUSE	AP5M1_MOUSE	EPS15_MOUSE	A0A0R4J0K9_MOUSE	A8Y5G5_MOUSE	A2A8R0_MOUSE	A0A0A6YX02_MOUSE	A0A1D5RMI8_MOUSE	A2AH25_MOUSE
biological_process	GO:0060491	regulation of cell projection assembly	2	5	0.4	0.999995	9.67318e-06	1	0.025	F110C_MOUSE	SRC8_MOUSE
biological_process	GO:0090114	COPII-coated vesicle budding	0	5	0	0.999998	9.71452e-06	1	0.025
biological_process	GO:1901991	negative regulation of mitotic cell cycle phase transition	0	4	0	0.999995	1.03018e-05	1	0.027
biological_process	GO:1902017	regulation of cilium assembly	13	29	0.448276	0.999996	1.04312e-05	1	0.028	SYNE1_MOUSE	RABE2_MOUSE	SYNE2_MOUSE	SDCG8_MOUSE	MK15_MOUSE	MCIN_MOUSE	CNTRB_MOUSE	CDKL5_MOUSE	ODF2L_MOUSE	ODFP2_MOUSE	IFT88_MOUSE	ATS16_MOUSE	A0A0G2JGW6_MOUSE
biological_process	GO:0018023	peptidyl-lysine trimethylation	2	12	0.166667	0.999996	1.14274e-05	1	0.028	SETD2_MOUSE	SETD3_MOUSE
biological_process	GO:0051648	vesicle localization	1	2	0.5	0.999995	1.06436e-05	1	0.028	MYO1A_MOUSE
biological_process	GO:0044772	mitotic cell cycle phase transition	3	23	0.130435	0.999992	1.19943e-05	1	0.029	LZTS1_MOUSE	CCNB3_MOUSE	CCNB2_MOUSE
biological_process	GO:0003341	cilium movement	27	67	0.402985	0.999992	1.48308e-05	1	0.034	DYH1_MOUSE	DNAI1_MOUSE	HYDIN_MOUSE	CF206_MOUSE	CCD39_MOUSE	DYHC1_MOUSE	ODAD1_MOUSE	RSH6A_MOUSE	ROP1L_MOUSE	ZBBX_MOUSE	IFT88_MOUSE	DYH17_MOUSE	CELR2_MOUSE	CCD40_MOUSE	CCD63_MOUSE	DAAF5_MOUSE	DYH12_MOUSE	CP100_MOUSE	L7N1Y0_MOUSE	E9Q0T8_MOUSE	A0A571BD48_MOUSE	D3YYQ8_MOUSE	F7ABZ6_MOUSE	A0A087WR13_MOUSE	E9Q7N9_MOUSE	H3BLD7_MOUSE	D3Z2X2_MOUSE
biological_process	GO:0018022	peptidyl-lysine methylation	0	11	0	0.999993	1.48307e-05	1	0.034
biological_process	GO:0018205	peptidyl-lysine modification	0	4	0	0.999991	1.45432e-05	1	0.034
biological_process	GO:0060371	regulation of atrial cardiac muscle cell membrane depolarization	14	22	0.636364	0.999998	1.52586e-05	1	0.036	SCN5A_MOUSE	TBX5_MOUSE	Q5SUG4_MOUSE	Q5SUF5_MOUSE	Q5SUG2_MOUSE	Q5SUF9_MOUSE	Q5SUF6_MOUSE	Q5SUG3_MOUSE	Q5SUG1_MOUSE	Q5SUF7_MOUSE	E9PWL1_MOUSE	A0A0R4J1M7_MOUSE	Q5SUF8_MOUSE	Q5SUG0_MOUSE
biological_process	GO:0002520	immune system development	1	6	0.166667	0.999988	1.6252e-05	1	0.038	RO60_MOUSE
biological_process	GO:0007346	regulation of mitotic cell cycle	11	58	0.189655	0.999989	1.72147e-05	1	0.045	GEMI_MOUSE	MCIN_MOUSE	CK5P3_MOUSE	DLGP5_MOUSE	CDN1B_MOUSE	SIK1_MOUSE	P53_MOUSE	PTC1_MOUSE	RAD50_MOUSE	ASAH2_MOUSE	Q6DFZ1_MOUSE
biological_process	GO:0009968	negative regulation of signal transduction	20	63	0.31746	0.999986	1.82598e-05	1	0.05	RGS6_MOUSE	SHIP1_MOUSE	RGS17_MOUSE	RGS3_MOUSE	KI26A_MOUSE	BRAP_MOUSE	ACVR1_MOUSE	A0A158SIS7_MOUSE	A0A087WNZ9_MOUSE	Q80ZA1_MOUSE	Q3UVI3_MOUSE	A0A087WSH2_MOUSE	F6WDS8_MOUSE	I7HIK9_MOUSE	A0A087WQG6_MOUSE	A0A087WPD1_MOUSE	A0A087WPC4_MOUSE	A0A087WSJ9_MOUSE	A0A087WPW1_MOUSE	A0A087WRP8_MOUSE
biological_process	GO:0050773	regulation of dendrite development	11	21	0.52381	0.999991	1.98387e-05	1	0.053	NTRK2_MOUSE	KALRN_MOUSE	CDC20_MOUSE	CAMP2_MOUSE	CDKL5_MOUSE	KNDC1_MOUSE	SEZ6_MOUSE	RPGF4_MOUSE	NLS1_MOUSE	CREST_MOUSE	H7BX08_MOUSE
biological_process	GO:0010824	regulation of centrosome duplication	5	20	0.25	0.999994	1.99361e-05	1	0.053	CHM4C_MOUSE	GEN_MOUSE	CP131_MOUSE	XPO1_MOUSE	CHM2B_MOUSE
biological_process	GO:0070646	protein modification by small protein removal	0	3	0	0.999989	1.94556e-05	1	0.053
biological_process	GO:0080182	histone H3-K4 trimethylation	14	24	0.583333	0.999997	2.08511e-05	1	0.056	SET1B_MOUSE	RTF1_MOUSE	SET1A_MOUSE	KMT2D_MOUSE	NCOA6_MOUSE	KMT2A_MOUSE	KMT2B_MOUSE	PRDM9_MOUSE	TET3_MOUSE	ZN335_MOUSE	TET2_MOUSE	NFYC_MOUSE	Q9DBV7_MOUSE	A0A0G2JF55_MOUSE
biological_process	GO:0007265	Ras protein signal transduction	11	62	0.177419	0.999987	2.11598e-05	1	0.057	MAPK5_MOUSE	DHC24_MOUSE	NF1_MOUSE	SYGP1_MOUSE	SETB1_MOUSE	P53_MOUSE	DOK1_MOUSE	BRAP_MOUSE	Q6NZH9_MOUSE	A2A9K7_MOUSE	A0A0G2JDU2_MOUSE
biological_process	GO:0016579	protein deubiquitination	51	158	0.322785	0.999989	2.176e-05	1	0.059	BAP1_MOUSE	JOS2_MOUSE	TNAP3_MOUSE	UBP48_MOUSE	UBP42_MOUSE	UBP54_MOUSE	UBP10_MOUSE	U17LC_MOUSE	UBP43_MOUSE	U17PB_MOUSE	UBP40_MOUSE	ZC12A_MOUSE	USP9X_MOUSE	UBP44_MOUSE	UBP36_MOUSE	UBP33_MOUSE	UBP29_MOUSE	U17PA_MOUSE	UBP24_MOUSE	OTUD4_MOUSE	UBP26_MOUSE	UBP2_MOUSE	UBP13_MOUSE	UBP19_MOUSE	U17PD_MOUSE	U17PE_MOUSE	UBP30_MOUSE	UBP38_MOUSE	M0QWN7_MOUSE	A0A0A6YWN9_MOUSE	F6XDW8_MOUSE	A2ALR9_MOUSE	J3KMM1_MOUSE	D3YVU1_MOUSE	B0QZF8_MOUSE	E9Q6Y8_MOUSE	E9Q9M5_MOUSE	A2ALR5_MOUSE	J3QSN2_MOUSE	A6PWR8_MOUSE
biological_process	GO:0007091	metaphase/anaphase transition of mitotic cell cycle	6	9	0.666667	0.999992	2.14328e-05	1	0.059	APC_MOUSE	TACC3_MOUSE	BUB1B_MOUSE	CDC27_MOUSE	APC1_MOUSE	CTRO_MOUSE
biological_process	GO:0033169	histone H3-K9 demethylation	10	13	0.769231	0.999998	2.20755e-05	1	0.063	KDM4D_MOUSE	PHF2_MOUSE	PHF8_MOUSE	JHD2C_MOUSE	KDM3A_MOUSE	KDM3B_MOUSE	HAIR_MOUSE	KDM4A_MOUSE	KDM7A_MOUSE	KDM4B_MOUSE
biological_process	GO:0034329	cell junction assembly	3	9	0.333333	0.999985	2.27298e-05	1	0.063	GRHL2_MOUSE	MYO9A_MOUSE	D3Z3A8_MOUSE
biological_process	GO:0032268	regulation of cellular protein metabolic process	2	8	0.25	0.999981	2.26947e-05	1	0.063	CNDP1_MOUSE	A0A0R4J0V0_MOUSE
biological_process	GO:0030705	cytoskeleton-dependent intracellular transport	9	21	0.428571	0.999988	2.29439e-05	1	0.064	MAP6_MOUSE	KINH_MOUSE	KIF5A_MOUSE	KIF5C_MOUSE	CC88B_MOUSE	HOOK3_MOUSE	GRDN_MOUSE	DAPLE_MOUSE	A0A6I8MX08_MOUSE
biological_process	GO:0044773	mitotic DNA damage checkpoint signaling	2	3	0.666667	0.999991	2.31886e-05	1	0.065	STK33_MOUSE	CHK2_MOUSE
biological_process	GO:0000018	regulation of DNA recombination	0	4	0	0.999989	2.33172e-05	1	0.065
biological_process	GO:0051306	mitotic sister chromatid separation	2	6	0.333333	0.999991	2.59056e-05	1	0.076	TEX14_MOUSE	CNDH2_MOUSE
biological_process	GO:0051258	protein polymerization	1	17	0.0588235	0.999984	2.55127e-05	1	0.076	TAU_MOUSE
biological_process	GO:0030199	collagen fibril organization	26	58	0.448276	0.999992	2.67551e-05	1	0.077	CO1A1_MOUSE	LMX1B_MOUSE	EXT1_MOUSE	GREM1_MOUSE	ATS2_MOUSE	ATS12_MOUSE	FOXC2_MOUSE	NF1_MOUSE	VP33B_MOUSE	PXDN_MOUSE	TGO1_MOUSE	TGFB2_MOUSE	ATS7_MOUSE	LOXL1_MOUSE	COEA1_MOUSE	CO1A2_MOUSE	CO5A1_MOUSE	CO5A2_MOUSE	COBA2_MOUSE	O35452_MOUSE	B2RXX5_MOUSE	E9PX39_MOUSE	A0A571BG59_MOUSE	A0A5F8MPH8_MOUSE	E9Q2T3_MOUSE	A0A0A6YXU9_MOUSE
biological_process	GO:0051303	establishment of chromosome localization	0	3	0	0.99999	2.74025e-05	1	0.078
biological_process	GO:0060998	regulation of dendritic spine development	6	11	0.545455	0.999988	2.85885e-05	1	0.079	LIPA2_MOUSE	CPEB3_MOUSE	TANC2_MOUSE	MEF2C_MOUSE	DISC1_MOUSE	B8QI34_MOUSE
biological_process	GO:0140013	meiotic nuclear division	2	2	1	0.999984	2.94194e-05	1	0.08	SYCP2_MOUSE	SYC2L_MOUSE
biological_process	GO:0010965	regulation of mitotic sister chromatid separation	1	1	1	0.99999	2.8888e-05	1	0.08	TPR_MOUSE
biological_process	GO:0030832	regulation of actin filament length	8	13	0.615385	0.999982	3.01288e-05	1	0.082	EPS8_MOUSE	MYO3A_MOUSE	A0A571BF46_MOUSE	A2AQA9_MOUSE	A2AQB2_MOUSE	E9Q1W3_MOUSE	F6X9B6_MOUSE	A0A571BF58_MOUSE
biological_process	GO:0006479	protein methylation	4	25	0.16	0.999983	3.02163e-05	1	0.082	BTG1_MOUSE	METH_MOUSE	ILF3_MOUSE	ANM5_MOUSE
biological_process	GO:0033045	regulation of sister chromatid segregation	0	1	0	0.999988	3.07709e-05	1	0.083
biological_process	GO:0048814	regulation of dendrite morphogenesis	12	28	0.428571	0.999988	3.19163e-05	1	0.085	SI1L1_MOUSE	TNIK_MOUSE	HECW1_MOUSE	HECW2_MOUSE	KNDC1_MOUSE	SEM4D_MOUSE	ROBO1_MOUSE	PTPRZ_MOUSE	AGRB3_MOUSE	LZTS1_MOUSE	Q4VBF8_MOUSE	B2RQ80_MOUSE
biological_process	GO:0000956	nuclear-transcribed mRNA catabolic process	9	26	0.346154	0.999984	3.21952e-05	1	0.085	RENT1_MOUSE	TR150_MOUSE	DHX34_MOUSE	DDX5_MOUSE	XRN1_MOUSE	RC3H1_MOUSE	Q8BTS0_MOUSE	D3YTV3_MOUSE	A0A087WQN7_MOUSE
biological_process	GO:0033962	P-body assembly	9	14	0.642857	0.999995	3.15402e-05	1	0.085	LS14A_MOUSE	4ET_MOUSE	DDX6_MOUSE	DYHC1_MOUSE	PATL2_MOUSE	RC3H1_MOUSE	LIMD1_MOUSE	ATX2_MOUSE	EDC3_MOUSE
biological_process	GO:0010975	regulation of neuron projection development	13	48	0.270833	0.999978	3.26629e-05	1	0.089	GRID2_MOUSE	PAX6_MOUSE	SMN_MOUSE	S39AC_MOUSE	TBR1_MOUSE	Z804A_MOUSE	ULK4_MOUSE	DISC1_MOUSE	GRDN_MOUSE	FBX7_MOUSE	CTNA2_MOUSE	E0CXB9_MOUSE	E9Q2P5_MOUSE
biological_process	GO:0043409	negative regulation of MAPK cascade	17	54	0.314815	0.999983	3.28561e-05	1	0.091	DUS6_MOUSE	LRB4A_MOUSE	APC_MOUSE	ASH1L_MOUSE	P85B_MOUSE	PRD15_MOUSE	NF1_MOUSE	RN149_MOUSE	SPRE1_MOUSE	SPRY3_MOUSE	DUS8_MOUSE	DOK1_MOUSE	DUS7_MOUSE	DUS3_MOUSE	Q1HL35_MOUSE	Q6PCP3_MOUSE	Q7TNL7_MOUSE
biological_process	GO:0031122	cytoplasmic microtubule organization	20	51	0.392157	0.999989	3.46795e-05	1	0.099	PCM1_MOUSE	SLK_MOUSE	MAP10_MOUSE	APC_MOUSE	CE126_MOUSE	CC88B_MOUSE	CAMP2_MOUSE	DYHC1_MOUSE	CCD13_MOUSE	SLAI1_MOUSE	SLAI2_MOUSE	HOOK3_MOUSE	IFT88_MOUSE	GRDN_MOUSE	DYST_MOUSE	GCP4_MOUSE	DVL1_MOUSE	CAMP1_MOUSE	DAPLE_MOUSE	A0A571BD77_MOUSE
biological_process	GO:0051647	nucleus localization	4	7	0.571429	0.999992	3.51969e-05	1	0.1	BIN1_MOUSE	DMD_MOUSE	K1109_MOUSE	A2A5N3_MOUSE
biological_process	GO:0031297	replication fork processing	19	43	0.44186	0.99999	3.54015e-05	1	0.101	TRAIP_MOUSE	RTEL1_MOUSE	SMAL1_MOUSE	MMS22_MOUSE	DDX11_MOUSE	FANCM_MOUSE	GEN_MOUSE	ATR_MOUSE	ETAA1_MOUSE	WRN_MOUSE	RFWD3_MOUSE	TONSL_MOUSE	KHDC3_MOUSE	EME2_MOUSE	F111A_MOUSE	G8JL47_MOUSE	G3UW83_MOUSE	G3UXR9_MOUSE	G3UYM2_MOUSE
biological_process	GO:0016482	cytosolic transport	1	2	0.5	0.999981	3.54238e-05	1	0.101	SRS10_MOUSE
biological_process	GO:0061014	positive regulation of mRNA catabolic process	7	21	0.333333	0.999985	3.61977e-05	1	0.103	RENT1_MOUSE	FUBP2_MOUSE	ZC12A_MOUSE	ZCCHV_MOUSE	RC3H1_MOUSE	CNOT1_MOUSE	D3Z5I1_MOUSE
biological_process	GO:0045911	positive regulation of DNA recombination	0	1	0	0.999987	3.56949e-05	1	0.103
biological_process	GO:0031056	regulation of histone modification	0	5	0	0.999981	3.66457e-05	1	0.107
biological_process	GO:0006275	regulation of DNA replication	11	42	0.261905	0.999982	3.6963e-05	1	0.108	ANR17_MOUSE	OBI1_MOUSE	ESCO1_MOUSE	ORC3_MOUSE	SMC3_MOUSE	TFPT_MOUSE	RBBP6_MOUSE	ARP8_MOUSE	GRDN_MOUSE	G3X8V5_MOUSE	A0A2I3BRT6_MOUSE
biological_process	GO:0010629	negative regulation of gene expression	81	326	0.248466	0.999972	3.79927e-05	1	0.11	PK3CA_MOUSE	RBMS3_MOUSE	MRP2_MOUSE	TMF1_MOUSE	SMCR8_MOUSE	SH3G2_MOUSE	HIF1A_MOUSE	ADNP_MOUSE	INSR_MOUSE	HINFP_MOUSE	ANGT_MOUSE	BBS4_MOUSE	CTNB1_MOUSE	KEAP1_MOUSE	CELF1_MOUSE	CREB1_MOUSE	GATA4_MOUSE	NOS2_MOUSE	KDM4A_MOUSE	MORC1_MOUSE	PLAG1_MOUSE	BBS2_MOUSE	MBD1_MOUSE	NOTC2_MOUSE	PRGR_MOUSE	PICAL_MOUSE	NOTC1_MOUSE	OLR1_MOUSE	PARPT_MOUSE	NCOR1_MOUSE	PARP9_MOUSE	SETB2_MOUSE	STOX1_MOUSE	ROS1_MOUSE	SHIP2_MOUSE	TTBK1_MOUSE	SETB1_MOUSE	ROBO1_MOUSE	ROCK2_MOUSE	ZBT20_MOUSE
biological_process	GO:0016236	macroautophagy	14	53	0.264151	0.999978	3.86579e-05	1	0.111	PK3C3_MOUSE	A16L2_MOUSE	ILRUN_MOUSE	ATG10_MOUSE	P3C2A_MOUSE	UBQL1_MOUSE	MYO5A_MOUSE	NBR1_MOUSE	BAKOR_MOUSE	Q05BC8_MOUSE	A2A4N7_MOUSE	A2A4N8_MOUSE	A2A4N5_MOUSE	K3W4P1_MOUSE
biological_process	GO:0030155	regulation of cell adhesion	22	63	0.349206	0.999971	3.97518e-05	1	0.113	KIF14_MOUSE	LAMA5_MOUSE	CXCR4_MOUSE	PKD1_MOUSE	TENR_MOUSE	MUCEN_MOUSE	STA5A_MOUSE	STA5B_MOUSE	FAF1_MOUSE	SRF_MOUSE	YTHD2_MOUSE	PML_MOUSE	PTPRJ_MOUSE	FES_MOUSE	MYPT1_MOUSE	LAMA2_MOUSE	F6TFN2_MOUSE	E9PYI7_MOUSE	E9PYF4_MOUSE	A0A0R4J0N8_MOUSE	A0A5F8MPW2_MOUSE	F6VG99_MOUSE
biological_process	GO:0071345	cellular response to cytokine stimulus	18	50	0.36	0.999971	3.97518e-05	1	0.113	FLT3_MOUSE	CSF3_MOUSE	HAX1_MOUSE	FOXH1_MOUSE	FUBP2_MOUSE	CXCR4_MOUSE	NOS2_MOUSE	DDIAS_MOUSE	CSF1R_MOUSE	STA5A_MOUSE	STAT1_MOUSE	NFAT5_MOUSE	HCLS1_MOUSE	D3YUU6_MOUSE	Q8BMN7_MOUSE	Q6PGB9_MOUSE	E9Q9K8_MOUSE	A0A0A6YXA1_MOUSE
biological_process	GO:0097485	neuron projection guidance	7	10	0.7	0.999977	3.91193e-05	1	0.113	PLXA3_MOUSE	SEM5A_MOUSE	DPYL4_MOUSE	EPHA4_MOUSE	SEM5B_MOUSE	Q3TMU8_MOUSE	A0A0R4J1N0_MOUSE
biological_process	GO:0051650	establishment of vesicle localization	2	12	0.166667	0.99998	3.95285e-05	1	0.113	NEMO_MOUSE	Q7TSS3_MOUSE
biological_process	GO:0006367	transcription initiation from RNA polymerase II promoter	16	47	0.340426	0.999984	4.15343e-05	1	0.12	TAF4B_MOUSE	TAF6_MOUSE	TAF8_MOUSE	MAZ_MOUSE	TF2AY_MOUSE	TAF2_MOUSE	ERCC3_MOUSE	A0A2I3BPN6_MOUSE	H3BK01_MOUSE	E9QAP7_MOUSE	H3BJR2_MOUSE	A0A087WQC4_MOUSE	K3W4L1_MOUSE	E0CYD4_MOUSE	D3Z0T0_MOUSE	B1AV36_MOUSE
biological_process	GO:0010810	regulation of cell-substrate adhesion	0	2	0	0.999976	4.20762e-05	1	0.12
biological_process	GO:2001020	regulation of response to DNA damage stimulus	5	11	0.454545	0.999974	4.45697e-05	1	0.125	SMG1_MOUSE	NPAS2_MOUSE	TAU_MOUSE	NEK4_MOUSE	Q6GTE9_MOUSE
biological_process	GO:0042770	signal transduction in response to DNA damage	3	10	0.3	0.999976	4.44075e-05	1	0.125	CEP63_MOUSE	CHK2_MOUSE	ATAD5_MOUSE
biological_process	GO:0051246	regulation of protein metabolic process	1	12	0.0833333	0.999963	4.47955e-05	1	0.125	ROCK2_MOUSE
biological_process	GO:2000779	regulation of double-strand break repair	3	5	0.6	0.999979	4.59877e-05	1	0.129	TRIPC_MOUSE	UBR5_MOUSE	PML_MOUSE
biological_process	GO:0060307	regulation of ventricular cardiac muscle cell membrane repolarization	16	28	0.571429	0.999991	4.66195e-05	1	0.132	KCNH2_MOUSE	ANK2_MOUSE	CAPON_MOUSE	SCN5A_MOUSE	KCNE2_MOUSE	KCNQ1_MOUSE	AKAP9_MOUSE	CA2D1_MOUSE	A0A0R4J1J2_MOUSE	Q53Z09_MOUSE	Q32ME0_MOUSE	M0QW64_MOUSE	B1AR82_MOUSE	S4R2F3_MOUSE	A0A0R4J1M7_MOUSE	E9QQ10_MOUSE
biological_process	GO:0014820	tonic smooth muscle contraction	1	1	1	0.999991	4.66195e-05	1	0.132	MYLK_MOUSE
biological_process	GO:0061157	mRNA destabilization	6	23	0.26087	0.99998	4.69308e-05	1	0.133	CELF1_MOUSE	ROCK1_MOUSE	PUM1_MOUSE	YTHD3_MOUSE	ROCK2_MOUSE	YTHD2_MOUSE
biological_process	GO:0007044	cell-substrate junction assembly	9	18	0.5	0.999979	4.84566e-05	1	0.137	TLN1_MOUSE	ITA5_MOUSE	A0A1D5RM59_MOUSE	E9Q0S6_MOUSE	A0A087WQM0_MOUSE	A0A087WRU0_MOUSE	A0A6I8MWZ2_MOUSE	A0A087WQS0_MOUSE	A0A087WQ94_MOUSE
biological_process	GO:1902904	negative regulation of supramolecular fiber organization	0	1	0	0.999973	4.8096e-05	1	0.137
biological_process	GO:0072006	nephron development	6	12	0.5	0.999976	4.93216e-05	1	0.138	FAT4_MOUSE	NU107_MOUSE	PCD16_MOUSE	NU133_MOUSE	NU160_MOUSE	A0A0A6YW72_MOUSE
biological_process	GO:0001655	urogenital system development	5	18	0.277778	0.999967	5.10594e-05	1	0.139	PBX1_MOUSE	PAX2_MOUSE	HELLS_MOUSE	ACD_MOUSE	ACVR1_MOUSE
biological_process	GO:0000289	nuclear-transcribed mRNA poly(A) tail shortening	7	20	0.35	0.999988	5.49965e-05	1	0.152	PAN3_MOUSE	SMAG2_MOUSE	PAN2_MOUSE	CNOT2_MOUSE	H3BJ17_MOUSE	H3BKF3_MOUSE	H3BJH6_MOUSE
biological_process	GO:0008156	negative regulation of DNA replication	15	22	0.681818	0.999986	5.67558e-05	1	0.156	GTPB4_MOUSE	GEMI_MOUSE	MK15_MOUSE	MCIN_MOUSE	ATR_MOUSE	PDS5A_MOUSE	CDAN1_MOUSE	SHIP2_MOUSE	WAPL_MOUSE	P53_MOUSE	TTF1_MOUSE	E9QPI5_MOUSE	A0A1L1SSL9_MOUSE	H3BLK4_MOUSE	H3BJJ1_MOUSE
biological_process	GO:0007088	regulation of mitotic nuclear division	13	27	0.481481	0.999974	5.69229e-05	1	0.156	FBX43_MOUSE	NF2L1_MOUSE	KI20B_MOUSE	CUL7_MOUSE	CCDC8_MOUSE	CUL9_MOUSE	BORA_MOUSE	CENPE_MOUSE	KI67_MOUSE	CDCA2_MOUSE	S4R1Y1_MOUSE	E9QP09_MOUSE	A0A286YCI2_MOUSE
biological_process	GO:0051310	metaphase plate congression	9	17	0.529412	0.999979	5.95263e-05	1	0.156	FA83D_MOUSE	MEIOC_MOUSE	SPICE_MOUSE	TPC12_MOUSE	CENPE_MOUSE	KIF22_MOUSE	KIF2C_MOUSE	E9PY14_MOUSE	E9Q3P4_MOUSE
biological_process	GO:0044774	mitotic DNA integrity checkpoint signaling	0	1	0	0.999976	6.0905e-05	1	0.156
biological_process	GO:0061912	selective autophagy	0	1	0	0.999977	5.99011e-05	1	0.156
biological_process	GO:0043244	regulation of protein-containing complex disassembly	1	1	1	0.999968	6.17451e-05	1	0.163	IRAK3_MOUSE
biological_process	GO:0035264	multicellular organism growth	46	137	0.335766	0.999966	6.25356e-05	1	0.164	PDE4D_MOUSE	PCNT_MOUSE	KAT2A_MOUSE	ALEX_MOUSE	HEG1_MOUSE	CTC1_MOUSE	EXT1_MOUSE	ARI5B_MOUSE	HHEX_MOUSE	EP300_MOUSE	GRHL2_MOUSE	BRCA2_MOUSE	PLAG1_MOUSE	NOTC2_MOUSE	KDM6A_MOUSE	PKHA1_MOUSE	PALB2_MOUSE	SIK3_MOUSE	S12A2_MOUSE	SCNNB_MOUSE	SO1A6_MOUSE	SP2_MOUSE	PCD15_MOUSE	PLEC_MOUSE	STIL_MOUSE	RMI1_MOUSE	XRCC2_MOUSE	WWTR1_MOUSE	P53_MOUSE	TTC8_MOUSE	RC3H2_MOUSE	RBBP6_MOUSE	KMT2C_MOUSE	ATM_MOUSE	APBA2_MOUSE	ANR11_MOUSE	ATN1_MOUSE	FLVC1_MOUSE	APBA1_MOUSE	Q8BNQ4_MOUSE
biological_process	GO:0006282	regulation of DNA repair	5	23	0.217391	0.999967	6.35901e-05	1	0.171	INO80_MOUSE	NFRKB_MOUSE	TFPT_MOUSE	RADX_MOUSE	ARP8_MOUSE
biological_process	GO:0016310	phosphorylation	9	46	0.195652	0.999948	6.43952e-05	1	0.172	PK3CA_MOUSE	SIN1_MOUSE	SHPK_MOUSE	PI4KA_MOUSE	PK3CG_MOUSE	XYLB_MOUSE	LIMD1_MOUSE	ACK1_MOUSE	A2AQH1_MOUSE
biological_process	GO:0010569	regulation of double-strand break repair via homologous recombination	8	22	0.363636	0.999976	6.44451e-05	1	0.172	RFA2_MOUSE	RTEL1_MOUSE	SHLD2_MOUSE	TE2IP_MOUSE	SETD2_MOUSE	TEX15_MOUSE	CHK1_MOUSE	Q3TE40_MOUSE
biological_process	GO:0032535	regulation of cellular component size	1	2	0.5	0.999957	6.40637e-05	1	0.172	INF2_MOUSE
biological_process	GO:0007127	meiosis I	2	8	0.25	0.999967	6.7839e-05	1	0.179	ESPL1_MOUSE	MEII1_MOUSE
biological_process	GO:0050779	RNA destabilization	1	7	0.142857	0.999972	6.60518e-05	1	0.179	TNR1B_MOUSE
biological_process	GO:0030522	intracellular receptor signaling pathway	1	5	0.2	0.99996	7.0486e-05	1	0.182	RORA_MOUSE
biological_process	GO:0014824	artery smooth muscle contraction	15	27	0.555556	0.999986	7.24588e-05	1	0.19	ANGT_MOUSE	BBS2_MOUSE	SCNNB_MOUSE	Q3UTR7_MOUSE	Q5SUG4_MOUSE	Q5SUF5_MOUSE	Q5SUG2_MOUSE	Q5SUF9_MOUSE	Q5SUF6_MOUSE	Q5SUG3_MOUSE	Q5SUG1_MOUSE	Q5SUF7_MOUSE	E9PWL1_MOUSE	Q5SUF8_MOUSE	Q5SUG0_MOUSE
biological_process	GO:0060999	positive regulation of dendritic spine development	22	55	0.4	0.999971	7.60587e-05	1	0.193	MK06_MOUSE	MAPK5_MOUSE	EURL_MOUSE	CPEB3_MOUSE	CBP_MOUSE	CDKL5_MOUSE	SHAN1_MOUSE	TSC2_MOUSE	DLG5_MOUSE	Q3UH28_MOUSE	A2A484_MOUSE	Q3U1M7_MOUSE	A2A485_MOUSE	A2A483_MOUSE	Q7TN74_MOUSE	H3BL28_MOUSE	H3BKQ7_MOUSE	E9Q8D1_MOUSE	H3BJD0_MOUSE	G3XA17_MOUSE	A2A482_MOUSE	H3BJD6_MOUSE
biological_process	GO:0007178	transmembrane receptor protein serine/threonine kinase signaling pathway	5	18	0.277778	0.999951	7.69918e-05	1	0.193	TRPS1_MOUSE	BMPR2_MOUSE	AKAP4_MOUSE	A2API8_MOUSE	F7AA26_MOUSE
biological_process	GO:1902117	positive regulation of organelle assembly	1	1	1	0.999968	7.75014e-05	1	0.194	STX18_MOUSE
biological_process	GO:0051179	localization	14	33	0.424242	0.999931	7.84101e-05	1	0.196	B7ZW98_MOUSE	Q0VGY9_MOUSE	D3Z5M4_MOUSE	F6Q5A5_MOUSE	S4R2R5_MOUSE	D3YTV8_MOUSE	E9QNT8_MOUSE	A0A1D5RLQ9_MOUSE	E9PVY0_MOUSE	D3YYN8_MOUSE	H7BX44_MOUSE	G8JL84_MOUSE	F6S5Z6_MOUSE	G5E8J2_MOUSE
biological_process	GO:0009755	hormone-mediated signaling pathway	9	43	0.209302	0.999959	7.89032e-05	1	0.231	RENI1_MOUSE	KDM3A_MOUSE	LSHR_MOUSE	GLR_MOUSE	LATS2_MOUSE	NR1D1_MOUSE	NR1D2_MOUSE	CRHBP_MOUSE	A0A217FL62_MOUSE
biological_process	GO:0098535	de novo centriole assembly involved in multi-ciliated epithelial cell differentiation	6	6	1	1	7.86323e-05	1	0.231	PLK4_MOUSE	CEP63_MOUSE	DEUP1_MOUSE	CE152_MOUSE	CCD78_MOUSE	D3Z2N8_MOUSE
biological_process	GO:0071681	cellular response to indole-3-methanol	6	6	1	1	7.86323e-05	1	0.231	CTNB1_MOUSE	PLAK_MOUSE	BRCA1_MOUSE	CADH1_MOUSE	CTNA1_MOUSE	A0A0R4IZW5_MOUSE
biological_process	GO:0099111	microtubule-based transport	1	2	0.5	0.999955	7.97662e-05	1	0.231	HD_MOUSE
biological_process	GO:0051653	spindle localization	2	5	0.4	0.999973	8.00324e-05	1	0.232	KASH5_MOUSE	ASPM_MOUSE
biological_process	GO:0035904	aorta development	14	37	0.378378	0.999971	8.04168e-05	1	0.233	PLXD1_MOUSE	TAB1_MOUSE	PKD2_MOUSE	LRP2_MOUSE	FBLN4_MOUSE	CXCR4_MOUSE	ROBO2_MOUSE	PRIC1_MOUSE	ROBO1_MOUSE	MYH10_MOUSE	LTBP1_MOUSE	AP2B1_MOUSE	CNTRL_MOUSE	A0A0R4J0Q4_MOUSE
biological_process	GO:0150115	cell-substrate junction organization	0	1	0	0.999963	8.05157e-05	1	0.233
biological_process	GO:0006198	cAMP catabolic process	16	30	0.533333	0.999983	8.07076e-05	1	0.234	PDE4D_MOUSE	PDE7A_MOUSE	PDE8A_MOUSE	PDE8B_MOUSE	A6XDB0_MOUSE	B2KF57_MOUSE	B1PSD9_MOUSE	G3UZ46_MOUSE	B2KF84_MOUSE	E9Q7S6_MOUSE	E9PVU7_MOUSE	A6XDB1_MOUSE	B1AWC9_MOUSE	E9PXX4_MOUSE	F6QFD1_MOUSE	E9PX38_MOUSE
biological_process	GO:1901990	regulation of mitotic cell cycle phase transition	4	11	0.363636	0.99995	8.16179e-05	1	0.234	MD1L1_MOUSE	XPC_MOUSE	ATAD5_MOUSE	ERCC3_MOUSE
biological_process	GO:0021915	neural tube development	22	51	0.431373	0.999952	9.03827e-05	1	0.274	SALL1_MOUSE	PKD2_MOUSE	TTBK2_MOUSE	SALL4_MOUSE	INTU_MOUSE	CECR2_MOUSE	C2CD3_MOUSE	GRHL2_MOUSE	PKD1_MOUSE	KDM6A_MOUSE	NOTC1_MOUSE	NF1_MOUSE	PCD16_MOUSE	STIL_MOUSE	MED12_MOUSE	NU133_MOUSE	BROMI_MOUSE	AMRA1_MOUSE	GLI2_MOUSE	GLI3_MOUSE	DACT1_MOUSE	D3Z5V0_MOUSE
biological_process	GO:0061326	renal tubule development	3	3	1	0.999959	9.49201e-05	1	0.277	STAT1_MOUSE	TTC8_MOUSE	A0A087WSP5_MOUSE
biological_process	GO:0030010	establishment of cell polarity	10	44	0.227273	0.999948	0.000100704	1	0.281	SDCG8_MOUSE	KI26B_MOUSE	CORO7_MOUSE	PKD1_MOUSE	PARD3_MOUSE	EXOC4_MOUSE	TSC2_MOUSE	MYO9B_MOUSE	LMNA_MOUSE	ALPK2_MOUSE
biological_process	GO:0046601	positive regulation of centriole replication	4	4	1	0.999994	0.00010094	1	0.297	PLK4_MOUSE	NUP62_MOUSE	SAS6_MOUSE	A2AD39_MOUSE
biological_process	GO:1903251	multi-ciliated epithelial cell differentiation	3	5	0.6	0.999994	0.00010094	1	0.297	MCIN_MOUSE	DEUP1_MOUSE	TTC8_MOUSE
biological_process	GO:0000414	regulation of histone H3-K36 methylation	2	2	1	0.999994	0.00010094	1	0.297	NSD1_MOUSE	E9QAE4_MOUSE
biological_process	GO:0001568	blood vessel development	26	85	0.305882	0.999924	0.00010426	1	0.299	CO1A1_MOUSE	HIF1A_MOUSE	M3K3_MOUSE	DLX3_MOUSE	ANGT_MOUSE	CEAM1_MOUSE	FOXC2_MOUSE	PAX6_MOUSE	P66A_MOUSE	PKD1_MOUSE	STRA6_MOUSE	PLPP3_MOUSE	MEF2C_MOUSE	TGFB2_MOUSE	RAE1_MOUSE	MIB1_MOUSE	MDM2_MOUSE	BMPR2_MOUSE	CO1A2_MOUSE	CO5A1_MOUSE	FLVC1_MOUSE	AHR_MOUSE	Q3UHC1_MOUSE	Q3UGX8_MOUSE	E9QQ89_MOUSE	A1L338_MOUSE
biological_process	GO:0044648	histone H3-K4 dimethylation	7	8	0.875	0.999997	0.000106591	1	0.325	SET1B_MOUSE	SET1A_MOUSE	KMT2D_MOUSE	KMT2A_MOUSE	KMT2B_MOUSE	PRDM9_MOUSE	F8WJ40_MOUSE
biological_process	GO:0045053	protein retention in Golgi apparatus	7	8	0.875	0.999997	0.000106591	1	0.325	SORL_MOUSE	VP13C_MOUSE	VP13A_MOUSE	B1ART1_MOUSE	B1ART2_MOUSE	V9GX23_MOUSE	F6XI52_MOUSE
biological_process	GO:0007411	axon guidance	73	249	0.293173	0.999934	0.000109545	1	0.327	PLXA3_MOUSE	PLXA4_MOUSE	SEM5A_MOUSE	SEM6C_MOUSE	SEM7A_MOUSE	LGI1_MOUSE	KALRN_MOUSE	KINH_MOUSE	DLX5_MOUSE	ARHGP_MOUSE	EXT1_MOUSE	ETV1_MOUSE	KIF5A_MOUSE	KIF5C_MOUSE	LAMA5_MOUSE	ENAH_MOUSE	CNTN5_MOUSE	EVL_MOUSE	CNTN1_MOUSE	EPHA4_MOUSE	PAX6_MOUSE	CSF1R_MOUSE	NOTC1_MOUSE	ROBO2_MOUSE	PRTG_MOUSE	OTX2_MOUSE	SEM4D_MOUSE	TNR16_MOUSE	SEM5B_MOUSE	RYK_MOUSE	RELN_MOUSE	ROBO3_MOUSE	ROBO1_MOUSE	NFASC_MOUSE	TRIO_MOUSE	UBP33_MOUSE	UNC5B_MOUSE	PTPRO_MOUSE	TEN2_MOUSE	TTC8_MOUSE
biological_process	GO:0006464	cellular protein modification process	10	55	0.181818	0.999906	0.0001094	1	0.327	PARP4_MOUSE	MA2B1_MOUSE	UEVLD_MOUSE	Q9DBK7_MOUSE	V9GXB7_MOUSE	A0A0N4SVK8_MOUSE	E9Q425_MOUSE	D3YVZ5_MOUSE	B1ASM0_MOUSE	V9GXT8_MOUSE
biological_process	GO:0036211	protein modification process	1	1	1	0.999906	0.0001094	1	0.327	PARP1_MOUSE
biological_process	GO:0007160	cell-matrix adhesion	34	118	0.288136	0.999935	0.00011082	1	0.328	ITB2_MOUSE	ANGT_MOUSE	ANGL3_MOUSE	NID1_MOUSE	MUC4_MOUSE	CTNB1_MOUSE	ATS12_MOUSE	FREM1_MOUSE	ITB2L_MOUSE	ITB4_MOUSE	MKLN1_MOUSE	TACT_MOUSE	NID2_MOUSE	STRC_MOUSE	TSC1_MOUSE	VCAM1_MOUSE	SRF_MOUSE	MSLNL_MOUSE	ZYX_MOUSE	OTOAN_MOUSE	TECTA_MOUSE	O35452_MOUSE	E9Q6R1_MOUSE	E9Q5Z7_MOUSE	Q3UPN1_MOUSE	Q542I8_MOUSE	A0A571BG59_MOUSE	E9PXZ3_MOUSE	A0A5F8MPH8_MOUSE	A0A7N9VSW1_MOUSE	A2A864_MOUSE	D3YXH8_MOUSE	E9Q2T3_MOUSE	A0A1D5RMM8_MOUSE
biological_process	GO:0031401	positive regulation of protein modification process	1	6	0.166667	0.999915	0.000111519	1	0.328	ATG10_MOUSE
biological_process	GO:0006997	nucleus organization	11	28	0.392857	0.999944	0.000113501	1	0.339	H1FNT_MOUSE	CHM4C_MOUSE	BIN1_MOUSE	GOLM1_MOUSE	CHMP6_MOUSE	PLEC_MOUSE	IRAG2_MOUSE	CHK1_MOUSE	LMNA_MOUSE	CHM2B_MOUSE	CHMP7_MOUSE
biological_process	GO:0043488	regulation of mRNA stability	11	42	0.261905	0.999938	0.000116276	1	0.34	ELAV4_MOUSE	DHX36_MOUSE	FUBP2_MOUSE	PUM1_MOUSE	YTHD3_MOUSE	ZC3HE_MOUSE	YTHD2_MOUSE	RC3H1_MOUSE	G5E8A7_MOUSE	A0A1Y7VK20_MOUSE	A0A1Y7VJD9_MOUSE
biological_process	GO:0032273	positive regulation of protein polymerization	1	5	0.2	0.999938	0.000116276	1	0.34	TTBK1_MOUSE
biological_process	GO:0050772	positive regulation of axonogenesis	18	44	0.409091	0.999947	0.000124099	1	0.349	PLXA3_MOUSE	PLXA4_MOUSE	PLXB2_MOUSE	PLXB3_MOUSE	PLXD1_MOUSE	NTRK2_MOUSE	TIAM2_MOUSE	MAP6_MOUSE	AP180_MOUSE	PICAL_MOUSE	ROBO2_MOUSE	SKIL_MOUSE	SEM4D_MOUSE	ROBO1_MOUSE	NIN_MOUSE	GOGA2_MOUSE	A0A338P6F7_MOUSE	A0A2I3BR72_MOUSE
biological_process	GO:0002064	epithelial cell development	12	21	0.571429	0.999925	0.000125344	1	0.349	ATL4_MOUSE	ONEC2_MOUSE	HYDIN_MOUSE	CXCR4_MOUSE	PAX6_MOUSE	MUC2_MOUSE	P63_MOUSE	A0A0R4J1H8_MOUSE	E9Q6I3_MOUSE	E9QMY5_MOUSE	A0A286YDQ8_MOUSE	A0A0R4J0N8_MOUSE
biological_process	GO:0060548	negative regulation of cell death	26	126	0.206349	0.999903	0.000126051	1	0.35	PGBM_MOUSE	PDE8A_MOUSE	TM109_MOUSE	CHM4C_MOUSE	NF2L2_MOUSE	FOG2_MOUSE	CHMP6_MOUSE	ESR2_MOUSE	MDR1A_MOUSE	KDM4A_MOUSE	NPAS2_MOUSE	NOTC1_MOUSE	TNAP3_MOUSE	TNR1B_MOUSE	WNT16_MOUSE	SYC2L_MOUSE	UCN1_MOUSE	ADNP2_MOUSE	HTRA2_MOUSE	NTRK3_MOUSE	LRP1_MOUSE	CHM2B_MOUSE	CHMP7_MOUSE	G3X9B7_MOUSE	A0A0A6YWL7_MOUSE	D3Z0I8_MOUSE
biological_process	GO:0090110	COPII-coated vesicle cargo loading	15	27	0.555556	0.999974	0.00012621	1	0.355	SC31B_MOUSE	SC31A_MOUSE	SC23B_MOUSE	SC24A_MOUSE	TGO1_MOUSE	Q80ZX0_MOUSE	Q6NXL1_MOUSE	A0A0G2JGJ5_MOUSE	A0A286YDI8_MOUSE	A0A2I3BQS4_MOUSE	F6YIN5_MOUSE	G3X972_MOUSE	A0A0R4J2D3_MOUSE	F6VJC5_MOUSE	A0A286YCC8_MOUSE
biological_process	GO:0010847	regulation of chromatin assembly	1	3	0.333333	0.999974	0.00012621	1	0.355	LMTD2_MOUSE
biological_process	GO:0051270	regulation of cellular component movement	0	1	0	0.999901	0.000128222	1	0.359
biological_process	GO:0051568	histone H3-K4 methylation	8	27	0.296296	0.999949	0.000130035	1	0.362	SET1B_MOUSE	SET1A_MOUSE	KMT2D_MOUSE	ASH1L_MOUSE	KMT2A_MOUSE	KMT2B_MOUSE	PAXI1_MOUSE	PRDM9_MOUSE
biological_process	GO:0001822	kidney development	58	195	0.297436	0.999915	0.000134273	1	0.366	PCNT_MOUSE	PLXD1_MOUSE	PAX2_MOUSE	RENI1_MOUSE	SALL1_MOUSE	PKD2_MOUSE	CPLN1_MOUSE	LRP2_MOUSE	DYHC2_MOUSE	AP2B_MOUSE	ANGT_MOUSE	APC_MOUSE	ARI5B_MOUSE	BAG6_MOUSE	HELLS_MOUSE	LAMA5_MOUSE	HNF1B_MOUSE	FTM_MOUSE	CFAH_MOUSE	GRB1L_MOUSE	CTNB1_MOUSE	FAT4_MOUSE	CE290_MOUSE	AP1B1_MOUSE	FOXC2_MOUSE	FREM2_MOUSE	CUX1_MOUSE	CXCR4_MOUSE	NPHP3_MOUSE	PKD1_MOUSE	RENI2_MOUSE	PYGO1_MOUSE	PARPT_MOUSE	PCD16_MOUSE	TSC1_MOUSE	STRA6_MOUSE	ROBO1_MOUSE	WT1_MOUSE	TIM_MOUSE	TET2_MOUSE
biological_process	GO:0030520	intracellular estrogen receptor signaling pathway	11	20	0.55	0.999956	0.000133456	1	0.366	DDX17_MOUSE	ESR2_MOUSE	DDX5_MOUSE	RFOX2_MOUSE	PRGC2_MOUSE	ARI1A_MOUSE	Q3U741_MOUSE	Q8BTS0_MOUSE	E9QAQ7_MOUSE	A0A1W2P736_MOUSE	A0A0R4J0Y6_MOUSE
biological_process	GO:0051293	establishment of spindle localization	2	6	0.333333	0.999956	0.000133456	1	0.366	DYHC1_MOUSE	NALP5_MOUSE
biological_process	GO:0042325	regulation of phosphorylation	1	25	0.04	0.999895	0.000134403	1	0.366	PHAR1_MOUSE
biological_process	GO:0099625	ventricular cardiac muscle cell membrane repolarization	0	1	0	0.99997	0.000134789	1	0.369
biological_process	GO:0001672	regulation of chromatin assembly or disassembly	1	3	0.333333	0.999967	0.000138965	1	0.378	TLK1_MOUSE
biological_process	GO:0043066	negative regulation of apoptotic process	193	666	0.28979	0.999893	0.000141048	1	0.381	PDXK_MOUSE	PDE3A_MOUSE	PCNT_MOUSE	PAX2_MOUSE	TAF9B_MOUSE	TPOR_MOUSE	TMF1_MOUSE	SH3R1_MOUSE	SH3R2_MOUSE	SPY2_MOUSE	HIF1A_MOUSE	LRP2_MOUSE	ANGP4_MOUSE	CHD8_MOUSE	AP2B_MOUSE	KIF14_MOUSE	KCNH8_MOUSE	HIP1R_MOUSE	JIP1_MOUSE	GREM1_MOUSE	HG2A_MOUSE	APC_MOUSE	ANKL2_MOUSE	ANGL4_MOUSE	ARNT2_MOUSE	BAG6_MOUSE	MK07_MOUSE	NKX26_MOUSE	INSL6_MOUSE	HELLS_MOUSE	HNF1B_MOUSE	OOG1_MOUSE	MUC4_MOUSE	HAX1_MOUSE	CTNB1_MOUSE	BAG3_MOUSE	INT1_MOUSE	CAR14_MOUSE	EVI2B_MOUSE	GATA4_MOUSE
biological_process	GO:0006402	mRNA catabolic process	3	37	0.0810811	0.999915	0.000140862	1	0.381	FUBP2_MOUSE	ZHX2_MOUSE	YTHD2_MOUSE
biological_process	GO:0060560	developmental growth involved in morphogenesis	1	3	0.333333	0.999915	0.000142047	1	0.382	EXT1_MOUSE
biological_process	GO:0048588	developmental cell growth	0	3	0	0.999915	0.000142047	1	0.382
biological_process	GO:0051784	negative regulation of nuclear division	1	1	1	0.999946	0.000142932	1	0.383	G3X9B2_MOUSE
biological_process	GO:0017148	negative regulation of translation	25	92	0.271739	0.999921	0.0001446	1	0.392	TIA1_MOUSE	LS14A_MOUSE	4ET_MOUSE	GRB7_MOUSE	LARP1_MOUSE	CPEB3_MOUSE	DDX6_MOUSE	DHX36_MOUSE	PATL2_MOUSE	ILF3_MOUSE	SYEP_MOUSE	TSC1_MOUSE	TOB1_MOUSE	WT1_MOUSE	XRN1_MOUSE	IF2B1_MOUSE	IF4E2_MOUSE	NANO3_MOUSE	CNOT1_MOUSE	CAPR1_MOUSE	CAPR2_MOUSE	E2AK4_MOUSE	F8VQ87_MOUSE	D3YUV9_MOUSE	F6YLI0_MOUSE
biological_process	GO:0007266	Rho protein signal transduction	27	75	0.36	0.999924	0.000145663	1	0.393	ES8L1_MOUSE	AGRG1_MOUSE	BAIP2_MOUSE	EPS8_MOUSE	ES8L3_MOUSE	ES8L2_MOUSE	ROCK1_MOUSE	TNR16_MOUSE	ROCK2_MOUSE	RHG32_MOUSE	MYO9B_MOUSE	ARHGC_MOUSE	CO1A2_MOUSE	BORG2_MOUSE	A2A9K7_MOUSE	E9Q4X5_MOUSE	E9PWZ6_MOUSE	E9PZW8_MOUSE	A0A3Q4EGR2_MOUSE	F8VPK5_MOUSE	A0A1D5RLD1_MOUSE	Q68FM7_MOUSE	E9Q0A3_MOUSE	F8VQN6_MOUSE	E9QKV6_MOUSE	D6RGQ8_MOUSE	A0A1Y7VMN0_MOUSE
biological_process	GO:0045494	photoreceptor cell maintenance	24	56	0.428571	0.999953	0.000145993	1	0.393	PDE6A_MOUSE	SPAT7_MOUSE	RP1L1_MOUSE	IQCB1_MOUSE	BBS4_MOUSE	BBS10_MOUSE	GTR1_MOUSE	CE290_MOUSE	LCA5_MOUSE	CRUM1_MOUSE	NPHP4_MOUSE	NPHP3_MOUSE	BBS2_MOUSE	RP1_MOUSE	PCD15_MOUSE	USH2A_MOUSE	ABCA4_MOUSE	AGRV1_MOUSE	E1AZ71_MOUSE	Q91WA8_MOUSE	A0A1D5RLJ2_MOUSE	A0A1D5RLA7_MOUSE	B8JJE0_MOUSE	A0A1D5RLZ4_MOUSE
biological_process	GO:0048844	artery morphogenesis	7	27	0.259259	0.999942	0.000147233	1	0.395	ANGL3_MOUSE	FOXC2_MOUSE	NF1_MOUSE	SUH_MOUSE	STRA6_MOUSE	ZMIZ1_MOUSE	APOB_MOUSE
biological_process	GO:0032984	protein-containing complex disassembly	2	5	0.4	0.999908	0.000147704	1	0.395	HDAC6_MOUSE	DDIT4_MOUSE
biological_process	GO:0032465	regulation of cytokinesis	28	62	0.451613	0.99993	0.000147773	1	0.396	PK3C3_MOUSE	PLK4_MOUSE	PLK5_MOUSE	CP110_MOUSE	ELYS_MOUSE	BBS4_MOUSE	AURKB_MOUSE	BRCA2_MOUSE	KI13A_MOUSE	ENTR1_MOUSE	B2CL1_MOUSE	PRC1_MOUSE	SETD2_MOUSE	PIN1_MOUSE	BIRC6_MOUSE	MYO19_MOUSE	KI20A_MOUSE	AURKA_MOUSE	G3UXT4_MOUSE	G3UWQ7_MOUSE	F7C090_MOUSE	F8VQ75_MOUSE	S4R2P8_MOUSE	G3XA79_MOUSE	G3UW86_MOUSE	G3UY19_MOUSE	A0A140LJ44_MOUSE	S4R1L5_MOUSE
biological_process	GO:0008219	cell death	14	44	0.318182	0.999873	0.000153156	1	0.398	PARP4_MOUSE	SNCAP_MOUSE	CAC1A_MOUSE	NUP62_MOUSE	CDN1B_MOUSE	GSDME_MOUSE	RIPK1_MOUSE	OLR1_MOUSE	FAF1_MOUSE	TGFB2_MOUSE	ALS2_MOUSE	NDOR1_MOUSE	G5E848_MOUSE	A0A571BET0_MOUSE
biological_process	GO:0060213	positive regulation of nuclear-transcribed mRNA poly(A) tail shortening	10	15	0.666667	0.999982	0.000153324	1	0.412	TNR6C_MOUSE	4ET_MOUSE	CPEB3_MOUSE	PABP1_MOUSE	TNR6B_MOUSE	TNR6A_MOUSE	TOB1_MOUSE	CNOT1_MOUSE	A0A0R4J102_MOUSE	B1ATC3_MOUSE
biological_process	GO:0051292	nuclear pore complex assembly	10	15	0.666667	0.999982	0.000153324	1	0.412	NUP93_MOUSE	ELYS_MOUSE	NU107_MOUSE	NUP98_MOUSE	NDC1_MOUSE	A0A0J9YUD5_MOUSE	A0A286YCP2_MOUSE	E9Q3G8_MOUSE	B9EJ54_MOUSE	A0A1B0GSX7_MOUSE
biological_process	GO:0072080	nephron tubule development	0	1	0	0.999932	0.000155804	1	0.413
biological_process	GO:0007019	microtubule depolymerization	9	23	0.391304	0.99994	0.000160638	1	0.416	KIF24_MOUSE	KTNB1_MOUSE	SMN_MOUSE	KI18A_MOUSE	KIF2C_MOUSE	Q29SA9_MOUSE	E9QAE1_MOUSE	Q6NZK2_MOUSE	E2QRQ1_MOUSE
biological_process	GO:0048593	camera-type eye morphogenesis	8	29	0.275862	0.999918	0.000163255	1	0.418	SCRIB_MOUSE	HIF1A_MOUSE	SHRM2_MOUSE	NF1_MOUSE	GLI3_MOUSE	F2Z4A3_MOUSE	A0A087WRT4_MOUSE	A0A1L1SQU7_MOUSE
biological_process	GO:0060042	retina morphogenesis in camera-type eye	6	17	0.352941	0.999936	0.00016654	1	0.421	LRP5_MOUSE	MA2A1_MOUSE	CRUM1_MOUSE	IMPG2_MOUSE	RP1_MOUSE	NLS1_MOUSE
biological_process	GO:0030071	regulation of mitotic metaphase/anaphase transition	5	16	0.3125	0.999936	0.00016654	1	0.421	HECW2_MOUSE	CENPE_MOUSE	CDC6_MOUSE	A0A0R4J145_MOUSE	E9QKK1_MOUSE
biological_process	GO:0043254	regulation of protein-containing complex assembly	6	27	0.222222	0.999882	0.000168776	1	0.422	HCFC1_MOUSE	BBS10_MOUSE	NCLN_MOUSE	TCAM1_MOUSE	ICA69_MOUSE	B1AUX2_MOUSE
biological_process	GO:0055006	cardiac cell development	0	1	0	0.999919	0.000169832	1	0.424
biological_process	GO:0001944	vasculature development	7	34	0.205882	0.999872	0.000173117	1	0.43	PCNT_MOUSE	HIF1A_MOUSE	LRP5_MOUSE	HEG1_MOUSE	CTNB1_MOUSE	UN13D_MOUSE	ZFAN5_MOUSE
biological_process	GO:0002027	regulation of heart rate	23	55	0.418182	0.999914	0.000179573	1	0.433	PDE4D_MOUSE	ANK2_MOUSE	ANGT_MOUSE	MYH6_MOUSE	DMD_MOUSE	MYH7_MOUSE	SCN5A_MOUSE	TNI3K_MOUSE	KCNQ1_MOUSE	MDM2_MOUSE	CAC1E_MOUSE	Q3UTR7_MOUSE	Q5SUG4_MOUSE	Q5SUF5_MOUSE	Q5SUG2_MOUSE	Q5SUF9_MOUSE	Q5SUF6_MOUSE	Q5SUG3_MOUSE	Q5SUG1_MOUSE	Q5SUF7_MOUSE	E9PWL1_MOUSE	Q5SUF8_MOUSE	Q5SUG0_MOUSE
biological_process	GO:0006892	post-Golgi vesicle-mediated transport	5	13	0.384615	0.999914	0.000179573	1	0.433	SORL_MOUSE	PLCB3_MOUSE	MYO5A_MOUSE	NBEA_MOUSE	D3Z4J3_MOUSE
biological_process	GO:0060996	dendritic spine development	2	25	0.08	0.99991	0.000175586	1	0.433	SRGP2_MOUSE	ARI1B_MOUSE
biological_process	GO:0055013	cardiac muscle cell development	9	29	0.310345	0.999914	0.000183694	1	0.436	TITIN_MOUSE	MYH6_MOUSE	PLEC_MOUSE	XIRP1_MOUSE	MYH11_MOUSE	ALPK2_MOUSE	ALPK3_MOUSE	A0A338P6K2_MOUSE	E9PV66_MOUSE
biological_process	GO:0016050	vesicle organization	2	12	0.166667	0.999882	0.000189169	1	0.443	FBP1L_MOUSE	ALS2_MOUSE
biological_process	GO:0048592	eye morphogenesis	3	5	0.6	0.999896	0.000190022	1	0.445	NIPBL_MOUSE	CO5A1_MOUSE	CO5A2_MOUSE
biological_process	GO:0051174	regulation of phosphorus metabolic process	0	3	0	0.999846	0.000193483	1	0.446
biological_process	GO:0010770	positive regulation of cell morphogenesis involved in differentiation	0	1	0	0.999914	0.000194617	1	0.446
biological_process	GO:0007095	mitotic G2 DNA damage checkpoint signaling	20	44	0.454545	0.999944	0.000196015	1	0.449	TICRR_MOUSE	TOPB1_MOUSE	DTL_MOUSE	CK5P3_MOUSE	FZR1_MOUSE	CLSPN_MOUSE	MBD4_MOUSE	TAOK2_MOUSE	TAOK3_MOUSE	RINT1_MOUSE	UIMC1_MOUSE	CHK1_MOUSE	FOXO4_MOUSE	NBN_MOUSE	MRE11_MOUSE	DONS_MOUSE	ATM_MOUSE	BRCA1_MOUSE	A2AMG5_MOUSE	E9Q577_MOUSE
biological_process	GO:0050769	positive regulation of neurogenesis	14	47	0.297872	0.999879	0.000196266	1	0.449	SNW1_MOUSE	SRRT_MOUSE	LRP2_MOUSE	MA2A1_MOUSE	CXCR4_MOUSE	NUMB_MOUSE	RGS14_MOUSE	XRCC2_MOUSE	ZN335_MOUSE	BMP2_MOUSE	KHDC3_MOUSE	MINT_MOUSE	A0A0R4J0N8_MOUSE	A2ADB0_MOUSE
biological_process	GO:0046605	regulation of centrosome cycle	2	9	0.222222	0.999927	0.000201767	1	0.46	A0A286YDK4_MOUSE	E9Q4Y4_MOUSE
biological_process	GO:0030097	hemopoiesis	29	102	0.284314	0.999845	0.000204393	1	0.461	PKNX1_MOUSE	KIRR3_MOUSE	FLT3_MOUSE	ANGP2_MOUSE	HHEX_MOUSE	ELYS_MOUSE	CTNB1_MOUSE	CDK13_MOUSE	BRCA2_MOUSE	DDIAS_MOUSE	CSF1R_MOUSE	FOXN1_MOUSE	PICAL_MOUSE	TACC3_MOUSE	PARPT_MOUSE	RUNX2_MOUSE	SUH_MOUSE	SPTA1_MOUSE	SELPL_MOUSE	PBIP1_MOUSE	TET2_MOUSE	TGFB2_MOUSE	ASXL1_MOUSE	ANGP1_MOUSE	CNN2_MOUSE	ADDB_MOUSE	Q3UEW6_MOUSE	A0A0U1RQ46_MOUSE	A0A0U1RNP3_MOUSE
biological_process	GO:0048268	clathrin coat assembly	19	40	0.475	0.999943	0.000206177	1	0.463	HIP1R_MOUSE	AP180_MOUSE	FCHO2_MOUSE	AP1B1_MOUSE	DAB2_MOUSE	PICAL_MOUSE	HIP1_MOUSE	FCHO1_MOUSE	AP2B1_MOUSE	EPS15_MOUSE	A0A140LHQ8_MOUSE	H3BK65_MOUSE	A0A1L1SUR7_MOUSE	A0A0R4J104_MOUSE	E9QQ05_MOUSE	E9QLK9_MOUSE	E9Q9A3_MOUSE	A0A0J9YUA3_MOUSE	A0A5F8MPL3_MOUSE
biological_process	GO:0007389	pattern specification process	18	57	0.315789	0.99986	0.000207014	1	0.463	SHRM3_MOUSE	CRML_MOUSE	APC_MOUSE	EYA1_MOUSE	C2CD3_MOUSE	GSX2_MOUSE	RN111_MOUSE	SYGP1_MOUSE	PCD16_MOUSE	UNC4_MOUSE	ZEB1_MOUSE	TBX5_MOUSE	P63_MOUSE	PTC1_MOUSE	HXA2_MOUSE	APCL_MOUSE	GLI2_MOUSE	GLI3_MOUSE
biological_process	GO:0010720	positive regulation of cell development	0	2	0	0.999865	0.000206851	1	0.463
biological_process	GO:2001251	negative regulation of chromosome organization	0	1	0	0.999905	0.000210795	1	0.469
biological_process	GO:1900153	positive regulation of nuclear-transcribed mRNA catabolic process, deadenylation-dependent decay	11	18	0.611111	0.999968	0.000219439	1	0.518	TNR6C_MOUSE	CPEB3_MOUSE	DHX36_MOUSE	PABP1_MOUSE	TNR6B_MOUSE	TNR6A_MOUSE	TOB1_MOUSE	NANO3_MOUSE	CNOT1_MOUSE	A0A0R4J102_MOUSE	B1ATC3_MOUSE
biological_process	GO:0030174	regulation of DNA-dependent DNA replication initiation	4	7	0.571429	0.999968	0.000219439	1	0.518	TICRR_MOUSE	GEMI_MOUSE	MCIN_MOUSE	KAT7_MOUSE
biological_process	GO:0007094	mitotic spindle assembly checkpoint signaling	20	33	0.606061	0.999927	0.000222851	1	0.519	KNTC1_MOUSE	APC_MOUSE	MD1L1_MOUSE	AURKB_MOUSE	KLH22_MOUSE	SPDLY_MOUSE	TPR_MOUSE	ZN207_MOUSE	TEX14_MOUSE	ZWILC_MOUSE	CENPE_MOUSE	BUB1B_MOUSE	KHDC3_MOUSE	BUB1_MOUSE	ATM_MOUSE	B2RUG9_MOUSE	A2APR8_MOUSE	A0A286YDK4_MOUSE	G3X9Z0_MOUSE	E9Q4Y4_MOUSE
biological_process	GO:0060964	regulation of gene silencing by miRNA	1	6	0.166667	0.999927	0.000222851	1	0.519	TNR6C_MOUSE
biological_process	GO:0008064	regulation of actin polymerization or depolymerization	1	8	0.125	0.999859	0.000229636	1	0.524	D3YU89_MOUSE
biological_process	GO:0030900	forebrain development	30	90	0.333333	0.999834	0.000245038	1	0.535	TT21B_MOUSE	TTBK2_MOUSE	LRP2_MOUSE	DYHC2_MOUSE	HHEX_MOUSE	CTNB1_MOUSE	E2F1_MOUSE	EMX2_MOUSE	PAX6_MOUSE	NCOR2_MOUSE	KDM2B_MOUSE	COT2_MOUSE	NOTC1_MOUSE	NUMB_MOUSE	OTX2_MOUSE	MRTFA_MOUSE	MRTFB_MOUSE	RELN_MOUSE	SETD2_MOUSE	STIL_MOUSE	SRF_MOUSE	ZIC5_MOUSE	RHG07_MOUSE	ZEB1_MOUSE	MECOM_MOUSE	ARI1A_MOUSE	IFT88_MOUSE	HTRA2_MOUSE	COT1_MOUSE	GLI3_MOUSE
biological_process	GO:0043620	regulation of DNA-templated transcription in response to stress	3	5	0.6	0.999912	0.000251066	1	0.538	BCLF1_MOUSE	RGS14_MOUSE	JMY_MOUSE
biological_process	GO:0007167	enzyme linked receptor protein signaling pathway	2	7	0.285714	0.999806	0.000253084	1	0.538	UFO_MOUSE	LRP1_MOUSE
biological_process	GO:2000142	regulation of DNA-templated transcription, initiation	0	1	0	0.999912	0.000251066	1	0.538
biological_process	GO:0001708	cell fate specification	18	38	0.473684	0.999888	0.000255705	1	0.539	MGAP_MOUSE	APC_MOUSE	EOMES_MOUSE	CTNB1_MOUSE	CDON_MOUSE	NOTC1_MOUSE	PRD14_MOUSE	OTX2_MOUSE	TBX4_MOUSE	TBXT_MOUSE	TBX21_MOUSE	TBX6_MOUSE	TBR1_MOUSE	PIT1_MOUSE	TBX15_MOUSE	TBX10_MOUSE	TBX5_MOUSE	APCL_MOUSE
biological_process	GO:0050803	regulation of synapse structure or activity	1	8	0.125	0.999839	0.000262359	1	0.54	SYGP1_MOUSE
biological_process	GO:0043069	negative regulation of programmed cell death	5	17	0.294118	0.999797	0.000264524	1	0.544	PAX2_MOUSE	NUP62_MOUSE	MECOM_MOUSE	KANK2_MOUSE	G3UZT5_MOUSE
biological_process	GO:0048167	regulation of synaptic plasticity	22	58	0.37931	0.999838	0.000276216	1	0.559	SI1L1_MOUSE	HRH1_MOUSE	IGS11_MOUSE	KAT2A_MOUSE	ALG13_MOUSE	CTND2_MOUSE	CPEB3_MOUSE	GRIA1_MOUSE	BAIP2_MOUSE	ERC2_MOUSE	NPAS4_MOUSE	SYGP1_MOUSE	RIMS2_MOUSE	VGF_MOUSE	SPTCS_MOUSE	RIMS1_MOUSE	ZZEF1_MOUSE	MEF2C_MOUSE	RB6I2_MOUSE	AT2B2_MOUSE	HD_MOUSE	LZTS1_MOUSE
biological_process	GO:0099173	postsynapse organization	5	14	0.357143	0.999839	0.00027594	1	0.559	CNKR2_MOUSE	SHAN1_MOUSE	NDRG2_MOUSE	DVL1_MOUSE	Q68FG2_MOUSE
biological_process	GO:0043631	RNA polyadenylation	11	23	0.478261	0.999887	0.000280047	1	0.562	PAPOA_MOUSE	E9QJT6_MOUSE	F6UPY1_MOUSE	E9QAN2_MOUSE	E9PWC8_MOUSE	F8WI26_MOUSE	A0A0R4J244_MOUSE	E9Q5Z1_MOUSE	E9QAY4_MOUSE	E9PVN7_MOUSE	E9PZR3_MOUSE
biological_process	GO:0080135	regulation of cellular response to stress	2	8	0.25	0.999792	0.000282537	1	0.562	CRHBP_MOUSE	A0A217FL62_MOUSE
biological_process	GO:0032879	regulation of localization	1	4	0.25	0.999758	0.000283217	1	0.562	NALP5_MOUSE
biological_process	GO:0090630	activation of GTPase activity	45	133	0.338346	0.999861	0.000287653	1	0.563	SI1L3_MOUSE	SI1L1_MOUSE	TIAM2_MOUSE	RGPA2_MOUSE	RUND1_MOUSE	SCRIB_MOUSE	BCR_MOUSE	EVI5_MOUSE	GMIP_MOUSE	GRP1_MOUSE	CASL_MOUSE	RLGPB_MOUSE	RHG25_MOUSE	SI1L2_MOUSE	TBD2A_MOUSE	SGSM2_MOUSE	TSC1_MOUSE	TBC8B_MOUSE	SGSM3_MOUSE	SGSM1_MOUSE	TB22A_MOUSE	TBD2B_MOUSE	TB10A_MOUSE	TB10B_MOUSE	TB10C_MOUSE	TBCD7_MOUSE	TBCD4_MOUSE	ABR_MOUSE	ARHGG_MOUSE	NTRK3_MOUSE	APCL_MOUSE	ARHG5_MOUSE	Q3UHC1_MOUSE	Q3UGX8_MOUSE	Q6PFC0_MOUSE	A0A571BG95_MOUSE	H3BJ67_MOUSE	H3BL92_MOUSE	A1L338_MOUSE	F8VPS6_MOUSE
biological_process	GO:0030041	actin filament polymerization	11	42	0.261905	0.999822	0.000287778	1	0.563	LMOD2_MOUSE	DIAP3_MOUSE	CORO7_MOUSE	MTSS1_MOUSE	MILK2_MOUSE	GAS7_MOUSE	COBL_MOUSE	SRC8_MOUSE	VILI_MOUSE	HCLS1_MOUSE	Q921L6_MOUSE
biological_process	GO:0016241	regulation of macroautophagy	6	9	0.666667	0.999861	0.000287653	1	0.563	PK3C3_MOUSE	HDAC6_MOUSE	UBQL2_MOUSE	UBQL1_MOUSE	AT132_MOUSE	BAKOR_MOUSE
biological_process	GO:0010941	regulation of cell death	5	13	0.384615	0.999757	0.000297007	1	0.565	ING1_MOUSE	CLNK_MOUSE	TNR16_MOUSE	A0A1B0GSP9_MOUSE	A0A0A6YWF9_MOUSE
biological_process	GO:0007423	sensory organ development	3	8	0.375	0.999784	0.000297547	1	0.565	AP2B_MOUSE	MYO7A_MOUSE	MYO7B_MOUSE
biological_process	GO:0048568	embryonic organ development	22	52	0.423077	0.999791	0.000300608	1	0.567	UTP25_MOUSE	PBX1_MOUSE	TNR6C_MOUSE	HHEX_MOUSE	FOG2_MOUSE	CTNB1_MOUSE	GRHL2_MOUSE	EPN2_MOUSE	KDM6A_MOUSE	PALB2_MOUSE	PBX3_MOUSE	SP2_MOUSE	MRTFB_MOUSE	SETD2_MOUSE	MED12_MOUSE	P53_MOUSE	PTC1_MOUSE	RBBP6_MOUSE	ARID2_MOUSE	DPOE1_MOUSE	ERCC3_MOUSE	A0A0R4J114_MOUSE
biological_process	GO:0060993	kidney morphogenesis	5	15	0.333333	0.999864	0.000299214	1	0.567	HNF1B_MOUSE	NPHP3_MOUSE	WWTR1_MOUSE	TSH3_MOUSE	AHR_MOUSE
biological_process	GO:1904491	protein localization to ciliary transition zone	7	10	0.7	0.999975	0.000302449	1	0.595	CPLN1_MOUSE	MK15_MOUSE	NPHP4_MOUSE	TECT2_MOUSE	TECT1_MOUSE	A0A140LIW0_MOUSE	A0A286YDU8_MOUSE
biological_process	GO:1901187	regulation of ephrin receptor signaling pathway	6	9	0.666667	0.999975	0.000302449	1	0.595	ANS1A_MOUSE	Q3UHP6_MOUSE	A0A3B2W4H6_MOUSE	A0A3B2W7H4_MOUSE	A0A3B2W4B0_MOUSE	A0A3B2WAQ7_MOUSE
biological_process	GO:0050790	regulation of catalytic activity	8	30	0.266667	0.999747	0.000307219	1	0.603	TITIN_MOUSE	HIF1A_MOUSE	AAKB1_MOUSE	ES8L1_MOUSE	PARP1_MOUSE	RNB3L_MOUSE	RANB3_MOUSE	Q921K2_MOUSE
biological_process	GO:1901879	regulation of protein depolymerization	0	1	0	0.999843	0.000306725	1	0.603
biological_process	GO:1903861	positive regulation of dendrite extension	18	39	0.461538	0.999911	0.000320826	1	0.616	SYT3_MOUSE	CPNE5_MOUSE	ITSN2_MOUSE	CXCR4_MOUSE	PICAL_MOUSE	SMUF1_MOUSE	RIMS2_MOUSE	RN157_MOUSE	RIMS1_MOUSE	UN13A_MOUSE	AFAD_MOUSE	G3X9Y1_MOUSE	E9PYU8_MOUSE	D9HP81_MOUSE	H3BJZ7_MOUSE	B2RR82_MOUSE	F6VBV0_MOUSE	A0A0R4J0N8_MOUSE
biological_process	GO:0040012	regulation of locomotion	1	9	0.111111	0.999744	0.000327505	1	0.616	FBX7_MOUSE
biological_process	GO:0021801	cerebral cortex radial glia-guided migration	2	3	0.666667	0.999928	0.000332401	1	0.623	AGRG1_MOUSE	GLI3_MOUSE
biological_process	GO:0048534	hematopoietic or lymphoid organ development	1	1	1	0.999739	0.000338846	1	0.642	ASXL1_MOUSE
biological_process	GO:0006623	protein targeting to vacuole	11	18	0.611111	0.999888	0.000339953	1	0.644	MON1A_MOUSE	VP13C_MOUSE	RN215_MOUSE	VP13A_MOUSE	AP3D1_MOUSE	A0A0R4J0D5_MOUSE	B1ART1_MOUSE	B1ART2_MOUSE	V9GX23_MOUSE	F6XI52_MOUSE	A0A0R4J2D4_MOUSE
biological_process	GO:0045739	positive regulation of DNA repair	18	63	0.285714	0.99983	0.000347226	1	0.658	EYA3_MOUSE	EYA4_MOUSE	INO80_MOUSE	EYA2_MOUSE	EYA1_MOUSE	NFRKB_MOUSE	NPAS2_MOUSE	TCAB1_MOUSE	RNF8_MOUSE	UIMC1_MOUSE	TFPT_MOUSE	ARP8_MOUSE	BRCA1_MOUSE	APBB1_MOUSE	Q6P4T3_MOUSE	G3X9B7_MOUSE	E0CXC2_MOUSE	E9Q577_MOUSE
biological_process	GO:0071310	cellular response to organic substance	8	47	0.170213	0.999706	0.000348495	1	0.658	CUX2_MOUSE	EGR1_MOUSE	NR4A1_MOUSE	STAT4_MOUSE	SATB2_MOUSE	TBX21_MOUSE	B2RUS7_MOUSE	F7D1J2_MOUSE
biological_process	GO:0008283	cell population proliferation	59	219	0.269406	0.999705	0.000353921	1	0.66	USPL1_MOUSE	SH22A_MOUSE	TPO_MOUSE	SORL_MOUSE	SCRIB_MOUSE	LRP2_MOUSE	LMX1B_MOUSE	KAT2A_MOUSE	BOP1_MOUSE	LICH_MOUSE	CSF1_MOUSE	DLX5_MOUSE	EXT1_MOUSE	HG2A_MOUSE	LARP1_MOUSE	CE120_MOUSE	LIPE_MOUSE	CTNB1_MOUSE	CBP_MOUSE	FER_MOUSE	FA83B_MOUSE	FA83D_MOUSE	CK5P3_MOUSE	FOXC2_MOUSE	GRHL2_MOUSE	BRCA2_MOUSE	DACH1_MOUSE	I18RA_MOUSE	CSF1R_MOUSE	B2CL1_MOUSE	LTK_MOUSE	TACC3_MOUSE	STAT4_MOUSE	RHDF1_MOUSE	YAP1_MOUSE	TYRO_MOUSE	P63_MOUSE	UBP13_MOUSE	CSPG4_MOUSE	ALKB3_MOUSE
biological_process	GO:0050804	modulation of chemical synaptic transmission	27	115	0.234783	0.999752	0.000354117	1	0.66	LRP8_MOUSE	IQEC2_MOUSE	BCR_MOUSE	BAIP3_MOUSE	GRIA1_MOUSE	BAIP2_MOUSE	CAC1A_MOUSE	CAC1B_MOUSE	GRID2_MOUSE	TENR_MOUSE	PLPR4_MOUSE	RGS14_MOUSE	PTPRD_MOUSE	RELN_MOUSE	AKA12_MOUSE	ABR_MOUSE	LRFN2_MOUSE	A2AIR7_MOUSE	Q7TN74_MOUSE	H3BL28_MOUSE	H3BKQ7_MOUSE	A2AT93_MOUSE	Q91UZ1_MOUSE	E9QAD8_MOUSE	H3BJD0_MOUSE	A0A571BET0_MOUSE	H3BJD6_MOUSE
biological_process	GO:2001022	positive regulation of response to DNA damage stimulus	6	23	0.26087	0.999803	0.000364586	1	0.667	BCLF1_MOUSE	PAXI1_MOUSE	ATM_MOUSE	G3XA30_MOUSE	A0A087WQA0_MOUSE	F8WI22_MOUSE
biological_process	GO:0036465	synaptic vesicle recycling	0	5	0	0.999838	0.000365608	1	0.667
biological_process	GO:0050807	regulation of synapse organization	9	38	0.236842	0.999764	0.000382616	1	0.734	CTTB2_MOUSE	PTPRT_MOUSE	SLIK4_MOUSE	SLIK2_MOUSE	SPRL1_MOUSE	TUTLA_MOUSE	PTPRO_MOUSE	TNFA_MOUSE	AGRIN_MOUSE
biological_process	GO:0019221	cytokine-mediated signaling pathway	55	160	0.34375	0.999736	0.000389139	1	0.736	STAT2_MOUSE	STAT6_MOUSE	I27RA_MOUSE	I12R1_MOUSE	FLT3_MOUSE	LIRB3_MOUSE	IRF5_MOUSE	FER_MOUSE	IRAK3_MOUSE	CSF1R_MOUSE	IRAK1_MOUSE	I20RA_MOUSE	IFNA9_MOUSE	STAT4_MOUSE	OSMR_MOUSE	STA5A_MOUSE	STA5B_MOUSE	STAT1_MOUSE	PTPRN_MOUSE	TNR1A_MOUSE	X3CL1_MOUSE	IL16_MOUSE	IL23R_MOUSE	IL27B_MOUSE	IL2RB_MOUSE	IL2RG_MOUSE	IL31R_MOUSE	IL3RB_MOUSE	IL6RB_MOUSE	CD44_MOUSE	Q8C3V4_MOUSE	Q9QXJ2_MOUSE	Q99K94_MOUSE	B2C3G8_MOUSE	Q3V157_MOUSE	A0A0U1RP96_MOUSE	Q810G3_MOUSE	A2AQ99_MOUSE	E9Q9A6_MOUSE	F6PZL4_MOUSE
biological_process	GO:0099175	regulation of postsynapse organization	8	31	0.258065	0.999802	0.00039215	1	0.736	CDKL5_MOUSE	RPGF4_MOUSE	TANC1_MOUSE	TSC2_MOUSE	CHM2B_MOUSE	LRFN2_MOUSE	AB17A_MOUSE	A0A0G2JGW6_MOUSE
biological_process	GO:0000301	retrograde transport, vesicle recycling within Golgi	7	9	0.777778	0.999975	0.000393137	1	0.752	GOGA5_MOUSE	CUX1_MOUSE	COG2_MOUSE	COG1_MOUSE	CASP_MOUSE	COG5_MOUSE	A0A0R4J0Q9_MOUSE
biological_process	GO:0051601	exocyst localization	5	6	0.833333	0.999975	0.000393137	1	0.752	EX3L4_MOUSE	EX3L1_MOUSE	EXOC3_MOUSE	TNAP2_MOUSE	E9Q180_MOUSE
biological_process	GO:0045839	negative regulation of mitotic nuclear division	3	10	0.3	0.99985	0.000401344	1	0.753	TM1L1_MOUSE	MTBP_MOUSE	CHK1_MOUSE
biological_process	GO:0043487	regulation of RNA stability	1	1	1	0.999773	0.000400294	1	0.753	NALP5_MOUSE
biological_process	GO:0086091	regulation of heart rate by cardiac conduction	20	46	0.434783	0.999873	0.000406142	1	0.756	KCNH2_MOUSE	ANK2_MOUSE	BIN1_MOUSE	CACB2_MOUSE	SCN5A_MOUSE	PLAK_MOUSE	DESP_MOUSE	KCNE2_MOUSE	KCNQ1_MOUSE	AKAP9_MOUSE	CA2D1_MOUSE	A0A0R4J1J2_MOUSE	Q53Z09_MOUSE	Q32ME0_MOUSE	Q5SUG4_MOUSE	M0QW64_MOUSE	B1AR82_MOUSE	S4R2F3_MOUSE	A0A0R4J1M7_MOUSE	E9QQ10_MOUSE
biological_process	GO:0060261	positive regulation of transcription initiation from RNA polymerase II promoter	17	38	0.447368	0.999873	0.000406142	1	0.756	TAF6_MOUSE	TAF8_MOUSE	HNF1B_MOUSE	MED13_MOUSE	DHX36_MOUSE	PAXI1_MOUSE	MED1_MOUSE	MED17_MOUSE	TBP_MOUSE	MED12_MOUSE	SRF_MOUSE	MED14_MOUSE	PO5F1_MOUSE	HNF1A_MOUSE	B9EJX5_MOUSE	E9QAP7_MOUSE	A0A3B2W725_MOUSE
biological_process	GO:0021988	olfactory lobe development	2	3	0.666667	0.999873	0.000406142	1	0.756	SEM7A_MOUSE	HD_MOUSE
biological_process	GO:0016445	somatic diversification of immunoglobulins	0	3	0	0.999833	0.000409601	1	0.757
biological_process	GO:0000288	nuclear-transcribed mRNA catabolic process, deadenylation-dependent decay	3	10	0.3	0.999839	0.000410822	1	0.758	RC3H1_MOUSE	RC3H2_MOUSE	CNOT1_MOUSE
biological_process	GO:0016192	vesicle-mediated transport	50	311	0.160772	0.999655	0.000412507	1	0.759	SYT3_MOUSE	RTN3_MOUSE	STON1_MOUSE	JIP1_MOUSE	JIP4_MOUSE	INTU_MOUSE	KIF5A_MOUSE	AP1B1_MOUSE	AP4M1_MOUSE	AP1G1_MOUSE	MON1A_MOUSE	FMN2_MOUSE	PICAL_MOUSE	RAB32_MOUSE	STX6_MOUSE	STX1B_MOUSE	STON2_MOUSE	TBC8B_MOUSE	STXB3_MOUSE	VP33B_MOUSE	VP9D1_MOUSE	TBCD4_MOUSE	RAE1_MOUSE	MYO5A_MOUSE	KIF17_MOUSE	AP3D1_MOUSE	AP2B1_MOUSE	AP2A2_MOUSE	ARFG1_MOUSE	AP2M1_MOUSE	Q68FG2_MOUSE	Q5SUH7_MOUSE	Q3U280_MOUSE	Q5SVG4_MOUSE	A0A0R4J0D5_MOUSE	H3BKM0_MOUSE	Q5SVG5_MOUSE	A0A0G2JEI5_MOUSE	F8WGD2_MOUSE	A0A0U1RNT8_MOUSE
biological_process	GO:0045841	negative regulation of mitotic metaphase/anaphase transition	0	3	0	0.999854	0.000421811	1	0.763
biological_process	GO:0009314	response to radiation	8	29	0.275862	0.9997	0.000431024	1	0.768	ANGP2_MOUSE	FANCG_MOUSE	B2CL1_MOUSE	SMC1A_MOUSE	TNR11_MOUSE	MBD4_MOUSE	POLH_MOUSE	TNFA_MOUSE
biological_process	GO:0030833	regulation of actin filament polymerization	26	71	0.366197	0.999732	0.000433739	1	0.769	RHG18_MOUSE	RHG28_MOUSE	FCSD2_MOUSE	HAX1_MOUSE	FCSD1_MOUSE	ARC1B_MOUSE	P85B_MOUSE	RHG40_MOUSE	SRC8_MOUSE	PKHG2_MOUSE	HCLS1_MOUSE	DBNL_MOUSE	ARC1A_MOUSE	DREB_MOUSE	Q7TN74_MOUSE	H3BL28_MOUSE	H3BKQ7_MOUSE	Q91Z25_MOUSE	F6THG2_MOUSE	A0A0G2JF52_MOUSE	H3BJD0_MOUSE	D3Z5N8_MOUSE	A0A1B0GT24_MOUSE	F6QD74_MOUSE	D3YVI5_MOUSE	H3BJD6_MOUSE
biological_process	GO:0006891	intra-Golgi vesicle-mediated transport	14	36	0.388889	0.999867	0.00043938	1	0.774	TPC10_MOUSE	COPB_MOUSE	COPE_MOUSE	COG2_MOUSE	COPB2_MOUSE	COG5_MOUSE	Q810S7_MOUSE	F6RK91_MOUSE	H3BKT0_MOUSE	F6QQB5_MOUSE	H3BJN3_MOUSE	H3BLJ7_MOUSE	H3BJ26_MOUSE	A2A6N9_MOUSE
biological_process	GO:0040001	establishment of mitotic spindle localization	4	5	0.8	0.999867	0.00043938	1	0.774	IMB1_MOUSE	CLAP1_MOUSE	CLAP2_MOUSE	A0A087WQ31_MOUSE
biological_process	GO:0061333	renal tubule morphogenesis	3	5	0.6	0.99981	0.00044111	1	0.774	PKD2_MOUSE	MTSS1_MOUSE	MEF2C_MOUSE
biological_process	GO:0033143	regulation of intracellular steroid hormone receptor signaling pathway	0	2	0	0.99981	0.00044111	1	0.774
biological_process	GO:1900180	regulation of protein localization to nucleus	5	9	0.555556	0.999768	0.000442036	1	0.775	PIN1_MOUSE	AT132_MOUSE	HD_MOUSE	LMNA_MOUSE	Q3ULQ2_MOUSE
biological_process	GO:0003256	regulation of transcription from RNA polymerase II promoter involved in myocardial precursor cell differentiation	2	3	0.666667	0.999984	0.000452814	1	0.806	NOTC1_MOUSE	SUH_MOUSE
biological_process	GO:0051302	regulation of cell division	10	26	0.384615	0.999724	0.000462043	1	0.807	KAT2A_MOUSE	EFHC1_MOUSE	ZBT18_MOUSE	RBL2_MOUSE	RBL1_MOUSE	YETS2_MOUSE	NALP5_MOUSE	B2CKC6_MOUSE	A0A1B0GR06_MOUSE	A0A1B0GRM0_MOUSE
biological_process	GO:0001894	tissue homeostasis	7	28	0.25	0.999707	0.0004678	1	0.809	ALEX_MOUSE	CTNB1_MOUSE	YAP1_MOUSE	WWTR1_MOUSE	ACACA_MOUSE	ANR11_MOUSE	COBA2_MOUSE
biological_process	GO:2000144	positive regulation of DNA-templated transcription, initiation	2	7	0.285714	0.999841	0.000468475	1	0.81	BCLF1_MOUSE	MITF_MOUSE
biological_process	GO:0031109	microtubule polymerization or depolymerization	0	2	0	0.99974	0.000480132	1	0.811
biological_process	GO:0010769	regulation of cell morphogenesis involved in differentiation	0	1	0	0.999763	0.000480676	1	0.812
biological_process	GO:0032793	positive regulation of CREB transcription factor activity	12	22	0.545455	0.999906	0.000486599	1	0.816	LPAR5_MOUSE	LRP8_MOUSE	CRTC1_MOUSE	CBP_MOUSE	CRTC2_MOUSE	OX2G_MOUSE	RELN_MOUSE	TSSK4_MOUSE	AGRF1_MOUSE	CRTC3_MOUSE	Q80VX2_MOUSE	V9GXK6_MOUSE
biological_process	GO:2001135	regulation of endocytic recycling	3	7	0.428571	0.999906	0.000486599	1	0.816	SAC2_MOUSE	ATP9A_MOUSE	A2AQC3_MOUSE
biological_process	GO:0071691	cardiac muscle thin filament assembly	9	14	0.642857	0.999937	0.000500329	1	0.828	LNEBL_MOUSE	NRAP_MOUSE	A0A571BF46_MOUSE	A2AQA9_MOUSE	A2AQB2_MOUSE	E9Q1W3_MOUSE	F6X9B6_MOUSE	A0A571BF58_MOUSE	B7ZCI2_MOUSE
biological_process	GO:0036466	synaptic vesicle recycling via endosome	2	3	0.666667	0.999937	0.000500329	1	0.828	K1107_MOUSE	B2CL1_MOUSE
biological_process	GO:0006915	apoptotic process	144	600	0.24	0.99957	0.000515335	1	0.83	BCLF1_MOUSE	PEG3_MOUSE	RBM5_MOUSE	RASF7_MOUSE	TIA1_MOUSE	TIAR_MOUSE	RTN3_MOUSE	SLK_MOUSE	SHC4_MOUSE	SPA3G_MOUSE	TOPZ1_MOUSE	SLTM_MOUSE	TM102_MOUSE	ATL4_MOUSE	FASTK_MOUSE	HIF3A_MOUSE	LSP1_MOUSE	MAP1S_MOUSE	HIP1R_MOUSE	GREM1_MOUSE	BAG6_MOUSE	NISCH_MOUSE	CSRN2_MOUSE	CCAR1_MOUSE	CHK2_MOUSE	KLF11_MOUSE	B2L13_MOUSE	CAR14_MOUSE	EP300_MOUSE	G2E3_MOUSE	DAB2_MOUSE	PARP1_MOUSE	DDIAS_MOUSE	NRIF2_MOUSE	DAA10_MOUSE	RIPK1_MOUSE	MEF2A_MOUSE	MEF2D_MOUSE	RRP1B_MOUSE	RNF34_MOUSE
biological_process	GO:0050775	positive regulation of dendrite morphogenesis	17	36	0.472222	0.999816	0.000508101	1	0.83	TNIK_MOUSE	CUX2_MOUSE	CUL7_MOUSE	CDKL5_MOUSE	EPHA4_MOUSE	CUX1_MOUSE	CDKL3_MOUSE	NUMB_MOUSE	PTPRD_MOUSE	PARP6_MOUSE	ANR27_MOUSE	CREST_MOUSE	AKAP5_MOUSE	AFAD_MOUSE	CAPR1_MOUSE	CAPR2_MOUSE	G5E856_MOUSE
biological_process	GO:0051985	negative regulation of chromosome segregation	1	1	1	0.999816	0.000508101	1	0.83	CTF18_MOUSE
biological_process	GO:0032200	telomere organization	0	1	0	0.999718	0.000506962	1	0.83
biological_process	GO:0051058	negative regulation of small GTPase mediated signal transduction	5	10	0.5	0.999783	0.000523035	1	0.837	CGNL1_MOUSE	RHG25_MOUSE	RHG12_MOUSE	S4R221_MOUSE	B2RSU6_MOUSE
biological_process	GO:0007166	cell surface receptor signaling pathway	57	274	0.208029	0.999546	0.000527806	1	0.841	TIRAP_MOUSE	EXT1_MOUSE	GLR_MOUSE	ANGT_MOUSE	CD22_MOUSE	HAX1_MOUSE	AGRG1_MOUSE	AGRG4_MOUSE	AGRG7_MOUSE	FCRL5_MOUSE	FCGR3_MOUSE	FCRLA_MOUSE	NUP62_MOUSE	OSMR_MOUSE	TNR1B_MOUSE	TVB5_MOUSE	TNR1A_MOUSE	RANB9_MOUSE	AGRD1_MOUSE	AGRE5_MOUSE	AGRF1_MOUSE	AGRL1_MOUSE	AGRB3_MOUSE	AGRF5_MOUSE	AGRG6_MOUSE	MILR1_MOUSE	AGRF3_MOUSE	AGRL4_MOUSE	AGRF4_MOUSE	AGRV1_MOUSE	AGRA1_MOUSE	ARTN_MOUSE	CD4_MOUSE	B2RXV6_MOUSE	Q9EQY5_MOUSE	Q8C1E5_MOUSE	Q68FL1_MOUSE	Q8VDU4_MOUSE	A0A0D9SEG9_MOUSE	Q3UTR7_MOUSE
biological_process	GO:0060173	limb development	15	48	0.3125	0.999702	0.000523598	1	0.841	SALL1_MOUSE	M3K20_MOUSE	KAT2A_MOUSE	GREM1_MOUSE	INTU_MOUSE	CTNB1_MOUSE	FBXW4_MOUSE	COT2_MOUSE	SMOC1_MOUSE	RC3H2_MOUSE	IFT88_MOUSE	BMPR2_MOUSE	GLI3_MOUSE	FMN1_MOUSE	A0A0R4J1E4_MOUSE
biological_process	GO:0008347	glial cell migration	6	14	0.428571	0.999798	0.000527905	1	0.841	CSPG2_MOUSE	EPHA4_MOUSE	TGFB2_MOUSE	CSPG4_MOUSE	MATN2_MOUSE	A0A0A6YXU9_MOUSE
biological_process	GO:0051220	cytoplasmic sequestering of protein	3	9	0.333333	0.999887	0.000523489	1	0.841	MD1L1_MOUSE	DREB_MOUSE	DZIP1_MOUSE
biological_process	GO:2000781	positive regulation of double-strand break repair	8	22	0.363636	0.999788	0.00053164	1	0.842	SLF2_MOUSE	DDX11_MOUSE	FMN2_MOUSE	FOXM1_MOUSE	TCAB1_MOUSE	TIM_MOUSE	KHDC3_MOUSE	Q6P1H7_MOUSE
biological_process	GO:0021987	cerebral cortex development	24	81	0.296296	0.999726	0.000537001	1	0.847	PHAR1_MOUSE	NTRK2_MOUSE	SYF1_MOUSE	HIF1A_MOUSE	KIF14_MOUSE	CE120_MOUSE	BBS4_MOUSE	FAT4_MOUSE	GTR1_MOUSE	DMD_MOUSE	EMX2_MOUSE	CDON_MOUSE	CELF1_MOUSE	BBS2_MOUSE	TACC3_MOUSE	NF1_MOUSE	TSC1_MOUSE	RELN_MOUSE	SYNC_MOUSE	TBR1_MOUSE	ZBT18_MOUSE	ASPM_MOUSE	AFAD_MOUSE	AP2C_MOUSE
biological_process	GO:0007097	nuclear migration	7	18	0.388889	0.999865	0.000536769	1	0.847	SYNE1_MOUSE	SYNE2_MOUSE	SYNE3_MOUSE	CLMN_MOUSE	DYHC1_MOUSE	MRCKA_MOUSE	MYH10_MOUSE
biological_process	GO:0055003	cardiac myofibril assembly	5	13	0.384615	0.999865	0.000536769	1	0.847	TITIN_MOUSE	SRF_MOUSE	MYLK3_MOUSE	FHOD3_MOUSE	MYH10_MOUSE
biological_process	GO:1900151	regulation of nuclear-transcribed mRNA catabolic process, deadenylation-dependent decay	1	1	1	0.999874	0.000538592	1	0.85	RC3H1_MOUSE
biological_process	GO:0000723	telomere maintenance	26	71	0.366197	0.999688	0.000567508	1	0.854	RFA2_MOUSE	RECQ4_MOUSE	RTEL1_MOUSE	CTC1_MOUSE	INO80_MOUSE	ATR_MOUSE	NFRKB_MOUSE	PARP1_MOUSE	RIF1_MOUSE	PRKDC_MOUSE	TE2IP_MOUSE	WRN_MOUSE	TFPT_MOUSE	XRN1_MOUSE	ARP8_MOUSE	NBN_MOUSE	MRE11_MOUSE	DNA2_MOUSE	ATM_MOUSE	ACD_MOUSE	DCR1C_MOUSE	B9EHX4_MOUSE	Q3TE40_MOUSE	A2AMG5_MOUSE	Q5SV02_MOUSE	A8Y5I3_MOUSE
biological_process	GO:0001932	regulation of protein phosphorylation	25	80	0.3125	0.999555	0.000564787	1	0.854	KDM4D_MOUSE	PLXB2_MOUSE	PK3CA_MOUSE	STAT2_MOUSE	FNIP2_MOUSE	FER_MOUSE	APOA1_MOUSE	FNIP1_MOUSE	PK3CG_MOUSE	ROP1L_MOUSE	PHLP1_MOUSE	TLR7_MOUSE	PIN1_MOUSE	PML_MOUSE	TNFA_MOUSE	GRDN_MOUSE	CELR3_MOUSE	AGRIN_MOUSE	BAKOR_MOUSE	DVL1_MOUSE	DAPLE_MOUSE	Q91V89_MOUSE	Q3ULQ2_MOUSE	Q7TNL5_MOUSE	E9QJX9_MOUSE
biological_process	GO:0030326	embryonic limb morphogenesis	24	61	0.393443	0.999715	0.00055373	1	0.854	PBX1_MOUSE	SALL4_MOUSE	LMX1B_MOUSE	DYHC2_MOUSE	DLX5_MOUSE	GREM1_MOUSE	FRAS1_MOUSE	DLX6_MOUSE	C2CD3_MOUSE	NOTC2_MOUSE	NOTC1_MOUSE	MEGF8_MOUSE	TBX4_MOUSE	TBX5_MOUSE	P63_MOUSE	PTC1_MOUSE	TGFB2_MOUSE	FBN2_MOUSE	HXD10_MOUSE	HXA10_MOUSE	HNF1A_MOUSE	CHSTB_MOUSE	GLI3_MOUSE	ACD_MOUSE
biological_process	GO:0048854	brain morphogenesis	12	29	0.413793	0.999816	0.000570457	1	0.854	PCNT_MOUSE	PAX2_MOUSE	SPEF2_MOUSE	BBS4_MOUSE	FOXO3_MOUSE	FACD2_MOUSE	BBS2_MOUSE	FANCC_MOUSE	ZN335_MOUSE	AFAD_MOUSE	CTNA2_MOUSE	E0CXB9_MOUSE
biological_process	GO:0012501	programmed cell death	7	23	0.304348	0.99952	0.000572733	1	0.854	P66A_MOUSE	ST17B_MOUSE	HTRA2_MOUSE	E9PZP3_MOUSE	D3YYP5_MOUSE	F7D1J2_MOUSE	E9Q5V3_MOUSE
biological_process	GO:0097484	dendrite extension	4	14	0.285714	0.999797	0.00056983	1	0.854	TM108_MOUSE	SH3G2_MOUSE	CDKL3_MOUSE	AUTS2_MOUSE
biological_process	GO:2000816	negative regulation of mitotic sister chromatid separation	0	1	0	0.999797	0.00056983	1	0.854
biological_process	GO:0003007	heart morphogenesis	26	71	0.366197	0.999631	0.0005845	1	0.856	SYP2L_MOUSE	TAB1_MOUSE	TITIN_MOUSE	INSR_MOUSE	KAT6A_MOUSE	FAT4_MOUSE	FOXC2_MOUSE	GATA4_MOUSE	PDS5A_MOUSE	NIPBL_MOUSE	NCOR2_MOUSE	KDM6A_MOUSE	PCD16_MOUSE	MRTFB_MOUSE	TBXT_MOUSE	LYAG_MOUSE	RHG07_MOUSE	XIRP1_MOUSE	ZMIZ1_MOUSE	PTC1_MOUSE	TGFB2_MOUSE	ASXL1_MOUSE	ASXL2_MOUSE	ARID2_MOUSE	CO5A1_MOUSE	ALPK2_MOUSE
biological_process	GO:0045132	meiotic chromosome segregation	2	6	0.333333	0.999721	0.000580817	1	0.856	SMC4_MOUSE	SMC2_MOUSE
biological_process	GO:0007034	vacuolar transport	2	18	0.111111	0.999667	0.000591201	1	0.857	A0A338P7L8_MOUSE	B1AZ42_MOUSE
biological_process	GO:0010256	endomembrane system organization	1	2	0.5	0.999574	0.000591621	1	0.857	BIG1_MOUSE
biological_process	GO:0060285	cilium-dependent cell motility	8	16	0.5	0.999659	0.00059881	1	0.858	RFX3_MOUSE	CCD39_MOUSE	DRC1_MOUSE	EFHC1_MOUSE	DRC2_MOUSE	CFA44_MOUSE	A0A140LIJ4_MOUSE	A0A571BGC3_MOUSE
biological_process	GO:0016447	somatic recombination of immunoglobulin gene segments	1	6	0.166667	0.999761	0.000605068	1	0.859	MSH3_MOUSE
biological_process	GO:0007026	negative regulation of microtubule depolymerization	19	44	0.431818	0.999804	0.000624338	1	0.86	TTBK2_MOUSE	MAP1B_MOUSE	APC_MOUSE	KTNB1_MOUSE	HDAC6_MOUSE	CAMP2_MOUSE	GA2L2_MOUSE	RP1_MOUSE	NAV3_MOUSE	APCL_MOUSE	CLAP1_MOUSE	CLAP2_MOUSE	CAMP1_MOUSE	B2RUG9_MOUSE	Q8C493_MOUSE	E9QLQ9_MOUSE	A0A087WQ31_MOUSE	E9QMF5_MOUSE	A2AW15_MOUSE
biological_process	GO:1990138	neuron projection extension	8	32	0.25	0.999644	0.000607164	1	0.86	PLXA3_MOUSE	SEM5A_MOUSE	CTNB1_MOUSE	CSF1R_MOUSE	SEM5B_MOUSE	USP9X_MOUSE	AURKA_MOUSE	E2AK4_MOUSE
biological_process	GO:0045191	regulation of isotype switching	2	2	1	0.999804	0.000624338	1	0.86	APLF_MOUSE	SPT6H_MOUSE
biological_process	GO:0099518	vesicle cytoskeletal trafficking	1	2	0.5	0.999724	0.000634249	1	0.864	CC186_MOUSE
biological_process	GO:0046530	photoreceptor cell differentiation	1	2	0.5	0.999707	0.000644137	1	0.865	CFAH_MOUSE
biological_process	GO:0035563	positive regulation of chromatin binding	10	17	0.588235	0.999895	0.000658118	1	0.871	KDM4D_MOUSE	GEMI_MOUSE	DDX11_MOUSE	COE2_MOUSE	HMBX1_MOUSE	MED25_MOUSE	PARP9_MOUSE	ZN618_MOUSE	DTX3L_MOUSE	A0A140LHG7_MOUSE
biological_process	GO:0048562	embryonic organ morphogenesis	1	6	0.166667	0.999553	0.000684906	1	0.879	HXC4_MOUSE
biological_process	GO:0001658	branching involved in ureteric bud morphogenesis	21	49	0.428571	0.999731	0.000688076	1	0.88	PBX1_MOUSE	PAX2_MOUSE	SALL1_MOUSE	PKD2_MOUSE	ANGT_MOUSE	LAMA5_MOUSE	GRB1L_MOUSE	CTNB1_MOUSE	FAT4_MOUSE	EYA1_MOUSE	DSPP_MOUSE	PCD16_MOUSE	WT1_MOUSE	TIM_MOUSE	PTC1_MOUSE	BMP2_MOUSE	CD44_MOUSE	GLI3_MOUSE	ATS16_MOUSE	G3X8Q7_MOUSE	F6Y2T6_MOUSE
biological_process	GO:0072028	nephron morphogenesis	0	1	0	0.999694	0.000688347	1	0.88
biological_process	GO:0048872	homeostasis of number of cells	9	40	0.225	0.999541	0.000695392	1	0.881	TPOR_MOUSE	SART3_MOUSE	BCR_MOUSE	ZBT18_MOUSE	TET2_MOUSE	ASXL1_MOUSE	CAR11_MOUSE	ATX2_MOUSE	AFAD_MOUSE
biological_process	GO:0030334	regulation of cell migration	41	136	0.301471	0.999433	0.000724391	1	0.883	PLXA3_MOUSE	PLXA4_MOUSE	PLXB2_MOUSE	PLXB3_MOUSE	PLXD1_MOUSE	SLK_MOUSE	TTBK2_MOUSE	M3K1_MOUSE	KIF14_MOUSE	APC_MOUSE	LAMA5_MOUSE	HACE1_MOUSE	FGF3_MOUSE	GSX2_MOUSE	CXCR4_MOUSE	PAX6_MOUSE	GAB1_MOUSE	MACF1_MOUSE	NOTC1_MOUSE	LDB1_MOUSE	PKHG3_MOUSE	SPT13_MOUSE	TENR_MOUSE	ROCK1_MOUSE	WDR44_MOUSE	U17PE_MOUSE	AMOL2_MOUSE	AMOT_MOUSE	MYSM1_MOUSE	LMNA_MOUSE	LDB2_MOUSE	KIF2A_MOUSE	LAMA2_MOUSE	MEAK7_MOUSE	MINK1_MOUSE	DOC10_MOUSE	AMOL1_MOUSE	E9QM99_MOUSE	G3X9G2_MOUSE	A2AW15_MOUSE
biological_process	GO:0030521	androgen receptor signaling pathway	9	21	0.428571	0.999757	0.000710589	1	0.883	TMF1_MOUSE	KDM3A_MOUSE	DDX17_MOUSE	DDX5_MOUSE	ZMIZ1_MOUSE	ARI1A_MOUSE	Q3U741_MOUSE	Q8BTS0_MOUSE	E9QAQ7_MOUSE
biological_process	GO:0001843	neural tube closure	38	112	0.339286	0.999639	0.000733859	1	0.884	PLXB2_MOUSE	PAX2_MOUSE	SALL1_MOUSE	SHRM3_MOUSE	SCRIB_MOUSE	SALL4_MOUSE	LRP2_MOUSE	KAT2A_MOUSE	KI20B_MOUSE	BBS4_MOUSE	C1TC_MOUSE	CECR2_MOUSE	ENAH_MOUSE	FZD3_MOUSE	GRHL2_MOUSE	COBL_MOUSE	KDM6A_MOUSE	PRIC1_MOUSE	RGMA_MOUSE	TSC1_MOUSE	TBXT_MOUSE	ROCK2_MOUSE	SETD2_MOUSE	STIL_MOUSE	MED12_MOUSE	ZIC5_MOUSE	RHG07_MOUSE	TSC2_MOUSE	PTC1_MOUSE	TGFB2_MOUSE	ARI1A_MOUSE	Q80ZX0_MOUSE	A0A0R4J1H8_MOUSE	F6YIN5_MOUSE	E9Q6I3_MOUSE	E9QMY5_MOUSE	A0A286YDQ8_MOUSE	F6VJC5_MOUSE
biological_process	GO:0000281	mitotic cytokinesis	27	75	0.36	0.999664	0.00074097	1	0.884	KIF4_MOUSE	APC_MOUSE	CUL7_MOUSE	BBS4_MOUSE	EFHC1_MOUSE	KIF23_MOUSE	SON_MOUSE	ROCK1_MOUSE	SPTB2_MOUSE	ROCK2_MOUSE	TRI36_MOUSE	MYH10_MOUSE	KI20A_MOUSE	CEP55_MOUSE	CTRO_MOUSE	B2CKC6_MOUSE	Q3UH59_MOUSE	B2RUG9_MOUSE	Q8C493_MOUSE	D3YU89_MOUSE	E9QL53_MOUSE	A0A087WNU5_MOUSE	A0A494BBG6_MOUSE	D3Z1U0_MOUSE	E9QLQ9_MOUSE	H9KV00_MOUSE	F6SBR5_MOUSE
biological_process	GO:2000145	regulation of cell motility	4	11	0.363636	0.999425	0.000730651	1	0.884	RHG18_MOUSE	PRAG1_MOUSE	SAC2_MOUSE	FES_MOUSE
biological_process	GO:0072078	nephron tubule morphogenesis	0	1	0	0.999685	0.000727877	1	0.884
biological_process	GO:0031087	deadenylation-independent decapping of nuclear-transcribed mRNA	8	11	0.727273	0.999917	0.000741964	1	0.892	DCP1B_MOUSE	EDC3_MOUSE	EDC4_MOUSE	DCP1A_MOUSE	D6RE33_MOUSE	F6ZJ27_MOUSE	A0A0R4J1Q0_MOUSE	G5E896_MOUSE
biological_process	GO:0097198	histone H3-K36 trimethylation	6	8	0.75	0.999917	0.000741964	1	0.892	SETD5_MOUSE	PRDM9_MOUSE	SETD2_MOUSE	A0A0G2JEW8_MOUSE	A0A0G2JH06_MOUSE	A0A0G2JEZ4_MOUSE
biological_process	GO:1901888	regulation of cell junction assembly	6	12	0.5	0.999538	0.000759416	1	0.892	ROCK1_MOUSE	ROCK2_MOUSE	ZO1_MOUSE	Q3UHC1_MOUSE	Q3UGX8_MOUSE	A1L338_MOUSE
biological_process	GO:0043067	regulation of programmed cell death	3	8	0.375	0.999386	0.00074687	1	0.892	PAX2_MOUSE	CXCR4_MOUSE	A0A0R4J0N8_MOUSE
biological_process	GO:0061418	regulation of transcription from RNA polymerase II promoter in response to hypoxia	2	3	0.666667	0.999917	0.000741964	1	0.892	EGR1_MOUSE	STOX1_MOUSE
biological_process	GO:0032873	negative regulation of stress-activated MAPK cascade	4	10	0.4	0.999721	0.000761064	1	0.894	FOXM1_MOUSE	IGB1B_MOUSE	IGBP1_MOUSE	Q6P1H7_MOUSE
biological_process	GO:0060537	muscle tissue development	0	5	0	0.999456	0.000771106	1	0.898
biological_process	GO:0045830	positive regulation of isotype switching	7	13	0.538462	0.999782	0.000778721	1	0.9	TP53B_MOUSE	PAXI1_MOUSE	RIF1_MOUSE	SHLD2_MOUSE	SHLD1_MOUSE	TFR1_MOUSE	HMCES_MOUSE
biological_process	GO:0009214	cyclic nucleotide catabolic process	0	1	0	0.999782	0.000778721	1	0.9
biological_process	GO:0072666	establishment of protein localization to vacuole	1	1	1	0.999698	0.000781729	1	0.901	TNAP3_MOUSE
biological_process	GO:0086010	membrane depolarization during action potential	15	31	0.483871	0.999736	0.000789255	1	0.903	KCNH2_MOUSE	SCN5A_MOUSE	Q53Z09_MOUSE	Q5SUG4_MOUSE	Q5SUF5_MOUSE	B1AYL1_MOUSE	Q5SUG2_MOUSE	Q5SUF9_MOUSE	Q5SUF6_MOUSE	Q5SUG3_MOUSE	Q5SUG1_MOUSE	Q5SUF7_MOUSE	E9PWL1_MOUSE	Q5SUF8_MOUSE	Q5SUG0_MOUSE
biological_process	GO:0061512	protein localization to cilium	10	40	0.25	0.99965	0.000791098	1	0.903	TT21A_MOUSE	TT21B_MOUSE	DYHC2_MOUSE	FSIP2_MOUSE	BBS4_MOUSE	CCD39_MOUSE	DZI1L_MOUSE	DZIP1_MOUSE	BROMI_MOUSE	CCD40_MOUSE
biological_process	GO:0097061	dendritic spine organization	1	8	0.125	0.999582	0.000818737	1	0.906	DLG4_MOUSE
biological_process	GO:0042981	regulation of apoptotic process	47	203	0.231527	0.99932	0.0008272	1	0.913	PLK5_MOUSE	PAX2_MOUSE	TIF1A_MOUSE	SLK_MOUSE	TM102_MOUSE	LRP5_MOUSE	LRP8_MOUSE	MALT1_MOUSE	ANGT_MOUSE	BAG6_MOUSE	EGR1_MOUSE	CTNB1_MOUSE	B2L13_MOUSE	CREB1_MOUSE	MADD_MOUSE	B2CL1_MOUSE	NL1B2_MOUSE	RIPK3_MOUSE	UBP42_MOUSE	U17LC_MOUSE	NOD1_MOUSE	U17PB_MOUSE	WRN_MOUSE	UBP36_MOUSE	TNR4_MOUSE	U17PA_MOUSE	TNR1A_MOUSE	PHLP1_MOUSE	TOX3_MOUSE	P53_MOUSE	U17PD_MOUSE	U17PE_MOUSE	TGFB2_MOUSE	DLG5_MOUSE	CAR11_MOUSE	HIP1_MOUSE	MPRI_MOUSE	GLI3_MOUSE	ALPK2_MOUSE	Q9QWX2_MOUSE
biological_process	GO:0090161	Golgi ribbon formation	11	22	0.5	0.999825	0.000826316	1	0.913	FHDC1_MOUSE	GCC2_MOUSE	STX6_MOUSE	STX16_MOUSE	MY18A_MOUSE	GOGA2_MOUSE	ANM5_MOUSE	B2RSU7_MOUSE	E9Q512_MOUSE	A0A0R4J049_MOUSE	H3BJG4_MOUSE
biological_process	GO:0003177	pulmonary valve development	4	5	0.8	0.999825	0.000826316	1	0.913	SUH_MOUSE	TNR1B_MOUSE	TNR1A_MOUSE	BMPR2_MOUSE
biological_process	GO:0022414	reproductive process	7	17	0.411765	0.999307	0.000837391	1	0.914	TBXT_MOUSE	B9EHX4_MOUSE	Q91ZE6_MOUSE	E9QPK4_MOUSE	A0A1L1SSL9_MOUSE	E9PX29_MOUSE	E9PZC2_MOUSE
biological_process	GO:0035023	regulation of Rho protein signal transduction	26	48	0.541667	0.999584	0.000845373	1	0.92	STAR8_MOUSE	ARHGP_MOUSE	BCR_MOUSE	ES8L1_MOUSE	EPS8_MOUSE	ES8L3_MOUSE	ES8L2_MOUSE	STA13_MOUSE	RGRF2_MOUSE	RHG07_MOUSE	ARG28_MOUSE	MYO9B_MOUSE	KANK2_MOUSE	ARHGI_MOUSE	AKP13_MOUSE	A0A140LHG3_MOUSE	E9Q238_MOUSE	A0A0R4J211_MOUSE	E9Q4X5_MOUSE	A0A1W2P6R9_MOUSE	E9QKB1_MOUSE	A0A0R4J171_MOUSE	F7B9R2_MOUSE	E9Q944_MOUSE	G5E825_MOUSE	A0A1Y7VNM7_MOUSE
biological_process	GO:0048251	elastic fiber assembly	14	29	0.482759	0.999789	0.000843891	1	0.92	FBLN4_MOUSE	LTBP3_MOUSE	THSD4_MOUSE	MYH11_MOUSE	O35452_MOUSE	A0A140LJC7_MOUSE	A0A494BAR1_MOUSE	G5E8D6_MOUSE	A0A338P6K2_MOUSE	A0A571BG59_MOUSE	F6Z1C2_MOUSE	A0A5F8MPH8_MOUSE	E9Q2T3_MOUSE	A0A494BBF0_MOUSE
biological_process	GO:0045787	positive regulation of cell cycle	10	49	0.204082	0.999439	0.000844153	1	0.92	ANR17_MOUSE	GATA4_MOUSE	STOX1_MOUSE	TFE2_MOUSE	P53_MOUSE	TGFB2_MOUSE	CHK1_MOUSE	MDM2_MOUSE	CCPG1_MOUSE	A0A3Q4EI31_MOUSE
biological_process	GO:0051294	establishment of spindle orientation	4	6	0.666667	0.999715	0.000872634	1	0.922	SPAG5_MOUSE	MAP4_MOUSE	CLAP1_MOUSE	A0A087WQ31_MOUSE
biological_process	GO:0033144	negative regulation of intracellular steroid hormone receptor signaling pathway	1	4	0.25	0.999715	0.000872634	1	0.922	NR0B1_MOUSE
biological_process	GO:0060675	ureteric bud morphogenesis	0	4	0	0.999638	0.000869628	1	0.922
biological_process	GO:0008016	regulation of heart contraction	5	32	0.15625	0.999469	0.00087975	1	0.923	SP4_MOUSE	MYH6_MOUSE	FOXN4_MOUSE	CAC1B_MOUSE	NOS2_MOUSE
biological_process	GO:0060606	tube closure	0	1	0	0.999562	0.000879875	1	0.923
biological_process	GO:0007605	sensory perception of sound	65	213	0.305164	0.999469	0.000898459	1	0.925	SPY2_MOUSE	SRRM4_MOUSE	CO1A1_MOUSE	LRP2_MOUSE	MALD2_MOUSE	GRCR2_MOUSE	EYA4_MOUSE	CNTN5_MOUSE	ES8L2_MOUSE	PKHL1_MOUSE	NIPBL_MOUSE	CDN1B_MOUSE	GSDME_MOUSE	GBRA5_MOUSE	LRIG1_MOUSE	TPRN_MOUSE	PCD15_MOUSE	STRC_MOUSE	PO3F4_MOUSE	UBP53_MOUSE	TARA_MOUSE	OTOAN_MOUSE	ZO1_MOUSE	UCN1_MOUSE	TECTA_MOUSE	USH2A_MOUSE	MBP_MOUSE	AT2B2_MOUSE	ALMS1_MOUSE	HOME2_MOUSE	ICAM1_MOUSE	MYO3A_MOUSE	MYH14_MOUSE	MYO7A_MOUSE	MYO7B_MOUSE	MYO15_MOUSE	MYO1A_MOUSE	KCNQ1_MOUSE	COBA2_MOUSE	CADH1_MOUSE
biological_process	GO:0000003	reproduction	0	3	0	0.999246	0.000908903	1	0.925
biological_process	GO:0031098	stress-activated protein kinase signaling cascade	2	7	0.285714	0.999381	0.000976744	1	0.928	KAT7_MOUSE	DAPLE_MOUSE
biological_process	GO:0006888	endoplasmic reticulum to Golgi vesicle-mediated transport	46	162	0.283951	0.999425	0.00101494	1	0.929	PEF1_MOUSE	TMED3_MOUSE	TMED6_MOUSE	SC16B_MOUSE	STX17_MOUSE	LMAN1_MOUSE	COPB_MOUSE	KLH12_MOUSE	LMF1_MOUSE	ANK1_MOUSE	SC16A_MOUSE	SC24A_MOUSE	TCAM2_MOUSE	COPE_MOUSE	YIPF5_MOUSE	TGO1_MOUSE	USO1_MOUSE	TPC12_MOUSE	HD_MOUSE	MIA2_MOUSE	MPPE1_MOUSE	COPB2_MOUSE	GOGA2_MOUSE	BAP29_MOUSE	Q80ZX0_MOUSE	Q6NXL1_MOUSE	Q9D614_MOUSE	A2AA71_MOUSE	E9Q512_MOUSE	A0A286YCX6_MOUSE	A0A0G2JGJ5_MOUSE	S4R192_MOUSE	A0A286YDI8_MOUSE	A0A2I3BQS4_MOUSE	S4R1Y8_MOUSE	F6YIN5_MOUSE	Q9Z1A1_MOUSE	A2AA72_MOUSE	G3X972_MOUSE	H3BJG4_MOUSE
biological_process	GO:1903599	positive regulation of autophagy of mitochondrion	4	6	0.666667	0.999847	0.00102084	1	0.936	HIF1A_MOUSE	HD_MOUSE	FBX7_MOUSE	G3X9H5_MOUSE
biological_process	GO:0031453	positive regulation of heterochromatin assembly	2	2	1	0.999847	0.00102084	1	0.936	SIN3A_MOUSE	TPR_MOUSE
biological_process	GO:0035148	tube formation	3	9	0.333333	0.999414	0.00102403	1	0.937	SDCG8_MOUSE	NOTC1_MOUSE	ATOH8_MOUSE
biological_process	GO:0043276	anoikis	9	15	0.6	0.999679	0.00104774	1	0.94	E2F1_MOUSE	BMF_MOUSE	SIK1_MOUSE	TSC2_MOUSE	NEMO_MOUSE	Q9EQR4_MOUSE	Q3UHB2_MOUSE	A0A0G2JFW5_MOUSE	A2AV75_MOUSE
biological_process	GO:0030198	extracellular matrix organization	61	210	0.290476	0.99928	0.00107996	1	0.947	PGBM_MOUSE	SMOC2_MOUSE	ATL4_MOUSE	CO1A1_MOUSE	ATS5_MOUSE	ATS18_MOUSE	CORA1_MOUSE	ANGT_MOUSE	NID1_MOUSE	ITIH1_MOUSE	CCD80_MOUSE	ATS13_MOUSE	ATS2_MOUSE	COGA1_MOUSE	ATS12_MOUSE	DMP1_MOUSE	MMP25_MOUSE	IMPG2_MOUSE	NPHP3_MOUSE	OLM2B_MOUSE	ATS20_MOUSE	COIA1_MOUSE	NF1_MOUSE	TENR_MOUSE	TFP11_MOUSE	SCAR3_MOUSE	PPN_MOUSE	SMOC1_MOUSE	RECK_MOUSE	VITRN_MOUSE	PXDN_MOUSE	TNFA_MOUSE	TGFB2_MOUSE	ATL1_MOUSE	ATS7_MOUSE	CO1A2_MOUSE	CO5A1_MOUSE	CO5A2_MOUSE	CO6A4_MOUSE	CO6A5_MOUSE
biological_process	GO:0045162	clustering of voltage-gated sodium channels	7	10	0.7	0.999899	0.00107493	1	0.947	SCLT1_MOUSE	NFASC_MOUSE	MYOC_MOUSE	GLDN_MOUSE	Q91ZE6_MOUSE	E9PX29_MOUSE	E9PZC2_MOUSE
biological_process	GO:0048488	synaptic vesicle endocytosis	21	57	0.368421	0.999495	0.00112889	1	0.948	SYNJ1_MOUSE	STON1_MOUSE	SH3G2_MOUSE	SCRIB_MOUSE	K1107_MOUSE	AP180_MOUSE	BIN1_MOUSE	FCHO2_MOUSE	PICAL_MOUSE	STON2_MOUSE	RB27B_MOUSE	AMPH_MOUSE	K1109_MOUSE	AP2B1_MOUSE	AP2M1_MOUSE	F6VSS8_MOUSE	D3Z656_MOUSE	A0A338P6C7_MOUSE	E9PXP7_MOUSE	F7BQW7_MOUSE	E9Q7S0_MOUSE
biological_process	GO:0061337	cardiac conduction	6	18	0.333333	0.999495	0.00112889	1	0.948	B3A3_MOUSE	MEF2A_MOUSE	KCNQ1_MOUSE	Q91ZE6_MOUSE	E9PX29_MOUSE	E9PZC2_MOUSE
biological_process	GO:0006887	exocytosis	46	168	0.27381	0.999185	0.00113269	1	0.949	SYTL3_MOUSE	S17A9_MOUSE	STX17_MOUSE	STX4_MOUSE	LGI3_MOUSE	GLR_MOUSE	BAIP3_MOUSE	EX3L4_MOUSE	EX3L1_MOUSE	EXOC3_MOUSE	P3C2A_MOUSE	SCAM1_MOUSE	STX1B_MOUSE	STXB3_MOUSE	MICA3_MOUSE	EXOC4_MOUSE	TNAP2_MOUSE	PI51C_MOUSE	TGO1_MOUSE	NALP5_MOUSE	MYO5A_MOUSE	MYH10_MOUSE	A0A0R4J0W9_MOUSE	A0A5F8MPN4_MOUSE	A0A5F8MPU7_MOUSE	A0A494BB44_MOUSE	E9Q350_MOUSE	A0A1D5RME9_MOUSE	S4R1E7_MOUSE	A0A5F8MPF3_MOUSE	D9HP81_MOUSE	S4R1K2_MOUSE	F6TZK4_MOUSE	A0A1D5RM34_MOUSE	E9Q180_MOUSE	A0A0R4J257_MOUSE	A0A2C9F2C1_MOUSE	E9PWP6_MOUSE	A0A0N4SUZ1_MOUSE	A0A0R4J2D3_MOUSE
biological_process	GO:0043618	regulation of transcription from RNA polymerase II promoter in response to stress	1	2	0.5	0.999578	0.00113785	1	0.95	INO80_MOUSE
biological_process	GO:0120316	sperm flagellum assembly	1	3	0.333333	0.999666	0.00113437	1	0.95	DZIP1_MOUSE
biological_process	GO:0001895	retina homeostasis	8	25	0.32	0.999534	0.00113901	1	0.952	BBS4_MOUSE	S28A2_MOUSE	CCD66_MOUSE	E1AZ71_MOUSE	Q91WA8_MOUSE	A0A1D5RLJ2_MOUSE	A0A1D5RLA7_MOUSE	A0A1D5RLZ4_MOUSE
biological_process	GO:0035108	limb morphogenesis	11	30	0.366667	0.999358	0.00114696	1	0.953	PCNT_MOUSE	LRP5_MOUSE	LMX1B_MOUSE	FTM_MOUSE	SIK3_MOUSE	MEGF8_MOUSE	TBX4_MOUSE	PTC1_MOUSE	FBN2_MOUSE	GLI3_MOUSE	FLVC1_MOUSE
biological_process	GO:0003170	heart valve development	2	11	0.181818	0.999548	0.00115492	1	0.953	MDM2_MOUSE	MATR3_MOUSE
biological_process	GO:0043412	macromolecule modification	0	2	0	0.998982	0.00115615	1	0.953
biological_process	GO:0044839	cell cycle G2/M phase transition	0	3	0	0.999341	0.00116174	1	0.954
biological_process	GO:0060284	regulation of cell development	0	2	0	0.999143	0.00116619	1	0.955
biological_process	GO:0007041	lysosomal transport	7	21	0.333333	0.999382	0.00117494	1	0.957	VPS54_MOUSE	VPS52_MOUSE	ALS2_MOUSE	AT132_MOUSE	LRP1_MOUSE	MPRI_MOUSE	A0A571BF02_MOUSE
biological_process	GO:0051247	positive regulation of protein metabolic process	1	11	0.0909091	0.999038	0.00117184	1	0.957	MK07_MOUSE
biological_process	GO:0046329	negative regulation of JNK cascade	17	35	0.485714	0.999594	0.00120091	1	0.958	PER1_MOUSE	SH3R2_MOUSE	JIP1_MOUSE	GPS2_MOUSE	NCOR1_MOUSE	TAOK3_MOUSE	ZMY11_MOUSE	MECOM_MOUSE	ITCH_MOUSE	DACT1_MOUSE	DUS3_MOUSE	FKTN_MOUSE	D3YY86_MOUSE	D3Z5V0_MOUSE	G3UZT5_MOUSE	Q5RIM6_MOUSE	A0A1Y7VM91_MOUSE
biological_process	GO:0001841	neural tube formation	4	18	0.222222	0.999363	0.00119992	1	0.958	IPMK_MOUSE	TECT1_MOUSE	PTC1_MOUSE	MIB1_MOUSE
biological_process	GO:1900454	positive regulation of long-term synaptic depression	10	18	0.555556	0.999781	0.00120647	1	0.96	LIRB3_MOUSE	IQEC2_MOUSE	GRID2_MOUSE	KCNB1_MOUSE	TAU_MOUSE	Q7TN74_MOUSE	H3BL28_MOUSE	H3BKQ7_MOUSE	H3BJD0_MOUSE	H3BJD6_MOUSE
biological_process	GO:0016525	negative regulation of angiogenesis	40	134	0.298507	0.999328	0.00124304	1	0.963	PDE3B_MOUSE	SPY2_MOUSE	PTPRM_MOUSE	ANGP4_MOUSE	ANGP2_MOUSE	ANGT_MOUSE	HHEX_MOUSE	BY55_MOUSE	CTNB1_MOUSE	NGP_MOUSE	NF1_MOUSE	ROCK1_MOUSE	SPRE1_MOUSE	TNR16_MOUSE	ROCK2_MOUSE	STAT1_MOUSE	PML_MOUSE	TGFB2_MOUSE	AGRB3_MOUSE	AT2B4_MOUSE	AMOT_MOUSE	FOXJ2_MOUSE	FOXO4_MOUSE	HGS_MOUSE	NNRE_MOUSE	ATF2_MOUSE	ECSCR_MOUSE	B2RUS7_MOUSE	Q3UMA3_MOUSE	Q68FM4_MOUSE	Q68FL1_MOUSE	Q3UTR7_MOUSE	B7ZD29_MOUSE	A0A087WSP5_MOUSE	H7BWZ2_MOUSE	H7BX74_MOUSE	E9QLQ3_MOUSE	H7BX92_MOUSE	A0A1Y7VMN0_MOUSE	A0A0A6YXU9_MOUSE
biological_process	GO:0050908	detection of light stimulus involved in visual perception	15	33	0.454545	0.999658	0.00121486	1	0.963	PCARE_MOUSE	SEM5A_MOUSE	GUC2F_MOUSE	CXA10_MOUSE	CRUM1_MOUSE	SEM5B_MOUSE	CAC1F_MOUSE	CP250_MOUSE	CCD66_MOUSE	E1AZ71_MOUSE	Q91WA8_MOUSE	Q7TNI3_MOUSE	A0A1D5RLJ2_MOUSE	A0A1D5RLA7_MOUSE	A0A1D5RLZ4_MOUSE
biological_process	GO:0040029	regulation of gene expression, epigenetic	10	30	0.333333	0.999402	0.00123817	1	0.963	HDAC4_MOUSE	HDAC6_MOUSE	MORC1_MOUSE	PRD14_MOUSE	ZN335_MOUSE	AP2C_MOUSE	A2APA8_MOUSE	E9Q3L4_MOUSE	G3UZV2_MOUSE	D3Z2E7_MOUSE
biological_process	GO:0001736	establishment of planar polarity	10	24	0.416667	0.999468	0.00126183	1	0.963	CPLN1_MOUSE	INTU_MOUSE	FTM_MOUSE	FAT4_MOUSE	FZD3_MOUSE	PCD16_MOUSE	P63_MOUSE	TTC8_MOUSE	ALMS1_MOUSE	A0A0N4SUY7_MOUSE
biological_process	GO:0051403	stress-activated MAPK cascade	4	16	0.25	0.999199	0.0012629	1	0.963	M3K20_MOUSE	ANGT_MOUSE	TAOK2_MOUSE	Q3UTR7_MOUSE
biological_process	GO:0010972	negative regulation of G2/M transition of mitotic cell cycle	2	9	0.222222	0.999468	0.00126183	1	0.963	MIIP_MOUSE	CHK1_MOUSE
biological_process	GO:0070302	regulation of stress-activated protein kinase signaling cascade	0	1	0	0.999226	0.00126184	1	0.963
biological_process	GO:0046785	microtubule polymerization	4	17	0.235294	0.999366	0.00129413	1	0.964	RP1_MOUSE	ZN207_MOUSE	TAU_MOUSE	CENPJ_MOUSE
biological_process	GO:1903146	regulation of autophagy of mitochondrion	2	8	0.25	0.999658	0.00128282	1	0.964	SRBP1_MOUSE	SRC8_MOUSE
biological_process	GO:0051240	positive regulation of multicellular organismal process	2	11	0.181818	0.998916	0.00130855	1	0.969	E0CZ12_MOUSE	F8WHN7_MOUSE
biological_process	GO:0010842	retina layer formation	13	27	0.481481	0.999668	0.0013294	1	0.97	SDK2_MOUSE	PTPRM_MOUSE	AP2B_MOUSE	IGFN1_MOUSE	IRX6_MOUSE	FOXN4_MOUSE	CRUM1_MOUSE	HIPK2_MOUSE	XLRS1_MOUSE	FAT3_MOUSE	HIPK1_MOUSE	DSCAM_MOUSE	Q68FM4_MOUSE
biological_process	GO:0070507	regulation of microtubule cytoskeleton organization	12	56	0.214286	0.99921	0.00132913	1	0.97	RASF7_MOUSE	MAP6_MOUSE	ROCK1_MOUSE	TRI36_MOUSE	TAU_MOUSE	INADL_MOUSE	KI18A_MOUSE	MPDZ_MOUSE	CLAP1_MOUSE	AGRIN_MOUSE	B2KG46_MOUSE	A0A1B0GRE0_MOUSE
biological_process	GO:0021772	olfactory bulb development	10	26	0.384615	0.999561	0.00133394	1	0.97	PCNT_MOUSE	SALL1_MOUSE	KIF14_MOUSE	EXT1_MOUSE	FTM_MOUSE	EOMES_MOUSE	PAX6_MOUSE	CSF1R_MOUSE	TTC8_MOUSE	DLX2_MOUSE
biological_process	GO:0003279	cardiac septum development	8	22	0.363636	0.999312	0.00132092	1	0.97	PLXD1_MOUSE	TAB1_MOUSE	CPLN1_MOUSE	GATA4_MOUSE	MYH10_MOUSE	LRP1_MOUSE	AP2B1_MOUSE	CNTRL_MOUSE
biological_process	GO:1905820	positive regulation of chromosome separation	6	10	0.6	0.999668	0.0013294	1	0.97	NUMA1_MOUSE	SMC4_MOUSE	SMC2_MOUSE	CND1_MOUSE	CNDH2_MOUSE	E9PWG6_MOUSE
biological_process	GO:0045190	isotype switching	5	19	0.263158	0.999492	0.00131466	1	0.97	RNF8_MOUSE	EXO1_MOUSE	NBN_MOUSE	ATAD5_MOUSE	CD40L_MOUSE
biological_process	GO:0010970	transport along microtubule	2	3	0.666667	0.999221	0.00134217	1	0.97	DC1I2_MOUSE	DC1I1_MOUSE
biological_process	GO:0009584	detection of visible light	1	1	1	0.999561	0.00133394	1	0.97	IRX6_MOUSE
biological_process	GO:0072175	epithelial tube formation	1	1	1	0.999245	0.00132975	1	0.97	PODXL_MOUSE
biological_process	GO:0002204	somatic recombination of immunoglobulin genes involved in immune response	0	2	0	0.999492	0.00131466	1	0.97
biological_process	GO:1902003	regulation of amyloid-beta formation	0	1	0	0.999561	0.00133394	1	0.97
biological_process	GO:0042461	photoreceptor cell development	2	4	0.5	0.999402	0.00138106	1	0.974	RP1L1_MOUSE	RP1_MOUSE
biological_process	GO:0010171	body morphogenesis	0	1	0	0.999402	0.00138106	1	0.974
biological_process	GO:0031113	regulation of microtubule polymerization	8	13	0.615385	0.999395	0.00144751	1	0.975	CAMP2_MOUSE	PRUN1_MOUSE	SLAI2_MOUSE	S39AC_MOUSE	CLAP2_MOUSE	CAMP1_MOUSE	H7BX08_MOUSE	A0A0A0MQE5_MOUSE
biological_process	GO:0003407	neural retina development	3	16	0.1875	0.999366	0.00139326	1	0.975	TGFB2_MOUSE	AT2B4_MOUSE	F8WHB1_MOUSE
biological_process	GO:0032872	regulation of stress-activated MAPK cascade	2	13	0.153846	0.99912	0.00143196	1	0.975	TIRAP_MOUSE	NBR1_MOUSE
biological_process	GO:0031114	regulation of microtubule depolymerization	2	3	0.666667	0.999482	0.00144876	1	0.975	MAP1B_MOUSE	MAP1S_MOUSE
biological_process	GO:0003300	cardiac muscle hypertrophy	1	11	0.0909091	0.999298	0.00139538	1	0.975	TITIN_MOUSE
biological_process	GO:0051567	histone H3-K9 methylation	5	10	0.5	0.999529	0.00147394	1	0.977	BAZ2A_MOUSE	PRDM8_MOUSE	PRDM9_MOUSE	SETB2_MOUSE	SETB1_MOUSE
biological_process	GO:0061351	neural precursor cell proliferation	7	21	0.333333	0.999098	0.00152029	1	0.984	PCNT_MOUSE	RPGR1_MOUSE	CXCR4_MOUSE	PAX6_MOUSE	ORC3_MOUSE	IFT88_MOUSE	DREB_MOUSE
biological_process	GO:0035470	positive regulation of vascular wound healing	6	8	0.75	0.999893	0.00149149	1	0.984	SMOC2_MOUSE	FOXC2_MOUSE	CXCR4_MOUSE	VEGFB_MOUSE	A0A3B2WCK7_MOUSE	A0A0R4J0N8_MOUSE
biological_process	GO:1905618	positive regulation of miRNA-mediated gene silencing by inhibition of translation	6	8	0.75	0.999893	0.00149149	1	0.984	4ET_MOUSE	DDX6_MOUSE	TNR6B_MOUSE	IF4G1_MOUSE	IF4E2_MOUSE	D3YUV9_MOUSE
biological_process	GO:0071680	response to indole-3-methanol	0	2	0	0.999893	0.00149149	1	0.984
biological_process	GO:0031058	positive regulation of histone modification	0	1	0	0.999208	0.00152072	1	0.984
biological_process	GO:0031331	positive regulation of cellular catabolic process	0	4	0	0.998927	0.00150162	1	0.984
biological_process	GO:0050770	regulation of axonogenesis	5	29	0.172414	0.999104	0.00153176	1	0.985	SI1L1_MOUSE	EPHA4_MOUSE	CAC1A_MOUSE	A0A286YCV9_MOUSE	E9Q4K7_MOUSE
biological_process	GO:0016081	synaptic vesicle docking	8	11	0.727273	0.999781	0.00157859	1	0.988	STX4_MOUSE	LIPA3_MOUSE	RIMS2_MOUSE	STX1B_MOUSE	RIMS1_MOUSE	UN13A_MOUSE	UN13B_MOUSE	UN13C_MOUSE
biological_process	GO:0003330	regulation of extracellular matrix constituent secretion	2	2	1	0.999781	0.00157859	1	0.988	RIC1_MOUSE	E9QPA1_MOUSE
biological_process	GO:0031086	nuclear-transcribed mRNA catabolic process, deadenylation-independent decay	0	2	0	0.999781	0.00157859	1	0.988
biological_process	GO:0007164	establishment of tissue polarity	0	1	0	0.999317	0.00158768	1	0.988
biological_process	GO:0044238	primary metabolic process	0	8	0	0.998543	0.00159427	1	0.988
biological_process	GO:0065008	regulation of biological quality	1	13	0.0769231	0.998572	0.00161181	1	0.989	A0A0N4SW73_MOUSE
biological_process	GO:0072665	protein localization to vacuole	0	2	0	0.999272	0.00160553	1	0.989
biological_process	GO:0006886	intracellular protein transport	112	446	0.251121	0.998598	0.00176057	1	0.99	SC31B_MOUSE	SYTL3_MOUSE	SC31A_MOUSE	TMED3_MOUSE	TMED6_MOUSE	RUND1_MOUSE	STX18_MOUSE	STX17_MOUSE	STX4_MOUSE	HG2A_MOUSE	HDAC6_MOUSE	COPB_MOUSE	COG7_MOUSE	EXPH5_MOUSE	EVI5_MOUSE	AP1B1_MOUSE	AP4M1_MOUSE	AP1G1_MOUSE	HDBP1_MOUSE	KI13A_MOUSE	SNX6_MOUSE	RAB32_MOUSE	RIMS2_MOUSE	STX6_MOUSE	SC23B_MOUSE	RIC1_MOUSE	SC24A_MOUSE	TBD2A_MOUSE	SGSM2_MOUSE	STX1B_MOUSE	TNR16_MOUSE	TCAM2_MOUSE	SRC8_MOUSE	STX16_MOUSE	TBC8B_MOUSE	STXB3_MOUSE	SGSM3_MOUSE	SGSM1_MOUSE	TB22A_MOUSE	RIMS1_MOUSE
biological_process	GO:0006914	autophagy	50	226	0.221239	0.998746	0.00169569	1	0.99	PHF23_MOUSE	PK3C3_MOUSE	RUBIC_MOUSE	SMCR8_MOUSE	SC16B_MOUSE	LRSM1_MOUSE	GOPC_MOUSE	BECN2_MOUSE	EPG5_MOUSE	ATG10_MOUSE	IRF8_MOUSE	ITB4_MOUSE	FBP1L_MOUSE	MTMRD_MOUSE	SIR2_MOUSE	SLAF5_MOUSE	SC16A_MOUSE	RMC1_MOUSE	UBP10_MOUSE	VP13A_MOUSE	TGFA1_MOUSE	WIPI4_MOUSE	P53_MOUSE	UBP13_MOUSE	WDFY4_MOUSE	UBQL4_MOUSE	VPS11_MOUSE	RBCC1_MOUSE	ARSA_MOUSE	AT132_MOUSE	ATG4D_MOUSE	AMRA1_MOUSE	BAKOR_MOUSE	ANXA7_MOUSE	F7BPW6_MOUSE	F6T8X6_MOUSE	A0A140LJ78_MOUSE	A0A140LHC1_MOUSE	E9PUI5_MOUSE	A2AEV5_MOUSE
biological_process	GO:0044030	regulation of DNA methylation	11	23	0.478261	0.9995	0.001618	1	0.99	BAZ2A_MOUSE	GRHL2_MOUSE	PARP1_MOUSE	PRD14_MOUSE	TET1_MOUSE	ANM5_MOUSE	BRCA1_MOUSE	Q921K2_MOUSE	A2A7F4_MOUSE	A0A0R4J049_MOUSE	E9Q532_MOUSE
biological_process	GO:0043122	regulation of I-kappaB kinase/NF-kappaB signaling	10	35	0.285714	0.998898	0.0017639	1	0.99	LIME1_MOUSE	TCAM2_MOUSE	UFL1_MOUSE	TNFA_MOUSE	ANGP1_MOUSE	IKBB_MOUSE	NEMO_MOUSE	GBP7_MOUSE	CLC7A_MOUSE	E9PWH2_MOUSE
biological_process	GO:0007062	sister chromatid cohesion	8	23	0.347826	0.99924	0.00172228	1	0.99	SMC1B_MOUSE	DDX11_MOUSE	ESCO1_MOUSE	SMC1A_MOUSE	SMC3_MOUSE	STAG3_MOUSE	KIF22_MOUSE	MRE11_MOUSE
biological_process	GO:0050767	regulation of neurogenesis	7	45	0.155556	0.998839	0.00163531	1	0.99	PER2_MOUSE	PAX6_MOUSE	PRUN1_MOUSE	NOTC1_MOUSE	YAP1_MOUSE	ZN335_MOUSE	YTHD2_MOUSE
biological_process	GO:0060306	regulation of membrane repolarization	6	14	0.428571	0.999376	0.0018252	1	0.99	KCNH2_MOUSE	KCNE2_MOUSE	KCNQ1_MOUSE	AKAP9_MOUSE	Q6PGB9_MOUSE	E9Q9K8_MOUSE
biological_process	GO:0016331	morphogenesis of embryonic epithelium	5	13	0.384615	0.998976	0.00174837	1	0.99	SCRIB_MOUSE	LAMA5_MOUSE	KDF1_MOUSE	CTNB1_MOUSE	TGFI1_MOUSE
biological_process	GO:1902749	regulation of cell cycle G2/M phase transition	3	5	0.6	0.999057	0.00179048	1	0.99	PAXI1_MOUSE	P53_MOUSE	NEK10_MOUSE
biological_process	GO:0072073	kidney epithelium development	2	3	0.666667	0.999008	0.00174211	1	0.99	SALL1_MOUSE	KANK2_MOUSE
biological_process	GO:0006401	RNA catabolic process	2	23	0.0869565	0.998879	0.00166486	1	0.99	Q6NZR5_MOUSE	G3UYT1_MOUSE
biological_process	GO:0035303	regulation of dephosphorylation	2	4	0.5	0.998999	0.00174713	1	0.99	IGB1B_MOUSE	IGBP1_MOUSE
biological_process	GO:0048639	positive regulation of developmental growth	2	8	0.25	0.998918	0.00172155	1	0.99	INSR_MOUSE	PRKDC_MOUSE
biological_process	GO:0001738	morphogenesis of a polarized epithelium	2	9	0.222222	0.999159	0.00172122	1	0.99	LAMA5_MOUSE	P63_MOUSE
biological_process	GO:0001838	embryonic epithelial tube formation	0	3	0	0.99903	0.00172562	1	0.99
biological_process	GO:0060968	obsolete regulation of gene silencing	0	2	0	0.999312	0.00166023	1	0.99
biological_process	GO:0043414	macromolecule methylation	0	2	0	0.998798	0.00173294	1	0.99
biological_process	GO:0006306	DNA methylation	9	27	0.333333	0.999165	0.00185057	1	0.996	ALEX_MOUSE	HELLS_MOUSE	BAZ2A_MOUSE	DNM3B_MOUSE	KMT2A_MOUSE	KMT2E_MOUSE	MBD4_MOUSE	TEX15_MOUSE	MCAF1_MOUSE
biological_process	GO:0090292	nuclear matrix anchoring at nuclear membrane	4	4	1	1	0.0018363	1	0.996	SUN1_MOUSE	SYNE1_MOUSE	SUN2_MOUSE	A0A1L1STC6_MOUSE
biological_process	GO:0033986	response to methanol	4	4	1	1	0.0018363	1	0.996	A1AT3_MOUSE	A1AT2_MOUSE	A1AT5_MOUSE	A1AT4_MOUSE
biological_process	GO:0003257	positive regulation of transcription from RNA polymerase II promoter involved in myocardial precursor cell differentiation	4	4	1	1	0.0018363	1	0.996	GREM1_MOUSE	TBXT_MOUSE	SRF_MOUSE	MYCD_MOUSE
biological_process	GO:0007079	mitotic chromosome movement towards spindle pole	4	4	1	1	0.0018363	1	0.996	KTNB1_MOUSE	IMB1_MOUSE	CENPE_MOUSE	E9QKK1_MOUSE
biological_process	GO:0050925	negative regulation of negative chemotaxis	4	4	1	1	0.0018363	1	0.996	ROBO2_MOUSE	ROBO1_MOUSE	A0A338P6F7_MOUSE	A0A2I3BR72_MOUSE
biological_process	GO:0061789	dense core granule priming	4	4	1	1	0.0018363	1	0.996	UN13D_MOUSE	UN13A_MOUSE	UN13B_MOUSE	UN13C_MOUSE
biological_process	GO:0034146	toll-like receptor 5 signaling pathway	3	3	1	1	0.0018363	1	0.996	TLR5_MOUSE	Q05AH3_MOUSE	A0A0A6YVY4_MOUSE
biological_process	GO:0035691	macrophage migration inhibitory factor signaling pathway	1	1	1	1	0.0018363	1	0.996	HG2A_MOUSE
biological_process	GO:0035051	cardiocyte differentiation	1	1	1	0.998863	0.00184296	1	0.996	BMP2_MOUSE
biological_process	GO:2000446	regulation of macrophage migration inhibitory factor signaling pathway	1	1	1	1	0.0018363	1	0.996	ANGP1_MOUSE
biological_process	GO:0016444	somatic cell DNA recombination	0	1	0	0.999165	0.00185057	1	0.996
biological_process	GO:0072332	intrinsic apoptotic signaling pathway by p53 class mediator	15	36	0.416667	0.999088	0.0019	1	0.997	RRP8_MOUSE	E2F1_MOUSE	DDX5_MOUSE	MBB1A_MOUSE	P53_MOUSE	PML_MOUSE	ASPP2_MOUSE	JMY_MOUSE	CASP6_MOUSE	Q8BTS0_MOUSE	E9PVA2_MOUSE	E9QJU8_MOUSE	E9Q3L4_MOUSE	G3UZV2_MOUSE	D3Z2E7_MOUSE
biological_process	GO:0007288	sperm axoneme assembly	14	31	0.451613	0.999463	0.00189721	1	0.997	SPEF2_MOUSE	DRC7_MOUSE	DYH1_MOUSE	FSIP2_MOUSE	CF206_MOUSE	CF157_MOUSE	CFA65_MOUSE	BBS2_MOUSE	CP131_MOUSE	TTLL5_MOUSE	ARMC2_MOUSE	IFT88_MOUSE	CFA44_MOUSE	A0A140LIV1_MOUSE
biological_process	GO:0003406	retinal pigment epithelium development	5	6	0.833333	0.999921	0.00188691	1	0.997	PAX2_MOUSE	CFAH_MOUSE	MED1_MOUSE	NLS1_MOUSE	BROMI_MOUSE
biological_process	GO:0061419	positive regulation of transcription from RNA polymerase II promoter in response to hypoxia	5	6	0.833333	0.999921	0.00188691	1	0.997	HIF1A_MOUSE	NF2L2_MOUSE	NOTC1_MOUSE	SUH_MOUSE	P53_MOUSE
biological_process	GO:0051256	mitotic spindle midzone assembly	5	6	0.833333	0.999921	0.00188691	1	0.997	MAP10_MOUSE	KIF4_MOUSE	AURKB_MOUSE	KIF23_MOUSE	PRC1_MOUSE
biological_process	GO:0010693	negative regulation of alkaline phosphatase activity	5	6	0.833333	0.999921	0.00188691	1	0.997	SEM4D_MOUSE	TNFA_MOUSE	TGFB2_MOUSE	AHR_MOUSE	A0A0A6YXU9_MOUSE
biological_process	GO:0048496	maintenance of animal organ identity	5	6	0.833333	0.999921	0.00188691	1	0.997	IQCB1_MOUSE	NPHP3_MOUSE	USH2A_MOUSE	AGRV1_MOUSE	B8JJE0_MOUSE
biological_process	GO:0036003	positive regulation of transcription from RNA polymerase II promoter in response to stress	5	7	0.714286	0.999463	0.00189721	1	0.997	MK07_MOUSE	NF2L1_MOUSE	NF2L2_MOUSE	P53_MOUSE	GCN1_MOUSE
biological_process	GO:0061172	regulation of establishment of bipolar cell polarity	5	6	0.833333	0.999921	0.00188691	1	0.997	Q8CDJ6_MOUSE	F6X7B3_MOUSE	A0A571BF63_MOUSE	A0A140LIW7_MOUSE	F6RWQ6_MOUSE
biological_process	GO:1901228	positive regulation of transcription from RNA polymerase II promoter involved in heart development	2	3	0.666667	0.999921	0.00188691	1	0.997	NACA_MOUSE	MYCD_MOUSE
biological_process	GO:0006606	protein import into nucleus	40	138	0.289855	0.998677	0.00217175	1	0.998	P12L2_MOUSE	4ET_MOUSE	HIKES_MOUSE	ING1_MOUSE	FA53A_MOUSE	ANGT_MOUSE	NU214_MOUSE	IPO11_MOUSE	NUP93_MOUSE	NUP62_MOUSE	DDX5_MOUSE	MED1_MOUSE	PO121_MOUSE	IMB1_MOUSE	NU107_MOUSE	NU188_MOUSE	P85A_MOUSE	NOTC1_MOUSE	NUP98_MOUSE	PRIC1_MOUSE	TPR_MOUSE	TSC2_MOUSE	P53_MOUSE	PML_MOUSE	TNPO3_MOUSE	TXNIP_MOUSE	LMNA_MOUSE	NU133_MOUSE	DSRAD_MOUSE	DP13B_MOUSE	ABRA_MOUSE	ATF2_MOUSE	Q3V2K7_MOUSE	Q3UTR7_MOUSE	A0A286YCP2_MOUSE	Q7M739_MOUSE	A0A1W2P7R1_MOUSE	E9Q3G8_MOUSE	A0A1B0GSX7_MOUSE	E9Q4V9_MOUSE
biological_process	GO:0010212	response to ionizing radiation	25	64	0.390625	0.998826	0.00198995	1	0.998	TICRR_MOUSE	TOPB1_MOUSE	EYA3_MOUSE	EYA1_MOUSE	PAXI1_MOUSE	PRKDC_MOUSE	SOSB1_MOUSE	COP1_MOUSE	RNF8_MOUSE	UIMC1_MOUSE	RFWD3_MOUSE	RAD54_MOUSE	ASPP2_MOUSE	ATM_MOUSE	BRAT1_MOUSE	BRCA1_MOUSE	DCR1C_MOUSE	Q3KR45_MOUSE	Q6P4T3_MOUSE	E9QLK3_MOUSE	E9Q5Y1_MOUSE	Q3UPN1_MOUSE	E0CXC2_MOUSE	E9Q577_MOUSE	E9Q199_MOUSE
biological_process	GO:0016573	histone acetylation	17	40	0.425	0.998826	0.00198995	1	0.998	KAT2A_MOUSE	KAT6A_MOUSE	KAT6B_MOUSE	MO4L2_MOUSE	CBP_MOUSE	EP300_MOUSE	BRD8_MOUSE	P20L1_MOUSE	MS3L1_MOUSE	TAF1_MOUSE	TAF5L_MOUSE	HNF1A_MOUSE	E9PWT1_MOUSE	A0A1D5RLL4_MOUSE	F7CGG2_MOUSE	E9QLK7_MOUSE	E9PZA7_MOUSE
biological_process	GO:0035019	somatic stem cell population maintenance	16	46	0.347826	0.999239	0.00194335	1	0.998	PRD16_MOUSE	LRP5_MOUSE	APC_MOUSE	KAT6A_MOUSE	BCL9_MOUSE	ELF5_MOUSE	BCL9L_MOUSE	KLF10_MOUSE	LDB1_MOUSE	SUH_MOUSE	TF7L1_MOUSE	ZHX2_MOUSE	YAP1_MOUSE	RAF1_MOUSE	LDB2_MOUSE	AP2C_MOUSE
biological_process	GO:0060976	coronary vasculature development	15	43	0.348837	0.999041	0.00213355	1	0.998	PLXD1_MOUSE	TAB1_MOUSE	CPLN1_MOUSE	LRP2_MOUSE	DYHC2_MOUSE	MEGF8_MOUSE	PRIC1_MOUSE	ROBO1_MOUSE	VEGFB_MOUSE	WT1_MOUSE	MYH10_MOUSE	LRP1_MOUSE	LTBP1_MOUSE	AP2B1_MOUSE	CNTRL_MOUSE
biological_process	GO:0019226	transmission of nerve impulse	15	36	0.416667	0.998986	0.00196766	1	0.998	DMRT3_MOUSE	CAC1A_MOUSE	PLEC_MOUSE	NFASC_MOUSE	OTOAN_MOUSE	ACM5_MOUSE	CAC1E_MOUSE	Q91ZE6_MOUSE	A0A087WNW2_MOUSE	E9Q171_MOUSE	E9PX29_MOUSE	E9PZC2_MOUSE	A0A087WR56_MOUSE	E9PW06_MOUSE	A0A087WPX3_MOUSE
biological_process	GO:0000086	G2/M transition of mitotic cell cycle	14	54	0.259259	0.998708	0.00227555	1	0.998	CCD57_MOUSE	FBXL3_MOUSE	FBXL6_MOUSE	CHK2_MOUSE	FXL22_MOUSE	MDR1A_MOUSE	FOXM1_MOUSE	NEST_MOUSE	TAF2_MOUSE	CHK1_MOUSE	B9EJX5_MOUSE	E9Q7Y0_MOUSE	D3YU89_MOUSE	Q6P1H7_MOUSE
biological_process	GO:0007163	establishment or maintenance of cell polarity	14	55	0.254545	0.998478	0.00238487	1	0.998	APC_MOUSE	AP180_MOUSE	FTM_MOUSE	CE290_MOUSE	CARL1_MOUSE	NPHP3_MOUSE	MACF1_MOUSE	PARD3_MOUSE	RND3_MOUSE	CLAP2_MOUSE	CTNA1_MOUSE	F2Z4A3_MOUSE	A0A087WRT4_MOUSE	A0A1L1SQU7_MOUSE
biological_process	GO:0045184	establishment of protein localization	13	50	0.26	0.998132	0.00219812	1	0.998	KIF14_MOUSE	HINFP_MOUSE	IMB1_MOUSE	PKHA1_MOUSE	TSC2_MOUSE	USH2A_MOUSE	CENPE_MOUSE	DLG4_MOUSE	MDM2_MOUSE	DZIP1_MOUSE	AKAP4_MOUSE	CEP55_MOUSE	AGRV1_MOUSE
biological_process	GO:0060088	auditory receptor cell stereocilium organization	12	25	0.48	0.999477	0.00209904	1	0.998	SCRIB_MOUSE	GRCR2_MOUSE	TPRN_MOUSE	PCD15_MOUSE	STRC_MOUSE	TARA_MOUSE	AT2B2_MOUSE	MYO3A_MOUSE	MYO7A_MOUSE	Q80ZX0_MOUSE	F6YIN5_MOUSE	F6VJC5_MOUSE
biological_process	GO:0051642	centrosome localization	12	26	0.461538	0.999322	0.00203739	1	0.998	SUN1_MOUSE	SYNE1_MOUSE	SYNE2_MOUSE	KINH_MOUSE	DLGP5_MOUSE	PARD3_MOUSE	SUN2_MOUSE	NIN_MOUSE	RBP2_MOUSE	AURKA_MOUSE	A2AST1_MOUSE	E9Q8Q6_MOUSE
biological_process	GO:0035845	photoreceptor cell outer segment organization	11	22	0.5	0.999513	0.00212899	1	0.998	PCARE_MOUSE	BBS4_MOUSE	CRUM1_MOUSE	NPHP4_MOUSE	RP1_MOUSE	NLS1_MOUSE	E1AZ71_MOUSE	Q91WA8_MOUSE	A0A1D5RLJ2_MOUSE	A0A1D5RLA7_MOUSE	A0A1D5RLZ4_MOUSE
biological_process	GO:0007254	JNK cascade	10	44	0.227273	0.99866	0.00223637	1	0.998	PE2R4_MOUSE	M3K12_MOUSE	M3K1_MOUSE	M3K20_MOUSE	IRAK1_MOUSE	ROR2_MOUSE	TLR7_MOUSE	TNFA_MOUSE	ATF2_MOUSE	B1AUW6_MOUSE
biological_process	GO:0060294	cilium movement involved in cell motility	9	17	0.529412	0.998659	0.00226965	1	0.998	DYH1_MOUSE	DNAI3_MOUSE	CFA54_MOUSE	RSH6A_MOUSE	TEKT3_MOUSE	TEKT1_MOUSE	D3Z0A9_MOUSE	G3UVW5_MOUSE	E9Q2C0_MOUSE
biological_process	GO:0048514	blood vessel morphogenesis	8	37	0.216216	0.998484	0.00199149	1	0.998	HIF1A_MOUSE	ANGP2_MOUSE	FOXN1_MOUSE	COT2_MOUSE	MRTFB_MOUSE	ACVL1_MOUSE	AMOT_MOUSE	AHR_MOUSE
biological_process	GO:0035909	aorta morphogenesis	8	19	0.421053	0.999269	0.00226317	1	0.998	AP2B_MOUSE	KAT6A_MOUSE	FOXH1_MOUSE	EYA1_MOUSE	LRP1_MOUSE	Q80ZX0_MOUSE	F6YIN5_MOUSE	F6VJC5_MOUSE
biological_process	GO:0033004	negative regulation of mast cell activation	7	11	0.636364	0.999576	0.00207631	1	0.998	LRB4A_MOUSE	SLAF5_MOUSE	MILR1_MOUSE	S4R1V2_MOUSE	B7ZP19_MOUSE	A0A140T8Q6_MOUSE	A0A0B4J1N6_MOUSE
biological_process	GO:0060997	dendritic spine morphogenesis	7	22	0.318182	0.99895	0.00219288	1	0.998	CTND2_MOUSE	HDAC6_MOUSE	SHAN1_MOUSE	DLG4_MOUSE	DOC10_MOUSE	DVL1_MOUSE	E9QKH8_MOUSE
biological_process	GO:0001952	regulation of cell-matrix adhesion	5	15	0.333333	0.998902	0.00196511	1	0.998	ONEC2_MOUSE	NF1_MOUSE	TSC1_MOUSE	MINK1_MOUSE	G3X9G2_MOUSE
biological_process	GO:0044818	mitotic G2/M transition checkpoint	5	11	0.454545	0.999113	0.00218244	1	0.998	CK5P3_MOUSE	SOSB1_MOUSE	CHK1_MOUSE	BRCA1_MOUSE	E9Q199_MOUSE
biological_process	GO:0043405	regulation of MAP kinase activity	4	11	0.363636	0.998838	0.00191123	1	0.998	LIME1_MOUSE	CDK12_MOUSE	HGS_MOUSE	Q3UMA3_MOUSE
biological_process	GO:0032507	maintenance of protein location in cell	4	6	0.666667	0.999091	0.00197199	1	0.998	MPRIP_MOUSE	TNR6A_MOUSE	DREB_MOUSE	CD4_MOUSE
biological_process	GO:0032252	secretory granule localization	4	5	0.8	0.999513	0.00212899	1	0.998	GRP1_MOUSE	PK3CG_MOUSE	USO1_MOUSE	MYO5A_MOUSE
biological_process	GO:0003006	developmental process involved in reproduction	2	6	0.333333	0.99834	0.0020573	1	0.998	CSF1_MOUSE	DMRT1_MOUSE
biological_process	GO:1900452	regulation of long-term synaptic depression	2	5	0.4	0.999477	0.00209904	1	0.998	B2CL1_MOUSE	DGKI_MOUSE
biological_process	GO:0110156	methylguanosine-cap decapping	1	2	0.5	0.999461	0.00201476	1	0.998	DCP1A_MOUSE
biological_process	GO:0043933	protein-containing complex organization	1	2	0.5	0.998252	0.00206095	1	0.998	PLEC_MOUSE
biological_process	GO:1902991	regulation of amyloid precursor protein catabolic process	1	4	0.25	0.999289	0.001925	1	0.998	UN13A_MOUSE
biological_process	GO:1905209	positive regulation of cardiocyte differentiation	1	1	1	0.999513	0.00212899	1	0.998	A0A338P6S8_MOUSE
biological_process	GO:0032269	negative regulation of cellular protein metabolic process	0	6	0	0.998104	0.00238734	1	0.998
biological_process	GO:1902750	negative regulation of cell cycle G2/M phase transition	0	2	0	0.99913	0.00198333	1	0.998
biological_process	GO:0051960	regulation of nervous system development	0	3	0	0.998322	0.00227603	1	0.998
biological_process	GO:0045799	positive regulation of chromatin assembly or disassembly	0	1	0	0.999667	0.00190548	1	0.998
biological_process	GO:0070076	histone lysine demethylation	0	1	0	0.999461	0.00201476	1	0.998
biological_process	GO:0014896	muscle hypertrophy	0	2	0	0.998949	0.00201678	1	0.998
biological_process	GO:0008284	positive regulation of cell population proliferation	172	704	0.244318	0.998044	0.00243207	1	0.999	PE2R4_MOUSE	NTRK2_MOUSE	PBX1_MOUSE	PAX2_MOUSE	RECQ4_MOUSE	TPO_MOUSE	TIAR_MOUSE	SHC4_MOUSE	TNF13_MOUSE	STX4_MOUSE	HIF1A_MOUSE	LRP5_MOUSE	MARH7_MOUSE	ALEX_MOUSE	AP2B_MOUSE	ITAX_MOUSE	INSR_MOUSE	KIF14_MOUSE	CSF1_MOUSE	CSF3_MOUSE	GREM1_MOUSE	KMT2D_MOUSE	ANGT_MOUSE	ARNT2_MOUSE	LAMC2_MOUSE	MK15_MOUSE	NKX26_MOUSE	KI20B_MOUSE	HDAC4_MOUSE	OOG1_MOUSE	EGF_MOUSE	CTNB1_MOUSE	CDC20_MOUSE	CCAR1_MOUSE	FER_MOUSE	KLF5_MOUSE	DMD_MOUSE	EPHA4_MOUSE	FGF3_MOUSE	FZR1_MOUSE
biological_process	GO:0007268	chemical synaptic transmission	56	251	0.223108	0.998112	0.00242748	1	0.999	S12A7_MOUSE	LRP8_MOUSE	HRH1_MOUSE	AP180_MOUSE	DLGP1_MOUSE	CEP89_MOUSE	CTNB1_MOUSE	GRIA1_MOUSE	CACB2_MOUSE	CAC1A_MOUSE	CAC1B_MOUSE	GBRT_MOUSE	GBRA5_MOUSE	NRX3A_MOUSE	S12A6_MOUSE	STON2_MOUSE	SPTCS_MOUSE	EXOC4_MOUSE	UN13B_MOUSE	UN13C_MOUSE	DLG4_MOUSE	ACHA4_MOUSE	ACM5_MOUSE	MYO5A_MOUSE	MYBPP_MOUSE	NPY5R_MOUSE	DMXL2_MOUSE	MINK1_MOUSE	APBA2_MOUSE	CLAT_MOUSE	AGRIN_MOUSE	CSTN1_MOUSE	CAC1E_MOUSE	APBA3_MOUSE	APBA1_MOUSE	Q91Y03_MOUSE	E9Q9S2_MOUSE	D3Z709_MOUSE	Q5SUG4_MOUSE	Q5SUF5_MOUSE
biological_process	GO:0007179	transforming growth factor beta receptor signaling pathway	32	105	0.304762	0.998331	0.00268643	1	0.999	NLK_MOUSE	TAB1_MOUSE	MTMR4_MOUSE	LRC32_MOUSE	M3K1_MOUSE	FOS_MOUSE	FOXH1_MOUSE	CREB1_MOUSE	PARP1_MOUSE	HIPK2_MOUSE	LTBP3_MOUSE	SKIL_MOUSE	USP9X_MOUSE	ZYX_MOUSE	P53_MOUSE	PML_MOUSE	ZMIZ1_MOUSE	TGFB2_MOUSE	BMP2_MOUSE	ACVL1_MOUSE	FUT8_MOUSE	LTBP1_MOUSE	DP13B_MOUSE	CO1A2_MOUSE	AMHR2_MOUSE	ACVR1_MOUSE	DCP1A_MOUSE	Q921K2_MOUSE	Q4FE56_MOUSE	A8Y5G5_MOUSE	A2A8R0_MOUSE	A0A0A6YXU9_MOUSE
biological_process	GO:0032880	regulation of protein localization	29	124	0.233871	0.997986	0.00252645	1	0.999	TRI68_MOUSE	RGPA2_MOUSE	TRI25_MOUSE	CE120_MOUSE	PARP1_MOUSE	BORA_MOUSE	PKHM2_MOUSE	RLGPB_MOUSE	PICAL_MOUSE	PPM1F_MOUSE	SIK3_MOUSE	SIX4_MOUSE	STX6_MOUSE	UFL1_MOUSE	TPR_MOUSE	PTC1_MOUSE	TTC8_MOUSE	TEX15_MOUSE	KHDC3_MOUSE	MYO1A_MOUSE	DZI1L_MOUSE	AAK1_MOUSE	CELR2_MOUSE	CELR3_MOUSE	AFAD_MOUSE	CADH1_MOUSE	DVL1_MOUSE	EPS15_MOUSE	Z4YJW6_MOUSE
biological_process	GO:0032922	circadian regulation of gene expression	28	81	0.345679	0.998799	0.00262601	1	0.999	PER1_MOUSE	PER2_MOUSE	PER3_MOUSE	MAGD1_MOUSE	HNF1B_MOUSE	NCOA2_MOUSE	EGR1_MOUSE	CLOCK_MOUSE	KMT2A_MOUSE	NR1D1_MOUSE	NPAS2_MOUSE	NRIP1_MOUSE	RORA_MOUSE	NCOR1_MOUSE	PRGC1_MOUSE	TNR16_MOUSE	MBB1A_MOUSE	PML_MOUSE	UBP2_MOUSE	ZFHX3_MOUSE	RAI1_MOUSE	CRY1_MOUSE	HUWE1_MOUSE	GFPT1_MOUSE	ANM5_MOUSE	AHR_MOUSE	E9PV88_MOUSE	A2AFQ0_MOUSE
biological_process	GO:0031532	actin cytoskeleton reorganization	28	81	0.345679	0.998648	0.00249136	1	0.999	PHAR1_MOUSE	SI1L1_MOUSE	TNIK_MOUSE	MYH9_MOUSE	FER_MOUSE	EPS8_MOUSE	MILK2_MOUSE	INSRR_MOUSE	GAB1_MOUSE	MRCKA_MOUSE	MKLN1_MOUSE	MRCKG_MOUSE	SPTN1_MOUSE	PLEC_MOUSE	SRC8_MOUSE	THS7A_MOUSE	THS7B_MOUSE	AUTS2_MOUSE	AT2C1_MOUSE	MRCKB_MOUSE	MINK1_MOUSE	CADH1_MOUSE	Q3TZJ5_MOUSE	Q3UZR5_MOUSE	Q4VBF8_MOUSE	A0A1B0GS41_MOUSE	B2RQ80_MOUSE	G3X9G2_MOUSE
biological_process	GO:0051591	response to cAMP	19	52	0.365385	0.998559	0.00273309	1	0.999	PER1_MOUSE	RENI1_MOUSE	TRBM_MOUSE	CO1A1_MOUSE	FOS_MOUSE	FOSB_MOUSE	CNGA3_MOUSE	ODBB_MOUSE	RENI2_MOUSE	P85A_MOUSE	SRBP1_MOUSE	VGF_MOUSE	STAT1_MOUSE	TYRO_MOUSE	PRGC2_MOUSE	DGKQ_MOUSE	A2AQ99_MOUSE	A0A0A6YXW9_MOUSE	A0A494BAW1_MOUSE
biological_process	GO:0001654	eye development	18	69	0.26087	0.998059	0.00270595	1	0.999	SI1L3_MOUSE	PBX1_MOUSE	ATS18_MOUSE	FREM2_MOUSE	PBX3_MOUSE	SMOC1_MOUSE	TGFB2_MOUSE	IFT88_MOUSE	MEIS2_MOUSE	ABCB5_MOUSE	ATF6A_MOUSE	E9PVP1_MOUSE	A0A338P6N4_MOUSE	A0A0R4J1E4_MOUSE	A0A2I3BQG2_MOUSE	B7ZCC2_MOUSE	A0A0A6YXU9_MOUSE	A0A0G2JG52_MOUSE
biological_process	GO:0010506	regulation of autophagy	17	85	0.2	0.997864	0.00315544	1	0.999	MTMR4_MOUSE	SMCR8_MOUSE	SOGA1_MOUSE	LMX1B_MOUSE	MK15_MOUSE	KEAP1_MOUSE	DEPD5_MOUSE	P85B_MOUSE	RMC1_MOUSE	UBP10_MOUSE	WAC_MOUSE	UBP33_MOUSE	TAU_MOUSE	UBP13_MOUSE	MTMR3_MOUSE	ATM_MOUSE	A2ACV6_MOUSE
biological_process	GO:0007492	endoderm development	16	46	0.347826	0.998433	0.00317748	1	0.999	TNR6C_MOUSE	ANGP4_MOUSE	EXT1_MOUSE	ANGP2_MOUSE	ANR17_MOUSE	HHEX_MOUSE	HNF1B_MOUSE	EOMES_MOUSE	NOTC1_MOUSE	OTX2_MOUSE	MED12_MOUSE	ANGP1_MOUSE	A2A655_MOUSE	E9Q6A7_MOUSE	A2A654_MOUSE	A2A653_MOUSE
biological_process	GO:0032508	DNA duplex unwinding	16	31	0.516129	0.999038	0.00252708	1	0.999	RECQ4_MOUSE	RTEL1_MOUSE	RECQ5_MOUSE	DDX11_MOUSE	MCMD2_MOUSE	MCM9_MOUSE	WRN_MOUSE	RAD50_MOUSE	NBN_MOUSE	MRE11_MOUSE	ASCC3_MOUSE	CTF18_MOUSE	DDX1_MOUSE	H9KV11_MOUSE	H7BXC1_MOUSE	A0A0A0MQF4_MOUSE
biological_process	GO:0045773	positive regulation of axon extension	15	44	0.340909	0.998862	0.00286479	1	0.999	SEM7A_MOUSE	MAP1B_MOUSE	ADNP_MOUSE	CDKL5_MOUSE	GOGA4_MOUSE	MACF1_MOUSE	SRF_MOUSE	TRPC5_MOUSE	TAU_MOUSE	DISC1_MOUSE	DBNL_MOUSE	LIMK1_MOUSE	LRP1_MOUSE	DREB_MOUSE	G3XA17_MOUSE
biological_process	GO:0051893	regulation of focal adhesion assembly	13	28	0.464286	0.998619	0.00303187	1	0.999	PEAK1_MOUSE	SLK_MOUSE	GREM1_MOUSE	MACF1_MOUSE	LDB1_MOUSE	TSC1_MOUSE	LIMC1_MOUSE	CLAP1_MOUSE	DUS3_MOUSE	Q8BVJ3_MOUSE	E9PXU3_MOUSE	E9Q3A6_MOUSE	A0A087WQ31_MOUSE
biological_process	GO:0007131	reciprocal meiotic recombination	12	37	0.324324	0.998986	0.00241241	1	0.999	TOPB1_MOUSE	CNTD1_MOUSE	CEP63_MOUSE	MSH3_MOUSE	SHOC1_MOUSE	RN212_MOUSE	TO6BL_MOUSE	RAD54_MOUSE	R212B_MOUSE	CTF18_MOUSE	A0A1W2P6W2_MOUSE	A0A1W2P826_MOUSE
biological_process	GO:0046328	regulation of JNK cascade	12	29	0.413793	0.998258	0.00298371	1	0.999	MAGI3_MOUSE	MDFI_MOUSE	JIP1_MOUSE	NRIF1_MOUSE	PHLP1_MOUSE	ULK4_MOUSE	M4K4_MOUSE	Q3UHC1_MOUSE	Q3UGX8_MOUSE	G5E8T6_MOUSE	A1L338_MOUSE	E9Q2P5_MOUSE
biological_process	GO:0051571	positive regulation of histone H3-K4 methylation	11	27	0.407407	0.999156	0.00296609	1	0.999	SNW1_MOUSE	RTF1_MOUSE	KANL3_MOUSE	CTNB1_MOUSE	DNM3B_MOUSE	KMT2A_MOUSE	PAXI1_MOUSE	AUTS2_MOUSE	BRCA1_MOUSE	A0A0B4J1E2_MOUSE	B1AUX2_MOUSE
biological_process	GO:1903077	negative regulation of protein localization to plasma membrane	11	27	0.407407	0.999221	0.00249851	1	0.999	DAB2_MOUSE	B2CL1_MOUSE	PICAL_MOUSE	NUMB_MOUSE	AP2M1_MOUSE	CADH1_MOUSE	2A5A_MOUSE	B2RXW8_MOUSE	B2RXQ2_MOUSE	A0A0R4J104_MOUSE	S4R1D4_MOUSE
biological_process	GO:0051457	maintenance of protein location in nucleus	11	24	0.458333	0.999221	0.00249851	1	0.999	TAF8_MOUSE	BBS4_MOUSE	MORC3_MOUSE	PML_MOUSE	Q3UUV0_MOUSE	F7BM53_MOUSE	F7D5G9_MOUSE	Q8VEH2_MOUSE	A2AN61_MOUSE	F6S5B6_MOUSE	F6XWQ4_MOUSE
biological_process	GO:0048745	smooth muscle tissue development	11	28	0.392857	0.998952	0.00310869	1	0.999	AP2B_MOUSE	PARPT_MOUSE	NF1_MOUSE	STRA6_MOUSE	ZFAN5_MOUSE	PTC1_MOUSE	TSH3_MOUSE	AHR_MOUSE	A0A0R4J115_MOUSE	A0A0U1RQ46_MOUSE	A0A0U1RNP3_MOUSE
biological_process	GO:0048754	branching morphogenesis of an epithelial tube	10	38	0.263158	0.998252	0.00291809	1	0.999	SEM5A_MOUSE	SPY2_MOUSE	LAMA5_MOUSE	HNF1B_MOUSE	EGF_MOUSE	PKD1_MOUSE	NOTC1_MOUSE	TIM_MOUSE	GLI2_MOUSE	GLI3_MOUSE
biological_process	GO:0001702	gastrulation with mouth forming second	10	26	0.384615	0.999221	0.00249851	1	0.999	LRP5_MOUSE	CTNB1_MOUSE	GATA4_MOUSE	LDB1_MOUSE	PLPP3_MOUSE	TEN4_MOUSE	NSD1_MOUSE	AMOT_MOUSE	DACT1_MOUSE	ACVR1_MOUSE
biological_process	GO:0007369	gastrulation	9	34	0.264706	0.998267	0.00285348	1	0.999	EXT1_MOUSE	SP20H_MOUSE	SRF_MOUSE	TFE2_MOUSE	P53_MOUSE	ARI1A_MOUSE	HIRA_MOUSE	HD_MOUSE	ACVR1_MOUSE
biological_process	GO:0016311	dephosphorylation	9	51	0.176471	0.99803	0.00280673	1	0.999	PTPRC_MOUSE	PPAP_MOUSE	DUS8_MOUSE	PTPRB_MOUSE	THNS2_MOUSE	HYES_MOUSE	DUS3_MOUSE	Q1HL35_MOUSE	Q6PCP3_MOUSE
biological_process	GO:0051984	positive regulation of chromosome segregation	9	16	0.5625	0.999151	0.0031702	1	0.999	NUMA1_MOUSE	SMC4_MOUSE	SMC2_MOUSE	CENPE_MOUSE	CDC6_MOUSE	CND1_MOUSE	CNDH2_MOUSE	E9PWG6_MOUSE	A0A0R4J145_MOUSE
biological_process	GO:0003181	atrioventricular valve morphogenesis	8	15	0.533333	0.999151	0.0031702	1	0.999	FOG2_MOUSE	GATA4_MOUSE	NOTC1_MOUSE	TBX5_MOUSE	TGFB2_MOUSE	BMP2_MOUSE	MDM2_MOUSE	ACVR1_MOUSE
biological_process	GO:1902952	positive regulation of dendritic spine maintenance	8	14	0.571429	0.9995	0.00301626	1	0.999	Z804A_MOUSE	Q3UH28_MOUSE	A2A484_MOUSE	Q3U1M7_MOUSE	A2A485_MOUSE	A2A483_MOUSE	E9Q8D1_MOUSE	A2A482_MOUSE
biological_process	GO:1902897	regulation of postsynaptic density protein 95 clustering	8	14	0.571429	0.9995	0.00301626	1	0.999	DREB_MOUSE	Q3UH28_MOUSE	A2A484_MOUSE	Q3U1M7_MOUSE	A2A485_MOUSE	A2A483_MOUSE	E9Q8D1_MOUSE	A2A482_MOUSE
biological_process	GO:0030953	astral microtubule organization	7	13	0.538462	0.9995	0.00301626	1	0.999	CE120_MOUSE	NUMA1_MOUSE	IMB1_MOUSE	TACC3_MOUSE	MYOME_MOUSE	CLAP1_MOUSE	A0A087WQ31_MOUSE
biological_process	GO:0032483	regulation of Rab protein signal transduction	7	11	0.636364	0.999698	0.00242677	1	0.999	MADD_MOUSE	SGSM3_MOUSE	DEN4B_MOUSE	DEN4C_MOUSE	E9Q8V6_MOUSE	A2AGQ4_MOUSE	A0A0R4J172_MOUSE
biological_process	GO:0032298	positive regulation of DNA-dependent DNA replication initiation	7	11	0.636364	0.999698	0.00242677	1	0.999	Q3UUV0_MOUSE	F7BM53_MOUSE	F7D5G9_MOUSE	Q8VEH2_MOUSE	A2AN61_MOUSE	F6S5B6_MOUSE	F6XWQ4_MOUSE
biological_process	GO:0070848	response to growth factor	6	15	0.4	0.997934	0.00267082	1	0.999	DUS6_MOUSE	EXT1_MOUSE	HDAC6_MOUSE	SKIL_MOUSE	TBCD7_MOUSE	MEIS2_MOUSE
biological_process	GO:0030101	natural killer cell activation	6	18	0.333333	0.998559	0.00273309	1	0.999	ITB2_MOUSE	BAG6_MOUSE	ITB2L_MOUSE	GRP1_MOUSE	IL2RB_MOUSE	Q542I8_MOUSE
biological_process	GO:0045597	positive regulation of cell differentiation	5	53	0.0943396	0.997786	0.00277845	1	0.999	APC_MOUSE	DLX1_MOUSE	SRF_MOUSE	BMP2_MOUSE	DLX2_MOUSE
biological_process	GO:0007548	sex differentiation	5	16	0.3125	0.997833	0.00317328	1	0.999	PBX1_MOUSE	DMRT3_MOUSE	STA5B_MOUSE	DMRT1_MOUSE	AMHR2_MOUSE
biological_process	GO:0021846	cell proliferation in forebrain	5	15	0.333333	0.999221	0.00249851	1	0.999	KIF14_MOUSE	EMX2_MOUSE	NCOR2_MOUSE	DISC1_MOUSE	FABP7_MOUSE
biological_process	GO:1901522	positive regulation of transcription from RNA polymerase II promoter involved in cellular response to chemical stimulus	4	8	0.5	0.999151	0.0031702	1	0.999	DLX5_MOUSE	RUNX2_MOUSE	BMP2_MOUSE	ATF2_MOUSE
biological_process	GO:0071559	response to transforming growth factor beta	4	12	0.333333	0.997932	0.00312573	1	0.999	ROCK1_MOUSE	ROCK2_MOUSE	ZFHX3_MOUSE	E9QMD3_MOUSE
biological_process	GO:2000637	positive regulation of gene silencing by miRNA	3	15	0.2	0.999221	0.00249851	1	0.999	TIAR_MOUSE	PUM1_MOUSE	LIMD1_MOUSE
biological_process	GO:0006346	DNA methylation-dependent heterochromatin assembly	3	9	0.333333	0.999156	0.00296609	1	0.999	HELLS_MOUSE	DNM3B_MOUSE	KMT2B_MOUSE
biological_process	GO:0070192	chromosome organization involved in meiotic cell cycle	3	8	0.375	0.998714	0.00264626	1	0.999	MEIOC_MOUSE	RAD50_MOUSE	ATM_MOUSE
biological_process	GO:0072384	organelle transport along microtubule	2	10	0.2	0.998641	0.00275161	1	0.999	RHG21_MOUSE	B7ZCJ1_MOUSE
biological_process	GO:0003179	heart valve morphogenesis	1	8	0.125	0.999038	0.00252708	1	0.999	TGFB2_MOUSE
biological_process	GO:0016577	histone demethylation	1	2	0.5	0.999156	0.00296609	1	0.999	KDM4A_MOUSE
biological_process	GO:0048638	regulation of developmental growth	1	2	0.5	0.997966	0.00286701	1	0.999	NIPBL_MOUSE
biological_process	GO:0090068	positive regulation of cell cycle process	1	3	0.333333	0.997897	0.0031846	1	0.999	UBP19_MOUSE
biological_process	GO:0006304	DNA modification	0	4	0	0.998479	0.00282636	1	0.999
biological_process	GO:0106027	neuron projection organization	0	1	0	0.998384	0.00292331	1	0.999
biological_process	GO:0061842	microtubule organizing center localization	0	1	0	0.999041	0.00277037	1	0.999
biological_process	GO:0035825	homologous recombination	0	1	0	0.998697	0.00303171	1	0.999
biological_process	GO:0007165	signal transduction	254	883	0.287656	0.854092	0.153049	1	1	PDE3A_MOUSE	PDE3B_MOUSE	PDE4D_MOUSE	PDE6A_MOUSE	PDE7A_MOUSE	PDE8A_MOUSE	PDE8B_MOUSE	PCNT_MOUSE	RIN1_MOUSE	NOS3_MOUSE	RASF7_MOUSE	RASL3_MOUSE	TRAIP_MOUSE	STAT6_MOUSE	SRGP2_MOUSE	STAR8_MOUSE	TM1L1_MOUSE	RHG28_MOUSE	TM102_MOUSE	TOM1_MOUSE	PTPRM_MOUSE	RGMB_MOUSE	HIF1A_MOUSE	LSP1_MOUSE	LRRK1_MOUSE	MAGI1_MOUSE	MAGI3_MOUSE	HSH2D_MOUSE	AAKB1_MOUSE	ANGP4_MOUSE	LRBA_MOUSE	GRB7_MOUSE	JIP1_MOUSE	GREM1_MOUSE	ANGL3_MOUSE	ARNT2_MOUSE	FRPD1_MOUSE	GRB10_MOUSE	HHEX_MOUSE	CEAM2_MOUSE
biological_process	GO:0007186	G protein-coupled receptor signaling pathway	137	1656	0.0827295	4.46643e-39	1	0	1	PI3R5_MOUSE	OL154_MOUSE	RGS6_MOUSE	TAFA5_MOUSE	RIC8B_MOUSE	HRH1_MOUSE	ALEX_MOUSE	INSR_MOUSE	ENTP1_MOUSE	GLR_MOUSE	ANGT_MOUSE	BCAR1_MOUSE	FCN2_MOUSE	CCL6_MOUSE	BAIP3_MOUSE	OLF56_MOUSE	GP158_MOUSE	APOA1_MOUSE	CXCR4_MOUSE	OLF50_MOUSE	PLCB3_MOUSE	GPR35_MOUSE	OLF18_MOUSE	P2Y13_MOUSE	PK3CG_MOUSE	PLPR4_MOUSE	RGS14_MOUSE	VAV_MOUSE	PREX1_MOUSE	OLF8_MOUSE	OL151_MOUSE	PRLHR_MOUSE	RGS17_MOUSE	O1002_MOUSE	O1019_MOUSE	X3CL1_MOUSE	TS1R3_MOUSE	RGS3_MOUSE	AGRD1_MOUSE	AGRG6_MOUSE
biological_process	GO:0010628	positive regulation of gene expression	137	641	0.213729	0.967459	0.0375764	1	1	PE2R4_MOUSE	NTRK2_MOUSE	NR2E3_MOUSE	NOS3_MOUSE	RBMS3_MOUSE	TPOR_MOUSE	TIF1A_MOUSE	SPY2_MOUSE	SET1A_MOUSE	TITIN_MOUSE	PKD2_MOUSE	SC16B_MOUSE	TT21B_MOUSE	HIF1A_MOUSE	HCFC1_MOUSE	LRC32_MOUSE	AAKB1_MOUSE	ANK2_MOUSE	ITAX_MOUSE	KDM3A_MOUSE	HINFP_MOUSE	CSF1_MOUSE	DLX5_MOUSE	CUX2_MOUSE	GLR_MOUSE	HG2A_MOUSE	ANGT_MOUSE	KAT6A_MOUSE	NF2L2_MOUSE	NWD1_MOUSE	HNF1B_MOUSE	EGF_MOUSE	EGR1_MOUSE	CTNB1_MOUSE	CBP_MOUSE	E2F1_MOUSE	KDM5B_MOUSE	EP300_MOUSE	CNTN1_MOUSE	DNM3B_MOUSE
biological_process	GO:0015031	protein transport	130	581	0.223752	0.997014	0.0035042	1	1	RABE2_MOUSE	TM1L1_MOUSE	TOM1_MOUSE	SC16B_MOUSE	CO1A1_MOUSE	LRP2_MOUSE	LMAN1_MOUSE	EHBP1_MOUSE	A16L2_MOUSE	ANK2_MOUSE	HIKES_MOUSE	MB12B_MOUSE	FCSD2_MOUSE	CHM4C_MOUSE	AP180_MOUSE	MON2_MOUSE	MYH9_MOUSE	GOPC_MOUSE	ELYS_MOUSE	FRAS1_MOUSE	BBS4_MOUSE	CCD91_MOUSE	GRIP1_MOUSE	ATG10_MOUSE	GORS1_MOUSE	CE290_MOUSE	AP5Z1_MOUSE	GANP_MOUSE	CHMP6_MOUSE	CORO7_MOUSE	LCA5_MOUSE	DAB2_MOUSE	P85B_MOUSE	MON1A_MOUSE	CCD22_MOUSE	ENTR1_MOUSE	EXOC3_MOUSE	FMN2_MOUSE	PKHM1_MOUSE	MTX1_MOUSE
biological_process	GO:0007283	spermatogenesis	127	478	0.26569	0.986767	0.0166052	1	1	PHC2_MOUSE	PIWL4_MOUSE	SPA6L_MOUSE	SPAT2_MOUSE	SUN1_MOUSE	SYNE1_MOUSE	TAF4B_MOUSE	S6OS1_MOUSE	SPT46_MOUSE	SPEF2_MOUSE	CNTD1_MOUSE	DAZL_MOUSE	DND1_MOUSE	KDM3A_MOUSE	LSHR_MOUSE	DRC7_MOUSE	HERC2_MOUSE	KLC3_MOUSE	BAG6_MOUSE	GOGA3_MOUSE	INSL6_MOUSE	MCMD2_MOUSE	MERTK_MOUSE	CLOCK_MOUSE	BTG1_MOUSE	E2F1_MOUSE	AFG2H_MOUSE	ATS2_MOUSE	BRDT_MOUSE	BTBDI_MOUSE	DNM3C_MOUSE	HOATZ_MOUSE	CFA54_MOUSE	K1C9_MOUSE	DHX36_MOUSE	GATA4_MOUSE	BRCA2_MOUSE	NUP62_MOUSE	BRME1_MOUSE	ODFP4_MOUSE
biological_process	GO:0045087	innate immune response	112	796	0.140704	0.000198757	0.99985	0.274	1	STING_MOUSE	TRI56_MOUSE	TRI65_MOUSE	TRI68_MOUSE	TIRAP_MOUSE	RSAD2_MOUSE	NLRC5_MOUSE	TRI25_MOUSE	S14L1_MOUSE	CHID1_MOUSE	K1C16_MOUSE	MALT1_MOUSE	IGLL1_MOUSE	CR1L_MOUSE	CSF1_MOUSE	ANR17_MOUSE	IRF5_MOUSE	ILRUN_MOUSE	BY55_MOUSE	FER_MOUSE	ELF4_MOUSE	DHX36_MOUSE	CATIN_MOUSE	DDX21_MOUSE	NOD2_MOUSE	OAS3_MOUSE	CSF1R_MOUSE	IRAK1_MOUSE	DHX58_MOUSE	PRKDC_MOUSE	LY9_MOUSE	SLAF5_MOUSE	SIG10_MOUSE	SLAF6_MOUSE	SLAF7_MOUSE	RPC2_MOUSE	PARP9_MOUSE	TCAM1_MOUSE	PSPC1_MOUSE	OTUL_MOUSE
biological_process	GO:0008285	negative regulation of cell population proliferation	110	486	0.226337	0.567629	0.465295	1	1	PHF14_MOUSE	PLK5_MOUSE	NR2E3_MOUSE	NOS3_MOUSE	P3H3_MOUSE	TAF6_MOUSE	TMIG3_MOUSE	TIAR_MOUSE	TIF1A_MOUSE	SPY2_MOUSE	GABR1_MOUSE	GTPB4_MOUSE	AP2B_MOUSE	BAP1_MOUSE	ING1_MOUSE	FLT3_MOUSE	FNIP2_MOUSE	JARD2_MOUSE	ANGT_MOUSE	APC_MOUSE	MTG16_MOUSE	HDAC4_MOUSE	MTBP_MOUSE	BTG1_MOUSE	CTNB1_MOUSE	CLMN_MOUSE	KLF11_MOUSE	AGRG1_MOUSE	ETV3_MOUSE	FNIP1_MOUSE	KMT2A_MOUSE	CELF1_MOUSE	INSL3_MOUSE	ESR2_MOUSE	NUP62_MOUSE	PAX6_MOUSE	HMGA1_MOUSE	PDS5B_MOUSE	CSF1R_MOUSE	ING2_MOUSE
biological_process	GO:0006511	ubiquitin-dependent protein catabolic process	105	366	0.286885	0.84451	0.176271	1	1	TRI25_MOUSE	TP4AP_MOUSE	M3K1_MOUSE	BAP1_MOUSE	BAG6_MOUSE	BRE1A_MOUSE	HDAC6_MOUSE	CUL7_MOUSE	DTL_MOUSE	HACE1_MOUSE	KEAP1_MOUSE	NPL4_MOUSE	CR025_MOUSE	CUL9_MOUSE	RN111_MOUSE	SMUF1_MOUSE	SMUF2_MOUSE	RN213_MOUSE	PSA6_MOUSE	RNF34_MOUSE	RN149_MOUSE	RNF13_MOUSE	RNF11_MOUSE	UBP48_MOUSE	UBP16_MOUSE	UBE4B_MOUSE	UBP42_MOUSE	UBQL2_MOUSE	UBR4_MOUSE	UBP10_MOUSE	TRIPC_MOUSE	U17LC_MOUSE	UBP43_MOUSE	RN215_MOUSE	UBR3_MOUSE	RNF8_MOUSE	U17PB_MOUSE	TTC3_MOUSE	UBA1_MOUSE	UBP40_MOUSE
biological_process	GO:0007608	sensory perception of smell	98	1330	0.0736842	9.92142e-42	1	0	1	OL154_MOUSE	BBS4_MOUSE	OLF56_MOUSE	OLF50_MOUSE	OLF18_MOUSE	OLF8_MOUSE	UBR3_MOUSE	OL151_MOUSE	O1002_MOUSE	O1019_MOUSE	TTC8_MOUSE	DMXL2_MOUSE	ADCY3_MOUSE	GFY_MOUSE	Q8VFV0_MOUSE	A2AT86_MOUSE	Q7TQS8_MOUSE	Q7TRF5_MOUSE	Q8VGG4_MOUSE	Q8VEZ7_MOUSE	Q8VGJ7_MOUSE	Q7TRG7_MOUSE	Q8VG74_MOUSE	Q8VF43_MOUSE	E9Q549_MOUSE	L7MTT1_MOUSE	Q8VFD9_MOUSE	Q7TRF7_MOUSE	Q8VF16_MOUSE	Q5NCD2_MOUSE	Q7TQU9_MOUSE	Q7TR49_MOUSE	Q8VFF7_MOUSE	Q8VGD9_MOUSE	F8VQB9_MOUSE	A2AVB5_MOUSE	Q7TQS1_MOUSE	Q8VGU8_MOUSE	Q8VFI7_MOUSE	Q8VFU9_MOUSE
biological_process	GO:0016567	protein ubiquitination	94	501	0.187625	0.465389	0.566913	1	1	UVSSA_MOUSE	TRI47_MOUSE	TRAIP_MOUSE	TRI63_MOUSE	TRI68_MOUSE	TIF1A_MOUSE	SH3R1_MOUSE	SH3R2_MOUSE	TP4AP_MOUSE	SE1L1_MOUSE	DTX1_MOUSE	DTX2_MOUSE	FBX43_MOUSE	HERC2_MOUSE	CUL2_MOUSE	FBXL5_MOUSE	HECW1_MOUSE	KCMF1_MOUSE	NF2L2_MOUSE	FBXL3_MOUSE	CUL7_MOUSE	CDC20_MOUSE	HACE1_MOUSE	KEAP1_MOUSE	ASB12_MOUSE	DCAF6_MOUSE	FZR1_MOUSE	HECW2_MOUSE	MED1_MOUSE	CUL9_MOUSE	RN111_MOUSE	SMUF1_MOUSE	SMUF2_MOUSE	RN213_MOUSE	RNF34_MOUSE	RN157_MOUSE	UBE4B_MOUSE	MED12_MOUSE	UBR3_MOUSE	RNF8_MOUSE
biological_process	GO:0043065	positive regulation of apoptotic process	92	449	0.2049	0.56069	0.476515	1	1	BCLF1_MOUSE	NOS3_MOUSE	RBM5_MOUSE	TAF6_MOUSE	SLK_MOUSE	SCRIB_MOUSE	ATL4_MOUSE	DUS6_MOUSE	HIF1A_MOUSE	M3K1_MOUSE	M3K20_MOUSE	HIP1R_MOUSE	APC_MOUSE	IRF5_MOUSE	CTNB1_MOUSE	E2F1_MOUSE	BIN1_MOUSE	CCAR1_MOUSE	FOXO3_MOUSE	ING3_MOUSE	KLF11_MOUSE	BMF_MOUSE	DBLOH_MOUSE	CREB1_MOUSE	ESR2_MOUSE	LATS2_MOUSE	NOS2_MOUSE	EFHC1_MOUSE	B2CL1_MOUSE	NOTC2_MOUSE	MUC20_MOUSE	CDK19_MOUSE	RIPK1_MOUSE	NOTC1_MOUSE	PRKDC_MOUSE	RRP1B_MOUSE	SHQ1_MOUSE	NF1_MOUSE	NCOA1_MOUSE	PI5L1_MOUSE
biological_process	GO:0030335	positive regulation of cell migration	75	297	0.252525	0.963439	0.0446494	1	1	SYNE2_MOUSE	SEM5A_MOUSE	SEM6C_MOUSE	SH3R2_MOUSE	SEM7A_MOUSE	SPY2_MOUSE	STX4_MOUSE	CO1A1_MOUSE	ITAX_MOUSE	INSR_MOUSE	GRB7_MOUSE	CSF1_MOUSE	JIP4_MOUSE	APC_MOUSE	ANGL3_MOUSE	LAMC2_MOUSE	LAMB1_MOUSE	BCAR1_MOUSE	ONEC2_MOUSE	EGF_MOUSE	MYLK_MOUSE	CCAR1_MOUSE	FER_MOUSE	ITA5_MOUSE	CXL16_MOUSE	EPHA4_MOUSE	CARL1_MOUSE	CXCR4_MOUSE	DAB2_MOUSE	CSF1R_MOUSE	CASL_MOUSE	MAZ_MOUSE	COIA1_MOUSE	F110C_MOUSE	P85A_MOUSE	PPM1F_MOUSE	NOTC1_MOUSE	ROR2_MOUSE	RHG05_MOUSE	NUMB_MOUSE
biological_process	GO:0006897	endocytosis	74	229	0.323144	0.44308	0.588225	1	1	PK3C3_MOUSE	RIN1_MOUSE	VATH_MOUSE	RABE2_MOUSE	RUBIC_MOUSE	STON1_MOUSE	LRP2_MOUSE	LRP5_MOUSE	LRP8_MOUSE	LRP11_MOUSE	EHBP1_MOUSE	ANK2_MOUSE	HIP1R_MOUSE	ATP9B_MOUSE	ITSN2_MOUSE	MTMR6_MOUSE	EP15R_MOUSE	EPN2_MOUSE	P3C2A_MOUSE	PICAL_MOUSE	SYNRG_MOUSE	PK3CG_MOUSE	RIN2_MOUSE	STAB2_MOUSE	SHIP2_MOUSE	SCAM1_MOUSE	REPS2_MOUSE	UBP33_MOUSE	RHOU_MOUSE	PI51C_MOUSE	WASF2_MOUSE	C209A_MOUSE	HIP1_MOUSE	MIB1_MOUSE	HTR5A_MOUSE	AAK1_MOUSE	ATP9A_MOUSE	CIP4_MOUSE	CLC4F_MOUSE	ACK1_MOUSE
biological_process	GO:0006954	inflammatory response	71	410	0.173171	0.113075	0.902604	1	1	PE2R4_MOUSE	PARP4_MOUSE	TIRAP_MOUSE	SEM7A_MOUSE	HDAC9_MOUSE	K1C16_MOUSE	MAPK2_MOUSE	LICH_MOUSE	LRB4A_MOUSE	I17RE_MOUSE	HDAC7_MOUSE	CSF1_MOUSE	IRF5_MOUSE	NF2L2_MOUSE	CFAH_MOUSE	CCL6_MOUSE	GBP5_MOUSE	NOS2_MOUSE	NOD2_MOUSE	I18RA_MOUSE	CSF1R_MOUSE	RIPK1_MOUSE	NL1B2_MOUSE	ODAM_MOUSE	OLR1_MOUSE	TACT_MOUSE	PK3CG_MOUSE	TNAP3_MOUSE	TCAM1_MOUSE	PAFA_MOUSE	NLR9B_MOUSE	TCAM2_MOUSE	TNR1B_MOUSE	TLR5_MOUSE	UFO_MOUSE	ZC12A_MOUSE	TNR4_MOUSE	TNR1A_MOUSE	TLR12_MOUSE	TLR1_MOUSE
biological_process	GO:0001934	positive regulation of protein phosphorylation	69	277	0.249097	0.992367	0.00952095	1	1	PE2R4_MOUSE	PDE4D_MOUSE	PDE8A_MOUSE	TPO_MOUSE	SEM7A_MOUSE	TNIK_MOUSE	LRRN3_MOUSE	ALEX_MOUSE	INSR_MOUSE	MPRIP_MOUSE	FLT3_MOUSE	HG2A_MOUSE	MK15_MOUSE	CHK2_MOUSE	CAR14_MOUSE	CDON_MOUSE	FGF3_MOUSE	FNIP1_MOUSE	GATA4_MOUSE	CXCR4_MOUSE	FA20A_MOUSE	DAB2_MOUSE	HIPK2_MOUSE	CSF1R_MOUSE	KNDC1_MOUSE	GRP1_MOUSE	RIPK1_MOUSE	P85A_MOUSE	NIBA1_MOUSE	ODAM_MOUSE	RPGF3_MOUSE	RGMA_MOUSE	SEM4D_MOUSE	TFR1_MOUSE	RELN_MOUSE	ROCK2_MOUSE	LIMC1_MOUSE	VEGFB_MOUSE	PIN1_MOUSE	PROM2_MOUSE
biological_process	GO:0006397	mRNA processing	68	304	0.223684	0.414011	0.620152	1	1	TRUB2_MOUSE	SRRT_MOUSE	PAN3_MOUSE	RFOX3_MOUSE	TR150_MOUSE	SRRM4_MOUSE	PININ_MOUSE	RED2_MOUSE	GPTC1_MOUSE	FL2D_MOUSE	DDX47_MOUSE	ELAV4_MOUSE	ERN2_MOUSE	BRDT_MOUSE	ESS2_MOUSE	FUBP2_MOUSE	PABP1_MOUSE	CDK12_MOUSE	RRP1B_MOUSE	PAN2_MOUSE	SON_MOUSE	SCAF8_MOUSE	SNR48_MOUSE	RFOX1_MOUSE	RRP5_MOUSE	RFOX2_MOUSE	SPT6H_MOUSE	NRDE2_MOUSE	PR38B_MOUSE	SUGP2_MOUSE	TTF2_MOUSE	THOC7_MOUSE	RBM20_MOUSE	RBM27_MOUSE	RBBP6_MOUSE	DSRAD_MOUSE	CLASR_MOUSE	ACINU_MOUSE	AFF2_MOUSE	DDX1_MOUSE
biological_process	GO:0006955	immune response	67	523	0.128107	6.83399e-07	0.999999	0.002	1	LV1E_MOUSE	MARH1_MOUSE	COL12_MOUSE	M3K14_MOUSE	KV5A3_MOUSE	CSF3_MOUSE	HA1K_MOUSE	CFAH_MOUSE	CLNK_MOUSE	KV5A1_MOUSE	CCR9_MOUSE	CXCR4_MOUSE	KV5AG_MOUSE	KV2A7_MOUSE	IRF8_MOUSE	FYB1_MOUSE	NKX23_MOUSE	KVM5_MOUSE	TNF12_MOUSE	VAV_MOUSE	ONCM_MOUSE	TNR1B_MOUSE	TNFL9_MOUSE	C209A_MOUSE	C209B_MOUSE	Q67DU8_MOUSE	A0A0G2JGQ7_MOUSE	Q8BXS2_MOUSE	B0QZJ0_MOUSE	L7N1X8_MOUSE	A0A0G2JE47_MOUSE	A0A140T8P5_MOUSE	A0A0G2JFN8_MOUSE	A0A075B650_MOUSE	A0A0B4J1K5_MOUSE	A0A0G2JDU0_MOUSE	A0A0G2JF28_MOUSE	A0A075B5K9_MOUSE	F8WIS0_MOUSE	A0A0G2JEI7_MOUSE
biological_process	GO:0009410	response to xenobiotic stimulus	65	321	0.202492	0.0736279	0.940418	1	1	PDE3A_MOUSE	PLIN2_MOUSE	RENI1_MOUSE	MRP2_MOUSE	PTPRM_MOUSE	CO1A1_MOUSE	DUS6_MOUSE	GABT_MOUSE	LRP8_MOUSE	MAP1B_MOUSE	LYST_MOUSE	ALEX_MOUSE	AP2B_MOUSE	LSHR_MOUSE	FOS_MOUSE	FOSB_MOUSE	ARNT2_MOUSE	NNMT_MOUSE	HDAC4_MOUSE	HNF1B_MOUSE	CTNB1_MOUSE	FOXO3_MOUSE	EMX2_MOUSE	CREB1_MOUSE	FZD3_MOUSE	GATA4_MOUSE	MDR1A_MOUSE	CDN1B_MOUSE	NFAC2_MOUSE	NPAS2_MOUSE	RENI2_MOUSE	CPSM_MOUSE	SCNNB_MOUSE	SO1A6_MOUSE	SO1B2_MOUSE	RPP21_MOUSE	RPN2_MOUSE	SSXT_MOUSE	SRBP1_MOUSE	XPC_MOUSE
biological_process	GO:0046777	protein autophosphorylation	64	223	0.286996	0.977335	0.0308223	1	1	PEAK1_MOUSE	NLK_MOUSE	NTRK2_MOUSE	TIF1A_MOUSE	SLK_MOUSE	SMG1_MOUSE	TNIK_MOUSE	STK33_MOUSE	MAPK5_MOUSE	M3K12_MOUSE	M3K1_MOUSE	MAPK2_MOUSE	M3K3_MOUSE	INSR_MOUSE	FLT3_MOUSE	MK15_MOUSE	MK07_MOUSE	BCR_MOUSE	ATR_MOUSE	CHK2_MOUSE	FER_MOUSE	CDKL5_MOUSE	EPHA4_MOUSE	IRAK3_MOUSE	OXSR1_MOUSE	CSF1R_MOUSE	INSRR_MOUSE	IRAK1_MOUSE	PYR1_MOUSE	CDK12_MOUSE	RIPK1_MOUSE	OBSCN_MOUSE	SIK1_MOUSE	SIK2_MOUSE	RIPK3_MOUSE	ST17B_MOUSE	STK39_MOUSE	WNK2_MOUSE	TYRO3_MOUSE	TAOK3_MOUSE
biological_process	GO:0030336	negative regulation of cell migration	59	163	0.361963	0.990987	0.0124412	1	1	PLXB3_MOUSE	TMIG3_MOUSE	SRGP2_MOUSE	K1C16_MOUSE	GTPB4_MOUSE	DNAI3_MOUSE	HG2A_MOUSE	BRE1A_MOUSE	MK15_MOUSE	BCR_MOUSE	NISCH_MOUSE	FOXO3_MOUSE	EPHA4_MOUSE	DACH1_MOUSE	MITF_MOUSE	MIIP_MOUSE	OSBL8_MOUSE	PTPRT_MOUSE	NF1_MOUSE	PI5L1_MOUSE	MUC2_MOUSE	TNR16_MOUSE	ROBO1_MOUSE	RECK_MOUSE	LIMC1_MOUSE	SRF_MOUSE	RHG07_MOUSE	TBX5_MOUSE	PTPRJ_MOUSE	X3CL1_MOUSE	TGO1_MOUSE	AA3R_MOUSE	DLG5_MOUSE	ABR_MOUSE	ACVL1_MOUSE	ARID2_MOUSE	NAV3_MOUSE	CNN2_MOUSE	BST2_MOUSE	AFAD_MOUSE
biological_process	GO:0051607	defense response to virus	57	265	0.215094	0.797609	0.241105	1	1	STING_MOUSE	PTPRC_MOUSE	TRI56_MOUSE	RSAD2_MOUSE	NLRC5_MOUSE	STAT2_MOUSE	LS14A_MOUSE	LYST_MOUSE	M3K14_MOUSE	HYAL2_MOUSE	ITAX_MOUSE	IRF5_MOUSE	DDX17_MOUSE	DHX36_MOUSE	CBPC5_MOUSE	DDX21_MOUSE	OAS3_MOUSE	B2CL1_MOUSE	IFNA9_MOUSE	ILF3_MOUSE	DHX58_MOUSE	NL1B2_MOUSE	RPC2_MOUSE	PARP9_MOUSE	TCAM1_MOUSE	RIPK3_MOUSE	NLR9B_MOUSE	TCAM2_MOUSE	UN13D_MOUSE	SETD2_MOUSE	STAT1_MOUSE	ZCCHV_MOUSE	UBP29_MOUSE	ZMY11_MOUSE	TLR7_MOUSE	CGAS_MOUSE	DDIT4_MOUSE	IL23A_MOUSE	IF27B_MOUSE	ITCH_MOUSE
biological_process	GO:0001525	angiogenesis	56	291	0.19244	0.943277	0.0682316	1	1	PGBM_MOUSE	PDE3B_MOUSE	PLXD1_MOUSE	PK3CA_MOUSE	NOS3_MOUSE	PKNX1_MOUSE	HIF1A_MOUSE	HIF3A_MOUSE	ANGP4_MOUSE	GREM1_MOUSE	ANGP2_MOUSE	ANGL4_MOUSE	ANGL3_MOUSE	MYH9_MOUSE	EGF_MOUSE	CFAH_MOUSE	KLF5_MOUSE	AGRG1_MOUSE	MED1_MOUSE	GAB1_MOUSE	COIA1_MOUSE	RORA_MOUSE	RN213_MOUSE	PK3CG_MOUSE	RPGF3_MOUSE	SCG2_MOUSE	MUCEN_MOUSE	TBX4_MOUSE	TNF12_MOUSE	SUH_MOUSE	THS7A_MOUSE	SETD2_MOUSE	MFGM_MOUSE	PLDX1_MOUSE	PTPRB_MOUSE	TNAP2_MOUSE	ZC12A_MOUSE	UNC5B_MOUSE	WASF2_MOUSE	UBIP1_MOUSE
biological_process	GO:0010976	positive regulation of neuron projection development	56	227	0.246696	0.945822	0.0717565	1	1	PLXB2_MOUSE	PLXB3_MOUSE	PLK5_MOUSE	NTRK2_MOUSE	LRRC7_MOUSE	AVIL_MOUSE	FIG4_MOUSE	ADNP_MOUSE	ANGT_MOUSE	KTNB1_MOUSE	NF2L2_MOUSE	ATF1_MOUSE	BAIP2_MOUSE	DMD_MOUSE	EP300_MOUSE	CNTN1_MOUSE	RETR3_MOUSE	LTK_MOUSE	ROR2_MOUSE	NF1_MOUSE	RGMA_MOUSE	TNR16_MOUSE	RELN_MOUSE	Z804A_MOUSE	PTPRZ_MOUSE	TSC2_MOUSE	TAU_MOUSE	X3CL1_MOUSE	TOX_MOUSE	ANR27_MOUSE	DISC1_MOUSE	FES_MOUSE	NTRK3_MOUSE	LRP1_MOUSE	ITPR1_MOUSE	DREB_MOUSE	CFLAR_MOUSE	DVL1_MOUSE	APBB1_MOUSE	DCC_MOUSE
biological_process	GO:0050821	protein stabilization	55	214	0.257009	0.968389	0.0448548	1	1	PER3_MOUSE	NLK_MOUSE	TAF9B_MOUSE	HCFC1_MOUSE	MARH7_MOUSE	GTPB4_MOUSE	ANK2_MOUSE	HIP1R_MOUSE	HG2A_MOUSE	BAG6_MOUSE	BAG3_MOUSE	CHK2_MOUSE	COG7_MOUSE	EP300_MOUSE	EPHA4_MOUSE	APOA1_MOUSE	CREB1_MOUSE	PEX19_MOUSE	HDBP1_MOUSE	MORC3_MOUSE	NCLN_MOUSE	P85A_MOUSE	SC16A_MOUSE	TSC1_MOUSE	PEX6_MOUSE	PLPP3_MOUSE	TBRG1_MOUSE	USP9X_MOUSE	TFE2_MOUSE	UBP36_MOUSE	UBP33_MOUSE	TCPH_MOUSE	UBP29_MOUSE	ZN207_MOUSE	PIN1_MOUSE	TELO2_MOUSE	P53_MOUSE	PML_MOUSE	UBP2_MOUSE	UBP13_MOUSE
biological_process	GO:0008380	RNA splicing	54	235	0.229787	0.100732	0.915507	1	1	RFOX3_MOUSE	TR150_MOUSE	SRRM4_MOUSE	PININ_MOUSE	FUS_MOUSE	FL2D_MOUSE	DDX47_MOUSE	ELAV4_MOUSE	BRDT_MOUSE	ESS2_MOUSE	FUBP2_MOUSE	PABP1_MOUSE	CDK12_MOUSE	RRP1B_MOUSE	SON_MOUSE	SNR48_MOUSE	RFOX1_MOUSE	RFOX2_MOUSE	SPT6H_MOUSE	NRDE2_MOUSE	U2AF2_MOUSE	PR38B_MOUSE	SUGP2_MOUSE	WBP11_MOUSE	TTF2_MOUSE	WT1_MOUSE	ZN638_MOUSE	THOC7_MOUSE	RBM20_MOUSE	CELF3_MOUSE	CLASR_MOUSE	ACINU_MOUSE	AFF2_MOUSE	E0CYH0_MOUSE	Q3TUQ5_MOUSE	Q3TZK9_MOUSE	Q8BQ46_MOUSE	Q8BZN7_MOUSE	E9PZM7_MOUSE	D3Z0I4_MOUSE
biological_process	GO:0008360	regulation of cell shape	51	190	0.268421	0.965043	0.0499284	1	1	PLXA3_MOUSE	PLXA4_MOUSE	PLXB2_MOUSE	PLXB3_MOUSE	PLXD1_MOUSE	SYNE3_MOUSE	RHG18_MOUSE	SHRM3_MOUSE	EPB42_MOUSE	MYH9_MOUSE	BAIP2_MOUSE	EPS8_MOUSE	BRWD1_MOUSE	CSF1R_MOUSE	GAS7_MOUSE	DNMBP_MOUSE	EPB41_MOUSE	PKHO1_MOUSE	MKLN1_MOUSE	PRAG1_MOUSE	RND3_MOUSE	SEM4D_MOUSE	SPTA1_MOUSE	TAOK2_MOUSE	RHG07_MOUSE	RHG15_MOUSE	VILI_MOUSE	RHOU_MOUSE	FES_MOUSE	ICAM1_MOUSE	MYH10_MOUSE	MYH14_MOUSE	LIMD1_MOUSE	E41L2_MOUSE	ARHGI_MOUSE	BRWD3_MOUSE	BORG2_MOUSE	ANXA7_MOUSE	FMNL1_MOUSE	B7ZNJ1_MOUSE
biological_process	GO:0016055	Wnt signaling pathway	51	270	0.188889	0.913195	0.103731	1	1	NLK_MOUSE	RTF1_MOUSE	TNIK_MOUSE	PKD2_MOUSE	AMER3_MOUSE	CHD8_MOUSE	APC_MOUSE	HHEX_MOUSE	KLH12_MOUSE	FBXW4_MOUSE	KAISO_MOUSE	MITF_MOUSE	DAB2_MOUSE	PAF1_MOUSE	NPHP3_MOUSE	MACF1_MOUSE	LDB1_MOUSE	SHSA6_MOUSE	OTUL_MOUSE	TGFI1_MOUSE	T131L_MOUSE	RYK_MOUSE	ZRAN1_MOUSE	TLE5_MOUSE	AMOL2_MOUSE	AMER1_MOUSE	BRD7_MOUSE	INVS_MOUSE	NDRG2_MOUSE	APCL_MOUSE	CELR2_MOUSE	CD44_MOUSE	AMFR_MOUSE	DACT1_MOUSE	DVL1_MOUSE	AMER2_MOUSE	AMOL1_MOUSE	Q8BRT3_MOUSE	B2RUG9_MOUSE	E9Q1D5_MOUSE
biological_process	GO:0001666	response to hypoxia	50	215	0.232558	0.753041	0.289426	1	1	HIF1A_MOUSE	GABT_MOUSE	HIF3A_MOUSE	ANGP2_MOUSE	ANGL4_MOUSE	ARNT2_MOUSE	MTG16_MOUSE	EGR1_MOUSE	NFAC3_MOUSE	GTR1_MOUSE	EP300_MOUSE	MDR1A_MOUSE	NOS2_MOUSE	CDN1B_MOUSE	ENPL_MOUSE	TACC3_MOUSE	NF1_MOUSE	USF1_MOUSE	TFR1_MOUSE	PKHN1_MOUSE	SRF_MOUSE	VEGFB_MOUSE	PIN1_MOUSE	TSC2_MOUSE	PML_MOUSE	TNFA_MOUSE	TGFB2_MOUSE	RAF1_MOUSE	BMP2_MOUSE	ACHA4_MOUSE	ACVL1_MOUSE	DDIT4_MOUSE	MYCD_MOUSE	ITPR2_MOUSE	HEM0_MOUSE	ITPR1_MOUSE	LIMD1_MOUSE	ATM_MOUSE	ARNT_MOUSE	CIAO3_MOUSE
biological_process	GO:0043410	positive regulation of MAPK cascade	50	208	0.240385	0.442206	0.596701	1	1	NTRK2_MOUSE	PTPRC_MOUSE	TAB1_MOUSE	TPO_MOUSE	M3K1_MOUSE	INSR_MOUSE	GPR37_MOUSE	JIP4_MOUSE	HG2A_MOUSE	ANGT_MOUSE	JCAD_MOUSE	EGF_MOUSE	CTNB1_MOUSE	CDON_MOUSE	MADD_MOUSE	NOD2_MOUSE	GAB1_MOUSE	GSDME_MOUSE	LTOR1_MOUSE	MUC20_MOUSE	RIPK1_MOUSE	SLAF5_MOUSE	ROR2_MOUSE	ROCK1_MOUSE	TNR16_MOUSE	RYK_MOUSE	ROCK2_MOUSE	ONCM_MOUSE	TAOK2_MOUSE	VINEX_MOUSE	PTPRJ_MOUSE	X3CL1_MOUSE	TNFA_MOUSE	CSPG4_MOUSE	RAF1_MOUSE	BANK1_MOUSE	BMP2_MOUSE	IBP3_MOUSE	MYDGF_MOUSE	NTRK3_MOUSE
biological_process	GO:0042127	regulation of cell population proliferation	50	222	0.225225	0.99603	0.00465527	1	1	PBX1_MOUSE	STAT2_MOUSE	STAT6_MOUSE	PKD2_MOUSE	HIF1A_MOUSE	MCR_MOUSE	AP2B_MOUSE	JARD2_MOUSE	LAMA5_MOUSE	HHEX_MOUSE	BCL6B_MOUSE	CTNB1_MOUSE	ESR2_MOUSE	NOS2_MOUSE	MITF_MOUSE	PDS5B_MOUSE	FOXM1_MOUSE	NKX23_MOUSE	LTK_MOUSE	NOTC1_MOUSE	NF1_MOUSE	STAT4_MOUSE	SUH_MOUSE	STA5A_MOUSE	STA5B_MOUSE	STAT1_MOUSE	YAP1_MOUSE	PLAK_MOUSE	PIN1_MOUSE	P53_MOUSE	PTC1_MOUSE	U17PE_MOUSE	TNFA_MOUSE	TXNIP_MOUSE	TNFL9_MOUSE	TGFB2_MOUSE	MECOM_MOUSE	CHK1_MOUSE	BIRC6_MOUSE	FES_MOUSE
biological_process	GO:0001764	neuron migration	50	149	0.33557	0.990616	0.013883	1	1	PCM1_MOUSE	PCNT_MOUSE	NTRK2_MOUSE	SH3R1_MOUSE	SDCG8_MOUSE	MDGA1_MOUSE	LMX1B_MOUSE	KIRR3_MOUSE	BBS4_MOUSE	CTNB1_MOUSE	CDKL5_MOUSE	FZD3_MOUSE	K0319_MOUSE	CXCR4_MOUSE	ESR2_MOUSE	PAX6_MOUSE	DAB1_MOUSE	PEX2_MOUSE	COT2_MOUSE	SATB2_MOUSE	MRTFA_MOUSE	MRTFB_MOUSE	RELN_MOUSE	ROBO3_MOUSE	SRF_MOUSE	UFO_MOUSE	USP9X_MOUSE	MEF2C_MOUSE	TAU_MOUSE	AUTS2_MOUSE	CEP85_MOUSE	DISC1_MOUSE	ASPM_MOUSE	ASTN2_MOUSE	DDIT4_MOUSE	FAT3_MOUSE	NAV1_MOUSE	MYH10_MOUSE	NTRK3_MOUSE	NEO1_MOUSE
biological_process	GO:0043123	positive regulation of I-kappaB kinase/NF-kappaB signaling	48	178	0.269663	0.982319	0.0268005	1	1	TAB2_MOUSE	TAB3_MOUSE	TRI68_MOUSE	TIRAP_MOUSE	TRI25_MOUSE	SHRPN_MOUSE	M3K14_MOUSE	M3K3_MOUSE	HG2A_MOUSE	ANR17_MOUSE	CTNB1_MOUSE	DHX36_MOUSE	DDX21_MOUSE	NUP62_MOUSE	NOD2_MOUSE	IRAK1_MOUSE	CCD22_MOUSE	RIPK1_MOUSE	LYRIC_MOUSE	TCAM1_MOUSE	TE2IP_MOUSE	TRIM8_MOUSE	TFR1_MOUSE	NOD1_MOUSE	RIPK2_MOUSE	ZCCHV_MOUSE	TNR1A_MOUSE	X3CL1_MOUSE	TNFA_MOUSE	AT2C1_MOUSE	CAR11_MOUSE	NEMO_MOUSE	CLC7A_MOUSE	DDX1_MOUSE	AKP13_MOUSE	CD4_MOUSE	ALPK1_MOUSE	H3BKL1_MOUSE	Q7TSS3_MOUSE	E9QNX4_MOUSE
biological_process	GO:0072659	protein localization to plasma membrane	48	190	0.252632	0.97691	0.0308192	1	1	SLMAP_MOUSE	TNIK_MOUSE	ANK2_MOUSE	LAMA5_MOUSE	CACB2_MOUSE	GP158_MOUSE	FCHO2_MOUSE	FYB2_MOUSE	F126B_MOUSE	FYB1_MOUSE	KCNB1_MOUSE	ANK1_MOUSE	PRAM_MOUSE	SC16A_MOUSE	ROCK1_MOUSE	PCD16_MOUSE	SPTB2_MOUSE	ROCK2_MOUSE	NFASC_MOUSE	PPIL2_MOUSE	WNK3_MOUSE	TNR1A_MOUSE	PLAK_MOUSE	ZDHC2_MOUSE	HYCCI_MOUSE	PTC1_MOUSE	TTC8_MOUSE	TNFA_MOUSE	PIGW_MOUSE	DEN4C_MOUSE	MYO5A_MOUSE	GAK_MOUSE	ABCAC_MOUSE	CLAP2_MOUSE	CADH1_MOUSE	BAG4_MOUSE	A0A0R4IZW5_MOUSE	Q91ZE6_MOUSE	A0A0R4J0F6_MOUSE	V9GWU7_MOUSE
biological_process	GO:0051092	positive regulation of NF-kappaB transcription factor activity	47	190	0.247368	0.926217	0.10094	1	1	TRI68_MOUSE	TIRAP_MOUSE	TRI25_MOUSE	MALT1_MOUSE	ITB2_MOUSE	GREM1_MOUSE	CLOCK_MOUSE	FER_MOUSE	CAR14_MOUSE	EP300_MOUSE	IRAK3_MOUSE	NOD2_MOUSE	I18RA_MOUSE	ITB2L_MOUSE	IRAK1_MOUSE	RIPK1_MOUSE	LYRIC_MOUSE	SLAF5_MOUSE	PSA6_MOUSE	TCAM1_MOUSE	RIPK3_MOUSE	TE2IP_MOUSE	TNR11_MOUSE	TRIM8_MOUSE	TFR1_MOUSE	NOD1_MOUSE	RIPK2_MOUSE	X3CL1_MOUSE	TNFA_MOUSE	CAR11_MOUSE	ICAM1_MOUSE	NEMO_MOUSE	CFLAR_MOUSE	CD40L_MOUSE	CLC7A_MOUSE	AIM2_MOUSE	DHX33_MOUSE	Q3TZJ5_MOUSE	D3YUU6_MOUSE	H3BKL1_MOUSE
biological_process	GO:0090090	negative regulation of canonical Wnt signaling pathway	46	169	0.272189	0.97513	0.0371295	1	1	RBMS3_MOUSE	SOX13_MOUSE	CHD8_MOUSE	GREM1_MOUSE	APC_MOUSE	EGR1_MOUSE	CTNB1_MOUSE	FOXO3_MOUSE	FRMD8_MOUSE	LATS2_MOUSE	DAB2_MOUSE	NPHP4_MOUSE	NPHP3_MOUSE	NOTC1_MOUSE	ROR2_MOUSE	SHSA6_MOUSE	PRIC1_MOUSE	T131L_MOUSE	TLE5_MOUSE	WWTR1_MOUSE	PTPRO_MOUSE	BMP2_MOUSE	BICC1_MOUSE	AMER1_MOUSE	INVS_MOUSE	LIMD1_MOUSE	APCL_MOUSE	GLI1_MOUSE	GLI3_MOUSE	AMFR_MOUSE	ANKR6_MOUSE	CADH1_MOUSE	DACT1_MOUSE	AMER2_MOUSE	DAPLE_MOUSE	Q3UHC1_MOUSE	Q3UGX8_MOUSE	B2RUG9_MOUSE	E9QQ89_MOUSE	A0A0R4J104_MOUSE
biological_process	GO:0034765	regulation of ion transmembrane transport	46	233	0.197425	0.0174485	0.986313	1	1	TM109_MOUSE	CLCN1_MOUSE	KCNG4_MOUSE	KCNH8_MOUSE	KCNKD_MOUSE	KCNQ5_MOUSE	CLCKB_MOUSE	CAC1B_MOUSE	KCNB1_MOUSE	NALCN_MOUSE	CLCKA_MOUSE	TRPM5_MOUSE	WWP2_MOUSE	TPC1_MOUSE	KCNH3_MOUSE	CAC1E_MOUSE	C7IVS7_MOUSE	A2AIR7_MOUSE	E9Q1R5_MOUSE	K3W4N7_MOUSE	Q5SUG4_MOUSE	B1AYL1_MOUSE	A2AIR9_MOUSE	B7ZBW1_MOUSE	F6TUN6_MOUSE	F6UC55_MOUSE	A0A1D5RLU3_MOUSE	Q7TNI3_MOUSE	Q5SUF6_MOUSE	Q5SUG3_MOUSE	G3UYG5_MOUSE	A0A1L1SQZ2_MOUSE	B7ZBV9_MOUSE	E9Q1X8_MOUSE	G3UYP4_MOUSE	A2AIS0_MOUSE	E9QK20_MOUSE	Q5SUF7_MOUSE	B1AVA4_MOUSE	F7CNJ1_MOUSE
biological_process	GO:0042742	defense response to bacterium	44	426	0.103286	1.74996e-11	1	0	1	TMF1_MOUSE	SHRPN_MOUSE	ATS5_MOUSE	COL12_MOUSE	LYST_MOUSE	IGLL1_MOUSE	HA1K_MOUSE	ANR17_MOUSE	HA1D_MOUSE	NOS2_MOUSE	IRF8_MOUSE	NOD2_MOUSE	OAS3_MOUSE	NOTC2_MOUSE	RN213_MOUSE	STAB2_MOUSE	SUH_MOUSE	VGF_MOUSE	NOD1_MOUSE	TLR5_MOUSE	TNR1A_MOUSE	TNFA_MOUSE	RAE1B_MOUSE	CMGA_MOUSE	HVM43_MOUSE	HVM44_MOUSE	HVM45_MOUSE	Q05AH3_MOUSE	Q5RKV8_MOUSE	L7N1X8_MOUSE	A0A075B6A7_MOUSE	A0A075B696_MOUSE	A0A075B5Q5_MOUSE	A0A075B5P8_MOUSE	A0A075B5X4_MOUSE	A0A0A6YXA3_MOUSE	A0A075B697_MOUSE	A0A0A6YWY9_MOUSE	E9Q5I3_MOUSE	A0A075B5Q3_MOUSE
biological_process	GO:0007601	visual perception	44	200	0.22	0.955298	0.0615798	1	1	PDE6A_MOUSE	RPGR1_MOUSE	SPAT7_MOUSE	RP1L1_MOUSE	CO1A1_MOUSE	CABP4_MOUSE	CFAH_MOUSE	CNGA3_MOUSE	CNGB3_MOUSE	LAMC3_MOUSE	CACB2_MOUSE	LRIT3_MOUSE	CRUM1_MOUSE	IMPG2_MOUSE	BBS2_MOUSE	LCTL_MOUSE	RP1_MOUSE	BFSP2_MOUSE	PCD15_MOUSE	TRPM1_MOUSE	XLRS1_MOUSE	USH2A_MOUSE	ABCA4_MOUSE	MYO3A_MOUSE	MYO5A_MOUSE	MYO7A_MOUSE	CAC1F_MOUSE	AOC2_MOUSE	ATF6A_MOUSE	CABP2_MOUSE	AGRV1_MOUSE	Q8BUN9_MOUSE	Q8K0A8_MOUSE	Q14BI1_MOUSE	E7CHD7_MOUSE	G3UXM0_MOUSE	B1AXF3_MOUSE	F6QNG5_MOUSE	B1AXF2_MOUSE	A2A4I9_MOUSE
biological_process	GO:0006338	chromatin remodeling	43	189	0.227513	0.886669	0.139926	1	1	KDM4D_MOUSE	MIER1_MOUSE	SATB1_MOUSE	SMRD1_MOUSE	HCFC1_MOUSE	CHD8_MOUSE	JARD2_MOUSE	HDAC4_MOUSE	BAZ2A_MOUSE	KDM5B_MOUSE	BRDT_MOUSE	EZH1_MOUSE	CHD1_MOUSE	KDM4A_MOUSE	PAX7_MOUSE	RERE_MOUSE	KDM6A_MOUSE	MTA3_MOUSE	KDM4B_MOUSE	MOR2A_MOUSE	SATB2_MOUSE	TTI1_MOUSE	P63_MOUSE	TTF1_MOUSE	ARI1A_MOUSE	HNF1A_MOUSE	MYSM1_MOUSE	HCFC2_MOUSE	MOR2B_MOUSE	ARI1B_MOUSE	A2A5N3_MOUSE	E9Q495_MOUSE	A0A338P6U8_MOUSE	A2A655_MOUSE	E9Q6R4_MOUSE	E9Q4N6_MOUSE	E9Q6A7_MOUSE	E9PVB7_MOUSE	E9QAB8_MOUSE	A2A654_MOUSE
biological_process	GO:0000209	protein polyubiquitination	40	207	0.193237	0.433992	0.621127	1	1	SASH1_MOUSE	TRI68_MOUSE	LRSM1_MOUSE	MARH1_MOUSE	M3K1_MOUSE	FBX28_MOUSE	HECW1_MOUSE	BRE1A_MOUSE	NF2L1_MOUSE	HDAC6_MOUSE	DTL_MOUSE	CTNB1_MOUSE	HACE1_MOUSE	G2E3_MOUSE	HECW2_MOUSE	RN111_MOUSE	SMUF1_MOUSE	SMUF2_MOUSE	RMD5A_MOUSE	UBE4B_MOUSE	TRIPC_MOUSE	PPIL2_MOUSE	UBR5_MOUSE	UB2J1_MOUSE	WWP1_MOUSE	WWP2_MOUSE	RC3H1_MOUSE	RC3H2_MOUSE	HUWE1_MOUSE	ITCH_MOUSE	DZIP3_MOUSE	AMRA1_MOUSE	AMFR_MOUSE	AREL1_MOUSE	E9PYU8_MOUSE	Q9D2F8_MOUSE	A2AFQ0_MOUSE	F8VQK5_MOUSE	F6Z1P8_MOUSE	E9QNZ2_MOUSE
biological_process	GO:0002250	adaptive immune response	40	278	0.143885	1.93878e-06	0.999999	0.007	1	SPA3G_MOUSE	TR13B_MOUSE	LV1E_MOUSE	LRB4A_MOUSE	KV5A3_MOUSE	HB24_MOUSE	BY55_MOUSE	EOMES_MOUSE	LIME1_MOUSE	KV5A1_MOUSE	CRTAM_MOUSE	HB22_MOUSE	HB23_MOUSE	HB2I_MOUSE	HB2J_MOUSE	KV5AG_MOUSE	KV2A7_MOUSE	IFNA9_MOUSE	KVM5_MOUSE	SLAF5_MOUSE	SIG10_MOUSE	SLAF7_MOUSE	TSC1_MOUSE	TNR11_MOUSE	RIPK2_MOUSE	TVB5_MOUSE	TXK_MOUSE	TVA2_MOUSE	BMX_MOUSE	DBNL_MOUSE	HB21_MOUSE	E2AK4_MOUSE	CD4_MOUSE	CD79B_MOUSE	CD7_MOUSE	DCR1C_MOUSE	O78196_MOUSE	Q810G3_MOUSE	A0A498U6I0_MOUSE	B1ARJ9_MOUSE
biological_process	GO:0032496	response to lipopolysaccharide	40	178	0.224719	0.112142	0.909492	1	1	PE2R4_MOUSE	NOS3_MOUSE	RENI1_MOUSE	TAB2_MOUSE	TIRAP_MOUSE	TRBM_MOUSE	MAPK2_MOUSE	LRB4A_MOUSE	FOS_MOUSE	BCR_MOUSE	NLRC3_MOUSE	FER_MOUSE	CATG_MOUSE	ERBIN_MOUSE	NOS2_MOUSE	IRAK3_MOUSE	NOD2_MOUSE	IRAK1_MOUSE	CPSM_MOUSE	NOTC1_MOUSE	TACT_MOUSE	NR4A1_MOUSE	SO1B2_MOUSE	TCAM1_MOUSE	TNR11_MOUSE	STA5B_MOUSE	STAT1_MOUSE	TFE2_MOUSE	ZO1_MOUSE	AKA12_MOUSE	APOB_MOUSE	ABR_MOUSE	IL23R_MOUSE	CO2_MOUSE	CD6_MOUSE	B2RUS7_MOUSE	H3BKL1_MOUSE	Q3UPN1_MOUSE	A0A0R4J0Q4_MOUSE	G5E8U4_MOUSE
biological_process	GO:0071222	cellular response to lipopolysaccharide	40	248	0.16129	0.0473787	0.965876	1	1	PDE4D_MOUSE	RENT1_MOUSE	MALT1_MOUSE	LRB4A_MOUSE	CSF3_MOUSE	GBP6_MOUSE	BCR_MOUSE	ATS13_MOUSE	CXL16_MOUSE	CATIN_MOUSE	CATG_MOUSE	MDR1A_MOUSE	NOS2_MOUSE	IRF8_MOUSE	NOD2_MOUSE	PAF1_MOUSE	IRAK1_MOUSE	NR1D1_MOUSE	CDK19_MOUSE	SHPK_MOUSE	TNAP3_MOUSE	TCAM1_MOUSE	TCAM2_MOUSE	TNR1B_MOUSE	STAT1_MOUSE	RIPK2_MOUSE	UFO_MOUSE	ZC12A_MOUSE	PRP8_MOUSE	MEF2C_MOUSE	TNFA_MOUSE	RAE1B_MOUSE	IKBB_MOUSE	Q000W5_MOUSE	G3UWT3_MOUSE	G3UZ46_MOUSE	Q8VC29_MOUSE	B1AWC9_MOUSE	F6R4Z5_MOUSE	A0A0A6YVY4_MOUSE
biological_process	GO:0042593	glucose homeostasis	39	177	0.220339	0.684596	0.362952	1	1	PDE3B_MOUSE	HIF1A_MOUSE	MBD5_MOUSE	AP2B_MOUSE	INSR_MOUSE	GLR_MOUSE	CC186_MOUSE	BECN2_MOUSE	FOXO3_MOUSE	CRTC2_MOUSE	CAC1A_MOUSE	PAX6_MOUSE	KCNB1_MOUSE	PYGL_MOUSE	NCOR2_MOUSE	RFX6_MOUSE	SESN3_MOUSE	TNR16_MOUSE	VGF_MOUSE	RMI1_MOUSE	PTPRV_MOUSE	PTPRJ_MOUSE	PTC1_MOUSE	NCOA5_MOUSE	CRY1_MOUSE	ALMS1_MOUSE	AGRF5_MOUSE	FBN2_MOUSE	HNF1A_MOUSE	NB5R4_MOUSE	DMXL2_MOUSE	DP13B_MOUSE	ADA1B_MOUSE	ANR26_MOUSE	CAC1E_MOUSE	E9QQ89_MOUSE	F6XXX5_MOUSE	E9Q2E4_MOUSE	A0A0J9YUS1_MOUSE
biological_process	GO:0070374	positive regulation of ERK1 and ERK2 cascade	39	283	0.137809	0.00236114	0.998592	0.969	1	PDE8A_MOUSE	PTPRC_MOUSE	TPO_MOUSE	TIRAP_MOUSE	SEM7A_MOUSE	SPY2_MOUSE	M3K12_MOUSE	HG2A_MOUSE	EGF_MOUSE	CCL6_MOUSE	DEN2B_MOUSE	GATA4_MOUSE	CXCR4_MOUSE	ESR2_MOUSE	NOD2_MOUSE	CSF1R_MOUSE	GRP1_MOUSE	NOTC2_MOUSE	NOTC1_MOUSE	NOD1_MOUSE	RIPK2_MOUSE	VEGFB_MOUSE	X3CL1_MOUSE	AKA12_MOUSE	BMP2_MOUSE	ANGP1_MOUSE	ICAM1_MOUSE	NPY5R_MOUSE	LRP1_MOUSE	CFLAR_MOUSE	CD44_MOUSE	CD4_MOUSE	DCC_MOUSE	Q3UHC1_MOUSE	Q3UGX8_MOUSE	H3BKL1_MOUSE	A1L338_MOUSE	A0A2C9F2D9_MOUSE	A2APM2_MOUSE
biological_process	GO:0043524	negative regulation of neuron apoptotic process	38	188	0.202128	0.556593	0.51344	1	1	PK3CA_MOUSE	NTRK2_MOUSE	HIF1A_MOUSE	I27RA_MOUSE	ADNP_MOUSE	AP2B_MOUSE	KIF14_MOUSE	ANGT_MOUSE	CAC1A_MOUSE	DLX1_MOUSE	HIPK2_MOUSE	CPEB4_MOUSE	B2CL1_MOUSE	GBRA5_MOUSE	NEST_MOUSE	KDM2B_MOUSE	SIX4_MOUSE	SNX6_MOUSE	SYGP1_MOUSE	PRGC1_MOUSE	ROCK1_MOUSE	TNR16_MOUSE	TYRO3_MOUSE	UFO_MOUSE	XRCC2_MOUSE	VEGFB_MOUSE	PTPRZ_MOUSE	UNC5B_MOUSE	TOX3_MOUSE	MEF2C_MOUSE	PIN1_MOUSE	ANGP1_MOUSE	IL6RB_MOUSE	LRP1_MOUSE	AMRA1_MOUSE	Q91XW9_MOUSE	Q3ULQ2_MOUSE	A0A0A6YVS5_MOUSE
biological_process	GO:0009617	response to bacterium	38	226	0.168142	1.17292e-07	1	0	1	TIRAP_MOUSE	NLRC5_MOUSE	RESF1_MOUSE	GBP6_MOUSE	CC186_MOUSE	IFI5A_MOUSE	CCD80_MOUSE	BAIP2_MOUSE	CEA20_MOUSE	GBP5_MOUSE	GA2L3_MOUSE	FA20A_MOUSE	NOS2_MOUSE	IRF8_MOUSE	PYGL_MOUSE	DHX58_MOUSE	SP110_MOUSE	STAT1_MOUSE	VILI_MOUSE	STOX2_MOUSE	MECOM_MOUSE	BANK1_MOUSE	BMP2_MOUSE	HMCN1_MOUSE	CFLAR_MOUSE	GLCM1_MOUSE	CD79B_MOUSE	CUBN_MOUSE	ALPK1_MOUSE	Q5R1F6_MOUSE	A0A286YDK4_MOUSE	E9PUN6_MOUSE	B1AYL1_MOUSE	E9PUT0_MOUSE	Q5NC41_MOUSE	A0A075B5Z7_MOUSE	E9Q4Y4_MOUSE	A0A140T8P1_MOUSE
biological_process	GO:0045766	positive regulation of angiogenesis	38	176	0.215909	0.73784	0.320019	1	1	NOS3_MOUSE	SASH1_MOUSE	SEM5A_MOUSE	SMOC2_MOUSE	HIF1A_MOUSE	ANGP4_MOUSE	ITAX_MOUSE	ITB2_MOUSE	GREM1_MOUSE	ANGP2_MOUSE	ANGL3_MOUSE	NF2L2_MOUSE	BTG1_MOUSE	GATA4_MOUSE	HIPK2_MOUSE	ITB2L_MOUSE	GAB1_MOUSE	LYRIC_MOUSE	RPGF3_MOUSE	SP1_MOUSE	ZC12A_MOUSE	VEGFB_MOUSE	TNR1A_MOUSE	PLAK_MOUSE	ACVL1_MOUSE	MYDGF_MOUSE	ADA12_MOUSE	AGGF1_MOUSE	BRCA1_MOUSE	EMIL2_MOUSE	A0A1B0GS41_MOUSE	F6QHD1_MOUSE	G3X8Q0_MOUSE	F6ZSG0_MOUSE	Q542I8_MOUSE	F6QFT1_MOUSE	F8VQK5_MOUSE	F6ZQL0_MOUSE
biological_process	GO:0018105	peptidyl-serine phosphorylation	37	194	0.190722	0.907707	0.114571	1	1	SMG1_MOUSE	TTBK2_MOUSE	MAPK5_MOUSE	MARK3_MOUSE	M3K12_MOUSE	MAST1_MOUSE	M3K1_MOUSE	MAST2_MOUSE	MAPK2_MOUSE	MAST4_MOUSE	MK07_MOUSE	ATR_MOUSE	CHK2_MOUSE	LATS2_MOUSE	HIPK2_MOUSE	MORC3_MOUSE	PKD1_MOUSE	CLSPN_MOUSE	PRKDC_MOUSE	ROCK1_MOUSE	TTBK1_MOUSE	ROCK2_MOUSE	STK39_MOUSE	WNK1_MOUSE	TSSK4_MOUSE	VRK1_MOUSE	TLK1_MOUSE	HIPK3_MOUSE	MYO3A_MOUSE	HIPK1_MOUSE	ATM_MOUSE	AURKA_MOUSE	DGKQ_MOUSE	A0A1L1SSL9_MOUSE	A0A0G2JDU2_MOUSE	A0A1Y7VMN0_MOUSE	A2AW15_MOUSE
biological_process	GO:1990830	cellular response to leukemia inhibitory factor	36	130	0.276923	0.978325	0.0345323	1	1	BCLF1_MOUSE	PHC1_MOUSE	MGAP_MOUSE	SNG1_MOUSE	TRI25_MOUSE	SPY2_MOUSE	KDM3A_MOUSE	LRBA_MOUSE	DTX1_MOUSE	JARD2_MOUSE	ARI5B_MOUSE	HELLS_MOUSE	KAT6B_MOUSE	ENAH_MOUSE	KDM5B_MOUSE	KLF5_MOUSE	EPS8_MOUSE	ELAV2_MOUSE	CREB1_MOUSE	PAX6_MOUSE	RIF1_MOUSE	SYCP3_MOUSE	OSTP_MOUSE	OTX2_MOUSE	TFR1_MOUSE	MYNN_MOUSE	UBF1_MOUSE	TEX14_MOUSE	TF2H1_MOUSE	PO5F1_MOUSE	PML_MOUSE	ICAM1_MOUSE	AINX_MOUSE	Q8C067_MOUSE	Q8BLE2_MOUSE	A2AET8_MOUSE
biological_process	GO:0030317	flagellated sperm motility	36	133	0.270677	0.983762	0.02487	1	1	TT21A_MOUSE	TAF7L_MOUSE	TMF1_MOUSE	DRC7_MOUSE	DYH1_MOUSE	FSIP2_MOUSE	DNAI1_MOUSE	INSL6_MOUSE	CFA65_MOUSE	ASH1L_MOUSE	CCD39_MOUSE	HOATZ_MOUSE	CF251_MOUSE	ING2_MOUSE	NPHP4_MOUSE	NSUN7_MOUSE	ROP1L_MOUSE	TEKT3_MOUSE	VP13A_MOUSE	WT1_MOUSE	TSSK4_MOUSE	TTLL3_MOUSE	TTLL5_MOUSE	QRIC2_MOUSE	APOB_MOUSE	CELF3_MOUSE	AT2B4_MOUSE	ADAM3_MOUSE	ADCY3_MOUSE	AKAP4_MOUSE	CCD40_MOUSE	CAC1E_MOUSE	CFA44_MOUSE	A0A494BAF9_MOUSE	E9Q7N9_MOUSE	H3BLD7_MOUSE
biological_process	GO:0030324	lung development	35	123	0.284553	0.997657	0.00369786	1	1	NOS3_MOUSE	TAB1_MOUSE	SPY2_MOUSE	HIKES_MOUSE	LICH_MOUSE	HEG1_MOUSE	BAG6_MOUSE	LAMA5_MOUSE	FOG2_MOUSE	CTNB1_MOUSE	ATS2_MOUSE	CCD39_MOUSE	EP300_MOUSE	CUX1_MOUSE	NPHP3_MOUSE	NOTC1_MOUSE	SIM2_MOUSE	SP1_MOUSE	TBX4_MOUSE	SRBP1_MOUSE	SP3_MOUSE	STRA6_MOUSE	WWP1_MOUSE	TBX5_MOUSE	TIM_MOUSE	TSH3_MOUSE	4EBP1_MOUSE	IFT88_MOUSE	CP1A2_MOUSE	GLI1_MOUSE	GLI2_MOUSE	GLI3_MOUSE	CCD40_MOUSE	CASP_MOUSE	A0A494BAF9_MOUSE
biological_process	GO:0051897	positive regulation of protein kinase B signaling	35	166	0.210843	0.592789	0.482578	1	1	PI3R5_MOUSE	PK3CA_MOUSE	SEM5A_MOUSE	TPO_MOUSE	SPY2_MOUSE	LRP2_MOUSE	INSR_MOUSE	CSF3_MOUSE	EGF_MOUSE	HAX1_MOUSE	MAZ_MOUSE	OSBL8_MOUSE	F110C_MOUSE	LYRIC_MOUSE	PK3CG_MOUSE	STOX1_MOUSE	TNR16_MOUSE	ONCM_MOUSE	UFO_MOUSE	VEGFB_MOUSE	PHLP1_MOUSE	PTPRJ_MOUSE	X3CL1_MOUSE	TNFA_MOUSE	BIG1_MOUSE	ANGP1_MOUSE	HCLS1_MOUSE	MYDGF_MOUSE	MYOC_MOUSE	GDF15_MOUSE	CASS4_MOUSE	BAG4_MOUSE	E9Q4S7_MOUSE	E9QQ89_MOUSE	A0A338P6S5_MOUSE
biological_process	GO:0050731	positive regulation of peptidyl-tyrosine phosphorylation	35	145	0.241379	0.596676	0.466261	1	1	PTPRC_MOUSE	LRP8_MOUSE	LRRK1_MOUSE	ADNP_MOUSE	ANGP4_MOUSE	CSF3_MOUSE	HG2A_MOUSE	ANGT_MOUSE	EGF_MOUSE	HAX1_MOUSE	ITA5_MOUSE	CNTN1_MOUSE	NOD2_MOUSE	SEM4D_MOUSE	RELN_MOUSE	ONCM_MOUSE	PLPP3_MOUSE	RIPK2_MOUSE	VEGFB_MOUSE	PTPRZ_MOUSE	P53_MOUSE	PTPRJ_MOUSE	CSPG4_MOUSE	BANK1_MOUSE	ANGP1_MOUSE	ICAM1_MOUSE	HCLS1_MOUSE	CD44_MOUSE	CLC7A_MOUSE	ACK1_MOUSE	DGKQ_MOUSE	AGRIN_MOUSE	CD4_MOUSE	ACVR1_MOUSE	A2APM2_MOUSE
biological_process	GO:0007169	transmembrane receptor protein tyrosine kinase signaling pathway	35	156	0.224359	0.956418	0.0523376	1	1	NTRK2_MOUSE	SHC4_MOUSE	TM1L1_MOUSE	INSR_MOUSE	FLT3_MOUSE	CSF1_MOUSE	ANGP2_MOUSE	BCAR1_MOUSE	MERTK_MOUSE	CLNK_MOUSE	FER_MOUSE	EPHA4_MOUSE	CSF1R_MOUSE	INSRR_MOUSE	CASL_MOUSE	LTK_MOUSE	PTPRT_MOUSE	ROR2_MOUSE	ROS1_MOUSE	SAM10_MOUSE	RYK_MOUSE	TYRO3_MOUSE	UFO_MOUSE	CSPG4_MOUSE	ANGP1_MOUSE	FES_MOUSE	NTRK3_MOUSE	DOK1_MOUSE	ACK1_MOUSE	CASS4_MOUSE	Q3UEW6_MOUSE	Q8C3W2_MOUSE	E9PUN5_MOUSE	F6V2R5_MOUSE	A0A0A6YWF9_MOUSE
biological_process	GO:0065003	protein-containing complex assembly	35	113	0.309735	0.802324	0.213518	1	1	STX4_MOUSE	GPAA1_MOUSE	GEMI_MOUSE	EXT1_MOUSE	HG2A_MOUSE	APC_MOUSE	GTR1_MOUSE	KMT2A_MOUSE	MITF_MOUSE	SSBP3_MOUSE	OTX2_MOUSE	SHAN1_MOUSE	RIMS1_MOUSE	YAP1_MOUSE	ZN148_MOUSE	P53_MOUSE	PML_MOUSE	DLG4_MOUSE	DLG5_MOUSE	MYO5A_MOUSE	DLGP3_MOUSE	NEMO_MOUSE	MDM2_MOUSE	ADDB_MOUSE	AGRL4_MOUSE	AP2M1_MOUSE	APBA1_MOUSE	Q8R0B5_MOUSE	Q8BUN9_MOUSE	Q14BI1_MOUSE	Q7TSS3_MOUSE	B2RUG9_MOUSE	B1AXF3_MOUSE	B1AXF2_MOUSE	F6VBV0_MOUSE
biological_process	GO:0033138	positive regulation of peptidyl-serine phosphorylation	34	114	0.298246	0.933083	0.096595	1	1	PK3CA_MOUSE	NTRK2_MOUSE	SPY2_MOUSE	FNIP2_MOUSE	CSF3_MOUSE	ANGT_MOUSE	HDAC6_MOUSE	HAX1_MOUSE	FNIP1_MOUSE	SIN1_MOUSE	RPGF3_MOUSE	STOX1_MOUSE	TB182_MOUSE	TE2IP_MOUSE	TFR1_MOUSE	ONCM_MOUSE	RIPK2_MOUSE	UCN1_MOUSE	TNFA_MOUSE	TEN1_MOUSE	RAF1_MOUSE	AT2B4_MOUSE	ANGP1_MOUSE	IF4G1_MOUSE	HCLS1_MOUSE	NTRK3_MOUSE	AKAP9_MOUSE	CD44_MOUSE	CAPR2_MOUSE	BAG4_MOUSE	D3YUC5_MOUSE	A0A0A6YWL7_MOUSE	A2APM2_MOUSE	E9QQ10_MOUSE
biological_process	GO:0007568	aging	34	167	0.203593	0.902134	0.121974	1	1	PDE4D_MOUSE	GABT_MOUSE	K1C16_MOUSE	FOS_MOUSE	CTC1_MOUSE	ELAV4_MOUSE	K1C14_MOUSE	NF2L2_MOUSE	MSRA_MOUSE	FOXO3_MOUSE	DMD_MOUSE	SIN3A_MOUSE	RPN2_MOUSE	SRBP1_MOUSE	TFR1_MOUSE	TNR1B_MOUSE	TSC2_MOUSE	FOXO4_MOUSE	IC1_MOUSE	HTRA2_MOUSE	NPY5R_MOUSE	DPOG1_MOUSE	AMFR_MOUSE	CTNA1_MOUSE	A0A0R4J1J2_MOUSE	A0A0R4J055_MOUSE	Q3UTR7_MOUSE	E9QM38_MOUSE	G3X8Q7_MOUSE	Q3UPN1_MOUSE	E0CXB9_MOUSE	Q542I8_MOUSE	Q75WC0_MOUSE	B1AUW6_MOUSE
biological_process	GO:0043161	proteasome-mediated ubiquitin-dependent protein catabolic process	34	217	0.156682	0.00337926	0.997626	0.988	1	TRI63_MOUSE	SHRPN_MOUSE	KIF14_MOUSE	HERC2_MOUSE	HECW1_MOUSE	BAG6_MOUSE	NF2L2_MOUSE	FBXL3_MOUSE	CLOCK_MOUSE	DTL_MOUSE	CTNB1_MOUSE	HACE1_MOUSE	FXL22_MOUSE	HECW2_MOUSE	KLH22_MOUSE	SIR2_MOUSE	SMUF1_MOUSE	SMUF2_MOUSE	RNF34_MOUSE	RMD5A_MOUSE	UBE4B_MOUSE	TBX21_MOUSE	COP1_MOUSE	TDPZ2_MOUSE	UBP44_MOUSE	WWP1_MOUSE	WWP2_MOUSE	RFFL_MOUSE	PML_MOUSE	HUWE1_MOUSE	ITCH_MOUSE	AREL1_MOUSE	B2RWG3_MOUSE	E9PYU8_MOUSE
biological_process	GO:0001933	negative regulation of protein phosphorylation	34	112	0.303571	0.979725	0.0270189	1	1	SH3G2_MOUSE	DUS6_MOUSE	INSR_MOUSE	JIP4_MOUSE	CK5P3_MOUSE	KIRR1_MOUSE	CATIN_MOUSE	PAX6_MOUSE	NIBA1_MOUSE	PRKDC_MOUSE	PI5L1_MOUSE	PRGC1_MOUSE	TE2IP_MOUSE	PLPP3_MOUSE	ZC12A_MOUSE	PTN13_MOUSE	WWTR1_MOUSE	TSC2_MOUSE	XDH_MOUSE	ANGP1_MOUSE	IBP3_MOUSE	IBTK_MOUSE	NTRK3_MOUSE	NNTM_MOUSE	BAG1_MOUSE	BAKOR_MOUSE	DVL1_MOUSE	A4UUI4_MOUSE	A4UUI3_MOUSE	Q9D073_MOUSE	A0A0G2JDT5_MOUSE	G5E8B1_MOUSE	A2ALV3_MOUSE	A0A0A6YWL7_MOUSE
biological_process	GO:0007286	spermatid development	34	173	0.196532	0.653646	0.402426	1	1	TT21A_MOUSE	S23IP_MOUSE	TAF7L_MOUSE	TMF1_MOUSE	TOPZ1_MOUSE	FND3A_MOUSE	KLC3_MOUSE	FANCG_MOUSE	INSL6_MOUSE	BBS4_MOUSE	CDYL_MOUSE	CELF1_MOUSE	DDIAS_MOUSE	ING2_MOUSE	MTMR5_MOUSE	CP131_MOUSE	MEIOC_MOUSE	PYGO1_MOUSE	SYCP3_MOUSE	RIMB3_MOUSE	RNF8_MOUSE	UB2J1_MOUSE	TDRD5_MOUSE	TSSK4_MOUSE	YTDC2_MOUSE	ODFP2_MOUSE	AFF4_MOUSE	ALMS1_MOUSE	ICA1L_MOUSE	MEII1_MOUSE	ADRM1_MOUSE	ACK1_MOUSE	ADAD1_MOUSE	CCD63_MOUSE
biological_process	GO:0070588	calcium ion transmembrane transport	34	83	0.409639	0.424351	0.627654	1	1	RYR3_MOUSE	PKD2_MOUSE	ASIC1_MOUSE	CAC1A_MOUSE	CAC1B_MOUSE	NCKX5_MOUSE	NALCN_MOUSE	PKD1_MOUSE	TRPC5_MOUSE	TRPC2_MOUSE	TRPM5_MOUSE	TRPM2_MOUSE	TMC2_MOUSE	TRPM8_MOUSE	AT2B4_MOUSE	AT2C1_MOUSE	CA2D1_MOUSE	CAC1E_MOUSE	Q8BUN9_MOUSE	Q14BI1_MOUSE	B1AXF3_MOUSE	Q5SUG4_MOUSE	Q5SUF5_MOUSE	Q5SUG2_MOUSE	Q5SUF9_MOUSE	B1AXF2_MOUSE	Q5SUF6_MOUSE	Q5SUG3_MOUSE	Q5SUG1_MOUSE	Q5SUF7_MOUSE	E9PWL1_MOUSE	Q5SUF8_MOUSE	F8VQM8_MOUSE	Q5SUG0_MOUSE
biological_process	GO:0006508	proteolysis	33	256	0.128906	0.0160141	0.986153	1	1	RENI1_MOUSE	TMPS6_MOUSE	TSSP_MOUSE	MALT1_MOUSE	FCN2_MOUSE	ATS13_MOUSE	CNDP1_MOUSE	FA12_MOUSE	CATG_MOUSE	MMP25_MOUSE	ATS20_MOUSE	RENI2_MOUSE	APEH_MOUSE	PRS57_MOUSE	RNPL1_MOUSE	PRTN3_MOUSE	PREP_MOUSE	SPRTN_MOUSE	TSP50_MOUSE	PRS30_MOUSE	THOP1_MOUSE	ATS7_MOUSE	ATG4D_MOUSE	CBPA4_MOUSE	HTRA2_MOUSE	KLK14_MOUSE	AMPE_MOUSE	CBPA1_MOUSE	CBPA6_MOUSE	CASP6_MOUSE	F111A_MOUSE	E9PUN6_MOUSE	E9PZ87_MOUSE
biological_process	GO:0042632	cholesterol homeostasis	33	101	0.326733	0.998353	0.00328778	1	1	NPC2_MOUSE	HDAC9_MOUSE	LRP5_MOUSE	MALR1_MOUSE	APOA4_MOUSE	ANGL3_MOUSE	NF2L1_MOUSE	LIPE_MOUSE	MED13_MOUSE	APOA1_MOUSE	HDBP1_MOUSE	NR1D1_MOUSE	PEX2_MOUSE	LIPC_MOUSE	CCD22_MOUSE	LTOR1_MOUSE	RORA_MOUSE	NCOR1_MOUSE	SO1A6_MOUSE	SCRB1_MOUSE	SC24A_MOUSE	LIMA1_MOUSE	APOB_MOUSE	ASTRB_MOUSE	ABCG8_MOUSE	ALMS1_MOUSE	HYES_MOUSE	MIA2_MOUSE	ABCA2_MOUSE	ABCBB_MOUSE	ABCA5_MOUSE	A2AJ26_MOUSE	A0A0A6YX02_MOUSE
biological_process	GO:0007219	Notch signaling pathway	33	154	0.214286	0.793044	0.256044	1	1	SRBS2_MOUSE	SE1L1_MOUSE	ANGP4_MOUSE	K1C19_MOUSE	DTX1_MOUSE	DTX2_MOUSE	HHEX_MOUSE	HNF1B_MOUSE	FAT4_MOUSE	CNTN1_MOUSE	FOXC2_MOUSE	EPN2_MOUSE	CDN1B_MOUSE	NOTC2_MOUSE	NRARP_MOUSE	NOTC1_MOUSE	NRIP2_MOUSE	SUH_MOUSE	XIRP1_MOUSE	P63_MOUSE	BMP2_MOUSE	IL2RA_MOUSE	IFT88_MOUSE	MIB1_MOUSE	MAML1_MOUSE	MINT_MOUSE	DTX3L_MOUSE	D4QGC2_MOUSE	E9Q7L5_MOUSE	A0A0R4IZY1_MOUSE	F6U238_MOUSE	G3UW60_MOUSE	E9Q6E8_MOUSE
biological_process	GO:0007229	integrin-mediated signaling pathway	33	138	0.23913	0.774527	0.287164	1	1	SEM7A_MOUSE	TLN1_MOUSE	ITAX_MOUSE	ITB2_MOUSE	BCAR1_MOUSE	LAMA5_MOUSE	ITA5_MOUSE	ITAD_MOUSE	ITAE_MOUSE	APOA1_MOUSE	FYB2_MOUSE	FYB1_MOUSE	ITB2L_MOUSE	ITB4_MOUSE	GAB2_MOUSE	PRAM_MOUSE	VAV_MOUSE	PLPP3_MOUSE	TXK_MOUSE	ZYX_MOUSE	FUT8_MOUSE	CD40L_MOUSE	ADA15_MOUSE	B2RXX5_MOUSE	E9Q6R1_MOUSE	E9PXZ7_MOUSE	B2RSY5_MOUSE	E9PZ08_MOUSE	Q542I8_MOUSE	E9PXZ3_MOUSE	A2A864_MOUSE	D3YXH8_MOUSE	H3BKX8_MOUSE
biological_process	GO:0042391	regulation of membrane potential	33	144	0.229167	0.678985	0.359205	1	1	PIEZ2_MOUSE	HCN1_MOUSE	KCNH2_MOUSE	ASIC1_MOUSE	KINH_MOUSE	KCNH8_MOUSE	DMD_MOUSE	CAC1A_MOUSE	GBRT_MOUSE	GBRA5_MOUSE	RIMS2_MOUSE	RIMS1_MOUSE	XIRP1_MOUSE	WWP2_MOUSE	PEX5R_MOUSE	ACHA4_MOUSE	KCNH3_MOUSE	KCNQ1_MOUSE	ABCB5_MOUSE	Q32ME0_MOUSE	Q5SUG4_MOUSE	Q5SUF5_MOUSE	Q5SUG2_MOUSE	M0QW64_MOUSE	Q5SUF9_MOUSE	B1AR82_MOUSE	Q5SUF6_MOUSE	Q5SUG3_MOUSE	Q5SUG1_MOUSE	Q5SUF7_MOUSE	E9PWL1_MOUSE	Q5SUF8_MOUSE	Q5SUG0_MOUSE
biological_process	GO:0007224	smoothened signaling pathway	32	86	0.372093	0.986901	0.0203592	1	1	PK2L1_MOUSE	RO60_MOUSE	TT21B_MOUSE	TTBK2_MOUSE	STK36_MOUSE	EXT1_MOUSE	CDON_MOUSE	EVC_MOUSE	LBN_MOUSE	PAX6_MOUSE	HIPK2_MOUSE	TALD3_MOUSE	ROR2_MOUSE	TECT2_MOUSE	STIL_MOUSE	PTC2_MOUSE	PTC1_MOUSE	IFT88_MOUSE	IQUB_MOUSE	HIPK1_MOUSE	DZI1L_MOUSE	DZIP1_MOUSE	BROMI_MOUSE	CENPJ_MOUSE	GLI1_MOUSE	GLI2_MOUSE	GLI3_MOUSE	D3YUJ0_MOUSE	F6Z2D6_MOUSE	Q3TZM7_MOUSE	F6SDC3_MOUSE	E9Q2E6_MOUSE
biological_process	GO:0001889	liver development	32	101	0.316832	0.996677	0.00540778	1	1	PK3CA_MOUSE	PKD2_MOUSE	JARD2_MOUSE	MA2A1_MOUSE	HHEX_MOUSE	HNF1B_MOUSE	ONEC2_MOUSE	FTM_MOUSE	CK5P3_MOUSE	GLU2B_MOUSE	MED1_MOUSE	COBL_MOUSE	FOXM1_MOUSE	NOTC2_MOUSE	PKD1_MOUSE	NOTC1_MOUSE	NF1_MOUSE	SP1_MOUSE	SO1B2_MOUSE	MRTFB_MOUSE	SP3_MOUSE	STA5B_MOUSE	VWF_MOUSE	RBCC1_MOUSE	IFT88_MOUSE	HNF1A_MOUSE	MPRI_MOUSE	ATF2_MOUSE	AHR_MOUSE	D3YU89_MOUSE	H3BL72_MOUSE	F6XBL0_MOUSE
biological_process	GO:0032092	positive regulation of protein binding	32	97	0.329897	0.98238	0.02943	1	1	PLXD1_MOUSE	STING_MOUSE	MARK3_MOUSE	HIP1R_MOUSE	CSF3_MOUSE	EP300_MOUSE	HIPK2_MOUSE	NPHP3_MOUSE	EPB41_MOUSE	PKD1_MOUSE	TCAM1_MOUSE	SPTA1_MOUSE	UFL1_MOUSE	RIPK2_MOUSE	UBP33_MOUSE	PIN1_MOUSE	BMP2_MOUSE	LRP1_MOUSE	NMD3_MOUSE	DTX3L_MOUSE	AMFR_MOUSE	ADDB_MOUSE	AGRIN_MOUSE	CAPR2_MOUSE	DACT1_MOUSE	ARHG7_MOUSE	Q3ULQ2_MOUSE	E9QQ89_MOUSE	A0A0R4J0I9_MOUSE	D3Z5V0_MOUSE	A0A1Y7VNZ6_MOUSE	A2A841_MOUSE
biological_process	GO:0008584	male gonad development	31	135	0.22963	0.906917	0.126132	1	1	RENI1_MOUSE	TMF1_MOUSE	LRP2_MOUSE	JHD2C_MOUSE	INSR_MOUSE	LSHR_MOUSE	ARI5B_MOUSE	INSL6_MOUSE	GATA4_MOUSE	INSL3_MOUSE	B2CL1_MOUSE	SIX4_MOUSE	WT1_MOUSE	TFPT_MOUSE	TGFB2_MOUSE	NR0B1_MOUSE	ASPM_MOUSE	HXA10_MOUSE	ATN1_MOUSE	DMRT1_MOUSE	AMHR2_MOUSE	ADA15_MOUSE	CTNA1_MOUSE	Q5RL10_MOUSE	Q6IMH7_MOUSE	A2APA8_MOUSE	E9PXW9_MOUSE	B2RSY5_MOUSE	E0CXB9_MOUSE	F6Y2T6_MOUSE	A0A0A6YVY4_MOUSE
biological_process	GO:0007204	positive regulation of cytosolic calcium ion concentration	31	203	0.152709	0.00297605	0.998026	0.982	1	PE2R4_MOUSE	PKD2_MOUSE	ANGT_MOUSE	CCR9_MOUSE	CAC1A_MOUSE	GALR2_MOUSE	CXCR4_MOUSE	GPR35_MOUSE	PKD1_MOUSE	PK3CG_MOUSE	TRPC5_MOUSE	TRPC2_MOUSE	DLG4_MOUSE	LRP1_MOUSE	ITPR3_MOUSE	ITPR1_MOUSE	ADA1B_MOUSE	ADCY5_MOUSE	Q3UTR7_MOUSE	Q5SUG4_MOUSE	Q5SUF5_MOUSE	Q5SUG2_MOUSE	Q5SUF9_MOUSE	Q5SUF6_MOUSE	Q5SUG3_MOUSE	Q5SUG1_MOUSE	Q5SUF7_MOUSE	E9PWL1_MOUSE	A0A571BET0_MOUSE	Q5SUF8_MOUSE	Q5SUG0_MOUSE
biological_process	GO:0007005	mitochondrion organization	31	123	0.252033	0.00602854	0.995507	1	1	MIRO2_MOUSE	SHRPN_MOUSE	MA2A1_MOUSE	FANCG_MOUSE	CEP89_MOUSE	CFAH_MOUSE	PARP1_MOUSE	PYRD2_MOUSE	MTX1_MOUSE	NRF1_MOUSE	RAB32_MOUSE	PRGC1_MOUSE	PLEC_MOUSE	MIRO1_MOUSE	VP13C_MOUSE	MTX2_MOUSE	AGRG6_MOUSE	HD_MOUSE	HTRA2_MOUSE	CLU_MOUSE	CNTP1_MOUSE	E9Q9S2_MOUSE	Z4YLI8_MOUSE	Q3LIG2_MOUSE	A0A0G2JGG3_MOUSE	B1ART1_MOUSE	B1ART2_MOUSE	V9GX23_MOUSE	F6XI52_MOUSE	A0A0R4J140_MOUSE	A0A494BA58_MOUSE
biological_process	GO:0051091	positive regulation of DNA-binding transcription factor activity	31	143	0.216783	0.993192	0.00974012	1	1	STING_MOUSE	TRI25_MOUSE	LRP5_MOUSE	CSF3_MOUSE	ARI5B_MOUSE	HDAC4_MOUSE	CTNB1_MOUSE	CBP_MOUSE	EP300_MOUSE	ESR2_MOUSE	HIPK2_MOUSE	PRGC1_MOUSE	TNR11_MOUSE	TRIM8_MOUSE	PLPP3_MOUSE	SRF_MOUSE	PPRC1_MOUSE	TFE2_MOUSE	PLAK_MOUSE	PRGC2_MOUSE	TNFA_MOUSE	BMP2_MOUSE	HCLS1_MOUSE	MYCD_MOUSE	JMY_MOUSE	CLC7A_MOUSE	ABRA_MOUSE	ATF2_MOUSE	ARHG5_MOUSE	E9PWE2_MOUSE	A0A1W2P736_MOUSE
biological_process	GO:0030509	BMP signaling pathway	31	88	0.352273	0.992086	0.0124692	1	1	RGMB_MOUSE	LFTY2_MOUSE	DLX5_MOUSE	EXT1_MOUSE	EGR1_MOUSE	FA83G_MOUSE	DDX5_MOUSE	DSG4_MOUSE	SMUF1_MOUSE	RUNX2_MOUSE	ROR2_MOUSE	MEGF8_MOUSE	RGMA_MOUSE	USP9X_MOUSE	ZEP1_MOUSE	ZNF8_MOUSE	TGFB2_MOUSE	BMP2_MOUSE	ACATN_MOUSE	ACVL1_MOUSE	BMPR2_MOUSE	GDF15_MOUSE	ATF2_MOUSE	ACVR1_MOUSE	Q8BTS0_MOUSE	Q4FE56_MOUSE	Q8C4C4_MOUSE	A0A338P760_MOUSE	A0A338P6V4_MOUSE	E9PYU8_MOUSE	F8VPM9_MOUSE
biological_process	GO:0030308	negative regulation of cell growth	30	156	0.192308	0.3209	0.735647	1	1	ANFB_MOUSE	HYAL2_MOUSE	GREM1_MOUSE	ANGT_MOUSE	FOXK1_MOUSE	DAB2_MOUSE	CGRE1_MOUSE	CDN1B_MOUSE	PSRC1_MOUSE	WT1_MOUSE	P53_MOUSE	PML_MOUSE	PTPRJ_MOUSE	TGFB2_MOUSE	ACVL1_MOUSE	BMPR2_MOUSE	BST2_MOUSE	CARF_MOUSE	CAPR2_MOUSE	ADA15_MOUSE	Q3UTR7_MOUSE	E9Q4S7_MOUSE	E9Q886_MOUSE	A0A0R4J104_MOUSE	Q6DIC6_MOUSE	F6Y2T6_MOUSE	E9Q098_MOUSE	A2AFN3_MOUSE	A0A0A6YXU9_MOUSE	E9Q160_MOUSE
biological_process	GO:0045732	positive regulation of protein catabolic process	30	84	0.357143	0.99032	0.0141682	1	1	SORL_MOUSE	CRERF_MOUSE	HECW1_MOUSE	APC_MOUSE	MK15_MOUSE	DTL_MOUSE	HACE1_MOUSE	FZR1_MOUSE	OAZ2_MOUSE	HECW2_MOUSE	CDN1B_MOUSE	PARPT_MOUSE	SMUF1_MOUSE	SMUF2_MOUSE	TNAP3_MOUSE	RILP_MOUSE	TNF12_MOUSE	SGSM3_MOUSE	WWP1_MOUSE	WWP2_MOUSE	TNFA_MOUSE	HUWE1_MOUSE	ITCH_MOUSE	APCL_MOUSE	GGA1_MOUSE	GGA3_MOUSE	ASB5_MOUSE	DACT1_MOUSE	AREL1_MOUSE	B2RUG9_MOUSE
biological_process	GO:0050852	T cell receptor signaling pathway	30	116	0.258621	0.976071	0.0363355	1	1	PDE4D_MOUSE	PTPRC_MOUSE	MALT1_MOUSE	LIME1_MOUSE	FYB2_MOUSE	FYB1_MOUSE	SKI10_MOUSE	SKI11_MOUSE	SKIT3_MOUSE	PRAM_MOUSE	RIPK2_MOUSE	TXK_MOUSE	ZC12A_MOUSE	WNK1_MOUSE	THMS2_MOUSE	RC3H1_MOUSE	RC3H2_MOUSE	BTNL1_MOUSE	IKBZ_MOUSE	FCHO1_MOUSE	EI2BD_MOUSE	A2CG29_MOUSE	G3UWT3_MOUSE	G3UZ46_MOUSE	F6QX71_MOUSE	E9PVU7_MOUSE	E9PZ08_MOUSE	D3Z780_MOUSE	B1AWC9_MOUSE	A0A0A6YXM4_MOUSE
biological_process	GO:0007626	locomotory behavior	30	150	0.2	0.718156	0.330081	1	1	SEPP1_MOUSE	GABT_MOUSE	LMX1B_MOUSE	FIG4_MOUSE	ELAV4_MOUSE	CNTN1_MOUSE	CAC1B_MOUSE	NPAS3_MOUSE	PCD15_MOUSE	RELN_MOUSE	LYAG_MOUSE	VP13A_MOUSE	BSH_MOUSE	ALS2_MOUSE	DLG4_MOUSE	AT2B2_MOUSE	ACHA4_MOUSE	HD_MOUSE	MYO15_MOUSE	ABCA2_MOUSE	ADA1B_MOUSE	APBA2_MOUSE	CAC1E_MOUSE	DSCAM_MOUSE	ADCY5_MOUSE	APBA1_MOUSE	V9GX91_MOUSE	V9GXT3_MOUSE	E9Q842_MOUSE	V9GXT5_MOUSE
biological_process	GO:0009952	anterior/posterior pattern specification	30	137	0.218978	0.97271	0.0380764	1	1	PBX1_MOUSE	LRP5_MOUSE	APC_MOUSE	HHEX_MOUSE	HNF1B_MOUSE	FOXH1_MOUSE	EMX2_MOUSE	CDON_MOUSE	KMT2A_MOUSE	PAX6_MOUSE	HIPK2_MOUSE	PDS5A_MOUSE	COT2_MOUSE	OTX2_MOUSE	TBXT_MOUSE	HXB2_MOUSE	HXC4_MOUSE	HXD10_MOUSE	IFT88_MOUSE	HXA10_MOUSE	HXA2_MOUSE	HD_MOUSE	HIPK1_MOUSE	BMPR2_MOUSE	GLI2_MOUSE	GLI3_MOUSE	A2A655_MOUSE	E9Q6A7_MOUSE	A2A654_MOUSE	A2A653_MOUSE
biological_process	GO:0042147	retrograde transport, endosome to Golgi	30	100	0.3	0.996852	0.00576356	1	1	TM87B_MOUSE	MAGL2_MOUSE	JIP4_MOUSE	GCC2_MOUSE	BAIP3_MOUSE	EVI5_MOUSE	FYV1_MOUSE	SNX6_MOUSE	STX6_MOUSE	RIC1_MOUSE	SESQ1_MOUSE	STX16_MOUSE	SESQ2_MOUSE	TB10A_MOUSE	VPS54_MOUSE	TB10B_MOUSE	VPS52_MOUSE	TB10C_MOUSE	WASC2_MOUSE	RB6I2_MOUSE	DEN2A_MOUSE	DEN5A_MOUSE	HTR5A_MOUSE	GGA1_MOUSE	A0A0R4J1Z2_MOUSE	Q6DFZ1_MOUSE	S4R1E7_MOUSE	Q5SRW8_MOUSE	Q5SPX8_MOUSE	E9QPA1_MOUSE
biological_process	GO:0009791	post-embryonic development	29	113	0.256637	0.827983	0.228492	1	1	SEPP1_MOUSE	STK36_MOUSE	ALEX_MOUSE	FLT3_MOUSE	HEG1_MOUSE	ARI5B_MOUSE	KDM5B_MOUSE	ASH1L_MOUSE	KMT2A_MOUSE	MORC3_MOUSE	NKX23_MOUSE	PKHA1_MOUSE	PARPT_MOUSE	SHIP2_MOUSE	USP9X_MOUSE	SZT2_MOUSE	TET2_MOUSE	MECOM_MOUSE	RC3H2_MOUSE	APOB_MOUSE	INVS_MOUSE	MPRI_MOUSE	CP1A2_MOUSE	ITPR1_MOUSE	ATM_MOUSE	CHSTB_MOUSE	ATN1_MOUSE	A0A0U1RQ46_MOUSE	A0A0U1RNP3_MOUSE
biological_process	GO:0006470	protein dephosphorylation	29	111	0.261261	0.986472	0.019393	1	1	PTPRC_MOUSE	PTPRM_MOUSE	DUS6_MOUSE	EYA3_MOUSE	CTDP1_MOUSE	CT2NL_MOUSE	EYA2_MOUSE	EYA1_MOUSE	PTN7_MOUSE	PTPRG_MOUSE	PPM1F_MOUSE	PTPRT_MOUSE	PTN3_MOUSE	PTPRD_MOUSE	PTN12_MOUSE	PTPRZ_MOUSE	PTPRV_MOUSE	PTN13_MOUSE	PHLP1_MOUSE	PTPRJ_MOUSE	2A5E_MOUSE	MYPT1_MOUSE	MTMR3_MOUSE	ILKAP_MOUSE	DUS11_MOUSE	2A5A_MOUSE	DUS3_MOUSE	Q91V89_MOUSE	Q7TNL5_MOUSE
biological_process	GO:0000398	mRNA splicing, via spliceosome	29	228	0.127193	0.0427632	0.967258	1	1	SNW1_MOUSE	RBM5_MOUSE	SRSF4_MOUSE	SART3_MOUSE	SYF1_MOUSE	PPIL1_MOUSE	DHX8_MOUSE	PAXB1_MOUSE	PR40B_MOUSE	SRS10_MOUSE	SRS12_MOUSE	SPF45_MOUSE	SRRM2_MOUSE	U2AF2_MOUSE	PRP8_MOUSE	U520_MOUSE	RBM10_MOUSE	RBM14_MOUSE	RBM19_MOUSE	AQR_MOUSE	A2RRY9_MOUSE	Q80X98_MOUSE	A0A0B4J1E2_MOUSE	A2A4N9_MOUSE	S4R1W5_MOUSE	F6YY19_MOUSE	Q3ULB0_MOUSE	B1B0E8_MOUSE	A2AQA7_MOUSE
biological_process	GO:0002244	hematopoietic progenitor cell differentiation	29	114	0.254386	0.910875	0.121655	1	1	SI1L3_MOUSE	PTPRC_MOUSE	TR13B_MOUSE	SRSF4_MOUSE	HYAL2_MOUSE	EXT1_MOUSE	GPTC4_MOUSE	MUC4_MOUSE	CSF1R_MOUSE	PRC2C_MOUSE	PYGO1_MOUSE	SIG10_MOUSE	SIN3A_MOUSE	SPB12_MOUSE	SSBP3_MOUSE	TCAF2_MOUSE	STON2_MOUSE	ZBT24_MOUSE	THSD1_MOUSE	PTPRZ_MOUSE	P53_MOUSE	WDR7_MOUSE	HORN_MOUSE	DSRAD_MOUSE	DOCK1_MOUSE	CIAO3_MOUSE	ATF2_MOUSE	ARHG7_MOUSE	A2A9J5_MOUSE
biological_process	GO:0006364	rRNA processing	28	137	0.20438	0.138822	0.892663	1	1	KRR1_MOUSE	RRP8_MOUSE	BOP1_MOUSE	HELQ_MOUSE	DDX47_MOUSE	DDX17_MOUSE	DDX27_MOUSE	DDX21_MOUSE	REXO4_MOUSE	RRP1B_MOUSE	RPP29_MOUSE	RRP5_MOUSE	RRP1_MOUSE	PAPD5_MOUSE	RRP7A_MOUSE	WBP11_MOUSE	UTP18_MOUSE	Q6P6L6_MOUSE	D6RDD0_MOUSE	E9PVA2_MOUSE	Z4YL87_MOUSE	A0A0R4J114_MOUSE	A2ANY6_MOUSE	A2ALB1_MOUSE	A0A0A6YWS6_MOUSE	J3QMC5_MOUSE	A2ALB2_MOUSE	H7BWY8_MOUSE
biological_process	GO:0042060	wound healing	28	138	0.202899	0.982092	0.0231367	1	1	PEPL_MOUSE	SCRIB_MOUSE	CO1A1_MOUSE	M3K1_MOUSE	EXT1_MOUSE	EVPL_MOUSE	GATA4_MOUSE	NOTC2_MOUSE	MACF1_MOUSE	NF1_MOUSE	PLEC_MOUSE	PO2F3_MOUSE	YAP1_MOUSE	X3CL1_MOUSE	TGO1_MOUSE	TGFB2_MOUSE	DESP_MOUSE	NBEL2_MOUSE	NACA_MOUSE	DYST_MOUSE	CFLAR_MOUSE	CNN2_MOUSE	GLI3_MOUSE	Q8BVJ3_MOUSE	E9PXU3_MOUSE	A0A3Q4EI31_MOUSE	E9Q3A6_MOUSE	A0A0R4J2D3_MOUSE
biological_process	GO:0001501	skeletal system development	28	120	0.233333	0.895539	0.123563	1	1	RECQ4_MOUSE	CO1A1_MOUSE	ALEX_MOUSE	CSPG2_MOUSE	HDAC4_MOUSE	CTNB1_MOUSE	ASH1L_MOUSE	FOXC2_MOUSE	MEPE_MOUSE	NOTC2_MOUSE	LTBP3_MOUSE	RUNX2_MOUSE	ROR2_MOUSE	TETN_MOUSE	TLE5_MOUSE	TRPS1_MOUSE	P63_MOUSE	TGFB2_MOUSE	RAI1_MOUSE	HXC4_MOUSE	HXD10_MOUSE	HXA10_MOUSE	CO1A2_MOUSE	CO5A2_MOUSE	GLI2_MOUSE	COBA2_MOUSE	ACD_MOUSE	V9GX74_MOUSE
biological_process	GO:0032729	positive regulation of interferon-gamma production	28	100	0.28	0.969477	0.0501662	1	1	PDE4D_MOUSE	SCRIB_MOUSE	I27RA_MOUSE	I12R1_MOUSE	FLT3_MOUSE	BY55_MOUSE	CRTAM_MOUSE	IRF8_MOUSE	GRP1_MOUSE	SLAF6_MOUSE	TCAM2_MOUSE	RIPK2_MOUSE	TXK_MOUSE	TLR7_MOUSE	TNFA_MOUSE	TNFL9_MOUSE	RAE1B_MOUSE	IL23A_MOUSE	IL23R_MOUSE	CD40L_MOUSE	CLC7A_MOUSE	B2RQ20_MOUSE	E9QJS1_MOUSE	G3UWT3_MOUSE	G3UZ46_MOUSE	E9PVU7_MOUSE	B1AWC9_MOUSE	G5E8U4_MOUSE
biological_process	GO:0031647	regulation of protein stability	27	99	0.272727	0.994661	0.00760916	1	1	TIF1A_MOUSE	KAT2A_MOUSE	ANK2_MOUSE	DDI1_MOUSE	HDAC6_MOUSE	APTX_MOUSE	RN149_MOUSE	SRBP1_MOUSE	UBP40_MOUSE	UBP36_MOUSE	UBR5_MOUSE	PIN1_MOUSE	UBP19_MOUSE	CENPE_MOUSE	DDI2_MOUSE	NALP5_MOUSE	LMNA_MOUSE	MCAF1_MOUSE	AURKA_MOUSE	GGA3_MOUSE	FBX7_MOUSE	CARF_MOUSE	DACT1_MOUSE	AGRV1_MOUSE	B2RWG3_MOUSE	Q3ULQ2_MOUSE	D3Z5V0_MOUSE
biological_process	GO:0006979	response to oxidative stress	27	157	0.171975	0.267496	0.768036	1	1	BTG1_MOUSE	MSRB3_MOUSE	OXSR1_MOUSE	DHC24_MOUSE	GAB1_MOUSE	RGS14_MOUSE	UPK3L_MOUSE	WRN_MOUSE	P53_MOUSE	PXDN_MOUSE	UCN1_MOUSE	TXNIP_MOUSE	ALS2_MOUSE	ACHA4_MOUSE	HNF1A_MOUSE	NEIL1_MOUSE	ABCBB_MOUSE	ERCC3_MOUSE	B7ZBU7_MOUSE	A2AQ99_MOUSE	A0A494BAW1_MOUSE	F6UUZ3_MOUSE	D3YZ16_MOUSE	A0A1W2P6L9_MOUSE	A0A0R4J139_MOUSE	F8WJ60_MOUSE	F6X493_MOUSE
biological_process	GO:0006629	lipid metabolic process	27	197	0.137056	2.40163e-14	1	0	1	PPAP_MOUSE	ANGL4_MOUSE	FAAA_MOUSE	FMO5_MOUSE	NPHP3_MOUSE	ODBB_MOUSE	PLCX1_MOUSE	OSB10_MOUSE	ZFP69_MOUSE	APOB_MOUSE	AOXA_MOUSE	ARSA_MOUSE	ACACA_MOUSE	ACAD8_MOUSE	ALMS1_MOUSE	K1109_MOUSE	O35452_MOUSE	Q3TYU0_MOUSE	B1ATD5_MOUSE	G3X9X1_MOUSE	D3Z2L0_MOUSE	A0A571BG59_MOUSE	A0A5F8MPH8_MOUSE	D3Z5Z4_MOUSE	E9Q2T3_MOUSE	B1ATD4_MOUSE	G3X9J3_MOUSE
biological_process	GO:0071346	cellular response to interferon-gamma	27	114	0.236842	0.883509	0.160756	1	1	STX4_MOUSE	KINH_MOUSE	I12R1_MOUSE	GBP6_MOUSE	CCL6_MOUSE	ATS13_MOUSE	EVL_MOUSE	GBP5_MOUSE	NOS2_MOUSE	IRF8_MOUSE	SYEP_MOUSE	STXB3_MOUSE	RFIP5_MOUSE	STAT1_MOUSE	ZYX_MOUSE	X3CL1_MOUSE	TNFA_MOUSE	MY18A_MOUSE	GBP7_MOUSE	A4UUI4_MOUSE	Q000W5_MOUSE	A4UUI3_MOUSE	Q2V6D6_MOUSE	L7N1X8_MOUSE	A0A0G2JDT5_MOUSE	Q8BTS3_MOUSE	A9YVJ5_MOUSE
biological_process	GO:0071356	cellular response to tumor necrosis factor	27	129	0.209302	0.815634	0.232108	1	1	CO1A1_MOUSE	KAT2A_MOUSE	HYAL2_MOUSE	NF2L2_MOUSE	HDAC4_MOUSE	CCL6_MOUSE	ATS13_MOUSE	ATS12_MOUSE	CATIN_MOUSE	ERBIN_MOUSE	MDR1A_MOUSE	NR1D1_MOUSE	GSDME_MOUSE	RIPK1_MOUSE	RORA_MOUSE	ZC12A_MOUSE	PRP8_MOUSE	X3CL1_MOUSE	AKA12_MOUSE	APOB_MOUSE	ATS7_MOUSE	CRHBP_MOUSE	DREB_MOUSE	BRCA1_MOUSE	BAG4_MOUSE	Q3UPN1_MOUSE	A0A217FL62_MOUSE
biological_process	GO:0051321	meiotic cell cycle	27	157	0.171975	0.994542	0.00759157	1	1	PIWL4_MOUSE	RE114_MOUSE	S6OS1_MOUSE	SMC1B_MOUSE	FBX43_MOUSE	EXD1_MOUSE	NUMA1_MOUSE	SMC1A_MOUSE	SIR2_MOUSE	SYCP3_MOUSE	SMC3_MOUSE	SUN2_MOUSE	XRN1_MOUSE	YTDC2_MOUSE	ZN318_MOUSE	EXO1_MOUSE	NBN_MOUSE	KI67_MOUSE	MEII1_MOUSE	CCNB3_MOUSE	CLAP2_MOUSE	AURKA_MOUSE	GCP4_MOUSE	BOLL_MOUSE	A0A0R3P9D4_MOUSE	E9Q2X6_MOUSE	A2AMG5_MOUSE
biological_process	GO:0090263	positive regulation of canonical Wnt signaling pathway	27	122	0.221311	0.754266	0.31906	1	1	SEM5A_MOUSE	TT21B_MOUSE	CO1A1_MOUSE	LRRK1_MOUSE	DLX5_MOUSE	HHEX_MOUSE	EGF_MOUSE	NRARP_MOUSE	PRD15_MOUSE	ROR2_MOUSE	PKHA4_MOUSE	RECK_MOUSE	WNK2_MOUSE	YAP1_MOUSE	UBR5_MOUSE	WNK1_MOUSE	PIN1_MOUSE	ASPM_MOUSE	AMER1_MOUSE	CAPR2_MOUSE	DACT1_MOUSE	Q3ULQ2_MOUSE	D3Z3Y7_MOUSE	E9Q238_MOUSE	D3Z5V0_MOUSE	E9Q944_MOUSE	A0A2I3BQS6_MOUSE
biological_process	GO:0050853	B cell receptor signaling pathway	26	280	0.0928571	1.1042e-06	1	0.002	1	PTPRC_MOUSE	IGLL1_MOUSE	BCAR1_MOUSE	LIME1_MOUSE	NFAC2_MOUSE	PKHA1_MOUSE	MEF2C_MOUSE	BMX_MOUSE	HVM43_MOUSE	HVM44_MOUSE	HVM45_MOUSE	CD79B_MOUSE	A0A075B6A7_MOUSE	F6QX71_MOUSE	A0A075B696_MOUSE	A0A075B5Q5_MOUSE	A0A075B5P8_MOUSE	A0A075B5X4_MOUSE	A0A0A6YXA3_MOUSE	A0A075B697_MOUSE	A0A0A6YWY9_MOUSE	A0A075B5Q3_MOUSE	A0A075B5Q7_MOUSE	A0A0A6YY69_MOUSE	B1ARJ9_MOUSE	A0A075B5Q8_MOUSE
biological_process	GO:0007623	circadian rhythm	26	106	0.245283	0.886603	0.143116	1	1	PER1_MOUSE	PER2_MOUSE	PER3_MOUSE	NTRK2_MOUSE	TR150_MOUSE	HS3S2_MOUSE	NCOA2_MOUSE	CLOCK_MOUSE	KLF10_MOUSE	EP300_MOUSE	CREB1_MOUSE	MDR1A_MOUSE	NOS2_MOUSE	DDX5_MOUSE	NR1D1_MOUSE	NPAS2_MOUSE	SRBP1_MOUSE	TNR16_MOUSE	TIM_MOUSE	P53_MOUSE	TNFA_MOUSE	CRY1_MOUSE	HOME1_MOUSE	NTRK3_MOUSE	Q8CHR1_MOUSE	A0A0R4J0U3_MOUSE
biological_process	GO:0032088	negative regulation of NF-kappaB transcription factor activity	26	102	0.254902	0.965876	0.054992	1	1	TRAIP_MOUSE	TMIG3_MOUSE	NLRC5_MOUSE	NWD1_MOUSE	NLRC3_MOUSE	CK5P3_MOUSE	CATIN_MOUSE	ERBIN_MOUSE	IRAK3_MOUSE	NOD2_MOUSE	IRAK1_MOUSE	OX2G_MOUSE	TNAP3_MOUSE	OTUL_MOUSE	UFL1_MOUSE	ZC12A_MOUSE	TUT4_MOUSE	AA3R_MOUSE	ITCH_MOUSE	AIM2_MOUSE	B7ZNX6_MOUSE	Q3U4C5_MOUSE	B2RUJ2_MOUSE	Q80VX2_MOUSE	B1AUW6_MOUSE	A0A2R8VHN0_MOUSE
biological_process	GO:0070373	negative regulation of ERK1 and ERK2 cascade	26	101	0.257426	0.912581	0.130586	1	1	PTPRC_MOUSE	SPY2_MOUSE	DUS6_MOUSE	EIF3A_MOUSE	DMD_MOUSE	EPHA4_MOUSE	DAB2_MOUSE	RGS14_MOUSE	SPRE1_MOUSE	SPRY3_MOUSE	SPY1_MOUSE	WNK2_MOUSE	PHLP1_MOUSE	PIN1_MOUSE	TB10C_MOUSE	RANB9_MOUSE	NDRG2_MOUSE	ANR26_MOUSE	DUS3_MOUSE	Q3UHC1_MOUSE	Q3UGX8_MOUSE	Q3ULQ2_MOUSE	A0A0R4J104_MOUSE	Q7TNL7_MOUSE	A1L338_MOUSE	E9Q5D6_MOUSE
biological_process	GO:0051028	mRNA transport	26	80	0.325	0.988622	0.0176813	1	1	KIF5C_MOUSE	ELYS_MOUSE	FUBP2_MOUSE	NUP62_MOUSE	PO121_MOUSE	NU188_MOUSE	NUP98_MOUSE	NUP54_MOUSE	SPT6H_MOUSE	ZC3H3_MOUSE	XPO1_MOUSE	TAU_MOUSE	RBP2_MOUSE	IF2B1_MOUSE	IF2B2_MOUSE	HD_MOUSE	NDC1_MOUSE	Q3V2K7_MOUSE	B2RQL0_MOUSE	A6X8Z3_MOUSE	J3QPB5_MOUSE	A0A1D5RLQ0_MOUSE	A0A1B0GSX7_MOUSE	A0A1B0GRB5_MOUSE	A0A1B0GRA7_MOUSE	A0A140T8J8_MOUSE
biological_process	GO:0046330	positive regulation of JNK cascade	26	110	0.236364	0.811558	0.25603	1	1	TIRAP_MOUSE	SH3R1_MOUSE	SH3R2_MOUSE	TNIK_MOUSE	M3K1_MOUSE	JIP1_MOUSE	NOD2_MOUSE	DAB2_MOUSE	HIPK2_MOUSE	GRP1_MOUSE	MABP1_MOUSE	RIPK1_MOUSE	NOD1_MOUSE	TAOK2_MOUSE	RIPK2_MOUSE	TAOK3_MOUSE	WNT16_MOUSE	TNFA_MOUSE	RBCC1_MOUSE	M4K2_MOUSE	M4K4_MOUSE	MINK1_MOUSE	ANKR6_MOUSE	H3BKL1_MOUSE	B2RQ80_MOUSE	G3X9G2_MOUSE
biological_process	GO:0006821	chloride transport	26	120	0.216667	0.214071	0.836189	1	1	CLCN1_MOUSE	CLCKB_MOUSE	CLCN6_MOUSE	GBRT_MOUSE	CLCKA_MOUSE	S12A2_MOUSE	S26A1_MOUSE	TTYH2_MOUSE	TTYH1_MOUSE	WNK4_MOUSE	CA3A1_MOUSE	ANO2_MOUSE	A2A7F6_MOUSE	A0A0U1RPU8_MOUSE	Q9EQR4_MOUSE	A0A338P673_MOUSE	F6QI82_MOUSE	E9PYL4_MOUSE	A0A5F8MPY7_MOUSE	E9Q741_MOUSE	E9Q2N3_MOUSE	E9PUL3_MOUSE	D6RFS3_MOUSE	B1AUQ5_MOUSE	E0CY42_MOUSE	A0A668KLB7_MOUSE
biological_process	GO:0045665	negative regulation of neuron differentiation	26	82	0.317073	0.988626	0.0205233	1	1	PBX1_MOUSE	4ET_MOUSE	DTX1_MOUSE	JIP4_MOUSE	FOXO3_MOUSE	DDX6_MOUSE	DMD_MOUSE	DISP3_MOUSE	PAX6_MOUSE	MED1_MOUSE	NOTC1_MOUSE	NEPRO_MOUSE	TTC3_MOUSE	ZHX2_MOUSE	ZN536_MOUSE	ASPM_MOUSE	HXA2_MOUSE	NBN_MOUSE	MIB1_MOUSE	CK5P2_MOUSE	GLI3_MOUSE	CTRO_MOUSE	E2AK4_MOUSE	APBB1_MOUSE	E9QL24_MOUSE	A2ALS4_MOUSE
biological_process	GO:0030183	B cell differentiation	25	95	0.263158	0.847697	0.199084	1	1	PTPRC_MOUSE	HDAC9_MOUSE	FLT3_MOUSE	HDAC7_MOUSE	GPS2_MOUSE	HHEX_MOUSE	CR2_MOUSE	EP300_MOUSE	IFNA9_MOUSE	NKX23_MOUSE	P85A_MOUSE	SUH_MOUSE	SP3_MOUSE	PIT1_MOUSE	PTPRJ_MOUSE	CAR11_MOUSE	GON4L_MOUSE	DPOLM_MOUSE	CD40L_MOUSE	CD79B_MOUSE	AHR_MOUSE	DCR1C_MOUSE	Q810G3_MOUSE	E9Q507_MOUSE	K4DI71_MOUSE
biological_process	GO:0032869	cellular response to insulin stimulus	25	129	0.193798	0.615654	0.443328	1	1	PDE3B_MOUSE	HDAC9_MOUSE	INSR_MOUSE	CEAM2_MOUSE	FER_MOUSE	CEAM1_MOUSE	P85B_MOUSE	PARP1_MOUSE	P85A_MOUSE	PRKDC_MOUSE	SP1_MOUSE	S39AE_MOUSE	USF1_MOUSE	SYEP_MOUSE	PTPRV_MOUSE	TSC2_MOUSE	TBCD4_MOUSE	DEN4C_MOUSE	MYO5A_MOUSE	GRB14_MOUSE	Q921K2_MOUSE	G3X8Q0_MOUSE	A0A2C9F2D9_MOUSE	E9Q969_MOUSE	E0CX53_MOUSE
biological_process	GO:0007613	memory	25	152	0.164474	0.374045	0.690232	1	1	PDE4D_MOUSE	RIN1_MOUSE	KALRN_MOUSE	HRH1_MOUSE	LMX1B_MOUSE	ASIC1_MOUSE	CRTC1_MOUSE	ITA5_MOUSE	CREB1_MOUSE	KMT2B_MOUSE	NETO1_MOUSE	SC6A1_MOUSE	TAU_MOUSE	AGRF1_MOUSE	GIP_MOUSE	ITPR3_MOUSE	CIC_MOUSE	CLAT_MOUSE	ATX1_MOUSE	ATX1L_MOUSE	B2RUS7_MOUSE	Q8BUN9_MOUSE	Q14BI1_MOUSE	B1AXF3_MOUSE	B1AXF2_MOUSE
biological_process	GO:0050728	negative regulation of inflammatory response	25	114	0.219298	0.589015	0.489886	1	1	PE2R4_MOUSE	SHRPN_MOUSE	GPS2_MOUSE	BCR_MOUSE	NLRC3_MOUSE	ASH1L_MOUSE	APOA1_MOUSE	NR1D1_MOUSE	RORA_MOUSE	SIG12_MOUSE	TNAP3_MOUSE	OTUL_MOUSE	NLRX1_MOUSE	NR1D2_MOUSE	TNR1B_MOUSE	TYRO3_MOUSE	TNR1A_MOUSE	UACA_MOUSE	ABR_MOUSE	IL2RA_MOUSE	LRFN5_MOUSE	MEFV_MOUSE	K2C1_MOUSE	CD44_MOUSE	A0A2R8VHN0_MOUSE
biological_process	GO:0050896	response to stimulus	25	68	0.367647	0.210998	0.79696	1	1	RPGR1_MOUSE	SPAT7_MOUSE	HMCN2_MOUSE	CNGB3_MOUSE	LRIT3_MOUSE	NCKX5_MOUSE	LCTL_MOUSE	BFSP2_MOUSE	USH2A_MOUSE	ABCA4_MOUSE	MYO3A_MOUSE	GFY_MOUSE	CABP2_MOUSE	Q68FG2_MOUSE	Q91ZE6_MOUSE	Q6PE80_MOUSE	E9PZP3_MOUSE	A0A1B0GSE4_MOUSE	F6QNG5_MOUSE	E9PX29_MOUSE	A0A1B0GR65_MOUSE	A0A1B0GT67_MOUSE	A0A494BBJ5_MOUSE	A0A1B0GRH0_MOUSE	A0A1W2P7L6_MOUSE
biological_process	GO:0032760	positive regulation of tumor necrosis factor production	25	126	0.198413	0.456917	0.629517	1	1	PTPRC_MOUSE	TIRAP_MOUSE	MAPK2_MOUSE	FCGR3_MOUSE	FRMD8_MOUSE	NOD2_MOUSE	OAS3_MOUSE	GRP1_MOUSE	RIPK1_MOUSE	P85A_MOUSE	SLAF5_MOUSE	TCAM1_MOUSE	ZBT20_MOUSE	NOD1_MOUSE	RIPK2_MOUSE	TNR1A_MOUSE	TLR1_MOUSE	PTPRJ_MOUSE	AKA12_MOUSE	IL23A_MOUSE	CLC7A_MOUSE	C209B_MOUSE	B2RUS7_MOUSE	H3BKL1_MOUSE	D3Z7A9_MOUSE
biological_process	GO:0006911	phagocytosis, engulfment	24	275	0.0872727	2.3598e-08	1	0	1	IGLL1_MOUSE	ITB2_MOUSE	MYH9_MOUSE	FCGR3_MOUSE	RHG25_MOUSE	MFGM_MOUSE	RHG12_MOUSE	HVM43_MOUSE	HVM44_MOUSE	HVM45_MOUSE	CLC7A_MOUSE	S4R221_MOUSE	A0A075B6A7_MOUSE	A0A075B696_MOUSE	A0A075B5Q5_MOUSE	A0A075B5P8_MOUSE	A0A075B5X4_MOUSE	A0A0A6YXA3_MOUSE	A0A075B697_MOUSE	A0A0A6YWY9_MOUSE	A0A075B5Q3_MOUSE	A0A075B5Q7_MOUSE	A0A0A6YY69_MOUSE	A0A075B5Q8_MOUSE
biological_process	GO:0008203	cholesterol metabolic process	24	113	0.212389	0.144862	0.894145	1	1	LIPS_MOUSE	NPC2_MOUSE	LRP5_MOUSE	APOA4_MOUSE	ANGL3_MOUSE	NF2L1_MOUSE	DISP3_MOUSE	APOA1_MOUSE	DHC24_MOUSE	LIPC_MOUSE	C11B2_MOUSE	SRBP1_MOUSE	LIMA1_MOUSE	APOB_MOUSE	HNF1A_MOUSE	HEMH_MOUSE	LRP1_MOUSE	CP1A2_MOUSE	ABCA5_MOUSE	CUBN_MOUSE	Q3V3M1_MOUSE	E9Q4M2_MOUSE	G3X9D6_MOUSE	A2A6D2_MOUSE
biological_process	GO:0007189	adenylate cyclase-activating G protein-coupled receptor signaling pathway	24	150	0.16	0.0748548	0.948854	1	1	PE2R4_MOUSE	ALEX_MOUSE	LSHR_MOUSE	GLR_MOUSE	AGRG1_MOUSE	AGRG4_MOUSE	AGRG7_MOUSE	GALR2_MOUSE	RPGF4_MOUSE	TCP11_MOUSE	AGRD1_MOUSE	AGRE5_MOUSE	AGRF1_MOUSE	AGRL1_MOUSE	AGRB3_MOUSE	AGRG6_MOUSE	GIP_MOUSE	ADCY3_MOUSE	AGRL4_MOUSE	ADCY5_MOUSE	G3X901_MOUSE	G3X9M9_MOUSE	Q8VCT8_MOUSE	A0A0G2JGD3_MOUSE
biological_process	GO:0005975	carbohydrate metabolic process	24	262	0.0916031	5.26966e-12	1	0	1	PGGHG_MOUSE	MDHC_MOUSE	CHID1_MOUSE	MANBA_MOUSE	HYAL2_MOUSE	HYAL5_MOUSE	LCTL_MOUSE	SHPK_MOUSE	UEVLD_MOUSE	CHST4_MOUSE	4F2_MOUSE	B4GT3_MOUSE	A0A0R4J092_MOUSE	D3YTQ7_MOUSE	A0A0R4J242_MOUSE	A0A5F8MPN8_MOUSE	D3YWG2_MOUSE	A0A0A6YXE7_MOUSE	A0A0R4J1C9_MOUSE	A0A0R4J058_MOUSE	G8JL55_MOUSE	A0A1D5RME2_MOUSE	A0A571BF69_MOUSE	V9GWU5_MOUSE
biological_process	GO:0071466	cellular response to xenobiotic stimulus	24	93	0.258065	0.138789	0.894517	1	1	RENI1_MOUSE	RECQ5_MOUSE	KCNH2_MOUSE	NF2L2_MOUSE	E2F1_MOUSE	MYLK_MOUSE	CHK2_MOUSE	NOS2_MOUSE	PPM1F_MOUSE	RN149_MOUSE	TFR1_MOUSE	MEF2C_MOUSE	P53_MOUSE	MYPT1_MOUSE	KCNE2_MOUSE	KCNQ1_MOUSE	CRHBP_MOUSE	AIM2_MOUSE	A0A0R4J1J2_MOUSE	Q53Z09_MOUSE	G3UWT3_MOUSE	G3UZ46_MOUSE	B1AWC9_MOUSE	A0A0R4J0N8_MOUSE
biological_process	GO:0009566	fertilization	24	66	0.363636	0.892554	0.13823	1	1	OVCH2_MOUSE	SPT46_MOUSE	FND3A_MOUSE	INSL6_MOUSE	B2CL1_MOUSE	COT2_MOUSE	PRD14_MOUSE	SYCP2_MOUSE	SPESP_MOUSE	RIMB3_MOUSE	TDRD9_MOUSE	TSSK4_MOUSE	TTLL5_MOUSE	TEX15_MOUSE	APOB_MOUSE	ADAM3_MOUSE	NALP5_MOUSE	KLK14_MOUSE	Q8BS30_MOUSE	Q91ZE6_MOUSE	A2AQ99_MOUSE	A0A494BAW1_MOUSE	E9PX29_MOUSE	E9PZC2_MOUSE
biological_process	GO:0007368	determination of left/right symmetry	24	93	0.258065	0.952866	0.0691516	1	1	PK1L1_MOUSE	RFX3_MOUSE	PKD2_MOUSE	DYHC2_MOUSE	DNAI1_MOUSE	FTM_MOUSE	FOXH1_MOUSE	CCD39_MOUSE	CE290_MOUSE	AP1B1_MOUSE	DRC1_MOUSE	NPHP3_MOUSE	NOTC2_MOUSE	NOTC1_MOUSE	MEGF8_MOUSE	STIL_MOUSE	BICC1_MOUSE	IFT88_MOUSE	GLT11_MOUSE	BROMI_MOUSE	CCD40_MOUSE	ACVR1_MOUSE	E9Q7N9_MOUSE	H3BLD7_MOUSE
biological_process	GO:0014068	positive regulation of phosphatidylinositol 3-kinase signaling	24	87	0.275862	0.953262	0.0763404	1	1	NTRK2_MOUSE	INSR_MOUSE	CSF3_MOUSE	ANGT_MOUSE	EGF_MOUSE	HAX1_MOUSE	MAZ_MOUSE	ROR2_MOUSE	SEM4D_MOUSE	SPA12_MOUSE	RELN_MOUSE	ONCM_MOUSE	WNT16_MOUSE	UNC5B_MOUSE	TNFA_MOUSE	TGFB2_MOUSE	AA3R_MOUSE	ANGP1_MOUSE	HCLS1_MOUSE	MYDGF_MOUSE	MYOC_MOUSE	NTRK3_MOUSE	Q3UTR7_MOUSE	A0A0A6YXU9_MOUSE
biological_process	GO:0007565	female pregnancy	24	110	0.218182	0.491824	0.571128	1	1	TRBM_MOUSE	FOS_MOUSE	CR1L_MOUSE	FOSB_MOUSE	CORIN_MOUSE	GTR1_MOUSE	ITA5_MOUSE	STA5A_MOUSE	STA5B_MOUSE	PR8A6_MOUSE	PAPP1_MOUSE	UCN1_MOUSE	A2MG_MOUSE	GIP_MOUSE	CRHBP_MOUSE	Q9ER67_MOUSE	B2RUS7_MOUSE	Q78Y73_MOUSE	Q3UTR7_MOUSE	A2AG48_MOUSE	A0A217FL62_MOUSE	A2AG46_MOUSE	A2AG47_MOUSE	A2AG49_MOUSE
biological_process	GO:0010977	negative regulation of neuron projection development	24	106	0.226415	0.908486	0.122979	1	1	HA1K_MOUSE	HA1D_MOUSE	EPHA4_MOUSE	GLU2B_MOUSE	DC1I2_MOUSE	DAB2_MOUSE	PTPRG_MOUSE	PRAG1_MOUSE	RGMA_MOUSE	TENR_MOUSE	SHIP2_MOUSE	STX1B_MOUSE	TSC1_MOUSE	TNR16_MOUSE	TBX6_MOUSE	CSPG4_MOUSE	DEN5A_MOUSE	LRP1_MOUSE	GAK_MOUSE	MDM2_MOUSE	E9Q238_MOUSE	A0A0R4J0F6_MOUSE	A0A0R4J104_MOUSE	E9Q944_MOUSE
biological_process	GO:0051865	protein autoubiquitination	24	83	0.289157	0.982313	0.0313063	1	1	TRI68_MOUSE	SH3R1_MOUSE	SH3R2_MOUSE	LRSM1_MOUSE	MARH7_MOUSE	OBI1_MOUSE	RN115_MOUSE	RN213_MOUSE	RNF13_MOUSE	RN157_MOUSE	RNF11_MOUSE	UBE4B_MOUSE	RNF8_MOUSE	WWP2_MOUSE	ITCH_MOUSE	MDM2_MOUSE	DTX3L_MOUSE	CNOT4_MOUSE	AMFR_MOUSE	BRCA1_MOUSE	G3X8V5_MOUSE	A0A0R4J1K1_MOUSE	E9QQ33_MOUSE	G3X9I6_MOUSE
biological_process	GO:0018107	peptidyl-threonine phosphorylation	23	78	0.294872	0.994122	0.0100574	1	1	NLK_MOUSE	M3K12_MOUSE	OXSR1_MOUSE	HIPK2_MOUSE	PYR1_MOUSE	MRCKA_MOUSE	MRCKG_MOUSE	PRKDC_MOUSE	ROCK1_MOUSE	TTBK1_MOUSE	ROCK2_MOUSE	STK39_MOUSE	WNK3_MOUSE	WNK1_MOUSE	CHK1_MOUSE	HIPK3_MOUSE	MYO3A_MOUSE	MRCKB_MOUSE	HIPK1_MOUSE	ATF2_MOUSE	CTRO_MOUSE	ACVR1_MOUSE	A0A1Y7VMN0_MOUSE
biological_process	GO:0007612	learning	23	81	0.283951	0.994921	0.0079361	1	1	NTRK2_MOUSE	SYNJ1_MOUSE	ELAV4_MOUSE	CTND2_MOUSE	NPAS4_MOUSE	NRX3A_MOUSE	SC6A1_MOUSE	RGS14_MOUSE	STRA6_MOUSE	RELN_MOUSE	AMPH_MOUSE	CHLE_MOUSE	AT8A1_MOUSE	HD_MOUSE	CIC_MOUSE	ATX1_MOUSE	E2AK4_MOUSE	ATX1L_MOUSE	Q8BUN9_MOUSE	Q14BI1_MOUSE	B1AXF3_MOUSE	D3Z656_MOUSE	B1AXF2_MOUSE
biological_process	GO:0030512	negative regulation of transforming growth factor beta receptor signaling pathway	23	87	0.264368	0.96891	0.0519893	1	1	PRD16_MOUSE	SPY2_MOUSE	ONEC2_MOUSE	BCL9L_MOUSE	MELT_MOUSE	SMUF1_MOUSE	SMUF2_MOUSE	SKIL_MOUSE	SNX6_MOUSE	TGFI1_MOUSE	SPRE1_MOUSE	VASN_MOUSE	SPY1_MOUSE	ZN451_MOUSE	PIN1_MOUSE	P53_MOUSE	BMP2_MOUSE	LRP1_MOUSE	CHSTB_MOUSE	Q3ULQ2_MOUSE	A2A933_MOUSE	E9PYU8_MOUSE	D3YYG2_MOUSE
biological_process	GO:0006869	lipid transport	23	131	0.175573	0.020265	0.984438	1	1	MRP7_MOUSE	APOA4_MOUSE	HDBP1_MOUSE	SCRB1_MOUSE	ABCA6_MOUSE	ABCA4_MOUSE	NNRE_MOUSE	ABCA2_MOUSE	ABCAC_MOUSE	ABCAD_MOUSE	ABC8A_MOUSE	ABCA5_MOUSE	Q8C6E1_MOUSE	E9PUZ0_MOUSE	G5E8A0_MOUSE	V9GXX3_MOUSE	A0A0R4J150_MOUSE	F8WIZ7_MOUSE	S4R296_MOUSE	A0A338P6F2_MOUSE	D3Z194_MOUSE	D3YTT6_MOUSE	F8WH20_MOUSE
biological_process	GO:0006898	receptor-mediated endocytosis	23	85	0.270588	0.698301	0.347887	1	1	PGBM_MOUSE	SORL_MOUSE	TM108_MOUSE	LRP2_MOUSE	INSR_MOUSE	LRAD3_MOUSE	HIP1R_MOUSE	ITB2_MOUSE	CXL16_MOUSE	AP1G1_MOUSE	DAB2_MOUSE	PICAL_MOUSE	SRC8_MOUSE	DBNL_MOUSE	LRP1_MOUSE	GAK_MOUSE	AP2A2_MOUSE	CLM8_MOUSE	CUBN_MOUSE	D4AFX7_MOUSE	I7HIQ2_MOUSE	G3X922_MOUSE	A0A0R4J0I9_MOUSE
biological_process	GO:0043406	positive regulation of MAP kinase activity	23	93	0.247312	0.863532	0.183641	1	1	PI3R5_MOUSE	PTPRC_MOUSE	TAB1_MOUSE	MAGD1_MOUSE	M3K1_MOUSE	INSR_MOUSE	EGF_MOUSE	CEAM1_MOUSE	NOD2_MOUSE	IRAK1_MOUSE	GAB1_MOUSE	GRP1_MOUSE	PK3CG_MOUSE	ROBO1_MOUSE	MEF2C_MOUSE	TNFA_MOUSE	TEN1_MOUSE	NEK10_MOUSE	NTRK3_MOUSE	AKP13_MOUSE	A0A0A6YWL7_MOUSE	A0A338P6F7_MOUSE	A0A140LJJ5_MOUSE
biological_process	GO:0043010	camera-type eye development	23	85	0.270588	0.984173	0.0211136	1	1	PCNT_MOUSE	PAX2_MOUSE	PKNX1_MOUSE	LMX1B_MOUSE	M3K1_MOUSE	FTM_MOUSE	CE290_MOUSE	FOXC2_MOUSE	GRHL2_MOUSE	MITF_MOUSE	PAX6_MOUSE	MED1_MOUSE	SHRM2_MOUSE	STRA6_MOUSE	WT1_MOUSE	FBN2_MOUSE	BROMI_MOUSE	GLI3_MOUSE	ABI2_MOUSE	AHR_MOUSE	F2Z4A3_MOUSE	A0A087WRT4_MOUSE	A0A1L1SQU7_MOUSE
biological_process	GO:0032091	negative regulation of protein binding	23	87	0.264368	0.866425	0.188442	1	1	SORL_MOUSE	ADNP_MOUSE	DDX11_MOUSE	AURKB_MOUSE	DAB2_MOUSE	NEST_MOUSE	ROCK1_MOUSE	TTBK1_MOUSE	TFP11_MOUSE	SYMPK_MOUSE	TLE5_MOUSE	UBP33_MOUSE	XIRP1_MOUSE	TEX14_MOUSE	PIN1_MOUSE	DISC1_MOUSE	AURKA_MOUSE	DACT1_MOUSE	DVL1_MOUSE	Q3ULQ2_MOUSE	A0A0R4J104_MOUSE	D3Z5V0_MOUSE	A0A571BDS0_MOUSE
biological_process	GO:0048511	rhythmic process	23	103	0.223301	0.932515	0.0839315	1	1	MAGL2_MOUSE	HRH1_MOUSE	CRTC1_MOUSE	FBXL3_MOUSE	DTL_MOUSE	CBP_MOUSE	KDM5B_MOUSE	PRKDC_MOUSE	SIK1_MOUSE	SIN3A_MOUSE	SP1_MOUSE	PSPC1_MOUSE	NMD3A_MOUSE	ROCK2_MOUSE	USP9X_MOUSE	NFYA_MOUSE	A0A158SIS7_MOUSE	Q80ZA1_MOUSE	Q3U5D9_MOUSE	Q8BTS0_MOUSE	A0A0U1RQB6_MOUSE	F8VPR5_MOUSE	I7HIK9_MOUSE
biological_process	GO:0006486	protein glycosylation	23	184	0.125	0.00258649	0.998372	0.976	1	GLT14_MOUSE	EXT1_MOUSE	MA2A1_MOUSE	COG7_MOUSE	EXTL1_MOUSE	B3GLT_MOUSE	GALT5_MOUSE	GALT6_MOUSE	SIAT1_MOUSE	SIA7E_MOUSE	SIA7B_MOUSE	GLT15_MOUSE	GOGA2_MOUSE	FKTN_MOUSE	B4GT3_MOUSE	Q6GTI0_MOUSE	Q08EC9_MOUSE	E9Q512_MOUSE	A0A494B978_MOUSE	H3BJG4_MOUSE	A0A0R4J0Q9_MOUSE	G3X942_MOUSE	A0A1L1SR01_MOUSE
biological_process	GO:0006874	cellular calcium ion homeostasis	22	130	0.169231	3.34215e-05	0.999979	0.056	1	RYR3_MOUSE	PKD2_MOUSE	ANK2_MOUSE	NCKX5_MOUSE	EFHC1_MOUSE	OSTP_MOUSE	RMD3_MOUSE	TRPM8_MOUSE	AT2B2_MOUSE	AT2B4_MOUSE	AT2C1_MOUSE	AT132_MOUSE	AT133_MOUSE	AT135_MOUSE	CAC1F_MOUSE	CSTN1_MOUSE	ANXA7_MOUSE	Q8BUN9_MOUSE	Q14BI1_MOUSE	B1AXF3_MOUSE	B1AXF2_MOUSE	A2ALL9_MOUSE
biological_process	GO:0030307	positive regulation of cell growth	22	127	0.173228	0.985165	0.0213946	1	1	TAF9B_MOUSE	LGI1_MOUSE	INO80_MOUSE	CXL16_MOUSE	K1C17_MOUSE	KLH22_MOUSE	KDM2B_MOUSE	YAP1_MOUSE	NLS1_MOUSE	UCN1_MOUSE	TGFB2_MOUSE	ADNP2_MOUSE	IF4G1_MOUSE	IF4G2_MOUSE	BRAT1_MOUSE	CARF_MOUSE	Q6PGB9_MOUSE	I7HIQ2_MOUSE	A2AP82_MOUSE	E9QLK3_MOUSE	E9Q9K8_MOUSE	A0A0A6YXU9_MOUSE
biological_process	GO:0046856	phosphatidylinositol dephosphorylation	22	72	0.305556	0.989793	0.0198626	1	1	SYNJ1_MOUSE	MTMR4_MOUSE	FIG4_MOUSE	MTMR6_MOUSE	MTMRB_MOUSE	OCRL_MOUSE	MTMR7_MOUSE	SAC2_MOUSE	SHIP1_MOUSE	SHIP2_MOUSE	MTMR3_MOUSE	E0CZF6_MOUSE	G3V027_MOUSE	F6VSS8_MOUSE	D3Z656_MOUSE	A0A087WPT7_MOUSE	A0A338P6C7_MOUSE	R4GML8_MOUSE	G3UYZ2_MOUSE	F7BQW7_MOUSE	E9Q7S0_MOUSE	E0CZ18_MOUSE
biological_process	GO:0006910	phagocytosis, recognition	22	255	0.0862745	5.85769e-07	1	0.002	1	COL12_MOUSE	IGLL1_MOUSE	FCGR3_MOUSE	SCRB1_MOUSE	MFGM_MOUSE	HVM43_MOUSE	HVM44_MOUSE	HVM45_MOUSE	CLC7A_MOUSE	C209B_MOUSE	A0A075B6A7_MOUSE	A0A075B696_MOUSE	A0A075B5Q5_MOUSE	A0A075B5P8_MOUSE	A0A075B5X4_MOUSE	A0A0A6YXA3_MOUSE	A0A075B697_MOUSE	A0A0A6YWY9_MOUSE	A0A075B5Q3_MOUSE	A0A075B5Q7_MOUSE	A0A0A6YY69_MOUSE	A0A075B5Q8_MOUSE
biological_process	GO:0016042	lipid catabolic process	22	139	0.158273	0.000580851	0.999627	0.581	1	LIPS_MOUSE	PLCH2_MOUSE	APOA4_MOUSE	LICH_MOUSE	LIPE_MOUSE	LIPC_MOUSE	PLCH1_MOUSE	PLCX2_MOUSE	PAFA2_MOUSE	OC90_MOUSE	APOB_MOUSE	Q8C8I0_MOUSE	I1E4X6_MOUSE	H3BIW6_MOUSE	H3BK11_MOUSE	F7C3A0_MOUSE	I1E4X4_MOUSE	Q91UZ1_MOUSE	E9QNW6_MOUSE	F6T2M1_MOUSE	A0A087WQC1_MOUSE	H3BKK4_MOUSE
biological_process	GO:0030216	keratinocyte differentiation	22	72	0.305556	0.768037	0.289512	1	1	K1C16_MOUSE	BCR_MOUSE	INTU_MOUSE	EVPL_MOUSE	LATS2_MOUSE	PAX6_MOUSE	MED1_MOUSE	DSG4_MOUSE	FOXN1_MOUSE	NOTC1_MOUSE	PLEC_MOUSE	SUH_MOUSE	PO2F3_MOUSE	WNT16_MOUSE	YAP1_MOUSE	UBN1_MOUSE	P63_MOUSE	TXNIP_MOUSE	DESP_MOUSE	LORI_MOUSE	ABCAC_MOUSE	A2A513_MOUSE
biological_process	GO:0008217	regulation of blood pressure	22	82	0.268293	0.140025	0.893172	1	1	RENI1_MOUSE	LRP5_MOUSE	EXT1_MOUSE	ANGT_MOUSE	MYH6_MOUSE	NISCH_MOUSE	CORIN_MOUSE	CAC1B_MOUSE	NOS2_MOUSE	RENI2_MOUSE	STK39_MOUSE	AOC3_MOUSE	ACVL1_MOUSE	KCNQ1_MOUSE	ARHGC_MOUSE	ADA1B_MOUSE	AMPE_MOUSE	CO1A2_MOUSE	AHR_MOUSE	H3BLB2_MOUSE	H3BKS9_MOUSE	H3BLR7_MOUSE
biological_process	GO:0042752	regulation of circadian rhythm	22	70	0.314286	0.854732	0.195803	1	1	PER1_MOUSE	PER2_MOUSE	MAGD1_MOUSE	MAGL2_MOUSE	FBXL3_MOUSE	CLOCK_MOUSE	KDM5B_MOUSE	KLF10_MOUSE	CREB1_MOUSE	NR1D1_MOUSE	NPAS2_MOUSE	PRKDC_MOUSE	RORA_MOUSE	PSPC1_MOUSE	PRGC1_MOUSE	ROCK2_MOUSE	NR1D2_MOUSE	USP9X_MOUSE	TIM_MOUSE	PML_MOUSE	CRY1_MOUSE	Q4FE56_MOUSE
biological_process	GO:0071805	potassium ion transmembrane transport	22	120	0.183333	0.286584	0.765045	1	1	PK2L1_MOUSE	PKD2_MOUSE	HCN1_MOUSE	KCNH2_MOUSE	KCNG4_MOUSE	KCNH8_MOUSE	KCNN3_MOUSE	KCNKD_MOUSE	KCNQ5_MOUSE	KCNB1_MOUSE	NALCN_MOUSE	KCNN2_MOUSE	KCNH3_MOUSE	KCNE2_MOUSE	KCNQ1_MOUSE	Q8BUN9_MOUSE	Q14BI1_MOUSE	Q32ME0_MOUSE	B1AXF3_MOUSE	M0QW64_MOUSE	B1AXF2_MOUSE	B1AR82_MOUSE
biological_process	GO:0001570	vasculogenesis	22	80	0.275	0.945008	0.0851297	1	1	NTRK2_MOUSE	HDAC7_MOUSE	HEG1_MOUSE	HHEX_MOUSE	FOG2_MOUSE	CUL7_MOUSE	CTNB1_MOUSE	PAXI1_MOUSE	FOXM1_MOUSE	PARPT_MOUSE	TBXT_MOUSE	SETD2_MOUSE	YAP1_MOUSE	WT1_MOUSE	PTPRJ_MOUSE	ZMIZ1_MOUSE	AMOT_MOUSE	ANGP1_MOUSE	MYCD_MOUSE	A0A0U1RQ46_MOUSE	A0A0U1RNP3_MOUSE	E9PV66_MOUSE
biological_process	GO:0046854	phosphatidylinositol phosphate biosynthetic process	22	70	0.314286	0.979878	0.0364762	1	1	PK3C3_MOUSE	PK3CA_MOUSE	SMG1_MOUSE	IP3KC_MOUSE	P85B_MOUSE	F126B_MOUSE	P3C2A_MOUSE	P3C2G_MOUSE	P4K2B_MOUSE	P85A_MOUSE	P4K2A_MOUSE	PI4KA_MOUSE	PK3CG_MOUSE	HYCCI_MOUSE	P55G_MOUSE	IP6K3_MOUSE	A0A087WQW4_MOUSE	Q4FZD4_MOUSE	A0A087WQB5_MOUSE	A0A1L1ST33_MOUSE	A0A140T8I9_MOUSE	A0A0U1RNH9_MOUSE
biological_process	GO:0050830	defense response to Gram-positive bacterium	22	168	0.130952	0.00651004	0.996503	1	1	TIRAP_MOUSE	I27RA_MOUSE	GBP6_MOUSE	CATG_MOUSE	NOD2_MOUSE	STAB2_MOUSE	SRCRL_MOUSE	PGRP3_MOUSE	NOD1_MOUSE	RIPK2_MOUSE	TNFA_MOUSE	CMGA_MOUSE	GBP7_MOUSE	A4UUI4_MOUSE	Q000W5_MOUSE	Q5RKV8_MOUSE	A4UUI3_MOUSE	Q2V6D6_MOUSE	L7N1X8_MOUSE	A0A0G2JDT5_MOUSE	Q8BTS3_MOUSE	A9YVJ5_MOUSE
biological_process	GO:0006816	calcium ion transport	22	109	0.201835	0.421561	0.621249	1	1	RYR3_MOUSE	PKD2_MOUSE	CAC1A_MOUSE	CAC1B_MOUSE	PKD1_MOUSE	NMD3A_MOUSE	TRPC2_MOUSE	TRPM8_MOUSE	AT2B2_MOUSE	AT2B4_MOUSE	AT2C1_MOUSE	ACHA4_MOUSE	ITPR2_MOUSE	ITPR3_MOUSE	ITPR1_MOUSE	CAC1F_MOUSE	CA2D1_MOUSE	CAC1E_MOUSE	Q8BUN9_MOUSE	Q14BI1_MOUSE	B1AXF3_MOUSE	B1AXF2_MOUSE
biological_process	GO:0009615	response to virus	22	112	0.196429	0.837949	0.191992	1	1	NPC2_MOUSE	RSAD2_MOUSE	HYAL2_MOUSE	KLRA8_MOUSE	HNRL1_MOUSE	EXT1_MOUSE	DHX36_MOUSE	DDX21_MOUSE	IRAK3_MOUSE	OAS3_MOUSE	B2CL1_MOUSE	DHX58_MOUSE	TBX21_MOUSE	ZCCHV_MOUSE	TNFA_MOUSE	APOB_MOUSE	DSRAD_MOUSE	BST2_MOUSE	DDX1_MOUSE	A2AQ99_MOUSE	A0A494BAW1_MOUSE	D3Z5I1_MOUSE
biological_process	GO:0000381	regulation of alternative mRNA splicing, via spliceosome	22	91	0.241758	0.829256	0.241336	1	1	RBM5_MOUSE	RFOX3_MOUSE	TIA1_MOUSE	TR150_MOUSE	SRRM4_MOUSE	FL2D_MOUSE	DDX17_MOUSE	CELF1_MOUSE	DDX5_MOUSE	SRS12_MOUSE	RFOX1_MOUSE	RFOX2_MOUSE	RAVR1_MOUSE	RAVR2_MOUSE	RBM10_MOUSE	RBM15_MOUSE	CELF2_MOUSE	CELF3_MOUSE	E0CYH0_MOUSE	Q3U741_MOUSE	Q8BTS0_MOUSE	A3KG57_MOUSE
biological_process	GO:0032755	positive regulation of interleukin-6 production	22	113	0.19469	0.42605	0.663587	1	1	TIRAP_MOUSE	HYAL2_MOUSE	HG2A_MOUSE	NOS2_MOUSE	NOD2_MOUSE	TCAM1_MOUSE	PO2F2_MOUSE	TCAM2_MOUSE	ZBT20_MOUSE	NOD1_MOUSE	RIPK2_MOUSE	TUT4_MOUSE	TLR1_MOUSE	TLR7_MOUSE	UCN1_MOUSE	TNFA_MOUSE	TNFL9_MOUSE	MBP_MOUSE	IL16_MOUSE	CLC7A_MOUSE	H3BKL1_MOUSE	D3Z7A9_MOUSE
biological_process	GO:0048839	inner ear development	22	82	0.268293	0.992293	0.0113514	1	1	MAPK2_MOUSE	HA1K_MOUSE	HA1D_MOUSE	FREM2_MOUSE	CDN1B_MOUSE	STOX1_MOUSE	PLPR4_MOUSE	PCD15_MOUSE	PO3F4_MOUSE	TGFB2_MOUSE	BMP2_MOUSE	AT2B2_MOUSE	MYO3A_MOUSE	MYO7A_MOUSE	KCNQ1_MOUSE	GLI3_MOUSE	AGRV1_MOUSE	E9Q159_MOUSE	A2AQ99_MOUSE	A0A1W2P721_MOUSE	A0A494BAW1_MOUSE	A0A0A6YWL3_MOUSE
biological_process	GO:0055085	transmembrane transport	22	116	0.189655	1.65134e-09	1	0	1	MRP7_MOUSE	MRP2_MOUSE	S47A1_MOUSE	B3A3_MOUSE	MDR1A_MOUSE	TM266_MOUSE	MRP6_MOUSE	ABCB7_MOUSE	CTL5_MOUSE	ABCB5_MOUSE	ABCB6_MOUSE	ABCBB_MOUSE	ANO2_MOUSE	A0A286YCV2_MOUSE	A2AWR3_MOUSE	B2RUS7_MOUSE	D3YZA9_MOUSE	A2AWR2_MOUSE	Q8BUG8_MOUSE	F8WGD7_MOUSE	E0CXH1_MOUSE	A0A286YCU5_MOUSE
biological_process	GO:0007596	blood coagulation	22	95	0.231579	0.525503	0.539883	1	1	TRBM_MOUSE	LYST_MOUSE	MMRN1_MOUSE	LRB4A_MOUSE	FA8_MOUSE	ATS13_MOUSE	FA12_MOUSE	EPCR_MOUSE	PROZ_MOUSE	FA5_MOUSE	HPS5_MOUSE	VWF_MOUSE	ZPI_MOUSE	PTPRJ_MOUSE	IC1_MOUSE	NBEL2_MOUSE	GP1BA_MOUSE	Q8CI01_MOUSE	G3UVV6_MOUSE	Q3TD35_MOUSE	Q3TPE1_MOUSE	A0A0N4SVL8_MOUSE
biological_process	GO:0070509	calcium ion import	22	48	0.458333	0.918422	0.118018	1	1	HRH1_MOUSE	CACB2_MOUSE	CAC1A_MOUSE	CAC1B_MOUSE	NCKX5_MOUSE	CAC1F_MOUSE	CAC1E_MOUSE	Q8BUN9_MOUSE	Q14BI1_MOUSE	B1AXF3_MOUSE	Q5SUG4_MOUSE	Q5SUF5_MOUSE	Q5SUG2_MOUSE	Q5SUF9_MOUSE	B1AXF2_MOUSE	Q5SUF6_MOUSE	Q5SUG3_MOUSE	Q5SUG1_MOUSE	Q5SUF7_MOUSE	E9PWL1_MOUSE	Q5SUF8_MOUSE	Q5SUG0_MOUSE
biological_process	GO:0042149	cellular response to glucose starvation	21	61	0.344262	0.995974	0.00892966	1	1	PK3C3_MOUSE	RRP8_MOUSE	NF2L2_MOUSE	FOXO3_MOUSE	GTR1_MOUSE	CPEB4_MOUSE	SIK1_MOUSE	SIK2_MOUSE	SESN3_MOUSE	MBB1A_MOUSE	ZC12A_MOUSE	SZT2_MOUSE	NIM1_MOUSE	P53_MOUSE	MTMR3_MOUSE	BAKOR_MOUSE	E9PVA2_MOUSE	E9Q3L4_MOUSE	R4GML8_MOUSE	G3UZV2_MOUSE	D3Z2E7_MOUSE
biological_process	GO:0071456	cellular response to hypoxia	21	122	0.172131	0.42856	0.647891	1	1	HIF1A_MOUSE	HIF3A_MOUSE	ANGP4_MOUSE	CR1L_MOUSE	E2F1_MOUSE	FOXO3_MOUSE	HUMMR_MOUSE	FMN2_MOUSE	RORA_MOUSE	SIR2_MOUSE	VASN_MOUSE	UBQL1_MOUSE	4EBP1_MOUSE	LMNA_MOUSE	MDM2_MOUSE	A0A6I8MWX0_MOUSE	E9Q043_MOUSE	A0A2C9F2D9_MOUSE	A2A9D4_MOUSE	B1AUW6_MOUSE	E9Q969_MOUSE
biological_process	GO:0051924	regulation of calcium ion transport	21	53	0.396226	0.572668	0.480145	1	1	ANK2_MOUSE	ANGT_MOUSE	CAC1B_MOUSE	CXCR4_MOUSE	EPB41_MOUSE	IL16_MOUSE	CA2D1_MOUSE	CD4_MOUSE	Q3UTR7_MOUSE	Q5SUG4_MOUSE	Q5SUF5_MOUSE	Q5SUG2_MOUSE	Q5SUF9_MOUSE	Q5SUF6_MOUSE	Q5SUG3_MOUSE	Q5SUG1_MOUSE	Q5SUF7_MOUSE	E9PWL1_MOUSE	A0A0R4J0N8_MOUSE	Q5SUF8_MOUSE	Q5SUG0_MOUSE
biological_process	GO:0031398	positive regulation of protein ubiquitination	21	85	0.247059	0.816297	0.242178	1	1	PHF23_MOUSE	MK15_MOUSE	CK5P3_MOUSE	FANCI_MOUSE	PAXI1_MOUSE	NOD2_MOUSE	RN111_MOUSE	PRIC1_MOUSE	TCAM1_MOUSE	SPRTN_MOUSE	RIPK2_MOUSE	TBCD7_MOUSE	UBQL1_MOUSE	CRY1_MOUSE	AMER1_MOUSE	ANGP1_MOUSE	HUWE1_MOUSE	NSE3_MOUSE	HPBP1_MOUSE	BRCA1_MOUSE	A2AFQ0_MOUSE
biological_process	GO:0006958	complement activation, classical pathway	21	287	0.0731707	1.70383e-10	1	0	1	IGLL1_MOUSE	CR1L_MOUSE	CR2_MOUSE	IC1_MOUSE	HVM43_MOUSE	HVM44_MOUSE	HVM45_MOUSE	CO2_MOUSE	A0A075B6A7_MOUSE	A0A075B696_MOUSE	A0A075B5Q5_MOUSE	A0A075B5P8_MOUSE	A0A075B5X4_MOUSE	A0A0A6YXA3_MOUSE	A0A075B697_MOUSE	A0A0A6YWY9_MOUSE	A0A075B5Q3_MOUSE	A0A075B5Q7_MOUSE	A0A0A6YY69_MOUSE	B8JJN2_MOUSE	A0A075B5Q8_MOUSE
biological_process	GO:0045669	positive regulation of osteoblast differentiation	21	83	0.253012	0.877581	0.18277	1	1	PE2R4_MOUSE	LRP5_MOUSE	ALEX_MOUSE	DNAI3_MOUSE	DLX5_MOUSE	CTNB1_MOUSE	RUNX2_MOUSE	SUCO_MOUSE	YAP1_MOUSE	WWTR1_MOUSE	MEF2C_MOUSE	P63_MOUSE	BMP2_MOUSE	FBN2_MOUSE	IL6RB_MOUSE	LMNA_MOUSE	BMPR2_MOUSE	GLI3_MOUSE	ACVR1_MOUSE	E9Q711_MOUSE	E9Q1T6_MOUSE
biological_process	GO:0050714	positive regulation of protein secretion	21	72	0.291667	0.248241	0.806411	1	1	PE2R4_MOUSE	TITIN_MOUSE	EXPH5_MOUSE	SC24A_MOUSE	RPGF4_MOUSE	UN13B_MOUSE	TGFB2_MOUSE	AT132_MOUSE	MY18A_MOUSE	MYH10_MOUSE	MYOM1_MOUSE	FRM4A_MOUSE	APBB1_MOUSE	E9QAR1_MOUSE	E9Q1A5_MOUSE	Q3UH59_MOUSE	D3Z517_MOUSE	E9QAX2_MOUSE	E9QAR4_MOUSE	E9QAR6_MOUSE	A0A0A6YXU9_MOUSE
biological_process	GO:0001649	osteoblast differentiation	21	89	0.235955	0.872411	0.163323	1	1	CO1A1_MOUSE	GABR1_MOUSE	DLX5_MOUSE	BMP3_MOUSE	MEF2D_MOUSE	RUNX2_MOUSE	NF1_MOUSE	OSTP_MOUSE	WWTR1_MOUSE	MEF2C_MOUSE	BMP2_MOUSE	IBP3_MOUSE	HIRA_MOUSE	MYOC_MOUSE	DSRAD_MOUSE	BMPR2_MOUSE	GLI1_MOUSE	GLI2_MOUSE	GLIS1_MOUSE	CR3L1_MOUSE	COBA2_MOUSE
biological_process	GO:0034599	cellular response to oxidative stress	21	92	0.228261	0.398892	0.654308	1	1	STX4_MOUSE	NF2L1_MOUSE	NF2L2_MOUSE	MSRA_MOUSE	FOXO3_MOUSE	KEAP1_MOUSE	FACD2_MOUSE	PARP1_MOUSE	SIR2_MOUSE	PRGC1_MOUSE	TNR16_MOUSE	FANCC_MOUSE	ZC12A_MOUSE	AT132_MOUSE	ADNP2_MOUSE	HTRA2_MOUSE	ATF2_MOUSE	Q3V3M1_MOUSE	Q921K2_MOUSE	A2A6D2_MOUSE	A2A5S3_MOUSE
biological_process	GO:0035725	sodium ion transmembrane transport	21	84	0.25	0.581453	0.49106	1	1	PK2L1_MOUSE	S6A14_MOUSE	PKD2_MOUSE	HCN1_MOUSE	ASIC1_MOUSE	NALCN_MOUSE	S12A2_MOUSE	SCN5A_MOUSE	SCNNB_MOUSE	S6A12_MOUSE	SCNNG_MOUSE	SC6A1_MOUSE	TPC1_MOUSE	ASIC5_MOUSE	Q8BUN9_MOUSE	Q14BI1_MOUSE	B1AXF3_MOUSE	B1AYL1_MOUSE	B1AXF2_MOUSE	Q3V0K1_MOUSE	A0A1B0GSD2_MOUSE
biological_process	GO:0007162	negative regulation of cell adhesion	21	65	0.323077	0.944093	0.0715511	1	1	PDE3B_MOUSE	PLXA3_MOUSE	PLXA4_MOUSE	PLXB2_MOUSE	PLXB3_MOUSE	PLXD1_MOUSE	SEM5A_MOUSE	LAMB1_MOUSE	EPHA4_MOUSE	DAB1_MOUSE	P85A_MOUSE	TENR_MOUSE	TENA_MOUSE	SEM4D_MOUSE	PODXL_MOUSE	TGO1_MOUSE	ACVL1_MOUSE	ANGP1_MOUSE	DSCL1_MOUSE	DSCAM_MOUSE	E9QLQ3_MOUSE
biological_process	GO:0071363	cellular response to growth factor stimulus	21	71	0.295775	0.995326	0.00595038	1	1	PLK5_MOUSE	LRP2_MOUSE	LRP8_MOUSE	MAP1B_MOUSE	INSR_MOUSE	ANGP2_MOUSE	MK07_MOUSE	CTNB1_MOUSE	CREB1_MOUSE	RIPK1_MOUSE	STA5B_MOUSE	TNR1B_MOUSE	MEF2C_MOUSE	BMP2_MOUSE	ACVL1_MOUSE	HTRA2_MOUSE	BMPR2_MOUSE	AMHR2_MOUSE	ACVR1_MOUSE	Q91V89_MOUSE	Q7TNL5_MOUSE
biological_process	GO:1902895	positive regulation of miRNA transcription	21	84	0.25	0.865093	0.198724	1	1	HIF1A_MOUSE	FOS_MOUSE	EGR1_MOUSE	FOXO3_MOUSE	KLF5_MOUSE	SRBP1_MOUSE	MRTFA_MOUSE	MRTFB_MOUSE	TNR16_MOUSE	PR8A6_MOUSE	SRF_MOUSE	WT1_MOUSE	P53_MOUSE	TNFA_MOUSE	TGFB2_MOUSE	BMP2_MOUSE	ATOH8_MOUSE	G3X8R8_MOUSE	Q78Y73_MOUSE	F6Y2T6_MOUSE	A0A0A6YXU9_MOUSE
biological_process	GO:0007416	synapse assembly	21	98	0.214286	0.98455	0.022105	1	1	PLXD1_MOUSE	SDK2_MOUSE	MAP1B_MOUSE	KIRR3_MOUSE	IGFN1_MOUSE	CXA10_MOUSE	CAC1A_MOUSE	NRX3A_MOUSE	TAU_MOUSE	AGRF1_MOUSE	DBNL_MOUSE	ADDB_MOUSE	AGRIN_MOUSE	CADH1_MOUSE	DSCAM_MOUSE	Q68FG2_MOUSE	A0A0R4IZW5_MOUSE	Q91Y03_MOUSE	Q9D073_MOUSE	S4R2E0_MOUSE	V9GX98_MOUSE
biological_process	GO:0045666	positive regulation of neuron differentiation	21	117	0.179487	0.387633	0.695173	1	1	RGS6_MOUSE	SALL1_MOUSE	MAP1B_MOUSE	JIP4_MOUSE	DMD_MOUSE	CDON_MOUSE	DNM3B_MOUSE	KDM4A_MOUSE	DAB1_MOUSE	SIN3A_MOUSE	NCOA1_MOUSE	TNR16_MOUSE	TRPC5_MOUSE	TFE2_MOUSE	ZEB1_MOUSE	MEF2C_MOUSE	BMP2_MOUSE	IF4G1_MOUSE	HTF4_MOUSE	GLI2_MOUSE	Q3KR45_MOUSE
biological_process	GO:0043484	regulation of RNA splicing	21	77	0.272727	0.91376	0.113596	1	1	R12BA_MOUSE	SRRM4_MOUSE	FASTK_MOUSE	FUS_MOUSE	BRDT_MOUSE	CELF1_MOUSE	CDK12_MOUSE	RRP1B_MOUSE	SON_MOUSE	RBM20_MOUSE	CCNL2_MOUSE	AFF2_MOUSE	Q8C2Q7_MOUSE	Q8C725_MOUSE	A0A2R8VI79_MOUSE	A0A2I3BRU6_MOUSE	H9KV15_MOUSE	E9Q5Y1_MOUSE	H9KV01_MOUSE	A0A2R8VK79_MOUSE	A0A2K6EDK7_MOUSE
biological_process	GO:0050680	negative regulation of epithelial cell proliferation	21	85	0.247059	0.730235	0.328983	1	1	MAGD1_MOUSE	APC_MOUSE	NLRC3_MOUSE	ESR2_MOUSE	MTSS1_MOUSE	PAX6_MOUSE	DAB2_MOUSE	PEX2_MOUSE	CDN1B_MOUSE	MEF2C_MOUSE	TSC2_MOUSE	PTC1_MOUSE	TGFB2_MOUSE	IFT88_MOUSE	ATF2_MOUSE	CADH1_MOUSE	A0A140LJ72_MOUSE	A0A140LI05_MOUSE	Q91YZ5_MOUSE	A0A0R4J104_MOUSE	A0A0A6YXU9_MOUSE
biological_process	GO:0050890	cognition	21	58	0.362069	0.988139	0.0158867	1	1	SHRM4_MOUSE	SETD5_MOUSE	RTL4_MOUSE	ALEX_MOUSE	LSHR_MOUSE	CUX2_MOUSE	KMT2A_MOUSE	LINES_MOUSE	NIPBL_MOUSE	SATT_MOUSE	NF1_MOUSE	TF2AY_MOUSE	STRA6_MOUSE	NLS1_MOUSE	ACHA4_MOUSE	CHM2B_MOUSE	DOP2_MOUSE	A2AWR3_MOUSE	A2AWR2_MOUSE	B7ZBU7_MOUSE	D3Z4U5_MOUSE
biological_process	GO:0002376	immune system process	21	67	0.313433	0.00996903	0.991106	1	1	RUBIC_MOUSE	IRF5_MOUSE	CEA20_MOUSE	DDX17_MOUSE	IRF8_MOUSE	FAIM3_MOUSE	OLR1_MOUSE	PK3CG_MOUSE	SHIP2_MOUSE	IRAG2_MOUSE	PSA1_MOUSE	MYSM1_MOUSE	ATM_MOUSE	CLM9_MOUSE	AHR_MOUSE	A0A1B0GX81_MOUSE	G3UYQ2_MOUSE	A0A087WPT7_MOUSE	G3UZT6_MOUSE	Q3UF95_MOUSE	G3UXT8_MOUSE
biological_process	GO:0009267	cellular response to starvation	20	90	0.222222	0.83884	0.205979	1	1	PK3C3_MOUSE	GLR_MOUSE	ANGL4_MOUSE	KLF10_MOUSE	BMF_MOUSE	FNIP1_MOUSE	P3C2A_MOUSE	SRBP1_MOUSE	WRN_MOUSE	TNR6A_MOUSE	UBP33_MOUSE	WIPI4_MOUSE	NLS1_MOUSE	JMY_MOUSE	BMPR2_MOUSE	AMRA1_MOUSE	BAKOR_MOUSE	E2AK4_MOUSE	B1AR69_MOUSE	A0A0R4J0V4_MOUSE
biological_process	GO:0008286	insulin receptor signaling pathway	20	68	0.294118	0.890358	0.150884	1	1	SOGA1_MOUSE	INSR_MOUSE	DNAI1_MOUSE	APC_MOUSE	BCAR1_MOUSE	GRB10_MOUSE	IRS4_MOUSE	FOXC2_MOUSE	P85B_MOUSE	P85A_MOUSE	SIK2_MOUSE	S39AE_MOUSE	SRBP1_MOUSE	ZN106_MOUSE	P55G_MOUSE	4EBP1_MOUSE	FOXO4_MOUSE	GRB14_MOUSE	B2RUG9_MOUSE	A0A1L1ST33_MOUSE
biological_process	GO:0043124	negative regulation of I-kappaB kinase/NF-kappaB signaling	20	61	0.327869	0.99107	0.0185628	1	1	PER1_MOUSE	LRB4A_MOUSE	NLRC3_MOUSE	ASH1L_MOUSE	CATIN_MOUSE	NR1D1_MOUSE	CCD22_MOUSE	MABP1_MOUSE	RIPK1_MOUSE	RORA_MOUSE	TNAP3_MOUSE	NLRX1_MOUSE	UBP10_MOUSE	STAT1_MOUSE	ZC12A_MOUSE	ZMY11_MOUSE	A0A2R8VK23_MOUSE	D3YY86_MOUSE	A0A087WSP5_MOUSE	A0A2R8VHN0_MOUSE
biological_process	GO:0006417	regulation of translation	20	93	0.215054	0.989446	0.0139385	1	1	PIWL4_MOUSE	LS14B_MOUSE	MAPK5_MOUSE	FOXO3_MOUSE	DNJC1_MOUSE	NOLC1_MOUSE	TSC1_MOUSE	TCOF_MOUSE	IF2B2_MOUSE	NANO3_MOUSE	GCN1_MOUSE	GEMI5_MOUSE	Q0VDU5_MOUSE	A0A1D5RML9_MOUSE	A0A1D5RMD8_MOUSE	B7ZWL1_MOUSE	E9PUU4_MOUSE	H3BL37_MOUSE	A0A1D5RMJ8_MOUSE	A0A6Q6QBZ6_MOUSE
biological_process	GO:0045785	positive regulation of cell adhesion	20	98	0.204082	0.941215	0.0712267	1	1	PE2R4_MOUSE	TM102_MOUSE	STX4_MOUSE	APC_MOUSE	AGRG1_MOUSE	EPHA4_MOUSE	DAB2_MOUSE	P85B_MOUSE	LDB1_MOUSE	VAV_MOUSE	PREX1_MOUSE	TSC2_MOUSE	PTPRJ_MOUSE	X3CL1_MOUSE	ZFHX3_MOUSE	TNFA_MOUSE	ANGP1_MOUSE	ATM_MOUSE	AB1IP_MOUSE	BAG4_MOUSE
biological_process	GO:0000165	MAPK cascade	20	112	0.178571	0.965596	0.0408901	1	1	PLVAP_MOUSE	TNIK_MOUSE	M3K1_MOUSE	MK07_MOUSE	MEF2A_MOUSE	NF1_MOUSE	SCG2_MOUSE	TAOK2_MOUSE	TAOK3_MOUSE	TLR7_MOUSE	MEF2C_MOUSE	TNFA_MOUSE	MBP_MOUSE	RAF1_MOUSE	M4K4_MOUSE	MINK1_MOUSE	ATF2_MOUSE	BRAP_MOUSE	G3X924_MOUSE	A0A0H2UH28_MOUSE
biological_process	GO:0071320	cellular response to cAMP	20	71	0.28169	0.951238	0.0830633	1	1	PDE4D_MOUSE	PKD2_MOUSE	HCN1_MOUSE	CPSM_MOUSE	PK3CG_MOUSE	RPGF3_MOUSE	ITPR2_MOUSE	ITPR3_MOUSE	KCNQ1_MOUSE	CRHBP_MOUSE	ITPR1_MOUSE	AKAP9_MOUSE	AHR_MOUSE	Q3UHC1_MOUSE	Q3UGX8_MOUSE	Q6PGB9_MOUSE	A1L338_MOUSE	F6Y2T6_MOUSE	E9Q9K8_MOUSE	E9QQ10_MOUSE
biological_process	GO:0048704	embryonic skeletal system morphogenesis	20	61	0.327869	0.884483	0.163784	1	1	PGBM_MOUSE	MDFI_MOUSE	FOXC2_MOUSE	EYA1_MOUSE	SIX4_MOUSE	MEGF8_MOUSE	SATB2_MOUSE	ZEB1_MOUSE	TBX15_MOUSE	MEF2C_MOUSE	ASXL2_MOUSE	HXB2_MOUSE	HXC4_MOUSE	HXD10_MOUSE	HXA2_MOUSE	CHSTB_MOUSE	DSCL1_MOUSE	GLI3_MOUSE	FLVC1_MOUSE	E9QPR7_MOUSE
biological_process	GO:0008542	visual learning	20	77	0.25974	0.897803	0.157973	1	1	PDE8B_MOUSE	HIF1A_MOUSE	LRRN4_MOUSE	HRH1_MOUSE	KMT2A_MOUSE	CREB1_MOUSE	SYNPO_MOUSE	NETO1_MOUSE	NF1_MOUSE	SYGP1_MOUSE	RGS14_MOUSE	TANC1_MOUSE	ZZEF1_MOUSE	ADAM2_MOUSE	HD_MOUSE	MEIS2_MOUSE	ADA1B_MOUSE	ATX1_MOUSE	CAC1E_MOUSE	B2RUS7_MOUSE
biological_process	GO:0003281	ventricular septum development	20	47	0.425532	0.997592	0.0049044	1	1	SALL1_MOUSE	SALL4_MOUSE	CPLN1_MOUSE	LRP2_MOUSE	LUZP1_MOUSE	HEG1_MOUSE	GATA4_MOUSE	CXCR4_MOUSE	STRA6_MOUSE	ROBO1_MOUSE	TBX5_MOUSE	XIRP2_MOUSE	MDM2_MOUSE	LTBP1_MOUSE	MATR3_MOUSE	AP2B1_MOUSE	CNTRL_MOUSE	A0A0R4J115_MOUSE	E9Q512_MOUSE	H3BJG4_MOUSE
biological_process	GO:0035176	social behavior	20	67	0.298507	0.973244	0.0490487	1	1	PCM1_MOUSE	KALRN_MOUSE	CHD8_MOUSE	EXT1_MOUSE	BBS4_MOUSE	GNB1L_MOUSE	NPAS4_MOUSE	NRX3A_MOUSE	SHAN1_MOUSE	VP13A_MOUSE	ULK4_MOUSE	TSC2_MOUSE	UCN1_MOUSE	DLG4_MOUSE	HD_MOUSE	KCNQ1_MOUSE	CIC_MOUSE	ATX1_MOUSE	DVL1_MOUSE	ATX1L_MOUSE
biological_process	GO:0043588	skin development	20	74	0.27027	0.863631	0.166321	1	1	CO1A1_MOUSE	ALEX_MOUSE	AP2B_MOUSE	APC_MOUSE	FRAS1_MOUSE	CTNB1_MOUSE	ATS2_MOUSE	K1C9_MOUSE	DHC24_MOUSE	PKD1_MOUSE	PLEC_MOUSE	TNR16_MOUSE	TF7L1_MOUSE	PTC2_MOUSE	PLAK_MOUSE	DESP_MOUSE	ABCB6_MOUSE	CO5A1_MOUSE	CO5A2_MOUSE	AP2C_MOUSE
biological_process	GO:0071230	cellular response to amino acid stimulus	20	67	0.298507	0.869158	0.191877	1	1	NTRK2_MOUSE	CO1A1_MOUSE	CPEB3_MOUSE	COGA1_MOUSE	DNM3B_MOUSE	KLH22_MOUSE	CPEB4_MOUSE	B2CL1_MOUSE	LTOR1_MOUSE	SESN3_MOUSE	ZEB1_MOUSE	TNFA_MOUSE	CO1A2_MOUSE	CO5A2_MOUSE	CO6A1_MOUSE	CADH1_MOUSE	Q20BD0_MOUSE	A0A0R4J102_MOUSE	A0A0A6YX02_MOUSE	B1AVK5_MOUSE
biological_process	GO:0051216	cartilage development	20	91	0.21978	0.746935	0.306502	1	1	HIF1A_MOUSE	ALEX_MOUSE	HYAL2_MOUSE	EP300_MOUSE	FBXW4_MOUSE	EVC_MOUSE	BMP3_MOUSE	PAX7_MOUSE	BBS2_MOUSE	SATB2_MOUSE	TAPT1_MOUSE	ZEB1_MOUSE	HXC4_MOUSE	DLX2_MOUSE	CHSS1_MOUSE	CHSTB_MOUSE	COBA2_MOUSE	E9Q512_MOUSE	H3BJG4_MOUSE	A2APM2_MOUSE
biological_process	GO:0042475	odontogenesis of dentin-containing tooth	20	67	0.298507	0.926726	0.109233	1	1	DLX3_MOUSE	LAMA5_MOUSE	CC154_MOUSE	CTNB1_MOUSE	DLX1_MOUSE	ENAM_MOUSE	NKX23_MOUSE	ODAM_MOUSE	RUNX2_MOUSE	P63_MOUSE	BMP2_MOUSE	DLX2_MOUSE	AMELX_MOUSE	ANR11_MOUSE	GLI2_MOUSE	GLI3_MOUSE	CTNA1_MOUSE	Q5M8P3_MOUSE	E0CXB9_MOUSE	E9Q4F8_MOUSE
biological_process	GO:0021766	hippocampus development	20	87	0.229885	0.74238	0.340653	1	1	PLXA3_MOUSE	LRP8_MOUSE	KINH_MOUSE	KIRR3_MOUSE	KIF14_MOUSE	BBS4_MOUSE	DLX1_MOUSE	DAB1_MOUSE	BBS2_MOUSE	TSC1_MOUSE	RELN_MOUSE	SRF_MOUSE	USP9X_MOUSE	ZBT18_MOUSE	NLS1_MOUSE	AT2B4_MOUSE	DLX2_MOUSE	GLI3_MOUSE	J3QM82_MOUSE	A0A0R4J1C0_MOUSE
biological_process	GO:0001947	heart looping	20	65	0.307692	0.977323	0.042394	1	1	PKD2_MOUSE	HIF1A_MOUSE	FOXH1_MOUSE	CCD39_MOUSE	FOXN4_MOUSE	GATA4_MOUSE	C2CD3_MOUSE	NPHP3_MOUSE	NOTC2_MOUSE	NOTC1_MOUSE	MICA2_MOUSE	SETB2_MOUSE	SUH_MOUSE	STIL_MOUSE	TBX6_MOUSE	SRF_MOUSE	MEF2C_MOUSE	MIB1_MOUSE	CCD40_MOUSE	A0A494BAF9_MOUSE
biological_process	GO:0043434	response to peptide hormone	20	80	0.25	0.731488	0.305692	1	1	STAT2_MOUSE	STAT6_MOUSE	SPA3G_MOUSE	CO1A1_MOUSE	LKHA4_MOUSE	A1AT3_MOUSE	A1AT2_MOUSE	HHEX_MOUSE	BTG1_MOUSE	CDN1B_MOUSE	STAT4_MOUSE	SO1B2_MOUSE	STA5A_MOUSE	STA5B_MOUSE	STAT1_MOUSE	GIP_MOUSE	A1AT5_MOUSE	A1AT1_MOUSE	A1AT4_MOUSE	EI2BD_MOUSE
biological_process	GO:0050727	regulation of inflammatory response	20	95	0.210526	0.132034	0.893752	1	1	SPAT2_MOUSE	STING_MOUSE	SEM7A_MOUSE	BAP1_MOUSE	ANGT_MOUSE	NF2L1_MOUSE	BCL6B_MOUSE	FACD2_MOUSE	ATS12_MOUSE	CELF1_MOUSE	NOD2_MOUSE	SHPK_MOUSE	TENA_MOUSE	NR1D2_MOUSE	UFL1_MOUSE	STK39_MOUSE	ZYX_MOUSE	TNFA_MOUSE	AKNA_MOUSE	AREL1_MOUSE
biological_process	GO:0033674	positive regulation of kinase activity	20	69	0.289855	0.648615	0.392275	1	1	NTRK2_MOUSE	INSR_MOUSE	FLT3_MOUSE	HG2A_MOUSE	MERTK_MOUSE	EPHA4_MOUSE	CSF1R_MOUSE	INSRR_MOUSE	LTK_MOUSE	ROR2_MOUSE	ROS1_MOUSE	RYK_MOUSE	TYRO3_MOUSE	UFO_MOUSE	RAD50_MOUSE	NBN_MOUSE	NTRK3_MOUSE	MRE11_MOUSE	GCN1_MOUSE	CD4_MOUSE
biological_process	GO:0071277	cellular response to calcium ion	20	92	0.217391	0.685555	0.407462	1	1	SYT3_MOUSE	RYR3_MOUSE	PKD2_MOUSE	CPNE5_MOUSE	FUS_MOUSE	K1C10_MOUSE	FOS_MOUSE	FOSB_MOUSE	NFAC3_MOUSE	CARTF_MOUSE	MYLK_MOUSE	GRP2_MOUSE	MEF2A_MOUSE	SCN5A_MOUSE	TRPM2_MOUSE	WNK1_MOUSE	MEF2C_MOUSE	CRHBP_MOUSE	AGRV1_MOUSE	A0A0R4J1M7_MOUSE
biological_process	GO:0006936	muscle contraction	20	77	0.25974	0.867978	0.158834	1	1	TRI63_MOUSE	SLMAP_MOUSE	TITIN_MOUSE	CLCN1_MOUSE	LMOD2_MOUSE	MYH1_MOUSE	MYH6_MOUSE	MYH7_MOUSE	MYH4_MOUSE	MYOM1_MOUSE	G3UW82_MOUSE	Q14BI5_MOUSE	H7BX64_MOUSE	B1AYL1_MOUSE	D3Z6I7_MOUSE	F8VPZ1_MOUSE	Q8VCQ8_MOUSE	F8WIH0_MOUSE	S4R1T7_MOUSE	D3Z7V3_MOUSE
biological_process	GO:0000045	autophagosome assembly	19	80	0.2375	0.949284	0.0750945	1	1	PK3C3_MOUSE	STING_MOUSE	A16L2_MOUSE	BECN2_MOUSE	BAG3_MOUSE	AP4M1_MOUSE	UBQL2_MOUSE	WIPI4_MOUSE	UBQL1_MOUSE	RBCC1_MOUSE	ATG2A_MOUSE	ATG2B_MOUSE	AMRA1_MOUSE	BAKOR_MOUSE	ATG9B_MOUSE	F7CC56_MOUSE	F7C090_MOUSE	E9Q1U2_MOUSE	E9PX56_MOUSE
biological_process	GO:0008630	intrinsic apoptotic signaling pathway in response to DNA damage	19	64	0.296875	0.966137	0.0519574	1	1	FNIP2_MOUSE	E2F1_MOUSE	CHK2_MOUSE	BRCA2_MOUSE	B2CL1_MOUSE	P85A_MOUSE	PRKDC_MOUSE	MBD4_MOUSE	TNR1B_MOUSE	TNR1A_MOUSE	PML_MOUSE	UACA_MOUSE	TNFA_MOUSE	HTRA2_MOUSE	ATM_MOUSE	ATAD5_MOUSE	BRCA1_MOUSE	Q9QWX2_MOUSE	A2AHX9_MOUSE
biological_process	GO:0001503	ossification	19	106	0.179245	0.786942	0.247618	1	1	RSAD2_MOUSE	CO1A1_MOUSE	CSF1_MOUSE	EXT1_MOUSE	ATS12_MOUSE	DMP1_MOUSE	FOXC2_MOUSE	DHX36_MOUSE	RUNX2_MOUSE	SP1_MOUSE	TETN_MOUSE	TNR11_MOUSE	SP3_MOUSE	SUCO_MOUSE	TAPT1_MOUSE	PRGC2_MOUSE	ATS7_MOUSE	CO5A2_MOUSE	F8WIP8_MOUSE
biological_process	GO:0048538	thymus development	19	56	0.339286	0.991614	0.0179188	1	1	PBX1_MOUSE	CTC1_MOUSE	JARD2_MOUSE	APC_MOUSE	MD1L1_MOUSE	NFAC3_MOUSE	CTNB1_MOUSE	FGF3_MOUSE	FOXN1_MOUSE	PRKDC_MOUSE	SIX4_MOUSE	RIPK3_MOUSE	SRF_MOUSE	TYRO_MOUSE	RAF1_MOUSE	ASXL1_MOUSE	ADRM1_MOUSE	ATM_MOUSE	CCNB2_MOUSE
biological_process	GO:0032355	response to estradiol	19	108	0.175926	0.39822	0.677293	1	1	NOS3_MOUSE	CO1A1_MOUSE	MAP1B_MOUSE	MK15_MOUSE	CTNB1_MOUSE	CDN1B_MOUSE	COT2_MOUSE	NCOA1_MOUSE	SC6A1_MOUSE	STA5B_MOUSE	UCN1_MOUSE	PTC1_MOUSE	TXNIP_MOUSE	APOB_MOUSE	Q3KR45_MOUSE	Q3UTR7_MOUSE	A2A7B5_MOUSE	Q91Z25_MOUSE	F8VQL9_MOUSE
biological_process	GO:0051289	protein homotetramerization	19	62	0.306452	0.977799	0.0423182	1	1	PK2L1_MOUSE	RYR3_MOUSE	PKD2_MOUSE	HCN1_MOUSE	CRTC1_MOUSE	EVL_MOUSE	CRTC2_MOUSE	GBP5_MOUSE	OSBL2_MOUSE	UBP16_MOUSE	TRPM2_MOUSE	ACACA_MOUSE	GOGA2_MOUSE	CRTC3_MOUSE	DP13B_MOUSE	ACACB_MOUSE	F8WJB9_MOUSE	E9PVP4_MOUSE	A0A1Y7VJA2_MOUSE
biological_process	GO:0051260	protein homooligomerization	19	161	0.118012	0.0486031	0.966249	1	1	TP53B_MOUSE	FUS_MOUSE	ATLA1_MOUSE	KCNG4_MOUSE	ATLA3_MOUSE	KCNB1_MOUSE	NL1B2_MOUSE	RN213_MOUSE	VSTM5_MOUSE	XLRS1_MOUSE	TAU_MOUSE	ALS2_MOUSE	ATLA2_MOUSE	CAR11_MOUSE	LETM1_MOUSE	LZTS3_MOUSE	DPOLQ_MOUSE	A0A0U1RNG7_MOUSE	A0A0U1RPG8_MOUSE
biological_process	GO:0048008	platelet-derived growth factor receptor signaling pathway	19	51	0.372549	0.998149	0.00390514	1	1	STON1_MOUSE	ARI5B_MOUSE	BCAR1_MOUSE	BCR_MOUSE	FER_MOUSE	GAB1_MOUSE	PKHA1_MOUSE	PARPT_MOUSE	RGS14_MOUSE	ZFAN5_MOUSE	PTPRJ_MOUSE	TXNIP_MOUSE	CSPG4_MOUSE	Q3UHC1_MOUSE	Q3UGX8_MOUSE	E9Q4S7_MOUSE	A0A0U1RQ46_MOUSE	A1L338_MOUSE	A0A0U1RNP3_MOUSE
biological_process	GO:0045727	positive regulation of translation	19	96	0.197917	0.504334	0.573048	1	1	PLXB2_MOUSE	RBMS3_MOUSE	LARP1_MOUSE	LARP6_MOUSE	CPEB3_MOUSE	K1C17_MOUSE	EIF3D_MOUSE	NIBA1_MOUSE	PRKDC_MOUSE	YTHD3_MOUSE	UCN1_MOUSE	IF4G3_MOUSE	LAR4B_MOUSE	Q9D423_MOUSE	Q6PGB9_MOUSE	A0A0A6YWC2_MOUSE	E9Q9K8_MOUSE	F6U5V1_MOUSE	G3XA17_MOUSE
biological_process	GO:0060021	roof of mouth development	19	88	0.215909	0.576537	0.516674	1	1	PRD16_MOUSE	CPLN1_MOUSE	DLX5_MOUSE	ARI5B_MOUSE	INTU_MOUSE	FRAS1_MOUSE	DLX6_MOUSE	PDS5A_MOUSE	PKHA1_MOUSE	PARPT_MOUSE	SATB2_MOUSE	MEF2C_MOUSE	BCOR_MOUSE	BROMI_MOUSE	GLI3_MOUSE	BNC2_MOUSE	COBA2_MOUSE	A0A0U1RQ46_MOUSE	A0A0U1RNP3_MOUSE
biological_process	GO:0045165	cell fate commitment	19	79	0.240506	0.986601	0.0186036	1	1	SOX13_MOUSE	SPY2_MOUSE	EXT1_MOUSE	ONEC2_MOUSE	EYA1_MOUSE	GATA4_MOUSE	MITF_MOUSE	PAX6_MOUSE	NOTC1_MOUSE	ROR2_MOUSE	OTX2_MOUSE	TGFI1_MOUSE	SUH_MOUSE	WNT16_MOUSE	MEF2C_MOUSE	PO5F1_MOUSE	PML_MOUSE	BMP2_MOUSE	HXA2_MOUSE
biological_process	GO:0030433	ubiquitin-dependent ERAD pathway	19	106	0.179245	0.139023	0.907799	1	1	TRI25_MOUSE	SE1L1_MOUSE	ANKZ1_MOUSE	BAG6_MOUSE	DJC18_MOUSE	NPL4_MOUSE	ENPL_MOUSE	UBE4B_MOUSE	SGTB_MOUSE	UBQL2_MOUSE	UB2J1_MOUSE	UBP19_MOUSE	UBQL1_MOUSE	AMFR_MOUSE	CALR3_MOUSE	G3UZM6_MOUSE	G3UZD6_MOUSE	A0A571BD95_MOUSE	A0A5F8MP95_MOUSE
biological_process	GO:0045444	fat cell differentiation	19	86	0.22093	0.36334	0.692268	1	1	AP2B_MOUSE	ARI5B_MOUSE	BBS4_MOUSE	EP300_MOUSE	MED1_MOUSE	NIPBL_MOUSE	BBS2_MOUSE	OSBL8_MOUSE	OSB11_MOUSE	NR4A1_MOUSE	SRBP1_MOUSE	TTC8_MOUSE	AGRF5_MOUSE	K1109_MOUSE	GLIS1_MOUSE	ATF2_MOUSE	CREB5_MOUSE	G5E8A0_MOUSE	E9QQ89_MOUSE
biological_process	GO:0042733	embryonic digit morphogenesis	19	68	0.279412	0.944141	0.0935266	1	1	SALL1_MOUSE	TTBK2_MOUSE	CPLN1_MOUSE	LRP5_MOUSE	M3K20_MOUSE	INTU_MOUSE	CTNB1_MOUSE	FBXW4_MOUSE	FREM2_MOUSE	C2CD3_MOUSE	GRHL2_MOUSE	ROR2_MOUSE	IFT88_MOUSE	BROMI_MOUSE	CHSTB_MOUSE	GLI2_MOUSE	GLI3_MOUSE	FLVC1_MOUSE	Q6P5E3_MOUSE
biological_process	GO:0048705	skeletal system morphogenesis	19	59	0.322034	0.948705	0.0678954	1	1	RECQ4_MOUSE	SPEF2_MOUSE	CO1A1_MOUSE	HYAL2_MOUSE	ARI5B_MOUSE	PKHA1_MOUSE	PARPT_MOUSE	SIK3_MOUSE	RUNX2_MOUSE	TBX4_MOUSE	RYK_MOUSE	ZFAN5_MOUSE	HXB2_MOUSE	ANR11_MOUSE	COBA2_MOUSE	FMN1_MOUSE	A0A0U1RQ46_MOUSE	E9Q4F8_MOUSE	A0A0U1RNP3_MOUSE
biological_process	GO:0060395	SMAD protein signal transduction	19	71	0.267606	0.994784	0.00984879	1	1	LFTY2_MOUSE	FOS_MOUSE	NUP93_MOUSE	GATA4_MOUSE	FETA_MOUSE	BMP3_MOUSE	HIPK2_MOUSE	INHBC_MOUSE	ROR2_MOUSE	TBXT_MOUSE	ZMIZ1_MOUSE	TGFB2_MOUSE	RBM14_MOUSE	BMP2_MOUSE	ATOH8_MOUSE	ACATN_MOUSE	HNF1A_MOUSE	GDF15_MOUSE	A0A0A6YXU9_MOUSE
biological_process	GO:0040008	regulation of growth	18	76	0.236842	0.987285	0.015716	1	1	SEPP1_MOUSE	IGS11_MOUSE	MO4L2_MOUSE	ING3_MOUSE	EPC1_MOUSE	BRD8_MOUSE	ING2_MOUSE	B2CL1_MOUSE	CASL_MOUSE	OGFR_MOUSE	ONCM_MOUSE	VPS54_MOUSE	TLE5_MOUSE	PTC1_MOUSE	IBP3_MOUSE	NSE3_MOUSE	CCNB2_MOUSE	D3YUP8_MOUSE
biological_process	GO:0010508	positive regulation of autophagy	18	94	0.191489	0.952888	0.0670387	1	1	TRI65_MOUSE	TRI68_MOUSE	HIF1A_MOUSE	FOXO3_MOUSE	P3C2A_MOUSE	LYRIC_MOUSE	TCAM1_MOUSE	RN152_MOUSE	ROCK1_MOUSE	TRIM8_MOUSE	UFL1_MOUSE	ZC12A_MOUSE	TPC1_MOUSE	TSC2_MOUSE	RBCC1_MOUSE	MEFV_MOUSE	AMRA1_MOUSE	ATF6A_MOUSE
biological_process	GO:0050871	positive regulation of B cell activation	18	250	0.072	0.000669749	0.999607	0.634	1	IGLL1_MOUSE	NOD2_MOUSE	TCAM1_MOUSE	HVM43_MOUSE	HVM44_MOUSE	HVM45_MOUSE	A0A075B6A7_MOUSE	A0A075B696_MOUSE	A0A075B5Q5_MOUSE	A0A075B5P8_MOUSE	A0A075B5X4_MOUSE	A0A0A6YXA3_MOUSE	A0A075B697_MOUSE	A0A0A6YWY9_MOUSE	A0A075B5Q3_MOUSE	A0A075B5Q7_MOUSE	A0A0A6YY69_MOUSE	A0A075B5Q8_MOUSE
biological_process	GO:0034644	cellular response to UV	18	64	0.28125	0.707596	0.379207	1	1	INO80_MOUSE	ATR_MOUSE	AURKB_MOUSE	CBP_MOUSE	BMF_MOUSE	EP300_MOUSE	DHX36_MOUSE	PARP1_MOUSE	DDIAS_MOUSE	P85A_MOUSE	P53_MOUSE	N4BP1_MOUSE	NSE3_MOUSE	E2AK4_MOUSE	Q921K2_MOUSE	F8VPR5_MOUSE	A0A1L1SSL9_MOUSE	A2AV75_MOUSE
biological_process	GO:0051496	positive regulation of stress fiber assembly	18	65	0.276923	0.934699	0.110058	1	1	SYP2L_MOUSE	EVL_MOUSE	APOA1_MOUSE	CARL1_MOUSE	PPM1F_MOUSE	RPGF3_MOUSE	TSC1_MOUSE	ROCK2_MOUSE	LIMC1_MOUSE	VINEX_MOUSE	MYOC_MOUSE	LIMK1_MOUSE	GRDN_MOUSE	ARHG5_MOUSE	BAG4_MOUSE	A0A6I8MX08_MOUSE	A0A1Y7VJA2_MOUSE	A0A1Y7VMN0_MOUSE
biological_process	GO:2001237	negative regulation of extrinsic apoptotic signaling pathway	18	50	0.36	0.931265	0.099482	1	1	SH3R1_MOUSE	DAB2_MOUSE	FAIM3_MOUSE	RIPK1_MOUSE	SCG2_MOUSE	SRC8_MOUSE	YAP1_MOUSE	TNR4_MOUSE	ZMY11_MOUSE	RBCC1_MOUSE	BIRC6_MOUSE	HD_MOUSE	LMNA_MOUSE	CFLAR_MOUSE	ACVR1_MOUSE	D3YY86_MOUSE	E9QQ33_MOUSE	G3X9H5_MOUSE
biological_process	GO:0006909	phagocytosis	18	104	0.173077	4.50035e-06	0.999997	0.009	1	PK3CA_MOUSE	LYST_MOUSE	MERTK_MOUSE	IRF8_MOUSE	TCAM2_MOUSE	UN13D_MOUSE	VAV_MOUSE	PRTN3_MOUSE	TYRO3_MOUSE	UFO_MOUSE	PI51C_MOUSE	MYO7A_MOUSE	K1109_MOUSE	LRP1_MOUSE	DOCK1_MOUSE	CA043_MOUSE	A0A0R4J0I9_MOUSE	Q542I8_MOUSE
biological_process	GO:0060041	retina development in camera-type eye	18	87	0.206897	0.995729	0.00688398	1	1	PDE6A_MOUSE	NTRK2_MOUSE	NR2E3_MOUSE	RPGR1_MOUSE	RP1L1_MOUSE	APC_MOUSE	MERTK_MOUSE	CFAH_MOUSE	LAMC3_MOUSE	CE290_MOUSE	PAX6_MOUSE	CRUM1_MOUSE	NPHP4_MOUSE	RP1_MOUSE	TTLL5_MOUSE	MYH10_MOUSE	CAC1F_MOUSE	BROMI_MOUSE
biological_process	GO:0050885	neuromuscular process controlling balance	18	62	0.290323	0.996498	0.00732061	1	1	PDE8B_MOUSE	BCR_MOUSE	CAC1A_MOUSE	TENR_MOUSE	RFOX1_MOUSE	RFOX2_MOUSE	SHAN1_MOUSE	LYAG_MOUSE	DLG4_MOUSE	AT2B2_MOUSE	ABR_MOUSE	MYH10_MOUSE	NBN_MOUSE	HMX3_MOUSE	CMTA1_MOUSE	ADCY5_MOUSE	CNTP1_MOUSE	E9PZP8_MOUSE
biological_process	GO:0010811	positive regulation of cell-substrate adhesion	18	53	0.339623	0.998013	0.00341625	1	1	SMOC2_MOUSE	NID1_MOUSE	CCD80_MOUSE	ITA5_MOUSE	DMP1_MOUSE	PPM1F_MOUSE	OSTP_MOUSE	RELL2_MOUSE	SMOC1_MOUSE	VITRN_MOUSE	DREB_MOUSE	Q59IW9_MOUSE	Q59IW7_MOUSE	Q59IW6_MOUSE	Q59IW5_MOUSE	A0A338P6W9_MOUSE	A0A338P6S8_MOUSE	E9Q8E3_MOUSE
biological_process	GO:0031648	protein destabilization	18	66	0.272727	0.925439	0.123369	1	1	UTP25_MOUSE	ISC2A_MOUSE	HDAC6_MOUSE	FBXL3_MOUSE	CBP_MOUSE	EP300_MOUSE	NR1D1_MOUSE	PEX2_MOUSE	PRKDC_MOUSE	BMP2_MOUSE	HD_MOUSE	MDM2_MOUSE	GGA3_MOUSE	DAPLE_MOUSE	A0A0R4J114_MOUSE	Q91YZ5_MOUSE	F8VPR5_MOUSE	G3X9H5_MOUSE
biological_process	GO:0007032	endosome organization	18	52	0.346154	0.968471	0.0558586	1	1	PK3C3_MOUSE	LTOR1_MOUSE	P4K2B_MOUSE	P4K2A_MOUSE	STX6_MOUSE	SESQ1_MOUSE	SESQ2_MOUSE	VP33B_MOUSE	WASC4_MOUSE	VPS11_MOUSE	ALS2_MOUSE	HOOK3_MOUSE	CHM2B_MOUSE	AL2CL_MOUSE	A0A0R4J1Z2_MOUSE	A0A0R4J1X4_MOUSE	D4AFX7_MOUSE	G3X922_MOUSE
biological_process	GO:0043407	negative regulation of MAP kinase activity	18	50	0.36	0.993744	0.0132547	1	1	SPY2_MOUSE	SORL_MOUSE	HYAL2_MOUSE	ANGT_MOUSE	CK5P3_MOUSE	NUP62_MOUSE	IRAK3_MOUSE	NF1_MOUSE	RGS14_MOUSE	SHIP2_MOUSE	SPY1_MOUSE	TSC2_MOUSE	PTPRJ_MOUSE	BMP2_MOUSE	DUS7_MOUSE	CLM8_MOUSE	Q3UTR7_MOUSE	E9Q4S7_MOUSE
biological_process	GO:0060070	canonical Wnt signaling pathway	18	88	0.204545	0.963776	0.0472561	1	1	LRP5_MOUSE	EXT1_MOUSE	APC_MOUSE	BCL9_MOUSE	BCL9L_MOUSE	CTNB1_MOUSE	FZD3_MOUSE	KDM6A_MOUSE	PYGO1_MOUSE	TF7L1_MOUSE	MED12_MOUSE	PLPP3_MOUSE	WNT16_MOUSE	DISC1_MOUSE	GLI1_MOUSE	DVL1_MOUSE	A1A549_MOUSE	A1A550_MOUSE
biological_process	GO:0034976	response to endoplasmic reticulum stress	18	88	0.204545	0.0463028	0.966189	1	1	SE1L1_MOUSE	CRERF_MOUSE	ELAV4_MOUSE	ERN2_MOUSE	NF2L1_MOUSE	NF2L2_MOUSE	CK5P3_MOUSE	P85B_MOUSE	P85A_MOUSE	NIBA1_MOUSE	SC16A_MOUSE	UBE4B_MOUSE	RGRF2_MOUSE	UFL1_MOUSE	UBP19_MOUSE	UBQL1_MOUSE	E2AK4_MOUSE	F7B9R2_MOUSE
biological_process	GO:0007611	learning or memory	18	80	0.225	0.933892	0.0833649	1	1	LIRB3_MOUSE	LAMB1_MOUSE	EGR1_MOUSE	EP300_MOUSE	ESR2_MOUSE	PICAL_MOUSE	MA2B1_MOUSE	TTBK1_MOUSE	PTPRZ_MOUSE	MEF2C_MOUSE	TAU_MOUSE	UCN1_MOUSE	HD_MOUSE	AMFR_MOUSE	ABI2_MOUSE	AFF2_MOUSE	E9Q7N9_MOUSE	H3BLD7_MOUSE
biological_process	GO:0051965	positive regulation of synapse assembly	18	76	0.236842	0.889343	0.1675	1	1	NTRK2_MOUSE	SLIK3_MOUSE	LRRN1_MOUSE	LRRN3_MOUSE	LRRT2_MOUSE	ADNP_MOUSE	CUX2_MOUSE	GRID2_MOUSE	P85A_MOUSE	PTPRD_MOUSE	SLIK4_MOUSE	SLIK2_MOUSE	AGRE5_MOUSE	AGRL1_MOUSE	AGRB3_MOUSE	DLG5_MOUSE	NTRK3_MOUSE	CSTN1_MOUSE
biological_process	GO:0008544	epidermis development	18	72	0.25	0.899715	0.123032	1	1	SATB1_MOUSE	SHRPN_MOUSE	K1C10_MOUSE	INSR_MOUSE	FILA_MOUSE	GRHL2_MOUSE	K22O_MOUSE	GAB1_MOUSE	FOXN1_MOUSE	NOTC1_MOUSE	PO2F3_MOUSE	PTC2_MOUSE	P63_MOUSE	PTC1_MOUSE	ZN750_MOUSE	AT2C1_MOUSE	IFT88_MOUSE	Q3UZR5_MOUSE
biological_process	GO:0046580	negative regulation of Ras protein signal transduction	18	40	0.45	0.998552	0.00327483	1	1	RASL3_MOUSE	SPY2_MOUSE	NUP62_MOUSE	SIN1_MOUSE	NF1_MOUSE	SYGP1_MOUSE	SPY1_MOUSE	TGFB2_MOUSE	Q3UHC1_MOUSE	Q3UGX8_MOUSE	A0A2R8VH83_MOUSE	A0A140T8K9_MOUSE	A0A0A6YVS6_MOUSE	A1L338_MOUSE	J3QQ18_MOUSE	A0A2R8VHH2_MOUSE	A0A0J9YVH8_MOUSE	A0A0J9YUM2_MOUSE
biological_process	GO:0006513	protein monoubiquitination	18	53	0.339623	0.922907	0.115942	1	1	TRI56_MOUSE	TRI63_MOUSE	TRI25_MOUSE	MARH7_MOUSE	OBI1_MOUSE	DTL_MOUSE	KLH12_MOUSE	KLH22_MOUSE	UBE4B_MOUSE	HUWE1_MOUSE	G3X8V5_MOUSE	D3Z7N9_MOUSE	D3YZH5_MOUSE	Q9D2F8_MOUSE	A2AFQ0_MOUSE	D3Z2R6_MOUSE	A0A0R4J0Q6_MOUSE	A0A2I3BRT6_MOUSE
biological_process	GO:0001558	regulation of cell growth	18	84	0.214286	0.919832	0.0966259	1	1	BAP1_MOUSE	KIF14_MOUSE	CEAM2_MOUSE	CEAM1_MOUSE	KAT7_MOUSE	LTOR1_MOUSE	MTMR5_MOUSE	3BHS7_MOUSE	ROS1_MOUSE	TENA_MOUSE	PTC2_MOUSE	IBP3_MOUSE	IL3RB_MOUSE	K1109_MOUSE	CD44_MOUSE	CSTN1_MOUSE	A0A5F8MPE1_MOUSE	F7CR30_MOUSE
biological_process	GO:0045214	sarcomere organization	18	61	0.295082	0.963451	0.0645254	1	1	SYP2L_MOUSE	TITIN_MOUSE	K1C19_MOUSE	LMOD2_MOUSE	MYH6_MOUSE	SIX4_MOUSE	PLEC_MOUSE	SRF_MOUSE	MYLK3_MOUSE	XIRP1_MOUSE	FHOD3_MOUSE	Q14BI5_MOUSE	A0A571BF46_MOUSE	A2AQA9_MOUSE	A2AQB2_MOUSE	E9Q1W3_MOUSE	F6X9B6_MOUSE	A0A571BF58_MOUSE
biological_process	GO:0060325	face morphogenesis	18	51	0.352941	0.995163	0.0112666	1	1	CO1A1_MOUSE	DLX5_MOUSE	ARI5B_MOUSE	KAT6A_MOUSE	CBP_MOUSE	EP300_MOUSE	CRLD1_MOUSE	NIPBL_MOUSE	PKHA1_MOUSE	PARPT_MOUSE	STRA6_MOUSE	TGFB2_MOUSE	ANR11_MOUSE	CDKA1_MOUSE	A0A0R4J115_MOUSE	A0A0U1RQ46_MOUSE	E9Q4F8_MOUSE	A0A0U1RNP3_MOUSE
biological_process	GO:0001541	ovarian follicle development	17	58	0.293103	0.810781	0.269909	1	1	LSHR_MOUSE	FANCG_MOUSE	KMT2B_MOUSE	ESR2_MOUSE	B2CL1_MOUSE	VGF_MOUSE	ANGP1_MOUSE	NOBOX_MOUSE	ADRM1_MOUSE	ATM_MOUSE	EI2BD_MOUSE	CTNA1_MOUSE	AHR_MOUSE	A0A2I3BPN6_MOUSE	E9QAP7_MOUSE	E0CXB9_MOUSE	D3Z780_MOUSE
biological_process	GO:0071260	cellular response to mechanical stimulus	17	83	0.204819	0.54449	0.56346	1	1	PE2R4_MOUSE	NOS3_MOUSE	PAX2_MOUSE	PIEZ2_MOUSE	CO1A1_MOUSE	M3K14_MOUSE	HDAC4_MOUSE	CTNB1_MOUSE	BAG3_MOUSE	GTR1_MOUSE	PLEC_MOUSE	TNR1A_MOUSE	TLR7_MOUSE	CHK1_MOUSE	CNN2_MOUSE	Q3UTR7_MOUSE	F8VQ72_MOUSE
biological_process	GO:0042307	positive regulation of protein import into nucleus	17	55	0.309091	0.974835	0.0490344	1	1	HYAL2_MOUSE	BAG3_MOUSE	P85B_MOUSE	P85A_MOUSE	ZC12A_MOUSE	UBR5_MOUSE	TPR_MOUSE	TNR1A_MOUSE	PLAK_MOUSE	UACA_MOUSE	HCLS1_MOUSE	AKAP5_MOUSE	GLI3_MOUSE	BRCA1_MOUSE	CADH1_MOUSE	A0A0R4IZW5_MOUSE	A0A2I3BQS6_MOUSE
biological_process	GO:0043967	histone H4 acetylation	17	42	0.404762	0.984989	0.0273284	1	1	PER1_MOUSE	TRRAP_MOUSE	MO4L2_MOUSE	MBTD1_MOUSE	ING3_MOUSE	EP300_MOUSE	EP400_MOUSE	EPC1_MOUSE	BRCA2_MOUSE	BRD8_MOUSE	KAT7_MOUSE	NCOA1_MOUSE	MS3L1_MOUSE	TFE2_MOUSE	ATF2_MOUSE	APBB1_MOUSE	D3YZC8_MOUSE
biological_process	GO:0006631	fatty acid metabolic process	17	104	0.163462	3.0439e-09	1	0	1	PER2_MOUSE	LICH_MOUSE	ANGL3_MOUSE	LYPA1_MOUSE	FAAH1_MOUSE	LIPC_MOUSE	PA24D_MOUSE	THIKA_MOUSE	ACNT2_MOUSE	CPT1C_MOUSE	ACNT1_MOUSE	ABCBB_MOUSE	ACSF4_MOUSE	O35452_MOUSE	A0A571BG59_MOUSE	A0A5F8MPH8_MOUSE	E9Q2T3_MOUSE
biological_process	GO:0120162	positive regulation of cold-induced thermogenesis	17	101	0.168317	0.202692	0.862293	1	1	PER2_MOUSE	PRD16_MOUSE	STAT6_MOUSE	AAKB1_MOUSE	ALEX_MOUSE	KDM3A_MOUSE	APC_MOUSE	FUMH_MOUSE	GRB10_MOUSE	COE2_MOUSE	DYHC1_MOUSE	CXCR4_MOUSE	PRGC1_MOUSE	TRPM8_MOUSE	PRGC2_MOUSE	ALMS1_MOUSE	DP13B_MOUSE
biological_process	GO:0050729	positive regulation of inflammatory response	17	98	0.173469	0.0575237	0.963202	1	1	PE2R4_MOUSE	HYAL2_MOUSE	I17RB_MOUSE	CLOCK_MOUSE	NKG7_MOUSE	CDK19_MOUSE	RIPK1_MOUSE	STA5A_MOUSE	STA5B_MOUSE	ONCM_MOUSE	TNR1A_MOUSE	X3CL1_MOUSE	AA3R_MOUSE	IL16_MOUSE	IKBZ_MOUSE	MEFV_MOUSE	D3Z7A9_MOUSE
biological_process	GO:0032259	methylation	17	96	0.177083	0.992429	0.0100335	1	1	RRP8_MOUSE	NNMT_MOUSE	EFNMT_MOUSE	COQ5_MOUSE	PRD10_MOUSE	PRD15_MOUSE	NSUN7_MOUSE	B2RU90_MOUSE	D3YYD1_MOUSE	E9PVA2_MOUSE	A0A5H1ZRN1_MOUSE	G3UYK2_MOUSE	A0A1L1SS03_MOUSE	A0A0J9YV71_MOUSE	A0A1L1SRM4_MOUSE	D6RIL7_MOUSE	E9QPI2_MOUSE
biological_process	GO:1901224	positive regulation of NIK/NF-kappaB signaling	17	78	0.217949	0.65574	0.450239	1	1	SASH1_MOUSE	MCR_MOUSE	GREM1_MOUSE	CBP_MOUSE	EP300_MOUSE	NOD2_MOUSE	IRAK1_MOUSE	TE2IP_MOUSE	NOD1_MOUSE	TLR7_MOUSE	NFAT5_MOUSE	TNFA_MOUSE	RC3H1_MOUSE	RC3H2_MOUSE	E9Q8M8_MOUSE	B1AUW6_MOUSE	F8VQK5_MOUSE
biological_process	GO:0071560	cellular response to transforming growth factor beta stimulus	17	77	0.220779	0.995154	0.00712652	1	1	PDE3A_MOUSE	NOS3_MOUSE	CO1A1_MOUSE	HYAL2_MOUSE	MK07_MOUSE	DAB2_MOUSE	DLX1_MOUSE	PARP1_MOUSE	PRGC1_MOUSE	USP9X_MOUSE	ZEB1_MOUSE	MEF2C_MOUSE	ACVL1_MOUSE	DREB_MOUSE	Q8CFZ6_MOUSE	A0A0R4J104_MOUSE	A0A0H2UH28_MOUSE
biological_process	GO:0010951	negative regulation of endopeptidase activity	17	95	0.178947	0.73784	0.320019	1	1	SPA3A_MOUSE	TICN3_MOUSE	SPA3G_MOUSE	A1AT3_MOUSE	A1AT6_MOUSE	A1AT2_MOUSE	ANGT_MOUSE	FETUB_MOUSE	SPB12_MOUSE	SPA12_MOUSE	SPA11_MOUSE	ZPI_MOUSE	A2MG_MOUSE	IC1_MOUSE	A1AT5_MOUSE	A1AT1_MOUSE	A1AT4_MOUSE
biological_process	GO:1901215	negative regulation of neuron death	17	80	0.2125	0.687754	0.366562	1	1	SORL_MOUSE	ALG13_MOUSE	CSF1_MOUSE	CSF3_MOUSE	CTNB1_MOUSE	CAPON_MOUSE	CREB1_MOUSE	ESR2_MOUSE	OX2G_MOUSE	PRGC1_MOUSE	TNR1B_MOUSE	UCN1_MOUSE	CMGA_MOUSE	NEO1_MOUSE	ITPR1_MOUSE	AP2B1_MOUSE	FBX7_MOUSE
biological_process	GO:0014070	response to organic cyclic compound	17	83	0.204819	0.676975	0.350065	1	1	PLIN2_MOUSE	DUS6_MOUSE	KAT2A_MOUSE	ANGP2_MOUSE	HNF1B_MOUSE	ATF1_MOUSE	CAC1B_MOUSE	CXCR4_MOUSE	SCN5A_MOUSE	ACACA_MOUSE	GIP_MOUSE	ACACB_MOUSE	ATF2_MOUSE	ANXA7_MOUSE	AHR_MOUSE	B9EJX5_MOUSE	E0CXB9_MOUSE
biological_process	GO:0042102	positive regulation of T cell proliferation	17	75	0.226667	0.609368	0.481326	1	1	PTPRC_MOUSE	I12R1_MOUSE	CC88B_MOUSE	TYK2_MOUSE	TFR1_MOUSE	SPTA1_MOUSE	VCAM1_MOUSE	CAR11_MOUSE	EFNB1_MOUSE	IL23A_MOUSE	IL23R_MOUSE	IL2RA_MOUSE	IL6RB_MOUSE	CD40L_MOUSE	CD4_MOUSE	CD6_MOUSE	Q3UPN1_MOUSE
biological_process	GO:0006935	chemotaxis	17	96	0.177083	0.928697	0.083756	1	1	LSP1_MOUSE	ECP1_MOUSE	FER_MOUSE	CCR9_MOUSE	P3C2G_MOUSE	PK3CG_MOUSE	RNAS2_MOUSE	PI51C_MOUSE	X3CL1_MOUSE	AMOT_MOUSE	FES_MOUSE	DOCK2_MOUSE	ECSCR_MOUSE	Q923L6_MOUSE	Q923L7_MOUSE	F8WIS0_MOUSE	A0A0R4J0N8_MOUSE
biological_process	GO:0010595	positive regulation of endothelial cell migration	17	72	0.236111	0.929398	0.102469	1	1	SASH1_MOUSE	SMOC2_MOUSE	ANGP4_MOUSE	ANGT_MOUSE	BCAR1_MOUSE	EGF_MOUSE	FOXC2_MOUSE	PK3CG_MOUSE	RIN2_MOUSE	ROCK2_MOUSE	ZC12A_MOUSE	ATOH8_MOUSE	ANGP1_MOUSE	BMPR2_MOUSE	Q3UTR7_MOUSE	F8VQK5_MOUSE	A0A1Y7VMN0_MOUSE
biological_process	GO:0043525	positive regulation of neuron apoptotic process	17	82	0.207317	0.456124	0.647479	1	1	AP2B_MOUSE	HDAC4_MOUSE	EGR1_MOUSE	CTNB1_MOUSE	FOXO3_MOUSE	NF1_MOUSE	TNR1A_MOUSE	PIN1_MOUSE	P53_MOUSE	TNFA_MOUSE	TGFB2_MOUSE	ATM_MOUSE	AGRIN_MOUSE	ATF2_MOUSE	CASP6_MOUSE	Q3ULQ2_MOUSE	A0A0A6YXU9_MOUSE
biological_process	GO:0007519	skeletal muscle tissue development	17	65	0.261538	0.856475	0.185412	1	1	DMD_MOUSE	EP300_MOUSE	PAX7_MOUSE	COT2_MOUSE	SIX4_MOUSE	SIN3B_MOUSE	SKIL_MOUSE	NF1_MOUSE	PSA6_MOUSE	PLEC_MOUSE	SVIL_MOUSE	ZBT18_MOUSE	MEF2C_MOUSE	HXD10_MOUSE	MYH14_MOUSE	CFLAR_MOUSE	A0A1B0GS91_MOUSE
biological_process	GO:0003151	outflow tract morphogenesis	17	60	0.283333	0.869158	0.191877	1	1	PLXD1_MOUSE	HIF1A_MOUSE	FOG2_MOUSE	FOXH1_MOUSE	EYA1_MOUSE	GATA4_MOUSE	NIPBL_MOUSE	NOTC1_MOUSE	SUH_MOUSE	MEF2C_MOUSE	TGFB2_MOUSE	NPY5R_MOUSE	BMPR2_MOUSE	ATF2_MOUSE	Q80ZX0_MOUSE	F6YIN5_MOUSE	F6VJC5_MOUSE
biological_process	GO:0043627	response to estrogen	17	77	0.220779	0.613099	0.486219	1	1	MRP2_MOUSE	TRI25_MOUSE	K1C19_MOUSE	KMT2D_MOUSE	CTNB1_MOUSE	EP300_MOUSE	GATA4_MOUSE	ZN366_MOUSE	TGFB2_MOUSE	ARSA_MOUSE	HXA10_MOUSE	ABCBB_MOUSE	GLI3_MOUSE	BRCA1_MOUSE	CTNA1_MOUSE	Q91Z25_MOUSE	E0CXB9_MOUSE
biological_process	GO:0007129	homologous chromosome pairing at meiosis	17	44	0.386364	0.957664	0.0734011	1	1	SUN1_MOUSE	S6OS1_MOUSE	DNM3C_MOUSE	FACD2_MOUSE	KASH5_MOUSE	PRDM9_MOUSE	RN212_MOUSE	SYCP3_MOUSE	STAG3_MOUSE	TEX15_MOUSE	R212B_MOUSE	IHO1_MOUSE	NDC1_MOUSE	MRE11_MOUSE	MOR2B_MOUSE	ANR31_MOUSE	F8WHJ9_MOUSE
biological_process	GO:0032868	response to insulin	17	73	0.232877	0.656354	0.39531	1	1	KHK_MOUSE	GRB10_MOUSE	EGR1_MOUSE	GTR1_MOUSE	P85A_MOUSE	SESN3_MOUSE	SHIP2_MOUSE	TSC1_MOUSE	STXB3_MOUSE	VP13C_MOUSE	VGF_MOUSE	CRY1_MOUSE	KCNQ1_MOUSE	MEAK7_MOUSE	Q542V3_MOUSE	B2RUS7_MOUSE	G3X9X1_MOUSE
biological_process	GO:0007338	single fertilization	17	74	0.22973	0.389614	0.677373	1	1	S23IP_MOUSE	CECR2_MOUSE	KDM5B_MOUSE	FETUB_MOUSE	ASH1L_MOUSE	CC136_MOUSE	MFGM_MOUSE	IRAG2_MOUSE	TRPC2_MOUSE	WT1_MOUSE	ACRO_MOUSE	ADAM3_MOUSE	HXD10_MOUSE	HXA10_MOUSE	KMT2C_MOUSE	ADCY3_MOUSE	F8VQM8_MOUSE
biological_process	GO:0032715	negative regulation of interleukin-6 production	17	58	0.293103	0.957917	0.0765526	1	1	I27RA_MOUSE	LRB4A_MOUSE	FLT3_MOUSE	NLRC3_MOUSE	IRAK3_MOUSE	OX2G_MOUSE	SLAF5_MOUSE	SHIP1_MOUSE	TNAP3_MOUSE	NLRX1_MOUSE	ZC12A_MOUSE	TNR1A_MOUSE	TNFA_MOUSE	BANK1_MOUSE	A0A140LJ72_MOUSE	A0A140LI05_MOUSE	A0A2R8VHN0_MOUSE
biological_process	GO:0030838	positive regulation of actin filament polymerization	17	57	0.298246	0.99659	0.00585048	1	1	M3K1_MOUSE	LMOD2_MOUSE	FCSD2_MOUSE	CSF3_MOUSE	BIN1_MOUSE	FCSD1_MOUSE	FER_MOUSE	BAIP2_MOUSE	EVL_MOUSE	KIRR1_MOUSE	CARL1_MOUSE	SRC8_MOUSE	TEN1_MOUSE	ICAM1_MOUSE	BORG2_MOUSE	BAG4_MOUSE	FMN1_MOUSE
biological_process	GO:0032731	positive regulation of interleukin-1 beta production	17	69	0.246377	0.83132	0.249934	1	1	MALT1_MOUSE	IFI5A_MOUSE	EGR1_MOUSE	GBP5_MOUSE	NOD2_MOUSE	NL1B2_MOUSE	NOD1_MOUSE	RIPK2_MOUSE	TNFA_MOUSE	MEFV_MOUSE	CLC7A_MOUSE	AIM2_MOUSE	Q80SY9_MOUSE	E9Q3L4_MOUSE	D3Z7A9_MOUSE	G3UZV2_MOUSE	D3Z2E7_MOUSE
biological_process	GO:0030866	cortical actin cytoskeleton organization	17	58	0.293103	0.906473	0.148011	1	1	TLN1_MOUSE	EPB41_MOUSE	ROCK1_MOUSE	ROCK2_MOUSE	TNFA_MOUSE	FHOD3_MOUSE	E41L2_MOUSE	FMNL1_MOUSE	E9PV14_MOUSE	A2A842_MOUSE	A0A5F8MPE1_MOUSE	A0A1W2P6X3_MOUSE	F6S4K9_MOUSE	A2A841_MOUSE	E9Q777_MOUSE	A2AD32_MOUSE	A0A1Y7VMN0_MOUSE
biological_process	GO:0042552	myelination	17	71	0.239437	0.547502	0.520139	1	1	CNTN1_MOUSE	TSC1_MOUSE	HYCCI_MOUSE	ZNF24_MOUSE	MBP_MOUSE	AGRG6_MOUSE	MYO5A_MOUSE	MPDZ_MOUSE	EI2BD_MOUSE	CNTP1_MOUSE	A0A571BEJ4_MOUSE	A0A087WNW2_MOUSE	E9Q171_MOUSE	D3Z780_MOUSE	A0A087WR56_MOUSE	E9PW06_MOUSE	A0A087WPX3_MOUSE
biological_process	GO:0009117	nucleotide metabolic process	17	24	0.708333	5.12657e-08	1	0	1	PPAP_MOUSE	A0A1W2P7Q8_MOUSE	D3Z145_MOUSE	A0A1Y7VK90_MOUSE	A0A1W2P7S7_MOUSE	A0A1W2P7P9_MOUSE	A0A1W2P6J4_MOUSE	A0A1W2P893_MOUSE	A0A1Y7VJB2_MOUSE	A0A1W2P710_MOUSE	A0A1W2P6R5_MOUSE	A0A1W2P7K9_MOUSE	A0A1W2P7E9_MOUSE	A0A1W2P6X8_MOUSE	A0A1W2P7V4_MOUSE	A0A1W2P7D6_MOUSE	D6REF4_MOUSE
biological_process	GO:0032012	regulation of ARF protein signal transduction	17	46	0.369565	0.997123	0.00710894	1	1	IQEC2_MOUSE	PSD3_MOUSE	PSD4_MOUSE	PSD1_MOUSE	BIG1_MOUSE	BIG3_MOUSE	ARFG1_MOUSE	A4GZ26_MOUSE	Q6DFZ1_MOUSE	A0A1N9M5I8_MOUSE	D3Z6V7_MOUSE	D3YYK9_MOUSE	A0A1D5RLK2_MOUSE	E9QAD8_MOUSE	A0A1D5RMH7_MOUSE	F6Z9E6_MOUSE	D3Z5I6_MOUSE
biological_process	GO:0001974	blood vessel remodeling	16	46	0.347826	0.997135	0.0067293	1	1	NOS3_MOUSE	EXT1_MOUSE	ANGP2_MOUSE	NFAC3_MOUSE	FOXC2_MOUSE	NOS2_MOUSE	CRUM1_MOUSE	SUH_MOUSE	UFO_MOUSE	MEF2C_MOUSE	TGFB2_MOUSE	ACVL1_MOUSE	MDM2_MOUSE	BMPR2_MOUSE	ADA1B_MOUSE	AHR_MOUSE
biological_process	GO:0009636	response to toxic substance	16	88	0.181818	0.146756	0.889859	1	1	S6A14_MOUSE	FOS_MOUSE	ARNT2_MOUSE	ATS13_MOUSE	GRIA1_MOUSE	CPSM_MOUSE	SC6A1_MOUSE	RHG33_MOUSE	WAPL_MOUSE	TRPM6_MOUSE	MBP_MOUSE	HYES_MOUSE	ARNT_MOUSE	AHR_MOUSE	A0A0R4IZW5_MOUSE	Q3KR45_MOUSE
biological_process	GO:0007080	mitotic metaphase plate congression	16	42	0.380952	0.998715	0.00327966	1	1	KIF14_MOUSE	CHM4C_MOUSE	DCTN2_MOUSE	KIFC1_MOUSE	CHMP6_MOUSE	NUP62_MOUSE	IMB1_MOUSE	SPDLY_MOUSE	PSRC1_MOUSE	CENPE_MOUSE	KI18A_MOUSE	KIF22_MOUSE	KIF2C_MOUSE	CHM2B_MOUSE	CHMP7_MOUSE	E9PUA5_MOUSE
biological_process	GO:0071333	cellular response to glucose stimulus	16	76	0.210526	0.551395	0.521336	1	1	PK3CA_MOUSE	PAX2_MOUSE	FOXO3_MOUSE	KCNB1_MOUSE	SIN3A_MOUSE	S39AE_MOUSE	VCAM1_MOUSE	ZBT20_MOUSE	SRF_MOUSE	ZO1_MOUSE	UN13B_MOUSE	ICAM1_MOUSE	NPTX1_MOUSE	B2RR24_MOUSE	E9PXW9_MOUSE	Q75WC0_MOUSE
biological_process	GO:0016575	histone deacetylation	16	46	0.347826	0.982193	0.030523	1	1	MIER1_MOUSE	HDAC9_MOUSE	MO4L2_MOUSE	HDAC4_MOUSE	HDAC6_MOUSE	BAZ2A_MOUSE	MTA3_MOUSE	SIR2_MOUSE	SIN3A_MOUSE	SIN3B_MOUSE	MS3L1_MOUSE	TREF1_MOUSE	ZN541_MOUSE	RBM14_MOUSE	E9Q2I4_MOUSE	A0A1Y7VP67_MOUSE
biological_process	GO:0043154	negative regulation of cysteine-type endopeptidase activity involved in apoptotic process	16	75	0.213333	0.577334	0.525145	1	1	PAX2_MOUSE	SH3R1_MOUSE	INT1_MOUSE	FNIP1_MOUSE	DHC24_MOUSE	NR4A1_MOUSE	MRTFA_MOUSE	TNFA_MOUSE	IGB1B_MOUSE	IGBP1_MOUSE	MDM2_MOUSE	CFLAR_MOUSE	CD44_MOUSE	G3X8Q7_MOUSE	E9QQ33_MOUSE	A2APM2_MOUSE
biological_process	GO:0010942	positive regulation of cell death	16	60	0.266667	0.629414	0.404237	1	1	DUS6_MOUSE	APC_MOUSE	KTNB1_MOUSE	EGR1_MOUSE	ACOX2_MOUSE	CELF1_MOUSE	PAX6_MOUSE	CDN1B_MOUSE	RIPK1_MOUSE	FAF1_MOUSE	NOD1_MOUSE	RIPK2_MOUSE	ZC12A_MOUSE	IF4G1_MOUSE	LRP1_MOUSE	A0A0R4J0I9_MOUSE
biological_process	GO:0043966	histone H3 acetylation	16	65	0.246154	0.96891	0.0519893	1	1	PER1_MOUSE	TAF6L_MOUSE	TAF6_MOUSE	KAT2A_MOUSE	KAT6A_MOUSE	KAT6B_MOUSE	BRCA2_MOUSE	KAT7_MOUSE	TAF5L_MOUSE	TFE2_MOUSE	YETS2_MOUSE	B9EJX5_MOUSE	G3X940_MOUSE	A0A5F8MQ39_MOUSE	H3BK01_MOUSE	E9QAP7_MOUSE
biological_process	GO:0050796	regulation of insulin secretion	16	56	0.285714	0.22198	0.824914	1	1	PER2_MOUSE	PDE3B_MOUSE	RFX3_MOUSE	AP2B_MOUSE	CLOCK_MOUSE	NOS2_MOUSE	RFX6_MOUSE	SRBP1_MOUSE	TNFA_MOUSE	ICA69_MOUSE	EIPR1_MOUSE	D3Z376_MOUSE	S4R217_MOUSE	D3Z119_MOUSE	D3Z118_MOUSE	A0A498WGM0_MOUSE
biological_process	GO:0006006	glucose metabolic process	16	95	0.168421	0.108464	0.91762	1	1	PGM2_MOUSE	PK3CA_MOUSE	AP2B_MOUSE	NISCH_MOUSE	DCXR_MOUSE	P85A_MOUSE	USF1_MOUSE	SHIP2_MOUSE	TNFA_MOUSE	KCNQ1_MOUSE	BRAT1_MOUSE	G3X9X1_MOUSE	E9QLK3_MOUSE	F6XXX5_MOUSE	E9Q2E4_MOUSE	A0A0J9YUS1_MOUSE
biological_process	GO:0050776	regulation of immune response	16	64	0.25	0.219867	0.800891	1	1	TNF13_MOUSE	CD22_MOUSE	ENTP7_MOUSE	FCGR3_MOUSE	OX2G_MOUSE	SIG10_MOUSE	PTPRD_MOUSE	TBX21_MOUSE	SPP2B_MOUSE	CGAS_MOUSE	CAR11_MOUSE	CL12A_MOUSE	Q05D16_MOUSE	Q80VX2_MOUSE	E9PZI9_MOUSE	E9QMY1_MOUSE
biological_process	GO:0034446	substrate adhesion-dependent cell spreading	16	69	0.231884	0.920646	0.114478	1	1	PEAK1_MOUSE	SRGP2_MOUSE	KIF14_MOUSE	LAMB3_MOUSE	LAMB1_MOUSE	LAMA5_MOUSE	MERTK_MOUSE	LAMC3_MOUSE	FER_MOUSE	MILK2_MOUSE	TYRO3_MOUSE	UFO_MOUSE	USH2A_MOUSE	RADIL_MOUSE	AKIP1_MOUSE	E9QN70_MOUSE
biological_process	GO:0071300	cellular response to retinoic acid	16	70	0.228571	0.729398	0.373248	1	1	PHC1_MOUSE	SNW1_MOUSE	PAX2_MOUSE	CO1A1_MOUSE	CREB1_MOUSE	LTK_MOUSE	TBXT_MOUSE	YAP1_MOUSE	MEF2C_MOUSE	TNFA_MOUSE	ADNP2_MOUSE	HXA2_MOUSE	HTRA2_MOUSE	ATM_MOUSE	A0A0B4J1E2_MOUSE	A0A0A6YWL7_MOUSE
biological_process	GO:0043433	negative regulation of DNA-binding transcription factor activity	16	97	0.164948	0.934092	0.0898296	1	1	PBX1_MOUSE	KAT6A_MOUSE	HDAC4_MOUSE	EOMES_MOUSE	FOXH1_MOUSE	E2F1_MOUSE	MED13_MOUSE	HAIR_MOUSE	PAXI1_MOUSE	TBXT_MOUSE	TBX6_MOUSE	TNR4_MOUSE	WWP2_MOUSE	PTC1_MOUSE	NR0B1_MOUSE	E9QQ89_MOUSE
biological_process	GO:0098586	cellular response to virus	16	56	0.285714	0.941578	0.0921555	1	1	HIF1A_MOUSE	FLT3_MOUSE	EXT1_MOUSE	CBP_MOUSE	GSDME_MOUSE	RRP1B_MOUSE	PO2F2_MOUSE	VWCE_MOUSE	ZC12A_MOUSE	ZCCHV_MOUSE	TLR7_MOUSE	WDFY4_MOUSE	DSRAD_MOUSE	GLI2_MOUSE	ATF2_MOUSE	Q6DFZ1_MOUSE
biological_process	GO:0030593	neutrophil chemotaxis	16	94	0.170213	0.0725652	0.954481	1	1	PDE4D_MOUSE	ITB2_MOUSE	CCL6_MOUSE	FCGR3_MOUSE	FYV1_MOUSE	ITB2L_MOUSE	OSTP_MOUSE	SRP54_MOUSE	VAV_MOUSE	PREX1_MOUSE	X3CL1_MOUSE	TGFB2_MOUSE	Q6DFZ1_MOUSE	G3UWT3_MOUSE	G3UZ46_MOUSE	B1AWC9_MOUSE
biological_process	GO:0006919	activation of cysteine-type endopeptidase activity involved in apoptotic process	16	97	0.164948	0.172488	0.88666	1	1	HIP1R_MOUSE	DBLOH_MOUSE	NL1B2_MOUSE	TNR16_MOUSE	ROBO1_MOUSE	NOD1_MOUSE	STAT1_MOUSE	RHG07_MOUSE	PML_MOUSE	XDH_MOUSE	TNFA_MOUSE	C8AP2_MOUSE	HIP1_MOUSE	CFLAR_MOUSE	A0A338P6F7_MOUSE	E9PXD2_MOUSE
biological_process	GO:0060291	long-term synaptic potentiation	16	62	0.258065	0.954585	0.06961	1	1	NTRK2_MOUSE	STX4_MOUSE	LRRT2_MOUSE	TENR_MOUSE	RGS14_MOUSE	RGRF2_MOUSE	RELN_MOUSE	RIMS1_MOUSE	UN13A_MOUSE	TSH3_MOUSE	GIP_MOUSE	ITPR3_MOUSE	Q8BUN9_MOUSE	Q14BI1_MOUSE	B1AXF3_MOUSE	B1AXF2_MOUSE
biological_process	GO:0007281	germ cell development	16	78	0.205128	0.897932	0.123862	1	1	TIAR_MOUSE	DAZL_MOUSE	DND1_MOUSE	ANGP2_MOUSE	CXCR4_MOUSE	HILS1_MOUSE	B2CL1_MOUSE	PRD14_MOUSE	FANCC_MOUSE	ZFP37_MOUSE	WT1_MOUSE	TDRD6_MOUSE	NANO3_MOUSE	DMRT1_MOUSE	ACVR1_MOUSE	B2KF24_MOUSE
biological_process	GO:0007157	heterophilic cell-cell adhesion via plasma membrane cell adhesion molecules	16	57	0.280702	0.933551	0.115278	1	1	FAT4_MOUSE	ITA5_MOUSE	CRTAM_MOUSE	GRID2_MOUSE	NECT4_MOUSE	CRUM1_MOUSE	PCD16_MOUSE	PTPRD_MOUSE	VCAM1_MOUSE	TEN4_MOUSE	TEN2_MOUSE	TEN1_MOUSE	AGRL1_MOUSE	HMCN1_MOUSE	CD6_MOUSE	Q3UPN1_MOUSE
biological_process	GO:0002218	activation of innate immune response	16	66	0.242424	0.814647	0.258931	1	1	STING_MOUSE	IFI5A_MOUSE	PYDC3_MOUSE	PRKDC_MOUSE	SIN3A_MOUSE	PSPC1_MOUSE	RBM14_MOUSE	CGAS_MOUSE	MATR3_MOUSE	AIM2_MOUSE	CASP6_MOUSE	E9Q3L4_MOUSE	D3Z5G0_MOUSE	G3UZV2_MOUSE	D3Z2E7_MOUSE	E9QAN9_MOUSE
biological_process	GO:0045860	positive regulation of protein kinase activity	16	110	0.145455	0.650796	0.393583	1	1	TAB2_MOUSE	LRP8_MOUSE	M3K12_MOUSE	CSF1_MOUSE	DAB1_MOUSE	RELN_MOUSE	TNFA_MOUSE	ALS2_MOUSE	CENPE_MOUSE	CD4_MOUSE	Q7TN74_MOUSE	H3BL28_MOUSE	H3BKQ7_MOUSE	H3BJD0_MOUSE	E9QKK1_MOUSE	H3BJD6_MOUSE
biological_process	GO:0032467	positive regulation of cytokinesis	16	62	0.258065	0.902336	0.15756	1	1	MAP10_MOUSE	KIF14_MOUSE	KI20B_MOUSE	AURKB_MOUSE	KIF23_MOUSE	CSPP1_MOUSE	PKP4_MOUSE	SVIL_MOUSE	CDC6_MOUSE	CTRO_MOUSE	D3YU89_MOUSE	A2AS47_MOUSE	A0A0R4J145_MOUSE	A2AS44_MOUSE	F6QJJ3_MOUSE	A2AS45_MOUSE
biological_process	GO:0042472	inner ear morphogenesis	16	77	0.207792	0.960807	0.0601069	1	1	PAX2_MOUSE	SPY2_MOUSE	DLX5_MOUSE	BCR_MOUSE	DLX6_MOUSE	EYA1_MOUSE	FZD3_MOUSE	SIX4_MOUSE	ROR2_MOUSE	OTX2_MOUSE	AT2B2_MOUSE	ABR_MOUSE	MYO7A_MOUSE	MYO15_MOUSE	KCNQ1_MOUSE	HMX3_MOUSE
biological_process	GO:0007517	muscle organ development	16	93	0.172043	0.882235	0.143239	1	1	JPH1_MOUSE	ETV1_MOUSE	LAMA5_MOUSE	DMD_MOUSE	FOXK1_MOUSE	MTSS1_MOUSE	PRR14_MOUSE	PAXB1_MOUSE	MRTFB_MOUSE	ZN609_MOUSE	UBP2_MOUSE	ZFHX3_MOUSE	FOXO4_MOUSE	LMNA_MOUSE	CHD2_MOUSE	CLAT_MOUSE
biological_process	GO:0032456	endocytic recycling	16	61	0.262295	0.993972	0.0113737	1	1	EPG5_MOUSE	MILK2_MOUSE	CCD22_MOUSE	ENTR1_MOUSE	STX6_MOUSE	PTN23_MOUSE	VPS52_MOUSE	ANR27_MOUSE	K1109_MOUSE	EIPR1_MOUSE	GGA3_MOUSE	DEN1C_MOUSE	F7BE84_MOUSE	A0A2R8W6G4_MOUSE	E9PZD2_MOUSE	A6H6J9_MOUSE
biological_process	GO:0008333	endosome to lysosome transport	16	55	0.290909	0.950792	0.0861873	1	1	BECN2_MOUSE	EPG5_MOUSE	BIN1_MOUSE	KI13A_MOUSE	RILP_MOUSE	RN157_MOUSE	TGFA1_MOUSE	VPS11_MOUSE	HOOK3_MOUSE	HGS_MOUSE	DTX3L_MOUSE	BAKOR_MOUSE	Q6P9N8_MOUSE	G3UYW9_MOUSE	Q91XY5_MOUSE	F8VQ75_MOUSE
biological_process	GO:0042832	defense response to protozoan	16	44	0.363636	0.995104	0.0120463	1	1	LYST_MOUSE	GBP6_MOUSE	CC88B_MOUSE	NKG7_MOUSE	IRF8_MOUSE	TLR12_MOUSE	GBP7_MOUSE	A4UUI4_MOUSE	Q9CY55_MOUSE	Q000W5_MOUSE	A4UUI3_MOUSE	Q2V6D6_MOUSE	L7N1X8_MOUSE	A0A0G2JDT5_MOUSE	Q8BTS3_MOUSE	A9YVJ5_MOUSE
biological_process	GO:0031116	positive regulation of microtubule polymerization	16	35	0.457143	0.998666	0.00370958	1	1	MAP1B_MOUSE	APC_MOUSE	NUMA1_MOUSE	CDN1B_MOUSE	SLAI1_MOUSE	SLAI2_MOUSE	PSRC1_MOUSE	TAU_MOUSE	TGRM1_MOUSE	NIN_MOUSE	FES_MOUSE	NAV3_MOUSE	AKAP9_MOUSE	CK5P2_MOUSE	E9QMF5_MOUSE	E9QQ10_MOUSE
biological_process	GO:0006289	nucleotide-excision repair	16	56	0.285714	0.873952	0.189219	1	1	RFA2_MOUSE	DCR1A_MOUSE	BRCA2_MOUSE	SLX4_MOUSE	FANCC_MOUSE	XPC_MOUSE	TF2H1_MOUSE	TF2H4_MOUSE	P53_MOUSE	DPOLL_MOUSE	FAN1_MOUSE	ERCC3_MOUSE	Q3TE40_MOUSE	A0A0U1RP06_MOUSE	G3X8R4_MOUSE	E9QKD9_MOUSE
biological_process	GO:0030218	erythrocyte differentiation	16	59	0.271186	0.95812	0.061752	1	1	PKNX1_MOUSE	NF2L1_MOUSE	KMT2E_MOUSE	SP3_MOUSE	UFL1_MOUSE	TRI10_MOUSE	TFE2_MOUSE	CDIN1_MOUSE	HCLS1_MOUSE	HEMH_MOUSE	HEM0_MOUSE	KCNQ1_MOUSE	DSRAD_MOUSE	ACINU_MOUSE	FLVC1_MOUSE	E9PWV4_MOUSE
biological_process	GO:0043507	positive regulation of JUN kinase activity	16	63	0.253968	0.85835	0.218528	1	1	SASH1_MOUSE	TIRAP_MOUSE	MAGI3_MOUSE	M3K12_MOUSE	M3K1_MOUSE	ERN2_MOUSE	EPHA4_MOUSE	IRAK1_MOUSE	ROR2_MOUSE	TNR11_MOUSE	TAOK3_MOUSE	TNFA_MOUSE	M4K2_MOUSE	ARHG5_MOUSE	Q8C3W2_MOUSE	F8VQK5_MOUSE
biological_process	GO:0001837	epithelial to mesenchymal transition	16	47	0.340426	0.989961	0.0156549	1	1	HIF1A_MOUSE	CUL7_MOUSE	FA83D_MOUSE	DDX17_MOUSE	DDX5_MOUSE	NOTC1_MOUSE	ROCK1_MOUSE	SUH_MOUSE	ROCK2_MOUSE	TGFB2_MOUSE	BMP2_MOUSE	DLG5_MOUSE	CIP4_MOUSE	AKNA_MOUSE	Q3U741_MOUSE	Q8BTS0_MOUSE
biological_process	GO:0006952	defense response	16	69	0.231884	6.12222e-05	0.999951	0.096	1	STAT2_MOUSE	STAT6_MOUSE	LSP1_MOUSE	HG2A_MOUSE	NOD2_MOUSE	NGP_MOUSE	STAT4_MOUSE	SRCRL_MOUSE	STA5A_MOUSE	STA5B_MOUSE	STAT1_MOUSE	TNR1A_MOUSE	TLR1_MOUSE	TNFA_MOUSE	A2AQ99_MOUSE	A0A494BAW1_MOUSE
biological_process	GO:0007528	neuromuscular junction development	16	48	0.333333	0.973244	0.0490487	1	1	LIPB2_MOUSE	KALRN_MOUSE	CACB2_MOUSE	TENA_MOUSE	UN13A_MOUSE	UN13B_MOUSE	UN13C_MOUSE	PZRN3_MOUSE	ALS2_MOUSE	AGRIN_MOUSE	DVL1_MOUSE	A0A1W2P8G5_MOUSE	E9Q6R7_MOUSE	Q61636_MOUSE	A0A1W2P8A5_MOUSE	A0A1W2P7C0_MOUSE
biological_process	GO:0010507	negative regulation of autophagy	15	47	0.319149	0.987233	0.0236183	1	1	RUBIC_MOUSE	FOXK2_MOUSE	BMF_MOUSE	FOXK1_MOUSE	GATA4_MOUSE	KDM4A_MOUSE	KLH22_MOUSE	SIR2_MOUSE	TNAP3_MOUSE	IF4G1_MOUSE	IF4G2_MOUSE	E9PXW9_MOUSE	E9PZP8_MOUSE	G3XA17_MOUSE	A2AV75_MOUSE
biological_process	GO:0040018	positive regulation of multicellular organism growth	15	46	0.326087	0.981102	0.0400779	1	1	FLT3_MOUSE	CSF1_MOUSE	ANGT_MOUSE	BBS4_MOUSE	CELF1_MOUSE	CREB1_MOUSE	NIPBL_MOUSE	BBS2_MOUSE	STA5A_MOUSE	STA5B_MOUSE	PIT1_MOUSE	VILI_MOUSE	Q91ZE6_MOUSE	E9PX29_MOUSE	E9PZC2_MOUSE
biological_process	GO:0045471	response to ethanol	15	128	0.117188	0.00274632	0.998659	0.979	1	GABR1_MOUSE	GABT_MOUSE	CSF3_MOUSE	SIAT1_MOUSE	THAS_MOUSE	SRBP1_MOUSE	NMD3A_MOUSE	ZO1_MOUSE	TNFA_MOUSE	4EBP1_MOUSE	ARSA_MOUSE	ABCBB_MOUSE	Q3UPN1_MOUSE	D3YYC3_MOUSE	A0A0A6YWL7_MOUSE
biological_process	GO:0002931	response to ischemia	15	61	0.245902	0.819659	0.270514	1	1	PER2_MOUSE	CSF1_MOUSE	EGR1_MOUSE	CSF1R_MOUSE	CPEB4_MOUSE	B2CL1_MOUSE	SIR5_MOUSE	ROCK2_MOUSE	MEF2C_MOUSE	P53_MOUSE	X3CL1_MOUSE	4EBP1_MOUSE	ABRX2_MOUSE	A0A338P6U8_MOUSE	Z4YJY0_MOUSE
biological_process	GO:0048536	spleen development	15	46	0.326087	0.981102	0.0400779	1	1	PBX1_MOUSE	FLT3_MOUSE	CTC1_MOUSE	EPB42_MOUSE	JARD2_MOUSE	KMT2A_MOUSE	NKX23_MOUSE	PRKDC_MOUSE	RIPK3_MOUSE	TET2_MOUSE	RC3H1_MOUSE	RC3H2_MOUSE	RBM15_MOUSE	FLVC1_MOUSE	AHR_MOUSE
biological_process	GO:0070301	cellular response to hydrogen peroxide	15	78	0.192308	0.239661	0.828534	1	1	PAX2_MOUSE	STAT6_MOUSE	ANKZ1_MOUSE	MK07_MOUSE	NF2L2_MOUSE	HDAC6_MOUSE	OSER1_MOUSE	I18RA_MOUSE	RIPK1_MOUSE	PKHA1_MOUSE	TNAP3_MOUSE	RIPK3_MOUSE	UFO_MOUSE	TRPM2_MOUSE	J3QM81_MOUSE
biological_process	GO:0042110	T cell activation	15	47	0.319149	0.927174	0.0871315	1	1	SATB1_MOUSE	HSH2D_MOUSE	NLRC3_MOUSE	GRP1_MOUSE	LY9_MOUSE	SLAF5_MOUSE	SLAF6_MOUSE	SLAF7_MOUSE	VAV_MOUSE	CAR11_MOUSE	DOCK2_MOUSE	CD44_MOUSE	CD4_MOUSE	A2APM2_MOUSE	A0A2R8VHN0_MOUSE
biological_process	GO:0034605	cellular response to heat	15	66	0.227273	0.641696	0.468384	1	1	HIKES_MOUSE	BAG3_MOUSE	DHX36_MOUSE	IRAK1_MOUSE	NF1_MOUSE	XYLT1_MOUSE	TPR_MOUSE	ARP21_MOUSE	MYOF_MOUSE	HTRA2_MOUSE	E9Q981_MOUSE	A0A087WSF4_MOUSE	Q8VC29_MOUSE	B1AUW6_MOUSE	F6R4Z5_MOUSE
biological_process	GO:0045429	positive regulation of nitric oxide biosynthetic process	15	60	0.25	0.837406	0.24834	1	1	PKD2_MOUSE	HRH1_MOUSE	INSR_MOUSE	ITB2_MOUSE	ANGT_MOUSE	ITB2L_MOUSE	TCAM1_MOUSE	TLR5_MOUSE	TNFA_MOUSE	RAE1B_MOUSE	ICAM1_MOUSE	CLC7A_MOUSE	Q3UTR7_MOUSE	Q542I8_MOUSE	A0A0A6YVY4_MOUSE
biological_process	GO:0001756	somitogenesis	15	55	0.272727	0.9373	0.102197	1	1	TITIN_MOUSE	KAT2A_MOUSE	EP300_MOUSE	FOXC2_MOUSE	PRKDC_MOUSE	PALB2_MOUSE	ROR2_MOUSE	SUH_MOUSE	TBXT_MOUSE	MED12_MOUSE	XRCC2_MOUSE	P53_MOUSE	MIB1_MOUSE	ATM_MOUSE	ABI1_MOUSE
biological_process	GO:0006457	protein folding	15	178	0.0842697	1.98785e-09	1	0	1	ANFB_MOUSE	DNJC1_MOUSE	PPIL1_MOUSE	ENPL_MOUSE	UBE4B_MOUSE	PPIG_MOUSE	PPIL2_MOUSE	TCPH_MOUSE	TBCD_MOUSE	RBP2_MOUSE	CALR3_MOUSE	AHSA1_MOUSE	Q80YT3_MOUSE	A0A0N4SV00_MOUSE	F7C312_MOUSE
biological_process	GO:0070936	protein K48-linked ubiquitination	15	80	0.1875	0.275014	0.809309	1	1	HACE1_MOUSE	RN115_MOUSE	RNF34_MOUSE	TNAP3_MOUSE	RN152_MOUSE	RNF8_MOUSE	TTC3_MOUSE	UBR5_MOUSE	RFFL_MOUSE	ITCH_MOUSE	DTX3L_MOUSE	AMFR_MOUSE	G5E8T2_MOUSE	E0CXC2_MOUSE	A0A2I3BQS6_MOUSE
biological_process	GO:0032757	positive regulation of interleukin-8 production	15	68	0.220588	0.673368	0.43848	1	1	PE2R4_MOUSE	TIRAP_MOUSE	HYAL2_MOUSE	HG2A_MOUSE	FCN2_MOUSE	NOS2_MOUSE	NOD2_MOUSE	RIPK1_MOUSE	NOD1_MOUSE	TLR5_MOUSE	TLR1_MOUSE	TLR7_MOUSE	TNFA_MOUSE	CLC7A_MOUSE	H3BKL1_MOUSE
biological_process	GO:0048706	embryonic skeletal system development	15	57	0.263158	0.973506	0.0399218	1	1	PBX1_MOUSE	CO1A1_MOUSE	MBTD1_MOUSE	PAX7_MOUSE	DLX1_MOUSE	SKT_MOUSE	SP1_MOUSE	TBXT_MOUSE	XYLT1_MOUSE	SP3_MOUSE	TAPT1_MOUSE	HXA2_MOUSE	DLX2_MOUSE	D3Z781_MOUSE	E9QAU4_MOUSE
biological_process	GO:0001938	positive regulation of endothelial cell proliferation	15	92	0.163043	0.0663815	0.959706	1	1	PLXB3_MOUSE	SEM5A_MOUSE	EGF_MOUSE	NRARP_MOUSE	NF1_MOUSE	NR4A1_MOUSE	SCG2_MOUSE	STA5A_MOUSE	VEGFB_MOUSE	BMP2_MOUSE	ACVL1_MOUSE	MYDGF_MOUSE	BMPR2_MOUSE	AGGF1_MOUSE	B2C3G8_MOUSE
biological_process	GO:0048146	positive regulation of fibroblast proliferation	15	78	0.192308	0.372709	0.72789	1	1	CTC1_MOUSE	HG2A_MOUSE	ANGT_MOUSE	EGF_MOUSE	E2F1_MOUSE	PRKDC_MOUSE	TNR16_MOUSE	PTPRZ_MOUSE	WAPL_MOUSE	PML_MOUSE	ZMIZ1_MOUSE	CDC6_MOUSE	KMT2C_MOUSE	Q3UTR7_MOUSE	A0A0R4J145_MOUSE
biological_process	GO:0000132	establishment of mitotic spindle orientation	15	38	0.394737	0.997737	0.00635132	1	1	SPY2_MOUSE	PAX6_MOUSE	NUMA1_MOUSE	SAPC2_MOUSE	SPDLY_MOUSE	SPY1_MOUSE	HD_MOUSE	MISP_MOUSE	CK5P2_MOUSE	Q8CDJ6_MOUSE	F6X7B3_MOUSE	A0A571BF63_MOUSE	A0A140LIW7_MOUSE	G3X9H5_MOUSE	F6RWQ6_MOUSE
biological_process	GO:0008306	associative learning	15	51	0.294118	0.985078	0.0243337	1	1	RIN1_MOUSE	ASIC1_MOUSE	ANGT_MOUSE	ELAV4_MOUSE	GBRA5_MOUSE	RPGF3_MOUSE	TENR_MOUSE	SC6A1_MOUSE	TSC1_MOUSE	RELN_MOUSE	SHAN1_MOUSE	SRF_MOUSE	UCN1_MOUSE	HD_MOUSE	Q3UTR7_MOUSE
biological_process	GO:0002230	positive regulation of defense response to virus by host	15	36	0.416667	0.998866	0.00347288	1	1	STING_MOUSE	I12R1_MOUSE	SIN3A_MOUSE	PARP9_MOUSE	STAT1_MOUSE	ZC12A_MOUSE	PML_MOUSE	CGAS_MOUSE	IL23A_MOUSE	IL23R_MOUSE	DTX3L_MOUSE	AIM2_MOUSE	E2AK4_MOUSE	A0A087WSP5_MOUSE	G5E8U4_MOUSE
biological_process	GO:1905168	positive regulation of double-strand break repair via homologous recombination	15	39	0.384615	0.996891	0.00837797	1	1	FUS_MOUSE	MMS19_MOUSE	MO4L2_MOUSE	MBTD1_MOUSE	ING3_MOUSE	EP400_MOUSE	EPC1_MOUSE	PARP1_MOUSE	POGZ_MOUSE	TCAB1_MOUSE	TIM_MOUSE	ARID2_MOUSE	KHDC3_MOUSE	Q921K2_MOUSE	D3YZC8_MOUSE
biological_process	GO:0006813	potassium ion transport	15	76	0.197368	0.172188	0.862805	1	1	KCNH2_MOUSE	KCNN3_MOUSE	KCNQ5_MOUSE	KCNB1_MOUSE	CDN1B_MOUSE	S12A2_MOUSE	TSC1_MOUSE	KCNN2_MOUSE	KCNQ1_MOUSE	Q32ME0_MOUSE	D3Z649_MOUSE	D3YTU6_MOUSE	D3Z592_MOUSE	M0QW64_MOUSE	B1AR82_MOUSE
biological_process	GO:0009953	dorsal/ventral pattern formation	15	52	0.288462	0.837956	0.224531	1	1	LMX1B_MOUSE	DYHC2_MOUSE	APC_MOUSE	CTNB1_MOUSE	PAX6_MOUSE	OTX2_MOUSE	PTC1_MOUSE	ACVL1_MOUSE	HXB2_MOUSE	IFT88_MOUSE	HXA2_MOUSE	GLI1_MOUSE	GLI2_MOUSE	GLI3_MOUSE	ACVR1_MOUSE
biological_process	GO:0016973	poly(A)+ mRNA export from nucleus	15	38	0.394737	0.997737	0.00635132	1	1	NUP93_MOUSE	HHEX_MOUSE	GANP_MOUSE	ZC11A_MOUSE	NU133_MOUSE	GLE1_MOUSE	Q80SZ6_MOUSE	F7AR15_MOUSE	A0A087WR40_MOUSE	A0A087WRQ1_MOUSE	A0A087WPJ1_MOUSE	Q4ZGD9_MOUSE	A0A087WSG1_MOUSE	D3YX67_MOUSE	A0A087WQ33_MOUSE
biological_process	GO:0071347	cellular response to interleukin-1	15	83	0.180723	0.669959	0.414356	1	1	RENT1_MOUSE	HIF1A_MOUSE	HYAL2_MOUSE	CCL6_MOUSE	ATS12_MOUSE	CATIN_MOUSE	NR1D1_MOUSE	RORA_MOUSE	UBP10_MOUSE	ZC12A_MOUSE	MYLK3_MOUSE	X3CL1_MOUSE	RC3H1_MOUSE	AKA12_MOUSE	ATS7_MOUSE
biological_process	GO:0010634	positive regulation of epithelial cell migration	15	41	0.365854	0.96549	0.0498881	1	1	HIF1A_MOUSE	HDAC6_MOUSE	INSL3_MOUSE	GAB2_MOUSE	PPM1F_MOUSE	VILI_MOUSE	TGFB2_MOUSE	DOCK1_MOUSE	DOCK5_MOUSE	BMPR2_MOUSE	CLAP1_MOUSE	CLAP2_MOUSE	Q5RL10_MOUSE	A0A087WQ31_MOUSE	A0A0A6YXU9_MOUSE
biological_process	GO:0006836	neurotransmitter transport	15	52	0.288462	0.81082	0.228417	1	1	SYNJ1_MOUSE	S6A12_MOUSE	S28A2_MOUSE	ICA69_MOUSE	Q8VCS9_MOUSE	A0A0N4SVF5_MOUSE	G5E8Z4_MOUSE	A0A0U1RNT8_MOUSE	D9HP81_MOUSE	E9PXG1_MOUSE	F6TZK4_MOUSE	E9PWP6_MOUSE	F6VBV0_MOUSE	A0A2I3BRM1_MOUSE	F6Y0S3_MOUSE
biological_process	GO:0051491	positive regulation of filopodium assembly	15	52	0.288462	0.942801	0.103361	1	1	FBP1L_MOUSE	P85A_MOUSE	SRF_MOUSE	TEN2_MOUSE	TEN1_MOUSE	MYO3A_MOUSE	AGRIN_MOUSE	Q3UH28_MOUSE	A2A484_MOUSE	Q3U1M7_MOUSE	A2A485_MOUSE	E9PUI5_MOUSE	A2A483_MOUSE	E9Q8D1_MOUSE	A2A482_MOUSE
biological_process	GO:0060402	calcium ion transport into cytosol	15	29	0.517241	0.54462	0.522272	1	1	TRPM1_MOUSE	ITPR3_MOUSE	CA2D1_MOUSE	Q5SUG4_MOUSE	Q5SUF5_MOUSE	Q5SUG2_MOUSE	Q5SUF9_MOUSE	Q5SUF6_MOUSE	Q5SUG3_MOUSE	Q5SUG1_MOUSE	Q5SUF7_MOUSE	E9PWL1_MOUSE	Q5SUF8_MOUSE	Q5SUG0_MOUSE	A0A0U1RQ32_MOUSE
biological_process	GO:0045599	negative regulation of fat cell differentiation	15	60	0.25	0.781472	0.316713	1	1	GPS2_MOUSE	FOG2_MOUSE	E2F1_MOUSE	NCOR2_MOUSE	RORA_MOUSE	SIR2_MOUSE	TGFI1_MOUSE	YAP1_MOUSE	TRIO_MOUSE	WWTR1_MOUSE	TNFA_MOUSE	ASXL1_MOUSE	ANR26_MOUSE	E9Q711_MOUSE	E9Q1T6_MOUSE
biological_process	GO:0019228	neuronal action potential	15	54	0.277778	0.876631	0.192083	1	1	GRIA1_MOUSE	SCN5A_MOUSE	MYH14_MOUSE	Q5SUG4_MOUSE	Q5SUF5_MOUSE	B1AYL1_MOUSE	Q5SUG2_MOUSE	Q5SUF9_MOUSE	Q5SUF6_MOUSE	Q5SUG3_MOUSE	Q5SUG1_MOUSE	Q5SUF7_MOUSE	E9PWL1_MOUSE	Q5SUF8_MOUSE	Q5SUG0_MOUSE
biological_process	GO:0034394	protein localization to cell surface	15	40	0.375	0.984989	0.0273284	1	1	STX4_MOUSE	ANK2_MOUSE	GPI8_MOUSE	FCN2_MOUSE	CTNB1_MOUSE	HDBP1_MOUSE	SMUF1_MOUSE	S28A2_MOUSE	TSC2_MOUSE	ANGP1_MOUSE	CD177_MOUSE	GGA1_MOUSE	GGA2_MOUSE	GGA3_MOUSE	E9PYU8_MOUSE
biological_process	GO:0051402	neuron apoptotic process	14	49	0.285714	0.69199	0.357165	1	1	DBLOH_MOUSE	NRIF1_MOUSE	B2CL1_MOUSE	NL1B2_MOUSE	PIGT_MOUSE	TNR16_MOUSE	TRPC5_MOUSE	UBP53_MOUSE	P63_MOUSE	P53_MOUSE	ATM_MOUSE	ATN1_MOUSE	CTRO_MOUSE	D3YU89_MOUSE
biological_process	GO:0071364	cellular response to epidermal growth factor stimulus	14	54	0.259259	0.866612	0.213966	1	1	PDE8A_MOUSE	CO1A1_MOUSE	BAIP2_MOUSE	DAB2_MOUSE	MED1_MOUSE	SNX6_MOUSE	STA5B_MOUSE	PTN12_MOUSE	VILI_MOUSE	DUS3_MOUSE	BAG4_MOUSE	G3X8Q7_MOUSE	A0A0R4J104_MOUSE	A0A2C9F2D9_MOUSE
biological_process	GO:0048661	positive regulation of smooth muscle cell proliferation	14	89	0.157303	0.0956935	0.939026	1	1	PDE4D_MOUSE	PK3CA_MOUSE	HIF1A_MOUSE	HDAC4_MOUSE	EGR1_MOUSE	IRAK1_MOUSE	PRGC1_MOUSE	STA5B_MOUSE	STAT1_MOUSE	ZN143_MOUSE	X3CL1_MOUSE	TNFA_MOUSE	NPY5R_MOUSE	B1AUW6_MOUSE
biological_process	GO:0061001	regulation of dendritic spine morphogenesis	14	41	0.341463	0.994775	0.0105272	1	1	PDLI5_MOUSE	SI1L1_MOUSE	LIPA2_MOUSE	EPHA4_MOUSE	TANC2_MOUSE	RHG33_MOUSE	LZTS3_MOUSE	ABI2_MOUSE	B8QI34_MOUSE	Q7TN74_MOUSE	H3BL28_MOUSE	H3BKQ7_MOUSE	H3BJD0_MOUSE	H3BJD6_MOUSE
biological_process	GO:0010718	positive regulation of epithelial to mesenchymal transition	14	52	0.269231	0.933551	0.115278	1	1	CO1A1_MOUSE	BCL9L_MOUSE	CTNB1_MOUSE	DAB2_MOUSE	NOTC1_MOUSE	TGFI1_MOUSE	WWTR1_MOUSE	TGFB2_MOUSE	NOE1_MOUSE	BMP2_MOUSE	MYCD_MOUSE	Q8R357_MOUSE	A0A0R4J104_MOUSE	A0A0A6YXU9_MOUSE
biological_process	GO:0048863	stem cell differentiation	14	45	0.311111	0.951263	0.0651245	1	1	PAX2_MOUSE	SHC4_MOUSE	JARD2_MOUSE	RUNX2_MOUSE	PUM1_MOUSE	SETD2_MOUSE	TF7L1_MOUSE	ZSC10_MOUSE	ZN281_MOUSE	PO5F1_MOUSE	ZSC4C_MOUSE	A2MG_MOUSE	FOXO4_MOUSE	NANOG_MOUSE
biological_process	GO:0032720	negative regulation of tumor necrosis factor production	14	76	0.184211	0.372527	0.731175	1	1	PE2R4_MOUSE	I27RA_MOUSE	FLT3_MOUSE	ILRUN_MOUSE	NLRC3_MOUSE	CATIN_MOUSE	IRAK3_MOUSE	NOD2_MOUSE	TNAP3_MOUSE	UFO_MOUSE	ZC12A_MOUSE	X3CL1_MOUSE	B2KF52_MOUSE	A0A2R8VHN0_MOUSE
biological_process	GO:0030073	insulin secretion	14	46	0.304348	0.630334	0.426654	1	1	PCLO_MOUSE	HNF1B_MOUSE	RIMS2_MOUSE	STXB3_MOUSE	VGF_MOUSE	RPGF4_MOUSE	PTPRN_MOUSE	HNF1A_MOUSE	MYO5A_MOUSE	NB5R4_MOUSE	HD_MOUSE	A6MDD2_MOUSE	H3BL72_MOUSE	F6XBL0_MOUSE
biological_process	GO:0032007	negative regulation of TOR signaling	14	49	0.285714	0.950951	0.0846601	1	1	HIF1A_MOUSE	MAPK5_MOUSE	FNIP1_MOUSE	DEPD5_MOUSE	TSC1_MOUSE	TSC2_MOUSE	TBCD7_MOUSE	DDIT4_MOUSE	Q7TT21_MOUSE	A0A2I3BPE9_MOUSE	A0A2I3BPP1_MOUSE	Q3UHB2_MOUSE	A0A2I3BRT5_MOUSE	A0A0G2JDU2_MOUSE
biological_process	GO:0031047	gene silencing by RNA	14	58	0.241379	0.976542	0.0354984	1	1	PIWL4_MOUSE	4ET_MOUSE	DDX17_MOUSE	EXD1_MOUSE	PABP1_MOUSE	MORC1_MOUSE	TNR6B_MOUSE	TDRD9_MOUSE	TNR6A_MOUSE	TEX15_MOUSE	IF4E2_MOUSE	CNOT2_MOUSE	A0A0G2JDF8_MOUSE	A0A6Q6QBZ6_MOUSE
biological_process	GO:0048477	oogenesis	14	42	0.333333	0.996852	0.00576356	1	1	TAF4B_MOUSE	S6OS1_MOUSE	MARF1_MOUSE	KMT2D_MOUSE	MCMD2_MOUSE	KASH5_MOUSE	FMN2_MOUSE	ASPM_MOUSE	IHO1_MOUSE	NANO3_MOUSE	NOBOX_MOUSE	MEII1_MOUSE	ADRM1_MOUSE	DDX20_MOUSE
biological_process	GO:0007029	endoplasmic reticulum organization	14	49	0.285714	0.271358	0.801015	1	1	SC31B_MOUSE	SC31A_MOUSE	SC16B_MOUSE	LMAN1_MOUSE	ATLA1_MOUSE	MK15_MOUSE	ATLA3_MOUSE	SC16A_MOUSE	TOIP2_MOUSE	TGO1_MOUSE	ATLA2_MOUSE	HD_MOUSE	GAK_MOUSE	A0A0R4J2D3_MOUSE
biological_process	GO:0045995	regulation of embryonic development	14	45	0.311111	0.941578	0.0921555	1	1	KAT2A_MOUSE	INSR_MOUSE	BAG6_MOUSE	INO80_MOUSE	LAMA5_MOUSE	NF2L2_MOUSE	DHX36_MOUSE	NFRKB_MOUSE	NIPBL_MOUSE	TRIPC_MOUSE	TFPT_MOUSE	YETS2_MOUSE	ARP8_MOUSE	LAMA2_MOUSE
biological_process	GO:0042771	intrinsic apoptotic signaling pathway in response to DNA damage by p53 class mediator	14	35	0.4	0.99222	0.0171486	1	1	SNW1_MOUSE	TM109_MOUSE	BAG6_MOUSE	CHK2_MOUSE	EP300_MOUSE	BRCA2_MOUSE	HIPK2_MOUSE	P63_MOUSE	P53_MOUSE	PML_MOUSE	DDIT4_MOUSE	HIPK1_MOUSE	ATAD5_MOUSE	A0A0B4J1E2_MOUSE
biological_process	GO:0035458	cellular response to interferon-beta	14	90	0.155556	0.139516	0.913391	1	1	STING_MOUSE	GBP6_MOUSE	IFI5A_MOUSE	PYDC3_MOUSE	STAT1_MOUSE	HTRA2_MOUSE	GBP7_MOUSE	AIM2_MOUSE	E9Q3L4_MOUSE	A0A087WSP5_MOUSE	D3Z5G0_MOUSE	G3UZV2_MOUSE	D3Z2E7_MOUSE	E9QAN9_MOUSE
biological_process	GO:0045668	negative regulation of osteoblast differentiation	14	61	0.229508	0.729486	0.380766	1	1	LRP5_MOUSE	HDAC7_MOUSE	GREM1_MOUSE	HDAC4_MOUSE	NOTC1_MOUSE	RNB3L_MOUSE	SEM4D_MOUSE	TOB1_MOUSE	PTC1_MOUSE	TNFA_MOUSE	HXA2_MOUSE	NBR1_MOUSE	LIMD1_MOUSE	AHR_MOUSE
biological_process	GO:0071480	cellular response to gamma radiation	14	41	0.341463	0.986054	0.0317613	1	1	TM109_MOUSE	M3K20_MOUSE	EGR1_MOUSE	ATR_MOUSE	CHK2_MOUSE	DDIAS_MOUSE	B2CL1_MOUSE	WRN_MOUSE	YAP1_MOUSE	P53_MOUSE	MDM2_MOUSE	ATM_MOUSE	A0A1L1SSL9_MOUSE	D3Z0I8_MOUSE
biological_process	GO:0048675	axon extension	14	41	0.341463	0.989119	0.0173956	1	1	SEM5A_MOUSE	SEM7A_MOUSE	MAP1B_MOUSE	SEM5B_MOUSE	SPTCS_MOUSE	USP9X_MOUSE	TAU_MOUSE	AUTS2_MOUSE	DVL1_MOUSE	Q4FE56_MOUSE	F2Z4B7_MOUSE	F2Z3U3_MOUSE	G5E867_MOUSE	S4R2K5_MOUSE
biological_process	GO:0008344	adult locomotory behavior	14	67	0.208955	0.664755	0.423463	1	1	KALRN_MOUSE	EPS8_MOUSE	HIPK2_MOUSE	PBX3_MOUSE	SAC2_MOUSE	SEZ6_MOUSE	PUM1_MOUSE	TSC1_MOUSE	SE6L2_MOUSE	HXD10_MOUSE	HTRA2_MOUSE	GIP_MOUSE	ATX1_MOUSE	ADA22_MOUSE
biological_process	GO:0009612	response to mechanical stimulus	14	58	0.241379	0.946377	0.0721949	1	1	PIEZ2_MOUSE	CO1A1_MOUSE	MAP1B_MOUSE	LRP11_MOUSE	FOSB_MOUSE	ANGP2_MOUSE	CLCN6_MOUSE	GATA4_MOUSE	PTC1_MOUSE	TXNIP_MOUSE	MEIS2_MOUSE	E9PXW9_MOUSE	A2A7F6_MOUSE	G5E898_MOUSE
biological_process	GO:0050766	positive regulation of phagocytosis	14	83	0.168675	0.628017	0.462064	1	1	BCR_MOUSE	MERTK_MOUSE	APOA1_MOUSE	FCGR3_MOUSE	NOD2_MOUSE	MFGM_MOUSE	TNFA_MOUSE	ABR_MOUSE	IL2RB_MOUSE	IL2RG_MOUSE	LRP1_MOUSE	DOCK2_MOUSE	CLC7A_MOUSE	C209B_MOUSE
biological_process	GO:0045664	regulation of neuron differentiation	14	41	0.341463	0.915144	0.110632	1	1	BIN1_MOUSE	CDON_MOUSE	EYA1_MOUSE	PAX6_MOUSE	LTK_MOUSE	NF1_MOUSE	NUMB_MOUSE	ROCK1_MOUSE	ZFHX2_MOUSE	ZFHX3_MOUSE	ATN1_MOUSE	E9QMD3_MOUSE	Q3TZM7_MOUSE	F6SDC3_MOUSE
biological_process	GO:1904646	cellular response to amyloid-beta	14	47	0.297872	0.952048	0.0909398	1	1	FOXO3_MOUSE	EPHA4_MOUSE	CAC1A_MOUSE	PARP1_MOUSE	SNX6_MOUSE	TNR16_MOUSE	VCAM1_MOUSE	TNFA_MOUSE	ICAM1_MOUSE	LRP1_MOUSE	CA2D1_MOUSE	Q921K2_MOUSE	Q3UPN1_MOUSE	A0A571BET0_MOUSE
biological_process	GO:0006805	xenobiotic metabolic process	14	120	0.116667	0.00655925	0.996623	1	1	AOXC_MOUSE	FMO5_MOUSE	RORA_MOUSE	SO1A6_MOUSE	AOXA_MOUSE	CP1A2_MOUSE	FMO2_MOUSE	ABCBB_MOUSE	AHRR_MOUSE	AHR_MOUSE	Q3U5D9_MOUSE	A0A0R4J1D3_MOUSE	A0A0R4J020_MOUSE	G3X8P9_MOUSE
biological_process	GO:0007520	myoblast fusion	14	33	0.424242	0.957917	0.0765526	1	1	ATS5_MOUSE	FR1L5_MOUSE	MYMX_MOUSE	MYH9_MOUSE	CDON_MOUSE	PKHO1_MOUSE	TANC1_MOUSE	AGRB3_MOUSE	MYOF_MOUSE	NEO1_MOUSE	A0A0J9YTZ2_MOUSE	E9Q390_MOUSE	A0A286YCZ3_MOUSE	A0A286YDF5_MOUSE
biological_process	GO:0036297	interstrand cross-link repair	14	55	0.254545	0.854188	0.226904	1	1	DCR1A_MOUSE	FANCG_MOUSE	FANCM_MOUSE	FACD2_MOUSE	FAP24_MOUSE	ER6L2_MOUSE	SLX4_MOUSE	FANCC_MOUSE	RFWD3_MOUSE	NEIL3_MOUSE	FAN1_MOUSE	DCR1C_MOUSE	Q8CBR3_MOUSE	E9QAE8_MOUSE
biological_process	GO:0001508	action potential	14	31	0.451613	0.964636	0.0512319	1	1	KCNB1_MOUSE	UBP53_MOUSE	ACHA4_MOUSE	Q5SUG4_MOUSE	Q5SUF5_MOUSE	Q5SUG2_MOUSE	Q5SUF9_MOUSE	Q5SUF6_MOUSE	Q5SUG3_MOUSE	Q5SUG1_MOUSE	Q5SUF7_MOUSE	E9PWL1_MOUSE	Q5SUF8_MOUSE	Q5SUG0_MOUSE
biological_process	GO:0035307	positive regulation of protein dephosphorylation	14	38	0.368421	0.957917	0.0765526	1	1	ANKL2_MOUSE	LIRB3_MOUSE	SYMPK_MOUSE	RHG07_MOUSE	PIN1_MOUSE	AMRA1_MOUSE	CMTA1_MOUSE	2A5A_MOUSE	CDCA2_MOUSE	Q91V89_MOUSE	Q3ULQ2_MOUSE	Q7TNL5_MOUSE	E9PXD2_MOUSE	F6VP65_MOUSE
biological_process	GO:0001662	behavioral fear response	13	48	0.270833	0.912382	0.145812	1	1	PDE8B_MOUSE	ASIC1_MOUSE	ESR2_MOUSE	MORC1_MOUSE	GBRA5_MOUSE	ALS2_MOUSE	IF4G1_MOUSE	CAC1E_MOUSE	Q8CDJ6_MOUSE	F6X7B3_MOUSE	A0A571BF63_MOUSE	A0A140LIW7_MOUSE	F6RWQ6_MOUSE
biological_process	GO:0048873	homeostasis of number of cells within a tissue	13	39	0.333333	0.968239	0.0659079	1	1	NOS3_MOUSE	LICH_MOUSE	FLT3_MOUSE	CSF1_MOUSE	FUMH_MOUSE	KMT2A_MOUSE	NOTC1_MOUSE	PRD14_MOUSE	VPS54_MOUSE	TEX15_MOUSE	COEA1_MOUSE	CD7_MOUSE	E9Q9A6_MOUSE
biological_process	GO:2001234	negative regulation of apoptotic signaling pathway	13	39	0.333333	0.618455	0.437048	1	1	MNT_MOUSE	CTNB1_MOUSE	BMF_MOUSE	GATA4_MOUSE	MADD_MOUSE	ING2_MOUSE	MAZ_MOUSE	MRTFA_MOUSE	X3CL1_MOUSE	TNFA_MOUSE	ASAH2_MOUSE	IGBP1_MOUSE	NANO3_MOUSE
biological_process	GO:2000134	negative regulation of G1/S transition of mitotic cell cycle	13	51	0.254902	0.963693	0.0616892	1	1	PKD2_MOUSE	APC_MOUSE	RBL2_MOUSE	RBL1_MOUSE	BRD7_MOUSE	MYO16_MOUSE	KANK2_MOUSE	FBX7_MOUSE	DACT1_MOUSE	ACVR1_MOUSE	Q9CZP3_MOUSE	B2RUG9_MOUSE	D3Z5V0_MOUSE
biological_process	GO:0043473	pigmentation	13	45	0.288889	0.996523	0.00649815	1	1	RECQ4_MOUSE	LYST_MOUSE	FIG4_MOUSE	MITF_MOUSE	MELPH_MOUSE	K22O_MOUSE	HPS5_MOUSE	NF1_MOUSE	SZT2_MOUSE	TYRO_MOUSE	MYO5A_MOUSE	MYSM1_MOUSE	G5E8Q0_MOUSE
biological_process	GO:0007269	neurotransmitter secretion	13	34	0.382353	0.933957	0.0887388	1	1	LIPA3_MOUSE	AP180_MOUSE	CAC1B_MOUSE	NRX3A_MOUSE	RIMS2_MOUSE	STXB3_MOUSE	RIMS1_MOUSE	SYN1_MOUSE	UN13A_MOUSE	SYN3_MOUSE	DGKI_MOUSE	DVL1_MOUSE	A0A1B0GRM4_MOUSE
biological_process	GO:0045747	positive regulation of Notch signaling pathway	13	40	0.325	0.995104	0.0120463	1	1	GSX2_MOUSE	NOD2_MOUSE	EPN2_MOUSE	NOTC1_MOUSE	NEPRO_MOUSE	YAP1_MOUSE	P63_MOUSE	ZMIZ1_MOUSE	TGFB2_MOUSE	IL6RB_MOUSE	AAK1_MOUSE	J3QNT7_MOUSE	A0A0A6YXU9_MOUSE
biological_process	GO:1903078	positive regulation of protein localization to plasma membrane	13	61	0.213115	0.750066	0.349787	1	1	STX4_MOUSE	KINH_MOUSE	SPTB2_MOUSE	WNK3_MOUSE	VILI_MOUSE	TNFA_MOUSE	AT2B4_MOUSE	ARHGG_MOUSE	MYO5A_MOUSE	LRP1_MOUSE	AKAP5_MOUSE	A0A0R4J0I9_MOUSE	V9GWU7_MOUSE
biological_process	GO:0016485	protein processing	13	94	0.138298	0.000358025	0.999796	0.422	1	PK3C3_MOUSE	DYHC2_MOUSE	ATS2_MOUSE	FA12_MOUSE	C2CD3_MOUSE	CATG_MOUSE	MPPB_MOUSE	PREP_MOUSE	PTC1_MOUSE	DDI2_MOUSE	GLI3_MOUSE	CBPD_MOUSE	CPXM1_MOUSE
biological_process	GO:0006644	phospholipid metabolic process	13	83	0.156627	0.0190616	0.985342	1	1	LYST_MOUSE	ANGL3_MOUSE	APOA1_MOUSE	PLB1_MOUSE	PLPR4_MOUSE	PLPP3_MOUSE	PLPR3_MOUSE	OC90_MOUSE	E9QAX3_MOUSE	E9Q8U7_MOUSE	A0A0G2JGY9_MOUSE	F6T2M1_MOUSE	A0A0R3P9D0_MOUSE
biological_process	GO:0070328	triglyceride homeostasis	13	32	0.40625	0.974322	0.0550809	1	1	APOA4_MOUSE	ANGL4_MOUSE	ANGL3_MOUSE	MED13_MOUSE	APOA1_MOUSE	HDBP1_MOUSE	LIPC_MOUSE	RORA_MOUSE	SO1A6_MOUSE	SCRB1_MOUSE	ABCG8_MOUSE	MIA2_MOUSE	GIP_MOUSE
biological_process	GO:0000082	G1/S transition of mitotic cell cycle	13	72	0.180556	0.808502	0.238157	1	1	PHF8_MOUSE	HINFP_MOUSE	E2F1_MOUSE	E2F5_MOUSE	LATS2_MOUSE	CDN1B_MOUSE	UBP29_MOUSE	RHOU_MOUSE	UBP26_MOUSE	4EBP1_MOUSE	CABL1_MOUSE	DPOE1_MOUSE	ACVR1_MOUSE
biological_process	GO:0034260	negative regulation of GTPase activity	13	36	0.361111	0.990413	0.023857	1	1	PLXB3_MOUSE	SPY2_MOUSE	BBS4_MOUSE	GMIP_MOUSE	RRP1B_MOUSE	TSC1_MOUSE	SPY1_MOUSE	WNK1_MOUSE	TTC8_MOUSE	U17PE_MOUSE	BIG1_MOUSE	AMOT_MOUSE	E9Q969_MOUSE
biological_process	GO:0032743	positive regulation of interleukin-2 production	13	54	0.240741	0.786034	0.319384	1	1	PDE4D_MOUSE	PTPRC_MOUSE	MALT1_MOUSE	SPTB2_MOUSE	STA5A_MOUSE	STA5B_MOUSE	RIPK2_MOUSE	CAR11_MOUSE	CLC7A_MOUSE	G3UWT3_MOUSE	G3UZ46_MOUSE	E9PVU7_MOUSE	B1AWC9_MOUSE
biological_process	GO:0018108	peptidyl-tyrosine phosphorylation	13	71	0.183099	0.265647	0.775374	1	1	INSR_MOUSE	I12R1_MOUSE	EGF_MOUSE	FER_MOUSE	EPHA4_MOUSE	CSF1R_MOUSE	PTN4_MOUSE	TTBK1_MOUSE	STA5A_MOUSE	RELN_MOUSE	FES_MOUSE	ABI1_MOUSE	ABI2_MOUSE
biological_process	GO:0061098	positive regulation of protein tyrosine kinase activity	13	36	0.361111	0.845606	0.245236	1	1	LRP8_MOUSE	GREM1_MOUSE	ANGT_MOUSE	EGF_MOUSE	EPHA4_MOUSE	CSF1R_MOUSE	CASL_MOUSE	RELN_MOUSE	DLG4_MOUSE	CASS4_MOUSE	AGRIN_MOUSE	Q3UTR7_MOUSE	D3Z7A9_MOUSE
biological_process	GO:0015914	phospholipid transport	13	41	0.317073	0.695653	0.380825	1	1	APOA1_MOUSE	OSBL2_MOUSE	OSBL8_MOUSE	PITM1_MOUSE	SCRB1_MOUSE	ABCG8_MOUSE	Q8C288_MOUSE	Q8C4G3_MOUSE	A0A0M3HEP7_MOUSE	A0A286YCV0_MOUSE	A0A571BEJ2_MOUSE	D3YV00_MOUSE	A2AQC3_MOUSE
biological_process	GO:0007616	long-term memory	13	45	0.288889	0.933448	0.122526	1	1	NTRK2_MOUSE	LRRN4_MOUSE	KAT2A_MOUSE	EGR1_MOUSE	CPEB3_MOUSE	CBP_MOUSE	GRIA1_MOUSE	NPAS4_MOUSE	RGS14_MOUSE	RELN_MOUSE	SHAN1_MOUSE	SRF_MOUSE	E2AK4_MOUSE
biological_process	GO:0032436	positive regulation of proteasomal ubiquitin-dependent protein catabolic process	13	81	0.160494	0.202692	0.862293	1	1	SH3R1_MOUSE	SH3R2_MOUSE	MTG16_MOUSE	DAB2_MOUSE	SIR2_MOUSE	PRIC1_MOUSE	COP1_MOUSE	HPBP1_MOUSE	MDM2_MOUSE	AURKA_MOUSE	DVL1_MOUSE	B7ZP57_MOUSE	A0A0R4J104_MOUSE
biological_process	GO:0031667	response to nutrient levels	13	79	0.164557	0.305368	0.730202	1	1	KAT2A_MOUSE	INSR_MOUSE	KDM4A_MOUSE	PR8A6_MOUSE	SZT2_MOUSE	ZEB1_MOUSE	TNFA_MOUSE	FOXO4_MOUSE	MEAK7_MOUSE	CHSS1_MOUSE	ACACB_MOUSE	Q78Y73_MOUSE	G3X8Q7_MOUSE
biological_process	GO:0055072	iron ion homeostasis	13	48	0.270833	0.49033	0.596066	1	1	TMPS6_MOUSE	EPB42_MOUSE	FBXL5_MOUSE	MFRN1_MOUSE	ANK1_MOUSE	PICAL_MOUSE	ABCB7_MOUSE	HD_MOUSE	HEMH_MOUSE	NEO1_MOUSE	Q7TQG5_MOUSE	E9QK04_MOUSE	F7BZC4_MOUSE
biological_process	GO:0035914	skeletal muscle cell differentiation	13	60	0.216667	0.939368	0.0970905	1	1	SNW1_MOUSE	FOS_MOUSE	EGR1_MOUSE	BCL9_MOUSE	EOMES_MOUSE	BCL9L_MOUSE	KLF5_MOUSE	GATA4_MOUSE	NOTC1_MOUSE	MEF2D_MOUSE	NR4A1_MOUSE	ZEP3_MOUSE	MEF2C_MOUSE
biological_process	GO:0032526	response to retinoic acid	13	62	0.209677	0.732662	0.341752	1	1	SYNJ1_MOUSE	GATA4_MOUSE	NCOA1_MOUSE	OVCA2_MOUSE	SRBP1_MOUSE	TFR1_MOUSE	PO5F1_MOUSE	PTC1_MOUSE	ASXL1_MOUSE	NANOG_MOUSE	MPRI_MOUSE	A0A0R4J115_MOUSE	D3Z656_MOUSE
biological_process	GO:0043408	regulation of MAPK cascade	13	45	0.288889	0.972382	0.0332674	1	1	NTRK2_MOUSE	RENI1_MOUSE	TNIK_MOUSE	RENI2_MOUSE	NF1_MOUSE	SYGP1_MOUSE	TAOK2_MOUSE	TAOK3_MOUSE	PHLP1_MOUSE	ULK4_MOUSE	MYOC_MOUSE	M4K4_MOUSE	MINK1_MOUSE
biological_process	GO:0071407	cellular response to organic cyclic compound	13	66	0.19697	0.974153	0.0320895	1	1	STING_MOUSE	TMF1_MOUSE	KLF5_MOUSE	NOS2_MOUSE	NOD2_MOUSE	CDN1B_MOUSE	P2Y13_MOUSE	PARPT_MOUSE	STA5A_MOUSE	STAT1_MOUSE	TNFA_MOUSE	BMP2_MOUSE	GLI2_MOUSE
biological_process	GO:0009411	response to UV	13	54	0.240741	0.71146	0.354922	1	1	UVSSA_MOUSE	RO60_MOUSE	DTL_MOUSE	USF1_MOUSE	UBE4B_MOUSE	SPRTN_MOUSE	TYRO_MOUSE	P53_MOUSE	PML_MOUSE	UACA_MOUSE	ERCC3_MOUSE	E9PZL9_MOUSE	A0A5F8MP95_MOUSE
biological_process	GO:0030177	positive regulation of Wnt signaling pathway	13	46	0.282609	0.902682	0.133266	1	1	SALL1_MOUSE	HHEX_MOUSE	MACF1_MOUSE	TNAP3_MOUSE	ZRAN1_MOUSE	PBIP1_MOUSE	BMP2_MOUSE	DISC1_MOUSE	DACT1_MOUSE	E9Q238_MOUSE	Q6P5E3_MOUSE	E9Q944_MOUSE	A0A1L1SQ24_MOUSE
biological_process	GO:0006890	retrograde vesicle-mediated transport, Golgi to endoplasmic reticulum	13	61	0.213115	0.542583	0.580285	1	1	STX18_MOUSE	ATP9B_MOUSE	COG7_MOUSE	COPE_MOUSE	PLPP3_MOUSE	RINT1_MOUSE	HD_MOUSE	COPB2_MOUSE	ATP9A_MOUSE	Q6DFZ1_MOUSE	G3X9H5_MOUSE	F6YFR7_MOUSE	A0A0R4J0Q9_MOUSE
biological_process	GO:0000184	nuclear-transcribed mRNA catabolic process, nonsense-mediated decay	13	50	0.26	0.969326	0.0571597	1	1	RENT1_MOUSE	SMG1_MOUSE	DHX34_MOUSE	DCP1B_MOUSE	EST1A_MOUSE	PABP1_MOUSE	SMG7_MOUSE	PNRC2_MOUSE	HELZ2_MOUSE	CTIF_MOUSE	DCP1A_MOUSE	B9EIX0_MOUSE	E9Q1U6_MOUSE
biological_process	GO:0009954	proximal/distal pattern formation	13	28	0.464286	0.995262	0.0125393	1	1	PBX1_MOUSE	GREM1_MOUSE	APC_MOUSE	CTNB1_MOUSE	DLX1_MOUSE	P63_MOUSE	HXD10_MOUSE	HXA10_MOUSE	DLX2_MOUSE	CHSS1_MOUSE	GLI1_MOUSE	GLI2_MOUSE	GLI3_MOUSE
biological_process	GO:0007009	plasma membrane organization	13	33	0.393939	0.780869	0.270726	1	1	FR1L5_MOUSE	FAT4_MOUSE	BAIP2_MOUSE	MTSS1_MOUSE	CRUM1_MOUSE	OSBL2_MOUSE	SPTB2_MOUSE	SPTA1_MOUSE	MYOF_MOUSE	AGRIN_MOUSE	G3X9H7_MOUSE	A0A087WNU5_MOUSE	B1AZ46_MOUSE
biological_process	GO:0030100	regulation of endocytosis	13	38	0.342105	0.539338	0.517753	1	1	STON1_MOUSE	HIP1R_MOUSE	AP180_MOUSE	CD22_MOUSE	EPN2_MOUSE	PICAL_MOUSE	RHG21_MOUSE	SIGL5_MOUSE	STON2_MOUSE	TSC2_MOUSE	CD177_MOUSE	ARFG1_MOUSE	E9PXP7_MOUSE
biological_process	GO:0006895	Golgi to endosome transport	13	28	0.464286	0.997264	0.00815701	1	1	MON2_MOUSE	AP4M1_MOUSE	CORO7_MOUSE	DOP1_MOUSE	DOP2_MOUSE	EPS15_MOUSE	Q6DFZ1_MOUSE	H3BK65_MOUSE	A0A2I3BRW5_MOUSE	H7BWZ9_MOUSE	A0A087WQ48_MOUSE	A0A2I3BRZ2_MOUSE	A0A2I3BQW4_MOUSE
biological_process	GO:0006611	protein export from nucleus	13	44	0.295455	0.681459	0.416873	1	1	NU214_MOUSE	CCHCR_MOUSE	PKD1_MOUSE	SMUF1_MOUSE	RNB3L_MOUSE	XPO5_MOUSE	XPO1_MOUSE	TPR_MOUSE	XPO7_MOUSE	RANB3_MOUSE	DSRAD_MOUSE	E9PYU8_MOUSE	E9PUW7_MOUSE
biological_process	GO:0030514	negative regulation of BMP signaling pathway	13	62	0.209677	0.568148	0.555327	1	1	TMPS6_MOUSE	SORL_MOUSE	LRP2_MOUSE	GREM1_MOUSE	DLX1_MOUSE	HIPK2_MOUSE	NOTC1_MOUSE	SMUF1_MOUSE	SMUF2_MOUSE	SKIL_MOUSE	TOB1_MOUSE	NANOG_MOUSE	E9PYU8_MOUSE
biological_process	GO:0006612	protein targeting to membrane	13	56	0.232143	0.181544	0.867948	1	1	DUS21_MOUSE	FYV1_MOUSE	PARD3_MOUSE	EXOC4_MOUSE	ZDHC2_MOUSE	RAE1_MOUSE	NACAD_MOUSE	NACAM_MOUSE	NACA_MOUSE	A5D6P2_MOUSE	Q8C391_MOUSE	Q9CXE1_MOUSE	A2AD03_MOUSE
biological_process	GO:1900026	positive regulation of substrate adhesion-dependent cell spreading	13	47	0.276596	0.90906	0.158777	1	1	APOA1_MOUSE	CARL1_MOUSE	DAB2_MOUSE	CASL_MOUSE	UN13D_MOUSE	PREX1_MOUSE	TARA_MOUSE	MYOC_MOUSE	DOCK1_MOUSE	DOCK5_MOUSE	DREB_MOUSE	CASS4_MOUSE	A0A0R4J104_MOUSE
biological_process	GO:0045956	positive regulation of calcium ion-dependent exocytosis	13	31	0.419355	0.994675	0.0144346	1	1	KCNB1_MOUSE	Q5SUG4_MOUSE	Q5SUF5_MOUSE	Q5SUG2_MOUSE	Q5SUF9_MOUSE	Q5SUF6_MOUSE	Q5SUG3_MOUSE	Q5SUG1_MOUSE	Q5SUF7_MOUSE	E9PWL1_MOUSE	Q5SUF8_MOUSE	Q5SUG0_MOUSE	A0A498WGM0_MOUSE
biological_process	GO:0006378	mRNA polyadenylation	13	40	0.325	0.992296	0.0159657	1	1	CPSF1_MOUSE	PAF1_MOUSE	SCAF8_MOUSE	PAPD1_MOUSE	PAPD5_MOUSE	STPAP_MOUSE	SYMPK_MOUSE	WDR33_MOUSE	PAPOA_MOUSE	A2A5N3_MOUSE	G3X9Z4_MOUSE	F6UFZ5_MOUSE	A0A2R8VK76_MOUSE
biological_process	GO:0045954	positive regulation of natural killer cell mediated cytotoxicity	13	42	0.309524	0.958997	0.0778641	1	1	BY55_MOUSE	CRTAM_MOUSE	AP1G1_MOUSE	I18RA_MOUSE	GRP1_MOUSE	SLAF6_MOUSE	STA5A_MOUSE	STA5B_MOUSE	VAV_MOUSE	Q8CB89_MOUSE	Q9WTJ9_MOUSE	Q9WVJ7_MOUSE	L7N477_MOUSE
biological_process	GO:0007020	microtubule nucleation	13	32	0.40625	0.988733	0.0243205	1	1	CCD57_MOUSE	SLAI1_MOUSE	SLAI2_MOUSE	GOGA2_MOUSE	AKAP9_MOUSE	CLAP1_MOUSE	CLAP2_MOUSE	GCP4_MOUSE	A0A286YDK4_MOUSE	E9Q4Y4_MOUSE	Q8BYN2_MOUSE	A0A087WQ31_MOUSE	E9QQ10_MOUSE
biological_process	GO:0051693	actin filament capping	13	24	0.541667	0.964235	0.0595395	1	1	SPTN1_MOUSE	SPTB2_MOUSE	SPTA1_MOUSE	VILI_MOUSE	Q68FG2_MOUSE	Q91ZE6_MOUSE	A3KGU7_MOUSE	A0A0A0MQG2_MOUSE	A3KGU5_MOUSE	A3KGU9_MOUSE	E9PX29_MOUSE	F6V2H5_MOUSE	E9Q447_MOUSE
biological_process	GO:0045824	negative regulation of innate immune response	12	31	0.387097	0.576537	0.516674	1	1	NLRC3_MOUSE	CATIN_MOUSE	IRAK3_MOUSE	DHX58_MOUSE	TNAP3_MOUSE	NLRX1_MOUSE	TYRO3_MOUSE	TRAD1_MOUSE	D3Z007_MOUSE	E9Q3L4_MOUSE	G3UZV2_MOUSE	D3Z2E7_MOUSE
biological_process	GO:0031397	negative regulation of protein ubiquitination	12	62	0.193548	0.722988	0.366489	1	1	PER2_MOUSE	SH3R2_MOUSE	SPY2_MOUSE	GTPB4_MOUSE	TNAP3_MOUSE	UFL1_MOUSE	U2AF2_MOUSE	CRY1_MOUSE	N4BP1_MOUSE	A4UUI4_MOUSE	A4UUI3_MOUSE	A0A0G2JDT5_MOUSE
biological_process	GO:0001656	metanephros development	12	42	0.285714	0.997934	0.00401177	1	1	PAX2_MOUSE	GRB1L_MOUSE	FOXC2_MOUSE	EYA1_MOUSE	PDS5A_MOUSE	ROBO2_MOUSE	NF1_MOUSE	SPY1_MOUSE	WT1_MOUSE	TSH3_MOUSE	IRX1_MOUSE	GLI3_MOUSE
biological_process	GO:0030890	positive regulation of B cell proliferation	12	48	0.25	0.821241	0.280844	1	1	PTPRC_MOUSE	TIRAP_MOUSE	HG2A_MOUSE	NFAC2_MOUSE	TCAM1_MOUSE	TFR1_MOUSE	TFE2_MOUSE	TNR4_MOUSE	MEF2C_MOUSE	CAR11_MOUSE	ATAD5_MOUSE	CD40L_MOUSE
biological_process	GO:0030217	T cell differentiation	12	50	0.24	0.961884	0.0503053	1	1	PTPRC_MOUSE	PKNX1_MOUSE	EGR1_MOUSE	NFAC3_MOUSE	CTNB1_MOUSE	RUNX2_MOUSE	SP3_MOUSE	TBX21_MOUSE	VAV_MOUSE	PREX1_MOUSE	WWP1_MOUSE	CD4_MOUSE
biological_process	GO:0030879	mammary gland development	12	71	0.169014	0.260567	0.795051	1	1	CREB1_MOUSE	BRCA2_MOUSE	PRGR_MOUSE	RHG05_MOUSE	STA5A_MOUSE	PR8A6_MOUSE	PTC1_MOUSE	FAS_MOUSE	GLI2_MOUSE	GLI3_MOUSE	E9PYT0_MOUSE	Q78Y73_MOUSE
biological_process	GO:0009749	response to glucose	12	75	0.16	0.452917	0.608942	1	1	KHK_MOUSE	ANGP2_MOUSE	HNF1B_MOUSE	EGR1_MOUSE	CDN1B_MOUSE	SRBP1_MOUSE	RMI1_MOUSE	TXNIP_MOUSE	HNF1A_MOUSE	GIP_MOUSE	CASP6_MOUSE	EI2BD_MOUSE
biological_process	GO:0071479	cellular response to ionizing radiation	12	48	0.25	0.969174	0.0510885	1	1	KDM4D_MOUSE	INT7_MOUSE	INO80_MOUSE	CLOCK_MOUSE	BRCA2_MOUSE	TB182_MOUSE	P53_MOUSE	BRCA1_MOUSE	E9Q3L4_MOUSE	A0A0R4J0E4_MOUSE	G3UZV2_MOUSE	D3Z2E7_MOUSE
biological_process	GO:0007566	embryo implantation	12	54	0.222222	0.664221	0.444583	1	1	MUG1_MOUSE	LAMB1_MOUSE	ATR_MOUSE	PRD14_MOUSE	RPA2_MOUSE	RECK_MOUSE	PZP_MOUSE	ARI1A_MOUSE	NALP5_MOUSE	HMX3_MOUSE	CADH1_MOUSE	E9Q3G0_MOUSE
biological_process	GO:0043153	entrainment of circadian clock by photoperiod	12	29	0.413793	0.997034	0.00918882	1	1	PER1_MOUSE	PER2_MOUSE	PER3_MOUSE	CRTC1_MOUSE	FBXL3_MOUSE	FBXL6_MOUSE	FXL22_MOUSE	SIK1_MOUSE	P53_MOUSE	PML_MOUSE	UBP2_MOUSE	CRY1_MOUSE
biological_process	GO:0019722	calcium-mediated signaling	12	89	0.134831	0.412178	0.646805	1	1	CCR9_MOUSE	CXCR4_MOUSE	SAM14_MOUSE	TOX3_MOUSE	TNFA_MOUSE	ALMS1_MOUSE	Q7TN74_MOUSE	H3BL28_MOUSE	H3BKQ7_MOUSE	H3BJD0_MOUSE	A0A0R4J0N8_MOUSE	H3BJD6_MOUSE
biological_process	GO:0060348	bone development	12	91	0.131868	0.787295	0.258348	1	1	PE2R4_MOUSE	LRP5_MOUSE	ALEX_MOUSE	SETB1_MOUSE	BMP2_MOUSE	ASXL1_MOUSE	AMER1_MOUSE	MYOC_MOUSE	ANR11_MOUSE	AKP13_MOUSE	E9Q512_MOUSE	H3BJG4_MOUSE
biological_process	GO:0001819	positive regulation of cytokine production	12	82	0.146341	0.66312	0.375061	1	1	PE2R4_MOUSE	TMF1_MOUSE	KAT2A_MOUSE	ANGT_MOUSE	CC88B_MOUSE	CEA20_MOUSE	CRTAM_MOUSE	IRAK3_MOUSE	TXK_MOUSE	TNFA_MOUSE	Q05AH3_MOUSE	A0A0A6YVY4_MOUSE
biological_process	GO:0009611	response to wounding	12	73	0.164384	0.9453	0.065976	1	1	LRB4A_MOUSE	HHEX_MOUSE	PAX6_MOUSE	ITB4_MOUSE	ODAM_MOUSE	TNAP3_MOUSE	TNR16_MOUSE	TGFB2_MOUSE	DYST_MOUSE	AURKA_MOUSE	GLI1_MOUSE	A0A0A6YXU9_MOUSE
biological_process	GO:0030099	myeloid cell differentiation	12	36	0.333333	0.994634	0.00726833	1	1	TPO_MOUSE	TIRAP_MOUSE	KAT6A_MOUSE	NCOA6_MOUSE	IRF8_MOUSE	DAB2_MOUSE	PML_MOUSE	TET2_MOUSE	LMBL3_MOUSE	Q5XJV5_MOUSE	A0A5F8MPX1_MOUSE	A0A0G2JF55_MOUSE
biological_process	GO:0051592	response to calcium ion	12	75	0.16	0.269922	0.789981	1	1	PEF1_MOUSE	SYT3_MOUSE	SC31A_MOUSE	TITIN_MOUSE	HCN1_MOUSE	SC6A1_MOUSE	S10AG_MOUSE	TXNIP_MOUSE	HOME1_MOUSE	HD_MOUSE	ITPR3_MOUSE	ANXA7_MOUSE
biological_process	GO:0070830	bicellular tight junction assembly	12	70	0.171429	0.453705	0.646986	1	1	MALD2_MOUSE	GRHL2_MOUSE	MILK2_MOUSE	POF1B_MOUSE	PARD3_MOUSE	SRF_MOUSE	TBCD_MOUSE	CING_MOUSE	AFAD_MOUSE	CADH1_MOUSE	A5D6P2_MOUSE	A0A140LI67_MOUSE
biological_process	GO:0006812	cation transport	12	70	0.171429	7.78813e-05	0.999941	0.113	1	PK2L1_MOUSE	PK1L3_MOUSE	PIEZ2_MOUSE	S47A1_MOUSE	ASIC1_MOUSE	CNGA3_MOUSE	CNGB3_MOUSE	E1AZ71_MOUSE	Q91WA8_MOUSE	A0A1D5RLJ2_MOUSE	A0A1D5RLA7_MOUSE	A0A1D5RLZ4_MOUSE
biological_process	GO:0051262	protein tetramerization	12	53	0.226415	0.982781	0.0281527	1	1	PK2L1_MOUSE	PKD2_MOUSE	TRPM1_MOUSE	TRPM6_MOUSE	P63_MOUSE	P53_MOUSE	HOME1_MOUSE	A0A158SIS7_MOUSE	Q80ZA1_MOUSE	Q3UVI3_MOUSE	I7HIK9_MOUSE	A0A0U1RQ32_MOUSE
biological_process	GO:0090316	positive regulation of intracellular protein transport	12	32	0.375	0.688532	0.380539	1	1	PCM1_MOUSE	PCNT_MOUSE	KINH_MOUSE	KI20B_MOUSE	CE290_MOUSE	OAZ2_MOUSE	CP131_MOUSE	TPR_MOUSE	TEN1_MOUSE	ICE1_MOUSE	E9Q9M0_MOUSE	F8VPV0_MOUSE
biological_process	GO:0002062	chondrocyte differentiation	12	52	0.230769	0.526446	0.560982	1	1	PGBM_MOUSE	EXT1_MOUSE	ATS12_MOUSE	MEF2D_MOUSE	RUNX2_MOUSE	S39AE_MOUSE	TRPS1_MOUSE	MEF2C_MOUSE	ATS7_MOUSE	BMP2_MOUSE	GLI2_MOUSE	COBA2_MOUSE
biological_process	GO:0030855	epithelial cell differentiation	12	80	0.15	0.996612	0.00433985	1	1	K1C10_MOUSE	DLX5_MOUSE	DLX3_MOUSE	K1C14_MOUSE	DLX6_MOUSE	TGFI1_MOUSE	WT1_MOUSE	VILI_MOUSE	P63_MOUSE	CNN3_MOUSE	CASP6_MOUSE	A0A2C9F2D2_MOUSE
biological_process	GO:0001942	hair follicle development	12	52	0.230769	0.932055	0.102842	1	1	APC_MOUSE	LAMA5_MOUSE	FZD3_MOUSE	DSG4_MOUSE	FOXN1_MOUSE	LDB1_MOUSE	TRPS1_MOUSE	P63_MOUSE	TGFB2_MOUSE	LDB2_MOUSE	AP2C_MOUSE	A0A0A6YXU9_MOUSE
biological_process	GO:0033209	tumor necrosis factor-mediated signaling pathway	12	46	0.26087	0.892353	0.162023	1	1	PLVAP_MOUSE	FOXO3_MOUSE	CAR14_MOUSE	ST18_MOUSE	TNR11_MOUSE	STAT1_MOUSE	TNR1A_MOUSE	P53_MOUSE	TNFA_MOUSE	AIM2_MOUSE	G3X924_MOUSE	A0A087WSP5_MOUSE
biological_process	GO:0001569	branching involved in blood vessel morphogenesis	12	41	0.292683	0.877474	0.207022	1	1	PLXD1_MOUSE	SEM5A_MOUSE	NFAC3_MOUSE	CTNB1_MOUSE	FOXC2_MOUSE	CXCR4_MOUSE	NRARP_MOUSE	SRF_MOUSE	RBM15_MOUSE	ANGP1_MOUSE	ACVR1_MOUSE	AHR_MOUSE
biological_process	GO:0055007	cardiac muscle cell differentiation	12	40	0.3	0.995853	0.00660646	1	1	GATA4_MOUSE	SIK1_MOUSE	TSC1_MOUSE	TBXT_MOUSE	TBX5_MOUSE	MEF2C_MOUSE	BMP2_MOUSE	ARI1A_MOUSE	IFT88_MOUSE	MYCD_MOUSE	AKP13_MOUSE	ALPK3_MOUSE
biological_process	GO:1900745	positive regulation of p38MAPK cascade	12	41	0.292683	0.934092	0.124574	1	1	SASH1_MOUSE	M3K3_MOUSE	RELL2_MOUSE	STK39_MOUSE	ZC12A_MOUSE	XDH_MOUSE	BMP2_MOUSE	MINK1_MOUSE	Q8CFT0_MOUSE	H3BJY5_MOUSE	F8VQK5_MOUSE	E9PX33_MOUSE
biological_process	GO:0045736	negative regulation of cyclin-dependent protein serine/threonine kinase activity	12	31	0.387097	0.994045	0.0165997	1	1	HEXI2_MOUSE	APC_MOUSE	HHEX_MOUSE	CK5P3_MOUSE	LATS2_MOUSE	CDN1B_MOUSE	COT2_MOUSE	TNAP3_MOUSE	MYCD_MOUSE	CK5P2_MOUSE	FBX7_MOUSE	B2RUG9_MOUSE
biological_process	GO:0048662	negative regulation of smooth muscle cell proliferation	12	49	0.244898	0.842027	0.231679	1	1	NOS3_MOUSE	ANFB_MOUSE	ESR2_MOUSE	MIME_MOUSE	P85A_MOUSE	TNAP3_MOUSE	PRGC1_MOUSE	P53_MOUSE	BMP2_MOUSE	IBP3_MOUSE	NDRG2_MOUSE	BMPR2_MOUSE
biological_process	GO:0042098	T cell proliferation	12	30	0.4	0.865625	0.169878	1	1	PTPRC_MOUSE	MALT1_MOUSE	CXCR4_MOUSE	GRP1_MOUSE	RIPK2_MOUSE	TNR4_MOUSE	RC3H1_MOUSE	RC3H2_MOUSE	IL23A_MOUSE	IL27B_MOUSE	DOCK2_MOUSE	B1ASL3_MOUSE
biological_process	GO:0016601	Rac protein signal transduction	12	27	0.444444	0.974835	0.0490344	1	1	NISCH_MOUSE	ES8L1_MOUSE	EPS8_MOUSE	ES8L2_MOUSE	RHOU_MOUSE	WASF2_MOUSE	ALS2_MOUSE	DBNL_MOUSE	ABI2_MOUSE	Q8C5X1_MOUSE	A0A0U1RPA2_MOUSE	A0A0U1RNZ3_MOUSE
biological_process	GO:0045071	negative regulation of viral genome replication	12	61	0.196721	0.664221	0.444583	1	1	RSAD2_MOUSE	OAS3_MOUSE	ILF3_MOUSE	ZCCHV_MOUSE	TNFA_MOUSE	N4BP1_MOUSE	BST2_MOUSE	F111A_MOUSE	E9Q3L4_MOUSE	D3Z5I1_MOUSE	G3UZV2_MOUSE	D3Z2E7_MOUSE
biological_process	GO:0030511	positive regulation of transforming growth factor beta receptor signaling pathway	12	40	0.3	0.944919	0.107403	1	1	SNW1_MOUSE	CBP_MOUSE	EP300_MOUSE	DAB2_MOUSE	HIPK2_MOUSE	ING2_MOUSE	RN111_MOUSE	TGFI1_MOUSE	MYCD_MOUSE	A0A0B4J1E2_MOUSE	A0A0R4J104_MOUSE	F8VPR5_MOUSE
biological_process	GO:0030968	endoplasmic reticulum unfolded protein response	12	60	0.2	0.456124	0.647479	1	1	NF2L2_MOUSE	ATF6B_MOUSE	CK5P3_MOUSE	CR3L3_MOUSE	AMFR_MOUSE	CR3L1_MOUSE	ATF6A_MOUSE	E2AK4_MOUSE	Q3UTN5_MOUSE	G3UX19_MOUSE	A0A0R4J082_MOUSE	A0A0A0MQ69_MOUSE
biological_process	GO:0007584	response to nutrient	12	71	0.169014	0.129038	0.906683	1	1	LIPE_MOUSE	NOD2_MOUSE	ODBB_MOUSE	PLEC_MOUSE	TFR1_MOUSE	TAU_MOUSE	A2MG_MOUSE	CHLE_MOUSE	ARSA_MOUSE	ABCG8_MOUSE	CUBN_MOUSE	Q3UPN1_MOUSE
biological_process	GO:0021549	cerebellum development	12	61	0.196721	0.791014	0.273532	1	1	TT21B_MOUSE	TTBK2_MOUSE	CPLN1_MOUSE	GABT_MOUSE	FTM_MOUSE	CNTN1_MOUSE	RERE_MOUSE	LDB1_MOUSE	ZBT18_MOUSE	P53_MOUSE	AT2B2_MOUSE	MYO16_MOUSE
biological_process	GO:0007595	lactation	12	44	0.272727	0.330237	0.766878	1	1	HIF1A_MOUSE	KALRN_MOUSE	CREB1_MOUSE	MDR1A_MOUSE	MED1_MOUSE	STA5A_MOUSE	STA5B_MOUSE	XDH_MOUSE	AT2B2_MOUSE	CASB_MOUSE	A0A6I8MWZ8_MOUSE	F8VQL9_MOUSE
biological_process	GO:0007249	I-kappaB kinase/NF-kappaB signaling	12	57	0.210526	0.993892	0.00884366	1	1	TIRAP_MOUSE	M3K14_MOUSE	NLRC3_MOUSE	ROCK1_MOUSE	RIPK3_MOUSE	ROCK2_MOUSE	RIPK2_MOUSE	TLR7_MOUSE	CAR11_MOUSE	A0A0N4SUW3_MOUSE	A0A1Y7VMN0_MOUSE	A0A2R8VHN0_MOUSE
biological_process	GO:0042789	mRNA transcription by RNA polymerase II	12	40	0.3	0.944919	0.107403	1	1	TAF6_MOUSE	TAF8_MOUSE	MED1_MOUSE	NCOA1_MOUSE	SP1_MOUSE	SRBP1_MOUSE	SPT6H_MOUSE	TBP_MOUSE	ATF2_MOUSE	B9EJX5_MOUSE	E9QAP7_MOUSE	A0A3B2W725_MOUSE
biological_process	GO:1990090	cellular response to nerve growth factor stimulus	12	48	0.25	0.773096	0.330467	1	1	NTRK2_MOUSE	KAT2A_MOUSE	ELAV4_MOUSE	E2F1_MOUSE	FOXO3_MOUSE	NTRK3_MOUSE	Q3UHC1_MOUSE	Q3UGX8_MOUSE	A0A1Y7VMH7_MOUSE	A1L338_MOUSE	A0A1Y7VME9_MOUSE	E9Q9B7_MOUSE
biological_process	GO:0001779	natural killer cell differentiation	12	21	0.571429	0.997501	0.00720946	1	1	PBX1_MOUSE	PTPRC_MOUSE	MERTK_MOUSE	KAT7_MOUSE	SLAF6_MOUSE	STA5A_MOUSE	SP3_MOUSE	STA5B_MOUSE	TYRO3_MOUSE	UFO_MOUSE	TFE2_MOUSE	TOX_MOUSE
biological_process	GO:0061484	hematopoietic stem cell homeostasis	12	31	0.387097	0.994045	0.0165997	1	1	EXT1_MOUSE	AGRG1_MOUSE	CRLD1_MOUSE	STAT4_MOUSE	MUCEN_MOUSE	UBP2L_MOUSE	TET2_MOUSE	NBEA_MOUSE	DSRAD_MOUSE	ARHG5_MOUSE	Q3V362_MOUSE	Q6PCX8_MOUSE
biological_process	GO:0006406	mRNA export from nucleus	12	68	0.176471	0.826821	0.240884	1	1	NU214_MOUSE	HHEX_MOUSE	GANP_MOUSE	NU107_MOUSE	TPR_MOUSE	THOC7_MOUSE	NU133_MOUSE	NU160_MOUSE	GLE1_MOUSE	A0A1W2P7R1_MOUSE	Q4ZGD9_MOUSE	E9Q4V9_MOUSE
biological_process	GO:0032418	lysosome localization	12	35	0.342857	0.88092	0.169259	1	1	MAP6_MOUSE	KLC2_MOUSE	KINH_MOUSE	JIP4_MOUSE	MYH9_MOUSE	HDAC6_MOUSE	LTOR1_MOUSE	PKHM1_MOUSE	PKHM2_MOUSE	VP33B_MOUSE	Z4YJW6_MOUSE	Q91YS4_MOUSE
biological_process	GO:0006284	base-excision repair	12	46	0.26087	0.800996	0.293336	1	1	RFA2_MOUSE	APEX2_MOUSE	HMGA1_MOUSE	PARP1_MOUSE	WRN_MOUSE	HUWE1_MOUSE	NEIL1_MOUSE	NEIL3_MOUSE	DNA2_MOUSE	DPOLQ_MOUSE	Q3TE40_MOUSE	A2AFQ0_MOUSE
biological_process	GO:0006396	RNA processing	12	85	0.141176	0.0408885	0.964644	1	1	RED2_MOUSE	HNRL1_MOUSE	ELAV4_MOUSE	LARP6_MOUSE	TDIF2_MOUSE	WDHD1_MOUSE	XRN1_MOUSE	DSRAD_MOUSE	ADAD1_MOUSE	F8WI80_MOUSE	A0A0N4SV69_MOUSE	Q6PB89_MOUSE
biological_process	GO:0034220	ion transmembrane transport	12	74	0.162162	7.92384e-07	0.999999	0.002	1	ASIC1_MOUSE	CNGA3_MOUSE	GBRT_MOUSE	NCKX5_MOUSE	GBRA5_MOUSE	TRPM5_MOUSE	AT2C1_MOUSE	ACHA4_MOUSE	Q8BUN9_MOUSE	Q14BI1_MOUSE	B1AXF3_MOUSE	B1AXF2_MOUSE
biological_process	GO:0015721	bile acid and bile salt transport	12	33	0.363636	0.987461	0.0299875	1	1	MRP2_MOUSE	CEAM2_MOUSE	CEAM1_MOUSE	SO1A1_MOUSE	SO1A4_MOUSE	SO1A5_MOUSE	SO1A6_MOUSE	SO1B2_MOUSE	HNF1A_MOUSE	ABCBB_MOUSE	L7N251_MOUSE	M0QWR8_MOUSE
biological_process	GO:0060048	cardiac muscle contraction	12	57	0.210526	0.91403	0.119571	1	1	TITIN_MOUSE	KCNH2_MOUSE	ANK2_MOUSE	MYH6_MOUSE	DMD_MOUSE	CXCR4_MOUSE	MYH7_MOUSE	SCN5A_MOUSE	LYAG_MOUSE	VEGFB_MOUSE	KCNQ1_MOUSE	A0A0R4J0N8_MOUSE
biological_process	GO:0031334	positive regulation of protein-containing complex assembly	12	88	0.136364	0.997476	0.0036955	1	1	TIRAP_MOUSE	SLF2_MOUSE	FNIP2_MOUSE	BMF_MOUSE	FNIP1_MOUSE	TFR1_MOUSE	FAF1_MOUSE	TNFA_MOUSE	ICE1_MOUSE	CLC7A_MOUSE	H3BKL1_MOUSE	D3YUC5_MOUSE
biological_process	GO:0045931	positive regulation of mitotic cell cycle	12	40	0.3	0.79774	0.264698	1	1	SMOC2_MOUSE	CCD57_MOUSE	BRCA2_MOUSE	STA5A_MOUSE	STA5B_MOUSE	UBP2_MOUSE	4EBP1_MOUSE	MEIS2_MOUSE	NANOG_MOUSE	MDM2_MOUSE	DUS3_MOUSE	A0A3B2WCK7_MOUSE
biological_process	GO:0055088	lipid homeostasis	12	57	0.210526	0.892918	0.143308	1	1	APOA4_MOUSE	ANGL3_MOUSE	NF2L1_MOUSE	ACOX2_MOUSE	USF1_MOUSE	THADA_MOUSE	ZBT20_MOUSE	NR1D2_MOUSE	AT132_MOUSE	ACACA_MOUSE	ABCAC_MOUSE	ABCBB_MOUSE
biological_process	GO:0001937	negative regulation of endothelial cell proliferation	12	66	0.181818	0.41482	0.687911	1	1	PTPRM_MOUSE	COT2_MOUSE	NF1_MOUSE	PR8A6_MOUSE	STAT1_MOUSE	XDH_MOUSE	TNFA_MOUSE	ATOH8_MOUSE	ACVL1_MOUSE	Q68FM4_MOUSE	Q78Y73_MOUSE	A0A087WSP5_MOUSE
biological_process	GO:0019216	regulation of lipid metabolic process	12	49	0.244898	0.101636	0.918761	1	1	SAPL1_MOUSE	GPS2_MOUSE	NF2L1_MOUSE	BBS4_MOUSE	GOLM1_MOUSE	NR1D1_MOUSE	RN213_MOUSE	NR1D2_MOUSE	ZFP69_MOUSE	AGRF5_MOUSE	ANR26_MOUSE	A0A0R4J1A5_MOUSE
biological_process	GO:1901216	positive regulation of neuron death	12	55	0.218182	0.572058	0.512497	1	1	FOS_MOUSE	EGR1_MOUSE	PARP1_MOUSE	PICAL_MOUSE	TNR16_MOUSE	PTPRZ_MOUSE	TAU_MOUSE	ZN746_MOUSE	ASPP2_MOUSE	DDIT4_MOUSE	ATM_MOUSE	Q921K2_MOUSE
biological_process	GO:1900182	positive regulation of protein localization to nucleus	12	37	0.324324	0.992726	0.0133562	1	1	CK5P3_MOUSE	PARP1_MOUSE	KAT7_MOUSE	PARP9_MOUSE	TNR16_MOUSE	TRIM8_MOUSE	TFR1_MOUSE	YAP1_MOUSE	WWTR1_MOUSE	TGFB2_MOUSE	DTX3L_MOUSE	Q921K2_MOUSE
biological_process	GO:0060122	inner ear receptor cell stereocilium organization	12	35	0.342857	0.997783	0.00534912	1	1	SCRIB_MOUSE	GRCR2_MOUSE	CECR2_MOUSE	FAT4_MOUSE	PCD15_MOUSE	TTC8_MOUSE	ALMS1_MOUSE	IFT88_MOUSE	MYO7A_MOUSE	AGRV1_MOUSE	E9Q512_MOUSE	H3BJG4_MOUSE
biological_process	GO:0001678	cellular glucose homeostasis	12	43	0.27907	0.646129	0.417183	1	1	HIF1A_MOUSE	FOXK2_MOUSE	FOXK1_MOUSE	P85B_MOUSE	NR1D1_MOUSE	P85A_MOUSE	TNR16_MOUSE	STXB3_MOUSE	LRC8D_MOUSE	RAF1_MOUSE	ALMS1_MOUSE	B2RUS7_MOUSE
biological_process	GO:0007628	adult walking behavior	12	48	0.25	0.821241	0.280844	1	1	DMRT3_MOUSE	EPHA4_MOUSE	CAC1A_MOUSE	DAB1_MOUSE	HIPK2_MOUSE	PCD15_MOUSE	TAU_MOUSE	HTRA2_MOUSE	CLAT_MOUSE	Q91ZE6_MOUSE	E9PX29_MOUSE	E9PZC2_MOUSE
biological_process	GO:2000463	positive regulation of excitatory postsynaptic potential	12	41	0.292683	0.972827	0.0561672	1	1	CUX2_MOUSE	BAIP2_MOUSE	NETO1_MOUSE	RIMS2_MOUSE	STX1B_MOUSE	TNR16_MOUSE	RELN_MOUSE	SHAN1_MOUSE	RIMS1_MOUSE	DLG4_MOUSE	DREB_MOUSE	DVL1_MOUSE
biological_process	GO:0007569	cell aging	11	33	0.333333	0.99229	0.013329	1	1	MNT_MOUSE	BRCA2_MOUSE	NUP62_MOUSE	MORC3_MOUSE	WRN_MOUSE	XRN1_MOUSE	P63_MOUSE	P53_MOUSE	ZMIZ1_MOUSE	HD_MOUSE	Q3U0X6_MOUSE
biological_process	GO:0051384	response to glucocorticoid	11	71	0.15493	0.0152163	0.990911	1	1	ODBB_MOUSE	P85A_MOUSE	SO1B2_MOUSE	PAPP1_MOUSE	UCN1_MOUSE	PRGC2_MOUSE	TNFA_MOUSE	A2MG_MOUSE	CHLE_MOUSE	ACBG1_MOUSE	F8VPZ1_MOUSE
biological_process	GO:0001657	ureteric bud development	11	54	0.203704	0.992322	0.0133883	1	1	PAX2_MOUSE	SALL1_MOUSE	CSPG2_MOUSE	FOXC2_MOUSE	EYA1_MOUSE	ROBO2_MOUSE	SIM1_MOUSE	SPY1_MOUSE	WT1_MOUSE	TSH3_MOUSE	A0A2I3BR72_MOUSE
biological_process	GO:0043330	response to exogenous dsRNA	11	43	0.255814	0.84244	0.238851	1	1	DHX36_MOUSE	DDX21_MOUSE	IRAK3_MOUSE	NOD2_MOUSE	IFNA9_MOUSE	TCAM1_MOUSE	STAT1_MOUSE	RIPK2_MOUSE	4F2_MOUSE	DDX1_MOUSE	Q810G3_MOUSE
biological_process	GO:0035025	positive regulation of Rho protein signal transduction	11	42	0.261905	0.856816	0.239798	1	1	SYP2L_MOUSE	AGRG1_MOUSE	APOA1_MOUSE	GPR35_MOUSE	PRAG1_MOUSE	TNR16_MOUSE	ROBO1_MOUSE	ABRA_MOUSE	AKP13_MOUSE	A0A338P6F7_MOUSE	A0A140LJJ5_MOUSE
biological_process	GO:0010761	fibroblast migration	11	29	0.37931	0.786508	0.301364	1	1	ARI5B_MOUSE	PLEC_MOUSE	ZFAN5_MOUSE	PML_MOUSE	A0A1D5RM59_MOUSE	E9Q0S6_MOUSE	A0A087WQM0_MOUSE	A0A087WRU0_MOUSE	A0A6I8MWZ2_MOUSE	A0A087WQS0_MOUSE	A0A087WQ94_MOUSE
biological_process	GO:0006469	negative regulation of protein kinase activity	11	78	0.141026	0.848463	0.19289	1	1	PTPRC_MOUSE	SMCR8_MOUSE	CEAM1_MOUSE	PPM1F_MOUSE	NF1_MOUSE	SPRE1_MOUSE	PLEC_MOUSE	WWTR1_MOUSE	TSC2_MOUSE	CEP85_MOUSE	DVL1_MOUSE
biological_process	GO:0043536	positive regulation of blood vessel endothelial cell migration	11	50	0.22	0.876631	0.192083	1	1	NOS3_MOUSE	HIF1A_MOUSE	ANGP4_MOUSE	NF2L2_MOUSE	SP1_MOUSE	STA5A_MOUSE	AMOT_MOUSE	ANGP1_MOUSE	AMOL1_MOUSE	B2C3G8_MOUSE	G3X8Q0_MOUSE
biological_process	GO:0048286	lung alveolus development	11	57	0.192982	0.696125	0.413808	1	1	PHF14_MOUSE	MA2A1_MOUSE	PRGR_MOUSE	STRA6_MOUSE	RC3H2_MOUSE	MYCD_MOUSE	ABCAC_MOUSE	BMPR2_MOUSE	CIC_MOUSE	ATX1_MOUSE	ATX1L_MOUSE
biological_process	GO:0008277	regulation of G protein-coupled receptor signaling pathway	11	56	0.196429	0.208498	0.843638	1	1	PDE4D_MOUSE	FRPD1_MOUSE	RGS14_MOUSE	UBP33_MOUSE	HOME2_MOUSE	DGKQ_MOUSE	D3Z0G6_MOUSE	D3Z0G7_MOUSE	E9Q1K7_MOUSE	E9Q652_MOUSE	D3Z0G5_MOUSE
biological_process	GO:0030513	positive regulation of BMP signaling pathway	11	46	0.23913	0.769327	0.349756	1	1	GATA4_MOUSE	NUMA1_MOUSE	NOTC2_MOUSE	NOTC1_MOUSE	SUH_MOUSE	ACVL1_MOUSE	NEO1_MOUSE	BMPR2_MOUSE	Q7TQG5_MOUSE	E9QK04_MOUSE	E9PXW9_MOUSE
biological_process	GO:0001755	neural crest cell migration	11	55	0.2	0.241652	0.84617	1	1	SEM5A_MOUSE	SEM6C_MOUSE	SEM7A_MOUSE	HIF1A_MOUSE	LAMA5_MOUSE	PAX6_MOUSE	SEM4D_MOUSE	SEM5B_MOUSE	RADIL_MOUSE	EFNB1_MOUSE	ACVR1_MOUSE
biological_process	GO:0001818	negative regulation of cytokine production	11	43	0.255814	0.647843	0.403062	1	1	PE2R4_MOUSE	TIA1_MOUSE	HDAC9_MOUSE	LRC32_MOUSE	MERTK_MOUSE	CEAM1_MOUSE	UFO_MOUSE	TNR4_MOUSE	N4BP1_MOUSE	NDRG2_MOUSE	GBP7_MOUSE
biological_process	GO:0090303	positive regulation of wound healing	11	33	0.333333	0.976955	0.042336	1	1	PE2R4_MOUSE	MYLK_MOUSE	INSL3_MOUSE	BIG1_MOUSE	CLC7A_MOUSE	Q5RL10_MOUSE	B1B1A8_MOUSE	E9Q238_MOUSE	A2AQ99_MOUSE	A0A494BAW1_MOUSE	E9Q944_MOUSE
biological_process	GO:0001835	blastocyst hatching	11	49	0.22449	0.692901	0.43679	1	1	HCFC1_MOUSE	PP4R4_MOUSE	ZFP14_MOUSE	BCOR_MOUSE	Q9D2Z6_MOUSE	B6ZND9_MOUSE	Q7TMN8_MOUSE	Q3V0I8_MOUSE	Q3UL53_MOUSE	E9PUW8_MOUSE	E9Q214_MOUSE
biological_process	GO:0007159	leukocyte cell-cell adhesion	11	37	0.297297	0.670781	0.372113	1	1	PTPRC_MOUSE	APOA4_MOUSE	ITB2_MOUSE	ITA5_MOUSE	ITB2L_MOUSE	OLR1_MOUSE	ROCK1_MOUSE	VCAM1_MOUSE	ICAM1_MOUSE	CD177_MOUSE	Q542I8_MOUSE
biological_process	GO:0031016	pancreas development	11	40	0.275	0.83251	0.232512	1	1	PAX2_MOUSE	HHEX_MOUSE	ONEC2_MOUSE	CTNB1_MOUSE	PTPRV_MOUSE	IFT88_MOUSE	INVS_MOUSE	MEIS2_MOUSE	G3UZE8_MOUSE	H3BL72_MOUSE	F6XBL0_MOUSE
biological_process	GO:0034453	microtubule anchoring	11	27	0.407407	0.99673	0.00819516	1	1	PCM1_MOUSE	GCC2_MOUSE	CC187_MOUSE	CLAP1_MOUSE	CLAP2_MOUSE	CE350_MOUSE	B2RSU7_MOUSE	A0A1L1SUD9_MOUSE	A0A087WQ31_MOUSE	D6RH89_MOUSE	A0A2I3BPI0_MOUSE
biological_process	GO:0051898	negative regulation of protein kinase B signaling	11	54	0.203704	0.555625	0.577966	1	1	HYAL2_MOUSE	PKHA1_MOUSE	PHLP1_MOUSE	TSC2_MOUSE	PTPRJ_MOUSE	XDH_MOUSE	BANK1_MOUSE	Q3UHC1_MOUSE	Q3UGX8_MOUSE	E9Q4S7_MOUSE	A1L338_MOUSE
biological_process	GO:0032147	activation of protein kinase activity	11	39	0.282051	0.337506	0.735875	1	1	TM1L1_MOUSE	ADNP_MOUSE	INSR_MOUSE	KIF14_MOUSE	BORA_MOUSE	CLSPN_MOUSE	RIPK3_MOUSE	TGFB2_MOUSE	GRDN_MOUSE	A0A6I8MX08_MOUSE	A0A0A6YXU9_MOUSE
biological_process	GO:0060326	cell chemotaxis	11	87	0.126437	0.0180813	0.9871	1	1	PLXB3_MOUSE	SEM5A_MOUSE	BCAR1_MOUSE	CCL6_MOUSE	CCR9_MOUSE	CXCR4_MOUSE	VCAM1_MOUSE	X3CL1_MOUSE	ARHGG_MOUSE	DOCK4_MOUSE	Q3UPN1_MOUSE
biological_process	GO:0001892	embryonic placenta development	11	33	0.333333	0.477675	0.611553	1	1	PKD2_MOUSE	HIF1A_MOUSE	MED1_MOUSE	PKD1_MOUSE	SP1_MOUSE	SP3_MOUSE	ARNT_MOUSE	A2A655_MOUSE	E9Q6A7_MOUSE	A2A654_MOUSE	A2A653_MOUSE
biological_process	GO:0002088	lens development in camera-type eye	11	52	0.211538	0.937388	0.0963496	1	1	CDON_MOUSE	PAX6_MOUSE	PDS5B_MOUSE	MED1_MOUSE	PDS5A_MOUSE	BROMI_MOUSE	B9EJX2_MOUSE	F2Z4A3_MOUSE	A0A087WRT4_MOUSE	B1AV60_MOUSE	A0A1L1SQU7_MOUSE
biological_process	GO:0030163	protein catabolic process	11	44	0.25	0.796691	0.22324	1	1	UTP25_MOUSE	TIF1A_MOUSE	LRSM1_MOUSE	KLK4_MOUSE	CUL2_MOUSE	EXT1_MOUSE	NL1B2_MOUSE	NOTC1_MOUSE	ACRO_MOUSE	ICAL_MOUSE	A0A0R4J114_MOUSE
biological_process	GO:0060612	adipose tissue development	11	39	0.282051	0.911081	0.150064	1	1	PK3CA_MOUSE	LRP5_MOUSE	ARI5B_MOUSE	COE2_MOUSE	PAXI1_MOUSE	PRGC1_MOUSE	AMER1_MOUSE	K1109_MOUSE	ADRM1_MOUSE	ATF2_MOUSE	CREB5_MOUSE
biological_process	GO:0014823	response to activity	11	58	0.189655	0.45865	0.648125	1	1	PK3CA_MOUSE	ANGP2_MOUSE	MYH4_MOUSE	PRKDC_MOUSE	PRGC1_MOUSE	ZEB1_MOUSE	TNFA_MOUSE	CRY1_MOUSE	Q3KR45_MOUSE	G3UW82_MOUSE	A0A0R4J0N8_MOUSE
biological_process	GO:0030168	platelet activation	11	38	0.289474	0.877226	0.174975	1	1	ENTP1_MOUSE	MERTK_MOUSE	EVL_MOUSE	CATG_MOUSE	SRF_MOUSE	TYRO3_MOUSE	UFO_MOUSE	VWF_MOUSE	X3CL1_MOUSE	CD40L_MOUSE	E9QPU1_MOUSE
biological_process	GO:0045672	positive regulation of osteoclast differentiation	11	33	0.333333	0.935234	0.126285	1	1	ALEX_MOUSE	FOS_MOUSE	CSF1_MOUSE	KLF10_MOUSE	CREB1_MOUSE	CSF1R_MOUSE	NOTC2_MOUSE	PRGC2_MOUSE	TNFA_MOUSE	ASXL2_MOUSE	IL23A_MOUSE
biological_process	GO:0050870	positive regulation of T cell activation	11	71	0.15493	0.095567	0.928467	1	1	MALT1_MOUSE	HB24_MOUSE	CC88B_MOUSE	HB22_MOUSE	HB23_MOUSE	HB2I_MOUSE	HB2J_MOUSE	CAR11_MOUSE	HB21_MOUSE	FCHO1_MOUSE	CD4_MOUSE
biological_process	GO:0030178	negative regulation of Wnt signaling pathway	11	58	0.189655	0.981821	0.0266505	1	1	NLK_MOUSE	MDFI_MOUSE	CHD8_MOUSE	APC_MOUSE	GRB10_MOUSE	TSC2_MOUSE	LRP1_MOUSE	DACT1_MOUSE	Q8C493_MOUSE	E9QLQ9_MOUSE	A0A1Y7VJK6_MOUSE
biological_process	GO:0006368	transcription elongation from RNA polymerase II promoter	11	37	0.297297	0.963451	0.0645254	1	1	RTF1_MOUSE	ELL_MOUSE	CDK13_MOUSE	PAF1_MOUSE	CDK12_MOUSE	SPT5H_MOUSE	SPT6H_MOUSE	SETD2_MOUSE	ADRM1_MOUSE	ELL2_MOUSE	A0A1Y7VIP4_MOUSE
biological_process	GO:0003382	epithelial cell morphogenesis	11	29	0.37931	0.985259	0.0301031	1	1	SI1L3_MOUSE	SCRIB_MOUSE	M3K1_MOUSE	JHD2C_MOUSE	GRHL2_MOUSE	POF1B_MOUSE	CING_MOUSE	CADH1_MOUSE	F2Z4A3_MOUSE	A0A087WRT4_MOUSE	A0A1L1SQU7_MOUSE
biological_process	GO:0071392	cellular response to estradiol stimulus	11	48	0.229167	0.719156	0.407676	1	1	LCOR_MOUSE	ESR2_MOUSE	MDR1A_MOUSE	NRIP1_MOUSE	KI18A_MOUSE	CRHBP_MOUSE	A0A1W2P736_MOUSE	A0A2C9F2D9_MOUSE	A0A0R4J0Y6_MOUSE	A0A217FL62_MOUSE	A0A571BF12_MOUSE
biological_process	GO:0070536	protein K63-linked deubiquitination	11	36	0.305556	0.982369	0.0388263	1	1	SPAT2_MOUSE	TNAP3_MOUSE	ZRAN1_MOUSE	UBP33_MOUSE	OTUD4_MOUSE	UBP13_MOUSE	U17PE_MOUSE	ABRX2_MOUSE	A0A5F8MPP4_MOUSE	Z4YJY0_MOUSE	A0A1L1SQ24_MOUSE
biological_process	GO:0030534	adult behavior	11	52	0.211538	0.539156	0.530042	1	1	BBS4_MOUSE	BBS2_MOUSE	NRX3A_MOUSE	SHAN1_MOUSE	ULK4_MOUSE	ZFHX2_MOUSE	ADAM2_MOUSE	Q68FG2_MOUSE	Q91ZE6_MOUSE	E9PX29_MOUSE	E9PZC2_MOUSE
biological_process	GO:0006879	cellular iron ion homeostasis	11	68	0.161765	0.139516	0.913391	1	1	TMPS6_MOUSE	HIF1A_MOUSE	FRRS1_MOUSE	MON1A_MOUSE	TFR1_MOUSE	AT132_MOUSE	ABCB7_MOUSE	HEM0_MOUSE	Q8C872_MOUSE	Q9CPX4_MOUSE	A0A1B0GR60_MOUSE
biological_process	GO:0008340	determination of adult lifespan	11	31	0.354839	0.9834	0.0410831	1	1	HDAC9_MOUSE	CFAH_MOUSE	SHIP1_MOUSE	PIT1_MOUSE	P53_MOUSE	RAD54_MOUSE	CGAS_MOUSE	HD_MOUSE	ATM_MOUSE	ATN1_MOUSE	A2A7B5_MOUSE
biological_process	GO:0022011	myelination in peripheral nervous system	11	51	0.215686	0.260828	0.831751	1	1	NTRK2_MOUSE	ITB4_MOUSE	SIR2_MOUSE	NF1_MOUSE	PARD3_MOUSE	PLEC_MOUSE	AGRG6_MOUSE	MYOC_MOUSE	NTRK3_MOUSE	ADA22_MOUSE	CNTP1_MOUSE
biological_process	GO:2000179	positive regulation of neural precursor cell proliferation	11	33	0.333333	0.992679	0.0145021	1	1	SET1A_MOUSE	CTNB1_MOUSE	AGRG1_MOUSE	DISP3_MOUSE	CDON_MOUSE	NEST_MOUSE	TNR16_MOUSE	TOX_MOUSE	GAK_MOUSE	CIP2A_MOUSE	E9QL24_MOUSE
biological_process	GO:0050679	positive regulation of epithelial cell proliferation	11	87	0.126437	0.0679337	0.950978	1	1	PAX2_MOUSE	DLX5_MOUSE	DLX6_MOUSE	EYA1_MOUSE	NOD2_MOUSE	NOTC1_MOUSE	SCN5A_MOUSE	STOX1_MOUSE	YAP1_MOUSE	E9QQ89_MOUSE	G3X8Q7_MOUSE
biological_process	GO:0030325	adrenal gland development	11	30	0.366667	0.972212	0.0629877	1	1	PBX1_MOUSE	INSR_MOUSE	ARI5B_MOUSE	APOA1_MOUSE	NF1_MOUSE	STRA6_MOUSE	WT1_MOUSE	NR0B1_MOUSE	A0A0R4J115_MOUSE	Q6P5E3_MOUSE	F6Y2T6_MOUSE
biological_process	GO:0090102	cochlea development	11	37	0.297297	0.94284	0.09966	1	1	PAX2_MOUSE	FTM_MOUSE	CECR2_MOUSE	EPHA4_MOUSE	GBRA5_MOUSE	PCD16_MOUSE	AT2B2_MOUSE	IFT88_MOUSE	KCNQ1_MOUSE	CADH1_MOUSE	A0A0A6YWL7_MOUSE
biological_process	GO:0006605	protein targeting	11	42	0.261905	0.526776	0.525877	1	1	PAN3_MOUSE	SNG1_MOUSE	SORL_MOUSE	AP4M1_MOUSE	ERBIN_MOUSE	MELPH_MOUSE	NUP54_MOUSE	PML_MOUSE	NBEA_MOUSE	Q6P9N8_MOUSE	G3UYW9_MOUSE
biological_process	GO:0051973	positive regulation of telomerase activity	11	44	0.25	0.81551	0.29335	1	1	MAPK5_MOUSE	GREM1_MOUSE	MK15_MOUSE	AURKB_MOUSE	CTNB1_MOUSE	HMBX1_MOUSE	GRHL2_MOUSE	PARM1_MOUSE	TCAB1_MOUSE	ACD_MOUSE	H3BKF8_MOUSE
biological_process	GO:0007141	male meiosis I	11	30	0.366667	0.987521	0.0323954	1	1	BRDT_MOUSE	BTBDI_MOUSE	DNM3C_MOUSE	BRCA2_MOUSE	BRME1_MOUSE	ING2_MOUSE	MEIOC_MOUSE	TDRD9_MOUSE	FOXJ2_MOUSE	FOXJ3_MOUSE	MEII1_MOUSE
biological_process	GO:0010862	positive regulation of pathway-restricted SMAD protein phosphorylation	11	51	0.215686	0.638756	0.494549	1	1	LFTY2_MOUSE	BMP3_MOUSE	DAB2_MOUSE	INHBC_MOUSE	TGFB2_MOUSE	BMP2_MOUSE	ACVL1_MOUSE	BMPR2_MOUSE	GDF15_MOUSE	ACVR1_MOUSE	A0A0R4J104_MOUSE
biological_process	GO:0006303	double-strand break repair via nonhomologous end joining	11	39	0.282051	0.976496	0.0419008	1	1	SMAL1_MOUSE	TP53B_MOUSE	DCR1A_MOUSE	APLF_MOUSE	PRKDC_MOUSE	RNF8_MOUSE	MRE11_MOUSE	DPOLA_MOUSE	DPOLL_MOUSE	DPOLM_MOUSE	DCR1C_MOUSE
biological_process	GO:0034113	heterotypic cell-cell adhesion	11	28	0.392857	0.992296	0.0159657	1	1	PTPRC_MOUSE	ITAX_MOUSE	ITB2_MOUSE	ITA5_MOUSE	ITAD_MOUSE	ITB2L_MOUSE	OX2G_MOUSE	VCAM1_MOUSE	Q80VX2_MOUSE	E9PXZ7_MOUSE	Q3UPN1_MOUSE
biological_process	GO:0032703	negative regulation of interleukin-2 production	11	28	0.392857	0.993386	0.0190603	1	1	PTPRC_MOUSE	LRB4A_MOUSE	HDAC7_MOUSE	NOD2_MOUSE	TNAP3_MOUSE	TBX21_MOUSE	HOME2_MOUSE	HOME3_MOUSE	NAV3_MOUSE	E9Q9A6_MOUSE	E9QMF5_MOUSE
biological_process	GO:0035522	monoubiquitinated histone H2A deubiquitination	11	26	0.423077	0.99683	0.0102889	1	1	TAF6_MOUSE	KAT2A_MOUSE	BAP1_MOUSE	UBP16_MOUSE	TAF5L_MOUSE	ASXL1_MOUSE	MYSM1_MOUSE	B9EJX5_MOUSE	A0A0G2JGY6_MOUSE	H3BK01_MOUSE	E9QAP7_MOUSE
biological_process	GO:0032735	positive regulation of interleukin-12 production	11	45	0.244444	0.792978	0.321279	1	1	TIRAP_MOUSE	FLT3_MOUSE	IRF8_MOUSE	NOD2_MOUSE	TNFL9_MOUSE	IL16_MOUSE	IL23A_MOUSE	IL23R_MOUSE	CD40L_MOUSE	CLC7A_MOUSE	G5E8U4_MOUSE
biological_process	GO:0034063	stress granule assembly	11	27	0.407407	0.964929	0.0763391	1	1	TIA1_MOUSE	LS14A_MOUSE	GRB7_MOUSE	DDX6_MOUSE	DYHC1_MOUSE	PRC2C_MOUSE	YTHD3_MOUSE	YTHD2_MOUSE	UBP2L_MOUSE	ATX2L_MOUSE	ATX2_MOUSE
biological_process	GO:0035335	peptidyl-tyrosine dephosphorylation	11	28	0.392857	0.985565	0.0350709	1	1	DUS6_MOUSE	DUS21_MOUSE	PTPRT_MOUSE	PTN12_MOUSE	PTPRZ_MOUSE	PTN13_MOUSE	PTPRO_MOUSE	PTPRJ_MOUSE	DUS7_MOUSE	DUS3_MOUSE	Q1HL35_MOUSE
biological_process	GO:0048147	negative regulation of fibroblast proliferation	11	37	0.297297	0.908293	0.167554	1	1	NLRC3_MOUSE	DACH1_MOUSE	MED25_MOUSE	MORC3_MOUSE	PEX2_MOUSE	NF1_MOUSE	TSC2_MOUSE	P53_MOUSE	CLM8_MOUSE	Q91YZ5_MOUSE	A0A140LHG7_MOUSE
biological_process	GO:0007259	receptor signaling pathway via JAK-STAT	11	34	0.323529	0.384543	0.678319	1	1	STAT2_MOUSE	STAT6_MOUSE	PKD2_MOUSE	PKD1_MOUSE	STAT4_MOUSE	STA5A_MOUSE	STA5B_MOUSE	STAT1_MOUSE	IL23R_MOUSE	IL31R_MOUSE	A0A087WSP5_MOUSE
biological_process	GO:0043113	receptor clustering	11	41	0.268293	0.393546	0.7068	1	1	SCRIB_MOUSE	LRRC7_MOUSE	ITB2_MOUSE	CAC1A_MOUSE	ITB2L_MOUSE	SYGP1_MOUSE	DLG4_MOUSE	AKAP5_MOUSE	AGRIN_MOUSE	DVL1_MOUSE	M0QWP1_MOUSE
biological_process	GO:0003351	epithelial cilium movement involved in extracellular fluid movement	11	30	0.366667	0.994651	0.0120229	1	1	SPEF2_MOUSE	STK36_MOUSE	DYH1_MOUSE	DNAI1_MOUSE	KIF27_MOUSE	CCD39_MOUSE	SPG17_MOUSE	ULK4_MOUSE	CCD40_MOUSE	E9Q7N9_MOUSE	H3BLD7_MOUSE
biological_process	GO:0045010	actin nucleation	11	24	0.458333	0.995484	0.00853131	1	1	LMOD2_MOUSE	EVL_MOUSE	FMN2_MOUSE	VILI_MOUSE	FMN1_MOUSE	F8WJB9_MOUSE	E9PVP4_MOUSE	A0A1Y7VJA2_MOUSE	F6V2H5_MOUSE	E9Q7P6_MOUSE	A0A5F8MPL0_MOUSE
biological_process	GO:0061003	positive regulation of dendritic spine morphogenesis	11	29	0.37931	0.990811	0.0250928	1	1	LRP8_MOUSE	KALRN_MOUSE	CUX2_MOUSE	BAIP2_MOUSE	DHX36_MOUSE	RELN_MOUSE	DBNL_MOUSE	DREB_MOUSE	AFAD_MOUSE	CAPR1_MOUSE	CAPR2_MOUSE
biological_process	GO:0060079	excitatory postsynaptic potential	11	47	0.234043	0.992322	0.0133883	1	1	GRID2_MOUSE	NPAS4_MOUSE	SEZ6_MOUSE	MEF2C_MOUSE	DGKI_MOUSE	ATX1_MOUSE	Q7TN74_MOUSE	H3BL28_MOUSE	H3BKQ7_MOUSE	H3BJD0_MOUSE	H3BJD6_MOUSE
biological_process	GO:0001954	positive regulation of cell-matrix adhesion	11	40	0.275	0.938311	0.0996249	1	1	CSF1_MOUSE	DMD_MOUSE	PKHA2_MOUSE	PLAK_MOUSE	PTPRJ_MOUSE	DISC1_MOUSE	A0A1W2P8G5_MOUSE	E9Q6R7_MOUSE	Q61636_MOUSE	A0A1W2P8A5_MOUSE	A0A1W2P7C0_MOUSE
biological_process	GO:0007194	negative regulation of adenylate cyclase activity	11	23	0.478261	0.999174	0.00332312	1	1	GABR1_MOUSE	GALR2_MOUSE	P2Y13_MOUSE	AKAP9_MOUSE	AKAP5_MOUSE	AGRV1_MOUSE	Q6PGB9_MOUSE	Q8C1E5_MOUSE	E9Q9K8_MOUSE	B8JJE0_MOUSE	E9QQ10_MOUSE
biological_process	GO:0006633	fatty acid biosynthetic process	11	56	0.196429	0.0119499	0.993033	1	1	AAKB1_MOUSE	LIPE_MOUSE	DHB8_MOUSE	LIPC_MOUSE	ACACA_MOUSE	HNF1A_MOUSE	FAS_MOUSE	ACSM3_MOUSE	ACACB_MOUSE	BRCA1_MOUSE	A0A0U1RNJ1_MOUSE
biological_process	GO:1902018	negative regulation of cilium assembly	11	23	0.478261	0.998671	0.00464284	1	1	KIF24_MOUSE	CP110_MOUSE	CEP97_MOUSE	ODF2L_MOUSE	MPP9_MOUSE	YAP1_MOUSE	TBCD7_MOUSE	A0A0G2JDZ5_MOUSE	H3BJ67_MOUSE	H3BL92_MOUSE	H3BKQ3_MOUSE
biological_process	GO:0036159	inner dynein arm assembly	11	26	0.423077	0.99683	0.0102889	1	1	DYH1_MOUSE	DNAI3_MOUSE	CCD39_MOUSE	CCD40_MOUSE	DAAF5_MOUSE	CP100_MOUSE	L7N1Y0_MOUSE	E9Q0T8_MOUSE	A0A571BD48_MOUSE	A0A087WR13_MOUSE	A0A494BAF9_MOUSE
biological_process	GO:0003008	system process	11	39	0.282051	1.94071e-11	1	0	1	A2AIR7_MOUSE	E9Q1R5_MOUSE	A2AIR9_MOUSE	A0A1D5RLU3_MOUSE	A0A1L1SQZ2_MOUSE	A2AIS0_MOUSE	E9QK20_MOUSE	B1AVA4_MOUSE	F7CNJ1_MOUSE	A0A571BET0_MOUSE	A0A087WS83_MOUSE
biological_process	GO:0000422	autophagy of mitochondrion	10	43	0.232558	0.997807	0.00438642	1	1	WIPI4_MOUSE	UBP30_MOUSE	RBCC1_MOUSE	ATG2A_MOUSE	ATG2B_MOUSE	AMRA1_MOUSE	FBX7_MOUSE	ATG9B_MOUSE	F7CC56_MOUSE	E9PX56_MOUSE
biological_process	GO:2000378	negative regulation of reactive oxygen species metabolic process	10	30	0.333333	0.773096	0.330467	1	1	PAX2_MOUSE	HIF1A_MOUSE	BCR_MOUSE	ESR2_MOUSE	SIR2_MOUSE	SIR5_MOUSE	P53_MOUSE	BRCA1_MOUSE	G3X8Q7_MOUSE	A0A1Y7VM56_MOUSE
biological_process	GO:0031069	hair follicle morphogenesis	10	34	0.294118	0.923661	0.148824	1	1	EXT1_MOUSE	INTU_MOUSE	CTNB1_MOUSE	K1C17_MOUSE	NOTC1_MOUSE	TNR16_MOUSE	P63_MOUSE	TGFB2_MOUSE	GORAB_MOUSE	GLI2_MOUSE
biological_process	GO:2001240	negative regulation of extrinsic apoptotic signaling pathway in absence of ligand	10	58	0.172414	0.321285	0.788934	1	1	MK07_MOUSE	EYA3_MOUSE	EYA4_MOUSE	EYA2_MOUSE	EYA1_MOUSE	RIPK1_MOUSE	UNC5B_MOUSE	X3CL1_MOUSE	TNFA_MOUSE	CTNA1_MOUSE
biological_process	GO:0010332	response to gamma radiation	10	35	0.285714	0.976684	0.0421655	1	1	PTPRC_MOUSE	CHK2_MOUSE	FACD2_MOUSE	BRCA2_MOUSE	PRKDC_MOUSE	XRCC2_MOUSE	P53_MOUSE	PML_MOUSE	Q921K2_MOUSE	Q75WC0_MOUSE
biological_process	GO:0033077	T cell differentiation in thymus	10	43	0.232558	0.95461	0.0729406	1	1	APC_MOUSE	CTNB1_MOUSE	PRKDC_MOUSE	RIPK3_MOUSE	STA5A_MOUSE	STA5B_MOUSE	TFE2_MOUSE	P53_MOUSE	GLI3_MOUSE	CNDH2_MOUSE
biological_process	GO:0043029	T cell homeostasis	10	38	0.263158	0.730751	0.388842	1	1	FOXN1_MOUSE	RIPK3_MOUSE	STA5A_MOUSE	STA5B_MOUSE	ZC3H8_MOUSE	RC3H1_MOUSE	RC3H2_MOUSE	IL2RA_MOUSE	AHR_MOUSE	CCNB2_MOUSE
biological_process	GO:0097352	autophagosome maturation	10	37	0.27027	0.957682	0.0756218	1	1	PK3C3_MOUSE	STX17_MOUSE	LIX1_MOUSE	CHM4C_MOUSE	EPG5_MOUSE	CHMP6_MOUSE	UBQL1_MOUSE	CHM2B_MOUSE	CHMP7_MOUSE	Q9D614_MOUSE
biological_process	GO:0007040	lysosome organization	10	54	0.185185	0.108679	0.934584	1	1	PPAP_MOUSE	LYST_MOUSE	GNPTA_MOUSE	LTOR1_MOUSE	SPTCS_MOUSE	LYAG_MOUSE	HOOK3_MOUSE	MYO7A_MOUSE	A0A0A6YX02_MOUSE	G5E8Q0_MOUSE
biological_process	GO:0030282	bone mineralization	10	52	0.192308	0.126903	0.912795	1	1	KLF10_MOUSE	MTSS1_MOUSE	ROR2_MOUSE	TETN_MOUSE	BMP2_MOUSE	CO1A2_MOUSE	Q8CFZ6_MOUSE	Q8C3W2_MOUSE	A2AQ99_MOUSE	A0A494BAW1_MOUSE
biological_process	GO:0034612	response to tumor necrosis factor	10	36	0.277778	0.88295	0.15055	1	1	INSR_MOUSE	CXL16_MOUSE	NOS2_MOUSE	RIPK1_MOUSE	TNR11_MOUSE	YTDC2_MOUSE	IGB1B_MOUSE	IGBP1_MOUSE	AFF3_MOUSE	I7HIQ2_MOUSE
biological_process	GO:0010608	posttranscriptional regulation of gene expression	10	42	0.238095	0.996926	0.00405392	1	1	PER1_MOUSE	LARP1_MOUSE	PARP9_MOUSE	PUM1_MOUSE	RC3H1_MOUSE	RC3H2_MOUSE	MATR3_MOUSE	BAKOR_MOUSE	H7BX02_MOUSE	A2AVP4_MOUSE
biological_process	GO:0061049	cell growth involved in cardiac muscle cell development	10	17	0.588235	0.982851	0.0351109	1	1	PDLI5_MOUSE	SRBS2_MOUSE	ANGT_MOUSE	GATA4_MOUSE	MYCD_MOUSE	ADA1B_MOUSE	AKP13_MOUSE	Q3UTR7_MOUSE	E9PXW9_MOUSE	A0A140LJJ5_MOUSE
biological_process	GO:0051963	regulation of synapse assembly	10	25	0.4	0.978946	0.033194	1	1	PDLI5_MOUSE	SETD5_MOUSE	NRG2_MOUSE	MEF2C_MOUSE	Q7TN74_MOUSE	H3BL28_MOUSE	H3BKQ7_MOUSE	A0A668KLC0_MOUSE	H3BJD0_MOUSE	H3BJD6_MOUSE
biological_process	GO:0006493	protein O-linked glycosylation	10	34	0.294118	0.305194	0.793746	1	1	EOGT_MOUSE	TET1_MOUSE	SIA7B_MOUSE	TET3_MOUSE	VEGFB_MOUSE	TET2_MOUSE	FKTN_MOUSE	Q6P9N8_MOUSE	G3UYW9_MOUSE	A0A0G2JF55_MOUSE
biological_process	GO:0032570	response to progesterone	10	38	0.263158	0.81551	0.29335	1	1	FOS_MOUSE	FOSB_MOUSE	NCOA2_MOUSE	NCOA1_MOUSE	SRBP1_MOUSE	YAP1_MOUSE	TXNIP_MOUSE	MBP_MOUSE	TGFB2_MOUSE	A0A0A6YXU9_MOUSE
biological_process	GO:0042531	positive regulation of tyrosine phosphorylation of STAT protein	10	63	0.15873	0.217668	0.866926	1	1	PE2R4_MOUSE	CSF1R_MOUSE	PARP9_MOUSE	ONCM_MOUSE	TNR1A_MOUSE	TNFA_MOUSE	IL23A_MOUSE	IL31R_MOUSE	IL6RB_MOUSE	HCLS1_MOUSE
biological_process	GO:0031424	keratinization	10	79	0.126582	0.0506625	0.973856	1	1	PEPL_MOUSE	SHRPN_MOUSE	K1C16_MOUSE	EVPL_MOUSE	K1C17_MOUSE	KAZRN_MOUSE	HORN_MOUSE	LORI_MOUSE	ABCAC_MOUSE	E9PX37_MOUSE
biological_process	GO:0042113	B cell activation	10	37	0.27027	0.0310286	0.975925	1	1	HDAC9_MOUSE	MALT1_MOUSE	HDAC7_MOUSE	CD22_MOUSE	CR2_MOUSE	GRP1_MOUSE	BANK1_MOUSE	ACHA4_MOUSE	IGB1B_MOUSE	IGBP1_MOUSE
biological_process	GO:0001958	endochondral ossification	10	36	0.277778	0.892005	0.196364	1	1	PGBM_MOUSE	CO1A1_MOUSE	ALEX_MOUSE	DLX5_MOUSE	EXT1_MOUSE	MEF2D_MOUSE	SIK3_MOUSE	RUNX2_MOUSE	SHIP2_MOUSE	MEF2C_MOUSE
biological_process	GO:0097009	energy homeostasis	10	43	0.232558	0.733865	0.397601	1	1	PK3CA_MOUSE	CRTC1_MOUSE	CEAM2_MOUSE	PRGC1_MOUSE	NR1D2_MOUSE	NLS1_MOUSE	IF4G1_MOUSE	CRTC3_MOUSE	ACACB_MOUSE	E9PVA2_MOUSE
biological_process	GO:0046627	negative regulation of insulin receptor signaling pathway	10	49	0.204082	0.56321	0.576886	1	1	GRB10_MOUSE	SHIP2_MOUSE	TSC2_MOUSE	PTPRJ_MOUSE	NCOA5_MOUSE	GRB14_MOUSE	ANR26_MOUSE	E9Q238_MOUSE	E9Q944_MOUSE	Q5SUW3_MOUSE
biological_process	GO:0017157	regulation of exocytosis	10	45	0.222222	0.927251	0.0936624	1	1	PCLO_MOUSE	STX4_MOUSE	LGI3_MOUSE	RIMS2_MOUSE	STX1B_MOUSE	RPGF4_MOUSE	RB27B_MOUSE	MYO5A_MOUSE	Q0VF51_MOUSE	A0A0U1RNT8_MOUSE
biological_process	GO:0097150	neuronal stem cell population maintenance	10	26	0.384615	0.989711	0.0290501	1	1	PCM1_MOUSE	SRRT_MOUSE	FOXO3_MOUSE	FACD2_MOUSE	NOTC1_MOUSE	SSXT_MOUSE	FANCC_MOUSE	ASPM_MOUSE	HOOK3_MOUSE	IF2B1_MOUSE
biological_process	GO:0050900	leukocyte migration	10	37	0.27027	0.270059	0.767284	1	1	PDE4D_MOUSE	NKX23_MOUSE	ROCK1_MOUSE	SELPL_MOUSE	PODXL_MOUSE	TNFA_MOUSE	ADDB_MOUSE	G3UWT3_MOUSE	G3UZ46_MOUSE	B1AWC9_MOUSE
biological_process	GO:0007339	binding of sperm to zona pellucida	10	57	0.175439	0.298458	0.806769	1	1	FETUB_MOUSE	TCPH_MOUSE	ZAN_MOUSE	UBP2L_MOUSE	ACRO_MOUSE	ARSA_MOUSE	AT8B3_MOUSE	ADAM3_MOUSE	ADAM2_MOUSE	ADA18_MOUSE
biological_process	GO:0097421	liver regeneration	10	39	0.25641	0.832446	0.277782	1	1	EZH1_MOUSE	PTN3_MOUSE	ZPI_MOUSE	PTC1_MOUSE	TNFA_MOUSE	ITPR1_MOUSE	AURKA_MOUSE	GLI1_MOUSE	GLI3_MOUSE	A0A0R4J049_MOUSE
biological_process	GO:0006298	mismatch repair	10	43	0.232558	0.638756	0.494549	1	1	RFA2_MOUSE	MSH3_MOUSE	SETD2_MOUSE	XPC_MOUSE	EXO1_MOUSE	Q8K119_MOUSE	Q3TE40_MOUSE	A0A087WQ16_MOUSE	E9Q8A5_MOUSE	E9QPY6_MOUSE
biological_process	GO:0045740	positive regulation of DNA replication	10	40	0.25	0.977799	0.0423182	1	1	CTC1_MOUSE	EGF_MOUSE	ATF1_MOUSE	KAT7_MOUSE	FAF1_MOUSE	UCN1_MOUSE	DNA2_MOUSE	ATAD5_MOUSE	GLI1_MOUSE	GLI2_MOUSE
biological_process	GO:0006641	triglyceride metabolic process	10	45	0.222222	0.663979	0.419083	1	1	SE1L1_MOUSE	ANGL3_MOUSE	LIPC_MOUSE	LMF1_MOUSE	NKX23_MOUSE	O35452_MOUSE	Z4YJR1_MOUSE	A0A571BG59_MOUSE	A0A5F8MPH8_MOUSE	E9Q2T3_MOUSE
biological_process	GO:0060412	ventricular septum morphogenesis	10	40	0.25	0.62139	0.519	1	1	NOS3_MOUSE	FOG2_MOUSE	NOTC1_MOUSE	ROBO2_MOUSE	SUH_MOUSE	ROBO1_MOUSE	TGFB2_MOUSE	RBM15_MOUSE	BMPR2_MOUSE	ACVR1_MOUSE
biological_process	GO:0035855	megakaryocyte development	10	25	0.4	0.992723	0.0218343	1	1	TPO_MOUSE	EP300_MOUSE	MED1_MOUSE	SRF_MOUSE	VP33B_MOUSE	WASF2_MOUSE	NBEL2_MOUSE	ABI1_MOUSE	GP1BA_MOUSE	A0A338P6S5_MOUSE
biological_process	GO:0030316	osteoclast differentiation	10	42	0.238095	0.572058	0.512497	1	1	CSF1_MOUSE	CTNB1_MOUSE	MITF_MOUSE	OSCAR_MOUSE	CSF1R_MOUSE	GAB2_MOUSE	TNR11_MOUSE	TFR1_MOUSE	TNFA_MOUSE	Q3ZB57_MOUSE
biological_process	GO:0002052	positive regulation of neuroblast proliferation	10	30	0.333333	0.967605	0.0743798	1	1	HIF1A_MOUSE	CTNB1_MOUSE	FZD3_MOUSE	PAX6_MOUSE	NOTC1_MOUSE	ZN335_MOUSE	X3CL1_MOUSE	DISC1_MOUSE	ASPM_MOUSE	GLI3_MOUSE
biological_process	GO:0098962	regulation of postsynaptic neurotransmitter receptor activity	10	22	0.454545	0.998657	0.00499879	1	1	DLGP1_MOUSE	DLGP4_MOUSE	SHSA6_MOUSE	HOME1_MOUSE	HOME3_MOUSE	DLGP2_MOUSE	NPTX1_MOUSE	DLGP3_MOUSE	AKAP9_MOUSE	E9QQ10_MOUSE
biological_process	GO:0016239	positive regulation of macroautophagy	10	32	0.3125	0.997914	0.00424201	1	1	STING_MOUSE	HIF1A_MOUSE	LARP1_MOUSE	SPT5H_MOUSE	SESN3_MOUSE	TSC1_MOUSE	WAC_MOUSE	TSC2_MOUSE	NEMO_MOUSE	Q3UHB2_MOUSE
biological_process	GO:0019236	response to pheromone	10	287	0.0348432	1.19582e-17	1	0	1	V1R42_MOUSE	V1R43_MOUSE	V1R51_MOUSE	TRPC2_MOUSE	VN1A8_MOUSE	GP180_MOUSE	A0A0R4J266_MOUSE	Q8R2A5_MOUSE	A0A2I3BQ60_MOUSE	A0A3B2W805_MOUSE
biological_process	GO:0097190	apoptotic signaling pathway	10	62	0.16129	0.721281	0.309768	1	1	TCAM1_MOUSE	TFPT_MOUSE	TNFA_MOUSE	DIDO1_MOUSE	IF27B_MOUSE	HIP1_MOUSE	CD5_MOUSE	A0A1L1SVG0_MOUSE	A0A1L1STY4_MOUSE	A0A0R4J0S7_MOUSE
biological_process	GO:0050801	ion homeostasis	10	28	0.357143	8.27706e-06	0.999994	0.011	1	EPB42_MOUSE	B3A3_MOUSE	C11B2_MOUSE	STK39_MOUSE	WNK2_MOUSE	WNK3_MOUSE	WNK1_MOUSE	WNK4_MOUSE	V9GWU7_MOUSE	Q8BUG8_MOUSE
biological_process	GO:0006487	protein N-linked glycosylation	10	57	0.175439	0.139516	0.913391	1	1	A1AT2_MOUSE	GORS1_MOUSE	RPN2_MOUSE	RPN1_MOUSE	FUT8_MOUSE	DOPP1_MOUSE	GFPT1_MOUSE	A1AT1_MOUSE	A2ACG7_MOUSE	A0A140T8S3_MOUSE
biological_process	GO:0045475	locomotor rhythm	10	29	0.344828	0.964929	0.0763391	1	1	NCOA2_MOUSE	EGR1_MOUSE	NPAS2_MOUSE	NCOR1_MOUSE	UBP2_MOUSE	Q8CDJ6_MOUSE	F6X7B3_MOUSE	A0A571BF63_MOUSE	A0A140LIW7_MOUSE	F6RWQ6_MOUSE
biological_process	GO:0045197	establishment or maintenance of epithelial cell apical/basal polarity	10	26	0.384615	0.806924	0.294006	1	1	PRIC2_MOUSE	SCRIB_MOUSE	LRRC7_MOUSE	CRUM1_MOUSE	PARD3_MOUSE	DLG5_MOUSE	A5D6P2_MOUSE	F2Z4A3_MOUSE	A0A087WRT4_MOUSE	A0A1L1SQU7_MOUSE
biological_process	GO:0031663	lipopolysaccharide-mediated signaling pathway	10	38	0.263158	0.83132	0.249934	1	1	NOS3_MOUSE	MALT1_MOUSE	IRAK1_MOUSE	LYRIC_MOUSE	TCAM1_MOUSE	STAT1_MOUSE	RIPK2_MOUSE	TNFA_MOUSE	CD6_MOUSE	B1AUW6_MOUSE
biological_process	GO:2000300	regulation of synaptic vesicle exocytosis	10	75	0.133333	0.0367477	0.98167	1	1	LIPA2_MOUSE	MCR_MOUSE	GIT2_MOUSE	NRX3A_MOUSE	NMD3A_MOUSE	DGKI_MOUSE	ACHA4_MOUSE	APBA2_MOUSE	DVL1_MOUSE	APBA1_MOUSE
biological_process	GO:0048663	neuron fate commitment	10	59	0.169492	0.798235	0.274806	1	1	FOXN4_MOUSE	GSX2_MOUSE	PAX7_MOUSE	NOTC1_MOUSE	OTX2_MOUSE	ZN521_MOUSE	TGFB2_MOUSE	MYT1L_MOUSE	GSX1_MOUSE	GLI3_MOUSE
biological_process	GO:2000042	negative regulation of double-strand break repair via homologous recombination	10	22	0.454545	0.997871	0.00790121	1	1	TP53B_MOUSE	RECQ5_MOUSE	HELB_MOUSE	RIF1_MOUSE	SHLD2_MOUSE	SHLD1_MOUSE	UBQL4_MOUSE	RADX_MOUSE	CGAS_MOUSE	DPOLQ_MOUSE
biological_process	GO:0032212	positive regulation of telomere maintenance via telomerase	10	43	0.232558	0.733865	0.397601	1	1	MAPK5_MOUSE	MK15_MOUSE	ATR_MOUSE	AURKB_MOUSE	CTNB1_MOUSE	HMBX1_MOUSE	TCPH_MOUSE	ATM_MOUSE	ACD_MOUSE	H3BKF8_MOUSE
biological_process	GO:0001829	trophectodermal cell differentiation	10	22	0.454545	0.992723	0.0218343	1	1	EOMES_MOUSE	SP1_MOUSE	SP3_MOUSE	SRF_MOUSE	YAP1_MOUSE	PO5F1_MOUSE	CNOT1_MOUSE	CNOT2_MOUSE	CADH1_MOUSE	AP2C_MOUSE
biological_process	GO:0007064	mitotic sister chromatid cohesion	10	23	0.434783	0.979499	0.045525	1	1	SMC1B_MOUSE	CDC20_MOUSE	PDS5B_MOUSE	PDS5A_MOUSE	NIPBL_MOUSE	POGZ_MOUSE	SMC1A_MOUSE	SMC3_MOUSE	E9QPI5_MOUSE	F8WHU5_MOUSE
biological_process	GO:0045880	positive regulation of smoothened signaling pathway	10	43	0.232558	0.81551	0.29335	1	1	STK36_MOUSE	DYHC2_MOUSE	INTU_MOUSE	EVC_MOUSE	TEDC1_MOUSE	TEDC2_MOUSE	DLG5_MOUSE	CHSS1_MOUSE	GLI1_MOUSE	CTNA1_MOUSE
biological_process	GO:0048169	regulation of long-term neuronal synaptic plasticity	10	30	0.333333	0.873715	0.222319	1	1	SNG1_MOUSE	ANGT_MOUSE	EGR1_MOUSE	SYNPO_MOUSE	NETO1_MOUSE	NF1_MOUSE	SYGP1_MOUSE	RIMS1_MOUSE	DLG4_MOUSE	Q3UTR7_MOUSE
biological_process	GO:0046579	positive regulation of Ras protein signal transduction	10	55	0.181818	0.775469	0.299538	1	1	CSF1_MOUSE	ERBIN_MOUSE	GRP1_MOUSE	NOTC2_MOUSE	NOTC1_MOUSE	STK19_MOUSE	DGKI_MOUSE	A0A0N4SVF2_MOUSE	A6H650_MOUSE	A0A0N4SVR5_MOUSE
biological_process	GO:0071773	cellular response to BMP stimulus	10	37	0.27027	0.986888	0.0198439	1	1	DLX5_MOUSE	EXT1_MOUSE	ATS12_MOUSE	DLX1_MOUSE	RUNX2_MOUSE	ATS7_MOUSE	BMP2_MOUSE	ACVL1_MOUSE	BMPR2_MOUSE	ACVR1_MOUSE
biological_process	GO:0061158	3'-UTR-mediated mRNA destabilization	10	20	0.5	0.999235	0.00338715	1	1	RENT1_MOUSE	DND1_MOUSE	CPEB3_MOUSE	DHX36_MOUSE	FUBP2_MOUSE	PKHN1_MOUSE	ZC12A_MOUSE	RC3H1_MOUSE	A0A0R4J102_MOUSE	E9QP36_MOUSE
biological_process	GO:0070555	response to interleukin-1	10	38	0.263158	0.772963	0.290857	1	1	HDAC4_MOUSE	IRAK3_MOUSE	IRAK1_MOUSE	TNR11_MOUSE	RIPK2_MOUSE	TLE5_MOUSE	YTDC2_MOUSE	IGB1B_MOUSE	IGBP1_MOUSE	F8VPZ1_MOUSE
biological_process	GO:0001778	plasma membrane repair	10	25	0.4	0.992723	0.0218343	1	1	FR1L5_MOUSE	CHM4C_MOUSE	MYH9_MOUSE	CHMP6_MOUSE	MYH10_MOUSE	MYOF_MOUSE	CHM2B_MOUSE	CHMP7_MOUSE	G3UW82_MOUSE	A0A498WGM0_MOUSE
biological_process	GO:0016079	synaptic vesicle exocytosis	10	38	0.263158	0.396008	0.677091	1	1	STX4_MOUSE	LIPA3_MOUSE	STX1B_MOUSE	UN13A_MOUSE	UN13B_MOUSE	UN13C_MOUSE	Q68FG2_MOUSE	A0A140LJ69_MOUSE	E9Q263_MOUSE	A0A140LHX5_MOUSE
biological_process	GO:0006953	acute-phase response	10	51	0.196078	0.419715	0.697903	1	1	A1AT2_MOUSE	FA8_MOUSE	ITIH4_MOUSE	TFR1_MOUSE	STA5B_MOUSE	A2MG_MOUSE	A1AT1_MOUSE	B7ZNJ1_MOUSE	B9EHT6_MOUSE	A0A087WSN6_MOUSE
biological_process	GO:1905606	regulation of presynapse assembly	10	40	0.25	0.760202	0.367028	1	1	SLIK3_MOUSE	MDGA1_MOUSE	GRID2_MOUSE	PTPRD_MOUSE	SLIK4_MOUSE	SLIK2_MOUSE	IF4G1_MOUSE	NTRK3_MOUSE	LRFN5_MOUSE	A0A0A6YWL7_MOUSE
biological_process	GO:0046597	negative regulation of viral entry into host cell	10	40	0.25	0.785506	0.336735	1	1	TRI56_MOUSE	TRI65_MOUSE	TRI25_MOUSE	HG2A_MOUSE	FCN2_MOUSE	TRIM8_MOUSE	TRI10_MOUSE	RAD50_MOUSE	NBN_MOUSE	MRE11_MOUSE
biological_process	GO:0061436	establishment of skin barrier	10	31	0.322581	0.958917	0.0902354	1	1	K1C16_MOUSE	KDF1_MOUSE	FILA_MOUSE	FILA2_MOUSE	PLEC_MOUSE	P63_MOUSE	HORN_MOUSE	GAK_MOUSE	K2C1_MOUSE	ABCAC_MOUSE
biological_process	GO:0019886	antigen processing and presentation of exogenous peptide antigen via MHC class II	10	51	0.196078	0.505451	0.631515	1	1	HB24_MOUSE	HG2A_MOUSE	HB22_MOUSE	HB23_MOUSE	HB2I_MOUSE	HB2J_MOUSE	FYV1_MOUSE	HB21_MOUSE	O78196_MOUSE	A0A498U6I0_MOUSE
biological_process	GO:0070498	interleukin-1-mediated signaling pathway	10	30	0.333333	0.922503	0.146161	1	1	EGR1_MOUSE	IRAK3_MOUSE	IRAK1_MOUSE	ST18_MOUSE	Q8BR10_MOUSE	B1AUV9_MOUSE	A0A0N4SUW3_MOUSE	F6ZGQ1_MOUSE	B1AUW6_MOUSE	B1AUW9_MOUSE
biological_process	GO:0031214	biomineral tissue development	10	27	0.37037	0.416523	0.651363	1	1	KLK4_MOUSE	DMP1_MOUSE	FA20A_MOUSE	MEPE_MOUSE	ENAM_MOUSE	DSPP_MOUSE	ODAM_MOUSE	OSTP_MOUSE	TFP11_MOUSE	Q5M8P3_MOUSE
biological_process	GO:0060828	regulation of canonical Wnt signaling pathway	10	34	0.294118	0.950926	0.064632	1	1	AMER3_MOUSE	CTND2_MOUSE	ROR2_MOUSE	OTUL_MOUSE	YAP1_MOUSE	WWTR1_MOUSE	AMER1_MOUSE	DACT1_MOUSE	AMER2_MOUSE	E9QKH8_MOUSE
biological_process	GO:0009408	response to heat	10	73	0.136986	0.237707	0.822873	1	1	LRP11_MOUSE	TGFI1_MOUSE	ONCM_MOUSE	TRPM2_MOUSE	EI2BD_MOUSE	D3YUU6_MOUSE	G3UWT3_MOUSE	G3UZ46_MOUSE	B1AWC9_MOUSE	A0A0A6YXA1_MOUSE
biological_process	GO:0045663	positive regulation of myoblast differentiation	10	35	0.285714	0.90866	0.171817	1	1	BTG1_MOUSE	CDON_MOUSE	P85A_MOUSE	RNB3L_MOUSE	MEF2C_MOUSE	ZFHX3_MOUSE	IBP3_MOUSE	A0A0H2UH28_MOUSE	Q3TZM7_MOUSE	F6SDC3_MOUSE
biological_process	GO:0051016	barbed-end actin filament capping	10	42	0.238095	0.680616	0.444375	1	1	AVIL_MOUSE	EVL_MOUSE	EPS8_MOUSE	SVIL_MOUSE	VILI_MOUSE	ADDB_MOUSE	ADDG_MOUSE	Q3UGL1_MOUSE	D3Z5I5_MOUSE	D3Z7F4_MOUSE
biological_process	GO:0007216	G protein-coupled glutamate receptor signaling pathway	10	26	0.384615	0.98094	0.0482153	1	1	TRPM1_MOUSE	DGLA_MOUSE	HOME1_MOUSE	HOME2_MOUSE	HOME3_MOUSE	Q3UVL6_MOUSE	D3Z6A7_MOUSE	D3Z6A9_MOUSE	D3Z6A8_MOUSE	A0A0U1RQ32_MOUSE
biological_process	GO:0045724	positive regulation of cilium assembly	10	27	0.37037	0.995801	0.0108856	1	1	CP110_MOUSE	CE120_MOUSE	BBS4_MOUSE	ENTR1_MOUSE	TAPT1_MOUSE	HD_MOUSE	GRDN_MOUSE	DZIP1_MOUSE	A0A6I8MX08_MOUSE	G3X9H5_MOUSE
biological_process	GO:0051928	positive regulation of calcium ion transport	10	37	0.27027	0.0423134	0.97312	1	1	ANK2_MOUSE	MYLK_MOUSE	CACB2_MOUSE	WNK3_MOUSE	AT2B2_MOUSE	HOME1_MOUSE	ITPR1_MOUSE	B1B1A8_MOUSE	V9GWU7_MOUSE	D3Z7A9_MOUSE
biological_process	GO:0016339	calcium-dependent cell-cell adhesion via plasma membrane cell adhesion molecules	10	56	0.178571	0.34511	0.769931	1	1	CADH7_MOUSE	CAD16_MOUSE	PCD16_MOUSE	AT2C1_MOUSE	CADH1_MOUSE	Q3UZR5_MOUSE	Q8C730_MOUSE	Q91Y03_MOUSE	Q3TPA4_MOUSE	Q91XY7_MOUSE
biological_process	GO:0033627	cell adhesion mediated by integrin	10	28	0.357143	0.477892	0.627235	1	1	EXT1_MOUSE	ITB2_MOUSE	ITA5_MOUSE	COGA1_MOUSE	FYB2_MOUSE	ITB2L_MOUSE	ITB4_MOUSE	ICAM1_MOUSE	G3UVV6_MOUSE	E9PZ08_MOUSE
biological_process	GO:0043666	regulation of phosphoprotein phosphatase activity	10	33	0.30303	0.837977	0.232553	1	1	CSPG2_MOUSE	PP6R1_MOUSE	ENPL_MOUSE	PP6R2_MOUSE	TSC1_MOUSE	HD_MOUSE	G3X9K4_MOUSE	A0A5F8MQ25_MOUSE	G3X9H5_MOUSE	B1AR39_MOUSE
biological_process	GO:0030050	vesicle transport along actin filament	10	24	0.416667	0.995001	0.0160114	1	1	FBP1L_MOUSE	MYO5A_MOUSE	MYO7A_MOUSE	MYO7B_MOUSE	MYO15_MOUSE	MYO19_MOUSE	MYO1A_MOUSE	D3Z4J3_MOUSE	E9PUI5_MOUSE	E9Q1F5_MOUSE
biological_process	GO:0042311	vasodilation	9	63	0.142857	0.0578909	0.971553	1	1	PTPRM_MOUSE	EXT1_MOUSE	ANGT_MOUSE	ESR2_MOUSE	BBS2_MOUSE	CPSM_MOUSE	UCN1_MOUSE	TNFA_MOUSE	Q3UTR7_MOUSE
biological_process	GO:0048041	focal adhesion assembly	9	33	0.272727	0.997616	0.00463017	1	1	PEAK1_MOUSE	STON1_MOUSE	BCR_MOUSE	RHG06_MOUSE	SRC8_MOUSE	TAOK2_MOUSE	RHG07_MOUSE	THSD1_MOUSE	A0A0R4J0U4_MOUSE
biological_process	GO:0010667	negative regulation of cardiac muscle cell apoptotic process	9	63	0.142857	0.133074	0.92688	1	1	NF2L2_MOUSE	GATA4_MOUSE	SIR5_MOUSE	RPGF3_MOUSE	MYCD_MOUSE	CFLAR_MOUSE	AMRA1_MOUSE	CIP4_MOUSE	A0A2C9F2D9_MOUSE
biological_process	GO:0014911	positive regulation of smooth muscle cell migration	9	46	0.195652	0.664221	0.444583	1	1	PE2R4_MOUSE	PDE4D_MOUSE	HDAC4_MOUSE	EGR1_MOUSE	PRGR_MOUSE	RPGF3_MOUSE	RPGF4_MOUSE	FOXO4_MOUSE	IL6RB_MOUSE
biological_process	GO:0045022	early endosome to late endosome transport	9	31	0.290323	0.75166	0.355462	1	1	PK3C3_MOUSE	RILP_MOUSE	PTN23_MOUSE	WDR91_MOUSE	ANR27_MOUSE	HOOK3_MOUSE	BAKOR_MOUSE	S4R1X1_MOUSE	F7C090_MOUSE
biological_process	GO:2001034	positive regulation of double-strand break repair via nonhomologous end joining	9	18	0.5	0.998794	0.00541108	1	1	KDM4D_MOUSE	FUMH_MOUSE	RIF1_MOUSE	PRKDC_MOUSE	PARP9_MOUSE	SHLD2_MOUSE	SHLD1_MOUSE	TCAB1_MOUSE	DTX3L_MOUSE
biological_process	GO:0043491	protein kinase B signaling	9	57	0.157895	0.266207	0.781076	1	1	PEAR1_MOUSE	PK3CA_MOUSE	PAX2_MOUSE	MERTK_MOUSE	SIR2_MOUSE	TYRO3_MOUSE	UFO_MOUSE	TSC2_MOUSE	TNFA_MOUSE
biological_process	GO:0097191	extrinsic apoptotic signaling pathway	9	54	0.166667	0.612814	0.441979	1	1	NRIF1_MOUSE	RIPK1_MOUSE	TNF12_MOUSE	TNR1B_MOUSE	PML_MOUSE	TNFA_MOUSE	TGFB2_MOUSE	HIPK1_MOUSE	A0A0A6YXU9_MOUSE
biological_process	GO:2000045	regulation of G1/S transition of mitotic cell cycle	9	32	0.28125	0.939878	0.0859704	1	1	PLK5_MOUSE	KIF14_MOUSE	INO80_MOUSE	E2F1_MOUSE	CDN1B_MOUSE	PKD1_MOUSE	TFE2_MOUSE	DP13B_MOUSE	AMRA1_MOUSE
biological_process	GO:0050901	leukocyte tethering or rolling	9	27	0.333333	0.571736	0.575896	1	1	PDXL2_MOUSE	EXT1_MOUSE	ROCK1_MOUSE	VCAM1_MOUSE	SELPL_MOUSE	TNFA_MOUSE	CHST4_MOUSE	ADDB_MOUSE	Q3UPN1_MOUSE
biological_process	GO:0043001	Golgi to plasma membrane protein transport	9	35	0.257143	0.970651	0.0571988	1	1	GOGA4_MOUSE	KI13A_MOUSE	BBS2_MOUSE	MACF1_MOUSE	SPTB2_MOUSE	GGA1_MOUSE	GGA2_MOUSE	GGA3_MOUSE	A0A087WNU5_MOUSE
biological_process	GO:2001222	regulation of neuron migration	9	35	0.257143	0.333853	0.755914	1	1	PHAR1_MOUSE	PLXB2_MOUSE	KI20B_MOUSE	ULK4_MOUSE	NEO1_MOUSE	CADH1_MOUSE	CTNA2_MOUSE	E0CXB9_MOUSE	E9Q2P5_MOUSE
biological_process	GO:1902042	negative regulation of extrinsic apoptotic signaling pathway via death domain receptors	9	34	0.264706	0.828183	0.290407	1	1	B2CL1_MOUSE	RNF34_MOUSE	TNAP3_MOUSE	RFFL_MOUSE	RAF1_MOUSE	ICAM1_MOUSE	CFLAR_MOUSE	BRCA1_MOUSE	A0A2C9F2D9_MOUSE
biological_process	GO:0042177	negative regulation of protein catabolic process	9	68	0.132353	0.0419402	0.973841	1	1	FBX43_MOUSE	NOS2_MOUSE	IRAK3_MOUSE	FMN2_MOUSE	SIR2_MOUSE	RILP_MOUSE	PIN1_MOUSE	BANP_MOUSE	Q3ULQ2_MOUSE
biological_process	GO:0050982	detection of mechanical stimulus	9	12	0.75	0.973244	0.0490487	1	1	PK2L1_MOUSE	PK1L1_MOUSE	PK1L2_MOUSE	PK1L3_MOUSE	PIEZ2_MOUSE	PKD2_MOUSE	PKD1_MOUSE	PLAK_MOUSE	PKDRE_MOUSE
biological_process	GO:0048565	digestive tract development	9	34	0.264706	0.968794	0.0471344	1	1	CHD8_MOUSE	NKX26_MOUSE	FAT4_MOUSE	NIPBL_MOUSE	COBL_MOUSE	NKX23_MOUSE	PKD1_MOUSE	PCD16_MOUSE	MYCD_MOUSE
biological_process	GO:0035774	positive regulation of insulin secretion involved in cellular response to glucose stimulus	9	51	0.176471	0.368485	0.756378	1	1	STX4_MOUSE	HIF1A_MOUSE	KINH_MOUSE	NCOA6_MOUSE	BAIP3_MOUSE	C2C2L_MOUSE	RFX6_MOUSE	LRP1_MOUSE	S4R1E7_MOUSE
biological_process	GO:0001890	placenta development	9	54	0.166667	0.44511	0.62426	1	1	DLX3_MOUSE	CUL7_MOUSE	MDR1A_MOUSE	CDN1B_MOUSE	NOTC2_MOUSE	VWF_MOUSE	BIRC6_MOUSE	FBN2_MOUSE	HNF1A_MOUSE
biological_process	GO:1902476	chloride transmembrane transport	9	72	0.125	0.0517894	0.974888	1	1	S12A7_MOUSE	CLCN1_MOUSE	GBRT_MOUSE	GBRA5_MOUSE	S12A2_MOUSE	SC6A1_MOUSE	S12A6_MOUSE	ANO2_MOUSE	Q3V0N8_MOUSE
biological_process	GO:0030224	monocyte differentiation	9	22	0.409091	0.998526	0.00419852	1	1	MYH9_MOUSE	MED1_MOUSE	SP3_MOUSE	MEF2C_MOUSE	IL31R_MOUSE	FAS_MOUSE	E9Q3L4_MOUSE	G3UZV2_MOUSE	D3Z2E7_MOUSE
biological_process	GO:1901998	toxin transport	9	67	0.134328	0.0889669	0.953826	1	1	CRTC2_MOUSE	PTPRG_MOUSE	TCPH_MOUSE	VPS11_MOUSE	ARI1A_MOUSE	COPB2_MOUSE	GGA1_MOUSE	Q80YT3_MOUSE	A0A0N4SV00_MOUSE
biological_process	GO:0007193	adenylate cyclase-inhibiting G protein-coupled receptor signaling pathway	9	56	0.160714	0.0896533	0.949338	1	1	SAPL1_MOUSE	GABR1_MOUSE	GPR37_MOUSE	INSL3_MOUSE	AKA12_MOUSE	AKAP5_MOUSE	ADCY5_MOUSE	Q5RL10_MOUSE	A0A0R4J1A5_MOUSE
biological_process	GO:0019934	cGMP-mediated signaling	9	26	0.346154	0.69308	0.450938	1	1	PDE3A_MOUSE	ADNP_MOUSE	ANFB_MOUSE	GUC2F_MOUSE	NOS2_MOUSE	CGAS_MOUSE	GCYB1_MOUSE	Q8BXH3_MOUSE	E9Q6H0_MOUSE
biological_process	GO:0001556	oocyte maturation	9	23	0.391304	0.981296	0.0436102	1	1	PDE3A_MOUSE	DAZL_MOUSE	FOXO3_MOUSE	INSL3_MOUSE	BRCA2_MOUSE	TUT4_MOUSE	YTHD2_MOUSE	Q5RL10_MOUSE	A2A5N3_MOUSE
biological_process	GO:0098815	modulation of excitatory postsynaptic potential	9	19	0.473684	0.992679	0.0145021	1	1	PCLO_MOUSE	TM108_MOUSE	Q3UH28_MOUSE	A2A484_MOUSE	Q3U1M7_MOUSE	A2A485_MOUSE	A2A483_MOUSE	E9Q8D1_MOUSE	A2A482_MOUSE
biological_process	GO:0086004	regulation of cardiac muscle cell contraction	9	20	0.45	0.97672	0.047952	1	1	PDE4D_MOUSE	ANK2_MOUSE	GATA4_MOUSE	SCN5A_MOUSE	Q6PGB9_MOUSE	E9PXW9_MOUSE	B1AWC9_MOUSE	E9Q9K8_MOUSE	A0A0R4J1M7_MOUSE
biological_process	GO:0048566	embryonic digestive tract development	9	22	0.409091	0.968239	0.0659079	1	1	SALL1_MOUSE	STRA6_MOUSE	TNFA_MOUSE	TGFB2_MOUSE	GLI2_MOUSE	GLI3_MOUSE	A0A0R4J115_MOUSE	Q6P5E3_MOUSE	A0A0A6YXU9_MOUSE
biological_process	GO:0016540	protein autoprocessing	9	43	0.209302	0.602399	0.545699	1	1	FA12_MOUSE	PARP1_MOUSE	MRFL_MOUSE	SPRTN_MOUSE	MYRF_MOUSE	CASP6_MOUSE	F111A_MOUSE	Q921K2_MOUSE	A0A087WRZ9_MOUSE
biological_process	GO:0035050	embryonic heart tube development	9	30	0.3	0.997807	0.00438642	1	1	PCNT_MOUSE	PLXA4_MOUSE	NKX26_MOUSE	HHEX_MOUSE	CTNB1_MOUSE	FOXC2_MOUSE	GATA4_MOUSE	MED1_MOUSE	MEF2C_MOUSE
biological_process	GO:0042462	eye photoreceptor cell development	9	30	0.3	0.997473	0.00616648	1	1	NR2E3_MOUSE	RPGR1_MOUSE	CE290_MOUSE	PAX6_MOUSE	CRUM1_MOUSE	NOE3_MOUSE	E7CHD7_MOUSE	E9QQ97_MOUSE	M0QW56_MOUSE
biological_process	GO:0035116	embryonic hindlimb morphogenesis	9	38	0.236842	0.750481	0.386053	1	1	ALEX_MOUSE	FTM_MOUSE	CTNB1_MOUSE	MED1_MOUSE	NOTC1_MOUSE	TBX4_MOUSE	P63_MOUSE	MECOM_MOUSE	AFF3_MOUSE
biological_process	GO:0008585	female gonad development	9	32	0.28125	0.992291	0.0129414	1	1	LSHR_MOUSE	ARI5B_MOUSE	BRCA2_MOUSE	NU107_MOUSE	COT2_MOUSE	PKHA1_MOUSE	PARPT_MOUSE	ATM_MOUSE	AMHR2_MOUSE
biological_process	GO:0071526	semaphorin-plexin signaling pathway	9	36	0.25	0.744677	0.37861	1	1	PLXA4_MOUSE	PLXB2_MOUSE	PLXB3_MOUSE	PLXD1_MOUSE	SEM5A_MOUSE	SEM6C_MOUSE	SEM7A_MOUSE	SEM4D_MOUSE	SEM5B_MOUSE
biological_process	GO:0050918	positive chemotaxis	9	19	0.473684	0.991003	0.0199692	1	1	PLXB3_MOUSE	SEM5A_MOUSE	SCRIB_MOUSE	SCG2_MOUSE	TSC2_MOUSE	PTPRJ_MOUSE	X3CL1_MOUSE	ANGP1_MOUSE	E9Q4S7_MOUSE
biological_process	GO:0034497	protein localization to phagophore assembly site	9	21	0.428571	0.994723	0.0179587	1	1	PK3C3_MOUSE	STX17_MOUSE	LRBA_MOUSE	WIPI4_MOUSE	ATG4D_MOUSE	ARFP2_MOUSE	ATG9B_MOUSE	A0A286YCX6_MOUSE	E9PY51_MOUSE
biological_process	GO:0042327	positive regulation of phosphorylation	9	42	0.214286	0.987546	0.0151999	1	1	KCD20_MOUSE	INSR_MOUSE	DHX34_MOUSE	GRB10_MOUSE	EGF_MOUSE	RIPK1_MOUSE	PRGC2_MOUSE	DSCAM_MOUSE	D3YTV3_MOUSE
biological_process	GO:0001817	regulation of cytokine production	9	53	0.169811	0.872389	0.145493	1	1	BCL6B_MOUSE	ELF1_MOUSE	SKI10_MOUSE	SKI11_MOUSE	SKIT3_MOUSE	TCAM2_MOUSE	ZN287_MOUSE	BTNL1_MOUSE	A2CG29_MOUSE
biological_process	GO:0007422	peripheral nervous system development	9	56	0.160714	0.932162	0.0999893	1	1	NF1_MOUSE	NFASC_MOUSE	ONCM_MOUSE	ARTN_MOUSE	A0A087WNW2_MOUSE	E9Q171_MOUSE	A0A087WR56_MOUSE	E9PW06_MOUSE	A0A087WPX3_MOUSE
biological_process	GO:0043923	positive regulation by host of viral transcription	9	23	0.391304	0.988577	0.0335994	1	1	SNW1_MOUSE	CTDP1_MOUSE	CCNT1_MOUSE	EP300_MOUSE	CHD1_MOUSE	RRP1B_MOUSE	SP1_MOUSE	A0A0B4J1E2_MOUSE	G3X8Q0_MOUSE
biological_process	GO:1900273	positive regulation of long-term synaptic potentiation	9	30	0.3	0.92562	0.150993	1	1	IGS11_MOUSE	CRTC1_MOUSE	CPEB3_MOUSE	CREB1_MOUSE	RELN_MOUSE	ZDHC2_MOUSE	AKAP5_MOUSE	E2AK4_MOUSE	A2A5S3_MOUSE
biological_process	GO:0034341	response to interferon-gamma	9	37	0.243243	0.923346	0.106017	1	1	HG2A_MOUSE	CXL16_MOUSE	HB2I_MOUSE	IL23R_MOUSE	MEFV_MOUSE	CACO2_MOUSE	BST2_MOUSE	I7HIQ2_MOUSE	G5E8U4_MOUSE
biological_process	GO:0000387	spliceosomal snRNP assembly	9	36	0.25	0.678721	0.458831	1	1	SART3_MOUSE	SMN_MOUSE	TDRD6_MOUSE	GEMI5_MOUSE	ANM5_MOUSE	DDX20_MOUSE	Q6P6L6_MOUSE	A0A0R4J049_MOUSE	E9PUU4_MOUSE
biological_process	GO:0072520	seminiferous tubule development	9	21	0.428571	0.994723	0.0179587	1	1	SPAT2_MOUSE	JHD2C_MOUSE	LSHR_MOUSE	AGRG1_MOUSE	GATA4_MOUSE	ING2_MOUSE	WT1_MOUSE	KI18A_MOUSE	ADRM1_MOUSE
biological_process	GO:0032728	positive regulation of interferon-beta production	9	55	0.163636	0.271615	0.83153	1	1	STING_MOUSE	TRI56_MOUSE	OAS3_MOUSE	DHX58_MOUSE	RPC2_MOUSE	TCAM1_MOUSE	ZBT20_MOUSE	ZCCHV_MOUSE	TLR7_MOUSE
biological_process	GO:0032481	positive regulation of type I interferon production	9	29	0.310345	0.74014	0.352159	1	1	STING_MOUSE	IRF5_MOUSE	IRAK1_MOUSE	DHX58_MOUSE	TCAM1_MOUSE	ZCCHV_MOUSE	CGAS_MOUSE	DHX33_MOUSE	B1AUW6_MOUSE
biological_process	GO:0071108	protein K48-linked deubiquitination	9	32	0.28125	0.851176	0.259912	1	1	BAP1_MOUSE	MINY2_MOUSE	TNAP3_MOUSE	UBP33_MOUSE	UBP29_MOUSE	OTUD4_MOUSE	UBP19_MOUSE	U17PE_MOUSE	A0A5F8MPP4_MOUSE
biological_process	GO:0010033	response to organic substance	9	75	0.12	0.497654	0.518757	1	1	RENI1_MOUSE	CREB1_MOUSE	OSTP_MOUSE	SC6A1_MOUSE	PO5F1_MOUSE	TAU_MOUSE	TNFA_MOUSE	ASAH2_MOUSE	NANOG_MOUSE
biological_process	GO:0035584	calcium-mediated signaling using intracellular calcium source	9	23	0.391304	0.988577	0.0335994	1	1	NTRK2_MOUSE	PTPRC_MOUSE	VCAM1_MOUSE	TRPM2_MOUSE	TEN2_MOUSE	PTPRJ_MOUSE	AGRL1_MOUSE	HOME2_MOUSE	Q3UPN1_MOUSE
biological_process	GO:1902430	negative regulation of amyloid-beta formation	9	21	0.428571	0.994723	0.0179587	1	1	NTRK2_MOUSE	RTN1_MOUSE	RTN3_MOUSE	SORL_MOUSE	BIN1_MOUSE	ROCK1_MOUSE	PIN1_MOUSE	GGA3_MOUSE	Q3ULQ2_MOUSE
biological_process	GO:0034067	protein localization to Golgi apparatus	9	28	0.321429	0.994418	0.0139456	1	1	SORL_MOUSE	GCC2_MOUSE	COG7_MOUSE	GBP5_MOUSE	GAK_MOUSE	B2RSU7_MOUSE	Q6DFZ1_MOUSE	A0A0R4J0F6_MOUSE	A0A0R4J0Q9_MOUSE
biological_process	GO:0006405	RNA export from nucleus	9	27	0.333333	0.888937	0.154776	1	1	P12L2_MOUSE	NU214_MOUSE	NUP62_MOUSE	PO121_MOUSE	NU188_MOUSE	XPO5_MOUSE	TPR_MOUSE	A0A286YCP2_MOUSE	E9Q3G8_MOUSE
biological_process	GO:2001238	positive regulation of extrinsic apoptotic signaling pathway	9	34	0.264706	0.902336	0.15756	1	1	PTPRC_MOUSE	HYAL2_MOUSE	DEDD2_MOUSE	ANGT_MOUSE	RIPK1_MOUSE	TNF12_MOUSE	PML_MOUSE	TNFA_MOUSE	Q3UTR7_MOUSE
biological_process	GO:0048255	mRNA stabilization	9	40	0.225	0.950792	0.0861873	1	1	TR150_MOUSE	FUS_MOUSE	MAPK2_MOUSE	DND1_MOUSE	4ET_MOUSE	LARP1_MOUSE	E2F1_MOUSE	MEIOC_MOUSE	Q8BQ46_MOUSE
biological_process	GO:0047496	vesicle transport along microtubule	9	23	0.391304	0.974161	0.0492141	1	1	KINH_MOUSE	KIFC1_MOUSE	GRP1_MOUSE	HD_MOUSE	DC1I1_MOUSE	Q6P9N8_MOUSE	G3UYW9_MOUSE	D3Z0M6_MOUSE	G3X9H5_MOUSE
biological_process	GO:0006913	nucleocytoplasmic transport	9	38	0.236842	0.977599	0.0290174	1	1	NUP54_MOUSE	RGS14_MOUSE	XPO1_MOUSE	XPO7_MOUSE	E9QAR1_MOUSE	E9Q1A5_MOUSE	D3Z517_MOUSE	E9QAR4_MOUSE	E9QAR6_MOUSE
biological_process	GO:0031146	SCF-dependent proteasomal ubiquitin-dependent protein catabolic process	9	56	0.160714	0.230069	0.861676	1	1	KIF14_MOUSE	CUL2_MOUSE	FBXL5_MOUSE	FBXL4_MOUSE	FBXL3_MOUSE	FBXL6_MOUSE	FBXW4_MOUSE	FXL22_MOUSE	WWTR1_MOUSE
biological_process	GO:0051894	positive regulation of focal adhesion assembly	9	34	0.264706	0.851176	0.259912	1	1	COGA1_MOUSE	PPM1F_MOUSE	ROCK1_MOUSE	TSC1_MOUSE	PTPRJ_MOUSE	MYOC_MOUSE	M4K4_MOUSE	FMN1_MOUSE	E9Q4S7_MOUSE
biological_process	GO:0050905	neuromuscular process	9	40	0.225	0.991195	0.0133875	1	1	CFAH_MOUSE	CAC1A_MOUSE	SMBP2_MOUSE	STRA6_MOUSE	HXD10_MOUSE	KCNQ1_MOUSE	ATX2_MOUSE	CNTP1_MOUSE	A0A0R4J115_MOUSE
biological_process	GO:0045292	mRNA cis splicing, via spliceosome	9	33	0.272727	0.856816	0.239798	1	1	CATIN_MOUSE	PR40B_MOUSE	SPF45_MOUSE	WBP11_MOUSE	E9QP07_MOUSE	D3Z4N6_MOUSE	A2AP40_MOUSE	E9QMI6_MOUSE	A0A0R4J1S2_MOUSE
biological_process	GO:0051209	release of sequestered calcium ion into cytosol	9	41	0.219512	0.221393	0.838407	1	1	PTPRC_MOUSE	RYR3_MOUSE	PKD2_MOUSE	TRPM2_MOUSE	IBTK_MOUSE	ITPR2_MOUSE	ITPR3_MOUSE	ITPR1_MOUSE	GP1BA_MOUSE
biological_process	GO:0016082	synaptic vesicle priming	9	23	0.391304	0.974907	0.060385	1	1	SYNJ1_MOUSE	ERC2_MOUSE	RIMS2_MOUSE	RIMS1_MOUSE	UN13A_MOUSE	UN13B_MOUSE	UN13C_MOUSE	RB6I2_MOUSE	H3BJZ7_MOUSE
biological_process	GO:0007585	respiratory gaseous exchange by respiratory system	9	25	0.36	0.80401	0.280552	1	1	PSPC_MOUSE	MA2A1_MOUSE	DACH1_MOUSE	PBX3_MOUSE	PSPB_MOUSE	ACHA4_MOUSE	FUT8_MOUSE	CHSTB_MOUSE	Q6P8P8_MOUSE
biological_process	GO:0006814	sodium ion transport	9	99	0.0909091	0.211743	0.828551	1	1	S17A4_MOUSE	S12A2_MOUSE	SCN5A_MOUSE	SCNNB_MOUSE	SCNNG_MOUSE	PRS30_MOUSE	NPT3_MOUSE	KCNQ1_MOUSE	E9QAB5_MOUSE
biological_process	GO:0048701	embryonic cranial skeleton morphogenesis	9	45	0.2	0.819659	0.270514	1	1	ALEX_MOUSE	FOXC2_MOUSE	GRHL2_MOUSE	NIPBL_MOUSE	SIX4_MOUSE	RUNX2_MOUSE	SETD2_MOUSE	TBX15_MOUSE	DLX2_MOUSE
biological_process	GO:0035249	synaptic transmission, glutamatergic	9	42	0.214286	0.687159	0.395934	1	1	EXT1_MOUSE	CAC1A_MOUSE	GRID2_MOUSE	ZZEF1_MOUSE	UN13A_MOUSE	UN13B_MOUSE	UN13C_MOUSE	ALS2_MOUSE	H3BJZ7_MOUSE
biological_process	GO:0036342	post-anal tail morphogenesis	9	25	0.36	0.978166	0.0567061	1	1	SCRIB_MOUSE	FGF3_MOUSE	FZD3_MOUSE	PALB2_MOUSE	PCD16_MOUSE	TBXT_MOUSE	MED12_MOUSE	P63_MOUSE	CHSTB_MOUSE
biological_process	GO:0070372	regulation of ERK1 and ERK2 cascade	9	37	0.243243	0.0492922	0.962601	1	1	CEAM2_MOUSE	FA83D_MOUSE	CEAM1_MOUSE	GRP1_MOUSE	ROS1_MOUSE	PRAL7_MOUSE	NEK10_MOUSE	ANM5_MOUSE	A0A0R4J049_MOUSE
biological_process	GO:0007140	male meiotic nuclear division	9	38	0.236842	0.963581	0.0653011	1	1	BRDT_MOUSE	SGO2_MOUSE	SYCP2_MOUSE	TDRD9_MOUSE	TEX14_MOUSE	TEX15_MOUSE	KI18A_MOUSE	ATM_MOUSE	CTF18_MOUSE
biological_process	GO:0051603	proteolysis involved in cellular protein catabolic process	9	72	0.125	0.514651	0.516396	1	1	MALT1_MOUSE	ATS12_MOUSE	FZR1_MOUSE	PSA6_MOUSE	ATS7_MOUSE	MDM2_MOUSE	CATO_MOUSE	A0A1B0GS70_MOUSE	E0CXB1_MOUSE
biological_process	GO:0043968	histone H2A acetylation	9	26	0.346154	0.962197	0.0881199	1	1	TRRAP_MOUSE	MO4L2_MOUSE	MBTD1_MOUSE	ING3_MOUSE	EP400_MOUSE	EPC1_MOUSE	BRD8_MOUSE	MS3L1_MOUSE	D3YZC8_MOUSE
biological_process	GO:0030488	tRNA methylation	9	34	0.264706	0.571736	0.575896	1	1	TRM61_MOUSE	METL2_MOUSE	SHTAP_MOUSE	THADA_MOUSE	TYW2_MOUSE	Q8CBC7_MOUSE	Q8JZY1_MOUSE	A2ALH2_MOUSE	E9Q368_MOUSE
biological_process	GO:0007276	gamete generation	9	87	0.103448	0.873721	0.143192	1	1	MCM9_MOUSE	KLF17_MOUSE	FACD2_MOUSE	CXA10_MOUSE	FANCC_MOUSE	ZN148_MOUSE	YTHD2_MOUSE	MOR2B_MOUSE	MEII1_MOUSE
biological_process	GO:0010801	negative regulation of peptidyl-threonine phosphorylation	9	21	0.428571	0.994723	0.0179587	1	1	SPY2_MOUSE	SIR2_MOUSE	PARD3_MOUSE	SPRE1_MOUSE	DDIT4_MOUSE	IF4G1_MOUSE	DGKQ_MOUSE	Q91V89_MOUSE	Q7TNL5_MOUSE
biological_process	GO:0006811	ion transport	9	57	0.157895	1.47641e-08	1	0	1	KCNN3_MOUSE	S12A6_MOUSE	TM266_MOUSE	WNK1_MOUSE	WNK4_MOUSE	ADDB_MOUSE	A0A0G2JDD1_MOUSE	E9Q0W2_MOUSE	A0A0N4SUN2_MOUSE
biological_process	GO:0021591	ventricular system development	9	24	0.375	0.987461	0.0299875	1	1	TITIN_MOUSE	TT21B_MOUSE	HYDIN_MOUSE	BBS4_MOUSE	KIF27_MOUSE	ULK4_MOUSE	CELR2_MOUSE	E9PY14_MOUSE	E9Q3P4_MOUSE
biological_process	GO:0034332	adherens junction organization	9	32	0.28125	0.978398	0.0420826	1	1	CADH7_MOUSE	CTNB1_MOUSE	EPHA4_MOUSE	NUMB_MOUSE	PCD16_MOUSE	PLEC_MOUSE	DESP_MOUSE	CADH1_MOUSE	A0A0R4IZW5_MOUSE
biological_process	GO:0014066	regulation of phosphatidylinositol 3-kinase signaling	9	14	0.642857	0.997732	0.00424821	1	1	CEAM2_MOUSE	LIME1_MOUSE	CEAM1_MOUSE	GRP1_MOUSE	PTN13_MOUSE	CEP55_MOUSE	D3YUU6_MOUSE	G5E8B1_MOUSE	A0A0A6YXA1_MOUSE
biological_process	GO:0045648	positive regulation of erythrocyte differentiation	9	30	0.3	0.92562	0.150993	1	1	HIF1A_MOUSE	FOXO3_MOUSE	MED1_MOUSE	KAT7_MOUSE	PRKDC_MOUSE	SHIP1_MOUSE	STA5B_MOUSE	STAT1_MOUSE	A0A087WSP5_MOUSE
biological_process	GO:1902004	positive regulation of amyloid-beta formation	9	23	0.391304	0.988577	0.0335994	1	1	EPHA4_MOUSE	PICAL_MOUSE	SP1_MOUSE	ROCK2_MOUSE	TNFA_MOUSE	ABCA2_MOUSE	A2AJ26_MOUSE	G3X8Q0_MOUSE	A0A1Y7VMN0_MOUSE
biological_process	GO:0034314	Arp2/3 complex-mediated actin nucleation	9	38	0.236842	0.944141	0.0935266	1	1	MAGL2_MOUSE	ARC1B_MOUSE	JMY_MOUSE	ARC1A_MOUSE	A0A0R4J0V4_MOUSE	Q91Z25_MOUSE	F6THG2_MOUSE	A0A0G2JF52_MOUSE	D3YVI5_MOUSE
biological_process	GO:0002476	antigen processing and presentation of endogenous peptide antigen via MHC class Ib	9	59	0.152542	0.176544	0.898596	1	1	HA1K_MOUSE	HA1D_MOUSE	HA1T_MOUSE	HA10_MOUSE	A7VMS2_MOUSE	Q8HWA1_MOUSE	O19442_MOUSE	F8VQG4_MOUSE	Q0WXH6_MOUSE
biological_process	GO:0097623	potassium ion export across plasma membrane	9	23	0.391304	0.97095	0.0713475	1	1	KCNH2_MOUSE	KCNB1_MOUSE	KCNE2_MOUSE	KCNQ1_MOUSE	A0A0R4J1J2_MOUSE	Q53Z09_MOUSE	D3Z649_MOUSE	D3YTU6_MOUSE	D3Z592_MOUSE
biological_process	GO:0032968	positive regulation of transcription elongation from RNA polymerase II promoter	9	20	0.45	0.997871	0.00790121	1	1	CTNB1_MOUSE	BTBDI_MOUSE	ELL_MOUSE	CDK13_MOUSE	DAB2_MOUSE	CDK12_MOUSE	SPT6H_MOUSE	ELL2_MOUSE	Q3U3M5_MOUSE
biological_process	GO:0023052	signaling	9	21	0.428571	0.987581	0.0134162	1	1	DLGP5_MOUSE	DLGP4_MOUSE	DLGP3_MOUSE	DP13B_MOUSE	B7ZNS2_MOUSE	A0A0R4J0G7_MOUSE	A0A2I3BQS1_MOUSE	A0A2I3BPW9_MOUSE	B1AS06_MOUSE
biological_process	GO:0001782	B cell homeostasis	8	30	0.266667	0.954475	0.0917067	1	1	TR13B_MOUSE	LIRB3_MOUSE	MEF2C_MOUSE	RC3H1_MOUSE	RC3H2_MOUSE	NEMO_MOUSE	DOC10_MOUSE	AHR_MOUSE
biological_process	GO:0042100	B cell proliferation	8	46	0.173913	0.440923	0.646196	1	1	PTPRC_MOUSE	CR2_MOUSE	GRP1_MOUSE	IFNA9_MOUSE	MEF2C_MOUSE	CAR11_MOUSE	CD40L_MOUSE	Q810G3_MOUSE
biological_process	GO:0097192	extrinsic apoptotic signaling pathway in absence of ligand	8	48	0.166667	0.225534	0.839917	1	1	BAG3_MOUSE	EYA2_MOUSE	FOXO3_MOUSE	B2CL1_MOUSE	Q9QWX2_MOUSE	Q9EQR4_MOUSE	A0A0G2JFW5_MOUSE	A2AHX9_MOUSE
biological_process	GO:0008625	extrinsic apoptotic signaling pathway via death domain receptors	8	31	0.258065	0.84825	0.216398	1	1	DEDD2_MOUSE	DDX47_MOUSE	BAG3_MOUSE	P85A_MOUSE	NF1_MOUSE	ROCK2_MOUSE	TNFA_MOUSE	C8AP2_MOUSE
biological_process	GO:0043085	positive regulation of catalytic activity	8	50	0.16	0.965804	0.0396568	1	1	STX4_MOUSE	DCP1B_MOUSE	ANGT_MOUSE	BTG1_MOUSE	PK3CG_MOUSE	DCP1A_MOUSE	B9EIX0_MOUSE	A0A286YDC8_MOUSE
biological_process	GO:0010613	positive regulation of cardiac muscle hypertrophy	8	28	0.285714	0.90906	0.158777	1	1	ANGT_MOUSE	PARP1_MOUSE	MEF2A_MOUSE	ROCK1_MOUSE	ROCK2_MOUSE	MEF2C_MOUSE	Q921K2_MOUSE	Q3UTR7_MOUSE
biological_process	GO:0050860	negative regulation of T cell receptor signaling pathway	8	27	0.296296	0.91188	0.179449	1	1	LRB4A_MOUSE	BY55_MOUSE	CEAM1_MOUSE	ELF1_MOUSE	PTPRJ_MOUSE	DUS3_MOUSE	E9Q4S7_MOUSE	A0A1B0GS01_MOUSE
biological_process	GO:0006959	humoral immune response	8	57	0.140351	1.22284e-18	1	0	1	IFNA9_MOUSE	NOTC2_MOUSE	NOTC1_MOUSE	SUH_MOUSE	MEF2C_MOUSE	TNFA_MOUSE	Q810G3_MOUSE	A2AEW2_MOUSE
biological_process	GO:0031668	cellular response to extracellular stimulus	8	23	0.347826	0.964802	0.0472747	1	1	PTPRC_MOUSE	ADNP_MOUSE	FOS_MOUSE	PLEC_MOUSE	TFR1_MOUSE	UFO_MOUSE	TLE5_MOUSE	ASGR1_MOUSE
biological_process	GO:0006622	protein targeting to lysosome	8	27	0.296296	0.909765	0.175848	1	1	SORL_MOUSE	LSHR_MOUSE	GCC2_MOUSE	AP4M1_MOUSE	HGS_MOUSE	GGA3_MOUSE	Q3UMA3_MOUSE	B2RSU7_MOUSE
biological_process	GO:0051968	positive regulation of synaptic transmission, glutamatergic	8	36	0.222222	0.549062	0.606064	1	1	NTRK2_MOUSE	IQEC2_MOUSE	ROR2_MOUSE	TENR_MOUSE	TNR16_MOUSE	RELN_MOUSE	TSH3_MOUSE	Q8C3W2_MOUSE
biological_process	GO:0045907	positive regulation of vasoconstriction	8	57	0.140351	0.124963	0.93435	1	1	HRH1_MOUSE	FAAH1_MOUSE	SMTL2_MOUSE	THAS_MOUSE	CMGA_MOUSE	ICAM1_MOUSE	ADA1B_MOUSE	ADDG_MOUSE
biological_process	GO:0002028	regulation of sodium ion transport	8	35	0.228571	0.68094	0.400997	1	1	PER1_MOUSE	NOS3_MOUSE	SIK1_MOUSE	SCNNB_MOUSE	WNK1_MOUSE	Q91ZE6_MOUSE	E9PX29_MOUSE	E9PZC2_MOUSE
biological_process	GO:2000352	negative regulation of endothelial cell apoptotic process	8	35	0.228571	0.709593	0.441829	1	1	SEM5A_MOUSE	ANGL4_MOUSE	MK07_MOUSE	NF2L2_MOUSE	TNAP3_MOUSE	SCG2_MOUSE	ANGP1_MOUSE	ICAM1_MOUSE
biological_process	GO:0007076	mitotic chromosome condensation	8	19	0.421053	0.982041	0.0516073	1	1	ATF6B_MOUSE	SMC4_MOUSE	SMC2_MOUSE	CND1_MOUSE	CNDH2_MOUSE	E9PWG6_MOUSE	A0A0R4J0H7_MOUSE	A0A087WNQ1_MOUSE
biological_process	GO:0042130	negative regulation of T cell proliferation	8	61	0.131148	0.195056	0.871446	1	1	MARH7_MOUSE	LRB4A_MOUSE	MD1L1_MOUSE	CEAM1_MOUSE	DLG5_MOUSE	IL2RA_MOUSE	CLC4G_MOUSE	E9Q9A6_MOUSE
biological_process	GO:0070534	protein K63-linked ubiquitination	8	61	0.131148	0.549761	0.561532	1	1	TRI56_MOUSE	MAGL2_MOUSE	RN115_MOUSE	RN213_MOUSE	RN152_MOUSE	RNF8_MOUSE	WWP2_MOUSE	ITCH_MOUSE
biological_process	GO:0050829	defense response to Gram-negative bacterium	8	135	0.0592593	5.22975e-07	1	0.002	1	LYPD8_MOUSE	BY55_MOUSE	CATG_MOUSE	SRCRL_MOUSE	CMGA_MOUSE	IL23A_MOUSE	CD4_MOUSE	Q5RKV8_MOUSE
biological_process	GO:0045815	epigenetic maintenance of chromatin in transcription-competent conformation	8	17	0.470588	0.996691	0.0134696	1	1	PHF2_MOUSE	SET1A_MOUSE	SMRD1_MOUSE	EP300_MOUSE	ZMIZ1_MOUSE	ZMIZ2_MOUSE	CHK1_MOUSE	A2A5N3_MOUSE
biological_process	GO:0046676	negative regulation of insulin secretion	8	45	0.177778	0.183679	0.890806	1	1	PDE8B_MOUSE	MIDN_MOUSE	KCNB1_MOUSE	SRBP1_MOUSE	PTPRV_MOUSE	CMGA_MOUSE	KCNQ1_MOUSE	B2RUS7_MOUSE
biological_process	GO:0043950	positive regulation of cAMP-mediated signaling	8	37	0.216216	0.646284	0.509907	1	1	PE2R4_MOUSE	ALEX_MOUSE	INSL3_MOUSE	UCN1_MOUSE	CGAS_MOUSE	CMGA_MOUSE	GIP_MOUSE	Q5RL10_MOUSE
biological_process	GO:0045780	positive regulation of bone resorption	8	26	0.307692	0.928652	0.152388	1	1	PE2R4_MOUSE	OSCAR_MOUSE	PKHM1_MOUSE	LTBP3_MOUSE	OSTP_MOUSE	TNR11_MOUSE	TFR1_MOUSE	PRGC2_MOUSE
biological_process	GO:0030278	regulation of ossification	8	22	0.363636	0.322707	0.746666	1	1	PE2R4_MOUSE	PBX1_MOUSE	RSAD2_MOUSE	CSF1_MOUSE	INTU_MOUSE	RUNX2_MOUSE	CR3L1_MOUSE	ACVR1_MOUSE
biological_process	GO:0060766	negative regulation of androgen receptor signaling pathway	8	21	0.380952	0.982041	0.0516073	1	1	FOXH1_MOUSE	ESR2_MOUSE	DAB2_MOUSE	NCOR2_MOUSE	NCOR1_MOUSE	A0A0R4J104_MOUSE	Q5RIM6_MOUSE	F8VQL9_MOUSE
biological_process	GO:0070527	platelet aggregation	8	33	0.242424	0.85835	0.218528	1	1	PEAR1_MOUSE	ALEX_MOUSE	CFAH_MOUSE	STXB3_MOUSE	TYRO3_MOUSE	PI51C_MOUSE	GP1BA_MOUSE	A2A9D4_MOUSE
biological_process	GO:0033147	negative regulation of intracellular estrogen receptor signaling pathway	8	16	0.5	0.998095	0.00868801	1	1	FOXH1_MOUSE	P63_MOUSE	ZN366_MOUSE	VPS11_MOUSE	KANK2_MOUSE	CNOT1_MOUSE	CNOT2_MOUSE	BRCA1_MOUSE
biological_process	GO:0043542	endothelial cell migration	8	35	0.228571	0.966487	0.0460575	1	1	PLXD1_MOUSE	NOS3_MOUSE	ITB2_MOUSE	GREM1_MOUSE	PAXI1_MOUSE	ITB2L_MOUSE	STA13_MOUSE	Q542I8_MOUSE
biological_process	GO:0061028	establishment of endothelial barrier	8	29	0.275862	0.904388	0.152701	1	1	PDE4D_MOUSE	MALD2_MOUSE	RPGF3_MOUSE	ICAM1_MOUSE	Q3UHC1_MOUSE	Q3UGX8_MOUSE	A1L338_MOUSE	D3Z4M4_MOUSE
biological_process	GO:0031100	animal organ regeneration	8	49	0.163265	0.561339	0.543876	1	1	ANGP2_MOUSE	NNMT_MOUSE	APOA1_MOUSE	MED1_MOUSE	NOTC1_MOUSE	UFO_MOUSE	MPRI_MOUSE	Q3UEW6_MOUSE
biological_process	GO:0048208	COPII vesicle coating	8	15	0.533333	0.998794	0.00541108	1	1	PEF1_MOUSE	SC16B_MOUSE	KLH12_MOUSE	SC16A_MOUSE	F7BPW6_MOUSE	F6T8X6_MOUSE	Q9Z1A1_MOUSE	F6Q2Y9_MOUSE
biological_process	GO:0043303	mast cell degranulation	8	35	0.228571	0.549761	0.561532	1	1	CLNK_MOUSE	GRP1_MOUSE	CMGA_MOUSE	MILR1_MOUSE	S4R1V2_MOUSE	B7ZP19_MOUSE	A0A140T8Q6_MOUSE	A0A0B4J1N6_MOUSE
biological_process	GO:0043116	negative regulation of vascular permeability	8	19	0.421053	0.990811	0.0250928	1	1	PDE3A_MOUSE	CEAM1_MOUSE	PTPRJ_MOUSE	ZO1_MOUSE	AKA12_MOUSE	AMOT_MOUSE	ANGP1_MOUSE	E9Q4S7_MOUSE
biological_process	GO:0035418	protein localization to synapse	8	17	0.470588	0.995614	0.00840115	1	1	PCLO_MOUSE	DLGP1_MOUSE	BAIP2_MOUSE	RELN_MOUSE	SHAN1_MOUSE	DLG4_MOUSE	BSN_MOUSE	HOME1_MOUSE
biological_process	GO:0032874	positive regulation of stress-activated MAPK cascade	8	27	0.296296	0.939878	0.0859704	1	1	NOD2_MOUSE	NOD1_MOUSE	TAOK2_MOUSE	RIPK2_MOUSE	TAOK3_MOUSE	TGFB2_MOUSE	CLC7A_MOUSE	A0A0A6YXU9_MOUSE
biological_process	GO:0050768	negative regulation of neurogenesis	8	36	0.222222	0.827993	0.222107	1	1	PCM1_MOUSE	SORL_MOUSE	CTNB1_MOUSE	NOTC1_MOUSE	PRTG_MOUSE	HOOK3_MOUSE	DP13B_MOUSE	B2RUS7_MOUSE
biological_process	GO:0007602	phototransduction	8	41	0.195122	0.56321	0.576886	1	1	CABP4_MOUSE	E1AZ71_MOUSE	G3UXM0_MOUSE	Q91WA8_MOUSE	B1AXF2_MOUSE	A0A1D5RLJ2_MOUSE	A0A1D5RLA7_MOUSE	A0A1D5RLZ4_MOUSE
biological_process	GO:0051781	positive regulation of cell division	8	67	0.119403	0.353518	0.724295	1	1	APC_MOUSE	FGF3_MOUSE	CSPP1_MOUSE	SIR2_MOUSE	VEGFB_MOUSE	TGFB2_MOUSE	Q0VG15_MOUSE	A0A0A6YXU9_MOUSE
biological_process	GO:0021983	pituitary gland development	8	33	0.242424	0.863271	0.22208	1	1	CREB1_MOUSE	PAX6_MOUSE	SUH_MOUSE	PIT1_MOUSE	GLI1_MOUSE	GLI2_MOUSE	A0A0R4IZW5_MOUSE	Q6P5E3_MOUSE
biological_process	GO:0009725	response to hormone	8	69	0.115942	0.913691	0.0989839	1	1	NOS3_MOUSE	ANGL3_MOUSE	FOXC2_MOUSE	NOS2_MOUSE	DHC24_MOUSE	SRF_MOUSE	HCLS1_MOUSE	ADA1B_MOUSE
biological_process	GO:0030901	midbrain development	8	38	0.210526	0.342627	0.7771	1	1	LMX1B_MOUSE	KAT2A_MOUSE	CTNB1_MOUSE	FZD3_MOUSE	KDM7A_MOUSE	KDM2B_MOUSE	OTX2_MOUSE	DLG5_MOUSE
biological_process	GO:0048843	negative regulation of axon extension involved in axon guidance	8	28	0.285714	0.892978	0.208419	1	1	PLXA3_MOUSE	SEM5A_MOUSE	SEM6C_MOUSE	SEM7A_MOUSE	SEM4D_MOUSE	SEM5B_MOUSE	RYK_MOUSE	Q3UPZ0_MOUSE
biological_process	GO:0019915	lipid storage	8	37	0.216216	0.160083	0.892093	1	1	PLIN2_MOUSE	ANGL3_MOUSE	APOA1_MOUSE	NRIP1_MOUSE	STA5A_MOUSE	STA5B_MOUSE	CRY1_MOUSE	K1109_MOUSE
biological_process	GO:0035329	hippo signaling	8	38	0.210526	0.94284	0.09966	1	1	FAT4_MOUSE	LATS2_MOUSE	PCD16_MOUSE	YAP1_MOUSE	WWTR1_MOUSE	AMOL2_MOUSE	AMOT_MOUSE	AMOL1_MOUSE
biological_process	GO:1901673	regulation of mitotic spindle assembly	8	24	0.333333	0.955848	0.104814	1	1	CHM4C_MOUSE	CEP97_MOUSE	CHMP6_MOUSE	TPR_MOUSE	KIF15_MOUSE	CHM2B_MOUSE	CHMP7_MOUSE	A0A1L1SU97_MOUSE
biological_process	GO:0046488	phosphatidylinositol metabolic process	8	27	0.296296	0.919386	0.104615	1	1	PLCH2_MOUSE	SYNJ1_MOUSE	FIG4_MOUSE	GALR2_MOUSE	CSF1R_MOUSE	PLCB3_MOUSE	PI51C_MOUSE	IP6K3_MOUSE
biological_process	GO:0006635	fatty acid beta-oxidation	8	67	0.119403	0.00485643	0.997969	0.998	1	ACOX2_MOUSE	PEX2_MOUSE	THIKA_MOUSE	THIKB_MOUSE	CPT1C_MOUSE	A0A0R4J0P1_MOUSE	Q91YZ5_MOUSE	D3YTT4_MOUSE
biological_process	GO:0006412	translation	8	294	0.0272109	9.35932e-07	0.999999	0.002	1	RT18C_MOUSE	RT30_MOUSE	RM39_MOUSE	SMBP2_MOUSE	IF4G1_MOUSE	GEMI5_MOUSE	C3VD30_MOUSE	Q8BTZ9_MOUSE
biological_process	GO:0033344	cholesterol efflux	8	29	0.275862	0.943141	0.0976638	1	1	NPC2_MOUSE	APOA4_MOUSE	APOA1_MOUSE	SCRB1_MOUSE	APOB_MOUSE	ABCG8_MOUSE	ABC8A_MOUSE	ABCA5_MOUSE
biological_process	GO:0060349	bone morphogenesis	8	39	0.205128	0.53011	0.559077	1	1	LRP5_MOUSE	DLX5_MOUSE	EXT1_MOUSE	LTBP3_MOUSE	TBXT_MOUSE	CHSS1_MOUSE	ATG9B_MOUSE	E9PZ87_MOUSE
biological_process	GO:0021510	spinal cord development	8	33	0.242424	0.99582	0.00763241	1	1	PKD2_MOUSE	BAG3_MOUSE	PKD1_MOUSE	NF1_MOUSE	MED12_MOUSE	PLDX1_MOUSE	VITRN_MOUSE	A0A2I3BR72_MOUSE
biological_process	GO:0048709	oligodendrocyte differentiation	8	64	0.125	0.352109	0.719329	1	1	NTRK2_MOUSE	NOTC1_MOUSE	OTX2_MOUSE	EXOC4_MOUSE	PTPRZ_MOUSE	PTPRJ_MOUSE	MYRF_MOUSE	GLI3_MOUSE
biological_process	GO:0048026	positive regulation of mRNA splicing, via spliceosome	8	37	0.216216	0.646284	0.509907	1	1	SNW1_MOUSE	TR150_MOUSE	LMTD2_MOUSE	OBI1_MOUSE	NUP98_MOUSE	CELF3_MOUSE	A0A0B4J1E2_MOUSE	A0A1B0GSX7_MOUSE
biological_process	GO:0043392	negative regulation of DNA binding	8	47	0.170213	0.15383	0.911033	1	1	MDFI_MOUSE	ILRUN_MOUSE	E2F1_MOUSE	ZN462_MOUSE	E9Q3L4_MOUSE	B2KF52_MOUSE	G3UZV2_MOUSE	D3Z2E7_MOUSE
biological_process	GO:0008033	tRNA processing	8	41	0.195122	0.0634138	0.957507	1	1	TRUB2_MOUSE	RPP21_MOUSE	ADAT3_MOUSE	V9GXF2_MOUSE	Q8K205_MOUSE	Q9D4G5_MOUSE	V9GXP4_MOUSE	V9GWT5_MOUSE
biological_process	GO:0044344	cellular response to fibroblast growth factor stimulus	8	28	0.285714	0.275705	0.793238	1	1	CO1A1_MOUSE	HYAL2_MOUSE	EXT1_MOUSE	KDM5B_MOUSE	CPSM_MOUSE	NR4A1_MOUSE	CD44_MOUSE	A2APM2_MOUSE
biological_process	GO:0045600	positive regulation of fat cell differentiation	8	55	0.145455	0.147025	0.913382	1	1	LRP5_MOUSE	KLF5_MOUSE	CREB1_MOUSE	ZC12A_MOUSE	BMP2_MOUSE	ASXL2_MOUSE	DACT1_MOUSE	F6WV21_MOUSE
biological_process	GO:0055075	potassium ion homeostasis	8	22	0.363636	0.646284	0.509907	1	1	S12A7_MOUSE	KCNH2_MOUSE	AP2B_MOUSE	S12A2_MOUSE	SCNNB_MOUSE	S12A6_MOUSE	KCNQ1_MOUSE	Q53Z09_MOUSE
biological_process	GO:0021537	telencephalon development	8	30	0.266667	0.997654	0.00345325	1	1	KAT2A_MOUSE	FTM_MOUSE	NCOR2_MOUSE	TECT1_MOUSE	BMP2_MOUSE	IFT88_MOUSE	GLI3_MOUSE	AFAD_MOUSE
biological_process	GO:0031507	heterochromatin assembly	8	72	0.111111	0.81036	0.252283	1	1	KMT2D_MOUSE	HELLS_MOUSE	MO4L2_MOUSE	BAZ2A_MOUSE	EZH1_MOUSE	H2AW_MOUSE	HILS1_MOUSE	MS3L1_MOUSE
biological_process	GO:0048935	peripheral nervous system neuron development	8	15	0.533333	0.991588	0.0282828	1	1	NTRK2_MOUSE	ETV1_MOUSE	ONEC2_MOUSE	HXD10_MOUSE	E0CZ37_MOUSE	E0CYI1_MOUSE	E0CZ54_MOUSE	E0CXE6_MOUSE
biological_process	GO:0046548	retinal rod cell development	8	15	0.533333	0.998979	0.00529675	1	1	NTRK2_MOUSE	RPGR1_MOUSE	FTM_MOUSE	BBS4_MOUSE	CFAH_MOUSE	RP1_MOUSE	TRPM1_MOUSE	ALMS1_MOUSE
biological_process	GO:0003184	pulmonary valve morphogenesis	8	16	0.5	0.991588	0.0282828	1	1	NOS3_MOUSE	NOTC2_MOUSE	NOTC1_MOUSE	ROBO2_MOUSE	STRA6_MOUSE	ROBO1_MOUSE	TGFB2_MOUSE	A0A0R4J115_MOUSE
biological_process	GO:0032963	collagen metabolic process	8	22	0.363636	0.0359755	0.978514	1	1	P3H3_MOUSE	HIF1A_MOUSE	VP33B_MOUSE	CO1A2_MOUSE	O35452_MOUSE	A0A571BG59_MOUSE	A0A5F8MPH8_MOUSE	E9Q2T3_MOUSE
biological_process	GO:0001709	cell fate determination	8	18	0.444444	0.785506	0.336735	1	1	PAX2_MOUSE	CTNB1_MOUSE	COE2_MOUSE	PAX6_MOUSE	NOTC2_MOUSE	PTC2_MOUSE	PTC1_MOUSE	HXA2_MOUSE
[truncated: 17,521 more rows]
[truncated: 2,025 more columns]

## Sheet: polyQ
GO domain	GO ID	GO term	polyQ protein	total number	number / total	raw p-value under-representation	raw p-value over-representation	FWER under-representation	FWER over-representation	Gene Name
[truncated: 19,018 more rows]
[truncated: 727 more columns]

[truncated: 20 more sheets: polyQ⁄N, polyN, polyY, polyW, polyC, polyP, polyA, polyS, polyT, polyD, polyE, polyG, polyF, polyH, polyI, polyL, polyV, polyM, polyR, polyK]
