# Supplementary material for: Noncanonical usage of stop codons in ciliates expands proteins with structurally flexible Q-rich motifs
Source: eLife. 2024 Feb 23;12:RP91405. doi: 10.7554/eLife.91405 (PMC10942620; doi:10.7554/eLife.91405)
Supplement: Figure 6—source data 29. — The percentages and numbers of SCD and polyX proteins in our search that belong to each indicated Gene Ontology (GO) group are shown. GOfuncR (Huttenhower et al., 2009) was applied for GO enrichment and statistical analysis. The p values adjusted according to the Family-wise error rate (FWER) are shown. The overrepresented GO groups (adjusted p-values ≤0.001) are highlighted in red font. [file elife-91405-fig6-data29.xlsx]

## Sheet: SCD
GO domain	GO ID	GO term	SCD protein	total number	number / total	raw p-value under-representation	raw p-value over-representation	FWER under-representation	FWER over-representation	Gene Name
biological_process	GO:0006357	regulation of transcription by RNA polymerase II	637	1851	0.344138	1	1.45251e-81	1	0	MED17_HUMAN	NANP8_HUMAN	PHF14_HUMAN	PHF2_HUMAN	MINT_HUMAN	PAX2_HUMAN	PBX1_HUMAN	P20L1_HUMAN	TAF6L_HUMAN	TAF6_HUMAN	PO2F3_HUMAN	TIAR_HUMAN	RUNX2_HUMAN	NF2L2_HUMAN	SNW1_HUMAN	TRRAP_HUMAN	TNIP3_HUMAN	SP3_HUMAN	SMRD1_HUMAN	TT21B_HUMAN	SALL1_HUMAN	TAF1L_HUMAN	CPHL2_HUMAN	HIF1A_HUMAN	LRRF1_HUMAN	MDEAS_HUMAN	GRHL2_HUMAN	LMX1B_HUMAN	MASTR_HUMAN	MAZ_HUMAN	ARNT2_HUMAN	DLX4_HUMAN	HTF4_HUMAN	JHD2C_HUMAN	BRWD3_HUMAN	BAZ1B_HUMAN	BAZ2B_HUMAN	IRF8_HUMAN	DUXA_HUMAN	IKZF5_HUMAN
biological_process	GO:0006355	regulation of transcription, DNA-templated	472	1865	0.253083	1	1.10762e-80	1	0	BRD4_HUMAN	PHF12_HUMAN	REXO4_HUMAN	TAF6L_HUMAN	TRRAP_HUMAN	RNF6_HUMAN	SP3_HUMAN	SRRT_HUMAN	HIF1A_HUMAN	MAGD1_HUMAN	LMX1B_HUMAN	ARNT2_HUMAN	DLX4_HUMAN	JHD2C_HUMAN	JIP1_HUMAN	KAT6A_HUMAN	BNC2_HUMAN	ACVL1_HUMAN	AIRE_HUMAN	HMGA1_HUMAN	HCLS1_HUMAN	GPBP1_HUMAN	NFE4_HUMAN	DAXX_HUMAN	INSR_HUMAN	NOTC1_HUMAN	ELAV2_HUMAN	FUS_HUMAN	GON4L_HUMAN	CLOCK_HUMAN	MIER1_HUMAN	BAZ2A_HUMAN	BPTF_HUMAN	EGLN_HUMAN	ING3_HUMAN	APBB1_HUMAN	ATF7_HUMAN	CHD7_HUMAN	E2F1_HUMAN	ARID2_HUMAN
biological_process	GO:0045944	positive regulation of transcription by RNA polymerase II	346	1088	0.318015	1	1.34312e-33	1	0	BRD4_HUMAN	MED17_HUMAN	PER1_HUMAN	PHF10_HUMAN	PAX2_HUMAN	PBX1_HUMAN	PO2F3_HUMAN	SENP2_HUMAN	TMF1_HUMAN	RUNX2_HUMAN	NF2L2_HUMAN	SNW1_HUMAN	SENP1_HUMAN	TR150_HUMAN	PTPRN_HUMAN	TP53B_HUMAN	SP3_HUMAN	RIPK2_HUMAN	SSBP4_HUMAN	SALL1_HUMAN	HIF1A_HUMAN	LRP5_HUMAN	LRP6_HUMAN	CRTC1_HUMAN	GRHL2_HUMAN	HGF_HUMAN	LMX1B_HUMAN	MASTR_HUMAN	ARNT2_HUMAN	HTF4_HUMAN	KAT6A_HUMAN	ACVL1_HUMAN	AIRE_HUMAN	HMGA1_HUMAN	LMO7_HUMAN	IRF8_HUMAN	LDB2_HUMAN	KDM6B_HUMAN	HCLS1_HUMAN	GPBP1_HUMAN
biological_process	GO:0007165	signal transduction	311	1532	0.203003	1	5.66285e-09	1	0	PECA1_HUMAN	PDE11_HUMAN	PDE2A_HUMAN	PDE3B_HUMAN	PDE4B_HUMAN	PDE4D_HUMAN	PDE8B_HUMAN	PCNT_HUMAN	SRGEF_HUMAN	MKLN1_HUMAN	RAPH1_HUMAN	RASF5_HUMAN	RASL3_HUMAN	RBPJL_HUMAN	TAGAP_HUMAN	PSD1_HUMAN	RHGBA_HUMAN	SIGL8_HUMAN	TRAIP_HUMAN	TRI55_HUMAN	TRI63_HUMAN	TNR8_HUMAN	STK39_HUMAN	TOM1_HUMAN	SH3G2_HUMAN	RIPK2_HUMAN	SRGP2_HUMAN	STML3_HUMAN	STK24_HUMAN	HIF1A_HUMAN	LIPA1_HUMAN	LRRD1_HUMAN	MAPK5_HUMAN	MAGI1_HUMAN	GRB14_HUMAN	KALRN_HUMAN	LRP12_HUMAN	M3K6_HUMAN	ITPR1_HUMAN	KI2L4_HUMAN
biological_process	GO:0000122	negative regulation of transcription by RNA polymerase II	296	934	0.316916	1	8.44223e-24	1	0	MIER2_HUMAN	PER1_HUMAN	PER2_HUMAN	PER3_HUMAN	PHF12_HUMAN	PDE2A_HUMAN	MINT_HUMAN	TAF9B_HUMAN	RTF1_HUMAN	PEX2_HUMAN	SNW1_HUMAN	SALL1_HUMAN	CRY1_HUMAN	HDAC9_HUMAN	HEXI2_HUMAN	LRRF1_HUMAN	MAGD1_HUMAN	MAGD2_HUMAN	MAGD4_HUMAN	MAGE2_HUMAN	MAGL2_HUMAN	JARD2_HUMAN	MAZ_HUMAN	DLX4_HUMAN	IRF8_HUMAN	DDX20_HUMAN	IKZF5_HUMAN	LDB2_HUMAN	FOSB_HUMAN	HCLS1_HUMAN	HHEX_HUMAN	CELA1_HUMAN	BCL6B_HUMAN	MEIS2_HUMAN	ETV7_HUMAN	MCPH1_HUMAN	NCOR1_HUMAN	NOTC1_HUMAN	EGR1_HUMAN	EOMES_HUMAN
biological_process	GO:0007155	cell adhesion	226	819	0.275946	1	1.66853e-21	1	0	PDZD2_HUMAN	PGCA_HUMAN	PCDG9_HUMAN	PCDGJ_HUMAN	PCDGE_HUMAN	SIGL8_HUMAN	SIGL9_HUMAN	TINAG_HUMAN	PCDG6_HUMAN	TLN2_HUMAN	MAGI1_HUMAN	GRHL2_HUMAN	CDHR5_HUMAN	MMRN1_HUMAN	ITB4_HUMAN	CSPG2_HUMAN	FES_HUMAN	ITAX_HUMAN	ERBIN_HUMAN	APC_HUMAN	AMTN_HUMAN	CDSN_HUMAN	FAT1_HUMAN	FILA2_HUMAN	LAMA1_HUMAN	PCDB5_HUMAN	BCAR1_HUMAN	CD22_HUMAN	CNT3B_HUMAN	CNTP1_HUMAN	EGLN_HUMAN	LAMB1_HUMAN	ITAL_HUMAN	ITAM_HUMAN	AGRB1_HUMAN	APBA1_HUMAN	CTNB1_HUMAN	FINC_HUMAN	CNTN1_HUMAN	CFDP1_HUMAN
biological_process	GO:0030154	cell differentiation	215	815	0.263804	1	4.46368e-40	1	0	PGBM_HUMAN	NPAP1_HUMAN	TAF7L_HUMAN	TAF8_HUMAN	SYT3_HUMAN	SEPT6_HUMAN	SMOC1_HUMAN	SPT16_HUMAN	S31D3_HUMAN	S31A6_HUMAN	S31A7_HUMAN	SLFN5_HUMAN	RMD3_HUMAN	MAK_HUMAN	M3K20_HUMAN	CDHR5_HUMAN	DLX4_HUMAN	HTF4_HUMAN	FES_HUMAN	ECSCR_HUMAN	DAZ1_HUMAN	HHEX_HUMAN	ANGP1_HUMAN	ARG28_HUMAN	DAZ2_HUMAN	ETV7_HUMAN	ARNT_HUMAN	FOXJ3_HUMAN	FOXK1_HUMAN	ETV1_HUMAN	IGS10_HUMAN	DUS6_HUMAN	ELF4_HUMAN	FOG2_HUMAN	CTSR1_HUMAN	DLX1_HUMAN	CENPF_HUMAN	COT2_HUMAN	ELAV3_HUMAN	CDC20_HUMAN
biological_process	GO:0045893	positive regulation of transcription, DNA-templated	197	660	0.298485	1	7.99382e-36	1	0	BRD4_HUMAN	MED17_HUMAN	PAX2_HUMAN	ROAA_HUMAN	RUNX2_HUMAN	TR150_HUMAN	TP53B_HUMAN	TOPRS_HUMAN	RNF6_HUMAN	SP3_HUMAN	SFR1_HUMAN	RN111_HUMAN	SALL1_HUMAN	TAF1L_HUMAN	HIF1A_HUMAN	LRP5_HUMAN	LRP6_HUMAN	MDFIC_HUMAN	M3K12_HUMAN	MAZ_HUMAN	ARNT2_HUMAN	MMS19_HUMAN	KAT6A_HUMAN	BICRA_HUMAN	ACVL1_HUMAN	AIRE_HUMAN	HMGA1_HUMAN	KMT2E_HUMAN	HHEX_HUMAN	ARI1B_HUMAN	ARI1A_HUMAN	MED14_HUMAN	INSR_HUMAN	NOTC1_HUMAN	FOXK1_HUMAN	CK5P2_HUMAN	CLOCK_HUMAN	EGR1_HUMAN	EOMES_HUMAN	NCF1_HUMAN
biological_process	GO:0035556	intracellular signal transduction	190	756	0.251323	1	5.69573e-11	1	0	PLXB1_HUMAN	RASF5_HUMAN	TNS2_HUMAN	ST32A_HUMAN	STK39_HUMAN	TNIK_HUMAN	GNB1L_HUMAN	MAPK5_HUMAN	MAK_HUMAN	KALRN_HUMAN	MARK3_HUMAN	M3K12_HUMAN	MAST1_HUMAN	MAST2_HUMAN	MAPK2_HUMAN	MAST4_HUMAN	M3K3_HUMAN	ARHG4_HUMAN	GRL1A_HUMAN	HCLS1_HUMAN	ARG28_HUMAN	MK06_HUMAN	GMIP_HUMAN	CAYP1_HUMAN	IRAK3_HUMAN	GWL_HUMAN	MCF2L_HUMAN	DGKI_HUMAN	DGKQ_HUMAN	CLNK_HUMAN	CHK1_HUMAN	FMN2_HUMAN	GRIP1_HUMAN	JAK3_HUMAN	GP155_HUMAN	DNMBP_HUMAN	FYV1_HUMAN	DCDC1_HUMAN	KAISO_HUMAN	LAX1_HUMAN
biological_process	GO:0045892	negative regulation of transcription, DNA-templated	179	567	0.315697	1	1.15055e-29	1	0	PER1_HUMAN	PER2_HUMAN	PHF10_HUMAN	PHF12_HUMAN	PHC1_HUMAN	PHC2_HUMAN	PHC3_HUMAN	MINT_HUMAN	PAX2_HUMAN	RUNX2_HUMAN	SNW1_HUMAN	PRAM5_HUMAN	SP3_HUMAN	PRA22_HUMAN	SALL1_HUMAN	CRY1_HUMAN	HDAC9_HUMAN	HEXI2_HUMAN	MDEAS_HUMAN	MAGL2_HUMAN	MDFIC_HUMAN	JARD2_HUMAN	KAT6A_HUMAN	HMGA1_HUMAN	KDM5B_HUMAN	CDN1B_HUMAN	HHEX_HUMAN	BCL7A_HUMAN	DAXX_HUMAN	HDAC6_HUMAN	NCOR1_HUMAN	NOTC1_HUMAN	FOXK1_HUMAN	NKRF_HUMAN	CLOCK_HUMAN	FOG2_HUMAN	LMBL4_HUMAN	NCOR2_HUMAN	MTEF3_HUMAN	KLF10_HUMAN
biological_process	GO:0051301	cell division	144	535	0.269159	1	1.39677e-10	1	0	PK3C3_HUMAN	SMC2_HUMAN	TACC1_HUMAN	SMC1A_HUMAN	SPAG5_HUMAN	FIGN_HUMAN	MAP10_HUMAN	GPSM2_HUMAN	MAP4_HUMAN	ABRX2_HUMAN	APC5_HUMAN	BUB1B_HUMAN	KI13A_HUMAN	AURKA_HUMAN	E41L2_HUMAN	KTNB1_HUMAN	CTIP_HUMAN	ELYS_HUMAN	HELLS_HUMAN	KIF14_HUMAN	GWL_HUMAN	BCAR1_HUMAN	CTDP1_HUMAN	CC14A_HUMAN	CNTRL_HUMAN	CDCA2_HUMAN	CE164_HUMAN	HAUS4_HUMAN	HAUS5_HUMAN	CNDD3_HUMAN	BIRC6_HUMAN	CENPF_HUMAN	CDC27_HUMAN	CDC20_HUMAN	FZR1_HUMAN	DCDC1_HUMAN	EVI5_HUMAN	FA83D_HUMAN	NSUN2_HUMAN	BUB1_HUMAN
biological_process	GO:0007283	spermatogenesis	138	486	0.283951	1	3.075e-08	1	0	VCX1_HUMAN	NPAP1_HUMAN	RBY1B_HUMAN	TAF7L_HUMAN	SEPT6_HUMAN	SPT16_HUMAN	SHSA6_HUMAN	S31D3_HUMAN	S31A6_HUMAN	S31A7_HUMAN	SPC1L_HUMAN	PKHA1_HUMAN	STP2_HUMAN	MAK_HUMAN	BRME1_HUMAN	KLC3_HUMAN	MPRI_HUMAN	HOATZ_HUMAN	DAZ1_HUMAN	DAZ2_HUMAN	GOGA3_HUMAN	ATS2_HUMAN	FOXJ3_HUMAN	KASH5_HUMAN	HERC2_HUMAN	NOTC1_HUMAN	CDY2_HUMAN	CLOCK_HUMAN	CC136_HUMAN	DRC7_HUMAN	CTSR1_HUMAN	E2F1_HUMAN	APOB_HUMAN	K1C9_HUMAN	DHX36_HUMAN	MPIP3_HUMAN	ING2_HUMAN	PMFBP_HUMAN	BRCA2_HUMAN	BRDT_HUMAN
biological_process	GO:0006325	chromatin organization	125	457	0.273523	1	3.29867e-13	1	0	SET1A_HUMAN	VCX1_HUMAN	SET1B_HUMAN	SETD5_HUMAN	RSBN1_HUMAN	TRRAP_HUMAN	HDAC9_HUMAN	LRWD1_HUMAN	JHD2C_HUMAN	KDM3B_HUMAN	KMT2E_HUMAN	CHD9_HUMAN	NCOR1_HUMAN	LMBL4_HUMAN	ING3_HUMAN	AEBP2_HUMAN	APBB1_HUMAN	EP400_HUMAN	BRD8_HUMAN	EYA1_HUMAN	KMT2C_HUMAN	COPRS_HUMAN	BRE1A_HUMAN	ING2_HUMAN	KMT2A_HUMAN	KAT7_HUMAN	KDM2B_HUMAN	MEN1_HUMAN	PRDM6_HUMAN	SOX2_HUMAN	TOX_HUMAN	SATB1_HUMAN	UBP16_HUMAN	NSD1_HUMAN	NSD3_HUMAN	TET1_HUMAN	PWP3A_HUMAN	UIMC1_HUMAN	Z518B_HUMAN	TET2_HUMAN
biological_process	GO:0007049	cell cycle	124	462	0.268398	1	5.94416e-21	1	0	PK3C3_HUMAN	RO52_HUMAN	SGSM3_HUMAN	FIGN_HUMAN	M3K20_HUMAN	APC5_HUMAN	KI13A_HUMAN	E41L2_HUMAN	FANCI_HUMAN	ELYS_HUMAN	KMT2E_HUMAN	MK06_HUMAN	DDIAS_HUMAN	HELLS_HUMAN	MTBP_HUMAN	C8AP2_HUMAN	CC14A_HUMAN	CNTRL_HUMAN	CDCA2_HUMAN	CE164_HUMAN	HACE1_HUMAN	BIRC6_HUMAN	CTF18_HUMAN	K1C18_HUMAN	DCDC1_HUMAN	EVI5_HUMAN	GAK_HUMAN	LIN54_HUMAN	KAT2B_HUMAN	EP300_HUMAN	FL2D_HUMAN	MICA3_HUMAN	PIMRE_HUMAN	BORA_HUMAN	CP131_HUMAN	CAF1B_HUMAN	CD123_HUMAN	SIK1_HUMAN	RIF1_HUMAN	SPI2A_HUMAN
biological_process	GO:0007018	microtubule-based movement	113	250	0.452	1	1.17986e-20	1	0	DC1I2_HUMAN	KI20A_HUMAN	KIF19_HUMAN	KIF5C_HUMAN	KIFC3_HUMAN	KI13A_HUMAN	KIF4B_HUMAN	KIF15_HUMAN	KIF5A_HUMAN	KINH_HUMAN	DYH1_HUMAN	DYH3_HUMAN	KI21A_HUMAN	KI21B_HUMAN	KIF14_HUMAN	KIF6_HUMAN	DC2I2_HUMAN	KIF27_HUMAN	DYH7_HUMAN	DNAI4_HUMAN	DYHC2_HUMAN	DC1I1_HUMAN	KIF22_HUMAN	KIFC2_HUMAN	KIF23_HUMAN	DYH14_HUMAN	DYH6_HUMAN	DNAI1_HUMAN	KTN1_HUMAN	STAR9_HUMAN	DYH9_HUMAN	DYH2_HUMAN	KI20B_HUMAN	KIFC1_HUMAN	KIF24_HUMAN	KIF28_HUMAN	KIF2A_HUMAN	KIF2C_HUMAN	KIF11_HUMAN	DNHD1_HUMAN
biological_process	GO:0060271	cilium assembly	108	345	0.313043	1	6.12547e-13	1	0	PCM1_HUMAN	PCNT_HUMAN	PLK4_HUMAN	STK36_HUMAN	RO60_HUMAN	SEPT6_HUMAN	TTBK2_HUMAN	MAK_HUMAN	IQUB_HUMAN	HOATZ_HUMAN	C2CD3_HUMAN	HYLS1_HUMAN	CE126_HUMAN	IQCB1_HUMAN	MKS3_HUMAN	CEP70_HUMAN	HDAC6_HUMAN	FBF1_HUMAN	NOTC1_HUMAN	BBS4_HUMAN	CC14A_HUMAN	CCD66_HUMAN	CE164_HUMAN	CE162_HUMAN	DC2I2_HUMAN	KIF27_HUMAN	CFA43_HUMAN	GBF1_HUMAN	DYHC2_HUMAN	INTU_HUMAN	AVIL_HUMAN	LAMA5_HUMAN	CCD96_HUMAN	CP131_HUMAN	PIBF1_HUMAN	CFA70_HUMAN	CE290_HUMAN	PKHD1_HUMAN	MKKS_HUMAN	TM237_HUMAN
biological_process	GO:0030036	actin cytoskeleton organization	98	313	0.313099	1	2.79299e-17	1	0	PDLI5_HUMAN	PK3CA_HUMAN	UTRN_HUMAN	POF1B_HUMAN	ROCK2_HUMAN	KLHL1_HUMAN	KANK1_HUMAN	LIMK1_HUMAN	DIAP3_HUMAN	FGD6_HUMAN	AMOL1_HUMAN	ARHGI_HUMAN	BIG3_HUMAN	INF2_HUMAN	GA2L3_HUMAN	EHBP1_HUMAN	MTSS1_HUMAN	MRTFA_HUMAN	PI51C_HUMAN	BCR_HUMAN	FGD5_HUMAN	EH1L1_HUMAN	LIMK2_HUMAN	IQEC2_HUMAN	NF1_HUMAN	NPHP4_HUMAN	RHOU_HUMAN	SMTL1_HUMAN	SMTL2_HUMAN	SPTN1_HUMAN	SPTN2_HUMAN	SPTN4_HUMAN	SPTN5_HUMAN	SPTB1_HUMAN	SSH2_HUMAN	SRF_HUMAN	RND3_HUMAN	SHRM4_HUMAN	SPTB2_HUMAN	ROCK1_HUMAN
biological_process	GO:0007399	nervous system development	97	484	0.200413	1	1.54174e-23	1	0	PHF10_HUMAN	NEXMI_HUMAN	SMRD1_HUMAN	GRDN_HUMAN	LGI1_HUMAN	KALRN_HUMAN	MBD5_HUMAN	HTF4_HUMAN	APCL_HUMAN	LDB2_HUMAN	LIMK1_HUMAN	ARI1B_HUMAN	ARI1A_HUMAN	APC_HUMAN	APBA2_HUMAN	APBA1_HUMAN	FINC_HUMAN	EVL_HUMAN	ELAV3_HUMAN	APOB_HUMAN	ANAG_HUMAN	CDC20_HUMAN	BIRC1_HUMAN	MEF2C_HUMAN	INTU_HUMAN	KCNQ2_HUMAN	AVIL_HUMAN	EP300_HUMAN	CDON_HUMAN	LDB1_HUMAN	SIM1_HUMAN	RFOX1_HUMAN	NRG1_HUMAN	SETX_HUMAN	RBM45_HUMAN	RFOX2_HUMAN	SMCA2_HUMAN	SRRM4_HUMAN	SSPO_HUMAN	TFE2_HUMAN
biological_process	GO:0006974	cellular response to DNA damage stimulus	85	285	0.298246	1	2.1506e-08	1	0	BRD4_HUMAN	SET1A_HUMAN	MRE11_HUMAN	TRAIP_HUMAN	TP53B_HUMAN	TOPRS_HUMAN	SOSB1_HUMAN	BRAT1_HUMAN	MAPK2_HUMAN	ETAA1_HUMAN	MMS19_HUMAN	BAZ1B_HUMAN	APLF_HUMAN	APC_HUMAN	FUMH_HUMAN	BCL2_HUMAN	HELB_HUMAN	GWL_HUMAN	HERC2_HUMAN	CHK1_HUMAN	FMN2_HUMAN	APBB1_HUMAN	ATMIN_HUMAN	BRCA1_HUMAN	ATR_HUMAN	CARF_HUMAN	HMCES_HUMAN	NIPBL_HUMAN	NCOA6_HUMAN	MCM10_HUMAN	P53_HUMAN	CHK2_HUMAN	MNDA_HUMAN	MORC2_HUMAN	NPAS2_HUMAN	PR15A_HUMAN	CHD1L_HUMAN	MEN1_HUMAN	RIF1_HUMAN	SETX_HUMAN
biological_process	GO:0051726	regulation of cell cycle	85	327	0.259939	1	4.29701e-14	1	0	PER2_HUMAN	PRR11_HUMAN	TRRAP_HUMAN	JADE3_HUMAN	CDN1B_HUMAN	FBXL6_HUMAN	GWL_HUMAN	NU214_HUMAN	BOP1_HUMAN	MADD_HUMAN	ING3_HUMAN	BRCA1_HUMAN	EP400_HUMAN	EPC1_HUMAN	FAKD4_HUMAN	FOXM1_HUMAN	BRD8_HUMAN	PML_HUMAN	KAT2B_HUMAN	INO80_HUMAN	KAT7_HUMAN	NFRKB_HUMAN	BCR_HUMAN	FIGL1_HUMAN	P53_HUMAN	PKD1_HUMAN	SON_HUMAN	PR15A_HUMAN	CD123_HUMAN	MX2_HUMAN	SIR2_HUMAN	SKIL_HUMAN	SPI2A_HUMAN	MDM2_HUMAN	PKD2_HUMAN	PNPT1_HUMAN	TADBP_HUMAN	UBP16_HUMAN	SPI2B_HUMAN	PUM1_HUMAN
biological_process	GO:0006338	chromatin remodeling	82	250	0.328	1	3.28314e-08	1	0	BRD4_HUMAN	TAF6L_HUMAN	SMRD1_HUMAN	JARD2_HUMAN	BAZ1B_HUMAN	BAZ2B_HUMAN	KDM5B_HUMAN	KDM6B_HUMAN	KDM4D_HUMAN	ARI1B_HUMAN	ARI1A_HUMAN	KDM4B_HUMAN	DAXX_HUMAN	CHD4_HUMAN	CECR2_HUMAN	MIER1_HUMAN	BAZ2A_HUMAN	KDM4E_HUMAN	BPTF_HUMAN	EZH1_HUMAN	CHD7_HUMAN	KAT2B_HUMAN	INO80_HUMAN	NFRKB_HUMAN	P66A_HUMAN	BRDT_HUMAN	CHD8_HUMAN	MORC2_HUMAN	CHD1L_HUMAN	SMRD3_HUMAN	SATB2_HUMAN	SMCA2_HUMAN	SATB1_HUMAN	RERE_HUMAN	P63_HUMAN	KDM6A_HUMAN	ARP8_HUMAN	HCFC2_HUMAN	MYB_HUMAN	MYSM1_HUMAN
biological_process	GO:0051056	regulation of small GTPase mediated signal transduction	80	191	0.418848	1	3.59786e-20	1	0	SI1L1_HUMAN	TAGAP_HUMAN	RHGBA_HUMAN	TIAM2_HUMAN	RHG30_HUMAN	SRGP2_HUMAN	KALRN_HUMAN	ARHG4_HUMAN	ARG28_HUMAN	GMIP_HUMAN	MCF2L_HUMAN	DNMBP_HUMAN	PKHG5_HUMAN	OBSCN_HUMAN	BCR_HUMAN	FGD5_HUMAN	PKHG3_HUMAN	RLGPB_HUMAN	ARHGP_HUMAN	PKH4B_HUMAN	PKHG1_HUMAN	RGRF2_HUMAN	RHG44_HUMAN	RHOU_HUMAN	RHG23_HUMAN	RHG39_HUMAN	RHG32_HUMAN	RGPA2_HUMAN	RHG19_HUMAN	RHG20_HUMAN	RHG31_HUMAN	TRIO_HUMAN	PKHG4_HUMAN	VAV_HUMAN	RHG27_HUMAN	RHG28_HUMAN	RHG04_HUMAN	RHG06_HUMAN	RHG18_HUMAN	RHG40_HUMAN
biological_process	GO:0016477	cell migration	79	316	0.25	1	9.46325e-09	1	0	LAMA3_HUMAN	PEAK1_HUMAN	PLXB1_HUMAN	PK3CA_HUMAN	SH3K1_HUMAN	SH321_HUMAN	GRDN_HUMAN	BRAT1_HUMAN	APCL_HUMAN	ITB4_HUMAN	LAMB4_HUMAN	APC_HUMAN	FAT1_HUMAN	LAMC3_HUMAN	BCAR1_HUMAN	CD248_HUMAN	EGLN_HUMAN	LAMB1_HUMAN	CTNA2_HUMAN	CARL1_HUMAN	FA83D_HUMAN	ITB3_HUMAN	P3C2A_HUMAN	LAMA5_HUMAN	BTG1_HUMAN	LAMB3_HUMAN	MRCKB_HUMAN	RHOU_HUMAN	PK3CG_HUMAN	PODXL_HUMAN	SYNC_HUMAN	MRCKA_HUMAN	PLAK_HUMAN	USH2A_HUMAN	RHDF1_HUMAN	SDC1_HUMAN	USP9X_HUMAN	PARP9_HUMAN	RND3_HUMAN	TGFB2_HUMAN
biological_process	GO:0007420	brain development	77	259	0.297297	1	9.50966e-11	1	0	PGBM_HUMAN	PLXB2_HUMAN	SET1A_HUMAN	STK36_HUMAN	VCX1_HUMAN	VCX2_HUMAN	VCX3B_HUMAN	VCX3_HUMAN	VCY1_HUMAN	PBX1_HUMAN	SYNJ1_HUMAN	ROBO2_HUMAN	MDGA1_HUMAN	DDIT4_HUMAN	GRHL2_HUMAN	HAP1_HUMAN	MAST1_HUMAN	ARNT2_HUMAN	C2CD3_HUMAN	MEIS2_HUMAN	NFASC_HUMAN	CK5P2_HUMAN	DJC30_HUMAN	EOMES_HUMAN	CTTB2_HUMAN	BPTF_HUMAN	AFF2_HUMAN	CFA43_HUMAN	CNTN1_HUMAN	CNTN5_HUMAN	MED1_HUMAN	DLX2_HUMAN	JHY_HUMAN	BRCA2_HUMAN	EGR2_HUMAN	BCR_HUMAN	NIPBL_HUMAN	NCOA6_HUMAN	NEST_HUMAN	PITM1_HUMAN
biological_process	GO:0007264	small GTPase mediated signal transduction	74	324	0.228395	1	1.99754e-10	1	0	TIAM2_HUMAN	RHG30_HUMAN	GRDN_HUMAN	DAPLE_HUMAN	NUCB1_HUMAN	GNDS_HUMAN	ARHGI_HUMAN	MIRO1_HUMAN	GRP3_HUMAN	BCR_HUMAN	RGRF2_HUMAN	RHG32_HUMAN	RHG33_HUMAN	RHG31_HUMAN	VAV_HUMAN	RIN2_HUMAN	RND3_HUMAN	RPGF4_HUMAN	RHG18_HUMAN	USO1_HUMAN	RGRF1_HUMAN	RAE2_HUMAN	RGF1A_HUMAN	DOC10_HUMAN	DOC11_HUMAN	DOCK1_HUMAN	DOCK2_HUMAN	DOCK4_HUMAN	DOCK8_HUMAN	DOCK9_HUMAN	ARFP2_HUMAN	DAB1_HUMAN	DNJA3_HUMAN	ABR_HUMAN	A0A087WZG4_HUMAN	A0A2R8YD85_HUMAN	E9PKT1_HUMAN	H7BXZ6_HUMAN	Q53RZ3_HUMAN	H0Y7H7_HUMAN
biological_process	GO:0098609	cell-cell adhesion	73	212	0.34434	1	1.05568e-08	1	0	LAMA3_HUMAN	PECA1_HUMAN	PK1L1_HUMAN	ROBO2_HUMAN	TLN1_HUMAN	TLN2_HUMAN	FAT2_HUMAN	LRP6_HUMAN	LRRC7_HUMAN	CADH7_HUMAN	KIRR3_HUMAN	FAT3_HUMAN	DCC_HUMAN	CDSN_HUMAN	FAT1_HUMAN	BCL2_HUMAN	IGSF5_HUMAN	NFASC_HUMAN	CDHR2_HUMAN	ITAL_HUMAN	CTNB1_HUMAN	FND3A_HUMAN	CTNA2_HUMAN	CNTN1_HUMAN	CNTN5_HUMAN	KIRR1_HUMAN	NPHN_HUMAN	PI51C_HUMAN	OBSCN_HUMAN	DSC3_HUMAN	LAMA5_HUMAN	CYFP2_HUMAN	CDON_HUMAN	NECT1_HUMAN	NPHP4_HUMAN	PKHD1_HUMAN	PLAK_HUMAN	TENX_HUMAN	PKP2_HUMAN	TTYH1_HUMAN
biological_process	GO:0010468	regulation of gene expression	71	266	0.266917	1	2.90896e-78	1	0	UROL1_HUMAN	RO52_HUMAN	RO60_HUMAN	TRI48_HUMAN	TRIM4_HUMAN	ROAA_HUMAN	TR49D_HUMAN	SART3_HUMAN	HIF1A_HUMAN	MARF1_HUMAN	KDM6B_HUMAN	DAXX_HUMAN	BCL2_HUMAN	AFF2_HUMAN	APBA1_HUMAN	FUBP2_HUMAN	FUBP3_HUMAN	DUX4C_HUMAN	MEGF8_HUMAN	PRDM1_HUMAN	NF1_HUMAN	PRD10_HUMAN	NPAT_HUMAN	STOX1_HUMAN	PRDM6_HUMAN	SOX2_HUMAN	PRDM2_HUMAN	STX1B_HUMAN	TADBP_HUMAN	PO5F1_HUMAN	ZF64B_HUMAN	PRDM9_HUMAN	PIN1_HUMAN	ZN335_HUMAN	PTPRC_HUMAN	UBAP2_HUMAN	TRI14_HUMAN	ZN507_HUMAN	ZN683_HUMAN	TR64C_HUMAN
biological_process	GO:0007507	heart development	64	218	0.293578	1	2.37676e-10	1	0	PDLI5_HUMAN	TAB2_HUMAN	SENP2_HUMAN	SALL1_HUMAN	HDAC9_HUMAN	ACVL1_HUMAN	CDN1B_HUMAN	HEG1_HUMAN	KDM6B_HUMAN	AP1B1_HUMAN	KCNQ1_HUMAN	NOTC1_HUMAN	CAC1C_HUMAN	C1TC_HUMAN	FOG2_HUMAN	ITA3_HUMAN	FINC_HUMAN	BROMI_HUMAN	FREM2_HUMAN	MEF2C_HUMAN	KAT2B_HUMAN	EP300_HUMAN	NCOA6_HUMAN	MICA2_HUMAN	PKD1_HUMAN	DNAI1_HUMAN	NF1_HUMAN	MKKS_HUMAN	PO6F1_HUMAN	PRKDC_HUMAN	PKD2_HUMAN	SRF_HUMAN	WT1_HUMAN	TGFB2_HUMAN	TCF25_HUMAN	PKP2_HUMAN	NTRK3_HUMAN	TBX5_HUMAN	TSC2_HUMAN	BCOR_HUMAN
biological_process	GO:0007030	Golgi organization	63	136	0.463235	1	7.64376e-13	1	0	TMED3_HUMAN	TMED6_HUMAN	STX17_HUMAN	LMAN1_HUMAN	KIFC3_HUMAN	ATLA3_HUMAN	GOG8C_HUMAN	GOG8J_HUMAN	GOG8K_HUMAN	GOG8M_HUMAN	GOG6C_HUMAN	COG2_HUMAN	DJC28_HUMAN	HACE1_HUMAN	ATLA2_HUMAN	GOG6B_HUMAN	GBF1_HUMAN	GOG8T_HUMAN	GOGA5_HUMAN	DYHC2_HUMAN	GAK_HUMAN	BIG1_HUMAN	HIKES_HUMAN	GOG8B_HUMAN	LYSM3_HUMAN	CTRO_HUMAN	GOG6D_HUMAN	GOG8R_HUMAN	P4K2A_HUMAN	P4K2B_HUMAN	COG7_HUMAN	NPL4_HUMAN	SPTN5_HUMAN	PKHM2_HUMAN	S23IP_HUMAN	SC16B_HUMAN	TPC11_HUMAN	SC16A_HUMAN	US6NL_HUMAN	TPPC8_HUMAN
biological_process	GO:0007015	actin filament organization	53	186	0.284946	1	5.78466e-09	1	0	POF1B_HUMAN	SHRM1_HUMAN	SH3K1_HUMAN	SH321_HUMAN	MPRIP_HUMAN	LMOD2_HUMAN	HIP1R_HUMAN	FAT1_HUMAN	BCL2_HUMAN	KASH5_HUMAN	BCAR1_HUMAN	NEB1_HUMAN	EVL_HUMAN	CARL1_HUMAN	PRGC2_HUMAN	CGNL1_HUMAN	AVIL_HUMAN	RHG25_HUMAN	SHIP2_HUMAN	RHG17_HUMAN	SHRM3_HUMAN	TARA_HUMAN	RND3_HUMAN	SHRM4_HUMAN	SAM14_HUMAN	XIRP2_HUMAN	VINEX_HUMAN	RHG12_HUMAN	XIRP1_HUMAN	CORO7_HUMAN	HIP1_HUMAN	MYO1E_HUMAN	MYO5A_HUMAN	MYO5B_HUMAN	MYO5C_HUMAN	MYO6_HUMAN	MYO7A_HUMAN	KHDC3_HUMAN	MYO15_HUMAN	MYO19_HUMAN
biological_process	GO:0007010	cytoskeleton organization	45	154	0.292208	1	1.65819e-41	1	0	PCLO_HUMAN	SH3K1_HUMAN	TNIK_HUMAN	MAST1_HUMAN	MAST2_HUMAN	M3K20_HUMAN	MAST4_HUMAN	BRWD3_HUMAN	CAMP1_HUMAN	K1C16_HUMAN	CAP2_HUMAN	CECR2_HUMAN	DIAP3_HUMAN	CNTP1_HUMAN	BIN1_HUMAN	FGD6_HUMAN	BRWD1_HUMAN	MICA3_HUMAN	FGD5_HUMAN	MICA2_HUMAN	MRCKB_HUMAN	ANK1_HUMAN	RHOU_HUMAN	PADI6_HUMAN	SH319_HUMAN	RHG04_HUMAN	WASF3_HUMAN	ZN135_HUMAN	TNAP3_HUMAN	ZMYM3_HUMAN	ZMYM4_HUMAN	ZMYM6_HUMAN	ZRAN1_HUMAN	RANB9_HUMAN	ABI2_HUMAN	ARAP3_HUMAN	DYST_HUMAN	CNN2_HUMAN	E9PDI2_HUMAN	A0A087X0J3_HUMAN
biological_process	GO:0045104	intermediate filament cytoskeleton organization	43	66	0.651515	1	2.52503e-13	1	0	SYNEM_HUMAN	K2C3_HUMAN	EPIPL_HUMAN	ERBIN_HUMAN	K1C16_HUMAN	MACF1_HUMAN	K1C18_HUMAN	EVPLL_HUMAN	EVPL_HUMAN	RAF1_HUMAN	DESP_HUMAN	DYST_HUMAN	H0Y6T5_HUMAN	E9PLY5_HUMAN	A0A669KB06_HUMAN	H0Y390_HUMAN	A0A0U1RQJ2_HUMAN	H0Y314_HUMAN	A0A494C1U5_HUMAN	H0YL34_HUMAN	K7EKI0_HUMAN	A0A669KBB0_HUMAN	A0A590UJG2_HUMAN	A0A075B730_HUMAN	A0A7P0MQR8_HUMAN	E9PNZ4_HUMAN	H3BPE1_HUMAN	A0A5F9ZGX0_HUMAN	A0A075B7B1_HUMAN	H0YC65_HUMAN	H0YC82_HUMAN	A0A494C073_HUMAN	E9PHM6_HUMAN	E9PLY0_HUMAN	H0Y4F5_HUMAN	Q6P0N6_HUMAN	F6QMI7_HUMAN	A0A494C1D7_HUMAN	H0Y7I1_HUMAN	H3BQK9_HUMAN
biological_process	GO:0006366	transcription by RNA polymerase II	43	171	0.251462	1	2.3517e-79	1	0	TAF6_HUMAN	DDX21_HUMAN	FOSB_HUMAN	ETV7_HUMAN	NF2L3_HUMAN	HIF3A_HUMAN	NFAT5_HUMAN	ETV1_HUMAN	ERCC6_HUMAN	GMEB2_HUMAN	PKNX1_HUMAN	LDB1_HUMAN	RPAP1_HUMAN	SFR19_HUMAN	T22D1_HUMAN	TCFL5_HUMAN	TAF5L_HUMAN	TAF4_HUMAN	TIF1A_HUMAN	PHRF1_HUMAN	TAF1C_HUMAN	XBP1_HUMAN	TRIPB_HUMAN	ZN768_HUMAN	TAF1_HUMAN	TF2H4_HUMAN	TBP_HUMAN	TF2H1_HUMAN	CCNK_HUMAN	CCNT1_HUMAN	F170A_HUMAN	NFYA_HUMAN	GLIS3_HUMAN	DTX1_HUMAN	ERCC3_HUMAN	J3QKS5_HUMAN	A0A2R8Y739_HUMAN	F8WEH6_HUMAN	C9J4P4_HUMAN	B5MCT2_HUMAN
biological_process	GO:0007417	central nervous system development	43	152	0.282895	1	1.37228e-10	1	0	PGCA_HUMAN	SSDH_HUMAN	ROBO2_HUMAN	SH3G2_HUMAN	JARD2_HUMAN	KALRN_HUMAN	ARNT2_HUMAN	MNX1_HUMAN	CSPG2_HUMAN	GSX1_HUMAN	CHD7_HUMAN	GTR1_HUMAN	PAX6_HUMAN	NEST_HUMAN	PO6F2_HUMAN	NPAS2_HUMAN	PTPRZ_HUMAN	STK4_HUMAN	TRIO_HUMAN	TNR16_HUMAN	SCIN_HUMAN	SZT2_HUMAN	EMX2_HUMAN	WWP1_HUMAN	RELN_HUMAN	NCAN_HUMAN	NEUS_HUMAN	ADA22_HUMAN	CELR1_HUMAN	NPTX1_HUMAN	MBP_HUMAN	DRP2_HUMAN	ATN1_HUMAN	DSCL1_HUMAN	AHI1_HUMAN	C9IZQ6_HUMAN	E7EPJ7_HUMAN	E7EWP2_HUMAN	F5H228_HUMAN	A0A7P0TA83_HUMAN
biological_process	GO:0000226	microtubule cytoskeleton organization	43	171	0.251462	1	4.60654e-18	1	0	PCNT_HUMAN	TACC1_HUMAN	TACC2_HUMAN	TTBK2_HUMAN	MAP1B_HUMAN	MARK3_HUMAN	MAP4_HUMAN	MAP6_HUMAN	CAMP1_HUMAN	APCL_HUMAN	BBS4_HUMAN	CC14A_HUMAN	CC170_HUMAN	CK5P2_HUMAN	GA2L3_HUMAN	SON_HUMAN	TACC3_HUMAN	SIK3_HUMAN	SSXT_HUMAN	TGRM1_HUMAN	PRC1_HUMAN	TBCD_HUMAN	ULK4_HUMAN	PARD3_HUMAN	TTLL5_HUMAN	TGRM2_HUMAN	KIF2A_HUMAN	DYST_HUMAN	CLAP1_HUMAN	CLAP2_HUMAN	ATX7_HUMAN	CAMP2_HUMAN	B5MEG9_HUMAN	A0A669KB95_HUMAN	F8WCI3_HUMAN	F8WF55_HUMAN	A0A0A0MRG9_HUMAN	G3V1N3_HUMAN	A0A669KAU7_HUMAN	H0YIT6_HUMAN
biological_process	GO:0000724	double-strand break repair via homologous recombination	40	121	0.330579	1	6.04628e-13	1	0	MRE11_HUMAN	SOSB1_HUMAN	SLX4_HUMAN	SFR1_HUMAN	MMS22_HUMAN	KDM4D_HUMAN	CTIP_HUMAN	KASH5_HUMAN	BRCA1_HUMAN	ERCC5_HUMAN	INO80_HUMAN	BRCA2_HUMAN	RMI1_HUMAN	PALB2_HUMAN	RECQ4_HUMAN	WRN_HUMAN	MCM9_HUMAN	RECQ5_HUMAN	XRCC2_HUMAN	REV3L_HUMAN	ZFY26_HUMAN	RFWD3_HUMAN	TONSL_HUMAN	RAD52_HUMAN	R51A2_HUMAN	RA54B_HUMAN	RFA2_HUMAN	AUNIP_HUMAN	NBN_HUMAN	DPOLL_HUMAN	ATM_HUMAN	G3V2D8_HUMAN	A0A7P0TAP7_HUMAN	J3QSH7_HUMAN	A0A7I2YQV0_HUMAN	I6L8A6_HUMAN	A0A7I2V403_HUMAN	A0A7P0T9D7_HUMAN	E2QRD4_HUMAN	A0A7I2YQU3_HUMAN
biological_process	GO:0032467	positive regulation of cytokinesis	39	91	0.428571	1	3.48281e-08	1	0	SVIL_HUMAN	MAP10_HUMAN	KIF14_HUMAN	CC14A_HUMAN	KIF23_HUMAN	CTRO_HUMAN	PKP4_HUMAN	CDC6_HUMAN	KI20B_HUMAN	CSPP1_HUMAN	A0A7I2V5W3_HUMAN	A0A7I2YQH9_HUMAN	A0A7I2V5N5_HUMAN	A0A7I2V3V5_HUMAN	A0A7I2V4R5_HUMAN	A0A0D9SF60_HUMAN	A0A7I2V3M9_HUMAN	A0A7I2V5L8_HUMAN	A0A7I2V3F6_HUMAN	A0A7I2V3Z9_HUMAN	A0A7I2V450_HUMAN	A0A7I2V3Q0_HUMAN	A0A6Q8PHN8_HUMAN	A0A7I2PHE7_HUMAN	A0A7I2V372_HUMAN	A0A6Q8PF61_HUMAN	A0A7I2V2I3_HUMAN	A0A6Q8PGS3_HUMAN	F2Z2M5_HUMAN	A0A7I2V425_HUMAN	A0A7I2V5J9_HUMAN	A0A7I2V5Y8_HUMAN	A0A7I2V3F0_HUMAN	A0A7I2V5J7_HUMAN	A0A7I2V5A7_HUMAN	A0A7I2V398_HUMAN	A0A6Q8PF96_HUMAN	A0A7I2V5G7_HUMAN	A0A7I2V4L2_HUMAN
biological_process	GO:0060333	interferon-gamma-mediated signaling pathway	37	73	0.506849	1	1.92946e-10	1	0	P53_HUMAN	SP100_HUMAN	IFNG_HUMAN	Q5SUL5_HUMAN	H3BT31_HUMAN	A0A0G2JL56_HUMAN	O78179_HUMAN	A0A0G2JPD3_HUMAN	Q5RIP0_HUMAN	Q5QT33_HUMAN	D9J307_HUMAN	A0A1W2PRX1_HUMAN	Q2L6G2_HUMAN	D5H3J5_HUMAN	Q5SRN5_HUMAN	A0A1W2PS24_HUMAN	A0A140T913_HUMAN	A0A1W2PNZ7_HUMAN	Q5RJ27_HUMAN	Q5SPM2_HUMAN	A0A140T8Y4_HUMAN	A0A0G2JIF2_HUMAN	A0A1W2PP77_HUMAN	S6AU73_HUMAN	Q9GJ45_HUMAN	A0A140T9X5_HUMAN	Q53YP1_HUMAN	Q53Z42_HUMAN	A0A1W2PSE7_HUMAN	O19617_HUMAN	A0A1W2PQS8_HUMAN	A0A1W2PR61_HUMAN	A0A1W2PRT9_HUMAN	B0UXQ0_HUMAN	A0A140T9I0_HUMAN	A0A1W2PS56_HUMAN	Q5SS57_HUMAN
biological_process	GO:0007052	mitotic spindle organization	36	87	0.413793	1	3.2931e-12	1	0	PCNT_HUMAN	TACC1_HUMAN	TACC2_HUMAN	GPSM2_HUMAN	MAP4_HUMAN	KIF4B_HUMAN	AURKA_HUMAN	CE126_HUMAN	KIF4A_HUMAN	DLGP5_HUMAN	TACC3_HUMAN	STIL_HUMAN	WDR62_HUMAN	SUN2_HUMAN	KIF2A_HUMAN	KIF11_HUMAN	CENPE_HUMAN	CLAP1_HUMAN	CLAP2_HUMAN	DCTN2_HUMAN	DYHC1_HUMAN	H0Y9Y7_HUMAN	E7ET87_HUMAN	C9JA91_HUMAN	A0A0C4DGD5_HUMAN	A0A494BZT8_HUMAN	E5RFM9_HUMAN	E5RJG6_HUMAN	A0A087WUE2_HUMAN	E7EMZ9_HUMAN	H0Y954_HUMAN	E7EVI4_HUMAN	A0A0C4DGD3_HUMAN	E7EMT0_HUMAN	E9PBC6_HUMAN	R4GMT7_HUMAN
biological_process	GO:0000278	mitotic cell cycle	35	137	0.255474	1	6.8872e-11	1	0	PLK4_HUMAN	HGF_HUMAN	ABRX2_HUMAN	KIF15_HUMAN	AURKA_HUMAN	GWL_HUMAN	MCPH1_HUMAN	NU214_HUMAN	CENPF_HUMAN	KIF22_HUMAN	CTRO_HUMAN	MEN1_HUMAN	SMC3_HUMAN	WAPL_HUMAN	RECQ5_HUMAN	UBP16_HUMAN	TBCD_HUMAN	XRCC2_HUMAN	TTYH1_HUMAN	WDHD1_HUMAN	CDC6_HUMAN	MYB_HUMAN	MYPT1_HUMAN	NEK3_HUMAN	NEK4_HUMAN	KIF11_HUMAN	DPOE1_HUMAN	CENPE_HUMAN	CENPT_HUMAN	CP250_HUMAN	GCP4_HUMAN	GCP6_HUMAN	ABL1_HUMAN	DYHC1_HUMAN	CLIP1_HUMAN
biological_process	GO:0006302	double-strand break repair	34	104	0.326923	1	1.48815e-15	1	0	MRE11_HUMAN	MARF1_HUMAN	APLF_HUMAN	MEIOC_HUMAN	BRCA1_HUMAN	EYA1_HUMAN	DDX1_HUMAN	INO80_HUMAN	BRCA2_HUMAN	P53_HUMAN	CHK2_HUMAN	SMHD1_HUMAN	SETX_HUMAN	PARP3_HUMAN	PRKDC_HUMAN	RNF8_HUMAN	WRN_HUMAN	PARP9_HUMAN	TB182_HUMAN	UIMC1_HUMAN	RAD50_HUMAN	RAD52_HUMAN	ARP8_HUMAN	NBN_HUMAN	DPOLQ_HUMAN	DTX3L_HUMAN	APTX_HUMAN	ATM_HUMAN	EYA3_HUMAN	E9PRH6_HUMAN	F8W7U8_HUMAN	J3KTL8_HUMAN	F8WET0_HUMAN	A0A0C4DG07_HUMAN
biological_process	GO:0002480	antigen processing and presentation of exogenous peptide antigen via MHC class I, TAP-independent	33	48	0.6875	1	2.86754e-14	1	0	Q5SUL5_HUMAN	A0A0G2JL56_HUMAN	O78179_HUMAN	A0A0G2JPD3_HUMAN	Q5RIP0_HUMAN	Q5QT33_HUMAN	D9J307_HUMAN	A0A1W2PRX1_HUMAN	Q2L6G2_HUMAN	D5H3J5_HUMAN	Q5SRN5_HUMAN	A0A1W2PS24_HUMAN	A0A140T913_HUMAN	A0A1W2PNZ7_HUMAN	Q5RJ27_HUMAN	Q5SPM2_HUMAN	A0A140T8Y4_HUMAN	A0A0G2JIF2_HUMAN	A0A1W2PP77_HUMAN	S6AU73_HUMAN	Q9GJ45_HUMAN	A0A140T9X5_HUMAN	Q53YP1_HUMAN	Q53Z42_HUMAN	A0A1W2PSE7_HUMAN	O19617_HUMAN	A0A1W2PQS8_HUMAN	A0A1W2PR61_HUMAN	A0A1W2PRT9_HUMAN	B0UXQ0_HUMAN	A0A140T9I0_HUMAN	A0A1W2PS56_HUMAN	Q5SS57_HUMAN
biological_process	GO:0031175	neuron projection development	32	128	0.25	1	1.95805e-17	1	0	PSD1_HUMAN	TM108_HUMAN	SH3G2_HUMAN	LGI1_HUMAN	HERC1_HUMAN	LRP12_HUMAN	MAP4_HUMAN	CAMP1_HUMAN	K1107_HUMAN	FRYL_HUMAN	NEB1_HUMAN	LAMB1_HUMAN	ERCC6_HUMAN	GRIN3_HUMAN	BICL1_HUMAN	CNTP2_HUMAN	NEDD4_HUMAN	SRF_HUMAN	RYK_HUMAN	ROCK1_HUMAN	SAM14_HUMAN	PTPRM_HUMAN	UCN1_HUMAN	RGMA_HUMAN	RGRF1_HUMAN	TBC23_HUMAN	MYOC_HUMAN	MILK2_HUMAN	A4_HUMAN	AGRF1_HUMAN	ALKB1_HUMAN	H0YHP2_HUMAN
biological_process	GO:0009887	animal organ morphogenesis	32	142	0.225352	1	1.79692e-08	1	0	LAMA3_HUMAN	PGBM_HUMAN	PBX1_HUMAN	LAMB4_HUMAN	ITAX_HUMAN	MEIS2_HUMAN	ETV7_HUMAN	LAMA1_HUMAN	LAMC3_HUMAN	LAMB1_HUMAN	EVL_HUMAN	COIA1_HUMAN	GREM1_HUMAN	MEGF8_HUMAN	PAX6_HUMAN	ITA2_HUMAN	EP300_HUMAN	LAMA5_HUMAN	LAMB3_HUMAN	PBX2_HUMAN	PALB2_HUMAN	T176B_HUMAN	USH2A_HUMAN	TLE5_HUMAN	PBX3_HUMAN	PTC1_HUMAN	ONEC2_HUMAN	ASXL1_HUMAN	ASXL2_HUMAN	ASXL3_HUMAN	LAMC2_HUMAN	AGRIN_HUMAN
biological_process	GO:0000902	cell morphogenesis	31	109	0.284404	1	3.63038e-19	1	0	SHRM1_HUMAN	SART3_HUMAN	HGF_HUMAN	LICH_HUMAN	ITPR1_HUMAN	CADH7_HUMAN	EPB42_HUMAN	CAP2_HUMAN	ARG28_HUMAN	FRYL_HUMAN	GREM1_HUMAN	MED1_HUMAN	CYFP2_HUMAN	NRG1_HUMAN	SSXT_HUMAN	STK4_HUMAN	SHRM3_HUMAN	TGFB2_HUMAN	SSH1_HUMAN	PTPRO_HUMAN	YAP1_HUMAN	ASXL1_HUMAN	ARHG2_HUMAN	E9PDI2_HUMAN	A0A087X0J3_HUMAN	H0Y9X0_HUMAN	B7Z385_HUMAN	A0A286YEZ9_HUMAN	A0A2R8Y5P9_HUMAN	A0A2C9F2R7_HUMAN	A0A087WZ15_HUMAN
biological_process	GO:0006310	DNA recombination	29	114	0.254386	1	9.75228e-09	1	0	MRE11_HUMAN	EXO1_HUMAN	PAXI1_HUMAN	NFRKB_HUMAN	POK8_HUMAN	POK11_HUMAN	PO113_HUMAN	POK25_HUMAN	SETX_HUMAN	RECQ4_HUMAN	POK7_HUMAN	SUV3_HUMAN	WRN_HUMAN	POK6_HUMAN	RECQ5_HUMAN	SMBP2_HUMAN	POK10_HUMAN	POK19_HUMAN	TREX1_HUMAN	RAD50_HUMAN	RAD52_HUMAN	RAD54_HUMAN	ARP8_HUMAN	IHO1_HUMAN	NSE3_HUMAN	DPOLM_HUMAN	APEX2_HUMAN	H0Y849_HUMAN	Q5YLB2_HUMAN
biological_process	GO:0008104	protein localization	29	80	0.3625	1	5.54591e-12	1	0	HAP1_HUMAN	LYST_HUMAN	HTR5A_HUMAN	LRBA_HUMAN	AP4E1_HUMAN	CE128_HUMAN	ODFP2_HUMAN	P53_HUMAN	NIN_HUMAN	SQSTM_HUMAN	USP9X_HUMAN	WNK4_HUMAN	MLH3_HUMAN	PARD3_HUMAN	VP13A_HUMAN	TESP1_HUMAN	TSC2_HUMAN	AKA11_HUMAN	AKAP4_HUMAN	NBEA_HUMAN	NBEL1_HUMAN	NBEL2_HUMAN	ALS2_HUMAN	AP4M1_HUMAN	CDAN1_HUMAN	CP250_HUMAN	AKA10_HUMAN	ERCC3_HUMAN	Q5T321_HUMAN
biological_process	GO:0007409	axonogenesis	28	83	0.337349	1	1.40828e-09	1	0	PAX2_HUMAN	SLIK4_HUMAN	MAP1B_HUMAN	LMTK2_HUMAN	DCC_HUMAN	BCL2_HUMAN	CNTP1_HUMAN	AGRB1_HUMAN	APBB1_HUMAN	CTNA2_HUMAN	ANK3_HUMAN	CREB1_HUMAN	SPTN4_HUMAN	PTPRZ_HUMAN	SLIK2_HUMAN	RYK_HUMAN	SLIK3_HUMAN	PLPR4_HUMAN	PARD3_HUMAN	TAOK2_HUMAN	PICAL_HUMAN	NUMB_HUMAN	ATLA1_HUMAN	A4_HUMAN	ALS2_HUMAN	BAIP2_HUMAN	DSCL1_HUMAN	B3KTY4_HUMAN
biological_process	GO:0022008	neurogenesis	27	65	0.415385	1	3.09479e-24	1	0	TRAK2_HUMAN	HAP1_HUMAN	EPHB1_HUMAN	CK5P2_HUMAN	ERCC6_HUMAN	DGLB_HUMAN	NEC1_HUMAN	PRDM6_HUMAN	WDR62_HUMAN	RYK_HUMAN	WNT2_HUMAN	DGLA_HUMAN	NAV2_HUMAN	NAV3_HUMAN	NU133_HUMAN	A0A2R8YFX5_HUMAN	H0YI14_HUMAN	A0A0A0MTE8_HUMAN	E9PNV5_HUMAN	A0A1B0GTC4_HUMAN	H0Y6F6_HUMAN	H0YHA8_HUMAN	F8VZV4_HUMAN	A0A0A0MTL4_HUMAN	H7BZD9_HUMAN	H0YHX7_HUMAN	A0A0A0MRJ3_HUMAN
biological_process	GO:0048812	neuron projection morphogenesis	27	68	0.397059	1	7.43488e-17	1	0	PLXB1_HUMAN	TNIK_HUMAN	SRGP2_HUMAN	MNX1_HUMAN	ITA1_HUMAN	KIRR3_HUMAN	CNTP1_HUMAN	GAS7_HUMAN	CNTP2_HUMAN	NYAP2_HUMAN	NYAP1_HUMAN	SRC8_HUMAN	TRIO_HUMAN	ZN335_HUMAN	TAOK3_HUMAN	TAOK2_HUMAN	NRK_HUMAN	ANR27_HUMAN	NEK3_HUMAN	KI20B_HUMAN	MYO16_HUMAN	M4K4_HUMAN	DREB_HUMAN	ALS2_HUMAN	F8W883_HUMAN	A0A075B6G3_HUMAN	C9JS30_HUMAN
biological_process	GO:0006351	transcription, DNA-templated	24	189	0.126984	1	3.65668e-73	1	0	TOPRS_HUMAN	MMS19_HUMAN	GPBP1_HUMAN	BAZ2A_HUMAN	EPC1_HUMAN	E2F1_HUMAN	FUBP3_HUMAN	INO80_HUMAN	MTG16_HUMAN	RPC2_HUMAN	TAF1B_HUMAN	SYF1_HUMAN	RFX3_HUMAN	PLAG1_HUMAN	DIDO1_HUMAN	MEF2A_HUMAN	HIRA_HUMAN	DTX1_HUMAN	E9PM51_HUMAN	H3BNH2_HUMAN	D4PHA4_HUMAN	B9ZVN9_HUMAN	H0YMN5_HUMAN	H3BU07_HUMAN
biological_process	GO:0071539	protein localization to centrosome	24	37	0.648649	1	7.7036e-11	1	0	PCM1_HUMAN	SPAG5_HUMAN	AURKA_HUMAN	C2CD3_HUMAN	MCPH1_HUMAN	MOONR_HUMAN	BBS4_HUMAN	CE350_HUMAN	CP131_HUMAN	PIBF1_HUMAN	CCD14_HUMAN	STIL_HUMAN	HOOK3_HUMAN	CE192_HUMAN	DCTN2_HUMAN	H0Y966_HUMAN	A0A5H1ZRS1_HUMAN	K7EPA2_HUMAN	H0YBA1_HUMAN	K7ELX0_HUMAN	A0A4W8VX11_HUMAN	A0A0A0MR42_HUMAN	K7ENP4_HUMAN	C9JT09_HUMAN
biological_process	GO:0048666	neuron development	24	64	0.375	1	1.13687e-19	1	0	PBX1_HUMAN	ALK_HUMAN	FIG4_HUMAN	HTRA2_HUMAN	MEF2C_HUMAN	PBX2_HUMAN	SEBP2_HUMAN	SCYL1_HUMAN	SRF_HUMAN	SYN1_HUMAN	TEN4_HUMAN	TGFB2_HUMAN	TEN1_HUMAN	XBP1_HUMAN	WNK1_HUMAN	TEN2_HUMAN	TEN3_HUMAN	PBX3_HUMAN	MYT1L_HUMAN	GLI2_HUMAN	DMD_HUMAN	A0A087WZL3_HUMAN	H0YCJ4_HUMAN	A0A0K2YUJ3_HUMAN
biological_process	GO:0048856	anatomical structure development	24	71	0.338028	1	1.30255e-33	1	0	PAX2_HUMAN	COT2_HUMAN	EYA1_HUMAN	PAX6_HUMAN	PAX7_HUMAN	SPRL1_HUMAN	NR2E3_HUMAN	ZEB1_HUMAN	VWDE_HUMAN	ATX1_HUMAN	AP2C_HUMAN	ATX1L_HUMAN	AP2B_HUMAN	EYA4_HUMAN	EYA3_HUMAN	A8MQ02_HUMAN	J3KN01_HUMAN	Q5TIG5_HUMAN	A0A1W2PS91_HUMAN	A0A1W2PQA8_HUMAN	E9PKM0_HUMAN	B1B1I9_HUMAN	A0A1W2PRG3_HUMAN	A0A1W2PQM7_HUMAN
biological_process	GO:0050808	synapse organization	24	67	0.358209	1	2.44149e-12	1	0	LIPB2_HUMAN	LIPA1_HUMAN	LIPA2_HUMAN	LIPA3_HUMAN	LIPA4_HUMAN	LRRT2_HUMAN	NFASC_HUMAN	CTNB1_HUMAN	PCDGM_HUMAN	ELFN1_HUMAN	SC6A1_HUMAN	TENR_HUMAN	SYN1_HUMAN	PIN1_HUMAN	TSC1_HUMAN	MYOTI_HUMAN	DRP2_HUMAN	A4_HUMAN	AGRIN_HUMAN	CTND2_HUMAN	D6RBU5_HUMAN	X6RKN2_HUMAN	H7BY57_HUMAN	A0A7P0Z4R6_HUMAN
biological_process	GO:0030182	neuron differentiation	22	151	0.145695	1	2.25963e-19	1	0	RUNX2_HUMAN	PTPRD_HUMAN	DDIT4_HUMAN	LMX1B_HUMAN	HIPK1_HUMAN	GSX1_HUMAN	ERCC6_HUMAN	FZD3_HUMAN	MEF2C_HUMAN	IRX1_HUMAN	LDB1_HUMAN	SNPH_HUMAN	RYK_HUMAN	EMX2_HUMAN	PIN1_HUMAN	WNT2_HUMAN	NTRK2_HUMAN	AT2B2_HUMAN	HXD1_HUMAN	MYT1L_HUMAN	HIPK2_HUMAN	BARH2_HUMAN
biological_process	GO:0009653	anatomical structure morphogenesis	22	137	0.160584	1	7.3331e-25	1	0	FBN3_HUMAN	FAT1_HUMAN	EZH1_HUMAN	FBN2_HUMAN	K1C18_HUMAN	EYA1_HUMAN	PAX7_HUMAN	FOXB2_HUMAN	PKD1_HUMAN	MUC18_HUMAN	SYCY1_HUMAN	SIX4_HUMAN	SOX2_HUMAN	SOX13_HUMAN	PO5F1_HUMAN	NF2L1_HUMAN	IF2B2_HUMAN	HIRA_HUMAN	BICD1_HUMAN	EYA4_HUMAN	EYA3_HUMAN	E7ET52_HUMAN
biological_process	GO:0030030	cell projection organization	22	122	0.180328	1	3.34934e-26	1	0	SDCG8_HUMAN	HAP1_HUMAN	SAXO1_HUMAN	TAPT1_HUMAN	TSC1_HUMAN	DYH9_HUMAN	CEP97_HUMAN	E2F5_HUMAN	A0A5F9ZHU6_HUMAN	A0A6Q8PGP6_HUMAN	A0A6Q8PH78_HUMAN	A0A6Q8PGC3_HUMAN	A0A7P0T8X6_HUMAN	A0A087WWU1_HUMAN	A0A6Q8PH24_HUMAN	A0A5K1VW81_HUMAN	A0A6Q8PG44_HUMAN	A0A7P0TA64_HUMAN	J3KNF5_HUMAN	A0A7P0TB57_HUMAN	A0A6Q8PGB1_HUMAN	A0A7P0T8X4_HUMAN
biological_process	GO:0007098	centrosome cycle	20	60	0.333333	1	3.93595e-09	1	0	PCM1_HUMAN	SDCG8_HUMAN	FES_HUMAN	BBS4_HUMAN	CK5P2_HUMAN	HAUS4_HUMAN	HAUS5_HUMAN	BRCA1_HUMAN	HAUS3_HUMAN	NUP62_HUMAN	XRCC2_HUMAN	CEP68_HUMAN	MYPT1_HUMAN	GOGA2_HUMAN	A0A0G2JR20_HUMAN	A0A0G2JQM2_HUMAN	A0A0G2JR50_HUMAN	A0A0C4DG71_HUMAN	G3V2T6_HUMAN	G3V541_HUMAN
biological_process	GO:0009966	regulation of signal transduction	18	92	0.195652	1	1.75472e-10	1	0	GRK6_HUMAN	NUP62_HUMAN	CDK13_HUMAN	CCNK_HUMAN	CNKR2_HUMAN	A0A2R8YGJ7_HUMAN	A0A087WV61_HUMAN	A0A2R8Y7A1_HUMAN	A0A2U3TZH5_HUMAN	G3V112_HUMAN	E5RJ23_HUMAN	A0A2R8Y700_HUMAN	A0A2R8Y622_HUMAN	A0A2R8YED7_HUMAN	A0A1W2PR95_HUMAN	A0A2R8YE71_HUMAN	A0A2R8YE27_HUMAN	A0A2R8Y5S6_HUMAN
biological_process	GO:0016358	dendrite development	18	52	0.346154	1	8.1725e-08	1	0	MAP1B_HUMAN	KLHL1_HUMAN	BBS4_HUMAN	GRIP1_HUMAN	NMD3A_HUMAN	GPR37_HUMAN	SYGP1_HUMAN	RELN_HUMAN	TUTLA_HUMAN	LAMC2_HUMAN	A4_HUMAN	BAIP2_HUMAN	DAB1_HUMAN	CREST_HUMAN	F5H4P8_HUMAN	F5H4N6_HUMAN	F5H4Q7_HUMAN	H0YFK8_HUMAN
biological_process	GO:0032465	regulation of cytokinesis	16	66	0.242424	1	2.15056e-09	1	0	PK3C3_HUMAN	PLK4_HUMAN	KI20A_HUMAN	KI13A_HUMAN	AURKA_HUMAN	ELYS_HUMAN	BBS4_HUMAN	BIRC6_HUMAN	BRCA2_HUMAN	SETD2_HUMAN	PRC1_HUMAN	PIN1_HUMAN	ZFY26_HUMAN	MYO19_HUMAN	B2CL1_HUMAN	A0A3B3IUB9_HUMAN
biological_process	GO:0034613	cellular protein localization	16	73	0.219178	1	8.81047e-12	1	0	SEPT6_HUMAN	LMNA_HUMAN	ANK2_HUMAN	GRID2_HUMAN	LTOR1_HUMAN	NIPBL_HUMAN	P53_HUMAN	SIN3A_HUMAN	SCYL1_HUMAN	MYO7A_HUMAN	DMD_HUMAN	EFC4A_HUMAN	CTNA1_HUMAN	AMOT_HUMAN	AHI1_HUMAN	A0A075B6G3_HUMAN
biological_process	GO:0007275	multicellular organism development	14	69	0.202899	1	3.38224e-29	1	0	TPO_HUMAN	CSPG2_HUMAN	DSPP_HUMAN	ATR_HUMAN	POMT1_HUMAN	ZNF45_HUMAN	ZN267_HUMAN	ZMYM3_HUMAN	ZMYM4_HUMAN	TLE5_HUMAN	ZNF7_HUMAN	CDK13_HUMAN	HXB2_HUMAN	CUX1_HUMAN
biological_process	GO:0009888	tissue development	13	35	0.371429	1	2.8765e-08	1	0	LAMA3_HUMAN	PGBM_HUMAN	LAMB4_HUMAN	LAMA1_HUMAN	LAMC3_HUMAN	LAMB1_HUMAN	MEGF8_HUMAN	LAMA5_HUMAN	LAMB3_HUMAN	USH2A_HUMAN	WT1_HUMAN	LAMC2_HUMAN	AGRIN_HUMAN
biological_process	GO:0050769	positive regulation of neurogenesis	13	32	0.40625	1	8.42982e-09	1	0	MINT_HUMAN	SNW1_HUMAN	SRRT_HUMAN	LRP2_HUMAN	HAP1_HUMAN	XRCC2_HUMAN	ZN335_HUMAN	WNT2_HUMAN	NUMB_HUMAN	ACE_HUMAN	IFNG_HUMAN	KHDC3_HUMAN	MA2A1_HUMAN
biological_process	GO:0010467	gene expression	13	59	0.220339	1	4.71906e-32	1	0	KBTB2_HUMAN	FMN1_HUMAN	GRB10_HUMAN	KCNQ1_HUMAN	NOTC1_HUMAN	EXT1_HUMAN	ANGP2_HUMAN	PAX6_HUMAN	EGR2_HUMAN	SLC31_HUMAN	LPAR3_HUMAN	AP2B_HUMAN	Q5H8Y1_HUMAN
biological_process	GO:0010569	regulation of double-strand break repair via homologous recombination	12	20	0.6	1	2.41369e-10	1	0	SHLD2_HUMAN	RTEL1_HUMAN	CHK1_HUMAN	FIGL1_HUMAN	PP4R2_HUMAN	SIR6_HUMAN	SETD2_HUMAN	TE2IP_HUMAN	TEX15_HUMAN	RFA2_HUMAN	A0A1W2PS94_HUMAN	A0A2R8Y358_HUMAN
biological_process	GO:0045595	regulation of cell differentiation	12	39	0.307692	1	2.29162e-11	1	0	RUNX2_HUMAN	APCL_HUMAN	FES_HUMAN	APC_HUMAN	CELA1_HUMAN	BCL6B_HUMAN	SIK1_HUMAN	TCFL5_HUMAN	RAF1_HUMAN	AP2B_HUMAN	NANOG_HUMAN	E7ET52_HUMAN
biological_process	GO:0007051	spindle organization	11	33	0.333333	1	3.39785e-11	1	0	SPAG5_HUMAN	AURKA_HUMAN	TRI36_HUMAN	ASPM_HUMAN	AUNIP_HUMAN	KIF11_HUMAN	CEP72_HUMAN	A0A7P0Z491_HUMAN	A0A7P0T8U9_HUMAN	H0YM11_HUMAN	A0A7P0Z4R7_HUMAN
biological_process	GO:0007154	cell communication	10	41	0.243902	1	4.62337e-10	1	0	FREM1_HUMAN	FREM2_HUMAN	FREM3_HUMAN	NF1_HUMAN	NRG1_HUMAN	CIP4_HUMAN	A4QPE4_HUMAN	A0A087WYQ1_HUMAN	A0A087WUZ3_HUMAN	C9JY79_HUMAN
biological_process	GO:0048589	developmental growth	10	27	0.37037	1	1.31514e-07	1	0	KDF1_HUMAN	NIPBL_HUMAN	SRF_HUMAN	ZMIZ1_HUMAN	ASPM_HUMAN	CHSTB_HUMAN	GLI2_HUMAN	GLI3_HUMAN	ALKB1_HUMAN	A0A7I2PJA1_HUMAN
biological_process	GO:0035459	vesicle cargo loading	10	14	0.714286	1	1.09543e-07	1	0	KI13A_HUMAN	MIA2_HUMAN	TGO1_HUMAN	PICAL_HUMAN	CTGE4_HUMAN	CTGE9_HUMAN	CTGE6_HUMAN	CTGE8_HUMAN	CTGEF_HUMAN	A0A2R8YE69_HUMAN
biological_process	GO:0048513	animal organ development	10	78	0.128205	1	9.08985e-16	1	0	NRG1_HUMAN	SPY1_HUMAN	SPY2_HUMAN	SPY3_HUMAN	A0A0D9SGI5_HUMAN	A0A3F2YNX6_HUMAN	A0A3B3IS53_HUMAN	A0A3B3ITI3_HUMAN	A0A1B0GV32_HUMAN	E7ET52_HUMAN
biological_process	GO:0007276	gamete generation	9	38	0.236842	1	4.41747e-09	1	0	FACD2_HUMAN	SPI2A_HUMAN	SPI2B_HUMAN	ZN148_HUMAN	YTHD2_HUMAN	Q5JZB8_HUMAN	A0A087X074_HUMAN	A0A1B0GU50_HUMAN	Q5JZB7_HUMAN
biological_process	GO:0031589	cell-substrate adhesion	9	20	0.45	1	1.09937e-08	1	0	SRBS1_HUMAN	FAT2_HUMAN	ANGP1_HUMAN	EPHB1_HUMAN	ITA2_HUMAN	ITB3_HUMAN	TTYH1_HUMAN	VINEX_HUMAN	VWF_HUMAN
biological_process	GO:0006996	organelle organization	9	31	0.290323	1	3.81653e-54	1	0	KIF5C_HUMAN	HPS3_HUMAN	KIF4A_HUMAN	CMGA_HUMAN	XBP1_HUMAN	HPS5_HUMAN	E9PF63_HUMAN	A0A0U1RQV4_HUMAN	K7EIG1_HUMAN
biological_process	GO:0023051	regulation of signaling	9	38	0.236842	1	6.15476e-11	1	0	LMO7_HUMAN	E9PMS6_HUMAN	A0A0A0MTE2_HUMAN	H0Y424_HUMAN	J3KP06_HUMAN	E9PMT2_HUMAN	E9PMP7_HUMAN	H0YDG6_HUMAN	F8WD26_HUMAN
biological_process	GO:0080135	regulation of cellular response to stress	9	19	0.473684	1	9.22147e-11	1	0	CRHBP_HUMAN	IF4G1_HUMAN	A0A7I2V3S7_HUMAN	Q5TE64_HUMAN	Q5QP56_HUMAN	J3KRA9_HUMAN	A0A7I2V5Q7_HUMAN	Q9H1R6_HUMAN	A0A7I2V597_HUMAN
biological_process	GO:0050767	regulation of neurogenesis	8	37	0.216216	1	1.29604e-07	1	0	PER2_HUMAN	CTNB1_HUMAN	CHD7_HUMAN	PRUN1_HUMAN	YAP1_HUMAN	X3CL1_HUMAN	YTHD2_HUMAN	BHE41_HUMAN
biological_process	GO:0045787	positive regulation of cell cycle	8	35	0.228571	1	5.88943e-10	1	0	RO52_HUMAN	LRP6_HUMAN	CHK1_HUMAN	SCND3_HUMAN	TFE2_HUMAN	TGFB2_HUMAN	HCFC1_HUMAN	CCPG1_HUMAN
biological_process	GO:0033365	protein localization to organelle	8	18	0.444444	1	9.74235e-10	1	0	ANK2_HUMAN	BBS4_HUMAN	PAX6_HUMAN	COG7_HUMAN	CEP68_HUMAN	CNTLN_HUMAN	CP250_HUMAN	BICD1_HUMAN
biological_process	GO:0007017	microtubule-based process	8	92	0.0869565	1	3.2485e-26	1	0	GTSE1_HUMAN	A8K8J9_HUMAN	F8W0F6_HUMAN	A0A7I2V4H4_HUMAN	A0A7P0Z4A1_HUMAN	K7EPE5_HUMAN	H0YI98_HUMAN	A0A7I2V4Y9_HUMAN
biological_process	GO:0023052	signaling	8	17	0.470588	1	3.40175e-11	1	0	DLGP5_HUMAN	DLGP4_HUMAN	DP13B_HUMAN	DLGP3_HUMAN	A4QPE4_HUMAN	A0A087WYQ1_HUMAN	A0A087WUZ3_HUMAN	C9JY79_HUMAN
biological_process	GO:0031023	microtubule organizing center organization	7	15	0.466667	1	1.00532e-08	1	0	MPDZ_HUMAN	SDCG8_HUMAN	CK5P2_HUMAN	GCC2_HUMAN	INADL_HUMAN	CLAP1_HUMAN	CLAP2_HUMAN
biological_process	GO:0051493	regulation of cytoskeleton organization	7	37	0.189189	1	2.08693e-11	1	0	PLXB1_HUMAN	CNTRL_HUMAN	ZO1_HUMAN	ARHG5_HUMAN	Q5JVD1_HUMAN	Q5JVD6_HUMAN	Q5JVD5_HUMAN
biological_process	GO:0051128	regulation of cellular component organization	7	21	0.333333	1	4.93397e-22	1	0	E3W994_HUMAN	H0Y5T1_HUMAN	J3KR49_HUMAN	A0A0U1RQI6_HUMAN	E7ERI8_HUMAN	E7EW49_HUMAN	F8WA11_HUMAN
biological_process	GO:0048870	cell motility	6	43	0.139535	1	4.61947e-13	1	0	ITB4_HUMAN	EGLN_HUMAN	DRC7_HUMAN	SRC8_HUMAN	DYST_HUMAN	CD34_HUMAN
biological_process	GO:2000781	positive regulation of double-strand break repair	6	18	0.333333	1	1.59717e-07	1	0	FMN2_HUMAN	FOXM1_HUMAN	ZCPW1_HUMAN	TIM_HUMAN	KHDC3_HUMAN	DDX11_HUMAN
biological_process	GO:0009058	biosynthetic process	6	76	0.0789474	1	1.90936e-08	1	0	NDUF6_HUMAN	PBLD_HUMAN	1A1L1_HUMAN	A0A0C4DFS0_HUMAN	E5RI59_HUMAN	A0A075B6P0_HUMAN
biological_process	GO:1902531	regulation of intracellular signal transduction	6	25	0.24	1	7.10172e-09	1	0	C9IZQ6_HUMAN	E7EWP2_HUMAN	H0Y465_HUMAN	F5H228_HUMAN	H7C155_HUMAN	H7BXZ5_HUMAN
biological_process	GO:0032502	developmental process	5	25	0.2	1	7.09785e-48	1	0	PLVAP_HUMAN	I11RA_HUMAN	MKKS_HUMAN	TCF23_HUMAN	IF4G1_HUMAN
biological_process	GO:0009792	embryo development ending in birth or egg hatching	5	23	0.217391	1	6.03092e-08	1	0	CELF1_HUMAN	TGFB2_HUMAN	STOX2_HUMAN	RAI2_HUMAN	ACE_HUMAN
biological_process	GO:2001020	regulation of response to DNA damage stimulus	5	11	0.454545	1	3.08831e-11	1	0	SMG1_HUMAN	ING2_HUMAN	NPAS2_HUMAN	NEK4_HUMAN	ABL1_HUMAN
biological_process	GO:0034645	cellular macromolecule biosynthetic process	5	12	0.416667	1	1.97667e-29	1	0	IF4G1_HUMAN	IF4G2_HUMAN	D6RB22_HUMAN	A0A2R8Y3N3_HUMAN	H3BM10_HUMAN
biological_process	GO:0032886	regulation of microtubule-based process	4	9	0.444444	1	7.20299e-08	1	0	MAP10_HUMAN	APC_HUMAN	MACF1_HUMAN	CLAP2_HUMAN
biological_process	GO:0046578	regulation of Ras protein signal transduction	4	8	0.5	1	4.40943e-10	1	0	FOXM1_HUMAN	NUP62_HUMAN	SQSTM_HUMAN	RGRF1_HUMAN
biological_process	GO:0048598	embryonic morphogenesis	4	15	0.266667	1	1.40125e-08	1	0	ROCK2_HUMAN	CDON_HUMAN	ROCK1_HUMAN	YTHD2_HUMAN
biological_process	GO:0016070	RNA metabolic process	4	14	0.285714	1	2.6902e-50	1	0	RFOX2_HUMAN	DDX24_HUMAN	DUS11_HUMAN	ATX2_HUMAN
biological_process	GO:0044782	cilium organization	4	34	0.117647	1	1.95613e-11	1	0	ODFP2_HUMAN	PKD2_HUMAN	T10IP_HUMAN	CFA61_HUMAN
biological_process	GO:0016570	histone modification	4	23	0.173913	1	3.63844e-09	1	0	JADE3_HUMAN	KAT7_HUMAN	UFL1_HUMAN	B4DGJ5_HUMAN
biological_process	GO:2000779	regulation of double-strand break repair	4	7	0.571429	1	1.15338e-12	1	0	PML_HUMAN	PP4R2_HUMAN	TRIPC_HUMAN	UBR5_HUMAN
biological_process	GO:0051641	cellular localization	4	12	0.333333	1	3.25352e-10	1	0	A4QPE4_HUMAN	A0A087WYQ1_HUMAN	A0A087WUZ3_HUMAN	C9JY79_HUMAN
biological_process	GO:0050793	regulation of developmental process	4	10	0.4	1	2.38469e-20	1	0	A0A7P0T8U6_HUMAN	A0A7P0TB20_HUMAN	A0A7P0TA56_HUMAN	A0A7P0T8W1_HUMAN
biological_process	GO:0051276	chromosome organization	3	24	0.125	1	1.29104e-18	1	0	CENPT_HUMAN	E9PD53_HUMAN	J3KTL8_HUMAN
biological_process	GO:0030031	cell projection assembly	3	23	0.130435	1	6.56121e-13	1	0	RHOU_HUMAN	SCIN_HUMAN	QRIC2_HUMAN
biological_process	GO:0006139	nucleobase-containing compound metabolic process	3	34	0.0882353	1	4.54588e-35	1	0	D11L8_HUMAN	DDX12_HUMAN	OAS3_HUMAN
biological_process	GO:0051252	regulation of RNA metabolic process	3	24	0.125	1	5.61884e-84	1	0	IF2B2_HUMAN	E7ETG2_HUMAN	E9PI41_HUMAN
biological_process	GO:0031346	positive regulation of cell projection organization	3	4	0.75	1	1.02872e-07	1	0	ITA2_HUMAN	PROM2_HUMAN	KAT2A_HUMAN
biological_process	GO:0060322	head development	3	13	0.230769	1	7.61234e-11	1	0	I11RA_HUMAN	LIMK2_HUMAN	DLX6_HUMAN
biological_process	GO:0002474	antigen processing and presentation of peptide antigen via MHC class I	3	11	0.272727	1	6.82446e-09	1	0	HLAH_HUMAN	ERAP1_HUMAN	ACE_HUMAN
biological_process	GO:0048699	generation of neurons	3	12	0.25	1	2.13953e-23	1	0	CTRO_HUMAN	SIX4_HUMAN	TGFB2_HUMAN
biological_process	GO:0043009	chordate embryonic development	3	4	0.75	1	4.32491e-08	1	0	BRCA1_HUMAN	CENPU_HUMAN	TRIP6_HUMAN
biological_process	GO:0000904	cell morphogenesis involved in differentiation	3	4	0.75	1	5.36285e-14	1	0	CTNB1_HUMAN	RELN_HUMAN	E9PQ73_HUMAN
biological_process	GO:2001141	regulation of RNA biosynthetic process	3	3	1	1	2.664e-81	1	0	MED1_HUMAN	MITF_HUMAN	TNR1B_HUMAN
biological_process	GO:0016043	cellular component organization	3	19	0.157895	1	5.78047e-53	1	0	Q3KPI9_HUMAN	A0A494C1A5_HUMAN	F5GWR7_HUMAN
biological_process	GO:2000112	regulation of cellular macromolecule biosynthetic process	3	5	0.6	1	1.79514e-82	1	0	H0Y4W2_HUMAN	A0A590UJ01_HUMAN	F2Z2U4_HUMAN
biological_process	GO:0072359	circulatory system development	2	8	0.25	1	2.02564e-10	1	0	PGBM_HUMAN	ABL1_HUMAN
biological_process	GO:0019222	regulation of metabolic process	2	23	0.0869565	1	1.83515e-64	1	0	LPAR3_HUMAN	J3KPH8_HUMAN
biological_process	GO:0048667	cell morphogenesis involved in neuron differentiation	2	7	0.285714	1	1.41596e-12	1	0	MEF2C_HUMAN	TBCD_HUMAN
biological_process	GO:0061564	axon development	2	16	0.125	1	3.0795e-09	1	0	SPY3_HUMAN	CAMP2_HUMAN
biological_process	GO:0043242	negative regulation of protein-containing complex disassembly	2	4	0.5	1	2.43071e-08	1	0	IRAK3_HUMAN	HDAC6_HUMAN
biological_process	GO:0048232	male gamete generation	2	4	0.5	1	2.12296e-09	1	0	ATS16_HUMAN	PRDM9_HUMAN
biological_process	GO:0048646	anatomical structure formation involved in morphogenesis	2	7	0.285714	1	1.47935e-07	1	0	DLX5_HUMAN	DLX6_HUMAN
biological_process	GO:0043170	macromolecule metabolic process	2	7	0.285714	1	1.42369e-16	1	0	E9PR16_HUMAN	G3V198_HUMAN
biological_process	GO:0035295	tube development	2	2	1	1	1.03837e-07	1	0	ITB3_HUMAN	GLI2_HUMAN
biological_process	GO:1902850	microtubule cytoskeleton organization involved in mitosis	2	2	1	1	6.6165e-14	1	0	TACC3_HUMAN	SETD2_HUMAN
biological_process	GO:0006282	regulation of DNA repair	2	10	0.2	1	5.17559e-11	1	0	POLH_HUMAN	RADX_HUMAN
biological_process	GO:0031344	regulation of cell projection organization	2	3	0.666667	1	1.46618e-09	1	0	SEM4D_HUMAN	ERMIN_HUMAN
biological_process	GO:0051173	positive regulation of nitrogen compound metabolic process	2	5	0.4	1	3.27847e-32	1	0	IFNG_HUMAN	G3V1W8_HUMAN
biological_process	GO:0070925	organelle assembly	2	6	0.333333	1	7.26474e-15	1	0	YTHD2_HUMAN	YTHD3_HUMAN
biological_process	GO:0051239	regulation of multicellular organismal process	2	8	0.25	1	9.12521e-11	1	0	E7EN07_HUMAN	G3V1W8_HUMAN
biological_process	GO:0010604	positive regulation of macromolecule metabolic process	2	4	0.5	1	4.57143e-36	1	0	G3V1W8_HUMAN	E7ET52_HUMAN
biological_process	GO:0033554	cellular response to stress	2	9	0.222222	1	7.64099e-08	1	0	A8MYV6_HUMAN	M0R104_HUMAN
biological_process	GO:0090068	positive regulation of cell cycle process	1	3	0.333333	1	3.36994e-09	1	0	UBP19_HUMAN
biological_process	GO:0048609	multicellular organismal reproductive process	1	4	0.25	1	3.74762e-08	1	0	UROL1_HUMAN
biological_process	GO:0048468	cell development	1	22	0.0454545	1	6.71979e-23	1	0	IRX1_HUMAN
biological_process	GO:0010638	positive regulation of organelle organization	1	3	0.333333	1	1.11164e-07	1	0	LMAN1_HUMAN
biological_process	GO:0010564	regulation of cell cycle process	1	14	0.0714286	1	3.11791e-15	1	0	BIN1_HUMAN
biological_process	GO:0097435	supramolecular fiber organization	1	15	0.0666667	1	7.64326e-13	1	0	LTBP2_HUMAN
biological_process	GO:0044089	positive regulation of cellular component biogenesis	1	1	1	1	3.07793e-08	1	0	LDB2_HUMAN
biological_process	GO:0048858	cell projection morphogenesis	1	3	0.333333	1	2.21606e-16	1	0	NEST_HUMAN
biological_process	GO:0042590	antigen processing and presentation of exogenous peptide antigen via MHC class I	1	5	0.2	1	3.68364e-08	1	0	HLAA_HUMAN
biological_process	GO:1902115	regulation of organelle assembly	1	4	0.25	1	1.52225e-07	1	0	VPS11_HUMAN
biological_process	GO:1903507	negative regulation of nucleic acid-templated transcription	1	4	0.25	1	1.11433e-29	1	0	ZN653_HUMAN
biological_process	GO:0033043	regulation of organelle organization	1	2	0.5	1	4.06756e-16	1	0	CAMP2_HUMAN
biological_process	GO:0051171	regulation of nitrogen compound metabolic process	1	4	0.25	1	9.88913e-72	1	0	BCR_HUMAN
biological_process	GO:0022607	cellular component assembly	1	2	0.5	1	1.92917e-10	1	0	LDB1_HUMAN
biological_process	GO:0010452	histone H3-K36 methylation	1	2	0.5	1	7.14736e-08	1	0	SETD3_HUMAN
biological_process	GO:1902680	positive regulation of RNA biosynthetic process	1	2	0.5	1	1.22706e-36	1	0	NMD3_HUMAN
biological_process	GO:1903508	positive regulation of nucleic acid-templated transcription	1	1	1	1	7.99382e-36	1	0	ZMIZ1_HUMAN
biological_process	GO:0045103	intermediate filament-based process	1	1	1	1	9.18591e-14	1	0	SYNCI_HUMAN
biological_process	GO:0048583	regulation of response to stimulus	1	23	0.0434783	1	8.16278e-11	1	0	C9JIG9_HUMAN
biological_process	GO:0090304	nucleic acid metabolic process	1	3	0.333333	1	2.32985e-52	1	0	A0A494C1A5_HUMAN
biological_process	GO:0009790	embryo development	1	2	0.5	1	7.82255e-15	1	0	A0A590UJS4_HUMAN
biological_process	GO:0030029	actin filament-based process	0	2	0	1	3.75418e-17	1	0
biological_process	GO:0022414	reproductive process	0	6	0	1	4.70266e-10	1	0
biological_process	GO:0051640	organelle localization	0	2	0	1	1.3094e-07	1	0
biological_process	GO:0046483	heterocycle metabolic process	0	6	0	1	2.52528e-29	1	0
biological_process	GO:0080090	regulation of primary metabolic process	0	7	0	1	1.08321e-69	1	0
biological_process	GO:0000018	regulation of DNA recombination	0	6	0	1	4.22337e-09	1	0
biological_process	GO:0051960	regulation of nervous system development	0	2	0	1	1.89984e-08	1	0
biological_process	GO:0003006	developmental process involved in reproduction	0	5	0	1	3.65882e-09	1	0
biological_process	GO:0000725	recombinational repair	0	3	0	1	1.10327e-12	1	0
biological_process	GO:0031328	positive regulation of cellular biosynthetic process	0	3	0	1	2.21264e-32	1	0
biological_process	GO:0048002	antigen processing and presentation of peptide antigen	0	3	0	1	1.25422e-07	1	0
biological_process	GO:0044380	protein localization to cytoskeleton	0	2	0	1	4.82815e-09	1	0
biological_process	GO:0000003	reproduction	0	4	0	1	5.92388e-10	1	0
biological_process	GO:0035239	tube morphogenesis	0	1	0	1	2.59811e-08	1	0
biological_process	GO:0048731	system development	0	3	0	1	2.66446e-27	1	0
biological_process	GO:0009890	negative regulation of biosynthetic process	0	4	0	1	4.25769e-29	1	0
biological_process	GO:0040011	locomotion	0	7	0	1	2.35761e-13	1	0
biological_process	GO:0032990	cell part morphogenesis	0	1	0	1	6.29359e-16	1	0
biological_process	GO:1902903	regulation of supramolecular fiber organization	0	1	0	1	1.6395e-07	1	0
biological_process	GO:1902679	negative regulation of RNA biosynthetic process	0	2	0	1	1.56442e-29	1	0
biological_process	GO:0120035	regulation of plasma membrane bounded cell projection organization	0	3	0	1	2.5949e-08	1	0
biological_process	GO:0051494	negative regulation of cytoskeleton organization	0	1	0	1	5.38198e-08	1	0
biological_process	GO:0010557	positive regulation of macromolecule biosynthetic process	0	1	0	1	1.94907e-35	1	0
biological_process	GO:1903506	regulation of nucleic acid-templated transcription	0	2	0	1	1.98825e-80	1	0
biological_process	GO:0019438	aromatic compound biosynthetic process	0	1	0	1	4.30215e-52	1	0
biological_process	GO:0120036	plasma membrane bounded cell projection organization	0	2	0	1	7.32052e-27	1	0
biological_process	GO:0010720	positive regulation of cell development	0	1	0	1	1.86573e-08	1	0
biological_process	GO:0051054	positive regulation of DNA metabolic process	0	2	0	1	3.68822e-08	1	0
biological_process	GO:0006725	cellular aromatic compound metabolic process	0	1	0	1	2.16606e-30	1	0
biological_process	GO:0010646	regulation of cell communication	0	6	0	1	4.52948e-10	1	0
biological_process	GO:0060255	regulation of macromolecule metabolic process	0	7	0	1	1.37099e-73	1	0
biological_process	GO:0044085	cellular component biogenesis	0	10	0	1	6.88051e-09	1	0
biological_process	GO:0034641	cellular nitrogen compound metabolic process	0	10	0	1	3.87045e-12	1	0
biological_process	GO:0051094	positive regulation of developmental process	0	2	0	1	2.91958e-09	1	0
biological_process	GO:0044249	cellular biosynthetic process	0	1	0	1	3.90306e-11	1	0
biological_process	GO:1901576	organic substance biosynthetic process	0	1	0	1	1.24808e-08	1	0
biological_process	GO:0044260	cellular macromolecule metabolic process	0	2	0	1	5.3669e-23	1	0
biological_process	GO:0022603	regulation of anatomical structure morphogenesis	0	2	0	1	1.45955e-07	1	0
biological_process	GO:0051130	positive regulation of cellular component organization	0	1	0	1	1.76285e-11	1	0
biological_process	GO:0051052	regulation of DNA metabolic process	0	1	0	1	1.69158e-10	1	0
biological_process	GO:0006281	DNA repair	148	553	0.267631	1	2.4657e-07	1	0.001	REXO4_HUMAN	SHLD2_HUMAN	MRE11_HUMAN	TICRR_HUMAN	RTEL1_HUMAN	TRRAP_HUMAN	SMC1A_HUMAN	SOSB1_HUMAN	SMG1_HUMAN	SLX4_HUMAN	RENT1_HUMAN	ETAA1_HUMAN	MMS19_HUMAN	FANCI_HUMAN	FANCC_HUMAN	CTIP_HUMAN	FUMH_HUMAN	HELB_HUMAN	HERC2_HUMAN	CE164_HUMAN	CHK1_HUMAN	ERCC6_HUMAN	FOXM1_HUMAN	ATR_HUMAN	FZR1_HUMAN	EXO1_HUMAN	PAXI1_HUMAN	KIF22_HUMAN	INO80_HUMAN	KAT7_HUMAN	NFRKB_HUMAN	CAF1B_HUMAN	CLSPN_HUMAN	MDC1_HUMAN	PNKP_HUMAN	CHD1L_HUMAN	MEN1_HUMAN	RIF1_HUMAN	SMC3_HUMAN	PARP3_HUMAN
biological_process	GO:0006468	protein phosphorylation	118	407	0.289926	1	3.49683e-07	1	0.001	PEAK1_HUMAN	PEAK3_HUMAN	PK3C3_HUMAN	PLK4_HUMAN	STK36_HUMAN	TAF6_HUMAN	TAF8_HUMAN	MYLK_HUMAN	STK39_HUMAN	TNIK_HUMAN	STK24_HUMAN	ROCK2_HUMAN	MAK_HUMAN	BMP2K_HUMAN	KALRN_HUMAN	LMTK2_HUMAN	MARK3_HUMAN	M3K12_HUMAN	MAST1_HUMAN	M3K1_HUMAN	MAST2_HUMAN	MAPK2_HUMAN	M3K20_HUMAN	M3K6_HUMAN	ACVL1_HUMAN	CDKL5_HUMAN	LIMK1_HUMAN	AURKA_HUMAN	HIPK1_HUMAN	MK06_HUMAN	HIPK3_HUMAN	IRAK3_HUMAN	INSR_HUMAN	LAMA1_HUMAN	CHK1_HUMAN	JAK3_HUMAN	CDK8_HUMAN	BIRC6_HUMAN	ERN2_HUMAN	GRK6_HUMAN
biological_process	GO:0007160	cell-matrix adhesion	56	176	0.318182	1	4.43455e-07	1	0.001	URP2_HUMAN	MKLN1_HUMAN	MUC4_HUMAN	SRBS1_HUMAN	LIPA1_HUMAN	LIPA2_HUMAN	ITA1_HUMAN	ITB4_HUMAN	ATS13_HUMAN	ITA3_HUMAN	ITAL_HUMAN	CTNB1_HUMAN	FINC_HUMAN	ANGL3_HUMAN	FREM1_HUMAN	ITA2_HUMAN	ITB3_HUMAN	NID1_HUMAN	PKD1_HUMAN	SRF_HUMAN	NID2_HUMAN	TENX_HUMAN	MADCA_HUMAN	ZYX_HUMAN	OTOAN_HUMAN	TSC1_HUMAN	ATS12_HUMAN	ITA2B_HUMAN	CD34_HUMAN	E7EWN1_HUMAN	A0A0G2JQC6_HUMAN	A0A0G2JR43_HUMAN	A0A0G2JR97_HUMAN	A0A0G2JS65_HUMAN	A0A0G2JRA1_HUMAN	E7ETT5_HUMAN	A0A0G2JQK9_HUMAN	E7EQT2_HUMAN	A0A0G2JNM3_HUMAN	A0A0G2JNL3_HUMAN
biological_process	GO:0032956	regulation of actin cytoskeleton organization	40	123	0.325203	1	5.02125e-07	1	0.001	PEAK3_HUMAN	ROCK2_HUMAN	GRDN_HUMAN	LRP1_HUMAN	HIP1R_HUMAN	DIXC1_HUMAN	RHG44_HUMAN	RHG17_HUMAN	RND3_HUMAN	ROCK1_HUMAN	RHG18_HUMAN	TAOK2_HUMAN	CELR1_HUMAN	ARHG5_HUMAN	CLAP2_HUMAN	BAIP2_HUMAN	ABL1_HUMAN	A0A2R8Y7B1_HUMAN	E9PF63_HUMAN	H7C2C6_HUMAN	A0A2R8YDS8_HUMAN	A0A2R8YGU1_HUMAN	I3L2M4_HUMAN	A0A2R8Y820_HUMAN	A0A2R8YG73_HUMAN	I3L327_HUMAN	H0Y470_HUMAN	A0A2R8YCU9_HUMAN	I3L526_HUMAN	A0A2R8Y4W8_HUMAN	A0A6I8PRU0_HUMAN	I3L125_HUMAN	I3L4C2_HUMAN	H0Y7U8_HUMAN	I3L0M4_HUMAN	A0A2R8Y885_HUMAN	A0A2U3TZV9_HUMAN	A0A2R8Y7D4_HUMAN	I3L1C8_HUMAN	A0A2R8Y4X4_HUMAN
biological_process	GO:0001822	kidney development	38	120	0.316667	1	3.65716e-07	1	0.001	PLXD1_HUMAN	PK1L3_HUMAN	TNS2_HUMAN	SALL1_HUMAN	LRP2_HUMAN	GRB1L_HUMAN	AP1B1_HUMAN	HELLS_HUMAN	FTM_HUMAN	CNTRL_HUMAN	CENPF_HUMAN	BROMI_HUMAN	FREM2_HUMAN	DYHC2_HUMAN	PKD1_HUMAN	PRDM1_HUMAN	C1GLT_HUMAN	CE290_HUMAN	PYGO1_HUMAN	SGPL1_HUMAN	PKHD1_HUMAN	ZBT14_HUMAN	PARPT_HUMAN	WT1_HUMAN	TGFB2_HUMAN	TREX1_HUMAN	TSC1_HUMAN	RENI_HUMAN	ACE_HUMAN	AP2B1_HUMAN	AP2B_HUMAN	IFT88_HUMAN	HNF1B_HUMAN	BICC1_HUMAN	CIKS_HUMAN	GLI2_HUMAN	A0A7I2PJA1_HUMAN	A0A494BZW6_HUMAN
biological_process	GO:1905515	non-motile cilium assembly	30	73	0.410959	1	4.35873e-07	1	0.001	PCM1_HUMAN	C2CD3_HUMAN	CE126_HUMAN	KCNQ1_HUMAN	FTM_HUMAN	BBS4_HUMAN	CE350_HUMAN	BBS10_HUMAN	BROMI_HUMAN	DYHC2_HUMAN	INTU_HUMAN	CP131_HUMAN	PIBF1_HUMAN	CE290_HUMAN	MKKS_HUMAN	TGRM1_HUMAN	TTC8_HUMAN	RPGR1_HUMAN	IFT74_HUMAN	IFT88_HUMAN	CEP89_HUMAN	CENPJ_HUMAN	CP250_HUMAN	A0A0C4DGX9_HUMAN	G3V2Z9_HUMAN	H0YJX0_HUMAN	A0A0C4DGH8_HUMAN	G3V324_HUMAN	A0A0C4DGY3_HUMAN	Q86U25_HUMAN
biological_process	GO:0031032	actomyosin structure organization	24	45	0.533333	1	3.21418e-07	1	0.001	ROCK2_HUMAN	CNN1_HUMAN	E41L2_HUMAN	E41L5_HUMAN	FRMD3_HUMAN	CTRO_HUMAN	LIMC1_HUMAN	MRCKB_HUMAN	MRCKG_HUMAN	MRCKA_HUMAN	ROCK1_HUMAN	ZO1_HUMAN	MYH9_HUMAN	MY18A_HUMAN	MYH10_HUMAN	CNN2_HUMAN	CNN3_HUMAN	A0A087X1X5_HUMAN	K7ER02_HUMAN	D6RD46_HUMAN	K7EQ72_HUMAN	B7Z7E1_HUMAN	B4DDF4_HUMAN	B4DUT8_HUMAN
biological_process	GO:0000077	DNA damage checkpoint signaling	23	58	0.396552	1	3.95596e-07	1	0.001	TP53B_HUMAN	M3K20_HUMAN	CLOCK_HUMAN	CHK1_HUMAN	ERCC6_HUMAN	E2F1_HUMAN	ATR_HUMAN	CHK2_HUMAN	CLSPN_HUMAN	TIPRL_HUMAN	UBP28_HUMAN	RAD17_HUMAN	NBN_HUMAN	INT7_HUMAN	E2AK4_HUMAN	DONS_HUMAN	CEP63_HUMAN	ATM_HUMAN	A0A6Q8PH76_HUMAN	A0A0G2JP78_HUMAN	A0A0G2JPT5_HUMAN	A0A0G2JNH5_HUMAN	E9PIN0_HUMAN
biological_process	GO:0060285	cilium-dependent cell motility	12	23	0.521739	1	4.01735e-07	1	0.001	DYH1_HUMAN	DYH3_HUMAN	DYH7_HUMAN	DYH14_HUMAN	DYH6_HUMAN	RFX3_HUMAN	DYH2_HUMAN	DRC2_HUMAN	DYH17_HUMAN	H7BXS7_HUMAN	H9KV43_HUMAN	A0A1W2PR53_HUMAN
biological_process	GO:0051298	centrosome duplication	11	26	0.423077	1	2.18036e-07	1	0.001	ROCK2_HUMAN	BRCA2_HUMAN	STIL_HUMAN	PKD2_HUMAN	UBP33_HUMAN	H0Y966_HUMAN	K7EPA2_HUMAN	K7ELX0_HUMAN	A0A0A0MR42_HUMAN	K7ENP4_HUMAN	C9JT09_HUMAN
biological_process	GO:0034504	protein localization to nucleus	10	35	0.285714	1	3.71188e-07	1	0.001	TOPRS_HUMAN	LMNA_HUMAN	HHEX_HUMAN	FYV1_HUMAN	PAF1_HUMAN	PYGO1_HUMAN	SIX4_HUMAN	MDM2_HUMAN	TOIP1_HUMAN	XPO1_HUMAN
biological_process	GO:0010975	regulation of neuron projection development	7	38	0.184211	1	2.47038e-07	1	0.001	GRDN_HUMAN	CTNA2_HUMAN	GRID2_HUMAN	S39AC_HUMAN	ULK4_HUMAN	TBR1_HUMAN	Z804A_HUMAN
biological_process	GO:1901522	positive regulation of transcription from RNA polymerase II promoter involved in cellular response to chemical stimulus	3	10	0.3	1	1.8007e-07	1	0.001	RUNX2_HUMAN	DLX5_HUMAN	ATF2_HUMAN
biological_process	GO:0001655	urogenital system development	2	14	0.142857	1	3.20293e-07	1	0.001	PAX2_HUMAN	ACVR1_HUMAN
biological_process	GO:0033036	macromolecule localization	2	5	0.4	1	4.80514e-07	1	0.001	E9PR16_HUMAN	G3V198_HUMAN
biological_process	GO:0032970	regulation of actin filament-based process	1	3	0.333333	1	1.94526e-07	1	0.001	CNN2_HUMAN
biological_process	GO:0031399	regulation of protein modification process	1	3	0.333333	1	4.25826e-07	1	0.001	A0A499FJS7_HUMAN
biological_process	GO:0019953	sexual reproduction	0	7	0	1	1.7894e-07	1	0.001
biological_process	GO:0051093	negative regulation of developmental process	0	4	0	1	4.40726e-07	1	0.001
biological_process	GO:0072006	nephron development	6	9	0.666667	1	7.47475e-07	1	0.002	ITA3_HUMAN	NUP85_HUMAN	PCD23_HUMAN	NU107_HUMAN	NU133_HUMAN	NU160_HUMAN
biological_process	GO:0032268	regulation of cellular protein metabolic process	2	15	0.133333	0.999999	8.53348e-07	1	0.002	SSH1_HUMAN	A0A3B3IUB9_HUMAN
biological_process	GO:0098813	nuclear chromosome segregation	0	1	0	1	8.69398e-07	1	0.002
biological_process	GO:0010628	positive regulation of gene expression	105	457	0.229759	0.999999	1.23431e-06	1	0.004	PDE2A_HUMAN	RBMS3_HUMAN	RUNX2_HUMAN	NF2L2_HUMAN	TITIN_HUMAN	TT21B_HUMAN	ROCK2_HUMAN	HIF1A_HUMAN	LRP3_HUMAN	LRC32_HUMAN	MAZ_HUMAN	HTF4_HUMAN	LMNA_HUMAN	KAT6A_HUMAN	ANK2_HUMAN	HGS_HUMAN	KDM5B_HUMAN	ITAX_HUMAN	ANGP1_HUMAN	LEG9B_HUMAN	MED26_HUMAN	NFAT5_HUMAN	LAMP3_HUMAN	NOTC1_HUMAN	DGKQ_HUMAN	EGR1_HUMAN	EGLN_HUMAN	ERPG3_HUMAN	ITA3_HUMAN	ATMIN_HUMAN	BRCA1_HUMAN	CTNB1_HUMAN	FINC_HUMAN	E2F1_HUMAN	CNTN1_HUMAN	ANK3_HUMAN	APOB_HUMAN	CELF1_HUMAN	DHX36_HUMAN	FUBP3_HUMAN
biological_process	GO:0007156	homophilic cell adhesion via plasma membrane adhesion molecules	85	283	0.300353	0.999999	1.45581e-06	1	0.004	PECA1_HUMAN	PLXB2_HUMAN	PLXB3_HUMAN	PCDG9_HUMAN	PCDGJ_HUMAN	PCDGE_HUMAN	PCDG6_HUMAN	ROBO3_HUMAN	ROBO2_HUMAN	FAT2_HUMAN	CDHR5_HUMAN	CADH7_HUMAN	KIRR3_HUMAN	FAT3_HUMAN	IGS11_HUMAN	FAT1_HUMAN	IGFN1_HUMAN	PCDB5_HUMAN	CDHR2_HUMAN	PCDG1_HUMAN	PCDGM_HUMAN	PC11X_HUMAN	DSC3_HUMAN	PCDGI_HUMAN	PKD1_HUMAN	PCDG3_HUMAN	PCDG2_HUMAN	NECT1_HUMAN	PCDGH_HUMAN	NECT4_HUMAN	SDK2_HUMAN	PCDH7_HUMAN	ROBO4_HUMAN	PCDBG_HUMAN	PCDGG_HUMAN	PTPRT_HUMAN	PCDGC_HUMAN	PCD15_HUMAN	PCD20_HUMAN	PCD23_HUMAN
biological_process	GO:0032508	DNA duplex unwinding	23	35	0.657143	1	1.15575e-06	1	0.004	MRE11_HUMAN	RTEL1_HUMAN	CTF18_HUMAN	D11L8_HUMAN	DHX9_HUMAN	DDX1_HUMAN	DDX12_HUMAN	MCMD2_HUMAN	RECQ4_HUMAN	SUV3_HUMAN	WRN_HUMAN	MCM9_HUMAN	RECQ5_HUMAN	RFC3_HUMAN	TREX1_HUMAN	RAD50_HUMAN	NBN_HUMAN	DDX11_HUMAN	ASCC3_HUMAN	DCC1_HUMAN	B4DXX4_HUMAN	G3XAN3_HUMAN	Q7Z6P5_HUMAN
biological_process	GO:0090307	mitotic spindle assembly	19	44	0.431818	1	1.39435e-06	1	0.004	SMC1A_HUMAN	LS14A_HUMAN	ABRX2_HUMAN	CDC20_HUMAN	KIFC2_HUMAN	PIBF1_HUMAN	CHK2_HUMAN	SPICE_HUMAN	SMC3_HUMAN	TGRM1_HUMAN	TGRM2_HUMAN	KIFC1_HUMAN	KIF2A_HUMAN	KIF11_HUMAN	GOGA2_HUMAN	CE192_HUMAN	CLAP1_HUMAN	CLAP2_HUMAN	H7C5N4_HUMAN
biological_process	GO:0030837	negative regulation of actin filament polymerization	16	37	0.432432	1	1.00945e-06	1	0.004	KANK1_HUMAN	FHOD3_HUMAN	HIP1R_HUMAN	KANK3_HUMAN	BBS4_HUMAN	BIG1_HUMAN	MKKS_HUMAN	SSH2_HUMAN	SSH3_HUMAN	SSH1_HUMAN	TWF1_HUMAN	F8VS81_HUMAN	A0A3B3IS79_HUMAN	F5H527_HUMAN	A0A087WWG1_HUMAN	C9JUG3_HUMAN
biological_process	GO:0006303	double-strand break repair via nonhomologous end joining	15	37	0.405405	1	1.13495e-06	1	0.004	MRE11_HUMAN	TP53B_HUMAN	APLF_HUMAN	DCR1B_HUMAN	PNKP_HUMAN	PRKDC_HUMAN	RNF8_HUMAN	XRCC1_HUMAN	DPOLA_HUMAN	DPOLL_HUMAN	DPOLM_HUMAN	ATM_HUMAN	DCR1C_HUMAN	DCR1A_HUMAN	F5H8D7_HUMAN
biological_process	GO:2000145	regulation of cell motility	10	16	0.625	0.999999	1.45364e-06	1	0.004	ROCK2_HUMAN	FES_HUMAN	SAC2_HUMAN	ROCK1_HUMAN	RHG18_HUMAN	PRAG1_HUMAN	RAF1_HUMAN	ABL1_HUMAN	CADM4_HUMAN	F8W912_HUMAN
biological_process	GO:0140014	mitotic nuclear division	5	15	0.333333	0.999999	1.09349e-06	1	0.004	UBP16_HUMAN	I3L4A1_HUMAN	I3L3E4_HUMAN	A0A087WW88_HUMAN	I3L4G8_HUMAN
biological_process	GO:0051246	regulation of protein metabolic process	2	5	0.4	0.999999	1.08362e-06	1	0.004	ROCK2_HUMAN	LDLR_HUMAN
biological_process	GO:0032984	protein-containing complex disassembly	2	2	1	0.999999	1.24261e-06	1	0.004	DDIT4_HUMAN	HDAC6_HUMAN
biological_process	GO:0060249	anatomical structure homeostasis	1	1	1	0.999999	1.30125e-06	1	0.004	A0A590UJT3_HUMAN
biological_process	GO:0032269	negative regulation of cellular protein metabolic process	0	5	0	0.999999	1.02559e-06	1	0.004
biological_process	GO:0060562	epithelial tube morphogenesis	0	1	0	0.999999	1.58731e-06	1	0.004
biological_process	GO:0051270	regulation of cellular component movement	0	1	0	0.999999	9.2938e-07	1	0.004
biological_process	GO:0018205	peptidyl-lysine modification	0	1	0	0.999999	1.06611e-06	1	0.004
biological_process	GO:0051248	negative regulation of protein metabolic process	2	4	0.5	0.999999	1.79139e-06	1	0.005	LIRB2_HUMAN	LDLR_HUMAN
biological_process	GO:0043067	regulation of programmed cell death	1	4	0.25	0.999999	1.86842e-06	1	0.005	BNIP3_HUMAN
biological_process	GO:0034968	histone lysine methylation	1	14	0.0714286	0.999999	1.89144e-06	1	0.005	EHMT2_HUMAN
biological_process	GO:0032392	DNA geometric change	0	4	0	0.999999	1.88993e-06	1	0.005
biological_process	GO:0001764	neuron migration	40	117	0.34188	0.999999	2.51277e-06	1	0.006	PCM1_HUMAN	SDCG8_HUMAN	MAP1B_HUMAN	MDGA1_HUMAN	DDIT4_HUMAN	LRP12_HUMAN	KIRR3_HUMAN	CDKL5_HUMAN	DCC_HUMAN	BBS4_HUMAN	ITA3_HUMAN	CTNB1_HUMAN	COT2_HUMAN	FZD3_HUMAN	PAX6_HUMAN	MEF2C_HUMAN	NCHL1_HUMAN	CE85L_HUMAN	SATB2_HUMAN	SH3R1_HUMAN	SRF_HUMAN	USP9X_HUMAN	RELN_HUMAN	UFO_HUMAN	NTRK3_HUMAN	NTRK2_HUMAN	CELR1_HUMAN	CELR2_HUMAN	ASPM_HUMAN	ASTN2_HUMAN	NAV1_HUMAN	NEO1_HUMAN	AUTS2_HUMAN	BARH2_HUMAN	ALKB1_HUMAN	AGRL3_HUMAN	A0A7P0TA83_HUMAN	J3KQ66_HUMAN	E9PQ73_HUMAN	A0A6I8PRU0_HUMAN
biological_process	GO:0030155	regulation of cell adhesion	39	89	0.438202	0.999998	2.37269e-06	1	0.006	LAMA3_HUMAN	ROCK2_HUMAN	LMO7_HUMAN	FES_HUMAN	KIF14_HUMAN	LAMA1_HUMAN	EGLN_HUMAN	PML_HUMAN	LAMA4_HUMAN	LAMA5_HUMAN	FAF1_HUMAN	PKD1_HUMAN	PKHD1_HUMAN	SPI2_HUMAN	SRF_HUMAN	PRLR_HUMAN	ROCK1_HUMAN	PKP4_HUMAN	RET_HUMAN	YTHD2_HUMAN	NEUS_HUMAN	MYPT1_HUMAN	ABL1_HUMAN	CBLL2_HUMAN	E9PMS6_HUMAN	A0A0A0MTE2_HUMAN	H0Y424_HUMAN	J3KP06_HUMAN	E9PMT2_HUMAN	E9PMP7_HUMAN	A0A0A6YYF2_HUMAN	A0A0A0MSA0_HUMAN	K7EIP4_HUMAN	A0A0A0MTC7_HUMAN	A0A3B3ITG1_HUMAN	H0YDG6_HUMAN	A0A0A0MQS9_HUMAN	F8WD26_HUMAN	A0A0A0MTS5_HUMAN
biological_process	GO:0006259	DNA metabolic process	11	29	0.37931	0.999998	2.13344e-06	1	0.006	MMS19_HUMAN	WRN_HUMAN	RECQ5_HUMAN	TREX1_HUMAN	MY18A_HUMAN	DPOG1_HUMAN	M0QYI1_HUMAN	A0A1B0GU66_HUMAN	M0R000_HUMAN	A0A0D9SFK2_HUMAN	A0A0D9SEV0_HUMAN
biological_process	GO:0098742	cell-cell adhesion via plasma-membrane adhesion molecules	7	37	0.189189	0.999999	2.31869e-06	1	0.006	PECA1_HUMAN	CADH7_HUMAN	ITAM_HUMAN	CEAM1_HUMAN	CAD26_HUMAN	CADH4_HUMAN	AGRL3_HUMAN
biological_process	GO:0045597	positive regulation of cell differentiation	5	36	0.138889	0.999999	2.19139e-06	1	0.006	DLX1_HUMAN	DLX2_HUMAN	SOX2_HUMAN	SRF_HUMAN	ZN268_HUMAN
biological_process	GO:0044773	mitotic DNA damage checkpoint signaling	2	3	0.666667	0.999999	2.56043e-06	1	0.006	CHK2_HUMAN	STK33_HUMAN
biological_process	GO:0040012	regulation of locomotion	0	8	0	0.999998	2.49163e-06	1	0.006
biological_process	GO:1902904	negative regulation of supramolecular fiber organization	0	1	0	0.999999	2.29031e-06	1	0.006
biological_process	GO:0061157	mRNA destabilization	8	15	0.533333	0.999999	3.15617e-06	1	0.007	ROCK2_HUMAN	CELF1_HUMAN	GGYF2_HUMAN	ROCK1_HUMAN	PUM1_HUMAN	YTHD2_HUMAN	YTHD3_HUMAN	MET16_HUMAN
biological_process	GO:0046605	regulation of centrosome cycle	3	5	0.6	0.999999	3.27766e-06	1	0.007	AURKA_HUMAN	MCPH1_HUMAN	WDR62_HUMAN
biological_process	GO:0050779	RNA destabilization	1	4	0.25	0.999999	3.44305e-06	1	0.007	TNR1B_HUMAN
biological_process	GO:0043244	regulation of protein-containing complex disassembly	1	1	1	0.999999	2.98384e-06	1	0.007	IRAK3_HUMAN
biological_process	GO:2001252	positive regulation of chromosome organization	0	2	0	0.999999	2.90573e-06	1	0.007
biological_process	GO:0048729	tissue morphogenesis	0	3	0	0.999998	2.98545e-06	1	0.007
biological_process	GO:0030900	forebrain development	16	48	0.333333	0.999998	3.57472e-06	1	0.008	LRP2_HUMAN	HTRA2_HUMAN	NOTC1_HUMAN	ITAM_HUMAN	E2F1_HUMAN	COT2_HUMAN	DYHC2_HUMAN	KDM2B_HUMAN	STIL_HUMAN	OTX2_HUMAN	SOX2_HUMAN	SETD2_HUMAN	SSR3_HUMAN	ZEB1_HUMAN	A4_HUMAN	F6TDF5_HUMAN
biological_process	GO:0010941	regulation of cell death	1	8	0.125	0.999997	3.56543e-06	1	0.008	CLNK_HUMAN
biological_process	GO:0042981	regulation of apoptotic process	73	298	0.244966	0.999997	3.85418e-06	1	0.009	UROL1_HUMAN	RASF5_HUMAN	NLRP1_HUMAN	SLK_HUMAN	LRP5_HUMAN	MAGD1_HUMAN	MALT1_HUMAN	ALK_HUMAN	DAXX_HUMAN	BCAR1_HUMAN	EGR1_HUMAN	MADD_HUMAN	JAK3_HUMAN	B2L13_HUMAN	CAR11_HUMAN	BIRC1_HUMAN	HAX1_HUMAN	NOD1_HUMAN	P53_HUMAN	U17L3_HUMAN	TADBP_HUMAN	WRN_HUMAN	UL17C_HUMAN	TIF1A_HUMAN	U17LO_HUMAN	U17LB_HUMAN	U17LM_HUMAN	U17LF_HUMAN	U17LA_HUMAN	U17L5_HUMAN	U17L7_HUMAN	U17LH_HUMAN	U17LJ_HUMAN	U17LI_HUMAN	TR10B_HUMAN	U17L4_HUMAN	UBP42_HUMAN	U17LL_HUMAN	TOX3_HUMAN	U17L6_HUMAN
biological_process	GO:0007265	Ras protein signal transduction	11	80	0.1375	0.999998	3.96989e-06	1	0.009	MAPK5_HUMAN	CNKR1_HUMAN	GRP1_HUMAN	GRP3_HUMAN	P53_HUMAN	NF1_HUMAN	SYGP1_HUMAN	RPGF6_HUMAN	SETB1_HUMAN	UBP28_HUMAN	BRAP_HUMAN
biological_process	GO:0007389	pattern specification process	10	35	0.285714	0.999998	3.98793e-06	1	0.009	RN111_HUMAN	APCL_HUMAN	APC_HUMAN	EYA1_HUMAN	SYGP1_HUMAN	SHRM3_HUMAN	ZEB1_HUMAN	TBX5_HUMAN	GLI2_HUMAN	F6TDF5_HUMAN
biological_process	GO:2001022	positive regulation of response to DNA damage stimulus	8	21	0.380952	0.999998	3.76866e-06	1	0.009	BCLF1_HUMAN	PAXI1_HUMAN	E9PK09_HUMAN	A0A1W2PQ43_HUMAN	E9PQN2_HUMAN	E9PJA7_HUMAN	E9PKI6_HUMAN	E9PK91_HUMAN
biological_process	GO:1902275	regulation of chromatin organization	3	9	0.333333	0.999998	3.83844e-06	1	0.009	SET1A_HUMAN	SETD5_HUMAN	KI67_HUMAN
biological_process	GO:0034329	cell junction assembly	2	8	0.25	0.999998	3.94973e-06	1	0.009	GRHL2_HUMAN	MYO9A_HUMAN
biological_process	GO:1901987	regulation of cell cycle phase transition	2	3	0.666667	0.999998	3.96446e-06	1	0.009	DBF4A_HUMAN	DBF4B_HUMAN
biological_process	GO:0044774	mitotic DNA integrity checkpoint signaling	0	1	0	0.999999	3.81033e-06	1	0.009
biological_process	GO:0001701	in utero embryonic development	62	205	0.302439	0.999997	4.59185e-06	1	0.01	TAB1_HUMAN	RUND1_HUMAN	SC24C_HUMAN	ARNT2_HUMAN	ACVL1_HUMAN	C2CD3_HUMAN	HEG1_HUMAN	ANGP1_HUMAN	NOTC1_HUMAN	FTM_HUMAN	FOG2_HUMAN	APBA1_HUMAN	CTNB1_HUMAN	CHD7_HUMAN	E41L5_HUMAN	APOB_HUMAN	ELL_HUMAN	NSUN2_HUMAN	DSC3_HUMAN	P53_HUMAN	PKD1_HUMAN	CHD8_HUMAN	NOS3_HUMAN	SIN3A_HUMAN	NPAT_HUMAN	STIL_HUMAN	SC24D_HUMAN	MYH6_HUMAN	TERF2_HUMAN	XRCC2_HUMAN	ZN335_HUMAN	ZFAN5_HUMAN	ZMIZ1_HUMAN	MYH9_HUMAN	PTC1_HUMAN	ZN568_HUMAN	KDIS_HUMAN	OCRL_HUMAN	RBBP6_HUMAN	ATF2_HUMAN
biological_process	GO:0050896	response to stimulus	17	83	0.204819	0.999996	4.46074e-06	1	0.01	HMCN2_HUMAN	LRIT3_HUMAN	BBS10_HUMAN	BFSP2_HUMAN	PCARE_HUMAN	USH2A_HUMAN	RPGR1_HUMAN	RIMS1_HUMAN	RPGR_HUMAN	LCTL_HUMAN	PTHB1_HUMAN	MYO3A_HUMAN	MYO3B_HUMAN	A4QPE4_HUMAN	A0A087WYQ1_HUMAN	A0A087WUZ3_HUMAN	C9JY79_HUMAN
biological_process	GO:0006950	response to stress	0	9	0	0.999996	4.79925e-06	1	0.01
biological_process	GO:0017148	negative regulation of translation	19	74	0.256757	0.999998	5.28253e-06	1	0.011	TIA1_HUMAN	PATL2_HUMAN	LS14A_HUMAN	LARP1_HUMAN	DDX6_HUMAN	CAPR1_HUMAN	CAPR2_HUMAN	DHX36_HUMAN	GRB7_HUMAN	GGYF2_HUMAN	WT1_HUMAN	XRN1_HUMAN	TSC1_HUMAN	IF2B2_HUMAN	CNO11_HUMAN	CNOT1_HUMAN	G3V153_HUMAN	H3BM22_HUMAN	F5H142_HUMAN
biological_process	GO:0048813	dendrite morphogenesis	12	35	0.342857	0.999998	5.47745e-06	1	0.011	MAP6_HUMAN	ELAV4_HUMAN	CTNA2_HUMAN	RFOX2_HUMAN	RERE_HUMAN	PICAL_HUMAN	KDIS_HUMAN	CELR2_HUMAN	ABI1_HUMAN	MEF2A_HUMAN	DSCAM_HUMAN	FARP1_HUMAN
biological_process	GO:0061014	positive regulation of mRNA catabolic process	7	15	0.466667	0.999998	5.87988e-06	1	0.013	RENT1_HUMAN	FUBP2_HUMAN	PNPT1_HUMAN	ZC12A_HUMAN	ZCCHV_HUMAN	RC3H1_HUMAN	CNOT1_HUMAN
biological_process	GO:0045738	negative regulation of DNA repair	0	1	0	0.999999	5.70291e-06	1	0.013
biological_process	GO:0007411	axon guidance	74	263	0.281369	0.999997	6.06468e-06	1	0.014	LAMA3_HUMAN	PLXA3_HUMAN	SEM4A_HUMAN	ROBO3_HUMAN	ROBO2_HUMAN	SEM4G_HUMAN	LGI1_HUMAN	KALRN_HUMAN	KIF5C_HUMAN	KIF5A_HUMAN	KINH_HUMAN	DCC_HUMAN	NFASC_HUMAN	EPHB1_HUMAN	LAMA1_HUMAN	NOTC1_HUMAN	ETV1_HUMAN	CNTN1_HUMAN	CNTN5_HUMAN	EXT1_HUMAN	PAX6_HUMAN	LAMA5_HUMAN	NCHL1_HUMAN	NRP2_HUMAN	ARHGP_HUMAN	NECT1_HUMAN	ROBO4_HUMAN	OTX2_HUMAN	SEM4D_HUMAN	TRIO_HUMAN	TENR_HUMAN	TNR16_HUMAN	TTC8_HUMAN	RYK_HUMAN	SEM3B_HUMAN	SEM6C_HUMAN	PTPRO_HUMAN	RELN_HUMAN	TEN2_HUMAN	UBP33_HUMAN
biological_process	GO:0051321	meiotic cell cycle	31	96	0.322917	0.999997	5.92052e-06	1	0.014	SMC1B_HUMAN	SMC1A_HUMAN	CTIP_HUMAN	FBX43_HUMAN	EXO1_HUMAN	MCMD2_HUMAN	NUMA1_HUMAN	MEIOS_HUMAN	SIR2_HUMAN	SYCP3_HUMAN	S26A8_HUMAN	SMC3_HUMAN	UT14C_HUMAN	XRCC2_HUMAN	YTDC2_HUMAN	ZN318_HUMAN	ZFP42_HUMAN	SUN2_HUMAN	RAD54_HUMAN	CCNB3_HUMAN	HORM1_HUMAN	NBN_HUMAN	GCP4_HUMAN	GCP6_HUMAN	G8JLP4_HUMAN	J3QSH7_HUMAN	G8JLG1_HUMAN	I6L8A6_HUMAN	A0A6Q8PHC3_HUMAN	F8W7U8_HUMAN	A0A0C4DG07_HUMAN
biological_process	GO:0051302	regulation of cell division	4	27	0.148148	0.999997	6.03616e-06	1	0.014	ZZZ3_HUMAN	YETS2_HUMAN	KAT2A_HUMAN	NALP5_HUMAN
biological_process	GO:0051225	spindle assembly	15	68	0.220588	0.999997	6.89393e-06	1	0.016	KASH5_HUMAN	NCOR1_HUMAN	HAUS4_HUMAN	HAUS5_HUMAN	INO80_HUMAN	HAUS3_HUMAN	GOG8B_HUMAN	STAR9_HUMAN	GOGA2_HUMAN	CEP63_HUMAN	GCP4_HUMAN	GCP6_HUMAN	A0A5F9ZHQ7_HUMAN	G3V2T6_HUMAN	G3V541_HUMAN
biological_process	GO:0048568	embryonic organ development	13	36	0.361111	0.999996	6.56849e-06	1	0.016	PBX1_HUMAN	FOG2_HUMAN	ARID2_HUMAN	P53_HUMAN	PBX2_HUMAN	PALB2_HUMAN	PBX3_HUMAN	PTC1_HUMAN	RBBP6_HUMAN	DPOE1_HUMAN	ERCC3_HUMAN	A0A2R8YGX0_HUMAN	A0A7I2V4X9_HUMAN
biological_process	GO:0110053	regulation of actin filament organization	1	3	0.333333	0.999996	6.59567e-06	1	0.016	PK3CA_HUMAN
biological_process	GO:0045739	positive regulation of DNA repair	13	54	0.240741	0.999997	7.22927e-06	1	0.024	ERPG3_HUMAN	BRCA1_HUMAN	ERCC6_HUMAN	DHX9_HUMAN	EYA1_HUMAN	INO80_HUMAN	NPAS2_HUMAN	SMHD1_HUMAN	RNF8_HUMAN	UIMC1_HUMAN	ARP8_HUMAN	EYA4_HUMAN	EYA3_HUMAN
biological_process	GO:0051656	establishment of organelle localization	2	3	0.666667	0.999995	7.80029e-06	1	0.026	KHDC3_HUMAN	NALP5_HUMAN
biological_process	GO:0097485	neuron projection guidance	1	5	0.2	0.999996	7.94145e-06	1	0.026	PLXA3_HUMAN
biological_process	GO:0007166	cell surface receptor signaling pathway	84	399	0.210526	0.999993	8.32804e-06	1	0.027	PECA1_HUMAN	SIGL9_HUMAN	MAGI1_HUMAN	I27RA_HUMAN	FCG2A_HUMAN	IGSF2_HUMAN	LAG3_HUMAN	LIRB2_HUMAN	CABIN_HUMAN	LAMA1_HUMAN	FCRL3_HUMAN	CD8A_HUMAN	MADD_HUMAN	AGRG4_HUMAN	AGRA1_HUMAN	AGRB1_HUMAN	GP157_HUMAN	EVL_HUMAN	KLRD1_HUMAN	KLRF1_HUMAN	BRD8_HUMAN	FCRL4_HUMAN	FCRL1_HUMAN	IP3KB_HUMAN	NUP62_HUMAN	TVB23_HUMAN	TVB64_HUMAN	PTPRC_HUMAN	TR10B_HUMAN	TVB31_HUMAN	LIRB3_HUMAN	RANB9_HUMAN	AGRF2_HUMAN	AGRL1_HUMAN	AGRB3_HUMAN	IFNG_HUMAN	BAG1_HUMAN	AGRG1_HUMAN	CLC1A_HUMAN	DTX1_HUMAN
biological_process	GO:0001568	blood vessel development	11	42	0.261905	0.999994	8.32002e-06	1	0.027	M3K3_HUMAN	PAX6_HUMAN	MEF2C_HUMAN	MDM2_HUMAN	TF7L2_HUMAN	TREX1_HUMAN	CEAM1_HUMAN	MIB1_HUMAN	DLX3_HUMAN	CO1A2_HUMAN	A0A0A0MQS9_HUMAN
biological_process	GO:0048592	eye morphogenesis	2	4	0.5	0.999996	8.35827e-06	1	0.027	NIPBL_HUMAN	CO5A2_HUMAN
biological_process	GO:1901879	regulation of protein depolymerization	0	1	0	0.999996	8.4183e-06	1	0.027
biological_process	GO:0070646	protein modification by small protein removal	0	3	0	0.999995	8.54016e-06	1	0.028
biological_process	GO:0061400	positive regulation of transcription from RNA polymerase II promoter in response to calcium ion	9	11	0.818182	1	9.11382e-06	1	0.031	CARTF_HUMAN	F8WDW1_HUMAN	F6SXV3_HUMAN	C9JZI6_HUMAN	A0A1B0GX63_HUMAN	C9JT99_HUMAN	C9JBK9_HUMAN	F8WC01_HUMAN	C9JCD6_HUMAN
biological_process	GO:0097198	histone H3-K36 trimethylation	7	8	0.875	1	9.11382e-06	1	0.031	SETD5_HUMAN	SETD2_HUMAN	PRDM9_HUMAN	H7BXT4_HUMAN	A0A1W2PPX9_HUMAN	C9JG86_HUMAN	H7C3H4_HUMAN
biological_process	GO:0045596	negative regulation of cell differentiation	28	49	0.571429	0.999994	9.45096e-06	1	0.032	PRAM5_HUMAN	PRA22_HUMAN	PRA18_HUMAN	PRA13_HUMAN	PRAM2_HUMAN	PRAM4_HUMAN	PRA11_HUMAN	SKIL_HUMAN	PRAM8_HUMAN	PRA27_HUMAN	PRA10_HUMAN	PRA12_HUMAN	PRA17_HUMAN	PRAM7_HUMAN	PRAME_HUMAN	PRA14_HUMAN	SUH_HUMAN	PRAM1_HUMAN	PRAM6_HUMAN	PRA33_HUMAN	PRA19_HUMAN	PRA25_HUMAN	ANM5_HUMAN	A0A0G2JP20_HUMAN	A0A0G2JN56_HUMAN	A0A1B0GU46_HUMAN	A0A096LNW4_HUMAN	A0A140TA27_HUMAN
biological_process	GO:0042770	signal transduction in response to DNA damage	4	10	0.4	0.999995	9.7346e-06	1	0.032	ATAD5_HUMAN	CHK2_HUMAN	CEP63_HUMAN	ABL1_HUMAN
biological_process	GO:0032879	regulation of localization	2	2	1	0.999992	9.41725e-06	1	0.032	NALP5_HUMAN	C9JIG9_HUMAN
biological_process	GO:0032535	regulation of cellular component size	0	1	0	0.999994	9.69988e-06	1	0.032
biological_process	GO:2000780	negative regulation of double-strand break repair	3	6	0.5	0.999998	9.75429e-06	1	0.035	RN169_HUMAN	TRIPC_HUMAN	UBR5_HUMAN
biological_process	GO:0002009	morphogenesis of an epithelium	6	20	0.3	0.999993	1.13325e-05	1	0.036	K1C16_HUMAN	FREM2_HUMAN	K1C12_HUMAN	TBX4_HUMAN	TIM_HUMAN	TBX5_HUMAN
biological_process	GO:0035904	aorta development	12	24	0.5	0.999997	1.17877e-05	1	0.038	PDE2A_HUMAN	PLXD1_HUMAN	TAB1_HUMAN	ROBO2_HUMAN	LRP2_HUMAN	CNTRL_HUMAN	PRIC1_HUMAN	EGR2_HUMAN	PRDM1_HUMAN	PKD2_HUMAN	ROBO1_HUMAN	AP2B1_HUMAN
biological_process	GO:0001944	vasculature development	3	18	0.166667	0.999992	1.21117e-05	1	0.038	PK3CA_HUMAN	ZFAN5_HUMAN	UN13D_HUMAN
biological_process	GO:0002520	immune system development	2	4	0.5	0.999991	1.23154e-05	1	0.038	RO60_HUMAN	CAC1C_HUMAN
biological_process	GO:0010002	cardioblast differentiation	2	3	0.666667	0.999998	1.23884e-05	1	0.039	EOMES_HUMAN	TGFB2_HUMAN
biological_process	GO:0065008	regulation of biological quality	5	19	0.263158	0.99999	1.25125e-05	1	0.04	J3KN53_HUMAN	B3KWA8_HUMAN	E7EPE2_HUMAN	G3XA89_HUMAN	A0A0A0MSC1_HUMAN
biological_process	GO:0006260	DNA replication	55	212	0.259434	0.999991	1.37139e-05	1	0.042	TICRR_HUMAN	SLX4_HUMAN	RENT1_HUMAN	GRDN_HUMAN	DNA2_HUMAN	DBF4A_HUMAN	HELB_HUMAN	ORC3_HUMAN	CHK1_HUMAN	CTF18_HUMAN	ATR_HUMAN	DHX9_HUMAN	KAT7_HUMAN	NFIA_HUMAN	CAF1B_HUMAN	SIN3A_HUMAN	RMI1_HUMAN	REPI1_HUMAN	RECQ4_HUMAN	POLH_HUMAN	WRN_HUMAN	RECQ5_HUMAN	SMBP2_HUMAN	RFC3_HUMAN	TREX1_HUMAN	RBBP6_HUMAN	RFA2_HUMAN	DPOE1_HUMAN	DPOLA_HUMAN	DPOLL_HUMAN	DONS_HUMAN	DTL_HUMAN	DCC1_HUMAN	DPOD2_HUMAN	A0A1B0GVT8_HUMAN	B1AKN8_HUMAN	A0A590UJP1_HUMAN	Q5JQP2_HUMAN	C9JHC7_HUMAN	Q5JQP3_HUMAN
biological_process	GO:0015074	DNA integration	13	22	0.590909	0.999998	1.49628e-05	1	0.042	POK8_HUMAN	POK11_HUMAN	PO113_HUMAN	POK25_HUMAN	SCND3_HUMAN	POK7_HUMAN	NYNRI_HUMAN	POK6_HUMAN	POK18_HUMAN	POK10_HUMAN	POK19_HUMAN	A0A140T9Y6_HUMAN	A0A2R8Y5N3_HUMAN
biological_process	GO:0016310	phosphorylation	9	47	0.191489	0.999989	1.42515e-05	1	0.042	PK3CA_HUMAN	ALK_HUMAN	LIMK2_HUMAN	SIN1_HUMAN	PI4KA_HUMAN	PK3CG_HUMAN	NADK_HUMAN	SHPK_HUMAN	XYLB_HUMAN
biological_process	GO:0044770	cell cycle phase transition	3	6	0.5	0.99999	1.51994e-05	1	0.042	RENT1_HUMAN	PTPRC_HUMAN	TIM_HUMAN
biological_process	GO:0060429	epithelium development	1	6	0.166667	0.999989	1.47359e-05	1	0.042	CHD7_HUMAN
biological_process	GO:0031331	positive regulation of cellular catabolic process	0	3	0	0.999991	1.46955e-05	1	0.042
biological_process	GO:0001578	microtubule bundle formation	14	40	0.35	0.999993	1.54357e-05	1	0.044	MAP1B_HUMAN	CCSE2_HUMAN	KI20A_HUMAN	FES_HUMAN	CK5P2_HUMAN	CCD66_HUMAN	GA2L2_HUMAN	NUMA1_HUMAN	NCKP5_HUMAN	PRC1_HUMAN	PSRC1_HUMAN	NAV1_HUMAN	CLAP1_HUMAN	CLIP1_HUMAN
biological_process	GO:0070507	regulation of microtubule cytoskeleton organization	12	45	0.266667	0.999992	1.60419e-05	1	0.045	MPDZ_HUMAN	MAP6_HUMAN	CEP70_HUMAN	DIXC1_HUMAN	INADL_HUMAN	ROCK1_HUMAN	TRI36_HUMAN	CLAP1_HUMAN	BICD1_HUMAN	B7Z2D2_HUMAN	C9J710_HUMAN	C9J966_HUMAN
biological_process	GO:0006261	DNA-dependent DNA replication	12	35	0.342857	0.999992	1.55555e-05	1	0.045	PNKP_HUMAN	RFC1_HUMAN	RFC3_HUMAN	REV3L_HUMAN	WDHD1_HUMAN	DPOD3_HUMAN	DPOE1_HUMAN	DPOG1_HUMAN	DPOLQ_HUMAN	DPOD2_HUMAN	CDKA1_HUMAN	A0A087WWF6_HUMAN
biological_process	GO:0051649	establishment of localization in cell	2	8	0.25	0.999987	1.555e-05	1	0.045	ZWINT_HUMAN	DYH5_HUMAN
biological_process	GO:0051261	protein depolymerization	0	1	0	0.999992	1.56452e-05	1	0.045
biological_process	GO:0033044	regulation of chromosome organization	3	19	0.157895	0.99999	1.71432e-05	1	0.049	INO80_HUMAN	NFRKB_HUMAN	ARP8_HUMAN
biological_process	GO:2000144	positive regulation of DNA-templated transcription, initiation	3	7	0.428571	0.999995	1.78324e-05	1	0.051	BCLF1_HUMAN	MITF_HUMAN	SETX_HUMAN
biological_process	GO:0019827	stem cell population maintenance	17	56	0.303571	0.999992	1.88249e-05	1	0.053	RTF1_HUMAN	SMC1A_HUMAN	MED14_HUMAN	DDX6_HUMAN	EOMES_HUMAN	MED15_HUMAN	CTNB1_HUMAN	PAF1_HUMAN	NIPBL_HUMAN	RIF1_HUMAN	SMC3_HUMAN	SALL4_HUMAN	TET1_HUMAN	TRIM8_HUMAN	TUT4_HUMAN	NANOG_HUMAN	MED12_HUMAN
biological_process	GO:0045911	positive regulation of DNA recombination	1	1	1	0.999994	1.98853e-05	1	0.054	ZCPW1_HUMAN
biological_process	GO:0006999	nuclear pore organization	6	8	0.75	0.999998	2.10841e-05	1	0.061	NU205_HUMAN	NUP98_HUMAN	TPR_HUMAN	NUP54_HUMAN	NU133_HUMAN	NDC1_HUMAN
biological_process	GO:0003341	cilium movement	23	60	0.383333	0.999988	2.17642e-05	1	0.062	DYH1_HUMAN	CP100_HUMAN	CF206_HUMAN	DYH7_HUMAN	DNAI4_HUMAN	HYDIN_HUMAN	DNAI1_HUMAN	CFA70_HUMAN	RSH6A_HUMAN	ODAD3_HUMAN	CELR2_HUMAN	DYH9_HUMAN	DNHD1_HUMAN	DYH17_HUMAN	DYH5_HUMAN	DYH11_HUMAN	CCD40_HUMAN	CF251_HUMAN	CFA61_HUMAN	J3QQK8_HUMAN	M0QWZ6_HUMAN	E7EP17_HUMAN	K7EN59_HUMAN
biological_process	GO:0030705	cytoskeleton-dependent intracellular transport	12	44	0.272727	0.999988	2.17642e-05	1	0.062	GRDN_HUMAN	MAP6_HUMAN	KIF5C_HUMAN	KIF5A_HUMAN	KINH_HUMAN	DAPLE_HUMAN	CC88B_HUMAN	HOOK3_HUMAN	A0A2R8YG73_HUMAN	A0A2R8Y4W8_HUMAN	A0A2U3TZV9_HUMAN	A0A2R8Y4X4_HUMAN
biological_process	GO:0051568	histone H3-K4 methylation	9	25	0.36	0.999993	2.25828e-05	1	0.063	SET1B_HUMAN	KMT2D_HUMAN	PAXI1_HUMAN	KMT2A_HUMAN	MEN1_HUMAN	PRDM9_HUMAN	KDM6A_HUMAN	CXXC1_HUMAN	E5RFH5_HUMAN
biological_process	GO:0010824	regulation of centrosome duplication	5	21	0.238095	0.999994	2.2848e-05	1	0.063	CHM4C_HUMAN	CP131_HUMAN	PKHD1_HUMAN	XPO1_HUMAN	CHM2B_HUMAN
biological_process	GO:0061912	selective autophagy	1	2	0.5	0.999992	2.28409e-05	1	0.063	SQSTM_HUMAN
biological_process	GO:0060560	developmental growth involved in morphogenesis	1	3	0.333333	0.999987	2.46667e-05	1	0.064	EXT1_HUMAN
biological_process	GO:0016571	histone methylation	3	24	0.125	0.999987	2.59293e-05	1	0.067	NSD1_HUMAN	NSD3_HUMAN	EHMT2_HUMAN
biological_process	GO:0050803	regulation of synapse structure or activity	2	6	0.333333	0.999987	2.57195e-05	1	0.067	SYGP1_HUMAN	A4_HUMAN
biological_process	GO:0099173	postsynapse organization	3	6	0.5	0.999988	2.69789e-05	1	0.07	RHG39_HUMAN	SPTN2_HUMAN	CNKR2_HUMAN
biological_process	GO:0016050	vesicle organization	2	13	0.153846	0.999984	2.74498e-05	1	0.071	EPS15_HUMAN	FBP1L_HUMAN
biological_process	GO:0031056	regulation of histone modification	0	4	0	0.999986	2.82803e-05	1	0.078
biological_process	GO:0030334	regulation of cell migration	44	128	0.34375	0.999979	2.95637e-05	1	0.079	LAMA3_HUMAN	PLXA3_HUMAN	PLXA4_HUMAN	PLXB1_HUMAN	PLXB2_HUMAN	PLXB3_HUMAN	PLXD1_HUMAN	SLK_HUMAN	TTBK2_HUMAN	LMNA_HUMAN	LDB2_HUMAN	MACF1_HUMAN	KIF14_HUMAN	LAMA1_HUMAN	HACE1_HUMAN	AMOL1_HUMAN	DDX58_HUMAN	PAX6_HUMAN	LAMA4_HUMAN	LAMA5_HUMAN	PKHG3_HUMAN	LDB1_HUMAN	ROBO4_HUMAN	SRCN1_HUMAN	TENR_HUMAN	ROCK1_HUMAN	U17L2_HUMAN	CEAM1_HUMAN	MYSM1_HUMAN	GSX2_HUMAN	KIF2A_HUMAN	DOC10_HUMAN	AMOL2_HUMAN	AMOT_HUMAN	A0A0A6YYF2_HUMAN	A0A590UJ70_HUMAN	A0A087X165_HUMAN	A0A0A0MSA0_HUMAN	K7EIP4_HUMAN	A0A087WVV7_HUMAN
biological_process	GO:0007059	chromosome segregation	17	93	0.182796	0.99998	3.23445e-05	1	0.095	SPAG5_HUMAN	MMS19_HUMAN	ABRX2_HUMAN	INCE_HUMAN	CK5P2_HUMAN	CDCA2_HUMAN	BRCA1_HUMAN	CENPF_HUMAN	DLGP5_HUMAN	CEP85_HUMAN	NUMA1_HUMAN	SRPK1_HUMAN	USP9X_HUMAN	UBP44_HUMAN	CENPE_HUMAN	CENPT_HUMAN	H0YM11_HUMAN
biological_process	GO:0018022	peptidyl-lysine methylation	1	9	0.111111	0.999985	3.11745e-05	1	0.095	EFMT3_HUMAN
biological_process	GO:0060379	cardiac muscle cell myoblast differentiation	1	3	0.333333	0.999998	3.04574e-05	1	0.095	NRG1_HUMAN
biological_process	GO:0009895	negative regulation of catabolic process	0	1	0	0.999982	3.11304e-05	1	0.095
biological_process	GO:0032231	regulation of actin filament bundle assembly	0	2	0	0.999987	3.25268e-05	1	0.096
biological_process	GO:2001034	positive regulation of double-strand break repair via nonhomologous end joining	11	17	0.647059	0.999996	3.29593e-05	1	0.102	SHLD2_HUMAN	KDM4D_HUMAN	FUMH_HUMAN	PNKP_HUMAN	SMHD1_HUMAN	RIF1_HUMAN	PARP3_HUMAN	PRKDC_HUMAN	SHLD1_HUMAN	PARP9_HUMAN	DTX3L_HUMAN
biological_process	GO:0030010	establishment of cell polarity	9	34	0.264706	0.999985	3.38922e-05	1	0.103	SDCG8_HUMAN	EPHB1_HUMAN	PKD1_HUMAN	PARD3_HUMAN	NEK3_HUMAN	KI26B_HUMAN	KIBRA_HUMAN	ARHGB_HUMAN	ALPK2_HUMAN
biological_process	GO:0060840	artery development	3	8	0.375	0.999986	3.58585e-05	1	0.105	LUZP1_HUMAN	ACVL1_HUMAN	GLI3_HUMAN
biological_process	GO:0050807	regulation of synapse organization	5	20	0.25	0.999981	3.78063e-05	1	0.107	SLIK4_HUMAN	NEDD4_HUMAN	SLIK2_HUMAN	PTPRO_HUMAN	TUTLA_HUMAN
biological_process	GO:0043149	stress fiber assembly	4	16	0.25	0.999983	4.07458e-05	1	0.127	SRBS1_HUMAN	F1711_HUMAN	SRF_HUMAN	ZYX_HUMAN
biological_process	GO:0001889	liver development	32	82	0.390244	0.999981	4.14622e-05	1	0.136	PHF2_HUMAN	PK3CA_HUMAN	SP3_HUMAN	JARD2_HUMAN	HGF_HUMAN	MPRI_HUMAN	COBL_HUMAN	NOTC1_HUMAN	FTM_HUMAN	MED1_HUMAN	CTRO_HUMAN	PKD1_HUMAN	NF1_HUMAN	PKD2_HUMAN	TGBR3_HUMAN	XBP1_HUMAN	ONEC2_HUMAN	RBCC1_HUMAN	ATF2_HUMAN	HNF1A_HUMAN	GLU2B_HUMAN	MA2A1_HUMAN	H0YND5_HUMAN	A0A0A0MTK8_HUMAN	F5H0K0_HUMAN	U3KQS6_HUMAN	A0A087WXS2_HUMAN	A0A087WZC2_HUMAN	E0YMJ8_HUMAN	K7ELL7_HUMAN	A0A0A0MQU7_HUMAN	A0A0C4DGS8_HUMAN
biological_process	GO:0051693	actin filament capping	14	23	0.608696	0.999984	4.16184e-05	1	0.136	SPTN1_HUMAN	SPTN2_HUMAN	SPTN4_HUMAN	SPTN5_HUMAN	SPTB1_HUMAN	SCIN_HUMAN	SPTB2_HUMAN	A0A0D9SF54_HUMAN	A0A0D9SGF6_HUMAN	M0QZQ3_HUMAN	A4QPE4_HUMAN	A0A087WYQ1_HUMAN	A0A087WUZ3_HUMAN	C9JY79_HUMAN
biological_process	GO:0070192	chromosome organization involved in meiotic cell cycle	2	5	0.4	0.999984	4.16184e-05	1	0.136	MEIOC_HUMAN	RAD50_HUMAN
biological_process	GO:0019884	antigen processing and presentation of exogenous antigen	0	7	0	0.999981	4.19083e-05	1	0.137
biological_process	GO:0006606	protein import into nucleus	42	148	0.283784	0.999978	4.24089e-05	1	0.142	NPAP1_HUMAN	P12L2_HUMAN	RBP17_HUMAN	LMNA_HUMAN	DSRAD_HUMAN	FA53A_HUMAN	IPO8_HUMAN	IPO11_HUMAN	NU214_HUMAN	NOTC1_HUMAN	HEAT3_HUMAN	MED1_HUMAN	PRIC1_HUMAN	NUP93_HUMAN	PML_HUMAN	HIKES_HUMAN	P121C_HUMAN	NUP85_HUMAN	P53_HUMAN	P85A_HUMAN	NUP62_HUMAN	NUP98_HUMAN	STK4_HUMAN	SQSTM_HUMAN	P121B_HUMAN	TXNIP_HUMAN	SPN1_HUMAN	NU107_HUMAN	TPR_HUMAN	P121A_HUMAN	TSC2_HUMAN	DP13B_HUMAN	ATF2_HUMAN	NU133_HUMAN	NU153_HUMAN	NU188_HUMAN	CIKS_HUMAN	H3BQR0_HUMAN	K7ELC3_HUMAN	H3BTA6_HUMAN
biological_process	GO:0051492	regulation of stress fiber assembly	13	25	0.52	0.999982	4.5741e-05	1	0.143	PE2R4_HUMAN	ROCK2_HUMAN	BBS4_HUMAN	SYNPO_HUMAN	MKKS_HUMAN	TTC8_HUMAN	ROCK1_HUMAN	TSC1_HUMAN	ALMS1_HUMAN	A0A087WV20_HUMAN	A0A494C1N9_HUMAN	H7C1D9_HUMAN	A0A087WTU9_HUMAN
biological_process	GO:0060976	coronary vasculature development	11	25	0.44	0.999988	4.43198e-05	1	0.143	PLXD1_HUMAN	TAB1_HUMAN	CNTRL_HUMAN	DYHC2_HUMAN	MEGF8_HUMAN	PRIC1_HUMAN	PRDM1_HUMAN	ZBT14_HUMAN	VEGFB_HUMAN	AP2B1_HUMAN	A0A494BZW6_HUMAN
biological_process	GO:0000723	telomere maintenance	29	81	0.358025	0.999977	4.66441e-05	1	0.147	MRE11_HUMAN	RTEL1_HUMAN	DNA2_HUMAN	DCR1B_HUMAN	ATR_HUMAN	INO80_HUMAN	RIF1_HUMAN	PARP3_HUMAN	RECQ4_HUMAN	PRKDC_HUMAN	SP100_HUMAN	TERF1_HUMAN	WRN_HUMAN	TE2IP_HUMAN	TERF2_HUMAN	RAD50_HUMAN	RFA2_HUMAN	ARP8_HUMAN	NBN_HUMAN	ATM_HUMAN	A0A1W2PQ90_HUMAN	A0A494C1B7_HUMAN	A0A7I2YQE7_HUMAN	A0A6Q8PH76_HUMAN	A0A7I2V5I6_HUMAN	E7EN38_HUMAN	A0A7I2V5T5_HUMAN	E9PIN0_HUMAN	A0A0C4DG07_HUMAN
biological_process	GO:0060294	cilium movement involved in cell motility	6	17	0.352941	0.999978	4.64457e-05	1	0.147	CFA46_HUMAN	RSH6A_HUMAN	TEKT3_HUMAN	TEKT4_HUMAN	CFA54_HUMAN	M0R2K1_HUMAN
biological_process	GO:0003256	regulation of transcription from RNA polymerase II promoter involved in myocardial precursor cell differentiation	2	3	0.666667	0.999999	4.73588e-05	1	0.16	NOTC1_HUMAN	SUH_HUMAN
biological_process	GO:0000414	regulation of histone H3-K36 methylation	1	1	1	0.999999	4.73588e-05	1	0.16	NSD1_HUMAN
biological_process	GO:0070973	protein localization to endoplasmic reticulum exit site	13	23	0.565217	0.999992	4.81304e-05	1	0.163	BAP29_HUMAN	GBF1_HUMAN	SC16B_HUMAN	SC16A_HUMAN	MIA2_HUMAN	TGO1_HUMAN	H7C5E2_HUMAN	C9JGJ9_HUMAN	F8WB99_HUMAN	C9IYK6_HUMAN	H0Y7N8_HUMAN	C9JTE9_HUMAN	B7Z2L0_HUMAN
biological_process	GO:0030326	embryonic limb morphogenesis	16	36	0.444444	0.999978	5.19015e-05	1	0.179	PBX1_HUMAN	FBN2_HUMAN	DYHC2_HUMAN	GREM1_HUMAN	MEGF8_HUMAN	MYH3_HUMAN	FBXW4_HUMAN	PBX2_HUMAN	SALL4_HUMAN	DLX5_HUMAN	TGFB2_HUMAN	PTC1_HUMAN	TBX5_HUMAN	HXD10_HUMAN	DLX6_HUMAN	A0A0A0MQU7_HUMAN
biological_process	GO:0031060	regulation of histone methylation	1	11	0.0909091	0.99998	5.35358e-05	1	0.187	NNMT_HUMAN
biological_process	GO:2000142	regulation of DNA-templated transcription, initiation	0	1	0	0.999983	5.52587e-05	1	0.191
biological_process	GO:0032272	negative regulation of protein polymerization	0	1	0	0.999973	5.79575e-05	1	0.192
biological_process	GO:0060261	positive regulation of transcription initiation from RNA polymerase II promoter	18	37	0.486486	0.999985	5.79619e-05	1	0.193	MED17_HUMAN	TAF6_HUMAN	TAF8_HUMAN	MED14_HUMAN	ERCC6_HUMAN	DHX36_HUMAN	MED1_HUMAN	PAXI1_HUMAN	MED13_HUMAN	TAF2_HUMAN	TAF4_HUMAN	TAF4B_HUMAN	SRF_HUMAN	TAF1_HUMAN	TBP_HUMAN	HNF1A_HUMAN	MED12_HUMAN	HNF1B_HUMAN
biological_process	GO:0030835	negative regulation of actin filament depolymerization	2	9	0.222222	0.999977	5.80341e-05	1	0.193	PK3CA_HUMAN	PKHH2_HUMAN
biological_process	GO:1902117	positive regulation of organelle assembly	1	1	1	0.999979	5.80343e-05	1	0.193	STX18_HUMAN
biological_process	GO:0032200	telomere organization	0	4	0	0.999969	5.99052e-05	1	0.193
biological_process	GO:0009968	negative regulation of signal transduction	17	69	0.246377	0.999953	6.2264e-05	1	0.197	RGS17_HUMAN	SHIP1_HUMAN	RGS12_HUMAN	RGS22_HUMAN	RGS6_HUMAN	BRAP_HUMAN	IBP3_HUMAN	ACVR1_HUMAN	B7Z2N1_HUMAN	A0A0A0MRA9_HUMAN	A0A087WTW9_HUMAN	A0A087X1Q5_HUMAN	J3QL70_HUMAN	A0A0J9YXY1_HUMAN	B7Z673_HUMAN	A0A7P0Z4M7_HUMAN	B7Z7N5_HUMAN
biological_process	GO:0006275	regulation of DNA replication	13	47	0.276596	0.999972	6.27974e-05	1	0.198	GRDN_HUMAN	ACVL1_HUMAN	JADE3_HUMAN	ORC3_HUMAN	ESCO1_HUMAN	INO80_HUMAN	KAT7_HUMAN	NFRKB_HUMAN	SMC3_HUMAN	RBBP6_HUMAN	ARP8_HUMAN	DCC1_HUMAN	EHMT2_HUMAN
biological_process	GO:0007266	Rho protein signal transduction	24	71	0.338028	0.999969	6.40658e-05	1	0.2	ROCK2_HUMAN	LIMK1_HUMAN	CNKR1_HUMAN	EPS8_HUMAN	PKHG5_HUMAN	TNR16_HUMAN	RHG04_HUMAN	RHG06_HUMAN	ROCK1_HUMAN	RHG05_HUMAN	CELR1_HUMAN	MYO9B_HUMAN	AGRG1_HUMAN	CO1A2_HUMAN	BORG2_HUMAN	ARHGB_HUMAN	ES8L3_HUMAN	ES8L2_HUMAN	E9PF63_HUMAN	A0A6I8PRU0_HUMAN	A0A0U1RQV4_HUMAN	Q14DU5_HUMAN	M0R300_HUMAN	M0R0P8_HUMAN
biological_process	GO:0003407	neural retina development	4	16	0.25	0.999977	6.51759e-05	1	0.203	SMRD3_HUMAN	TGFB2_HUMAN	AT2B2_HUMAN	AT2B4_HUMAN
biological_process	GO:0006611	protein export from nucleus	25	57	0.438596	0.999975	6.54162e-05	1	0.205	RBP17_HUMAN	DSRAD_HUMAN	NU214_HUMAN	EGR2_HUMAN	PKD1_HUMAN	RNB3L_HUMAN	SMUF1_HUMAN	XPO1_HUMAN	XPO7_HUMAN	XPO5_HUMAN	RANB3_HUMAN	CCHCR_HUMAN	A0A7I2V2Y6_HUMAN	A0A7I2YQX3_HUMAN	A0A7I2V2S3_HUMAN	C9JKM9_HUMAN	A0A7I2V461_HUMAN	A0A7I2V488_HUMAN	A0A7I2V4A3_HUMAN	A0A7I2V3W6_HUMAN	A0A7I2V3N0_HUMAN	A0A7I2V3P3_HUMAN	A0A7I2YQV4_HUMAN	A0A7P0Z4B7_HUMAN	A0A7I2V6B9_HUMAN
biological_process	GO:0010629	negative regulation of gene expression	65	245	0.265306	0.99995	6.80082e-05	1	0.206	PK3CA_HUMAN	RBMS3_HUMAN	SMCR8_HUMAN	TMF1_HUMAN	SH3G2_HUMAN	ROCK2_HUMAN	HIF1A_HUMAN	LRP3_HUMAN	LRP1_HUMAN	ACVL1_HUMAN	AURKA_HUMAN	DAXX_HUMAN	KCNQ1_HUMAN	NOTC1_HUMAN	BBS4_HUMAN	CHD4_HUMAN	DGKQ_HUMAN	EGLN_HUMAN	AFF2_HUMAN	CTNB1_HUMAN	CELF1_HUMAN	CR3L1_HUMAN	MRP2_HUMAN	MEF2C_HUMAN	NR1H2_HUMAN	PRDM1_HUMAN	ANXA7_HUMAN	NOS2_HUMAN	LDLR_HUMAN	MKKS_HUMAN	SHIP2_HUMAN	STOX1_HUMAN	NOE1_HUMAN	SETB1_HUMAN	TADBP_HUMAN	PRGR_HUMAN	PARP9_HUMAN	PARPT_HUMAN	ROBO1_HUMAN	TGFB2_HUMAN
biological_process	GO:0046907	intracellular transport	9	41	0.219512	0.999945	6.76834e-05	1	0.206	BBS4_HUMAN	FMN2_HUMAN	MKKS_HUMAN	J3KQ37_HUMAN	A0A286YES2_HUMAN	B7Z7F3_HUMAN	F8VYC4_HUMAN	A0A1W2PNU4_HUMAN	J3KNE0_HUMAN
biological_process	GO:0006913	nucleocytoplasmic transport	5	28	0.178571	0.999957	6.70543e-05	1	0.206	NU205_HUMAN	NUP98_HUMAN	XPO1_HUMAN	E9PR16_HUMAN	G3V198_HUMAN
biological_process	GO:1903146	regulation of autophagy of mitochondrion	8	17	0.470588	0.999983	7.25323e-05	1	0.215	HTRA2_HUMAN	HDAC6_HUMAN	HAX1_HUMAN	SRBP1_HUMAN	SRC8_HUMAN	SRBP2_HUMAN	UBP36_HUMAN	AT132_HUMAN
biological_process	GO:0008154	actin polymerization or depolymerization	24	58	0.413793	0.999951	7.69022e-05	1	0.222	SPC1L_HUMAN	SVIL_HUMAN	EVL_HUMAN	AVIL_HUMAN	SCIN_HUMAN	ABI1_HUMAN	ABI2_HUMAN	ENAH_HUMAN	A0A0C4DG21_HUMAN	A0A7D9NKC8_HUMAN	A0A0A0MQU9_HUMAN	E7EW77_HUMAN	H7C3Q7_HUMAN	H0Y6B5_HUMAN	F8WEB9_HUMAN	A0A0A0MRT6_HUMAN	H0YJN0_HUMAN	K7ENL7_HUMAN	K7EM16_HUMAN	E7EP65_HUMAN	E9PEZ7_HUMAN	G3V314_HUMAN	B6VEX4_HUMAN	F8WAL6_HUMAN
biological_process	GO:0031062	positive regulation of histone methylation	5	11	0.454545	0.999977	7.76831e-05	1	0.223	BRE1A_HUMAN	PAF1_HUMAN	PAXB1_HUMAN	TET1_HUMAN	XBP1_HUMAN
biological_process	GO:0045165	cell fate commitment	12	58	0.206897	0.999956	7.84391e-05	1	0.226	KDM6B_HUMAN	EXT1_HUMAN	PML_HUMAN	PRDM1_HUMAN	MITF_HUMAN	SOX2_HUMAN	SOX13_HUMAN	SPY2_HUMAN	TGFI1_HUMAN	WNT2_HUMAN	ONEC2_HUMAN	A0A3B3IU23_HUMAN
biological_process	GO:0051495	positive regulation of cytoskeleton organization	2	5	0.4	0.999954	7.93384e-05	1	0.227	PLXA3_HUMAN	VINEX_HUMAN
biological_process	GO:2001032	regulation of double-strand break repair via nonhomologous end joining	2	9	0.222222	0.999983	7.92152e-05	1	0.227	MRNIP_HUMAN	Q5TGB0_HUMAN
biological_process	GO:0099111	microtubule-based transport	1	2	0.5	0.999956	8.09226e-05	1	0.227	HD_HUMAN
biological_process	GO:0097061	dendritic spine organization	0	4	0	0.99997	7.99342e-05	1	0.227
biological_process	GO:0043488	regulation of mRNA stability	17	103	0.165049	0.999954	8.47465e-05	1	0.243	MAPK2_HUMAN	DHX36_HUMAN	FUBP2_HUMAN	PUM1_HUMAN	YTHD2_HUMAN	YTHD3_HUMAN	ZC3HE_HUMAN	RC3H1_HUMAN	A0A087WZT0_HUMAN	H0YJA2_HUMAN	G3V5Z7_HUMAN	G3V295_HUMAN	F5GX11_HUMAN	G3V411_HUMAN	M0QZ22_HUMAN	G3V3I1_HUMAN	G3V256_HUMAN
biological_process	GO:2001021	negative regulation of response to DNA damage stimulus	0	1	0	0.999966	8.70415e-05	1	0.249
biological_process	GO:2000042	negative regulation of double-strand break repair via homologous recombination	13	24	0.541667	0.999985	8.73285e-05	1	0.251	SHLD2_HUMAN	TP53B_HUMAN	HELB_HUMAN	FANCB_HUMAN	SMHD1_HUMAN	RIF1_HUMAN	SHLD1_HUMAN	RECQ5_HUMAN	UBQL4_HUMAN	PARI_HUMAN	RADX_HUMAN	DPOLQ_HUMAN	B4DZ31_HUMAN
biological_process	GO:0051170	import into nucleus	0	4	0	0.999953	8.85934e-05	1	0.259
biological_process	GO:0051247	positive regulation of protein metabolic process	1	10	0.1	0.999928	9.35645e-05	1	0.263	A4_HUMAN
biological_process	GO:0018023	peptidyl-lysine trimethylation	2	16	0.125	0.999968	9.57091e-05	1	0.264	SETD3_HUMAN	SETD2_HUMAN
biological_process	GO:0043087	regulation of GTPase activity	47	149	0.315436	0.999935	9.71841e-05	1	0.267	PLXA3_HUMAN	PLXA4_HUMAN	PLXB1_HUMAN	PLXB2_HUMAN	PLXB3_HUMAN	PLXD1_HUMAN	SI1L1_HUMAN	RASL3_HUMAN	FGD6_HUMAN	GRP3_HUMAN	FGD5_HUMAN	NF1_HUMAN	RHG44_HUMAN	SYGP1_HUMAN	RPGF6_HUMAN	VAV_HUMAN	RHG27_HUMAN	NTRK2_HUMAN	RHG09_HUMAN	RHG12_HUMAN	PROM2_HUMAN	OCRL_HUMAN	RBGPR_HUMAN	NGAP_HUMAN	MTMR5_HUMAN	MTMRD_HUMAN	ARHG5_HUMAN	B7ZCA0_HUMAN	A0A0G2JRG8_HUMAN	A0A0C4DGE6_HUMAN	H0Y638_HUMAN	A0A0A0MQZ2_HUMAN	A0A2R8Y6T2_HUMAN	A0A0G2JNY3_HUMAN	A0A6Q8PHP8_HUMAN	E9PNT2_HUMAN	E9PNX6_HUMAN	H0Y465_HUMAN	H0YDZ1_HUMAN	A0A087WV00_HUMAN
biological_process	GO:0050772	positive regulation of axonogenesis	14	32	0.4375	0.999964	9.76744e-05	1	0.27	PLXA3_HUMAN	PLXA4_HUMAN	PLXB1_HUMAN	PLXB2_HUMAN	PLXB3_HUMAN	PLXD1_HUMAN	TIAM2_HUMAN	ROBO2_HUMAN	MAP6_HUMAN	DIXC1_HUMAN	SKIL_HUMAN	NIN_HUMAN	ROBO1_HUMAN	NTRK2_HUMAN
biological_process	GO:0010948	negative regulation of cell cycle process	0	1	0	0.999939	9.90952e-05	1	0.274
biological_process	GO:0010506	regulation of autophagy	24	99	0.242424	0.999935	0.000106175	1	0.278	PK3C3_HUMAN	SOGA1_HUMAN	SMCR8_HUMAN	ITPR1_HUMAN	HDAC6_HUMAN	LAMP3_HUMAN	P85B_HUMAN	DEPD5_HUMAN	EP300_HUMAN	RMC1_HUMAN	ROCK1_HUMAN	WAC_HUMAN	UBP33_HUMAN	IF16_HUMAN	KEAP1_HUMAN	MTMR3_HUMAN	ATM_HUMAN	ABL1_HUMAN	DCA12_HUMAN	K7ENL9_HUMAN	A0A087WZD4_HUMAN	D6RH33_HUMAN	H0YDM2_HUMAN	X6R3R3_HUMAN
biological_process	GO:0060042	retina morphogenesis in camera-type eye	2	9	0.222222	0.999966	0.000103798	1	0.278	LRP5_HUMAN	MA2A1_HUMAN
biological_process	GO:0072073	kidney epithelium development	2	2	1	0.999949	0.000110135	1	0.285	SALL1_HUMAN	KANK2_HUMAN
biological_process	GO:0000281	mitotic cytokinesis	29	91	0.318681	0.999948	0.000113852	1	0.286	SEPT6_HUMAN	ROCK2_HUMAN	KI20A_HUMAN	KIF4B_HUMAN	INCE_HUMAN	APC_HUMAN	KIF4A_HUMAN	BBS4_HUMAN	CKAP2_HUMAN	CEP55_HUMAN	ESPL1_HUMAN	ANK3_HUMAN	KIF23_HUMAN	CTRO_HUMAN	SON_HUMAN	TALAN_HUMAN	NUSAP_HUMAN	SPTB2_HUMAN	ROCK1_HUMAN	ZFY26_HUMAN	TRI36_HUMAN	MYH10_HUMAN	ANLN_HUMAN	G3V2D8_HUMAN	H0YMD2_HUMAN	H0Y432_HUMAN	A0A7I2YQV0_HUMAN	A0A7I2V403_HUMAN	A0A7I2YQU3_HUMAN
biological_process	GO:0031401	positive regulation of protein modification process	1	7	0.142857	0.999918	0.000112146	1	0.286	ATG10_HUMAN
biological_process	GO:0022604	regulation of cell morphogenesis	8	25	0.32	0.999932	0.000115172	1	0.287	CAMP1_HUMAN	BCL9L_HUMAN	SH319_HUMAN	ZN135_HUMAN	ZMYM3_HUMAN	ZMYM4_HUMAN	ZMYM6_HUMAN	ZRAN1_HUMAN
biological_process	GO:0003231	cardiac ventricle development	4	7	0.571429	0.999948	0.000116511	1	0.289	GRB1L_HUMAN	SCN5A_HUMAN	NACA_HUMAN	MYCD_HUMAN
biological_process	GO:0014065	phosphatidylinositol 3-kinase signaling	18	44	0.409091	0.99994	0.000125953	1	0.328	PI3R5_HUMAN	PK3CA_HUMAN	PKHA1_HUMAN	KBTB2_HUMAN	P85B_HUMAN	P3C2A_HUMAN	LTK_HUMAN	NYAP2_HUMAN	P85A_HUMAN	NF1_HUMAN	NYAP1_HUMAN	SIR2_HUMAN	PK3CG_HUMAN	XBP1_HUMAN	MYO16_HUMAN	BY55_HUMAN	F8W883_HUMAN	C9JS30_HUMAN
biological_process	GO:0007224	smoothened signaling pathway	34	97	0.350515	0.999936	0.000128307	1	0.329	PK2L1_HUMAN	STK36_HUMAN	RO60_HUMAN	TT21B_HUMAN	TTBK2_HUMAN	IQUB_HUMAN	LBN_HUMAN	HIPK1_HUMAN	PAX6_HUMAN	PTC2_HUMAN	CDON_HUMAN	STIL_HUMAN	TALD3_HUMAN	TECT3_HUMAN	TECT2_HUMAN	PTC1_HUMAN	HIPK2_HUMAN	DZI1L_HUMAN	DZIP1_HUMAN	CENPJ_HUMAN	GLI1_HUMAN	GLI2_HUMAN	GLI3_HUMAN	EVC_HUMAN	A0A0C4DGE7_HUMAN	A0A2R8YGX0_HUMAN	A0A494C171_HUMAN	A0A087WYM5_HUMAN	H0YJF0_HUMAN	A0A494C058_HUMAN	A0A7I2V4X9_HUMAN	A0A494C075_HUMAN	A0A494C0M8_HUMAN	A0A494C1C3_HUMAN
biological_process	GO:0006900	vesicle budding from membrane	6	16	0.375	0.999949	0.00013064	1	0.333	CHM4C_HUMAN	CHMP7_HUMAN	AP2M1_HUMAN	CHMP6_HUMAN	PICAL_HUMAN	FBP1L_HUMAN
biological_process	GO:0003205	cardiac chamber development	0	2	0	0.999934	0.000132672	1	0.334
biological_process	GO:0060236	regulation of mitotic spindle organization	10	17	0.588235	0.999962	0.000145368	1	0.359	GPSM2_HUMAN	BORA_HUMAN	PKD1_HUMAN	NUMA1_HUMAN	TACC3_HUMAN	NUP62_HUMAN	PARP3_HUMAN	PSRC1_HUMAN	ANR53_HUMAN	DYHC1_HUMAN
biological_process	GO:0046599	regulation of centriole replication	7	12	0.583333	0.99997	0.000145811	1	0.364	CE295_HUMAN	SPICE_HUMAN	STIL_HUMAN	CENPJ_HUMAN	ALMS1_HUMAN	H0Y5L8_HUMAN	F6VUX8_HUMAN
biological_process	GO:0033962	P-body assembly	7	14	0.5	0.999975	0.000150277	1	0.373	PATL2_HUMAN	LS14A_HUMAN	DDX6_HUMAN	PATL1_HUMAN	RC3H1_HUMAN	ATX2_HUMAN	DYHC1_HUMAN
biological_process	GO:0070935	3'-UTR-mediated mRNA stabilization	10	20	0.5	0.999972	0.000151338	1	0.377	MAPK2_HUMAN	ELAV4_HUMAN	DAZ1_HUMAN	DAZ2_HUMAN	DAZL_HUMAN	TADBP_HUMAN	RBM10_HUMAN	ANGE2_HUMAN	DAZ4_HUMAN	DAZ3_HUMAN
biological_process	GO:0007099	centriole replication	14	41	0.341463	0.999947	0.000154162	1	0.381	PLK4_HUMAN	MOONR_HUMAN	CK5P2_HUMAN	CE295_HUMAN	WDR62_HUMAN	CNTRB_HUMAN	CE192_HUMAN	CENPJ_HUMAN	CEP63_HUMAN	CEP72_HUMAN	H0YAL6_HUMAN	I3L3Y0_HUMAN	J3KR82_HUMAN	J3KR84_HUMAN
biological_process	GO:0048593	camera-type eye morphogenesis	4	17	0.235294	0.999922	0.000170731	1	0.396	EPHB1_HUMAN	NF1_HUMAN	TEN3_HUMAN	GLI3_HUMAN
biological_process	GO:0046777	protein autophosphorylation	53	193	0.274611	0.999903	0.00017405	1	0.397	PEAK1_HUMAN	SLK_HUMAN	STK39_HUMAN	TNIK_HUMAN	SMG1_HUMAN	STK24_HUMAN	MAPK5_HUMAN	MAK_HUMAN	LMTK2_HUMAN	M3K12_HUMAN	MAPK2_HUMAN	M3K3_HUMAN	ALK_HUMAN	CDKL5_HUMAN	AURKA_HUMAN	FES_HUMAN	IRAK3_HUMAN	INSRR_HUMAN	INSR_HUMAN	EPHB1_HUMAN	ATR_HUMAN	NLK_HUMAN	OXSR1_HUMAN	PYR1_HUMAN	CHK2_HUMAN	RIPK1_HUMAN	SIK1_HUMAN	SIK2_HUMAN	STK4_HUMAN	STK33_HUMAN	ST17B_HUMAN	TIF1A_HUMAN	STK10_HUMAN	WNK2_HUMAN	VRK2_HUMAN	WNK3_HUMAN	TXK_HUMAN	NTRK2_HUMAN	TAF1_HUMAN	TAOK3_HUMAN
biological_process	GO:0097692	histone H3-K4 monomethylation	7	9	0.777778	0.99999	0.000178984	1	0.429	SET1A_HUMAN	SET1B_HUMAN	KMT2C_HUMAN	KMT2D_HUMAN	KMT2A_HUMAN	RLF_HUMAN	PRDM9_HUMAN
biological_process	GO:0051292	nuclear pore complex assembly	7	9	0.777778	0.99999	0.000178984	1	0.429	ELYS_HUMAN	NUP93_HUMAN	NU205_HUMAN	NUP98_HUMAN	NU107_HUMAN	NU153_HUMAN	NDC1_HUMAN
biological_process	GO:0043066	negative regulation of apoptotic process	134	543	0.246777	0.999861	0.000189598	1	0.44	MRE11_HUMAN	PAX2_HUMAN	TAF9B_HUMAN	TMF1_HUMAN	TOPRS_HUMAN	PRAM5_HUMAN	PRA22_HUMAN	LRP2_HUMAN	HGF_HUMAN	MALT1_HUMAN	DSRAD_HUMAN	AURKA_HUMAN	CDN1B_HUMAN	HIP1R_HUMAN	ANGP1_HUMAN	ANGP4_HUMAN	BCL2_HUMAN	HIPK3_HUMAN	KIF14_HUMAN	ENPL_HUMAN	FMN2_HUMAN	AREL1_HUMAN	CTNB1_HUMAN	BIRC6_HUMAN	ANGL4_HUMAN	K1C18_HUMAN	GREM1_HUMAN	ERCC5_HUMAN	MED1_HUMAN	BIRC1_HUMAN	BNIP3_HUMAN	PAX7_HUMAN	HAX1_HUMAN	ATS20_HUMAN	PRA18_HUMAN	FIGL1_HUMAN	P53_HUMAN	LTK_HUMAN	PRA13_HUMAN	P85A_HUMAN
biological_process	GO:0031116	positive regulation of microtubule polymerization	15	29	0.517241	0.999954	0.000189854	1	0.444	MAP1B_HUMAN	CDN1B_HUMAN	FES_HUMAN	CK5P2_HUMAN	NUMA1_HUMAN	SLAI1_HUMAN	SLAI2_HUMAN	TGRM1_HUMAN	NIN_HUMAN	PSRC1_HUMAN	ANR53_HUMAN	NAV3_HUMAN	AKAP9_HUMAN	CLAP1_HUMAN	CLIP1_HUMAN
biological_process	GO:0060397	growth hormone receptor signaling pathway via JAK-STAT	9	14	0.642857	0.999979	0.000193707	1	0.458	JAK3_HUMAN	STA5B_HUMAN	STA5A_HUMAN	A0A7I2V380_HUMAN	K7EIF9_HUMAN	A0A7I2YQF1_HUMAN	K7EK35_HUMAN	A0A7I2YQY3_HUMAN	C9J4I3_HUMAN
biological_process	GO:0003257	positive regulation of transcription from RNA polymerase II promoter involved in myocardial precursor cell differentiation	5	5	1	1	0.000209181	1	0.538	GREM1_HUMAN	TBXT_HUMAN	SRF_HUMAN	MYCD_HUMAN	J3KP65_HUMAN
biological_process	GO:0048754	branching morphogenesis of an epithelial tube	8	23	0.347826	0.999897	0.000209927	1	0.539	NOTC1_HUMAN	EGF_HUMAN	PKD1_HUMAN	PKHD1_HUMAN	TIM_HUMAN	HNF1B_HUMAN	GLI2_HUMAN	A0A7I2PJA1_HUMAN
biological_process	GO:0007167	enzyme linked receptor protein signaling pathway	2	7	0.285714	0.999841	0.000212419	1	0.542	LRP1_HUMAN	JAK3_HUMAN
biological_process	GO:0021987	cerebral cortex development	20	66	0.30303	0.999904	0.000214667	1	0.55	TACC1_HUMAN	TACC2_HUMAN	HIF1A_HUMAN	KIF14_HUMAN	MCPH1_HUMAN	BBS4_HUMAN	GTR1_HUMAN	BNIP3_HUMAN	CNTP2_HUMAN	NF1_HUMAN	TACC3_HUMAN	MKKS_HUMAN	SYNC_HUMAN	WDR62_HUMAN	SYF1_HUMAN	NTRK2_HUMAN	TBR1_HUMAN	TSC1_HUMAN	ASPM_HUMAN	A0A075B6G3_HUMAN
biological_process	GO:0016579	protein deubiquitination	73	303	0.240924	0.999866	0.000215472	1	0.553	JOS2_HUMAN	OTUD4_HUMAN	U17L3_HUMAN	UL17C_HUMAN	USP9X_HUMAN	UBP16_HUMAN	UBP38_HUMAN	U17LO_HUMAN	U17LB_HUMAN	U17LM_HUMAN	UBP32_HUMAN	UBP34_HUMAN	U17LF_HUMAN	U17LA_HUMAN	UBP29_HUMAN	U17L5_HUMAN	U17L7_HUMAN	U17LH_HUMAN	U17LJ_HUMAN	UBP35_HUMAN	U17LI_HUMAN	UBP19_HUMAN	UBP44_HUMAN	UBP24_HUMAN	U17L4_HUMAN	UBP42_HUMAN	U17LL_HUMAN	U17L6_HUMAN	U17LK_HUMAN	TNAP3_HUMAN	UBP6_HUMAN	UBP31_HUMAN	USP9Y_HUMAN	U17LD_HUMAN	UBP54_HUMAN	UBP33_HUMAN	UBP36_HUMAN	UBP28_HUMAN	U17L8_HUMAN	ZC12A_HUMAN
biological_process	GO:0040029	regulation of gene expression, epigenetic	5	18	0.277778	0.99991	0.000215398	1	0.553	HDAC6_HUMAN	MORC1_HUMAN	ZN335_HUMAN	AP2C_HUMAN	IF16_HUMAN
biological_process	GO:0042325	regulation of phosphorylation	5	21	0.238095	0.999833	0.000217735	1	0.554	EGLN_HUMAN	SIR2_HUMAN	RAD17_HUMAN	IKKB_HUMAN	B5MC51_HUMAN
biological_process	GO:0003279	cardiac septum development	3	10	0.3	0.999906	0.000217818	1	0.555	PLXD1_HUMAN	TAB1_HUMAN	ZBT14_HUMAN
biological_process	GO:0035108	limb morphogenesis	4	14	0.285714	0.999892	0.000223019	1	0.556	MEGF8_HUMAN	TBX4_HUMAN	PTC1_HUMAN	GLI3_HUMAN
biological_process	GO:0061351	neural precursor cell proliferation	4	14	0.285714	0.999892	0.000223019	1	0.556	EPHB1_HUMAN	ORC3_HUMAN	RPGR1_HUMAN	DREB_HUMAN
biological_process	GO:0010032	meiotic chromosome condensation	6	7	0.857143	0.999993	0.000226568	1	0.587	SMC2_HUMAN	CNDD3_HUMAN	SMC4_HUMAN	CND1_HUMAN	CNDH2_HUMAN	G3V1A9_HUMAN
biological_process	GO:0007221	positive regulation of transcription of Notch receptor target	6	7	0.857143	0.999993	0.000226568	1	0.587	NOTC1_HUMAN	SUH_HUMAN	RBM15_HUMAN	MAML1_HUMAN	MAML2_HUMAN	MAML3_HUMAN
biological_process	GO:0006211	5-methylcytosine catabolic process	6	7	0.857143	0.999993	0.000226568	1	0.587	TET1_HUMAN	TET2_HUMAN	TET3_HUMAN	E7EQS8_HUMAN	E7EPB1_HUMAN	A0A5H1ZRP3_HUMAN
biological_process	GO:1901228	positive regulation of transcription from RNA polymerase II promoter involved in heart development	1	2	0.5	0.999993	0.000226568	1	0.587	NACA_HUMAN
biological_process	GO:1903431	positive regulation of cell maturation	1	1	1	0.999993	0.000226568	1	0.587	CLC7A_HUMAN
biological_process	GO:0008283	cell population proliferation	44	162	0.271605	0.999813	0.000230464	1	0.589	USPL1_HUMAN	MRE11_HUMAN	TACC1_HUMAN	TACC2_HUMAN	TPO_HUMAN	LRP2_HUMAN	BRAT1_HUMAN	GRHL2_HUMAN	LICH_HUMAN	KANK1_HUMAN	LARP1_HUMAN	BOP1_HUMAN	FA83B_HUMAN	ATAD5_HUMAN	DUX4C_HUMAN	FA83D_HUMAN	BUB1_HUMAN	MPIP3_HUMAN	ITA2_HUMAN	MCM10_HUMAN	CNTP2_HUMAN	LTK_HUMAN	TACC3_HUMAN	NRG1_HUMAN	RHDF1_HUMAN	DLX5_HUMAN	YAP1_HUMAN	P63_HUMAN	RGRF1_HUMAN	UBP28_HUMAN	TYRO_HUMAN	Z324A_HUMAN	CSPG4_HUMAN	P_HUMAN	NBN_HUMAN	KAT2A_HUMAN	LIPE_HUMAN	KI67_HUMAN	E2F8_HUMAN	ASCC3_HUMAN
biological_process	GO:0045824	negative regulation of innate immune response	9	20	0.45	0.999914	0.000230089	1	0.589	RO52_HUMAN	IRAK3_HUMAN	CATIN_HUMAN	TRAD1_HUMAN	NLRC3_HUMAN	TNAP3_HUMAN	TREX1_HUMAN	DHX58_HUMAN	IF16_HUMAN
biological_process	GO:0021537	telencephalon development	3	17	0.176471	0.999869	0.000230012	1	0.589	SCN5A_HUMAN	RFX4_HUMAN	KAT2A_HUMAN
biological_process	GO:0035051	cardiocyte differentiation	1	2	0.5	0.99989	0.000229338	1	0.589	MYCD_HUMAN
biological_process	GO:0048514	blood vessel morphogenesis	2	21	0.0952381	0.999836	0.000232775	1	0.59	LAMA1_HUMAN	COT2_HUMAN
biological_process	GO:0051258	protein polymerization	0	19	0	0.99984	0.000237933	1	0.595
biological_process	GO:0051782	negative regulation of cell division	4	9	0.444444	0.999967	0.000238154	1	0.598	INTU_HUMAN	TXNIP_HUMAN	SUSD2_HUMAN	PTC1_HUMAN
biological_process	GO:0060997	dendritic spine morphogenesis	6	20	0.3	0.999914	0.000247644	1	0.605	SHAN1_HUMAN	EPHB1_HUMAN	HDAC6_HUMAN	DLG4_HUMAN	DOC10_HUMAN	CTND2_HUMAN
biological_process	GO:0043069	negative regulation of programmed cell death	4	14	0.285714	0.999816	0.000248387	1	0.605	PAX2_HUMAN	KANK2_HUMAN	NUP62_HUMAN	MECOM_HUMAN
biological_process	GO:0010842	retina layer formation	13	26	0.5	0.999949	0.000251844	1	0.617	TOPRS_HUMAN	HIPK1_HUMAN	IGFN1_HUMAN	FOXN4_HUMAN	SDK2_HUMAN	SDK1_HUMAN	PTPRM_HUMAN	XLRS1_HUMAN	AP2B_HUMAN	HIPK2_HUMAN	DSCAM_HUMAN	AHI1_HUMAN	E9PQ73_HUMAN
biological_process	GO:0071346	cellular response to interferon-gamma	11	97	0.113402	0.999865	0.000257049	1	0.62	IRF8_HUMAN	KINH_HUMAN	ATS13_HUMAN	CCL21_HUMAN	NOS2_HUMAN	STXB3_HUMAN	STX4_HUMAN	X3CL1_HUMAN	ZYX_HUMAN	TLR3_HUMAN	A0A0B4J1S1_HUMAN
biological_process	GO:0021915	neural tube development	10	27	0.37037	0.999867	0.000260367	1	0.628	GRHL2_HUMAN	C2CD3_HUMAN	NOTC1_HUMAN	DACT1_HUMAN	INTU_HUMAN	PKD1_HUMAN	NF1_HUMAN	STIL_HUMAN	PKD2_HUMAN	NU133_HUMAN
biological_process	GO:1902806	regulation of cell cycle G1/S phase transition	3	10	0.3	0.999867	0.000260367	1	0.628	CDN1B_HUMAN	TAF1_HUMAN	AT2B4_HUMAN
biological_process	GO:0080182	histone H3-K4 trimethylation	11	22	0.5	0.999952	0.000261709	1	0.631	SET1A_HUMAN	SET1B_HUMAN	RTF1_HUMAN	KMT2D_HUMAN	KMT2A_HUMAN	TET2_HUMAN	PRDM9_HUMAN	ZN335_HUMAN	TET3_HUMAN	NFYA_HUMAN	NFYC_HUMAN
biological_process	GO:0043489	RNA stabilization	1	4	0.25	0.999904	0.000265924	1	0.635	NAF1_HUMAN
biological_process	GO:1902373	negative regulation of mRNA catabolic process	0	3	0	0.999904	0.000265924	1	0.635
biological_process	GO:0000070	mitotic sister chromatid segregation	11	37	0.297297	0.999847	0.000269615	1	0.636	SMC1A_HUMAN	SPAG5_HUMAN	INCE_HUMAN	ESPL1_HUMAN	KNTC1_HUMAN	INO80_HUMAN	SMC4_HUMAN	NUSAP_HUMAN	SGO2_HUMAN	ZWINT_HUMAN	KIFC1_HUMAN
biological_process	GO:0050790	regulation of catalytic activity	15	61	0.245902	0.999772	0.000280989	1	0.64	RGPD3_HUMAN	TITIN_HUMAN	ERCC5_HUMAN	LTOR1_HUMAN	RNB3L_HUMAN	RGPD2_HUMAN	RGPD5_HUMAN	RN180_HUMAN	RGPD8_HUMAN	RGPD1_HUMAN	RGPD4_HUMAN	TREX1_HUMAN	RANB3_HUMAN	EI2BD_HUMAN	ES8L2_HUMAN
biological_process	GO:0071310	cellular response to organic substance	7	17	0.411765	0.99977	0.000277884	1	0.64	BCL2_HUMAN	EGR2_HUMAN	SATB2_HUMAN	TETN_HUMAN	TBX21_HUMAN	CUX2_HUMAN	ABCC8_HUMAN
biological_process	GO:0016331	morphogenesis of embryonic epithelium	3	11	0.272727	0.999859	0.000280755	1	0.64	KDF1_HUMAN	LAMA5_HUMAN	TGFI1_HUMAN
biological_process	GO:0032012	regulation of ARF protein signal transduction	26	74	0.351351	0.999888	0.000294971	1	0.645	PSD1_HUMAN	BIG3_HUMAN	GBF1_HUMAN	BIG1_HUMAN	IQEC2_HUMAN	IQEC3_HUMAN	PSD3_HUMAN	PSD4_HUMAN	ARFG1_HUMAN	A0A7I2V529_HUMAN	A0A7I2V2L5_HUMAN	A0A7I2V4K2_HUMAN	A0A7I2V452_HUMAN	A0A669KB10_HUMAN	A0A0G2JLG2_HUMAN	A0A7I2YQM2_HUMAN	A0A7I2YQ65_HUMAN	A0A6Q8PFR7_HUMAN	A0A1W2PR28_HUMAN	A0A7I2V2L4_HUMAN	A0A7P0RGV0_HUMAN	A0A7I2V514_HUMAN	E5RIF2_HUMAN	A0A7I2V3Y5_HUMAN	A0A669KBG8_HUMAN	E5RJ29_HUMAN
biological_process	GO:0060260	regulation of transcription initiation from RNA polymerase II promoter	0	2	0	0.999908	0.000294941	1	0.645
biological_process	GO:1902369	negative regulation of RNA catabolic process	0	1	0	0.999881	0.000305824	1	0.654
biological_process	GO:0090222	centrosome-templated microtubule nucleation	8	12	0.666667	0.99997	0.000315218	1	0.674	NIN_HUMAN	CE192_HUMAN	H0Y966_HUMAN	K7EPA2_HUMAN	K7ELX0_HUMAN	A0A0A0MR42_HUMAN	K7ENP4_HUMAN	C9JT09_HUMAN
biological_process	GO:0006886	intracellular protein transport	139	651	0.213518	0.999746	0.000324383	1	0.68	RIC1_HUMAN	SYTL1_HUMAN	SYTL2_HUMAN	SYTL3_HUMAN	SYTL4_HUMAN	TMED3_HUMAN	TMED6_HUMAN	RUND1_HUMAN	SC24C_HUMAN	STX17_HUMAN	STX6_HUMAN	SC31B_HUMAN	SNX15_HUMAN	SGSM2_HUMAN	SGSM3_HUMAN	AP2A2_HUMAN	KI13A_HUMAN	EXPH5_HUMAN	AP1B1_HUMAN	AP2M1_HUMAN	HDAC6_HUMAN	HERC2_HUMAN	EVI5L_HUMAN	APBA1_HUMAN	ARFP1_HUMAN	BAP29_HUMAN	EVI5_HUMAN	COPB2_HUMAN	RIMS2_HUMAN	SNX6_HUMAN	COG7_HUMAN	SYNRG_HUMAN	SC23B_HUMAN	RAB32_HUMAN	SC24B_HUMAN	SC24D_HUMAN	S23IP_HUMAN	STX18_HUMAN	SRC8_HUMAN	STX16_HUMAN
biological_process	GO:0045995	regulation of embryonic development	22	53	0.415094	0.999862	0.000327698	1	0.682	LAMA3_HUMAN	NF2L2_HUMAN	INSR_HUMAN	LAMA1_HUMAN	DHX36_HUMAN	INO80_HUMAN	LAMA4_HUMAN	LAMA5_HUMAN	NIPBL_HUMAN	TRIPC_HUMAN	ZZZ3_HUMAN	YETS2_HUMAN	ARP8_HUMAN	KAT2A_HUMAN	A0A0A6YYF2_HUMAN	A0A0A0MSA0_HUMAN	K7EIP4_HUMAN	A0A6Q8PHK0_HUMAN	A0A0A0MTC7_HUMAN	A0A3B3ITG1_HUMAN	A0A0A0MQS9_HUMAN	A0A0A0MTS5_HUMAN
biological_process	GO:0032835	glomerulus development	4	8	0.5	0.999884	0.0003248	1	0.682	BCL2_HUMAN	WWTR1_HUMAN	WT1_HUMAN	PTPRO_HUMAN
biological_process	GO:0001754	eye photoreceptor cell differentiation	1	4	0.25	0.999892	0.000332715	1	0.686	P2R3A_HUMAN
biological_process	GO:0042771	intrinsic apoptotic signaling pathway in response to DNA damage by p53 class mediator	14	31	0.451613	0.999893	0.000353451	1	0.693	SNW1_HUMAN	TOPRS_HUMAN	DDIT4_HUMAN	HIPK1_HUMAN	ATAD5_HUMAN	PML_HUMAN	BRCA2_HUMAN	EP300_HUMAN	P53_HUMAN	CHK2_HUMAN	P63_HUMAN	UBP28_HUMAN	IF16_HUMAN	HIPK2_HUMAN
biological_process	GO:0006914	autophagy	59	250	0.236	0.999741	0.00036078	1	0.698	PK3C3_HUMAN	SMCR8_HUMAN	RUBIC_HUMAN	LRSM1_HUMAN	HAP1_HUMAN	ITB4_HUMAN	IRF8_HUMAN	CHM4C_HUMAN	CHMP7_HUMAN	HDAC6_HUMAN	CHMP6_HUMAN	P53_HUMAN	ANXA7_HUMAN	SIR2_HUMAN	SP20H_HUMAN	SC16B_HUMAN	RMC1_HUMAN	SC16A_HUMAN	SQSTM_HUMAN	WIPI4_HUMAN	PTN22_HUMAN	TGFA1_HUMAN	UBQL4_HUMAN	XBP1_HUMAN	ZKSC3_HUMAN	WDFY4_HUMAN	TCPR2_HUMAN	VP13A_HUMAN	VPS11_HUMAN	RBCC1_HUMAN	ASTRA_HUMAN	AT132_HUMAN	FBP1L_HUMAN	IF16_HUMAN	MTMRD_HUMAN	CHM2B_HUMAN	AMRA1_HUMAN	ABL1_HUMAN	ATG10_HUMAN	B7Z879_HUMAN
biological_process	GO:0051174	regulation of phosphorus metabolic process	0	1	0	0.99972	0.000357591	1	0.698
biological_process	GO:0051648	vesicle localization	0	2	0	0.999804	0.000357029	1	0.698
biological_process	GO:0032922	circadian regulation of gene expression	27	77	0.350649	0.999854	0.000375506	1	0.704	PER1_HUMAN	PER2_HUMAN	PER3_HUMAN	CRY1_HUMAN	MAGD1_HUMAN	CLOCK_HUMAN	EGR1_HUMAN	PML_HUMAN	KMT2A_HUMAN	MBB1A_HUMAN	NCOA2_HUMAN	PASD1_HUMAN	NPAS2_HUMAN	NRIP1_HUMAN	TNR16_HUMAN	PRGC1_HUMAN	ZFHX3_HUMAN	UBP2_HUMAN	NR1D1_HUMAN	RAI1_HUMAN	HUWE1_HUMAN	HNF1B_HUMAN	BHE41_HUMAN	GFPT1_HUMAN	BMAL2_HUMAN	ANM5_HUMAN	A0A087WV69_HUMAN
biological_process	GO:0018107	peptidyl-threonine phosphorylation	23	70	0.328571	0.999824	0.000384825	1	0.706	STK39_HUMAN	ROCK2_HUMAN	LMTK2_HUMAN	M3K12_HUMAN	HIPK1_HUMAN	BCL2_HUMAN	HIPK3_HUMAN	CHK1_HUMAN	CTRO_HUMAN	NLK_HUMAN	OXSR1_HUMAN	PYR1_HUMAN	MRCKB_HUMAN	MRCKG_HUMAN	MRCKA_HUMAN	PRKDC_HUMAN	ROCK1_HUMAN	WNK3_HUMAN	WNK1_HUMAN	TAF1_HUMAN	ATF2_HUMAN	HIPK2_HUMAN	ACVR1_HUMAN
biological_process	GO:0045132	meiotic chromosome segregation	2	4	0.5	0.999824	0.000384825	1	0.706	SMC2_HUMAN	SMC4_HUMAN
biological_process	GO:0043414	macromolecule methylation	1	5	0.2	0.999756	0.000379307	1	0.706	A0A3B3ITW8_HUMAN
biological_process	GO:0051179	localization	21	83	0.253012	0.99965	0.000390551	1	0.707	I6L894_HUMAN	A0A5F9ZI30_HUMAN	A0A5F9ZHT4_HUMAN	A0A5F9ZHE4_HUMAN	A0A5F9ZHR8_HUMAN	A0A5F9ZGY4_HUMAN	A0A5F9ZHF7_HUMAN	A0A5F9ZI46_HUMAN	H0YBS0_HUMAN	A0A5F9ZI40_HUMAN	A0A5F9ZHD2_HUMAN	A0A5F9ZH30_HUMAN	A0A5F9ZGX3_HUMAN	A0A5F9ZH19_HUMAN	A0A5F9ZGZ5_HUMAN	A0A5F9ZHT8_HUMAN	D6RHE1_HUMAN	A0A5F9ZHN5_HUMAN	A0A5F9ZI65_HUMAN	A0A5F9ZHS1_HUMAN	A0A5F9ZGY3_HUMAN
biological_process	GO:0060548	negative regulation of cell death	10	69	0.144928	0.999705	0.00038977	1	0.707	PGBM_HUMAN	CHM4C_HUMAN	CHMP7_HUMAN	FOG2_HUMAN	CHMP6_HUMAN	BNIP3_HUMAN	NPAS2_HUMAN	TNR1B_HUMAN	NTRK3_HUMAN	CHM2B_HUMAN
biological_process	GO:0006479	protein methylation	2	25	0.08	0.999775	0.000391584	1	0.707	FA98B_HUMAN	BTG1_HUMAN
biological_process	GO:0051303	establishment of chromosome localization	0	3	0	0.999834	0.000399702	1	0.708
biological_process	GO:0090110	COPII-coated vesicle cargo loading	9	14	0.642857	0.999947	0.000405109	1	0.725	SC24C_HUMAN	SC31B_HUMAN	SC23B_HUMAN	SC24B_HUMAN	SC24D_HUMAN	SCAP_HUMAN	SC24A_HUMAN	SC31A_HUMAN	TGO1_HUMAN
biological_process	GO:0007270	neuron-neuron synaptic transmission	9	15	0.6	0.999947	0.000405109	1	0.725	DLGP2_HUMAN	A0A0J9YY16_HUMAN	A0A0J9YX70_HUMAN	A0A0J9YY63_HUMAN	A0A0G2JLW6_HUMAN	A0A1B0GTN4_HUMAN	A0A1B0GXK6_HUMAN	A0A0G2JPE0_HUMAN	H0YBY6_HUMAN
biological_process	GO:0051418	microtubule nucleation by microtubule organizing center	0	1	0	0.999947	0.000405109	1	0.725
biological_process	GO:1905168	positive regulation of double-strand break repair via homologous recombination	16	37	0.432432	0.999889	0.000415088	1	0.731	TRRAP_HUMAN	MMS19_HUMAN	CTIP_HUMAN	FUS_HUMAN	ING3_HUMAN	ERCC6_HUMAN	EP400_HUMAN	EPC1_HUMAN	ARID2_HUMAN	BRD8_HUMAN	FANCB_HUMAN	MRNIP_HUMAN	TIM_HUMAN	POGZ_HUMAN	KHDC3_HUMAN	MO4L2_HUMAN
biological_process	GO:0030902	hindbrain development	7	16	0.4375	0.99979	0.000415108	1	0.732	CTNB1_HUMAN	KDM2B_HUMAN	CE290_HUMAN	TBR1_HUMAN	HNF1B_HUMAN	GLI2_HUMAN	AHI1_HUMAN
biological_process	GO:0007254	JNK cascade	14	49	0.285714	0.999769	0.000434862	1	0.736	PE2R4_HUMAN	M3K12_HUMAN	M3K20_HUMAN	DAXX_HUMAN	ERCC6_HUMAN	GPS2_HUMAN	NPHN_HUMAN	CSN1_HUMAN	M4K2_HUMAN	TLR3_HUMAN	TNR19_HUMAN	ATF2_HUMAN	IRAK1_HUMAN	DUS9_HUMAN
biological_process	GO:0017038	protein import	0	5	0	0.999746	0.000423453	1	0.736
biological_process	GO:0030097	hemopoiesis	17	62	0.274194	0.999672	0.000439071	1	0.743	RUNX2_HUMAN	KIRR3_HUMAN	ANGP1_HUMAN	CCR2_HUMAN	BRCA2_HUMAN	SGPL1_HUMAN	SELPL_HUMAN	PARPT_HUMAN	TGFB2_HUMAN	ZN160_HUMAN	PICAL_HUMAN	ADDB_HUMAN	CDK13_HUMAN	ASXL1_HUMAN	CNN2_HUMAN	CD34_HUMAN	Q5SVY4_HUMAN
biological_process	GO:0030522	intracellular receptor signaling pathway	1	5	0.2	0.999744	0.000442142	1	0.743	DCBD2_HUMAN
biological_process	GO:0030317	flagellated sperm motility	34	106	0.320755	0.999777	0.000447021	1	0.746	TMF1_HUMAN	MCSP_HUMAN	DYH1_HUMAN	HOATZ_HUMAN	FSIP2_HUMAN	DRC7_HUMAN	CTSR1_HUMAN	CFA65_HUMAN	APOB_HUMAN	ING2_HUMAN	DNAI1_HUMAN	NPHP4_HUMAN	SL9C1_HUMAN	S26A8_HUMAN	ROP1L_HUMAN	SPEM1_HUMAN	TSSK4_HUMAN	TTLL3_HUMAN	TEKT3_HUMAN	VP13A_HUMAN	QRIC2_HUMAN	AKAP4_HUMAN	CELF3_HUMAN	DYH5_HUMAN	ADCY3_HUMAN	AT2B4_HUMAN	DYH11_HUMAN	CCD40_HUMAN	CF251_HUMAN	CFA58_HUMAN	I3L3D4_HUMAN	F5H4K1_HUMAN	J3KPT7_HUMAN	H7C4T4_HUMAN
biological_process	GO:0010332	response to gamma radiation	10	27	0.37037	0.99985	0.000445813	1	0.746	BCL2_HUMAN	FACD2_HUMAN	ERCC6_HUMAN	PML_HUMAN	BRCA2_HUMAN	P53_HUMAN	MEN1_HUMAN	PRKDC_HUMAN	XRCC2_HUMAN	PTPRC_HUMAN
biological_process	GO:0016926	protein desumoylation	10	18	0.555556	0.999929	0.000447566	1	0.756	USPL1_HUMAN	SENP2_HUMAN	SENP1_HUMAN	SENP7_HUMAN	SENP3_HUMAN	J3QRE4_HUMAN	A0A087WV50_HUMAN	A0A087X0R7_HUMAN	J3KSF5_HUMAN	J3QL36_HUMAN
biological_process	GO:0046931	pore complex assembly	4	12	0.333333	0.999918	0.00045382	1	0.76	GSDMD_HUMAN	PKHA7_HUMAN	AFAD_HUMAN	E9PKC0_HUMAN
biological_process	GO:0072583	clathrin-dependent endocytosis	17	50	0.34	0.999822	0.00046121	1	0.762	AP2A2_HUMAN	FCSD2_HUMAN	AP2M1_HUMAN	FCHO2_HUMAN	FCHO1_HUMAN	GAK_HUMAN	GP107_HUMAN	PI51C_HUMAN	SAC2_HUMAN	PICAL_HUMAN	AP2B1_HUMAN	FBP1L_HUMAN	HIP1_HUMAN	H7BXJ4_HUMAN	A0A0C3SFZ9_HUMAN	A0A0G2JS82_HUMAN	M0QZI3_HUMAN
biological_process	GO:0030834	regulation of actin filament depolymerization	0	2	0	0.999782	0.000479875	1	0.766
biological_process	GO:0051642	centrosome localization	10	19	0.526316	0.999876	0.000482118	1	0.769	SYNE2_HUMAN	KINH_HUMAN	AURKA_HUMAN	CC141_HUMAN	DLGP5_HUMAN	NIN_HUMAN	SUN1_HUMAN	SUN2_HUMAN	RBP2_HUMAN	A0A0C4DGK3_HUMAN
biological_process	GO:0048255	mRNA stabilization	8	31	0.258065	0.999831	0.000484216	1	0.771	TR150_HUMAN	LARP1_HUMAN	MEIOC_HUMAN	FUS_HUMAN	E2F1_HUMAN	PABP1_HUMAN	RBP56_HUMAN	CIKS_HUMAN
biological_process	GO:0051653	spindle localization	2	5	0.4	0.999831	0.000484216	1	0.771	KASH5_HUMAN	ASPM_HUMAN
biological_process	GO:0035082	axoneme assembly	11	24	0.458333	0.999782	0.000486626	1	0.776	HOATZ_HUMAN	CF206_HUMAN	CFA46_HUMAN	CFA74_HUMAN	JHY_HUMAN	RSH6A_HUMAN	RP1_HUMAN	TGRM1_HUMAN	RP1L1_HUMAN	TTLL3_HUMAN	CCD40_HUMAN
biological_process	GO:0001838	embryonic epithelial tube formation	1	3	0.333333	0.999759	0.000494854	1	0.778	RET_HUMAN
biological_process	GO:0106027	neuron projection organization	0	1	0	0.999787	0.000496432	1	0.78
biological_process	GO:0060173	limb development	10	35	0.285714	0.999732	0.000501481	1	0.8	SMOC1_HUMAN	SALL1_HUMAN	M3K20_HUMAN	CHD7_HUMAN	COT2_HUMAN	GREM1_HUMAN	INTU_HUMAN	KAT2B_HUMAN	RC3H2_HUMAN	KAT2A_HUMAN
biological_process	GO:0016199	axon midline choice point recognition	7	10	0.7	0.999959	0.00050136	1	0.8	ROBO3_HUMAN	ROBO2_HUMAN	ROBO1_HUMAN	A4_HUMAN	A0A087WTM1_HUMAN	A0A087WZ85_HUMAN	A0A0A0MSX4_HUMAN
biological_process	GO:0007095	mitotic G2 DNA damage checkpoint signaling	17	41	0.414634	0.999855	0.000502644	1	0.806	MRE11_HUMAN	TICRR_HUMAN	CHK1_HUMAN	BRCA1_HUMAN	FZR1_HUMAN	FOXO4_HUMAN	CLSPN_HUMAN	UIMC1_HUMAN	MRNIP_HUMAN	TAOK3_HUMAN	TAOK2_HUMAN	NBN_HUMAN	FOXN3_HUMAN	DONS_HUMAN	DTL_HUMAN	ATM_HUMAN	A0A0C4DG07_HUMAN
biological_process	GO:0072175	epithelial tube formation	1	1	1	0.999736	0.000524422	1	0.807	PODXL_HUMAN
biological_process	GO:0048588	developmental cell growth	0	2	0	0.999708	0.000513223	1	0.807
biological_process	GO:1901988	negative regulation of cell cycle phase transition	0	1	0	0.99968	0.000508334	1	0.807
biological_process	GO:0007169	transmembrane receptor protein tyrosine kinase signaling pathway	33	148	0.222973	0.999622	0.000529173	1	0.808	LMTK2_HUMAN	ALK_HUMAN	FES_HUMAN	ANGL1_HUMAN	INSRR_HUMAN	INSR_HUMAN	EPHB1_HUMAN	BCAR1_HUMAN	CNKR1_HUMAN	CLNK_HUMAN	CD8A_HUMAN	MTSS1_HUMAN	LTK_HUMAN	NRG1_HUMAN	PTPRT_HUMAN	SAM10_HUMAN	RYK_HUMAN	ROS1_HUMAN	UFO_HUMAN	NTRK3_HUMAN	NTRK2_HUMAN	RET_HUMAN	ABI1_HUMAN	CASS4_HUMAN	DOK4_HUMAN	AHI1_HUMAN	H0YM90_HUMAN	B7Z7U4_HUMAN	A0A087WZL3_HUMAN	A0A0K2YUJ3_HUMAN	A0A0D9SFP6_HUMAN	R4GMR8_HUMAN	Q5H8Y1_HUMAN
biological_process	GO:0001894	tissue homeostasis	4	20	0.2	0.999681	0.000528028	1	0.808	WWTR1_HUMAN	YAP1_HUMAN	ACACA_HUMAN	CD34_HUMAN
biological_process	GO:0051053	negative regulation of DNA metabolic process	0	1	0	0.999748	0.000525516	1	0.808
biological_process	GO:0019433	triglyceride catabolic process	9	20	0.45	0.999864	0.000554157	1	0.815	DDHD2_HUMAN	APOB_HUMAN	PLPL1_HUMAN	PLPL3_HUMAN	PLB1_HUMAN	LIPS_HUMAN	LIPE_HUMAN	CPSM_HUMAN	LIPC_HUMAN
biological_process	GO:0045786	negative regulation of cell cycle	4	57	0.0701754	0.999623	0.000557483	1	0.816	TAF6_HUMAN	HTRA2_HUMAN	MEN1_HUMAN	LIRB1_HUMAN
biological_process	GO:0099518	vesicle cytoskeletal trafficking	1	2	0.5	0.999782	0.000566665	1	0.818	CC186_HUMAN
biological_process	GO:0048534	hematopoietic or lymphoid organ development	0	4	0	0.999566	0.000574395	1	0.818
biological_process	GO:0003007	heart morphogenesis	14	42	0.333333	0.999649	0.00059627	1	0.826	TAB1_HUMAN	INSR_HUMAN	CHD7_HUMAN	ARID2_HUMAN	NIPBL_HUMAN	TBXT_HUMAN	TGFB2_HUMAN	TGBR3_HUMAN	ZMIZ1_HUMAN	TREX1_HUMAN	PTC1_HUMAN	ASXL1_HUMAN	ALPK2_HUMAN	A0A087X0R0_HUMAN
biological_process	GO:0042461	photoreceptor cell development	2	4	0.5	0.999796	0.000590936	1	0.826	RP1_HUMAN	RP1L1_HUMAN
biological_process	GO:0090114	COPII-coated vesicle budding	1	7	0.142857	0.999796	0.000590936	1	0.826	A0A2R8YFH5_HUMAN
biological_process	GO:0048638	regulation of developmental growth	1	2	0.5	0.999618	0.00060745	1	0.827	NIPBL_HUMAN
biological_process	GO:0007423	sensory organ development	1	6	0.166667	0.999543	0.000644291	1	0.832	MYO7A_HUMAN
biological_process	GO:1901652	response to peptide	0	1	0	0.999555	0.000655872	1	0.832
biological_process	GO:0010212	response to ionizing radiation	17	46	0.369565	0.999659	0.000657719	1	0.834	TICRR_HUMAN	SOSB1_HUMAN	BRAT1_HUMAN	BRCA1_HUMAN	EYA1_HUMAN	PAXI1_HUMAN	RNF8_HUMAN	UIMC1_HUMAN	MRNIP_HUMAN	RFWD3_HUMAN	UBP28_HUMAN	RAD54_HUMAN	RA54B_HUMAN	ATM_HUMAN	DCR1C_HUMAN	COP1_HUMAN	EYA3_HUMAN
biological_process	GO:0032270	positive regulation of cellular protein metabolic process	2	22	0.0909091	0.999475	0.000664705	1	0.835	NR1H2_HUMAN	IF4G1_HUMAN
biological_process	GO:0045321	leukocyte activation	34	52	0.653846	0.999475	0.000683124	1	0.839	ZNF3_HUMAN	Q5SUL5_HUMAN	A0A0G2JL56_HUMAN	O78179_HUMAN	A0A0G2JPD3_HUMAN	Q5RIP0_HUMAN	Q5QT33_HUMAN	D9J307_HUMAN	A0A1W2PRX1_HUMAN	Q2L6G2_HUMAN	D5H3J5_HUMAN	Q5SRN5_HUMAN	A0A1W2PS24_HUMAN	A0A140T913_HUMAN	A0A1W2PNZ7_HUMAN	Q5RJ27_HUMAN	Q5SPM2_HUMAN	A0A140T8Y4_HUMAN	A0A0G2JIF2_HUMAN	A0A1W2PP77_HUMAN	S6AU73_HUMAN	Q9GJ45_HUMAN	A0A140T9X5_HUMAN	Q53YP1_HUMAN	Q53Z42_HUMAN	A0A1W2PSE7_HUMAN	O19617_HUMAN	A0A1W2PQS8_HUMAN	A0A1W2PR61_HUMAN	A0A1W2PRT9_HUMAN	B0UXQ0_HUMAN	A0A140T9I0_HUMAN	A0A1W2PS56_HUMAN	Q5SS57_HUMAN
biological_process	GO:0043589	skin morphogenesis	8	13	0.615385	0.999917	0.000687191	1	0.849	ITB4_HUMAN	CDSN_HUMAN	ITA2_HUMAN	SRF_HUMAN	P63_HUMAN	CO1A2_HUMAN	G8JLG2_HUMAN	Q2L6G8_HUMAN
biological_process	GO:0042462	eye photoreceptor cell development	9	24	0.375	0.999789	0.000701015	1	0.858	PAX6_HUMAN	PRDM1_HUMAN	CE290_HUMAN	NR2E3_HUMAN	NOE3_HUMAN	MYO7A_HUMAN	G3V236_HUMAN	G3V577_HUMAN	G3V3F7_HUMAN
biological_process	GO:0007026	negative regulation of microtubule depolymerization	15	35	0.428571	0.99981	0.000701316	1	0.861	TTBK2_HUMAN	MAP1B_HUMAN	CAMP1_HUMAN	APCL_HUMAN	KTNB1_HUMAN	APC_HUMAN	HDAC6_HUMAN	CKAP2_HUMAN	GA2L2_HUMAN	NAV3_HUMAN	CLAP1_HUMAN	CLAP2_HUMAN	ATX7_HUMAN	CAMP2_HUMAN	ARHG2_HUMAN
biological_process	GO:0061842	microtubule organizing center localization	0	1	0	0.99981	0.000701316	1	0.861
biological_process	GO:1901888	regulation of cell junction assembly	3	8	0.375	0.999606	0.000705763	1	0.863	ROCK2_HUMAN	ROCK1_HUMAN	ZO1_HUMAN
biological_process	GO:0003281	ventricular septum development	15	33	0.454545	0.999718	0.000718245	1	0.864	PDE2A_HUMAN	SALL1_HUMAN	LRP2_HUMAN	LUZP1_HUMAN	HEG1_HUMAN	CNTRL_HUMAN	MATR3_HUMAN	PRDM1_HUMAN	MDM2_HUMAN	SALL4_HUMAN	XIRP2_HUMAN	TRIPB_HUMAN	TBX5_HUMAN	AP2B1_HUMAN	A0A494BZW6_HUMAN
biological_process	GO:0048015	phosphatidylinositol-mediated signaling	16	80	0.2	0.99958	0.000733276	1	0.866	PK3C3_HUMAN	PK3CA_HUMAN	PLCH2_HUMAN	P3C2A_HUMAN	GAB2_HUMAN	PITM2_HUMAN	PLCB4_HUMAN	PI4KA_HUMAN	PK3CG_HUMAN	SAC2_HUMAN	PLCB3_HUMAN	E9PDN7_HUMAN	A0A0C4DGF9_HUMAN	A0A2R8Y2F6_HUMAN	A0A1W2PS05_HUMAN	A8MYT4_HUMAN
biological_process	GO:0001708	cell fate specification	12	35	0.342857	0.999671	0.000734015	1	0.867	APCL_HUMAN	APC_HUMAN	NOTC1_HUMAN	EOMES_HUMAN	CTNB1_HUMAN	MGAP_HUMAN	TBXT_HUMAN	TBX4_HUMAN	TBX21_HUMAN	TBX15_HUMAN	TBR1_HUMAN	TBX5_HUMAN
biological_process	GO:0050773	regulation of dendrite development	5	17	0.294118	0.999671	0.000734015	1	0.867	SEZ6_HUMAN	CDKL5_HUMAN	CDC20_HUMAN	DREB_HUMAN	CAMP2_HUMAN
biological_process	GO:0060996	dendritic spine development	2	13	0.153846	0.999671	0.000734015	1	0.867	SRGP2_HUMAN	EPHB1_HUMAN
biological_process	GO:0045184	establishment of protein localization	13	41	0.317073	0.999331	0.000793813	1	0.91	PKHA1_HUMAN	KIF14_HUMAN	CEP55_HUMAN	ANK3_HUMAN	ITA2_HUMAN	MDM2_HUMAN	USH2A_HUMAN	TREX1_HUMAN	AKAP4_HUMAN	DLG4_HUMAN	DZIP1_HUMAN	ABL1_HUMAN	AGRV1_HUMAN
biological_process	GO:0002064	epithelial cell development	6	14	0.428571	0.999533	0.00079368	1	0.91	HYDIN_HUMAN	SHRM3_HUMAN	P63_HUMAN	ONEC2_HUMAN	ATL4_HUMAN	A0A2R8Y5P9_HUMAN
biological_process	GO:0140013	meiotic nuclear division	1	2	0.5	0.999539	0.000790459	1	0.91	SYCP2_HUMAN
biological_process	GO:0060041	retina development in camera-type eye	10	57	0.175439	0.999585	0.000797446	1	0.911	LAMC3_HUMAN	CHD7_HUMAN	PAX6_HUMAN	NECT1_HUMAN	NPHP4_HUMAN	RP1_HUMAN	RP1L1_HUMAN	NR2E3_HUMAN	RET_HUMAN	TTLL5_HUMAN
biological_process	GO:0016071	mRNA metabolic process	3	6	0.5	0.999363	0.000816388	1	0.912	FAKD4_HUMAN	PABP3_HUMAN	ATX2L_HUMAN
biological_process	GO:0042149	cellular response to glucose starvation	19	50	0.38	0.999705	0.000878809	1	0.919	PK3C3_HUMAN	NF2L2_HUMAN	BCL2_HUMAN	GTR1_HUMAN	CPEB4_HUMAN	MBB1A_HUMAN	P53_HUMAN	SIK1B_HUMAN	SIK1_HUMAN	SIK2_HUMAN	SESN3_HUMAN	SZT2_HUMAN	XBP1_HUMAN	ZC12A_HUMAN	BAKOR_HUMAN	NIM1_HUMAN	FOXO3_HUMAN	IF16_HUMAN	MTMR3_HUMAN
biological_process	GO:0051017	actin filament bundle assembly	12	76	0.157895	0.99951	0.000863333	1	0.919	SHRM1_HUMAN	EPS8_HUMAN	ADDB_HUMAN	BAIP2_HUMAN	F5H3Q6_HUMAN	A0A2R8YE63_HUMAN	A0A2R8Y4W2_HUMAN	F5H2B8_HUMAN	F5H0R8_HUMAN	F5GYM8_HUMAN	Q4G0X0_HUMAN	F5H1B5_HUMAN
biological_process	GO:0051569	regulation of histone H3-K4 methylation	3	9	0.333333	0.999754	0.000838868	1	0.919	NNMT_HUMAN	ZN335_HUMAN	EHMT2_HUMAN
biological_process	GO:0010256	endomembrane system organization	1	2	0.5	0.999387	0.000846821	1	0.919	BIG1_HUMAN
biological_process	GO:0048562	embryonic organ morphogenesis	0	4	0	0.999464	0.000851144	1	0.919
biological_process	GO:0150063	visual system development	0	1	0	0.999419	0.000879881	1	0.919
biological_process	GO:0031058	positive regulation of histone modification	0	1	0	0.999604	0.000851581	1	0.919
biological_process	GO:0022616	DNA strand elongation	0	1	0	0.999754	0.000838868	1	0.919
biological_process	GO:0099175	regulation of postsynapse organization	3	19	0.157895	0.999597	0.000913334	1	0.921	CDKL5_HUMAN	AB17A_HUMAN	NRP2_HUMAN
biological_process	GO:0021700	developmental maturation	1	1	1	0.999417	0.000918491	1	0.922	MAP1B_HUMAN
biological_process	GO:0001654	eye development	16	47	0.340426	0.999383	0.000934144	1	0.927	PBX1_HUMAN	SMOC1_HUMAN	HIPK1_HUMAN	MEIS2_HUMAN	FREM2_HUMAN	PAX6_HUMAN	PBX2_HUMAN	SOX2_HUMAN	TGFB2_HUMAN	XLRS1_HUMAN	PBX3_HUMAN	ATS18_HUMAN	HIPK2_HUMAN	ANHX_HUMAN	ATF6A_HUMAN	CPMD8_HUMAN
biological_process	GO:0030833	regulation of actin filament polymerization	16	98	0.163265	0.999405	0.000929058	1	0.927	PKHG2_HUMAN	HCLS1_HUMAN	FCSD2_HUMAN	FCSD1_HUMAN	ARC1B_HUMAN	HAX1_HUMAN	CYFP2_HUMAN	SRC8_HUMAN	RHG28_HUMAN	RHG18_HUMAN	RHG40_HUMAN	DREB_HUMAN	ARC1A_HUMAN	E9PF58_HUMAN	A0A1W2PNV4_HUMAN	A0A0A6YYG9_HUMAN
biological_process	GO:1902017	regulation of cilium assembly	9	36	0.25	0.999614	0.000923561	1	0.927	SYNE2_HUMAN	SDCG8_HUMAN	CDKL5_HUMAN	ATS16_HUMAN	ODFP2_HUMAN	ODAD3_HUMAN	IFT88_HUMAN	CNTRB_HUMAN	A0A0C4DGK3_HUMAN
biological_process	GO:0051168	nuclear export	3	9	0.333333	0.999439	0.000941832	1	0.927	MALT1_HUMAN	ATX1_HUMAN	AKP13_HUMAN
biological_process	GO:0002263	cell activation involved in immune response	1	1	1	0.999417	0.000937744	1	0.927	GBF1_HUMAN
biological_process	GO:0030041	actin filament polymerization	12	59	0.20339	0.999368	0.00096699	1	0.931	LMOD2_HUMAN	COBL_HUMAN	HCLS1_HUMAN	DIAP3_HUMAN	GAS7_HUMAN	SRC8_HUMAN	RHG06_HUMAN	WASF3_HUMAN	CORO7_HUMAN	MILK2_HUMAN	ABL1_HUMAN	A0A0A6YYG9_HUMAN
biological_process	GO:0035019	somatic stem cell population maintenance	12	32	0.375	0.999699	0.000962663	1	0.931	LRP5_HUMAN	LDB2_HUMAN	KLF10_HUMAN	LDB1_HUMAN	SOX2_HUMAN	SUH_HUMAN	ZHX2_HUMAN	PO5F1_HUMAN	YAP1_HUMAN	RAF1_HUMAN	NANOG_HUMAN	BCL9_HUMAN
biological_process	GO:0009725	response to hormone	8	40	0.2	0.999287	0.000952452	1	0.931	MMS19_HUMAN	HCLS1_HUMAN	ANGL3_HUMAN	NCOA6_HUMAN	NOS2_HUMAN	NOS3_HUMAN	SRF_HUMAN	RBM14_HUMAN
biological_process	GO:0051293	establishment of spindle localization	2	6	0.333333	0.999667	0.000949164	1	0.931	NALP5_HUMAN	DYHC1_HUMAN
biological_process	GO:0048639	positive regulation of developmental growth	1	4	0.25	0.99948	0.000971283	1	0.931	INSR_HUMAN
biological_process	GO:0001841	neural tube formation	2	7	0.285714	0.999528	0.000989925	1	0.933	STK4_HUMAN	MIB1_HUMAN
biological_process	GO:0016573	histone acetylation	17	42	0.404762	0.999429	0.00101479	1	0.935	P20L1_HUMAN	TRRAP_HUMAN	KAT6A_HUMAN	ING3_HUMAN	EPC1_HUMAN	BRD8_HUMAN	EP300_HUMAN	TAF5L_HUMAN	KAT2A_HUMAN	KAT6B_HUMAN	MO4L2_HUMAN	CBPA4_HUMAN	CBP_HUMAN	A0A590UJN0_HUMAN	H0Y4W2_HUMAN	F2Z2U4_HUMAN	A0A0A0MQU7_HUMAN
biological_process	GO:0007346	regulation of mitotic cell cycle	7	53	0.132075	0.999293	0.00100876	1	0.935	GBF1_HUMAN	DLGP5_HUMAN	SIK1_HUMAN	ZN268_HUMAN	PTC1_HUMAN	TTC28_HUMAN	ASAH2_HUMAN
biological_process	GO:0001763	morphogenesis of a branching structure	3	9	0.333333	0.999412	0.00103275	1	0.935	PRDM1_HUMAN	SETD2_HUMAN	ERMIN_HUMAN
biological_process	GO:0035023	regulation of Rho protein signal transduction	23	44	0.522727	0.999513	0.0010442	1	0.936	KANK1_HUMAN	ARG28_HUMAN	ARHGI_HUMAN	EPS8_HUMAN	BCR_HUMAN	KANK2_HUMAN	ARHGP_HUMAN	RGRF2_HUMAN	RGRF1_HUMAN	RAF1_HUMAN	MYO9B_HUMAN	AKP13_HUMAN	ARHG2_HUMAN	ES8L3_HUMAN	ES8L2_HUMAN	A0A087WZG4_HUMAN	A8MYJ1_HUMAN	A0A087WX73_HUMAN	H0YMW2_HUMAN	D6RAS9_HUMAN	A0A087WY36_HUMAN	E9PIH7_HUMAN	A0A087WTD7_HUMAN
biological_process	GO:0061061	muscle structure development	2	11	0.181818	0.999231	0.00105903	1	0.937	PDLI5_HUMAN	HXA2_HUMAN
biological_process	GO:0010033	response to organic substance	2	26	0.0769231	0.999089	0.00106265	1	0.937	CREB1_HUMAN	XRCC1_HUMAN
biological_process	GO:0061419	positive regulation of transcription from RNA polymerase II promoter in response to hypoxia	5	6	0.833333	0.999962	0.00106302	1	0.954	NF2L2_HUMAN	HIF1A_HUMAN	NOTC1_HUMAN	P53_HUMAN	SUH_HUMAN
biological_process	GO:0036003	positive regulation of transcription from RNA polymerase II promoter in response to stress	5	8	0.625	0.999748	0.00108216	1	0.957	NF2L2_HUMAN	MUC1_HUMAN	P53_HUMAN	NF2L1_HUMAN	GCN1_HUMAN
biological_process	GO:0000422	autophagy of mitochondrion	9	44	0.204545	0.999504	0.00110876	1	0.958	FUND2_HUMAN	BNIP3_HUMAN	SQSTM_HUMAN	WIPI4_HUMAN	RBCC1_HUMAN	ATG2A_HUMAN	ATG2B_HUMAN	ATG9B_HUMAN	AMRA1_HUMAN
biological_process	GO:1990138	neuron projection extension	4	21	0.190476	0.999395	0.00109961	1	0.958	PLXA3_HUMAN	AURKA_HUMAN	CTNB1_HUMAN	E2AK4_HUMAN
biological_process	GO:0031113	regulation of microtubule polymerization	6	12	0.5	0.999556	0.00111366	1	0.96	CAMP1_HUMAN	S39AC_HUMAN	PRUN1_HUMAN	CLAP2_HUMAN	ABL1_HUMAN	CAMP2_HUMAN
biological_process	GO:0032092	positive regulation of protein binding	26	71	0.366197	0.999508	0.00113388	1	0.961	PLXD1_HUMAN	RO52_HUMAN	RIPK2_HUMAN	LRP1_HUMAN	MARK3_HUMAN	HIP1R_HUMAN	DACT1_HUMAN	CAPR2_HUMAN	E41L5_HUMAN	EP300_HUMAN	PKD1_HUMAN	MEN1_HUMAN	NMD3_HUMAN	STK4_HUMAN	STING_HUMAN	PIN1_HUMAN	TF7L2_HUMAN	TAF1_HUMAN	UBP33_HUMAN	ACE_HUMAN	ADDB_HUMAN	AMFR_HUMAN	HIPK2_HUMAN	DTX3L_HUMAN	A4_HUMAN	CSF3_HUMAN
biological_process	GO:0031333	negative regulation of protein-containing complex assembly	5	37	0.135135	0.999343	0.00111932	1	0.961	HDAC6_HUMAN	EP300_HUMAN	TFP11_HUMAN	TMC8_HUMAN	RAF1_HUMAN
biological_process	GO:0031860	telomeric 3' overhang formation	4	4	1	1	0.001139	1	0.98	MRE11_HUMAN	DCR1B_HUMAN	RAD50_HUMAN	NBN_HUMAN
biological_process	GO:0070433	negative regulation of nucleotide-binding oligomerization domain containing 2 signaling pathway	4	4	1	1	0.001139	1	0.98	ERBIN_HUMAN	PTN22_HUMAN	TNAP3_HUMAN	A0A0B4J1S7_HUMAN
biological_process	GO:0021942	radial glia guided migration of Purkinje cell	4	4	1	1	0.001139	1	0.98	CTNA2_HUMAN	RFOX2_HUMAN	RERE_HUMAN	DAB1_HUMAN
biological_process	GO:0046340	diacylglycerol catabolic process	4	4	1	1	0.001139	1	0.98	APOA2_HUMAN	PLB1_HUMAN	DGLA_HUMAN	LIPS_HUMAN
biological_process	GO:0050902	leukocyte adhesive activation	4	4	1	1	0.001139	1	0.98	SELPL_HUMAN	X3CL1_HUMAN	J3QRA1_HUMAN	H3BSR6_HUMAN
biological_process	GO:1901187	regulation of ephrin receptor signaling pathway	3	3	1	1	0.001139	1	0.98	ANS1A_HUMAN	A0A3B3ITU5_HUMAN	A0A3B3ISP1_HUMAN
biological_process	GO:0000416	positive regulation of histone H3-K36 methylation	1	1	1	1	0.001139	1	0.98	PAXI1_HUMAN
biological_process	GO:1903008	organelle disassembly	0	4	0	0.999416	0.00114838	1	0.98
biological_process	GO:0021543	pallium development	0	1	0	0.999365	0.00115761	1	0.98
biological_process	GO:0035522	monoubiquitinated histone H2A deubiquitination	14	33	0.424242	0.999676	0.00118467	1	0.985	TAF6L_HUMAN	TAF6_HUMAN	TRRAP_HUMAN	SP20H_HUMAN	TAF2_HUMAN	TAF5L_HUMAN	TAF4_HUMAN	UBP16_HUMAN	ASXL1_HUMAN	MYSM1_HUMAN	KAT2A_HUMAN	BAP1_HUMAN	ATX7_HUMAN	A0A590UJD8_HUMAN
biological_process	GO:0035521	monoubiquitinated histone deubiquitination	9	25	0.36	0.999676	0.00118467	1	0.985	TAF6L_HUMAN	TAF6_HUMAN	TRRAP_HUMAN	SP20H_HUMAN	TAF2_HUMAN	TAF5L_HUMAN	TAF4_HUMAN	KAT2A_HUMAN	ATX7_HUMAN
biological_process	GO:0046548	retinal rod cell development	7	11	0.636364	0.999875	0.00115933	1	0.985	TOPRS_HUMAN	FTM_HUMAN	BBS4_HUMAN	ANAG_HUMAN	RP1_HUMAN	RPGR1_HUMAN	NTRK2_HUMAN
biological_process	GO:0031396	regulation of protein ubiquitination	4	19	0.210526	0.999316	0.00117921	1	0.985	DAXX_HUMAN	MTBP_HUMAN	DCNL1_HUMAN	UBQL1_HUMAN
biological_process	GO:0035148	tube formation	2	9	0.222222	0.99937	0.00117311	1	0.985	SDCG8_HUMAN	NOTC1_HUMAN
biological_process	GO:0060537	muscle tissue development	0	5	0	0.999194	0.00120888	1	0.985
biological_process	GO:0060541	respiratory system development	0	4	0	0.99933	0.00116831	1	0.985
biological_process	GO:0007416	synapse assembly	18	74	0.243243	0.999256	0.0013048	1	0.986	PLXD1_HUMAN	MAP1B_HUMAN	KIRR3_HUMAN	IGFN1_HUMAN	PCDB5_HUMAN	SDK2_HUMAN	PCDBG_HUMAN	SPTN2_HUMAN	NRG1_HUMAN	SDK1_HUMAN	RYK_HUMAN	PCDBD_HUMAN	ADDB_HUMAN	AGRF1_HUMAN	DSCAM_HUMAN	AGRL3_HUMAN	FARP1_HUMAN	E9PE96_HUMAN
biological_process	GO:0097150	neuronal stem cell population maintenance	11	23	0.478261	0.999738	0.00121171	1	0.986	PCM1_HUMAN	SRRT_HUMAN	FANCC_HUMAN	FACD2_HUMAN	MCPH1_HUMAN	NOTC1_HUMAN	SSXT_HUMAN	SOX2_HUMAN	ASPM_HUMAN	FOXO3_HUMAN	HOOK3_HUMAN
biological_process	GO:0046328	regulation of JNK cascade	6	16	0.375	0.999362	0.00122569	1	0.986	MDFIC_HUMAN	JIP1_HUMAN	EPHB1_HUMAN	ULK4_HUMAN	PHLP1_HUMAN	M4K4_HUMAN
biological_process	GO:0044818	mitotic G2/M transition checkpoint	2	8	0.25	0.999554	0.00123679	1	0.986	SOSB1_HUMAN	CHK1_HUMAN
biological_process	GO:0007044	cell-substrate junction assembly	2	4	0.5	0.999391	0.00133954	1	0.986	TLN1_HUMAN	FINC_HUMAN
biological_process	GO:0061005	cell differentiation involved in kidney development	2	3	0.666667	0.999516	0.00129613	1	0.986	PTC1_HUMAN	GLI3_HUMAN
biological_process	GO:0051650	establishment of vesicle localization	1	7	0.142857	0.999314	0.00121597	1	0.986	LIMK2_HUMAN
biological_process	GO:0048017	inositol lipid-mediated signaling	0	5	0	0.999216	0.00133075	1	0.986
biological_process	GO:0000819	sister chromatid segregation	0	3	0	0.999191	0.00129317	1	0.986
biological_process	GO:0061572	actin filament bundle organization	0	2	0	0.999279	0.00124739	1	0.986
biological_process	GO:0046631	alpha-beta T cell activation	0	1	0	0.999335	0.00121824	1	0.986
biological_process	GO:0003222	ventricular trabecula myocardium morphogenesis	8	14	0.571429	0.999806	0.00134517	1	0.99	HEG1_HUMAN	NOTC1_HUMAN	EGLN_HUMAN	CHD7_HUMAN	MED1_HUMAN	NRG1_HUMAN	TGFB2_HUMAN	SUH_HUMAN
biological_process	GO:0090656	t-circle formation	6	11	0.545455	0.999806	0.00134517	1	0.99	SLX4_HUMAN	DNA2_HUMAN	EXO1_HUMAN	TERF1_HUMAN	WRN_HUMAN	NBN_HUMAN
biological_process	GO:0006271	DNA strand elongation involved in DNA replication	5	8	0.625	0.999762	0.00137886	1	0.99	MCM3_HUMAN	RFC3_HUMAN	DPOD3_HUMAN	DPOLA_HUMAN	DPOD2_HUMAN
biological_process	GO:2000269	regulation of fibroblast apoptotic process	2	3	0.666667	0.999762	0.00137886	1	0.99	P53_HUMAN	XRCC2_HUMAN
biological_process	GO:0031453	positive regulation of heterochromatin assembly	2	2	1	0.999806	0.00134517	1	0.99	SIN3A_HUMAN	TPR_HUMAN
biological_process	GO:0006971	hypotonic response	1	2	0.5	0.999762	0.00137886	1	0.99	ITA2_HUMAN
biological_process	GO:0090737	telomere maintenance via telomere trimming	1	2	0.5	0.999806	0.00134517	1	0.99	NBN_HUMAN
biological_process	GO:0043162	ubiquitin-dependent protein catabolic process via the multivesicular body sorting pathway	12	32	0.375	0.999585	0.00139814	1	0.991	MB12B_HUMAN	CHM4C_HUMAN	CHMP7_HUMAN	HDAC6_HUMAN	CHMP6_HUMAN	NEDD4_HUMAN	RN115_HUMAN	UBAP1_HUMAN	UBA1L_HUMAN	VP37A_HUMAN	CHM2B_HUMAN	A0A0D9SG79_HUMAN
biological_process	GO:0042221	response to chemical	1	3	0.333333	0.998778	0.00139451	1	0.991	A0A669KB12_HUMAN
biological_process	GO:0010976	positive regulation of neuron projection development	31	120	0.258333	0.999237	0.0014164	1	0.992	PLXB2_HUMAN	PLXB3_HUMAN	NF2L2_HUMAN	LRRC7_HUMAN	FES_HUMAN	KTNB1_HUMAN	FIG4_HUMAN	ITA3_HUMAN	CNTN1_HUMAN	AVIL_HUMAN	EP300_HUMAN	LTK_HUMAN	SETX_HUMAN	TOX_HUMAN	RETR3_HUMAN	TWF1_HUMAN	RELN_HUMAN	X3CL1_HUMAN	NTRK3_HUMAN	NTRK2_HUMAN	RET_HUMAN	TEN3_HUMAN	Z804A_HUMAN	KDIS_HUMAN	NEUS_HUMAN	ANR27_HUMAN	DMD_HUMAN	ADNP_HUMAN	A0A075B6G3_HUMAN	F8VVU1_HUMAN	K7EQI9_HUMAN
biological_process	GO:0001843	neural tube closure	29	85	0.341176	0.999266	0.00157123	1	0.992	PLXB2_HUMAN	PAX2_HUMAN	LRP2_HUMAN	GRHL2_HUMAN	COBL_HUMAN	BBS4_HUMAN	C1TC_HUMAN	FZD3_HUMAN	PRIC1_HUMAN	SC24B_HUMAN	STIL_HUMAN	SETD2_HUMAN	ST14_HUMAN	SHRM3_HUMAN	SALL4_HUMAN	TGFB2_HUMAN	RGMA_HUMAN	PTC1_HUMAN	TSC1_HUMAN	TSC2_HUMAN	CELR1_HUMAN	MED12_HUMAN	KI20B_HUMAN	KAT2A_HUMAN	ABL1_HUMAN	A0A2R8Y5P9_HUMAN	A0A0R4J2E1_HUMAN	A0A087X0R0_HUMAN	J3KP65_HUMAN
biological_process	GO:0016236	macroautophagy	18	81	0.222222	0.999039	0.00147277	1	0.992	PK3C3_HUMAN	HGS_HUMAN	CHM4C_HUMAN	CHMP6_HUMAN	ILRUN_HUMAN	UBQL1_HUMAN	STAM1_HUMAN	SQSTM_HUMAN	MTMRE_HUMAN	VP37A_HUMAN	VPS36_HUMAN	VTA1_HUMAN	BAKOR_HUMAN	NBR1_HUMAN	MTMR3_HUMAN	CHM2B_HUMAN	ATG10_HUMAN	B7Z5R6_HUMAN
biological_process	GO:0031397	negative regulation of protein ubiquitination	15	51	0.294118	0.999404	0.0014035	1	0.992	PER2_HUMAN	SENP2_HUMAN	CRY1_HUMAN	GTPB4_HUMAN	AGRB1_HUMAN	CAMLG_HUMAN	MNAR1_HUMAN	SQSTM_HUMAN	UBXN1_HUMAN	SPY2_HUMAN	U2AF2_HUMAN	TNAP3_HUMAN	UFL1_HUMAN	N4BP1_HUMAN	ISG15_HUMAN
biological_process	GO:0018394	peptidyl-lysine acetylation	3	6	0.5	0.999075	0.00158076	1	0.992	ESCO1_HUMAN	KAT2B_HUMAN	EP300_HUMAN
biological_process	GO:0030832	regulation of actin filament length	2	2	1	0.999004	0.00150951	1	0.992	NEBU_HUMAN	EPS8_HUMAN
biological_process	GO:0050777	negative regulation of immune response	1	14	0.0714286	0.999171	0.00140943	1	0.992	SHIP1_HUMAN
biological_process	GO:0048880	sensory system development	0	3	0	0.999015	0.0014635	1	0.992
biological_process	GO:0046464	acylglycerol catabolic process	0	5	0	0.999497	0.00158362	1	0.992
biological_process	GO:0031109	microtubule polymerization or depolymerization	0	1	0	0.999132	0.0015381	1	0.992
biological_process	GO:0031122	cytoplasmic microtubule organization	18	58	0.310345	0.999282	0.00173034	1	0.993	PCM1_HUMAN	SLK_HUMAN	GRDN_HUMAN	MAP10_HUMAN	CAMP1_HUMAN	DAPLE_HUMAN	CE126_HUMAN	CLIP2_HUMAN	CC88B_HUMAN	SLAI1_HUMAN	SLAI2_HUMAN	HOOK3_HUMAN	DYST_HUMAN	GCP4_HUMAN	GCP6_HUMAN	CAMP2_HUMAN	DYHC1_HUMAN	CLIP1_HUMAN
biological_process	GO:0016241	regulation of macroautophagy	12	55	0.218182	0.998981	0.00186051	1	0.993	PK3C3_HUMAN	VATG1_HUMAN	VATG2_HUMAN	VATH_HUMAN	HDAC6_HUMAN	MTMR8_HUMAN	SNX6_HUMAN	UBQL1_HUMAN	NEDD4_HUMAN	UBQL2_HUMAN	BAKOR_HUMAN	AT132_HUMAN
biological_process	GO:0007281	germ cell development	12	38	0.315789	0.998849	0.0017648	1	0.993	TIAR_HUMAN	FANCC_HUMAN	DMRTB_HUMAN	ANGP2_HUMAN	CELF1_HUMAN	DAZL_HUMAN	PRDM1_HUMAN	WT1_HUMAN	ACVR1_HUMAN	DZIP1_HUMAN	B2CL1_HUMAN	E7EV40_HUMAN
biological_process	GO:0051571	positive regulation of histone H3-K4 methylation	10	25	0.4	0.999596	0.00162449	1	0.993	RTF1_HUMAN	SNW1_HUMAN	BRCA1_HUMAN	CTNB1_HUMAN	PAXI1_HUMAN	KMT2A_HUMAN	MYB_HUMAN	HCFC1_HUMAN	AUTS2_HUMAN	KANL3_HUMAN
biological_process	GO:0000423	mitophagy	7	15	0.466667	0.999518	0.00167646	1	0.993	LRBA_HUMAN	RETR1_HUMAN	SQSTM_HUMAN	BAKOR_HUMAN	ATG13_HUMAN	AMRA1_HUMAN	ARFP2_HUMAN
biological_process	GO:0031571	mitotic G1 DNA damage checkpoint signaling	7	15	0.466667	0.999518	0.00167646	1	0.993	GGYF2_HUMAN	P53_HUMAN	PRKDC_HUMAN	WAC_HUMAN	TREX1_HUMAN	RFWD3_HUMAN	RFA2_HUMAN
biological_process	GO:0007019	microtubule depolymerization	5	15	0.333333	0.999409	0.0015956	1	0.993	KTNB1_HUMAN	NCKP5_HUMAN	KIF24_HUMAN	KIF2A_HUMAN	KIF2C_HUMAN
biological_process	GO:0051963	regulation of synapse assembly	4	9	0.444444	0.999129	0.00181713	1	0.993	PDLI5_HUMAN	SETD5_HUMAN	MEF2C_HUMAN	NECT1_HUMAN
biological_process	GO:0048193	Golgi vesicle transport	4	36	0.111111	0.998712	0.00182734	1	0.993	STX6_HUMAN	GOGA4_HUMAN	GOGA5_HUMAN	F5GZH9_HUMAN
biological_process	GO:0050770	regulation of axonogenesis	2	20	0.1	0.998981	0.00186051	1	0.993	SI1L1_HUMAN	RET_HUMAN
biological_process	GO:0045143	homologous chromosome segregation	2	8	0.25	0.999256	0.00172082	1	0.993	ESPL1_HUMAN	SGO2_HUMAN
biological_process	GO:0010970	transport along microtubule	2	2	1	0.998929	0.00186414	1	0.993	DC1I2_HUMAN	DC1I1_HUMAN
biological_process	GO:0043254	regulation of protein-containing complex assembly	2	21	0.0952381	0.998776	0.00168776	1	0.993	BBS10_HUMAN	HCFC1_HUMAN
biological_process	GO:1902692	regulation of neuroblast proliferation	0	4	0	0.999518	0.00167646	1	0.993
biological_process	GO:0032880	regulation of protein localization	19	83	0.228916	0.998548	0.00189691	1	0.995	RO52_HUMAN	TRI25_HUMAN	STX6_HUMAN	BCL2_HUMAN	ITB3_HUMAN	BORA_HUMAN	SIX4_HUMAN	PKHM2_HUMAN	TTC8_HUMAN	TPR_HUMAN	TRI14_HUMAN	PTC1_HUMAN	UFL1_HUMAN	PICAL_HUMAN	AAK1_HUMAN	CELR2_HUMAN	KHDC3_HUMAN	DZI1L_HUMAN	AFAD_HUMAN
biological_process	GO:0002052	positive regulation of neuroblast proliferation	11	24	0.458333	0.999564	0.00186801	1	0.995	HIF1A_HUMAN	NOTC1_HUMAN	CTNB1_HUMAN	FZD3_HUMAN	PAX6_HUMAN	SMRD3_HUMAN	WDR62_HUMAN	ZN335_HUMAN	X3CL1_HUMAN	ASPM_HUMAN	GLI3_HUMAN
biological_process	GO:0001779	natural killer cell differentiation	7	15	0.466667	0.999564	0.00186801	1	0.995	PBX1_HUMAN	SP3_HUMAN	KAT7_HUMAN	STA5B_HUMAN	TOX_HUMAN	PTPRC_HUMAN	UFO_HUMAN
biological_process	GO:0030516	regulation of axon extension	6	18	0.333333	0.999112	0.001874	1	0.995	SIN3A_HUMAN	SRC8_HUMAN	NOE1_HUMAN	BARH2_HUMAN	CLAP2_HUMAN	ABL1_HUMAN
biological_process	GO:0150115	cell-substrate junction organization	0	1	0	0.999112	0.001874	1	0.995
biological_process	GO:0061326	renal tubule development	1	2	0.5	0.999098	0.0019282	1	0.996	TTC8_HUMAN
biological_process	GO:0015031	protein transport	144	783	0.183908	0.998344	0.0019487	1	0.998	SENP2_HUMAN	S15A5_HUMAN	TOM1_HUMAN	RRBP1_HUMAN	LRP2_HUMAN	LMAN1_HUMAN	LYST_HUMAN	MB12B_HUMAN	KI20A_HUMAN	ANK2_HUMAN	CHM4C_HUMAN	ELYS_HUMAN	FCSD2_HUMAN	CHMP7_HUMAN	BBS4_HUMAN	COG2_HUMAN	DEN2A_HUMAN	ENPL_HUMAN	EXOC3_HUMAN	FMN2_HUMAN	APBA2_HUMAN	DJC13_HUMAN	CHMP6_HUMAN	CENPF_HUMAN	COPE_HUMAN	AP5M1_HUMAN	GBF1_HUMAN	GANP_HUMAN	EHBP1_HUMAN	BIG1_HUMAN	P85B_HUMAN	HIKES_HUMAN	PO210_HUMAN	NU205_HUMAN	EPS15_HUMAN	LCA5_HUMAN	PITM1_HUMAN	CE290_HUMAN	KTN1_HUMAN	MX2_HUMAN
biological_process	GO:0043966	histone H3 acetylation	20	67	0.298507	0.999079	0.00202475	1	0.998	PER1_HUMAN	TAF6L_HUMAN	TAF6_HUMAN	TRRAP_HUMAN	KAT6A_HUMAN	JADE3_HUMAN	KAT2B_HUMAN	KAT7_HUMAN	BRCA2_HUMAN	TAF2_HUMAN	TAF5L_HUMAN	TAF4_HUMAN	ZZZ3_HUMAN	YETS2_HUMAN	KAT2A_HUMAN	KAT6B_HUMAN	ATX7_HUMAN	A0A3F2YNX6_HUMAN	A0A3B3IS53_HUMAN	A0A3B3ITI3_HUMAN
biological_process	GO:0044458	motile cilium assembly	8	26	0.307692	0.999225	0.00203903	1	0.998	ATMIN_HUMAN	INTU_HUMAN	JHY_HUMAN	RSH6A_HUMAN	AKAP4_HUMAN	CENPJ_HUMAN	DMD_HUMAN	CCD40_HUMAN
biological_process	GO:0000379	tRNA-type intron splice site recognition and cleavage	6	9	0.666667	0.999821	0.00193462	1	0.998	SEN34_HUMAN	A0A0G2JNL0_HUMAN	A0A0G2JNK5_HUMAN	A0A590UJW4_HUMAN	B0V3J0_HUMAN	E7EQB3_HUMAN
biological_process	GO:0000301	retrograde transport, vesicle recycling within Golgi	6	9	0.666667	0.999821	0.00193462	1	0.998	COG2_HUMAN	GOGA5_HUMAN	COG7_HUMAN	COG1_HUMAN	COG5_HUMAN	COG6_HUMAN
biological_process	GO:0032495	response to muramyl dipeptide	5	12	0.416667	0.999546	0.00210733	1	0.998	NLRP1_HUMAN	ERBIN_HUMAN	NOTC1_HUMAN	NOD2_HUMAN	TNAP3_HUMAN
biological_process	GO:0034341	response to interferon-gamma	4	27	0.148148	0.998753	0.00210951	1	0.998	RO52_HUMAN	SP100_HUMAN	DNJA3_HUMAN	C2TA_HUMAN
biological_process	GO:0018393	internal peptidyl-lysine acetylation	4	7	0.571429	0.998765	0.00211082	1	0.998	KAT2B_HUMAN	KAT7_HUMAN	EP300_HUMAN	KAT2A_HUMAN
biological_process	GO:0032201	telomere maintenance via semi-conservative replication	3	5	0.6	0.999821	0.00193462	1	0.998	RENT1_HUMAN	DNA2_HUMAN	WRN_HUMAN
biological_process	GO:0000022	mitotic spindle elongation	2	2	1	0.999821	0.00193462	1	0.998	KIF23_HUMAN	PRC1_HUMAN
biological_process	GO:0008064	regulation of actin polymerization or depolymerization	1	7	0.142857	0.998617	0.00207404	1	0.998	CTRO_HUMAN
biological_process	GO:0070076	histone lysine demethylation	1	3	0.333333	0.999446	0.0020005	1	0.998	B3KV94_HUMAN
biological_process	GO:0016445	somatic diversification of immunoglobulins	0	2	0	0.999116	0.00213587	1	0.999
biological_process	GO:0006915	apoptotic process	142	766	0.185379	0.994102	0.00686355	1	1	PDCD7_HUMAN	RBM5_HUMAN	RASF5_HUMAN	TAF6_HUMAN	TRAIP_HUMAN	TIA1_HUMAN	TIAR_HUMAN	RT30_HUMAN	RTN3_HUMAN	NLRP1_HUMAN	SLK_HUMAN	SH3K1_HUMAN	RIPK2_HUMAN	RMD3_HUMAN	BRAT1_HUMAN	DDIT4_HUMAN	BUB1B_HUMAN	HIP1R_HUMAN	ECSCR_HUMAN	DCC_HUMAN	BCL2_HUMAN	DDIAS_HUMAN	HIPK3_HUMAN	HIF3A_HUMAN	CKAP2_HUMAN	NCF1_HUMAN	CHK1_HUMAN	B2L13_HUMAN	AREL1_HUMAN	APBB1_HUMAN	BIRC6_HUMAN	BAP29_HUMAN	BCLF1_HUMAN	DUX4_HUMAN	ESPL1_HUMAN	GREM1_HUMAN	CH3L1_HUMAN	BNIP3_HUMAN	BUB1_HUMAN	MEF2C_HUMAN
biological_process	GO:0045087	innate immune response	127	668	0.19012	0.860784	0.156642	1	1	PJA2_HUMAN	RO52_HUMAN	TRI48_HUMAN	TRIM4_HUMAN	TRI25_HUMAN	TR49D_HUMAN	TRBC1_HUMAN	TRBC2_HUMAN	RIPK2_HUMAN	COL12_HUMAN	MALT1_HUMAN	IGLL1_HUMAN	DDX21_HUMAN	DSRAD_HUMAN	DDX60_HUMAN	FES_HUMAN	K1C16_HUMAN	CD244_HUMAN	MPEG1_HUMAN	HLAA_HUMAN	IGHA1_HUMAN	CATIN_HUMAN	CFAI_HUMAN	CMGA_HUMAN	NCF1_HUMAN	CRIS3_HUMAN	ELF4_HUMAN	JAK3_HUMAN	ITAM_HUMAN	AGRB1_HUMAN	C1RL_HUMAN	CYBC1_HUMAN	ANKH1_HUMAN	DHX9_HUMAN	DHX36_HUMAN	DDX1_HUMAN	DDX58_HUMAN	MATR3_HUMAN	BIRC1_HUMAN	PML_HUMAN
biological_process	GO:0008284	positive regulation of cell population proliferation	110	545	0.201835	0.997503	0.0031941	1	1	NANP8_HUMAN	PBX1_HUMAN	TPO_HUMAN	TIAR_HUMAN	RUNX2_HUMAN	PRAM5_HUMAN	PRA22_HUMAN	LRP5_HUMAN	MARH7_HUMAN	MAZ_HUMAN	CDN1B_HUMAN	HIPK1_HUMAN	HCLS1_HUMAN	ITAX_HUMAN	MEIS2_HUMAN	NOP2_HUMAN	BCL2_HUMAN	INSR_HUMAN	KIF14_HUMAN	NOTC1_HUMAN	CD248_HUMAN	I11RA_HUMAN	BIRC6_HUMAN	FINC_HUMAN	FAKD4_HUMAN	DHYS_HUMAN	FOXM1_HUMAN	CDC20_HUMAN	FZR1_HUMAN	GREM1_HUMAN	KMT2D_HUMAN	FA98B_HUMAN	MEP50_HUMAN	GAB2_HUMAN	EGF_HUMAN	PRA18_HUMAN	CP131_HUMAN	PRTN3_HUMAN	PRA13_HUMAN	CD123_HUMAN
biological_process	GO:0006511	ubiquitin-dependent protein catabolic process	107	429	0.249417	0.94016	0.0702372	1	1	PSA6_HUMAN	TRI25_HUMAN	TP4AP_HUMAN	TOPRS_HUMAN	RNF6_HUMAN	RN111_HUMAN	CR025_HUMAN	AKIB1_HUMAN	FBXL4_HUMAN	HACE1_HUMAN	AREL1_HUMAN	BRE1A_HUMAN	FBXW4_HUMAN	NPL4_HUMAN	SMUF1_HUMAN	SMUF2_HUMAN	RNF11_HUMAN	RN213_HUMAN	UBQL1_HUMAN	RNF8_HUMAN	MDM2_HUMAN	NEDD4_HUMAN	U17L3_HUMAN	SQSTM_HUMAN	UL17C_HUMAN	UBP16_HUMAN	TRIPC_HUMAN	UBP38_HUMAN	RFFL_HUMAN	U17LB_HUMAN	UBL7_HUMAN	UBQL3_HUMAN	U17LM_HUMAN	UBP32_HUMAN	UBP34_HUMAN	U17LF_HUMAN	PSA1_HUMAN	U17LA_HUMAN	UBP29_HUMAN	U17L5_HUMAN
biological_process	GO:0006397	mRNA processing	94	354	0.265537	0.981999	0.0221899	1	1	SUGP2_HUMAN	RBY1B_HUMAN	RBY1D_HUMAN	RBY1E_HUMAN	RED2_HUMAN	TR150_HUMAN	SPT6H_HUMAN	SRSF4_HUMAN	SRRT_HUMAN	DDX47_HUMAN	DSRAD_HUMAN	ELAV4_HUMAN	AFF2_HUMAN	ERN2_HUMAN	FAKD5_HUMAN	CELF1_HUMAN	FUBP2_HUMAN	HABP4_HUMAN	BRDT_HUMAN	FL2D_HUMAN	PAN2_HUMAN	SON_HUMAN	PP4R2_HUMAN	RFOX1_HUMAN	SFR19_HUMAN	SEN34_HUMAN	PRP8_HUMAN	RFOX2_HUMAN	TRUB2_HUMAN	PR38B_HUMAN	SCAFB_HUMAN	SRRM4_HUMAN	SCAF4_HUMAN	SNR48_HUMAN	TADBP_HUMAN	RFOX3_HUMAN	SUGP1_HUMAN	PRGC1_HUMAN	PHRF1_HUMAN	U2AF2_HUMAN
biological_process	GO:0016567	protein ubiquitination	94	534	0.17603	0.895924	0.119774	1	1	PJA2_HUMAN	RO52_HUMAN	TRI47_HUMAN	TRI48_HUMAN	TRAIP_HUMAN	TRI55_HUMAN	TRI63_HUMAN	TRIM4_HUMAN	NF2L2_HUMAN	TR49D_HUMAN	TP4AP_HUMAN	RNF6_HUMAN	RN111_HUMAN	MARHA_HUMAN	LMO7_HUMAN	HECW2_HUMAN	HERC2_HUMAN	HACE1_HUMAN	AREL1_HUMAN	BRCA1_HUMAN	BIRC6_HUMAN	CDC27_HUMAN	FBX43_HUMAN	CDC20_HUMAN	EIPR1_HUMAN	CUL2_HUMAN	FBXL5_HUMAN	RN135_HUMAN	SMUF1_HUMAN	SMUF2_HUMAN	RN152_HUMAN	RNF25_HUMAN	RN169_HUMAN	RN213_HUMAN	RN157_HUMAN	OTUL_HUMAN	SH3R1_HUMAN	RNF8_HUMAN	MDM2_HUMAN	NEDD4_HUMAN
biological_process	GO:0008285	negative regulation of cell population proliferation	88	463	0.190065	0.787652	0.240179	1	1	P3H3_HUMAN	RBM5_HUMAN	RASF5_HUMAN	TAF6_HUMAN	TIAR_HUMAN	TNR8_HUMAN	TNS2_HUMAN	GTPB4_HUMAN	LMNA_HUMAN	ACVL1_HUMAN	ITA1_HUMAN	HGS_HUMAN	HMGA1_HUMAN	DDX20_HUMAN	CDN1B_HUMAN	APC_HUMAN	NOTC1_HUMAN	MTBP_HUMAN	KLF10_HUMAN	AGRB1_HUMAN	CTNB1_HUMAN	DUX4_HUMAN	ARID2_HUMAN	CELF1_HUMAN	COIA1_HUMAN	E2F7_HUMAN	LAS2_HUMAN	MNAR1_HUMAN	PML_HUMAN	ING2_HUMAN	KAT2B_HUMAN	BTG1_HUMAN	FOXO4_HUMAN	MTG16_HUMAN	P53_HUMAN	KANK2_HUMAN	NOS3_HUMAN	SIR2_HUMAN	SIR6_HUMAN	MEN1_HUMAN
biological_process	GO:0043065	positive regulation of apoptotic process	78	346	0.225434	0.881617	0.141031	1	1	RBM5_HUMAN	TAF6_HUMAN	TNR8_HUMAN	RIPK2_HUMAN	M3K20_HUMAN	MPRI_HUMAN	KNG1_HUMAN	DDX20_HUMAN	HIP1R_HUMAN	APC_HUMAN	HTRA2_HUMAN	DUS6_HUMAN	BIN1_HUMAN	FAN_HUMAN	ING3_HUMAN	APBB1_HUMAN	CTNB1_HUMAN	BCLF1_HUMAN	E2F1_HUMAN	BNIP3_HUMAN	FAF1_HUMAN	P53_HUMAN	CDK19_HUMAN	MNDA_HUMAN	RIPK1_HUMAN	NF1_HUMAN	SHIP1_HUMAN	PXT1_HUMAN	PRKDC_HUMAN	STK4_HUMAN	NOE1_HUMAN	SQSTM_HUMAN	SCIN_HUMAN	ST17B_HUMAN	TXNIP_HUMAN	STPG1_HUMAN	NCOA1_HUMAN	PKHN1_HUMAN	PI5L1_HUMAN	PHLA1_HUMAN
biological_process	GO:0006955	immune response	77	583	0.132075	0.00717387	0.993801	1	1	PE2R4_HUMAN	TRBC1_HUMAN	MARH1_HUMAN	M3K14_HUMAN	HTF4_HUMAN	KI2L1_HUMAN	AIRE_HUMAN	I27RA_HUMAN	IGLL1_HUMAN	IRF8_HUMAN	HLAH_HUMAN	KVD21_HUMAN	LIRB2_HUMAN	HLAA_HUMAN	IGHA1_HUMAN	KV224_HUMAN	NOTC1_HUMAN	KV621_HUMAN	CCL21_HUMAN	CCR2_HUMAN	KV502_HUMAN	CCR9_HUMAN	CD8A_HUMAN	ITAD_HUMAN	ENPP1_HUMAN	LAX1_HUMAN	KV401_HUMAN	PKHL1_HUMAN	IGHA2_HUMAN	M4K2_HUMAN	CD209_HUMAN	NECT1_HUMAN	KVD24_HUMAN	SP2_HUMAN	TNF13_HUMAN	PRG4_HUMAN	SCAP_HUMAN	TNF15_HUMAN	SEM4D_HUMAN	RFX1_HUMAN
biological_process	GO:0016192	vesicle-mediated transport	77	525	0.146667	0.985373	0.0166201	1	1	SYT3_HUMAN	SYTL2_HUMAN	RTN3_HUMAN	STON2_HUMAN	KALRN_HUMAN	JIP1_HUMAN	JIP4_HUMAN	KIF5A_HUMAN	AP1B1_HUMAN	GOGA4_HUMAN	AP2M1_HUMAN	CECR2_HUMAN	FMN2_HUMAN	CAMLG_HUMAN	INTU_HUMAN	SPTN2_HUMAN	SPTN4_HUMAN	RAB32_HUMAN	STXB3_HUMAN	VP9D1_HUMAN	VP33B_HUMAN	TBCD4_HUMAN	TBC23_HUMAN	TBC8B_HUMAN	PICAL_HUMAN	TSC2_HUMAN	RAE2_HUMAN	AP2B1_HUMAN	MYO5A_HUMAN	MYO5B_HUMAN	ARAP3_HUMAN	AP4M1_HUMAN	AHI1_HUMAN	ARFG1_HUMAN	B7Z879_HUMAN	A0A590UJA6_HUMAN	H3BR36_HUMAN	A0A669KAY5_HUMAN	C9JWL4_HUMAN	H3BM58_HUMAN
biological_process	GO:0006897	endocytosis	76	265	0.286792	0.994812	0.00666337	1	1	PK3C3_HUMAN	VATH_HUMAN	RUBIC_HUMAN	SH3K1_HUMAN	TOM1_HUMAN	LRP2_HUMAN	LRP5_HUMAN	LRP12_HUMAN	HTR5A_HUMAN	ANK2_HUMAN	HIP1R_HUMAN	AP2M1_HUMAN	ATP9A_HUMAN	BIN1_HUMAN	FKB15_HUMAN	EP15R_HUMAN	EPN2_HUMAN	EHBP1_HUMAN	ENTD1_HUMAN	P3C2A_HUMAN	EPS15_HUMAN	CD209_HUMAN	LDLR_HUMAN	SYNRG_HUMAN	RHOU_HUMAN	PK3CG_HUMAN	SHIP2_HUMAN	SCAM1_HUMAN	RIN3_HUMAN	RIN2_HUMAN	REPS2_HUMAN	UBP33_HUMAN	ZFYV9_HUMAN	PICAL_HUMAN	TSC2_HUMAN	AAK1_HUMAN	ATP9B_HUMAN	HIP1_HUMAN	MYO1E_HUMAN	MYO6_HUMAN
biological_process	GO:0007186	G protein-coupled receptor signaling pathway	72	541	0.133087	4.81854e-06	0.999997	0.009	1	PE2R2_HUMAN	PDE3B_HUMAN	PI3R5_HUMAN	TAFA5_HUMAN	RGS17_HUMAN	GNB1L_HUMAN	GPSM2_HUMAN	MAS1L_HUMAN	ITPR3_HUMAN	MPRI_HUMAN	HRH1_HUMAN	INSR_HUMAN	OR8D2_HUMAN	NMU_HUMAN	BCAR1_HUMAN	CCL21_HUMAN	DGKQ_HUMAN	CCR9_HUMAN	AGRG4_HUMAN	AGRA1_HUMAN	AGRB1_HUMAN	GP157_HUMAN	APOA1_HUMAN	GRK6_HUMAN	GPR37_HUMAN	P2Y14_HUMAN	OR1D4_HUMAN	O10J1_HUMAN	PLCB4_HUMAN	PK3CG_HUMAN	VAV_HUMAN	PRLHR_HUMAN	RIC8B_HUMAN	P2Y13_HUMAN	RPGF4_HUMAN	OR1D5_HUMAN	PLCB3_HUMAN	PLPR4_HUMAN	RGS12_HUMAN	UCN1_HUMAN
biological_process	GO:0051607	defense response to virus	71	300	0.236667	0.987789	0.0168418	1	1	NLRP1_HUMAN	DDIT4_HUMAN	LYST_HUMAN	M3K14_HUMAN	DDX21_HUMAN	DSRAD_HUMAN	DDX60_HUMAN	ITAX_HUMAN	BCL2_HUMAN	DDX17_HUMAN	DHX36_HUMAN	CBPC5_HUMAN	DDX1_HUMAN	DDX58_HUMAN	BNIP3_HUMAN	NLRP9_HUMAN	PERF_HUMAN	RNAS2_HUMAN	OAS3_HUMAN	MX2_HUMAN	RPC2_HUMAN	SETD2_HUMAN	PARP9_HUMAN	STING_HUMAN	STAT2_HUMAN	NLRC5_HUMAN	UBP29_HUMAN	PTPRC_HUMAN	ZMY11_HUMAN	TREX1_HUMAN	TLR9_HUMAN	ZN175_HUMAN	TLR3_HUMAN	ZC12A_HUMAN	ZCCHV_HUMAN	UN13D_HUMAN	ABCF3_HUMAN	DHX58_HUMAN	IF16_HUMAN	IL23A_HUMAN
biological_process	GO:0008380	RNA splicing	70	297	0.23569	0.485911	0.55226	1	1	PDCD7_HUMAN	SUGP2_HUMAN	RBY1B_HUMAN	RBY1D_HUMAN	RBY1E_HUMAN	TR150_HUMAN	SPT6H_HUMAN	SRSF4_HUMAN	DDX47_HUMAN	ELAV4_HUMAN	FUS_HUMAN	AFF2_HUMAN	FUBP2_HUMAN	HABP4_HUMAN	BRDT_HUMAN	DHX8_HUMAN	FL2D_HUMAN	SON_HUMAN	PP4R2_HUMAN	RFOX1_HUMAN	SFR19_HUMAN	PRP8_HUMAN	RFOX2_HUMAN	PR38B_HUMAN	SCAFB_HUMAN	SRRM4_HUMAN	SNR48_HUMAN	SRPK1_HUMAN	TADBP_HUMAN	RFOX3_HUMAN	SUGP1_HUMAN	PRGC1_HUMAN	WT1_HUMAN	THOC7_HUMAN	TTF2_HUMAN	ZN638_HUMAN	RBP56_HUMAN	CELF3_HUMAN	CDK12_HUMAN	ACINU_HUMAN
biological_process	GO:0006954	inflammatory response	66	450	0.146667	0.0932699	0.921014	1	1	PE2R2_HUMAN	PE2R4_HUMAN	PGBM_HUMAN	PJA2_HUMAN	PI2R_HUMAN	NF2L2_HUMAN	NLRP1_HUMAN	TNIP3_HUMAN	RIPK2_HUMAN	HDAC9_HUMAN	LICH_HUMAN	MAPK2_HUMAN	KNG1_HUMAN	KDM6B_HUMAN	K1C16_HUMAN	HRH1_HUMAN	CELA1_HUMAN	NFAC3_HUMAN	CCL21_HUMAN	CCR2_HUMAN	ITAL_HUMAN	DHX9_HUMAN	CRHBP_HUMAN	CH3L1_HUMAN	BIRC1_HUMAN	GSDMD_HUMAN	FAS_HUMAN	NLRP9_HUMAN	NOD1_HUMAN	PA24B_HUMAN	NOS2_HUMAN	RIPK1_HUMAN	PK3CG_HUMAN	SCG2_HUMAN	TLR1_HUMAN	SCYL1_HUMAN	SDC1_HUMAN	I17RE_HUMAN	TNR1B_HUMAN	OLR1_HUMAN
biological_process	GO:0034765	regulation of ion transmembrane transport	66	272	0.242647	0.741535	0.29125	1	1	KCNV1_HUMAN	HCN1_HUMAN	CAC1G_HUMAN	CAC1F_HUMAN	CAC1E_HUMAN	CTSR1_HUMAN	KCNQ2_HUMAN	KCNH3_HUMAN	KCNKH_HUMAN	NALCN_HUMAN	CAC1A_HUMAN	SCN7A_HUMAN	SCNBA_HUMAN	NEDD4_HUMAN	WWP2_HUMAN	TRPM5_HUMAN	KCNQ5_HUMAN	KCNH8_HUMAN	KCNH7_HUMAN	CAC1B_HUMAN	CA2D4_HUMAN	CY24B_HUMAN	E9PG18_HUMAN	A0A494C184_HUMAN	B5TYJ1_HUMAN	A0A6Q8PFM8_HUMAN	K7EQ95_HUMAN	E9PHB6_HUMAN	A0A087WVX5_HUMAN	A0A2U3TZM7_HUMAN	F8WEA4_HUMAN	K7EKF7_HUMAN	F6RH32_HUMAN	A0A0G2JR54_HUMAN	A0A0A0MRC8_HUMAN	A0A1B0GTI4_HUMAN	B1AQK7_HUMAN	E9PDI6_HUMAN	K7EJY1_HUMAN	A0A0A0MSC0_HUMAN
biological_process	GO:0043547	positive regulation of GTPase activity	65	290	0.224138	0.973668	0.0348166	1	1	PLXB1_HUMAN	RIC1_HUMAN	RHGBA_HUMAN	SMCR8_HUMAN	SGSM2_HUMAN	SGSM3_HUMAN	SRGP2_HUMAN	CDKL5_HUMAN	CCL21_HUMAN	BIN1_HUMAN	EVI5L_HUMAN	ARAP2_HUMAN	EVI5_HUMAN	GRP1_HUMAN	PRTN3_HUMAN	NF1_HUMAN	RPGF6_HUMAN	SEM4D_HUMAN	US6NL_HUMAN	VAV_HUMAN	RHG27_HUMAN	RHG06_HUMAN	PIN1_HUMAN	PKP4_HUMAN	RGMA_HUMAN	X3CL1_HUMAN	RGRF1_HUMAN	TBD2A_HUMAN	U17L2_HUMAN	PICAL_HUMAN	TSC2_HUMAN	RGS6_HUMAN	MYO9A_HUMAN	M4K4_HUMAN	ARAP3_HUMAN	DOC10_HUMAN	DOC11_HUMAN	DOCK8_HUMAN	DOCK9_HUMAN	ALS2_HUMAN
biological_process	GO:0002250	adaptive immune response	62	527	0.117647	7.71531e-05	0.999947	0.099	1	RIPK2_HUMAN	CD244_HUMAN	LAG3_HUMAN	KVD21_HUMAN	LIRB2_HUMAN	KV224_HUMAN	LAMP3_HUMAN	KV621_HUMAN	EOMES_HUMAN	KV502_HUMAN	JAK3_HUMAN	ERAP1_HUMAN	KLRD1_HUMAN	LAX1_HUMAN	KV401_HUMAN	FCRL4_HUMAN	PRDM1_HUMAN	CD209_HUMAN	LIRA6_HUMAN	LAIR1_HUMAN	KVD24_HUMAN	SIG10_HUMAN	SIT1_HUMAN	PK3CG_HUMAN	TVB23_HUMAN	RPGF4_HUMAN	TV382_HUMAN	TVB64_HUMAN	TNR11_HUMAN	TV381_HUMAN	TVAL1_HUMAN	TVA14_HUMAN	TVA86_HUMAN	TRDV3_HUMAN	TVAL2_HUMAN	ZN683_HUMAN	TXK_HUMAN	TAP2_HUMAN	TVA21_HUMAN	TSC1_HUMAN
biological_process	GO:0007268	chemical synaptic transmission	59	299	0.197324	0.955068	0.0540282	1	1	S12A7_HUMAN	LRP6_HUMAN	HAP1_HUMAN	KIF5A_HUMAN	HRH1_HUMAN	O10H1_HUMAN	DLGP1_HUMAN	PCDB5_HUMAN	CACB2_HUMAN	CAC1G_HUMAN	APBA2_HUMAN	APBA1_HUMAN	CTNB1_HUMAN	CAC1E_HUMAN	KCNQ2_HUMAN	NPFF_HUMAN	CAC1A_HUMAN	O10J6_HUMAN	O11H7_HUMAN	PCDBG_HUMAN	SC6A1_HUMAN	S12A6_HUMAN	SPTCS_HUMAN	SYN1_HUMAN	LPAR3_HUMAN	UN13B_HUMAN	PCDBD_HUMAN	UN13C_HUMAN	ACM5_HUMAN	BSN_HUMAN	DLG4_HUMAN	HOME1_HUMAN	MYBPP_HUMAN	GRIA1_HUMAN	NPTX1_HUMAN	MBP_HUMAN	CAC1B_HUMAN	CEP89_HUMAN	AKAP9_HUMAN	AMPH_HUMAN
biological_process	GO:0001525	angiogenesis	58	293	0.197952	0.989775	0.013292	1	1	PGBM_HUMAN	PDE3B_HUMAN	PLXD1_HUMAN	PK3CA_HUMAN	SEM4A_HUMAN	HIF1A_HUMAN	ACVL1_HUMAN	ECSCR_HUMAN	ANGP1_HUMAN	ANGP4_HUMAN	HIF3A_HUMAN	EPHB1_HUMAN	KLF5_HUMAN	AMOL1_HUMAN	ERAP1_HUMAN	EPAS1_HUMAN	FINC_HUMAN	ANGP2_HUMAN	ANGL3_HUMAN	ANGL4_HUMAN	COIA1_HUMAN	MED1_HUMAN	MNAR1_HUMAN	PKNX1_HUMAN	EGF_HUMAN	NRP2_HUMAN	C1GLT_HUMAN	MUC18_HUMAN	NOS3_HUMAN	ROBO4_HUMAN	PK3CG_HUMAN	SCG2_HUMAN	RN213_HUMAN	PLDX1_HUMAN	SETD2_HUMAN	S12A6_HUMAN	TBX4_HUMAN	SUH_HUMAN	XBP1_HUMAN	MYH9_HUMAN
biological_process	GO:0007605	sensory perception of sound	57	229	0.248908	0.99365	0.00972897	1	1	OTOG_HUMAN	LRP2_HUMAN	CDN1B_HUMAN	KCNQ1_HUMAN	CC14A_HUMAN	CHD7_HUMAN	CNTN5_HUMAN	EYA1_HUMAN	PKHL1_HUMAN	NIPBL_HUMAN	SPTN4_HUMAN	P2RX2_HUMAN	S26A5_HUMAN	TPRN_HUMAN	PCD15_HUMAN	SRRM4_HUMAN	USH2A_HUMAN	TARA_HUMAN	SPY2_HUMAN	Z354A_HUMAN	PO3F4_HUMAN	UCN1_HUMAN	OTOAN_HUMAN	UBP53_HUMAN	AT2B2_HUMAN	HOME2_HUMAN	MYO3A_HUMAN	MYO3B_HUMAN	NAV2_HUMAN	MYO6_HUMAN	MYO7A_HUMAN	MYO15_HUMAN	LRIG1_HUMAN	MBP_HUMAN	AGRV1_HUMAN	ES8L2_HUMAN	EYA4_HUMAN	E7EM53_HUMAN	F2Z2Y1_HUMAN	E9PCM2_HUMAN
biological_process	GO:0009410	response to xenobiotic stimulus	56	241	0.232365	0.737287	0.304883	1	1	PLIN2_HUMAN	RPN2_HUMAN	MRP6_HUMAN	MAP1B_HUMAN	GABT_HUMAN	CDN1B_HUMAN	FOSB_HUMAN	MDR1_HUMAN	BCL2_HUMAN	DUS6_HUMAN	EGLN_HUMAN	ITA3_HUMAN	CTNB1_HUMAN	CENPF_HUMAN	APOA2_HUMAN	ATR_HUMAN	FZD3_HUMAN	CREB1_HUMAN	ITA2_HUMAN	NNMT_HUMAN	NPAS2_HUMAN	SMTL1_HUMAN	PMS1_HUMAN	PMS2_HUMAN	NEC1_HUMAN	SCNBA_HUMAN	RPP21_HUMAN	SSXT_HUMAN	S26A5_HUMAN	SRBP1_HUMAN	TERF1_HUMAN	TXNIP_HUMAN	EMX2_HUMAN	TGFB2_HUMAN	XRCC1_HUMAN	PTPRM_HUMAN	TR11B_HUMAN	NFAC2_HUMAN	RET_HUMAN	TNFB_HUMAN
biological_process	GO:0006888	endoplasmic reticulum to Golgi vesicle-mediated transport	56	228	0.245614	0.997076	0.00452953	1	1	PEF1_HUMAN	TMED3_HUMAN	TMED6_HUMAN	SC24C_HUMAN	STX17_HUMAN	LMAN1_HUMAN	KLH12_HUMAN	BAP29_HUMAN	COPE_HUMAN	GBF1_HUMAN	COPB2_HUMAN	ANK1_HUMAN	SC24B_HUMAN	SC24D_HUMAN	S23IP_HUMAN	SC16B_HUMAN	TPC11_HUMAN	SC24A_HUMAN	SC16A_HUMAN	MIA2_HUMAN	SC31A_HUMAN	TGO1_HUMAN	TFG_HUMAN	TPPC8_HUMAN	YIPF5_HUMAN	USO1_HUMAN	TRIPB_HUMAN	GOGA2_HUMAN	CTGE4_HUMAN	CTGE9_HUMAN	BET1_HUMAN	COPB_HUMAN	CTGE6_HUMAN	CTGE8_HUMAN	CTGEF_HUMAN	J3KT08_HUMAN	H0Y8W8_HUMAN	A0A2R8YE69_HUMAN	D6REX3_HUMAN	H7C5E2_HUMAN
biological_process	GO:0030335	positive regulation of cell migration	54	244	0.221311	0.965574	0.0434942	1	1	PECA1_HUMAN	URP2_HUMAN	SYNE2_HUMAN	MYLK_HUMAN	SEM4A_HUMAN	SEM4G_HUMAN	ROCK2_HUMAN	HGF_HUMAN	MAZ_HUMAN	JIP4_HUMAN	ITAX_HUMAN	APC_HUMAN	INSR_HUMAN	NOTC1_HUMAN	BCAR1_HUMAN	LAMB1_HUMAN	ANGL3_HUMAN	GRB7_HUMAN	CARL1_HUMAN	EGF_HUMAN	MUC18_HUMAN	P85A_HUMAN	SYNP2_HUMAN	PODXL_HUMAN	SEM4D_HUMAN	STX4_HUMAN	SEM3B_HUMAN	SEM6C_HUMAN	SPY2_HUMAN	DAB2_HUMAN	TRIP6_HUMAN	P55G_HUMAN	XBP1_HUMAN	ZO1_HUMAN	ZN268_HUMAN	NTRK3_HUMAN	RET_HUMAN	SUN2_HUMAN	NUMB_HUMAN	ONEC2_HUMAN
biological_process	GO:0007601	visual perception	53	256	0.207031	0.907773	0.120086	1	1	PAX2_HUMAN	MRP6_HUMAN	PGTA_HUMAN	KIFC3_HUMAN	LRIT3_HUMAN	LAMC3_HUMAN	BBS4_HUMAN	CACB2_HUMAN	CNGA3_HUMAN	AOC2_HUMAN	CAC1F_HUMAN	BBS10_HUMAN	EPAS1_HUMAN	BFSP2_HUMAN	GUC2F_HUMAN	COIA1_HUMAN	PAX6_HUMAN	K1C12_HUMAN	PCARE_HUMAN	PO6F2_HUMAN	NCKX1_HUMAN	MKKS_HUMAN	RP1_HUMAN	RP1L1_HUMAN	USH2A_HUMAN	NR2E3_HUMAN	RPGR1_HUMAN	RIMS1_HUMAN	RPGR_HUMAN	XLRS1_HUMAN	LCTL_HUMAN	TYRO_HUMAN	PTHB1_HUMAN	ABCA4_HUMAN	FBLN3_HUMAN	MYO3A_HUMAN	MYO3B_HUMAN	MYO7A_HUMAN	MYO9A_HUMAN	HMCN1_HUMAN
biological_process	GO:0000209	protein polyubiquitination	52	231	0.225108	0.977445	0.0310428	1	1	PELI2_HUMAN	RO52_HUMAN	TOPRS_HUMAN	RN111_HUMAN	LRSM1_HUMAN	MARH1_HUMAN	AKIB1_HUMAN	HECW2_HUMAN	BCL2_HUMAN	HDAC6_HUMAN	HACE1_HUMAN	AREL1_HUMAN	BRCA1_HUMAN	CTNB1_HUMAN	BRE1A_HUMAN	RN135_HUMAN	SMUF1_HUMAN	SMUF2_HUMAN	RN180_HUMAN	RMD5A_HUMAN	MDM2_HUMAN	NEDD4_HUMAN	PPIL2_HUMAN	TRIPC_HUMAN	PRAME_HUMAN	WWP1_HUMAN	UB2J1_HUMAN	UBE3B_HUMAN	TRI14_HUMAN	UBE3D_HUMAN	WWP2_HUMAN	TAF1_HUMAN	UBE4B_HUMAN	UBR5_HUMAN	THOP1_HUMAN	RC3H1_HUMAN	RC3H2_HUMAN	AMFR_HUMAN	HUWE1_HUMAN	ITCH_HUMAN
biological_process	GO:0016055	Wnt signaling pathway	48	333	0.144144	0.636707	0.400293	1	1	SENP2_HUMAN	RTF1_HUMAN	SHSA6_HUMAN	TNIK_HUMAN	LRP6_HUMAN	APCL_HUMAN	HHEX_HUMAN	APC_HUMAN	CELA1_HUMAN	MACF1_HUMAN	DACT1_HUMAN	KLH12_HUMAN	AMOL1_HUMAN	GRK6_HUMAN	KAISO_HUMAN	PAF1_HUMAN	NKD2_HUMAN	FBXW4_HUMAN	CHD8_HUMAN	LDB1_HUMAN	OTUL_HUMAN	PKD2_HUMAN	DAB2_HUMAN	UBP34_HUMAN	TGFI1_HUMAN	TLE5_HUMAN	ZRAN1_HUMAN	TMM88_HUMAN	CELR2_HUMAN	AMER3_HUMAN	AMFR_HUMAN	NDRG2_HUMAN	AMOL2_HUMAN	AMER1_HUMAN	CTND2_HUMAN	C6ZRJ6_HUMAN	K7EQH5_HUMAN	G3V4S9_HUMAN	A0A0D9SGH8_HUMAN	H0Y663_HUMAN
biological_process	GO:0006887	exocytosis	47	195	0.241026	0.952007	0.0599567	1	1	SYT16_HUMAN	SYTL1_HUMAN	SYTL2_HUMAN	SYTL3_HUMAN	SYTL4_HUMAN	STX17_HUMAN	LGI3_HUMAN	HAP1_HUMAN	EX3L4_HUMAN	EX3L1_HUMAN	EXOC3_HUMAN	BIG1_HUMAN	P3C2A_HUMAN	MICA3_HUMAN	NKD2_HUMAN	ANK1_HUMAN	RHG44_HUMAN	SRCN1_HUMAN	SCAM1_HUMAN	STX1B_HUMAN	S17A9_HUMAN	STX4_HUMAN	TGO1_HUMAN	NALP5_HUMAN	BAIP3_HUMAN	D6RA03_HUMAN	A0A1B0GVW8_HUMAN	A0A0U1RQP0_HUMAN	A0A0U1RRJ3_HUMAN	H3BTH9_HUMAN	B1AM27_HUMAN	H0YNV0_HUMAN	H3BSU5_HUMAN	A0A087X1N4_HUMAN	A0A1B0GUS7_HUMAN	A0A3B3ISZ1_HUMAN	E5RGM0_HUMAN	A0A0C4DFV1_HUMAN	A0A0U1RQH1_HUMAN	D6RB59_HUMAN
biological_process	GO:0043123	positive regulation of I-kappaB kinase/NF-kappaB signaling	46	202	0.227723	0.953299	0.0661305	1	1	BRD4_HUMAN	PELI2_HUMAN	RO52_HUMAN	TAB2_HUMAN	TAB3_HUMAN	TRI25_HUMAN	RIPK2_HUMAN	M3K14_HUMAN	MALT1_HUMAN	M3K3_HUMAN	DDX21_HUMAN	CCL21_HUMAN	MIER1_HUMAN	CAR11_HUMAN	CTNB1_HUMAN	DHX36_HUMAN	DDX1_HUMAN	PKHG5_HUMAN	NOD2_HUMAN	NOD1_HUMAN	RIPK1_HUMAN	NUP62_HUMAN	TFG_HUMAN	TE2IP_HUMAN	TRIM8_HUMAN	TR10B_HUMAN	TRI14_HUMAN	X3CL1_HUMAN	UN5CL_HUMAN	TNR27_HUMAN	TLR9_HUMAN	TLR3_HUMAN	ZCCHV_HUMAN	LYRIC_HUMAN	TNR19_HUMAN	AT2C1_HUMAN	IKKB_HUMAN	IRAK1_HUMAN	ECM1_HUMAN	CIKS_HUMAN
biological_process	GO:0050821	protein stabilization	46	200	0.23	0.959855	0.0575004	1	1	PER3_HUMAN	TAF9B_HUMAN	MARH7_HUMAN	GTPB4_HUMAN	ANK2_HUMAN	HIP1R_HUMAN	CD37L_HUMAN	CAMLG_HUMAN	APOA1_HUMAN	APOA2_HUMAN	PML_HUMAN	CREB1_HUMAN	DSC3_HUMAN	EP300_HUMAN	NLK_HUMAN	MCAF1_HUMAN	P53_HUMAN	CHK2_HUMAN	PEX6_HUMAN	P85A_HUMAN	COG7_HUMAN	SAXO1_HUMAN	PEX19_HUMAN	SC16A_HUMAN	STK4_HUMAN	USP9X_HUMAN	MORC3_HUMAN	PRGC1_HUMAN	TELO2_HUMAN	UBP29_HUMAN	PIN1_HUMAN	UBP19_HUMAN	TAF1_HUMAN	UBP33_HUMAN	TREX1_HUMAN	UBP36_HUMAN	TCPH_HUMAN	UBP2_HUMAN	TSC1_HUMAN	TMM88_HUMAN
biological_process	GO:0001666	response to hypoxia	45	158	0.28481	0.962438	0.0502313	1	1	HIF1A_HUMAN	DDIT4_HUMAN	ARNT2_HUMAN	ITPR1_HUMAN	ACVL1_HUMAN	GABT_HUMAN	ITPR2_HUMAN	CDN1B_HUMAN	ARNT_HUMAN	HIF3A_HUMAN	EGR1_HUMAN	ENPL_HUMAN	EGLN_HUMAN	EPAS1_HUMAN	ANGP2_HUMAN	ANGL4_HUMAN	GTR1_HUMAN	BNIP3_HUMAN	PML_HUMAN	ITA2_HUMAN	EP300_HUMAN	MTG16_HUMAN	NOS2_HUMAN	NF1_HUMAN	P2RX2_HUMAN	SCAP_HUMAN	USF1_HUMAN	SRF_HUMAN	PKHN1_HUMAN	TGFB2_HUMAN	PUR8_HUMAN	XRCC1_HUMAN	VEGFB_HUMAN	PIN1_HUMAN	TGBR3_HUMAN	TNFB_HUMAN	ACE_HUMAN	MYCD_HUMAN	NU5M_HUMAN	CIAO3_HUMAN
biological_process	GO:0001934	positive regulation of protein phosphorylation	45	204	0.220588	0.976719	0.0290218	1	1	PELI2_HUMAN	PECA1_HUMAN	TPO_HUMAN	PLPL9_HUMAN	TNIK_HUMAN	ROCK2_HUMAN	BRAT1_HUMAN	HGF_HUMAN	ANGP1_HUMAN	DAXX_HUMAN	INSR_HUMAN	EGLN_HUMAN	ITB3_HUMAN	GRP1_HUMAN	LIMC1_HUMAN	CHK2_HUMAN	LIMK2_HUMAN	RIPK1_HUMAN	NIBA1_HUMAN	SEM4D_HUMAN	STK4_HUMAN	SQSTM_HUMAN	DAB2_HUMAN	P55G_HUMAN	VEGFB_HUMAN	PIN1_HUMAN	XBP1_HUMAN	ZN268_HUMAN	NTRK3_HUMAN	NTRK2_HUMAN	PROM2_HUMAN	BAKOR_HUMAN	RBCC1_HUMAN	ATF2_HUMAN	IFNG_HUMAN	KKCC2_HUMAN	HIPK2_HUMAN	E2AK4_HUMAN	CCND3_HUMAN	A4_HUMAN
biological_process	GO:0007229	integrin-mediated signaling pathway	42	190	0.221053	0.853931	0.189782	1	1	LAMA3_HUMAN	URP2_HUMAN	TLN1_HUMAN	ITA1_HUMAN	ITB4_HUMAN	ITAX_HUMAN	ERBIN_HUMAN	ATS13_HUMAN	BCAR1_HUMAN	ITA3_HUMAN	ITAD_HUMAN	ITAL_HUMAN	ITAM_HUMAN	FINC_HUMAN	APOA1_HUMAN	ANGL3_HUMAN	FYB2_HUMAN	ITA2_HUMAN	ITB3_HUMAN	LAMA5_HUMAN	VAV_HUMAN	MADCA_HUMAN	ZYX_HUMAN	TXK_HUMAN	MYH9_HUMAN	CEAM1_HUMAN	FUT8_HUMAN	FYB1_HUMAN	ISG15_HUMAN	ITA2B_HUMAN	DOCK1_HUMAN	DYST_HUMAN	ABL1_HUMAN	I3L4X8_HUMAN	E7EMF1_HUMAN	U3KQ59_HUMAN	E7ESP4_HUMAN	H3BM21_HUMAN	E9PB77_HUMAN	H3BN02_HUMAN
biological_process	GO:0008360	regulation of cell shape	41	162	0.253086	0.980339	0.0303983	1	1	PEAK3_HUMAN	PLXA3_HUMAN	PLXA4_HUMAN	PLXB1_HUMAN	PLXB2_HUMAN	PLXB3_HUMAN	PLXD1_HUMAN	MKLN1_HUMAN	SEM4A_HUMAN	SH3K1_HUMAN	BRWD3_HUMAN	FES_HUMAN	EPB42_HUMAN	FGD6_HUMAN	ARHGI_HUMAN	FINC_HUMAN	EPS8_HUMAN	DNMBP_HUMAN	CFDP1_HUMAN	BRWD1_HUMAN	F1711_HUMAN	FGD5_HUMAN	RHOU_HUMAN	S26A5_HUMAN	SEM4D_HUMAN	SHRM3_HUMAN	RND3_HUMAN	PKHO1_HUMAN	WASF3_HUMAN	RHG18_HUMAN	MYH9_HUMAN	TAOK2_HUMAN	PRAG1_HUMAN	AT10A_HUMAN	MYH10_HUMAN	BAIP2_HUMAN	BORG2_HUMAN	ERMIN_HUMAN	H0Y7Z1_HUMAN	E9PCM2_HUMAN
biological_process	GO:0042127	regulation of cell population proliferation	41	204	0.20098	0.996011	0.00476167	1	1	PE2R2_HUMAN	TOPRS_HUMAN	MENT_HUMAN	GRDN_HUMAN	ALK_HUMAN	FES_HUMAN	CELA1_HUMAN	BCL6B_HUMAN	CHK1_HUMAN	EGLN_HUMAN	BIRC6_HUMAN	FOXM1_HUMAN	CFDP1_HUMAN	LAMA5_HUMAN	PRDM1_HUMAN	MITF_HUMAN	LTK_HUMAN	NOS2_HUMAN	SGK2_HUMAN	RFOX2_HUMAN	TPD54_HUMAN	PLAK_HUMAN	TCFL5_HUMAN	STAT4_HUMAN	STA5B_HUMAN	PKD2_HUMAN	TXNIP_HUMAN	STA5A_HUMAN	TGFB2_HUMAN	STAT2_HUMAN	NKX23_HUMAN	U17L2_HUMAN	AP2C_HUMAN	AP2B_HUMAN	CCND3_HUMAN	AMBN_HUMAN	CNN2_HUMAN	CHSTB_HUMAN	CADM4_HUMAN	ARHG2_HUMAN
biological_process	GO:0030198	extracellular matrix organization	41	188	0.218085	0.985497	0.0196656	1	1	SMOC1_HUMAN	ATS13_HUMAN	ATS2_HUMAN	DMP1_HUMAN	COIA1_HUMAN	ATL2_HUMAN	ATS16_HUMAN	ATS7_HUMAN	MMP26_HUMAN	ATS20_HUMAN	OLM2B_HUMAN	NF1_HUMAN	TENR_HUMAN	SMOC2_HUMAN	PXDN_HUMAN	POMT1_HUMAN	TR11B_HUMAN	RECK_HUMAN	VITRN_HUMAN	ATX1L_HUMAN	ATS12_HUMAN	ATL3_HUMAN	ATS14_HUMAN	ATS18_HUMAN	MRCOL_HUMAN	COOA1_HUMAN	A4_HUMAN	CORA1_HUMAN	CO1A2_HUMAN	CO4A6_HUMAN	CO5A2_HUMAN	CO6A5_HUMAN	CO6A6_HUMAN	COFA1_HUMAN	ATL4_HUMAN	I3L4X8_HUMAN	E7EMF1_HUMAN	E7ESP4_HUMAN	H3BM21_HUMAN	H3BN02_HUMAN
biological_process	GO:0006508	proteolysis	40	292	0.136986	0.553322	0.469552	1	1	PGCA_HUMAN	SENP1_HUMAN	TSSP_HUMAN	MALT1_HUMAN	ACPH_HUMAN	FA5_HUMAN	FBXL6_HUMAN	CELA1_HUMAN	HTRA2_HUMAN	ATS13_HUMAN	KLK14_HUMAN	CATE_HUMAN	CFAI_HUMAN	ERAP1_HUMAN	FA9_HUMAN	CATF_HUMAN	FA8_HUMAN	MMP26_HUMAN	KLK12_HUMAN	KLK4_HUMAN	PRTN3_HUMAN	NEC1_HUMAN	RNPL1_HUMAN	ST14_HUMAN	TSP50_HUMAN	SPRTN_HUMAN	TM11E_HUMAN	OLR1_HUMAN	PRS47_HUMAN	UBA3_HUMAN	THOP1_HUMAN	RENI_HUMAN	ACE_HUMAN	CBPB1_HUMAN	CAN13_HUMAN	GPAA1_HUMAN	AMPN_HUMAN	GGT5_HUMAN	CBPA1_HUMAN	CBPA4_HUMAN
biological_process	GO:0006979	response to oxidative stress	39	170	0.229412	0.982267	0.0231606	1	1	PERT_HUMAN	ERCC6_HUMAN	OXR1_HUMAN	BTG1_HUMAN	OXSR1_HUMAN	MSRA_HUMAN	PNKP_HUMAN	SGK2_HUMAN	SCAR3_HUMAN	WRN_HUMAN	PXDN_HUMAN	UCN1_HUMAN	PXDNL_HUMAN	MSRB3_HUMAN	ABCBB_HUMAN	DUOX2_HUMAN	A4_HUMAN	ALS2_HUMAN	ABL1_HUMAN	ERCC3_HUMAN	F5H6G9_HUMAN	A0A0G2JR31_HUMAN	A0A087WT12_HUMAN	R4GNE4_HUMAN	H0YAV0_HUMAN	H0YFW5_HUMAN	H0Y6H4_HUMAN	E9PGK7_HUMAN	A0A0G2JR90_HUMAN	A0A0G2JR79_HUMAN	A0A0G2JP53_HUMAN	A0A0G2JRZ1_HUMAN	H7C1F5_HUMAN	A0A087X247_HUMAN	A0A0G2JNN7_HUMAN	F5H199_HUMAN	X6RAN8_HUMAN	A0A0A0MQU7_HUMAN	F5H7C4_HUMAN
biological_process	GO:0019221	cytokine-mediated signaling pathway	39	189	0.206349	0.994034	0.00786269	1	1	I27RA_HUMAN	LIRB2_HUMAN	I20RA_HUMAN	IRAK3_HUMAN	CCR2_HUMAN	I11RA_HUMAN	JAK3_HUMAN	CSF3R_HUMAN	LIRA6_HUMAN	OSMR_HUMAN	STAT4_HUMAN	STA5B_HUMAN	STA5A_HUMAN	PRLR_HUMAN	STAT2_HUMAN	TYK2_HUMAN	X3CL1_HUMAN	LIRB3_HUMAN	IL16_HUMAN	IL2RB_HUMAN	IL6RA_HUMAN	IL6RB_HUMAN	LIRB1_HUMAN	IRAK1_HUMAN	DUOX2_HUMAN	CSF3_HUMAN	A0A494C164_HUMAN	A0A494C1L3_HUMAN	A0A494C0B5_HUMAN	E9PPF2_HUMAN	J3QRA1_HUMAN	B4DHE0_HUMAN	H3BSR6_HUMAN	A0A7I2V380_HUMAN	A0A7I2YQF1_HUMAN	K7EK35_HUMAN	A0A7I2YQY3_HUMAN	B4DLC8_HUMAN	E9PM19_HUMAN
biological_process	GO:0072659	protein localization to plasma membrane	38	156	0.24359	0.990326	0.0140322	1	1	TNIK_HUMAN	ROCK2_HUMAN	LRP6_HUMAN	ANK2_HUMAN	HYCCI_HUMAN	NFASC_HUMAN	FCHO2_HUMAN	B3AT_HUMAN	CACB2_HUMAN	F126B_HUMAN	GP158_HUMAN	ANK3_HUMAN	FYB2_HUMAN	GAK_HUMAN	LAMA5_HUMAN	NKD2_HUMAN	ANK1_HUMAN	SMUF1_HUMAN	SPTN4_HUMAN	RPGF6_HUMAN	PLAK_HUMAN	SLMAP_HUMAN	SC16A_HUMAN	TTC8_HUMAN	PPIL2_HUMAN	SPTB2_HUMAN	ROCK1_HUMAN	PKP2_HUMAN	WNK3_HUMAN	PTC1_HUMAN	TMM88_HUMAN	DEN4C_HUMAN	ABCAC_HUMAN	IKKB_HUMAN	MYO5A_HUMAN	FYB1_HUMAN	CLAP2_HUMAN	A0A087X0K8_HUMAN
biological_process	GO:0018105	peptidyl-serine phosphorylation	38	174	0.218391	0.985673	0.0200611	1	1	ST32A_HUMAN	STK39_HUMAN	SMG1_HUMAN	TTBK2_HUMAN	ROCK2_HUMAN	MAPK5_HUMAN	LMTK2_HUMAN	MARK3_HUMAN	M3K12_HUMAN	MAST1_HUMAN	MAST2_HUMAN	MAPK2_HUMAN	MAST4_HUMAN	AURKA_HUMAN	HIPK1_HUMAN	BCL2_HUMAN	HIPK3_HUMAN	GWL_HUMAN	DGKQ_HUMAN	ATR_HUMAN	PKD1_HUMAN	CHK2_HUMAN	CLSPN_HUMAN	SMTL1_HUMAN	SGK2_HUMAN	PKN3_HUMAN	PRKDC_HUMAN	STK4_HUMAN	MORC3_HUMAN	ROCK1_HUMAN	VRK2_HUMAN	TSSK4_HUMAN	WNK1_HUMAN	TAF1_HUMAN	IKKB_HUMAN	HIPK2_HUMAN	ATM_HUMAN	J3KRA9_HUMAN
biological_process	GO:0090090	negative regulation of canonical Wnt signaling pathway	38	198	0.191919	0.619314	0.451245	1	1	RBMS3_HUMAN	SHSA6_HUMAN	APCL_HUMAN	DAPLE_HUMAN	APC_HUMAN	NOTC1_HUMAN	EGR1_HUMAN	DACT1_HUMAN	CTNB1_HUMAN	ANKR6_HUMAN	GREM1_HUMAN	PRIC1_HUMAN	NKD2_HUMAN	CHD8_HUMAN	NPHP4_HUMAN	P2R3A_HUMAN	SCYL2_HUMAN	SOX2_HUMAN	SOX13_HUMAN	STK4_HUMAN	WWTR1_HUMAN	DAB2_HUMAN	PTPRO_HUMAN	TF7L2_HUMAN	TLE5_HUMAN	TMM88_HUMAN	AMFR_HUMAN	FOXO3_HUMAN	HECW1_HUMAN	BICC1_HUMAN	A4_HUMAN	GLI1_HUMAN	GLI3_HUMAN	AMER1_HUMAN	G3V5Z7_HUMAN	G3V295_HUMAN	F5GX11_HUMAN	G3V3I1_HUMAN
biological_process	GO:0000398	mRNA splicing, via spliceosome	37	251	0.14741	0.0897678	0.929056	1	1	RBM5_HUMAN	RBM6_HUMAN	SNW1_HUMAN	SRSF4_HUMAN	SART3_HUMAN	CATIN_HUMAN	C19L2_HUMAN	PABP1_HUMAN	DHX8_HUMAN	PAXB1_HUMAN	CRNL1_HUMAN	SRS10_HUMAN	SRS12_HUMAN	SPF45_HUMAN	PRP8_HUMAN	TFP11_HUMAN	PPIL1_HUMAN	PRP16_HUMAN	SYF1_HUMAN	PININ_HUMAN	SRRM2_HUMAN	U2AF2_HUMAN	U520_HUMAN	RBM10_HUMAN	RBM14_HUMAN	RBM19_HUMAN	DHX16_HUMAN	DDX5_HUMAN	ISY1_HUMAN	AQR_HUMAN	GEMI5_HUMAN	F5H658_HUMAN	G3V3A4_HUMAN	H0YH15_HUMAN	Q5JY65_HUMAN	A0A0A0MRN0_HUMAN	G3V5R3_HUMAN
biological_process	GO:0006629	lipid metabolic process	37	292	0.126712	7.10011e-26	1	0	1	PGBM_HUMAN	LRP2_HUMAN	LRP1_HUMAN	KBTB2_HUMAN	FS2P1_HUMAN	FMO5_HUMAN	ANGL4_HUMAN	MDR3_HUMAN	PITM1_HUMAN	ODBB_HUMAN	LDLR_HUMAN	SRBP1_HUMAN	SRBP2_HUMAN	ZN202_HUMAN	PTN22_HUMAN	ZN670_HUMAN	ZFP69_HUMAN	OCRL_HUMAN	LIPE_HUMAN	LPIN2_HUMAN	ABCA2_HUMAN	J3QQQ0_HUMAN	A0A590UJC7_HUMAN	M0QYE6_HUMAN	Q5T770_HUMAN	E7EUK6_HUMAN	E7ET49_HUMAN	M0R0K3_HUMAN	M0R2F9_HUMAN	A0A0C4DG51_HUMAN	E7EUJ1_HUMAN	M0R1V8_HUMAN	H0Y6T3_HUMAN	A0A590UK51_HUMAN	A0A1B0GW80_HUMAN	H7BYX7_HUMAN	G5E953_HUMAN
biological_process	GO:0051092	positive regulation of NF-kappaB transcription factor activity	37	180	0.205556	0.805016	0.250687	1	1	RO52_HUMAN	PSA6_HUMAN	TRI25_HUMAN	RIPK2_HUMAN	MALT1_HUMAN	ALK_HUMAN	IRAK3_HUMAN	CLOCK_HUMAN	CAR11_HUMAN	DHX9_HUMAN	GREM1_HUMAN	EP300_HUMAN	NOD2_HUMAN	NOD1_HUMAN	RIPK1_HUMAN	RNF25_HUMAN	TE2IP_HUMAN	TNR11_HUMAN	TRIM8_HUMAN	TRI14_HUMAN	X3CL1_HUMAN	TNR27_HUMAN	TLR9_HUMAN	TLR3_HUMAN	LYRIC_HUMAN	RB6I2_HUMAN	IKKB_HUMAN	CRNN_HUMAN	IRAK1_HUMAN	BTK_HUMAN	A4_HUMAN	CLC7A_HUMAN	ARHG2_HUMAN	DDRGK_HUMAN	CAR14_HUMAN	A0A3B3IS32_HUMAN	H0Y858_HUMAN
biological_process	GO:0043410	positive regulation of MAPK cascade	36	162	0.222222	0.487539	0.558734	1	1	PELI2_HUMAN	TPO_HUMAN	ROCK2_HUMAN	HGF_HUMAN	ALK_HUMAN	ITA1_HUMAN	INSR_HUMAN	FCRL3_HUMAN	MADD_HUMAN	CTNB1_HUMAN	JCAD_HUMAN	LTOR1_HUMAN	GPR37_HUMAN	EGF_HUMAN	SOX2_HUMAN	RYK_HUMAN	ROCK1_HUMAN	LPAR3_HUMAN	PTPRC_HUMAN	X3CL1_HUMAN	VINEX_HUMAN	NTRK3_HUMAN	NTRK2_HUMAN	RET_HUMAN	TLR9_HUMAN	TAOK2_HUMAN	CSPG4_HUMAN	RAF1_HUMAN	IL6RA_HUMAN	KIBRA_HUMAN	DOK4_HUMAN	A4_HUMAN	A0A087WZL3_HUMAN	A6XND0_HUMAN	F5GX19_HUMAN	A0A0K2YUJ3_HUMAN
biological_process	GO:0000165	MAPK cascade	36	146	0.246575	0.951663	0.0577513	1	1	PLVAP_HUMAN	TNIK_HUMAN	DUS7_HUMAN	MAPK2_HUMAN	M3K3_HUMAN	DUS6_HUMAN	MEF2C_HUMAN	GRP3_HUMAN	PTN7_HUMAN	IP3KB_HUMAN	NF1_HUMAN	MEN1_HUMAN	NRG1_HUMAN	SETX_HUMAN	SCG2_HUMAN	PTN3_HUMAN	TAOK3_HUMAN	RET_HUMAN	TAOK2_HUMAN	U17L2_HUMAN	NRK_HUMAN	RAF1_HUMAN	BRAP_HUMAN	MEF2A_HUMAN	KKCC2_HUMAN	M4K4_HUMAN	MBP_HUMAN	DUS9_HUMAN	B7ZCA0_HUMAN	A0A0A0MQZ2_HUMAN	A0A2R8Y6T2_HUMAN	G3V5Z7_HUMAN	G3V295_HUMAN	F5GX11_HUMAN	A0A2R8YDS2_HUMAN	G3V3I1_HUMAN
biological_process	GO:0055085	transmembrane transport	36	196	0.183673	0.00851167	0.992911	1	1	MRP6_HUMAN	MDR1_HUMAN	B3AT_HUMAN	GP155_HUMAN	CTL5_HUMAN	MDR3_HUMAN	MRP2_HUMAN	B3A3_HUMAN	MITOS_HUMAN	MRP7_HUMAN	S47A2_HUMAN	S47A1_HUMAN	TAP2_HUMAN	TAP1_HUMAN	ABCBB_HUMAN	ABCA4_HUMAN	ACATN_HUMAN	MRP4_HUMAN	ANO3_HUMAN	ABCB6_HUMAN	ABCC8_HUMAN	ABCA2_HUMAN	ANO5_HUMAN	ANO2_HUMAN	A0A0J9YXL8_HUMAN	G3V5Z7_HUMAN	C9JHU9_HUMAN	A0A3B3IRS1_HUMAN	G3V295_HUMAN	A0A0J9YWU3_HUMAN	D6RDY9_HUMAN	E7ENX8_HUMAN	F5GX11_HUMAN	G3V3I1_HUMAN	A0A087WXK4_HUMAN	A0A3B3IS12_HUMAN
biological_process	GO:0065003	protein-containing complex assembly	35	131	0.267176	0.618489	0.402807	1	1	SHAN1_HUMAN	MAGI1_HUMAN	FANCC_HUMAN	APC_HUMAN	NFE4_HUMAN	APBA1_HUMAN	EXT1_HUMAN	GTR1_HUMAN	PML_HUMAN	KNTC1_HUMAN	KMT2A_HUMAN	PEX14_HUMAN	P53_HUMAN	MITF_HUMAN	MK67I_HUMAN	OTX2_HUMAN	MDM2_HUMAN	PRGC1_HUMAN	WASF3_HUMAN	RIMS1_HUMAN	YAP1_HUMAN	REPS2_HUMAN	PARD3_HUMAN	ZN148_HUMAN	PICAL_HUMAN	RANB9_HUMAN	ADDB_HUMAN	DLG4_HUMAN	IL2RB_HUMAN	GPAA1_HUMAN	GCP4_HUMAN	GEMI5_HUMAN	CBP_HUMAN	A0A0G2JMD7_HUMAN	A0A0D9SFA9_HUMAN
biological_process	GO:0006470	protein dephosphorylation	34	115	0.295652	0.99624	0.0057745	1	1	MTMR7_HUMAN	PTPRD_HUMAN	PTN12_HUMAN	BCL2_HUMAN	CTDP1_HUMAN	CT2NL_HUMAN	DUS16_HUMAN	PTN4_HUMAN	PTN7_HUMAN	PTN5_HUMAN	PP4R2_HUMAN	P2R3A_HUMAN	PTPRT_HUMAN	PTPRZ_HUMAN	SSH2_HUMAN	SSH1_HUMAN	PTN21_HUMAN	PTN13_HUMAN	PTN14_HUMAN	PTPRO_HUMAN	PTN3_HUMAN	PTN22_HUMAN	PTPRM_HUMAN	PTPRC_HUMAN	PTPRH_HUMAN	2A5A_HUMAN	MYPT1_HUMAN	MTMR5_HUMAN	ILKAP_HUMAN	MTMR3_HUMAN	DUS11_HUMAN	2A5D_HUMAN	DUS9_HUMAN	2A5E_HUMAN
biological_process	GO:0043161	proteasome-mediated ubiquitin-dependent protein catabolic process	34	202	0.168317	0.122738	0.898862	1	1	NF2L2_HUMAN	TOPRS_HUMAN	HECW2_HUMAN	KIF14_HUMAN	HERC2_HUMAN	CLOCK_HUMAN	HACE1_HUMAN	AREL1_HUMAN	CTNB1_HUMAN	PML_HUMAN	FAF1_HUMAN	SIR2_HUMAN	SMUF1_HUMAN	SMUF2_HUMAN	PRAM9_HUMAN	RMD5A_HUMAN	MDM2_HUMAN	NEDD4_HUMAN	UBXN1_HUMAN	RFFL_HUMAN	PRAME_HUMAN	WWP1_HUMAN	PRAM6_HUMAN	TBX21_HUMAN	UBP44_HUMAN	UBE3D_HUMAN	WWP2_HUMAN	UBE4B_HUMAN	HUWE1_HUMAN	ITCH_HUMAN	HECW1_HUMAN	DTL_HUMAN	ASB2_HUMAN	COP1_HUMAN
biological_process	GO:0045766	positive regulation of angiogenesis	33	147	0.22449	0.946309	0.0774362	1	1	NF2L2_HUMAN	HIF1A_HUMAN	HGF_HUMAN	ACVL1_HUMAN	HIPK1_HUMAN	ITAX_HUMAN	ANGP4_HUMAN	CELA1_HUMAN	EGLN_HUMAN	BRCA1_HUMAN	ERAP1_HUMAN	ANGP2_HUMAN	ANGL3_HUMAN	ANGL4_HUMAN	GREM1_HUMAN	CH3L1_HUMAN	BTG1_HUMAN	NOS3_HUMAN	SP1_HUMAN	PLAK_HUMAN	SMOC2_HUMAN	VEGFB_HUMAN	XBP1_HUMAN	TLR3_HUMAN	ZC12A_HUMAN	LYRIC_HUMAN	HIPK2_HUMAN	ECM1_HUMAN	CY24B_HUMAN	CD34_HUMAN	EMIL2_HUMAN	E5RJU9_HUMAN	H0YBJ8_HUMAN
biological_process	GO:0043524	negative regulation of neuron apoptotic process	33	140	0.235714	0.972847	0.0421443	1	1	PK3CA_HUMAN	I27RA_HUMAN	ANGP1_HUMAN	BCL2_HUMAN	KIF14_HUMAN	DLX1_HUMAN	BIRC1_HUMAN	CPEB4_HUMAN	MEF2C_HUMAN	PCDGM_HUMAN	OXR1_HUMAN	NCHL1_HUMAN	NEST_HUMAN	KDM2B_HUMAN	SNX6_HUMAN	SYGP1_HUMAN	SIX4_HUMAN	RETR1_HUMAN	PTPRZ_HUMAN	PRGC1_HUMAN	ROCK1_HUMAN	XRCC2_HUMAN	VEGFB_HUMAN	TOX3_HUMAN	UFO_HUMAN	NTRK2_HUMAN	UNC5B_HUMAN	AP2B_HUMAN	IL6RB_HUMAN	HIPK2_HUMAN	ALKB1_HUMAN	B2CL1_HUMAN	ADNP_HUMAN
biological_process	GO:0090630	activation of GTPase activity	33	127	0.259843	0.987636	0.0209123	1	1	SI1L1_HUMAN	TIAM2_HUMAN	RUND1_HUMAN	SGSM2_HUMAN	SGSM3_HUMAN	APCL_HUMAN	GMIP_HUMAN	CCL21_HUMAN	EVI5L_HUMAN	ARHGQ_HUMAN	EVI5_HUMAN	GRP1_HUMAN	BCR_HUMAN	RLGPB_HUMAN	RHG25_HUMAN	RGPA2_HUMAN	US6NL_HUMAN	TBD2B_HUMAN	TBCD4_HUMAN	TBCD8_HUMAN	UBP6_HUMAN	NTRK3_HUMAN	RGRF1_HUMAN	TBD2A_HUMAN	TBC8B_HUMAN	TSC1_HUMAN	CC125_HUMAN	ARHGG_HUMAN	ARHG5_HUMAN	ABR_HUMAN	E9PKT1_HUMAN	E9PMZ8_HUMAN	A0A2R8YFR7_HUMAN
biological_process	GO:0030336	negative regulation of cell migration	32	120	0.266667	0.971304	0.0400265	1	1	PLXB3_HUMAN	PKCB1_HUMAN	SRGP2_HUMAN	STK24_HUMAN	GTPB4_HUMAN	ACVL1_HUMAN	KANK1_HUMAN	EPIPL_HUMAN	K1C16_HUMAN	BCL2_HUMAN	EGLN_HUMAN	ARID2_HUMAN	BRE1A_HUMAN	LIMC1_HUMAN	OSBL8_HUMAN	MITF_HUMAN	NF1_HUMAN	PTPRT_HUMAN	TNR16_HUMAN	SRF_HUMAN	ROBO1_HUMAN	TGO1_HUMAN	RHG04_HUMAN	PI5L1_HUMAN	X3CL1_HUMAN	RECK_HUMAN	TBX5_HUMAN	FOXO3_HUMAN	NAV3_HUMAN	CNN2_HUMAN	AFAD_HUMAN	EMIL2_HUMAN
biological_process	GO:0006457	protein folding	31	304	0.101974	5.53828e-07	1	0	1	LMAN1_HUMAN	CD37L_HUMAN	ENPL_HUMAN	FKBP4_HUMAN	DNJC1_HUMAN	MKKS_HUMAN	PDIA4_HUMAN	PPIL2_HUMAN	PPIL1_HUMAN	LTBP4_HUMAN	TBCD_HUMAN	TCPH_HUMAN	RBP2_HUMAN	AHSA1_HUMAN	BAG3_HUMAN	NFYC_HUMAN	NGLY1_HUMAN	DNJA3_HUMAN	ATF6A_HUMAN	A0A7P0TAE1_HUMAN	A0A7P0TB19_HUMAN	A0A7P0T823_HUMAN	H0YIV0_HUMAN	A0A7P0TAT8_HUMAN	A0A7P0TA15_HUMAN	A0A087WT78_HUMAN	A0A7P0T917_HUMAN	F5H300_HUMAN	A0A7P0Z4K4_HUMAN	A0A7P0TAH4_HUMAN	A0A7P0T8E8_HUMAN
biological_process	GO:0051897	positive regulation of protein kinase B signaling	31	120	0.258333	0.984251	0.0265519	1	1	PI3R5_HUMAN	PK3CA_HUMAN	TPO_HUMAN	LRP2_HUMAN	MAZ_HUMAN	HCLS1_HUMAN	ANGP1_HUMAN	INSR_HUMAN	CCL21_HUMAN	EGLN_HUMAN	CH3L1_HUMAN	HAX1_HUMAN	EGF_HUMAN	OSBL8_HUMAN	PK3CG_HUMAN	NRG1_HUMAN	STOX1_HUMAN	SPY2_HUMAN	VEGFB_HUMAN	XBP1_HUMAN	TF7L2_HUMAN	X3CL1_HUMAN	UFO_HUMAN	RET_HUMAN	TSYL5_HUMAN	LYRIC_HUMAN	CASS4_HUMAN	HIP1_HUMAN	MYOC_HUMAN	A4_HUMAN	CSF3_HUMAN
biological_process	GO:0050852	T cell receptor signaling pathway	31	159	0.194969	0.673492	0.393648	1	1	PDE4B_HUMAN	PDE4D_HUMAN	PK3CA_HUMAN	RIPK2_HUMAN	MALT1_HUMAN	HLAA_HUMAN	BCAR1_HUMAN	CD8A_HUMAN	FYB2_HUMAN	FCHO1_HUMAN	SHIP1_HUMAN	PTN22_HUMAN	PTPRC_HUMAN	THMS2_HUMAN	WNK1_HUMAN	ZN683_HUMAN	TXK_HUMAN	ZC12A_HUMAN	RC3H1_HUMAN	RC3H2_HUMAN	IKKB_HUMAN	FYB1_HUMAN	ABL1_HUMAN	EI2BD_HUMAN	G3V5Z7_HUMAN	G3V295_HUMAN	F5GX11_HUMAN	A0A075B788_HUMAN	G3V3I1_HUMAN	A0A0G2JNW2_HUMAN	A0A0B4J1S7_HUMAN
biological_process	GO:0030199	collagen fibril organization	31	106	0.292453	0.997559	0.00472727	1	1	ATS2_HUMAN	EXT1_HUMAN	GREM1_HUMAN	ATS7_HUMAN	NF1_HUMAN	TGFB2_HUMAN	PXDN_HUMAN	TENX_HUMAN	ATS12_HUMAN	ATS14_HUMAN	CO1A2_HUMAN	CO5A2_HUMAN	A0A140T9C0_HUMAN	F5H3Q5_HUMAN	C9J7W4_HUMAN	A8MXH5_HUMAN	H0YMF1_HUMAN	F5H851_HUMAN	A0A140TA33_HUMAN	F8WDM8_HUMAN	Q5T1U7_HUMAN	A0A140TA41_HUMAN	A0A3B3ISX9_HUMAN	A0A140T902_HUMAN	A6NCT7_HUMAN	A0A140TA52_HUMAN	A0A140T8Y3_HUMAN	A0A140T956_HUMAN	A0A087X0K0_HUMAN	A0A087WZY5_HUMAN	A0A087WWA5_HUMAN
biological_process	GO:0042742	defense response to bacterium	31	250	0.124	0.00735403	0.995017	1	1	TMF1_HUMAN	NLRP1_HUMAN	TRBC1_HUMAN	TRBC2_HUMAN	COL12_HUMAN	LYST_HUMAN	IGLL1_HUMAN	IRF8_HUMAN	MPEG1_HUMAN	IGHA1_HUMAN	GNLY_HUMAN	CMGA_HUMAN	BIRC1_HUMAN	IGHA2_HUMAN	GSDMB_HUMAN	GSDMD_HUMAN	LALBA_HUMAN	NOD2_HUMAN	NOD1_HUMAN	NOS2_HUMAN	OAS3_HUMAN	RN213_HUMAN	SUH_HUMAN	TLR9_HUMAN	TLR3_HUMAN	IGHD_HUMAN	IGHE_HUMAN	ISG15_HUMAN	A0A0A0MTR7_HUMAN	H0YDW8_HUMAN	B4E3H9_HUMAN
biological_process	GO:0005975	carbohydrate metabolic process	30	376	0.0797872	7.7921e-14	1	0	1	4F2_HUMAN	INSR_HUMAN	CH3L1_HUMAN	GTR3_HUMAN	SLC31_HUMAN	SPT20_HUMAN	TPD54_HUMAN	SHPK_HUMAN	UEVLD_HUMAN	POMT1_HUMAN	XYLB_HUMAN	LCTL_HUMAN	B4GT3_HUMAN	H0YG20_HUMAN	H3BU66_HUMAN	A0A0U1RRL8_HUMAN	A0A7P0Z4P5_HUMAN	H0YGV7_HUMAN	A0A0J9YX77_HUMAN	A0A3B3IS07_HUMAN	B8ZZK1_HUMAN	C9JBK3_HUMAN	E7ESZ6_HUMAN	A0A087X0R9_HUMAN	H3BUG1_HUMAN	A0A0B4J2A0_HUMAN	J3KPF3_HUMAN	H0YI64_HUMAN	A0A0J9YVZ3_HUMAN	H3BN01_HUMAN
biological_process	GO:0051091	positive regulation of DNA-binding transcription factor activity	29	119	0.243697	0.991435	0.0124331	1	1	RO52_HUMAN	TRI25_HUMAN	TP53B_HUMAN	LRP5_HUMAN	LRP6_HUMAN	HCLS1_HUMAN	CTNB1_HUMAN	DDX58_HUMAN	ESR2_HUMAN	PRGC2_HUMAN	EP300_HUMAN	PLAK_HUMAN	SP100_HUMAN	TFE2_HUMAN	SRF_HUMAN	STING_HUMAN	PRGC1_HUMAN	TNR11_HUMAN	TRIM8_HUMAN	TRI14_HUMAN	WNT2_HUMAN	ATF2_HUMAN	MYCD_HUMAN	HIPK2_HUMAN	JMY_HUMAN	A4_HUMAN	ARHG5_HUMAN	CLC7A_HUMAN	CSF3_HUMAN
biological_process	GO:0016525	negative regulation of angiogenesis	29	113	0.256637	0.9915	0.0148128	1	1	PGBM_HUMAN	PDE3B_HUMAN	SEM4A_HUMAN	ROCK2_HUMAN	HGS_HUMAN	ECSCR_HUMAN	HHEX_HUMAN	ANGP4_HUMAN	CCR2_HUMAN	AGRB1_HUMAN	CTNB1_HUMAN	ANGP2_HUMAN	MNAR1_HUMAN	PML_HUMAN	FOXJ2_HUMAN	FOXO4_HUMAN	NF1_HUMAN	SPY2_HUMAN	ROCK1_HUMAN	TGFB2_HUMAN	PTPRM_HUMAN	AGRB3_HUMAN	ATF2_HUMAN	BY55_HUMAN	ABCC8_HUMAN	AT2B4_HUMAN	AMOT_HUMAN	E5RG74_HUMAN	A0A2R8Y5M7_HUMAN
biological_process	GO:0071222	cellular response to lipopolysaccharide	29	166	0.174699	0.353573	0.712212	1	1	PDE4B_HUMAN	TPO_HUMAN	TNIP3_HUMAN	RENT1_HUMAN	IRF8_HUMAN	LIRB2_HUMAN	ATS13_HUMAN	CATIN_HUMAN	MEF2C_HUMAN	PAF1_HUMAN	BCR_HUMAN	NOD2_HUMAN	CDK19_HUMAN	NOS2_HUMAN	PRP8_HUMAN	SHPK_HUMAN	TNR1B_HUMAN	XBP1_HUMAN	UFO_HUMAN	TNAP3_HUMAN	ZC12A_HUMAN	NR1D1_HUMAN	LIRB1_HUMAN	IRAK1_HUMAN	BPI_HUMAN	CSF3_HUMAN	ABL1_HUMAN	CAR17_HUMAN	CD68_HUMAN
biological_process	GO:0006364	rRNA processing	29	180	0.161111	0.29069	0.75838	1	1	REXO4_HUMAN	NOL8_HUMAN	DDX21_HUMAN	DDX47_HUMAN	CHD7_HUMAN	DDX17_HUMAN	ESF1_HUMAN	NOP14_HUMAN	PAPD5_HUMAN	UT14A_HUMAN	UT14C_HUMAN	RRP1_HUMAN	MDN1_HUMAN	WBP11_HUMAN	WDR75_HUMAN	GEMI4_HUMAN	DDX27_HUMAN	DDX10_HUMAN	A0A7I2V653_HUMAN	A0A7I2V3Q3_HUMAN	E5RGP0_HUMAN	A0A7I2V3R6_HUMAN	Q5T3Q7_HUMAN	A0A7I2YQI7_HUMAN	A0A7I2V5R7_HUMAN	J3KNP2_HUMAN	X6RJY0_HUMAN	A0A7I2V4E5_HUMAN	I3L2C7_HUMAN
biological_process	GO:0035264	multicellular organism growth	29	89	0.325843	0.998652	0.00242133	1	1	TNS2_HUMAN	PKHA1_HUMAN	GRHL2_HUMAN	HEG1_HUMAN	CELA1_HUMAN	APBA1_HUMAN	ERCC6_HUMAN	EXT1_HUMAN	EP300_HUMAN	GGYF2_HUMAN	P53_HUMAN	SPTN2_HUMAN	RMI1_HUMAN	SP2_HUMAN	STIL_HUMAN	PALB2_HUMAN	TTC8_HUMAN	WWTR1_HUMAN	XRCC2_HUMAN	PLAG1_HUMAN	RC3H2_HUMAN	RBBP6_HUMAN	KAT2A_HUMAN	ATM_HUMAN	A0A0A0MSU3_HUMAN	A0A1B0GVH1_HUMAN	Q9BRW5_HUMAN	A0A087X0R0_HUMAN	X6RAN8_HUMAN
biological_process	GO:0007568	aging	28	145	0.193103	0.93009	0.0910535	1	1	PAX2_HUMAN	RPN2_HUMAN	NF2L2_HUMAN	GABT_HUMAN	ELAV4_HUMAN	K1C16_HUMAN	HTRA2_HUMAN	K1C14_HUMAN	KT33B_HUMAN	DNMBP_HUMAN	FOXO4_HUMAN	SIN3A_HUMAN	S12A2_HUMAN	SRBP1_HUMAN	SCAP_HUMAN	WRN_HUMAN	TNR1B_HUMAN	X3CL1_HUMAN	ACE_HUMAN	AMFR_HUMAN	FOXO3_HUMAN	IC1_HUMAN	IRAK1_HUMAN	MBP_HUMAN	CD68_HUMAN	CTNA1_HUMAN	A0A075B6G3_HUMAN	A0A0B4J1S1_HUMAN
biological_process	GO:0051028	mRNA transport	28	115	0.243478	0.877362	0.159599	1	1	RBP17_HUMAN	SENP2_HUMAN	SPT6H_HUMAN	LUZP4_HUMAN	KIF5C_HUMAN	ELYS_HUMAN	DHX9_HUMAN	FUBP2_HUMAN	PO210_HUMAN	NU205_HUMAN	P121C_HUMAN	MX2_HUMAN	NUP62_HUMAN	NUP98_HUMAN	P121B_HUMAN	XPO1_HUMAN	P121A_HUMAN	NUP54_HUMAN	RBP2_HUMAN	IF2B2_HUMAN	NU153_HUMAN	NU188_HUMAN	NDC1_HUMAN	J3KRC0_HUMAN	A0A3B3ITD8_HUMAN	J3KT10_HUMAN	F8W930_HUMAN	J3KSH3_HUMAN
biological_process	GO:0007517	muscle organ development	28	115	0.243478	0.993059	0.00982312	1	1	UTRN_HUMAN	NEBU_HUMAN	HTF4_HUMAN	LMNA_HUMAN	FOXK1_HUMAN	ETV1_HUMAN	AGRB1_HUMAN	CENPF_HUMAN	COPRS_HUMAN	PAX7_HUMAN	MEF2C_HUMAN	LAMA5_HUMAN	FOXO4_HUMAN	MYH3_HUMAN	PAXB1_HUMAN	PO6F1_HUMAN	MRTFB_HUMAN	TCF23_HUMAN	XBP1_HUMAN	ZN609_HUMAN	ZFHX3_HUMAN	UBP2_HUMAN	MEF2A_HUMAN	MEF2D_HUMAN	CHD2_HUMAN	CO6A3_HUMAN	DMD_HUMAN	EVC_HUMAN
biological_process	GO:0006813	potassium ion transport	28	111	0.252252	0.991436	0.0125734	1	1	KCNV1_HUMAN	CDN1B_HUMAN	KCNH3_HUMAN	KCNKH_HUMAN	TSC1_HUMAN	ABCC8_HUMAN	A0A2R8Y6Q0_HUMAN	A0A2R8YD94_HUMAN	A0A2R8Y5D8_HUMAN	A0A2R8Y3M7_HUMAN	A0A2R8Y698_HUMAN	A0A2R8Y5V4_HUMAN	A0A2R8Y4Z4_HUMAN	A0A2R8Y475_HUMAN	A0A2R8YFU3_HUMAN	E9PK50_HUMAN	A0A2R8Y4V0_HUMAN	A0A2R8YDG6_HUMAN	A0A2R8YDX3_HUMAN	A0A2R8Y7I1_HUMAN	A0A2R8Y6I7_HUMAN	A0A2R8YFB3_HUMAN	A0A2R8YEE5_HUMAN	A0A2R8YDG0_HUMAN	A0A2R8YCG4_HUMAN	A0A2R8Y5X1_HUMAN	A0A2R8Y781_HUMAN	A0A2R8Y6B7_HUMAN
biological_process	GO:0090263	positive regulation of canonical Wnt signaling pathway	27	151	0.178808	0.556254	0.527124	1	1	PKHA4_HUMAN	TT21B_HUMAN	KANK1_HUMAN	HHEX_HUMAN	DACT1_HUMAN	CAPR2_HUMAN	EGF_HUMAN	PRD15_HUMAN	SMUF2_HUMAN	P2R3A_HUMAN	PLAK_HUMAN	DLX5_HUMAN	WNK2_HUMAN	UBP34_HUMAN	PO5F1_HUMAN	YAP1_HUMAN	PIN1_HUMAN	WNK1_HUMAN	RECK_HUMAN	UBR5_HUMAN	ASPM_HUMAN	NRARP_HUMAN	AMER1_HUMAN	G3V5Z7_HUMAN	G3V295_HUMAN	F5GX11_HUMAN	G3V3I1_HUMAN
biological_process	GO:0046856	phosphatidylinositol dephosphorylation	27	98	0.27551	0.994574	0.0103331	1	1	MTMR7_HUMAN	SYNJ1_HUMAN	FIG4_HUMAN	MTMR8_HUMAN	SAC2_HUMAN	SHIP1_HUMAN	SHIP2_HUMAN	OCRL_HUMAN	MTMR3_HUMAN	A0A6Q8PG59_HUMAN	A0A0A0MTP6_HUMAN	A0A6Q8PHH5_HUMAN	A0A0D9SGJ6_HUMAN	A0A2R8YG38_HUMAN	A0A6Q8PGW0_HUMAN	A0A6Q8PF27_HUMAN	A0A6Q8PHC7_HUMAN	A0A6Q8PGY4_HUMAN	A0A6Q8PGW5_HUMAN	A0A6Q8PF70_HUMAN	J3KQV8_HUMAN	H0Y5Q9_HUMAN	A0A6Q8PHP5_HUMAN	A0A6Q8PGP4_HUMAN	A0A6Q8PGY7_HUMAN	H0Y6G7_HUMAN	A0A6Q8PF62_HUMAN
biological_process	GO:0001649	osteoblast differentiation	26	116	0.224138	0.927312	0.0978667	1	1	RUNX2_HUMAN	RRBP1_HUMAN	GTPB4_HUMAN	CSPG2_HUMAN	DDX21_HUMAN	DSRAD_HUMAN	BAP29_HUMAN	DJC13_HUMAN	DHX9_HUMAN	CR3L1_HUMAN	MEF2C_HUMAN	MBB1A_HUMAN	FAS_HUMAN	FIGL1_HUMAN	NF1_HUMAN	SOX2_HUMAN	WWTR1_HUMAN	DLX5_HUMAN	U520_HUMAN	UFL1_HUMAN	MYOC_HUMAN	MEF2D_HUMAN	HIRA_HUMAN	GLI1_HUMAN	GLI2_HUMAN	A6XND0_HUMAN
biological_process	GO:0048511	rhythmic process	26	142	0.183099	0.979307	0.0277314	1	1	ROCK2_HUMAN	MAGL2_HUMAN	CRTC1_HUMAN	KDM5B_HUMAN	DHX9_HUMAN	KAT2B_HUMAN	NMD3A_HUMAN	SIK1_HUMAN	SIN3A_HUMAN	SP1_HUMAN	PRKDC_HUMAN	TADBP_HUMAN	USP9X_HUMAN	NFYA_HUMAN	DDX5_HUMAN	DTL_HUMAN	CBP_HUMAN	E7EQX7_HUMAN	A0A0G2JLI4_HUMAN	J3KTA4_HUMAN	J3KRL7_HUMAN	J3KP33_HUMAN	S4R334_HUMAN	E7EMR6_HUMAN	A0A669KB12_HUMAN	E9PCY9_HUMAN
biological_process	GO:0046330	positive regulation of JNK cascade	26	100	0.26	0.978611	0.0368049	1	1	PJA2_HUMAN	TNIK_HUMAN	RIPK2_HUMAN	JIP1_HUMAN	CCL21_HUMAN	DIXC1_HUMAN	NCF1_HUMAN	ANKR6_HUMAN	BIRC1_HUMAN	GRP1_HUMAN	M4K2_HUMAN	NOD2_HUMAN	NOD1_HUMAN	RIPK1_HUMAN	SH3R1_HUMAN	UN5CL_HUMAN	TNR27_HUMAN	TAOK3_HUMAN	TLR9_HUMAN	TAOK2_HUMAN	TLR3_HUMAN	TNR19_HUMAN	RBCC1_HUMAN	HIPK2_HUMAN	A4_HUMAN	EFC4B_HUMAN
biological_process	GO:0045732	positive regulation of protein catabolic process	26	79	0.329114	0.998524	0.00239848	1	1	SGSM3_HUMAN	APCL_HUMAN	CDN1B_HUMAN	HECW2_HUMAN	APC_HUMAN	DACT1_HUMAN	HACE1_HUMAN	AREL1_HUMAN	FZR1_HUMAN	CRERF_HUMAN	SMUF1_HUMAN	SMUF2_HUMAN	P2R3A_HUMAN	OAZ2_HUMAN	NEDD4_HUMAN	PARPT_HUMAN	WWP1_HUMAN	TNAP3_HUMAN	ZN268_HUMAN	WWP2_HUMAN	HUWE1_HUMAN	ITCH_HUMAN	HECW1_HUMAN	DTL_HUMAN	ASB5_HUMAN	GGA3_HUMAN
biological_process	GO:0006396	RNA processing	26	154	0.168831	0.254637	0.765293	1	1	RBM5_HUMAN	RBM6_HUMAN	RBMS2_HUMAN	RED2_HUMAN	RM44_HUMAN	LARP6_HUMAN	DDX20_HUMAN	DSRAD_HUMAN	ELAV4_HUMAN	DDX17_HUMAN	DHX8_HUMAN	SETX_HUMAN	TFP11_HUMAN	TDIF2_HUMAN	ATX1_HUMAN	HNRL1_HUMAN	DUS11_HUMAN	CELF2_HUMAN	BICD1_HUMAN	A0A3B3ISU1_HUMAN	A0A499FI31_HUMAN	A0A0A0MRA5_HUMAN	E9PI41_HUMAN	A0A3B3IRQ9_HUMAN	B7Z4B8_HUMAN	A0A7P0Z4K3_HUMAN
biological_process	GO:0031647	regulation of protein stability	26	90	0.288889	0.996777	0.00483442	1	1	LMNA_HUMAN	ANK2_HUMAN	AURKA_HUMAN	BCL2_HUMAN	HDAC6_HUMAN	DACT1_HUMAN	APOA2_HUMAN	CARF_HUMAN	DDI2_HUMAN	DDI1_HUMAN	MCAF1_HUMAN	SRBP1_HUMAN	TADBP_HUMAN	TIF1A_HUMAN	OST48_HUMAN	PIN1_HUMAN	UBP19_HUMAN	XBP1_HUMAN	UBP36_HUMAN	UBP28_HUMAN	VPS11_HUMAN	KAT2A_HUMAN	APTX_HUMAN	GGA3_HUMAN	AGRV1_HUMAN	DDRGK_HUMAN
biological_process	GO:0032760	positive regulation of tumor necrosis factor production	26	99	0.262626	0.981176	0.0327967	1	1	TNR8_HUMAN	RIPK2_HUMAN	MAPK2_HUMAN	CCR2_HUMAN	DHX9_HUMAN	DDX58_HUMAN	GRP1_HUMAN	NOD2_HUMAN	NOD1_HUMAN	P85A_HUMAN	OAS3_HUMAN	RIPK1_HUMAN	TLR1_HUMAN	PTPRC_HUMAN	TLR9_HUMAN	TLR3_HUMAN	ZBT20_HUMAN	IL23A_HUMAN	IFNG_HUMAN	ABCC8_HUMAN	A4_HUMAN	CLC7A_HUMAN	AKA12_HUMAN	CD2_HUMAN	CY24B_HUMAN	ARHG2_HUMAN
biological_process	GO:0042632	cholesterol homeostasis	25	92	0.271739	0.986748	0.0241656	1	1	HDAC9_HUMAN	LRP5_HUMAN	MALR1_HUMAN	APOB_HUMAN	APOA1_HUMAN	APOA2_HUMAN	ANGL3_HUMAN	LTOR1_HUMAN	NR1H2_HUMAN	LDLR_HUMAN	MED13_HUMAN	SRBP2_HUMAN	SC24A_HUMAN	XBP1_HUMAN	NF2L1_HUMAN	NR1D1_HUMAN	ABCA5_HUMAN	ABCBB_HUMAN	ASTRB_HUMAN	LIPE_HUMAN	LIPC_HUMAN	ABCA2_HUMAN	APOA4_HUMAN	A0A1B0GUD6_HUMAN	F5GX19_HUMAN
biological_process	GO:0034599	cellular response to oxidative stress	25	103	0.242718	0.956144	0.0589855	1	1	NF2L2_HUMAN	FANCC_HUMAN	HTRA2_HUMAN	FACD2_HUMAN	MSRA_HUMAN	SIR2_HUMAN	SETX_HUMAN	PNPT1_HUMAN	STX4_HUMAN	STAU1_HUMAN	PRGC1_HUMAN	VRK2_HUMAN	XBP1_HUMAN	NF2L1_HUMAN	ZC12A_HUMAN	RAD52_HUMAN	AT132_HUMAN	ATF2_HUMAN	FOXO3_HUMAN	KEAP1_HUMAN	BRF2_HUMAN	ABL1_HUMAN	J9JIE5_HUMAN	J3QQY8_HUMAN	J3QLQ1_HUMAN
biological_process	GO:0033138	positive regulation of peptidyl-serine phosphorylation	25	90	0.277778	0.978625	0.0360434	1	1	PK3CA_HUMAN	RIPK2_HUMAN	HCLS1_HUMAN	ANGP1_HUMAN	BCL2_HUMAN	HDAC6_HUMAN	CAPR2_HUMAN	FNIP2_HUMAN	HAX1_HUMAN	SIN1_HUMAN	STOX1_HUMAN	STK4_HUMAN	TB182_HUMAN	SPY2_HUMAN	TE2IP_HUMAN	TEN1_HUMAN	UCN1_HUMAN	NTRK3_HUMAN	NTRK2_HUMAN	RAF1_HUMAN	IF4G1_HUMAN	A4_HUMAN	AKAP9_HUMAN	CSF3_HUMAN	AT2B4_HUMAN
biological_process	GO:0007179	transforming growth factor beta receptor signaling pathway	25	115	0.217391	0.947119	0.0726878	1	1	TAB1_HUMAN	LRC32_HUMAN	LTBP2_HUMAN	ACVL1_HUMAN	EGLN_HUMAN	PML_HUMAN	NLK_HUMAN	P53_HUMAN	LTBP3_HUMAN	SKIL_HUMAN	USP9X_HUMAN	LTBP4_HUMAN	TGFB2_HUMAN	TGFA1_HUMAN	TGBR3_HUMAN	ZYX_HUMAN	USP9Y_HUMAN	ZMIZ1_HUMAN	ZFYV9_HUMAN	DP13B_HUMAN	FUT8_HUMAN	HIPK2_HUMAN	ACVR1_HUMAN	CO1A2_HUMAN	AMHR2_HUMAN
biological_process	GO:0032755	positive regulation of interleukin-6 production	25	97	0.257732	0.974221	0.044019	1	1	RIPK2_HUMAN	LIRB2_HUMAN	DHX9_HUMAN	DDX58_HUMAN	NOD2_HUMAN	NOD1_HUMAN	NOS2_HUMAN	SIG16_HUMAN	TLR1_HUMAN	PO2F2_HUMAN	UCN1_HUMAN	XBP1_HUMAN	TLR9_HUMAN	TLR3_HUMAN	ZBT20_HUMAN	TSLP_HUMAN	NAL10_HUMAN	IL16_HUMAN	IL6RA_HUMAN	IFNG_HUMAN	MBP_HUMAN	A4_HUMAN	CLC7A_HUMAN	ARHG2_HUMAN	H0Y858_HUMAN
biological_process	GO:0006898	receptor-mediated endocytosis	24	97	0.247423	0.988296	0.0167213	1	1	PGBM_HUMAN	TM108_HUMAN	LRP2_HUMAN	LRP3_HUMAN	LRP1_HUMAN	AP2A2_HUMAN	MPRI_HUMAN	LRAD3_HUMAN	HIP1R_HUMAN	AP4E1_HUMAN	INSR_HUMAN	ITAM_HUMAN	DJC13_HUMAN	GAK_HUMAN	LDLR_HUMAN	SRC8_HUMAN	TFR2_HUMAN	RHG27_HUMAN	DAB2_HUMAN	PICAL_HUMAN	AP1G1_HUMAN	CLC9A_HUMAN	ASGR1_HUMAN	E9PMG1_HUMAN
biological_process	GO:0001933	negative regulation of protein phosphorylation	24	76	0.315789	0.998392	0.0024583	1	1	SH3G2_HUMAN	LRP6_HUMAN	JIP4_HUMAN	ANGP1_HUMAN	CATIN_HUMAN	DUS6_HUMAN	KIRR1_HUMAN	PAX6_HUMAN	PR15B_HUMAN	MEN1_HUMAN	NIBA1_HUMAN	PRKDC_HUMAN	TADBP_HUMAN	WWTR1_HUMAN	PI5L1_HUMAN	TE2IP_HUMAN	PTN13_HUMAN	XDH_HUMAN	NTRK3_HUMAN	ZC12A_HUMAN	BAKOR_HUMAN	IBP3_HUMAN	IBTK_HUMAN	CADM4_HUMAN
biological_process	GO:0032496	response to lipopolysaccharide	24	134	0.179104	0.249907	0.794274	1	1	PE2R2_HUMAN	PE2R4_HUMAN	PI2R_HUMAN	TAB2_HUMAN	MAPK2_HUMAN	ERBIN_HUMAN	IRAK3_HUMAN	NOTC1_HUMAN	APOB_HUMAN	I18BP_HUMAN	NOS2_HUMAN	NOS3_HUMAN	NEC1_HUMAN	TNR11_HUMAN	PTN22_HUMAN	TNFB_HUMAN	RENI_HUMAN	ACE_HUMAN	CPSM_HUMAN	IRAK1_HUMAN	ABCC8_HUMAN	GGT5_HUMAN	AKA12_HUMAN	A0A087X0K9_HUMAN
biological_process	GO:0006936	muscle contraction	24	111	0.216216	0.57949	0.471413	1	1	UTRN_HUMAN	MYH4_HUMAN	TRI63_HUMAN	TITIN_HUMAN	LMOD2_HUMAN	MYH2_HUMAN	MYH1_HUMAN	P2RX6_HUMAN	SCN7A_HUMAN	SLMAP_HUMAN	MYH6_HUMAN	MYH7_HUMAN	MYH8_HUMAN	MYH13_HUMAN	MYOF_HUMAN	MYOM1_HUMAN	MYOM2_HUMAN	MYOTI_HUMAN	A0A5F9VB99_HUMAN	A0A590UJT5_HUMAN	A0A590UJG7_HUMAN	A0A590UJ16_HUMAN	A0A590UJK3_HUMAN	A0A590UJU9_HUMAN
biological_process	GO:0030324	lung development	24	82	0.292683	0.998376	0.00281368	1	1	TAB1_HUMAN	SP3_HUMAN	LICH_HUMAN	HEG1_HUMAN	ATS2_HUMAN	NOTC1_HUMAN	FOG2_HUMAN	ITA3_HUMAN	EPAS1_HUMAN	CH3L1_HUMAN	HIKES_HUMAN	EP300_HUMAN	LAMA5_HUMAN	NOS3_HUMAN	SRBP1_HUMAN	TBX4_HUMAN	WNT2_HUMAN	TIM_HUMAN	TBX5_HUMAN	GLI1_HUMAN	GLI2_HUMAN	GLI3_HUMAN	CCD40_HUMAN	A0A7I2PJA1_HUMAN
biological_process	GO:0007267	cell-cell signaling	24	237	0.101266	0.755582	0.262916	1	1	PI2R_HUMAN	SH3K1_HUMAN	FAT1_HUMAN	LIRB2_HUMAN	CCL21_HUMAN	KLF10_HUMAN	GREM1_HUMAN	ESR2_HUMAN	LALBA_HUMAN	NEC1_HUMAN	SSR3_HUMAN	PRGR_HUMAN	SEM3B_HUMAN	TNR11_HUMAN	PKP4_HUMAN	X3CL1_HUMAN	ZYX_HUMAN	WNT2_HUMAN	TNFB_HUMAN	TBX5_HUMAN	AP2C_HUMAN	FGFP1_HUMAN	AGRG1_HUMAN	AFAD_HUMAN
biological_process	GO:0007005	mitochondrion organization	24	104	0.230769	0.0110604	0.991668	1	1	HTRA2_HUMAN	CNTP1_HUMAN	EPAS1_HUMAN	MIRO1_HUMAN	NOS3_HUMAN	RAB32_HUMAN	PRGC1_HUMAN	MTX2_HUMAN	VP13D_HUMAN	VP13C_HUMAN	KIF28_HUMAN	MA2A1_HUMAN	CEP89_HUMAN	CLU_HUMAN	DNJA3_HUMAN	H7BXZ6_HUMAN	A0A087WTJ3_HUMAN	K7EPU8_HUMAN	A0A494C0R8_HUMAN	I3L2B0_HUMAN	K7EQI2_HUMAN	K7EJF0_HUMAN	A0A0C4DGP8_HUMAN	A0A087WVW3_HUMAN
biological_process	GO:0050731	positive regulation of peptidyl-tyrosine phosphorylation	24	90	0.266667	0.890561	0.147543	1	1	PECA1_HUMAN	RIPK2_HUMAN	HGF_HUMAN	HCLS1_HUMAN	ANGP1_HUMAN	ANGP4_HUMAN	DGKQ_HUMAN	CNTN1_HUMAN	ITB3_HUMAN	HAX1_HUMAN	NOD2_HUMAN	P53_HUMAN	SEM4D_HUMAN	VEGFB_HUMAN	PTPRC_HUMAN	RELN_HUMAN	CSPG4_HUMAN	IL6RA_HUMAN	ACVR1_HUMAN	CLC7A_HUMAN	CSF3_HUMAN	ABL1_HUMAN	ADNP_HUMAN	ARHG2_HUMAN
biological_process	GO:0071356	cellular response to tumor necrosis factor	24	125	0.192	0.347557	0.709897	1	1	NF2L2_HUMAN	ERBIN_HUMAN	ATS13_HUMAN	CATIN_HUMAN	CCL21_HUMAN	BRCA1_HUMAN	APOB_HUMAN	DHX9_HUMAN	CRHBP_HUMAN	CH3L1_HUMAN	ATS7_HUMAN	I18BP_HUMAN	RIPK1_HUMAN	PRP8_HUMAN	X3CL1_HUMAN	ZN268_HUMAN	OCSTP_HUMAN	ZC12A_HUMAN	NR1D1_HUMAN	ATS12_HUMAN	IKKB_HUMAN	KAT2A_HUMAN	AKA12_HUMAN	ARHG2_HUMAN
biological_process	GO:0032729	positive regulation of interferon-gamma production	24	78	0.307692	0.997414	0.00556904	1	1	PDE4B_HUMAN	PDE4D_HUMAN	RIPK2_HUMAN	I27RA_HUMAN	IRF8_HUMAN	CD244_HUMAN	HLAA_HUMAN	CCR2_HUMAN	GRP1_HUMAN	SLAF6_HUMAN	TYK2_HUMAN	PTN22_HUMAN	TXK_HUMAN	TNFB_HUMAN	TLR9_HUMAN	TLR3_HUMAN	IL23A_HUMAN	LIRB1_HUMAN	BY55_HUMAN	ISG15_HUMAN	A4_HUMAN	CLC7A_HUMAN	ABL1_HUMAN	CD2_HUMAN
biological_process	GO:0016197	endosomal transport	24	90	0.266667	0.954636	0.0592391	1	1	TOM1_HUMAN	HGS_HUMAN	K1109_HUMAN	EP15R_HUMAN	AP5M1_HUMAN	LTOR1_HUMAN	EPS15_HUMAN	SQSTM_HUMAN	WASH4_HUMAN	WASC4_HUMAN	VPS16_HUMAN	REPS2_HUMAN	ZFYV9_HUMAN	PICAL_HUMAN	MYO5B_HUMAN	ALS2_HUMAN	ALMS1_HUMAN	EFC4B_HUMAN	A0A087WV20_HUMAN	A0A494C1N9_HUMAN	H7C1D9_HUMAN	F5GX19_HUMAN	A0A0A0MRI2_HUMAN	A0A087WTU9_HUMAN
biological_process	GO:0001558	regulation of cell growth	24	102	0.235294	0.968452	0.04076	1	1	MUC12_HUMAN	I17RB_HUMAN	KIF14_HUMAN	K1109_HUMAN	BCAR1_HUMAN	FOXM1_HUMAN	LTOR1_HUMAN	KAT7_HUMAN	OGFR_HUMAN	PTC2_HUMAN	SGK2_HUMAN	LTBP4_HUMAN	ROS1_HUMAN	XBP1_HUMAN	TAOK2_HUMAN	TMC8_HUMAN	RCAS1_HUMAN	CEAM1_HUMAN	ITCH_HUMAN	BAP1_HUMAN	ARHGB_HUMAN	CSTN1_HUMAN	A6XND0_HUMAN	A0A0J9YWN0_HUMAN
biological_process	GO:0050727	regulation of inflammatory response	23	95	0.242105	0.652913	0.397027	1	1	BRD4_HUMAN	NLRP1_HUMAN	PSA6_HUMAN	STK39_HUMAN	BCL6B_HUMAN	FACD2_HUMAN	MCPH1_HUMAN	CCR2_HUMAN	AREL1_HUMAN	CELF1_HUMAN	NR1D2_HUMAN	NOD2_HUMAN	PGRP2_HUMAN	DGLB_HUMAN	SHPK_HUMAN	SPAT2_HUMAN	STING_HUMAN	ZYX_HUMAN	TREX1_HUMAN	UFL1_HUMAN	ATS12_HUMAN	BAP1_HUMAN	AKNA_HUMAN
biological_process	GO:0042060	wound healing	23	92	0.25	0.974306	0.0331022	1	1	EPIPL_HUMAN	MACF1_HUMAN	EGLN_HUMAN	EXT1_HUMAN	EVPLL_HUMAN	EVPL_HUMAN	ITB3_HUMAN	NF1_HUMAN	NRG1_HUMAN	SDC1_HUMAN	TGO1_HUMAN	TGFB2_HUMAN	YAP1_HUMAN	RAF1_HUMAN	DESP_HUMAN	NACA_HUMAN	DYST_HUMAN	CNN2_HUMAN	GLI3_HUMAN	DCBD2_HUMAN	H7C1K4_HUMAN	E9PHH3_HUMAN	A0A6I8PRU0_HUMAN
biological_process	GO:0042593	glucose homeostasis	23	118	0.194915	0.970159	0.0418783	1	1	CRY1_HUMAN	MBD5_HUMAN	HECD4_HUMAN	INSR_HUMAN	DHYS_HUMAN	FBN2_HUMAN	PAX6_HUMAN	RFX6_HUMAN	SIR6_HUMAN	RMI1_HUMAN	NCOA5_HUMAN	TNR16_HUMAN	SESN3_HUMAN	USF1_HUMAN	TF7L2_HUMAN	PTC1_HUMAN	DP13B_HUMAN	AP2B_HUMAN	CRTC2_HUMAN	HNF1A_HUMAN	AGRF5_HUMAN	A0A0A0MSU3_HUMAN	A0A0A0MQU7_HUMAN
biological_process	GO:0050729	positive regulation of inflammatory response	23	97	0.237113	0.841661	0.21429	1	1	PE2R4_HUMAN	PDE2A_HUMAN	NLRP1_HUMAN	CCR2_HUMAN	CLOCK_HUMAN	DHX9_HUMAN	ITA2_HUMAN	CDK19_HUMAN	LDLR_HUMAN	RIPK1_HUMAN	STA5B_HUMAN	X3CL1_HUMAN	TLR9_HUMAN	TLR3_HUMAN	TSLP_HUMAN	NAL10_HUMAN	ACE_HUMAN	IL16_HUMAN	IL23A_HUMAN	IFNG_HUMAN	A4_HUMAN	H0Y858_HUMAN	D6RA51_HUMAN
biological_process	GO:0007219	Notch signaling pathway	23	163	0.141104	0.582591	0.483792	1	1	MINT_HUMAN	CDN1B_HUMAN	ANGP4_HUMAN	NOTC1_HUMAN	CNTN1_HUMAN	SUH_HUMAN	P63_HUMAN	IFT74_HUMAN	NRARP_HUMAN	MAML1_HUMAN	HNF1B_HUMAN	MIB1_HUMAN	MAML2_HUMAN	MAML3_HUMAN	DTX3L_HUMAN	A4_HUMAN	DTX1_HUMAN	CFA58_HUMAN	E9PG40_HUMAN	A0A7P0T8U6_HUMAN	A0A7P0TB20_HUMAN	A0A7P0TA56_HUMAN	A0A7P0T8W1_HUMAN
biological_process	GO:0042147	retrograde transport, endosome to Golgi	23	142	0.161972	0.54689	0.535027	1	1	RIC1_HUMAN	STX6_HUMAN	MAGL2_HUMAN	HTR5A_HUMAN	JIP4_HUMAN	DEN2A_HUMAN	GCC2_HUMAN	GBF1_HUMAN	FYV1_HUMAN	EVI5_HUMAN	SNX6_HUMAN	STX16_HUMAN	WASH4_HUMAN	WAC2A_HUMAN	VPS52_HUMAN	TBC23_HUMAN	VPS54_HUMAN	WAC2C_HUMAN	RB6I2_HUMAN	DEN5A_HUMAN	BAIP3_HUMAN	A0A7P0TAE0_HUMAN	E9PGE5_HUMAN
biological_process	GO:0030509	BMP signaling pathway	22	77	0.285714	0.969602	0.0457029	1	1	RUNX2_HUMAN	ACVL1_HUMAN	EGR1_HUMAN	EGLN_HUMAN	EXT1_HUMAN	FA83G_HUMAN	MEGF8_HUMAN	SMUF1_HUMAN	USP9X_HUMAN	DLX5_HUMAN	TGFB2_HUMAN	ZNF8_HUMAN	ZEP1_HUMAN	TGBR3_HUMAN	RGMA_HUMAN	USP9Y_HUMAN	ACATN_HUMAN	ATF2_HUMAN	DDX5_HUMAN	ACVR1_HUMAN	F5H7G2_HUMAN	A0A0A0MTQ4_HUMAN
biological_process	GO:0008544	epidermis development	22	82	0.268293	0.963414	0.0479453	1	1	LAMA3_HUMAN	KRT34_HUMAN	PO2F3_HUMAN	GRHL2_HUMAN	CDSN_HUMAN	INSR_HUMAN	K1C14_HUMAN	KRA59_HUMAN	K1C9_HUMAN	K1H1_HUMAN	EVPLL_HUMAN	EVPL_HUMAN	LAMB3_HUMAN	TGM5_HUMAN	XP32_HUMAN	TNR27_HUMAN	DESP_HUMAN	AT2C1_HUMAN	BNC1_HUMAN	LAMC2_HUMAN	CO7A1_HUMAN	K7EKI0_HUMAN
biological_process	GO:0007189	adenylate cyclase-activating G protein-coupled receptor signaling pathway	22	142	0.15493	0.229685	0.826962	1	1	PE2R2_HUMAN	PE2R4_HUMAN	PI2R_HUMAN	AGRG4_HUMAN	AGRB1_HUMAN	GP157_HUMAN	RPGF4_HUMAN	TM116_HUMAN	LPAR3_HUMAN	AGRL1_HUMAN	AGRB3_HUMAN	A4_HUMAN	AGRG1_HUMAN	ADCY9_HUMAN	AGRL2_HUMAN	AGRE4_HUMAN	AGRE3_HUMAN	AGRF1_HUMAN	AGRG5_HUMAN	ADCY3_HUMAN	ADCY5_HUMAN	AGRL3_HUMAN
biological_process	GO:0070374	positive regulation of ERK1 and ERK2 cascade	22	214	0.102804	0.00127123	0.999362	0.818	1	TPO_HUMAN	RIPK2_HUMAN	M3K12_HUMAN	ANGP1_HUMAN	NOTC1_HUMAN	CCL21_HUMAN	CH3L1_HUMAN	GRP1_HUMAN	NOD2_HUMAN	NOD1_HUMAN	NRG1_HUMAN	SPY2_HUMAN	VEGFB_HUMAN	PTN22_HUMAN	PTPRC_HUMAN	X3CL1_HUMAN	DEN2B_HUMAN	ICAM1_HUMAN	A4_HUMAN	ABL1_HUMAN	AKA12_HUMAN	A0A0B4J1S7_HUMAN
biological_process	GO:0007286	spermatid development	22	103	0.213592	0.967791	0.0467013	1	1	RIM3C_HUMAN	KLC3_HUMAN	MEIOC_HUMAN	BBS4_HUMAN	FND3A_HUMAN	NSUN2_HUMAN	ING2_HUMAN	ODFP2_HUMAN	SYCP3_HUMAN	MKKS_HUMAN	RIM3B_HUMAN	RIM3A_HUMAN	SMCA2_HUMAN	RNF8_HUMAN	UB2J1_HUMAN	TSSK4_HUMAN	YTDC2_HUMAN	TDRD5_HUMAN	P_HUMAN	AFF4_HUMAN	MTMR5_HUMAN	EHMT2_HUMAN
biological_process	GO:0006952	defense response	22	75	0.293333	0.623804	0.398179	1	1	TIAR_HUMAN	COL12_HUMAN	MALT1_HUMAN	I17RB_HUMAN	CRIS3_HUMAN	CAMLG_HUMAN	CSF3R_HUMAN	NOD2_HUMAN	NOD1_HUMAN	MX2_HUMAN	STAT4_HUMAN	STA5B_HUMAN	SRCRL_HUMAN	STA5A_HUMAN	STAT2_HUMAN	X3CL1_HUMAN	LIRB3_HUMAN	TAP1_HUMAN	HLAB_HUMAN	DUOX2_HUMAN	CLC1A_HUMAN	CY24B_HUMAN
biological_process	GO:0043484	regulation of RNA splicing	22	94	0.234043	0.947879	0.0721744	1	1	FUS_HUMAN	AFF2_HUMAN	CELF1_HUMAN	BRDT_HUMAN	SON_HUMAN	SRRM4_HUMAN	CDK12_HUMAN	AHNK2_HUMAN	A0A6Q8PGE0_HUMAN	A0A6Q8PHA3_HUMAN	J3QQZ2_HUMAN	J3KNW3_HUMAN	A0A3B3ITL7_HUMAN	A0A087X2B1_HUMAN	A0A6Q8PFM4_HUMAN	J3QRF4_HUMAN	B0QYV1_HUMAN	B0QYY4_HUMAN	A0A6Q8PH77_HUMAN	A0A0G2JRA5_HUMAN	B7Z1U7_HUMAN	F8VZG9_HUMAN
biological_process	GO:0034976	response to endoplasmic reticulum stress	22	79	0.278481	0.918121	0.105321	1	1	PLPL9_HUMAN	TT23L_HUMAN	ELAV4_HUMAN	ENPL_HUMAN	ERN2_HUMAN	P85B_HUMAN	CRERF_HUMAN	P85A_HUMAN	PR15A_HUMAN	PR15B_HUMAN	RGRF2_HUMAN	NIBA1_HUMAN	PDIA4_HUMAN	UBQL1_HUMAN	SC16A_HUMAN	UBP19_HUMAN	TR10B_HUMAN	XBP1_HUMAN	RGRF1_HUMAN	UFL1_HUMAN	ABL1_HUMAN	DDRGK_HUMAN
biological_process	GO:0009791	post-embryonic development	21	66	0.318182	0.995757	0.00847465	1	1	STK36_HUMAN	SSDH_HUMAN	PKHA1_HUMAN	ITPR1_HUMAN	MPRI_HUMAN	KDM5B_HUMAN	HEG1_HUMAN	CELA1_HUMAN	BCL2_HUMAN	APOB_HUMAN	GGYF2_HUMAN	PRDM1_HUMAN	SGPL1_HUMAN	SHIP2_HUMAN	PARPT_HUMAN	SZT2_HUMAN	MORC3_HUMAN	RC3H2_HUMAN	CHSTB_HUMAN	ATM_HUMAN	ABL1_HUMAN
biological_process	GO:0034446	substrate adhesion-dependent cell spreading	20	61	0.327869	0.98113	0.0315931	1	1	PEAK1_HUMAN	URP2_HUMAN	SRGP2_HUMAN	LAMB4_HUMAN	KIF14_HUMAN	LAMC3_HUMAN	LAMB1_HUMAN	FINC_HUMAN	ITB3_HUMAN	LAMA5_HUMAN	LAMB3_HUMAN	P85A_HUMAN	SRCN1_HUMAN	USH2A_HUMAN	UFO_HUMAN	MILK2_HUMAN	ABL1_HUMAN	A0A590UJ70_HUMAN	A0A087X165_HUMAN	A0A087WVV7_HUMAN
biological_process	GO:0032869	cellular response to insulin stimulus	20	106	0.188679	0.913639	0.116454	1	1	PDE3B_HUMAN	SRBS1_HUMAN	HDAC9_HUMAN	INSR_HUMAN	ENPP1_HUMAN	P85B_HUMAN	KAT2B_HUMAN	P85A_HUMAN	SP1_HUMAN	PRKDC_HUMAN	PLPL3_HUMAN	USF1_HUMAN	TBCD4_HUMAN	PHLD_HUMAN	XBP1_HUMAN	CEAM1_HUMAN	DEN4C_HUMAN	MYO5A_HUMAN	LPIN2_HUMAN	LPIN3_HUMAN
biological_process	GO:0001501	skeletal system development	20	128	0.15625	0.897288	0.123299	1	1	PGCA_HUMAN	CSPG2_HUMAN	CHD7_HUMAN	DSPP_HUMAN	EXT1_HUMAN	TCOF_HUMAN	DLX5_HUMAN	TGFB2_HUMAN	TR11B_HUMAN	NCAN_HUMAN	P63_HUMAN	TLE5_HUMAN	TRPS1_HUMAN	RAI1_HUMAN	CO1A2_HUMAN	CO5A2_HUMAN	GLI2_HUMAN	DLX6_HUMAN	EVC_HUMAN	ETS2_HUMAN
biological_process	GO:0032088	negative regulation of NF-kappaB transcription factor activity	20	92	0.217391	0.833507	0.236784	1	1	RO52_HUMAN	TRAIP_HUMAN	LRC14_HUMAN	ERBIN_HUMAN	IRAK3_HUMAN	CATIN_HUMAN	NOD2_HUMAN	PKHD1_HUMAN	OTUL_HUMAN	NLRC5_HUMAN	NLRC3_HUMAN	TNAP3_HUMAN	TLR9_HUMAN	ZC12A_HUMAN	UFL1_HUMAN	TAXB1_HUMAN	ITCH_HUMAN	IRAK1_HUMAN	DNJA3_HUMAN	B4DIP2_HUMAN
biological_process	GO:0009952	anterior/posterior pattern specification	20	100	0.2	0.989923	0.0152115	1	1	PBX1_HUMAN	LRP5_HUMAN	HIPK1_HUMAN	HHEX_HUMAN	BPTF_HUMAN	COT2_HUMAN	EMX2_HUMAN	HXB2_HUMAN	HXC4_HUMAN	HXD10_HUMAN	HXA2_HUMAN	HNF1B_HUMAN	HIPK2_HUMAN	CER1_HUMAN	BHE41_HUMAN	GLI3_HUMAN	A0A2R8YGX0_HUMAN	A0A7I2PJA1_HUMAN	A0A6I8PRU0_HUMAN	A0A7I2V4X9_HUMAN
biological_process	GO:0014068	positive regulation of phosphatidylinositol 3-kinase signaling	20	79	0.253165	0.954514	0.0774674	1	1	PLXB1_HUMAN	HGF_HUMAN	MAZ_HUMAN	HCLS1_HUMAN	ANGP1_HUMAN	INSR_HUMAN	NCF1_HUMAN	FINC_HUMAN	HAX1_HUMAN	EGF_HUMAN	SPA12_HUMAN	SEM4D_HUMAN	NEDD4_HUMAN	TGFB2_HUMAN	RELN_HUMAN	NTRK3_HUMAN	NTRK2_HUMAN	UNC5B_HUMAN	MYOC_HUMAN	CSF3_HUMAN
biological_process	GO:0045665	negative regulation of neuron differentiation	20	65	0.307692	0.996137	0.00815921	1	1	PBX1_HUMAN	JIP4_HUMAN	DDX6_HUMAN	CK5P2_HUMAN	DIXC1_HUMAN	MED1_HUMAN	PAX6_HUMAN	NEPRO_HUMAN	SOX2_HUMAN	ZHX2_HUMAN	ZN536_HUMAN	ASPM_HUMAN	FOXO3_HUMAN	HXA2_HUMAN	MIB1_HUMAN	E2AK4_HUMAN	A4_HUMAN	GLI3_HUMAN	DTX1_HUMAN	A0A075B6G3_HUMAN
biological_process	GO:0060070	canonical Wnt signaling pathway	19	86	0.22093	0.913147	0.108834	1	1	LRP5_HUMAN	LRP6_HUMAN	BCL9L_HUMAN	DIXC1_HUMAN	CTNB1_HUMAN	EXT1_HUMAN	FZD3_HUMAN	PYGO1_HUMAN	SDC1_HUMAN	RYK_HUMAN	TF7L1_HUMAN	TF7L2_HUMAN	WNT2_HUMAN	MED12_HUMAN	GLI1_HUMAN	BCL9_HUMAN	A0A087WZX0_HUMAN	F5H7J9_HUMAN	A0A087X0R0_HUMAN
biological_process	GO:0016042	lipid catabolic process	19	154	0.123377	0.000199622	0.999881	0.233	1	LICH_HUMAN	PLCH2_HUMAN	PLCX2_HUMAN	LIPR3_HUMAN	DGLB_HUMAN	PLCB4_HUMAN	PLCB3_HUMAN	LIPS_HUMAN	LIPE_HUMAN	LIPC_HUMAN	APOA4_HUMAN	A0A0C4DG24_HUMAN	A0A2R8Y3M9_HUMAN	A0A7P0MRI8_HUMAN	A0A1B0GW56_HUMAN	I6L893_HUMAN	B4DTR8_HUMAN	M0R1F7_HUMAN	B9DI82_HUMAN
biological_process	GO:0031398	positive regulation of protein ubiquitination	19	78	0.24359	0.987636	0.0209123	1	1	RASF5_HUMAN	SENP2_HUMAN	RIPK2_HUMAN	RN111_HUMAN	CRY1_HUMAN	MALT1_HUMAN	FANCI_HUMAN	ANGP1_HUMAN	BRCA1_HUMAN	PRIC1_HUMAN	PAXI1_HUMAN	RN180_HUMAN	UBQL1_HUMAN	SPRTN_HUMAN	TSYL5_HUMAN	HUWE1_HUMAN	NSE3_HUMAN	AMER1_HUMAN	DNJA3_HUMAN
biological_process	GO:0006869	lipid transport	19	166	0.114458	0.00997803	0.992666	1	1	MIC26_HUMAN	MRP7_HUMAN	ABCA5_HUMAN	ABCA4_HUMAN	ABCA6_HUMAN	ABCAC_HUMAN	ABCAD_HUMAN	ABCA2_HUMAN	APOA4_HUMAN	H7BYQ5_HUMAN	A0A5F9ZH75_HUMAN	H0Y8C9_HUMAN	A0A087WXK5_HUMAN	J3QSS3_HUMAN	V9GYS1_HUMAN	H0Y8D6_HUMAN	F8VQX7_HUMAN	H7C487_HUMAN	V9GYM3_HUMAN
biological_process	GO:0007204	positive regulation of cytosolic calcium ion concentration	19	148	0.128378	0.0288092	0.980025	1	1	PE2R2_HUMAN	PE2R4_HUMAN	PI2R_HUMAN	PLPL9_HUMAN	LRP6_HUMAN	ITPR3_HUMAN	KNG1_HUMAN	CAC1C_HUMAN	CCR2_HUMAN	CCR9_HUMAN	JAK3_HUMAN	PKD1_HUMAN	CAC1A_HUMAN	PK3CG_HUMAN	LPAR3_HUMAN	DLG4_HUMAN	A4_HUMAN	ABL1_HUMAN	ADCY5_HUMAN
biological_process	GO:0030308	negative regulation of cell growth	19	125	0.152	0.402636	0.66892	1	1	SRTD2_HUMAN	ACVL1_HUMAN	CDN1B_HUMAN	BCL2_HUMAN	CAPR2_HUMAN	ENPP1_HUMAN	GREM1_HUMAN	CARF_HUMAN	ESR2_HUMAN	MNAR1_HUMAN	PML_HUMAN	BTG1_HUMAN	P53_HUMAN	SMCA2_HUMAN	DAB2_HUMAN	WT1_HUMAN	TGFB2_HUMAN	PSRC1_HUMAN	DCBD2_HUMAN
biological_process	GO:0071805	potassium ion transmembrane transport	19	102	0.186275	0.703386	0.360043	1	1	PK2L1_HUMAN	KCNV1_HUMAN	KCNH6_HUMAN	HCN1_HUMAN	KCNN3_HUMAN	KCNQ1_HUMAN	KCNQ2_HUMAN	KCNH3_HUMAN	KCNH2_HUMAN	KCNKH_HUMAN	NALCN_HUMAN	MITOS_HUMAN	NCKX1_HUMAN	SL9C1_HUMAN	PKD2_HUMAN	KCNQ5_HUMAN	KCNH8_HUMAN	KCNH7_HUMAN	ABCC8_HUMAN
biological_process	GO:0006816	calcium ion transport	19	110	0.172727	0.21069	0.82276	1	1	ITPR1_HUMAN	4F2_HUMAN	CAC1C_HUMAN	CAC1F_HUMAN	CAC1E_HUMAN	CTSR1_HUMAN	NMD3A_HUMAN	PKD1_HUMAN	CAC1A_HUMAN	RYR3_HUMAN	NCKX1_HUMAN	PKD2_HUMAN	TRPM2_HUMAN	AT2B2_HUMAN	AT2C1_HUMAN	CAC1B_HUMAN	CLCA1_HUMAN	CA2D1_HUMAN	E7EUE0_HUMAN
biological_process	GO:0007596	blood coagulation	19	108	0.175926	0.797734	0.246425	1	1	LMAN1_HUMAN	JHD2C_HUMAN	MMRN1_HUMAN	KNG1_HUMAN	FA5_HUMAN	B3AT_HUMAN	FA9_HUMAN	ENPP4_HUMAN	FA11_HUMAN	FA8_HUMAN	ITA2_HUMAN	ITB3_HUMAN	ZPI_HUMAN	VWF_HUMAN	IC1_HUMAN	HPS5_HUMAN	A0A0A0MRJ7_HUMAN	E7EPG1_HUMAN	G3V2W1_HUMAN
biological_process	GO:0030433	ubiquitin-dependent ERAD pathway	19	103	0.184466	0.580792	0.515282	1	1	TRI25_HUMAN	MKS3_HUMAN	ENPL_HUMAN	ANKZ1_HUMAN	MA1B1_HUMAN	NPL4_HUMAN	UBXN8_HUMAN	UBXN4_HUMAN	UBQL1_HUMAN	SGTB_HUMAN	UB2J1_HUMAN	UBP19_HUMAN	UBQL2_HUMAN	UBE4B_HUMAN	RHBD2_HUMAN	AMFR_HUMAN	DJC18_HUMAN	A0A087WV67_HUMAN	A0A087WUA4_HUMAN
biological_process	GO:0030216	keratinocyte differentiation	19	56	0.339286	0.725722	0.340249	1	1	K1C16_HUMAN	CDSN_HUMAN	NOTC1_HUMAN	LORI_HUMAN	FILA_HUMAN	EVPL_HUMAN	MED1_HUMAN	PAX6_HUMAN	INTU_HUMAN	K1C10_HUMAN	BCR_HUMAN	ST14_HUMAN	STK4_HUMAN	TXNIP_HUMAN	SUH_HUMAN	YAP1_HUMAN	P63_HUMAN	DESP_HUMAN	A0A1B0GW56_HUMAN
biological_process	GO:0032091	negative regulation of protein binding	18	75	0.24	0.807463	0.27024	1	1	AURKA_HUMAN	DACT1_HUMAN	E41L5_HUMAN	PEX14_HUMAN	NEST_HUMAN	TFP11_HUMAN	DAB2_HUMAN	ROCK1_HUMAN	PIN1_HUMAN	TEX14_HUMAN	UBP33_HUMAN	TLE5_HUMAN	TMC8_HUMAN	XIRP1_HUMAN	ACE_HUMAN	DDX11_HUMAN	GOGA2_HUMAN	ADNP_HUMAN
biological_process	GO:0120162	positive regulation of cold-induced thermogenesis	18	102	0.176471	0.486097	0.6153	1	1	PER2_HUMAN	KDM6B_HUMAN	APC_HUMAN	FUMH_HUMAN	GRB10_HUMAN	CCR2_HUMAN	EPAS1_HUMAN	PRGC2_HUMAN	PRD16_HUMAN	SIR6_HUMAN	PRLR_HUMAN	PRGC1_HUMAN	ZN516_HUMAN	TRPM8_HUMAN	DP13B_HUMAN	COE2_HUMAN	ALMS1_HUMAN	DYHC1_HUMAN
biological_process	GO:0008203	cholesterol metabolic process	18	114	0.157895	0.0208905	0.987668	1	1	LRP5_HUMAN	APOB_HUMAN	APOA1_HUMAN	APOA2_HUMAN	ANGL3_HUMAN	LDLR_HUMAN	SRBP1_HUMAN	SCAP_HUMAN	SRBP2_HUMAN	NF2L1_HUMAN	ABCA5_HUMAN	LIPS_HUMAN	LIPC_HUMAN	A4_HUMAN	APOA4_HUMAN	J9JIE5_HUMAN	A0A0A0MT64_HUMAN	A0A0A0MQU7_HUMAN
biological_process	GO:1990830	cellular response to leukemia inhibitory factor	18	92	0.195652	0.674678	0.425411	1	1	PFKAP_HUMAN	TRI25_HUMAN	JARD2_HUMAN	KDM5B_HUMAN	HELLS_HUMAN	KLF5_HUMAN	BCLF1_HUMAN	EPS8_HUMAN	PAX6_HUMAN	PML_HUMAN	CREB1_HUMAN	NRP2_HUMAN	RIF1_HUMAN	SNG1_HUMAN	SPY2_HUMAN	TEX14_HUMAN	ICAM1_HUMAN	AINX_HUMAN
biological_process	GO:0030512	negative regulation of transforming growth factor beta receptor signaling pathway	18	86	0.209302	0.859267	0.206749	1	1	BCL9L_HUMAN	EGLN_HUMAN	ATL2_HUMAN	PBLD_HUMAN	P53_HUMAN	PRD16_HUMAN	SNX6_HUMAN	SMUF1_HUMAN	SMUF2_HUMAN	SKIL_HUMAN	SPY1_HUMAN	SPY2_HUMAN	TGFI1_HUMAN	PIN1_HUMAN	TGBR3_HUMAN	XBP1_HUMAN	ONEC2_HUMAN	CHSTB_HUMAN
biological_process	GO:0071260	cellular response to mechanical stimulus	18	73	0.246575	0.933685	0.110603	1	1	PE2R4_HUMAN	PDE2A_HUMAN	TNR8_HUMAN	M3K14_HUMAN	M3K1_HUMAN	C8AP2_HUMAN	CHK1_HUMAN	EGLN_HUMAN	HABP4_HUMAN	GTR1_HUMAN	BNIP3_HUMAN	ITA2_HUMAN	TR10B_HUMAN	PIEZ2_HUMAN	TLR3_HUMAN	PIEZ1_HUMAN	BAG3_HUMAN	CNN2_HUMAN
biological_process	GO:0032259	methylation	18	147	0.122449	0.982982	0.0220598	1	1	NNMT_HUMAN	PRDM1_HUMAN	COQ5_HUMAN	PRD10_HUMAN	PRD15_HUMAN	METH_HUMAN	Q4W8S1_HUMAN	A0A7P0TAJ0_HUMAN	B1ANE3_HUMAN	A0A3B3IU23_HUMAN	A0A7P0T9G7_HUMAN	A0A6Q8PGK3_HUMAN	A0A0U1RR76_HUMAN	E9PLV1_HUMAN	E7EUU8_HUMAN	E7ER26_HUMAN	A0A494C1I5_HUMAN	A0A7P0TAV2_HUMAN
biological_process	GO:0007626	locomotory behavior	18	86	0.209302	0.990509	0.0146755	1	1	GABT_HUMAN	DDHD2_HUMAN	ELAV4_HUMAN	FIG4_HUMAN	APBA1_HUMAN	CNTN1_HUMAN	NRG1_HUMAN	RELN_HUMAN	VP13A_HUMAN	NAV2_HUMAN	MYO15_HUMAN	BSH_HUMAN	A4_HUMAN	ALS2_HUMAN	ABCA2_HUMAN	DSCAM_HUMAN	ADCY5_HUMAN	A0A6I8PRU0_HUMAN
biological_process	GO:0006298	mismatch repair	18	92	0.195652	0.623885	0.476179	1	1	EXO1_HUMAN	PMS1_HUMAN	PMS2_HUMAN	SETD2_HUMAN	MLH3_HUMAN	TREX1_HUMAN	RFA2_HUMAN	DPOD3_HUMAN	ABL1_HUMAN	Q5XG96_HUMAN	A0A2R8YG02_HUMAN	Q3BDU3_HUMAN	C9J167_HUMAN	Q5FBZ9_HUMAN	B7ZAA0_HUMAN	G3V419_HUMAN	A0A2R8Y6S3_HUMAN	E9PC65_HUMAN
biological_process	GO:0008584	male gonad development	18	100	0.18	0.705135	0.372124	1	1	RBY1B_HUMAN	LRP2_HUMAN	BCL2_HUMAN	INSR_HUMAN	SIX4_HUMAN	WT1_HUMAN	TGFB2_HUMAN	ZFP42_HUMAN	TLR3_HUMAN	RENI_HUMAN	ACE_HUMAN	ADA21_HUMAN	AP2C_HUMAN	ASPM_HUMAN	ADA29_HUMAN	B2CL1_HUMAN	AMHR2_HUMAN	CTNA1_HUMAN
biological_process	GO:0016032	viral process	18	54	0.333333	0.989681	0.0140653	1	1	POK9_HUMAN	GAK6_HUMAN	GAK24_HUMAN	GAK5_HUMAN	GAK7_HUMAN	GAK10_HUMAN	GAK9_HUMAN	GAK8_HUMAN	GAK21_HUMAN	GA113_HUMAN	P53_HUMAN	GAK19_HUMAN	HCFC2_HUMAN	BICD1_HUMAN	I3L4A1_HUMAN	I3L3E4_HUMAN	A0A087WW88_HUMAN	I3L4G8_HUMAN
biological_process	GO:0010508	positive regulation of autophagy	18	83	0.216867	0.994639	0.00908214	1	1	RO52_HUMAN	TRI65_HUMAN	BNIP3_HUMAN	P3C2A_HUMAN	RN152_HUMAN	ROCK1_HUMAN	TRIM8_HUMAN	XBP1_HUMAN	TRI14_HUMAN	ZC12A_HUMAN	UFL1_HUMAN	LYRIC_HUMAN	RBCC1_HUMAN	FOXO3_HUMAN	IFNG_HUMAN	AMRA1_HUMAN	ATF6A_HUMAN	K7EMG3_HUMAN
biological_process	GO:0009615	response to virus	18	120	0.15	0.929439	0.0873532	1	1	DSRAD_HUMAN	DDX60_HUMAN	IRAK3_HUMAN	APOB_HUMAN	DDX58_HUMAN	OAS3_HUMAN	MX2_HUMAN	TBX21_HUMAN	ZCCHV_HUMAN	DHX58_HUMAN	IKKB_HUMAN	HNRL1_HUMAN	LIRB1_HUMAN	IFNG_HUMAN	ISG15_HUMAN	DUOX2_HUMAN	A0A0A0MRA5_HUMAN	B7Z4B8_HUMAN
biological_process	GO:0007338	single fertilization	18	73	0.246575	0.358573	0.708547	1	1	UROL1_HUMAN	SPAC7_HUMAN	KDM5B_HUMAN	DAZ2_HUMAN	CECR2_HUMAN	CC136_HUMAN	LCN6_HUMAN	O10J1_HUMAN	UBXN8_HUMAN	RNS10_HUMAN	ZP1_HUMAN	ADA21_HUMAN	AKAP4_HUMAN	FETUB_HUMAN	HXD10_HUMAN	ADCY3_HUMAN	F5GXT1_HUMAN	A0A0R4J2E1_HUMAN
biological_process	GO:0002244	hematopoietic progenitor cell differentiation	18	76	0.236842	0.851916	0.195988	1	1	DHTK1_HUMAN	DSRAD_HUMAN	DNAI4_HUMAN	P53_HUMAN	PRC2C_HUMAN	PYGO1_HUMAN	SIN3A_HUMAN	PTPRZ_HUMAN	ZBT24_HUMAN	PTPRC_HUMAN	ZFAT_HUMAN	ARMC6_HUMAN	ATF2_HUMAN	HEAT9_HUMAN	ANLN_HUMAN	CIAO3_HUMAN	A0A096LNH6_HUMAN	A0A2R8YET2_HUMAN
biological_process	GO:0006661	phosphatidylinositol biosynthetic process	18	49	0.367347	0.00256109	0.998487	0.964	1	MTMR7_HUMAN	SYNJ1_HUMAN	FIG4_HUMAN	FYV1_HUMAN	PI51C_HUMAN	P3C2A_HUMAN	PITM3_HUMAN	P4K2A_HUMAN	P4K2B_HUMAN	PITM2_HUMAN	PITM1_HUMAN	PI4KA_HUMAN	SAC2_HUMAN	SHIP1_HUMAN	SHIP2_HUMAN	MTMRE_HUMAN	OCRL_HUMAN	MTMR3_HUMAN
biological_process	GO:0032868	response to insulin	18	65	0.276923	0.982646	0.0248735	1	1	SRSF4_HUMAN	CRY1_HUMAN	KBTB2_HUMAN	KHK_HUMAN	GRB10_HUMAN	KCNQ1_HUMAN	EGR1_HUMAN	GTR1_HUMAN	KLF15_HUMAN	EGR2_HUMAN	SHIP2_HUMAN	SCAP_HUMAN	STXB3_HUMAN	SESN3_HUMAN	VP13C_HUMAN	TSC1_HUMAN	ECHA_HUMAN	ABCC8_HUMAN
biological_process	GO:0006289	nucleotide-excision repair	18	73	0.246575	0.975782	0.0411684	1	1	SLX4_HUMAN	MMS19_HUMAN	FANCC_HUMAN	ERCC5_HUMAN	BRCA2_HUMAN	P53_HUMAN	ZNT9_HUMAN	TF2H4_HUMAN	TF2H1_HUMAN	RFA2_HUMAN	DPOLL_HUMAN	ERCC3_HUMAN	E9PM51_HUMAN	A0A1W2PS85_HUMAN	F2Z2T2_HUMAN	A0A2R8Y6W8_HUMAN	A0A090HNM7_HUMAN	R4GMW8_HUMAN
biological_process	GO:0051865	protein autoubiquitination	18	72	0.25	0.938131	0.102725	1	1	RO52_HUMAN	LRSM1_HUMAN	MARH7_HUMAN	BRCA1_HUMAN	RNF11_HUMAN	RN213_HUMAN	RN157_HUMAN	SH3R1_HUMAN	RNF8_HUMAN	MDM2_HUMAN	RN115_HUMAN	UBE3D_HUMAN	WWP2_HUMAN	AMFR_HUMAN	ITCH_HUMAN	DTX3L_HUMAN	CNOT4_HUMAN	Q5YLB2_HUMAN
biological_process	GO:0050853	B cell receptor signaling pathway	17	138	0.123188	0.0659127	0.957894	1	1	TRBC1_HUMAN	TRBC2_HUMAN	PKHA1_HUMAN	IGLL1_HUMAN	BCL2_HUMAN	IGHA1_HUMAN	BCAR1_HUMAN	CD19_HUMAN	MEF2C_HUMAN	IGHA2_HUMAN	MNDA_HUMAN	PTPRC_HUMAN	NFAC2_HUMAN	IGHD_HUMAN	IGHE_HUMAN	BTK_HUMAN	ABL1_HUMAN
biological_process	GO:0045444	fat cell differentiation	17	72	0.236111	0.884503	0.149894	1	1	SENP2_HUMAN	BBS4_HUMAN	ERAP1_HUMAN	MED1_HUMAN	EP300_HUMAN	EGR2_HUMAN	NIPBL_HUMAN	OSBL8_HUMAN	MKKS_HUMAN	SRBP1_HUMAN	TTC8_HUMAN	TF7L2_HUMAN	OSB11_HUMAN	PTHB1_HUMAN	AP2B_HUMAN	AGRF5_HUMAN	B3KW44_HUMAN
biological_process	GO:0051260	protein homooligomerization	17	176	0.0965909	0.0334215	0.97768	1	1	NLRP1_HUMAN	TP53B_HUMAN	KCNV1_HUMAN	ATLA3_HUMAN	FUS_HUMAN	CAR11_HUMAN	ATLA2_HUMAN	GSDMD_HUMAN	PERF_HUMAN	RN135_HUMAN	PNPT1_HUMAN	VSTM5_HUMAN	XLRS1_HUMAN	ATLA1_HUMAN	DPOLQ_HUMAN	A4_HUMAN	ALS2_HUMAN
biological_process	GO:0000381	regulation of alternative mRNA splicing, via spliceosome	17	83	0.204819	0.744009	0.351872	1	1	RBM5_HUMAN	TIA1_HUMAN	TR150_HUMAN	DDX17_HUMAN	CELF1_HUMAN	FL2D_HUMAN	SRS12_HUMAN	RFOX1_HUMAN	RFOX2_HUMAN	SRRM4_HUMAN	RFOX3_HUMAN	RAVR2_HUMAN	RBM10_HUMAN	RBM15_HUMAN	CELF3_HUMAN	DDX5_HUMAN	CELF2_HUMAN
biological_process	GO:0007623	circadian rhythm	17	63	0.269841	0.985132	0.0220907	1	1	PER1_HUMAN	PER2_HUMAN	TR150_HUMAN	CRY1_HUMAN	CLOCK_HUMAN	KLF10_HUMAN	CREB1_HUMAN	EP300_HUMAN	NOS2_HUMAN	NRIP1_HUMAN	SETX_HUMAN	SRBP1_HUMAN	NTRK2_HUMAN	TIM_HUMAN	HOME1_HUMAN	KCNH7_HUMAN	BMAL2_HUMAN
biological_process	GO:0071456	cellular response to hypoxia	17	110	0.154545	0.401342	0.672254	1	1	TPOR_HUMAN	HIF1A_HUMAN	LMNA_HUMAN	ANGP4_HUMAN	BCL2_HUMAN	FMN2_HUMAN	EPAS1_HUMAN	E2F1_HUMAN	BNIP3_HUMAN	P53_HUMAN	SIR2_HUMAN	UBQL1_HUMAN	MDM2_HUMAN	FOXO3_HUMAN	HIPK2_HUMAN	IRAK1_HUMAN	CLCA1_HUMAN
biological_process	GO:0031532	actin cytoskeleton reorganization	17	71	0.239437	0.896386	0.147905	1	1	SI1L1_HUMAN	MKLN1_HUMAN	TNIK_HUMAN	INSRR_HUMAN	EPS8_HUMAN	MRCKB_HUMAN	MRCKG_HUMAN	SRC8_HUMAN	MRCKA_HUMAN	THS7B_HUMAN	MYH9_HUMAN	THS7A_HUMAN	NRK_HUMAN	AT2C1_HUMAN	AUTS2_HUMAN	MILK2_HUMAN	ASB2_HUMAN
biological_process	GO:0008286	insulin receptor signaling pathway	17	58	0.293103	0.98113	0.0315931	1	1	SOGA1_HUMAN	SRBS1_HUMAN	GRB14_HUMAN	APC_HUMAN	INSR_HUMAN	GRB10_HUMAN	BCAR1_HUMAN	P85B_HUMAN	P3C2A_HUMAN	FOXO4_HUMAN	DNAI1_HUMAN	P85A_HUMAN	SRBP1_HUMAN	P55G_HUMAN	PHLD_HUMAN	ZN106_HUMAN	BAIP2_HUMAN
biological_process	GO:0035725	sodium ion transmembrane transport	17	70	0.242857	0.876884	0.167376	1	1	PK2L1_HUMAN	S6A15_HUMAN	S12A1_HUMAN	S6A14_HUMAN	HCN1_HUMAN	NALCN_HUMAN	NCKX1_HUMAN	S12A2_HUMAN	SCN5A_HUMAN	SCN7A_HUMAN	SCNBA_HUMAN	S6A12_HUMAN	SC6A1_HUMAN	PKD2_HUMAN	ASIC1_HUMAN	ASIC3_HUMAN	ASIC5_HUMAN
biological_process	GO:0071466	cellular response to xenobiotic stimulus	17	63	0.269841	0.0832808	0.943832	1	1	PDE2A_HUMAN	PDE4B_HUMAN	NF2L2_HUMAN	KCNQ1_HUMAN	E2F1_HUMAN	CRHBP_HUMAN	MEF2C_HUMAN	KCNH2_HUMAN	P53_HUMAN	CHK2_HUMAN	NOS2_HUMAN	RECQ5_HUMAN	PHLD_HUMAN	TLR3_HUMAN	RENI_HUMAN	MYPT1_HUMAN	EHMT2_HUMAN
biological_process	GO:0043406	positive regulation of MAP kinase activity	17	77	0.220779	0.767292	0.309321	1	1	PI3R5_HUMAN	TAB1_HUMAN	MAGD1_HUMAN	INSR_HUMAN	MEF2C_HUMAN	GRP1_HUMAN	EGF_HUMAN	NOD2_HUMAN	PK3CG_HUMAN	ROBO1_HUMAN	PTPRC_HUMAN	TEN1_HUMAN	NTRK3_HUMAN	NEK10_HUMAN	IRAK1_HUMAN	A4_HUMAN	AKP13_HUMAN
biological_process	GO:0032007	negative regulation of TOR signaling	17	51	0.333333	0.997864	0.00486211	1	1	HIF1A_HUMAN	MAPK5_HUMAN	DDIT4_HUMAN	MNAR1_HUMAN	DEPD5_HUMAN	TSC1_HUMAN	TSC2_HUMAN	A0A2R8YGD6_HUMAN	A0A2R8Y7C8_HUMAN	A0A2R8Y5F1_HUMAN	A0A2R8Y6C9_HUMAN	H3BMQ0_HUMAN	X5D2U8_HUMAN	A0A2R8YDZ2_HUMAN	A0A2R8Y7X5_HUMAN	A0A2R8YGU4_HUMAN	A0A2R8YDR3_HUMAN
biological_process	GO:0048839	inner ear development	17	66	0.257576	0.989923	0.0152115	1	1	MAPK2_HUMAN	CDN1B_HUMAN	KCNQ1_HUMAN	FREM2_HUMAN	STOX1_HUMAN	PCD15_HUMAN	SOX2_HUMAN	PLPR4_HUMAN	TGFB2_HUMAN	AGRV1_HUMAN	EYA4_HUMAN	E7EM53_HUMAN	A2A3D8_HUMAN	A2A3E8_HUMAN	A2A3E7_HUMAN	A2A3E6_HUMAN	X6RAN8_HUMAN
biological_process	GO:0021766	hippocampus development	17	64	0.265625	0.894572	0.162941	1	1	PLXA3_HUMAN	ALK_HUMAN	KIRR3_HUMAN	KIF14_HUMAN	BBS4_HUMAN	EZH1_HUMAN	DLX1_HUMAN	DLX2_HUMAN	MKKS_HUMAN	SRF_HUMAN	PHLP2_HUMAN	XRCC1_HUMAN	RELN_HUMAN	TSC1_HUMAN	GLI3_HUMAN	AT2B4_HUMAN	DAB1_HUMAN
biological_process	GO:0045727	positive regulation of translation	17	73	0.232877	0.961502	0.0583672	1	1	PLXB2_HUMAN	LAR1B_HUMAN	LARP1_HUMAN	LARP6_HUMAN	LAR4B_HUMAN	EIF3D_HUMAN	K1C17_HUMAN	ITA2_HUMAN	NIBA1_HUMAN	PRKDC_HUMAN	SMAG1_HUMAN	UCN1_HUMAN	ZCHC4_HUMAN	YTHD3_HUMAN	IF4G2_HUMAN	BARH2_HUMAN	D3DQV9_HUMAN
biological_process	GO:0046854	phosphatidylinositol phosphate biosynthetic process	17	83	0.204819	0.710601	0.38632	1	1	PK3C3_HUMAN	PK3CA_HUMAN	SMG1_HUMAN	HYCCI_HUMAN	F126B_HUMAN	P85B_HUMAN	P3C2A_HUMAN	P4K2A_HUMAN	P4K2B_HUMAN	P85A_HUMAN	IP3KB_HUMAN	PI4KA_HUMAN	PK3CG_HUMAN	P55G_HUMAN	IP3KC_HUMAN	E9PDN7_HUMAN	A0A0C4DGF9_HUMAN
biological_process	GO:0040008	regulation of growth	17	71	0.239437	0.99191	0.0103966	1	1	LRP12_HUMAN	IGS11_HUMAN	ING3_HUMAN	EPC1_HUMAN	BRD8_HUMAN	ING2_HUMAN	PRAME_HUMAN	TLE5_HUMAN	TSYL5_HUMAN	VPS54_HUMAN	NSE3_HUMAN	IFNG_HUMAN	MO4L2_HUMAN	B2CL1_HUMAN	E7ET07_HUMAN	A0A087X1Q5_HUMAN	A0A0J9YXY1_HUMAN
biological_process	GO:0030968	endoplasmic reticulum unfolded protein response	17	77	0.220779	0.924371	0.115049	1	1	NF2L2_HUMAN	CR3L1_HUMAN	XBP1_HUMAN	RHBD2_HUMAN	AMFR_HUMAN	ATF6A_HUMAN	A0A7P0T992_HUMAN	E7ETG2_HUMAN	A0A7P0Z421_HUMAN	A0A7P0T9V3_HUMAN	H0Y7D7_HUMAN	A0A7P0T8R5_HUMAN	A0A7P0TAH1_HUMAN	A0A7P0T9H5_HUMAN	A0A7P0Z4I7_HUMAN	A0A7P0T8Y1_HUMAN	A0A7P0TAF2_HUMAN
biological_process	GO:0033674	positive regulation of kinase activity	17	71	0.239437	0.979985	0.0266085	1	1	MRE11_HUMAN	LMTK2_HUMAN	ALK_HUMAN	INSRR_HUMAN	INSR_HUMAN	EPHB1_HUMAN	LTK_HUMAN	RYK_HUMAN	ROS1_HUMAN	ZNF16_HUMAN	UFO_HUMAN	NTRK3_HUMAN	NTRK2_HUMAN	RET_HUMAN	RAD50_HUMAN	NBN_HUMAN	GCN1_HUMAN
biological_process	GO:0034220	ion transmembrane transport	17	107	0.158879	0.0186778	0.984531	1	1	S12A1_HUMAN	NALCN_HUMAN	WWP1_HUMAN	TTYH1_HUMAN	AT2B2_HUMAN	AT2C1_HUMAN	AT10A_HUMAN	AT8A1_HUMAN	AT131_HUMAN	AT132_HUMAN	ANO3_HUMAN	CLCA1_HUMAN	CLCA4_HUMAN	ANO5_HUMAN	AT2B4_HUMAN	CLCN6_HUMAN	ANO2_HUMAN
biological_process	GO:0070588	calcium ion transmembrane transport	17	75	0.226667	0.204625	0.835607	1	1	TP4AP_HUMAN	CAC1C_HUMAN	CAC1G_HUMAN	NALCN_HUMAN	PKD1_HUMAN	CAC1A_HUMAN	RYR3_HUMAN	NCKX1_HUMAN	PKD2_HUMAN	TRPM6_HUMAN	TRPM2_HUMAN	TRPM5_HUMAN	TRPM8_HUMAN	AT2C1_HUMAN	ASIC1_HUMAN	CA2D4_HUMAN	AT2B4_HUMAN
biological_process	GO:0036297	interstrand cross-link repair	17	84	0.202381	0.7451	0.347725	1	1	SLX4_HUMAN	FANCC_HUMAN	FANCM_HUMAN	FACD2_HUMAN	DCR1B_HUMAN	ATR_HUMAN	FANCB_HUMAN	ER6L2_HUMAN	RNF8_HUMAN	RFWD3_HUMAN	R51A2_HUMAN	DCR1C_HUMAN	DCR1A_HUMAN	C9J5X9_HUMAN	E7EVV8_HUMAN	A0A087WW44_HUMAN	A0A2R8YDV8_HUMAN
biological_process	GO:0045666	positive regulation of neuron differentiation	16	87	0.183908	0.637678	0.464605	1	1	MAP1B_HUMAN	HTF4_HUMAN	JIP4_HUMAN	MEF2C_HUMAN	SIN3A_HUMAN	TFE2_HUMAN	NCOA1_HUMAN	ZEB1_HUMAN	IF4G1_HUMAN	A4_HUMAN	DAB1_HUMAN	DMD_HUMAN	ARHG2_HUMAN	F6TDF5_HUMAN	A0A075B6G3_HUMAN	A0A7I2PJA1_HUMAN
biological_process	GO:0043433	negative regulation of DNA-binding transcription factor activity	16	78	0.205128	0.936007	0.090126	1	1	PBX1_HUMAN	EOMES_HUMAN	E2F1_HUMAN	PAXI1_HUMAN	PEX14_HUMAN	MED13_HUMAN	MEN1_HUMAN	SP100_HUMAN	TBXT_HUMAN	TF7L2_HUMAN	TNR4_HUMAN	WWP2_HUMAN	TAF1_HUMAN	PTC1_HUMAN	KEAP1_HUMAN	J3KP65_HUMAN
biological_process	GO:0001837	epithelial to mesenchymal transition	16	45	0.355556	0.978379	0.0337622	1	1	ROAA_HUMAN	ROCK2_HUMAN	HIF1A_HUMAN	HGF_HUMAN	NOTC1_HUMAN	EGLN_HUMAN	CTNB1_HUMAN	E41L5_HUMAN	DDX17_HUMAN	FA83D_HUMAN	ROCK1_HUMAN	TGFB2_HUMAN	SUH_HUMAN	TGBR3_HUMAN	DDX5_HUMAN	AKNA_HUMAN
biological_process	GO:0042475	odontogenesis of dentin-containing tooth	16	58	0.275862	0.989111	0.0199791	1	1	RUNX2_HUMAN	AMTN_HUMAN	CTNB1_HUMAN	DLX1_HUMAN	DLX2_HUMAN	LAMA5_HUMAN	SCN5A_HUMAN	NKX23_HUMAN	P63_HUMAN	DLX3_HUMAN	AMBN_HUMAN	GLI2_HUMAN	GLI3_HUMAN	CTNA1_HUMAN	A0A7I2PJA1_HUMAN	A0A087WV21_HUMAN
biological_process	GO:0016575	histone deacetylation	16	46	0.347826	0.995365	0.00894529	1	1	MIER2_HUMAN	HDAC9_HUMAN	MDEAS_HUMAN	HDAC6_HUMAN	CHD4_HUMAN	MIER1_HUMAN	BAZ2A_HUMAN	P66A_HUMAN	SIR2_HUMAN	SIN3A_HUMAN	SIN3B_HUMAN	TBL1Y_HUMAN	TREF1_HUMAN	ZN541_HUMAN	RBM14_HUMAN	MO4L2_HUMAN
biological_process	GO:0042752	regulation of circadian rhythm	16	63	0.253968	0.889176	0.157977	1	1	PER1_HUMAN	PER2_HUMAN	ROCK2_HUMAN	CRY1_HUMAN	MAGD1_HUMAN	MAGL2_HUMAN	CLOCK_HUMAN	KLF10_HUMAN	PML_HUMAN	NR1D2_HUMAN	PRKDC_HUMAN	TADBP_HUMAN	USP9X_HUMAN	PRGC1_HUMAN	TIM_HUMAN	NR1D1_HUMAN
biological_process	GO:0001503	ossification	16	83	0.192771	0.887635	0.13709	1	1	RUNX2_HUMAN	SUCO_HUMAN	SP3_HUMAN	BCL2_HUMAN	IGS10_HUMAN	DSPP_HUMAN	EXT1_HUMAN	DMP1_HUMAN	DHX36_HUMAN	PRGC2_HUMAN	TNR11_HUMAN	TETN_HUMAN	PHLD_HUMAN	TAPT1_HUMAN	ECM1_HUMAN	CO5A2_HUMAN
biological_process	GO:0045669	positive regulation of osteoblast differentiation	16	67	0.238806	0.903746	0.156673	1	1	RUNX2_HUMAN	SUCO_HUMAN	LRP3_HUMAN	LRP5_HUMAN	HGF_HUMAN	CTNB1_HUMAN	FBN2_HUMAN	MEF2C_HUMAN	WWTR1_HUMAN	YAP1_HUMAN	P63_HUMAN	ZHX3_HUMAN	IL6RA_HUMAN	IL6RB_HUMAN	ACVR1_HUMAN	GLI3_HUMAN
biological_process	GO:0050796	regulation of insulin secretion	16	59	0.271186	0.70826	0.361275	1	1	PER2_HUMAN	CLOCK_HUMAN	EIPR1_HUMAN	NOS2_HUMAN	RFX6_HUMAN	RFX3_HUMAN	AP2B_HUMAN	ICA69_HUMAN	IFNG_HUMAN	C9J8Y3_HUMAN	E9PDL4_HUMAN	E7ENI6_HUMAN	C9J3Y4_HUMAN	A0A3B3IST8_HUMAN	Q6LCR0_HUMAN	B9ZVM7_HUMAN
biological_process	GO:0006909	phagocytosis	16	82	0.195122	0.113293	0.911874	1	1	PECA1_HUMAN	PK3CA_HUMAN	RUBIC_HUMAN	LRP1_HUMAN	LYST_HUMAN	IRF8_HUMAN	K1109_HUMAN	ITAL_HUMAN	PI51C_HUMAN	PRTN3_HUMAN	LDLR_HUMAN	NCF2_HUMAN	UFO_HUMAN	UN13D_HUMAN	ICAM5_HUMAN	CA043_HUMAN
biological_process	GO:0051289	protein homotetramerization	16	60	0.266667	0.961015	0.0722671	1	1	PK2L1_HUMAN	CRTC1_HUMAN	HCN1_HUMAN	EVL_HUMAN	CRTC3_HUMAN	RYR3_HUMAN	PKD2_HUMAN	UBP16_HUMAN	TRPM2_HUMAN	DP13B_HUMAN	CRTC2_HUMAN	GOGA2_HUMAN	ACACA_HUMAN	ACACB_HUMAN	Q5T4K5_HUMAN	H0YK33_HUMAN
biological_process	GO:1901796	regulation of signal transduction by p53 class mediator	16	41	0.390244	0.971186	0.0476718	1	1	MAPK5_HUMAN	KAT6A_HUMAN	AURKA_HUMAN	NOP2_HUMAN	BOP1_HUMAN	CHK1_HUMAN	EP300_HUMAN	CHK2_HUMAN	TIF1A_HUMAN	RFFL_HUMAN	URB2_HUMAN	TAF1_HUMAN	UBP2_HUMAN	HIPK2_HUMAN	ATM_HUMAN	ANM5_HUMAN
biological_process	GO:0030073	insulin secretion	16	41	0.390244	0.991622	0.0129409	1	1	PCLO_HUMAN	PTPRN_HUMAN	RIMS2_HUMAN	STXB3_HUMAN	RPGF4_HUMAN	HNF1A_HUMAN	HNF1B_HUMAN	H0YND5_HUMAN	A0A0A0MTK8_HUMAN	F5H0K0_HUMAN	U3KQS6_HUMAN	A0A087WXS2_HUMAN	A0A087WZC2_HUMAN	E0YMJ8_HUMAN	A0A0A0MQU7_HUMAN	A0A0C4DGS8_HUMAN
biological_process	GO:0007162	negative regulation of cell adhesion	16	51	0.313725	0.958414	0.0558639	1	1	PDE3B_HUMAN	PLXA3_HUMAN	PLXA4_HUMAN	PLXB1_HUMAN	PLXB2_HUMAN	PLXB3_HUMAN	PLXD1_HUMAN	ACVL1_HUMAN	KNG1_HUMAN	ANGP1_HUMAN	PODXL_HUMAN	SEM4D_HUMAN	TGO1_HUMAN	ADA22_HUMAN	DAB1_HUMAN	DSCAM_HUMAN
biological_process	GO:0007613	memory	16	85	0.188235	0.905264	0.137436	1	1	PLPL9_HUMAN	CRTC1_HUMAN	ITPR3_HUMAN	HRH1_HUMAN	INSR_HUMAN	NETO1_HUMAN	ITA3_HUMAN	CREB1_HUMAN	SC6A1_HUMAN	ATX1_HUMAN	ATX1L_HUMAN	ASIC1_HUMAN	ABCC8_HUMAN	A4_HUMAN	CIC_HUMAN	AGRF1_HUMAN
biological_process	GO:0000045	autophagosome assembly	16	74	0.216216	0.91973	0.118576	1	1	PK3C3_HUMAN	RUFY4_HUMAN	SYNP2_HUMAN	UBQL1_HUMAN	STING_HUMAN	WIPI4_HUMAN	UBQL2_HUMAN	BAKOR_HUMAN	RBCC1_HUMAN	ATG2A_HUMAN	ATG2B_HUMAN	ATG13_HUMAN	ATG9B_HUMAN	BAG3_HUMAN	AP4M1_HUMAN	AMRA1_HUMAN
biological_process	GO:0042552	myelination	16	56	0.285714	0.992435	0.0123664	1	1	HYCCI_HUMAN	GALC_HUMAN	NFASC_HUMAN	EGR2_HUMAN	ZNF24_HUMAN	TSC1_HUMAN	ACBG1_HUMAN	BCAS1_HUMAN	MTMRD_HUMAN	MBP_HUMAN	KELL_HUMAN	EI2BD_HUMAN	D6RBU5_HUMAN	X6RKN2_HUMAN	H7BY57_HUMAN	A0A7P0Z4R6_HUMAN
biological_process	GO:0150104	transport across blood-brain barrier	16	84	0.190476	0.567911	0.542025	1	1	LRP2_HUMAN	LRP3_HUMAN	LRP1_HUMAN	MDR1_HUMAN	INSR_HUMAN	GTR1_HUMAN	MRP2_HUMAN	GTR3_HUMAN	B3A3_HUMAN	S12A2_HUMAN	SC6A1_HUMAN	S38A5_HUMAN	AT8A1_HUMAN	MRP4_HUMAN	ABCA2_HUMAN	AT2B4_HUMAN
biological_process	GO:0050829	defense response to Gram-negative bacterium	16	91	0.175824	0.373566	0.723053	1	1	MPEG1_HUMAN	CMGA_HUMAN	AGRB1_HUMAN	GSDMD_HUMAN	NOS2_HUMAN	PRB3_HUMAN	SRCRL_HUMAN	TLR9_HUMAN	TSLP_HUMAN	NAL10_HUMAN	IL23A_HUMAN	IL6RA_HUMAN	BY55_HUMAN	A4_HUMAN	BPI_HUMAN	A0A2R8YDF1_HUMAN
biological_process	GO:0030307	positive regulation of cell growth	16	88	0.181818	0.942722	0.0825438	1	1	TAF9B_HUMAN	LGI1_HUMAN	BRAT1_HUMAN	BCL2_HUMAN	K1C17_HUMAN	CARF_HUMAN	INO80_HUMAN	KDM2B_HUMAN	NRG1_HUMAN	SUV3_HUMAN	TGFB2_HUMAN	YAP1_HUMAN	UCN1_HUMAN	AKAP6_HUMAN	IF4G1_HUMAN	IF4G2_HUMAN
biological_process	GO:0071277	cellular response to calcium ion	16	87	0.183908	0.955981	0.0718003	1	1	SYT3_HUMAN	FOSB_HUMAN	CARTF_HUMAN	AL5AP_HUMAN	CRHBP_HUMAN	MEF2C_HUMAN	IP3KB_HUMAN	RYR3_HUMAN	SCN5A_HUMAN	PKD2_HUMAN	PHLD_HUMAN	TRPM2_HUMAN	CPNE5_HUMAN	MEF2A_HUMAN	CHP2_HUMAN	AGRV1_HUMAN
biological_process	GO:0050885	neuromuscular process controlling balance	16	46	0.347826	0.995001	0.0114126	1	1	SHAN1_HUMAN	HERC1_HUMAN	CNTP1_HUMAN	BCR_HUMAN	GGYF2_HUMAN	RFOX1_HUMAN	RFOX2_HUMAN	TENR_HUMAN	DLG4_HUMAN	IGDC3_HUMAN	NBN_HUMAN	HMX3_HUMAN	A4_HUMAN	CMTA1_HUMAN	ABL1_HUMAN	ADCY5_HUMAN
biological_process	GO:0042391	regulation of membrane potential	16	101	0.158416	0.154551	0.874379	1	1	KINH_HUMAN	KCNH6_HUMAN	HCN1_HUMAN	CAC1G_HUMAN	KCNH3_HUMAN	KCNH2_HUMAN	RIMS2_HUMAN	S26A5_HUMAN	NEDD4_HUMAN	RIMS1_HUMAN	WWP2_HUMAN	PIEZ2_HUMAN	PIEZ1_HUMAN	ASIC1_HUMAN	KCNH8_HUMAN	KCNH7_HUMAN
biological_process	GO:0010507	negative regulation of autophagy	16	48	0.333333	0.998297	0.00367676	1	1	TAB2_HUMAN	TAB3_HUMAN	RUBIC_HUMAN	HGF_HUMAN	HERC1_HUMAN	BCL2_HUMAN	FOXK1_HUMAN	MTMR8_HUMAN	SIR2_HUMAN	PTN22_HUMAN	ZKSC3_HUMAN	IF4G1_HUMAN	IF4G2_HUMAN	GOGA2_HUMAN	BMF_HUMAN	B2CL1_HUMAN
biological_process	GO:0030838	positive regulation of actin filament polymerization	16	51	0.313725	0.922564	0.108642	1	1	LMOD2_HUMAN	FMN1_HUMAN	FCSD2_HUMAN	FCSD1_HUMAN	CRACD_HUMAN	CCL21_HUMAN	BIN1_HUMAN	EVL_HUMAN	KIRR1_HUMAN	CARL1_HUMAN	NPHN_HUMAN	SRC8_HUMAN	TEN1_HUMAN	BAIP2_HUMAN	CSF3_HUMAN	BORG2_HUMAN
biological_process	GO:0001947	heart looping	16	63	0.253968	0.932556	0.115719	1	1	HIF1A_HUMAN	C2CD3_HUMAN	NOTC1_HUMAN	BBS4_HUMAN	EGLN_HUMAN	MEF2C_HUMAN	FOXN4_HUMAN	MICA2_HUMAN	MKKS_HUMAN	STIL_HUMAN	PKD2_HUMAN	SRF_HUMAN	MIB1_HUMAN	CCD40_HUMAN	ASB2_HUMAN	AHI1_HUMAN
biological_process	GO:0008344	adult locomotory behavior	16	50	0.32	0.989141	0.0207523	1	1	OTOG_HUMAN	SEZ6_HUMAN	LGI4_HUMAN	CYTB_HUMAN	EPS8_HUMAN	GGYF2_HUMAN	NCHL1_HUMAN	SAC2_HUMAN	PUM1_HUMAN	PBX3_HUMAN	TSC1_HUMAN	HXD10_HUMAN	A4_HUMAN	A0A087WYL5_HUMAN	H7C3I4_HUMAN	H9KVB3_HUMAN
biological_process	GO:0070301	cellular response to hydrogen peroxide	15	60	0.25	0.82312	0.255991	1	1	PAX2_HUMAN	NF2L2_HUMAN	PKHA1_HUMAN	KDM6B_HUMAN	HDAC6_HUMAN	ANKZ1_HUMAN	BNIP3_HUMAN	OSER1_HUMAN	I18BP_HUMAN	RIPK1_HUMAN	SETX_HUMAN	UFO_HUMAN	TNAP3_HUMAN	TRPM2_HUMAN	ABL1_HUMAN
biological_process	GO:1901224	positive regulation of NIK/NF-kappaB signaling	15	67	0.223881	0.843327	0.239304	1	1	NFAT5_HUMAN	GREM1_HUMAN	EP300_HUMAN	NOD2_HUMAN	NOD1_HUMAN	TRIP6_HUMAN	TE2IP_HUMAN	ZN268_HUMAN	TLR9_HUMAN	TLR3_HUMAN	RC3H1_HUMAN	RC3H2_HUMAN	IL23A_HUMAN	IRAK1_HUMAN	A4_HUMAN
biological_process	GO:0007157	heterophilic cell-cell adhesion via plasma membrane cell adhesion molecules	15	49	0.306122	0.988174	0.0263379	1	1	PTPRD_HUMAN	ITAL_HUMAN	GRID2_HUMAN	CD209_HUMAN	NECT1_HUMAN	NECT4_HUMAN	TEN4_HUMAN	PVR_HUMAN	TEN1_HUMAN	TEN2_HUMAN	TEN3_HUMAN	AGRL1_HUMAN	ICAM1_HUMAN	HMCN1_HUMAN	CADH4_HUMAN
biological_process	GO:0006367	transcription initiation from RNA polymerase II promoter	15	80	0.1875	0.93572	0.0958752	1	1	MED17_HUMAN	TAF6_HUMAN	TAF8_HUMAN	MAZ_HUMAN	MED26_HUMAN	TAF2_HUMAN	TAF4_HUMAN	TAF4B_HUMAN	PRGC1_HUMAN	TAF1_HUMAN	TBP_HUMAN	ERCC3_HUMAN	E9PP94_HUMAN	J3KR72_HUMAN	A0A2R8Y6W8_HUMAN
biological_process	GO:0006464	cellular protein modification process	15	107	0.140187	0.967476	0.0355393	1	1	RPN2_HUMAN	PGTA_HUMAN	MSRA_HUMAN	PP4R2_HUMAN	RPN1_HUMAN	PRKDC_HUMAN	TGM5_HUMAN	UEVLD_HUMAN	UBA3_HUMAN	UBP6_HUMAN	WWP2_HUMAN	BAP1_HUMAN	ABL1_HUMAN	A0A0U1RQK4_HUMAN	G3V2J9_HUMAN
biological_process	GO:0070373	negative regulation of ERK1 and ERK2 cascade	15	81	0.185185	0.581729	0.531788	1	1	EIF3A_HUMAN	DUS6_HUMAN	SPY1_HUMAN	SPY2_HUMAN	SPY3_HUMAN	DAB2_HUMAN	WNK2_HUMAN	PIN1_HUMAN	PTPRC_HUMAN	XBP1_HUMAN	RANB9_HUMAN	NDRG2_HUMAN	ABL1_HUMAN	DUS9_HUMAN	A0A075B6G3_HUMAN
biological_process	GO:0071300	cellular response to retinoic acid	15	72	0.208333	0.760615	0.339476	1	1	PAX2_HUMAN	SNW1_HUMAN	HTRA2_HUMAN	CREB1_HUMAN	LTK_HUMAN	MEIOS_HUMAN	SETX_HUMAN	YAP1_HUMAN	WNT2_HUMAN	NTRK3_HUMAN	RET_HUMAN	ZNF35_HUMAN	HXA2_HUMAN	ATM_HUMAN	J3KP65_HUMAN
biological_process	GO:0009566	fertilization	15	51	0.294118	0.791688	0.25782	1	1	RIM3C_HUMAN	KLK14_HUMAN	FND3A_HUMAN	COT2_HUMAN	APOB_HUMAN	SYCP2_HUMAN	SPTN4_HUMAN	RIM3B_HUMAN	RIM3A_HUMAN	SPT46_HUMAN	TSSK4_HUMAN	F170A_HUMAN	B2CL1_HUMAN	EHMT2_HUMAN	X6RAN8_HUMAN
biological_process	GO:0007368	determination of left/right symmetry	15	61	0.245902	0.968053	0.0502223	1	1	AP1B1_HUMAN	NOTC1_HUMAN	FTM_HUMAN	BROMI_HUMAN	DYHC2_HUMAN	DNAI1_HUMAN	MKKS_HUMAN	STIL_HUMAN	PKD2_HUMAN	ODAD3_HUMAN	IFT74_HUMAN	ACVR1_HUMAN	BICC1_HUMAN	DYH5_HUMAN	DYH11_HUMAN
biological_process	GO:0050830	defense response to Gram-positive bacterium	15	107	0.140187	0.138527	0.912173	1	1	RIPK2_HUMAN	I27RA_HUMAN	MPEG1_HUMAN	HLAA_HUMAN	CMGA_HUMAN	LYG1_HUMAN	GSDMD_HUMAN	NOD2_HUMAN	PGRP2_HUMAN	NOD1_HUMAN	SRCRL_HUMAN	PGRP4_HUMAN	TNFB_HUMAN	IL6RA_HUMAN	A4_HUMAN
biological_process	GO:0051965	positive regulation of synapse assembly	15	60	0.25	0.991016	0.0187836	1	1	SLIK4_HUMAN	PTPRD_HUMAN	LRRN1_HUMAN	LRRT2_HUMAN	EPHB1_HUMAN	AGRB1_HUMAN	GRID2_HUMAN	SLIK2_HUMAN	SLIK3_HUMAN	NTRK2_HUMAN	AGRB3_HUMAN	CUX2_HUMAN	ADNP_HUMAN	CSTN1_HUMAN	B3KTY4_HUMAN
biological_process	GO:0007009	plasma membrane organization	15	46	0.326087	0.287666	0.767843	1	1	FR1L6_HUMAN	ANK3_HUMAN	MTSS1_HUMAN	SPTB2_HUMAN	MYOF_HUMAN	DYSF_HUMAN	BAIP2_HUMAN	E7EWW5_HUMAN	I3L2M4_HUMAN	I3L327_HUMAN	I3L526_HUMAN	I3L125_HUMAN	I3L4C2_HUMAN	I3L0M4_HUMAN	I3L1C8_HUMAN
biological_process	GO:0030183	B cell differentiation	15	80	0.1875	0.914257	0.122054	1	1	SP3_HUMAN	HDAC9_HUMAN	HHEX_HUMAN	GON4L_HUMAN	JAK3_HUMAN	CAR11_HUMAN	GPS2_HUMAN	EP300_HUMAN	P85A_HUMAN	TFE2_HUMAN	SUH_HUMAN	PTPRC_HUMAN	DCR1C_HUMAN	A0A087WUE6_HUMAN	A4PB68_HUMAN
biological_process	GO:0001570	vasculogenesis	15	62	0.241935	0.993604	0.012675	1	1	HEG1_HUMAN	EGLN_HUMAN	FOG2_HUMAN	PAXI1_HUMAN	SGPL1_HUMAN	PARPT_HUMAN	WT1_HUMAN	YAP1_HUMAN	ZMIZ1_HUMAN	NTRK2_HUMAN	MYO1E_HUMAN	MY18B_HUMAN	MYCD_HUMAN	AMOT_HUMAN	J3KP65_HUMAN
biological_process	GO:0006406	mRNA export from nucleus	15	99	0.151515	0.580792	0.515282	1	1	SMG1_HUMAN	RENT1_HUMAN	HHEX_HUMAN	NU214_HUMAN	NXF3_HUMAN	GANP_HUMAN	NUP85_HUMAN	NXF2_HUMAN	SMG7_HUMAN	NU107_HUMAN	THOC7_HUMAN	TPR_HUMAN	NU133_HUMAN	NU160_HUMAN	GLE1_HUMAN
biological_process	GO:0045494	photoreceptor cell maintenance	15	45	0.333333	0.995247	0.0119022	1	1	MAK_HUMAN	IQCB1_HUMAN	BBS4_HUMAN	BBS10_HUMAN	ERCC6_HUMAN	GTR1_HUMAN	LCA5_HUMAN	NPHP4_HUMAN	MKKS_HUMAN	RP1_HUMAN	PCD15_HUMAN	RP1L1_HUMAN	USH2A_HUMAN	ABCA4_HUMAN	AGRV1_HUMAN
biological_process	GO:0032720	negative regulation of tumor necrosis factor production	15	62	0.241935	0.907613	0.15372	1	1	I27RA_HUMAN	IRAK3_HUMAN	CATIN_HUMAN	ILRUN_HUMAN	NOD2_HUMAN	PTN22_HUMAN	X3CL1_HUMAN	UFO_HUMAN	NLRC3_HUMAN	TNAP3_HUMAN	ZC12A_HUMAN	LIRB1_HUMAN	BPI_HUMAN	CD34_HUMAN	A0A0B4J1S7_HUMAN
biological_process	GO:0009749	response to glucose	15	66	0.227273	0.95847	0.0600696	1	1	KHK_HUMAN	CDN1B_HUMAN	EGR1_HUMAN	ANGP2_HUMAN	APOA2_HUMAN	NEC1_HUMAN	RMI1_HUMAN	SRBP1_HUMAN	TXNIP_HUMAN	PHLD_HUMAN	TF7L2_HUMAN	HNF1B_HUMAN	EI2BD_HUMAN	A0A0A0MSU3_HUMAN	A0A0A0MQU7_HUMAN
biological_process	GO:0042733	embryonic digit morphogenesis	15	55	0.272727	0.954904	0.0819279	1	1	SALL1_HUMAN	LRP5_HUMAN	GRHL2_HUMAN	M3K20_HUMAN	C2CD3_HUMAN	CTNB1_HUMAN	BROMI_HUMAN	FREM2_HUMAN	INTU_HUMAN	CHSTB_HUMAN	GLI3_HUMAN	CBP_HUMAN	A0A5F9UQ55_HUMAN	A0A7I2PJA1_HUMAN	A0A494BZW6_HUMAN
biological_process	GO:0006368	transcription elongation from RNA polymerase II promoter	15	50	0.3	0.992452	0.0147257	1	1	RTF1_HUMAN	SPT6H_HUMAN	CTDP1_HUMAN	ELP2_HUMAN	ELL_HUMAN	PAF1_HUMAN	SETD2_HUMAN	SPT5H_HUMAN	CDK12_HUMAN	CDK13_HUMAN	ADRM1_HUMAN	ELL2_HUMAN	ERCC3_HUMAN	U3KQ90_HUMAN	B4DGJ5_HUMAN
biological_process	GO:0008630	intrinsic apoptotic signaling pathway in response to DNA damage	15	48	0.3125	0.994793	0.00951929	1	1	TOPRS_HUMAN	HTRA2_HUMAN	BCL2_HUMAN	BRCA1_HUMAN	ERCC6_HUMAN	E2F1_HUMAN	PML_HUMAN	FNIP2_HUMAN	CHK2_HUMAN	P85A_HUMAN	PRKDC_HUMAN	TNR1B_HUMAN	ATM_HUMAN	ABL1_HUMAN	B2CL1_HUMAN
biological_process	GO:0030866	cortical actin cytoskeleton organization	15	69	0.217391	0.608243	0.501358	1	1	TLN1_HUMAN	ROCK2_HUMAN	E41L2_HUMAN	FHOD3_HUMAN	ROCK1_HUMAN	AKA11_HUMAN	IKKB_HUMAN	A0A1B0GTW6_HUMAN	A0A2R8Y783_HUMAN	A0A2R8Y570_HUMAN	A0A0J9YWN0_HUMAN	A0A3B3IU06_HUMAN	A0A2U3TZH6_HUMAN	A0A2R8Y6D0_HUMAN	A0A3B3IUD6_HUMAN
biological_process	GO:0051016	barbed-end actin filament capping	15	46	0.326087	0.999051	0.00251668	1	1	SVIL_HUMAN	EPS8_HUMAN	AVIL_HUMAN	TARA_HUMAN	SCIN_HUMAN	TWF1_HUMAN	ADDB_HUMAN	ADDG_HUMAN	F5H3Q6_HUMAN	A0A2R8YE63_HUMAN	A0A2R8Y4W2_HUMAN	F5H2B8_HUMAN	F5H0R8_HUMAN	F5GYM8_HUMAN	F5H1B5_HUMAN
biological_process	GO:0034644	cellular response to UV	14	53	0.264151	0.728049	0.366936	1	1	ATR_HUMAN	DHX36_HUMAN	INO80_HUMAN	EP300_HUMAN	P53_HUMAN	P85A_HUMAN	NEDD4_HUMAN	TAF1_HUMAN	UBP28_HUMAN	N4BP1_HUMAN	NSE3_HUMAN	E2AK4_HUMAN	BMF_HUMAN	CBP_HUMAN
biological_process	GO:0043967	histone H4 acetylation	14	47	0.297872	0.966905	0.0577489	1	1	PER1_HUMAN	TRRAP_HUMAN	ING3_HUMAN	APBB1_HUMAN	EP400_HUMAN	EPC1_HUMAN	BRD8_HUMAN	KAT7_HUMAN	BRCA2_HUMAN	EP300_HUMAN	NCOA1_HUMAN	ZZZ3_HUMAN	ATF2_HUMAN	MO4L2_HUMAN
biological_process	GO:0033209	tumor necrosis factor-mediated signaling pathway	14	98	0.142857	0.288559	0.781432	1	1	PLVAP_HUMAN	K1C18_HUMAN	P53_HUMAN	RIPK1_HUMAN	TNR1B_HUMAN	TNR11_HUMAN	FOXO3_HUMAN	IKKB_HUMAN	CIKS_HUMAN	CAR14_HUMAN	G3V5Z7_HUMAN	G3V295_HUMAN	F5GX11_HUMAN	G3V3I1_HUMAN
biological_process	GO:0007519	skeletal muscle tissue development	14	53	0.264151	0.950422	0.0719887	1	1	SVIL_HUMAN	COT2_HUMAN	NPHN_HUMAN	MEF2C_HUMAN	EP300_HUMAN	NF1_HUMAN	SKIL_HUMAN	SIX4_HUMAN	ZBT18_HUMAN	VGLL2_HUMAN	HXD10_HUMAN	DMD_HUMAN	A0A075B6G3_HUMAN	B3KW44_HUMAN
biological_process	GO:0045747	positive regulation of Notch signaling pathway	14	43	0.325581	0.997707	0.00606537	1	1	BMP2K_HUMAN	NOTC1_HUMAN	EPN2_HUMAN	NOD2_HUMAN	NOS3_HUMAN	NEPRO_HUMAN	TGFB2_HUMAN	TM2D3_HUMAN	YAP1_HUMAN	ZMIZ1_HUMAN	P63_HUMAN	AAK1_HUMAN	IL6RB_HUMAN	GSX2_HUMAN
biological_process	GO:0030168	platelet activation	14	80	0.175	0.851365	0.199814	1	1	PK3CA_HUMAN	ATS13_HUMAN	DGKI_HUMAN	DGKQ_HUMAN	ITB3_HUMAN	VAV_HUMAN	SRF_HUMAN	UFO_HUMAN	VWF_HUMAN	E7EM72_HUMAN	E9PFX6_HUMAN	A0A087WV00_HUMAN	H0YA20_HUMAN	E7EWQ4_HUMAN
biological_process	GO:0032355	response to estradiol	14	93	0.150538	0.259359	0.810122	1	1	MAP1B_HUMAN	CDN1B_HUMAN	NCOR2_HUMAN	CTNB1_HUMAN	COT2_HUMAN	ARC1B_HUMAN	APOB_HUMAN	SC6A1_HUMAN	STA5B_HUMAN	TXNIP_HUMAN	UCN1_HUMAN	PTC1_HUMAN	GGT5_HUMAN	M0QZD8_HUMAN
biological_process	GO:0001932	regulation of protein phosphorylation	14	46	0.304348	0.998132	0.0023712	1	1	PLXB2_HUMAN	GRDN_HUMAN	KDM4D_HUMAN	DAPLE_HUMAN	FINC_HUMAN	APOA1_HUMAN	PML_HUMAN	FNIP2_HUMAN	IP3KB_HUMAN	ROP1L_HUMAN	STAT2_HUMAN	PIN1_HUMAN	BAKOR_HUMAN	CADM4_HUMAN
biological_process	GO:0071333	cellular response to glucose stimulus	14	58	0.241379	0.925012	0.110824	1	1	PK3CA_HUMAN	PAX2_HUMAN	SIN3A_HUMAN	MEN1_HUMAN	SRF_HUMAN	XBP1_HUMAN	UN13B_HUMAN	ZN236_HUMAN	ZBT20_HUMAN	ACE_HUMAN	FOXO3_HUMAN	ICAM1_HUMAN	NPTX1_HUMAN	A0A087X0K9_HUMAN
biological_process	GO:1902476	chloride transmembrane transport	14	84	0.166667	0.406999	0.699855	1	1	S12A7_HUMAN	S12A1_HUMAN	S12A2_HUMAN	S12A8_HUMAN	SC6A1_HUMAN	S12A6_HUMAN	ANO3_HUMAN	ANO5_HUMAN	ANO2_HUMAN	A0A6Q8PH21_HUMAN	H0YKE6_HUMAN	H0YKQ8_HUMAN	H0YMQ9_HUMAN	A0A0G2JNW7_HUMAN
biological_process	GO:0035176	social behavior	14	55	0.254545	0.932227	0.120559	1	1	PCM1_HUMAN	SHAN1_HUMAN	KCNQ1_HUMAN	BBS4_HUMAN	EXT1_HUMAN	CHD8_HUMAN	CNTP2_HUMAN	MKKS_HUMAN	UCN1_HUMAN	VP13A_HUMAN	ATX1_HUMAN	ATX1L_HUMAN	DLG4_HUMAN	CIC_HUMAN
biological_process	GO:0006919	activation of cysteine-type endopeptidase activity involved in apoptotic process	14	86	0.162791	0.331263	0.764848	1	1	NLRP1_HUMAN	SENP1_HUMAN	HIP1R_HUMAN	C8AP2_HUMAN	B2L13_HUMAN	PML_HUMAN	NOD1_HUMAN	TNF15_HUMAN	TNR16_HUMAN	ROBO1_HUMAN	XDH_HUMAN	RET_HUMAN	HIP1_HUMAN	DNJA3_HUMAN
biological_process	GO:0001938	positive regulation of endothelial cell proliferation	14	73	0.191781	0.637678	0.464605	1	1	PLXB3_HUMAN	HIF1A_HUMAN	ACVL1_HUMAN	ARNT_HUMAN	ITB3_HUMAN	EGF_HUMAN	NRP2_HUMAN	NF1_HUMAN	SCG2_HUMAN	STA5A_HUMAN	VEGFB_HUMAN	WNT2_HUMAN	NRARP_HUMAN	ECM1_HUMAN
biological_process	GO:1902895	positive regulation of miRNA transcription	14	45	0.311111	0.988098	0.0272863	1	1	HIF1A_HUMAN	EGR1_HUMAN	KLF5_HUMAN	MRTFA_HUMAN	NR1H2_HUMAN	P53_HUMAN	SRBP1_HUMAN	SRBP2_HUMAN	MRTFB_HUMAN	TNR16_HUMAN	SRF_HUMAN	WT1_HUMAN	TGFB2_HUMAN	FOXO3_HUMAN
biological_process	GO:0051216	cartilage development	14	60	0.233333	0.819387	0.230549	1	1	HIF1A_HUMAN	CH3L1_HUMAN	DLX2_HUMAN	PKD1_HUMAN	MKKS_HUMAN	SATB2_HUMAN	ZEB1_HUMAN	TAPT1_HUMAN	TRIPB_HUMAN	HXC4_HUMAN	EVC_HUMAN	DDRGK_HUMAN	A0A5F9UQ55_HUMAN	F6TDF5_HUMAN
biological_process	GO:0032436	positive regulation of proteasomal ubiquitin-dependent protein catabolic process	14	77	0.181818	0.879827	0.178775	1	1	AKIB1_HUMAN	AURKA_HUMAN	PRIC1_HUMAN	MTG16_HUMAN	NKD2_HUMAN	SIR2_HUMAN	RN180_HUMAN	SH3R1_HUMAN	MDM2_HUMAN	DAB2_HUMAN	TAF1_HUMAN	KEAP1_HUMAN	DDRGK_HUMAN	COP1_HUMAN
biological_process	GO:0031648	protein destabilization	14	49	0.285714	0.973662	0.0539932	1	1	RO52_HUMAN	SENP2_HUMAN	PEX2_HUMAN	DAPLE_HUMAN	HDAC6_HUMAN	EP300_HUMAN	SIR6_HUMAN	PRKDC_HUMAN	MDM2_HUMAN	XBP1_HUMAN	NR1D1_HUMAN	HD_HUMAN	GGA3_HUMAN	CBP_HUMAN
biological_process	GO:0048167	regulation of synaptic plasticity	14	50	0.28	0.966266	0.04915	1	1	SI1L1_HUMAN	HRH1_HUMAN	ERC2_HUMAN	AGRB1_HUMAN	MEF2C_HUMAN	RIMS2_HUMAN	SYGP1_HUMAN	RIMS1_HUMAN	X3CL1_HUMAN	RGRF1_HUMAN	RB6I2_HUMAN	KAT2A_HUMAN	LZTS1_HUMAN	BAIP2_HUMAN
biological_process	GO:0007032	endosome organization	14	42	0.333333	0.970873	0.0491189	1	1	PK3C3_HUMAN	DJC13_HUMAN	LTOR1_HUMAN	P4K2A_HUMAN	P4K2B_HUMAN	SQSTM_HUMAN	WASC4_HUMAN	VP33B_HUMAN	VPS11_HUMAN	AL2CL_HUMAN	HOOK3_HUMAN	CHM2B_HUMAN	ALS2_HUMAN	A0A3B3IRM0_HUMAN
biological_process	GO:0031016	pancreas development	14	38	0.368421	0.993374	0.0125569	1	1	MEIS2_HUMAN	CTNB1_HUMAN	NEC1_HUMAN	TF7L2_HUMAN	HNF1A_HUMAN	HNF1B_HUMAN	H0YND5_HUMAN	A0A0A0MTK8_HUMAN	F5H0K0_HUMAN	U3KQS6_HUMAN	A0A087WXS2_HUMAN	A0A087WZC2_HUMAN	E0YMJ8_HUMAN	A0A0C4DGS8_HUMAN
biological_process	GO:0002376	immune system process	14	62	0.225806	0.249136	0.76485	1	1	RUBIC_HUMAN	IRF8_HUMAN	FCG2A_HUMAN	CLM9_HUMAN	DDX17_HUMAN	PIBF1_HUMAN	SHIP2_HUMAN	SQSTM_HUMAN	OLR1_HUMAN	PSA1_HUMAN	PLD3_HUMAN	MYSM1_HUMAN	FAIM3_HUMAN	CLM8_HUMAN
biological_process	GO:0006486	protein glycosylation	14	252	0.0555556	3.05419e-08	1	0	1	EXT1_HUMAN	MA1B1_HUMAN	COG7_HUMAN	SIAT2_HUMAN	SIA7E_HUMAN	SIA7A_HUMAN	OST48_HUMAN	TRIPB_HUMAN	GOGA2_HUMAN	MA2A1_HUMAN	B4GT3_HUMAN	G3XAD9_HUMAN	E7EMU6_HUMAN	F2Z2C8_HUMAN
biological_process	GO:0008217	regulation of blood pressure	14	83	0.168675	0.0367615	0.976381	1	1	STK39_HUMAN	LRP5_HUMAN	ACVL1_HUMAN	KCNQ1_HUMAN	CMGA_HUMAN	ERAP1_HUMAN	EXT1_HUMAN	NOS3_HUMAN	MYH6_HUMAN	RENI_HUMAN	ACE_HUMAN	AMPN_HUMAN	CO1A2_HUMAN	CD34_HUMAN
biological_process	GO:0007129	homologous chromosome pairing at meiosis	14	37	0.378378	0.997362	0.00601001	1	1	MRE11_HUMAN	MAJIN_HUMAN	FACD2_HUMAN	KASH5_HUMAN	S6OS1_HUMAN	PRDM9_HUMAN	ZCPW1_HUMAN	SUN1_HUMAN	R212B_HUMAN	IHO1_HUMAN	NDC1_HUMAN	ANR31_HUMAN	A0A1W2PS94_HUMAN	A0A2R8Y358_HUMAN
biological_process	GO:0032757	positive regulation of interleukin-8 production	14	64	0.21875	0.814211	0.279215	1	1	CD244_HUMAN	APOA2_HUMAN	CH3L1_HUMAN	DDX58_HUMAN	NOD2_HUMAN	NOD1_HUMAN	NOS2_HUMAN	RIPK1_HUMAN	TLR1_HUMAN	TLR9_HUMAN	TLR3_HUMAN	NAL10_HUMAN	CLC7A_HUMAN	CD2_HUMAN
biological_process	GO:0050680	negative regulation of epithelial cell proliferation	14	57	0.245614	0.958406	0.0642802	1	1	PEX2_HUMAN	MAGD1_HUMAN	EPIPL_HUMAN	MTSS1_HUMAN	PAX6_HUMAN	MEN1_HUMAN	SOX2_HUMAN	DAB2_HUMAN	TGFB2_HUMAN	TGBR3_HUMAN	NLRC3_HUMAN	PTC1_HUMAN	ATF2_HUMAN	IFT74_HUMAN
biological_process	GO:0009617	response to bacterium	14	105	0.133333	0.0115606	0.991055	1	1	FR1L6_HUMAN	CC186_HUMAN	CHD7_HUMAN	ERAP1_HUMAN	BNIP3_HUMAN	NOS2_HUMAN	SCN7A_HUMAN	PRLR_HUMAN	TVA21_HUMAN	DHX58_HUMAN	HMCN1_HUMAN	CE192_HUMAN	BAIP2_HUMAN	FA20A_HUMAN
biological_process	GO:0032728	positive regulation of interferon-beta production	14	41	0.341463	0.995457	0.0118553	1	1	RIPK2_HUMAN	DHX9_HUMAN	DDX58_HUMAN	RN135_HUMAN	OAS3_HUMAN	RPC2_HUMAN	STING_HUMAN	TLR9_HUMAN	TLR3_HUMAN	ZBT20_HUMAN	ZCCHV_HUMAN	DHX58_HUMAN	ISG15_HUMAN	A0A0B4J1S7_HUMAN
biological_process	GO:0006821	chloride transport	14	153	0.0915033	0.00591697	0.996572	1	1	S26A1_HUMAN	B3AT_HUMAN	S26A8_HUMAN	WNK4_HUMAN	TTYH1_HUMAN	CLCA1_HUMAN	CLCA4_HUMAN	ANO5_HUMAN	CLCN6_HUMAN	A0A1B0GVW7_HUMAN	A0A1B0GUY6_HUMAN	A0A0G2JPK6_HUMAN	H0Y2M6_HUMAN	A0A3B3IRY0_HUMAN
biological_process	GO:0042307	positive regulation of protein import into nucleus	14	41	0.341463	0.995457	0.0118553	1	1	HCLS1_HUMAN	P85B_HUMAN	P85A_HUMAN	PLAK_HUMAN	TADBP_HUMAN	TPR_HUMAN	XBP1_HUMAN	ZC12A_HUMAN	UBR5_HUMAN	BAG3_HUMAN	IFNG_HUMAN	CHP2_HUMAN	GLI3_HUMAN	A0A0B4J1S7_HUMAN
biological_process	GO:0007080	mitotic metaphase plate congression	14	41	0.341463	0.932227	0.120559	1	1	CHM4C_HUMAN	CHMP7_HUMAN	KIF14_HUMAN	CHMP6_HUMAN	KIF22_HUMAN	PIBF1_HUMAN	NUP62_HUMAN	PSRC1_HUMAN	ANR53_HUMAN	KIFC1_HUMAN	KIF2C_HUMAN	CHM2B_HUMAN	CENPE_HUMAN	DCTN2_HUMAN
biological_process	GO:0055088	lipid homeostasis	14	53	0.264151	0.891358	0.148294	1	1	ANGL3_HUMAN	MDR3_HUMAN	NR1D2_HUMAN	PLPL8_HUMAN	PLPL1_HUMAN	PLPL3_HUMAN	USF1_HUMAN	NF2L1_HUMAN	ZBT20_HUMAN	ABCBB_HUMAN	AT132_HUMAN	ABCAC_HUMAN	ACACA_HUMAN	APOA4_HUMAN
biological_process	GO:0086091	regulation of heart rate by cardiac conduction	14	39	0.358974	0.997402	0.00729401	1	1	ANK2_HUMAN	KCNH6_HUMAN	KCNQ1_HUMAN	CAC1C_HUMAN	CACB2_HUMAN	CAC1G_HUMAN	BIN1_HUMAN	KCNH2_HUMAN	SCN5A_HUMAN	PLAK_HUMAN	PKP2_HUMAN	DESP_HUMAN	AKAP9_HUMAN	CA2D1_HUMAN
biological_process	GO:0002230	positive regulation of defense response to virus by host	14	36	0.388889	0.999	0.00317098	1	1	ERPG3_HUMAN	DDX58_HUMAN	PML_HUMAN	SIN3A_HUMAN	PARP9_HUMAN	STING_HUMAN	PTN22_HUMAN	ZC12A_HUMAN	IL23A_HUMAN	LIRB1_HUMAN	E2AK4_HUMAN	DTX3L_HUMAN	CIKS_HUMAN	A0A0B4J1S7_HUMAN
biological_process	GO:0034472	snRNA 3'-end processing	14	30	0.466667	0.990481	0.0225001	1	1	CT451_HUMAN	CT455_HUMAN	CT456_HUMAN	CT45A_HUMAN	INT2_HUMAN	INT5_HUMAN	INT12_HUMAN	CT452_HUMAN	CT453_HUMAN	CT457_HUMAN	CT458_HUMAN	CT459_HUMAN	TOE1_HUMAN	INT7_HUMAN
biological_process	GO:0050728	negative regulation of inflammatory response	13	99	0.131313	0.167538	0.881815	1	1	PE2R4_HUMAN	HGF_HUMAN	ENPP3_HUMAN	APOA1_HUMAN	GPS2_HUMAN	MMP26_HUMAN	BCR_HUMAN	NR1D2_HUMAN	LRFN5_HUMAN	OTUL_HUMAN	NLRC3_HUMAN	TNAP3_HUMAN	NR1D1_HUMAN
biological_process	GO:0006958	complement activation, classical pathway	13	171	0.0760234	3.94105e-05	0.999986	0.057	1	TRBC1_HUMAN	TRBC2_HUMAN	IGLL1_HUMAN	IGHA1_HUMAN	CFAI_HUMAN	C1RL_HUMAN	IGHA2_HUMAN	IC1_HUMAN	IGHD_HUMAN	IGHE_HUMAN	CO6_HUMAN	CO8A_HUMAN	F5GY80_HUMAN
biological_process	GO:0006446	regulation of translational initiation	13	37	0.351351	0.995757	0.00847465	1	1	EIF3K_HUMAN	IF4B_HUMAN	DDX1_HUMAN	IF4G1_HUMAN	IF4G2_HUMAN	IF4G3_HUMAN	CTIF_HUMAN	E2AK4_HUMAN	GLE1_HUMAN	ALKB1_HUMAN	K7EK53_HUMAN	A0A087WVB9_HUMAN	K7ERF1_HUMAN
biological_process	GO:0071320	cellular response to cAMP	13	56	0.232143	0.865077	0.21807	1	1	PDE2A_HUMAN	PDE4D_HUMAN	ITPR2_HUMAN	HCN1_HUMAN	KCNQ1_HUMAN	CRHBP_HUMAN	PK3CG_HUMAN	PKD2_HUMAN	WT1_HUMAN	AKAP6_HUMAN	CPSM_HUMAN	A4_HUMAN	AKAP9_HUMAN
biological_process	GO:0034097	response to cytokine	13	45	0.288889	0.995848	0.00519282	1	1	SYNJ1_HUMAN	MAPK2_HUMAN	BCL2_HUMAN	PML_HUMAN	SKIL_HUMAN	OSMR_HUMAN	SP100_HUMAN	SRF_HUMAN	OST48_HUMAN	TNR11_HUMAN	IL6RA_HUMAN	IL6RB_HUMAN	B2CL1_HUMAN
biological_process	GO:0006631	fatty acid metabolic process	13	122	0.106557	2.57193e-06	0.999999	0.007	1	PER2_HUMAN	ANGL3_HUMAN	FAS_HUMAN	LYPA1_HUMAN	MORC2_HUMAN	SGPL1_HUMAN	PLPL8_HUMAN	TENX_HUMAN	ABCBB_HUMAN	GGT5_HUMAN	ACSF3_HUMAN	ACSF4_HUMAN	A0A2R8YG21_HUMAN
biological_process	GO:0002931	response to ischemia	13	54	0.240741	0.892878	0.180282	1	1	PER2_HUMAN	ROCK2_HUMAN	ABRX2_HUMAN	BCL2_HUMAN	EGR1_HUMAN	CPEB4_HUMAN	MEF2C_HUMAN	P53_HUMAN	P2RX2_HUMAN	S26A5_HUMAN	SQSTM_HUMAN	X3CL1_HUMAN	A0A6Q8NVI4_HUMAN
biological_process	GO:1903078	positive regulation of protein localization to plasma membrane	13	54	0.240741	0.918072	0.138881	1	1	SRBS1_HUMAN	LRP1_HUMAN	KINH_HUMAN	ITA3_HUMAN	NKD2_HUMAN	P85A_HUMAN	SQSTM_HUMAN	STX4_HUMAN	SPTB2_HUMAN	WNK3_HUMAN	ARHGG_HUMAN	IFNG_HUMAN	AT2B4_HUMAN
biological_process	GO:0016485	protein processing	13	107	0.121495	0.00297228	0.998169	0.985	1	PK3C3_HUMAN	C2CD3_HUMAN	ATS13_HUMAN	ATS2_HUMAN	CBPD_HUMAN	DYHC2_HUMAN	DDI2_HUMAN	NEC1_HUMAN	PTC1_HUMAN	KELL_HUMAN	GLI3_HUMAN	ADA19_HUMAN	H0Y6T7_HUMAN
biological_process	GO:0031297	replication fork processing	13	44	0.295455	0.997579	0.00616472	1	1	TRAIP_HUMAN	RTEL1_HUMAN	ETAA1_HUMAN	MMS22_HUMAN	FANCM_HUMAN	ATR_HUMAN	WRN_HUMAN	RFWD3_HUMAN	TONSL_HUMAN	KHDC3_HUMAN	DDX11_HUMAN	BD1L1_HUMAN	E2QRD4_HUMAN
biological_process	GO:0010595	positive regulation of endothelial cell migration	13	62	0.209677	0.884951	0.167839	1	1	ROCK2_HUMAN	ANGP1_HUMAN	ANGP4_HUMAN	BCAR1_HUMAN	ITB3_HUMAN	EGF_HUMAN	NRP2_HUMAN	PK3CG_HUMAN	RIN2_HUMAN	SMOC2_HUMAN	PHLD_HUMAN	ZC12A_HUMAN	ABL1_HUMAN
biological_process	GO:0007565	female pregnancy	13	81	0.160494	0.592734	0.481525	1	1	MAGD2_HUMAN	FOSB_HUMAN	BCL2_HUMAN	CRHBP_HUMAN	GTR1_HUMAN	ITA2_HUMAN	PAPP1_HUMAN	STA5B_HUMAN	PRLHR_HUMAN	UCN1_HUMAN	PZP_HUMAN	ACE_HUMAN	ABCC8_HUMAN
biological_process	GO:0042472	inner ear morphogenesis	13	56	0.232143	0.969765	0.049332	1	1	PAX2_HUMAN	KCNQ1_HUMAN	CHD7_HUMAN	FZD3_HUMAN	BCR_HUMAN	SIX4_HUMAN	SPY2_HUMAN	DLX5_HUMAN	MYO6_HUMAN	HMX3_HUMAN	MYO15_HUMAN	DLX6_HUMAN	A0A6I8PRU0_HUMAN
biological_process	GO:0042789	mRNA transcription by RNA polymerase II	13	40	0.325	0.990642	0.0229589	1	1	TAF6_HUMAN	TAF8_HUMAN	SPT6H_HUMAN	EPAS1_HUMAN	MED1_HUMAN	SRBP1_HUMAN	TAF2_HUMAN	TAF4_HUMAN	TAF4B_HUMAN	NCOA1_HUMAN	TAF1_HUMAN	TBP_HUMAN	ATF2_HUMAN
biological_process	GO:0001658	branching involved in ureteric bud morphogenesis	13	41	0.317073	0.983509	0.0334964	1	1	PAX2_HUMAN	PBX1_HUMAN	SALL1_HUMAN	GRB1L_HUMAN	BCL2_HUMAN	CTNB1_HUMAN	EYA1_HUMAN	ATS16_HUMAN	LAMA5_HUMAN	PKD2_HUMAN	WT1_HUMAN	PTC1_HUMAN	GLI3_HUMAN
biological_process	GO:0050679	positive regulation of epithelial cell proliferation	13	63	0.206349	0.755156	0.305198	1	1	PAX2_HUMAN	NOTC1_HUMAN	LAMB1_HUMAN	EYA1_HUMAN	NOD2_HUMAN	PKHD1_HUMAN	SCN5A_HUMAN	SCND3_HUMAN	STOX1_HUMAN	DLX5_HUMAN	YAP1_HUMAN	TF7L2_HUMAN	DLX6_HUMAN
biological_process	GO:0009954	proximal/distal pattern formation	13	27	0.481481	0.999	0.00317098	1	1	PBX1_HUMAN	CTNB1_HUMAN	DLX1_HUMAN	GREM1_HUMAN	DLX2_HUMAN	PBX2_HUMAN	P63_HUMAN	HXD10_HUMAN	CHSS1_HUMAN	GLI1_HUMAN	GLI2_HUMAN	GLI3_HUMAN	A0A7I2PJA1_HUMAN
biological_process	GO:0032456	endocytic recycling	13	94	0.138298	0.323556	0.759382	1	1	STX6_HUMAN	LMTK2_HUMAN	K1109_HUMAN	EPG5_HUMAN	EIPR1_HUMAN	EPS15_HUMAN	VPS52_HUMAN	WAC2C_HUMAN	ANR27_HUMAN	MILK2_HUMAN	ANR50_HUMAN	GGA3_HUMAN	DEN1C_HUMAN
biological_process	GO:0051496	positive regulation of stress fiber assembly	13	53	0.245283	0.905374	0.16267	1	1	ROCK2_HUMAN	GRDN_HUMAN	LIMK1_HUMAN	EVL_HUMAN	APOA1_HUMAN	CARL1_HUMAN	LIMC1_HUMAN	VINEX_HUMAN	TSC1_HUMAN	MYOC_HUMAN	ARHG5_HUMAN	ABL1_HUMAN	AMOT_HUMAN
biological_process	GO:0006284	base-excision repair	13	63	0.206349	0.80859	0.273604	1	1	DNA2_HUMAN	HMGA1_HUMAN	ERCC6_HUMAN	SIR6_HUMAN	WRN_HUMAN	XRCC1_HUMAN	RFA2_HUMAN	HUWE1_HUMAN	DPOLQ_HUMAN	APEX2_HUMAN	F5H8D7_HUMAN	A0A5F9ZI14_HUMAN	H0YEI2_HUMAN
biological_process	GO:0006352	DNA-templated transcription, initiation	13	50	0.26	0.978319	0.031686	1	1	TAF6_HUMAN	TAF9B_HUMAN	NCOA6_HUMAN	TAF4_HUMAN	TBPL2_HUMAN	TBP_HUMAN	BRF2_HUMAN	V9GY14_HUMAN	Q7Z6S4_HUMAN	Q7Z6S5_HUMAN	A0A1B0GVC6_HUMAN	A0A0G2JRY5_HUMAN	J3KTH2_HUMAN
biological_process	GO:0050714	positive regulation of protein secretion	13	49	0.265306	0.449955	0.636558	1	1	SYTL4_HUMAN	TITIN_HUMAN	EXPH5_HUMAN	APBB1_HUMAN	FRM4A_HUMAN	NEC1_HUMAN	SC24A_HUMAN	TGFB2_HUMAN	UN13B_HUMAN	AT132_HUMAN	MY18A_HUMAN	MYH10_HUMAN	MYOM1_HUMAN
biological_process	GO:0006378	mRNA polyadenylation	13	46	0.282609	0.983699	0.0307875	1	1	PAPOB_HUMAN	PAPD1_HUMAN	PABP1_HUMAN	PAF1_HUMAN	PAPOA_HUMAN	CPSF1_HUMAN	PCF11_HUMAN	SCAF8_HUMAN	PAPD5_HUMAN	WDR33_HUMAN	A4_HUMAN	A0A6Q8JFT6_HUMAN	E9PNY7_HUMAN
biological_process	GO:0006911	phagocytosis, engulfment	13	117	0.111111	0.0301801	0.982797	1	1	TRBC1_HUMAN	TRBC2_HUMAN	IGLL1_HUMAN	IGHA1_HUMAN	ITAM_HUMAN	IGHA2_HUMAN	RHG25_HUMAN	MYH9_HUMAN	RHG12_HUMAN	IGHD_HUMAN	IGHE_HUMAN	DOCK1_HUMAN	CLC7A_HUMAN
biological_process	GO:0043627	response to estrogen	13	57	0.22807	0.863081	0.20605	1	1	TRI25_HUMAN	GSTM3_HUMAN	BRCA1_HUMAN	ARC1B_HUMAN	APOA2_HUMAN	KMT2D_HUMAN	EP300_HUMAN	TR11B_HUMAN	ZN366_HUMAN	ABCBB_HUMAN	NPT2B_HUMAN	GLI3_HUMAN	CTNA1_HUMAN
biological_process	GO:0018149	peptide cross-linking	13	46	0.282609	0.949109	0.0946259	1	1	EPB42_HUMAN	LORI_HUMAN	FINC_HUMAN	FILA_HUMAN	EVPL_HUMAN	K1C10_HUMAN	TGM7_HUMAN	TGM5_HUMAN	DESP_HUMAN	A0A087WZC4_HUMAN	A0A087WVW4_HUMAN	F5H563_HUMAN	A0A087WVS3_HUMAN
biological_process	GO:0006590	thyroid hormone generation	13	29	0.448276	0.997673	0.00692673	1	1	PERT_HUMAN	MED1_HUMAN	THYG_HUMAN	DUOX2_HUMAN	A0A0G2JR31_HUMAN	H0Y6H4_HUMAN	A0A0G2JR90_HUMAN	A0A0G2JR79_HUMAN	A0A0G2JP53_HUMAN	A0A0G2JRZ1_HUMAN	H7C1F5_HUMAN	A0A0G2JNN7_HUMAN	X6RAN8_HUMAN
biological_process	GO:0006997	nucleus organization	13	42	0.309524	0.998456	0.00275292	1	1	CHM4C_HUMAN	CHMP7_HUMAN	BIN1_HUMAN	CHK1_HUMAN	CHMP6_HUMAN	NUMA1_HUMAN	SYNE1_HUMAN	CHM2B_HUMAN	ATX7_HUMAN	I3L4A1_HUMAN	I3L3E4_HUMAN	A0A087WW88_HUMAN	I3L4G8_HUMAN
biological_process	GO:0048268	clathrin coat assembly	13	34	0.382353	0.998324	0.00521809	1	1	HIP1R_HUMAN	FCHO2_HUMAN	FCHO1_HUMAN	P3C2A_HUMAN	EPS15_HUMAN	DAB2_HUMAN	PICAL_HUMAN	AP2B1_HUMAN	HIP1_HUMAN	H0YD48_HUMAN	H0YEY8_HUMAN	H0YEH1_HUMAN	H0YE97_HUMAN
biological_process	GO:0045332	phospholipid translocation	13	43	0.302326	0.935322	0.105428	1	1	MDR1_HUMAN	ATP9A_HUMAN	MDR3_HUMAN	AT10A_HUMAN	AT10B_HUMAN	AT8A1_HUMAN	AT8B4_HUMAN	ABCA4_HUMAN	ATP9B_HUMAN	A0A669KBE2_HUMAN	H7C0E8_HUMAN	A0A669KB44_HUMAN	A0A669KAW0_HUMAN
biological_process	GO:0032715	negative regulation of interleukin-6 production	12	48	0.25	0.910878	0.158193	1	1	HGF_HUMAN	I27RA_HUMAN	IRAK3_HUMAN	SHIP1_HUMAN	PTN22_HUMAN	X3CL1_HUMAN	NLRC3_HUMAN	TNAP3_HUMAN	TLR9_HUMAN	ZC12A_HUMAN	BPI_HUMAN	A0A0B4J1S7_HUMAN
biological_process	GO:0071480	cellular response to gamma radiation	12	29	0.413793	0.999052	0.00337647	1	1	M3K20_HUMAN	EGR1_HUMAN	ATR_HUMAN	P53_HUMAN	CHK2_HUMAN	MDM2_HUMAN	WRN_HUMAN	YAP1_HUMAN	TREX1_HUMAN	TSYL5_HUMAN	ATM_HUMAN	B2CL1_HUMAN
biological_process	GO:0001756	somitogenesis	12	43	0.27907	0.987633	0.0244823	1	1	EP300_HUMAN	P53_HUMAN	PALB2_HUMAN	PRKDC_HUMAN	TBXT_HUMAN	SUH_HUMAN	XRCC2_HUMAN	ABI1_HUMAN	KAT2A_HUMAN	MIB1_HUMAN	ATM_HUMAN	J3KP65_HUMAN
biological_process	GO:0007528	neuromuscular junction development	12	31	0.387097	0.996318	0.00951919	1	1	LIPB2_HUMAN	CACB2_HUMAN	ANK3_HUMAN	P2RX2_HUMAN	NEDD4_HUMAN	UN13A_HUMAN	UN13B_HUMAN	UN13C_HUMAN	PZRN3_HUMAN	ALS2_HUMAN	AGRIN_HUMAN	DNJA3_HUMAN
biological_process	GO:0043124	negative regulation of I-kappaB kinase/NF-kappaB signaling	12	54	0.222222	0.819718	0.28092	1	1	PER1_HUMAN	TNIP3_HUMAN	CATIN_HUMAN	RIPK1_HUMAN	ZMY11_HUMAN	NLRC3_HUMAN	TNAP3_HUMAN	ZC12A_HUMAN	MABP1_HUMAN	NR1D1_HUMAN	ABL1_HUMAN	DNJA3_HUMAN
biological_process	GO:0051591	response to cAMP	12	36	0.333333	0.986748	0.0241656	1	1	PER1_HUMAN	FOSB_HUMAN	DGKQ_HUMAN	CNGA3_HUMAN	PRGC2_HUMAN	ODBB_HUMAN	SRBP1_HUMAN	PNPT1_HUMAN	SDC1_HUMAN	TYRO_HUMAN	RENI_HUMAN	DUOX2_HUMAN
biological_process	GO:0070936	protein K48-linked ubiquitination	12	64	0.1875	0.491068	0.632034	1	1	TOPRS_HUMAN	RNF6_HUMAN	HACE1_HUMAN	RN152_HUMAN	RNF8_HUMAN	RN115_HUMAN	RFFL_HUMAN	TNAP3_HUMAN	UBR5_HUMAN	AMFR_HUMAN	ITCH_HUMAN	DTX3L_HUMAN
biological_process	GO:2001237	negative regulation of extrinsic apoptotic signaling pathway	12	37	0.324324	0.998072	0.00394367	1	1	LMNA_HUMAN	BIRC6_HUMAN	RIPK1_HUMAN	SCG2_HUMAN	SRC8_HUMAN	SH3R1_HUMAN	YAP1_HUMAN	TF7L2_HUMAN	ZMY11_HUMAN	RBCC1_HUMAN	HD_HUMAN	ACVR1_HUMAN
biological_process	GO:0008219	cell death	12	38	0.315789	0.994055	0.00687449	1	1	SNCAP_HUMAN	M3K20_HUMAN	BNIP3_HUMAN	FAF1_HUMAN	CAC1A_HUMAN	RIPK1_HUMAN	NUP62_HUMAN	PLPL8_HUMAN	TGFB2_HUMAN	OLR1_HUMAN	IF4G2_HUMAN	ALS2_HUMAN
biological_process	GO:0046718	viral entry into host cell	12	35	0.342857	0.7451	0.347725	1	1	4F2_HUMAN	INSR_HUMAN	ITB3_HUMAN	EPS15_HUMAN	CD209_HUMAN	NECT1_HUMAN	WWP1_HUMAN	UFO_HUMAN	WWP2_HUMAN	ITCH_HUMAN	NU153_HUMAN	CLC4M_HUMAN
biological_process	GO:0009611	response to wounding	12	65	0.184615	0.930919	0.0833714	1	1	ITB4_HUMAN	AURKA_HUMAN	CCR2_HUMAN	FINC_HUMAN	PAX6_HUMAN	NMNA1_HUMAN	SOX2_HUMAN	TGFB2_HUMAN	PO5F1_HUMAN	VWF_HUMAN	DYST_HUMAN	GLI1_HUMAN
biological_process	GO:0009636	response to toxic substance	12	75	0.16	0.237861	0.819215	1	1	S6A14_HUMAN	ATS13_HUMAN	BCL2_HUMAN	ERCC6_HUMAN	GLYAT_HUMAN	SC6A1_HUMAN	WAPL_HUMAN	SDC1_HUMAN	SRF_HUMAN	TRPM6_HUMAN	CPSM_HUMAN	MBP_HUMAN
biological_process	GO:0000086	G2/M transition of mitotic cell cycle	12	57	0.210526	0.973179	0.0395695	1	1	AURKA_HUMAN	FBXL6_HUMAN	MDR1_HUMAN	GWL_HUMAN	CHK1_HUMAN	FOXM1_HUMAN	MPIP3_HUMAN	CTRO_HUMAN	NEST_HUMAN	CHK2_HUMAN	TAF2_HUMAN	A0A0D9SFF0_HUMAN
biological_process	GO:0006633	fatty acid biosynthetic process	12	67	0.179104	0.0745816	0.949452	1	1	BRCA1_HUMAN	FAS_HUMAN	XBP1_HUMAN	ACSM6_HUMAN	DHB8_HUMAN	LIPE_HUMAN	LIPC_HUMAN	ACACA_HUMAN	ACACB_HUMAN	ACSF3_HUMAN	A0A0U1RQF0_HUMAN	A0A0A0MQU7_HUMAN
biological_process	GO:1901215	negative regulation of neuron death	12	58	0.206897	0.966757	0.0477209	1	1	HTRA2_HUMAN	CMGA_HUMAN	NMNA1_HUMAN	PRGC1_HUMAN	TNR1B_HUMAN	UCN1_HUMAN	AT132_HUMAN	AP2B1_HUMAN	IF4G1_HUMAN	A4_HUMAN	CSF3_HUMAN	CD34_HUMAN
biological_process	GO:0051384	response to glucocorticoid	12	56	0.214286	0.178632	0.875098	1	1	PDCD7_HUMAN	TRI63_HUMAN	BCL2_HUMAN	APOA2_HUMAN	PRGC2_HUMAN	PAPP1_HUMAN	ODBB_HUMAN	NEC1_HUMAN	SDC1_HUMAN	UCN1_HUMAN	A2MG_HUMAN	ACBG1_HUMAN
biological_process	GO:0042102	positive regulation of T cell proliferation	12	67	0.179104	0.610814	0.487096	1	1	LIRB2_HUMAN	JAK3_HUMAN	CAR11_HUMAN	DHYS_HUMAN	CC88B_HUMAN	CD209_HUMAN	TYK2_HUMAN	PTPRC_HUMAN	ZP4_HUMAN	IL23A_HUMAN	IL6RB_HUMAN	DNJA3_HUMAN
biological_process	GO:0030593	neutrophil chemotaxis	12	80	0.15	0.0948684	0.943423	1	1	PDE4B_HUMAN	SRP54_HUMAN	ITA1_HUMAN	CCL21_HUMAN	GBF1_HUMAN	FYV1_HUMAN	PI51C_HUMAN	CSF3R_HUMAN	PK3CG_HUMAN	VAV_HUMAN	TGFB2_HUMAN	X3CL1_HUMAN
biological_process	GO:0009267	cellular response to starvation	12	72	0.166667	0.851541	0.197946	1	1	STK24_HUMAN	KLF10_HUMAN	SRBP1_HUMAN	SRBP2_HUMAN	WRN_HUMAN	WIPI4_HUMAN	TNR6A_HUMAN	UBP33_HUMAN	BAKOR_HUMAN	MYH13_HUMAN	JMY_HUMAN	EHMT2_HUMAN
biological_process	GO:0071363	cellular response to growth factor stimulus	12	56	0.214286	0.889982	0.128841	1	1	LRP2_HUMAN	MAP1B_HUMAN	ACVL1_HUMAN	HTRA2_HUMAN	INSR_HUMAN	CTNB1_HUMAN	ANGP2_HUMAN	RIPK1_HUMAN	STA5B_HUMAN	TNR1B_HUMAN	ACVR1_HUMAN	AMHR2_HUMAN
biological_process	GO:0071230	cellular response to amino acid stimulus	12	61	0.196721	0.667766	0.439129	1	1	ROAA_HUMAN	LTOR1_HUMAN	CPEB4_HUMAN	ZEB1_HUMAN	XBP1_HUMAN	NTRK2_HUMAN	CO1A2_HUMAN	CO4A6_HUMAN	CO5A2_HUMAN	B2CL1_HUMAN	F6TDF5_HUMAN	F5GX19_HUMAN
biological_process	GO:0048477	oogenesis	12	38	0.315789	0.979917	0.0337404	1	1	MARF1_HUMAN	DDX20_HUMAN	KASH5_HUMAN	FMN2_HUMAN	KMT2D_HUMAN	MEIOS_HUMAN	S6OS1_HUMAN	TAF4B_HUMAN	ASPM_HUMAN	HORM1_HUMAN	IHO1_HUMAN	G8JLP4_HUMAN
biological_process	GO:0034260	negative regulation of GTPase activity	12	32	0.375	0.997192	0.00855798	1	1	PLXB3_HUMAN	GMIP_HUMAN	BBS4_HUMAN	BIG1_HUMAN	MKKS_HUMAN	SPY1_HUMAN	TTC8_HUMAN	SPY2_HUMAN	WNK1_HUMAN	U17L2_HUMAN	TSC1_HUMAN	AMOT_HUMAN
biological_process	GO:0060021	roof of mouth development	12	65	0.184615	0.467872	0.638159	1	1	PKHA1_HUMAN	BNC2_HUMAN	BROMI_HUMAN	INTU_HUMAN	SGPL1_HUMAN	SATB2_HUMAN	PARPT_HUMAN	DLX5_HUMAN	BCOR_HUMAN	GLI3_HUMAN	DLX6_HUMAN	A0A494BZW6_HUMAN
biological_process	GO:0006874	cellular calcium ion homeostasis	12	118	0.101695	0.000110092	0.999936	0.133	1	RMD3_HUMAN	ANK2_HUMAN	CCR2_HUMAN	NCKX1_HUMAN	PKHD1_HUMAN	TRPM8_HUMAN	AT2B2_HUMAN	AT2C1_HUMAN	AT131_HUMAN	AT132_HUMAN	KELL_HUMAN	AT2B4_HUMAN
biological_process	GO:0001736	establishment of planar polarity	12	26	0.461538	0.993819	0.0109429	1	1	FTM_HUMAN	FZD3_HUMAN	INTU_HUMAN	TTC8_HUMAN	P63_HUMAN	CELR1_HUMAN	H3BS47_HUMAN	H3BPF5_HUMAN	A0A7P0TB06_HUMAN	H3BV03_HUMAN	A0A494BZW6_HUMAN	A0A087WX34_HUMAN
biological_process	GO:0051497	negative regulation of stress fiber assembly	12	28	0.428571	0.999372	0.00237169	1	1	LIPA1_HUMAN	ARHGI_HUMAN	CGNL1_HUMAN	P85A_HUMAN	RHG28_HUMAN	RHG06_HUMAN	ZO1_HUMAN	RHPN2_HUMAN	MYOC_HUMAN	CLAP1_HUMAN	CLAP2_HUMAN	A0A087X0K9_HUMAN
biological_process	GO:0050890	cognition	12	53	0.226415	0.964985	0.047214	1	1	SETD5_HUMAN	RTL4_HUMAN	CHD7_HUMAN	GP155_HUMAN	NCHL1_HUMAN	NIPBL_HUMAN	NF1_HUMAN	SHRM4_HUMAN	TM11E_HUMAN	CHM2B_HUMAN	CUX2_HUMAN	A4_HUMAN
biological_process	GO:0031214	biomineral tissue development	12	29	0.413793	0.565406	0.509209	1	1	AMELY_HUMAN	AMTN_HUMAN	ENAM_HUMAN	DSPP_HUMAN	ENPP1_HUMAN	DMP1_HUMAN	KLK4_HUMAN	TFP11_HUMAN	ECM1_HUMAN	AMBN_HUMAN	FA20A_HUMAN	A0A087WV21_HUMAN
biological_process	GO:0006968	cellular defense response	12	53	0.226415	0.819718	0.28092	1	1	KI2L4_HUMAN	LIRB2_HUMAN	CCR2_HUMAN	GNLY_HUMAN	CCR9_HUMAN	NCF1_HUMAN	NCTR2_HUMAN	PERF_HUMAN	MNDA_HUMAN	NCF2_HUMAN	ZN148_HUMAN	FAIM3_HUMAN
biological_process	GO:0006890	retrograde vesicle-mediated transport, Golgi to endoplasmic reticulum	12	73	0.164384	0.361481	0.746399	1	1	ATP9A_HUMAN	DJC28_HUMAN	COPE_HUMAN	GBF1_HUMAN	COPB2_HUMAN	COG7_HUMAN	STX18_HUMAN	SCYL1_HUMAN	ATP9B_HUMAN	HD_HUMAN	F8VVA7_HUMAN	M0QXB4_HUMAN
biological_process	GO:0007029	endoplasmic reticulum organization	12	41	0.292683	0.282434	0.795939	1	1	SC31B_HUMAN	LMAN1_HUMAN	ATLA3_HUMAN	ATLA2_HUMAN	GAK_HUMAN	SC16B_HUMAN	SC16A_HUMAN	SC31A_HUMAN	TGO1_HUMAN	TOIP2_HUMAN	ATLA1_HUMAN	Q5TA12_HUMAN
biological_process	GO:0008333	endosome to lysosome transport	12	47	0.255319	0.922534	0.134923	1	1	KI13A_HUMAN	BIN1_HUMAN	EPG5_HUMAN	PCDG3_HUMAN	SCYL2_HUMAN	RN157_HUMAN	TGFA1_HUMAN	VPS16_HUMAN	VPS11_HUMAN	BAKOR_HUMAN	HOOK3_HUMAN	DTX3L_HUMAN
biological_process	GO:0060071	Wnt signaling pathway, planar cell polarity pathway	12	71	0.169014	0.72976	0.362322	1	1	PRIC2_HUMAN	FZD3_HUMAN	PRIC1_HUMAN	SMUF1_HUMAN	SMUF2_HUMAN	CELR1_HUMAN	CELR2_HUMAN	MED12_HUMAN	G3V5Z7_HUMAN	G3V295_HUMAN	F5GX11_HUMAN	G3V3I1_HUMAN
biological_process	GO:0006334	nucleosome assembly	12	155	0.0774194	0.00122991	0.999443	0.807	1	SART3_HUMAN	KAT6A_HUMAN	DAXX_HUMAN	CAF1B_HUMAN	TSYL4_HUMAN	TSYL5_HUMAN	KAT6B_HUMAN	H2AW_HUMAN	A0A3B3IRI4_HUMAN	A0A3B3ISI1_HUMAN	A0A3F2YNX6_HUMAN	A0A3B3IS53_HUMAN
biological_process	GO:0042254	ribosome biogenesis	12	58	0.206897	0.0991697	0.921565	1	1	I20L2_HUMAN	BOP1_HUMAN	MTG2_HUMAN	MBB1A_HUMAN	DDX31_HUMAN	XPO1_HUMAN	URB2_HUMAN	ZN658_HUMAN	NAF1_HUMAN	DHX37_HUMAN	E9PFK5_HUMAN	M0QX73_HUMAN
biological_process	GO:0046580	negative regulation of Ras protein signal transduction	12	35	0.342857	0.992565	0.0158744	1	1	RASL3_HUMAN	SIN1_HUMAN	NUP62_HUMAN	SYGP1_HUMAN	SPY1_HUMAN	SPY2_HUMAN	SPY3_HUMAN	TGFB2_HUMAN	B7ZCA0_HUMAN	A0A0A0MQZ2_HUMAN	A0A2R8Y6T2_HUMAN	A0A2R8YDS2_HUMAN
biological_process	GO:0006891	intra-Golgi vesicle-mediated transport	12	42	0.285714	0.988098	0.0272863	1	1	TPC10_HUMAN	COG2_HUMAN	CASP_HUMAN	COPE_HUMAN	COPB2_HUMAN	COG1_HUMAN	COG5_HUMAN	COG6_HUMAN	COPB_HUMAN	A0A087WVI0_HUMAN	A0A096LPH7_HUMAN	E9PBL8_HUMAN
biological_process	GO:0030514	negative regulation of BMP signaling pathway	12	56	0.214286	0.74114	0.375042	1	1	LRP2_HUMAN	NOTC1_HUMAN	CTSL2_HUMAN	DLX1_HUMAN	GREM1_HUMAN	SMUF1_HUMAN	SMUF2_HUMAN	SKIL_HUMAN	TMPS6_HUMAN	HIPK2_HUMAN	CER1_HUMAN	ABL1_HUMAN
biological_process	GO:0006605	protein targeting	12	41	0.292683	0.289111	0.754184	1	1	TRAK2_HUMAN	HAP1_HUMAN	LTBP2_HUMAN	KTNB1_HUMAN	ERBIN_HUMAN	AP4E1_HUMAN	PML_HUMAN	SNG1_HUMAN	NUP54_HUMAN	AKAP6_HUMAN	HOME3_HUMAN	AP4M1_HUMAN
biological_process	GO:0031146	SCF-dependent proteasomal ubiquitin-dependent protein catabolic process	12	102	0.117647	0.0452433	0.976125	1	1	FBXL4_HUMAN	FBXL6_HUMAN	KIF14_HUMAN	CUL2_HUMAN	FBXL5_HUMAN	FBXW4_HUMAN	WWTR1_HUMAN	CCNF_HUMAN	G3V5Z7_HUMAN	G3V295_HUMAN	F5GX11_HUMAN	G3V3I1_HUMAN
biological_process	GO:0051402	neuron apoptotic process	12	45	0.266667	0.946458	0.0730949	1	1	NLRP1_HUMAN	BCL2_HUMAN	BNIP3_HUMAN	OXR1_HUMAN	CTRO_HUMAN	P53_HUMAN	TNR16_HUMAN	P63_HUMAN	A4_HUMAN	ATM_HUMAN	ATN1_HUMAN	B2CL1_HUMAN
biological_process	GO:0048488	synaptic vesicle endocytosis	12	46	0.26087	0.995235	0.0100427	1	1	SYNJ1_HUMAN	STON2_HUMAN	AP2M1_HUMAN	K1109_HUMAN	FCHO2_HUMAN	BIN1_HUMAN	PI51C_HUMAN	RB27B_HUMAN	AP2B1_HUMAN	AMPH_HUMAN	A0A0D9SGJ6_HUMAN	J3KQV8_HUMAN
biological_process	GO:0045214	sarcomere organization	12	56	0.214286	0.79887	0.302075	1	1	TITIN_HUMAN	LMOD2_HUMAN	FHOD3_HUMAN	OBSCN_HUMAN	MYH3_HUMAN	SIX4_HUMAN	MYH6_HUMAN	SRF_HUMAN	MYOM2_HUMAN	MYPN_HUMAN	A0A669KB11_HUMAN	A0A669KAU6_HUMAN
biological_process	GO:0010977	negative regulation of neuron projection development	12	65	0.184615	0.851569	0.202386	1	1	KANK1_HUMAN	DCC_HUMAN	FKBP4_HUMAN	GAK_HUMAN	MNAR1_HUMAN	STX1B_HUMAN	DAB2_HUMAN	PTPRO_HUMAN	PRAG1_HUMAN	TSC1_HUMAN	DEN5A_HUMAN	K7ELL7_HUMAN
biological_process	GO:0045773	positive regulation of axon extension	12	33	0.363636	0.99654	0.00935836	1	1	MAP1B_HUMAN	CDKL5_HUMAN	LIMK1_HUMAN	GOGA4_HUMAN	MACF1_HUMAN	FINC_HUMAN	SRF_HUMAN	IF4G2_HUMAN	DREB_HUMAN	CADH4_HUMAN	ADNP_HUMAN	D3DQV9_HUMAN
biological_process	GO:0045599	negative regulation of fat cell differentiation	12	52	0.230769	0.819718	0.28092	1	1	LRP3_HUMAN	FOG2_HUMAN	ENPP1_HUMAN	E2F1_HUMAN	GPS2_HUMAN	SIR2_HUMAN	TRIO_HUMAN	WWTR1_HUMAN	TGFI1_HUMAN	YAP1_HUMAN	ANR26_HUMAN	ASXL1_HUMAN
biological_process	GO:0032731	positive regulation of interleukin-1 beta production	12	61	0.196721	0.675608	0.447835	1	1	NLRP1_HUMAN	RIPK2_HUMAN	MALT1_HUMAN	EGR1_HUMAN	GSDMD_HUMAN	NOD2_HUMAN	NOD1_HUMAN	MNDA_HUMAN	IF16_HUMAN	IFNG_HUMAN	A4_HUMAN	CLC7A_HUMAN
biological_process	GO:0034063	stress granule assembly	12	42	0.285714	0.942787	0.109622	1	1	TIA1_HUMAN	LS14A_HUMAN	DDX6_HUMAN	GRB7_HUMAN	PRC2C_HUMAN	YTHD2_HUMAN	YTHD3_HUMAN	UBP2L_HUMAN	ATX2L_HUMAN	ATX2_HUMAN	DYHC1_HUMAN	BICD1_HUMAN
biological_process	GO:0043408	regulation of MAPK cascade	12	33	0.363636	0.922405	0.0924367	1	1	TNIK_HUMAN	SYGP1_HUMAN	STK4_HUMAN	VRK2_HUMAN	TAOK3_HUMAN	ULK4_HUMAN	TAOK2_HUMAN	PHLP1_HUMAN	NRK_HUMAN	RENI_HUMAN	MYOC_HUMAN	M4K4_HUMAN
biological_process	GO:0018108	peptidyl-tyrosine phosphorylation	11	54	0.203704	0.714176	0.338545	1	1	FES_HUMAN	INSR_HUMAN	JAK3_HUMAN	EGF_HUMAN	PTN4_HUMAN	RELN_HUMAN	ABI1_HUMAN	ABI2_HUMAN	FBLN3_HUMAN	BTK_HUMAN	ABL1_HUMAN
biological_process	GO:0001819	positive regulation of cytokine production	11	68	0.161765	0.959609	0.0511998	1	1	PE2R4_HUMAN	TMF1_HUMAN	IRAK3_HUMAN	KLRF2_HUMAN	CC88B_HUMAN	PK3CG_HUMAN	TXK_HUMAN	IF16_HUMAN	IFNG_HUMAN	KAT2A_HUMAN	CLC9A_HUMAN
biological_process	GO:0060326	cell chemotaxis	11	67	0.164179	0.0117065	0.992221	1	1	PLXB3_HUMAN	HGF_HUMAN	EPHB1_HUMAN	BCAR1_HUMAN	CCL21_HUMAN	CCR2_HUMAN	CCR9_HUMAN	EGLN_HUMAN	X3CL1_HUMAN	ARHGG_HUMAN	DOCK4_HUMAN
biological_process	GO:0050804	modulation of chemical synaptic transmission	11	64	0.171875	0.867979	0.159643	1	1	PTPRD_HUMAN	EPHB1_HUMAN	NEB1_HUMAN	GRID2_HUMAN	BCR_HUMAN	CAC1A_HUMAN	IQEC2_HUMAN	RELN_HUMAN	CAC1B_HUMAN	AKA12_HUMAN	ABR_HUMAN
biological_process	GO:0071560	cellular response to transforming growth factor beta stimulus	11	60	0.183333	0.875175	0.15816	1	1	PDE2A_HUMAN	ACVL1_HUMAN	E41L5_HUMAN	DLX1_HUMAN	MEF2C_HUMAN	DAB2_HUMAN	ZEB1_HUMAN	TETN_HUMAN	WNT2_HUMAN	ABL1_HUMAN	F6TDF5_HUMAN
biological_process	GO:0070555	response to interleukin-1	11	35	0.314286	0.422324	0.651583	1	1	TRI63_HUMAN	RIPK2_HUMAN	IRAK3_HUMAN	CH3L1_HUMAN	NEC1_HUMAN	TNR11_HUMAN	YTDC2_HUMAN	TLE5_HUMAN	IGBP1_HUMAN	IRAK1_HUMAN	A4_HUMAN
biological_process	GO:0000184	nuclear-transcribed mRNA catabolic process, nonsense-mediated decay	11	61	0.180328	0.741606	0.365222	1	1	SMG8_HUMAN	SMG1_HUMAN	RENT1_HUMAN	DCP1A_HUMAN	DHX34_HUMAN	PABP1_HUMAN	SMG7_HUMAN	CTIF_HUMAN	E9PD50_HUMAN	J3KRA9_HUMAN	B1ALB4_HUMAN
biological_process	GO:0006417	regulation of translation	11	103	0.106796	0.998374	0.00230347	1	1	MAPK5_HUMAN	DNJC1_HUMAN	PTCD3_HUMAN	TCOF_HUMAN	TSC1_HUMAN	FOXO3_HUMAN	A4_HUMAN	GEMI5_HUMAN	ATX2_HUMAN	EI2BD_HUMAN	H3BVC9_HUMAN
biological_process	GO:0061001	regulation of dendritic spine morphogenesis	11	25	0.44	0.999121	0.00242139	1	1	PDLI5_HUMAN	SI1L1_HUMAN	LIPA2_HUMAN	LZTS3_HUMAN	RHG44_HUMAN	SRCN1_HUMAN	TANC2_HUMAN	ABI2_HUMAN	A0A590UJ70_HUMAN	A0A087X165_HUMAN	A0A087WVV7_HUMAN
biological_process	GO:0007173	epidermal growth factor receptor signaling pathway	11	47	0.234043	0.940022	0.0920879	1	1	PK3CA_HUMAN	ERBIN_HUMAN	BCAR1_HUMAN	CAMLG_HUMAN	FA83B_HUMAN	GRB7_HUMAN	P3C2A_HUMAN	EGF_HUMAN	REPS2_HUMAN	FBLN3_HUMAN	ABL1_HUMAN
biological_process	GO:0070534	protein K63-linked ubiquitination	11	48	0.229167	0.976831	0.045096	1	1	RO52_HUMAN	MAGL2_HUMAN	RN135_HUMAN	RN152_HUMAN	RN213_HUMAN	RNF8_HUMAN	NEDD4_HUMAN	RN115_HUMAN	WWP2_HUMAN	ITCH_HUMAN	CIKS_HUMAN
biological_process	GO:0045815	epigenetic maintenance of chromatin in transcription-competent conformation	11	25	0.44	0.999301	0.00278657	1	1	PHF2_HUMAN	SMRD1_HUMAN	SRTD2_HUMAN	ARI1B_HUMAN	ARI1A_HUMAN	CHK1_HUMAN	KAT2B_HUMAN	EP300_HUMAN	ZMIZ2_HUMAN	ZMIZ1_HUMAN	A0A6Q8JFT6_HUMAN
biological_process	GO:0048208	COPII vesicle coating	11	33	0.333333	0.97679	0.0534287	1	1	PEF1_HUMAN	KLH12_HUMAN	SC16B_HUMAN	SC16A_HUMAN	TFG_HUMAN	A0A0C4DH09_HUMAN	A0A3F2YNZ0_HUMAN	A0A6Q8PFY7_HUMAN	X6RGP5_HUMAN	A0A3F2YNX0_HUMAN	F1T0I1_HUMAN
biological_process	GO:0032743	positive regulation of interleukin-2 production	11	36	0.305556	0.97679	0.0534287	1	1	PDE4B_HUMAN	PDE4D_HUMAN	RIPK2_HUMAN	MALT1_HUMAN	CCR2_HUMAN	CAR11_HUMAN	STA5B_HUMAN	SPTB2_HUMAN	PTPRC_HUMAN	CLC7A_HUMAN	ABL1_HUMAN
biological_process	GO:0034454	microtubule anchoring at centrosome	11	26	0.423077	0.998376	0.00569471	1	1	PCM1_HUMAN	BBS4_HUMAN	NINL_HUMAN	NIN_HUMAN	HOOK3_HUMAN	A0A5H1ZRS1_HUMAN	E9PN67_HUMAN	H9KV85_HUMAN	H0YBA1_HUMAN	A0A4W8VX11_HUMAN	C9J066_HUMAN
biological_process	GO:0006959	humoral immune response	11	69	0.15942	3.85208e-05	0.999979	0.055	1	AIRE_HUMAN	BCL2_HUMAN	NOTC1_HUMAN	CCR2_HUMAN	MEF2C_HUMAN	SUH_HUMAN	PO2F2_HUMAN	TNFB_HUMAN	YTHD2_HUMAN	IFNG_HUMAN	CIKS_HUMAN
biological_process	GO:0043525	positive regulation of neuron apoptotic process	11	49	0.22449	0.83733	0.258556	1	1	ITA1_HUMAN	CTNB1_HUMAN	P53_HUMAN	NF1_HUMAN	TGFB2_HUMAN	AP2B_HUMAN	ATF2_HUMAN	FOXO3_HUMAN	A4_HUMAN	ATM_HUMAN	ABL1_HUMAN
biological_process	GO:0048146	positive regulation of fibroblast proliferation	11	49	0.22449	0.80427	0.305406	1	1	FINC_HUMAN	E2F1_HUMAN	DHX9_HUMAN	PML_HUMAN	SIR6_HUMAN	TNR16_HUMAN	WAPL_HUMAN	WNT2_HUMAN	ZMIZ1_HUMAN	CDC6_HUMAN	ABL1_HUMAN
biological_process	GO:0043588	skin development	11	39	0.282051	0.930185	0.0904151	1	1	ATS2_HUMAN	ITA3_HUMAN	K1C9_HUMAN	PKD1_HUMAN	PTC2_HUMAN	PLAK_HUMAN	DESP_HUMAN	AP2B_HUMAN	ABCB6_HUMAN	CO5A2_HUMAN	CIKS_HUMAN
biological_process	GO:0071526	semaphorin-plexin signaling pathway	11	34	0.323529	0.959134	0.0828067	1	1	PLXA3_HUMAN	PLXA4_HUMAN	PLXB1_HUMAN	PLXB2_HUMAN	PLXB3_HUMAN	PLXD1_HUMAN	SEM4A_HUMAN	SEM4G_HUMAN	SEM4D_HUMAN	SEM3B_HUMAN	SEM6C_HUMAN
biological_process	GO:0097352	autophagosome maturation	11	41	0.268293	0.944715	0.0994362	1	1	PK3C3_HUMAN	STX17_HUMAN	LIX1_HUMAN	CHM4C_HUMAN	CHMP7_HUMAN	CHMP6_HUMAN	EPG5_HUMAN	UBQL1_HUMAN	VPS16_HUMAN	BAKOR_HUMAN	CHM2B_HUMAN
biological_process	GO:0006270	DNA replication initiation	11	52	0.211538	0.932556	0.115719	1	1	LRWD1_HUMAN	ORC3_HUMAN	MCM3_HUMAN	MCM10_HUMAN	PRI2_HUMAN	CDC6_HUMAN	DPOLA_HUMAN	J3KQ69_HUMAN	A0A499FHX9_HUMAN	Q5T670_HUMAN	A6NMQ1_HUMAN
biological_process	GO:0006811	ion transport	11	145	0.0758621	4.5386e-05	0.999965	0.061	1	S12A7_HUMAN	S12A1_HUMAN	S26A1_HUMAN	KCNN3_HUMAN	LASP1_HUMAN	NCKX1_HUMAN	S12A2_HUMAN	S12A6_HUMAN	WNK4_HUMAN	WNK1_HUMAN	B4DFN3_HUMAN
biological_process	GO:0007611	learning or memory	11	61	0.180328	0.938089	0.082563	1	1	LIRB2_HUMAN	AFF2_HUMAN	CRHBP_HUMAN	MEF2C_HUMAN	EP300_HUMAN	EGR2_HUMAN	PTPRZ_HUMAN	PICAL_HUMAN	AMFR_HUMAN	A4_HUMAN	DYH11_HUMAN
biological_process	GO:0031667	response to nutrient levels	11	47	0.234043	0.451009	0.596402	1	1	PAX2_HUMAN	CP8B1_HUMAN	FOXO4_HUMAN	NR1H2_HUMAN	NEC1_HUMAN	ZEB1_HUMAN	ACE_HUMAN	KAT2A_HUMAN	ACACB_HUMAN	CHSS1_HUMAN	F6TDF5_HUMAN
biological_process	GO:0009411	response to UV	11	47	0.234043	0.877521	0.168101	1	1	RO60_HUMAN	ERCC6_HUMAN	ERCC5_HUMAN	PML_HUMAN	MEN1_HUMAN	SPRTN_HUMAN	USF1_HUMAN	UBE4B_HUMAN	TYRO_HUMAN	DTL_HUMAN	ERCC3_HUMAN
biological_process	GO:0009306	protein secretion	11	60	0.183333	0.980754	0.0259729	1	1	LTBP2_HUMAN	PDIA4_HUMAN	SCG2_HUMAN	MIA2_HUMAN	TGO1_HUMAN	CTGE4_HUMAN	CTGE9_HUMAN	CTGE6_HUMAN	CTGE8_HUMAN	CTGEF_HUMAN	A0A2R8YE69_HUMAN
biological_process	GO:0030048	actin filament-based movement	11	24	0.458333	0.998234	0.00312302	1	1	MYH4_HUMAN	MYH3_HUMAN	WIPF3_HUMAN	MYH9_HUMAN	MYO5A_HUMAN	MYH10_HUMAN	MYO6_HUMAN	MYO7A_HUMAN	MYO9B_HUMAN	M0R300_HUMAN	M0R0P8_HUMAN
biological_process	GO:0006405	RNA export from nucleus	11	19	0.578947	0.933335	0.097831	1	1	NPAP1_HUMAN	P12L2_HUMAN	NU214_HUMAN	P121C_HUMAN	NUP62_HUMAN	P121B_HUMAN	TPR_HUMAN	XPO5_HUMAN	P121A_HUMAN	NU153_HUMAN	NU188_HUMAN
biological_process	GO:0007612	learning	11	61	0.180328	0.940652	0.0865692	1	1	SYNJ1_HUMAN	INSR_HUMAN	CNTP2_HUMAN	NTRK2_HUMAN	ATX1_HUMAN	ATX1L_HUMAN	DLG4_HUMAN	AT8A1_HUMAN	E2AK4_HUMAN	A4_HUMAN	CIC_HUMAN
biological_process	GO:0048538	thymus development	11	45	0.244444	0.922532	0.140925	1	1	PBX1_HUMAN	JARD2_HUMAN	BCL2_HUMAN	CTNB1_HUMAN	SIX4_HUMAN	SRF_HUMAN	TYRO_HUMAN	RAF1_HUMAN	ASXL1_HUMAN	ATM_HUMAN	ABL1_HUMAN
biological_process	GO:0071347	cellular response to interleukin-1	11	81	0.135802	0.141412	0.902024	1	1	RENT1_HUMAN	HIF1A_HUMAN	CATIN_HUMAN	CCL21_HUMAN	ATS7_HUMAN	X3CL1_HUMAN	ZC12A_HUMAN	NR1D1_HUMAN	RC3H1_HUMAN	ATS12_HUMAN	AKA12_HUMAN
biological_process	GO:0008306	associative learning	11	34	0.323529	0.979248	0.0376212	1	1	SHAN1_HUMAN	ELAV4_HUMAN	SC6A1_HUMAN	TENR_HUMAN	SRF_HUMAN	UCN1_HUMAN	RELN_HUMAN	TSC1_HUMAN	ASIC1_HUMAN	A4_HUMAN	ABL1_HUMAN
biological_process	GO:0009953	dorsal/ventral pattern formation	11	39	0.282051	0.972558	0.0470832	1	1	LMX1B_HUMAN	ACVL1_HUMAN	DYHC2_HUMAN	PTC1_HUMAN	HXB2_HUMAN	HXA2_HUMAN	ACVR1_HUMAN	GLI1_HUMAN	DSCL1_HUMAN	A0A2R8YGX0_HUMAN	A0A7I2V4X9_HUMAN
biological_process	GO:0042110	T cell activation	11	50	0.22	0.965634	0.0433785	1	1	CD8A_HUMAN	GRP1_HUMAN	LY9_HUMAN	SLAF6_HUMAN	PK3CG_HUMAN	OST48_HUMAN	PTPRC_HUMAN	NLRC3_HUMAN	HSH2D_HUMAN	CLC7A_HUMAN	CD2_HUMAN
biological_process	GO:0030218	erythrocyte differentiation	11	52	0.211538	0.88744	0.158303	1	1	DSRAD_HUMAN	HCLS1_HUMAN	KMT2E_HUMAN	KCNQ1_HUMAN	JAK3_HUMAN	EPAS1_HUMAN	PKNX1_HUMAN	UFL1_HUMAN	ACINU_HUMAN	CDIN1_HUMAN	HIPK2_HUMAN
biological_process	GO:1905606	regulation of presynapse assembly	11	34	0.323529	0.97679	0.0534287	1	1	SLIK4_HUMAN	PTPRD_HUMAN	MDGA1_HUMAN	LRFN5_HUMAN	SLIK2_HUMAN	SLIK3_HUMAN	NTRK3_HUMAN	IF4G1_HUMAN	A4_HUMAN	FARP1_HUMAN	B3KTY4_HUMAN
biological_process	GO:0001974	blood vessel remodeling	11	35	0.314286	0.98516	0.0340646	1	1	ACVL1_HUMAN	CCR2_HUMAN	CHD7_HUMAN	EPAS1_HUMAN	EXT1_HUMAN	MEF2C_HUMAN	NOS3_HUMAN	MDM2_HUMAN	SUH_HUMAN	UFO_HUMAN	ACE_HUMAN
biological_process	GO:0016239	positive regulation of macroautophagy	11	33	0.333333	0.998269	0.00386274	1	1	RUFY4_HUMAN	HIF1A_HUMAN	LARP1_HUMAN	BNIP3_HUMAN	SESN3_HUMAN	SPT5H_HUMAN	STING_HUMAN	WAC_HUMAN	TSC1_HUMAN	TSC2_HUMAN	C9J235_HUMAN
biological_process	GO:0030511	positive regulation of transforming growth factor beta receptor signaling pathway	11	31	0.354839	0.993598	0.0181454	1	1	SNW1_HUMAN	RN111_HUMAN	ING2_HUMAN	EP300_HUMAN	MEN1_HUMAN	DAB2_HUMAN	TGFI1_HUMAN	TGBR3_HUMAN	MYCD_HUMAN	HIPK2_HUMAN	CBP_HUMAN
biological_process	GO:0043434	response to peptide hormone	11	48	0.229167	0.994534	0.00767963	1	1	LRP6_HUMAN	CDN1B_HUMAN	BTG1_HUMAN	REG1B_HUMAN	NEC1_HUMAN	STAT4_HUMAN	STA5B_HUMAN	STA5A_HUMAN	STAT2_HUMAN	REG1A_HUMAN	EI2BD_HUMAN
biological_process	GO:0032722	positive regulation of chemokine production	11	46	0.23913	0.760615	0.339476	1	1	RIPK2_HUMAN	HIF1A_HUMAN	AIRE_HUMAN	EGR1_HUMAN	TLR9_HUMAN	TLR3_HUMAN	TSLP_HUMAN	IL6RA_HUMAN	IFNG_HUMAN	A4_HUMAN	D6RA51_HUMAN
biological_process	GO:0032793	positive regulation of CREB transcription factor activity	11	27	0.407407	0.998376	0.00569471	1	1	CRTC1_HUMAN	CRTC3_HUMAN	TSSK4_HUMAN	RELN_HUMAN	CRTC2_HUMAN	AGRF1_HUMAN	H0YDQ8_HUMAN	M0QX46_HUMAN	Q5T4K5_HUMAN	H0YK33_HUMAN	M0QXN6_HUMAN
biological_process	GO:0006749	glutathione metabolic process	11	118	0.0932203	0.00010892	0.999961	0.131	1	GSTM3_HUMAN	GSTM2_HUMAN	GSTM4_HUMAN	OPLA_HUMAN	E9PHN6_HUMAN	E9PHN7_HUMAN	F6XZQ7_HUMAN	A0A0A0MR85_HUMAN	E9PLF1_HUMAN	H0Y6A7_HUMAN	A0A0A0MTN3_HUMAN
biological_process	GO:0000079	regulation of cyclin-dependent protein serine/threonine kinase activity	11	52	0.211538	0.943688	0.0912311	1	1	GTPB4_HUMAN	CDN1B_HUMAN	MPIP3_HUMAN	TF2H1_HUMAN	CDC6_HUMAN	CCNB3_HUMAN	CCNK_HUMAN	CCNT1_HUMAN	HERC5_HUMAN	CCND3_HUMAN	CCNF_HUMAN
biological_process	GO:0007020	microtubule nucleation	11	44	0.25	0.942251	0.0954894	1	1	SLAI1_HUMAN	SLAI2_HUMAN	RANB9_HUMAN	GOGA2_HUMAN	AKAP9_HUMAN	CENPJ_HUMAN	CLAP1_HUMAN	CLAP2_HUMAN	GCP4_HUMAN	GCP6_HUMAN	H3BNL9_HUMAN
biological_process	GO:1903779	regulation of cardiac conduction	11	31	0.354839	0.99575	0.0116492	1	1	TNI3K_HUMAN	AT2B2_HUMAN	AT2B4_HUMAN	A0A3B3ITQ1_HUMAN	A0A3B3IU04_HUMAN	A0A3F2YNW8_HUMAN	A0A0X1KG73_HUMAN	A0A0U1RRH1_HUMAN	A0A3B3ITU8_HUMAN	A0A087X080_HUMAN	A0A3B3IU05_HUMAN
biological_process	GO:0031424	keratinization	10	81	0.123457	0.0701894	0.961171	1	1	K1C16_HUMAN	LORI_HUMAN	K1C17_HUMAN	EVPL_HUMAN	PPHLN_HUMAN	TRHY_HUMAN	KAZRN_HUMAN	ABCAC_HUMAN	HORN_HUMAN	A0A087WXQ9_HUMAN
biological_process	GO:0007159	leukocyte cell-cell adhesion	10	30	0.333333	0.815161	0.221348	1	1	PECA1_HUMAN	URP2_HUMAN	ITAL_HUMAN	CD209_HUMAN	ROCK1_HUMAN	OLR1_HUMAN	PTPRC_HUMAN	ICAM1_HUMAN	CLC4M_HUMAN	APOA4_HUMAN
biological_process	GO:0007269	neurotransmitter secretion	10	44	0.227273	0.429413	0.643843	1	1	LIPA3_HUMAN	SNPH_HUMAN	STXB3_HUMAN	SYN1_HUMAN	UN13A_HUMAN	SYN3_HUMAN	A0A0C4DGR7_HUMAN	A0A0A0MR68_HUMAN	A0A087WV00_HUMAN	A0A0C4DGR8_HUMAN
biological_process	GO:0043153	entrainment of circadian clock by photoperiod	10	30	0.333333	0.986022	0.0366721	1	1	PER1_HUMAN	PER2_HUMAN	PER3_HUMAN	CRY1_HUMAN	CRTC1_HUMAN	FBXL6_HUMAN	PML_HUMAN	P53_HUMAN	SIK1_HUMAN	UBP2_HUMAN
biological_process	GO:0010608	posttranscriptional regulation of gene expression	10	27	0.37037	0.99521	0.00624835	1	1	PER1_HUMAN	LARP1_HUMAN	E41L5_HUMAN	MATR3_HUMAN	PARP9_HUMAN	PUM1_HUMAN	BAKOR_HUMAN	RC3H1_HUMAN	ACE_HUMAN	MET16_HUMAN
biological_process	GO:0030855	epithelial cell differentiation	10	75	0.133333	0.995951	0.00531318	1	1	K2C3_HUMAN	K1C14_HUMAN	CDHR2_HUMAN	ANXA7_HUMAN	DLX5_HUMAN	WT1_HUMAN	TGFI1_HUMAN	DLX3_HUMAN	CNN3_HUMAN	DLX6_HUMAN
biological_process	GO:0006006	glucose metabolic process	10	66	0.151515	0.175078	0.866061	1	1	PGM2_HUMAN	PK3CA_HUMAN	BRAT1_HUMAN	KBTB2_HUMAN	HECD4_HUMAN	KCNQ1_HUMAN	DCXR_HUMAN	SHIP2_HUMAN	AP2B_HUMAN	GDPP1_HUMAN
biological_process	GO:0030890	positive regulation of B cell proliferation	10	43	0.232558	0.847282	0.256286	1	1	BCL2_HUMAN	FCRL3_HUMAN	CAR11_HUMAN	ATAD5_HUMAN	MEF2C_HUMAN	TFE2_HUMAN	PTPRC_HUMAN	TNR4_HUMAN	NFAC2_HUMAN	TLR9_HUMAN
biological_process	GO:0009612	response to mechanical stimulus	10	50	0.2	0.98622	0.0208175	1	1	PE2R4_HUMAN	MAP1B_HUMAN	FOSB_HUMAN	MEIS2_HUMAN	ANGP2_HUMAN	CH3L1_HUMAN	TXNIP_HUMAN	PIEZ2_HUMAN	PTC1_HUMAN	CLCN6_HUMAN
biological_process	GO:0048041	focal adhesion assembly	10	27	0.37037	0.998604	0.00306574	1	1	PEAK1_HUMAN	SRBS1_HUMAN	BCL2_HUMAN	ITA2_HUMAN	BCR_HUMAN	SRC8_HUMAN	TRIP6_HUMAN	RHG06_HUMAN	THSD1_HUMAN	TAOK2_HUMAN
biological_process	GO:0010942	positive regulation of cell death	10	37	0.27027	0.935638	0.077983	1	1	RIPK2_HUMAN	LRP1_HUMAN	CDN1B_HUMAN	KTNB1_HUMAN	APC_HUMAN	CELF1_HUMAN	FAF1_HUMAN	NOD1_HUMAN	ZC12A_HUMAN	IF4G1_HUMAN
biological_process	GO:0070527	platelet aggregation	10	47	0.212766	0.877776	0.189292	1	1	URP2_HUMAN	TPOR_HUMAN	TLN1_HUMAN	FINC_HUMAN	ITB3_HUMAN	PK3CG_HUMAN	STXB3_HUMAN	MYH9_HUMAN	I3L4X8_HUMAN	H3BM21_HUMAN
biological_process	GO:0043409	negative regulation of MAPK cascade	10	40	0.25	0.948947	0.073271	1	1	DUS7_HUMAN	DUS8_HUMAN	DUS6_HUMAN	DUS16_HUMAN	P85B_HUMAN	NF1_HUMAN	PRD15_HUMAN	STYL2_HUMAN	SPY3_HUMAN	DUS9_HUMAN
biological_process	GO:0098586	cellular response to virus	10	49	0.204082	0.935322	0.105428	1	1	HIF1A_HUMAN	DSRAD_HUMAN	EXT1_HUMAN	GBF1_HUMAN	PO2F2_HUMAN	TLR3_HUMAN	ZC12A_HUMAN	WDFY4_HUMAN	ATF2_HUMAN	GLI2_HUMAN
biological_process	GO:0051592	response to calcium ion	10	53	0.188679	0.899324	0.139662	1	1	PEF1_HUMAN	TITIN_HUMAN	ITPR3_HUMAN	NEC1_HUMAN	SC6A1_HUMAN	NEDD4_HUMAN	SC31A_HUMAN	SDC1_HUMAN	TXNIP_HUMAN	HOME1_HUMAN
biological_process	GO:0050982	detection of mechanical stimulus	10	13	0.769231	0.997483	0.0061974	1	1	PK2L1_HUMAN	PK1L1_HUMAN	PK1L2_HUMAN	PK1L3_HUMAN	PKD1_HUMAN	PLAK_HUMAN	PKD2_HUMAN	PIEZ2_HUMAN	PIEZ1_HUMAN	ANO3_HUMAN
biological_process	GO:0010951	negative regulation of endopeptidase activity	10	52	0.192308	0.418347	0.665984	1	1	TICN3_HUMAN	KNG1_HUMAN	SPI2_HUMAN	SPA12_HUMAN	SPA9_HUMAN	SPB7_HUMAN	ZPI_HUMAN	NEUS_HUMAN	FETUB_HUMAN	IC1_HUMAN
biological_process	GO:0031100	animal organ regeneration	10	37	0.27027	0.965315	0.0629675	1	1	HGF_HUMAN	MPRI_HUMAN	NOTC1_HUMAN	ANGP2_HUMAN	APOA2_HUMAN	MED1_HUMAN	NNMT_HUMAN	TGBR3_HUMAN	UFO_HUMAN	ACE_HUMAN
biological_process	GO:0097009	energy homeostasis	10	40	0.25	0.897317	0.186853	1	1	PK3CA_HUMAN	CRTC1_HUMAN	ALK_HUMAN	NMU_HUMAN	NR1D2_HUMAN	CRTC3_HUMAN	SQSTM_HUMAN	PRGC1_HUMAN	IF4G1_HUMAN	ACACB_HUMAN
biological_process	GO:0008542	visual learning	10	43	0.232558	0.847282	0.256286	1	1	HIF1A_HUMAN	DDHD2_HUMAN	HRH1_HUMAN	MEIS2_HUMAN	NETO1_HUMAN	NF1_HUMAN	SYGP1_HUMAN	TANC1_HUMAN	ABCC8_HUMAN	A4_HUMAN
biological_process	GO:0006935	chemotaxis	10	143	0.0699301	0.875247	0.144937	1	1	PLPL9_HUMAN	FES_HUMAN	ECSCR_HUMAN	CCR2_HUMAN	CCR9_HUMAN	RNAS2_HUMAN	X3CL1_HUMAN	DOCK2_HUMAN	AMOT_HUMAN	H0YLH9_HUMAN
biological_process	GO:0007608	sensory perception of smell	10	111	0.0900901	0.00144263	0.99942	0.844	1	OR8D2_HUMAN	BBS4_HUMAN	OR4D1_HUMAN	MKKS_HUMAN	TTC8_HUMAN	OR7A5_HUMAN	OR1D5_HUMAN	OR9Q1_HUMAN	NAV2_HUMAN	ADCY3_HUMAN
biological_process	GO:0017157	regulation of exocytosis	10	59	0.169492	0.238777	0.810828	1	1	PCLO_HUMAN	LGI3_HUMAN	HAP1_HUMAN	RIMS2_HUMAN	STX1B_HUMAN	STX4_HUMAN	RPGF4_HUMAN	F8W6W8_HUMAN	A0A0J9YWD4_HUMAN	A0A590UJL1_HUMAN
biological_process	GO:0034453	microtubule anchoring	10	37	0.27027	0.997878	0.00493722	1	1	PCM1_HUMAN	CE350_HUMAN	CC187_HUMAN	GCC2_HUMAN	PEX14_HUMAN	SAXO1_HUMAN	CLAP1_HUMAN	CLAP2_HUMAN	A0A075B739_HUMAN	A0A1W2PQX5_HUMAN
biological_process	GO:0002027	regulation of heart rate	10	35	0.285714	0.958832	0.0669599	1	1	PDE4D_HUMAN	ANK2_HUMAN	EPAS1_HUMAN	SCN5A_HUMAN	MDM2_HUMAN	MYH6_HUMAN	TNI3K_HUMAN	MYH7_HUMAN	DMD_HUMAN	A0A075B6G3_HUMAN
biological_process	GO:0061952	midbody abscission	10	34	0.294118	0.963884	0.0801092	1	1	KI20A_HUMAN	CHM4C_HUMAN	CHMP7_HUMAN	CEP55_HUMAN	CHMP6_HUMAN	CHM2B_HUMAN	I3L4A1_HUMAN	I3L3E4_HUMAN	A0A087WW88_HUMAN	I3L4G8_HUMAN
biological_process	GO:0016540	protein autoprocessing	10	34	0.294118	0.963884	0.0801092	1	1	HTRA2_HUMAN	CATE_HUMAN	NEC1_HUMAN	SPRTN_HUMAN	MYRF_HUMAN	A0A6Q8PHM1_HUMAN	A0A7I2V4K7_HUMAN	A0A7I2V480_HUMAN	A0A7I2V648_HUMAN	A0A7P0MPN9_HUMAN
biological_process	GO:0043010	camera-type eye development	10	42	0.238095	0.987121	0.0180084	1	1	PAX2_HUMAN	GRHL2_HUMAN	LAMA1_HUMAN	CAC1C_HUMAN	FBN2_HUMAN	PKNX1_HUMAN	MITF_HUMAN	CE290_HUMAN	WT1_HUMAN	FBLN3_HUMAN
biological_process	GO:0048536	spleen development	10	33	0.30303	0.963884	0.0801092	1	1	PBX1_HUMAN	JARD2_HUMAN	EPB42_HUMAN	BCL2_HUMAN	NKX23_HUMAN	RC3H1_HUMAN	RC3H2_HUMAN	RBM15_HUMAN	CIKS_HUMAN	ABL1_HUMAN
biological_process	GO:0003151	outflow tract morphogenesis	10	45	0.222222	0.897275	0.161217	1	1	PLXD1_HUMAN	HIF1A_HUMAN	NOTC1_HUMAN	EYA1_HUMAN	MEF2C_HUMAN	NIPBL_HUMAN	SC24B_HUMAN	SUH_HUMAN	TGBR3_HUMAN	ATF2_HUMAN
biological_process	GO:0007616	long-term memory	10	35	0.285714	0.955805	0.0944748	1	1	PJA2_HUMAN	SHAN1_HUMAN	LDLR_HUMAN	SRF_HUMAN	RELN_HUMAN	RGRF1_HUMAN	GRIA1_HUMAN	KAT2A_HUMAN	E2AK4_HUMAN	EHMT2_HUMAN
biological_process	GO:0000132	establishment of mitotic spindle orientation	10	32	0.3125	0.976833	0.055643	1	1	GPSM2_HUMAN	MCPH1_HUMAN	CK5P2_HUMAN	PAX6_HUMAN	NUMA1_HUMAN	PKHD1_HUMAN	SPY1_HUMAN	SAPC2_HUMAN	SPY2_HUMAN	HD_HUMAN
biological_process	GO:0007094	mitotic spindle assembly checkpoint signaling	10	45	0.222222	0.678487	0.439713	1	1	BUB1B_HUMAN	APC_HUMAN	CENPF_HUMAN	BUB1_HUMAN	KNTC1_HUMAN	TEX14_HUMAN	TPR_HUMAN	ZWINT_HUMAN	ATM_HUMAN	A0A590UK50_HUMAN
biological_process	GO:0060612	adipose tissue development	10	31	0.322581	0.859075	0.234936	1	1	PK3CA_HUMAN	UROL1_HUMAN	LRP5_HUMAN	PAXI1_HUMAN	PRGC1_HUMAN	XBP1_HUMAN	ZN516_HUMAN	ATF2_HUMAN	COE2_HUMAN	AMER1_HUMAN
biological_process	GO:0001890	placenta development	10	37	0.27027	0.981174	0.029904	1	1	CDN1B_HUMAN	FBN2_HUMAN	E2F7_HUMAN	PLAC1_HUMAN	DLX3_HUMAN	E2F8_HUMAN	CCNF_HUMAN	ADA19_HUMAN	ALKB1_HUMAN	A0A0A0MQU7_HUMAN
biological_process	GO:0060412	ventricular septum morphogenesis	10	34	0.294118	0.897317	0.186853	1	1	ROBO2_HUMAN	NOTC1_HUMAN	FOG2_HUMAN	NOS3_HUMAN	ROBO1_HUMAN	TGFB2_HUMAN	SUH_HUMAN	TGBR3_HUMAN	RBM15_HUMAN	ACVR1_HUMAN
biological_process	GO:0006189	'de novo' IMP biosynthetic process	10	23	0.434783	0.998788	0.00478661	1	1	PUR6_HUMAN	PUR8_HUMAN	A0A096LNY6_HUMAN	A0A0A6YY92_HUMAN	A0A1B0GTJ7_HUMAN	E9PBS1_HUMAN	A0A1B0GWJ0_HUMAN	A0A7P0Z472_HUMAN	A0A7P0T8E4_HUMAN	D6RF62_HUMAN
biological_process	GO:0006412	translation	10	524	0.019084	4.65458e-12	1	0	1	RT30_HUMAN	RRBP1_HUMAN	DHYS_HUMAN	SYHM_HUMAN	SMBP2_HUMAN	IF4G1_HUMAN	NACA_HUMAN	GEMI5_HUMAN	J3QLS3_HUMAN	D6RDU9_HUMAN
biological_process	GO:0006814	sodium ion transport	10	101	0.0990099	0.31855	0.735402	1	1	S17A4_HUMAN	S38AA_HUMAN	SCN5A_HUMAN	SCN7A_HUMAN	SCNBA_HUMAN	ASIC1_HUMAN	NPT3_HUMAN	G3XAL9_HUMAN	A0A2R8Y6V7_HUMAN	F5GWV6_HUMAN
biological_process	GO:0061844	antimicrobial humoral immune response mediated by antimicrobial peptide	10	103	0.0970874	0.00939364	0.995826	1	1	SEMG1_HUMAN	KNG1_HUMAN	CCL21_HUMAN	GNLY_HUMAN	REG1B_HUMAN	REG1A_HUMAN	PGRP4_HUMAN	TSLP_HUMAN	A4_HUMAN	BPI_HUMAN
biological_process	GO:2001240	negative regulation of extrinsic apoptotic signaling pathway in absence of ligand	10	35	0.285714	0.955805	0.0944748	1	1	BCL2_HUMAN	EYA1_HUMAN	RIPK1_HUMAN	NRG1_HUMAN	X3CL1_HUMAN	UNC5B_HUMAN	B2CL1_HUMAN	CTNA1_HUMAN	EYA4_HUMAN	EYA3_HUMAN
biological_process	GO:0021549	cerebellum development	10	44	0.227273	0.990201	0.0177333	1	1	TTBK2_HUMAN	HAP1_HUMAN	GABT_HUMAN	FTM_HUMAN	CNTN1_HUMAN	P53_HUMAN	SCN5A_HUMAN	SSR3_HUMAN	MYO16_HUMAN	A0A494BZW6_HUMAN
biological_process	GO:0007249	I-kappaB kinase/NF-kappaB signaling	10	75	0.133333	0.724332	0.324214	1	1	RIPK2_HUMAN	ROCK2_HUMAN	M3K14_HUMAN	CAR11_HUMAN	ROCK1_HUMAN	NLRC3_HUMAN	TLR9_HUMAN	IKKB_HUMAN	BTK_HUMAN	H0Y858_HUMAN
biological_process	GO:0006513	protein monoubiquitination	10	46	0.217391	0.692796	0.405828	1	1	RO52_HUMAN	TRI25_HUMAN	TOPRS_HUMAN	MARH7_HUMAN	KLH12_HUMAN	UBE3D_HUMAN	HUWE1_HUMAN	DTL_HUMAN	C9JRG9_HUMAN	C9JHG1_HUMAN
biological_process	GO:0030277	maintenance of gastrointestinal epithelium	10	20	0.5	0.994305	0.0174057	1	1	MUC4_HUMAN	CRACD_HUMAN	NOD2_HUMAN	PBLD_HUMAN	MUC2_HUMAN	MUC6_HUMAN	VSIG1_HUMAN	TLR9_HUMAN	A0A0G2JNJ8_HUMAN	A0A0G2JN42_HUMAN
biological_process	GO:0042744	hydrogen peroxide catabolic process	10	32	0.3125	0.955805	0.0944748	1	1	PERT_HUMAN	PXDN_HUMAN	PXDNL_HUMAN	DUOX2_HUMAN	APOA4_HUMAN	A0A0G2JR31_HUMAN	A0A0G2JR90_HUMAN	A0A0G2JP53_HUMAN	A0A0G2JRZ1_HUMAN	H7C1F5_HUMAN
biological_process	GO:0010634	positive regulation of epithelial cell migration	10	34	0.294118	0.931282	0.0994129	1	1	HIF1A_HUMAN	HDAC6_HUMAN	ITA3_HUMAN	E41L5_HUMAN	ITA2_HUMAN	TGFB2_HUMAN	IFNG_HUMAN	DOCK1_HUMAN	CLAP1_HUMAN	CLAP2_HUMAN
biological_process	GO:0032418	lysosome localization	10	30	0.333333	0.872828	0.19141	1	1	SYTL4_HUMAN	MAP6_HUMAN	JIP4_HUMAN	KINH_HUMAN	HDAC6_HUMAN	LTOR1_HUMAN	PKHM2_HUMAN	VP33B_HUMAN	MYH9_HUMAN	KLC2_HUMAN
biological_process	GO:0045860	positive regulation of protein kinase activity	10	57	0.175439	0.954866	0.0593716	1	1	TAB2_HUMAN	M3K12_HUMAN	DAXX_HUMAN	CCL21_HUMAN	PTPRC_HUMAN	MRNIP_HUMAN	RELN_HUMAN	ALS2_HUMAN	CENPE_HUMAN	DAB1_HUMAN
biological_process	GO:0006612	protein targeting to membrane	10	53	0.188679	0.0421055	0.97437	1	1	NCF1_HUMAN	FYV1_HUMAN	NACP4_HUMAN	RTP3_HUMAN	VP37A_HUMAN	PARD3_HUMAN	TAOK2_HUMAN	NACA2_HUMAN	NACAD_HUMAN	NACAM_HUMAN
biological_process	GO:0006865	amino acid transport	10	78	0.128205	0.00171441	0.999178	0.883	1	S6A15_HUMAN	S6A14_HUMAN	4F2_HUMAN	SLC31_HUMAN	S2548_HUMAN	S6A12_HUMAN	S38A5_HUMAN	A0A7P0Z4P5_HUMAN	H0YFS2_HUMAN	J3KPF3_HUMAN
biological_process	GO:0031069	hair follicle morphogenesis	10	30	0.333333	0.986022	0.0366721	1	1	BCL2_HUMAN	NOTC1_HUMAN	CTNB1_HUMAN	EXT1_HUMAN	K1C17_HUMAN	INTU_HUMAN	TNR16_HUMAN	TGFB2_HUMAN	P63_HUMAN	GLI2_HUMAN
biological_process	GO:2000463	positive regulation of excitatory postsynaptic potential	10	28	0.357143	0.995302	0.0139783	1	1	SHAN1_HUMAN	NETO1_HUMAN	RIMS2_HUMAN	STX1B_HUMAN	RIMS1_HUMAN	RELN_HUMAN	DLG4_HUMAN	CUX2_HUMAN	A4_HUMAN	BAIP2_HUMAN
biological_process	GO:0070372	regulation of ERK1 and ERK2 cascade	10	28	0.357143	0.0254172	0.982569	1	1	EPHB1_HUMAN	FINC_HUMAN	FA83D_HUMAN	GRP1_HUMAN	PKHD1_HUMAN	ROS1_HUMAN	CEAM1_HUMAN	NEK10_HUMAN	ANM5_HUMAN	Q5H8Y1_HUMAN
biological_process	GO:0030217	T cell differentiation	10	35	0.285714	0.996453	0.00539141	1	1	RUNX2_HUMAN	SP3_HUMAN	EGR1_HUMAN	CHD7_HUMAN	PKNX1_HUMAN	VAV_HUMAN	PTN22_HUMAN	PTPRC_HUMAN	CIKS_HUMAN	A0A0B4J1S7_HUMAN
biological_process	GO:0007288	sperm axoneme assembly	10	27	0.37037	0.994305	0.0174057	1	1	DYH1_HUMAN	FSIP2_HUMAN	CF206_HUMAN	CF157_HUMAN	DRC7_HUMAN	CFA43_HUMAN	CFA47_HUMAN	CFA65_HUMAN	CP131_HUMAN	CFA58_HUMAN
biological_process	GO:0042098	T cell proliferation	10	24	0.416667	0.772826	0.282555	1	1	RIPK2_HUMAN	MALT1_HUMAN	GRP1_HUMAN	PK3CG_HUMAN	PTPRC_HUMAN	TNR4_HUMAN	RC3H1_HUMAN	RC3H2_HUMAN	IL23A_HUMAN	CCND3_HUMAN
biological_process	GO:0050871	positive regulation of B cell activation	10	97	0.103093	0.529127	0.549988	1	1	SH3K1_HUMAN	TRBC1_HUMAN	TRBC2_HUMAN	IGLL1_HUMAN	IGHA1_HUMAN	IGHA2_HUMAN	NOD2_HUMAN	TLR9_HUMAN	IGHD_HUMAN	IGHE_HUMAN
biological_process	GO:0006910	phagocytosis, recognition	10	99	0.10101	0.00308703	0.998739	0.986	1	TRBC1_HUMAN	TRBC2_HUMAN	COL12_HUMAN	IGLL1_HUMAN	IGHA1_HUMAN	AGRB1_HUMAN	IGHA2_HUMAN	IGHD_HUMAN	IGHE_HUMAN	CLC7A_HUMAN
biological_process	GO:0045785	positive regulation of cell adhesion	10	50	0.2	0.965004	0.0449903	1	1	ANGP1_HUMAN	ITA2_HUMAN	LDB1_HUMAN	NRG1_HUMAN	STX4_HUMAN	TNR18_HUMAN	ZFHX3_HUMAN	AB1IP_HUMAN	AGRG1_HUMAN	ATM_HUMAN
biological_process	GO:0070498	interleukin-1-mediated signaling pathway	10	69	0.144928	0.341653	0.762909	1	1	IRAK3_HUMAN	EGR1_HUMAN	IKKB_HUMAN	IRAK1_HUMAN	H7C224_HUMAN	G3V5Z7_HUMAN	G3V295_HUMAN	D3YTB5_HUMAN	F5GX11_HUMAN	G3V3I1_HUMAN
biological_process	GO:0043330	response to exogenous dsRNA	10	34	0.294118	0.968584	0.0627734	1	1	RIPK2_HUMAN	4F2_HUMAN	DDX21_HUMAN	IRAK3_HUMAN	DHX36_HUMAN	DDX1_HUMAN	DDX58_HUMAN	NOD2_HUMAN	TLR3_HUMAN	D6RA51_HUMAN
biological_process	GO:0045648	positive regulation of erythrocyte differentiation	10	31	0.322581	0.981855	0.0454944	1	1	HIF1A_HUMAN	ARNT_HUMAN	MED1_HUMAN	KAT7_HUMAN	SHIP1_HUMAN	PRKDC_HUMAN	STA5B_HUMAN	ZNF16_HUMAN	FOXO3_HUMAN	ISG15_HUMAN
biological_process	GO:0016180	snRNA processing	10	37	0.27027	0.980024	0.0374817	1	1	INT11_HUMAN	INT10_HUMAN	INT2_HUMAN	INT5_HUMAN	INT12_HUMAN	INT7_HUMAN	H0YBW3_HUMAN	E5RG70_HUMAN	H0YBH6_HUMAN	J3KMZ7_HUMAN
biological_process	GO:0007140	male meiotic nuclear division	10	27	0.37037	0.982928	0.0353189	1	1	TAF1L_HUMAN	BRDT_HUMAN	FIGL1_HUMAN	SYCP2_HUMAN	MLH3_HUMAN	TEX14_HUMAN	TEX15_HUMAN	ATM_HUMAN	A0A1W2PS94_HUMAN	A0A2R8Y358_HUMAN
biological_process	GO:0001678	cellular glucose homeostasis	10	32	0.3125	0.966238	0.0511592	1	1	HIF1A_HUMAN	FOXK1_HUMAN	P85B_HUMAN	KLF15_HUMAN	P85A_HUMAN	STXB3_HUMAN	TNR16_HUMAN	PRGC1_HUMAN	NR1D1_HUMAN	ABCC8_HUMAN
biological_process	GO:0071479	cellular response to ionizing radiation	10	44	0.227273	0.992144	0.015502	1	1	KDM4D_HUMAN	CLOCK_HUMAN	BRCA1_HUMAN	INO80_HUMAN	BRCA2_HUMAN	FIGL1_HUMAN	P53_HUMAN	TB182_HUMAN	IF16_HUMAN	INT7_HUMAN
biological_process	GO:0060045	positive regulation of cardiac muscle cell proliferation	10	23	0.434783	0.998788	0.00478661	1	1	NOTC1_HUMAN	FOG2_HUMAN	MEF2C_HUMAN	NRG1_HUMAN	SUH_HUMAN	YAP1_HUMAN	TGBR3_HUMAN	WNT2_HUMAN	TBX5_HUMAN	GLI1_HUMAN
biological_process	GO:0007088	regulation of mitotic nuclear division	10	27	0.37037	0.973746	0.0411253	1	1	CDCA2_HUMAN	FBX43_HUMAN	MPIP3_HUMAN	BORA_HUMAN	PIN1_HUMAN	CDK13_HUMAN	KI20B_HUMAN	KI67_HUMAN	ANM5_HUMAN	A0A0A0MSJ5_HUMAN
biological_process	GO:0010735	positive regulation of transcription via serum response element binding	10	22	0.454545	0.999243	0.00323231	1	1	MRTFA_HUMAN	MICA2_HUMAN	SRF_HUMAN	A0A087WU73_HUMAN	B0QY83_HUMAN	A0A087X287_HUMAN	A0A499FIJ6_HUMAN	W0Z7M9_HUMAN	A0A494BZX7_HUMAN	E7ER32_HUMAN
biological_process	GO:0061709	reticulophagy	10	23	0.434783	0.998788	0.00478661	1	1	RETR1_HUMAN	RETR3_HUMAN	STING_HUMAN	UFL1_HUMAN	RBCC1_HUMAN	ATG2A_HUMAN	ATG2B_HUMAN	DDRGK_HUMAN	H0Y9U4_HUMAN	K7EQI9_HUMAN
biological_process	GO:0001895	retina homeostasis	9	42	0.214286	0.987325	0.0238487	1	1	POTEE_HUMAN	POTEF_HUMAN	IGHA1_HUMAN	BBS4_HUMAN	CCD66_HUMAN	POTEI_HUMAN	IGHA2_HUMAN	POTEJ_HUMAN	PROL1_HUMAN
biological_process	GO:0007163	establishment or maintenance of cell polarity	9	54	0.166667	0.997707	0.00367717	1	1	CAP2_HUMAN	FAT1_HUMAN	FTM_HUMAN	MRCKB_HUMAN	RND3_HUMAN	PARD3_HUMAN	CLAP1_HUMAN	CLAP2_HUMAN	CTNA1_HUMAN
biological_process	GO:0030177	positive regulation of Wnt signaling pathway	9	40	0.225	0.691828	0.375948	1	1	SALL1_HUMAN	KANK1_HUMAN	HHEX_HUMAN	MACF1_HUMAN	DIXC1_HUMAN	DACT1_HUMAN	TNAP3_HUMAN	PC11Y_HUMAN	ZRAN1_HUMAN
biological_process	GO:0007569	cell aging	9	24	0.375	0.990481	0.0167436	1	1	BCL2_HUMAN	BRCA2_HUMAN	P53_HUMAN	NUP62_HUMAN	WRN_HUMAN	MORC3_HUMAN	ZMIZ1_HUMAN	P63_HUMAN	DNJA3_HUMAN
biological_process	GO:1900026	positive regulation of substrate adhesion-dependent cell spreading	9	44	0.204545	0.718848	0.420049	1	1	APOA1_HUMAN	CARL1_HUMAN	TARA_HUMAN	DAB2_HUMAN	UN13D_HUMAN	CASS4_HUMAN	MYOC_HUMAN	DOCK1_HUMAN	ABL1_HUMAN
biological_process	GO:0046329	negative regulation of JNK cascade	9	26	0.346154	0.99575	0.0116492	1	1	PER1_HUMAN	NCOR1_HUMAN	DACT1_HUMAN	GPS2_HUMAN	MEN1_HUMAN	ZMY11_HUMAN	TAOK3_HUMAN	ITCH_HUMAN	MECOM_HUMAN
biological_process	GO:0097191	extrinsic apoptotic signaling pathway	9	41	0.219512	0.99676	0.00518972	1	1	HIPK1_HUMAN	K1C18_HUMAN	PML_HUMAN	RIPK1_HUMAN	TNR1B_HUMAN	TGFB2_HUMAN	TLR3_HUMAN	IL6RA_HUMAN	IFNG_HUMAN
biological_process	GO:0006469	negative regulation of protein kinase activity	9	66	0.136364	0.836334	0.211588	1	1	SMCR8_HUMAN	LRP6_HUMAN	CEP85_HUMAN	NF1_HUMAN	WWTR1_HUMAN	PTPRC_HUMAN	TSC2_HUMAN	CEAM1_HUMAN	DNJA3_HUMAN
biological_process	GO:0007076	mitotic chromosome condensation	9	38	0.236842	0.897317	0.186853	1	1	SMC2_HUMAN	TITIN_HUMAN	CNDD3_HUMAN	SMC4_HUMAN	NUSAP_HUMAN	CND1_HUMAN	CNDH2_HUMAN	G3V1A9_HUMAN	E9PKK4_HUMAN
biological_process	GO:0001755	neural crest cell migration	9	48	0.1875	0.552165	0.579447	1	1	SEM4A_HUMAN	SEM4G_HUMAN	HIF1A_HUMAN	LAMA5_HUMAN	SEM4D_HUMAN	SEM3B_HUMAN	SEM6C_HUMAN	RET_HUMAN	ACVR1_HUMAN
biological_process	GO:1902042	negative regulation of extrinsic apoptotic signaling pathway via death domain receptors	9	28	0.321429	0.970892	0.0702995	1	1	HGF_HUMAN	BRCA1_HUMAN	NOS3_HUMAN	RFFL_HUMAN	TNAP3_HUMAN	RAF1_HUMAN	ICAM1_HUMAN	B2CL1_HUMAN	ARHG2_HUMAN
biological_process	GO:0051893	regulation of focal adhesion assembly	9	23	0.391304	0.984126	0.0317227	1	1	PEAK1_HUMAN	SLK_HUMAN	ROCK2_HUMAN	MACF1_HUMAN	GREM1_HUMAN	LIMC1_HUMAN	LDB1_HUMAN	ROCK1_HUMAN	CLAP1_HUMAN
biological_process	GO:0000082	G1/S transition of mitotic cell cycle	9	67	0.134328	0.908115	0.123263	1	1	CDN1B_HUMAN	CTIP_HUMAN	DBF4A_HUMAN	E2F1_HUMAN	CUL2_HUMAN	RHOU_HUMAN	UBP29_HUMAN	Z324A_HUMAN	DPOE1_HUMAN
biological_process	GO:0048469	cell maturation	9	37	0.243243	0.937824	0.0861061	1	1	RUNX2_HUMAN	CCL21_HUMAN	CTNB1_HUMAN	EPAS1_HUMAN	BFSP2_HUMAN	RFX3_HUMAN	UFO_HUMAN	RENI_HUMAN	BTK_HUMAN
biological_process	GO:0070830	bicellular tight junction assembly	9	54	0.166667	0.681376	0.432126	1	1	PECA1_HUMAN	POF1B_HUMAN	GRHL2_HUMAN	APC_HUMAN	SRF_HUMAN	TBCD_HUMAN	PARD3_HUMAN	MILK2_HUMAN	AFAD_HUMAN
biological_process	GO:0090316	positive regulation of intracellular protein transport	9	26	0.346154	0.61076	0.462021	1	1	PCM1_HUMAN	PCNT_HUMAN	CP131_HUMAN	CE290_HUMAN	OAZ2_HUMAN	TEN1_HUMAN	TPR_HUMAN	ICE1_HUMAN	KI20B_HUMAN
biological_process	GO:0032733	positive regulation of interleukin-10 production	9	40	0.225	0.813147	0.307512	1	1	HGF_HUMAN	NOD2_HUMAN	PIBF1_HUMAN	TLR9_HUMAN	TSLP_HUMAN	IL23A_HUMAN	ISG15_HUMAN	CLC7A_HUMAN	CD34_HUMAN
biological_process	GO:0036258	multivesicular body assembly	9	40	0.225	0.813147	0.307512	1	1	HGS_HUMAN	CHM4C_HUMAN	CHMP7_HUMAN	CHMP6_HUMAN	STAM1_HUMAN	VP37A_HUMAN	VPS36_HUMAN	VTA1_HUMAN	CHM2B_HUMAN
biological_process	GO:0048706	embryonic skeletal system development	9	37	0.243243	0.943804	0.0838421	1	1	PBX1_HUMAN	SP3_HUMAN	DLX1_HUMAN	SKT_HUMAN	TAPT1_HUMAN	HXD1_HUMAN	Q5T5P0_HUMAN	Q5T5P1_HUMAN	J3KP65_HUMAN
biological_process	GO:0045740	positive regulation of DNA replication	9	27	0.333333	0.998838	0.00346024	1	1	DNA2_HUMAN	ATAD5_HUMAN	DHX9_HUMAN	KAT7_HUMAN	EGF_HUMAN	FAF1_HUMAN	UCN1_HUMAN	GLI1_HUMAN	GLI2_HUMAN
biological_process	GO:0007041	lysosomal transport	9	23	0.391304	0.992418	0.0131053	1	1	LRP1_HUMAN	MPRI_HUMAN	SPTN5_HUMAN	NEDD4_HUMAN	VPS52_HUMAN	VPS54_HUMAN	AT132_HUMAN	ALS2_HUMAN	A0A7I2V381_HUMAN
biological_process	GO:0050919	negative chemotaxis	9	32	0.28125	0.995457	0.0118553	1	1	PLXA3_HUMAN	SEM4A_HUMAN	SEM4G_HUMAN	APOA1_HUMAN	ITB3_HUMAN	NRP2_HUMAN	SEM4D_HUMAN	SEM3B_HUMAN	SEM6C_HUMAN
biological_process	GO:0048008	platelet-derived growth factor receptor signaling pathway	9	29	0.310345	0.998404	0.00401203	1	1	PKHA1_HUMAN	BCAR1_HUMAN	P3C2A_HUMAN	SGPL1_HUMAN	PARPT_HUMAN	TXNIP_HUMAN	ZFAN5_HUMAN	CSPG4_HUMAN	MYO1E_HUMAN
biological_process	GO:0032147	activation of protein kinase activity	9	33	0.272727	0.963957	0.0583227	1	1	GRDN_HUMAN	INSR_HUMAN	KIF14_HUMAN	ITB3_HUMAN	BORA_HUMAN	CLSPN_HUMAN	TGFB2_HUMAN	TAOK2_HUMAN	ADNP_HUMAN
biological_process	GO:0021983	pituitary gland development	9	30	0.3	0.922532	0.140925	1	1	SALL1_HUMAN	PAX6_HUMAN	CREB1_HUMAN	NEC1_HUMAN	SOX2_HUMAN	SUH_HUMAN	GLI1_HUMAN	GLI2_HUMAN	A0A7I2PJA1_HUMAN
biological_process	GO:0031047	gene silencing by RNA	9	63	0.142857	0.597083	0.479312	1	1	ERI1_HUMAN	DDX17_HUMAN	PABP1_HUMAN	MORC1_HUMAN	TNR6B_HUMAN	TEX15_HUMAN	CNO11_HUMAN	CNOT2_HUMAN	H7C3A1_HUMAN
biological_process	GO:0014070	response to organic cyclic compound	9	43	0.209302	0.923735	0.089245	1	1	PLIN2_HUMAN	DUS6_HUMAN	ANGP2_HUMAN	TAF2_HUMAN	TET2_HUMAN	ATF2_HUMAN	KAT2A_HUMAN	HNF1B_HUMAN	ACACB_HUMAN
biological_process	GO:0045736	negative regulation of cyclin-dependent protein serine/threonine kinase activity	9	24	0.375	0.993129	0.021702	1	1	HEXI2_HUMAN	CDN1B_HUMAN	HHEX_HUMAN	APC_HUMAN	CK5P2_HUMAN	COT2_HUMAN	MEN1_HUMAN	TNAP3_HUMAN	MYCD_HUMAN
biological_process	GO:0007187	G protein-coupled receptor signaling pathway, coupled to cyclic nucleotide second messenger	9	65	0.138462	0.189207	0.889273	1	1	PI2R_HUMAN	HRH1_HUMAN	O10H1_HUMAN	O10J6_HUMAN	O11H7_HUMAN	SSR3_HUMAN	LPAR3_HUMAN	ACM5_HUMAN	5HT1E_HUMAN
biological_process	GO:0060048	cardiac muscle contraction	9	42	0.214286	0.809176	0.25378	1	1	PK3CA_HUMAN	TITIN_HUMAN	KCNQ1_HUMAN	KCNH2_HUMAN	SCN5A_HUMAN	MYH6_HUMAN	MYH7_HUMAN	VEGFB_HUMAN	DMD_HUMAN
biological_process	GO:2000045	regulation of G1/S transition of mitotic cell cycle	9	28	0.321429	0.992354	0.0130012	1	1	SENP2_HUMAN	CDN1B_HUMAN	KIF14_HUMAN	E2F1_HUMAN	INO80_HUMAN	PKD1_HUMAN	TFE2_HUMAN	DP13B_HUMAN	AMRA1_HUMAN
biological_process	GO:0043407	negative regulation of MAP kinase activity	9	44	0.204545	0.833655	0.25886	1	1	DUS7_HUMAN	IRAK3_HUMAN	LAX1_HUMAN	NF1_HUMAN	NUP62_HUMAN	SPY1_HUMAN	SPY2_HUMAN	SPY3_HUMAN	CLM8_HUMAN
biological_process	GO:0090103	cochlea morphogenesis	9	28	0.321429	0.977283	0.0575158	1	1	PAX2_HUMAN	EYA1_HUMAN	ZEB1_HUMAN	PO3F4_HUMAN	MYO3A_HUMAN	MYO3B_HUMAN	F6TDF5_HUMAN	A0A2R8Y739_HUMAN	A0A7I2PJA1_HUMAN
biological_process	GO:0019731	antibacterial humoral response	9	55	0.163636	0.291729	0.810793	1	1	PLPL9_HUMAN	SEMG1_HUMAN	HLAA_HUMAN	IGHA1_HUMAN	IGHA2_HUMAN	SEMG2_HUMAN	WFDC5_HUMAN	A4_HUMAN	BPI_HUMAN
biological_process	GO:0055072	iron ion homeostasis	9	52	0.173077	0.0386682	0.978185	1	1	EPB42_HUMAN	EPAS1_HUMAN	FBXL5_HUMAN	MFRN1_HUMAN	TFR2_HUMAN	TMPS6_HUMAN	PICAL_HUMAN	NEO1_HUMAN	Q59FP8_HUMAN
biological_process	GO:0045880	positive regulation of smoothened signaling pathway	9	36	0.25	0.872555	0.228362	1	1	STK36_HUMAN	DYHC2_HUMAN	INTU_HUMAN	TEDC1_HUMAN	TEDC2_HUMAN	CHSS1_HUMAN	GLI1_HUMAN	EVC_HUMAN	CTNA1_HUMAN
biological_process	GO:0007259	receptor signaling pathway via JAK-STAT	9	39	0.230769	0.535012	0.542943	1	1	CCR2_HUMAN	PKD1_HUMAN	STAT4_HUMAN	STA5B_HUMAN	PKD2_HUMAN	STA5A_HUMAN	PRLR_HUMAN	STAT2_HUMAN	IFNG_HUMAN
biological_process	GO:1902036	regulation of hematopoietic stem cell differentiation	9	53	0.169811	0.493169	0.640987	1	1	SET1A_HUMAN	PRKDC_HUMAN	YTHD2_HUMAN	ITCH_HUMAN	ABL1_HUMAN	G3V5Z7_HUMAN	G3V295_HUMAN	F5GX11_HUMAN	G3V3I1_HUMAN
biological_process	GO:0046034	ATP metabolic process	9	41	0.219512	6.87732e-09	1	0	1	MYH4_HUMAN	ENPP1_HUMAN	ENPP3_HUMAN	FIGL1_HUMAN	MYH3_HUMAN	NADK_HUMAN	MYH6_HUMAN	MYH7_HUMAN	MYH8_HUMAN
biological_process	GO:0008015	blood circulation	9	34	0.264706	0.772307	0.261869	1	1	ACVL1_HUMAN	FA5_HUMAN	CHD7_HUMAN	OLR1_HUMAN	TBCD8_HUMAN	HXB2_HUMAN	IC1_HUMAN	MYOF_HUMAN	GCYB1_HUMAN
biological_process	GO:0061512	protein localization to cilium	9	36	0.25	0.91678	0.134541	1	1	TT21B_HUMAN	FSIP2_HUMAN	BBS4_HUMAN	BROMI_HUMAN	DYHC2_HUMAN	PTHB1_HUMAN	DZI1L_HUMAN	DZIP1_HUMAN	F149B_HUMAN
biological_process	GO:0071985	multivesicular body sorting pathway	9	28	0.321429	0.956348	0.0830733	1	1	SYTL4_HUMAN	RUBIC_HUMAN	CHM4C_HUMAN	EXPH5_HUMAN	CHMP7_HUMAN	CHMP6_HUMAN	VTA1_HUMAN	RB27B_HUMAN	CHM2B_HUMAN
biological_process	GO:0006884	cell volume homeostasis	9	29	0.310345	0.790982	0.335214	1	1	S12A7_HUMAN	S12A1_HUMAN	MITOS_HUMAN	S12A2_HUMAN	S12A8_HUMAN	S12A6_HUMAN	WNK3_HUMAN	CLCN6_HUMAN	A0A0G2JNW7_HUMAN
biological_process	GO:0032206	positive regulation of telomere maintenance	9	12	0.75	0.99399	0.0128579	1	1	MRE11_HUMAN	RTEL1_HUMAN	SLX4_HUMAN	DHX36_HUMAN	PML_HUMAN	SIR6_HUMAN	TERF2_HUMAN	RAD50_HUMAN	NBN_HUMAN
biological_process	GO:0021762	substantia nigra development	9	47	0.191489	0.640868	0.504339	1	1	POTEE_HUMAN	CCD14_HUMAN	SIR2_HUMAN	SIN1_HUMAN	SC16A_HUMAN	ZN148_HUMAN	NDRG2_HUMAN	MBP_HUMAN	AINX_HUMAN
biological_process	GO:0007520	myoblast fusion	9	27	0.333333	0.841807	0.257751	1	1	NPHN_HUMAN	SYCY1_HUMAN	PKHO1_HUMAN	MYH9_HUMAN	TANC1_HUMAN	AGRB3_HUMAN	MYOF_HUMAN	H0YD14_HUMAN	A0A286YFD1_HUMAN
biological_process	GO:1903955	positive regulation of protein targeting to mitochondrion	9	31	0.290323	0.944357	0.118407	1	1	HTRA2_HUMAN	RHOU_HUMAN	SRBP2_HUMAN	UBP36_HUMAN	VPS11_HUMAN	ATG13_HUMAN	HUWE1_HUMAN	MILK2_HUMAN	BAP1_HUMAN
biological_process	GO:0030100	regulation of endocytosis	9	35	0.257143	0.996871	0.00508981	1	1	STON2_HUMAN	HIP1R_HUMAN	CD22_HUMAN	PICAL_HUMAN	TSC2_HUMAN	HIP1_HUMAN	ABL1_HUMAN	ARFG1_HUMAN	A0A3B3IU55_HUMAN
biological_process	GO:0051262	protein tetramerization	9	46	0.195652	0.962455	0.0599779	1	1	P53_HUMAN	STK4_HUMAN	PKD2_HUMAN	TRPM6_HUMAN	P63_HUMAN	HOME1_HUMAN	A4_HUMAN	F5H5B4_HUMAN	A0A0G2JN34_HUMAN
biological_process	GO:0050775	positive regulation of dendrite morphogenesis	9	19	0.473684	0.998324	0.00521809	1	1	PTPRD_HUMAN	CDKL5_HUMAN	CAPR1_HUMAN	CAPR2_HUMAN	PARP6_HUMAN	ANR27_HUMAN	CUX2_HUMAN	CUX1_HUMAN	CREST_HUMAN
biological_process	GO:0007064	mitotic sister chromatid cohesion	9	25	0.36	0.93948	0.118142	1	1	SMC1B_HUMAN	SMC1A_HUMAN	CDC20_HUMAN	NIPBL_HUMAN	SMC3_HUMAN	POGZ_HUMAN	V9GY57_HUMAN	G8JLG1_HUMAN	A0A6Q8PHC3_HUMAN
biological_process	GO:0033077	T cell differentiation in thymus	9	34	0.264706	0.971011	0.0513573	1	1	BCL2_HUMAN	CTNB1_HUMAN	P53_HUMAN	PRKDC_HUMAN	STA5B_HUMAN	TESP1_HUMAN	GLI3_HUMAN	DNJA3_HUMAN	CNDH2_HUMAN
biological_process	GO:0042073	intraciliary transport	9	48	0.1875	0.795673	0.298116	1	1	MAK_HUMAN	DC2I2_HUMAN	LCA5_HUMAN	RPGR_HUMAN	IFT81_HUMAN	IFT88_HUMAN	LCA5L_HUMAN	CILK1_HUMAN	H0YHE2_HUMAN
biological_process	GO:0051123	RNA polymerase II preinitiation complex assembly	9	31	0.290323	0.957388	0.0884796	1	1	TAF6L_HUMAN	TAF6_HUMAN	TAF7L_HUMAN	TAF8_HUMAN	TAF1L_HUMAN	TAF2_HUMAN	TAF4_HUMAN	TAF1_HUMAN	TBP_HUMAN
biological_process	GO:0061024	membrane organization	9	28	0.321429	0.45579	0.576742	1	1	SYNJ1_HUMAN	GRDN_HUMAN	PI51C_HUMAN	P3C2A_HUMAN	TOIP1_HUMAN	TOIP2_HUMAN	OCRL_HUMAN	AAK1_HUMAN	MBP_HUMAN
biological_process	GO:0006418	tRNA aminoacylation for protein translation	9	81	0.111111	4.23188e-05	0.999983	0.06	1	SYNC_HUMAN	SYLM_HUMAN	SYHM_HUMAN	SYMM_HUMAN	A0A3B3ISK7_HUMAN	A0A3B3ITS3_HUMAN	A0A3B3IS01_HUMAN	A0A3B3IT01_HUMAN	A0A3B3IS54_HUMAN
biological_process	GO:0006906	vesicle fusion	9	40	0.225	0.779526	0.298939	1	1	STX17_HUMAN	STX6_HUMAN	STX16_HUMAN	STX1B_HUMAN	STX4_HUMAN	TSNA1_HUMAN	DYSF_HUMAN	EEA1_HUMAN	L7N2F9_HUMAN
biological_process	GO:0035335	peptidyl-tyrosine dephosphorylation	9	27	0.333333	0.976833	0.055643	1	1	TNS2_HUMAN	PTN12_HUMAN	DUS7_HUMAN	DUS6_HUMAN	PTPRT_HUMAN	PTPRZ_HUMAN	PTN13_HUMAN	PTPRO_HUMAN	PTN22_HUMAN
biological_process	GO:0030111	regulation of Wnt signaling pathway	9	21	0.428571	0.889806	0.13521	1	1	SENP2_HUMAN	MDFIC_HUMAN	ITA3_HUMAN	KLF15_HUMAN	TM237_HUMAN	TF7L1_HUMAN	HNF1B_HUMAN	A4_HUMAN	A0A0A0MQU7_HUMAN
biological_process	GO:0045668	negative regulation of osteoblast differentiation	9	47	0.191489	0.640868	0.504339	1	1	LRP5_HUMAN	NOTC1_HUMAN	GREM1_HUMAN	RNB3L_HUMAN	MEN1_HUMAN	SEM4D_HUMAN	PTC1_HUMAN	HXA2_HUMAN	NBR1_HUMAN
biological_process	GO:0007040	lysosome organization	9	57	0.157895	0.326356	0.766119	1	1	LYST_HUMAN	GNPTA_HUMAN	ANAG_HUMAN	LTOR1_HUMAN	ZKSC3_HUMAN	HOOK3_HUMAN	MYO7A_HUMAN	A0A0A0MRZ6_HUMAN	F5GX19_HUMAN
biological_process	GO:0032735	positive regulation of interleukin-12 production	9	43	0.209302	0.743714	0.391638	1	1	RIPK2_HUMAN	IRF8_HUMAN	NOD2_HUMAN	TLR9_HUMAN	TLR3_HUMAN	IL16_HUMAN	IL23A_HUMAN	IFNG_HUMAN	CLC7A_HUMAN
biological_process	GO:0002218	activation of innate immune response	9	44	0.204545	0.254087	0.819178	1	1	MATR3_HUMAN	MNDA_HUMAN	SIN3A_HUMAN	PRKDC_HUMAN	STING_HUMAN	RBM14_HUMAN	IF16_HUMAN	A0A494C0W5_HUMAN	A0A494C1N5_HUMAN
biological_process	GO:0045945	positive regulation of transcription by RNA polymerase III	9	19	0.473684	0.99921	0.00367871	1	1	BAZ1B_HUMAN	DDX21_HUMAN	ERCC6_HUMAN	ELL_HUMAN	MBB1A_HUMAN	CHD8_HUMAN	ZN143_HUMAN	ZC3H8_HUMAN	ICE1_HUMAN
biological_process	GO:0042531	positive regulation of tyrosine phosphorylation of STAT protein	9	65	0.138462	0.2207	0.86738	1	1	HCLS1_HUMAN	PIBF1_HUMAN	PARP9_HUMAN	TNR18_HUMAN	TSLP_HUMAN	IL23A_HUMAN	IL6RA_HUMAN	IL6RB_HUMAN	IFNG_HUMAN
biological_process	GO:0045954	positive regulation of natural killer cell mediated cytotoxicity	9	26	0.346154	0.977283	0.0575158	1	1	LAG3_HUMAN	KLRD1_HUMAN	GRP1_HUMAN	SLAF6_HUMAN	STA5B_HUMAN	VAV_HUMAN	PVR_HUMAN	BY55_HUMAN	AP1G1_HUMAN
biological_process	GO:0032703	negative regulation of interleukin-2 production	9	29	0.310345	0.970892	0.0702995	1	1	LAG3_HUMAN	NOD2_HUMAN	TBX21_HUMAN	PTPRC_HUMAN	TNAP3_HUMAN	HOME2_HUMAN	HOME3_HUMAN	NAV3_HUMAN	CD34_HUMAN
biological_process	GO:0008156	negative regulation of DNA replication	9	22	0.409091	0.981461	0.0426125	1	1	GTPB4_HUMAN	ATR_HUMAN	P53_HUMAN	TERF1_HUMAN	WAPL_HUMAN	TTF1_HUMAN	RAD17_HUMAN	CDC6_HUMAN	CDAN1_HUMAN
biological_process	GO:0045948	positive regulation of translational initiation	9	22	0.409091	0.997999	0.00640192	1	1	LARP1_HUMAN	DAZ1_HUMAN	DAZ2_HUMAN	HABP4_HUMAN	DAZL_HUMAN	CD123_HUMAN	YTHD3_HUMAN	DAZ4_HUMAN	DAZ3_HUMAN
biological_process	GO:0019226	transmission of nerve impulse	9	27	0.333333	0.850385	0.222175	1	1	NFASC_HUMAN	CNTP2_HUMAN	SPTN4_HUMAN	OTOAN_HUMAN	ACM5_HUMAN	D6RBU5_HUMAN	X6RKN2_HUMAN	H7BY57_HUMAN	A0A7P0Z4R6_HUMAN
biological_process	GO:0048704	embryonic skeletal system morphogenesis	9	43	0.209302	0.888134	0.166493	1	1	EYA1_HUMAN	MEGF8_HUMAN	SATB2_HUMAN	ZEB1_HUMAN	HXB2_HUMAN	HXC4_HUMAN	HXD10_HUMAN	DSCL1_HUMAN	F6TDF5_HUMAN
biological_process	GO:0007043	cell-cell junction assembly	9	42	0.214286	0.986832	0.0209641	1	1	TLN1_HUMAN	TLN2_HUMAN	CADH7_HUMAN	HEG1_HUMAN	PKP2_HUMAN	PKP4_HUMAN	ZO1_HUMAN	CTND2_HUMAN	AMOT_HUMAN
biological_process	GO:0035249	synaptic transmission, glutamatergic	9	33	0.272727	0.764124	0.318715	1	1	EXT1_HUMAN	GRID2_HUMAN	UN13A_HUMAN	UN13B_HUMAN	UN13C_HUMAN	ALS2_HUMAN	F8W0P6_HUMAN	F8VZH8_HUMAN	F8W059_HUMAN
biological_process	GO:0034314	Arp2/3 complex-mediated actin nucleation	9	45	0.2	0.778007	0.31574	1	1	MAGL2_HUMAN	ARC1B_HUMAN	WASH4_HUMAN	JMY_HUMAN	ARC1A_HUMAN	A0A7I2YQU6_HUMAN	E9PF58_HUMAN	A0A1W2PNV4_HUMAN	A0A0A6YYG9_HUMAN
biological_process	GO:0006306	DNA methylation	9	26	0.346154	0.985409	0.0283614	1	1	KMT2E_HUMAN	HELLS_HUMAN	BAZ2A_HUMAN	P66A_HUMAN	HEMK1_HUMAN	MCAF1_HUMAN	MTRR_HUMAN	TEX15_HUMAN	EHMT2_HUMAN
biological_process	GO:0042446	hormone biosynthetic process	9	29	0.310345	0.527558	0.581588	1	1	PERT_HUMAN	THYG_HUMAN	DUOX2_HUMAN	A0A0G2JR31_HUMAN	A0A0G2JR90_HUMAN	A0A0G2JP53_HUMAN	A0A0G2JRZ1_HUMAN	H7C1F5_HUMAN	X6RAN8_HUMAN
biological_process	GO:0032727	positive regulation of interferon-alpha production	9	23	0.391304	0.995213	0.0161405	1	1	RIPK2_HUMAN	DHX9_HUMAN	DHX36_HUMAN	DDX58_HUMAN	SETD2_HUMAN	TLR9_HUMAN	TLR3_HUMAN	ZCCHV_HUMAN	A0A0B4J1S7_HUMAN
biological_process	GO:0046579	positive regulation of Ras protein signal transduction	9	22	0.409091	0.991016	0.0187836	1	1	LRRD1_HUMAN	ERBIN_HUMAN	NOTC1_HUMAN	GRP1_HUMAN	IP3KB_HUMAN	NRG1_HUMAN	RGRF1_HUMAN	RGF1A_HUMAN	A0A087WV00_HUMAN
biological_process	GO:0008589	regulation of smoothened signaling pathway	9	20	0.45	0.985274	0.0272885	1	1	TT21B_HUMAN	C2CD3_HUMAN	FTM_HUMAN	INTU_HUMAN	OTX2_HUMAN	PTC1_HUMAN	IFT81_HUMAN	GLI1_HUMAN	CBP_HUMAN
biological_process	GO:0022011	myelination in peripheral nervous system	9	19	0.473684	0.841807	0.257751	1	1	LGI4_HUMAN	CNTP1_HUMAN	NF1_HUMAN	SIR2_HUMAN	NRG1_HUMAN	NTRK2_HUMAN	PARD3_HUMAN	MYOC_HUMAN	H7C3I4_HUMAN
biological_process	GO:0031643	positive regulation of myelination	9	18	0.5	0.999552	0.00231014	1	1	HGF_HUMAN	ITAX_HUMAN	EGR2_HUMAN	TNR1B_HUMAN	TEN4_HUMAN	WASF3_HUMAN	PARD3_HUMAN	ZN488_HUMAN	MYRF_HUMAN
biological_process	GO:0002223	stimulatory C-type lectin receptor signaling pathway	9	64	0.140625	0.23779	0.855184	1	1	KLRD1_HUMAN	EP300_HUMAN	IKKB_HUMAN	CLC7A_HUMAN	CBP_HUMAN	G3V5Z7_HUMAN	G3V295_HUMAN	F5GX11_HUMAN	G3V3I1_HUMAN
biological_process	GO:0051209	release of sequestered calcium ion into cytosol	9	33	0.272727	0.569342	0.524601	1	1	ITPR3_HUMAN	ITPR1_HUMAN	ITPR2_HUMAN	CCL21_HUMAN	RYR3_HUMAN	PKD2_HUMAN	PTPRC_HUMAN	TRPM2_HUMAN	IBTK_HUMAN
biological_process	GO:0045664	regulation of neuron differentiation	9	31	0.290323	0.962858	0.0535086	1	1	ALK_HUMAN	CK5P2_HUMAN	BIN1_HUMAN	EYA1_HUMAN	CDON_HUMAN	LTK_HUMAN	WDR62_HUMAN	ROCK1_HUMAN	ZFHX3_HUMAN
biological_process	GO:0007422	peripheral nervous system development	9	36	0.25	0.982199	0.0302354	1	1	NFASC_HUMAN	AGRB1_HUMAN	EGR2_HUMAN	NF1_HUMAN	NEUS_HUMAN	D6RBU5_HUMAN	X6RKN2_HUMAN	H7BY57_HUMAN	A0A7P0Z4R6_HUMAN
biological_process	GO:0031145	anaphase-promoting complex-dependent catabolic process	9	74	0.121622	0.087962	0.95405	1	1	APC5_HUMAN	CDC27_HUMAN	CDC20_HUMAN	FZR1_HUMAN	APC1_HUMAN	G3V5Z7_HUMAN	G3V295_HUMAN	F5GX11_HUMAN	G3V3I1_HUMAN
biological_process	GO:0008625	extrinsic apoptotic signaling pathway via death domain receptors	9	34	0.264706	0.995613	0.00886533	1	1	DDX47_HUMAN	DAXX_HUMAN	BCL2_HUMAN	C8AP2_HUMAN	P85A_HUMAN	NF1_HUMAN	TR10B_HUMAN	BAG3_HUMAN	A0A087WTW5_HUMAN
biological_process	GO:0060339	negative regulation of type I interferon-mediated signaling pathway	9	19	0.473684	0.99921	0.00367871	1	1	DSRAD_HUMAN	CATIN_HUMAN	OAS3_HUMAN	STAT2_HUMAN	NLRC5_HUMAN	TREX1_HUMAN	YTHD2_HUMAN	YTHD3_HUMAN	ISG15_HUMAN
biological_process	GO:0016973	poly(A)+ mRNA export from nucleus	9	22	0.409091	0.996768	0.0116977	1	1	HHEX_HUMAN	NXF3_HUMAN	GANP_HUMAN	NUP93_HUMAN	NXF2_HUMAN	ZC11A_HUMAN	NU133_HUMAN	CL050_HUMAN	GLE1_HUMAN
biological_process	GO:0019885	antigen processing and presentation of endogenous peptide antigen via MHC class I	9	24	0.375	0.998376	0.00569471	1	1	HLAA_HUMAN	ERAP1_HUMAN	TAP2_HUMAN	TAP1_HUMAN	A0A140T9S0_HUMAN	A0A0G2JLV0_HUMAN	A0A087WYD6_HUMAN	E7ENX8_HUMAN	X5CMH5_HUMAN
biological_process	GO:0003094	glomerular filtration	9	17	0.529412	0.994305	0.0174057	1	1	IGHA1_HUMAN	KIRR1_HUMAN	IGHA2_HUMAN	MUC18_HUMAN	TBC8B_HUMAN	RHPN2_HUMAN	MYO1E_HUMAN	AGRF5_HUMAN	CD34_HUMAN
biological_process	GO:0030050	vesicle transport along actin filament	9	19	0.473684	0.99921	0.00367871	1	1	FBP1L_HUMAN	MYO1E_HUMAN	MYO5A_HUMAN	MYO5B_HUMAN	MYO5C_HUMAN	MYO6_HUMAN	MYO7A_HUMAN	MYO15_HUMAN	MYO19_HUMAN
biological_process	GO:0010971	positive regulation of G2/M transition of mitotic cell cycle	8	28	0.285714	0.942484	0.127119	1	1	BRD4_HUMAN	PBX1_HUMAN	MPIP3_HUMAN	SIN3A_HUMAN	STOX1_HUMAN	DTL_HUMAN	A4_HUMAN	DBF4B_HUMAN
biological_process	GO:0032968	positive regulation of transcription elongation from RNA polymerase II promoter	8	22	0.363636	0.988302	0.0358916	1	1	BRD4_HUMAN	SPT6H_HUMAN	CTNB1_HUMAN	ELL_HUMAN	CDK12_HUMAN	CDK13_HUMAN	CCNK_HUMAN	CCNT1_HUMAN
biological_process	GO:0071108	protein K48-linked deubiquitination	8	27	0.296296	0.970892	0.0702995	1	1	MINY2_HUMAN	OTUD4_HUMAN	UBP34_HUMAN	UBP29_HUMAN	TNAP3_HUMAN	UBP33_HUMAN	U17L2_HUMAN	BAP1_HUMAN
biological_process	GO:0001569	branching involved in blood vessel morphogenesis	8	29	0.275862	0.98876	0.0291308	1	1	PLXD1_HUMAN	EGLN_HUMAN	CTNB1_HUMAN	STK4_HUMAN	SRF_HUMAN	RBM15_HUMAN	NRARP_HUMAN	ACVR1_HUMAN
biological_process	GO:0071345	cellular response to cytokine stimulus	8	34	0.235294	0.994626	0.00674742	1	1	HCLS1_HUMAN	NFAT5_HUMAN	FUBP2_HUMAN	HAX1_HUMAN	AKAP6_HUMAN	CRNN_HUMAN	CSF3_HUMAN	ASAH2_HUMAN
biological_process	GO:0002040	sprouting angiogenesis	8	32	0.25	0.925012	0.110824	1	1	ANGP1_HUMAN	NOTC1_HUMAN	E2F7_HUMAN	RN213_HUMAN	OTUL_HUMAN	VEGFB_HUMAN	RECK_HUMAN	E2F8_HUMAN
biological_process	GO:0019722	calcium-mediated signaling	8	81	0.0987654	0.214028	0.83498	1	1	CCR2_HUMAN	CCR9_HUMAN	NEB1_HUMAN	PA24B_HUMAN	SAM14_HUMAN	KKCC2_HUMAN	BTK_HUMAN	A4_HUMAN
biological_process	GO:0006493	protein O-linked glycosylation	8	48	0.166667	0.108343	0.935578	1	1	GALT9_HUMAN	GALT6_HUMAN	TET1_HUMAN	POMT1_HUMAN	VEGFB_HUMAN	TET2_HUMAN	TET3_HUMAN	J3KNN1_HUMAN
biological_process	GO:0043536	positive regulation of blood vessel endothelial cell migration	8	38	0.210526	0.941078	0.107122	1	1	NF2L2_HUMAN	HIF1A_HUMAN	ANGP1_HUMAN	ANGP4_HUMAN	NOS3_HUMAN	SP1_HUMAN	STA5A_HUMAN	AMOT_HUMAN
biological_process	GO:0048535	lymph node development	8	20	0.4	0.994391	0.0199093	1	1	CD248_HUMAN	TOX_HUMAN	TNR11_HUMAN	NKX23_HUMAN	TNFB_HUMAN	RC3H1_HUMAN	RC3H2_HUMAN	CIKS_HUMAN
biological_process	GO:0060348	bone development	8	57	0.140351	0.618887	0.44664	1	1	PE2R4_HUMAN	MCPH1_HUMAN	EGLN_HUMAN	S38AA_HUMAN	MYOC_HUMAN	BBX_HUMAN	AKP13_HUMAN	AMER1_HUMAN
biological_process	GO:0048863	stem cell differentiation	8	37	0.216216	0.985156	0.0214686	1	1	PAX2_HUMAN	RUNX2_HUMAN	JARD2_HUMAN	FOXO4_HUMAN	SETD2_HUMAN	PUM1_HUMAN	ZN281_HUMAN	A2MG_HUMAN
biological_process	GO:0008277	regulation of G protein-coupled receptor signaling pathway	8	52	0.153846	0.315306	0.758351	1	1	DGKQ_HUMAN	GRK6_HUMAN	RIC8B_HUMAN	RGS12_HUMAN	UBP33_HUMAN	RGS6_HUMAN	FRPD1_HUMAN	HOME2_HUMAN
biological_process	GO:0032570	response to progesterone	8	33	0.242424	0.834189	0.280364	1	1	PE2R2_HUMAN	FOSB_HUMAN	NCOA2_HUMAN	SRBP1_HUMAN	TXNIP_HUMAN	TGFB2_HUMAN	YAP1_HUMAN	MBP_HUMAN
biological_process	GO:0019752	carboxylic acid metabolic process	8	54	0.148148	7.31172e-23	1	0	1	UEVLD_HUMAN	H3BQ59_HUMAN	J3KPG9_HUMAN	C9JTU8_HUMAN	H3BTP4_HUMAN	E9PFW9_HUMAN	Q9Y602_HUMAN	D6RDU9_HUMAN
biological_process	GO:0042113	B cell activation	8	40	0.2	0.721002	0.325603	1	1	HDAC9_HUMAN	MALT1_HUMAN	CD22_HUMAN	LAX1_HUMAN	GRP1_HUMAN	FCRL1_HUMAN	IGBP1_HUMAN	BTK_HUMAN
biological_process	GO:0045471	response to ethanol	8	102	0.0784314	0.00619604	0.997249	1	1	GABT_HUMAN	NMD3A_HUMAN	SRBP1_HUMAN	NTRK3_HUMAN	ABCBB_HUMAN	CSF3_HUMAN	EHMT2_HUMAN	A0A087X0K9_HUMAN
biological_process	GO:0006977	DNA damage response, signal transduction by p53 class mediator resulting in cell cycle arrest	8	20	0.4	0.994391	0.0199093	1	1	CDN1B_HUMAN	MUC1_HUMAN	PML_HUMAN	GTSE1_HUMAN	P53_HUMAN	CHK2_HUMAN	MDM2_HUMAN	ATM_HUMAN
biological_process	GO:0032689	negative regulation of interferon-gamma production	8	41	0.195122	0.664786	0.488127	1	1	LEG9B_HUMAN	NOD2_HUMAN	PGRP2_HUMAN	UFO_HUMAN	ZN683_HUMAN	ZC12A_HUMAN	LIRB1_HUMAN	LEG9C_HUMAN
biological_process	GO:0046627	negative regulation of insulin receptor signaling pathway	8	35	0.228571	0.819573	0.307745	1	1	TNS2_HUMAN	GRB14_HUMAN	KANK1_HUMAN	GRB10_HUMAN	ENPP1_HUMAN	NCOA5_HUMAN	TSC2_HUMAN	A0A2R8YCL1_HUMAN
biological_process	GO:0035418	protein localization to synapse	8	15	0.533333	0.996768	0.00707243	1	1	PCLO_HUMAN	SHAN1_HUMAN	NPHN_HUMAN	RELN_HUMAN	BSN_HUMAN	DLG4_HUMAN	HOME1_HUMAN	BAIP2_HUMAN
biological_process	GO:0050900	leukocyte migration	8	26	0.307692	0.252527	0.787019	1	1	PDE4B_HUMAN	SELPL_HUMAN	ROCK1_HUMAN	NKX23_HUMAN	MYH9_HUMAN	ADDB_HUMAN	ICAM1_HUMAN	CD34_HUMAN
biological_process	GO:0097421	liver regeneration	8	31	0.258065	0.899245	0.196858	1	1	AURKA_HUMAN	PNPT1_HUMAN	PTN3_HUMAN	ZPI_HUMAN	PTC1_HUMAN	GLI1_HUMAN	GLI3_HUMAN	ANM5_HUMAN
biological_process	GO:0097190	apoptotic signaling pathway	8	67	0.119403	0.780483	0.25075	1	1	SENP1_HUMAN	C8AP2_HUMAN	ITAM_HUMAN	SGPL1_HUMAN	DIDO1_HUMAN	HIP1_HUMAN	BTK_HUMAN	A0A096LP21_HUMAN
biological_process	GO:0034605	cellular response to heat	8	52	0.153846	0.778445	0.318624	1	1	DAXX_HUMAN	HTRA2_HUMAN	DHX36_HUMAN	HIKES_HUMAN	NF1_HUMAN	TPR_HUMAN	BAG3_HUMAN	IRAK1_HUMAN
biological_process	GO:0042157	lipoprotein metabolic process	8	52	0.153846	1.63687e-07	1	0	1	APOA1_HUMAN	APOA2_HUMAN	OLR1_HUMAN	A4_HUMAN	APOA4_HUMAN	H7BYQ5_HUMAN	V9GYS1_HUMAN	V9GYM3_HUMAN
biological_process	GO:0048286	lung alveolus development	8	39	0.205128	0.875277	0.212933	1	1	PRGR_HUMAN	RC3H2_HUMAN	ACE_HUMAN	ATX1L_HUMAN	ABCAC_HUMAN	MYCD_HUMAN	MA2A1_HUMAN	A0A0U1RRH6_HUMAN
biological_process	GO:0001892	embryonic placenta development	8	19	0.421053	0.992761	0.0139749	1	1	SP3_HUMAN	HIF1A_HUMAN	ARNT_HUMAN	BPTF_HUMAN	EPAS1_HUMAN	MED1_HUMAN	PKD1_HUMAN	PKD2_HUMAN
biological_process	GO:0035329	hippo signaling	8	30	0.266667	0.978809	0.0436525	1	1	PJA2_HUMAN	AMOL1_HUMAN	STK4_HUMAN	WWTR1_HUMAN	YAP1_HUMAN	AMOL2_HUMAN	AMOT_HUMAN	K7EPI8_HUMAN
biological_process	GO:2000378	negative regulation of reactive oxygen species metabolic process	8	21	0.380952	0.767799	0.363309	1	1	PAX2_HUMAN	HIF1A_HUMAN	BCL2_HUMAN	BRCA1_HUMAN	BNIP3_HUMAN	BCR_HUMAN	P53_HUMAN	SIR2_HUMAN
biological_process	GO:1900182	positive regulation of protein localization to nucleus	8	34	0.235294	0.986025	0.0256818	1	1	KAT7_HUMAN	LIMK2_HUMAN	TNR16_HUMAN	PARP9_HUMAN	WWTR1_HUMAN	TRIM8_HUMAN	YAP1_HUMAN	DTX3L_HUMAN
biological_process	GO:1901673	regulation of mitotic spindle assembly	8	24	0.333333	0.978298	0.0587872	1	1	KIF15_HUMAN	CHM4C_HUMAN	CHMP7_HUMAN	CHMP6_HUMAN	TPR_HUMAN	CEP97_HUMAN	CHM2B_HUMAN	D6RCT7_HUMAN
biological_process	GO:0060291	long-term synaptic potentiation	8	48	0.166667	0.633064	0.472442	1	1	LRRT2_HUMAN	ITPR3_HUMAN	RGRF2_HUMAN	NCKX1_HUMAN	TENR_HUMAN	STX4_HUMAN	RELN_HUMAN	NTRK2_HUMAN
biological_process	GO:0045022	early endosome to late endosome transport	8	26	0.307692	0.83733	0.258556	1	1	PK3C3_HUMAN	LMTK2_HUMAN	WDR91_HUMAN	BAKOR_HUMAN	ANR27_HUMAN	HOOK3_HUMAN	EEA1_HUMAN	C9J1X0_HUMAN
biological_process	GO:0034497	protein localization to phagophore assembly site	8	18	0.444444	0.99769	0.00976365	1	1	PK3C3_HUMAN	STX17_HUMAN	LRBA_HUMAN	TPPC8_HUMAN	WIPI4_HUMAN	ATG13_HUMAN	ATG9B_HUMAN	ARFP2_HUMAN
biological_process	GO:0001709	cell fate determination	8	18	0.444444	0.951433	0.0956465	1	1	PAX2_HUMAN	PAX6_HUMAN	PTC2_HUMAN	PTC1_HUMAN	HXA2_HUMAN	BARH2_HUMAN	COE2_HUMAN	DSCL1_HUMAN
biological_process	GO:0044208	'de novo' AMP biosynthetic process	8	16	0.5	0.999225	0.0040641	1	1	PUR6_HUMAN	PUR8_HUMAN	A0A096LNY6_HUMAN	A0A0A6YY92_HUMAN	A0A1B0GTJ7_HUMAN	A0A1B0GWJ0_HUMAN	A0A7P0Z472_HUMAN	A0A7P0T8E4_HUMAN
biological_process	GO:0035307	positive regulation of protein dephosphorylation	8	35	0.228571	0.974685	0.050891	1	1	LIRB2_HUMAN	CDCA2_HUMAN	PIN1_HUMAN	2A5A_HUMAN	2A5D_HUMAN	AMRA1_HUMAN	CMTA1_HUMAN	E9PEI0_HUMAN
biological_process	GO:0035115	embryonic forelimb morphogenesis	8	31	0.258065	0.899245	0.196858	1	1	RUNX2_HUMAN	FTM_HUMAN	CAC1C_HUMAN	CTNB1_HUMAN	NIPBL_HUMAN	P63_HUMAN	RECK_HUMAN	TBX5_HUMAN
biological_process	GO:0048814	regulation of dendrite morphogenesis	8	23	0.347826	0.997878	0.00493722	1	1	SI1L1_HUMAN	TNIK_HUMAN	HECW2_HUMAN	SEM4D_HUMAN	NEDD4_HUMAN	AGRB3_HUMAN	HECW1_HUMAN	LZTS1_HUMAN
biological_process	GO:1901216	positive regulation of neuron death	8	37	0.216216	0.793251	0.289399	1	1	DDIT4_HUMAN	DAXX_HUMAN	EGR1_HUMAN	ITAM_HUMAN	ZN746_HUMAN	PICAL_HUMAN	IFNG_HUMAN	A4_HUMAN
biological_process	GO:0045010	actin nucleation	8	39	0.205128	0.693684	0.391083	1	1	LMOD2_HUMAN	FMN1_HUMAN	EVL_HUMAN	SCIN_HUMAN	H0YM30_HUMAN	H0YJN0_HUMAN	A0A5F9ZHS8_HUMAN	G3V314_HUMAN
biological_process	GO:0018279	protein N-linked glycosylation via asparagine	8	25	0.32	0.971487	0.0730342	1	1	RPN2_HUMAN	RPN1_HUMAN	UGGG2_HUMAN	OST48_HUMAN	UB2J1_HUMAN	UGGG1_HUMAN	FUT8_HUMAN	A0A0C4DGS1_HUMAN
biological_process	GO:0003351	epithelial cilium movement involved in extracellular fluid movement	8	19	0.421053	0.998416	0.0045429	1	1	STK36_HUMAN	DYH1_HUMAN	KIF27_HUMAN	DNAI1_HUMAN	SPG17_HUMAN	ROP1L_HUMAN	DYH5_HUMAN	CCD40_HUMAN
biological_process	GO:0061436	establishment of skin barrier	8	27	0.296296	0.953669	0.107233	1	1	KDF1_HUMAN	K1C16_HUMAN	FILA2_HUMAN	FILA_HUMAN	P63_HUMAN	ABCAC_HUMAN	HORN_HUMAN	A0A1B0GW56_HUMAN
biological_process	GO:1904646	cellular response to amyloid-beta	8	40	0.2	0.692488	0.45829	1	1	LRP1_HUMAN	CAC1A_HUMAN	SNX6_HUMAN	TNR16_HUMAN	FOXO3_HUMAN	ICAM1_HUMAN	A4_HUMAN	CA2D1_HUMAN
biological_process	GO:0034113	heterotypic cell-cell adhesion	8	25	0.32	0.922534	0.134923	1	1	ITAX_HUMAN	LIRB2_HUMAN	ITAD_HUMAN	ITB3_HUMAN	RNS10_HUMAN	MADCA_HUMAN	PTPRC_HUMAN	CD2_HUMAN
biological_process	GO:0007584	response to nutrient	8	57	0.140351	0.133379	0.908899	1	1	NOD2_HUMAN	ODBB_HUMAN	PUR8_HUMAN	TR11B_HUMAN	TNFB_HUMAN	A2MG_HUMAN	LIPE_HUMAN	CY24B_HUMAN
biological_process	GO:0055075	potassium ion homeostasis	8	20	0.4	0.862379	0.250333	1	1	S12A7_HUMAN	S12A1_HUMAN	KCNQ1_HUMAN	KCNH2_HUMAN	S12A2_HUMAN	S12A8_HUMAN	S12A6_HUMAN	AP2B_HUMAN
biological_process	GO:0006879	cellular iron ion homeostasis	8	78	0.102564	0.0196044	0.991357	1	1	VATG1_HUMAN	HIF1A_HUMAN	FRRS1_HUMAN	TFR2_HUMAN	TMPS6_HUMAN	AT132_HUMAN	ABCB6_HUMAN	E9PK45_HUMAN
biological_process	GO:0007595	lactation	8	40	0.2	0.743714	0.391638	1	1	HIF1A_HUMAN	NCOR2_HUMAN	MED1_HUMAN	CREB1_HUMAN	STA5B_HUMAN	STA5A_HUMAN	PRLR_HUMAN	XDH_HUMAN
biological_process	GO:0007131	reciprocal meiotic recombination	8	47	0.170213	0.886533	0.175542	1	1	MRE11_HUMAN	SHOC1_HUMAN	MLH3_HUMAN	RAD50_HUMAN	RAD54_HUMAN	R212B_HUMAN	RA54B_HUMAN	ATM_HUMAN
biological_process	GO:0048854	brain morphogenesis	8	33	0.242424	0.910878	0.158193	1	1	PAX2_HUMAN	FANCC_HUMAN	FACD2_HUMAN	BBS4_HUMAN	CTNA2_HUMAN	MKKS_HUMAN	ZN335_HUMAN	FOXO3_HUMAN
biological_process	GO:0043154	negative regulation of cysteine-type endopeptidase activity involved in apoptotic process	8	56	0.142857	0.17478	0.899044	1	1	PAX2_HUMAN	HGF_HUMAN	LAMP3_HUMAN	BIRC1_HUMAN	SH3R1_HUMAN	RAF1_HUMAN	IGBP1_HUMAN	DNJA3_HUMAN
biological_process	GO:0042311	vasodilation	8	36	0.222222	0.441516	0.700708	1	1	PLPL9_HUMAN	ITA1_HUMAN	KNG1_HUMAN	EXT1_HUMAN	NOS3_HUMAN	MKKS_HUMAN	UCN1_HUMAN	CPSM_HUMAN
biological_process	GO:0006895	Golgi to endosome transport	8	19	0.421053	0.988302	0.0358916	1	1	GBF1_HUMAN	EPS15_HUMAN	VP13C_HUMAN	VP13A_HUMAN	CORO7_HUMAN	DOP1_HUMAN	AP4M1_HUMAN	Q5TA12_HUMAN
biological_process	GO:0048873	homeostasis of number of cells within a tissue	8	27	0.296296	0.9297	0.148765	1	1	LICH_HUMAN	FUMH_HUMAN	BCL2_HUMAN	NOTC1_HUMAN	CCR2_HUMAN	GGYF2_HUMAN	NOS3_HUMAN	VPS54_HUMAN
biological_process	GO:2000134	negative regulation of G1/S transition of mitotic cell cycle	8	41	0.195122	0.991841	0.0163009	1	1	APC_HUMAN	BCL2_HUMAN	DACT1_HUMAN	E2F7_HUMAN	KANK2_HUMAN	PKD2_HUMAN	MYO16_HUMAN	ACVR1_HUMAN
biological_process	GO:0035914	skeletal muscle cell differentiation	8	43	0.186047	0.957585	0.0763086	1	1	NOTC1_HUMAN	EGR1_HUMAN	EOMES_HUMAN	EGR2_HUMAN	ZEP3_HUMAN	MEF2D_HUMAN	BCL9_HUMAN	ASB2_HUMAN
biological_process	GO:0032212	positive regulation of telomere maintenance via telomerase	8	38	0.210526	0.746071	0.397823	1	1	MAPK5_HUMAN	CTNB1_HUMAN	HMBX1_HUMAN	ATR_HUMAN	PNKP_HUMAN	TCPH_HUMAN	NAF1_HUMAN	ATM_HUMAN
biological_process	GO:0006607	NLS-bearing protein import into nucleus	8	19	0.421053	0.996321	0.0141891	1	1	RGPD3_HUMAN	RGPD2_HUMAN	RGPD5_HUMAN	RGPD8_HUMAN	RGPD1_HUMAN	RGPD4_HUMAN	NUP54_HUMAN	RBP2_HUMAN
biological_process	GO:0006836	neurotransmitter transport	8	60	0.133333	0.180664	0.858784	1	1	SYNJ1_HUMAN	S6A15_HUMAN	ICA69_HUMAN	B7Z3C5_HUMAN	A0A2R8YDD5_HUMAN	A0A2R8Y4I3_HUMAN	A0A2R8YF74_HUMAN	A0A2R8Y867_HUMAN
biological_process	GO:0016082	synaptic vesicle priming	8	17	0.470588	0.996768	0.0116977	1	1	SYNJ1_HUMAN	ERC2_HUMAN	UN13A_HUMAN	UN13B_HUMAN	UN13C_HUMAN	F8W0P6_HUMAN	F8VZH8_HUMAN	F8W059_HUMAN
biological_process	GO:0001778	plasma membrane repair	8	24	0.333333	0.978298	0.0587872	1	1	SYTL4_HUMAN	CHM4C_HUMAN	CHMP7_HUMAN	CHMP6_HUMAN	MYH9_HUMAN	MYOF_HUMAN	CHM2B_HUMAN	DYSF_HUMAN
biological_process	GO:0016188	synaptic vesicle maturation	8	14	0.571429	0.999595	0.00241953	1	1	UN13A_HUMAN	UN13B_HUMAN	UN13C_HUMAN	PICAL_HUMAN	DLG4_HUMAN	F8W0P6_HUMAN	F8VZH8_HUMAN	F8W059_HUMAN
biological_process	GO:0007031	peroxisome organization	8	30	0.266667	0.456858	0.668213	1	1	PEX2_HUMAN	PEX14_HUMAN	PEX6_HUMAN	PEX19_HUMAN	SC16B_HUMAN	PEX1_HUMAN	Q5QNY5_HUMAN	H0YJ60_HUMAN
biological_process	GO:0001656	metanephros development	8	29	0.275862	0.997093	0.00591111	1	1	ROBO2_HUMAN	GRB1L_HUMAN	BCL2_HUMAN	EYA1_HUMAN	NIPBL_HUMAN	NF1_HUMAN	SPY1_HUMAN	GLI3_HUMAN
biological_process	GO:0030178	negative regulation of Wnt signaling pathway	8	62	0.129032	0.502375	0.563165	1	1	LRP1_HUMAN	GRB10_HUMAN	DACT1_HUMAN	NLK_HUMAN	NKD2_HUMAN	NFAC1_HUMAN	TSC2_HUMAN	A4_HUMAN
biological_process	GO:0060395	SMAD protein signal transduction	8	63	0.126984	0.368171	0.733623	1	1	NUP93_HUMAN	TGFB2_HUMAN	ZMIZ1_HUMAN	RBM14_HUMAN	ACATN_HUMAN	HIPK2_HUMAN	J3KP65_HUMAN	A0A0A0MQU7_HUMAN
biological_process	GO:0001657	ureteric bud development	8	36	0.222222	0.977264	0.0393181	1	1	ROBO2_HUMAN	SALL1_HUMAN	SIM1_HUMAN	SPY1_HUMAN	SDC1_HUMAN	WT1_HUMAN	RET_HUMAN	CER1_HUMAN
biological_process	GO:0006402	mRNA catabolic process	8	56	0.142857	0.998027	0.00289322	1	1	SLN14_HUMAN	PNPT1_HUMAN	ZHX2_HUMAN	YTHD2_HUMAN	MET16_HUMAN	CNO11_HUMAN	A0A494C1G3_HUMAN	M0R0C6_HUMAN
biological_process	GO:0008033	tRNA processing	8	69	0.115942	1.65757e-05	0.999992	0.022	1	RPP21_HUMAN	POP1_HUMAN	A0A7I2V4F0_HUMAN	A0A087X2G1_HUMAN	A0A087WZ71_HUMAN	A0A7I2V2M5_HUMAN	A0A0A0MTQ0_HUMAN	A0A7I2V430_HUMAN
biological_process	GO:0071773	cellular response to BMP stimulus	8	32	0.25	0.965355	0.0510531	1	1	RUNX2_HUMAN	ACVL1_HUMAN	DLX1_HUMAN	ATS7_HUMAN	DLX5_HUMAN	ATS12_HUMAN	ACVR1_HUMAN	CER1_HUMAN
biological_process	GO:0000290	deadenylation-dependent decapping of nuclear-transcribed mRNA	8	19	0.421053	0.994391	0.0199093	1	1	PATL2_HUMAN	DCP1A_HUMAN	PATL1_HUMAN	H0YN77_HUMAN	A0A087WT55_HUMAN	A0A087WVE6_HUMAN	H0YNY1_HUMAN	H0YMQ2_HUMAN
biological_process	GO:0043029	T cell homeostasis	8	30	0.266667	0.767799	0.363309	1	1	BCL2_HUMAN	JAK3_HUMAN	SIT1_HUMAN	STA5B_HUMAN	ZC3H8_HUMAN	RC3H1_HUMAN	RC3H2_HUMAN	A0A087WXW3_HUMAN
biological_process	GO:0098962	regulation of postsynaptic neurotransmitter receptor activity	8	17	0.470588	0.99921	0.00367871	1	1	SHSA6_HUMAN	DLGP1_HUMAN	DLGP4_HUMAN	HOME1_HUMAN	DLGP2_HUMAN	NPTX1_HUMAN	DLGP3_HUMAN	AKAP9_HUMAN
biological_process	GO:0050766	positive regulation of phagocytosis	8	46	0.173913	0.40283	0.711135	1	1	APOA1_HUMAN	APOA2_HUMAN	BCR_HUMAN	NOD2_HUMAN	IL2RB_HUMAN	IFNG_HUMAN	DOCK2_HUMAN	CLC7A_HUMAN
biological_process	GO:0040018	positive regulation of multicellular organism growth	8	32	0.25	0.881593	0.223009	1	1	BCL2_HUMAN	BBS4_HUMAN	CHD7_HUMAN	CREB1_HUMAN	NIPBL_HUMAN	SPTN4_HUMAN	MKKS_HUMAN	STA5B_HUMAN
biological_process	GO:0001782	B cell homeostasis	8	24	0.333333	0.991442	0.0231673	1	1	BCL2_HUMAN	CAMLG_HUMAN	MEF2C_HUMAN	RC3H1_HUMAN	RC3H2_HUMAN	DOC10_HUMAN	DOC11_HUMAN	CIKS_HUMAN
biological_process	GO:0051310	metaphase plate congression	8	13	0.615385	0.997364	0.00588236	1	1	INCE_HUMAN	MEIOC_HUMAN	CENPF_HUMAN	FA83D_HUMAN	KIF22_HUMAN	SPICE_HUMAN	KIF2C_HUMAN	CENPE_HUMAN
biological_process	GO:0045814	negative regulation of gene expression, epigenetic	8	17	0.470588	0.998621	0.00645098	1	1	EPC1_HUMAN	MORC2_HUMAN	PPHLN_HUMAN	SIR6_HUMAN	RIF1_HUMAN	SMYD5_HUMAN	TASOR_HUMAN	H2AW_HUMAN
biological_process	GO:1990090	cellular response to nerve growth factor stimulus	8	33	0.242424	0.828258	0.281152	1	1	ELAV4_HUMAN	E2F1_HUMAN	NTRK3_HUMAN	NTRK2_HUMAN	KDIS_HUMAN	FOXO3_HUMAN	KAT2A_HUMAN	A4_HUMAN
biological_process	GO:0060307	regulation of ventricular cardiac muscle cell membrane repolarization	8	22	0.363636	0.983859	0.0464255	1	1	ANK2_HUMAN	KCNH6_HUMAN	KCNQ1_HUMAN	KCNH2_HUMAN	SCN5A_HUMAN	AKAP9_HUMAN	CAPON_HUMAN	CA2D1_HUMAN
biological_process	GO:0043473	pigmentation	8	24	0.333333	0.997463	0.00495488	1	1	LYST_HUMAN	HPS3_HUMAN	FIG4_HUMAN	NF1_HUMAN	SZT2_HUMAN	TYRO_HUMAN	MYSM1_HUMAN	HPS5_HUMAN
biological_process	GO:0001732	formation of cytoplasmic translation initiation complex	8	52	0.153846	0.365395	0.763661	1	1	EIF3K_HUMAN	EIF3A_HUMAN	EIF3D_HUMAN	A0A7I2YQI6_HUMAN	A0A7I2V607_HUMAN	A0A7I2YQI2_HUMAN	A0A087WVB9_HUMAN	K7ERF1_HUMAN
biological_process	GO:0031641	regulation of myelination	8	21	0.380952	0.996158	0.00956178	1	1	LGI4_HUMAN	KIF14_HUMAN	CTNB1_HUMAN	SIR2_HUMAN	PTPRZ_HUMAN	TNR1B_HUMAN	TEN4_HUMAN	THYG_HUMAN
biological_process	GO:0045931	positive regulation of mitotic cell cycle	8	31	0.258065	0.898581	0.146982	1	1	MEIS2_HUMAN	BRCA2_HUMAN	STA5B_HUMAN	MDM2_HUMAN	SMOC2_HUMAN	UBP2_HUMAN	A4_HUMAN	ABL1_HUMAN
biological_process	GO:0038095	Fc-epsilon receptor signaling pathway	8	67	0.119403	0.100956	0.948198	1	1	M3K1_HUMAN	VAV_HUMAN	IKKB_HUMAN	BTK_HUMAN	G3V5Z7_HUMAN	G3V295_HUMAN	F5GX11_HUMAN	G3V3I1_HUMAN
biological_process	GO:0061484	hematopoietic stem cell homeostasis	8	20	0.4	0.994391	0.0199093	1	1	DSRAD_HUMAN	EXT1_HUMAN	MUCEN_HUMAN	ZN251_HUMAN	UBP2L_HUMAN	AGRG1_HUMAN	ARHG5_HUMAN	Q5T321_HUMAN
biological_process	GO:0032717	negative regulation of interleukin-8 production	8	20	0.4	0.994391	0.0199093	1	1	CATIN_HUMAN	SRCRL_HUMAN	PTN22_HUMAN	TLR9_HUMAN	MABP1_HUMAN	IL6RA_HUMAN	BPI_HUMAN	A0A0B4J1S7_HUMAN
biological_process	GO:0033627	cell adhesion mediated by integrin	8	26	0.307692	0.969213	0.054948	1	1	MMRN1_HUMAN	ITB4_HUMAN	EXT1_HUMAN	FYB2_HUMAN	ITA2_HUMAN	ITB3_HUMAN	ICAM1_HUMAN	H3BM21_HUMAN
biological_process	GO:0044255	cellular lipid metabolic process	8	27	0.296296	2.3101e-20	1	0	1	SCAP_HUMAN	ZN670_HUMAN	ATF2_HUMAN	LPIN2_HUMAN	LPIN3_HUMAN	ABHD1_HUMAN	F135A_HUMAN	F135B_HUMAN
biological_process	GO:0007205	protein kinase C-activating G protein-coupled receptor signaling pathway	8	41	0.195122	0.664786	0.488127	1	1	DGKI_HUMAN	DGKQ_HUMAN	PARD3_HUMAN	E7EM72_HUMAN	E9PFX6_HUMAN	A0A087WV00_HUMAN	H0YA20_HUMAN	E7EWQ4_HUMAN
biological_process	GO:0090162	establishment of epithelial cell polarity	8	17	0.470588	0.996829	0.00904955	1	1	FRM4B_HUMAN	FBF1_HUMAN	FRM4A_HUMAN	PARD3_HUMAN	CLAP1_HUMAN	K7EPQ1_HUMAN	A0A0R4J2E4_HUMAN	K7ENL6_HUMAN
biological_process	GO:0051491	positive regulation of filopodium assembly	8	33	0.242424	0.862379	0.250333	1	1	CCL21_HUMAN	P85A_HUMAN	SRF_HUMAN	TEN1_HUMAN	TEN2_HUMAN	FBP1L_HUMAN	DOC11_HUMAN	AGRIN_HUMAN
biological_process	GO:0070509	calcium ion import	8	28	0.285714	0.890032	0.165542	1	1	CAC1C_HUMAN	CACB2_HUMAN	CAC1G_HUMAN	CAC1F_HUMAN	CAC1E_HUMAN	CAC1A_HUMAN	CAC1B_HUMAN	A0A0B4J1X2_HUMAN
biological_process	GO:0007216	G protein-coupled glutamate receptor signaling pathway	8	26	0.307692	0.963311	0.0891876	1	1	DGLB_HUMAN	DGLA_HUMAN	HOME1_HUMAN	HOME2_HUMAN	HOME3_HUMAN	M0QZN1_HUMAN	A0A0G2JN34_HUMAN	M0R2U7_HUMAN
biological_process	GO:0034470	ncRNA processing	8	10	0.8	0.0550278	0.955317	1	1	A0A0G2JHI3_HUMAN	A0A096LP39_HUMAN	A0A0G2JJ26_HUMAN	A0A140TA46_HUMAN	A0A140T9R9_HUMAN	A0A0G2JIT5_HUMAN	A0A0G2JJ52_HUMAN	A0A0G2JKY0_HUMAN
biological_process	GO:0002479	antigen processing and presentation of exogenous peptide antigen via MHC class I, TAP-dependent	8	47	0.170213	0.495661	0.653188	1	1	TAP1_HUMAN	IKKB_HUMAN	A0A140T9T7_HUMAN	G3V5Z7_HUMAN	G3V295_HUMAN	A0A2R8Y4Y0_HUMAN	F5GX11_HUMAN	G3V3I1_HUMAN
biological_process	GO:0043392	negative regulation of DNA binding	7	31	0.225806	0.594286	0.544316	1	1	E2F1_HUMAN	HABP4_HUMAN	ILRUN_HUMAN	SP100_HUMAN	ZN462_HUMAN	ZFP90_HUMAN	IF16_HUMAN
biological_process	GO:0035563	positive regulation of chromatin binding	7	14	0.5	0.998655	0.00719609	1	1	KDM4D_HUMAN	HMBX1_HUMAN	PARP9_HUMAN	ZN618_HUMAN	DDX11_HUMAN	DTX3L_HUMAN	COE2_HUMAN
biological_process	GO:0071353	cellular response to interleukin-4	7	25	0.28	0.899245	0.196858	1	1	RUFY4_HUMAN	ATS13_HUMAN	PML_HUMAN	FAS_HUMAN	SHPK_HUMAN	XBP1_HUMAN	KEAP1_HUMAN
biological_process	GO:0060325	face morphogenesis	7	31	0.225806	0.803142	0.339208	1	1	PKHA1_HUMAN	EP300_HUMAN	NIPBL_HUMAN	MYH3_HUMAN	SGPL1_HUMAN	PARPT_HUMAN	DLX5_HUMAN
biological_process	GO:0010718	positive regulation of epithelial to mesenchymal transition	7	45	0.155556	0.80427	0.305406	1	1	BCL9L_HUMAN	CTNB1_HUMAN	NOE1_HUMAN	WWTR1_HUMAN	DAB2_HUMAN	TGFB2_HUMAN	TGFI1_HUMAN
biological_process	GO:0051894	positive regulation of focal adhesion assembly	7	26	0.269231	0.910812	0.187429	1	1	FMN1_HUMAN	E41L5_HUMAN	ROCK1_HUMAN	TSC1_HUMAN	MYOC_HUMAN	M4K4_HUMAN	ABL1_HUMAN
biological_process	GO:0002092	positive regulation of receptor internalization	7	26	0.269231	0.9297	0.148765	1	1	ANGP1_HUMAN	AP2M1_HUMAN	INSR_HUMAN	GREM1_HUMAN	EGF_HUMAN	SCYL2_HUMAN	AHI1_HUMAN
biological_process	GO:0034612	response to tumor necrosis factor	7	36	0.194444	0.291787	0.758725	1	1	CH3L1_HUMAN	RIPK1_HUMAN	TNR11_HUMAN	YTDC2_HUMAN	IGBP1_HUMAN	MBP_HUMAN	GGT5_HUMAN
biological_process	GO:1902808	positive regulation of cell cycle G1/S phase transition	7	15	0.466667	0.952078	0.0880177	1	1	NANP8_HUMAN	FA83D_HUMAN	PAF1_HUMAN	P63_HUMAN	CRNN_HUMAN	GLI1_HUMAN	DDRGK_HUMAN
biological_process	GO:2000352	negative regulation of endothelial cell apoptotic process	7	30	0.233333	0.827943	0.307064	1	1	NF2L2_HUMAN	ANGP1_HUMAN	ANGL4_HUMAN	SCG2_HUMAN	TNAP3_HUMAN	ICAM1_HUMAN	ABL1_HUMAN
biological_process	GO:0070328	triglyceride homeostasis	7	33	0.212121	0.813147	0.307512	1	1	APOA1_HUMAN	ANGL3_HUMAN	ANGL4_HUMAN	MED13_HUMAN	PLPL8_HUMAN	LIPC_HUMAN	APOA4_HUMAN
biological_process	GO:0043001	Golgi to plasma membrane protein transport	7	30	0.233333	0.942787	0.109622	1	1	KI13A_HUMAN	GOGA4_HUMAN	MACF1_HUMAN	ANK3_HUMAN	SPTB2_HUMAN	GGA2_HUMAN	GGA3_HUMAN
biological_process	GO:0006520	cellular amino acid metabolic process	7	42	0.166667	2.05694e-10	1	0	1	SCLY_HUMAN	1A1L1_HUMAN	GGT5_HUMAN	H7C2E4_HUMAN	E5RJX9_HUMAN	A0A1B0GW23_HUMAN	E5RI59_HUMAN
biological_process	GO:0030513	positive regulation of BMP signaling pathway	7	40	0.175	0.54171	0.620664	1	1	ACVL1_HUMAN	NOTC1_HUMAN	EGLN_HUMAN	NUMA1_HUMAN	SUH_HUMAN	NEO1_HUMAN	Q59FP8_HUMAN
biological_process	GO:0001818	negative regulation of cytokine production	7	32	0.21875	0.778006	0.269142	1	1	PE2R4_HUMAN	TIA1_HUMAN	HDAC9_HUMAN	LRC32_HUMAN	N4BP1_HUMAN	NDRG2_HUMAN	BTK_HUMAN
biological_process	GO:0042177	negative regulation of protein catabolic process	7	36	0.194444	0.592143	0.499526	1	1	IRAK3_HUMAN	FMN2_HUMAN	AGRB1_HUMAN	NOS2_HUMAN	SIR2_HUMAN	NRG1_HUMAN	PIN1_HUMAN
biological_process	GO:0043491	protein kinase B signaling	7	56	0.125	0.76448	0.291151	1	1	PK3CA_HUMAN	PAX2_HUMAN	SIR2_HUMAN	SETX_HUMAN	P55G_HUMAN	UFO_HUMAN	TSC2_HUMAN
biological_process	GO:0033147	negative regulation of intracellular estrogen receptor signaling pathway	7	16	0.4375	0.995936	0.0170623	1	1	BRCA1_HUMAN	KANK2_HUMAN	P63_HUMAN	ZN366_HUMAN	VPS11_HUMAN	CNOT1_HUMAN	CNOT2_HUMAN
biological_process	GO:0007062	sister chromatid cohesion	7	36	0.194444	0.975834	0.0420145	1	1	MRE11_HUMAN	SMC1B_HUMAN	SMC1A_HUMAN	ESCO1_HUMAN	KIF22_HUMAN	SMC3_HUMAN	DDX11_HUMAN
biological_process	GO:0120163	negative regulation of cold-induced thermogenesis	7	48	0.145833	0.322513	0.803827	1	1	NOTC1_HUMAN	LAMA4_HUMAN	NR1H2_HUMAN	SUH_HUMAN	NRDC_HUMAN	NR1D1_HUMAN	A0A0A0MQS9_HUMAN
biological_process	GO:0007218	neuropeptide signaling pathway	7	111	0.0630631	0.000221816	0.999938	0.242	1	NMU_HUMAN	NPFF_HUMAN	GPR37_HUMAN	SSR3_HUMAN	NXPH4_HUMAN	TEN1_HUMAN	UCN1_HUMAN
biological_process	GO:0009314	response to radiation	7	25	0.28	0.984362	0.0206636	1	1	SMC1A_HUMAN	FKBPL_HUMAN	BCL2_HUMAN	ANGP2_HUMAN	PNKP_HUMAN	POLH_HUMAN	TNR11_HUMAN
biological_process	GO:0035633	maintenance of blood-brain barrier	7	31	0.225806	0.955805	0.0944748	1	1	PECA1_HUMAN	S12A2_HUMAN	ZO3_HUMAN	WNK3_HUMAN	ZO1_HUMAN	MBP_HUMAN	DMD_HUMAN
biological_process	GO:0006268	DNA unwinding involved in DNA replication	7	23	0.304348	0.953574	0.113731	1	1	HMGA1_HUMAN	MCM3_HUMAN	PSF3_HUMAN	RECQ4_HUMAN	WRN_HUMAN	RECQ5_HUMAN	PSF2_HUMAN
biological_process	GO:0006812	cation transport	7	32	0.21875	0.0130862	0.989219	1	1	PK2L1_HUMAN	PK1L3_HUMAN	CNGA3_HUMAN	PIEZ2_HUMAN	PIEZ1_HUMAN	F8WD55_HUMAN	A0A0C4DFT0_HUMAN
biological_process	GO:0035774	positive regulation of insulin secretion involved in cellular response to glucose stimulus	7	31	0.225806	0.803142	0.339208	1	1	PLPL9_HUMAN	HIF1A_HUMAN	C2C2L_HUMAN	RFX6_HUMAN	STX4_HUMAN	PHLD_HUMAN	BAIP3_HUMAN
biological_process	GO:1903077	negative regulation of protein localization to plasma membrane	7	21	0.333333	0.942484	0.127119	1	1	LIPA1_HUMAN	AP2M1_HUMAN	DAB2_HUMAN	PICAL_HUMAN	NUMB_HUMAN	2A5A_HUMAN	B2CL1_HUMAN
biological_process	GO:0042542	response to hydrogen peroxide	7	42	0.166667	0.794834	0.275946	1	1	STK24_HUMAN	BCL2_HUMAN	PR15B_HUMAN	SDC1_HUMAN	TXNIP_HUMAN	NU5M_HUMAN	APTX_HUMAN
biological_process	GO:0007566	embryo implantation	7	41	0.170732	0.648996	0.481837	1	1	FKBP4_HUMAN	PRLR_HUMAN	RPA2_HUMAN	RECK_HUMAN	UBFL1_HUMAN	TROP_HUMAN	HMX3_HUMAN
biological_process	GO:0001942	hair follicle development	7	41	0.170732	0.915046	0.130934	1	1	LDB2_HUMAN	FZD3_HUMAN	LAMA5_HUMAN	LDB1_HUMAN	TGFB2_HUMAN	TNR19_HUMAN	A0A6I8PRU0_HUMAN
biological_process	GO:0032526	response to retinoic acid	7	47	0.148936	0.637807	0.454523	1	1	SYNJ1_HUMAN	MPRI_HUMAN	SRBP1_HUMAN	OVCA2_HUMAN	SP100_HUMAN	PTC1_HUMAN	ASXL1_HUMAN
biological_process	GO:0035116	embryonic hindlimb morphogenesis	7	28	0.25	0.872881	0.244956	1	1	NOTC1_HUMAN	FTM_HUMAN	CTNB1_HUMAN	CHD7_HUMAN	MED1_HUMAN	TBX4_HUMAN	P63_HUMAN
biological_process	GO:0048843	negative regulation of axon extension involved in axon guidance	7	27	0.259259	0.892767	0.215497	1	1	PLXA3_HUMAN	SEM4A_HUMAN	SEM4G_HUMAN	SEM4D_HUMAN	RYK_HUMAN	SEM3B_HUMAN	SEM6C_HUMAN
biological_process	GO:0030163	protein catabolic process	7	42	0.166667	0.975009	0.0293594	1	1	PJA1_HUMAN	TSSP_HUMAN	LRSM1_HUMAN	NOTC1_HUMAN	EXT1_HUMAN	TIF1A_HUMAN	A0A0C4DFQ5_HUMAN
biological_process	GO:0043542	endothelial cell migration	7	32	0.21875	0.92312	0.103673	1	1	PLXD1_HUMAN	PK3CA_HUMAN	PKHG5_HUMAN	PAXI1_HUMAN	NOS3_HUMAN	SCG2_HUMAN	ABL1_HUMAN
biological_process	GO:0010800	positive regulation of peptidyl-threonine phosphorylation	7	28	0.25	0.872881	0.244956	1	1	RIPK2_HUMAN	CH3L1_HUMAN	EGF_HUMAN	STOX1_HUMAN	TB182_HUMAN	WNK3_HUMAN	A4_HUMAN
biological_process	GO:0048662	negative regulation of smooth muscle cell proliferation	7	40	0.175	0.675608	0.447835	1	1	PI2R_HUMAN	NOS3_HUMAN	PRGC1_HUMAN	TNAP3_HUMAN	IBP3_HUMAN	IFNG_HUMAN	NDRG2_HUMAN
biological_process	GO:0040014	regulation of multicellular organism growth	7	35	0.2	0.760787	0.335812	1	1	PK3CA_HUMAN	MBD5_HUMAN	HTRA2_HUMAN	SGPL1_HUMAN	STA5B_HUMAN	STA5A_HUMAN	A4_HUMAN
biological_process	GO:1900273	positive regulation of long-term synaptic potentiation	7	23	0.304348	0.953574	0.113731	1	1	CRTC1_HUMAN	IGS11_HUMAN	SQSTM_HUMAN	STAU1_HUMAN	RELN_HUMAN	E2AK4_HUMAN	A4_HUMAN
biological_process	GO:0060828	regulation of canonical Wnt signaling pathway	7	32	0.21875	0.789401	0.253784	1	1	CCYL3_HUMAN	DACT1_HUMAN	OTUL_HUMAN	AMER3_HUMAN	AMER1_HUMAN	CCYL2_HUMAN	CTND2_HUMAN
biological_process	GO:0046847	filopodium assembly	7	19	0.368421	0.920055	0.131784	1	1	SRGP2_HUMAN	ARHG4_HUMAN	ITB4_HUMAN	FGD6_HUMAN	FGD5_HUMAN	VSTM5_HUMAN	TTYH1_HUMAN
biological_process	GO:0048013	ephrin receptor signaling pathway	7	46	0.152174	0.718723	0.412615	1	1	SI1L1_HUMAN	KALRN_HUMAN	ARG28_HUMAN	EPHB1_HUMAN	SSXT_HUMAN	ANS1B_HUMAN	ANS1A_HUMAN
biological_process	GO:0070536	protein K63-linked deubiquitination	7	30	0.233333	0.854018	0.253929	1	1	ABRX2_HUMAN	OTUD4_HUMAN	SPAT2_HUMAN	TNAP3_HUMAN	UBP33_HUMAN	ZRAN1_HUMAN	U17L2_HUMAN
biological_process	GO:0071392	cellular response to estradiol stimulus	7	41	0.170732	0.511873	0.647951	1	1	CRHBP_HUMAN	ESR2_HUMAN	ITA2_HUMAN	NCOA3_HUMAN	LCOR_HUMAN	NRIP1_HUMAN	SSR3_HUMAN
biological_process	GO:0043687	post-translational protein modification	7	69	0.101449	0.114717	0.932692	1	1	UBA3_HUMAN	A0A5F9UQ55_HUMAN	G3V5Z7_HUMAN	A0A5F9ZHS2_HUMAN	G3V295_HUMAN	F5GX11_HUMAN	G3V3I1_HUMAN
biological_process	GO:0006487	protein N-linked glycosylation	7	63	0.111111	0.0277196	0.985705	1	1	RPN2_HUMAN	RPN1_HUMAN	OST48_HUMAN	FUT8_HUMAN	DOPP1_HUMAN	GFPT1_HUMAN	Q5JYR7_HUMAN
biological_process	GO:0061025	membrane fusion	7	28	0.25	0.377906	0.69733	1	1	HACE1_HUMAN	RIMS1_HUMAN	VP33B_HUMAN	USO1_HUMAN	HUWE1_HUMAN	MYOF_HUMAN	DYSF_HUMAN
biological_process	GO:0001937	negative regulation of endothelial cell proliferation	7	32	0.21875	0.743714	0.391638	1	1	ACVL1_HUMAN	EGLN_HUMAN	COT2_HUMAN	NF1_HUMAN	SCG2_HUMAN	PTPRM_HUMAN	XDH_HUMAN
biological_process	GO:0007004	telomere maintenance via telomerase	7	23	0.304348	0.95141	0.0832199	1	1	MRE11_HUMAN	TERF1_HUMAN	TB182_HUMAN	TE2IP_HUMAN	TELO2_HUMAN	RFC1_HUMAN	RAD50_HUMAN
biological_process	GO:0001510	RNA methylation	7	29	0.241379	0.701061	0.389186	1	1	NOP2_HUMAN	NSUN2_HUMAN	TRM7_HUMAN	RBM15_HUMAN	A0A087WW35_HUMAN	B3KW44_HUMAN	H7C2P8_HUMAN
biological_process	GO:0051044	positive regulation of membrane protein ectodomain proteolysis	7	17	0.411765	0.993549	0.0244902	1	1	SH319_HUMAN	TNR1B_HUMAN	PHLD_HUMAN	RGMA_HUMAN	NRDC_HUMAN	IFNG_HUMAN	A4_HUMAN
biological_process	GO:0017015	regulation of transforming growth factor beta receptor signaling pathway	7	26	0.269231	0.963579	0.0561962	1	1	EGLN_HUMAN	ITA3_HUMAN	SMUF2_HUMAN	LTBP4_HUMAN	ZEB1_HUMAN	TGBR3_HUMAN	F6TDF5_HUMAN
biological_process	GO:0047496	vesicle transport along microtubule	7	16	0.4375	0.960966	0.0774677	1	1	TRAK2_HUMAN	HAP1_HUMAN	KINH_HUMAN	DC1I1_HUMAN	BICL1_HUMAN	GRP1_HUMAN	HD_HUMAN
biological_process	GO:0007141	male meiosis I	7	28	0.25	0.872881	0.244956	1	1	MEIOC_HUMAN	FOXJ3_HUMAN	ING2_HUMAN	BRCA2_HUMAN	BRDT_HUMAN	FOXJ2_HUMAN	SYCP3_HUMAN
biological_process	GO:0007130	synaptonemal complex assembly	7	27	0.259259	0.892767	0.215497	1	1	MEIOC_HUMAN	SYCE2_HUMAN	SYCP2_HUMAN	MLH3_HUMAN	TEX15_HUMAN	HORM1_HUMAN	EHMT2_HUMAN
biological_process	GO:0045921	positive regulation of exocytosis	7	21	0.333333	0.837059	0.238834	1	1	SYTL4_HUMAN	PLPL9_HUMAN	EXPH5_HUMAN	UN13D_HUMAN	RB27B_HUMAN	CLAP1_HUMAN	CLAP2_HUMAN
biological_process	GO:0090398	cellular senescence	7	40	0.175	0.82312	0.255991	1	1	MAPK5_HUMAN	KAT6A_HUMAN	CDN1B_HUMAN	PML_HUMAN	SRF_HUMAN	TERF2_HUMAN	ATM_HUMAN
biological_process	GO:2000251	positive regulation of actin cytoskeleton reorganization	7	19	0.368421	0.985811	0.0453374	1	1	FES_HUMAN	HCLS1_HUMAN	HAX1_HUMAN	NTRK3_HUMAN	BAIP2_HUMAN	CSF3_HUMAN	ABL1_HUMAN
biological_process	GO:1903861	positive regulation of dendrite extension	7	23	0.304348	0.953574	0.113731	1	1	SYT3_HUMAN	RIMS2_HUMAN	SMUF1_HUMAN	RN157_HUMAN	RIMS1_HUMAN	UN13A_HUMAN	CPNE5_HUMAN
biological_process	GO:0030032	lamellipodium assembly	7	36	0.194444	0.742229	0.360607	1	1	GRDN_HUMAN	ARHG4_HUMAN	CARL1_HUMAN	NUP85_HUMAN	WASF3_HUMAN	PTPRO_HUMAN	ARFP2_HUMAN
biological_process	GO:0003180	aortic valve morphogenesis	7	33	0.212121	0.749667	0.404431	1	1	ROBO2_HUMAN	ROCK2_HUMAN	NOTC1_HUMAN	NOS3_HUMAN	NFAC1_HUMAN	ROBO1_HUMAN	ROCK1_HUMAN
biological_process	GO:0002062	chondrocyte differentiation	7	46	0.152174	0.842757	0.219007	1	1	RUNX2_HUMAN	ATS7_HUMAN	MEF2C_HUMAN	PHLD_HUMAN	ATS12_HUMAN	MEF2D_HUMAN	A0A7I2PJA1_HUMAN
biological_process	GO:0072332	intrinsic apoptotic signaling pathway by p53 class mediator	7	25	0.28	0.997902	0.00452398	1	1	E2F1_HUMAN	MBB1A_HUMAN	P53_HUMAN	TNR27_HUMAN	IF16_HUMAN	DDX5_HUMAN	JMY_HUMAN
biological_process	GO:0048935	peripheral nervous system neuron development	7	16	0.4375	0.985811	0.0453374	1	1	ETV1_HUMAN	NTRK2_HUMAN	ONEC2_HUMAN	HXD10_HUMAN	F8WEH6_HUMAN	C9J4P4_HUMAN	B5MCT2_HUMAN
biological_process	GO:0006376	mRNA splice site selection	7	34	0.205882	0.787067	0.332708	1	1	KHDC4_HUMAN	CELF1_HUMAN	SRS10_HUMAN	SETX_HUMAN	CELF3_HUMAN	CELF2_HUMAN	E9PC62_HUMAN
biological_process	GO:0021510	spinal cord development	7	28	0.25	0.997774	0.0044438	1	1	PKD1_HUMAN	NF1_HUMAN	PLDX1_HUMAN	PKD2_HUMAN	VITRN_HUMAN	BAG3_HUMAN	MED12_HUMAN
biological_process	GO:0048025	negative regulation of mRNA splicing, via spliceosome	7	22	0.318182	0.964108	0.0932465	1	1	SRSF4_HUMAN	SRS10_HUMAN	SRS12_HUMAN	SFSWA_HUMAN	U2AF2_HUMAN	RBM10_HUMAN	ACINU_HUMAN
biological_process	GO:0030521	androgen receptor signaling pathway	7	24	0.291667	0.937227	0.115521	1	1	TMF1_HUMAN	ARI1A_HUMAN	DAXX_HUMAN	FKBP4_HUMAN	DDX17_HUMAN	ZMIZ1_HUMAN	DDX5_HUMAN
biological_process	GO:0051966	regulation of synaptic transmission, glutamatergic	7	32	0.21875	0.341653	0.762909	1	1	DGKI_HUMAN	MEF2C_HUMAN	PLPR4_HUMAN	UCN1_HUMAN	UN13A_HUMAN	HOME1_HUMAN	A0A087WV00_HUMAN
biological_process	GO:0048147	negative regulation of fibroblast proliferation	7	29	0.241379	0.827943	0.307064	1	1	PEX2_HUMAN	P53_HUMAN	NF1_HUMAN	MORC3_HUMAN	NLRC3_HUMAN	TNFB_HUMAN	CLM8_HUMAN
biological_process	GO:0051928	positive regulation of calcium ion transport	7	28	0.25	0.0819137	0.94893	1	1	MYLK_HUMAN	ANK2_HUMAN	CACB2_HUMAN	JAK3_HUMAN	WNK3_HUMAN	HOME1_HUMAN	EFC4B_HUMAN
biological_process	GO:0043507	positive regulation of JUN kinase activity	7	42	0.166667	0.482504	0.674043	1	1	M3K12_HUMAN	ERN2_HUMAN	M4K2_HUMAN	TNR11_HUMAN	TAOK3_HUMAN	TLR9_HUMAN	ARHG5_HUMAN
biological_process	GO:1990869	cellular response to chemokine	7	17	0.411765	0.436266	0.677565	1	1	STK39_HUMAN	CCL21_HUMAN	OXSR1_HUMAN	S12A2_HUMAN	WNK1_HUMAN	ZC12A_HUMAN	DOCK8_HUMAN
biological_process	GO:0043691	reverse cholesterol transport	7	19	0.368421	0.985811	0.0453374	1	1	APOA1_HUMAN	APOA2_HUMAN	ABCA5_HUMAN	LIPE_HUMAN	LIPC_HUMAN	APOA4_HUMAN	A0A0A0MQU7_HUMAN
biological_process	GO:0048709	oligodendrocyte differentiation	7	24	0.291667	0.977264	0.0393181	1	1	NOTC1_HUMAN	BNIP3_HUMAN	NRG1_HUMAN	PTPRZ_HUMAN	NTRK2_HUMAN	MYRF_HUMAN	GLI3_HUMAN
biological_process	GO:0002076	osteoblast development	7	20	0.35	0.980091	0.0590294	1	1	RUNX2_HUMAN	LRP5_HUMAN	MEN1_HUMAN	SATB2_HUMAN	HXA2_HUMAN	GLI2_HUMAN	A0A7I2PJA1_HUMAN
biological_process	GO:0000387	spliceosomal snRNP assembly	7	47	0.148936	0.397383	0.725319	1	1	SART3_HUMAN	DDX20_HUMAN	TGS1_HUMAN	GEMI4_HUMAN	GEMI5_HUMAN	ANM5_HUMAN	I3L2C7_HUMAN
biological_process	GO:0000289	nuclear-transcribed mRNA poly(A) tail shortening	7	16	0.4375	0.999052	0.00337647	1	1	SMAG2_HUMAN	PAN2_HUMAN	SMAG1_HUMAN	TUT4_HUMAN	PAN3_HUMAN	CNOT2_HUMAN	A0A0C4DFZ9_HUMAN
biological_process	GO:0031334	positive regulation of protein-containing complex assembly	7	54	0.12963	0.985164	0.0208833	1	1	FNIP2_HUMAN	FAF1_HUMAN	NRG1_HUMAN	ICE1_HUMAN	IFNG_HUMAN	BMF_HUMAN	CLC7A_HUMAN
biological_process	GO:0045600	positive regulation of fat cell differentiation	7	51	0.137255	0.0919186	0.953459	1	1	LRP5_HUMAN	KLF5_HUMAN	CREB1_HUMAN	STK4_HUMAN	XBP1_HUMAN	ZC12A_HUMAN	ASXL2_HUMAN
biological_process	GO:0090161	Golgi ribbon formation	7	13	0.538462	0.999313	0.00427063	1	1	STX6_HUMAN	GCC2_HUMAN	STX16_HUMAN	TRIPB_HUMAN	MY18A_HUMAN	GOGA2_HUMAN	ANM5_HUMAN
biological_process	GO:0070059	intrinsic apoptotic signaling pathway in response to endoplasmic reticulum stress	7	36	0.194444	0.31137	0.795491	1	1	ITPR1_HUMAN	BCL2_HUMAN	ERN2_HUMAN	PML_HUMAN	P53_HUMAN	PR15A_HUMAN	TR10B_HUMAN
biological_process	GO:0007250	activation of NF-kappaB-inducing kinase activity	7	23	0.304348	0.953574	0.113731	1	1	MALT1_HUMAN	CH3L1_HUMAN	TNF15_HUMAN	TR10B_HUMAN	TLR3_HUMAN	IRAK1_HUMAN	CAR14_HUMAN
biological_process	GO:0002755	MyD88-dependent toll-like receptor signaling pathway	7	42	0.166667	0.523466	0.627852	1	1	IRAK3_HUMAN	TLR1_HUMAN	TLR9_HUMAN	IRAK1_HUMAN	BTK_HUMAN	H0Y858_HUMAN	D6RAP2_HUMAN
biological_process	GO:0045088	regulation of innate immune response	7	21	0.333333	0.97806	0.0304546	1	1	NF2L2_HUMAN	ERAP1_HUMAN	RN135_HUMAN	PTN22_HUMAN	DHX58_HUMAN	DP13B_HUMAN	N4BP1_HUMAN
biological_process	GO:0061158	3'-UTR-mediated mRNA destabilization	7	17	0.411765	0.993549	0.0244902	1	1	RENT1_HUMAN	DHX36_HUMAN	FUBP2_HUMAN	TADBP_HUMAN	PKHN1_HUMAN	ZC12A_HUMAN	RC3H1_HUMAN
biological_process	GO:1902430	negative regulation of amyloid-beta formation	7	18	0.388889	0.990236	0.0338617	1	1	RTN3_HUMAN	HAP1_HUMAN	BIN1_HUMAN	ROCK1_HUMAN	PIN1_HUMAN	NTRK2_HUMAN	GGA3_HUMAN
biological_process	GO:0032967	positive regulation of collagen biosynthetic process	7	27	0.259259	0.892767	0.215497	1	1	SUCO_HUMAN	LARP6_HUMAN	EGLN_HUMAN	CR3L1_HUMAN	ITA2_HUMAN	SPB7_HUMAN	UCN1_HUMAN
biological_process	GO:0046326	positive regulation of glucose import	7	36	0.194444	0.662561	0.501211	1	1	NF2L2_HUMAN	SRBS1_HUMAN	INSR_HUMAN	KLF15_HUMAN	OSBL8_HUMAN	P85A_HUMAN	MEF2A_HUMAN
biological_process	GO:0071397	cellular response to cholesterol	7	17	0.411765	0.993549	0.0244902	1	1	LRP6_HUMAN	PHLD_HUMAN	NF2L1_HUMAN	PTC1_HUMAN	ASTRA_HUMAN	ASTRB_HUMAN	A0A1B0GUD6_HUMAN
biological_process	GO:0003148	outflow tract septum morphogenesis	7	25	0.28	0.926966	0.160979	1	1	ROBO2_HUMAN	LRP2_HUMAN	EGLN_HUMAN	FOG2_HUMAN	NRP2_HUMAN	ROBO1_HUMAN	TGFB2_HUMAN
biological_process	GO:0034394	protein localization to cell surface	7	32	0.21875	0.741606	0.365222	1	1	ANK2_HUMAN	ANGP1_HUMAN	CTNB1_HUMAN	SMUF1_HUMAN	STX4_HUMAN	GGA2_HUMAN	GGA3_HUMAN
biological_process	GO:1990573	potassium ion import across plasma membrane	7	44	0.159091	0.82352	0.281277	1	1	S12A7_HUMAN	S12A1_HUMAN	KCNQ1_HUMAN	KCNH2_HUMAN	S12A2_HUMAN	S12A8_HUMAN	S12A6_HUMAN
biological_process	GO:0021772	olfactory bulb development	7	18	0.388889	0.99918	0.00280847	1	1	KIF14_HUMAN	FTM_HUMAN	EOMES_HUMAN	CHD7_HUMAN	EXT1_HUMAN	DLX2_HUMAN	TTC8_HUMAN
biological_process	GO:0000956	nuclear-transcribed mRNA catabolic process	7	23	0.304348	0.991684	0.0133567	1	1	TR150_HUMAN	RENT1_HUMAN	DHX34_HUMAN	XRN1_HUMAN	RC3H1_HUMAN	DDX5_HUMAN	H7C5E4_HUMAN
biological_process	GO:0030488	tRNA methylation	7	31	0.225806	0.571865	0.592249	1	1	MET2B_HUMAN	MET2A_HUMAN	NSUN2_HUMAN	TYW2_HUMAN	TRM7_HUMAN	TARB1_HUMAN	ALKB8_HUMAN
biological_process	GO:0050801	ion homeostasis	7	16	0.4375	1.39879e-05	0.999991	0.018	1	STK39_HUMAN	B3AT_HUMAN	B3A3_HUMAN	WNK4_HUMAN	WNK2_HUMAN	WNK3_HUMAN	WNK1_HUMAN
biological_process	GO:0070593	dendrite self-avoidance	7	17	0.411765	0.993549	0.0244902	1	1	ROBO3_HUMAN	EXT1_HUMAN	ROBO4_HUMAN	TUTLA_HUMAN	MYPN_HUMAN	DSCAM_HUMAN	DSCL1_HUMAN
biological_process	GO:0051973	positive regulation of telomerase activity	7	36	0.194444	0.662561	0.501211	1	1	MAPK5_HUMAN	GRHL2_HUMAN	CTNB1_HUMAN	HMBX1_HUMAN	GREM1_HUMAN	PNKP_HUMAN	NAF1_HUMAN
biological_process	GO:0006471	protein ADP-ribosylation	7	33	0.212121	0.922532	0.140925	1	1	PARP8_HUMAN	SIR2_HUMAN	SIR6_HUMAN	PARP3_HUMAN	PARP9_HUMAN	PARPT_HUMAN	PARP6_HUMAN
biological_process	GO:0048596	embryonic camera-type eye morphogenesis	7	15	0.466667	0.9297	0.148765	1	1	SP3_HUMAN	HIPK1_HUMAN	PAX6_HUMAN	KDM2B_HUMAN	ZEB1_HUMAN	HIPK2_HUMAN	F6TDF5_HUMAN
biological_process	GO:0031663	lipopolysaccharide-mediated signaling pathway	7	33	0.212121	0.468516	0.663335	1	1	RIPK2_HUMAN	MALT1_HUMAN	NOS3_HUMAN	PTN22_HUMAN	LYRIC_HUMAN	IRAK1_HUMAN	BPI_HUMAN
biological_process	GO:0055013	cardiac muscle cell development	7	21	0.333333	0.980024	0.0374817	1	1	TITIN_HUMAN	MYH6_HUMAN	MY18B_HUMAN	MYH11_HUMAN	ALPK3_HUMAN	ASB2_HUMAN	ALPK2_HUMAN
biological_process	GO:0010801	negative regulation of peptidyl-threonine phosphorylation	7	17	0.411765	0.993549	0.0244902	1	1	DDIT4_HUMAN	DGKQ_HUMAN	SIR2_HUMAN	SPY2_HUMAN	PARD3_HUMAN	IF4G1_HUMAN	CADM4_HUMAN
biological_process	GO:0048705	skeletal system morphogenesis	7	32	0.21875	0.907596	0.122107	1	1	PKHA1_HUMAN	FMN1_HUMAN	SGPL1_HUMAN	PARPT_HUMAN	RYK_HUMAN	TBX4_HUMAN	ZFAN5_HUMAN
biological_process	GO:0007628	adult walking behavior	7	31	0.225806	0.803142	0.339208	1	1	KLHL1_HUMAN	HTRA2_HUMAN	CHD7_HUMAN	OXR1_HUMAN	SPTN4_HUMAN	HIPK2_HUMAN	DAB1_HUMAN
biological_process	GO:0061003	positive regulation of dendritic spine morphogenesis	7	18	0.388889	0.990236	0.0338617	1	1	CAPR1_HUMAN	CAPR2_HUMAN	DHX36_HUMAN	RELN_HUMAN	DREB_HUMAN	CUX2_HUMAN	BAIP2_HUMAN
biological_process	GO:0006892	post-Golgi vesicle-mediated transport	7	22	0.318182	0.969205	0.0489339	1	1	GBF1_HUMAN	SCAM2_HUMAN	SCAM1_HUMAN	MYO5A_HUMAN	AP4M1_HUMAN	J3KSS7_HUMAN	B3KNW1_HUMAN
biological_process	GO:0051382	kinetochore assembly	7	41	0.170732	0.551606	0.601536	1	1	CENPF_HUMAN	DLGP5_HUMAN	POGZ_HUMAN	CENPE_HUMAN	CENPT_HUMAN	H3BTR4_HUMAN	H3BUW2_HUMAN
biological_process	GO:2000310	regulation of NMDA receptor activity	7	16	0.4375	0.995213	0.0161405	1	1	CRHBP_HUMAN	MEF2C_HUMAN	RGRF2_HUMAN	RELN_HUMAN	RGRF1_HUMAN	DLG4_HUMAN	A4_HUMAN
biological_process	GO:0014066	regulation of phosphatidylinositol 3-kinase signaling	7	18	0.388889	0.982199	0.0302354	1	1	CEP55_HUMAN	PI51C_HUMAN	GRP1_HUMAN	PTN13_HUMAN	CEAM1_HUMAN	CRNN_HUMAN	H0Y432_HUMAN
biological_process	GO:0043113	receptor clustering	7	28	0.25	0.527982	0.602617	1	1	LRRC7_HUMAN	ITAL_HUMAN	SYGP1_HUMAN	MADCA_HUMAN	DLG4_HUMAN	AGRIN_HUMAN	A0A087X208_HUMAN
biological_process	GO:0008340	determination of adult lifespan	7	19	0.368421	0.985811	0.0453374	1	1	P53_HUMAN	SHIP1_HUMAN	PRDM2_HUMAN	TREX1_HUMAN	RAD54_HUMAN	RA54B_HUMAN	ATM_HUMAN
biological_process	GO:0060324	face development	7	19	0.368421	0.968584	0.0627734	1	1	GRHL2_HUMAN	BBS4_HUMAN	CHD7_HUMAN	MKKS_HUMAN	SRF_HUMAN	ZFAN5_HUMAN	RAF1_HUMAN
biological_process	GO:0045671	negative regulation of osteoclast differentiation	7	28	0.25	0.881593	0.223009	1	1	CTNB1_HUMAN	P85A_HUMAN	NF1_HUMAN	SHIP1_HUMAN	TR11B_HUMAN	TLR3_HUMAN	LIRB3_HUMAN
biological_process	GO:0032438	melanosome organization	7	23	0.304348	0.942484	0.127119	1	1	LYST_HUMAN	KI13A_HUMAN	FYV1_HUMAN	RAB32_HUMAN	PMEL_HUMAN	AP3D1_HUMAN	AP1G1_HUMAN
biological_process	GO:0045916	negative regulation of complement activation	7	10	0.7	0.993129	0.021702	1	1	A0A7I2V2D2_HUMAN	A0A7I2V5R3_HUMAN	H9KV48_HUMAN	E9PGN7_HUMAN	A0A7I2V2X2_HUMAN	A0A7I2V4I9_HUMAN	A0A087WUD9_HUMAN
biological_process	GO:0035458	cellular response to interferon-beta	7	33	0.212121	0.749667	0.404431	1	1	HTRA2_HUMAN	MNDA_HUMAN	PNPT1_HUMAN	STING_HUMAN	TREX1_HUMAN	TLR3_HUMAN	IF16_HUMAN
biological_process	GO:0050873	brown fat cell differentiation	7	32	0.21875	0.341676	0.782387	1	1	BNIP3_HUMAN	LAMB3_HUMAN	PRD16_HUMAN	PRGC1_HUMAN	ZN516_HUMAN	COE2_HUMAN	A0A0A0MQS9_HUMAN
biological_process	GO:0055007	cardiac muscle cell differentiation	7	19	0.368421	0.998242	0.00348857	1	1	KDM6B_HUMAN	SIK1_HUMAN	NRG1_HUMAN	TSC1_HUMAN	MYCD_HUMAN	AKP13_HUMAN	ASB2_HUMAN
biological_process	GO:0034614	cellular response to reactive oxygen species	7	37	0.189189	0.74622	0.326883	1	1	NCF1_HUMAN	PRGC2_HUMAN	ER6L2_HUMAN	PKD2_HUMAN	TREX1_HUMAN	KKCC2_HUMAN	BTK_HUMAN
biological_process	GO:0031018	endocrine pancreas development	7	20	0.35	0.694594	0.439418	1	1	MNX1_HUMAN	RFX6_HUMAN	RFX3_HUMAN	ONEC2_HUMAN	IL6RA_HUMAN	HNF1B_HUMAN	A0A0A0MQU7_HUMAN
biological_process	GO:0090136	epithelial cell-cell adhesion	7	35	0.2	0.692488	0.45829	1	1	KIFC3_HUMAN	SRF_HUMAN	PKHA7_HUMAN	DESP_HUMAN	CTNA1_HUMAN	E5RGY7_HUMAN	C9IZ88_HUMAN
biological_process	GO:0003203	endocardial cushion morphogenesis	7	18	0.388889	0.936134	0.127445	1	1	ACVL1_HUMAN	NOTC1_HUMAN	EGLN_HUMAN	NOS3_HUMAN	MDM2_HUMAN	TGFB2_HUMAN	ACVR1_HUMAN
biological_process	GO:0006024	glycosaminoglycan biosynthetic process	7	41	0.170732	0.126075	0.923609	1	1	EXT1_HUMAN	GALT5_HUMAN	H6ST2_HUMAN	HS3S2_HUMAN	E9PF17_HUMAN	H0YMF1_HUMAN	A0A5K1VW97_HUMAN
biological_process	GO:0030193	regulation of blood coagulation	7	16	0.4375	0.894572	0.162941	1	1	A0A7I2V2D2_HUMAN	A0A7I2V5R3_HUMAN	H9KV48_HUMAN	E9PGN7_HUMAN	A0A7I2V2X2_HUMAN	A0A7I2V4I9_HUMAN	A0A087WUD9_HUMAN
biological_process	GO:0048844	artery morphogenesis	7	24	0.291667	0.998607	0.00323176	1	1	EGLN_HUMAN	APOB_HUMAN	ANGL3_HUMAN	PRDM1_HUMAN	LDLR_HUMAN	NF1_HUMAN	ZMIZ1_HUMAN
biological_process	GO:0006978	DNA damage response, signal transduction by p53 class mediator resulting in transcription of p21 class mediator	7	14	0.5	0.990236	0.0338617	1	1	MUC1_HUMAN	FOXM1_HUMAN	BRCA2_HUMAN	P53_HUMAN	CHK2_HUMAN	SP100_HUMAN	HIPK2_HUMAN
biological_process	GO:0016045	detection of bacterium	7	12	0.583333	0.999243	0.00323231	1	1	HLAA_HUMAN	BIRC1_HUMAN	NOD2_HUMAN	PGRP2_HUMAN	NOD1_HUMAN	PGRP4_HUMAN	HLAB_HUMAN
biological_process	GO:2000651	positive regulation of sodium ion transmembrane transporter activity	7	9	0.777778	0.993549	0.0244902	1	1	ANK3_HUMAN	WNK4_HUMAN	WNK2_HUMAN	WNK3_HUMAN	WNK1_HUMAN	DMD_HUMAN	A0A075B6G3_HUMAN
biological_process	GO:0032331	negative regulation of chondrocyte differentiation	7	21	0.333333	0.953574	0.113731	1	1	CTNB1_HUMAN	GREM1_HUMAN	ATS7_HUMAN	LTBP3_HUMAN	ATS12_HUMAN	FBLN3_HUMAN	A0A7I2PJA1_HUMAN
biological_process	GO:0032786	positive regulation of DNA-templated transcription, elongation	7	18	0.388889	0.993073	0.0184895	1	1	ERCC6_HUMAN	ELL_HUMAN	KAT7_HUMAN	SCAF8_HUMAN	SPT5H_HUMAN	CCNK_HUMAN	CCNT1_HUMAN
biological_process	GO:0031848	protection from non-homologous end joining at telomere	7	13	0.538462	0.999225	0.0040641	1	1	DCR1B_HUMAN	TFP11_HUMAN	TE2IP_HUMAN	TERF2_HUMAN	DCR1C_HUMAN	DCR1A_HUMAN	U3KQ35_HUMAN
biological_process	GO:0008612	peptidyl-lysine modification to peptidyl-hypusine	7	15	0.466667	0.99758	0.0113756	1	1	DHYS_HUMAN	M0R253_HUMAN	M0QX43_HUMAN	A0A3B3IU31_HUMAN	Q5J8M5_HUMAN	B4E3M2_HUMAN	A0A087WZK0_HUMAN
biological_process	GO:0080111	DNA demethylation	7	23	0.304348	0.787067	0.332708	1	1	TET1_HUMAN	TET2_HUMAN	TET3_HUMAN	ALKB1_HUMAN	E7EQS8_HUMAN	E7EPB1_HUMAN	A0A5H1ZRP3_HUMAN
biological_process	GO:1900364	negative regulation of mRNA polyadenylation	7	20	0.35	0.980091	0.0590294	1	1	BRE1A_HUMAN	SPT5H_HUMAN	ZC3HE_HUMAN	CCNT1_HUMAN	H0YJA2_HUMAN	G3V411_HUMAN	G3V256_HUMAN
biological_process	GO:0043631	RNA polyadenylation	7	16	0.4375	0.99643	0.00723852	1	1	PAPOA_HUMAN	PNPT1_HUMAN	G3V457_HUMAN	G3XAH6_HUMAN	A0A7N4YH79_HUMAN	G3V3I9_HUMAN	A0A0C4DGK1_HUMAN
biological_process	GO:0042471	ear morphogenesis	7	14	0.5	0.991372	0.0145422	1	1	NIPBL_HUMAN	F8WB53_HUMAN	A0A2R8Y6K4_HUMAN	A0A2R8YGM9_HUMAN	E7EQM5_HUMAN	A0A2R8YET7_HUMAN	A6NCB9_HUMAN
biological_process	GO:0018094	protein polyglycylation	7	25	0.28	0.926966	0.160979	1	1	TTL10_HUMAN	TTLL3_HUMAN	H3BLT7_HUMAN	H0Y5E3_HUMAN	J3KQB2_HUMAN	C9JSD3_HUMAN	A0A0A6YYG9_HUMAN
biological_process	GO:0030889	negative regulation of B cell proliferation	6	18	0.333333	0.966138	0.096342	1	1	MNDA_HUMAN	SHIP1_HUMAN	RC3H1_HUMAN	BTK_HUMAN	ATM_HUMAN	CLM8_HUMAN
biological_process	GO:0034198	cellular response to amino acid starvation	6	49	0.122449	0.256194	0.851825	1	1	DEPD5_HUMAN	RN152_HUMAN	SESN3_HUMAN	SZT2_HUMAN	E2AK4_HUMAN	GCN1_HUMAN
biological_process	GO:0000380	alternative mRNA splicing, via spliceosome	6	28	0.214286	0.717346	0.371307	1	1	DDX17_HUMAN	DHX9_HUMAN	SPF45_HUMAN	SFSWA_HUMAN	CDK13_HUMAN	DDX5_HUMAN
biological_process	GO:0033169	histone H3-K9 demethylation	6	13	0.461538	0.995729	0.0202007	1	1	JHD2C_HUMAN	KDM3B_HUMAN	KDM4D_HUMAN	HAIR_HUMAN	KDM4B_HUMAN	KDM4E_HUMAN
biological_process	GO:1902166	negative regulation of intrinsic apoptotic signaling pathway in response to DNA damage by p53 class mediator	6	16	0.375	0.982938	0.0575064	1	1	TAF9B_HUMAN	MARH7_HUMAN	MUC1_HUMAN	BCL2_HUMAN	ATAD5_HUMAN	ING2_HUMAN
biological_process	GO:0043923	positive regulation by host of viral transcription	6	17	0.352941	0.97551	0.0755153	1	1	SNW1_HUMAN	CTDP1_HUMAN	EP300_HUMAN	SP1_HUMAN	CCNT1_HUMAN	CHD1_HUMAN
biological_process	GO:0050909	sensory perception of taste	6	33	0.181818	0.236239	0.846315	1	1	P2RX2_HUMAN	T2R41_HUMAN	TRPM5_HUMAN	E9PRW0_HUMAN	A0A0C4DGF4_HUMAN	E9PQF7_HUMAN
biological_process	GO:0035987	endodermal cell differentiation	6	28	0.214286	0.993935	0.0147265	1	1	LAMA3_HUMAN	LAMB1_HUMAN	FINC_HUMAN	LAMB3_HUMAN	SETD2_HUMAN	CO7A1_HUMAN
biological_process	GO:0099560	synaptic membrane adhesion	6	24	0.25	0.892767	0.215497	1	1	PTPRD_HUMAN	LRFN5_HUMAN	NRG1_HUMAN	SPRL1_HUMAN	SLIK2_HUMAN	SLIK3_HUMAN
biological_process	GO:0050901	leukocyte tethering or rolling	6	20	0.3	0.862379	0.250333	1	1	PDXL2_HUMAN	EXT1_HUMAN	SELPL_HUMAN	ROCK1_HUMAN	MADCA_HUMAN	ADDB_HUMAN
biological_process	GO:0071364	cellular response to epidermal growth factor stimulus	6	44	0.136364	0.277543	0.843649	1	1	PAX2_HUMAN	PTN12_HUMAN	MED1_HUMAN	STA5B_HUMAN	DAB2_HUMAN	BAIP2_HUMAN
biological_process	GO:0034122	negative regulation of toll-like receptor signaling pathway	6	17	0.352941	0.971886	0.0605201	1	1	LRC14_HUMAN	IRAK3_HUMAN	CATIN_HUMAN	GPS2_HUMAN	OTUD4_HUMAN	TLR9_HUMAN
biological_process	GO:0030282	bone mineralization	6	49	0.122449	0.159542	0.890864	1	1	KLF10_HUMAN	TETN_HUMAN	ZBT40_HUMAN	CER1_HUMAN	CO1A2_HUMAN	X6RAN8_HUMAN
biological_process	GO:0030278	regulation of ossification	6	15	0.4	0.634625	0.452015	1	1	PE2R4_HUMAN	PBX1_HUMAN	RUNX2_HUMAN	INTU_HUMAN	EGR2_HUMAN	ACVR1_HUMAN
biological_process	GO:0046325	negative regulation of glucose import	6	15	0.4	0.988624	0.0423399	1	1	GRB10_HUMAN	ENPP1_HUMAN	SIR6_HUMAN	STXB3_HUMAN	ACE_HUMAN	DP13B_HUMAN
biological_process	GO:0048661	positive regulation of smooth muscle cell proliferation	6	57	0.105263	0.0407497	0.980612	1	1	PK3CA_HUMAN	ITA2_HUMAN	ZN143_HUMAN	X3CL1_HUMAN	IL6RA_HUMAN	IRAK1_HUMAN
biological_process	GO:0030099	myeloid cell differentiation	6	21	0.285714	0.917895	0.102818	1	1	KAT6A_HUMAN	IRF8_HUMAN	PML_HUMAN	NCOA6_HUMAN	TET2_HUMAN	IF16_HUMAN
biological_process	GO:0045840	positive regulation of mitotic nuclear division	6	29	0.206897	0.890378	0.19184	1	1	LRP5_HUMAN	AURKA_HUMAN	INSR_HUMAN	EGF_HUMAN	NUSAP_HUMAN	NUP62_HUMAN
biological_process	GO:0006091	generation of precursor metabolites and energy	6	47	0.12766	4.27713e-15	1	0	1	KPB1_HUMAN	DHTK1_HUMAN	ENPP1_HUMAN	KPBB_HUMAN	XYLB_HUMAN	TREX1_HUMAN
biological_process	GO:0001541	ovarian follicle development	6	42	0.142857	0.219553	0.872213	1	1	BCL2_HUMAN	TAF4_HUMAN	ATM_HUMAN	B2CL1_HUMAN	EI2BD_HUMAN	CTNA1_HUMAN
biological_process	GO:0048565	digestive tract development	6	28	0.214286	0.985284	0.0243465	1	1	COBL_HUMAN	CLMP_HUMAN	NIPBL_HUMAN	PKD1_HUMAN	CHD8_HUMAN	MYCD_HUMAN
biological_process	GO:0045070	positive regulation of viral genome replication	6	30	0.2	0.628257	0.549644	1	1	LARP1_HUMAN	DSRAD_HUMAN	NOTC1_HUMAN	PABP1_HUMAN	SRPK1_HUMAN	STAU1_HUMAN
biological_process	GO:0030224	monocyte differentiation	6	17	0.352941	0.946571	0.110262	1	1	PDE2A_HUMAN	SP3_HUMAN	MED1_HUMAN	FAS_HUMAN	MYH9_HUMAN	IF16_HUMAN
biological_process	GO:1901998	toxin transport	6	37	0.162162	0.467597	0.697773	1	1	BNIP3_HUMAN	COPB2_HUMAN	TCPH_HUMAN	ANTRL_HUMAN	CRTC2_HUMAN	A0A087WXL6_HUMAN
biological_process	GO:0007193	adenylate cyclase-inhibiting G protein-coupled receptor signaling pathway	6	55	0.109091	0.0509253	0.976128	1	1	PDE2A_HUMAN	GPR37_HUMAN	A4_HUMAN	AKA12_HUMAN	ADCY5_HUMAN	5HT1E_HUMAN
biological_process	GO:0043116	negative regulation of vascular permeability	6	16	0.375	0.994391	0.0199093	1	1	PDE2A_HUMAN	ANGP1_HUMAN	CEAM1_HUMAN	AKA12_HUMAN	AMOT_HUMAN	A0A087X0K9_HUMAN
biological_process	GO:0010821	regulation of mitochondrion organization	6	20	0.3	0.84312	0.206399	1	1	PDE2A_HUMAN	MIRO1_HUMAN	EP300_HUMAN	STOX1_HUMAN	SQSTM_HUMAN	AT132_HUMAN
biological_process	GO:2000379	positive regulation of reactive oxygen species metabolic process	6	32	0.1875	0.468447	0.652823	1	1	NF2L2_HUMAN	DCXR_HUMAN	P53_HUMAN	RIPK1_HUMAN	XDH_HUMAN	ZC12A_HUMAN
biological_process	GO:0006198	cAMP catabolic process	6	24	0.25	0.863645	0.270403	1	1	PDE4B_HUMAN	PDE4D_HUMAN	PDE8B_HUMAN	A0A087WSZ7_HUMAN	A0A1B0GW84_HUMAN	A0A2R8Y4E6_HUMAN
biological_process	GO:0033137	negative regulation of peptidyl-serine phosphorylation	6	27	0.222222	0.692936	0.482014	1	1	PDE4D_HUMAN	DDIT4_HUMAN	HGF_HUMAN	SAC2_HUMAN	DMD_HUMAN	A0A075B6G3_HUMAN
biological_process	GO:0007339	binding of sperm to zona pellucida	6	45	0.133333	0.299292	0.821013	1	1	ZP2_HUMAN	TCPH_HUMAN	UBP2L_HUMAN	FETUB_HUMAN	ADA18_HUMAN	ADA32_HUMAN
biological_process	GO:0002091	negative regulation of receptor internalization	6	14	0.428571	0.995936	0.0170623	1	1	LRRT2_HUMAN	AN13B_HUMAN	RIN3_HUMAN	DLG4_HUMAN	AN13A_HUMAN	ATX2_HUMAN
biological_process	GO:0051781	positive regulation of cell division	6	77	0.0779221	0.99666	0.00568311	1	1	MACC1_HUMAN	SIR2_HUMAN	TGFB2_HUMAN	VEGFB_HUMAN	ZNF16_HUMAN	CSPP1_HUMAN
biological_process	GO:0031954	positive regulation of protein autophosphorylation	6	24	0.25	0.982594	0.0463305	1	1	MRE11_HUMAN	TB182_HUMAN	TAOK2_HUMAN	RAD50_HUMAN	NBN_HUMAN	NEK10_HUMAN
biological_process	GO:0002548	monocyte chemotaxis	6	43	0.139535	0.0758867	0.962571	1	1	CCL21_HUMAN	CCR2_HUMAN	TNR11_HUMAN	PTPRO_HUMAN	X3CL1_HUMAN	IL6RA_HUMAN
biological_process	GO:0045737	positive regulation of cyclin-dependent protein serine/threonine kinase activity	6	20	0.3	0.940971	0.145963	1	1	CDN1B_HUMAN	PKD1_HUMAN	PKD2_HUMAN	PSRC1_HUMAN	CDC6_HUMAN	CCND3_HUMAN
biological_process	GO:0061098	positive regulation of protein tyrosine kinase activity	6	30	0.2	0.495661	0.653188	1	1	SRCN1_HUMAN	RELN_HUMAN	ACE_HUMAN	DLG4_HUMAN	CASS4_HUMAN	A4_HUMAN
biological_process	GO:0072593	reactive oxygen species metabolic process	6	35	0.171429	0.599005	0.466322	1	1	PAX2_HUMAN	DDIT4_HUMAN	BCL2_HUMAN	BNIP3_HUMAN	VAV_HUMAN	NNTM_HUMAN
biological_process	GO:0034375	high-density lipoprotein particle remodeling	6	17	0.352941	0.97551	0.0755153	1	1	APOA1_HUMAN	APOA2_HUMAN	ABCA5_HUMAN	LIPE_HUMAN	LIPC_HUMAN	APOA4_HUMAN
biological_process	GO:0015914	phospholipid transport	6	37	0.162162	0.841661	0.21429	1	1	OSBL8_HUMAN	PITM1_HUMAN	LDLR_HUMAN	A0A0A0MR22_HUMAN	H0YMP8_HUMAN	A0A2R8YDI5_HUMAN
biological_process	GO:0010875	positive regulation of cholesterol efflux	6	26	0.230769	0.812571	0.340217	1	1	LRP1_HUMAN	APOA1_HUMAN	GPS2_HUMAN	NR1H2_HUMAN	PTC1_HUMAN	ABCAC_HUMAN
biological_process	GO:0002088	lens development in camera-type eye	6	42	0.142857	0.822055	0.2549	1	1	FAT1_HUMAN	BROMI_HUMAN	MED1_HUMAN	PAX6_HUMAN	WNT2_HUMAN	NHS_HUMAN
biological_process	GO:1902287	semaphorin-plexin signaling pathway involved in axon guidance	6	15	0.4	0.988624	0.0423399	1	1	PLXA3_HUMAN	PLXA4_HUMAN	PLXB1_HUMAN	PLXB2_HUMAN	PLXB3_HUMAN	PLXD1_HUMAN
biological_process	GO:0019915	lipid storage	6	33	0.181818	0.458177	0.644192	1	1	PLIN2_HUMAN	CRY1_HUMAN	APOA1_HUMAN	ANGL3_HUMAN	NRIP1_HUMAN	STA5B_HUMAN
biological_process	GO:1900745	positive regulation of p38MAPK cascade	6	32	0.1875	0.628257	0.549644	1	1	PJA2_HUMAN	STK39_HUMAN	M3K3_HUMAN	NCF1_HUMAN	XDH_HUMAN	ZC12A_HUMAN
biological_process	GO:0090050	positive regulation of cell migration involved in sprouting angiogenesis	6	21	0.285714	0.925003	0.174349	1	1	HDAC9_HUMAN	M3K3_HUMAN	JCAD_HUMAN	P3C2A_HUMAN	FGFP1_HUMAN	ABL1_HUMAN
biological_process	GO:0060707	trophoblast giant cell differentiation	6	15	0.4	0.988624	0.0423399	1	1	PLK4_HUMAN	SENP2_HUMAN	COT2_HUMAN	E2F7_HUMAN	PRDM1_HUMAN	E2F8_HUMAN
biological_process	GO:0016242	negative regulation of macroautophagy	6	15	0.4	0.98151	0.044195	1	1	PK3CA_HUMAN	SMCR8_HUMAN	SMG1_HUMAN	UBP36_HUMAN	TSC1_HUMAN	LZTS1_HUMAN
biological_process	GO:0032008	positive regulation of TOR signaling	6	45	0.133333	0.23779	0.855184	1	1	PK3CA_HUMAN	SMCR8_HUMAN	LTOR1_HUMAN	XBP1_HUMAN	RELN_HUMAN	F5GX19_HUMAN
biological_process	GO:0014823	response to activity	6	45	0.133333	0.491068	0.632034	1	1	PK3CA_HUMAN	CRY1_HUMAN	ANGP2_HUMAN	SMTL1_HUMAN	ZEB1_HUMAN	F6TDF5_HUMAN
biological_process	GO:0090399	replicative senescence	6	16	0.375	0.982938	0.0575064	1	1	CHK1_HUMAN	ATR_HUMAN	P53_HUMAN	CHK2_HUMAN	WRN_HUMAN	ATM_HUMAN
biological_process	GO:0045071	negative regulation of viral genome replication	6	45	0.133333	0.518163	0.617857	1	1	OAS3_HUMAN	SRPK1_HUMAN	ZCCHV_HUMAN	IF16_HUMAN	N4BP1_HUMAN	ISG15_HUMAN
biological_process	GO:0006541	glutamine metabolic process	6	41	0.146341	0.196173	0.897324	1	1	PYR1_HUMAN	CPSM_HUMAN	GFPT1_HUMAN	ASND1_HUMAN	A8K0A6_HUMAN	F8VPD4_HUMAN
biological_process	GO:1904888	cranial skeletal system development	6	12	0.5	0.991548	0.0171184	1	1	RIC1_HUMAN	CEP55_HUMAN	CTNB1_HUMAN	EXT1_HUMAN	TGFB2_HUMAN	P63_HUMAN
biological_process	GO:0006796	phosphate-containing compound metabolic process	6	27	0.222222	0.0356346	0.967849	1	1	S17A4_HUMAN	PTPRD_HUMAN	ENPP1_HUMAN	ENPP3_HUMAN	SHIP1_HUMAN	NPT3_HUMAN
biological_process	GO:0090102	cochlea development	6	31	0.193548	0.941078	0.107122	1	1	PAX2_HUMAN	KCNQ1_HUMAN	FTM_HUMAN	S26A5_HUMAN	NTRK3_HUMAN	A0A0R4J2E1_HUMAN
biological_process	GO:0045830	positive regulation of isotype switching	6	13	0.461538	0.992155	0.0227172	1	1	SHLD2_HUMAN	TP53B_HUMAN	PAXI1_HUMAN	HMCES_HUMAN	RIF1_HUMAN	SHLD1_HUMAN
biological_process	GO:0031640	killing of cells of another organism	6	68	0.0882353	0.064422	0.964701	1	1	SEMG1_HUMAN	KNG1_HUMAN	CCL21_HUMAN	GNLY_HUMAN	CMGA_HUMAN	PGRP4_HUMAN
biological_process	GO:0030502	negative regulation of bone mineralization	6	16	0.375	0.954663	0.119883	1	1	HIF1A_HUMAN	ENPP1_HUMAN	GREM1_HUMAN	LTBP3_HUMAN	BCOR_HUMAN	ECM1_HUMAN
biological_process	GO:0042594	response to starvation	6	35	0.171429	0.789782	0.264945	1	1	FOXK1_HUMAN	SSR3_HUMAN	PRGC1_HUMAN	PUR8_HUMAN	FOXO3_HUMAN	CPSM_HUMAN
biological_process	GO:0030534	adult behavior	6	32	0.1875	0.968073	0.0491916	1	1	SHAN1_HUMAN	ALK_HUMAN	BBS4_HUMAN	CNTP2_HUMAN	SPTN2_HUMAN	RN180_HUMAN
biological_process	GO:1902600	proton transmembrane transport	6	74	0.0810811	0.000122092	0.999963	0.144	1	VATG2_HUMAN	VATH_HUMAN	VAS1L_HUMAN	NNTM_HUMAN	A0A590UJI3_HUMAN	E9PCX7_HUMAN
biological_process	GO:0001954	positive regulation of cell-matrix adhesion	6	27	0.222222	0.911982	0.150194	1	1	UTRN_HUMAN	CCL21_HUMAN	PLAK_HUMAN	PKHA2_HUMAN	X3CL1_HUMAN	A0A075B6G3_HUMAN
biological_process	GO:0043537	negative regulation of blood vessel endothelial cell migration	6	21	0.285714	0.692255	0.469366	1	1	ACVL1_HUMAN	ANGP4_HUMAN	ANGP2_HUMAN	MEF2C_HUMAN	PLAK_HUMAN	AT2B4_HUMAN
biological_process	GO:0045879	negative regulation of smoothened signaling pathway	6	27	0.222222	0.919891	0.158325	1	1	RUNX2_HUMAN	MEGF8_HUMAN	PTC2_HUMAN	PTC1_HUMAN	GLI3_HUMAN	A0A7I2PJA1_HUMAN
biological_process	GO:0031573	mitotic intra-S DNA damage checkpoint signaling	6	17	0.352941	0.97551	0.0755153	1	1	MRE11_HUMAN	FACD2_HUMAN	CHK2_HUMAN	MDC1_HUMAN	RAD17_HUMAN	ATF2_HUMAN
biological_process	GO:0030318	melanocyte differentiation	6	21	0.285714	0.910812	0.187429	1	1	BCL2_HUMAN	ENPP1_HUMAN	MEF2C_HUMAN	MITF_HUMAN	P_HUMAN	GLI3_HUMAN
biological_process	GO:0030049	muscle filament sliding	6	37	0.162162	0.379336	0.769142	1	1	MYH4_HUMAN	MYH2_HUMAN	MYH3_HUMAN	MYH6_HUMAN	MYH7_HUMAN	MYH8_HUMAN
biological_process	GO:0046677	response to antibiotic	6	31	0.193548	0.841807	0.257751	1	1	P53_HUMAN	SKIL_HUMAN	MDM2_HUMAN	ZC3H8_HUMAN	AOC3_HUMAN	C2TA_HUMAN
biological_process	GO:0009408	response to heat	6	48	0.125	0.510257	0.584925	1	1	NOS3_HUMAN	TRPM2_HUMAN	ASIC3_HUMAN	CRNN_HUMAN	DNJA3_HUMAN	EI2BD_HUMAN
biological_process	GO:0006099	tricarboxylic acid cycle	6	95	0.0631579	0.000650129	0.99982	0.581	1	DHTK1_HUMAN	FUMH_HUMAN	SUCB2_HUMAN	NNTM_HUMAN	E9PDQ8_HUMAN	C9JWN1_HUMAN
biological_process	GO:0046626	regulation of insulin receptor signaling pathway	6	13	0.461538	0.914091	0.142245	1	1	P85A_HUMAN	SIK2_HUMAN	SESN3_HUMAN	VWA2_HUMAN	TSC2_HUMAN	CCND3_HUMAN
biological_process	GO:0030325	adrenal gland development	6	23	0.26087	0.784503	0.375851	1	1	PBX1_HUMAN	SALL1_HUMAN	INSR_HUMAN	APOA1_HUMAN	NF1_HUMAN	WT1_HUMAN
biological_process	GO:0032963	collagen metabolic process	6	16	0.375	0.628693	0.468622	1	1	P3H3_HUMAN	TNS2_HUMAN	HIF1A_HUMAN	TENX_HUMAN	VP33B_HUMAN	CO1A2_HUMAN
biological_process	GO:0015721	bile acid and bile salt transport	6	38	0.157895	0.664786	0.488127	1	1	MRP2_HUMAN	SO1A2_HUMAN	ABCBB_HUMAN	CEAM1_HUMAN	MRP4_HUMAN	A0A0A0MQU7_HUMAN
biological_process	GO:0016339	calcium-dependent cell-cell adhesion via plasma membrane cell adhesion molecules	6	49	0.122449	0.148175	0.926426	1	1	CADH7_HUMAN	PCDB5_HUMAN	PCDBG_HUMAN	PCDGG_HUMAN	PCDBD_HUMAN	AT2C1_HUMAN
biological_process	GO:0035278	miRNA-mediated gene silencing by inhibition of translation	6	19	0.315789	0.978298	0.0587872	1	1	TNR6B_HUMAN	TNR6A_HUMAN	A0A1B0GU24_HUMAN	H0Y720_HUMAN	H7C269_HUMAN	H3BTQ1_HUMAN
biological_process	GO:0031623	receptor internalization	6	46	0.130435	0.842333	0.218165	1	1	LRP1_HUMAN	AP2M1_HUMAN	NEDD4_HUMAN	PICAL_HUMAN	LIRB1_HUMAN	GRIA1_HUMAN
biological_process	GO:0045055	regulated exocytosis	6	19	0.315789	0.756641	0.293542	1	1	CRHBP_HUMAN	RFIP5_HUMAN	SNG1_HUMAN	RIMS1_HUMAN	MYH9_HUMAN	ABCAC_HUMAN
biological_process	GO:0019882	antigen processing and presentation	6	58	0.103448	0.906786	0.117475	1	1	CD8A_HUMAN	EXT1_HUMAN	CD209_HUMAN	RAB32_HUMAN	WDFY4_HUMAN	CLC4M_HUMAN
biological_process	GO:0048169	regulation of long-term neuronal synaptic plasticity	6	18	0.333333	0.839021	0.304958	1	1	NETO1_HUMAN	NF1_HUMAN	SYGP1_HUMAN	SNG1_HUMAN	DLG4_HUMAN	A4_HUMAN
biological_process	GO:0035025	positive regulation of Rho protein signal transduction	6	34	0.176471	0.562958	0.612957	1	1	MCF2L_HUMAN	APOA1_HUMAN	ROBO1_HUMAN	PRAG1_HUMAN	AGRG1_HUMAN	AKP13_HUMAN
biological_process	GO:0031507	heterochromatin assembly	6	50	0.12	0.9282	0.111866	1	1	HYPM_HUMAN	EZH1_HUMAN	KMT2D_HUMAN	SIR2_HUMAN	MO4L2_HUMAN	H2AW_HUMAN
biological_process	GO:0045672	positive regulation of osteoclast differentiation	6	21	0.285714	0.863645	0.270403	1	1	KLF10_HUMAN	PRGC2_HUMAN	CREB1_HUMAN	OCSTP_HUMAN	IL23A_HUMAN	IFNG_HUMAN
biological_process	GO:0048489	synaptic vesicle transport	6	16	0.375	0.664786	0.488127	1	1	SYNJ1_HUMAN	KIF5C_HUMAN	KIF5A_HUMAN	KINH_HUMAN	CTNB1_HUMAN	SPTCS_HUMAN
biological_process	GO:0030520	intracellular estrogen receptor signaling pathway	6	20	0.3	0.995001	0.0114126	1	1	ARI1A_HUMAN	DDX17_HUMAN	ESR2_HUMAN	PRGC2_HUMAN	RFOX2_HUMAN	DDX5_HUMAN
biological_process	GO:0051457	maintenance of protein location in nucleus	6	14	0.428571	0.998788	0.00478661	1	1	TAF8_HUMAN	TOPRS_HUMAN	BBS4_HUMAN	PML_HUMAN	MORC3_HUMAN	CIZ1_HUMAN
biological_process	GO:0017156	calcium-ion regulated exocytosis	6	31	0.193548	0.763216	0.321982	1	1	SYT3_HUMAN	RIMS2_HUMAN	RHG17_HUMAN	SCIN_HUMAN	RPGF4_HUMAN	RIMS1_HUMAN
biological_process	GO:0042554	superoxide anion generation	6	26	0.230769	0.640868	0.504339	1	1	NCF1C_HUMAN	NCF1_HUMAN	NCF1B_HUMAN	NCF2_HUMAN	DUOX2_HUMAN	CY24B_HUMAN
biological_process	GO:0048791	calcium ion-regulated exocytosis of neurotransmitter	6	16	0.375	0.995213	0.0161405	1	1	RIMS2_HUMAN	STX1B_HUMAN	RIMS1_HUMAN	F8W6W8_HUMAN	A0A0J9YWD4_HUMAN	A0A590UJL1_HUMAN
biological_process	GO:0050806	positive regulation of synaptic transmission	6	17	0.352941	0.556254	0.527124	1	1	LGI1_HUMAN	NMU_HUMAN	RIMS2_HUMAN	RIMS1_HUMAN	DLG4_HUMAN	CSTN1_HUMAN
biological_process	GO:0048278	vesicle docking	6	25	0.24	0.857755	0.220804	1	1	STX17_HUMAN	STX6_HUMAN	STX16_HUMAN	STX1B_HUMAN	STX4_HUMAN	TSNA1_HUMAN
biological_process	GO:0006939	smooth muscle contraction	6	18	0.333333	0.580792	0.515282	1	1	MYLK_HUMAN	ROCK2_HUMAN	APBB1_HUMAN	ROCK1_HUMAN	MYH11_HUMAN	E9PF63_HUMAN
biological_process	GO:0010812	negative regulation of cell-substrate adhesion	6	16	0.375	0.918072	0.138881	1	1	NOTC1_HUMAN	ANGP2_HUMAN	MEN1_HUMAN	TBCD_HUMAN	PTPRO_HUMAN	X3CL1_HUMAN
biological_process	GO:0006953	acute-phase response	6	55	0.109091	0.0465411	0.979444	1	1	FINC_HUMAN	FA8_HUMAN	TFR2_HUMAN	A2MG_HUMAN	IL6RA_HUMAN	H0Y7Z1_HUMAN
biological_process	GO:0045109	intermediate filament organization	6	21	0.285714	0.942484	0.127119	1	1	EPIPL_HUMAN	BFSP2_HUMAN	K1C17_HUMAN	K1C9_HUMAN	TRHY_HUMAN	DESP_HUMAN
biological_process	GO:0048714	positive regulation of oligodendrocyte differentiation	6	23	0.26087	0.886269	0.236891	1	1	PTPRZ_HUMAN	TNR1B_HUMAN	TEN4_HUMAN	ZN488_HUMAN	GSX2_HUMAN	ANM5_HUMAN
biological_process	GO:0048745	smooth muscle tissue development	6	13	0.461538	0.995213	0.0161405	1	1	EGLN_HUMAN	NF1_HUMAN	PARPT_HUMAN	ZFAN5_HUMAN	PTC1_HUMAN	AP2B_HUMAN
biological_process	GO:2000114	regulation of establishment of cell polarity	6	21	0.285714	0.926966	0.160979	1	1	ROCK2_HUMAN	KANK1_HUMAN	BIG1_HUMAN	PKHG3_HUMAN	ROCK1_HUMAN	KI20B_HUMAN
biological_process	GO:0000712	resolution of meiotic recombination intermediates	6	19	0.315789	0.954663	0.119883	1	1	SHOC1_HUMAN	SLX4_HUMAN	HFM1_HUMAN	FANCM_HUMAN	RMI1_HUMAN	A6PVK7_HUMAN
biological_process	GO:0032204	regulation of telomere maintenance	6	13	0.461538	0.99866	0.00281841	1	1	SMG1_HUMAN	RENT1_HUMAN	LMNA_HUMAN	TE2IP_HUMAN	TERF2_HUMAN	YLPM1_HUMAN
biological_process	GO:0032870	cellular response to hormone stimulus	6	27	0.222222	0.981056	0.024204	1	1	ROBO2_HUMAN	FOSB_HUMAN	NCOA3_HUMAN	NCOA2_HUMAN	STA5B_HUMAN	NCOA1_HUMAN
biological_process	GO:0048701	embryonic cranial skeleton morphogenesis	6	32	0.1875	0.922532	0.140925	1	1	RUNX2_HUMAN	GRHL2_HUMAN	DLX2_HUMAN	SIX4_HUMAN	SETD2_HUMAN	TBX15_HUMAN
biological_process	GO:0045429	positive regulation of nitric oxide biosynthetic process	6	46	0.130435	0.234289	0.872841	1	1	INSR_HUMAN	PKD2_HUMAN	IFNG_HUMAN	A4_HUMAN	CLC7A_HUMAN	CAPON_HUMAN
biological_process	GO:0021591	ventricular system development	6	17	0.352941	0.986022	0.0366721	1	1	TT21B_HUMAN	BBS4_HUMAN	KIF27_HUMAN	CENPF_HUMAN	HYDIN_HUMAN	CELR2_HUMAN
biological_process	GO:0045859	regulation of protein kinase activity	6	18	0.333333	0.9587	0.0510253	1	1	SMG8_HUMAN	TITIN_HUMAN	CCYL3_HUMAN	TSC1_HUMAN	KKCC2_HUMAN	CCYL2_HUMAN
biological_process	GO:0036342	post-anal tail morphogenesis	6	18	0.333333	0.966138	0.096342	1	1	FZD3_HUMAN	PALB2_HUMAN	P63_HUMAN	MED12_HUMAN	CHSTB_HUMAN	J3KP65_HUMAN
biological_process	GO:0042176	regulation of protein catabolic process	6	31	0.193548	0.983277	0.0224175	1	1	HGS_HUMAN	CHMP6_HUMAN	FA83D_HUMAN	FAF1_HUMAN	CHK2_HUMAN	MDM2_HUMAN
biological_process	GO:0006369	termination of RNA polymerase II transcription	6	17	0.352941	0.990236	0.0338617	1	1	MAZ_HUMAN	PCF11_HUMAN	SETX_HUMAN	SCAF8_HUMAN	TTF2_HUMAN	E9PNY7_HUMAN
biological_process	GO:0050908	detection of light stimulus involved in visual perception	6	21	0.285714	0.925003	0.174349	1	1	CCD66_HUMAN	CAC1F_HUMAN	EYS_HUMAN	GUC2F_HUMAN	CP250_HUMAN	CA2D4_HUMAN
biological_process	GO:0035845	photoreceptor cell outer segment organization	6	14	0.428571	0.992804	0.0299542	1	1	TOPRS_HUMAN	BBS4_HUMAN	PCARE_HUMAN	NPHP4_HUMAN	RP1_HUMAN	AHI1_HUMAN
biological_process	GO:0051603	proteolysis involved in cellular protein catabolic process	6	31	0.193548	0.88521	0.130662	1	1	PSA6_HUMAN	MALT1_HUMAN	CATF_HUMAN	ATS7_HUMAN	MDM2_HUMAN	ATS12_HUMAN
biological_process	GO:0043968	histone H2A acetylation	6	28	0.214286	0.724437	0.447024	1	1	TRRAP_HUMAN	ING3_HUMAN	EP400_HUMAN	EPC1_HUMAN	BRD8_HUMAN	MO4L2_HUMAN
biological_process	GO:0072711	cellular response to hydroxyurea	6	12	0.5	0.997659	0.0128484	1	1	DDI2_HUMAN	DDI1_HUMAN	TREX1_HUMAN	TIM_HUMAN	NSE3_HUMAN	DDX11_HUMAN
biological_process	GO:0001958	endochondral ossification	6	29	0.206897	0.724437	0.447024	1	1	RUNX2_HUMAN	EXT1_HUMAN	MEF2C_HUMAN	SHIP2_HUMAN	DLX5_HUMAN	MEF2D_HUMAN
biological_process	GO:0070269	pyroptosis	6	23	0.26087	0.886269	0.236891	1	1	NLRP1_HUMAN	DHX9_HUMAN	BIRC1_HUMAN	GSDMB_HUMAN	GSDMD_HUMAN	NLRP9_HUMAN
biological_process	GO:0045663	positive regulation of myoblast differentiation	6	29	0.206897	0.724437	0.447024	1	1	MEF2C_HUMAN	BTG1_HUMAN	RNB3L_HUMAN	CDON_HUMAN	ZFHX3_HUMAN	IBP3_HUMAN
biological_process	GO:1904262	negative regulation of TORC1 signaling	6	20	0.3	0.940971	0.145963	1	1	DEPD5_HUMAN	RN152_HUMAN	SESN3_HUMAN	SZT2_HUMAN	ATM_HUMAN	K7EMG3_HUMAN
biological_process	GO:0090309	positive regulation of DNA methylation-dependent heterochromatin assembly	6	12	0.5	0.997659	0.0128484	1	1	MCAF1_HUMAN	MORC2_HUMAN	PPHLN_HUMAN	RESF1_HUMAN	SETB1_HUMAN	TASOR_HUMAN
biological_process	GO:0014850	response to muscle activity	6	21	0.285714	0.863645	0.270403	1	1	TNS2_HUMAN	HIF1A_HUMAN	ITA2_HUMAN	PERM1_HUMAN	PRGC1_HUMAN	PUR8_HUMAN
biological_process	GO:0006614	SRP-dependent cotranslational protein targeting to membrane	6	32	0.1875	0.352049	0.789917	1	1	SRP54_HUMAN	SRP72_HUMAN	G3V480_HUMAN	A0A7P0PJI2_HUMAN	A0A7I2V5K0_HUMAN	G3V4F7_HUMAN
biological_process	GO:0019216	regulation of lipid metabolic process	6	40	0.15	0.348852	0.701177	1	1	BBS4_HUMAN	GPS2_HUMAN	NR1D2_HUMAN	RN213_HUMAN	ZFP69_HUMAN	NR1D1_HUMAN
biological_process	GO:0003184	pulmonary valve morphogenesis	6	15	0.4	0.97551	0.0755153	1	1	ROBO2_HUMAN	NOTC1_HUMAN	NOS3_HUMAN	NFAC1_HUMAN	ROBO1_HUMAN	TGFB2_HUMAN
biological_process	GO:0071407	cellular response to organic cyclic compound	6	43	0.139535	0.880893	0.141954	1	1	CDN1B_HUMAN	NOD2_HUMAN	P2Y13_HUMAN	PARPT_HUMAN	STING_HUMAN	A0A7I2PJA1_HUMAN
biological_process	GO:0051145	smooth muscle cell differentiation	6	16	0.375	0.954904	0.0819279	1	1	CTNB1_HUMAN	MEF2C_HUMAN	MRTFA_HUMAN	MRTFB_HUMAN	MYCD_HUMAN	ACVR1_HUMAN
biological_process	GO:0045861	negative regulation of proteolysis	6	21	0.285714	0.700595	0.358041	1	1	KNG1_HUMAN	HDAC6_HUMAN	CYTB_HUMAN	DNJC1_HUMAN	NR1H2_HUMAN	P53_HUMAN
biological_process	GO:0001829	trophectodermal cell differentiation	6	16	0.375	0.940971	0.145963	1	1	SP3_HUMAN	EOMES_HUMAN	SRF_HUMAN	YAP1_HUMAN	CNOT1_HUMAN	CNOT2_HUMAN
biological_process	GO:0031668	cellular response to extracellular stimulus	6	19	0.315789	0.935168	0.0872966	1	1	GSDMD_HUMAN	PTPRC_HUMAN	UFO_HUMAN	TLE5_HUMAN	ADNP_HUMAN	ASGR1_HUMAN
biological_process	GO:0008608	attachment of spindle microtubules to kinetochore	6	18	0.333333	0.932227	0.120559	1	1	ABRX2_HUMAN	KNL1_HUMAN	TEX14_HUMAN	H0YEY7_HUMAN	E9PPJ1_HUMAN	H0YCZ2_HUMAN
biological_process	GO:0071225	cellular response to muramyl dipeptide	6	10	0.6	0.999499	0.00408451	1	1	RIPK2_HUMAN	NOD2_HUMAN	NOD1_HUMAN	PTN22_HUMAN	ARHG2_HUMAN	A0A0B4J1S7_HUMAN
biological_process	GO:0006207	'de novo' pyrimidine nucleobase biosynthetic process	6	13	0.461538	0.995729	0.0202007	1	1	PYRD_HUMAN	PYR1_HUMAN	CPSM_HUMAN	F8VPD4_HUMAN	H7C2E4_HUMAN	I3NI32_HUMAN
biological_process	GO:0009048	dosage compensation by inactivation of X chromosome	6	13	0.461538	0.892767	0.215497	1	1	RENT1_HUMAN	JARD2_HUMAN	BRCA1_HUMAN	SMHD1_HUMAN	LRIF1_HUMAN	RBM15_HUMAN
biological_process	GO:1900006	positive regulation of dendrite development	6	17	0.352941	0.97551	0.0755153	1	1	CRTC1_HUMAN	ALK_HUMAN	COBL_HUMAN	ELAV4_HUMAN	KHDC3_HUMAN	ABL1_HUMAN
biological_process	GO:0006413	translational initiation	6	34	0.176471	0.765659	0.30014	1	1	LARP1_HUMAN	EIF3K_HUMAN	EIF3A_HUMAN	EIF3D_HUMAN	IF4G1_HUMAN	EI2BD_HUMAN
biological_process	GO:0045821	positive regulation of glycolytic process	6	21	0.285714	0.925003	0.174349	1	1	HIF1A_HUMAN	ARNT_HUMAN	INSR_HUMAN	ZBT20_HUMAN	IFNG_HUMAN	A4_HUMAN
biological_process	GO:0045724	positive regulation of cilium assembly	6	17	0.352941	0.995964	0.0130683	1	1	GRDN_HUMAN	BBS4_HUMAN	SAXO1_HUMAN	TAPT1_HUMAN	HD_HUMAN	DZIP1_HUMAN
biological_process	GO:0045930	negative regulation of mitotic cell cycle	6	26	0.230769	0.994668	0.007902	1	1	CDN1B_HUMAN	PML_HUMAN	BTG1_HUMAN	PTN3_HUMAN	ANGE2_HUMAN	ABL1_HUMAN
biological_process	GO:0001702	gastrulation with mouth forming second	6	16	0.375	0.998918	0.00403647	1	1	LRP5_HUMAN	CTNB1_HUMAN	LDB1_HUMAN	TEN4_HUMAN	ACVR1_HUMAN	AMOT_HUMAN
biological_process	GO:0016081	synaptic vesicle docking	6	10	0.6	0.999499	0.00408451	1	1	LIPA3_HUMAN	SNPH_HUMAN	STX1B_HUMAN	UN13A_HUMAN	UN13B_HUMAN	UN13C_HUMAN
biological_process	GO:0035729	cellular response to hepatocyte growth factor stimulus	6	16	0.375	0.990236	0.0338617	1	1	HGF_HUMAN	BCAR1_HUMAN	MED1_HUMAN	CREB1_HUMAN	SIR2_HUMAN	DP13B_HUMAN
biological_process	GO:0051770	positive regulation of nitric-oxide synthase biosynthetic process	6	17	0.352941	0.97551	0.0755153	1	1	JAK3_HUMAN	NOD2_HUMAN	TLR9_HUMAN	IFNG_HUMAN	FCER2_HUMAN	AKA12_HUMAN
biological_process	GO:0048010	vascular endothelial growth factor receptor signaling pathway	6	35	0.171429	0.795673	0.298116	1	1	MAPK2_HUMAN	BCAR1_HUMAN	VAV_HUMAN	VEGFB_HUMAN	XBP1_HUMAN	UFO_HUMAN
biological_process	GO:0071360	cellular response to exogenous dsRNA	6	19	0.315789	0.954663	0.119883	1	1	COL12_HUMAN	DHX9_HUMAN	DDX58_HUMAN	STING_HUMAN	TLR3_HUMAN	A0A0B4J1S1_HUMAN
biological_process	GO:0032481	positive regulation of type I interferon production	6	23	0.26087	0.995972	0.00898415	1	1	STING_HUMAN	PTN22_HUMAN	DHX58_HUMAN	IRAK1_HUMAN	A0A494C0W5_HUMAN	A0A494C1N5_HUMAN
biological_process	GO:0032006	regulation of TOR signaling	6	20	0.3	0.972847	0.0421443	1	1	DDIT4_HUMAN	FA83D_HUMAN	PKHD1_HUMAN	ROS1_HUMAN	RFFL_HUMAN	TELO2_HUMAN
biological_process	GO:0016226	iron-sulfur cluster assembly	6	63	0.0952381	0.0231923	0.991141	1	1	MMS19_HUMAN	XDH_HUMAN	HSC20_HUMAN	CIAO3_HUMAN	H0YHR7_HUMAN	H0Y746_HUMAN
biological_process	GO:0045807	positive regulation of endocytosis	6	22	0.272727	0.886447	0.16725	1	1	LRP1_HUMAN	BIN1_HUMAN	TFR2_HUMAN	DAB2_HUMAN	AP2B1_HUMAN	MIB1_HUMAN
biological_process	GO:0016572	histone phosphorylation	6	14	0.428571	0.372148	0.765711	1	1	M3K12_HUMAN	BAZ1B_HUMAN	INCE_HUMAN	ATM_HUMAN	A0A6Q8PH76_HUMAN	E9PIN0_HUMAN
biological_process	GO:1900034	regulation of cellular response to heat	6	16	0.375	0.990236	0.0338617	1	1	MAPK2_HUMAN	ATR_HUMAN	EP300_HUMAN	ATM_HUMAN	CBP_HUMAN	J3QTA2_HUMAN
biological_process	GO:0050856	regulation of T cell receptor signaling pathway	6	6	1	0.801232	0.303846	1	1	MALT1_HUMAN	RC3H1_HUMAN	CLM8_HUMAN	E9PMT0_HUMAN	A0A0B4J1S7_HUMAN	F5H2S8_HUMAN
biological_process	GO:0051983	regulation of chromosome segregation	6	11	0.545455	0.993819	0.0109429	1	1	CDCA2_HUMAN	BUB1_HUMAN	WAPL_HUMAN	PUM1_HUMAN	KI67_HUMAN	KIF2C_HUMAN
biological_process	GO:0042327	positive regulation of phosphorylation	6	33	0.181818	0.986368	0.0170729	1	1	GRB10_HUMAN	DHX34_HUMAN	PRGC2_HUMAN	EGF_HUMAN	A4_HUMAN	DSCAM_HUMAN
biological_process	GO:0002042	cell migration involved in sprouting angiogenesis	6	21	0.285714	0.892878	0.180282	1	1	GREM1_HUMAN	SRF_HUMAN	ROBO1_HUMAN	TGO1_HUMAN	P55G_HUMAN	PHLD_HUMAN
biological_process	GO:0048333	mesodermal cell differentiation	6	11	0.545455	0.899245	0.196858	1	1	ITB4_HUMAN	KDM6B_HUMAN	ITA3_HUMAN	ITA2_HUMAN	ITB3_HUMAN	A0A087X0R0_HUMAN
biological_process	GO:0032691	negative regulation of interleukin-1 beta production	6	30	0.2	0.692936	0.482014	1	1	APOA1_HUMAN	PML_HUMAN	X3CL1_HUMAN	TNAP3_HUMAN	ZC12A_HUMAN	CAR17_HUMAN
biological_process	GO:0046486	glycerolipid metabolic process	6	20	0.3	0.00627944	0.995313	1	1	DGKQ_HUMAN	E7EM72_HUMAN	E9PFX6_HUMAN	A0A087WV00_HUMAN	H0YA20_HUMAN	E7EWQ4_HUMAN
biological_process	GO:0036158	outer dynein arm assembly	6	26	0.230769	0.812571	0.340217	1	1	DNAI1_HUMAN	ODAD3_HUMAN	DYH17_HUMAN	DYH5_HUMAN	DAAF8_HUMAN	K7EN59_HUMAN
biological_process	GO:1903364	positive regulation of cellular protein catabolic process	6	15	0.4	0.851426	0.198892	1	1	DACT1_HUMAN	FBXL5_HUMAN	FAF1_HUMAN	TNAP3_HUMAN	VPS11_HUMAN	AMER1_HUMAN
biological_process	GO:1902807	negative regulation of cell cycle G1/S phase transition	6	11	0.545455	0.998297	0.00367676	1	1	CDN1B_HUMAN	APC_HUMAN	APBB1_HUMAN	MEN1_HUMAN	SOX2_HUMAN	SUSD2_HUMAN
biological_process	GO:0007096	regulation of exit from mitosis	6	13	0.461538	0.940971	0.145963	1	1	CDN1B_HUMAN	CC14A_HUMAN	KNTC1_HUMAN	SIR2_HUMAN	MD2BP_HUMAN	ANLN_HUMAN
biological_process	GO:0000731	DNA synthesis involved in DNA repair	6	14	0.428571	0.763154	0.355027	1	1	POLH_HUMAN	WRN_HUMAN	RFC3_HUMAN	DPOD3_HUMAN	DPOE1_HUMAN	DPOLA_HUMAN
biological_process	GO:0021895	cerebral cortex neuron differentiation	6	15	0.4	0.963311	0.0891876	1	1	ELAV4_HUMAN	EOMES_HUMAN	SIN3A_HUMAN	TOX_HUMAN	ZN335_HUMAN	EURL_HUMAN
biological_process	GO:0008585	female gonad development	6	22	0.272727	0.971186	0.0476718	1	1	COT2_HUMAN	BRCA2_HUMAN	PARPT_HUMAN	NU107_HUMAN	ZFP42_HUMAN	AMHR2_HUMAN
biological_process	GO:1901687	glutathione derivative biosynthetic process	6	17	0.352941	0.97551	0.0755153	1	1	E9PHN6_HUMAN	E9PHN7_HUMAN	F6XZQ7_HUMAN	A0A0A0MR85_HUMAN	E9PLF1_HUMAN	A0A0A0MTN3_HUMAN
biological_process	GO:1902018	negative regulation of cilium assembly	6	18	0.333333	0.991765	0.0270938	1	1	EVI5L_HUMAN	LIMK2_HUMAN	MPP9_HUMAN	YAP1_HUMAN	KIF24_HUMAN	CEP97_HUMAN
biological_process	GO:0060337	type I interferon signaling pathway	6	53	0.113208	0.507502	0.600851	1	1	SP100_HUMAN	STAT2_HUMAN	TYK2_HUMAN	TREX1_HUMAN	IRAK1_HUMAN	H3BT31_HUMAN
biological_process	GO:0045162	clustering of voltage-gated sodium channels	6	12	0.5	0.997659	0.0128484	1	1	SPTN4_HUMAN	SCLT1_HUMAN	MYOC_HUMAN	AGRIN_HUMAN	A0A494C0G8_HUMAN	D6RBP0_HUMAN
biological_process	GO:0048599	oocyte development	6	18	0.333333	0.992431	0.0164911	1	1	MEIOC_HUMAN	BCL2_HUMAN	CTNB1_HUMAN	ZGLP1_HUMAN	YTDC2_HUMAN	ATM_HUMAN
biological_process	GO:0070085	glycosylation	6	18	0.333333	1.28679e-07	1	0	1	COG2_HUMAN	COG7_HUMAN	COG1_HUMAN	COG5_HUMAN	COG6_HUMAN	B4GT3_HUMAN
biological_process	GO:0006269	DNA replication, synthesis of RNA primer	6	10	0.6	0.999499	0.00408451	1	1	HELB_HUMAN	PRI2_HUMAN	DPOLA_HUMAN	A0A5F9ZHU7_HUMAN	F5H1I4_HUMAN	A6NMQ1_HUMAN
biological_process	GO:0043086	negative regulation of catalytic activity	6	18	0.333333	0.990972	0.0118616	1	1	NOTC1_HUMAN	NEST_HUMAN	PARP9_HUMAN	MYPT1_HUMAN	ACACB_HUMAN	APBA3_HUMAN
biological_process	GO:0030091	protein repair	6	12	0.5	0.992804	0.0299542	1	1	MSRA_HUMAN	MSRB3_HUMAN	F5H6G9_HUMAN	H0YFW5_HUMAN	F5H199_HUMAN	F5H7C4_HUMAN
biological_process	GO:0000338	protein deneddylation	6	26	0.230769	0.812571	0.340217	1	1	CSN1_HUMAN	J3QQX0_HUMAN	C9JFE4_HUMAN	A8K070_HUMAN	A0A096LP07_HUMAN	A0A096LPJ3_HUMAN
biological_process	GO:0042795	snRNA transcription by RNA polymerase II	6	13	0.461538	0.990236	0.0338617	1	1	ELL_HUMAN	SNPC4_HUMAN	ZC3H8_HUMAN	ICE1_HUMAN	ELL2_HUMAN	U3KQ90_HUMAN
biological_process	GO:0007021	tubulin complex assembly	6	27	0.222222	0.784503	0.375851	1	1	TBCD_HUMAN	A0A0J9YVR1_HUMAN	I3L120_HUMAN	A0A0J9YWI5_HUMAN	A0A0J9YXU4_HUMAN	J3KR97_HUMAN
biological_process	GO:0061418	regulation of transcription from RNA polymerase II promoter in response to hypoxia	6	47	0.12766	0.78193	0.32724	1	1	EGR1_HUMAN	STOX1_HUMAN	G3V5Z7_HUMAN	G3V295_HUMAN	F5GX11_HUMAN	G3V3I1_HUMAN
biological_process	GO:0090279	regulation of calcium ion import	6	8	0.75	0.718848	0.420049	1	1	FCRL3_HUMAN	CTNB1_HUMAN	EGF_HUMAN	PKD2_HUMAN	WNK3_HUMAN	HOME1_HUMAN
biological_process	GO:0030330	DNA damage response, signal transduction by p53 class mediator	6	17	0.352941	0.954514	0.0774674	1	1	E2F7_HUMAN	PAXI1_HUMAN	P53_HUMAN	FOXO3_HUMAN	NBN_HUMAN	MYO6_HUMAN
biological_process	GO:0150105	protein localization to cell-cell junction	6	9	0.666667	0.953574	0.113731	1	1	ARHGI_HUMAN	CGNL1_HUMAN	ZO3_HUMAN	ZO1_HUMAN	DESP_HUMAN	A0A087X0K9_HUMAN
biological_process	GO:2000436	positive regulation of protein neddylation	6	22	0.272727	0.906753	0.204762	1	1	DCNL1_HUMAN	DCNL2_HUMAN	H7C216_HUMAN	C9JVE2_HUMAN	C9JAV2_HUMAN	C9J8R4_HUMAN
biological_process	GO:0002159	desmosome assembly	6	10	0.6	0.999499	0.00408451	1	1	PLAK_HUMAN	PKP2_HUMAN	C9JTX4_HUMAN	C9JK18_HUMAN	C9JKY1_HUMAN	C9J826_HUMAN
biological_process	GO:0042558	pteridine-containing compound metabolic process	6	6	1	0.303853	0.793668	1	1	METH_HUMAN	A0A7P0TAJ0_HUMAN	B1ANE3_HUMAN	A0A7P0T9G7_HUMAN	A0A6Q8PGK3_HUMAN	A0A7P0TAV2_HUMAN
biological_process	GO:0007023	post-chaperonin tubulin folding pathway	6	24	0.25	0.863645	0.270403	1	1	TBCD_HUMAN	A0A0J9YVR1_HUMAN	I3L120_HUMAN	A0A0J9YWI5_HUMAN	A0A0J9YXU4_HUMAN	J3KR97_HUMAN
biological_process	GO:0045721	negative regulation of gluconeogenesis	5	22	0.227273	0.795238	0.379644	1	1	SOGA1_HUMAN	CRY1_HUMAN	EP300_HUMAN	SIK1_HUMAN	SPA12_HUMAN
biological_process	GO:0019933	cAMP-mediated signaling	5	28	0.178571	0.594286	0.544316	1	1	PDE2A_HUMAN	PDE4D_HUMAN	CAP2_HUMAN	DGKQ_HUMAN	AKAP6_HUMAN
biological_process	GO:0042766	nucleosome mobilization	5	21	0.238095	0.825651	0.339898	1	1	ARI1A_HUMAN	BPTF_HUMAN	INO80_HUMAN	NFRKB_HUMAN	ARP8_HUMAN
biological_process	GO:0042100	B cell proliferation	5	35	0.142857	0.681285	0.412984	1	1	BCL2_HUMAN	CAR11_HUMAN	MEF2C_HUMAN	GRP1_HUMAN	PTPRC_HUMAN
biological_process	GO:0030879	mammary gland development	5	21	0.238095	0.687843	0.39232	1	1	ITA2_HUMAN	FAS_HUMAN	NRG1_HUMAN	RHG05_HUMAN	GLI2_HUMAN
biological_process	GO:0022408	negative regulation of cell-cell adhesion	5	18	0.277778	0.709587	0.355031	1	1	GTPB4_HUMAN	E41L5_HUMAN	PODXL_HUMAN	TENR_HUMAN	ABL1_HUMAN
biological_process	GO:0022409	positive regulation of cell-cell adhesion	5	18	0.277778	0.782997	0.262373	1	1	MAGI1_HUMAN	RNS10_HUMAN	SOX2_HUMAN	KI26B_HUMAN	AFAD_HUMAN
biological_process	GO:0045216	cell-cell junction organization	5	28	0.178571	0.986033	0.0207538	1	1	PKHD1_HUMAN	TGFB2_HUMAN	XIRP2_HUMAN	ZO3_HUMAN	ZO1_HUMAN
biological_process	GO:0010811	positive regulation of cell-substrate adhesion	5	35	0.142857	0.880518	0.168865	1	1	ITA3_HUMAN	DMP1_HUMAN	NID1_HUMAN	VITRN_HUMAN	D3YTG3_HUMAN
biological_process	GO:0036151	phosphatidylcholine acyl-chain remodeling	5	20	0.25	0.854037	0.300482	1	1	NR1H2_HUMAN	MBOA2_HUMAN	PA24B_HUMAN	PLB1_HUMAN	I6L893_HUMAN
biological_process	GO:0006644	phospholipid metabolic process	5	69	0.0724638	2.01154e-05	0.999987	0.028	1	ANGL3_HUMAN	PLPR3_HUMAN	PLPR4_HUMAN	PLB1_HUMAN	H0YBY4_HUMAN
biological_process	GO:0046716	muscle cell cellular homeostasis	5	24	0.208333	0.729597	0.458481	1	1	HIF1A_HUMAN	SRF_HUMAN	BAG3_HUMAN	DMD_HUMAN	A0A075B6G3_HUMAN
biological_process	GO:0070932	histone H3 deacetylation	5	15	0.333333	0.95766	0.12491	1	1	PER1_HUMAN	PER2_HUMAN	HDAC9_HUMAN	SIR2_HUMAN	SIR6_HUMAN
biological_process	GO:0002028	regulation of sodium ion transport	5	33	0.151515	0.724054	0.357862	1	1	PER1_HUMAN	NOS3_HUMAN	SIK1_HUMAN	SPTN4_HUMAN	WNK1_HUMAN
biological_process	GO:0007369	gastrulation	5	25	0.2	0.994417	0.00904845	1	1	EXT1_HUMAN	P53_HUMAN	SP20H_HUMAN	HIRA_HUMAN	CER1_HUMAN
biological_process	GO:0032148	activation of protein kinase B activity	5	29	0.172414	0.552976	0.637444	1	1	GRDN_HUMAN	INSR_HUMAN	OSBL8_HUMAN	NRG1_HUMAN	NTRK3_HUMAN
biological_process	GO:0042476	odontogenesis	5	33	0.151515	0.948567	0.0773846	1	1	LAMB1_HUMAN	SDC1_HUMAN	TGFB2_HUMAN	BCOR_HUMAN	CO1A2_HUMAN
biological_process	GO:0044154	histone H3-K14 acetylation	5	18	0.277778	0.863645	0.270403	1	1	PHF14_HUMAN	KAT7_HUMAN	ZZZ3_HUMAN	YETS2_HUMAN	KAT2A_HUMAN
biological_process	GO:0010804	negative regulation of tumor necrosis factor-mediated signaling pathway	5	25	0.2	0.695042	0.496862	1	1	TRAIP_HUMAN	APOA1_HUMAN	GPS2_HUMAN	BIRC1_HUMAN	RFFL_HUMAN
biological_process	GO:0030574	collagen catabolic process	5	40	0.125	0.156351	0.926433	1	1	ATS2_HUMAN	MMP26_HUMAN	PRTN3_HUMAN	TMPS6_HUMAN	ATS14_HUMAN
biological_process	GO:0007492	endoderm development	5	21	0.238095	0.966905	0.0577489	1	1	NOTC1_HUMAN	BPTF_HUMAN	E41L5_HUMAN	EXT1_HUMAN	MED12_HUMAN
biological_process	GO:0001833	inner cell mass cell proliferation	5	13	0.384615	0.979799	0.0733035	1	1	TAF8_HUMAN	CHK1_HUMAN	BRCA2_HUMAN	PALB2_HUMAN	SALL4_HUMAN
biological_process	GO:0043085	positive regulation of catalytic activity	5	40	0.125	0.970545	0.0347039	1	1	DCP1A_HUMAN	BCL2_HUMAN	STX4_HUMAN	A0A087WT55_HUMAN	A0A087WVE6_HUMAN
biological_process	GO:0071391	cellular response to estrogen stimulus	5	25	0.2	0.695042	0.496862	1	1	SFR1_HUMAN	CRHBP_HUMAN	TIF1A_HUMAN	OCSTP_HUMAN	M0QZD8_HUMAN
biological_process	GO:0071897	DNA biosynthetic process	5	36	0.138889	0.902188	0.129745	1	1	CENPF_HUMAN	DPOD3_HUMAN	DPOLL_HUMAN	DPOD2_HUMAN	A0A087WWF6_HUMAN
biological_process	GO:0002639	positive regulation of immunoglobulin production	5	25	0.2	0.962827	0.07246	1	1	STX4_HUMAN	PTPRC_HUMAN	XBP1_HUMAN	TNR4_HUMAN	TLR9_HUMAN
biological_process	GO:0050847	progesterone receptor signaling pathway	5	9	0.555556	0.998065	0.013641	1	1	NEDD4_HUMAN	PRGR_HUMAN	YAP1_HUMAN	TREF1_HUMAN	UBR5_HUMAN
biological_process	GO:0045730	respiratory burst	5	20	0.25	0.942787	0.109622	1	1	NCF1C_HUMAN	NCF1_HUMAN	NCF1B_HUMAN	NCF2_HUMAN	CY24B_HUMAN
biological_process	GO:0006509	membrane protein ectodomain proteolysis	5	28	0.178571	0.956348	0.0830733	1	1	ERAP1_HUMAN	PRTN3_HUMAN	MYH9_HUMAN	ADA19_HUMAN	H0YC66_HUMAN
biological_process	GO:0060216	definitive hemopoiesis	5	15	0.333333	0.954663	0.119883	1	1	SP3_HUMAN	DSRAD_HUMAN	HIPK1_HUMAN	BCR_HUMAN	TGBR3_HUMAN
biological_process	GO:0001662	behavioral fear response	5	28	0.178571	0.819573	0.307745	1	1	BCL2_HUMAN	MORC1_HUMAN	ASIC1_HUMAN	IF4G1_HUMAN	ALS2_HUMAN
biological_process	GO:0061028	establishment of endothelial barrier	5	21	0.238095	0.941078	0.107122	1	1	PECA1_HUMAN	PDE2A_HUMAN	PDE4D_HUMAN	ROBO4_HUMAN	ICAM1_HUMAN
biological_process	GO:0005977	glycogen metabolic process	5	52	0.0961538	0.0812238	0.952395	1	1	KPB1_HUMAN	KPBB_HUMAN	IL6RB_HUMAN	A6NMN0_HUMAN	A6NIT2_HUMAN
biological_process	GO:0010596	negative regulation of endothelial cell migration	5	23	0.217391	0.741444	0.380293	1	1	ACVL1_HUMAN	AGRB1_HUMAN	COT2_HUMAN	SP100_HUMAN	PTPRM_HUMAN
biological_process	GO:0043388	positive regulation of DNA binding	5	34	0.147059	0.468516	0.663335	1	1	ITA2_HUMAN	EGF_HUMAN	SIR2_HUMAN	MYCD_HUMAN	HIPK2_HUMAN
biological_process	GO:0014032	neural crest cell development	5	20	0.25	0.608243	0.501358	1	1	PEF1_HUMAN	KLH12_HUMAN	NRG1_HUMAN	TCOF_HUMAN	TAPT1_HUMAN
biological_process	GO:0014029	neural crest formation	5	8	0.625	0.95766	0.12491	1	1	PEF1_HUMAN	LRP6_HUMAN	KLH12_HUMAN	TCOF_HUMAN	RPA2_HUMAN
biological_process	GO:0006646	phosphatidylethanolamine biosynthetic process	5	17	0.294118	0.924485	0.188895	1	1	PCY2_HUMAN	I3L1R7_HUMAN	I3L3V9_HUMAN	I3L1L9_HUMAN	I3L2Q1_HUMAN
biological_process	GO:0043951	negative regulation of cAMP-mediated signaling	5	12	0.416667	0.987152	0.0528794	1	1	PDE11_HUMAN	PDE2A_HUMAN	PDE3B_HUMAN	PDE4D_HUMAN	RN157_HUMAN
biological_process	GO:0090305	nucleic acid phosphodiester bond hydrolysis	5	12	0.416667	0.704108	0.362749	1	1	DNA2_HUMAN	ENPP1_HUMAN	ATAD5_HUMAN	DDX1_HUMAN	RAD50_HUMAN
biological_process	GO:0090503	RNA phosphodiester bond hydrolysis, exonucleolytic	5	11	0.454545	0.925003	0.174349	1	1	XRN1_HUMAN	PAN3_HUMAN	TOE1_HUMAN	CNOT1_HUMAN	CNOT2_HUMAN
biological_process	GO:0031295	T cell costimulation	5	40	0.125	0.234289	0.872841	1	1	PK3CA_HUMAN	CCL21_HUMAN	CAR11_HUMAN	VAV_HUMAN	BY55_HUMAN
biological_process	GO:0019934	cGMP-mediated signaling	5	23	0.217391	0.562958	0.612957	1	1	PDE2A_HUMAN	GUC2F_HUMAN	IRAG1_HUMAN	GCYB1_HUMAN	ADNP_HUMAN
biological_process	GO:0001556	oocyte maturation	5	19	0.263158	0.942484	0.127119	1	1	BRCA2_HUMAN	TUT4_HUMAN	YTHD2_HUMAN	FOXO3_HUMAN	A0A6Q8JFT6_HUMAN
biological_process	GO:0071872	cellular response to epinephrine stimulus	5	12	0.416667	0.987152	0.0528794	1	1	PDE4B_HUMAN	PDE4D_HUMAN	KCNQ1_HUMAN	SIR2_HUMAN	AT2B4_HUMAN
biological_process	GO:0071902	positive regulation of protein serine/threonine kinase activity	5	40	0.125	0.771968	0.289043	1	1	TAB1_HUMAN	ETAA1_HUMAN	INCE_HUMAN	TELO2_HUMAN	IFNG_HUMAN
biological_process	GO:0032874	positive regulation of stress-activated MAPK cascade	5	19	0.263158	0.948567	0.0773846	1	1	NOD2_HUMAN	TGFB2_HUMAN	TAOK3_HUMAN	TAOK2_HUMAN	CLC7A_HUMAN
biological_process	GO:1903358	regulation of Golgi organization	5	13	0.384615	0.763109	0.419298	1	1	STX18_HUMAN	US6NL_HUMAN	MYOME_HUMAN	AKAP9_HUMAN	CAMP2_HUMAN
biological_process	GO:0035735	intraciliary transport involved in cilium assembly	5	12	0.416667	0.987152	0.0528794	1	1	PCM1_HUMAN	CP131_HUMAN	IFT74_HUMAN	IFT81_HUMAN	I3L2J8_HUMAN
biological_process	GO:0050768	negative regulation of neurogenesis	5	27	0.185185	0.831387	0.226525	1	1	PCM1_HUMAN	NOTC1_HUMAN	PAX6_HUMAN	DP13B_HUMAN	HOOK3_HUMAN
biological_process	GO:0010880	regulation of release of sequestered calcium ion into cytosol by sarcoplasmic reticulum	5	19	0.263158	0.915289	0.172057	1	1	PDE4D_HUMAN	GSTM2_HUMAN	CHD7_HUMAN	AKAP6_HUMAN	DMD_HUMAN
biological_process	GO:0010613	positive regulation of cardiac muscle hypertrophy	5	21	0.238095	0.812571	0.340217	1	1	ROCK2_HUMAN	ROCK1_HUMAN	TWF1_HUMAN	IL6RB_HUMAN	MEF2A_HUMAN
biological_process	GO:1903543	positive regulation of exosomal secretion	5	15	0.333333	0.95766	0.12491	1	1	HGS_HUMAN	STAM1_HUMAN	SDC1_HUMAN	AT132_HUMAN	IFNG_HUMAN
biological_process	GO:0039702	viral budding via host ESCRT complex	5	31	0.16129	0.450356	0.725245	1	1	CHM4C_HUMAN	CHMP7_HUMAN	CHMP6_HUMAN	VP37A_HUMAN	CHM2B_HUMAN
biological_process	GO:0050776	regulation of immune response	5	64	0.078125	0.200619	0.82121	1	1	PTPRD_HUMAN	FCG2A_HUMAN	LAG3_HUMAN	CD22_HUMAN	ENTP7_HUMAN
biological_process	GO:0048240	sperm capacitation	5	32	0.15625	0.25313	0.868042	1	1	SEMG1_HUMAN	S26A8_HUMAN	ROP1L_HUMAN	SEMG2_HUMAN	H7C4T4_HUMAN
biological_process	GO:1904706	negative regulation of vascular associated smooth muscle cell proliferation	5	23	0.217391	0.763109	0.419298	1	1	TAFA5_HUMAN	CNN1_HUMAN	CDN1B_HUMAN	MEF2C_HUMAN	MYCD_HUMAN
biological_process	GO:2000353	positive regulation of endothelial cell apoptotic process	5	19	0.263158	0.880117	0.261852	1	1	ECSCR_HUMAN	CD248_HUMAN	XBP1_HUMAN	FOXO3_HUMAN	BY55_HUMAN
biological_process	GO:0048566	embryonic digestive tract development	5	18	0.277778	0.819573	0.307745	1	1	SALL1_HUMAN	TGFB2_HUMAN	GLI2_HUMAN	GLI3_HUMAN	A0A7I2PJA1_HUMAN
biological_process	GO:1900264	positive regulation of DNA-directed DNA polymerase activity	5	13	0.384615	0.979799	0.0733035	1	1	CTF18_HUMAN	PSF3_HUMAN	PSF2_HUMAN	RFC3_HUMAN	DCC1_HUMAN
biological_process	GO:0043280	positive regulation of cysteine-type endopeptidase activity involved in apoptotic process	5	50	0.1	0.0762407	0.952803	1	1	MALT1_HUMAN	HTRA2_HUMAN	NOD1_HUMAN	A4_HUMAN	CLC7A_HUMAN
biological_process	GO:0051898	negative regulation of protein kinase B signaling	5	41	0.121951	0.210083	0.894984	1	1	PKHA1_HUMAN	PKHD1_HUMAN	XDH_HUMAN	PHLP1_HUMAN	TSC2_HUMAN
biological_process	GO:0030948	negative regulation of vascular endothelial growth factor receptor signaling pathway	5	19	0.263158	0.880117	0.261852	1	1	HGS_HUMAN	HHEX_HUMAN	EPN2_HUMAN	NEDD4_HUMAN	CADM4_HUMAN
biological_process	GO:0043552	positive regulation of phosphatidylinositol 3-kinase activity	5	33	0.151515	0.498789	0.670957	1	1	CCL21_HUMAN	CD19_HUMAN	NOD2_HUMAN	BAKOR_HUMAN	AMRA1_HUMAN
biological_process	GO:0061072	iris morphogenesis	5	9	0.555556	0.998065	0.013641	1	1	HIF1A_HUMAN	HIPK1_HUMAN	PAX6_HUMAN	WNT2_HUMAN	HIPK2_HUMAN
biological_process	GO:0060037	pharyngeal system development	5	19	0.263158	0.851235	0.275563	1	1	EYA1_HUMAN	SIX4_HUMAN	PTC1_HUMAN	HXA2_HUMAN	ACVR1_HUMAN
biological_process	GO:0021612	facial nerve structural organization	5	9	0.555556	0.998065	0.013641	1	1	PLXA3_HUMAN	PLXA4_HUMAN	EGR2_HUMAN	NRP2_HUMAN	HXB2_HUMAN
biological_process	GO:0043931	ossification involved in bone maturation	5	13	0.384615	0.784503	0.375851	1	1	PLXB1_HUMAN	EXT1_HUMAN	ATS7_HUMAN	SEM4D_HUMAN	ATS12_HUMAN
biological_process	GO:0050918	positive chemotaxis	5	18	0.277778	0.847282	0.256286	1	1	PLXB3_HUMAN	ANGP1_HUMAN	SCG2_HUMAN	X3CL1_HUMAN	TSC2_HUMAN
biological_process	GO:0045765	regulation of angiogenesis	5	39	0.128205	0.993676	0.00919577	1	1	PLXD1_HUMAN	CTNB1_HUMAN	NF1_HUMAN	SP100_HUMAN	RECK_HUMAN
biological_process	GO:2000773	negative regulation of cellular senescence	5	19	0.263158	0.880117	0.261852	1	1	M3K3_HUMAN	TERF2_HUMAN	ZKSC3_HUMAN	P63_HUMAN	ABL1_HUMAN
biological_process	GO:0002862	negative regulation of inflammatory response to antigenic stimulus	5	25	0.2	0.483713	0.697807	1	1	NOD2_HUMAN	RHDF2_HUMAN	PSA1_HUMAN	B3KWA8_HUMAN	A0A0A0MSC1_HUMAN
biological_process	GO:0036092	phosphatidylinositol-3-phosphate biosynthetic process	5	12	0.416667	0.987152	0.0528794	1	1	PK3C3_HUMAN	PK3CA_HUMAN	P3C2A_HUMAN	PK3CG_HUMAN	BAKOR_HUMAN
biological_process	GO:0006623	protein targeting to vacuole	5	26	0.192308	0.761876	0.351004	1	1	VP13D_HUMAN	VP37A_HUMAN	VP13C_HUMAN	VP13A_HUMAN	AP3D1_HUMAN
biological_process	GO:0050708	regulation of protein secretion	5	16	0.3125	0.85415	0.183616	1	1	PK3C3_HUMAN	ARFP1_HUMAN	DNJC1_HUMAN	RHDF2_HUMAN	RHDF1_HUMAN
biological_process	GO:0035855	megakaryocyte development	5	19	0.263158	0.880117	0.261852	1	1	TPO_HUMAN	MED1_HUMAN	EP300_HUMAN	SRF_HUMAN	ABI1_HUMAN
biological_process	GO:2000811	negative regulation of anoikis	5	18	0.277778	0.903658	0.224492	1	1	PK3CA_HUMAN	BCL2_HUMAN	NOTC1_HUMAN	NTRK2_HUMAN	B2CL1_HUMAN
biological_process	GO:0010592	positive regulation of lamellipodium assembly	5	29	0.172414	0.552976	0.637444	1	1	PK3CA_HUMAN	AVIL_HUMAN	P85A_HUMAN	ABI2_HUMAN	AUTS2_HUMAN
biological_process	GO:0043457	regulation of cellular respiration	5	7	0.714286	0.669973	0.466098	1	1	PK3CA_HUMAN	PRD16_HUMAN	NOS2_HUMAN	PNPT1_HUMAN	TREX1_HUMAN
biological_process	GO:1990961	xenobiotic detoxification by transmembrane export across the plasma membrane	5	13	0.384615	0.979799	0.0733035	1	1	MDR1_HUMAN	S47A2_HUMAN	S47A1_HUMAN	E7EX57_HUMAN	C9JAE6_HUMAN
biological_process	GO:0051000	positive regulation of nitric-oxide synthase activity	5	22	0.227273	0.795238	0.379644	1	1	HIF1A_HUMAN	NOD1_HUMAN	TERF2_HUMAN	FCER2_HUMAN	CAPON_HUMAN
biological_process	GO:0001952	regulation of cell-matrix adhesion	5	13	0.384615	0.982269	0.0295902	1	1	BCL2_HUMAN	NF1_HUMAN	PKHD1_HUMAN	TSC1_HUMAN	ONEC2_HUMAN
biological_process	GO:0097242	amyloid-beta clearance	5	13	0.384615	0.964795	0.0755427	1	1	LRP2_HUMAN	LRP1_HUMAN	INSR_HUMAN	ITAM_HUMAN	LDLR_HUMAN
biological_process	GO:0070365	hepatocyte differentiation	5	15	0.333333	0.924485	0.188895	1	1	E2F7_HUMAN	ITA2_HUMAN	CPSM_HUMAN	HNF1B_HUMAN	E2F8_HUMAN
biological_process	GO:0006177	GMP biosynthetic process	5	15	0.333333	0.940971	0.145963	1	1	IMDH1_HUMAN	PUR6_HUMAN	PUR8_HUMAN	C9J381_HUMAN	A0A3B3IRL5_HUMAN
biological_process	GO:0010498	proteasomal protein catabolic process	5	36	0.138889	0.137757	0.884207	1	1	PSA6_HUMAN	DDI2_HUMAN	DDI1_HUMAN	PSA1_HUMAN	NR1D1_HUMAN
biological_process	GO:0035024	negative regulation of Rho protein signal transduction	5	24	0.208333	0.729597	0.458481	1	1	KANK1_HUMAN	HEG1_HUMAN	ITA3_HUMAN	CC125_HUMAN	MYOC_HUMAN
biological_process	GO:0006337	nucleosome disassembly	5	19	0.263158	0.880117	0.261852	1	1	SMRD1_HUMAN	HMGA1_HUMAN	ARI1A_HUMAN	ARID2_HUMAN	SMRD3_HUMAN
biological_process	GO:0060349	bone morphogenesis	5	30	0.166667	0.568474	0.532536	1	1	LRP5_HUMAN	LTBP3_HUMAN	ATG9B_HUMAN	CHSS1_HUMAN	J3KP65_HUMAN
biological_process	GO:0002227	innate immune response in mucosa	5	23	0.217391	0.763109	0.419298	1	1	NOD2_HUMAN	RNAS2_HUMAN	NOS2_HUMAN	BPIB1_HUMAN	APOA4_HUMAN
biological_process	GO:0001817	regulation of cytokine production	5	61	0.0819672	0.928626	0.0846196	1	1	BCL6B_HUMAN	ELF1_HUMAN	ZN287_HUMAN	IF2B2_HUMAN	D6RAP2_HUMAN
biological_process	GO:0002063	chondrocyte development	5	17	0.294118	0.776991	0.371743	1	1	RUNX2_HUMAN	ECM1_HUMAN	CHSS1_HUMAN	CHSTB_HUMAN	H0YMF1_HUMAN
biological_process	GO:0044648	histone H3-K4 dimethylation	5	7	0.714286	0.999773	0.00315417	1	1	SET1A_HUMAN	SET1B_HUMAN	KMT2D_HUMAN	KMT2A_HUMAN	PRDM9_HUMAN
biological_process	GO:0051984	positive regulation of chromosome segregation	5	11	0.454545	0.972906	0.0749972	1	1	SMC2_HUMAN	NUMA1_HUMAN	SMC4_HUMAN	CDC6_HUMAN	CNDH2_HUMAN
biological_process	GO:0000245	spliceosomal complex assembly	5	33	0.151515	0.724819	0.376728	1	1	RBM5_HUMAN	DDX1_HUMAN	CRNL1_HUMAN	SCAFB_HUMAN	SRPK1_HUMAN
[truncated: 17,003 more rows]
[truncated: 1,925 more columns]

## Sheet: polyQ
GO domain	GO ID	GO term	polyQ protein	total number	number / total	raw p-value under-representation	raw p-value over-representation	FWER under-representation	FWER over-representation	Gene Name
[truncated: 18,690 more rows]
[truncated: 639 more columns]

[truncated: 20 more sheets: polyQ⁄N, polyN, polyY, polyW, polyC, polyP, polyA, polyS, polyT, polyD, polyE, polyG, polyF, polyH, polyI, polyL, polyV, polyM, polyR, polyK]
