# Supplementary material for: Noncanonical usage of stop codons in ciliates expands proteins with structurally flexible Q-rich motifs
Source: eLife. 2024 Feb 23;12:RP91405. doi: 10.7554/eLife.91405 (PMC10942620; doi:10.7554/eLife.91405)
Supplement: Figure 6—source data 30. — The percentages and numbers of SCD and polyX proteins in our search that belong to each indicated Gene Ontology (GO) group are shown. GOfuncR (Huttenhower et al., 2009) was applied for GO enrichment and statistical analysis. The p values adjusted according to the Family-wise error rate (FWER) are shown. The overrepresented GO groups (adjusted p-values ≤0.001) are highlighted in red font. [file elife-91405-fig6-data30.xlsx]

## Sheet: SCD
GO domain	GO ID	GO term	SCD protein	total number	number / total	raw p-value under-representation	raw p-value over-representation	FWER under-representation	FWER over-representation	Gene Name
cellular_component	GO:0005634	nucleus	992	6057	0.163777	1	6.75253e-57	1	0	BLH6_ARATH	KCY2_ARATH	PDF2_ARATH	PDI11_ARATH	PHYA_ARATH	PHYB_ARATH	PHYC_ARATH	PHYD_ARATH	PHYE_ARATH	SPA3_ARATH	SPA2_ARATH	MOM1_ARATH	NRPE1_ARATH	PCFS4_ARATH	RBLOT_ARATH	REC1_ARATH	R13L4_ARATH	PEP_ARATH	RAP24_ARATH	RH1_ARATH	RH40_ARATH	NAR1_ARATH	SMC21_ARATH	SMG7_ARATH	SEP1_ARATH	SLK3_ARATH	TINY_ARATH	TIC_ARATH	RSA1_ARATH	RTEL1_ARATH	PATH1_ARATH	SLK1_ARATH	TRP6_ARATH	SM3L1_ARATH	SM3L2_ARATH	TRB4_ARATH	SEC3B_ARATH	TIF4A_ARATH	TIF4B_ARATH	TIF6B_ARATH
cellular_component	GO:0016021	integral component of membrane	684	7990	0.085607	1.68204e-22	1	0	1	PDLP1_ARATH	PEK11_ARATH	PEK12_ARATH	PEK13_ARATH	PEK14_ARATH	PEK15_ARATH	PCR4_ARATH	UXT2_ARATH	UXT3_ARATH	RBOHF_ARATH	RBOHI_ARATH	RBL11_ARATH	RMR4_ARATH	SYP21_ARATH	SYP22_ARATH	SYP31_ARATH	SYP32_ARATH	MLO15_ARATH	TIC40_ARATH	PUP7_ARATH	SRF6_ARATH	SD31_ARATH	SRF8_ARATH	RLP47_ARATH	PSBD_ARATH	RER6_ARATH	SCY2_ARATH	M140_ARATH	AVT1C_ARATH	ATG9_ARATH	BASS3_ARATH	ADT2_ARATH	LK111_ARATH	FAX2_ARATH	FUT8_ARATH	GLR34_ARATH	CRLK2_ARATH	FKB42_ARATH	MIK2_ARATH	HMDH1_ARATH
molecular_function	GO:0005524	ATP binding	643	3748	0.171558	1	2.09314e-26	1	0	KCY2_ARATH	PDPK1_ARATH	PEK11_ARATH	PEK12_ARATH	PEK13_ARATH	PEK14_ARATH	PEK15_ARATH	SPA3_ARATH	SPA2_ARATH	MOM1_ARATH	RECA3_ARATH	RBG3_ARATH	RENT1_ARATH	RH1_ARATH	RH40_ARATH	SMC21_ARATH	RPP4_ARATH	RTEL1_ARATH	RUK_ARATH	SRF6_ARATH	SD31_ARATH	SM3L1_ARATH	SM3L2_ARATH	SCY2B_ARATH	SRF8_ARATH	RH11_ARATH	RECQ2_ARATH	RH24_ARATH	RH49_ARATH	STY8_ARATH	CKL4_ARATH	M2K1_ARATH	M2K2_ARATH	GRF8_ARATH	HF101_ARATH	M3K1_ARATH	M3K3A_ARATH	M3KE2_ARATH	DNAJ1_ARATH	INO80_ARATH
cellular_component	GO:0005737	cytoplasm	376	2968	0.126685	1.25473e-08	1	0	1	KCY2_ARATH	PDPK1_ARATH	PHYA_ARATH	SERB1_ARATH	PCFS4_ARATH	REC1_ARATH	PEP_ARATH	RENT1_ARATH	PMIR1_ARATH	TRP1_ARATH	SOT16_ARATH	RECQ2_ARATH	REC2_ARATH	VPS39_ARATH	CDC24_ARATH	CKL4_ARATH	LSD1_ARATH	M2K1_ARATH	M2K2_ARATH	HFA1A_ARATH	LRP1B_ARATH	LRP1C_ARATH	M3KE2_ARATH	AROD1_ARATH	DNAJ1_ARATH	JGB_ARATH	ADK2_ARATH	AEE19_ARATH	ARI1_ARATH	ANM13_ARATH	KN5B_ARATH	CPSF_ARATH	JHS1_ARATH	KN14N_ARATH	BZP10_ARATH	IMPA4_ARATH	IQD17_ARATH	CYP63_ARATH	DCL2_ARATH	ICR5_ARATH
molecular_function	GO:0046872	metal ion binding	357	2781	0.128371	0.148446	0.86276	1	1	PER61_ARATH	PLY12_ARATH	MOM1_ARATH	NRPE1_ARATH	PCFS4_ARATH	RBOHI_ARATH	PER12_ARATH	RMR4_ARATH	NAR1_ARATH	RTEL1_ARATH	NCED9_ARATH	RECQ2_ARATH	HF101_ARATH	DNAJ1_ARATH	AIR12_ARATH	AK10B_ARATH	AGD7_ARATH	ARI1_ARATH	C3H39_ARATH	C3H10_ARATH	CPSF_ARATH	JHS1_ARATH	KN7D_ARATH	IP5PC_ARATH	C3H28_ARATH	C3H65_ARATH	DCL2_ARATH	GLTB2_ARATH	DCL3_ARATH	FES1_ARATH	KN7M_ARATH	C3H58_ARATH	C3H43_ARATH	GLTB1_ARATH	IDD7_ARATH	LOX4_ARATH	NUDT9_ARATH	GIS3_ARATH	BRG1_ARATH	B561C_ARATH
molecular_function	GO:0003677	DNA binding	349	1794	0.194537	1	5.83841e-39	1	0	PDF2_ARATH	NRPE1_ARATH	RAP24_ARATH	RENT1_ARATH	RTEL1_ARATH	TRP6_ARATH	RPOT3_ARATH	RECQ2_ARATH	LSH2_ARATH	LSH7_ARATH	LSH9_ARATH	BH115_ARATH	HFA1A_ARATH	M3K1_ARATH	HRS1_ARATH	INO80_ARATH	ARFC_ARATH	C3H39_ARATH	C3H10_ARATH	CPSF_ARATH	JHS1_ARATH	C3H28_ARATH	C3H65_ARATH	DDM1_ARATH	FES1_ARATH	HDG4_ARATH	ARFU_ARATH	AP2L1_ARATH	C3H58_ARATH	C3H43_ARATH	GTL1_ARATH	IDD7_ARATH	MFP1_ARATH	BZP63_ARATH	CHR8_ARATH	CHR9_ARATH	BZP43_ARATH	ERF03_ARATH	AZF2_ARATH	BH048_ARATH
molecular_function	GO:0003700	DNA-binding transcription factor activity	344	1909	0.180199	1	4.61335e-17	1	0	BLH6_ARATH	PDF2_ARATH	RAP24_ARATH	TINY_ARATH	TRB4_ARATH	PLET1_ARATH	BH115_ARATH	BPC3_ARATH	HHO5_ARATH	HFA1A_ARATH	LRL1_ARATH	LRL2_ARATH	IAA32_ARATH	IAA9_ARATH	HRS1_ARATH	ARFC_ARATH	ARFL_ARATH	C3H39_ARATH	BH067_ARATH	BH071_ARATH	HFB2A_ARATH	GAI_ARATH	C3H28_ARATH	BZP10_ARATH	HDG4_ARATH	ARFU_ARATH	AP2L1_ARATH	FHY3_ARATH	GTL1_ARATH	IDD7_ARATH	HFA6A_ARATH	FAR1_ARATH	GIS3_ARATH	BZP63_ARATH	BZP43_ARATH	ERF03_ARATH	AZF2_ARATH	BH048_ARATH	AGL42_ARATH	ARFK_ARATH
cellular_component	GO:0005886	plasma membrane	322	2866	0.112352	0.381164	0.641817	1	1	PDLP1_ARATH	PEK11_ARATH	PEK12_ARATH	PEK13_ARATH	PEK14_ARATH	PEK15_ARATH	PDI12_ARATH	RBOHF_ARATH	RBOHI_ARATH	R13L4_ARATH	SFH10_ARATH	RIN4_ARATH	TRP1_ARATH	SRF6_ARATH	SD31_ARATH	SCPDL_ARATH	SEC3A_ARATH	SEC3B_ARATH	SRF8_ARATH	RLP47_ARATH	REC2_ARATH	VPS39_ARATH	CSI3_ARATH	HEXO3_ARATH	GRDP1_ARATH	M2K2_ARATH	ATP1_ARATH	AVT1C_ARATH	HAP2_ARATH	LRP1C_ARATH	M3K1_ARATH	M3KE2_ARATH	AIR12_ARATH	ADK2_ARATH	BSK4_ARATH	LK111_ARATH	COPB2_ARATH	COBL8_ARATH	GLR34_ARATH	IAN4_ARATH
cellular_component	GO:0005829	cytosol	250	2614	0.0956389	8.4127e-05	0.999936	0.006	1	KCY2_ARATH	PHYB_ARATH	REC1_ARATH	RENT1_ARATH	NAR1_ARATH	RIN4_ARATH	PHT21_ARATH	SPE1_ARATH	SDE5_ARATH	SEC3A_ARATH	RH11_ARATH	REC2_ARATH	STY8_ARATH	EIF3A_ARATH	HHO5_ARATH	HF101_ARATH	MMSA_ARATH	CAPP4_ARATH	ADK2_ARATH	ANM13_ARATH	BIG2_ARATH	FAX2_ARATH	BIG4_ARATH	MFP2_ARATH	EPN2_ARATH	KAD4_ARATH	NUDT9_ARATH	ODO2B_ARATH	EXA1_ARATH	MFP1_ARATH	MGL_ARATH	NDUAC_ARATH	CK5P1_ARATH	CP33_ARATH	GNOM_ARATH	LEA7_ARATH	CTU2_ARATH	B561O_ARATH	AB5B_ARATH	BZP29_ARATH
biological_process	GO:0006355	regulation of transcription, DNA-templated	208	1172	0.177474	1	5.00788e-18	1	0	PDP3_ARATH	PDP5_ARATH	PHYA_ARATH	PHYC_ARATH	PHYD_ARATH	PHYE_ARATH	RSA1_ARATH	RTEL1_ARATH	BPC3_ARATH	GRF8_ARATH	HHO5_ARATH	LRL1_ARATH	LRL2_ARATH	HRS1_ARATH	C3H39_ARATH	BH067_ARATH	BH071_ARATH	GAI_ARATH	LBD36_ARATH	C3H28_ARATH	FRS2_ARATH	ARFU_ARATH	IDD7_ARATH	GIS3_ARATH	BLI_ARATH	MED16_ARATH	BH048_ARATH	BZP29_ARATH	FRS4_ARATH	GIS_ARATH	GBF2_ARATH	FRS6_ARATH	FB9_ARATH	ERF55_ARATH	PIL1_ARATH	MSI5_ARATH	BH047_ARATH	LUH_ARATH	MB3R4_ARATH	ARFV_ARATH
cellular_component	GO:0009507	chloroplast	177	2041	0.0867222	5.05164e-07	1	0	1	PDI12_ARATH	SERB1_ARATH	RBL11_ARATH	SCAR4_ARATH	TIC40_ARATH	PHT21_ARATH	SPE1_ARATH	RPOT3_ARATH	PSBD_ARATH	RER6_ARATH	LINS_ARATH	MAOP4_ARATH	ATP1_ARATH	HF101_ARATH	AROD1_ARATH	ICR2_ARATH	KN12A_ARATH	FAX2_ARATH	HMOX2_ARATH	GLR34_ARATH	GLTB2_ARATH	KN7M_ARATH	GPMA2_ARATH	GLTB1_ARATH	LOX4_ARATH	MFP1_ARATH	NADK2_ARATH	CPNB1_ARATH	CP33_ARATH	DEXH7_ARATH	EGY2_ARATH	KEA2_ARATH	KEA3_ARATH	AKH2_ARATH	ALB4_ARATH	AROG_ARATH	CDP1_ARATH	DCDA2_ARATH	ANTR2_ARATH	CPNB4_ARATH
molecular_function	GO:0003729	mRNA binding	155	1038	0.149326	0.999653	0.000481664	1	0.232	PHYA_ARATH	VCS_ARATH	PCFS4_ARATH	REC1_ARATH	PEP_ARATH	RBG3_ARATH	RENT1_ARATH	RH11_ARATH	PSBD_ARATH	REC2_ARATH	EIF3A_ARATH	LRP1B_ARATH	LRP1C_ARATH	AK10B_ARATH	C3H10_ARATH	CPSF_ARATH	CTF64_ARATH	CTF77_ARATH	DCP5L_ARATH	C3H58_ARATH	C3H43_ARATH	FCA_ARATH	GLTB1_ARATH	EXA1_ARATH	CPNB1_ARATH	CP33_ARATH	CP29A_ARATH	FREE1_ARATH	PRP43_ARATH	FTSH5_ARATH	C3H41_ARATH	DCP1_ARATH	C3H26_ARATH	C3H14_ARATH	REC3_ARATH	RLM3_ARATH	RGGC_ARATH	C3H34_ARATH	RK4_ARATH	PP438_ARATH
molecular_function	GO:0003723	RNA binding	142	1046	0.135755	0.999435	0.000708068	1	0.29	RBG3_ARATH	RENT1_ARATH	RH1_ARATH	RH40_ARATH	PATH1_ARATH	RH11_ARATH	RH24_ARATH	RH49_ARATH	LRP1B_ARATH	LRP1C_ARATH	CPSF_ARATH	JHS1_ARATH	C3H65_ARATH	DCL2_ARATH	DCL3_ARATH	FCA_ARATH	FPA_ARATH	CP33_ARATH	DEXH3_ARATH	DEXH7_ARATH	CYP59_ARATH	BPA1_ARATH	FIPS5_ARATH	CPL3_ARATH	PABP1_ARATH	NOP2C_ARATH	PRP43_ARATH	PP170_ARATH	C3H41_ARATH	PP148_ARATH	PPR45_ARATH	RGGC_ARATH	PP301_ARATH	PP438_ARATH	PP324_ARATH	PP246_ARATH	PP257_ARATH	MORC6_ARATH	PARNL_ARATH	SKI2_ARATH
cellular_component	GO:0005739	mitochondrion	142	1633	0.0869565	8.94115e-07	0.999999	0	1	PDI12_ARATH	RECA3_ARATH	PER12_ARATH	RBG3_ARATH	RTEL1_ARATH	PPR54_ARATH	RPOT3_ARATH	SCPDL_ARATH	SOT16_ARATH	MAOP4_ARATH	DNAJ1_ARATH	MMSA_ARATH	ADT2_ARATH	KN7D_ARATH	GAF1_ARATH	BIODA_ARATH	CDPKT_ARATH	GLTB1_ARATH	KAD4_ARATH	PPR26_ARATH	ODO2B_ARATH	NDUAC_ARATH	NDB2_ARATH	CK5P1_ARATH	DGP2_ARATH	BRE1A_ARATH	DSK2B_ARATH	FAB1B_ARATH	FUM1_ARATH	FUM2_ARATH	DSK2A_ARATH	COPA2_ARATH	MORF1_ARATH	MPK9_ARATH	OST1B_ARATH	NUA_ARATH	DNLI1_ARATH	LEA37_ARATH	PP148_ARATH	PPOX1_ARATH
molecular_function	GO:0016887	ATP hydrolysis activity	129	512	0.251953	1	3.61739e-40	1	0	RH1_ARATH	RH40_ARATH	SMC21_ARATH	RTEL1_ARATH	RH11_ARATH	RECQ2_ARATH	RH24_ARATH	RH49_ARATH	HF101_ARATH	INO80_ARATH	JHS1_ARATH	KN14N_ARATH	KN7D_ARATH	KN12A_ARATH	DDM1_ARATH	KN7M_ARATH	KN14M_ARATH	KN10C_ARATH	KN12B_ARATH	CPNB1_ARATH	DEXH3_ARATH	DEXH7_ARATH	FAB1A_ARATH	FAB1B_ARATH	FAB1C_ARATH	FAB1D_ARATH	KN8A_ARATH	KN8B_ARATH	KINUA_ARATH	KINUB_ARATH	KINUC_ARATH	CPNB4_ARATH	MLH3_ARATH	PRP43_ARATH	FTSH5_ARATH	PIE1_ARATH	MCM2_ARATH	MORC6_ARATH	SMXL8_ARATH	SKI2_ARATH
molecular_function	GO:0000976	transcription cis-regulatory region binding	125	742	0.168464	1	1.2655e-07	1	0	BLH6_ARATH	PDF2_ARATH	MNM1_ARATH	RAP24_ARATH	TINY_ARATH	TRB4_ARATH	PLET1_ARATH	HHO5_ARATH	LRL1_ARATH	IAA9_ARATH	ARFC_ARATH	ARFL_ARATH	HFB2A_ARATH	GAI_ARATH	BZP10_ARATH	GIS3_ARATH	AZF2_ARATH	ARFK_ARATH	BZP29_ARATH	GIS_ARATH	GBF2_ARATH	ARFI_ARATH	GATA3_ARATH	E2FC_ARATH	ERF55_ARATH	MB3R4_ARATH	RAP23_ARATH	ARFS_ARATH	ARFV_ARATH	PAN_ARATH	PIF3_ARATH	TCX2_ARATH	TGA9_ARATH	WRK19_ARATH	TGA5_ARATH	TAF2_ARATH	VAL2_ARATH	TCP20_ARATH	WRK27_ARATH	WRK35_ARATH
molecular_function	GO:0004674	protein serine/threonine kinase activity	123	1022	0.120352	0.778405	0.249899	1	1	PDPK1_ARATH	PEK11_ARATH	PEK12_ARATH	PEK13_ARATH	PEK14_ARATH	PEK15_ARATH	SD31_ARATH	STY8_ARATH	CKL4_ARATH	M2K1_ARATH	M2K2_ARATH	M3K1_ARATH	M3KE2_ARATH	BSK4_ARATH	CRLK2_ARATH	MIK2_ARATH	MPK10_ARATH	HT1_ARATH	CRK2_ARATH	ATM_ARATH	KIPK2_ARATH	ERS1_ARATH	MPS1_ARATH	PAM74_ARATH	MPK9_ARATH	PERK6_ARATH	PERK4_ARATH	GSO1_ARATH	PRK6_ARATH	RLK5_ARATH	RLK6_ARATH	PERK1_ARATH	MPK16_ARATH	PERK9_ARATH	SIK1_ARATH	PERK7_ARATH	RKF3_ARATH	NIK2_ARATH	THE1_ARATH	STY17_ARATH
molecular_function	GO:0008270	zinc ion binding	121	861	0.140534	0.982749	0.0221261	1	1	RENT1_ARATH	SM3L1_ARATH	SM3L2_ARATH	SC24A_ARATH	MAOP4_ARATH	HAC1_ARATH	HAC4_ARATH	HAC5_ARATH	FRS2_ARATH	FHY3_ARATH	FAR1_ARATH	HAC12_ARATH	ODO2B_ARATH	CADH2_ARATH	JJJ1_ARATH	CYP59_ARATH	FRS4_ARATH	GATA3_ARATH	GATA6_ARATH	FRS6_ARATH	BCA5_ARATH	PP170_ARATH	PPR45_ARATH	PP301_ARATH	PP114_ARATH	ATPA_ARATH	PP367_ARATH	PIAL1_ARATH	SF1_ARATH	PP153_ARATH	SC24B_ARATH	MTBC_ARATH	SAP1_ARATH	PPR68_ARATH	PSA_ARATH	TAF2_ARATH	VAL2_ARATH	MBD2_ARATH	PRT6_ARATH	SUVR5_ARATH
cellular_component	GO:0009506	plasmodesma	116	926	0.12527	0.920542	0.095824	1	1	PDLP1_ARATH	PDP3_ARATH	PER12_ARATH	RENT1_ARATH	RUK_ARATH	VPS39_ARATH	LK111_ARATH	JAL41_ARATH	MFP2_ARATH	MIK2_ARATH	NET1A_ARATH	CRK2_ARATH	B561C_ARATH	BCHC1_ARATH	CKI1_ARATH	ARFK_ARATH	ATG11_ARATH	GPDL4_ARATH	P4KA1_ARATH	KN4C_ARATH	NUA_ARATH	BEL1_ARATH	GACP4_ARATH	MORC6_ARATH	SAHH1_ARATH	PDLP2_ARATH	PDLP3_ARATH	RETOL_ARATH	SAC4_ARATH	SAE2_ARATH	SECAB_ARATH	RHM1_ARATH	PTR1_ARATH	RFS2_ARATH	PRP8B_ARATH	SC31B_ARATH	VCL22_ARATH	THE1_ARATH	WBC30_ARATH	MED14_ARATH
molecular_function	GO:0004672	protein kinase activity	108	693	0.155844	0.998946	0.00134616	1	0.526	PDPK1_ARATH	PHYA_ARATH	SPA3_ARATH	SPA2_ARATH	SRF6_ARATH	SCY2B_ARATH	SRF8_ARATH	STY8_ARATH	HT1_ARATH	LYK2_ARATH	CRK2_ARATH	PERK4_ARATH	RLK5_ARATH	PERK1_ARATH	SRF4_ARATH	THE1_ARATH	STY17_ARATH	Y1719_ARATH	Y5720_ARATH	Y2214_ARATH	Y5613_ARATH	Y3037_ARATH	WNK4_ARATH	Y1421_ARATH	Y2685_ARATH	Y2278_ARATH	GHR1_ARATH	AB1K7_ARATH	A0A1P8B8D2_ARATH	A0A1P8ASW4_ARATH	A0A1P8BE51_ARATH	F4HSH9_ARATH	A0A178US29_ARATH	A8MQH3_ARATH	F4HPS1_ARATH	A0A2H1ZE50_ARATH	Q84WU5_ARATH	Q9SAJ2_ARATH	Q501H6_ARATH	Q9FFG4_ARATH
molecular_function	GO:0016787	hydrolase activity	102	758	0.134565	0.513248	0.506728	1	1	MOM1_ARATH	RENT1_ARATH	GAF1_ARATH	CHR8_ARATH	CHR9_ARATH	GRS16_ARATH	PRD1_ARATH	ISW2_ARATH	DCP1_ARATH	MBD4L_ARATH	SMXL4_ARATH	MAA3_ARATH	TOC90_ARATH	TEB_ARATH	CHR10_ARATH	CHR17_ARATH	CHR24_ARATH	CHR27_ARATH	CHR28_ARATH	CHR4_ARATH	GDL62_ARATH	A0A1P8B5G6_ARATH	A0A1P8ATF3_ARATH	A0A1P8AT74_ARATH	A0A1P8BDE7_ARATH	A0A1P8AXT2_ARATH	A0A1I9LT69_ARATH	A0A1I9LMK0_ARATH	A0A2H1ZEJ0_ARATH	Q84JS4_ARATH	O64476_ARATH	A0A1P8B6E0_ARATH	Q42139_ARATH	A0A1P8AVE6_ARATH	Q681A5_ARATH	Q9SZW3_ARATH	Q8GYI7_ARATH	Q9LNR2_ARATH	A0A1P8AY44_ARATH	F4JKN5_ARATH
biological_process	GO:0006952	defense response	100	772	0.129534	0.627544	0.400651	1	1	PDLP1_ARATH	MLO15_ARATH	SMG7_ARATH	RPP4_ARATH	SDE5_ARATH	TIF6B_ARATH	GAP22_ARATH	CHL1_ARATH	BRG1_ARATH	MLO5_ARATH	CHI59_ARATH	DCP1_ARATH	CHI5_ARATH	MORC6_ARATH	PYL1_ARATH	RPS5_ARATH	NIK2_ARATH	UBA2A_ARATH	WRK19_ARATH	PICBP_ARATH	SYD_ARATH	VQ5_ARATH	UBA2C_ARATH	WRKY4_ARATH	TTM1_ARATH	VICTR_ARATH	UBA2B_ARATH	CHI58_ARATH	DGK6_ARATH	2AAA_ARATH	MY102_ARATH	MYB96_ARATH	MYC3_ARATH	ATL17_ARATH	E70H1_ARATH	DRL14_ARATH	DRL16_ARATH	DRL18_ARATH	DRL20_ARATH	DRL23_ARATH
molecular_function	GO:0046983	protein dimerization activity	94	525	0.179048	0.99998	3.04931e-05	1	0.015	SEP1_ARATH	BH115_ARATH	LRL1_ARATH	LRL2_ARATH	BH071_ARATH	BH048_ARATH	AGL42_ARATH	BH140_ARATH	AP3_ARATH	E2FB_ARATH	MORF1_ARATH	PIL1_ARATH	DSLE_ARATH	BH047_ARATH	PIF5_ARATH	PIF3_ARATH	SYGM2_ARATH	SEP2_ARATH	SEP3_ARATH	PIF4_ARATH	BH145_ARATH	BH110_ARATH	BIM1_ARATH	AGL62_ARATH	BH119_ARATH	BH052_ARATH	BH077_ARATH	BH078_ARATH	BH080_ARATH	AGL71_ARATH	ICE1_ARATH	MYC2_ARATH	MYC3_ARATH	MORF4_ARATH	AGL75_ARATH	BH053_ARATH	BH056_ARATH	BH060_ARATH	BH074_ARATH	AGL81_ARATH
cellular_component	GO:0009536	plastid	93	904	0.102876	2.62419e-06	0.999998	0	1	SERB1_ARATH	TIC40_ARATH	SCPDL_ARATH	PSBD_ARATH	ATP1_ARATH	ADT2_ARATH	FAX2_ARATH	GLR34_ARATH	CRLK2_ARATH	GLTB2_ARATH	GPMA2_ARATH	HLB1_ARATH	HIPL2_ARATH	KAD4_ARATH	EXA1_ARATH	AGO10_ARATH	BPA1_ARATH	ERF1X_ARATH	ANTR2_ARATH	GPDL4_ARATH	FUM2_ARATH	OEP37_ARATH	PPP7I_ARATH	P2C71_ARATH	PEX5_ARATH	PMTQ_ARATH	FTSH5_ARATH	FAX1_ARATH	PPOX1_ARATH	PEX14_ARATH	PSB7B_ARATH	RGGC_ARATH	PP246_ARATH	ATPA_ARATH	PYL1_ARATH	OS9_ARATH	RUS1_ARATH	SPP_ARATH	RLP54_ARATH	PSL5_ARATH
molecular_function	GO:0043565	sequence-specific DNA binding	93	436	0.213303	1	6.55831e-12	1	0	PHYB_ARATH	RAP24_ARATH	BPC3_ARATH	GAI_ARATH	BZP10_ARATH	GTL1_ARATH	AZF2_ARATH	BZP29_ARATH	GBF2_ARATH	HDG7_ARATH	GATA6_ARATH	CB60B_ARATH	CB60C_ARATH	FB9_ARATH	CB60D_ARATH	ERF62_ARATH	ERF55_ARATH	MB3R4_ARATH	ARFS_ARATH	SCL8_ARATH	TCP24_ARATH	SCL5_ARATH	TCP6_ARATH	SARD1_ARATH	SCL29_ARATH	SCL6_ARATH	TCP20_ARATH	TCP3_ARATH	VOZ2_ARATH	TCP11_ARATH	WRK47_ARATH	TCP14_ARATH	TCP10_ARATH	SUVR5_ARATH	TCP18_ARATH	TCP22_ARATH	WRK25_ARATH	WRK44_ARATH	WRKY4_ARATH	WRK70_ARATH
molecular_function	GO:0004712	protein serine/threonine/tyrosine kinase activity	91	809	0.112485	0.369568	0.671594	1	1	PDPK1_ARATH	PEK11_ARATH	PEK12_ARATH	PEK13_ARATH	PEK14_ARATH	PEK15_ARATH	SD31_ARATH	STY8_ARATH	CKL4_ARATH	M3K1_ARATH	M3K3A_ARATH	M3KE2_ARATH	BSK4_ARATH	LK111_ARATH	CRLK2_ARATH	CDPKT_ARATH	MIK2_ARATH	MPK10_ARATH	HT1_ARATH	CRK2_ARATH	ATM_ARATH	CDKE1_ARATH	KIPK2_ARATH	MPS1_ARATH	MP3K2_ARATH	PAM74_ARATH	MPK9_ARATH	PERK6_ARATH	LRK42_ARATH	PERK4_ARATH	GSO1_ARATH	LRK12_ARATH	RLK5_ARATH	RLK6_ARATH	LRK11_ARATH	PERK1_ARATH	MPK16_ARATH	PERK9_ARATH	PERK7_ARATH	RKF3_ARATH
molecular_function	GO:0008017	microtubule binding	90	247	0.364372	1	2.81002e-23	1	0	RUK_ARATH	CSI3_ARATH	KN5B_ARATH	KN14N_ARATH	KN7G_ARATH	KN7D_ARATH	KN12A_ARATH	KN7M_ARATH	KN5A_ARATH	KN14M_ARATH	KN5C_ARATH	KN7I_ARATH	KN5D_ARATH	KN10C_ARATH	KN12B_ARATH	KTN82_ARATH	KTN83_ARATH	FH14_ARATH	FPP4_ARATH	KN7N_ARATH	KN8A_ARATH	KN8B_ARATH	KINUA_ARATH	KINUB_ARATH	KINUC_ARATH	KN14R_ARATH	KN14O_ARATH	KN14P_ARATH	KN4C_ARATH	KN7J_ARATH	KN14A_ARATH	KTN84_ARATH	WDL4_ARATH	TANB_ARATH	TORL5_ARATH	WDL5_ARATH	TPX2_ARATH	KN14C_ARATH	QWRF3_ARATH	QWRF6_ARATH
molecular_function	GO:0106310	protein serine kinase activity	90	774	0.116279	0.473418	0.571563	1	1	PDPK1_ARATH	PEK11_ARATH	PEK12_ARATH	PEK13_ARATH	PEK14_ARATH	PEK15_ARATH	SD31_ARATH	STY8_ARATH	CKL4_ARATH	M2K1_ARATH	M2K2_ARATH	M3K1_ARATH	M3K3A_ARATH	M3KE2_ARATH	BSK4_ARATH	LK111_ARATH	CRLK2_ARATH	CDPKT_ARATH	MIK2_ARATH	MPK10_ARATH	HT1_ARATH	CRK2_ARATH	ATM_ARATH	CDKE1_ARATH	KIPK2_ARATH	MPS1_ARATH	MP3K2_ARATH	PAM74_ARATH	MPK9_ARATH	PERK6_ARATH	LRK42_ARATH	PERK4_ARATH	GSO1_ARATH	LRK12_ARATH	RLK5_ARATH	RLK6_ARATH	LRK11_ARATH	PERK1_ARATH	MPK16_ARATH	PERK9_ARATH
cellular_component	GO:0005794	Golgi apparatus	82	984	0.0833333	0.0319496	0.974079	0.961	1	PDI12_ARATH	UXT2_ARATH	UXT3_ARATH	SPSA3_ARATH	SIPL1_ARATH	AGD7_ARATH	APBLB_ARATH	EPN2_ARATH	OFT15_ARATH	IRX9_ARATH	GT14A_ARATH	APBLA_ARATH	KIP_ARATH	GALS1_ARATH	GXM3_ARATH	PAM71_ARATH	COBL2_ARATH	PMTQ_ARATH	PLA2A_ARATH	GOS12_ARATH	MGP4_ARATH	MNS2_ARATH	SC16B_ARATH	STL1_ARATH	SC31B_ARATH	SNX2B_ARATH	MGAT1_ARATH	PR1B3_ARATH	SAB_ARATH	PMTP_ARATH	PR1B2_ARATH	VSR1_ARATH	RBL1_ARATH	ZDH17_ARATH	VP35B_ARATH	TPST_ARATH	TBL39_ARATH	ZDH22_ARATH	PTR2_ARATH	TBL17_ARATH
cellular_component	GO:0016020	membrane	77	900	0.0855556	6.76542e-25	1	0	1	PDPK1_ARATH	SYP21_ARATH	RIN4_ARATH	PUP7_ARATH	TRP1_ARATH	VPS39_ARATH	HEXO3_ARATH	BIG2_ARATH	FAX2_ARATH	IQD5_ARATH	HLB1_ARATH	CCX1_ARATH	KEA2_ARATH	KEA3_ARATH	FH1_ARATH	P4KA1_ARATH	GPAT3_ARATH	KEA1_ARATH	NIPA6_ARATH	DTX34_ARATH	FAX1_ARATH	POT6_ARATH	MEB1_ARATH	SECAB_ARATH	SBT15_ARATH	TOL7_ARATH	TOL5_ARATH	SNX2B_ARATH	EHD1_ARATH	VSR1_ARATH	PUP8_ARATH	VSR6_ARATH	YSL8_ARATH	ZIP11_ARATH	UPS3_ARATH	ZIP4_ARATH	PUP12_ARATH	TOL9_ARATH	VPS51_ARATH	UPS1_ARATH
biological_process	GO:0006357	regulation of transcription by RNA polymerase II	73	392	0.186224	1	5.66734e-07	1	0.001	BLH6_ARATH	SEP1_ARATH	HFA1A_ARATH	LRL1_ARATH	LRL2_ARATH	BH067_ARATH	BH071_ARATH	HFB2A_ARATH	KTI12_ARATH	HFA6A_ARATH	AGL42_ARATH	AP3_ARATH	E2FB_ARATH	E2FC_ARATH	CCT12_ARATH	HSFA5_ARATH	MED17_ARATH	BEL1_ARATH	MED4_ARATH	BLH8_ARATH	BLH11_ARATH	MED6_ARATH	SEP2_ARATH	SEP3_ARATH	PHL_ARATH	RLT1_ARATH	MED14_ARATH	MD20B_ARATH	HUA2_ARATH	BH110_ARATH	AGL62_ARATH	BH052_ARATH	BH080_ARATH	AGL71_ARATH	BLH7_ARATH	NFYA2_ARATH	NFYA5_ARATH	NFYA6_ARATH	NFYB8_ARATH	MED23_ARATH
cellular_component	GO:0005730	nucleolus	73	528	0.138258	0.973944	0.034804	1	1	PDP3_ARATH	NRPE1_ARATH	RBLOT_ARATH	RH11_ARATH	RH49_ARATH	HIT4_ARATH	M3KE2_ARATH	IQD4_ARATH	GAF1_ARATH	DCL3_ARATH	MFP2_ARATH	GATA3_ARATH	E2FC_ARATH	NOP2C_ARATH	NOF1_ARATH	NUA_ARATH	DNLI1_ARATH	FH6_ARATH	MDA2_ARATH	TAD1_ARATH	SKIP_ARATH	RH53_ARATH	RENT3_ARATH	SF1_ARATH	RH14_ARATH	ROS1_ARATH	RH55_ARATH	MSI4_ARATH	Y14_ARATH	MBF1B_ARATH	RH18_ARATH	RH32_ARATH	RHL1_ARATH	TANB_ARATH	MBF1A_ARATH	UBA2C_ARATH	UBN1_ARATH	UBN2_ARATH	MBF1C_ARATH	BIK1_ARATH
cellular_component	GO:0005576	extracellular region	71	1448	0.0490331	1.60453e-19	1	0	1	PER61_ARATH	PME47_ARATH	REC1_ARATH	PER12_ARATH	SBT17_ARATH	PME41_ARATH	PME51_ARATH	PME7_ARATH	LRX2_ARATH	BSK4_ARATH	GUN18_ARATH	CRRS6_ARATH	ERF1Y_ARATH	GUN19_ARATH	GUN20_ARATH	KIP_ARATH	GASA4_ARATH	PME53_ARATH	KEA1_ARATH	PME25_ARATH	DCP1_ARATH	PLA2A_ARATH	FLA9_ARATH	REC3_ARATH	CRRS5_ARATH	RK4_ARATH	PPA28_ARATH	PPA29_ARATH	SBT15_ARATH	SUS5_ARATH	PLRX2_ARATH	RHON1_ARATH	SAB_ARATH	SBT13_ARATH	AB12B_ARATH	APA1_ARATH	APA3_ARATH	CDR1_ARATH	CRR38_ARATH	GUN22_ARATH
cellular_component	GO:0005874	microtubule	70	234	0.299145	1	9.36809e-15	1	0	RUK_ARATH	KN5B_ARATH	KN14N_ARATH	KN7G_ARATH	KN7D_ARATH	KN12A_ARATH	ICR5_ARATH	KN7M_ARATH	KN5A_ARATH	KN14M_ARATH	KN5C_ARATH	KN7I_ARATH	KN5D_ARATH	KN10C_ARATH	KN12B_ARATH	KTN82_ARATH	KTN83_ARATH	KN7N_ARATH	KN8A_ARATH	KN8B_ARATH	KINUA_ARATH	KINUB_ARATH	KINUC_ARATH	GACP3_ARATH	ESP1_ARATH	KN14R_ARATH	KN14O_ARATH	KN14P_ARATH	KN4C_ARATH	KN7J_ARATH	KN14A_ARATH	KTN84_ARATH	GACP4_ARATH	WDL4_ARATH	TBG2_ARATH	TORL5_ARATH	TBG1_ARATH	WDL5_ARATH	TPX2_ARATH	KN14C_ARATH
molecular_function	GO:0043531	ADP binding	66	328	0.20122	0.999996	8.85153e-06	1	0.004	R13L4_ARATH	RPP4_ARATH	CHL1_ARATH	RLM1B_ARATH	RLM3_ARATH	ATPA_ARATH	RPS5_ARATH	WRK19_ARATH	VICTR_ARATH	DRL14_ARATH	DRL16_ARATH	DRL18_ARATH	DRL20_ARATH	DRL23_ARATH	DRL29_ARATH	AGLUP_ARATH	A0A1P8B8D2_ARATH	A0A1P8BAX9_ARATH	F4JNB9_ARATH	A0A1P8BGV5_ARATH	Q9M0Q0_ARATH	Q9FL35_ARATH	A0A1P8B945_ARATH	Q0WPW2_ARATH	A0A1P8AN55_ARATH	A0A1P8B920_ARATH	B3H4T8_ARATH	Q9M0Q5_ARATH	O65506_ARATH	A0A1P8BAZ5_ARATH	Q9ZVX6_ARATH	A0A1P8B6A5_ARATH	A0A1P8B927_ARATH	A0A1P8B928_ARATH	A0A1P8B8D4_ARATH	A0A1P8B6I0_ARATH	A0A1P8B6I4_ARATH	Q9FHF4_ARATH	Q9FHF6_ARATH	F4JNC4_ARATH
biological_process	GO:0006281	DNA repair	65	251	0.258964	1	4.12102e-17	1	0	RECA3_ARATH	RTEL1_ARATH	RECQ2_ARATH	INO80_ARATH	JHS1_ARATH	CHR8_ARATH	CHR9_ARATH	DET1_ARATH	ATM_ARATH	RECA4_ARATH	POLK_ARATH	MBD4L_ARATH	PDS5B_ARATH	MORC6_ARATH	RECAM_ARATH	RQL1_ARATH	RQL3_ARATH	SSRP1_ARATH	SMC1_ARATH	STIL3_ARATH	ROS1_ARATH	MSI4_ARATH	NSE4B_ARATH	XPF_ARATH	STI_ARATH	PSME4_ARATH	TOP3A_ARATH	RFA2A_ARATH	APE2_ARATH	BRCA1_ARATH	ACSA1_ARATH	A0A1P8AV94_ARATH	F4HTM5_ARATH	A0A1P8B4W8_ARATH	A0A1P8ANG9_ARATH	Q0V7S1_ARATH	Q9CAP6_ARATH	Q058K5_ARATH	F4I354_ARATH	A0A1P8ANJ3_ARATH
biological_process	GO:0045893	positive regulation of transcription, DNA-templated	64	300	0.213333	1	2.83681e-10	1	0	FB348_ARATH	ANM13_ARATH	BZP10_ARATH	FHY3_ARATH	FAR1_ARATH	GATA3_ARATH	GATA6_ARATH	E2FB_ARATH	LBD31_ARATH	LAF1_ARATH	C3H14_ARATH	LUH_ARATH	MB3R4_ARATH	RAP23_ARATH	PTM_ARATH	SKIP_ARATH	MED25_ARATH	MBF1B_ARATH	VIP6_ARATH	VOZ2_ARATH	MBF1A_ARATH	WRK48_ARATH	VIP5_ARATH	WRK53_ARATH	MBF1C_ARATH	RGA_ARATH	ATB52_ARATH	AI5L2_ARATH	ARFG_ARATH	ICE1_ARATH	NAC10_ARATH	NAC12_ARATH	NAC40_ARATH	NAC43_ARATH	MY120_ARATH	MYB36_ARATH	MYB65_ARATH	MYB96_ARATH	MYB97_ARATH	MYC2_ARATH
biological_process	GO:0007018	microtubule-based movement	63	128	0.492188	1	5.63488e-27	1	0	KN5B_ARATH	KN14N_ARATH	KN7G_ARATH	KN7D_ARATH	KN12A_ARATH	KN7M_ARATH	KN5A_ARATH	KN14M_ARATH	KN5C_ARATH	KN7I_ARATH	KN5D_ARATH	KN10C_ARATH	KN12B_ARATH	KN7N_ARATH	KN8A_ARATH	KN8B_ARATH	KINUA_ARATH	KINUB_ARATH	KINUC_ARATH	KN14R_ARATH	KN14O_ARATH	KN14P_ARATH	KN4C_ARATH	KN7J_ARATH	KN14A_ARATH	KN14C_ARATH	KN14H_ARATH	KN14K_ARATH	KN14T_ARATH	KN14Q_ARATH	KN12C_ARATH	KN12D_ARATH	KN14D_ARATH	A0A1P8ATF3_ARATH	A0A1I9LN46_ARATH	A0A2H1ZEJ0_ARATH	A0A1P8AVE6_ARATH	A0A1P8AY44_ARATH	A0A1P8AN70_ARATH	A0A1I9LP88_ARATH
molecular_function	GO:0005516	calmodulin binding	61	317	0.192429	0.99996	7.45308e-05	1	0.029	NPG1_ARATH	MLO15_ARATH	SD31_ARATH	IQD4_ARATH	CPSF_ARATH	IQD17_ARATH	IQD5_ARATH	FKB42_ARATH	IQD8_ARATH	KTI12_ARATH	CDPKT_ARATH	IQD19_ARATH	IQD29_ARATH	IQD18_ARATH	MYO10_ARATH	NADK2_ARATH	IQD11_ARATH	IQD26_ARATH	CB60B_ARATH	CB60C_ARATH	CB60D_ARATH	MLO5_ARATH	IQD33_ARATH	MYO12_ARATH	MYO13_ARATH	IQD7_ARATH	PICBP_ARATH	Y1661_ARATH	WRK21_ARATH	UBP6_ARATH	WRK11_ARATH	IQD32_ARATH	IQD14_ARATH	WRKY7_ARATH	BAG6_ARATH	ACA9_ARATH	MYO5_ARATH	MYO7_ARATH	CMTA1_ARATH	CMTA2_ARATH
molecular_function	GO:0000981	DNA-binding transcription factor activity, RNA polymerase II-specific	60	330	0.181818	0.999655	0.000584948	1	0.269	BLH6_ARATH	PDF2_ARATH	SEP1_ARATH	LRL1_ARATH	LRL2_ARATH	BH067_ARATH	BH071_ARATH	HDG4_ARATH	AP2L1_ARATH	AGL42_ARATH	AP3_ARATH	E2FB_ARATH	E2FC_ARATH	BEL1_ARATH	MB3R4_ARATH	BLH8_ARATH	BLH11_ARATH	SEP2_ARATH	SEP3_ARATH	BH110_ARATH	AGL62_ARATH	ATB52_ARATH	BH052_ARATH	BH080_ARATH	AGL71_ARATH	BLH7_ARATH	MYB88_ARATH	NFYA2_ARATH	NFYA5_ARATH	NFYA6_ARATH	NFYB8_ARATH	NFYBA_ARATH	BLH3_ARATH	HGL2_ARATH	AGL75_ARATH	DPB_ARATH	E2FE_ARATH	ATHB7_ARATH	BH053_ARATH	AGL81_ARATH
cellular_component	GO:0005783	endoplasmic reticulum	59	939	0.0628328	2.92023e-10	1	0	1	PDI11_ARATH	PDI12_ARATH	PATH1_ARATH	HAP2_ARATH	AGD7_ARATH	IAN4_ARATH	FKB42_ARATH	HMDH1_ARATH	ERS1_ARATH	OST1B_ARATH	NIPA6_ARATH	DMP3_ARATH	P4H6_ARATH	KCR1_ARATH	RHD32_ARATH	MEB1_ARATH	MNS2_ARATH	OS9_ARATH	SAC8_ARATH	PSL5_ARATH	WDL4_ARATH	PR1B3_ARATH	PMTP_ARATH	PR1B2_ARATH	VSR1_ARATH	ZDH17_ARATH	Y4554_ARATH	VAP13_ARATH	Y3293_ARATH	UPS5_ARATH	FAO4B_ARATH	ECA1_ARATH	ECA4_ARATH	AB1B_ARATH	GDT14_ARATH	FTIP3_ARATH	DEX1_ARATH	F4ISU2_ARATH	F4KDI6_ARATH	Q9SJR4_ARATH
biological_process	GO:0007165	signal transduction	59	434	0.135945	0.999709	0.000371775	1	0.365	RPP4_ARATH	CHL1_ARATH	HT1_ARATH	RLM1B_ARATH	RLM3_ARATH	P2C19_ARATH	WRK19_ARATH	VICTR_ARATH	RGAP1_ARATH	RGAP2_ARATH	RGAP6_ARATH	EDM2_ARATH	A0A1P8B8D2_ARATH	A0A1P8BAX9_ARATH	F4JNB9_ARATH	Q9M0Q0_ARATH	Q9SAJ2_ARATH	Q9FL35_ARATH	Q0WPW2_ARATH	A0A1P8B920_ARATH	B3H4T8_ARATH	O64768_ARATH	O65506_ARATH	A0A1P8BAZ5_ARATH	Q9ZVX6_ARATH	A0A1P8B6A5_ARATH	A0A1P8B927_ARATH	A0A1P8B928_ARATH	A0A1P8B8D4_ARATH	A0A1P8B6I0_ARATH	A0A1P8B6I4_ARATH	Q9FHF4_ARATH	Q9FHF6_ARATH	A0A1P8B6H3_ARATH	F4I5S1_ARATH	Q9SUK4_ARATH	Q9LRY7_ARATH	A0A1P8BC84_ARATH	F4KDB8_ARATH	A0A1P8B697_ARATH
molecular_function	GO:0003676	nucleic acid binding	57	348	0.163793	1	1.90748e-39	1	0	SM3L1_ARATH	SM3L2_ARATH	JJJ1_ARATH	POLR2_ARATH	RQL1_ARATH	RH36_ARATH	POLR1_ARATH	ARS1_ARATH	ENDO2_ARATH	F4JE18_ARATH	A0A1P8AV94_ARATH	A0A1P8BDE7_ARATH	A0A1P8AXT2_ARATH	A0A1I9LT69_ARATH	Q9M1S4_ARATH	O64712_ARATH	A0A1P8AV97_ARATH	F4I526_ARATH	Q9M1F1_ARATH	A0A1P8BCJ1_ARATH	Q93Z55_ARATH	Q8RWY8_ARATH	Q8GXX5_ARATH	A0A1P8BCI5_ARATH	Q9FNQ6_ARATH	A0A1P8BDA9_ARATH	F4K209_ARATH	A0A1P8BDA2_ARATH	F4KFU0_ARATH	A0A1I9LMD3_ARATH	A0A1P8BCJ8_ARATH	A0A1I9LLI6_ARATH	A0A1P8ATX3_ARATH	F4J0I5_ARATH	A0A1P8B2K8_ARATH	F4K203_ARATH	A0A1P8AX12_ARATH	A0A1P8AQR8_ARATH	A0A1P8AV65_ARATH	A0A1P8BDA3_ARATH
cellular_component	GO:0009941	chloroplast envelope	55	551	0.0998185	0.388124	0.657299	1	1	TIC40_ARATH	PHT21_ARATH	SCPDL_ARATH	GRF8_ARATH	BASS3_ARATH	ADT2_ARATH	FAX2_ARATH	GLTB2_ARATH	GLTB1_ARATH	BASS2_ARATH	CPNB1_ARATH	ANTR2_ARATH	CPNB4_ARATH	OEP37_ARATH	KEA1_ARATH	PRP43_ARATH	KN14A_ARATH	FTSH5_ARATH	FAX1_ARATH	PTM_ARATH	MORC6_ARATH	RUS1_ARATH	RR20_ARATH	PAO_ARATH	STR4_ARATH	WRK19_ARATH	TI100_ARATH	TATB_ARATH	IQD32_ARATH	YCF2_ARATH	TPX2_ARATH	OEP80_ARATH	MCMBP_ARATH	AB25B_ARATH	AB7G_ARATH	CLPP4_ARATH	GLGL1_ARATH	GCSP1_ARATH	GCSP2_ARATH	FTSH1_ARATH
molecular_function	GO:0004386	helicase activity	54	124	0.435484	1	7.91785e-37	1	0	MOM1_ARATH	SM3L1_ARATH	SM3L2_ARATH	DCL2_ARATH	DCL3_ARATH	CHR8_ARATH	CHR9_ARATH	ISW2_ARATH	RQL3_ARATH	SYD_ARATH	MAA3_ARATH	TEB_ARATH	HVT1_ARATH	CHR10_ARATH	CHR24_ARATH	CHR27_ARATH	CHR28_ARATH	CHR4_ARATH	F4I7D2_ARATH	A0A1P8AT74_ARATH	F4HTG1_ARATH	O64476_ARATH	A0A1P8B6E0_ARATH	A0A1I9LTA5_ARATH	Q84JK0_ARATH	Q9SZW3_ARATH	A0A1I9LL80_ARATH	C0SUU4_ARATH	Q9ZUI1_ARATH	A0A1P8BDA9_ARATH	A0A1I9LPB0_ARATH	F4I7D3_ARATH	A0A1P8ATZ2_ARATH	A0A1P8AWQ0_ARATH	F4J7T1_ARATH	A0A1P8AXX5_ARATH	A0A1P8AM22_ARATH	F4K203_ARATH	F4I5Z7_ARATH	A0A1I9LPB1_ARATH
cellular_component	GO:0000139	Golgi membrane	53	489	0.108384	0.171447	0.861439	1	1	UXT2_ARATH	UXT3_ARATH	SYP31_ARATH	SYP32_ARATH	SFH10_ARATH	SCY2B_ARATH	SC24A_ARATH	COPB2_ARATH	IRX9_ARATH	CSLD1_ARATH	GT14A_ARATH	KEA3_ARATH	COG4_ARATH	GALS1_ARATH	GALS2_ARATH	GALS3_ARATH	GXM3_ARATH	COPA2_ARATH	PMTC_ARATH	PMTQ_ARATH	B3GT5_ARATH	GOS12_ARATH	MGP4_ARATH	MNS2_ARATH	SC24B_ARATH	PAH1_ARATH	STL1_ARATH	VP53A_ARATH	MGAT1_ARATH	PMTP_ARATH	VSR1_ARATH	RBL1_ARATH	VSR6_ARATH	TPST_ARATH	PMTA_ARATH	ZDH22_ARATH	TBL27_ARATH	VPS54_ARATH	PMTO_ARATH	COPA1_ARATH
biological_process	GO:0015031	protein transport	53	376	0.140957	0.996394	0.00476712	1	0.995	RMR4_ARATH	SFH10_ARATH	BIG4_ARATH	EPN2_ARATH	NU205_ARATH	GNOM_ARATH	ATG11_ARATH	AT18F_ARATH	C3H16_ARATH	COG4_ARATH	FREE1_ARATH	NUP1_ARATH	ATG7_ARATH	GOS12_ARATH	NUP58_ARATH	MIP2_ARATH	SC16B_ARATH	PTR1_ARATH	TI205_ARATH	SNX2B_ARATH	VP53A_ARATH	VA722_ARATH	VPS2A_ARATH	PTR5_ARATH	VPS51_ARATH	PTR2_ARATH	VA713_ARATH	VPS54_ARATH	AMSH3_ARATH	ATG16_ARATH	AT18D_ARATH	AT13A_ARATH	AT18A_ARATH	ATG1B_ARATH	ATG1C_ARATH	MAG5_ARATH	EPN3_ARATH	AT18G_ARATH	Q9C9E5_ARATH	Q6NKR3_ARATH
molecular_function	GO:0140359	ABC-type transporter activity	53	137	0.386861	1	7.61233e-14	1	0	AB14B_ARATH	AB38G_ARATH	AB14G_ARATH	AB15B_ARATH	AB5A_ARATH	AB5B_ARATH	WBC30_ARATH	AB2D_ARATH	AB12B_ARATH	AB34G_ARATH	AB13B_ARATH	AB21G_ARATH	AB22B_ARATH	AB17B_ARATH	AB2B_ARATH	AB40G_ARATH	AB25B_ARATH	AB28G_ARATH	AB1B_ARATH	AB16B_ARATH	AB7B_ARATH	AB7G_ARATH	AB32G_ARATH	AB27G_ARATH	AB11B_ARATH	AB11G_ARATH	AB18B_ARATH	AB30G_ARATH	AB31G_ARATH	AB39G_ARATH	AB6B_ARATH	AB20B_ARATH	AB23B_ARATH	AB42G_ARATH	AB27B_ARATH	A0A1I9LTC2_ARATH	A0A1P8B5S3_ARATH	A0A1P8B1X3_ARATH	A0A1P8B1W8_ARATH	A0NAA8_ARATH
biological_process	GO:0006397	mRNA processing	52	236	0.220339	0.999379	0.000942688	1	0.695	VCR_ARATH	VCS_ARATH	PCFS4_ARATH	RBG3_ARATH	PATH1_ARATH	CTF77_ARATH	DCP5L_ARATH	CP33_ARATH	FIPS5_ARATH	CP29A_ARATH	MORF1_ARATH	PRP43_ARATH	DCP1_ARATH	PARNL_ARATH	SMU1_ARATH	SF1_ARATH	PATH2_ARATH	THOC2_ARATH	Y14_ARATH	PAT1H_ARATH	RP45C_ARATH	RNC1_ARATH	THO5A_ARATH	VIR_ARATH	XRN4_ARATH	SUA_ARATH	UBP1C_ARATH	HUA2_ARATH	RB47B_ARATH	R47BP_ARATH	CFM2_ARATH	DEXHC_ARATH	DEXHE_ARATH	MORF4_ARATH	HUAL3_ARATH	C3H37_ARATH	DEAH2_ARATH	DEAH4_ARATH	DEAH6_ARATH	ESP3_ARATH
molecular_function	GO:0000978	RNA polymerase II cis-regulatory region sequence-specific DNA binding	51	266	0.191729	0.999822	0.000332414	1	0.178	BLH6_ARATH	SEP1_ARATH	HFA1A_ARATH	LRL1_ARATH	LRL2_ARATH	BH067_ARATH	BH071_ARATH	HFB2A_ARATH	HFA6A_ARATH	AGL42_ARATH	AP3_ARATH	E2FB_ARATH	E2FC_ARATH	HSFA5_ARATH	BEL1_ARATH	MB3R4_ARATH	BLH8_ARATH	BLH11_ARATH	SEP2_ARATH	SEP3_ARATH	BH110_ARATH	AGL62_ARATH	BH052_ARATH	BH080_ARATH	AGL71_ARATH	BLH7_ARATH	MYB88_ARATH	NFYA2_ARATH	NFYA5_ARATH	NFYA6_ARATH	BLH3_ARATH	AGL75_ARATH	E2FE_ARATH	BH053_ARATH	AGL81_ARATH	AGL21_ARATH	B3H4N9_ARATH	Q9FIW6_ARATH	Q9FL19_ARATH	O23222_ARATH
molecular_function	GO:0003777	microtubule motor activity	51	108	0.472222	1	2.0729e-22	1	0	KN14N_ARATH	KN7G_ARATH	KN7D_ARATH	KN12A_ARATH	KN7M_ARATH	KN14M_ARATH	KN7I_ARATH	KN10C_ARATH	KN12B_ARATH	KN7N_ARATH	KN8A_ARATH	KN8B_ARATH	KINUA_ARATH	KINUB_ARATH	KINUC_ARATH	KN14R_ARATH	KN4C_ARATH	KN7J_ARATH	KN14A_ARATH	KN14C_ARATH	KN14H_ARATH	KN14K_ARATH	KN14T_ARATH	KN14Q_ARATH	KN12C_ARATH	KN12D_ARATH	KN14D_ARATH	A0A1P8ATF3_ARATH	A0A1I9LN46_ARATH	A0A2H1ZEJ0_ARATH	A0A1P8AY44_ARATH	A0A1P8AN70_ARATH	A0A1I9LP88_ARATH	A0A1P8BH14_ARATH	A0A2H1ZEF8_ARATH	A0A1P8ATH5_ARATH	A0A1I9LN37_ARATH	A0A1P8ATI1_ARATH	A0A1P8BB82_ARATH	F4IC87_ARATH
biological_process	GO:0016567	protein ubiquitination	50	556	0.0899281	0.0506438	0.961332	1	1	CDC24_ARATH	DET1_ARATH	ATL38_ARATH	C3H16_ARATH	ATL3_ARATH	CDC21_ARATH	CD203_ARATH	FZR1_ARATH	FZR2_ARATH	FZR3_ARATH	PUB8_ARATH	SKI20_ARATH	TAUE1_ARATH	UPL2_ARATH	PUB10_ARATH	Y3857_ARATH	PUB13_ARATH	RHF1A_ARATH	UBE4_ARATH	PRT6_ARATH	Y5813_ARATH	Y5880_ARATH	Y1301_ARATH	UPL1_ARATH	Y4193_ARATH	Y5758_ARATH	RHY1A_ARATH	HAKAI_ARATH	CDC22_ARATH	ATL48_ARATH	ATL17_ARATH	ATL29_ARATH	ATL6_ARATH	BTSL1_ARATH	BTSL2_ARATH	ABAP1_ARATH	ATL59_ARATH	Q9M9U8_ARATH	Q9LZR4_ARATH	Q8RUZ7_ARATH
cellular_component	GO:0009570	chloroplast stroma	49	690	0.0710145	1.09095e-05	0.999994	0	1	PDI12_ARATH	SERB1_ARATH	NCED9_ARATH	ATP1_ARATH	HF101_ARATH	AROD1_ARATH	GLTB2_ARATH	GLTB1_ARATH	CPNB1_ARATH	CP33_ARATH	AKH2_ARATH	DCDA2_ARATH	CPNB4_ARATH	GRS16_ARATH	DAPB3_ARATH	PULA1_ARATH	RK4_ARATH	SYGM2_ARATH	SPP_ARATH	RR20_ARATH	PKP1_ARATH	MTBC_ARATH	RPS1_ARATH	SYMM_ARATH	GLYR2_ARATH	ISOA3_ARATH	YCF2_ARATH	PTHC_ARATH	CARB_ARATH	CFM2_ARATH	HIS1A_ARATH	KAD2_ARATH	AB7I_ARATH	ACS_ARATH	CLPP4_ARATH	GLGB2_ARATH	GLGL1_ARATH	GLGS_ARATH	GCSP1_ARATH	DCDA1_ARATH
cellular_component	GO:0000325	plant-type vacuole	49	685	0.0715328	0.000406565	0.999745	0.026	1	PDI11_ARATH	PDI12_ARATH	PER12_ARATH	RH40_ARATH	SYP22_ARATH	SCPDL_ARATH	AVT1C_ARATH	ADT2_ARATH	EPN2_ARATH	KAD4_ARATH	GLR27_ARATH	FUCO1_ARATH	OST1B_ARATH	C2D61_ARATH	GOS12_ARATH	MPK16_ARATH	SKI2_ARATH	SAHH1_ARATH	PUM5_ARATH	PSA6A_ARATH	NUF2_ARATH	WAK1_ARATH	Y1049_ARATH	PTR2_ARATH	RD19C_ARATH	APA1_ARATH	APA2_ARATH	CRR38_ARATH	COBL4_ARATH	GSXL4_ARATH	IRT3_ARATH	FLOT3_ARATH	ECA1_ARATH	CIP1_ARATH	EF2_ARATH	AB27B_ARATH	F4JLY4_ARATH	F4JXY6_ARATH	F4JV81_ARATH	Q9LXU4_ARATH
molecular_function	GO:0004842	ubiquitin-protein transferase activity	49	329	0.148936	0.876025	0.151448	1	1	FB190_ARATH	BRG1_ARATH	BRE1A_ARATH	FB189_ARATH	BRE1B_ARATH	PUB8_ARATH	RGLG2_ARATH	PUB3_ARATH	PUB62_ARATH	PUB4_ARATH	PUB7_ARATH	RZF1_ARATH	PUB6_ARATH	PUB10_ARATH	PUB13_ARATH	RHF1A_ARATH	UPL4_ARATH	PRT6_ARATH	PUB42_ARATH	RHF2A_ARATH	PUB12_ARATH	UPL1_ARATH	RGLG1_ARATH	ATL6_ARATH	BRCA1_ARATH	ATL59_ARATH	F4I080_ARATH	F4HZ08_ARATH	A0A1P8AYN7_ARATH	Q1PDK3_ARATH	Q9M1E4_ARATH	Q8L7G9_ARATH	Q84VP9_ARATH	Q9FJQ8_ARATH	F4JXH7_ARATH	A0A1P8APW2_ARATH	A0A1P8ASY0_ARATH	A8MQL6_ARATH	A0A1P8AVA0_ARATH	F4J048_ARATH
biological_process	GO:0005975	carbohydrate metabolic process	48	523	0.0917782	0.000820938	0.999392	0.294	1	HEXO3_ARATH	IRX9_ARATH	DET1_ARATH	BGA11_ARATH	BGA14_ARATH	MNS2_ARATH	SETH3_ARATH	SWTIE_ARATH	PARG1_ARATH	E1313_ARATH	E133_ARATH	BGAL6_ARATH	CISY2_ARATH	GFAT1_ARATH	GLGB2_ARATH	AGLUP_ARATH	BGAL8_ARATH	BGAL4_ARATH	A0A1P8AVD8_ARATH	A8MRK0_ARATH	F4J3E6_ARATH	Q8GYS2_ARATH	Q9SYK7_ARATH	Q9LXU4_ARATH	Q9M318_ARATH	Q9SRT4_ARATH	Q8VYC5_ARATH	Q9SYK6_ARATH	Q9ZQ51_ARATH	F4IIQ3_ARATH	O22699_ARATH	Q9CAL5_ARATH	A0A1I9LS89_ARATH	A0A1P8AXY5_ARATH	F4JUA6_ARATH	F4I0Z2_ARATH	B3H739_ARATH	A0A1P8B326_ARATH	A0A1P8B357_ARATH	A0A1I9LS88_ARATH
molecular_function	GO:0003724	RNA helicase activity	46	127	0.362205	1	7.49956e-13	1	0	RENT1_ARATH	RH1_ARATH	RH40_ARATH	RH11_ARATH	RH24_ARATH	RH49_ARATH	DEXH3_ARATH	DEXH7_ARATH	PRP43_ARATH	SKI2_ARATH	RH53_ARATH	RH14_ARATH	RH55_ARATH	PRP16_ARATH	RH18_ARATH	RH32_ARATH	RH36_ARATH	RH46_ARATH	DEXH4_ARATH	DEXH5_ARATH	DEXHC_ARATH	DEXHD_ARATH	DEXHE_ARATH	HVT1_ARATH	DEXH1_ARATH	DEAH2_ARATH	DEAH4_ARATH	DEAH5_ARATH	DEAH6_ARATH	ESP3_ARATH	A0A1P8BDE7_ARATH	A0A178VU89_ARATH	A0A1P8AXT2_ARATH	A0A1I9LT69_ARATH	A0A1I9LMK0_ARATH	A0A1P8BDA2_ARATH	A0A1I9LLI6_ARATH	A0A1P8B2K8_ARATH	A0A1P8AX12_ARATH	A0A1P8BDA3_ARATH
cellular_component	GO:0005768	endosome	46	325	0.141538	0.970421	0.03971	1	1	UXT3_ARATH	SYP31_ARATH	SIPL1_ARATH	M3K1_ARATH	EPN2_ARATH	OFT15_ARATH	GNOM_ARATH	FAB1A_ARATH	FAB1B_ARATH	PMTQ_ARATH	GOS12_ARATH	MNS2_ARATH	STL1_ARATH	MGAT1_ARATH	EHD1_ARATH	PMTP_ARATH	PR1B2_ARATH	VSR1_ARATH	VSR6_ARATH	TPST_ARATH	ZDH22_ARATH	PMTO_ARATH	BIK1_ARATH	AMSH3_ARATH	CESA1_ARATH	EPN3_ARATH	FTIP3_ARATH	COBL7_ARATH	Q9FF95_ARATH	F4KHR9_ARATH	Q9LK30_ARATH	Q8H1E1_ARATH	B9DH97_ARATH	Q8S9J3_ARATH	Q9T069_ARATH	F4K8T6_ARATH	A0A1P8ATR6_ARATH	F4HYH6_ARATH	A0A1P8BF56_ARATH	F4IKG5_ARATH
biological_process	GO:0009737	response to abscisic acid	46	365	0.126027	0.849432	0.182107	1	1	ATP1_ARATH	LRP1C_ARATH	DRB1_ARATH	GAI_ARATH	AP2L1_ARATH	KTN82_ARATH	AZF2_ARATH	CMKMT_ARATH	ELF3_ARATH	SKIP_ARATH	PIAL1_ARATH	SF1_ARATH	SPE2_ARATH	TCP14_ARATH	PRT6_ARATH	TTL1_ARATH	WDL7_ARATH	PIAL2_ARATH	WRKY8_ARATH	MBF1C_ARATH	RGA_ARATH	ARS1_ARATH	BADH2_ARATH	AHK2_ARATH	CRR38_ARATH	LRK62_ARATH	MYB88_ARATH	MYC2_ARATH	GLYT7_ARATH	AB40G_ARATH	ABI3_ARATH	CIP1_ARATH	GHR1_ARATH	ATHB7_ARATH	C70B3_ARATH	EF113_ARATH	AB11G_ARATH	AI5L6_ARATH	Q8RWV9_ARATH	Q9CAJ8_ARATH
biological_process	GO:0006325	chromatin organization	46	194	0.237113	1	1.4691e-07	1	0	PHYB_ARATH	SM3L1_ARATH	SM3L2_ARATH	ANM13_ARATH	HAC1_ARATH	HAC4_ARATH	HAC5_ARATH	HAC12_ARATH	BRE1A_ARATH	LDL3_ARATH	MSI5_ARATH	FAS1_ARATH	BRE1B_ARATH	ING2_ARATH	ANM14_ARATH	TAF1B_ARATH	SWI3D_ARATH	EAF1A_ARATH	EAF1B_ARATH	CMT2_ARATH	CHR10_ARATH	CHR4_ARATH	ATX5_ARATH	ATXR3_ARATH	EDM2_ARATH	F4I080_ARATH	A0A1P8ARU4_ARATH	A0A1P8ARV8_ARATH	A0A1I9LL80_ARATH	F4JCS8_ARATH	A0A1P8ARV7_ARATH	Q9SU69_ARATH	A0A1P8ATA1_ARATH	A0A1P8BCY7_ARATH	A0A1I9LPB0_ARATH	F4J7T1_ARATH	A0A1P8APW2_ARATH	A0A1I9LPB1_ARATH	A0A1P8AQG0_ARATH	A0A1P8AYB9_ARATH
biological_process	GO:0045944	positive regulation of transcription by RNA polymerase II	45	197	0.228426	0.999965	7.05435e-05	1	0.094	SEP1_ARATH	SLK3_ARATH	SLK1_ARATH	HAC1_ARATH	HAC4_ARATH	HAC5_ARATH	HAC12_ARATH	AGL42_ARATH	AP3_ARATH	MD10B_ARATH	SEUSS_ARATH	MED25_ARATH	SEP2_ARATH	SEP3_ARATH	SYD_ARATH	AGL62_ARATH	BRM_ARATH	AGL71_ARATH	MD20A_ARATH	AGL75_ARATH	BRCA1_ARATH	GIF1_ARATH	AGL81_ARATH	AGL21_ARATH	F4K4G6_ARATH	Q9FIW6_ARATH	F4JXC7_ARATH	Q9FL19_ARATH	Q8RWG0_ARATH	O23222_ARATH	Q9LIM2_ARATH	Q9FL10_ARATH	A0A1P8BA62_ARATH	Q9LNG8_ARATH	Q9XEF1_ARATH	Q0WRE2_ARATH	Q0WKW1_ARATH	Q9LSE3_ARATH	Q9FKR2_ARATH	A0A1P8BDR0_ARATH
molecular_function	GO:0016301	kinase activity	45	363	0.123967	0.994994	0.00604305	1	0.992	PDPK1_ARATH	CRK2_ARATH	KIPK2_ARATH	PKP1_ARATH	WAK1_ARATH	TTM1_ARATH	Y5520_ARATH	BIK1_ARATH	IRE_ARATH	A0A1I9LQK8_ARATH	A0A1P8AVD8_ARATH	F4KHD5_ARATH	Q9SJQ0_ARATH	Q8GYH9_ARATH	Q9FL24_ARATH	A8MR07_ARATH	Q94KE3_ARATH	Q67ZF1_ARATH	Q8RY98_ARATH	Q9SAE0_ARATH	A0A1P8BD37_ARATH	Q8VYC5_ARATH	Q5Q0H3_ARATH	Q9LP92_ARATH	Q9FM16_ARATH	Q94AB3_ARATH	Q9LIP1_ARATH	F4I2K0_ARATH	Q9LRY7_ARATH	Q9LZS4_ARATH	A0A1P8AWA3_ARATH	F4KF59_ARATH	F4JQR9_ARATH	A0A1I9LTU3_ARATH	A0A178VZ48_ARATH	B3H739_ARATH	F4J3J5_ARATH	A0A1I9LMR2_ARATH	A0A1I9LLS2_ARATH	F4J801_ARATH
biological_process	GO:0051301	cell division	45	333	0.135135	0.999196	0.00122789	1	0.746	SMC21_ARATH	PATH1_ARATH	SPC25_ARATH	CDC24_ARATH	M3KE2_ARATH	BRE1A_ARATH	CDKE1_ARATH	CDC21_ARATH	CD203_ARATH	FZR1_ARATH	FZR2_ARATH	FZR3_ARATH	E2FC_ARATH	CCT12_ARATH	FAS1_ARATH	DNLI1_ARATH	PDS5B_ARATH	PPR29_ARATH	SYCP1_ARATH	SMC1_ARATH	SMC22_ARATH	NUF2_ARATH	HTR12_ARATH	SCL6_ARATH	WAPL1_ARATH	WAPL2_ARATH	XRN4_ARATH	TEB_ARATH	TCP15_ARATH	TPX2_ARATH	KN14C_ARATH	AUG1_ARATH	MYO5_ARATH	CDC22_ARATH	MCMBP_ARATH	GLYT7_ARATH	KN14D_ARATH	CND2_ARATH	CLASP_ARATH	GIF1_ARATH
biological_process	GO:0042742	defense response to bacterium	44	331	0.132931	0.752051	0.298241	1	1	MOM1_ARATH	R13L4_ARATH	RENT1_ARATH	RIN4_ARATH	M2K1_ARATH	LK111_ARATH	EXA1_ARATH	CESA8_ARATH	AB14G_ARATH	AHK3_ARATH	LRK42_ARATH	LRK12_ARATH	LRK11_ARATH	SIK1_ARATH	RPS5_ARATH	RENT3_ARATH	PSL5_ARATH	PAO_ARATH	RIN13_ARATH	SARD1_ARATH	PUB13_ARATH	TI10A_ARATH	WRK27_ARATH	PRT6_ARATH	WRK11_ARATH	WRK48_ARATH	WRK33_ARATH	WRK53_ARATH	LRK16_ARATH	WRK70_ARATH	WRKY8_ARATH	BIK1_ARATH	CDR1_ARATH	ILA_ARATH	LRK62_ARATH	LRK63_ARATH	LRK81_ARATH	AGO2_ARATH	ATL6_ARATH	DRL29_ARATH
biological_process	GO:0009908	flower development	43	210	0.204762	0.999927	0.000117883	1	0.135	PDP3_ARATH	PCFS4_ARATH	SLK3_ARATH	FRL1A_ARATH	FES1_ARATH	FCA_ARATH	FPA_ARATH	BLI_ARATH	ARFF_ARATH	ISW2_ARATH	PIE1_ARATH	LUH_ARATH	LUMI_ARATH	MED25_ARATH	SEP3_ARATH	PHL_ARATH	RLT1_ARATH	PAO_ARATH	MSI4_ARATH	SYD_ARATH	TI10A_ARATH	VIP6_ARATH	XPOT_ARATH	VIP5_ARATH	VIP4_ARATH	AHL18_ARATH	AGL71_ARATH	ARFE_ARATH	NAC40_ARATH	HUAL3_ARATH	LEUNG_ARATH	C3H37_ARATH	AHL22_ARATH	ANT_ARATH	GIGAN_ARATH	EMF2_ARATH	ERF86_ARATH	A0A1P8BA40_ARATH	Q8RWV9_ARATH	O04650_ARATH
biological_process	GO:0050832	defense response to fungus	42	563	0.0746004	0.000898426	0.999455	0.313	1	NRPE1_ARATH	RPP4_ARATH	ATG9_ARATH	CDPKT_ARATH	EXA1_ARATH	MED8_ARATH	CESA8_ARATH	BPA1_ARATH	BRE1A_ARATH	ATG7_ARATH	BECN1_ARATH	LRK12_ARATH	MB3R4_ARATH	PLA12_ARATH	RLM1B_ARATH	RLM3_ARATH	LRK11_ARATH	MED25_ARATH	RETOL_ARATH	RLP52_ARATH	ROS1_ARATH	PRP16_ARATH	THE1_ARATH	PARG1_ARATH	SAG12_ARATH	WAK1_ARATH	PRT6_ARATH	VIP1L_ARATH	WRK33_ARATH	WRK70_ARATH	WRKY8_ARATH	NRPD2_ARATH	BIK1_ARATH	BAG6_ARATH	AT18A_ARATH	MYB29_ARATH	CMTA3_ARATH	EDM2_ARATH	F4HVJ0_ARATH	F4ISU2_ARATH
biological_process	GO:0009793	embryo development ending in seed dormancy	42	324	0.12963	0.812598	0.230682	1	1	PDI11_ARATH	SLK1_ARATH	IAA32_ARATH	NOV_ARATH	MEE12_ARATH	GNOM_ARATH	AZF2_ARATH	ESP1_ARATH	NOF1_ARATH	MCM2_ARATH	LUH_ARATH	NP214_ARATH	KCR1_ARATH	DME_ARATH	SEUSS_ARATH	PPR29_ARATH	SAHH1_ARATH	SYGM2_ARATH	SPP_ARATH	PP273_ARATH	SAE2_ARATH	PP153_ARATH	PRP16_ARATH	WAPL1_ARATH	WRK35_ARATH	TI100_ARATH	VIR_ARATH	WAPL2_ARATH	TTL_ARATH	WOX9_ARATH	OEP80_ARATH	ARFE_ARATH	GEX1_ARATH	NFYA5_ARATH	NFYA6_ARATH	DPB2_ARATH	ABI3_ARATH	AB7I_ARATH	DEAH6_ARATH	Q9C7J5_ARATH
molecular_function	GO:0016491	oxidoreductase activity	42	518	0.0810811	2.52775e-26	1	0	1	SCPDL_ARATH	GLTB2_ARATH	GLTB1_ARATH	HIPL2_ARATH	NDB2_ARATH	LDL3_ARATH	KCR1_ARATH	RHM1_ARATH	PAO_ARATH	DNJ63_ARATH	UCRI2_ARATH	NDB4_ARATH	ALDO4_ARATH	GGLO2_ARATH	GGLO4_ARATH	GGLO5_ARATH	GGLO6_ARATH	BBE23_ARATH	ALDO1_ARATH	BBE14_ARATH	ALDO2_ARATH	ALDO3_ARATH	A0A1P8AVD8_ARATH	A0A1P8BGV6_ARATH	A0A1P8BBH9_ARATH	A0A1P8AS42_ARATH	A0A178UNE5_ARATH	Q8RWK2_ARATH	Q8VYC5_ARATH	A0A1P8AZK7_ARATH	Q9FX95_ARATH	F4K6Z5_ARATH	F4I3C3_ARATH	F4K7J4_ARATH	A0A1P8AZL3_ARATH	B3H739_ARATH	A0A1P8BGW2_ARATH	A0A1P8BGW1_ARATH	F4IAP5_ARATH	A0A1P8AZL6_ARATH
cellular_component	GO:0043231	intracellular membrane-bounded organelle	42	292	0.143836	1	9.06653e-17	1	0	SYP31_ARATH	AB5A_ARATH	PP170_ARATH	PP148_ARATH	PPR45_ARATH	PP301_ARATH	PP324_ARATH	PP246_ARATH	PP257_ARATH	PP153_ARATH	EHD1_ARATH	PP280_ARATH	AUXI2_ARATH	AUL1_ARATH	ACA9_ARATH	HMDH2_ARATH	JAC1_ARATH	A0A1P8BFE6_ARATH	Q9LXZ7_ARATH	Q8L7H5_ARATH	B9DFA5_ARATH	Q9LDF8_ARATH	C0Z305_ARATH	F4KI84_ARATH	A8MR07_ARATH	Q8S8Q2_ARATH	Q94KE3_ARATH	Q9XI12_ARATH	Q9FL94_ARATH	Q9LVS6_ARATH	Q84JI7_ARATH	Q9LVS4_ARATH	Q9SFV1_ARATH	Q9LY31_ARATH	Q9FKS3_ARATH	A0A1P8AVD9_ARATH	F4JX42_ARATH	F4I458_ARATH	A0A178VXX1_ARATH	A0A1I9LMQ3_ARATH
biological_process	GO:0006351	transcription, DNA-templated	42	156	0.269231	1	3.64371e-23	1	0	NRPE1_ARATH	GRF8_ARATH	INO80_ARATH	GTL1_ARATH	PAN_ARATH	RPD2B_ARATH	NRPC2_ARATH	TGA9_ARATH	TGA5_ARATH	TGA10_ARATH	NRPD2_ARATH	BIM1_ARATH	DOG1_ARATH	DOGL2_ARATH	DOGL3_ARATH	ALY2_ARATH	BIM2_ARATH	ALY1_ARATH	A0A1P8BD97_ARATH	A0A2H1ZE87_ARATH	F4JXV3_ARATH	Q8GYX6_ARATH	A0A1P8BB61_ARATH	A0A1P8BCP5_ARATH	A0A178UDY8_ARATH	A0A1R7T3A8_ARATH	A0A1P8B7V6_ARATH	F4INQ5_ARATH	A0A1P8BBN4_ARATH	F4K9L4_ARATH	F4J277_ARATH	A0A1P8B7W1_ARATH	F4K9L2_ARATH	A0A178UHQ5_ARATH	A0A1P8BBP3_ARATH	A0A1I9LNQ9_ARATH	A0A1P8BFS9_ARATH	F4JWU1_ARATH	A0A1I9LNQ8_ARATH	A0A1I9LT22_ARATH
molecular_function	GO:0003953	NAD+ nucleosidase activity	41	237	0.172996	0.996818	0.00527698	1	0.966	WRK19_ARATH	A0A1P8B8D2_ARATH	A0A1P8BAX9_ARATH	F4JNB9_ARATH	Q9M0Q0_ARATH	Q9FL35_ARATH	Q0WPW2_ARATH	A0A1P8B920_ARATH	B3H4T8_ARATH	O65506_ARATH	A0A1P8BAZ5_ARATH	Q9ZVX6_ARATH	A0A1P8B6A5_ARATH	A0A1P8B927_ARATH	A0A1P8B928_ARATH	A0A1P8B8D4_ARATH	A0A1P8B6I0_ARATH	A0A1P8B6I4_ARATH	Q9FHF4_ARATH	Q9FHF6_ARATH	A0A1P8B6H3_ARATH	Q9SUK4_ARATH	A0A1P8BC84_ARATH	F4KDB8_ARATH	A0A1P8B697_ARATH	A0A1P8B919_ARATH	A0A1P8B6H5_ARATH	A0A1P8B7M2_ARATH	A0A1P8B934_ARATH	A0A1P8B8D3_ARATH	F4JNB6_ARATH	F4KDB9_ARATH	A0A1P8AN87_ARATH	F4KD45_ARATH	A0A1P8B6A1_ARATH	A0A1P8BDG8_ARATH	A0A1P8B8G5_ARATH	A0A1P8BGV4_ARATH	A0A1P8B6I2_ARATH	F4JPV9_ARATH
biological_process	GO:0009651	response to salt stress	39	374	0.104278	0.210476	0.829754	1	1	RAP24_ARATH	RSA1_ARATH	SPE1_ARATH	M2K2_ARATH	ATP1_ARATH	M3K1_ARATH	ANM13_ARATH	AP2L1_ARATH	KTN82_ARATH	CMKMT_ARATH	AHK3_ARATH	CPL3_ARATH	PTN2B_ARATH	OS9_ARATH	SMXL4_ARATH	SLAH3_ARATH	SKIP_ARATH	PIAL1_ARATH	SPE2_ARATH	PUM5_ARATH	VOZ2_ARATH	VIR_ARATH	WRK33_ARATH	WRK25_ARATH	TTL1_ARATH	PIAL2_ARATH	UBN1_ARATH	VA713_ARATH	UPS5_ARATH	AT18A_ARATH	AHK2_ARATH	NAC40_ARATH	C70B3_ARATH	EF113_ARATH	AB11G_ARATH	AI5L6_ARATH	Q9LRX5_ARATH	F4HRC9_ARATH	F4HPR9_ARATH
biological_process	GO:0010468	regulation of gene expression	38	150	0.253333	1	4.02775e-31	1	0	MOM1_ARATH	PEP_ARATH	DRB1_ARATH	MSI5_ARATH	RLK5_ARATH	MSI4_ARATH	RNC1_ARATH	TPST_ARATH	TEB_ARATH	Y1049_ARATH	ZWIP2_ARATH	ZWIP4_ARATH	ZWIP5_ARATH	ZWIP6_ARATH	MY120_ARATH	MYB72_ARATH	MYB96_ARATH	MYB97_ARATH	GIF1_ARATH	Q0WLY0_ARATH	Q9FIC2_ARATH	A0A1P8BCJ1_ARATH	A0A1P8BCI5_ARATH	Q9M1Q4_ARATH	O82762_ARATH	F4K209_ARATH	A0A1P8BCJ8_ARATH	A0A1P8AXX0_ARATH	F4HNV0_ARATH	F4ITI2_ARATH	F4IJK5_ARATH	A0A1P8BCJ7_ARATH	A0A1P8BCI2_ARATH	A0A1P8BCK2_ARATH	F4JLJ3_ARATH	A0A1P8BCH6_ARATH	F4KDY1_ARATH	A0A1P8BCL2_ARATH
cellular_component	GO:0005777	peroxisome	37	371	0.0997305	0.574642	0.488651	1	1	RH11_ARATH	GAP22_ARATH	MFP2_ARATH	NDB2_ARATH	PMK_ARATH	PEX14_ARATH	PUMY_ARATH	WEB1_ARATH	NDB4_ARATH	BADH2_ARATH	IBR3_ARATH	ECH2_ARATH	2AAB_ARATH	CISY2_ARATH	AB32G_ARATH	AAT1_ARATH	AXL1_ARATH	Q8RU07_ARATH	Q9LZZ5_ARATH	Q9FIC2_ARATH	A0A1P8BCJ1_ARATH	Q7Y1Z8_ARATH	A0A1P8BCI5_ARATH	Q9M1Q4_ARATH	F4K209_ARATH	F4I3C3_ARATH	A0A1P8BCJ8_ARATH	A0A1P8AXX0_ARATH	F4JJ27_ARATH	F4HNV0_ARATH	F4ITI2_ARATH	A0A1P8BCJ7_ARATH	A0A1P8BCI2_ARATH	A0A1P8BCK2_ARATH	A0A1P8BCH6_ARATH	A0A1P8BCL2_ARATH	F4JGL5_ARATH
biological_process	GO:0071555	cell wall organization	36	338	0.106509	0.0769172	0.940294	1	1	LRX2_ARATH	GUN18_ARATH	FUT8_ARATH	IRX9_ARATH	CESA8_ARATH	GNOM_ARATH	CSLD1_ARATH	GPDL4_ARATH	GUN19_ARATH	GUN20_ARATH	GALS1_ARATH	GALS2_ARATH	GALS3_ARATH	KN4C_ARATH	GSO1_ARATH	GPDL3_ARATH	CALS8_ARATH	RHM1_ARATH	PLRX2_ARATH	XYL2_ARATH	XTH26_ARATH	CESA1_ARATH	GUN22_ARATH	GLYT7_ARATH	E1313_ARATH	CALS3_ARATH	CALS7_ARATH	DEX1_ARATH	CALS5_ARATH	A0A1P8B3K9_ARATH	E9KSP0_ARATH	F4K116_ARATH	F4IW73_ARATH	A0A1P8B3L0_ARATH	F4JT64_ARATH	A0A1I9LQE8_ARATH
biological_process	GO:0009738	abscisic acid-activated signaling pathway	36	219	0.164384	0.91815	0.111961	1	1	RBOHF_ARATH	GRDP1_ARATH	LRP1C_ARATH	AZF2_ARATH	CMKMT_ARATH	FREE1_ARATH	MPK9_ARATH	RGLG5_ARATH	PERK4_ARATH	RGLG2_ARATH	PYL1_ARATH	SF1_ARATH	UBA2A_ARATH	TTL1_ARATH	ZFP6_ARATH	RGLG1_ARATH	2AAA_ARATH	AI5L2_ARATH	ICE1_ARATH	LRK62_ARATH	MYB96_ARATH	MYC2_ARATH	NFYA5_ARATH	LRK63_ARATH	AB40G_ARATH	DOG1_ARATH	ABI3_ARATH	CIP1_ARATH	GHR1_ARATH	AI5L4_ARATH	AI5L5_ARATH	AB30G_ARATH	AB31G_ARATH	AI5L6_ARATH	Q9M9U3_ARATH	F4I3C9_ARATH
biological_process	GO:0006886	intracellular protein transport	35	267	0.131086	0.990181	0.0133862	1	1	SYP21_ARATH	SYP22_ARATH	SYP31_ARATH	SYP32_ARATH	SC24A_ARATH	VPS39_ARATH	COPB2_ARATH	APBLB_ARATH	APBLA_ARATH	COPA2_ARATH	MIP3_ARATH	SC24B_ARATH	PAH1_ARATH	SC31B_ARATH	VP35B_ARATH	LIIP2_ARATH	COPA1_ARATH	CLC3_ARATH	APBLC_ARATH	COPB1_ARATH	BIG5_ARATH	Q9LVD7_ARATH	Q9SZR5_ARATH	B3H765_ARATH	A0A1P8B4C2_ARATH	Q8VXX0_ARATH	Q9SIJ7_ARATH	A1L4V1_ARATH	F4JUM1_ARATH	F4J6K6_ARATH	F4JXV9_ARATH	F4HYH6_ARATH	F4JX92_ARATH	F4HYH7_ARATH	F4JNZ8_ARATH
cellular_component	GO:0048046	apoplast	34	501	0.0678643	0.000597681	0.999669	0.042	1	SBT17_ARATH	GLTB1_ARATH	CPNB1_ARATH	BGA11_ARATH	DIR16_ARATH	CRK9_ARATH	FUCO1_ARATH	BGA14_ARATH	FLA8_ARATH	PAH2_ARATH	RETOL_ARATH	XYL2_ARATH	XTH26_ARATH	CRSP_ARATH	AED1_ARATH	CDR1_ARATH	DRL29_ARATH	EAF1B_ARATH	BGAL6_ARATH	GL11_ARATH	GL21_ARATH	GLGS_ARATH	GCSP1_ARATH	ADK1_ARATH	FTHS_ARATH	DIR18_ARATH	DIR24_ARATH	BGAL8_ARATH	BGAL4_ARATH	Q94CF4_ARATH	F4I3R1_ARATH	Q9M2U7_ARATH	F4IIQ3_ARATH	F4JUE3_ARATH
biological_process	GO:0009734	auxin-activated signaling pathway	34	268	0.126866	0.879139	0.160324	1	1	PLET1_ARATH	IAA32_ARATH	IAA9_ARATH	AIR12_ARATH	ARFC_ARATH	ARFL_ARATH	FKB42_ARATH	ARFU_ARATH	CMKMT_ARATH	ARFK_ARATH	ARFF_ARATH	ARFI_ARATH	PLET2_ARATH	ARFS_ARATH	ARFV_ARATH	VAB_ARATH	BIG_ARATH	2AAA_ARATH	ARFE_ARATH	ARFG_ARATH	NAC22_ARATH	ARFN_ARATH	ARFR_ARATH	AB1B_ARATH	ARFO_ARATH	Q8VY20_ARATH	Q9LUI0_ARATH	A0A1P8AZW3_ARATH	F4JXI3_ARATH	A0A1I9LTM9_ARATH	A0A2H1ZEC0_ARATH	A0A1I9LQ54_ARATH	F4K5M5_ARATH	A0A1P8AQ60_ARATH
molecular_function	GO:0003779	actin binding	34	103	0.330097	1	2.20763e-12	1	0	SCAR4_ARATH	FH14_ARATH	FH11_ARATH	FH1_ARATH	FH10_ARATH	FH6_ARATH	NET2D_ARATH	SCAR2_ARATH	NET2C_ARATH	ACAP1_ARATH	CIP1_ARATH	FH7_ARATH	A0A1P8BBH5_ARATH	A0A1P8BBE9_ARATH	A0A1P8AZE5_ARATH	Q29Q75_ARATH	A0A1P8AZD5_ARATH	A0A1P8AXI9_ARATH	F4JVZ5_ARATH	A0A1P8AXP2_ARATH	A0A1P8B7W9_ARATH	A0A1P8BBE5_ARATH	A0A1P8AZF4_ARATH	A0A1P8B303_ARATH	A0A1P8AZF2_ARATH	F4JT64_ARATH	F4ILN8_ARATH	A0A1P8AXI6_ARATH	A0A1P8AZG5_ARATH	A0A1P8BBE8_ARATH	A0A1P8B304_ARATH	A0A1P8BBE6_ARATH	A0A178UA95_ARATH	A0A1P8B2Y8_ARATH
molecular_function	GO:0042803	protein homodimerization activity	33	214	0.154206	0.956918	0.0643908	1	1	PHYA_ARATH	PHYB_ARATH	PHYC_ARATH	PHYD_ARATH	PHYE_ARATH	SERB1_ARATH	VCR_ARATH	VCS_ARATH	MOM1_ARATH	SPE1_ARATH	ANM13_ARATH	BH067_ARATH	BIODA_ARATH	DCP5L_ARATH	GNOM_ARATH	CKI1_ARATH	ATG11_ARATH	BRE1A_ARATH	BZP29_ARATH	BRE1B_ARATH	ANM14_ARATH	MORC6_ARATH	TAD1_ARATH	PYL1_ARATH	SPE2_ARATH	SEOB_ARATH	TGA9_ARATH	TGA10_ARATH	DMS3_ARATH	IF4B3_ARATH	AB11G_ARATH	A0A1P8AVD9_ARATH	A0A178VXX1_ARATH
cellular_component	GO:0005773	vacuole	33	332	0.0993976	0.00582985	0.99565	0.399	1	SYP22_ARATH	M3KE2_ARATH	BGA11_ARATH	DUS3L_ARATH	GALS2_ARATH	BGA14_ARATH	MIP3_ARATH	PLA2A_ARATH	SAHH1_ARATH	MIP2_ARATH	RETOL_ARATH	SAHH2_ARATH	SHGR2_ARATH	TBL39_ARATH	PTR2_ARATH	VA713_ARATH	RD19C_ARATH	AARE_ARATH	APA1_ARATH	APA2_ARATH	BGAL6_ARATH	GGH1_ARATH	GCSP2_ARATH	BGAL8_ARATH	AB27B_ARATH	BGAL4_ARATH	F4JXY6_ARATH	Q9LXZ7_ARATH	F4I3R1_ARATH	Q0WSL5_ARATH	Q9SRZ7_ARATH	O22787_ARATH	O82762_ARATH
molecular_function	GO:0042802	identical protein binding	33	210	0.157143	0.978964	0.0295927	1	1	PHYA_ARATH	PHYB_ARATH	PHYD_ARATH	SPA3_ARATH	TIF6B_ARATH	DRB1_ARATH	BZP63_ARATH	GNOM_ARATH	CSC1_ARATH	BRE1A_ARATH	FIPS5_ARATH	OEP37_ARATH	PRK6_ARATH	MTK_ARATH	PYL1_ARATH	SIRB_ARATH	PIF3_ARATH	RPS5_ARATH	STL1_ARATH	TGA5_ARATH	TSL_ARATH	TI10A_ARATH	Y1421_ARATH	BIM1_ARATH	BAME3_ARATH	AHK2_ARATH	ARFE_ARATH	GEX1_ARATH	MYO5_ARATH	ARFR_ARATH	DOG1_ARATH	BZP68_ARATH	BIM2_ARATH
molecular_function	GO:0030246	carbohydrate binding	33	381	0.0866142	0.00296031	0.998153	0.409	1	SD31_ARATH	LK111_ARATH	JAL41_ARATH	JAL42_ARATH	JAL18_ARATH	BGA11_ARATH	GUN19_ARATH	BGA14_ARATH	LRK42_ARATH	LRK12_ARATH	LRK11_ARATH	OS9_ARATH	PSL5_ARATH	Y1661_ARATH	XYL2_ARATH	LRK16_ARATH	LRK62_ARATH	LRK63_ARATH	LRK81_ARATH	JAL3_ARATH	B3GTJ_ARATH	BGAL8_ARATH	A0A2H1ZE50_ARATH	Q9LNW6_ARATH	Q9ZQ51_ARATH	F4IIQ3_ARATH	A0A1I9LTM6_ARATH	A0A1P8B326_ARATH	A0A1P8B3L0_ARATH	A0A1P8B357_ARATH	F4JUE3_ARATH	A0A1P8BAU5_ARATH	B3H4Y4_ARATH
molecular_function	GO:0061630	ubiquitin protein ligase activity	33	278	0.118705	0.546633	0.527543	1	1	RMR4_ARATH	ARI1_ARATH	ATL58_ARATH	ATL7_ARATH	C3H16_ARATH	RZF1_ARATH	UPL2_ARATH	VSR1_ARATH	UBE4_ARATH	PRT6_ARATH	UPL6_ARATH	VSR6_ARATH	UPL1_ARATH	Y4193_ARATH	RGLG1_ARATH	HAKAI_ARATH	BTSL1_ARATH	BTSL2_ARATH	ATL59_ARATH	ARI12_ARATH	Q9M9U8_ARATH	Q9LZR4_ARATH	Q94F54_ARATH	Q9M1Q0_ARATH	Q9CAJ8_ARATH	Q9M1F1_ARATH	Q9LZE2_ARATH	Q9FHS5_ARATH	Q4TU20_ARATH	F4ILG6_ARATH	A0A1P8BFH3_ARATH	F4JAP8_ARATH	B3H5A6_ARATH
cellular_component	GO:0005819	spindle	33	86	0.383721	1	8.17484e-11	1	0	RUK_ARATH	KN5B_ARATH	KN5A_ARATH	KN5C_ARATH	KN5D_ARATH	FH14_ARATH	KINUC_ARATH	GACP3_ARATH	MPS1_ARATH	KN14A_ARATH	FH6_ARATH	GACP4_ARATH	MB3R4_ARATH	TBG2_ARATH	TON2_ARATH	TBG1_ARATH	TPX2_ARATH	KN14C_ARATH	AUG1_ARATH	AUR1_ARATH	A0A1P8BE37_ARATH	Q9FM57_ARATH	Q9LDN6_ARATH	G3GBK1_ARATH	A0A1P8BGZ9_ARATH	F4K9T9_ARATH	A0A1P8BE61_ARATH	A0A1P8BE54_ARATH	A0A1P8BE62_ARATH	A0A1P8BE53_ARATH	A0A1P8BE82_ARATH	A0A1P8BE52_ARATH	A0A1P8BE57_ARATH
cellular_component	GO:0005802	trans-Golgi network	32	268	0.119403	0.677341	0.392625	1	1	UXT3_ARATH	SIPL1_ARATH	BIG4_ARATH	HLB1_ARATH	OFT15_ARATH	GRIP_ARATH	PMTQ_ARATH	GOS12_ARATH	MNS2_ARATH	SIK1_ARATH	STL1_ARATH	MGAT1_ARATH	PMTP_ARATH	PR1B2_ARATH	VSR1_ARATH	TR120_ARATH	VSR6_ARATH	TPST_ARATH	ZDH22_ARATH	UPS5_ARATH	PMTO_ARATH	CESA1_ARATH	BIG5_ARATH	COBL7_ARATH	Q9FF95_ARATH	Q9ASZ4_ARATH	F4KHR9_ARATH	Q9LK30_ARATH	Q9T069_ARATH	F4K8T6_ARATH	F4IKG5_ARATH	A8MQN4_ARATH
biological_process	GO:0030154	cell differentiation	32	186	0.172043	0.987833	0.0159867	1	1	SEP1_ARATH	SLK3_ARATH	SLK1_ARATH	FRL1A_ARATH	FES1_ARATH	FCA_ARATH	FPA_ARATH	AGL42_ARATH	AP3_ARATH	GATA3_ARATH	GATA6_ARATH	PIE1_ARATH	LUH_ARATH	LUMI_ARATH	SEUSS_ARATH	SEP2_ARATH	RHM1_ARATH	MSI4_ARATH	SCL6_ARATH	HUA2_ARATH	BAME3_ARATH	AGO1_ARATH	AGL71_ARATH	MYB36_ARATH	LEUNG_ARATH	GLYT7_ARATH	ANT_ARATH	GIGAN_ARATH	ATHB8_ARATH	EMF2_ARATH	Q501B0_ARATH	F4I2E4_ARATH
cellular_component	GO:0005789	endoplasmic reticulum membrane	31	547	0.0566728	4.41726e-08	1	0	1	SC24A_ARATH	HAP2_ARATH	HMDH1_ARATH	AHK3_ARATH	ERS1_ARATH	MIP3_ARATH	PMTR_ARATH	DMP3_ARATH	GOS12_ARATH	P4H6_ARATH	KCR1_ARATH	RHD32_ARATH	MEB1_ARATH	MIP2_ARATH	SAC8_ARATH	SC24B_ARATH	VAP13_ARATH	UFL1_ARATH	CDS2_ARATH	BAME3_ARATH	AHK2_ARATH	HMDH2_ARATH	ECA1_ARATH	FTIP3_ARATH	ALA2_ARATH	Q9M2L3_ARATH	Q8VXX0_ARATH	Q9SIJ7_ARATH	Q6NKR3_ARATH	F4JUM1_ARATH	A0A1P8B930_ARATH
biological_process	GO:0009414	response to water deprivation	31	315	0.0984127	0.346999	0.709864	1	1	RAP24_ARATH	M2K1_ARATH	AP2L1_ARATH	GTL1_ARATH	CESA8_ARATH	LEA7_ARATH	AZF2_ARATH	AHK3_ARATH	LUH_ARATH	SLAH3_ARATH	RZF1_ARATH	PARG1_ARATH	WRK33_ARATH	MBF1C_ARATH	AT18A_ARATH	BADH2_ARATH	ALDO4_ARATH	AHK2_ARATH	MYB29_ARATH	MYB76_ARATH	MYB96_ARATH	NFYA5_ARATH	LEUNG_ARATH	AB40G_ARATH	CMTA1_ARATH	ATHB7_ARATH	EF113_ARATH	AI5L6_ARATH	Q8L5Y2_ARATH	B3H7F6_ARATH	F4HRC9_ARATH
biological_process	GO:0006468	protein phosphorylation	31	283	0.109541	0.464733	0.58813	1	1	RIN4_ARATH	RUK_ARATH	SRF6_ARATH	SRF8_ARATH	CRLK2_ARATH	CRK2_ARATH	CDKE1_ARATH	KIPK2_ARATH	P4KA1_ARATH	PYRP2_ARATH	PERK9_ARATH	SIK1_ARATH	RKF3_ARATH	NIK2_ARATH	SRF4_ARATH	Y1661_ARATH	YAK1_ARATH	WNK4_ARATH	PV42B_ARATH	Y1864_ARATH	CDKG1_ARATH	PERK8_ARATH	BIK1_ARATH	Q9FKV9_ARATH	Q8H0Z0_ARATH	Q9LNN0_ARATH	Q9LMK8_ARATH	Q8L7V7_ARATH	Q9LRY7_ARATH	Q9LZS4_ARATH	F4I854_ARATH
cellular_component	GO:0005856	cytoskeleton	31	119	0.260504	1	1.29191e-27	1	0	SCAR4_ARATH	SCARL_ARATH	SEC3A_ARATH	M3KE2_ARATH	IQD17_ARATH	IQD19_ARATH	IQD29_ARATH	IQD18_ARATH	NET1A_ARATH	IQD11_ARATH	IQD26_ARATH	BECN1_ARATH	SCAR2_ARATH	VILI2_ARATH	VILI1_ARATH	IQD14_ARATH	E70A1_ARATH	CIP1_ARATH	A0A1P8B4R2_ARATH	A0A1P8BBH5_ARATH	A0A1P8BBE9_ARATH	Q9LZZ5_ARATH	Q29Q75_ARATH	A0A1P8B4S1_ARATH	A0A1P8B4T4_ARATH	A0A1P8BBE5_ARATH	F4JT64_ARATH	A0A1P8B4R7_ARATH	A0A1P8BBE8_ARATH	A0A1P8BBE6_ARATH	A0A178UA95_ARATH
biological_process	GO:0009611	response to wounding	31	197	0.15736	0.987887	0.0193742	1	1	RAP24_ARATH	RENT1_ARATH	TIF4A_ARATH	TIF4B_ARATH	TIF6B_ARATH	M2K1_ARATH	M3K1_ARATH	GLR34_ARATH	LOX4_ARATH	LOX3_ARATH	GSO1_ARATH	LUH_ARATH	PLA12_ARATH	CHI5_ARATH	PERK1_ARATH	RENT3_ARATH	SPE2_ARATH	PRB1_ARATH	LOX6_ARATH	SYD_ARATH	TI10A_ARATH	MY102_ARATH	NAC96_ARATH	MYB29_ARATH	MYB76_ARATH	MYC2_ARATH	LEUNG_ARATH	DOF11_ARATH	AB11G_ARATH	Q2V4Q1_ARATH	F4HPR9_ARATH
molecular_function	GO:0005509	calcium ion binding	31	366	0.0846995	0.024943	0.983834	0.987	1	RBOHF_ARATH	RSA1_ARATH	CDPKT_ARATH	NDB2_ARATH	PLA2A_ARATH	MNS2_ARATH	WAKLB_ARATH	EHD1_ARATH	VSR1_ARATH	WAKLD_ARATH	TON2_ARATH	WAKLH_ARATH	WAK1_ARATH	VSR6_ARATH	WAKLG_ARATH	NDB4_ARATH	DEX1_ARATH	A0A1P8AWN7_ARATH	Q9LM78_ARATH	Q9FNI2_ARATH	Q9FNN0_ARATH	A0A1P8AXY9_ARATH	F4JJY3_ARATH	A0A1P8B0P3_ARATH	A0A1P8AQ08_ARATH	F4HY32_ARATH	F4HY33_ARATH	A0A1P8AP07_ARATH	A0A1I9LRE8_ARATH	A0A1P8APZ6_ARATH	F4JGL5_ARATH
cellular_component	GO:0031225	anchored component of membrane	30	261	0.114943	0.277485	0.779092	1	1	PLY12_ARATH	AIR12_ARATH	COBL8_ARATH	CRRS6_ARATH	HIPL2_ARATH	LTG15_ARATH	GPDL4_ARATH	FLA8_ARATH	COBL2_ARATH	GPDL3_ARATH	FLA9_ARATH	LTG26_ARATH	LTG24_ARATH	LTG22_ARATH	COBL4_ARATH	COBL6_ARATH	FLA11_ARATH	LTG10_ARATH	E1313_ARATH	E133_ARATH	COBL1_ARATH	AGP27_ARATH	COBL7_ARATH	A0A1P8BE86_ARATH	Q9M8R6_ARATH	Q8VYN5_ARATH	A0A1P8BE64_ARATH	A0A178UK60_ARATH	A0A1P8AU31_ARATH	F4JLB7_ARATH
biological_process	GO:0009733	response to auxin	30	251	0.119522	0.659493	0.393682	1	1	IAA32_ARATH	IAA9_ARATH	ARFC_ARATH	DRB1_ARATH	CMKMT_ARATH	ARFF_ARATH	E2FB_ARATH	ELF3_ARATH	PEX5_ARATH	LUH_ARATH	ARFS_ARATH	SEUSS_ARATH	SAG12_ARATH	TCP3_ARATH	WRK23_ARATH	TPST_ARATH	VAB_ARATH	BIG_ARATH	AGO1_ARATH	ARFE_ARATH	ARFG_ARATH	MYB30_ARATH	MYB96_ARATH	LEUNG_ARATH	ABI3_ARATH	AB1B_ARATH	CMTA1_ARATH	ATHB8_ARATH	Q84TG2_ARATH	Q8GZ96_ARATH
cellular_component	GO:0009535	chloroplast thylakoid membrane	30	446	0.0672646	0.000815108	0.999559	0.057	1	TIC40_ARATH	PSBD_ARATH	SCY2_ARATH	MFP1_ARATH	EGY2_ARATH	KEA3_ARATH	ALB4_ARATH	ANTR1_ARATH	PAM71_ARATH	FTSH5_ARATH	RK4_ARATH	ATPA_ARATH	TI205_ARATH	PAO_ARATH	STR4_ARATH	TI100_ARATH	TATB_ARATH	ZIP4_ARATH	TL15A_ARATH	RR6_ARATH	IRT3_ARATH	CLPP4_ARATH	AB1K7_ARATH	FTSH1_ARATH	Q8RXT7_ARATH	Q42139_ARATH	Q8RWI0_ARATH	Q93VT6_ARATH	Q8L475_ARATH	F4K452_ARATH
biological_process	GO:0006511	ubiquitin-dependent protein catabolic process	30	289	0.103806	0.938236	0.0787257	1	1	RMR4_ARATH	ARI1_ARATH	ATL58_ARATH	ATL7_ARATH	DSK2B_ARATH	DSK2A_ARATH	UBP15_ARATH	PSA6A_ARATH	UBP4_ARATH	PSA6B_ARATH	VSR1_ARATH	UBE4_ARATH	UBP27_ARATH	PRT6_ARATH	UPL6_ARATH	VSR6_ARATH	UBP18_ARATH	BTSL1_ARATH	BTSL2_ARATH	ATL59_ARATH	ARI12_ARATH	F4IJH1_ARATH	F4IIA5_ARATH	A0A1P8B073_ARATH	Q9M1F1_ARATH	Q9FHS5_ARATH	A0A2H1ZEQ5_ARATH	F4I642_ARATH	F4JVD6_ARATH	A0A1P8AYX2_ARATH
molecular_function	GO:0016757	glycosyltransferase activity	30	306	0.0980392	0.000270474	0.999829	0.035	1	TPS5_ARATH	OFT15_ARATH	GALS2_ARATH	GALS3_ARATH	B3GT5_ARATH	MGP4_ARATH	OFUT8_ARATH	RFS2_ARATH	STL1_ARATH	MGAT1_ARATH	Y1720_ARATH	GLYT7_ARATH	B3GT7_ARATH	B3GTJ_ARATH	FTIP3_ARATH	O22225_ARATH	Q9LSB5_ARATH	Q9SZU2_ARATH	Q6NKR6_ARATH	Q9M9C3_ARATH	Q1G2Z9_ARATH	Q0WWD8_ARATH	Q1G300_ARATH	Q9SSP6_ARATH	Q494P1_ARATH	A0A1P8AT04_ARATH	B3H6X4_ARATH	A0A1P8ASZ1_ARATH	A0A1P8ASV0_ARATH	A0A1P8ASW3_ARATH
molecular_function	GO:0016740	transferase activity	29	357	0.0812325	0.0226831	0.979718	0.982	1	RUK_ARATH	ATL38_ARATH	ATL3_ARATH	RGLG5_ARATH	SIR1_ARATH	SAE2_ARATH	RHY1A_ARATH	ATL48_ARATH	ATL17_ARATH	ATL29_ARATH	A8MRG4_ARATH	Q9FF95_ARATH	Q9M2C6_ARATH	O80829_ARATH	Q9FGD5_ARATH	F4KHR9_ARATH	F4I526_ARATH	F4J8A2_ARATH	Q147R7_ARATH	Q84JY3_ARATH	Q9FNQ6_ARATH	A0A1P8B4G3_ARATH	F4IM97_ARATH	A8MS23_ARATH	A0A1P8B0J1_ARATH	A0A1I9LSR7_ARATH	F4J6R4_ARATH	A0A1I9LMH8_ARATH	F4IMR0_ARATH
molecular_function	GO:0004519	endonuclease activity	29	125	0.232	0.999155	0.00144499	1	0.542	CPSF_ARATH	POLR2_ARATH	MORC6_ARATH	POLR1_ARATH	ENDO2_ARATH	A0A1P8AX44_ARATH	Q9FIC2_ARATH	A0A1P8BCJ1_ARATH	Q84N39_ARATH	Q9SS53_ARATH	A0A1P8BCI5_ARATH	Q9M1Q4_ARATH	F4K209_ARATH	A0A1P8AMZ6_ARATH	A0A1P8BAA2_ARATH	A0A1P8BCJ8_ARATH	A0A1P8B5S6_ARATH	A0A1P8AZ51_ARATH	F4HNV0_ARATH	A0A1P8B5S9_ARATH	A0A1P8BCJ7_ARATH	F4IRT2_ARATH	A0A1P8BCI2_ARATH	A0A1P8BCK2_ARATH	A0A1P8B5S2_ARATH	A0A1P8BCH6_ARATH	F4I9U0_ARATH	A0A1P8BCL2_ARATH	F4JYU0_ARATH
biological_process	GO:0016192	vesicle-mediated transport	29	200	0.145	0.999995	7.56875e-06	1	0.006	AGD7_ARATH	APBLB_ARATH	HLB1_ARATH	GNOM_ARATH	APBLA_ARATH	MIP3_ARATH	ESP1_ARATH	SNX2B_ARATH	VA722_ARATH	PR1B3_ARATH	PR1B2_ARATH	VPS51_ARATH	VA713_ARATH	AGD6_ARATH	APBLC_ARATH	BIG5_ARATH	Q9ASZ4_ARATH	A0A1P8B4C2_ARATH	B9DH97_ARATH	F4J6K6_ARATH	F4JXV9_ARATH	A0A1P8B9G8_ARATH	A0A1P8B9I5_ARATH	A0A1P8B9H5_ARATH	A0A1P8AY33_ARATH	A0A1P8BEB3_ARATH	A0A1P8B773_ARATH	F4IVQ2_ARATH	F4JNZ8_ARATH
molecular_function	GO:0051015	actin filament binding	28	90	0.311111	1	8.4666e-07	1	0	FIMB5_ARATH	MYO10_ARATH	NET1A_ARATH	NET1D_ARATH	GEX2_ARATH	FH14_ARATH	FH1_ARATH	P4KA1_ARATH	MYO12_ARATH	MYO13_ARATH	NET1B_ARATH	NET1C_ARATH	VILI2_ARATH	VILI3_ARATH	VILI1_ARATH	MYO5_ARATH	MYO7_ARATH	A0A1P8BC45_ARATH	W0TY53_ARATH	Q9C6F8_ARATH	A0A1P8BC26_ARATH	A0A1P8BC34_ARATH	A0A1P8BC40_ARATH	A0A1P8BC31_ARATH	A0A1P8BC47_ARATH	A0A1P8AZB7_ARATH	F4ILN8_ARATH	Q2V445_ARATH
biological_process	GO:0009409	response to cold	27	319	0.0846395	0.221417	0.823514	1	1	PHYB_ARATH	RBG3_ARATH	RAP24_ARATH	PME41_ARATH	SPE1_ARATH	M2K2_ARATH	M3K1_ARATH	CPNB1_ARATH	CMKMT_ARATH	AHK3_ARATH	ELF3_ARATH	ATPA_ARATH	RH53_ARATH	SPE2_ARATH	TATB_ARATH	WRK33_ARATH	WRK25_ARATH	VIN3_ARATH	ICE1_ARATH	MYB96_ARATH	AB40G_ARATH	DOF25_ARATH	CMTA2_ARATH	CMTA3_ARATH	GIGAN_ARATH	EF2_ARATH	F4JAF3_ARATH
biological_process	GO:0009555	pollen development	27	235	0.114894	0.89681	0.134952	1	1	NPG1_ARATH	RTEL1_ARATH	RUK_ARATH	IAA32_ARATH	LOX4_ARATH	KPL_ARATH	FAB1A_ARATH	FAB1B_ARATH	P4KA1_ARATH	FAS1_ARATH	LOX3_ARATH	LRK42_ARATH	LBD27_ARATH	MLH1_ARATH	TI10A_ARATH	WRK35_ARATH	ACA9_ARATH	GEX1_ARATH	AB25B_ARATH	ASHH2_ARATH	CALS5_ARATH	F4HY32_ARATH	F4J0P2_ARATH	F4IIX4_ARATH	F4I9G5_ARATH	F4HU48_ARATH	F4JHM9_ARATH
molecular_function	GO:0042626	ATPase-coupled transmembrane transporter activity	27	74	0.364865	1	3.6563e-08	1	0	AB14B_ARATH	AB14G_ARATH	AB15B_ARATH	AB5A_ARATH	AB5B_ARATH	AB2D_ARATH	AB12B_ARATH	AB13B_ARATH	AB22B_ARATH	AB17B_ARATH	AB2B_ARATH	AB40G_ARATH	AB9C_ARATH	AB25B_ARATH	AB1B_ARATH	AB1D_ARATH	AB16B_ARATH	AB7B_ARATH	AB11B_ARATH	AB18B_ARATH	AB30G_ARATH	AB31G_ARATH	AB6B_ARATH	AB20B_ARATH	AB23B_ARATH	AB27B_ARATH	F4JJ27_ARATH
biological_process	GO:0055085	transmembrane transport	25	114	0.219298	0.0362624	0.972999	1	1	AB14B_ARATH	AB15B_ARATH	AB5B_ARATH	AB12B_ARATH	AB13B_ARATH	AB22B_ARATH	AB17B_ARATH	AB2B_ARATH	AB40G_ARATH	AB9C_ARATH	AB25B_ARATH	AB1B_ARATH	AB16B_ARATH	AB7B_ARATH	AB11B_ARATH	AB11G_ARATH	AB18B_ARATH	AB30G_ARATH	AB31G_ARATH	AB23B_ARATH	AB27B_ARATH	Q949U9_ARATH	Q9S710_ARATH	A0A1P8B9P4_ARATH	A0A1P8BHB5_ARATH
biological_process	GO:0046777	protein autophosphorylation	25	172	0.145349	0.884485	0.16486	1	1	PDPK1_ARATH	CKL4_ARATH	M3K1_ARATH	M3KE2_ARATH	CDPKT_ARATH	HT1_ARATH	CRK2_ARATH	MPS1_ARATH	RLK5_ARATH	PERK1_ARATH	SIK1_ARATH	THE1_ARATH	WAKLB_ARATH	Y2214_ARATH	Y5613_ARATH	YAK1_ARATH	Y3037_ARATH	WNK4_ARATH	Y2278_ARATH	BIK1_ARATH	ATG1B_ARATH	ATG1C_ARATH	A0A178US29_ARATH	Q9LYS5_ARATH	F4HXP0_ARATH
biological_process	GO:0032259	methylation	25	340	0.0735294	0.183183	0.850872	1	1	CMKMT_ARATH	GXM3_ARATH	PMTC_ARATH	PMTQ_ARATH	PMTR_ARATH	PMTP_ARATH	PMTA_ARATH	PMTO_ARATH	A0A1P8B0G7_ARATH	C0Z305_ARATH	B3H6T0_ARATH	Q9LK30_ARATH	Q9CAQ3_ARATH	Q9CAQ4_ARATH	Q9LZS1_ARATH	Q93VT6_ARATH	Q6NQA0_ARATH	Q9FKS3_ARATH	F4IST0_ARATH	A0A1I9LMQ3_ARATH	A0A1P8B0Z8_ARATH	F4I824_ARATH	F4HVA0_ARATH	A0A1R7T3F9_ARATH	F4IST1_ARATH
molecular_function	GO:0043130	ubiquitin binding	25	87	0.287356	0.999994	1.90343e-05	1	0.006	FREE1_ARATH	DA1_ARATH	PUX6_ARATH	TOL7_ARATH	TOL5_ARATH	TOL6_ARATH	TOL9_ARATH	RD23A_ARATH	RD23B_ARATH	RD23C_ARATH	CID6_ARATH	BRO1_ARATH	DAR6_ARATH	O65506_ARATH	Q8H1Q3_ARATH	Q8RWY8_ARATH	C0Z2E4_ARATH	Q9M0W4_ARATH	A0A1P8B8V4_ARATH	F4JV51_ARATH	A0A1P8AW31_ARATH	F4JI85_ARATH	F4IF85_ARATH	F4IF83_ARATH	F4KED5_ARATH
cellular_component	GO:0005654	nucleoplasm	25	162	0.154321	0.999924	0.000124589	1	0.025	RBLOT_ARATH	CPSF_ARATH	DET1_ARATH	CRWN4_ARATH	SEUSS_ARATH	SF1_ARATH	THG1_ARATH	THG2_ARATH	Y14_ARATH	TNPO1_ARATH	VIR_ARATH	TPX2_ARATH	RD23A_ARATH	RD23B_ARATH	RD23C_ARATH	ASY1_ARATH	GIGAN_ARATH	ALY2_ARATH	ALY1_ARATH	F4IGS5_ARATH	Q9M0W4_ARATH	A0A1P8AW31_ARATH	F4JI85_ARATH	F4IF85_ARATH	F4IF83_ARATH
biological_process	GO:0030036	actin cytoskeleton organization	25	43	0.581395	1	1.62592e-09	1	0	SCAR4_ARATH	PIR_ARATH	SCARL_ARATH	FIMB5_ARATH	GEX2_ARATH	FH1_ARATH	SCAR2_ARATH	ACAP1_ARATH	A0A1P8BC45_ARATH	A0A1P8B4R2_ARATH	A0A1P8BBH5_ARATH	A0A1P8BBE9_ARATH	W0TY53_ARATH	A0A1P8BC26_ARATH	A0A1P8BC34_ARATH	A0A1P8B4S1_ARATH	A0A1P8BC40_ARATH	A0A1P8B4T4_ARATH	A0A1P8BBE5_ARATH	A0A1P8BC31_ARATH	A0A1P8BC47_ARATH	A0A1P8B4R7_ARATH	A0A1P8BBE8_ARATH	A0A1P8BBE6_ARATH	A0A178UA95_ARATH
biological_process	GO:0048364	root development	24	180	0.133333	0.470685	0.579752	1	1	RTEL1_ARATH	PLET1_ARATH	NOV_ARATH	MED16_ARATH	GTE4_ARATH	KINUA_ARATH	P4KA1_ARATH	PERK4_ARATH	MCM2_ARATH	PLET2_ARATH	PRP16_ARATH	PLDZ1_ARATH	ZWIP6_ARATH	BIG_ARATH	AHL18_ARATH	ARFE_ARATH	MYB61_ARATH	AB25B_ARATH	A0A1I9LP88_ARATH	F4I642_ARATH	F4ILG6_ARATH	F4IC87_ARATH	F4KGM7_ARATH	F4KGW7_ARATH
cellular_component	GO:0009524	phragmoplast	24	104	0.230769	0.99985	0.000387102	1	0.082	RUK_ARATH	SEC3A_ARATH	KN12A_ARATH	IQD5_ARATH	IQD8_ARATH	KN12B_ARATH	FH14_ARATH	KINUC_ARATH	KN14A_ARATH	FH6_ARATH	MB3R4_ARATH	IQD7_ARATH	TANB_ARATH	TON2_ARATH	TPX2_ARATH	KN14C_ARATH	AUG1_ARATH	KN12C_ARATH	KN12D_ARATH	KN14D_ARATH	E70A1_ARATH	CLASP_ARATH	AUR1_ARATH	Q9SHI0_ARATH
molecular_function	GO:0004190	aspartic-type endopeptidase activity	24	115	0.208696	0.99834	0.00351274	1	0.908	POLR2_ARATH	POLR1_ARATH	AED1_ARATH	APA1_ARATH	APA2_ARATH	APA3_ARATH	CDR1_ARATH	A0A178VI02_ARATH	Q9LZW6_ARATH	Q0WRU5_ARATH	Q9M8R6_ARATH	A0A1P8AVE7_ARATH	Q9M2U7_ARATH	Q9FGI3_ARATH	Q9SCT5_ARATH	Q8LCW1_ARATH	Q9XIR2_ARATH	Q9FHE2_ARATH	F4JIY9_ARATH	A0A1P8AVH3_ARATH	F4JGD2_ARATH	A0A1P8AV08_ARATH	F4K5B9_ARATH	A0A1P8AVA7_ARATH
biological_process	GO:0006970	response to osmotic stress	24	143	0.167832	0.399809	0.651199	1	1	RBOHI_ARATH	RAP24_ARATH	M3K1_ARATH	CESA8_ARATH	CMKMT_ARATH	MED16_ARATH	AHK3_ARATH	PTN2B_ARATH	PIAL1_ARATH	SPE2_ARATH	RZF1_ARATH	PUM5_ARATH	VP53A_ARATH	PARG1_ARATH	WRK33_ARATH	WRK25_ARATH	TTL1_ARATH	PIAL2_ARATH	WRK70_ARATH	AT18A_ARATH	AHK2_ARATH	MY102_ARATH	CIP1_ARATH	Q9LRX5_ARATH
biological_process	GO:0008380	RNA splicing	24	120	0.2	0.854606	0.182415	1	1	RENT1_ARATH	CYP63_ARATH	ATM_ARATH	PRP43_ARATH	SMU1_ARATH	SKIP_ARATH	SAC3A_ARATH	SF1_ARATH	PRP16_ARATH	THOC2_ARATH	Y14_ARATH	RNC1_ARATH	THO5A_ARATH	VIR_ARATH	DEXHE_ARATH	DEAH2_ARATH	DEAH4_ARATH	DEAH6_ARATH	ESP3_ARATH	Q9LZT6_ARATH	A0A1I9LLI6_ARATH	F4JC80_ARATH	F4JAF3_ARATH	A0A1I9LLI5_ARATH
molecular_function	GO:0003713	transcription coactivator activity	24	64	0.375	1	3.10189e-08	1	0	TAF9_ARATH	HAC1_ARATH	HAC4_ARATH	HAC5_ARATH	GAI_ARATH	HAC12_ARATH	LUH_ARATH	MED6_ARATH	MED25_ARATH	MBF1B_ARATH	MD20B_ARATH	MBF1A_ARATH	MBF1C_ARATH	MD20A_ARATH	MD15A_ARATH	MD15C_ARATH	GIF1_ARATH	A0A1P8AQ17_ARATH	Q9LMQ5_ARATH	Q9SK61_ARATH	A0A1R7T3A9_ARATH	A0A1P8AQ03_ARATH	A0A1P8AVD7_ARATH	A0A1P8AV92_ARATH
biological_process	GO:0006310	DNA recombination	23	64	0.359375	1	1.59617e-08	1	0	RECA3_ARATH	RTEL1_ARATH	RECQ2_ARATH	POLR2_ARATH	FAS1_ARATH	RECA4_ARATH	DNLI1_ARATH	PDS5B_ARATH	RECAM_ARATH	RQL1_ARATH	RQL3_ARATH	NSE4B_ARATH	POLR1_ARATH	DNLI4_ARATH	BRCA1_ARATH	CHR24_ARATH	A0A1P8AV94_ARATH	A0A1P8AV97_ARATH	A0A1P8AV65_ARATH	A0A1P8AV98_ARATH	A0A1P8AVA5_ARATH	A0A1I9LR97_ARATH	A0A1P8BHE2_ARATH
molecular_function	GO:0005525	GTP binding	23	401	0.0573566	2.72938e-05	0.999988	0.002	1	IAN4_ARATH	DGP2_ARATH	RHD32_ARATH	THG1_ARATH	THG2_ARATH	EHD1_ARATH	TBG2_ARATH	TC120_ARATH	TOC90_ARATH	TBG1_ARATH	LIIP2_ARATH	DRP1D_ARATH	EF2_ARATH	A0A1P8BFE6_ARATH	B9DFA5_ARATH	F4KI84_ARATH	Q9ASU6_ARATH	Q8W4K6_ARATH	A0A1P8B2C6_ARATH	F4JCC8_ARATH	F4KFX1_ARATH	F4I3J0_ARATH	A0A1P8BFF4_ARATH
molecular_function	GO:0003774	cytoskeletal motor activity	23	54	0.425926	1	6.8409e-29	1	0	MYO10_ARATH	MYO12_ARATH	MYO13_ARATH	MYO5_ARATH	MYO7_ARATH	A0A1P8AZE5_ARATH	A0A1P8AVE6_ARATH	A0A1P8AZD5_ARATH	A0A1P8AXI9_ARATH	F4JVZ5_ARATH	A0A1P8AXP2_ARATH	A0A1P8AVE8_ARATH	A0A1P8AZF4_ARATH	A0A178UBX1_ARATH	A0A1P8AN92_ARATH	A0A1P8B303_ARATH	A0A1P8AZF2_ARATH	A0A1P8AXI6_ARATH	A0A1P8AZG5_ARATH	A0A1P8B304_ARATH	A0A1P8AVA1_ARATH	A0A2H1ZEB7_ARATH	A0A1P8B2Y8_ARATH
molecular_function	GO:0003678	DNA helicase activity	22	61	0.360656	1	1.428e-09	1	0	RTEL1_ARATH	DDM1_ARATH	PIE1_ARATH	MCM2_ARATH	MCM6_ARATH	BRM_ARATH	HVT1_ARATH	A0A1P8APW8_ARATH	A0A1P8AV25_ARATH	A0A1P8AQ29_ARATH	A0A1P8AQ53_ARATH	F4IHC3_ARATH	A0A1P8AV97_ARATH	Q9CA92_ARATH	A0A1P8AQ45_ARATH	A0A1P8AV65_ARATH	F4HUN8_ARATH	A0A1P8AV98_ARATH	F4HPK7_ARATH	A0A1I9LR97_ARATH	A0A1P8APW6_ARATH	F4HUN4_ARATH
biological_process	GO:0009909	regulation of flower development	22	85	0.258824	0.999591	0.000865018	1	0.654	ANM13_ARATH	MED8_ARATH	AHK3_ARATH	AGL42_ARATH	ELF3_ARATH	LUH_ARATH	ANM14_ARATH	SEUSS_ARATH	PAN_ARATH	MED25_ARATH	AHK2_ARATH	AGL71_ARATH	LEUNG_ARATH	FD_ARATH	EAF1A_ARATH	EAF1B_ARATH	EMF1_ARATH	Q147F4_ARATH	Q9FMF3_ARATH	Q5Q0A4_ARATH	Q67ZF8_ARATH	F4KEP6_ARATH
molecular_function	GO:0042393	histone binding	22	92	0.23913	0.999724	0.000657522	1	0.286	INO80_ARATH	MSI5_ARATH	FAS1_ARATH	PIE1_ARATH	SSRP1_ARATH	MSI4_ARATH	SYD_ARATH	MBD9_ARATH	IDM1_ARATH	AGDP1_ARATH	C3H19_ARATH	F4IKF3_ARATH	F4K4G6_ARATH	F4JXC7_ARATH	Q8RWG0_ARATH	Q9LIM2_ARATH	Q9M2S1_ARATH	Q9T073_ARATH	Q0WKW1_ARATH	A0A178VTI3_ARATH	F4J277_ARATH	A0A1P8B2Y3_ARATH
biological_process	GO:0006260	DNA replication	22	70	0.314286	1	1.74915e-08	1	0	RTEL1_ARATH	JHS1_ARATH	BH140_ARATH	FAS1_ARATH	DNLI1_ARATH	POLK_ARATH	SSRP1_ARATH	POLH_ARATH	REV3_ARATH	RFA2A_ARATH	RFA2B_ARATH	MCMBP_ARATH	DNLI4_ARATH	A0A1P8AMQ2_ARATH	A0A1P8AV94_ARATH	F4HTM5_ARATH	A0A1P8AMM8_ARATH	F4IYI1_ARATH	F4KBP3_ARATH	F4KHP4_ARATH	A0A1P8AVA5_ARATH	A0A1P8AMN7_ARATH
biological_process	GO:0010228	vegetative to reproductive phase transition of meristem	21	112	0.1875	0.984204	0.0247923	1	1	AK10B_ARATH	ANM13_ARATH	FPA_ARATH	BRE1A_ARATH	BRE1B_ARATH	ANM14_ARATH	LUMI_ARATH	BLH8_ARATH	SKIP_ARATH	SSRP1_ARATH	RLT1_ARATH	AHL18_ARATH	BAG6_ARATH	DEXHC_ARATH	ATA15_ARATH	AHL22_ARATH	ATXR3_ARATH	EDM2_ARATH	F4JY25_ARATH	F4J277_ARATH	F4JAV9_ARATH
biological_process	GO:0006979	response to oxidative stress	21	294	0.0714286	0.0142917	0.990515	0.998	1	PER61_ARATH	PER12_ARATH	SPE1_ARATH	CPSF_ARATH	NDUAC_ARATH	LUH_ARATH	SEUSS_ARATH	SIRB_ARATH	RETOL_ARATH	SPE2_ARATH	RFS2_ARATH	PARG1_ARATH	XPF_ARATH	ARS1_ARATH	AT18A_ARATH	LEUNG_ARATH	AB1K7_ARATH	Q9FK37_ARATH	B3H7F6_ARATH	F4I3C3_ARATH	F4K452_ARATH
biological_process	GO:0006629	lipid metabolic process	21	167	0.125749	2.4154e-08	1	0	1	GPDL4_ARATH	GPDL3_ARATH	PTN2B_ARATH	PAH2_ARATH	PKP1_ARATH	PAH1_ARATH	APA1_ARATH	APA2_ARATH	APA3_ARATH	APG_ARATH	Q0WQ61_ARATH	Q9LZW6_ARATH	A0A1P8AVE7_ARATH	Q9SCT5_ARATH	F4HSP7_ARATH	A0A1P8AVH3_ARATH	F4JGD2_ARATH	A0A1P8AU29_ARATH	A0A1P8AV08_ARATH	A8MRJ1_ARATH	A0A1P8AVA7_ARATH
biological_process	GO:0009873	ethylene-activated signaling pathway	21	192	0.109375	0.778941	0.287185	1	1	RBOHF_ARATH	RAP24_ARATH	TRP1_ARATH	PLET1_ARATH	AP2L1_ARATH	ERF03_ARATH	ERF62_ARATH	ERF55_ARATH	PLET2_ARATH	RAP23_ARATH	SIR1_ARATH	SYD_ARATH	WRK70_ARATH	MBF1C_ARATH	2AAA_ARATH	AIL6_ARATH	AIL7_ARATH	EF113_ARATH	EF115_ARATH	ERF86_ARATH	G8IQH2_ARATH
biological_process	GO:0007015	actin filament organization	21	72	0.291667	0.999754	0.000538203	1	0.459	MYO10_ARATH	MYO12_ARATH	MYO13_ARATH	MYO5_ARATH	MYO7_ARATH	JAC1_ARATH	A0A1P8AZE5_ARATH	A0A1P8AZD5_ARATH	A0A1P8AXI9_ARATH	F4JVZ5_ARATH	A0A1P8AXP2_ARATH	A0A1P8AZF4_ARATH	A0A1P8B303_ARATH	A0A1P8AZF2_ARATH	A0A1P8AZB7_ARATH	F4ILN8_ARATH	Q2V445_ARATH	A0A1P8AXI6_ARATH	A0A1P8AZG5_ARATH	A0A1P8B304_ARATH	A0A1P8B2Y8_ARATH
biological_process	GO:0010150	leaf senescence	20	111	0.18018	0.991581	0.0151956	1	1	LRP1B_ARATH	LRP1C_ARATH	AHK3_ARATH	AGL42_ARATH	ATG11_ARATH	ATG7_ARATH	RIN13_ARATH	SAG12_ARATH	UBA2A_ARATH	TCP3_ARATH	WRK30_ARATH	TCP10_ARATH	WRK53_ARATH	UBA2C_ARATH	WRK70_ARATH	TBL17_ARATH	UBA2B_ARATH	ATA15_ARATH	AT18A_ARATH	CMTA3_ARATH
molecular_function	GO:0000287	magnesium ion binding	20	198	0.10101	0.271062	0.79972	1	1	LINS_ARATH	BIODA_ARATH	THG1_ARATH	PKP1_ARATH	THG2_ARATH	MTBC_ARATH	TPS05_ARATH	HIS1A_ARATH	ALA2_ARATH	ALA5_ARATH	F4HVE4_ARATH	A0A1P8BAY5_ARATH	Q9SJQ0_ARATH	A8MR07_ARATH	Q94KE3_ARATH	A0A1P8B2C6_ARATH	F4K8T6_ARATH	A0A1P8BAY8_ARATH	A0A1P8B0J1_ARATH	A0A178UQC1_ARATH
molecular_function	GO:0008168	methyltransferase activity	20	270	0.0740741	0.00686572	0.995424	0.734	1	NOP2C_ARATH	PMTC_ARATH	PMTQ_ARATH	PMTR_ARATH	PMTP_ARATH	PMTA_ARATH	PMTO_ARATH	C0Z305_ARATH	Q9LK30_ARATH	Q9LZS1_ARATH	Q93VT6_ARATH	Q6NQA0_ARATH	Q9FKS3_ARATH	F4IST0_ARATH	A0A1I9LMQ3_ARATH	A0A1P8B0Z8_ARATH	F4I824_ARATH	F4HVA0_ARATH	A0A1R7T3F9_ARATH	F4IST1_ARATH
biological_process	GO:0045892	negative regulation of transcription, DNA-templated	20	169	0.118343	0.687096	0.382513	1	1	PHYB_ARATH	C3H65_ARATH	CTF64_ARATH	CTF77_ARATH	GTL1_ARATH	AZF2_ARATH	LUH_ARATH	SPER2_ARATH	RLT1_ARATH	WRK27_ARATH	Y4919_ARATH	WRK70_ARATH	ARS1_ARATH	ICE1_ARATH	MYB36_ARATH	NFYA5_ARATH	LEUNG_ARATH	EMF1_ARATH	Q1G3W7_ARATH	Q0WKW1_ARATH
molecular_function	GO:0051539	4 iron, 4 sulfur cluster binding	20	124	0.16129	0.944693	0.090034	1	1	NAR1_ARATH	RTEL1_ARATH	HF101_ARATH	JHS1_ARATH	CK5P1_ARATH	DML2_ARATH	DML3_ARATH	DME_ARATH	SIRB_ARATH	ROS1_ARATH	REV3_ARATH	PRI2_ARATH	F4HTM5_ARATH	A0A1P8AMM8_ARATH	Q9FMJ4_ARATH	F4HRU9_ARATH	A0A1P8ASU0_ARATH	A0A1P8AMN7_ARATH	F4HXR5_ARATH	F4HRU7_ARATH
biological_process	GO:0009658	chloroplast organization	20	190	0.105263	0.479497	0.598247	1	1	TIC40_ARATH	SCY2_ARATH	STY8_ARATH	FB348_ARATH	KEA3_ARATH	ALB4_ARATH	CDP1_ARATH	KEA1_ARATH	PPR45_ARATH	PP451_ARATH	STY17_ARATH	TI100_ARATH	OEP80_ARATH	AB25B_ARATH	CLPP4_ARATH	Q9C7J5_ARATH	Q9LYL4_ARATH	A8MQH6_ARATH	Q9SX62_ARATH	F4JHE9_ARATH
biological_process	GO:0007049	cell cycle	20	188	0.106383	1	2.21745e-12	1	0	PATH1_ARATH	SPC25_ARATH	REC2_ARATH	CDC24_ARATH	M3KE2_ARATH	CDKE1_ARATH	CDC21_ARATH	CD203_ARATH	FZR1_ARATH	FZR3_ARATH	E2FB_ARATH	CCT12_ARATH	DNLI1_ARATH	TEB_ARATH	CDC22_ARATH	GLYT7_ARATH	DPB2_ARATH	F4HV47_ARATH	A0A1P8B7P7_ARATH	F4HPK7_ARATH
biological_process	GO:0043161	proteasome-mediated ubiquitin-dependent protein catabolic process	20	102	0.196078	0.954471	0.063536	1	1	BRG1_ARATH	PUX6_ARATH	SAP1_ARATH	UPL2_ARATH	UBP6_ARATH	UPL1_ARATH	RD23A_ARATH	RD23B_ARATH	RD23C_ARATH	BTSL2_ARATH	ACSA1_ARATH	Q9M0W4_ARATH	F4HQX6_ARATH	A0A1P8B5A1_ARATH	A0A1P8AW31_ARATH	F4K250_ARATH	F4JI85_ARATH	B3H5V4_ARATH	F4IF85_ARATH	F4IF83_ARATH
molecular_function	GO:0016874	ligase activity	20	141	0.141844	0.109279	0.916641	1	1	PIAL1_ARATH	PIAL2_ARATH	BTSL1_ARATH	BTSL2_ARATH	B3H786_ARATH	Q9LF48_ARATH	A0A1P8BC35_ARATH	Q9C8A7_ARATH	Q84W43_ARATH	Q9LZR4_ARATH	Q9LXU4_ARATH	Q9LNT6_ARATH	F4ISH3_ARATH	A0A1I9LQ97_ARATH	F4J7Z8_ARATH	F4J7Z6_ARATH	A0A1P8BFE7_ARATH	A0A1I9LTL2_ARATH	A0A1P8BC36_ARATH	B3H5A6_ARATH
biological_process	GO:0051607	defense response to virus	19	60	0.316667	0.999703	0.000829818	1	0.593	DCL2_ARATH	DCL3_ARATH	EXA1_ARATH	AGO10_ARATH	NIPA6_ARATH	PUM5_ARATH	WRKY8_ARATH	AGO1_ARATH	AGO2_ARATH	AGO7_ARATH	AGO3_ARATH	AGO9_ARATH	A0A1I9LMD3_ARATH	F4J0I5_ARATH	A0A1I9LR45_ARATH	A0A1I9LMD4_ARATH	A0A1I9LMD2_ARATH	A0A1P8ATL0_ARATH	A0A1P8ATK9_ARATH
molecular_function	GO:0005096	GTPase activator activity	19	100	0.19	0.971996	0.0459123	1	1	AGD7_ARATH	GAP22_ARATH	RGAP1_ARATH	RGAP2_ARATH	RGAP6_ARATH	AGD2_ARATH	AGD14_ARATH	AGD6_ARATH	Q9LVD7_ARATH	Q9SZR5_ARATH	B3H765_ARATH	Q9SIJ7_ARATH	Q8W4K6_ARATH	A1L4V1_ARATH	F4JUM1_ARATH	F4JX92_ARATH	A0A1P8ATE8_ARATH	A0A1P8ATB6_ARATH	F4HXP0_ARATH
biological_process	GO:0009585	red, far-red light phototransduction	19	55	0.345455	0.999998	8.11693e-06	1	0.006	PHYC_ARATH	PHYD_ARATH	PHYE_ARATH	SPA3_ARATH	SPA2_ARATH	FHY3_ARATH	CSN4_ARATH	DET1_ARATH	ELF3_ARATH	LAF1_ARATH	PIF5_ARATH	PIF3_ARATH	MED25_ARATH	PKS1_ARATH	PIF4_ARATH	VOZ2_ARATH	GIGAN_ARATH	A0A1P8AVD9_ARATH	A0A178VXX1_ARATH
cellular_component	GO:0005681	spliceosomal complex	19	97	0.195876	0.985954	0.0224721	1	1	PRP43_ARATH	SKIP_ARATH	SF1_ARATH	PRP16_ARATH	SUA_ARATH	CDKG1_ARATH	DEXHC_ARATH	DEXHD_ARATH	DEXHE_ARATH	ARS1_ARATH	ICLN_ARATH	DEAH2_ARATH	DEAH4_ARATH	DEAH6_ARATH	ESP3_ARATH	Q9LZT6_ARATH	A0A1P8ATZ2_ARATH	F4K203_ARATH	A0A1P8ATW0_ARATH
cellular_component	GO:0000932	P-body	19	73	0.260274	0.9999	0.00030597	1	0.066	VCR_ARATH	VCS_ARATH	RENT1_ARATH	SMG7_ARATH	PATH1_ARATH	DCP5L_ARATH	EXA1_ARATH	HESO1_ARATH	DCP1_ARATH	PATH2_ARATH	PAT1H_ARATH	XRN4_ARATH	VIP2_ARATH	O65707_ARATH	F4JCS8_ARATH	A0A1I9LRS8_ARATH	F4HVV6_ARATH	A8MR45_ARATH	A0A1P8B9R0_ARATH
molecular_function	GO:0003682	chromatin binding	19	140	0.135714	0.999924	0.000155739	1	0.074	SMC21_ARATH	SCC11_ARATH	SMC22_ARATH	TAF2_ARATH	BRM_ARATH	MCMBP_ARATH	CMT2_ARATH	CND2_ARATH	F4K4G6_ARATH	F4JXC7_ARATH	Q8GWP1_ARATH	Q8RWG0_ARATH	Q9LIM2_ARATH	Q9CAP6_ARATH	F4JCS8_ARATH	Q9SU69_ARATH	A0A1P8BCY7_ARATH	F4KHP4_ARATH	A0A1I9LTA1_ARATH
biological_process	GO:0045087	innate immune response	18	98	0.183673	0.970481	0.0437776	1	1	M2K1_ARATH	M2K2_ARATH	M3K1_ARATH	BRE1A_ARATH	MP3K2_ARATH	BRE1B_ARATH	PRP16_ARATH	PAT1H_ARATH	NUP88_ARATH	Y1661_ARATH	TPST_ARATH	TRF1A_ARATH	TRF1B_ARATH	BIK1_ARATH	AGO1_ARATH	ILA_ARATH	AHL15_ARATH	BIG5_ARATH
cellular_component	GO:0031969	chloroplast membrane	18	161	0.111801	0.754987	0.30366	1	1	RER6_ARATH	SCY2_ARATH	FAX2_ARATH	GLR34_ARATH	EGY2_ARATH	KEA3_ARATH	PAM71_ARATH	KEA1_ARATH	RUS1_ARATH	RER5_ARATH	CHLG_ARATH	DTX44_ARATH	Q94C78_ARATH	F4K0T7_ARATH	F4JHE9_ARATH	A0A1I9LNA2_ARATH	A0A1P8B2W9_ARATH	F4K0T6_ARATH
cellular_component	GO:0005635	nuclear envelope	18	93	0.193548	0.99999	2.39454e-05	1	0.006	IMPA4_ARATH	IQD5_ARATH	IMPA7_ARATH	IQD8_ARATH	NU205_ARATH	IQD29_ARATH	C3H16_ARATH	GACP2_ARATH	GACP3_ARATH	NUP1_ARATH	NUA_ARATH	IMPA6_ARATH	IQD7_ARATH	NUP58_ARATH	NU98B_ARATH	NUP88_ARATH	TBG2_ARATH	F4K465_ARATH
biological_process	GO:0006417	regulation of translation	18	82	0.219512	0.997621	0.00423913	1	0.991	PIR_ARATH	AGO10_ARATH	PABP1_ARATH	PP438_ARATH	PUM3_ARATH	Y14_ARATH	PUM6_ARATH	AGO1_ARATH	ILA_ARATH	AGO2_ARATH	AGO7_ARATH	AGO3_ARATH	AGO9_ARATH	A0A1P8ARB7_ARATH	A0A178VL84_ARATH	A0A1P8AT97_ARATH	A0A2H1ZEI5_ARATH	F4HVV7_ARATH
biological_process	GO:0006364	rRNA processing	18	147	0.122449	0.0505443	0.96612	1	1	RH40_ARATH	GAF1_ARATH	NOP2C_ARATH	RH53_ARATH	RH14_ARATH	RH32_ARATH	RH36_ARATH	Q9S826_ARATH	Q9SFU7_ARATH	B5X503_ARATH	Q9FNM8_ARATH	Q6NQA0_ARATH	A0A1I9LP28_ARATH	A0A1I9LP29_ARATH	F4JAY1_ARATH	F4JAY0_ARATH	F4KB50_ARATH	A0A1P8BDG3_ARATH
molecular_function	GO:0003684	damaged DNA binding	18	53	0.339623	0.999999	5.32441e-06	1	0.002	ERCC1_ARATH	POLK_ARATH	POLH_ARATH	XPF_ARATH	RD23A_ARATH	RD23B_ARATH	RD23C_ARATH	NBS1_ARATH	A0A1P8ANG9_ARATH	F4I354_ARATH	A0A1P8ANJ3_ARATH	A0A1P8ANG2_ARATH	A0A1I9LSV8_ARATH	A0A1P8AW31_ARATH	A0A1P8BG35_ARATH	F4IF85_ARATH	F4IF83_ARATH	F4IDZ7_ARATH
biological_process	GO:0030048	actin filament-based movement	18	44	0.409091	1	1.0929e-06	1	0.003	PMIR1_ARATH	MYO10_ARATH	MYO12_ARATH	MYO13_ARATH	MYO5_ARATH	MYO7_ARATH	A0A1P8AZE5_ARATH	A0A1P8AZD5_ARATH	A0A1P8AXI9_ARATH	F4JVZ5_ARATH	A0A1P8AXP2_ARATH	A0A1P8AZF4_ARATH	A0A1P8B303_ARATH	A0A1P8AZF2_ARATH	A0A1P8AXI6_ARATH	A0A1P8AZG5_ARATH	A0A1P8B304_ARATH	A0A1P8B2Y8_ARATH
cellular_component	GO:0016592	mediator complex	18	64	0.28125	0.999955	0.000152319	1	0.028	RECQ2_ARATH	MED8_ARATH	MED16_ARATH	CDKE1_ARATH	MED17_ARATH	MD33A_ARATH	MD10B_ARATH	MED4_ARATH	MDA2_ARATH	MED6_ARATH	MED25_ARATH	PR40A_ARATH	MED14_ARATH	MD20B_ARATH	MED23_ARATH	MD20A_ARATH	MD15A_ARATH	A0A1P8B6J9_ARATH
cellular_component	GO:0005871	kinesin complex	18	31	0.580645	1	3.25193e-10	1	0	KN14N_ARATH	KN7D_ARATH	KN12A_ARATH	KN7M_ARATH	KN14M_ARATH	KN10C_ARATH	KN12B_ARATH	KN8A_ARATH	KN8B_ARATH	KINUA_ARATH	KINUB_ARATH	KINUC_ARATH	KN14C_ARATH	KN14T_ARATH	KN12C_ARATH	KN12D_ARATH	KN14D_ARATH	F4K4W1_ARATH
cellular_component	GO:0009505	plant-type cell wall	17	349	0.0487106	2.51891e-05	0.99999	0	1	PDLP1_ARATH	PER61_ARATH	PER12_ARATH	MFP2_ARATH	OST1B_ARATH	PIE1_ARATH	RH53_ARATH	RETOL_ARATH	WAKLB_ARATH	WAK1_ARATH	2AAA_ARATH	GLYT7_ARATH	FTIP3_ARATH	2AAG_ARATH	BBE23_ARATH	BBE14_ARATH	F4JLY4_ARATH
cellular_component	GO:0099503	secretory vesicle	17	168	0.10119	0.343169	0.743736	1	1	PDI11_ARATH	PDI12_ARATH	SBT17_ARATH	CRK9_ARATH	GPDL4_ARATH	FUCO1_ARATH	FLA8_ARATH	CHI59_ARATH	FLA9_ARATH	UPS5_ARATH	APA1_ARATH	APA2_ARATH	CRR38_ARATH	AB28G_ARATH	CISY2_ARATH	Q9SFB1_ARATH	F4JTK8_ARATH
cellular_component	GO:0009579	thylakoid	17	223	0.0762332	9.48955e-06	0.999995	0	1	PDI11_ARATH	PSBD_ARATH	CP33_ARATH	ALB4_ARATH	ANTR1_ARATH	FTSH5_ARATH	RK4_ARATH	ATPA_ARATH	TI205_ARATH	RPS1_ARATH	TATB_ARATH	TL15A_ARATH	TL1Y_ARATH	RR6_ARATH	CLPP4_ARATH	Q42139_ARATH	F4JAF3_ARATH
biological_process	GO:0009826	unidimensional cell growth	17	91	0.186813	0.97037	0.0426091	1	1	CSI3_ARATH	KN5A_ARATH	GNOM_ARATH	GT14A_ARATH	ELF3_ARATH	ESP1_ARATH	PSL5_ARATH	THE1_ARATH	TON2_ARATH	XRN4_ARATH	ACAP1_ARATH	BIG_ARATH	IRE_ARATH	MYO5_ARATH	CLASP_ARATH	ELF6_ARATH	Q0WNQ5_ARATH
biological_process	GO:0035556	intracellular signal transduction	17	199	0.0854271	0.960165	0.0508917	1	1	PDPK1_ARATH	IQD5_ARATH	CDPKT_ARATH	MPK10_ARATH	MPK9_ARATH	MPK16_ARATH	SIK1_ARATH	TSL_ARATH	WNK4_ARATH	IRE_ARATH	MPK19_ARATH	MPK20_ARATH	F4JDE3_ARATH	Q8H0X4_ARATH	Q9FLZ0_ARATH	F4I2K0_ARATH	F4KFA3_ARATH
molecular_function	GO:0046982	protein heterodimerization activity	17	146	0.116438	0.543164	0.559421	1	1	TAF9_ARATH	ANM13_ARATH	BZP10_ARATH	BZP63_ARATH	E2FC_ARATH	ANM14_ARATH	SEUSS_ARATH	SNX2B_ARATH	TAF4B_ARATH	HTR12_ARATH	TAF12_ARATH	TA12B_ARATH	NFYB8_ARATH	NFYBA_ARATH	DPB_ARATH	F4JUD2_ARATH	A0A1P8BB52_ARATH
biological_process	GO:0048366	leaf development	17	122	0.139344	0.994333	0.0084752	1	1	TIF4A_ARATH	TIF4B_ARATH	GRF8_ARATH	FKB42_ARATH	KTI12_ARATH	FAS1_ARATH	ARFS_ARATH	SPER2_ARATH	P2C04_ARATH	TCP24_ARATH	TBG2_ARATH	TCP3_ARATH	TCP10_ARATH	TBG1_ARATH	ARFG_ARATH	GIF1_ARATH	F4I642_ARATH
cellular_component	GO:0009534	chloroplast thylakoid	17	234	0.0726496	0.000157386	0.999916	0.012	1	PSBD_ARATH	MFP1_ARATH	BASS2_ARATH	AROG_ARATH	PAM71_ARATH	FTSH5_ARATH	ATPA_ARATH	PAO_ARATH	STR4_ARATH	TATB_ARATH	TL15A_ARATH	CHLG_ARATH	GCSP1_ARATH	FTSH1_ARATH	Q42139_ARATH	F4K452_ARATH	F4JAF3_ARATH
molecular_function	GO:0003697	single-stranded DNA binding	17	89	0.191011	0.948397	0.0883014	1	1	RECA3_ARATH	RBG3_ARATH	ERCC1_ARATH	BH140_ARATH	RECA4_ARATH	MCM2_ARATH	POLK_ARATH	RECAM_ARATH	XPF_ARATH	MCM6_ARATH	OSB3_ARATH	RFA2A_ARATH	RFA2B_ARATH	EMF1_ARATH	Q5XVE2_ARATH	F4KBP3_ARATH	A0A1I9LTM3_ARATH
biological_process	GO:0000724	double-strand break repair via homologous recombination	17	88	0.193182	0.989415	0.0199777	1	1	SM3L2_ARATH	RECQ2_ARATH	ERCC1_ARATH	MRE11_ARATH	FAS1_ARATH	RQL1_ARATH	RQL3_ARATH	XPF_ARATH	REV3_ARATH	RFA2A_ARATH	RFA2B_ARATH	NBS1_ARATH	BRCA1_ARATH	Q9FHS4_ARATH	Q709F6_ARATH	Q84VP9_ARATH	F4IYI1_ARATH
cellular_component	GO:0005643	nuclear pore	17	43	0.395349	0.999998	7.16351e-06	1	0.001	NU205_ARATH	C3H16_ARATH	NUP1_ARATH	NUA_ARATH	NP214_ARATH	NUP58_ARATH	NUP88_ARATH	XPOT_ARATH	NU155_ARATH	A0A1P8BGY9_ARATH	A0A2H1ZE90_ARATH	A0A1P8B2E0_ARATH	Q0WQA5_ARATH	Q9SLC7_ARATH	Q9SFB1_ARATH	A0A1P8AN64_ARATH	A0A1P8BGZ1_ARATH
cellular_component	GO:0009706	chloroplast inner membrane	17	90	0.188889	0.986493	0.0270843	1	1	RBL11_ARATH	TI236_ARATH	TIC40_ARATH	PHT21_ARATH	KEA2_ARATH	CDP1_ARATH	ANTR2_ARATH	OEP37_ARATH	FAX1_ARATH	TI205_ARATH	PAO_ARATH	TI214_ARATH	TI100_ARATH	Q5PP33_ARATH	Q94C78_ARATH	F4JHE9_ARATH	F4JBW0_ARATH
molecular_function	GO:0003746	translation elongation factor activity	17	95	0.178947	0.972241	0.0513105	1	1	EF2_ARATH	A0A1P8BD97_ARATH	A0A1P8BFE6_ARATH	F4JXV3_ARATH	B9DFA5_ARATH	F4KI84_ARATH	O81015_ARATH	Q8GYX6_ARATH	Q56XZ5_ARATH	Q0WQB7_ARATH	A0A1P8BCP5_ARATH	Q9SKA8_ARATH	A0A178UDY8_ARATH	A0A178UHQ5_ARATH	A0A1P8AV66_ARATH	F4JWU1_ARATH	A0A1P8BFF4_ARATH
biological_process	GO:0006914	autophagy	17	54	0.314815	0.999999	2.8193e-06	1	0.005	VPS39_ARATH	ATG9_ARATH	ATG11_ARATH	AT18F_ARATH	ATG7_ARATH	SC16B_ARATH	VPS51_ARATH	BAG6_ARATH	AT13A_ARATH	AT18A_ARATH	MAG5_ARATH	AT18G_ARATH	F4I458_ARATH	A0A1I9LT68_ARATH	A0A1R7T3J2_ARATH	A0A1P8BE45_ARATH	A0A1P8B9X0_ARATH
molecular_function	GO:0003743	translation initiation factor activity	17	151	0.112583	0.483118	0.617314	1	1	EIF3A_ARATH	TA12B_ARATH	IF4G1_ARATH	IF4G_ARATH	EIF3D_ARATH	IF4B3_ARATH	A0A1P8BFE6_ARATH	B9DFA5_ARATH	F4KI84_ARATH	O49733_ARATH	A0A1P8APA8_ARATH	Q94C21_ARATH	F4J1N5_ARATH	A8MR97_ARATH	F4I6D6_ARATH	A8MR62_ARATH	A0A1P8BFF4_ARATH
cellular_component	GO:0046658	anchored component of plasma membrane	16	175	0.0914286	0.239721	0.832004	1	1	HIPL2_ARATH	GPDL4_ARATH	FLA8_ARATH	COBL2_ARATH	GPDL3_ARATH	FLA9_ARATH	COBL4_ARATH	COBL6_ARATH	E1313_ARATH	E133_ARATH	COBL1_ARATH	COBL7_ARATH	Q8GYS2_ARATH	Q9SRT4_ARATH	F4I0Z2_ARATH	F4IKB3_ARATH
biological_process	GO:0071456	cellular response to hypoxia	16	241	0.06639	0.00564495	0.997198	0.909	1	HRS1_ARATH	B561P_ARATH	FLZ8_ARATH	C3H47_ARATH	PERK9_ARATH	NU98B_ARATH	UBP1C_ARATH	WRK70_ARATH	MBF1C_ARATH	ARI12_ARATH	F4HSH9_ARATH	Q9SJQ0_ARATH	Q93WK6_ARATH	Q9SRT1_ARATH	Q9LMK8_ARATH	Q9LRY7_ARATH
molecular_function	GO:0005506	iron ion binding	16	468	0.034188	4.21558e-11	1	0	1	PSBD_ARATH	C71B5_ARATH	C98A9_ARATH	P4H6_ARATH	ALDO4_ARATH	C70B3_ARATH	ALDO1_ARATH	ALDO2_ARATH	ALDO3_ARATH	F4JLY4_ARATH	O49373_ARATH	A0A1P8AZK7_ARATH	A0A1P8AZL3_ARATH	A0A1P8AZL6_ARATH	F4HQ70_ARATH	A0A1P8B8D9_ARATH
biological_process	GO:0009553	embryo sac development	16	71	0.225352	0.949085	0.0809491	1	1	FPA_ARATH	CKI1_ARATH	NOF1_ARATH	RH36_ARATH	MAA3_ARATH	PV42B_ARATH	GEX1_ARATH	MYB88_ARATH	GFA2_ARATH	ASHH2_ARATH	F4HTG1_ARATH	Q9FM57_ARATH	F4JXF0_ARATH	F4JAV9_ARATH	F4IIX4_ARATH	F4HU48_ARATH
cellular_component	GO:0080008	Cul4-RING E3 ubiquitin ligase complex	16	92	0.173913	0.986226	0.0270054	1	1	SPA2_ARATH	KTN82_ARATH	KTN83_ARATH	MSI5_ARATH	KTN84_ARATH	SMU1_ARATH	RTOR2_ARATH	MSI4_ARATH	Q9C5N4_ARATH	Q9SK69_ARATH	Q94AB4_ARATH	F4HQX6_ARATH	F4HUT3_ARATH	F4IL43_ARATH	F4IJ68_ARATH	F4I7E1_ARATH
biological_process	GO:0040008	regulation of growth	16	140	0.114286	0.867355	0.167992	1	1	SMG7_ARATH	CSI3_ARATH	AP2L1_ARATH	BLI_ARATH	BZP29_ARATH	ERF1X_ARATH	ERF1Y_ARATH	ERF1Z_ARATH	BZP30_ARATH	ING2_ARATH	MED14_ARATH	IRE_ARATH	GLYT7_ARATH	DUF8_ARATH	DUF9_ARATH	BH074_ARATH
cellular_component	GO:0005694	chromosome	16	60	0.266667	0.999983	3.04145e-05	1	0.007	RECQ2_ARATH	JHS1_ARATH	MLH3_ARATH	KN14A_ARATH	SIK1_ARATH	RQL1_ARATH	RQL3_ARATH	SCC11_ARATH	WAPL1_ARATH	WAPL2_ARATH	SUVR5_ARATH	TOP3A_ARATH	ASY1_ARATH	A0A1P8ASU0_ARATH	A0A1I9LLC4_ARATH	F4HXR5_ARATH
molecular_function	GO:0071949	FAD binding	16	106	0.150943	0.88438	0.17971	1	1	RETOL_ARATH	ALDO4_ARATH	GGLO2_ARATH	GGLO4_ARATH	GGLO5_ARATH	GGLO6_ARATH	BBE23_ARATH	ALDO1_ARATH	BBE14_ARATH	ALDO2_ARATH	ALDO3_ARATH	A0A1P8BBH9_ARATH	A0A1P8AZK7_ARATH	Q9ZQN9_ARATH	A0A1P8AZL3_ARATH	A0A1P8AZL6_ARATH
molecular_function	GO:0003887	DNA-directed DNA polymerase activity	16	48	0.333333	0.999982	7.32254e-05	1	0.029	POLK_ARATH	STIL3_ARATH	POLH_ARATH	REV3_ARATH	STI_ARATH	TEB_ARATH	A0A1P8AMQ2_ARATH	F4HTM5_ARATH	Q66GR7_ARATH	A0A1P8AMM8_ARATH	A0A1P8ANG9_ARATH	A0A1P8ANJ3_ARATH	A0A1P8ANG2_ARATH	B3H623_ARATH	A0A1P8AMN7_ARATH	A0A1P8ATS6_ARATH
molecular_function	GO:0003712	transcription coregulator activity	16	79	0.202532	1	3.29321e-09	1	0	MED17_ARATH	MD10B_ARATH	MED4_ARATH	PHL_ARATH	MED14_ARATH	HUA2_ARATH	RGA_ARATH	HUAL3_ARATH	CMTA1_ARATH	CMTA2_ARATH	CMTA3_ARATH	Q9C9Q1_ARATH	Q84JY3_ARATH	Q0WKW1_ARATH	F4JPL2_ARATH	F4IPJ1_ARATH
cellular_component	GO:0016459	myosin complex	16	46	0.347826	0.999999	6.08015e-06	1	0.001	MYO10_ARATH	MYO13_ARATH	MYO5_ARATH	MYO7_ARATH	A0A1P8AZE5_ARATH	A0A1P8AZD5_ARATH	A0A1P8AXI9_ARATH	F4JVZ5_ARATH	A0A1P8AXP2_ARATH	A0A1P8AZF4_ARATH	A0A1P8B303_ARATH	A0A1P8AZF2_ARATH	A0A1P8AXI6_ARATH	A0A1P8AZG5_ARATH	A0A1P8B304_ARATH	A0A1P8B2Y8_ARATH
biological_process	GO:0009416	response to light stimulus	15	175	0.0857143	0.778683	0.255729	1	1	RAP24_ARATH	LSH2_ARATH	LSH7_ARATH	LSH9_ARATH	GLTB1_ARATH	ANTR1_ARATH	GATA6_ARATH	G2OX4_ARATH	PPR45_ARATH	PHL_ARATH	MSRA3_ARATH	TAF1B_ARATH	DOF25_ARATH	GHR1_ARATH	EF115_ARATH
biological_process	GO:0009408	response to heat	15	174	0.0862069	0.534223	0.542247	1	1	RAP24_ARATH	HFA1A_ARATH	HIT4_ARATH	DNAJ1_ARATH	CMKMT_ARATH	RECAM_ARATH	VP53A_ARATH	DNJ63_ARATH	WRK33_ARATH	MBF1C_ARATH	BAG6_ARATH	AB40G_ARATH	GFA2_ARATH	F4HWI4_ARATH	A0A1P8APZ8_ARATH
biological_process	GO:0000398	mRNA splicing, via spliceosome	15	172	0.0872093	0.529558	0.545694	1	1	CPSF_ARATH	PRP8A_ARATH	SKIP_ARATH	PR40A_ARATH	PRP16_ARATH	PR40B_ARATH	SUA_ARATH	U1165_ARATH	CDKG1_ARATH	AML1_ARATH	Q9LZT6_ARATH	Q8LCC7_ARATH	Q9ZVX7_ARATH	F4JUE3_ARATH	F4JRD3_ARATH
biological_process	GO:0006298	mismatch repair	15	36	0.416667	1	8.70031e-07	1	0.002	MLH3_ARATH	MLH1_ARATH	NAI2L_ARATH	A0A1P8B459_ARATH	A0A1P8B429_ARATH	Q9SS53_ARATH	A0A1P8AMZ6_ARATH	A0A1P8B4Y5_ARATH	A0A1P8B434_ARATH	A0A1P8B465_ARATH	A0A1P8B406_ARATH	A0A1P8B439_ARATH	F4I9U0_ARATH	A0A1P8B445_ARATH	F4JYU0_ARATH
biological_process	GO:0009617	response to bacterium	15	130	0.115385	0.549967	0.50499	1	1	NU205_ARATH	LOX4_ARATH	LUH_ARATH	CHI5_ARATH	SEUSS_ARATH	PRB1_ARATH	SARD1_ARATH	WRK11_ARATH	WRK48_ARATH	WRK53_ARATH	WRK70_ARATH	MYB29_ARATH	MYB30_ARATH	LEUNG_ARATH	E70H1_ARATH
molecular_function	GO:0008289	lipid binding	15	177	0.0847458	0.0592025	0.957891	1	1	PDF2_ARATH	HAP2_ARATH	HDG4_ARATH	LTG15_ARATH	HDG7_ARATH	C2D61_ARATH	LTG26_ARATH	HGL2_ARATH	ATHB8_ARATH	Q94C36_ARATH	B9UY99_ARATH	A0A1P8AMA1_ARATH	A0A1P8BG00_ARATH	F4JB32_ARATH	F4HQC0_ARATH
cellular_component	GO:0016607	nuclear speck	15	93	0.16129	0.948949	0.0903442	1	1	PHYA_ARATH	PHYB_ARATH	DRB1_ARATH	CYP63_ARATH	LAF1_ARATH	SMU1_ARATH	SKIP_ARATH	THOC2_ARATH	Y14_ARATH	VIR_ARATH	VIN3_ARATH	CDKG1_ARATH	HAKAI_ARATH	C3H37_ARATH	AML1_ARATH
cellular_component	GO:0010008	endosome membrane	15	107	0.140187	0.764652	0.3106	1	1	SIPL1_ARATH	GNOM_ARATH	FAB1A_ARATH	FAB1B_ARATH	FAB1C_ARATH	FAB1D_ARATH	VP53A_ARATH	EHD1_ARATH	PR1B3_ARATH	PR1B2_ARATH	VP35B_ARATH	BIK1_ARATH	FTIP3_ARATH	A0A1P8ATX5_ARATH	A0A1P8ATZ0_ARATH
molecular_function	GO:0003924	GTPase activity	15	284	0.0528169	0.000278335	0.999883	0.036	1	DGP2_ARATH	RHD32_ARATH	TBG2_ARATH	TC120_ARATH	TBG1_ARATH	LIIP2_ARATH	DRP1D_ARATH	EF2_ARATH	A0A1P8BFE6_ARATH	B9DFA5_ARATH	F4KI84_ARATH	Q9ASU6_ARATH	Q8W4K6_ARATH	F4JCC8_ARATH	A0A1P8BFF4_ARATH
biological_process	GO:0051321	meiotic cell cycle	15	65	0.230769	1	9.82065e-13	1	0	SMC21_ARATH	SMG7_ARATH	ATM_ARATH	GACP2_ARATH	GACP3_ARATH	GACP4_ARATH	SMC1_ARATH	SMC22_ARATH	HTR12_ARATH	TOP3A_ARATH	CDKG1_ARATH	AML1_ARATH	A0A1P8BBU0_ARATH	A0A1P8BB63_ARATH	A0A1I9LLC4_ARATH
molecular_function	GO:0003714	transcription corepressor activity	15	64	0.234375	0.997456	0.00652808	1	0.993	SNL4_ARATH	LUH_ARATH	SEUSS_ARATH	SIR1_ARATH	TPR4_ARATH	Y4919_ARATH	LEUNG_ARATH	F4K4G6_ARATH	A0A1P8BG30_ARATH	Q8GWP1_ARATH	A0A1P8BG27_ARATH	F4K4H9_ARATH	A0A1P8BA02_ARATH	F4JUD2_ARATH	A0A1P8BFX4_ARATH
molecular_function	GO:0008237	metallopeptidase activity	15	43	0.348837	0.820768	0.24407	1	1	EGY2_ARATH	PRP8A_ARATH	SPP_ARATH	PRP8B_ARATH	PSA_ARATH	TAF2_ARATH	AMSH3_ARATH	F4I3R1_ARATH	A0A1P8API4_ARATH	F4I3R0_ARATH	F4K0T7_ARATH	F4I3R4_ARATH	A0A2H1ZEN3_ARATH	B3H621_ARATH	F4K0T6_ARATH
molecular_function	GO:0005507	copper ion binding	14	219	0.0639269	0.00557005	0.997355	0.632	1	RBG3_ARATH	MMSA_ARATH	ADT2_ARATH	ADK2_ARATH	KAD4_ARATH	SAHH1_ARATH	ADK1_ARATH	FTHS_ARATH	AAT1_ARATH	EF2_ARATH	F4K6Z6_ARATH	F4K6Z5_ARATH	F4IAX1_ARATH	F4K6Z4_ARATH
biological_process	GO:0009723	response to ethylene	14	99	0.141414	0.828117	0.220513	1	1	RBOHF_ARATH	BPC3_ARATH	GAI_ARATH	RAP23_ARATH	ARFS_ARATH	PRB1_ARATH	WRKY4_ARATH	RGA_ARATH	2AAA_ARATH	ARFG_ARATH	AB40G_ARATH	EF113_ARATH	Q84TG2_ARATH	F4I9T6_ARATH
biological_process	GO:0009753	response to jasmonic acid	14	138	0.101449	0.887329	0.154867	1	1	LRP1C_ARATH	LOX3_ARATH	RAP23_ARATH	SPE2_ARATH	PRB1_ARATH	TI10A_ARATH	WRKY4_ARATH	WRK70_ARATH	MYC2_ARATH	MYC3_ARATH	AB40G_ARATH	DOF11_ARATH	EF113_ARATH	Q2V4Q1_ARATH
biological_process	GO:0016042	lipid catabolic process	14	186	0.0752688	0.0147583	0.991267	0.999	1	PLA2A_ARATH	PLA12_ARATH	PLCD4_ARATH	SHGR2_ARATH	AB1D_ARATH	GDL53_ARATH	GDL62_ARATH	GLIP5_ARATH	GLIP7_ARATH	Q94AB1_ARATH	A0A1I9LQ38_ARATH	A0A1I9LQ42_ARATH	A0A1P8B0P3_ARATH	A0A1I9LQ40_ARATH
molecular_function	GO:0030983	mismatched DNA binding	14	32	0.4375	0.999999	8.85414e-06	1	0.004	BH140_ARATH	MLH3_ARATH	MLH1_ARATH	NAI2L_ARATH	A0A1P8B429_ARATH	Q9SS53_ARATH	A0A1P8AMZ6_ARATH	A0A1P8B4Y5_ARATH	A0A1P8B434_ARATH	A0A1P8B465_ARATH	A0A1P8B439_ARATH	F4I9U0_ARATH	A0A1P8B445_ARATH	F4JYU0_ARATH
molecular_function	GO:0043621	protein self-association	14	116	0.12069	0.607956	0.504825	1	1	R13L4_ARATH	BZP63_ARATH	CDP1_ARATH	NIPA6_ARATH	PYRP2_ARATH	RHON1_ARATH	SEOB_ARATH	FDM1_ARATH	PUB10_ARATH	Y4554_ARATH	FD_ARATH	AHL22_ARATH	BRO1_ARATH	F4I5R5_ARATH
biological_process	GO:0031047	gene silencing by RNA	14	64	0.21875	1	1.9957e-10	1	0	MOM1_ARATH	CTF64_ARATH	CTF77_ARATH	AGO10_ARATH	NRPD2_ARATH	DMS3_ARATH	AGO2_ARATH	AGO3_ARATH	AGO9_ARATH	C3H19_ARATH	A0A1I9LNP6_ARATH	A0A1P8ATL0_ARATH	A0A1P8ATK9_ARATH	A0A1I9LNP4_ARATH
biological_process	GO:0006974	cellular response to DNA damage stimulus	14	53	0.264151	1	1.13289e-19	1	0	JHS1_ARATH	CHR8_ARATH	CRWN4_ARATH	LUH_ARATH	SEUSS_ARATH	THG1_ARATH	PARG1_ARATH	REV3_ARATH	NBS1_ARATH	LEUNG_ARATH	DNLI4_ARATH	Q9CA92_ARATH	F4I701_ARATH	A0A1P8APW6_ARATH
molecular_function	GO:0031490	chromatin DNA binding	14	38	0.368421	0.999945	0.000211897	1	0.148	HAC1_ARATH	HAC4_ARATH	HAC5_ARATH	HAC12_ARATH	SIR1_ARATH	MD15A_ARATH	MD15C_ARATH	FIS2C_ARATH	EMF2_ARATH	A0A1P8AQ17_ARATH	Q9LMQ5_ARATH	A0A1P8AQ03_ARATH	A0A1P8AVD7_ARATH	A0A1P8AV92_ARATH
molecular_function	GO:0004402	histone acetyltransferase activity	14	29	0.482759	0.999999	5.71742e-06	1	0.003	HAC1_ARATH	HAC4_ARATH	HAC5_ARATH	HAC12_ARATH	MBD9_ARATH	IDM1_ARATH	A0A1P8ARU4_ARATH	A0A1P8ARV8_ARATH	A0A1P8ARV7_ARATH	A0A1P8ATA1_ARATH	A0A1P8AQG0_ARATH	A0A1I9LPG3_ARATH	F4IDH2_ARATH	F4I4I8_ARATH
molecular_function	GO:0004843	thiol-dependent deubiquitinase	14	86	0.162791	0.922948	0.131268	1	1	UBP15_ARATH	UBP4_ARATH	UBP27_ARATH	UBP6_ARATH	UBP18_ARATH	AMSH3_ARATH	F4IJH1_ARATH	F4JCR1_ARATH	A0A2H1ZEQ5_ARATH	F4I642_ARATH	F4JMQ2_ARATH	F4JVD6_ARATH	A0A1P8AYX2_ARATH	B3H5V4_ARATH
biological_process	GO:0042147	retrograde transport, endosome to Golgi	14	32	0.4375	0.999999	8.2826e-06	1	0.006	VP53A_ARATH	VP35B_ARATH	VPS51_ARATH	VPS54_ARATH	Q8RWU2_ARATH	A0A1P8ATX5_ARATH	A0A1P8ATR6_ARATH	A0A1P8ATZ0_ARATH	F4HYH6_ARATH	A0A1P8AQF4_ARATH	F4JH69_ARATH	A0A1P8ATS8_ARATH	A0A1P8ASX9_ARATH	F4I6L0_ARATH
biological_process	GO:0009751	response to salicylic acid	13	110	0.118182	0.564031	0.526563	1	1	LRP1C_ARATH	CRK9_ARATH	MB3R4_ARATH	PRB1_ARATH	WAK1_ARATH	WRK30_ARATH	WRK53_ARATH	WRKY4_ARATH	WRK70_ARATH	MD15A_ARATH	AB40G_ARATH	EF113_ARATH	Q9LT00_ARATH
biological_process	GO:0031347	regulation of defense response	13	57	0.22807	0.77292	0.283988	1	1	PHYB_ARATH	SMG7_ARATH	TIF4A_ARATH	TIF4B_ARATH	TIF6B_ARATH	KN7D_ARATH	EXA1_ARATH	MP3K2_ARATH	TI10A_ARATH	TCP14_ARATH	WRK53_ARATH	WRK70_ARATH	Q8L7G9_ARATH
biological_process	GO:0009624	response to nematode	13	82	0.158537	0.905208	0.15936	1	1	ANTR1_ARATH	GACP3_ARATH	GACP4_ARATH	LUH_ARATH	SEUSS_ARATH	TBG2_ARATH	WRK23_ARATH	TBG1_ARATH	IRT3_ARATH	LEUNG_ARATH	AB9C_ARATH	AB1B_ARATH	AB5F_ARATH
biological_process	GO:0006289	nucleotide-excision repair	13	46	0.282609	0.99998	6.80326e-05	1	0.093	XPF_ARATH	RD23A_ARATH	RD23B_ARATH	RD23C_ARATH	RFA2A_ARATH	RFA2B_ARATH	A0A1P8AV25_ARATH	Q709F6_ARATH	F4IHC3_ARATH	A0A1P8AW31_ARATH	F4HUN8_ARATH	F4IF85_ARATH	F4IF83_ARATH
molecular_function	GO:0051537	2 iron, 2 sulfur cluster binding	13	70	0.185714	0.967849	0.0636554	1	1	MOM1_ARATH	GRS16_ARATH	FDC2_ARATH	PAO_ARATH	UCRI2_ARATH	ALDO4_ARATH	ALDO1_ARATH	ALDO2_ARATH	ALDO3_ARATH	A0A1P8AZK7_ARATH	Q9C6K0_ARATH	A0A1P8AZL3_ARATH	A0A1P8AZL6_ARATH
molecular_function	GO:0003899	DNA-directed 5'-3' RNA polymerase activity	13	100	0.13	0.563817	0.553408	1	1	NRPE1_ARATH	RPOT3_ARATH	RPD2B_ARATH	NRPC2_ARATH	NRPD2_ARATH	Q93Z91_ARATH	O23684_ARATH	Q8H1E1_ARATH	A0A1P8B756_ARATH	F4INQ5_ARATH	A0A1I9LNQ9_ARATH	A0A1P8BFS9_ARATH	A0A1I9LNQ8_ARATH
biological_process	GO:0016579	protein deubiquitination	13	84	0.154762	0.900659	0.160193	1	1	UBP15_ARATH	UBP4_ARATH	UBP27_ARATH	UBP6_ARATH	UBP18_ARATH	F4IJH1_ARATH	F4JCR1_ARATH	A0A2H1ZEQ5_ARATH	F4I642_ARATH	F4JVD6_ARATH	A0A1P8AYX2_ARATH	A0A2H1ZEN3_ARATH	B3H5V4_ARATH
biological_process	GO:0006396	RNA processing	13	71	0.183099	0.991583	0.0106723	1	1	PEP_ARATH	CPSF_ARATH	DRB1_ARATH	COIL_ARATH	TAD1_ARATH	RNC1_ARATH	Q8VYM7_ARATH	Q9LSH4_ARATH	O82388_ARATH	Q9M033_ARATH	F4JAF3_ARATH	A0A178W929_ARATH	A0A178W782_ARATH
biological_process	GO:0006887	exocytosis	13	58	0.224138	0.948272	0.0955151	1	1	SEC3A_ARATH	SEC3B_ARATH	EX84A_ARATH	HLB1_ARATH	ESP1_ARATH	SECAB_ARATH	SECAA_ARATH	E70A1_ARATH	E70H1_ARATH	Q9C9E5_ARATH	F4K0X7_ARATH	F4KGM7_ARATH	F4HTA1_ARATH
biological_process	GO:0000911	cytokinesis by cell plate formation	13	47	0.276596	0.999984	5.39057e-05	1	0.072	RUK_ARATH	KN5A_ARATH	GNOM_ARATH	ESP1_ARATH	KN14A_ARATH	TANB_ARATH	TBG2_ARATH	TR120_ARATH	TBG1_ARATH	KN12C_ARATH	KN12D_ARATH	F4JIB6_ARATH	A0A1P8B8X7_ARATH
biological_process	GO:0002229	defense response to oomycetes	13	75	0.173333	0.913074	0.145411	1	1	LK111_ARATH	EXA1_ARATH	LRK42_ARATH	LRK12_ARATH	LRK11_ARATH	SARD1_ARATH	LRK16_ARATH	WRK70_ARATH	LRK62_ARATH	LRK63_ARATH	LRK81_ARATH	AB40G_ARATH	Q9LNW6_ARATH
molecular_function	GO:0031593	polyubiquitin modification-dependent protein binding	13	41	0.317073	0.999847	0.00059254	1	0.272	DSK2B_ARATH	DSK2A_ARATH	RD23A_ARATH	RD23B_ARATH	RD23C_ARATH	Q8L745_ARATH	Q9M0W4_ARATH	F4JWQ4_ARATH	A0A1P8AW31_ARATH	F4JI85_ARATH	F4JD59_ARATH	F4IF85_ARATH	F4IF83_ARATH
cellular_component	GO:0005743	mitochondrial inner membrane	12	157	0.0764331	8.77569e-06	0.999997	0	1	ADT2_ARATH	NDB2_ARATH	ATP61_ARATH	OXA1_ARATH	SURFL_ARATH	Y5520_ARATH	AB25B_ARATH	AB23B_ARATH	A0A178U7J2_ARATH	F4IZR4_ARATH	F4HYG9_ARATH	A0A1P8ASC2_ARATH
molecular_function	GO:0035091	phosphatidylinositol binding	12	38	0.315789	0.992739	0.0156549	1	1	PDPK1_ARATH	PRAF1_ARATH	TOL7_ARATH	TOL5_ARATH	SNX2B_ARATH	TOL6_ARATH	TOL9_ARATH	A0A1P8B8V4_ARATH	F4JV51_ARATH	A0A1P8BF56_ARATH	F4JDV4_ARATH	F4IJE1_ARATH
biological_process	GO:0018105	peptidyl-serine phosphorylation	12	102	0.117647	0.553064	0.568619	1	1	PDPK1_ARATH	CKL4_ARATH	CDPKT_ARATH	MPS1_ARATH	P2C19_ARATH	TSL_ARATH	YAK1_ARATH	ATG1B_ARATH	ATG1C_ARATH	IRE_ARATH	Q8RX85_ARATH	F4I2K0_ARATH
cellular_component	GO:0005667	transcription regulator complex	12	27	0.444444	0.999969	6.78321e-05	1	0.012	SLK3_ARATH	SLK1_ARATH	HAC1_ARATH	HAC4_ARATH	HAC5_ARATH	HAC12_ARATH	ELF3_ARATH	SEUSS_ARATH	MED25_ARATH	MED23_ARATH	DPB_ARATH	F4HV47_ARATH
cellular_component	GO:0032300	mismatch repair complex	12	21	0.571429	1	3.98427e-07	1	0	MLH3_ARATH	MLH1_ARATH	A0A1P8B459_ARATH	A0A1P8B429_ARATH	Q9SS53_ARATH	A0A1P8B4Y5_ARATH	A0A1P8B434_ARATH	A0A1P8B465_ARATH	A0A1P8B406_ARATH	A0A1P8B439_ARATH	A0A1P8B445_ARATH	F4JYU0_ARATH
cellular_component	GO:0005774	vacuolar membrane	12	151	0.0794702	0.0656626	0.955971	1	1	FKB42_ARATH	CCX1_ARATH	AT18F_ARATH	SAC4_ARATH	PTR2_ARATH	VA713_ARATH	AMSH3_ARATH	AT18D_ARATH	AT18A_ARATH	AT18G_ARATH	DTX31_ARATH	AB27B_ARATH
cellular_component	GO:0005840	ribosome	12	197	0.0609137	4.31899e-11	1	0	1	RR6_ARATH	Q94AF6_ARATH	Q9FGV5_ARATH	Q2V4Q4_ARATH	Q9SU26_ARATH	Q9SUR4_ARATH	Q8LCC7_ARATH	Q9M8M9_ARATH	Q9LMQ3_ARATH	A0A1P8AV66_ARATH	Q3EDH2_ARATH	F4JRD3_ARATH
molecular_function	GO:0003735	structural constituent of ribosome	12	456	0.0263158	6.12409e-13	1	0	1	RK4_ARATH	RR20_ARATH	RPS1_ARATH	PSA6B_ARATH	RR6_ARATH	Q2V4Q4_ARATH	Q9SUR4_ARATH	Q9M8M9_ARATH	Q9LMQ3_ARATH	F4JPA3_ARATH	A0A1P8AV66_ARATH	Q3EDH2_ARATH
molecular_function	GO:0004252	serine-type endopeptidase activity	12	176	0.0681818	0.020909	0.989539	0.98	1	RBL11_ARATH	RBL15_ARATH	SBT17_ARATH	DGP10_ARATH	SBT32_ARATH	SBT15_ARATH	SBT13_ARATH	RBL1_ARATH	CRSP_ARATH	AARE_ARATH	CLPP4_ARATH	F4J5V3_ARATH
cellular_component	GO:0000785	chromatin	12	74	0.162162	0.985656	0.0234062	1	1	SMC21_ARATH	SNL4_ARATH	FPA_ARATH	MRE11_ARATH	MD10B_ARATH	PDS5B_ARATH	SMC22_ARATH	MLH1_ARATH	HTR12_ARATH	ASY1_ARATH	ASHH2_ARATH	F4JV27_ARATH
molecular_function	GO:0008094	ATP-dependent activity, acting on DNA	12	52	0.230769	1	3.7873e-32	1	0	RECA3_ARATH	DDM1_ARATH	CHR8_ARATH	ISW2_ARATH	RECA4_ARATH	RECAM_ARATH	SYD_ARATH	BRM_ARATH	CHR17_ARATH	Q9SS53_ARATH	A0A1I9LTM3_ARATH	F4JYU0_ARATH
cellular_component	GO:1990904	ribonucleoprotein complex	12	56	0.214286	0.0362918	0.972289	0.971	1	RH40_ARATH	FCA_ARATH	PABP1_ARATH	PABP5_ARATH	RH14_ARATH	RH46_ARATH	EF2_ARATH	Q94AF6_ARATH	Q6AWW6_ARATH	Q9SU26_ARATH	Q9LMX6_ARATH	F4IT98_ARATH
biological_process	GO:0010087	phloem or xylem histogenesis	12	59	0.20339	0.862031	0.202154	1	1	GNOM_ARATH	CKI1_ARATH	AHK3_ARATH	XRN4_ARATH	VAB_ARATH	ZWIP6_ARATH	AHK2_ARATH	MYB61_ARATH	1A15_ARATH	Q8VY20_ARATH	Q9LUI0_ARATH	Q9FKS3_ARATH
biological_process	GO:0009620	response to fungus	12	97	0.123711	0.00156346	0.998991	0.479	1	PME41_ARATH	LOX3_ARATH	LUH_ARATH	MB3R4_ARATH	PERK1_ARATH	SEUSS_ARATH	WAKLI_ARATH	CHI58_ARATH	BIG_ARATH	BIK1_ARATH	LEUNG_ARATH	E70H1_ARATH
molecular_function	GO:0004525	ribonuclease III activity	12	33	0.363636	0.999952	0.000228535	1	0.152	DRB1_ARATH	DCL2_ARATH	DCL3_ARATH	RNC1_ARATH	A0A1P8B4K5_ARATH	F4JHB3_ARATH	A0A1I9LMD3_ARATH	F4J0I5_ARATH	A0A1I9LR45_ARATH	A0A1I9LMD4_ARATH	A0A1I9LMD2_ARATH	A0A1P8AQD8_ARATH
biological_process	GO:0009740	gibberellic acid mediated signaling pathway	12	83	0.144578	0.824696	0.265801	1	1	GAI_ARATH	GIS3_ARATH	GIS_ARATH	GASA4_ARATH	PIF3_ARATH	ZFP6_ARATH	RGA_ARATH	NAC40_ARATH	MYB57_ARATH	MYB65_ARATH	A8MQL8_ARATH	A0A2H1ZEH3_ARATH
biological_process	GO:0007166	cell surface receptor signaling pathway	12	57	0.210526	0.888141	0.186612	1	1	MCAC1_ARATH	WAKLB_ARATH	PUB13_ARATH	WAKLQ_ARATH	WAKLD_ARATH	WAKLH_ARATH	WAK1_ARATH	WAKLG_ARATH	WAKLI_ARATH	Y2685_ARATH	PUB12_ARATH	Q8RX25_ARATH
molecular_function	GO:0008574	plus-end-directed microtubule motor activity	12	17	0.705882	1	2.45206e-08	1	0	KN5B_ARATH	KN12A_ARATH	KN5A_ARATH	KN5C_ARATH	KN5D_ARATH	KN12B_ARATH	KN8A_ARATH	KN8B_ARATH	KINUA_ARATH	KINUB_ARATH	KINUC_ARATH	KN14T_ARATH
biological_process	GO:0051225	spindle assembly	12	34	0.352941	0.999988	5.10728e-05	1	0.067	KN14N_ARATH	KN14M_ARATH	GACP2_ARATH	GACP3_ARATH	GACP4_ARATH	TPX2_ARATH	KN14C_ARATH	QWRF3_ARATH	QWRF6_ARATH	AUG1_ARATH	KN14D_ARATH	EDE1_ARATH
molecular_function	GO:0020037	heme binding	11	499	0.0220441	1.32269e-15	1	0	1	PER61_ARATH	PER12_ARATH	C71B5_ARATH	C98A9_ARATH	C70B3_ARATH	F4JLY4_ARATH	O49373_ARATH	F4K452_ARATH	F4IMA2_ARATH	F4HQ70_ARATH	A0A1P8B8D9_ARATH
biological_process	GO:0006888	endoplasmic reticulum to Golgi vesicle-mediated transport	11	82	0.134146	0.99587	0.0086637	1	1	SYP31_ARATH	SYP32_ARATH	COPB2_ARATH	COPA2_ARATH	GOS12_ARATH	COPA1_ARATH	COPB1_ARATH	F4KH34_ARATH	F4J110_ARATH	F4J109_ARATH	F4IP68_ARATH
molecular_function	GO:0016829	lyase activity	11	133	0.0827068	0.0125332	0.991361	0.909	1	Q9SYK7_ARATH	Q9M318_ARATH	Q9SYK6_ARATH	O22699_ARATH	Q9CAL5_ARATH	A0A1I9LS89_ARATH	F4JUA6_ARATH	A0A1P8AWW0_ARATH	A0A1P8B326_ARATH	A0A1I9LS88_ARATH	A0A1P8B659_ARATH
biological_process	GO:0009860	pollen tube growth	11	129	0.0852713	0.0930627	0.944729	1	1	FIMB5_ARATH	KIP_ARATH	PLRX2_ARATH	DNJ63_ARATH	Y1301_ARATH	PTR5_ARATH	ZWIP2_ARATH	MY120_ARATH	AB28G_ARATH	CALS5_ARATH	F4JLB7_ARATH
biological_process	GO:0009867	jasmonic acid mediated signaling pathway	11	76	0.144737	0.896115	0.15815	1	1	PHYB_ARATH	RENT1_ARATH	TIF6B_ARATH	GAI_ARATH	MED25_ARATH	RENT3_ARATH	TI10A_ARATH	TA12B_ARATH	RGA_ARATH	MYB29_ARATH	MYB57_ARATH
biological_process	GO:0045490	pectin catabolic process	11	119	0.092437	0.248062	0.837914	1	1	PLY12_ARATH	PME47_ARATH	PME41_ARATH	PME51_ARATH	PME7_ARATH	PME53_ARATH	PME25_ARATH	RLK5_ARATH	Q9SF49_ARATH	Q9FY87_ARATH	A0A178UA07_ARATH
cellular_component	GO:0009705	plant-type vacuole membrane	11	133	0.0827068	0.274732	0.810886	1	1	SYP22_ARATH	VPS39_ARATH	NRT26_ARATH	SHGR6_ARATH	S40A2_ARATH	NRT23_ARATH	SHGR2_ARATH	Y5613_ARATH	PTR2_ARATH	KCO3_ARATH	ALMTE_ARATH
molecular_function	GO:0022857	transmembrane transporter activity	11	336	0.0327381	9.0594e-05	0.999935	0.009	1	UTR5B_ARATH	DTX34_ARATH	NAT2_ARATH	DTX31_ARATH	A0A1P8AXG7_ARATH	Q0IGM5_ARATH	Q9S710_ARATH	F4IT87_ARATH	B3H4C7_ARATH	F4IT88_ARATH	A0A1P8B2Z7_ARATH
biological_process	GO:0006412	translation	11	359	0.0306407	0.000181034	0.999888	0.059	1	RENT1_ARATH	RK4_ARATH	RR20_ARATH	RPS1_ARATH	RR6_ARATH	Q2V4Q4_ARATH	Q9SUR4_ARATH	Q9M8M9_ARATH	Q9LMQ3_ARATH	F4JPA3_ARATH	Q3EDH2_ARATH
cellular_component	GO:0005887	integral component of plasma membrane	11	108	0.101852	0.437427	0.681075	1	1	TI236_ARATH	PHT21_ARATH	HAP2_ARATH	GEX2_ARATH	MCAC1_ARATH	ACA9_ARATH	AAP2_ARATH	GEX1_ARATH	AB6B_ARATH	AB20B_ARATH	A0A1P8AYW3_ARATH
molecular_function	GO:0030276	clathrin binding	11	27	0.407407	0.994547	0.0137183	1	1	APBLB_ARATH	EPN2_ARATH	APBLA_ARATH	AUXI2_ARATH	AUL1_ARATH	EPN3_ARATH	JAC1_ARATH	APBLC_ARATH	Q9XI12_ARATH	F4JXV9_ARATH	F4JNZ8_ARATH
biological_process	GO:0006406	mRNA export from nucleus	11	31	0.354839	0.999745	0.000930754	1	0.693	NUA_ARATH	SAC3B_ARATH	THOC2_ARATH	NUP88_ARATH	THO5A_ARATH	A0A1P8ARZ0_ARATH	A0A1P8AS05_ARATH	A0A1P8ARY6_ARATH	A0A178W886_ARATH	F4IAT3_ARATH	A0A1P8AS07_ARATH
biological_process	GO:0000209	protein polyubiquitination	11	100	0.11	0.45478	0.661196	1	1	ARI1_ARATH	UPL2_ARATH	UBE4_ARATH	UPL6_ARATH	UBC33_ARATH	UPL1_ARATH	ACSA1_ARATH	ARI12_ARATH	Q9M1F1_ARATH	F4HQX6_ARATH	B3H5A6_ARATH
cellular_component	GO:0000775	chromosome, centromeric region	11	36	0.305556	0.997222	0.00702328	1	0.838	SIK1_ARATH	SGO1_ARATH	SGO2_ARATH	HTR12_ARATH	AGDP1_ARATH	ASHH2_ARATH	A0A1I9LQA4_ARATH	A0A1I9LT08_ARATH	F4J4B9_ARATH	A0A1P8BFE9_ARATH	A0A1I9LT11_ARATH
biological_process	GO:0006865	amino acid transport	11	63	0.174603	0.694169	0.422738	1	1	AVT1C_ARATH	AVT1D_ARATH	AVT1G_ARATH	LHTL7_ARATH	AAP2_ARATH	AAP4_ARATH	AAP7_ARATH	A0A1P8BC87_ARATH	A0A1P8BC79_ARATH	A0A1P8B0T4_ARATH	A0A1P8B3H8_ARATH
cellular_component	GO:0031982	vesicle	11	86	0.127907	0.9738	0.0327712	1	1	MYO10_ARATH	MYO12_ARATH	MYO13_ARATH	AUXI2_ARATH	AUL1_ARATH	MYO5_ARATH	MYO7_ARATH	JAC1_ARATH	E70H1_ARATH	Q9XI12_ARATH	F4KGM7_ARATH
molecular_function	GO:0004527	exonuclease activity	11	49	0.22449	0.83258	0.233083	1	1	APE2_ARATH	A0A1P8AX44_ARATH	Q66GR7_ARATH	Q5XV34_ARATH	A0A1P8B5S6_ARATH	A0A1P8AZ51_ARATH	B3H623_ARATH	A0A1P8B5S9_ARATH	F4IRT2_ARATH	A0A1P8B5S2_ARATH	A0A1P8ATS6_ARATH
cellular_component	GO:0030015	CCR4-NOT core complex	11	25	0.44	0.999995	3.22253e-05	1	0.008	VIP2_ARATH	A0A1P8ARB7_ARATH	Q0WP31_ARATH	A0A1P8B9Q7_ARATH	A0A1P8B9E0_ARATH	F4HVV6_ARATH	F4JWJ6_ARATH	A8MR45_ARATH	F4HVV7_ARATH	F4JWJ7_ARATH	A0A1P8B9R0_ARATH
cellular_component	GO:0000347	THO complex	11	26	0.423077	0.999992	5.02402e-05	1	0.011	MCM2_ARATH	THOC2_ARATH	MCM6_ARATH	THO5A_ARATH	A0A1P8ARZ0_ARATH	A0A1P8AS05_ARATH	A0A1P8ARY6_ARATH	A0A178W886_ARATH	F4IAT3_ARATH	A0A1P8AS07_ARATH	F4HPK7_ARATH
molecular_function	GO:0030170	pyridoxal phosphate binding	10	128	0.078125	0.0992521	0.944586	1	1	SERB1_ARATH	BIODA_ARATH	MGL_ARATH	TAT2_ARATH	GCSP1_ARATH	GCSP2_ARATH	AAT1_ARATH	1A15_ARATH	Q9CAP1_ARATH	Q9FYH8_ARATH
cellular_component	GO:0005759	mitochondrial matrix	10	118	0.0847458	0.00950966	0.995666	0.568	1	KCY2_ARATH	BIODA_ARATH	GLTB1_ARATH	GRS16_ARATH	DGP10_ARATH	PP438_ARATH	CISY2_ARATH	AAT1_ARATH	Q7Y1Z8_ARATH	F4IKY1_ARATH
molecular_function	GO:0016746	acyltransferase activity	10	48	0.208333	0.000876472	0.999485	0.125	1	A0A1P8AQA5_ARATH	A0A1I9LNN9_ARATH	A0A1P8BG30_ARATH	Q8RWG0_ARATH	Q0WQ36_ARATH	Q8S9I8_ARATH	F4K4H9_ARATH	F4I6Q3_ARATH	A0A1P8BA02_ARATH	A0A1P8B2A1_ARATH
molecular_function	GO:0051082	unfolded protein binding	10	131	0.0763359	0.0844016	0.953834	1	1	DNAJ1_ARATH	TCPG_ARATH	NACA1_ARATH	NACA2_ARATH	NACA3_ARATH	NACA5_ARATH	GFA2_ARATH	Q0WUY5_ARATH	F4HWI4_ARATH	A0A1P8APZ8_ARATH
biological_process	GO:0009739	response to gibberellin	10	76	0.131579	0.650446	0.447312	1	1	GAI_ARATH	GIS_ARATH	GASA4_ARATH	WRK27_ARATH	TCP14_ARATH	RGA_ARATH	NAC40_ARATH	O80829_ARATH	Q84TG2_ARATH	Q9LT00_ARATH
cellular_component	GO:0012505	endomembrane system	10	146	0.0684932	4.71203e-05	0.999964	0.002	1	SYP21_ARATH	SYP22_ARATH	SYP31_ARATH	SYP32_ARATH	RIN4_ARATH	CSI3_ARATH	LIIP2_ARATH	BIK1_ARATH	E70H1_ARATH	CHX11_ARATH
biological_process	GO:0010224	response to UV-B	10	67	0.149254	0.754088	0.366571	1	1	ERCC1_ARATH	RUS1_ARATH	POLH_ARATH	MSI4_ARATH	SARD1_ARATH	SAG12_ARATH	ACSA1_ARATH	ARI12_ARATH	F4HTM5_ARATH	F4HUT3_ARATH
biological_process	GO:0042752	regulation of circadian rhythm	10	39	0.25641	0.997282	0.00717262	1	1	TIC_ARATH	ELF3_ARATH	SKIP_ARATH	GIGAN_ARATH	Q9C9Q1_ARATH	B3H7F6_ARATH	A0A1I9LQ49_ARATH	A8MRY5_ARATH	F4JXG7_ARATH	F4J0W8_ARATH
molecular_function	GO:0000155	phosphorelay sensor kinase activity	10	20	0.5	0.999996	3.05742e-05	1	0.015	PHYA_ARATH	PHYB_ARATH	PHYD_ARATH	PHYE_ARATH	CKI1_ARATH	AHK3_ARATH	ERS1_ARATH	AHK2_ARATH	A0A1P8AVD9_ARATH	A0A178VXX1_ARATH
biological_process	GO:0009640	photomorphogenesis	10	58	0.172414	0.870359	0.200754	1	1	PHYA_ARATH	PHYB_ARATH	SPA3_ARATH	SPA2_ARATH	CKL4_ARATH	TEB_ARATH	BIG_ARATH	AB1B_ARATH	AHL22_ARATH	F4IWU4_ARATH
biological_process	GO:0010218	response to far red light	10	41	0.243902	0.996218	0.010927	1	1	PHYA_ARATH	PHYB_ARATH	GAI_ARATH	FHY3_ARATH	FAR1_ARATH	MED25_ARATH	PKS1_ARATH	RGA_ARATH	AGO1_ARATH	GIGAN_ARATH
cellular_component	GO:0005615	extracellular space	10	187	0.0534759	0.0354445	0.980499	0.969	1	SBT32_ARATH	PRB1_ARATH	SAG12_ARATH	Y1049_ARATH	RD19C_ARATH	ASY1_ARATH	GGH1_ARATH	Q9LZW6_ARATH	Q9M0C8_ARATH	Q9SCT5_ARATH
biological_process	GO:0035194	post-transcriptional gene silencing by RNA	10	17	0.588235	1	2.63586e-08	1	0	NRPE1_ARATH	NRPD2_ARATH	ESP3_ARATH	Q8VYM7_ARATH	Q9M033_ARATH	A0A1I9LMD3_ARATH	F4J0I5_ARATH	A0A1I9LR45_ARATH	A0A1I9LMD4_ARATH	A0A1I9LMD2_ARATH
biological_process	GO:0009736	cytokinin-activated signaling pathway	10	87	0.114943	0.707701	0.407813	1	1	RAP24_ARATH	GIS3_ARATH	CKI1_ARATH	AB14G_ARATH	AHK3_ARATH	ZFP6_ARATH	TA12B_ARATH	ARR13_ARATH	AHK2_ARATH	ARR21_ARATH
biological_process	GO:0034605	cellular response to heat	10	57	0.175439	0.998382	0.00397321	1	0.99	HFA1A_ARATH	IAN4_ARATH	HFA6A_ARATH	HSFA5_ARATH	DNJ63_ARATH	WRK33_ARATH	WRK25_ARATH	RB47B_ARATH	R47BP_ARATH	CMT2_ARATH
biological_process	GO:0009626	plant-type hypersensitive response	10	75	0.133333	0.854589	0.227747	1	1	RIN4_ARATH	LSD1_ARATH	CPSF_ARATH	BZP10_ARATH	RPS5_ARATH	RIN13_ARATH	SARD1_ARATH	SAG12_ARATH	MYB30_ARATH	F4JUW0_ARATH
biological_process	GO:0006486	protein glycosylation	10	146	0.0684932	0.00487469	0.997764	0.874	1	FUT8_ARATH	B3GT5_ARATH	MNS2_ARATH	MGAT1_ARATH	B3GT7_ARATH	Q6NKR6_ARATH	Q0WWD8_ARATH	W8QP14_ARATH	B3H4Y4_ARATH	F4JTL6_ARATH
cellular_component	GO:0009504	cell plate	10	39	0.25641	0.997224	0.0088366	1	0.882	SYP31_ARATH	EPN2_ARATH	KN14A_ARATH	UPS5_ARATH	AUXI2_ARATH	EPN3_ARATH	AUR1_ARATH	Q9ASZ4_ARATH	B9DH97_ARATH	F4KGM7_ARATH
molecular_function	GO:0000977	RNA polymerase II transcription regulatory region sequence-specific DNA binding	10	65	0.153846	0.999842	0.000279475	1	0.164	F4K4G6_ARATH	F4JXC7_ARATH	Q8RWG0_ARATH	A0A1P8BA62_ARATH	Q0WRE2_ARATH	A0A1P8BDR0_ARATH	F4KEP6_ARATH	A0A1P8BDN7_ARATH	F4I972_ARATH	F4KEP8_ARATH
biological_process	GO:0009960	endosperm development	10	34	0.294118	0.994897	0.0149074	1	1	IKU1_ARATH	ESP1_ARATH	PBRP2_ARATH	PP273_ARATH	VQ5_ARATH	TTL_ARATH	AGL62_ARATH	ICE1_ARATH	EDE1_ARATH	Q3EBM8_ARATH
biological_process	GO:0008360	regulation of cell shape	10	52	0.192308	0.948131	0.104208	1	1	CSI3_ARATH	CALS8_ARATH	CALS3_ARATH	CALS7_ARATH	CALS5_ARATH	E9KSP0_ARATH	F4K116_ARATH	A0A178W3E8_ARATH	F4IW73_ARATH	A0A1I9LQE8_ARATH
biological_process	GO:0006623	protein targeting to vacuole	10	39	0.25641	0.993751	0.0177004	1	1	SYP21_ARATH	BECN1_ARATH	VSR1_ARATH	VSR6_ARATH	Q8S9J3_ARATH	A0A1I9LQ65_ARATH	F4JNE2_ARATH	A0A1P8B773_ARATH	A0A1P8BEE1_ARATH	F4JHM9_ARATH
biological_process	GO:0010215	cellulose microfibril organization	10	22	0.454545	0.999989	8.1567e-05	1	0.105	COBL8_ARATH	COBL2_ARATH	COBL4_ARATH	COBL6_ARATH	COBL1_ARATH	COBL7_ARATH	A0A1P8BE86_ARATH	A0A1P8BE64_ARATH	A0A178UK60_ARATH	A0A1P8AU31_ARATH
cellular_component	GO:0000145	exocyst	10	45	0.222222	0.990991	0.0240028	1	1	SEC3A_ARATH	SEC3B_ARATH	EX84A_ARATH	SECAB_ARATH	SECAA_ARATH	E70A1_ARATH	E70H1_ARATH	Q9C9E5_ARATH	F4KGM7_ARATH	F4HTA1_ARATH
biological_process	GO:2000022	regulation of jasmonic acid mediated signaling pathway	10	45	0.222222	0.987032	0.0327805	1	1	TIF4A_ARATH	TIF4B_ARATH	TIF6B_ARATH	MED16_ARATH	PUB10_ARATH	SYD_ARATH	TI10A_ARATH	WRK11_ARATH	WRK53_ARATH	WRK70_ARATH
molecular_function	GO:0050661	NADP binding	10	90	0.111111	0.39897	0.720073	1	1	AKH2_ARATH	GSXL7_ARATH	GLYR2_ARATH	GSXL4_ARATH	HEM13_ARATH	A0A1P8AVD8_ARATH	A0A1P8AS42_ARATH	Q8VYC5_ARATH	B3H739_ARATH	F4IAP5_ARATH
biological_process	GO:0006261	DNA-dependent DNA replication	10	29	0.344828	0.999998	4.10003e-06	1	0.005	STIL3_ARATH	STI_ARATH	TEB_ARATH	MCMBP_ARATH	DPB2_ARATH	ABAP1_ARATH	Q66GR7_ARATH	A0A1P8BH84_ARATH	B3H623_ARATH	A0A1P8ATS6_ARATH
biological_process	GO:0006457	protein folding	9	149	0.0604027	0.00679842	0.996653	0.94	1	PDI11_ARATH	PDI12_ARATH	CYP63_ARATH	CPNB1_ARATH	CPNB4_ARATH	TCPG_ARATH	BAG6_ARATH	F4HWI4_ARATH	A0A1P8APZ8_ARATH
molecular_function	GO:0004650	polygalacturonase activity	9	87	0.103448	0.416909	0.710423	1	1	Q9SYK7_ARATH	Q9M318_ARATH	Q9SYK6_ARATH	O22699_ARATH	Q9CAL5_ARATH	A0A1I9LS89_ARATH	F4JUA6_ARATH	A0A1I9LS88_ARATH	A0A1P8B659_ARATH
biological_process	GO:0002237	response to molecule of bacterial origin	9	37	0.243243	0.982099	0.0429751	1	1	RIN4_ARATH	M2K1_ARATH	EXA1_ARATH	SIK1_ARATH	TGA9_ARATH	TGA10_ARATH	BIK1_ARATH	MYB72_ARATH	E70H1_ARATH
molecular_function	GO:0004222	metalloendopeptidase activity	9	98	0.0918367	0.267994	0.830275	1	1	FTSH5_ARATH	FTSH1_ARATH	F4IS89_ARATH	Q94K61_ARATH	Q67ZD0_ARATH	F4IS90_ARATH	A0A1P8B118_ARATH	F4K306_ARATH	A0A1P8B127_ARATH
biological_process	GO:0006897	endocytosis	9	56	0.160714	0.788421	0.306187	1	1	CKL4_ARATH	EPN2_ARATH	GNOM_ARATH	EHD1_ARATH	AMSH3_ARATH	EPN3_ARATH	BIG5_ARATH	Q9LM78_ARATH	F4HY32_ARATH
molecular_function	GO:0019901	protein kinase binding	9	60	0.15	0.84019	0.246267	1	1	PEK13_ARATH	ATG11_ARATH	KIPK2_ARATH	PERK9_ARATH	PV42B_ARATH	PERK8_ARATH	ILA_ARATH	F4HYH4_ARATH	A0A1P8AT97_ARATH
biological_process	GO:0007623	circadian rhythm	9	106	0.0849057	0.867248	0.190464	1	1	FB348_ARATH	FHY3_ARATH	GATA3_ARATH	ELF3_ARATH	PHL_ARATH	SCL6_ARATH	TCP11_ARATH	TCP15_ARATH	GIGAN_ARATH
biological_process	GO:0048235	pollen sperm cell differentiation	9	35	0.257143	0.994449	0.0170335	1	1	HAP2_ARATH	LRL1_ARATH	LRL2_ARATH	GEX2_ARATH	MY120_ARATH	MYB65_ARATH	MYB97_ARATH	DUO1_ARATH	F4I5A3_ARATH
biological_process	GO:0010305	leaf vascular tissue pattern formation	9	31	0.290323	0.997924	0.00746735	1	1	DRB1_ARATH	NOV_ARATH	VAB_ARATH	VPS51_ARATH	ZWIP6_ARATH	AGO1_ARATH	ARFE_ARATH	Q8VY20_ARATH	Q9LUI0_ARATH
biological_process	GO:0009845	seed germination	9	80	0.1125	0.83514	0.226913	1	1	PDF2_ARATH	LTG15_ARATH	PERK4_ARATH	MLH1_ARATH	LRK62_ARATH	NAC40_ARATH	LRK63_ARATH	DOF25_ARATH	Q8RWV9_ARATH
biological_process	GO:0006606	protein import into nucleus	9	47	0.191489	0.99163	0.0199151	1	1	NU133_ARATH	NUA_ARATH	NP214_ARATH	NU98B_ARATH	NUP88_ARATH	TNPO1_ARATH	NU155_ARATH	F4JUG3_ARATH	F4HXL3_ARATH
molecular_function	GO:0004675	transmembrane receptor protein serine/threonine kinase activity	9	61	0.147541	0.823695	0.288394	1	1	LK111_ARATH	LRK42_ARATH	LRK12_ARATH	LRK11_ARATH	LRK16_ARATH	LRK62_ARATH	LRK63_ARATH	LRK81_ARATH	Q9LNW6_ARATH
molecular_function	GO:0016818	hydrolase activity, acting on acid anhydrides, in phosphorus-containing anhydrides	9	20	0.45	1	3.4726e-07	1	0	SM3L1_ARATH	SM3L2_ARATH	A0A1P8APW8_ARATH	A0A1P8AV25_ARATH	A0A1P8AQ29_ARATH	A0A1P8AQ53_ARATH	A0A1P8AQ45_ARATH	F4HUN8_ARATH	F4HUN4_ARATH
biological_process	GO:0048510	regulation of timing of transition from vegetative to reproductive phase	9	44	0.204545	0.971622	0.0660019	1	1	ISW2_ARATH	PHL_ARATH	RLT1_ARATH	MSI4_ARATH	HUA2_ARATH	BLH3_ARATH	EAF1A_ARATH	EAF1B_ARATH	CLPP4_ARATH
molecular_function	GO:0016779	nucleotidyltransferase activity	9	51	0.176471	0.981662	0.0264086	1	1	CTU2_ARATH	HESO1_ARATH	AGLUP_ARATH	A0A1I9LQN9_ARATH	O49733_ARATH	Q7Y216_ARATH	F4J6R2_ARATH	F4J6R3_ARATH	A0A1I9LQN7_ARATH
molecular_function	GO:0004707	MAP kinase activity	9	29	0.310345	0.998781	0.00477684	1	0.946	MPK10_ARATH	MP3K2_ARATH	MPK9_ARATH	MPK16_ARATH	MPK19_ARATH	MPK20_ARATH	A0A1I9LRW1_ARATH	A0A1I9LRW2_ARATH	A0A1I9LRW0_ARATH
biological_process	GO:0009451	RNA modification	9	96	0.09375	0.0499516	0.96633	1	1	PP170_ARATH	PP148_ARATH	PPR45_ARATH	PP301_ARATH	PP324_ARATH	PP246_ARATH	PP257_ARATH	PP153_ARATH	PP280_ARATH
biological_process	GO:0008219	cell death	9	28	0.321429	0.961292	0.0587737	1	1	CPNB1_ARATH	RAP23_ARATH	RPS5_ARATH	PAO_ARATH	RIN13_ARATH	UBA2A_ARATH	UBA2C_ARATH	UBA2B_ARATH	F4JUW0_ARATH
molecular_function	GO:0106306	protein serine/threonine phosphatase activity	9	155	0.0580645	NA	NA	NA	NA	CPL3_ARATH	P2C62_ARATH	P2C71_ARATH	P2C72_ARATH	P2C43_ARATH	P2C19_ARATH	P2C04_ARATH	A0A1P8B2G0_ARATH	F4IUD7_ARATH
molecular_function	GO:0106307	protein serine/threonine phosphatase activity	9	155	0.0580645	NA	NA	NA	NA	CPL3_ARATH	P2C62_ARATH	P2C71_ARATH	P2C72_ARATH	P2C43_ARATH	P2C19_ARATH	P2C04_ARATH	A0A1P8B2G0_ARATH	F4IUD7_ARATH
biological_process	GO:0000226	microtubule cytoskeleton organization	9	59	0.152542	1	2.55892e-07	1	0	TBG2_ARATH	TON2_ARATH	TBG1_ARATH	KN14D_ARATH	CLASP_ARATH	EDE1_ARATH	Q9LEQ9_ARATH	Q9SGH3_ARATH	F4J8S4_ARATH
biological_process	GO:0010119	regulation of stomatal movement	9	67	0.134328	0.585836	0.531482	1	1	RBOHF_ARATH	HT1_ARATH	ELF3_ARATH	BIK1_ARATH	2AAA_ARATH	MYB61_ARATH	MYB86_ARATH	Q9C695_ARATH	Q9ZSI4_ARATH
biological_process	GO:0051028	mRNA transport	9	42	0.214286	0.999915	0.000241398	1	0.289	NU205_ARATH	C3H16_ARATH	NP214_ARATH	NUP58_ARATH	NU98B_ARATH	RENT3_ARATH	Y14_ARATH	NU155_ARATH	A0A1P8AN64_ARATH
biological_process	GO:0009631	cold acclimation	9	57	0.157895	0.875176	0.219467	1	1	M2K2_ARATH	M3K1_ARATH	BH067_ARATH	CP29A_ARATH	FUM2_ARATH	MED14_ARATH	EF2_ARATH	Q9M2S1_ARATH	F4JAF3_ARATH
molecular_function	GO:0004197	cysteine-type endopeptidase activity	9	68	0.132353	0.59382	0.546687	1	1	ESP1_ARATH	UBP15_ARATH	SAG12_ARATH	UBP4_ARATH	UBP27_ARATH	UBP18_ARATH	RD19C_ARATH	ASY1_ARATH	A0A1P8B3N4_ARATH
biological_process	GO:0080188	gene silencing by RNA-directed DNA methylation	9	38	0.236842	0.989679	0.0285732	1	1	FDM3_ARATH	MORC6_ARATH	MSI4_ARATH	FDM1_ARATH	IDM1_ARATH	DMS3_ARATH	CHR27_ARATH	CHR28_ARATH	Q9M1S4_ARATH
biological_process	GO:0030433	ubiquitin-dependent ERAD pathway	9	50	0.18	0.914289	0.162427	1	1	RBL15_ARATH	OS9_ARATH	UBE4_ARATH	UBC33_ARATH	F4JG03_ARATH	Q9LPC8_ARATH	Q9M2L3_ARATH	Q8L745_ARATH	F4JWQ4_ARATH
molecular_function	GO:0017056	structural constituent of nuclear pore	9	21	0.428571	0.999948	0.000336254	1	0.185	NU133_ARATH	NUA_ARATH	NP214_ARATH	NUP58_ARATH	NU98B_ARATH	NUP88_ARATH	NU155_ARATH	A0A1P8AN64_ARATH	F4JUG3_ARATH
molecular_function	GO:0004713	protein tyrosine kinase activity	9	51	0.176471	0.942195	0.107522	1	1	M2K1_ARATH	M2K2_ARATH	MPS1_ARATH	YAK1_ARATH	Q8RX85_ARATH	F4IQ85_ARATH	A0A1I9LL69_ARATH	A0A1P8AX69_ARATH	A0A1P8AX88_ARATH
cellular_component	GO:0070971	endoplasmic reticulum exit site	9	22	0.409091	0.999947	0.000333664	1	0.069	SC24A_ARATH	SC16B_ARATH	SC24B_ARATH	SC31B_ARATH	MAG5_ARATH	Q9SIJ7_ARATH	F4JUM1_ARATH	A0A1P8BE45_ARATH	A0A1P8B9X0_ARATH
biological_process	GO:0006338	chromatin remodeling	9	50	0.18	0.969862	0.0533595	1	1	SYD_ARATH	SUVR5_ARATH	BRM_ARATH	HDA18_ARATH	ELF6_ARATH	F4J277_ARATH	A0A1P8AVJ4_ARATH	A0A1P8AP94_ARATH	A0A1I9LT22_ARATH
biological_process	GO:0010091	trichome branching	9	35	0.257143	0.994449	0.0170335	1	1	IQD19_ARATH	BLI_ARATH	MED16_ARATH	GIS_ARATH	FZR2_ARATH	MED25_ARATH	SCAR2_ARATH	STI_ARATH	A0A1P8ARI7_ARATH
biological_process	GO:0009789	positive regulation of abscisic acid-activated signaling pathway	9	52	0.173077	0.922733	0.1494	1	1	RGLG5_ARATH	YAK1_ARATH	TTL1_ARATH	RGLG1_ARATH	2AAA_ARATH	NAC96_ARATH	MYB96_ARATH	CIP1_ARATH	GHR1_ARATH
molecular_function	GO:0016853	isomerase activity	9	54	0.166667	0.00106848	0.999416	0.146	1	RHM1_ARATH	Q9FM77_ARATH	Q9LXM0_ARATH	Q9FMS3_ARATH	A0A1P8B6L8_ARATH	A0A1P8B6M6_ARATH	A0A1P8B6M0_ARATH	F4JP32_ARATH	A0A1P8B4Z4_ARATH
biological_process	GO:0009834	plant-type secondary cell wall biogenesis	9	66	0.136364	0.8141	0.278949	1	1	IRX9_ARATH	CESA8_ARATH	GXM3_ARATH	FLA9_ARATH	IQD14_ARATH	NAC12_ARATH	NAC43_ARATH	COBL4_ARATH	FLA11_ARATH
molecular_function	GO:0015276	ligand-gated ion channel activity	9	42	0.214286	0.9118	0.166232	1	1	GLR34_ARATH	GLR23_ARATH	GLR27_ARATH	GLR28_ARATH	GLR21_ARATH	GLR29_ARATH	A0A1P8B2P3_ARATH	A0A178VR79_ARATH	A0A178VW76_ARATH
biological_process	GO:0006816	calcium ion transport	9	32	0.28125	0.986869	0.0304594	1	1	GLR34_ARATH	GLR23_ARATH	MCAC1_ARATH	GLR27_ARATH	GLR28_ARATH	PAM71_ARATH	ECA1_ARATH	GLR21_ARATH	GLR29_ARATH
biological_process	GO:0006284	base-excision repair	9	35	0.257143	0.989073	0.0283777	1	1	DML2_ARATH	DML3_ARATH	DG783_ARATH	DME_ARATH	ROS1_ARATH	APE2_ARATH	B3H5X5_ARATH	A0A1P8B6V3_ARATH	Q56YU8_ARATH
molecular_function	GO:0000285	1-phosphatidylinositol-3-phosphate 5-kinase activity	9	9	1	1	4.33335e-09	1	0	FAB1A_ARATH	FAB1B_ARATH	FAB1C_ARATH	FAB1D_ARATH	A0A1P8ASD3_ARATH	F4JW00_ARATH	A0A1P8B5M2_ARATH	A0A1P8B5L8_ARATH	F4JW01_ARATH
cellular_component	GO:0035267	NuA4 histone acetyltransferase complex	9	21	0.428571	0.99987	0.000713049	1	0.152	EAF1A_ARATH	EAF1B_ARATH	O64877_ARATH	A0A1I9LL80_ARATH	A0A1I9LPB0_ARATH	F4J7T1_ARATH	F4JPL2_ARATH	A0A1I9LPB1_ARATH	F4IPJ1_ARATH
biological_process	GO:0010090	trichome morphogenesis	8	39	0.205128	0.997826	0.00532805	1	0.999	PIR_ARATH	GTL1_ARATH	GIS3_ARATH	FPP4_ARATH	E2FB_ARATH	SCAR2_ARATH	ZFP6_ARATH	MYO5_ARATH
molecular_function	GO:0000149	SNARE binding	8	66	0.121212	0.770832	0.340816	1	1	SYP21_ARATH	SYP22_ARATH	SYP31_ARATH	SYP32_ARATH	SC24A_ARATH	MIP2_ARATH	SC24B_ARATH	Q8H1E1_ARATH
biological_process	GO:0046686	response to cadmium ion	8	61	0.131148	0.562378	0.585732	1	1	ANM13_ARATH	PIE1_ARATH	PTR47_ARATH	APA3_ARATH	MYB72_ARATH	AB25B_ARATH	GCSP1_ARATH	AB23B_ARATH
cellular_component	GO:0005778	peroxisomal membrane	8	35	0.228571	0.95879	0.0893455	1	1	HMDH1_ARATH	PMP22_ARATH	PEX5_ARATH	PEX14_ARATH	PEX6_ARATH	AB2D_ARATH	HMDH2_ARATH	AB1D_ARATH
biological_process	GO:0006955	immune response	8	22	0.363636	0.0937028	0.921003	1	1	BIG5_ARATH	A0A1I9LMD3_ARATH	F4J0I5_ARATH	A0A1I9LR45_ARATH	A0A1I9LMD4_ARATH	A0A1I9LMD2_ARATH	A0A1P8ATL0_ARATH	A0A1P8ATK9_ARATH
molecular_function	GO:0030247	polysaccharide binding	8	71	0.112676	0.432165	0.69725	1	1	WAKLB_ARATH	WAKLD_ARATH	WAKLH_ARATH	WAK1_ARATH	WAKLG_ARATH	WAKLI_ARATH	Y2685_ARATH	A0A1P8AWN7_ARATH
biological_process	GO:0010029	regulation of seed germination	8	50	0.16	0.772253	0.333918	1	1	PDF2_ARATH	PHYB_ARATH	GAI_ARATH	AHK3_ARATH	TCP14_ARATH	PRT6_ARATH	RGA_ARATH	AHK2_ARATH
biological_process	GO:0048316	seed development	8	73	0.109589	0.936475	0.0799431	1	1	PDI11_ARATH	BLI_ARATH	COBL2_ARATH	MLH1_ARATH	NFYA5_ARATH	NFYA6_ARATH	EDE1_ARATH	Q9FM57_ARATH
biological_process	GO:0018298	protein-chromophore linkage	8	79	0.101266	0.411616	0.721628	1	1	PHYA_ARATH	PHYB_ARATH	PHYC_ARATH	PHYD_ARATH	PHYE_ARATH	PSBD_ARATH	A0A1P8AVD9_ARATH	A0A178VXX1_ARATH
molecular_function	GO:0046910	pectinesterase inhibitor activity	8	94	0.0851064	0.208022	0.877841	1	1	PME47_ARATH	PME41_ARATH	PME51_ARATH	PME7_ARATH	PME25_ARATH	Q2V441_ARATH	Q9LJX2_ARATH	Q9FIN5_ARATH
biological_process	GO:0009910	negative regulation of flower development	8	43	0.186047	0.941694	0.124048	1	1	NUA_ARATH	VIP6_ARATH	VIP5_ARATH	VIP4_ARATH	HUA2_ARATH	ASHH2_ARATH	EMF1_ARATH	EMF2_ARATH
biological_process	GO:0009791	post-embryonic development	8	35	0.228571	0.999775	0.000298018	1	0.32	VCS_ARATH	DSLE_ARATH	RH36_ARATH	MYO5_ARATH	ATXR3_ARATH	EMF1_ARATH	AXL1_ARATH	F4J043_ARATH
biological_process	GO:0007030	Golgi organization	8	39	0.205128	0.933998	0.136947	1	1	SC24A_ARATH	PUX6_ARATH	SC16B_ARATH	VPS51_ARATH	MAG5_ARATH	GOGC2_ARATH	Q8RWV1_ARATH	F4JH69_ARATH
biological_process	GO:0010214	seed coat development	8	33	0.242424	0.998884	0.00341853	1	0.984	SBT17_ARATH	LTG15_ARATH	COBL2_ARATH	PP301_ARATH	SEP3_ARATH	WRK44_ARATH	MYB61_ARATH	DOF15_ARATH
biological_process	GO:0006334	nucleosome assembly	8	49	0.163265	0.904372	0.172089	1	1	TRB4_ARATH	FAS1_ARATH	F4IKF3_ARATH	Q9LSK7_ARATH	Q9T073_ARATH	A0A178WHA3_ARATH	A0A178WID5_ARATH	A0A1P8AQ25_ARATH
biological_process	GO:0048767	root hair elongation	8	53	0.150943	0.957546	0.0807237	1	1	LRL1_ARATH	LRL2_ARATH	HLB1_ARATH	MYO13_ARATH	PRP16_ARATH	RLP48_ARATH	IBR3_ARATH	DTX31_ARATH
molecular_function	GO:0019900	kinase binding	8	49	0.163265	0.928212	0.112049	1	1	M3K1_ARATH	ADK2_ARATH	BZP63_ARATH	CDKE1_ARATH	CDC21_ARATH	AHK2_ARATH	MYC2_ARATH	CDC22_ARATH
cellular_component	GO:0005669	transcription factor TFIID complex	8	33	0.242424	0.991649	0.0254968	1	1	TAF9_ARATH	TAF4B_ARATH	TAF2_ARATH	TAF12_ARATH	TAF1B_ARATH	TA12B_ARATH	A0A1P8API4_ARATH	A0A1P8BB52_ARATH
biological_process	GO:0048481	plant ovule development	8	48	0.166667	0.864094	0.234814	1	1	SEP1_ARATH	SLK1_ARATH	SEUSS_ARATH	SEP2_ARATH	SEP3_ARATH	SYMM_ARATH	AGO9_ARATH	ASHH2_ARATH
biological_process	GO:0008033	tRNA processing	8	34	0.235294	0.216767	0.850379	1	1	GAF1_ARATH	THG1_ARATH	THG2_ARATH	XPOT_ARATH	A0A1R7T3D1_ARATH	F4JXF0_ARATH	F4I824_ARATH	A0A1R7T3D2_ARATH
cellular_component	GO:0000502	proteasome complex	8	84	0.0952381	0.599421	0.522068	1	1	PSB7B_ARATH	PSB7A_ARATH	PSA6A_ARATH	PSA6B_ARATH	PSME4_ARATH	Q9FJC9_ARATH	Q9T090_ARATH	B3H6B0_ARATH
molecular_function	GO:0000166	nucleotide binding	8	79	0.101266	1	8.93187e-18	1	0	RPS5_ARATH	REV3_ARATH	AXL1_ARATH	A0A1P8AMQ2_ARATH	F4HTM5_ARATH	Q9C8D3_ARATH	A0A1P8AMM8_ARATH	A0A1P8AMN7_ARATH
cellular_component	GO:0009574	preprophase band	8	22	0.363636	0.999666	0.00177786	1	0.368	RUK_ARATH	IQD5_ARATH	IQD8_ARATH	FH14_ARATH	IQD7_ARATH	TANB_ARATH	Q9M2F2_ARATH	F4IC87_ARATH
molecular_function	GO:0038023	signaling receptor activity	8	44	0.181818	0.921211	0.112134	1	1	GLR34_ARATH	GLR23_ARATH	GLR27_ARATH	GLR28_ARATH	PYL1_ARATH	RPS5_ARATH	GLR21_ARATH	GLR29_ARATH
biological_process	GO:0009637	response to blue light	8	50	0.16	0.982412	0.0343148	1	1	PMIR1_ARATH	CKL4_ARATH	GBF2_ARATH	ATB52_ARATH	BH078_ARATH	AB1B_ARATH	GIGAN_ARATH	BH074_ARATH
biological_process	GO:0006302	double-strand break repair	8	32	0.25	0.999771	0.000484705	1	0.426	BH140_ARATH	DNLI1_ARATH	TEB_ARATH	DNLI4_ARATH	Q66GR7_ARATH	Q8GUN4_ARATH	Q84VP9_ARATH	A0A1P8BB63_ARATH
biological_process	GO:0000278	mitotic cell cycle	8	49	0.163265	0.999912	0.000160955	1	0.203	GACP2_ARATH	GACP3_ARATH	GACP4_ARATH	TBG2_ARATH	TBG1_ARATH	TPX2_ARATH	TOP3A_ARATH	CLASP_ARATH
cellular_component	GO:0032040	small-subunit processome	8	54	0.148148	0.858341	0.249567	1	1	HEAT1_ARATH	NOF1_ARATH	Q9S826_ARATH	Q8LCC7_ARATH	Q9FNM8_ARATH	F4KB50_ARATH	F4JRD3_ARATH	A0A1P8BDG3_ARATH
biological_process	GO:0019760	glucosinolate metabolic process	8	36	0.222222	0.644437	0.463172	1	1	GIS3_ARATH	GBF2_ARATH	E2FC_ARATH	WRK21_ARATH	ALDO4_ARATH	NFYBA_ARATH	ANT_ARATH	EF113_ARATH
biological_process	GO:0019722	calcium-mediated signaling	8	72	0.111111	0.51059	0.634495	1	1	GLR34_ARATH	GLR23_ARATH	GLR27_ARATH	GLR28_ARATH	PAM71_ARATH	PERK4_ARATH	GLR21_ARATH	GLR29_ARATH
cellular_component	GO:0000148	1,3-beta-D-glucan synthase complex	8	23	0.347826	0.999506	0.00246247	1	0.476	CALS8_ARATH	CALS3_ARATH	CALS7_ARATH	CALS5_ARATH	E9KSP0_ARATH	F4K116_ARATH	F4IW73_ARATH	A0A1I9LQE8_ARATH
molecular_function	GO:0003843	1,3-beta-D-glucan synthase activity	8	23	0.347826	0.99925	0.00351843	1	0.911	CALS8_ARATH	CALS3_ARATH	CALS7_ARATH	CALS5_ARATH	E9KSP0_ARATH	F4K116_ARATH	F4IW73_ARATH	A0A1I9LQE8_ARATH
biological_process	GO:0006075	(1->3)-beta-D-glucan biosynthetic process	8	23	0.347826	0.999802	0.00103328	1	0.711	CALS8_ARATH	CALS3_ARATH	CALS7_ARATH	CALS5_ARATH	E9KSP0_ARATH	F4K116_ARATH	F4IW73_ARATH	A0A1I9LQE8_ARATH
molecular_function	GO:0003824	catalytic activity	8	93	0.0860215	5.88405e-13	1	0	1	A0A1P8ATB7_ARATH	Q56YU8_ARATH	Q9FYH8_ARATH	F4KH85_ARATH	A0A1R7T3D1_ARATH	F4JXF0_ARATH	A0A1P8ATB9_ARATH	A0A1R7T3D2_ARATH
cellular_component	GO:0000922	spindle pole	8	30	0.266667	0.995792	0.0145037	1	0.996	GACP2_ARATH	GACP3_ARATH	GACP4_ARATH	AUR1_ARATH	A0A1I9LLT7_ARATH	Q940S9_ARATH	F4J4K6_ARATH	A0A1I9LLT8_ARATH
molecular_function	GO:0004553	hydrolase activity, hydrolyzing O-glycosyl compounds	8	117	0.0683761	0.0352137	0.974253	1	1	PSL5_ARATH	XYL2_ARATH	XTH26_ARATH	GLGB2_ARATH	Q6NQI6_ARATH	F4I0Z2_ARATH	A0A1P8BAU5_ARATH	F4JJU7_ARATH
molecular_function	GO:0070628	proteasome binding	8	26	0.307692	0.997934	0.00812525	1	0.994	UBP6_ARATH	PSME4_ARATH	RD23A_ARATH	RD23B_ARATH	RD23C_ARATH	Q9M0W4_ARATH	F4JI85_ARATH	F4IF85_ARATH
molecular_function	GO:0003690	double-stranded DNA binding	7	112	0.0625	1	9.35809e-08	1	0	HUA2_ARATH	HUAL3_ARATH	CMTA1_ARATH	CMTA2_ARATH	CMTA3_ARATH	EMF1_ARATH	Q9LSK7_ARATH
biological_process	GO:0006633	fatty acid biosynthetic process	7	107	0.0654206	0.032512	0.98266	1	1	MAOP4_ARATH	LOX4_ARATH	LOX3_ARATH	LOX6_ARATH	Q8RU07_ARATH	Q7Y1Z8_ARATH	F4JGB9_ARATH
biological_process	GO:0016036	cellular response to phosphate starvation	7	80	0.0875	0.380665	0.747339	1	1	HRS1_ARATH	AHK3_ARATH	PAH2_ARATH	PAH1_ARATH	SAB_ARATH	CARB_ARATH	HHO1_ARATH
biological_process	GO:2000028	regulation of photoperiodism, flowering	7	41	0.170732	0.912075	0.152772	1	1	PDP3_ARATH	PHYB_ARATH	ELF3_ARATH	SKIP_ARATH	PUB13_ARATH	FD_ARATH	EAF1B_ARATH
biological_process	GO:0019252	starch biosynthetic process	7	48	0.145833	0.721903	0.429681	1	1	MFP1_ARATH	PULA1_ARATH	SSY4_ARATH	GLGB2_ARATH	GLGL1_ARATH	GLGL2_ARATH	GLGS_ARATH
biological_process	GO:0009846	pollen germination	7	63	0.111111	0.538189	0.618245	1	1	NPG1_ARATH	JGB_ARATH	IP5PC_ARATH	FIMB5_ARATH	CSLD1_ARATH	BECN1_ARATH	CALS5_ARATH
molecular_function	GO:0004721	phosphoprotein phosphatase activity	7	36	0.194444	0.0301475	0.982527	0.997	1	FH14_ARATH	FH18_ARATH	FH20_ARATH	F4JU71_ARATH	A0A1P8BD84_ARATH	A0A1P8BD82_ARATH	F4KHG9_ARATH
cellular_component	GO:0019898	extrinsic component of membrane	7	46	0.152174	0.733575	0.373614	1	1	ATG11_ARATH	AT18D_ARATH	AT13A_ARATH	AT18A_ARATH	A0A1I9LQ65_ARATH	F4JNE2_ARATH	A0A1P8BEE1_ARATH
biological_process	GO:0000045	autophagosome assembly	7	22	0.318182	0.999593	0.00159707	1	0.802	ATG11_ARATH	ATG7_ARATH	BECN1_ARATH	PUX6_ARATH	ATG16_ARATH	F4J0P2_ARATH	F4IXZ6_ARATH
biological_process	GO:0055046	microgametogenesis	7	23	0.304348	0.998118	0.00518703	1	0.999	LRL1_ARATH	LRL2_ARATH	KN12A_ARATH	KN12B_ARATH	RHF1A_ARATH	RHF2A_ARATH	MYB35_ARATH
biological_process	GO:0000122	negative regulation of transcription by RNA polymerase II	7	44	0.159091	0.863053	0.252592	1	1	SLK3_ARATH	SLK1_ARATH	SNL4_ARATH	ELF3_ARATH	SEUSS_ARATH	SIR1_ARATH	Q8GWP1_ARATH
molecular_function	GO:0008233	peptidase activity	7	116	0.0603448	0.0563263	0.955024	1	1	ESP1_ARATH	DA1_ARATH	LTG26_ARATH	Q9FIS4_ARATH	F4J7U9_ARATH	F4JVD6_ARATH	F4K306_ARATH
biological_process	GO:0010311	lateral root formation	7	53	0.132075	0.721903	0.429681	1	1	GNOM_ARATH	CTU2_ARATH	ARFS_ARATH	BIG_ARATH	ARFG_ARATH	AIL7_ARATH	F4KGW7_ARATH
cellular_component	GO:0016604	nuclear body	7	27	0.259259	0.983295	0.030076	1	1	PHYA_ARATH	PHYB_ARATH	NRPE1_ARATH	IQD18_ARATH	PHL_ARATH	Y14_ARATH	Q67ZZ1_ARATH
biological_process	GO:0009584	detection of visible light	7	7	1	1	3.01503e-07	1	0	PHYA_ARATH	PHYB_ARATH	PHYC_ARATH	PHYD_ARATH	PHYE_ARATH	A0A1P8AVD9_ARATH	A0A178VXX1_ARATH
biological_process	GO:0015979	photosynthesis	7	129	0.0542636	0.00042854	0.999805	0.164	1	PHYB_ARATH	CAPP4_ARATH	HMOX2_ARATH	Q9FHL4_ARATH	F4IUM0_ARATH	A0A1P8B2J8_ARATH	F4IUL9_ARATH
cellular_component	GO:0005797	Golgi medial cisterna	7	58	0.12069	0.683507	0.471673	1	1	COBL2_ARATH	PMTQ_ARATH	GOS12_ARATH	MGAT1_ARATH	PMTP_ARATH	PMTO_ARATH	F4IKG5_ARATH
molecular_function	GO:0045330	aspartyl esterase activity	7	80	0.0875	0.259759	0.84642	1	1	PME47_ARATH	PME41_ARATH	PME51_ARATH	PME7_ARATH	PME53_ARATH	PME25_ARATH	A0A178UA07_ARATH
molecular_function	GO:0030599	pectinesterase activity	7	104	0.0673077	0.0662113	0.968671	1	1	PME47_ARATH	PME41_ARATH	PME51_ARATH	PME7_ARATH	PME53_ARATH	PME25_ARATH	A0A178UA07_ARATH
biological_process	GO:0042545	cell wall modification	7	90	0.0777778	0.0174157	0.991936	1	1	PME47_ARATH	PME41_ARATH	PME51_ARATH	PME7_ARATH	PME53_ARATH	PME25_ARATH	A0A178UA07_ARATH
molecular_function	GO:0005198	structural molecule activity	7	39	0.179487	3.41727e-08	1	0	1	COPB2_ARATH	COPA2_ARATH	SC31B_ARATH	COPA1_ARATH	CLC3_ARATH	COPB1_ARATH	A0A1P8B4C2_ARATH
molecular_function	GO:0015211	purine nucleoside transmembrane transporter activity	7	24	0.291667	0.99526	0.0176681	1	1	PUP7_ARATH	PUP20_ARATH	PUP22_ARATH	PUP21_ARATH	PUP8_ARATH	PUP12_ARATH	A0A2H1ZE88_ARATH
cellular_component	GO:0000138	Golgi trans cisterna	7	85	0.0823529	0.256188	0.848692	1	1	MGP4_ARATH	PR1B2_ARATH	PMTA_ARATH	TBL17_ARATH	Y1720_ARATH	Q9LK30_ARATH	Q9T069_ARATH
molecular_function	GO:0015297	antiporter activity	7	153	0.0457516	0.00024398	0.999906	0.03	1	UTR5B_ARATH	UXT2_ARATH	UXT3_ARATH	CCX1_ARATH	DTX34_ARATH	DTX44_ARATH	DTX31_ARATH
biological_process	GO:0009965	leaf morphogenesis	7	53	0.132075	0.482383	0.635875	1	1	VCS_ARATH	LBD36_ARATH	BLI_ARATH	BRE1A_ARATH	BRE1B_ARATH	PDS5B_ARATH	AGO1_ARATH
biological_process	GO:0080147	root hair cell development	7	33	0.212121	0.94651	0.0911094	1	1	SCY2B_ARATH	LRL1_ARATH	LRL2_ARATH	HLB1_ARATH	CMKMT_ARATH	Y5613_ARATH	Q6NKR6_ARATH
molecular_function	GO:0005085	guanyl-nucleotide exchange factor activity	7	57	0.122807	0.643814	0.514373	1	1	BIG2_ARATH	BIG4_ARATH	GNOM_ARATH	PRAF1_ARATH	BIG5_ARATH	O49733_ARATH	A0A1P8B4J7_ARATH
biological_process	GO:0042542	response to hydrogen peroxide	7	66	0.106061	0.476746	0.665155	1	1	M2K1_ARATH	AB14G_ARATH	WRK30_ARATH	WRK53_ARATH	ARS1_ARATH	ALDO4_ARATH	GIGAN_ARATH
biological_process	GO:0007131	reciprocal meiotic recombination	7	40	0.175	0.997155	0.00720676	1	1	GRIP_ARATH	MLH3_ARATH	SYCP1_ARATH	Y4759_ARATH	Y3293_ARATH	NBS1_ARATH	F4JIJ1_ARATH
biological_process	GO:0030422	production of siRNA involved in RNA interference	7	27	0.259259	0.999069	0.00307293	1	0.97	NRPE1_ARATH	DCL2_ARATH	DCL3_ARATH	NRPD2_ARATH	A0A1P8B4K5_ARATH	F4I526_ARATH	F4JHB3_ARATH
biological_process	GO:0010628	positive regulation of gene expression	7	28	0.25	0.807866	0.290966	1	1	GAI_ARATH	BZP30_ARATH	Y14_ARATH	RGA_ARATH	MED23_ARATH	Q9LSI1_ARATH	B3H7M2_ARATH
molecular_function	GO:0008143	poly(A) binding	7	25	0.28	0.993739	0.0221042	1	1	PABP1_ARATH	PABP5_ARATH	RP45C_ARATH	RB47B_ARATH	R47BP_ARATH	Q9LTX1_ARATH	F4J9U9_ARATH
molecular_function	GO:0004497	monooxygenase activity	7	261	0.0268199	6.85924e-13	1	0	1	C71B5_ARATH	C70B3_ARATH	F4JLY4_ARATH	O49373_ARATH	Q9ZQN9_ARATH	F4HQ70_ARATH	A0A1P8B8D9_ARATH
cellular_component	GO:0031410	cytoplasmic vesicle	7	50	0.14	0.931745	0.0829764	1	1	ATG11_ARATH	PLA2A_ARATH	PLDZ1_ARATH	AT13A_ARATH	ATG1B_ARATH	ATG1C_ARATH	E70A1_ARATH
biological_process	GO:0006869	lipid transport	7	112	0.0625	0.400844	0.684488	1	1	ATG9_ARATH	AB5A_ARATH	C2D61_ARATH	LTG26_ARATH	VPS51_ARATH	Q8GX11_ARATH	F4JH69_ARATH
cellular_component	GO:0005770	late endosome	7	40	0.175	0.822339	0.272576	1	1	SYP21_ARATH	VSR1_ARATH	VP35B_ARATH	VPS2A_ARATH	AMSH3_ARATH	BRO1_ARATH	F4JHM9_ARATH
molecular_function	GO:0005484	SNAP receptor activity	7	67	0.104478	0.459532	0.688961	1	1	SYP21_ARATH	SYP22_ARATH	SYP31_ARATH	SYP32_ARATH	GOS12_ARATH	Q6NKR3_ARATH	F4J6K6_ARATH
cellular_component	GO:0031965	nuclear membrane	7	48	0.145833	0.596036	0.562177	1	1	TRP1_ARATH	CRWN4_ARATH	NUA_ARATH	POLLU_ARATH	AUR1_ARATH	A0A1P8BDJ3_ARATH	A0A1P8BDK3_ARATH
biological_process	GO:0006099	tricarboxylic acid cycle	7	69	0.101449	0.431195	0.713162	1	1	CAPP4_ARATH	ODO2B_ARATH	FUM1_ARATH	FUM2_ARATH	CISY2_ARATH	Q9FLH2_ARATH	F4IWV2_ARATH
biological_process	GO:0009735	response to cytokinin	7	54	0.12963	0.876364	0.18389	1	1	DRB1_ARATH	RAP23_ARATH	SAG12_ARATH	TCP14_ARATH	TCP15_ARATH	1A15_ARATH	Q8GZ96_ARATH
biological_process	GO:0006811	ion transport	7	34	0.205882	0.0283603	0.979232	1	1	FRO5_ARATH	FRO4_ARATH	POLLU_ARATH	AB25B_ARATH	AB23B_ARATH	A0A1P8BDJ3_ARATH	A0A1P8BDK3_ARATH
biological_process	GO:0009903	chloroplast avoidance movement	7	24	0.291667	0.99542	0.017176	1	1	PMIR1_ARATH	KN14A_ARATH	WEB1_ARATH	Y5586_ARATH	WEL1_ARATH	JAC1_ARATH	Q9C6F8_ARATH
molecular_function	GO:0051287	NAD binding	7	89	0.0786517	0.129527	0.927185	1	1	MAOP4_ARATH	GLYR2_ARATH	A0A1P8AVD8_ARATH	A0A1P8AS42_ARATH	Q8VYC5_ARATH	B3H739_ARATH	F4IAP5_ARATH
biological_process	GO:0055072	iron ion homeostasis	7	47	0.148936	0.948272	0.0955151	1	1	BH115_ARATH	FREE1_ARATH	BH047_ARATH	IRT3_ARATH	AB1K7_ARATH	A0A1P8AWE8_ARATH	F4I7Z3_ARATH
cellular_component	GO:0000786	nucleosome	7	60	0.116667	0.648797	0.508599	1	1	TRB4_ARATH	DDM1_ARATH	HTR12_ARATH	Q9LSK7_ARATH	A0A178WHA3_ARATH	A0A178WID5_ARATH	A0A1P8AQ25_ARATH
biological_process	GO:0046856	phosphatidylinositol dephosphorylation	7	48	0.145833	0.805302	0.329701	1	1	IP5PC_ARATH	IP5PE_ARATH	SAC4_ARATH	SAC8_ARATH	A0A1P8AX44_ARATH	A0A1P8AZ51_ARATH	F4IRT2_ARATH
cellular_component	GO:0005680	anaphase-promoting complex	7	32	0.21875	0.97866	0.0587002	1	1	CDC24_ARATH	CDC21_ARATH	CD203_ARATH	FZR1_ARATH	FZR2_ARATH	FZR3_ARATH	CDC22_ARATH
molecular_function	GO:0010997	anaphase-promoting complex binding	7	10	0.7	0.999999	2.71786e-05	1	0.012	CDC24_ARATH	CDC21_ARATH	CD203_ARATH	FZR1_ARATH	FZR2_ARATH	FZR3_ARATH	CDC22_ARATH
molecular_function	GO:1990757	ubiquitin ligase activator activity	7	9	0.777778	1	9.08495e-06	1	0.005	CDC24_ARATH	CDC21_ARATH	CD203_ARATH	FZR1_ARATH	FZR2_ARATH	FZR3_ARATH	CDC22_ARATH
biological_process	GO:0031145	anaphase-promoting complex-dependent catabolic process	7	25	0.28	0.993946	0.0215013	1	1	CDC24_ARATH	CDC21_ARATH	CD203_ARATH	FZR1_ARATH	FZR2_ARATH	FZR3_ARATH	CDC22_ARATH
biological_process	GO:1905786	positive regulation of anaphase-promoting complex-dependent catabolic process	7	9	0.777778	1	8.74886e-06	1	0.007	CDC24_ARATH	CDC21_ARATH	CD203_ARATH	FZR1_ARATH	FZR2_ARATH	FZR3_ARATH	CDC22_ARATH
biological_process	GO:0070417	cellular response to cold	7	34	0.205882	0.991524	0.0242503	1	1	GLR34_ARATH	GNOM_ARATH	AHK3_ARATH	RQL1_ARATH	VIN3_ARATH	AHK2_ARATH	CMTA3_ARATH
biological_process	GO:0042026	protein refolding	7	38	0.184211	0.920699	0.16582	1	1	DNAJ1_ARATH	CPNB1_ARATH	CPNB4_ARATH	GFA2_ARATH	A0A1P8ATB3_ARATH	A0A2H1ZEC4_ARATH	A0A1P8ATA4_ARATH
biological_process	GO:0051013	microtubule severing	7	8	0.875	1	2.16529e-06	1	0.005	KTN82_ARATH	KTN83_ARATH	KTN84_ARATH	KTN81_ARATH	A0A1P8AW68_ARATH	A0A1P8AW58_ARATH	F4I7E1_ARATH
molecular_function	GO:0005262	calcium channel activity	7	38	0.184211	0.908325	0.18558	1	1	GLR34_ARATH	GLR23_ARATH	MCAC1_ARATH	GLR27_ARATH	GLR28_ARATH	GLR21_ARATH	GLR29_ARATH
biological_process	GO:0071230	cellular response to amino acid stimulus	7	22	0.318182	0.997534	0.0104268	1	1	GLR34_ARATH	GLR23_ARATH	GLR27_ARATH	GLR28_ARATH	RTOR2_ARATH	GLR21_ARATH	GLR29_ARATH
biological_process	GO:0016573	histone acetylation	7	29	0.241379	0.996582	0.00821852	1	1	HAC1_ARATH	HAC4_ARATH	HAC5_ARATH	HAC12_ARATH	MBD9_ARATH	TAF1B_ARATH	O64877_ARATH
molecular_function	GO:0003725	double-stranded RNA binding	7	23	0.304348	0.99526	0.0176681	1	1	DRB1_ARATH	DCL3_ARATH	BH140_ARATH	TAD1_ARATH	FDM1_ARATH	RNC1_ARATH	A0A1P8AQD8_ARATH
biological_process	GO:0040029	regulation of gene expression, epigenetic	7	22	0.318182	0.998819	0.00378237	1	0.99	DDM1_ARATH	MOS1_ARATH	SYD_ARATH	XRN4_ARATH	BRM_ARATH	ASHH2_ARATH	A0A1R7T397_ARATH
molecular_function	GO:0050136	NADH dehydrogenase (quinone) activity	7	18	0.388889	0.606475	0.552373	1	1	NDB2_ARATH	NDB4_ARATH	FQRL1_ARATH	FQRL2_ARATH	A0A1P8B767_ARATH	A0A1P8B765_ARATH	F4JGL5_ARATH
biological_process	GO:0019509	L-methionine salvage from methylthioadenosine	7	26	0.269231	0.992139	0.0265266	1	1	MTK_ARATH	MTBC_ARATH	A0A1P8BAY5_ARATH	F4JYQ6_ARATH	F4JYQ5_ARATH	A0A1P8BAY8_ARATH	A0A178UQC1_ARATH
molecular_function	GO:0004565	beta-galactosidase activity	7	42	0.166667	0.885504	0.220265	1	1	BGA11_ARATH	BGA14_ARATH	BGAL6_ARATH	BGAL8_ARATH	BGAL4_ARATH	F4IIQ3_ARATH	F4JUE3_ARATH
molecular_function	GO:0042973	glucan endo-1,3-beta-D-glucosidase activity	7	70	0.1	0.407916	0.732585	1	1	E1313_ARATH	E133_ARATH	A8MRK0_ARATH	Q8GYS2_ARATH	Q9SRT4_ARATH	A0A1P8AXY5_ARATH	F4IKB3_ARATH
cellular_component	GO:0008352	katanin complex	7	7	1	1	2.11459e-07	1	0	KTN82_ARATH	KTN83_ARATH	KTN84_ARATH	KTN81_ARATH	A0A1P8AW68_ARATH	A0A1P8AW58_ARATH	F4I7E1_ARATH
molecular_function	GO:0004045	aminoacyl-tRNA hydrolase activity	7	14	0.5	0.999943	0.000505405	1	0.241	PTHC_ARATH	A0A1P8BD66_ARATH	A0A1P8B4F4_ARATH	Q9FT62_ARATH	F4JV77_ARATH	F4JV78_ARATH	A0A1P8APF1_ARATH
biological_process	GO:0007020	microtubule nucleation	7	19	0.368421	0.997534	0.0104268	1	1	GACP2_ARATH	GACP3_ARATH	GACP4_ARATH	TBG2_ARATH	TBG1_ARATH	A0A1I9LLT7_ARATH	A0A1I9LLT8_ARATH
biological_process	GO:0034090	maintenance of meiotic sister chromatid cohesion	7	10	0.7	0.999996	6.46958e-05	1	0.091	SGO1_ARATH	SGO2_ARATH	A0A1I9LQA4_ARATH	A0A1I9LT08_ARATH	F4J4B9_ARATH	A0A1P8BFE9_ARATH	A0A1I9LT11_ARATH
biological_process	GO:0043328	protein transport to vacuole involved in ubiquitin-dependent protein catabolic process via the multivesicular body sorting pathway	7	21	0.333333	0.998253	0.00789394	1	1	TOL7_ARATH	TOL5_ARATH	TOL6_ARATH	TOL9_ARATH	BRO1_ARATH	A0A1P8B8V4_ARATH	F4JV51_ARATH
biological_process	GO:0006950	response to stress	7	31	0.225806	0.992064	0.00913567	1	1	Q9FLK5_ARATH	Q9SR48_ARATH	Q9C8G3_ARATH	A0A1P8BA14_ARATH	A0A1P8BA00_ARATH	F4HTN8_ARATH	F4HZN9_ARATH
cellular_component	GO:0110165	cellular anatomical entity	7	108	0.0648148	0.908941	0.142894	1	1	Q6NQI6_ARATH	Q8GUK2_ARATH	A0A1I9LTD0_ARATH	A0A1I9LPC2_ARATH	A0A178V7S6_ARATH	A0A1P8AXG2_ARATH	F4JJU7_ARATH
biological_process	GO:0006139	nucleobase-containing compound metabolic process	7	10	0.7	1	1.19029e-30	1	0	A0A1P8APW8_ARATH	A0A1P8AQ29_ARATH	A0A1P8AQ53_ARATH	Q9CA92_ARATH	A0A1P8AQ45_ARATH	A0A1P8APW6_ARATH	F4HUN4_ARATH
biological_process	GO:0042023	DNA endoreduplication	6	26	0.230769	0.99163	0.0199151	1	1	FZR2_ARATH	E2FC_ARATH	RHL1_ARATH	TCP15_ARATH	DPB_ARATH	E2FE_ARATH
cellular_component	GO:0022626	cytosolic ribosome	6	197	0.0304569	1.33075e-08	1	0	1	CPNB1_ARATH	RK4_ARATH	PSA6B_ARATH	ZFP6_ARATH	NACA1_ARATH	NACA3_ARATH
biological_process	GO:0042538	hyperosmotic salinity response	6	54	0.111111	0.491582	0.671646	1	1	GAI_ARATH	AZF2_ARATH	EHD1_ARATH	RGA_ARATH	CESA1_ARATH	EMF1_ARATH
biological_process	GO:0010073	meristem maintenance	6	39	0.153846	0.737584	0.33965	1	1	MAIL2_ARATH	JHS1_ARATH	PLET2_ARATH	LUH_ARATH	LEUNG_ARATH	F4I6L3_ARATH
cellular_component	GO:0005811	lipid droplet	6	50	0.12	0.198473	0.893398	1	1	PEN6_ARATH	PEN7_ARATH	SCPDL_ARATH	LAS1_ARATH	PLA12_ARATH	A0A1I9LTE4_ARATH
biological_process	GO:0046854	phosphatidylinositol phosphate biosynthetic process	6	19	0.315789	0.994155	0.0233527	1	1	FAB1A_ARATH	FAB1B_ARATH	FAB1C_ARATH	FAB1D_ARATH	P4KA1_ARATH	A0A1P8AWA3_ARATH
biological_process	GO:0001666	response to hypoxia	6	39	0.153846	0.039481	0.975475	1	1	LUH_ARATH	SEUSS_ARATH	VIN3_ARATH	MYB30_ARATH	LEUNG_ARATH	F4JUW0_ARATH
biological_process	GO:0034976	response to endoplasmic reticulum stress	6	33	0.181818	0.782797	0.3061	1	1	PDI11_ARATH	PDI12_ARATH	UFL1_ARATH	Q5PP35_ARATH	B9DH97_ARATH	F4J517_ARATH
biological_process	GO:0009567	double fertilization forming a zygote and endosperm	6	80	0.075	0.166684	0.909322	1	1	HAP2_ARATH	KPL_ARATH	HTR12_ARATH	ACA9_ARATH	NFYA2_ARATH	Q9T0H6_ARATH
biological_process	GO:0009638	phototropism	6	24	0.25	0.982824	0.0541288	1	1	PHYA_ARATH	PHYB_ARATH	PKS1_ARATH	PIF4_ARATH	ARFG_ARATH	Q9LZS4_ARATH
biological_process	GO:0017006	protein-tetrapyrrole linkage	6	6	1	1	8.74886e-06	1	0.007	PHYA_ARATH	PHYC_ARATH	PHYD_ARATH	PHYE_ARATH	A0A1P8AVD9_ARATH	A0A178VXX1_ARATH
cellular_component	GO:0005938	cell cortex	6	37	0.162162	0.928195	0.113092	1	1	GACP2_ARATH	GACP3_ARATH	TBG2_ARATH	TBG1_ARATH	CLASP_ARATH	F4KB73_ARATH
biological_process	GO:0008643	carbohydrate transport	6	121	0.0495868	0.00827354	0.996706	0.969	1	UTR5B_ARATH	UXT2_ARATH	UXT3_ARATH	A0A1P8B177_ARATH	F4HNU3_ARATH	A0A1P8ANY9_ARATH
cellular_component	GO:0030127	COPII vesicle coat	6	22	0.272727	0.992066	0.0294482	1	1	SC24A_ARATH	SC24B_ARATH	SC31B_ARATH	Q8VXX0_ARATH	Q9SIJ7_ARATH	F4JUM1_ARATH
biological_process	GO:0048653	anther development	6	38	0.157895	0.493581	0.650019	1	1	LOX4_ARATH	LOX3_ARATH	TGA9_ARATH	TGA10_ARATH	MYB65_ARATH	ASHH2_ARATH
biological_process	GO:0010017	red or far-red light signaling pathway	6	24	0.25	0.999998	7.19631e-06	1	0.006	FHY3_ARATH	FAR1_ARATH	PIL1_ARATH	PIF3_ARATH	PKS1_ARATH	PIF4_ARATH
molecular_function	GO:0015293	symporter activity	6	78	0.0769231	0.116425	0.935539	1	1	PHT21_ARATH	ANTR1_ARATH	PTR47_ARATH	AAP2_ARATH	AAP4_ARATH	AAP7_ARATH
biological_process	GO:0051693	actin filament capping	6	13	0.461538	0.999481	0.0029623	1	0.969	VILI2_ARATH	VILI3_ARATH	VILI1_ARATH	A0A1P8AZB7_ARATH	F4ILN8_ARATH	Q2V445_ARATH
biological_process	GO:0031087	deadenylation-independent decapping of nuclear-transcribed mRNA	6	8	0.75	0.999998	5.84542e-05	1	0.078	VCR_ARATH	VCS_ARATH	DCP5L_ARATH	DCP1_ARATH	XRN4_ARATH	A0A1I9LRS8_ARATH
biological_process	GO:0006730	one-carbon metabolic process	6	41	0.146341	0.756476	0.3896	1	1	SAHH1_ARATH	SAHH2_ARATH	A0A1P8B0G7_ARATH	Q9ZUP9_ARATH	A8MQP1_ARATH	F4JTV4_ARATH
biological_process	GO:0036297	interstrand cross-link repair	6	28	0.214286	0.984286	0.0462033	1	1	RTEL1_ARATH	SM3L2_ARATH	Q9LZR4_ARATH	Q9LZE2_ARATH	F4IDZ7_ARATH	F4JIJ1_ARATH
biological_process	GO:0045910	negative regulation of DNA recombination	6	20	0.3	0.99542	0.017176	1	1	RTEL1_ARATH	Q9LSK7_ARATH	Q9SS53_ARATH	A0A1P8AMZ6_ARATH	F4I9U0_ARATH	F4JYU0_ARATH
biological_process	GO:0009294	DNA mediated transformation	6	25	0.24	0.978499	0.0644323	1	1	SM3L2_ARATH	DDM1_ARATH	GTE7_ARATH	GTE4_ARATH	ATX5_ARATH	F4IDH2_ARATH
molecular_function	GO:0032549	ribonucleoside binding	6	9	0.666667	0.999991	0.000162894	1	0.093	RPD2B_ARATH	NRPC2_ARATH	NRPD2_ARATH	A0A1I9LNQ9_ARATH	A0A1P8BFS9_ARATH	A0A1I9LNQ8_ARATH
biological_process	GO:0006306	DNA methylation	6	20	0.3	0.999108	0.00280758	1	0.967	NRPE1_ARATH	DME_ARATH	ROS1_ARATH	NRPD2_ARATH	ET1_ARATH	DMS3_ARATH
biological_process	GO:0010492	maintenance of shoot apical meristem identity	6	21	0.285714	0.992106	0.0295363	1	1	FZR1_ARATH	RTOR2_ARATH	ANT_ARATH	AGO7_ARATH	AIL7_ARATH	F4KGW7_ARATH
biological_process	GO:0006470	protein dephosphorylation	6	61	0.0983607	0.0688902	0.9644	1	1	P2C43_ARATH	P2C04_ARATH	2AAA_ARATH	2AAB_ARATH	2AAG_ARATH	F4KHG9_ARATH
molecular_function	GO:0008266	poly(U) RNA binding	6	29	0.206897	0.952612	0.118494	1	1	PABP1_ARATH	RK4_ARATH	PABP5_ARATH	RH55_ARATH	F4I5Z7_ARATH	F4JAF3_ARATH
biological_process	GO:0006996	organelle organization	6	17	0.352941	1	2.63767e-19	1	0	REC1_ARATH	REC2_ARATH	REC3_ARATH	F4HS98_ARATH	A0A1P8AR50_ARATH	A0A1P8ATX7_ARATH
molecular_function	GO:0080115	myosin XI tail binding	6	24	0.25	0.982332	0.0553551	1	1	F4JWA1_ARATH	Q9LZN4_ARATH	Q9SF14_ARATH	F4JT43_ARATH	Q9C8R6_ARATH	Q1PE31_ARATH
cellular_component	GO:0005769	early endosome	6	34	0.176471	0.865974	0.247923	1	1	HLB1_ARATH	NIPA6_ARATH	SIK1_ARATH	TR120_ARATH	TOL6_ARATH	BIG5_ARATH
biological_process	GO:0051603	proteolysis involved in cellular protein catabolic process	6	51	0.117647	0.915193	0.104654	1	1	SAG12_ARATH	RHF2A_ARATH	RD19C_ARATH	ASY1_ARATH	F4KIN7_ARATH	F4IWI5_ARATH
biological_process	GO:0006890	retrograde vesicle-mediated transport, Golgi to endoplasmic reticulum	6	41	0.146341	0.801145	0.347453	1	1	COPA2_ARATH	MIP2_ARATH	VP53A_ARATH	COPA1_ARATH	Q6NKR3_ARATH	F4KH34_ARATH
biological_process	GO:0000184	nuclear-transcribed mRNA catabolic process, nonsense-mediated decay	6	23	0.26087	0.998552	0.00605361	1	1	RENT1_ARATH	RH40_ARATH	SMG7_ARATH	RENT3_ARATH	RH14_ARATH	Y14_ARATH
cellular_component	GO:0000124	SAGA complex	6	28	0.214286	0.96952	0.0840088	1	1	TAF9_ARATH	PHL_ARATH	TAF12_ARATH	TA12B_ARATH	F4JPL2_ARATH	F4IPJ1_ARATH
cellular_component	GO:0031201	SNARE complex	6	56	0.107143	0.565913	0.603349	1	1	SYP21_ARATH	SYP22_ARATH	SYP31_ARATH	SYP32_ARATH	GOS12_ARATH	Q6NKR3_ARATH
biological_process	GO:0045324	late endosome to vacuole transport	6	20	0.3	0.997913	0.00592233	1	1	SYP21_ARATH	SYP22_ARATH	BECN1_ARATH	SNX2B_ARATH	VPS2A_ARATH	Q8LPK7_ARATH
biological_process	GO:0052324	plant-type cell wall cellulose biosynthetic process	6	13	0.461538	0.999679	0.00201215	1	0.924	CSI3_ARATH	COBL2_ARATH	STL1_ARATH	COBL4_ARATH	COBL6_ARATH	COBL1_ARATH
molecular_function	GO:0043022	ribosome binding	6	50	0.12	0.604856	0.566279	1	1	ILA_ARATH	EF2_ARATH	Q9M1Q0_ARATH	A0A1P8AT97_ARATH	F4KFX1_ARATH	F4I3J0_ARATH
biological_process	GO:0048573	photoperiodism, flowering	6	45	0.133333	0.7884	0.293978	1	1	ELF3_ARATH	NU98B_ARATH	MBD9_ARATH	NAC40_ARATH	GLGS_ARATH	F4IDH2_ARATH
biological_process	GO:0006635	fatty acid beta-oxidation	6	33	0.181818	0.747408	0.41312	1	1	MFP2_ARATH	PEX6_ARATH	AB2D_ARATH	ECH2_ARATH	AB1D_ARATH	CISY2_ARATH
biological_process	GO:0042631	cellular response to water deprivation	6	38	0.157895	0.849709	0.282872	1	1	GTL1_ARATH	MGL_ARATH	SMXL4_ARATH	RQL1_ARATH	UBC33_ARATH	AB40G_ARATH
biological_process	GO:0000902	cell morphogenesis	6	23	0.26087	0.999647	0.000568592	1	0.468	PIR_ARATH	E2FC_ARATH	F4KB73_ARATH	Q940S9_ARATH	F4J4K6_ARATH	A0A1P8B7W9_ARATH
biological_process	GO:0032508	DNA duplex unwinding	6	17	0.352941	0.997294	0.00933045	1	1	RTEL1_ARATH	RECQ2_ARATH	RQL1_ARATH	RQL3_ARATH	NBS1_ARATH	Q9CA92_ARATH
biological_process	GO:0009693	ethylene biosynthetic process	6	23	0.26087	0.980718	0.0543966	1	1	PIF5_ARATH	SWTIE_ARATH	UBA2A_ARATH	UBA2C_ARATH	UBA2B_ARATH	1A15_ARATH
biological_process	GO:0048768	root hair cell tip growth	6	22	0.272727	0.989573	0.0367023	1	1	HLB1_ARATH	KIP_ARATH	SCL6_ARATH	TBG2_ARATH	TBG1_ARATH	F4HYH6_ARATH
biological_process	GO:0006508	proteolysis	6	72	0.0833333	0.755359	0.278784	1	1	DGP10_ARATH	FTSH5_ARATH	CRSP_ARATH	AARE_ARATH	APA1_ARATH	FTSH1_ARATH
biological_process	GO:0042127	regulation of cell population proliferation	6	23	0.26087	0.899058	0.165017	1	1	TIF4A_ARATH	MCM2_ARATH	SIK1_ARATH	RHM1_ARATH	ANT_ARATH	ABAP1_ARATH
biological_process	GO:0009904	chloroplast accumulation movement	6	28	0.214286	0.961156	0.101705	1	1	KN14A_ARATH	WEB1_ARATH	Y5586_ARATH	WEL1_ARATH	JAC1_ARATH	Q9C6F8_ARATH
biological_process	GO:0009755	hormone-mediated signaling pathway	6	30	0.2	0.86614	0.155407	1	1	MIK2_ARATH	LBD31_ARATH	Y1571_ARATH	BAME3_ARATH	MYB29_ARATH	Q9LRX5_ARATH
molecular_function	GO:0050660	flavin adenine dinucleotide binding	6	124	0.0483871	0.218143	0.840806	1	1	DUS3L_ARATH	GSXL7_ARATH	IBR3_ARATH	GSXL4_ARATH	FAO4B_ARATH	Q9FH91_ARATH
biological_process	GO:0007064	mitotic sister chromatid cohesion	6	24	0.25	0.93656	0.147997	1	1	PDS5B_ARATH	SCC11_ARATH	SMC1_ARATH	F4JV27_ARATH	F4I737_ARATH	F4I736_ARATH
biological_process	GO:0009627	systemic acquired resistance	6	56	0.107143	0.607092	0.520092	1	1	CPNB1_ARATH	CRK9_ARATH	MED14_ARATH	NUP88_ARATH	WRK33_ARATH	AED1_ARATH
molecular_function	GO:0043138	3'-5' DNA helicase activity	6	19	0.315789	0.995645	0.0185635	1	1	RECQ2_ARATH	RQL1_ARATH	RQL3_ARATH	DEXHE_ARATH	A0A1P8AV94_ARATH	A0A1P8AVA5_ARATH
biological_process	GO:0006268	DNA unwinding involved in DNA replication	6	20	0.3	0.994155	0.0233527	1	1	RECQ2_ARATH	MCM2_ARATH	RQL1_ARATH	RQL3_ARATH	MCM6_ARATH	F4HPK7_ARATH
cellular_component	GO:0005776	autophagosome	6	26	0.230769	0.978744	0.054747	1	1	ATG9_ARATH	ATG11_ARATH	AT13A_ARATH	ATG1B_ARATH	ATG1C_ARATH	Q9S781_ARATH
biological_process	GO:0032456	endocytic recycling	6	11	0.545455	0.999989	0.000139502	1	0.174	EHD1_ARATH	VPS51_ARATH	A0A1P8ATR6_ARATH	F4JH69_ARATH	A0A1P8ATS8_ARATH	F4I6L0_ARATH
cellular_component	GO:0055028	cortical microtubule	6	33	0.181818	0.752077	0.406979	1	1	CSI3_ARATH	IQD5_ARATH	GACP2_ARATH	GACP3_ARATH	WDL7_ARATH	Q9C6N3_ARATH
cellular_component	GO:0035861	site of double-strand break	6	10	0.6	0.999981	0.000267932	1	0.054	MRE11_ARATH	POLH_ARATH	RFA2A_ARATH	RFA2B_ARATH	Q9SK69_ARATH	Q709F6_ARATH
molecular_function	GO:0016788	hydrolase activity, acting on ester bonds	6	137	0.0437956	0.00768134	0.993961	0.771	1	PPA28_ARATH	PPA29_ARATH	Q8RU07_ARATH	A0A1P8BHE5_ARATH	A0A1P8BHE7_ARATH	F4IMR0_ARATH
biological_process	GO:0051510	regulation of unidimensional cell growth	6	20	0.3	0.964197	0.0681063	1	1	KTN82_ARATH	KTN83_ARATH	KTN84_ARATH	KTN81_ARATH	F4I9T6_ARATH	F4JAV9_ARATH
molecular_function	GO:0008810	cellulase activity	6	38	0.157895	0.846614	0.287206	1	1	GUN18_ARATH	GUN19_ARATH	GUN20_ARATH	GUN22_ARATH	A0A1P8B3K9_ARATH	A0A1P8B3L0_ARATH
biological_process	GO:0030245	cellulose catabolic process	6	37	0.162162	0.86452	0.261938	1	1	GUN18_ARATH	GUN19_ARATH	GUN20_ARATH	GUN22_ARATH	A0A1P8B3K9_ARATH	A0A1P8B3L0_ARATH
molecular_function	GO:0016705	oxidoreductase activity, acting on paired donors, with incorporation or reduction of molecular oxygen	6	243	0.0246914	8.71775e-14	1	0	1	C71B5_ARATH	C70B3_ARATH	F4JLY4_ARATH	O49373_ARATH	F4HQ70_ARATH	A0A1P8B8D9_ARATH
biological_process	GO:0006400	tRNA modification	6	36	0.166667	0.300969	0.800576	1	1	KTI12_ARATH	TAD1_ARATH	TAD3_ARATH	THG1_ARATH	THG2_ARATH	A0A1P8B2C6_ARATH
cellular_component	GO:0034045	phagophore assembly site membrane	6	15	0.4	0.999397	0.00389811	1	0.63	ATG9_ARATH	ATG11_ARATH	AT18F_ARATH	AT18D_ARATH	AT18A_ARATH	AT18G_ARATH
cellular_component	GO:0000151	ubiquitin ligase complex	6	61	0.0983607	0.727543	0.335528	1	1	ARI1_ARATH	UBE4_ARATH	PRT6_ARATH	UPL1_ARATH	ARI12_ARATH	Q9M1F1_ARATH
molecular_function	GO:0008066	glutamate receptor activity	6	20	0.3	0.977896	0.0658553	1	1	GLR34_ARATH	GLR23_ARATH	GLR27_ARATH	GLR28_ARATH	GLR21_ARATH	GLR29_ARATH
biological_process	GO:0007052	mitotic spindle organization	6	13	0.461538	0.998403	0.00555132	1	1	KN5A_ARATH	KN4C_ARATH	NUF2_ARATH	TBG2_ARATH	TBG1_ARATH	AUR1_ARATH
biological_process	GO:0000272	polysaccharide catabolic process	6	26	0.230769	0.482313	0.599709	1	1	CHI59_ARATH	CHI5_ARATH	XYL2_ARATH	CHI58_ARATH	Q6NQI6_ARATH	F4JJU7_ARATH
molecular_function	GO:0008139	nuclear localization sequence binding	6	19	0.315789	0.995645	0.0185635	1	1	IMPA4_ARATH	IMPA7_ARATH	IMPA6_ARATH	NP214_ARATH	NUP58_ARATH	TNPO1_ARATH
molecular_function	GO:0001228	DNA-binding transcription activator activity, RNA polymerase II-specific	6	35	0.171429	0.889437	0.225145	1	1	FHY3_ARATH	MB3R4_ARATH	NFYB8_ARATH	NFYBA_ARATH	Q9FMF3_ARATH	Q0WQM3_ARATH
biological_process	GO:0000160	phosphorelay signal transduction system	6	50	0.12	0.764559	0.296811	1	1	APRR3_ARATH	ARR13_ARATH	ARR21_ARATH	A0A1P8BEW7_ARATH	F4JXG7_ARATH	A0A1P8B286_ARATH
biological_process	GO:0009639	response to red or far red light	6	39	0.153846	0.982535	0.0269054	1	1	FAR1_ARATH	LAF1_ARATH	PIF3_ARATH	AB1B_ARATH	Q9LZZ5_ARATH	Q9MAG4_ARATH
molecular_function	GO:0004857	enzyme inhibitor activity	6	67	0.0895522	0.000134524	0.999948	0.018	1	Q2V441_ARATH	Q9FHN2_ARATH	Q9LJX2_ARATH	Q9FGA7_ARATH	Q9FGA4_ARATH	A0A178UA07_ARATH
cellular_component	GO:0015629	actin cytoskeleton	6	40	0.15	0.998292	0.00386827	1	0.619	MYO10_ARATH	MYO12_ARATH	MYO13_ARATH	MYO5_ARATH	MYO7_ARATH	F4ILN8_ARATH
biological_process	GO:0006813	potassium ion transport	6	57	0.105263	0.11664	0.943123	1	1	CCX1_ARATH	KEA3_ARATH	POT6_ARATH	SKI2_ARATH	CHX11_ARATH	F4JHE9_ARATH
cellular_component	GO:0005875	microtubule associated complex	6	15	0.4	1	4.8857e-14	1	0	TANB_ARATH	Y4759_ARATH	Y3293_ARATH	IQD32_ARATH	F4IRA9_ARATH	Q8GW47_ARATH
biological_process	GO:0048856	anatomical structure development	6	10	0.6	0.999997	4.1123e-06	1	0.005	ZWIP2_ARATH	ZWIP4_ARATH	ZWIP5_ARATH	ZWIP6_ARATH	A0A178VTI3_ARATH	A0A1P8B2Y3_ARATH
molecular_function	GO:0003680	minor groove of adenine-thymine-rich DNA binding	6	37	0.162162	0.861658	0.266076	1	1	AHL8_ARATH	AHL18_ARATH	AHL15_ARATH	AHL22_ARATH	AHL10_ARATH	Q9SJQ2_ARATH
biological_process	GO:0010390	histone monoubiquitination	6	6	1	1	2.57808e-06	1	0.005	BRE1A_ARATH	BRE1B_ARATH	F4I080_ARATH	A0A1P8APW2_ARATH	A0A1P8AYB9_ARATH	F4I079_ARATH
molecular_function	GO:0019104	DNA N-glycosylase activity	6	12	0.5	0.971083	0.0750936	1	1	DML2_ARATH	DML3_ARATH	DME_ARATH	ROS1_ARATH	B3H5X5_ARATH	A0A1P8B6V3_ARATH
molecular_function	GO:0035514	DNA demethylase activity	6	10	0.6	0.999943	0.000505405	1	0.241	DML2_ARATH	DML3_ARATH	DME_ARATH	ROS1_ARATH	B3H5X5_ARATH	A0A1P8B6V3_ARATH
biological_process	GO:0010033	response to organic substance	6	24	0.25	0.662891	0.363119	1	1	Q9FLK5_ARATH	Q9SR48_ARATH	Q9C8G3_ARATH	A0A1P8BA14_ARATH	A0A1P8BA00_ARATH	F4HTN8_ARATH
cellular_component	GO:0005839	proteasome core complex	6	30	0.2	0.989742	0.0301858	1	1	PSB7B_ARATH	PSB7A_ARATH	PSA6A_ARATH	PSA6B_ARATH	F4KIN7_ARATH	F4IWI5_ARATH
cellular_component	GO:0000938	GARP complex	6	11	0.545455	0.999954	0.000533776	1	0.115	VP53A_ARATH	VPS51_ARATH	VPS54_ARATH	A0A1P8ATX5_ARATH	A0A1P8ATZ0_ARATH	F4JH69_ARATH
biological_process	GO:1901700	response to oxygen-containing compound	6	22	0.272727	0.509339	0.52212	1	1	Q9FLK5_ARATH	Q9SR48_ARATH	Q9C8G3_ARATH	A0A1P8BA14_ARATH	A0A1P8BA00_ARATH	F4HTN8_ARATH
molecular_function	GO:0016790	thiolester hydrolase activity	6	7	0.857143	0.447627	0.709381	1	1	Q8L7H5_ARATH	Q9LVS6_ARATH	Q84JI7_ARATH	Q9LVS4_ARATH	Q9LY31_ARATH	F4JX42_ARATH
biological_process	GO:0048367	shoot system development	5	73	0.0684932	0.999993	1.052e-05	1	0.009	PEP_ARATH	ZWIP6_ARATH	EMF1_ARATH	F4J043_ARATH	F4I642_ARATH
biological_process	GO:0072583	clathrin-dependent endocytosis	5	38	0.131579	0.695846	0.488074	1	1	AUXI2_ARATH	AUL1_ARATH	JAC1_ARATH	CLC3_ARATH	Q9XI12_ARATH
molecular_function	GO:0004017	adenylate kinase activity	5	14	0.357143	0.996554	0.0181432	1	1	KCY2_ARATH	KAD4_ARATH	KAD2_ARATH	A0A1P8B9K9_ARATH	F4KAP2_ARATH
cellular_component	GO:0015630	microtubule cytoskeleton	5	13	0.384615	1	1.45764e-21	1	0	KTN82_ARATH	KTN83_ARATH	FH14_ARATH	KTN84_ARATH	KTN81_ARATH
biological_process	GO:0043622	cortical microtubule organization	5	44	0.113636	0.58688	0.599134	1	1	ICR5_ARATH	KN5A_ARATH	GACP4_ARATH	CLASP_ARATH	Q9C6N3_ARATH
molecular_function	GO:0050897	cobalt ion binding	5	49	0.102041	0.474395	0.699869	1	1	MAOP4_ARATH	NDUAC_ARATH	Q9FLH2_ARATH	F4IWV2_ARATH	F4JPA3_ARATH
biological_process	GO:0010286	heat acclimation	5	51	0.0980392	0.575205	0.583079	1	1	HIT4_ARATH	RAP23_ARATH	VP53A_ARATH	XRN4_ARATH	Q9S781_ARATH
cellular_component	GO:0009707	chloroplast outer membrane	5	58	0.0862069	0.355048	0.783183	1	1	PTM_ARATH	TC120_ARATH	TOC90_ARATH	OEP80_ARATH	Q9SX62_ARATH
biological_process	GO:0048511	rhythmic process	5	27	0.185185	0.886874	0.163002	1	1	TIC_ARATH	APRR3_ARATH	SKIP_ARATH	PARG1_ARATH	F4JXG7_ARATH
biological_process	GO:0010027	thylakoid membrane organization	5	49	0.102041	0.479904	0.695198	1	1	SCY2_ARATH	ALB4_ARATH	AB7I_ARATH	Q9C7J5_ARATH	A8MQH6_ARATH
biological_process	GO:0080001	mucilage extrusion from seed coat	5	13	0.384615	0.997876	0.0126037	1	1	SBT17_ARATH	LUH_ARATH	SEP3_ARATH	LEUNG_ARATH	F4JUD2_ARATH
biological_process	GO:0071586	CAAX-box protein processing	5	23	0.217391	0.955109	0.123787	1	1	F4IS89_ARATH	Q94K61_ARATH	F4IS90_ARATH	A0A1P8B118_ARATH	A0A1P8B127_ARATH
biological_process	GO:0010089	xylem development	5	40	0.125	0.63045	0.540625	1	1	IQD14_ARATH	NAC5_ARATH	MYB61_ARATH	E70A1_ARATH	ATHB8_ARATH
biological_process	GO:0016104	triterpenoid biosynthetic process	5	27	0.185185	0.898295	0.225328	1	1	PEN6_ARATH	PEN7_ARATH	LAS1_ARATH	HMDH2_ARATH	A0A1I9LTE4_ARATH
biological_process	GO:0098542	defense response to other organism	5	59	0.0847458	0.114473	0.902651	1	1	M2K1_ARATH	M2K2_ARATH	PRB1_ARATH	TGA5_ARATH	ATL6_ARATH
biological_process	GO:0032502	developmental process	5	60	0.0833333	0.999987	1.65672e-05	1	0.018	PEK12_ARATH	RUS1_ARATH	SNX2B_ARATH	B3H7F6_ARATH	F4KGM7_ARATH
biological_process	GO:0051726	regulation of cell cycle	5	42	0.119048	0.999437	0.00101289	1	0.706	RHF1A_ARATH	RHF2A_ARATH	DPB_ARATH	ALY2_ARATH	ALY1_ARATH
biological_process	GO:0080142	regulation of salicylic acid biosynthetic process	5	14	0.357143	0.99665	0.0177445	1	1	CB60B_ARATH	CB60C_ARATH	CB60D_ARATH	SARD1_ARATH	BIK1_ARATH
biological_process	GO:2000033	regulation of seed dormancy process	5	13	0.384615	0.992734	0.0317506	1	1	PDF2_ARATH	GAI_ARATH	RGA_ARATH	MYB96_ARATH	DOG1_ARATH
cellular_component	GO:0005788	endoplasmic reticulum lumen	5	47	0.106383	0.572336	0.61229	1	1	PDI11_ARATH	PDI12_ARATH	OS9_ARATH	DNJ63_ARATH	F4HZN9_ARATH
biological_process	GO:0048868	pollen tube development	5	38	0.131579	0.17204	0.878783	1	1	FUM1_ARATH	MGP4_ARATH	Q9M9L9_ARATH	F4JXF0_ARATH	F4HTA1_ARATH
biological_process	GO:0009630	gravitropism	5	54	0.0925926	0.338804	0.765927	1	1	PHYA_ARATH	PHYB_ARATH	CMKMT_ARATH	SHGR6_ARATH	ARFG_ARATH
molecular_function	GO:1990841	promoter-specific chromatin binding	5	15	0.333333	0.994824	0.0246267	1	1	PHYB_ARATH	PIF5_ARATH	PIF4_ARATH	RGA_ARATH	MYB57_ARATH
molecular_function	GO:0009881	photoreceptor activity	5	29	0.172414	0.885504	0.220265	1	1	PHYC_ARATH	PHYD_ARATH	PHYE_ARATH	A0A1P8AVD9_ARATH	A0A178VXX1_ARATH
biological_process	GO:0009556	microsporogenesis	5	26	0.192308	0.924196	0.181953	1	1	RUK_ARATH	FH14_ARATH	LBD27_ARATH	CALS5_ARATH	F4HU48_ARATH
cellular_component	GO:0071013	catalytic step 2 spliceosome	5	54	0.0925926	0.578411	0.579442	1	1	PRP8A_ARATH	PRP8B_ARATH	DEAH5_ARATH	Q9LK52_ARATH	Q9ZVX7_ARATH
molecular_function	GO:0031491	nucleosome binding	5	14	0.357143	0.977896	0.0658553	1	1	ISW2_ARATH	SSRP1_ARATH	CHR17_ARATH	F4JY25_ARATH	F4JAV9_ARATH
biological_process	GO:0006283	transcription-coupled nucleotide-excision repair	5	8	0.625	0.999942	0.000908057	1	0.687	CHR8_ARATH	ACSA1_ARATH	F4HQX6_ARATH	F4HUT3_ARATH	A0A1P8ANN6_ARATH
biological_process	GO:0010193	response to ozone	5	31	0.16129	0.816747	0.343383	1	1	LOX4_ARATH	CRK2_ARATH	WRK30_ARATH	WRK53_ARATH	AB40G_ARATH
molecular_function	GO:0017108	5'-flap endonuclease activity	5	16	0.3125	0.992534	0.0324273	1	1	JHS1_ARATH	ERCC1_ARATH	Q9FHS4_ARATH	A0A1P8ASU0_ARATH	F4HXR5_ARATH
biological_process	GO:0031123	RNA 3'-end processing	5	10	0.5	0.95067	0.0849004	1	1	CTF64_ARATH	CTF77_ARATH	HESO1_ARATH	Q7Y216_ARATH	F4J6R3_ARATH
biological_process	GO:0010026	trichome differentiation	5	21	0.238095	0.997797	0.00500028	1	0.997	GIS3_ARATH	GIS_ARATH	FAS1_ARATH	STI_ARATH	ZFP6_ARATH
cellular_component	GO:0000137	Golgi cis cisterna	5	41	0.121951	0.696208	0.486997	1	1	OFT15_ARATH	MNS2_ARATH	DEX1_ARATH	Q9SSP6_ARATH	A8MQN4_ARATH
biological_process	GO:1900056	negative regulation of leaf senescence	5	15	0.333333	0.994965	0.0240993	1	1	FHY3_ARATH	FAR1_ARATH	TCP20_ARATH	WRK70_ARATH	B3GTJ_ARATH
biological_process	GO:0009625	response to insect	5	34	0.147059	0.797987	0.367757	1	1	WRK70_ARATH	MYB29_ARATH	MYB76_ARATH	DOF11_ARATH	Q2V4Q1_ARATH
biological_process	GO:0009911	positive regulation of flower development	5	36	0.138889	0.758568	0.416454	1	1	PCFS4_ARATH	FPA_ARATH	MED25_ARATH	FD_ARATH	EDM2_ARATH
biological_process	GO:0048467	gynoecium development	5	18	0.277778	0.899058	0.165017	1	1	PEP_ARATH	SLK1_ARATH	SEUSS_ARATH	TCP15_ARATH	MYO5_ARATH
biological_process	GO:0042254	ribosome biogenesis	5	47	0.106383	0.00871797	0.994442	0.973	1	Q94AF6_ARATH	Q9LR70_ARATH	Q9SU26_ARATH	F4JPJ1_ARATH	A0A1P8ATX3_ARATH
biological_process	GO:0044030	regulation of DNA methylation	5	18	0.277778	0.9819	0.0629649	1	1	DDM1_ARATH	SAC3B_ARATH	IDM1_ARATH	AGDP1_ARATH	EDM2_ARATH
biological_process	GO:0070918	primary sncRNA processing	5	9	0.555556	0.999991	3.14224e-05	1	0.04	A0A1I9LMD3_ARATH	F4J0I5_ARATH	A0A1I9LR45_ARATH	A0A1I9LMD4_ARATH	A0A1I9LMD2_ARATH
biological_process	GO:0010162	seed dormancy process	5	23	0.217391	0.972264	0.0619831	1	1	NCED9_ARATH	BRE1A_ARATH	BRE1B_ARATH	ICE1_ARATH	DOG1_ARATH
biological_process	GO:0010267	primary ta-siRNA processing	5	15	0.333333	0.994965	0.0240993	1	1	SDE5_ARATH	DRB1_ARATH	DCL2_ARATH	DCL3_ARATH	AGO7_ARATH
cellular_component	GO:0090404	pollen tube tip	5	21	0.238095	0.976419	0.0763036	1	1	KIP_ARATH	PRK6_ARATH	AB28G_ARATH	F4KGM7_ARATH	F4HTA1_ARATH
biological_process	GO:0009863	salicylic acid mediated signaling pathway	5	29	0.172414	0.665815	0.465121	1	1	RENT1_ARATH	GAI_ARATH	RENT3_ARATH	TGA5_ARATH	RGA_ARATH
biological_process	GO:2000070	regulation of response to water deprivation	5	17	0.294118	0.989679	0.0285732	1	1	CMKMT_ARATH	RZF1_ARATH	TATB_ARATH	WRK70_ARATH	MYB29_ARATH
molecular_function	GO:0008483	transaminase activity	5	65	0.0769231	0.295623	0.800865	1	1	MAIL2_ARATH	1A15_ARATH	Q9LUL9_ARATH	F4JXK3_ARATH	F4I6L3_ARATH
biological_process	GO:0006906	vesicle fusion	5	41	0.121951	0.885745	0.204523	1	1	SYP21_ARATH	SYP22_ARATH	SYP31_ARATH	SYP32_ARATH	GOS12_ARATH
biological_process	GO:0009959	negative gravitropism	5	29	0.172414	0.883816	0.248066	1	1	SYP22_ARATH	SHGR6_ARATH	SHGR2_ARATH	Q9LZZ5_ARATH	Q9MAG4_ARATH
biological_process	GO:1900150	regulation of defense response to fungus	5	46	0.108696	0.670299	0.499215	1	1	M3K3A_ARATH	SYD_ARATH	WRKY4_ARATH	MD20A_ARATH	Q9M155_ARATH
biological_process	GO:0006612	protein targeting to membrane	5	36	0.138889	0.696063	0.432327	1	1	ZDH17_ARATH	NACA1_ARATH	NACA2_ARATH	NACA3_ARATH	NACA5_ARATH
biological_process	GO:0006401	RNA catabolic process	5	20	0.25	0.999999	3.0164e-06	1	0.005	SKI2_ARATH	F4I3Z6_ARATH	A0A1I9LMK0_ARATH	A0A1P8AR19_ARATH	A0A1I9LMJ9_ARATH
biological_process	GO:0048443	stamen development	5	23	0.217391	0.799246	0.293202	1	1	NUA_ARATH	PV42B_ARATH	MYB57_ARATH	AB1B_ARATH	ATXR3_ARATH
molecular_function	GO:0050135	NAD(P)+ nucleosidase activity	5	31	0.16129	0.849218	0.299075	1	1	RPP4_ARATH	CHL1_ARATH	RLM1B_ARATH	RLM3_ARATH	VICTR_ARATH
molecular_function	GO:0061809	NAD+ nucleotidase, cyclic ADP-ribose generating	5	31	0.16129	0.849218	0.299075	1	1	RPP4_ARATH	CHL1_ARATH	RLM1B_ARATH	RLM3_ARATH	VICTR_ARATH
molecular_function	GO:0005381	iron ion transmembrane transporter activity	5	25	0.2	0.934145	0.164197	1	1	MEB1_ARATH	S40A2_ARATH	IRT3_ARATH	A0A1P8BGU8_ARATH	A0A1P8BGV1_ARATH
biological_process	GO:0031122	cytoplasmic microtubule organization	5	10	0.5	0.914289	0.162427	1	1	GACP2_ARATH	GACP3_ARATH	GACP4_ARATH	TBG2_ARATH	TBG1_ARATH
biological_process	GO:0010104	regulation of ethylene-activated signaling pathway	5	10	0.5	0.992533	0.0233921	1	1	MED16_ARATH	SYD_ARATH	WRK70_ARATH	TA12B_ARATH	F4JUW0_ARATH
biological_process	GO:0000723	telomere maintenance	5	25	0.2	0.888183	0.216263	1	1	RTEL1_ARATH	PLET1_ARATH	MRE11_ARATH	PLET2_ARATH	Q709F6_ARATH
biological_process	GO:0009688	abscisic acid biosynthetic process	5	16	0.3125	0.987351	0.0388439	1	1	NCED9_ARATH	ALDO4_ARATH	ALDO1_ARATH	ALDO2_ARATH	ALDO3_ARATH
biological_process	GO:0000290	deadenylation-dependent decapping of nuclear-transcribed mRNA	5	8	0.625	0.999942	0.000908057	1	0.687	PATH1_ARATH	DCP1_ARATH	PATH2_ARATH	PAT1H_ARATH	A0A1P8B4Z4_ARATH
biological_process	GO:0033962	P-body assembly	5	16	0.3125	0.992734	0.0317506	1	1	PATH1_ARATH	DCP5L_ARATH	PATH2_ARATH	PAT1H_ARATH	O65707_ARATH
biological_process	GO:0019827	stem cell population maintenance	5	10	0.5	0.946839	0.0937702	1	1	PATH1_ARATH	PLET1_ARATH	NOV_ARATH	PLET2_ARATH	TPST_ARATH
biological_process	GO:0007033	vacuole organization	5	27	0.185185	0.999981	6.08779e-05	1	0.081	VPS39_ARATH	FAB1A_ARATH	FAB1B_ARATH	AMSH3_ARATH	BRO1_ARATH
biological_process	GO:0010208	pollen wall assembly	5	17	0.294118	0.820601	0.310013	1	1	FAX1_ARATH	GFAT1_ARATH	DEX1_ARATH	AB31G_ARATH	CALS5_ARATH
molecular_function	GO:0003691	double-stranded telomeric DNA binding	5	13	0.384615	0.997814	0.0128943	1	1	TRP1_ARATH	TRB4_ARATH	A0A178WHA3_ARATH	A0A178WID5_ARATH	A0A1P8AQ25_ARATH
molecular_function	GO:0060090	molecular adaptor activity	5	9	0.555556	0.648752	0.458616	1	1	ATG11_ARATH	F4JG03_ARATH	F4HVV6_ARATH	F4IVJ8_ARATH	A0A1P8AX98_ARATH
biological_process	GO:0080111	DNA demethylation	5	11	0.454545	0.992106	0.0295363	1	1	DNLI1_ARATH	ROS1_ARATH	APE2_ARATH	F4IXH3_ARATH	F4IBR2_ARATH
biological_process	GO:0006893	Golgi to plasma membrane transport	5	17	0.294118	0.986498	0.0448906	1	1	SEC3A_ARATH	SEC3B_ARATH	EX84A_ARATH	SECAB_ARATH	SECAA_ARATH
molecular_function	GO:0010181	FMN binding	5	46	0.108696	0.538043	0.644445	1	1	PPOX1_ARATH	FQRL1_ARATH	FQRL2_ARATH	A0A1P8B767_ARATH	A0A1P8B765_ARATH
molecular_function	GO:0008757	S-adenosylmethionine-dependent methyltransferase activity	5	68	0.0735294	0.395694	0.677348	1	1	B3H6T0_ARATH	Q9CAQ3_ARATH	Q9CAQ4_ARATH	Q9M1Y7_ARATH	F4IT21_ARATH
biological_process	GO:0090110	COPII-coated vesicle cargo loading	5	12	0.416667	0.998731	0.00857292	1	1	SC24A_ARATH	SC24B_ARATH	SC31B_ARATH	Q9SIJ7_ARATH	F4JUM1_ARATH
biological_process	GO:0009561	megagametogenesis	5	28	0.178571	0.493581	0.650019	1	1	ISW2_ARATH	NRPC2_ARATH	RHF1A_ARATH	RH36_ARATH	RHF2A_ARATH
biological_process	GO:0007059	chromosome segregation	5	32	0.15625	0.999922	0.000169354	1	0.207	SPC25_ARATH	MPS1_ARATH	SMC1_ARATH	TSL_ARATH	TOP3A_ARATH
biological_process	GO:0008361	regulation of cell size	5	15	0.333333	0.973473	0.075804	1	1	SC24A_ARATH	GTL1_ARATH	FZR1_ARATH	TCP20_ARATH	AB1B_ARATH
molecular_function	GO:0018024	histone-lysine N-methyltransferase activity	5	48	0.104167	0.711606	0.430937	1	1	SUVR5_ARATH	ATX5_ARATH	A0A1P8AZG6_ARATH	F4IMM1_ARATH	A0A1P8AR04_ARATH
biological_process	GO:0090332	stomatal closure	5	18	0.277778	0.837573	0.278097	1	1	FAB1B_ARATH	FAB1C_ARATH	GSXL7_ARATH	PARG1_ARATH	AB40G_ARATH
molecular_function	GO:0016298	lipase activity	5	72	0.0694444	0.0976704	0.94059	1	1	GDL53_ARATH	GLIP5_ARATH	GLIP7_ARATH	APG_ARATH	F4HSP7_ARATH
biological_process	GO:0010629	negative regulation of gene expression	5	23	0.217391	1	3.41113e-14	1	0	HHO5_ARATH	GAI_ARATH	BZP30_ARATH	MSI5_ARATH	B3H7M2_ARATH
biological_process	GO:2000032	regulation of secondary shoot formation	5	16	0.3125	0.992734	0.0317506	1	1	TCP24_ARATH	SCL29_ARATH	TCP3_ARATH	TCP10_ARATH	TCP18_ARATH
cellular_component	GO:0031011	Ino80 complex	5	25	0.2	0.947536	0.13833	1	1	INO80_ARATH	F4K5E0_ARATH	F4J277_ARATH	F4K5E2_ARATH	A0A1I9LT22_ARATH
biological_process	GO:0000422	autophagy of mitochondrion	5	16	0.3125	0.997038	0.0137174	1	1	ATG9_ARATH	ATG11_ARATH	ATG7_ARATH	AT18D_ARATH	AT18A_ARATH
molecular_function	GO:0046527	glucosyltransferase activity	5	17	0.294118	0.19773	0.85734	1	1	CALS8_ARATH	CALS3_ARATH	CALS7_ARATH	CALS5_ARATH	Q8GW77_ARATH
biological_process	GO:0090630	activation of GTPase activity	5	25	0.2	0.935568	0.161539	1	1	Q9LVD7_ARATH	Q9SZR5_ARATH	B3H765_ARATH	A1L4V1_ARATH	F4JX92_ARATH
cellular_component	GO:0005854	nascent polypeptide-associated complex	5	9	0.555556	0.999882	0.00146283	1	0.333	NACA1_ARATH	NACA2_ARATH	NACA3_ARATH	NACA5_ARATH	A0A1I9LR04_ARATH
biological_process	GO:0030705	cytoskeleton-dependent intracellular transport	5	10	0.5	0.999955	0.000216614	1	0.28	KINUA_ARATH	KINUB_ARATH	KINUC_ARATH	KN14T_ARATH	F4K4W1_ARATH
biological_process	GO:0032012	regulation of ARF protein signal transduction	5	10	0.5	0.999645	0.00333622	1	0.981	BIG2_ARATH	BIG4_ARATH	GNOM_ARATH	BIG5_ARATH	A0A1P8B4J7_ARATH
biological_process	GO:0031124	mRNA 3'-end processing	5	7	0.714286	0.999856	0.000561116	1	0.468	CPSF_ARATH	Q8VYM7_ARATH	Q9FJP7_ARATH	Q8GUK8_ARATH	A0A1P8AMZ0_ARATH
biological_process	GO:0048024	regulation of mRNA splicing, via spliceosome	5	9	0.555556	0.963298	0.106636	1	1	CPSF_ARATH	SF1_ARATH	QKIL1_ARATH	QKIL2_ARATH	Q0WVW4_ARATH
cellular_component	GO:0000123	histone acetyltransferase complex	5	16	0.3125	0.999694	0.00087572	1	0.189	HAC1_ARATH	HAC4_ARATH	HAC5_ARATH	HAC12_ARATH	F4IBR2_ARATH
biological_process	GO:0006891	intra-Golgi vesicle-mediated transport	5	32	0.15625	0.891841	0.221431	1	1	COPB2_ARATH	COPA2_ARATH	COPA1_ARATH	COPB1_ARATH	F4KCR8_ARATH
cellular_component	GO:0030126	COPI vesicle coat	5	19	0.263158	0.985694	0.0524505	1	1	COPB2_ARATH	COPA2_ARATH	COPA1_ARATH	COPB1_ARATH	A0A1P8B4C2_ARATH
biological_process	GO:0008285	negative regulation of cell population proliferation	5	42	0.119048	0.630682	0.556279	1	1	DA1_ARATH	TCP24_ARATH	MYB36_ARATH	MYB65_ARATH	ABAP1_ARATH
biological_process	GO:0016584	nucleosome positioning	5	14	0.357143	0.99665	0.0177445	1	1	ISW2_ARATH	CHR17_ARATH	F4JY25_ARATH	Q9LSK7_ARATH	F4JAV9_ARATH
cellular_component	GO:0043229	intracellular organelle	5	31	0.16129	1	1.86297e-28	1	0	Q9FFG4_ARATH	Q9LMX6_ARATH	Q9ZPR2_ARATH	Q8LPK7_ARATH	F4IT98_ARATH
molecular_function	GO:0061608	nuclear import signal receptor activity	5	21	0.238095	0.969743	0.0924241	1	1	IMPA4_ARATH	IMPA7_ARATH	IMPA6_ARATH	TNPO1_ARATH	F4HXL3_ARATH
biological_process	GO:0060968	obsolete regulation of gene silencing	5	8	0.625	0.999666	0.00118111	1	0.735	CTF64_ARATH	CTF77_ARATH	NUA_ARATH	SAC3B_ARATH	UBN1_ARATH
biological_process	GO:0030244	cellulose biosynthetic process	5	55	0.0909091	0.912409	0.149124	1	1	CESA8_ARATH	CSLD1_ARATH	PSL5_ARATH	CESA1_ARATH	GLYT7_ARATH
biological_process	GO:0034063	stress granule assembly	5	16	0.3125	0.992734	0.0317506	1	1	DCP5L_ARATH	UBP1C_ARATH	RB47B_ARATH	CID4_ARATH	O65707_ARATH
molecular_function	GO:0005385	zinc ion transmembrane transporter activity	5	28	0.178571	0.896218	0.2287	1	1	HMA2_ARATH	ZIP11_ARATH	ZIP4_ARATH	IRT3_ARATH	A0A1P8ARJ0_ARATH
cellular_component	GO:0030131	clathrin adaptor complex	5	17	0.294118	0.927462	0.175581	1	1	APBLB_ARATH	APBLA_ARATH	APBLC_ARATH	F4JXV9_ARATH	F4JNZ8_ARATH
cellular_component	GO:0030665	clathrin-coated vesicle membrane	5	10	0.5	0.987526	0.0354337	1	1	APBLB_ARATH	APBLA_ARATH	VSR1_ARATH	VSR6_ARATH	APBLC_ARATH
biological_process	GO:0009682	induced systemic resistance	5	18	0.277778	0.93656	0.147997	1	1	NU205_ARATH	WRK11_ARATH	WRK70_ARATH	ILA_ARATH	MYB29_ARATH
molecular_function	GO:0003964	RNA-directed DNA polymerase activity	5	57	0.0877193	0.290619	0.839884	1	1	POLR2_ARATH	POLR1_ARATH	O64712_ARATH	F4J6J5_ARATH	A0A1I9LSY4_ARATH
molecular_function	GO:0000146	microfilament motor activity	5	18	0.277778	0.985923	0.052191	1	1	MYO10_ARATH	MYO12_ARATH	MYO13_ARATH	MYO5_ARATH	MYO7_ARATH
biological_process	GO:0030050	vesicle transport along actin filament	5	18	0.277778	0.986283	0.0511585	1	1	MYO10_ARATH	MYO12_ARATH	MYO13_ARATH	MYO5_ARATH	MYO7_ARATH
molecular_function	GO:0004693	cyclin-dependent protein serine/threonine kinase activity	5	33	0.151515	0.813488	0.347729	1	1	CDKE1_ARATH	CDKG1_ARATH	Q9FKV9_ARATH	Q9LNN0_ARATH	F4I854_ARATH
molecular_function	GO:0015562	efflux transmembrane transporter activity	5	10	0.5	0.997814	0.0128943	1	1	AB14G_ARATH	AB40G_ARATH	AB11G_ARATH	AB30G_ARATH	AB31G_ARATH
biological_process	GO:0045292	mRNA cis splicing, via spliceosome	5	31	0.16129	0.878575	0.241432	1	1	PR40A_ARATH	PR40B_ARATH	ICLN_ARATH	Q9LK52_ARATH	A0A1I9LM87_ARATH
cellular_component	GO:0000930	gamma-tubulin complex	5	9	0.555556	0.999732	0.00265772	1	0.518	GACP2_ARATH	GACP3_ARATH	GACP4_ARATH	TBG2_ARATH	TBG1_ARATH
molecular_function	GO:0043015	gamma-tubulin binding	5	16	0.3125	0.992534	0.0324273	1	1	GACP2_ARATH	GACP3_ARATH	GACP4_ARATH	A0A1I9LLT7_ARATH	A0A1I9LLT8_ARATH
molecular_function	GO:0005384	manganese ion transmembrane transporter activity	5	28	0.178571	0.881506	0.25166	1	1	PAM71_ARATH	MEB1_ARATH	GDT14_ARATH	A0A1P8B7C6_ARATH	A0A1P8B7E1_ARATH
biological_process	GO:0033314	mitotic DNA replication checkpoint signaling	5	11	0.454545	0.999296	0.00552957	1	0.999	ARS1_ARATH	Q709F6_ARATH	Q9CAP6_ARATH	A0A1P8AWF3_ARATH	F4KHP4_ARATH
cellular_component	GO:0016593	Cdc73/Paf1 complex	5	9	0.555556	0.999882	0.00146283	1	0.333	VIP6_ARATH	VIP5_ARATH	VIP4_ARATH	C3H19_ARATH	F4K204_ARATH
cellular_component	GO:0005880	nuclear microtubule	5	19	0.263158	0.985694	0.0524505	1	1	TPX2_ARATH	QWRF3_ARATH	QWRF6_ARATH	EDE1_ARATH	F4K9U0_ARATH
biological_process	GO:0071705	nitrogen compound transport	5	12	0.416667	0.995301	0.00597769	1	1	NRG2_ARATH	UPS5_ARATH	F4IT87_ARATH	B3H4C7_ARATH	F4IT88_ARATH
biological_process	GO:0010498	proteasomal protein catabolic process	5	28	0.178571	0.96595	0.0475138	1	1	PSB7B_ARATH	PSB7A_ARATH	PSA6A_ARATH	PSA6B_ARATH	RHF1A_ARATH
cellular_component	GO:0016035	zeta DNA polymerase complex	5	6	0.833333	0.999998	9.30931e-05	1	0.019	REV3_ARATH	A0A1P8AMQ2_ARATH	F4HTM5_ARATH	A0A1P8AMM8_ARATH	A0A1P8AMN7_ARATH
cellular_component	GO:0030906	retromer, cargo-selective complex	5	7	0.714286	0.999988	0.000295715	1	0.066	VP35B_ARATH	A0A1P8ATR6_ARATH	A0A1P8AQF4_ARATH	A0A1P8ATS8_ARATH	F4I6L0_ARATH
biological_process	GO:0051014	actin filament severing	5	7	0.714286	0.999984	0.000377055	1	0.392	VILI2_ARATH	VILI3_ARATH	VILI1_ARATH	A0A1P8AZB7_ARATH	Q2V445_ARATH
cellular_component	GO:0016602	CCAAT-binding factor complex	5	32	0.15625	0.860982	0.281479	1	1	NFYA2_ARATH	NFYA5_ARATH	NFYA6_ARATH	NFYB8_ARATH	NFYBA_ARATH
biological_process	GO:0010497	plasmodesmata-mediated intercellular transport	4	20	0.2	0.923831	0.20059	1	1	PDLP1_ARATH	PDLP2_ARATH	PDLP3_ARATH	GL21_ARATH
biological_process	GO:0006096	glycolytic process	4	83	0.0481928	0.0251735	0.991692	1	1	GPMA2_ARATH	PKP1_ARATH	Q9SJQ0_ARATH	Q94KE3_ARATH
molecular_function	GO:0004601	peroxidase activity	4	148	0.027027	4.0337e-06	0.999999	0	1	PER61_ARATH	RBOHF_ARATH	RBOHI_ARATH	PER12_ARATH
biological_process	GO:0010043	response to zinc ion	4	41	0.097561	0.465978	0.72386	1	1	PDI11_ARATH	PSA6A_ARATH	MYB72_ARATH	F4JTK8_ARATH
cellular_component	GO:0035098	ESC/E(Z) complex	4	11	0.363636	0.995572	0.02664	1	1	PDP3_ARATH	PDP5_ARATH	MSI5_ARATH	MSI4_ARATH
biological_process	GO:0098532	histone H3-K27 trimethylation	4	8	0.5	0.998731	0.00857292	1	1	PDP3_ARATH	PDP5_ARATH	MSI5_ARATH	MSI4_ARATH
cellular_component	GO:0090406	pollen tube	4	67	0.0597015	0.506872	0.629795	1	1	MIK2_ARATH	RH36_ARATH	MY120_ARATH	MYB97_ARATH
molecular_function	GO:0016791	phosphatase activity	4	98	0.0408163	0.0571741	0.958324	1	1	GPAT3_ARATH	A0A1P8AX44_ARATH	Q8VY28_ARATH	A0A1P8AZ51_ARATH
biological_process	GO:0018342	protein prenylation	4	11	0.363636	0.959242	0.129568	1	1	O80601_ARATH	A0A1P8AV10_ARATH	A0A1P8AUX8_ARATH	A0A1P8AV19_ARATH
cellular_component	GO:0071011	precatalytic spliceosome	4	35	0.114286	0.650029	0.557343	1	1	SMU1_ARATH	Q8LCC7_ARATH	F4JC80_ARATH	F4JRD3_ARATH
molecular_function	GO:0042300	beta-amyrin synthase activity	4	27	0.148148	0.793606	0.395746	1	1	PEN6_ARATH	PEN7_ARATH	LAS1_ARATH	A0A1I9LTE4_ARATH
molecular_function	GO:0000250	lanosterol synthase activity	4	27	0.148148	0.793606	0.395746	1	1	PEN6_ARATH	PEN7_ARATH	LAS1_ARATH	A0A1I9LTE4_ARATH
biological_process	GO:0048527	lateral root development	4	54	0.0740741	0.143726	0.911682	1	1	ARFS_ARATH	ARFG_ARATH	NAC22_ARATH	MYB88_ARATH
cellular_component	GO:0000407	phagophore assembly site	4	9	0.444444	0.999947	0.000333664	1	0.069	ATG9_ARATH	ATG7_ARATH	BECN1_ARATH	AT13A_ARATH
cellular_component	GO:0005764	lysosome	4	37	0.108108	0.252058	0.875096	1	1	FUCO1_ARATH	SAG12_ARATH	RD19C_ARATH	ASY1_ARATH
biological_process	GO:0019985	translesion synthesis	4	7	0.571429	0.999995	5.49509e-05	1	0.072	A0A1P8AMQ2_ARATH	F4HTM5_ARATH	A0A1P8AMM8_ARATH	A0A1P8AMN7_ARATH
biological_process	GO:0042276	error-prone translesion synthesis	4	9	0.444444	0.998154	0.0145777	1	1	POLK_ARATH	POLH_ARATH	REV3_ARATH	DPB2_ARATH
biological_process	GO:0012501	programmed cell death	4	19	0.210526	0.915457	0.124978	1	1	SMG7_ARATH	EXA1_ARATH	CRK9_ARATH	F4I354_ARATH
biological_process	GO:0010449	root meristem growth	4	13	0.307692	0.897096	0.194698	1	1	PLET1_ARATH	M3K1_ARATH	KTI12_ARATH	PLET2_ARATH
biological_process	GO:2000280	regulation of root development	4	60	0.0666667	0.148546	0.924531	1	1	CMKMT_ARATH	GSO1_ARATH	DOF11_ARATH	GL21_ARATH
biological_process	GO:0009741	response to brassinosteroid	4	33	0.121212	0.0176021	0.992865	1	1	PME41_ARATH	THE1_ARATH	RER5_ARATH	ELF6_ARATH
biological_process	GO:0009644	response to high light intensity	4	46	0.0869565	0.250913	0.866488	1	1	PDI12_ARATH	LOX3_ARATH	MYB29_ARATH	MYB30_ARATH
biological_process	GO:0010161	red light signaling pathway	4	10	0.4	0.996664	0.0220719	1	1	PHYA_ARATH	PHYB_ARATH	PIF4_ARATH	DOF25_ARATH
biological_process	GO:0010374	stomatal complex development	4	22	0.181818	0.975487	0.050432	1	1	PHYB_ARATH	MYC2_ARATH	MYC3_ARATH	FAMA_ARATH
biological_process	GO:0051017	actin filament bundle assembly	4	24	0.166667	0.857882	0.307905	1	1	FIMB5_ARATH	FH14_ARATH	VILI2_ARATH	VILI3_ARATH
biological_process	GO:0016024	CDP-diacylglycerol biosynthetic process	4	25	0.16	0.838461	0.335784	1	1	GPAT3_ARATH	CDS2_ARATH	F4JL60_ARATH	F4JL62_ARATH
biological_process	GO:0010154	fruit development	4	32	0.125	0.935692	0.0803767	1	1	PAO_ARATH	MLH1_ARATH	MYO5_ARATH	F4I642_ARATH
molecular_function	GO:0005345	purine nucleobase transmembrane transporter activity	4	22	0.181818	0.934145	0.164197	1	1	PUP7_ARATH	PUP8_ARATH	PUP12_ARATH	A0A2H1ZE88_ARATH
molecular_function	GO:0019843	rRNA binding	4	98	0.0408163	0.018738	0.991585	0.976	1	NOF1_ARATH	RK4_ARATH	RHON1_ARATH	A0A1P8AV66_ARATH
biological_process	GO:0032968	positive regulation of transcription elongation from RNA polymerase II promoter	4	26	0.153846	0.818047	0.363753	1	1	VIP4_ARATH	Q9FKV9_ARATH	Q9LNN0_ARATH	F4I854_ARATH
cellular_component	GO:0010494	cytoplasmic stress granule	4	26	0.153846	0.843501	0.327861	1	1	XRN4_ARATH	RB47B_ARATH	R47BP_ARATH	CID4_ARATH
biological_process	GO:0006402	mRNA catabolic process	4	31	0.129032	0.999966	8.17181e-05	1	0.105	VCR_ARATH	VCS_ARATH	AK10B_ARATH	XRN4_ARATH
molecular_function	GO:0003755	peptidyl-prolyl cis-trans isomerase activity	4	82	0.0487805	0.0285684	0.990412	0.993	1	CYP63_ARATH	FKB42_ARATH	CYP59_ARATH	A0A1P8AQN8_ARATH
biological_process	GO:0016925	protein sumoylation	4	21	0.190476	0.963298	0.106636	1	1	PIAL1_ARATH	SAE2_ARATH	PIAL2_ARATH	F4IHI1_ARATH
cellular_component	GO:0032991	protein-containing complex	4	36	0.111111	1	2.40453e-09	1	0	CSN4_ARATH	RH53_ARATH	EDM2_ARATH	F4JV27_ARATH
molecular_function	GO:0000993	RNA polymerase II complex binding	4	14	0.285714	0.999461	0.00305838	1	0.882	PCFS4_ARATH	VIP6_ARATH	Q9FJP7_ARATH	Q8GUK8_ARATH
cellular_component	GO:0031977	thylakoid lumen	4	54	0.0740741	0.0794629	0.968835	1	1	ATPA_ARATH	TL15A_ARATH	TL1Y_ARATH	FTSH1_ARATH
biological_process	GO:0000289	nuclear-transcribed mRNA poly(A) tail shortening	4	10	0.4	0.987396	0.0565104	1	1	PABP5_ARATH	VIP2_ARATH	A8MR45_ARATH	A0A1P8B9R0_ARATH
biological_process	GO:0006004	fucose metabolic process	4	48	0.0833333	0.271147	0.863424	1	1	OFT15_ARATH	FUCO1_ARATH	OFUT8_ARATH	B3H6X4_ARATH
biological_process	GO:0006349	regulation of gene expression by genomic imprinting	4	13	0.307692	0.987396	0.0565104	1	1	DDM1_ARATH	DME_ARATH	PP273_ARATH	EMF2_ARATH
molecular_function	GO:0008381	mechanosensitive ion channel activity	4	15	0.266667	0.975373	0.0908744	1	1	CSC1_ARATH	PIEZO_ARATH	A0A1P8AYH1_ARATH	A0A1P8AYL8_ARATH
biological_process	GO:0034599	cellular response to oxidative stress	4	54	0.0740741	0.195821	0.890376	1	1	MSRA1_ARATH	MSRA3_ARATH	ATA15_ARATH	AB1K7_ARATH
biological_process	GO:0035196	production of miRNAs involved in gene silencing by miRNA	4	13	0.307692	0.953797	0.116184	1	1	DRB1_ARATH	MED17_ARATH	THOC2_ARATH	MD20A_ARATH
cellular_component	GO:0000419	RNA polymerase V complex	4	22	0.181818	0.909915	0.224532	1	1	NRPE1_ARATH	RPD2B_ARATH	NRPD2_ARATH	DMS3_ARATH
biological_process	GO:0042128	nitrate assimilation	4	40	0.1	0.443721	0.7415	1	1	FUM2_ARATH	NRT26_ARATH	NRT23_ARATH	PTR47_ARATH
biological_process	GO:0080022	primary root development	4	33	0.121212	0.656617	0.551358	1	1	HRS1_ARATH	ZWIP2_ARATH	ZWIP4_ARATH	ZWIP5_ARATH
biological_process	GO:0051085	chaperone cofactor-dependent protein refolding	4	48	0.0833333	0.322669	0.829676	1	1	DNAJ1_ARATH	CPNB1_ARATH	GFA2_ARATH	Q9M2L3_ARATH
biological_process	GO:0006378	mRNA polyadenylation	4	23	0.173913	0.99067	0.0280793	1	1	PCFS4_ARATH	CPSF_ARATH	FPA_ARATH	Q9M033_ARATH
cellular_component	GO:0031966	mitochondrial membrane	4	81	0.0493827	2.9835e-06	0.999999	0	1	SCPDL_ARATH	M140_ARATH	UCRI2_ARATH	F4JVD6_ARATH
biological_process	GO:0033500	carbohydrate homeostasis	4	6	0.666667	0.946798	0.121425	1	1	RBOHF_ARATH	MCAC1_ARATH	SMXL4_ARATH	SMXL5_ARATH
biological_process	GO:0019750	chloroplast localization	4	5	0.8	0.998438	0.00510269	1	0.998	REC1_ARATH	REC2_ARATH	REC3_ARATH	CLU_ARATH
biological_process	GO:0009299	mRNA transcription	4	13	0.307692	0.975901	0.0894413	1	1	PEP_ARATH	LSH2_ARATH	LSH7_ARATH	LSH9_ARATH
molecular_function	GO:0035198	miRNA binding	4	12	0.333333	0.991224	0.0437582	1	1	DRB1_ARATH	AGO10_ARATH	AGO1_ARATH	F4IXI9_ARATH
biological_process	GO:0016554	cytidine to uridine editing	4	27	0.148148	0.796748	0.391666	1	1	RBG3_ARATH	MORF1_ARATH	MORF4_ARATH	A0A1R7T3H8_ARATH
biological_process	GO:0080156	mitochondrial mRNA modification	4	28	0.142857	0.774672	0.41939	1	1	RBG3_ARATH	MORF1_ARATH	PP246_ARATH	MORF4_ARATH
biological_process	GO:0006654	phosphatidic acid biosynthetic process	4	9	0.444444	0.998154	0.0145777	1	1	PLDZ1_ARATH	A0A1I9LQ38_ARATH	A0A1I9LQ42_ARATH	A0A1I9LQ40_ARATH
biological_process	GO:0042546	cell wall biogenesis	4	63	0.0634921	0.693513	0.371683	1	1	GALS1_ARATH	GALS2_ARATH	GALS3_ARATH	XTH26_ARATH
biological_process	GO:0009788	negative regulation of abscisic acid-activated signaling pathway	4	54	0.0740741	0.225854	0.891272	1	1	HRS1_ARATH	CPL3_ARATH	FREE1_ARATH	ZFP6_ARATH
biological_process	GO:0009615	response to virus	4	39	0.102564	0.998594	0.00312212	1	0.971	PAP85_ARATH	WAK1_ARATH	IF4G_ARATH	Q8W4K6_ARATH
biological_process	GO:0080092	regulation of pollen tube growth	4	38	0.105263	0.535506	0.665639	1	1	Y2214_ARATH	MY120_ARATH	MYB97_ARATH	CALS5_ARATH
biological_process	GO:0010082	regulation of root meristem growth	4	37	0.108108	0.559403	0.644466	1	1	MCM2_ARATH	TPST_ARATH	VICTR_ARATH	F4KIH9_ARATH
biological_process	GO:0048354	mucilage biosynthetic process involved in seed coat development	4	14	0.285714	0.982255	0.0720167	1	1	COBL2_ARATH	BGAL6_ARATH	B3GTJ_ARATH	F4KGM7_ARATH
biological_process	GO:1901259	chloroplast rRNA processing	4	21	0.190476	0.909258	0.226436	1	1	CP33_ARATH	CP29A_ARATH	RHON1_ARATH	F4HQH8_ARATH
biological_process	GO:0009938	negative regulation of gibberellic acid mediated signaling pathway	4	13	0.307692	0.987396	0.0565104	1	1	GAI_ARATH	TPR4_ARATH	RGA_ARATH	NAC40_ARATH
biological_process	GO:0051123	RNA polymerase II preinitiation complex assembly	4	11	0.363636	0.982255	0.0720167	1	1	TAF9_ARATH	TAF12_ARATH	TAF1B_ARATH	TA12B_ARATH
biological_process	GO:0043966	histone H3 acetylation	4	11	0.363636	0.992106	0.0295363	1	1	TAF9_ARATH	MSI5_ARATH	MSI4_ARATH	MBD9_ARATH
biological_process	GO:0009926	auxin polar transport	4	43	0.0930233	0.351535	0.759861	1	1	NOV_ARATH	BIG_ARATH	2AAA_ARATH	AB1B_ARATH
biological_process	GO:0006896	Golgi to vacuole transport	4	23	0.173913	0.857882	0.307905	1	1	SYP21_ARATH	VSR1_ARATH	VSR6_ARATH	VPS54_ARATH
biological_process	GO:0048278	vesicle docking	4	27	0.148148	0.465978	0.72386	1	1	SYP21_ARATH	SYP22_ARATH	SYP31_ARATH	SYP32_ARATH
biological_process	GO:0009660	amyloplast organization	4	5	0.8	0.999978	0.000853309	1	0.647	SYP22_ARATH	TI236_ARATH	SHGR6_ARATH	SHGR2_ARATH
biological_process	GO:0010109	regulation of photosynthesis	4	10	0.4	0.789488	0.349566	1	1	KEA3_ARATH	FUM2_ARATH	KEA1_ARATH	F4JHE9_ARATH
molecular_function	GO:0017025	TBP-class protein binding	4	23	0.173913	0.874049	0.283676	1	1	PBRP2_ARATH	TAF12_ARATH	TAF1B_ARATH	TA12B_ARATH
biological_process	GO:0009607	response to biotic stimulus	4	36	0.111111	0.0876851	0.924908	1	1	MLO15_ARATH	MLO5_ARATH	F4IT46_ARATH	Q9M0C8_ARATH
biological_process	GO:0010052	guard cell differentiation	4	23	0.173913	0.838461	0.335784	1	1	MYB88_ARATH	DOF57_ARATH	FAMA_ARATH	A0A1I9LN81_ARATH
biological_process	GO:0006405	RNA export from nucleus	4	9	0.444444	0.999994	2.44163e-05	1	0.028	NP214_ARATH	NU98B_ARATH	NU155_ARATH	F4JUG3_ARATH
molecular_function	GO:0030955	potassium ion binding	4	17	0.235294	0.958396	0.131512	1	1	PKP1_ARATH	Q9SJQ0_ARATH	A8MR07_ARATH	Q94KE3_ARATH
molecular_function	GO:0004743	pyruvate kinase activity	4	17	0.235294	0.958396	0.131512	1	1	PKP1_ARATH	Q9SJQ0_ARATH	A8MR07_ARATH	Q94KE3_ARATH
biological_process	GO:0010051	xylem and phloem pattern formation	4	28	0.142857	0.988973	0.0245134	1	1	M2K2_ARATH	MPK10_ARATH	PRP16_ARATH	ARFE_ARATH
biological_process	GO:1902074	response to salt	4	29	0.137931	0.704925	0.50027	1	1	CMKMT_ARATH	LUH_ARATH	LEUNG_ARATH	Q8RWV9_ARATH
cellular_component	GO:0000793	condensed chromosome	4	9	0.444444	0.999868	0.000383058	1	0.081	SMC21_ARATH	SMC22_ARATH	CND2_ARATH	F4JIJ1_ARATH
biological_process	GO:0042138	meiotic DNA double-strand break formation	4	17	0.235294	0.959242	0.129568	1	1	MRE11_ARATH	PRD1_ARATH	A0A1P8B861_ARATH	F4HU48_ARATH
molecular_function	GO:0035064	methylated histone binding	4	18	0.222222	0.935799	0.178168	1	1	ING2_ARATH	PTM_ARATH	AGDP1_ARATH	F4HWW1_ARATH
biological_process	GO:0071215	cellular response to abscisic acid stimulus	4	35	0.114286	0.888738	0.146723	1	1	BZP63_ARATH	AHK3_ARATH	AHK2_ARATH	CIP1_ARATH
molecular_function	GO:0010333	terpene synthase activity	4	42	0.0952381	0.395878	0.777904	1	1	LINS_ARATH	TPS05_ARATH	F4HVE4_ARATH	A0A1P8B0J1_ARATH
biological_process	GO:0005992	trehalose biosynthetic process	4	25	0.16	0.838461	0.335784	1	1	TPPI_ARATH	F4KFG6_ARATH	A0A1P8BH94_ARATH	A0A178UDH6_ARATH
molecular_function	GO:0004805	trehalose-phosphatase activity	4	19	0.210526	0.935799	0.178168	1	1	TPPI_ARATH	F4KFG6_ARATH	A0A1P8BH94_ARATH	A0A178UDH6_ARATH
biological_process	GO:0031146	SCF-dependent proteasomal ubiquitin-dependent protein catabolic process	4	87	0.045977	0.0196585	0.993714	1	1	FB190_ARATH	FB189_ARATH	Q8H1Q4_ARATH	F4J048_ARATH
biological_process	GO:0045037	protein import into chloroplast stroma	4	27	0.148148	0.728647	0.473793	1	1	TIC40_ARATH	TI214_ARATH	TI100_ARATH	YCF2_ARATH
molecular_function	GO:0031267	small GTPase binding	4	34	0.117647	0.62775	0.580309	1	1	PIR_ARATH	TNPO1_ARATH	XPOT_ARATH	B3H6L9_ARATH
biological_process	GO:0034051	negative regulation of plant-type hypersensitive response	4	8	0.5	0.999092	0.00891905	1	1	RIN4_ARATH	BPA1_ARATH	RIN13_ARATH	F4HVJ0_ARATH
biological_process	GO:0010233	phloem transport	4	12	0.333333	0.970464	0.0907417	1	1	GAI_ARATH	SMXL4_ARATH	SMXL5_ARATH	CALS7_ARATH
biological_process	GO:0009744	response to sucrose	4	70	0.0571429	0.166973	0.913369	1	1	GLTB1_ARATH	FLZ8_ARATH	SAG12_ARATH	PSI3_ARATH
biological_process	GO:0047484	regulation of response to osmotic stress	4	14	0.285714	0.96722	0.0743072	1	1	SLK1_ARATH	LUH_ARATH	RZF1_ARATH	WRK70_ARATH
biological_process	GO:0008284	positive regulation of cell population proliferation	4	27	0.148148	0.796748	0.391666	1	1	E2FB_ARATH	MED14_ARATH	WOX9_ARATH	ATHB8_ARATH
molecular_function	GO:0030145	manganese ion binding	4	64	0.0625	0.11333	0.952788	1	1	MRE11_ARATH	GL11_ARATH	GL21_ARATH	A0A1P8BB63_ARATH
biological_process	GO:0051781	positive regulation of cell division	4	12	0.333333	0.982255	0.0720167	1	1	BLI_ARATH	BRE1A_ARATH	DPB2_ARATH	CLASP_ARATH
cellular_component	GO:0070062	extracellular exosome	4	12	0.333333	0.9931	0.0365102	1	1	SEC3A_ARATH	SECAB_ARATH	SECAA_ARATH	F4KGM7_ARATH
cellular_component	GO:0000974	Prp19 complex	4	19	0.210526	0.94755	0.153957	1	1	C3H25_ARATH	C3H53_ARATH	Q9LK52_ARATH	Q9ZVX7_ARATH
molecular_function	GO:0008378	galactosyltransferase activity	4	28	0.142857	0.485627	0.676874	1	1	B3GT5_ARATH	B3GT7_ARATH	B3GTJ_ARATH	B3H4Y4_ARATH
cellular_component	GO:0005876	spindle microtubule	4	17	0.235294	0.923696	0.200087	1	1	IQD5_ARATH	KN14D_ARATH	CLASP_ARATH	AUR1_ARATH
biological_process	GO:0000070	mitotic sister chromatid segregation	4	9	0.444444	0.996563	0.00802973	1	1	TBG2_ARATH	WAPL1_ARATH	WAPL2_ARATH	TBG1_ARATH
molecular_function	GO:0070290	N-acylphosphatidylethanolamine-specific phospholipase D activity	4	24	0.166667	0.855471	0.311506	1	1	PLDZ1_ARATH	A0A1I9LQ38_ARATH	A0A1I9LQ42_ARATH	A0A1I9LQ40_ARATH
molecular_function	GO:0004630	phospholipase D activity	4	24	0.166667	0.855471	0.311506	1	1	PLDZ1_ARATH	A0A1I9LQ38_ARATH	A0A1I9LQ42_ARATH	A0A1I9LQ40_ARATH
biological_process	GO:0032876	negative regulation of DNA endoreduplication	4	7	0.571429	0.999623	0.00491355	1	0.996	SC24A_ARATH	GTL1_ARATH	E2FE_ARATH	F4IIV5_ARATH
biological_process	GO:0006879	cellular iron ion homeostasis	4	18	0.222222	0.920699	0.16582	1	1	AB25B_ARATH	BTSL1_ARATH	BTSL2_ARATH	AB23B_ARATH
biological_process	GO:0016571	histone methylation	4	17	0.235294	0.994146	0.0126188	1	1	VIP6_ARATH	EMF1_ARATH	O64572_ARATH	Q9SZQ2_ARATH
cellular_component	GO:0005771	multivesicular body	4	28	0.142857	0.860982	0.281479	1	1	FREE1_ARATH	TOL6_ARATH	VPS2A_ARATH	BRO1_ARATH
biological_process	GO:0006413	translational initiation	4	27	0.148148	0.14298	0.937695	1	1	EIF3A_ARATH	PABP5_ARATH	EIF3D_ARATH	F4J1N5_ARATH
biological_process	GO:0010252	auxin homeostasis	4	38	0.105263	0.535506	0.665639	1	1	TCP15_ARATH	GH34_ARATH	AXL1_ARATH	Q9LTD6_ARATH
biological_process	GO:0046855	inositol phosphate dephosphorylation	4	23	0.173913	0.876213	0.280274	1	1	IP5PC_ARATH	IP5PE_ARATH	DPNP2_ARATH	F4IRT2_ARATH
molecular_function	GO:0031072	heat shock protein binding	4	24	0.166667	0.474395	0.699869	1	1	DNAJ1_ARATH	GFA2_ARATH	F4HWI4_ARATH	A0A1P8APZ8_ARATH
biological_process	GO:0010229	inflorescence development	4	17	0.235294	0.945871	0.142118	1	1	BLH8_ARATH	TCP14_ARATH	TCP15_ARATH	U1165_ARATH
biological_process	GO:0015986	ATP synthesis coupled proton transport	4	33	0.121212	0.535506	0.665639	1	1	ATP61_ARATH	ATPA_ARATH	Q42139_ARATH	A0A178U7J2_ARATH
biological_process	GO:0009786	regulation of asymmetric cell division	4	16	0.25	0.959242	0.129568	1	1	LBD27_ARATH	A2RVL9_ARATH	F4ITB8_ARATH	Q9LMY2_ARATH
molecular_function	GO:0051536	iron-sulfur cluster binding	4	24	0.166667	0.994127	0.0100145	1	0.999	HF101_ARATH	SIRB_ARATH	PAO_ARATH	F4IE99_ARATH
biological_process	GO:1900034	regulation of cellular response to heat	4	6	0.666667	0.999974	0.000271621	1	0.307	HIT4_ARATH	A0A1P8BD37_ARATH	F4KF59_ARATH	F4KGF3_ARATH
biological_process	GO:0048765	root hair cell differentiation	4	15	0.266667	0.943402	0.09189	1	1	LRL1_ARATH	LRL2_ARATH	GNOM_ARATH	GPDL3_ARATH
molecular_function	GO:0017070	U6 snRNA binding	4	8	0.5	0.999068	0.00909608	1	0.999	PRP8A_ARATH	PRP8B_ARATH	C3H25_ARATH	C3H53_ARATH
biological_process	GO:0009851	auxin biosynthetic process	4	40	0.1	0.399137	0.749087	1	1	ALDO4_ARATH	ALDO1_ARATH	ALDO2_ARATH	ALDO3_ARATH
biological_process	GO:0071704	organic substance metabolic process	4	27	0.148148	0.98771	0.0137647	1	1	Q9LTM8_ARATH	F4KH85_ARATH	A0A1I9LMY2_ARATH	A0A1I9LMY1_ARATH
biological_process	GO:0070588	calcium ion transmembrane transport	4	22	0.181818	0.751934	0.446801	1	1	PAM71_ARATH	ECA1_ARATH	ECA4_ARATH	GDT14_ARATH
biological_process	GO:0010223	secondary shoot formation	4	20	0.2	0.966592	0.0793008	1	1	BLH8_ARATH	MBD9_ARATH	TCP18_ARATH	ASHH2_ARATH
biological_process	GO:0042594	response to starvation	4	20	0.2	0.59589	0.488796	1	1	AT18F_ARATH	FLZ8_ARATH	AT18A_ARATH	AT18G_ARATH
molecular_function	GO:0008195	phosphatidate phosphatase activity	4	11	0.363636	0.994336	0.0320973	1	1	PAH2_ARATH	PAH1_ARATH	A0A1P8BB14_ARATH	F4K347_ARATH
biological_process	GO:0034497	protein localization to phagophore assembly site	4	9	0.444444	0.998154	0.0145777	1	1	ATG9_ARATH	AT18D_ARATH	AT13A_ARATH	AT18A_ARATH
molecular_function	GO:0005543	phospholipid binding	4	37	0.108108	0.766917	0.312098	1	1	EPN2_ARATH	PLA2A_ARATH	SNX2B_ARATH	EPN3_ARATH
biological_process	GO:0007010	cytoskeleton organization	4	19	0.210526	1	2.36279e-15	1	0	VILI1_ARATH	Q8RX25_ARATH	A0A1P8B7W9_ARATH	A0A178W3E8_ARATH
molecular_function	GO:0031624	ubiquitin conjugating enzyme binding	4	48	0.0833333	0.317913	0.832901	1	1	ARI1_ARATH	ARI12_ARATH	Q1PDK3_ARATH	Q9M1F1_ARATH
biological_process	GO:0032436	positive regulation of proteasomal ubiquitin-dependent protein catabolic process	4	44	0.0909091	0.979516	0.0461939	1	1	ARI1_ARATH	DET1_ARATH	ARI12_ARATH	Q9M1F1_ARATH
cellular_component	GO:0005847	mRNA cleavage and polyadenylation specificity factor complex	4	9	0.444444	0.998537	0.0122008	1	0.965	CPSF_ARATH	CTF64_ARATH	Q9SAF2_ARATH	Q9M033_ARATH
biological_process	GO:0019853	L-ascorbic acid biosynthetic process	4	24	0.166667	0.704925	0.50027	1	1	GGLO2_ARATH	GGLO4_ARATH	GGLO5_ARATH	GGLO6_ARATH
molecular_function	GO:0015020	glucuronosyltransferase activity	4	30	0.133333	0.754637	0.421188	1	1	GT14A_ARATH	U85A1_ARATH	Q9ZQZ7_ARATH	Q9C9A1_ARATH
biological_process	GO:0005982	starch metabolic process	4	18	0.222222	0.621956	0.504885	1	1	SSY4_ARATH	SWTIE_ARATH	GLGB2_ARATH	B3H7F6_ARATH
biological_process	GO:0007019	microtubule depolymerization	4	6	0.666667	0.999842	0.0018458	1	0.907	KTN82_ARATH	KTN83_ARATH	KTN84_ARATH	F4I7E1_ARATH
molecular_function	GO:0008061	chitin binding	4	27	0.148148	0.793606	0.395746	1	1	CHI59_ARATH	CHI5_ARATH	CHI58_ARATH	F4JTY8_ARATH
molecular_function	GO:0004568	chitinase activity	4	28	0.142857	0.7713	0.423587	1	1	CHI59_ARATH	CHI5_ARATH	CHI58_ARATH	F4JTY8_ARATH
biological_process	GO:0006032	chitin catabolic process	4	30	0.133333	0.728647	0.473793	1	1	CHI59_ARATH	CHI5_ARATH	CHI58_ARATH	F4JTY8_ARATH
molecular_function	GO:0004392	heme oxygenase (decyclizing) activity	4	9	0.444444	0.998107	0.0148587	1	1	HMOX2_ARATH	F4IUM0_ARATH	A0A1P8B2J8_ARATH	F4IUL9_ARATH
biological_process	GO:0006788	heme oxidation	4	7	0.571429	0.999623	0.00491355	1	0.996	HMOX2_ARATH	F4IUM0_ARATH	A0A1P8B2J8_ARATH	F4IUL9_ARATH
biological_process	GO:0072318	clathrin coat disassembly	4	7	0.571429	0.999623	0.00491355	1	0.996	AUXI2_ARATH	AUL1_ARATH	JAC1_ARATH	Q9XI12_ARATH
molecular_function	GO:0070122	isopeptidase activity	4	24	0.166667	0.793606	0.395746	1	1	PRP8A_ARATH	PRP8B_ARATH	AMSH3_ARATH	A0A2H1ZEN3_ARATH
biological_process	GO:0009089	lysine biosynthetic process via diaminopimelate	4	16	0.25	0.968249	0.108672	1	1	AKH2_ARATH	DCDA2_ARATH	DAPB3_ARATH	DCDA1_ARATH
molecular_function	GO:0004031	aldehyde oxidase activity	4	5	0.8	0.999613	0.00501391	1	0.959	ALDO4_ARATH	ALDO1_ARATH	ALDO2_ARATH	ALDO3_ARATH
biological_process	GO:1990110	callus formation	4	21	0.190476	0.909258	0.226436	1	1	PIL1_ARATH	AIL7_ARATH	EF115_ARATH	F4KGW7_ARATH
biological_process	GO:0080113	regulation of seed growth	4	17	0.235294	0.959242	0.129568	1	1	IKU1_ARATH	DA1_ARATH	VQ5_ARATH	Q3EBM8_ARATH
biological_process	GO:0080086	stamen filament development	4	11	0.363636	0.99447	0.0315247	1	1	LOX4_ARATH	LOX3_ARATH	TCP15_ARATH	MYB57_ARATH
molecular_function	GO:0000049	tRNA binding	4	54	0.0740741	0.221724	0.893735	1	1	CTU2_ARATH	XPOT_ARATH	F4J7V2_ARATH	F4I824_ARATH
biological_process	GO:0006270	DNA replication initiation	4	26	0.153846	0.891841	0.221431	1	1	MCM6_ARATH	Q5XVE2_ARATH	A0A1P8AWF3_ARATH	F4HPK7_ARATH
molecular_function	GO:0043424	protein histidine kinase binding	4	25	0.16	0.835803	0.339565	1	1	AHK3_ARATH	APBLA_ARATH	TRF1A_ARATH	AHK2_ARATH
molecular_function	GO:0008753	NADPH dehydrogenase (quinone) activity	4	8	0.5	0.999068	0.00909608	1	0.999	FQRL1_ARATH	FQRL2_ARATH	A0A1P8B767_ARATH	A0A1P8B765_ARATH
molecular_function	GO:0008353	RNA polymerase II CTD heptapeptide repeat kinase activity	4	28	0.142857	0.7713	0.423587	1	1	CDKE1_ARATH	Q9FKV9_ARATH	Q9LNN0_ARATH	F4I854_ARATH
biological_process	GO:0010332	response to gamma radiation	4	11	0.363636	0.987396	0.0565104	1	1	CHR8_ARATH	ERCC1_ARATH	NAC8_ARATH	BRCA1_ARATH
biological_process	GO:0006812	cation transport	4	12	0.333333	0.189236	0.853507	1	1	CCX1_ARATH	CSC1_ARATH	GRS16_ARATH	OEP37_ARATH
molecular_function	GO:0004673	protein histidine kinase activity	4	8	0.5	0.999993	5.21998e-05	1	0.022	CKI1_ARATH	AHK3_ARATH	ERS1_ARATH	AHK2_ARATH
biological_process	GO:0060236	regulation of mitotic spindle organization	4	17	0.235294	0.948842	0.151971	1	1	TPX2_ARATH	A0A1P8BGZ9_ARATH	F4K9T9_ARATH	F4K9U0_ARATH
biological_process	GO:0005978	glycogen biosynthetic process	4	10	0.4	0.996664	0.0220719	1	1	GLGB2_ARATH	GLGL1_ARATH	GLGL2_ARATH	GLGS_ARATH
biological_process	GO:2000652	regulation of secondary cell wall biogenesis	4	25	0.16	0.834774	0.319121	1	1	IQD14_ARATH	NAC10_ARATH	MYC2_ARATH	E70A1_ARATH
biological_process	GO:0010439	regulation of glucosinolate biosynthetic process	4	11	0.363636	0.99447	0.0315247	1	1	MYB29_ARATH	MYB76_ARATH	DOF11_ARATH	Q2V4Q1_ARATH
molecular_function	GO:0032977	membrane insertase activity	4	15	0.266667	0.975373	0.0908744	1	1	ALB4_ARATH	OXA1_ARATH	ALB33_ARATH	F4I9A9_ARATH
molecular_function	GO:0008318	protein prenyltransferase activity	4	5	0.8	0.981857	0.0732083	1	1	O80601_ARATH	A0A1P8AV10_ARATH	A0A1P8AUX8_ARATH	A0A1P8AV19_ARATH
biological_process	GO:0016441	posttranscriptional gene silencing	4	9	0.444444	1	3.67591e-08	1	0	SKI2_ARATH	SKI3_ARATH	SAHH1_ARATH	AGO1_ARATH
cellular_component	GO:0070847	core mediator complex	4	8	0.5	0.999284	0.00742834	1	0.863	MED17_ARATH	MED4_ARATH	MED6_ARATH	MED14_ARATH
biological_process	GO:0051604	protein maturation	4	7	0.571429	0.241281	0.840136	1	1	MIP3_ARATH	MIP2_ARATH	SNX2B_ARATH	F4IP68_ARATH
biological_process	GO:0007095	mitotic G2 DNA damage checkpoint signaling	4	6	0.666667	0.999881	0.00232127	1	0.957	MRE11_ARATH	NBS1_ARATH	A0A1P8AWF3_ARATH	F4KHP4_ARATH
cellular_component	GO:0042555	MCM complex	4	16	0.25	0.973932	0.0939788	1	1	MCM2_ARATH	MCM6_ARATH	MCMBP_ARATH	F4HPK7_ARATH
biological_process	GO:0000913	preprophase band assembly	4	7	0.571429	0.999623	0.00491355	1	0.996	KN14A_ARATH	TON2_ARATH	Q6NQ74_ARATH	Q9M2F2_ARATH
cellular_component	GO:0031931	TORC1 complex	4	10	0.4	0.997342	0.0185628	1	0.998	RTOR2_ARATH	A0A1P8BAR8_ARATH	A0A1P8BAT3_ARATH	A0A1P8BAS5_ARATH
biological_process	GO:0031929	TOR signaling	4	11	0.363636	0.982255	0.0720167	1	1	RTOR2_ARATH	A0A1P8BAR8_ARATH	A0A1P8BAT3_ARATH	A0A1P8BAS5_ARATH
molecular_function	GO:0004298	threonine-type endopeptidase activity	4	18	0.222222	0.947809	0.154175	1	1	PSB7B_ARATH	PSB7A_ARATH	F4KIN7_ARATH	F4IWI5_ARATH
biological_process	GO:0019284	L-methionine salvage from S-adenosylmethionine	4	6	0.666667	0.999881	0.00232127	1	0.957	MTBC_ARATH	A0A1P8BAY5_ARATH	F4JYQ6_ARATH	F4JYQ5_ARATH
biological_process	GO:0048017	inositol lipid-mediated signaling	4	5	0.8	0.996602	0.0135021	1	1	PLDZ1_ARATH	A0A1I9LQ38_ARATH	A0A1I9LQ42_ARATH	A0A1I9LQ40_ARATH
cellular_component	GO:0055087	Ski complex	4	4	1	1	0.000153705	1	0.035	SKI2_ARATH	SKI3_ARATH	F4I3Z6_ARATH	A0A1P8AR19_ARATH
molecular_function	GO:0004013	adenosylhomocysteinase activity	4	5	0.8	0.999977	0.000871738	1	0.427	SAHH1_ARATH	SAHH2_ARATH	A8MQP1_ARATH	F4JTV4_ARATH
cellular_component	GO:0019773	proteasome core complex, alpha-subunit complex	4	17	0.235294	0.966373	0.112549	1	1	PSA6A_ARATH	PSA6B_ARATH	F4IIA5_ARATH	A0A1P8B073_ARATH
biological_process	GO:0048208	COPII vesicle coating	4	4	1	0.99447	0.0315247	1	1	SC16B_ARATH	MAG5_ARATH	A0A1P8BE45_ARATH	A0A1P8B9X0_ARATH
molecular_function	GO:0080043	quercetin 3-O-glucosyltransferase activity	4	64	0.0625	0.11333	0.952788	1	1	U76E3_ARATH	U76C1_ARATH	U85A1_ARATH	F4J962_ARATH
molecular_function	GO:0080044	quercetin 7-O-glucosyltransferase activity	4	56	0.0714286	0.195154	0.909175	1	1	U76E3_ARATH	U76C1_ARATH	U85A1_ARATH	F4J962_ARATH
molecular_function	GO:0043874	acireductone synthase activity	4	4	1	1	0.00019247	1	0.137	MTBC_ARATH	A0A1P8BAY5_ARATH	A0A1P8BAY8_ARATH	A0A178UQC1_ARATH
molecular_function	GO:0046570	methylthioribulose 1-phosphate dehydratase activity	4	4	1	1	0.00019247	1	0.137	MTBC_ARATH	A0A1P8BAY5_ARATH	F4JYQ6_ARATH	F4JYQ5_ARATH
biological_process	GO:1990918	double-strand break repair involved in meiotic recombination	4	5	0.8	0.999978	0.000853309	1	0.647	A0A1P8AV25_ARATH	F4IHC3_ARATH	F4HUN8_ARATH	F4JIJ1_ARATH
molecular_function	GO:0061666	UFM1 ligase activity	4	4	1	1	0.00019247	1	0.137	UFL1_ARATH	F4J7Z8_ARATH	F4J7Z6_ARATH	A0A1I9LTL2_ARATH
biological_process	GO:1905037	autophagosome organization	4	4	1	0.999997	1.65526e-05	1	0.018	TRF1A_ARATH	TRF1B_ARATH	ATG1B_ARATH	ATG1C_ARATH
cellular_component	GO:0005881	cytoplasmic microtubule	4	9	0.444444	0.970317	0.0653673	1	1	CLASP_ARATH	Q9LEQ9_ARATH	Q9SGH3_ARATH	F4J8S4_ARATH
biological_process	GO:0000077	DNA damage checkpoint signaling	4	8	0.5	1	6.93405e-07	1	0.001	NAC8_ARATH	Q9CAP6_ARATH	Q058K5_ARATH	F4J7B9_ARATH
molecular_function	GO:0050302	indole-3-acetaldehyde oxidase activity	4	6	0.666667	0.999877	0.00237003	1	0.834	ALDO4_ARATH	ALDO1_ARATH	ALDO2_ARATH	ALDO3_ARATH
cellular_component	GO:0005815	microtubule organizing center	4	17	0.235294	1	4.40606e-07	1	0	A0A1I9LLT7_ARATH	Q940S9_ARATH	F4J4K6_ARATH	A0A1I9LLT8_ARATH
molecular_function	GO:0003885	D-arabinono-1,4-lactone oxidase activity	4	9	0.444444	0.998107	0.0148587	1	1	GGLO2_ARATH	GGLO4_ARATH	GGLO5_ARATH	GGLO6_ARATH
molecular_function	GO:0050105	L-gulonolactone oxidase activity	4	7	0.571429	0.999613	0.00501391	1	0.959	GGLO2_ARATH	GGLO4_ARATH	GGLO5_ARATH	GGLO6_ARATH
molecular_function	GO:0016832	aldehyde-lyase activity	4	6	0.666667	0.62775	0.580309	1	1	A0A1P8AVD8_ARATH	Q8VYC5_ARATH	B3H739_ARATH	F4IAP5_ARATH
biological_process	GO:0006384	transcription initiation from RNA polymerase III promoter	4	22	0.181818	0.955109	0.123787	1	1	Q94HW6_ARATH	A0A1P8AML5_ARATH	F4I7J9_ARATH	F4I7K0_ARATH
cellular_component	GO:0000127	transcription factor TFIIIC complex	4	18	0.222222	0.957588	0.132587	1	1	Q94HW6_ARATH	A0A1P8AML5_ARATH	F4I7J9_ARATH	F4I7K0_ARATH
molecular_function	GO:0098599	palmitoyl hydrolase activity	4	5	0.8	0.998107	0.0148587	1	1	Q84JI7_ARATH	Q9LVS4_ARATH	Q9LY31_ARATH	A0A1P8B5G7_ARATH
cellular_component	GO:0030896	checkpoint clamp complex	4	5	0.8	0.999983	0.000700121	1	0.148	Q709F6_ARATH	Q058K5_ARATH	F4J7B9_ARATH	F4J7B7_ARATH
molecular_function	GO:0004518	nuclease activity	3	27	0.111111	0.987552	0.017584	1	1	C3H65_ARATH	A0A1I9LSV8_ARATH	F4IUS5_ARATH
molecular_function	GO:0005546	phosphatidylinositol-4,5-bisphosphate binding	3	27	0.111111	0.604254	0.631993	1	1	SEC3A_ARATH	SEC3B_ARATH	P4KA1_ARATH
biological_process	GO:0010183	pollen tube guidance	3	37	0.0810811	0.355534	0.825017	1	1	MIK2_ARATH	PRK6_ARATH	MAA3_ARATH
biological_process	GO:0046739	transport of virus in multicellular host	3	5	0.6	0.956999	0.158343	1	1	PDLP1_ARATH	PDLP2_ARATH	PDLP3_ARATH
biological_process	GO:0009749	response to glucose	3	46	0.0652174	0.348276	0.78871	1	1	FLZ8_ARATH	SAG12_ARATH	Q8VYM7_ARATH
biological_process	GO:0002221	pattern recognition receptor signaling pathway	3	16	0.1875	0.719726	0.516055	1	1	M3K3A_ARATH	BIK1_ARATH	LRK62_ARATH
biological_process	GO:0072593	reactive oxygen species metabolic process	3	16	0.1875	0.0133374	0.993251	0.998	1	CRK2_ARATH	ATA15_ARATH	Q9FJC9_ARATH
molecular_function	GO:0070300	phosphatidic acid binding	3	17	0.176471	0.868488	0.323899	1	1	PDPK1_ARATH	P4KA1_ARATH	PRAF1_ARATH
cellular_component	GO:0030176	integral component of endoplasmic reticulum membrane	3	57	0.0526316	0.0743556	0.966092	1	1	UTR5B_ARATH	RBL15_ARATH	ECA1_ARATH
biological_process	GO:0006520	cellular amino acid metabolic process	3	56	0.0535714	0.00158597	0.999012	0.483	1	1A15_ARATH	Q8S9L3_ARATH	F4JTK8_ARATH
biological_process	GO:0007031	peroxisome organization	3	26	0.115385	0.500785	0.677331	1	1	PEX14_ARATH	AB2D_ARATH	AB1D_ARATH
biological_process	GO:0007005	mitochondrion organization	3	41	0.0731707	0.230221	0.834886	1	1	Y5520_ARATH	CLU_ARATH	F4J5S0_ARATH
biological_process	GO:0048015	phosphatidylinositol-mediated signaling	3	18	0.166667	0.848029	0.354553	1	1	P4KA1_ARATH	PLCD4_ARATH	A0A1P8AWA3_ARATH
biological_process	GO:0006541	glutamine metabolic process	3	44	0.0681818	0.295666	0.836399	1	1	CARB_ARATH	GFAT1_ARATH	F4JBH6_ARATH
biological_process	GO:0048825	cotyledon development	3	38	0.0789474	0.721903	0.429681	1	1	PDF2_ARATH	GIF1_ARATH	F4JU14_ARATH
molecular_function	GO:0003756	protein disulfide isomerase activity	3	26	0.115385	0.632306	0.605743	1	1	PDI11_ARATH	PDI12_ARATH	F4HZN9_ARATH
biological_process	GO:0043067	regulation of programmed cell death	3	21	0.142857	0.983721	0.0344205	1	1	PDI11_ARATH	BRG1_ARATH	ASHH2_ARATH
biological_process	GO:0010244	response to low fluence blue light stimulus by blue low-fluence system	3	8	0.375	0.991081	0.0572398	1	1	PHYB_ARATH	PIF5_ARATH	PIF4_ARATH
molecular_function	GO:0030570	pectate lyase activity	3	34	0.0882353	0.419691	0.781214	1	1	PLY12_ARATH	Q9SF49_ARATH	Q9FY87_ARATH
biological_process	GO:0015908	fatty acid transport	3	6	0.5	0.99981	0.00131591	1	0.767	LTG15_ARATH	FAX1_ARATH	AB11G_ARATH
molecular_function	GO:0015386	potassium:proton antiporter activity	3	12	0.25	0.956242	0.160229	1	1	KEA2_ARATH	KEA1_ARATH	F4JHE9_ARATH
molecular_function	GO:0016747	acyltransferase activity, transferring groups other than amino-acyl groups	3	99	0.030303	0.000124381	0.999938	0.014	1	Q9S808_ARATH	Q9FJN0_ARATH	A0A1P8B6E6_ARATH
biological_process	GO:0006863	purine nucleobase transport	3	19	0.157895	0.773564	0.453631	1	1	PUP7_ARATH	PUP8_ARATH	PUP12_ARATH
molecular_function	GO:0003993	acid phosphatase activity	3	53	0.0566038	0.0982775	0.964885	1	1	PPA28_ARATH	PPA29_ARATH	Q9FNC4_ARATH
biological_process	GO:0000462	maturation of SSU-rRNA from tricistronic rRNA transcript (SSU-rRNA, 5.8S rRNA, LSU-rRNA)	3	30	0.1	0.355534	0.825017	1	1	HEAT1_ARATH	NOF1_ARATH	Q9ASU6_ARATH
biological_process	GO:0009742	brassinosteroid mediated signaling pathway	3	91	0.032967	0.00243014	0.999473	0.639	1	BSK4_ARATH	WRK70_ARATH	F4K9L3_ARATH
cellular_component	GO:0005685	U1 snRNP	3	28	0.107143	0.61918	0.617355	1	1	PR39B_ARATH	PR40A_ARATH	PR40B_ARATH
cellular_component	GO:0005682	U5 snRNP	3	21	0.142857	0.799913	0.419574	1	1	PRP8A_ARATH	PRP8B_ARATH	F4HWZ0_ARATH
biological_process	GO:0009058	biosynthetic process	3	64	0.046875	0.98871	0.0127561	1	1	AAT1_ARATH	Q9CAP1_ARATH	F4IM97_ARATH
biological_process	GO:0010072	primary shoot apical meristem specification	3	14	0.214286	0.927983	0.220768	1	1	VCS_ARATH	TPR4_ARATH	ATHB8_ARATH
molecular_function	GO:0008308	voltage-gated anion channel activity	3	21	0.142857	0.373158	0.813373	1	1	SLAH3_ARATH	SLAH4_ARATH	A0A2H1ZE94_ARATH
molecular_function	GO:0019904	protein domain specific binding	3	65	0.0461538	0.0788029	0.969216	1	1	RBL11_ARATH	CPNB1_ARATH	Q42139_ARATH
molecular_function	GO:0015078	proton transmembrane transporter activity	3	37	0.0810811	0.00338015	0.998531	0.463	1	ATP61_ARATH	Q42139_ARATH	A0A178U7J2_ARATH
biological_process	GO:0007034	vacuolar transport	3	23	0.130435	0.993059	0.01323	1	1	VSR1_ARATH	VPS51_ARATH	A0A1P8AZU4_ARATH
biological_process	GO:0030968	endoplasmic reticulum unfolded protein response	3	27	0.111111	0.473851	0.741168	1	1	RBL15_ARATH	IAN4_ARATH	OS9_ARATH
biological_process	GO:0006807	nitrogen compound metabolic process	3	31	0.0967742	1	4.47919e-07	1	0.001	PTR1_ARATH	CARB_ARATH	Q9FKZ6_ARATH
biological_process	GO:0048359	mucilage metabolic process involved in seed coat development	3	7	0.428571	0.998253	0.00789394	1	1	SBT17_ARATH	LUH_ARATH	LEUNG_ARATH
molecular_function	GO:0005315	inorganic phosphate transmembrane transporter activity	3	20	0.15	0.796696	0.424751	1	1	PHT21_ARATH	ANTR1_ARATH	ANTR2_ARATH
molecular_function	GO:0008113	peptide-methionine (S)-S-oxide reductase activity	3	6	0.5	0.99763	0.0248242	1	1	MSRA1_ARATH	MSRA3_ARATH	A0A1P8BF28_ARATH
molecular_function	GO:0003951	NAD+ kinase activity	3	24	0.125	0.688494	0.54963	1	1	NADK2_ARATH	DGK6_ARATH	F4HY34_ARATH
biological_process	GO:2000031	regulation of salicylic acid mediated signaling pathway	3	33	0.0909091	0.355534	0.825017	1	1	CPSF_ARATH	WRK70_ARATH	MD20A_ARATH
cellular_component	GO:0005666	RNA polymerase III complex	3	38	0.0789474	0.375703	0.811207	1	1	NRPE1_ARATH	NRPC2_ARATH	A0A1P8B756_ARATH
molecular_function	GO:0015112	nitrate transmembrane transporter activity	3	18	0.166667	0.604254	0.631993	1	1	NRT26_ARATH	NRT23_ARATH	PTR47_ARATH
biological_process	GO:0015706	nitrate transport	3	23	0.130435	0.2585	0.884467	1	1	NRG2_ARATH	NRT26_ARATH	NRT23_ARATH
biological_process	GO:0010167	response to nitrate	3	25	0.12	0.816747	0.343383	1	1	GPMA2_ARATH	NRG2_ARATH	PTR47_ARATH
biological_process	GO:0015995	chlorophyll biosynthetic process	3	50	0.06	0.0647764	0.975496	1	1	RER5_ARATH	CHLG_ARATH	HEM13_ARATH
biological_process	GO:0048831	regulation of shoot system development	3	12	0.25	0.999365	0.00128983	1	0.758	AHK3_ARATH	P4KA1_ARATH	AHK2_ARATH
biological_process	GO:0010582	floral meristem determinacy	3	23	0.130435	0.719726	0.516055	1	1	RBLOT_ARATH	ARFC_ARATH	ERF86_ARATH
biological_process	GO:1901002	positive regulation of response to salt stress	3	12	0.25	0.956999	0.158343	1	1	CDPKT_ARATH	WRKY8_ARATH	MYB88_ARATH
biological_process	GO:0007129	homologous chromosome pairing at meiosis	3	15	0.2	0.834774	0.319121	1	1	SYCP1_ARATH	ASY1_ARATH	F4JIJ1_ARATH
biological_process	GO:0032875	regulation of DNA endoreduplication	3	26	0.115385	0.97575	0.0611893	1	1	DA1_ARATH	MB3R4_ARATH	MYB88_ARATH
cellular_component	GO:0031901	early endosome membrane	3	17	0.176471	0.887451	0.292505	1	1	VA722_ARATH	TOL6_ARATH	BIG5_ARATH
cellular_component	GO:0046540	U4/U6 x U5 tri-snRNP complex	3	37	0.0810811	0.397294	0.796451	1	1	Q8LCC7_ARATH	F4HWZ0_ARATH	F4JRD3_ARATH
biological_process	GO:0016458	obsolete gene silencing	3	12	0.25	1	6.46359e-12	1	0	PPP7I_ARATH	RFA2A_ARATH	F4IXI9_ARATH
biological_process	GO:0010928	regulation of auxin mediated signaling pathway	3	16	0.1875	0.58688	0.599134	1	1	CMKMT_ARATH	PIF5_ARATH	PIF4_ARATH
molecular_function	GO:0051787	misfolded protein binding	3	21	0.142857	0.770607	0.457311	1	1	RBL15_ARATH	Q8L745_ARATH	F4JWQ4_ARATH
biological_process	GO:0010588	cotyledon vascular tissue pattern formation	3	17	0.176471	0.870432	0.320789	1	1	AB14G_ARATH	ZWIP6_ARATH	AB11G_ARATH
biological_process	GO:0006312	mitotic recombination	3	9	0.333333	0.987396	0.0565104	1	1	ERCC1_ARATH	MLH1_ARATH	NBS1_ARATH
biological_process	GO:0000470	maturation of LSU-rRNA	3	25	0.12	0.255362	0.873323	1	1	Q8VYC4_ARATH	Q8LCC7_ARATH	F4JRD3_ARATH
cellular_component	GO:0010287	plastoglobule	3	61	0.0491803	0.0802455	0.972333	1	1	SCAR4_ARATH	Y5520_ARATH	AB1K7_ARATH
cellular_component	GO:0031209	SCAR complex	3	8	0.375	0.992572	0.0503019	1	1	SCAR4_ARATH	PIR_ARATH	SCAR2_ARATH
molecular_function	GO:0071933	Arp2/3 complex binding	3	5	0.6	0.999128	0.0135971	1	1	SCAR4_ARATH	SCARL_ARATH	SCAR2_ARATH
molecular_function	GO:0034237	protein kinase A regulatory subunit binding	3	5	0.6	0.999128	0.0135971	1	1	SCAR4_ARATH	SCARL_ARATH	SCAR2_ARATH
biological_process	GO:2000601	positive regulation of Arp2/3 complex-mediated actin nucleation	3	5	0.6	0.999147	0.0133906	1	1	SCAR4_ARATH	SCARL_ARATH	SCAR2_ARATH
cellular_component	GO:0000796	condensin complex	3	8	0.375	0.992572	0.0503019	1	1	SMC21_ARATH	SMC22_ARATH	CND2_ARATH
biological_process	GO:0007076	mitotic chromosome condensation	3	9	0.333333	0.985422	0.0785709	1	1	SMC21_ARATH	SMC22_ARATH	CND2_ARATH
biological_process	GO:0090306	meiotic spindle assembly	3	3	1	1	0.000188291	1	0.254	SMG7_ARATH	WAPL1_ARATH	WAPL2_ARATH
biological_process	GO:0060548	negative regulation of cell death	3	12	0.25	0.996691	0.010321	1	1	SMG7_ARATH	EXA1_ARATH	F4K518_ARATH
molecular_function	GO:0019905	syntaxin binding	3	15	0.2	0.909126	0.256275	1	1	VPS54_ARATH	Q8RXD7_ARATH	F4KAG0_ARATH
biological_process	GO:1900426	positive regulation of defense response to bacterium	3	28	0.107143	0.58061	0.653243	1	1	RIN13_ARATH	SARD1_ARATH	E70H1_ARATH
biological_process	GO:0009862	systemic acquired resistance, salicylic acid mediated signaling pathway	3	23	0.130435	0.719726	0.516055	1	1	NU205_ARATH	WRK70_ARATH	F4JUW0_ARATH
biological_process	GO:0016575	histone deacetylation	3	29	0.103448	0.680879	0.526149	1	1	SNL4_ARATH	Q8RWV9_ARATH	F4JV27_ARATH
cellular_component	GO:0009501	amyloplast	3	13	0.230769	0.985575	0.061718	1	1	TI236_ARATH	SSY4_ARATH	GLGB2_ARATH
biological_process	GO:0045010	actin nucleation	3	10	0.3	0.868369	0.271353	1	1	PIR_ARATH	FH1_ARATH	SCAR2_ARATH
biological_process	GO:0010197	polar nucleus fusion	3	30	0.1	0.526207	0.699648	1	1	SSRP1_ARATH	GFA2_ARATH	Q700D8_ARATH
molecular_function	GO:0030620	U2 snRNA binding	3	7	0.428571	0.994986	0.0396819	1	1	COIL_ARATH	PRP8A_ARATH	PRP8B_ARATH
biological_process	GO:0010105	negative regulation of ethylene-activated signaling pathway	3	22	0.136364	0.746941	0.485301	1	1	ERS1_ARATH	SAB_ARATH	MYB29_ARATH
molecular_function	GO:0070182	DNA polymerase binding	3	6	0.5	0.99763	0.0248242	1	1	RTEL1_ARATH	DPB2_ARATH	F4JIJ1_ARATH
biological_process	GO:0000725	recombinational repair	3	7	0.428571	0.994354	0.0109576	1	1	RTEL1_ARATH	F4HYI1_ARATH	A0A1P8ANI6_ARATH
molecular_function	GO:0031625	ubiquitin protein ligase binding	3	84	0.0357143	0.007965	0.99804	0.78	1	DET1_ARATH	ATL48_ARATH	ALDO3_ARATH
biological_process	GO:0032981	mitochondrial respiratory chain complex I assembly	3	26	0.115385	0.636247	0.601907	1	1	NDUAC_ARATH	Q1JPN1_ARATH	F4IZR4_ARATH
biological_process	GO:0009785	blue light signaling pathway	3	19	0.157895	0.824295	0.388087	1	1	CKL4_ARATH	ARFG_ARATH	NFYA5_ARATH
molecular_function	GO:0004714	transmembrane receptor protein tyrosine kinase activity	3	14	0.214286	0.926792	0.223195	1	1	HT1_ARATH	RLK5_ARATH	RLK6_ARATH
biological_process	GO:0010187	negative regulation of seed germination	3	24	0.125	0.692095	0.54579	1	1	GAI_ARATH	AP2L1_ARATH	RGA_ARATH
biological_process	GO:0006303	double-strand break repair via nonhomologous end joining	3	16	0.1875	0.891328	0.287044	1	1	MRE11_ARATH	DNLI4_ARATH	F4IDZ7_ARATH
biological_process	GO:0009875	pollen-pistil interaction	3	10	0.3	0.000137559	0.999959	0.047	1	M2K1_ARATH	M2K2_ARATH	MAA3_ARATH
molecular_function	GO:0016157	sucrose synthase activity	3	17	0.176471	0.868488	0.323899	1	1	SPSA3_ARATH	SUS5_ARATH	A0A2H1ZE74_ARATH
biological_process	GO:0008299	isoprenoid biosynthetic process	3	25	0.12	0.0433045	0.973488	1	1	HMDH1_ARATH	HMDH2_ARATH	F4HVE4_ARATH
molecular_function	GO:0004523	RNA-DNA hybrid ribonuclease activity	3	69	0.0434783	0.030784	0.99096	0.997	1	O64712_ARATH	Q9M1F1_ARATH	Q9FNQ6_ARATH
biological_process	GO:0016075	rRNA catabolic process	3	17	0.176471	0.608334	0.628187	1	1	DRB1_ARATH	RNC1_ARATH	A0A1P8AQD8_ARATH
biological_process	GO:0060321	acceptance of pollen	3	12	0.25	0.956999	0.158343	1	1	SEC3B_ARATH	SECAB_ARATH	F4HTA1_ARATH
biological_process	GO:0007389	pattern specification process	3	11	0.272727	0.99207	0.0131511	1	1	PLET1_ARATH	PLET2_ARATH	BLH8_ARATH
cellular_component	GO:0031902	late endosome membrane	3	26	0.115385	0.695914	0.509326	1	1	SCY2B_ARATH	FREE1_ARATH	F4J8L1_ARATH
cellular_component	GO:0000795	synaptonemal complex	3	9	0.333333	0.987799	0.0693524	1	1	MRE11_ARATH	SYCP1_ARATH	SCC11_ARATH
biological_process	GO:0051302	regulation of cell division	3	40	0.075	0.955513	0.0804082	1	1	M3KE2_ARATH	E2FB_ARATH	GSO1_ARATH
biological_process	GO:2000067	regulation of root morphogenesis	3	34	0.0882353	0.559403	0.644466	1	1	GSO1_ARATH	MYB36_ARATH	BIG5_ARATH
biological_process	GO:0050826	response to freezing	3	24	0.125	0.911765	0.203252	1	1	LEA7_ARATH	ICE1_ARATH	CMTA1_ARATH
molecular_function	GO:0019887	protein kinase regulator activity	3	22	0.136364	0.00997866	0.996175	0.86	1	PV42B_ARATH	ILA_ARATH	A0A1P8AT97_ARATH
biological_process	GO:0051211	anisotropic cell growth	3	10	0.3	0.977928	0.102785	1	1	CSI3_ARATH	IQD5_ARATH	Q9C6N3_ARATH
biological_process	GO:0090333	regulation of stomatal closure	3	36	0.0833333	0.377574	0.810378	1	1	HT1_ARATH	WRK70_ARATH	GHR1_ARATH
molecular_function	GO:0009378	four-way junction helicase activity	3	8	0.375	0.990904	0.0580334	1	1	RECQ2_ARATH	RQL1_ARATH	RQL3_ARATH
cellular_component	GO:0016363	nuclear matrix	3	9	0.333333	0.987799	0.0693524	1	1	MFP1_ARATH	XPOT_ARATH	Q9S826_ARATH
biological_process	GO:0010102	lateral root morphogenesis	3	16	0.1875	0.807509	0.302155	1	1	RLK5_ARATH	ERF86_ARATH	F4KGM7_ARATH
biological_process	GO:0010584	pollen exine formation	3	31	0.0967742	0.473851	0.741168	1	1	CDKG1_ARATH	DEX1_ARATH	F4KDI6_ARATH
molecular_function	GO:0008327	methyl-CpG binding	3	20	0.15	0.796696	0.424751	1	1	MBD13_ARATH	MBD8_ARATH	MBD9_ARATH
cellular_component	GO:0030897	HOPS complex	3	8	0.375	0.992572	0.0503019	1	1	VPS39_ARATH	VA713_ARATH	F4JHM9_ARATH
molecular_function	GO:0016413	O-acetyltransferase activity	3	45	0.0666667	0.123965	0.953575	1	1	TBL39_ARATH	TBL17_ARATH	TBL27_ARATH
biological_process	GO:0006997	nucleus organization	3	14	0.214286	0.824026	0.295858	1	1	CRWN4_ARATH	NUP1_ARATH	F4JXK3_ARATH
molecular_function	GO:0008420	RNA polymerase II CTD heptapeptide repeat phosphatase activity	3	22	0.136364	0.743754	0.489058	1	1	CPL3_ARATH	A0A1P8B2G0_ARATH	F4KHG9_ARATH
cellular_component	GO:0016282	eukaryotic 43S preinitiation complex	3	23	0.130435	0.750315	0.480474	1	1	EIF3A_ARATH	EIF3D_ARATH	F4J1N5_ARATH
cellular_component	GO:0033290	eukaryotic 48S preinitiation complex	3	25	0.12	0.698503	0.538172	1	1	EIF3A_ARATH	EIF3D_ARATH	F4J1N5_ARATH
cellular_component	GO:0005852	eukaryotic translation initiation factor 3 complex	3	20	0.15	0.72461	0.509771	1	1	EIF3A_ARATH	EIF3D_ARATH	F4J1N5_ARATH
biological_process	GO:0001732	formation of cytoplasmic translation initiation complex	3	28	0.107143	0.58061	0.653243	1	1	EIF3A_ARATH	EIF3D_ARATH	F4J1N5_ARATH
biological_process	GO:0009933	meristem structural organization	3	20	0.15	0.697845	0.437622	1	1	KTI12_ARATH	TEB_ARATH	F4IIV5_ARATH
biological_process	GO:0009787	regulation of abscisic acid-activated signaling pathway	3	20	0.15	0.619151	0.489511	1	1	GRDP1_ARATH	CMKMT_ARATH	MYB96_ARATH
cellular_component	GO:0005844	polysome	3	11	0.272727	0.00521392	0.99856	0.369	1	LRP1B_ARATH	LRP1C_ARATH	XRN4_ARATH
biological_process	GO:0005983	starch catabolic process	3	18	0.166667	0.848029	0.354553	1	1	PULA1_ARATH	ISOA3_ARATH	DPE2_ARATH
biological_process	GO:0090698	post-embryonic plant morphogenesis	3	10	0.3	0.897203	0.144906	1	1	LSH2_ARATH	LSH7_ARATH	LSH9_ARATH
biological_process	GO:0006108	malate metabolic process	3	27	0.111111	0.608334	0.628187	1	1	MAOP4_ARATH	FUM1_ARATH	FUM2_ARATH
molecular_function	GO:0004708	MAP kinase kinase activity	3	12	0.25	0.956242	0.160229	1	1	M2K1_ARATH	M2K2_ARATH	MPS1_ARATH
biological_process	GO:0060918	auxin transport	3	22	0.136364	0.273516	0.812111	1	1	M2K2_ARATH	MPK10_ARATH	F4KGM7_ARATH
cellular_component	GO:0045263	proton-transporting ATP synthase complex, coupling factor F(o)	3	16	0.1875	0.698503	0.538172	1	1	ATP61_ARATH	Q42139_ARATH	A0A178U7J2_ARATH
cellular_component	GO:0000307	cyclin-dependent protein kinase holoenzyme complex	3	57	0.0526316	0.165292	0.92562	1	1	Q9FKV9_ARATH	Q9LNN0_ARATH	F4I854_ARATH
biological_process	GO:0051289	protein homotetramerization	3	9	0.333333	0.985422	0.0785709	1	1	MGL_ARATH	AARE_ARATH	MYC2_ARATH
cellular_component	GO:0071004	U2-type prespliceosome	3	29	0.103448	0.592829	0.641607	1	1	PR39B_ARATH	PR40A_ARATH	PR40B_ARATH
molecular_function	GO:0016985	mannan endo-1,4-beta-mannosidase activity	3	18	0.166667	0.845825	0.357844	1	1	Q9LTM8_ARATH	A0A1I9LMY2_ARATH	A0A1I9LMY1_ARATH
cellular_component	GO:0000792	heterochromatin	3	12	0.25	0.938282	0.198983	1	1	NRPD2_ARATH	AGDP1_ARATH	EDM2_ARATH
biological_process	GO:0045995	regulation of embryonic development	3	12	0.25	0.910559	0.253599	1	1	LUH_ARATH	SYGM2_ARATH	LEUNG_ARATH
biological_process	GO:0009850	auxin metabolic process	3	12	0.25	0.394191	0.729724	1	1	ARFC_ARATH	RGLG2_ARATH	AGO1_ARATH
molecular_function	GO:0004491	methylmalonate-semialdehyde dehydrogenase (acylating) activity	3	3	1	1	0.00163482	1	0.706	MMSA_ARATH	A8MQR6_ARATH	A8MQH4_ARATH
biological_process	GO:0006491	N-glycan processing	3	10	0.3	0.977928	0.102785	1	1	MNS2_ARATH	PSL5_ARATH	MGAT1_ARATH
biological_process	GO:0016126	sterol biosynthetic process	3	54	0.0555556	0.0859895	0.97005	1	1	HMDH1_ARATH	PMK_ARATH	HMDH2_ARATH
cellular_component	GO:0000776	kinetochore	3	18	0.166667	0.890254	0.237403	1	1	MPS1_ARATH	HTR12_ARATH	KN14C_ARATH
molecular_function	GO:0016616	oxidoreductase activity, acting on the CH-OH group of donors, NAD or NADP as acceptor	3	54	0.0555556	0.000161681	0.999946	0.023	1	CADH2_ARATH	GLYR2_ARATH	CADH3_ARATH
molecular_function	GO:0004001	adenosine kinase activity	3	3	1	1	0.00163482	1	0.706	ADK2_ARATH	ADK1_ARATH	A0A1P8BAP0_ARATH
biological_process	GO:0044209	AMP salvage	3	11	0.272727	0.968475	0.129507	1	1	ADK2_ARATH	ADK1_ARATH	A0A1P8BAP0_ARATH
biological_process	GO:0010047	fruit dehiscence	3	11	0.272727	0.968475	0.129507	1	1	NAC12_ARATH	NAC43_ARATH	Q9M035_ARATH
molecular_function	GO:0005200	structural constituent of cytoskeleton	3	32	0.09375	0.469393	0.74461	1	1	TBG2_ARATH	TBG1_ARATH	ARP8_ARATH
biological_process	GO:0010048	vernalization response	3	16	0.1875	0.923831	0.20059	1	1	VIP4_ARATH	VIN3_ARATH	A0A1R7T397_ARATH
biological_process	GO:0016973	poly(A)+ mRNA export from nucleus	3	14	0.214286	0.927983	0.220768	1	1	NUP1_ARATH	NU133_ARATH	NUA_ARATH
biological_process	GO:0010256	endomembrane system organization	3	18	0.166667	0.995443	0.009011	1	1	FAB1A_ARATH	FAB1B_ARATH	DMP3_ARATH
biological_process	GO:0043068	positive regulation of programmed cell death	3	15	0.2	0.893364	0.253059	1	1	CPSF_ARATH	E2FC_ARATH	MYB65_ARATH
molecular_function	GO:0004521	endoribonuclease activity	3	30	0.1	0.535923	0.563719	1	1	CPSF_ARATH	AGO1_ARATH	ENDO2_ARATH
molecular_function	GO:0004176	ATP-dependent peptidase activity	3	50	0.06	0.144163	0.944229	1	1	FTSH5_ARATH	CLPP4_ARATH	FTSH1_ARATH
molecular_function	GO:0003910	DNA ligase (ATP) activity	3	6	0.5	0.99763	0.0248242	1	1	DNLI1_ARATH	DNLI4_ARATH	A0A1P8BHE2_ARATH
biological_process	GO:0071897	DNA biosynthetic process	3	7	0.428571	0.998025	0.00624933	1	1	DNLI1_ARATH	DNLI4_ARATH	A0A1P8BG35_ARATH
biological_process	GO:0015074	DNA integration	3	5	0.6	0.999147	0.0133906	1	1	POLR2_ARATH	VIP2_ARATH	POLR1_ARATH
molecular_function	GO:0052658	inositol-1,4,5-trisphosphate 5-phosphatase activity	3	7	0.428571	0.994986	0.0396819	1	1	IP5PC_ARATH	IP5PE_ARATH	F4IRT2_ARATH
molecular_function	GO:0004439	phosphatidylinositol-4,5-bisphosphate 5-phosphatase activity	3	18	0.166667	0.845825	0.357844	1	1	IP5PC_ARATH	IP5PE_ARATH	F4IRT2_ARATH
molecular_function	GO:0017116	single-stranded DNA helicase activity	3	4	0.75	0.999808	0.00596189	1	0.991	JHS1_ARATH	A0A1P8ASU0_ARATH	F4HXR5_ARATH
biological_process	GO:0033567	DNA replication, Okazaki fragment processing	3	3	1	1	0.00160827	1	0.873	JHS1_ARATH	A0A1P8ASU0_ARATH	F4HXR5_ARATH
biological_process	GO:0010508	positive regulation of autophagy	3	6	0.5	0.985422	0.0785709	1	1	WRK33_ARATH	BAG6_ARATH	AT18A_ARATH
biological_process	GO:0080175	phragmoplast microtubule organization	3	4	0.75	0.999623	0.00491355	1	0.996	KN12A_ARATH	KN12B_ARATH	KN12D_ARATH
cellular_component	GO:0072686	mitotic spindle	3	21	0.142857	0.750315	0.480474	1	1	ESP1_ARATH	TPX2_ARATH	F4K9U0_ARATH
cellular_component	GO:0017119	Golgi transport complex	3	20	0.15	0.823491	0.388219	1	1	VSR1_ARATH	VSR6_ARATH	F4KCR8_ARATH
biological_process	GO:0031408	oxylipin biosynthetic process	3	25	0.12	0.664216	0.574428	1	1	LOX4_ARATH	LOX3_ARATH	LOX6_ARATH
molecular_function	GO:0042910	xenobiotic transmembrane transporter activity	3	85	0.0352941	0.0051498	0.998583	0.61	1	DTX34_ARATH	DTX44_ARATH	DTX31_ARATH
biological_process	GO:0006473	protein acetylation	3	5	0.6	0.99607	0.00882913	1	1	HAC5_ARATH	HAC12_ARATH	F4IDH2_ARATH
biological_process	GO:1900036	positive regulation of cellular response to heat	3	6	0.5	0.997679	0.0244598	1	1	ISW2_ARATH	BRM_ARATH	CHR17_ARATH
biological_process	GO:2000762	regulation of phenylpropanoid metabolic process	3	15	0.2	0.796748	0.391666	1	1	FBK30_ARATH	MD33A_ARATH	SKI20_ARATH
biological_process	GO:0007155	cell adhesion	3	9	0.333333	0.986283	0.0511585	1	1	GNOM_ARATH	Q67ZD0_ARATH	F4K306_ARATH
biological_process	GO:0016998	cell wall macromolecule catabolic process	3	22	0.136364	0.27614	0.874255	1	1	CHI59_ARATH	CHI5_ARATH	CHI58_ARATH
molecular_function	GO:0005227	calcium activated cation channel activity	3	29	0.103448	0.548905	0.68076	1	1	CSC1_ARATH	CSCLA_ARATH	A0A1P8ATL6_ARATH
biological_process	GO:0006116	NADH oxidation	3	13	0.230769	0.927983	0.220768	1	1	NDB2_ARATH	NDB4_ARATH	F4JGL5_ARATH
biological_process	GO:0006607	NLS-bearing protein import into nucleus	3	13	0.230769	0.94349	0.188893	1	1	IMPA4_ARATH	IMPA7_ARATH	IMPA6_ARATH
biological_process	GO:0071260	cellular response to mechanical stimulus	3	3	1	1	0.00160827	1	0.873	GLR34_ARATH	MCAC1_ARATH	Y5586_ARATH
biological_process	GO:0070370	cellular heat acclimation	3	11	0.272727	0.968475	0.129507	1	1	XRN4_ARATH	WRK33_ARATH	WRK25_ARATH
biological_process	GO:0090436	leaf pavement cell development	3	6	0.5	0.997679	0.0244598	1	1	IQD5_ARATH	MYO5_ARATH	EDM2_ARATH
biological_process	GO:0010216	maintenance of DNA methylation	3	13	0.230769	0.94349	0.188893	1	1	DCL2_ARATH	DCL3_ARATH	DML3_ARATH
biological_process	GO:0071577	zinc ion transmembrane transport	3	22	0.136364	0.719726	0.516055	1	1	ZIP11_ARATH	ZIP4_ARATH	IRT3_ARATH
biological_process	GO:0043086	negative regulation of catalytic activity	3	40	0.075	0.397665	0.740991	1	1	Q2V441_ARATH	Q9FHN2_ARATH	Q9LJX2_ARATH
molecular_function	GO:0000987	cis-regulatory region sequence-specific DNA binding	3	24	0.125	0.999592	0.000718176	1	0.293	TCP20_ARATH	ICE1_ARATH	Q84TG2_ARATH
biological_process	GO:0010030	positive regulation of seed germination	3	21	0.142857	0.773564	0.453631	1	1	ARS1_ARATH	DOF25_ARATH	F4JJ27_ARATH
biological_process	GO:0006346	DNA methylation-dependent heterochromatin assembly	3	8	0.375	0.968475	0.129507	1	1	DDM1_ARATH	SAHH1_ARATH	AGDP1_ARATH
biological_process	GO:0006571	tyrosine biosynthetic process	3	7	0.428571	0.995086	0.0391195	1	1	TYRA1_ARATH	A0A1P8BET1_ARATH	A0A1P8BET3_ARATH
molecular_function	GO:0003747	translation release factor activity	3	13	0.230769	0.868488	0.323899	1	1	ERF1X_ARATH	ERF1Y_ARATH	ERF1Z_ARATH
molecular_function	GO:0016149	translation release factor activity, codon specific	3	8	0.375	0.990904	0.0580334	1	1	ERF1X_ARATH	ERF1Y_ARATH	ERF1Z_ARATH
biological_process	GO:0006415	translational termination	3	13	0.230769	0.79941	0.421175	1	1	ERF1X_ARATH	ERF1Y_ARATH	ERF1Z_ARATH
biological_process	GO:0071249	cellular response to nitrate	3	11	0.272727	0.968475	0.129507	1	1	NRG2_ARATH	NRT26_ARATH	NRT23_ARATH
cellular_component	GO:0010168	ER body	3	12	0.25	0.96349	0.141562	1	1	MEB1_ARATH	Y4554_ARATH	Q0IGM5_ARATH
biological_process	GO:0006353	DNA-templated transcription, termination	3	58	0.0517241	0.0810248	0.968197	1	1	RHON1_ARATH	A0A1P8AM09_ARATH	A0A1P8AM12_ARATH
cellular_component	GO:0030125	clathrin vesicle coat	3	11	0.272727	0.750315	0.480474	1	1	EPN2_ARATH	EPN3_ARATH	CLC3_ARATH
cellular_component	GO:0000159	protein phosphatase type 2A complex	3	29	0.103448	0.592829	0.641607	1	1	2AAA_ARATH	2AAB_ARATH	2AAG_ARATH
biological_process	GO:0031930	mitochondria-nucleus signaling pathway	3	12	0.25	0.956999	0.158343	1	1	PPR47_ARATH	MYB29_ARATH	ABI3_ARATH
molecular_function	GO:0016165	linoleate 13S-lipoxygenase activity	3	4	0.75	0.999808	0.00596189	1	0.991	LOX4_ARATH	LOX3_ARATH	LOX6_ARATH
molecular_function	GO:0016702	oxidoreductase activity, acting on single donors with incorporation of molecular oxygen, incorporation of two atoms of oxygen	3	14	0.214286	0.495303	0.682087	1	1	LOX4_ARATH	LOX3_ARATH	LOX6_ARATH
biological_process	GO:0034440	lipid oxidation	3	7	0.428571	0.904372	0.172089	1	1	LOX4_ARATH	LOX3_ARATH	LOX6_ARATH
biological_process	GO:2000024	regulation of leaf development	3	15	0.2	0.989573	0.0367023	1	1	LUH_ARATH	LEUNG_ARATH	EDM2_ARATH
biological_process	GO:0000281	mitotic cytokinesis	3	3	1	0.971427	0.0698869	1	1	KN5A_ARATH	KN12C_ARATH	KN12D_ARATH
molecular_function	GO:0000014	single-stranded DNA endodeoxyribonuclease activity	3	10	0.3	0.977515	0.104107	1	1	MRE11_ARATH	XPF_ARATH	ENDO2_ARATH
biological_process	GO:0010608	posttranscriptional regulation of gene expression	3	26	0.115385	1	1.55921e-08	1	0	PUM3_ARATH	PUM5_ARATH	PUM6_ARATH
cellular_component	GO:0045252	oxoglutarate dehydrogenase complex	3	6	0.5	0.998086	0.0213019	1	1	ODO2B_ARATH	Q9FLH2_ARATH	F4IWV2_ARATH
biological_process	GO:0033512	L-lysine catabolic process to acetyl-CoA via saccharopine	3	4	0.75	0.999812	0.00586821	1	1	ODO2B_ARATH	AASS_ARATH	F4JVY8_ARATH
molecular_function	GO:0016760	cellulose synthase (UDP-forming) activity	3	39	0.0769231	0.309839	0.854035	1	1	CESA8_ARATH	CSLD1_ARATH	CESA1_ARATH
biological_process	GO:0009833	plant-type primary cell wall biogenesis	3	28	0.107143	0.58061	0.653243	1	1	CESA8_ARATH	CSLD1_ARATH	CESA1_ARATH
biological_process	GO:0032446	protein modification by small protein conjugation	3	11	0.272727	0.267158	0.770766	1	1	ATG7_ARATH	SAE2_ARATH	AXL1_ARATH
molecular_function	GO:0005216	ion channel activity	3	23	0.130435	0.270736	0.794562	1	1	OEP37_ARATH	F4II92_ARATH	F4II93_ARATH
biological_process	GO:0106167	extracellular ATP signaling	3	8	0.375	0.991081	0.0572398	1	1	MYC2_ARATH	MYC3_ARATH	CMTA3_ARATH
molecular_function	GO:0005319	lipid transporter activity	3	20	0.15	0.853651	0.237493	1	1	LTG15_ARATH	AB5A_ARATH	F4I9G5_ARATH
biological_process	GO:0080117	secondary growth	3	4	0.75	0.997679	0.0244598	1	1	CKI1_ARATH	AHK3_ARATH	AHK2_ARATH
cellular_component	GO:0034399	nuclear periphery	3	9	0.333333	0.998747	0.00597495	1	0.807	CRWN4_ARATH	NUP1_ARATH	SAC3B_ARATH
biological_process	GO:1902066	regulation of cell wall pectin metabolic process	3	5	0.6	0.999147	0.0133906	1	1	MED16_ARATH	LUH_ARATH	DOF57_ARATH
biological_process	GO:0006282	regulation of DNA repair	3	15	0.2	0.961156	0.101705	1	1	MORC6_ARATH	PARG1_ARATH	F4J7B7_ARATH
molecular_function	GO:0008878	glucose-1-phosphate adenylyltransferase activity	3	7	0.428571	0.994986	0.0396819	1	1	GLGL1_ARATH	GLGL2_ARATH	GLGS_ARATH
biological_process	GO:0010106	cellular response to iron ion starvation	3	8	0.375	0.991081	0.0572398	1	1	BH047_ARATH	S40A2_ARATH	BTSL1_ARATH
cellular_component	GO:0090575	RNA polymerase II transcription regulator complex	3	22	0.136364	0.958286	0.07002	1	1	E2FB_ARATH	E2FC_ARATH	E2FE_ARATH
biological_process	GO:0051205	protein insertion into membrane	3	8	0.375	0.689987	0.478026	1	1	ALB4_ARATH	OXA1_ARATH	ALB33_ARATH
biological_process	GO:1902183	regulation of shoot apical meristem development	3	8	0.375	0.977928	0.102785	1	1	AGO10_ARATH	LUH_ARATH	LEUNG_ARATH
biological_process	GO:0080187	floral organ senescence	3	6	0.5	0.997679	0.0244598	1	1	AGL42_ARATH	SAG12_ARATH	WRK70_ARATH
cellular_component	GO:0030014	CCR4-NOT complex	3	18	0.166667	0.999965	0.000148848	1	0.027	Q9M1E4_ARATH	F4JXH7_ARATH	F4JXH8_ARATH
cellular_component	GO:1990316	Atg1/ULK1 kinase complex	3	4	0.75	0.999846	0.0050633	1	0.775	ATG11_ARATH	AT13A_ARATH	F4IXZ6_ARATH
biological_process	GO:0034727	piecemeal microautophagy of the nucleus	3	6	0.5	0.997679	0.0244598	1	1	ATG11_ARATH	ATG7_ARATH	AT13A_ARATH
biological_process	GO:0006497	protein lipidation	3	6	0.5	0.262538	0.83437	1	1	ATG7_ARATH	AT18D_ARATH	AT18A_ARATH
biological_process	GO:0090567	reproductive shoot system development	3	3	1	0.999994	9.83199e-06	1	0.007	BZP29_ARATH	BZP30_ARATH	B3H7M2_ARATH
molecular_function	GO:0003906	DNA-(apurinic or apyrimidinic site) endonuclease activity	3	10	0.3	0.967903	0.131111	1	1	DME_ARATH	ROS1_ARATH	APE2_ARATH
cellular_component	GO:0018444	translation release factor complex	3	4	0.75	0.999846	0.0050633	1	0.775	ERF1X_ARATH	ERF1Y_ARATH	ERF1Z_ARATH
molecular_function	GO:1990825	sequence-specific mRNA binding	3	7	0.428571	0.994986	0.0396819	1	1	ERF1X_ARATH	ERF1Y_ARATH	ERF1Z_ARATH
biological_process	GO:0002184	cytoplasmic translational termination	3	4	0.75	0.999812	0.00586821	1	1	ERF1X_ARATH	ERF1Y_ARATH	ERF1Z_ARATH
molecular_function	GO:0019888	protein phosphatase regulator activity	3	38	0.0789474	0.11333	0.952788	1	1	2AAA_ARATH	2AAB_ARATH	2AAG_ARATH
biological_process	GO:0016197	endosomal transport	3	12	0.25	0.999999	4.25784e-06	1	0.005	EHD1_ARATH	Q9LM78_ARATH	F4HY32_ARATH
molecular_function	GO:0004605	phosphatidate cytidylyltransferase activity	3	11	0.272727	0.967903	0.131111	1	1	CDS2_ARATH	F4JL60_ARATH	F4JL62_ARATH
biological_process	GO:0032886	regulation of microtubule-based process	3	3	1	0.999571	0.00156152	1	0.792	KINUA_ARATH	A0A1I9LP88_ARATH	F4IC87_ARATH
cellular_component	GO:0045239	tricarboxylic acid cycle enzyme complex	3	4	0.75	0.997793	0.0107863	1	0.922	FUM1_ARATH	FUM2_ARATH	A0A1P8BDR1_ARATH
molecular_function	GO:0004333	fumarate hydratase activity	3	4	0.75	0.999808	0.00596189	1	0.991	FUM1_ARATH	FUM2_ARATH	A0A1P8BDR1_ARATH
biological_process	GO:0006106	fumarate metabolic process	3	4	0.75	0.999812	0.00586821	1	1	FUM1_ARATH	FUM2_ARATH	A0A1P8BDR1_ARATH
biological_process	GO:0010262	somatic embryogenesis	3	13	0.230769	0.94349	0.188893	1	1	CHI5_ARATH	NFYA5_ARATH	NFYA6_ARATH
cellular_component	GO:0000923	equatorial microtubule organizing center	3	6	0.5	0.998086	0.0213019	1	1	GACP2_ARATH	GACP3_ARATH	GACP4_ARATH
biological_process	GO:0045132	meiotic chromosome segregation	3	4	0.75	0.999975	8.05277e-05	1	0.103	NUF2_ARATH	WAPL1_ARATH	WAPL2_ARATH
biological_process	GO:0007062	sister chromatid cohesion	3	16	0.1875	0.999958	0.000140656	1	0.174	SCC11_ARATH	SMC1_ARATH	MCMBP_ARATH
molecular_function	GO:0008080	N-acetyltransferase activity	3	38	0.0789474	0.990661	0.0195833	1	1	Q9ZV08_ARATH	A0A1I9LNP2_ARATH	A0A1I9LNP0_ARATH
cellular_component	GO:0030870	Mre11 complex	3	4	0.75	0.999846	0.0050633	1	0.775	MRE11_ARATH	NBS1_ARATH	A0A1P8BB63_ARATH
cellular_component	GO:0001401	SAM complex	3	9	0.333333	0.987799	0.0693524	1	1	OEP80_ARATH	Q9FFG3_ARATH	Q9SRL6_ARATH
biological_process	GO:0000380	alternative mRNA splicing, via spliceosome	3	14	0.214286	0.909258	0.226436	1	1	PRP8A_ARATH	SAC3A_ARATH	Q67ZZ1_ARATH
biological_process	GO:1901703	protein localization involved in auxin polar transport	3	14	0.214286	0.927983	0.220768	1	1	WRK23_ARATH	ALA5_ARATH	F4KGM7_ARATH
cellular_component	GO:0016514	SWI/SNF complex	3	13	0.230769	0.951794	0.169569	1	1	PIE1_ARATH	Q147F4_ARATH	Q8VY17_ARATH
biological_process	GO:0043486	histone exchange	3	8	0.375	0.94349	0.188893	1	1	PIE1_ARATH	F4IKF3_ARATH	Q9T073_ARATH
molecular_function	GO:0030619	U1 snRNA binding	3	6	0.5	0.99763	0.0248242	1	1	COIL_ARATH	PRP8A_ARATH	PRP8B_ARATH
molecular_function	GO:0071916	dipeptide transmembrane transporter activity	3	19	0.157895	0.821832	0.391534	1	1	PTR1_ARATH	PTR5_ARATH	PTR2_ARATH
molecular_function	GO:0042937	tripeptide transmembrane transporter activity	3	19	0.157895	0.821832	0.391534	1	1	PTR1_ARATH	PTR5_ARATH	PTR2_ARATH
biological_process	GO:0071217	cellular response to external biotic stimulus	3	3	1	1	0.00160827	1	0.873	LUH_ARATH	SEUSS_ARATH	LEUNG_ARATH
biological_process	GO:0046898	response to cycloheximide	3	5	0.6	0.999147	0.0133906	1	1	LUH_ARATH	SEUSS_ARATH	LEUNG_ARATH
biological_process	GO:0010272	response to silver ion	3	4	0.75	0.999812	0.00586821	1	1	LUH_ARATH	SEUSS_ARATH	LEUNG_ARATH
biological_process	GO:0010496	intercellular transport	3	7	0.428571	0.989955	0.0322951	1	1	AB40G_ARATH	AB30G_ARATH	AB31G_ARATH
biological_process	GO:0080168	abscisic acid transport	3	6	0.5	0.997679	0.0244598	1	1	AB40G_ARATH	AB30G_ARATH	AB31G_ARATH
biological_process	GO:0034622	protein-containing complex assembly	3	8	0.375	NA	NA	NA	NA	OEP80_ARATH	Q9FFG3_ARATH	Q9SRL6_ARATH
biological_process	GO:0045040	protein insertion into mitochondrial outer membrane	3	16	0.1875	0.891328	0.287044	1	1	OEP80_ARATH	Q9FFG3_ARATH	Q9SRL6_ARATH
biological_process	GO:0030026	cellular manganese ion homeostasis	3	16	0.1875	0.891328	0.287044	1	1	MEB1_ARATH	A0A1P8B7C6_ARATH	A0A1P8B7E1_ARATH
molecular_function	GO:0008251	tRNA-specific adenosine deaminase activity	3	5	0.6	0.999128	0.0135971	1	1	TAD1_ARATH	TAD3_ARATH	TADA_ARATH
molecular_function	GO:0097157	pre-mRNA intronic binding	3	4	0.75	0.999808	0.00596189	1	0.991	PRP8A_ARATH	PRP8B_ARATH	U1165_ARATH
biological_process	GO:0000244	spliceosomal tri-snRNP complex assembly	3	8	0.375	0.991081	0.0572398	1	1	PRP8A_ARATH	PRP8B_ARATH	Q9C711_ARATH
biological_process	GO:1904278	positive regulation of wax biosynthetic process	3	7	0.428571	0.995086	0.0391195	1	1	SKI2_ARATH	SKI3_ARATH	MYB96_ARATH
molecular_function	GO:0036002	pre-mRNA binding	3	4	0.75	0.99875	0.00602714	1	0.992	SKIP_ARATH	C3H25_ARATH	C3H53_ARATH
cellular_component	GO:0030904	retromer complex	3	10	0.3	0.999962	0.000355984	1	0.077	SNX2B_ARATH	VP35B_ARATH	F4HYH6_ARATH
biological_process	GO:0042938	dipeptide transport	3	4	0.75	0.999812	0.00586821	1	1	PTR1_ARATH	PTR5_ARATH	PTR2_ARATH
molecular_function	GO:0008193	tRNA guanylyltransferase activity	3	5	0.6	0.999128	0.0135971	1	1	THG1_ARATH	THG2_ARATH	A0A1P8B2C6_ARATH
biological_process	GO:0035195	gene silencing by miRNA	3	7	0.428571	0.999274	0.00247512	1	0.959	AGO1_ARATH	AGO7_ARATH	F4IXI9_ARATH
cellular_component	GO:0031464	Cul4A-RING E3 ubiquitin ligase complex	3	9	0.333333	0.987799	0.0693524	1	1	TAUE1_ARATH	ACSA1_ARATH	F4HQX6_ARATH
molecular_function	GO:0005274	allantoin:proton symporter activity	3	5	0.6	0.999128	0.0135971	1	1	UPS3_ARATH	UPS1_ARATH	UPS5_ARATH
molecular_function	GO:0015505	uracil:cation symporter activity	3	5	0.6	0.999128	0.0135971	1	1	UPS3_ARATH	UPS1_ARATH	UPS5_ARATH
molecular_function	GO:0102092	5-diphosphoinositol pentakisphosphate 3-kinase activity	3	7	0.428571	0.994986	0.0396819	1	1	VIP1L_ARATH	A0A178VEL3_ARATH	F4J8C7_ARATH
molecular_function	GO:0033857	diphosphoinositol-pentakisphosphate kinase activity	3	7	0.428571	0.994986	0.0396819	1	1	VIP1L_ARATH	A0A178VEL3_ARATH	F4J8C7_ARATH
molecular_function	GO:0000829	inositol heptakisphosphate kinase activity	3	7	0.428571	0.994986	0.0396819	1	1	VIP1L_ARATH	A0A178VEL3_ARATH	F4J8C7_ARATH
molecular_function	GO:0052723	inositol hexakisphosphate 1-kinase activity	3	7	0.428571	0.994986	0.0396819	1	1	VIP1L_ARATH	A0A178VEL3_ARATH	F4J8C7_ARATH
molecular_function	GO:0052724	inositol hexakisphosphate 3-kinase activity	3	7	0.428571	0.994986	0.0396819	1	1	VIP1L_ARATH	A0A178VEL3_ARATH	F4J8C7_ARATH
molecular_function	GO:0000832	inositol hexakisphosphate 5-kinase activity	3	7	0.428571	0.994986	0.0396819	1	1	VIP1L_ARATH	A0A178VEL3_ARATH	F4J8C7_ARATH
molecular_function	GO:0000827	inositol-1,3,4,5,6-pentakisphosphate kinase activity	3	7	0.428571	0.994986	0.0396819	1	1	VIP1L_ARATH	A0A178VEL3_ARATH	F4J8C7_ARATH
biological_process	GO:0045053	protein retention in Golgi apparatus	3	5	0.6	0.999147	0.0133906	1	1	A0A1I9LQ65_ARATH	F4JNE2_ARATH	A0A1P8BEE1_ARATH
biological_process	GO:0070816	phosphorylation of RNA polymerase II C-terminal domain	3	25	0.12	0.796748	0.391666	1	1	Q9FKV9_ARATH	Q9LNN0_ARATH	F4I854_ARATH
molecular_function	GO:0033730	arogenate dehydrogenase (NADP+) activity	3	4	0.75	0.999808	0.00596189	1	0.991	TYRA1_ARATH	A0A1P8BET1_ARATH	A0A1P8BET3_ARATH
molecular_function	GO:0008977	prephenate dehydrogenase (NAD+) activity	3	4	0.75	0.999808	0.00596189	1	0.991	TYRA1_ARATH	A0A1P8BET1_ARATH	A0A1P8BET3_ARATH
molecular_function	GO:0004665	prephenate dehydrogenase (NADP+) activity	3	4	0.75	0.999808	0.00596189	1	0.991	TYRA1_ARATH	A0A1P8BET1_ARATH	A0A1P8BET3_ARATH
biological_process	GO:0006269	DNA replication, synthesis of RNA primer	3	4	0.75	0.999812	0.00586821	1	1	PRI2_ARATH	F4HRU9_ARATH	F4HRU7_ARATH
molecular_function	GO:0016763	pentosyltransferase activity	3	16	0.1875	0.0879091	0.958997	1	1	O22225_ARATH	F4IKY7_ARATH	A0A1P8B095_ARATH
molecular_function	GO:1990269	RNA polymerase II C-terminal domain phosphoserine binding	3	4	0.75	0.999808	0.00596189	1	0.991	VIP5_ARATH	VIP4_ARATH	C3H19_ARATH
biological_process	GO:0071569	protein ufmylation	3	4	0.75	0.999984	0.000377055	1	0.392	F4J7Z8_ARATH	F4J7Z6_ARATH	A0A1I9LTL2_ARATH
molecular_function	GO:0140326	ATPase-coupled intramembrane lipid transporter activity	3	19	0.157895	0.821832	0.391534	1	1	ALA2_ARATH	ALA5_ARATH	F4K8T6_ARATH
molecular_function	GO:0005388	P-type calcium transporter activity	3	19	0.157895	0.821832	0.391534	1	1	ACA9_ARATH	ECA1_ARATH	ECA4_ARATH
biological_process	GO:0045597	positive regulation of cell differentiation	3	3	1	0.991081	0.0572398	1	1	MYB36_ARATH	ATHB8_ARATH	FAMA_ARATH
biological_process	GO:0031573	mitotic intra-S DNA damage checkpoint signaling	3	5	0.6	0.999147	0.0133906	1	1	Q709F6_ARATH	F4JIJ1_ARATH	F4J7B7_ARATH
biological_process	GO:0048581	negative regulation of post-embryonic development	3	4	0.75	0.979067	0.0386082	1	1	AB40G_ARATH	AB30G_ARATH	AB31G_ARATH
molecular_function	GO:0004375	glycine dehydrogenase (decarboxylating) activity	3	3	1	1	0.00163482	1	0.706	GCSP1_ARATH	GCSP2_ARATH	B3H5Y8_ARATH
biological_process	GO:0061157	mRNA destabilization	3	11	0.272727	0.999162	0.00253493	1	0.962	Q1JPL5_ARATH	Q56XH8_ARATH	Q0WR25_ARATH
molecular_function	GO:0035243	protein-arginine omega-N symmetric methyltransferase activity	3	4	0.75	0.999808	0.00596189	1	0.991	Q1JPN1_ARATH	F4J0D4_ARATH	A0A1I9LQL6_ARATH
molecular_function	GO:0016423	tRNA (guanine) methyltransferase activity	3	3	1	0.926792	0.223195	1	1	F4JP86_ARATH	A0A1P8B7Z4_ARATH	A0A1P8B800_ARATH
biological_process	GO:0051276	chromosome organization	2	6	0.333333	1	6.30944e-12	1	0	SCC11_ARATH	AB25B_ARATH
biological_process	GO:0030307	positive regulation of cell growth	2	16	0.125	0.746941	0.485301	1	1	RTOR2_ARATH	SAB_ARATH
biological_process	GO:0000373	Group II intron splicing	2	30	0.0666667	0.300352	0.881796	1	1	RH53_ARATH	CFM2_ARATH
molecular_function	GO:0032050	clathrin heavy chain binding	2	23	0.0869565	0.480135	0.772398	1	1	SCY2B_ARATH	CLC3_ARATH
biological_process	GO:0009142	nucleoside triphosphate biosynthetic process	2	3	0.666667	0.365505	0.766865	1	1	KCY2_ARATH	KAD2_ARATH
biological_process	GO:0019375	galactolipid biosynthetic process	2	10	0.2	0.897215	0.330862	1	1	PAH2_ARATH	PAH1_ARATH
biological_process	GO:0008654	phospholipid biosynthetic process	2	26	0.0769231	0.162307	0.885448	1	1	PAH2_ARATH	PAH1_ARATH
biological_process	GO:0006631	fatty acid metabolic process	2	66	0.030303	0.0123007	0.992961	0.996	1	IBR3_ARATH	ACS_ARATH
biological_process	GO:0009827	plant-type cell wall modification	2	20	0.1	0.377574	0.810378	1	1	LUH_ARATH	BGAL6_ARATH
biological_process	GO:0042744	hydrogen peroxide catabolic process	2	109	0.0183486	8.46745e-05	0.99999	0.031	1	PER61_ARATH	PER12_ARATH
molecular_function	GO:0008124	4-alpha-hydroxytetrahydrobiopterin dehydratase activity	2	4	0.5	0.994038	0.0707898	1	1	ATP1_ARATH	F4KBV0_ARATH
biological_process	GO:0006729	tetrahydrobiopterin biosynthetic process	2	5	0.4	0.986609	0.10789	1	1	ATP1_ARATH	F4KBV0_ARATH
biological_process	GO:0009664	plant-type cell wall organization	2	82	0.0243902	0.434856	0.655229	1	1	ICR5_ARATH	COBL2_ARATH
biological_process	GO:0051707	response to other organism	2	21	0.0952381	0.0961194	0.917538	1	1	RAP23_ARATH	U73C7_ARATH
cellular_component	GO:0010319	stromule	2	38	0.0526316	0.188793	0.935342	1	1	CPNB1_ARATH	ATPA_ARATH
biological_process	GO:0045926	negative regulation of growth	2	11	0.181818	0.9823	0.044708	1	1	AUXI2_ARATH	MYB65_ARATH
biological_process	GO:1900055	regulation of leaf senescence	2	15	0.133333	0.897096	0.194698	1	1	SWTIE_ARATH	TTM1_ARATH
molecular_function	GO:0032266	phosphatidylinositol-3-phosphate binding	2	11	0.181818	0.868889	0.378268	1	1	AT18D_ARATH	AT18A_ARATH
biological_process	GO:0009809	lignin biosynthetic process	2	41	0.0487805	0.108728	0.96036	1	1	CADH2_ARATH	CADH3_ARATH
biological_process	GO:0006874	cellular calcium ion homeostasis	2	17	0.117647	0.738062	0.440597	1	1	ECA1_ARATH	ECA4_ARATH
biological_process	GO:0009306	protein secretion	2	18	0.111111	0.611913	0.670369	1	1	TI236_ARATH	A0A1P8AYW3_ARATH
biological_process	GO:0006625	protein targeting to peroxisome	2	7	0.285714	0.848029	0.354553	1	1	PEX5_ARATH	PEX14_ARATH
biological_process	GO:0051782	negative regulation of cell division	2	9	0.222222	0.921429	0.285246	1	1	E2FC_ARATH	FAMA_ARATH
biological_process	GO:0009920	cell plate formation involved in plant-type cell wall biogenesis	2	8	0.25	0.94276	0.239318	1	1	RGAP6_ARATH	B9DH97_ARATH
biological_process	GO:0000914	phragmoplast assembly	2	4	0.5	0.994132	0.0700901	1	1	RUK_ARATH	TANB_ARATH
cellular_component	GO:0031307	integral component of mitochondrial outer membrane	2	19	0.105263	0.643537	0.64152	1	1	Q9SRL6_ARATH	F4JVD6_ARATH
biological_process	GO:0032544	plastid translation	2	22	0.0909091	0.514699	0.747635	1	1	PPP7I_ARATH	F4JXH7_ARATH
biological_process	GO:0043489	RNA stabilization	2	5	0.4	0.985422	0.0785709	1	1	CP29A_ARATH	F4JAF3_ARATH
biological_process	GO:0042753	positive regulation of circadian rhythm	2	12	0.166667	0.841657	0.41906	1	1	FHY3_ARATH	FAR1_ARATH
biological_process	GO:0006071	glycerol metabolic process	2	29	0.0689655	0.174983	0.941462	1	1	GPDL4_ARATH	GPDL3_ARATH
molecular_function	GO:0030976	thiamine pyrophosphate binding	2	10	0.2	0.895893	0.333331	1	1	Q9FLH2_ARATH	F4IWV2_ARATH
biological_process	GO:2000012	regulation of auxin polar transport	2	34	0.0588235	0.222014	0.920605	1	1	AGL62_ARATH	BIG5_ARATH
biological_process	GO:0048497	maintenance of floral organ identity	2	7	0.285714	0.96088	0.193799	1	1	PDF2_ARATH	HUA2_ARATH
biological_process	GO:0006995	cellular response to nitrogen starvation	2	41	0.0487805	0.125745	0.961283	1	1	ATG7_ARATH	BECN1_ARATH
biological_process	GO:0090548	response to nitrate starvation	2	10	0.2	0.897215	0.330862	1	1	HHO1_ARATH	ASHH2_ARATH
biological_process	GO:0010205	photoinhibition	2	11	0.181818	0.870493	0.375607	1	1	PDI12_ARATH	FTSH5_ARATH
molecular_function	GO:0031516	far-red light photoreceptor activity	2	2	1	1	0.0138818	1	1	PHYA_ARATH	PHYB_ARATH
molecular_function	GO:0009883	red or far-red light photoreceptor activity	2	2	1	1	0.0138818	1	1	PHYA_ARATH	PHYB_ARATH
biological_process	GO:0017148	negative regulation of translation	2	21	0.0952381	0.996563	0.00802973	1	1	PHYA_ARATH	DCP5L_ARATH
biological_process	GO:0009649	entrainment of circadian clock	2	12	0.166667	0.645447	0.640655	1	1	PHYB_ARATH	BZP63_ARATH
molecular_function	GO:0008970	phospholipase A1 activity	2	20	0.1	0.575249	0.701022	1	1	PLA12_ARATH	SHGR2_ARATH
cellular_component	GO:0032580	Golgi cisterna membrane	2	40	0.05	0.161991	0.946741	1	1	FUT8_ARATH	ARAE4_ARATH
biological_process	GO:0050829	defense response to Gram-negative bacterium	2	22	0.0909091	0.514699	0.747635	1	1	R13L4_ARATH	RLK5_ARATH
biological_process	GO:0016226	iron-sulfur cluster assembly	2	36	0.0555556	0.148593	0.952349	1	1	HF101_ARATH	AB7I_ARATH
biological_process	GO:0000302	response to reactive oxygen species	2	35	0.0571429	0.316655	0.769003	1	1	WRK70_ARATH	AB39G_ARATH
molecular_function	GO:0070181	small ribosomal subunit rRNA binding	2	14	0.142857	0.776805	0.503952	1	1	RR20_ARATH	RR6_ARATH
biological_process	GO:0000387	spliceosomal snRNP assembly	2	23	0.0869565	0.852003	0.295075	1	1	COIL_ARATH	ICLN_ARATH
biological_process	GO:0034728	nucleosome organization	2	4	0.5	0.99197	0.0175467	1	1	ISW2_ARATH	UBN1_ARATH
biological_process	GO:0006368	transcription elongation from RNA polymerase II promoter	2	17	0.117647	0.58688	0.599134	1	1	VIP4_ARATH	F4K204_ARATH
biological_process	GO:0005985	sucrose metabolic process	2	31	0.0645161	0.0623045	0.979524	1	1	SUS5_ARATH	A0A2H1ZE74_ARATH
cellular_component	GO:0048471	perinuclear region of cytoplasm	2	32	0.0625	0.272439	0.895918	1	1	P4KA1_ARATH	RGGC_ARATH
cellular_component	GO:0005741	mitochondrial outer membrane	2	34	0.0588235	0.310073	0.816808	1	1	TTM1_ARATH	A0A2H1ZE94_ARATH
molecular_function	GO:0070403	NAD+ binding	2	24	0.0833333	0.45037	0.792649	1	1	MFP2_ARATH	SIR1_ARATH
biological_process	GO:0032922	circadian regulation of gene expression	2	11	0.181818	0.870493	0.375607	1	1	NU205_ARATH	MED16_ARATH
biological_process	GO:0009832	plant-type cell wall biogenesis	2	28	0.0714286	0.974979	0.0394246	1	1	COBL2_ARATH	F4KGM7_ARATH
molecular_function	GO:0005338	nucleotide-sugar transmembrane transporter activity	2	17	0.117647	0.25539	0.904711	1	1	UXT2_ARATH	UXT3_ARATH
molecular_function	GO:0005464	UDP-xylose transmembrane transporter activity	2	5	0.4	0.986403	0.108918	1	1	UXT2_ARATH	UXT3_ARATH
biological_process	GO:0015790	UDP-xylose transmembrane transport	2	3	0.666667	0.998392	0.0379791	1	1	UXT2_ARATH	UXT3_ARATH
biological_process	GO:0006048	UDP-N-acetylglucosamine biosynthetic process	2	12	0.166667	0.841657	0.41906	1	1	UGPA3_ARATH	GFAT1_ARATH
biological_process	GO:0045814	negative regulation of gene expression, epigenetic	2	9	0.222222	0.921429	0.285246	1	1	MOM1_ARATH	VIN3_ARATH
biological_process	GO:0010304	PSII associated light-harvesting complex II catabolic process	2	8	0.25	0.94276	0.239318	1	1	FTSH5_ARATH	FTSH1_ARATH
cellular_component	GO:0031305	integral component of mitochondrial inner membrane	2	31	0.0645161	0.188793	0.935342	1	1	OXA1_ARATH	ALB33_ARATH
biological_process	GO:0051026	chiasma assembly	2	13	0.153846	0.811107	0.460909	1	1	ASY1_ARATH	F4HU48_ARATH
cellular_component	GO:0032588	trans-Golgi network membrane	2	23	0.0869565	0.519526	0.743416	1	1	SCY2B_ARATH	BIG4_ARATH
biological_process	GO:0045787	positive regulation of cell cycle	2	5	0.4	0.938811	0.13548	1	1	FAS1_ARATH	THG1_ARATH
molecular_function	GO:0036456	L-methionine-(S)-S-oxide reductase activity	2	5	0.4	0.986403	0.108918	1	1	MSRA1_ARATH	MSRA3_ARATH
biological_process	GO:0019674	NAD metabolic process	2	8	0.25	0.963298	0.106636	1	1	NADK2_ARATH	F4HY34_ARATH
biological_process	GO:0006741	NADP biosynthetic process	2	9	0.222222	0.921429	0.285246	1	1	NADK2_ARATH	F4HY34_ARATH
cellular_component	GO:0005665	RNA polymerase II, core complex	2	24	0.0833333	0.490229	0.764656	1	1	RPD2B_ARATH	NRPD2_ARATH
molecular_function	GO:0031369	translation initiation factor binding	2	17	0.117647	0.608466	0.673395	1	1	O49733_ARATH	F4J1N5_ARATH
biological_process	GO:0006367	transcription initiation from RNA polymerase II promoter	2	29	0.0689655	0.510977	0.654465	1	1	TAF4B_ARATH	TAF2_ARATH
cellular_component	GO:0031234	extrinsic component of cytoplasmic side of plasma membrane	2	18	0.111111	0.461828	0.784351	1	1	NPG1_ARATH	P4KA1_ARATH
biological_process	GO:0001708	cell fate specification	2	14	0.142857	0.783737	0.369318	1	1	NOV_ARATH	SEP3_ARATH
biological_process	GO:0009819	drought recovery	2	12	0.166667	0.841657	0.41906	1	1	PUM5_ARATH	MYB29_ARATH
biological_process	GO:0080037	negative regulation of cytokinin-activated signaling pathway	2	6	0.333333	0.97554	0.149605	1	1	FBK30_ARATH	SKI20_ARATH
molecular_function	GO:0003730	mRNA 3'-UTR binding	2	13	0.153846	0.909126	0.256275	1	1	PABP1_ARATH	PABP5_ARATH
biological_process	GO:1905614	negative regulation of developmental vegetative growth	2	3	0.666667	0.998392	0.0379791	1	1	GAI_ARATH	RGA_ARATH
molecular_function	GO:0016174	NAD(P)H oxidase H2O2-forming activity	2	11	0.181818	0.868889	0.378268	1	1	RBOHF_ARATH	RBOHI_ARATH
biological_process	GO:0010053	root epidermal cell differentiation	2	21	0.0952381	0.908935	0.136847	1	1	GPDL3_ARATH	HDA18_ARATH
biological_process	GO:0043069	negative regulation of programmed cell death	2	11	0.181818	0.992139	0.0265266	1	1	RBOHF_ARATH	LSD1_ARATH
biological_process	GO:0007231	osmosensory signaling pathway	2	5	0.4	0.986609	0.10789	1	1	RBOHF_ARATH	MCAC1_ARATH
biological_process	GO:0050821	protein stabilization	2	32	0.0625	0.258832	0.903	1	1	LEA7_ARATH	CLASP_ARATH
biological_process	GO:0046907	intracellular transport	2	11	0.181818	0.999997	5.15659e-06	1	0.005	AMSH3_ARATH	Q93ZH3_ARATH
biological_process	GO:0050790	regulation of catalytic activity	2	22	0.0909091	0.148212	0.893419	1	1	PV42B_ARATH	AB25B_ARATH
biological_process	GO:0050776	regulation of immune response	2	4	0.5	0.658809	0.420241	1	1	R13L4_ARATH	NRPD2_ARATH
biological_process	GO:0048579	negative regulation of long-day photoperiodism, flowering	2	13	0.153846	0.811107	0.460909	1	1	PEP_ARATH	ELF6_ARATH
biological_process	GO:0048577	negative regulation of short-day photoperiodism, flowering	2	6	0.333333	0.97554	0.149605	1	1	PEP_ARATH	ELF6_ARATH
molecular_function	GO:0035197	siRNA binding	2	8	0.25	0.941967	0.241294	1	1	AGO2_ARATH	AGO9_ARATH
biological_process	GO:1900864	mitochondrial RNA modification	2	6	0.333333	0.816747	0.343383	1	1	MORF1_ARATH	PP104_ARATH
biological_process	GO:2001009	regulation of plant-type cell wall cellulose biosynthetic process	2	6	0.333333	0.97554	0.149605	1	1	MED16_ARATH	STL1_ARATH
biological_process	GO:0030833	regulation of actin filament polymerization	2	19	0.105263	0.99172	0.0204839	1	1	PIR_ARATH	B3H6L9_ARATH
cellular_component	GO:0019005	SCF ubiquitin ligase complex	2	83	0.0240964	0.00354885	0.999378	0.256	1	FBK30_ARATH	Q8H1Q4_ARATH
biological_process	GO:0048544	recognition of pollen	2	88	0.0227273	1.43936e-05	0.999997	0.003	1	SD31_ARATH	Y1661_ARATH
biological_process	GO:0009958	positive gravitropism	2	35	0.0571429	0.205285	0.928235	1	1	PKS1_ARATH	AB1B_ARATH
cellular_component	GO:0009543	chloroplast thylakoid lumen	2	47	0.0425532	0.0925301	0.973334	1	1	TL15A_ARATH	TL1Y_ARATH
biological_process	GO:0071472	cellular response to salt stress	2	36	0.0555556	0.148593	0.952349	1	1	RAP24_ARATH	NAC40_ARATH
biological_process	GO:0045595	regulation of cell differentiation	2	23	0.0869565	0.992827	0.0174137	1	1	RAP24_ARATH	BAME3_ARATH
biological_process	GO:0048571	long-day photoperiodism	2	5	0.4	0.875006	0.226801	1	1	RENT1_ARATH	RENT3_ARATH
biological_process	GO:0010182	sugar mediated signaling pathway	2	33	0.0606061	0.27614	0.874255	1	1	RENT1_ARATH	DOG1_ARATH
cellular_component	GO:0016324	apical plasma membrane	2	24	0.0833333	0.490229	0.764656	1	1	Y2214_ARATH	F4JLB7_ARATH
biological_process	GO:1901000	regulation of response to salt stress	2	11	0.181818	0.938811	0.13548	1	1	CMKMT_ARATH	EMF1_ARATH
cellular_component	GO:0032586	protein storage vacuole membrane	2	9	0.222222	0.930648	0.264819	1	1	RMR4_ARATH	PAH1_ARATH
biological_process	GO:0009942	longitudinal axis specification	2	9	0.222222	0.921429	0.285246	1	1	GNOM_ARATH	ARFE_ARATH
cellular_component	GO:0046695	SLIK (SAGA-like) complex	2	7	0.285714	0.965776	0.178612	1	1	TAF12_ARATH	TA12B_ARATH
biological_process	GO:0010118	stomatal movement	2	33	0.0606061	0.632719	0.46079	1	1	SYP22_ARATH	DOF57_ARATH
biological_process	GO:0048193	Golgi vesicle transport	2	15	0.133333	0.99978	0.000435241	1	0.416	GRIP_ARATH	VPS51_ARATH
biological_process	GO:0060771	phyllotactic patterning	2	4	0.5	0.97554	0.149605	1	1	AIL7_ARATH	F4KGW7_ARATH
molecular_function	GO:0015095	magnesium ion transmembrane transporter activity	2	32	0.0625	0.25539	0.904711	1	1	PAM71_ARATH	NIPA6_ARATH
biological_process	GO:0033388	putrescine biosynthetic process from arginine	2	4	0.5	0.97554	0.149605	1	1	SPE1_ARATH	SPE2_ARATH
molecular_function	GO:0000175	3'-5'-exoribonuclease activity	2	33	0.0606061	0.0799099	0.977741	1	1	PARNL_ARATH	CCR4E_ARATH
biological_process	GO:0010014	meristem initiation	2	10	0.2	0.656617	0.551358	1	1	XPOT_ARATH	ATHB8_ARATH
biological_process	GO:0009944	polarity specification of adaxial/abaxial axis	2	23	0.0869565	0.483945	0.76969	1	1	LUH_ARATH	LEUNG_ARATH
molecular_function	GO:0051538	3 iron, 4 sulfur cluster binding	2	9	0.222222	0.920379	0.287486	1	1	GLTB2_ARATH	GLTB1_ARATH
molecular_function	GO:0009055	electron transfer activity	2	91	0.021978	1.259e-05	0.999998	0.001	1	FDC2_ARATH	F4IE99_ARATH
biological_process	GO:1900424	regulation of defense response to bacterium	2	9	0.222222	0.704142	0.449612	1	1	M3K3A_ARATH	BIK1_ARATH
biological_process	GO:0051127	positive regulation of actin nucleation	2	4	0.5	0.999147	0.0133906	1	1	SCAR4_ARATH	SCAR2_ARATH
biological_process	GO:0090351	seedling development	2	30	0.0666667	0.746728	0.326267	1	1	SURFL_ARATH	SNX2B_ARATH
biological_process	GO:0009957	epidermal cell fate specification	2	6	0.333333	0.97554	0.149605	1	1	WRK44_ARATH	F4HQC0_ARATH
cellular_component	GO:0000118	histone deacetylase complex	2	32	0.0625	0.354872	0.825047	1	1	SNL4_ARATH	Q9C9Q1_ARATH
biological_process	GO:0016102	diterpenoid biosynthetic process	2	40	0.05	0.0476709	0.982801	1	1	TPS05_ARATH	A0A1P8B0J1_ARATH
biological_process	GO:0007112	male meiosis cytokinesis	2	6	0.333333	0.97554	0.149605	1	1	KN12A_ARATH	KN12B_ARATH
biological_process	GO:0006833	water transport	2	12	0.166667	0.79941	0.421175	1	1	GSO1_ARATH	Q9LRY7_ARATH
biological_process	GO:0030104	water homeostasis	2	9	0.222222	0.927983	0.220768	1	1	GSO1_ARATH	RZF1_ARATH
molecular_function	GO:0008320	protein transmembrane transporter activity	2	28	0.0714286	0.20714	0.912714	1	1	SCY2_ARATH	TI100_ARATH
biological_process	GO:0045036	protein targeting to chloroplast	2	21	0.0952381	0.773199	0.36955	1	1	TC120_ARATH	TOC90_ARATH
molecular_function	GO:0004620	phospholipase activity	2	23	0.0869565	0.463344	0.669799	1	1	PLA12_ARATH	SHGR2_ARATH
cellular_component	GO:0015030	Cajal body	2	12	0.166667	0.858438	0.393033	1	1	COIL_ARATH	Q9S826_ARATH
biological_process	GO:0010569	regulation of double-strand break repair via homologous recombination	2	4	0.5	0.986609	0.10789	1	1	RTEL1_ARATH	FDM1_ARATH
biological_process	GO:0010342	endosperm cellularization	2	3	0.666667	0.998392	0.0379791	1	1	RUK_ARATH	EDE1_ARATH
biological_process	GO:0000712	resolution of meiotic recombination intermediates	2	14	0.142857	0.779232	0.500932	1	1	XPF_ARATH	TOP3A_ARATH
molecular_function	GO:0015662	P-type ion transporter activity	2	17	0.117647	0.317913	0.832901	1	1	ECA1_ARATH	ECA4_ARATH
biological_process	GO:0034220	ion transmembrane transport	2	22	0.0909091	0.00338235	0.998231	0.755	1	ECA1_ARATH	ECA4_ARATH
biological_process	GO:0042761	very long-chain fatty acid biosynthetic process	2	22	0.0909091	0.514699	0.747635	1	1	KCR1_ARATH	MYB30_ARATH
biological_process	GO:0031022	nuclear migration along microfilament	2	4	0.5	0.994132	0.0700901	1	1	PMIR1_ARATH	KN14A_ARATH
biological_process	GO:0043248	proteasome assembly	2	17	0.117647	0.611913	0.670369	1	1	F4IVJ8_ARATH	A0A1P8AX98_ARATH
molecular_function	GO:0051213	dioxygenase activity	2	101	0.019802	0.000809572	0.99973	0.113	1	G2OX4_ARATH	A0A1P8BHF6_ARATH
molecular_function	GO:0004623	phospholipase A2 activity	2	9	0.222222	0.895893	0.333331	1	1	PLA2A_ARATH	A0A1P8B0P3_ARATH
molecular_function	GO:0003916	DNA topoisomerase activity	2	4	0.5	0.31924	0.871696	1	1	TOP3A_ARATH	F4JXC7_ARATH
biological_process	GO:1901001	negative regulation of response to salt stress	2	13	0.153846	0.779232	0.500932	1	1	SLK1_ARATH	LUH_ARATH
cellular_component	GO:0000421	autophagosome membrane	2	13	0.153846	0.830431	0.433663	1	1	ATG16_ARATH	F4J0P2_ARATH
biological_process	GO:0033619	membrane protein proteolysis	2	7	0.285714	0.94276	0.239318	1	1	SIPL1_ARATH	NAC40_ARATH
biological_process	GO:0080186	developmental vegetative growth	2	11	0.181818	0.975901	0.0894413	1	1	Q8RWV9_ARATH	F4JL60_ARATH
biological_process	GO:0048574	long-day photoperiodism, flowering	2	17	0.117647	0.7286	0.434923	1	1	PHL_ARATH	VOZ2_ARATH
biological_process	GO:0006596	polyamine biosynthetic process	2	13	0.153846	0.514699	0.747635	1	1	SPE1_ARATH	SPE2_ARATH
biological_process	GO:0008295	spermidine biosynthetic process	2	9	0.222222	0.921429	0.285246	1	1	SPE1_ARATH	SPE2_ARATH
molecular_function	GO:0008792	arginine decarboxylase activity	2	2	1	1	0.0138818	1	1	SPE1_ARATH	SPE2_ARATH
biological_process	GO:0006527	arginine catabolic process	2	3	0.666667	0.994132	0.0700901	1	1	SPE1_ARATH	SPE2_ARATH
biological_process	GO:0009554	megasporogenesis	2	12	0.166667	0.841657	0.41906	1	1	MYB88_ARATH	AGO9_ARATH
biological_process	GO:0042335	cuticle development	2	15	0.133333	0.546369	0.723786	1	1	BH080_ARATH	AB11G_ARATH
biological_process	GO:0009955	adaxial/abaxial pattern specification	2	9	0.222222	0.695846	0.488074	1	1	AGO1_ARATH	GIF1_ARATH
biological_process	GO:0060966	regulation of gene silencing by RNA	2	10	0.2	0.992533	0.0233921	1	1	MORC6_ARATH	EDM2_ARATH
biological_process	GO:0010103	stomatal complex morphogenesis	2	9	0.222222	0.86452	0.261938	1	1	TBG2_ARATH	TBG1_ARATH
molecular_function	GO:0008236	serine-type peptidase activity	2	26	0.0769231	7.96659e-06	0.999997	0	1	CRSP_ARATH	A0A2H1ZEM8_ARATH
biological_process	GO:0007346	regulation of mitotic cell cycle	2	13	0.153846	0.962337	0.0682686	1	1	CDKG1_ARATH	CK5P3_ARATH
biological_process	GO:0010044	response to aluminum ion	2	15	0.133333	0.891328	0.287044	1	1	LUH_ARATH	AB27B_ARATH
molecular_function	GO:0032452	histone demethylase activity	2	9	0.222222	0.510942	0.750438	1	1	ELF6_ARATH	A0A1P8AP94_ARATH
molecular_function	GO:0034647	histone H3-tri/di/monomethyl-lysine-4 demethylase activity	2	9	0.222222	0.920379	0.287486	1	1	ELF6_ARATH	A0A1P8AP94_ARATH
cellular_component	GO:0035619	root hair tip	2	9	0.222222	0.930648	0.264819	1	1	SCY2B_ARATH	KIP_ARATH
biological_process	GO:0009698	phenylpropanoid metabolic process	2	14	0.142857	0.00996326	0.995776	0.985	1	MD33A_ARATH	U73C7_ARATH
cellular_component	GO:0030915	Smc5-Smc6 complex	2	8	0.25	0.949698	0.221382	1	1	NSE4B_ARATH	Q84VP9_ARATH
biological_process	GO:0016570	histone modification	2	5	0.4	0.999962	7.99944e-05	1	0.103	VIP4_ARATH	F4K204_ARATH
molecular_function	GO:0016208	AMP binding	2	10	0.2	0.895893	0.333331	1	1	PV42B_ARATH	ACS_ARATH
molecular_function	GO:0030295	protein kinase activator activity	2	19	0.105263	0.495306	0.724547	1	1	TPX2_ARATH	F4K9U0_ARATH
biological_process	GO:2000377	regulation of reactive oxygen species metabolic process	2	25	0.08	0.649512	0.508418	1	1	GAI_ARATH	RGA_ARATH
biological_process	GO:0009861	jasmonic acid and ethylene-dependent systemic resistance	2	10	0.2	0.927983	0.220768	1	1	VIP1L_ARATH	F4J8C7_ARATH
molecular_function	GO:0004792	thiosulfate sulfurtransferase activity	2	9	0.222222	0.920379	0.287486	1	1	STR18_ARATH	F4JZ39_ARATH
molecular_function	GO:0030674	protein-macromolecule adaptor activity	2	21	0.0952381	0.208445	0.870473	1	1	RTOR2_ARATH	Q9M2K5_ARATH
cellular_component	GO:0005663	DNA replication factor C complex	2	11	0.181818	0.884701	0.351121	1	1	STIL3_ARATH	STI_ARATH
biological_process	GO:0000003	reproduction	2	8	0.25	0.999995	6.2477e-06	1	0.006	ALY2_ARATH	ALY1_ARATH
biological_process	GO:0006506	GPI anchor biosynthetic process	2	48	0.0416667	0.153003	0.932405	1	1	B3H7B7_ARATH	A8MQN4_ARATH
biological_process	GO:0046621	negative regulation of organ growth	2	9	0.222222	0.921429	0.285246	1	1	DA1_ARATH	Q1PDK3_ARATH
cellular_component	GO:0031262	Ndc80 complex	2	3	0.666667	0.998619	0.0344552	1	1	SPC25_ARATH	NUF2_ARATH
cellular_component	GO:0005786	signal recognition particle, endoplasmic reticulum targeting	2	13	0.153846	0.830431	0.433663	1	1	Q9FXD1_ARATH	Q9FXD4_ARATH
molecular_function	GO:0008312	7S RNA binding	2	13	0.153846	0.808945	0.463844	1	1	Q9FXD1_ARATH	Q9FXD4_ARATH
biological_process	GO:0071244	cellular response to carbon dioxide	2	7	0.285714	0.96088	0.193799	1	1	HT1_ARATH	GHR1_ARATH
biological_process	GO:0009934	regulation of meristem structural organization	2	20	0.1	0.578825	0.698057	1	1	AGO10_ARATH	FAS1_ARATH
biological_process	GO:0009772	photosynthetic electron transport in photosystem II	2	9	0.222222	0.921429	0.285246	1	1	PSBD_ARATH	STR4_ARATH
biological_process	GO:0071333	cellular response to glucose stimulus	2	12	0.166667	0.824295	0.388087	1	1	BZP63_ARATH	GLGB2_ARATH
biological_process	GO:0007029	endoplasmic reticulum organization	2	8	0.25	0.559403	0.644466	1	1	SC24A_ARATH	SC31B_ARATH
biological_process	GO:0030490	maturation of SSU-rRNA	2	13	0.153846	0.381516	0.774146	1	1	Q8LCC7_ARATH	F4JRD3_ARATH
biological_process	GO:0006826	iron ion transport	2	11	0.181818	0.954084	0.108159	1	1	S40A2_ARATH	IRT3_ARATH
biological_process	GO:0072598	protein localization to chloroplast	2	4	0.5	0.914289	0.162427	1	1	SCY2_ARATH	ALB4_ARATH
biological_process	GO:0034058	endosomal vesicle fusion	2	4	0.5	0.994132	0.0700901	1	1	VPS39_ARATH	F4JHM9_ARATH
biological_process	GO:0032509	endosome transport via multivesicular body sorting pathway	2	8	0.25	0.985093	0.0387795	1	1	GNOM_ARATH	VPS2A_ARATH
biological_process	GO:1900425	negative regulation of defense response to bacterium	2	17	0.117647	0.679211	0.608866	1	1	WRKY4_ARATH	CRSP_ARATH
cellular_component	GO:0005652	nuclear lamina	2	6	0.333333	0.978698	0.137359	1	1	CRWN4_ARATH	F4JXK3_ARATH
biological_process	GO:0072699	protein localization to cortical microtubule cytoskeleton	2	3	0.666667	0.998392	0.0379791	1	1	CSI3_ARATH	IQD5_ARATH
biological_process	GO:2001006	regulation of cellulose biosynthetic process	2	9	0.222222	0.948842	0.151971	1	1	CSI3_ARATH	IQD5_ARATH
biological_process	GO:0070940	dephosphorylation of RNA polymerase II C-terminal domain	2	19	0.105263	0.611913	0.670369	1	1	CPL3_ARATH	A0A1P8B2G0_ARATH
biological_process	GO:0010099	regulation of photomorphogenesis	2	13	0.153846	0.448642	0.760149	1	1	FB348_ARATH	O65680_ARATH
biological_process	GO:0010075	regulation of meristem growth	2	22	0.0909091	0.501674	0.651724	1	1	WOX9_ARATH	BAME3_ARATH
cellular_component	GO:0030875	rDNA protrusion	2	5	0.4	0.988392	0.098673	1	1	UBN1_ARATH	UBN2_ARATH
biological_process	GO:0006336	DNA replication-independent chromatin assembly	2	8	0.25	0.841657	0.41906	1	1	UBN1_ARATH	UBN2_ARATH
biological_process	GO:0009825	multidimensional cell growth	2	29	0.0689655	0.355534	0.825017	1	1	FZR2_ARATH	FAS1_ARATH
biological_process	GO:0045927	positive regulation of growth	2	18	0.111111	0.521974	0.658777	1	1	PSI3_ARATH	A0A1P8BEB8_ARATH
biological_process	GO:0072659	protein localization to plasma membrane	2	14	0.142857	0.909258	0.226436	1	1	FLOT3_ARATH	B9DH97_ARATH
biological_process	GO:0010114	response to red light	2	53	0.0377358	0.364796	0.776065	1	1	MED25_ARATH	PKS1_ARATH
biological_process	GO:0010199	organ boundary specification between lateral organs and the meristem	2	9	0.222222	0.921429	0.285246	1	1	SYD_ARATH	BRM_ARATH
biological_process	GO:0010120	camalexin biosynthetic process	2	11	0.181818	0.811107	0.460909	1	1	WRK33_ARATH	WRK70_ARATH
cellular_component	GO:0009532	plastid stroma	2	22	0.0909091	1.36479e-05	0.999992	0	1	CFM2_ARATH	CLPP4_ARATH
molecular_function	GO:0016538	cyclin-dependent protein serine/threonine kinase regulator activity	2	53	0.0377358	0.00998581	0.99802	0.86	1	CCT12_ARATH	A0A1P8B7P7_ARATH
biological_process	GO:0000079	regulation of cyclin-dependent protein serine/threonine kinase activity	2	47	0.0425532	0.0361221	0.991321	1	1	CK5P1_ARATH	CK5P3_ARATH
biological_process	GO:0022622	root system development	2	7	0.285714	0.515454	0.53523	1	1	M3K1_ARATH	MP3K2_ARATH
biological_process	GO:0061936	fusion of sperm to egg plasma membrane involved in double fertilization forming a zygote and endosperm	2	2	1	0.994132	0.0700901	1	1	HAP2_ARATH	GEX2_ARATH
biological_process	GO:0009704	de-etiolation	2	18	0.111111	0.645447	0.640655	1	1	PIF3_ARATH	PIF4_ARATH
biological_process	GO:0080148	negative regulation of response to water deprivation	2	5	0.4	0.986609	0.10789	1	1	RGLG2_ARATH	RGLG1_ARATH
biological_process	GO:0009643	photosynthetic acclimation	2	10	0.2	0.897215	0.330862	1	1	KEA3_ARATH	Q8RWI0_ARATH
molecular_function	GO:0030515	snoRNA binding	2	18	0.111111	0.815145	0.367694	1	1	HEAT1_ARATH	Q9S826_ARATH
molecular_function	GO:0004407	histone deacetylase activity	2	10	0.2	0.542689	0.726676	1	1	SIR1_ARATH	HDA18_ARATH
cellular_component	GO:0010369	chromocenter	2	8	0.25	0.908881	0.308244	1	1	HIT4_ARATH	CRWN4_ARATH
molecular_function	GO:0008889	glycerophosphodiester phosphodiesterase activity	2	21	0.0952381	0.542689	0.726676	1	1	GPDL4_ARATH	GPDL3_ARATH
cellular_component	GO:0005732	sno(s)RNA-containing ribonucleoprotein complex	2	6	0.333333	0.824419	0.354344	1	1	Q9S826_ARATH	Q9LR70_ARATH
biological_process	GO:0051513	regulation of monopolar cell growth	2	11	0.181818	0.870493	0.375607	1	1	A0A1P8ANX7_ARATH	Q0WNQ5_ARATH
biological_process	GO:0009718	anthocyanin-containing compound biosynthetic process	2	19	0.105263	0.448642	0.760149	1	1	MYC3_ARATH	Q9M2K5_ARATH
molecular_function	GO:0004709	MAP kinase kinase kinase activity	2	12	0.166667	0.839771	0.421876	1	1	M3K1_ARATH	M3K3A_ARATH
biological_process	GO:2000038	regulation of stomatal complex development	2	5	0.4	0.811107	0.460909	1	1	GTL1_ARATH	CRSP_ARATH
molecular_function	GO:0015085	calcium ion transmembrane transporter activity	2	9	0.222222	0.901308	0.168201	1	1	PAM71_ARATH	GDT14_ARATH
biological_process	GO:1902065	response to L-glutamate	2	5	0.4	0.986609	0.10789	1	1	M3K1_ARATH	MP3K2_ARATH
biological_process	GO:1902584	positive regulation of response to water deprivation	2	16	0.125	0.712956	0.574974	1	1	ARFC_ARATH	MYB88_ARATH
cellular_component	GO:0009514	glyoxysome	2	9	0.222222	0.985575	0.061718	1	1	MFP2_ARATH	ACS_ARATH
biological_process	GO:0016255	attachment of GPI anchor to protein	2	13	0.153846	0.811107	0.460909	1	1	F4JDA1_ARATH	Q949U5_ARATH
biological_process	GO:0009695	jasmonic acid biosynthetic process	2	20	0.1	0.636247	0.601907	1	1	PLA12_ARATH	LOX6_ARATH
molecular_function	GO:0004066	asparagine synthase (glutamine-hydrolyzing) activity	2	9	0.222222	0.920379	0.287486	1	1	F4JBH6_ARATH	A0A1I9LPY0_ARATH
biological_process	GO:0006529	asparagine biosynthetic process	2	9	0.222222	0.921429	0.285246	1	1	F4JBH6_ARATH	A0A1I9LPY0_ARATH
molecular_function	GO:0030552	cAMP binding	2	27	0.0740741	0.368007	0.844133	1	1	F4II92_ARATH	F4II93_ARATH
molecular_function	GO:0030553	cGMP binding	2	27	0.0740741	0.368007	0.844133	1	1	F4II92_ARATH	F4II93_ARATH
biological_process	GO:0010088	phloem development	2	31	0.0645161	0.258832	0.903	1	1	SEOB_ARATH	BAME3_ARATH
biological_process	GO:0006487	protein N-linked glycosylation	2	38	0.0526316	0.0434784	0.989213	1	1	OST1B_ARATH	GFAT1_ARATH
molecular_function	GO:0042285	xylosyltransferase activity	2	6	0.333333	0.710051	0.578071	1	1	IRX9_ARATH	MGP4_ARATH
molecular_function	GO:0004571	mannosyl-oligosaccharide 1,2-alpha-mannosidase activity	2	9	0.222222	0.920379	0.287486	1	1	MNS2_ARATH	A0A1I9LRE8_ARATH
biological_process	GO:0019287	isopentenyl diphosphate biosynthetic process, mevalonate pathway	2	8	0.25	0.921429	0.285246	1	1	HMDH1_ARATH	PMK_ARATH
biological_process	GO:0044805	late nucleophagy	2	4	0.5	0.994132	0.0700901	1	1	ATG9_ARATH	ATG7_ARATH
cellular_component	GO:0033597	mitotic checkpoint complex	2	5	0.4	0.988392	0.098673	1	1	CDC21_ARATH	CDC22_ARATH
biological_process	GO:0007094	mitotic spindle assembly checkpoint signaling	2	11	0.181818	0.841657	0.41906	1	1	MPS1_ARATH	Q9FFG4_ARATH
biological_process	GO:0045732	positive regulation of protein catabolic process	2	8	0.25	0.978263	0.0454769	1	1	UPL2_ARATH	UPL1_ARATH
molecular_function	GO:0008194	UDP-glycosyltransferase activity	2	80	0.025	0.0128925	0.991964	0.914	1	B3GT5_ARATH	B3GT7_ARATH
biological_process	GO:0006169	adenosine salvage	2	2	1	1	0.0137319	1	1	ADK2_ARATH	ADK1_ARATH
biological_process	GO:0009901	anther dehiscence	2	17	0.117647	0.578825	0.698057	1	1	LOX4_ARATH	LOX3_ARATH
biological_process	GO:0030308	negative regulation of cell growth	2	10	0.2	0.927983	0.220768	1	1	GTL1_ARATH	PLA12_ARATH
cellular_component	GO:0046861	glyoxysomal membrane	2	5	0.4	0.988392	0.098673	1	1	AB1D_ARATH	F4JJ27_ARATH
biological_process	GO:0010050	vegetative phase change	2	7	0.285714	0.811107	0.460909	1	1	ARFC_ARATH	AGO7_ARATH
molecular_function	GO:0035242	protein-arginine omega-N asymmetric methyltransferase activity	2	5	0.4	0.986403	0.108918	1	1	ANM13_ARATH	ANM14_ARATH
molecular_function	GO:0008469	histone-arginine N-methyltransferase activity	2	4	0.5	0.994038	0.0707898	1	1	ANM13_ARATH	ANM14_ARATH
molecular_function	GO:0016277	[myelin basic protein]-arginine N-methyltransferase activity	2	3	0.666667	0.998365	0.0383759	1	1	ANM13_ARATH	ANM14_ARATH
molecular_function	GO:0035241	protein-arginine omega-N monomethyltransferase activity	2	4	0.5	0.994038	0.0707898	1	1	ANM13_ARATH	ANM14_ARATH
biological_process	GO:0034971	histone H3-R17 methylation	2	3	0.666667	0.998392	0.0379791	1	1	ANM13_ARATH	ANM14_ARATH
biological_process	GO:0034970	histone H3-R2 methylation	2	2	1	1	0.0137319	1	1	ANM13_ARATH	ANM14_ARATH
biological_process	GO:0034972	histone H3-R26 methylation	2	2	1	1	0.0137319	1	1	ANM13_ARATH	ANM14_ARATH
biological_process	GO:0019919	peptidyl-arginine methylation, to asymmetrical-dimethyl arginine	2	3	0.666667	0.998392	0.0379791	1	1	ANM13_ARATH	ANM14_ARATH
biological_process	GO:0006892	post-Golgi vesicle-mediated transport	2	5	0.4	0.998615	0.00413308	1	0.99	VAB_ARATH	Q8VY20_ARATH
molecular_function	GO:0045735	nutrient reservoir activity	2	33	0.0606061	0.236513	0.913822	1	1	BZP10_ARATH	Q9FNC4_ARATH
biological_process	GO:0009267	cellular response to starvation	2	7	0.285714	0.471455	0.623226	1	1	BZP63_ARATH	RTOR2_ARATH
biological_process	GO:0099402	plant organ development	2	31	0.0645161	0.920023	0.0943759	1	1	A0A1P8B7V6_ARATH	A0A1P8B7W1_ARATH
cellular_component	GO:0012507	ER to Golgi transport vesicle membrane	2	16	0.125	0.978744	0.054747	1	1	SC16B_ARATH	MAG5_ARATH
biological_process	GO:1900363	regulation of mRNA polyadenylation	2	2	1	0.999842	0.0018458	1	0.907	CPSF_ARATH	EDM2_ARATH
molecular_function	GO:0005049	nuclear export signal receptor activity	2	17	0.117647	0.676101	0.611961	1	1	XPOT_ARATH	F4J3Q2_ARATH
molecular_function	GO:0030371	translation repressor activity	2	4	0.5	0.986403	0.108918	1	1	EXA1_ARATH	Q9M2K5_ARATH
cellular_component	GO:0016281	eukaryotic translation initiation factor 4F complex	2	9	0.222222	0.930648	0.264819	1	1	IF4G1_ARATH	IF4G_ARATH
molecular_function	GO:0034485	phosphatidylinositol-3,4,5-trisphosphate 5-phosphatase activity	2	14	0.142857	0.776805	0.503952	1	1	IP5PE_ARATH	F4IRT2_ARATH
cellular_component	GO:0048226	Casparian strip	2	16	0.125	0.739252	0.545844	1	1	GSO1_ARATH	MYB36_ARATH
biological_process	GO:0006012	galactose metabolic process	2	29	0.0689655	0.424162	0.777986	1	1	ARAE4_ARATH	A0A1P8BDS3_ARATH
biological_process	GO:0070192	chromosome organization involved in meiotic cell cycle	2	5	0.4	0.999357	0.00178305	1	0.887	PRD3_ARATH	A0A1P8AUL3_ARATH
biological_process	GO:0010589	leaf proximal/distal pattern formation	2	4	0.5	0.994132	0.0700901	1	1	DRB1_ARATH	AGO1_ARATH
biological_process	GO:1990961	xenobiotic detoxification by transmembrane export across the plasma membrane	2	72	0.0277778	0.00696368	0.998682	0.943	1	DTX34_ARATH	DTX31_ARATH
biological_process	GO:0010336	gibberellic acid homeostasis	2	6	0.333333	0.97554	0.149605	1	1	GAI_ARATH	TPR4_ARATH
biological_process	GO:0033206	meiotic cytokinesis	2	3	0.666667	0.998154	0.0145777	1	1	GAI_ARATH	RGA_ARATH
biological_process	GO:1905622	negative regulation of leaf development	2	2	1	1	0.0137319	1	1	GAI_ARATH	RGA_ARATH
biological_process	GO:1900033	negative regulation of trichome patterning	2	6	0.333333	0.97554	0.149605	1	1	GAI_ARATH	RGA_ARATH
molecular_function	GO:0008171	O-methyltransferase activity	2	40	0.05	0.0282171	0.991818	0.993	1	Q9CAQ3_ARATH	Q9CAQ4_ARATH
biological_process	GO:0019438	aromatic compound biosynthetic process	2	17	0.117647	1	8.27931e-16	1	0	Q9CAQ3_ARATH	Q9CAQ4_ARATH
biological_process	GO:0009954	proximal/distal pattern formation	2	5	0.4	0.998154	0.0145777	1	1	LBD36_ARATH	PDS5B_ARATH
biological_process	GO:0002240	response to molecule of oomycetes origin	2	6	0.333333	0.97554	0.149605	1	1	BZP10_ARATH	F4JUW0_ARATH
cellular_component	GO:0031314	extrinsic component of mitochondrial inner membrane	2	9	0.222222	0.930648	0.264819	1	1	NDB4_ARATH	F4JGL5_ARATH
molecular_function	GO:0004499	N,N-dimethylaniline monooxygenase activity	2	37	0.0540541	0.172109	0.942687	1	1	GSXL7_ARATH	GSXL4_ARATH
molecular_function	GO:0140618	ferric-chelate reductase (NADH) activity	2	7	0.285714	0.960318	0.195479	1	1	FRO5_ARATH	FRO4_ARATH
molecular_function	GO:0000293	ferric-chelate reductase activity	2	9	0.222222	0.920379	0.287486	1	1	FRO5_ARATH	FRO4_ARATH
molecular_function	GO:0016881	acid-amino acid ligase activity	2	20	0.1	0.103923	0.969377	1	1	GH34_ARATH	F4K2J2_ARATH
biological_process	GO:0042868	antisense RNA metabolic process	2	2	1	0.97554	0.149605	1	1	CTF64_ARATH	CTF77_ARATH
biological_process	GO:0098789	pre-mRNA cleavage required for polyadenylation	2	4	0.5	0.994132	0.0700901	1	1	CTF64_ARATH	Q9SAF2_ARATH
cellular_component	GO:1990124	messenger ribonucleoprotein complex	2	6	0.333333	0.978698	0.137359	1	1	DCP5L_ARATH	O65707_ARATH
biological_process	GO:0048317	seed morphogenesis	2	10	0.2	0.897215	0.330862	1	1	DA1_ARATH	ICE1_ARATH
biological_process	GO:0051214	RNAi-mediated antiviral immunity against RNA virus	2	3	0.666667	0.998392	0.0379791	1	1	DCL2_ARATH	DCL3_ARATH
molecular_function	GO:0016041	glutamate synthase (ferredoxin) activity	2	2	1	1	0.0138818	1	1	GLTB2_ARATH	GLTB1_ARATH
molecular_function	GO:0016040	glutamate synthase (NADH) activity	2	3	0.666667	0.998365	0.0383759	1	1	GLTB2_ARATH	GLTB1_ARATH
molecular_function	GO:0015930	glutamate synthase activity	2	3	0.666667	0.998365	0.0383759	1	1	GLTB2_ARATH	GLTB1_ARATH
biological_process	GO:0019676	ammonia assimilation cycle	2	6	0.333333	0.97554	0.149605	1	1	GLTB2_ARATH	GLTB1_ARATH
biological_process	GO:0006537	glutamate biosynthetic process	2	4	0.5	0.994132	0.0700901	1	1	GLTB2_ARATH	GLTB1_ARATH
biological_process	GO:0097054	L-glutamate biosynthetic process	2	3	0.666667	0.998392	0.0379791	1	1	GLTB2_ARATH	GLTB1_ARATH
biological_process	GO:0006972	hyperosmotic response	2	11	0.181818	0.597236	0.551576	1	1	MGAT1_ARATH	F4HPR9_ARATH
biological_process	GO:0009932	cell tip growth	2	11	0.181818	0.403452	0.684058	1	1	GPDL3_ARATH	ZDH22_ARATH
molecular_function	GO:0003978	UDP-glucose 4-epimerase activity	2	12	0.166667	0.839771	0.421876	1	1	ARAE4_ARATH	A0A1P8BDS3_ARATH
biological_process	GO:0045723	positive regulation of fatty acid biosynthetic process	2	7	0.285714	0.96088	0.193799	1	1	AP2L1_ARATH	MD15A_ARATH
biological_process	GO:0010093	specification of floral organ identity	2	12	0.166667	0.811107	0.460909	1	1	AP3_ARATH	SEP3_ARATH
molecular_function	GO:0003857	3-hydroxyacyl-CoA dehydrogenase activity	2	3	0.666667	0.998365	0.0383759	1	1	MFP2_ARATH	ECH2_ARATH
molecular_function	GO:0004300	enoyl-CoA hydratase activity	2	10	0.2	0.895893	0.333331	1	1	MFP2_ARATH	ECH2_ARATH
biological_process	GO:0008104	protein localization	2	18	0.111111	0.977385	0.0278582	1	1	EX84A_ARATH	F4JNM2_ARATH
biological_process	GO:0034756	regulation of iron ion transport	2	3	0.666667	0.999092	0.00891905	1	1	BTSL1_ARATH	BTSL2_ARATH
cellular_component	GO:0005884	actin filament	2	10	0.2	0.908881	0.308244	1	1	FIMB5_ARATH	VILI3_ARATH
biological_process	GO:0080033	response to nitrite	2	2	1	1	0.0137319	1	1	GPMA2_ARATH	Q84TG2_ARATH
molecular_function	GO:0000309	nicotinamide-nucleotide adenylyltransferase activity	2	4	0.5	0.994038	0.0707898	1	1	Q84Q59_ARATH	Q8L845_ARATH
cellular_component	GO:0005758	mitochondrial intermembrane space	2	32	0.0625	0.292278	0.885714	1	1	NDB2_ARATH	NDB4_ARATH
biological_process	GO:2000037	regulation of stomatal complex patterning	2	5	0.4	0.986609	0.10789	1	1	GTL1_ARATH	MYB88_ARATH
molecular_function	GO:0004420	hydroxymethylglutaryl-CoA reductase (NADPH) activity	2	2	1	1	0.0138818	1	1	HMDH1_ARATH	HMDH2_ARATH
biological_process	GO:0015936	coenzyme A metabolic process	2	2	1	0.371813	0.841862	1	1	HMDH1_ARATH	HMDH2_ARATH
biological_process	GO:0006873	cellular ion homeostasis	2	11	0.181818	0.522367	0.576971	1	1	SLAH3_ARATH	SLAH4_ARATH
biological_process	GO:0030261	chromosome condensation	2	10	0.2	0.998967	0.00457983	1	0.995	Q9LSK7_ARATH	A0A1I9LLC4_ARATH
biological_process	GO:0008652	cellular amino acid biosynthetic process	2	33	0.0606061	0.0249861	0.984688	1	1	AROG_ARATH	F4JIZ3_ARATH
molecular_function	GO:0004550	nucleoside diphosphate kinase activity	2	11	0.181818	0.868889	0.378268	1	1	KAD2_ARATH	F4JPD8_ARATH
biological_process	GO:0010506	regulation of autophagy	2	4	0.5	0.986283	0.0511585	1	1	RTOR2_ARATH	F4J8L1_ARATH
molecular_function	GO:0035673	oligopeptide transmembrane transporter activity	2	23	0.0869565	0.625701	0.561303	1	1	YSL8_ARATH	A0A1P8AQR0_ARATH
biological_process	GO:0090502	RNA phosphodiester bond hydrolysis, endonucleolytic	2	7	0.285714	0.746941	0.485301	1	1	ENDO2_ARATH	F4JXF0_ARATH
biological_process	GO:0010018	far-red light signaling pathway	2	4	0.5	0.994132	0.0700901	1	1	FAR1_ARATH	LAF1_ARATH
biological_process	GO:1900367	positive regulation of defense response to insect	2	7	0.285714	0.96088	0.193799	1	1	VIP1L_ARATH	CMTA3_ARATH
molecular_function	GO:0047627	adenylylsulfatase activity	2	13	0.153846	0.808945	0.463844	1	1	BH140_ARATH	A0A2H1ZE58_ARATH
biological_process	GO:0052545	callose localization	2	2	1	0.70944	0.456577	1	1	CRK2_ARATH	MYB35_ARATH
biological_process	GO:0006352	DNA-templated transcription, initiation	2	35	0.0571429	0.504199	0.603497	1	1	PBRP2_ARATH	A0A1P8BB52_ARATH
biological_process	GO:0048586	regulation of long-day photoperiodism, flowering	2	8	0.25	0.868369	0.271353	1	1	MED16_ARATH	GIGAN_ARATH
biological_process	GO:0010444	guard mother cell differentiation	2	11	0.181818	0.870493	0.375607	1	1	MYB88_ARATH	FAMA_ARATH
biological_process	GO:0009759	indole glucosinolate biosynthetic process	2	8	0.25	0.94276	0.239318	1	1	WRK70_ARATH	MYC2_ARATH
molecular_function	GO:0045551	cinnamyl-alcohol dehydrogenase activity	2	11	0.181818	0.868889	0.378268	1	1	CADH2_ARATH	CADH3_ARATH
molecular_function	GO:0052747	sinapyl alcohol dehydrogenase activity	2	11	0.181818	0.868889	0.378268	1	1	CADH2_ARATH	CADH3_ARATH
biological_process	GO:0006814	sodium ion transport	2	14	0.142857	0.546369	0.723786	1	1	CCX1_ARATH	ANTR1_ARATH
cellular_component	GO:0071007	U2-type catalytic step 2 spliceosome	2	10	0.2	0.908881	0.308244	1	1	C3H25_ARATH	C3H53_ARATH
molecular_function	GO:0030623	U5 snRNA binding	2	4	0.5	0.994038	0.0707898	1	1	PRP8A_ARATH	PRP8B_ARATH
molecular_function	GO:0001164	RNA polymerase I core promoter sequence-specific DNA binding	2	3	0.666667	0.998365	0.0383759	1	1	MEE12_ARATH	Q9LS59_ARATH
molecular_function	GO:0016759	cellulose synthase activity	2	10	0.2	0.309839	0.854035	1	1	CESA8_ARATH	CESA1_ARATH
biological_process	GO:0071497	cellular response to freezing	2	3	0.666667	0.998392	0.0379791	1	1	EF113_ARATH	Q9M2S1_ARATH
molecular_function	GO:0004180	carboxypeptidase activity	2	15	0.133333	0.00025703	0.999954	0.032	1	Q58FT9_ARATH	B3H4E6_ARATH
molecular_function	GO:0004535	poly(A)-specific ribonuclease activity	2	21	0.0952381	0.542689	0.726676	1	1	PARNL_ARATH	CCR4E_ARATH
biological_process	GO:0006821	chloride transport	2	11	0.181818	0.779232	0.500932	1	1	SLAH3_ARATH	ICLN_ARATH
biological_process	GO:1905499	trichome papilla formation	2	3	0.666667	0.998392	0.0379791	1	1	MED16_ARATH	MED25_ARATH
biological_process	GO:0000919	cell plate assembly	2	6	0.333333	0.982255	0.0720167	1	1	TR120_ARATH	F4KGM7_ARATH
biological_process	GO:0032786	positive regulation of DNA-templated transcription, elongation	2	11	0.181818	0.86452	0.261938	1	1	CCT12_ARATH	THO5A_ARATH
biological_process	GO:0010310	regulation of hydrogen peroxide metabolic process	2	8	0.25	0.746401	0.538983	1	1	CDR1_ARATH	F4JUW0_ARATH
biological_process	GO:0055088	lipid homeostasis	2	18	0.111111	0.280175	0.846997	1	1	FAX1_ARATH	Y5520_ARATH
biological_process	GO:0048509	regulation of meristem development	2	10	0.2	0.9938	0.014811	1	1	AHK3_ARATH	AHK2_ARATH
cellular_component	GO:0000110	nucleotide-excision repair factor 1 complex	2	2	1	1	0.0124058	1	0.99	ERCC1_ARATH	XPF_ARATH
biological_process	GO:0006296	nucleotide-excision repair, DNA incision, 5'-to lesion	2	4	0.5	0.994132	0.0700901	1	1	ERCC1_ARATH	XPF_ARATH
molecular_function	GO:0015299	solute:proton antiporter activity	2	32	0.0625	0.260421	0.86024	1	1	KEA3_ARATH	CHX11_ARATH
biological_process	GO:0140352	export from cell	2	6	0.333333	0.186953	0.869331	1	1	AB14G_ARATH	AB31G_ARATH
biological_process	GO:0010222	stem vascular tissue pattern formation	2	6	0.333333	0.97554	0.149605	1	1	AB14G_ARATH	AB11G_ARATH
biological_process	GO:0006913	nucleocytoplasmic transport	2	9	0.222222	0.996114	0.00767557	1	1	NU155_ARATH	Q8W4K6_ARATH
molecular_function	GO:0009884	cytokinin receptor activity	2	3	0.666667	0.998365	0.0383759	1	1	AHK3_ARATH	AHK2_ARATH
biological_process	GO:0071329	cellular response to sucrose stimulus	2	7	0.285714	0.921429	0.285246	1	1	AHK3_ARATH	GLGB2_ARATH
biological_process	GO:0034757	negative regulation of iron ion transport	2	2	1	1	0.0137319	1	1	AHK3_ARATH	AHK2_ARATH
biological_process	GO:0010271	regulation of chlorophyll catabolic process	2	3	0.666667	0.97554	0.149605	1	1	AHK3_ARATH	AHK2_ARATH
biological_process	GO:0048578	positive regulation of long-day photoperiodism, flowering	2	10	0.2	0.897215	0.330862	1	1	VOZ2_ARATH	GIGAN_ARATH
molecular_function	GO:0003849	3-deoxy-7-phosphoheptulonate synthase activity	2	4	0.5	0.994038	0.0707898	1	1	AROG_ARATH	F4JIZ3_ARATH
biological_process	GO:0009073	aromatic amino acid family biosynthetic process	2	20	0.1	0.233135	0.870913	1	1	AROG_ARATH	F4JIZ3_ARATH
biological_process	GO:0009423	chorismate biosynthetic process	2	19	0.105263	0.611913	0.670369	1	1	AROG_ARATH	F4JIZ3_ARATH
biological_process	GO:0010600	regulation of auxin biosynthetic process	2	8	0.25	0.779232	0.500932	1	1	PIF5_ARATH	PIF4_ARATH
molecular_function	GO:0080025	phosphatidylinositol-3,5-bisphosphate binding	2	8	0.25	0.941967	0.241294	1	1	AT18D_ARATH	AT18A_ARATH
biological_process	GO:0044804	autophagy of nucleus	2	9	0.222222	0.998684	0.00726641	1	1	AT18D_ARATH	AT18A_ARATH
molecular_function	GO:0033699	DNA 5'-adenosine monophosphate hydrolase activity	2	2	1	1	0.0138818	1	1	BH140_ARATH	A0A2H1ZE58_ARATH
biological_process	GO:0000012	single strand break repair	2	5	0.4	0.986609	0.10789	1	1	BH140_ARATH	DNLI1_ARATH
biological_process	GO:0033523	histone H2B ubiquitination	2	4	0.5	0.999147	0.0133906	1	1	BRE1A_ARATH	BRE1B_ARATH
biological_process	GO:0010315	auxin efflux	2	16	0.125	0.712956	0.574974	1	1	RHM1_ARATH	AB1B_ARATH
biological_process	GO:0010440	stomatal lineage progression	2	7	0.285714	0.923831	0.20059	1	1	TCX2_ARATH	ICE1_ARATH
biological_process	GO:0018107	peptidyl-threonine phosphorylation	2	12	0.166667	0.779232	0.500932	1	1	YAK1_ARATH	Q8RX85_ARATH
molecular_function	GO:0004534	5'-3' exoribonuclease activity	2	7	0.285714	0.960318	0.195479	1	1	XRN4_ARATH	A0A1P8AQR8_ARATH
molecular_function	GO:0003886	DNA (cytosine-5-)-methyltransferase activity	2	11	0.181818	0.868889	0.378268	1	1	CMT2_ARATH	A0A1P8BCY7_ARATH
biological_process	GO:1990641	response to iron ion starvation	2	13	0.153846	0.811107	0.460909	1	1	MYB72_ARATH	AB1K7_ARATH
molecular_function	GO:0008836	diaminopimelate decarboxylase activity	2	2	1	1	0.0138818	1	1	DCDA2_ARATH	DCDA1_ARATH
cellular_component	GO:0031428	box C/D RNP complex	2	11	0.181818	0.884701	0.351121	1	1	Q8LCC7_ARATH	F4JRD3_ARATH
cellular_component	GO:0005960	glycine cleavage complex	2	5	0.4	0.988392	0.098673	1	1	GCSP1_ARATH	GCSP2_ARATH
biological_process	GO:0019464	glycine decarboxylation via glycine cleavage system	2	6	0.333333	0.97554	0.149605	1	1	GCSP1_ARATH	GCSP2_ARATH
biological_process	GO:0051754	meiotic sister chromatid cohesion, centromeric	2	5	0.4	0.97554	0.149605	1	1	SCC11_ARATH	Q9FFG4_ARATH
biological_process	GO:0019222	regulation of metabolic process	2	6	0.333333	1	1.96021e-30	1	0	Q9SA31_ARATH	A0A1P8BBV1_ARATH
molecular_function	GO:0017150	tRNA dihydrouridine synthase activity	2	11	0.181818	0.868889	0.378268	1	1	DUS3L_ARATH	Q9FH91_ARATH
cellular_component	GO:0043078	polar nucleus	2	6	0.333333	0.978698	0.137359	1	1	IKU1_ARATH	DME_ARATH
biological_process	GO:1900865	chloroplast RNA modification	2	22	0.0909091	0.425572	0.808794	1	1	MORF1_ARATH	PP246_ARATH
molecular_function	GO:0015079	potassium ion transmembrane transporter activity	2	23	0.0869565	0.204554	0.8897	1	1	POT6_ARATH	F4JU14_ARATH
biological_process	GO:0010555	response to mannitol	2	16	0.125	0.679211	0.608866	1	1	SKIP_ARATH	Q9LRX5_ARATH
biological_process	GO:0006614	SRP-dependent cotranslational protein targeting to membrane	2	14	0.142857	0.636247	0.601907	1	1	Q9FXD1_ARATH	Q9FXD4_ARATH
biological_process	GO:0070676	intralumenal vesicle formation	2	5	0.4	0.986609	0.10789	1	1	FREE1_ARATH	VPS2A_ARATH
biological_process	GO:0051262	protein tetramerization	2	7	0.285714	0.989868	0.0407582	1	1	FUM1_ARATH	FUM2_ARATH
cellular_component	GO:0008275	gamma-tubulin small complex	2	2	1	1	0.0124058	1	0.99	GACP2_ARATH	GACP3_ARATH
biological_process	GO:0090063	positive regulation of microtubule nucleation	2	2	1	1	0.0137319	1	1	GACP2_ARATH	GACP3_ARATH
biological_process	GO:0005976	polysaccharide metabolic process	2	3	0.666667	0.363181	0.684555	1	1	GXM3_ARATH	DPE2_ARATH
biological_process	GO:0071763	nuclear membrane organization	2	3	0.666667	0.999092	0.00891905	1	1	NUP1_ARATH	F4K465_ARATH
biological_process	GO:0060772	leaf phyllotactic patterning	2	4	0.5	0.994132	0.0700901	1	1	AIL7_ARATH	F4KGW7_ARATH
biological_process	GO:0045144	meiotic sister chromatid segregation	2	3	0.666667	0.999987	8.03593e-05	1	0.103	WAPL1_ARATH	WAPL2_ARATH
biological_process	GO:0071922	regulation of cohesin loading	2	3	0.666667	0.998392	0.0379791	1	1	WAPL1_ARATH	WAPL2_ARATH
biological_process	GO:0080009	mRNA methylation	2	5	0.4	0.986609	0.10789	1	1	VIR_ARATH	HAKAI_ARATH
biological_process	GO:0001510	RNA methylation	2	27	0.0740741	0.124028	0.938905	1	1	NOP2C_ARATH	Q8VYC4_ARATH
cellular_component	GO:0000791	euchromatin	2	8	0.25	0.884701	0.351121	1	1	MRE11_ARATH	SSRP1_ARATH
biological_process	GO:0051304	chromosome separation	2	2	1	0.783737	0.369318	1	1	MPS1_ARATH	ESP1_ARATH
biological_process	GO:0006624	vacuolar protein processing	2	8	0.25	0.94276	0.239318	1	1	MIP3_ARATH	MIP2_ARATH
molecular_function	GO:0008296	3'-5'-exodeoxyribonuclease activity	2	5	0.4	0.956242	0.160229	1	1	MRE11_ARATH	A0A1P8BB63_ARATH
cellular_component	GO:0009527	plastid outer membrane	2	10	0.2	0.589657	0.558587	1	1	Q9FFG3_ARATH	Q9SRL6_ARATH
biological_process	GO:0032958	inositol phosphate biosynthetic process	2	9	0.222222	0.712956	0.574974	1	1	VIP1L_ARATH	F4J8C7_ARATH
molecular_function	GO:0046873	metal ion transmembrane transporter activity	2	15	0.133333	0.462878	0.612919	1	1	PAM71_ARATH	GDT14_ARATH
biological_process	GO:0032468	Golgi calcium ion homeostasis	2	5	0.4	0.986609	0.10789	1	1	PAM71_ARATH	GDT14_ARATH
biological_process	GO:0032472	Golgi calcium ion transport	2	5	0.4	0.986609	0.10789	1	1	PAM71_ARATH	GDT14_ARATH
biological_process	GO:0071421	manganese ion transmembrane transport	2	8	0.25	0.94276	0.239318	1	1	PAM71_ARATH	GDT14_ARATH
biological_process	GO:0000972	transcription-dependent tethering of RNA polymerase II gene DNA at nuclear periphery	2	3	0.666667	0.991081	0.0572398	1	1	NU133_ARATH	NU155_ARATH
biological_process	GO:0080182	histone H3-K4 trimethylation	2	7	0.285714	0.94276	0.239318	1	1	MSI5_ARATH	MSI4_ARATH
biological_process	GO:0051307	meiotic chromosome separation	2	2	1	0.989868	0.0407582	1	1	ESP1_ARATH	HTR12_ARATH
molecular_function	GO:0034511	U3 snoRNA binding	2	6	0.333333	0.975176	0.150965	1	1	NOF1_ARATH	Q9ASU6_ARATH
biological_process	GO:0006644	phospholipid metabolic process	2	22	0.0909091	0.0798988	0.943907	1	1	PLA2A_ARATH	A0A1P8B0P3_ARATH
biological_process	GO:0000727	double-strand break repair via break-induced replication	2	12	0.166667	0.841657	0.41906	1	1	MCM2_ARATH	MCM6_ARATH
biological_process	GO:0090307	mitotic spindle assembly	2	11	0.181818	0.841657	0.41906	1	1	TPX2_ARATH	F4K9U0_ARATH
cellular_component	GO:0000418	RNA polymerase IV complex	2	15	0.133333	0.770522	0.510207	1	1	RPD2B_ARATH	NRPD2_ARATH
biological_process	GO:0016560	protein import into peroxisome matrix, docking	2	4	0.5	0.994132	0.0700901	1	1	PEX5_ARATH	PEX14_ARATH
biological_process	GO:0071596	ubiquitin-dependent protein catabolic process via the N-end rule pathway	2	3	0.666667	0.998392	0.0379791	1	1	PRT6_ARATH	A0A1P8BFH3_ARATH
biological_process	GO:0035987	endodermal cell differentiation	2	2	1	0.998392	0.0379791	1	1	GSO1_ARATH	MYB36_ARATH
molecular_function	GO:0015245	fatty acid transmembrane transporter activity	2	3	0.666667	0.998365	0.0383759	1	1	FAX1_ARATH	AB11G_ARATH
biological_process	GO:1905775	negative regulation of DNA helicase activity	2	3	0.666667	0.998392	0.0379791	1	1	MCM2_ARATH	F4HPK7_ARATH
cellular_component	GO:0000323	lytic vacuole	2	8	0.25	0.473271	0.687082	1	1	RD19C_ARATH	Q8H1E1_ARATH
molecular_function	GO:0048531	beta-1,3-galactosyltransferase activity	2	3	0.666667	0.998365	0.0383759	1	1	B3GT5_ARATH	B3GT7_ARATH
biological_process	GO:0050482	arachidonic acid secretion	2	8	0.25	0.94276	0.239318	1	1	PLA2A_ARATH	A0A1P8B0P3_ARATH
cellular_component	GO:0019774	proteasome core complex, beta-subunit complex	2	11	0.181818	0.884701	0.351121	1	1	PSB7B_ARATH	PSB7A_ARATH
biological_process	GO:0032527	protein exit from endoplasmic reticulum	2	6	0.333333	0.927983	0.220768	1	1	F4KH34_ARATH	F4IP68_ARATH
biological_process	GO:0010393	galacturonan metabolic process	2	2	1	0.0989978	0.936951	1	1	LUH_ARATH	LEUNG_ARATH
biological_process	GO:0051176	positive regulation of sulfur metabolic process	2	4	0.5	0.897215	0.330862	1	1	PIAL1_ARATH	PIAL2_ARATH
biological_process	GO:0006546	glycine catabolic process	2	4	0.5	0.985422	0.0785709	1	1	GCSP1_ARATH	B3H5Y8_ARATH
biological_process	GO:0032465	regulation of cytokinesis	2	6	0.333333	0.96088	0.193799	1	1	MB3R4_ARATH	AUR1_ARATH
biological_process	GO:0044255	cellular lipid metabolic process	2	11	0.181818	3.08997e-05	0.999981	0.008	1	PAH2_ARATH	PAH1_ARATH
molecular_function	GO:0008097	5S rRNA binding	2	17	0.117647	0.676101	0.611961	1	1	Q9SUR4_ARATH	F4JPA3_ARATH
biological_process	GO:0009653	anatomical structure morphogenesis	2	4	0.5	0.999696	0.000423243	1	0.403	TCP20_ARATH	ARP8_ARATH
biological_process	GO:0043481	anthocyanin accumulation in tissues in response to UV light	2	5	0.4	0.986609	0.10789	1	1	HUA2_ARATH	AB1B_ARATH
biological_process	GO:0048658	anther wall tapetum development	2	14	0.142857	0.79941	0.421175	1	1	MYB35_ARATH	F4ILG6_ARATH
cellular_component	GO:0071006	U2-type catalytic step 1 spliceosome	2	9	0.222222	0.930648	0.264819	1	1	C3H25_ARATH	C3H53_ARATH
cellular_component	GO:0017053	transcription repressor complex	2	8	0.25	0.908881	0.308244	1	1	ALY2_ARATH	ALY1_ARATH
molecular_function	GO:0043169	cation binding	2	6	0.333333	0.178246	0.83438	1	1	PARNL_ARATH	GLGB2_ARATH
biological_process	GO:0001709	cell fate determination	2	12	0.166667	0.779232	0.500932	1	1	ZWIP2_ARATH	C3H37_ARATH
biological_process	GO:1903426	regulation of reactive oxygen species biosynthetic process	2	6	0.333333	0.870432	0.320789	1	1	SIK1_ARATH	TATB_ARATH
cellular_component	GO:0070461	SAGA-type complex	2	5	0.4	0.956888	0.109746	1	1	F4JPL2_ARATH	F4IPJ1_ARATH
molecular_function	GO:0019789	SUMO transferase activity	2	5	0.4	0.986403	0.108918	1	1	PIAL1_ARATH	PIAL2_ARATH
biological_process	GO:0070478	nuclear-transcribed mRNA catabolic process, 3'-5' exonucleolytic nonsense-mediated decay	2	2	1	1	0.0137319	1	1	SKI2_ARATH	SKI3_ARATH
biological_process	GO:0090065	regulation of production of siRNA involved in RNA interference	2	3	0.666667	0.986609	0.10789	1	1	SKI2_ARATH	SAC3B_ARATH
biological_process	GO:0033353	S-adenosylmethionine cycle	2	3	0.666667	0.999991	0.000157865	1	0.201	SAHH1_ARATH	SAHH2_ARATH
biological_process	GO:0033617	mitochondrial cytochrome c oxidase assembly	2	14	0.142857	0.779232	0.500932	1	1	OXA1_ARATH	ALB33_ARATH
biological_process	GO:0032979	protein insertion into mitochondrial inner membrane from matrix	2	6	0.333333	0.97554	0.149605	1	1	OXA1_ARATH	ALB33_ARATH
cellular_component	GO:0008278	cohesin complex	2	8	0.25	0.858438	0.393033	1	1	SCC11_ARATH	SMC1_ARATH
cellular_component	GO:0012506	vesicle membrane	2	4	0.5	0.990723	0.0143456	1	0.995	Q9LZN4_ARATH	Q9C8R6_ARATH
biological_process	GO:0000212	meiotic spindle organization	2	4	0.5	0.999998	5.84542e-05	1	0.078	TBG2_ARATH	TBG1_ARATH
cellular_component	GO:0031510	SUMO activating enzyme complex	2	5	0.4	0.988392	0.098673	1	1	SAE2_ARATH	F4IHI1_ARATH
molecular_function	GO:0019948	SUMO activating enzyme activity	2	5	0.4	0.986403	0.108918	1	1	SAE2_ARATH	F4IHI1_ARATH
biological_process	GO:0042939	tripeptide transport	2	3	0.666667	0.96088	0.193799	1	1	PTR1_ARATH	PTR2_ARATH
biological_process	GO:0070973	protein localization to endoplasmic reticulum exit site	2	13	0.153846	0.811107	0.460909	1	1	SC16B_ARATH	MAG5_ARATH
cellular_component	GO:0009360	DNA polymerase III complex	2	7	0.285714	0.965776	0.178612	1	1	STIL3_ARATH	STI_ARATH
cellular_component	GO:0000781	chromosome, telomeric region	2	13	0.153846	0.707495	0.579622	1	1	RFA2A_ARATH	RFA2B_ARATH
biological_process	GO:0010411	xyloglucan metabolic process	2	53	0.0377358	0.0346561	0.98964	1	1	XTH26_ARATH	TBL27_ARATH
biological_process	GO:0080165	callose deposition in phloem sieve plate	2	3	0.666667	0.998392	0.0379791	1	1	SUS5_ARATH	CALS7_ARATH
biological_process	GO:0009314	response to radiation	2	3	0.666667	0.906739	0.112603	1	1	POLH_ARATH	XPF_ARATH
biological_process	GO:0071108	protein K48-linked deubiquitination	2	6	0.333333	0.97554	0.149605	1	1	AMSH3_ARATH	F4JMQ2_ARATH
biological_process	GO:0048236	plant-type sporogenesis	2	5	0.4	0.987544	0.0334082	1	1	PRD3_ARATH	A0A1P8AUL3_ARATH
molecular_function	GO:0043715	2,3-diketo-5-methylthiopentyl-1-phosphate enolase activity	2	2	1	1	0.0138818	1	1	MTBC_ARATH	A0A1P8BAY5_ARATH
molecular_function	GO:0043716	2-hydroxy-3-keto-5-methylthiopentenyl-1-phosphate phosphatase activity	2	2	1	1	0.0138818	1	1	MTBC_ARATH	A0A1P8BAY5_ARATH
cellular_component	GO:0000445	THO complex part of transcription export complex	2	7	0.285714	0.965776	0.178612	1	1	THOC2_ARATH	THO5A_ARATH
biological_process	GO:0010587	miRNA catabolic process	2	6	0.333333	0.97554	0.149605	1	1	XRN4_ARATH	F4I526_ARATH
molecular_function	GO:0004825	methionine-tRNA ligase activity	2	3	0.666667	0.998365	0.0383759	1	1	SYMM_ARATH	A8MRF2_ARATH
biological_process	GO:0006431	methionyl-tRNA aminoacylation	2	3	0.666667	0.998392	0.0379791	1	1	SYMM_ARATH	A8MRF2_ARATH
molecular_function	GO:0004649	poly(ADP-ribose) glycohydrolase activity	2	4	0.5	0.994038	0.0707898	1	1	PARG1_ARATH	A8MRN2_ARATH
biological_process	GO:0006301	postreplication repair	2	13	0.153846	0.999879	0.000612525	1	0.486	MCMBP_ARATH	Q84VP9_ARATH
biological_process	GO:0071588	hydrogen peroxide mediated signaling pathway	2	3	0.666667	0.999147	0.0133906	1	1	TGA9_ARATH	TGA10_ARATH
molecular_function	GO:0000828	inositol hexakisphosphate kinase activity	2	3	0.666667	0.994986	0.0396819	1	1	VIP1L_ARATH	F4J8C7_ARATH
biological_process	GO:0043488	regulation of mRNA stability	2	6	0.333333	0.999712	0.000862195	1	0.654	Q9LTX1_ARATH	F4J9U9_ARATH
biological_process	GO:0043981	histone H4-K5 acetylation	2	7	0.285714	0.96088	0.193799	1	1	EAF1A_ARATH	EAF1B_ARATH
molecular_function	GO:0019706	protein-cysteine S-palmitoyltransferase activity	2	31	0.0645161	0.275453	0.894704	1	1	ZDH17_ARATH	ZDH22_ARATH
biological_process	GO:0051641	cellular localization	2	3	0.666667	0.999988	1.70352e-05	1	0.018	TBG2_ARATH	TBG1_ARATH
biological_process	GO:1990571	meiotic centromere clustering	2	2	1	1	0.0137319	1	1	WAPL1_ARATH	WAPL2_ARATH
biological_process	GO:0010789	meiotic sister chromatid cohesion involved in meiosis I	2	2	1	1	0.0137319	1	1	WAPL1_ARATH	WAPL2_ARATH
biological_process	GO:0060623	regulation of chromosome condensation	2	2	1	1	0.0137319	1	1	WAPL1_ARATH	WAPL2_ARATH
biological_process	GO:0010115	regulation of abscisic acid biosynthetic process	2	9	0.222222	0.746401	0.538983	1	1	ICE1_ARATH	MYB96_ARATH
molecular_function	GO:0071568	UFM1 transferase activity	2	2	1	1	2.26527e-05	1	0.009	UFL1_ARATH	UFC1_ARATH
biological_process	GO:1990592	protein K69-linked ufmylation	2	3	0.666667	0.998392	0.0379791	1	1	UFL1_ARATH	UFC1_ARATH
molecular_function	GO:0015210	uracil transmembrane transporter activity	2	5	0.4	0.994986	0.0396819	1	1	UPS1_ARATH	UPS5_ARATH
biological_process	GO:0051103	DNA ligation involved in DNA repair	2	4	0.5	0.994132	0.0700901	1	1	DNLI4_ARATH	A0A1P8BHE2_ARATH
biological_process	GO:0061087	positive regulation of histone H3-K27 methylation	2	6	0.333333	0.94276	0.239318	1	1	VIN3_ARATH	EDM2_ARATH
biological_process	GO:0051571	positive regulation of histone H3-K4 methylation	2	5	0.4	0.986609	0.10789	1	1	VIN3_ARATH	ATX5_ARATH
biological_process	GO:0033674	positive regulation of kinase activity	2	3	0.666667	0.997988	0.0101324	1	1	ILA_ARATH	A0A1P8AT97_ARATH
cellular_component	GO:0005662	DNA replication factor A complex	2	8	0.25	0.949698	0.221382	1	1	RFA2A_ARATH	RFA2B_ARATH
molecular_function	GO:0005324	long-chain fatty acid transporter activity	2	2	1	1	0.0138818	1	1	AB2D_ARATH	AB1D_ARATH
biological_process	GO:0015910	long-chain fatty acid import into peroxisome	2	2	1	1	0.0137319	1	1	AB2D_ARATH	AB1D_ARATH
biological_process	GO:0042760	very long-chain fatty acid catabolic process	2	2	1	1	0.0137319	1	1	AB2D_ARATH	AB1D_ARATH
biological_process	GO:0080051	cutin transport	2	3	0.666667	0.998392	0.0379791	1	1	AB32G_ARATH	AB11G_ARATH
biological_process	GO:0045332	phospholipid translocation	2	12	0.166667	0.94349	0.188893	1	1	ALA2_ARATH	ALA5_ARATH
biological_process	GO:0000388	spliceosome conformational change to release U4 (or U4atac) and U1 (or U11)	2	2	1	1	0.0137319	1	1	DEXHC_ARATH	DEXHD_ARATH
biological_process	GO:0033260	nuclear DNA replication	2	2	1	0.975901	0.0894413	1	1	ARS1_ARATH	F4JE17_ARATH
molecular_function	GO:0047131	saccharopine dehydrogenase (NAD+, L-glutamate-forming) activity	2	2	1	1	0.0138818	1	1	AASS_ARATH	F4JVY8_ARATH
molecular_function	GO:0047130	saccharopine dehydrogenase (NADP+, L-lysine-forming) activity	2	2	1	1	0.0138818	1	1	AASS_ARATH	F4JVY8_ARATH
molecular_function	GO:0004753	saccharopine dehydrogenase activity	2	2	1	1	0.0138818	1	1	AASS_ARATH	F4JVY8_ARATH
biological_process	GO:0060774	auxin mediated signaling pathway involved in phyllotactic patterning	2	3	0.666667	0.998392	0.0379791	1	1	AIL7_ARATH	F4KGW7_ARATH
molecular_function	GO:0008447	L-ascorbate oxidase activity	2	7	0.285714	0.960318	0.195479	1	1	F4K6Z6_ARATH	F4K6Z5_ARATH
biological_process	GO:0048759	xylem vessel member cell differentiation	2	11	0.181818	0.870493	0.375607	1	1	E70A1_ARATH	Q9FRR2_ARATH
biological_process	GO:0071479	cellular response to ionizing radiation	2	2	1	0.995086	0.0391195	1	1	NBS1_ARATH	F4J7B7_ARATH
cellular_component	GO:0044611	nuclear pore inner ring	2	2	1	1	0.0124058	1	0.99	NU155_ARATH	F4JUG3_ARATH
biological_process	GO:0007142	male meiosis II	2	5	0.4	0.986609	0.10789	1	1	Q9FNC2_ARATH	F4I444_ARATH
biological_process	GO:0098657	import into cell	2	2	1	0.751934	0.446801	1	1	AB40G_ARATH	AB30G_ARATH
cellular_component	GO:0008622	epsilon DNA polymerase complex	2	8	0.25	0.949698	0.221382	1	1	DPB2_ARATH	A0A1P8BH84_ARATH
biological_process	GO:0042325	regulation of phosphorylation	2	3	0.666667	0.624441	0.496915	1	1	2AAB_ARATH	2AAG_ARATH
biological_process	GO:0033212	iron import into cell	2	2	1	0.998392	0.0379791	1	1	BTSL1_ARATH	BTSL2_ARATH
biological_process	GO:0098711	iron ion import across plasma membrane	2	2	1	1	0.0137319	1	1	BTSL1_ARATH	BTSL2_ARATH
molecular_function	GO:0016594	glycine binding	2	2	1	1	0.0138818	1	1	GCSP1_ARATH	GCSP2_ARATH
molecular_function	GO:0042800	histone methyltransferase activity (H3-K4 specific)	2	5	0.4	0.986403	0.108918	1	1	ATXR3_ARATH	ASHH2_ARATH
molecular_function	GO:0004329	formate-tetrahydrofolate ligase activity	2	3	0.666667	0.998365	0.0383759	1	1	FTHS_ARATH	Q9ZUP9_ARATH
cellular_component	GO:0000109	nucleotide-excision repair complex	2	2	1	0.999704	0.00407213	1	0.666	ACSA1_ARATH	F4HQX6_ARATH
biological_process	GO:0032147	activation of protein kinase activity	2	11	0.181818	0.870493	0.375607	1	1	A0A1P8BGZ9_ARATH	F4K9T9_ARATH
molecular_function	GO:0008375	acetylglucosaminyltransferase activity	2	14	0.142857	0.495306	0.724547	1	1	F4I8P5_ARATH	F4JTL6_ARATH
cellular_component	GO:0042765	GPI-anchor transamidase complex	2	13	0.153846	0.830431	0.433663	1	1	F4JDA1_ARATH	Q949U5_ARATH
biological_process	GO:0010847	regulation of chromatin assembly	2	2	1	0.995086	0.0391195	1	1	F4IKF3_ARATH	Q9T073_ARATH
biological_process	GO:1900364	negative regulation of mRNA polyadenylation	2	5	0.4	0.986609	0.10789	1	1	Q9LTX1_ARATH	F4J9U9_ARATH
molecular_function	GO:0102210	rhamnogalacturonan endolyase activity	2	17	0.117647	0.676101	0.611961	1	1	Q9ZQ51_ARATH	A0A1P8B357_ARATH
molecular_function	GO:0004812	aminoacyl-tRNA ligase activity	2	15	0.133333	0.0751679	0.963816	1	1	Q9SUR4_ARATH	F4JPA3_ARATH
biological_process	GO:0034356	NAD biosynthesis via nicotinamide riboside salvage pathway	2	2	1	1	0.0137319	1	1	Q84Q59_ARATH	Q8L845_ARATH
cellular_component	GO:0016591	RNA polymerase II, holoenzyme	2	3	0.666667	0.981574	0.0356536	1	1	Q9FJP7_ARATH	Q8GUK8_ARATH
molecular_function	GO:0004591	oxoglutarate dehydrogenase (succinyl-transferring) activity	2	2	1	1	0.0138818	1	1	Q9FLH2_ARATH	F4IWV2_ARATH
cellular_component	GO:0071818	BAT3 complex	2	3	0.666667	0.998619	0.0344552	1	1	Q8L745_ARATH	F4JWQ4_ARATH
biological_process	GO:0000132	establishment of mitotic spindle orientation	2	3	0.666667	0.998392	0.0379791	1	1	Q6NQ74_ARATH	Q9M2F2_ARATH
biological_process	GO:0042791	5S class rRNA transcription by RNA polymerase III	2	4	0.5	0.994132	0.0700901	1	1	Q94HW6_ARATH	F4I7J9_ARATH
molecular_function	GO:0004046	aminoacylase activity	2	4	0.5	0.994038	0.0707898	1	1	Q8S9L3_ARATH	F4JTK8_ARATH
molecular_function	GO:0050080	malonyl-CoA decarboxylase activity	2	2	1	1	0.0138818	1	1	Q7Y1Z8_ARATH	F4JGB9_ARATH
molecular_function	GO:0004000	adenosine deaminase activity	2	3	0.666667	0.99994	0.000931741	1	0.459	A0A178W929_ARATH	A0A178W782_ARATH
biological_process	GO:0009913	epidermal cell differentiation	1	6	0.166667	0.968249	0.108672	1	1	PDF2_ARATH
biological_process	GO:0048268	clathrin coat assembly	1	19	0.0526316	0.329631	0.906488	1	1	CLC3_ARATH
biological_process	GO:0009086	methionine biosynthetic process	1	22	0.0454545	0.8506	0.260638	1	1	AKH2_ARATH
biological_process	GO:0019346	transsulfuration	1	11	0.0909091	0.624393	0.746307	1	1	MGL_ARATH
molecular_function	GO:0036430	CMP kinase activity	1	3	0.333333	0.961624	0.313507	1	1	KCY2_ARATH
molecular_function	GO:0036431	dCMP kinase activity	1	3	0.333333	0.961624	0.313507	1	1	KCY2_ARATH
molecular_function	GO:0046899	nucleoside triphosphate adenylate kinase activity	1	1	1	1	0.117839	1	1	KCY2_ARATH
molecular_function	GO:0033862	UMP kinase activity	1	8	0.125	0.758706	0.633296	1	1	KCY2_ARATH
biological_process	GO:0006207	'de novo' pyrimidine nucleobase biosynthetic process	1	10	0.1	0.669138	0.712607	1	1	KCY2_ARATH
biological_process	GO:0046033	AMP metabolic process	1	2	0.5	0.959242	0.129568	1	1	KCY2_ARATH
biological_process	GO:0006221	pyrimidine nucleotide biosynthetic process	1	4	0.25	0.240267	0.882596	1	1	KCY2_ARATH
biological_process	GO:0010375	stomatal complex patterning	1	11	0.0909091	0.891328	0.287044	1	1	TCX2_ARATH
molecular_function	GO:0000774	adenyl-nucleotide exchange factor activity	1	14	0.0714286	0.496048	0.827236	1	1	Q9LZL7_ARATH
molecular_function	GO:0051087	chaperone binding	1	50	0.02	0.0144759	0.998119	0.945	1	BAG6_ARATH
biological_process	GO:0009247	glycolipid biosynthetic process	1	12	0.0833333	0.0730799	0.964958	1	1	SCPDL_ARATH
biological_process	GO:0006002	fructose 6-phosphate metabolic process	1	15	0.0666667	0.461017	0.845968	1	1	GFAT1_ARATH
biological_process	GO:0010906	regulation of glucose metabolic process	1	2	0.5	0.962021	0.312026	1	1	REC1_ARATH
biological_process	GO:0009831	plant-type cell wall modification involved in multidimensional cell growth	1	5	0.2	0.89211	0.463867	1	1	Q9LSI1_ARATH
biological_process	GO:0009808	lignin metabolic process	1	11	0.0909091	0.0251735	0.991692	1	1	GXM3_ARATH
biological_process	GO:0006094	gluconeogenesis	1	28	0.0357143	0.130347	0.973158	1	1	GPMA2_ARATH
biological_process	GO:0045860	positive regulation of protein kinase activity	1	1	1	0.982255	0.0720167	1	1	PDPK1_ARATH
biological_process	GO:0009269	response to desiccation	1	17	0.0588235	0.391134	0.879983	1	1	MYC2_ARATH
biological_process	GO:0006006	glucose metabolic process	1	28	0.0357143	0.0623045	0.979524	1	1	AGLUP_ARATH
biological_process	GO:0008615	pyridoxine biosynthetic process	1	7	0.142857	0.806201	0.582206	1	1	PPOX1_ARATH
biological_process	GO:0009590	detection of gravity	1	3	0.333333	0.962021	0.312026	1	1	SHGR2_ARATH
molecular_function	GO:0019829	ATPase-coupled cation transmembrane transporter activity	1	17	0.0588235	0.152469	0.926864	1	1	ACA9_ARATH
biological_process	GO:0006817	phosphate ion transport	1	32	0.03125	0.0282648	0.995877	1	1	PHT21_ARATH
cellular_component	GO:0005689	U12-type spliceosomal complex	1	27	0.037037	0.180575	0.958856	1	1	U1165_ARATH
molecular_function	GO:0009931	calcium-dependent protein serine/threonine kinase activity	1	47	0.0212766	0.0199989	0.997257	0.978	1	CDPKT_ARATH
molecular_function	GO:0004683	calmodulin-dependent protein kinase activity	1	47	0.0212766	0.0199989	0.997257	0.978	1	CDPKT_ARATH
cellular_component	GO:0005747	mitochondrial respiratory chain complex I	1	69	0.0144928	0.0027626	0.999715	0.197	1	NDUAC_ARATH
molecular_function	GO:0042299	lupeol synthase activity	1	4	0.25	0.92921	0.394413	1	1	PEN6_ARATH
biological_process	GO:0009629	response to gravity	1	5	0.2	0.363219	0.741565	1	1	MYB88_ARATH
molecular_function	GO:0031559	oxidosqualene cyclase activity	1	1	1	0.793606	0.395746	1	1	PEN6_ARATH
molecular_function	GO:0044877	protein-containing complex binding	1	13	0.0769231	1	1.84259e-07	1	0	NUF2_ARATH
molecular_function	GO:0004383	guanylate cyclase activity	1	5	0.2	0.891082	0.465786	1	1	GSXL7_ARATH
molecular_function	GO:0001653	peptide receptor activity	1	17	0.0588235	0.388039	0.881426	1	1	BAME3_ARATH
molecular_function	GO:0042277	peptide binding	1	12	0.0833333	0.451761	0.668625	1	1	BAME3_ARATH
cellular_component	GO:0034271	phosphatidylinositol 3-kinase complex, class III, type I	1	3	0.333333	0.965545	0.298362	1	1	BECN1_ARATH
cellular_component	GO:0034272	phosphatidylinositol 3-kinase complex, class III, type II	1	3	0.333333	0.965545	0.298362	1	1	BECN1_ARATH
molecular_function	GO:0052742	phosphatidylinositol kinase activity	1	4	0.25	0.326605	0.907742	1	1	P4KA1_ARATH
biological_process	GO:0030242	autophagy of peroxisome	1	5	0.2	0.89211	0.463867	1	1	ATG11_ARATH
cellular_component	GO:0031359	integral component of chloroplast outer membrane	1	18	0.0555556	0.388486	0.880771	1	1	OEP37_ARATH
molecular_function	GO:0070273	phosphatidylinositol-4-phosphate binding	1	5	0.2	0.891082	0.465786	1	1	P4KA1_ARATH
biological_process	GO:0010020	chloroplast fission	1	25	0.04	0.191206	0.955775	1	1	CDP1_ARATH
molecular_function	GO:0004359	glutaminase activity	1	3	0.333333	0.961624	0.313507	1	1	NADE_ARATH
biological_process	GO:0070481	nuclear-transcribed mRNA catabolic process, non-stop decay	1	3	0.333333	0.962021	0.312026	1	1	F4KI84_ARATH
biological_process	GO:0009657	plastid organization	1	11	0.0909091	0.419734	0.646928	1	1	ABI3_ARATH
biological_process	GO:0045727	positive regulation of translation	1	11	0.0909091	0.158138	0.965545	1	1	RENT3_ARATH
biological_process	GO:0046685	response to arsenic-containing substance	1	15	0.0666667	0.425026	0.864035	1	1	PHYA_ARATH
biological_process	GO:0009061	anaerobic respiration	1	9	0.111111	0.714754	0.674433	1	1	Q93WK6_ARATH
biological_process	GO:1901371	regulation of leaf morphogenesis	1	23	0.0434783	0.23031	0.943235	1	1	TIF4B_ARATH
biological_process	GO:1901698	response to nitrogen compound	1	6	0.166667	0.9814	0.0293932	1	1	NRG2_ARATH
biological_process	GO:0010037	response to carbon dioxide	1	10	0.1	0.870432	0.320789	1	1	CRSP_ARATH
cellular_component	GO:0000327	lytic vacuole within protein storage vacuole	1	1	1	1	0.111399	1	1	PDI11_ARATH
cellular_component	GO:0000326	protein storage vacuole	1	17	0.0588235	0.750315	0.480474	1	1	PDI11_ARATH
biological_process	GO:0010201	response to continuous far red light stimulus by the high-irradiance response system	1	2	0.5	0.986268	0.220677	1	1	PHYA_ARATH
biological_process	GO:0010203	response to very low fluence red light stimulus	1	1	1	1	0.117204	1	1	PHYA_ARATH
molecular_function	GO:0031517	red light photoreceptor activity	1	1	1	1	0.117839	1	1	PHYB_ARATH
biological_process	GO:0009687	abscisic acid metabolic process	1	8	0.125	0.97575	0.0611893	1	1	PHYB_ARATH
biological_process	GO:0010617	circadian regulation of calcium ion oscillation	1	3	0.333333	0.962021	0.312026	1	1	PHYB_ARATH
biological_process	GO:0017012	protein-phytochromobilin linkage	1	1	1	1	0.117204	1	1	PHYB_ARATH
biological_process	GO:0010202	response to low fluence red light stimulus	1	2	0.5	0.986268	0.220677	1	1	PHYB_ARATH
biological_process	GO:0009266	response to temperature stimulus	1	27	0.037037	0.185738	0.846545	1	1	PHYB_ARATH
biological_process	GO:0010148	transpiration	1	6	0.166667	0.850395	0.526719	1	1	PHYB_ARATH
biological_process	GO:0010189	vitamin E biosynthetic process	1	8	0.125	0.841657	0.41906	1	1	TAT2_ARATH
cellular_component	GO:0071944	cell periphery	1	25	0.04	0.0481967	0.957412	0.995	1	ATP1_ARATH
molecular_function	GO:0102549	1-18:1-2-16:0-monogalactosyldiacylglycerol lipase activity	1	4	0.25	0.92921	0.394413	1	1	PLA12_ARATH
molecular_function	GO:0052740	1-acyl-2-lysophosphatidylserine acylhydrolase activity	1	6	0.166667	0.849035	0.52875	1	1	PLA12_ARATH
molecular_function	GO:0047714	galactolipase activity	1	10	0.1	0.666669	0.714655	1	1	PLA12_ARATH
molecular_function	GO:0052739	phosphatidylserine 1-acylhydrolase activity	1	6	0.166667	0.849035	0.52875	1	1	PLA12_ARATH
biological_process	GO:0031349	positive regulation of defense response	1	9	0.111111	0.654001	0.461199	1	1	MED25_ARATH
molecular_function	GO:0004366	glycerol-3-phosphate O-acyltransferase activity	1	8	0.125	0.758706	0.633296	1	1	GPAT3_ARATH
molecular_function	GO:0102420	sn-1-glycerol-3-phosphate C16:0-DCA-CoA acyl transferase activity	1	8	0.125	0.758706	0.633296	1	1	GPAT3_ARATH
cellular_component	GO:0032389	MutLalpha complex	1	2	0.5	0.987594	0.210393	1	1	MLH1_ARATH
biological_process	GO:0055075	potassium ion homeostasis	1	12	0.0833333	0.359345	0.894061	1	1	GSO1_ARATH
biological_process	GO:0009648	photoperiodism	1	9	0.111111	0.81145	0.262159	1	1	FD_ARATH
molecular_function	GO:0008408	3'-5' exonuclease activity	1	35	0.0285714	0.0999465	0.952453	1	1	F4I526_ARATH
biological_process	GO:0009231	riboflavin biosynthetic process	1	17	0.0588235	0.391134	0.879983	1	1	PYRP2_ARATH
cellular_component	GO:0022627	cytosolic small ribosomal subunit	1	97	0.0103093	0.000136545	0.99999	0.009	1	RPS1_ARATH
cellular_component	GO:0042788	polysomal ribosome	1	97	0.0103093	0.000136545	0.99999	0.009	1	PSA6B_ARATH
cellular_component	GO:0031080	nuclear pore outer ring	1	7	0.142857	0.821388	0.562578	1	1	NU133_ARATH
biological_process	GO:0090114	COPII-coated vesicle budding	1	4	0.25	0.999879	0.000612525	1	0.486	Q8VXX0_ARATH
molecular_function	GO:0004648	O-phospho-L-serine:2-oxoglutarate aminotransferase activity	1	2	0.5	0.986118	0.221797	1	1	SERB1_ARATH
biological_process	GO:0006564	L-serine biosynthetic process	1	7	0.142857	0.806201	0.582206	1	1	SERB1_ARATH
molecular_function	GO:0005102	signaling receptor binding	1	14	0.0714286	7.7392e-06	0.999999	0	1	PEX14_ARATH
cellular_component	GO:0000243	commitment complex	1	12	0.0833333	0.606967	0.757711	1	1	PR39B_ARATH
cellular_component	GO:0034715	pICln-Sm protein complex	1	6	0.166667	0.862641	0.507726	1	1	ICLN_ARATH
biological_process	GO:0009690	cytokinin metabolic process	1	19	0.0526316	0.006252	0.999283	0.926	1	RGLG2_ARATH
biological_process	GO:0007017	microtubule-based process	1	26	0.0384615	1	1.50837e-21	1	0	IQD5_ARATH
biological_process	GO:0006465	signal peptide processing	1	30	0.0333333	0.118204	0.976308	1	1	SIPL1_ARATH
biological_process	GO:0010372	positive regulation of gibberellin biosynthetic process	1	3	0.333333	0.962021	0.312026	1	1	DOF25_ARATH
molecular_function	GO:0008047	enzyme activator activity	1	16	0.0625	0.980489	0.0301486	1	1	DCP1_ARATH
biological_process	GO:0010255	glucose mediated signaling pathway	1	5	0.2	0.760682	0.63119	1	1	F4HRC9_ARATH
biological_process	GO:0030835	negative regulation of actin filament depolymerization	1	4	0.25	0.999481	0.0029623	1	0.969	F4ILN8_ARATH
biological_process	GO:1902600	proton transmembrane transport	1	26	0.0384615	0.0314923	0.988148	1	1	F4JHE9_ARATH
biological_process	GO:0007186	G protein-coupled receptor signaling pathway	1	12	0.0833333	0.608334	0.628187	1	1	VCR_ARATH
biological_process	GO:0071365	cellular response to auxin stimulus	1	21	0.047619	0.833328	0.213821	1	1	VCS_ARATH
biological_process	GO:0010071	root meristem specification	1	5	0.2	0.89211	0.463867	1	1	VCS_ARATH
cellular_component	GO:0046930	pore complex	1	16	0.0625	0.454156	0.848977	1	1	OEP37_ARATH
molecular_function	GO:0015288	porin activity	1	17	0.0588235	0.388039	0.881426	1	1	OEP37_ARATH
biological_process	GO:0009411	response to UV	1	20	0.05	0.616246	0.496331	1	1	F4HTM5_ARATH
biological_process	GO:0010028	xanthophyll cycle	1	3	0.333333	0.962021	0.312026	1	1	ANTR2_ARATH
biological_process	GO:0007035	vacuolar acidification	1	7	0.142857	0.806201	0.582206	1	1	F4IJ68_ARATH
cellular_component	GO:0030173	integral component of Golgi membrane	1	36	0.0277778	0.0783457	0.985808	1	1	UTR5B_ARATH
molecular_function	GO:0046964	3'-phosphoadenosine 5'-phosphosulfate transmembrane transporter activity	1	2	0.5	0.986118	0.221797	1	1	UTR5B_ARATH
molecular_function	GO:0046961	proton-transporting ATPase activity, rotational mechanism	1	16	0.0625	0.421929	0.865575	1	1	ATPA_ARATH
biological_process	GO:0010213	non-photoreactive DNA repair	1	2	0.5	0.986268	0.220677	1	1	ERCC1_ARATH
biological_process	GO:0032447	protein urmylation	1	5	0.2	0.89211	0.463867	1	1	CTU2_ARATH
biological_process	GO:0034227	tRNA thio-modification	1	7	0.142857	0.669138	0.712607	1	1	CTU2_ARATH
biological_process	GO:0002098	tRNA wobble uridine modification	1	20	0.05	0.425572	0.808794	1	1	KTI12_ARATH
biological_process	GO:0009116	nucleoside metabolic process	1	40	0.025	0.0296177	0.990011	1	1	AHK3_ARATH
molecular_function	GO:0008460	dTDP-glucose 4,6-dehydratase activity	1	5	0.2	0.891082	0.465786	1	1	RHM1_ARATH
biological_process	GO:0045492	xylan biosynthetic process	1	36	0.0277778	0.115533	0.965124	1	1	GXM3_ARATH
molecular_function	GO:0050265	RNA uridylyltransferase activity	1	2	0.5	0.986118	0.221797	1	1	HESO1_ARATH
biological_process	GO:1900369	negative regulation of RNA interference	1	3	0.333333	0.962021	0.312026	1	1	CPL3_ARATH
biological_process	GO:0060964	regulation of gene silencing by miRNA	1	3	0.333333	0.669138	0.712607	1	1	HESO1_ARATH
biological_process	GO:0071076	RNA 3' uridylation	1	2	0.5	0.986268	0.220677	1	1	HESO1_ARATH
molecular_function	GO:0046933	proton-transporting ATP synthase activity, rotational mechanism	1	26	0.0384615	0.171581	0.961676	1	1	ATPA_ARATH
cellular_component	GO:0005795	Golgi stack	1	12	0.0833333	0.36995	0.708755	1	1	MAG5_ARATH
molecular_function	GO:0003977	UDP-N-acetylglucosamine diphosphorylase activity	1	5	0.2	0.891082	0.465786	1	1	UGPA3_ARATH
molecular_function	GO:0003983	UTP:glucose-1-phosphate uridylyltransferase activity	1	10	0.1	0.666669	0.714655	1	1	UGPA3_ARATH
biological_process	GO:0006011	UDP-glucose metabolic process	1	10	0.1	0.669138	0.712607	1	1	UGPA3_ARATH
biological_process	GO:0015996	chlorophyll catabolic process	1	18	0.0555556	0.719726	0.516055	1	1	PAO_ARATH
biological_process	GO:0035435	phosphate ion transmembrane transport	1	11	0.0909091	0.461017	0.845968	1	1	PHT21_ARATH
cellular_component	GO:0000794	condensed nuclear chromosome	1	9	0.111111	0.999287	0.00333718	1	0.589	ASY1_ARATH
biological_process	GO:0000710	meiotic mismatch repair	1	5	0.2	0.89211	0.463867	1	1	ERCC1_ARATH
cellular_component	GO:0005677	chromatin silencing complex	1	9	0.111111	0.735181	0.654633	1	1	VIN3_ARATH
biological_process	GO:0031507	heterochromatin assembly	1	19	0.0526316	0.689987	0.478026	1	1	FAS1_ARATH
biological_process	GO:0035999	tetrahydrofolate interconversion	1	17	0.0588235	0.391134	0.879983	1	1	FTHS_ARATH
biological_process	GO:0016444	somatic cell DNA recombination	1	9	0.111111	0.714754	0.674433	1	1	F4J277_ARATH
biological_process	GO:0006734	NADH metabolic process	1	7	0.142857	0.909258	0.226436	1	1	PPOX1_ARATH
biological_process	GO:0006739	NADP metabolic process	1	5	0.2	0.170324	0.931555	1	1	PPOX1_ARATH
molecular_function	GO:0048038	quinone binding	1	36	0.0277778	0.0378054	0.994172	1	1	F4IAX1_ARATH
biological_process	GO:0019684	photosynthesis, light reaction	1	17	0.0588235	0.00130652	0.99955	0.405	1	DAPB3_ARATH
biological_process	GO:0031425	chloroplast RNA processing	1	14	0.0714286	0.45421	0.790044	1	1	CP33_ARATH
biological_process	GO:0052542	defense response by callose deposition	1	10	0.1	0.322937	0.869653	1	1	RBOHF_ARATH
biological_process	GO:0010337	regulation of salicylic acid metabolic process	1	8	0.125	0.989573	0.0367023	1	1	CDR1_ARATH
molecular_function	GO:0003727	single-stranded RNA binding	1	31	0.0322581	0.84644	0.242318	1	1	PUM5_ARATH
biological_process	GO:0000291	nuclear-transcribed mRNA catabolic process, exonucleolytic	1	2	0.5	0.608334	0.628187	1	1	XRN4_ARATH
biological_process	GO:0006090	pyruvate metabolic process	1	7	0.142857	0.0104342	0.996545	0.986	1	MAOP4_ARATH
cellular_component	GO:0098857	membrane microdomain	1	2	0.5	0.988392	0.098673	1	1	P4KA1_ARATH
biological_process	GO:0010078	maintenance of root meristem identity	1	43	0.0232558	0.031403	0.995328	1	1	BAME3_ARATH
biological_process	GO:0009880	embryonic pattern specification	1	13	0.0769231	0.398093	0.826034	1	1	GNOM_ARATH
cellular_component	GO:0042645	mitochondrial nucleoid	1	8	0.125	0.778618	0.611321	1	1	OSB3_ARATH
cellular_component	GO:0009295	nucleoid	1	6	0.166667	0.0231113	0.994817	0.91	1	OSB3_ARATH
biological_process	GO:0006264	mitochondrial DNA replication	1	10	0.1	0.669138	0.712607	1	1	OSB3_ARATH
biological_process	GO:0000002	mitochondrial genome maintenance	1	4	0.25	0.89211	0.463867	1	1	RECAM_ARATH
biological_process	GO:0051096	positive regulation of helicase activity	1	7	0.142857	0.806201	0.582206	1	1	OSB3_ARATH
molecular_function	GO:0031418	L-ascorbic acid binding	1	46	0.0217391	0.0222589	0.99689	0.981	1	P4H6_ARATH
molecular_function	GO:0004656	procollagen-proline 4-dioxygenase activity	1	18	0.0555556	0.356274	0.895408	1	1	P4H6_ARATH
biological_process	GO:0018401	peptidyl-proline hydroxylation to 4-hydroxy-L-proline	1	14	0.0714286	0.499068	0.825503	1	1	P4H6_ARATH
biological_process	GO:0050777	negative regulation of immune response	1	3	0.333333	0.863085	0.243524	1	1	PUB13_ARATH
molecular_function	GO:0004722	protein serine/threonine phosphatase activity	1	46	0.0217391	0.0135887	0.993636	0.931	1	PPP7I_ARATH
cellular_component	GO:0005849	mRNA cleavage factor complex	1	8	0.125	0.989214	0.0424123	1	1	PCFS4_ARATH
biological_process	GO:0006379	mRNA cleavage	1	9	0.111111	0.975901	0.0894413	1	1	PCFS4_ARATH
biological_process	GO:0006369	termination of RNA polymerase II transcription	1	6	0.166667	0.850395	0.526719	1	1	PCFS4_ARATH
molecular_function	GO:1901149	salicylic acid binding	1	28	0.0357143	0.141472	0.970185	1	1	2AAA_ARATH
cellular_component	GO:0030690	Noc1p-Noc2p complex	1	2	0.5	0.987594	0.210393	1	1	RBLOT_ARATH
cellular_component	GO:0030691	Noc2p-Noc3p complex	1	2	0.5	0.987594	0.210393	1	1	RBLOT_ARATH
biological_process	GO:0042273	ribosomal large subunit biogenesis	1	25	0.04	0.0326197	0.98669	1	1	RBLOT_ARATH
biological_process	GO:0009853	photorespiration	1	53	0.0188679	0.00131813	0.999876	0.412	1	GLTB1_ARATH
biological_process	GO:0051865	protein autoubiquitination	1	18	0.0555556	0.359345	0.894061	1	1	PUB10_ARATH
biological_process	GO:0050665	hydrogen peroxide biosynthetic process	1	9	0.111111	0.499068	0.825503	1	1	RBOHF_ARATH
biological_process	GO:0002679	respiratory burst involved in defense response	1	4	0.25	0.92991	0.392671	1	1	RBOHF_ARATH
cellular_component	GO:0022625	cytosolic large ribosomal subunit	1	145	0.00689655	6.68113e-07	1	0	1	F4JPA3_ARATH
biological_process	GO:1990428	miRNA transport	1	5	0.2	0.850395	0.526719	1	1	THOC2_ARATH
biological_process	GO:0080140	regulation of jasmonic acid metabolic process	1	1	1	0.96088	0.193799	1	1	RBL11_ARATH
biological_process	GO:0000082	G1/S transition of mitotic cell cycle	1	8	0.125	0.760682	0.63119	1	1	DPB_ARATH
biological_process	GO:0048229	gametophyte development	1	21	0.047619	0.964592	0.0476339	1	1	GACP2_ARATH
biological_process	GO:0010377	guard cell fate commitment	1	2	0.5	0.986268	0.220677	1	1	FAMA_ARATH
biological_process	GO:0001558	regulation of cell growth	1	13	0.0769231	0.924356	0.119965	1	1	SIK1_ARATH
biological_process	GO:0110102	ribulose bisphosphate carboxylase complex assembly	1	10	0.1	0.669138	0.712607	1	1	ATP1_ARATH
biological_process	GO:0030865	cortical cytoskeleton organization	1	15	0.0666667	0.435085	0.719825	1	1	TON2_ARATH
cellular_component	GO:0031461	cullin-RING ubiquitin ligase complex	1	12	0.0833333	0.800168	0.26255	1	1	DET1_ARATH
biological_process	GO:0016246	RNA interference	1	3	0.333333	0.999801	0.000672702	1	0.502	PRP16_ARATH
biological_process	GO:0009616	RNAi-mediated antiviral immune response	1	9	0.111111	0.968475	0.129507	1	1	AGO1_ARATH
cellular_component	GO:0030427	site of polarized growth	1	2	0.5	0.989673	0.0361968	1	1	F4KB73_ARATH
biological_process	GO:0048766	root hair initiation	1	19	0.0526316	0.329631	0.906488	1	1	RHL1_ARATH
biological_process	GO:0042793	plastid transcription	1	12	0.0833333	0.58094	0.776057	1	1	PP451_ARATH
cellular_component	GO:0030659	cytoplasmic vesicle membrane	1	23	0.0434783	0.974809	0.0435196	1	1	ZDH22_ARATH
biological_process	GO:0002181	cytoplasmic translation	1	49	0.0204082	0.0755204	0.961966	1	1	C3H21_ARATH
biological_process	GO:0000027	ribosomal large subunit assembly	1	28	0.0357143	0.130347	0.973158	1	1	F4KFX1_ARATH
cellular_component	GO:0000839	Hrd1p ubiquitin ligase ERAD-L complex	1	4	0.25	0.936153	0.376533	1	1	RBL15_ARATH
molecular_function	GO:1990381	ubiquitin-specific protease binding	1	4	0.25	0.92921	0.394413	1	1	RBL15_ARATH
biological_process	GO:0010074	maintenance of meristem identity	1	10	0.1	0.61704	0.523254	1	1	F4IIV5_ARATH
molecular_function	GO:0017151	DEAD/H-box RNA helicase binding	1	2	0.5	0.986118	0.221797	1	1	RH1_ARATH
cellular_component	GO:0000311	plastid large ribosomal subunit	1	6	0.166667	0.862641	0.507726	1	1	RK4_ARATH
molecular_function	GO:0016251	RNA polymerase II general transcription initiation factor activity	1	11	0.0909091	0.621732	0.748293	1	1	TAF1B_ARATH
molecular_function	GO:0016846	carbon-sulfur lyase activity	1	11	0.0909091	0.186627	0.936481	1	1	MGL_ARATH
molecular_function	GO:0004838	L-tyrosine:2-oxoglutarate aminotransferase activity	1	5	0.2	0.891082	0.465786	1	1	TAT2_ARATH
biological_process	GO:0009641	shade avoidance	1	17	0.0588235	0.514699	0.747635	1	1	PIL1_ARATH
cellular_component	GO:0030140	trans-Golgi network transport vesicle	1	3	0.333333	0.707495	0.579622	1	1	SYP21_ARATH
cellular_component	GO:0009526	plastid envelope	1	8	0.125	0.00643809	0.995262	0.457	1	SCY2_ARATH
cellular_component	GO:0042651	thylakoid membrane	1	28	0.0357143	0.000246673	0.999873	0.016	1	KEA3_ARATH
biological_process	GO:0010206	photosystem II repair	1	16	0.0625	0.425026	0.864035	1	1	FTSH1_ARATH
biological_process	GO:0043001	Golgi to plasma membrane protein transport	1	6	0.166667	0.850395	0.526719	1	1	BIG2_ARATH
cellular_component	GO:0005750	mitochondrial respiratory chain complex III	1	21	0.047619	0.30401	0.916367	1	1	UCRI2_ARATH
biological_process	GO:0015693	magnesium ion transport	1	25	0.04	0.191206	0.955775	1	1	NIPA6_ARATH
biological_process	GO:0009646	response to absence of light	1	40	0.025	0.183019	0.925188	1	1	ATB52_ARATH
biological_process	GO:0070482	response to oxygen levels	1	1	1	0.0491248	0.968652	1	1	NAR1_ARATH
biological_process	GO:0009446	putrescine biosynthetic process	1	5	0.2	0.94276	0.239318	1	1	SPE2_ARATH
cellular_component	GO:0044614	nuclear pore cytoplasmic filaments	1	5	0.2	0.901327	0.445998	1	1	NU98B_ARATH
biological_process	GO:0000973	posttranscriptional tethering of RNA polymerase II gene DNA at nuclear periphery	1	5	0.2	0.89211	0.463867	1	1	NU98B_ARATH
biological_process	GO:0016558	protein import into peroxisome matrix	1	9	0.111111	0.956999	0.158343	1	1	PEX6_ARATH
biological_process	GO:0010431	seed maturation	1	32	0.03125	0.772253	0.333918	1	1	PKP1_ARATH
molecular_function	GO:0004435	phosphatidylinositol phospholipase C activity	1	12	0.0833333	0.578124	0.777967	1	1	PLCD4_ARATH
biological_process	GO:0048437	floral organ development	1	11	0.0909091	0.725811	0.341717	1	1	BAME3_ARATH
biological_process	GO:0015846	polyamine transport	1	7	0.142857	0.806201	0.582206	1	1	AB28G_ARATH
biological_process	GO:0016311	dephosphorylation	1	11	0.0909091	0.231589	0.832365	1	1	PTN2B_ARATH
molecular_function	GO:0008146	sulfotransferase activity	1	23	0.0434783	0.45037	0.792649	1	1	SOT16_ARATH
biological_process	GO:0051923	sulfation	1	17	0.0588235	0.391134	0.879983	1	1	SOT16_ARATH
cellular_component	GO:0005697	telomerase holoenzyme complex	1	2	0.5	0.936153	0.376533	1	1	SMG7_ARATH
molecular_function	GO:0070034	telomerase RNA binding	1	4	0.25	0.92921	0.394413	1	1	SMG7_ARATH
molecular_function	GO:0042162	telomeric DNA binding	1	17	0.0588235	0.861658	0.266076	1	1	SMG7_ARATH
biological_process	GO:0006265	DNA topological change	1	22	0.0454545	0.252365	0.93569	1	1	TOP3A_ARATH
molecular_function	GO:0052689	carboxylic ester hydrolase activity	1	31	0.0322581	0.00317484	0.998421	0.443	1	PME53_ARATH
biological_process	GO:0007568	aging	1	12	0.0833333	0.977581	0.0365033	1	1	SAG12_ARATH
biological_process	GO:0060866	leaf abscission	1	8	0.125	0.760682	0.63119	1	1	RLK5_ARATH
biological_process	GO:1902290	positive regulation of defense response to oomycetes	1	10	0.1	0.669138	0.712607	1	1	MORC6_ARATH
biological_process	GO:1900057	positive regulation of leaf senescence	1	18	0.0555556	0.359345	0.894061	1	1	DA1_ARATH
biological_process	GO:0010376	stomatal complex formation	1	5	0.2	0.89211	0.463867	1	1	MYB88_ARATH
cellular_component	GO:0005801	cis-Golgi network	1	13	0.0769231	0.489793	0.830032	1	1	GOS12_ARATH
molecular_function	GO:0009975	cyclase activity	1	24	0.0416667	0.11327	0.965968	1	1	TPS05_ARATH
biological_process	GO:0051762	sesquiterpene biosynthetic process	1	25	0.04	0.191206	0.955775	1	1	TPS05_ARATH
biological_process	GO:0016114	terpenoid biosynthetic process	1	21	0.047619	0.158946	0.892097	1	1	LINS_ARATH
biological_process	GO:0009558	embryo sac cellularization	1	5	0.2	0.89211	0.463867	1	1	GFA2_ARATH
molecular_function	GO:0004175	endopeptidase activity	1	16	0.0625	0.610994	0.44384	1	1	APA1_ARATH
biological_process	GO:0080027	response to herbivore	1	18	0.0555556	0.359345	0.894061	1	1	PRB1_ARATH
cellular_component	GO:0031972	chloroplast intermembrane space	1	6	0.166667	0.862641	0.507726	1	1	TI236_ARATH
cellular_component	GO:0031897	Tic complex	1	3	0.333333	0.965545	0.298362	1	1	TIC40_ARATH
molecular_function	GO:0010277	chlorophyllide a oxygenase [overall] activity	1	5	0.2	0.891082	0.465786	1	1	PAO_ARATH
cellular_component	GO:0098807	chloroplast thylakoid membrane protein complex	1	6	0.166667	0.330336	0.905873	1	1	STR4_ARATH
molecular_function	GO:0000340	RNA 7-methylguanosine cap binding	1	6	0.166667	0.849035	0.52875	1	1	PIR_ARATH
biological_process	GO:0048232	male gamete generation	1	4	0.25	0.9954	0.0110274	1	1	SC24A_ARATH
molecular_function	GO:0047274	galactinol-sucrose galactosyltransferase activity	1	7	0.142857	0.804521	0.584296	1	1	F4J3E6_ARATH
cellular_component	GO:0019897	extrinsic component of plasma membrane	1	8	0.125	0.490674	0.727561	1	1	RIN4_ARATH
biological_process	GO:0002758	innate immune response-activating signal transduction	1	25	0.04	0.107115	0.979089	1	1	RIN4_ARATH
molecular_function	GO:0030275	LRR domain binding	1	2	0.5	0.986118	0.221797	1	1	RPP4_ARATH
cellular_component	GO:0015935	small ribosomal subunit	1	30	0.0333333	2.26681e-05	0.999997	0	1	RR20_ARATH
molecular_function	GO:0030374	nuclear receptor coactivator activity	1	1	1	1	0.117839	1	1	RSA1_ARATH
biological_process	GO:0055078	sodium ion homeostasis	1	4	0.25	0.760682	0.63119	1	1	RSA1_ARATH
biological_process	GO:0000741	karyogamy	1	9	0.111111	0.526207	0.699648	1	1	SSRP1_ARATH
biological_process	GO:0043007	maintenance of rDNA	1	3	0.333333	0.962021	0.312026	1	1	RTEL1_ARATH
biological_process	GO:0070716	mismatch repair involved in maintenance of fidelity involved in DNA-dependent DNA replication	1	1	1	1	0.117204	1	1	RTEL1_ARATH
biological_process	GO:1904430	negative regulation of t-circle formation	1	1	1	1	0.117204	1	1	RTEL1_ARATH
biological_process	GO:0090657	telomeric loop disassembly	1	1	1	1	0.117204	1	1	RTEL1_ARATH
biological_process	GO:0045116	protein neddylation	1	13	0.0769231	0.539091	0.802319	1	1	AXL1_ARATH
biological_process	GO:2001020	regulation of response to DNA damage stimulus	1	3	0.333333	0.966623	0.0840997	1	1	ATM_ARATH
biological_process	GO:0007349	cellularization	1	1	1	0.991081	0.0572398	1	1	RUK_ARATH
biological_process	GO:0010245	radial microtubular system formation	1	2	0.5	0.986268	0.220677	1	1	RUK_ARATH
biological_process	GO:0010015	root morphogenesis	1	23	0.0434783	0.57594	0.491421	1	1	F4KIH9_ARATH
molecular_function	GO:0045549	9-cis-epoxycarotenoid dioxygenase activity	1	7	0.142857	0.804521	0.584296	1	1	NCED9_ARATH
molecular_function	GO:0010436	carotenoid dioxygenase activity	1	9	0.111111	0.712514	0.676522	1	1	NCED9_ARATH
biological_process	GO:0016121	carotene catabolic process	1	10	0.1	0.669138	0.712607	1	1	NCED9_ARATH
biological_process	GO:0010112	regulation of systemic acquired resistance	1	13	0.0769231	0.483945	0.76969	1	1	SARD1_ARATH
biological_process	GO:0006414	translational elongation	1	22	0.0454545	0.0623045	0.979524	1	1	EF2_ARATH
biological_process	GO:0009902	chloroplast relocation	1	6	0.166667	0.954084	0.108159	1	1	PMIR1_ARATH
molecular_function	GO:0009673	low-affinity phosphate transmembrane transporter activity	1	1	1	1	0.117839	1	1	PHT21_ARATH
biological_process	GO:0030163	protein catabolic process	1	33	0.030303	0.910492	0.109645	1	1	FTSH5_ARATH
biological_process	GO:0031540	regulation of anthocyanin biosynthetic process	1	12	0.0833333	0.461017	0.845968	1	1	TCP15_ARATH
biological_process	GO:0009647	skotomorphogenesis	1	5	0.2	0.89211	0.463867	1	1	AHL22_ARATH
biological_process	GO:0010039	response to iron ion	1	23	0.0434783	0.209956	0.949896	1	1	BTSL1_ARATH
biological_process	GO:0010363	regulation of plant-type hypersensitive response	1	4	0.25	0.992106	0.0295363	1	1	ASHH2_ARATH
cellular_component	GO:0055037	recycling endosome	1	4	0.25	0.691756	0.693121	1	1	VPS51_ARATH
molecular_function	GO:0003917	DNA topoisomerase type I (single strand cut, ATP-independent) activity	1	10	0.1	0.666669	0.714655	1	1	TOP3A_ARATH
molecular_function	GO:0030628	pre-mRNA 3'-splice site binding	1	11	0.0909091	0.621732	0.748293	1	1	Q9LZT6_ARATH
molecular_function	GO:0000386	second spliceosomal transesterification activity	1	3	0.333333	0.961624	0.313507	1	1	Q9LZT6_ARATH
molecular_function	GO:0035312	5'-3' exodeoxyribonuclease activity	1	8	0.125	0.942525	0.191055	1	1	F4IDZ7_ARATH
biological_process	GO:0031848	protection from non-homologous end joining at telomere	1	3	0.333333	0.962021	0.312026	1	1	F4IDZ7_ARATH
biological_process	GO:0046786	viral replication complex formation and maintenance	1	4	0.25	0.92991	0.392671	1	1	TOM2B_ARATH
molecular_function	GO:0004177	aminopeptidase activity	1	18	0.0555556	0.186627	0.936481	1	1	PSA_ARATH
molecular_function	GO:0008240	tripeptidyl-peptidase activity	1	2	0.5	0.986118	0.221797	1	1	CRSP_ARATH
cellular_component	GO:0030660	Golgi-associated vesicle membrane	1	5	0.2	0.900438	0.197262	1	1	SIPL1_ARATH
cellular_component	GO:0071458	integral component of cytoplasmic side of endoplasmic reticulum membrane	1	11	0.0909091	0.648879	0.727321	1	1	SIPL1_ARATH
cellular_component	GO:0071556	integral component of lumenal side of endoplasmic reticulum membrane	1	6	0.166667	0.862641	0.507726	1	1	SIPL1_ARATH
molecular_function	GO:0042500	aspartic endopeptidase activity, intramembrane cleaving	1	6	0.166667	0.849035	0.52875	1	1	SIPL1_ARATH
biological_process	GO:0005991	trehalose metabolic process	1	2	0.5	0.898295	0.225328	1	1	SWTIE_ARATH
biological_process	GO:0046506	sulfolipid biosynthetic process	1	3	0.333333	0.962021	0.312026	1	1	UGPA3_ARATH
molecular_function	GO:0046524	sucrose-phosphate synthase activity	1	6	0.166667	0.849035	0.52875	1	1	SPSA3_ARATH
biological_process	GO:0005986	sucrose biosynthetic process	1	18	0.0555556	0.359345	0.894061	1	1	SPSA3_ARATH
biological_process	GO:0010143	cutin biosynthetic process	1	18	0.0555556	0.45421	0.790044	1	1	GPAT3_ARATH
biological_process	GO:0010345	suberin biosynthetic process	1	22	0.0454545	0.252365	0.93569	1	1	AB11G_ARATH
molecular_function	GO:0034450	ubiquitin-ubiquitin ligase activity	1	4	0.25	0.92921	0.394413	1	1	UBE4_ARATH
biological_process	GO:0000413	protein peptidyl-prolyl isomerization	1	27	0.037037	0.158138	0.965545	1	1	CYP63_ARATH
biological_process	GO:0000463	maturation of LSU-rRNA from tricistronic rRNA transcript (SSU-rRNA, 5.8S rRNA, LSU-rRNA)	1	24	0.0416667	0.191206	0.955775	1	1	F4IBR2_ARATH
biological_process	GO:0002239	response to oomycetes	1	24	0.0416667	0.904241	0.15091	1	1	CMKMT_ARATH
cellular_component	GO:0009897	external side of plasma membrane	1	4	0.25	0.936153	0.376533	1	1	AB11G_ARATH
cellular_component	GO:0034245	mitochondrial DNA-directed RNA polymerase complex	1	3	0.333333	0.965545	0.298362	1	1	RPOT3_ARATH
biological_process	GO:0006390	mitochondrial transcription	1	3	0.333333	0.92991	0.392671	1	1	RPOT3_ARATH
biological_process	GO:0034427	nuclear-transcribed mRNA catabolic process, exonucleolytic, 3'-5'	1	13	0.0769231	0.779232	0.500932	1	1	SKI3_ARATH
biological_process	GO:0019748	secondary metabolic process	1	24	0.0416667	0.00354822	0.997968	0.765	1	MYB72_ARATH
molecular_function	GO:0016279	protein-lysine N-methyltransferase activity	1	18	0.0555556	0.674536	0.455771	1	1	Q93Z55_ARATH
cellular_component	GO:0042646	plastid nucleoid	1	8	0.125	0.0106985	0.998669	0.622	1	MFP1_ARATH
biological_process	GO:0045003	double-strand break repair via synthesis-dependent strand annealing	1	6	0.166667	0.760682	0.63119	1	1	SM3L2_ARATH
biological_process	GO:0010031	circumnutation	1	7	0.142857	0.806201	0.582206	1	1	ELF3_ARATH
cellular_component	GO:0009898	cytoplasmic side of plasma membrane	1	11	0.0909091	0.419623	0.780742	1	1	GACP3_ARATH
molecular_function	GO:0052866	phosphatidylinositol phosphate phosphatase activity	1	3	0.333333	0.902109	0.205502	1	1	PTN2B_ARATH
molecular_function	GO:0016314	phosphatidylinositol-3,4,5-trisphosphate 3-phosphatase activity	1	3	0.333333	0.961624	0.313507	1	1	PTN2B_ARATH
molecular_function	GO:0004725	protein tyrosine phosphatase activity	1	33	0.030303	0.0861781	0.984084	1	1	PTN2B_ARATH
molecular_function	GO:0008138	protein tyrosine/serine/threonine phosphatase activity	1	30	0.0333333	0.0952893	0.981955	1	1	PTN2B_ARATH
molecular_function	GO:0045156	electron transporter, transferring electrons within the cyclic electron transport pathway of photosynthesis activity	1	11	0.0909091	0.621732	0.748293	1	1	PSBD_ARATH
biological_process	GO:0033169	histone H3-K9 demethylation	1	9	0.111111	0.714754	0.674433	1	1	ELF6_ARATH
biological_process	GO:0035067	negative regulation of histone acetylation	1	7	0.142857	0.921429	0.285246	1	1	BRCA1_ARATH
cellular_component	GO:0034991	nuclear meiotic cohesin complex	1	5	0.2	0.901327	0.445998	1	1	SCC11_ARATH
cellular_component	GO:0034990	nuclear mitotic cohesin complex	1	6	0.166667	0.862641	0.507726	1	1	SCC11_ARATH
biological_process	GO:1990414	replication-born double-strand break repair via sister chromatid exchange	1	10	0.1	0.669138	0.712607	1	1	SCC11_ARATH
biological_process	GO:0007130	synaptonemal complex assembly	1	6	0.166667	0.806201	0.582206	1	1	SCC11_ARATH
molecular_function	GO:0047364	desulfoglucosinolate sulfotransferase activity	1	3	0.333333	0.961624	0.313507	1	1	SOT16_ARATH
biological_process	GO:0019761	glucosinolate biosynthetic process	1	29	0.0344828	0.789488	0.349566	1	1	SOT16_ARATH
biological_process	GO:0032260	response to jasmonic acid stimulus involved in jasmonic acid and ethylene-dependent systemic resistance	1	2	0.5	0.962021	0.312026	1	1	SOT16_ARATH
biological_process	GO:0048589	developmental growth	1	10	0.1	0.987151	0.0178382	1	1	CTF64_ARATH
biological_process	GO:1905392	plant organ morphogenesis	1	12	0.0833333	0.590583	0.465752	1	1	PARNL_ARATH
biological_process	GO:0090708	specification of plant organ axis polarity	1	16	0.0625	0.425026	0.864035	1	1	GSO1_ARATH
molecular_function	GO:0005471	ATP:ADP antiporter activity	1	11	0.0909091	0.621732	0.748293	1	1	ADT2_ARATH
cellular_component	GO:0009569	chloroplast starch grain	1	6	0.166667	0.862641	0.507726	1	1	ISOA3_ARATH
cellular_component	GO:0031588	nucleotide-activated protein kinase complex	1	8	0.125	0.778618	0.611321	1	1	PV42B_ARATH
biological_process	GO:0042149	cellular response to glucose starvation	1	6	0.166667	0.850395	0.526719	1	1	PV42B_ARATH
biological_process	GO:0043967	histone H4 acetylation	1	10	0.1	0.948842	0.151971	1	1	MBD9_ARATH
biological_process	GO:1901332	negative regulation of lateral root development	1	7	0.142857	0.806201	0.582206	1	1	ERF86_ARATH
molecular_function	GO:0016262	protein N-acetylglucosaminyltransferase activity	1	2	0.5	0.986118	0.221797	1	1	MGAT1_ARATH
biological_process	GO:0043484	regulation of RNA splicing	1	10	0.1	0.980718	0.0543966	1	1	SUA_ARATH
biological_process	GO:0034501	protein localization to kinetochore	1	2	0.5	0.986268	0.220677	1	1	MPS1_ARATH
biological_process	GO:0010019	chloroplast-nucleus signaling pathway	1	9	0.111111	0.714754	0.674433	1	1	PTM_ARATH
biological_process	GO:0010024	phytochromobilin biosynthetic process	1	5	0.2	0.89211	0.463867	1	1	F4IUM0_ARATH
biological_process	GO:0035825	homologous recombination	1	6	0.166667	0.997509	0.00619891	1	1	PDS5B_ARATH
biological_process	GO:0009395	phospholipid catabolic process	1	19	0.0526316	0.252365	0.93569	1	1	PLDZ1_ARATH
biological_process	GO:0048564	photosystem I assembly	1	18	0.0555556	0.359345	0.894061	1	1	FTSH5_ARATH
biological_process	GO:0055070	copper ion homeostasis	1	8	0.125	0.301943	0.917458	1	1	TPST_ARATH
biological_process	GO:0048441	petal development	1	13	0.0769231	0.391134	0.879983	1	1	LBD36_ARATH
biological_process	GO:0009636	response to toxic substance	1	19	0.0526316	1.70265e-08	1	0	1	AHK2_ARATH
molecular_function	GO:0016783	sulfurtransferase activity	1	2	0.5	0.891444	0.256246	1	1	CTU2_ARATH
molecular_function	GO:0016410	N-acyltransferase activity	1	15	0.0666667	0.959476	0.0703617	1	1	Q9LYQ7_ARATH
biological_process	GO:0008216	spermidine metabolic process	1	4	0.25	0.959242	0.129568	1	1	C98A9_ARATH
molecular_function	GO:0016464	chloroplast protein-transporting ATPase activity	1	12	0.0833333	0.578124	0.777967	1	1	YCF2_ARATH
biological_process	GO:0006616	SRP-dependent cotranslational protein targeting to membrane, translocation	1	11	0.0909091	0.624393	0.746307	1	1	SCY2_ARATH
biological_process	GO:0009686	gibberellin biosynthetic process	1	26	0.0384615	0.222014	0.920605	1	1	G2OX4_ARATH
biological_process	GO:0045454	cell redox homeostasis	1	41	0.0243902	0.0387166	0.994002	1	1	GASA4_ARATH
biological_process	GO:0043085	positive regulation of catalytic activity	1	15	0.0666667	0.820094	0.26776	1	1	DCP1_ARATH
biological_process	GO:0010380	regulation of chlorophyll biosynthetic process	1	16	0.0625	0.252365	0.93569	1	1	AB25B_ARATH
biological_process	GO:0010581	regulation of starch biosynthetic process	1	9	0.111111	0.714754	0.674433	1	1	MFP1_ARATH
biological_process	GO:0071485	cellular response to absence of light	1	2	0.5	0.986268	0.220677	1	1	GHR1_ARATH
biological_process	GO:0048440	carpel development	1	17	0.0588235	0.696063	0.432327	1	1	ATXR3_ARATH
cellular_component	GO:0009523	photosystem II	1	45	0.0222222	0.000770854	0.999931	0.055	1	PSBD_ARATH
molecular_function	GO:0016168	chlorophyll binding	1	40	0.025	0.0419788	0.993392	1	1	PSBD_ARATH
molecular_function	GO:0010242	oxygen evolving activity	1	5	0.2	0.891082	0.465786	1	1	PSBD_ARATH
cellular_component	GO:0061908	phagophore	1	7	0.142857	0.821388	0.562578	1	1	Q9S781_ARATH
molecular_function	GO:0016627	oxidoreductase activity, acting on the CH-CH group of donors	1	15	0.0666667	0.0363893	0.983223	1	1	IBR3_ARATH
biological_process	GO:0080119	ER body organization	1	4	0.25	0.92991	0.392671	1	1	SC24A_ARATH
cellular_component	GO:0033097	amyloplast membrane	1	1	1	1	0.111399	1	1	SCY2_ARATH
molecular_function	GO:0005048	signal sequence binding	1	5	0.2	0.902614	0.180001	1	1	SCY2_ARATH
biological_process	GO:0045038	protein import into chloroplast thylakoid membrane	1	4	0.25	0.92991	0.392671	1	1	TATB_ARATH
cellular_component	GO:0035658	Mon1-Ccz1 complex	1	5	0.2	0.901327	0.445998	1	1	F4J8L1_ARATH
cellular_component	GO:0000815	ESCRT III complex	1	13	0.0769231	0.566337	0.784715	1	1	VPS2A_ARATH
cellular_component	GO:0010330	cellulose synthase complex	1	7	0.142857	0.778618	0.611321	1	1	CSI3_ARATH
biological_process	GO:0009970	cellular response to sulfate starvation	1	14	0.0714286	0.499068	0.825503	1	1	MGL_ARATH
cellular_component	GO:0071540	eukaryotic translation initiation factor 3 complex, eIF3e	1	2	0.5	0.987594	0.210393	1	1	EIF3A_ARATH
cellular_component	GO:0071541	eukaryotic translation initiation factor 3 complex, eIF3m	1	7	0.142857	0.821388	0.562578	1	1	EIF3A_ARATH
cellular_component	GO:0043614	multi-eIF complex	1	3	0.333333	0.965545	0.298362	1	1	EIF3A_ARATH
biological_process	GO:0002188	translation reinitiation	1	2	0.5	0.986268	0.220677	1	1	EIF3A_ARATH
biological_process	GO:0055047	generative cell mitosis	1	3	0.333333	0.962021	0.312026	1	1	DUO1_ARATH
cellular_component	GO:0033186	CAF-1 complex	1	2	0.5	0.987594	0.210393	1	1	FAS1_ARATH
biological_process	GO:1905393	plant organ formation	1	5	0.2	0.84185	0.229504	1	1	BLH8_ARATH
molecular_function	GO:0042578	phosphoric ester hydrolase activity	1	7	0.142857	0.0231919	0.983541	0.983	1	DPNP2_ARATH
biological_process	GO:0000105	histidine biosynthetic process	1	17	0.0588235	0.391134	0.879983	1	1	HIS1A_ARATH
molecular_function	GO:0004563	beta-N-acetylhexosaminidase activity	1	3	0.333333	0.961624	0.313507	1	1	HEXO3_ARATH
molecular_function	GO:0015929	hexosaminidase activity	1	3	0.333333	0.92921	0.394413	1	1	HEXO3_ARATH
molecular_function	GO:0102148	N-acetyl-beta-D-galactosaminidase activity	1	3	0.333333	0.961624	0.313507	1	1	HEXO3_ARATH
biological_process	GO:0030203	glycosaminoglycan metabolic process	1	3	0.333333	0.806201	0.582206	1	1	HEXO3_ARATH
molecular_function	GO:0035251	UDP-glucosyltransferase activity	1	26	0.0384615	0.445808	0.64502	1	1	U73C7_ARATH
[truncated: 5,578 more rows]
[truncated: 952 more columns]

## Sheet: polyQ
GO domain	GO ID	GO term	polyQ protein	total number	number / total	raw p-value under-representation	raw p-value over-representation	FWER under-representation	FWER over-representation	Gene Name
cellular_component	GO:0005634	nucleus	578	6057	0.0954268	1	9.33226e-106	1	0	PHE1_ARATH	PHYD_ARATH	SOFL6_ARATH	MOM1_ARATH	NRPE1_ARATH	RBR1_ARATH	RH40_ARATH	RHC1A_ARATH	SCL4_ARATH	SMG7_ARATH	SEP1_ARATH	SLK3_ARATH	TIC_ARATH	PATH1_ARATH	SHR_ARATH	SLK1_ARATH	SPL8_ARATH	SM3L1_ARATH	SLK2_ARATH	STM_ARATH	CPL1_ARATH	LFY_ARATH	LSH1_ARATH	LSH2_ARATH	LSH7_ARATH	EIL1_ARATH	HFA1A_ARATH	HFA1B_ARATH	LRL1_ARATH	LRL2_ARATH	LRP1_ARATH	LNK2_ARATH	BLH9_ARATH	JGB_ARATH	AGL65_ARATH	BZP18_ARATH	C3H17_ARATH	CPSF_ARATH	HASTY_ARATH	HFA1E_ARATH
molecular_function	GO:0003700	DNA-binding transcription factor activity	308	1909	0.161341	1	1.07721e-102	1	0	PHE1_ARATH	SCL4_ARATH	SHR_ARATH	STM_ARATH	LFY_ARATH	EIL1_ARATH	HFA1A_ARATH	HFA1B_ARATH	LRL1_ARATH	LRL2_ARATH	BLH9_ARATH	AGL65_ARATH	BZP18_ARATH	HFA1E_ARATH	KAN2_ARATH	DRE2G_ARATH	HHO2_ARATH	HFA7A_ARATH	GATA7_ARATH	HAT1_ARATH	AP2_ARATH	ANR1_ARATH	ERF53_ARATH	HSFB4_ARATH	ATB14_ARATH	GTL1_ARATH	IDD7_ARATH	HBI1_ARATH	BPC1_ARATH	BH030_ARATH	BH034_ARATH	BBM_ARATH	C3H2_ARATH	ERF54_ARATH	ERF03_ARATH	AHL24_ARATH	ASIL2_ARATH	BLH10_ARATH	BH114_ARATH	BZP29_ARATH
molecular_function	GO:0003677	DNA binding	204	1794	0.113712	1	1.02492e-104	1	0	NRPE1_ARATH	RBR1_ARATH	SPL8_ARATH	SAP6_ARATH	LSH1_ARATH	LSH2_ARATH	LSH7_ARATH	EIL1_ARATH	HFA1A_ARATH	HFA1B_ARATH	LRP1_ARATH	C3H17_ARATH	CPSF_ARATH	ILP1_ARATH	ATB14_ARATH	C3H58_ARATH	GTL1_ARATH	IDD7_ARATH	HBI1_ARATH	BPC1_ARATH	BH030_ARATH	BBM_ARATH	C3H2_ARATH	LBD12_ARATH	ERF03_ARATH	C3H16_ARATH	ERF16_ARATH	DML2_ARATH	ARFF_ARATH	C3H44_ARATH	EIL2_ARATH	BZP30_ARATH	NRPD1_ARATH	PHL4_ARATH	BEE2_ARATH	C3H26_ARATH	ARFS_ARATH	C3H34_ARATH	LUMI_ARATH	PIF5_ARATH
cellular_component	GO:0016021	integral component of membrane	173	7990	0.0216521	6.54356e-33	1	0	1	PEK12_ARATH	PCR5_ARATH	SYP32_ARATH	SYP81_ARATH	ATL49_ARATH	LYK2_ARATH	AZG1_ARATH	CALSA_ARATH	ATL46_ARATH	ATL30_ARATH	CYT1B_ARATH	FBT8_ARATH	ATL3_ARATH	C2GR1_ARATH	C71BP_ARATH	FH10_ARATH	PME13_ARATH	ATL13_ARATH	MSL8_ARATH	PAM74_ARATH	MBRL_ARATH	PERK6_ARATH	PERK4_ARATH	PMTR_ARATH	FH2_ARATH	FBX12_ARATH	PTR44_ARATH	CSPLX_ARATH	OFT20_ARATH	PERK7_ARATH	RRL_ARATH	STEP2_ARATH	TAUE2_ARATH	NSTU1_ARATH	IOS1_ARATH	Y5188_ARATH	Y1755_ARATH	Y5720_ARATH	Y5189_ARATH	ZDH17_ARATH
biological_process	GO:0006355	regulation of transcription, DNA-templated	151	1172	0.12884	1	2.86978e-84	1	0	PHYD_ARATH	SCL4_ARATH	SHR_ARATH	TLP1_ARATH	LRL1_ARATH	LRL2_ARATH	HS25P_ARATH	KAN2_ARATH	LBD36_ARATH	HHO2_ARATH	GRF3_ARATH	IDD7_ARATH	BLI_ARATH	BPC1_ARATH	BH030_ARATH	BH034_ARATH	C3H2_ARATH	ASIL2_ARATH	BZP29_ARATH	PHL4_ARATH	ERF83_ARATH	BEE2_ARATH	LUH_ARATH	PIF7_ARATH	SCL8_ARATH	TCP4_ARATH	SCL7_ARATH	SCL27_ARATH	SCRM2_ARATH	STOP1_ARATH	TGT1_ARATH	SCL18_ARATH	UNE10_ARATH	SPL15_ARATH	SPCH_ARATH	SMB_ARATH	PHL5_ARATH	TCP21_ARATH	TGT3A_ARATH	SCR_ARATH
molecular_function	GO:0046872	metal ion binding	144	2781	0.0517799	0.241974	0.782007	1	1	PLY15_ARATH	URT1_ARATH	MOM1_ARATH	NRPE1_ARATH	RHC1A_ARATH	SPL8_ARATH	SR43C_ARATH	CPL1_ARATH	LRP1_ARATH	ARI1_ARATH	C3H17_ARATH	CPSF_ARATH	HIP32_ARATH	HIP39_ARATH	HIP34_ARATH	ARI2_ARATH	ARI7_ARATH	ATL49_ARATH	C3H58_ARATH	IDD7_ARATH	BRG1_ARATH	C3H2_ARATH	BOI_ARATH	CAF1E_ARATH	ATL46_ARATH	ATL30_ARATH	C3H16_ARATH	ATL3_ARATH	C2GR1_ARATH	DML2_ARATH	C3H44_ARATH	PPP7I_ARATH	ATL13_ARATH	MPPA2_ARATH	NRPD1_ARATH	FLZ8_ARATH	C3H26_ARATH	C3H34_ARATH	ARI3_ARATH	PCFS5_ARATH
cellular_component	GO:0005737	cytoplasm	124	2968	0.041779	5.38804e-26	1	0	1	SOFL6_ARATH	PMIR1_ARATH	SPL8_ARATH	TRP1_ARATH	STM_ARATH	MAK3_ARATH	HFA1A_ARATH	HFA1B_ARATH	JGB_ARATH	ARI1_ARATH	BZP18_ARATH	KN5B_ARATH	CPSF_ARATH	HASTY_ARATH	HFA1E_ARATH	ARI2_ARATH	ARI7_ARATH	ERF53_ARATH	HSFB4_ARATH	FCA_ARATH	KN5D_ARATH	BLI_ARATH	HESO1_ARATH	IQD26_ARATH	ERD15_ARATH	BRN2L_ARATH	BZP29_ARATH	PPP7I_ARATH	GLYI4_ARATH	PMTR_ARATH	KRP4_ARATH	FLK_ARATH	POF21_ARATH	PTBP2_ARATH	CCB14_ARATH	ARI3_ARATH	CSI1_ARATH	PCFS5_ARATH	OFT20_ARATH	SGS3_ARATH
molecular_function	GO:0005524	ATP binding	120	3748	0.0320171	9.58336e-05	0.999934	0.005	1	PEK12_ARATH	MOM1_ARATH	RH40_ARATH	PBL8_ARATH	SM3L1_ARATH	M3K5G_ARATH	KN5B_ARATH	KN13A_ARATH	KN14B_ARATH	GRF3_ARATH	ITPK2_ARATH	LYK2_ARATH	KN5D_ARATH	CSK2P_ARATH	CDKE1_ARATH	RH13_ARATH	PAM74_ARATH	PERK6_ARATH	KN4C_ARATH	KN14A_ARATH	PERK4_ARATH	PERK7_ARATH	SMAX1_ARATH	PP273_ARATH	SAE2_ARATH	STIL3_ARATH	RH6_ARATH	RPP1_ARATH	MURE_ARATH	PRP16_ARATH	STIL4_ARATH	STY13_ARATH	IOS1_ARATH	RIPK_ARATH	TSL_ARATH	Y5188_ARATH	Y1755_ARATH	Y5720_ARATH	Y5189_ARATH	Y5596_ARATH
molecular_function	GO:0000976	transcription cis-regulatory region binding	119	742	0.160377	1	1.6378e-55	1	0	SHR_ARATH	TLP1_ARATH	LFY_ARATH	EIL1_ARATH	LRL1_ARATH	BZP18_ARATH	KAN2_ARATH	DRE2G_ARATH	HHO2_ARATH	HFA7A_ARATH	GRF3_ARATH	HAT1_ARATH	AP2_ARATH	ANR1_ARATH	ERF53_ARATH	LBD15_ARATH	BH034_ARATH	ERF54_ARATH	ASIL2_ARATH	BZP29_ARATH	DRE2A_ARATH	GATA5_ARATH	ERF83_ARATH	POF21_ARATH	ARFS_ARATH	ANL2_ARATH	RLT2_ARATH	PIST_ARATH	SPT_ARATH	SHI_ARATH	SCL7_ARATH	SCL27_ARATH	SCRM2_ARATH	TGT1_ARATH	TGT3A_ARATH	VAL2_ARATH	WRK54_ARATH	TCP20_ARATH	WRKY2_ARATH	WRK27_ARATH
cellular_component	GO:0005829	cytosol	83	2614	0.0317521	0.000253248	0.999833	0.012	1	SR43C_ARATH	LNG2_ARATH	M3K5G_ARATH	BLH9_ARATH	KN14B_ARATH	BIG4_ARATH	MBD10_ARATH	MORF8_ARATH	PPD6_ARATH	EXA1_ARATH	AZG1_ARATH	CER26_ARATH	CAP1_ARATH	ERD15_ARATH	BZP29_ARATH	DSK2B_ARATH	CAP6_ARATH	KNAT3_ARATH	KNAT4_ARATH	DSK2A_ARATH	PPP7I_ARATH	MPPA2_ARATH	KN14A_ARATH	BEL1_ARATH	POF21_ARATH	PTN2B_ARATH	PUX5_ARATH	PUX6_ARATH	PABP8_ARATH	PTR44_ARATH	CSI1_ARATH	RUP2_ARATH	PABP2_ARATH	PABP3_ARATH	PABP5_ARATH	PRP8B_ARATH	SEC5A_ARATH	UBP12_ARATH	UPL2_ARATH	RP45C_ARATH
molecular_function	GO:0046983	protein dimerization activity	81	525	0.154286	1	1.07803e-26	1	0	PHE1_ARATH	SEP1_ARATH	LRL1_ARATH	LRL2_ARATH	AGL65_ARATH	ANR1_ARATH	MORF8_ARATH	HBI1_ARATH	BH030_ARATH	BH034_ARATH	BH114_ARATH	BH129_ARATH	BH112_ARATH	BEE2_ARATH	PIF7_ARATH	PIF5_ARATH	PIST_ARATH	SPT_ARATH	SEP2_ARATH	SEP3_ARATH	SCRM2_ARATH	UNE10_ARATH	SPCH_ARATH	PIF4_ARATH	TT16_ARATH	BH110_ARATH	BH013_ARATH	AGL62_ARATH	BH052_ARATH	BH078_ARATH	BH087_ARATH	GL3_ARATH	AG104_ARATH	AGL61_ARATH	FAMA_ARATH	ALC_ARATH	AGL3_ARATH	AGL30_ARATH	AGL63_ARATH	AGL66_ARATH
molecular_function	GO:0003729	mRNA binding	78	1038	0.0751445	1	7.76054e-07	1	0	VCS_ARATH	URT1_ARATH	C3H17_ARATH	CPSF_ARATH	MORF8_ARATH	C3H58_ARATH	FCA_ARATH	EXA1_ARATH	BRN2L_ARATH	FLK_ARATH	C3H26_ARATH	PTBP2_ARATH	PABP8_ARATH	C3H34_ARATH	PCFS5_ARATH	PABP2_ARATH	PATH2_ARATH	PP153_ARATH	RH6_ARATH	PRP8B_ARATH	THO4C_ARATH	RP45C_ARATH	PTBP3_ARATH	NSRA_ARATH	UBP1B_ARATH	UBP1A_ARATH	THO4B_ARATH	UBP1C_ARATH	RH8_ARATH	RH12_ARATH	VIP2_ARATH	UBA2B_ARATH	PCFS1_ARATH	RB45A_ARATH	RB45B_ARATH	RB47A_ARATH	RB47B_ARATH	ARP1_ARATH	AGO1_ARATH	IF4G2_ARATH
molecular_function	GO:0003723	RNA binding	75	1046	0.0717017	1	4.74342e-09	1	0	RH40_ARATH	PATH1_ARATH	STM_ARATH	CPL1_ARATH	CPSF_ARATH	HASTY_ARATH	FCA_ARATH	FPA_ARATH	CAF1E_ARATH	BPA1_ARATH	BRN2L_ARATH	RH13_ARATH	PP170_ARATH	PTBP2_ARATH	PABP8_ARATH	PABP2_ARATH	PABP3_ARATH	PABP5_ARATH	PATH2_ARATH	PP153_ARATH	PR40A_ARATH	PRP16_ARATH	UBA1A_ARATH	UBA1B_ARATH	XRN3_ARATH	SUA_ARATH	PPR66_ARATH	XRN2_ARATH	UBA1C_ARATH	RB45B_ARATH	RBM25_ARATH	HVT1_ARATH	CID4_ARATH	AGO7_ARATH	CAF1C_ARATH	AGO3_ARATH	F4K5C2_ARATH	F4IIR1_ARATH	F4I9K0_ARATH	Q8GXH2_ARATH
cellular_component	GO:0005886	plasma membrane	75	2866	0.0261689	5.62806e-07	1	0	1	PEK12_ARATH	ROGF8_ARATH	PBL8_ARATH	TRP1_ARATH	TLP1_ARATH	STM_ARATH	MAKR4_ARATH	M3K5G_ARATH	KN14B_ARATH	LYK2_ARATH	AZG1_ARATH	FLA6_ARATH	CALSA_ARATH	CAP1_ARATH	IQD26_ARATH	BPA1_ARATH	CYT1B_ARATH	EPN1_ARATH	ATL13_ARATH	MSL8_ARATH	GLYI4_ARATH	PERK6_ARATH	KN14A_ARATH	PERK4_ARATH	PKS2_ARATH	PTR44_ARATH	CSPLX_ARATH	CSI1_ARATH	PERK7_ARATH	PABP2_ARATH	SAU65_ARATH	RPP1_ARATH	PRP8B_ARATH	SEC5A_ARATH	SAU63_ARATH	IOS1_ARATH	RIPK_ARATH	Y5720_ARATH	Y5189_ARATH	UPL3_ARATH
molecular_function	GO:0043565	sequence-specific DNA binding	65	436	0.149083	1	1.40981e-61	1	0	SCL4_ARATH	SHR_ARATH	LFY_ARATH	BLH9_ARATH	GATA7_ARATH	ERF53_ARATH	GTL1_ARATH	BPC1_ARATH	BH034_ARATH	ERF54_ARATH	BZP29_ARATH	GATA2_ARATH	GATA6_ARATH	CB60C_ARATH	CB60D_ARATH	BH112_ARATH	ERF83_ARATH	ARFS_ARATH	SCL8_ARATH	SRS5_ARATH	TCP4_ARATH	SCL7_ARATH	SCL27_ARATH	SCRM2_ARATH	STOP1_ARATH	TGT1_ARATH	SCL18_ARATH	TCP21_ARATH	TGT3A_ARATH	SCR_ARATH	TCP20_ARATH	WRK68_ARATH	TCP14_ARATH	TCP8_ARATH	TCP7_ARATH	TCP10_ARATH	WRK58_ARATH	TCP22_ARATH	WRKY4_ARATH	TCP5_ARATH
biological_process	GO:0006357	regulation of transcription by RNA polymerase II	62	392	0.158163	1	6.56223e-26	1	0	PHE1_ARATH	RBR1_ARATH	SEP1_ARATH	STM_ARATH	HFA1A_ARATH	HFA1B_ARATH	LRL1_ARATH	LRL2_ARATH	BLH9_ARATH	AGL65_ARATH	HFA1E_ARATH	HFA7A_ARATH	ANR1_ARATH	HSFB4_ARATH	BLH10_ARATH	BH114_ARATH	KNAT3_ARATH	KNAT4_ARATH	BH129_ARATH	BH112_ARATH	HSFC1_ARATH	BEL1_ARATH	HUAL2_ARATH	MED4_ARATH	RLT2_ARATH	BLH8_ARATH	BLH4_ARATH	PIST_ARATH	SEP2_ARATH	SEP3_ARATH	PHL_ARATH	SNF12_ARATH	MED14_ARATH	TT16_ARATH	BH110_ARATH	AGL62_ARATH	AP1_ARATH	BH052_ARATH	NFYB7_ARATH	BLH3_ARATH
biological_process	GO:0045893	positive regulation of transcription, DNA-templated	60	300	0.2	1	8.02192e-38	1	0	LRP1_ARATH	C3H17_ARATH	DRE2G_ARATH	GATA7_ARATH	ERF53_ARATH	DRE2A_ARATH	GATA2_ARATH	GATA5_ARATH	GATA6_ARATH	LBD31_ARATH	NCKP1_ARATH	BH112_ARATH	LBD20_ARATH	LUH_ARATH	MED25_ARATH	SRS1_ARATH	SRS2_ARATH	SRS4_ARATH	SRS5_ARATH	SRS7_ARATH	SHI_ARATH	SPCH_ARATH	WRK20_ARATH	WRK48_ARATH	AP1_ARATH	ARFG_ARATH	NAC17_ARATH	MY120_ARATH	NAC75_ARATH	MYB56_ARATH	MYB58_ARATH	HAT7_ARATH	NFYC1_ARATH	NFYC2_ARATH	IDD5_ARATH	DRE2B_ARATH	ABI3_ARATH	ABI4_ARATH	AI5L1_ARATH	AI5L7_ARATH
molecular_function	GO:0000981	DNA-binding transcription factor activity, RNA polymerase II-specific	55	330	0.166667	1	6.96509e-22	1	0	PHE1_ARATH	SEP1_ARATH	STM_ARATH	LRL1_ARATH	LRL2_ARATH	BLH9_ARATH	AGL65_ARATH	HAT1_ARATH	ANR1_ARATH	BLH10_ARATH	BH114_ARATH	KNAT3_ARATH	KNAT4_ARATH	BH129_ARATH	BH112_ARATH	BEL1_ARATH	ANL2_ARATH	BLH8_ARATH	BLH4_ARATH	PIST_ARATH	SEP2_ARATH	SEP3_ARATH	TT16_ARATH	BH110_ARATH	AGL62_ARATH	AP1_ARATH	BH052_ARATH	MYB1_ARATH	MYB56_ARATH	NFYB7_ARATH	HAT7_ARATH	BLH3_ARATH	DPA_ARATH	DPB_ARATH	AG104_ARATH	AGL61_ARATH	BLH1_ARATH	AGL3_ARATH	AGL30_ARATH	AGL63_ARATH
molecular_function	GO:0000978	RNA polymerase II cis-regulatory region sequence-specific DNA binding	52	266	0.195489	1	3.97439e-20	1	0	PHE1_ARATH	SEP1_ARATH	STM_ARATH	HFA1A_ARATH	HFA1B_ARATH	LRL1_ARATH	LRL2_ARATH	BLH9_ARATH	AGL65_ARATH	HFA1E_ARATH	HFA7A_ARATH	ANR1_ARATH	HSFB4_ARATH	BLH10_ARATH	BH114_ARATH	KNAT3_ARATH	KNAT4_ARATH	BH129_ARATH	BH112_ARATH	HSFC1_ARATH	BEL1_ARATH	BLH8_ARATH	BLH4_ARATH	PIST_ARATH	SEP2_ARATH	SEP3_ARATH	TT16_ARATH	TCP8_ARATH	BH110_ARATH	AGL62_ARATH	AP1_ARATH	BH052_ARATH	MYB1_ARATH	MYB56_ARATH	BLH3_ARATH	HFA1D_ARATH	HFA6B_ARATH	AG104_ARATH	AGL61_ARATH	BLH1_ARATH
molecular_function	GO:0004674	protein serine/threonine kinase activity	51	1022	0.0499022	0.835148	0.202809	1	1	PEK12_ARATH	PBL8_ARATH	M3K5G_ARATH	CSK2P_ARATH	PAM74_ARATH	PERK6_ARATH	PERK4_ARATH	PERK7_ARATH	STY13_ARATH	IOS1_ARATH	RIPK_ARATH	TSL_ARATH	Y5188_ARATH	Y1755_ARATH	Y5189_ARATH	Y5596_ARATH	PERK2_ARATH	WNK1_ARATH	WNK5_ARATH	Y5516_ARATH	Y1518_ARATH	BAME3_ARATH	CIPKA_ARATH	AUR1_ARATH	F4JPL1_ARATH	F4JPL0_ARATH	Q9LVG6_ARATH	Q9SVR1_ARATH	Q8GY50_ARATH	Q8RX85_ARATH	Q8H0X4_ARATH	Q8VYJ6_ARATH	Q9LW66_ARATH	Q9LPZ0_ARATH	A0A1P8ASB9_ARATH	A0A1P8AQ00_ARATH	F4ITJ0_ARATH	A0A1P8B224_ARATH	F4KD80_ARATH	A0A2H1ZED2_ARATH
biological_process	GO:0045944	positive regulation of transcription by RNA polymerase II	43	197	0.218274	1	4.95303e-17	1	0	PHE1_ARATH	SEP1_ARATH	SLK3_ARATH	SLK1_ARATH	SLK2_ARATH	AGL65_ARATH	HAC1_ARATH	HAC4_ARATH	ANR1_ARATH	HAC12_ARATH	SEUSS_ARATH	MED25_ARATH	PIST_ARATH	SEP2_ARATH	SEP3_ARATH	TT16_ARATH	AGL62_ARATH	AP1_ARATH	BRM_ARATH	GIF1_ARATH	GIF2_ARATH	AG104_ARATH	AGL61_ARATH	AGL3_ARATH	AGL30_ARATH	AGL63_ARATH	AGL66_ARATH	A0A1P8BAR2_ARATH	A0A2H1ZE61_ARATH	F4IS82_ARATH	Q9M9L1_ARATH	Q766C0_ARATH	Q9S9U2_ARATH	O81421_ARATH	F4KB90_ARATH	F4I972_ARATH	F4J9K3_ARATH	A0A1P8AYX0_ARATH	A0A1P8AR61_ARATH	F4KCU5_ARATH
molecular_function	GO:0008270	zinc ion binding	43	861	0.0499419	0.859827	0.179725	1	1	SM3L1_ARATH	SC24C_ARATH	SAP6_ARATH	HAC1_ARATH	HAC4_ARATH	GATA7_ARATH	HAC12_ARATH	GATA2_ARATH	GATA5_ARATH	GATA6_ARATH	PP170_ARATH	PQT3L_ARATH	PP153_ARATH	SAP1_ARATH	SAP4_ARATH	VAL2_ARATH	SUVH1_ARATH	XRN3_ARATH	XRN2_ARATH	UBA1C_ARATH	GAT22_ARATH	KUA1_ARATH	COL2_ARATH	BBX22_ARATH	BBX24_ARATH	A0A1P8ARU4_ARATH	Q940K6_ARATH	A0A1P8ARV8_ARATH	O64633_ARATH	F4J1Y2_ARATH	A0A1P8ARV7_ARATH	Q8S8S8_ARATH	Q8VY23_ARATH	A0A1P8ATA1_ARATH	A0A178UBX9_ARATH	A0A178UD59_ARATH	F4IBS4_ARATH	A0A1P8AQG0_ARATH	A0A1P8BBL5_ARATH	F4IBY7_ARATH
biological_process	GO:0006397	mRNA processing	36	236	0.152542	1	1.00954e-10	1	0	VCR_ARATH	VCS_ARATH	URT1_ARATH	PATH1_ARATH	MORF8_ARATH	HUAL2_ARATH	PTBP2_ARATH	PQT3L_ARATH	PABP3_ARATH	PATH2_ARATH	RH6_ARATH	RP45C_ARATH	PTBP3_ARATH	SRRT_ARATH	UBP1B_ARATH	UBP1A_ARATH	VIR_ARATH	XRN3_ARATH	SUA_ARATH	UBP1C_ARATH	RH8_ARATH	RH12_ARATH	XRN2_ARATH	RB45A_ARATH	RB45B_ARATH	RB47A_ARATH	RB47B_ARATH	RBM25_ARATH	Q58G44_ARATH	A0A1P8ARN1_ARATH	O49570_ARATH	A0A178UBX9_ARATH	A0A178UD59_ARATH	A0A1P8BBL5_ARATH	A0A1P8B1R0_ARATH	F4K1L3_ARATH
cellular_component	GO:0009506	plasmodesma	36	926	0.0388769	0.381379	0.681921	1	1	STM_ARATH	MAKR4_ARATH	HIP34_ARATH	CALSA_ARATH	KN4C_ARATH	BEL1_ARATH	PTR44_ARATH	CSI1_ARATH	MOR1_ARATH	SAE2_ARATH	PRP8B_ARATH	SEC5A_ARATH	UNE10_ARATH	MED14_ARATH	UBP13_ARATH	UPL1_ARATH	QKY_ARATH	HSP7P_ARATH	HIP33_ARATH	MYO2_ARATH	CML12_ARATH	BRO1_ARATH	ACR4_ARATH	B3H4A8_ARATH	Q38957_ARATH	Q9SD86_ARATH	Q9M9N3_ARATH	Q9LR70_ARATH	Q9SKA3_ARATH	F4JSP7_ARATH	Q8S9K1_ARATH	Q9XIN3_ARATH	F4K4R1_ARATH	F4HWS2_ARATH	F4JUM4_ARATH	F4IPJ1_ARATH
biological_process	GO:0009908	flower development	35	210	0.166667	1	2.08462e-19	1	0	SLK3_ARATH	LFY_ARATH	AP2_ARATH	FCA_ARATH	FPA_ARATH	FRL2I_ARATH	BLI_ARATH	BRN2L_ARATH	ARFF_ARATH	HUAL2_ARATH	LUH_ARATH	LUMI_ARATH	RLT2_ARATH	RUP2_ARATH	MED25_ARATH	SEP3_ARATH	PHL_ARATH	VIL1_ARATH	WOX3_ARATH	AHL27_ARATH	AHL29_ARATH	AP1_ARATH	AS1_ARATH	LEUNG_ARATH	MBR2_ARATH	FY_ARATH	AHL22_ARATH	ANT_ARATH	GCR1_ARATH	FLXL1_ARATH	ARFH_ARATH	Q8RWV9_ARATH	F4KB90_ARATH	F4JUD2_ARATH	F4KGW7_ARATH
biological_process	GO:0030154	cell differentiation	35	186	0.188172	1	2.46833e-13	1	0	RBR1_ARATH	SEP1_ARATH	SLK3_ARATH	SLK1_ARATH	SPL8_ARATH	SLK2_ARATH	LFY_ARATH	GATA7_ARATH	AP2_ARATH	ATB14_ARATH	FCA_ARATH	FPA_ARATH	FRL2I_ARATH	GATA2_ARATH	GATA5_ARATH	GATA6_ARATH	LUH_ARATH	LUMI_ARATH	SEUSS_ARATH	PIST_ARATH	SEP2_ARATH	SCL27_ARATH	WOX3_ARATH	AP1_ARATH	ATBH9_ARATH	BAME3_ARATH	AGO1_ARATH	LEUNG_ARATH	FY_ARATH	ANT_ARATH	FLXL1_ARATH	AGL3_ARATH	Q1G378_ARATH	Q501B0_ARATH	Q9LME7_ARATH
cellular_component	GO:0005739	mitochondrion	33	1633	0.0202082	1.43709e-10	1	0	1	TI442_ARATH	M1030_ARATH	MORF8_ARATH	DSK2B_ARATH	DSK2A_ARATH	LBD1_ARATH	MPPA2_ARATH	PPR29_ARATH	PRP8A_ARATH	PABP5_ARATH	PP273_ARATH	RRL_ARATH	PP153_ARATH	OSGP2_ARATH	THO4C_ARATH	NMAT2_ARATH	UPL2_ARATH	PP368_ARATH	TI172_ARATH	U548_ARATH	PIN4_ARATH	UPL1_ARATH	HSP7O_ARATH	HSP7P_ARATH	HLP_ARATH	HS906_ARATH	CPNA1_ARATH	Q8LF90_ARATH	Q8GY50_ARATH	Q9CAY6_ARATH	Q9ZPW5_ARATH	Q9SHS2_ARATH	F4IPA6_ARATH
molecular_function	GO:0004712	protein serine/threonine/tyrosine kinase activity	32	809	0.039555	0.313337	0.747468	1	1	PEK12_ARATH	PBL8_ARATH	M3K5G_ARATH	CSK2P_ARATH	CDKE1_ARATH	PAM74_ARATH	PERK6_ARATH	PERK4_ARATH	PERK7_ARATH	STY13_ARATH	RIPK_ARATH	TSL_ARATH	Y5188_ARATH	Y1755_ARATH	Y5189_ARATH	Y5596_ARATH	PERK2_ARATH	Y3589_ARATH	WNK1_ARATH	WNK5_ARATH	Y1518_ARATH	BAME3_ARATH	CDPK9_ARATH	CIPKA_ARATH	AUR1_ARATH	AUR2_ARATH	CDKC1_ARATH	Q9M085_ARATH	F4ITJ0_ARATH	A0A1P8B224_ARATH	F4K645_ARATH	A0A1P8B232_ARATH
molecular_function	GO:0004672	protein kinase activity	30	693	0.04329	0.906356	0.114963	1	1	LYK2_ARATH	PERK4_ARATH	STY13_ARATH	Y5720_ARATH	WNK1_ARATH	WNK5_ARATH	GFS12_ARATH	B3H6U2_ARATH	Q8GY50_ARATH	F4JRW3_ARATH	Q9M085_ARATH	A0A1P8BE22_ARATH	A0A1P8AV24_ARATH	A0A1P8ASB5_ARATH	A0A1P8BAD8_ARATH	F4IDG2_ARATH	A0A1P8BE34_ARATH	F4J622_ARATH	A0A1P8AV20_ARATH	F4K647_ARATH	F4JMF4_ARATH	A0A1I9LN82_ARATH	F4K646_ARATH	A0A1P8AML6_ARATH	F4K644_ARATH	A0A1P8B6A6_ARATH	A0A1P8BE48_ARATH	F4K645_ARATH	F4I6A5_ARATH	A0A1P8AMZ9_ARATH
molecular_function	GO:0106310	protein serine kinase activity	29	774	0.0374677	0.245475	0.80958	1	1	PEK12_ARATH	PBL8_ARATH	M3K5G_ARATH	CSK2P_ARATH	CDKE1_ARATH	PAM74_ARATH	PERK6_ARATH	PERK4_ARATH	PERK7_ARATH	STY13_ARATH	RIPK_ARATH	TSL_ARATH	Y5188_ARATH	Y1755_ARATH	Y5189_ARATH	Y5596_ARATH	PERK2_ARATH	WNK1_ARATH	WNK5_ARATH	Y1518_ARATH	BAME3_ARATH	CDPK9_ARATH	CIPKA_ARATH	AUR1_ARATH	AUR2_ARATH	CDKC1_ARATH	F4ITJ0_ARATH	A0A1P8B224_ARATH	A0A1P8B232_ARATH
cellular_component	GO:0005794	Golgi apparatus	24	984	0.0243902	0.00104019	0.999398	0.038	1	CAP3_ARATH	CALSA_ARATH	CAP1_ARATH	CAP10_ARATH	EPN1_ARATH	CAP6_ARATH	CAP9_ARATH	PTR44_ARATH	CSI1_ARATH	SC16B_ARATH	NSTU1_ARATH	ZDH17_ARATH	ZDHC1_ARATH	Y1720_ARATH	EPN3_ARATH	GCR1_ARATH	CAP7_ARATH	A0A178W5R2_ARATH	Q9SJR4_ARATH	Q2HIG7_ARATH	Q3EBM1_ARATH	F4KHR9_ARATH	F4JHZ4_ARATH	Q2V422_ARATH
biological_process	GO:0009793	embryo development ending in seed dormancy	24	324	0.0740741	0.999592	0.000833812	1	0.571	PHE1_ARATH	SLK1_ARATH	SLK2_ARATH	ATL49_ARATH	GEML5_ARATH	ASIL2_ARATH	LUH_ARATH	SEUSS_ARATH	PPR29_ARATH	PP273_ARATH	SAE2_ARATH	TCP4_ARATH	PP153_ARATH	OSGP2_ARATH	PRP16_ARATH	VIR_ARATH	WOX9_ARATH	ASIL1_ARATH	ABI3_ARATH	APC1_ARATH	ARR20_ARATH	CPNA1_ARATH	Q9ZU66_ARATH	F4K3Y7_ARATH
biological_process	GO:0006325	chromatin organization	24	194	0.123711	0.999898	0.000207364	1	0.218	SM3L1_ARATH	HAC1_ARATH	HAC4_ARATH	HAC12_ARATH	FAS1_ARATH	SNF12_ARATH	TAF1_ARATH	TAF1B_ARATH	AHL27_ARATH	FLD_ARATH	EAF1A_ARATH	EAF1B_ARATH	A0A1P8ARU4_ARATH	A0A1P8ARV8_ARATH	A0A1I9LL80_ARATH	A0A1P8ARV7_ARATH	A0A1P8ATA1_ARATH	F4J7T1_ARATH	A0A1I9LNW6_ARATH	A0A1I9LPB1_ARATH	A0A1P8AQG0_ARATH	F4IDH2_ARATH	A0A1I9LNW7_ARATH	F4I4I8_ARATH
molecular_function	GO:0004842	ubiquitin-protein transferase activity	24	329	0.0729483	0.999389	0.00111263	1	0.416	BRG1_ARATH	BOI_ARATH	RZF1_ARATH	UPL3_ARATH	PUB38_ARATH	UPL1_ARATH	HOS1_ARATH	A0A1P8AYL6_ARATH	F4IIR1_ARATH	Q84JF9_ARATH	Q0WQD5_ARATH	Q1PDK3_ARATH	Q8L7G9_ARATH	Q66GR4_ARATH	Q8LCK5_ARATH	Q9FJQ8_ARATH	F4JKP2_ARATH	A0A1P8B027_ARATH	A0A1P8B159_ARATH	B3H700_ARATH	A0A1P8B029_ARATH	A0A1P8AYS1_ARATH	A0A1P8AYL7_ARATH	A0A1P8AYS5_ARATH
molecular_function	GO:0003676	nucleic acid binding	23	348	0.066092	1	1.80201e-113	1	0	SM3L1_ARATH	PQT3L_ARATH	VIP1_ARATH	A0A1I9LT69_ARATH	Q940K6_ARATH	O65655_ARATH	Q0WQ48_ARATH	Q9C8K5_ARATH	A0A1I9LSC2_ARATH	Q147M4_ARATH	A0A1I9LSB9_ARATH	A0A178UBX9_ARATH	A0A1P8BG32_ARATH	A0A178UD59_ARATH	A0A1P8BG29_ARATH	F4K7A8_ARATH	A0A1P8BG46_ARATH	A0A1P8BBL5_ARATH	A0A1P8ATL0_ARATH	A0A1P8BG61_ARATH	A0A1P8ATK9_ARATH	A0A178VJW0_ARATH	F4K1L3_ARATH
biological_process	GO:0016567	protein ubiquitination	22	556	0.0395683	0.449688	0.62589	1	1	RHC1A_ARATH	ATL49_ARATH	ATL46_ARATH	ATL30_ARATH	C3H16_ARATH	ATL3_ARATH	ATL13_ARATH	PQT3L_ARATH	SKI11_ARATH	UPL2_ARATH	TAUE2_ARATH	WAV3_ARATH	PUB38_ARATH	XB34_ARATH	Y5880_ARATH	UPL1_ARATH	Y3210_ARATH	HOS1_ARATH	ATL47_ARATH	Q9C941_ARATH	Q0WQD5_ARATH	A0A1I9LSK9_ARATH
biological_process	GO:0009414	response to water deprivation	22	315	0.0698413	0.984683	0.0259652	1	1	GTL1_ARATH	ERD15_ARATH	DRE2A_ARATH	GLYI4_ARATH	ERF83_ARATH	LUH_ARATH	CSI1_ARATH	RZF1_ARATH	WRK33_ARATH	RBM25_ARATH	ARP1_ARATH	ARR1_ARATH	LEUNG_ARATH	ABI4_ARATH	AHK4_ARATH	EF113_ARATH	AI5L6_ARATH	AI5L3_ARATH	O49538_ARATH	B3H7F6_ARATH	F4JB53_ARATH	F4HRC9_ARATH
biological_process	GO:0009738	abscisic acid-activated signaling pathway	22	219	0.100457	0.999493	0.00114758	1	0.656	CPL1_ARATH	PERK4_ARATH	RRL_ARATH	IOS1_ARATH	ZFP1_ARATH	ZFP4_ARATH	NFYC9_ARATH	NFYC3_ARATH	NFYC4_ARATH	ABI3_ARATH	GCR1_ARATH	ABI4_ARATH	AI5L1_ARATH	AI5L7_ARATH	ABR1_ARATH	AI5L4_ARATH	AI5L5_ARATH	EIF3H_ARATH	AI5L6_ARATH	AI5L3_ARATH	F4JB53_ARATH	F4I3C9_ARATH
cellular_component	GO:0005783	endoplasmic reticulum	21	939	0.0223642	9.80449e-05	0.99995	0.005	1	SYP81_ARATH	PATH1_ARATH	ERO1_ARATH	MBRL_ARATH	SGS3_ARATH	UAH_ARATH	TI172_ARATH	ZDH17_ARATH	PIN4_ARATH	VAP21_ARATH	ZDHC1_ARATH	ACO12_ARATH	HS906_ARATH	AHK4_ARATH	C81F1_ARATH	Q9SJR4_ARATH	O22791_ARATH	Q6NLR3_ARATH	O80798_ARATH	Q9SZR6_ARATH	F4K498_ARATH
molecular_function	GO:0046982	protein heterodimerization activity	21	146	0.143836	1	1.28731e-06	1	0	TAF9_ARATH	SEUSS_ARATH	SRS1_ARATH	SHI_ARATH	TAF12_ARATH	TA12B_ARATH	BKI1_ARATH	AP1_ARATH	NFYB7_ARATH	NFYC1_ARATH	NFYC2_ARATH	NFYC8_ARATH	NFYC9_ARATH	NFYC3_ARATH	NFYC4_ARATH	DPB_ARATH	BLH1_ARATH	Q8GXR1_ARATH	Q9LEY8_ARATH	Q944I5_ARATH	F4JUD2_ARATH
biological_process	GO:0009737	response to abscisic acid	21	365	0.0575342	0.999873	0.000246824	1	0.238	HHO2_ARATH	ELF3_ARATH	ERF83_ARATH	TCP14_ARATH	ARP1_ARATH	MYB78_ARATH	KUA1_ARATH	CRU3_ARATH	ABI3_ARATH	CRU1_ARATH	BLH1_ARATH	CRU2_ARATH	ABR1_ARATH	EF113_ARATH	EIF3H_ARATH	AI5L6_ARATH	Q9LZ21_ARATH	Q8RWV9_ARATH	B3H7F6_ARATH	F4JB53_ARATH	F4HRC9_ARATH
biological_process	GO:0009873	ethylene-activated signaling pathway	21	192	0.109375	0.999951	0.000136482	1	0.16	TRP1_ARATH	EIL1_ARATH	ERF53_ARATH	ERF54_ARATH	ERF03_ARATH	ERF16_ARATH	EIL2_ARATH	ERF83_ARATH	WRK54_ARATH	WRKY6_ARATH	RA211_ARATH	AIL6_ARATH	CRF3_ARATH	ERF87_ARATH	ABI4_ARATH	AIL7_ARATH	ABR1_ARATH	EF105_ARATH	EF113_ARATH	EIN3_ARATH	A0A1P8BG66_ARATH
cellular_component	GO:0009507	chloroplast	20	2041	0.00979912	1.19609e-20	1	0	1	SCAR4_ARATH	SR43C_ARATH	ARC6_ARATH	MORF8_ARATH	PPD6_ARATH	CSK2P_ARATH	MPPA2_ARATH	PPR29_ARATH	PP273_ARATH	PP153_ARATH	MURE_ARATH	U548_ARATH	Y4320_ARATH	CHLD_ARATH	MYRS2_ARATH	IDD5_ARATH	FB131_ARATH	CPNA1_ARATH	F4K7T6_ARATH	Q58G44_ARATH
biological_process	GO:0009555	pollen development	20	235	0.0851064	0.997517	0.00485779	1	1	RBR1_ARATH	LRP1_ARATH	AGL65_ARATH	CALSA_ARATH	FAS1_ARATH	PHL4_ARATH	SRS1_ARATH	SRS2_ARATH	SRS5_ARATH	SHI_ARATH	WRKY2_ARATH	2SS5_ARATH	DRE2B_ARATH	AG104_ARATH	AGL30_ARATH	AGL66_ARATH	F4I8L6_ARATH	Q9FKM4_ARATH	F4IPA6_ARATH	F4HU48_ARATH
molecular_function	GO:0061630	ubiquitin protein ligase activity	20	278	0.0719424	0.989688	0.0195469	1	1	RHC1A_ARATH	ARI1_ARATH	ARI2_ARATH	ARI7_ARATH	C3H16_ARATH	ARI3_ARATH	PQT3L_ARATH	RZF1_ARATH	UPL2_ARATH	WAV3_ARATH	UPL1_ARATH	MBR2_ARATH	ARI4_ARATH	Q9FN58_ARATH	Q6NLR3_ARATH	Q9LJJ3_ARATH	Q5EAI9_ARATH	A0A178UBX9_ARATH	A0A178UD59_ARATH	A0A1P8BBL5_ARATH
biological_process	GO:0009734	auxin-activated signaling pathway	20	268	0.0746269	0.999438	0.0012642	1	0.676	LRP1_ARATH	ARFF_ARATH	ARFS_ARATH	SRS1_ARATH	SRS2_ARATH	SRS4_ARATH	SRS5_ARATH	SRS7_ARATH	SHI_ARATH	SAU65_ARATH	SAU63_ARATH	PIN4_ARATH	ARFG_ARATH	ARFH_ARATH	A0A1P8AXA0_ARATH	A0A1P8BCS5_ARATH	A0A1P8AY30_ARATH	A0A1P8BC81_ARATH	F4K5M5_ARATH	A0A1P8BC69_ARATH
biological_process	GO:0009733	response to auxin	19	251	0.0756972	0.999935	0.000136973	1	0.16	LRP1_ARATH	ARFF_ARATH	ELF3_ARATH	LUH_ARATH	ARFS_ARATH	SEUSS_ARATH	WRK23_ARATH	AGO1_ARATH	ARFG_ARATH	ASIL1_ARATH	GAT22_ARATH	KUA1_ARATH	LEUNG_ARATH	ABI3_ARATH	ARFH_ARATH	EIF3H_ARATH	Q8GZ96_ARATH	Q9SW54_ARATH	A0A1P8AMQ0_ARATH
cellular_component	GO:0000932	P-body	19	73	0.260274	1	8.907e-11	1	0	VCR_ARATH	VCS_ARATH	URT1_ARATH	SMG7_ARATH	PATH1_ARATH	EXA1_ARATH	CAF1E_ARATH	HESO1_ARATH	PTBP2_ARATH	PATH2_ARATH	RH6_ARATH	PTBP3_ARATH	RH8_ARATH	RH12_ARATH	VIP2_ARATH	CAF1C_ARATH	A0A1I9LRS8_ARATH	A8MR45_ARATH	A0A1P8B9R0_ARATH
molecular_function	GO:0003680	minor groove of adenine-thymine-rich DNA binding	19	37	0.513514	1	8.40684e-17	1	0	AHL24_ARATH	AHL4_ARATH	AHL8_ARATH	AHL9_ARATH	AHL14_ARATH	AHL17_ARATH	AHL23_ARATH	AHL25_ARATH	AHL26_ARATH	AHL27_ARATH	AHL29_ARATH	AHL13_ARATH	AHL15_ARATH	AHL22_ARATH	AHL6_ARATH	AHL10_ARATH	F4J4T1_ARATH	A0A1P8B2P7_ARATH	A0A1P8BGC9_ARATH
molecular_function	GO:0008017	microtubule binding	18	247	0.0728745	0.993288	0.0134854	1	1	LNG2_ARATH	KN5B_ARATH	KN13A_ARATH	KN14B_ARATH	KN5D_ARATH	KN4C_ARATH	KN14A_ARATH	CSI1_ARATH	MOR1_ARATH	A0A1P8BDP2_ARATH	A0A2H1ZEJ0_ARATH	Q4V3C5_ARATH	F4JCB3_ARATH	A0A1P8BDN5_ARATH	A0A1P8BDQ0_ARATH	A0A1P8BDP7_ARATH	A0A1P8BGU4_ARATH	A0A1P8BDS9_ARATH
biological_process	GO:0006952	defense response	18	772	0.0233161	0.0189334	0.986162	0.984	1	SMG7_ARATH	PBL8_ARATH	BRG1_ARATH	GLYI4_ARATH	ERF83_ARATH	RPP1_ARATH	TI11A_ARATH	WRKY4_ARATH	VIP1_ARATH	UBA2B_ARATH	MY108_ARATH	ABI4_ARATH	Q9M1P1_ARATH	Q9C647_ARATH	A0A1I9LP82_ARATH	Q147M4_ARATH	F4J359_ARATH	A0A1I9LP83_ARATH
biological_process	GO:0048366	leaf development	18	122	0.147541	0.999999	1.70246e-06	1	0.001	RBR1_ARATH	SHR_ARATH	FAS1_ARATH	PKS2_ARATH	ARFS_ARATH	SPER2_ARATH	TCP4_ARATH	SCR_ARATH	TCP10_ARATH	Y5625_ARATH	TCP5_ARATH	ARFG_ARATH	CRF3_ARATH	GRF5_ARATH	KUA1_ARATH	GIF1_ARATH	GIF2_ARATH	F4HQJ3_ARATH
biological_process	GO:0015031	protein transport	18	376	0.0478723	0.560914	0.501944	1	1	SYP81_ARATH	BIG4_ARATH	ELC_ARATH	C3H16_ARATH	NUP58_ARATH	SC16B_ARATH	VP202_ARATH	MAG5_ARATH	EPN3_ARATH	F4IHD7_ARATH	Q9LQP9_ARATH	Q9FKU4_ARATH	Q2HIG7_ARATH	A0A1I9LRG2_ARATH	A0A1P8BE45_ARATH	A0A1P8AWG1_ARATH	A0A1I9LRG3_ARATH	A0A1P8B9X0_ARATH
biological_process	GO:0009736	cytokinin-activated signaling pathway	18	87	0.206897	1	7.45787e-08	1	0	SOFL6_ARATH	TA12B_ARATH	ARR19_ARATH	ARR1_ARATH	GAT22_ARATH	CRF3_ARATH	AHP6_ARATH	ARR20_ARATH	GCR1_ARATH	AHP1_ARATH	AHK4_ARATH	AHP5_ARATH	Q104N3_ARATH	A0A1I9LLF2_ARATH	A0A1P8B026_ARATH	A0A1P8AWM0_ARATH	A0A1P8AR55_ARATH	A0A1P8ASK7_ARATH
biological_process	GO:0010228	vegetative to reproductive phase transition of meristem	17	112	0.151786	1	1.0363e-07	1	0	BLH9_ARATH	FPA_ARATH	FRL2I_ARATH	AHL24_ARATH	LUMI_ARATH	RLT2_ARATH	BLH8_ARATH	AHL25_ARATH	AHL26_ARATH	AHL27_ARATH	AHL29_ARATH	HOS1_ARATH	FLD_ARATH	MBR2_ARATH	AHL22_ARATH	BBX24_ARATH	Q9M9N3_ARATH
biological_process	GO:0045892	negative regulation of transcription, DNA-templated	17	169	0.100592	0.999968	8.3149e-05	1	0.116	CPL1_ARATH	BLH9_ARATH	ILP1_ARATH	GTL1_ARATH	ERF83_ARATH	LUH_ARATH	RLT2_ARATH	SPER2_ARATH	WRK27_ARATH	WRKY6_ARATH	Y5625_ARATH	Y2608_ARATH	AS1_ARATH	HOS1_ARATH	KUA1_ARATH	LEUNG_ARATH	CCA1_ARATH
cellular_component	GO:0005819	spindle	17	86	0.197674	0.999999	3.20704e-06	1	0	KN5B_ARATH	KN5D_ARATH	KN14A_ARATH	MOR1_ARATH	AUR1_ARATH	A8MS21_ARATH	A0A1P8BE37_ARATH	Q9FM57_ARATH	G3GBK1_ARATH	A0A1P8BE61_ARATH	A0A1P8BE54_ARATH	A0A1P8BE62_ARATH	A0A1P8BE53_ARATH	A0A1P8B7D6_ARATH	A0A1P8BE82_ARATH	A0A1P8BE52_ARATH	A0A1P8BE57_ARATH
biological_process	GO:0009416	response to light stimulus	16	175	0.0914286	0.999997	5.66285e-06	1	0.009	LSH1_ARATH	LSH2_ARATH	LSH7_ARATH	HS25P_ARATH	GATA7_ARATH	KNAT3_ARATH	KNAT4_ARATH	GATA2_ARATH	GATA6_ARATH	PIF7_ARATH	PHL_ARATH	UNE10_ARATH	TAF1B_ARATH	GAT22_ARATH	MYB58_ARATH	BBX24_ARATH
biological_process	GO:0042742	defense response to bacterium	16	331	0.0483384	0.682562	0.407046	1	1	MOM1_ARATH	EIL1_ARATH	EXA1_ARATH	BOI_ARATH	RIPK_ARATH	Y5189_ARATH	WRK54_ARATH	WRK27_ARATH	WRK48_ARATH	WRK33_ARATH	AS1_ARATH	GFS12_ARATH	AHK4_ARATH	EIN3_ARATH	F4J361_ARATH	Q8VYJ6_ARATH
biological_process	GO:0051301	cell division	16	333	0.048048	0.952714	0.0704374	1	1	PATH1_ARATH	ELC_ARATH	CDKE1_ARATH	CCU41_ARATH	FAS1_ARATH	CCB14_ARATH	PPR29_ARATH	SCL27_ARATH	MURE_ARATH	CDC6A_ARATH	APC1_ARATH	CKS1_ARATH	GIF1_ARATH	AUR1_ARATH	CCA23_ARATH	A0A1P8BEM5_ARATH
molecular_function	GO:0016887	ATP hydrolysis activity	15	512	0.0292969	0.00908079	0.994388	0.558	1	RH40_ARATH	RH13_ARATH	SMAX1_ARATH	RH6_ARATH	PRP16_ARATH	RH8_ARATH	RH12_ARATH	BRM_ARATH	HSP7H_ARATH	HSP7O_ARATH	HSP7P_ARATH	HVT1_ARATH	HS906_ARATH	CPNA1_ARATH	Q9ZPW5_ARATH
biological_process	GO:0050832	defense response to fungus	15	563	0.026643	0.246253	0.816036	1	1	NRPE1_ARATH	M3K5G_ARATH	EXA1_ARATH	MED8_ARATH	BOI_ARATH	BPA1_ARATH	MED25_ARATH	RPP1_ARATH	PRP16_ARATH	WRK54_ARATH	WRK33_ARATH	DF141_ARATH	APCB1_ARATH	AS1_ARATH	ABR1_ARATH
biological_process	GO:0006511	ubiquitin-dependent protein catabolic process	15	289	0.0519031	0.925217	0.106277	1	1	RHC1A_ARATH	ARI1_ARATH	ARI2_ARATH	ARI7_ARATH	DSK2B_ARATH	DSK2A_ARATH	ARI3_ARATH	PQT3L_ARATH	UBP12_ARATH	UBP13_ARATH	ARI4_ARATH	Q9FN58_ARATH	Q6NLR3_ARATH	Q9LJJ3_ARATH	F4J7I2_ARATH
molecular_function	GO:0042803	protein homodimerization activity	14	214	0.0654206	0.954935	0.080839	1	1	PHYD_ARATH	VCR_ARATH	VCS_ARATH	MOM1_ARATH	STM_ARATH	LFY_ARATH	LRP1_ARATH	ARC6_ARATH	MORF8_ARATH	BZP29_ARATH	IOS1_ARATH	AS1_ARATH	MYB56_ARATH	BLH1_ARATH
molecular_function	GO:0003713	transcription coactivator activity	14	64	0.21875	1	5.56082e-07	1	0	TAF9_ARATH	HAC1_ARATH	HAC4_ARATH	HAC12_ARATH	LUH_ARATH	MED25_ARATH	MD15A_ARATH	MD15C_ARATH	GIF1_ARATH	GIF2_ARATH	A0A1P8AQ17_ARATH	A0A1R7T3A9_ARATH	A0A1P8AQ03_ARATH	F4HQJ3_ARATH
biological_process	GO:0009408	response to heat	13	174	0.0747126	0.998777	0.00269151	1	0.97	HFA1A_ARATH	HFA1B_ARATH	HS25P_ARATH	HFA7A_ARATH	ERF54_ARATH	DRE2A_ARATH	GLYI4_ARATH	WRK33_ARATH	TCP5_ARATH	HSP7H_ARATH	HSP7O_ARATH	HFA1D_ARATH	EF105_ARATH
cellular_component	GO:0005730	nucleolus	13	528	0.0246212	0.0121214	0.99394	0.485	1	NRPE1_ARATH	RH13_ARATH	THO4C_ARATH	NUP54_ARATH	SRRT_ARATH	AS1_ARATH	ASIL1_ARATH	AUR1_ARATH	Q9LSK7_ARATH	Q8S8S8_ARATH	Q9ZU66_ARATH	F4JN76_ARATH	F4IQ78_ARATH
molecular_function	GO:0043621	protein self-association	13	116	0.112069	0.99952	0.00150745	1	0.549	LFY_ARATH	ARC6_ARATH	BZP18_ARATH	HS25P_ARATH	HAT1_ARATH	AHL4_ARATH	STOP1_ARATH	VIP1_ARATH	AHL25_ARATH	AHL27_ARATH	AHL29_ARATH	AHL22_ARATH	BRO1_ARATH
biological_process	GO:0010468	regulation of gene expression	13	150	0.0866667	1	4.43271e-97	1	0	MOM1_ARATH	FLK_ARATH	SNF12_ARATH	ZWIP5_ARATH	GAT22_ARATH	MY120_ARATH	NFYC4_ARATH	GIF1_ARATH	CCA1_ARATH	Q0WLY0_ARATH	Q9M1Q4_ARATH	O82762_ARATH	F4JLJ3_ARATH
biological_process	GO:0007165	signal transduction	13	434	0.0299539	1	7.28939e-07	1	0.001	STY13_ARATH	RGAP2_ARATH	REN1_ARATH	CDPK9_ARATH	CIPKA_ARATH	F4J361_ARATH	Q9M1P1_ARATH	A0A1I9LP82_ARATH	Q9M085_ARATH	F4J359_ARATH	A0A1I9LN82_ARATH	A0A1I9LP83_ARATH	A0A1P8B965_ARATH
biological_process	GO:0007018	microtubule-based movement	13	128	0.101562	0.998564	0.00400786	1	0.997	KN5B_ARATH	KN13A_ARATH	KN14B_ARATH	KN5D_ARATH	KN4C_ARATH	KN14A_ARATH	A0A1P8BDP2_ARATH	A0A2H1ZEJ0_ARATH	A0A1P8BDN5_ARATH	A0A1P8BDQ0_ARATH	A0A1P8BDP7_ARATH	A0A1P8BGU4_ARATH	A0A1P8BDS9_ARATH
biological_process	GO:0048364	root development	12	180	0.0666667	0.983099	0.0261398	1	1	LRP1_ARATH	HASTY_ARATH	GRF3_ARATH	PERK4_ARATH	ANL2_ARATH	PRP16_ARATH	SNF12_ARATH	WAV3_ARATH	SCR_ARATH	PIN4_ARATH	ARR1_ARATH	F4KGW7_ARATH
cellular_component	GO:0005576	extracellular region	12	1448	0.00828729	7.66529e-20	1	0	1	GDL89_ARATH	CAP9_ARATH	RB45B_ARATH	CHLD_ARATH	DF141_ARATH	NFYC9_ARATH	GDL17_ARATH	GDL77_ARATH	GLIP6_ARATH	EIF3H_ARATH	Q0WRA3_ARATH	A0A1P8BG25_ARATH
cellular_component	GO:0009536	plastid	12	904	0.0132743	2.81851e-22	1	0	1	ARC6_ARATH	EXA1_ARATH	GEML5_ARATH	BPA1_ARATH	PPP7I_ARATH	UAH_ARATH	VAP21_ARATH	NFYC4_ARATH	CAP7_ARATH	Q93XY1_ARATH	Q93VS8_ARATH	Q9FGF3_ARATH
biological_process	GO:0009651	response to salt stress	12	374	0.0320856	0.324818	0.755376	1	1	RHC1A_ARATH	CPL1_ARATH	ERF53_ARATH	PTN2B_ARATH	SMXL4_ARATH	VIR_ARATH	WRK33_ARATH	ARP1_ARATH	EF113_ARATH	AI5L6_ARATH	F4JB53_ARATH	F4HRC9_ARATH
cellular_component	GO:0005667	transcription regulator complex	12	27	0.444444	0.999995	1.68567e-05	1	0.003	RBR1_ARATH	SLK3_ARATH	SLK1_ARATH	SLK2_ARATH	HAC1_ARATH	HAC4_ARATH	HAC12_ARATH	ELF3_ARATH	SEUSS_ARATH	MED25_ARATH	DPA_ARATH	DPB_ARATH
biological_process	GO:0009909	regulation of flower development	12	85	0.141176	0.999885	0.00035048	1	0.326	MED8_ARATH	ELF3_ARATH	LUH_ARATH	SEUSS_ARATH	MED25_ARATH	SNF12_ARATH	LEUNG_ARATH	EAF1A_ARATH	EAF1B_ARATH	COL2_ARATH	Q67ZF8_ARATH	F4K3Y7_ARATH
molecular_function	GO:0016787	hydrolase activity	12	758	0.0158311	7.26605e-28	1	0	1	MOM1_ARATH	SMXL4_ARATH	A8MQF2_ARATH	A0A1I9LT69_ARATH	A0A2H1ZEJ0_ARATH	Q9SJ35_ARATH	F4IDG2_ARATH	A0A1P8BEM8_ARATH	A0A1P8B592_ARATH	A0A1P8BGU4_ARATH	A0A178VJW0_ARATH	A0A1P8AMZ9_ARATH
biological_process	GO:0040008	regulation of growth	12	140	0.0857143	0.999999	3.57683e-06	1	0.005	SMG7_ARATH	HBI1_ARATH	BLI_ARATH	BZP29_ARATH	CSK2P_ARATH	BZP30_ARATH	CSI1_ARATH	SAU65_ARATH	SAU63_ARATH	MED14_ARATH	REN1_ARATH	MBR2_ARATH
cellular_component	GO:0005654	nucleoplasm	12	162	0.0740741	0.999926	0.000152279	1	0.038	BZP18_ARATH	CPSF_ARATH	ICU11_ARATH	KRP5_ARATH	KRP3_ARATH	NRPD1_ARATH	KRP4_ARATH	SEUSS_ARATH	THO4C_ARATH	VIR_ARATH	THO4B_ARATH	F4K388_ARATH
molecular_function	GO:0016740	transferase activity	11	357	0.0308123	3.78187e-07	1	0	1	ATL49_ARATH	ATL46_ARATH	ATL30_ARATH	ATL3_ARATH	ATL13_ARATH	SAE2_ARATH	XB34_ARATH	ATL47_ARATH	F4KHR9_ARATH	Q9FFV8_ARATH	A0A1I9LSR7_ARATH
biological_process	GO:0006468	protein phosphorylation	11	283	0.0388693	0.94008	0.0868774	1	1	CDKE1_ARATH	STY13_ARATH	RIPK_ARATH	Y3589_ARATH	WNK1_ARATH	WNK5_ARATH	AHK4_ARATH	CDKC1_ARATH	Q9LVG6_ARATH	Q8GY50_ARATH	Q9C9I9_ARATH
molecular_function	GO:0042802	identical protein binding	11	210	0.052381	0.899564	0.146966	1	1	PHYD_ARATH	ROGF8_ARATH	SR43C_ARATH	SPT_ARATH	TGT1_ARATH	IOS1_ARATH	TSL_ARATH	TGT3A_ARATH	UBA1A_ARATH	BAME3_ARATH	AS1_ARATH
biological_process	GO:0009739	response to gibberellin	11	76	0.144737	0.999995	1.67373e-05	1	0.024	ARC6_ARATH	GRF3_ARATH	BOI_ARATH	SHI_ARATH	WRK27_ARATH	TCP14_ARATH	GAT22_ARATH	GRF5_ARATH	KUA1_ARATH	Q9LZ21_ARATH	Q9M9A3_ARATH
biological_process	GO:0048481	plant ovule development	11	48	0.229167	1	1.49873e-08	1	0	SEP1_ARATH	SLK1_ARATH	SLK2_ARATH	KAN2_ARATH	AP2_ARATH	SEUSS_ARATH	SEP2_ARATH	SEP3_ARATH	TT16_ARATH	APC1_ARATH	F4KB90_ARATH
molecular_function	GO:0003779	actin binding	11	103	0.106796	0.924358	0.13151	1	1	SCAR4_ARATH	FH10_ARATH	FH2_ARATH	FH7_ARATH	A0A1P8BBH5_ARATH	A0A1P8BBE9_ARATH	A0A1P8BBE5_ARATH	F4K0A7_ARATH	A0A1P8BBE8_ARATH	A0A1P8BBE6_ARATH	A0A178UA95_ARATH
molecular_function	GO:0003743	translation initiation factor activity	11	151	0.0728477	0.969232	0.0628914	1	1	PABP2_ARATH	TA12B_ARATH	IF4G2_ARATH	IF4G_ARATH	EIF3H_ARATH	F4I421_ARATH	C0SUW8_ARATH	Q8GXR1_ARATH	Q94C21_ARATH	A8MR97_ARATH	A8MR62_ARATH
molecular_function	GO:0031490	chromatin DNA binding	11	38	0.289474	1	5.05959e-07	1	0	LFY_ARATH	BZP18_ARATH	HAC1_ARATH	HAC4_ARATH	HAC12_ARATH	KRP5_ARATH	SUVH1_ARATH	MD15A_ARATH	MD15C_ARATH	A0A1P8AQ17_ARATH	A0A1P8AQ03_ARATH
molecular_function	GO:0003777	microtubule motor activity	11	108	0.101852	0.999666	0.00108981	1	0.413	KN13A_ARATH	KN14B_ARATH	KN4C_ARATH	KN14A_ARATH	A0A1P8BDP2_ARATH	A0A2H1ZEJ0_ARATH	A0A1P8BDN5_ARATH	A0A1P8BDQ0_ARATH	A0A1P8BDP7_ARATH	A0A1P8BGU4_ARATH	A0A1P8BDS9_ARATH
biological_process	GO:0000160	phosphorelay signal transduction system	11	50	0.22	1	3.67398e-08	1	0	APRR3_ARATH	AHP6_ARATH	AHP1_ARATH	AHK4_ARATH	AHP5_ARATH	Q104N3_ARATH	A0A1P8BEW7_ARATH	A0A1I9LLF2_ARATH	F4JXG7_ARATH	A0A1P8AWM0_ARATH	A0A1P8AR55_ARATH
molecular_function	GO:0003724	RNA helicase activity	10	127	0.0787402	0.978319	0.0484088	1	1	RH40_ARATH	RH13_ARATH	RH6_ARATH	PRP16_ARATH	RH8_ARATH	RH12_ARATH	HVT1_ARATH	A0A178VU89_ARATH	A0A1I9LT69_ARATH	A0A178VJW0_ARATH
cellular_component	GO:0005789	endoplasmic reticulum membrane	10	547	0.0182815	3.00213e-05	0.999991	0	1	SC24C_ARATH	ERO1_ARATH	NCKP1_ARATH	PMTR_ARATH	RPP1_ARATH	VAP21_ARATH	BAME3_ARATH	NAC13_ARATH	NAC17_ARATH	AHK4_ARATH
cellular_component	GO:0016020	membrane	10	900	0.0111111	2.07559e-38	1	0	1	TRP1_ARATH	TOL7_ARATH	TOL9_ARATH	C81F1_ARATH	Q6DBQ2_ARATH	Q9FNN8_ARATH	Q9LN10_ARATH	Q9FN70_ARATH	A0A1P8AYS3_ARATH	A0A1P8B4J7_ARATH
biological_process	GO:0071456	cellular response to hypoxia	10	241	0.0414938	0.651133	0.469705	1	1	SAP6_ARATH	HHO2_ARATH	ERD15_ARATH	DRE2A_ARATH	FLZ8_ARATH	MES10_ARATH	UBP1C_ARATH	CML12_ARATH	Q9SY56_ARATH	Q84J48_ARATH
biological_process	GO:0000398	mRNA splicing, via spliceosome	10	172	0.0581395	0.8627	0.207387	1	1	CPSF_ARATH	ILP1_ARATH	PRP8A_ARATH	PR40A_ARATH	PRP16_ARATH	SUA_ARATH	Q5XEN2_ARATH	A0A1P8B4Y6_ARATH	F4KCH7_ARATH	A0A1P8AM89_ARATH
cellular_component	GO:0005768	endosome	10	325	0.0307692	0.255408	0.813919	1	1	MTV1_ARATH	STM_ARATH	EPN1_ARATH	MYO2_ARATH	EPN3_ARATH	Q2HIG7_ARATH	F4KHR9_ARATH	F4JHZ4_ARATH	A0A1I9LRG2_ARATH	A0A1I9LRG3_ARATH
cellular_component	GO:0012505	endomembrane system	10	146	0.0684932	0.0004536	0.999694	0.016	1	SYP32_ARATH	MSL8_ARATH	CHX10_ARATH	CHX11_ARATH	CHX12_ARATH	CHX3_ARATH	CHX4_ARATH	CHX5_ARATH	CHX7_ARATH	CHX9_ARATH
biological_process	GO:0007623	circadian rhythm	10	106	0.0943396	0.99999	3.56824e-05	1	0.037	GATA7_ARATH	ELF3_ARATH	SMXL2_ARATH	SPT_ARATH	PHL_ARATH	WNK1_ARATH	GAT22_ARATH	CCA1_ARATH	A0A2H1ZEL2_ARATH	A0A2H1ZEK6_ARATH
biological_process	GO:0034605	cellular response to heat	10	57	0.175439	0.999994	3.00874e-05	1	0.034	HFA1A_ARATH	HFA1B_ARATH	HFA1E_ARATH	HFA7A_ARATH	HSFC1_ARATH	WRK33_ARATH	RB47A_ARATH	RB47B_ARATH	HFA1D_ARATH	HFA6B_ARATH
biological_process	GO:0009965	leaf morphogenesis	10	53	0.188679	0.999759	0.000815468	1	0.571	VCS_ARATH	HASTY_ARATH	LBD36_ARATH	BLI_ARATH	LBD12_ARATH	BLH4_ARATH	TCP5_ARATH	AGO1_ARATH	AS1_ARATH	DPOLA_ARATH
molecular_function	GO:0043130	ubiquitin binding	10	87	0.114943	0.998593	0.00460155	1	0.937	MTV1_ARATH	ELC_ARATH	PUX5_ARATH	PUX6_ARATH	TOL7_ARATH	TOL6_ARATH	TOL9_ARATH	CKS1_ARATH	BRO1_ARATH	F4JV51_ARATH
biological_process	GO:0006351	transcription, DNA-templated	10	156	0.0641026	1	4.81231e-81	1	0	NRPE1_ARATH	GRF3_ARATH	GTL1_ARATH	NRPD1_ARATH	BEE2_ARATH	UNE10_ARATH	GRF5_ARATH	A0A1P8ANM7_ARATH	A0A1P8ANM9_ARATH	A0A1P8ANM8_ARATH
molecular_function	GO:0005509	calcium ion binding	10	366	0.0273224	0.0784294	0.956701	1	1	PPD6_ARATH	CML11_ARATH	CDPK9_ARATH	CML12_ARATH	A0A1P8B183_ARATH	Q9T0I9_ARATH	F4IJ44_ARATH	Q9LM78_ARATH	F4IJ45_ARATH	A0A1I9LLB2_ARATH
biological_process	GO:0006417	regulation of translation	10	82	0.121951	0.999987	3.91618e-05	1	0.039	PTBP2_ARATH	PABP8_ARATH	PABP3_ARATH	RH6_ARATH	PTBP3_ARATH	RH8_ARATH	RH12_ARATH	AGO1_ARATH	AGO7_ARATH	AGO3_ARATH
cellular_component	GO:0005874	microtubule	10	234	0.042735	0.597845	0.514986	1	1	KN5B_ARATH	KN13A_ARATH	KN14B_ARATH	KN5D_ARATH	KN4C_ARATH	KN14A_ARATH	MOR1_ARATH	AUR1_ARATH	A8MS21_ARATH	A0A1P8B7D6_ARATH
cellular_component	GO:0016592	mediator complex	10	64	0.15625	0.999941	0.000286143	1	0.07	MED8_ARATH	MED9_ARATH	CDKE1_ARATH	MED4_ARATH	MED25_ARATH	PR40A_ARATH	MED14_ARATH	MD15A_ARATH	Q9C7P3_ARATH	A0A1P8AME1_ARATH
molecular_function	GO:0003712	transcription coregulator activity	10	79	0.126582	1	2.86231e-07	1	0	LNK2_ARATH	HUAL2_ARATH	MED4_ARATH	PHL_ARATH	MED14_ARATH	NFYC3_ARATH	BBX24_ARATH	Q0WQ76_ARATH	F4JPL2_ARATH	F4IPJ1_ARATH
biological_process	GO:0009851	auxin biosynthetic process	10	40	0.25	0.999998	1.10765e-05	1	0.015	LRP1_ARATH	SRS1_ARATH	SRS2_ARATH	SRS4_ARATH	SRS5_ARATH	SRS7_ARATH	SHI_ARATH	A0A1P8AXA0_ARATH	A0A1P8BC81_ARATH	A0A1P8BC69_ARATH
molecular_function	GO:0004402	histone acetyltransferase activity	10	29	0.344828	1	5.82049e-07	1	0	HAC1_ARATH	HAC4_ARATH	HAC12_ARATH	A0A1P8ARU4_ARATH	A0A1P8ARV8_ARATH	A0A1P8ARV7_ARATH	A0A1P8ATA1_ARATH	A0A1P8AQG0_ARATH	F4IDH2_ARATH	F4I4I8_ARATH
cellular_component	GO:0030015	CCR4-NOT core complex	10	25	0.4	1	2.68235e-08	1	0	CAF1E_ARATH	VIP2_ARATH	CAF1C_ARATH	Q0WP31_ARATH	A0A1P8B9Q7_ARATH	A0A1P8B9E0_ARATH	F4JWJ6_ARATH	A8MR45_ARATH	F4JWJ7_ARATH	A0A1P8B9R0_ARATH
biological_process	GO:0009409	response to cold	9	319	0.0282132	0.165992	0.892592	1	1	GRF3_ARATH	ELF3_ARATH	GLYI4_ARATH	SPT_ARATH	WRK33_ARATH	VIL1_ARATH	HOS1_ARATH	GRF5_ARATH	CCA1_ARATH
cellular_component	GO:0000325	plant-type vacuole	9	685	0.0131387	1.14056e-05	0.999996	0	1	RH40_ARATH	FUCO1_ARATH	MPPA2_ARATH	CML12_ARATH	GCR1_ARATH	Q8RWZ0_ARATH	O80798_ARATH	Q56W79_ARATH	F4IPA6_ARATH
molecular_function	GO:0016301	kinase activity	9	363	0.0247934	0.246317	0.787076	1	1	CSK2P_ARATH	CDKC1_ARATH	Q8L603_ARATH	Q9LW66_ARATH	F4JQR9_ARATH	F4JUU4_ARATH	F4K388_ARATH	F4IXI5_ARATH	A0A1P8ASB3_ARATH
biological_process	GO:0009723	response to ethylene	9	99	0.0909091	0.999928	0.000174918	1	0.181	EIL1_ARATH	BPC1_ARATH	ARFS_ARATH	WRKY4_ARATH	RA211_ARATH	ARFG_ARATH	KUA1_ARATH	EF113_ARATH	EIN3_ARATH
cellular_component	GO:0005856	cytoskeleton	9	119	0.0756303	0.98859	0.0182187	1	0.986	SCAR4_ARATH	LNG2_ARATH	IQD26_ARATH	A0A1P8BBH5_ARATH	A0A1P8BBE9_ARATH	A0A1P8BBE5_ARATH	A0A1P8BBE8_ARATH	A0A1P8BBE6_ARATH	A0A178UA95_ARATH
biological_process	GO:0042752	regulation of circadian rhythm	9	39	0.230769	0.999994	3.70291e-05	1	0.038	TIC_ARATH	ELF3_ARATH	TCP21_ARATH	TCP7_ARATH	B3H7F6_ARATH	A0A1I9LQ49_ARATH	A8MRY5_ARATH	F4JXG7_ARATH	F4J0W8_ARATH
biological_process	GO:0006970	response to osmotic stress	9	143	0.0629371	0.705373	0.369236	1	1	GLYI4_ARATH	PTN2B_ARATH	RZF1_ARATH	SPCH_ARATH	WRK54_ARATH	WRK33_ARATH	VIP1_ARATH	ABI4_ARATH	ABR1_ARATH
biological_process	GO:0048316	seed development	9	73	0.123288	1	1.37272e-09	1	0	AP2_ARATH	BLI_ARATH	TT16_ARATH	ABI4_ARATH	AGL63_ARATH	A0A1P8BAR2_ARATH	A0A2H1ZE61_ARATH	Q9FM57_ARATH	F4KCU5_ARATH
biological_process	GO:0031047	gene silencing by RNA	9	64	0.140625	0.999994	2.06366e-05	1	0.025	MOM1_ARATH	HASTY_ARATH	NRPD1_ARATH	AGO3_ARATH	C3H19_ARATH	C0SVU7_ARATH	Q9LTJ0_ARATH	A0A1P8ATL0_ARATH	A0A1P8ATK9_ARATH
molecular_function	GO:0004386	helicase activity	9	124	0.0725806	0.919221	0.124811	1	1	MOM1_ARATH	SM3L1_ARATH	HVT1_ARATH	Q84JK0_ARATH	A0A1I9LL80_ARATH	F4J7T1_ARATH	A0A1I9LPB1_ARATH	A0A1P8ASM1_ARATH	A0A1P8B130_ARATH
cellular_component	GO:1990904	ribonucleoprotein complex	9	56	0.160714	0.184664	0.861508	1	1	RH40_ARATH	FCA_ARATH	BRN2L_ARATH	PABP8_ARATH	PABP2_ARATH	PABP3_ARATH	PABP5_ARATH	Q9FXE0_ARATH	F4I0X0_ARATH
molecular_function	GO:0008143	poly(A) binding	9	25	0.36	1	5.48881e-07	1	0	PABP8_ARATH	PABP2_ARATH	PABP3_ARATH	PABP5_ARATH	RP45C_ARATH	RB45A_ARATH	RB45B_ARATH	RB47A_ARATH	RB47B_ARATH
biological_process	GO:0007049	cell cycle	9	188	0.0478723	0.975301	0.0356863	1	1	PATH1_ARATH	KRP5_ARATH	KRP3_ARATH	CDKE1_ARATH	CCU41_ARATH	KRP4_ARATH	DPA_ARATH	F4J8Q4_ARATH	A0A1P8BEM5_ARATH
molecular_function	GO:0045735	nutrient reservoir activity	9	33	0.272727	0.999999	7.58569e-06	1	0.004	2SS1_ARATH	2SS4_ARATH	2SS5_ARATH	CRU3_ARATH	CRU1_ARATH	CRU2_ARATH	A0A1P8B543_ARATH	F4K8S2_ARATH	F4JLA9_ARATH
molecular_function	GO:0001228	DNA-binding transcription activator activity, RNA polymerase II-specific	9	35	0.257143	0.999999	1.28482e-05	1	0.005	SUVH1_ARATH	NFYB7_ARATH	NFYC1_ARATH	NFYC2_ARATH	NFYC8_ARATH	NFYC9_ARATH	NFYC3_ARATH	NFYC4_ARATH	Q0WQM3_ARATH
cellular_component	GO:0009570	chloroplast stroma	8	690	0.0115942	2.20533e-05	0.999993	0	1	SR43C_ARATH	PPD6_ARATH	DXR_ARATH	MPPA2_ARATH	CHLD_ARATH	HS906_ARATH	CPNA1_ARATH	F4K7T6_ARATH
cellular_component	GO:0030136	clathrin-coated vesicle	8	36	0.222222	0.999744	0.00103896	1	0.2	MTV1_ARATH	CAP3_ARATH	CAP1_ARATH	CAP10_ARATH	CAP6_ARATH	CAP9_ARATH	CAP7_ARATH	A0A178W5R2_ARATH
molecular_function	GO:0000149	SNARE binding	8	66	0.121212	0.997716	0.00748087	1	0.994	SYP32_ARATH	SC24C_ARATH	CAP3_ARATH	CAP1_ARATH	CAP10_ARATH	CAP6_ARATH	CAP9_ARATH	CAP7_ARATH
molecular_function	GO:0005516	calmodulin binding	8	317	0.0252366	0.0669084	0.966133	1	1	CPSF_ARATH	IQD26_ARATH	CB60C_ARATH	CB60D_ARATH	WRK21_ARATH	CDPK9_ARATH	MYO2_ARATH	F4K0A7_ARATH
biological_process	GO:0010029	regulation of seed germination	8	50	0.16	0.999978	9.58405e-05	1	0.135	GEML5_ARATH	TCP14_ARATH	ARP1_ARATH	GAT22_ARATH	NFYC9_ARATH	NFYC3_ARATH	NFYC4_ARATH	AHK4_ARATH
biological_process	GO:0009640	photomorphogenesis	8	58	0.137931	0.999994	2.67074e-05	1	0.032	SRS5_ARATH	ZFP1_ARATH	AHL27_ARATH	AHL29_ARATH	AHL22_ARATH	BBX22_ARATH	BBX24_ARATH	F4IWU4_ARATH
cellular_component	GO:0000139	Golgi membrane	8	489	0.0163599	0.000778878	0.999707	0.033	1	SYP32_ARATH	SC24C_ARATH	OFT20_ARATH	RPP1_ARATH	Q9FKU4_ARATH	Q2HIG7_ARATH	A0A1P8BE45_ARATH	A0A1P8B9X0_ARATH
biological_process	GO:0009658	chloroplast organization	8	190	0.0421053	0.972339	0.049819	1	1	ARC6_ARATH	HS25P_ARATH	RUP2_ARATH	MURE_ARATH	GAT22_ARATH	COL2_ARATH	CPNA1_ARATH	F4IBS4_ARATH
cellular_component	GO:0043231	intracellular membrane-bounded organelle	8	292	0.0273973	1	3.78249e-25	1	0	PP170_ARATH	PP153_ARATH	PPR66_ARATH	F4I421_ARATH	C0SUW8_ARATH	Q9SFV1_ARATH	A0A1I9LMQ3_ARATH	F4K7D1_ARATH
molecular_function	GO:0000977	RNA polymerase II transcription regulatory region sequence-specific DNA binding	8	65	0.123077	1	2.61169e-21	1	0	RBR1_ARATH	A0A1P8BAR2_ARATH	A0A2H1ZE61_ARATH	F4KB90_ARATH	F4I972_ARATH	A0A1P8AYX0_ARATH	F4KCU5_ARATH	A0A1P8AMJ8_ARATH
biological_process	GO:1900150	regulation of defense response to fungus	8	46	0.173913	0.999821	0.000929823	1	0.61	M3K5G_ARATH	LBD20_ARATH	IOS1_ARATH	WRKY4_ARATH	A0A1P8B9A4_ARATH	B3H4A8_ARATH	F4JLT1_ARATH	A0A1P8B9B2_ARATH
biological_process	GO:0010431	seed maturation	8	32	0.25	0.998634	0.0044876	1	0.998	ASIL2_ARATH	ASIL1_ARATH	CRU3_ARATH	CRU1_ARATH	CRU2_ARATH	A0A1P8B543_ARATH	F4K8S2_ARATH	F4JLA9_ARATH
biological_process	GO:0009944	polarity specification of adaxial/abaxial axis	8	23	0.347826	1	3.13364e-06	1	0.005	HASTY_ARATH	KAN2_ARATH	ATB14_ARATH	LUH_ARATH	ATBH9_ARATH	AS1_ARATH	LEUNG_ARATH	DOF51_ARATH
biological_process	GO:1902074	response to salt	8	29	0.275862	0.999996	3.71111e-05	1	0.039	GLYI4_ARATH	LUH_ARATH	MYB78_ARATH	LEUNG_ARATH	ABR1_ARATH	C3H30_ARATH	Q9LZ21_ARATH	Q8RWV9_ARATH
biological_process	GO:0009735	response to cytokinin	8	54	0.148148	1	7.28178e-09	1	0	TCP14_ARATH	ARR1_ARATH	GAT22_ARATH	AHP6_ARATH	GCR1_ARATH	F4IQH8_ARATH	F4I0I7_ARATH	Q8GZ96_ARATH
biological_process	GO:0043161	proteasome-mediated ubiquitin-dependent protein catabolic process	8	102	0.0784314	0.591181	0.517906	1	1	BRG1_ARATH	BOI_ARATH	PUX5_ARATH	PUX6_ARATH	SAP1_ARATH	UPL2_ARATH	UPL1_ARATH	MBR2_ARATH
biological_process	GO:0009740	gibberellic acid mediated signaling pathway	8	83	0.0963855	0.998202	0.00569711	1	1	LFY_ARATH	HBI1_ARATH	SHI_ARATH	GAT22_ARATH	NFYC9_ARATH	NFYC3_ARATH	NFYC4_ARATH	GCR1_ARATH
biological_process	GO:0009904	chloroplast accumulation movement	8	28	0.285714	0.999998	1.63995e-05	1	0.019	KN14B_ARATH	KN14A_ARATH	Y3270_ARATH	A0A1P8BDP2_ARATH	A0A1P8BDN5_ARATH	A0A1P8BDQ0_ARATH	A0A1P8BDP7_ARATH	A0A1P8BDS9_ARATH
biological_process	GO:0010091	trichome branching	8	35	0.228571	0.999988	9.50389e-05	1	0.134	BLI_ARATH	ELC_ARATH	BLT_ARATH	MED25_ARATH	UPL3_ARATH	GL3_ARATH	A0A1P8ARL0_ARATH	A0A1P8ARI7_ARATH
biological_process	GO:0006813	potassium ion transport	8	57	0.140351	0.989244	0.0297438	1	1	CHX10_ARATH	CHX11_ARATH	CHX12_ARATH	CHX3_ARATH	CHX4_ARATH	CHX5_ARATH	CHX7_ARATH	CHX9_ARATH
molecular_function	GO:0015299	solute:proton antiporter activity	8	32	0.25	0.998844	0.00454017	1	0.929	CHX10_ARATH	CHX11_ARATH	CHX12_ARATH	CHX3_ARATH	CHX4_ARATH	CHX5_ARATH	CHX7_ARATH	CHX9_ARATH
biological_process	GO:0006885	regulation of pH	8	32	0.25	0.998873	0.00444542	1	0.998	CHX10_ARATH	CHX11_ARATH	CHX12_ARATH	CHX3_ARATH	CHX4_ARATH	CHX5_ARATH	CHX7_ARATH	CHX9_ARATH
cellular_component	GO:0005905	clathrin-coated pit	7	25	0.28	0.999953	0.000343892	1	0.081	CAP3_ARATH	CAP1_ARATH	CAP10_ARATH	CAP6_ARATH	CAP9_ARATH	CAP7_ARATH	A0A178W5R2_ARATH
molecular_function	GO:0005545	1-phosphatidylinositol binding	7	21	0.333333	0.999999	1.86677e-05	1	0.01	CAP3_ARATH	CAP1_ARATH	CAP10_ARATH	CAP6_ARATH	CAP9_ARATH	CAP7_ARATH	A0A178W5R2_ARATH
biological_process	GO:0048268	clathrin coat assembly	7	19	0.368421	0.999999	8.52401e-06	1	0.011	CAP3_ARATH	CAP1_ARATH	CAP10_ARATH	CAP6_ARATH	CAP9_ARATH	CAP7_ARATH	A0A178W5R2_ARATH
biological_process	GO:0072583	clathrin-dependent endocytosis	7	38	0.184211	0.999787	0.00122762	1	0.67	CAP3_ARATH	CAP1_ARATH	CAP10_ARATH	CAP6_ARATH	CAP9_ARATH	CAP7_ARATH	Q9FKM4_ARATH
biological_process	GO:0006900	vesicle budding from membrane	7	25	0.28	0.999999	6.46328e-06	1	0.011	CAP3_ARATH	CAP1_ARATH	CAP10_ARATH	CAP6_ARATH	CAP9_ARATH	VP202_ARATH	CAP7_ARATH
biological_process	GO:0051607	defense response to virus	7	60	0.116667	0.984902	0.0421979	1	1	EXA1_ARATH	SGS3_ARATH	AGO1_ARATH	AGO7_ARATH	AGO3_ARATH	A0A1P8ATL0_ARATH	A0A1P8ATK9_ARATH
biological_process	GO:0006979	response to oxidative stress	7	294	0.0238095	0.045019	0.974834	1	1	SC24C_ARATH	CPSF_ARATH	GLYI4_ARATH	LUH_ARATH	SEUSS_ARATH	LEUNG_ARATH	B3H7F6_ARATH
biological_process	GO:0071555	cell wall organization	7	338	0.0207101	0.000550376	0.999782	0.111	1	CER26_ARATH	CALSA_ARATH	KN4C_ARATH	OFT20_ARATH	NAC26_ARATH	NAC75_ARATH	NAC7_ARATH
biological_process	GO:0035556	intracellular signal transduction	7	199	0.0351759	0.999871	0.000241226	1	0.238	TSL_ARATH	WNK1_ARATH	WNK5_ARATH	CDPK9_ARATH	Q8H0X4_ARATH	Q8VYJ6_ARATH	Q9LW66_ARATH
biological_process	GO:0010150	leaf senescence	7	111	0.0630631	0.940624	0.113132	1	1	TCP4_ARATH	TCP10_ARATH	TCP5_ARATH	UBA2B_ARATH	AHL27_ARATH	NAC17_ARATH	KUA1_ARATH
biological_process	GO:0009611	response to wounding	7	197	0.035533	0.591019	0.537585	1	1	CPL1_ARATH	GLYI4_ARATH	LUH_ARATH	TI11A_ARATH	STEP2_ARATH	WRK20_ARATH	LEUNG_ARATH
biological_process	GO:0000122	negative regulation of transcription by RNA polymerase II	7	44	0.159091	0.999492	0.00253913	1	0.964	SLK3_ARATH	SLK1_ARATH	SLK2_ARATH	ELF3_ARATH	SEUSS_ARATH	KUA1_ARATH	Q8S8S8_ARATH
cellular_component	GO:0016607	nuclear speck	7	93	0.0752688	0.960632	0.0917174	1	1	CPL1_ARATH	PIF7_ARATH	NSRA_ARATH	SRRT_ARATH	VIR_ARATH	VIL1_ARATH	F4IBS4_ARATH
biological_process	GO:0018298	protein-chromophore linkage	7	79	0.0886076	0.979873	0.0533461	1	1	PHYD_ARATH	A0A1P8BE22_ARATH	A0A1P8BE34_ARATH	F4K646_ARATH	F4K644_ARATH	A0A1P8BE48_ARATH	F4K645_ARATH
biological_process	GO:0031347	regulation of defense response	7	57	0.122807	0.999567	0.000974538	1	0.614	SMG7_ARATH	EXA1_ARATH	TI11A_ARATH	WRK54_ARATH	TCP14_ARATH	WRK58_ARATH	Q8L7G9_ARATH
molecular_function	GO:0009881	photoreceptor activity	7	29	0.241379	0.999626	0.00196437	1	0.791	PHYD_ARATH	A0A1P8BE22_ARATH	A0A1P8BE34_ARATH	F4K646_ARATH	F4K644_ARATH	A0A1P8BE48_ARATH	F4K645_ARATH
biological_process	GO:0009585	red, far-red light phototransduction	7	55	0.127273	0.997697	0.00895141	1	1	PHYD_ARATH	ELF3_ARATH	PKS2_ARATH	PIF7_ARATH	PIF5_ARATH	MED25_ARATH	PIF4_ARATH
biological_process	GO:0009742	brassinosteroid mediated signaling pathway	7	91	0.0769231	0.942484	0.124421	1	1	HBI1_ARATH	WRK54_ARATH	BKI1_ARATH	MYB56_ARATH	GCR1_ARATH	BSL3_ARATH	F4IFQ0_ARATH
biological_process	GO:0006281	DNA repair	7	251	0.0278884	0.0156841	0.991828	0.965	1	STIL3_ARATH	SNF12_ARATH	STIL4_ARATH	F4K4R1_ARATH	B3H5R7_ARATH	F4JPL2_ARATH	F4IPJ1_ARATH
biological_process	GO:0048653	anther development	7	38	0.184211	0.998777	0.00437685	1	0.998	SPL8_ARATH	LRP1_ARATH	SRS1_ARATH	SRS2_ARATH	SRS5_ARATH	SHI_ARATH	SPL15_ARATH
biological_process	GO:0051028	mRNA transport	7	42	0.166667	0.998977	0.00348996	1	0.989	C3H16_ARATH	NUP58_ARATH	RH6_ARATH	NUP54_ARATH	NUP35_ARATH	RH8_ARATH	RH12_ARATH
biological_process	GO:0009960	endosperm development	7	34	0.205882	0.999743	0.00143358	1	0.734	RBR1_ARATH	IKU1_ARATH	PP273_ARATH	AGL62_ARATH	Q9LPK0_ARATH	Q3EBM8_ARATH	A0A1P8AUC0_ARATH
biological_process	GO:0030036	actin cytoskeleton organization	7	43	0.162791	0.837875	0.258716	1	1	SCAR4_ARATH	A0A1P8BBH5_ARATH	A0A1P8BBE9_ARATH	A0A1P8BBE5_ARATH	A0A1P8BBE8_ARATH	A0A1P8BBE6_ARATH	A0A178UA95_ARATH
biological_process	GO:0000209	protein polyubiquitination	7	100	0.07	0.950034	0.105772	1	1	ARI1_ARATH	ARI2_ARATH	ARI7_ARATH	ARI3_ARATH	UPL2_ARATH	UPL1_ARATH	ARI4_ARATH
molecular_function	GO:0000987	cis-regulatory region sequence-specific DNA binding	7	24	0.291667	1	3.30669e-23	1	0	BPC1_ARATH	TCP20_ARATH	F4IS82_ARATH	Q9M9L1_ARATH	Q766C0_ARATH	A0A1P8AR61_ARATH	B3H507_ARATH
cellular_component	GO:0035267	NuA4 histone acetyltransferase complex	7	21	0.333333	0.999997	3.86141e-05	1	0.006	EAF1A_ARATH	EAF1B_ARATH	A0A1I9LL80_ARATH	F4J7T1_ARATH	F4JPL2_ARATH	A0A1I9LPB1_ARATH	F4IPJ1_ARATH
molecular_function	GO:0003690	double-stranded DNA binding	6	112	0.0535714	1	3.38323e-53	1	0	HUAL2_ARATH	PIF7_ARATH	AHL27_ARATH	Q9SRQ0_ARATH	Q9LSK7_ARATH	Q9LF51_ARATH
biological_process	GO:0042023	DNA endoreduplication	6	26	0.230769	0.99978	0.000997923	1	0.621	ILP1_ARATH	UPL3_ARATH	CDC6A_ARATH	DPB_ARATH	CKS1_ARATH	CCA23_ARATH
cellular_component	GO:0009941	chloroplast envelope	6	551	0.0108893	1.19555e-05	0.999996	0	1	SR43C_ARATH	ARC6_ARATH	KN14A_ARATH	U548_ARATH	CPNA1_ARATH	Q9FGF3_ARATH
biological_process	GO:0055085	transmembrane transport	6	114	0.0526316	0.00013408	0.999953	0.031	1	AB2B_ARATH	CACLC_ARATH	Q8W4M2_ARATH	Q9FN70_ARATH	A0A1P8AY30_ARATH	A0A1I9LM96_ARATH
molecular_function	GO:0032050	clathrin heavy chain binding	6	23	0.26087	0.999964	0.000341678	1	0.165	CAP3_ARATH	CAP1_ARATH	CAP10_ARATH	CAP6_ARATH	CAP9_ARATH	CAP7_ARATH
molecular_function	GO:0005546	phosphatidylinositol-4,5-bisphosphate binding	6	27	0.222222	0.999886	0.000864386	1	0.357	CAP3_ARATH	CAP1_ARATH	CAP10_ARATH	CAP6_ARATH	CAP9_ARATH	CAP7_ARATH
cellular_component	GO:0048046	apoplast	6	501	0.011976	0.000101979	0.999974	0.005	1	PCP11_ARATH	FUCO1_ARATH	EAF1B_ARATH	DIR25_ARATH	CPNA1_ARATH	Q38958_ARATH
cellular_component	GO:0009505	plant-type cell wall	6	349	0.017192	0.0109085	0.995678	0.421	1	RHC1A_ARATH	HIP32_ARATH	HSP7P_ARATH	HS906_ARATH	ASP63_ARATH	Q93VS8_ARATH
molecular_function	GO:0043531	ADP binding	6	328	0.0182927	0.0111603	0.995849	0.682	1	RPP1_ARATH	F4J361_ARATH	Q9M1P1_ARATH	A0A1I9LP82_ARATH	F4J359_ARATH	A0A1I9LP83_ARATH
biological_process	GO:0009749	response to glucose	6	46	0.130435	0.998217	0.00655857	1	1	FLZ8_ARATH	ABI4_ARATH	ABR1_ARATH	EIF3H_ARATH	Q8VYM7_ARATH	F4K645_ARATH
cellular_component	GO:0090406	pollen tube	6	67	0.0895522	0.933794	0.147067	1	1	PHE1_ARATH	CAP3_ARATH	IOS1_ARATH	REN1_ARATH	MY120_ARATH	Q9LQP9_ARATH
biological_process	GO:0018105	peptidyl-serine phosphorylation	6	102	0.0588235	0.839133	0.290436	1	1	CSK2P_ARATH	TSL_ARATH	CDPK9_ARATH	Q8RX85_ARATH	Q8VYJ6_ARATH	Q9LW66_ARATH
biological_process	GO:0045087	innate immune response	6	98	0.0612245	0.84631	0.231218	1	1	PRP16_ARATH	TRF1A_ARATH	TRF1B_ARATH	AHL27_ARATH	AGO1_ARATH	AHL15_ARATH
biological_process	GO:0006629	lipid metabolic process	6	167	0.0359281	1.80517e-08	1	0	1	PTN2B_ARATH	BKI1_ARATH	GCR1_ARATH	A8MQF2_ARATH	Q9SJ35_ARATH	Q9SRS6_ARATH
biological_process	GO:0051726	regulation of cell cycle	6	42	0.142857	0.999935	0.000165042	1	0.18	RBR1_ARATH	CSK2P_ARATH	DPA_ARATH	DPB_ARATH	CKS1_ARATH	F4J8Q4_ARATH
biological_process	GO:0009617	response to bacterium	6	130	0.0461538	0.69485	0.383769	1	1	ERD15_ARATH	LUH_ARATH	SEUSS_ARATH	WRK48_ARATH	LOL2_ARATH	LEUNG_ARATH
biological_process	GO:0009845	seed germination	6	80	0.075	0.999994	1.97913e-05	1	0.025	GEML5_ARATH	PERK4_ARATH	PTBP2_ARATH	SMAX1_ARATH	UNE10_ARATH	Q8RWV9_ARATH
biological_process	GO:0009751	response to salicylic acid	6	110	0.0545455	0.5861	0.557194	1	1	WRK54_ARATH	WRKY4_ARATH	MD15A_ARATH	EF113_ARATH	Q9LZ21_ARATH	Q9M9A3_ARATH
biological_process	GO:0009553	embryo sac development	6	71	0.084507	0.990124	0.0228072	1	1	RBR1_ARATH	FPA_ARATH	APC1_ARATH	AHP1_ARATH	Q9FM57_ARATH	F4HU48_ARATH
biological_process	GO:0009867	jasmonic acid mediated signaling pathway	6	76	0.0789474	0.952509	0.0972846	1	1	LBD20_ARATH	MED25_ARATH	UBP12_ARATH	UBP13_ARATH	TA12B_ARATH	GL3_ARATH
cellular_component	GO:0005802	trans-Golgi network	6	268	0.0223881	0.051977	0.976946	0.964	1	MTV1_ARATH	BIG4_ARATH	EPN1_ARATH	Q2HIG7_ARATH	F4KHR9_ARATH	F4JHZ4_ARATH
molecular_function	GO:0042393	histone binding	6	92	0.0652174	0.777639	0.369628	1	1	FAS1_ARATH	AHL27_ARATH	CKS1_ARATH	C3H19_ARATH	EIN3_ARATH	Q9M9N3_ARATH
biological_process	GO:0048510	regulation of timing of transition from vegetative to reproductive phase	6	44	0.136364	0.997461	0.0109015	1	1	PHL_ARATH	FLD_ARATH	BLH3_ARATH	EAF1A_ARATH	EAF1B_ARATH	AGL63_ARATH
cellular_component	GO:0010494	cytoplasmic stress granule	6	26	0.230769	0.999932	0.000567063	1	0.108	RH6_ARATH	RH8_ARATH	RH12_ARATH	RB47A_ARATH	RB47B_ARATH	CID4_ARATH
[truncated: 7,380 more rows]
[truncated: 538 more columns]

## Sheet: polyQ⁄N
GO domain	GO ID	GO term	polyQ⁄N protein	total number	number / total	raw p-value under-representation	raw p-value over-representation	FWER under-representation	FWER over-representation	Gene Name
[truncated: 7,577 more rows]
[truncated: 1,652 more columns]

[truncated: 19 more sheets: polyN, polyY, polyW, polyC, polyP, polyA, polyS, polyT, polyD, polyE, polyG, polyF, polyH, polyI, polyL, polyV, polyM, polyR, polyK]
